# Supplementary material for: Fixed or flexible? Orientation preference in identity and gaze processing in humans
Source: PLoS One. 2019 Jan 25;14(1):e0210503. doi: 10.1371/journal.pone.0210503 (PMC6347268; doi:10.1371/journal.pone.0210503)
Supplement: S3 File — Eprime log files were merged across gaze experiment sessions. (ZIP) [file pone.0210503.s005.zip]

Archive with 48 entries (48 files):
- GazeCoD_1Model_male-10_merged.xlsx
- GazeCoD_1Model_male-11_merged.xlsx
- GazeCoD_1Model_male-12_merged.xlsx
- GazeCoD_1Model_male-13_merged.xlsx
- GazeCoD_1Model_male-14_merged.xlsx
- GazeCoD_1Model_male-15_merged.xlsx
- GazeCoD_1Model_male-16_merged.xlsx
- GazeCoD_1Model_male-17_merged.xlsx
- GazeCoD_1Model_male-18_merged.xlsx
- GazeCoD_1Model_male-19_merged.xlsx
- GazeCoD_1Model_male-2_merged.xlsx
- GazeCoD_1Model_male-20_merged.xlsx
- GazeCoD_1Model_male-21_merged.xlsx
- GazeCoD_1Model_male-22_merged.xlsx
- GazeCoD_1Model_male-23_merged.xlsx
- GazeCoD_1Model_male-24_merged.xlsx
- GazeCoD_1Model_male-25_merged.xlsx
- GazeCoD_1Model_male-3_merged.xlsx
- GazeCoD_1Model_male-4_merged.xlsx
- GazeCoD_1Model_male-5_merged.xlsx
- GazeCoD_1Model_male-6_merged.xlsx
- GazeCoD_1Model_male-7_merged.xlsx
- GazeCoD_1Model_male-8_merged.xlsx
- GazeCoD_1Model_male-9_merged.xlsx
- GofDak_1024-768_new-10-3.xlsx
- GofDak_1024-768_new-11-3.xlsx
- GofDak_1024-768_new-12-3.xlsx
- GofDak_1024-768_new-13-3.xlsx
- GofDak_1024-768_new-14-3.xlsx
- GofDak_1024-768_new-15-3.xlsx
- GofDak_1024-768_new-16-1.xlsx
- GofDak_1024-768_new-17-3.xlsx
- GofDak_1024-768_new-18-1.xlsx
- GofDak_1024-768_new-19-1.xlsx
- GofDak_1024-768_new-20-1.xlsx
- GofDak_1024-768_new-21-1.xlsx
- GofDak_1024-768_new-22-1.xlsx
- GofDak_1024-768_new-2-3.xlsx
- GofDak_1024-768_new-23-1.xlsx
- GofDak_1024-768_new-24-1.xlsx
- GofDak_1024-768_new-25-1.xlsx
- GofDak_1024-768_new-3-3.xlsx
- GofDak_1024-768_new-4-3.xlsx
- GofDak_1024-768_new-5-3.xlsx
- GofDak_1024-768_new-6-3.xlsx
- GofDak_1024-768_new-7-3.xlsx
- GofDak_1024-768_new-8-3.xlsx
- GofDak_1024-768_new-9-3.xlsx
