# Supplementary material for: Fixed or flexible? Orientation preference in identity and gaze processing in humans
Source: PLoS One. 2019 Jan 25;14(1):e0210503. doi: 10.1371/journal.pone.0210503 (PMC6347268; doi:10.1371/journal.pone.0210503)
Supplement: S3 File — Eprime log files were merged across gaze experiment sessions. (ZIP) [file pone.0210503.s005.zip › GazeCoD_1Model_male-10_merged.xlsx]

## Sheet: GazeCoD_1Model_male-10_merged
E:\GAZE\Gaze_data\GazeCoD_data\individual\edat_xlsx\GazeCoD_1Model_male-10_merged.emrg2
ExperimentName	Subject	Session	Age	Clock.Information	Display.RefreshRate	Group	Handedness	RandomSeed	SessionDate	SessionTime	SessionTimeUtc	Sex	Block	Correct	Direction	FamiFiltered	FamiFiltered.Cycle	FamiFiltered.Sample	FamiFullSpectrum	FamiFullSpectrum.Cycle	FamiFullSpectrum.Sample	fixation.ACC	fixation.OffsetTime	fixation.OnsetTime	fixation.RESP	fixation.RT	fixation4.OffsetTime	fixation4.OnsetTime	fixdur	Gaze	GazeCoDxp	GazeCoDxp.Cycle	GazeCoDxp.Sample	mask	MASK.DurationError	MASK.OffsetTime	MASK.OnsetDelay	MASK.OnsetTime	Model	Orientation	Orilabel	Procedure	Running	STIMULUS.ACC	STIMULUS.Duration	STIMULUS.DurationError	STIMULUS.OffsetTime	STIMULUS.OnsetDelay	STIMULUS.OnsetTime
GazeCoD_1Model_male	10	1	20	<?xml version="1.0"?>\n<Clock xmlns:dt="urn:schemas-microsoft-com:datatypes"><Description dt:dt="string">E-Prime Primary Realtime Clock</Description><StartTime><Timestamp dt:dt="int">0</Timestamp><DateUtc dt:dt="string">2017-05-03T08:03:54Z</DateUtc></StartTime><FrequencyChanges><FrequencyChange><Frequency dt:dt="r8">3312871</Frequency><Timestamp dt:dt="r8">2278046480</Timestamp><Current dt:dt="r…	60.001	1	right	-2016281038	2017-03-05	10:03:54	08:03:54	female	1	{RIGHTARROW}	77				6	1	1	0	51016	50051	{RIGHTARROW}	965	48914	48501	913					mask27	0	50018	0	49818	eqf04_NoEyeNmodel6_dir	eq		Fami	FamiFullSpectrum	1	400	0	49518	4	49418
GazeCoD_1Model_male	10	1	20	<?xml version="1.0"?>\n<Clock xmlns:dt="urn:schemas-microsoft-com:datatypes"><Description dt:dt="string">E-Prime Primary Realtime Clock</Description><StartTime><Timestamp dt:dt="int">0</Timestamp><DateUtc dt:dt="string">2017-05-03T08:03:54Z</DateUtc></StartTime><FrequencyChanges><FrequencyChange><Frequency dt:dt="r8">3312871</Frequency><Timestamp dt:dt="r8">2278046480</Timestamp><Current dt:dt="r…	60.001	1	right	-2016281038	2017-03-05	10:03:54	08:03:54	female	2	{LEFTARROW}	78				10	1	2	0	53184	53017	{LEFTARROW}	167	51904	51568	836					mask31	0	53001	0	52801	eqf04_NoEyeNmodel6_dir	eq		Fami	FamiFullSpectrum	1	400	0	52501	-3	52401
GazeCoD_1Model_male	10	1	20	<?xml version="1.0"?>\n<Clock xmlns:dt="urn:schemas-microsoft-com:datatypes"><Description dt:dt="string">E-Prime Primary Realtime Clock</Description><StartTime><Timestamp dt:dt="int">0</Timestamp><DateUtc dt:dt="string">2017-05-03T08:03:54Z</DateUtc></StartTime><FrequencyChanges><FrequencyChange><Frequency dt:dt="r8">3312871</Frequency><Timestamp dt:dt="r8">2278046480</Timestamp><Current dt:dt="r…	60.001	1	right	-2016281038	2017-03-05	10:03:54	08:03:54	female	3	{DOWNARROW}	79				3	1	3	0	55392	55234	{DOWNARROW}	158	54109	53717	892					mask24	0	55217	0	55017	eqf04_NoEyeNmodel6_dir	eq		Fami	FamiFullSpectrum	1	400	0	54717	8	54617
GazeCoD_1Model_male	10	1	20	<?xml version="1.0"?>\n<Clock xmlns:dt="urn:schemas-microsoft-com:datatypes"><Description dt:dt="string">E-Prime Primary Realtime Clock</Description><StartTime><Timestamp dt:dt="int">0</Timestamp><DateUtc dt:dt="string">2017-05-03T08:03:54Z</DateUtc></StartTime><FrequencyChanges><FrequencyChange><Frequency dt:dt="r8">3312871</Frequency><Timestamp dt:dt="r8">2278046480</Timestamp><Current dt:dt="r…	60.001	1	right	-2016281038	2017-03-05	10:03:54	08:03:54	female	4	{DOWNARROW}	79				2	1	4	0	57408	57401	{DOWNARROW}	7	56290	55934	856					mask23	0	57384	-1	57184	eqf04_NoEyeNmodel6_dir	eq		Fami	FamiFullSpectrum	1	400	0	56885	-5	56785
GazeCoD_1Model_male	10	1	20	<?xml version="1.0"?>\n<Clock xmlns:dt="urn:schemas-microsoft-com:datatypes"><Description dt:dt="string">E-Prime Primary Realtime Clock</Description><StartTime><Timestamp dt:dt="int">0</Timestamp><DateUtc dt:dt="string">2017-05-03T08:03:54Z</DateUtc></StartTime><FrequencyChanges><FrequencyChange><Frequency dt:dt="r8">3312871</Frequency><Timestamp dt:dt="r8">2278046480</Timestamp><Current dt:dt="r…	60.001	1	right	-2016281038	2017-03-05	10:03:54	08:03:54	female	5	{RIGHTARROW}	77				7	1	5	0	62343	59417	{RIGHTARROW}	2926	58285	57951	834					mask28	0	59384	0	59184	eqf04_NoEyeNmodel6_dir	eq		Fami	FamiFullSpectrum	0	400	0	58884	-1	58784
GazeCoD_1Model_male	10	1	20	<?xml version="1.0"?>\n<Clock xmlns:dt="urn:schemas-microsoft-com:datatypes"><Description dt:dt="string">E-Prime Primary Realtime Clock</Description><StartTime><Timestamp dt:dt="int">0</Timestamp><DateUtc dt:dt="string">2017-05-03T08:03:54Z</DateUtc></StartTime><FrequencyChanges><FrequencyChange><Frequency dt:dt="r8">3312871</Frequency><Timestamp dt:dt="r8">2278046480</Timestamp><Current dt:dt="r…	60.001	1	right	-2016281038	2017-03-05	10:03:54	08:03:54	female	6	{LEFTARROW}	78				11	1	6	0	64479	64367	{LEFTARROW}	112	63226	62900	826					mask32	0	64334	0	64134	eqf04_NoEyeNmodel6_dir	eq		Fami	FamiFullSpectrum	1	400	0	63834	8	63734
GazeCoD_1Model_male	10	1	20	<?xml version="1.0"?>\n<Clock xmlns:dt="urn:schemas-microsoft-com:datatypes"><Description dt:dt="string">E-Prime Primary Realtime Clock</Description><StartTime><Timestamp dt:dt="int">0</Timestamp><DateUtc dt:dt="string">2017-05-03T08:03:54Z</DateUtc></StartTime><FrequencyChanges><FrequencyChange><Frequency dt:dt="r8">3312871</Frequency><Timestamp dt:dt="r8">2278046480</Timestamp><Current dt:dt="r…	60.001	1	right	-2016281038	2017-03-05	10:03:54	08:03:54	female	7	{LEFTARROW}	78				12	1	7	0	67591	66417	{LEFTARROW}	1174	65286	65034	752					mask33	0	66384	0	66184	eqf04_NoEyeNmodel6_dir	eq		Fami	FamiFullSpectrum	1	400	0	65884	-2	65784
GazeCoD_1Model_male	10	1	20	<?xml version="1.0"?>\n<Clock xmlns:dt="urn:schemas-microsoft-com:datatypes"><Description dt:dt="string">E-Prime Primary Realtime Clock</Description><StartTime><Timestamp dt:dt="int">0</Timestamp><DateUtc dt:dt="string">2017-05-03T08:03:54Z</DateUtc></StartTime><FrequencyChanges><FrequencyChange><Frequency dt:dt="r8">3312871</Frequency><Timestamp dt:dt="r8">2278046480</Timestamp><Current dt:dt="r…	60.001	1	right	-2016281038	2017-03-05	10:03:54	08:03:54	female	8	{RIGHTARROW}	77				8	1	8	0	69863	69717	{RIGHTARROW}	146	68584	68134	950					mask29	0	69684	0	69484	eqf04_NoEyeNmodel6_dir	eq		Fami	FamiFullSpectrum	0	400	0	69184	0	69084
GazeCoD_1Model_male	10	1	20	<?xml version="1.0"?>\n<Clock xmlns:dt="urn:schemas-microsoft-com:datatypes"><Description dt:dt="string">E-Prime Primary Realtime Clock</Description><StartTime><Timestamp dt:dt="int">0</Timestamp><DateUtc dt:dt="string">2017-05-03T08:03:54Z</DateUtc></StartTime><FrequencyChanges><FrequencyChange><Frequency dt:dt="r8">3312871</Frequency><Timestamp dt:dt="r8">2278046480</Timestamp><Current dt:dt="r…	60.001	1	right	-2016281038	2017-03-05	10:03:54	08:03:54	female	9	{LEFTARROW}	78				9	1	9	0	72119	71817	{LEFTARROW}	302	70706	70400	806					mask30	0	71800	-1	71600	eqf04_NoEyeNmodel6_dir	eq		Fami	FamiFullSpectrum	1	400	0	71301	-5	71201
GazeCoD_1Model_male	10	1	20	<?xml version="1.0"?>\n<Clock xmlns:dt="urn:schemas-microsoft-com:datatypes"><Description dt:dt="string">E-Prime Primary Realtime Clock</Description><StartTime><Timestamp dt:dt="int">0</Timestamp><DateUtc dt:dt="string">2017-05-03T08:03:54Z</DateUtc></StartTime><FrequencyChanges><FrequencyChange><Frequency dt:dt="r8">3312871</Frequency><Timestamp dt:dt="r8">2278046480</Timestamp><Current dt:dt="r…	60.001	1	right	-2016281038	2017-03-05	10:03:54	08:03:54	female	10	{DOWNARROW}	79				4	1	10	0	74735	74150	{DOWNARROW}	585	73025	72650	875					mask25	0	74133	0	73933	eqf04_NoEyeNmodel6_dir	eq		Fami	FamiFullSpectrum	1	400	0	73633	8	73533
GazeCoD_1Model_male	10	1	20	<?xml version="1.0"?>\n<Clock xmlns:dt="urn:schemas-microsoft-com:datatypes"><Description dt:dt="string">E-Prime Primary Realtime Clock</Description><StartTime><Timestamp dt:dt="int">0</Timestamp><DateUtc dt:dt="string">2017-05-03T08:03:54Z</DateUtc></StartTime><FrequencyChanges><FrequencyChange><Frequency dt:dt="r8">3312871</Frequency><Timestamp dt:dt="r8">2278046480</Timestamp><Current dt:dt="r…	60.001	1	right	-2016281038	2017-03-05	10:03:54	08:03:54	female	11	{RIGHTARROW}	77				5	1	11	0	79431	76867	{RIGHTARROW}	2564	75745	75267	978					mask26	0	76850	0	76650	eqf04_NoEyeNmodel6_dir	eq		Fami	FamiFullSpectrum	0	400	0	76350	5	76250
GazeCoD_1Model_male	10	1	20	<?xml version="1.0"?>\n<Clock xmlns:dt="urn:schemas-microsoft-com:datatypes"><Description dt:dt="string">E-Prime Primary Realtime Clock</Description><StartTime><Timestamp dt:dt="int">0</Timestamp><DateUtc dt:dt="string">2017-05-03T08:03:54Z</DateUtc></StartTime><FrequencyChanges><FrequencyChange><Frequency dt:dt="r8">3312871</Frequency><Timestamp dt:dt="r8">2278046480</Timestamp><Current dt:dt="r…	60.001	1	right	-2016281038	2017-03-05	10:03:54	08:03:54	female	12	{DOWNARROW}	79				1	1	12	0	81967	81450	{DOWNARROW}	517	80330	79967	863					mask22	0	81433	0	81233	eqf04_NoEyeNmodel6_dir	eq		Fami	FamiFullSpectrum	1	400	0	80933	3	80833
GazeCoD_1Model_male	10	1	20	<?xml version="1.0"?>\n<Clock xmlns:dt="urn:schemas-microsoft-com:datatypes"><Description dt:dt="string">E-Prime Primary Realtime Clock</Description><StartTime><Timestamp dt:dt="int">0</Timestamp><DateUtc dt:dt="string">2017-05-03T08:03:54Z</DateUtc></StartTime><FrequencyChanges><FrequencyChange><Frequency dt:dt="r8">3312871</Frequency><Timestamp dt:dt="r8">2278046480</Timestamp><Current dt:dt="r…	60.001	1	right	-2016281038	2017-03-05	10:03:54	08:03:54	female	13	{LEFTARROW}	78	6	1	1				0	173140	172497	{DOWNARROW}	643	171375	170981	894					mask15	0	172480	0	172280	eqf04_NoEyeNmodel6_dir	90		FamiFilt	FamiFiltered	0	400	0	171980	5	171880
GazeCoD_1Model_male	10	1	20	<?xml version="1.0"?>\n<Clock xmlns:dt="urn:schemas-microsoft-com:datatypes"><Description dt:dt="string">E-Prime Primary Realtime Clock</Description><StartTime><Timestamp dt:dt="int">0</Timestamp><DateUtc dt:dt="string">2017-05-03T08:03:54Z</DateUtc></StartTime><FrequencyChanges><FrequencyChange><Frequency dt:dt="r8">3312871</Frequency><Timestamp dt:dt="r8">2278046480</Timestamp><Current dt:dt="r…	60.001	1	right	-2016281038	2017-03-05	10:03:54	08:03:54	female	14	{LEFTARROW}	78	3	1	2				0	174716	174547	{DOWNARROW}	169	173430	173164	766					mask9	0	174530	0	174330	eqf04_NoEyeNmodel6_dir	0		FamiFilt	FamiFiltered	0	400	0	174030	0	173930
GazeCoD_1Model_male	10	1	20	<?xml version="1.0"?>\n<Clock xmlns:dt="urn:schemas-microsoft-com:datatypes"><Description dt:dt="string">E-Prime Primary Realtime Clock</Description><StartTime><Timestamp dt:dt="int">0</Timestamp><DateUtc dt:dt="string">2017-05-03T08:03:54Z</DateUtc></StartTime><FrequencyChanges><FrequencyChange><Frequency dt:dt="r8">3312871</Frequency><Timestamp dt:dt="r8">2278046480</Timestamp><Current dt:dt="r…	60.001	1	right	-2016281038	2017-03-05	10:03:54	08:03:54	female	15	{RIGHTARROW}	77	8	1	3				0	176876	176313	{LEFTARROW}	563	175197	174747	950					mask26	0	176297	0	176097	eqf04_NoEyeNmodel6_dir	90		FamiFilt	FamiFiltered	0	400	0	175797	0	175697
GazeCoD_1Model_male	10	1	20	<?xml version="1.0"?>\n<Clock xmlns:dt="urn:schemas-microsoft-com:datatypes"><Description dt:dt="string">E-Prime Primary Realtime Clock</Description><StartTime><Timestamp dt:dt="int">0</Timestamp><DateUtc dt:dt="string">2017-05-03T08:03:54Z</DateUtc></StartTime><FrequencyChanges><FrequencyChange><Frequency dt:dt="r8">3312871</Frequency><Timestamp dt:dt="r8">2278046480</Timestamp><Current dt:dt="r…	60.001	1	right	-2016281038	2017-03-05	10:03:54	08:03:54	female	16	{DOWNARROW}	79	7	1	4				0	178572	178347	{DOWNARROW}	225	177225	176897	828					mask25	0	178330	0	178130	eqf04_NoEyeNmodel6_dir	90		FamiFilt	FamiFiltered	1	400	0	177830	5	177730
GazeCoD_1Model_male	10	1	20	<?xml version="1.0"?>\n<Clock xmlns:dt="urn:schemas-microsoft-com:datatypes"><Description dt:dt="string">E-Prime Primary Realtime Clock</Description><StartTime><Timestamp dt:dt="int">0</Timestamp><DateUtc dt:dt="string">2017-05-03T08:03:54Z</DateUtc></StartTime><FrequencyChanges><FrequencyChange><Frequency dt:dt="r8">3312871</Frequency><Timestamp dt:dt="r8">2278046480</Timestamp><Current dt:dt="r…	60.001	1	right	-2016281038	2017-03-05	10:03:54	08:03:54	female	17	{RIGHTARROW}	77	2	1	5				0	180140	180063	{DOWNARROW}	77	178942	178597	845					mask5	0	180047	0	179847	eqf04_NoEyeNmodel6_dir	0		FamiFilt	FamiFiltered	0	400	0	179547	5	179447
GazeCoD_1Model_male	10	1	20	<?xml version="1.0"?>\n<Clock xmlns:dt="urn:schemas-microsoft-com:datatypes"><Description dt:dt="string">E-Prime Primary Realtime Clock</Description><StartTime><Timestamp dt:dt="int">0</Timestamp><DateUtc dt:dt="string">2017-05-03T08:03:54Z</DateUtc></StartTime><FrequencyChanges><FrequencyChange><Frequency dt:dt="r8">3312871</Frequency><Timestamp dt:dt="r8">2278046480</Timestamp><Current dt:dt="r…	60.001	1	right	-2016281038	2017-03-05	10:03:54	08:03:54	female	18	{DOWNARROW}	79	4	1	6				0	182276	181763	{DOWNARROW}	513	180645	180163	982					mask13	0	181747	0	181547	eqf04_NoEyeNmodel6_dir	90		FamiFilt	FamiFiltered	1	400	0	181247	2	181147
GazeCoD_1Model_male	10	1	20	<?xml version="1.0"?>\n<Clock xmlns:dt="urn:schemas-microsoft-com:datatypes"><Description dt:dt="string">E-Prime Primary Realtime Clock</Description><StartTime><Timestamp dt:dt="int">0</Timestamp><DateUtc dt:dt="string">2017-05-03T08:03:54Z</DateUtc></StartTime><FrequencyChanges><FrequencyChange><Frequency dt:dt="r8">3312871</Frequency><Timestamp dt:dt="r8">2278046480</Timestamp><Current dt:dt="r…	60.001	1	right	-2016281038	2017-03-05	10:03:54	08:03:54	female	19	{LEFTARROW}	78	9	1	7				0	185979	183780	{DOWNARROW}	2199	182660	182297	863					mask27	0	183763	0	183563	eqf04_NoEyeNmodel6_dir	90		FamiFilt	FamiFiltered	0	400	0	183263	3	183163
GazeCoD_1Model_male	10	1	20	<?xml version="1.0"?>\n<Clock xmlns:dt="urn:schemas-microsoft-com:datatypes"><Description dt:dt="string">E-Prime Primary Realtime Clock</Description><StartTime><Timestamp dt:dt="int">0</Timestamp><DateUtc dt:dt="string">2017-05-03T08:03:54Z</DateUtc></StartTime><FrequencyChanges><FrequencyChange><Frequency dt:dt="r8">3312871</Frequency><Timestamp dt:dt="r8">2278046480</Timestamp><Current dt:dt="r…	60.001	1	right	-2016281038	2017-03-05	10:03:54	08:03:54	female	20	{RIGHTARROW}	77	5	1	8				0	188227	187530	{RIGHTARROW}	697	186404	185997	907					mask14	0	187513	0	187313	eqf04_NoEyeNmodel6_dir	90		FamiFilt	FamiFiltered	1	400	0	187013	9	186913
GazeCoD_1Model_male	10	1	20	<?xml version="1.0"?>\n<Clock xmlns:dt="urn:schemas-microsoft-com:datatypes"><Description dt:dt="string">E-Prime Primary Realtime Clock</Description><StartTime><Timestamp dt:dt="int">0</Timestamp><DateUtc dt:dt="string">2017-05-03T08:03:54Z</DateUtc></StartTime><FrequencyChanges><FrequencyChange><Frequency dt:dt="r8">3312871</Frequency><Timestamp dt:dt="r8">2278046480</Timestamp><Current dt:dt="r…	60.001	1	right	-2016281038	2017-03-05	10:03:54	08:03:54	female	21	{DOWNARROW}	79	1	1	9				0	189827	189630	{DOWNARROW}	197	188504	188246	758					mask1	0	189613	0	189413	eqf04_NoEyeNmodel6_dir	0		FamiFilt	FamiFiltered	1	400	0	189113	9	189013
GazeCoD_1Model_male	10	1	20	<?xml version="1.0"?>\n<Clock xmlns:dt="urn:schemas-microsoft-com:datatypes"><Description dt:dt="string">E-Prime Primary Realtime Clock</Description><StartTime><Timestamp dt:dt="int">0</Timestamp><DateUtc dt:dt="string">2017-05-03T08:03:54Z</DateUtc></StartTime><FrequencyChanges><FrequencyChange><Frequency dt:dt="r8">3312871</Frequency><Timestamp dt:dt="r8">2278046480</Timestamp><Current dt:dt="r…	60.001	1	right	-2016281038	2017-03-05	10:03:54	08:03:54	female	22	{LEFTARROW}	51							0	292456	291676	{DOWNARROW}	780	290548	290143	905	left3,2	14	1	1	mask14	0	291643	0	291443	eqm10_NoEyeNmodel1_dir	90	H	gazeCOD	GazeCoDxp	0	400	0	291143	-5	291043
GazeCoD_1Model_male	10	1	20	<?xml version="1.0"?>\n<Clock xmlns:dt="urn:schemas-microsoft-com:datatypes"><Description dt:dt="string">E-Prime Primary Realtime Clock</Description><StartTime><Timestamp dt:dt="int">0</Timestamp><DateUtc dt:dt="string">2017-05-03T08:03:54Z</DateUtc></StartTime><FrequencyChanges><FrequencyChange><Frequency dt:dt="r8">3312871</Frequency><Timestamp dt:dt="r8">2278046480</Timestamp><Current dt:dt="r…	60.001	1	right	-2016281038	2017-03-05	10:03:54	08:03:54	female	23	{LEFTARROW}	49							0	294376	293943	{DOWNARROW}	433	292806	292476	830	left1,6	24	1	2	mask24	0	293910	0	293710	eqm10_NoEyeNmodel1_dir	90	HV	gazeCOD	GazeCoDxp	0	400	0	293410	4	293310
GazeCoD_1Model_male	10	1	20	<?xml version="1.0"?>\n<Clock xmlns:dt="urn:schemas-microsoft-com:datatypes"><Description dt:dt="string">E-Prime Primary Realtime Clock</Description><StartTime><Timestamp dt:dt="int">0</Timestamp><DateUtc dt:dt="string">2017-05-03T08:03:54Z</DateUtc></StartTime><FrequencyChanges><FrequencyChange><Frequency dt:dt="r8">3312871</Frequency><Timestamp dt:dt="r8">2278046480</Timestamp><Current dt:dt="r…	60.001	1	right	-2016281038	2017-03-05	10:03:54	08:03:54	female	24	{RIGHTARROW}	44							0	296744	295826	{DOWNARROW}	918	294695	294410	785	right3,2	8	1	3	mask8	0	295793	0	295593	eqm10_NoEyeNmodel1_dir	0	V	gazeCOD	GazeCoDxp	0	400	0	295293	-2	295193
GazeCoD_1Model_male	10	1	20	<?xml version="1.0"?>\n<Clock xmlns:dt="urn:schemas-microsoft-com:datatypes"><Description dt:dt="string">E-Prime Primary Realtime Clock</Description><StartTime><Timestamp dt:dt="int">0</Timestamp><DateUtc dt:dt="string">2017-05-03T08:03:54Z</DateUtc></StartTime><FrequencyChanges><FrequencyChange><Frequency dt:dt="r8">3312871</Frequency><Timestamp dt:dt="r8">2278046480</Timestamp><Current dt:dt="r…	60.001	1	right	-2016281038	2017-03-05	10:03:54	08:03:54	female	25	{RIGHTARROW}	46							0	298944	298310	{RIGHTARROW}	634	297182	296776	906	right1,6	29	1	4	mask29	0	298276	-1	298076	eqm10_NoEyeNmodel1_dir	90	HV	gazeCOD	GazeCoDxp	1	400	0	297777	-5	297677
GazeCoD_1Model_male	10	1	20	<?xml version="1.0"?>\n<Clock xmlns:dt="urn:schemas-microsoft-com:datatypes"><Description dt:dt="string">E-Prime Primary Realtime Clock</Description><StartTime><Timestamp dt:dt="int">0</Timestamp><DateUtc dt:dt="string">2017-05-03T08:03:54Z</DateUtc></StartTime><FrequencyChanges><FrequencyChange><Frequency dt:dt="r8">3312871</Frequency><Timestamp dt:dt="r8">2278046480</Timestamp><Current dt:dt="r…	60.001	1	right	-2016281038	2017-03-05	10:03:54	08:03:54	female	26	{RIGHTARROW}	77							0	300960	300576	{DOWNARROW}	384	299462	298976	986	right8	11	1	5	mask11	0	300560	0	300360	eqm10_NoEyeNmodel1_dir	0	V	gazeCOD	GazeCoDxp	0	400	0	300060	-2	299960
GazeCoD_1Model_male	10	1	20	<?xml version="1.0"?>\n<Clock xmlns:dt="urn:schemas-microsoft-com:datatypes"><Description dt:dt="string">E-Prime Primary Realtime Clock</Description><StartTime><Timestamp dt:dt="int">0</Timestamp><DateUtc dt:dt="string">2017-05-03T08:03:54Z</DateUtc></StartTime><FrequencyChanges><FrequencyChange><Frequency dt:dt="r8">3312871</Frequency><Timestamp dt:dt="r8">2278046480</Timestamp><Current dt:dt="r…	60.001	1	right	-2016281038	2017-03-05	10:03:54	08:03:54	female	27	{LEFTARROW}	53							0	303464	302443	{RIGHTARROW}	1021	301319	300976	843	left4,8	15	1	6	mask15	0	302426	0	302226	eqm10_NoEyeNmodel1_dir	90	H	gazeCOD	GazeCoDxp	0	400	0	301926	7	301826
GazeCoD_1Model_male	10	1	20	<?xml version="1.0"?>\n<Clock xmlns:dt="urn:schemas-microsoft-com:datatypes"><Description dt:dt="string">E-Prime Primary Realtime Clock</Description><StartTime><Timestamp dt:dt="int">0</Timestamp><DateUtc dt:dt="string">2017-05-03T08:03:54Z</DateUtc></StartTime><FrequencyChanges><FrequencyChange><Frequency dt:dt="r8">3312871</Frequency><Timestamp dt:dt="r8">2278046480</Timestamp><Current dt:dt="r…	60.001	1	right	-2016281038	2017-03-05	10:03:54	08:03:54	female	28	{LEFTARROW}	78							0	305024	304843	{DOWNARROW}	181	303729	303476	753	left8	28	1	7	mask28	0	304826	0	304626	eqm10_NoEyeNmodel1_dir	90	HV	gazeCOD	GazeCoDxp	0	400	0	304326	-3	304226
GazeCoD_1Model_male	10	1	20	<?xml version="1.0"?>\n<Clock xmlns:dt="urn:schemas-microsoft-com:datatypes"><Description dt:dt="string">E-Prime Primary Realtime Clock</Description><StartTime><Timestamp dt:dt="int">0</Timestamp><DateUtc dt:dt="string">2017-05-03T08:03:54Z</DateUtc></StartTime><FrequencyChanges><FrequencyChange><Frequency dt:dt="r8">3312871</Frequency><Timestamp dt:dt="r8">2278046480</Timestamp><Current dt:dt="r…	60.001	1	right	-2016281038	2017-03-05	10:03:54	08:03:54	female	29	{LEFTARROW}	51							0	306927	306643	{DOWNARROW}	284	305518	305043	975	left3,2	3	1	8	mask3	0	306626	0	306426	eqm10_NoEyeNmodel1_dir	0	V	gazeCOD	GazeCoDxp	0	400	0	306126	8	306026
GazeCoD_1Model_male	10	1	20	<?xml version="1.0"?>\n<Clock xmlns:dt="urn:schemas-microsoft-com:datatypes"><Description dt:dt="string">E-Prime Primary Realtime Clock</Description><StartTime><Timestamp dt:dt="int">0</Timestamp><DateUtc dt:dt="string">2017-05-03T08:03:54Z</DateUtc></StartTime><FrequencyChanges><FrequencyChange><Frequency dt:dt="r8">3312871</Frequency><Timestamp dt:dt="r8">2278046480</Timestamp><Current dt:dt="r…	60.001	1	right	-2016281038	2017-03-05	10:03:54	08:03:54	female	30	{RIGHTARROW}	42							0	308943	308343	{DOWNARROW}	600	307228	306943	785	right4,8	9	1	9	mask9	0	308326	0	308126	eqm10_NoEyeNmodel1_dir	0	V	gazeCOD	GazeCoDxp	0	400	0	307826	-2	307726
GazeCoD_1Model_male	10	1	20	<?xml version="1.0"?>\n<Clock xmlns:dt="urn:schemas-microsoft-com:datatypes"><Description dt:dt="string">E-Prime Primary Realtime Clock</Description><StartTime><Timestamp dt:dt="int">0</Timestamp><DateUtc dt:dt="string">2017-05-03T08:03:54Z</DateUtc></StartTime><FrequencyChanges><FrequencyChange><Frequency dt:dt="r8">3312871</Frequency><Timestamp dt:dt="r8">2278046480</Timestamp><Current dt:dt="r…	60.001	1	right	-2016281038	2017-03-05	10:03:54	08:03:54	female	31	{RIGHTARROW}	44							0	311735	310409	{LEFTARROW}	1326	309291	308959	832	right3,2	19	1	10	mask19	0	310393	0	310193	eqm10_NoEyeNmodel1_dir	90	H	gazeCOD	GazeCoDxp	0	400	0	309893	2	309793
GazeCoD_1Model_male	10	1	20	<?xml version="1.0"?>\n<Clock xmlns:dt="urn:schemas-microsoft-com:datatypes"><Description dt:dt="string">E-Prime Primary Realtime Clock</Description><StartTime><Timestamp dt:dt="int">0</Timestamp><DateUtc dt:dt="string">2017-05-03T08:03:54Z</DateUtc></StartTime><FrequencyChanges><FrequencyChange><Frequency dt:dt="r8">3312871</Frequency><Timestamp dt:dt="r8">2278046480</Timestamp><Current dt:dt="r…	60.001	1	right	-2016281038	2017-03-05	10:03:54	08:03:54	female	32	{LEFTARROW}	55							0	313767	313226	{DOWNARROW}	541	312104	311759	845	left6,4	27	1	11	mask27	0	313209	0	313009	eqm10_NoEyeNmodel1_dir	90	HV	gazeCOD	GazeCoDxp	0	400	0	312709	5	312609
GazeCoD_1Model_male	10	1	20	<?xml version="1.0"?>\n<Clock xmlns:dt="urn:schemas-microsoft-com:datatypes"><Description dt:dt="string">E-Prime Primary Realtime Clock</Description><StartTime><Timestamp dt:dt="int">0</Timestamp><DateUtc dt:dt="string">2017-05-03T08:03:54Z</DateUtc></StartTime><FrequencyChanges><FrequencyChange><Frequency dt:dt="r8">3312871</Frequency><Timestamp dt:dt="r8">2278046480</Timestamp><Current dt:dt="r…	60.001	1	right	-2016281038	2017-03-05	10:03:54	08:03:54	female	33	{LEFTARROW}	49							0	315535	315276	{DOWNARROW}	259	314151	313792	859	left1,6	2	1	12	mask2	0	315259	0	315059	eqm10_NoEyeNmodel1_dir	0	V	gazeCOD	GazeCoDxp	0	400	0	314759	8	314659
GazeCoD_1Model_male	10	1	20	<?xml version="1.0"?>\n<Clock xmlns:dt="urn:schemas-microsoft-com:datatypes"><Description dt:dt="string">E-Prime Primary Realtime Clock</Description><StartTime><Timestamp dt:dt="int">0</Timestamp><DateUtc dt:dt="string">2017-05-03T08:03:54Z</DateUtc></StartTime><FrequencyChanges><FrequencyChange><Frequency dt:dt="r8">3312871</Frequency><Timestamp dt:dt="r8">2278046480</Timestamp><Current dt:dt="r…	60.001	1	right	-2016281038	2017-03-05	10:03:54	08:03:54	female	34	{LEFTARROW}	51							0	317759	316959	{RIGHTARROW}	800	315848	315559	789	left3,2	25	1	13	mask25	0	316942	-1	316742	eqm10_NoEyeNmodel1_dir	90	HV	gazeCOD	GazeCoDxp	0	400	0	316443	-5	316343
GazeCoD_1Model_male	10	1	20	<?xml version="1.0"?>\n<Clock xmlns:dt="urn:schemas-microsoft-com:datatypes"><Description dt:dt="string">E-Prime Primary Realtime Clock</Description><StartTime><Timestamp dt:dt="int">0</Timestamp><DateUtc dt:dt="string">2017-05-03T08:03:54Z</DateUtc></StartTime><FrequencyChanges><FrequencyChange><Frequency dt:dt="r8">3312871</Frequency><Timestamp dt:dt="r8">2278046480</Timestamp><Current dt:dt="r…	60.001	1	right	-2016281038	2017-03-05	10:03:54	08:03:54	female	35	{DOWNARROW}	79							0	320607	319209	{LEFTARROW}	1398	318087	317776	811	DG0	12	1	14	mask12	0	319192	0	318992	eqm10_NoEyeNmodel1_dir	90	H	gazeCOD	GazeCoDxp	0	400	0	318692	5	318592
GazeCoD_1Model_male	10	1	20	<?xml version="1.0"?>\n<Clock xmlns:dt="urn:schemas-microsoft-com:datatypes"><Description dt:dt="string">E-Prime Primary Realtime Clock</Description><StartTime><Timestamp dt:dt="int">0</Timestamp><DateUtc dt:dt="string">2017-05-03T08:03:54Z</DateUtc></StartTime><FrequencyChanges><FrequencyChange><Frequency dt:dt="r8">3312871</Frequency><Timestamp dt:dt="r8">2278046480</Timestamp><Current dt:dt="r…	60.001	1	right	-2016281038	2017-03-05	10:03:54	08:03:54	female	36	{RIGHTARROW}	40							0	322695	322142	{DOWNARROW}	553	321019	320626	893	right6,4	21	1	15	mask21	0	322125	0	321925	eqm10_NoEyeNmodel1_dir	90	H	gazeCOD	GazeCoDxp	0	400	0	321625	6	321525
GazeCoD_1Model_male	10	1	20	<?xml version="1.0"?>\n<Clock xmlns:dt="urn:schemas-microsoft-com:datatypes"><Description dt:dt="string">E-Prime Primary Realtime Clock</Description><StartTime><Timestamp dt:dt="int">0</Timestamp><DateUtc dt:dt="string">2017-05-03T08:03:54Z</DateUtc></StartTime><FrequencyChanges><FrequencyChange><Frequency dt:dt="r8">3312871</Frequency><Timestamp dt:dt="r8">2278046480</Timestamp><Current dt:dt="r…	60.001	1	right	-2016281038	2017-03-05	10:03:54	08:03:54	female	37	{RIGHTARROW}	77							0	324887	324192	{DOWNARROW}	695	323072	322709	863	right8	22	1	16	mask22	0	324175	0	323975	eqm10_NoEyeNmodel1_dir	90	H	gazeCOD	GazeCoDxp	0	400	0	323675	3	323575
GazeCoD_1Model_male	10	1	20	<?xml version="1.0"?>\n<Clock xmlns:dt="urn:schemas-microsoft-com:datatypes"><Description dt:dt="string">E-Prime Primary Realtime Clock</Description><StartTime><Timestamp dt:dt="int">0</Timestamp><DateUtc dt:dt="string">2017-05-03T08:03:54Z</DateUtc></StartTime><FrequencyChanges><FrequencyChange><Frequency dt:dt="r8">3312871</Frequency><Timestamp dt:dt="r8">2278046480</Timestamp><Current dt:dt="r…	60.001	1	right	-2016281038	2017-03-05	10:03:54	08:03:54	female	38	{RIGHTARROW}	46							0	326695	326425	{DOWNARROW}	270	325312	324909	903	right1,6	7	1	17	mask7	0	326409	0	326209	eqm10_NoEyeNmodel1_dir	0	V	gazeCOD	GazeCoDxp	0	400	0	325909	-3	325809
GazeCoD_1Model_male	10	1	20	<?xml version="1.0"?>\n<Clock xmlns:dt="urn:schemas-microsoft-com:datatypes"><Description dt:dt="string">E-Prime Primary Realtime Clock</Description><StartTime><Timestamp dt:dt="int">0</Timestamp><DateUtc dt:dt="string">2017-05-03T08:03:54Z</DateUtc></StartTime><FrequencyChanges><FrequencyChange><Frequency dt:dt="r8">3312871</Frequency><Timestamp dt:dt="r8">2278046480</Timestamp><Current dt:dt="r…	60.001	1	right	-2016281038	2017-03-05	10:03:54	08:03:54	female	39	{LEFTARROW}	55							0	328519	328092	{DOWNARROW}	427	326969	326709	760	left6,4	5	1	18	mask5	0	328075	0	327875	eqm10_NoEyeNmodel1_dir	0	V	gazeCOD	GazeCoDxp	0	400	0	327575	6	327475
GazeCoD_1Model_male	10	1	20	<?xml version="1.0"?>\n<Clock xmlns:dt="urn:schemas-microsoft-com:datatypes"><Description dt:dt="string">E-Prime Primary Realtime Clock</Description><StartTime><Timestamp dt:dt="int">0</Timestamp><DateUtc dt:dt="string">2017-05-03T08:03:54Z</DateUtc></StartTime><FrequencyChanges><FrequencyChange><Frequency dt:dt="r8">3312871</Frequency><Timestamp dt:dt="r8">2278046480</Timestamp><Current dt:dt="r…	60.001	1	right	-2016281038	2017-03-05	10:03:54	08:03:54	female	40	{LEFTARROW}	53							0	331047	329992	{RIGHTARROW}	1055	328880	328542	838	left4,8	26	1	19	mask26	0	329975	0	329775	eqm10_NoEyeNmodel1_dir	90	HV	gazeCOD	GazeCoDxp	0	400	0	329475	-5	329375
GazeCoD_1Model_male	10	1	20	<?xml version="1.0"?>\n<Clock xmlns:dt="urn:schemas-microsoft-com:datatypes"><Description dt:dt="string">E-Prime Primary Realtime Clock</Description><StartTime><Timestamp dt:dt="int">0</Timestamp><DateUtc dt:dt="string">2017-05-03T08:03:54Z</DateUtc></StartTime><FrequencyChanges><FrequencyChange><Frequency dt:dt="r8">3312871</Frequency><Timestamp dt:dt="r8">2278046480</Timestamp><Current dt:dt="r…	60.001	1	right	-2016281038	2017-03-05	10:03:54	08:03:54	female	41	{RIGHTARROW}	42							0	333183	332475	{RIGHTARROW}	708	331352	331059	793	right4,8	20	1	20	mask20	0	332458	0	332258	eqm10_NoEyeNmodel1_dir	90	H	gazeCOD	GazeCoDxp	1	400	0	331958	6	331858
GazeCoD_1Model_male	10	1	20	<?xml version="1.0"?>\n<Clock xmlns:dt="urn:schemas-microsoft-com:datatypes"><Description dt:dt="string">E-Prime Primary Realtime Clock</Description><StartTime><Timestamp dt:dt="int">0</Timestamp><DateUtc dt:dt="string">2017-05-03T08:03:54Z</DateUtc></StartTime><FrequencyChanges><FrequencyChange><Frequency dt:dt="r8">3312871</Frequency><Timestamp dt:dt="r8">2278046480</Timestamp><Current dt:dt="r…	60.001	1	right	-2016281038	2017-03-05	10:03:54	08:03:54	female	42	{LEFTARROW}	78							0	334759	334675	{DOWNARROW}	84	333556	333192	864	left8	17	1	21	mask17	0	334658	0	334458	eqm10_NoEyeNmodel1_dir	90	H	gazeCOD	GazeCoDxp	0	400	0	334158	2	334058
GazeCoD_1Model_male	10	1	20	<?xml version="1.0"?>\n<Clock xmlns:dt="urn:schemas-microsoft-com:datatypes"><Description dt:dt="string">E-Prime Primary Realtime Clock</Description><StartTime><Timestamp dt:dt="int">0</Timestamp><DateUtc dt:dt="string">2017-05-03T08:03:54Z</DateUtc></StartTime><FrequencyChanges><FrequencyChange><Frequency dt:dt="r8">3312871</Frequency><Timestamp dt:dt="r8">2278046480</Timestamp><Current dt:dt="r…	60.001	1	right	-2016281038	2017-03-05	10:03:54	08:03:54	female	43	{RIGHTARROW}	40							0	336527	336358	{DOWNARROW}	168	335245	334775	970	right6,4	10	1	22	mask10	0	336342	0	336142	eqm10_NoEyeNmodel1_dir	0	V	gazeCOD	GazeCoDxp	0	400	0	335842	-3	335742
GazeCoD_1Model_male	10	1	20	<?xml version="1.0"?>\n<Clock xmlns:dt="urn:schemas-microsoft-com:datatypes"><Description dt:dt="string">E-Prime Primary Realtime Clock</Description><StartTime><Timestamp dt:dt="int">0</Timestamp><DateUtc dt:dt="string">2017-05-03T08:03:54Z</DateUtc></StartTime><FrequencyChanges><FrequencyChange><Frequency dt:dt="r8">3312871</Frequency><Timestamp dt:dt="r8">2278046480</Timestamp><Current dt:dt="r…	60.001	1	right	-2016281038	2017-03-05	10:03:54	08:03:54	female	44	{LEFTARROW}	55							0	338599	338075	{LEFTARROW}	523	336949	336542	907	left6,4	16	1	23	mask16	0	338058	0	337858	eqm10_NoEyeNmodel1_dir	90	H	gazeCOD	GazeCoDxp	1	400	0	337558	9	337458
GazeCoD_1Model_male	10	1	20	<?xml version="1.0"?>\n<Clock xmlns:dt="urn:schemas-microsoft-com:datatypes"><Description dt:dt="string">E-Prime Primary Realtime Clock</Description><StartTime><Timestamp dt:dt="int">0</Timestamp><DateUtc dt:dt="string">2017-05-03T08:03:54Z</DateUtc></StartTime><FrequencyChanges><FrequencyChange><Frequency dt:dt="r8">3312871</Frequency><Timestamp dt:dt="r8">2278046480</Timestamp><Current dt:dt="r…	60.001	1	right	-2016281038	2017-03-05	10:03:54	08:03:54	female	45	{LEFTARROW}	49							0	340406	340158	{DOWNARROW}	248	339033	338608	925	left1,6	13	1	24	mask13	0	340142	0	339942	eqm10_NoEyeNmodel1_dir	90	H	gazeCOD	GazeCoDxp	0	400	0	339642	9	339542
GazeCoD_1Model_male	10	1	20	<?xml version="1.0"?>\n<Clock xmlns:dt="urn:schemas-microsoft-com:datatypes"><Description dt:dt="string">E-Prime Primary Realtime Clock</Description><StartTime><Timestamp dt:dt="int">0</Timestamp><DateUtc dt:dt="string">2017-05-03T08:03:54Z</DateUtc></StartTime><FrequencyChanges><FrequencyChange><Frequency dt:dt="r8">3312871</Frequency><Timestamp dt:dt="r8">2278046480</Timestamp><Current dt:dt="r…	60.001	1	right	-2016281038	2017-03-05	10:03:54	08:03:54	female	46	{RIGHTARROW}	42							0	342254	341891	{DOWNARROW}	363	340774	340425	849	right4,8	31	1	25	mask31	0	341875	0	341675	eqm10_NoEyeNmodel1_dir	90	HV	gazeCOD	GazeCoDxp	0	400	0	341375	1	341275
GazeCoD_1Model_male	10	1	20	<?xml version="1.0"?>\n<Clock xmlns:dt="urn:schemas-microsoft-com:datatypes"><Description dt:dt="string">E-Prime Primary Realtime Clock</Description><StartTime><Timestamp dt:dt="int">0</Timestamp><DateUtc dt:dt="string">2017-05-03T08:03:54Z</DateUtc></StartTime><FrequencyChanges><FrequencyChange><Frequency dt:dt="r8">3312871</Frequency><Timestamp dt:dt="r8">2278046480</Timestamp><Current dt:dt="r…	60.001	1	right	-2016281038	2017-03-05	10:03:54	08:03:54	female	47	{RIGHTARROW}	46							0	344286	343675	{LEFTARROW}	611	342549	342275	774	right1,6	18	1	26	mask18	0	343658	0	343458	eqm10_NoEyeNmodel1_dir	90	H	gazeCOD	GazeCoDxp	0	400	0	343158	9	343058
GazeCoD_1Model_male	10	1	20	<?xml version="1.0"?>\n<Clock xmlns:dt="urn:schemas-microsoft-com:datatypes"><Description dt:dt="string">E-Prime Primary Realtime Clock</Description><StartTime><Timestamp dt:dt="int">0</Timestamp><DateUtc dt:dt="string">2017-05-03T08:03:54Z</DateUtc></StartTime><FrequencyChanges><FrequencyChange><Frequency dt:dt="r8">3312871</Frequency><Timestamp dt:dt="r8">2278046480</Timestamp><Current dt:dt="r…	60.001	1	right	-2016281038	2017-03-05	10:03:54	08:03:54	female	48	{LEFTARROW}	53							0	346270	345908	{DOWNARROW}	362	344788	344308	980	left4,8	4	1	27	mask4	0	345891	0	345691	eqm10_NoEyeNmodel1_dir	0	V	gazeCOD	GazeCoDxp	0	400	0	345391	3	345291
GazeCoD_1Model_male	10	1	20	<?xml version="1.0"?>\n<Clock xmlns:dt="urn:schemas-microsoft-com:datatypes"><Description dt:dt="string">E-Prime Primary Realtime Clock</Description><StartTime><Timestamp dt:dt="int">0</Timestamp><DateUtc dt:dt="string">2017-05-03T08:03:54Z</DateUtc></StartTime><FrequencyChanges><FrequencyChange><Frequency dt:dt="r8">3312871</Frequency><Timestamp dt:dt="r8">2278046480</Timestamp><Current dt:dt="r…	60.001	1	right	-2016281038	2017-03-05	10:03:54	08:03:54	female	49	{RIGHTARROW}	40							0	348454	347891	{RIGHTARROW}	563	346766	346291	975	right6,4	32	1	28	mask32	0	347875	0	347675	eqm10_NoEyeNmodel1_dir	90	HV	gazeCOD	GazeCoDxp	1	400	0	347375	9	347275
GazeCoD_1Model_male	10	1	20	<?xml version="1.0"?>\n<Clock xmlns:dt="urn:schemas-microsoft-com:datatypes"><Description dt:dt="string">E-Prime Primary Realtime Clock</Description><StartTime><Timestamp dt:dt="int">0</Timestamp><DateUtc dt:dt="string">2017-05-03T08:03:54Z</DateUtc></StartTime><FrequencyChanges><FrequencyChange><Frequency dt:dt="r8">3312871</Frequency><Timestamp dt:dt="r8">2278046480</Timestamp><Current dt:dt="r…	60.001	1	right	-2016281038	2017-03-05	10:03:54	08:03:54	female	50	{LEFTARROW}	78							0	350246	350041	{DOWNARROW}	205	348925	348475	950	left8	6	1	29	mask6	0	350025	0	349825	eqm10_NoEyeNmodel1_dir	0	V	gazeCOD	GazeCoDxp	0	400	0	349525	0	349425
GazeCoD_1Model_male	10	1	20	<?xml version="1.0"?>\n<Clock xmlns:dt="urn:schemas-microsoft-com:datatypes"><Description dt:dt="string">E-Prime Primary Realtime Clock</Description><StartTime><Timestamp dt:dt="int">0</Timestamp><DateUtc dt:dt="string">2017-05-03T08:03:54Z</DateUtc></StartTime><FrequencyChanges><FrequencyChange><Frequency dt:dt="r8">3312871</Frequency><Timestamp dt:dt="r8">2278046480</Timestamp><Current dt:dt="r…	60.001	1	right	-2016281038	2017-03-05	10:03:54	08:03:54	female	51	{DOWNARROW}	79							0	352118	351825	{DOWNARROW}	293	350706	350258	948	DG0	1	1	30	mask1	0	351808	0	351608	eqm10_NoEyeNmodel1_dir	0	V	gazeCOD	GazeCoDxp	1	400	0	351308	2	351208
GazeCoD_1Model_male	10	1	20	<?xml version="1.0"?>\n<Clock xmlns:dt="urn:schemas-microsoft-com:datatypes"><Description dt:dt="string">E-Prime Primary Realtime Clock</Description><StartTime><Timestamp dt:dt="int">0</Timestamp><DateUtc dt:dt="string">2017-05-03T08:03:54Z</DateUtc></StartTime><FrequencyChanges><FrequencyChange><Frequency dt:dt="r8">3312871</Frequency><Timestamp dt:dt="r8">2278046480</Timestamp><Current dt:dt="r…	60.001	1	right	-2016281038	2017-03-05	10:03:54	08:03:54	female	52	{RIGHTARROW}	44							0	353998	353524	{RIGHTARROW}	474	352404	352141	763	right3,2	30	1	31	mask30	0	353508	0	353308	eqm10_NoEyeNmodel1_dir	90	HV	gazeCOD	GazeCoDxp	1	400	0	353008	4	352908
GazeCoD_1Model_male	10	1	20	<?xml version="1.0"?>\n<Clock xmlns:dt="urn:schemas-microsoft-com:datatypes"><Description dt:dt="string">E-Prime Primary Realtime Clock</Description><StartTime><Timestamp dt:dt="int">0</Timestamp><DateUtc dt:dt="string">2017-05-03T08:03:54Z</DateUtc></StartTime><FrequencyChanges><FrequencyChange><Frequency dt:dt="r8">3312871</Frequency><Timestamp dt:dt="r8">2278046480</Timestamp><Current dt:dt="r…	60.001	1	right	-2016281038	2017-03-05	10:03:54	08:03:54	female	53	{RIGHTARROW}	77							0	356174	355608	{RIGHTARROW}	566	354492	354008	984	right8	33	1	32	mask33	0	355591	0	355391	eqm10_NoEyeNmodel1_dir	90	HV	gazeCOD	GazeCoDxp	1	400	0	355091	-1	354991
GazeCoD_1Model_male	10	1	20	<?xml version="1.0"?>\n<Clock xmlns:dt="urn:schemas-microsoft-com:datatypes"><Description dt:dt="string">E-Prime Primary Realtime Clock</Description><StartTime><Timestamp dt:dt="int">0</Timestamp><DateUtc dt:dt="string">2017-05-03T08:03:54Z</DateUtc></StartTime><FrequencyChanges><FrequencyChange><Frequency dt:dt="r8">3312871</Frequency><Timestamp dt:dt="r8">2278046480</Timestamp><Current dt:dt="r…	60.001	1	right	-2016281038	2017-03-05	10:03:54	08:03:54	female	54	{DOWNARROW}	79							0	357798	357608	{DOWNARROW}	190	356481	356191	790	DG0	23	1	33	mask23	0	357591	0	357391	eqm10_NoEyeNmodel1_dir	90	HV	gazeCOD	GazeCoDxp	1	400	0	357091	10	356991
GazeCoD_1Model_male	10	1	20	<?xml version="1.0"?>\n<Clock xmlns:dt="urn:schemas-microsoft-com:datatypes"><Description dt:dt="string">E-Prime Primary Realtime Clock</Description><StartTime><Timestamp dt:dt="int">0</Timestamp><DateUtc dt:dt="string">2017-05-03T08:03:54Z</DateUtc></StartTime><FrequencyChanges><FrequencyChange><Frequency dt:dt="r8">3312871</Frequency><Timestamp dt:dt="r8">2278046480</Timestamp><Current dt:dt="r…	60.001	1	right	-2016281038	2017-03-05	10:03:54	08:03:54	female	55	{LEFTARROW}	53							0	359630	359391	{DOWNARROW}	239	358277	357808	969	left4,8	15	2	34	mask15	0	359374	0	359174	eqm10_NoEyeNmodel1_dir	90	H	gazeCOD	GazeCoDxp	0	400	0	358874	-3	358774
GazeCoD_1Model_male	10	1	20	<?xml version="1.0"?>\n<Clock xmlns:dt="urn:schemas-microsoft-com:datatypes"><Description dt:dt="string">E-Prime Primary Realtime Clock</Description><StartTime><Timestamp dt:dt="int">0</Timestamp><DateUtc dt:dt="string">2017-05-03T08:03:54Z</DateUtc></StartTime><FrequencyChanges><FrequencyChange><Frequency dt:dt="r8">3312871</Frequency><Timestamp dt:dt="r8">2278046480</Timestamp><Current dt:dt="r…	60.001	1	right	-2016281038	2017-03-05	10:03:54	08:03:54	female	56	{LEFTARROW}	49							0	361198	361041	{DOWNARROW}	157	359922	359641	781	left1,6	13	2	35	mask13	0	361024	0	360824	eqm10_NoEyeNmodel1_dir	90	H	gazeCOD	GazeCoDxp	0	400	0	360524	2	360424
GazeCoD_1Model_male	10	1	20	<?xml version="1.0"?>\n<Clock xmlns:dt="urn:schemas-microsoft-com:datatypes"><Description dt:dt="string">E-Prime Primary Realtime Clock</Description><StartTime><Timestamp dt:dt="int">0</Timestamp><DateUtc dt:dt="string">2017-05-03T08:03:54Z</DateUtc></StartTime><FrequencyChanges><FrequencyChange><Frequency dt:dt="r8">3312871</Frequency><Timestamp dt:dt="r8">2278046480</Timestamp><Current dt:dt="r…	60.001	1	right	-2016281038	2017-03-05	10:03:54	08:03:54	female	57	{LEFTARROW}	55							0	362926	362791	{DOWNARROW}	135	361670	361208	962	left6,4	27	2	36	mask27	0	362774	0	362574	eqm10_NoEyeNmodel1_dir	90	HV	gazeCOD	GazeCoDxp	0	400	0	362274	4	362174
GazeCoD_1Model_male	10	1	20	<?xml version="1.0"?>\n<Clock xmlns:dt="urn:schemas-microsoft-com:datatypes"><Description dt:dt="string">E-Prime Primary Realtime Clock</Description><StartTime><Timestamp dt:dt="int">0</Timestamp><DateUtc dt:dt="string">2017-05-03T08:03:54Z</DateUtc></StartTime><FrequencyChanges><FrequencyChange><Frequency dt:dt="r8">3312871</Frequency><Timestamp dt:dt="r8">2278046480</Timestamp><Current dt:dt="r…	60.001	1	right	-2016281038	2017-03-05	10:03:54	08:03:54	female	58	{RIGHTARROW}	77							0	364574	364307	{DOWNARROW}	267	363193	362941	752	right8	22	2	37	mask22	0	364291	0	364091	eqm10_NoEyeNmodel1_dir	90	H	gazeCOD	GazeCoDxp	0	400	0	363791	-2	363691
GazeCoD_1Model_male	10	1	20	<?xml version="1.0"?>\n<Clock xmlns:dt="urn:schemas-microsoft-com:datatypes"><Description dt:dt="string">E-Prime Primary Realtime Clock</Description><StartTime><Timestamp dt:dt="int">0</Timestamp><DateUtc dt:dt="string">2017-05-03T08:03:54Z</DateUtc></StartTime><FrequencyChanges><FrequencyChange><Frequency dt:dt="r8">3312871</Frequency><Timestamp dt:dt="r8">2278046480</Timestamp><Current dt:dt="r…	60.001	1	right	-2016281038	2017-03-05	10:03:54	08:03:54	female	59	{RIGHTARROW}	40							0	366742	366207	{DOWNARROW}	535	365085	364591	994	right6,4	32	2	38	mask32	0	366191	0	365991	eqm10_NoEyeNmodel1_dir	90	HV	gazeCOD	GazeCoDxp	0	400	0	365691	6	365591
GazeCoD_1Model_male	10	1	20	<?xml version="1.0"?>\n<Clock xmlns:dt="urn:schemas-microsoft-com:datatypes"><Description dt:dt="string">E-Prime Primary Realtime Clock</Description><StartTime><Timestamp dt:dt="int">0</Timestamp><DateUtc dt:dt="string">2017-05-03T08:03:54Z</DateUtc></StartTime><FrequencyChanges><FrequencyChange><Frequency dt:dt="r8">3312871</Frequency><Timestamp dt:dt="r8">2278046480</Timestamp><Current dt:dt="r…	60.001	1	right	-2016281038	2017-03-05	10:03:54	08:03:54	female	60	{RIGHTARROW}	46							0	368454	368257	{DOWNARROW}	197	367139	366757	882	right1,6	7	2	39	mask7	0	368241	0	368041	eqm10_NoEyeNmodel1_dir	0	V	gazeCOD	GazeCoDxp	0	400	0	367741	2	367641
GazeCoD_1Model_male	10	1	20	<?xml version="1.0"?>\n<Clock xmlns:dt="urn:schemas-microsoft-com:datatypes"><Description dt:dt="string">E-Prime Primary Realtime Clock</Description><StartTime><Timestamp dt:dt="int">0</Timestamp><DateUtc dt:dt="string">2017-05-03T08:03:54Z</DateUtc></StartTime><FrequencyChanges><FrequencyChange><Frequency dt:dt="r8">3312871</Frequency><Timestamp dt:dt="r8">2278046480</Timestamp><Current dt:dt="r…	60.001	1	right	-2016281038	2017-03-05	10:03:54	08:03:54	female	61	{RIGHTARROW}	44							0	370453	369924	{RIGHTARROW}	529	368801	368474	827	right3,2	19	2	40	mask19	0	369907	0	369707	eqm10_NoEyeNmodel1_dir	90	H	gazeCOD	GazeCoDxp	1	400	0	369407	6	369307
GazeCoD_1Model_male	10	1	20	<?xml version="1.0"?>\n<Clock xmlns:dt="urn:schemas-microsoft-com:datatypes"><Description dt:dt="string">E-Prime Primary Realtime Clock</Description><StartTime><Timestamp dt:dt="int">0</Timestamp><DateUtc dt:dt="string">2017-05-03T08:03:54Z</DateUtc></StartTime><FrequencyChanges><FrequencyChange><Frequency dt:dt="r8">3312871</Frequency><Timestamp dt:dt="r8">2278046480</Timestamp><Current dt:dt="r…	60.001	1	right	-2016281038	2017-03-05	10:03:54	08:03:54	female	62	{RIGHTARROW}	40							0	372125	371857	{DOWNARROW}	268	370739	370474	765	right6,4	10	2	41	mask10	0	371841	0	371641	eqm10_NoEyeNmodel1_dir	0	V	gazeCOD	GazeCoDxp	0	400	0	371341	2	371241
GazeCoD_1Model_male	10	1	20	<?xml version="1.0"?>\n<Clock xmlns:dt="urn:schemas-microsoft-com:datatypes"><Description dt:dt="string">E-Prime Primary Realtime Clock</Description><StartTime><Timestamp dt:dt="int">0</Timestamp><DateUtc dt:dt="string">2017-05-03T08:03:54Z</DateUtc></StartTime><FrequencyChanges><FrequencyChange><Frequency dt:dt="r8">3312871</Frequency><Timestamp dt:dt="r8">2278046480</Timestamp><Current dt:dt="r…	60.001	1	right	-2016281038	2017-03-05	10:03:54	08:03:54	female	63	{LEFTARROW}	53							0	374077	373757	{DOWNARROW}	320	372640	372140	1000	left4,8	26	2	42	mask26	0	373740	0	373540	eqm10_NoEyeNmodel1_dir	90	HV	gazeCOD	GazeCoDxp	0	400	0	373240	0	373140
GazeCoD_1Model_male	10	1	20	<?xml version="1.0"?>\n<Clock xmlns:dt="urn:schemas-microsoft-com:datatypes"><Description dt:dt="string">E-Prime Primary Realtime Clock</Description><StartTime><Timestamp dt:dt="int">0</Timestamp><DateUtc dt:dt="string">2017-05-03T08:03:54Z</DateUtc></StartTime><FrequencyChanges><FrequencyChange><Frequency dt:dt="r8">3312871</Frequency><Timestamp dt:dt="r8">2278046480</Timestamp><Current dt:dt="r…	60.001	1	right	-2016281038	2017-03-05	10:03:54	08:03:54	female	64	{RIGHTARROW}	46							0	376365	375657	{DOWNARROW}	708	374545	374090	955	right1,6	18	2	43	mask18	0	375640	0	375440	eqm10_NoEyeNmodel1_dir	90	H	gazeCOD	GazeCoDxp	0	400	0	375140	-5	375040
GazeCoD_1Model_male	10	1	20	<?xml version="1.0"?>\n<Clock xmlns:dt="urn:schemas-microsoft-com:datatypes"><Description dt:dt="string">E-Prime Primary Realtime Clock</Description><StartTime><Timestamp dt:dt="int">0</Timestamp><DateUtc dt:dt="string">2017-05-03T08:03:54Z</DateUtc></StartTime><FrequencyChanges><FrequencyChange><Frequency dt:dt="r8">3312871</Frequency><Timestamp dt:dt="r8">2278046480</Timestamp><Current dt:dt="r…	60.001	1	right	-2016281038	2017-03-05	10:03:54	08:03:54	female	65	{RIGHTARROW}	42							0	380349	377840	{LEFTARROW}	2509	376724	376374	850	right4,8	20	2	44	mask20	0	377824	0	377624	eqm10_NoEyeNmodel1_dir	90	H	gazeCOD	GazeCoDxp	0	400	0	377324	0	377224
GazeCoD_1Model_male	10	1	20	<?xml version="1.0"?>\n<Clock xmlns:dt="urn:schemas-microsoft-com:datatypes"><Description dt:dt="string">E-Prime Primary Realtime Clock</Description><StartTime><Timestamp dt:dt="int">0</Timestamp><DateUtc dt:dt="string">2017-05-03T08:03:54Z</DateUtc></StartTime><FrequencyChanges><FrequencyChange><Frequency dt:dt="r8">3312871</Frequency><Timestamp dt:dt="r8">2278046480</Timestamp><Current dt:dt="r…	60.001	1	right	-2016281038	2017-03-05	10:03:54	08:03:54	female	66	{DOWNARROW}	79							0	382125	381857	{DOWNARROW}	268	380738	380374	864	DG0	1	2	45	mask1	0	381840	0	381640	eqm10_NoEyeNmodel1_dir	0	V	gazeCOD	GazeCoDxp	1	400	0	381340	2	381240
GazeCoD_1Model_male	10	1	20	<?xml version="1.0"?>\n<Clock xmlns:dt="urn:schemas-microsoft-com:datatypes"><Description dt:dt="string">E-Prime Primary Realtime Clock</Description><StartTime><Timestamp dt:dt="int">0</Timestamp><DateUtc dt:dt="string">2017-05-03T08:03:54Z</DateUtc></StartTime><FrequencyChanges><FrequencyChange><Frequency dt:dt="r8">3312871</Frequency><Timestamp dt:dt="r8">2278046480</Timestamp><Current dt:dt="r…	60.001	1	right	-2016281038	2017-03-05	10:03:54	08:03:54	female	67	{LEFTARROW}	49							0	383949	383673	{DOWNARROW}	276	382555	382140	915	left1,6	24	2	46	mask24	0	383657	0	383457	eqm10_NoEyeNmodel1_dir	90	HV	gazeCOD	GazeCoDxp	0	400	0	383157	2	383057
GazeCoD_1Model_male	10	1	20	<?xml version="1.0"?>\n<Clock xmlns:dt="urn:schemas-microsoft-com:datatypes"><Description dt:dt="string">E-Prime Primary Realtime Clock</Description><StartTime><Timestamp dt:dt="int">0</Timestamp><DateUtc dt:dt="string">2017-05-03T08:03:54Z</DateUtc></StartTime><FrequencyChanges><FrequencyChange><Frequency dt:dt="r8">3312871</Frequency><Timestamp dt:dt="r8">2278046480</Timestamp><Current dt:dt="r…	60.001	1	right	-2016281038	2017-03-05	10:03:54	08:03:54	female	68	{LEFTARROW}	78							0	385685	385440	{DOWNARROW}	245	384318	383973	845	left8	6	2	47	mask6	0	385423	0	385223	eqm10_NoEyeNmodel1_dir	0	V	gazeCOD	GazeCoDxp	0	400	0	384923	5	384823
GazeCoD_1Model_male	10	1	20	<?xml version="1.0"?>\n<Clock xmlns:dt="urn:schemas-microsoft-com:datatypes"><Description dt:dt="string">E-Prime Primary Realtime Clock</Description><StartTime><Timestamp dt:dt="int">0</Timestamp><DateUtc dt:dt="string">2017-05-03T08:03:54Z</DateUtc></StartTime><FrequencyChanges><FrequencyChange><Frequency dt:dt="r8">3312871</Frequency><Timestamp dt:dt="r8">2278046480</Timestamp><Current dt:dt="r…	60.001	1	right	-2016281038	2017-03-05	10:03:54	08:03:54	female	69	{LEFTARROW}	55							0	387517	387307	{DOWNARROW}	210	386185	385707	978	left6,4	5	2	48	mask5	0	387290	0	387090	eqm10_NoEyeNmodel1_dir	0	V	gazeCOD	GazeCoDxp	0	400	0	386790	5	386690
GazeCoD_1Model_male	10	1	20	<?xml version="1.0"?>\n<Clock xmlns:dt="urn:schemas-microsoft-com:datatypes"><Description dt:dt="string">E-Prime Primary Realtime Clock</Description><StartTime><Timestamp dt:dt="int">0</Timestamp><DateUtc dt:dt="string">2017-05-03T08:03:54Z</DateUtc></StartTime><FrequencyChanges><FrequencyChange><Frequency dt:dt="r8">3312871</Frequency><Timestamp dt:dt="r8">2278046480</Timestamp><Current dt:dt="r…	60.001	1	right	-2016281038	2017-03-05	10:03:54	08:03:54	female	70	{RIGHTARROW}	44							0	389453	389090	{DOWNARROW}	363	387965	387540	925	right3,2	30	2	49	mask30	0	389073	0	388873	eqm10_NoEyeNmodel1_dir	90	HV	gazeCOD	GazeCoDxp	0	400	0	388573	8	388473
GazeCoD_1Model_male	10	1	20	<?xml version="1.0"?>\n<Clock xmlns:dt="urn:schemas-microsoft-com:datatypes"><Description dt:dt="string">E-Prime Primary Realtime Clock</Description><StartTime><Timestamp dt:dt="int">0</Timestamp><DateUtc dt:dt="string">2017-05-03T08:03:54Z</DateUtc></StartTime><FrequencyChanges><FrequencyChange><Frequency dt:dt="r8">3312871</Frequency><Timestamp dt:dt="r8">2278046480</Timestamp><Current dt:dt="r…	60.001	1	right	-2016281038	2017-03-05	10:03:54	08:03:54	female	71	{LEFTARROW}	49							0	391293	390907	{DOWNARROW}	386	389783	389473	810	left1,6	2	2	50	mask2	0	390890	0	390690	eqm10_NoEyeNmodel1_dir	0	V	gazeCOD	GazeCoDxp	0	400	0	390390	7	390290
GazeCoD_1Model_male	10	1	20	<?xml version="1.0"?>\n<Clock xmlns:dt="urn:schemas-microsoft-com:datatypes"><Description dt:dt="string">E-Prime Primary Realtime Clock</Description><StartTime><Timestamp dt:dt="int">0</Timestamp><DateUtc dt:dt="string">2017-05-03T08:03:54Z</DateUtc></StartTime><FrequencyChanges><FrequencyChange><Frequency dt:dt="r8">3312871</Frequency><Timestamp dt:dt="r8">2278046480</Timestamp><Current dt:dt="r…	60.001	1	right	-2016281038	2017-03-05	10:03:54	08:03:54	female	72	{DOWNARROW}	79							0	393037	392707	{DOWNARROW}	330	391588	391307	781	DG0	23	2	51	mask23	0	392690	0	392490	eqm10_NoEyeNmodel1_dir	90	HV	gazeCOD	GazeCoDxp	1	400	0	392190	2	392090
GazeCoD_1Model_male	10	1	20	<?xml version="1.0"?>\n<Clock xmlns:dt="urn:schemas-microsoft-com:datatypes"><Description dt:dt="string">E-Prime Primary Realtime Clock</Description><StartTime><Timestamp dt:dt="int">0</Timestamp><DateUtc dt:dt="string">2017-05-03T08:03:54Z</DateUtc></StartTime><FrequencyChanges><FrequencyChange><Frequency dt:dt="r8">3312871</Frequency><Timestamp dt:dt="r8">2278046480</Timestamp><Current dt:dt="r…	60.001	1	right	-2016281038	2017-03-05	10:03:54	08:03:54	female	73	{RIGHTARROW}	42							0	394997	394606	{DOWNARROW}	391	393483	393057	926	right4,8	31	2	52	mask31	0	394590	0	394390	eqm10_NoEyeNmodel1_dir	90	HV	gazeCOD	GazeCoDxp	0	400	0	394090	7	393990
GazeCoD_1Model_male	10	1	20	<?xml version="1.0"?>\n<Clock xmlns:dt="urn:schemas-microsoft-com:datatypes"><Description dt:dt="string">E-Prime Primary Realtime Clock</Description><StartTime><Timestamp dt:dt="int">0</Timestamp><DateUtc dt:dt="string">2017-05-03T08:03:54Z</DateUtc></StartTime><FrequencyChanges><FrequencyChange><Frequency dt:dt="r8">3312871</Frequency><Timestamp dt:dt="r8">2278046480</Timestamp><Current dt:dt="r…	60.001	1	right	-2016281038	2017-03-05	10:03:54	08:03:54	female	74	{LEFTARROW}	51							0	396781	396506	{DOWNARROW}	275	395392	395006	886	left3,2	3	2	53	mask3	0	396490	0	396290	eqm10_NoEyeNmodel1_dir	0	V	gazeCOD	GazeCoDxp	0	400	0	395990	-2	395890
GazeCoD_1Model_male	10	1	20	<?xml version="1.0"?>\n<Clock xmlns:dt="urn:schemas-microsoft-com:datatypes"><Description dt:dt="string">E-Prime Primary Realtime Clock</Description><StartTime><Timestamp dt:dt="int">0</Timestamp><DateUtc dt:dt="string">2017-05-03T08:03:54Z</DateUtc></StartTime><FrequencyChanges><FrequencyChange><Frequency dt:dt="r8">3312871</Frequency><Timestamp dt:dt="r8">2278046480</Timestamp><Current dt:dt="r…	60.001	1	right	-2016281038	2017-03-05	10:03:54	08:03:54	female	75	{DOWNARROW}	79							0	398461	398223	{DOWNARROW}	237	397102	396790	812	DG0	12	2	54	mask12	0	398206	0	398006	eqm10_NoEyeNmodel1_dir	90	H	gazeCOD	GazeCoDxp	1	400	0	397706	4	397606
GazeCoD_1Model_male	10	1	20	<?xml version="1.0"?>\n<Clock xmlns:dt="urn:schemas-microsoft-com:datatypes"><Description dt:dt="string">E-Prime Primary Realtime Clock</Description><StartTime><Timestamp dt:dt="int">0</Timestamp><DateUtc dt:dt="string">2017-05-03T08:03:54Z</DateUtc></StartTime><FrequencyChanges><FrequencyChange><Frequency dt:dt="r8">3312871</Frequency><Timestamp dt:dt="r8">2278046480</Timestamp><Current dt:dt="r…	60.001	1	right	-2016281038	2017-03-05	10:03:54	08:03:54	female	76	{RIGHTARROW}	77							0	400348	399940	{RIGHTARROW}	408	398817	398473	844	right8	33	2	55	mask33	0	399923	0	399723	eqm10_NoEyeNmodel1_dir	90	HV	gazeCOD	GazeCoDxp	1	400	0	399423	6	399323
GazeCoD_1Model_male	10	1	20	<?xml version="1.0"?>\n<Clock xmlns:dt="urn:schemas-microsoft-com:datatypes"><Description dt:dt="string">E-Prime Primary Realtime Clock</Description><StartTime><Timestamp dt:dt="int">0</Timestamp><DateUtc dt:dt="string">2017-05-03T08:03:54Z</DateUtc></StartTime><FrequencyChanges><FrequencyChange><Frequency dt:dt="r8">3312871</Frequency><Timestamp dt:dt="r8">2278046480</Timestamp><Current dt:dt="r…	60.001	1	right	-2016281038	2017-03-05	10:03:54	08:03:54	female	77	{RIGHTARROW}	77							0	563719	562951	{RIGHTARROW}	768	561824	561468	856	right8	11	2	56	mask11	0	562934	0	562734	eqm10_NoEyeNmodel1_dir	0	V	gazeCOD	GazeCoDxp	1	400	0	562434	10	562334
GazeCoD_1Model_male	10	1	20	<?xml version="1.0"?>\n<Clock xmlns:dt="urn:schemas-microsoft-com:datatypes"><Description dt:dt="string">E-Prime Primary Realtime Clock</Description><StartTime><Timestamp dt:dt="int">0</Timestamp><DateUtc dt:dt="string">2017-05-03T08:03:54Z</DateUtc></StartTime><FrequencyChanges><FrequencyChange><Frequency dt:dt="r8">3312871</Frequency><Timestamp dt:dt="r8">2278046480</Timestamp><Current dt:dt="r…	60.001	1	right	-2016281038	2017-03-05	10:03:54	08:03:54	female	78	{LEFTARROW}	78							0	565943	565134	{DOWNARROW}	809	564009	563734	775	left8	17	2	57	mask17	0	565118	0	564918	eqm10_NoEyeNmodel1_dir	90	H	gazeCOD	GazeCoDxp	0	400	0	564618	9	564518
GazeCoD_1Model_male	10	1	20	<?xml version="1.0"?>\n<Clock xmlns:dt="urn:schemas-microsoft-com:datatypes"><Description dt:dt="string">E-Prime Primary Realtime Clock</Description><StartTime><Timestamp dt:dt="int">0</Timestamp><DateUtc dt:dt="string">2017-05-03T08:03:54Z</DateUtc></StartTime><FrequencyChanges><FrequencyChange><Frequency dt:dt="r8">3312871</Frequency><Timestamp dt:dt="r8">2278046480</Timestamp><Current dt:dt="r…	60.001	1	right	-2016281038	2017-03-05	10:03:54	08:03:54	female	79	{RIGHTARROW}	40							0	567855	567484	{DOWNARROW}	371	566359	565968	891	right6,4	21	2	58	mask21	0	567468	0	567268	eqm10_NoEyeNmodel1_dir	90	H	gazeCOD	GazeCoDxp	0	400	0	566968	9	566868
GazeCoD_1Model_male	10	1	20	<?xml version="1.0"?>\n<Clock xmlns:dt="urn:schemas-microsoft-com:datatypes"><Description dt:dt="string">E-Prime Primary Realtime Clock</Description><StartTime><Timestamp dt:dt="int">0</Timestamp><DateUtc dt:dt="string">2017-05-03T08:03:54Z</DateUtc></StartTime><FrequencyChanges><FrequencyChange><Frequency dt:dt="r8">3312871</Frequency><Timestamp dt:dt="r8">2278046480</Timestamp><Current dt:dt="r…	60.001	1	right	-2016281038	2017-03-05	10:03:54	08:03:54	female	80	{LEFTARROW}	55							0	569927	569467	{DOWNARROW}	460	568343	567868	975	left6,4	16	2	59	mask16	0	569451	0	569251	eqm10_NoEyeNmodel1_dir	90	H	gazeCOD	GazeCoDxp	0	400	0	568951	8	568851
GazeCoD_1Model_male	10	1	20	<?xml version="1.0"?>\n<Clock xmlns:dt="urn:schemas-microsoft-com:datatypes"><Description dt:dt="string">E-Prime Primary Realtime Clock</Description><StartTime><Timestamp dt:dt="int">0</Timestamp><DateUtc dt:dt="string">2017-05-03T08:03:54Z</DateUtc></StartTime><FrequencyChanges><FrequencyChange><Frequency dt:dt="r8">3312871</Frequency><Timestamp dt:dt="r8">2278046480</Timestamp><Current dt:dt="r…	60.001	1	right	-2016281038	2017-03-05	10:03:54	08:03:54	female	81	{RIGHTARROW}	46							0	571575	571384	{DOWNARROW}	191	570266	569951	815	right1,6	29	2	60	mask29	0	571367	0	571167	eqm10_NoEyeNmodel1_dir	90	HV	gazeCOD	GazeCoDxp	0	400	0	570867	1	570767
GazeCoD_1Model_male	10	1	20	<?xml version="1.0"?>\n<Clock xmlns:dt="urn:schemas-microsoft-com:datatypes"><Description dt:dt="string">E-Prime Primary Realtime Clock</Description><StartTime><Timestamp dt:dt="int">0</Timestamp><DateUtc dt:dt="string">2017-05-03T08:03:54Z</DateUtc></StartTime><FrequencyChanges><FrequencyChange><Frequency dt:dt="r8">3312871</Frequency><Timestamp dt:dt="r8">2278046480</Timestamp><Current dt:dt="r…	60.001	1	right	-2016281038	2017-03-05	10:03:54	08:03:54	female	82	{LEFTARROW}	53							0	573367	573184	{DOWNARROW}	183	572060	571584	976	left4,8	4	2	61	mask4	0	573167	0	572967	eqm10_NoEyeNmodel1_dir	0	V	gazeCOD	GazeCoDxp	0	400	0	572667	7	572567
GazeCoD_1Model_male	10	1	20	<?xml version="1.0"?>\n<Clock xmlns:dt="urn:schemas-microsoft-com:datatypes"><Description dt:dt="string">E-Prime Primary Realtime Clock</Description><StartTime><Timestamp dt:dt="int">0</Timestamp><DateUtc dt:dt="string">2017-05-03T08:03:54Z</DateUtc></StartTime><FrequencyChanges><FrequencyChange><Frequency dt:dt="r8">3312871</Frequency><Timestamp dt:dt="r8">2278046480</Timestamp><Current dt:dt="r…	60.001	1	right	-2016281038	2017-03-05	10:03:54	08:03:54	female	83	{LEFTARROW}	78							0	575175	574934	{LEFTARROW}	241	573818	573384	934	left8	28	2	62	mask28	0	574917	0	574717	eqm10_NoEyeNmodel1_dir	90	HV	gazeCOD	GazeCoDxp	1	400	0	574417	-1	574317
GazeCoD_1Model_male	10	1	20	<?xml version="1.0"?>\n<Clock xmlns:dt="urn:schemas-microsoft-com:datatypes"><Description dt:dt="string">E-Prime Primary Realtime Clock</Description><StartTime><Timestamp dt:dt="int">0</Timestamp><DateUtc dt:dt="string">2017-05-03T08:03:54Z</DateUtc></StartTime><FrequencyChanges><FrequencyChange><Frequency dt:dt="r8">3312871</Frequency><Timestamp dt:dt="r8">2278046480</Timestamp><Current dt:dt="r…	60.001	1	right	-2016281038	2017-03-05	10:03:54	08:03:54	female	84	{LEFTARROW}	51							0	577151	576667	{LEFTARROW}	484	575548	575184	864	left3,2	25	2	63	mask25	0	576651	0	576451	eqm10_NoEyeNmodel1_dir	90	HV	gazeCOD	GazeCoDxp	1	400	0	576151	3	576051
GazeCoD_1Model_male	10	1	20	<?xml version="1.0"?>\n<Clock xmlns:dt="urn:schemas-microsoft-com:datatypes"><Description dt:dt="string">E-Prime Primary Realtime Clock</Description><StartTime><Timestamp dt:dt="int">0</Timestamp><DateUtc dt:dt="string">2017-05-03T08:03:54Z</DateUtc></StartTime><FrequencyChanges><FrequencyChange><Frequency dt:dt="r8">3312871</Frequency><Timestamp dt:dt="r8">2278046480</Timestamp><Current dt:dt="r…	60.001	1	right	-2016281038	2017-03-05	10:03:54	08:03:54	female	85	{RIGHTARROW}	42							0	581343	578550	{DOWNARROW}	2793	577424	577167	757	right4,8	9	2	64	mask9	0	578534	0	578334	eqm10_NoEyeNmodel1_dir	0	V	gazeCOD	GazeCoDxp	0	400	0	578034	10	577934
GazeCoD_1Model_male	10	1	20	<?xml version="1.0"?>\n<Clock xmlns:dt="urn:schemas-microsoft-com:datatypes"><Description dt:dt="string">E-Prime Primary Realtime Clock</Description><StartTime><Timestamp dt:dt="int">0</Timestamp><DateUtc dt:dt="string">2017-05-03T08:03:54Z</DateUtc></StartTime><FrequencyChanges><FrequencyChange><Frequency dt:dt="r8">3312871</Frequency><Timestamp dt:dt="r8">2278046480</Timestamp><Current dt:dt="r…	60.001	1	right	-2016281038	2017-03-05	10:03:54	08:03:54	female	86	{RIGHTARROW}	44							0	582975	582800	{DOWNARROW}	175	581684	581367	817	right3,2	8	2	65	mask8	0	582784	0	582584	eqm10_NoEyeNmodel1_dir	0	V	gazeCOD	GazeCoDxp	0	400	0	582284	0	582184
GazeCoD_1Model_male	10	1	20	<?xml version="1.0"?>\n<Clock xmlns:dt="urn:schemas-microsoft-com:datatypes"><Description dt:dt="string">E-Prime Primary Realtime Clock</Description><StartTime><Timestamp dt:dt="int">0</Timestamp><DateUtc dt:dt="string">2017-05-03T08:03:54Z</DateUtc></StartTime><FrequencyChanges><FrequencyChange><Frequency dt:dt="r8">3312871</Frequency><Timestamp dt:dt="r8">2278046480</Timestamp><Current dt:dt="r…	60.001	1	right	-2016281038	2017-03-05	10:03:54	08:03:54	female	87	{LEFTARROW}	51							0	584751	584417	{RIGHTARROW}	333	583302	582984	818	left3,2	14	2	66	mask14	0	584400	0	584200	eqm10_NoEyeNmodel1_dir	90	H	gazeCOD	GazeCoDxp	0	400	0	583900	-2	583800
GazeCoD_1Model_male	10	1	20	<?xml version="1.0"?>\n<Clock xmlns:dt="urn:schemas-microsoft-com:datatypes"><Description dt:dt="string">E-Prime Primary Realtime Clock</Description><StartTime><Timestamp dt:dt="int">0</Timestamp><DateUtc dt:dt="string">2017-05-03T08:03:54Z</DateUtc></StartTime><FrequencyChanges><FrequencyChange><Frequency dt:dt="r8">3312871</Frequency><Timestamp dt:dt="r8">2278046480</Timestamp><Current dt:dt="r…	60.001	1	right	-2016281038	2017-03-05	10:03:54	08:03:54	female	88	{RIGHTARROW}	46							0	587158	586300	{RIGHTARROW}	858	585177	584767	910	right1,6	18	3	67	mask18	0	586284	0	586084	eqm10_NoEyeNmodel1_dir	90	H	gazeCOD	GazeCoDxp	1	400	0	585784	7	585684
GazeCoD_1Model_male	10	1	20	<?xml version="1.0"?>\n<Clock xmlns:dt="urn:schemas-microsoft-com:datatypes"><Description dt:dt="string">E-Prime Primary Realtime Clock</Description><StartTime><Timestamp dt:dt="int">0</Timestamp><DateUtc dt:dt="string">2017-05-03T08:03:54Z</DateUtc></StartTime><FrequencyChanges><FrequencyChange><Frequency dt:dt="r8">3312871</Frequency><Timestamp dt:dt="r8">2278046480</Timestamp><Current dt:dt="r…	60.001	1	right	-2016281038	2017-03-05	10:03:54	08:03:54	female	89	{LEFTARROW}	53							0	588774	588617	{DOWNARROW}	157	587493	587184	809	left4,8	4	3	68	mask4	0	588600	0	588400	eqm10_NoEyeNmodel1_dir	0	V	gazeCOD	GazeCoDxp	0	400	0	588100	7	588000
GazeCoD_1Model_male	10	1	20	<?xml version="1.0"?>\n<Clock xmlns:dt="urn:schemas-microsoft-com:datatypes"><Description dt:dt="string">E-Prime Primary Realtime Clock</Description><StartTime><Timestamp dt:dt="int">0</Timestamp><DateUtc dt:dt="string">2017-05-03T08:03:54Z</DateUtc></StartTime><FrequencyChanges><FrequencyChange><Frequency dt:dt="r8">3312871</Frequency><Timestamp dt:dt="r8">2278046480</Timestamp><Current dt:dt="r…	60.001	1	right	-2016281038	2017-03-05	10:03:54	08:03:54	female	90	{LEFTARROW}	55							0	591158	590233	{DOWNARROW}	925	589120	588784	836	left6,4	5	3	69	mask5	0	590217	0	590017	eqm10_NoEyeNmodel1_dir	0	V	gazeCOD	GazeCoDxp	0	400	0	589717	-3	589617
GazeCoD_1Model_male	10	1	20	<?xml version="1.0"?>\n<Clock xmlns:dt="urn:schemas-microsoft-com:datatypes"><Description dt:dt="string">E-Prime Primary Realtime Clock</Description><StartTime><Timestamp dt:dt="int">0</Timestamp><DateUtc dt:dt="string">2017-05-03T08:03:54Z</DateUtc></StartTime><FrequencyChanges><FrequencyChange><Frequency dt:dt="r8">3312871</Frequency><Timestamp dt:dt="r8">2278046480</Timestamp><Current dt:dt="r…	60.001	1	right	-2016281038	2017-03-05	10:03:54	08:03:54	female	91	{LEFTARROW}	51							0	593470	592783	{LEFTARROW}	687	591658	591183	975	left3,2	25	3	70	mask25	0	592767	0	592567	eqm10_NoEyeNmodel1_dir	90	HV	gazeCOD	GazeCoDxp	1	400	0	592267	9	592167
GazeCoD_1Model_male	10	1	20	<?xml version="1.0"?>\n<Clock xmlns:dt="urn:schemas-microsoft-com:datatypes"><Description dt:dt="string">E-Prime Primary Realtime Clock</Description><StartTime><Timestamp dt:dt="int">0</Timestamp><DateUtc dt:dt="string">2017-05-03T08:03:54Z</DateUtc></StartTime><FrequencyChanges><FrequencyChange><Frequency dt:dt="r8">3312871</Frequency><Timestamp dt:dt="r8">2278046480</Timestamp><Current dt:dt="r…	60.001	1	right	-2016281038	2017-03-05	10:03:54	08:03:54	female	92	{RIGHTARROW}	42							0	595590	594900	{RIGHTARROW}	690	593787	593483	804	right4,8	31	3	71	mask31	0	594883	0	594683	eqm10_NoEyeNmodel1_dir	90	HV	gazeCOD	GazeCoDxp	1	400	0	594383	-4	594283
GazeCoD_1Model_male	10	1	20	<?xml version="1.0"?>\n<Clock xmlns:dt="urn:schemas-microsoft-com:datatypes"><Description dt:dt="string">E-Prime Primary Realtime Clock</Description><StartTime><Timestamp dt:dt="int">0</Timestamp><DateUtc dt:dt="string">2017-05-03T08:03:54Z</DateUtc></StartTime><FrequencyChanges><FrequencyChange><Frequency dt:dt="r8">3312871</Frequency><Timestamp dt:dt="r8">2278046480</Timestamp><Current dt:dt="r…	60.001	1	right	-2016281038	2017-03-05	10:03:54	08:03:54	female	93	{RIGHTARROW}	42							0	597350	597033	{DOWNARROW}	317	595914	595600	814	right4,8	9	3	72	mask9	0	597017	0	596817	eqm10_NoEyeNmodel1_dir	0	V	gazeCOD	GazeCoDxp	0	400	0	596517	3	596417
GazeCoD_1Model_male	10	1	20	<?xml version="1.0"?>\n<Clock xmlns:dt="urn:schemas-microsoft-com:datatypes"><Description dt:dt="string">E-Prime Primary Realtime Clock</Description><StartTime><Timestamp dt:dt="int">0</Timestamp><DateUtc dt:dt="string">2017-05-03T08:03:54Z</DateUtc></StartTime><FrequencyChanges><FrequencyChange><Frequency dt:dt="r8">3312871</Frequency><Timestamp dt:dt="r8">2278046480</Timestamp><Current dt:dt="r…	60.001	1	right	-2016281038	2017-03-05	10:03:54	08:03:54	female	94	{RIGHTARROW}	40							0	600934	598900	{LEFTARROW}	2034	597787	597367	920	right6,4	21	3	73	mask21	0	598883	0	598683	eqm10_NoEyeNmodel1_dir	90	H	gazeCOD	GazeCoDxp	0	400	0	598383	-4	598283
GazeCoD_1Model_male	10	1	20	<?xml version="1.0"?>\n<Clock xmlns:dt="urn:schemas-microsoft-com:datatypes"><Description dt:dt="string">E-Prime Primary Realtime Clock</Description><StartTime><Timestamp dt:dt="int">0</Timestamp><DateUtc dt:dt="string">2017-05-03T08:03:54Z</DateUtc></StartTime><FrequencyChanges><FrequencyChange><Frequency dt:dt="r8">3312871</Frequency><Timestamp dt:dt="r8">2278046480</Timestamp><Current dt:dt="r…	60.001	1	right	-2016281038	2017-03-05	10:03:54	08:03:54	female	95	{RIGHTARROW}	77							0	602758	602400	{RIGHTARROW}	358	601286	600950	836	right8	22	3	74	mask22	0	602383	0	602183	eqm10_NoEyeNmodel1_dir	90	H	gazeCOD	GazeCoDxp	1	400	0	601883	-3	601783
GazeCoD_1Model_male	10	1	20	<?xml version="1.0"?>\n<Clock xmlns:dt="urn:schemas-microsoft-com:datatypes"><Description dt:dt="string">E-Prime Primary Realtime Clock</Description><StartTime><Timestamp dt:dt="int">0</Timestamp><DateUtc dt:dt="string">2017-05-03T08:03:54Z</DateUtc></StartTime><FrequencyChanges><FrequencyChange><Frequency dt:dt="r8">3312871</Frequency><Timestamp dt:dt="r8">2278046480</Timestamp><Current dt:dt="r…	60.001	1	right	-2016281038	2017-03-05	10:03:54	08:03:54	female	96	{RIGHTARROW}	46							0	605038	604250	{DOWNARROW}	788	603131	602767	864	right1,6	29	3	75	mask29	0	604233	0	604033	eqm10_NoEyeNmodel1_dir	90	HV	gazeCOD	GazeCoDxp	0	400	0	603733	2	603633
GazeCoD_1Model_male	10	1	20	<?xml version="1.0"?>\n<Clock xmlns:dt="urn:schemas-microsoft-com:datatypes"><Description dt:dt="string">E-Prime Primary Realtime Clock</Description><StartTime><Timestamp dt:dt="int">0</Timestamp><DateUtc dt:dt="string">2017-05-03T08:03:54Z</DateUtc></StartTime><FrequencyChanges><FrequencyChange><Frequency dt:dt="r8">3312871</Frequency><Timestamp dt:dt="r8">2278046480</Timestamp><Current dt:dt="r…	60.001	1	right	-2016281038	2017-03-05	10:03:54	08:03:54	female	97	{LEFTARROW}	49							0	608110	606583	{DOWNARROW}	1527	605458	605050	908	left1,6	13	3	76	mask13	0	606566	0	606366	eqm10_NoEyeNmodel1_dir	90	H	gazeCOD	GazeCoDxp	0	400	0	606066	8	605966
GazeCoD_1Model_male	10	1	20	<?xml version="1.0"?>\n<Clock xmlns:dt="urn:schemas-microsoft-com:datatypes"><Description dt:dt="string">E-Prime Primary Realtime Clock</Description><StartTime><Timestamp dt:dt="int">0</Timestamp><DateUtc dt:dt="string">2017-05-03T08:03:54Z</DateUtc></StartTime><FrequencyChanges><FrequencyChange><Frequency dt:dt="r8">3312871</Frequency><Timestamp dt:dt="r8">2278046480</Timestamp><Current dt:dt="r…	60.001	1	right	-2016281038	2017-03-05	10:03:54	08:03:54	female	98	{RIGHTARROW}	44							0	609798	609633	{DOWNARROW}	165	608513	608133	880	right3,2	8	3	77	mask8	0	609616	0	609416	eqm10_NoEyeNmodel1_dir	0	V	gazeCOD	GazeCoDxp	0	400	0	609116	3	609016
GazeCoD_1Model_male	10	1	20	<?xml version="1.0"?>\n<Clock xmlns:dt="urn:schemas-microsoft-com:datatypes"><Description dt:dt="string">E-Prime Primary Realtime Clock</Description><StartTime><Timestamp dt:dt="int">0</Timestamp><DateUtc dt:dt="string">2017-05-03T08:03:54Z</DateUtc></StartTime><FrequencyChanges><FrequencyChange><Frequency dt:dt="r8">3312871</Frequency><Timestamp dt:dt="r8">2278046480</Timestamp><Current dt:dt="r…	60.001	1	right	-2016281038	2017-03-05	10:03:54	08:03:54	female	99	{RIGHTARROW}	44							0	611694	611349	{RIGHTARROW}	345	610231	609816	915	right3,2	19	3	78	mask19	0	611333	0	611133	eqm10_NoEyeNmodel1_dir	90	H	gazeCOD	GazeCoDxp	1	400	0	610833	2	610733
GazeCoD_1Model_male	10	1	20	<?xml version="1.0"?>\n<Clock xmlns:dt="urn:schemas-microsoft-com:datatypes"><Description dt:dt="string">E-Prime Primary Realtime Clock</Description><StartTime><Timestamp dt:dt="int">0</Timestamp><DateUtc dt:dt="string">2017-05-03T08:03:54Z</DateUtc></StartTime><FrequencyChanges><FrequencyChange><Frequency dt:dt="r8">3312871</Frequency><Timestamp dt:dt="r8">2278046480</Timestamp><Current dt:dt="r…	60.001	1	right	-2016281038	2017-03-05	10:03:54	08:03:54	female	100	{LEFTARROW}	53							0	613910	613316	{RIGHTARROW}	594	612201	611716	985	left4,8	15	3	79	mask15	0	613299	0	613099	eqm10_NoEyeNmodel1_dir	90	H	gazeCOD	GazeCoDxp	0	400	0	612799	-2	612699
GazeCoD_1Model_male	10	1	20	<?xml version="1.0"?>\n<Clock xmlns:dt="urn:schemas-microsoft-com:datatypes"><Description dt:dt="string">E-Prime Primary Realtime Clock</Description><StartTime><Timestamp dt:dt="int">0</Timestamp><DateUtc dt:dt="string">2017-05-03T08:03:54Z</DateUtc></StartTime><FrequencyChanges><FrequencyChange><Frequency dt:dt="r8">3312871</Frequency><Timestamp dt:dt="r8">2278046480</Timestamp><Current dt:dt="r…	60.001	1	right	-2016281038	2017-03-05	10:03:54	08:03:54	female	101	{RIGHTARROW}	42							0	616814	615516	{RIGHTARROW}	1297	614403	613933	970	right4,8	20	3	80	mask20	0	615499	0	615299	eqm10_NoEyeNmodel1_dir	90	H	gazeCOD	GazeCoDxp	1	400	0	614999	-4	614899
GazeCoD_1Model_male	10	1	20	<?xml version="1.0"?>\n<Clock xmlns:dt="urn:schemas-microsoft-com:datatypes"><Description dt:dt="string">E-Prime Primary Realtime Clock</Description><StartTime><Timestamp dt:dt="int">0</Timestamp><DateUtc dt:dt="string">2017-05-03T08:03:54Z</DateUtc></StartTime><FrequencyChanges><FrequencyChange><Frequency dt:dt="r8">3312871</Frequency><Timestamp dt:dt="r8">2278046480</Timestamp><Current dt:dt="r…	60.001	1	right	-2016281038	2017-03-05	10:03:54	08:03:54	female	102	{LEFTARROW}	78							0	618677	618433	{LEFTARROW}	244	617316	616833	983	left8	28	3	81	mask28	0	618416	0	618216	eqm10_NoEyeNmodel1_dir	90	HV	gazeCOD	GazeCoDxp	1	400	0	617916	0	617816
GazeCoD_1Model_male	10	1	20	<?xml version="1.0"?>\n<Clock xmlns:dt="urn:schemas-microsoft-com:datatypes"><Description dt:dt="string">E-Prime Primary Realtime Clock</Description><StartTime><Timestamp dt:dt="int">0</Timestamp><DateUtc dt:dt="string">2017-05-03T08:03:54Z</DateUtc></StartTime><FrequencyChanges><FrequencyChange><Frequency dt:dt="r8">3312871</Frequency><Timestamp dt:dt="r8">2278046480</Timestamp><Current dt:dt="r…	60.001	1	right	-2016281038	2017-03-05	10:03:54	08:03:54	female	103	{LEFTARROW}	51							0	620469	620282	{DOWNARROW}	187	619169	618699	970	left3,2	3	3	82	mask3	0	620266	0	620066	eqm10_NoEyeNmodel1_dir	0	V	gazeCOD	GazeCoDxp	0	400	0	619766	-3	619666
GazeCoD_1Model_male	10	1	20	<?xml version="1.0"?>\n<Clock xmlns:dt="urn:schemas-microsoft-com:datatypes"><Description dt:dt="string">E-Prime Primary Realtime Clock</Description><StartTime><Timestamp dt:dt="int">0</Timestamp><DateUtc dt:dt="string">2017-05-03T08:03:54Z</DateUtc></StartTime><FrequencyChanges><FrequencyChange><Frequency dt:dt="r8">3312871</Frequency><Timestamp dt:dt="r8">2278046480</Timestamp><Current dt:dt="r…	60.001	1	right	-2016281038	2017-03-05	10:03:54	08:03:54	female	104	{LEFTARROW}	55							0	622413	622032	{LEFTARROW}	381	620911	620482	929	left6,4	27	3	83	mask27	0	622016	0	621816	eqm10_NoEyeNmodel1_dir	90	HV	gazeCOD	GazeCoDxp	1	400	0	621516	5	621416
GazeCoD_1Model_male	10	1	20	<?xml version="1.0"?>\n<Clock xmlns:dt="urn:schemas-microsoft-com:datatypes"><Description dt:dt="string">E-Prime Primary Realtime Clock</Description><StartTime><Timestamp dt:dt="int">0</Timestamp><DateUtc dt:dt="string">2017-05-03T08:03:54Z</DateUtc></StartTime><FrequencyChanges><FrequencyChange><Frequency dt:dt="r8">3312871</Frequency><Timestamp dt:dt="r8">2278046480</Timestamp><Current dt:dt="r…	60.001	1	right	-2016281038	2017-03-05	10:03:54	08:03:54	female	105	{RIGHTARROW}	44							0	624397	623849	{DOWNARROW}	548	622727	622432	795	right3,2	30	3	84	mask30	0	623832	0	623632	eqm10_NoEyeNmodel1_dir	90	HV	gazeCOD	GazeCoDxp	0	400	0	623332	5	623232
GazeCoD_1Model_male	10	1	20	<?xml version="1.0"?>\n<Clock xmlns:dt="urn:schemas-microsoft-com:datatypes"><Description dt:dt="string">E-Prime Primary Realtime Clock</Description><StartTime><Timestamp dt:dt="int">0</Timestamp><DateUtc dt:dt="string">2017-05-03T08:03:54Z</DateUtc></StartTime><FrequencyChanges><FrequencyChange><Frequency dt:dt="r8">3312871</Frequency><Timestamp dt:dt="r8">2278046480</Timestamp><Current dt:dt="r…	60.001	1	right	-2016281038	2017-03-05	10:03:54	08:03:54	female	106	{LEFTARROW}	78							0	626125	625832	{LEFTARROW}	293	624716	624416	800	left8	17	3	85	mask17	0	625816	0	625616	eqm10_NoEyeNmodel1_dir	90	H	gazeCOD	GazeCoDxp	1	400	0	625316	0	625216
GazeCoD_1Model_male	10	1	20	<?xml version="1.0"?>\n<Clock xmlns:dt="urn:schemas-microsoft-com:datatypes"><Description dt:dt="string">E-Prime Primary Realtime Clock</Description><StartTime><Timestamp dt:dt="int">0</Timestamp><DateUtc dt:dt="string">2017-05-03T08:03:54Z</DateUtc></StartTime><FrequencyChanges><FrequencyChange><Frequency dt:dt="r8">3312871</Frequency><Timestamp dt:dt="r8">2278046480</Timestamp><Current dt:dt="r…	60.001	1	right	-2016281038	2017-03-05	10:03:54	08:03:54	female	107	{DOWNARROW}	79							0	628157	627682	{LEFTARROW}	475	626564	626149	915	DG0	12	3	86	mask12	0	627666	0	627466	eqm10_NoEyeNmodel1_dir	90	H	gazeCOD	GazeCoDxp	0	400	0	627166	2	627066
GazeCoD_1Model_male	10	1	20	<?xml version="1.0"?>\n<Clock xmlns:dt="urn:schemas-microsoft-com:datatypes"><Description dt:dt="string">E-Prime Primary Realtime Clock</Description><StartTime><Timestamp dt:dt="int">0</Timestamp><DateUtc dt:dt="string">2017-05-03T08:03:54Z</DateUtc></StartTime><FrequencyChanges><FrequencyChange><Frequency dt:dt="r8">3312871</Frequency><Timestamp dt:dt="r8">2278046480</Timestamp><Current dt:dt="r…	60.001	1	right	-2016281038	2017-03-05	10:03:54	08:03:54	female	108	{RIGHTARROW}	46							0	629829	629599	{DOWNARROW}	230	628472	628166	806	right1,6	7	3	87	mask7	0	629582	0	629382	eqm10_NoEyeNmodel1_dir	0	V	gazeCOD	GazeCoDxp	0	400	0	629082	10	628982
GazeCoD_1Model_male	10	1	20	<?xml version="1.0"?>\n<Clock xmlns:dt="urn:schemas-microsoft-com:datatypes"><Description dt:dt="string">E-Prime Primary Realtime Clock</Description><StartTime><Timestamp dt:dt="int">0</Timestamp><DateUtc dt:dt="string">2017-05-03T08:03:54Z</DateUtc></StartTime><FrequencyChanges><FrequencyChange><Frequency dt:dt="r8">3312871</Frequency><Timestamp dt:dt="r8">2278046480</Timestamp><Current dt:dt="r…	60.001	1	right	-2016281038	2017-03-05	10:03:54	08:03:54	female	109	{LEFTARROW}	55							0	631653	631365	{LEFTARROW}	288	630245	629849	896	left6,4	16	3	88	mask16	0	631349	0	631149	eqm10_NoEyeNmodel1_dir	90	H	gazeCOD	GazeCoDxp	1	400	0	630849	4	630749
GazeCoD_1Model_male	10	1	20	<?xml version="1.0"?>\n<Clock xmlns:dt="urn:schemas-microsoft-com:datatypes"><Description dt:dt="string">E-Prime Primary Realtime Clock</Description><StartTime><Timestamp dt:dt="int">0</Timestamp><DateUtc dt:dt="string">2017-05-03T08:03:54Z</DateUtc></StartTime><FrequencyChanges><FrequencyChange><Frequency dt:dt="r8">3312871</Frequency><Timestamp dt:dt="r8">2278046480</Timestamp><Current dt:dt="r…	60.001	1	right	-2016281038	2017-03-05	10:03:54	08:03:54	female	110	{LEFTARROW}	53							0	633485	633215	{DOWNARROW}	270	632097	631665	932	left4,8	26	3	89	mask26	0	633199	0	632999	eqm10_NoEyeNmodel1_dir	90	HV	gazeCOD	GazeCoDxp	0	400	0	632699	2	632599
GazeCoD_1Model_male	10	1	20	<?xml version="1.0"?>\n<Clock xmlns:dt="urn:schemas-microsoft-com:datatypes"><Description dt:dt="string">E-Prime Primary Realtime Clock</Description><StartTime><Timestamp dt:dt="int">0</Timestamp><DateUtc dt:dt="string">2017-05-03T08:03:54Z</DateUtc></StartTime><FrequencyChanges><FrequencyChange><Frequency dt:dt="r8">3312871</Frequency><Timestamp dt:dt="r8">2278046480</Timestamp><Current dt:dt="r…	60.001	1	right	-2016281038	2017-03-05	10:03:54	08:03:54	female	111	{RIGHTARROW}	40							0	635157	635015	{RIGHTARROW}	142	633894	633499	895	right6,4	32	3	90	mask32	0	634999	0	634799	eqm10_NoEyeNmodel1_dir	90	HV	gazeCOD	GazeCoDxp	1	400	0	634499	5	634399
GazeCoD_1Model_male	10	1	20	<?xml version="1.0"?>\n<Clock xmlns:dt="urn:schemas-microsoft-com:datatypes"><Description dt:dt="string">E-Prime Primary Realtime Clock</Description><StartTime><Timestamp dt:dt="int">0</Timestamp><DateUtc dt:dt="string">2017-05-03T08:03:54Z</DateUtc></StartTime><FrequencyChanges><FrequencyChange><Frequency dt:dt="r8">3312871</Frequency><Timestamp dt:dt="r8">2278046480</Timestamp><Current dt:dt="r…	60.001	1	right	-2016281038	2017-03-05	10:03:54	08:03:54	female	112	{DOWNARROW}	79							0	636853	636732	{DOWNARROW}	121	635617	635182	935	DG0	1	3	91	mask1	0	636715	0	636515	eqm10_NoEyeNmodel1_dir	0	V	gazeCOD	GazeCoDxp	1	400	0	636215	-2	636115
GazeCoD_1Model_male	10	1	20	<?xml version="1.0"?>\n<Clock xmlns:dt="urn:schemas-microsoft-com:datatypes"><Description dt:dt="string">E-Prime Primary Realtime Clock</Description><StartTime><Timestamp dt:dt="int">0</Timestamp><DateUtc dt:dt="string">2017-05-03T08:03:54Z</DateUtc></StartTime><FrequencyChanges><FrequencyChange><Frequency dt:dt="r8">3312871</Frequency><Timestamp dt:dt="r8">2278046480</Timestamp><Current dt:dt="r…	60.001	1	right	-2016281038	2017-03-05	10:03:54	08:03:54	female	113	{LEFTARROW}	49							0	638861	638282	{DOWNARROW}	579	637167	636865	802	left1,6	24	3	92	mask24	0	638265	0	638065	eqm10_NoEyeNmodel1_dir	90	HV	gazeCOD	GazeCoDxp	0	400	0	637765	-2	637665
GazeCoD_1Model_male	10	1	20	<?xml version="1.0"?>\n<Clock xmlns:dt="urn:schemas-microsoft-com:datatypes"><Description dt:dt="string">E-Prime Primary Realtime Clock</Description><StartTime><Timestamp dt:dt="int">0</Timestamp><DateUtc dt:dt="string">2017-05-03T08:03:54Z</DateUtc></StartTime><FrequencyChanges><FrequencyChange><Frequency dt:dt="r8">3312871</Frequency><Timestamp dt:dt="r8">2278046480</Timestamp><Current dt:dt="r…	60.001	1	right	-2016281038	2017-03-05	10:03:54	08:03:54	female	114	{RIGHTARROW}	40							0	640461	640298	{DOWNARROW}	163	639180	638882	798	right6,4	10	3	93	mask10	0	640282	0	640082	eqm10_NoEyeNmodel1_dir	0	V	gazeCOD	GazeCoDxp	0	400	0	639782	2	639682
GazeCoD_1Model_male	10	1	20	<?xml version="1.0"?>\n<Clock xmlns:dt="urn:schemas-microsoft-com:datatypes"><Description dt:dt="string">E-Prime Primary Realtime Clock</Description><StartTime><Timestamp dt:dt="int">0</Timestamp><DateUtc dt:dt="string">2017-05-03T08:03:54Z</DateUtc></StartTime><FrequencyChanges><FrequencyChange><Frequency dt:dt="r8">3312871</Frequency><Timestamp dt:dt="r8">2278046480</Timestamp><Current dt:dt="r…	60.001	1	right	-2016281038	2017-03-05	10:03:54	08:03:54	female	115	{LEFTARROW}	78							0	641965	641932	{DOWNARROW}	33	640808	640482	826	left8	6	3	94	mask6	0	641915	0	641715	eqm10_NoEyeNmodel1_dir	0	V	gazeCOD	GazeCoDxp	0	400	0	641415	7	641315
GazeCoD_1Model_male	10	1	20	<?xml version="1.0"?>\n<Clock xmlns:dt="urn:schemas-microsoft-com:datatypes"><Description dt:dt="string">E-Prime Primary Realtime Clock</Description><StartTime><Timestamp dt:dt="int">0</Timestamp><DateUtc dt:dt="string">2017-05-03T08:03:54Z</DateUtc></StartTime><FrequencyChanges><FrequencyChange><Frequency dt:dt="r8">3312871</Frequency><Timestamp dt:dt="r8">2278046480</Timestamp><Current dt:dt="r…	60.001	1	right	-2016281038	2017-03-05	10:03:54	08:03:54	female	116	{RIGHTARROW}	77							0	643557	643382	{RIGHTARROW}	175	642255	641982	773	right8	33	3	95	mask33	0	643365	0	643165	eqm10_NoEyeNmodel1_dir	90	HV	gazeCOD	GazeCoDxp	1	400	0	642865	10	642765
GazeCoD_1Model_male	10	1	20	<?xml version="1.0"?>\n<Clock xmlns:dt="urn:schemas-microsoft-com:datatypes"><Description dt:dt="string">E-Prime Primary Realtime Clock</Description><StartTime><Timestamp dt:dt="int">0</Timestamp><DateUtc dt:dt="string">2017-05-03T08:03:54Z</DateUtc></StartTime><FrequencyChanges><FrequencyChange><Frequency dt:dt="r8">3312871</Frequency><Timestamp dt:dt="r8">2278046480</Timestamp><Current dt:dt="r…	60.001	1	right	-2016281038	2017-03-05	10:03:54	08:03:54	female	117	{LEFTARROW}	49							0	644973	644948	{DOWNARROW}	25	643833	643566	767	left1,6	2	3	96	mask2	0	644932	0	644732	eqm10_NoEyeNmodel1_dir	0	V	gazeCOD	GazeCoDxp	0	400	0	644432	-1	644332
GazeCoD_1Model_male	10	1	20	<?xml version="1.0"?>\n<Clock xmlns:dt="urn:schemas-microsoft-com:datatypes"><Description dt:dt="string">E-Prime Primary Realtime Clock</Description><StartTime><Timestamp dt:dt="int">0</Timestamp><DateUtc dt:dt="string">2017-05-03T08:03:54Z</DateUtc></StartTime><FrequencyChanges><FrequencyChange><Frequency dt:dt="r8">3312871</Frequency><Timestamp dt:dt="r8">2278046480</Timestamp><Current dt:dt="r…	60.001	1	right	-2016281038	2017-03-05	10:03:54	08:03:54	female	118	{RIGHTARROW}	77							0	646740	646482	{RIGHTARROW}	258	645362	644982	880	right8	11	3	97	mask11	0	646465	0	646265	eqm10_NoEyeNmodel1_dir	0	V	gazeCOD	GazeCoDxp	1	400	0	645965	3	645865
GazeCoD_1Model_male	10	1	20	<?xml version="1.0"?>\n<Clock xmlns:dt="urn:schemas-microsoft-com:datatypes"><Description dt:dt="string">E-Prime Primary Realtime Clock</Description><StartTime><Timestamp dt:dt="int">0</Timestamp><DateUtc dt:dt="string">2017-05-03T08:03:54Z</DateUtc></StartTime><FrequencyChanges><FrequencyChange><Frequency dt:dt="r8">3312871</Frequency><Timestamp dt:dt="r8">2278046480</Timestamp><Current dt:dt="r…	60.001	1	right	-2016281038	2017-03-05	10:03:54	08:03:54	female	119	{DOWNARROW}	79							0	648412	648265	{RIGHTARROW}	147	647143	646765	878	DG0	23	3	98	mask23	0	648248	0	648048	eqm10_NoEyeNmodel1_dir	90	HV	gazeCOD	GazeCoDxp	0	400	0	647748	5	647648
GazeCoD_1Model_male	10	1	20	<?xml version="1.0"?>\n<Clock xmlns:dt="urn:schemas-microsoft-com:datatypes"><Description dt:dt="string">E-Prime Primary Realtime Clock</Description><StartTime><Timestamp dt:dt="int">0</Timestamp><DateUtc dt:dt="string">2017-05-03T08:03:54Z</DateUtc></StartTime><FrequencyChanges><FrequencyChange><Frequency dt:dt="r8">3312871</Frequency><Timestamp dt:dt="r8">2278046480</Timestamp><Current dt:dt="r…	60.001	1	right	-2016281038	2017-03-05	10:03:54	08:03:54	female	120	{LEFTARROW}	51							0	652068	649865	{DOWNARROW}	2203	648752	648432	820	left3,2	14	3	99	mask14	0	649848	0	649648	eqm10_NoEyeNmodel1_dir	90	H	gazeCOD	GazeCoDxp	0	400	0	649348	-4	649248
GazeCoD_1Model_male	10	1	20	<?xml version="1.0"?>\n<Clock xmlns:dt="urn:schemas-microsoft-com:datatypes"><Description dt:dt="string">E-Prime Primary Realtime Clock</Description><StartTime><Timestamp dt:dt="int">0</Timestamp><DateUtc dt:dt="string">2017-05-03T08:03:54Z</DateUtc></StartTime><FrequencyChanges><FrequencyChange><Frequency dt:dt="r8">3312871</Frequency><Timestamp dt:dt="r8">2278046480</Timestamp><Current dt:dt="r…	60.001	1	right	-2016281038	2017-03-05	10:03:54	08:03:54	female	121	{LEFTARROW}	49							0	653700	653598	{DOWNARROW}	102	652478	652098	880	left1,6	2	4	100	mask2	0	653581	0	653381	eqm10_NoEyeNmodel1_dir	0	V	gazeCOD	GazeCoDxp	0	400	0	653081	3	652981
GazeCoD_1Model_male	10	1	20	<?xml version="1.0"?>\n<Clock xmlns:dt="urn:schemas-microsoft-com:datatypes"><Description dt:dt="string">E-Prime Primary Realtime Clock</Description><StartTime><Timestamp dt:dt="int">0</Timestamp><DateUtc dt:dt="string">2017-05-03T08:03:54Z</DateUtc></StartTime><FrequencyChanges><FrequencyChange><Frequency dt:dt="r8">3312871</Frequency><Timestamp dt:dt="r8">2278046480</Timestamp><Current dt:dt="r…	60.001	1	right	-2016281038	2017-03-05	10:03:54	08:03:54	female	122	{LEFTARROW}	55							0	655388	655148	{RIGHTARROW}	240	654024	653715	809	left6,4	16	4	101	mask16	0	655131	0	654931	eqm10_NoEyeNmodel1_dir	90	H	gazeCOD	GazeCoDxp	0	400	0	654631	7	654531
GazeCoD_1Model_male	10	1	20	<?xml version="1.0"?>\n<Clock xmlns:dt="urn:schemas-microsoft-com:datatypes"><Description dt:dt="string">E-Prime Primary Realtime Clock</Description><StartTime><Timestamp dt:dt="int">0</Timestamp><DateUtc dt:dt="string">2017-05-03T08:03:54Z</DateUtc></StartTime><FrequencyChanges><FrequencyChange><Frequency dt:dt="r8">3312871</Frequency><Timestamp dt:dt="r8">2278046480</Timestamp><Current dt:dt="r…	60.001	1	right	-2016281038	2017-03-05	10:03:54	08:03:54	female	123	{RIGHTARROW}	46							0	657196	656931	{RIGHTARROW}	265	655819	655415	904	right1,6	29	4	102	mask29	0	656915	0	656715	eqm10_NoEyeNmodel1_dir	90	HV	gazeCOD	GazeCoDxp	1	400	0	656415	-4	656315
GazeCoD_1Model_male	10	1	20	<?xml version="1.0"?>\n<Clock xmlns:dt="urn:schemas-microsoft-com:datatypes"><Description dt:dt="string">E-Prime Primary Realtime Clock</Description><StartTime><Timestamp dt:dt="int">0</Timestamp><DateUtc dt:dt="string">2017-05-03T08:03:54Z</DateUtc></StartTime><FrequencyChanges><FrequencyChange><Frequency dt:dt="r8">3312871</Frequency><Timestamp dt:dt="r8">2278046480</Timestamp><Current dt:dt="r…	60.001	1	right	-2016281038	2017-03-05	10:03:54	08:03:54	female	124	{RIGHTARROW}	40							0	658684	658615	{RIGHTARROW}	69	657504	657215	789	right6,4	32	4	103	mask32	0	658598	-1	658398	eqm10_NoEyeNmodel1_dir	90	HV	gazeCOD	GazeCoDxp	1	400	0	658099	-5	657999
GazeCoD_1Model_male	10	1	20	<?xml version="1.0"?>\n<Clock xmlns:dt="urn:schemas-microsoft-com:datatypes"><Description dt:dt="string">E-Prime Primary Realtime Clock</Description><StartTime><Timestamp dt:dt="int">0</Timestamp><DateUtc dt:dt="string">2017-05-03T08:03:54Z</DateUtc></StartTime><FrequencyChanges><FrequencyChange><Frequency dt:dt="r8">3312871</Frequency><Timestamp dt:dt="r8">2278046480</Timestamp><Current dt:dt="r…	60.001	1	right	-2016281038	2017-03-05	10:03:54	08:03:54	female	125	{LEFTARROW}	78							0	660396	660298	{DOWNARROW}	98	659182	658715	967	left8	6	4	104	mask6	0	660281	0	660081	eqm10_NoEyeNmodel1_dir	0	V	gazeCOD	GazeCoDxp	0	400	0	659781	-1	659681
GazeCoD_1Model_male	10	1	20	<?xml version="1.0"?>\n<Clock xmlns:dt="urn:schemas-microsoft-com:datatypes"><Description dt:dt="string">E-Prime Primary Realtime Clock</Description><StartTime><Timestamp dt:dt="int">0</Timestamp><DateUtc dt:dt="string">2017-05-03T08:03:54Z</DateUtc></StartTime><FrequencyChanges><FrequencyChange><Frequency dt:dt="r8">3312871</Frequency><Timestamp dt:dt="r8">2278046480</Timestamp><Current dt:dt="r…	60.001	1	right	-2016281038	2017-03-05	10:03:54	08:03:54	female	126	{LEFTARROW}	49							0	662012	661781	{DOWNARROW}	231	660669	660415	754	left1,6	13	4	105	mask13	0	661764	0	661564	eqm10_NoEyeNmodel1_dir	90	H	gazeCOD	GazeCoDxp	0	400	0	661264	-5	661164
GazeCoD_1Model_male	10	1	20	<?xml version="1.0"?>\n<Clock xmlns:dt="urn:schemas-microsoft-com:datatypes"><Description dt:dt="string">E-Prime Primary Realtime Clock</Description><StartTime><Timestamp dt:dt="int">0</Timestamp><DateUtc dt:dt="string">2017-05-03T08:03:54Z</DateUtc></StartTime><FrequencyChanges><FrequencyChange><Frequency dt:dt="r8">3312871</Frequency><Timestamp dt:dt="r8">2278046480</Timestamp><Current dt:dt="r…	60.001	1	right	-2016281038	2017-03-05	10:03:54	08:03:54	female	127	{RIGHTARROW}	40							0	663804	663448	{RIGHTARROW}	356	662327	662031	796	right6,4	21	4	106	mask21	0	663431	0	663231	eqm10_NoEyeNmodel1_dir	90	H	gazeCOD	GazeCoDxp	1	400	0	662931	4	662831
GazeCoD_1Model_male	10	1	20	<?xml version="1.0"?>\n<Clock xmlns:dt="urn:schemas-microsoft-com:datatypes"><Description dt:dt="string">E-Prime Primary Realtime Clock</Description><StartTime><Timestamp dt:dt="int">0</Timestamp><DateUtc dt:dt="string">2017-05-03T08:03:54Z</DateUtc></StartTime><FrequencyChanges><FrequencyChange><Frequency dt:dt="r8">3312871</Frequency><Timestamp dt:dt="r8">2278046480</Timestamp><Current dt:dt="r…	60.001	1	right	-2016281038	2017-03-05	10:03:54	08:03:54	female	128	{LEFTARROW}	51							0	667004	665414	{DOWNARROW}	1590	664297	663831	966	left3,2	3	4	107	mask3	0	665398	0	665198	eqm10_NoEyeNmodel1_dir	0	V	gazeCOD	GazeCoDxp	0	400	0	664898	1	664798
GazeCoD_1Model_male	10	1	20	<?xml version="1.0"?>\n<Clock xmlns:dt="urn:schemas-microsoft-com:datatypes"><Description dt:dt="string">E-Prime Primary Realtime Clock</Description><StartTime><Timestamp dt:dt="int">0</Timestamp><DateUtc dt:dt="string">2017-05-03T08:03:54Z</DateUtc></StartTime><FrequencyChanges><FrequencyChange><Frequency dt:dt="r8">3312871</Frequency><Timestamp dt:dt="r8">2278046480</Timestamp><Current dt:dt="r…	60.001	1	right	-2016281038	2017-03-05	10:03:54	08:03:54	female	129	{RIGHTARROW}	46							0	668676	668464	{RIGHTARROW}	212	667331	667031	800	right1,6	18	4	108	mask18	0	668431	0	668231	eqm10_NoEyeNmodel1_dir	90	H	gazeCOD	GazeCoDxp	1	400	0	667931	0	667831
GazeCoD_1Model_male	10	1	20	<?xml version="1.0"?>\n<Clock xmlns:dt="urn:schemas-microsoft-com:datatypes"><Description dt:dt="string">E-Prime Primary Realtime Clock</Description><StartTime><Timestamp dt:dt="int">0</Timestamp><DateUtc dt:dt="string">2017-05-03T08:03:54Z</DateUtc></StartTime><FrequencyChanges><FrequencyChange><Frequency dt:dt="r8">3312871</Frequency><Timestamp dt:dt="r8">2278046480</Timestamp><Current dt:dt="r…	60.001	1	right	-2016281038	2017-03-05	10:03:54	08:03:54	female	130	{RIGHTARROW}	40							0	670988	670181	{DOWNARROW}	807	669063	668698	865	right6,4	10	4	109	mask10	0	670164	0	669964	eqm10_NoEyeNmodel1_dir	0	V	gazeCOD	GazeCoDxp	0	400	0	669664	1	669564
GazeCoD_1Model_male	10	1	20	<?xml version="1.0"?>\n<Clock xmlns:dt="urn:schemas-microsoft-com:datatypes"><Description dt:dt="string">E-Prime Primary Realtime Clock</Description><StartTime><Timestamp dt:dt="int">0</Timestamp><DateUtc dt:dt="string">2017-05-03T08:03:54Z</DateUtc></StartTime><FrequencyChanges><FrequencyChange><Frequency dt:dt="r8">3312871</Frequency><Timestamp dt:dt="r8">2278046480</Timestamp><Current dt:dt="r…	60.001	1	right	-2016281038	2017-03-05	10:03:54	08:03:54	female	131	{LEFTARROW}	55							0	672852	672631	{DOWNARROW}	221	671505	671014	991	left6,4	5	4	110	mask5	0	672614	0	672414	eqm10_NoEyeNmodel1_dir	0	V	gazeCOD	GazeCoDxp	0	400	0	672114	9	672014
GazeCoD_1Model_male	10	1	20	<?xml version="1.0"?>\n<Clock xmlns:dt="urn:schemas-microsoft-com:datatypes"><Description dt:dt="string">E-Prime Primary Realtime Clock</Description><StartTime><Timestamp dt:dt="int">0</Timestamp><DateUtc dt:dt="string">2017-05-03T08:03:54Z</DateUtc></StartTime><FrequencyChanges><FrequencyChange><Frequency dt:dt="r8">3312871</Frequency><Timestamp dt:dt="r8">2278046480</Timestamp><Current dt:dt="r…	60.001	1	right	-2016281038	2017-03-05	10:03:54	08:03:54	female	132	{DOWNARROW}	79							0	683003	682647	{RIGHTARROW}	356	681526	681164	862	DG0	12	4	111	mask12	0	682630	0	682430	eqm10_NoEyeNmodel1_dir	90	H	gazeCOD	GazeCoDxp	0	400	0	682130	4	682030
GazeCoD_1Model_male	10	1	20	<?xml version="1.0"?>\n<Clock xmlns:dt="urn:schemas-microsoft-com:datatypes"><Description dt:dt="string">E-Prime Primary Realtime Clock</Description><StartTime><Timestamp dt:dt="int">0</Timestamp><DateUtc dt:dt="string">2017-05-03T08:03:54Z</DateUtc></StartTime><FrequencyChanges><FrequencyChange><Frequency dt:dt="r8">3312871</Frequency><Timestamp dt:dt="r8">2278046480</Timestamp><Current dt:dt="r…	60.001	1	right	-2016281038	2017-03-05	10:03:54	08:03:54	female	133	{RIGHTARROW}	77							0	684475	684430	{DOWNARROW}	45	683309	683030	779	right8	33	4	112	mask33	0	684414	0	684214	eqm10_NoEyeNmodel1_dir	90	HV	gazeCOD	GazeCoDxp	0	400	0	683914	5	683814
GazeCoD_1Model_male	10	1	20	<?xml version="1.0"?>\n<Clock xmlns:dt="urn:schemas-microsoft-com:datatypes"><Description dt:dt="string">E-Prime Primary Realtime Clock</Description><StartTime><Timestamp dt:dt="int">0</Timestamp><DateUtc dt:dt="string">2017-05-03T08:03:54Z</DateUtc></StartTime><FrequencyChanges><FrequencyChange><Frequency dt:dt="r8">3312871</Frequency><Timestamp dt:dt="r8">2278046480</Timestamp><Current dt:dt="r…	60.001	1	right	-2016281038	2017-03-05	10:03:54	08:03:54	female	134	{RIGHTARROW}	42							0	686203	685980	{DOWNARROW}	223	684864	684497	867	right4,8	9	4	113	mask9	0	685964	0	685764	eqm10_NoEyeNmodel1_dir	0	V	gazeCOD	GazeCoDxp	0	400	0	685464	0	685364
GazeCoD_1Model_male	10	1	20	<?xml version="1.0"?>\n<Clock xmlns:dt="urn:schemas-microsoft-com:datatypes"><Description dt:dt="string">E-Prime Primary Realtime Clock</Description><StartTime><Timestamp dt:dt="int">0</Timestamp><DateUtc dt:dt="string">2017-05-03T08:03:54Z</DateUtc></StartTime><FrequencyChanges><FrequencyChange><Frequency dt:dt="r8">3312871</Frequency><Timestamp dt:dt="r8">2278046480</Timestamp><Current dt:dt="r…	60.001	1	right	-2016281038	2017-03-05	10:03:54	08:03:54	female	135	{LEFTARROW}	55							0	688123	687847	{LEFTARROW}	276	686727	686230	997	left6,4	27	4	114	mask27	0	687830	0	687630	eqm10_NoEyeNmodel1_dir	90	HV	gazeCOD	GazeCoDxp	1	400	0	687330	3	687230
GazeCoD_1Model_male	10	1	20	<?xml version="1.0"?>\n<Clock xmlns:dt="urn:schemas-microsoft-com:datatypes"><Description dt:dt="string">E-Prime Primary Realtime Clock</Description><StartTime><Timestamp dt:dt="int">0</Timestamp><DateUtc dt:dt="string">2017-05-03T08:03:54Z</DateUtc></StartTime><FrequencyChanges><FrequencyChange><Frequency dt:dt="r8">3312871</Frequency><Timestamp dt:dt="r8">2278046480</Timestamp><Current dt:dt="r…	60.001	1	right	-2016281038	2017-03-05	10:03:54	08:03:54	female	136	{LEFTARROW}	51							0	690219	689714	{DOWNARROW}	505	688598	688147	951	left3,2	14	4	115	mask14	0	689697	0	689497	eqm10_NoEyeNmodel1_dir	90	H	gazeCOD	GazeCoDxp	0	400	0	689197	-1	689097
GazeCoD_1Model_male	10	1	20	<?xml version="1.0"?>\n<Clock xmlns:dt="urn:schemas-microsoft-com:datatypes"><Description dt:dt="string">E-Prime Primary Realtime Clock</Description><StartTime><Timestamp dt:dt="int">0</Timestamp><DateUtc dt:dt="string">2017-05-03T08:03:54Z</DateUtc></StartTime><FrequencyChanges><FrequencyChange><Frequency dt:dt="r8">3312871</Frequency><Timestamp dt:dt="r8">2278046480</Timestamp><Current dt:dt="r…	60.001	1	right	-2016281038	2017-03-05	10:03:54	08:03:54	female	137	{RIGHTARROW}	42							0	692251	691763	{RIGHTARROW}	488	690648	690247	901	right4,8	31	4	116	mask31	0	691747	0	691547	eqm10_NoEyeNmodel1_dir	90	HV	gazeCOD	GazeCoDxp	1	400	0	691247	-1	691147
GazeCoD_1Model_male	10	1	20	<?xml version="1.0"?>\n<Clock xmlns:dt="urn:schemas-microsoft-com:datatypes"><Description dt:dt="string">E-Prime Primary Realtime Clock</Description><StartTime><Timestamp dt:dt="int">0</Timestamp><DateUtc dt:dt="string">2017-05-03T08:03:54Z</DateUtc></StartTime><FrequencyChanges><FrequencyChange><Frequency dt:dt="r8">3312871</Frequency><Timestamp dt:dt="r8">2278046480</Timestamp><Current dt:dt="r…	60.001	1	right	-2016281038	2017-03-05	10:03:54	08:03:54	female	138	{LEFTARROW}	53							0	694627	693880	{RIGHTARROW}	747	692762	692263	999	left4,8	26	4	117	mask26	0	693863	0	693663	eqm10_NoEyeNmodel1_dir	90	HV	gazeCOD	GazeCoDxp	0	400	0	693363	1	693263
GazeCoD_1Model_male	10	1	20	<?xml version="1.0"?>\n<Clock xmlns:dt="urn:schemas-microsoft-com:datatypes"><Description dt:dt="string">E-Prime Primary Realtime Clock</Description><StartTime><Timestamp dt:dt="int">0</Timestamp><DateUtc dt:dt="string">2017-05-03T08:03:54Z</DateUtc></StartTime><FrequencyChanges><FrequencyChange><Frequency dt:dt="r8">3312871</Frequency><Timestamp dt:dt="r8">2278046480</Timestamp><Current dt:dt="r…	60.001	1	right	-2016281038	2017-03-05	10:03:54	08:03:54	female	139	{RIGHTARROW}	44							0	696451	696247	{RIGHTARROW}	204	695135	694647	988	right3,2	30	4	118	mask30	0	696230	0	696030	eqm10_NoEyeNmodel1_dir	90	HV	gazeCOD	GazeCoDxp	1	400	0	695730	-5	695630
GazeCoD_1Model_male	10	1	20	<?xml version="1.0"?>\n<Clock xmlns:dt="urn:schemas-microsoft-com:datatypes"><Description dt:dt="string">E-Prime Primary Realtime Clock</Description><StartTime><Timestamp dt:dt="int">0</Timestamp><DateUtc dt:dt="string">2017-05-03T08:03:54Z</DateUtc></StartTime><FrequencyChanges><FrequencyChange><Frequency dt:dt="r8">3312871</Frequency><Timestamp dt:dt="r8">2278046480</Timestamp><Current dt:dt="r…	60.001	1	right	-2016281038	2017-03-05	10:03:54	08:03:54	female	140	{RIGHTARROW}	77							0	698171	697863	{RIGHTARROW}	308	696744	696463	781	right8	22	4	119	mask22	0	697847	0	697647	eqm10_NoEyeNmodel1_dir	90	H	gazeCOD	GazeCoDxp	1	400	0	697347	3	697247
GazeCoD_1Model_male	10	1	20	<?xml version="1.0"?>\n<Clock xmlns:dt="urn:schemas-microsoft-com:datatypes"><Description dt:dt="string">E-Prime Primary Realtime Clock</Description><StartTime><Timestamp dt:dt="int">0</Timestamp><DateUtc dt:dt="string">2017-05-03T08:03:54Z</DateUtc></StartTime><FrequencyChanges><FrequencyChange><Frequency dt:dt="r8">3312871</Frequency><Timestamp dt:dt="r8">2278046480</Timestamp><Current dt:dt="r…	60.001	1	right	-2016281038	2017-03-05	10:03:54	08:03:54	female	141	{LEFTARROW}	51							0	699939	699797	{DOWNARROW}	142	698675	698197	978	left3,2	25	4	120	mask25	0	699780	0	699580	eqm10_NoEyeNmodel1_dir	90	HV	gazeCOD	GazeCoDxp	0	400	0	699280	5	699180
GazeCoD_1Model_male	10	1	20	<?xml version="1.0"?>\n<Clock xmlns:dt="urn:schemas-microsoft-com:datatypes"><Description dt:dt="string">E-Prime Primary Realtime Clock</Description><StartTime><Timestamp dt:dt="int">0</Timestamp><DateUtc dt:dt="string">2017-05-03T08:03:54Z</DateUtc></StartTime><FrequencyChanges><FrequencyChange><Frequency dt:dt="r8">3312871</Frequency><Timestamp dt:dt="r8">2278046480</Timestamp><Current dt:dt="r…	60.001	1	right	-2016281038	2017-03-05	10:03:54	08:03:54	female	142	{RIGHTARROW}	44							0	701619	701447	{DOWNARROW}	172	700332	699963	869	right3,2	8	4	121	mask8	0	701430	0	701230	eqm10_NoEyeNmodel1_dir	0	V	gazeCOD	GazeCoDxp	0	400	0	700930	-2	700830
GazeCoD_1Model_male	10	1	20	<?xml version="1.0"?>\n<Clock xmlns:dt="urn:schemas-microsoft-com:datatypes"><Description dt:dt="string">E-Prime Primary Realtime Clock</Description><StartTime><Timestamp dt:dt="int">0</Timestamp><DateUtc dt:dt="string">2017-05-03T08:03:54Z</DateUtc></StartTime><FrequencyChanges><FrequencyChange><Frequency dt:dt="r8">3312871</Frequency><Timestamp dt:dt="r8">2278046480</Timestamp><Current dt:dt="r…	60.001	1	right	-2016281038	2017-03-05	10:03:54	08:03:54	female	143	{LEFTARROW}	49							0	703267	703030	{DOWNARROW}	237	701919	701630	789	left1,6	24	4	122	mask24	0	703013	-1	702813	eqm10_NoEyeNmodel1_dir	90	HV	gazeCOD	GazeCoDxp	0	400	0	702514	-5	702414
GazeCoD_1Model_male	10	1	20	<?xml version="1.0"?>\n<Clock xmlns:dt="urn:schemas-microsoft-com:datatypes"><Description dt:dt="string">E-Prime Primary Realtime Clock</Description><StartTime><Timestamp dt:dt="int">0</Timestamp><DateUtc dt:dt="string">2017-05-03T08:03:54Z</DateUtc></StartTime><FrequencyChanges><FrequencyChange><Frequency dt:dt="r8">3312871</Frequency><Timestamp dt:dt="r8">2278046480</Timestamp><Current dt:dt="r…	60.001	1	right	-2016281038	2017-03-05	10:03:54	08:03:54	female	144	{RIGHTARROW}	77							0	704987	704880	{DOWNARROW}	107	703753	703280	973	right8	11	4	123	mask11	0	704863	0	704663	eqm10_NoEyeNmodel1_dir	0	V	gazeCOD	GazeCoDxp	0	400	0	704363	10	704263
GazeCoD_1Model_male	10	1	20	<?xml version="1.0"?>\n<Clock xmlns:dt="urn:schemas-microsoft-com:datatypes"><Description dt:dt="string">E-Prime Primary Realtime Clock</Description><StartTime><Timestamp dt:dt="int">0</Timestamp><DateUtc dt:dt="string">2017-05-03T08:03:54Z</DateUtc></StartTime><FrequencyChanges><FrequencyChange><Frequency dt:dt="r8">3312871</Frequency><Timestamp dt:dt="r8">2278046480</Timestamp><Current dt:dt="r…	60.001	1	right	-2016281038	2017-03-05	10:03:54	08:03:54	female	145	{RIGHTARROW}	46							0	706499	706380	{DOWNARROW}	118	705263	704997	766	right1,6	7	4	124	mask7	0	706363	0	706163	eqm10_NoEyeNmodel1_dir	0	V	gazeCOD	GazeCoDxp	0	400	0	705863	0	705763
GazeCoD_1Model_male	10	1	20	<?xml version="1.0"?>\n<Clock xmlns:dt="urn:schemas-microsoft-com:datatypes"><Description dt:dt="string">E-Prime Primary Realtime Clock</Description><StartTime><Timestamp dt:dt="int">0</Timestamp><DateUtc dt:dt="string">2017-05-03T08:03:54Z</DateUtc></StartTime><FrequencyChanges><FrequencyChange><Frequency dt:dt="r8">3312871</Frequency><Timestamp dt:dt="r8">2278046480</Timestamp><Current dt:dt="r…	60.001	1	right	-2016281038	2017-03-05	10:03:54	08:03:54	female	146	{DOWNARROW}	79							0	709651	707963	{DOWNARROW}	1687	706833	706513	820	DG0	1	4	125	mask1	0	707930	0	707730	eqm10_NoEyeNmodel1_dir	0	V	gazeCOD	GazeCoDxp	1	400	0	707430	-3	707330
GazeCoD_1Model_male	10	1	20	<?xml version="1.0"?>\n<Clock xmlns:dt="urn:schemas-microsoft-com:datatypes"><Description dt:dt="string">E-Prime Primary Realtime Clock</Description><StartTime><Timestamp dt:dt="int">0</Timestamp><DateUtc dt:dt="string">2017-05-03T08:03:54Z</DateUtc></StartTime><FrequencyChanges><FrequencyChange><Frequency dt:dt="r8">3312871</Frequency><Timestamp dt:dt="r8">2278046480</Timestamp><Current dt:dt="r…	60.001	1	right	-2016281038	2017-03-05	10:03:54	08:03:54	female	147	{LEFTARROW}	53							0	711346	711230	{DOWNARROW}	116	710116	709680	936	left4,8	4	4	126	mask4	0	711213	0	711013	eqm10_NoEyeNmodel1_dir	0	V	gazeCOD	GazeCoDxp	0	400	0	710713	-3	710613
GazeCoD_1Model_male	10	1	20	<?xml version="1.0"?>\n<Clock xmlns:dt="urn:schemas-microsoft-com:datatypes"><Description dt:dt="string">E-Prime Primary Realtime Clock</Description><StartTime><Timestamp dt:dt="int">0</Timestamp><DateUtc dt:dt="string">2017-05-03T08:03:54Z</DateUtc></StartTime><FrequencyChanges><FrequencyChange><Frequency dt:dt="r8">3312871</Frequency><Timestamp dt:dt="r8">2278046480</Timestamp><Current dt:dt="r…	60.001	1	right	-2016281038	2017-03-05	10:03:54	08:03:54	female	148	{RIGHTARROW}	42							0	713002	712913	{DOWNARROW}	89	711789	711363	926	right4,8	20	4	127	mask20	0	712896	0	712696	eqm10_NoEyeNmodel1_dir	90	H	gazeCOD	GazeCoDxp	0	400	0	712396	7	712296
GazeCoD_1Model_male	10	1	20	<?xml version="1.0"?>\n<Clock xmlns:dt="urn:schemas-microsoft-com:datatypes"><Description dt:dt="string">E-Prime Primary Realtime Clock</Description><StartTime><Timestamp dt:dt="int">0</Timestamp><DateUtc dt:dt="string">2017-05-03T08:03:54Z</DateUtc></StartTime><FrequencyChanges><FrequencyChange><Frequency dt:dt="r8">3312871</Frequency><Timestamp dt:dt="r8">2278046480</Timestamp><Current dt:dt="r…	60.001	1	right	-2016281038	2017-03-05	10:03:54	08:03:54	female	149	{LEFTARROW}	78							0	714474	714463	{DOWNARROW}	11	713338	713013	825	left8	28	4	128	mask28	0	714446	0	714246	eqm10_NoEyeNmodel1_dir	90	HV	gazeCOD	GazeCoDxp	0	400	0	713946	8	713846
GazeCoD_1Model_male	10	1	20	<?xml version="1.0"?>\n<Clock xmlns:dt="urn:schemas-microsoft-com:datatypes"><Description dt:dt="string">E-Prime Primary Realtime Clock</Description><StartTime><Timestamp dt:dt="int">0</Timestamp><DateUtc dt:dt="string">2017-05-03T08:03:54Z</DateUtc></StartTime><FrequencyChanges><FrequencyChange><Frequency dt:dt="r8">3312871</Frequency><Timestamp dt:dt="r8">2278046480</Timestamp><Current dt:dt="r…	60.001	1	right	-2016281038	2017-03-05	10:03:54	08:03:54	female	150	{RIGHTARROW}	44							0	716258	715946	{RIGHTARROW}	312	714824	714496	828	right3,2	19	4	129	mask19	0	715929	0	715729	eqm10_NoEyeNmodel1_dir	90	H	gazeCOD	GazeCoDxp	1	400	0	715429	5	715329
GazeCoD_1Model_male	10	1	20	<?xml version="1.0"?>\n<Clock xmlns:dt="urn:schemas-microsoft-com:datatypes"><Description dt:dt="string">E-Prime Primary Realtime Clock</Description><StartTime><Timestamp dt:dt="int">0</Timestamp><DateUtc dt:dt="string">2017-05-03T08:03:54Z</DateUtc></StartTime><FrequencyChanges><FrequencyChange><Frequency dt:dt="r8">3312871</Frequency><Timestamp dt:dt="r8">2278046480</Timestamp><Current dt:dt="r…	60.001	1	right	-2016281038	2017-03-05	10:03:54	08:03:54	female	151	{LEFTARROW}	78							0	718002	717679	{DOWNARROW}	323	716567	716279	788	left8	17	4	130	mask17	0	717663	0	717463	eqm10_NoEyeNmodel1_dir	90	H	gazeCOD	GazeCoDxp	0	400	0	717163	-4	717063
GazeCoD_1Model_male	10	1	20	<?xml version="1.0"?>\n<Clock xmlns:dt="urn:schemas-microsoft-com:datatypes"><Description dt:dt="string">E-Prime Primary Realtime Clock</Description><StartTime><Timestamp dt:dt="int">0</Timestamp><DateUtc dt:dt="string">2017-05-03T08:03:54Z</DateUtc></StartTime><FrequencyChanges><FrequencyChange><Frequency dt:dt="r8">3312871</Frequency><Timestamp dt:dt="r8">2278046480</Timestamp><Current dt:dt="r…	60.001	1	right	-2016281038	2017-03-05	10:03:54	08:03:54	female	152	{DOWNARROW}	79							0	719970	719529	{RIGHTARROW}	441	718411	718029	882	DG0	23	4	131	mask23	0	719513	0	719313	eqm10_NoEyeNmodel1_dir	90	HV	gazeCOD	GazeCoDxp	0	400	0	719013	2	718913
GazeCoD_1Model_male	10	1	20	<?xml version="1.0"?>\n<Clock xmlns:dt="urn:schemas-microsoft-com:datatypes"><Description dt:dt="string">E-Prime Primary Realtime Clock</Description><StartTime><Timestamp dt:dt="int">0</Timestamp><DateUtc dt:dt="string">2017-05-03T08:03:54Z</DateUtc></StartTime><FrequencyChanges><FrequencyChange><Frequency dt:dt="r8">3312871</Frequency><Timestamp dt:dt="r8">2278046480</Timestamp><Current dt:dt="r…	60.001	1	right	-2016281038	2017-03-05	10:03:54	08:03:54	female	153	{LEFTARROW}	53							0	721706	721529	{DOWNARROW}	177	720418	719996	922	left4,8	15	4	132	mask15	0	721513	0	721313	eqm10_NoEyeNmodel1_dir	90	H	gazeCOD	GazeCoDxp	0	400	0	721013	-5	720913
GazeCoD_1Model_male	10	1	20	<?xml version="1.0"?>\n<Clock xmlns:dt="urn:schemas-microsoft-com:datatypes"><Description dt:dt="string">E-Prime Primary Realtime Clock</Description><StartTime><Timestamp dt:dt="int">0</Timestamp><DateUtc dt:dt="string">2017-05-03T08:03:54Z</DateUtc></StartTime><FrequencyChanges><FrequencyChange><Frequency dt:dt="r8">3312871</Frequency><Timestamp dt:dt="r8">2278046480</Timestamp><Current dt:dt="r…	60.001	1	right	-2016281038	2017-03-05	10:03:54	08:03:54	female	154	{RIGHTARROW}	40							0	723434	723346	{DOWNARROW}	88	722225	721729	996	right6,4	10	5	133	mask10	0	723329	0	723129	eqm10_NoEyeNmodel1_dir	0	V	gazeCOD	GazeCoDxp	0	400	0	722829	4	722729
GazeCoD_1Model_male	10	1	20	<?xml version="1.0"?>\n<Clock xmlns:dt="urn:schemas-microsoft-com:datatypes"><Description dt:dt="string">E-Prime Primary Realtime Clock</Description><StartTime><Timestamp dt:dt="int">0</Timestamp><DateUtc dt:dt="string">2017-05-03T08:03:54Z</DateUtc></StartTime><FrequencyChanges><FrequencyChange><Frequency dt:dt="r8">3312871</Frequency><Timestamp dt:dt="r8">2278046480</Timestamp><Current dt:dt="r…	60.001	1	right	-2016281038	2017-03-05	10:03:54	08:03:54	female	155	{RIGHTARROW}	40							0	725066	724896	{RIGHTARROW}	170	723780	723446	834	right6,4	32	5	134	mask32	0	724879	0	724679	eqm10_NoEyeNmodel1_dir	90	HV	gazeCOD	GazeCoDxp	1	400	0	724379	-1	724279
GazeCoD_1Model_male	10	1	20	<?xml version="1.0"?>\n<Clock xmlns:dt="urn:schemas-microsoft-com:datatypes"><Description dt:dt="string">E-Prime Primary Realtime Clock</Description><StartTime><Timestamp dt:dt="int">0</Timestamp><DateUtc dt:dt="string">2017-05-03T08:03:54Z</DateUtc></StartTime><FrequencyChanges><FrequencyChange><Frequency dt:dt="r8">3312871</Frequency><Timestamp dt:dt="r8">2278046480</Timestamp><Current dt:dt="r…	60.001	1	right	-2016281038	2017-03-05	10:03:54	08:03:54	female	156	{LEFTARROW}	55							0	726618	726496	{RIGHTARROW}	122	725374	725079	795	left6,4	27	5	135	mask27	0	726479	0	726279	eqm10_NoEyeNmodel1_dir	90	HV	gazeCOD	GazeCoDxp	0	400	0	725979	5	725879
GazeCoD_1Model_male	10	1	20	<?xml version="1.0"?>\n<Clock xmlns:dt="urn:schemas-microsoft-com:datatypes"><Description dt:dt="string">E-Prime Primary Realtime Clock</Description><StartTime><Timestamp dt:dt="int">0</Timestamp><DateUtc dt:dt="string">2017-05-03T08:03:54Z</DateUtc></StartTime><FrequencyChanges><FrequencyChange><Frequency dt:dt="r8">3312871</Frequency><Timestamp dt:dt="r8">2278046480</Timestamp><Current dt:dt="r…	60.001	1	right	-2016281038	2017-03-05	10:03:54	08:03:54	female	157	{RIGHTARROW}	42							0	728418	728179	{DOWNARROW}	239	727053	726629	924	right4,8	20	5	136	mask20	0	728162	0	727962	eqm10_NoEyeNmodel1_dir	90	H	gazeCOD	GazeCoDxp	0	400	0	727662	9	727562
GazeCoD_1Model_male	10	1	20	<?xml version="1.0"?>\n<Clock xmlns:dt="urn:schemas-microsoft-com:datatypes"><Description dt:dt="string">E-Prime Primary Realtime Clock</Description><StartTime><Timestamp dt:dt="int">0</Timestamp><DateUtc dt:dt="string">2017-05-03T08:03:54Z</DateUtc></StartTime><FrequencyChanges><FrequencyChange><Frequency dt:dt="r8">3312871</Frequency><Timestamp dt:dt="r8">2278046480</Timestamp><Current dt:dt="r…	60.001	1	right	-2016281038	2017-03-05	10:03:54	08:03:54	female	158	{RIGHTARROW}	44							0	730210	730046	{DOWNARROW}	164	728921	728429	992	right3,2	19	5	137	mask19	0	730029	0	729829	eqm10_NoEyeNmodel1_dir	90	H	gazeCOD	GazeCoDxp	0	400	0	729529	8	729429
GazeCoD_1Model_male	10	1	20	<?xml version="1.0"?>\n<Clock xmlns:dt="urn:schemas-microsoft-com:datatypes"><Description dt:dt="string">E-Prime Primary Realtime Clock</Description><StartTime><Timestamp dt:dt="int">0</Timestamp><DateUtc dt:dt="string">2017-05-03T08:03:54Z</DateUtc></StartTime><FrequencyChanges><FrequencyChange><Frequency dt:dt="r8">3312871</Frequency><Timestamp dt:dt="r8">2278046480</Timestamp><Current dt:dt="r…	60.001	1	right	-2016281038	2017-03-05	10:03:54	08:03:54	female	159	{LEFTARROW}	53							0	733634	731829	{DOWNARROW}	1805	730710	730229	981	left4,8	26	5	138	mask26	0	731812	0	731612	eqm10_NoEyeNmodel1_dir	90	HV	gazeCOD	GazeCoDxp	0	400	0	731312	2	731212
GazeCoD_1Model_male	10	1	20	<?xml version="1.0"?>\n<Clock xmlns:dt="urn:schemas-microsoft-com:datatypes"><Description dt:dt="string">E-Prime Primary Realtime Clock</Description><StartTime><Timestamp dt:dt="int">0</Timestamp><DateUtc dt:dt="string">2017-05-03T08:03:54Z</DateUtc></StartTime><FrequencyChanges><FrequencyChange><Frequency dt:dt="r8">3312871</Frequency><Timestamp dt:dt="r8">2278046480</Timestamp><Current dt:dt="r…	60.001	1	right	-2016281038	2017-03-05	10:03:54	08:03:54	female	160	{RIGHTARROW}	42							0	735362	735179	{RIGHTARROW}	183	734063	733662	901	right4,8	31	5	139	mask31	0	735162	0	734962	eqm10_NoEyeNmodel1_dir	90	HV	gazeCOD	GazeCoDxp	1	400	0	734662	-1	734562
GazeCoD_1Model_male	10	1	20	<?xml version="1.0"?>\n<Clock xmlns:dt="urn:schemas-microsoft-com:datatypes"><Description dt:dt="string">E-Prime Primary Realtime Clock</Description><StartTime><Timestamp dt:dt="int">0</Timestamp><DateUtc dt:dt="string">2017-05-03T08:03:54Z</DateUtc></StartTime><FrequencyChanges><FrequencyChange><Frequency dt:dt="r8">3312871</Frequency><Timestamp dt:dt="r8">2278046480</Timestamp><Current dt:dt="r…	60.001	1	right	-2016281038	2017-03-05	10:03:54	08:03:54	female	161	{LEFTARROW}	78							0	737066	736829	{LEFTARROW}	237	735715	735379	836	left8	17	5	140	mask17	0	736812	0	736612	eqm10_NoEyeNmodel1_dir	90	H	gazeCOD	GazeCoDxp	1	400	0	736312	-3	736212
GazeCoD_1Model_male	10	1	20	<?xml version="1.0"?>\n<Clock xmlns:dt="urn:schemas-microsoft-com:datatypes"><Description dt:dt="string">E-Prime Primary Realtime Clock</Description><StartTime><Timestamp dt:dt="int">0</Timestamp><DateUtc dt:dt="string">2017-05-03T08:03:54Z</DateUtc></StartTime><FrequencyChanges><FrequencyChange><Frequency dt:dt="r8">3312871</Frequency><Timestamp dt:dt="r8">2278046480</Timestamp><Current dt:dt="r…	60.001	1	right	-2016281038	2017-03-05	10:03:54	08:03:54	female	162	{DOWNARROW}	79							0	738962	738595	{DOWNARROW}	366	737473	737079	894	DG0	12	5	141	mask12	0	738579	0	738379	eqm10_NoEyeNmodel1_dir	90	H	gazeCOD	GazeCoDxp	1	400	0	738079	6	737979
GazeCoD_1Model_male	10	1	20	<?xml version="1.0"?>\n<Clock xmlns:dt="urn:schemas-microsoft-com:datatypes"><Description dt:dt="string">E-Prime Primary Realtime Clock</Description><StartTime><Timestamp dt:dt="int">0</Timestamp><DateUtc dt:dt="string">2017-05-03T08:03:54Z</DateUtc></StartTime><FrequencyChanges><FrequencyChange><Frequency dt:dt="r8">3312871</Frequency><Timestamp dt:dt="r8">2278046480</Timestamp><Current dt:dt="r…	60.001	1	right	-2016281038	2017-03-05	10:03:54	08:03:54	female	163	{RIGHTARROW}	46							0	740618	740562	{DOWNARROW}	55	739436	738979	957	right1,6	7	5	142	mask7	0	740545	0	740345	eqm10_NoEyeNmodel1_dir	0	V	gazeCOD	GazeCoDxp	0	400	0	740045	9	739945
GazeCoD_1Model_male	10	1	20	<?xml version="1.0"?>\n<Clock xmlns:dt="urn:schemas-microsoft-com:datatypes"><Description dt:dt="string">E-Prime Primary Realtime Clock</Description><StartTime><Timestamp dt:dt="int">0</Timestamp><DateUtc dt:dt="string">2017-05-03T08:03:54Z</DateUtc></StartTime><FrequencyChanges><FrequencyChange><Frequency dt:dt="r8">3312871</Frequency><Timestamp dt:dt="r8">2278046480</Timestamp><Current dt:dt="r…	60.001	1	right	-2016281038	2017-03-05	10:03:54	08:03:54	female	164	{LEFTARROW}	49							0	742297	742079	{DOWNARROW}	218	740966	740629	837	left1,6	13	5	143	mask13	0	742062	0	741862	eqm10_NoEyeNmodel1_dir	90	H	gazeCOD	GazeCoDxp	0	400	0	741562	-4	741462
GazeCoD_1Model_male	10	1	20	<?xml version="1.0"?>\n<Clock xmlns:dt="urn:schemas-microsoft-com:datatypes"><Description dt:dt="string">E-Prime Primary Realtime Clock</Description><StartTime><Timestamp dt:dt="int">0</Timestamp><DateUtc dt:dt="string">2017-05-03T08:03:54Z</DateUtc></StartTime><FrequencyChanges><FrequencyChange><Frequency dt:dt="r8">3312871</Frequency><Timestamp dt:dt="r8">2278046480</Timestamp><Current dt:dt="r…	60.001	1	right	-2016281038	2017-03-05	10:03:54	08:03:54	female	165	{LEFTARROW}	78							0	744025	743812	{LEFTARROW}	213	742686	742312	874	left8	28	5	144	mask28	0	743795	0	743595	eqm10_NoEyeNmodel1_dir	90	HV	gazeCOD	GazeCoDxp	1	400	0	743295	9	743195
GazeCoD_1Model_male	10	1	20	<?xml version="1.0"?>\n<Clock xmlns:dt="urn:schemas-microsoft-com:datatypes"><Description dt:dt="string">E-Prime Primary Realtime Clock</Description><StartTime><Timestamp dt:dt="int">0</Timestamp><DateUtc dt:dt="string">2017-05-03T08:03:54Z</DateUtc></StartTime><FrequencyChanges><FrequencyChange><Frequency dt:dt="r8">3312871</Frequency><Timestamp dt:dt="r8">2278046480</Timestamp><Current dt:dt="r…	60.001	1	right	-2016281038	2017-03-05	10:03:54	08:03:54	female	166	{RIGHTARROW}	77							0	745713	745512	{RIGHTARROW}	201	744386	744045	841	right8	33	5	145	mask33	0	745495	0	745295	eqm10_NoEyeNmodel1_dir	90	HV	gazeCOD	GazeCoDxp	1	400	0	744995	9	744895
GazeCoD_1Model_male	10	1	20	<?xml version="1.0"?>\n<Clock xmlns:dt="urn:schemas-microsoft-com:datatypes"><Description dt:dt="string">E-Prime Primary Realtime Clock</Description><StartTime><Timestamp dt:dt="int">0</Timestamp><DateUtc dt:dt="string">2017-05-03T08:03:54Z</DateUtc></StartTime><FrequencyChanges><FrequencyChange><Frequency dt:dt="r8">3312871</Frequency><Timestamp dt:dt="r8">2278046480</Timestamp><Current dt:dt="r…	60.001	1	right	-2016281038	2017-03-05	10:03:54	08:03:54	female	167	{LEFTARROW}	51							0	749225	747312	{DOWNARROW}	1913	746197	745728	969	left3,2	3	5	146	mask3	0	747295	0	747095	eqm10_NoEyeNmodel1_dir	0	V	gazeCOD	GazeCoDxp	0	400	0	746795	-2	746695
GazeCoD_1Model_male	10	1	20	<?xml version="1.0"?>\n<Clock xmlns:dt="urn:schemas-microsoft-com:datatypes"><Description dt:dt="string">E-Prime Primary Realtime Clock</Description><StartTime><Timestamp dt:dt="int">0</Timestamp><DateUtc dt:dt="string">2017-05-03T08:03:54Z</DateUtc></StartTime><FrequencyChanges><FrequencyChange><Frequency dt:dt="r8">3312871</Frequency><Timestamp dt:dt="r8">2278046480</Timestamp><Current dt:dt="r…	60.001	1	right	-2016281038	2017-03-05	10:03:54	08:03:54	female	168	{LEFTARROW}	53							0	753257	750645	{DOWNARROW}	2612	749522	749245	777	left4,8	4	5	147	mask4	0	750628	0	750428	eqm10_NoEyeNmodel1_dir	0	V	gazeCOD	GazeCoDxp	0	400	0	750128	6	750028
GazeCoD_1Model_male	10	1	20	<?xml version="1.0"?>\n<Clock xmlns:dt="urn:schemas-microsoft-com:datatypes"><Description dt:dt="string">E-Prime Primary Realtime Clock</Description><StartTime><Timestamp dt:dt="int">0</Timestamp><DateUtc dt:dt="string">2017-05-03T08:03:54Z</DateUtc></StartTime><FrequencyChanges><FrequencyChange><Frequency dt:dt="r8">3312871</Frequency><Timestamp dt:dt="r8">2278046480</Timestamp><Current dt:dt="r…	60.001	1	right	-2016281038	2017-03-05	10:03:54	08:03:54	female	169	{LEFTARROW}	51							0	754993	754761	{LEFTARROW}	232	753640	753295	845	left3,2	25	5	148	mask25	0	754745	0	754545	eqm10_NoEyeNmodel1_dir	90	HV	gazeCOD	GazeCoDxp	1	400	0	754245	5	754145
GazeCoD_1Model_male	10	1	20	<?xml version="1.0"?>\n<Clock xmlns:dt="urn:schemas-microsoft-com:datatypes"><Description dt:dt="string">E-Prime Primary Realtime Clock</Description><StartTime><Timestamp dt:dt="int">0</Timestamp><DateUtc dt:dt="string">2017-05-03T08:03:54Z</DateUtc></StartTime><FrequencyChanges><FrequencyChange><Frequency dt:dt="r8">3312871</Frequency><Timestamp dt:dt="r8">2278046480</Timestamp><Current dt:dt="r…	60.001	1	right	-2016281038	2017-03-05	10:03:54	08:03:54	female	170	{DOWNARROW}	79							0	756465	756445	{DOWNARROW}	20	755332	755011	821	DG0	23	5	149	mask23	0	756428	0	756228	eqm10_NoEyeNmodel1_dir	90	HV	gazeCOD	GazeCoDxp	1	400	0	755928	-4	755828
GazeCoD_1Model_male	10	1	20	<?xml version="1.0"?>\n<Clock xmlns:dt="urn:schemas-microsoft-com:datatypes"><Description dt:dt="string">E-Prime Primary Realtime Clock</Description><StartTime><Timestamp dt:dt="int">0</Timestamp><DateUtc dt:dt="string">2017-05-03T08:03:54Z</DateUtc></StartTime><FrequencyChanges><FrequencyChange><Frequency dt:dt="r8">3312871</Frequency><Timestamp dt:dt="r8">2278046480</Timestamp><Current dt:dt="r…	60.001	1	right	-2016281038	2017-03-05	10:03:54	08:03:54	female	171	{RIGHTARROW}	77							0	758889	758028	{RIGHTARROW}	861	756902	756478	924	right8	22	5	150	mask22	0	758011	0	757811	eqm10_NoEyeNmodel1_dir	90	H	gazeCOD	GazeCoDxp	1	400	0	757511	9	757411
GazeCoD_1Model_male	10	1	20	<?xml version="1.0"?>\n<Clock xmlns:dt="urn:schemas-microsoft-com:datatypes"><Description dt:dt="string">E-Prime Primary Realtime Clock</Description><StartTime><Timestamp dt:dt="int">0</Timestamp><DateUtc dt:dt="string">2017-05-03T08:03:54Z</DateUtc></StartTime><FrequencyChanges><FrequencyChange><Frequency dt:dt="r8">3312871</Frequency><Timestamp dt:dt="r8">2278046480</Timestamp><Current dt:dt="r…	60.001	1	right	-2016281038	2017-03-05	10:03:54	08:03:54	female	172	{DOWNARROW}	79							0	760489	760378	{DOWNARROW}	111	759253	758911	842	DG0	1	5	151	mask1	0	760361	0	760161	eqm10_NoEyeNmodel1_dir	0	V	gazeCOD	GazeCoDxp	1	400	0	759861	8	759761
GazeCoD_1Model_male	10	1	20	<?xml version="1.0"?>\n<Clock xmlns:dt="urn:schemas-microsoft-com:datatypes"><Description dt:dt="string">E-Prime Primary Realtime Clock</Description><StartTime><Timestamp dt:dt="int">0</Timestamp><DateUtc dt:dt="string">2017-05-03T08:03:54Z</DateUtc></StartTime><FrequencyChanges><FrequencyChange><Frequency dt:dt="r8">3312871</Frequency><Timestamp dt:dt="r8">2278046480</Timestamp><Current dt:dt="r…	60.001	1	right	-2016281038	2017-03-05	10:03:54	08:03:54	female	173	{RIGHTARROW}	44							0	764289	762095	{DOWNARROW}	2194	760969	760511	958	right3,2	30	5	152	mask30	0	762078	0	761878	eqm10_NoEyeNmodel1_dir	90	HV	gazeCOD	GazeCoDxp	0	400	0	761578	9	761478
GazeCoD_1Model_male	10	1	20	<?xml version="1.0"?>\n<Clock xmlns:dt="urn:schemas-microsoft-com:datatypes"><Description dt:dt="string">E-Prime Primary Realtime Clock</Description><StartTime><Timestamp dt:dt="int">0</Timestamp><DateUtc dt:dt="string">2017-05-03T08:03:54Z</DateUtc></StartTime><FrequencyChanges><FrequencyChange><Frequency dt:dt="r8">3312871</Frequency><Timestamp dt:dt="r8">2278046480</Timestamp><Current dt:dt="r…	60.001	1	right	-2016281038	2017-03-05	10:03:54	08:03:54	female	174	{LEFTARROW}	49							0	767401	765744	{DOWNARROW}	1657	764620	764311	809	left1,6	2	5	153	mask2	0	765728	0	765528	eqm10_NoEyeNmodel1_dir	0	V	gazeCOD	GazeCoDxp	0	400	0	765228	8	765128
GazeCoD_1Model_male	10	1	20	<?xml version="1.0"?>\n<Clock xmlns:dt="urn:schemas-microsoft-com:datatypes"><Description dt:dt="string">E-Prime Primary Realtime Clock</Description><StartTime><Timestamp dt:dt="int">0</Timestamp><DateUtc dt:dt="string">2017-05-03T08:03:54Z</DateUtc></StartTime><FrequencyChanges><FrequencyChange><Frequency dt:dt="r8">3312871</Frequency><Timestamp dt:dt="r8">2278046480</Timestamp><Current dt:dt="r…	60.001	1	right	-2016281038	2017-03-05	10:03:54	08:03:54	female	175	{RIGHTARROW}	46							0	769729	768944	{RIGHTARROW}	785	767832	767428	904	right1,6	18	5	154	mask18	0	768928	0	768728	eqm10_NoEyeNmodel1_dir	90	H	gazeCOD	GazeCoDxp	1	400	0	768428	-4	768328
GazeCoD_1Model_male	10	1	20	<?xml version="1.0"?>\n<Clock xmlns:dt="urn:schemas-microsoft-com:datatypes"><Description dt:dt="string">E-Prime Primary Realtime Clock</Description><StartTime><Timestamp dt:dt="int">0</Timestamp><DateUtc dt:dt="string">2017-05-03T08:03:54Z</DateUtc></StartTime><FrequencyChanges><FrequencyChange><Frequency dt:dt="r8">3312871</Frequency><Timestamp dt:dt="r8">2278046480</Timestamp><Current dt:dt="r…	60.001	1	right	-2016281038	2017-03-05	10:03:54	08:03:54	female	176	{LEFTARROW}	55							0	771304	771228	{DOWNARROW}	76	770101	769744	857	left6,4	5	5	155	mask5	0	771211	0	771011	eqm10_NoEyeNmodel1_dir	0	V	gazeCOD	GazeCoDxp	0	400	0	770711	10	770611
GazeCoD_1Model_male	10	1	20	<?xml version="1.0"?>\n<Clock xmlns:dt="urn:schemas-microsoft-com:datatypes"><Description dt:dt="string">E-Prime Primary Realtime Clock</Description><StartTime><Timestamp dt:dt="int">0</Timestamp><DateUtc dt:dt="string">2017-05-03T08:03:54Z</DateUtc></StartTime><FrequencyChanges><FrequencyChange><Frequency dt:dt="r8">3312871</Frequency><Timestamp dt:dt="r8">2278046480</Timestamp><Current dt:dt="r…	60.001	1	right	-2016281038	2017-03-05	10:03:54	08:03:54	female	177	{LEFTARROW}	49							0	772888	772728	{DOWNARROW}	160	771585	771328	757	left1,6	24	5	156	mask24	0	772694	0	772494	eqm10_NoEyeNmodel1_dir	90	HV	gazeCOD	GazeCoDxp	0	400	0	772194	9	772094
GazeCoD_1Model_male	10	1	20	<?xml version="1.0"?>\n<Clock xmlns:dt="urn:schemas-microsoft-com:datatypes"><Description dt:dt="string">E-Prime Primary Realtime Clock</Description><StartTime><Timestamp dt:dt="int">0</Timestamp><DateUtc dt:dt="string">2017-05-03T08:03:54Z</DateUtc></StartTime><FrequencyChanges><FrequencyChange><Frequency dt:dt="r8">3312871</Frequency><Timestamp dt:dt="r8">2278046480</Timestamp><Current dt:dt="r…	60.001	1	right	-2016281038	2017-03-05	10:03:54	08:03:54	female	178	{RIGHTARROW}	77							0	774528	774377	{DOWNARROW}	151	773258	772911	847	right8	11	5	157	mask11	0	774361	0	774161	eqm10_NoEyeNmodel1_dir	0	V	gazeCOD	GazeCoDxp	0	400	0	773861	3	773761
GazeCoD_1Model_male	10	1	20	<?xml version="1.0"?>\n<Clock xmlns:dt="urn:schemas-microsoft-com:datatypes"><Description dt:dt="string">E-Prime Primary Realtime Clock</Description><StartTime><Timestamp dt:dt="int">0</Timestamp><DateUtc dt:dt="string">2017-05-03T08:03:54Z</DateUtc></StartTime><FrequencyChanges><FrequencyChange><Frequency dt:dt="r8">3312871</Frequency><Timestamp dt:dt="r8">2278046480</Timestamp><Current dt:dt="r…	60.001	1	right	-2016281038	2017-03-05	10:03:54	08:03:54	female	179	{RIGHTARROW}	42							0	776024	776011	{DOWNARROW}	13	774892	774544	848	right4,8	9	5	158	mask9	0	775994	0	775794	eqm10_NoEyeNmodel1_dir	0	V	gazeCOD	GazeCoDxp	0	400	0	775494	2	775394
GazeCoD_1Model_male	10	1	20	<?xml version="1.0"?>\n<Clock xmlns:dt="urn:schemas-microsoft-com:datatypes"><Description dt:dt="string">E-Prime Primary Realtime Clock</Description><StartTime><Timestamp dt:dt="int">0</Timestamp><DateUtc dt:dt="string">2017-05-03T08:03:54Z</DateUtc></StartTime><FrequencyChanges><FrequencyChange><Frequency dt:dt="r8">3312871</Frequency><Timestamp dt:dt="r8">2278046480</Timestamp><Current dt:dt="r…	60.001	1	right	-2016281038	2017-03-05	10:03:54	08:03:54	female	180	{RIGHTARROW}	40							0	777888	777411	{RIGHTARROW}	477	776299	776044	755	right6,4	21	5	159	mask21	0	777394	0	777194	eqm10_NoEyeNmodel1_dir	90	H	gazeCOD	GazeCoDxp	1	400	0	776894	-5	776794
GazeCoD_1Model_male	10	1	20	<?xml version="1.0"?>\n<Clock xmlns:dt="urn:schemas-microsoft-com:datatypes"><Description dt:dt="string">E-Prime Primary Realtime Clock</Description><StartTime><Timestamp dt:dt="int">0</Timestamp><DateUtc dt:dt="string">2017-05-03T08:03:54Z</DateUtc></StartTime><FrequencyChanges><FrequencyChange><Frequency dt:dt="r8">3312871</Frequency><Timestamp dt:dt="r8">2278046480</Timestamp><Current dt:dt="r…	60.001	1	right	-2016281038	2017-03-05	10:03:54	08:03:54	female	181	{LEFTARROW}	53							0	781320	779294	{DOWNARROW}	2026	778180	777911	769	left4,8	15	5	160	mask15	0	779277	0	779077	eqm10_NoEyeNmodel1_dir	90	H	gazeCOD	GazeCoDxp	0	400	0	778777	-3	778677
GazeCoD_1Model_male	10	1	20	<?xml version="1.0"?>\n<Clock xmlns:dt="urn:schemas-microsoft-com:datatypes"><Description dt:dt="string">E-Prime Primary Realtime Clock</Description><StartTime><Timestamp dt:dt="int">0</Timestamp><DateUtc dt:dt="string">2017-05-03T08:03:54Z</DateUtc></StartTime><FrequencyChanges><FrequencyChange><Frequency dt:dt="r8">3312871</Frequency><Timestamp dt:dt="r8">2278046480</Timestamp><Current dt:dt="r…	60.001	1	right	-2016281038	2017-03-05	10:03:54	08:03:54	female	182	{LEFTARROW}	51							0	783104	782811	{LEFTARROW}	293	781696	781361	835	left3,2	14	5	161	mask14	0	782794	0	782594	eqm10_NoEyeNmodel1_dir	90	H	gazeCOD	GazeCoDxp	1	400	0	782294	-2	782194
GazeCoD_1Model_male	10	1	20	<?xml version="1.0"?>\n<Clock xmlns:dt="urn:schemas-microsoft-com:datatypes"><Description dt:dt="string">E-Prime Primary Realtime Clock</Description><StartTime><Timestamp dt:dt="int">0</Timestamp><DateUtc dt:dt="string">2017-05-03T08:03:54Z</DateUtc></StartTime><FrequencyChanges><FrequencyChange><Frequency dt:dt="r8">3312871</Frequency><Timestamp dt:dt="r8">2278046480</Timestamp><Current dt:dt="r…	60.001	1	right	-2016281038	2017-03-05	10:03:54	08:03:54	female	183	{LEFTARROW}	78							0	784736	784727	{DOWNARROW}	9	783615	783127	988	left8	6	5	162	mask6	0	784710	-1	784510	eqm10_NoEyeNmodel1_dir	0	V	gazeCOD	GazeCoDxp	0	400	0	784211	-4	784111
GazeCoD_1Model_male	10	1	20	<?xml version="1.0"?>\n<Clock xmlns:dt="urn:schemas-microsoft-com:datatypes"><Description dt:dt="string">E-Prime Primary Realtime Clock</Description><StartTime><Timestamp dt:dt="int">0</Timestamp><DateUtc dt:dt="string">2017-05-03T08:03:54Z</DateUtc></StartTime><FrequencyChanges><FrequencyChange><Frequency dt:dt="r8">3312871</Frequency><Timestamp dt:dt="r8">2278046480</Timestamp><Current dt:dt="r…	60.001	1	right	-2016281038	2017-03-05	10:03:54	08:03:54	female	184	{LEFTARROW}	55							0	786672	786194	{DOWNARROW}	478	785081	784760	821	left6,4	16	5	163	mask16	0	786177	0	785977	eqm10_NoEyeNmodel1_dir	90	H	gazeCOD	GazeCoDxp	0	400	0	785677	-4	785577
GazeCoD_1Model_male	10	1	20	<?xml version="1.0"?>\n<Clock xmlns:dt="urn:schemas-microsoft-com:datatypes"><Description dt:dt="string">E-Prime Primary Realtime Clock</Description><StartTime><Timestamp dt:dt="int">0</Timestamp><DateUtc dt:dt="string">2017-05-03T08:03:54Z</DateUtc></StartTime><FrequencyChanges><FrequencyChange><Frequency dt:dt="r8">3312871</Frequency><Timestamp dt:dt="r8">2278046480</Timestamp><Current dt:dt="r…	60.001	1	right	-2016281038	2017-03-05	10:03:54	08:03:54	female	185	{RIGHTARROW}	46							0	790648	788077	{DOWNARROW}	2571	786956	786694	762	right1,6	29	5	164	mask29	0	788060	0	787860	eqm10_NoEyeNmodel1_dir	90	HV	gazeCOD	GazeCoDxp	0	400	0	787560	4	787460
GazeCoD_1Model_male	10	1	20	<?xml version="1.0"?>\n<Clock xmlns:dt="urn:schemas-microsoft-com:datatypes"><Description dt:dt="string">E-Prime Primary Realtime Clock</Description><StartTime><Timestamp dt:dt="int">0</Timestamp><DateUtc dt:dt="string">2017-05-03T08:03:54Z</DateUtc></StartTime><FrequencyChanges><FrequencyChange><Frequency dt:dt="r8">3312871</Frequency><Timestamp dt:dt="r8">2278046480</Timestamp><Current dt:dt="r…	60.001	1	right	-2016281038	2017-03-05	10:03:54	08:03:54	female	186	{RIGHTARROW}	44							0	792600	792194	{DOWNARROW}	406	791062	790694	868	right3,2	8	5	165	mask8	0	792160	0	791960	eqm10_NoEyeNmodel1_dir	0	V	gazeCOD	GazeCoDxp	0	400	0	791660	-2	791560
GazeCoD_1Model_male	10	1	20	<?xml version="1.0"?>\n<Clock xmlns:dt="urn:schemas-microsoft-com:datatypes"><Description dt:dt="string">E-Prime Primary Realtime Clock</Description><StartTime><Timestamp dt:dt="int">0</Timestamp><DateUtc dt:dt="string">2017-05-03T08:03:54Z</DateUtc></StartTime><FrequencyChanges><FrequencyChange><Frequency dt:dt="r8">3312871</Frequency><Timestamp dt:dt="r8">2278046480</Timestamp><Current dt:dt="r…	60.001	1	right	-2016281038	2017-03-05	10:03:54	08:03:54	female	187	{LEFTARROW}	53							0	811111	808860	{RIGHTARROW}	2251	807737	807460	777	left4,8	15	6	166	mask15	0	808843	0	808643	eqm10_NoEyeNmodel1_dir	90	H	gazeCOD	GazeCoDxp	0	400	0	808343	6	808243
GazeCoD_1Model_male	10	1	20	<?xml version="1.0"?>\n<Clock xmlns:dt="urn:schemas-microsoft-com:datatypes"><Description dt:dt="string">E-Prime Primary Realtime Clock</Description><StartTime><Timestamp dt:dt="int">0</Timestamp><DateUtc dt:dt="string">2017-05-03T08:03:54Z</DateUtc></StartTime><FrequencyChanges><FrequencyChange><Frequency dt:dt="r8">3312871</Frequency><Timestamp dt:dt="r8">2278046480</Timestamp><Current dt:dt="r…	60.001	1	right	-2016281038	2017-03-05	10:03:54	08:03:54	female	188	{DOWNARROW}	79							0	813319	812576	{DOWNARROW}	743	811453	811143	810	DG0	23	6	167	mask23	0	812560	0	812360	eqm10_NoEyeNmodel1_dir	90	HV	gazeCOD	GazeCoDxp	1	400	0	812060	7	811960
GazeCoD_1Model_male	10	1	20	<?xml version="1.0"?>\n<Clock xmlns:dt="urn:schemas-microsoft-com:datatypes"><Description dt:dt="string">E-Prime Primary Realtime Clock</Description><StartTime><Timestamp dt:dt="int">0</Timestamp><DateUtc dt:dt="string">2017-05-03T08:03:54Z</DateUtc></StartTime><FrequencyChanges><FrequencyChange><Frequency dt:dt="r8">3312871</Frequency><Timestamp dt:dt="r8">2278046480</Timestamp><Current dt:dt="r…	60.001	1	right	-2016281038	2017-03-05	10:03:54	08:03:54	female	189	{RIGHTARROW}	40							0	815255	814910	{DOWNARROW}	345	813798	813343	955	right6,4	10	6	168	mask10	0	814893	0	814693	eqm10_NoEyeNmodel1_dir	0	V	gazeCOD	GazeCoDxp	0	400	0	814393	-5	814293
GazeCoD_1Model_male	10	1	20	<?xml version="1.0"?>\n<Clock xmlns:dt="urn:schemas-microsoft-com:datatypes"><Description dt:dt="string">E-Prime Primary Realtime Clock</Description><StartTime><Timestamp dt:dt="int">0</Timestamp><DateUtc dt:dt="string">2017-05-03T08:03:54Z</DateUtc></StartTime><FrequencyChanges><FrequencyChange><Frequency dt:dt="r8">3312871</Frequency><Timestamp dt:dt="r8">2278046480</Timestamp><Current dt:dt="r…	60.001	1	right	-2016281038	2017-03-05	10:03:54	08:03:54	female	190	{RIGHTARROW}	42							0	820319	816659	{DOWNARROW}	3660	815543	815276	767	right4,8	31	6	169	mask31	0	816643	0	816443	eqm10_NoEyeNmodel1_dir	90	HV	gazeCOD	GazeCoDxp	0	400	0	816143	0	816043
GazeCoD_1Model_male	10	1	20	<?xml version="1.0"?>\n<Clock xmlns:dt="urn:schemas-microsoft-com:datatypes"><Description dt:dt="string">E-Prime Primary Realtime Clock</Description><StartTime><Timestamp dt:dt="int">0</Timestamp><DateUtc dt:dt="string">2017-05-03T08:03:54Z</DateUtc></StartTime><FrequencyChanges><FrequencyChange><Frequency dt:dt="r8">3312871</Frequency><Timestamp dt:dt="r8">2278046480</Timestamp><Current dt:dt="r…	60.001	1	right	-2016281038	2017-03-05	10:03:54	08:03:54	female	191	{LEFTARROW}	49							0	822247	821976	{DOWNARROW}	271	820854	820359	995	left1,6	2	6	170	mask2	0	821959	0	821759	eqm10_NoEyeNmodel1_dir	0	V	gazeCOD	GazeCoDxp	0	400	0	821459	5	821359
GazeCoD_1Model_male	10	1	20	<?xml version="1.0"?>\n<Clock xmlns:dt="urn:schemas-microsoft-com:datatypes"><Description dt:dt="string">E-Prime Primary Realtime Clock</Description><StartTime><Timestamp dt:dt="int">0</Timestamp><DateUtc dt:dt="string">2017-05-03T08:03:54Z</DateUtc></StartTime><FrequencyChanges><FrequencyChange><Frequency dt:dt="r8">3312871</Frequency><Timestamp dt:dt="r8">2278046480</Timestamp><Current dt:dt="r…	60.001	1	right	-2016281038	2017-03-05	10:03:54	08:03:54	female	192	{LEFTARROW}	55							0	825175	823876	{RIGHTARROW}	1299	822750	822259	991	left6,4	27	6	171	mask27	0	823859	0	823659	eqm10_NoEyeNmodel1_dir	90	HV	gazeCOD	GazeCoDxp	0	400	0	823359	9	823259
GazeCoD_1Model_male	10	1	20	<?xml version="1.0"?>\n<Clock xmlns:dt="urn:schemas-microsoft-com:datatypes"><Description dt:dt="string">E-Prime Primary Realtime Clock</Description><StartTime><Timestamp dt:dt="int">0</Timestamp><DateUtc dt:dt="string">2017-05-03T08:03:54Z</DateUtc></StartTime><FrequencyChanges><FrequencyChange><Frequency dt:dt="r8">3312871</Frequency><Timestamp dt:dt="r8">2278046480</Timestamp><Current dt:dt="r…	60.001	1	right	-2016281038	2017-03-05	10:03:54	08:03:54	female	193	{LEFTARROW}	51							0	827183	826742	{DOWNARROW}	441	825618	825209	909	left3,2	25	6	172	mask25	0	826726	0	826526	eqm10_NoEyeNmodel1_dir	90	HV	gazeCOD	GazeCoDxp	0	400	0	826226	8	826126
GazeCoD_1Model_male	10	1	20	<?xml version="1.0"?>\n<Clock xmlns:dt="urn:schemas-microsoft-com:datatypes"><Description dt:dt="string">E-Prime Primary Realtime Clock</Description><StartTime><Timestamp dt:dt="int">0</Timestamp><DateUtc dt:dt="string">2017-05-03T08:03:54Z</DateUtc></StartTime><FrequencyChanges><FrequencyChange><Frequency dt:dt="r8">3312871</Frequency><Timestamp dt:dt="r8">2278046480</Timestamp><Current dt:dt="r…	60.001	1	right	-2016281038	2017-03-05	10:03:54	08:03:54	female	194	{DOWNARROW}	79							0	829327	828659	{RIGHTARROW}	668	827537	827209	828	DG0	12	6	173	mask12	0	828642	0	828442	eqm10_NoEyeNmodel1_dir	90	H	gazeCOD	GazeCoDxp	0	400	0	828142	5	828042
GazeCoD_1Model_male	10	1	20	<?xml version="1.0"?>\n<Clock xmlns:dt="urn:schemas-microsoft-com:datatypes"><Description dt:dt="string">E-Prime Primary Realtime Clock</Description><StartTime><Timestamp dt:dt="int">0</Timestamp><DateUtc dt:dt="string">2017-05-03T08:03:54Z</DateUtc></StartTime><FrequencyChanges><FrequencyChange><Frequency dt:dt="r8">3312871</Frequency><Timestamp dt:dt="r8">2278046480</Timestamp><Current dt:dt="r…	60.001	1	right	-2016281038	2017-03-05	10:03:54	08:03:54	female	195	{RIGHTARROW}	40							0	831103	830759	{DOWNARROW}	343	829634	829359	775	right6,4	21	6	174	mask21	0	830742	0	830542	eqm10_NoEyeNmodel1_dir	90	H	gazeCOD	GazeCoDxp	0	400	0	830242	8	830142
GazeCoD_1Model_male	10	1	20	<?xml version="1.0"?>\n<Clock xmlns:dt="urn:schemas-microsoft-com:datatypes"><Description dt:dt="string">E-Prime Primary Realtime Clock</Description><StartTime><Timestamp dt:dt="int">0</Timestamp><DateUtc dt:dt="string">2017-05-03T08:03:54Z</DateUtc></StartTime><FrequencyChanges><FrequencyChange><Frequency dt:dt="r8">3312871</Frequency><Timestamp dt:dt="r8">2278046480</Timestamp><Current dt:dt="r…	60.001	1	right	-2016281038	2017-03-05	10:03:54	08:03:54	female	196	{RIGHTARROW}	46							0	833079	832709	{DOWNARROW}	369	831597	831126	971	right1,6	7	6	175	mask7	0	832692	0	832492	eqm10_NoEyeNmodel1_dir	0	V	gazeCOD	GazeCoDxp	0	400	0	832192	-5	832092
GazeCoD_1Model_male	10	1	20	<?xml version="1.0"?>\n<Clock xmlns:dt="urn:schemas-microsoft-com:datatypes"><Description dt:dt="string">E-Prime Primary Realtime Clock</Description><StartTime><Timestamp dt:dt="int">0</Timestamp><DateUtc dt:dt="string">2017-05-03T08:03:54Z</DateUtc></StartTime><FrequencyChanges><FrequencyChange><Frequency dt:dt="r8">3312871</Frequency><Timestamp dt:dt="r8">2278046480</Timestamp><Current dt:dt="r…	60.001	1	right	-2016281038	2017-03-05	10:03:54	08:03:54	female	197	{LEFTARROW}	78							0	834798	834542	{LEFTARROW}	256	833421	833092	829	left8	17	6	176	mask17	0	834526	0	834326	eqm10_NoEyeNmodel1_dir	90	H	gazeCOD	GazeCoDxp	1	400	0	834026	5	833926
GazeCoD_1Model_male	10	1	20	<?xml version="1.0"?>\n<Clock xmlns:dt="urn:schemas-microsoft-com:datatypes"><Description dt:dt="string">E-Prime Primary Realtime Clock</Description><StartTime><Timestamp dt:dt="int">0</Timestamp><DateUtc dt:dt="string">2017-05-03T08:03:54Z</DateUtc></StartTime><FrequencyChanges><FrequencyChange><Frequency dt:dt="r8">3312871</Frequency><Timestamp dt:dt="r8">2278046480</Timestamp><Current dt:dt="r…	60.001	1	right	-2016281038	2017-03-05	10:03:54	08:03:54	female	198	{RIGHTARROW}	77							0	836590	836242	{RIGHTARROW}	348	835129	834826	803	right8	22	6	177	mask22	0	836226	0	836026	eqm10_NoEyeNmodel1_dir	90	H	gazeCOD	GazeCoDxp	1	400	0	835726	-3	835626
GazeCoD_1Model_male	10	1	20	<?xml version="1.0"?>\n<Clock xmlns:dt="urn:schemas-microsoft-com:datatypes"><Description dt:dt="string">E-Prime Primary Realtime Clock</Description><StartTime><Timestamp dt:dt="int">0</Timestamp><DateUtc dt:dt="string">2017-05-03T08:03:54Z</DateUtc></StartTime><FrequencyChanges><FrequencyChange><Frequency dt:dt="r8">3312871</Frequency><Timestamp dt:dt="r8">2278046480</Timestamp><Current dt:dt="r…	60.001	1	right	-2016281038	2017-03-05	10:03:54	08:03:54	female	199	{LEFTARROW}	78							0	838142	837992	{LEFTARROW}	150	836871	836609	762	left8	28	6	178	mask28	0	837975	0	837775	eqm10_NoEyeNmodel1_dir	90	HV	gazeCOD	GazeCoDxp	1	400	0	837475	4	837375
GazeCoD_1Model_male	10	1	20	<?xml version="1.0"?>\n<Clock xmlns:dt="urn:schemas-microsoft-com:datatypes"><Description dt:dt="string">E-Prime Primary Realtime Clock</Description><StartTime><Timestamp dt:dt="int">0</Timestamp><DateUtc dt:dt="string">2017-05-03T08:03:54Z</DateUtc></StartTime><FrequencyChanges><FrequencyChange><Frequency dt:dt="r8">3312871</Frequency><Timestamp dt:dt="r8">2278046480</Timestamp><Current dt:dt="r…	60.001	1	right	-2016281038	2017-03-05	10:03:54	08:03:54	female	200	{DOWNARROW}	79							0	839974	839659	{DOWNARROW}	315	838546	838159	887	DG0	1	6	179	mask1	0	839642	0	839442	eqm10_NoEyeNmodel1_dir	0	V	gazeCOD	GazeCoDxp	1	400	0	839142	-4	839042
GazeCoD_1Model_male	10	1	20	<?xml version="1.0"?>\n<Clock xmlns:dt="urn:schemas-microsoft-com:datatypes"><Description dt:dt="string">E-Prime Primary Realtime Clock</Description><StartTime><Timestamp dt:dt="int">0</Timestamp><DateUtc dt:dt="string">2017-05-03T08:03:54Z</DateUtc></StartTime><FrequencyChanges><FrequencyChange><Frequency dt:dt="r8">3312871</Frequency><Timestamp dt:dt="r8">2278046480</Timestamp><Current dt:dt="r…	60.001	1	right	-2016281038	2017-03-05	10:03:54	08:03:54	female	201	{LEFTARROW}	49							0	842062	841525	{DOWNARROW}	537	840410	839992	918	left1,6	13	6	180	mask13	0	841509	0	841309	eqm10_NoEyeNmodel1_dir	90	H	gazeCOD	GazeCoDxp	0	400	0	841009	-1	840909
GazeCoD_1Model_male	10	1	20	<?xml version="1.0"?>\n<Clock xmlns:dt="urn:schemas-microsoft-com:datatypes"><Description dt:dt="string">E-Prime Primary Realtime Clock</Description><StartTime><Timestamp dt:dt="int">0</Timestamp><DateUtc dt:dt="string">2017-05-03T08:03:54Z</DateUtc></StartTime><FrequencyChanges><FrequencyChange><Frequency dt:dt="r8">3312871</Frequency><Timestamp dt:dt="r8">2278046480</Timestamp><Current dt:dt="r…	60.001	1	right	-2016281038	2017-03-05	10:03:54	08:03:54	female	202	{RIGHTARROW}	77							0	843814	843592	{RIGHTARROW}	222	842473	842092	881	right8	33	6	181	mask33	0	843575	0	843375	eqm10_NoEyeNmodel1_dir	90	HV	gazeCOD	GazeCoDxp	1	400	0	843075	2	842975
GazeCoD_1Model_male	10	1	20	<?xml version="1.0"?>\n<Clock xmlns:dt="urn:schemas-microsoft-com:datatypes"><Description dt:dt="string">E-Prime Primary Realtime Clock</Description><StartTime><Timestamp dt:dt="int">0</Timestamp><DateUtc dt:dt="string">2017-05-03T08:03:54Z</DateUtc></StartTime><FrequencyChanges><FrequencyChange><Frequency dt:dt="r8">3312871</Frequency><Timestamp dt:dt="r8">2278046480</Timestamp><Current dt:dt="r…	60.001	1	right	-2016281038	2017-03-05	10:03:54	08:03:54	female	203	{RIGHTARROW}	46							0	845614	845342	{DOWNARROW}	272	844225	843825	900	right1,6	18	6	182	mask18	0	845325	0	845125	eqm10_NoEyeNmodel1_dir	90	H	gazeCOD	GazeCoDxp	0	400	0	844825	0	844725
GazeCoD_1Model_male	10	1	20	<?xml version="1.0"?>\n<Clock xmlns:dt="urn:schemas-microsoft-com:datatypes"><Description dt:dt="string">E-Prime Primary Realtime Clock</Description><StartTime><Timestamp dt:dt="int">0</Timestamp><DateUtc dt:dt="string">2017-05-03T08:03:54Z</DateUtc></StartTime><FrequencyChanges><FrequencyChange><Frequency dt:dt="r8">3312871</Frequency><Timestamp dt:dt="r8">2278046480</Timestamp><Current dt:dt="r…	60.001	1	right	-2016281038	2017-03-05	10:03:54	08:03:54	female	204	{RIGHTARROW}	46							0	847294	847092	{DOWNARROW}	202	845979	845625	854	right1,6	29	6	183	mask29	0	847075	0	846875	eqm10_NoEyeNmodel1_dir	90	HV	gazeCOD	GazeCoDxp	0	400	0	846575	-4	846475
GazeCoD_1Model_male	10	1	20	<?xml version="1.0"?>\n<Clock xmlns:dt="urn:schemas-microsoft-com:datatypes"><Description dt:dt="string">E-Prime Primary Realtime Clock</Description><StartTime><Timestamp dt:dt="int">0</Timestamp><DateUtc dt:dt="string">2017-05-03T08:03:54Z</DateUtc></StartTime><FrequencyChanges><FrequencyChange><Frequency dt:dt="r8">3312871</Frequency><Timestamp dt:dt="r8">2278046480</Timestamp><Current dt:dt="r…	60.001	1	right	-2016281038	2017-03-05	10:03:54	08:03:54	female	205	{RIGHTARROW}	42							0	851278	848692	{DOWNARROW}	2586	847575	847308	767	right4,8	9	6	184	mask9	0	848675	0	848475	eqm10_NoEyeNmodel1_dir	0	V	gazeCOD	GazeCoDxp	0	400	0	848175	0	848075
GazeCoD_1Model_male	10	1	20	<?xml version="1.0"?>\n<Clock xmlns:dt="urn:schemas-microsoft-com:datatypes"><Description dt:dt="string">E-Prime Primary Realtime Clock</Description><StartTime><Timestamp dt:dt="int">0</Timestamp><DateUtc dt:dt="string">2017-05-03T08:03:54Z</DateUtc></StartTime><FrequencyChanges><FrequencyChange><Frequency dt:dt="r8">3312871</Frequency><Timestamp dt:dt="r8">2278046480</Timestamp><Current dt:dt="r…	60.001	1	right	-2016281038	2017-03-05	10:03:54	08:03:54	female	206	{LEFTARROW}	51							0	854286	852675	{DOWNARROW}	1611	851561	851292	769	left3,2	3	6	185	mask3	0	852658	0	852458	eqm10_NoEyeNmodel1_dir	0	V	gazeCOD	GazeCoDxp	0	400	0	852158	-3	852058
GazeCoD_1Model_male	10	1	20	<?xml version="1.0"?>\n<Clock xmlns:dt="urn:schemas-microsoft-com:datatypes"><Description dt:dt="string">E-Prime Primary Realtime Clock</Description><StartTime><Timestamp dt:dt="int">0</Timestamp><DateUtc dt:dt="string">2017-05-03T08:03:54Z</DateUtc></StartTime><FrequencyChanges><FrequencyChange><Frequency dt:dt="r8">3312871</Frequency><Timestamp dt:dt="r8">2278046480</Timestamp><Current dt:dt="r…	60.001	1	right	-2016281038	2017-03-05	10:03:54	08:03:54	female	207	{LEFTARROW}	53							0	856430	855925	{DOWNARROW}	505	854806	854308	998	left4,8	26	6	186	mask26	0	855908	0	855708	eqm10_NoEyeNmodel1_dir	90	HV	gazeCOD	GazeCoDxp	0	400	0	855408	2	855308
GazeCoD_1Model_male	10	1	20	<?xml version="1.0"?>\n<Clock xmlns:dt="urn:schemas-microsoft-com:datatypes"><Description dt:dt="string">E-Prime Primary Realtime Clock</Description><StartTime><Timestamp dt:dt="int">0</Timestamp><DateUtc dt:dt="string">2017-05-03T08:03:54Z</DateUtc></StartTime><FrequencyChanges><FrequencyChange><Frequency dt:dt="r8">3312871</Frequency><Timestamp dt:dt="r8">2278046480</Timestamp><Current dt:dt="r…	60.001	1	right	-2016281038	2017-03-05	10:03:54	08:03:54	female	208	{LEFTARROW}	51							0	858470	858008	{DOWNARROW}	462	856889	856441	948	left3,2	14	6	187	mask14	0	857991	0	857791	eqm10_NoEyeNmodel1_dir	90	H	gazeCOD	GazeCoDxp	0	400	0	857491	2	857391
GazeCoD_1Model_male	10	1	20	<?xml version="1.0"?>\n<Clock xmlns:dt="urn:schemas-microsoft-com:datatypes"><Description dt:dt="string">E-Prime Primary Realtime Clock</Description><StartTime><Timestamp dt:dt="int">0</Timestamp><DateUtc dt:dt="string">2017-05-03T08:03:54Z</DateUtc></StartTime><FrequencyChanges><FrequencyChange><Frequency dt:dt="r8">3312871</Frequency><Timestamp dt:dt="r8">2278046480</Timestamp><Current dt:dt="r…	60.001	1	right	-2016281038	2017-03-05	10:03:54	08:03:54	female	209	{LEFTARROW}	55							0	860270	860025	{DOWNARROW}	245	858911	858491	920	left6,4	16	6	188	mask16	0	860008	0	859808	eqm10_NoEyeNmodel1_dir	90	H	gazeCOD	GazeCoDxp	0	400	0	859508	-3	859408
GazeCoD_1Model_male	10	1	20	<?xml version="1.0"?>\n<Clock xmlns:dt="urn:schemas-microsoft-com:datatypes"><Description dt:dt="string">E-Prime Primary Realtime Clock</Description><StartTime><Timestamp dt:dt="int">0</Timestamp><DateUtc dt:dt="string">2017-05-03T08:03:54Z</DateUtc></StartTime><FrequencyChanges><FrequencyChange><Frequency dt:dt="r8">3312871</Frequency><Timestamp dt:dt="r8">2278046480</Timestamp><Current dt:dt="r…	60.001	1	right	-2016281038	2017-03-05	10:03:54	08:03:54	female	210	{LEFTARROW}	53							0	861974	861758	{DOWNARROW}	215	860644	860291	853	left4,8	4	6	189	mask4	0	861741	0	861541	eqm10_NoEyeNmodel1_dir	0	V	gazeCOD	GazeCoDxp	0	400	0	861241	-3	861141
GazeCoD_1Model_male	10	1	20	<?xml version="1.0"?>\n<Clock xmlns:dt="urn:schemas-microsoft-com:datatypes"><Description dt:dt="string">E-Prime Primary Realtime Clock</Description><StartTime><Timestamp dt:dt="int">0</Timestamp><DateUtc dt:dt="string">2017-05-03T08:03:54Z</DateUtc></StartTime><FrequencyChanges><FrequencyChange><Frequency dt:dt="r8">3312871</Frequency><Timestamp dt:dt="r8">2278046480</Timestamp><Current dt:dt="r…	60.001	1	right	-2016281038	2017-03-05	10:03:54	08:03:54	female	211	{RIGHTARROW}	44							0	864053	863441	{DOWNARROW}	612	862324	861991	833	right3,2	30	6	190	mask30	0	863425	0	863225	eqm10_NoEyeNmodel1_dir	90	HV	gazeCOD	GazeCoDxp	0	400	0	862925	1	862825
GazeCoD_1Model_male	10	1	20	<?xml version="1.0"?>\n<Clock xmlns:dt="urn:schemas-microsoft-com:datatypes"><Description dt:dt="string">E-Prime Primary Realtime Clock</Description><StartTime><Timestamp dt:dt="int">0</Timestamp><DateUtc dt:dt="string">2017-05-03T08:03:54Z</DateUtc></StartTime><FrequencyChanges><FrequencyChange><Frequency dt:dt="r8">3312871</Frequency><Timestamp dt:dt="r8">2278046480</Timestamp><Current dt:dt="r…	60.001	1	right	-2016281038	2017-03-05	10:03:54	08:03:54	female	212	{RIGHTARROW}	40							0	865909	865625	{RIGHTARROW}	284	864499	864075	924	right6,4	32	6	191	mask32	0	865608	0	865408	eqm10_NoEyeNmodel1_dir	90	HV	gazeCOD	GazeCoDxp	1	400	0	865108	9	865008
GazeCoD_1Model_male	10	1	20	<?xml version="1.0"?>\n<Clock xmlns:dt="urn:schemas-microsoft-com:datatypes"><Description dt:dt="string">E-Prime Primary Realtime Clock</Description><StartTime><Timestamp dt:dt="int">0</Timestamp><DateUtc dt:dt="string">2017-05-03T08:03:54Z</DateUtc></StartTime><FrequencyChanges><FrequencyChange><Frequency dt:dt="r8">3312871</Frequency><Timestamp dt:dt="r8">2278046480</Timestamp><Current dt:dt="r…	60.001	1	right	-2016281038	2017-03-05	10:03:54	08:03:54	female	213	{LEFTARROW}	55							0	867477	867391	{DOWNARROW}	86	866269	865925	844	left6,4	5	6	192	mask5	0	867374	-1	867174	eqm10_NoEyeNmodel1_dir	0	V	gazeCOD	GazeCoDxp	0	400	0	866875	6	866775
GazeCoD_1Model_male	10	1	20	<?xml version="1.0"?>\n<Clock xmlns:dt="urn:schemas-microsoft-com:datatypes"><Description dt:dt="string">E-Prime Primary Realtime Clock</Description><StartTime><Timestamp dt:dt="int">0</Timestamp><DateUtc dt:dt="string">2017-05-03T08:03:54Z</DateUtc></StartTime><FrequencyChanges><FrequencyChange><Frequency dt:dt="r8">3312871</Frequency><Timestamp dt:dt="r8">2278046480</Timestamp><Current dt:dt="r…	60.001	1	right	-2016281038	2017-03-05	10:03:54	08:03:54	female	214	{LEFTARROW}	49							0	869117	869008	{DOWNARROW}	109	867884	867491	893	left1,6	24	6	193	mask24	0	868991	0	868791	eqm10_NoEyeNmodel1_dir	90	HV	gazeCOD	GazeCoDxp	0	400	0	868491	7	868391
GazeCoD_1Model_male	10	1	20	<?xml version="1.0"?>\n<Clock xmlns:dt="urn:schemas-microsoft-com:datatypes"><Description dt:dt="string">E-Prime Primary Realtime Clock</Description><StartTime><Timestamp dt:dt="int">0</Timestamp><DateUtc dt:dt="string">2017-05-03T08:03:54Z</DateUtc></StartTime><FrequencyChanges><FrequencyChange><Frequency dt:dt="r8">3312871</Frequency><Timestamp dt:dt="r8">2278046480</Timestamp><Current dt:dt="r…	60.001	1	right	-2016281038	2017-03-05	10:03:54	08:03:54	female	215	{RIGHTARROW}	77							0	870813	870724	{DOWNARROW}	89	869603	869141	962	right8	11	6	194	mask11	0	870708	0	870508	eqm10_NoEyeNmodel1_dir	0	V	gazeCOD	GazeCoDxp	0	400	0	870208	5	870108
GazeCoD_1Model_male	10	1	20	<?xml version="1.0"?>\n<Clock xmlns:dt="urn:schemas-microsoft-com:datatypes"><Description dt:dt="string">E-Prime Primary Realtime Clock</Description><StartTime><Timestamp dt:dt="int">0</Timestamp><DateUtc dt:dt="string">2017-05-03T08:03:54Z</DateUtc></StartTime><FrequencyChanges><FrequencyChange><Frequency dt:dt="r8">3312871</Frequency><Timestamp dt:dt="r8">2278046480</Timestamp><Current dt:dt="r…	60.001	1	right	-2016281038	2017-03-05	10:03:54	08:03:54	female	216	{LEFTARROW}	78							0	873021	872291	{DOWNARROW}	730	871156	870824	832	left8	6	6	195	mask6	0	872258	0	872058	eqm10_NoEyeNmodel1_dir	0	V	gazeCOD	GazeCoDxp	0	400	0	871758	2	871658
GazeCoD_1Model_male	10	1	20	<?xml version="1.0"?>\n<Clock xmlns:dt="urn:schemas-microsoft-com:datatypes"><Description dt:dt="string">E-Prime Primary Realtime Clock</Description><StartTime><Timestamp dt:dt="int">0</Timestamp><DateUtc dt:dt="string">2017-05-03T08:03:54Z</DateUtc></StartTime><FrequencyChanges><FrequencyChange><Frequency dt:dt="r8">3312871</Frequency><Timestamp dt:dt="r8">2278046480</Timestamp><Current dt:dt="r…	60.001	1	right	-2016281038	2017-03-05	10:03:54	08:03:54	female	217	{RIGHTARROW}	42							0	878029	874608	{DOWNARROW}	3421	873495	873041	954	right4,8	20	6	196	mask20	0	874591	0	874391	eqm10_NoEyeNmodel1_dir	90	H	gazeCOD	GazeCoDxp	0	400	0	874091	-4	873991
GazeCoD_1Model_male	10	1	20	<?xml version="1.0"?>\n<Clock xmlns:dt="urn:schemas-microsoft-com:datatypes"><Description dt:dt="string">E-Prime Primary Realtime Clock</Description><StartTime><Timestamp dt:dt="int">0</Timestamp><DateUtc dt:dt="string">2017-05-03T08:03:54Z</DateUtc></StartTime><FrequencyChanges><FrequencyChange><Frequency dt:dt="r8">3312871</Frequency><Timestamp dt:dt="r8">2278046480</Timestamp><Current dt:dt="r…	60.001	1	right	-2016281038	2017-03-05	10:03:54	08:03:54	female	218	{RIGHTARROW}	44							0	879573	879491	{DOWNARROW}	82	878349	878057	792	right3,2	8	6	197	mask8	0	879457	0	879257	eqm10_NoEyeNmodel1_dir	0	V	gazeCOD	GazeCoDxp	0	400	0	878957	8	878857
GazeCoD_1Model_male	10	1	20	<?xml version="1.0"?>\n<Clock xmlns:dt="urn:schemas-microsoft-com:datatypes"><Description dt:dt="string">E-Prime Primary Realtime Clock</Description><StartTime><Timestamp dt:dt="int">0</Timestamp><DateUtc dt:dt="string">2017-05-03T08:03:54Z</DateUtc></StartTime><FrequencyChanges><FrequencyChange><Frequency dt:dt="r8">3312871</Frequency><Timestamp dt:dt="r8">2278046480</Timestamp><Current dt:dt="r…	60.001	1	right	-2016281038	2017-03-05	10:03:54	08:03:54	female	219	{RIGHTARROW}	44							0	881469	881191	{DOWNARROW}	278	880074	879591	983	right3,2	19	6	198	mask19	0	881174	0	880974	eqm10_NoEyeNmodel1_dir	90	H	gazeCOD	GazeCoDxp	0	400	0	880674	0	880574
GazeCoD_1Model_male	10	1	20	<?xml version="1.0"?>\n<Clock xmlns:dt="urn:schemas-microsoft-com:datatypes"><Description dt:dt="string">E-Prime Primary Realtime Clock</Description><StartTime><Timestamp dt:dt="int">0</Timestamp><DateUtc dt:dt="string">2017-05-03T08:03:54Z</DateUtc></StartTime><FrequencyChanges><FrequencyChange><Frequency dt:dt="r8">3312871</Frequency><Timestamp dt:dt="r8">2278046480</Timestamp><Current dt:dt="r…	60.001	1	right	-2016281038	2017-03-05	10:03:54	08:03:54	female	220	{DOWNARROW}	79							0	884797	883057	{DOWNARROW}	1740	881928	881491	937	DG0	12	7	199	mask12	0	883024	0	882824	eqm10_NoEyeNmodel1_dir	90	H	gazeCOD	GazeCoDxp	1	400	0	882524	-4	882424
GazeCoD_1Model_male	10	1	20	<?xml version="1.0"?>\n<Clock xmlns:dt="urn:schemas-microsoft-com:datatypes"><Description dt:dt="string">E-Prime Primary Realtime Clock</Description><StartTime><Timestamp dt:dt="int">0</Timestamp><DateUtc dt:dt="string">2017-05-03T08:03:54Z</DateUtc></StartTime><FrequencyChanges><FrequencyChange><Frequency dt:dt="r8">3312871</Frequency><Timestamp dt:dt="r8">2278046480</Timestamp><Current dt:dt="r…	60.001	1	right	-2016281038	2017-03-05	10:03:54	08:03:54	female	221	{LEFTARROW}	55							0	887341	886224	{RIGHTARROW}	1117	885108	884824	784	left6,4	27	7	200	mask27	0	886207	0	886007	eqm10_NoEyeNmodel1_dir	90	HV	gazeCOD	GazeCoDxp	0	400	0	885707	-1	885607
GazeCoD_1Model_male	10	1	20	<?xml version="1.0"?>\n<Clock xmlns:dt="urn:schemas-microsoft-com:datatypes"><Description dt:dt="string">E-Prime Primary Realtime Clock</Description><StartTime><Timestamp dt:dt="int">0</Timestamp><DateUtc dt:dt="string">2017-05-03T08:03:54Z</DateUtc></StartTime><FrequencyChanges><FrequencyChange><Frequency dt:dt="r8">3312871</Frequency><Timestamp dt:dt="r8">2278046480</Timestamp><Current dt:dt="r…	60.001	1	right	-2016281038	2017-03-05	10:03:54	08:03:54	female	222	{LEFTARROW}	51							0	889541	888957	{RIGHTARROW}	584	887837	887357	980	left3,2	14	7	201	mask14	0	888940	0	888740	eqm10_NoEyeNmodel1_dir	90	H	gazeCOD	GazeCoDxp	0	400	0	888440	3	888340
GazeCoD_1Model_male	10	1	20	<?xml version="1.0"?>\n<Clock xmlns:dt="urn:schemas-microsoft-com:datatypes"><Description dt:dt="string">E-Prime Primary Realtime Clock</Description><StartTime><Timestamp dt:dt="int">0</Timestamp><DateUtc dt:dt="string">2017-05-03T08:03:54Z</DateUtc></StartTime><FrequencyChanges><FrequencyChange><Frequency dt:dt="r8">3312871</Frequency><Timestamp dt:dt="r8">2278046480</Timestamp><Current dt:dt="r…	60.001	1	right	-2016281038	2017-03-05	10:03:54	08:03:54	female	223	{RIGHTARROW}	40							0	891133	891007	{RIGHTARROW}	126	889888	889557	831	right6,4	32	7	202	mask32	0	890990	0	890790	eqm10_NoEyeNmodel1_dir	90	HV	gazeCOD	GazeCoDxp	1	400	0	890490	2	890390
GazeCoD_1Model_male	10	1	20	<?xml version="1.0"?>\n<Clock xmlns:dt="urn:schemas-microsoft-com:datatypes"><Description dt:dt="string">E-Prime Primary Realtime Clock</Description><StartTime><Timestamp dt:dt="int">0</Timestamp><DateUtc dt:dt="string">2017-05-03T08:03:54Z</DateUtc></StartTime><FrequencyChanges><FrequencyChange><Frequency dt:dt="r8">3312871</Frequency><Timestamp dt:dt="r8">2278046480</Timestamp><Current dt:dt="r…	60.001	1	right	-2016281038	2017-03-05	10:03:54	08:03:54	female	224	{RIGHTARROW}	44							0	892925	892557	{RIGHTARROW}	367	891446	891157	789	right3,2	30	7	203	mask30	0	892540	-1	892340	eqm10_NoEyeNmodel1_dir	90	HV	gazeCOD	GazeCoDxp	1	400	0	892041	-5	891941
GazeCoD_1Model_male	10	1	20	<?xml version="1.0"?>\n<Clock xmlns:dt="urn:schemas-microsoft-com:datatypes"><Description dt:dt="string">E-Prime Primary Realtime Clock</Description><StartTime><Timestamp dt:dt="int">0</Timestamp><DateUtc dt:dt="string">2017-05-03T08:03:54Z</DateUtc></StartTime><FrequencyChanges><FrequencyChange><Frequency dt:dt="r8">3312871</Frequency><Timestamp dt:dt="r8">2278046480</Timestamp><Current dt:dt="r…	60.001	1	right	-2016281038	2017-03-05	10:03:54	08:03:54	female	225	{RIGHTARROW}	77							0	894773	894507	{DOWNARROW}	265	893386	892940	946	right8	11	7	204	mask11	0	894490	0	894290	eqm10_NoEyeNmodel1_dir	0	V	gazeCOD	GazeCoDxp	0	400	0	893990	4	893890
GazeCoD_1Model_male	10	1	20	<?xml version="1.0"?>\n<Clock xmlns:dt="urn:schemas-microsoft-com:datatypes"><Description dt:dt="string">E-Prime Primary Realtime Clock</Description><StartTime><Timestamp dt:dt="int">0</Timestamp><DateUtc dt:dt="string">2017-05-03T08:03:54Z</DateUtc></StartTime><FrequencyChanges><FrequencyChange><Frequency dt:dt="r8">3312871</Frequency><Timestamp dt:dt="r8">2278046480</Timestamp><Current dt:dt="r…	60.001	1	right	-2016281038	2017-03-05	10:03:54	08:03:54	female	226	{DOWNARROW}	79							0	896468	896274	{DOWNARROW}	194	895150	894790	860	DG0	1	7	205	mask1	0	896257	0	896057	eqm10_NoEyeNmodel1_dir	0	V	gazeCOD	GazeCoDxp	1	400	0	895757	7	895657
GazeCoD_1Model_male	10	1	20	<?xml version="1.0"?>\n<Clock xmlns:dt="urn:schemas-microsoft-com:datatypes"><Description dt:dt="string">E-Prime Primary Realtime Clock</Description><StartTime><Timestamp dt:dt="int">0</Timestamp><DateUtc dt:dt="string">2017-05-03T08:03:54Z</DateUtc></StartTime><FrequencyChanges><FrequencyChange><Frequency dt:dt="r8">3312871</Frequency><Timestamp dt:dt="r8">2278046480</Timestamp><Current dt:dt="r…	60.001	1	right	-2016281038	2017-03-05	10:03:54	08:03:54	female	227	{RIGHTARROW}	44							0	898252	898040	{DOWNARROW}	212	896915	896490	925	right3,2	8	7	206	mask8	0	898024	0	897824	eqm10_NoEyeNmodel1_dir	0	V	gazeCOD	GazeCoDxp	0	400	0	897524	9	897424
GazeCoD_1Model_male	10	1	20	<?xml version="1.0"?>\n<Clock xmlns:dt="urn:schemas-microsoft-com:datatypes"><Description dt:dt="string">E-Prime Primary Realtime Clock</Description><StartTime><Timestamp dt:dt="int">0</Timestamp><DateUtc dt:dt="string">2017-05-03T08:03:54Z</DateUtc></StartTime><FrequencyChanges><FrequencyChange><Frequency dt:dt="r8">3312871</Frequency><Timestamp dt:dt="r8">2278046480</Timestamp><Current dt:dt="r…	60.001	1	right	-2016281038	2017-03-05	10:03:54	08:03:54	female	228	{LEFTARROW}	53							0	900108	899773	{DOWNARROW}	335	898648	898273	875	left4,8	15	7	207	mask15	0	899757	0	899557	eqm10_NoEyeNmodel1_dir	90	H	gazeCOD	GazeCoDxp	0	400	0	899257	9	899157
GazeCoD_1Model_male	10	1	20	<?xml version="1.0"?>\n<Clock xmlns:dt="urn:schemas-microsoft-com:datatypes"><Description dt:dt="string">E-Prime Primary Realtime Clock</Description><StartTime><Timestamp dt:dt="int">0</Timestamp><DateUtc dt:dt="string">2017-05-03T08:03:54Z</DateUtc></StartTime><FrequencyChanges><FrequencyChange><Frequency dt:dt="r8">3312871</Frequency><Timestamp dt:dt="r8">2278046480</Timestamp><Current dt:dt="r…	60.001	1	right	-2016281038	2017-03-05	10:03:54	08:03:54	female	229	{RIGHTARROW}	46							0	901876	901723	{DOWNARROW}	153	900598	900123	975	right1,6	18	7	208	mask18	0	901707	0	901507	eqm10_NoEyeNmodel1_dir	90	H	gazeCOD	GazeCoDxp	0	400	0	901207	9	901107
GazeCoD_1Model_male	10	1	20	<?xml version="1.0"?>\n<Clock xmlns:dt="urn:schemas-microsoft-com:datatypes"><Description dt:dt="string">E-Prime Primary Realtime Clock</Description><StartTime><Timestamp dt:dt="int">0</Timestamp><DateUtc dt:dt="string">2017-05-03T08:03:54Z</DateUtc></StartTime><FrequencyChanges><FrequencyChange><Frequency dt:dt="r8">3312871</Frequency><Timestamp dt:dt="r8">2278046480</Timestamp><Current dt:dt="r…	60.001	1	right	-2016281038	2017-03-05	10:03:54	08:03:54	female	230	{RIGHTARROW}	40							0	903540	903290	{DOWNARROW}	250	902166	901890	776	right6,4	10	7	209	mask10	0	903273	0	903073	eqm10_NoEyeNmodel1_dir	0	V	gazeCOD	GazeCoDxp	0	400	0	902773	7	902673
GazeCoD_1Model_male	10	1	20	<?xml version="1.0"?>\n<Clock xmlns:dt="urn:schemas-microsoft-com:datatypes"><Description dt:dt="string">E-Prime Primary Realtime Clock</Description><StartTime><Timestamp dt:dt="int">0</Timestamp><DateUtc dt:dt="string">2017-05-03T08:03:54Z</DateUtc></StartTime><FrequencyChanges><FrequencyChange><Frequency dt:dt="r8">3312871</Frequency><Timestamp dt:dt="r8">2278046480</Timestamp><Current dt:dt="r…	60.001	1	right	-2016281038	2017-03-05	10:03:54	08:03:54	female	231	{RIGHTARROW}	77							0	905196	904940	{RIGHTARROW}	256	903822	903557	765	right8	33	7	210	mask33	0	904923	0	904723	eqm10_NoEyeNmodel1_dir	90	HV	gazeCOD	GazeCoDxp	1	400	0	904423	1	904323
GazeCoD_1Model_male	10	1	20	<?xml version="1.0"?>\n<Clock xmlns:dt="urn:schemas-microsoft-com:datatypes"><Description dt:dt="string">E-Prime Primary Realtime Clock</Description><StartTime><Timestamp dt:dt="int">0</Timestamp><DateUtc dt:dt="string">2017-05-03T08:03:54Z</DateUtc></StartTime><FrequencyChanges><FrequencyChange><Frequency dt:dt="r8">3312871</Frequency><Timestamp dt:dt="r8">2278046480</Timestamp><Current dt:dt="r…	60.001	1	right	-2016281038	2017-03-05	10:03:54	08:03:54	female	232	{LEFTARROW}	53							0	907044	906723	{DOWNARROW}	321	905612	905207	905	left4,8	26	7	211	mask26	0	906707	0	906507	eqm10_NoEyeNmodel1_dir	90	HV	gazeCOD	GazeCoDxp	0	400	0	906207	-5	906107
GazeCoD_1Model_male	10	1	20	<?xml version="1.0"?>\n<Clock xmlns:dt="urn:schemas-microsoft-com:datatypes"><Description dt:dt="string">E-Prime Primary Realtime Clock</Description><StartTime><Timestamp dt:dt="int">0</Timestamp><DateUtc dt:dt="string">2017-05-03T08:03:54Z</DateUtc></StartTime><FrequencyChanges><FrequencyChange><Frequency dt:dt="r8">3312871</Frequency><Timestamp dt:dt="r8">2278046480</Timestamp><Current dt:dt="r…	60.001	1	right	-2016281038	2017-03-05	10:03:54	08:03:54	female	233	{RIGHTARROW}	46							0	908844	908540	{DOWNARROW}	304	907429	907057	872	right1,6	29	7	212	mask29	0	908523	-1	908323	eqm10_NoEyeNmodel1_dir	90	HV	gazeCOD	GazeCoDxp	0	400	0	908024	-5	907924
GazeCoD_1Model_male	10	1	20	<?xml version="1.0"?>\n<Clock xmlns:dt="urn:schemas-microsoft-com:datatypes"><Description dt:dt="string">E-Prime Primary Realtime Clock</Description><StartTime><Timestamp dt:dt="int">0</Timestamp><DateUtc dt:dt="string">2017-05-03T08:03:54Z</DateUtc></StartTime><FrequencyChanges><FrequencyChange><Frequency dt:dt="r8">3312871</Frequency><Timestamp dt:dt="r8">2278046480</Timestamp><Current dt:dt="r…	60.001	1	right	-2016281038	2017-03-05	10:03:54	08:03:54	female	234	{RIGHTARROW}	40							0	910500	910356	{DOWNARROW}	144	909236	908856	880	right6,4	21	7	213	mask21	0	910340	0	910140	eqm10_NoEyeNmodel1_dir	90	H	gazeCOD	GazeCoDxp	0	400	0	909840	4	909740
GazeCoD_1Model_male	10	1	20	<?xml version="1.0"?>\n<Clock xmlns:dt="urn:schemas-microsoft-com:datatypes"><Description dt:dt="string">E-Prime Primary Realtime Clock</Description><StartTime><Timestamp dt:dt="int">0</Timestamp><DateUtc dt:dt="string">2017-05-03T08:03:54Z</DateUtc></StartTime><FrequencyChanges><FrequencyChange><Frequency dt:dt="r8">3312871</Frequency><Timestamp dt:dt="r8">2278046480</Timestamp><Current dt:dt="r…	60.001	1	right	-2016281038	2017-03-05	10:03:54	08:03:54	female	235	{RIGHTARROW}	77							0	912812	912040	{DOWNARROW}	772	910923	910523	900	right8	22	7	214	mask22	0	912023	0	911823	eqm10_NoEyeNmodel1_dir	90	H	gazeCOD	GazeCoDxp	0	400	0	911523	0	911423
GazeCoD_1Model_male	10	1	20	<?xml version="1.0"?>\n<Clock xmlns:dt="urn:schemas-microsoft-com:datatypes"><Description dt:dt="string">E-Prime Primary Realtime Clock</Description><StartTime><Timestamp dt:dt="int">0</Timestamp><DateUtc dt:dt="string">2017-05-03T08:03:54Z</DateUtc></StartTime><FrequencyChanges><FrequencyChange><Frequency dt:dt="r8">3312871</Frequency><Timestamp dt:dt="r8">2278046480</Timestamp><Current dt:dt="r…	60.001	1	right	-2016281038	2017-03-05	10:03:54	08:03:54	female	236	{LEFTARROW}	49							0	914612	914390	{DOWNARROW}	222	913274	912823	951	left1,6	13	7	215	mask13	0	914373	0	914173	eqm10_NoEyeNmodel1_dir	90	H	gazeCOD	GazeCoDxp	0	400	0	913873	-1	913773
GazeCoD_1Model_male	10	1	20	<?xml version="1.0"?>\n<Clock xmlns:dt="urn:schemas-microsoft-com:datatypes"><Description dt:dt="string">E-Prime Primary Realtime Clock</Description><StartTime><Timestamp dt:dt="int">0</Timestamp><DateUtc dt:dt="string">2017-05-03T08:03:54Z</DateUtc></StartTime><FrequencyChanges><FrequencyChange><Frequency dt:dt="r8">3312871</Frequency><Timestamp dt:dt="r8">2278046480</Timestamp><Current dt:dt="r…	60.001	1	right	-2016281038	2017-03-05	10:03:54	08:03:54	female	237	{RIGHTARROW}	44							0	916220	916123	{DOWNARROW}	97	915008	914623	885	right3,2	19	7	216	mask19	0	916106	0	915906	eqm10_NoEyeNmodel1_dir	90	H	gazeCOD	GazeCoDxp	0	400	0	915606	-2	915506
GazeCoD_1Model_male	10	1	20	<?xml version="1.0"?>\n<Clock xmlns:dt="urn:schemas-microsoft-com:datatypes"><Description dt:dt="string">E-Prime Primary Realtime Clock</Description><StartTime><Timestamp dt:dt="int">0</Timestamp><DateUtc dt:dt="string">2017-05-03T08:03:54Z</DateUtc></StartTime><FrequencyChanges><FrequencyChange><Frequency dt:dt="r8">3312871</Frequency><Timestamp dt:dt="r8">2278046480</Timestamp><Current dt:dt="r…	60.001	1	right	-2016281038	2017-03-05	10:03:54	08:03:54	female	238	{RIGHTARROW}	42							0	917860	917723	{DOWNARROW}	137	916609	916240	869	right4,8	9	7	217	mask9	0	917706	0	917506	eqm10_NoEyeNmodel1_dir	0	V	gazeCOD	GazeCoDxp	0	400	0	917206	-3	917106
GazeCoD_1Model_male	10	1	20	<?xml version="1.0"?>\n<Clock xmlns:dt="urn:schemas-microsoft-com:datatypes"><Description dt:dt="string">E-Prime Primary Realtime Clock</Description><StartTime><Timestamp dt:dt="int">0</Timestamp><DateUtc dt:dt="string">2017-05-03T08:03:54Z</DateUtc></StartTime><FrequencyChanges><FrequencyChange><Frequency dt:dt="r8">3312871</Frequency><Timestamp dt:dt="r8">2278046480</Timestamp><Current dt:dt="r…	60.001	1	right	-2016281038	2017-03-05	10:03:54	08:03:54	female	239	{LEFTARROW}	55							0	919492	919356	{DOWNARROW}	136	918235	917873	862	left6,4	5	7	218	mask5	0	919339	0	919139	eqm10_NoEyeNmodel1_dir	0	V	gazeCOD	GazeCoDxp	0	400	0	918839	4	918739
GazeCoD_1Model_male	10	1	20	<?xml version="1.0"?>\n<Clock xmlns:dt="urn:schemas-microsoft-com:datatypes"><Description dt:dt="string">E-Prime Primary Realtime Clock</Description><StartTime><Timestamp dt:dt="int">0</Timestamp><DateUtc dt:dt="string">2017-05-03T08:03:54Z</DateUtc></StartTime><FrequencyChanges><FrequencyChange><Frequency dt:dt="r8">3312871</Frequency><Timestamp dt:dt="r8">2278046480</Timestamp><Current dt:dt="r…	60.001	1	right	-2016281038	2017-03-05	10:03:54	08:03:54	female	240	{RIGHTARROW}	46							0	921172	921073	{DOWNARROW}	99	919948	919506	942	right1,6	7	7	219	mask7	0	921056	0	920856	eqm10_NoEyeNmodel1_dir	0	V	gazeCOD	GazeCoDxp	0	400	0	920556	8	920456
GazeCoD_1Model_male	10	1	20	<?xml version="1.0"?>\n<Clock xmlns:dt="urn:schemas-microsoft-com:datatypes"><Description dt:dt="string">E-Prime Primary Realtime Clock</Description><StartTime><Timestamp dt:dt="int">0</Timestamp><DateUtc dt:dt="string">2017-05-03T08:03:54Z</DateUtc></StartTime><FrequencyChanges><FrequencyChange><Frequency dt:dt="r8">3312871</Frequency><Timestamp dt:dt="r8">2278046480</Timestamp><Current dt:dt="r…	60.001	1	right	-2016281038	2017-03-05	10:03:54	08:03:54	female	241	{LEFTARROW}	55							0	923324	922773	{RIGHTARROW}	550	921662	921189	973	left6,4	16	7	220	mask16	0	922756	-1	922556	eqm10_NoEyeNmodel1_dir	90	H	gazeCOD	GazeCoDxp	0	400	0	922257	-5	922157
GazeCoD_1Model_male	10	1	20	<?xml version="1.0"?>\n<Clock xmlns:dt="urn:schemas-microsoft-com:datatypes"><Description dt:dt="string">E-Prime Primary Realtime Clock</Description><StartTime><Timestamp dt:dt="int">0</Timestamp><DateUtc dt:dt="string">2017-05-03T08:03:54Z</DateUtc></StartTime><FrequencyChanges><FrequencyChange><Frequency dt:dt="r8">3312871</Frequency><Timestamp dt:dt="r8">2278046480</Timestamp><Current dt:dt="r…	60.001	1	right	-2016281038	2017-03-05	10:03:54	08:03:54	female	242	{LEFTARROW}	49							0	951843	951522	{DOWNARROW}	321	950405	950072	833	left1,6	2	7	221	mask2	0	951505	0	951305	eqm10_NoEyeNmodel1_dir	0	V	gazeCOD	GazeCoDxp	0	400	0	951005	0	950905
GazeCoD_1Model_male	10	1	20	<?xml version="1.0"?>\n<Clock xmlns:dt="urn:schemas-microsoft-com:datatypes"><Description dt:dt="string">E-Prime Primary Realtime Clock</Description><StartTime><Timestamp dt:dt="int">0</Timestamp><DateUtc dt:dt="string">2017-05-03T08:03:54Z</DateUtc></StartTime><FrequencyChanges><FrequencyChange><Frequency dt:dt="r8">3312871</Frequency><Timestamp dt:dt="r8">2278046480</Timestamp><Current dt:dt="r…	60.001	1	right	-2016281038	2017-03-05	10:03:54	08:03:54	female	243	{LEFTARROW}	78							0	953867	953238	{LEFTARROW}	629	952119	951855	764	left8	17	7	222	mask17	0	953222	0	953022	eqm10_NoEyeNmodel1_dir	90	H	gazeCOD	GazeCoDxp	1	400	0	952722	3	952622
GazeCoD_1Model_male	10	1	20	<?xml version="1.0"?>\n<Clock xmlns:dt="urn:schemas-microsoft-com:datatypes"><Description dt:dt="string">E-Prime Primary Realtime Clock</Description><StartTime><Timestamp dt:dt="int">0</Timestamp><DateUtc dt:dt="string">2017-05-03T08:03:54Z</DateUtc></StartTime><FrequencyChanges><FrequencyChange><Frequency dt:dt="r8">3312871</Frequency><Timestamp dt:dt="r8">2278046480</Timestamp><Current dt:dt="r…	60.001	1	right	-2016281038	2017-03-05	10:03:54	08:03:54	female	244	{LEFTARROW}	78							0	955619	955472	{LEFTARROW}	147	954351	953888	963	left8	28	7	223	mask28	0	955455	0	955255	eqm10_NoEyeNmodel1_dir	90	HV	gazeCOD	GazeCoDxp	1	400	0	954955	4	954855
GazeCoD_1Model_male	10	1	20	<?xml version="1.0"?>\n<Clock xmlns:dt="urn:schemas-microsoft-com:datatypes"><Description dt:dt="string">E-Prime Primary Realtime Clock</Description><StartTime><Timestamp dt:dt="int">0</Timestamp><DateUtc dt:dt="string">2017-05-03T08:03:54Z</DateUtc></StartTime><FrequencyChanges><FrequencyChange><Frequency dt:dt="r8">3312871</Frequency><Timestamp dt:dt="r8">2278046480</Timestamp><Current dt:dt="r…	60.001	1	right	-2016281038	2017-03-05	10:03:54	08:03:54	female	245	{LEFTARROW}	49							0	958026	957072	{DOWNARROW}	954	955955	955638	817	left1,6	24	7	224	mask24	0	957055	0	956855	eqm10_NoEyeNmodel1_dir	90	HV	gazeCOD	GazeCoDxp	0	400	0	956555	0	956455
GazeCoD_1Model_male	10	1	20	<?xml version="1.0"?>\n<Clock xmlns:dt="urn:schemas-microsoft-com:datatypes"><Description dt:dt="string">E-Prime Primary Realtime Clock</Description><StartTime><Timestamp dt:dt="int">0</Timestamp><DateUtc dt:dt="string">2017-05-03T08:03:54Z</DateUtc></StartTime><FrequencyChanges><FrequencyChange><Frequency dt:dt="r8">3312871</Frequency><Timestamp dt:dt="r8">2278046480</Timestamp><Current dt:dt="r…	60.001	1	right	-2016281038	2017-03-05	10:03:54	08:03:54	female	246	{RIGHTARROW}	42							0	961978	959621	{RIGHTARROW}	2357	958505	958038	967	right4,8	20	7	225	mask20	0	959605	0	959405	eqm10_NoEyeNmodel1_dir	90	H	gazeCOD	GazeCoDxp	1	400	0	959105	0	959005
GazeCoD_1Model_male	10	1	20	<?xml version="1.0"?>\n<Clock xmlns:dt="urn:schemas-microsoft-com:datatypes"><Description dt:dt="string">E-Prime Primary Realtime Clock</Description><StartTime><Timestamp dt:dt="int">0</Timestamp><DateUtc dt:dt="string">2017-05-03T08:03:54Z</DateUtc></StartTime><FrequencyChanges><FrequencyChange><Frequency dt:dt="r8">3312871</Frequency><Timestamp dt:dt="r8">2278046480</Timestamp><Current dt:dt="r…	60.001	1	right	-2016281038	2017-03-05	10:03:54	08:03:54	female	247	{LEFTARROW}	78							0	964250	963521	{DOWNARROW}	729	962396	961988	908	left8	6	7	226	mask6	0	963505	0	963305	eqm10_NoEyeNmodel1_dir	0	V	gazeCOD	GazeCoDxp	0	400	0	963005	9	962905
GazeCoD_1Model_male	10	1	20	<?xml version="1.0"?>\n<Clock xmlns:dt="urn:schemas-microsoft-com:datatypes"><Description dt:dt="string">E-Prime Primary Realtime Clock</Description><StartTime><Timestamp dt:dt="int">0</Timestamp><DateUtc dt:dt="string">2017-05-03T08:03:54Z</DateUtc></StartTime><FrequencyChanges><FrequencyChange><Frequency dt:dt="r8">3312871</Frequency><Timestamp dt:dt="r8">2278046480</Timestamp><Current dt:dt="r…	60.001	1	right	-2016281038	2017-03-05	10:03:54	08:03:54	female	248	{LEFTARROW}	51							0	966338	965738	{DOWNARROW}	600	964613	964271	842	left3,2	3	7	227	mask3	0	965721	0	965521	eqm10_NoEyeNmodel1_dir	0	V	gazeCOD	GazeCoDxp	0	400	0	965221	8	965121
GazeCoD_1Model_male	10	1	20	<?xml version="1.0"?>\n<Clock xmlns:dt="urn:schemas-microsoft-com:datatypes"><Description dt:dt="string">E-Prime Primary Realtime Clock</Description><StartTime><Timestamp dt:dt="int">0</Timestamp><DateUtc dt:dt="string">2017-05-03T08:03:54Z</DateUtc></StartTime><FrequencyChanges><FrequencyChange><Frequency dt:dt="r8">3312871</Frequency><Timestamp dt:dt="r8">2278046480</Timestamp><Current dt:dt="r…	60.001	1	right	-2016281038	2017-03-05	10:03:54	08:03:54	female	249	{DOWNARROW}	79							0	968570	967971	{DOWNARROW}	599	966855	966355	1000	DG0	23	7	228	mask23	0	967955	0	967755	eqm10_NoEyeNmodel1_dir	90	HV	gazeCOD	GazeCoDxp	1	400	0	967455	0	967355
GazeCoD_1Model_male	10	1	20	<?xml version="1.0"?>\n<Clock xmlns:dt="urn:schemas-microsoft-com:datatypes"><Description dt:dt="string">E-Prime Primary Realtime Clock</Description><StartTime><Timestamp dt:dt="int">0</Timestamp><DateUtc dt:dt="string">2017-05-03T08:03:54Z</DateUtc></StartTime><FrequencyChanges><FrequencyChange><Frequency dt:dt="r8">3312871</Frequency><Timestamp dt:dt="r8">2278046480</Timestamp><Current dt:dt="r…	60.001	1	right	-2016281038	2017-03-05	10:03:54	08:03:54	female	250	{RIGHTARROW}	42							0	970610	970005	{DOWNARROW}	605	968878	968588	790	right4,8	31	7	229	mask31	0	969988	0	969788	eqm10_NoEyeNmodel1_dir	90	HV	gazeCOD	GazeCoDxp	0	400	0	969488	10	969388
GazeCoD_1Model_male	10	1	20	<?xml version="1.0"?>\n<Clock xmlns:dt="urn:schemas-microsoft-com:datatypes"><Description dt:dt="string">E-Prime Primary Realtime Clock</Description><StartTime><Timestamp dt:dt="int">0</Timestamp><DateUtc dt:dt="string">2017-05-03T08:03:54Z</DateUtc></StartTime><FrequencyChanges><FrequencyChange><Frequency dt:dt="r8">3312871</Frequency><Timestamp dt:dt="r8">2278046480</Timestamp><Current dt:dt="r…	60.001	1	right	-2016281038	2017-03-05	10:03:54	08:03:54	female	251	{LEFTARROW}	51							0	972082	972021	{DOWNARROW}	61	970910	970621	789	left3,2	25	7	230	mask25	0	972004	-1	971804	eqm10_NoEyeNmodel1_dir	90	HV	gazeCOD	GazeCoDxp	0	400	0	971505	-5	971405
GazeCoD_1Model_male	10	1	20	<?xml version="1.0"?>\n<Clock xmlns:dt="urn:schemas-microsoft-com:datatypes"><Description dt:dt="string">E-Prime Primary Realtime Clock</Description><StartTime><Timestamp dt:dt="int">0</Timestamp><DateUtc dt:dt="string">2017-05-03T08:03:54Z</DateUtc></StartTime><FrequencyChanges><FrequencyChange><Frequency dt:dt="r8">3312871</Frequency><Timestamp dt:dt="r8">2278046480</Timestamp><Current dt:dt="r…	60.001	1	right	-2016281038	2017-03-05	10:03:54	08:03:54	female	252	{LEFTARROW}	53							0	974002	973638	{DOWNARROW}	364	972522	972104	918	left4,8	4	7	231	mask4	0	973621	0	973421	eqm10_NoEyeNmodel1_dir	0	V	gazeCOD	GazeCoDxp	0	400	0	973121	-1	973021
GazeCoD_1Model_male	10	1	20	<?xml version="1.0"?>\n<Clock xmlns:dt="urn:schemas-microsoft-com:datatypes"><Description dt:dt="string">E-Prime Primary Realtime Clock</Description><StartTime><Timestamp dt:dt="int">0</Timestamp><DateUtc dt:dt="string">2017-05-03T08:03:54Z</DateUtc></StartTime><FrequencyChanges><FrequencyChange><Frequency dt:dt="r8">3312871</Frequency><Timestamp dt:dt="r8">2278046480</Timestamp><Current dt:dt="r…	60.001	1	right	-2016281038	2017-03-05	10:03:54	08:03:54	female	253	{LEFTARROW}	49							0	975722	975488	{DOWNARROW}	234	974374	974021	853	left1,6	2	8	232	mask2	0	975471	0	975271	eqm10_NoEyeNmodel1_dir	0	V	gazeCOD	GazeCoDxp	0	400	0	974971	-3	974871
GazeCoD_1Model_male	10	1	20	<?xml version="1.0"?>\n<Clock xmlns:dt="urn:schemas-microsoft-com:datatypes"><Description dt:dt="string">E-Prime Primary Realtime Clock</Description><StartTime><Timestamp dt:dt="int">0</Timestamp><DateUtc dt:dt="string">2017-05-03T08:03:54Z</DateUtc></StartTime><FrequencyChanges><FrequencyChange><Frequency dt:dt="r8">3312871</Frequency><Timestamp dt:dt="r8">2278046480</Timestamp><Current dt:dt="r…	60.001	1	right	-2016281038	2017-03-05	10:03:54	08:03:54	female	254	{LEFTARROW}	51							0	977466	977171	{DOWNARROW}	295	976056	975738	818	left3,2	14	8	233	mask14	0	977154	0	976954	eqm10_NoEyeNmodel1_dir	90	H	gazeCOD	GazeCoDxp	0	400	0	976654	-2	976554
GazeCoD_1Model_male	10	1	20	<?xml version="1.0"?>\n<Clock xmlns:dt="urn:schemas-microsoft-com:datatypes"><Description dt:dt="string">E-Prime Primary Realtime Clock</Description><StartTime><Timestamp dt:dt="int">0</Timestamp><DateUtc dt:dt="string">2017-05-03T08:03:54Z</DateUtc></StartTime><FrequencyChanges><FrequencyChange><Frequency dt:dt="r8">3312871</Frequency><Timestamp dt:dt="r8">2278046480</Timestamp><Current dt:dt="r…	60.001	1	right	-2016281038	2017-03-05	10:03:54	08:03:54	female	255	{LEFTARROW}	55							0	979170	979071	{DOWNARROW}	99	977945	977488	957	left6,4	16	8	234	mask16	0	979054	0	978854	eqm10_NoEyeNmodel1_dir	90	H	gazeCOD	GazeCoDxp	0	400	0	978554	9	978454
GazeCoD_1Model_male	10	1	20	<?xml version="1.0"?>\n<Clock xmlns:dt="urn:schemas-microsoft-com:datatypes"><Description dt:dt="string">E-Prime Primary Realtime Clock</Description><StartTime><Timestamp dt:dt="int">0</Timestamp><DateUtc dt:dt="string">2017-05-03T08:03:54Z</DateUtc></StartTime><FrequencyChanges><FrequencyChange><Frequency dt:dt="r8">3312871</Frequency><Timestamp dt:dt="r8">2278046480</Timestamp><Current dt:dt="r…	60.001	1	right	-2016281038	2017-03-05	10:03:54	08:03:54	female	256	{DOWNARROW}	79							0	980754	980654	{DOWNARROW}	100	979541	979188	853	DG0	1	8	235	mask1	0	980637	-1	980437	eqm10_NoEyeNmodel1_dir	0	V	gazeCOD	GazeCoDxp	1	400	0	980138	-3	980038
GazeCoD_1Model_male	10	1	20	<?xml version="1.0"?>\n<Clock xmlns:dt="urn:schemas-microsoft-com:datatypes"><Description dt:dt="string">E-Prime Primary Realtime Clock</Description><StartTime><Timestamp dt:dt="int">0</Timestamp><DateUtc dt:dt="string">2017-05-03T08:03:54Z</DateUtc></StartTime><FrequencyChanges><FrequencyChange><Frequency dt:dt="r8">3312871</Frequency><Timestamp dt:dt="r8">2278046480</Timestamp><Current dt:dt="r…	60.001	1	right	-2016281038	2017-03-05	10:03:54	08:03:54	female	257	{RIGHTARROW}	42							0	982530	982171	{RIGHTARROW}	359	981045	980771	774	right4,8	31	8	236	mask31	0	982154	0	981954	eqm10_NoEyeNmodel1_dir	90	HV	gazeCOD	GazeCoDxp	1	400	0	981654	9	981554
GazeCoD_1Model_male	10	1	20	<?xml version="1.0"?>\n<Clock xmlns:dt="urn:schemas-microsoft-com:datatypes"><Description dt:dt="string">E-Prime Primary Realtime Clock</Description><StartTime><Timestamp dt:dt="int">0</Timestamp><DateUtc dt:dt="string">2017-05-03T08:03:54Z</DateUtc></StartTime><FrequencyChanges><FrequencyChange><Frequency dt:dt="r8">3312871</Frequency><Timestamp dt:dt="r8">2278046480</Timestamp><Current dt:dt="r…	60.001	1	right	-2016281038	2017-03-05	10:03:54	08:03:54	female	258	{LEFTARROW}	49							0	984434	984054	{DOWNARROW}	380	982936	982554	882	left1,6	24	8	237	mask24	0	984037	0	983837	eqm10_NoEyeNmodel1_dir	90	HV	gazeCOD	GazeCoDxp	0	400	0	983537	1	983437
GazeCoD_1Model_male	10	1	20	<?xml version="1.0"?>\n<Clock xmlns:dt="urn:schemas-microsoft-com:datatypes"><Description dt:dt="string">E-Prime Primary Realtime Clock</Description><StartTime><Timestamp dt:dt="int">0</Timestamp><DateUtc dt:dt="string">2017-05-03T08:03:54Z</DateUtc></StartTime><FrequencyChanges><FrequencyChange><Frequency dt:dt="r8">3312871</Frequency><Timestamp dt:dt="r8">2278046480</Timestamp><Current dt:dt="r…	60.001	1	right	-2016281038	2017-03-05	10:03:54	08:03:54	female	259	{RIGHTARROW}	46							0	985914	985871	{DOWNARROW}	43	984760	984454	806	right1,6	7	8	238	mask7	0	985854	-1	985654	eqm10_NoEyeNmodel1_dir	0	V	gazeCOD	GazeCoDxp	0	400	0	985355	-5	985255
GazeCoD_1Model_male	10	1	20	<?xml version="1.0"?>\n<Clock xmlns:dt="urn:schemas-microsoft-com:datatypes"><Description dt:dt="string">E-Prime Primary Realtime Clock</Description><StartTime><Timestamp dt:dt="int">0</Timestamp><DateUtc dt:dt="string">2017-05-03T08:03:54Z</DateUtc></StartTime><FrequencyChanges><FrequencyChange><Frequency dt:dt="r8">3312871</Frequency><Timestamp dt:dt="r8">2278046480</Timestamp><Current dt:dt="r…	60.001	1	right	-2016281038	2017-03-05	10:03:54	08:03:54	female	260	{RIGHTARROW}	44							0	989313	987404	{DOWNARROW}	1909	986284	985937	847	right3,2	19	8	239	mask19	0	987387	0	987187	eqm10_NoEyeNmodel1_dir	90	H	gazeCOD	GazeCoDxp	0	400	0	986887	3	986787
GazeCoD_1Model_male	10	1	20	<?xml version="1.0"?>\n<Clock xmlns:dt="urn:schemas-microsoft-com:datatypes"><Description dt:dt="string">E-Prime Primary Realtime Clock</Description><StartTime><Timestamp dt:dt="int">0</Timestamp><DateUtc dt:dt="string">2017-05-03T08:03:54Z</DateUtc></StartTime><FrequencyChanges><FrequencyChange><Frequency dt:dt="r8">3312871</Frequency><Timestamp dt:dt="r8">2278046480</Timestamp><Current dt:dt="r…	60.001	1	right	-2016281038	2017-03-05	10:03:54	08:03:54	female	261	{DOWNARROW}	79							0	991033	990871	{DOWNARROW}	162	989759	989337	922	DG0	23	8	240	mask23	0	990854	0	990654	eqm10_NoEyeNmodel1_dir	90	HV	gazeCOD	GazeCoDxp	1	400	0	990354	-5	990254
GazeCoD_1Model_male	10	1	20	<?xml version="1.0"?>\n<Clock xmlns:dt="urn:schemas-microsoft-com:datatypes"><Description dt:dt="string">E-Prime Primary Realtime Clock</Description><StartTime><Timestamp dt:dt="int">0</Timestamp><DateUtc dt:dt="string">2017-05-03T08:03:54Z</DateUtc></StartTime><FrequencyChanges><FrequencyChange><Frequency dt:dt="r8">3312871</Frequency><Timestamp dt:dt="r8">2278046480</Timestamp><Current dt:dt="r…	60.001	1	right	-2016281038	2017-03-05	10:03:54	08:03:54	female	262	{LEFTARROW}	49							0	993009	992454	{DOWNARROW}	555	991333	991054	779	left1,6	13	8	241	mask13	0	992437	0	992237	eqm10_NoEyeNmodel1_dir	90	H	gazeCOD	GazeCoDxp	0	400	0	991937	4	991837
GazeCoD_1Model_male	10	1	20	<?xml version="1.0"?>\n<Clock xmlns:dt="urn:schemas-microsoft-com:datatypes"><Description dt:dt="string">E-Prime Primary Realtime Clock</Description><StartTime><Timestamp dt:dt="int">0</Timestamp><DateUtc dt:dt="string">2017-05-03T08:03:54Z</DateUtc></StartTime><FrequencyChanges><FrequencyChange><Frequency dt:dt="r8">3312871</Frequency><Timestamp dt:dt="r8">2278046480</Timestamp><Current dt:dt="r…	60.001	1	right	-2016281038	2017-03-05	10:03:54	08:03:54	female	263	{LEFTARROW}	51							0	995097	994420	{DOWNARROW}	677	993305	993020	785	left3,2	25	8	242	mask25	0	994404	0	994204	eqm10_NoEyeNmodel1_dir	90	HV	gazeCOD	GazeCoDxp	0	400	0	993904	-1	993804
GazeCoD_1Model_male	10	1	20	<?xml version="1.0"?>\n<Clock xmlns:dt="urn:schemas-microsoft-com:datatypes"><Description dt:dt="string">E-Prime Primary Realtime Clock</Description><StartTime><Timestamp dt:dt="int">0</Timestamp><DateUtc dt:dt="string">2017-05-03T08:03:54Z</DateUtc></StartTime><FrequencyChanges><FrequencyChange><Frequency dt:dt="r8">3312871</Frequency><Timestamp dt:dt="r8">2278046480</Timestamp><Current dt:dt="r…	60.001	1	right	-2016281038	2017-03-05	10:03:54	08:03:54	female	264	{RIGHTARROW}	40							0	997097	996654	{RIGHTARROW}	443	995537	995120	917	right6,4	21	8	243	mask21	0	996637	0	996437	eqm10_NoEyeNmodel1_dir	90	H	gazeCOD	GazeCoDxp	1	400	0	996137	0	996037
GazeCoD_1Model_male	10	1	20	<?xml version="1.0"?>\n<Clock xmlns:dt="urn:schemas-microsoft-com:datatypes"><Description dt:dt="string">E-Prime Primary Realtime Clock</Description><StartTime><Timestamp dt:dt="int">0</Timestamp><DateUtc dt:dt="string">2017-05-03T08:03:54Z</DateUtc></StartTime><FrequencyChanges><FrequencyChange><Frequency dt:dt="r8">3312871</Frequency><Timestamp dt:dt="r8">2278046480</Timestamp><Current dt:dt="r…	60.001	1	right	-2016281038	2017-03-05	10:03:54	08:03:54	female	265	{RIGHTARROW}	40							0	998625	998570	{DOWNARROW}	55	997452	997120	832	right6,4	10	8	244	mask10	0	998554	0	998354	eqm10_NoEyeNmodel1_dir	0	V	gazeCOD	GazeCoDxp	0	400	0	998054	2	997954
GazeCoD_1Model_male	10	1	20	<?xml version="1.0"?>\n<Clock xmlns:dt="urn:schemas-microsoft-com:datatypes"><Description dt:dt="string">E-Prime Primary Realtime Clock</Description><StartTime><Timestamp dt:dt="int">0</Timestamp><DateUtc dt:dt="string">2017-05-03T08:03:54Z</DateUtc></StartTime><FrequencyChanges><FrequencyChange><Frequency dt:dt="r8">3312871</Frequency><Timestamp dt:dt="r8">2278046480</Timestamp><Current dt:dt="r…	60.001	1	right	-2016281038	2017-03-05	10:03:54	08:03:54	female	266	{LEFTARROW}	53							0	1000161	1000037	{DOWNARROW}	124	998923	998637	786	left4,8	4	8	245	mask4	0	1000020	0	999820	eqm10_NoEyeNmodel1_dir	0	V	gazeCOD	GazeCoDxp	0	400	0	999520	-3	999420
GazeCoD_1Model_male	10	1	20	<?xml version="1.0"?>\n<Clock xmlns:dt="urn:schemas-microsoft-com:datatypes"><Description dt:dt="string">E-Prime Primary Realtime Clock</Description><StartTime><Timestamp dt:dt="int">0</Timestamp><DateUtc dt:dt="string">2017-05-03T08:03:54Z</DateUtc></StartTime><FrequencyChanges><FrequencyChange><Frequency dt:dt="r8">3312871</Frequency><Timestamp dt:dt="r8">2278046480</Timestamp><Current dt:dt="r…	60.001	1	right	-2016281038	2017-03-05	10:03:54	08:03:54	female	267	{RIGHTARROW}	40							0	1001873	1001703	{RIGHTARROW}	170	1000592	1000170	922	right6,4	32	8	246	mask32	0	1001687	0	1001487	eqm10_NoEyeNmodel1_dir	90	HV	gazeCOD	GazeCoDxp	1	400	0	1001187	-5	1001087
GazeCoD_1Model_male	10	1	20	<?xml version="1.0"?>\n<Clock xmlns:dt="urn:schemas-microsoft-com:datatypes"><Description dt:dt="string">E-Prime Primary Realtime Clock</Description><StartTime><Timestamp dt:dt="int">0</Timestamp><DateUtc dt:dt="string">2017-05-03T08:03:54Z</DateUtc></StartTime><FrequencyChanges><FrequencyChange><Frequency dt:dt="r8">3312871</Frequency><Timestamp dt:dt="r8">2278046480</Timestamp><Current dt:dt="r…	60.001	1	right	-2016281038	2017-03-05	10:03:54	08:03:54	female	268	{RIGHTARROW}	46							0	1003777	1003337	{DOWNARROW}	440	1002225	1001887	838	right1,6	18	8	247	mask18	0	1003320	0	1003120	eqm10_NoEyeNmodel1_dir	90	H	gazeCOD	GazeCoDxp	0	400	0	1002820	-5	1002720
GazeCoD_1Model_male	10	1	20	<?xml version="1.0"?>\n<Clock xmlns:dt="urn:schemas-microsoft-com:datatypes"><Description dt:dt="string">E-Prime Primary Realtime Clock</Description><StartTime><Timestamp dt:dt="int">0</Timestamp><DateUtc dt:dt="string">2017-05-03T08:03:54Z</DateUtc></StartTime><FrequencyChanges><FrequencyChange><Frequency dt:dt="r8">3312871</Frequency><Timestamp dt:dt="r8">2278046480</Timestamp><Current dt:dt="r…	60.001	1	right	-2016281038	2017-03-05	10:03:54	08:03:54	female	269	{RIGHTARROW}	46							0	1005657	1005253	{DOWNARROW}	404	1004139	1003787	852	right1,6	29	8	248	mask29	0	1005237	0	1005037	eqm10_NoEyeNmodel1_dir	90	HV	gazeCOD	GazeCoDxp	0	400	0	1004737	-2	1004637
GazeCoD_1Model_male	10	1	20	<?xml version="1.0"?>\n<Clock xmlns:dt="urn:schemas-microsoft-com:datatypes"><Description dt:dt="string">E-Prime Primary Realtime Clock</Description><StartTime><Timestamp dt:dt="int">0</Timestamp><DateUtc dt:dt="string">2017-05-03T08:03:54Z</DateUtc></StartTime><FrequencyChanges><FrequencyChange><Frequency dt:dt="r8">3312871</Frequency><Timestamp dt:dt="r8">2278046480</Timestamp><Current dt:dt="r…	60.001	1	right	-2016281038	2017-03-05	10:03:54	08:03:54	female	270	{RIGHTARROW}	77							0	1007393	1007253	{DOWNARROW}	140	1006140	1005670	970	right8	11	8	249	mask11	0	1007237	0	1007037	eqm10_NoEyeNmodel1_dir	0	V	gazeCOD	GazeCoDxp	0	400	0	1006737	-3	1006637
GazeCoD_1Model_male	10	1	20	<?xml version="1.0"?>\n<Clock xmlns:dt="urn:schemas-microsoft-com:datatypes"><Description dt:dt="string">E-Prime Primary Realtime Clock</Description><StartTime><Timestamp dt:dt="int">0</Timestamp><DateUtc dt:dt="string">2017-05-03T08:03:54Z</DateUtc></StartTime><FrequencyChanges><FrequencyChange><Frequency dt:dt="r8">3312871</Frequency><Timestamp dt:dt="r8">2278046480</Timestamp><Current dt:dt="r…	60.001	1	right	-2016281038	2017-03-05	10:03:54	08:03:54	female	271	{RIGHTARROW}	42							0	1009097	1008987	{DOWNARROW}	110	1007871	1007403	968	right4,8	9	8	250	mask9	0	1008970	0	1008770	eqm10_NoEyeNmodel1_dir	0	V	gazeCOD	GazeCoDxp	0	400	0	1008470	-1	1008370
GazeCoD_1Model_male	10	1	20	<?xml version="1.0"?>\n<Clock xmlns:dt="urn:schemas-microsoft-com:datatypes"><Description dt:dt="string">E-Prime Primary Realtime Clock</Description><StartTime><Timestamp dt:dt="int">0</Timestamp><DateUtc dt:dt="string">2017-05-03T08:03:54Z</DateUtc></StartTime><FrequencyChanges><FrequencyChange><Frequency dt:dt="r8">3312871</Frequency><Timestamp dt:dt="r8">2278046480</Timestamp><Current dt:dt="r…	60.001	1	right	-2016281038	2017-03-05	10:03:54	08:03:54	female	272	{LEFTARROW}	51							0	1010761	1010653	{DOWNARROW}	108	1009542	1009120	922	left3,2	3	8	251	mask3	0	1010637	0	1010437	eqm10_NoEyeNmodel1_dir	0	V	gazeCOD	GazeCoDxp	0	400	0	1010137	-5	1010037
GazeCoD_1Model_male	10	1	20	<?xml version="1.0"?>\n<Clock xmlns:dt="urn:schemas-microsoft-com:datatypes"><Description dt:dt="string">E-Prime Primary Realtime Clock</Description><StartTime><Timestamp dt:dt="int">0</Timestamp><DateUtc dt:dt="string">2017-05-03T08:03:54Z</DateUtc></StartTime><FrequencyChanges><FrequencyChange><Frequency dt:dt="r8">3312871</Frequency><Timestamp dt:dt="r8">2278046480</Timestamp><Current dt:dt="r…	60.001	1	right	-2016281038	2017-03-05	10:03:54	08:03:54	female	273	{LEFTARROW}	53							0	1012553	1012270	{DOWNARROW}	283	1011146	1010770	876	left4,8	26	8	252	mask26	0	1012253	0	1012053	eqm10_NoEyeNmodel1_dir	90	HV	gazeCOD	GazeCoDxp	0	400	0	1011753	7	1011653
GazeCoD_1Model_male	10	1	20	<?xml version="1.0"?>\n<Clock xmlns:dt="urn:schemas-microsoft-com:datatypes"><Description dt:dt="string">E-Prime Primary Realtime Clock</Description><StartTime><Timestamp dt:dt="int">0</Timestamp><DateUtc dt:dt="string">2017-05-03T08:03:54Z</DateUtc></StartTime><FrequencyChanges><FrequencyChange><Frequency dt:dt="r8">3312871</Frequency><Timestamp dt:dt="r8">2278046480</Timestamp><Current dt:dt="r…	60.001	1	right	-2016281038	2017-03-05	10:03:54	08:03:54	female	274	{LEFTARROW}	55							0	1014185	1013953	{DOWNARROW}	232	1012842	1012570	772	left6,4	5	8	253	mask5	0	1013936	-1	1013736	eqm10_NoEyeNmodel1_dir	0	V	gazeCOD	GazeCoDxp	0	400	0	1013437	-5	1013337
GazeCoD_1Model_male	10	1	20	<?xml version="1.0"?>\n<Clock xmlns:dt="urn:schemas-microsoft-com:datatypes"><Description dt:dt="string">E-Prime Primary Realtime Clock</Description><StartTime><Timestamp dt:dt="int">0</Timestamp><DateUtc dt:dt="string">2017-05-03T08:03:54Z</DateUtc></StartTime><FrequencyChanges><FrequencyChange><Frequency dt:dt="r8">3312871</Frequency><Timestamp dt:dt="r8">2278046480</Timestamp><Current dt:dt="r…	60.001	1	right	-2016281038	2017-03-05	10:03:54	08:03:54	female	275	{RIGHTARROW}	44							0	1015809	1015803	{DOWNARROW}	6	1014688	1014203	985	right3,2	8	8	254	mask8	0	1015786	0	1015586	eqm10_NoEyeNmodel1_dir	0	V	gazeCOD	GazeCoDxp	0	400	0	1015286	-2	1015186
GazeCoD_1Model_male	10	1	20	<?xml version="1.0"?>\n<Clock xmlns:dt="urn:schemas-microsoft-com:datatypes"><Description dt:dt="string">E-Prime Primary Realtime Clock</Description><StartTime><Timestamp dt:dt="int">0</Timestamp><DateUtc dt:dt="string">2017-05-03T08:03:54Z</DateUtc></StartTime><FrequencyChanges><FrequencyChange><Frequency dt:dt="r8">3312871</Frequency><Timestamp dt:dt="r8">2278046480</Timestamp><Current dt:dt="r…	60.001	1	right	-2016281038	2017-03-05	10:03:54	08:03:54	female	276	{LEFTARROW}	55							0	1017521	1017236	{LEFTARROW}	285	1016118	1015820	798	left6,4	27	8	255	mask27	0	1017220	0	1017020	eqm10_NoEyeNmodel1_dir	90	HV	gazeCOD	GazeCoDxp	1	400	0	1016720	2	1016620
GazeCoD_1Model_male	10	1	20	<?xml version="1.0"?>\n<Clock xmlns:dt="urn:schemas-microsoft-com:datatypes"><Description dt:dt="string">E-Prime Primary Realtime Clock</Description><StartTime><Timestamp dt:dt="int">0</Timestamp><DateUtc dt:dt="string">2017-05-03T08:03:54Z</DateUtc></StartTime><FrequencyChanges><FrequencyChange><Frequency dt:dt="r8">3312871</Frequency><Timestamp dt:dt="r8">2278046480</Timestamp><Current dt:dt="r…	60.001	1	right	-2016281038	2017-03-05	10:03:54	08:03:54	female	277	{LEFTARROW}	78							0	1019288	1019003	{DOWNARROW}	285	1017890	1017536	854	left8	6	8	256	mask6	0	1018986	0	1018786	eqm10_NoEyeNmodel1_dir	0	V	gazeCOD	GazeCoDxp	0	400	0	1018486	-4	1018386
GazeCoD_1Model_male	10	1	20	<?xml version="1.0"?>\n<Clock xmlns:dt="urn:schemas-microsoft-com:datatypes"><Description dt:dt="string">E-Prime Primary Realtime Clock</Description><StartTime><Timestamp dt:dt="int">0</Timestamp><DateUtc dt:dt="string">2017-05-03T08:03:54Z</DateUtc></StartTime><FrequencyChanges><FrequencyChange><Frequency dt:dt="r8">3312871</Frequency><Timestamp dt:dt="r8">2278046480</Timestamp><Current dt:dt="r…	60.001	1	right	-2016281038	2017-03-05	10:03:54	08:03:54	female	278	{RIGHTARROW}	77							0	1020976	1020886	{RIGHTARROW}	90	1019774	1019303	971	right8	33	8	257	mask33	0	1020870	0	1020670	eqm10_NoEyeNmodel1_dir	90	HV	gazeCOD	GazeCoDxp	1	400	0	1020370	-4	1020270
GazeCoD_1Model_male	10	1	20	<?xml version="1.0"?>\n<Clock xmlns:dt="urn:schemas-microsoft-com:datatypes"><Description dt:dt="string">E-Prime Primary Realtime Clock</Description><StartTime><Timestamp dt:dt="int">0</Timestamp><DateUtc dt:dt="string">2017-05-03T08:03:54Z</DateUtc></StartTime><FrequencyChanges><FrequencyChange><Frequency dt:dt="r8">3312871</Frequency><Timestamp dt:dt="r8">2278046480</Timestamp><Current dt:dt="r…	60.001	1	right	-2016281038	2017-03-05	10:03:54	08:03:54	female	279	{DOWNARROW}	79							0	1022856	1022386	{DOWNARROW}	470	1021259	1020986	773	DG0	12	8	258	mask12	0	1022369	0	1022169	eqm10_NoEyeNmodel1_dir	90	H	gazeCOD	GazeCoDxp	1	400	0	1021869	10	1021769
GazeCoD_1Model_male	10	1	20	<?xml version="1.0"?>\n<Clock xmlns:dt="urn:schemas-microsoft-com:datatypes"><Description dt:dt="string">E-Prime Primary Realtime Clock</Description><StartTime><Timestamp dt:dt="int">0</Timestamp><DateUtc dt:dt="string">2017-05-03T08:03:54Z</DateUtc></StartTime><FrequencyChanges><FrequencyChange><Frequency dt:dt="r8">3312871</Frequency><Timestamp dt:dt="r8">2278046480</Timestamp><Current dt:dt="r…	60.001	1	right	-2016281038	2017-03-05	10:03:54	08:03:54	female	280	{LEFTARROW}	78							0	1024736	1024469	{LEFTARROW}	267	1023356	1022869	987	left8	17	8	259	mask17	0	1024453	0	1024253	eqm10_NoEyeNmodel1_dir	90	H	gazeCOD	GazeCoDxp	1	400	0	1023953	-3	1023853
GazeCoD_1Model_male	10	1	20	<?xml version="1.0"?>\n<Clock xmlns:dt="urn:schemas-microsoft-com:datatypes"><Description dt:dt="string">E-Prime Primary Realtime Clock</Description><StartTime><Timestamp dt:dt="int">0</Timestamp><DateUtc dt:dt="string">2017-05-03T08:03:54Z</DateUtc></StartTime><FrequencyChanges><FrequencyChange><Frequency dt:dt="r8">3312871</Frequency><Timestamp dt:dt="r8">2278046480</Timestamp><Current dt:dt="r…	60.001	1	right	-2016281038	2017-03-05	10:03:54	08:03:54	female	281	{RIGHTARROW}	44							0	1026464	1026253	{RIGHTARROW}	211	1025141	1024753	888	right3,2	30	8	260	mask30	0	1026236	0	1026036	eqm10_NoEyeNmodel1_dir	90	HV	gazeCOD	GazeCoDxp	1	400	0	1025736	-5	1025636
GazeCoD_1Model_male	10	1	20	<?xml version="1.0"?>\n<Clock xmlns:dt="urn:schemas-microsoft-com:datatypes"><Description dt:dt="string">E-Prime Primary Realtime Clock</Description><StartTime><Timestamp dt:dt="int">0</Timestamp><DateUtc dt:dt="string">2017-05-03T08:03:54Z</DateUtc></StartTime><FrequencyChanges><FrequencyChange><Frequency dt:dt="r8">3312871</Frequency><Timestamp dt:dt="r8">2278046480</Timestamp><Current dt:dt="r…	60.001	1	right	-2016281038	2017-03-05	10:03:54	08:03:54	female	282	{LEFTARROW}	78							0	1028040	1027969	{LEFTARROW}	71	1026853	1026486	867	left8	28	8	261	mask28	0	1027953	0	1027753	eqm10_NoEyeNmodel1_dir	90	HV	gazeCOD	GazeCoDxp	1	400	0	1027453	0	1027353
GazeCoD_1Model_male	10	1	20	<?xml version="1.0"?>\n<Clock xmlns:dt="urn:schemas-microsoft-com:datatypes"><Description dt:dt="string">E-Prime Primary Realtime Clock</Description><StartTime><Timestamp dt:dt="int">0</Timestamp><DateUtc dt:dt="string">2017-05-03T08:03:54Z</DateUtc></StartTime><FrequencyChanges><FrequencyChange><Frequency dt:dt="r8">3312871</Frequency><Timestamp dt:dt="r8">2278046480</Timestamp><Current dt:dt="r…	60.001	1	right	-2016281038	2017-03-05	10:03:54	08:03:54	female	283	{LEFTARROW}	53							0	1029664	1029486	{LEFTARROW}	178	1028365	1028053	812	left4,8	15	8	262	mask15	0	1029469	0	1029269	eqm10_NoEyeNmodel1_dir	90	H	gazeCOD	GazeCoDxp	1	400	0	1028969	4	1028869
GazeCoD_1Model_male	10	1	20	<?xml version="1.0"?>\n<Clock xmlns:dt="urn:schemas-microsoft-com:datatypes"><Description dt:dt="string">E-Prime Primary Realtime Clock</Description><StartTime><Timestamp dt:dt="int">0</Timestamp><DateUtc dt:dt="string">2017-05-03T08:03:54Z</DateUtc></StartTime><FrequencyChanges><FrequencyChange><Frequency dt:dt="r8">3312871</Frequency><Timestamp dt:dt="r8">2278046480</Timestamp><Current dt:dt="r…	60.001	1	right	-2016281038	2017-03-05	10:03:54	08:03:54	female	284	{RIGHTARROW}	77							0	1034424	1031086	{RIGHTARROW}	3338	1029974	1029686	788	right8	22	8	263	mask22	0	1031069	0	1030869	eqm10_NoEyeNmodel1_dir	90	H	gazeCOD	GazeCoDxp	1	400	0	1030569	-5	1030469
GazeCoD_1Model_male	10	1	20	<?xml version="1.0"?>\n<Clock xmlns:dt="urn:schemas-microsoft-com:datatypes"><Description dt:dt="string">E-Prime Primary Realtime Clock</Description><StartTime><Timestamp dt:dt="int">0</Timestamp><DateUtc dt:dt="string">2017-05-03T08:03:54Z</DateUtc></StartTime><FrequencyChanges><FrequencyChange><Frequency dt:dt="r8">3312871</Frequency><Timestamp dt:dt="r8">2278046480</Timestamp><Current dt:dt="r…	60.001	1	right	-2016281038	2017-03-05	10:03:54	08:03:54	female	285	{RIGHTARROW}	42							0	1036344	1036002	{LEFTARROW}	342	1034877	1034436	941	right4,8	20	8	264	mask20	0	1035986	0	1035786	eqm10_NoEyeNmodel1_dir	90	H	gazeCOD	GazeCoDxp	0	400	0	1035486	9	1035386
GazeCoD_1Model_male	10	1	20	<?xml version="1.0"?>\n<Clock xmlns:dt="urn:schemas-microsoft-com:datatypes"><Description dt:dt="string">E-Prime Primary Realtime Clock</Description><StartTime><Timestamp dt:dt="int">0</Timestamp><DateUtc dt:dt="string">2017-05-03T08:03:54Z</DateUtc></StartTime><FrequencyChanges><FrequencyChange><Frequency dt:dt="r8">3312871</Frequency><Timestamp dt:dt="r8">2278046480</Timestamp><Current dt:dt="r…	60.001	1	right	-2016281038	2017-03-05	10:03:54	08:03:54	female	286	{RIGHTARROW}	46							0	1038280	1037752	{DOWNARROW}	528	1036636	1036353	783	right1,6	18	9	265	mask18	0	1037736	0	1037536	eqm10_NoEyeNmodel1_dir	90	H	gazeCOD	GazeCoDxp	0	400	0	1037236	0	1037136
GazeCoD_1Model_male	10	1	20	<?xml version="1.0"?>\n<Clock xmlns:dt="urn:schemas-microsoft-com:datatypes"><Description dt:dt="string">E-Prime Primary Realtime Clock</Description><StartTime><Timestamp dt:dt="int">0</Timestamp><DateUtc dt:dt="string">2017-05-03T08:03:54Z</DateUtc></StartTime><FrequencyChanges><FrequencyChange><Frequency dt:dt="r8">3312871</Frequency><Timestamp dt:dt="r8">2278046480</Timestamp><Current dt:dt="r…	60.001	1	right	-2016281038	2017-03-05	10:03:54	08:03:54	female	287	{LEFTARROW}	78							0	1039976	1039719	{LEFTARROW}	257	1038599	1038302	797	left8	17	9	266	mask17	0	1039702	0	1039502	eqm10_NoEyeNmodel1_dir	90	H	gazeCOD	GazeCoDxp	1	400	0	1039202	3	1039102
GazeCoD_1Model_male	10	1	20	<?xml version="1.0"?>\n<Clock xmlns:dt="urn:schemas-microsoft-com:datatypes"><Description dt:dt="string">E-Prime Primary Realtime Clock</Description><StartTime><Timestamp dt:dt="int">0</Timestamp><DateUtc dt:dt="string">2017-05-03T08:03:54Z</DateUtc></StartTime><FrequencyChanges><FrequencyChange><Frequency dt:dt="r8">3312871</Frequency><Timestamp dt:dt="r8">2278046480</Timestamp><Current dt:dt="r…	60.001	1	right	-2016281038	2017-03-05	10:03:54	08:03:54	female	288	{LEFTARROW}	53							0	1041632	1041369	{LEFTARROW}	263	1040254	1039986	768	left4,8	26	9	267	mask26	0	1041352	0	1041152	eqm10_NoEyeNmodel1_dir	90	HV	gazeCOD	GazeCoDxp	1	400	0	1040852	-2	1040752
GazeCoD_1Model_male	10	1	20	<?xml version="1.0"?>\n<Clock xmlns:dt="urn:schemas-microsoft-com:datatypes"><Description dt:dt="string">E-Prime Primary Realtime Clock</Description><StartTime><Timestamp dt:dt="int">0</Timestamp><DateUtc dt:dt="string">2017-05-03T08:03:54Z</DateUtc></StartTime><FrequencyChanges><FrequencyChange><Frequency dt:dt="r8">3312871</Frequency><Timestamp dt:dt="r8">2278046480</Timestamp><Current dt:dt="r…	60.001	1	right	-2016281038	2017-03-05	10:03:54	08:03:54	female	289	{DOWNARROW}	79							0	1043160	1043052	{DOWNARROW}	108	1041934	1041652	782	DG0	1	9	268	mask1	0	1043035	0	1042835	eqm10_NoEyeNmodel1_dir	0	V	gazeCOD	GazeCoDxp	1	400	0	1042535	1	1042435
GazeCoD_1Model_male	10	1	20	<?xml version="1.0"?>\n<Clock xmlns:dt="urn:schemas-microsoft-com:datatypes"><Description dt:dt="string">E-Prime Primary Realtime Clock</Description><StartTime><Timestamp dt:dt="int">0</Timestamp><DateUtc dt:dt="string">2017-05-03T08:03:54Z</DateUtc></StartTime><FrequencyChanges><FrequencyChange><Frequency dt:dt="r8">3312871</Frequency><Timestamp dt:dt="r8">2278046480</Timestamp><Current dt:dt="r…	60.001	1	right	-2016281038	2017-03-05	10:03:54	08:03:54	female	290	{LEFTARROW}	49							0	1044848	1044735	{DOWNARROW}	113	1043615	1043169	946	left1,6	2	9	269	mask2	0	1044719	0	1044519	eqm10_NoEyeNmodel1_dir	0	V	gazeCOD	GazeCoDxp	0	400	0	1044219	4	1044119
GazeCoD_1Model_male	10	1	20	<?xml version="1.0"?>\n<Clock xmlns:dt="urn:schemas-microsoft-com:datatypes"><Description dt:dt="string">E-Prime Primary Realtime Clock</Description><StartTime><Timestamp dt:dt="int">0</Timestamp><DateUtc dt:dt="string">2017-05-03T08:03:54Z</DateUtc></StartTime><FrequencyChanges><FrequencyChange><Frequency dt:dt="r8">3312871</Frequency><Timestamp dt:dt="r8">2278046480</Timestamp><Current dt:dt="r…	60.001	1	right	-2016281038	2017-03-05	10:03:54	08:03:54	female	291	{LEFTARROW}	55							0	1046560	1046385	{LEFTARROW}	175	1045264	1044869	895	left6,4	16	9	270	mask16	0	1046369	0	1046169	eqm10_NoEyeNmodel1_dir	90	H	gazeCOD	GazeCoDxp	1	400	0	1045869	5	1045769
GazeCoD_1Model_male	10	1	20	<?xml version="1.0"?>\n<Clock xmlns:dt="urn:schemas-microsoft-com:datatypes"><Description dt:dt="string">E-Prime Primary Realtime Clock</Description><StartTime><Timestamp dt:dt="int">0</Timestamp><DateUtc dt:dt="string">2017-05-03T08:03:54Z</DateUtc></StartTime><FrequencyChanges><FrequencyChange><Frequency dt:dt="r8">3312871</Frequency><Timestamp dt:dt="r8">2278046480</Timestamp><Current dt:dt="r…	60.001	1	right	-2016281038	2017-03-05	10:03:54	08:03:54	female	292	{RIGHTARROW}	77							0	1048136	1048052	{RIGHTARROW}	84	1046928	1046569	859	right8	33	9	271	mask33	0	1048035	0	1047835	eqm10_NoEyeNmodel1_dir	90	HV	gazeCOD	GazeCoDxp	1	400	0	1047535	7	1047435
GazeCoD_1Model_male	10	1	20	<?xml version="1.0"?>\n<Clock xmlns:dt="urn:schemas-microsoft-com:datatypes"><Description dt:dt="string">E-Prime Primary Realtime Clock</Description><StartTime><Timestamp dt:dt="int">0</Timestamp><DateUtc dt:dt="string">2017-05-03T08:03:54Z</DateUtc></StartTime><FrequencyChanges><FrequencyChange><Frequency dt:dt="r8">3312871</Frequency><Timestamp dt:dt="r8">2278046480</Timestamp><Current dt:dt="r…	60.001	1	right	-2016281038	2017-03-05	10:03:54	08:03:54	female	293	{RIGHTARROW}	44							0	1049647	1049602	{DOWNARROW}	45	1048484	1048152	832	right3,2	8	9	272	mask8	0	1049585	0	1049385	eqm10_NoEyeNmodel1_dir	0	V	gazeCOD	GazeCoDxp	0	400	0	1049085	1	1048985
GazeCoD_1Model_male	10	1	20	<?xml version="1.0"?>\n<Clock xmlns:dt="urn:schemas-microsoft-com:datatypes"><Description dt:dt="string">E-Prime Primary Realtime Clock</Description><StartTime><Timestamp dt:dt="int">0</Timestamp><DateUtc dt:dt="string">2017-05-03T08:03:54Z</DateUtc></StartTime><FrequencyChanges><FrequencyChange><Frequency dt:dt="r8">3312871</Frequency><Timestamp dt:dt="r8">2278046480</Timestamp><Current dt:dt="r…	60.001	1	right	-2016281038	2017-03-05	10:03:54	08:03:54	female	294	{RIGHTARROW}	40							0	1051103	1051069	{LEFTARROW}	34	1049956	1049669	787	right6,4	21	9	273	mask21	0	1051052	0	1050852	eqm10_NoEyeNmodel1_dir	90	H	gazeCOD	GazeCoDxp	0	400	0	1050552	-4	1050452
GazeCoD_1Model_male	10	1	20	<?xml version="1.0"?>\n<Clock xmlns:dt="urn:schemas-microsoft-com:datatypes"><Description dt:dt="string">E-Prime Primary Realtime Clock</Description><StartTime><Timestamp dt:dt="int">0</Timestamp><DateUtc dt:dt="string">2017-05-03T08:03:54Z</DateUtc></StartTime><FrequencyChanges><FrequencyChange><Frequency dt:dt="r8">3312871</Frequency><Timestamp dt:dt="r8">2278046480</Timestamp><Current dt:dt="r…	60.001	1	right	-2016281038	2017-03-05	10:03:54	08:03:54	female	295	{LEFTARROW}	49							0	1053775	1052552	{RIGHTARROW}	1223	1051431	1051119	812	left1,6	24	9	274	mask24	0	1052535	0	1052335	eqm10_NoEyeNmodel1_dir	90	HV	gazeCOD	GazeCoDxp	0	400	0	1052035	4	1051935
GazeCoD_1Model_male	10	1	20	<?xml version="1.0"?>\n<Clock xmlns:dt="urn:schemas-microsoft-com:datatypes"><Description dt:dt="string">E-Prime Primary Realtime Clock</Description><StartTime><Timestamp dt:dt="int">0</Timestamp><DateUtc dt:dt="string">2017-05-03T08:03:54Z</DateUtc></StartTime><FrequencyChanges><FrequencyChange><Frequency dt:dt="r8">3312871</Frequency><Timestamp dt:dt="r8">2278046480</Timestamp><Current dt:dt="r…	60.001	1	right	-2016281038	2017-03-05	10:03:54	08:03:54	female	296	{LEFTARROW}	53							0	1055847	1055202	{LEFTARROW}	645	1054075	1053785	790	left4,8	4	9	275	mask4	0	1055185	0	1054985	eqm10_NoEyeNmodel1_dir	0	V	gazeCOD	GazeCoDxp	1	400	0	1054685	10	1054585
GazeCoD_1Model_male	10	1	20	<?xml version="1.0"?>\n<Clock xmlns:dt="urn:schemas-microsoft-com:datatypes"><Description dt:dt="string">E-Prime Primary Realtime Clock</Description><StartTime><Timestamp dt:dt="int">0</Timestamp><DateUtc dt:dt="string">2017-05-03T08:03:54Z</DateUtc></StartTime><FrequencyChanges><FrequencyChange><Frequency dt:dt="r8">3312871</Frequency><Timestamp dt:dt="r8">2278046480</Timestamp><Current dt:dt="r…	60.001	1	right	-2016281038	2017-03-05	10:03:54	08:03:54	female	297	{RIGHTARROW}	42							0	1064775	1064318	{LEFTARROW}	457	1063196	1062768	928	right4,8	31	9	276	mask31	0	1064301	0	1064101	eqm10_NoEyeNmodel1_dir	90	HV	gazeCOD	GazeCoDxp	0	400	0	1063801	5	1063701
GazeCoD_1Model_male	10	1	20	<?xml version="1.0"?>\n<Clock xmlns:dt="urn:schemas-microsoft-com:datatypes"><Description dt:dt="string">E-Prime Primary Realtime Clock</Description><StartTime><Timestamp dt:dt="int">0</Timestamp><DateUtc dt:dt="string">2017-05-03T08:03:54Z</DateUtc></StartTime><FrequencyChanges><FrequencyChange><Frequency dt:dt="r8">3312871</Frequency><Timestamp dt:dt="r8">2278046480</Timestamp><Current dt:dt="r…	60.001	1	right	-2016281038	2017-03-05	10:03:54	08:03:54	female	298	{RIGHTARROW}	40							0	1067135	1066285	{LEFTARROW}	850	1065160	1064785	875	right6,4	10	9	277	mask10	0	1066268	0	1066068	eqm10_NoEyeNmodel1_dir	0	V	gazeCOD	GazeCoDxp	0	400	0	1065768	8	1065668
GazeCoD_1Model_male	10	1	20	<?xml version="1.0"?>\n<Clock xmlns:dt="urn:schemas-microsoft-com:datatypes"><Description dt:dt="string">E-Prime Primary Realtime Clock</Description><StartTime><Timestamp dt:dt="int">0</Timestamp><DateUtc dt:dt="string">2017-05-03T08:03:54Z</DateUtc></StartTime><FrequencyChanges><FrequencyChange><Frequency dt:dt="r8">3312871</Frequency><Timestamp dt:dt="r8">2278046480</Timestamp><Current dt:dt="r…	60.001	1	right	-2016281038	2017-03-05	10:03:54	08:03:54	female	299	{LEFTARROW}	51							0	1069351	1068535	{DOWNARROW}	816	1067424	1067151	773	left3,2	3	9	278	mask3	0	1068518	-1	1068318	eqm10_NoEyeNmodel1_dir	0	V	gazeCOD	GazeCoDxp	0	400	0	1068019	-5	1067919
GazeCoD_1Model_male	10	1	20	<?xml version="1.0"?>\n<Clock xmlns:dt="urn:schemas-microsoft-com:datatypes"><Description dt:dt="string">E-Prime Primary Realtime Clock</Description><StartTime><Timestamp dt:dt="int">0</Timestamp><DateUtc dt:dt="string">2017-05-03T08:03:54Z</DateUtc></StartTime><FrequencyChanges><FrequencyChange><Frequency dt:dt="r8">3312871</Frequency><Timestamp dt:dt="r8">2278046480</Timestamp><Current dt:dt="r…	60.001	1	right	-2016281038	2017-03-05	10:03:54	08:03:54	female	300	{RIGHTARROW}	42							0	1071527	1070751	{RIGHTARROW}	776	1069633	1069368	765	right4,8	9	9	279	mask9	0	1070735	0	1070535	eqm10_NoEyeNmodel1_dir	0	V	gazeCOD	GazeCoDxp	1	400	0	1070235	2	1070135
GazeCoD_1Model_male	10	1	20	<?xml version="1.0"?>\n<Clock xmlns:dt="urn:schemas-microsoft-com:datatypes"><Description dt:dt="string">E-Prime Primary Realtime Clock</Description><StartTime><Timestamp dt:dt="int">0</Timestamp><DateUtc dt:dt="string">2017-05-03T08:03:54Z</DateUtc></StartTime><FrequencyChanges><FrequencyChange><Frequency dt:dt="r8">3312871</Frequency><Timestamp dt:dt="r8">2278046480</Timestamp><Current dt:dt="r…	60.001	1	right	-2016281038	2017-03-05	10:03:54	08:03:54	female	301	{RIGHTARROW}	44							0	1073871	1072935	{RIGHTARROW}	936	1071809	1071551	758	right3,2	19	9	280	mask19	0	1072918	0	1072718	eqm10_NoEyeNmodel1_dir	90	H	gazeCOD	GazeCoDxp	1	400	0	1072418	9	1072318
GazeCoD_1Model_male	10	1	20	<?xml version="1.0"?>\n<Clock xmlns:dt="urn:schemas-microsoft-com:datatypes"><Description dt:dt="string">E-Prime Primary Realtime Clock</Description><StartTime><Timestamp dt:dt="int">0</Timestamp><DateUtc dt:dt="string">2017-05-03T08:03:54Z</DateUtc></StartTime><FrequencyChanges><FrequencyChange><Frequency dt:dt="r8">3312871</Frequency><Timestamp dt:dt="r8">2278046480</Timestamp><Current dt:dt="r…	60.001	1	right	-2016281038	2017-03-05	10:03:54	08:03:54	female	302	{LEFTARROW}	55							0	1075687	1075351	{LEFTARROW}	336	1074230	1073884	846	left6,4	27	9	281	mask27	0	1075334	0	1075134	eqm10_NoEyeNmodel1_dir	90	HV	gazeCOD	GazeCoDxp	1	400	0	1074834	4	1074734
GazeCoD_1Model_male	10	1	20	<?xml version="1.0"?>\n<Clock xmlns:dt="urn:schemas-microsoft-com:datatypes"><Description dt:dt="string">E-Prime Primary Realtime Clock</Description><StartTime><Timestamp dt:dt="int">0</Timestamp><DateUtc dt:dt="string">2017-05-03T08:03:54Z</DateUtc></StartTime><FrequencyChanges><FrequencyChange><Frequency dt:dt="r8">3312871</Frequency><Timestamp dt:dt="r8">2278046480</Timestamp><Current dt:dt="r…	60.001	1	right	-2016281038	2017-03-05	10:03:54	08:03:54	female	303	{LEFTARROW}	53							0	1077287	1077151	{LEFTARROW}	136	1076028	1075701	827	left4,8	15	9	282	mask15	0	1077134	0	1076934	eqm10_NoEyeNmodel1_dir	90	H	gazeCOD	GazeCoDxp	1	400	0	1076634	6	1076534
GazeCoD_1Model_male	10	1	20	<?xml version="1.0"?>\n<Clock xmlns:dt="urn:schemas-microsoft-com:datatypes"><Description dt:dt="string">E-Prime Primary Realtime Clock</Description><StartTime><Timestamp dt:dt="int">0</Timestamp><DateUtc dt:dt="string">2017-05-03T08:03:54Z</DateUtc></StartTime><FrequencyChanges><FrequencyChange><Frequency dt:dt="r8">3312871</Frequency><Timestamp dt:dt="r8">2278046480</Timestamp><Current dt:dt="r…	60.001	1	right	-2016281038	2017-03-05	10:03:54	08:03:54	female	304	{RIGHTARROW}	40							0	1079191	1078884	{LEFTARROW}	307	1077766	1077301	965	right6,4	32	9	283	mask32	0	1078868	0	1078668	eqm10_NoEyeNmodel1_dir	90	HV	gazeCOD	GazeCoDxp	0	400	0	1078368	2	1078268
GazeCoD_1Model_male	10	1	20	<?xml version="1.0"?>\n<Clock xmlns:dt="urn:schemas-microsoft-com:datatypes"><Description dt:dt="string">E-Prime Primary Realtime Clock</Description><StartTime><Timestamp dt:dt="int">0</Timestamp><DateUtc dt:dt="string">2017-05-03T08:03:54Z</DateUtc></StartTime><FrequencyChanges><FrequencyChange><Frequency dt:dt="r8">3312871</Frequency><Timestamp dt:dt="r8">2278046480</Timestamp><Current dt:dt="r…	60.001	1	right	-2016281038	2017-03-05	10:03:54	08:03:54	female	305	{RIGHTARROW}	42							0	1083758	1080801	{RIGHTARROW}	2957	1079681	1079201	980	right4,8	20	9	284	mask20	0	1080784	0	1080584	eqm10_NoEyeNmodel1_dir	90	H	gazeCOD	GazeCoDxp	0	400	0	1080284	3	1080184
GazeCoD_1Model_male	10	1	20	<?xml version="1.0"?>\n<Clock xmlns:dt="urn:schemas-microsoft-com:datatypes"><Description dt:dt="string">E-Prime Primary Realtime Clock</Description><StartTime><Timestamp dt:dt="int">0</Timestamp><DateUtc dt:dt="string">2017-05-03T08:03:54Z</DateUtc></StartTime><FrequencyChanges><FrequencyChange><Frequency dt:dt="r8">3312871</Frequency><Timestamp dt:dt="r8">2278046480</Timestamp><Current dt:dt="r…	60.001	1	right	-2016281038	2017-03-05	10:03:54	08:03:54	female	306	{LEFTARROW}	49							0	1085686	1085367	{LEFTARROW}	319	1084243	1083767	976	left1,6	13	9	285	mask13	0	1085351	0	1085151	eqm10_NoEyeNmodel1_dir	90	H	gazeCOD	GazeCoDxp	1	400	0	1084851	8	1084751
GazeCoD_1Model_male	10	1	20	<?xml version="1.0"?>\n<Clock xmlns:dt="urn:schemas-microsoft-com:datatypes"><Description dt:dt="string">E-Prime Primary Realtime Clock</Description><StartTime><Timestamp dt:dt="int">0</Timestamp><DateUtc dt:dt="string">2017-05-03T08:03:54Z</DateUtc></StartTime><FrequencyChanges><FrequencyChange><Frequency dt:dt="r8">3312871</Frequency><Timestamp dt:dt="r8">2278046480</Timestamp><Current dt:dt="r…	60.001	1	right	-2016281038	2017-03-05	10:03:54	08:03:54	female	307	{LEFTARROW}	78							0	1087534	1087217	{LEFTARROW}	317	1086104	1085701	903	left8	28	9	286	mask28	0	1087201	0	1087001	eqm10_NoEyeNmodel1_dir	90	HV	gazeCOD	GazeCoDxp	1	400	0	1086701	-3	1086601
GazeCoD_1Model_male	10	1	20	<?xml version="1.0"?>\n<Clock xmlns:dt="urn:schemas-microsoft-com:datatypes"><Description dt:dt="string">E-Prime Primary Realtime Clock</Description><StartTime><Timestamp dt:dt="int">0</Timestamp><DateUtc dt:dt="string">2017-05-03T08:03:54Z</DateUtc></StartTime><FrequencyChanges><FrequencyChange><Frequency dt:dt="r8">3312871</Frequency><Timestamp dt:dt="r8">2278046480</Timestamp><Current dt:dt="r…	60.001	1	right	-2016281038	2017-03-05	10:03:54	08:03:54	female	308	{RIGHTARROW}	77							0	1089238	1089034	{RIGHTARROW}	204	1087916	1087551	865	right8	11	9	287	mask11	0	1089017	0	1088817	eqm10_NoEyeNmodel1_dir	0	V	gazeCOD	GazeCoDxp	1	400	0	1088517	1	1088417
GazeCoD_1Model_male	10	1	20	<?xml version="1.0"?>\n<Clock xmlns:dt="urn:schemas-microsoft-com:datatypes"><Description dt:dt="string">E-Prime Primary Realtime Clock</Description><StartTime><Timestamp dt:dt="int">0</Timestamp><DateUtc dt:dt="string">2017-05-03T08:03:54Z</DateUtc></StartTime><FrequencyChanges><FrequencyChange><Frequency dt:dt="r8">3312871</Frequency><Timestamp dt:dt="r8">2278046480</Timestamp><Current dt:dt="r…	60.001	1	right	-2016281038	2017-03-05	10:03:54	08:03:54	female	309	{RIGHTARROW}	46							0	1091614	1090834	{LEFTARROW}	780	1089714	1089251	963	right1,6	7	9	288	mask7	0	1090817	0	1090617	eqm10_NoEyeNmodel1_dir	0	V	gazeCOD	GazeCoDxp	0	400	0	1090317	3	1090217
GazeCoD_1Model_male	10	1	20	<?xml version="1.0"?>\n<Clock xmlns:dt="urn:schemas-microsoft-com:datatypes"><Description dt:dt="string">E-Prime Primary Realtime Clock</Description><StartTime><Timestamp dt:dt="int">0</Timestamp><DateUtc dt:dt="string">2017-05-03T08:03:54Z</DateUtc></StartTime><FrequencyChanges><FrequencyChange><Frequency dt:dt="r8">3312871</Frequency><Timestamp dt:dt="r8">2278046480</Timestamp><Current dt:dt="r…	60.001	1	right	-2016281038	2017-03-05	10:03:54	08:03:54	female	310	{LEFTARROW}	78							0	1093518	1093151	{LEFTARROW}	367	1092030	1091634	896	left8	6	9	289	mask6	0	1093134	0	1092934	eqm10_NoEyeNmodel1_dir	0	V	gazeCOD	GazeCoDxp	1	400	0	1092634	4	1092534
GazeCoD_1Model_male	10	1	20	<?xml version="1.0"?>\n<Clock xmlns:dt="urn:schemas-microsoft-com:datatypes"><Description dt:dt="string">E-Prime Primary Realtime Clock</Description><StartTime><Timestamp dt:dt="int">0</Timestamp><DateUtc dt:dt="string">2017-05-03T08:03:54Z</DateUtc></StartTime><FrequencyChanges><FrequencyChange><Frequency dt:dt="r8">3312871</Frequency><Timestamp dt:dt="r8">2278046480</Timestamp><Current dt:dt="r…	60.001	1	right	-2016281038	2017-03-05	10:03:54	08:03:54	female	311	{LEFTARROW}	51							0	1095438	1095100	{LEFTARROW}	338	1093989	1093534	955	left3,2	14	9	290	mask14	0	1095084	0	1094884	eqm10_NoEyeNmodel1_dir	90	H	gazeCOD	GazeCoDxp	1	400	0	1094584	-5	1094484
GazeCoD_1Model_male	10	1	20	<?xml version="1.0"?>\n<Clock xmlns:dt="urn:schemas-microsoft-com:datatypes"><Description dt:dt="string">E-Prime Primary Realtime Clock</Description><StartTime><Timestamp dt:dt="int">0</Timestamp><DateUtc dt:dt="string">2017-05-03T08:03:54Z</DateUtc></StartTime><FrequencyChanges><FrequencyChange><Frequency dt:dt="r8">3312871</Frequency><Timestamp dt:dt="r8">2278046480</Timestamp><Current dt:dt="r…	60.001	1	right	-2016281038	2017-03-05	10:03:54	08:03:54	female	312	{DOWNARROW}	79							0	1097614	1096984	{DOWNARROW}	630	1095873	1095450	923	DG0	12	9	291	mask12	0	1096967	-1	1096767	eqm10_NoEyeNmodel1_dir	90	H	gazeCOD	GazeCoDxp	1	400	0	1096468	-5	1096368
GazeCoD_1Model_male	10	1	20	<?xml version="1.0"?>\n<Clock xmlns:dt="urn:schemas-microsoft-com:datatypes"><Description dt:dt="string">E-Prime Primary Realtime Clock</Description><StartTime><Timestamp dt:dt="int">0</Timestamp><DateUtc dt:dt="string">2017-05-03T08:03:54Z</DateUtc></StartTime><FrequencyChanges><FrequencyChange><Frequency dt:dt="r8">3312871</Frequency><Timestamp dt:dt="r8">2278046480</Timestamp><Current dt:dt="r…	60.001	1	right	-2016281038	2017-03-05	10:03:54	08:03:54	female	313	{LEFTARROW}	51							0	1099302	1099034	{LEFTARROW}	268	1097907	1097634	773	left3,2	25	9	292	mask25	0	1099017	0	1098817	eqm10_NoEyeNmodel1_dir	90	HV	gazeCOD	GazeCoDxp	1	400	0	1098517	10	1098417
GazeCoD_1Model_male	10	1	20	<?xml version="1.0"?>\n<Clock xmlns:dt="urn:schemas-microsoft-com:datatypes"><Description dt:dt="string">E-Prime Primary Realtime Clock</Description><StartTime><Timestamp dt:dt="int">0</Timestamp><DateUtc dt:dt="string">2017-05-03T08:03:54Z</DateUtc></StartTime><FrequencyChanges><FrequencyChange><Frequency dt:dt="r8">3312871</Frequency><Timestamp dt:dt="r8">2278046480</Timestamp><Current dt:dt="r…	60.001	1	right	-2016281038	2017-03-05	10:03:54	08:03:54	female	314	{RIGHTARROW}	77							0	1101238	1100884	{LEFTARROW}	354	1099771	1099317	954	right8	22	9	293	mask22	0	1100867	0	1100667	eqm10_NoEyeNmodel1_dir	90	H	gazeCOD	GazeCoDxp	0	400	0	1100367	-4	1100267
GazeCoD_1Model_male	10	1	20	<?xml version="1.0"?>\n<Clock xmlns:dt="urn:schemas-microsoft-com:datatypes"><Description dt:dt="string">E-Prime Primary Realtime Clock</Description><StartTime><Timestamp dt:dt="int">0</Timestamp><DateUtc dt:dt="string">2017-05-03T08:03:54Z</DateUtc></StartTime><FrequencyChanges><FrequencyChange><Frequency dt:dt="r8">3312871</Frequency><Timestamp dt:dt="r8">2278046480</Timestamp><Current dt:dt="r…	60.001	1	right	-2016281038	2017-03-05	10:03:54	08:03:54	female	315	{DOWNARROW}	79							0	1103046	1102700	{LEFTARROW}	346	1101582	1101250	832	DG0	23	9	294	mask23	0	1102684	0	1102484	eqm10_NoEyeNmodel1_dir	90	HV	gazeCOD	GazeCoDxp	0	400	0	1102184	2	1102084
GazeCoD_1Model_male	10	1	20	<?xml version="1.0"?>\n<Clock xmlns:dt="urn:schemas-microsoft-com:datatypes"><Description dt:dt="string">E-Prime Primary Realtime Clock</Description><StartTime><Timestamp dt:dt="int">0</Timestamp><DateUtc dt:dt="string">2017-05-03T08:03:54Z</DateUtc></StartTime><FrequencyChanges><FrequencyChange><Frequency dt:dt="r8">3312871</Frequency><Timestamp dt:dt="r8">2278046480</Timestamp><Current dt:dt="r…	60.001	1	right	-2016281038	2017-03-05	10:03:54	08:03:54	female	316	{LEFTARROW}	55							0	1104894	1104533	{LEFTARROW}	361	1103407	1103067	840	left6,4	5	9	295	mask5	0	1104517	0	1104317	eqm10_NoEyeNmodel1_dir	0	V	gazeCOD	GazeCoDxp	1	400	0	1104017	10	1103917
GazeCoD_1Model_male	10	1	20	<?xml version="1.0"?>\n<Clock xmlns:dt="urn:schemas-microsoft-com:datatypes"><Description dt:dt="string">E-Prime Primary Realtime Clock</Description><StartTime><Timestamp dt:dt="int">0</Timestamp><DateUtc dt:dt="string">2017-05-03T08:03:54Z</DateUtc></StartTime><FrequencyChanges><FrequencyChange><Frequency dt:dt="r8">3312871</Frequency><Timestamp dt:dt="r8">2278046480</Timestamp><Current dt:dt="r…	60.001	1	right	-2016281038	2017-03-05	10:03:54	08:03:54	female	317	{RIGHTARROW}	46							0	1106838	1106383	{RIGHTARROW}	455	1105269	1104917	852	right1,6	29	9	296	mask29	0	1106367	0	1106167	eqm10_NoEyeNmodel1_dir	90	HV	gazeCOD	GazeCoDxp	1	400	0	1105867	-2	1105767
GazeCoD_1Model_male	10	1	20	<?xml version="1.0"?>\n<Clock xmlns:dt="urn:schemas-microsoft-com:datatypes"><Description dt:dt="string">E-Prime Primary Realtime Clock</Description><StartTime><Timestamp dt:dt="int">0</Timestamp><DateUtc dt:dt="string">2017-05-03T08:03:54Z</DateUtc></StartTime><FrequencyChanges><FrequencyChange><Frequency dt:dt="r8">3312871</Frequency><Timestamp dt:dt="r8">2278046480</Timestamp><Current dt:dt="r…	60.001	1	right	-2016281038	2017-03-05	10:03:54	08:03:54	female	318	{RIGHTARROW}	44							0	1108718	1108383	{RIGHTARROW}	335	1107271	1106850	921	right3,2	30	9	297	mask30	0	1108367	0	1108167	eqm10_NoEyeNmodel1_dir	90	HV	gazeCOD	GazeCoDxp	1	400	0	1107867	-4	1107767
GazeCoD_1Model_male	10	1	20	<?xml version="1.0"?>\n<Clock xmlns:dt="urn:schemas-microsoft-com:datatypes"><Description dt:dt="string">E-Prime Primary Realtime Clock</Description><StartTime><Timestamp dt:dt="int">0</Timestamp><DateUtc dt:dt="string">2017-05-03T08:03:54Z</DateUtc></StartTime><FrequencyChanges><FrequencyChange><Frequency dt:dt="r8">3312871</Frequency><Timestamp dt:dt="r8">2278046480</Timestamp><Current dt:dt="r…	60.001	1	right	-2016281038	2017-03-05	10:03:54	08:03:54	female	319	{LEFTARROW}	78							0	1110590	1110283	{LEFTARROW}	307	1109163	1108733	930	left8	6	10	298	mask6	0	1110267	0	1110067	eqm10_NoEyeNmodel1_dir	0	V	gazeCOD	GazeCoDxp	1	400	0	1109767	4	1109667
GazeCoD_1Model_male	10	1	20	<?xml version="1.0"?>\n<Clock xmlns:dt="urn:schemas-microsoft-com:datatypes"><Description dt:dt="string">E-Prime Primary Realtime Clock</Description><StartTime><Timestamp dt:dt="int">0</Timestamp><DateUtc dt:dt="string">2017-05-03T08:03:54Z</DateUtc></StartTime><FrequencyChanges><FrequencyChange><Frequency dt:dt="r8">3312871</Frequency><Timestamp dt:dt="r8">2278046480</Timestamp><Current dt:dt="r…	60.001	1	right	-2016281038	2017-03-05	10:03:54	08:03:54	female	320	{LEFTARROW}	53							0	1112422	1112150	{DOWNARROW}	271	1111033	1110600	933	left4,8	4	10	299	mask4	0	1112133	0	1111933	eqm10_NoEyeNmodel1_dir	0	V	gazeCOD	GazeCoDxp	0	400	0	1111633	0	1111533
GazeCoD_1Model_male	10	1	20	<?xml version="1.0"?>\n<Clock xmlns:dt="urn:schemas-microsoft-com:datatypes"><Description dt:dt="string">E-Prime Primary Realtime Clock</Description><StartTime><Timestamp dt:dt="int">0</Timestamp><DateUtc dt:dt="string">2017-05-03T08:03:54Z</DateUtc></StartTime><FrequencyChanges><FrequencyChange><Frequency dt:dt="r8">3312871</Frequency><Timestamp dt:dt="r8">2278046480</Timestamp><Current dt:dt="r…	60.001	1	right	-2016281038	2017-03-05	10:03:54	08:03:54	female	321	{LEFTARROW}	49							0	1114261	1113950	{DOWNARROW}	311	1112830	1112433	897	left1,6	2	10	300	mask2	0	1113933	0	1113733	eqm10_NoEyeNmodel1_dir	0	V	gazeCOD	GazeCoDxp	0	400	0	1113433	3	1113333
GazeCoD_1Model_male	10	1	20	<?xml version="1.0"?>\n<Clock xmlns:dt="urn:schemas-microsoft-com:datatypes"><Description dt:dt="string">E-Prime Primary Realtime Clock</Description><StartTime><Timestamp dt:dt="int">0</Timestamp><DateUtc dt:dt="string">2017-05-03T08:03:54Z</DateUtc></StartTime><FrequencyChanges><FrequencyChange><Frequency dt:dt="r8">3312871</Frequency><Timestamp dt:dt="r8">2278046480</Timestamp><Current dt:dt="r…	60.001	1	right	-2016281038	2017-03-05	10:03:54	08:03:54	female	322	{RIGHTARROW}	77							0	1116565	1115866	{RIGHTARROW}	699	1114751	1114283	968	right8	22	10	301	mask22	0	1115850	0	1115650	eqm10_NoEyeNmodel1_dir	90	H	gazeCOD	GazeCoDxp	1	400	0	1115350	-1	1115250
GazeCoD_1Model_male	10	1	20	<?xml version="1.0"?>\n<Clock xmlns:dt="urn:schemas-microsoft-com:datatypes"><Description dt:dt="string">E-Prime Primary Realtime Clock</Description><StartTime><Timestamp dt:dt="int">0</Timestamp><DateUtc dt:dt="string">2017-05-03T08:03:54Z</DateUtc></StartTime><FrequencyChanges><FrequencyChange><Frequency dt:dt="r8">3312871</Frequency><Timestamp dt:dt="r8">2278046480</Timestamp><Current dt:dt="r…	60.001	1	right	-2016281038	2017-03-05	10:03:54	08:03:54	female	323	{LEFTARROW}	55							0	1118733	1118150	{LEFTARROW}	583	1117033	1116583	950	left6,4	5	10	302	mask5	0	1118133	0	1117933	eqm10_NoEyeNmodel1_dir	0	V	gazeCOD	GazeCoDxp	1	400	0	1117633	0	1117533
GazeCoD_1Model_male	10	1	20	<?xml version="1.0"?>\n<Clock xmlns:dt="urn:schemas-microsoft-com:datatypes"><Description dt:dt="string">E-Prime Primary Realtime Clock</Description><StartTime><Timestamp dt:dt="int">0</Timestamp><DateUtc dt:dt="string">2017-05-03T08:03:54Z</DateUtc></StartTime><FrequencyChanges><FrequencyChange><Frequency dt:dt="r8">3312871</Frequency><Timestamp dt:dt="r8">2278046480</Timestamp><Current dt:dt="r…	60.001	1	right	-2016281038	2017-03-05	10:03:54	08:03:54	female	324	{RIGHTARROW}	46							0	1120373	1120150	{DOWNARROW}	223	1119038	1118750	788	right1,6	7	10	303	mask7	0	1120133	0	1119933	eqm10_NoEyeNmodel1_dir	0	V	gazeCOD	GazeCoDxp	0	400	0	1119633	-5	1119533
GazeCoD_1Model_male	10	1	20	<?xml version="1.0"?>\n<Clock xmlns:dt="urn:schemas-microsoft-com:datatypes"><Description dt:dt="string">E-Prime Primary Realtime Clock</Description><StartTime><Timestamp dt:dt="int">0</Timestamp><DateUtc dt:dt="string">2017-05-03T08:03:54Z</DateUtc></StartTime><FrequencyChanges><FrequencyChange><Frequency dt:dt="r8">3312871</Frequency><Timestamp dt:dt="r8">2278046480</Timestamp><Current dt:dt="r…	60.001	1	right	-2016281038	2017-03-05	10:03:54	08:03:54	female	325	{LEFTARROW}	78							0	1122165	1121933	{LEFTARROW}	232	1120816	1120383	933	left8	28	10	304	mask28	0	1121916	0	1121716	eqm10_NoEyeNmodel1_dir	90	HV	gazeCOD	GazeCoDxp	1	400	0	1121416	0	1121316
GazeCoD_1Model_male	10	1	20	<?xml version="1.0"?>\n<Clock xmlns:dt="urn:schemas-microsoft-com:datatypes"><Description dt:dt="string">E-Prime Primary Realtime Clock</Description><StartTime><Timestamp dt:dt="int">0</Timestamp><DateUtc dt:dt="string">2017-05-03T08:03:54Z</DateUtc></StartTime><FrequencyChanges><FrequencyChange><Frequency dt:dt="r8">3312871</Frequency><Timestamp dt:dt="r8">2278046480</Timestamp><Current dt:dt="r…	60.001	1	right	-2016281038	2017-03-05	10:03:54	08:03:54	female	326	{RIGHTARROW}	42							0	1123973	1123733	{RIGHTARROW}	240	1122622	1122183	939	right4,8	31	10	305	mask31	0	1123716	-1	1123516	eqm10_NoEyeNmodel1_dir	90	HV	gazeCOD	GazeCoDxp	1	400	0	1123217	-5	1123117
GazeCoD_1Model_male	10	1	20	<?xml version="1.0"?>\n<Clock xmlns:dt="urn:schemas-microsoft-com:datatypes"><Description dt:dt="string">E-Prime Primary Realtime Clock</Description><StartTime><Timestamp dt:dt="int">0</Timestamp><DateUtc dt:dt="string">2017-05-03T08:03:54Z</DateUtc></StartTime><FrequencyChanges><FrequencyChange><Frequency dt:dt="r8">3312871</Frequency><Timestamp dt:dt="r8">2278046480</Timestamp><Current dt:dt="r…	60.001	1	right	-2016281038	2017-03-05	10:03:54	08:03:54	female	327	{RIGHTARROW}	77							0	1125869	1125549	{RIGHTARROW}	320	1124434	1123983	951	right8	11	10	306	mask11	0	1125533	0	1125333	eqm10_NoEyeNmodel1_dir	0	V	gazeCOD	GazeCoDxp	1	400	0	1125033	-1	1124933
GazeCoD_1Model_male	10	1	20	<?xml version="1.0"?>\n<Clock xmlns:dt="urn:schemas-microsoft-com:datatypes"><Description dt:dt="string">E-Prime Primary Realtime Clock</Description><StartTime><Timestamp dt:dt="int">0</Timestamp><DateUtc dt:dt="string">2017-05-03T08:03:54Z</DateUtc></StartTime><FrequencyChanges><FrequencyChange><Frequency dt:dt="r8">3312871</Frequency><Timestamp dt:dt="r8">2278046480</Timestamp><Current dt:dt="r…	60.001	1	right	-2016281038	2017-03-05	10:03:54	08:03:54	female	328	{RIGHTARROW}	77							0	1127741	1127416	{RIGHTARROW}	325	1126289	1125883	906	right8	33	10	307	mask33	0	1127399	0	1127199	eqm10_NoEyeNmodel1_dir	90	HV	gazeCOD	GazeCoDxp	1	400	0	1126899	10	1126799
GazeCoD_1Model_male	10	1	20	<?xml version="1.0"?>\n<Clock xmlns:dt="urn:schemas-microsoft-com:datatypes"><Description dt:dt="string">E-Prime Primary Realtime Clock</Description><StartTime><Timestamp dt:dt="int">0</Timestamp><DateUtc dt:dt="string">2017-05-03T08:03:54Z</DateUtc></StartTime><FrequencyChanges><FrequencyChange><Frequency dt:dt="r8">3312871</Frequency><Timestamp dt:dt="r8">2278046480</Timestamp><Current dt:dt="r…	60.001	1	right	-2016281038	2017-03-05	10:03:54	08:03:54	female	329	{RIGHTARROW}	46							0	1129853	1129366	{RIGHTARROW}	487	1128240	1127766	974	right1,6	29	10	308	mask29	0	1129349	0	1129149	eqm10_NoEyeNmodel1_dir	90	HV	gazeCOD	GazeCoDxp	1	400	0	1128849	9	1128749
GazeCoD_1Model_male	10	1	20	<?xml version="1.0"?>\n<Clock xmlns:dt="urn:schemas-microsoft-com:datatypes"><Description dt:dt="string">E-Prime Primary Realtime Clock</Description><StartTime><Timestamp dt:dt="int">0</Timestamp><DateUtc dt:dt="string">2017-05-03T08:03:54Z</DateUtc></StartTime><FrequencyChanges><FrequencyChange><Frequency dt:dt="r8">3312871</Frequency><Timestamp dt:dt="r8">2278046480</Timestamp><Current dt:dt="r…	60.001	1	right	-2016281038	2017-03-05	10:03:54	08:03:54	female	330	{RIGHTARROW}	40							0	1131573	1131399	{RIGHTARROW}	174	1130288	1129866	922	right6,4	32	10	309	mask32	0	1131383	0	1131183	eqm10_NoEyeNmodel1_dir	90	HV	gazeCOD	GazeCoDxp	1	400	0	1130883	-5	1130783
GazeCoD_1Model_male	10	1	20	<?xml version="1.0"?>\n<Clock xmlns:dt="urn:schemas-microsoft-com:datatypes"><Description dt:dt="string">E-Prime Primary Realtime Clock</Description><StartTime><Timestamp dt:dt="int">0</Timestamp><DateUtc dt:dt="string">2017-05-03T08:03:54Z</DateUtc></StartTime><FrequencyChanges><FrequencyChange><Frequency dt:dt="r8">3312871</Frequency><Timestamp dt:dt="r8">2278046480</Timestamp><Current dt:dt="r…	60.001	1	right	-2016281038	2017-03-05	10:03:54	08:03:54	female	331	{LEFTARROW}	51							0	1133325	1133183	{DOWNARROW}	142	1132065	1131583	982	left3,2	3	10	310	mask3	0	1133166	0	1132966	eqm10_NoEyeNmodel1_dir	0	V	gazeCOD	GazeCoDxp	0	400	0	1132666	1	1132566
GazeCoD_1Model_male	10	1	20	<?xml version="1.0"?>\n<Clock xmlns:dt="urn:schemas-microsoft-com:datatypes"><Description dt:dt="string">E-Prime Primary Realtime Clock</Description><StartTime><Timestamp dt:dt="int">0</Timestamp><DateUtc dt:dt="string">2017-05-03T08:03:54Z</DateUtc></StartTime><FrequencyChanges><FrequencyChange><Frequency dt:dt="r8">3312871</Frequency><Timestamp dt:dt="r8">2278046480</Timestamp><Current dt:dt="r…	60.001	1	right	-2016281038	2017-03-05	10:03:54	08:03:54	female	332	{LEFTARROW}	49							0	1135133	1134916	{LEFTARROW}	217	1133796	1133349	947	left1,6	13	10	311	mask13	0	1134899	0	1134699	eqm10_NoEyeNmodel1_dir	90	H	gazeCOD	GazeCoDxp	1	400	0	1134399	3	1134299
GazeCoD_1Model_male	10	1	20	<?xml version="1.0"?>\n<Clock xmlns:dt="urn:schemas-microsoft-com:datatypes"><Description dt:dt="string">E-Prime Primary Realtime Clock</Description><StartTime><Timestamp dt:dt="int">0</Timestamp><DateUtc dt:dt="string">2017-05-03T08:03:54Z</DateUtc></StartTime><FrequencyChanges><FrequencyChange><Frequency dt:dt="r8">3312871</Frequency><Timestamp dt:dt="r8">2278046480</Timestamp><Current dt:dt="r…	60.001	1	right	-2016281038	2017-03-05	10:03:54	08:03:54	female	333	{RIGHTARROW}	44							0	1136861	1136749	{RIGHTARROW}	112	1135629	1135149	980	right3,2	30	10	312	mask30	0	1136732	0	1136532	eqm10_NoEyeNmodel1_dir	90	HV	gazeCOD	GazeCoDxp	1	400	0	1136232	3	1136132
GazeCoD_1Model_male	10	1	20	<?xml version="1.0"?>\n<Clock xmlns:dt="urn:schemas-microsoft-com:datatypes"><Description dt:dt="string">E-Prime Primary Realtime Clock</Description><StartTime><Timestamp dt:dt="int">0</Timestamp><DateUtc dt:dt="string">2017-05-03T08:03:54Z</DateUtc></StartTime><FrequencyChanges><FrequencyChange><Frequency dt:dt="r8">3312871</Frequency><Timestamp dt:dt="r8">2278046480</Timestamp><Current dt:dt="r…	60.001	1	right	-2016281038	2017-03-05	10:03:54	08:03:54	female	334	{DOWNARROW}	79							0	1138677	1138366	{DOWNARROW}	311	1137249	1136882	867	DG0	23	10	313	mask23	0	1138349	0	1138149	eqm10_NoEyeNmodel1_dir	90	HV	gazeCOD	GazeCoDxp	1	400	0	1137849	0	1137749
GazeCoD_1Model_male	10	1	20	<?xml version="1.0"?>\n<Clock xmlns:dt="urn:schemas-microsoft-com:datatypes"><Description dt:dt="string">E-Prime Primary Realtime Clock</Description><StartTime><Timestamp dt:dt="int">0</Timestamp><DateUtc dt:dt="string">2017-05-03T08:03:54Z</DateUtc></StartTime><FrequencyChanges><FrequencyChange><Frequency dt:dt="r8">3312871</Frequency><Timestamp dt:dt="r8">2278046480</Timestamp><Current dt:dt="r…	60.001	1	right	-2016281038	2017-03-05	10:03:54	08:03:54	female	335	{LEFTARROW}	51							0	1140669	1140299	{DOWNARROW}	370	1139184	1138699	985	left3,2	25	10	314	mask25	0	1140282	0	1140082	eqm10_NoEyeNmodel1_dir	90	HV	gazeCOD	GazeCoDxp	0	400	0	1139782	-2	1139682
GazeCoD_1Model_male	10	1	20	<?xml version="1.0"?>\n<Clock xmlns:dt="urn:schemas-microsoft-com:datatypes"><Description dt:dt="string">E-Prime Primary Realtime Clock</Description><StartTime><Timestamp dt:dt="int">0</Timestamp><DateUtc dt:dt="string">2017-05-03T08:03:54Z</DateUtc></StartTime><FrequencyChanges><FrequencyChange><Frequency dt:dt="r8">3312871</Frequency><Timestamp dt:dt="r8">2278046480</Timestamp><Current dt:dt="r…	60.001	1	right	-2016281038	2017-03-05	10:03:54	08:03:54	female	336	{DOWNARROW}	79							0	1142325	1142149	{DOWNARROW}	175	1141027	1140682	845	DG0	12	10	315	mask12	0	1142132	0	1141932	eqm10_NoEyeNmodel1_dir	90	H	gazeCOD	GazeCoDxp	1	400	0	1141632	5	1141532
GazeCoD_1Model_male	10	1	20	<?xml version="1.0"?>\n<Clock xmlns:dt="urn:schemas-microsoft-com:datatypes"><Description dt:dt="string">E-Prime Primary Realtime Clock</Description><StartTime><Timestamp dt:dt="int">0</Timestamp><DateUtc dt:dt="string">2017-05-03T08:03:54Z</DateUtc></StartTime><FrequencyChanges><FrequencyChange><Frequency dt:dt="r8">3312871</Frequency><Timestamp dt:dt="r8">2278046480</Timestamp><Current dt:dt="r…	60.001	1	right	-2016281038	2017-03-05	10:03:54	08:03:54	female	337	{LEFTARROW}	55							0	1144276	1143966	{LEFTARROW}	310	1142839	1142349	990	left6,4	16	10	316	mask16	0	1143949	0	1143749	eqm10_NoEyeNmodel1_dir	90	H	gazeCOD	GazeCoDxp	1	400	0	1143449	10	1143349
GazeCoD_1Model_male	10	1	20	<?xml version="1.0"?>\n<Clock xmlns:dt="urn:schemas-microsoft-com:datatypes"><Description dt:dt="string">E-Prime Primary Realtime Clock</Description><StartTime><Timestamp dt:dt="int">0</Timestamp><DateUtc dt:dt="string">2017-05-03T08:03:54Z</DateUtc></StartTime><FrequencyChanges><FrequencyChange><Frequency dt:dt="r8">3312871</Frequency><Timestamp dt:dt="r8">2278046480</Timestamp><Current dt:dt="r…	60.001	1	right	-2016281038	2017-03-05	10:03:54	08:03:54	female	338	{LEFTARROW}	55							0	1145900	1145715	{LEFTARROW}	185	1144603	1144299	804	left6,4	27	10	317	mask27	0	1145699	0	1145499	eqm10_NoEyeNmodel1_dir	90	HV	gazeCOD	GazeCoDxp	1	400	0	1145199	-4	1145099
GazeCoD_1Model_male	10	1	20	<?xml version="1.0"?>\n<Clock xmlns:dt="urn:schemas-microsoft-com:datatypes"><Description dt:dt="string">E-Prime Primary Realtime Clock</Description><StartTime><Timestamp dt:dt="int">0</Timestamp><DateUtc dt:dt="string">2017-05-03T08:03:54Z</DateUtc></StartTime><FrequencyChanges><FrequencyChange><Frequency dt:dt="r8">3312871</Frequency><Timestamp dt:dt="r8">2278046480</Timestamp><Current dt:dt="r…	60.001	1	right	-2016281038	2017-03-05	10:03:54	08:03:54	female	339	{LEFTARROW}	49							0	1147788	1147465	{DOWNARROW}	323	1146341	1145915	926	left1,6	24	10	318	mask24	0	1147449	0	1147249	eqm10_NoEyeNmodel1_dir	90	HV	gazeCOD	GazeCoDxp	0	400	0	1146949	8	1146849
GazeCoD_1Model_male	10	1	20	<?xml version="1.0"?>\n<Clock xmlns:dt="urn:schemas-microsoft-com:datatypes"><Description dt:dt="string">E-Prime Primary Realtime Clock</Description><StartTime><Timestamp dt:dt="int">0</Timestamp><DateUtc dt:dt="string">2017-05-03T08:03:54Z</DateUtc></StartTime><FrequencyChanges><FrequencyChange><Frequency dt:dt="r8">3312871</Frequency><Timestamp dt:dt="r8">2278046480</Timestamp><Current dt:dt="r…	60.001	1	right	-2016281038	2017-03-05	10:03:54	08:03:54	female	340	{LEFTARROW}	53							0	1149644	1149382	{DOWNARROW}	262	1148257	1147799	958	left4,8	15	10	319	mask15	0	1149365	0	1149165	eqm10_NoEyeNmodel1_dir	90	H	gazeCOD	GazeCoDxp	0	400	0	1148865	8	1148765
GazeCoD_1Model_male	10	1	20	<?xml version="1.0"?>\n<Clock xmlns:dt="urn:schemas-microsoft-com:datatypes"><Description dt:dt="string">E-Prime Primary Realtime Clock</Description><StartTime><Timestamp dt:dt="int">0</Timestamp><DateUtc dt:dt="string">2017-05-03T08:03:54Z</DateUtc></StartTime><FrequencyChanges><FrequencyChange><Frequency dt:dt="r8">3312871</Frequency><Timestamp dt:dt="r8">2278046480</Timestamp><Current dt:dt="r…	60.001	1	right	-2016281038	2017-03-05	10:03:54	08:03:54	female	341	{RIGHTARROW}	42							0	1151404	1151032	{DOWNARROW}	372	1149920	1149665	755	right4,8	20	10	320	mask20	0	1151015	0	1150815	eqm10_NoEyeNmodel1_dir	90	H	gazeCOD	GazeCoDxp	0	400	0	1150515	-5	1150415
GazeCoD_1Model_male	10	1	20	<?xml version="1.0"?>\n<Clock xmlns:dt="urn:schemas-microsoft-com:datatypes"><Description dt:dt="string">E-Prime Primary Realtime Clock</Description><StartTime><Timestamp dt:dt="int">0</Timestamp><DateUtc dt:dt="string">2017-05-03T08:03:54Z</DateUtc></StartTime><FrequencyChanges><FrequencyChange><Frequency dt:dt="r8">3312871</Frequency><Timestamp dt:dt="r8">2278046480</Timestamp><Current dt:dt="r…	60.001	1	right	-2016281038	2017-03-05	10:03:54	08:03:54	female	342	{RIGHTARROW}	40							0	1153308	1152949	{RIGHTARROW}	359	1151837	1151415	922	right6,4	10	10	321	mask10	0	1152932	0	1152732	eqm10_NoEyeNmodel1_dir	0	V	gazeCOD	GazeCoDxp	1	400	0	1152432	-5	1152332
GazeCoD_1Model_male	10	1	20	<?xml version="1.0"?>\n<Clock xmlns:dt="urn:schemas-microsoft-com:datatypes"><Description dt:dt="string">E-Prime Primary Realtime Clock</Description><StartTime><Timestamp dt:dt="int">0</Timestamp><DateUtc dt:dt="string">2017-05-03T08:03:54Z</DateUtc></StartTime><FrequencyChanges><FrequencyChange><Frequency dt:dt="r8">3312871</Frequency><Timestamp dt:dt="r8">2278046480</Timestamp><Current dt:dt="r…	60.001	1	right	-2016281038	2017-03-05	10:03:54	08:03:54	female	343	{DOWNARROW}	79							0	1155004	1154715	{RIGHTARROW}	289	1153595	1153332	763	DG0	1	10	322	mask1	0	1154699	0	1154499	eqm10_NoEyeNmodel1_dir	0	V	gazeCOD	GazeCoDxp	0	400	0	1154199	4	1154099
GazeCoD_1Model_male	10	1	20	<?xml version="1.0"?>\n<Clock xmlns:dt="urn:schemas-microsoft-com:datatypes"><Description dt:dt="string">E-Prime Primary Realtime Clock</Description><StartTime><Timestamp dt:dt="int">0</Timestamp><DateUtc dt:dt="string">2017-05-03T08:03:54Z</DateUtc></StartTime><FrequencyChanges><FrequencyChange><Frequency dt:dt="r8">3312871</Frequency><Timestamp dt:dt="r8">2278046480</Timestamp><Current dt:dt="r…	60.001	1	right	-2016281038	2017-03-05	10:03:54	08:03:54	female	344	{RIGHTARROW}	42							0	1156692	1156582	{RIGHTARROW}	110	1155455	1155015	940	right4,8	9	10	323	mask9	0	1156565	0	1156365	eqm10_NoEyeNmodel1_dir	0	V	gazeCOD	GazeCoDxp	1	400	0	1156065	10	1155965
GazeCoD_1Model_male	10	1	20	<?xml version="1.0"?>\n<Clock xmlns:dt="urn:schemas-microsoft-com:datatypes"><Description dt:dt="string">E-Prime Primary Realtime Clock</Description><StartTime><Timestamp dt:dt="int">0</Timestamp><DateUtc dt:dt="string">2017-05-03T08:03:54Z</DateUtc></StartTime><FrequencyChanges><FrequencyChange><Frequency dt:dt="r8">3312871</Frequency><Timestamp dt:dt="r8">2278046480</Timestamp><Current dt:dt="r…	60.001	1	right	-2016281038	2017-03-05	10:03:54	08:03:54	female	345	{LEFTARROW}	78							0	1158244	1158182	{LEFTARROW}	62	1157069	1156715	854	left8	17	10	324	mask17	0	1158165	0	1157965	eqm10_NoEyeNmodel1_dir	90	H	gazeCOD	GazeCoDxp	1	400	0	1157665	-4	1157565
GazeCoD_1Model_male	10	1	20	<?xml version="1.0"?>\n<Clock xmlns:dt="urn:schemas-microsoft-com:datatypes"><Description dt:dt="string">E-Prime Primary Realtime Clock</Description><StartTime><Timestamp dt:dt="int">0</Timestamp><DateUtc dt:dt="string">2017-05-03T08:03:54Z</DateUtc></StartTime><FrequencyChanges><FrequencyChange><Frequency dt:dt="r8">3312871</Frequency><Timestamp dt:dt="r8">2278046480</Timestamp><Current dt:dt="r…	60.001	1	right	-2016281038	2017-03-05	10:03:54	08:03:54	female	346	{RIGHTARROW}	46							0	1160252	1159798	{DOWNARROW}	454	1158681	1158265	916	right1,6	18	10	325	mask18	0	1159782	0	1159582	eqm10_NoEyeNmodel1_dir	90	H	gazeCOD	GazeCoDxp	0	400	0	1159282	1	1159182
GazeCoD_1Model_male	10	1	20	<?xml version="1.0"?>\n<Clock xmlns:dt="urn:schemas-microsoft-com:datatypes"><Description dt:dt="string">E-Prime Primary Realtime Clock</Description><StartTime><Timestamp dt:dt="int">0</Timestamp><DateUtc dt:dt="string">2017-05-03T08:03:54Z</DateUtc></StartTime><FrequencyChanges><FrequencyChange><Frequency dt:dt="r8">3312871</Frequency><Timestamp dt:dt="r8">2278046480</Timestamp><Current dt:dt="r…	60.001	1	right	-2016281038	2017-03-05	10:03:54	08:03:54	female	347	{RIGHTARROW}	44							0	1161916	1161865	{RIGHTARROW}	51	1160749	1160265	984	right3,2	19	10	326	mask19	0	1161848	0	1161648	eqm10_NoEyeNmodel1_dir	90	H	gazeCOD	GazeCoDxp	1	400	0	1161348	-1	1161248
GazeCoD_1Model_male	10	1	20	<?xml version="1.0"?>\n<Clock xmlns:dt="urn:schemas-microsoft-com:datatypes"><Description dt:dt="string">E-Prime Primary Realtime Clock</Description><StartTime><Timestamp dt:dt="int">0</Timestamp><DateUtc dt:dt="string">2017-05-03T08:03:54Z</DateUtc></StartTime><FrequencyChanges><FrequencyChange><Frequency dt:dt="r8">3312871</Frequency><Timestamp dt:dt="r8">2278046480</Timestamp><Current dt:dt="r…	60.001	1	right	-2016281038	2017-03-05	10:03:54	08:03:54	female	348	{LEFTARROW}	51							0	1163948	1163382	{DOWNARROW}	566	1162257	1161932	825	left3,2	14	10	327	mask14	0	1163365	0	1163165	eqm10_NoEyeNmodel1_dir	90	H	gazeCOD	GazeCoDxp	0	400	0	1162865	8	1162765
GazeCoD_1Model_male	10	1	20	<?xml version="1.0"?>\n<Clock xmlns:dt="urn:schemas-microsoft-com:datatypes"><Description dt:dt="string">E-Prime Primary Realtime Clock</Description><StartTime><Timestamp dt:dt="int">0</Timestamp><DateUtc dt:dt="string">2017-05-03T08:03:54Z</DateUtc></StartTime><FrequencyChanges><FrequencyChange><Frequency dt:dt="r8">3312871</Frequency><Timestamp dt:dt="r8">2278046480</Timestamp><Current dt:dt="r…	60.001	1	right	-2016281038	2017-03-05	10:03:54	08:03:54	female	349	{RIGHTARROW}	40							0	1166020	1165348	{RIGHTARROW}	672	1164230	1163965	765	right6,4	21	10	328	mask21	0	1165332	0	1165132	eqm10_NoEyeNmodel1_dir	90	H	gazeCOD	GazeCoDxp	1	400	0	1164832	2	1164732
GazeCoD_1Model_male	10	1	20	<?xml version="1.0"?>\n<Clock xmlns:dt="urn:schemas-microsoft-com:datatypes"><Description dt:dt="string">E-Prime Primary Realtime Clock</Description><StartTime><Timestamp dt:dt="int">0</Timestamp><DateUtc dt:dt="string">2017-05-03T08:03:54Z</DateUtc></StartTime><FrequencyChanges><FrequencyChange><Frequency dt:dt="r8">3312871</Frequency><Timestamp dt:dt="r8">2278046480</Timestamp><Current dt:dt="r…	60.001	1	right	-2016281038	2017-03-05	10:03:54	08:03:54	female	350	{RIGHTARROW}	44							0	1167724	1167481	{DOWNARROW}	243	1166358	1166031	827	right3,2	8	10	329	mask8	0	1167465	0	1167265	eqm10_NoEyeNmodel1_dir	0	V	gazeCOD	GazeCoDxp	0	400	0	1166965	7	1166865
GazeCoD_1Model_male	10	1	20	<?xml version="1.0"?>\n<Clock xmlns:dt="urn:schemas-microsoft-com:datatypes"><Description dt:dt="string">E-Prime Primary Realtime Clock</Description><StartTime><Timestamp dt:dt="int">0</Timestamp><DateUtc dt:dt="string">2017-05-03T08:03:54Z</DateUtc></StartTime><FrequencyChanges><FrequencyChange><Frequency dt:dt="r8">3312871</Frequency><Timestamp dt:dt="r8">2278046480</Timestamp><Current dt:dt="r…	60.001	1	right	-2016281038	2017-03-05	10:03:54	08:03:54	female	351	{LEFTARROW}	53							0	1169428	1169231	{LEFTARROW}	197	1168117	1167748	869	left4,8	26	10	330	mask26	0	1169215	0	1169015	eqm10_NoEyeNmodel1_dir	90	HV	gazeCOD	GazeCoDxp	1	400	0	1168715	-2	1168615
GazeCoD_1Model_male	10	1	20	<?xml version="1.0"?>\n<Clock xmlns:dt="urn:schemas-microsoft-com:datatypes"><Description dt:dt="string">E-Prime Primary Realtime Clock</Description><StartTime><Timestamp dt:dt="int">0</Timestamp><DateUtc dt:dt="string">2017-05-03T08:03:54Z</DateUtc></StartTime><FrequencyChanges><FrequencyChange><Frequency dt:dt="r8">3312871</Frequency><Timestamp dt:dt="r8">2278046480</Timestamp><Current dt:dt="r…	60.001	1	right	-2016281038	2017-03-05	10:03:54	08:03:54	female	352	{LEFTARROW}	78							0	1236993	1236979	{LEFTARROW}	14	1235856	1235479	877	left8	28	11	331	mask28	0	1236963	0	1236763	eqm10_NoEyeNmodel1_dir	90	HV	gazeCOD	GazeCoDxp	1	400	0	1236463	7	1236363
GazeCoD_1Model_male	10	1	20	<?xml version="1.0"?>\n<Clock xmlns:dt="urn:schemas-microsoft-com:datatypes"><Description dt:dt="string">E-Prime Primary Realtime Clock</Description><StartTime><Timestamp dt:dt="int">0</Timestamp><DateUtc dt:dt="string">2017-05-03T08:03:54Z</DateUtc></StartTime><FrequencyChanges><FrequencyChange><Frequency dt:dt="r8">3312871</Frequency><Timestamp dt:dt="r8">2278046480</Timestamp><Current dt:dt="r…	60.001	1	right	-2016281038	2017-03-05	10:03:54	08:03:54	female	353	{DOWNARROW}	79							0	1238425	1238379	{DOWNARROW}	46	1237263	1237013	750	DG0	23	11	332	mask23	0	1238362	-1	1238162	eqm10_NoEyeNmodel1_dir	90	HV	gazeCOD	GazeCoDxp	1	400	0	1237863	0	1237763
GazeCoD_1Model_male	10	1	20	<?xml version="1.0"?>\n<Clock xmlns:dt="urn:schemas-microsoft-com:datatypes"><Description dt:dt="string">E-Prime Primary Realtime Clock</Description><StartTime><Timestamp dt:dt="int">0</Timestamp><DateUtc dt:dt="string">2017-05-03T08:03:54Z</DateUtc></StartTime><FrequencyChanges><FrequencyChange><Frequency dt:dt="r8">3312871</Frequency><Timestamp dt:dt="r8">2278046480</Timestamp><Current dt:dt="r…	60.001	1	right	-2016281038	2017-03-05	10:03:54	08:03:54	female	354	{RIGHTARROW}	40							0	1240209	1240012	{LEFTARROW}	197	1238890	1238446	944	right6,4	21	11	333	mask21	0	1239996	0	1239796	eqm10_NoEyeNmodel1_dir	90	H	gazeCOD	GazeCoDxp	0	400	0	1239496	6	1239396
GazeCoD_1Model_male	10	1	20	<?xml version="1.0"?>\n<Clock xmlns:dt="urn:schemas-microsoft-com:datatypes"><Description dt:dt="string">E-Prime Primary Realtime Clock</Description><StartTime><Timestamp dt:dt="int">0</Timestamp><DateUtc dt:dt="string">2017-05-03T08:03:54Z</DateUtc></StartTime><FrequencyChanges><FrequencyChange><Frequency dt:dt="r8">3312871</Frequency><Timestamp dt:dt="r8">2278046480</Timestamp><Current dt:dt="r…	60.001	1	right	-2016281038	2017-03-05	10:03:54	08:03:54	female	355	{RIGHTARROW}	77							0	1241953	1241712	{DOWNARROW}	241	1240592	1240229	863	right8	11	11	334	mask11	0	1241696	0	1241496	eqm10_NoEyeNmodel1_dir	0	V	gazeCOD	GazeCoDxp	0	400	0	1241196	4	1241096
GazeCoD_1Model_male	10	1	20	<?xml version="1.0"?>\n<Clock xmlns:dt="urn:schemas-microsoft-com:datatypes"><Description dt:dt="string">E-Prime Primary Realtime Clock</Description><StartTime><Timestamp dt:dt="int">0</Timestamp><DateUtc dt:dt="string">2017-05-03T08:03:54Z</DateUtc></StartTime><FrequencyChanges><FrequencyChange><Frequency dt:dt="r8">3312871</Frequency><Timestamp dt:dt="r8">2278046480</Timestamp><Current dt:dt="r…	60.001	1	right	-2016281038	2017-03-05	10:03:54	08:03:54	female	356	{LEFTARROW}	53							0	1243625	1243446	{DOWNARROW}	179	1242324	1241962	862	left4,8	15	11	335	mask15	0	1243429	0	1243229	eqm10_NoEyeNmodel1_dir	90	H	gazeCOD	GazeCoDxp	0	400	0	1242929	5	1242829
GazeCoD_1Model_male	10	1	20	<?xml version="1.0"?>\n<Clock xmlns:dt="urn:schemas-microsoft-com:datatypes"><Description dt:dt="string">E-Prime Primary Realtime Clock</Description><StartTime><Timestamp dt:dt="int">0</Timestamp><DateUtc dt:dt="string">2017-05-03T08:03:54Z</DateUtc></StartTime><FrequencyChanges><FrequencyChange><Frequency dt:dt="r8">3312871</Frequency><Timestamp dt:dt="r8">2278046480</Timestamp><Current dt:dt="r…	60.001	1	right	-2016281038	2017-03-05	10:03:54	08:03:54	female	357	{LEFTARROW}	49							0	1245305	1245146	{DOWNARROW}	159	1244035	1243646	889	left1,6	2	11	336	mask2	0	1245129	-1	1244929	eqm10_NoEyeNmodel1_dir	0	V	gazeCOD	GazeCoDxp	0	400	0	1244630	-5	1244530
GazeCoD_1Model_male	10	1	20	<?xml version="1.0"?>\n<Clock xmlns:dt="urn:schemas-microsoft-com:datatypes"><Description dt:dt="string">E-Prime Primary Realtime Clock</Description><StartTime><Timestamp dt:dt="int">0</Timestamp><DateUtc dt:dt="string">2017-05-03T08:03:54Z</DateUtc></StartTime><FrequencyChanges><FrequencyChange><Frequency dt:dt="r8">3312871</Frequency><Timestamp dt:dt="r8">2278046480</Timestamp><Current dt:dt="r…	60.001	1	right	-2016281038	2017-03-05	10:03:54	08:03:54	female	358	{RIGHTARROW}	77							0	1247193	1246879	{RIGHTARROW}	314	1245754	1245329	925	right8	22	11	337	mask22	0	1246862	0	1246662	eqm10_NoEyeNmodel1_dir	90	H	gazeCOD	GazeCoDxp	1	400	0	1246362	8	1246262
GazeCoD_1Model_male	10	1	20	<?xml version="1.0"?>\n<Clock xmlns:dt="urn:schemas-microsoft-com:datatypes"><Description dt:dt="string">E-Prime Primary Realtime Clock</Description><StartTime><Timestamp dt:dt="int">0</Timestamp><DateUtc dt:dt="string">2017-05-03T08:03:54Z</DateUtc></StartTime><FrequencyChanges><FrequencyChange><Frequency dt:dt="r8">3312871</Frequency><Timestamp dt:dt="r8">2278046480</Timestamp><Current dt:dt="r…	60.001	1	right	-2016281038	2017-03-05	10:03:54	08:03:54	female	359	{LEFTARROW}	78							0	1251449	1248745	{LEFTARROW}	2704	1247624	1247212	912	left8	17	11	338	mask17	0	1248729	0	1248529	eqm10_NoEyeNmodel1_dir	90	H	gazeCOD	GazeCoDxp	1	400	0	1248229	5	1248129
GazeCoD_1Model_male	10	1	20	<?xml version="1.0"?>\n<Clock xmlns:dt="urn:schemas-microsoft-com:datatypes"><Description dt:dt="string">E-Prime Primary Realtime Clock</Description><StartTime><Timestamp dt:dt="int">0</Timestamp><DateUtc dt:dt="string">2017-05-03T08:03:54Z</DateUtc></StartTime><FrequencyChanges><FrequencyChange><Frequency dt:dt="r8">3312871</Frequency><Timestamp dt:dt="r8">2278046480</Timestamp><Current dt:dt="r…	60.001	1	right	-2016281038	2017-03-05	10:03:54	08:03:54	female	360	{DOWNARROW}	79							0	1252945	1252845	{DOWNARROW}	100	1251719	1251462	757	DG0	1	11	339	mask1	0	1252829	0	1252629	eqm10_NoEyeNmodel1_dir	0	V	gazeCOD	GazeCoDxp	1	400	0	1252329	10	1252229
GazeCoD_1Model_male	10	1	20	<?xml version="1.0"?>\n<Clock xmlns:dt="urn:schemas-microsoft-com:datatypes"><Description dt:dt="string">E-Prime Primary Realtime Clock</Description><StartTime><Timestamp dt:dt="int">0</Timestamp><DateUtc dt:dt="string">2017-05-03T08:03:54Z</DateUtc></StartTime><FrequencyChanges><FrequencyChange><Frequency dt:dt="r8">3312871</Frequency><Timestamp dt:dt="r8">2278046480</Timestamp><Current dt:dt="r…	60.001	1	right	-2016281038	2017-03-05	10:03:54	08:03:54	female	361	{RIGHTARROW}	44							0	1255409	1254362	{DOWNARROW}	1047	1253246	1252962	784	right3,2	30	11	340	mask30	0	1254345	0	1254145	eqm10_NoEyeNmodel1_dir	90	HV	gazeCOD	GazeCoDxp	0	400	0	1253845	-1	1253745
GazeCoD_1Model_male	10	1	20	<?xml version="1.0"?>\n<Clock xmlns:dt="urn:schemas-microsoft-com:datatypes"><Description dt:dt="string">E-Prime Primary Realtime Clock</Description><StartTime><Timestamp dt:dt="int">0</Timestamp><DateUtc dt:dt="string">2017-05-03T08:03:54Z</DateUtc></StartTime><FrequencyChanges><FrequencyChange><Frequency dt:dt="r8">3312871</Frequency><Timestamp dt:dt="r8">2278046480</Timestamp><Current dt:dt="r…	60.001	1	right	-2016281038	2017-03-05	10:03:54	08:03:54	female	362	{LEFTARROW}	49							0	1258001	1256862	{LEFTARROW}	1139	1255744	1255429	815	left1,6	24	11	341	mask24	0	1256845	0	1256645	eqm10_NoEyeNmodel1_dir	90	HV	gazeCOD	GazeCoDxp	1	400	0	1256345	1	1256245
GazeCoD_1Model_male	10	1	20	<?xml version="1.0"?>\n<Clock xmlns:dt="urn:schemas-microsoft-com:datatypes"><Description dt:dt="string">E-Prime Primary Realtime Clock</Description><StartTime><Timestamp dt:dt="int">0</Timestamp><DateUtc dt:dt="string">2017-05-03T08:03:54Z</DateUtc></StartTime><FrequencyChanges><FrequencyChange><Frequency dt:dt="r8">3312871</Frequency><Timestamp dt:dt="r8">2278046480</Timestamp><Current dt:dt="r…	60.001	1	right	-2016281038	2017-03-05	10:03:54	08:03:54	female	363	{LEFTARROW}	49							0	1259609	1259495	{LEFTARROW}	114	1258376	1258012	864	left1,6	13	11	342	mask13	0	1259478	-1	1259278	eqm10_NoEyeNmodel1_dir	90	H	gazeCOD	GazeCoDxp	1	400	0	1258979	3	1258879
GazeCoD_1Model_male	10	1	20	<?xml version="1.0"?>\n<Clock xmlns:dt="urn:schemas-microsoft-com:datatypes"><Description dt:dt="string">E-Prime Primary Realtime Clock</Description><StartTime><Timestamp dt:dt="int">0</Timestamp><DateUtc dt:dt="string">2017-05-03T08:03:54Z</DateUtc></StartTime><FrequencyChanges><FrequencyChange><Frequency dt:dt="r8">3312871</Frequency><Timestamp dt:dt="r8">2278046480</Timestamp><Current dt:dt="r…	60.001	1	right	-2016281038	2017-03-05	10:03:54	08:03:54	female	364	{LEFTARROW}	53							0	1261321	1261195	{LEFTARROW}	126	1260069	1259628	941	left4,8	26	11	343	mask26	0	1261178	0	1260978	eqm10_NoEyeNmodel1_dir	90	HV	gazeCOD	GazeCoDxp	1	400	0	1260678	9	1260578
GazeCoD_1Model_male	10	1	20	<?xml version="1.0"?>\n<Clock xmlns:dt="urn:schemas-microsoft-com:datatypes"><Description dt:dt="string">E-Prime Primary Realtime Clock</Description><StartTime><Timestamp dt:dt="int">0</Timestamp><DateUtc dt:dt="string">2017-05-03T08:03:54Z</DateUtc></StartTime><FrequencyChanges><FrequencyChange><Frequency dt:dt="r8">3312871</Frequency><Timestamp dt:dt="r8">2278046480</Timestamp><Current dt:dt="r…	60.001	1	right	-2016281038	2017-03-05	10:03:54	08:03:54	female	365	{LEFTARROW}	51							0	1263145	1262895	{DOWNARROW}	250	1261784	1261345	939	left3,2	25	11	344	mask25	0	1262878	-1	1262678	eqm10_NoEyeNmodel1_dir	90	HV	gazeCOD	GazeCoDxp	0	400	0	1262379	-5	1262279
GazeCoD_1Model_male	10	1	20	<?xml version="1.0"?>\n<Clock xmlns:dt="urn:schemas-microsoft-com:datatypes"><Description dt:dt="string">E-Prime Primary Realtime Clock</Description><StartTime><Timestamp dt:dt="int">0</Timestamp><DateUtc dt:dt="string">2017-05-03T08:03:54Z</DateUtc></StartTime><FrequencyChanges><FrequencyChange><Frequency dt:dt="r8">3312871</Frequency><Timestamp dt:dt="r8">2278046480</Timestamp><Current dt:dt="r…	60.001	1	right	-2016281038	2017-03-05	10:03:54	08:03:54	female	366	{LEFTARROW}	51							0	1264720	1264595	{LEFTARROW}	125	1263477	1263162	815	left3,2	14	11	345	mask14	0	1264578	0	1264378	eqm10_NoEyeNmodel1_dir	90	H	gazeCOD	GazeCoDxp	1	400	0	1264078	1	1263978
GazeCoD_1Model_male	10	1	20	<?xml version="1.0"?>\n<Clock xmlns:dt="urn:schemas-microsoft-com:datatypes"><Description dt:dt="string">E-Prime Primary Realtime Clock</Description><StartTime><Timestamp dt:dt="int">0</Timestamp><DateUtc dt:dt="string">2017-05-03T08:03:54Z</DateUtc></StartTime><FrequencyChanges><FrequencyChange><Frequency dt:dt="r8">3312871</Frequency><Timestamp dt:dt="r8">2278046480</Timestamp><Current dt:dt="r…	60.001	1	right	-2016281038	2017-03-05	10:03:54	08:03:54	female	367	{RIGHTARROW}	42							0	1266417	1266228	{RIGHTARROW}	188	1265107	1264745	862	right4,8	9	11	346	mask9	0	1266212	0	1266012	eqm10_NoEyeNmodel1_dir	0	V	gazeCOD	GazeCoDxp	1	400	0	1265712	5	1265612
GazeCoD_1Model_male	10	1	20	<?xml version="1.0"?>\n<Clock xmlns:dt="urn:schemas-microsoft-com:datatypes"><Description dt:dt="string">E-Prime Primary Realtime Clock</Description><StartTime><Timestamp dt:dt="int">0</Timestamp><DateUtc dt:dt="string">2017-05-03T08:03:54Z</DateUtc></StartTime><FrequencyChanges><FrequencyChange><Frequency dt:dt="r8">3312871</Frequency><Timestamp dt:dt="r8">2278046480</Timestamp><Current dt:dt="r…	60.001	1	right	-2016281038	2017-03-05	10:03:54	08:03:54	female	368	{RIGHTARROW}	44							0	1268288	1268045	{RIGHTARROW}	243	1266922	1266428	994	right3,2	19	11	347	mask19	0	1268028	0	1267828	eqm10_NoEyeNmodel1_dir	90	H	gazeCOD	GazeCoDxp	1	400	0	1267528	6	1267428
GazeCoD_1Model_male	10	1	20	<?xml version="1.0"?>\n<Clock xmlns:dt="urn:schemas-microsoft-com:datatypes"><Description dt:dt="string">E-Prime Primary Realtime Clock</Description><StartTime><Timestamp dt:dt="int">0</Timestamp><DateUtc dt:dt="string">2017-05-03T08:03:54Z</DateUtc></StartTime><FrequencyChanges><FrequencyChange><Frequency dt:dt="r8">3312871</Frequency><Timestamp dt:dt="r8">2278046480</Timestamp><Current dt:dt="r…	60.001	1	right	-2016281038	2017-03-05	10:03:54	08:03:54	female	369	{LEFTARROW}	55							0	1270224	1269861	{DOWNARROW}	363	1268748	1268312	936	left6,4	5	11	348	mask5	0	1269845	0	1269645	eqm10_NoEyeNmodel1_dir	0	V	gazeCOD	GazeCoDxp	0	400	0	1269345	-3	1269245
GazeCoD_1Model_male	10	1	20	<?xml version="1.0"?>\n<Clock xmlns:dt="urn:schemas-microsoft-com:datatypes"><Description dt:dt="string">E-Prime Primary Realtime Clock</Description><StartTime><Timestamp dt:dt="int">0</Timestamp><DateUtc dt:dt="string">2017-05-03T08:03:54Z</DateUtc></StartTime><FrequencyChanges><FrequencyChange><Frequency dt:dt="r8">3312871</Frequency><Timestamp dt:dt="r8">2278046480</Timestamp><Current dt:dt="r…	60.001	1	right	-2016281038	2017-03-05	10:03:54	08:03:54	female	370	{RIGHTARROW}	42							0	1272080	1271845	{LEFTARROW}	235	1270727	1270245	982	right4,8	20	11	349	mask20	0	1271828	0	1271628	eqm10_NoEyeNmodel1_dir	90	H	gazeCOD	GazeCoDxp	0	400	0	1271328	1	1271228
GazeCoD_1Model_male	10	1	20	<?xml version="1.0"?>\n<Clock xmlns:dt="urn:schemas-microsoft-com:datatypes"><Description dt:dt="string">E-Prime Primary Realtime Clock</Description><StartTime><Timestamp dt:dt="int">0</Timestamp><DateUtc dt:dt="string">2017-05-03T08:03:54Z</DateUtc></StartTime><FrequencyChanges><FrequencyChange><Frequency dt:dt="r8">3312871</Frequency><Timestamp dt:dt="r8">2278046480</Timestamp><Current dt:dt="r…	60.001	1	right	-2016281038	2017-03-05	10:03:54	08:03:54	female	371	{LEFTARROW}	55							0	1273864	1273578	{LEFTARROW}	286	1272463	1272095	868	left6,4	27	11	350	mask27	0	1273561	0	1273361	eqm10_NoEyeNmodel1_dir	90	HV	gazeCOD	GazeCoDxp	1	400	0	1273061	-2	1272961
GazeCoD_1Model_male	10	1	20	<?xml version="1.0"?>\n<Clock xmlns:dt="urn:schemas-microsoft-com:datatypes"><Description dt:dt="string">E-Prime Primary Realtime Clock</Description><StartTime><Timestamp dt:dt="int">0</Timestamp><DateUtc dt:dt="string">2017-05-03T08:03:54Z</DateUtc></StartTime><FrequencyChanges><FrequencyChange><Frequency dt:dt="r8">3312871</Frequency><Timestamp dt:dt="r8">2278046480</Timestamp><Current dt:dt="r…	60.001	1	right	-2016281038	2017-03-05	10:03:54	08:03:54	female	372	{RIGHTARROW}	46							0	1275648	1275461	{DOWNARROW}	187	1274337	1273878	959	right1,6	7	11	351	mask7	0	1275445	0	1275245	eqm10_NoEyeNmodel1_dir	0	V	gazeCOD	GazeCoDxp	0	400	0	1274945	8	1274845
GazeCoD_1Model_male	10	1	20	<?xml version="1.0"?>\n<Clock xmlns:dt="urn:schemas-microsoft-com:datatypes"><Description dt:dt="string">E-Prime Primary Realtime Clock</Description><StartTime><Timestamp dt:dt="int">0</Timestamp><DateUtc dt:dt="string">2017-05-03T08:03:54Z</DateUtc></StartTime><FrequencyChanges><FrequencyChange><Frequency dt:dt="r8">3312871</Frequency><Timestamp dt:dt="r8">2278046480</Timestamp><Current dt:dt="r…	60.001	1	right	-2016281038	2017-03-05	10:03:54	08:03:54	female	373	{LEFTARROW}	78							0	1277144	1277061	{LEFTARROW}	83	1275940	1275661	779	left8	6	11	352	mask6	0	1277045	0	1276845	eqm10_NoEyeNmodel1_dir	0	V	gazeCOD	GazeCoDxp	1	400	0	1276545	5	1276445
GazeCoD_1Model_male	10	1	20	<?xml version="1.0"?>\n<Clock xmlns:dt="urn:schemas-microsoft-com:datatypes"><Description dt:dt="string">E-Prime Primary Realtime Clock</Description><StartTime><Timestamp dt:dt="int">0</Timestamp><DateUtc dt:dt="string">2017-05-03T08:03:54Z</DateUtc></StartTime><FrequencyChanges><FrequencyChange><Frequency dt:dt="r8">3312871</Frequency><Timestamp dt:dt="r8">2278046480</Timestamp><Current dt:dt="r…	60.001	1	right	-2016281038	2017-03-05	10:03:54	08:03:54	female	374	{LEFTARROW}	51							0	1279040	1278678	{DOWNARROW}	362	1277564	1277161	903	left3,2	3	11	353	mask3	0	1278661	0	1278461	eqm10_NoEyeNmodel1_dir	0	V	gazeCOD	GazeCoDxp	0	400	0	1278161	-3	1278061
GazeCoD_1Model_male	10	1	20	<?xml version="1.0"?>\n<Clock xmlns:dt="urn:schemas-microsoft-com:datatypes"><Description dt:dt="string">E-Prime Primary Realtime Clock</Description><StartTime><Timestamp dt:dt="int">0</Timestamp><DateUtc dt:dt="string">2017-05-03T08:03:54Z</DateUtc></StartTime><FrequencyChanges><FrequencyChange><Frequency dt:dt="r8">3312871</Frequency><Timestamp dt:dt="r8">2278046480</Timestamp><Current dt:dt="r…	60.001	1	right	-2016281038	2017-03-05	10:03:54	08:03:54	female	375	{DOWNARROW}	79							0	1280760	1280511	{RIGHTARROW}	249	1279384	1279061	823	DG0	12	11	354	mask12	0	1280494	0	1280294	eqm10_NoEyeNmodel1_dir	90	H	gazeCOD	GazeCoDxp	0	400	0	1279994	10	1279894
GazeCoD_1Model_male	10	1	20	<?xml version="1.0"?>\n<Clock xmlns:dt="urn:schemas-microsoft-com:datatypes"><Description dt:dt="string">E-Prime Primary Realtime Clock</Description><StartTime><Timestamp dt:dt="int">0</Timestamp><DateUtc dt:dt="string">2017-05-03T08:03:54Z</DateUtc></StartTime><FrequencyChanges><FrequencyChange><Frequency dt:dt="r8">3312871</Frequency><Timestamp dt:dt="r8">2278046480</Timestamp><Current dt:dt="r…	60.001	1	right	-2016281038	2017-03-05	10:03:54	08:03:54	female	376	{RIGHTARROW}	46							0	1283232	1282328	{DOWNARROW}	904	1281201	1280778	923	right1,6	29	11	355	mask29	0	1282311	0	1282111	eqm10_NoEyeNmodel1_dir	90	HV	gazeCOD	GazeCoDxp	0	400	0	1281811	10	1281711
GazeCoD_1Model_male	10	1	20	<?xml version="1.0"?>\n<Clock xmlns:dt="urn:schemas-microsoft-com:datatypes"><Description dt:dt="string">E-Prime Primary Realtime Clock</Description><StartTime><Timestamp dt:dt="int">0</Timestamp><DateUtc dt:dt="string">2017-05-03T08:03:54Z</DateUtc></StartTime><FrequencyChanges><FrequencyChange><Frequency dt:dt="r8">3312871</Frequency><Timestamp dt:dt="r8">2278046480</Timestamp><Current dt:dt="r…	60.001	1	right	-2016281038	2017-03-05	10:03:54	08:03:54	female	377	{RIGHTARROW}	40							0	1284944	1284644	{RIGHTARROW}	300	1283526	1283244	782	right6,4	10	11	356	mask10	0	1284628	0	1284428	eqm10_NoEyeNmodel1_dir	0	V	gazeCOD	GazeCoDxp	1	400	0	1284128	2	1284028
GazeCoD_1Model_male	10	1	20	<?xml version="1.0"?>\n<Clock xmlns:dt="urn:schemas-microsoft-com:datatypes"><Description dt:dt="string">E-Prime Primary Realtime Clock</Description><StartTime><Timestamp dt:dt="int">0</Timestamp><DateUtc dt:dt="string">2017-05-03T08:03:54Z</DateUtc></StartTime><FrequencyChanges><FrequencyChange><Frequency dt:dt="r8">3312871</Frequency><Timestamp dt:dt="r8">2278046480</Timestamp><Current dt:dt="r…	60.001	1	right	-2016281038	2017-03-05	10:03:54	08:03:54	female	378	{LEFTARROW}	53							0	1286776	1286444	{DOWNARROW}	332	1285329	1284961	868	left4,8	4	11	357	mask4	0	1286428	0	1286228	eqm10_NoEyeNmodel1_dir	0	V	gazeCOD	GazeCoDxp	0	400	0	1285928	-1	1285828
GazeCoD_1Model_male	10	1	20	<?xml version="1.0"?>\n<Clock xmlns:dt="urn:schemas-microsoft-com:datatypes"><Description dt:dt="string">E-Prime Primary Realtime Clock</Description><StartTime><Timestamp dt:dt="int">0</Timestamp><DateUtc dt:dt="string">2017-05-03T08:03:54Z</DateUtc></StartTime><FrequencyChanges><FrequencyChange><Frequency dt:dt="r8">3312871</Frequency><Timestamp dt:dt="r8">2278046480</Timestamp><Current dt:dt="r…	60.001	1	right	-2016281038	2017-03-05	10:03:54	08:03:54	female	379	{LEFTARROW}	55							0	1288480	1288261	{LEFTARROW}	219	1287139	1286794	845	left6,4	16	11	358	mask16	0	1288244	0	1288044	eqm10_NoEyeNmodel1_dir	90	H	gazeCOD	GazeCoDxp	1	400	0	1287744	5	1287644
GazeCoD_1Model_male	10	1	20	<?xml version="1.0"?>\n<Clock xmlns:dt="urn:schemas-microsoft-com:datatypes"><Description dt:dt="string">E-Prime Primary Realtime Clock</Description><StartTime><Timestamp dt:dt="int">0</Timestamp><DateUtc dt:dt="string">2017-05-03T08:03:54Z</DateUtc></StartTime><FrequencyChanges><FrequencyChange><Frequency dt:dt="r8">3312871</Frequency><Timestamp dt:dt="r8">2278046480</Timestamp><Current dt:dt="r…	60.001	1	right	-2016281038	2017-03-05	10:03:54	08:03:54	female	380	{RIGHTARROW}	42							0	1290248	1290011	{RIGHTARROW}	237	1288898	1288494	904	right4,8	31	11	359	mask31	0	1289994	0	1289794	eqm10_NoEyeNmodel1_dir	90	HV	gazeCOD	GazeCoDxp	1	400	0	1289494	-4	1289394
GazeCoD_1Model_male	10	1	20	<?xml version="1.0"?>\n<Clock xmlns:dt="urn:schemas-microsoft-com:datatypes"><Description dt:dt="string">E-Prime Primary Realtime Clock</Description><StartTime><Timestamp dt:dt="int">0</Timestamp><DateUtc dt:dt="string">2017-05-03T08:03:54Z</DateUtc></StartTime><FrequencyChanges><FrequencyChange><Frequency dt:dt="r8">3312871</Frequency><Timestamp dt:dt="r8">2278046480</Timestamp><Current dt:dt="r…	60.001	1	right	-2016281038	2017-03-05	10:03:54	08:03:54	female	381	{RIGHTARROW}	46							0	1293016	1291694	{DOWNARROW}	1322	1290568	1290261	807	right1,6	18	11	360	mask18	0	1291677	0	1291477	eqm10_NoEyeNmodel1_dir	90	H	gazeCOD	GazeCoDxp	0	400	0	1291177	9	1291077
GazeCoD_1Model_male	10	1	20	<?xml version="1.0"?>\n<Clock xmlns:dt="urn:schemas-microsoft-com:datatypes"><Description dt:dt="string">E-Prime Primary Realtime Clock</Description><StartTime><Timestamp dt:dt="int">0</Timestamp><DateUtc dt:dt="string">2017-05-03T08:03:54Z</DateUtc></StartTime><FrequencyChanges><FrequencyChange><Frequency dt:dt="r8">3312871</Frequency><Timestamp dt:dt="r8">2278046480</Timestamp><Current dt:dt="r…	60.001	1	right	-2016281038	2017-03-05	10:03:54	08:03:54	female	382	{RIGHTARROW}	44							0	1294872	1294561	{DOWNARROW}	311	1293435	1293027	908	right3,2	8	11	361	mask8	0	1294544	0	1294344	eqm10_NoEyeNmodel1_dir	0	V	gazeCOD	GazeCoDxp	0	400	0	1294044	9	1293944
GazeCoD_1Model_male	10	1	20	<?xml version="1.0"?>\n<Clock xmlns:dt="urn:schemas-microsoft-com:datatypes"><Description dt:dt="string">E-Prime Primary Realtime Clock</Description><StartTime><Timestamp dt:dt="int">0</Timestamp><DateUtc dt:dt="string">2017-05-03T08:03:54Z</DateUtc></StartTime><FrequencyChanges><FrequencyChange><Frequency dt:dt="r8">3312871</Frequency><Timestamp dt:dt="r8">2278046480</Timestamp><Current dt:dt="r…	60.001	1	right	-2016281038	2017-03-05	10:03:54	08:03:54	female	383	{RIGHTARROW}	77							0	1296711	1296494	{RIGHTARROW}	217	1295382	1294894	988	right8	33	11	362	mask33	0	1296477	0	1296277	eqm10_NoEyeNmodel1_dir	90	HV	gazeCOD	GazeCoDxp	1	400	0	1295977	-5	1295877
GazeCoD_1Model_male	10	1	20	<?xml version="1.0"?>\n<Clock xmlns:dt="urn:schemas-microsoft-com:datatypes"><Description dt:dt="string">E-Prime Primary Realtime Clock</Description><StartTime><Timestamp dt:dt="int">0</Timestamp><DateUtc dt:dt="string">2017-05-03T08:03:54Z</DateUtc></StartTime><FrequencyChanges><FrequencyChange><Frequency dt:dt="r8">3312871</Frequency><Timestamp dt:dt="r8">2278046480</Timestamp><Current dt:dt="r…	60.001	1	right	-2016281038	2017-03-05	10:03:54	08:03:54	female	384	{RIGHTARROW}	40							0	1298303	1298111	{RIGHTARROW}	192	1296997	1296727	770	right6,4	32	11	363	mask32	0	1298094	0	1297894	eqm10_NoEyeNmodel1_dir	90	HV	gazeCOD	GazeCoDxp	1	400	0	1297594	-3	1297494
GazeCoD_1Model_male	10	1	20	<?xml version="1.0"?>\n<Clock xmlns:dt="urn:schemas-microsoft-com:datatypes"><Description dt:dt="string">E-Prime Primary Realtime Clock</Description><StartTime><Timestamp dt:dt="int">0</Timestamp><DateUtc dt:dt="string">2017-05-03T08:03:54Z</DateUtc></StartTime><FrequencyChanges><FrequencyChange><Frequency dt:dt="r8">3312871</Frequency><Timestamp dt:dt="r8">2278046480</Timestamp><Current dt:dt="r…	60.001	1	right	-2016281038	2017-03-05	10:03:54	08:03:54	female	385	{LEFTARROW}	78							0	1300039	1299860	{LEFTARROW}	179	1298746	1298327	919	left8	17	12	364	mask17	0	1299844	0	1299644	eqm10_NoEyeNmodel1_dir	90	H	gazeCOD	GazeCoDxp	1	400	0	1299344	-2	1299244
GazeCoD_1Model_male	10	1	20	<?xml version="1.0"?>\n<Clock xmlns:dt="urn:schemas-microsoft-com:datatypes"><Description dt:dt="string">E-Prime Primary Realtime Clock</Description><StartTime><Timestamp dt:dt="int">0</Timestamp><DateUtc dt:dt="string">2017-05-03T08:03:54Z</DateUtc></StartTime><FrequencyChanges><FrequencyChange><Frequency dt:dt="r8">3312871</Frequency><Timestamp dt:dt="r8">2278046480</Timestamp><Current dt:dt="r…	60.001	1	right	-2016281038	2017-03-05	10:03:54	08:03:54	female	386	{LEFTARROW}	78							0	1301575	1301527	{LEFTARROW}	48	1300414	1300060	854	left8	28	12	365	mask28	0	1301510	0	1301310	eqm10_NoEyeNmodel1_dir	90	HV	gazeCOD	GazeCoDxp	1	400	0	1301010	-4	1300910
GazeCoD_1Model_male	10	1	20	<?xml version="1.0"?>\n<Clock xmlns:dt="urn:schemas-microsoft-com:datatypes"><Description dt:dt="string">E-Prime Primary Realtime Clock</Description><StartTime><Timestamp dt:dt="int">0</Timestamp><DateUtc dt:dt="string">2017-05-03T08:03:54Z</DateUtc></StartTime><FrequencyChanges><FrequencyChange><Frequency dt:dt="r8">3312871</Frequency><Timestamp dt:dt="r8">2278046480</Timestamp><Current dt:dt="r…	60.001	1	right	-2016281038	2017-03-05	10:03:54	08:03:54	female	387	{LEFTARROW}	51							0	1303135	1303060	{DOWNARROW}	75	1301942	1301594	848	left3,2	3	12	366	mask3	0	1303044	0	1302844	eqm10_NoEyeNmodel1_dir	0	V	gazeCOD	GazeCoDxp	0	400	0	1302544	2	1302444
GazeCoD_1Model_male	10	1	20	<?xml version="1.0"?>\n<Clock xmlns:dt="urn:schemas-microsoft-com:datatypes"><Description dt:dt="string">E-Prime Primary Realtime Clock</Description><StartTime><Timestamp dt:dt="int">0</Timestamp><DateUtc dt:dt="string">2017-05-03T08:03:54Z</DateUtc></StartTime><FrequencyChanges><FrequencyChange><Frequency dt:dt="r8">3312871</Frequency><Timestamp dt:dt="r8">2278046480</Timestamp><Current dt:dt="r…	60.001	1	right	-2016281038	2017-03-05	10:03:54	08:03:54	female	388	{RIGHTARROW}	77							0	1306335	1304644	{RIGHTARROW}	1691	1303519	1303160	859	right8	22	12	367	mask22	0	1304627	0	1304427	eqm10_NoEyeNmodel1_dir	90	H	gazeCOD	GazeCoDxp	1	400	0	1304127	8	1304027
GazeCoD_1Model_male	10	1	20	<?xml version="1.0"?>\n<Clock xmlns:dt="urn:schemas-microsoft-com:datatypes"><Description dt:dt="string">E-Prime Primary Realtime Clock</Description><StartTime><Timestamp dt:dt="int">0</Timestamp><DateUtc dt:dt="string">2017-05-03T08:03:54Z</DateUtc></StartTime><FrequencyChanges><FrequencyChange><Frequency dt:dt="r8">3312871</Frequency><Timestamp dt:dt="r8">2278046480</Timestamp><Current dt:dt="r…	60.001	1	right	-2016281038	2017-03-05	10:03:54	08:03:54	female	389	{RIGHTARROW}	44							0	1308111	1307894	{DOWNARROW}	217	1306774	1306344	930	right3,2	8	12	368	mask8	0	1307877	0	1307677	eqm10_NoEyeNmodel1_dir	0	V	gazeCOD	GazeCoDxp	0	400	0	1307377	3	1307277
GazeCoD_1Model_male	10	1	20	<?xml version="1.0"?>\n<Clock xmlns:dt="urn:schemas-microsoft-com:datatypes"><Description dt:dt="string">E-Prime Primary Realtime Clock</Description><StartTime><Timestamp dt:dt="int">0</Timestamp><DateUtc dt:dt="string">2017-05-03T08:03:54Z</DateUtc></StartTime><FrequencyChanges><FrequencyChange><Frequency dt:dt="r8">3312871</Frequency><Timestamp dt:dt="r8">2278046480</Timestamp><Current dt:dt="r…	60.001	1	right	-2016281038	2017-03-05	10:03:54	08:03:54	female	390	{RIGHTARROW}	40							0	1309759	1309594	{RIGHTARROW}	165	1308479	1308127	852	right6,4	32	12	369	mask32	0	1309577	0	1309377	eqm10_NoEyeNmodel1_dir	90	HV	gazeCOD	GazeCoDxp	1	400	0	1309077	-2	1308977
GazeCoD_1Model_male	10	1	20	<?xml version="1.0"?>\n<Clock xmlns:dt="urn:schemas-microsoft-com:datatypes"><Description dt:dt="string">E-Prime Primary Realtime Clock</Description><StartTime><Timestamp dt:dt="int">0</Timestamp><DateUtc dt:dt="string">2017-05-03T08:03:54Z</DateUtc></StartTime><FrequencyChanges><FrequencyChange><Frequency dt:dt="r8">3312871</Frequency><Timestamp dt:dt="r8">2278046480</Timestamp><Current dt:dt="r…	60.001	1	right	-2016281038	2017-03-05	10:03:54	08:03:54	female	391	{LEFTARROW}	49							0	1311535	1311227	{LEFTARROW}	308	1310102	1309777	825	left1,6	13	12	370	mask13	0	1311210	0	1311010	eqm10_NoEyeNmodel1_dir	90	H	gazeCOD	GazeCoDxp	1	400	0	1310710	8	1310610
GazeCoD_1Model_male	10	1	20	<?xml version="1.0"?>\n<Clock xmlns:dt="urn:schemas-microsoft-com:datatypes"><Description dt:dt="string">E-Prime Primary Realtime Clock</Description><StartTime><Timestamp dt:dt="int">0</Timestamp><DateUtc dt:dt="string">2017-05-03T08:03:54Z</DateUtc></StartTime><FrequencyChanges><FrequencyChange><Frequency dt:dt="r8">3312871</Frequency><Timestamp dt:dt="r8">2278046480</Timestamp><Current dt:dt="r…	60.001	1	right	-2016281038	2017-03-05	10:03:54	08:03:54	female	392	{LEFTARROW}	49							0	1313351	1313160	{DOWNARROW}	191	1312034	1311560	974	left1,6	24	12	371	mask24	0	1313143	0	1312943	eqm10_NoEyeNmodel1_dir	90	HV	gazeCOD	GazeCoDxp	0	400	0	1312643	9	1312543
GazeCoD_1Model_male	10	1	20	<?xml version="1.0"?>\n<Clock xmlns:dt="urn:schemas-microsoft-com:datatypes"><Description dt:dt="string">E-Prime Primary Realtime Clock</Description><StartTime><Timestamp dt:dt="int">0</Timestamp><DateUtc dt:dt="string">2017-05-03T08:03:54Z</DateUtc></StartTime><FrequencyChanges><FrequencyChange><Frequency dt:dt="r8">3312871</Frequency><Timestamp dt:dt="r8">2278046480</Timestamp><Current dt:dt="r…	60.001	1	right	-2016281038	2017-03-05	10:03:54	08:03:54	female	393	{RIGHTARROW}	44							0	1314967	1314843	{RIGHTARROW}	124	1313717	1313360	857	right3,2	30	12	372	mask30	0	1314827	0	1314627	eqm10_NoEyeNmodel1_dir	90	HV	gazeCOD	GazeCoDxp	1	400	0	1314327	10	1314227
GazeCoD_1Model_male	10	1	20	<?xml version="1.0"?>\n<Clock xmlns:dt="urn:schemas-microsoft-com:datatypes"><Description dt:dt="string">E-Prime Primary Realtime Clock</Description><StartTime><Timestamp dt:dt="int">0</Timestamp><DateUtc dt:dt="string">2017-05-03T08:03:54Z</DateUtc></StartTime><FrequencyChanges><FrequencyChange><Frequency dt:dt="r8">3312871</Frequency><Timestamp dt:dt="r8">2278046480</Timestamp><Current dt:dt="r…	60.001	1	right	-2016281038	2017-03-05	10:03:54	08:03:54	female	394	{DOWNARROW}	79							0	1316567	1316460	{DOWNARROW}	107	1315341	1314977	864	DG0	23	12	373	mask23	0	1316443	0	1316243	eqm10_NoEyeNmodel1_dir	90	HV	gazeCOD	GazeCoDxp	1	400	0	1315943	2	1315843
GazeCoD_1Model_male	10	1	20	<?xml version="1.0"?>\n<Clock xmlns:dt="urn:schemas-microsoft-com:datatypes"><Description dt:dt="string">E-Prime Primary Realtime Clock</Description><StartTime><Timestamp dt:dt="int">0</Timestamp><DateUtc dt:dt="string">2017-05-03T08:03:54Z</DateUtc></StartTime><FrequencyChanges><FrequencyChange><Frequency dt:dt="r8">3312871</Frequency><Timestamp dt:dt="r8">2278046480</Timestamp><Current dt:dt="r…	60.001	1	right	-2016281038	2017-03-05	10:03:54	08:03:54	female	395	{RIGHTARROW}	46							0	1318575	1318093	{DOWNARROW}	482	1316969	1316577	892	right1,6	18	12	374	mask18	0	1318077	0	1317877	eqm10_NoEyeNmodel1_dir	90	H	gazeCOD	GazeCoDxp	0	400	0	1317577	8	1317477
GazeCoD_1Model_male	10	1	20	<?xml version="1.0"?>\n<Clock xmlns:dt="urn:schemas-microsoft-com:datatypes"><Description dt:dt="string">E-Prime Primary Realtime Clock</Description><StartTime><Timestamp dt:dt="int">0</Timestamp><DateUtc dt:dt="string">2017-05-03T08:03:54Z</DateUtc></StartTime><FrequencyChanges><FrequencyChange><Frequency dt:dt="r8">3312871</Frequency><Timestamp dt:dt="r8">2278046480</Timestamp><Current dt:dt="r…	60.001	1	right	-2016281038	2017-03-05	10:03:54	08:03:54	female	396	{RIGHTARROW}	77							0	1320399	1320177	{RIGHTARROW}	222	1319064	1318593	971	right8	33	12	375	mask33	0	1320160	0	1319960	eqm10_NoEyeNmodel1_dir	90	HV	gazeCOD	GazeCoDxp	1	400	0	1319660	-4	1319560
GazeCoD_1Model_male	10	1	20	<?xml version="1.0"?>\n<Clock xmlns:dt="urn:schemas-microsoft-com:datatypes"><Description dt:dt="string">E-Prime Primary Realtime Clock</Description><StartTime><Timestamp dt:dt="int">0</Timestamp><DateUtc dt:dt="string">2017-05-03T08:03:54Z</DateUtc></StartTime><FrequencyChanges><FrequencyChange><Frequency dt:dt="r8">3312871</Frequency><Timestamp dt:dt="r8">2278046480</Timestamp><Current dt:dt="r…	60.001	1	right	-2016281038	2017-03-05	10:03:54	08:03:54	female	397	{LEFTARROW}	51							0	1322095	1322010	{LEFTARROW}	85	1320885	1320410	975	left3,2	14	12	376	mask14	0	1321993	0	1321793	eqm10_NoEyeNmodel1_dir	90	H	gazeCOD	GazeCoDxp	1	400	0	1321493	8	1321393
GazeCoD_1Model_male	10	1	20	<?xml version="1.0"?>\n<Clock xmlns:dt="urn:schemas-microsoft-com:datatypes"><Description dt:dt="string">E-Prime Primary Realtime Clock</Description><StartTime><Timestamp dt:dt="int">0</Timestamp><DateUtc dt:dt="string">2017-05-03T08:03:54Z</DateUtc></StartTime><FrequencyChanges><FrequencyChange><Frequency dt:dt="r8">3312871</Frequency><Timestamp dt:dt="r8">2278046480</Timestamp><Current dt:dt="r…	60.001	1	right	-2016281038	2017-03-05	10:03:54	08:03:54	female	398	{RIGHTARROW}	40							0	1326143	1323626	{DOWNARROW}	2517	1322507	1322110	897	right6,4	21	12	377	mask21	0	1323610	0	1323410	eqm10_NoEyeNmodel1_dir	90	H	gazeCOD	GazeCoDxp	0	400	0	1323110	3	1323010
GazeCoD_1Model_male	10	1	20	<?xml version="1.0"?>\n<Clock xmlns:dt="urn:schemas-microsoft-com:datatypes"><Description dt:dt="string">E-Prime Primary Realtime Clock</Description><StartTime><Timestamp dt:dt="int">0</Timestamp><DateUtc dt:dt="string">2017-05-03T08:03:54Z</DateUtc></StartTime><FrequencyChanges><FrequencyChange><Frequency dt:dt="r8">3312871</Frequency><Timestamp dt:dt="r8">2278046480</Timestamp><Current dt:dt="r…	60.001	1	right	-2016281038	2017-03-05	10:03:54	08:03:54	female	399	{RIGHTARROW}	46							0	1327703	1327543	{DOWNARROW}	159	1326422	1326160	762	right1,6	7	12	378	mask7	0	1327526	0	1327326	eqm10_NoEyeNmodel1_dir	0	V	gazeCOD	GazeCoDxp	0	400	0	1327026	4	1326926
GazeCoD_1Model_male	10	1	20	<?xml version="1.0"?>\n<Clock xmlns:dt="urn:schemas-microsoft-com:datatypes"><Description dt:dt="string">E-Prime Primary Realtime Clock</Description><StartTime><Timestamp dt:dt="int">0</Timestamp><DateUtc dt:dt="string">2017-05-03T08:03:54Z</DateUtc></StartTime><FrequencyChanges><FrequencyChange><Frequency dt:dt="r8">3312871</Frequency><Timestamp dt:dt="r8">2278046480</Timestamp><Current dt:dt="r…	60.001	1	right	-2016281038	2017-03-05	10:03:54	08:03:54	female	400	{LEFTARROW}	53							0	1329398	1329143	{DOWNARROW}	255	1328016	1327726	790	left4,8	4	12	379	mask4	0	1329126	0	1328926	eqm10_NoEyeNmodel1_dir	0	V	gazeCOD	GazeCoDxp	0	400	0	1328626	10	1328526
GazeCoD_1Model_male	10	1	20	<?xml version="1.0"?>\n<Clock xmlns:dt="urn:schemas-microsoft-com:datatypes"><Description dt:dt="string">E-Prime Primary Realtime Clock</Description><StartTime><Timestamp dt:dt="int">0</Timestamp><DateUtc dt:dt="string">2017-05-03T08:03:54Z</DateUtc></StartTime><FrequencyChanges><FrequencyChange><Frequency dt:dt="r8">3312871</Frequency><Timestamp dt:dt="r8">2278046480</Timestamp><Current dt:dt="r…	60.001	1	right	-2016281038	2017-03-05	10:03:54	08:03:54	female	401	{LEFTARROW}	55							0	1330966	1330843	{LEFTARROW}	123	1329728	1329410	818	left6,4	27	12	380	mask27	0	1330826	0	1330626	eqm10_NoEyeNmodel1_dir	90	HV	gazeCOD	GazeCoDxp	1	400	0	1330326	-2	1330226
GazeCoD_1Model_male	10	1	20	<?xml version="1.0"?>\n<Clock xmlns:dt="urn:schemas-microsoft-com:datatypes"><Description dt:dt="string">E-Prime Primary Realtime Clock</Description><StartTime><Timestamp dt:dt="int">0</Timestamp><DateUtc dt:dt="string">2017-05-03T08:03:54Z</DateUtc></StartTime><FrequencyChanges><FrequencyChange><Frequency dt:dt="r8">3312871</Frequency><Timestamp dt:dt="r8">2278046480</Timestamp><Current dt:dt="r…	60.001	1	right	-2016281038	2017-03-05	10:03:54	08:03:54	female	402	{LEFTARROW}	49							0	1332630	1332476	{DOWNARROW}	154	1331359	1330976	883	left1,6	2	12	381	mask2	0	1332459	0	1332259	eqm10_NoEyeNmodel1_dir	0	V	gazeCOD	GazeCoDxp	0	400	0	1331959	0	1331859
GazeCoD_1Model_male	10	1	20	<?xml version="1.0"?>\n<Clock xmlns:dt="urn:schemas-microsoft-com:datatypes"><Description dt:dt="string">E-Prime Primary Realtime Clock</Description><StartTime><Timestamp dt:dt="int">0</Timestamp><DateUtc dt:dt="string">2017-05-03T08:03:54Z</DateUtc></StartTime><FrequencyChanges><FrequencyChange><Frequency dt:dt="r8">3312871</Frequency><Timestamp dt:dt="r8">2278046480</Timestamp><Current dt:dt="r…	60.001	1	right	-2016281038	2017-03-05	10:03:54	08:03:54	female	403	{RIGHTARROW}	42							0	1334286	1334076	{RIGHTARROW}	210	1332950	1332643	807	right4,8	20	12	382	mask20	0	1334059	0	1333859	eqm10_NoEyeNmodel1_dir	90	H	gazeCOD	GazeCoDxp	1	400	0	1333559	9	1333459
GazeCoD_1Model_male	10	1	20	<?xml version="1.0"?>\n<Clock xmlns:dt="urn:schemas-microsoft-com:datatypes"><Description dt:dt="string">E-Prime Primary Realtime Clock</Description><StartTime><Timestamp dt:dt="int">0</Timestamp><DateUtc dt:dt="string">2017-05-03T08:03:54Z</DateUtc></StartTime><FrequencyChanges><FrequencyChange><Frequency dt:dt="r8">3312871</Frequency><Timestamp dt:dt="r8">2278046480</Timestamp><Current dt:dt="r…	60.001	1	right	-2016281038	2017-03-05	10:03:54	08:03:54	female	404	{LEFTARROW}	53							0	1336014	1335893	{LEFTARROW}	121	1334775	1334309	966	left4,8	15	12	383	mask15	0	1335876	0	1335676	eqm10_NoEyeNmodel1_dir	90	H	gazeCOD	GazeCoDxp	1	400	0	1335376	1	1335276
GazeCoD_1Model_male	10	1	20	<?xml version="1.0"?>\n<Clock xmlns:dt="urn:schemas-microsoft-com:datatypes"><Description dt:dt="string">E-Prime Primary Realtime Clock</Description><StartTime><Timestamp dt:dt="int">0</Timestamp><DateUtc dt:dt="string">2017-05-03T08:03:54Z</DateUtc></StartTime><FrequencyChanges><FrequencyChange><Frequency dt:dt="r8">3312871</Frequency><Timestamp dt:dt="r8">2278046480</Timestamp><Current dt:dt="r…	60.001	1	right	-2016281038	2017-03-05	10:03:54	08:03:54	female	405	{DOWNARROW}	79							0	1339646	1337593	{DOWNARROW}	2053	1336467	1336026	941	DG0	1	12	384	mask1	0	1337576	0	1337376	eqm10_NoEyeNmodel1_dir	0	V	gazeCOD	GazeCoDxp	1	400	0	1337076	9	1336976
GazeCoD_1Model_male	10	1	20	<?xml version="1.0"?>\n<Clock xmlns:dt="urn:schemas-microsoft-com:datatypes"><Description dt:dt="string">E-Prime Primary Realtime Clock</Description><StartTime><Timestamp dt:dt="int">0</Timestamp><DateUtc dt:dt="string">2017-05-03T08:03:54Z</DateUtc></StartTime><FrequencyChanges><FrequencyChange><Frequency dt:dt="r8">3312871</Frequency><Timestamp dt:dt="r8">2278046480</Timestamp><Current dt:dt="r…	60.001	1	right	-2016281038	2017-03-05	10:03:54	08:03:54	female	406	{LEFTARROW}	55							0	1341278	1341043	{LEFTARROW}	235	1339919	1339659	760	left6,4	5	12	385	mask5	0	1341026	0	1340826	eqm10_NoEyeNmodel1_dir	0	V	gazeCOD	GazeCoDxp	1	400	0	1340526	7	1340426
GazeCoD_1Model_male	10	1	20	<?xml version="1.0"?>\n<Clock xmlns:dt="urn:schemas-microsoft-com:datatypes"><Description dt:dt="string">E-Prime Primary Realtime Clock</Description><StartTime><Timestamp dt:dt="int">0</Timestamp><DateUtc dt:dt="string">2017-05-03T08:03:54Z</DateUtc></StartTime><FrequencyChanges><FrequencyChange><Frequency dt:dt="r8">3312871</Frequency><Timestamp dt:dt="r8">2278046480</Timestamp><Current dt:dt="r…	60.001	1	right	-2016281038	2017-03-05	10:03:54	08:03:54	female	407	{LEFTARROW}	53							0	1359453	1357192	{DOWNARROW}	2261	1356566	1356459	775	left4,8	26	12	386	mask26	0	1357175	0	1356975	eqm10_NoEyeNmodel1_dir	90	HV	gazeCOD	GazeCoDxp	0	400	0	1356675	9	1356575
GazeCoD_1Model_male	10	1	20	<?xml version="1.0"?>\n<Clock xmlns:dt="urn:schemas-microsoft-com:datatypes"><Description dt:dt="string">E-Prime Primary Realtime Clock</Description><StartTime><Timestamp dt:dt="int">0</Timestamp><DateUtc dt:dt="string">2017-05-03T08:03:54Z</DateUtc></StartTime><FrequencyChanges><FrequencyChange><Frequency dt:dt="r8">3312871</Frequency><Timestamp dt:dt="r8">2278046480</Timestamp><Current dt:dt="r…	60.001	1	right	-2016281038	2017-03-05	10:03:54	08:03:54	female	408	{LEFTARROW}	78							0	1361029	1360875	{DOWNARROW}	154	1359760	1359475	785	left8	6	12	387	mask6	0	1360859	0	1360659	eqm10_NoEyeNmodel1_dir	0	V	gazeCOD	GazeCoDxp	0	400	0	1360359	-1	1360259
GazeCoD_1Model_male	10	1	20	<?xml version="1.0"?>\n<Clock xmlns:dt="urn:schemas-microsoft-com:datatypes"><Description dt:dt="string">E-Prime Primary Realtime Clock</Description><StartTime><Timestamp dt:dt="int">0</Timestamp><DateUtc dt:dt="string">2017-05-03T08:03:54Z</DateUtc></StartTime><FrequencyChanges><FrequencyChange><Frequency dt:dt="r8">3312871</Frequency><Timestamp dt:dt="r8">2278046480</Timestamp><Current dt:dt="r…	60.001	1	right	-2016281038	2017-03-05	10:03:54	08:03:54	female	409	{DOWNARROW}	79							0	1362565	1362425	{DOWNARROW}	140	1361306	1361042	764	DG0	12	12	388	mask12	0	1362408	-1	1362208	eqm10_NoEyeNmodel1_dir	90	H	gazeCOD	GazeCoDxp	1	400	0	1361909	3	1361809
GazeCoD_1Model_male	10	1	20	<?xml version="1.0"?>\n<Clock xmlns:dt="urn:schemas-microsoft-com:datatypes"><Description dt:dt="string">E-Prime Primary Realtime Clock</Description><StartTime><Timestamp dt:dt="int">0</Timestamp><DateUtc dt:dt="string">2017-05-03T08:03:54Z</DateUtc></StartTime><FrequencyChanges><FrequencyChange><Frequency dt:dt="r8">3312871</Frequency><Timestamp dt:dt="r8">2278046480</Timestamp><Current dt:dt="r…	60.001	1	right	-2016281038	2017-03-05	10:03:54	08:03:54	female	410	{RIGHTARROW}	42							0	1364173	1364025	{RIGHTARROW}	148	1362905	1362575	830	right4,8	31	12	389	mask31	0	1364008	0	1363808	eqm10_NoEyeNmodel1_dir	90	HV	gazeCOD	GazeCoDxp	1	400	0	1363508	3	1363408
GazeCoD_1Model_male	10	1	20	<?xml version="1.0"?>\n<Clock xmlns:dt="urn:schemas-microsoft-com:datatypes"><Description dt:dt="string">E-Prime Primary Realtime Clock</Description><StartTime><Timestamp dt:dt="int">0</Timestamp><DateUtc dt:dt="string">2017-05-03T08:03:54Z</DateUtc></StartTime><FrequencyChanges><FrequencyChange><Frequency dt:dt="r8">3312871</Frequency><Timestamp dt:dt="r8">2278046480</Timestamp><Current dt:dt="r…	60.001	1	right	-2016281038	2017-03-05	10:03:54	08:03:54	female	411	{RIGHTARROW}	46							0	1366557	1365575	{RIGHTARROW}	982	1364452	1364192	760	right1,6	29	12	390	mask29	0	1365558	0	1365358	eqm10_NoEyeNmodel1_dir	90	HV	gazeCOD	GazeCoDxp	1	400	0	1365058	6	1364958
GazeCoD_1Model_male	10	1	20	<?xml version="1.0"?>\n<Clock xmlns:dt="urn:schemas-microsoft-com:datatypes"><Description dt:dt="string">E-Prime Primary Realtime Clock</Description><StartTime><Timestamp dt:dt="int">0</Timestamp><DateUtc dt:dt="string">2017-05-03T08:03:54Z</DateUtc></StartTime><FrequencyChanges><FrequencyChange><Frequency dt:dt="r8">3312871</Frequency><Timestamp dt:dt="r8">2278046480</Timestamp><Current dt:dt="r…	60.001	1	right	-2016281038	2017-03-05	10:03:54	08:03:54	female	412	{RIGHTARROW}	40							0	1368261	1368042	{DOWNARROW}	219	1366915	1366575	840	right6,4	10	12	391	mask10	0	1368025	0	1367825	eqm10_NoEyeNmodel1_dir	0	V	gazeCOD	GazeCoDxp	0	400	0	1367525	10	1367425
GazeCoD_1Model_male	10	1	20	<?xml version="1.0"?>\n<Clock xmlns:dt="urn:schemas-microsoft-com:datatypes"><Description dt:dt="string">E-Prime Primary Realtime Clock</Description><StartTime><Timestamp dt:dt="int">0</Timestamp><DateUtc dt:dt="string">2017-05-03T08:03:54Z</DateUtc></StartTime><FrequencyChanges><FrequencyChange><Frequency dt:dt="r8">3312871</Frequency><Timestamp dt:dt="r8">2278046480</Timestamp><Current dt:dt="r…	60.001	1	right	-2016281038	2017-03-05	10:03:54	08:03:54	female	413	{LEFTARROW}	51							0	1370077	1369892	{DOWNARROW}	185	1368766	1368275	991	left3,2	25	12	392	mask25	0	1369875	0	1369675	eqm10_NoEyeNmodel1_dir	90	HV	gazeCOD	GazeCoDxp	0	400	0	1369375	9	1369275
GazeCoD_1Model_male	10	1	20	<?xml version="1.0"?>\n<Clock xmlns:dt="urn:schemas-microsoft-com:datatypes"><Description dt:dt="string">E-Prime Primary Realtime Clock</Description><StartTime><Timestamp dt:dt="int">0</Timestamp><DateUtc dt:dt="string">2017-05-03T08:03:54Z</DateUtc></StartTime><FrequencyChanges><FrequencyChange><Frequency dt:dt="r8">3312871</Frequency><Timestamp dt:dt="r8">2278046480</Timestamp><Current dt:dt="r…	60.001	1	right	-2016281038	2017-03-05	10:03:54	08:03:54	female	414	{LEFTARROW}	55							0	1371749	1371658	{DOWNARROW}	91	1370539	1370092	947	left6,4	16	12	393	mask16	0	1371642	0	1371442	eqm10_NoEyeNmodel1_dir	90	H	gazeCOD	GazeCoDxp	0	400	0	1371142	3	1371042
GazeCoD_1Model_male	10	1	20	<?xml version="1.0"?>\n<Clock xmlns:dt="urn:schemas-microsoft-com:datatypes"><Description dt:dt="string">E-Prime Primary Realtime Clock</Description><StartTime><Timestamp dt:dt="int">0</Timestamp><DateUtc dt:dt="string">2017-05-03T08:03:54Z</DateUtc></StartTime><FrequencyChanges><FrequencyChange><Frequency dt:dt="r8">3312871</Frequency><Timestamp dt:dt="r8">2278046480</Timestamp><Current dt:dt="r…	60.001	1	right	-2016281038	2017-03-05	10:03:54	08:03:54	female	415	{RIGHTARROW}	44							0	1373205	1373191	{DOWNARROW}	14	1372075	1371758	817	right3,2	19	12	394	mask19	0	1373175	0	1372975	eqm10_NoEyeNmodel1_dir	90	H	gazeCOD	GazeCoDxp	0	400	0	1372675	0	1372575
GazeCoD_1Model_male	10	1	20	<?xml version="1.0"?>\n<Clock xmlns:dt="urn:schemas-microsoft-com:datatypes"><Description dt:dt="string">E-Prime Primary Realtime Clock</Description><StartTime><Timestamp dt:dt="int">0</Timestamp><DateUtc dt:dt="string">2017-05-03T08:03:54Z</DateUtc></StartTime><FrequencyChanges><FrequencyChange><Frequency dt:dt="r8">3312871</Frequency><Timestamp dt:dt="r8">2278046480</Timestamp><Current dt:dt="r…	60.001	1	right	-2016281038	2017-03-05	10:03:54	08:03:54	female	416	{RIGHTARROW}	77							0	1374893	1374791	{DOWNARROW}	102	1373673	1373225	948	right8	11	12	395	mask11	0	1374775	0	1374575	eqm10_NoEyeNmodel1_dir	0	V	gazeCOD	GazeCoDxp	0	400	0	1374275	2	1374175
GazeCoD_1Model_male	10	1	20	<?xml version="1.0"?>\n<Clock xmlns:dt="urn:schemas-microsoft-com:datatypes"><Description dt:dt="string">E-Prime Primary Realtime Clock</Description><StartTime><Timestamp dt:dt="int">0</Timestamp><DateUtc dt:dt="string">2017-05-03T08:03:54Z</DateUtc></StartTime><FrequencyChanges><FrequencyChange><Frequency dt:dt="r8">3312871</Frequency><Timestamp dt:dt="r8">2278046480</Timestamp><Current dt:dt="r…	60.001	1	right	-2016281038	2017-03-05	10:03:54	08:03:54	female	417	{RIGHTARROW}	42							0	1376477	1376408	{DOWNARROW}	69	1375283	1374908	875	right4,8	9	12	396	mask9	0	1376391	0	1376191	eqm10_NoEyeNmodel1_dir	0	V	gazeCOD	GazeCoDxp	0	400	0	1375891	8	1375791
GazeCoD_1Model_male	10	1	20	<?xml version="1.0"?>\n<Clock xmlns:dt="urn:schemas-microsoft-com:datatypes"><Description dt:dt="string">E-Prime Primary Realtime Clock</Description><StartTime><Timestamp dt:dt="int">0</Timestamp><DateUtc dt:dt="string">2017-05-03T08:03:54Z</DateUtc></StartTime><FrequencyChanges><FrequencyChange><Frequency dt:dt="r8">3312871</Frequency><Timestamp dt:dt="r8">2278046480</Timestamp><Current dt:dt="r…	60.001	1	right	-2016281038	2017-03-05	10:03:54	08:03:54	female	418	{RIGHTARROW}	44							0	1378253	1378075	{RIGHTARROW}	178	1376955	1376491	964	right3,2	30	13	397	mask30	0	1378058	0	1377858	eqm10_NoEyeNmodel1_dir	90	HV	gazeCOD	GazeCoDxp	1	400	0	1377558	3	1377458
GazeCoD_1Model_male	10	1	20	<?xml version="1.0"?>\n<Clock xmlns:dt="urn:schemas-microsoft-com:datatypes"><Description dt:dt="string">E-Prime Primary Realtime Clock</Description><StartTime><Timestamp dt:dt="int">0</Timestamp><DateUtc dt:dt="string">2017-05-03T08:03:54Z</DateUtc></StartTime><FrequencyChanges><FrequencyChange><Frequency dt:dt="r8">3312871</Frequency><Timestamp dt:dt="r8">2278046480</Timestamp><Current dt:dt="r…	60.001	1	right	-2016281038	2017-03-05	10:03:54	08:03:54	female	419	{LEFTARROW}	78							0	1382845	1379758	{LEFTARROW}	3087	1378641	1378275	866	left8	28	13	398	mask28	0	1379741	0	1379541	eqm10_NoEyeNmodel1_dir	90	HV	gazeCOD	GazeCoDxp	1	400	0	1379241	0	1379141
GazeCoD_1Model_male	10	1	20	<?xml version="1.0"?>\n<Clock xmlns:dt="urn:schemas-microsoft-com:datatypes"><Description dt:dt="string">E-Prime Primary Realtime Clock</Description><StartTime><Timestamp dt:dt="int">0</Timestamp><DateUtc dt:dt="string">2017-05-03T08:03:54Z</DateUtc></StartTime><FrequencyChanges><FrequencyChange><Frequency dt:dt="r8">3312871</Frequency><Timestamp dt:dt="r8">2278046480</Timestamp><Current dt:dt="r…	60.001	1	right	-2016281038	2017-03-05	10:03:54	08:03:54	female	420	{DOWNARROW}	79							0	1384485	1384391	{DOWNARROW}	94	1383278	1382858	920	DG0	1	13	399	mask1	0	1384374	0	1384174	eqm10_NoEyeNmodel1_dir	0	V	gazeCOD	GazeCoDxp	1	400	0	1383874	-4	1383774
GazeCoD_1Model_male	10	1	20	<?xml version="1.0"?>\n<Clock xmlns:dt="urn:schemas-microsoft-com:datatypes"><Description dt:dt="string">E-Prime Primary Realtime Clock</Description><StartTime><Timestamp dt:dt="int">0</Timestamp><DateUtc dt:dt="string">2017-05-03T08:03:54Z</DateUtc></StartTime><FrequencyChanges><FrequencyChange><Frequency dt:dt="r8">3312871</Frequency><Timestamp dt:dt="r8">2278046480</Timestamp><Current dt:dt="r…	60.001	1	right	-2016281038	2017-03-05	10:03:54	08:03:54	female	421	{RIGHTARROW}	42							0	1386253	1385941	{DOWNARROW}	312	1384827	1384508	819	right4,8	31	13	400	mask31	0	1385924	0	1385724	eqm10_NoEyeNmodel1_dir	90	HV	gazeCOD	GazeCoDxp	0	400	0	1385424	-3	1385324
GazeCoD_1Model_male	10	1	20	<?xml version="1.0"?>\n<Clock xmlns:dt="urn:schemas-microsoft-com:datatypes"><Description dt:dt="string">E-Prime Primary Realtime Clock</Description><StartTime><Timestamp dt:dt="int">0</Timestamp><DateUtc dt:dt="string">2017-05-03T08:03:54Z</DateUtc></StartTime><FrequencyChanges><FrequencyChange><Frequency dt:dt="r8">3312871</Frequency><Timestamp dt:dt="r8">2278046480</Timestamp><Current dt:dt="r…	60.001	1	right	-2016281038	2017-03-05	10:03:54	08:03:54	female	422	{RIGHTARROW}	77							0	1388021	1387841	{DOWNARROW}	179	1386721	1386274	947	right8	11	13	401	mask11	0	1387824	0	1387624	eqm10_NoEyeNmodel1_dir	0	V	gazeCOD	GazeCoDxp	0	400	0	1387324	3	1387224
GazeCoD_1Model_male	10	1	20	<?xml version="1.0"?>\n<Clock xmlns:dt="urn:schemas-microsoft-com:datatypes"><Description dt:dt="string">E-Prime Primary Realtime Clock</Description><StartTime><Timestamp dt:dt="int">0</Timestamp><DateUtc dt:dt="string">2017-05-03T08:03:54Z</DateUtc></StartTime><FrequencyChanges><FrequencyChange><Frequency dt:dt="r8">3312871</Frequency><Timestamp dt:dt="r8">2278046480</Timestamp><Current dt:dt="r…	60.001	1	right	-2016281038	2017-03-05	10:03:54	08:03:54	female	423	{LEFTARROW}	49							0	1391620	1389474	{DOWNARROW}	2146	1388357	1388041	816	left1,6	2	13	402	mask2	0	1389458	0	1389258	eqm10_NoEyeNmodel1_dir	0	V	gazeCOD	GazeCoDxp	0	400	0	1388958	1	1388858
GazeCoD_1Model_male	10	1	20	<?xml version="1.0"?>\n<Clock xmlns:dt="urn:schemas-microsoft-com:datatypes"><Description dt:dt="string">E-Prime Primary Realtime Clock</Description><StartTime><Timestamp dt:dt="int">0</Timestamp><DateUtc dt:dt="string">2017-05-03T08:03:54Z</DateUtc></StartTime><FrequencyChanges><FrequencyChange><Frequency dt:dt="r8">3312871</Frequency><Timestamp dt:dt="r8">2278046480</Timestamp><Current dt:dt="r…	60.001	1	right	-2016281038	2017-03-05	10:03:54	08:03:54	female	424	{LEFTARROW}	55							0	1393348	1393207	{DOWNARROW}	141	1392088	1391641	947	left6,4	5	13	403	mask5	0	1393191	0	1392991	eqm10_NoEyeNmodel1_dir	0	V	gazeCOD	GazeCoDxp	0	400	0	1392691	3	1392591
GazeCoD_1Model_male	10	1	20	<?xml version="1.0"?>\n<Clock xmlns:dt="urn:schemas-microsoft-com:datatypes"><Description dt:dt="string">E-Prime Primary Realtime Clock</Description><StartTime><Timestamp dt:dt="int">0</Timestamp><DateUtc dt:dt="string">2017-05-03T08:03:54Z</DateUtc></StartTime><FrequencyChanges><FrequencyChange><Frequency dt:dt="r8">3312871</Frequency><Timestamp dt:dt="r8">2278046480</Timestamp><Current dt:dt="r…	60.001	1	right	-2016281038	2017-03-05	10:03:54	08:03:54	female	425	{LEFTARROW}	51							0	1394836	1394807	{DOWNARROW}	29	1393692	1393358	834	left3,2	14	13	404	mask14	0	1394791	0	1394591	eqm10_NoEyeNmodel1_dir	90	H	gazeCOD	GazeCoDxp	0	400	0	1394291	-1	1394191
GazeCoD_1Model_male	10	1	20	<?xml version="1.0"?>\n<Clock xmlns:dt="urn:schemas-microsoft-com:datatypes"><Description dt:dt="string">E-Prime Primary Realtime Clock</Description><StartTime><Timestamp dt:dt="int">0</Timestamp><DateUtc dt:dt="string">2017-05-03T08:03:54Z</DateUtc></StartTime><FrequencyChanges><FrequencyChange><Frequency dt:dt="r8">3312871</Frequency><Timestamp dt:dt="r8">2278046480</Timestamp><Current dt:dt="r…	60.001	1	right	-2016281038	2017-03-05	10:03:54	08:03:54	female	426	{RIGHTARROW}	44							0	1396756	1396474	{DOWNARROW}	282	1395357	1394857	1000	right3,2	19	13	405	mask19	0	1396457	0	1396257	eqm10_NoEyeNmodel1_dir	90	H	gazeCOD	GazeCoDxp	0	400	0	1395957	0	1395857
GazeCoD_1Model_male	10	1	20	<?xml version="1.0"?>\n<Clock xmlns:dt="urn:schemas-microsoft-com:datatypes"><Description dt:dt="string">E-Prime Primary Realtime Clock</Description><StartTime><Timestamp dt:dt="int">0</Timestamp><DateUtc dt:dt="string">2017-05-03T08:03:54Z</DateUtc></StartTime><FrequencyChanges><FrequencyChange><Frequency dt:dt="r8">3312871</Frequency><Timestamp dt:dt="r8">2278046480</Timestamp><Current dt:dt="r…	60.001	1	right	-2016281038	2017-03-05	10:03:54	08:03:54	female	427	{LEFTARROW}	49							0	1398468	1398357	{DOWNARROW}	111	1397231	1396774	957	left1,6	13	13	406	mask13	0	1398341	0	1398141	eqm10_NoEyeNmodel1_dir	90	H	gazeCOD	GazeCoDxp	0	400	0	1397841	10	1397741
GazeCoD_1Model_male	10	1	20	<?xml version="1.0"?>\n<Clock xmlns:dt="urn:schemas-microsoft-com:datatypes"><Description dt:dt="string">E-Prime Primary Realtime Clock</Description><StartTime><Timestamp dt:dt="int">0</Timestamp><DateUtc dt:dt="string">2017-05-03T08:03:54Z</DateUtc></StartTime><FrequencyChanges><FrequencyChange><Frequency dt:dt="r8">3312871</Frequency><Timestamp dt:dt="r8">2278046480</Timestamp><Current dt:dt="r…	60.001	1	right	-2016281038	2017-03-05	10:03:54	08:03:54	female	428	{DOWNARROW}	79							0	1400244	1400091	{DOWNARROW}	153	1398980	1398491	989	DG0	12	13	407	mask12	0	1400074	-1	1399874	eqm10_NoEyeNmodel1_dir	90	H	gazeCOD	GazeCoDxp	1	400	0	1399575	-5	1399475
GazeCoD_1Model_male	10	1	20	<?xml version="1.0"?>\n<Clock xmlns:dt="urn:schemas-microsoft-com:datatypes"><Description dt:dt="string">E-Prime Primary Realtime Clock</Description><StartTime><Timestamp dt:dt="int">0</Timestamp><DateUtc dt:dt="string">2017-05-03T08:03:54Z</DateUtc></StartTime><FrequencyChanges><FrequencyChange><Frequency dt:dt="r8">3312871</Frequency><Timestamp dt:dt="r8">2278046480</Timestamp><Current dt:dt="r…	60.001	1	right	-2016281038	2017-03-05	10:03:54	08:03:54	female	429	{RIGHTARROW}	46							0	1402180	1401807	{DOWNARROW}	373	1400683	1400257	926	right1,6	29	13	408	mask29	0	1401791	0	1401591	eqm10_NoEyeNmodel1_dir	90	HV	gazeCOD	GazeCoDxp	0	400	0	1401291	8	1401191
GazeCoD_1Model_male	10	1	20	<?xml version="1.0"?>\n<Clock xmlns:dt="urn:schemas-microsoft-com:datatypes"><Description dt:dt="string">E-Prime Primary Realtime Clock</Description><StartTime><Timestamp dt:dt="int">0</Timestamp><DateUtc dt:dt="string">2017-05-03T08:03:54Z</DateUtc></StartTime><FrequencyChanges><FrequencyChange><Frequency dt:dt="r8">3312871</Frequency><Timestamp dt:dt="r8">2278046480</Timestamp><Current dt:dt="r…	60.001	1	right	-2016281038	2017-03-05	10:03:54	08:03:54	female	430	{LEFTARROW}	53							0	1404308	1403657	{DOWNARROW}	651	1402534	1402191	843	left4,8	15	13	409	mask15	0	1403640	0	1403440	eqm10_NoEyeNmodel1_dir	90	H	gazeCOD	GazeCoDxp	0	400	0	1403140	6	1403040
GazeCoD_1Model_male	10	1	20	<?xml version="1.0"?>\n<Clock xmlns:dt="urn:schemas-microsoft-com:datatypes"><Description dt:dt="string">E-Prime Primary Realtime Clock</Description><StartTime><Timestamp dt:dt="int">0</Timestamp><DateUtc dt:dt="string">2017-05-03T08:03:54Z</DateUtc></StartTime><FrequencyChanges><FrequencyChange><Frequency dt:dt="r8">3312871</Frequency><Timestamp dt:dt="r8">2278046480</Timestamp><Current dt:dt="r…	60.001	1	right	-2016281038	2017-03-05	10:03:54	08:03:54	female	431	{LEFTARROW}	78							0	1406420	1405790	{LEFTARROW}	630	1404664	1404324	840	left8	17	13	410	mask17	0	1405774	0	1405574	eqm10_NoEyeNmodel1_dir	90	H	gazeCOD	GazeCoDxp	1	400	0	1405274	10	1405174
GazeCoD_1Model_male	10	1	20	<?xml version="1.0"?>\n<Clock xmlns:dt="urn:schemas-microsoft-com:datatypes"><Description dt:dt="string">E-Prime Primary Realtime Clock</Description><StartTime><Timestamp dt:dt="int">0</Timestamp><DateUtc dt:dt="string">2017-05-03T08:03:54Z</DateUtc></StartTime><FrequencyChanges><FrequencyChange><Frequency dt:dt="r8">3312871</Frequency><Timestamp dt:dt="r8">2278046480</Timestamp><Current dt:dt="r…	60.001	1	right	-2016281038	2017-03-05	10:03:54	08:03:54	female	432	{RIGHTARROW}	40							0	1408020	1407857	{DOWNARROW}	163	1406746	1406440	806	right6,4	10	13	411	mask10	0	1407840	-1	1407640	eqm10_NoEyeNmodel1_dir	0	V	gazeCOD	GazeCoDxp	0	400	0	1407341	-5	1407241
GazeCoD_1Model_male	10	1	20	<?xml version="1.0"?>\n<Clock xmlns:dt="urn:schemas-microsoft-com:datatypes"><Description dt:dt="string">E-Prime Primary Realtime Clock</Description><StartTime><Timestamp dt:dt="int">0</Timestamp><DateUtc dt:dt="string">2017-05-03T08:03:54Z</DateUtc></StartTime><FrequencyChanges><FrequencyChange><Frequency dt:dt="r8">3312871</Frequency><Timestamp dt:dt="r8">2278046480</Timestamp><Current dt:dt="r…	60.001	1	right	-2016281038	2017-03-05	10:03:54	08:03:54	female	433	{RIGHTARROW}	44							0	1409436	1409424	{DOWNARROW}	12	1408297	1408040	757	right3,2	8	13	412	mask8	0	1409407	0	1409207	eqm10_NoEyeNmodel1_dir	0	V	gazeCOD	GazeCoDxp	0	400	0	1408907	10	1408807
GazeCoD_1Model_male	10	1	20	<?xml version="1.0"?>\n<Clock xmlns:dt="urn:schemas-microsoft-com:datatypes"><Description dt:dt="string">E-Prime Primary Realtime Clock</Description><StartTime><Timestamp dt:dt="int">0</Timestamp><DateUtc dt:dt="string">2017-05-03T08:03:54Z</DateUtc></StartTime><FrequencyChanges><FrequencyChange><Frequency dt:dt="r8">3312871</Frequency><Timestamp dt:dt="r8">2278046480</Timestamp><Current dt:dt="r…	60.001	1	right	-2016281038	2017-03-05	10:03:54	08:03:54	female	434	{RIGHTARROW}	42							0	1411148	1410940	{DOWNARROW}	208	1409820	1409457	863	right4,8	20	13	413	mask20	0	1410924	0	1410724	eqm10_NoEyeNmodel1_dir	90	H	gazeCOD	GazeCoDxp	0	400	0	1410424	4	1410324
GazeCoD_1Model_male	10	1	20	<?xml version="1.0"?>\n<Clock xmlns:dt="urn:schemas-microsoft-com:datatypes"><Description dt:dt="string">E-Prime Primary Realtime Clock</Description><StartTime><Timestamp dt:dt="int">0</Timestamp><DateUtc dt:dt="string">2017-05-03T08:03:54Z</DateUtc></StartTime><FrequencyChanges><FrequencyChange><Frequency dt:dt="r8">3312871</Frequency><Timestamp dt:dt="r8">2278046480</Timestamp><Current dt:dt="r…	60.001	1	right	-2016281038	2017-03-05	10:03:54	08:03:54	female	435	{RIGHTARROW}	42							0	1412580	1412557	{DOWNARROW}	23	1411434	1411157	777	right4,8	9	13	414	mask9	0	1412540	0	1412340	eqm10_NoEyeNmodel1_dir	0	V	gazeCOD	GazeCoDxp	0	400	0	1412040	6	1411940
GazeCoD_1Model_male	10	1	20	<?xml version="1.0"?>\n<Clock xmlns:dt="urn:schemas-microsoft-com:datatypes"><Description dt:dt="string">E-Prime Primary Realtime Clock</Description><StartTime><Timestamp dt:dt="int">0</Timestamp><DateUtc dt:dt="string">2017-05-03T08:03:54Z</DateUtc></StartTime><FrequencyChanges><FrequencyChange><Frequency dt:dt="r8">3312871</Frequency><Timestamp dt:dt="r8">2278046480</Timestamp><Current dt:dt="r…	60.001	1	right	-2016281038	2017-03-05	10:03:54	08:03:54	female	436	{LEFTARROW}	49							0	1414268	1414190	{DOWNARROW}	78	1413073	1412590	983	left1,6	24	13	415	mask24	0	1414173	0	1413973	eqm10_NoEyeNmodel1_dir	90	HV	gazeCOD	GazeCoDxp	0	400	0	1413673	0	1413573
GazeCoD_1Model_male	10	1	20	<?xml version="1.0"?>\n<Clock xmlns:dt="urn:schemas-microsoft-com:datatypes"><Description dt:dt="string">E-Prime Primary Realtime Clock</Description><StartTime><Timestamp dt:dt="int">0</Timestamp><DateUtc dt:dt="string">2017-05-03T08:03:54Z</DateUtc></StartTime><FrequencyChanges><FrequencyChange><Frequency dt:dt="r8">3312871</Frequency><Timestamp dt:dt="r8">2278046480</Timestamp><Current dt:dt="r…	60.001	1	right	-2016281038	2017-03-05	10:03:54	08:03:54	female	437	{RIGHTARROW}	77							0	1418988	1415723	{DOWNARROW}	3265	1414605	1414290	815	right8	22	13	416	mask22	0	1415707	0	1415507	eqm10_NoEyeNmodel1_dir	90	H	gazeCOD	GazeCoDxp	0	400	0	1415207	2	1415107
GazeCoD_1Model_male	10	1	20	<?xml version="1.0"?>\n<Clock xmlns:dt="urn:schemas-microsoft-com:datatypes"><Description dt:dt="string">E-Prime Primary Realtime Clock</Description><StartTime><Timestamp dt:dt="int">0</Timestamp><DateUtc dt:dt="string">2017-05-03T08:03:54Z</DateUtc></StartTime><FrequencyChanges><FrequencyChange><Frequency dt:dt="r8">3312871</Frequency><Timestamp dt:dt="r8">2278046480</Timestamp><Current dt:dt="r…	60.001	1	right	-2016281038	2017-03-05	10:03:54	08:03:54	female	438	{LEFTARROW}	53							0	1420787	1420457	{DOWNARROW}	330	1419336	1419007	829	left4,8	4	13	417	mask4	0	1420440	0	1420240	eqm10_NoEyeNmodel1_dir	0	V	gazeCOD	GazeCoDxp	0	400	0	1419940	4	1419840
GazeCoD_1Model_male	10	1	20	<?xml version="1.0"?>\n<Clock xmlns:dt="urn:schemas-microsoft-com:datatypes"><Description dt:dt="string">E-Prime Primary Realtime Clock</Description><StartTime><Timestamp dt:dt="int">0</Timestamp><DateUtc dt:dt="string">2017-05-03T08:03:54Z</DateUtc></StartTime><FrequencyChanges><FrequencyChange><Frequency dt:dt="r8">3312871</Frequency><Timestamp dt:dt="r8">2278046480</Timestamp><Current dt:dt="r…	60.001	1	right	-2016281038	2017-03-05	10:03:54	08:03:54	female	439	{RIGHTARROW}	77							0	1422427	1422290	{RIGHTARROW}	137	1421175	1420807	868	right8	33	13	418	mask33	0	1422273	0	1422073	eqm10_NoEyeNmodel1_dir	90	HV	gazeCOD	GazeCoDxp	1	400	0	1421773	-2	1421673
GazeCoD_1Model_male	10	1	20	<?xml version="1.0"?>\n<Clock xmlns:dt="urn:schemas-microsoft-com:datatypes"><Description dt:dt="string">E-Prime Primary Realtime Clock</Description><StartTime><Timestamp dt:dt="int">0</Timestamp><DateUtc dt:dt="string">2017-05-03T08:03:54Z</DateUtc></StartTime><FrequencyChanges><FrequencyChange><Frequency dt:dt="r8">3312871</Frequency><Timestamp dt:dt="r8">2278046480</Timestamp><Current dt:dt="r…	60.001	1	right	-2016281038	2017-03-05	10:03:54	08:03:54	female	440	{RIGHTARROW}	40							0	1424771	1424056	{RIGHTARROW}	715	1422938	1422440	998	right6,4	21	13	419	mask21	0	1424040	0	1423840	eqm10_NoEyeNmodel1_dir	90	H	gazeCOD	GazeCoDxp	1	400	0	1423540	2	1423440
GazeCoD_1Model_male	10	1	20	<?xml version="1.0"?>\n<Clock xmlns:dt="urn:schemas-microsoft-com:datatypes"><Description dt:dt="string">E-Prime Primary Realtime Clock</Description><StartTime><Timestamp dt:dt="int">0</Timestamp><DateUtc dt:dt="string">2017-05-03T08:03:54Z</DateUtc></StartTime><FrequencyChanges><FrequencyChange><Frequency dt:dt="r8">3312871</Frequency><Timestamp dt:dt="r8">2278046480</Timestamp><Current dt:dt="r…	60.001	1	right	-2016281038	2017-03-05	10:03:54	08:03:54	female	441	{LEFTARROW}	51							0	1426451	1426256	{DOWNARROW}	195	1425135	1424790	845	left3,2	25	13	420	mask25	0	1426240	0	1426040	eqm10_NoEyeNmodel1_dir	90	HV	gazeCOD	GazeCoDxp	0	400	0	1425740	5	1425640
GazeCoD_1Model_male	10	1	20	<?xml version="1.0"?>\n<Clock xmlns:dt="urn:schemas-microsoft-com:datatypes"><Description dt:dt="string">E-Prime Primary Realtime Clock</Description><StartTime><Timestamp dt:dt="int">0</Timestamp><DateUtc dt:dt="string">2017-05-03T08:03:54Z</DateUtc></StartTime><FrequencyChanges><FrequencyChange><Frequency dt:dt="r8">3312871</Frequency><Timestamp dt:dt="r8">2278046480</Timestamp><Current dt:dt="r…	60.001	1	right	-2016281038	2017-03-05	10:03:54	08:03:54	female	442	{LEFTARROW}	53							0	1428323	1427873	{LEFTARROW}	450	1426750	1426473	777	left4,8	26	13	421	mask26	0	1427856	0	1427656	eqm10_NoEyeNmodel1_dir	90	HV	gazeCOD	GazeCoDxp	1	400	0	1427356	6	1427256
GazeCoD_1Model_male	10	1	20	<?xml version="1.0"?>\n<Clock xmlns:dt="urn:schemas-microsoft-com:datatypes"><Description dt:dt="string">E-Prime Primary Realtime Clock</Description><StartTime><Timestamp dt:dt="int">0</Timestamp><DateUtc dt:dt="string">2017-05-03T08:03:54Z</DateUtc></StartTime><FrequencyChanges><FrequencyChange><Frequency dt:dt="r8">3312871</Frequency><Timestamp dt:dt="r8">2278046480</Timestamp><Current dt:dt="r…	60.001	1	right	-2016281038	2017-03-05	10:03:54	08:03:54	female	443	{RIGHTARROW}	46							0	1430059	1429890	{DOWNARROW}	169	1428769	1428340	929	right1,6	7	13	422	mask7	0	1429873	0	1429673	eqm10_NoEyeNmodel1_dir	0	V	gazeCOD	GazeCoDxp	0	400	0	1429373	4	1429273
GazeCoD_1Model_male	10	1	20	<?xml version="1.0"?>\n<Clock xmlns:dt="urn:schemas-microsoft-com:datatypes"><Description dt:dt="string">E-Prime Primary Realtime Clock</Description><StartTime><Timestamp dt:dt="int">0</Timestamp><DateUtc dt:dt="string">2017-05-03T08:03:54Z</DateUtc></StartTime><FrequencyChanges><FrequencyChange><Frequency dt:dt="r8">3312871</Frequency><Timestamp dt:dt="r8">2278046480</Timestamp><Current dt:dt="r…	60.001	1	right	-2016281038	2017-03-05	10:03:54	08:03:54	female	444	{LEFTARROW}	55							0	1434299	1431606	{LEFTARROW}	2693	1430492	1430073	919	left6,4	27	13	423	mask27	0	1431590	0	1431390	eqm10_NoEyeNmodel1_dir	90	HV	gazeCOD	GazeCoDxp	1	400	0	1431090	-2	1430990
GazeCoD_1Model_male	10	1	20	<?xml version="1.0"?>\n<Clock xmlns:dt="urn:schemas-microsoft-com:datatypes"><Description dt:dt="string">E-Prime Primary Realtime Clock</Description><StartTime><Timestamp dt:dt="int">0</Timestamp><DateUtc dt:dt="string">2017-05-03T08:03:54Z</DateUtc></StartTime><FrequencyChanges><FrequencyChange><Frequency dt:dt="r8">3312871</Frequency><Timestamp dt:dt="r8">2278046480</Timestamp><Current dt:dt="r…	60.001	1	right	-2016281038	2017-03-05	10:03:54	08:03:54	female	445	{LEFTARROW}	51							0	1438195	1435806	{DOWNARROW}	2389	1434685	1434323	862	left3,2	3	13	424	mask3	0	1435789	0	1435589	eqm10_NoEyeNmodel1_dir	0	V	gazeCOD	GazeCoDxp	0	400	0	1435289	4	1435189
GazeCoD_1Model_male	10	1	20	<?xml version="1.0"?>\n<Clock xmlns:dt="urn:schemas-microsoft-com:datatypes"><Description dt:dt="string">E-Prime Primary Realtime Clock</Description><StartTime><Timestamp dt:dt="int">0</Timestamp><DateUtc dt:dt="string">2017-05-03T08:03:54Z</DateUtc></StartTime><FrequencyChanges><FrequencyChange><Frequency dt:dt="r8">3312871</Frequency><Timestamp dt:dt="r8">2278046480</Timestamp><Current dt:dt="r…	60.001	1	right	-2016281038	2017-03-05	10:03:54	08:03:54	female	446	{DOWNARROW}	79							0	1439923	1439689	{LEFTARROW}	234	1438572	1438206	866	DG0	23	13	425	mask23	0	1439673	0	1439473	eqm10_NoEyeNmodel1_dir	90	HV	gazeCOD	GazeCoDxp	0	400	0	1439173	1	1439073
GazeCoD_1Model_male	10	1	20	<?xml version="1.0"?>\n<Clock xmlns:dt="urn:schemas-microsoft-com:datatypes"><Description dt:dt="string">E-Prime Primary Realtime Clock</Description><StartTime><Timestamp dt:dt="int">0</Timestamp><DateUtc dt:dt="string">2017-05-03T08:03:54Z</DateUtc></StartTime><FrequencyChanges><FrequencyChange><Frequency dt:dt="r8">3312871</Frequency><Timestamp dt:dt="r8">2278046480</Timestamp><Current dt:dt="r…	60.001	1	right	-2016281038	2017-03-05	10:03:54	08:03:54	female	447	{RIGHTARROW}	46							0	1441811	1441406	{LEFTARROW}	405	1440293	1439939	854	right1,6	18	13	426	mask18	0	1441389	0	1441189	eqm10_NoEyeNmodel1_dir	90	H	gazeCOD	GazeCoDxp	0	400	0	1440889	-4	1440789
GazeCoD_1Model_male	10	1	20	<?xml version="1.0"?>\n<Clock xmlns:dt="urn:schemas-microsoft-com:datatypes"><Description dt:dt="string">E-Prime Primary Realtime Clock</Description><StartTime><Timestamp dt:dt="int">0</Timestamp><DateUtc dt:dt="string">2017-05-03T08:03:54Z</DateUtc></StartTime><FrequencyChanges><FrequencyChange><Frequency dt:dt="r8">3312871</Frequency><Timestamp dt:dt="r8">2278046480</Timestamp><Current dt:dt="r…	60.001	1	right	-2016281038	2017-03-05	10:03:54	08:03:54	female	448	{LEFTARROW}	78							0	1443379	1443306	{LEFTARROW}	73	1442182	1441823	859	left8	6	13	427	mask6	0	1443289	0	1443089	eqm10_NoEyeNmodel1_dir	0	V	gazeCOD	GazeCoDxp	1	400	0	1442789	7	1442689
GazeCoD_1Model_male	10	1	20	<?xml version="1.0"?>\n<Clock xmlns:dt="urn:schemas-microsoft-com:datatypes"><Description dt:dt="string">E-Prime Primary Realtime Clock</Description><StartTime><Timestamp dt:dt="int">0</Timestamp><DateUtc dt:dt="string">2017-05-03T08:03:54Z</DateUtc></StartTime><FrequencyChanges><FrequencyChange><Frequency dt:dt="r8">3312871</Frequency><Timestamp dt:dt="r8">2278046480</Timestamp><Current dt:dt="r…	60.001	1	right	-2016281038	2017-03-05	10:03:54	08:03:54	female	449	{RIGHTARROW}	40							0	1446739	1444772	{RIGHTARROW}	1967	1443652	1443389	763	right6,4	32	13	428	mask32	0	1444756	0	1444556	eqm10_NoEyeNmodel1_dir	90	HV	gazeCOD	GazeCoDxp	1	400	0	1444256	4	1444156
GazeCoD_1Model_male	10	1	20	<?xml version="1.0"?>\n<Clock xmlns:dt="urn:schemas-microsoft-com:datatypes"><Description dt:dt="string">E-Prime Primary Realtime Clock</Description><StartTime><Timestamp dt:dt="int">0</Timestamp><DateUtc dt:dt="string">2017-05-03T08:03:54Z</DateUtc></StartTime><FrequencyChanges><FrequencyChange><Frequency dt:dt="r8">3312871</Frequency><Timestamp dt:dt="r8">2278046480</Timestamp><Current dt:dt="r…	60.001	1	right	-2016281038	2017-03-05	10:03:54	08:03:54	female	450	{LEFTARROW}	55							0	1448355	1448306	{LEFTARROW}	49	1447184	1446756	928	left6,4	16	13	429	mask16	0	1448289	0	1448089	eqm10_NoEyeNmodel1_dir	90	H	gazeCOD	GazeCoDxp	1	400	0	1447789	5	1447689
GazeCoD_1Model_male	10	1	20	<?xml version="1.0"?>\n<Clock xmlns:dt="urn:schemas-microsoft-com:datatypes"><Description dt:dt="string">E-Prime Primary Realtime Clock</Description><StartTime><Timestamp dt:dt="int">0</Timestamp><DateUtc dt:dt="string">2017-05-03T08:03:54Z</DateUtc></StartTime><FrequencyChanges><FrequencyChange><Frequency dt:dt="r8">3312871</Frequency><Timestamp dt:dt="r8">2278046480</Timestamp><Current dt:dt="r…	60.001	1	right	-2016281038	2017-03-05	10:03:54	08:03:54	female	451	{RIGHTARROW}	46							0	1450314	1449789	{LEFTARROW}	525	1448669	1448372	797	right1,6	29	14	430	mask29	0	1449772	0	1449572	eqm10_NoEyeNmodel1_dir	90	HV	gazeCOD	GazeCoDxp	0	400	0	1449272	3	1449172
GazeCoD_1Model_male	10	1	20	<?xml version="1.0"?>\n<Clock xmlns:dt="urn:schemas-microsoft-com:datatypes"><Description dt:dt="string">E-Prime Primary Realtime Clock</Description><StartTime><Timestamp dt:dt="int">0</Timestamp><DateUtc dt:dt="string">2017-05-03T08:03:54Z</DateUtc></StartTime><FrequencyChanges><FrequencyChange><Frequency dt:dt="r8">3312871</Frequency><Timestamp dt:dt="r8">2278046480</Timestamp><Current dt:dt="r…	60.001	1	right	-2016281038	2017-03-05	10:03:54	08:03:54	female	452	{LEFTARROW}	55							0	1451939	1451722	{DOWNARROW}	216	1450596	1450339	757	left6,4	5	14	431	mask5	0	1451706	0	1451506	eqm10_NoEyeNmodel1_dir	0	V	gazeCOD	GazeCoDxp	0	400	0	1451206	10	1451106
GazeCoD_1Model_male	10	1	20	<?xml version="1.0"?>\n<Clock xmlns:dt="urn:schemas-microsoft-com:datatypes"><Description dt:dt="string">E-Prime Primary Realtime Clock</Description><StartTime><Timestamp dt:dt="int">0</Timestamp><DateUtc dt:dt="string">2017-05-03T08:03:54Z</DateUtc></StartTime><FrequencyChanges><FrequencyChange><Frequency dt:dt="r8">3312871</Frequency><Timestamp dt:dt="r8">2278046480</Timestamp><Current dt:dt="r…	60.001	1	right	-2016281038	2017-03-05	10:03:54	08:03:54	female	453	{RIGHTARROW}	44							0	1453594	1453356	{LEFTARROW}	238	1452239	1451956	783	right3,2	19	14	432	mask19	0	1453339	0	1453139	eqm10_NoEyeNmodel1_dir	90	H	gazeCOD	GazeCoDxp	0	400	0	1452839	0	1452739
GazeCoD_1Model_male	10	1	20	<?xml version="1.0"?>\n<Clock xmlns:dt="urn:schemas-microsoft-com:datatypes"><Description dt:dt="string">E-Prime Primary Realtime Clock</Description><StartTime><Timestamp dt:dt="int">0</Timestamp><DateUtc dt:dt="string">2017-05-03T08:03:54Z</DateUtc></StartTime><FrequencyChanges><FrequencyChange><Frequency dt:dt="r8">3312871</Frequency><Timestamp dt:dt="r8">2278046480</Timestamp><Current dt:dt="r…	60.001	1	right	-2016281038	2017-03-05	10:03:54	08:03:54	female	454	{RIGHTARROW}	42							0	1455066	1455005	{DOWNARROW}	61	1453882	1453606	776	right4,8	9	14	433	mask9	0	1454989	0	1454789	eqm10_NoEyeNmodel1_dir	0	V	gazeCOD	GazeCoDxp	0	400	0	1454489	7	1454389
GazeCoD_1Model_male	10	1	20	<?xml version="1.0"?>\n<Clock xmlns:dt="urn:schemas-microsoft-com:datatypes"><Description dt:dt="string">E-Prime Primary Realtime Clock</Description><StartTime><Timestamp dt:dt="int">0</Timestamp><DateUtc dt:dt="string">2017-05-03T08:03:54Z</DateUtc></StartTime><FrequencyChanges><FrequencyChange><Frequency dt:dt="r8">3312871</Frequency><Timestamp dt:dt="r8">2278046480</Timestamp><Current dt:dt="r…	60.001	1	right	-2016281038	2017-03-05	10:03:54	08:03:54	female	455	{RIGHTARROW}	40							0	1456842	1456555	{DOWNARROW}	287	1455444	1455089	855	right6,4	10	14	434	mask10	0	1456539	0	1456339	eqm10_NoEyeNmodel1_dir	0	V	gazeCOD	GazeCoDxp	0	400	0	1456039	-5	1455939
GazeCoD_1Model_male	10	1	20	<?xml version="1.0"?>\n<Clock xmlns:dt="urn:schemas-microsoft-com:datatypes"><Description dt:dt="string">E-Prime Primary Realtime Clock</Description><StartTime><Timestamp dt:dt="int">0</Timestamp><DateUtc dt:dt="string">2017-05-03T08:03:54Z</DateUtc></StartTime><FrequencyChanges><FrequencyChange><Frequency dt:dt="r8">3312871</Frequency><Timestamp dt:dt="r8">2278046480</Timestamp><Current dt:dt="r…	60.001	1	right	-2016281038	2017-03-05	10:03:54	08:03:54	female	456	{DOWNARROW}	79							0	1458522	1458422	{DOWNARROW}	100	1457304	1456855	949	DG0	1	14	435	mask1	0	1458405	0	1458205	eqm10_NoEyeNmodel1_dir	0	V	gazeCOD	GazeCoDxp	1	400	0	1457905	1	1457805
GazeCoD_1Model_male	10	1	20	<?xml version="1.0"?>\n<Clock xmlns:dt="urn:schemas-microsoft-com:datatypes"><Description dt:dt="string">E-Prime Primary Realtime Clock</Description><StartTime><Timestamp dt:dt="int">0</Timestamp><DateUtc dt:dt="string">2017-05-03T08:03:54Z</DateUtc></StartTime><FrequencyChanges><FrequencyChange><Frequency dt:dt="r8">3312871</Frequency><Timestamp dt:dt="r8">2278046480</Timestamp><Current dt:dt="r…	60.001	1	right	-2016281038	2017-03-05	10:03:54	08:03:54	female	457	{RIGHTARROW}	44							0	1461138	1460005	{DOWNARROW}	1133	1458886	1458539	847	right3,2	8	14	436	mask8	0	1459989	0	1459789	eqm10_NoEyeNmodel1_dir	0	V	gazeCOD	GazeCoDxp	0	400	0	1459489	3	1459389
GazeCoD_1Model_male	10	1	20	<?xml version="1.0"?>\n<Clock xmlns:dt="urn:schemas-microsoft-com:datatypes"><Description dt:dt="string">E-Prime Primary Realtime Clock</Description><StartTime><Timestamp dt:dt="int">0</Timestamp><DateUtc dt:dt="string">2017-05-03T08:03:54Z</DateUtc></StartTime><FrequencyChanges><FrequencyChange><Frequency dt:dt="r8">3312871</Frequency><Timestamp dt:dt="r8">2278046480</Timestamp><Current dt:dt="r…	60.001	1	right	-2016281038	2017-03-05	10:03:54	08:03:54	female	458	{LEFTARROW}	49							0	1462818	1462705	{DOWNARROW}	113	1461582	1461155	927	left1,6	13	14	437	mask13	0	1462689	0	1462489	eqm10_NoEyeNmodel1_dir	90	H	gazeCOD	GazeCoDxp	0	400	0	1462189	7	1462089
GazeCoD_1Model_male	10	1	20	<?xml version="1.0"?>\n<Clock xmlns:dt="urn:schemas-microsoft-com:datatypes"><Description dt:dt="string">E-Prime Primary Realtime Clock</Description><StartTime><Timestamp dt:dt="int">0</Timestamp><DateUtc dt:dt="string">2017-05-03T08:03:54Z</DateUtc></StartTime><FrequencyChanges><FrequencyChange><Frequency dt:dt="r8">3312871</Frequency><Timestamp dt:dt="r8">2278046480</Timestamp><Current dt:dt="r…	60.001	1	right	-2016281038	2017-03-05	10:03:54	08:03:54	female	459	{LEFTARROW}	78							0	1467306	1464439	{DOWNARROW}	2867	1463321	1462839	982	left8	6	14	438	mask6	0	1464422	0	1464222	eqm10_NoEyeNmodel1_dir	0	V	gazeCOD	GazeCoDxp	0	400	0	1463922	1	1463822
GazeCoD_1Model_male	10	1	20	<?xml version="1.0"?>\n<Clock xmlns:dt="urn:schemas-microsoft-com:datatypes"><Description dt:dt="string">E-Prime Primary Realtime Clock</Description><StartTime><Timestamp dt:dt="int">0</Timestamp><DateUtc dt:dt="string">2017-05-03T08:03:54Z</DateUtc></StartTime><FrequencyChanges><FrequencyChange><Frequency dt:dt="r8">3312871</Frequency><Timestamp dt:dt="r8">2278046480</Timestamp><Current dt:dt="r…	60.001	1	right	-2016281038	2017-03-05	10:03:54	08:03:54	female	460	{LEFTARROW}	51							0	1468810	1468722	{DOWNARROW}	88	1467609	1467322	787	left3,2	3	14	439	mask3	0	1468705	0	1468505	eqm10_NoEyeNmodel1_dir	0	V	gazeCOD	GazeCoDxp	0	400	0	1468205	-4	1468105
GazeCoD_1Model_male	10	1	20	<?xml version="1.0"?>\n<Clock xmlns:dt="urn:schemas-microsoft-com:datatypes"><Description dt:dt="string">E-Prime Primary Realtime Clock</Description><StartTime><Timestamp dt:dt="int">0</Timestamp><DateUtc dt:dt="string">2017-05-03T08:03:54Z</DateUtc></StartTime><FrequencyChanges><FrequencyChange><Frequency dt:dt="r8">3312871</Frequency><Timestamp dt:dt="r8">2278046480</Timestamp><Current dt:dt="r…	60.001	1	right	-2016281038	2017-03-05	10:03:54	08:03:54	female	461	{RIGHTARROW}	77							0	1470410	1470205	{RIGHTARROW}	205	1469092	1468822	770	right8	22	14	440	mask22	0	1470188	0	1469988	eqm10_NoEyeNmodel1_dir	90	H	gazeCOD	GazeCoDxp	1	400	0	1469688	-4	1469588
GazeCoD_1Model_male	10	1	20	<?xml version="1.0"?>\n<Clock xmlns:dt="urn:schemas-microsoft-com:datatypes"><Description dt:dt="string">E-Prime Primary Realtime Clock</Description><StartTime><Timestamp dt:dt="int">0</Timestamp><DateUtc dt:dt="string">2017-05-03T08:03:54Z</DateUtc></StartTime><FrequencyChanges><FrequencyChange><Frequency dt:dt="r8">3312871</Frequency><Timestamp dt:dt="r8">2278046480</Timestamp><Current dt:dt="r…	60.001	1	right	-2016281038	2017-03-05	10:03:54	08:03:54	female	462	{LEFTARROW}	53							0	1505297	1504587	{DOWNARROW}	710	1503476	1503037	939	left4,8	4	14	441	mask4	0	1504571	0	1504371	eqm10_NoEyeNmodel1_dir	0	V	gazeCOD	GazeCoDxp	0	400	0	1504071	-5	1503971
GazeCoD_1Model_male	10	1	20	<?xml version="1.0"?>\n<Clock xmlns:dt="urn:schemas-microsoft-com:datatypes"><Description dt:dt="string">E-Prime Primary Realtime Clock</Description><StartTime><Timestamp dt:dt="int">0</Timestamp><DateUtc dt:dt="string">2017-05-03T08:03:54Z</DateUtc></StartTime><FrequencyChanges><FrequencyChange><Frequency dt:dt="r8">3312871</Frequency><Timestamp dt:dt="r8">2278046480</Timestamp><Current dt:dt="r…	60.001	1	right	-2016281038	2017-03-05	10:03:54	08:03:54	female	463	{LEFTARROW}	78							0	1506921	1506837	{DOWNARROW}	84	1505712	1505321	891	left8	28	14	442	mask28	0	1506820	0	1506620	eqm10_NoEyeNmodel1_dir	90	HV	gazeCOD	GazeCoDxp	0	400	0	1506320	8	1506220
GazeCoD_1Model_male	10	1	20	<?xml version="1.0"?>\n<Clock xmlns:dt="urn:schemas-microsoft-com:datatypes"><Description dt:dt="string">E-Prime Primary Realtime Clock</Description><StartTime><Timestamp dt:dt="int">0</Timestamp><DateUtc dt:dt="string">2017-05-03T08:03:54Z</DateUtc></StartTime><FrequencyChanges><FrequencyChange><Frequency dt:dt="r8">3312871</Frequency><Timestamp dt:dt="r8">2278046480</Timestamp><Current dt:dt="r…	60.001	1	right	-2016281038	2017-03-05	10:03:54	08:03:54	female	464	{DOWNARROW}	79							0	1508409	1508370	{DOWNARROW}	39	1507257	1506937	820	DG0	23	14	443	mask23	0	1508354	0	1508154	eqm10_NoEyeNmodel1_dir	90	HV	gazeCOD	GazeCoDxp	1	400	0	1507854	-3	1507754
GazeCoD_1Model_male	10	1	20	<?xml version="1.0"?>\n<Clock xmlns:dt="urn:schemas-microsoft-com:datatypes"><Description dt:dt="string">E-Prime Primary Realtime Clock</Description><StartTime><Timestamp dt:dt="int">0</Timestamp><DateUtc dt:dt="string">2017-05-03T08:03:54Z</DateUtc></StartTime><FrequencyChanges><FrequencyChange><Frequency dt:dt="r8">3312871</Frequency><Timestamp dt:dt="r8">2278046480</Timestamp><Current dt:dt="r…	60.001	1	right	-2016281038	2017-03-05	10:03:54	08:03:54	female	465	{RIGHTARROW}	46							0	1510065	1509904	{DOWNARROW}	161	1508783	1508420	863	right1,6	18	14	444	mask18	0	1509887	0	1509687	eqm10_NoEyeNmodel1_dir	90	H	gazeCOD	GazeCoDxp	0	400	0	1509387	4	1509287
GazeCoD_1Model_male	10	1	20	<?xml version="1.0"?>\n<Clock xmlns:dt="urn:schemas-microsoft-com:datatypes"><Description dt:dt="string">E-Prime Primary Realtime Clock</Description><StartTime><Timestamp dt:dt="int">0</Timestamp><DateUtc dt:dt="string">2017-05-03T08:03:54Z</DateUtc></StartTime><FrequencyChanges><FrequencyChange><Frequency dt:dt="r8">3312871</Frequency><Timestamp dt:dt="r8">2278046480</Timestamp><Current dt:dt="r…	60.001	1	right	-2016281038	2017-03-05	10:03:54	08:03:54	female	466	{RIGHTARROW}	77							0	1511593	1511554	{DOWNARROW}	38	1510443	1510087	856	right8	11	14	445	mask11	0	1511537	-1	1511337	eqm10_NoEyeNmodel1_dir	0	V	gazeCOD	GazeCoDxp	0	400	0	1511038	-5	1510938
GazeCoD_1Model_male	10	1	20	<?xml version="1.0"?>\n<Clock xmlns:dt="urn:schemas-microsoft-com:datatypes"><Description dt:dt="string">E-Prime Primary Realtime Clock</Description><StartTime><Timestamp dt:dt="int">0</Timestamp><DateUtc dt:dt="string">2017-05-03T08:03:54Z</DateUtc></StartTime><FrequencyChanges><FrequencyChange><Frequency dt:dt="r8">3312871</Frequency><Timestamp dt:dt="r8">2278046480</Timestamp><Current dt:dt="r…	60.001	1	right	-2016281038	2017-03-05	10:03:54	08:03:54	female	467	{LEFTARROW}	78							0	1513169	1513087	{LEFTARROW}	81	1511975	1511604	871	left8	17	14	446	mask17	0	1513070	0	1512870	eqm10_NoEyeNmodel1_dir	90	H	gazeCOD	GazeCoDxp	1	400	0	1512570	-5	1512470
GazeCoD_1Model_male	10	1	20	<?xml version="1.0"?>\n<Clock xmlns:dt="urn:schemas-microsoft-com:datatypes"><Description dt:dt="string">E-Prime Primary Realtime Clock</Description><StartTime><Timestamp dt:dt="int">0</Timestamp><DateUtc dt:dt="string">2017-05-03T08:03:54Z</DateUtc></StartTime><FrequencyChanges><FrequencyChange><Frequency dt:dt="r8">3312871</Frequency><Timestamp dt:dt="r8">2278046480</Timestamp><Current dt:dt="r…	60.001	1	right	-2016281038	2017-03-05	10:03:54	08:03:54	female	468	{LEFTARROW}	55							0	1514696	1514670	{LEFTARROW}	26	1513559	1513187	872	left6,4	27	14	447	mask27	0	1514654	0	1514454	eqm10_NoEyeNmodel1_dir	90	HV	gazeCOD	GazeCoDxp	1	400	0	1514154	-5	1514054
GazeCoD_1Model_male	10	1	20	<?xml version="1.0"?>\n<Clock xmlns:dt="urn:schemas-microsoft-com:datatypes"><Description dt:dt="string">E-Prime Primary Realtime Clock</Description><StartTime><Timestamp dt:dt="int">0</Timestamp><DateUtc dt:dt="string">2017-05-03T08:03:54Z</DateUtc></StartTime><FrequencyChanges><FrequencyChange><Frequency dt:dt="r8">3312871</Frequency><Timestamp dt:dt="r8">2278046480</Timestamp><Current dt:dt="r…	60.001	1	right	-2016281038	2017-03-05	10:03:54	08:03:54	female	469	{RIGHTARROW}	42							0	1516648	1516303	{DOWNARROW}	345	1515186	1514720	966	right4,8	20	14	448	mask20	0	1516287	0	1516087	eqm10_NoEyeNmodel1_dir	90	H	gazeCOD	GazeCoDxp	0	400	0	1515787	1	1515687
GazeCoD_1Model_male	10	1	20	<?xml version="1.0"?>\n<Clock xmlns:dt="urn:schemas-microsoft-com:datatypes"><Description dt:dt="string">E-Prime Primary Realtime Clock</Description><StartTime><Timestamp dt:dt="int">0</Timestamp><DateUtc dt:dt="string">2017-05-03T08:03:54Z</DateUtc></StartTime><FrequencyChanges><FrequencyChange><Frequency dt:dt="r8">3312871</Frequency><Timestamp dt:dt="r8">2278046480</Timestamp><Current dt:dt="r…	60.001	1	right	-2016281038	2017-03-05	10:03:54	08:03:54	female	470	{LEFTARROW}	49							0	1518432	1518253	{DOWNARROW}	179	1517133	1516670	963	left1,6	24	14	449	mask24	0	1518237	0	1518037	eqm10_NoEyeNmodel1_dir	90	HV	gazeCOD	GazeCoDxp	0	400	0	1517737	4	1517637
GazeCoD_1Model_male	10	1	20	<?xml version="1.0"?>\n<Clock xmlns:dt="urn:schemas-microsoft-com:datatypes"><Description dt:dt="string">E-Prime Primary Realtime Clock</Description><StartTime><Timestamp dt:dt="int">0</Timestamp><DateUtc dt:dt="string">2017-05-03T08:03:54Z</DateUtc></StartTime><FrequencyChanges><FrequencyChange><Frequency dt:dt="r8">3312871</Frequency><Timestamp dt:dt="r8">2278046480</Timestamp><Current dt:dt="r…	60.001	1	right	-2016281038	2017-03-05	10:03:54	08:03:54	female	471	{LEFTARROW}	55							0	1521688	1520003	{LEFTARROW}	1685	1518877	1518453	924	left6,4	16	14	450	mask16	0	1519987	0	1519787	eqm10_NoEyeNmodel1_dir	90	H	gazeCOD	GazeCoDxp	1	400	0	1519487	10	1519387
GazeCoD_1Model_male	10	1	20	<?xml version="1.0"?>\n<Clock xmlns:dt="urn:schemas-microsoft-com:datatypes"><Description dt:dt="string">E-Prime Primary Realtime Clock</Description><StartTime><Timestamp dt:dt="int">0</Timestamp><DateUtc dt:dt="string">2017-05-03T08:03:54Z</DateUtc></StartTime><FrequencyChanges><FrequencyChange><Frequency dt:dt="r8">3312871</Frequency><Timestamp dt:dt="r8">2278046480</Timestamp><Current dt:dt="r…	60.001	1	right	-2016281038	2017-03-05	10:03:54	08:03:54	female	472	{DOWNARROW}	79							0	1523536	1523237	{DOWNARROW}	299	1522111	1521703	908	DG0	12	14	451	mask12	0	1523220	0	1523020	eqm10_NoEyeNmodel1_dir	90	H	gazeCOD	GazeCoDxp	1	400	0	1522720	9	1522620
GazeCoD_1Model_male	10	1	20	<?xml version="1.0"?>\n<Clock xmlns:dt="urn:schemas-microsoft-com:datatypes"><Description dt:dt="string">E-Prime Primary Realtime Clock</Description><StartTime><Timestamp dt:dt="int">0</Timestamp><DateUtc dt:dt="string">2017-05-03T08:03:54Z</DateUtc></StartTime><FrequencyChanges><FrequencyChange><Frequency dt:dt="r8">3312871</Frequency><Timestamp dt:dt="r8">2278046480</Timestamp><Current dt:dt="r…	60.001	1	right	-2016281038	2017-03-05	10:03:54	08:03:54	female	473	{RIGHTARROW}	44							0	1525408	1525120	{RIGHTARROW}	288	1524006	1523553	953	right3,2	30	14	452	mask30	0	1525103	0	1524903	eqm10_NoEyeNmodel1_dir	90	HV	gazeCOD	GazeCoDxp	1	400	0	1524603	-3	1524503
GazeCoD_1Model_male	10	1	20	<?xml version="1.0"?>\n<Clock xmlns:dt="urn:schemas-microsoft-com:datatypes"><Description dt:dt="string">E-Prime Primary Realtime Clock</Description><StartTime><Timestamp dt:dt="int">0</Timestamp><DateUtc dt:dt="string">2017-05-03T08:03:54Z</DateUtc></StartTime><FrequencyChanges><FrequencyChange><Frequency dt:dt="r8">3312871</Frequency><Timestamp dt:dt="r8">2278046480</Timestamp><Current dt:dt="r…	60.001	1	right	-2016281038	2017-03-05	10:03:54	08:03:54	female	474	{LEFTARROW}	53							0	1529064	1527036	{LEFTARROW}	2028	1525912	1525420	992	left4,8	15	14	453	mask15	0	1527020	0	1526820	eqm10_NoEyeNmodel1_dir	90	H	gazeCOD	GazeCoDxp	1	400	0	1526520	8	1526420
GazeCoD_1Model_male	10	1	20	<?xml version="1.0"?>\n<Clock xmlns:dt="urn:schemas-microsoft-com:datatypes"><Description dt:dt="string">E-Prime Primary Realtime Clock</Description><StartTime><Timestamp dt:dt="int">0</Timestamp><DateUtc dt:dt="string">2017-05-03T08:03:54Z</DateUtc></StartTime><FrequencyChanges><FrequencyChange><Frequency dt:dt="r8">3312871</Frequency><Timestamp dt:dt="r8">2278046480</Timestamp><Current dt:dt="r…	60.001	1	right	-2016281038	2017-03-05	10:03:54	08:03:54	female	475	{LEFTARROW}	51							0	1530632	1530453	{DOWNARROW}	179	1529342	1529086	756	left3,2	25	14	454	mask25	0	1530436	-1	1530236	eqm10_NoEyeNmodel1_dir	90	HV	gazeCOD	GazeCoDxp	0	400	0	1529937	-5	1529837
GazeCoD_1Model_male	10	1	20	<?xml version="1.0"?>\n<Clock xmlns:dt="urn:schemas-microsoft-com:datatypes"><Description dt:dt="string">E-Prime Primary Realtime Clock</Description><StartTime><Timestamp dt:dt="int">0</Timestamp><DateUtc dt:dt="string">2017-05-03T08:03:54Z</DateUtc></StartTime><FrequencyChanges><FrequencyChange><Frequency dt:dt="r8">3312871</Frequency><Timestamp dt:dt="r8">2278046480</Timestamp><Current dt:dt="r…	60.001	1	right	-2016281038	2017-03-05	10:03:54	08:03:54	female	476	{RIGHTARROW}	40							0	1534000	1532036	{DOWNARROW}	1964	1530925	1530653	772	right6,4	21	14	455	mask21	0	1532020	0	1531820	eqm10_NoEyeNmodel1_dir	90	H	gazeCOD	GazeCoDxp	0	400	0	1531520	-5	1531420
GazeCoD_1Model_male	10	1	20	<?xml version="1.0"?>\n<Clock xmlns:dt="urn:schemas-microsoft-com:datatypes"><Description dt:dt="string">E-Prime Primary Realtime Clock</Description><StartTime><Timestamp dt:dt="int">0</Timestamp><DateUtc dt:dt="string">2017-05-03T08:03:54Z</DateUtc></StartTime><FrequencyChanges><FrequencyChange><Frequency dt:dt="r8">3312871</Frequency><Timestamp dt:dt="r8">2278046480</Timestamp><Current dt:dt="r…	60.001	1	right	-2016281038	2017-03-05	10:03:54	08:03:54	female	477	{RIGHTARROW}	77							0	1535712	1535586	{RIGHTARROW}	126	1534469	1534020	949	right8	33	14	456	mask33	0	1535570	0	1535370	eqm10_NoEyeNmodel1_dir	90	HV	gazeCOD	GazeCoDxp	1	400	0	1535070	1	1534970
GazeCoD_1Model_male	10	1	20	<?xml version="1.0"?>\n<Clock xmlns:dt="urn:schemas-microsoft-com:datatypes"><Description dt:dt="string">E-Prime Primary Realtime Clock</Description><StartTime><Timestamp dt:dt="int">0</Timestamp><DateUtc dt:dt="string">2017-05-03T08:03:54Z</DateUtc></StartTime><FrequencyChanges><FrequencyChange><Frequency dt:dt="r8">3312871</Frequency><Timestamp dt:dt="r8">2278046480</Timestamp><Current dt:dt="r…	60.001	1	right	-2016281038	2017-03-05	10:03:54	08:03:54	female	478	{LEFTARROW}	53							0	1537400	1537253	{DOWNARROW}	147	1536130	1535736	894	left4,8	26	14	457	mask26	0	1537236	0	1537036	eqm10_NoEyeNmodel1_dir	90	HV	gazeCOD	GazeCoDxp	0	400	0	1536736	6	1536636
GazeCoD_1Model_male	10	1	20	<?xml version="1.0"?>\n<Clock xmlns:dt="urn:schemas-microsoft-com:datatypes"><Description dt:dt="string">E-Prime Primary Realtime Clock</Description><StartTime><Timestamp dt:dt="int">0</Timestamp><DateUtc dt:dt="string">2017-05-03T08:03:54Z</DateUtc></StartTime><FrequencyChanges><FrequencyChange><Frequency dt:dt="r8">3312871</Frequency><Timestamp dt:dt="r8">2278046480</Timestamp><Current dt:dt="r…	60.001	1	right	-2016281038	2017-03-05	10:03:54	08:03:54	female	479	{LEFTARROW}	49							0	1540192	1538786	{DOWNARROW}	1406	1537670	1537419	751	left1,6	2	14	458	mask2	0	1538769	0	1538569	eqm10_NoEyeNmodel1_dir	0	V	gazeCOD	GazeCoDxp	0	400	0	1538269	-1	1538169
GazeCoD_1Model_male	10	1	20	<?xml version="1.0"?>\n<Clock xmlns:dt="urn:schemas-microsoft-com:datatypes"><Description dt:dt="string">E-Prime Primary Realtime Clock</Description><StartTime><Timestamp dt:dt="int">0</Timestamp><DateUtc dt:dt="string">2017-05-03T08:03:54Z</DateUtc></StartTime><FrequencyChanges><FrequencyChange><Frequency dt:dt="r8">3312871</Frequency><Timestamp dt:dt="r8">2278046480</Timestamp><Current dt:dt="r…	60.001	1	right	-2016281038	2017-03-05	10:03:54	08:03:54	female	480	{RIGHTARROW}	46							0	1544032	1541769	{DOWNARROW}	2262	1540650	1540203	947	right1,6	7	14	459	mask7	0	1541753	0	1541553	eqm10_NoEyeNmodel1_dir	0	V	gazeCOD	GazeCoDxp	0	400	0	1541253	3	1541153
GazeCoD_1Model_male	10	1	20	<?xml version="1.0"?>\n<Clock xmlns:dt="urn:schemas-microsoft-com:datatypes"><Description dt:dt="string">E-Prime Primary Realtime Clock</Description><StartTime><Timestamp dt:dt="int">0</Timestamp><DateUtc dt:dt="string">2017-05-03T08:03:54Z</DateUtc></StartTime><FrequencyChanges><FrequencyChange><Frequency dt:dt="r8">3312871</Frequency><Timestamp dt:dt="r8">2278046480</Timestamp><Current dt:dt="r…	60.001	1	right	-2016281038	2017-03-05	10:03:54	08:03:54	female	481	{LEFTARROW}	51							0	1545568	1545503	{DOWNARROW}	64	1544383	1544053	830	left3,2	14	14	460	mask14	0	1545486	0	1545286	eqm10_NoEyeNmodel1_dir	90	H	gazeCOD	GazeCoDxp	0	400	0	1544986	3	1544886
GazeCoD_1Model_male	10	1	20	<?xml version="1.0"?>\n<Clock xmlns:dt="urn:schemas-microsoft-com:datatypes"><Description dt:dt="string">E-Prime Primary Realtime Clock</Description><StartTime><Timestamp dt:dt="int">0</Timestamp><DateUtc dt:dt="string">2017-05-03T08:03:54Z</DateUtc></StartTime><FrequencyChanges><FrequencyChange><Frequency dt:dt="r8">3312871</Frequency><Timestamp dt:dt="r8">2278046480</Timestamp><Current dt:dt="r…	60.001	1	right	-2016281038	2017-03-05	10:03:54	08:03:54	female	482	{RIGHTARROW}	40							0	1547223	1546969	{RIGHTARROW}	254	1545842	1545586	756	right6,4	32	14	461	mask32	0	1546953	0	1546753	eqm10_NoEyeNmodel1_dir	90	HV	gazeCOD	GazeCoDxp	1	400	0	1546453	11	1546353
GazeCoD_1Model_male	10	1	20	<?xml version="1.0"?>\n<Clock xmlns:dt="urn:schemas-microsoft-com:datatypes"><Description dt:dt="string">E-Prime Primary Realtime Clock</Description><StartTime><Timestamp dt:dt="int">0</Timestamp><DateUtc dt:dt="string">2017-05-03T08:03:54Z</DateUtc></StartTime><FrequencyChanges><FrequencyChange><Frequency dt:dt="r8">3312871</Frequency><Timestamp dt:dt="r8">2278046480</Timestamp><Current dt:dt="r…	60.001	1	right	-2016281038	2017-03-05	10:03:54	08:03:54	female	483	{RIGHTARROW}	42							0	1550415	1548686	{RIGHTARROW}	1729	1547560	1547236	824	right4,8	31	14	462	mask31	0	1548669	0	1548469	eqm10_NoEyeNmodel1_dir	90	HV	gazeCOD	GazeCoDxp	1	400	0	1548169	9	1548069
GazeCoD_1Model_male	10	1	20	<?xml version="1.0"?>\n<Clock xmlns:dt="urn:schemas-microsoft-com:datatypes"><Description dt:dt="string">E-Prime Primary Realtime Clock</Description><StartTime><Timestamp dt:dt="int">0</Timestamp><DateUtc dt:dt="string">2017-05-03T08:03:54Z</DateUtc></StartTime><FrequencyChanges><FrequencyChange><Frequency dt:dt="r8">3312871</Frequency><Timestamp dt:dt="r8">2278046480</Timestamp><Current dt:dt="r…	60.001	1	right	-2016281038	2017-03-05	10:03:54	08:03:54	female	484	{LEFTARROW}	55							0	1551991	1551919	{DOWNARROW}	72	1550797	1550436	861	left6,4	5	15	463	mask5	0	1551902	0	1551702	eqm10_NoEyeNmodel1_dir	0	V	gazeCOD	GazeCoDxp	0	400	0	1551402	5	1551302
GazeCoD_1Model_male	10	1	20	<?xml version="1.0"?>\n<Clock xmlns:dt="urn:schemas-microsoft-com:datatypes"><Description dt:dt="string">E-Prime Primary Realtime Clock</Description><StartTime><Timestamp dt:dt="int">0</Timestamp><DateUtc dt:dt="string">2017-05-03T08:03:54Z</DateUtc></StartTime><FrequencyChanges><FrequencyChange><Frequency dt:dt="r8">3312871</Frequency><Timestamp dt:dt="r8">2278046480</Timestamp><Current dt:dt="r…	60.001	1	right	-2016281038	2017-03-05	10:03:54	08:03:54	female	485	{LEFTARROW}	51							0	1555079	1553569	{DOWNARROW}	1510	1552454	1552002	952	left3,2	25	15	464	mask25	0	1553552	0	1553352	eqm10_NoEyeNmodel1_dir	90	HV	gazeCOD	GazeCoDxp	0	400	0	1553052	-2	1552952
GazeCoD_1Model_male	10	1	20	<?xml version="1.0"?>\n<Clock xmlns:dt="urn:schemas-microsoft-com:datatypes"><Description dt:dt="string">E-Prime Primary Realtime Clock</Description><StartTime><Timestamp dt:dt="int">0</Timestamp><DateUtc dt:dt="string">2017-05-03T08:03:54Z</DateUtc></StartTime><FrequencyChanges><FrequencyChange><Frequency dt:dt="r8">3312871</Frequency><Timestamp dt:dt="r8">2278046480</Timestamp><Current dt:dt="r…	60.001	1	right	-2016281038	2017-03-05	10:03:54	08:03:54	female	486	{RIGHTARROW}	46							0	1556519	1556502	{DOWNARROW}	17	1555380	1555102	778	right1,6	18	15	465	mask18	0	1556486	0	1556286	eqm10_NoEyeNmodel1_dir	90	H	gazeCOD	GazeCoDxp	0	400	0	1555986	6	1555886
GazeCoD_1Model_male	10	1	20	<?xml version="1.0"?>\n<Clock xmlns:dt="urn:schemas-microsoft-com:datatypes"><Description dt:dt="string">E-Prime Primary Realtime Clock</Description><StartTime><Timestamp dt:dt="int">0</Timestamp><DateUtc dt:dt="string">2017-05-03T08:03:54Z</DateUtc></StartTime><FrequencyChanges><FrequencyChange><Frequency dt:dt="r8">3312871</Frequency><Timestamp dt:dt="r8">2278046480</Timestamp><Current dt:dt="r…	60.001	1	right	-2016281038	2017-03-05	10:03:54	08:03:54	female	487	{LEFTARROW}	51							0	1559791	1558135	{DOWNARROW}	1656	1557016	1556536	980	left3,2	3	15	466	mask3	0	1558119	0	1557919	eqm10_NoEyeNmodel1_dir	0	V	gazeCOD	GazeCoDxp	0	400	0	1557619	3	1557519
GazeCoD_1Model_male	10	1	20	<?xml version="1.0"?>\n<Clock xmlns:dt="urn:schemas-microsoft-com:datatypes"><Description dt:dt="string">E-Prime Primary Realtime Clock</Description><StartTime><Timestamp dt:dt="int">0</Timestamp><DateUtc dt:dt="string">2017-05-03T08:03:54Z</DateUtc></StartTime><FrequencyChanges><FrequencyChange><Frequency dt:dt="r8">3312871</Frequency><Timestamp dt:dt="r8">2278046480</Timestamp><Current dt:dt="r…	60.001	1	right	-2016281038	2017-03-05	10:03:54	08:03:54	female	488	{RIGHTARROW}	77							0	1561439	1561302	{RIGHTARROW}	137	1560189	1559802	887	right8	33	15	467	mask33	0	1561285	0	1561085	eqm10_NoEyeNmodel1_dir	90	HV	gazeCOD	GazeCoDxp	1	400	0	1560785	-4	1560685
GazeCoD_1Model_male	10	1	20	<?xml version="1.0"?>\n<Clock xmlns:dt="urn:schemas-microsoft-com:datatypes"><Description dt:dt="string">E-Prime Primary Realtime Clock</Description><StartTime><Timestamp dt:dt="int">0</Timestamp><DateUtc dt:dt="string">2017-05-03T08:03:54Z</DateUtc></StartTime><FrequencyChanges><FrequencyChange><Frequency dt:dt="r8">3312871</Frequency><Timestamp dt:dt="r8">2278046480</Timestamp><Current dt:dt="r…	60.001	1	right	-2016281038	2017-03-05	10:03:54	08:03:54	female	489	{LEFTARROW}	49							0	1563031	1562885	{DOWNARROW}	146	1561759	1561452	807	left1,6	13	15	468	mask13	0	1562869	0	1562669	eqm10_NoEyeNmodel1_dir	90	H	gazeCOD	GazeCoDxp	0	400	0	1562369	10	1562269
GazeCoD_1Model_male	10	1	20	<?xml version="1.0"?>\n<Clock xmlns:dt="urn:schemas-microsoft-com:datatypes"><Description dt:dt="string">E-Prime Primary Realtime Clock</Description><StartTime><Timestamp dt:dt="int">0</Timestamp><DateUtc dt:dt="string">2017-05-03T08:03:54Z</DateUtc></StartTime><FrequencyChanges><FrequencyChange><Frequency dt:dt="r8">3312871</Frequency><Timestamp dt:dt="r8">2278046480</Timestamp><Current dt:dt="r…	60.001	1	right	-2016281038	2017-03-05	10:03:54	08:03:54	female	490	{RIGHTARROW}	46							0	1564455	1564452	{DOWNARROW}	3	1563329	1563052	777	right1,6	7	15	469	mask7	0	1564435	0	1564235	eqm10_NoEyeNmodel1_dir	0	V	gazeCOD	GazeCoDxp	0	400	0	1563935	6	1563835
GazeCoD_1Model_male	10	1	20	<?xml version="1.0"?>\n<Clock xmlns:dt="urn:schemas-microsoft-com:datatypes"><Description dt:dt="string">E-Prime Primary Realtime Clock</Description><StartTime><Timestamp dt:dt="int">0</Timestamp><DateUtc dt:dt="string">2017-05-03T08:03:54Z</DateUtc></StartTime><FrequencyChanges><FrequencyChange><Frequency dt:dt="r8">3312871</Frequency><Timestamp dt:dt="r8">2278046480</Timestamp><Current dt:dt="r…	60.001	1	right	-2016281038	2017-03-05	10:03:54	08:03:54	female	491	{RIGHTARROW}	40							0	1566207	1565969	{RIGHTARROW}	238	1564845	1564469	876	right6,4	32	15	470	mask32	0	1565952	0	1565752	eqm10_NoEyeNmodel1_dir	90	HV	gazeCOD	GazeCoDxp	1	400	0	1565452	7	1565352
GazeCoD_1Model_male	10	1	20	<?xml version="1.0"?>\n<Clock xmlns:dt="urn:schemas-microsoft-com:datatypes"><Description dt:dt="string">E-Prime Primary Realtime Clock</Description><StartTime><Timestamp dt:dt="int">0</Timestamp><DateUtc dt:dt="string">2017-05-03T08:03:54Z</DateUtc></StartTime><FrequencyChanges><FrequencyChange><Frequency dt:dt="r8">3312871</Frequency><Timestamp dt:dt="r8">2278046480</Timestamp><Current dt:dt="r…	60.001	1	right	-2016281038	2017-03-05	10:03:54	08:03:54	female	492	{RIGHTARROW}	44							0	1568183	1567735	{DOWNARROW}	448	1566617	1566219	898	right3,2	19	15	471	mask19	0	1567719	0	1567519	eqm10_NoEyeNmodel1_dir	90	H	gazeCOD	GazeCoDxp	0	400	0	1567219	2	1567119
GazeCoD_1Model_male	10	1	20	<?xml version="1.0"?>\n<Clock xmlns:dt="urn:schemas-microsoft-com:datatypes"><Description dt:dt="string">E-Prime Primary Realtime Clock</Description><StartTime><Timestamp dt:dt="int">0</Timestamp><DateUtc dt:dt="string">2017-05-03T08:03:54Z</DateUtc></StartTime><FrequencyChanges><FrequencyChange><Frequency dt:dt="r8">3312871</Frequency><Timestamp dt:dt="r8">2278046480</Timestamp><Current dt:dt="r…	60.001	1	right	-2016281038	2017-03-05	10:03:54	08:03:54	female	493	{RIGHTARROW}	77							0	1569631	1569618	{RIGHTARROW}	13	1568501	1568202	799	right8	22	15	472	mask22	0	1569602	0	1569402	eqm10_NoEyeNmodel1_dir	90	H	gazeCOD	GazeCoDxp	1	400	0	1569102	1	1569002
GazeCoD_1Model_male	10	1	20	<?xml version="1.0"?>\n<Clock xmlns:dt="urn:schemas-microsoft-com:datatypes"><Description dt:dt="string">E-Prime Primary Realtime Clock</Description><StartTime><Timestamp dt:dt="int">0</Timestamp><DateUtc dt:dt="string">2017-05-03T08:03:54Z</DateUtc></StartTime><FrequencyChanges><FrequencyChange><Frequency dt:dt="r8">3312871</Frequency><Timestamp dt:dt="r8">2278046480</Timestamp><Current dt:dt="r…	60.001	1	right	-2016281038	2017-03-05	10:03:54	08:03:54	female	494	{RIGHTARROW}	40							0	1571383	1571118	{RIGHTARROW}	265	1569992	1569652	840	right6,4	21	15	473	mask21	0	1571102	0	1570902	eqm10_NoEyeNmodel1_dir	90	H	gazeCOD	GazeCoDxp	1	400	0	1570602	10	1570502
GazeCoD_1Model_male	10	1	20	<?xml version="1.0"?>\n<Clock xmlns:dt="urn:schemas-microsoft-com:datatypes"><Description dt:dt="string">E-Prime Primary Realtime Clock</Description><StartTime><Timestamp dt:dt="int">0</Timestamp><DateUtc dt:dt="string">2017-05-03T08:03:54Z</DateUtc></StartTime><FrequencyChanges><FrequencyChange><Frequency dt:dt="r8">3312871</Frequency><Timestamp dt:dt="r8">2278046480</Timestamp><Current dt:dt="r…	60.001	1	right	-2016281038	2017-03-05	10:03:54	08:03:54	female	495	{LEFTARROW}	49							0	1572951	1572885	{DOWNARROW}	66	1571772	1571402	870	left1,6	2	15	474	mask2	0	1572868	0	1572668	eqm10_NoEyeNmodel1_dir	0	V	gazeCOD	GazeCoDxp	0	400	0	1572368	-4	1572268
GazeCoD_1Model_male	10	1	20	<?xml version="1.0"?>\n<Clock xmlns:dt="urn:schemas-microsoft-com:datatypes"><Description dt:dt="string">E-Prime Primary Realtime Clock</Description><StartTime><Timestamp dt:dt="int">0</Timestamp><DateUtc dt:dt="string">2017-05-03T08:03:54Z</DateUtc></StartTime><FrequencyChanges><FrequencyChange><Frequency dt:dt="r8">3312871</Frequency><Timestamp dt:dt="r8">2278046480</Timestamp><Current dt:dt="r…	60.001	1	right	-2016281038	2017-03-05	10:03:54	08:03:54	female	496	{RIGHTARROW}	42							0	1576758	1574452	{DOWNARROW}	2306	1573333	1572968	865	right4,8	9	15	475	mask9	0	1574435	0	1574235	eqm10_NoEyeNmodel1_dir	0	V	gazeCOD	GazeCoDxp	0	400	0	1573935	2	1573835
GazeCoD_1Model_male	10	1	20	<?xml version="1.0"?>\n<Clock xmlns:dt="urn:schemas-microsoft-com:datatypes"><Description dt:dt="string">E-Prime Primary Realtime Clock</Description><StartTime><Timestamp dt:dt="int">0</Timestamp><DateUtc dt:dt="string">2017-05-03T08:03:54Z</DateUtc></StartTime><FrequencyChanges><FrequencyChange><Frequency dt:dt="r8">3312871</Frequency><Timestamp dt:dt="r8">2278046480</Timestamp><Current dt:dt="r…	60.001	1	right	-2016281038	2017-03-05	10:03:54	08:03:54	female	497	{LEFTARROW}	51							0	1578182	1578152	{DOWNARROW}	30	1577037	1576768	769	left3,2	14	15	476	mask14	0	1578135	0	1577935	eqm10_NoEyeNmodel1_dir	90	H	gazeCOD	GazeCoDxp	0	400	0	1577635	-2	1577535
GazeCoD_1Model_male	10	1	20	<?xml version="1.0"?>\n<Clock xmlns:dt="urn:schemas-microsoft-com:datatypes"><Description dt:dt="string">E-Prime Primary Realtime Clock</Description><StartTime><Timestamp dt:dt="int">0</Timestamp><DateUtc dt:dt="string">2017-05-03T08:03:54Z</DateUtc></StartTime><FrequencyChanges><FrequencyChange><Frequency dt:dt="r8">3312871</Frequency><Timestamp dt:dt="r8">2278046480</Timestamp><Current dt:dt="r…	60.001	1	right	-2016281038	2017-03-05	10:03:54	08:03:54	female	498	{RIGHTARROW}	42							0	1579702	1579585	{RIGHTARROW}	117	1578461	1578202	759	right4,8	31	15	477	mask31	0	1579568	0	1579368	eqm10_NoEyeNmodel1_dir	90	HV	gazeCOD	GazeCoDxp	1	400	0	1579068	7	1578968
GazeCoD_1Model_male	10	1	20	<?xml version="1.0"?>\n<Clock xmlns:dt="urn:schemas-microsoft-com:datatypes"><Description dt:dt="string">E-Prime Primary Realtime Clock</Description><StartTime><Timestamp dt:dt="int">0</Timestamp><DateUtc dt:dt="string">2017-05-03T08:03:54Z</DateUtc></StartTime><FrequencyChanges><FrequencyChange><Frequency dt:dt="r8">3312871</Frequency><Timestamp dt:dt="r8">2278046480</Timestamp><Current dt:dt="r…	60.001	1	right	-2016281038	2017-03-05	10:03:54	08:03:54	female	499	{LEFTARROW}	53							0	1581270	1581168	{DOWNARROW}	102	1580045	1579718	827	left4,8	15	15	478	mask15	0	1581151	0	1580951	eqm10_NoEyeNmodel1_dir	90	H	gazeCOD	GazeCoDxp	0	400	0	1580651	6	1580551
GazeCoD_1Model_male	10	1	20	<?xml version="1.0"?>\n<Clock xmlns:dt="urn:schemas-microsoft-com:datatypes"><Description dt:dt="string">E-Prime Primary Realtime Clock</Description><StartTime><Timestamp dt:dt="int">0</Timestamp><DateUtc dt:dt="string">2017-05-03T08:03:54Z</DateUtc></StartTime><FrequencyChanges><FrequencyChange><Frequency dt:dt="r8">3312871</Frequency><Timestamp dt:dt="r8">2278046480</Timestamp><Current dt:dt="r…	60.001	1	right	-2016281038	2017-03-05	10:03:54	08:03:54	female	500	{RIGHTARROW}	42							0	1582830	1582818	{DOWNARROW}	12	1581699	1581285	914	right4,8	20	15	479	mask20	0	1582801	0	1582601	eqm10_NoEyeNmodel1_dir	90	H	gazeCOD	GazeCoDxp	0	400	0	1582301	2	1582201
GazeCoD_1Model_male	10	1	20	<?xml version="1.0"?>\n<Clock xmlns:dt="urn:schemas-microsoft-com:datatypes"><Description dt:dt="string">E-Prime Primary Realtime Clock</Description><StartTime><Timestamp dt:dt="int">0</Timestamp><DateUtc dt:dt="string">2017-05-03T08:03:54Z</DateUtc></StartTime><FrequencyChanges><FrequencyChange><Frequency dt:dt="r8">3312871</Frequency><Timestamp dt:dt="r8">2278046480</Timestamp><Current dt:dt="r…	60.001	1	right	-2016281038	2017-03-05	10:03:54	08:03:54	female	501	{DOWNARROW}	79							0	1585998	1584301	{DOWNARROW}	1697	1583186	1582851	835	DG0	23	15	480	mask23	0	1584285	0	1584085	eqm10_NoEyeNmodel1_dir	90	HV	gazeCOD	GazeCoDxp	1	400	0	1583785	-1	1583685
GazeCoD_1Model_male	10	1	20	<?xml version="1.0"?>\n<Clock xmlns:dt="urn:schemas-microsoft-com:datatypes"><Description dt:dt="string">E-Prime Primary Realtime Clock</Description><StartTime><Timestamp dt:dt="int">0</Timestamp><DateUtc dt:dt="string">2017-05-03T08:03:54Z</DateUtc></StartTime><FrequencyChanges><FrequencyChange><Frequency dt:dt="r8">3312871</Frequency><Timestamp dt:dt="r8">2278046480</Timestamp><Current dt:dt="r…	60.001	1	right	-2016281038	2017-03-05	10:03:54	08:03:54	female	502	{RIGHTARROW}	77							0	1587734	1587551	{DOWNARROW}	183	1586438	1586018	920	right8	11	15	481	mask11	0	1587535	0	1587335	eqm10_NoEyeNmodel1_dir	0	V	gazeCOD	GazeCoDxp	0	400	0	1587035	-3	1586935
GazeCoD_1Model_male	10	1	20	<?xml version="1.0"?>\n<Clock xmlns:dt="urn:schemas-microsoft-com:datatypes"><Description dt:dt="string">E-Prime Primary Realtime Clock</Description><StartTime><Timestamp dt:dt="int">0</Timestamp><DateUtc dt:dt="string">2017-05-03T08:03:54Z</DateUtc></StartTime><FrequencyChanges><FrequencyChange><Frequency dt:dt="r8">3312871</Frequency><Timestamp dt:dt="r8">2278046480</Timestamp><Current dt:dt="r…	60.001	1	right	-2016281038	2017-03-05	10:03:54	08:03:54	female	503	{RIGHTARROW}	46							0	1589534	1589201	{RIGHTARROW}	333	1588080	1587751	829	right1,6	29	15	482	mask29	0	1589184	-1	1588984	eqm10_NoEyeNmodel1_dir	90	HV	gazeCOD	GazeCoDxp	1	400	0	1588685	5	1588585
GazeCoD_1Model_male	10	1	20	<?xml version="1.0"?>\n<Clock xmlns:dt="urn:schemas-microsoft-com:datatypes"><Description dt:dt="string">E-Prime Primary Realtime Clock</Description><StartTime><Timestamp dt:dt="int">0</Timestamp><DateUtc dt:dt="string">2017-05-03T08:03:54Z</DateUtc></StartTime><FrequencyChanges><FrequencyChange><Frequency dt:dt="r8">3312871</Frequency><Timestamp dt:dt="r8">2278046480</Timestamp><Current dt:dt="r…	60.001	1	right	-2016281038	2017-03-05	10:03:54	08:03:54	female	504	{RIGHTARROW}	44							0	1591278	1591018	{RIGHTARROW}	260	1589891	1589551	840	right3,2	30	15	483	mask30	0	1591001	0	1590801	eqm10_NoEyeNmodel1_dir	90	HV	gazeCOD	GazeCoDxp	1	400	0	1590501	10	1590401
GazeCoD_1Model_male	10	1	20	<?xml version="1.0"?>\n<Clock xmlns:dt="urn:schemas-microsoft-com:datatypes"><Description dt:dt="string">E-Prime Primary Realtime Clock</Description><StartTime><Timestamp dt:dt="int">0</Timestamp><DateUtc dt:dt="string">2017-05-03T08:03:54Z</DateUtc></StartTime><FrequencyChanges><FrequencyChange><Frequency dt:dt="r8">3312871</Frequency><Timestamp dt:dt="r8">2278046480</Timestamp><Current dt:dt="r…	60.001	1	right	-2016281038	2017-03-05	10:03:54	08:03:54	female	505	{LEFTARROW}	78							0	1596070	1592868	{LEFTARROW}	3202	1591741	1591301	940	left8	6	15	484	mask6	0	1592851	0	1592651	eqm10_NoEyeNmodel1_dir	0	V	gazeCOD	GazeCoDxp	0	400	0	1592351	10	1592251
GazeCoD_1Model_male	10	1	20	<?xml version="1.0"?>\n<Clock xmlns:dt="urn:schemas-microsoft-com:datatypes"><Description dt:dt="string">E-Prime Primary Realtime Clock</Description><StartTime><Timestamp dt:dt="int">0</Timestamp><DateUtc dt:dt="string">2017-05-03T08:03:54Z</DateUtc></StartTime><FrequencyChanges><FrequencyChange><Frequency dt:dt="r8">3312871</Frequency><Timestamp dt:dt="r8">2278046480</Timestamp><Current dt:dt="r…	60.001	1	right	-2016281038	2017-03-05	10:03:54	08:03:54	female	506	{LEFTARROW}	53							0	1599358	1597501	{DOWNARROW}	1857	1596379	1596084	795	left4,8	4	15	485	mask4	0	1597484	0	1597284	eqm10_NoEyeNmodel1_dir	0	V	gazeCOD	GazeCoDxp	0	400	0	1596984	5	1596884
GazeCoD_1Model_male	10	1	20	<?xml version="1.0"?>\n<Clock xmlns:dt="urn:schemas-microsoft-com:datatypes"><Description dt:dt="string">E-Prime Primary Realtime Clock</Description><StartTime><Timestamp dt:dt="int">0</Timestamp><DateUtc dt:dt="string">2017-05-03T08:03:54Z</DateUtc></StartTime><FrequencyChanges><FrequencyChange><Frequency dt:dt="r8">3312871</Frequency><Timestamp dt:dt="r8">2278046480</Timestamp><Current dt:dt="r…	60.001	1	right	-2016281038	2017-03-05	10:03:54	08:03:54	female	507	{LEFTARROW}	53							0	1600878	1600767	{DOWNARROW}	111	1599648	1599367	781	left4,8	26	15	486	mask26	0	1600751	0	1600551	eqm10_NoEyeNmodel1_dir	90	HV	gazeCOD	GazeCoDxp	0	400	0	1600251	3	1600151
GazeCoD_1Model_male	10	1	20	<?xml version="1.0"?>\n<Clock xmlns:dt="urn:schemas-microsoft-com:datatypes"><Description dt:dt="string">E-Prime Primary Realtime Clock</Description><StartTime><Timestamp dt:dt="int">0</Timestamp><DateUtc dt:dt="string">2017-05-03T08:03:54Z</DateUtc></StartTime><FrequencyChanges><FrequencyChange><Frequency dt:dt="r8">3312871</Frequency><Timestamp dt:dt="r8">2278046480</Timestamp><Current dt:dt="r…	60.001	1	right	-2016281038	2017-03-05	10:03:54	08:03:54	female	508	{DOWNARROW}	79							0	1602574	1602351	{DOWNARROW}	223	1601225	1600901	824	DG0	12	15	487	mask12	0	1602334	0	1602134	eqm10_NoEyeNmodel1_dir	90	H	gazeCOD	GazeCoDxp	1	400	0	1601834	9	1601734
GazeCoD_1Model_male	10	1	20	<?xml version="1.0"?>\n<Clock xmlns:dt="urn:schemas-microsoft-com:datatypes"><Description dt:dt="string">E-Prime Primary Realtime Clock</Description><StartTime><Timestamp dt:dt="int">0</Timestamp><DateUtc dt:dt="string">2017-05-03T08:03:54Z</DateUtc></StartTime><FrequencyChanges><FrequencyChange><Frequency dt:dt="r8">3312871</Frequency><Timestamp dt:dt="r8">2278046480</Timestamp><Current dt:dt="r…	60.001	1	right	-2016281038	2017-03-05	10:03:54	08:03:54	female	509	{DOWNARROW}	79							0	1604278	1604051	{DOWNARROW}	227	1602927	1602584	843	DG0	1	15	488	mask1	0	1604034	0	1603834	eqm10_NoEyeNmodel1_dir	0	V	gazeCOD	GazeCoDxp	1	400	0	1603534	7	1603434
GazeCoD_1Model_male	10	1	20	<?xml version="1.0"?>\n<Clock xmlns:dt="urn:schemas-microsoft-com:datatypes"><Description dt:dt="string">E-Prime Primary Realtime Clock</Description><StartTime><Timestamp dt:dt="int">0</Timestamp><DateUtc dt:dt="string">2017-05-03T08:03:54Z</DateUtc></StartTime><FrequencyChanges><FrequencyChange><Frequency dt:dt="r8">3312871</Frequency><Timestamp dt:dt="r8">2278046480</Timestamp><Current dt:dt="r…	60.001	1	right	-2016281038	2017-03-05	10:03:54	08:03:54	female	510	{RIGHTARROW}	44							0	1605918	1605851	{DOWNARROW}	66	1604740	1604301	939	right3,2	8	15	489	mask8	0	1605834	-1	1605634	eqm10_NoEyeNmodel1_dir	0	V	gazeCOD	GazeCoDxp	0	400	0	1605335	-5	1605235
GazeCoD_1Model_male	10	1	20	<?xml version="1.0"?>\n<Clock xmlns:dt="urn:schemas-microsoft-com:datatypes"><Description dt:dt="string">E-Prime Primary Realtime Clock</Description><StartTime><Timestamp dt:dt="int">0</Timestamp><DateUtc dt:dt="string">2017-05-03T08:03:54Z</DateUtc></StartTime><FrequencyChanges><FrequencyChange><Frequency dt:dt="r8">3312871</Frequency><Timestamp dt:dt="r8">2278046480</Timestamp><Current dt:dt="r…	60.001	1	right	-2016281038	2017-03-05	10:03:54	08:03:54	female	511	{LEFTARROW}	55							0	1607725	1607501	{DOWNARROW}	224	1606379	1605934	945	left6,4	16	15	490	mask16	0	1607484	0	1607284	eqm10_NoEyeNmodel1_dir	90	H	gazeCOD	GazeCoDxp	0	400	0	1606984	5	1606884
GazeCoD_1Model_male	10	1	20	<?xml version="1.0"?>\n<Clock xmlns:dt="urn:schemas-microsoft-com:datatypes"><Description dt:dt="string">E-Prime Primary Realtime Clock</Description><StartTime><Timestamp dt:dt="int">0</Timestamp><DateUtc dt:dt="string">2017-05-03T08:03:54Z</DateUtc></StartTime><FrequencyChanges><FrequencyChange><Frequency dt:dt="r8">3312871</Frequency><Timestamp dt:dt="r8">2278046480</Timestamp><Current dt:dt="r…	60.001	1	right	-2016281038	2017-03-05	10:03:54	08:03:54	female	512	{LEFTARROW}	78							0	1609493	1609134	{LEFTARROW}	359	1608012	1607751	761	left8	28	15	491	mask28	0	1609117	0	1608917	eqm10_NoEyeNmodel1_dir	90	HV	gazeCOD	GazeCoDxp	1	400	0	1608617	5	1608517
GazeCoD_1Model_male	10	1	20	<?xml version="1.0"?>\n<Clock xmlns:dt="urn:schemas-microsoft-com:datatypes"><Description dt:dt="string">E-Prime Primary Realtime Clock</Description><StartTime><Timestamp dt:dt="int">0</Timestamp><DateUtc dt:dt="string">2017-05-03T08:03:54Z</DateUtc></StartTime><FrequencyChanges><FrequencyChange><Frequency dt:dt="r8">3312871</Frequency><Timestamp dt:dt="r8">2278046480</Timestamp><Current dt:dt="r…	60.001	1	right	-2016281038	2017-03-05	10:03:54	08:03:54	female	513	{LEFTARROW}	55							0	1611189	1610917	{LEFTARROW}	272	1609792	1609517	775	left6,4	27	15	492	mask27	0	1610900	0	1610700	eqm10_NoEyeNmodel1_dir	90	HV	gazeCOD	GazeCoDxp	1	400	0	1610400	8	1610300
GazeCoD_1Model_male	10	1	20	<?xml version="1.0"?>\n<Clock xmlns:dt="urn:schemas-microsoft-com:datatypes"><Description dt:dt="string">E-Prime Primary Realtime Clock</Description><StartTime><Timestamp dt:dt="int">0</Timestamp><DateUtc dt:dt="string">2017-05-03T08:03:54Z</DateUtc></StartTime><FrequencyChanges><FrequencyChange><Frequency dt:dt="r8">3312871</Frequency><Timestamp dt:dt="r8">2278046480</Timestamp><Current dt:dt="r…	60.001	1	right	-2016281038	2017-03-05	10:03:54	08:03:54	female	514	{RIGHTARROW}	40							0	1612885	1612750	{DOWNARROW}	135	1611625	1611200	925	right6,4	10	15	493	mask10	0	1612734	0	1612534	eqm10_NoEyeNmodel1_dir	0	V	gazeCOD	GazeCoDxp	0	400	0	1612234	9	1612134
GazeCoD_1Model_male	10	1	20	<?xml version="1.0"?>\n<Clock xmlns:dt="urn:schemas-microsoft-com:datatypes"><Description dt:dt="string">E-Prime Primary Realtime Clock</Description><StartTime><Timestamp dt:dt="int">0</Timestamp><DateUtc dt:dt="string">2017-05-03T08:03:54Z</DateUtc></StartTime><FrequencyChanges><FrequencyChange><Frequency dt:dt="r8">3312871</Frequency><Timestamp dt:dt="r8">2278046480</Timestamp><Current dt:dt="r…	60.001	1	right	-2016281038	2017-03-05	10:03:54	08:03:54	female	515	{LEFTARROW}	78							0	1614693	1614500	{LEFTARROW}	193	1613375	1612900	975	left8	17	15	494	mask17	0	1614484	0	1614284	eqm10_NoEyeNmodel1_dir	90	H	gazeCOD	GazeCoDxp	1	400	0	1613984	9	1613884
GazeCoD_1Model_male	10	1	20	<?xml version="1.0"?>\n<Clock xmlns:dt="urn:schemas-microsoft-com:datatypes"><Description dt:dt="string">E-Prime Primary Realtime Clock</Description><StartTime><Timestamp dt:dt="int">0</Timestamp><DateUtc dt:dt="string">2017-05-03T08:03:54Z</DateUtc></StartTime><FrequencyChanges><FrequencyChange><Frequency dt:dt="r8">3312871</Frequency><Timestamp dt:dt="r8">2278046480</Timestamp><Current dt:dt="r…	60.001	1	right	-2016281038	2017-03-05	10:03:54	08:03:54	female	516	{LEFTARROW}	49							0	1616421	1616217	{DOWNARROW}	204	1615092	1614717	875	left1,6	24	15	495	mask24	0	1616200	0	1616000	eqm10_NoEyeNmodel1_dir	90	HV	gazeCOD	GazeCoDxp	0	400	0	1615700	8	1615600
GazeCoD_1Model_male	10	1	20	<?xml version="1.0"?>\n<Clock xmlns:dt="urn:schemas-microsoft-com:datatypes"><Description dt:dt="string">E-Prime Primary Realtime Clock</Description><StartTime><Timestamp dt:dt="int">0</Timestamp><DateUtc dt:dt="string">2017-05-03T08:03:54Z</DateUtc></StartTime><FrequencyChanges><FrequencyChange><Frequency dt:dt="r8">3312871</Frequency><Timestamp dt:dt="r8">2278046480</Timestamp><Current dt:dt="r…	60.001	1	right	-2016281038	2017-03-05	10:03:54	08:03:54	female	517	{LEFTARROW}	51							0	1622653	1622550	{DOWNARROW}	103	1621423	1620950	973	left3,2	3	16	496	mask3	0	1622533	0	1622333	eqm10_NoEyeNmodel1_dir	0	V	gazeCOD	GazeCoDxp	0	400	0	1622033	10	1621933
GazeCoD_1Model_male	10	1	20	<?xml version="1.0"?>\n<Clock xmlns:dt="urn:schemas-microsoft-com:datatypes"><Description dt:dt="string">E-Prime Primary Realtime Clock</Description><StartTime><Timestamp dt:dt="int">0</Timestamp><DateUtc dt:dt="string">2017-05-03T08:03:54Z</DateUtc></StartTime><FrequencyChanges><FrequencyChange><Frequency dt:dt="r8">3312871</Frequency><Timestamp dt:dt="r8">2278046480</Timestamp><Current dt:dt="r…	60.001	1	right	-2016281038	2017-03-05	10:03:54	08:03:54	female	518	{RIGHTARROW}	40							0	1624325	1624050	{RIGHTARROW}	275	1622925	1622667	758	right6,4	32	16	497	mask32	0	1624033	0	1623833	eqm10_NoEyeNmodel1_dir	90	HV	gazeCOD	GazeCoDxp	1	400	0	1623533	8	1623433
GazeCoD_1Model_male	10	1	20	<?xml version="1.0"?>\n<Clock xmlns:dt="urn:schemas-microsoft-com:datatypes"><Description dt:dt="string">E-Prime Primary Realtime Clock</Description><StartTime><Timestamp dt:dt="int">0</Timestamp><DateUtc dt:dt="string">2017-05-03T08:03:54Z</DateUtc></StartTime><FrequencyChanges><FrequencyChange><Frequency dt:dt="r8">3312871</Frequency><Timestamp dt:dt="r8">2278046480</Timestamp><Current dt:dt="r…	60.001	1	right	-2016281038	2017-03-05	10:03:54	08:03:54	female	519	{LEFTARROW}	51							0	1625925	1625850	{DOWNARROW}	75	1624725	1624334	891	left3,2	14	16	498	mask14	0	1625833	0	1625633	eqm10_NoEyeNmodel1_dir	90	H	gazeCOD	GazeCoDxp	0	400	0	1625333	8	1625233
GazeCoD_1Model_male	10	1	20	<?xml version="1.0"?>\n<Clock xmlns:dt="urn:schemas-microsoft-com:datatypes"><Description dt:dt="string">E-Prime Primary Realtime Clock</Description><StartTime><Timestamp dt:dt="int">0</Timestamp><DateUtc dt:dt="string">2017-05-03T08:03:54Z</DateUtc></StartTime><FrequencyChanges><FrequencyChange><Frequency dt:dt="r8">3312871</Frequency><Timestamp dt:dt="r8">2278046480</Timestamp><Current dt:dt="r…	60.001	1	right	-2016281038	2017-03-05	10:03:54	08:03:54	female	520	{RIGHTARROW}	77							0	1627445	1627400	{RIGHTARROW}	45	1626275	1625934	841	right8	33	16	499	mask33	0	1627383	0	1627183	eqm10_NoEyeNmodel1_dir	90	HV	gazeCOD	GazeCoDxp	1	400	0	1626883	8	1626783
GazeCoD_1Model_male	10	1	20	<?xml version="1.0"?>\n<Clock xmlns:dt="urn:schemas-microsoft-com:datatypes"><Description dt:dt="string">E-Prime Primary Realtime Clock</Description><StartTime><Timestamp dt:dt="int">0</Timestamp><DateUtc dt:dt="string">2017-05-03T08:03:54Z</DateUtc></StartTime><FrequencyChanges><FrequencyChange><Frequency dt:dt="r8">3312871</Frequency><Timestamp dt:dt="r8">2278046480</Timestamp><Current dt:dt="r…	60.001	1	right	-2016281038	2017-03-05	10:03:54	08:03:54	female	521	{RIGHTARROW}	46							0	1629133	1629050	{DOWNARROW}	83	1627936	1627467	969	right1,6	18	16	500	mask18	0	1629033	0	1628833	eqm10_NoEyeNmodel1_dir	90	H	gazeCOD	GazeCoDxp	0	400	0	1628533	-3	1628433
GazeCoD_1Model_male	10	1	20	<?xml version="1.0"?>\n<Clock xmlns:dt="urn:schemas-microsoft-com:datatypes"><Description dt:dt="string">E-Prime Primary Realtime Clock</Description><StartTime><Timestamp dt:dt="int">0</Timestamp><DateUtc dt:dt="string">2017-05-03T08:03:54Z</DateUtc></StartTime><FrequencyChanges><FrequencyChange><Frequency dt:dt="r8">3312871</Frequency><Timestamp dt:dt="r8">2278046480</Timestamp><Current dt:dt="r…	60.001	1	right	-2016281038	2017-03-05	10:03:54	08:03:54	female	522	{RIGHTARROW}	46							0	1630565	1630533	{DOWNARROW}	32	1629417	1629150	767	right1,6	7	16	501	mask7	0	1630516	0	1630316	eqm10_NoEyeNmodel1_dir	0	V	gazeCOD	GazeCoDxp	0	400	0	1630016	-1	1629916
GazeCoD_1Model_male	10	1	20	<?xml version="1.0"?>\n<Clock xmlns:dt="urn:schemas-microsoft-com:datatypes"><Description dt:dt="string">E-Prime Primary Realtime Clock</Description><StartTime><Timestamp dt:dt="int">0</Timestamp><DateUtc dt:dt="string">2017-05-03T08:03:54Z</DateUtc></StartTime><FrequencyChanges><FrequencyChange><Frequency dt:dt="r8">3312871</Frequency><Timestamp dt:dt="r8">2278046480</Timestamp><Current dt:dt="r…	60.001	1	right	-2016281038	2017-03-05	10:03:54	08:03:54	female	523	{LEFTARROW}	49							0	1632157	1632150	{DOWNARROW}	7	1631037	1630583	954	left1,6	13	16	502	mask13	0	1632133	0	1631933	eqm10_NoEyeNmodel1_dir	90	H	gazeCOD	GazeCoDxp	0	400	0	1631633	-4	1631533
GazeCoD_1Model_male	10	1	20	<?xml version="1.0"?>\n<Clock xmlns:dt="urn:schemas-microsoft-com:datatypes"><Description dt:dt="string">E-Prime Primary Realtime Clock</Description><StartTime><Timestamp dt:dt="int">0</Timestamp><DateUtc dt:dt="string">2017-05-03T08:03:54Z</DateUtc></StartTime><FrequencyChanges><FrequencyChange><Frequency dt:dt="r8">3312871</Frequency><Timestamp dt:dt="r8">2278046480</Timestamp><Current dt:dt="r…	60.001	1	right	-2016281038	2017-03-05	10:03:54	08:03:54	female	524	{LEFTARROW}	53							0	1636429	1633733	{DOWNARROW}	2696	1632620	1632166	954	left4,8	15	16	503	mask15	0	1633716	0	1633516	eqm10_NoEyeNmodel1_dir	90	H	gazeCOD	GazeCoDxp	0	400	0	1633216	-4	1633116
GazeCoD_1Model_male	10	1	20	<?xml version="1.0"?>\n<Clock xmlns:dt="urn:schemas-microsoft-com:datatypes"><Description dt:dt="string">E-Prime Primary Realtime Clock</Description><StartTime><Timestamp dt:dt="int">0</Timestamp><DateUtc dt:dt="string">2017-05-03T08:03:54Z</DateUtc></StartTime><FrequencyChanges><FrequencyChange><Frequency dt:dt="r8">3312871</Frequency><Timestamp dt:dt="r8">2278046480</Timestamp><Current dt:dt="r…	60.001	1	right	-2016281038	2017-03-05	10:03:54	08:03:54	female	525	{LEFTARROW}	53							0	1638244	1638033	{DOWNARROW}	211	1636908	1636450	958	left4,8	26	16	504	mask26	0	1638016	0	1637816	eqm10_NoEyeNmodel1_dir	90	HV	gazeCOD	GazeCoDxp	0	400	0	1637516	8	1637416
GazeCoD_1Model_male	10	1	20	<?xml version="1.0"?>\n<Clock xmlns:dt="urn:schemas-microsoft-com:datatypes"><Description dt:dt="string">E-Prime Primary Realtime Clock</Description><StartTime><Timestamp dt:dt="int">0</Timestamp><DateUtc dt:dt="string">2017-05-03T08:03:54Z</DateUtc></StartTime><FrequencyChanges><FrequencyChange><Frequency dt:dt="r8">3312871</Frequency><Timestamp dt:dt="r8">2278046480</Timestamp><Current dt:dt="r…	60.001	1	right	-2016281038	2017-03-05	10:03:54	08:03:54	female	526	{DOWNARROW}	79							0	1639964	1639716	{DOWNARROW}	248	1638604	1638266	838	DG0	1	16	505	mask1	0	1639700	0	1639500	eqm10_NoEyeNmodel1_dir	0	V	gazeCOD	GazeCoDxp	1	400	0	1639200	-4	1639100
GazeCoD_1Model_male	10	1	20	<?xml version="1.0"?>\n<Clock xmlns:dt="urn:schemas-microsoft-com:datatypes"><Description dt:dt="string">E-Prime Primary Realtime Clock</Description><StartTime><Timestamp dt:dt="int">0</Timestamp><DateUtc dt:dt="string">2017-05-03T08:03:54Z</DateUtc></StartTime><FrequencyChanges><FrequencyChange><Frequency dt:dt="r8">3312871</Frequency><Timestamp dt:dt="r8">2278046480</Timestamp><Current dt:dt="r…	60.001	1	right	-2016281038	2017-03-05	10:03:54	08:03:54	female	527	{LEFTARROW}	55							0	1641364	1641349	{DOWNARROW}	15	1640233	1639983	750	left6,4	5	16	506	mask5	0	1641333	0	1641133	eqm10_NoEyeNmodel1_dir	0	V	gazeCOD	GazeCoDxp	0	400	0	1640833	0	1640733
GazeCoD_1Model_male	10	1	20	<?xml version="1.0"?>\n<Clock xmlns:dt="urn:schemas-microsoft-com:datatypes"><Description dt:dt="string">E-Prime Primary Realtime Clock</Description><StartTime><Timestamp dt:dt="int">0</Timestamp><DateUtc dt:dt="string">2017-05-03T08:03:54Z</DateUtc></StartTime><FrequencyChanges><FrequencyChange><Frequency dt:dt="r8">3312871</Frequency><Timestamp dt:dt="r8">2278046480</Timestamp><Current dt:dt="r…	60.001	1	right	-2016281038	2017-03-05	10:03:54	08:03:54	female	528	{LEFTARROW}	49							0	1643108	1642899	{DOWNARROW}	209	1641778	1641383	895	left1,6	24	16	507	mask24	0	1642883	0	1642683	eqm10_NoEyeNmodel1_dir	90	HV	gazeCOD	GazeCoDxp	0	400	0	1642383	5	1642283
GazeCoD_1Model_male	10	1	20	<?xml version="1.0"?>\n<Clock xmlns:dt="urn:schemas-microsoft-com:datatypes"><Description dt:dt="string">E-Prime Primary Realtime Clock</Description><StartTime><Timestamp dt:dt="int">0</Timestamp><DateUtc dt:dt="string">2017-05-03T08:03:54Z</DateUtc></StartTime><FrequencyChanges><FrequencyChange><Frequency dt:dt="r8">3312871</Frequency><Timestamp dt:dt="r8">2278046480</Timestamp><Current dt:dt="r…	60.001	1	right	-2016281038	2017-03-05	10:03:54	08:03:54	female	529	{DOWNARROW}	79							0	1644676	1644633	{DOWNARROW}	43	1643522	1643133	889	DG0	12	16	508	mask12	0	1644616	-1	1644416	eqm10_NoEyeNmodel1_dir	90	H	gazeCOD	GazeCoDxp	1	400	0	1644117	-5	1644017
GazeCoD_1Model_male	10	1	20	<?xml version="1.0"?>\n<Clock xmlns:dt="urn:schemas-microsoft-com:datatypes"><Description dt:dt="string">E-Prime Primary Realtime Clock</Description><StartTime><Timestamp dt:dt="int">0</Timestamp><DateUtc dt:dt="string">2017-05-03T08:03:54Z</DateUtc></StartTime><FrequencyChanges><FrequencyChange><Frequency dt:dt="r8">3312871</Frequency><Timestamp dt:dt="r8">2278046480</Timestamp><Current dt:dt="r…	60.001	1	right	-2016281038	2017-03-05	10:03:54	08:03:54	female	530	{RIGHTARROW}	77							0	1646284	1646249	{DOWNARROW}	35	1645134	1644699	935	right8	22	16	509	mask22	0	1646233	0	1646033	eqm10_NoEyeNmodel1_dir	90	H	gazeCOD	GazeCoDxp	0	400	0	1645733	-1	1645633
GazeCoD_1Model_male	10	1	20	<?xml version="1.0"?>\n<Clock xmlns:dt="urn:schemas-microsoft-com:datatypes"><Description dt:dt="string">E-Prime Primary Realtime Clock</Description><StartTime><Timestamp dt:dt="int">0</Timestamp><DateUtc dt:dt="string">2017-05-03T08:03:54Z</DateUtc></StartTime><FrequencyChanges><FrequencyChange><Frequency dt:dt="r8">3312871</Frequency><Timestamp dt:dt="r8">2278046480</Timestamp><Current dt:dt="r…	60.001	1	right	-2016281038	2017-03-05	10:03:54	08:03:54	female	531	{RIGHTARROW}	40							0	1648892	1647716	{DOWNARROW}	1176	1646592	1646299	793	right6,4	21	16	510	mask21	0	1647699	0	1647499	eqm10_NoEyeNmodel1_dir	90	H	gazeCOD	GazeCoDxp	0	400	0	1647199	7	1647099
GazeCoD_1Model_male	10	1	20	<?xml version="1.0"?>\n<Clock xmlns:dt="urn:schemas-microsoft-com:datatypes"><Description dt:dt="string">E-Prime Primary Realtime Clock</Description><StartTime><Timestamp dt:dt="int">0</Timestamp><DateUtc dt:dt="string">2017-05-03T08:03:54Z</DateUtc></StartTime><FrequencyChanges><FrequencyChange><Frequency dt:dt="r8">3312871</Frequency><Timestamp dt:dt="r8">2278046480</Timestamp><Current dt:dt="r…	60.001	1	right	-2016281038	2017-03-05	10:03:54	08:03:54	female	532	{LEFTARROW}	51							0	1650772	1650349	{DOWNARROW}	423	1649236	1648916	820	left3,2	25	16	511	mask25	0	1650333	0	1650133	eqm10_NoEyeNmodel1_dir	90	HV	gazeCOD	GazeCoDxp	0	400	0	1649833	-3	1649733
GazeCoD_1Model_male	10	1	20	<?xml version="1.0"?>\n<Clock xmlns:dt="urn:schemas-microsoft-com:datatypes"><Description dt:dt="string">E-Prime Primary Realtime Clock</Description><StartTime><Timestamp dt:dt="int">0</Timestamp><DateUtc dt:dt="string">2017-05-03T08:03:54Z</DateUtc></StartTime><FrequencyChanges><FrequencyChange><Frequency dt:dt="r8">3312871</Frequency><Timestamp dt:dt="r8">2278046480</Timestamp><Current dt:dt="r…	60.001	1	right	-2016281038	2017-03-05	10:03:54	08:03:54	female	533	{RIGHTARROW}	44							0	1652412	1652249	{RIGHTARROW}	163	1651131	1650782	849	right3,2	30	16	512	mask30	0	1652232	0	1652032	eqm10_NoEyeNmodel1_dir	90	HV	gazeCOD	GazeCoDxp	1	400	0	1651732	1	1651632
GazeCoD_1Model_male	10	1	20	<?xml version="1.0"?>\n<Clock xmlns:dt="urn:schemas-microsoft-com:datatypes"><Description dt:dt="string">E-Prime Primary Realtime Clock</Description><StartTime><Timestamp dt:dt="int">0</Timestamp><DateUtc dt:dt="string">2017-05-03T08:03:54Z</DateUtc></StartTime><FrequencyChanges><FrequencyChange><Frequency dt:dt="r8">3312871</Frequency><Timestamp dt:dt="r8">2278046480</Timestamp><Current dt:dt="r…	60.001	1	right	-2016281038	2017-03-05	10:03:54	08:03:54	female	534	{LEFTARROW}	78							0	1656788	1653832	{LEFTARROW}	2956	1652719	1652432	787	left8	17	16	513	mask17	0	1653816	0	1653616	eqm10_NoEyeNmodel1_dir	90	H	gazeCOD	GazeCoDxp	1	400	0	1653316	-3	1653216
GazeCoD_1Model_male	10	1	20	<?xml version="1.0"?>\n<Clock xmlns:dt="urn:schemas-microsoft-com:datatypes"><Description dt:dt="string">E-Prime Primary Realtime Clock</Description><StartTime><Timestamp dt:dt="int">0</Timestamp><DateUtc dt:dt="string">2017-05-03T08:03:54Z</DateUtc></StartTime><FrequencyChanges><FrequencyChange><Frequency dt:dt="r8">3312871</Frequency><Timestamp dt:dt="r8">2278046480</Timestamp><Current dt:dt="r…	60.001	1	right	-2016281038	2017-03-05	10:03:54	08:03:54	female	535	{RIGHTARROW}	40							0	1658500	1658349	{RIGHTARROW}	151	1657237	1656799	938	right6,4	10	16	514	mask10	0	1658332	0	1658132	eqm10_NoEyeNmodel1_dir	0	V	gazeCOD	GazeCoDxp	1	400	0	1657832	-5	1657732
GazeCoD_1Model_male	10	1	20	<?xml version="1.0"?>\n<Clock xmlns:dt="urn:schemas-microsoft-com:datatypes"><Description dt:dt="string">E-Prime Primary Realtime Clock</Description><StartTime><Timestamp dt:dt="int">0</Timestamp><DateUtc dt:dt="string">2017-05-03T08:03:54Z</DateUtc></StartTime><FrequencyChanges><FrequencyChange><Frequency dt:dt="r8">3312871</Frequency><Timestamp dt:dt="r8">2278046480</Timestamp><Current dt:dt="r…	60.001	1	right	-2016281038	2017-03-05	10:03:54	08:03:54	female	536	{LEFTARROW}	53							0	1660212	1660066	{DOWNARROW}	146	1658951	1658516	935	left4,8	4	16	515	mask4	0	1660049	0	1659849	eqm10_NoEyeNmodel1_dir	0	V	gazeCOD	GazeCoDxp	0	400	0	1659549	-2	1659449
GazeCoD_1Model_male	10	1	20	<?xml version="1.0"?>\n<Clock xmlns:dt="urn:schemas-microsoft-com:datatypes"><Description dt:dt="string">E-Prime Primary Realtime Clock</Description><StartTime><Timestamp dt:dt="int">0</Timestamp><DateUtc dt:dt="string">2017-05-03T08:03:54Z</DateUtc></StartTime><FrequencyChanges><FrequencyChange><Frequency dt:dt="r8">3312871</Frequency><Timestamp dt:dt="r8">2278046480</Timestamp><Current dt:dt="r…	60.001	1	right	-2016281038	2017-03-05	10:03:54	08:03:54	female	537	{LEFTARROW}	78							0	1663884	1661799	{LEFTARROW}	2085	1660673	1660232	941	left8	28	16	516	mask28	0	1661782	0	1661582	eqm10_NoEyeNmodel1_dir	90	HV	gazeCOD	GazeCoDxp	1	400	0	1661282	9	1661182
GazeCoD_1Model_male	10	1	20	<?xml version="1.0"?>\n<Clock xmlns:dt="urn:schemas-microsoft-com:datatypes"><Description dt:dt="string">E-Prime Primary Realtime Clock</Description><StartTime><Timestamp dt:dt="int">0</Timestamp><DateUtc dt:dt="string">2017-05-03T08:03:54Z</DateUtc></StartTime><FrequencyChanges><FrequencyChange><Frequency dt:dt="r8">3312871</Frequency><Timestamp dt:dt="r8">2278046480</Timestamp><Current dt:dt="r…	60.001	1	right	-2016281038	2017-03-05	10:03:54	08:03:54	female	538	{RIGHTARROW}	44							0	1665596	1665415	{DOWNARROW}	180	1664301	1663899	902	right3,2	8	16	517	mask8	0	1665399	0	1665199	eqm10_NoEyeNmodel1_dir	0	V	gazeCOD	GazeCoDxp	0	400	0	1664899	-2	1664799
GazeCoD_1Model_male	10	1	20	<?xml version="1.0"?>\n<Clock xmlns:dt="urn:schemas-microsoft-com:datatypes"><Description dt:dt="string">E-Prime Primary Realtime Clock</Description><StartTime><Timestamp dt:dt="int">0</Timestamp><DateUtc dt:dt="string">2017-05-03T08:03:54Z</DateUtc></StartTime><FrequencyChanges><FrequencyChange><Frequency dt:dt="r8">3312871</Frequency><Timestamp dt:dt="r8">2278046480</Timestamp><Current dt:dt="r…	60.001	1	right	-2016281038	2017-03-05	10:03:54	08:03:54	female	539	{DOWNARROW}	79							0	1667332	1667182	{RIGHTARROW}	150	1666070	1665615	955	DG0	23	16	518	mask23	0	1667165	0	1666965	eqm10_NoEyeNmodel1_dir	90	HV	gazeCOD	GazeCoDxp	0	400	0	1666665	-5	1666565
GazeCoD_1Model_male	10	1	20	<?xml version="1.0"?>\n<Clock xmlns:dt="urn:schemas-microsoft-com:datatypes"><Description dt:dt="string">E-Prime Primary Realtime Clock</Description><StartTime><Timestamp dt:dt="int">0</Timestamp><DateUtc dt:dt="string">2017-05-03T08:03:54Z</DateUtc></StartTime><FrequencyChanges><FrequencyChange><Frequency dt:dt="r8">3312871</Frequency><Timestamp dt:dt="r8">2278046480</Timestamp><Current dt:dt="r…	60.001	1	right	-2016281038	2017-03-05	10:03:54	08:03:54	female	540	{RIGHTARROW}	44							0	1668931	1668832	{LEFTARROW}	99	1667716	1667349	867	right3,2	19	16	519	mask19	0	1668815	0	1668615	eqm10_NoEyeNmodel1_dir	90	H	gazeCOD	GazeCoDxp	0	400	0	1668315	-1	1668215
GazeCoD_1Model_male	10	1	20	<?xml version="1.0"?>\n<Clock xmlns:dt="urn:schemas-microsoft-com:datatypes"><Description dt:dt="string">E-Prime Primary Realtime Clock</Description><StartTime><Timestamp dt:dt="int">0</Timestamp><DateUtc dt:dt="string">2017-05-03T08:03:54Z</DateUtc></StartTime><FrequencyChanges><FrequencyChange><Frequency dt:dt="r8">3312871</Frequency><Timestamp dt:dt="r8">2278046480</Timestamp><Current dt:dt="r…	60.001	1	right	-2016281038	2017-03-05	10:03:54	08:03:54	female	541	{RIGHTARROW}	42							0	1670531	1670415	{DOWNARROW}	116	1669304	1668949	855	right4,8	20	16	520	mask20	0	1670399	0	1670199	eqm10_NoEyeNmodel1_dir	90	H	gazeCOD	GazeCoDxp	0	400	0	1669899	-5	1669799
GazeCoD_1Model_male	10	1	20	<?xml version="1.0"?>\n<Clock xmlns:dt="urn:schemas-microsoft-com:datatypes"><Description dt:dt="string">E-Prime Primary Realtime Clock</Description><StartTime><Timestamp dt:dt="int">0</Timestamp><DateUtc dt:dt="string">2017-05-03T08:03:54Z</DateUtc></StartTime><FrequencyChanges><FrequencyChange><Frequency dt:dt="r8">3312871</Frequency><Timestamp dt:dt="r8">2278046480</Timestamp><Current dt:dt="r…	60.001	1	right	-2016281038	2017-03-05	10:03:54	08:03:54	female	542	{LEFTARROW}	55							0	1672259	1672032	{LEFTARROW}	227	1670909	1670549	860	left6,4	27	16	521	mask27	0	1672015	0	1671815	eqm10_NoEyeNmodel1_dir	90	HV	gazeCOD	GazeCoDxp	1	400	0	1671515	6	1671415
GazeCoD_1Model_male	10	1	20	<?xml version="1.0"?>\n<Clock xmlns:dt="urn:schemas-microsoft-com:datatypes"><Description dt:dt="string">E-Prime Primary Realtime Clock</Description><StartTime><Timestamp dt:dt="int">0</Timestamp><DateUtc dt:dt="string">2017-05-03T08:03:54Z</DateUtc></StartTime><FrequencyChanges><FrequencyChange><Frequency dt:dt="r8">3312871</Frequency><Timestamp dt:dt="r8">2278046480</Timestamp><Current dt:dt="r…	60.001	1	right	-2016281038	2017-03-05	10:03:54	08:03:54	female	543	{LEFTARROW}	49							0	1673875	1673815	{DOWNARROW}	60	1672688	1672282	906	left1,6	2	16	522	mask2	0	1673798	0	1673598	eqm10_NoEyeNmodel1_dir	0	V	gazeCOD	GazeCoDxp	0	400	0	1673298	10	1673198
GazeCoD_1Model_male	10	1	20	<?xml version="1.0"?>\n<Clock xmlns:dt="urn:schemas-microsoft-com:datatypes"><Description dt:dt="string">E-Prime Primary Realtime Clock</Description><StartTime><Timestamp dt:dt="int">0</Timestamp><DateUtc dt:dt="string">2017-05-03T08:03:54Z</DateUtc></StartTime><FrequencyChanges><FrequencyChange><Frequency dt:dt="r8">3312871</Frequency><Timestamp dt:dt="r8">2278046480</Timestamp><Current dt:dt="r…	60.001	1	right	-2016281038	2017-03-05	10:03:54	08:03:54	female	544	{LEFTARROW}	78							0	1675491	1675482	{DOWNARROW}	9	1674355	1673898	957	left8	6	16	523	mask6	0	1675465	0	1675265	eqm10_NoEyeNmodel1_dir	0	V	gazeCOD	GazeCoDxp	0	400	0	1674965	10	1674865
GazeCoD_1Model_male	10	1	20	<?xml version="1.0"?>\n<Clock xmlns:dt="urn:schemas-microsoft-com:datatypes"><Description dt:dt="string">E-Prime Primary Realtime Clock</Description><StartTime><Timestamp dt:dt="int">0</Timestamp><DateUtc dt:dt="string">2017-05-03T08:03:54Z</DateUtc></StartTime><FrequencyChanges><FrequencyChange><Frequency dt:dt="r8">3312871</Frequency><Timestamp dt:dt="r8">2278046480</Timestamp><Current dt:dt="r…	60.001	1	right	-2016281038	2017-03-05	10:03:54	08:03:54	female	545	{LEFTARROW}	55							0	1677355	1676948	{DOWNARROW}	407	1675828	1675515	813	left6,4	16	16	524	mask16	0	1676932	0	1676732	eqm10_NoEyeNmodel1_dir	90	H	gazeCOD	GazeCoDxp	0	400	0	1676432	4	1676332
GazeCoD_1Model_male	10	1	20	<?xml version="1.0"?>\n<Clock xmlns:dt="urn:schemas-microsoft-com:datatypes"><Description dt:dt="string">E-Prime Primary Realtime Clock</Description><StartTime><Timestamp dt:dt="int">0</Timestamp><DateUtc dt:dt="string">2017-05-03T08:03:54Z</DateUtc></StartTime><FrequencyChanges><FrequencyChange><Frequency dt:dt="r8">3312871</Frequency><Timestamp dt:dt="r8">2278046480</Timestamp><Current dt:dt="r…	60.001	1	right	-2016281038	2017-03-05	10:03:54	08:03:54	female	546	{RIGHTARROW}	42							0	1678867	1678765	{DOWNARROW}	102	1677641	1677365	776	right4,8	9	16	525	mask9	0	1678748	0	1678548	eqm10_NoEyeNmodel1_dir	0	V	gazeCOD	GazeCoDxp	0	400	0	1678248	7	1678148
GazeCoD_1Model_male	10	1	20	<?xml version="1.0"?>\n<Clock xmlns:dt="urn:schemas-microsoft-com:datatypes"><Description dt:dt="string">E-Prime Primary Realtime Clock</Description><StartTime><Timestamp dt:dt="int">0</Timestamp><DateUtc dt:dt="string">2017-05-03T08:03:54Z</DateUtc></StartTime><FrequencyChanges><FrequencyChange><Frequency dt:dt="r8">3312871</Frequency><Timestamp dt:dt="r8">2278046480</Timestamp><Current dt:dt="r…	60.001	1	right	-2016281038	2017-03-05	10:03:54	08:03:54	female	547	{RIGHTARROW}	42							0	1680731	1680498	{RIGHTARROW}	233	1679380	1678882	998	right4,8	31	16	526	mask31	0	1680482	0	1680282	eqm10_NoEyeNmodel1_dir	90	HV	gazeCOD	GazeCoDxp	1	400	0	1679982	2	1679882
GazeCoD_1Model_male	10	1	20	<?xml version="1.0"?>\n<Clock xmlns:dt="urn:schemas-microsoft-com:datatypes"><Description dt:dt="string">E-Prime Primary Realtime Clock</Description><StartTime><Timestamp dt:dt="int">0</Timestamp><DateUtc dt:dt="string">2017-05-03T08:03:54Z</DateUtc></StartTime><FrequencyChanges><FrequencyChange><Frequency dt:dt="r8">3312871</Frequency><Timestamp dt:dt="r8">2278046480</Timestamp><Current dt:dt="r…	60.001	1	right	-2016281038	2017-03-05	10:03:54	08:03:54	female	548	{RIGHTARROW}	46							0	1682699	1682348	{RIGHTARROW}	351	1681233	1680748	985	right1,6	29	16	527	mask29	0	1682331	0	1682131	eqm10_NoEyeNmodel1_dir	90	HV	gazeCOD	GazeCoDxp	1	400	0	1681831	-2	1681731
GazeCoD_1Model_male	10	1	20	<?xml version="1.0"?>\n<Clock xmlns:dt="urn:schemas-microsoft-com:datatypes"><Description dt:dt="string">E-Prime Primary Realtime Clock</Description><StartTime><Timestamp dt:dt="int">0</Timestamp><DateUtc dt:dt="string">2017-05-03T08:03:54Z</DateUtc></StartTime><FrequencyChanges><FrequencyChange><Frequency dt:dt="r8">3312871</Frequency><Timestamp dt:dt="r8">2278046480</Timestamp><Current dt:dt="r…	60.001	1	right	-2016281038	2017-03-05	10:03:54	08:03:54	female	549	{RIGHTARROW}	77							0	1684435	1684198	{DOWNARROW}	237	1683087	1682715	872	right8	11	16	528	mask11	0	1684181	-1	1683981	eqm10_NoEyeNmodel1_dir	0	V	gazeCOD	GazeCoDxp	0	400	0	1683682	-5	1683582
GazeCoD_1Model_male	10	1	20	<?xml version="1.0"?>\n<Clock xmlns:dt="urn:schemas-microsoft-com:datatypes"><Description dt:dt="string">E-Prime Primary Realtime Clock</Description><StartTime><Timestamp dt:dt="int">0</Timestamp><DateUtc dt:dt="string">2017-05-03T08:03:54Z</DateUtc></StartTime><FrequencyChanges><FrequencyChange><Frequency dt:dt="r8">3312871</Frequency><Timestamp dt:dt="r8">2278046480</Timestamp><Current dt:dt="r…	60.001	1	right	-2016281038	2017-03-05	10:03:54	08:03:54	female	550	{LEFTARROW}	49							0	1686123	1685931	{DOWNARROW}	192	1684810	1684448	862	left1,6	13	17	529	mask13	0	1685915	0	1685715	eqm10_NoEyeNmodel1_dir	90	H	gazeCOD	GazeCoDxp	0	400	0	1685415	5	1685315
GazeCoD_1Model_male	10	1	20	<?xml version="1.0"?>\n<Clock xmlns:dt="urn:schemas-microsoft-com:datatypes"><Description dt:dt="string">E-Prime Primary Realtime Clock</Description><StartTime><Timestamp dt:dt="int">0</Timestamp><DateUtc dt:dt="string">2017-05-03T08:03:54Z</DateUtc></StartTime><FrequencyChanges><FrequencyChange><Frequency dt:dt="r8">3312871</Frequency><Timestamp dt:dt="r8">2278046480</Timestamp><Current dt:dt="r…	60.001	1	right	-2016281038	2017-03-05	10:03:54	08:03:54	female	551	{LEFTARROW}	78							0	1687723	1687631	{DOWNARROW}	92	1686514	1686132	882	left8	6	17	530	mask6	0	1687615	0	1687415	eqm10_NoEyeNmodel1_dir	0	V	gazeCOD	GazeCoDxp	0	400	0	1687115	1	1687015
GazeCoD_1Model_male	10	1	20	<?xml version="1.0"?>\n<Clock xmlns:dt="urn:schemas-microsoft-com:datatypes"><Description dt:dt="string">E-Prime Primary Realtime Clock</Description><StartTime><Timestamp dt:dt="int">0</Timestamp><DateUtc dt:dt="string">2017-05-03T08:03:54Z</DateUtc></StartTime><FrequencyChanges><FrequencyChange><Frequency dt:dt="r8">3312871</Frequency><Timestamp dt:dt="r8">2278046480</Timestamp><Current dt:dt="r…	60.001	1	right	-2016281038	2017-03-05	10:03:54	08:03:54	female	552	{RIGHTARROW}	40							0	1689403	1689298	{RIGHTARROW}	105	1688187	1687748	939	right6,4	32	17	531	mask32	0	1689281	-1	1689081	eqm10_NoEyeNmodel1_dir	90	HV	gazeCOD	GazeCoDxp	1	400	0	1688782	-5	1688682
GazeCoD_1Model_male	10	1	20	<?xml version="1.0"?>\n<Clock xmlns:dt="urn:schemas-microsoft-com:datatypes"><Description dt:dt="string">E-Prime Primary Realtime Clock</Description><StartTime><Timestamp dt:dt="int">0</Timestamp><DateUtc dt:dt="string">2017-05-03T08:03:54Z</DateUtc></StartTime><FrequencyChanges><FrequencyChange><Frequency dt:dt="r8">3312871</Frequency><Timestamp dt:dt="r8">2278046480</Timestamp><Current dt:dt="r…	60.001	1	right	-2016281038	2017-03-05	10:03:54	08:03:54	female	553	{LEFTARROW}	53							0	1691115	1690781	{DOWNARROW}	334	1689666	1689415	751	left4,8	15	17	532	mask15	0	1690765	0	1690565	eqm10_NoEyeNmodel1_dir	90	H	gazeCOD	GazeCoDxp	0	400	0	1690265	-1	1690165
GazeCoD_1Model_male	10	1	20	<?xml version="1.0"?>\n<Clock xmlns:dt="urn:schemas-microsoft-com:datatypes"><Description dt:dt="string">E-Prime Primary Realtime Clock</Description><StartTime><Timestamp dt:dt="int">0</Timestamp><DateUtc dt:dt="string">2017-05-03T08:03:54Z</DateUtc></StartTime><FrequencyChanges><FrequencyChange><Frequency dt:dt="r8">3312871</Frequency><Timestamp dt:dt="r8">2278046480</Timestamp><Current dt:dt="r…	60.001	1	right	-2016281038	2017-03-05	10:03:54	08:03:54	female	554	{RIGHTARROW}	77							0	1692603	1692564	{RIGHTARROW}	39	1691444	1691131	813	right8	33	17	533	mask33	0	1692548	0	1692348	eqm10_NoEyeNmodel1_dir	90	HV	gazeCOD	GazeCoDxp	1	400	0	1692048	4	1691948
GazeCoD_1Model_male	10	1	20	<?xml version="1.0"?>\n<Clock xmlns:dt="urn:schemas-microsoft-com:datatypes"><Description dt:dt="string">E-Prime Primary Realtime Clock</Description><StartTime><Timestamp dt:dt="int">0</Timestamp><DateUtc dt:dt="string">2017-05-03T08:03:54Z</DateUtc></StartTime><FrequencyChanges><FrequencyChange><Frequency dt:dt="r8">3312871</Frequency><Timestamp dt:dt="r8">2278046480</Timestamp><Current dt:dt="r…	60.001	1	right	-2016281038	2017-03-05	10:03:54	08:03:54	female	555	{DOWNARROW}	79							0	1694491	1694164	{DOWNARROW}	327	1693045	1692614	931	DG0	23	17	534	mask23	0	1694148	0	1693948	eqm10_NoEyeNmodel1_dir	90	HV	gazeCOD	GazeCoDxp	1	400	0	1693648	3	1693548
GazeCoD_1Model_male	10	1	20	<?xml version="1.0"?>\n<Clock xmlns:dt="urn:schemas-microsoft-com:datatypes"><Description dt:dt="string">E-Prime Primary Realtime Clock</Description><StartTime><Timestamp dt:dt="int">0</Timestamp><DateUtc dt:dt="string">2017-05-03T08:03:54Z</DateUtc></StartTime><FrequencyChanges><FrequencyChange><Frequency dt:dt="r8">3312871</Frequency><Timestamp dt:dt="r8">2278046480</Timestamp><Current dt:dt="r…	60.001	1	right	-2016281038	2017-03-05	10:03:54	08:03:54	female	556	{LEFTARROW}	78							0	1696147	1695964	{DOWNARROW}	183	1694846	1694514	832	left8	17	17	535	mask17	0	1695948	0	1695748	eqm10_NoEyeNmodel1_dir	90	H	gazeCOD	GazeCoDxp	0	400	0	1695448	2	1695348
GazeCoD_1Model_male	10	1	20	<?xml version="1.0"?>\n<Clock xmlns:dt="urn:schemas-microsoft-com:datatypes"><Description dt:dt="string">E-Prime Primary Realtime Clock</Description><StartTime><Timestamp dt:dt="int">0</Timestamp><DateUtc dt:dt="string">2017-05-03T08:03:54Z</DateUtc></StartTime><FrequencyChanges><FrequencyChange><Frequency dt:dt="r8">3312871</Frequency><Timestamp dt:dt="r8">2278046480</Timestamp><Current dt:dt="r…	60.001	1	right	-2016281038	2017-03-05	10:03:54	08:03:54	female	557	{RIGHTARROW}	42							0	1697571	1697548	{DOWNARROW}	23	1696422	1696164	758	right4,8	9	17	536	mask9	0	1697531	0	1697331	eqm10_NoEyeNmodel1_dir	0	V	gazeCOD	GazeCoDxp	0	400	0	1697031	9	1696931
GazeCoD_1Model_male	10	1	20	<?xml version="1.0"?>\n<Clock xmlns:dt="urn:schemas-microsoft-com:datatypes"><Description dt:dt="string">E-Prime Primary Realtime Clock</Description><StartTime><Timestamp dt:dt="int">0</Timestamp><DateUtc dt:dt="string">2017-05-03T08:03:54Z</DateUtc></StartTime><FrequencyChanges><FrequencyChange><Frequency dt:dt="r8">3312871</Frequency><Timestamp dt:dt="r8">2278046480</Timestamp><Current dt:dt="r…	60.001	1	right	-2016281038	2017-03-05	10:03:54	08:03:54	female	558	{RIGHTARROW}	46							0	1699171	1699048	{DOWNARROW}	122	1697929	1697581	848	right1,6	18	17	537	mask18	0	1699031	0	1698831	eqm10_NoEyeNmodel1_dir	90	H	gazeCOD	GazeCoDxp	0	400	0	1698531	2	1698431
GazeCoD_1Model_male	10	1	20	<?xml version="1.0"?>\n<Clock xmlns:dt="urn:schemas-microsoft-com:datatypes"><Description dt:dt="string">E-Prime Primary Realtime Clock</Description><StartTime><Timestamp dt:dt="int">0</Timestamp><DateUtc dt:dt="string">2017-05-03T08:03:54Z</DateUtc></StartTime><FrequencyChanges><FrequencyChange><Frequency dt:dt="r8">3312871</Frequency><Timestamp dt:dt="r8">2278046480</Timestamp><Current dt:dt="r…	60.001	1	right	-2016281038	2017-03-05	10:03:54	08:03:54	female	559	{LEFTARROW}	51							0	1702434	1700698	{DOWNARROW}	1736	1699577	1699181	896	left3,2	3	17	538	mask3	0	1700681	0	1700481	eqm10_NoEyeNmodel1_dir	0	V	gazeCOD	GazeCoDxp	0	400	0	1700181	4	1700081
GazeCoD_1Model_male	10	1	20	<?xml version="1.0"?>\n<Clock xmlns:dt="urn:schemas-microsoft-com:datatypes"><Description dt:dt="string">E-Prime Primary Realtime Clock</Description><StartTime><Timestamp dt:dt="int">0</Timestamp><DateUtc dt:dt="string">2017-05-03T08:03:54Z</DateUtc></StartTime><FrequencyChanges><FrequencyChange><Frequency dt:dt="r8">3312871</Frequency><Timestamp dt:dt="r8">2278046480</Timestamp><Current dt:dt="r…	60.001	1	right	-2016281038	2017-03-05	10:03:54	08:03:54	female	560	{LEFTARROW}	53							0	1704570	1704064	{RIGHTARROW}	506	1702945	1702447	998	left4,8	4	17	539	mask4	0	1704047	0	1703847	eqm10_NoEyeNmodel1_dir	0	V	gazeCOD	GazeCoDxp	0	400	0	1703547	2	1703447
GazeCoD_1Model_male	10	1	20	<?xml version="1.0"?>\n<Clock xmlns:dt="urn:schemas-microsoft-com:datatypes"><Description dt:dt="string">E-Prime Primary Realtime Clock</Description><StartTime><Timestamp dt:dt="int">0</Timestamp><DateUtc dt:dt="string">2017-05-03T08:03:54Z</DateUtc></StartTime><FrequencyChanges><FrequencyChange><Frequency dt:dt="r8">3312871</Frequency><Timestamp dt:dt="r8">2278046480</Timestamp><Current dt:dt="r…	60.001	1	right	-2016281038	2017-03-05	10:03:54	08:03:54	female	561	{LEFTARROW}	55							0	1706154	1706047	{RIGHTARROW}	107	1704930	1704581	849	left6,4	16	17	540	mask16	0	1706031	0	1705831	eqm10_NoEyeNmodel1_dir	90	H	gazeCOD	GazeCoDxp	0	400	0	1705531	1	1705431
GazeCoD_1Model_male	10	1	20	<?xml version="1.0"?>\n<Clock xmlns:dt="urn:schemas-microsoft-com:datatypes"><Description dt:dt="string">E-Prime Primary Realtime Clock</Description><StartTime><Timestamp dt:dt="int">0</Timestamp><DateUtc dt:dt="string">2017-05-03T08:03:54Z</DateUtc></StartTime><FrequencyChanges><FrequencyChange><Frequency dt:dt="r8">3312871</Frequency><Timestamp dt:dt="r8">2278046480</Timestamp><Current dt:dt="r…	60.001	1	right	-2016281038	2017-03-05	10:03:54	08:03:54	female	562	{LEFTARROW}	51							0	1707658	1707564	{RIGHTARROW}	94	1706450	1706164	786	left3,2	14	17	541	mask14	0	1707547	0	1707347	eqm10_NoEyeNmodel1_dir	90	H	gazeCOD	GazeCoDxp	0	400	0	1707047	-3	1706947
GazeCoD_1Model_male	10	1	20	<?xml version="1.0"?>\n<Clock xmlns:dt="urn:schemas-microsoft-com:datatypes"><Description dt:dt="string">E-Prime Primary Realtime Clock</Description><StartTime><Timestamp dt:dt="int">0</Timestamp><DateUtc dt:dt="string">2017-05-03T08:03:54Z</DateUtc></StartTime><FrequencyChanges><FrequencyChange><Frequency dt:dt="r8">3312871</Frequency><Timestamp dt:dt="r8">2278046480</Timestamp><Current dt:dt="r…	60.001	1	right	-2016281038	2017-03-05	10:03:54	08:03:54	female	563	{RIGHTARROW}	46							0	1709418	1709081	{RIGHTARROW}	337	1707968	1707681	787	right1,6	29	17	542	mask29	0	1709064	0	1708864	eqm10_NoEyeNmodel1_dir	90	HV	gazeCOD	GazeCoDxp	1	400	0	1708564	-4	1708464
GazeCoD_1Model_male	10	1	20	<?xml version="1.0"?>\n<Clock xmlns:dt="urn:schemas-microsoft-com:datatypes"><Description dt:dt="string">E-Prime Primary Realtime Clock</Description><StartTime><Timestamp dt:dt="int">0</Timestamp><DateUtc dt:dt="string">2017-05-03T08:03:54Z</DateUtc></StartTime><FrequencyChanges><FrequencyChange><Frequency dt:dt="r8">3312871</Frequency><Timestamp dt:dt="r8">2278046480</Timestamp><Current dt:dt="r…	60.001	1	right	-2016281038	2017-03-05	10:03:54	08:03:54	female	564	{RIGHTARROW}	44							0	1711802	1710981	{DOWNARROW}	821	1709864	1709431	933	right3,2	19	17	543	mask19	0	1710964	0	1710764	eqm10_NoEyeNmodel1_dir	90	H	gazeCOD	GazeCoDxp	0	400	0	1710464	0	1710364
GazeCoD_1Model_male	10	1	20	<?xml version="1.0"?>\n<Clock xmlns:dt="urn:schemas-microsoft-com:datatypes"><Description dt:dt="string">E-Prime Primary Realtime Clock</Description><StartTime><Timestamp dt:dt="int">0</Timestamp><DateUtc dt:dt="string">2017-05-03T08:03:54Z</DateUtc></StartTime><FrequencyChanges><FrequencyChange><Frequency dt:dt="r8">3312871</Frequency><Timestamp dt:dt="r8">2278046480</Timestamp><Current dt:dt="r…	60.001	1	right	-2016281038	2017-03-05	10:03:54	08:03:54	female	565	{RIGHTARROW}	44							0	1713490	1713380	{RIGHTARROW}	110	1712267	1711814	953	right3,2	30	17	544	mask30	0	1713364	0	1713164	eqm10_NoEyeNmodel1_dir	90	HV	gazeCOD	GazeCoDxp	1	400	0	1712864	-3	1712764
GazeCoD_1Model_male	10	1	20	<?xml version="1.0"?>\n<Clock xmlns:dt="urn:schemas-microsoft-com:datatypes"><Description dt:dt="string">E-Prime Primary Realtime Clock</Description><StartTime><Timestamp dt:dt="int">0</Timestamp><DateUtc dt:dt="string">2017-05-03T08:03:54Z</DateUtc></StartTime><FrequencyChanges><FrequencyChange><Frequency dt:dt="r8">3312871</Frequency><Timestamp dt:dt="r8">2278046480</Timestamp><Current dt:dt="r…	60.001	1	right	-2016281038	2017-03-05	10:03:54	08:03:54	female	566	{LEFTARROW}	53							0	1715146	1715114	{RIGHTARROW}	32	1714003	1713514	989	left4,8	26	17	545	mask26	0	1715097	-1	1714897	eqm10_NoEyeNmodel1_dir	90	HV	gazeCOD	GazeCoDxp	0	400	0	1714598	-5	1714498
GazeCoD_1Model_male	10	1	20	<?xml version="1.0"?>\n<Clock xmlns:dt="urn:schemas-microsoft-com:datatypes"><Description dt:dt="string">E-Prime Primary Realtime Clock</Description><StartTime><Timestamp dt:dt="int">0</Timestamp><DateUtc dt:dt="string">2017-05-03T08:03:54Z</DateUtc></StartTime><FrequencyChanges><FrequencyChange><Frequency dt:dt="r8">3312871</Frequency><Timestamp dt:dt="r8">2278046480</Timestamp><Current dt:dt="r…	60.001	1	right	-2016281038	2017-03-05	10:03:54	08:03:54	female	567	{RIGHTARROW}	42							0	1718282	1716564	{RIGHTARROW}	1718	1715449	1715164	785	right4,8	31	17	546	mask31	0	1716547	0	1716347	eqm10_NoEyeNmodel1_dir	90	HV	gazeCOD	GazeCoDxp	1	400	0	1716047	-2	1715947
GazeCoD_1Model_male	10	1	20	<?xml version="1.0"?>\n<Clock xmlns:dt="urn:schemas-microsoft-com:datatypes"><Description dt:dt="string">E-Prime Primary Realtime Clock</Description><StartTime><Timestamp dt:dt="int">0</Timestamp><DateUtc dt:dt="string">2017-05-03T08:03:54Z</DateUtc></StartTime><FrequencyChanges><FrequencyChange><Frequency dt:dt="r8">3312871</Frequency><Timestamp dt:dt="r8">2278046480</Timestamp><Current dt:dt="r…	60.001	1	right	-2016281038	2017-03-05	10:03:54	08:03:54	female	568	{LEFTARROW}	49							0	1719882	1719814	{RIGHTARROW}	68	1718700	1718297	903	left1,6	24	17	547	mask24	0	1719797	0	1719597	eqm10_NoEyeNmodel1_dir	90	HV	gazeCOD	GazeCoDxp	0	400	0	1719297	-3	1719197
GazeCoD_1Model_male	10	1	20	<?xml version="1.0"?>\n<Clock xmlns:dt="urn:schemas-microsoft-com:datatypes"><Description dt:dt="string">E-Prime Primary Realtime Clock</Description><StartTime><Timestamp dt:dt="int">0</Timestamp><DateUtc dt:dt="string">2017-05-03T08:03:54Z</DateUtc></StartTime><FrequencyChanges><FrequencyChange><Frequency dt:dt="r8">3312871</Frequency><Timestamp dt:dt="r8">2278046480</Timestamp><Current dt:dt="r…	60.001	1	right	-2016281038	2017-03-05	10:03:54	08:03:54	female	569	{RIGHTARROW}	42							0	1721522	1721330	{RIGHTARROW}	192	1720218	1719897	821	right4,8	20	17	548	mask20	0	1721314	0	1721114	eqm10_NoEyeNmodel1_dir	90	H	gazeCOD	GazeCoDxp	1	400	0	1720814	-4	1720714
GazeCoD_1Model_male	10	1	20	<?xml version="1.0"?>\n<Clock xmlns:dt="urn:schemas-microsoft-com:datatypes"><Description dt:dt="string">E-Prime Primary Realtime Clock</Description><StartTime><Timestamp dt:dt="int">0</Timestamp><DateUtc dt:dt="string">2017-05-03T08:03:54Z</DateUtc></StartTime><FrequencyChanges><FrequencyChange><Frequency dt:dt="r8">3312871</Frequency><Timestamp dt:dt="r8">2278046480</Timestamp><Current dt:dt="r…	60.001	1	right	-2016281038	2017-03-05	10:03:54	08:03:54	female	570	{LEFTARROW}	51							0	1723410	1723080	{DOWNARROW}	330	1721955	1721547	908	left3,2	25	17	549	mask25	0	1723063	0	1722863	eqm10_NoEyeNmodel1_dir	90	HV	gazeCOD	GazeCoDxp	0	400	0	1722563	8	1722463
GazeCoD_1Model_male	10	1	20	<?xml version="1.0"?>\n<Clock xmlns:dt="urn:schemas-microsoft-com:datatypes"><Description dt:dt="string">E-Prime Primary Realtime Clock</Description><StartTime><Timestamp dt:dt="int">0</Timestamp><DateUtc dt:dt="string">2017-05-03T08:03:54Z</DateUtc></StartTime><FrequencyChanges><FrequencyChange><Frequency dt:dt="r8">3312871</Frequency><Timestamp dt:dt="r8">2278046480</Timestamp><Current dt:dt="r…	60.001	1	right	-2016281038	2017-03-05	10:03:54	08:03:54	female	571	{RIGHTARROW}	46							0	1725026	1724797	{RIGHTARROW}	229	1723682	1723430	752	right1,6	7	17	550	mask7	0	1724780	0	1724580	eqm10_NoEyeNmodel1_dir	0	V	gazeCOD	GazeCoDxp	1	400	0	1724280	-2	1724180
GazeCoD_1Model_male	10	1	20	<?xml version="1.0"?>\n<Clock xmlns:dt="urn:schemas-microsoft-com:datatypes"><Description dt:dt="string">E-Prime Primary Realtime Clock</Description><StartTime><Timestamp dt:dt="int">0</Timestamp><DateUtc dt:dt="string">2017-05-03T08:03:54Z</DateUtc></StartTime><FrequencyChanges><FrequencyChange><Frequency dt:dt="r8">3312871</Frequency><Timestamp dt:dt="r8">2278046480</Timestamp><Current dt:dt="r…	60.001	1	right	-2016281038	2017-03-05	10:03:54	08:03:54	female	572	{LEFTARROW}	78							0	1731361	1731130	{LEFTARROW}	231	1730003	1729647	856	left8	28	17	551	mask28	0	1731113	0	1730913	eqm10_NoEyeNmodel1_dir	90	HV	gazeCOD	GazeCoDxp	1	400	0	1730613	10	1730513
GazeCoD_1Model_male	10	1	20	<?xml version="1.0"?>\n<Clock xmlns:dt="urn:schemas-microsoft-com:datatypes"><Description dt:dt="string">E-Prime Primary Realtime Clock</Description><StartTime><Timestamp dt:dt="int">0</Timestamp><DateUtc dt:dt="string">2017-05-03T08:03:54Z</DateUtc></StartTime><FrequencyChanges><FrequencyChange><Frequency dt:dt="r8">3312871</Frequency><Timestamp dt:dt="r8">2278046480</Timestamp><Current dt:dt="r…	60.001	1	right	-2016281038	2017-03-05	10:03:54	08:03:54	female	573	{RIGHTARROW}	40							0	1732969	1732896	{RIGHTARROW}	73	1731785	1731380	905	right6,4	21	17	552	mask21	0	1732880	0	1732680	eqm10_NoEyeNmodel1_dir	90	H	gazeCOD	GazeCoDxp	1	400	0	1732380	-5	1732280
GazeCoD_1Model_male	10	1	20	<?xml version="1.0"?>\n<Clock xmlns:dt="urn:schemas-microsoft-com:datatypes"><Description dt:dt="string">E-Prime Primary Realtime Clock</Description><StartTime><Timestamp dt:dt="int">0</Timestamp><DateUtc dt:dt="string">2017-05-03T08:03:54Z</DateUtc></StartTime><FrequencyChanges><FrequencyChange><Frequency dt:dt="r8">3312871</Frequency><Timestamp dt:dt="r8">2278046480</Timestamp><Current dt:dt="r…	60.001	1	right	-2016281038	2017-03-05	10:03:54	08:03:54	female	574	{DOWNARROW}	79							0	1734817	1734563	{LEFTARROW}	254	1733438	1732980	958	DG0	12	17	553	mask12	0	1734546	0	1734346	eqm10_NoEyeNmodel1_dir	90	H	gazeCOD	GazeCoDxp	0	400	0	1734046	8	1733946
GazeCoD_1Model_male	10	1	20	<?xml version="1.0"?>\n<Clock xmlns:dt="urn:schemas-microsoft-com:datatypes"><Description dt:dt="string">E-Prime Primary Realtime Clock</Description><StartTime><Timestamp dt:dt="int">0</Timestamp><DateUtc dt:dt="string">2017-05-03T08:03:54Z</DateUtc></StartTime><FrequencyChanges><FrequencyChange><Frequency dt:dt="r8">3312871</Frequency><Timestamp dt:dt="r8">2278046480</Timestamp><Current dt:dt="r…	60.001	1	right	-2016281038	2017-03-05	10:03:54	08:03:54	female	575	{RIGHTARROW}	77							0	1739585	1736413	{DOWNARROW}	3172	1735299	1734830	969	right8	11	17	554	mask11	0	1736396	0	1736196	eqm10_NoEyeNmodel1_dir	0	V	gazeCOD	GazeCoDxp	0	400	0	1735896	-3	1735796
GazeCoD_1Model_male	10	1	20	<?xml version="1.0"?>\n<Clock xmlns:dt="urn:schemas-microsoft-com:datatypes"><Description dt:dt="string">E-Prime Primary Realtime Clock</Description><StartTime><Timestamp dt:dt="int">0</Timestamp><DateUtc dt:dt="string">2017-05-03T08:03:54Z</DateUtc></StartTime><FrequencyChanges><FrequencyChange><Frequency dt:dt="r8">3312871</Frequency><Timestamp dt:dt="r8">2278046480</Timestamp><Current dt:dt="r…	60.001	1	right	-2016281038	2017-03-05	10:03:54	08:03:54	female	576	{DOWNARROW}	79							0	1741329	1740980	{DOWNARROW}	349	1739864	1739596	768	DG0	1	17	555	mask1	0	1740963	0	1740763	eqm10_NoEyeNmodel1_dir	0	V	gazeCOD	GazeCoDxp	1	400	0	1740463	-1	1740363
GazeCoD_1Model_male	10	1	20	<?xml version="1.0"?>\n<Clock xmlns:dt="urn:schemas-microsoft-com:datatypes"><Description dt:dt="string">E-Prime Primary Realtime Clock</Description><StartTime><Timestamp dt:dt="int">0</Timestamp><DateUtc dt:dt="string">2017-05-03T08:03:54Z</DateUtc></StartTime><FrequencyChanges><FrequencyChange><Frequency dt:dt="r8">3312871</Frequency><Timestamp dt:dt="r8">2278046480</Timestamp><Current dt:dt="r…	60.001	1	right	-2016281038	2017-03-05	10:03:54	08:03:54	female	577	{RIGHTARROW}	77							0	1743153	1742946	{RIGHTARROW}	207	1741827	1741346	981	right8	22	17	556	mask22	0	1742930	0	1742730	eqm10_NoEyeNmodel1_dir	90	H	gazeCOD	GazeCoDxp	1	400	0	1742430	3	1742330
GazeCoD_1Model_male	10	1	20	<?xml version="1.0"?>\n<Clock xmlns:dt="urn:schemas-microsoft-com:datatypes"><Description dt:dt="string">E-Prime Primary Realtime Clock</Description><StartTime><Timestamp dt:dt="int">0</Timestamp><DateUtc dt:dt="string">2017-05-03T08:03:54Z</DateUtc></StartTime><FrequencyChanges><FrequencyChange><Frequency dt:dt="r8">3312871</Frequency><Timestamp dt:dt="r8">2278046480</Timestamp><Current dt:dt="r…	60.001	1	right	-2016281038	2017-03-05	10:03:54	08:03:54	female	578	{RIGHTARROW}	40							0	1744817	1744763	{RIGHTARROW}	54	1743647	1743163	984	right6,4	10	17	557	mask10	0	1744746	0	1744546	eqm10_NoEyeNmodel1_dir	0	V	gazeCOD	GazeCoDxp	1	400	0	1744246	-1	1744146
[truncated: 1,444 more rows]
[truncated: 3 more columns]
