# Supplementary material for: Fixed or flexible? Orientation preference in identity and gaze processing in humans
Source: PLoS One. 2019 Jan 25;14(1):e0210503. doi: 10.1371/journal.pone.0210503 (PMC6347268; doi:10.1371/journal.pone.0210503)
Supplement: S3 File — Eprime log files were merged across gaze experiment sessions. (ZIP) [file pone.0210503.s005.zip › GazeCoD_1Model_male-11_merged.xlsx]

## Sheet: GazeCoD_1Model_male-11_merged
E:\GAZE\Gaze_data\GazeCoD_data\individual\edat_xlsx\GazeCoD_1Model_male-11_merged.emrg2
ExperimentName	Subject	Session	Age	Clock.Information	Display.RefreshRate	Group	Handedness	RandomSeed	SessionDate	SessionTime	SessionTimeUtc	Sex	Block	Correct	Direction	FamiFiltered	FamiFiltered.Cycle	FamiFiltered.Sample	FamiFullSpectrum	FamiFullSpectrum.Cycle	FamiFullSpectrum.Sample	fixation.ACC	fixation.OffsetTime	fixation.OnsetTime	fixation.RESP	fixation.RT	fixation4.OffsetTime	fixation4.OnsetTime	fixdur	Gaze	GazeCoDxp	GazeCoDxp.Cycle	GazeCoDxp.Sample	mask	MASK.DurationError	MASK.OffsetTime	MASK.OnsetDelay	MASK.OnsetTime	Model	Orientation	Orilabel	Procedure	Running	STIMULUS.ACC	STIMULUS.Duration	STIMULUS.DurationError	STIMULUS.OffsetTime	STIMULUS.OnsetDelay	STIMULUS.OnsetTime
GazeCoD_1Model_male	11	2	21	<?xml version="1.0"?>\n<Clock xmlns:dt="urn:schemas-microsoft-com:datatypes"><Description dt:dt="string">E-Prime Primary Realtime Clock</Description><StartTime><Timestamp dt:dt="int">0</Timestamp><DateUtc dt:dt="string">2017-05-10T09:56:40Z</DateUtc></StartTime><FrequencyChanges><FrequencyChange><Frequency dt:dt="r8">3312919</Frequency><Timestamp dt:dt="r8">25137225858</Timestamp><Current dt:dt="…	60.003	1	right	-631934881	2017-10-05	11:56:40	09:56:40	female	1	{RIGHTARROW}	77				8	1	1	0	96936	96744	{RIGHTARROW}	192	95628	95345	783					mask29	0	96728	0	96528	eqf04_NoEyeNmodel6_dir	eq		Fami	FamiFullSpectrum	1	400	0	96228	0	96128
GazeCoD_1Model_male	11	2	21	<?xml version="1.0"?>\n<Clock xmlns:dt="urn:schemas-microsoft-com:datatypes"><Description dt:dt="string">E-Prime Primary Realtime Clock</Description><StartTime><Timestamp dt:dt="int">0</Timestamp><DateUtc dt:dt="string">2017-05-10T09:56:40Z</DateUtc></StartTime><FrequencyChanges><FrequencyChange><Frequency dt:dt="r8">3312919</Frequency><Timestamp dt:dt="r8">25137225858</Timestamp><Current dt:dt="…	60.003	1	right	-631934881	2017-10-05	11:56:40	09:56:40	female	2	{LEFTARROW}	78				9	1	2	0	99144	99011	{LEFTARROW}	133	97893	97478	915					mask30	0	98994	0	98794	eqf04_NoEyeNmodel6_dir	eq		Fami	FamiFullSpectrum	1	400	0	98494	1	98394
GazeCoD_1Model_male	11	2	21	<?xml version="1.0"?>\n<Clock xmlns:dt="urn:schemas-microsoft-com:datatypes"><Description dt:dt="string">E-Prime Primary Realtime Clock</Description><StartTime><Timestamp dt:dt="int">0</Timestamp><DateUtc dt:dt="string">2017-05-10T09:56:40Z</DateUtc></StartTime><FrequencyChanges><FrequencyChange><Frequency dt:dt="r8">3312919</Frequency><Timestamp dt:dt="r8">25137225858</Timestamp><Current dt:dt="…	60.003	1	right	-631934881	2017-10-05	11:56:40	09:56:40	female	3	{DOWNARROW}	79				4	1	3	0	101704	101261	{DOWNARROW}	443	100141	99678	963					mask25	0	101244	0	101044	eqf04_NoEyeNmodel6_dir	eq		Fami	FamiFullSpectrum	1	400	0	100744	3	100644
GazeCoD_1Model_male	11	2	21	<?xml version="1.0"?>\n<Clock xmlns:dt="urn:schemas-microsoft-com:datatypes"><Description dt:dt="string">E-Prime Primary Realtime Clock</Description><StartTime><Timestamp dt:dt="int">0</Timestamp><DateUtc dt:dt="string">2017-05-10T09:56:40Z</DateUtc></StartTime><FrequencyChanges><FrequencyChange><Frequency dt:dt="r8">3312919</Frequency><Timestamp dt:dt="r8">25137225858</Timestamp><Current dt:dt="…	60.003	1	right	-631934881	2017-10-05	11:56:40	09:56:40	female	4	{LEFTARROW}	78				10	1	4	0	103960	103678	{LEFTARROW}	281	102567	102244	823					mask31	0	103661	-1	103461	eqf04_NoEyeNmodel6_dir	eq		Fami	FamiFullSpectrum	1	400	0	103162	-5	103062
GazeCoD_1Model_male	11	2	21	<?xml version="1.0"?>\n<Clock xmlns:dt="urn:schemas-microsoft-com:datatypes"><Description dt:dt="string">E-Prime Primary Realtime Clock</Description><StartTime><Timestamp dt:dt="int">0</Timestamp><DateUtc dt:dt="string">2017-05-10T09:56:40Z</DateUtc></StartTime><FrequencyChanges><FrequencyChange><Frequency dt:dt="r8">3312919</Frequency><Timestamp dt:dt="r8">25137225858</Timestamp><Current dt:dt="…	60.003	1	right	-631934881	2017-10-05	11:56:40	09:56:40	female	5	{DOWNARROW}	79				1	1	5	0	106263	105911	{DOWNARROW}	352	104794	104494	800					mask22	0	105894	0	105694	eqf04_NoEyeNmodel6_dir	eq		Fami	FamiFullSpectrum	1	400	0	105394	0	105294
GazeCoD_1Model_male	11	2	21	<?xml version="1.0"?>\n<Clock xmlns:dt="urn:schemas-microsoft-com:datatypes"><Description dt:dt="string">E-Prime Primary Realtime Clock</Description><StartTime><Timestamp dt:dt="int">0</Timestamp><DateUtc dt:dt="string">2017-05-10T09:56:40Z</DateUtc></StartTime><FrequencyChanges><FrequencyChange><Frequency dt:dt="r8">3312919</Frequency><Timestamp dt:dt="r8">25137225858</Timestamp><Current dt:dt="…	60.003	1	right	-631934881	2017-10-05	11:56:40	09:56:40	female	6	{RIGHTARROW}	77				6	1	6	0	108495	108177	{RIGHTARROW}	318	107060	106794	766					mask27	0	108161	0	107961	eqf04_NoEyeNmodel6_dir	eq		Fami	FamiFullSpectrum	1	400	0	107661	1	107561
GazeCoD_1Model_male	11	2	21	<?xml version="1.0"?>\n<Clock xmlns:dt="urn:schemas-microsoft-com:datatypes"><Description dt:dt="string">E-Prime Primary Realtime Clock</Description><StartTime><Timestamp dt:dt="int">0</Timestamp><DateUtc dt:dt="string">2017-05-10T09:56:40Z</DateUtc></StartTime><FrequencyChanges><FrequencyChange><Frequency dt:dt="r8">3312919</Frequency><Timestamp dt:dt="r8">25137225858</Timestamp><Current dt:dt="…	60.003	1	right	-631934881	2017-10-05	11:56:40	09:56:40	female	7	{LEFTARROW}	78				11	1	7	0	110831	110477	{LEFTARROW}	354	109355	109027	828					mask32	0	110461	0	110261	eqf04_NoEyeNmodel6_dir	eq		Fami	FamiFullSpectrum	1	400	0	109961	6	109861
GazeCoD_1Model_male	11	2	21	<?xml version="1.0"?>\n<Clock xmlns:dt="urn:schemas-microsoft-com:datatypes"><Description dt:dt="string">E-Prime Primary Realtime Clock</Description><StartTime><Timestamp dt:dt="int">0</Timestamp><DateUtc dt:dt="string">2017-05-10T09:56:40Z</DateUtc></StartTime><FrequencyChanges><FrequencyChange><Frequency dt:dt="r8">3312919</Frequency><Timestamp dt:dt="r8">25137225858</Timestamp><Current dt:dt="…	60.003	1	right	-631934881	2017-10-05	11:56:40	09:56:40	female	8	{RIGHTARROW}	77				5	1	8	0	113183	112810	{RIGHTARROW}	373	111699	111360	839					mask26	0	112794	0	112594	eqf04_NoEyeNmodel6_dir	eq		Fami	FamiFullSpectrum	1	400	0	112294	-5	112194
GazeCoD_1Model_male	11	2	21	<?xml version="1.0"?>\n<Clock xmlns:dt="urn:schemas-microsoft-com:datatypes"><Description dt:dt="string">E-Prime Primary Realtime Clock</Description><StartTime><Timestamp dt:dt="int">0</Timestamp><DateUtc dt:dt="string">2017-05-10T09:56:40Z</DateUtc></StartTime><FrequencyChanges><FrequencyChange><Frequency dt:dt="r8">3312919</Frequency><Timestamp dt:dt="r8">25137225858</Timestamp><Current dt:dt="…	60.003	1	right	-631934881	2017-10-05	11:56:40	09:56:40	female	9	{DOWNARROW}	79				2	1	9	0	115447	115144	{DOWNARROW}	303	114021	113710	811					mask23	0	115127	0	114927	eqf04_NoEyeNmodel6_dir	eq		Fami	FamiFullSpectrum	1	400	0	114627	6	114527
GazeCoD_1Model_male	11	2	21	<?xml version="1.0"?>\n<Clock xmlns:dt="urn:schemas-microsoft-com:datatypes"><Description dt:dt="string">E-Prime Primary Realtime Clock</Description><StartTime><Timestamp dt:dt="int">0</Timestamp><DateUtc dt:dt="string">2017-05-10T09:56:40Z</DateUtc></StartTime><FrequencyChanges><FrequencyChange><Frequency dt:dt="r8">3312919</Frequency><Timestamp dt:dt="r8">25137225858</Timestamp><Current dt:dt="…	60.003	1	right	-631934881	2017-10-05	11:56:40	09:56:40	female	10	{DOWNARROW}	79				3	1	10	0	117799	117510	{DOWNARROW}	289	116384	115977	907					mask24	0	117494	0	117294	eqf04_NoEyeNmodel6_dir	eq		Fami	FamiFullSpectrum	1	400	0	116994	10	116894
GazeCoD_1Model_male	11	2	21	<?xml version="1.0"?>\n<Clock xmlns:dt="urn:schemas-microsoft-com:datatypes"><Description dt:dt="string">E-Prime Primary Realtime Clock</Description><StartTime><Timestamp dt:dt="int">0</Timestamp><DateUtc dt:dt="string">2017-05-10T09:56:40Z</DateUtc></StartTime><FrequencyChanges><FrequencyChange><Frequency dt:dt="r8">3312919</Frequency><Timestamp dt:dt="r8">25137225858</Timestamp><Current dt:dt="…	60.003	1	right	-631934881	2017-10-05	11:56:40	09:56:40	female	11	{LEFTARROW}	78				12	1	11	0	120055	119710	{LEFTARROW}	345	118595	118343	752					mask33	0	119693	0	119493	eqf04_NoEyeNmodel6_dir	eq		Fami	FamiFullSpectrum	1	400	0	119193	-2	119093
GazeCoD_1Model_male	11	2	21	<?xml version="1.0"?>\n<Clock xmlns:dt="urn:schemas-microsoft-com:datatypes"><Description dt:dt="string">E-Prime Primary Realtime Clock</Description><StartTime><Timestamp dt:dt="int">0</Timestamp><DateUtc dt:dt="string">2017-05-10T09:56:40Z</DateUtc></StartTime><FrequencyChanges><FrequencyChange><Frequency dt:dt="r8">3312919</Frequency><Timestamp dt:dt="r8">25137225858</Timestamp><Current dt:dt="…	60.003	1	right	-631934881	2017-10-05	11:56:40	09:56:40	female	12	{RIGHTARROW}	77				7	1	12	0	122503	122193	{RIGHTARROW}	310	121078	120593	985					mask28	0	122177	0	121977	eqf04_NoEyeNmodel6_dir	eq		Fami	FamiFullSpectrum	1	400	0	121677	-1	121577
GazeCoD_1Model_male	11	2	21	<?xml version="1.0"?>\n<Clock xmlns:dt="urn:schemas-microsoft-com:datatypes"><Description dt:dt="string">E-Prime Primary Realtime Clock</Description><StartTime><Timestamp dt:dt="int">0</Timestamp><DateUtc dt:dt="string">2017-05-10T09:56:40Z</DateUtc></StartTime><FrequencyChanges><FrequencyChange><Frequency dt:dt="r8">3312919</Frequency><Timestamp dt:dt="r8">25137225858</Timestamp><Current dt:dt="…	60.003	1	right	-631934881	2017-10-05	11:56:40	09:56:40	female	13	{RIGHTARROW}	77	8	1	1				0	126430	126243	{RIGHTARROW}	187	125117	124777	840					mask26	0	126226	0	126026	eqf04_NoEyeNmodel6_dir	90		FamiFilt	FamiFiltered	1	400	0	125726	9	125626
GazeCoD_1Model_male	11	2	21	<?xml version="1.0"?>\n<Clock xmlns:dt="urn:schemas-microsoft-com:datatypes"><Description dt:dt="string">E-Prime Primary Realtime Clock</Description><StartTime><Timestamp dt:dt="int">0</Timestamp><DateUtc dt:dt="string">2017-05-10T09:56:40Z</DateUtc></StartTime><FrequencyChanges><FrequencyChange><Frequency dt:dt="r8">3312919</Frequency><Timestamp dt:dt="r8">25137225858</Timestamp><Current dt:dt="…	60.003	1	right	-631934881	2017-10-05	11:56:40	09:56:40	female	14	{LEFTARROW}	78	9	1	2				0	128326	128043	{LEFTARROW}	283	126917	126443	974					mask27	0	128026	0	127826	eqf04_NoEyeNmodel6_dir	90		FamiFilt	FamiFiltered	1	400	0	127526	9	127426
GazeCoD_1Model_male	11	2	21	<?xml version="1.0"?>\n<Clock xmlns:dt="urn:schemas-microsoft-com:datatypes"><Description dt:dt="string">E-Prime Primary Realtime Clock</Description><StartTime><Timestamp dt:dt="int">0</Timestamp><DateUtc dt:dt="string">2017-05-10T09:56:40Z</DateUtc></StartTime><FrequencyChanges><FrequencyChange><Frequency dt:dt="r8">3312919</Frequency><Timestamp dt:dt="r8">25137225858</Timestamp><Current dt:dt="…	60.003	1	right	-631934881	2017-10-05	11:56:40	09:56:40	female	15	{LEFTARROW}	78	3	1	3				0	130502	129793	{LEFTARROW}	709	128669	128343	826					mask9	0	129776	0	129576	eqf04_NoEyeNmodel6_dir	0		FamiFilt	FamiFiltered	1	400	0	129276	7	129176
GazeCoD_1Model_male	11	2	21	<?xml version="1.0"?>\n<Clock xmlns:dt="urn:schemas-microsoft-com:datatypes"><Description dt:dt="string">E-Prime Primary Realtime Clock</Description><StartTime><Timestamp dt:dt="int">0</Timestamp><DateUtc dt:dt="string">2017-05-10T09:56:40Z</DateUtc></StartTime><FrequencyChanges><FrequencyChange><Frequency dt:dt="r8">3312919</Frequency><Timestamp dt:dt="r8">25137225858</Timestamp><Current dt:dt="…	60.003	1	right	-631934881	2017-10-05	11:56:40	09:56:40	female	16	{RIGHTARROW}	77	5	1	4				0	132406	132093	{RIGHTARROW}	313	130967	130526	941					mask14	0	132076	0	131876	eqf04_NoEyeNmodel6_dir	90		FamiFilt	FamiFiltered	1	400	0	131576	9	131476
GazeCoD_1Model_male	11	2	21	<?xml version="1.0"?>\n<Clock xmlns:dt="urn:schemas-microsoft-com:datatypes"><Description dt:dt="string">E-Prime Primary Realtime Clock</Description><StartTime><Timestamp dt:dt="int">0</Timestamp><DateUtc dt:dt="string">2017-05-10T09:56:40Z</DateUtc></StartTime><FrequencyChanges><FrequencyChange><Frequency dt:dt="r8">3312919</Frequency><Timestamp dt:dt="r8">25137225858</Timestamp><Current dt:dt="…	60.003	1	right	-631934881	2017-10-05	11:56:40	09:56:40	female	17	{RIGHTARROW}	77	2	1	5				0	134326	133993	{RIGHTARROW}	333	132877	132426	951					mask5	0	133976	0	133776	eqf04_NoEyeNmodel6_dir	0		FamiFilt	FamiFiltered	1	400	0	133476	-1	133376
GazeCoD_1Model_male	11	2	21	<?xml version="1.0"?>\n<Clock xmlns:dt="urn:schemas-microsoft-com:datatypes"><Description dt:dt="string">E-Prime Primary Realtime Clock</Description><StartTime><Timestamp dt:dt="int">0</Timestamp><DateUtc dt:dt="string">2017-05-10T09:56:40Z</DateUtc></StartTime><FrequencyChanges><FrequencyChange><Frequency dt:dt="r8">3312919</Frequency><Timestamp dt:dt="r8">25137225858</Timestamp><Current dt:dt="…	60.003	1	right	-631934881	2017-10-05	11:56:40	09:56:40	female	18	{DOWNARROW}	79	7	1	6				0	136278	135809	{RIGHTARROW}	469	134694	134343	851					mask25	0	135793	0	135593	eqf04_NoEyeNmodel6_dir	90		FamiFilt	FamiFiltered	0	400	0	135293	-1	135193
GazeCoD_1Model_male	11	2	21	<?xml version="1.0"?>\n<Clock xmlns:dt="urn:schemas-microsoft-com:datatypes"><Description dt:dt="string">E-Prime Primary Realtime Clock</Description><StartTime><Timestamp dt:dt="int">0</Timestamp><DateUtc dt:dt="string">2017-05-10T09:56:40Z</DateUtc></StartTime><FrequencyChanges><FrequencyChange><Frequency dt:dt="r8">3312919</Frequency><Timestamp dt:dt="r8">25137225858</Timestamp><Current dt:dt="…	60.003	1	right	-631934881	2017-10-05	11:56:40	09:56:40	female	19	{DOWNARROW}	79	4	1	7				0	138014	137776	{DOWNARROW}	238	136662	136293	869					mask13	0	137759	0	137559	eqf04_NoEyeNmodel6_dir	90		FamiFilt	FamiFiltered	1	400	0	137259	-3	137159
GazeCoD_1Model_male	11	2	21	<?xml version="1.0"?>\n<Clock xmlns:dt="urn:schemas-microsoft-com:datatypes"><Description dt:dt="string">E-Prime Primary Realtime Clock</Description><StartTime><Timestamp dt:dt="int">0</Timestamp><DateUtc dt:dt="string">2017-05-10T09:56:40Z</DateUtc></StartTime><FrequencyChanges><FrequencyChange><Frequency dt:dt="r8">3312919</Frequency><Timestamp dt:dt="r8">25137225858</Timestamp><Current dt:dt="…	60.003	1	right	-631934881	2017-10-05	11:56:40	09:56:40	female	20	{DOWNARROW}	79	1	1	8				0	140110	139542	{RIGHTARROW}	568	138425	138026	899					mask1	0	139526	0	139326	eqf04_NoEyeNmodel6_dir	0		FamiFilt	FamiFiltered	0	400	0	139026	1	138926
GazeCoD_1Model_male	11	2	21	<?xml version="1.0"?>\n<Clock xmlns:dt="urn:schemas-microsoft-com:datatypes"><Description dt:dt="string">E-Prime Primary Realtime Clock</Description><StartTime><Timestamp dt:dt="int">0</Timestamp><DateUtc dt:dt="string">2017-05-10T09:56:40Z</DateUtc></StartTime><FrequencyChanges><FrequencyChange><Frequency dt:dt="r8">3312919</Frequency><Timestamp dt:dt="r8">25137225858</Timestamp><Current dt:dt="…	60.003	1	right	-631934881	2017-10-05	11:56:40	09:56:40	female	21	{LEFTARROW}	78	6	1	9				0	141902	141559	{LEFTARROW}	343	140440	140126	814					mask15	0	141542	0	141342	eqf04_NoEyeNmodel6_dir	90		FamiFilt	FamiFiltered	1	400	0	141042	2	140942
GazeCoD_1Model_male	11	2	21	<?xml version="1.0"?>\n<Clock xmlns:dt="urn:schemas-microsoft-com:datatypes"><Description dt:dt="string">E-Prime Primary Realtime Clock</Description><StartTime><Timestamp dt:dt="int">0</Timestamp><DateUtc dt:dt="string">2017-05-10T09:56:40Z</DateUtc></StartTime><FrequencyChanges><FrequencyChange><Frequency dt:dt="r8">3312919</Frequency><Timestamp dt:dt="r8">25137225858</Timestamp><Current dt:dt="…	60.003	1	right	-631934881	2017-10-05	11:56:40	09:56:40	female	22	{RIGHTARROW}	42							0	148509	148242	{DOWNARROW}	267	147121	146842	779	right4,8	9	1	1	mask9	0	148225	0	148025	eqm10_NoEyeNmodel1_dir	0	V	gazeCOD	GazeCoDxp	0	400	0	147725	4	147625
GazeCoD_1Model_male	11	2	21	<?xml version="1.0"?>\n<Clock xmlns:dt="urn:schemas-microsoft-com:datatypes"><Description dt:dt="string">E-Prime Primary Realtime Clock</Description><StartTime><Timestamp dt:dt="int">0</Timestamp><DateUtc dt:dt="string">2017-05-10T09:56:40Z</DateUtc></StartTime><FrequencyChanges><FrequencyChange><Frequency dt:dt="r8">3312919</Frequency><Timestamp dt:dt="r8">25137225858</Timestamp><Current dt:dt="…	60.003	1	right	-631934881	2017-10-05	11:56:40	09:56:40	female	23	{LEFTARROW}	49							0	150421	150075	{DOWNARROW}	346	148953	148525	928	left1,6	13	1	2	mask13	0	150059	0	149859	eqm10_NoEyeNmodel1_dir	90	H	gazeCOD	GazeCoDxp	0	400	0	149559	6	149459
GazeCoD_1Model_male	11	2	21	<?xml version="1.0"?>\n<Clock xmlns:dt="urn:schemas-microsoft-com:datatypes"><Description dt:dt="string">E-Prime Primary Realtime Clock</Description><StartTime><Timestamp dt:dt="int">0</Timestamp><DateUtc dt:dt="string">2017-05-10T09:56:40Z</DateUtc></StartTime><FrequencyChanges><FrequencyChange><Frequency dt:dt="r8">3312919</Frequency><Timestamp dt:dt="r8">25137225858</Timestamp><Current dt:dt="…	60.003	1	right	-631934881	2017-10-05	11:56:40	09:56:40	female	24	{LEFTARROW}	49							0	152285	151942	{DOWNARROW}	343	150821	150442	879	left1,6	2	1	3	mask2	0	151925	0	151725	eqm10_NoEyeNmodel1_dir	0	V	gazeCOD	GazeCoDxp	0	400	0	151425	4	151325
GazeCoD_1Model_male	11	2	21	<?xml version="1.0"?>\n<Clock xmlns:dt="urn:schemas-microsoft-com:datatypes"><Description dt:dt="string">E-Prime Primary Realtime Clock</Description><StartTime><Timestamp dt:dt="int">0</Timestamp><DateUtc dt:dt="string">2017-05-10T09:56:40Z</DateUtc></StartTime><FrequencyChanges><FrequencyChange><Frequency dt:dt="r8">3312919</Frequency><Timestamp dt:dt="r8">25137225858</Timestamp><Current dt:dt="…	60.003	1	right	-631934881	2017-10-05	11:56:40	09:56:40	female	25	{DOWNARROW}	79							0	154077	153708	{DOWNARROW}	369	152596	152309	787	DG0	23	1	4	mask23	0	153692	0	153492	eqm10_NoEyeNmodel1_dir	90	HV	gazeCOD	GazeCoDxp	1	400	0	153192	-4	153092
GazeCoD_1Model_male	11	2	21	<?xml version="1.0"?>\n<Clock xmlns:dt="urn:schemas-microsoft-com:datatypes"><Description dt:dt="string">E-Prime Primary Realtime Clock</Description><StartTime><Timestamp dt:dt="int">0</Timestamp><DateUtc dt:dt="string">2017-05-10T09:56:40Z</DateUtc></StartTime><FrequencyChanges><FrequencyChange><Frequency dt:dt="r8">3312919</Frequency><Timestamp dt:dt="r8">25137225858</Timestamp><Current dt:dt="…	60.003	1	right	-631934881	2017-10-05	11:56:40	09:56:40	female	26	{LEFTARROW}	55							0	155965	155642	{LEFTARROW}	323	154519	154092	927	left6,4	5	1	5	mask5	0	155625	0	155425	eqm10_NoEyeNmodel1_dir	0	V	gazeCOD	GazeCoDxp	1	400	0	155125	6	155025
GazeCoD_1Model_male	11	2	21	<?xml version="1.0"?>\n<Clock xmlns:dt="urn:schemas-microsoft-com:datatypes"><Description dt:dt="string">E-Prime Primary Realtime Clock</Description><StartTime><Timestamp dt:dt="int">0</Timestamp><DateUtc dt:dt="string">2017-05-10T09:56:40Z</DateUtc></StartTime><FrequencyChanges><FrequencyChange><Frequency dt:dt="r8">3312919</Frequency><Timestamp dt:dt="r8">25137225858</Timestamp><Current dt:dt="…	60.003	1	right	-631934881	2017-10-05	11:56:40	09:56:40	female	27	{LEFTARROW}	51							0	157733	157375	{DOWNARROW}	358	156249	155975	774	left3,2	25	1	6	mask25	0	157358	0	157158	eqm10_NoEyeNmodel1_dir	90	HV	gazeCOD	GazeCoDxp	0	400	0	156858	9	156758
GazeCoD_1Model_male	11	2	21	<?xml version="1.0"?>\n<Clock xmlns:dt="urn:schemas-microsoft-com:datatypes"><Description dt:dt="string">E-Prime Primary Realtime Clock</Description><StartTime><Timestamp dt:dt="int">0</Timestamp><DateUtc dt:dt="string">2017-05-10T09:56:40Z</DateUtc></StartTime><FrequencyChanges><FrequencyChange><Frequency dt:dt="r8">3312919</Frequency><Timestamp dt:dt="r8">25137225858</Timestamp><Current dt:dt="…	60.003	1	right	-631934881	2017-10-05	11:56:40	09:56:40	female	28	{LEFTARROW}	53							0	159557	159192	{DOWNARROW}	365	158081	157758	823	left4,8	4	1	7	mask4	0	159175	-1	158975	eqm10_NoEyeNmodel1_dir	0	V	gazeCOD	GazeCoDxp	0	400	0	158676	-5	158576
GazeCoD_1Model_male	11	2	21	<?xml version="1.0"?>\n<Clock xmlns:dt="urn:schemas-microsoft-com:datatypes"><Description dt:dt="string">E-Prime Primary Realtime Clock</Description><StartTime><Timestamp dt:dt="int">0</Timestamp><DateUtc dt:dt="string">2017-05-10T09:56:40Z</DateUtc></StartTime><FrequencyChanges><FrequencyChange><Frequency dt:dt="r8">3312919</Frequency><Timestamp dt:dt="r8">25137225858</Timestamp><Current dt:dt="…	60.003	1	right	-631934881	2017-10-05	11:56:40	09:56:40	female	29	{LEFTARROW}	53							0	161541	161191	{DOWNARROW}	350	160052	159575	977	left4,8	15	1	8	mask15	0	161158	0	160958	eqm10_NoEyeNmodel1_dir	90	H	gazeCOD	GazeCoDxp	0	400	0	160658	6	160558
GazeCoD_1Model_male	11	2	21	<?xml version="1.0"?>\n<Clock xmlns:dt="urn:schemas-microsoft-com:datatypes"><Description dt:dt="string">E-Prime Primary Realtime Clock</Description><StartTime><Timestamp dt:dt="int">0</Timestamp><DateUtc dt:dt="string">2017-05-10T09:56:40Z</DateUtc></StartTime><FrequencyChanges><FrequencyChange><Frequency dt:dt="r8">3312919</Frequency><Timestamp dt:dt="r8">25137225858</Timestamp><Current dt:dt="…	60.003	1	right	-631934881	2017-10-05	11:56:40	09:56:40	female	30	{RIGHTARROW}	44							0	163285	162975	{DOWNARROW}	310	161857	161558	799	right3,2	8	1	9	mask8	0	162958	0	162758	eqm10_NoEyeNmodel1_dir	0	V	gazeCOD	GazeCoDxp	0	400	0	162458	1	162358
GazeCoD_1Model_male	11	2	21	<?xml version="1.0"?>\n<Clock xmlns:dt="urn:schemas-microsoft-com:datatypes"><Description dt:dt="string">E-Prime Primary Realtime Clock</Description><StartTime><Timestamp dt:dt="int">0</Timestamp><DateUtc dt:dt="string">2017-05-10T09:56:40Z</DateUtc></StartTime><FrequencyChanges><FrequencyChange><Frequency dt:dt="r8">3312919</Frequency><Timestamp dt:dt="r8">25137225858</Timestamp><Current dt:dt="…	60.003	1	right	-631934881	2017-10-05	11:56:40	09:56:40	female	31	{RIGHTARROW}	46							0	165165	164925	{DOWNARROW}	240	163807	163308	999	right1,6	7	1	10	mask7	0	164908	0	164708	eqm10_NoEyeNmodel1_dir	0	V	gazeCOD	GazeCoDxp	0	400	0	164408	1	164308
GazeCoD_1Model_male	11	2	21	<?xml version="1.0"?>\n<Clock xmlns:dt="urn:schemas-microsoft-com:datatypes"><Description dt:dt="string">E-Prime Primary Realtime Clock</Description><StartTime><Timestamp dt:dt="int">0</Timestamp><DateUtc dt:dt="string">2017-05-10T09:56:40Z</DateUtc></StartTime><FrequencyChanges><FrequencyChange><Frequency dt:dt="r8">3312919</Frequency><Timestamp dt:dt="r8">25137225858</Timestamp><Current dt:dt="…	60.003	1	right	-631934881	2017-10-05	11:56:40	09:56:40	female	32	{DOWNARROW}	79							0	166949	166658	{DOWNARROW}	291	165547	165191	856	DG0	12	1	11	mask12	0	166641	-1	166441	eqm10_NoEyeNmodel1_dir	90	H	gazeCOD	GazeCoDxp	1	400	0	166142	-5	166042
GazeCoD_1Model_male	11	2	21	<?xml version="1.0"?>\n<Clock xmlns:dt="urn:schemas-microsoft-com:datatypes"><Description dt:dt="string">E-Prime Primary Realtime Clock</Description><StartTime><Timestamp dt:dt="int">0</Timestamp><DateUtc dt:dt="string">2017-05-10T09:56:40Z</DateUtc></StartTime><FrequencyChanges><FrequencyChange><Frequency dt:dt="r8">3312919</Frequency><Timestamp dt:dt="r8">25137225858</Timestamp><Current dt:dt="…	60.003	1	right	-631934881	2017-10-05	11:56:40	09:56:40	female	33	{RIGHTARROW}	46							0	168580	168491	{DOWNARROW}	89	167370	166958	912	right1,6	18	1	12	mask18	0	168474	0	168274	eqm10_NoEyeNmodel1_dir	90	H	gazeCOD	GazeCoDxp	0	400	0	167974	4	167874
GazeCoD_1Model_male	11	2	21	<?xml version="1.0"?>\n<Clock xmlns:dt="urn:schemas-microsoft-com:datatypes"><Description dt:dt="string">E-Prime Primary Realtime Clock</Description><StartTime><Timestamp dt:dt="int">0</Timestamp><DateUtc dt:dt="string">2017-05-10T09:56:40Z</DateUtc></StartTime><FrequencyChanges><FrequencyChange><Frequency dt:dt="r8">3312919</Frequency><Timestamp dt:dt="r8">25137225858</Timestamp><Current dt:dt="…	60.003	1	right	-631934881	2017-10-05	11:56:40	09:56:40	female	34	{RIGHTARROW}	40							0	170348	170074	{RIGHTARROW}	274	168952	168591	861	right6,4	10	1	13	mask10	0	170058	0	169858	eqm10_NoEyeNmodel1_dir	0	V	gazeCOD	GazeCoDxp	1	400	0	169558	6	169458
GazeCoD_1Model_male	11	2	21	<?xml version="1.0"?>\n<Clock xmlns:dt="urn:schemas-microsoft-com:datatypes"><Description dt:dt="string">E-Prime Primary Realtime Clock</Description><StartTime><Timestamp dt:dt="int">0</Timestamp><DateUtc dt:dt="string">2017-05-10T09:56:40Z</DateUtc></StartTime><FrequencyChanges><FrequencyChange><Frequency dt:dt="r8">3312919</Frequency><Timestamp dt:dt="r8">25137225858</Timestamp><Current dt:dt="…	60.003	1	right	-631934881	2017-10-05	11:56:40	09:56:40	female	35	{RIGHTARROW}	40							0	172100	171858	{RIGHTARROW}	242	170734	170374	860	right6,4	32	1	14	mask32	0	171841	0	171641	eqm10_NoEyeNmodel1_dir	90	HV	gazeCOD	GazeCoDxp	1	400	0	171341	7	171241
GazeCoD_1Model_male	11	2	21	<?xml version="1.0"?>\n<Clock xmlns:dt="urn:schemas-microsoft-com:datatypes"><Description dt:dt="string">E-Prime Primary Realtime Clock</Description><StartTime><Timestamp dt:dt="int">0</Timestamp><DateUtc dt:dt="string">2017-05-10T09:56:40Z</DateUtc></StartTime><FrequencyChanges><FrequencyChange><Frequency dt:dt="r8">3312919</Frequency><Timestamp dt:dt="r8">25137225858</Timestamp><Current dt:dt="…	60.003	1	right	-631934881	2017-10-05	11:56:40	09:56:40	female	36	{RIGHTARROW}	44							0	173780	173558	{RIGHTARROW}	222	172445	172124	821	right3,2	19	1	15	mask19	0	173541	0	173341	eqm10_NoEyeNmodel1_dir	90	H	gazeCOD	GazeCoDxp	1	400	0	173041	-4	172941
GazeCoD_1Model_male	11	2	21	<?xml version="1.0"?>\n<Clock xmlns:dt="urn:schemas-microsoft-com:datatypes"><Description dt:dt="string">E-Prime Primary Realtime Clock</Description><StartTime><Timestamp dt:dt="int">0</Timestamp><DateUtc dt:dt="string">2017-05-10T09:56:40Z</DateUtc></StartTime><FrequencyChanges><FrequencyChange><Frequency dt:dt="r8">3312919</Frequency><Timestamp dt:dt="r8">25137225858</Timestamp><Current dt:dt="…	60.003	1	right	-631934881	2017-10-05	11:56:40	09:56:40	female	37	{LEFTARROW}	49							0	175788	175424	{RIGHTARROW}	364	174302	173808	994	left1,6	24	1	16	mask24	0	175407	-1	175207	eqm10_NoEyeNmodel1_dir	90	HV	gazeCOD	GazeCoDxp	0	400	0	174908	6	174808
GazeCoD_1Model_male	11	2	21	<?xml version="1.0"?>\n<Clock xmlns:dt="urn:schemas-microsoft-com:datatypes"><Description dt:dt="string">E-Prime Primary Realtime Clock</Description><StartTime><Timestamp dt:dt="int">0</Timestamp><DateUtc dt:dt="string">2017-05-10T09:56:40Z</DateUtc></StartTime><FrequencyChanges><FrequencyChange><Frequency dt:dt="r8">3312919</Frequency><Timestamp dt:dt="r8">25137225858</Timestamp><Current dt:dt="…	60.003	1	right	-631934881	2017-10-05	11:56:40	09:56:40	female	38	{RIGHTARROW}	77							0	177660	177324	{RIGHTARROW}	336	176200	175807	893	right8	22	1	17	mask22	0	177307	0	177107	eqm10_NoEyeNmodel1_dir	90	H	gazeCOD	GazeCoDxp	1	400	0	176807	7	176707
GazeCoD_1Model_male	11	2	21	<?xml version="1.0"?>\n<Clock xmlns:dt="urn:schemas-microsoft-com:datatypes"><Description dt:dt="string">E-Prime Primary Realtime Clock</Description><StartTime><Timestamp dt:dt="int">0</Timestamp><DateUtc dt:dt="string">2017-05-10T09:56:40Z</DateUtc></StartTime><FrequencyChanges><FrequencyChange><Frequency dt:dt="r8">3312919</Frequency><Timestamp dt:dt="r8">25137225858</Timestamp><Current dt:dt="…	60.003	1	right	-631934881	2017-10-05	11:56:40	09:56:40	female	39	{LEFTARROW}	55							0	179388	179107	{LEFTARROW}	281	177996	177691	805	left6,4	27	1	18	mask27	0	179091	0	178891	eqm10_NoEyeNmodel1_dir	90	HV	gazeCOD	GazeCoDxp	1	400	0	178591	-5	178491
GazeCoD_1Model_male	11	2	21	<?xml version="1.0"?>\n<Clock xmlns:dt="urn:schemas-microsoft-com:datatypes"><Description dt:dt="string">E-Prime Primary Realtime Clock</Description><StartTime><Timestamp dt:dt="int">0</Timestamp><DateUtc dt:dt="string">2017-05-10T09:56:40Z</DateUtc></StartTime><FrequencyChanges><FrequencyChange><Frequency dt:dt="r8">3312919</Frequency><Timestamp dt:dt="r8">25137225858</Timestamp><Current dt:dt="…	60.003	1	right	-631934881	2017-10-05	11:56:40	09:56:40	female	40	{LEFTARROW}	78							0	181124	180791	{LEFTARROW}	333	179671	179407	764	left8	28	1	19	mask28	0	180774	0	180574	eqm10_NoEyeNmodel1_dir	90	HV	gazeCOD	GazeCoDxp	1	400	0	180274	3	180174
GazeCoD_1Model_male	11	2	21	<?xml version="1.0"?>\n<Clock xmlns:dt="urn:schemas-microsoft-com:datatypes"><Description dt:dt="string">E-Prime Primary Realtime Clock</Description><StartTime><Timestamp dt:dt="int">0</Timestamp><DateUtc dt:dt="string">2017-05-10T09:56:40Z</DateUtc></StartTime><FrequencyChanges><FrequencyChange><Frequency dt:dt="r8">3312919</Frequency><Timestamp dt:dt="r8">25137225858</Timestamp><Current dt:dt="…	60.003	1	right	-631934881	2017-10-05	11:56:40	09:56:40	female	41	{RIGHTARROW}	40							0	182892	182624	{RIGHTARROW}	268	181499	181141	858	right6,4	21	1	20	mask21	0	182607	0	182407	eqm10_NoEyeNmodel1_dir	90	H	gazeCOD	GazeCoDxp	1	400	0	182107	8	182007
GazeCoD_1Model_male	11	2	21	<?xml version="1.0"?>\n<Clock xmlns:dt="urn:schemas-microsoft-com:datatypes"><Description dt:dt="string">E-Prime Primary Realtime Clock</Description><StartTime><Timestamp dt:dt="int">0</Timestamp><DateUtc dt:dt="string">2017-05-10T09:56:40Z</DateUtc></StartTime><FrequencyChanges><FrequencyChange><Frequency dt:dt="r8">3312919</Frequency><Timestamp dt:dt="r8">25137225858</Timestamp><Current dt:dt="…	60.003	1	right	-631934881	2017-10-05	11:56:40	09:56:40	female	42	{LEFTARROW}	55							0	184644	184324	{LEFTARROW}	320	183206	182907	799	left6,4	16	1	21	mask16	0	184307	0	184107	eqm10_NoEyeNmodel1_dir	90	H	gazeCOD	GazeCoDxp	1	400	0	183807	1	183707
GazeCoD_1Model_male	11	2	21	<?xml version="1.0"?>\n<Clock xmlns:dt="urn:schemas-microsoft-com:datatypes"><Description dt:dt="string">E-Prime Primary Realtime Clock</Description><StartTime><Timestamp dt:dt="int">0</Timestamp><DateUtc dt:dt="string">2017-05-10T09:56:40Z</DateUtc></StartTime><FrequencyChanges><FrequencyChange><Frequency dt:dt="r8">3312919</Frequency><Timestamp dt:dt="r8">25137225858</Timestamp><Current dt:dt="…	60.003	1	right	-631934881	2017-10-05	11:56:40	09:56:40	female	43	{RIGHTARROW}	77							0	186444	186140	{RIGHTARROW}	304	185026	184657	869	right8	33	1	22	mask33	0	186124	0	185924	eqm10_NoEyeNmodel1_dir	90	HV	gazeCOD	GazeCoDxp	1	400	0	185624	-2	185524
GazeCoD_1Model_male	11	2	21	<?xml version="1.0"?>\n<Clock xmlns:dt="urn:schemas-microsoft-com:datatypes"><Description dt:dt="string">E-Prime Primary Realtime Clock</Description><StartTime><Timestamp dt:dt="int">0</Timestamp><DateUtc dt:dt="string">2017-05-10T09:56:40Z</DateUtc></StartTime><FrequencyChanges><FrequencyChange><Frequency dt:dt="r8">3312919</Frequency><Timestamp dt:dt="r8">25137225858</Timestamp><Current dt:dt="…	60.003	1	right	-631934881	2017-10-05	11:56:40	09:56:40	female	44	{LEFTARROW}	51							0	188252	187907	{LEFTARROW}	345	186793	186457	836	left3,2	14	1	23	mask14	0	187890	0	187690	eqm10_NoEyeNmodel1_dir	90	H	gazeCOD	GazeCoDxp	1	400	0	187390	-3	187290
GazeCoD_1Model_male	11	2	21	<?xml version="1.0"?>\n<Clock xmlns:dt="urn:schemas-microsoft-com:datatypes"><Description dt:dt="string">E-Prime Primary Realtime Clock</Description><StartTime><Timestamp dt:dt="int">0</Timestamp><DateUtc dt:dt="string">2017-05-10T09:56:40Z</DateUtc></StartTime><FrequencyChanges><FrequencyChange><Frequency dt:dt="r8">3312919</Frequency><Timestamp dt:dt="r8">25137225858</Timestamp><Current dt:dt="…	60.003	1	right	-631934881	2017-10-05	11:56:40	09:56:40	female	45	{RIGHTARROW}	46							0	189939	189723	{DOWNARROW}	216	188609	188274	835	right1,6	29	1	24	mask29	0	189707	0	189507	eqm10_NoEyeNmodel1_dir	90	HV	gazeCOD	GazeCoDxp	0	400	0	189207	-2	189107
GazeCoD_1Model_male	11	2	21	<?xml version="1.0"?>\n<Clock xmlns:dt="urn:schemas-microsoft-com:datatypes"><Description dt:dt="string">E-Prime Primary Realtime Clock</Description><StartTime><Timestamp dt:dt="int">0</Timestamp><DateUtc dt:dt="string">2017-05-10T09:56:40Z</DateUtc></StartTime><FrequencyChanges><FrequencyChange><Frequency dt:dt="r8">3312919</Frequency><Timestamp dt:dt="r8">25137225858</Timestamp><Current dt:dt="…	60.003	1	right	-631934881	2017-10-05	11:56:40	09:56:40	female	46	{LEFTARROW}	51							0	191675	191407	{DOWNARROW}	268	190283	189957	826	left3,2	3	1	25	mask3	0	191390	0	191190	eqm10_NoEyeNmodel1_dir	0	V	gazeCOD	GazeCoDxp	0	400	0	190890	7	190790
GazeCoD_1Model_male	11	2	21	<?xml version="1.0"?>\n<Clock xmlns:dt="urn:schemas-microsoft-com:datatypes"><Description dt:dt="string">E-Prime Primary Realtime Clock</Description><StartTime><Timestamp dt:dt="int">0</Timestamp><DateUtc dt:dt="string">2017-05-10T09:56:40Z</DateUtc></StartTime><FrequencyChanges><FrequencyChange><Frequency dt:dt="r8">3312919</Frequency><Timestamp dt:dt="r8">25137225858</Timestamp><Current dt:dt="…	60.003	1	right	-631934881	2017-10-05	11:56:40	09:56:40	female	47	{DOWNARROW}	79							0	193643	193257	{DOWNARROW}	386	192146	191690	956	DG0	1	1	26	mask1	0	193240	-1	193040	eqm10_NoEyeNmodel1_dir	0	V	gazeCOD	GazeCoDxp	1	400	0	192741	-5	192641
GazeCoD_1Model_male	11	2	21	<?xml version="1.0"?>\n<Clock xmlns:dt="urn:schemas-microsoft-com:datatypes"><Description dt:dt="string">E-Prime Primary Realtime Clock</Description><StartTime><Timestamp dt:dt="int">0</Timestamp><DateUtc dt:dt="string">2017-05-10T09:56:40Z</DateUtc></StartTime><FrequencyChanges><FrequencyChange><Frequency dt:dt="r8">3312919</Frequency><Timestamp dt:dt="r8">25137225858</Timestamp><Current dt:dt="…	60.003	1	right	-631934881	2017-10-05	11:56:40	09:56:40	female	48	{LEFTARROW}	78							0	195339	195073	{LEFTARROW}	266	193960	193657	803	left8	6	1	27	mask6	0	195057	0	194857	eqm10_NoEyeNmodel1_dir	0	V	gazeCOD	GazeCoDxp	1	400	0	194557	-3	194457
GazeCoD_1Model_male	11	2	21	<?xml version="1.0"?>\n<Clock xmlns:dt="urn:schemas-microsoft-com:datatypes"><Description dt:dt="string">E-Prime Primary Realtime Clock</Description><StartTime><Timestamp dt:dt="int">0</Timestamp><DateUtc dt:dt="string">2017-05-10T09:56:40Z</DateUtc></StartTime><FrequencyChanges><FrequencyChange><Frequency dt:dt="r8">3312919</Frequency><Timestamp dt:dt="r8">25137225858</Timestamp><Current dt:dt="…	60.003	1	right	-631934881	2017-10-05	11:56:40	09:56:40	female	49	{RIGHTARROW}	42							0	196963	196740	{RIGHTARROW}	223	195622	195357	765	right4,8	31	1	28	mask31	0	196723	0	196523	eqm10_NoEyeNmodel1_dir	90	HV	gazeCOD	GazeCoDxp	1	400	0	196223	1	196123
GazeCoD_1Model_male	11	2	21	<?xml version="1.0"?>\n<Clock xmlns:dt="urn:schemas-microsoft-com:datatypes"><Description dt:dt="string">E-Prime Primary Realtime Clock</Description><StartTime><Timestamp dt:dt="int">0</Timestamp><DateUtc dt:dt="string">2017-05-10T09:56:40Z</DateUtc></StartTime><FrequencyChanges><FrequencyChange><Frequency dt:dt="r8">3312919</Frequency><Timestamp dt:dt="r8">25137225858</Timestamp><Current dt:dt="…	60.003	1	right	-631934881	2017-10-05	11:56:40	09:56:40	female	50	{RIGHTARROW}	77							0	198835	198556	{RIGHTARROW}	279	197416	196973	943	right8	11	1	29	mask11	0	198523	0	198323	eqm10_NoEyeNmodel1_dir	0	V	gazeCOD	GazeCoDxp	1	400	0	198023	7	197923
GazeCoD_1Model_male	11	2	21	<?xml version="1.0"?>\n<Clock xmlns:dt="urn:schemas-microsoft-com:datatypes"><Description dt:dt="string">E-Prime Primary Realtime Clock</Description><StartTime><Timestamp dt:dt="int">0</Timestamp><DateUtc dt:dt="string">2017-05-10T09:56:40Z</DateUtc></StartTime><FrequencyChanges><FrequencyChange><Frequency dt:dt="r8">3312919</Frequency><Timestamp dt:dt="r8">25137225858</Timestamp><Current dt:dt="…	60.003	1	right	-631934881	2017-10-05	11:56:40	09:56:40	female	51	{RIGHTARROW}	42							0	200667	200340	{RIGHTARROW}	327	199228	198856	872	right4,8	20	1	30	mask20	0	200323	0	200123	eqm10_NoEyeNmodel1_dir	90	H	gazeCOD	GazeCoDxp	1	400	0	199823	-5	199723
GazeCoD_1Model_male	11	2	21	<?xml version="1.0"?>\n<Clock xmlns:dt="urn:schemas-microsoft-com:datatypes"><Description dt:dt="string">E-Prime Primary Realtime Clock</Description><StartTime><Timestamp dt:dt="int">0</Timestamp><DateUtc dt:dt="string">2017-05-10T09:56:40Z</DateUtc></StartTime><FrequencyChanges><FrequencyChange><Frequency dt:dt="r8">3312919</Frequency><Timestamp dt:dt="r8">25137225858</Timestamp><Current dt:dt="…	60.003	1	right	-631934881	2017-10-05	11:56:40	09:56:40	female	52	{LEFTARROW}	53							0	202475	202206	{LEFTARROW}	269	201088	200690	898	left4,8	26	1	31	mask26	0	202190	0	201990	eqm10_NoEyeNmodel1_dir	90	HV	gazeCOD	GazeCoDxp	1	400	0	201690	2	201590
GazeCoD_1Model_male	11	2	21	<?xml version="1.0"?>\n<Clock xmlns:dt="urn:schemas-microsoft-com:datatypes"><Description dt:dt="string">E-Prime Primary Realtime Clock</Description><StartTime><Timestamp dt:dt="int">0</Timestamp><DateUtc dt:dt="string">2017-05-10T09:56:40Z</DateUtc></StartTime><FrequencyChanges><FrequencyChange><Frequency dt:dt="r8">3312919</Frequency><Timestamp dt:dt="r8">25137225858</Timestamp><Current dt:dt="…	60.003	1	right	-631934881	2017-10-05	11:56:40	09:56:40	female	53	{LEFTARROW}	78							0	204435	204106	{LEFTARROW}	329	202987	202490	997	left8	17	1	32	mask17	0	204089	-1	203889	eqm10_NoEyeNmodel1_dir	90	H	gazeCOD	GazeCoDxp	1	400	0	203590	3	203490
GazeCoD_1Model_male	11	2	21	<?xml version="1.0"?>\n<Clock xmlns:dt="urn:schemas-microsoft-com:datatypes"><Description dt:dt="string">E-Prime Primary Realtime Clock</Description><StartTime><Timestamp dt:dt="int">0</Timestamp><DateUtc dt:dt="string">2017-05-10T09:56:40Z</DateUtc></StartTime><FrequencyChanges><FrequencyChange><Frequency dt:dt="r8">3312919</Frequency><Timestamp dt:dt="r8">25137225858</Timestamp><Current dt:dt="…	60.003	1	right	-631934881	2017-10-05	11:56:40	09:56:40	female	54	{RIGHTARROW}	44							0	206099	205856	{RIGHTARROW}	243	204740	204456	784	right3,2	30	1	33	mask30	0	205839	0	205639	eqm10_NoEyeNmodel1_dir	90	HV	gazeCOD	GazeCoDxp	1	400	0	205339	-1	205239
GazeCoD_1Model_male	11	2	21	<?xml version="1.0"?>\n<Clock xmlns:dt="urn:schemas-microsoft-com:datatypes"><Description dt:dt="string">E-Prime Primary Realtime Clock</Description><StartTime><Timestamp dt:dt="int">0</Timestamp><DateUtc dt:dt="string">2017-05-10T09:56:40Z</DateUtc></StartTime><FrequencyChanges><FrequencyChange><Frequency dt:dt="r8">3312919</Frequency><Timestamp dt:dt="r8">25137225858</Timestamp><Current dt:dt="…	60.003	1	right	-631934881	2017-10-05	11:56:40	09:56:40	female	55	{RIGHTARROW}	44							0	207851	207556	{RIGHTARROW}	295	206431	206123	808	right3,2	8	2	34	mask8	0	207539	0	207339	eqm10_NoEyeNmodel1_dir	0	V	gazeCOD	GazeCoDxp	1	400	0	207039	8	206939
GazeCoD_1Model_male	11	2	21	<?xml version="1.0"?>\n<Clock xmlns:dt="urn:schemas-microsoft-com:datatypes"><Description dt:dt="string">E-Prime Primary Realtime Clock</Description><StartTime><Timestamp dt:dt="int">0</Timestamp><DateUtc dt:dt="string">2017-05-10T09:56:40Z</DateUtc></StartTime><FrequencyChanges><FrequencyChange><Frequency dt:dt="r8">3312919</Frequency><Timestamp dt:dt="r8">25137225858</Timestamp><Current dt:dt="…	60.003	1	right	-631934881	2017-10-05	11:56:40	09:56:40	female	56	{LEFTARROW}	78							0	209547	209273	{LEFTARROW}	274	208136	207873	763	left8	6	2	35	mask6	0	209239	0	209039	eqm10_NoEyeNmodel1_dir	0	V	gazeCOD	GazeCoDxp	1	400	0	208739	3	208639
GazeCoD_1Model_male	11	2	21	<?xml version="1.0"?>\n<Clock xmlns:dt="urn:schemas-microsoft-com:datatypes"><Description dt:dt="string">E-Prime Primary Realtime Clock</Description><StartTime><Timestamp dt:dt="int">0</Timestamp><DateUtc dt:dt="string">2017-05-10T09:56:40Z</DateUtc></StartTime><FrequencyChanges><FrequencyChange><Frequency dt:dt="r8">3312919</Frequency><Timestamp dt:dt="r8">25137225858</Timestamp><Current dt:dt="…	60.003	1	right	-631934881	2017-10-05	11:56:40	09:56:40	female	57	{RIGHTARROW}	77							0	211442	211156	{RIGHTARROW}	286	210032	209573	959	right8	33	2	36	mask33	0	211139	0	210939	eqm10_NoEyeNmodel1_dir	90	HV	gazeCOD	GazeCoDxp	1	400	0	210639	7	210539
GazeCoD_1Model_male	11	2	21	<?xml version="1.0"?>\n<Clock xmlns:dt="urn:schemas-microsoft-com:datatypes"><Description dt:dt="string">E-Prime Primary Realtime Clock</Description><StartTime><Timestamp dt:dt="int">0</Timestamp><DateUtc dt:dt="string">2017-05-10T09:56:40Z</DateUtc></StartTime><FrequencyChanges><FrequencyChange><Frequency dt:dt="r8">3312919</Frequency><Timestamp dt:dt="r8">25137225858</Timestamp><Current dt:dt="…	60.003	1	right	-631934881	2017-10-05	11:56:40	09:56:40	female	58	{RIGHTARROW}	40							0	213130	212856	{RIGHTARROW}	274	211732	211472	760	right6,4	32	2	37	mask32	0	212839	0	212639	eqm10_NoEyeNmodel1_dir	90	HV	gazeCOD	GazeCoDxp	1	400	0	212339	7	212239
GazeCoD_1Model_male	11	2	21	<?xml version="1.0"?>\n<Clock xmlns:dt="urn:schemas-microsoft-com:datatypes"><Description dt:dt="string">E-Prime Primary Realtime Clock</Description><StartTime><Timestamp dt:dt="int">0</Timestamp><DateUtc dt:dt="string">2017-05-10T09:56:40Z</DateUtc></StartTime><FrequencyChanges><FrequencyChange><Frequency dt:dt="r8">3312919</Frequency><Timestamp dt:dt="r8">25137225858</Timestamp><Current dt:dt="…	60.003	1	right	-631934881	2017-10-05	11:56:40	09:56:40	female	59	{RIGHTARROW}	44							0	215098	214556	{RIGHTARROW}	542	213436	213140	796	right3,2	19	2	38	mask19	0	214539	0	214339	eqm10_NoEyeNmodel1_dir	90	H	gazeCOD	GazeCoDxp	1	400	0	214039	3	213939
GazeCoD_1Model_male	11	2	21	<?xml version="1.0"?>\n<Clock xmlns:dt="urn:schemas-microsoft-com:datatypes"><Description dt:dt="string">E-Prime Primary Realtime Clock</Description><StartTime><Timestamp dt:dt="int">0</Timestamp><DateUtc dt:dt="string">2017-05-10T09:56:40Z</DateUtc></StartTime><FrequencyChanges><FrequencyChange><Frequency dt:dt="r8">3312919</Frequency><Timestamp dt:dt="r8">25137225858</Timestamp><Current dt:dt="…	60.003	1	right	-631934881	2017-10-05	11:56:40	09:56:40	female	60	{LEFTARROW}	55							0	216930	216689	{LEFTARROW}	241	215574	215122	952	left6,4	16	2	39	mask16	0	216672	0	216472	eqm10_NoEyeNmodel1_dir	90	H	gazeCOD	GazeCoDxp	1	400	0	216172	-2	216072
GazeCoD_1Model_male	11	2	21	<?xml version="1.0"?>\n<Clock xmlns:dt="urn:schemas-microsoft-com:datatypes"><Description dt:dt="string">E-Prime Primary Realtime Clock</Description><StartTime><Timestamp dt:dt="int">0</Timestamp><DateUtc dt:dt="string">2017-05-10T09:56:40Z</DateUtc></StartTime><FrequencyChanges><FrequencyChange><Frequency dt:dt="r8">3312919</Frequency><Timestamp dt:dt="r8">25137225858</Timestamp><Current dt:dt="…	60.003	1	right	-631934881	2017-10-05	11:56:40	09:56:40	female	61	{RIGHTARROW}	46							0	218754	218339	{RIGHTARROW}	415	217227	216940	787	right1,6	29	2	40	mask29	0	218322	0	218122	eqm10_NoEyeNmodel1_dir	90	HV	gazeCOD	GazeCoDxp	1	400	0	217822	-5	217722
GazeCoD_1Model_male	11	2	21	<?xml version="1.0"?>\n<Clock xmlns:dt="urn:schemas-microsoft-com:datatypes"><Description dt:dt="string">E-Prime Primary Realtime Clock</Description><StartTime><Timestamp dt:dt="int">0</Timestamp><DateUtc dt:dt="string">2017-05-10T09:56:40Z</DateUtc></StartTime><FrequencyChanges><FrequencyChange><Frequency dt:dt="r8">3312919</Frequency><Timestamp dt:dt="r8">25137225858</Timestamp><Current dt:dt="…	60.003	1	right	-631934881	2017-10-05	11:56:40	09:56:40	female	62	{LEFTARROW}	78							0	220386	220155	{LEFTARROW}	231	219044	218772	772	left8	28	2	41	mask28	0	220139	0	219939	eqm10_NoEyeNmodel1_dir	90	HV	gazeCOD	GazeCoDxp	1	400	0	219639	-5	219539
GazeCoD_1Model_male	11	2	21	<?xml version="1.0"?>\n<Clock xmlns:dt="urn:schemas-microsoft-com:datatypes"><Description dt:dt="string">E-Prime Primary Realtime Clock</Description><StartTime><Timestamp dt:dt="int">0</Timestamp><DateUtc dt:dt="string">2017-05-10T09:56:40Z</DateUtc></StartTime><FrequencyChanges><FrequencyChange><Frequency dt:dt="r8">3312919</Frequency><Timestamp dt:dt="r8">25137225858</Timestamp><Current dt:dt="…	60.003	1	right	-631934881	2017-10-05	11:56:40	09:56:40	female	63	{DOWNARROW}	79							0	222098	221839	{DOWNARROW}	259	220719	220405	814	DG0	12	2	42	mask12	0	221822	0	221622	eqm10_NoEyeNmodel1_dir	90	H	gazeCOD	GazeCoDxp	1	400	0	221322	3	221222
GazeCoD_1Model_male	11	2	21	<?xml version="1.0"?>\n<Clock xmlns:dt="urn:schemas-microsoft-com:datatypes"><Description dt:dt="string">E-Prime Primary Realtime Clock</Description><StartTime><Timestamp dt:dt="int">0</Timestamp><DateUtc dt:dt="string">2017-05-10T09:56:40Z</DateUtc></StartTime><FrequencyChanges><FrequencyChange><Frequency dt:dt="r8">3312919</Frequency><Timestamp dt:dt="r8">25137225858</Timestamp><Current dt:dt="…	60.003	1	right	-631934881	2017-10-05	11:56:40	09:56:40	female	64	{LEFTARROW}	49							0	224010	223689	{DOWNARROW}	321	222565	222122	943	left1,6	13	2	43	mask13	0	223672	0	223472	eqm10_NoEyeNmodel1_dir	90	H	gazeCOD	GazeCoDxp	0	400	0	223172	7	223072
GazeCoD_1Model_male	11	2	21	<?xml version="1.0"?>\n<Clock xmlns:dt="urn:schemas-microsoft-com:datatypes"><Description dt:dt="string">E-Prime Primary Realtime Clock</Description><StartTime><Timestamp dt:dt="int">0</Timestamp><DateUtc dt:dt="string">2017-05-10T09:56:40Z</DateUtc></StartTime><FrequencyChanges><FrequencyChange><Frequency dt:dt="r8">3312919</Frequency><Timestamp dt:dt="r8">25137225858</Timestamp><Current dt:dt="…	60.003	1	right	-631934881	2017-10-05	11:56:40	09:56:40	female	65	{LEFTARROW}	55							0	225682	225472	{LEFTARROW}	210	224359	224039	820	left6,4	5	2	44	mask5	0	225455	0	225255	eqm10_NoEyeNmodel1_dir	0	V	gazeCOD	GazeCoDxp	1	400	0	224955	-4	224855
GazeCoD_1Model_male	11	2	21	<?xml version="1.0"?>\n<Clock xmlns:dt="urn:schemas-microsoft-com:datatypes"><Description dt:dt="string">E-Prime Primary Realtime Clock</Description><StartTime><Timestamp dt:dt="int">0</Timestamp><DateUtc dt:dt="string">2017-05-10T09:56:40Z</DateUtc></StartTime><FrequencyChanges><FrequencyChange><Frequency dt:dt="r8">3312919</Frequency><Timestamp dt:dt="r8">25137225858</Timestamp><Current dt:dt="…	60.003	1	right	-631934881	2017-10-05	11:56:40	09:56:40	female	66	{LEFTARROW}	55							0	227458	227155	{LEFTARROW}	303	226038	225705	833	left6,4	27	2	45	mask27	0	227138	0	226938	eqm10_NoEyeNmodel1_dir	90	HV	gazeCOD	GazeCoDxp	1	400	0	226638	0	226538
GazeCoD_1Model_male	11	2	21	<?xml version="1.0"?>\n<Clock xmlns:dt="urn:schemas-microsoft-com:datatypes"><Description dt:dt="string">E-Prime Primary Realtime Clock</Description><StartTime><Timestamp dt:dt="int">0</Timestamp><DateUtc dt:dt="string">2017-05-10T09:56:40Z</DateUtc></StartTime><FrequencyChanges><FrequencyChange><Frequency dt:dt="r8">3312919</Frequency><Timestamp dt:dt="r8">25137225858</Timestamp><Current dt:dt="…	60.003	1	right	-631934881	2017-10-05	11:56:40	09:56:40	female	67	{LEFTARROW}	78							0	229258	228855	{LEFTARROW}	403	227742	227472	770	left8	17	2	46	mask17	0	228838	0	228638	eqm10_NoEyeNmodel1_dir	90	H	gazeCOD	GazeCoDxp	1	400	0	228338	-4	228238
GazeCoD_1Model_male	11	2	21	<?xml version="1.0"?>\n<Clock xmlns:dt="urn:schemas-microsoft-com:datatypes"><Description dt:dt="string">E-Prime Primary Realtime Clock</Description><StartTime><Timestamp dt:dt="int">0</Timestamp><DateUtc dt:dt="string">2017-05-10T09:56:40Z</DateUtc></StartTime><FrequencyChanges><FrequencyChange><Frequency dt:dt="r8">3312919</Frequency><Timestamp dt:dt="r8">25137225858</Timestamp><Current dt:dt="…	60.003	1	right	-631934881	2017-10-05	11:56:40	09:56:40	female	68	{RIGHTARROW}	42							0	230962	230705	{RIGHTARROW}	257	229580	229272	808	right4,8	31	2	47	mask31	0	230688	0	230488	eqm10_NoEyeNmodel1_dir	90	HV	gazeCOD	GazeCoDxp	1	400	0	230188	8	230088
GazeCoD_1Model_male	11	2	21	<?xml version="1.0"?>\n<Clock xmlns:dt="urn:schemas-microsoft-com:datatypes"><Description dt:dt="string">E-Prime Primary Realtime Clock</Description><StartTime><Timestamp dt:dt="int">0</Timestamp><DateUtc dt:dt="string">2017-05-10T09:56:40Z</DateUtc></StartTime><FrequencyChanges><FrequencyChange><Frequency dt:dt="r8">3312919</Frequency><Timestamp dt:dt="r8">25137225858</Timestamp><Current dt:dt="…	60.003	1	right	-631934881	2017-10-05	11:56:40	09:56:40	female	69	{LEFTARROW}	53							0	232713	232371	{LEFTARROW}	342	231256	230972	784	left4,8	4	2	48	mask4	0	232355	0	232155	eqm10_NoEyeNmodel1_dir	0	V	gazeCOD	GazeCoDxp	1	400	0	231855	-1	231755
GazeCoD_1Model_male	11	2	21	<?xml version="1.0"?>\n<Clock xmlns:dt="urn:schemas-microsoft-com:datatypes"><Description dt:dt="string">E-Prime Primary Realtime Clock</Description><StartTime><Timestamp dt:dt="int">0</Timestamp><DateUtc dt:dt="string">2017-05-10T09:56:40Z</DateUtc></StartTime><FrequencyChanges><FrequencyChange><Frequency dt:dt="r8">3312919</Frequency><Timestamp dt:dt="r8">25137225858</Timestamp><Current dt:dt="…	60.003	1	right	-631934881	2017-10-05	11:56:40	09:56:40	female	70	{LEFTARROW}	51							0	234409	234188	{DOWNARROW}	221	233074	232738	836	left3,2	14	2	49	mask14	0	234171	0	233971	eqm10_NoEyeNmodel1_dir	90	H	gazeCOD	GazeCoDxp	0	400	0	233671	-3	233571
GazeCoD_1Model_male	11	2	21	<?xml version="1.0"?>\n<Clock xmlns:dt="urn:schemas-microsoft-com:datatypes"><Description dt:dt="string">E-Prime Primary Realtime Clock</Description><StartTime><Timestamp dt:dt="int">0</Timestamp><DateUtc dt:dt="string">2017-05-10T09:56:40Z</DateUtc></StartTime><FrequencyChanges><FrequencyChange><Frequency dt:dt="r8">3312919</Frequency><Timestamp dt:dt="r8">25137225858</Timestamp><Current dt:dt="…	60.003	1	right	-631934881	2017-10-05	11:56:40	09:56:40	female	71	{RIGHTARROW}	44							0	236281	235988	{DOWNARROW}	293	234869	234421	948	right3,2	30	2	50	mask30	0	235971	0	235771	eqm10_NoEyeNmodel1_dir	90	HV	gazeCOD	GazeCoDxp	0	400	0	235471	2	235371
GazeCoD_1Model_male	11	2	21	<?xml version="1.0"?>\n<Clock xmlns:dt="urn:schemas-microsoft-com:datatypes"><Description dt:dt="string">E-Prime Primary Realtime Clock</Description><StartTime><Timestamp dt:dt="int">0</Timestamp><DateUtc dt:dt="string">2017-05-10T09:56:40Z</DateUtc></StartTime><FrequencyChanges><FrequencyChange><Frequency dt:dt="r8">3312919</Frequency><Timestamp dt:dt="r8">25137225858</Timestamp><Current dt:dt="…	60.003	1	right	-631934881	2017-10-05	11:56:40	09:56:40	female	72	{RIGHTARROW}	40							0	238097	237771	{RIGHTARROW}	326	236660	236305	855	right6,4	21	2	51	mask21	0	237755	0	237555	eqm10_NoEyeNmodel1_dir	90	H	gazeCOD	GazeCoDxp	1	400	0	237255	-5	237155
GazeCoD_1Model_male	11	2	21	<?xml version="1.0"?>\n<Clock xmlns:dt="urn:schemas-microsoft-com:datatypes"><Description dt:dt="string">E-Prime Primary Realtime Clock</Description><StartTime><Timestamp dt:dt="int">0</Timestamp><DateUtc dt:dt="string">2017-05-10T09:56:40Z</DateUtc></StartTime><FrequencyChanges><FrequencyChange><Frequency dt:dt="r8">3312919</Frequency><Timestamp dt:dt="r8">25137225858</Timestamp><Current dt:dt="…	60.003	1	right	-631934881	2017-10-05	11:56:40	09:56:40	female	73	{LEFTARROW}	53							0	239833	239538	{LEFTARROW}	295	238423	238121	802	left4,8	15	2	52	mask15	0	239521	0	239321	eqm10_NoEyeNmodel1_dir	90	H	gazeCOD	GazeCoDxp	1	400	0	239021	-2	238921
GazeCoD_1Model_male	11	2	21	<?xml version="1.0"?>\n<Clock xmlns:dt="urn:schemas-microsoft-com:datatypes"><Description dt:dt="string">E-Prime Primary Realtime Clock</Description><StartTime><Timestamp dt:dt="int">0</Timestamp><DateUtc dt:dt="string">2017-05-10T09:56:40Z</DateUtc></StartTime><FrequencyChanges><FrequencyChange><Frequency dt:dt="r8">3312919</Frequency><Timestamp dt:dt="r8">25137225858</Timestamp><Current dt:dt="…	60.003	1	right	-631934881	2017-10-05	11:56:40	09:56:40	female	74	{LEFTARROW}	49							0	241505	241421	{DOWNARROW}	84	240297	239854	943	left1,6	2	2	53	mask2	0	241404	0	241204	eqm10_NoEyeNmodel1_dir	0	V	gazeCOD	GazeCoDxp	0	400	0	240904	7	240804
GazeCoD_1Model_male	11	2	21	<?xml version="1.0"?>\n<Clock xmlns:dt="urn:schemas-microsoft-com:datatypes"><Description dt:dt="string">E-Prime Primary Realtime Clock</Description><StartTime><Timestamp dt:dt="int">0</Timestamp><DateUtc dt:dt="string">2017-05-10T09:56:40Z</DateUtc></StartTime><FrequencyChanges><FrequencyChange><Frequency dt:dt="r8">3312919</Frequency><Timestamp dt:dt="r8">25137225858</Timestamp><Current dt:dt="…	60.003	1	right	-631934881	2017-10-05	11:56:40	09:56:40	female	75	{RIGHTARROW}	77							0	243337	243038	{RIGHTARROW}	299	241924	241521	903	right8	22	2	54	mask22	0	243021	0	242821	eqm10_NoEyeNmodel1_dir	90	H	gazeCOD	GazeCoDxp	1	400	0	242521	-3	242421
GazeCoD_1Model_male	11	2	21	<?xml version="1.0"?>\n<Clock xmlns:dt="urn:schemas-microsoft-com:datatypes"><Description dt:dt="string">E-Prime Primary Realtime Clock</Description><StartTime><Timestamp dt:dt="int">0</Timestamp><DateUtc dt:dt="string">2017-05-10T09:56:40Z</DateUtc></StartTime><FrequencyChanges><FrequencyChange><Frequency dt:dt="r8">3312919</Frequency><Timestamp dt:dt="r8">25137225858</Timestamp><Current dt:dt="…	60.003	1	right	-631934881	2017-10-05	11:56:40	09:56:40	female	76	{LEFTARROW}	53							0	244953	244738	{LEFTARROW}	215	243623	243354	769	left4,8	26	2	55	mask26	0	244721	0	244521	eqm10_NoEyeNmodel1_dir	90	HV	gazeCOD	GazeCoDxp	1	400	0	244221	-2	244121
GazeCoD_1Model_male	11	2	21	<?xml version="1.0"?>\n<Clock xmlns:dt="urn:schemas-microsoft-com:datatypes"><Description dt:dt="string">E-Prime Primary Realtime Clock</Description><StartTime><Timestamp dt:dt="int">0</Timestamp><DateUtc dt:dt="string">2017-05-10T09:56:40Z</DateUtc></StartTime><FrequencyChanges><FrequencyChange><Frequency dt:dt="r8">3312919</Frequency><Timestamp dt:dt="r8">25137225858</Timestamp><Current dt:dt="…	60.003	1	right	-631934881	2017-10-05	11:56:40	09:56:40	female	77	{RIGHTARROW}	42							0	248825	248621	{RIGHTARROW}	204	247494	247037	957	right4,8	9	2	56	mask9	0	248604	0	248404	eqm10_NoEyeNmodel1_dir	0	V	gazeCOD	GazeCoDxp	1	400	0	248104	10	248004
GazeCoD_1Model_male	11	2	21	<?xml version="1.0"?>\n<Clock xmlns:dt="urn:schemas-microsoft-com:datatypes"><Description dt:dt="string">E-Prime Primary Realtime Clock</Description><StartTime><Timestamp dt:dt="int">0</Timestamp><DateUtc dt:dt="string">2017-05-10T09:56:40Z</DateUtc></StartTime><FrequencyChanges><FrequencyChange><Frequency dt:dt="r8">3312919</Frequency><Timestamp dt:dt="r8">25137225858</Timestamp><Current dt:dt="…	60.003	1	right	-631934881	2017-10-05	11:56:40	09:56:40	female	78	{DOWNARROW}	79							0	250545	250254	{DOWNARROW}	291	249142	248837	805	DG0	1	2	57	mask1	0	250237	0	250037	eqm10_NoEyeNmodel1_dir	0	V	gazeCOD	GazeCoDxp	1	400	0	249737	-5	249637
GazeCoD_1Model_male	11	2	21	<?xml version="1.0"?>\n<Clock xmlns:dt="urn:schemas-microsoft-com:datatypes"><Description dt:dt="string">E-Prime Primary Realtime Clock</Description><StartTime><Timestamp dt:dt="int">0</Timestamp><DateUtc dt:dt="string">2017-05-10T09:56:40Z</DateUtc></StartTime><FrequencyChanges><FrequencyChange><Frequency dt:dt="r8">3312919</Frequency><Timestamp dt:dt="r8">25137225858</Timestamp><Current dt:dt="…	60.003	1	right	-631934881	2017-10-05	11:56:40	09:56:40	female	79	{RIGHTARROW}	77							0	252153	252037	{RIGHTARROW}	116	250920	250571	849	right8	11	2	58	mask11	0	252021	0	251821	eqm10_NoEyeNmodel1_dir	0	V	gazeCOD	GazeCoDxp	1	400	0	251521	1	251421
GazeCoD_1Model_male	11	2	21	<?xml version="1.0"?>\n<Clock xmlns:dt="urn:schemas-microsoft-com:datatypes"><Description dt:dt="string">E-Prime Primary Realtime Clock</Description><StartTime><Timestamp dt:dt="int">0</Timestamp><DateUtc dt:dt="string">2017-05-10T09:56:40Z</DateUtc></StartTime><FrequencyChanges><FrequencyChange><Frequency dt:dt="r8">3312919</Frequency><Timestamp dt:dt="r8">25137225858</Timestamp><Current dt:dt="…	60.003	1	right	-631934881	2017-10-05	11:56:40	09:56:40	female	80	{LEFTARROW}	51							0	254120	253770	{DOWNARROW}	350	252652	252171	981	left3,2	3	2	59	mask3	0	253754	0	253554	eqm10_NoEyeNmodel1_dir	0	V	gazeCOD	GazeCoDxp	0	400	0	253254	2	253154
GazeCoD_1Model_male	11	2	21	<?xml version="1.0"?>\n<Clock xmlns:dt="urn:schemas-microsoft-com:datatypes"><Description dt:dt="string">E-Prime Primary Realtime Clock</Description><StartTime><Timestamp dt:dt="int">0</Timestamp><DateUtc dt:dt="string">2017-05-10T09:56:40Z</DateUtc></StartTime><FrequencyChanges><FrequencyChange><Frequency dt:dt="r8">3312919</Frequency><Timestamp dt:dt="r8">25137225858</Timestamp><Current dt:dt="…	60.003	1	right	-631934881	2017-10-05	11:56:40	09:56:40	female	81	{DOWNARROW}	79							0	255800	255604	{DOWNARROW}	196	254461	254137	824	DG0	23	2	60	mask23	0	255570	0	255370	eqm10_NoEyeNmodel1_dir	90	HV	gazeCOD	GazeCoDxp	1	400	0	255070	9	254970
GazeCoD_1Model_male	11	2	21	<?xml version="1.0"?>\n<Clock xmlns:dt="urn:schemas-microsoft-com:datatypes"><Description dt:dt="string">E-Prime Primary Realtime Clock</Description><StartTime><Timestamp dt:dt="int">0</Timestamp><DateUtc dt:dt="string">2017-05-10T09:56:40Z</DateUtc></StartTime><FrequencyChanges><FrequencyChange><Frequency dt:dt="r8">3312919</Frequency><Timestamp dt:dt="r8">25137225858</Timestamp><Current dt:dt="…	60.003	1	right	-631934881	2017-10-05	11:56:40	09:56:40	female	82	{RIGHTARROW}	46							0	257496	257387	{DOWNARROW}	109	256264	255820	944	right1,6	18	2	61	mask18	0	257370	0	257170	eqm10_NoEyeNmodel1_dir	90	H	gazeCOD	GazeCoDxp	0	400	0	256870	6	256770
GazeCoD_1Model_male	11	2	21	<?xml version="1.0"?>\n<Clock xmlns:dt="urn:schemas-microsoft-com:datatypes"><Description dt:dt="string">E-Prime Primary Realtime Clock</Description><StartTime><Timestamp dt:dt="int">0</Timestamp><DateUtc dt:dt="string">2017-05-10T09:56:40Z</DateUtc></StartTime><FrequencyChanges><FrequencyChange><Frequency dt:dt="r8">3312919</Frequency><Timestamp dt:dt="r8">25137225858</Timestamp><Current dt:dt="…	60.003	1	right	-631934881	2017-10-05	11:56:40	09:56:40	female	83	{RIGHTARROW}	46							0	259224	259037	{RIGHTARROW}	187	257921	257520	901	right1,6	7	2	62	mask7	0	259020	0	258820	eqm10_NoEyeNmodel1_dir	0	V	gazeCOD	GazeCoDxp	1	400	0	258520	-1	258420
GazeCoD_1Model_male	11	2	21	<?xml version="1.0"?>\n<Clock xmlns:dt="urn:schemas-microsoft-com:datatypes"><Description dt:dt="string">E-Prime Primary Realtime Clock</Description><StartTime><Timestamp dt:dt="int">0</Timestamp><DateUtc dt:dt="string">2017-05-10T09:56:40Z</DateUtc></StartTime><FrequencyChanges><FrequencyChange><Frequency dt:dt="r8">3312919</Frequency><Timestamp dt:dt="r8">25137225858</Timestamp><Current dt:dt="…	60.003	1	right	-631934881	2017-10-05	11:56:40	09:56:40	female	84	{LEFTARROW}	49							0	260912	260853	{DOWNARROW}	59	259739	259254	985	left1,6	24	2	63	mask24	0	260837	0	260637	eqm10_NoEyeNmodel1_dir	90	HV	gazeCOD	GazeCoDxp	0	400	0	260337	-2	260237
GazeCoD_1Model_male	11	2	21	<?xml version="1.0"?>\n<Clock xmlns:dt="urn:schemas-microsoft-com:datatypes"><Description dt:dt="string">E-Prime Primary Realtime Clock</Description><StartTime><Timestamp dt:dt="int">0</Timestamp><DateUtc dt:dt="string">2017-05-10T09:56:40Z</DateUtc></StartTime><FrequencyChanges><FrequencyChange><Frequency dt:dt="r8">3312919</Frequency><Timestamp dt:dt="r8">25137225858</Timestamp><Current dt:dt="…	60.003	1	right	-631934881	2017-10-05	11:56:40	09:56:40	female	85	{RIGHTARROW}	42							0	262576	262453	{RIGHTARROW}	123	261341	260937	904	right4,8	20	2	64	mask20	0	262437	0	262237	eqm10_NoEyeNmodel1_dir	90	H	gazeCOD	GazeCoDxp	1	400	0	261937	-4	261837
GazeCoD_1Model_male	11	2	21	<?xml version="1.0"?>\n<Clock xmlns:dt="urn:schemas-microsoft-com:datatypes"><Description dt:dt="string">E-Prime Primary Realtime Clock</Description><StartTime><Timestamp dt:dt="int">0</Timestamp><DateUtc dt:dt="string">2017-05-10T09:56:40Z</DateUtc></StartTime><FrequencyChanges><FrequencyChange><Frequency dt:dt="r8">3312919</Frequency><Timestamp dt:dt="r8">25137225858</Timestamp><Current dt:dt="…	60.003	1	right	-631934881	2017-10-05	11:56:40	09:56:40	female	86	{LEFTARROW}	51							0	264256	264053	{DOWNARROW}	203	262931	262587	844	left3,2	25	2	65	mask25	0	264037	0	263837	eqm10_NoEyeNmodel1_dir	90	HV	gazeCOD	GazeCoDxp	0	400	0	263537	6	263437
GazeCoD_1Model_male	11	2	21	<?xml version="1.0"?>\n<Clock xmlns:dt="urn:schemas-microsoft-com:datatypes"><Description dt:dt="string">E-Prime Primary Realtime Clock</Description><StartTime><Timestamp dt:dt="int">0</Timestamp><DateUtc dt:dt="string">2017-05-10T09:56:40Z</DateUtc></StartTime><FrequencyChanges><FrequencyChange><Frequency dt:dt="r8">3312919</Frequency><Timestamp dt:dt="r8">25137225858</Timestamp><Current dt:dt="…	60.003	1	right	-631934881	2017-10-05	11:56:40	09:56:40	female	87	{RIGHTARROW}	40							0	265864	265737	{RIGHTARROW}	127	264617	264270	847	right6,4	10	2	66	mask10	0	265720	0	265520	eqm10_NoEyeNmodel1_dir	0	V	gazeCOD	GazeCoDxp	1	400	0	265220	3	265120
GazeCoD_1Model_male	11	2	21	<?xml version="1.0"?>\n<Clock xmlns:dt="urn:schemas-microsoft-com:datatypes"><Description dt:dt="string">E-Prime Primary Realtime Clock</Description><StartTime><Timestamp dt:dt="int">0</Timestamp><DateUtc dt:dt="string">2017-05-10T09:56:40Z</DateUtc></StartTime><FrequencyChanges><FrequencyChange><Frequency dt:dt="r8">3312919</Frequency><Timestamp dt:dt="r8">25137225858</Timestamp><Current dt:dt="…	60.003	1	right	-631934881	2017-10-05	11:56:40	09:56:40	female	88	{LEFTARROW}	78							0	267864	267420	{DOWNARROW}	444	266308	265887	921	left8	17	3	67	mask17	0	267403	0	267203	eqm10_NoEyeNmodel1_dir	90	H	gazeCOD	GazeCoDxp	0	400	0	266903	-5	266803
GazeCoD_1Model_male	11	2	21	<?xml version="1.0"?>\n<Clock xmlns:dt="urn:schemas-microsoft-com:datatypes"><Description dt:dt="string">E-Prime Primary Realtime Clock</Description><StartTime><Timestamp dt:dt="int">0</Timestamp><DateUtc dt:dt="string">2017-05-10T09:56:40Z</DateUtc></StartTime><FrequencyChanges><FrequencyChange><Frequency dt:dt="r8">3312919</Frequency><Timestamp dt:dt="r8">25137225858</Timestamp><Current dt:dt="…	60.003	1	right	-631934881	2017-10-05	11:56:40	09:56:40	female	89	{LEFTARROW}	49							0	269520	269303	{DOWNARROW}	217	268183	267886	797	left1,6	24	3	68	mask24	0	269286	0	269086	eqm10_NoEyeNmodel1_dir	90	HV	gazeCOD	GazeCoDxp	0	400	0	268786	3	268686
GazeCoD_1Model_male	11	2	21	<?xml version="1.0"?>\n<Clock xmlns:dt="urn:schemas-microsoft-com:datatypes"><Description dt:dt="string">E-Prime Primary Realtime Clock</Description><StartTime><Timestamp dt:dt="int">0</Timestamp><DateUtc dt:dt="string">2017-05-10T09:56:40Z</DateUtc></StartTime><FrequencyChanges><FrequencyChange><Frequency dt:dt="r8">3312919</Frequency><Timestamp dt:dt="r8">25137225858</Timestamp><Current dt:dt="…	60.003	1	right	-631934881	2017-10-05	11:56:40	09:56:40	female	90	{RIGHTARROW}	46							0	271424	271136	{DOWNARROW}	288	270013	269536	977	right1,6	7	3	69	mask7	0	271120	0	270920	eqm10_NoEyeNmodel1_dir	0	V	gazeCOD	GazeCoDxp	0	400	0	270620	7	270520
GazeCoD_1Model_male	11	2	21	<?xml version="1.0"?>\n<Clock xmlns:dt="urn:schemas-microsoft-com:datatypes"><Description dt:dt="string">E-Prime Primary Realtime Clock</Description><StartTime><Timestamp dt:dt="int">0</Timestamp><DateUtc dt:dt="string">2017-05-10T09:56:40Z</DateUtc></StartTime><FrequencyChanges><FrequencyChange><Frequency dt:dt="r8">3312919</Frequency><Timestamp dt:dt="r8">25137225858</Timestamp><Current dt:dt="…	60.003	1	right	-631934881	2017-10-05	11:56:40	09:56:40	female	91	{LEFTARROW}	55							0	273288	272953	{LEFTARROW}	335	271824	271436	888	left6,4	5	3	70	mask5	0	272920	0	272720	eqm10_NoEyeNmodel1_dir	0	V	gazeCOD	GazeCoDxp	1	400	0	272420	-4	272320
GazeCoD_1Model_male	11	2	21	<?xml version="1.0"?>\n<Clock xmlns:dt="urn:schemas-microsoft-com:datatypes"><Description dt:dt="string">E-Prime Primary Realtime Clock</Description><StartTime><Timestamp dt:dt="int">0</Timestamp><DateUtc dt:dt="string">2017-05-10T09:56:40Z</DateUtc></StartTime><FrequencyChanges><FrequencyChange><Frequency dt:dt="r8">3312919</Frequency><Timestamp dt:dt="r8">25137225858</Timestamp><Current dt:dt="…	60.003	1	right	-631934881	2017-10-05	11:56:40	09:56:40	female	92	{LEFTARROW}	78							0	274991	274719	{LEFTARROW}	272	273604	273303	801	left8	28	3	71	mask28	0	274703	0	274503	eqm10_NoEyeNmodel1_dir	90	HV	gazeCOD	GazeCoDxp	1	400	0	274203	-1	274103
GazeCoD_1Model_male	11	2	21	<?xml version="1.0"?>\n<Clock xmlns:dt="urn:schemas-microsoft-com:datatypes"><Description dt:dt="string">E-Prime Primary Realtime Clock</Description><StartTime><Timestamp dt:dt="int">0</Timestamp><DateUtc dt:dt="string">2017-05-10T09:56:40Z</DateUtc></StartTime><FrequencyChanges><FrequencyChange><Frequency dt:dt="r8">3312919</Frequency><Timestamp dt:dt="r8">25137225858</Timestamp><Current dt:dt="…	60.003	1	right	-631934881	2017-10-05	11:56:40	09:56:40	female	93	{RIGHTARROW}	40							0	276655	276553	{RIGHTARROW}	102	275433	275003	930	right6,4	21	3	72	mask21	0	276536	0	276336	eqm10_NoEyeNmodel1_dir	90	H	gazeCOD	GazeCoDxp	1	400	0	276036	3	275936
GazeCoD_1Model_male	11	2	21	<?xml version="1.0"?>\n<Clock xmlns:dt="urn:schemas-microsoft-com:datatypes"><Description dt:dt="string">E-Prime Primary Realtime Clock</Description><StartTime><Timestamp dt:dt="int">0</Timestamp><DateUtc dt:dt="string">2017-05-10T09:56:40Z</DateUtc></StartTime><FrequencyChanges><FrequencyChange><Frequency dt:dt="r8">3312919</Frequency><Timestamp dt:dt="r8">25137225858</Timestamp><Current dt:dt="…	60.003	1	right	-631934881	2017-10-05	11:56:40	09:56:40	female	94	{LEFTARROW}	53							0	278599	278269	{LEFTARROW}	330	277150	276669	981	left4,8	26	3	73	mask26	0	278253	0	278053	eqm10_NoEyeNmodel1_dir	90	HV	gazeCOD	GazeCoDxp	1	400	0	277753	3	277653
GazeCoD_1Model_male	11	2	21	<?xml version="1.0"?>\n<Clock xmlns:dt="urn:schemas-microsoft-com:datatypes"><Description dt:dt="string">E-Prime Primary Realtime Clock</Description><StartTime><Timestamp dt:dt="int">0</Timestamp><DateUtc dt:dt="string">2017-05-10T09:56:40Z</DateUtc></StartTime><FrequencyChanges><FrequencyChange><Frequency dt:dt="r8">3312919</Frequency><Timestamp dt:dt="r8">25137225858</Timestamp><Current dt:dt="…	60.003	1	right	-631934881	2017-10-05	11:56:40	09:56:40	female	95	{LEFTARROW}	55							0	280471	280153	{LEFTARROW}	318	279026	278619	907	left6,4	27	3	74	mask27	0	280136	0	279936	eqm10_NoEyeNmodel1_dir	90	HV	gazeCOD	GazeCoDxp	1	400	0	279636	10	279536
GazeCoD_1Model_male	11	2	21	<?xml version="1.0"?>\n<Clock xmlns:dt="urn:schemas-microsoft-com:datatypes"><Description dt:dt="string">E-Prime Primary Realtime Clock</Description><StartTime><Timestamp dt:dt="int">0</Timestamp><DateUtc dt:dt="string">2017-05-10T09:56:40Z</DateUtc></StartTime><FrequencyChanges><FrequencyChange><Frequency dt:dt="r8">3312919</Frequency><Timestamp dt:dt="r8">25137225858</Timestamp><Current dt:dt="…	60.003	1	right	-631934881	2017-10-05	11:56:40	09:56:40	female	96	{LEFTARROW}	53							0	282207	281969	{DOWNARROW}	238	280856	280486	870	left4,8	15	3	75	mask15	0	281952	-1	281752	eqm10_NoEyeNmodel1_dir	90	H	gazeCOD	GazeCoDxp	0	400	0	281453	-3	281353
GazeCoD_1Model_male	11	2	21	<?xml version="1.0"?>\n<Clock xmlns:dt="urn:schemas-microsoft-com:datatypes"><Description dt:dt="string">E-Prime Primary Realtime Clock</Description><StartTime><Timestamp dt:dt="int">0</Timestamp><DateUtc dt:dt="string">2017-05-10T09:56:40Z</DateUtc></StartTime><FrequencyChanges><FrequencyChange><Frequency dt:dt="r8">3312919</Frequency><Timestamp dt:dt="r8">25137225858</Timestamp><Current dt:dt="…	60.003	1	right	-631934881	2017-10-05	11:56:40	09:56:40	female	97	{LEFTARROW}	49							0	283927	283686	{DOWNARROW}	241	282573	282219	854	left1,6	2	3	76	mask2	0	283669	0	283469	eqm10_NoEyeNmodel1_dir	0	V	gazeCOD	GazeCoDxp	0	400	0	283169	-4	283069
GazeCoD_1Model_male	11	2	21	<?xml version="1.0"?>\n<Clock xmlns:dt="urn:schemas-microsoft-com:datatypes"><Description dt:dt="string">E-Prime Primary Realtime Clock</Description><StartTime><Timestamp dt:dt="int">0</Timestamp><DateUtc dt:dt="string">2017-05-10T09:56:40Z</DateUtc></StartTime><FrequencyChanges><FrequencyChange><Frequency dt:dt="r8">3312919</Frequency><Timestamp dt:dt="r8">25137225858</Timestamp><Current dt:dt="…	60.003	1	right	-631934881	2017-10-05	11:56:40	09:56:40	female	98	{RIGHTARROW}	40							0	285783	285386	{RIGHTARROW}	397	284262	283952	810	right6,4	32	3	77	mask32	0	285369	0	285169	eqm10_NoEyeNmodel1_dir	90	HV	gazeCOD	GazeCoDxp	1	400	0	284869	7	284769
GazeCoD_1Model_male	11	2	21	<?xml version="1.0"?>\n<Clock xmlns:dt="urn:schemas-microsoft-com:datatypes"><Description dt:dt="string">E-Prime Primary Realtime Clock</Description><StartTime><Timestamp dt:dt="int">0</Timestamp><DateUtc dt:dt="string">2017-05-10T09:56:40Z</DateUtc></StartTime><FrequencyChanges><FrequencyChange><Frequency dt:dt="r8">3312919</Frequency><Timestamp dt:dt="r8">25137225858</Timestamp><Current dt:dt="…	60.003	1	right	-631934881	2017-10-05	11:56:40	09:56:40	female	99	{RIGHTARROW}	40							0	286911	286519	{RIGHTARROW}	392	285879	285802	941	right6,4	10	3	78	mask10	0	286502	0	286302	eqm10_NoEyeNmodel1_dir	0	V	gazeCOD	GazeCoDxp	1	400	0	286002	23	285902
GazeCoD_1Model_male	11	2	21	<?xml version="1.0"?>\n<Clock xmlns:dt="urn:schemas-microsoft-com:datatypes"><Description dt:dt="string">E-Prime Primary Realtime Clock</Description><StartTime><Timestamp dt:dt="int">0</Timestamp><DateUtc dt:dt="string">2017-05-10T09:56:40Z</DateUtc></StartTime><FrequencyChanges><FrequencyChange><Frequency dt:dt="r8">3312919</Frequency><Timestamp dt:dt="r8">25137225858</Timestamp><Current dt:dt="…	60.003	1	right	-631934881	2017-10-05	11:56:40	09:56:40	female	100	{RIGHTARROW}	77							0	288719	288536	{RIGHTARROW}	183	287414	286936	978	right8	22	3	79	mask22	0	288519	0	288319	eqm10_NoEyeNmodel1_dir	90	H	gazeCOD	GazeCoDxp	1	400	0	288019	5	287919
GazeCoD_1Model_male	11	2	21	<?xml version="1.0"?>\n<Clock xmlns:dt="urn:schemas-microsoft-com:datatypes"><Description dt:dt="string">E-Prime Primary Realtime Clock</Description><StartTime><Timestamp dt:dt="int">0</Timestamp><DateUtc dt:dt="string">2017-05-10T09:56:40Z</DateUtc></StartTime><FrequencyChanges><FrequencyChange><Frequency dt:dt="r8">3312919</Frequency><Timestamp dt:dt="r8">25137225858</Timestamp><Current dt:dt="…	60.003	1	right	-631934881	2017-10-05	11:56:40	09:56:40	female	101	{RIGHTARROW}	42							0	290447	290319	{RIGHTARROW}	128	289195	288736	959	right4,8	9	3	80	mask9	0	290302	0	290102	eqm10_NoEyeNmodel1_dir	0	V	gazeCOD	GazeCoDxp	1	400	0	289802	7	289702
GazeCoD_1Model_male	11	2	21	<?xml version="1.0"?>\n<Clock xmlns:dt="urn:schemas-microsoft-com:datatypes"><Description dt:dt="string">E-Prime Primary Realtime Clock</Description><StartTime><Timestamp dt:dt="int">0</Timestamp><DateUtc dt:dt="string">2017-05-10T09:56:40Z</DateUtc></StartTime><FrequencyChanges><FrequencyChange><Frequency dt:dt="r8">3312919</Frequency><Timestamp dt:dt="r8">25137225858</Timestamp><Current dt:dt="…	60.003	1	right	-631934881	2017-10-05	11:56:40	09:56:40	female	102	{DOWNARROW}	79							0	292183	291919	{DOWNARROW}	264	290807	290469	838	DG0	1	3	81	mask1	0	291902	0	291702	eqm10_NoEyeNmodel1_dir	0	V	gazeCOD	GazeCoDxp	1	400	0	291402	-5	291302
GazeCoD_1Model_male	11	2	21	<?xml version="1.0"?>\n<Clock xmlns:dt="urn:schemas-microsoft-com:datatypes"><Description dt:dt="string">E-Prime Primary Realtime Clock</Description><StartTime><Timestamp dt:dt="int">0</Timestamp><DateUtc dt:dt="string">2017-05-10T09:56:40Z</DateUtc></StartTime><FrequencyChanges><FrequencyChange><Frequency dt:dt="r8">3312919</Frequency><Timestamp dt:dt="r8">25137225858</Timestamp><Current dt:dt="…	60.003	1	right	-631934881	2017-10-05	11:56:40	09:56:40	female	103	{RIGHTARROW}	77							0	293903	293719	{RIGHTARROW}	184	292593	292202	891	right8	33	3	82	mask33	0	293702	0	293502	eqm10_NoEyeNmodel1_dir	90	HV	gazeCOD	GazeCoDxp	1	400	0	293202	9	293102
GazeCoD_1Model_male	11	2	21	<?xml version="1.0"?>\n<Clock xmlns:dt="urn:schemas-microsoft-com:datatypes"><Description dt:dt="string">E-Prime Primary Realtime Clock</Description><StartTime><Timestamp dt:dt="int">0</Timestamp><DateUtc dt:dt="string">2017-05-10T09:56:40Z</DateUtc></StartTime><FrequencyChanges><FrequencyChange><Frequency dt:dt="r8">3312919</Frequency><Timestamp dt:dt="r8">25137225858</Timestamp><Current dt:dt="…	60.003	1	right	-631934881	2017-10-05	11:56:40	09:56:40	female	104	{LEFTARROW}	51							0	295607	295519	{DOWNARROW}	88	294392	293919	973	left3,2	14	3	83	mask14	0	295502	0	295302	eqm10_NoEyeNmodel1_dir	90	H	gazeCOD	GazeCoDxp	0	400	0	295002	10	294902
GazeCoD_1Model_male	11	2	21	<?xml version="1.0"?>\n<Clock xmlns:dt="urn:schemas-microsoft-com:datatypes"><Description dt:dt="string">E-Prime Primary Realtime Clock</Description><StartTime><Timestamp dt:dt="int">0</Timestamp><DateUtc dt:dt="string">2017-05-10T09:56:40Z</DateUtc></StartTime><FrequencyChanges><FrequencyChange><Frequency dt:dt="r8">3312919</Frequency><Timestamp dt:dt="r8">25137225858</Timestamp><Current dt:dt="…	60.003	1	right	-631934881	2017-10-05	11:56:40	09:56:40	female	105	{RIGHTARROW}	44							0	297334	297235	{RIGHTARROW}	99	296110	295619	991	right3,2	30	3	84	mask30	0	297218	0	297018	eqm10_NoEyeNmodel1_dir	90	HV	gazeCOD	GazeCoDxp	1	400	0	296718	8	296618
GazeCoD_1Model_male	11	2	21	<?xml version="1.0"?>\n<Clock xmlns:dt="urn:schemas-microsoft-com:datatypes"><Description dt:dt="string">E-Prime Primary Realtime Clock</Description><StartTime><Timestamp dt:dt="int">0</Timestamp><DateUtc dt:dt="string">2017-05-10T09:56:40Z</DateUtc></StartTime><FrequencyChanges><FrequencyChange><Frequency dt:dt="r8">3312919</Frequency><Timestamp dt:dt="r8">25137225858</Timestamp><Current dt:dt="…	60.003	1	right	-631934881	2017-10-05	11:56:40	09:56:40	female	106	{RIGHTARROW}	42							0	299006	298718	{RIGHTARROW}	288	297604	297352	752	right4,8	31	3	85	mask31	0	298702	0	298502	eqm10_NoEyeNmodel1_dir	90	HV	gazeCOD	GazeCoDxp	1	400	0	298202	-2	298102
GazeCoD_1Model_male	11	2	21	<?xml version="1.0"?>\n<Clock xmlns:dt="urn:schemas-microsoft-com:datatypes"><Description dt:dt="string">E-Prime Primary Realtime Clock</Description><StartTime><Timestamp dt:dt="int">0</Timestamp><DateUtc dt:dt="string">2017-05-10T09:56:40Z</DateUtc></StartTime><FrequencyChanges><FrequencyChange><Frequency dt:dt="r8">3312919</Frequency><Timestamp dt:dt="r8">25137225858</Timestamp><Current dt:dt="…	60.003	1	right	-631934881	2017-10-05	11:56:40	09:56:40	female	107	{RIGHTARROW}	46							0	300758	300502	{RIGHTARROW}	256	299387	299018	869	right1,6	18	3	86	mask18	0	300485	0	300285	eqm10_NoEyeNmodel1_dir	90	H	gazeCOD	GazeCoDxp	1	400	0	299985	-2	299885
GazeCoD_1Model_male	11	2	21	<?xml version="1.0"?>\n<Clock xmlns:dt="urn:schemas-microsoft-com:datatypes"><Description dt:dt="string">E-Prime Primary Realtime Clock</Description><StartTime><Timestamp dt:dt="int">0</Timestamp><DateUtc dt:dt="string">2017-05-10T09:56:40Z</DateUtc></StartTime><FrequencyChanges><FrequencyChange><Frequency dt:dt="r8">3312919</Frequency><Timestamp dt:dt="r8">25137225858</Timestamp><Current dt:dt="…	60.003	1	right	-631934881	2017-10-05	11:56:40	09:56:40	female	108	{DOWNARROW}	79							0	302558	302335	{DOWNARROW}	223	301212	300768	944	DG0	12	3	87	mask12	0	302318	0	302118	eqm10_NoEyeNmodel1_dir	90	H	gazeCOD	GazeCoDxp	1	400	0	301818	6	301718
GazeCoD_1Model_male	11	2	21	<?xml version="1.0"?>\n<Clock xmlns:dt="urn:schemas-microsoft-com:datatypes"><Description dt:dt="string">E-Prime Primary Realtime Clock</Description><StartTime><Timestamp dt:dt="int">0</Timestamp><DateUtc dt:dt="string">2017-05-10T09:56:40Z</DateUtc></StartTime><FrequencyChanges><FrequencyChange><Frequency dt:dt="r8">3312919</Frequency><Timestamp dt:dt="r8">25137225858</Timestamp><Current dt:dt="…	60.003	1	right	-631934881	2017-10-05	11:56:40	09:56:40	female	109	{RIGHTARROW}	44							0	304310	304118	{RIGHTARROW}	192	302997	302568	929	right3,2	8	3	88	mask8	0	304101	0	303901	eqm10_NoEyeNmodel1_dir	0	V	gazeCOD	GazeCoDxp	1	400	0	303601	4	303501
GazeCoD_1Model_male	11	2	21	<?xml version="1.0"?>\n<Clock xmlns:dt="urn:schemas-microsoft-com:datatypes"><Description dt:dt="string">E-Prime Primary Realtime Clock</Description><StartTime><Timestamp dt:dt="int">0</Timestamp><DateUtc dt:dt="string">2017-05-10T09:56:40Z</DateUtc></StartTime><FrequencyChanges><FrequencyChange><Frequency dt:dt="r8">3312919</Frequency><Timestamp dt:dt="r8">25137225858</Timestamp><Current dt:dt="…	60.003	1	right	-631934881	2017-10-05	11:56:40	09:56:40	female	110	{RIGHTARROW}	77							0	306078	305818	{RIGHTARROW}	260	304695	304335	860	right8	11	3	89	mask11	0	305801	0	305601	eqm10_NoEyeNmodel1_dir	0	V	gazeCOD	GazeCoDxp	1	400	0	305301	6	305201
GazeCoD_1Model_male	11	2	21	<?xml version="1.0"?>\n<Clock xmlns:dt="urn:schemas-microsoft-com:datatypes"><Description dt:dt="string">E-Prime Primary Realtime Clock</Description><StartTime><Timestamp dt:dt="int">0</Timestamp><DateUtc dt:dt="string">2017-05-10T09:56:40Z</DateUtc></StartTime><FrequencyChanges><FrequencyChange><Frequency dt:dt="r8">3312919</Frequency><Timestamp dt:dt="r8">25137225858</Timestamp><Current dt:dt="…	60.003	1	right	-631934881	2017-10-05	11:56:40	09:56:40	female	111	{RIGHTARROW}	44							0	307830	307568	{RIGHTARROW}	262	306443	306101	842	right3,2	19	3	90	mask19	0	307551	0	307351	eqm10_NoEyeNmodel1_dir	90	H	gazeCOD	GazeCoDxp	1	400	0	307051	8	306951
GazeCoD_1Model_male	11	2	21	<?xml version="1.0"?>\n<Clock xmlns:dt="urn:schemas-microsoft-com:datatypes"><Description dt:dt="string">E-Prime Primary Realtime Clock</Description><StartTime><Timestamp dt:dt="int">0</Timestamp><DateUtc dt:dt="string">2017-05-10T09:56:40Z</DateUtc></StartTime><FrequencyChanges><FrequencyChange><Frequency dt:dt="r8">3312919</Frequency><Timestamp dt:dt="r8">25137225858</Timestamp><Current dt:dt="…	60.003	1	right	-631934881	2017-10-05	11:56:40	09:56:40	female	112	{RIGHTARROW}	46							0	309454	309235	{DOWNARROW}	219	308111	307851	760	right1,6	29	3	91	mask29	0	309218	0	309018	eqm10_NoEyeNmodel1_dir	90	HV	gazeCOD	GazeCoDxp	0	400	0	308718	7	308618
GazeCoD_1Model_male	11	2	21	<?xml version="1.0"?>\n<Clock xmlns:dt="urn:schemas-microsoft-com:datatypes"><Description dt:dt="string">E-Prime Primary Realtime Clock</Description><StartTime><Timestamp dt:dt="int">0</Timestamp><DateUtc dt:dt="string">2017-05-10T09:56:40Z</DateUtc></StartTime><FrequencyChanges><FrequencyChange><Frequency dt:dt="r8">3312919</Frequency><Timestamp dt:dt="r8">25137225858</Timestamp><Current dt:dt="…	60.003	1	right	-631934881	2017-10-05	11:56:40	09:56:40	female	113	{LEFTARROW}	78							0	311078	310934	{LEFTARROW}	144	309817	309468	849	left8	6	3	92	mask6	0	310918	0	310718	eqm10_NoEyeNmodel1_dir	0	V	gazeCOD	GazeCoDxp	1	400	0	310418	1	310318
GazeCoD_1Model_male	11	2	21	<?xml version="1.0"?>\n<Clock xmlns:dt="urn:schemas-microsoft-com:datatypes"><Description dt:dt="string">E-Prime Primary Realtime Clock</Description><StartTime><Timestamp dt:dt="int">0</Timestamp><DateUtc dt:dt="string">2017-05-10T09:56:40Z</DateUtc></StartTime><FrequencyChanges><FrequencyChange><Frequency dt:dt="r8">3312919</Frequency><Timestamp dt:dt="r8">25137225858</Timestamp><Current dt:dt="…	60.003	1	right	-631934881	2017-10-05	11:56:40	09:56:40	female	114	{DOWNARROW}	79							0	312710	312518	{DOWNARROW}	192	311399	311101	798	DG0	23	3	93	mask23	0	312501	0	312301	eqm10_NoEyeNmodel1_dir	90	HV	gazeCOD	GazeCoDxp	1	400	0	312001	2	311901
GazeCoD_1Model_male	11	2	21	<?xml version="1.0"?>\n<Clock xmlns:dt="urn:schemas-microsoft-com:datatypes"><Description dt:dt="string">E-Prime Primary Realtime Clock</Description><StartTime><Timestamp dt:dt="int">0</Timestamp><DateUtc dt:dt="string">2017-05-10T09:56:40Z</DateUtc></StartTime><FrequencyChanges><FrequencyChange><Frequency dt:dt="r8">3312919</Frequency><Timestamp dt:dt="r8">25137225858</Timestamp><Current dt:dt="…	60.003	1	right	-631934881	2017-10-05	11:56:40	09:56:40	female	115	{LEFTARROW}	51							0	314382	314168	{LEFTARROW}	214	313051	312734	817	left3,2	3	3	94	mask3	0	314151	0	313951	eqm10_NoEyeNmodel1_dir	0	V	gazeCOD	GazeCoDxp	1	400	0	313651	0	313551
GazeCoD_1Model_male	11	2	21	<?xml version="1.0"?>\n<Clock xmlns:dt="urn:schemas-microsoft-com:datatypes"><Description dt:dt="string">E-Prime Primary Realtime Clock</Description><StartTime><Timestamp dt:dt="int">0</Timestamp><DateUtc dt:dt="string">2017-05-10T09:56:40Z</DateUtc></StartTime><FrequencyChanges><FrequencyChange><Frequency dt:dt="r8">3312919</Frequency><Timestamp dt:dt="r8">25137225858</Timestamp><Current dt:dt="…	60.003	1	right	-631934881	2017-10-05	11:56:40	09:56:40	female	116	{LEFTARROW}	49							0	316086	315884	{DOWNARROW}	202	314761	314401	860	left1,6	13	3	95	mask13	0	315868	0	315668	eqm10_NoEyeNmodel1_dir	90	H	gazeCOD	GazeCoDxp	0	400	0	315368	7	315268
GazeCoD_1Model_male	11	2	21	<?xml version="1.0"?>\n<Clock xmlns:dt="urn:schemas-microsoft-com:datatypes"><Description dt:dt="string">E-Prime Primary Realtime Clock</Description><StartTime><Timestamp dt:dt="int">0</Timestamp><DateUtc dt:dt="string">2017-05-10T09:56:40Z</DateUtc></StartTime><FrequencyChanges><FrequencyChange><Frequency dt:dt="r8">3312919</Frequency><Timestamp dt:dt="r8">25137225858</Timestamp><Current dt:dt="…	60.003	1	right	-631934881	2017-10-05	11:56:40	09:56:40	female	117	{LEFTARROW}	55							0	317758	317501	{LEFTARROW}	256	316388	316101	787	left6,4	16	3	96	mask16	0	317484	0	317284	eqm10_NoEyeNmodel1_dir	90	H	gazeCOD	GazeCoDxp	1	400	0	316984	-4	316884
GazeCoD_1Model_male	11	2	21	<?xml version="1.0"?>\n<Clock xmlns:dt="urn:schemas-microsoft-com:datatypes"><Description dt:dt="string">E-Prime Primary Realtime Clock</Description><StartTime><Timestamp dt:dt="int">0</Timestamp><DateUtc dt:dt="string">2017-05-10T09:56:40Z</DateUtc></StartTime><FrequencyChanges><FrequencyChange><Frequency dt:dt="r8">3312919</Frequency><Timestamp dt:dt="r8">25137225858</Timestamp><Current dt:dt="…	60.003	1	right	-631934881	2017-10-05	11:56:40	09:56:40	female	118	{LEFTARROW}	53							0	319501	319234	{LEFTARROW}	267	318116	317767	849	left4,8	4	3	97	mask4	0	319217	0	319017	eqm10_NoEyeNmodel1_dir	0	V	gazeCOD	GazeCoDxp	1	400	0	318717	1	318617
GazeCoD_1Model_male	11	2	21	<?xml version="1.0"?>\n<Clock xmlns:dt="urn:schemas-microsoft-com:datatypes"><Description dt:dt="string">E-Prime Primary Realtime Clock</Description><StartTime><Timestamp dt:dt="int">0</Timestamp><DateUtc dt:dt="string">2017-05-10T09:56:40Z</DateUtc></StartTime><FrequencyChanges><FrequencyChange><Frequency dt:dt="r8">3312919</Frequency><Timestamp dt:dt="r8">25137225858</Timestamp><Current dt:dt="…	60.003	1	right	-631934881	2017-10-05	11:56:40	09:56:40	female	119	{LEFTARROW}	51							0	321189	320984	{LEFTARROW}	205	319857	319517	840	left3,2	25	3	98	mask25	0	320967	0	320767	eqm10_NoEyeNmodel1_dir	90	HV	gazeCOD	GazeCoDxp	1	400	0	320467	10	320367
GazeCoD_1Model_male	11	2	21	<?xml version="1.0"?>\n<Clock xmlns:dt="urn:schemas-microsoft-com:datatypes"><Description dt:dt="string">E-Prime Primary Realtime Clock</Description><StartTime><Timestamp dt:dt="int">0</Timestamp><DateUtc dt:dt="string">2017-05-10T09:56:40Z</DateUtc></StartTime><FrequencyChanges><FrequencyChange><Frequency dt:dt="r8">3312919</Frequency><Timestamp dt:dt="r8">25137225858</Timestamp><Current dt:dt="…	60.003	1	right	-631934881	2017-10-05	11:56:40	09:56:40	female	120	{RIGHTARROW}	42							0	322821	322617	{RIGHTARROW}	204	321497	321201	796	right4,8	20	3	99	mask20	0	322601	0	322401	eqm10_NoEyeNmodel1_dir	90	H	gazeCOD	GazeCoDxp	1	400	0	322101	4	322001
GazeCoD_1Model_male	11	2	21	<?xml version="1.0"?>\n<Clock xmlns:dt="urn:schemas-microsoft-com:datatypes"><Description dt:dt="string">E-Prime Primary Realtime Clock</Description><StartTime><Timestamp dt:dt="int">0</Timestamp><DateUtc dt:dt="string">2017-05-10T09:56:40Z</DateUtc></StartTime><FrequencyChanges><FrequencyChange><Frequency dt:dt="r8">3312919</Frequency><Timestamp dt:dt="r8">25137225858</Timestamp><Current dt:dt="…	60.003	1	right	-631934881	2017-10-05	11:56:40	09:56:40	female	121	{RIGHTARROW}	44							0	324669	324450	{RIGHTARROW}	219	323326	322834	992	right3,2	30	4	100	mask30	0	324434	0	324234	eqm10_NoEyeNmodel1_dir	90	HV	gazeCOD	GazeCoDxp	1	400	0	323934	8	323834
GazeCoD_1Model_male	11	2	21	<?xml version="1.0"?>\n<Clock xmlns:dt="urn:schemas-microsoft-com:datatypes"><Description dt:dt="string">E-Prime Primary Realtime Clock</Description><StartTime><Timestamp dt:dt="int">0</Timestamp><DateUtc dt:dt="string">2017-05-10T09:56:40Z</DateUtc></StartTime><FrequencyChanges><FrequencyChange><Frequency dt:dt="r8">3312919</Frequency><Timestamp dt:dt="r8">25137225858</Timestamp><Current dt:dt="…	60.003	1	right	-631934881	2017-10-05	11:56:40	09:56:40	female	122	{LEFTARROW}	55							0	326357	326167	{LEFTARROW}	190	325054	324684	870	left6,4	5	4	101	mask5	0	326150	0	325950	eqm10_NoEyeNmodel1_dir	0	V	gazeCOD	GazeCoDxp	1	400	0	325650	-4	325550
GazeCoD_1Model_male	11	2	21	<?xml version="1.0"?>\n<Clock xmlns:dt="urn:schemas-microsoft-com:datatypes"><Description dt:dt="string">E-Prime Primary Realtime Clock</Description><StartTime><Timestamp dt:dt="int">0</Timestamp><DateUtc dt:dt="string">2017-05-10T09:56:40Z</DateUtc></StartTime><FrequencyChanges><FrequencyChange><Frequency dt:dt="r8">3312919</Frequency><Timestamp dt:dt="r8">25137225858</Timestamp><Current dt:dt="…	60.003	1	right	-631934881	2017-10-05	11:56:40	09:56:40	female	123	{RIGHTARROW}	40							0	327837	327784	{RIGHTARROW}	53	326661	326367	794	right6,4	21	4	102	mask21	0	327767	0	327567	eqm10_NoEyeNmodel1_dir	90	H	gazeCOD	GazeCoDxp	1	400	0	327267	6	327167
GazeCoD_1Model_male	11	2	21	<?xml version="1.0"?>\n<Clock xmlns:dt="urn:schemas-microsoft-com:datatypes"><Description dt:dt="string">E-Prime Primary Realtime Clock</Description><StartTime><Timestamp dt:dt="int">0</Timestamp><DateUtc dt:dt="string">2017-05-10T09:56:40Z</DateUtc></StartTime><FrequencyChanges><FrequencyChange><Frequency dt:dt="r8">3312919</Frequency><Timestamp dt:dt="r8">25137225858</Timestamp><Current dt:dt="…	60.003	1	right	-631934881	2017-10-05	11:56:40	09:56:40	female	124	{LEFTARROW}	78							0	329325	329234	{LEFTARROW}	91	328115	327850	765	left8	17	4	103	mask17	0	329217	0	329017	eqm10_NoEyeNmodel1_dir	90	H	gazeCOD	GazeCoDxp	1	400	0	328717	2	328617
GazeCoD_1Model_male	11	2	21	<?xml version="1.0"?>\n<Clock xmlns:dt="urn:schemas-microsoft-com:datatypes"><Description dt:dt="string">E-Prime Primary Realtime Clock</Description><StartTime><Timestamp dt:dt="int">0</Timestamp><DateUtc dt:dt="string">2017-05-10T09:56:40Z</DateUtc></StartTime><FrequencyChanges><FrequencyChange><Frequency dt:dt="r8">3312919</Frequency><Timestamp dt:dt="r8">25137225858</Timestamp><Current dt:dt="…	60.003	1	right	-631934881	2017-10-05	11:56:40	09:56:40	female	125	{RIGHTARROW}	46							0	330981	330884	{RIGHTARROW}	97	329761	329334	927	right1,6	18	4	104	mask18	0	330867	0	330667	eqm10_NoEyeNmodel1_dir	90	H	gazeCOD	GazeCoDxp	1	400	0	330367	6	330267
GazeCoD_1Model_male	11	2	21	<?xml version="1.0"?>\n<Clock xmlns:dt="urn:schemas-microsoft-com:datatypes"><Description dt:dt="string">E-Prime Primary Realtime Clock</Description><StartTime><Timestamp dt:dt="int">0</Timestamp><DateUtc dt:dt="string">2017-05-10T09:56:40Z</DateUtc></StartTime><FrequencyChanges><FrequencyChange><Frequency dt:dt="r8">3312919</Frequency><Timestamp dt:dt="r8">25137225858</Timestamp><Current dt:dt="…	60.003	1	right	-631934881	2017-10-05	11:56:40	09:56:40	female	126	{LEFTARROW}	53							0	332717	332617	{LEFTARROW}	100	331493	331000	993	left4,8	4	4	105	mask4	0	332600	0	332400	eqm10_NoEyeNmodel1_dir	0	V	gazeCOD	GazeCoDxp	1	400	0	332100	7	332000
GazeCoD_1Model_male	11	2	21	<?xml version="1.0"?>\n<Clock xmlns:dt="urn:schemas-microsoft-com:datatypes"><Description dt:dt="string">E-Prime Primary Realtime Clock</Description><StartTime><Timestamp dt:dt="int">0</Timestamp><DateUtc dt:dt="string">2017-05-10T09:56:40Z</DateUtc></StartTime><FrequencyChanges><FrequencyChange><Frequency dt:dt="r8">3312919</Frequency><Timestamp dt:dt="r8">25137225858</Timestamp><Current dt:dt="…	60.003	1	right	-631934881	2017-10-05	11:56:40	09:56:40	female	127	{LEFTARROW}	49							0	334413	334150	{DOWNARROW}	263	333028	332733	795	left1,6	24	4	106	mask24	0	334133	0	333933	eqm10_NoEyeNmodel1_dir	90	HV	gazeCOD	GazeCoDxp	0	400	0	333633	5	333533
GazeCoD_1Model_male	11	2	21	<?xml version="1.0"?>\n<Clock xmlns:dt="urn:schemas-microsoft-com:datatypes"><Description dt:dt="string">E-Prime Primary Realtime Clock</Description><StartTime><Timestamp dt:dt="int">0</Timestamp><DateUtc dt:dt="string">2017-05-10T09:56:40Z</DateUtc></StartTime><FrequencyChanges><FrequencyChange><Frequency dt:dt="r8">3312919</Frequency><Timestamp dt:dt="r8">25137225858</Timestamp><Current dt:dt="…	60.003	1	right	-631934881	2017-10-05	11:56:40	09:56:40	female	128	{RIGHTARROW}	40							0	336101	335983	{RIGHTARROW}	118	334871	334433	938	right6,4	32	4	107	mask32	0	335967	0	335767	eqm10_NoEyeNmodel1_dir	90	HV	gazeCOD	GazeCoDxp	1	400	0	335467	-4	335367
GazeCoD_1Model_male	11	2	21	<?xml version="1.0"?>\n<Clock xmlns:dt="urn:schemas-microsoft-com:datatypes"><Description dt:dt="string">E-Prime Primary Realtime Clock</Description><StartTime><Timestamp dt:dt="int">0</Timestamp><DateUtc dt:dt="string">2017-05-10T09:56:40Z</DateUtc></StartTime><FrequencyChanges><FrequencyChange><Frequency dt:dt="r8">3312919</Frequency><Timestamp dt:dt="r8">25137225858</Timestamp><Current dt:dt="…	60.003	1	right	-631934881	2017-10-05	11:56:40	09:56:40	female	129	{LEFTARROW}	78							0	337613	337550	{LEFTARROW}	63	336429	336117	812	left8	6	4	108	mask6	0	337533	0	337333	eqm10_NoEyeNmodel1_dir	0	V	gazeCOD	GazeCoDxp	1	400	0	337033	4	336933
GazeCoD_1Model_male	11	2	21	<?xml version="1.0"?>\n<Clock xmlns:dt="urn:schemas-microsoft-com:datatypes"><Description dt:dt="string">E-Prime Primary Realtime Clock</Description><StartTime><Timestamp dt:dt="int">0</Timestamp><DateUtc dt:dt="string">2017-05-10T09:56:40Z</DateUtc></StartTime><FrequencyChanges><FrequencyChange><Frequency dt:dt="r8">3312919</Frequency><Timestamp dt:dt="r8">25137225858</Timestamp><Current dt:dt="…	60.003	1	right	-631934881	2017-10-05	11:56:40	09:56:40	female	130	{RIGHTARROW}	77							0	339149	339083	{RIGHTARROW}	65	337961	337633	828	right8	33	4	109	mask33	0	339066	-1	338866	eqm10_NoEyeNmodel1_dir	90	HV	gazeCOD	GazeCoDxp	1	400	0	338567	6	338467
GazeCoD_1Model_male	11	2	21	<?xml version="1.0"?>\n<Clock xmlns:dt="urn:schemas-microsoft-com:datatypes"><Description dt:dt="string">E-Prime Primary Realtime Clock</Description><StartTime><Timestamp dt:dt="int">0</Timestamp><DateUtc dt:dt="string">2017-05-10T09:56:40Z</DateUtc></StartTime><FrequencyChanges><FrequencyChange><Frequency dt:dt="r8">3312919</Frequency><Timestamp dt:dt="r8">25137225858</Timestamp><Current dt:dt="…	60.003	1	right	-631934881	2017-10-05	11:56:40	09:56:40	female	131	{RIGHTARROW}	77							0	340764	340700	{RIGHTARROW}	64	339577	339166	911	right8	22	4	110	mask22	0	340683	0	340483	eqm10_NoEyeNmodel1_dir	90	H	gazeCOD	GazeCoDxp	1	400	0	340183	6	340083
GazeCoD_1Model_male	11	2	21	<?xml version="1.0"?>\n<Clock xmlns:dt="urn:schemas-microsoft-com:datatypes"><Description dt:dt="string">E-Prime Primary Realtime Clock</Description><StartTime><Timestamp dt:dt="int">0</Timestamp><DateUtc dt:dt="string">2017-05-10T09:56:40Z</DateUtc></StartTime><FrequencyChanges><FrequencyChange><Frequency dt:dt="r8">3312919</Frequency><Timestamp dt:dt="r8">25137225858</Timestamp><Current dt:dt="…	60.003	1	right	-631934881	2017-10-05	11:56:40	09:56:40	female	132	{RIGHTARROW}	44							0	344004	343883	{RIGHTARROW}	121	342761	342416	845	right3,2	19	4	111	mask19	0	343866	0	343666	eqm10_NoEyeNmodel1_dir	90	H	gazeCOD	GazeCoDxp	1	400	0	343366	5	343266
GazeCoD_1Model_male	11	2	21	<?xml version="1.0"?>\n<Clock xmlns:dt="urn:schemas-microsoft-com:datatypes"><Description dt:dt="string">E-Prime Primary Realtime Clock</Description><StartTime><Timestamp dt:dt="int">0</Timestamp><DateUtc dt:dt="string">2017-05-10T09:56:40Z</DateUtc></StartTime><FrequencyChanges><FrequencyChange><Frequency dt:dt="r8">3312919</Frequency><Timestamp dt:dt="r8">25137225858</Timestamp><Current dt:dt="…	60.003	1	right	-631934881	2017-10-05	11:56:40	09:56:40	female	133	{LEFTARROW}	51							0	345636	345433	{DOWNARROW}	203	344306	344016	790	left3,2	14	4	112	mask14	0	345416	0	345216	eqm10_NoEyeNmodel1_dir	90	H	gazeCOD	GazeCoDxp	0	400	0	344916	10	344816
GazeCoD_1Model_male	11	2	21	<?xml version="1.0"?>\n<Clock xmlns:dt="urn:schemas-microsoft-com:datatypes"><Description dt:dt="string">E-Prime Primary Realtime Clock</Description><StartTime><Timestamp dt:dt="int">0</Timestamp><DateUtc dt:dt="string">2017-05-10T09:56:40Z</DateUtc></StartTime><FrequencyChanges><FrequencyChange><Frequency dt:dt="r8">3312919</Frequency><Timestamp dt:dt="r8">25137225858</Timestamp><Current dt:dt="…	60.003	1	right	-631934881	2017-10-05	11:56:40	09:56:40	female	134	{LEFTARROW}	55							0	347244	347133	{DOWNARROW}	111	346019	345650	869	left6,4	16	4	113	mask16	0	347116	0	346916	eqm10_NoEyeNmodel1_dir	90	H	gazeCOD	GazeCoDxp	0	400	0	346616	-3	346516
GazeCoD_1Model_male	11	2	21	<?xml version="1.0"?>\n<Clock xmlns:dt="urn:schemas-microsoft-com:datatypes"><Description dt:dt="string">E-Prime Primary Realtime Clock</Description><StartTime><Timestamp dt:dt="int">0</Timestamp><DateUtc dt:dt="string">2017-05-10T09:56:40Z</DateUtc></StartTime><FrequencyChanges><FrequencyChange><Frequency dt:dt="r8">3312919</Frequency><Timestamp dt:dt="r8">25137225858</Timestamp><Current dt:dt="…	60.003	1	right	-631934881	2017-10-05	11:56:40	09:56:40	female	135	{DOWNARROW}	79							0	348804	348699	{DOWNARROW}	105	347583	347266	817	DG0	23	4	114	mask23	0	348683	0	348483	eqm10_NoEyeNmodel1_dir	90	HV	gazeCOD	GazeCoDxp	1	400	0	348183	0	348083
GazeCoD_1Model_male	11	2	21	<?xml version="1.0"?>\n<Clock xmlns:dt="urn:schemas-microsoft-com:datatypes"><Description dt:dt="string">E-Prime Primary Realtime Clock</Description><StartTime><Timestamp dt:dt="int">0</Timestamp><DateUtc dt:dt="string">2017-05-10T09:56:40Z</DateUtc></StartTime><FrequencyChanges><FrequencyChange><Frequency dt:dt="r8">3312919</Frequency><Timestamp dt:dt="r8">25137225858</Timestamp><Current dt:dt="…	60.003	1	right	-631934881	2017-10-05	11:56:40	09:56:40	female	136	{RIGHTARROW}	46							0	350396	350266	{DOWNARROW}	130	349140	348816	824	right1,6	7	4	115	mask7	0	350249	0	350049	eqm10_NoEyeNmodel1_dir	0	V	gazeCOD	GazeCoDxp	0	400	0	349749	9	349649
GazeCoD_1Model_male	11	2	21	<?xml version="1.0"?>\n<Clock xmlns:dt="urn:schemas-microsoft-com:datatypes"><Description dt:dt="string">E-Prime Primary Realtime Clock</Description><StartTime><Timestamp dt:dt="int">0</Timestamp><DateUtc dt:dt="string">2017-05-10T09:56:40Z</DateUtc></StartTime><FrequencyChanges><FrequencyChange><Frequency dt:dt="r8">3312919</Frequency><Timestamp dt:dt="r8">25137225858</Timestamp><Current dt:dt="…	60.003	1	right	-631934881	2017-10-05	11:56:40	09:56:40	female	137	{DOWNARROW}	79							0	351868	351799	{DOWNARROW}	69	350677	350416	761	DG0	1	4	116	mask1	0	351783	0	351583	eqm10_NoEyeNmodel1_dir	0	V	gazeCOD	GazeCoDxp	1	400	0	351283	6	351183
GazeCoD_1Model_male	11	2	21	<?xml version="1.0"?>\n<Clock xmlns:dt="urn:schemas-microsoft-com:datatypes"><Description dt:dt="string">E-Prime Primary Realtime Clock</Description><StartTime><Timestamp dt:dt="int">0</Timestamp><DateUtc dt:dt="string">2017-05-10T09:56:40Z</DateUtc></StartTime><FrequencyChanges><FrequencyChange><Frequency dt:dt="r8">3312919</Frequency><Timestamp dt:dt="r8">25137225858</Timestamp><Current dt:dt="…	60.003	1	right	-631934881	2017-10-05	11:56:40	09:56:40	female	138	{LEFTARROW}	49							0	353388	353299	{DOWNARROW}	89	352174	351883	791	left1,6	2	4	117	mask2	0	353282	-1	353082	eqm10_NoEyeNmodel1_dir	0	V	gazeCOD	GazeCoDxp	0	400	0	352783	9	352683
GazeCoD_1Model_male	11	2	21	<?xml version="1.0"?>\n<Clock xmlns:dt="urn:schemas-microsoft-com:datatypes"><Description dt:dt="string">E-Prime Primary Realtime Clock</Description><StartTime><Timestamp dt:dt="int">0</Timestamp><DateUtc dt:dt="string">2017-05-10T09:56:40Z</DateUtc></StartTime><FrequencyChanges><FrequencyChange><Frequency dt:dt="r8">3312919</Frequency><Timestamp dt:dt="r8">25137225858</Timestamp><Current dt:dt="…	60.003	1	right	-631934881	2017-10-05	11:56:40	09:56:40	female	139	{LEFTARROW}	55							0	354988	354866	{DOWNARROW}	122	353751	353399	852	left6,4	27	4	118	mask27	0	354849	0	354649	eqm10_NoEyeNmodel1_dir	90	HV	gazeCOD	GazeCoDxp	0	400	0	354349	-2	354249
GazeCoD_1Model_male	11	2	21	<?xml version="1.0"?>\n<Clock xmlns:dt="urn:schemas-microsoft-com:datatypes"><Description dt:dt="string">E-Prime Primary Realtime Clock</Description><StartTime><Timestamp dt:dt="int">0</Timestamp><DateUtc dt:dt="string">2017-05-10T09:56:40Z</DateUtc></StartTime><FrequencyChanges><FrequencyChange><Frequency dt:dt="r8">3312919</Frequency><Timestamp dt:dt="r8">25137225858</Timestamp><Current dt:dt="…	60.003	1	right	-631934881	2017-10-05	11:56:40	09:56:40	female	140	{RIGHTARROW}	42							0	356572	356466	{RIGHTARROW}	106	355350	354999	851	right4,8	20	4	119	mask20	0	356449	0	356249	eqm10_NoEyeNmodel1_dir	90	H	gazeCOD	GazeCoDxp	1	400	0	355949	-1	355849
GazeCoD_1Model_male	11	2	21	<?xml version="1.0"?>\n<Clock xmlns:dt="urn:schemas-microsoft-com:datatypes"><Description dt:dt="string">E-Prime Primary Realtime Clock</Description><StartTime><Timestamp dt:dt="int">0</Timestamp><DateUtc dt:dt="string">2017-05-10T09:56:40Z</DateUtc></StartTime><FrequencyChanges><FrequencyChange><Frequency dt:dt="r8">3312919</Frequency><Timestamp dt:dt="r8">25137225858</Timestamp><Current dt:dt="…	60.003	1	right	-631934881	2017-10-05	11:56:40	09:56:40	female	141	{RIGHTARROW}	42							0	358212	358032	{RIGHTARROW}	180	356915	356582	833	right4,8	31	4	120	mask31	0	358016	0	357816	eqm10_NoEyeNmodel1_dir	90	HV	gazeCOD	GazeCoDxp	1	400	0	357516	1	357416
GazeCoD_1Model_male	11	2	21	<?xml version="1.0"?>\n<Clock xmlns:dt="urn:schemas-microsoft-com:datatypes"><Description dt:dt="string">E-Prime Primary Realtime Clock</Description><StartTime><Timestamp dt:dt="int">0</Timestamp><DateUtc dt:dt="string">2017-05-10T09:56:40Z</DateUtc></StartTime><FrequencyChanges><FrequencyChange><Frequency dt:dt="r8">3312919</Frequency><Timestamp dt:dt="r8">25137225858</Timestamp><Current dt:dt="…	60.003	1	right	-631934881	2017-10-05	11:56:40	09:56:40	female	142	{LEFTARROW}	51							0	359780	359699	{DOWNARROW}	80	358575	358232	843	left3,2	3	4	121	mask3	0	359682	0	359482	eqm10_NoEyeNmodel1_dir	0	V	gazeCOD	GazeCoDxp	0	400	0	359182	7	359082
GazeCoD_1Model_male	11	2	21	<?xml version="1.0"?>\n<Clock xmlns:dt="urn:schemas-microsoft-com:datatypes"><Description dt:dt="string">E-Prime Primary Realtime Clock</Description><StartTime><Timestamp dt:dt="int">0</Timestamp><DateUtc dt:dt="string">2017-05-10T09:56:40Z</DateUtc></StartTime><FrequencyChanges><FrequencyChange><Frequency dt:dt="r8">3312919</Frequency><Timestamp dt:dt="r8">25137225858</Timestamp><Current dt:dt="…	60.003	1	right	-631934881	2017-10-05	11:56:40	09:56:40	female	143	{LEFTARROW}	78							0	361283	361215	{LEFTARROW}	68	360096	359799	797	left8	28	4	122	mask28	0	361199	0	360999	eqm10_NoEyeNmodel1_dir	90	HV	gazeCOD	GazeCoDxp	1	400	0	360699	3	360599
GazeCoD_1Model_male	11	2	21	<?xml version="1.0"?>\n<Clock xmlns:dt="urn:schemas-microsoft-com:datatypes"><Description dt:dt="string">E-Prime Primary Realtime Clock</Description><StartTime><Timestamp dt:dt="int">0</Timestamp><DateUtc dt:dt="string">2017-05-10T09:56:40Z</DateUtc></StartTime><FrequencyChanges><FrequencyChange><Frequency dt:dt="r8">3312919</Frequency><Timestamp dt:dt="r8">25137225858</Timestamp><Current dt:dt="…	60.003	1	right	-631934881	2017-10-05	11:56:40	09:56:40	female	144	{RIGHTARROW}	40							0	362867	362749	{RIGHTARROW}	118	361622	361299	823	right6,4	10	4	123	mask10	0	362732	0	362532	eqm10_NoEyeNmodel1_dir	0	V	gazeCOD	GazeCoDxp	1	400	0	362232	10	362132
GazeCoD_1Model_male	11	2	21	<?xml version="1.0"?>\n<Clock xmlns:dt="urn:schemas-microsoft-com:datatypes"><Description dt:dt="string">E-Prime Primary Realtime Clock</Description><StartTime><Timestamp dt:dt="int">0</Timestamp><DateUtc dt:dt="string">2017-05-10T09:56:40Z</DateUtc></StartTime><FrequencyChanges><FrequencyChange><Frequency dt:dt="r8">3312919</Frequency><Timestamp dt:dt="r8">25137225858</Timestamp><Current dt:dt="…	60.003	1	right	-631934881	2017-10-05	11:56:40	09:56:40	female	145	{RIGHTARROW}	42							0	364531	364432	{RIGHTARROW}	99	363307	362882	925	right4,8	9	4	124	mask9	0	364415	0	364215	eqm10_NoEyeNmodel1_dir	0	V	gazeCOD	GazeCoDxp	1	400	0	363915	8	363815
GazeCoD_1Model_male	11	2	21	<?xml version="1.0"?>\n<Clock xmlns:dt="urn:schemas-microsoft-com:datatypes"><Description dt:dt="string">E-Prime Primary Realtime Clock</Description><StartTime><Timestamp dt:dt="int">0</Timestamp><DateUtc dt:dt="string">2017-05-10T09:56:40Z</DateUtc></StartTime><FrequencyChanges><FrequencyChange><Frequency dt:dt="r8">3312919</Frequency><Timestamp dt:dt="r8">25137225858</Timestamp><Current dt:dt="…	60.003	1	right	-631934881	2017-10-05	11:56:40	09:56:40	female	146	{LEFTARROW}	53							0	366003	365949	{DOWNARROW}	54	364830	364549	781	left4,8	15	4	125	mask15	0	365932	0	365732	eqm10_NoEyeNmodel1_dir	90	H	gazeCOD	GazeCoDxp	0	400	0	365432	2	365332
GazeCoD_1Model_male	11	2	21	<?xml version="1.0"?>\n<Clock xmlns:dt="urn:schemas-microsoft-com:datatypes"><Description dt:dt="string">E-Prime Primary Realtime Clock</Description><StartTime><Timestamp dt:dt="int">0</Timestamp><DateUtc dt:dt="string">2017-05-10T09:56:40Z</DateUtc></StartTime><FrequencyChanges><FrequencyChange><Frequency dt:dt="r8">3312919</Frequency><Timestamp dt:dt="r8">25137225858</Timestamp><Current dt:dt="…	60.003	1	right	-631934881	2017-10-05	11:56:40	09:56:40	female	147	{LEFTARROW}	51							0	367635	367382	{DOWNARROW}	253	366271	366015	756	left3,2	25	4	126	mask25	0	367365	-1	367165	eqm10_NoEyeNmodel1_dir	90	HV	gazeCOD	GazeCoDxp	0	400	0	366866	-5	366766
GazeCoD_1Model_male	11	2	21	<?xml version="1.0"?>\n<Clock xmlns:dt="urn:schemas-microsoft-com:datatypes"><Description dt:dt="string">E-Prime Primary Realtime Clock</Description><StartTime><Timestamp dt:dt="int">0</Timestamp><DateUtc dt:dt="string">2017-05-10T09:56:40Z</DateUtc></StartTime><FrequencyChanges><FrequencyChange><Frequency dt:dt="r8">3312919</Frequency><Timestamp dt:dt="r8">25137225858</Timestamp><Current dt:dt="…	60.003	1	right	-631934881	2017-10-05	11:56:40	09:56:40	female	148	{RIGHTARROW}	46							0	369483	369165	{RIGHTARROW}	318	368047	367648	899	right1,6	29	4	127	mask29	0	369148	0	368948	eqm10_NoEyeNmodel1_dir	90	HV	gazeCOD	GazeCoDxp	1	400	0	368648	1	368548
GazeCoD_1Model_male	11	2	21	<?xml version="1.0"?>\n<Clock xmlns:dt="urn:schemas-microsoft-com:datatypes"><Description dt:dt="string">E-Prime Primary Realtime Clock</Description><StartTime><Timestamp dt:dt="int">0</Timestamp><DateUtc dt:dt="string">2017-05-10T09:56:40Z</DateUtc></StartTime><FrequencyChanges><FrequencyChange><Frequency dt:dt="r8">3312919</Frequency><Timestamp dt:dt="r8">25137225858</Timestamp><Current dt:dt="…	60.003	1	right	-631934881	2017-10-05	11:56:40	09:56:40	female	149	{LEFTARROW}	49							0	371291	371032	{DOWNARROW}	259	369916	369498	918	left1,6	13	4	128	mask13	0	371015	0	370815	eqm10_NoEyeNmodel1_dir	90	H	gazeCOD	GazeCoDxp	0	400	0	370515	-1	370415
GazeCoD_1Model_male	11	2	21	<?xml version="1.0"?>\n<Clock xmlns:dt="urn:schemas-microsoft-com:datatypes"><Description dt:dt="string">E-Prime Primary Realtime Clock</Description><StartTime><Timestamp dt:dt="int">0</Timestamp><DateUtc dt:dt="string">2017-05-10T09:56:40Z</DateUtc></StartTime><FrequencyChanges><FrequencyChange><Frequency dt:dt="r8">3312919</Frequency><Timestamp dt:dt="r8">25137225858</Timestamp><Current dt:dt="…	60.003	1	right	-631934881	2017-10-05	11:56:40	09:56:40	female	150	{RIGHTARROW}	77							0	372939	372748	{RIGHTARROW}	191	371623	371315	808	right8	11	4	129	mask11	0	372732	0	372532	eqm10_NoEyeNmodel1_dir	0	V	gazeCOD	GazeCoDxp	1	400	0	372232	9	372132
GazeCoD_1Model_male	11	2	21	<?xml version="1.0"?>\n<Clock xmlns:dt="urn:schemas-microsoft-com:datatypes"><Description dt:dt="string">E-Prime Primary Realtime Clock</Description><StartTime><Timestamp dt:dt="int">0</Timestamp><DateUtc dt:dt="string">2017-05-10T09:56:40Z</DateUtc></StartTime><FrequencyChanges><FrequencyChange><Frequency dt:dt="r8">3312919</Frequency><Timestamp dt:dt="r8">25137225858</Timestamp><Current dt:dt="…	60.003	1	right	-631934881	2017-10-05	11:56:40	09:56:40	female	151	{LEFTARROW}	53							0	374683	374482	{LEFTARROW}	201	373366	372948	918	left4,8	26	4	130	mask26	0	374465	0	374265	eqm10_NoEyeNmodel1_dir	90	HV	gazeCOD	GazeCoDxp	1	400	0	373965	-1	373865
GazeCoD_1Model_male	11	2	21	<?xml version="1.0"?>\n<Clock xmlns:dt="urn:schemas-microsoft-com:datatypes"><Description dt:dt="string">E-Prime Primary Realtime Clock</Description><StartTime><Timestamp dt:dt="int">0</Timestamp><DateUtc dt:dt="string">2017-05-10T09:56:40Z</DateUtc></StartTime><FrequencyChanges><FrequencyChange><Frequency dt:dt="r8">3312919</Frequency><Timestamp dt:dt="r8">25137225858</Timestamp><Current dt:dt="…	60.003	1	right	-631934881	2017-10-05	11:56:40	09:56:40	female	152	{RIGHTARROW}	44							0	376363	376065	{RIGHTARROW}	298	374950	374698	752	right3,2	8	4	131	mask8	0	376048	0	375848	eqm10_NoEyeNmodel1_dir	0	V	gazeCOD	GazeCoDxp	1	400	0	375548	-2	375448
GazeCoD_1Model_male	11	2	21	<?xml version="1.0"?>\n<Clock xmlns:dt="urn:schemas-microsoft-com:datatypes"><Description dt:dt="string">E-Prime Primary Realtime Clock</Description><StartTime><Timestamp dt:dt="int">0</Timestamp><DateUtc dt:dt="string">2017-05-10T09:56:40Z</DateUtc></StartTime><FrequencyChanges><FrequencyChange><Frequency dt:dt="r8">3312919</Frequency><Timestamp dt:dt="r8">25137225858</Timestamp><Current dt:dt="…	60.003	1	right	-631934881	2017-10-05	11:56:40	09:56:40	female	153	{DOWNARROW}	79							0	378163	377715	{DOWNARROW}	448	376790	376381	909	DG0	12	4	132	mask12	0	377698	0	377498	eqm10_NoEyeNmodel1_dir	90	H	gazeCOD	GazeCoDxp	1	400	0	377198	-192	377098
GazeCoD_1Model_male	11	2	21	<?xml version="1.0"?>\n<Clock xmlns:dt="urn:schemas-microsoft-com:datatypes"><Description dt:dt="string">E-Prime Primary Realtime Clock</Description><StartTime><Timestamp dt:dt="int">0</Timestamp><DateUtc dt:dt="string">2017-05-10T09:56:40Z</DateUtc></StartTime><FrequencyChanges><FrequencyChange><Frequency dt:dt="r8">3312919</Frequency><Timestamp dt:dt="r8">25137225858</Timestamp><Current dt:dt="…	60.003	1	right	-631934881	2017-10-05	11:56:40	09:56:40	female	154	{DOWNARROW}	79							0	379651	379598	{DOWNARROW}	53	378486	378181	805	DG0	1	5	133	mask1	0	379581	0	379381	eqm10_NoEyeNmodel1_dir	0	V	gazeCOD	GazeCoDxp	1	400	0	379081	-5	378981
GazeCoD_1Model_male	11	2	21	<?xml version="1.0"?>\n<Clock xmlns:dt="urn:schemas-microsoft-com:datatypes"><Description dt:dt="string">E-Prime Primary Realtime Clock</Description><StartTime><Timestamp dt:dt="int">0</Timestamp><DateUtc dt:dt="string">2017-05-10T09:56:40Z</DateUtc></StartTime><FrequencyChanges><FrequencyChange><Frequency dt:dt="r8">3312919</Frequency><Timestamp dt:dt="r8">25137225858</Timestamp><Current dt:dt="…	60.003	1	right	-631934881	2017-10-05	11:56:40	09:56:40	female	155	{LEFTARROW}	51							0	381514	381148	{DOWNARROW}	366	380032	379681	851	left3,2	14	5	134	mask14	0	381131	0	380931	eqm10_NoEyeNmodel1_dir	90	H	gazeCOD	GazeCoDxp	0	400	0	380631	-1	380531
GazeCoD_1Model_male	11	2	21	<?xml version="1.0"?>\n<Clock xmlns:dt="urn:schemas-microsoft-com:datatypes"><Description dt:dt="string">E-Prime Primary Realtime Clock</Description><StartTime><Timestamp dt:dt="int">0</Timestamp><DateUtc dt:dt="string">2017-05-10T09:56:40Z</DateUtc></StartTime><FrequencyChanges><FrequencyChange><Frequency dt:dt="r8">3312919</Frequency><Timestamp dt:dt="r8">25137225858</Timestamp><Current dt:dt="…	60.003	1	right	-631934881	2017-10-05	11:56:40	09:56:40	female	156	{RIGHTARROW}	46							0	383370	383064	{RIGHTARROW}	306	381939	381531	908	right1,6	29	5	135	mask29	0	383048	0	382848	eqm10_NoEyeNmodel1_dir	90	HV	gazeCOD	GazeCoDxp	1	400	0	382548	9	382448
GazeCoD_1Model_male	11	2	21	<?xml version="1.0"?>\n<Clock xmlns:dt="urn:schemas-microsoft-com:datatypes"><Description dt:dt="string">E-Prime Primary Realtime Clock</Description><StartTime><Timestamp dt:dt="int">0</Timestamp><DateUtc dt:dt="string">2017-05-10T09:56:40Z</DateUtc></StartTime><FrequencyChanges><FrequencyChange><Frequency dt:dt="r8">3312919</Frequency><Timestamp dt:dt="r8">25137225858</Timestamp><Current dt:dt="…	60.003	1	right	-631934881	2017-10-05	11:56:40	09:56:40	female	157	{DOWNARROW}	79							0	385130	384831	{DOWNARROW}	299	383707	383398	809	DG0	12	5	136	mask12	0	384814	0	384614	eqm10_NoEyeNmodel1_dir	90	H	gazeCOD	GazeCoDxp	1	400	0	384314	7	384214
GazeCoD_1Model_male	11	2	21	<?xml version="1.0"?>\n<Clock xmlns:dt="urn:schemas-microsoft-com:datatypes"><Description dt:dt="string">E-Prime Primary Realtime Clock</Description><StartTime><Timestamp dt:dt="int">0</Timestamp><DateUtc dt:dt="string">2017-05-10T09:56:40Z</DateUtc></StartTime><FrequencyChanges><FrequencyChange><Frequency dt:dt="r8">3312919</Frequency><Timestamp dt:dt="r8">25137225858</Timestamp><Current dt:dt="…	60.003	1	right	-631934881	2017-10-05	11:56:40	09:56:40	female	158	{LEFTARROW}	53							0	386770	386648	{DOWNARROW}	122	385530	385148	882	left4,8	15	5	137	mask15	0	386631	0	386431	eqm10_NoEyeNmodel1_dir	90	H	gazeCOD	GazeCoDxp	0	400	0	386131	1	386031
GazeCoD_1Model_male	11	2	21	<?xml version="1.0"?>\n<Clock xmlns:dt="urn:schemas-microsoft-com:datatypes"><Description dt:dt="string">E-Prime Primary Realtime Clock</Description><StartTime><Timestamp dt:dt="int">0</Timestamp><DateUtc dt:dt="string">2017-05-10T09:56:40Z</DateUtc></StartTime><FrequencyChanges><FrequencyChange><Frequency dt:dt="r8">3312919</Frequency><Timestamp dt:dt="r8">25137225858</Timestamp><Current dt:dt="…	60.003	1	right	-631934881	2017-10-05	11:56:40	09:56:40	female	159	{RIGHTARROW}	46							0	388482	388348	{DOWNARROW}	134	387232	386781	951	right1,6	7	5	138	mask7	0	388331	0	388131	eqm10_NoEyeNmodel1_dir	0	V	gazeCOD	GazeCoDxp	0	400	0	387831	-1	387731
GazeCoD_1Model_male	11	2	21	<?xml version="1.0"?>\n<Clock xmlns:dt="urn:schemas-microsoft-com:datatypes"><Description dt:dt="string">E-Prime Primary Realtime Clock</Description><StartTime><Timestamp dt:dt="int">0</Timestamp><DateUtc dt:dt="string">2017-05-10T09:56:40Z</DateUtc></StartTime><FrequencyChanges><FrequencyChange><Frequency dt:dt="r8">3312919</Frequency><Timestamp dt:dt="r8">25137225858</Timestamp><Current dt:dt="…	60.003	1	right	-631934881	2017-10-05	11:56:40	09:56:40	female	160	{LEFTARROW}	49							0	390114	389997	{DOWNARROW}	117	388872	388514	858	left1,6	2	5	139	mask2	0	389981	0	389781	eqm10_NoEyeNmodel1_dir	0	V	gazeCOD	GazeCoDxp	0	400	0	389481	9	389381
GazeCoD_1Model_male	11	2	21	<?xml version="1.0"?>\n<Clock xmlns:dt="urn:schemas-microsoft-com:datatypes"><Description dt:dt="string">E-Prime Primary Realtime Clock</Description><StartTime><Timestamp dt:dt="int">0</Timestamp><DateUtc dt:dt="string">2017-05-10T09:56:40Z</DateUtc></StartTime><FrequencyChanges><FrequencyChange><Frequency dt:dt="r8">3312919</Frequency><Timestamp dt:dt="r8">25137225858</Timestamp><Current dt:dt="…	60.003	1	right	-631934881	2017-10-05	11:56:40	09:56:40	female	161	{LEFTARROW}	55							0	391594	391531	{LEFTARROW}	63	390410	390131	779	left6,4	27	5	140	mask27	0	391514	0	391314	eqm10_NoEyeNmodel1_dir	90	HV	gazeCOD	GazeCoDxp	1	400	0	391014	4	390914
GazeCoD_1Model_male	11	2	21	<?xml version="1.0"?>\n<Clock xmlns:dt="urn:schemas-microsoft-com:datatypes"><Description dt:dt="string">E-Prime Primary Realtime Clock</Description><StartTime><Timestamp dt:dt="int">0</Timestamp><DateUtc dt:dt="string">2017-05-10T09:56:40Z</DateUtc></StartTime><FrequencyChanges><FrequencyChange><Frequency dt:dt="r8">3312919</Frequency><Timestamp dt:dt="r8">25137225858</Timestamp><Current dt:dt="…	60.003	1	right	-631934881	2017-10-05	11:56:40	09:56:40	female	162	{RIGHTARROW}	44							0	393274	393114	{RIGHTARROW}	160	392001	391614	887	right3,2	30	5	141	mask30	0	393097	0	392897	eqm10_NoEyeNmodel1_dir	90	HV	gazeCOD	GazeCoDxp	1	400	0	392597	-4	392497
GazeCoD_1Model_male	11	2	21	<?xml version="1.0"?>\n<Clock xmlns:dt="urn:schemas-microsoft-com:datatypes"><Description dt:dt="string">E-Prime Primary Realtime Clock</Description><StartTime><Timestamp dt:dt="int">0</Timestamp><DateUtc dt:dt="string">2017-05-10T09:56:40Z</DateUtc></StartTime><FrequencyChanges><FrequencyChange><Frequency dt:dt="r8">3312919</Frequency><Timestamp dt:dt="r8">25137225858</Timestamp><Current dt:dt="…	60.003	1	right	-631934881	2017-10-05	11:56:40	09:56:40	female	163	{RIGHTARROW}	42							0	394962	394714	{RIGHTARROW}	248	393592	393297	795	right4,8	9	5	142	mask9	0	394697	0	394497	eqm10_NoEyeNmodel1_dir	0	V	gazeCOD	GazeCoDxp	1	400	0	394197	5	394097
GazeCoD_1Model_male	11	2	21	<?xml version="1.0"?>\n<Clock xmlns:dt="urn:schemas-microsoft-com:datatypes"><Description dt:dt="string">E-Prime Primary Realtime Clock</Description><StartTime><Timestamp dt:dt="int">0</Timestamp><DateUtc dt:dt="string">2017-05-10T09:56:40Z</DateUtc></StartTime><FrequencyChanges><FrequencyChange><Frequency dt:dt="r8">3312919</Frequency><Timestamp dt:dt="r8">25137225858</Timestamp><Current dt:dt="…	60.003	1	right	-631934881	2017-10-05	11:56:40	09:56:40	female	164	{RIGHTARROW}	46							0	396794	396530	{DOWNARROW}	264	395404	394981	923	right1,6	18	5	143	mask18	0	396514	0	396314	eqm10_NoEyeNmodel1_dir	90	H	gazeCOD	GazeCoDxp	0	400	0	396014	10	395914
GazeCoD_1Model_male	11	2	21	<?xml version="1.0"?>\n<Clock xmlns:dt="urn:schemas-microsoft-com:datatypes"><Description dt:dt="string">E-Prime Primary Realtime Clock</Description><StartTime><Timestamp dt:dt="int">0</Timestamp><DateUtc dt:dt="string">2017-05-10T09:56:40Z</DateUtc></StartTime><FrequencyChanges><FrequencyChange><Frequency dt:dt="r8">3312919</Frequency><Timestamp dt:dt="r8">25137225858</Timestamp><Current dt:dt="…	60.003	1	right	-631934881	2017-10-05	11:56:40	09:56:40	female	165	{RIGHTARROW}	77							0	398514	398414	{RIGHTARROW}	100	397296	396814	982	right8	22	5	144	mask22	0	398397	0	398197	eqm10_NoEyeNmodel1_dir	90	H	gazeCOD	GazeCoDxp	1	400	0	397897	1	397797
GazeCoD_1Model_male	11	2	21	<?xml version="1.0"?>\n<Clock xmlns:dt="urn:schemas-microsoft-com:datatypes"><Description dt:dt="string">E-Prime Primary Realtime Clock</Description><StartTime><Timestamp dt:dt="int">0</Timestamp><DateUtc dt:dt="string">2017-05-10T09:56:40Z</DateUtc></StartTime><FrequencyChanges><FrequencyChange><Frequency dt:dt="r8">3312919</Frequency><Timestamp dt:dt="r8">25137225858</Timestamp><Current dt:dt="…	60.003	1	right	-631934881	2017-10-05	11:56:40	09:56:40	female	166	{LEFTARROW}	78							0	400138	399947	{LEFTARROW}	191	398831	398530	801	left8	28	5	145	mask28	0	399930	0	399730	eqm10_NoEyeNmodel1_dir	90	HV	gazeCOD	GazeCoDxp	1	400	0	399430	-1	399330
GazeCoD_1Model_male	11	2	21	<?xml version="1.0"?>\n<Clock xmlns:dt="urn:schemas-microsoft-com:datatypes"><Description dt:dt="string">E-Prime Primary Realtime Clock</Description><StartTime><Timestamp dt:dt="int">0</Timestamp><DateUtc dt:dt="string">2017-05-10T09:56:40Z</DateUtc></StartTime><FrequencyChanges><FrequencyChange><Frequency dt:dt="r8">3312919</Frequency><Timestamp dt:dt="r8">25137225858</Timestamp><Current dt:dt="…	60.003	1	right	-631934881	2017-10-05	11:56:40	09:56:40	female	167	{LEFTARROW}	51							0	401898	401664	{LEFTARROW}	234	400542	400164	878	left3,2	25	5	146	mask25	0	401647	0	401447	eqm10_NoEyeNmodel1_dir	90	HV	gazeCOD	GazeCoDxp	1	400	0	401147	5	401047
GazeCoD_1Model_male	11	2	21	<?xml version="1.0"?>\n<Clock xmlns:dt="urn:schemas-microsoft-com:datatypes"><Description dt:dt="string">E-Prime Primary Realtime Clock</Description><StartTime><Timestamp dt:dt="int">0</Timestamp><DateUtc dt:dt="string">2017-05-10T09:56:40Z</DateUtc></StartTime><FrequencyChanges><FrequencyChange><Frequency dt:dt="r8">3312919</Frequency><Timestamp dt:dt="r8">25137225858</Timestamp><Current dt:dt="…	60.003	1	right	-631934881	2017-10-05	11:56:40	09:56:40	female	168	{LEFTARROW}	51							0	403657	403397	{LEFTARROW}	260	402271	401914	857	left3,2	3	5	147	mask3	0	403380	0	403180	eqm10_NoEyeNmodel1_dir	0	V	gazeCOD	GazeCoDxp	1	400	0	402880	9	402780
GazeCoD_1Model_male	11	2	21	<?xml version="1.0"?>\n<Clock xmlns:dt="urn:schemas-microsoft-com:datatypes"><Description dt:dt="string">E-Prime Primary Realtime Clock</Description><StartTime><Timestamp dt:dt="int">0</Timestamp><DateUtc dt:dt="string">2017-05-10T09:56:40Z</DateUtc></StartTime><FrequencyChanges><FrequencyChange><Frequency dt:dt="r8">3312919</Frequency><Timestamp dt:dt="r8">25137225858</Timestamp><Current dt:dt="…	60.003	1	right	-631934881	2017-10-05	11:56:40	09:56:40	female	169	{LEFTARROW}	78							0	405457	405197	{LEFTARROW}	260	404080	403680	900	left8	6	5	148	mask6	0	405180	0	404980	eqm10_NoEyeNmodel1_dir	0	V	gazeCOD	GazeCoDxp	1	400	0	404680	0	404580
GazeCoD_1Model_male	11	2	21	<?xml version="1.0"?>\n<Clock xmlns:dt="urn:schemas-microsoft-com:datatypes"><Description dt:dt="string">E-Prime Primary Realtime Clock</Description><StartTime><Timestamp dt:dt="int">0</Timestamp><DateUtc dt:dt="string">2017-05-10T09:56:40Z</DateUtc></StartTime><FrequencyChanges><FrequencyChange><Frequency dt:dt="r8">3312919</Frequency><Timestamp dt:dt="r8">25137225858</Timestamp><Current dt:dt="…	60.003	1	right	-631934881	2017-10-05	11:56:40	09:56:40	female	170	{RIGHTARROW}	42							0	407313	407080	{RIGHTARROW}	233	405948	405480	968	right4,8	20	5	149	mask20	0	407047	0	406847	eqm10_NoEyeNmodel1_dir	90	H	gazeCOD	GazeCoDxp	1	400	0	406547	-1	406447
GazeCoD_1Model_male	11	2	21	<?xml version="1.0"?>\n<Clock xmlns:dt="urn:schemas-microsoft-com:datatypes"><Description dt:dt="string">E-Prime Primary Realtime Clock</Description><StartTime><Timestamp dt:dt="int">0</Timestamp><DateUtc dt:dt="string">2017-05-10T09:56:40Z</DateUtc></StartTime><FrequencyChanges><FrequencyChange><Frequency dt:dt="r8">3312919</Frequency><Timestamp dt:dt="r8">25137225858</Timestamp><Current dt:dt="…	60.003	1	right	-631934881	2017-10-05	11:56:40	09:56:40	female	171	{LEFTARROW}	49							0	409017	408780	{DOWNARROW}	237	407638	407330	808	left1,6	13	5	150	mask13	0	408747	0	408547	eqm10_NoEyeNmodel1_dir	90	H	gazeCOD	GazeCoDxp	0	400	0	408247	9	408147
GazeCoD_1Model_male	11	2	21	<?xml version="1.0"?>\n<Clock xmlns:dt="urn:schemas-microsoft-com:datatypes"><Description dt:dt="string">E-Prime Primary Realtime Clock</Description><StartTime><Timestamp dt:dt="int">0</Timestamp><DateUtc dt:dt="string">2017-05-10T09:56:40Z</DateUtc></StartTime><FrequencyChanges><FrequencyChange><Frequency dt:dt="r8">3312919</Frequency><Timestamp dt:dt="r8">25137225858</Timestamp><Current dt:dt="…	60.003	1	right	-631934881	2017-10-05	11:56:40	09:56:40	female	172	{LEFTARROW}	53							0	410865	410613	{LEFTARROW}	252	409489	409030	959	left4,8	26	5	151	mask26	0	410596	0	410396	eqm10_NoEyeNmodel1_dir	90	HV	gazeCOD	GazeCoDxp	1	400	0	410096	7	409996
GazeCoD_1Model_male	11	2	21	<?xml version="1.0"?>\n<Clock xmlns:dt="urn:schemas-microsoft-com:datatypes"><Description dt:dt="string">E-Prime Primary Realtime Clock</Description><StartTime><Timestamp dt:dt="int">0</Timestamp><DateUtc dt:dt="string">2017-05-10T09:56:40Z</DateUtc></StartTime><FrequencyChanges><FrequencyChange><Frequency dt:dt="r8">3312919</Frequency><Timestamp dt:dt="r8">25137225858</Timestamp><Current dt:dt="…	60.003	1	right	-631934881	2017-10-05	11:56:40	09:56:40	female	173	{RIGHTARROW}	40							0	412401	412296	{RIGHTARROW}	105	411177	410880	797	right6,4	10	5	152	mask10	0	412280	0	412080	eqm10_NoEyeNmodel1_dir	0	V	gazeCOD	GazeCoDxp	1	400	0	411780	3	411680
GazeCoD_1Model_male	11	2	21	<?xml version="1.0"?>\n<Clock xmlns:dt="urn:schemas-microsoft-com:datatypes"><Description dt:dt="string">E-Prime Primary Realtime Clock</Description><StartTime><Timestamp dt:dt="int">0</Timestamp><DateUtc dt:dt="string">2017-05-10T09:56:40Z</DateUtc></StartTime><FrequencyChanges><FrequencyChange><Frequency dt:dt="r8">3312919</Frequency><Timestamp dt:dt="r8">25137225858</Timestamp><Current dt:dt="…	60.003	1	right	-631934881	2017-10-05	11:56:40	09:56:40	female	174	{RIGHTARROW}	42							0	414169	413896	{RIGHTARROW}	273	412778	412430	848	right4,8	31	5	153	mask31	0	413880	0	413680	eqm10_NoEyeNmodel1_dir	90	HV	gazeCOD	GazeCoDxp	1	400	0	413380	2	413280
GazeCoD_1Model_male	11	2	21	<?xml version="1.0"?>\n<Clock xmlns:dt="urn:schemas-microsoft-com:datatypes"><Description dt:dt="string">E-Prime Primary Realtime Clock</Description><StartTime><Timestamp dt:dt="int">0</Timestamp><DateUtc dt:dt="string">2017-05-10T09:56:40Z</DateUtc></StartTime><FrequencyChanges><FrequencyChange><Frequency dt:dt="r8">3312919</Frequency><Timestamp dt:dt="r8">25137225858</Timestamp><Current dt:dt="…	60.003	1	right	-631934881	2017-10-05	11:56:40	09:56:40	female	175	{LEFTARROW}	49							0	415865	415630	{LEFTARROW}	235	414514	414196	818	left1,6	24	5	154	mask24	0	415613	0	415413	eqm10_NoEyeNmodel1_dir	90	HV	gazeCOD	GazeCoDxp	1	400	0	415113	-1	415013
GazeCoD_1Model_male	11	2	21	<?xml version="1.0"?>\n<Clock xmlns:dt="urn:schemas-microsoft-com:datatypes"><Description dt:dt="string">E-Prime Primary Realtime Clock</Description><StartTime><Timestamp dt:dt="int">0</Timestamp><DateUtc dt:dt="string">2017-05-10T09:56:40Z</DateUtc></StartTime><FrequencyChanges><FrequencyChange><Frequency dt:dt="r8">3312919</Frequency><Timestamp dt:dt="r8">25137225858</Timestamp><Current dt:dt="…	60.003	1	right	-631934881	2017-10-05	11:56:40	09:56:40	female	176	{LEFTARROW}	53							0	417569	417413	{LEFTARROW}	156	416287	415880	907	left4,8	4	5	155	mask4	0	417396	0	417196	eqm10_NoEyeNmodel1_dir	0	V	gazeCOD	GazeCoDxp	1	400	0	416896	9	416796
GazeCoD_1Model_male	11	2	21	<?xml version="1.0"?>\n<Clock xmlns:dt="urn:schemas-microsoft-com:datatypes"><Description dt:dt="string">E-Prime Primary Realtime Clock</Description><StartTime><Timestamp dt:dt="int">0</Timestamp><DateUtc dt:dt="string">2017-05-10T09:56:40Z</DateUtc></StartTime><FrequencyChanges><FrequencyChange><Frequency dt:dt="r8">3312919</Frequency><Timestamp dt:dt="r8">25137225858</Timestamp><Current dt:dt="…	60.003	1	right	-631934881	2017-10-05	11:56:40	09:56:40	female	177	{RIGHTARROW}	44							0	419105	419013	{RIGHTARROW}	92	417899	417579	820	right3,2	19	5	156	mask19	0	418996	0	418796	eqm10_NoEyeNmodel1_dir	90	H	gazeCOD	GazeCoDxp	1	400	0	418496	-3	418396
GazeCoD_1Model_male	11	2	21	<?xml version="1.0"?>\n<Clock xmlns:dt="urn:schemas-microsoft-com:datatypes"><Description dt:dt="string">E-Prime Primary Realtime Clock</Description><StartTime><Timestamp dt:dt="int">0</Timestamp><DateUtc dt:dt="string">2017-05-10T09:56:40Z</DateUtc></StartTime><FrequencyChanges><FrequencyChange><Frequency dt:dt="r8">3312919</Frequency><Timestamp dt:dt="r8">25137225858</Timestamp><Current dt:dt="…	60.003	1	right	-631934881	2017-10-05	11:56:40	09:56:40	female	178	{DOWNARROW}	79							0	420873	420613	{DOWNARROW}	260	419489	419129	860	DG0	23	5	157	mask23	0	420596	0	420396	eqm10_NoEyeNmodel1_dir	90	HV	gazeCOD	GazeCoDxp	1	400	0	420096	7	419996
GazeCoD_1Model_male	11	2	21	<?xml version="1.0"?>\n<Clock xmlns:dt="urn:schemas-microsoft-com:datatypes"><Description dt:dt="string">E-Prime Primary Realtime Clock</Description><StartTime><Timestamp dt:dt="int">0</Timestamp><DateUtc dt:dt="string">2017-05-10T09:56:40Z</DateUtc></StartTime><FrequencyChanges><FrequencyChange><Frequency dt:dt="r8">3312919</Frequency><Timestamp dt:dt="r8">25137225858</Timestamp><Current dt:dt="…	60.003	1	right	-631934881	2017-10-05	11:56:40	09:56:40	female	179	{LEFTARROW}	78							0	422689	422446	{LEFTARROW}	243	421332	420896	936	left8	17	5	158	mask17	0	422429	0	422229	eqm10_NoEyeNmodel1_dir	90	H	gazeCOD	GazeCoDxp	1	400	0	421929	-3	421829
GazeCoD_1Model_male	11	2	21	<?xml version="1.0"?>\n<Clock xmlns:dt="urn:schemas-microsoft-com:datatypes"><Description dt:dt="string">E-Prime Primary Realtime Clock</Description><StartTime><Timestamp dt:dt="int">0</Timestamp><DateUtc dt:dt="string">2017-05-10T09:56:40Z</DateUtc></StartTime><FrequencyChanges><FrequencyChange><Frequency dt:dt="r8">3312919</Frequency><Timestamp dt:dt="r8">25137225858</Timestamp><Current dt:dt="…	60.003	1	right	-631934881	2017-10-05	11:56:40	09:56:40	female	180	{RIGHTARROW}	77							0	424481	424246	{RIGHTARROW}	234	423133	422713	920	right8	11	5	159	mask11	0	424229	0	424029	eqm10_NoEyeNmodel1_dir	0	V	gazeCOD	GazeCoDxp	1	400	0	423729	-4	423629
GazeCoD_1Model_male	11	2	21	<?xml version="1.0"?>\n<Clock xmlns:dt="urn:schemas-microsoft-com:datatypes"><Description dt:dt="string">E-Prime Primary Realtime Clock</Description><StartTime><Timestamp dt:dt="int">0</Timestamp><DateUtc dt:dt="string">2017-05-10T09:56:40Z</DateUtc></StartTime><FrequencyChanges><FrequencyChange><Frequency dt:dt="r8">3312919</Frequency><Timestamp dt:dt="r8">25137225858</Timestamp><Current dt:dt="…	60.003	1	right	-631934881	2017-10-05	11:56:40	09:56:40	female	181	{RIGHTARROW}	77							0	426376	426112	{RIGHTARROW}	264	424987	424496	991	right8	33	5	160	mask33	0	426096	0	425896	eqm10_NoEyeNmodel1_dir	90	HV	gazeCOD	GazeCoDxp	1	400	0	425596	9	425496
GazeCoD_1Model_male	11	2	21	<?xml version="1.0"?>\n<Clock xmlns:dt="urn:schemas-microsoft-com:datatypes"><Description dt:dt="string">E-Prime Primary Realtime Clock</Description><StartTime><Timestamp dt:dt="int">0</Timestamp><DateUtc dt:dt="string">2017-05-10T09:56:40Z</DateUtc></StartTime><FrequencyChanges><FrequencyChange><Frequency dt:dt="r8">3312919</Frequency><Timestamp dt:dt="r8">25137225858</Timestamp><Current dt:dt="…	60.003	1	right	-631934881	2017-10-05	11:56:40	09:56:40	female	182	{LEFTARROW}	55							0	428264	427979	{LEFTARROW}	285	426865	426396	969	left6,4	5	5	161	mask5	0	427962	0	427762	eqm10_NoEyeNmodel1_dir	0	V	gazeCOD	GazeCoDxp	1	400	0	427462	-3	427362
GazeCoD_1Model_male	11	2	21	<?xml version="1.0"?>\n<Clock xmlns:dt="urn:schemas-microsoft-com:datatypes"><Description dt:dt="string">E-Prime Primary Realtime Clock</Description><StartTime><Timestamp dt:dt="int">0</Timestamp><DateUtc dt:dt="string">2017-05-10T09:56:40Z</DateUtc></StartTime><FrequencyChanges><FrequencyChange><Frequency dt:dt="r8">3312919</Frequency><Timestamp dt:dt="r8">25137225858</Timestamp><Current dt:dt="…	60.003	1	right	-631934881	2017-10-05	11:56:40	09:56:40	female	183	{RIGHTARROW}	44							0	430192	429896	{RIGHTARROW}	296	428772	428279	993	right3,2	8	5	162	mask8	0	429879	0	429679	eqm10_NoEyeNmodel1_dir	0	V	gazeCOD	GazeCoDxp	1	400	0	429379	7	429279
GazeCoD_1Model_male	11	2	21	<?xml version="1.0"?>\n<Clock xmlns:dt="urn:schemas-microsoft-com:datatypes"><Description dt:dt="string">E-Prime Primary Realtime Clock</Description><StartTime><Timestamp dt:dt="int">0</Timestamp><DateUtc dt:dt="string">2017-05-10T09:56:40Z</DateUtc></StartTime><FrequencyChanges><FrequencyChange><Frequency dt:dt="r8">3312919</Frequency><Timestamp dt:dt="r8">25137225858</Timestamp><Current dt:dt="…	60.003	1	right	-631934881	2017-10-05	11:56:40	09:56:40	female	184	{RIGHTARROW}	40							0	432088	431779	{RIGHTARROW}	309	430655	430212	943	right6,4	21	5	163	mask21	0	431762	0	431562	eqm10_NoEyeNmodel1_dir	90	H	gazeCOD	GazeCoDxp	1	400	0	431262	7	431162
GazeCoD_1Model_male	11	2	21	<?xml version="1.0"?>\n<Clock xmlns:dt="urn:schemas-microsoft-com:datatypes"><Description dt:dt="string">E-Prime Primary Realtime Clock</Description><StartTime><Timestamp dt:dt="int">0</Timestamp><DateUtc dt:dt="string">2017-05-10T09:56:40Z</DateUtc></StartTime><FrequencyChanges><FrequencyChange><Frequency dt:dt="r8">3312919</Frequency><Timestamp dt:dt="r8">25137225858</Timestamp><Current dt:dt="…	60.003	1	right	-631934881	2017-10-05	11:56:40	09:56:40	female	185	{LEFTARROW}	55							0	434008	433712	{LEFTARROW}	296	432588	432112	976	left6,4	16	5	164	mask16	0	433695	0	433495	eqm10_NoEyeNmodel1_dir	90	H	gazeCOD	GazeCoDxp	1	400	0	433195	7	433095
GazeCoD_1Model_male	11	2	21	<?xml version="1.0"?>\n<Clock xmlns:dt="urn:schemas-microsoft-com:datatypes"><Description dt:dt="string">E-Prime Primary Realtime Clock</Description><StartTime><Timestamp dt:dt="int">0</Timestamp><DateUtc dt:dt="string">2017-05-10T09:56:40Z</DateUtc></StartTime><FrequencyChanges><FrequencyChange><Frequency dt:dt="r8">3312919</Frequency><Timestamp dt:dt="r8">25137225858</Timestamp><Current dt:dt="…	60.003	1	right	-631934881	2017-10-05	11:56:40	09:56:40	female	186	{RIGHTARROW}	40							0	435744	435412	{RIGHTARROW}	332	434300	434029	771	right6,4	32	5	165	mask32	0	435395	0	435195	eqm10_NoEyeNmodel1_dir	90	HV	gazeCOD	GazeCoDxp	1	400	0	434895	-5	434795
GazeCoD_1Model_male	11	2	21	<?xml version="1.0"?>\n<Clock xmlns:dt="urn:schemas-microsoft-com:datatypes"><Description dt:dt="string">E-Prime Primary Realtime Clock</Description><StartTime><Timestamp dt:dt="int">0</Timestamp><DateUtc dt:dt="string">2017-05-10T09:56:40Z</DateUtc></StartTime><FrequencyChanges><FrequencyChange><Frequency dt:dt="r8">3312919</Frequency><Timestamp dt:dt="r8">25137225858</Timestamp><Current dt:dt="…	60.003	1	right	-631934881	2017-10-05	11:56:40	09:56:40	female	187	{RIGHTARROW}	42							0	439088	438895	{RIGHTARROW}	193	437777	437379	898	right4,8	20	6	166	mask20	0	438878	0	438678	eqm10_NoEyeNmodel1_dir	90	H	gazeCOD	GazeCoDxp	1	400	0	438378	1	438278
GazeCoD_1Model_male	11	2	21	<?xml version="1.0"?>\n<Clock xmlns:dt="urn:schemas-microsoft-com:datatypes"><Description dt:dt="string">E-Prime Primary Realtime Clock</Description><StartTime><Timestamp dt:dt="int">0</Timestamp><DateUtc dt:dt="string">2017-05-10T09:56:40Z</DateUtc></StartTime><FrequencyChanges><FrequencyChange><Frequency dt:dt="r8">3312919</Frequency><Timestamp dt:dt="r8">25137225858</Timestamp><Current dt:dt="…	60.003	1	right	-631934881	2017-10-05	11:56:40	09:56:40	female	188	{LEFTARROW}	55							0	440808	440628	{LEFTARROW}	180	439517	439112	905	left6,4	5	6	167	mask5	0	440612	0	440412	eqm10_NoEyeNmodel1_dir	0	V	gazeCOD	GazeCoDxp	1	400	0	440112	-5	440012
GazeCoD_1Model_male	11	2	21	<?xml version="1.0"?>\n<Clock xmlns:dt="urn:schemas-microsoft-com:datatypes"><Description dt:dt="string">E-Prime Primary Realtime Clock</Description><StartTime><Timestamp dt:dt="int">0</Timestamp><DateUtc dt:dt="string">2017-05-10T09:56:40Z</DateUtc></StartTime><FrequencyChanges><FrequencyChange><Frequency dt:dt="r8">3312919</Frequency><Timestamp dt:dt="r8">25137225858</Timestamp><Current dt:dt="…	60.003	1	right	-631934881	2017-10-05	11:56:40	09:56:40	female	189	{LEFTARROW}	49							0	442584	442212	{DOWNARROW}	372	441089	440828	761	left1,6	13	6	168	mask13	0	442195	0	441995	eqm10_NoEyeNmodel1_dir	90	H	gazeCOD	GazeCoDxp	0	400	0	441695	6	441595
GazeCoD_1Model_male	11	2	21	<?xml version="1.0"?>\n<Clock xmlns:dt="urn:schemas-microsoft-com:datatypes"><Description dt:dt="string">E-Prime Primary Realtime Clock</Description><StartTime><Timestamp dt:dt="int">0</Timestamp><DateUtc dt:dt="string">2017-05-10T09:56:40Z</DateUtc></StartTime><FrequencyChanges><FrequencyChange><Frequency dt:dt="r8">3312919</Frequency><Timestamp dt:dt="r8">25137225858</Timestamp><Current dt:dt="…	60.003	1	right	-631934881	2017-10-05	11:56:40	09:56:40	female	190	{LEFTARROW}	78							0	444432	444195	{LEFTARROW}	237	443076	442595	981	left8	28	6	169	mask28	0	444178	0	443978	eqm10_NoEyeNmodel1_dir	90	HV	gazeCOD	GazeCoDxp	1	400	0	443678	2	443578
GazeCoD_1Model_male	11	2	21	<?xml version="1.0"?>\n<Clock xmlns:dt="urn:schemas-microsoft-com:datatypes"><Description dt:dt="string">E-Prime Primary Realtime Clock</Description><StartTime><Timestamp dt:dt="int">0</Timestamp><DateUtc dt:dt="string">2017-05-10T09:56:40Z</DateUtc></StartTime><FrequencyChanges><FrequencyChange><Frequency dt:dt="r8">3312919</Frequency><Timestamp dt:dt="r8">25137225858</Timestamp><Current dt:dt="…	60.003	1	right	-631934881	2017-10-05	11:56:40	09:56:40	female	191	{DOWNARROW}	79							0	446175	446011	{DOWNARROW}	164	444894	444445	949	DG0	23	6	170	mask23	0	445995	0	445795	eqm10_NoEyeNmodel1_dir	90	HV	gazeCOD	GazeCoDxp	1	400	0	445495	1	445395
GazeCoD_1Model_male	11	2	21	<?xml version="1.0"?>\n<Clock xmlns:dt="urn:schemas-microsoft-com:datatypes"><Description dt:dt="string">E-Prime Primary Realtime Clock</Description><StartTime><Timestamp dt:dt="int">0</Timestamp><DateUtc dt:dt="string">2017-05-10T09:56:40Z</DateUtc></StartTime><FrequencyChanges><FrequencyChange><Frequency dt:dt="r8">3312919</Frequency><Timestamp dt:dt="r8">25137225858</Timestamp><Current dt:dt="…	60.003	1	right	-631934881	2017-10-05	11:56:40	09:56:40	female	192	{RIGHTARROW}	42							0	448015	447728	{RIGHTARROW}	287	446604	446195	909	right4,8	31	6	171	mask31	0	447711	0	447511	eqm10_NoEyeNmodel1_dir	90	HV	gazeCOD	GazeCoDxp	1	400	0	447211	7	447111
GazeCoD_1Model_male	11	2	21	<?xml version="1.0"?>\n<Clock xmlns:dt="urn:schemas-microsoft-com:datatypes"><Description dt:dt="string">E-Prime Primary Realtime Clock</Description><StartTime><Timestamp dt:dt="int">0</Timestamp><DateUtc dt:dt="string">2017-05-10T09:56:40Z</DateUtc></StartTime><FrequencyChanges><FrequencyChange><Frequency dt:dt="r8">3312919</Frequency><Timestamp dt:dt="r8">25137225858</Timestamp><Current dt:dt="…	60.003	1	right	-631934881	2017-10-05	11:56:40	09:56:40	female	193	{LEFTARROW}	49							0	449831	449578	{DOWNARROW}	253	448462	448028	934	left1,6	2	6	172	mask2	0	449561	0	449361	eqm10_NoEyeNmodel1_dir	0	V	gazeCOD	GazeCoDxp	0	400	0	449061	-1	448961
GazeCoD_1Model_male	11	2	21	<?xml version="1.0"?>\n<Clock xmlns:dt="urn:schemas-microsoft-com:datatypes"><Description dt:dt="string">E-Prime Primary Realtime Clock</Description><StartTime><Timestamp dt:dt="int">0</Timestamp><DateUtc dt:dt="string">2017-05-10T09:56:40Z</DateUtc></StartTime><FrequencyChanges><FrequencyChange><Frequency dt:dt="r8">3312919</Frequency><Timestamp dt:dt="r8">25137225858</Timestamp><Current dt:dt="…	60.003	1	right	-631934881	2017-10-05	11:56:40	09:56:40	female	194	{LEFTARROW}	51							0	451407	451311	{LEFTARROW}	96	450198	449845	853	left3,2	25	6	173	mask25	0	451295	0	451095	eqm10_NoEyeNmodel1_dir	90	HV	gazeCOD	GazeCoDxp	1	400	0	450795	-3	450695
GazeCoD_1Model_male	11	2	21	<?xml version="1.0"?>\n<Clock xmlns:dt="urn:schemas-microsoft-com:datatypes"><Description dt:dt="string">E-Prime Primary Realtime Clock</Description><StartTime><Timestamp dt:dt="int">0</Timestamp><DateUtc dt:dt="string">2017-05-10T09:56:40Z</DateUtc></StartTime><FrequencyChanges><FrequencyChange><Frequency dt:dt="r8">3312919</Frequency><Timestamp dt:dt="r8">25137225858</Timestamp><Current dt:dt="…	60.003	1	right	-631934881	2017-10-05	11:56:40	09:56:40	female	195	{RIGHTARROW}	77							0	453167	452911	{RIGHTARROW}	256	451793	451428	865	right8	33	6	174	mask33	0	452894	-1	452694	eqm10_NoEyeNmodel1_dir	90	HV	gazeCOD	GazeCoDxp	1	400	0	452395	2	452295
GazeCoD_1Model_male	11	2	21	<?xml version="1.0"?>\n<Clock xmlns:dt="urn:schemas-microsoft-com:datatypes"><Description dt:dt="string">E-Prime Primary Realtime Clock</Description><StartTime><Timestamp dt:dt="int">0</Timestamp><DateUtc dt:dt="string">2017-05-10T09:56:40Z</DateUtc></StartTime><FrequencyChanges><FrequencyChange><Frequency dt:dt="r8">3312919</Frequency><Timestamp dt:dt="r8">25137225858</Timestamp><Current dt:dt="…	60.003	1	right	-631934881	2017-10-05	11:56:40	09:56:40	female	196	{RIGHTARROW}	40							0	455199	454711	{RIGHTARROW}	488	453584	453178	906	right6,4	21	6	175	mask21	0	454694	0	454494	eqm10_NoEyeNmodel1_dir	90	H	gazeCOD	GazeCoDxp	1	400	0	454194	10	454094
GazeCoD_1Model_male	11	2	21	<?xml version="1.0"?>\n<Clock xmlns:dt="urn:schemas-microsoft-com:datatypes"><Description dt:dt="string">E-Prime Primary Realtime Clock</Description><StartTime><Timestamp dt:dt="int">0</Timestamp><DateUtc dt:dt="string">2017-05-10T09:56:40Z</DateUtc></StartTime><FrequencyChanges><FrequencyChange><Frequency dt:dt="r8">3312919</Frequency><Timestamp dt:dt="r8">25137225858</Timestamp><Current dt:dt="…	60.003	1	right	-631934881	2017-10-05	11:56:40	09:56:40	female	197	{LEFTARROW}	53							0	456983	456811	{LEFTARROW}	172	455692	455211	981	left4,8	26	6	176	mask26	0	456794	0	456594	eqm10_NoEyeNmodel1_dir	90	HV	gazeCOD	GazeCoDxp	1	400	0	456294	2	456194
GazeCoD_1Model_male	11	2	21	<?xml version="1.0"?>\n<Clock xmlns:dt="urn:schemas-microsoft-com:datatypes"><Description dt:dt="string">E-Prime Primary Realtime Clock</Description><StartTime><Timestamp dt:dt="int">0</Timestamp><DateUtc dt:dt="string">2017-05-10T09:56:40Z</DateUtc></StartTime><FrequencyChanges><FrequencyChange><Frequency dt:dt="r8">3312919</Frequency><Timestamp dt:dt="r8">25137225858</Timestamp><Current dt:dt="…	60.003	1	right	-631934881	2017-10-05	11:56:40	09:56:40	female	198	{LEFTARROW}	55							0	458743	458478	{LEFTARROW}	265	457351	456994	857	left6,4	27	6	177	mask27	0	458461	0	458261	eqm10_NoEyeNmodel1_dir	90	HV	gazeCOD	GazeCoDxp	1	400	0	457961	10	457861
GazeCoD_1Model_male	11	2	21	<?xml version="1.0"?>\n<Clock xmlns:dt="urn:schemas-microsoft-com:datatypes"><Description dt:dt="string">E-Prime Primary Realtime Clock</Description><StartTime><Timestamp dt:dt="int">0</Timestamp><DateUtc dt:dt="string">2017-05-10T09:56:40Z</DateUtc></StartTime><FrequencyChanges><FrequencyChange><Frequency dt:dt="r8">3312919</Frequency><Timestamp dt:dt="r8">25137225858</Timestamp><Current dt:dt="…	60.003	1	right	-631934881	2017-10-05	11:56:40	09:56:40	female	199	{RIGHTARROW}	77							0	460527	460277	{RIGHTARROW}	250	459163	458761	902	right8	22	6	178	mask22	0	460261	0	460061	eqm10_NoEyeNmodel1_dir	90	H	gazeCOD	GazeCoDxp	1	400	0	459761	-2	459661
GazeCoD_1Model_male	11	2	21	<?xml version="1.0"?>\n<Clock xmlns:dt="urn:schemas-microsoft-com:datatypes"><Description dt:dt="string">E-Prime Primary Realtime Clock</Description><StartTime><Timestamp dt:dt="int">0</Timestamp><DateUtc dt:dt="string">2017-05-10T09:56:40Z</DateUtc></StartTime><FrequencyChanges><FrequencyChange><Frequency dt:dt="r8">3312919</Frequency><Timestamp dt:dt="r8">25137225858</Timestamp><Current dt:dt="…	60.003	1	right	-631934881	2017-10-05	11:56:40	09:56:40	female	200	{LEFTARROW}	53							0	462303	462011	{LEFTARROW}	292	460900	460544	856	left4,8	4	6	179	mask4	0	461994	-1	461794	eqm10_NoEyeNmodel1_dir	0	V	gazeCOD	GazeCoDxp	1	400	0	461495	-5	461395
GazeCoD_1Model_male	11	2	21	<?xml version="1.0"?>\n<Clock xmlns:dt="urn:schemas-microsoft-com:datatypes"><Description dt:dt="string">E-Prime Primary Realtime Clock</Description><StartTime><Timestamp dt:dt="int">0</Timestamp><DateUtc dt:dt="string">2017-05-10T09:56:40Z</DateUtc></StartTime><FrequencyChanges><FrequencyChange><Frequency dt:dt="r8">3312919</Frequency><Timestamp dt:dt="r8">25137225858</Timestamp><Current dt:dt="…	60.003	1	right	-631934881	2017-10-05	11:56:40	09:56:40	female	201	{RIGHTARROW}	46							0	464303	463811	{DOWNARROW}	492	462688	462327	861	right1,6	18	6	180	mask18	0	463794	0	463594	eqm10_NoEyeNmodel1_dir	90	H	gazeCOD	GazeCoDxp	0	400	0	463294	6	463194
GazeCoD_1Model_male	11	2	21	<?xml version="1.0"?>\n<Clock xmlns:dt="urn:schemas-microsoft-com:datatypes"><Description dt:dt="string">E-Prime Primary Realtime Clock</Description><StartTime><Timestamp dt:dt="int">0</Timestamp><DateUtc dt:dt="string">2017-05-10T09:56:40Z</DateUtc></StartTime><FrequencyChanges><FrequencyChange><Frequency dt:dt="r8">3312919</Frequency><Timestamp dt:dt="r8">25137225858</Timestamp><Current dt:dt="…	60.003	1	right	-631934881	2017-10-05	11:56:40	09:56:40	female	202	{RIGHTARROW}	40							0	466111	465711	{RIGHTARROW}	400	464589	464327	762	right6,4	32	6	181	mask32	0	465694	0	465494	eqm10_NoEyeNmodel1_dir	90	HV	gazeCOD	GazeCoDxp	1	400	0	465194	5	465094
GazeCoD_1Model_male	11	2	21	<?xml version="1.0"?>\n<Clock xmlns:dt="urn:schemas-microsoft-com:datatypes"><Description dt:dt="string">E-Prime Primary Realtime Clock</Description><StartTime><Timestamp dt:dt="int">0</Timestamp><DateUtc dt:dt="string">2017-05-10T09:56:40Z</DateUtc></StartTime><FrequencyChanges><FrequencyChange><Frequency dt:dt="r8">3312919</Frequency><Timestamp dt:dt="r8">25137225858</Timestamp><Current dt:dt="…	60.003	1	right	-631934881	2017-10-05	11:56:40	09:56:40	female	203	{DOWNARROW}	79							0	467903	467677	{DOWNARROW}	225	466552	466127	925	DG0	1	6	182	mask1	0	467660	0	467460	eqm10_NoEyeNmodel1_dir	0	V	gazeCOD	GazeCoDxp	1	400	0	467160	8	467060
GazeCoD_1Model_male	11	2	21	<?xml version="1.0"?>\n<Clock xmlns:dt="urn:schemas-microsoft-com:datatypes"><Description dt:dt="string">E-Prime Primary Realtime Clock</Description><StartTime><Timestamp dt:dt="int">0</Timestamp><DateUtc dt:dt="string">2017-05-10T09:56:40Z</DateUtc></StartTime><FrequencyChanges><FrequencyChange><Frequency dt:dt="r8">3312919</Frequency><Timestamp dt:dt="r8">25137225858</Timestamp><Current dt:dt="…	60.003	1	right	-631934881	2017-10-05	11:56:40	09:56:40	female	204	{LEFTARROW}	51							0	469606	469344	{LEFTARROW}	262	468232	467927	805	left3,2	3	6	183	mask3	0	469327	0	469127	eqm10_NoEyeNmodel1_dir	0	V	gazeCOD	GazeCoDxp	1	400	0	468827	-5	468727
GazeCoD_1Model_male	11	2	21	<?xml version="1.0"?>\n<Clock xmlns:dt="urn:schemas-microsoft-com:datatypes"><Description dt:dt="string">E-Prime Primary Realtime Clock</Description><StartTime><Timestamp dt:dt="int">0</Timestamp><DateUtc dt:dt="string">2017-05-10T09:56:40Z</DateUtc></StartTime><FrequencyChanges><FrequencyChange><Frequency dt:dt="r8">3312919</Frequency><Timestamp dt:dt="r8">25137225858</Timestamp><Current dt:dt="…	60.003	1	right	-631934881	2017-10-05	11:56:40	09:56:40	female	205	{LEFTARROW}	53							0	471334	471110	{DOWNARROW}	224	469985	469627	858	left4,8	15	6	184	mask15	0	471094	0	470894	eqm10_NoEyeNmodel1_dir	90	H	gazeCOD	GazeCoDxp	0	400	0	470594	9	470494
GazeCoD_1Model_male	11	2	21	<?xml version="1.0"?>\n<Clock xmlns:dt="urn:schemas-microsoft-com:datatypes"><Description dt:dt="string">E-Prime Primary Realtime Clock</Description><StartTime><Timestamp dt:dt="int">0</Timestamp><DateUtc dt:dt="string">2017-05-10T09:56:40Z</DateUtc></StartTime><FrequencyChanges><FrequencyChange><Frequency dt:dt="r8">3312919</Frequency><Timestamp dt:dt="r8">25137225858</Timestamp><Current dt:dt="…	60.003	1	right	-631934881	2017-10-05	11:56:40	09:56:40	female	206	{LEFTARROW}	78							0	473086	472877	{LEFTARROW}	209	471758	471344	914	left8	6	6	185	mask6	0	472860	0	472660	eqm10_NoEyeNmodel1_dir	0	V	gazeCOD	GazeCoDxp	1	400	0	472360	2	472260
GazeCoD_1Model_male	11	2	21	<?xml version="1.0"?>\n<Clock xmlns:dt="urn:schemas-microsoft-com:datatypes"><Description dt:dt="string">E-Prime Primary Realtime Clock</Description><StartTime><Timestamp dt:dt="int">0</Timestamp><DateUtc dt:dt="string">2017-05-10T09:56:40Z</DateUtc></StartTime><FrequencyChanges><FrequencyChange><Frequency dt:dt="r8">3312919</Frequency><Timestamp dt:dt="r8">25137225858</Timestamp><Current dt:dt="…	60.003	1	right	-631934881	2017-10-05	11:56:40	09:56:40	female	207	{RIGHTARROW}	77							0	474878	474627	{RIGHTARROW}	251	473504	473110	894	right8	11	6	186	mask11	0	474610	0	474410	eqm10_NoEyeNmodel1_dir	0	V	gazeCOD	GazeCoDxp	1	400	0	474110	6	474010
GazeCoD_1Model_male	11	2	21	<?xml version="1.0"?>\n<Clock xmlns:dt="urn:schemas-microsoft-com:datatypes"><Description dt:dt="string">E-Prime Primary Realtime Clock</Description><StartTime><Timestamp dt:dt="int">0</Timestamp><DateUtc dt:dt="string">2017-05-10T09:56:40Z</DateUtc></StartTime><FrequencyChanges><FrequencyChange><Frequency dt:dt="r8">3312919</Frequency><Timestamp dt:dt="r8">25137225858</Timestamp><Current dt:dt="…	60.003	1	right	-631934881	2017-10-05	11:56:40	09:56:40	female	208	{RIGHTARROW}	46							0	476718	476393	{RIGHTARROW}	325	475277	474893	884	right1,6	29	6	187	mask29	0	476377	0	476177	eqm10_NoEyeNmodel1_dir	90	HV	gazeCOD	GazeCoDxp	1	400	0	475877	0	475777
GazeCoD_1Model_male	11	2	21	<?xml version="1.0"?>\n<Clock xmlns:dt="urn:schemas-microsoft-com:datatypes"><Description dt:dt="string">E-Prime Primary Realtime Clock</Description><StartTime><Timestamp dt:dt="int">0</Timestamp><DateUtc dt:dt="string">2017-05-10T09:56:40Z</DateUtc></StartTime><FrequencyChanges><FrequencyChange><Frequency dt:dt="r8">3312919</Frequency><Timestamp dt:dt="r8">25137225858</Timestamp><Current dt:dt="…	60.003	1	right	-631934881	2017-10-05	11:56:40	09:56:40	female	209	{RIGHTARROW}	42							0	478638	478327	{RIGHTARROW}	311	477202	476727	975	right4,8	9	6	188	mask9	0	478310	0	478110	eqm10_NoEyeNmodel1_dir	0	V	gazeCOD	GazeCoDxp	1	400	0	477810	8	477710
GazeCoD_1Model_male	11	2	21	<?xml version="1.0"?>\n<Clock xmlns:dt="urn:schemas-microsoft-com:datatypes"><Description dt:dt="string">E-Prime Primary Realtime Clock</Description><StartTime><Timestamp dt:dt="int">0</Timestamp><DateUtc dt:dt="string">2017-05-10T09:56:40Z</DateUtc></StartTime><FrequencyChanges><FrequencyChange><Frequency dt:dt="r8">3312919</Frequency><Timestamp dt:dt="r8">25137225858</Timestamp><Current dt:dt="…	60.003	1	right	-631934881	2017-10-05	11:56:40	09:56:40	female	210	{LEFTARROW}	51							0	480310	480143	{DOWNARROW}	167	479032	478660	872	left3,2	14	6	189	mask14	0	480127	0	479927	eqm10_NoEyeNmodel1_dir	90	H	gazeCOD	GazeCoDxp	0	400	0	479627	-5	479527
GazeCoD_1Model_male	11	2	21	<?xml version="1.0"?>\n<Clock xmlns:dt="urn:schemas-microsoft-com:datatypes"><Description dt:dt="string">E-Prime Primary Realtime Clock</Description><StartTime><Timestamp dt:dt="int">0</Timestamp><DateUtc dt:dt="string">2017-05-10T09:56:40Z</DateUtc></StartTime><FrequencyChanges><FrequencyChange><Frequency dt:dt="r8">3312919</Frequency><Timestamp dt:dt="r8">25137225858</Timestamp><Current dt:dt="…	60.003	1	right	-631934881	2017-10-05	11:56:40	09:56:40	female	211	{LEFTARROW}	55							0	482086	481876	{DOWNARROW}	210	480762	480327	935	left6,4	16	6	190	mask16	0	481860	0	481660	eqm10_NoEyeNmodel1_dir	90	H	gazeCOD	GazeCoDxp	0	400	0	481360	-2	481260
GazeCoD_1Model_male	11	2	21	<?xml version="1.0"?>\n<Clock xmlns:dt="urn:schemas-microsoft-com:datatypes"><Description dt:dt="string">E-Prime Primary Realtime Clock</Description><StartTime><Timestamp dt:dt="int">0</Timestamp><DateUtc dt:dt="string">2017-05-10T09:56:40Z</DateUtc></StartTime><FrequencyChanges><FrequencyChange><Frequency dt:dt="r8">3312919</Frequency><Timestamp dt:dt="r8">25137225858</Timestamp><Current dt:dt="…	60.003	1	right	-631934881	2017-10-05	11:56:40	09:56:40	female	212	{RIGHTARROW}	44							0	483870	483643	{RIGHTARROW}	227	482523	482110	913	right3,2	8	6	191	mask8	0	483626	0	483426	eqm10_NoEyeNmodel1_dir	0	V	gazeCOD	GazeCoDxp	1	400	0	483126	3	483026
GazeCoD_1Model_male	11	2	21	<?xml version="1.0"?>\n<Clock xmlns:dt="urn:schemas-microsoft-com:datatypes"><Description dt:dt="string">E-Prime Primary Realtime Clock</Description><StartTime><Timestamp dt:dt="int">0</Timestamp><DateUtc dt:dt="string">2017-05-10T09:56:40Z</DateUtc></StartTime><FrequencyChanges><FrequencyChange><Frequency dt:dt="r8">3312919</Frequency><Timestamp dt:dt="r8">25137225858</Timestamp><Current dt:dt="…	60.003	1	right	-631934881	2017-10-05	11:56:40	09:56:40	female	213	{RIGHTARROW}	46							0	485606	485276	{RIGHTARROW}	330	484155	483893	762	right1,6	7	6	192	mask7	0	485260	0	485060	eqm10_NoEyeNmodel1_dir	0	V	gazeCOD	GazeCoDxp	1	400	0	484760	5	484660
GazeCoD_1Model_male	11	2	21	<?xml version="1.0"?>\n<Clock xmlns:dt="urn:schemas-microsoft-com:datatypes"><Description dt:dt="string">E-Prime Primary Realtime Clock</Description><StartTime><Timestamp dt:dt="int">0</Timestamp><DateUtc dt:dt="string">2017-05-10T09:56:40Z</DateUtc></StartTime><FrequencyChanges><FrequencyChange><Frequency dt:dt="r8">3312919</Frequency><Timestamp dt:dt="r8">25137225858</Timestamp><Current dt:dt="…	60.003	1	right	-631934881	2017-10-05	11:56:40	09:56:40	female	214	{LEFTARROW}	49							0	487262	487126	{DOWNARROW}	136	486015	485626	889	left1,6	24	6	193	mask24	0	487110	0	486910	eqm10_NoEyeNmodel1_dir	90	HV	gazeCOD	GazeCoDxp	0	400	0	486610	-5	486510
GazeCoD_1Model_male	11	2	21	<?xml version="1.0"?>\n<Clock xmlns:dt="urn:schemas-microsoft-com:datatypes"><Description dt:dt="string">E-Prime Primary Realtime Clock</Description><StartTime><Timestamp dt:dt="int">0</Timestamp><DateUtc dt:dt="string">2017-05-10T09:56:40Z</DateUtc></StartTime><FrequencyChanges><FrequencyChange><Frequency dt:dt="r8">3312919</Frequency><Timestamp dt:dt="r8">25137225858</Timestamp><Current dt:dt="…	60.003	1	right	-631934881	2017-10-05	11:56:40	09:56:40	female	215	{DOWNARROW}	79							0	489013	488826	{DOWNARROW}	187	487709	487276	933	DG0	12	6	194	mask12	0	488809	-1	488609	eqm10_NoEyeNmodel1_dir	90	H	gazeCOD	GazeCoDxp	1	400	0	488310	1	488210
GazeCoD_1Model_male	11	2	21	<?xml version="1.0"?>\n<Clock xmlns:dt="urn:schemas-microsoft-com:datatypes"><Description dt:dt="string">E-Prime Primary Realtime Clock</Description><StartTime><Timestamp dt:dt="int">0</Timestamp><DateUtc dt:dt="string">2017-05-10T09:56:40Z</DateUtc></StartTime><FrequencyChanges><FrequencyChange><Frequency dt:dt="r8">3312919</Frequency><Timestamp dt:dt="r8">25137225858</Timestamp><Current dt:dt="…	60.003	1	right	-631934881	2017-10-05	11:56:40	09:56:40	female	216	{RIGHTARROW}	44							0	490813	490509	{DOWNARROW}	304	489387	489026	861	right3,2	19	6	195	mask19	0	490493	0	490293	eqm10_NoEyeNmodel1_dir	90	H	gazeCOD	GazeCoDxp	0	400	0	489993	6	489893
GazeCoD_1Model_male	11	2	21	<?xml version="1.0"?>\n<Clock xmlns:dt="urn:schemas-microsoft-com:datatypes"><Description dt:dt="string">E-Prime Primary Realtime Clock</Description><StartTime><Timestamp dt:dt="int">0</Timestamp><DateUtc dt:dt="string">2017-05-10T09:56:40Z</DateUtc></StartTime><FrequencyChanges><FrequencyChange><Frequency dt:dt="r8">3312919</Frequency><Timestamp dt:dt="r8">25137225858</Timestamp><Current dt:dt="…	60.003	1	right	-631934881	2017-10-05	11:56:40	09:56:40	female	217	{RIGHTARROW}	40							0	492853	492226	{RIGHTARROW}	627	491109	490826	783	right6,4	10	6	196	mask10	0	492209	0	492009	eqm10_NoEyeNmodel1_dir	0	V	gazeCOD	GazeCoDxp	1	400	0	491709	0	491609
GazeCoD_1Model_male	11	2	21	<?xml version="1.0"?>\n<Clock xmlns:dt="urn:schemas-microsoft-com:datatypes"><Description dt:dt="string">E-Prime Primary Realtime Clock</Description><StartTime><Timestamp dt:dt="int">0</Timestamp><DateUtc dt:dt="string">2017-05-10T09:56:40Z</DateUtc></StartTime><FrequencyChanges><FrequencyChange><Frequency dt:dt="r8">3312919</Frequency><Timestamp dt:dt="r8">25137225858</Timestamp><Current dt:dt="…	60.003	1	right	-631934881	2017-10-05	11:56:40	09:56:40	female	218	{RIGHTARROW}	44							0	494749	494276	{RIGHTARROW}	473	493162	492876	786	right3,2	30	6	197	mask30	0	494259	0	494059	eqm10_NoEyeNmodel1_dir	90	HV	gazeCOD	GazeCoDxp	1	400	0	493759	-3	493659
GazeCoD_1Model_male	11	2	21	<?xml version="1.0"?>\n<Clock xmlns:dt="urn:schemas-microsoft-com:datatypes"><Description dt:dt="string">E-Prime Primary Realtime Clock</Description><StartTime><Timestamp dt:dt="int">0</Timestamp><DateUtc dt:dt="string">2017-05-10T09:56:40Z</DateUtc></StartTime><FrequencyChanges><FrequencyChange><Frequency dt:dt="r8">3312919</Frequency><Timestamp dt:dt="r8">25137225858</Timestamp><Current dt:dt="…	60.003	1	right	-631934881	2017-10-05	11:56:40	09:56:40	female	219	{LEFTARROW}	78							0	496333	496226	{LEFTARROW}	107	495099	494759	840	left8	17	6	198	mask17	0	496209	0	496009	eqm10_NoEyeNmodel1_dir	90	H	gazeCOD	GazeCoDxp	1	400	0	495709	10	495609
GazeCoD_1Model_male	11	2	21	<?xml version="1.0"?>\n<Clock xmlns:dt="urn:schemas-microsoft-com:datatypes"><Description dt:dt="string">E-Prime Primary Realtime Clock</Description><StartTime><Timestamp dt:dt="int">0</Timestamp><DateUtc dt:dt="string">2017-05-10T09:56:40Z</DateUtc></StartTime><FrequencyChanges><FrequencyChange><Frequency dt:dt="r8">3312919</Frequency><Timestamp dt:dt="r8">25137225858</Timestamp><Current dt:dt="…	60.003	1	right	-631934881	2017-10-05	11:56:40	09:56:40	female	220	{LEFTARROW}	55							0	498109	497759	{LEFTARROW}	350	496635	496342	793	left6,4	5	7	199	mask5	0	497742	0	497542	eqm10_NoEyeNmodel1_dir	0	V	gazeCOD	GazeCoDxp	1	400	0	497242	7	497142
GazeCoD_1Model_male	11	2	21	<?xml version="1.0"?>\n<Clock xmlns:dt="urn:schemas-microsoft-com:datatypes"><Description dt:dt="string">E-Prime Primary Realtime Clock</Description><StartTime><Timestamp dt:dt="int">0</Timestamp><DateUtc dt:dt="string">2017-05-10T09:56:40Z</DateUtc></StartTime><FrequencyChanges><FrequencyChange><Frequency dt:dt="r8">3312919</Frequency><Timestamp dt:dt="r8">25137225858</Timestamp><Current dt:dt="…	60.003	1	right	-631934881	2017-10-05	11:56:40	09:56:40	female	221	{LEFTARROW}	55							0	499941	499609	{LEFTARROW}	332	498497	498126	871	left6,4	16	7	200	mask16	0	499592	0	499392	eqm10_NoEyeNmodel1_dir	90	H	gazeCOD	GazeCoDxp	1	400	0	499092	-5	498992
GazeCoD_1Model_male	11	2	21	<?xml version="1.0"?>\n<Clock xmlns:dt="urn:schemas-microsoft-com:datatypes"><Description dt:dt="string">E-Prime Primary Realtime Clock</Description><StartTime><Timestamp dt:dt="int">0</Timestamp><DateUtc dt:dt="string">2017-05-10T09:56:40Z</DateUtc></StartTime><FrequencyChanges><FrequencyChange><Frequency dt:dt="r8">3312919</Frequency><Timestamp dt:dt="r8">25137225858</Timestamp><Current dt:dt="…	60.003	1	right	-631934881	2017-10-05	11:56:40	09:56:40	female	222	{LEFTARROW}	78							0	501509	501409	{LEFTARROW}	100	500289	499959	830	left8	6	7	201	mask6	0	501392	0	501192	eqm10_NoEyeNmodel1_dir	0	V	gazeCOD	GazeCoDxp	1	400	0	500892	3	500792
GazeCoD_1Model_male	11	2	21	<?xml version="1.0"?>\n<Clock xmlns:dt="urn:schemas-microsoft-com:datatypes"><Description dt:dt="string">E-Prime Primary Realtime Clock</Description><StartTime><Timestamp dt:dt="int">0</Timestamp><DateUtc dt:dt="string">2017-05-10T09:56:40Z</DateUtc></StartTime><FrequencyChanges><FrequencyChange><Frequency dt:dt="r8">3312919</Frequency><Timestamp dt:dt="r8">25137225858</Timestamp><Current dt:dt="…	60.003	1	right	-631934881	2017-10-05	11:56:40	09:56:40	female	223	{LEFTARROW}	49							0	505357	502909	{DOWNARROW}	2448	501783	501526	757	left1,6	24	7	202	mask24	0	502892	0	502692	eqm10_NoEyeNmodel1_dir	90	HV	gazeCOD	GazeCoDxp	0	400	0	502392	9	502292
GazeCoD_1Model_male	11	2	21	<?xml version="1.0"?>\n<Clock xmlns:dt="urn:schemas-microsoft-com:datatypes"><Description dt:dt="string">E-Prime Primary Realtime Clock</Description><StartTime><Timestamp dt:dt="int">0</Timestamp><DateUtc dt:dt="string">2017-05-10T09:56:40Z</DateUtc></StartTime><FrequencyChanges><FrequencyChange><Frequency dt:dt="r8">3312919</Frequency><Timestamp dt:dt="r8">25137225858</Timestamp><Current dt:dt="…	60.003	1	right	-631934881	2017-10-05	11:56:40	09:56:40	female	224	{LEFTARROW}	51							0	507149	506925	{LEFTARROW}	224	505814	505375	939	left3,2	14	7	203	mask14	0	506909	0	506709	eqm10_NoEyeNmodel1_dir	90	H	gazeCOD	GazeCoDxp	1	400	0	506409	-5	506309
GazeCoD_1Model_male	11	2	21	<?xml version="1.0"?>\n<Clock xmlns:dt="urn:schemas-microsoft-com:datatypes"><Description dt:dt="string">E-Prime Primary Realtime Clock</Description><StartTime><Timestamp dt:dt="int">0</Timestamp><DateUtc dt:dt="string">2017-05-10T09:56:40Z</DateUtc></StartTime><FrequencyChanges><FrequencyChange><Frequency dt:dt="r8">3312919</Frequency><Timestamp dt:dt="r8">25137225858</Timestamp><Current dt:dt="…	60.003	1	right	-631934881	2017-10-05	11:56:40	09:56:40	female	225	{LEFTARROW}	78							0	508901	508742	{LEFTARROW}	159	507622	507159	963	left8	28	7	204	mask28	0	508725	0	508525	eqm10_NoEyeNmodel1_dir	90	HV	gazeCOD	GazeCoDxp	1	400	0	508225	3	508125
GazeCoD_1Model_male	11	2	21	<?xml version="1.0"?>\n<Clock xmlns:dt="urn:schemas-microsoft-com:datatypes"><Description dt:dt="string">E-Prime Primary Realtime Clock</Description><StartTime><Timestamp dt:dt="int">0</Timestamp><DateUtc dt:dt="string">2017-05-10T09:56:40Z</DateUtc></StartTime><FrequencyChanges><FrequencyChange><Frequency dt:dt="r8">3312919</Frequency><Timestamp dt:dt="r8">25137225858</Timestamp><Current dt:dt="…	60.003	1	right	-631934881	2017-10-05	11:56:40	09:56:40	female	226	{LEFTARROW}	51							0	511148	510442	{LEFTARROW}	706	509330	508925	905	left3,2	25	7	205	mask25	0	510425	0	510225	eqm10_NoEyeNmodel1_dir	90	HV	gazeCOD	GazeCoDxp	1	400	0	509925	-5	509825
GazeCoD_1Model_male	11	2	21	<?xml version="1.0"?>\n<Clock xmlns:dt="urn:schemas-microsoft-com:datatypes"><Description dt:dt="string">E-Prime Primary Realtime Clock</Description><StartTime><Timestamp dt:dt="int">0</Timestamp><DateUtc dt:dt="string">2017-05-10T09:56:40Z</DateUtc></StartTime><FrequencyChanges><FrequencyChange><Frequency dt:dt="r8">3312919</Frequency><Timestamp dt:dt="r8">25137225858</Timestamp><Current dt:dt="…	60.003	1	right	-631934881	2017-10-05	11:56:40	09:56:40	female	227	{RIGHTARROW}	46							0	513012	512692	{DOWNARROW}	320	511572	511158	914	right1,6	18	7	206	mask18	0	512675	0	512475	eqm10_NoEyeNmodel1_dir	90	H	gazeCOD	GazeCoDxp	0	400	0	512175	3	512075
GazeCoD_1Model_male	11	2	21	<?xml version="1.0"?>\n<Clock xmlns:dt="urn:schemas-microsoft-com:datatypes"><Description dt:dt="string">E-Prime Primary Realtime Clock</Description><StartTime><Timestamp dt:dt="int">0</Timestamp><DateUtc dt:dt="string">2017-05-10T09:56:40Z</DateUtc></StartTime><FrequencyChanges><FrequencyChange><Frequency dt:dt="r8">3312919</Frequency><Timestamp dt:dt="r8">25137225858</Timestamp><Current dt:dt="…	60.003	1	right	-631934881	2017-10-05	11:56:40	09:56:40	female	228	{RIGHTARROW}	42							0	514828	514558	{RIGHTARROW}	270	513447	513025	922	right4,8	31	7	207	mask31	0	514542	0	514342	eqm10_NoEyeNmodel1_dir	90	HV	gazeCOD	GazeCoDxp	1	400	0	514042	-5	513942
GazeCoD_1Model_male	11	2	21	<?xml version="1.0"?>\n<Clock xmlns:dt="urn:schemas-microsoft-com:datatypes"><Description dt:dt="string">E-Prime Primary Realtime Clock</Description><StartTime><Timestamp dt:dt="int">0</Timestamp><DateUtc dt:dt="string">2017-05-10T09:56:40Z</DateUtc></StartTime><FrequencyChanges><FrequencyChange><Frequency dt:dt="r8">3312919</Frequency><Timestamp dt:dt="r8">25137225858</Timestamp><Current dt:dt="…	60.003	1	right	-631934881	2017-10-05	11:56:40	09:56:40	female	229	{LEFTARROW}	49							0	516884	516242	{DOWNARROW}	642	515115	514842	773	left1,6	13	7	208	mask13	0	516225	0	516025	eqm10_NoEyeNmodel1_dir	90	H	gazeCOD	GazeCoDxp	0	400	0	515725	10	515625
GazeCoD_1Model_male	11	2	21	<?xml version="1.0"?>\n<Clock xmlns:dt="urn:schemas-microsoft-com:datatypes"><Description dt:dt="string">E-Prime Primary Realtime Clock</Description><StartTime><Timestamp dt:dt="int">0</Timestamp><DateUtc dt:dt="string">2017-05-10T09:56:40Z</DateUtc></StartTime><FrequencyChanges><FrequencyChange><Frequency dt:dt="r8">3312919</Frequency><Timestamp dt:dt="r8">25137225858</Timestamp><Current dt:dt="…	60.003	1	right	-631934881	2017-10-05	11:56:40	09:56:40	female	230	{LEFTARROW}	49							0	518932	518491	{DOWNARROW}	441	517379	516908	971	left1,6	2	7	209	mask2	0	518475	0	518275	eqm10_NoEyeNmodel1_dir	0	V	gazeCOD	GazeCoDxp	0	400	0	517975	-4	517875
GazeCoD_1Model_male	11	2	21	<?xml version="1.0"?>\n<Clock xmlns:dt="urn:schemas-microsoft-com:datatypes"><Description dt:dt="string">E-Prime Primary Realtime Clock</Description><StartTime><Timestamp dt:dt="int">0</Timestamp><DateUtc dt:dt="string">2017-05-10T09:56:40Z</DateUtc></StartTime><FrequencyChanges><FrequencyChange><Frequency dt:dt="r8">3312919</Frequency><Timestamp dt:dt="r8">25137225858</Timestamp><Current dt:dt="…	60.003	1	right	-631934881	2017-10-05	11:56:40	09:56:40	female	231	{DOWNARROW}	79							0	520668	520491	{DOWNARROW}	177	519374	518941	933	DG0	1	7	210	mask1	0	520475	0	520275	eqm10_NoEyeNmodel1_dir	0	V	gazeCOD	GazeCoDxp	1	400	0	519975	1	519875
GazeCoD_1Model_male	11	2	21	<?xml version="1.0"?>\n<Clock xmlns:dt="urn:schemas-microsoft-com:datatypes"><Description dt:dt="string">E-Prime Primary Realtime Clock</Description><StartTime><Timestamp dt:dt="int">0</Timestamp><DateUtc dt:dt="string">2017-05-10T09:56:40Z</DateUtc></StartTime><FrequencyChanges><FrequencyChange><Frequency dt:dt="r8">3312919</Frequency><Timestamp dt:dt="r8">25137225858</Timestamp><Current dt:dt="…	60.003	1	right	-631934881	2017-10-05	11:56:40	09:56:40	female	232	{RIGHTARROW}	40							0	522276	522108	{RIGHTARROW}	168	520991	520691	800	right6,4	32	7	211	mask32	0	522091	0	521891	eqm10_NoEyeNmodel1_dir	90	HV	gazeCOD	GazeCoDxp	1	400	0	521591	0	521491
GazeCoD_1Model_male	11	2	21	<?xml version="1.0"?>\n<Clock xmlns:dt="urn:schemas-microsoft-com:datatypes"><Description dt:dt="string">E-Prime Primary Realtime Clock</Description><StartTime><Timestamp dt:dt="int">0</Timestamp><DateUtc dt:dt="string">2017-05-10T09:56:40Z</DateUtc></StartTime><FrequencyChanges><FrequencyChange><Frequency dt:dt="r8">3312919</Frequency><Timestamp dt:dt="r8">25137225858</Timestamp><Current dt:dt="…	60.003	1	right	-631934881	2017-10-05	11:56:40	09:56:40	female	233	{RIGHTARROW}	44							0	523996	523875	{RIGHTARROW}	121	522763	522291	972	right3,2	30	7	212	mask30	0	523858	0	523658	eqm10_NoEyeNmodel1_dir	90	HV	gazeCOD	GazeCoDxp	1	400	0	523358	-5	523258
GazeCoD_1Model_male	11	2	21	<?xml version="1.0"?>\n<Clock xmlns:dt="urn:schemas-microsoft-com:datatypes"><Description dt:dt="string">E-Prime Primary Realtime Clock</Description><StartTime><Timestamp dt:dt="int">0</Timestamp><DateUtc dt:dt="string">2017-05-10T09:56:40Z</DateUtc></StartTime><FrequencyChanges><FrequencyChange><Frequency dt:dt="r8">3312919</Frequency><Timestamp dt:dt="r8">25137225858</Timestamp><Current dt:dt="…	60.003	1	right	-631934881	2017-10-05	11:56:40	09:56:40	female	234	{LEFTARROW}	55							0	525924	525424	{LEFTARROW}	500	524305	524008	797	left6,4	27	7	213	mask27	0	525408	0	525208	eqm10_NoEyeNmodel1_dir	90	HV	gazeCOD	GazeCoDxp	1	400	0	524908	3	524808
GazeCoD_1Model_male	11	2	21	<?xml version="1.0"?>\n<Clock xmlns:dt="urn:schemas-microsoft-com:datatypes"><Description dt:dt="string">E-Prime Primary Realtime Clock</Description><StartTime><Timestamp dt:dt="int">0</Timestamp><DateUtc dt:dt="string">2017-05-10T09:56:40Z</DateUtc></StartTime><FrequencyChanges><FrequencyChange><Frequency dt:dt="r8">3312919</Frequency><Timestamp dt:dt="r8">25137225858</Timestamp><Current dt:dt="…	60.003	1	right	-631934881	2017-10-05	11:56:40	09:56:40	female	235	{LEFTARROW}	78							0	528076	527408	{LEFTARROW}	668	526288	525941	847	left8	17	7	214	mask17	0	527391	0	527191	eqm10_NoEyeNmodel1_dir	90	H	gazeCOD	GazeCoDxp	1	400	0	526891	3	526791
GazeCoD_1Model_male	11	2	21	<?xml version="1.0"?>\n<Clock xmlns:dt="urn:schemas-microsoft-com:datatypes"><Description dt:dt="string">E-Prime Primary Realtime Clock</Description><StartTime><Timestamp dt:dt="int">0</Timestamp><DateUtc dt:dt="string">2017-05-10T09:56:40Z</DateUtc></StartTime><FrequencyChanges><FrequencyChange><Frequency dt:dt="r8">3312919</Frequency><Timestamp dt:dt="r8">25137225858</Timestamp><Current dt:dt="…	60.003	1	right	-631934881	2017-10-05	11:56:40	09:56:40	female	236	{RIGHTARROW}	42							0	529684	529574	{RIGHTARROW}	110	528450	528091	859	right4,8	9	7	215	mask9	0	529558	0	529358	eqm10_NoEyeNmodel1_dir	0	V	gazeCOD	GazeCoDxp	1	400	0	529058	8	528958
GazeCoD_1Model_male	11	2	21	<?xml version="1.0"?>\n<Clock xmlns:dt="urn:schemas-microsoft-com:datatypes"><Description dt:dt="string">E-Prime Primary Realtime Clock</Description><StartTime><Timestamp dt:dt="int">0</Timestamp><DateUtc dt:dt="string">2017-05-10T09:56:40Z</DateUtc></StartTime><FrequencyChanges><FrequencyChange><Frequency dt:dt="r8">3312919</Frequency><Timestamp dt:dt="r8">25137225858</Timestamp><Current dt:dt="…	60.003	1	right	-631934881	2017-10-05	11:56:40	09:56:40	female	237	{RIGHTARROW}	40							0	531356	531157	{RIGHTARROW}	198	530032	529708	824	right6,4	21	7	216	mask21	0	531141	0	530941	eqm10_NoEyeNmodel1_dir	90	H	gazeCOD	GazeCoDxp	1	400	0	530641	9	530541
GazeCoD_1Model_male	11	2	21	<?xml version="1.0"?>\n<Clock xmlns:dt="urn:schemas-microsoft-com:datatypes"><Description dt:dt="string">E-Prime Primary Realtime Clock</Description><StartTime><Timestamp dt:dt="int">0</Timestamp><DateUtc dt:dt="string">2017-05-10T09:56:40Z</DateUtc></StartTime><FrequencyChanges><FrequencyChange><Frequency dt:dt="r8">3312919</Frequency><Timestamp dt:dt="r8">25137225858</Timestamp><Current dt:dt="…	60.003	1	right	-631934881	2017-10-05	11:56:40	09:56:40	female	238	{LEFTARROW}	53							0	533067	532774	{DOWNARROW}	293	531661	531374	787	left4,8	26	7	217	mask26	0	532757	0	532557	eqm10_NoEyeNmodel1_dir	90	HV	gazeCOD	GazeCoDxp	0	400	0	532257	-4	532157
GazeCoD_1Model_male	11	2	21	<?xml version="1.0"?>\n<Clock xmlns:dt="urn:schemas-microsoft-com:datatypes"><Description dt:dt="string">E-Prime Primary Realtime Clock</Description><StartTime><Timestamp dt:dt="int">0</Timestamp><DateUtc dt:dt="string">2017-05-10T09:56:40Z</DateUtc></StartTime><FrequencyChanges><FrequencyChange><Frequency dt:dt="r8">3312919</Frequency><Timestamp dt:dt="r8">25137225858</Timestamp><Current dt:dt="…	60.003	1	right	-631934881	2017-10-05	11:56:40	09:56:40	female	239	{RIGHTARROW}	77							0	535307	534691	{RIGHTARROW}	616	533578	533091	987	right8	11	7	218	mask11	0	534674	0	534474	eqm10_NoEyeNmodel1_dir	0	V	gazeCOD	GazeCoDxp	1	400	0	534174	-4	534074
GazeCoD_1Model_male	11	2	21	<?xml version="1.0"?>\n<Clock xmlns:dt="urn:schemas-microsoft-com:datatypes"><Description dt:dt="string">E-Prime Primary Realtime Clock</Description><StartTime><Timestamp dt:dt="int">0</Timestamp><DateUtc dt:dt="string">2017-05-10T09:56:40Z</DateUtc></StartTime><FrequencyChanges><FrequencyChange><Frequency dt:dt="r8">3312919</Frequency><Timestamp dt:dt="r8">25137225858</Timestamp><Current dt:dt="…	60.003	1	right	-631934881	2017-10-05	11:56:40	09:56:40	female	240	{RIGHTARROW}	77							0	536851	536774	{RIGHTARROW}	77	535649	535324	825	right8	22	7	219	mask22	0	536757	0	536557	eqm10_NoEyeNmodel1_dir	90	H	gazeCOD	GazeCoDxp	1	400	0	536257	8	536157
GazeCoD_1Model_male	11	2	21	<?xml version="1.0"?>\n<Clock xmlns:dt="urn:schemas-microsoft-com:datatypes"><Description dt:dt="string">E-Prime Primary Realtime Clock</Description><StartTime><Timestamp dt:dt="int">0</Timestamp><DateUtc dt:dt="string">2017-05-10T09:56:40Z</DateUtc></StartTime><FrequencyChanges><FrequencyChange><Frequency dt:dt="r8">3312919</Frequency><Timestamp dt:dt="r8">25137225858</Timestamp><Current dt:dt="…	60.003	1	right	-631934881	2017-10-05	11:56:40	09:56:40	female	241	{RIGHTARROW}	44							0	538763	538440	{RIGHTARROW}	323	537322	536874	948	right3,2	8	7	220	mask8	0	538424	0	538224	eqm10_NoEyeNmodel1_dir	0	V	gazeCOD	GazeCoDxp	1	400	0	537924	2	537824
GazeCoD_1Model_male	11	2	21	<?xml version="1.0"?>\n<Clock xmlns:dt="urn:schemas-microsoft-com:datatypes"><Description dt:dt="string">E-Prime Primary Realtime Clock</Description><StartTime><Timestamp dt:dt="int">0</Timestamp><DateUtc dt:dt="string">2017-05-10T09:56:40Z</DateUtc></StartTime><FrequencyChanges><FrequencyChange><Frequency dt:dt="r8">3312919</Frequency><Timestamp dt:dt="r8">25137225858</Timestamp><Current dt:dt="…	60.003	1	right	-631934881	2017-10-05	11:56:40	09:56:40	female	242	{LEFTARROW}	53							0	542099	542007	{DOWNARROW}	92	540892	540440	952	left4,8	15	7	221	mask15	0	541990	0	541790	eqm10_NoEyeNmodel1_dir	90	H	gazeCOD	GazeCoDxp	0	400	0	541490	-2	541390
GazeCoD_1Model_male	11	2	21	<?xml version="1.0"?>\n<Clock xmlns:dt="urn:schemas-microsoft-com:datatypes"><Description dt:dt="string">E-Prime Primary Realtime Clock</Description><StartTime><Timestamp dt:dt="int">0</Timestamp><DateUtc dt:dt="string">2017-05-10T09:56:40Z</DateUtc></StartTime><FrequencyChanges><FrequencyChange><Frequency dt:dt="r8">3312919</Frequency><Timestamp dt:dt="r8">25137225858</Timestamp><Current dt:dt="…	60.003	1	right	-631934881	2017-10-05	11:56:40	09:56:40	female	243	{LEFTARROW}	53							0	543867	543607	{LEFTARROW}	260	542494	542124	870	left4,8	4	7	222	mask4	0	543590	0	543390	eqm10_NoEyeNmodel1_dir	0	V	gazeCOD	GazeCoDxp	1	400	0	543090	-4	542990
GazeCoD_1Model_male	11	2	21	<?xml version="1.0"?>\n<Clock xmlns:dt="urn:schemas-microsoft-com:datatypes"><Description dt:dt="string">E-Prime Primary Realtime Clock</Description><StartTime><Timestamp dt:dt="int">0</Timestamp><DateUtc dt:dt="string">2017-05-10T09:56:40Z</DateUtc></StartTime><FrequencyChanges><FrequencyChange><Frequency dt:dt="r8">3312919</Frequency><Timestamp dt:dt="r8">25137225858</Timestamp><Current dt:dt="…	60.003	1	right	-631934881	2017-10-05	11:56:40	09:56:40	female	244	{RIGHTARROW}	77							0	545707	545407	{RIGHTARROW}	300	544288	543890	898	right8	33	7	223	mask33	0	545390	0	545190	eqm10_NoEyeNmodel1_dir	90	HV	gazeCOD	GazeCoDxp	1	400	0	544890	2	544790
GazeCoD_1Model_male	11	2	21	<?xml version="1.0"?>\n<Clock xmlns:dt="urn:schemas-microsoft-com:datatypes"><Description dt:dt="string">E-Prime Primary Realtime Clock</Description><StartTime><Timestamp dt:dt="int">0</Timestamp><DateUtc dt:dt="string">2017-05-10T09:56:40Z</DateUtc></StartTime><FrequencyChanges><FrequencyChange><Frequency dt:dt="r8">3312919</Frequency><Timestamp dt:dt="r8">25137225858</Timestamp><Current dt:dt="…	60.003	1	right	-631934881	2017-10-05	11:56:40	09:56:40	female	245	{DOWNARROW}	79							0	547467	547290	{DOWNARROW}	177	546172	545723	949	DG0	23	7	224	mask23	0	547273	0	547073	eqm10_NoEyeNmodel1_dir	90	HV	gazeCOD	GazeCoDxp	1	400	0	546773	1	546673
GazeCoD_1Model_male	11	2	21	<?xml version="1.0"?>\n<Clock xmlns:dt="urn:schemas-microsoft-com:datatypes"><Description dt:dt="string">E-Prime Primary Realtime Clock</Description><StartTime><Timestamp dt:dt="int">0</Timestamp><DateUtc dt:dt="string">2017-05-10T09:56:40Z</DateUtc></StartTime><FrequencyChanges><FrequencyChange><Frequency dt:dt="r8">3312919</Frequency><Timestamp dt:dt="r8">25137225858</Timestamp><Current dt:dt="…	60.003	1	right	-631934881	2017-10-05	11:56:40	09:56:40	female	246	{LEFTARROW}	51							0	549075	548873	{DOWNARROW}	202	547750	547490	760	left3,2	3	7	225	mask3	0	548857	0	548657	eqm10_NoEyeNmodel1_dir	0	V	gazeCOD	GazeCoDxp	0	400	0	548357	7	548257
GazeCoD_1Model_male	11	2	21	<?xml version="1.0"?>\n<Clock xmlns:dt="urn:schemas-microsoft-com:datatypes"><Description dt:dt="string">E-Prime Primary Realtime Clock</Description><StartTime><Timestamp dt:dt="int">0</Timestamp><DateUtc dt:dt="string">2017-05-10T09:56:40Z</DateUtc></StartTime><FrequencyChanges><FrequencyChange><Frequency dt:dt="r8">3312919</Frequency><Timestamp dt:dt="r8">25137225858</Timestamp><Current dt:dt="…	60.003	1	right	-631934881	2017-10-05	11:56:40	09:56:40	female	247	{RIGHTARROW}	42							0	550803	550640	{RIGHTARROW}	163	549513	549090	923	right4,8	20	7	226	mask20	0	550623	0	550423	eqm10_NoEyeNmodel1_dir	90	H	gazeCOD	GazeCoDxp	0	400	0	550123	10	550023
GazeCoD_1Model_male	11	2	21	<?xml version="1.0"?>\n<Clock xmlns:dt="urn:schemas-microsoft-com:datatypes"><Description dt:dt="string">E-Prime Primary Realtime Clock</Description><StartTime><Timestamp dt:dt="int">0</Timestamp><DateUtc dt:dt="string">2017-05-10T09:56:40Z</DateUtc></StartTime><FrequencyChanges><FrequencyChange><Frequency dt:dt="r8">3312919</Frequency><Timestamp dt:dt="r8">25137225858</Timestamp><Current dt:dt="…	60.003	1	right	-631934881	2017-10-05	11:56:40	09:56:40	female	248	{RIGHTARROW}	40							0	552499	552256	{RIGHTARROW}	242	551145	550823	822	right6,4	10	7	227	mask10	0	552240	0	552040	eqm10_NoEyeNmodel1_dir	0	V	gazeCOD	GazeCoDxp	1	400	0	551740	-5	551640
GazeCoD_1Model_male	11	2	21	<?xml version="1.0"?>\n<Clock xmlns:dt="urn:schemas-microsoft-com:datatypes"><Description dt:dt="string">E-Prime Primary Realtime Clock</Description><StartTime><Timestamp dt:dt="int">0</Timestamp><DateUtc dt:dt="string">2017-05-10T09:56:40Z</DateUtc></StartTime><FrequencyChanges><FrequencyChange><Frequency dt:dt="r8">3312919</Frequency><Timestamp dt:dt="r8">25137225858</Timestamp><Current dt:dt="…	60.003	1	right	-631934881	2017-10-05	11:56:40	09:56:40	female	249	{RIGHTARROW}	46							0	554242	553940	{RIGHTARROW}	302	552821	552523	798	right1,6	7	7	228	mask7	0	553923	0	553723	eqm10_NoEyeNmodel1_dir	0	V	gazeCOD	GazeCoDxp	1	400	0	553423	2	553323
GazeCoD_1Model_male	11	2	21	<?xml version="1.0"?>\n<Clock xmlns:dt="urn:schemas-microsoft-com:datatypes"><Description dt:dt="string">E-Prime Primary Realtime Clock</Description><StartTime><Timestamp dt:dt="int">0</Timestamp><DateUtc dt:dt="string">2017-05-10T09:56:40Z</DateUtc></StartTime><FrequencyChanges><FrequencyChange><Frequency dt:dt="r8">3312919</Frequency><Timestamp dt:dt="r8">25137225858</Timestamp><Current dt:dt="…	60.003	1	right	-631934881	2017-10-05	11:56:40	09:56:40	female	250	{DOWNARROW}	79							0	556002	555823	{RIGHTARROW}	179	554699	554256	943	DG0	12	7	229	mask12	0	555806	0	555606	eqm10_NoEyeNmodel1_dir	90	H	gazeCOD	GazeCoDxp	0	400	0	555306	7	555206
GazeCoD_1Model_male	11	2	21	<?xml version="1.0"?>\n<Clock xmlns:dt="urn:schemas-microsoft-com:datatypes"><Description dt:dt="string">E-Prime Primary Realtime Clock</Description><StartTime><Timestamp dt:dt="int">0</Timestamp><DateUtc dt:dt="string">2017-05-10T09:56:40Z</DateUtc></StartTime><FrequencyChanges><FrequencyChange><Frequency dt:dt="r8">3312919</Frequency><Timestamp dt:dt="r8">25137225858</Timestamp><Current dt:dt="…	60.003	1	right	-631934881	2017-10-05	11:56:40	09:56:40	female	251	{RIGHTARROW}	46							0	557826	557556	{DOWNARROW}	270	556431	556023	908	right1,6	29	7	230	mask29	0	557540	0	557340	eqm10_NoEyeNmodel1_dir	90	HV	gazeCOD	GazeCoDxp	0	400	0	557040	9	556940
GazeCoD_1Model_male	11	2	21	<?xml version="1.0"?>\n<Clock xmlns:dt="urn:schemas-microsoft-com:datatypes"><Description dt:dt="string">E-Prime Primary Realtime Clock</Description><StartTime><Timestamp dt:dt="int">0</Timestamp><DateUtc dt:dt="string">2017-05-10T09:56:40Z</DateUtc></StartTime><FrequencyChanges><FrequencyChange><Frequency dt:dt="r8">3312919</Frequency><Timestamp dt:dt="r8">25137225858</Timestamp><Current dt:dt="…	60.003	1	right	-631934881	2017-10-05	11:56:40	09:56:40	female	252	{RIGHTARROW}	44							0	559650	559323	{RIGHTARROW}	327	558199	557840	859	right3,2	19	7	231	mask19	0	559306	0	559106	eqm10_NoEyeNmodel1_dir	90	H	gazeCOD	GazeCoDxp	1	400	0	558806	7	558706
GazeCoD_1Model_male	11	2	21	<?xml version="1.0"?>\n<Clock xmlns:dt="urn:schemas-microsoft-com:datatypes"><Description dt:dt="string">E-Prime Primary Realtime Clock</Description><StartTime><Timestamp dt:dt="int">0</Timestamp><DateUtc dt:dt="string">2017-05-10T09:56:40Z</DateUtc></StartTime><FrequencyChanges><FrequencyChange><Frequency dt:dt="r8">3312919</Frequency><Timestamp dt:dt="r8">25137225858</Timestamp><Current dt:dt="…	60.003	1	right	-631934881	2017-10-05	11:56:40	09:56:40	female	253	{RIGHTARROW}	42							0	561538	561223	{RIGHTARROW}	315	560102	559673	929	right4,8	20	8	232	mask20	0	561206	0	561006	eqm10_NoEyeNmodel1_dir	90	H	gazeCOD	GazeCoDxp	1	400	0	560706	4	560606
GazeCoD_1Model_male	11	2	21	<?xml version="1.0"?>\n<Clock xmlns:dt="urn:schemas-microsoft-com:datatypes"><Description dt:dt="string">E-Prime Primary Realtime Clock</Description><StartTime><Timestamp dt:dt="int">0</Timestamp><DateUtc dt:dt="string">2017-05-10T09:56:40Z</DateUtc></StartTime><FrequencyChanges><FrequencyChange><Frequency dt:dt="r8">3312919</Frequency><Timestamp dt:dt="r8">25137225858</Timestamp><Current dt:dt="…	60.003	1	right	-631934881	2017-10-05	11:56:40	09:56:40	female	254	{LEFTARROW}	53							0	563354	563106	{DOWNARROW}	248	561986	561556	930	left4,8	26	8	233	mask26	0	563089	0	562889	eqm10_NoEyeNmodel1_dir	90	HV	gazeCOD	GazeCoDxp	0	400	0	562589	3	562489
GazeCoD_1Model_male	11	2	21	<?xml version="1.0"?>\n<Clock xmlns:dt="urn:schemas-microsoft-com:datatypes"><Description dt:dt="string">E-Prime Primary Realtime Clock</Description><StartTime><Timestamp dt:dt="int">0</Timestamp><DateUtc dt:dt="string">2017-05-10T09:56:40Z</DateUtc></StartTime><FrequencyChanges><FrequencyChange><Frequency dt:dt="r8">3312919</Frequency><Timestamp dt:dt="r8">25137225858</Timestamp><Current dt:dt="…	60.003	1	right	-631934881	2017-10-05	11:56:40	09:56:40	female	255	{RIGHTARROW}	46							0	565090	564839	{RIGHTARROW}	251	563723	563373	850	right1,6	7	8	234	mask7	0	564823	0	564623	eqm10_NoEyeNmodel1_dir	0	V	gazeCOD	GazeCoDxp	1	400	0	564323	0	564223
GazeCoD_1Model_male	11	2	21	<?xml version="1.0"?>\n<Clock xmlns:dt="urn:schemas-microsoft-com:datatypes"><Description dt:dt="string">E-Prime Primary Realtime Clock</Description><StartTime><Timestamp dt:dt="int">0</Timestamp><DateUtc dt:dt="string">2017-05-10T09:56:40Z</DateUtc></StartTime><FrequencyChanges><FrequencyChange><Frequency dt:dt="r8">3312919</Frequency><Timestamp dt:dt="r8">25137225858</Timestamp><Current dt:dt="…	60.003	1	right	-631934881	2017-10-05	11:56:40	09:56:40	female	256	{DOWNARROW}	79							0	566938	566722	{DOWNARROW}	216	565611	565123	988	DG0	12	8	235	mask12	0	566706	0	566506	eqm10_NoEyeNmodel1_dir	90	H	gazeCOD	GazeCoDxp	1	400	0	566206	-5	566106
GazeCoD_1Model_male	11	2	21	<?xml version="1.0"?>\n<Clock xmlns:dt="urn:schemas-microsoft-com:datatypes"><Description dt:dt="string">E-Prime Primary Realtime Clock</Description><StartTime><Timestamp dt:dt="int">0</Timestamp><DateUtc dt:dt="string">2017-05-10T09:56:40Z</DateUtc></StartTime><FrequencyChanges><FrequencyChange><Frequency dt:dt="r8">3312919</Frequency><Timestamp dt:dt="r8">25137225858</Timestamp><Current dt:dt="…	60.003	1	right	-631934881	2017-10-05	11:56:40	09:56:40	female	257	{RIGHTARROW}	77							0	568714	568439	{RIGHTARROW}	275	567321	566956	865	right8	33	8	236	mask33	0	568422	0	568222	eqm10_NoEyeNmodel1_dir	90	HV	gazeCOD	GazeCoDxp	1	400	0	567922	1	567822
GazeCoD_1Model_male	11	2	21	<?xml version="1.0"?>\n<Clock xmlns:dt="urn:schemas-microsoft-com:datatypes"><Description dt:dt="string">E-Prime Primary Realtime Clock</Description><StartTime><Timestamp dt:dt="int">0</Timestamp><DateUtc dt:dt="string">2017-05-10T09:56:40Z</DateUtc></StartTime><FrequencyChanges><FrequencyChange><Frequency dt:dt="r8">3312919</Frequency><Timestamp dt:dt="r8">25137225858</Timestamp><Current dt:dt="…	60.003	1	right	-631934881	2017-10-05	11:56:40	09:56:40	female	258	{LEFTARROW}	55							0	570450	570272	{LEFTARROW}	178	569159	568723	936	left6,4	5	8	237	mask5	0	570256	0	570056	eqm10_NoEyeNmodel1_dir	0	V	gazeCOD	GazeCoDxp	1	400	0	569756	-3	569656
GazeCoD_1Model_male	11	2	21	<?xml version="1.0"?>\n<Clock xmlns:dt="urn:schemas-microsoft-com:datatypes"><Description dt:dt="string">E-Prime Primary Realtime Clock</Description><StartTime><Timestamp dt:dt="int">0</Timestamp><DateUtc dt:dt="string">2017-05-10T09:56:40Z</DateUtc></StartTime><FrequencyChanges><FrequencyChange><Frequency dt:dt="r8">3312919</Frequency><Timestamp dt:dt="r8">25137225858</Timestamp><Current dt:dt="…	60.003	1	right	-631934881	2017-10-05	11:56:40	09:56:40	female	259	{RIGHTARROW}	40							0	572210	571956	{RIGHTARROW}	254	570830	570472	858	right6,4	10	8	238	mask10	0	571939	0	571739	eqm10_NoEyeNmodel1_dir	0	V	gazeCOD	GazeCoDxp	1	400	0	571439	9	571339
GazeCoD_1Model_male	11	2	21	<?xml version="1.0"?>\n<Clock xmlns:dt="urn:schemas-microsoft-com:datatypes"><Description dt:dt="string">E-Prime Primary Realtime Clock</Description><StartTime><Timestamp dt:dt="int">0</Timestamp><DateUtc dt:dt="string">2017-05-10T09:56:40Z</DateUtc></StartTime><FrequencyChanges><FrequencyChange><Frequency dt:dt="r8">3312919</Frequency><Timestamp dt:dt="r8">25137225858</Timestamp><Current dt:dt="…	60.003	1	right	-631934881	2017-10-05	11:56:40	09:56:40	female	260	{LEFTARROW}	49							0	573834	573705	{DOWNARROW}	128	572585	572222	863	left1,6	13	8	239	mask13	0	573689	0	573489	eqm10_NoEyeNmodel1_dir	90	H	gazeCOD	GazeCoDxp	0	400	0	573189	4	573089
GazeCoD_1Model_male	11	2	21	<?xml version="1.0"?>\n<Clock xmlns:dt="urn:schemas-microsoft-com:datatypes"><Description dt:dt="string">E-Prime Primary Realtime Clock</Description><StartTime><Timestamp dt:dt="int">0</Timestamp><DateUtc dt:dt="string">2017-05-10T09:56:40Z</DateUtc></StartTime><FrequencyChanges><FrequencyChange><Frequency dt:dt="r8">3312919</Frequency><Timestamp dt:dt="r8">25137225858</Timestamp><Current dt:dt="…	60.003	1	right	-631934881	2017-10-05	11:56:40	09:56:40	female	261	{RIGHTARROW}	40							0	575409	575239	{RIGHTARROW}	170	574123	573855	768	right6,4	32	8	240	mask32	0	575222	0	575022	eqm10_NoEyeNmodel1_dir	90	HV	gazeCOD	GazeCoDxp	1	400	0	574722	-1	574622
GazeCoD_1Model_male	11	2	21	<?xml version="1.0"?>\n<Clock xmlns:dt="urn:schemas-microsoft-com:datatypes"><Description dt:dt="string">E-Prime Primary Realtime Clock</Description><StartTime><Timestamp dt:dt="int">0</Timestamp><DateUtc dt:dt="string">2017-05-10T09:56:40Z</DateUtc></StartTime><FrequencyChanges><FrequencyChange><Frequency dt:dt="r8">3312919</Frequency><Timestamp dt:dt="r8">25137225858</Timestamp><Current dt:dt="…	60.003	1	right	-631934881	2017-10-05	11:56:40	09:56:40	female	262	{RIGHTARROW}	44							0	577145	576939	{RIGHTARROW}	206	575817	575439	878	right3,2	30	8	241	mask30	0	576922	0	576722	eqm10_NoEyeNmodel1_dir	90	HV	gazeCOD	GazeCoDxp	1	400	0	576422	5	576322
GazeCoD_1Model_male	11	2	21	<?xml version="1.0"?>\n<Clock xmlns:dt="urn:schemas-microsoft-com:datatypes"><Description dt:dt="string">E-Prime Primary Realtime Clock</Description><StartTime><Timestamp dt:dt="int">0</Timestamp><DateUtc dt:dt="string">2017-05-10T09:56:40Z</DateUtc></StartTime><FrequencyChanges><FrequencyChange><Frequency dt:dt="r8">3312919</Frequency><Timestamp dt:dt="r8">25137225858</Timestamp><Current dt:dt="…	60.003	1	right	-631934881	2017-10-05	11:56:40	09:56:40	female	263	{RIGHTARROW}	40							0	578921	578672	{RIGHTARROW}	249	577554	577172	882	right6,4	21	8	242	mask21	0	578655	0	578455	eqm10_NoEyeNmodel1_dir	90	H	gazeCOD	GazeCoDxp	1	400	0	578155	1	578055
GazeCoD_1Model_male	11	2	21	<?xml version="1.0"?>\n<Clock xmlns:dt="urn:schemas-microsoft-com:datatypes"><Description dt:dt="string">E-Prime Primary Realtime Clock</Description><StartTime><Timestamp dt:dt="int">0</Timestamp><DateUtc dt:dt="string">2017-05-10T09:56:40Z</DateUtc></StartTime><FrequencyChanges><FrequencyChange><Frequency dt:dt="r8">3312919</Frequency><Timestamp dt:dt="r8">25137225858</Timestamp><Current dt:dt="…	60.003	1	right	-631934881	2017-10-05	11:56:40	09:56:40	female	264	{LEFTARROW}	53							0	580641	580339	{LEFTARROW}	302	579213	578939	774	left4,8	4	8	243	mask4	0	580322	0	580122	eqm10_NoEyeNmodel1_dir	0	V	gazeCOD	GazeCoDxp	1	400	0	579822	9	579722
GazeCoD_1Model_male	11	2	21	<?xml version="1.0"?>\n<Clock xmlns:dt="urn:schemas-microsoft-com:datatypes"><Description dt:dt="string">E-Prime Primary Realtime Clock</Description><StartTime><Timestamp dt:dt="int">0</Timestamp><DateUtc dt:dt="string">2017-05-10T09:56:40Z</DateUtc></StartTime><FrequencyChanges><FrequencyChange><Frequency dt:dt="r8">3312919</Frequency><Timestamp dt:dt="r8">25137225858</Timestamp><Current dt:dt="…	60.003	1	right	-631934881	2017-10-05	11:56:40	09:56:40	female	265	{LEFTARROW}	55							0	582497	582188	{LEFTARROW}	309	581076	580655	921	left6,4	16	8	244	mask16	0	582172	0	581972	eqm10_NoEyeNmodel1_dir	90	H	gazeCOD	GazeCoDxp	1	400	0	581672	-4	581572
GazeCoD_1Model_male	11	2	21	<?xml version="1.0"?>\n<Clock xmlns:dt="urn:schemas-microsoft-com:datatypes"><Description dt:dt="string">E-Prime Primary Realtime Clock</Description><StartTime><Timestamp dt:dt="int">0</Timestamp><DateUtc dt:dt="string">2017-05-10T09:56:40Z</DateUtc></StartTime><FrequencyChanges><FrequencyChange><Frequency dt:dt="r8">3312919</Frequency><Timestamp dt:dt="r8">25137225858</Timestamp><Current dt:dt="…	60.003	1	right	-631934881	2017-10-05	11:56:40	09:56:40	female	266	{LEFTARROW}	51							0	584145	583955	{DOWNARROW}	190	582837	582522	815	left3,2	3	8	245	mask3	0	583938	0	583738	eqm10_NoEyeNmodel1_dir	0	V	gazeCOD	GazeCoDxp	0	400	0	583438	1	583338
GazeCoD_1Model_male	11	2	21	<?xml version="1.0"?>\n<Clock xmlns:dt="urn:schemas-microsoft-com:datatypes"><Description dt:dt="string">E-Prime Primary Realtime Clock</Description><StartTime><Timestamp dt:dt="int">0</Timestamp><DateUtc dt:dt="string">2017-05-10T09:56:40Z</DateUtc></StartTime><FrequencyChanges><FrequencyChange><Frequency dt:dt="r8">3312919</Frequency><Timestamp dt:dt="r8">25137225858</Timestamp><Current dt:dt="…	60.003	1	right	-631934881	2017-10-05	11:56:40	09:56:40	female	267	{RIGHTARROW}	77							0	585825	585588	{RIGHTARROW}	237	584473	584155	818	right8	11	8	246	mask11	0	585572	0	585372	eqm10_NoEyeNmodel1_dir	0	V	gazeCOD	GazeCoDxp	1	400	0	585072	-1	584972
GazeCoD_1Model_male	11	2	21	<?xml version="1.0"?>\n<Clock xmlns:dt="urn:schemas-microsoft-com:datatypes"><Description dt:dt="string">E-Prime Primary Realtime Clock</Description><StartTime><Timestamp dt:dt="int">0</Timestamp><DateUtc dt:dt="string">2017-05-10T09:56:40Z</DateUtc></StartTime><FrequencyChanges><FrequencyChange><Frequency dt:dt="r8">3312919</Frequency><Timestamp dt:dt="r8">25137225858</Timestamp><Current dt:dt="…	60.003	1	right	-631934881	2017-10-05	11:56:40	09:56:40	female	268	{LEFTARROW}	49							0	587649	587422	{DOWNARROW}	227	586305	585838	967	left1,6	2	8	247	mask2	0	587405	0	587205	eqm10_NoEyeNmodel1_dir	0	V	gazeCOD	GazeCoDxp	0	400	0	586905	0	586805
GazeCoD_1Model_male	11	2	21	<?xml version="1.0"?>\n<Clock xmlns:dt="urn:schemas-microsoft-com:datatypes"><Description dt:dt="string">E-Prime Primary Realtime Clock</Description><StartTime><Timestamp dt:dt="int">0</Timestamp><DateUtc dt:dt="string">2017-05-10T09:56:40Z</DateUtc></StartTime><FrequencyChanges><FrequencyChange><Frequency dt:dt="r8">3312919</Frequency><Timestamp dt:dt="r8">25137225858</Timestamp><Current dt:dt="…	60.003	1	right	-631934881	2017-10-05	11:56:40	09:56:40	female	269	{DOWNARROW}	79							0	589297	589121	{DOWNARROW}	176	587997	587672	825	DG0	1	8	248	mask1	0	589105	0	588905	eqm10_NoEyeNmodel1_dir	0	V	gazeCOD	GazeCoDxp	1	400	0	588605	8	588505
GazeCoD_1Model_male	11	2	21	<?xml version="1.0"?>\n<Clock xmlns:dt="urn:schemas-microsoft-com:datatypes"><Description dt:dt="string">E-Prime Primary Realtime Clock</Description><StartTime><Timestamp dt:dt="int">0</Timestamp><DateUtc dt:dt="string">2017-05-10T09:56:40Z</DateUtc></StartTime><FrequencyChanges><FrequencyChange><Frequency dt:dt="r8">3312919</Frequency><Timestamp dt:dt="r8">25137225858</Timestamp><Current dt:dt="…	60.003	1	right	-631934881	2017-10-05	11:56:40	09:56:40	female	270	{RIGHTARROW}	44							0	591121	590838	{RIGHTARROW}	283	589723	589321	902	right3,2	19	8	249	mask19	0	590821	0	590621	eqm10_NoEyeNmodel1_dir	90	H	gazeCOD	GazeCoDxp	1	400	0	590321	-2	590221
GazeCoD_1Model_male	11	2	21	<?xml version="1.0"?>\n<Clock xmlns:dt="urn:schemas-microsoft-com:datatypes"><Description dt:dt="string">E-Prime Primary Realtime Clock</Description><StartTime><Timestamp dt:dt="int">0</Timestamp><DateUtc dt:dt="string">2017-05-10T09:56:40Z</DateUtc></StartTime><FrequencyChanges><FrequencyChange><Frequency dt:dt="r8">3312919</Frequency><Timestamp dt:dt="r8">25137225858</Timestamp><Current dt:dt="…	60.003	1	right	-631934881	2017-10-05	11:56:40	09:56:40	female	271	{RIGHTARROW}	77							0	592689	592521	{RIGHTARROW}	168	591406	591138	768	right8	22	8	250	mask22	0	592505	0	592305	eqm10_NoEyeNmodel1_dir	90	H	gazeCOD	GazeCoDxp	1	400	0	592005	-1	591905
GazeCoD_1Model_male	11	2	21	<?xml version="1.0"?>\n<Clock xmlns:dt="urn:schemas-microsoft-com:datatypes"><Description dt:dt="string">E-Prime Primary Realtime Clock</Description><StartTime><Timestamp dt:dt="int">0</Timestamp><DateUtc dt:dt="string">2017-05-10T09:56:40Z</DateUtc></StartTime><FrequencyChanges><FrequencyChange><Frequency dt:dt="r8">3312919</Frequency><Timestamp dt:dt="r8">25137225858</Timestamp><Current dt:dt="…	60.003	1	right	-631934881	2017-10-05	11:56:40	09:56:40	female	272	{LEFTARROW}	78							0	594529	594305	{LEFTARROW}	223	593192	592705	987	left8	28	8	251	mask28	0	594288	0	594088	eqm10_NoEyeNmodel1_dir	90	HV	gazeCOD	GazeCoDxp	1	400	0	593788	-4	593688
GazeCoD_1Model_male	11	2	21	<?xml version="1.0"?>\n<Clock xmlns:dt="urn:schemas-microsoft-com:datatypes"><Description dt:dt="string">E-Prime Primary Realtime Clock</Description><StartTime><Timestamp dt:dt="int">0</Timestamp><DateUtc dt:dt="string">2017-05-10T09:56:40Z</DateUtc></StartTime><FrequencyChanges><FrequencyChange><Frequency dt:dt="r8">3312919</Frequency><Timestamp dt:dt="r8">25137225858</Timestamp><Current dt:dt="…	60.003	1	right	-631934881	2017-10-05	11:56:40	09:56:40	female	273	{RIGHTARROW}	42							0	596288	596004	{DOWNARROW}	284	594891	594538	853	right4,8	31	8	252	mask31	0	595988	0	595788	eqm10_NoEyeNmodel1_dir	90	HV	gazeCOD	GazeCoDxp	0	400	0	595488	-3	595388
GazeCoD_1Model_male	11	2	21	<?xml version="1.0"?>\n<Clock xmlns:dt="urn:schemas-microsoft-com:datatypes"><Description dt:dt="string">E-Prime Primary Realtime Clock</Description><StartTime><Timestamp dt:dt="int">0</Timestamp><DateUtc dt:dt="string">2017-05-10T09:56:40Z</DateUtc></StartTime><FrequencyChanges><FrequencyChange><Frequency dt:dt="r8">3312919</Frequency><Timestamp dt:dt="r8">25137225858</Timestamp><Current dt:dt="…	60.003	1	right	-631934881	2017-10-05	11:56:40	09:56:40	female	274	{RIGHTARROW}	44							0	597960	597871	{RIGHTARROW}	89	596754	596304	950	right3,2	8	8	253	mask8	0	597854	0	597654	eqm10_NoEyeNmodel1_dir	0	V	gazeCOD	GazeCoDxp	1	400	0	597354	0	597254
GazeCoD_1Model_male	11	2	21	<?xml version="1.0"?>\n<Clock xmlns:dt="urn:schemas-microsoft-com:datatypes"><Description dt:dt="string">E-Prime Primary Realtime Clock</Description><StartTime><Timestamp dt:dt="int">0</Timestamp><DateUtc dt:dt="string">2017-05-10T09:56:40Z</DateUtc></StartTime><FrequencyChanges><FrequencyChange><Frequency dt:dt="r8">3312919</Frequency><Timestamp dt:dt="r8">25137225858</Timestamp><Current dt:dt="…	60.003	1	right	-631934881	2017-10-05	11:56:40	09:56:40	female	275	{LEFTARROW}	78							0	599864	599571	{LEFTARROW}	293	598451	597971	980	left8	6	8	254	mask6	0	599554	0	599354	eqm10_NoEyeNmodel1_dir	0	V	gazeCOD	GazeCoDxp	1	400	0	599054	3	598954
GazeCoD_1Model_male	11	2	21	<?xml version="1.0"?>\n<Clock xmlns:dt="urn:schemas-microsoft-com:datatypes"><Description dt:dt="string">E-Prime Primary Realtime Clock</Description><StartTime><Timestamp dt:dt="int">0</Timestamp><DateUtc dt:dt="string">2017-05-10T09:56:40Z</DateUtc></StartTime><FrequencyChanges><FrequencyChange><Frequency dt:dt="r8">3312919</Frequency><Timestamp dt:dt="r8">25137225858</Timestamp><Current dt:dt="…	60.003	1	right	-631934881	2017-10-05	11:56:40	09:56:40	female	276	{RIGHTARROW}	46							0	601624	601438	{DOWNARROW}	186	600322	599888	934	right1,6	29	8	255	mask29	0	601421	0	601221	eqm10_NoEyeNmodel1_dir	90	HV	gazeCOD	GazeCoDxp	0	400	0	600921	-1	600821
GazeCoD_1Model_male	11	2	21	<?xml version="1.0"?>\n<Clock xmlns:dt="urn:schemas-microsoft-com:datatypes"><Description dt:dt="string">E-Prime Primary Realtime Clock</Description><StartTime><Timestamp dt:dt="int">0</Timestamp><DateUtc dt:dt="string">2017-05-10T09:56:40Z</DateUtc></StartTime><FrequencyChanges><FrequencyChange><Frequency dt:dt="r8">3312919</Frequency><Timestamp dt:dt="r8">25137225858</Timestamp><Current dt:dt="…	60.003	1	right	-631934881	2017-10-05	11:56:40	09:56:40	female	277	{LEFTARROW}	51							0	603408	603087	{DOWNARROW}	321	601976	601638	838	left3,2	14	8	256	mask14	0	603071	0	602871	eqm10_NoEyeNmodel1_dir	90	H	gazeCOD	GazeCoDxp	0	400	0	602571	-5	602471
GazeCoD_1Model_male	11	2	21	<?xml version="1.0"?>\n<Clock xmlns:dt="urn:schemas-microsoft-com:datatypes"><Description dt:dt="string">E-Prime Primary Realtime Clock</Description><StartTime><Timestamp dt:dt="int">0</Timestamp><DateUtc dt:dt="string">2017-05-10T09:56:40Z</DateUtc></StartTime><FrequencyChanges><FrequencyChange><Frequency dt:dt="r8">3312919</Frequency><Timestamp dt:dt="r8">25137225858</Timestamp><Current dt:dt="…	60.003	1	right	-631934881	2017-10-05	11:56:40	09:56:40	female	278	{LEFTARROW}	53							0	605336	605004	{LEFTARROW}	332	603884	603421	963	left4,8	15	8	257	mask15	0	604987	0	604787	eqm10_NoEyeNmodel1_dir	90	H	gazeCOD	GazeCoDxp	1	400	0	604487	3	604387
GazeCoD_1Model_male	11	2	21	<?xml version="1.0"?>\n<Clock xmlns:dt="urn:schemas-microsoft-com:datatypes"><Description dt:dt="string">E-Prime Primary Realtime Clock</Description><StartTime><Timestamp dt:dt="int">0</Timestamp><DateUtc dt:dt="string">2017-05-10T09:56:40Z</DateUtc></StartTime><FrequencyChanges><FrequencyChange><Frequency dt:dt="r8">3312919</Frequency><Timestamp dt:dt="r8">25137225858</Timestamp><Current dt:dt="…	60.003	1	right	-631934881	2017-10-05	11:56:40	09:56:40	female	279	{LEFTARROW}	55							0	607032	606721	{LEFTARROW}	311	605607	605354	753	left6,4	27	8	258	mask27	0	606704	0	606504	eqm10_NoEyeNmodel1_dir	90	HV	gazeCOD	GazeCoDxp	1	400	0	606204	-3	606104
GazeCoD_1Model_male	11	2	21	<?xml version="1.0"?>\n<Clock xmlns:dt="urn:schemas-microsoft-com:datatypes"><Description dt:dt="string">E-Prime Primary Realtime Clock</Description><StartTime><Timestamp dt:dt="int">0</Timestamp><DateUtc dt:dt="string">2017-05-10T09:56:40Z</DateUtc></StartTime><FrequencyChanges><FrequencyChange><Frequency dt:dt="r8">3312919</Frequency><Timestamp dt:dt="r8">25137225858</Timestamp><Current dt:dt="…	60.003	1	right	-631934881	2017-10-05	11:56:40	09:56:40	female	280	{DOWNARROW}	79							0	608672	608437	{DOWNARROW}	235	607324	607054	770	DG0	23	8	259	mask23	0	608421	0	608221	eqm10_NoEyeNmodel1_dir	90	HV	gazeCOD	GazeCoDxp	1	400	0	607921	-3	607821
GazeCoD_1Model_male	11	2	21	<?xml version="1.0"?>\n<Clock xmlns:dt="urn:schemas-microsoft-com:datatypes"><Description dt:dt="string">E-Prime Primary Realtime Clock</Description><StartTime><Timestamp dt:dt="int">0</Timestamp><DateUtc dt:dt="string">2017-05-10T09:56:40Z</DateUtc></StartTime><FrequencyChanges><FrequencyChange><Frequency dt:dt="r8">3312919</Frequency><Timestamp dt:dt="r8">25137225858</Timestamp><Current dt:dt="…	60.003	1	right	-631934881	2017-10-05	11:56:40	09:56:40	female	281	{LEFTARROW}	49							0	610464	610237	{DOWNARROW}	227	609113	608687	926	left1,6	24	8	260	mask24	0	610220	0	610020	eqm10_NoEyeNmodel1_dir	90	HV	gazeCOD	GazeCoDxp	0	400	0	609720	7	609620
GazeCoD_1Model_male	11	2	21	<?xml version="1.0"?>\n<Clock xmlns:dt="urn:schemas-microsoft-com:datatypes"><Description dt:dt="string">E-Prime Primary Realtime Clock</Description><StartTime><Timestamp dt:dt="int">0</Timestamp><DateUtc dt:dt="string">2017-05-10T09:56:40Z</DateUtc></StartTime><FrequencyChanges><FrequencyChange><Frequency dt:dt="r8">3312919</Frequency><Timestamp dt:dt="r8">25137225858</Timestamp><Current dt:dt="…	60.003	1	right	-631934881	2017-10-05	11:56:40	09:56:40	female	282	{LEFTARROW}	51							0	612264	612004	{LEFTARROW}	260	610888	610487	901	left3,2	25	8	261	mask25	0	611987	0	611787	eqm10_NoEyeNmodel1_dir	90	HV	gazeCOD	GazeCoDxp	1	400	0	611487	-1	611387
GazeCoD_1Model_male	11	2	21	<?xml version="1.0"?>\n<Clock xmlns:dt="urn:schemas-microsoft-com:datatypes"><Description dt:dt="string">E-Prime Primary Realtime Clock</Description><StartTime><Timestamp dt:dt="int">0</Timestamp><DateUtc dt:dt="string">2017-05-10T09:56:40Z</DateUtc></StartTime><FrequencyChanges><FrequencyChange><Frequency dt:dt="r8">3312919</Frequency><Timestamp dt:dt="r8">25137225858</Timestamp><Current dt:dt="…	60.003	1	right	-631934881	2017-10-05	11:56:40	09:56:40	female	283	{RIGHTARROW}	46							0	613920	613787	{DOWNARROW}	133	612669	612287	882	right1,6	18	8	262	mask18	0	613770	0	613570	eqm10_NoEyeNmodel1_dir	90	H	gazeCOD	GazeCoDxp	0	400	0	613270	1	613170
GazeCoD_1Model_male	11	2	21	<?xml version="1.0"?>\n<Clock xmlns:dt="urn:schemas-microsoft-com:datatypes"><Description dt:dt="string">E-Prime Primary Realtime Clock</Description><StartTime><Timestamp dt:dt="int">0</Timestamp><DateUtc dt:dt="string">2017-05-10T09:56:40Z</DateUtc></StartTime><FrequencyChanges><FrequencyChange><Frequency dt:dt="r8">3312919</Frequency><Timestamp dt:dt="r8">25137225858</Timestamp><Current dt:dt="…	60.003	1	right	-631934881	2017-10-05	11:56:40	09:56:40	female	284	{RIGHTARROW}	42							0	615992	615554	{RIGHTARROW}	437	614436	613937	999	right4,8	9	8	263	mask9	0	615537	0	615337	eqm10_NoEyeNmodel1_dir	0	V	gazeCOD	GazeCoDxp	1	400	0	615037	1	614937
GazeCoD_1Model_male	11	2	21	<?xml version="1.0"?>\n<Clock xmlns:dt="urn:schemas-microsoft-com:datatypes"><Description dt:dt="string">E-Prime Primary Realtime Clock</Description><StartTime><Timestamp dt:dt="int">0</Timestamp><DateUtc dt:dt="string">2017-05-10T09:56:40Z</DateUtc></StartTime><FrequencyChanges><FrequencyChange><Frequency dt:dt="r8">3312919</Frequency><Timestamp dt:dt="r8">25137225858</Timestamp><Current dt:dt="…	60.003	1	right	-631934881	2017-10-05	11:56:40	09:56:40	female	285	{LEFTARROW}	78							0	617895	617570	{LEFTARROW}	325	616457	616004	953	left8	17	8	264	mask17	0	617553	0	617353	eqm10_NoEyeNmodel1_dir	90	H	gazeCOD	GazeCoDxp	1	400	0	617053	-4	616953
GazeCoD_1Model_male	11	2	21	<?xml version="1.0"?>\n<Clock xmlns:dt="urn:schemas-microsoft-com:datatypes"><Description dt:dt="string">E-Prime Primary Realtime Clock</Description><StartTime><Timestamp dt:dt="int">0</Timestamp><DateUtc dt:dt="string">2017-05-10T09:56:40Z</DateUtc></StartTime><FrequencyChanges><FrequencyChange><Frequency dt:dt="r8">3312919</Frequency><Timestamp dt:dt="r8">25137225858</Timestamp><Current dt:dt="…	60.003	1	right	-631934881	2017-10-05	11:56:40	09:56:40	female	286	{RIGHTARROW}	77							0	619695	619353	{RIGHTARROW}	342	618229	617920	809	right8	33	9	265	mask33	0	619337	0	619137	eqm10_NoEyeNmodel1_dir	90	HV	gazeCOD	GazeCoDxp	1	400	0	618837	8	618737
GazeCoD_1Model_male	11	2	21	<?xml version="1.0"?>\n<Clock xmlns:dt="urn:schemas-microsoft-com:datatypes"><Description dt:dt="string">E-Prime Primary Realtime Clock</Description><StartTime><Timestamp dt:dt="int">0</Timestamp><DateUtc dt:dt="string">2017-05-10T09:56:40Z</DateUtc></StartTime><FrequencyChanges><FrequencyChange><Frequency dt:dt="r8">3312919</Frequency><Timestamp dt:dt="r8">25137225858</Timestamp><Current dt:dt="…	60.003	1	right	-631934881	2017-10-05	11:56:40	09:56:40	female	287	{LEFTARROW}	49							0	621439	621287	{DOWNARROW}	152	620164	619720	944	left1,6	13	9	266	mask13	0	621270	0	621070	eqm10_NoEyeNmodel1_dir	90	H	gazeCOD	GazeCoDxp	0	400	0	620770	6	620670
GazeCoD_1Model_male	11	2	21	<?xml version="1.0"?>\n<Clock xmlns:dt="urn:schemas-microsoft-com:datatypes"><Description dt:dt="string">E-Prime Primary Realtime Clock</Description><StartTime><Timestamp dt:dt="int">0</Timestamp><DateUtc dt:dt="string">2017-05-10T09:56:40Z</DateUtc></StartTime><FrequencyChanges><FrequencyChange><Frequency dt:dt="r8">3312919</Frequency><Timestamp dt:dt="r8">25137225858</Timestamp><Current dt:dt="…	60.003	1	right	-631934881	2017-10-05	11:56:40	09:56:40	female	288	{LEFTARROW}	51							0	623103	622853	{DOWNARROW}	250	621727	621453	774	left3,2	14	9	267	mask14	0	622837	0	622637	eqm10_NoEyeNmodel1_dir	90	H	gazeCOD	GazeCoDxp	0	400	0	622337	10	622237
GazeCoD_1Model_male	11	2	21	<?xml version="1.0"?>\n<Clock xmlns:dt="urn:schemas-microsoft-com:datatypes"><Description dt:dt="string">E-Prime Primary Realtime Clock</Description><StartTime><Timestamp dt:dt="int">0</Timestamp><DateUtc dt:dt="string">2017-05-10T09:56:40Z</DateUtc></StartTime><FrequencyChanges><FrequencyChange><Frequency dt:dt="r8">3312919</Frequency><Timestamp dt:dt="r8">25137225858</Timestamp><Current dt:dt="…	60.003	1	right	-631934881	2017-10-05	11:56:40	09:56:40	female	289	{RIGHTARROW}	46							0	624719	624536	{DOWNARROW}	183	623412	623120	792	right1,6	7	9	268	mask7	0	624520	0	624320	eqm10_NoEyeNmodel1_dir	0	V	gazeCOD	GazeCoDxp	0	400	0	624020	8	623920
GazeCoD_1Model_male	11	2	21	<?xml version="1.0"?>\n<Clock xmlns:dt="urn:schemas-microsoft-com:datatypes"><Description dt:dt="string">E-Prime Primary Realtime Clock</Description><StartTime><Timestamp dt:dt="int">0</Timestamp><DateUtc dt:dt="string">2017-05-10T09:56:40Z</DateUtc></StartTime><FrequencyChanges><FrequencyChange><Frequency dt:dt="r8">3312919</Frequency><Timestamp dt:dt="r8">25137225858</Timestamp><Current dt:dt="…	60.003	1	right	-631934881	2017-10-05	11:56:40	09:56:40	female	290	{RIGHTARROW}	44							0	626447	626270	{DOWNARROW}	177	625156	624736	920	right3,2	19	9	269	mask19	0	626253	0	626053	eqm10_NoEyeNmodel1_dir	90	H	gazeCOD	GazeCoDxp	0	400	0	625753	-3	625653
GazeCoD_1Model_male	11	2	21	<?xml version="1.0"?>\n<Clock xmlns:dt="urn:schemas-microsoft-com:datatypes"><Description dt:dt="string">E-Prime Primary Realtime Clock</Description><StartTime><Timestamp dt:dt="int">0</Timestamp><DateUtc dt:dt="string">2017-05-10T09:56:40Z</DateUtc></StartTime><FrequencyChanges><FrequencyChange><Frequency dt:dt="r8">3312919</Frequency><Timestamp dt:dt="r8">25137225858</Timestamp><Current dt:dt="…	60.003	1	right	-631934881	2017-10-05	11:56:40	09:56:40	female	291	{DOWNARROW}	79							0	628207	628053	{DOWNARROW}	154	626939	626470	969	DG0	1	9	270	mask1	0	628036	0	627836	eqm10_NoEyeNmodel1_dir	0	V	gazeCOD	GazeCoDxp	1	400	0	627536	-3	627436
GazeCoD_1Model_male	11	2	21	<?xml version="1.0"?>\n<Clock xmlns:dt="urn:schemas-microsoft-com:datatypes"><Description dt:dt="string">E-Prime Primary Realtime Clock</Description><StartTime><Timestamp dt:dt="int">0</Timestamp><DateUtc dt:dt="string">2017-05-10T09:56:40Z</DateUtc></StartTime><FrequencyChanges><FrequencyChange><Frequency dt:dt="r8">3312919</Frequency><Timestamp dt:dt="r8">25137225858</Timestamp><Current dt:dt="…	60.003	1	right	-631934881	2017-10-05	11:56:40	09:56:40	female	292	{RIGHTARROW}	42							0	630335	629820	{RIGHTARROW}	515	628705	628220	985	right4,8	9	9	271	mask9	0	629803	0	629603	eqm10_NoEyeNmodel1_dir	0	V	gazeCOD	GazeCoDxp	1	400	0	629303	-2	629203
GazeCoD_1Model_male	11	2	21	<?xml version="1.0"?>\n<Clock xmlns:dt="urn:schemas-microsoft-com:datatypes"><Description dt:dt="string">E-Prime Primary Realtime Clock</Description><StartTime><Timestamp dt:dt="int">0</Timestamp><DateUtc dt:dt="string">2017-05-10T09:56:40Z</DateUtc></StartTime><FrequencyChanges><FrequencyChange><Frequency dt:dt="r8">3312919</Frequency><Timestamp dt:dt="r8">25137225858</Timestamp><Current dt:dt="…	60.003	1	right	-631934881	2017-10-05	11:56:40	09:56:40	female	293	{RIGHTARROW}	46							0	632439	631936	{DOWNARROW}	503	630809	630353	956	right1,6	18	9	272	mask18	0	631919	0	631719	eqm10_NoEyeNmodel1_dir	90	H	gazeCOD	GazeCoDxp	0	400	0	631419	10	631319
GazeCoD_1Model_male	11	2	21	<?xml version="1.0"?>\n<Clock xmlns:dt="urn:schemas-microsoft-com:datatypes"><Description dt:dt="string">E-Prime Primary Realtime Clock</Description><StartTime><Timestamp dt:dt="int">0</Timestamp><DateUtc dt:dt="string">2017-05-10T09:56:40Z</DateUtc></StartTime><FrequencyChanges><FrequencyChange><Frequency dt:dt="r8">3312919</Frequency><Timestamp dt:dt="r8">25137225858</Timestamp><Current dt:dt="…	60.003	1	right	-631934881	2017-10-05	11:56:40	09:56:40	female	294	{RIGHTARROW}	77							0	633927	633853	{RIGHTARROW}	74	632742	632453	789	right8	22	9	273	mask22	0	633836	-1	633636	eqm10_NoEyeNmodel1_dir	90	H	gazeCOD	GazeCoDxp	1	400	0	633337	-5	633237
GazeCoD_1Model_male	11	2	21	<?xml version="1.0"?>\n<Clock xmlns:dt="urn:schemas-microsoft-com:datatypes"><Description dt:dt="string">E-Prime Primary Realtime Clock</Description><StartTime><Timestamp dt:dt="int">0</Timestamp><DateUtc dt:dt="string">2017-05-10T09:56:40Z</DateUtc></StartTime><FrequencyChanges><FrequencyChange><Frequency dt:dt="r8">3312919</Frequency><Timestamp dt:dt="r8">25137225858</Timestamp><Current dt:dt="…	60.003	1	right	-631934881	2017-10-05	11:56:40	09:56:40	female	295	{RIGHTARROW}	44							0	635623	635519	{RIGHTARROW}	104	634398	633936	962	right3,2	30	9	274	mask30	0	635503	0	635303	eqm10_NoEyeNmodel1_dir	90	HV	gazeCOD	GazeCoDxp	1	400	0	635003	5	634903
GazeCoD_1Model_male	11	2	21	<?xml version="1.0"?>\n<Clock xmlns:dt="urn:schemas-microsoft-com:datatypes"><Description dt:dt="string">E-Prime Primary Realtime Clock</Description><StartTime><Timestamp dt:dt="int">0</Timestamp><DateUtc dt:dt="string">2017-05-10T09:56:40Z</DateUtc></StartTime><FrequencyChanges><FrequencyChange><Frequency dt:dt="r8">3312919</Frequency><Timestamp dt:dt="r8">25137225858</Timestamp><Current dt:dt="…	60.003	1	right	-631934881	2017-10-05	11:56:40	09:56:40	female	296	{LEFTARROW}	55							0	637303	637203	{LEFTARROW}	99	636077	635636	941	left6,4	27	9	275	mask27	0	637186	0	636986	eqm10_NoEyeNmodel1_dir	90	HV	gazeCOD	GazeCoDxp	1	400	0	636686	9	636586
GazeCoD_1Model_male	11	2	21	<?xml version="1.0"?>\n<Clock xmlns:dt="urn:schemas-microsoft-com:datatypes"><Description dt:dt="string">E-Prime Primary Realtime Clock</Description><StartTime><Timestamp dt:dt="int">0</Timestamp><DateUtc dt:dt="string">2017-05-10T09:56:40Z</DateUtc></StartTime><FrequencyChanges><FrequencyChange><Frequency dt:dt="r8">3312919</Frequency><Timestamp dt:dt="r8">25137225858</Timestamp><Current dt:dt="…	60.003	1	right	-631934881	2017-10-05	11:56:40	09:56:40	female	297	{RIGHTARROW}	42							0	640686	640586	{RIGHTARROW}	100	639465	638986	979	right4,8	31	9	276	mask31	0	640569	0	640369	eqm10_NoEyeNmodel1_dir	90	HV	gazeCOD	GazeCoDxp	1	400	0	640069	4	639969
GazeCoD_1Model_male	11	2	21	<?xml version="1.0"?>\n<Clock xmlns:dt="urn:schemas-microsoft-com:datatypes"><Description dt:dt="string">E-Prime Primary Realtime Clock</Description><StartTime><Timestamp dt:dt="int">0</Timestamp><DateUtc dt:dt="string">2017-05-10T09:56:40Z</DateUtc></StartTime><FrequencyChanges><FrequencyChange><Frequency dt:dt="r8">3312919</Frequency><Timestamp dt:dt="r8">25137225858</Timestamp><Current dt:dt="…	60.003	1	right	-631934881	2017-10-05	11:56:40	09:56:40	female	298	{LEFTARROW}	55							0	642382	642152	{LEFTARROW}	230	641028	640702	826	left6,4	5	9	277	mask5	0	642136	0	641936	eqm10_NoEyeNmodel1_dir	0	V	gazeCOD	GazeCoDxp	1	400	0	641636	8	641536
GazeCoD_1Model_male	11	2	21	<?xml version="1.0"?>\n<Clock xmlns:dt="urn:schemas-microsoft-com:datatypes"><Description dt:dt="string">E-Prime Primary Realtime Clock</Description><StartTime><Timestamp dt:dt="int">0</Timestamp><DateUtc dt:dt="string">2017-05-10T09:56:40Z</DateUtc></StartTime><FrequencyChanges><FrequencyChange><Frequency dt:dt="r8">3312919</Frequency><Timestamp dt:dt="r8">25137225858</Timestamp><Current dt:dt="…	60.003	1	right	-631934881	2017-10-05	11:56:40	09:56:40	female	299	{LEFTARROW}	78							0	643998	643819	{LEFTARROW}	179	642698	642402	796	left8	28	9	278	mask28	0	643802	0	643602	eqm10_NoEyeNmodel1_dir	90	HV	gazeCOD	GazeCoDxp	1	400	0	643302	4	643202
GazeCoD_1Model_male	11	2	21	<?xml version="1.0"?>\n<Clock xmlns:dt="urn:schemas-microsoft-com:datatypes"><Description dt:dt="string">E-Prime Primary Realtime Clock</Description><StartTime><Timestamp dt:dt="int">0</Timestamp><DateUtc dt:dt="string">2017-05-10T09:56:40Z</DateUtc></StartTime><FrequencyChanges><FrequencyChange><Frequency dt:dt="r8">3312919</Frequency><Timestamp dt:dt="r8">25137225858</Timestamp><Current dt:dt="…	60.003	1	right	-631934881	2017-10-05	11:56:40	09:56:40	female	300	{LEFTARROW}	78							0	645694	645585	{LEFTARROW}	109	644460	644019	941	left8	6	9	279	mask6	0	645569	0	645369	eqm10_NoEyeNmodel1_dir	0	V	gazeCOD	GazeCoDxp	1	400	0	645069	9	644969
GazeCoD_1Model_male	11	2	21	<?xml version="1.0"?>\n<Clock xmlns:dt="urn:schemas-microsoft-com:datatypes"><Description dt:dt="string">E-Prime Primary Realtime Clock</Description><StartTime><Timestamp dt:dt="int">0</Timestamp><DateUtc dt:dt="string">2017-05-10T09:56:40Z</DateUtc></StartTime><FrequencyChanges><FrequencyChange><Frequency dt:dt="r8">3312919</Frequency><Timestamp dt:dt="r8">25137225858</Timestamp><Current dt:dt="…	60.003	1	right	-631934881	2017-10-05	11:56:40	09:56:40	female	301	{LEFTARROW}	78							0	647438	647235	{LEFTARROW}	203	646110	645719	891	left8	17	9	280	mask17	0	647219	0	647019	eqm10_NoEyeNmodel1_dir	90	H	gazeCOD	GazeCoDxp	1	400	0	646719	9	646619
GazeCoD_1Model_male	11	2	21	<?xml version="1.0"?>\n<Clock xmlns:dt="urn:schemas-microsoft-com:datatypes"><Description dt:dt="string">E-Prime Primary Realtime Clock</Description><StartTime><Timestamp dt:dt="int">0</Timestamp><DateUtc dt:dt="string">2017-05-10T09:56:40Z</DateUtc></StartTime><FrequencyChanges><FrequencyChange><Frequency dt:dt="r8">3312919</Frequency><Timestamp dt:dt="r8">25137225858</Timestamp><Current dt:dt="…	60.003	1	right	-631934881	2017-10-05	11:56:40	09:56:40	female	302	{LEFTARROW}	51							0	649262	649019	{LEFTARROW}	243	647893	647452	941	left3,2	3	9	281	mask3	0	649002	0	648802	eqm10_NoEyeNmodel1_dir	0	V	gazeCOD	GazeCoDxp	1	400	0	648502	9	648402
GazeCoD_1Model_male	11	2	21	<?xml version="1.0"?>\n<Clock xmlns:dt="urn:schemas-microsoft-com:datatypes"><Description dt:dt="string">E-Prime Primary Realtime Clock</Description><StartTime><Timestamp dt:dt="int">0</Timestamp><DateUtc dt:dt="string">2017-05-10T09:56:40Z</DateUtc></StartTime><FrequencyChanges><FrequencyChange><Frequency dt:dt="r8">3312919</Frequency><Timestamp dt:dt="r8">25137225858</Timestamp><Current dt:dt="…	60.003	1	right	-631934881	2017-10-05	11:56:40	09:56:40	female	303	{LEFTARROW}	53							0	650966	650669	{LEFTARROW}	297	649542	649285	757	left4,8	15	9	282	mask15	0	650652	0	650452	eqm10_NoEyeNmodel1_dir	90	H	gazeCOD	GazeCoDxp	1	400	0	650152	10	650052
GazeCoD_1Model_male	11	2	21	<?xml version="1.0"?>\n<Clock xmlns:dt="urn:schemas-microsoft-com:datatypes"><Description dt:dt="string">E-Prime Primary Realtime Clock</Description><StartTime><Timestamp dt:dt="int">0</Timestamp><DateUtc dt:dt="string">2017-05-10T09:56:40Z</DateUtc></StartTime><FrequencyChanges><FrequencyChange><Frequency dt:dt="r8">3312919</Frequency><Timestamp dt:dt="r8">25137225858</Timestamp><Current dt:dt="…	60.003	1	right	-631934881	2017-10-05	11:56:40	09:56:40	female	304	{RIGHTARROW}	40							0	652526	652368	{RIGHTARROW}	158	651245	650985	760	right6,4	21	9	283	mask21	0	652352	0	652152	eqm10_NoEyeNmodel1_dir	90	H	gazeCOD	GazeCoDxp	1	400	0	651852	7	651752
GazeCoD_1Model_male	11	2	21	<?xml version="1.0"?>\n<Clock xmlns:dt="urn:schemas-microsoft-com:datatypes"><Description dt:dt="string">E-Prime Primary Realtime Clock</Description><StartTime><Timestamp dt:dt="int">0</Timestamp><DateUtc dt:dt="string">2017-05-10T09:56:40Z</DateUtc></StartTime><FrequencyChanges><FrequencyChange><Frequency dt:dt="r8">3312919</Frequency><Timestamp dt:dt="r8">25137225858</Timestamp><Current dt:dt="…	60.003	1	right	-631934881	2017-10-05	11:56:40	09:56:40	female	305	{LEFTARROW}	49							0	654294	653935	{DOWNARROW}	359	652812	652535	777	left1,6	24	9	284	mask24	0	653918	0	653718	eqm10_NoEyeNmodel1_dir	90	HV	gazeCOD	GazeCoDxp	0	400	0	653418	6	653318
GazeCoD_1Model_male	11	2	21	<?xml version="1.0"?>\n<Clock xmlns:dt="urn:schemas-microsoft-com:datatypes"><Description dt:dt="string">E-Prime Primary Realtime Clock</Description><StartTime><Timestamp dt:dt="int">0</Timestamp><DateUtc dt:dt="string">2017-05-10T09:56:40Z</DateUtc></StartTime><FrequencyChanges><FrequencyChange><Frequency dt:dt="r8">3312919</Frequency><Timestamp dt:dt="r8">25137225858</Timestamp><Current dt:dt="…	60.003	1	right	-631934881	2017-10-05	11:56:40	09:56:40	female	306	{LEFTARROW}	55							0	656054	655835	{LEFTARROW}	219	654716	654318	898	left6,4	16	9	285	mask16	0	655818	0	655618	eqm10_NoEyeNmodel1_dir	90	H	gazeCOD	GazeCoDxp	1	400	0	655318	2	655218
GazeCoD_1Model_male	11	2	21	<?xml version="1.0"?>\n<Clock xmlns:dt="urn:schemas-microsoft-com:datatypes"><Description dt:dt="string">E-Prime Primary Realtime Clock</Description><StartTime><Timestamp dt:dt="int">0</Timestamp><DateUtc dt:dt="string">2017-05-10T09:56:40Z</DateUtc></StartTime><FrequencyChanges><FrequencyChange><Frequency dt:dt="r8">3312919</Frequency><Timestamp dt:dt="r8">25137225858</Timestamp><Current dt:dt="…	60.003	1	right	-631934881	2017-10-05	11:56:40	09:56:40	female	307	{LEFTARROW}	53							0	657966	657652	{LEFTARROW}	314	656530	656068	962	left4,8	26	9	286	mask26	0	657635	0	657435	eqm10_NoEyeNmodel1_dir	90	HV	gazeCOD	GazeCoDxp	1	400	0	657135	5	657035
GazeCoD_1Model_male	11	2	21	<?xml version="1.0"?>\n<Clock xmlns:dt="urn:schemas-microsoft-com:datatypes"><Description dt:dt="string">E-Prime Primary Realtime Clock</Description><StartTime><Timestamp dt:dt="int">0</Timestamp><DateUtc dt:dt="string">2017-05-10T09:56:40Z</DateUtc></StartTime><FrequencyChanges><FrequencyChange><Frequency dt:dt="r8">3312919</Frequency><Timestamp dt:dt="r8">25137225858</Timestamp><Current dt:dt="…	60.003	1	right	-631934881	2017-10-05	11:56:40	09:56:40	female	308	{DOWNARROW}	79							0	659685	659485	{DOWNARROW}	200	658359	657985	874	DG0	12	9	287	mask12	0	659468	0	659268	eqm10_NoEyeNmodel1_dir	90	H	gazeCOD	GazeCoDxp	1	400	0	658968	9	658868
GazeCoD_1Model_male	11	2	21	<?xml version="1.0"?>\n<Clock xmlns:dt="urn:schemas-microsoft-com:datatypes"><Description dt:dt="string">E-Prime Primary Realtime Clock</Description><StartTime><Timestamp dt:dt="int">0</Timestamp><DateUtc dt:dt="string">2017-05-10T09:56:40Z</DateUtc></StartTime><FrequencyChanges><FrequencyChange><Frequency dt:dt="r8">3312919</Frequency><Timestamp dt:dt="r8">25137225858</Timestamp><Current dt:dt="…	60.003	1	right	-631934881	2017-10-05	11:56:40	09:56:40	female	309	{LEFTARROW}	49							0	661501	661235	{DOWNARROW}	266	660118	659701	917	left1,6	2	9	288	mask2	0	661218	0	661018	eqm10_NoEyeNmodel1_dir	0	V	gazeCOD	GazeCoDxp	0	400	0	660718	0	660618
GazeCoD_1Model_male	11	2	21	<?xml version="1.0"?>\n<Clock xmlns:dt="urn:schemas-microsoft-com:datatypes"><Description dt:dt="string">E-Prime Primary Realtime Clock</Description><StartTime><Timestamp dt:dt="int">0</Timestamp><DateUtc dt:dt="string">2017-05-10T09:56:40Z</DateUtc></StartTime><FrequencyChanges><FrequencyChange><Frequency dt:dt="r8">3312919</Frequency><Timestamp dt:dt="r8">25137225858</Timestamp><Current dt:dt="…	60.003	1	right	-631934881	2017-10-05	11:56:40	09:56:40	female	310	{RIGHTARROW}	77							0	663317	663051	{RIGHTARROW}	266	661937	661518	919	right8	11	9	289	mask11	0	663035	0	662835	eqm10_NoEyeNmodel1_dir	0	V	gazeCOD	GazeCoDxp	1	400	0	662535	-2	662435
GazeCoD_1Model_male	11	2	21	<?xml version="1.0"?>\n<Clock xmlns:dt="urn:schemas-microsoft-com:datatypes"><Description dt:dt="string">E-Prime Primary Realtime Clock</Description><StartTime><Timestamp dt:dt="int">0</Timestamp><DateUtc dt:dt="string">2017-05-10T09:56:40Z</DateUtc></StartTime><FrequencyChanges><FrequencyChange><Frequency dt:dt="r8">3312919</Frequency><Timestamp dt:dt="r8">25137225858</Timestamp><Current dt:dt="…	60.003	1	right	-631934881	2017-10-05	11:56:40	09:56:40	female	311	{LEFTARROW}	51							0	665253	664868	{LEFTARROW}	385	663741	663335	906	left3,2	25	9	290	mask25	0	664851	0	664651	eqm10_NoEyeNmodel1_dir	90	HV	gazeCOD	GazeCoDxp	1	400	0	664351	10	664251
GazeCoD_1Model_male	11	2	21	<?xml version="1.0"?>\n<Clock xmlns:dt="urn:schemas-microsoft-com:datatypes"><Description dt:dt="string">E-Prime Primary Realtime Clock</Description><StartTime><Timestamp dt:dt="int">0</Timestamp><DateUtc dt:dt="string">2017-05-10T09:56:40Z</DateUtc></StartTime><FrequencyChanges><FrequencyChange><Frequency dt:dt="r8">3312919</Frequency><Timestamp dt:dt="r8">25137225858</Timestamp><Current dt:dt="…	60.003	1	right	-631934881	2017-10-05	11:56:40	09:56:40	female	312	{RIGHTARROW}	44							0	666853	666684	{RIGHTARROW}	169	665571	665268	803	right3,2	8	9	291	mask8	0	666668	0	666468	eqm10_NoEyeNmodel1_dir	0	V	gazeCOD	GazeCoDxp	1	400	0	666168	-3	666068
GazeCoD_1Model_male	11	2	21	<?xml version="1.0"?>\n<Clock xmlns:dt="urn:schemas-microsoft-com:datatypes"><Description dt:dt="string">E-Prime Primary Realtime Clock</Description><StartTime><Timestamp dt:dt="int">0</Timestamp><DateUtc dt:dt="string">2017-05-10T09:56:40Z</DateUtc></StartTime><FrequencyChanges><FrequencyChange><Frequency dt:dt="r8">3312919</Frequency><Timestamp dt:dt="r8">25137225858</Timestamp><Current dt:dt="…	60.003	1	right	-631934881	2017-10-05	11:56:40	09:56:40	female	313	{DOWNARROW}	79							0	668693	668384	{DOWNARROW}	309	667261	666868	893	DG0	23	9	292	mask23	0	668368	0	668168	eqm10_NoEyeNmodel1_dir	90	HV	gazeCOD	GazeCoDxp	1	400	0	667868	7	667768
GazeCoD_1Model_male	11	2	21	<?xml version="1.0"?>\n<Clock xmlns:dt="urn:schemas-microsoft-com:datatypes"><Description dt:dt="string">E-Prime Primary Realtime Clock</Description><StartTime><Timestamp dt:dt="int">0</Timestamp><DateUtc dt:dt="string">2017-05-10T09:56:40Z</DateUtc></StartTime><FrequencyChanges><FrequencyChange><Frequency dt:dt="r8">3312919</Frequency><Timestamp dt:dt="r8">25137225858</Timestamp><Current dt:dt="…	60.003	1	right	-631934881	2017-10-05	11:56:40	09:56:40	female	314	{RIGHTARROW}	40							0	670445	670301	{RIGHTARROW}	144	669181	668718	963	right6,4	32	9	293	mask32	0	670284	0	670084	eqm10_NoEyeNmodel1_dir	90	HV	gazeCOD	GazeCoDxp	1	400	0	669784	3	669684
GazeCoD_1Model_male	11	2	21	<?xml version="1.0"?>\n<Clock xmlns:dt="urn:schemas-microsoft-com:datatypes"><Description dt:dt="string">E-Prime Primary Realtime Clock</Description><StartTime><Timestamp dt:dt="int">0</Timestamp><DateUtc dt:dt="string">2017-05-10T09:56:40Z</DateUtc></StartTime><FrequencyChanges><FrequencyChange><Frequency dt:dt="r8">3312919</Frequency><Timestamp dt:dt="r8">25137225858</Timestamp><Current dt:dt="…	60.003	1	right	-631934881	2017-10-05	11:56:40	09:56:40	female	315	{RIGHTARROW}	42							0	671997	671884	{RIGHTARROW}	113	670762	670468	794	right4,8	20	9	294	mask20	0	671868	0	671668	eqm10_NoEyeNmodel1_dir	90	H	gazeCOD	GazeCoDxp	1	400	0	671368	6	671268
GazeCoD_1Model_male	11	2	21	<?xml version="1.0"?>\n<Clock xmlns:dt="urn:schemas-microsoft-com:datatypes"><Description dt:dt="string">E-Prime Primary Realtime Clock</Description><StartTime><Timestamp dt:dt="int">0</Timestamp><DateUtc dt:dt="string">2017-05-10T09:56:40Z</DateUtc></StartTime><FrequencyChanges><FrequencyChange><Frequency dt:dt="r8">3312919</Frequency><Timestamp dt:dt="r8">25137225858</Timestamp><Current dt:dt="…	60.003	1	right	-631934881	2017-10-05	11:56:40	09:56:40	female	316	{RIGHTARROW}	40							0	673685	673551	{RIGHTARROW}	134	672433	672018	915	right6,4	10	9	295	mask10	0	673534	0	673334	eqm10_NoEyeNmodel1_dir	0	V	gazeCOD	GazeCoDxp	1	400	0	673034	1	672934
GazeCoD_1Model_male	11	2	21	<?xml version="1.0"?>\n<Clock xmlns:dt="urn:schemas-microsoft-com:datatypes"><Description dt:dt="string">E-Prime Primary Realtime Clock</Description><StartTime><Timestamp dt:dt="int">0</Timestamp><DateUtc dt:dt="string">2017-05-10T09:56:40Z</DateUtc></StartTime><FrequencyChanges><FrequencyChange><Frequency dt:dt="r8">3312919</Frequency><Timestamp dt:dt="r8">25137225858</Timestamp><Current dt:dt="…	60.003	1	right	-631934881	2017-10-05	11:56:40	09:56:40	female	317	{RIGHTARROW}	46							0	675421	675101	{RIGHTARROW}	320	673985	673701	784	right1,6	29	9	296	mask29	0	675084	0	674884	eqm10_NoEyeNmodel1_dir	90	HV	gazeCOD	GazeCoDxp	1	400	0	674584	-1	674484
GazeCoD_1Model_male	11	2	21	<?xml version="1.0"?>\n<Clock xmlns:dt="urn:schemas-microsoft-com:datatypes"><Description dt:dt="string">E-Prime Primary Realtime Clock</Description><StartTime><Timestamp dt:dt="int">0</Timestamp><DateUtc dt:dt="string">2017-05-10T09:56:40Z</DateUtc></StartTime><FrequencyChanges><FrequencyChange><Frequency dt:dt="r8">3312919</Frequency><Timestamp dt:dt="r8">25137225858</Timestamp><Current dt:dt="…	60.003	1	right	-631934881	2017-10-05	11:56:40	09:56:40	female	318	{LEFTARROW}	53							0	677005	676951	{LEFTARROW}	54	675837	675434	903	left4,8	4	9	297	mask4	0	676934	0	676734	eqm10_NoEyeNmodel1_dir	0	V	gazeCOD	GazeCoDxp	1	400	0	676434	-3	676334
GazeCoD_1Model_male	11	2	21	<?xml version="1.0"?>\n<Clock xmlns:dt="urn:schemas-microsoft-com:datatypes"><Description dt:dt="string">E-Prime Primary Realtime Clock</Description><StartTime><Timestamp dt:dt="int">0</Timestamp><DateUtc dt:dt="string">2017-05-10T09:56:40Z</DateUtc></StartTime><FrequencyChanges><FrequencyChange><Frequency dt:dt="r8">3312919</Frequency><Timestamp dt:dt="r8">25137225858</Timestamp><Current dt:dt="…	60.003	1	right	-631934881	2017-10-05	11:56:40	09:56:40	female	319	{RIGHTARROW}	42							0	678605	678401	{RIGHTARROW}	204	677274	677017	757	right4,8	31	10	298	mask31	0	678384	0	678184	eqm10_NoEyeNmodel1_dir	90	HV	gazeCOD	GazeCoDxp	1	400	0	677884	10	677784
GazeCoD_1Model_male	11	2	21	<?xml version="1.0"?>\n<Clock xmlns:dt="urn:schemas-microsoft-com:datatypes"><Description dt:dt="string">E-Prime Primary Realtime Clock</Description><StartTime><Timestamp dt:dt="int">0</Timestamp><DateUtc dt:dt="string">2017-05-10T09:56:40Z</DateUtc></StartTime><FrequencyChanges><FrequencyChange><Frequency dt:dt="r8">3312919</Frequency><Timestamp dt:dt="r8">25137225858</Timestamp><Current dt:dt="…	60.003	1	right	-631934881	2017-10-05	11:56:40	09:56:40	female	320	{RIGHTARROW}	77							0	680517	680150	{RIGHTARROW}	366	679028	678617	911	right8	22	10	299	mask22	0	680134	0	679934	eqm10_NoEyeNmodel1_dir	90	H	gazeCOD	GazeCoDxp	1	400	0	679634	6	679534
GazeCoD_1Model_male	11	2	21	<?xml version="1.0"?>\n<Clock xmlns:dt="urn:schemas-microsoft-com:datatypes"><Description dt:dt="string">E-Prime Primary Realtime Clock</Description><StartTime><Timestamp dt:dt="int">0</Timestamp><DateUtc dt:dt="string">2017-05-10T09:56:40Z</DateUtc></StartTime><FrequencyChanges><FrequencyChange><Frequency dt:dt="r8">3312919</Frequency><Timestamp dt:dt="r8">25137225858</Timestamp><Current dt:dt="…	60.003	1	right	-631934881	2017-10-05	11:56:40	09:56:40	female	321	{LEFTARROW}	78							0	682124	682017	{LEFTARROW}	107	680898	680534	864	left8	6	10	300	mask6	0	682000	0	681800	eqm10_NoEyeNmodel1_dir	0	V	gazeCOD	GazeCoDxp	1	400	0	681500	2	681400
GazeCoD_1Model_male	11	2	21	<?xml version="1.0"?>\n<Clock xmlns:dt="urn:schemas-microsoft-com:datatypes"><Description dt:dt="string">E-Prime Primary Realtime Clock</Description><StartTime><Timestamp dt:dt="int">0</Timestamp><DateUtc dt:dt="string">2017-05-10T09:56:40Z</DateUtc></StartTime><FrequencyChanges><FrequencyChange><Frequency dt:dt="r8">3312919</Frequency><Timestamp dt:dt="r8">25137225858</Timestamp><Current dt:dt="…	60.003	1	right	-631934881	2017-10-05	11:56:40	09:56:40	female	322	{RIGHTARROW}	42							0	683692	683617	{RIGHTARROW}	75	682496	682134	862	right4,8	20	10	301	mask20	0	683600	0	683400	eqm10_NoEyeNmodel1_dir	90	H	gazeCOD	GazeCoDxp	1	400	0	683100	4	683000
GazeCoD_1Model_male	11	2	21	<?xml version="1.0"?>\n<Clock xmlns:dt="urn:schemas-microsoft-com:datatypes"><Description dt:dt="string">E-Prime Primary Realtime Clock</Description><StartTime><Timestamp dt:dt="int">0</Timestamp><DateUtc dt:dt="string">2017-05-10T09:56:40Z</DateUtc></StartTime><FrequencyChanges><FrequencyChange><Frequency dt:dt="r8">3312919</Frequency><Timestamp dt:dt="r8">25137225858</Timestamp><Current dt:dt="…	60.003	1	right	-631934881	2017-10-05	11:56:40	09:56:40	female	323	{RIGHTARROW}	77							0	685316	685117	{RIGHTARROW}	199	684003	683717	786	right8	33	10	302	mask33	0	685100	0	684900	eqm10_NoEyeNmodel1_dir	90	HV	gazeCOD	GazeCoDxp	1	400	0	684600	-3	684500
GazeCoD_1Model_male	11	2	21	<?xml version="1.0"?>\n<Clock xmlns:dt="urn:schemas-microsoft-com:datatypes"><Description dt:dt="string">E-Prime Primary Realtime Clock</Description><StartTime><Timestamp dt:dt="int">0</Timestamp><DateUtc dt:dt="string">2017-05-10T09:56:40Z</DateUtc></StartTime><FrequencyChanges><FrequencyChange><Frequency dt:dt="r8">3312919</Frequency><Timestamp dt:dt="r8">25137225858</Timestamp><Current dt:dt="…	60.003	1	right	-631934881	2017-10-05	11:56:40	09:56:40	female	324	{LEFTARROW}	49							0	686980	686817	{DOWNARROW}	163	685693	685334	859	left1,6	24	10	303	mask24	0	686800	0	686600	eqm10_NoEyeNmodel1_dir	90	HV	gazeCOD	GazeCoDxp	0	400	0	686300	7	686200
GazeCoD_1Model_male	11	2	21	<?xml version="1.0"?>\n<Clock xmlns:dt="urn:schemas-microsoft-com:datatypes"><Description dt:dt="string">E-Prime Primary Realtime Clock</Description><StartTime><Timestamp dt:dt="int">0</Timestamp><DateUtc dt:dt="string">2017-05-10T09:56:40Z</DateUtc></StartTime><FrequencyChanges><FrequencyChange><Frequency dt:dt="r8">3312919</Frequency><Timestamp dt:dt="r8">25137225858</Timestamp><Current dt:dt="…	60.003	1	right	-631934881	2017-10-05	11:56:40	09:56:40	female	325	{LEFTARROW}	53							0	688588	688500	{LEFTARROW}	88	687379	687000	879	left4,8	26	10	304	mask26	0	688483	0	688283	eqm10_NoEyeNmodel1_dir	90	HV	gazeCOD	GazeCoDxp	1	400	0	687983	4	687883
GazeCoD_1Model_male	11	2	21	<?xml version="1.0"?>\n<Clock xmlns:dt="urn:schemas-microsoft-com:datatypes"><Description dt:dt="string">E-Prime Primary Realtime Clock</Description><StartTime><Timestamp dt:dt="int">0</Timestamp><DateUtc dt:dt="string">2017-05-10T09:56:40Z</DateUtc></StartTime><FrequencyChanges><FrequencyChange><Frequency dt:dt="r8">3312919</Frequency><Timestamp dt:dt="r8">25137225858</Timestamp><Current dt:dt="…	60.003	1	right	-631934881	2017-10-05	11:56:40	09:56:40	female	326	{RIGHTARROW}	44							0	690276	690200	{RIGHTARROW}	76	689079	688600	979	right3,2	30	10	305	mask30	0	690183	0	689983	eqm10_NoEyeNmodel1_dir	90	HV	gazeCOD	GazeCoDxp	1	400	0	689683	4	689583
GazeCoD_1Model_male	11	2	21	<?xml version="1.0"?>\n<Clock xmlns:dt="urn:schemas-microsoft-com:datatypes"><Description dt:dt="string">E-Prime Primary Realtime Clock</Description><StartTime><Timestamp dt:dt="int">0</Timestamp><DateUtc dt:dt="string">2017-05-10T09:56:40Z</DateUtc></StartTime><FrequencyChanges><FrequencyChange><Frequency dt:dt="r8">3312919</Frequency><Timestamp dt:dt="r8">25137225858</Timestamp><Current dt:dt="…	60.003	1	right	-631934881	2017-10-05	11:56:40	09:56:40	female	327	{DOWNARROW}	79							0	691844	691833	{DOWNARROW}	11	690712	690300	912	DG0	23	10	306	mask23	0	691817	0	691617	eqm10_NoEyeNmodel1_dir	90	HV	gazeCOD	GazeCoDxp	1	400	0	691317	5	691217
GazeCoD_1Model_male	11	2	21	<?xml version="1.0"?>\n<Clock xmlns:dt="urn:schemas-microsoft-com:datatypes"><Description dt:dt="string">E-Prime Primary Realtime Clock</Description><StartTime><Timestamp dt:dt="int">0</Timestamp><DateUtc dt:dt="string">2017-05-10T09:56:40Z</DateUtc></StartTime><FrequencyChanges><FrequencyChange><Frequency dt:dt="r8">3312919</Frequency><Timestamp dt:dt="r8">25137225858</Timestamp><Current dt:dt="…	60.003	1	right	-631934881	2017-10-05	11:56:40	09:56:40	female	328	{RIGHTARROW}	40							0	693524	693250	{RIGHTARROW}	274	692123	691867	756	right6,4	32	10	307	mask32	0	693233	0	693033	eqm10_NoEyeNmodel1_dir	90	HV	gazeCOD	GazeCoDxp	1	400	0	692733	10	692633
GazeCoD_1Model_male	11	2	21	<?xml version="1.0"?>\n<Clock xmlns:dt="urn:schemas-microsoft-com:datatypes"><Description dt:dt="string">E-Prime Primary Realtime Clock</Description><StartTime><Timestamp dt:dt="int">0</Timestamp><DateUtc dt:dt="string">2017-05-10T09:56:40Z</DateUtc></StartTime><FrequencyChanges><FrequencyChange><Frequency dt:dt="r8">3312919</Frequency><Timestamp dt:dt="r8">25137225858</Timestamp><Current dt:dt="…	60.003	1	right	-631934881	2017-10-05	11:56:40	09:56:40	female	329	{LEFTARROW}	49							0	695268	694966	{LEFTARROW}	302	693848	693533	815	left1,6	2	10	308	mask2	0	694950	0	694750	eqm10_NoEyeNmodel1_dir	0	V	gazeCOD	GazeCoDxp	1	400	0	694450	2	694350
GazeCoD_1Model_male	11	2	21	<?xml version="1.0"?>\n<Clock xmlns:dt="urn:schemas-microsoft-com:datatypes"><Description dt:dt="string">E-Prime Primary Realtime Clock</Description><StartTime><Timestamp dt:dt="int">0</Timestamp><DateUtc dt:dt="string">2017-05-10T09:56:40Z</DateUtc></StartTime><FrequencyChanges><FrequencyChange><Frequency dt:dt="r8">3312919</Frequency><Timestamp dt:dt="r8">25137225858</Timestamp><Current dt:dt="…	60.003	1	right	-631934881	2017-10-05	11:56:40	09:56:40	female	330	{LEFTARROW}	53							0	696980	696883	{DOWNARROW}	97	695758	695283	975	left4,8	15	10	309	mask15	0	696866	0	696666	eqm10_NoEyeNmodel1_dir	90	H	gazeCOD	GazeCoDxp	0	400	0	696366	8	696266
GazeCoD_1Model_male	11	2	21	<?xml version="1.0"?>\n<Clock xmlns:dt="urn:schemas-microsoft-com:datatypes"><Description dt:dt="string">E-Prime Primary Realtime Clock</Description><StartTime><Timestamp dt:dt="int">0</Timestamp><DateUtc dt:dt="string">2017-05-10T09:56:40Z</DateUtc></StartTime><FrequencyChanges><FrequencyChange><Frequency dt:dt="r8">3312919</Frequency><Timestamp dt:dt="r8">25137225858</Timestamp><Current dt:dt="…	60.003	1	right	-631934881	2017-10-05	11:56:40	09:56:40	female	331	{RIGHTARROW}	46							0	698692	698433	{DOWNARROW}	259	697307	697000	807	right1,6	7	10	310	mask7	0	698416	0	698216	eqm10_NoEyeNmodel1_dir	0	V	gazeCOD	GazeCoDxp	0	400	0	697916	9	697816
GazeCoD_1Model_male	11	2	21	<?xml version="1.0"?>\n<Clock xmlns:dt="urn:schemas-microsoft-com:datatypes"><Description dt:dt="string">E-Prime Primary Realtime Clock</Description><StartTime><Timestamp dt:dt="int">0</Timestamp><DateUtc dt:dt="string">2017-05-10T09:56:40Z</DateUtc></StartTime><FrequencyChanges><FrequencyChange><Frequency dt:dt="r8">3312919</Frequency><Timestamp dt:dt="r8">25137225858</Timestamp><Current dt:dt="…	60.003	1	right	-631934881	2017-10-05	11:56:40	09:56:40	female	332	{LEFTARROW}	49							0	700476	700250	{DOWNARROW}	226	699139	698716	923	left1,6	13	10	311	mask13	0	700233	-1	700033	eqm10_NoEyeNmodel1_dir	90	H	gazeCOD	GazeCoDxp	0	400	0	699734	-5	699634
GazeCoD_1Model_male	11	2	21	<?xml version="1.0"?>\n<Clock xmlns:dt="urn:schemas-microsoft-com:datatypes"><Description dt:dt="string">E-Prime Primary Realtime Clock</Description><StartTime><Timestamp dt:dt="int">0</Timestamp><DateUtc dt:dt="string">2017-05-10T09:56:40Z</DateUtc></StartTime><FrequencyChanges><FrequencyChange><Frequency dt:dt="r8">3312919</Frequency><Timestamp dt:dt="r8">25137225858</Timestamp><Current dt:dt="…	60.003	1	right	-631934881	2017-10-05	11:56:40	09:56:40	female	333	{LEFTARROW}	51							0	702004	701899	{DOWNARROW}	104	700788	700500	788	left3,2	25	10	312	mask25	0	701883	0	701683	eqm10_NoEyeNmodel1_dir	90	HV	gazeCOD	GazeCoDxp	0	400	0	701383	-5	701283
GazeCoD_1Model_male	11	2	21	<?xml version="1.0"?>\n<Clock xmlns:dt="urn:schemas-microsoft-com:datatypes"><Description dt:dt="string">E-Prime Primary Realtime Clock</Description><StartTime><Timestamp dt:dt="int">0</Timestamp><DateUtc dt:dt="string">2017-05-10T09:56:40Z</DateUtc></StartTime><FrequencyChanges><FrequencyChange><Frequency dt:dt="r8">3312919</Frequency><Timestamp dt:dt="r8">25137225858</Timestamp><Current dt:dt="…	60.003	1	right	-631934881	2017-10-05	11:56:40	09:56:40	female	334	{DOWNARROW}	79							0	703515	703416	{DOWNARROW}	99	702293	702016	777	DG0	1	10	313	mask1	0	703399	0	703199	eqm10_NoEyeNmodel1_dir	0	V	gazeCOD	GazeCoDxp	1	400	0	702899	6	702799
GazeCoD_1Model_male	11	2	21	<?xml version="1.0"?>\n<Clock xmlns:dt="urn:schemas-microsoft-com:datatypes"><Description dt:dt="string">E-Prime Primary Realtime Clock</Description><StartTime><Timestamp dt:dt="int">0</Timestamp><DateUtc dt:dt="string">2017-05-10T09:56:40Z</DateUtc></StartTime><FrequencyChanges><FrequencyChange><Frequency dt:dt="r8">3312919</Frequency><Timestamp dt:dt="r8">25137225858</Timestamp><Current dt:dt="…	60.003	1	right	-631934881	2017-10-05	11:56:40	09:56:40	female	335	{LEFTARROW}	51							0	705251	704966	{DOWNARROW}	285	703840	703533	807	left3,2	14	10	314	mask14	0	704949	0	704749	eqm10_NoEyeNmodel1_dir	90	H	gazeCOD	GazeCoDxp	0	400	0	704449	9	704349
GazeCoD_1Model_male	11	2	21	<?xml version="1.0"?>\n<Clock xmlns:dt="urn:schemas-microsoft-com:datatypes"><Description dt:dt="string">E-Prime Primary Realtime Clock</Description><StartTime><Timestamp dt:dt="int">0</Timestamp><DateUtc dt:dt="string">2017-05-10T09:56:40Z</DateUtc></StartTime><FrequencyChanges><FrequencyChange><Frequency dt:dt="r8">3312919</Frequency><Timestamp dt:dt="r8">25137225858</Timestamp><Current dt:dt="…	60.003	1	right	-631934881	2017-10-05	11:56:40	09:56:40	female	336	{LEFTARROW}	55							0	706971	706766	{LEFTARROW}	205	705646	705266	880	left6,4	27	10	315	mask27	0	706749	0	706549	eqm10_NoEyeNmodel1_dir	90	HV	gazeCOD	GazeCoDxp	1	400	0	706249	3	706149
GazeCoD_1Model_male	11	2	21	<?xml version="1.0"?>\n<Clock xmlns:dt="urn:schemas-microsoft-com:datatypes"><Description dt:dt="string">E-Prime Primary Realtime Clock</Description><StartTime><Timestamp dt:dt="int">0</Timestamp><DateUtc dt:dt="string">2017-05-10T09:56:40Z</DateUtc></StartTime><FrequencyChanges><FrequencyChange><Frequency dt:dt="r8">3312919</Frequency><Timestamp dt:dt="r8">25137225858</Timestamp><Current dt:dt="…	60.003	1	right	-631934881	2017-10-05	11:56:40	09:56:40	female	337	{RIGHTARROW}	46							0	708691	708433	{DOWNARROW}	258	707308	706983	825	right1,6	29	10	316	mask29	0	708416	0	708216	eqm10_NoEyeNmodel1_dir	90	HV	gazeCOD	GazeCoDxp	0	400	0	707916	8	707816
GazeCoD_1Model_male	11	2	21	<?xml version="1.0"?>\n<Clock xmlns:dt="urn:schemas-microsoft-com:datatypes"><Description dt:dt="string">E-Prime Primary Realtime Clock</Description><StartTime><Timestamp dt:dt="int">0</Timestamp><DateUtc dt:dt="string">2017-05-10T09:56:40Z</DateUtc></StartTime><FrequencyChanges><FrequencyChange><Frequency dt:dt="r8">3312919</Frequency><Timestamp dt:dt="r8">25137225858</Timestamp><Current dt:dt="…	60.003	1	right	-631934881	2017-10-05	11:56:40	09:56:40	female	338	{RIGHTARROW}	44							0	710531	710216	{RIGHTARROW}	315	709095	708716	879	right3,2	8	10	317	mask8	0	710199	0	709999	eqm10_NoEyeNmodel1_dir	0	V	gazeCOD	GazeCoDxp	1	400	0	709699	4	709599
GazeCoD_1Model_male	11	2	21	<?xml version="1.0"?>\n<Clock xmlns:dt="urn:schemas-microsoft-com:datatypes"><Description dt:dt="string">E-Prime Primary Realtime Clock</Description><StartTime><Timestamp dt:dt="int">0</Timestamp><DateUtc dt:dt="string">2017-05-10T09:56:40Z</DateUtc></StartTime><FrequencyChanges><FrequencyChange><Frequency dt:dt="r8">3312919</Frequency><Timestamp dt:dt="r8">25137225858</Timestamp><Current dt:dt="…	60.003	1	right	-631934881	2017-10-05	11:56:40	09:56:40	female	339	{RIGHTARROW}	42							0	712275	711999	{RIGHTARROW}	276	710878	710549	829	right4,8	9	10	318	mask9	0	711982	0	711782	eqm10_NoEyeNmodel1_dir	0	V	gazeCOD	GazeCoDxp	1	400	0	711482	4	711382
GazeCoD_1Model_male	11	2	21	<?xml version="1.0"?>\n<Clock xmlns:dt="urn:schemas-microsoft-com:datatypes"><Description dt:dt="string">E-Prime Primary Realtime Clock</Description><StartTime><Timestamp dt:dt="int">0</Timestamp><DateUtc dt:dt="string">2017-05-10T09:56:40Z</DateUtc></StartTime><FrequencyChanges><FrequencyChange><Frequency dt:dt="r8">3312919</Frequency><Timestamp dt:dt="r8">25137225858</Timestamp><Current dt:dt="…	60.003	1	right	-631934881	2017-10-05	11:56:40	09:56:40	female	340	{LEFTARROW}	78							0	714059	713816	{LEFTARROW}	243	712698	712299	899	left8	17	10	319	mask17	0	713799	0	713599	eqm10_NoEyeNmodel1_dir	90	H	gazeCOD	GazeCoDxp	1	400	0	713299	1	713199
GazeCoD_1Model_male	11	2	21	<?xml version="1.0"?>\n<Clock xmlns:dt="urn:schemas-microsoft-com:datatypes"><Description dt:dt="string">E-Prime Primary Realtime Clock</Description><StartTime><Timestamp dt:dt="int">0</Timestamp><DateUtc dt:dt="string">2017-05-10T09:56:40Z</DateUtc></StartTime><FrequencyChanges><FrequencyChange><Frequency dt:dt="r8">3312919</Frequency><Timestamp dt:dt="r8">25137225858</Timestamp><Current dt:dt="…	60.003	1	right	-631934881	2017-10-05	11:56:40	09:56:40	female	341	{LEFTARROW}	53							0	716091	715532	{LEFTARROW}	559	714417	714082	835	left4,8	4	10	320	mask4	0	715516	0	715316	eqm10_NoEyeNmodel1_dir	0	V	gazeCOD	GazeCoDxp	1	400	0	715016	-1	714916
GazeCoD_1Model_male	11	2	21	<?xml version="1.0"?>\n<Clock xmlns:dt="urn:schemas-microsoft-com:datatypes"><Description dt:dt="string">E-Prime Primary Realtime Clock</Description><StartTime><Timestamp dt:dt="int">0</Timestamp><DateUtc dt:dt="string">2017-05-10T09:56:40Z</DateUtc></StartTime><FrequencyChanges><FrequencyChange><Frequency dt:dt="r8">3312919</Frequency><Timestamp dt:dt="r8">25137225858</Timestamp><Current dt:dt="…	60.003	1	right	-631934881	2017-10-05	11:56:40	09:56:40	female	342	{RIGHTARROW}	40							0	717747	717632	{RIGHTARROW}	115	716507	716115	892	right6,4	10	10	321	mask10	0	717615	0	717415	eqm10_NoEyeNmodel1_dir	0	V	gazeCOD	GazeCoDxp	1	400	0	717115	8	717015
GazeCoD_1Model_male	11	2	21	<?xml version="1.0"?>\n<Clock xmlns:dt="urn:schemas-microsoft-com:datatypes"><Description dt:dt="string">E-Prime Primary Realtime Clock</Description><StartTime><Timestamp dt:dt="int">0</Timestamp><DateUtc dt:dt="string">2017-05-10T09:56:40Z</DateUtc></StartTime><FrequencyChanges><FrequencyChange><Frequency dt:dt="r8">3312919</Frequency><Timestamp dt:dt="r8">25137225858</Timestamp><Current dt:dt="…	60.003	1	right	-631934881	2017-10-05	11:56:40	09:56:40	female	343	{LEFTARROW}	55							0	719323	719232	{LEFTARROW}	91	718118	717765	853	left6,4	16	10	322	mask16	0	719215	0	719015	eqm10_NoEyeNmodel1_dir	90	H	gazeCOD	GazeCoDxp	1	400	0	718715	-3	718615
GazeCoD_1Model_male	11	2	21	<?xml version="1.0"?>\n<Clock xmlns:dt="urn:schemas-microsoft-com:datatypes"><Description dt:dt="string">E-Prime Primary Realtime Clock</Description><StartTime><Timestamp dt:dt="int">0</Timestamp><DateUtc dt:dt="string">2017-05-10T09:56:40Z</DateUtc></StartTime><FrequencyChanges><FrequencyChange><Frequency dt:dt="r8">3312919</Frequency><Timestamp dt:dt="r8">25137225858</Timestamp><Current dt:dt="…	60.003	1	right	-631934881	2017-10-05	11:56:40	09:56:40	female	344	{LEFTARROW}	78							0	721011	720782	{LEFTARROW}	229	719665	719332	833	left8	28	10	323	mask28	0	720765	0	720565	eqm10_NoEyeNmodel1_dir	90	HV	gazeCOD	GazeCoDxp	1	400	0	720265	0	720165
GazeCoD_1Model_male	11	2	21	<?xml version="1.0"?>\n<Clock xmlns:dt="urn:schemas-microsoft-com:datatypes"><Description dt:dt="string">E-Prime Primary Realtime Clock</Description><StartTime><Timestamp dt:dt="int">0</Timestamp><DateUtc dt:dt="string">2017-05-10T09:56:40Z</DateUtc></StartTime><FrequencyChanges><FrequencyChange><Frequency dt:dt="r8">3312919</Frequency><Timestamp dt:dt="r8">25137225858</Timestamp><Current dt:dt="…	60.003	1	right	-631934881	2017-10-05	11:56:40	09:56:40	female	345	{RIGHTARROW}	40							0	722667	722515	{RIGHTARROW}	151	721393	721032	861	right6,4	21	10	324	mask21	0	722499	0	722299	eqm10_NoEyeNmodel1_dir	90	H	gazeCOD	GazeCoDxp	1	400	0	721999	6	721899
GazeCoD_1Model_male	11	2	21	<?xml version="1.0"?>\n<Clock xmlns:dt="urn:schemas-microsoft-com:datatypes"><Description dt:dt="string">E-Prime Primary Realtime Clock</Description><StartTime><Timestamp dt:dt="int">0</Timestamp><DateUtc dt:dt="string">2017-05-10T09:56:40Z</DateUtc></StartTime><FrequencyChanges><FrequencyChange><Frequency dt:dt="r8">3312919</Frequency><Timestamp dt:dt="r8">25137225858</Timestamp><Current dt:dt="…	60.003	1	right	-631934881	2017-10-05	11:56:40	09:56:40	female	346	{LEFTARROW}	51							0	724506	724165	{LEFTARROW}	341	723041	722682	859	left3,2	3	10	325	mask3	0	724148	0	723948	eqm10_NoEyeNmodel1_dir	0	V	gazeCOD	GazeCoDxp	1	400	0	723648	7	723548
GazeCoD_1Model_male	11	2	21	<?xml version="1.0"?>\n<Clock xmlns:dt="urn:schemas-microsoft-com:datatypes"><Description dt:dt="string">E-Prime Primary Realtime Clock</Description><StartTime><Timestamp dt:dt="int">0</Timestamp><DateUtc dt:dt="string">2017-05-10T09:56:40Z</DateUtc></StartTime><FrequencyChanges><FrequencyChange><Frequency dt:dt="r8">3312919</Frequency><Timestamp dt:dt="r8">25137225858</Timestamp><Current dt:dt="…	60.003	1	right	-631934881	2017-10-05	11:56:40	09:56:40	female	347	{LEFTARROW}	55							0	726338	726048	{LEFTARROW}	290	724925	724516	909	left6,4	5	10	326	mask5	0	726032	0	725832	eqm10_NoEyeNmodel1_dir	0	V	gazeCOD	GazeCoDxp	1	400	0	725532	7	725432
GazeCoD_1Model_male	11	2	21	<?xml version="1.0"?>\n<Clock xmlns:dt="urn:schemas-microsoft-com:datatypes"><Description dt:dt="string">E-Prime Primary Realtime Clock</Description><StartTime><Timestamp dt:dt="int">0</Timestamp><DateUtc dt:dt="string">2017-05-10T09:56:40Z</DateUtc></StartTime><FrequencyChanges><FrequencyChange><Frequency dt:dt="r8">3312919</Frequency><Timestamp dt:dt="r8">25137225858</Timestamp><Current dt:dt="…	60.003	1	right	-631934881	2017-10-05	11:56:40	09:56:40	female	348	{RIGHTARROW}	77							0	727986	727815	{RIGHTARROW}	171	726699	726348	851	right8	11	10	327	mask11	0	727798	0	727598	eqm10_NoEyeNmodel1_dir	0	V	gazeCOD	GazeCoDxp	1	400	0	727298	-1	727198
GazeCoD_1Model_male	11	2	21	<?xml version="1.0"?>\n<Clock xmlns:dt="urn:schemas-microsoft-com:datatypes"><Description dt:dt="string">E-Prime Primary Realtime Clock</Description><StartTime><Timestamp dt:dt="int">0</Timestamp><DateUtc dt:dt="string">2017-05-10T09:56:40Z</DateUtc></StartTime><FrequencyChanges><FrequencyChange><Frequency dt:dt="r8">3312919</Frequency><Timestamp dt:dt="r8">25137225858</Timestamp><Current dt:dt="…	60.003	1	right	-631934881	2017-10-05	11:56:40	09:56:40	female	349	{RIGHTARROW}	46							0	729762	729532	{DOWNARROW}	230	728407	727998	909	right1,6	18	10	328	mask18	0	729515	0	729315	eqm10_NoEyeNmodel1_dir	90	H	gazeCOD	GazeCoDxp	0	400	0	729015	8	728915
GazeCoD_1Model_male	11	2	21	<?xml version="1.0"?>\n<Clock xmlns:dt="urn:schemas-microsoft-com:datatypes"><Description dt:dt="string">E-Prime Primary Realtime Clock</Description><StartTime><Timestamp dt:dt="int">0</Timestamp><DateUtc dt:dt="string">2017-05-10T09:56:40Z</DateUtc></StartTime><FrequencyChanges><FrequencyChange><Frequency dt:dt="r8">3312919</Frequency><Timestamp dt:dt="r8">25137225858</Timestamp><Current dt:dt="…	60.003	1	right	-631934881	2017-10-05	11:56:40	09:56:40	female	350	{RIGHTARROW}	44							0	731690	731381	{RIGHTARROW}	309	730270	729782	988	right3,2	19	10	329	mask19	0	731365	0	731165	eqm10_NoEyeNmodel1_dir	90	H	gazeCOD	GazeCoDxp	1	400	0	730865	-5	730765
GazeCoD_1Model_male	11	2	21	<?xml version="1.0"?>\n<Clock xmlns:dt="urn:schemas-microsoft-com:datatypes"><Description dt:dt="string">E-Prime Primary Realtime Clock</Description><StartTime><Timestamp dt:dt="int">0</Timestamp><DateUtc dt:dt="string">2017-05-10T09:56:40Z</DateUtc></StartTime><FrequencyChanges><FrequencyChange><Frequency dt:dt="r8">3312919</Frequency><Timestamp dt:dt="r8">25137225858</Timestamp><Current dt:dt="…	60.003	1	right	-631934881	2017-10-05	11:56:40	09:56:40	female	351	{DOWNARROW}	79							0	733522	733165	{DOWNARROW}	357	732040	731715	825	DG0	12	10	330	mask12	0	733148	0	732948	eqm10_NoEyeNmodel1_dir	90	H	gazeCOD	GazeCoDxp	1	400	0	732648	8	732548
GazeCoD_1Model_male	11	2	21	<?xml version="1.0"?>\n<Clock xmlns:dt="urn:schemas-microsoft-com:datatypes"><Description dt:dt="string">E-Prime Primary Realtime Clock</Description><StartTime><Timestamp dt:dt="int">0</Timestamp><DateUtc dt:dt="string">2017-05-10T09:56:40Z</DateUtc></StartTime><FrequencyChanges><FrequencyChange><Frequency dt:dt="r8">3312919</Frequency><Timestamp dt:dt="r8">25137225858</Timestamp><Current dt:dt="…	60.003	1	right	-631934881	2017-10-05	11:56:40	09:56:40	female	352	{RIGHTARROW}	44							0	737466	737265	{DOWNARROW}	201	736138	735815	823	right3,2	8	11	331	mask8	0	737248	0	737048	eqm10_NoEyeNmodel1_dir	0	V	gazeCOD	GazeCoDxp	0	400	0	736748	10	736648
GazeCoD_1Model_male	11	2	21	<?xml version="1.0"?>\n<Clock xmlns:dt="urn:schemas-microsoft-com:datatypes"><Description dt:dt="string">E-Prime Primary Realtime Clock</Description><StartTime><Timestamp dt:dt="int">0</Timestamp><DateUtc dt:dt="string">2017-05-10T09:56:40Z</DateUtc></StartTime><FrequencyChanges><FrequencyChange><Frequency dt:dt="r8">3312919</Frequency><Timestamp dt:dt="r8">25137225858</Timestamp><Current dt:dt="…	60.003	1	right	-631934881	2017-10-05	11:56:40	09:56:40	female	353	{LEFTARROW}	51							0	739154	739031	{DOWNARROW}	123	737916	737481	935	left3,2	3	11	332	mask3	0	739014	0	738814	eqm10_NoEyeNmodel1_dir	0	V	gazeCOD	GazeCoDxp	0	400	0	738514	-2	738414
GazeCoD_1Model_male	11	2	21	<?xml version="1.0"?>\n<Clock xmlns:dt="urn:schemas-microsoft-com:datatypes"><Description dt:dt="string">E-Prime Primary Realtime Clock</Description><StartTime><Timestamp dt:dt="int">0</Timestamp><DateUtc dt:dt="string">2017-05-10T09:56:40Z</DateUtc></StartTime><FrequencyChanges><FrequencyChange><Frequency dt:dt="r8">3312919</Frequency><Timestamp dt:dt="r8">25137225858</Timestamp><Current dt:dt="…	60.003	1	right	-631934881	2017-10-05	11:56:40	09:56:40	female	354	{LEFTARROW}	55							0	740850	740548	{LEFTARROW}	302	739422	739164	758	left6,4	27	11	333	mask27	0	740531	0	740331	eqm10_NoEyeNmodel1_dir	90	HV	gazeCOD	GazeCoDxp	1	400	0	740031	9	739931
GazeCoD_1Model_male	11	2	21	<?xml version="1.0"?>\n<Clock xmlns:dt="urn:schemas-microsoft-com:datatypes"><Description dt:dt="string">E-Prime Primary Realtime Clock</Description><StartTime><Timestamp dt:dt="int">0</Timestamp><DateUtc dt:dt="string">2017-05-10T09:56:40Z</DateUtc></StartTime><FrequencyChanges><FrequencyChange><Frequency dt:dt="r8">3312919</Frequency><Timestamp dt:dt="r8">25137225858</Timestamp><Current dt:dt="…	60.003	1	right	-631934881	2017-10-05	11:56:40	09:56:40	female	355	{DOWNARROW}	79							0	742442	742331	{DOWNARROW}	111	741220	740864	856	DG0	23	11	334	mask23	0	742314	-1	742114	eqm10_NoEyeNmodel1_dir	90	HV	gazeCOD	GazeCoDxp	1	400	0	741815	-5	741715
GazeCoD_1Model_male	11	2	21	<?xml version="1.0"?>\n<Clock xmlns:dt="urn:schemas-microsoft-com:datatypes"><Description dt:dt="string">E-Prime Primary Realtime Clock</Description><StartTime><Timestamp dt:dt="int">0</Timestamp><DateUtc dt:dt="string">2017-05-10T09:56:40Z</DateUtc></StartTime><FrequencyChanges><FrequencyChange><Frequency dt:dt="r8">3312919</Frequency><Timestamp dt:dt="r8">25137225858</Timestamp><Current dt:dt="…	60.003	1	right	-631934881	2017-10-05	11:56:40	09:56:40	female	356	{LEFTARROW}	78							0	744082	743914	{LEFTARROW}	168	742796	742464	832	left8	28	11	335	mask28	0	743898	0	743698	eqm10_NoEyeNmodel1_dir	90	HV	gazeCOD	GazeCoDxp	1	400	0	743398	2	743298
GazeCoD_1Model_male	11	2	21	<?xml version="1.0"?>\n<Clock xmlns:dt="urn:schemas-microsoft-com:datatypes"><Description dt:dt="string">E-Prime Primary Realtime Clock</Description><StartTime><Timestamp dt:dt="int">0</Timestamp><DateUtc dt:dt="string">2017-05-10T09:56:40Z</DateUtc></StartTime><FrequencyChanges><FrequencyChange><Frequency dt:dt="r8">3312919</Frequency><Timestamp dt:dt="r8">25137225858</Timestamp><Current dt:dt="…	60.003	1	right	-631934881	2017-10-05	11:56:40	09:56:40	female	357	{RIGHTARROW}	40							0	745801	745664	{RIGHTARROW}	137	744547	744098	949	right6,4	32	11	336	mask32	0	745647	0	745447	eqm10_NoEyeNmodel1_dir	90	HV	gazeCOD	GazeCoDxp	1	400	0	745147	0	745047
GazeCoD_1Model_male	11	2	21	<?xml version="1.0"?>\n<Clock xmlns:dt="urn:schemas-microsoft-com:datatypes"><Description dt:dt="string">E-Prime Primary Realtime Clock</Description><StartTime><Timestamp dt:dt="int">0</Timestamp><DateUtc dt:dt="string">2017-05-10T09:56:40Z</DateUtc></StartTime><FrequencyChanges><FrequencyChange><Frequency dt:dt="r8">3312919</Frequency><Timestamp dt:dt="r8">25137225858</Timestamp><Current dt:dt="…	60.003	1	right	-631934881	2017-10-05	11:56:40	09:56:40	female	358	{LEFTARROW}	55							0	747489	747214	{LEFTARROW}	275	746103	745814	789	left6,4	5	11	337	mask5	0	747197	-1	746997	eqm10_NoEyeNmodel1_dir	0	V	gazeCOD	GazeCoDxp	1	400	0	746698	-5	746598
GazeCoD_1Model_male	11	2	21	<?xml version="1.0"?>\n<Clock xmlns:dt="urn:schemas-microsoft-com:datatypes"><Description dt:dt="string">E-Prime Primary Realtime Clock</Description><StartTime><Timestamp dt:dt="int">0</Timestamp><DateUtc dt:dt="string">2017-05-10T09:56:40Z</DateUtc></StartTime><FrequencyChanges><FrequencyChange><Frequency dt:dt="r8">3312919</Frequency><Timestamp dt:dt="r8">25137225858</Timestamp><Current dt:dt="…	60.003	1	right	-631934881	2017-10-05	11:56:40	09:56:40	female	359	{RIGHTARROW}	77							0	749089	748947	{RIGHTARROW}	142	747831	747514	817	right8	22	11	338	mask22	0	748931	0	748731	eqm10_NoEyeNmodel1_dir	90	H	gazeCOD	GazeCoDxp	1	400	0	748431	0	748331
GazeCoD_1Model_male	11	2	21	<?xml version="1.0"?>\n<Clock xmlns:dt="urn:schemas-microsoft-com:datatypes"><Description dt:dt="string">E-Prime Primary Realtime Clock</Description><StartTime><Timestamp dt:dt="int">0</Timestamp><DateUtc dt:dt="string">2017-05-10T09:56:40Z</DateUtc></StartTime><FrequencyChanges><FrequencyChange><Frequency dt:dt="r8">3312919</Frequency><Timestamp dt:dt="r8">25137225858</Timestamp><Current dt:dt="…	60.003	1	right	-631934881	2017-10-05	11:56:40	09:56:40	female	360	{LEFTARROW}	53							0	750929	750647	{DOWNARROW}	282	749533	749114	919	left4,8	4	11	339	mask4	0	750631	0	750431	eqm10_NoEyeNmodel1_dir	0	V	gazeCOD	GazeCoDxp	0	400	0	750131	-2	750031
GazeCoD_1Model_male	11	2	21	<?xml version="1.0"?>\n<Clock xmlns:dt="urn:schemas-microsoft-com:datatypes"><Description dt:dt="string">E-Prime Primary Realtime Clock</Description><StartTime><Timestamp dt:dt="int">0</Timestamp><DateUtc dt:dt="string">2017-05-10T09:56:40Z</DateUtc></StartTime><FrequencyChanges><FrequencyChange><Frequency dt:dt="r8">3312919</Frequency><Timestamp dt:dt="r8">25137225858</Timestamp><Current dt:dt="…	60.003	1	right	-631934881	2017-10-05	11:56:40	09:56:40	female	361	{DOWNARROW}	79							0	752705	752447	{DOWNARROW}	258	751326	750947	879	DG0	12	11	340	mask12	0	752430	0	752230	eqm10_NoEyeNmodel1_dir	90	H	gazeCOD	GazeCoDxp	1	400	0	751930	4	751830
GazeCoD_1Model_male	11	2	21	<?xml version="1.0"?>\n<Clock xmlns:dt="urn:schemas-microsoft-com:datatypes"><Description dt:dt="string">E-Prime Primary Realtime Clock</Description><StartTime><Timestamp dt:dt="int">0</Timestamp><DateUtc dt:dt="string">2017-05-10T09:56:40Z</DateUtc></StartTime><FrequencyChanges><FrequencyChange><Frequency dt:dt="r8">3312919</Frequency><Timestamp dt:dt="r8">25137225858</Timestamp><Current dt:dt="…	60.003	1	right	-631934881	2017-10-05	11:56:40	09:56:40	female	362	{RIGHTARROW}	44							0	754401	754164	{RIGHTARROW}	237	753044	752714	830	right3,2	30	11	341	mask30	0	754147	0	753947	eqm10_NoEyeNmodel1_dir	90	HV	gazeCOD	GazeCoDxp	1	400	0	753647	3	753547
GazeCoD_1Model_male	11	2	21	<?xml version="1.0"?>\n<Clock xmlns:dt="urn:schemas-microsoft-com:datatypes"><Description dt:dt="string">E-Prime Primary Realtime Clock</Description><StartTime><Timestamp dt:dt="int">0</Timestamp><DateUtc dt:dt="string">2017-05-10T09:56:40Z</DateUtc></StartTime><FrequencyChanges><FrequencyChange><Frequency dt:dt="r8">3312919</Frequency><Timestamp dt:dt="r8">25137225858</Timestamp><Current dt:dt="…	60.003	1	right	-631934881	2017-10-05	11:56:40	09:56:40	female	363	{LEFTARROW}	53							0	756153	755930	{LEFTARROW}	223	754807	754414	893	left4,8	26	11	342	mask26	0	755914	0	755714	eqm10_NoEyeNmodel1_dir	90	HV	gazeCOD	GazeCoDxp	1	400	0	755414	7	755314
GazeCoD_1Model_male	11	2	21	<?xml version="1.0"?>\n<Clock xmlns:dt="urn:schemas-microsoft-com:datatypes"><Description dt:dt="string">E-Prime Primary Realtime Clock</Description><StartTime><Timestamp dt:dt="int">0</Timestamp><DateUtc dt:dt="string">2017-05-10T09:56:40Z</DateUtc></StartTime><FrequencyChanges><FrequencyChange><Frequency dt:dt="r8">3312919</Frequency><Timestamp dt:dt="r8">25137225858</Timestamp><Current dt:dt="…	60.003	1	right	-631934881	2017-10-05	11:56:40	09:56:40	female	364	{LEFTARROW}	49							0	757921	757730	{DOWNARROW}	191	756606	756164	942	left1,6	24	11	343	mask24	0	757714	0	757514	eqm10_NoEyeNmodel1_dir	90	HV	gazeCOD	GazeCoDxp	0	400	0	757214	8	757114
GazeCoD_1Model_male	11	2	21	<?xml version="1.0"?>\n<Clock xmlns:dt="urn:schemas-microsoft-com:datatypes"><Description dt:dt="string">E-Prime Primary Realtime Clock</Description><StartTime><Timestamp dt:dt="int">0</Timestamp><DateUtc dt:dt="string">2017-05-10T09:56:40Z</DateUtc></StartTime><FrequencyChanges><FrequencyChange><Frequency dt:dt="r8">3312919</Frequency><Timestamp dt:dt="r8">25137225858</Timestamp><Current dt:dt="…	60.003	1	right	-631934881	2017-10-05	11:56:40	09:56:40	female	365	{LEFTARROW}	78							0	759793	759430	{LEFTARROW}	363	758309	757930	879	left8	17	11	344	mask17	0	759413	0	759213	eqm10_NoEyeNmodel1_dir	90	H	gazeCOD	GazeCoDxp	1	400	0	758913	4	758813
GazeCoD_1Model_male	11	2	21	<?xml version="1.0"?>\n<Clock xmlns:dt="urn:schemas-microsoft-com:datatypes"><Description dt:dt="string">E-Prime Primary Realtime Clock</Description><StartTime><Timestamp dt:dt="int">0</Timestamp><DateUtc dt:dt="string">2017-05-10T09:56:40Z</DateUtc></StartTime><FrequencyChanges><FrequencyChange><Frequency dt:dt="r8">3312919</Frequency><Timestamp dt:dt="r8">25137225858</Timestamp><Current dt:dt="…	60.003	1	right	-631934881	2017-10-05	11:56:40	09:56:40	female	366	{RIGHTARROW}	46							0	761689	761397	{DOWNARROW}	292	760286	759813	973	right1,6	18	11	345	mask18	0	761380	-1	761180	eqm10_NoEyeNmodel1_dir	90	H	gazeCOD	GazeCoDxp	0	400	0	760881	-5	760781
GazeCoD_1Model_male	11	2	21	<?xml version="1.0"?>\n<Clock xmlns:dt="urn:schemas-microsoft-com:datatypes"><Description dt:dt="string">E-Prime Primary Realtime Clock</Description><StartTime><Timestamp dt:dt="int">0</Timestamp><DateUtc dt:dt="string">2017-05-10T09:56:40Z</DateUtc></StartTime><FrequencyChanges><FrequencyChange><Frequency dt:dt="r8">3312919</Frequency><Timestamp dt:dt="r8">25137225858</Timestamp><Current dt:dt="…	60.003	1	right	-631934881	2017-10-05	11:56:40	09:56:40	female	367	{RIGHTARROW}	42							0	763337	763163	{RIGHTARROW}	174	762048	761713	835	right4,8	20	11	346	mask20	0	763147	0	762947	eqm10_NoEyeNmodel1_dir	90	H	gazeCOD	GazeCoDxp	1	400	0	762647	-1	762547
GazeCoD_1Model_male	11	2	21	<?xml version="1.0"?>\n<Clock xmlns:dt="urn:schemas-microsoft-com:datatypes"><Description dt:dt="string">E-Prime Primary Realtime Clock</Description><StartTime><Timestamp dt:dt="int">0</Timestamp><DateUtc dt:dt="string">2017-05-10T09:56:40Z</DateUtc></StartTime><FrequencyChanges><FrequencyChange><Frequency dt:dt="r8">3312919</Frequency><Timestamp dt:dt="r8">25137225858</Timestamp><Current dt:dt="…	60.003	1	right	-631934881	2017-10-05	11:56:40	09:56:40	female	368	{LEFTARROW}	55							0	765289	764930	{LEFTARROW}	359	763819	763347	972	left6,4	16	11	347	mask16	0	764913	-1	764713	eqm10_NoEyeNmodel1_dir	90	H	gazeCOD	GazeCoDxp	1	400	0	764414	-5	764314
GazeCoD_1Model_male	11	2	21	<?xml version="1.0"?>\n<Clock xmlns:dt="urn:schemas-microsoft-com:datatypes"><Description dt:dt="string">E-Prime Primary Realtime Clock</Description><StartTime><Timestamp dt:dt="int">0</Timestamp><DateUtc dt:dt="string">2017-05-10T09:56:40Z</DateUtc></StartTime><FrequencyChanges><FrequencyChange><Frequency dt:dt="r8">3312919</Frequency><Timestamp dt:dt="r8">25137225858</Timestamp><Current dt:dt="…	60.003	1	right	-631934881	2017-10-05	11:56:40	09:56:40	female	369	{LEFTARROW}	51							0	767072	766713	{DOWNARROW}	359	765599	765313	786	left3,2	14	11	348	mask14	0	766696	0	766496	eqm10_NoEyeNmodel1_dir	90	H	gazeCOD	GazeCoDxp	0	400	0	766196	-3	766096
GazeCoD_1Model_male	11	2	21	<?xml version="1.0"?>\n<Clock xmlns:dt="urn:schemas-microsoft-com:datatypes"><Description dt:dt="string">E-Prime Primary Realtime Clock</Description><StartTime><Timestamp dt:dt="int">0</Timestamp><DateUtc dt:dt="string">2017-05-10T09:56:40Z</DateUtc></StartTime><FrequencyChanges><FrequencyChange><Frequency dt:dt="r8">3312919</Frequency><Timestamp dt:dt="r8">25137225858</Timestamp><Current dt:dt="…	60.003	1	right	-631934881	2017-10-05	11:56:40	09:56:40	female	370	{RIGHTARROW}	77							0	768920	768630	{RIGHTARROW}	290	767506	767096	910	right8	11	11	349	mask11	0	768613	0	768413	eqm10_NoEyeNmodel1_dir	0	V	gazeCOD	GazeCoDxp	1	400	0	768113	7	768013
GazeCoD_1Model_male	11	2	21	<?xml version="1.0"?>\n<Clock xmlns:dt="urn:schemas-microsoft-com:datatypes"><Description dt:dt="string">E-Prime Primary Realtime Clock</Description><StartTime><Timestamp dt:dt="int">0</Timestamp><DateUtc dt:dt="string">2017-05-10T09:56:40Z</DateUtc></StartTime><FrequencyChanges><FrequencyChange><Frequency dt:dt="r8">3312919</Frequency><Timestamp dt:dt="r8">25137225858</Timestamp><Current dt:dt="…	60.003	1	right	-631934881	2017-10-05	11:56:40	09:56:40	female	371	{LEFTARROW}	51							0	770800	770496	{DOWNARROW}	304	769385	768930	955	left3,2	25	11	350	mask25	0	770480	0	770280	eqm10_NoEyeNmodel1_dir	90	HV	gazeCOD	GazeCoDxp	0	400	0	769980	-5	769880
GazeCoD_1Model_male	11	2	21	<?xml version="1.0"?>\n<Clock xmlns:dt="urn:schemas-microsoft-com:datatypes"><Description dt:dt="string">E-Prime Primary Realtime Clock</Description><StartTime><Timestamp dt:dt="int">0</Timestamp><DateUtc dt:dt="string">2017-05-10T09:56:40Z</DateUtc></StartTime><FrequencyChanges><FrequencyChange><Frequency dt:dt="r8">3312919</Frequency><Timestamp dt:dt="r8">25137225858</Timestamp><Current dt:dt="…	60.003	1	right	-631934881	2017-10-05	11:56:40	09:56:40	female	372	{LEFTARROW}	53							0	772648	772330	{DOWNARROW}	318	771204	770813	891	left4,8	15	11	351	mask15	0	772313	0	772113	eqm10_NoEyeNmodel1_dir	90	H	gazeCOD	GazeCoDxp	0	400	0	771813	9	771713
GazeCoD_1Model_male	11	2	21	<?xml version="1.0"?>\n<Clock xmlns:dt="urn:schemas-microsoft-com:datatypes"><Description dt:dt="string">E-Prime Primary Realtime Clock</Description><StartTime><Timestamp dt:dt="int">0</Timestamp><DateUtc dt:dt="string">2017-05-10T09:56:40Z</DateUtc></StartTime><FrequencyChanges><FrequencyChange><Frequency dt:dt="r8">3312919</Frequency><Timestamp dt:dt="r8">25137225858</Timestamp><Current dt:dt="…	60.003	1	right	-631934881	2017-10-05	11:56:40	09:56:40	female	373	{RIGHTARROW}	46							0	774464	774079	{DOWNARROW}	385	772955	772663	792	right1,6	7	11	352	mask7	0	774063	0	773863	eqm10_NoEyeNmodel1_dir	0	V	gazeCOD	GazeCoDxp	0	400	0	773563	8	773463
GazeCoD_1Model_male	11	2	21	<?xml version="1.0"?>\n<Clock xmlns:dt="urn:schemas-microsoft-com:datatypes"><Description dt:dt="string">E-Prime Primary Realtime Clock</Description><StartTime><Timestamp dt:dt="int">0</Timestamp><DateUtc dt:dt="string">2017-05-10T09:56:40Z</DateUtc></StartTime><FrequencyChanges><FrequencyChange><Frequency dt:dt="r8">3312919</Frequency><Timestamp dt:dt="r8">25137225858</Timestamp><Current dt:dt="…	60.003	1	right	-631934881	2017-10-05	11:56:40	09:56:40	female	374	{RIGHTARROW}	44							0	776256	776046	{RIGHTARROW}	210	774926	774479	947	right3,2	19	11	353	mask19	0	776029	0	775829	eqm10_NoEyeNmodel1_dir	90	H	gazeCOD	GazeCoDxp	1	400	0	775529	3	775429
GazeCoD_1Model_male	11	2	21	<?xml version="1.0"?>\n<Clock xmlns:dt="urn:schemas-microsoft-com:datatypes"><Description dt:dt="string">E-Prime Primary Realtime Clock</Description><StartTime><Timestamp dt:dt="int">0</Timestamp><DateUtc dt:dt="string">2017-05-10T09:56:40Z</DateUtc></StartTime><FrequencyChanges><FrequencyChange><Frequency dt:dt="r8">3312919</Frequency><Timestamp dt:dt="r8">25137225858</Timestamp><Current dt:dt="…	60.003	1	right	-631934881	2017-10-05	11:56:40	09:56:40	female	375	{LEFTARROW}	49							0	778008	777746	{DOWNARROW}	262	776630	776279	851	left1,6	13	11	354	mask13	0	777729	0	777529	eqm10_NoEyeNmodel1_dir	90	H	gazeCOD	GazeCoDxp	0	400	0	777229	-1	777129
GazeCoD_1Model_male	11	2	21	<?xml version="1.0"?>\n<Clock xmlns:dt="urn:schemas-microsoft-com:datatypes"><Description dt:dt="string">E-Prime Primary Realtime Clock</Description><StartTime><Timestamp dt:dt="int">0</Timestamp><DateUtc dt:dt="string">2017-05-10T09:56:40Z</DateUtc></StartTime><FrequencyChanges><FrequencyChange><Frequency dt:dt="r8">3312919</Frequency><Timestamp dt:dt="r8">25137225858</Timestamp><Current dt:dt="…	60.003	1	right	-631934881	2017-10-05	11:56:40	09:56:40	female	376	{RIGHTARROW}	77							0	779912	779629	{RIGHTARROW}	283	778503	778029	974	right8	33	11	355	mask33	0	779613	0	779413	eqm10_NoEyeNmodel1_dir	90	HV	gazeCOD	GazeCoDxp	1	400	0	779113	10	779013
GazeCoD_1Model_male	11	2	21	<?xml version="1.0"?>\n<Clock xmlns:dt="urn:schemas-microsoft-com:datatypes"><Description dt:dt="string">E-Prime Primary Realtime Clock</Description><StartTime><Timestamp dt:dt="int">0</Timestamp><DateUtc dt:dt="string">2017-05-10T09:56:40Z</DateUtc></StartTime><FrequencyChanges><FrequencyChange><Frequency dt:dt="r8">3312919</Frequency><Timestamp dt:dt="r8">25137225858</Timestamp><Current dt:dt="…	60.003	1	right	-631934881	2017-10-05	11:56:40	09:56:40	female	377	{RIGHTARROW}	46							0	781632	781396	{DOWNARROW}	236	780273	779929	844	right1,6	29	11	356	mask29	0	781379	0	781179	eqm10_NoEyeNmodel1_dir	90	HV	gazeCOD	GazeCoDxp	0	400	0	780879	6	780779
GazeCoD_1Model_male	11	2	21	<?xml version="1.0"?>\n<Clock xmlns:dt="urn:schemas-microsoft-com:datatypes"><Description dt:dt="string">E-Prime Primary Realtime Clock</Description><StartTime><Timestamp dt:dt="int">0</Timestamp><DateUtc dt:dt="string">2017-05-10T09:56:40Z</DateUtc></StartTime><FrequencyChanges><FrequencyChange><Frequency dt:dt="r8">3312919</Frequency><Timestamp dt:dt="r8">25137225858</Timestamp><Current dt:dt="…	60.003	1	right	-631934881	2017-10-05	11:56:40	09:56:40	female	378	{RIGHTARROW}	40							0	783408	783129	{RIGHTARROW}	279	782013	781646	867	right6,4	21	11	357	mask21	0	783112	0	782912	eqm10_NoEyeNmodel1_dir	90	H	gazeCOD	GazeCoDxp	1	400	0	782612	-1	782512
GazeCoD_1Model_male	11	2	21	<?xml version="1.0"?>\n<Clock xmlns:dt="urn:schemas-microsoft-com:datatypes"><Description dt:dt="string">E-Prime Primary Realtime Clock</Description><StartTime><Timestamp dt:dt="int">0</Timestamp><DateUtc dt:dt="string">2017-05-10T09:56:40Z</DateUtc></StartTime><FrequencyChanges><FrequencyChange><Frequency dt:dt="r8">3312919</Frequency><Timestamp dt:dt="r8">25137225858</Timestamp><Current dt:dt="…	60.003	1	right	-631934881	2017-10-05	11:56:40	09:56:40	female	379	{RIGHTARROW}	42							0	785208	784862	{RIGHTARROW}	346	783750	783429	821	right4,8	31	11	358	mask31	0	784846	0	784646	eqm10_NoEyeNmodel1_dir	90	HV	gazeCOD	GazeCoDxp	1	400	0	784346	-4	784246
GazeCoD_1Model_male	11	2	21	<?xml version="1.0"?>\n<Clock xmlns:dt="urn:schemas-microsoft-com:datatypes"><Description dt:dt="string">E-Prime Primary Realtime Clock</Description><StartTime><Timestamp dt:dt="int">0</Timestamp><DateUtc dt:dt="string">2017-05-10T09:56:40Z</DateUtc></StartTime><FrequencyChanges><FrequencyChange><Frequency dt:dt="r8">3312919</Frequency><Timestamp dt:dt="r8">25137225858</Timestamp><Current dt:dt="…	60.003	1	right	-631934881	2017-10-05	11:56:40	09:56:40	female	380	{LEFTARROW}	78							0	787048	786762	{LEFTARROW}	286	785639	785229	910	left8	6	11	359	mask6	0	786746	0	786546	eqm10_NoEyeNmodel1_dir	0	V	gazeCOD	GazeCoDxp	1	400	0	786246	7	786146
GazeCoD_1Model_male	11	2	21	<?xml version="1.0"?>\n<Clock xmlns:dt="urn:schemas-microsoft-com:datatypes"><Description dt:dt="string">E-Prime Primary Realtime Clock</Description><StartTime><Timestamp dt:dt="int">0</Timestamp><DateUtc dt:dt="string">2017-05-10T09:56:40Z</DateUtc></StartTime><FrequencyChanges><FrequencyChange><Frequency dt:dt="r8">3312919</Frequency><Timestamp dt:dt="r8">25137225858</Timestamp><Current dt:dt="…	60.003	1	right	-631934881	2017-10-05	11:56:40	09:56:40	female	381	{RIGHTARROW}	40							0	788847	788579	{RIGHTARROW}	268	787466	787062	904	right6,4	10	11	360	mask10	0	788562	0	788362	eqm10_NoEyeNmodel1_dir	0	V	gazeCOD	GazeCoDxp	1	400	0	788062	-4	787962
GazeCoD_1Model_male	11	2	21	<?xml version="1.0"?>\n<Clock xmlns:dt="urn:schemas-microsoft-com:datatypes"><Description dt:dt="string">E-Prime Primary Realtime Clock</Description><StartTime><Timestamp dt:dt="int">0</Timestamp><DateUtc dt:dt="string">2017-05-10T09:56:40Z</DateUtc></StartTime><FrequencyChanges><FrequencyChange><Frequency dt:dt="r8">3312919</Frequency><Timestamp dt:dt="r8">25137225858</Timestamp><Current dt:dt="…	60.003	1	right	-631934881	2017-10-05	11:56:40	09:56:40	female	382	{LEFTARROW}	49							0	790639	790245	{DOWNARROW}	394	789129	788862	767	left1,6	2	11	361	mask2	0	790229	0	790029	eqm10_NoEyeNmodel1_dir	0	V	gazeCOD	GazeCoDxp	0	400	0	789729	0	789629
GazeCoD_1Model_male	11	2	21	<?xml version="1.0"?>\n<Clock xmlns:dt="urn:schemas-microsoft-com:datatypes"><Description dt:dt="string">E-Prime Primary Realtime Clock</Description><StartTime><Timestamp dt:dt="int">0</Timestamp><DateUtc dt:dt="string">2017-05-10T09:56:40Z</DateUtc></StartTime><FrequencyChanges><FrequencyChange><Frequency dt:dt="r8">3312919</Frequency><Timestamp dt:dt="r8">25137225858</Timestamp><Current dt:dt="…	60.003	1	right	-631934881	2017-10-05	11:56:40	09:56:40	female	383	{RIGHTARROW}	42							0	792527	792279	{RIGHTARROW}	248	791156	790662	994	right4,8	9	11	362	mask9	0	792262	0	792062	eqm10_NoEyeNmodel1_dir	0	V	gazeCOD	GazeCoDxp	1	400	0	791762	6	791662
GazeCoD_1Model_male	11	2	21	<?xml version="1.0"?>\n<Clock xmlns:dt="urn:schemas-microsoft-com:datatypes"><Description dt:dt="string">E-Prime Primary Realtime Clock</Description><StartTime><Timestamp dt:dt="int">0</Timestamp><DateUtc dt:dt="string">2017-05-10T09:56:40Z</DateUtc></StartTime><FrequencyChanges><FrequencyChange><Frequency dt:dt="r8">3312919</Frequency><Timestamp dt:dt="r8">25137225858</Timestamp><Current dt:dt="…	60.003	1	right	-631934881	2017-10-05	11:56:40	09:56:40	female	384	{DOWNARROW}	79							0	794103	793929	{DOWNARROW}	174	792814	792545	769	DG0	1	11	363	mask1	0	793912	0	793712	eqm10_NoEyeNmodel1_dir	0	V	gazeCOD	GazeCoDxp	1	400	0	793412	-2	793312
GazeCoD_1Model_male	11	2	21	<?xml version="1.0"?>\n<Clock xmlns:dt="urn:schemas-microsoft-com:datatypes"><Description dt:dt="string">E-Prime Primary Realtime Clock</Description><StartTime><Timestamp dt:dt="int">0</Timestamp><DateUtc dt:dt="string">2017-05-10T09:56:40Z</DateUtc></StartTime><FrequencyChanges><FrequencyChange><Frequency dt:dt="r8">3312919</Frequency><Timestamp dt:dt="r8">25137225858</Timestamp><Current dt:dt="…	60.003	1	right	-631934881	2017-10-05	11:56:40	09:56:40	female	385	{RIGHTARROW}	42							0	795903	795478	{DOWNARROW}	425	794365	794112	753	right4,8	20	12	364	mask20	0	795462	0	795262	eqm10_NoEyeNmodel1_dir	90	H	gazeCOD	GazeCoDxp	0	400	0	794962	-3	794862
GazeCoD_1Model_male	11	2	21	<?xml version="1.0"?>\n<Clock xmlns:dt="urn:schemas-microsoft-com:datatypes"><Description dt:dt="string">E-Prime Primary Realtime Clock</Description><StartTime><Timestamp dt:dt="int">0</Timestamp><DateUtc dt:dt="string">2017-05-10T09:56:40Z</DateUtc></StartTime><FrequencyChanges><FrequencyChange><Frequency dt:dt="r8">3312919</Frequency><Timestamp dt:dt="r8">25137225858</Timestamp><Current dt:dt="…	60.003	1	right	-631934881	2017-10-05	11:56:40	09:56:40	female	386	{LEFTARROW}	49							0	797511	797328	{DOWNARROW}	183	796203	795912	791	left1,6	24	12	365	mask24	0	797312	0	797112	eqm10_NoEyeNmodel1_dir	90	HV	gazeCOD	GazeCoDxp	0	400	0	796812	9	796712
GazeCoD_1Model_male	11	2	21	<?xml version="1.0"?>\n<Clock xmlns:dt="urn:schemas-microsoft-com:datatypes"><Description dt:dt="string">E-Prime Primary Realtime Clock</Description><StartTime><Timestamp dt:dt="int">0</Timestamp><DateUtc dt:dt="string">2017-05-10T09:56:40Z</DateUtc></StartTime><FrequencyChanges><FrequencyChange><Frequency dt:dt="r8">3312919</Frequency><Timestamp dt:dt="r8">25137225858</Timestamp><Current dt:dt="…	60.003	1	right	-631934881	2017-10-05	11:56:40	09:56:40	female	387	{LEFTARROW}	78							0	799351	799062	{LEFTARROW}	289	797948	797528	920	left8	28	12	366	mask28	0	799045	0	798845	eqm10_NoEyeNmodel1_dir	90	HV	gazeCOD	GazeCoDxp	1	400	0	798545	-3	798445
GazeCoD_1Model_male	11	2	21	<?xml version="1.0"?>\n<Clock xmlns:dt="urn:schemas-microsoft-com:datatypes"><Description dt:dt="string">E-Prime Primary Realtime Clock</Description><StartTime><Timestamp dt:dt="int">0</Timestamp><DateUtc dt:dt="string">2017-05-10T09:56:40Z</DateUtc></StartTime><FrequencyChanges><FrequencyChange><Frequency dt:dt="r8">3312919</Frequency><Timestamp dt:dt="r8">25137225858</Timestamp><Current dt:dt="…	60.003	1	right	-631934881	2017-10-05	11:56:40	09:56:40	female	388	{RIGHTARROW}	44							0	801279	800962	{RIGHTARROW}	317	799843	799362	981	right3,2	8	12	367	mask8	0	800945	0	800745	eqm10_NoEyeNmodel1_dir	0	V	gazeCOD	GazeCoDxp	1	400	0	800445	2	800345
GazeCoD_1Model_male	11	2	21	<?xml version="1.0"?>\n<Clock xmlns:dt="urn:schemas-microsoft-com:datatypes"><Description dt:dt="string">E-Prime Primary Realtime Clock</Description><StartTime><Timestamp dt:dt="int">0</Timestamp><DateUtc dt:dt="string">2017-05-10T09:56:40Z</DateUtc></StartTime><FrequencyChanges><FrequencyChange><Frequency dt:dt="r8">3312919</Frequency><Timestamp dt:dt="r8">25137225858</Timestamp><Current dt:dt="…	60.003	1	right	-631934881	2017-10-05	11:56:40	09:56:40	female	389	{RIGHTARROW}	40							0	803023	802695	{RIGHTARROW}	328	801579	801295	784	right6,4	32	12	368	mask32	0	802678	0	802478	eqm10_NoEyeNmodel1_dir	90	HV	gazeCOD	GazeCoDxp	1	400	0	802178	-1	802078
GazeCoD_1Model_male	11	2	21	<?xml version="1.0"?>\n<Clock xmlns:dt="urn:schemas-microsoft-com:datatypes"><Description dt:dt="string">E-Prime Primary Realtime Clock</Description><StartTime><Timestamp dt:dt="int">0</Timestamp><DateUtc dt:dt="string">2017-05-10T09:56:40Z</DateUtc></StartTime><FrequencyChanges><FrequencyChange><Frequency dt:dt="r8">3312919</Frequency><Timestamp dt:dt="r8">25137225858</Timestamp><Current dt:dt="…	60.003	1	right	-631934881	2017-10-05	11:56:40	09:56:40	female	390	{RIGHTARROW}	44							0	804751	804528	{RIGHTARROW}	223	803411	803045	866	right3,2	30	12	369	mask30	0	804511	0	804311	eqm10_NoEyeNmodel1_dir	90	HV	gazeCOD	GazeCoDxp	1	400	0	804011	0	803911
GazeCoD_1Model_male	11	2	21	<?xml version="1.0"?>\n<Clock xmlns:dt="urn:schemas-microsoft-com:datatypes"><Description dt:dt="string">E-Prime Primary Realtime Clock</Description><StartTime><Timestamp dt:dt="int">0</Timestamp><DateUtc dt:dt="string">2017-05-10T09:56:40Z</DateUtc></StartTime><FrequencyChanges><FrequencyChange><Frequency dt:dt="r8">3312919</Frequency><Timestamp dt:dt="r8">25137225858</Timestamp><Current dt:dt="…	60.003	1	right	-631934881	2017-10-05	11:56:40	09:56:40	female	391	{RIGHTARROW}	77							0	806455	806195	{RIGHTARROW}	260	805069	804761	808	right8	22	12	370	mask22	0	806178	0	805978	eqm10_NoEyeNmodel1_dir	90	H	gazeCOD	GazeCoDxp	1	400	0	805678	9	805578
GazeCoD_1Model_male	11	2	21	<?xml version="1.0"?>\n<Clock xmlns:dt="urn:schemas-microsoft-com:datatypes"><Description dt:dt="string">E-Prime Primary Realtime Clock</Description><StartTime><Timestamp dt:dt="int">0</Timestamp><DateUtc dt:dt="string">2017-05-10T09:56:40Z</DateUtc></StartTime><FrequencyChanges><FrequencyChange><Frequency dt:dt="r8">3312919</Frequency><Timestamp dt:dt="r8">25137225858</Timestamp><Current dt:dt="…	60.003	1	right	-631934881	2017-10-05	11:56:40	09:56:40	female	392	{DOWNARROW}	79							0	808223	807995	{RIGHTARROW}	228	806868	806478	890	DG0	12	12	371	mask12	0	807978	0	807778	eqm10_NoEyeNmodel1_dir	90	H	gazeCOD	GazeCoDxp	0	400	0	807478	10	807378
GazeCoD_1Model_male	11	2	21	<?xml version="1.0"?>\n<Clock xmlns:dt="urn:schemas-microsoft-com:datatypes"><Description dt:dt="string">E-Prime Primary Realtime Clock</Description><StartTime><Timestamp dt:dt="int">0</Timestamp><DateUtc dt:dt="string">2017-05-10T09:56:40Z</DateUtc></StartTime><FrequencyChanges><FrequencyChange><Frequency dt:dt="r8">3312919</Frequency><Timestamp dt:dt="r8">25137225858</Timestamp><Current dt:dt="…	60.003	1	right	-631934881	2017-10-05	11:56:40	09:56:40	female	393	{RIGHTARROW}	46							0	809862	809711	{RIGHTARROW}	151	808587	808245	842	right1,6	29	12	372	mask29	0	809694	0	809494	eqm10_NoEyeNmodel1_dir	90	HV	gazeCOD	GazeCoDxp	1	400	0	809194	7	809094
GazeCoD_1Model_male	11	2	21	<?xml version="1.0"?>\n<Clock xmlns:dt="urn:schemas-microsoft-com:datatypes"><Description dt:dt="string">E-Prime Primary Realtime Clock</Description><StartTime><Timestamp dt:dt="int">0</Timestamp><DateUtc dt:dt="string">2017-05-10T09:56:40Z</DateUtc></StartTime><FrequencyChanges><FrequencyChange><Frequency dt:dt="r8">3312919</Frequency><Timestamp dt:dt="r8">25137225858</Timestamp><Current dt:dt="…	60.003	1	right	-631934881	2017-10-05	11:56:40	09:56:40	female	394	{LEFTARROW}	51							0	811662	811378	{DOWNARROW}	284	810261	809878	883	left3,2	3	12	373	mask3	0	811361	0	811161	eqm10_NoEyeNmodel1_dir	0	V	gazeCOD	GazeCoDxp	0	400	0	810861	0	810761
GazeCoD_1Model_male	11	2	21	<?xml version="1.0"?>\n<Clock xmlns:dt="urn:schemas-microsoft-com:datatypes"><Description dt:dt="string">E-Prime Primary Realtime Clock</Description><StartTime><Timestamp dt:dt="int">0</Timestamp><DateUtc dt:dt="string">2017-05-10T09:56:40Z</DateUtc></StartTime><FrequencyChanges><FrequencyChange><Frequency dt:dt="r8">3312919</Frequency><Timestamp dt:dt="r8">25137225858</Timestamp><Current dt:dt="…	60.003	1	right	-631934881	2017-10-05	11:56:40	09:56:40	female	395	{LEFTARROW}	55							0	813502	813228	{LEFTARROW}	274	812103	811678	925	left6,4	5	12	374	mask5	0	813211	0	813011	eqm10_NoEyeNmodel1_dir	0	V	gazeCOD	GazeCoDxp	1	400	0	812711	8	812611
GazeCoD_1Model_male	11	2	21	<?xml version="1.0"?>\n<Clock xmlns:dt="urn:schemas-microsoft-com:datatypes"><Description dt:dt="string">E-Prime Primary Realtime Clock</Description><StartTime><Timestamp dt:dt="int">0</Timestamp><DateUtc dt:dt="string">2017-05-10T09:56:40Z</DateUtc></StartTime><FrequencyChanges><FrequencyChange><Frequency dt:dt="r8">3312919</Frequency><Timestamp dt:dt="r8">25137225858</Timestamp><Current dt:dt="…	60.003	1	right	-631934881	2017-10-05	11:56:40	09:56:40	female	396	{LEFTARROW}	53							0	815510	815094	{DOWNARROW}	416	813981	813511	970	left4,8	15	12	375	mask15	0	815078	0	814878	eqm10_NoEyeNmodel1_dir	90	H	gazeCOD	GazeCoDxp	0	400	0	814578	-3	814478
GazeCoD_1Model_male	11	2	21	<?xml version="1.0"?>\n<Clock xmlns:dt="urn:schemas-microsoft-com:datatypes"><Description dt:dt="string">E-Prime Primary Realtime Clock</Description><StartTime><Timestamp dt:dt="int">0</Timestamp><DateUtc dt:dt="string">2017-05-10T09:56:40Z</DateUtc></StartTime><FrequencyChanges><FrequencyChange><Frequency dt:dt="r8">3312919</Frequency><Timestamp dt:dt="r8">25137225858</Timestamp><Current dt:dt="…	60.003	1	right	-631934881	2017-10-05	11:56:40	09:56:40	female	397	{RIGHTARROW}	44							0	817422	817127	{RIGHTARROW}	295	816002	815528	974	right3,2	19	12	376	mask19	0	817111	0	816911	eqm10_NoEyeNmodel1_dir	90	H	gazeCOD	GazeCoDxp	1	400	0	816611	9	816511
GazeCoD_1Model_male	11	2	21	<?xml version="1.0"?>\n<Clock xmlns:dt="urn:schemas-microsoft-com:datatypes"><Description dt:dt="string">E-Prime Primary Realtime Clock</Description><StartTime><Timestamp dt:dt="int">0</Timestamp><DateUtc dt:dt="string">2017-05-10T09:56:40Z</DateUtc></StartTime><FrequencyChanges><FrequencyChange><Frequency dt:dt="r8">3312919</Frequency><Timestamp dt:dt="r8">25137225858</Timestamp><Current dt:dt="…	60.003	1	right	-631934881	2017-10-05	11:56:40	09:56:40	female	398	{RIGHTARROW}	40							0	819070	818927	{RIGHTARROW}	143	817803	817444	859	right6,4	21	12	377	mask21	0	818911	0	818711	eqm10_NoEyeNmodel1_dir	90	H	gazeCOD	GazeCoDxp	1	400	0	818411	8	818311
GazeCoD_1Model_male	11	2	21	<?xml version="1.0"?>\n<Clock xmlns:dt="urn:schemas-microsoft-com:datatypes"><Description dt:dt="string">E-Prime Primary Realtime Clock</Description><StartTime><Timestamp dt:dt="int">0</Timestamp><DateUtc dt:dt="string">2017-05-10T09:56:40Z</DateUtc></StartTime><FrequencyChanges><FrequencyChange><Frequency dt:dt="r8">3312919</Frequency><Timestamp dt:dt="r8">25137225858</Timestamp><Current dt:dt="…	60.003	1	right	-631934881	2017-10-05	11:56:40	09:56:40	female	399	{LEFTARROW}	55							0	820790	820677	{LEFTARROW}	113	819552	819094	958	left6,4	27	12	378	mask27	0	820661	0	820461	eqm10_NoEyeNmodel1_dir	90	HV	gazeCOD	GazeCoDxp	1	400	0	820161	9	820061
GazeCoD_1Model_male	11	2	21	<?xml version="1.0"?>\n<Clock xmlns:dt="urn:schemas-microsoft-com:datatypes"><Description dt:dt="string">E-Prime Primary Realtime Clock</Description><StartTime><Timestamp dt:dt="int">0</Timestamp><DateUtc dt:dt="string">2017-05-10T09:56:40Z</DateUtc></StartTime><FrequencyChanges><FrequencyChange><Frequency dt:dt="r8">3312919</Frequency><Timestamp dt:dt="r8">25137225858</Timestamp><Current dt:dt="…	60.003	1	right	-631934881	2017-10-05	11:56:40	09:56:40	female	400	{LEFTARROW}	51							0	822574	822411	{LEFTARROW}	163	821298	820811	987	left3,2	14	12	379	mask14	0	822394	0	822194	eqm10_NoEyeNmodel1_dir	90	H	gazeCOD	GazeCoDxp	1	400	0	821894	-4	821794
GazeCoD_1Model_male	11	2	21	<?xml version="1.0"?>\n<Clock xmlns:dt="urn:schemas-microsoft-com:datatypes"><Description dt:dt="string">E-Prime Primary Realtime Clock</Description><StartTime><Timestamp dt:dt="int">0</Timestamp><DateUtc dt:dt="string">2017-05-10T09:56:40Z</DateUtc></StartTime><FrequencyChanges><FrequencyChange><Frequency dt:dt="r8">3312919</Frequency><Timestamp dt:dt="r8">25137225858</Timestamp><Current dt:dt="…	60.003	1	right	-631934881	2017-10-05	11:56:40	09:56:40	female	401	{LEFTARROW}	55							0	824478	824010	{LEFTARROW}	468	822889	822594	795	left6,4	16	12	380	mask16	0	823994	0	823794	eqm10_NoEyeNmodel1_dir	90	H	gazeCOD	GazeCoDxp	1	400	0	823494	5	823394
GazeCoD_1Model_male	11	2	21	<?xml version="1.0"?>\n<Clock xmlns:dt="urn:schemas-microsoft-com:datatypes"><Description dt:dt="string">E-Prime Primary Realtime Clock</Description><StartTime><Timestamp dt:dt="int">0</Timestamp><DateUtc dt:dt="string">2017-05-10T09:56:40Z</DateUtc></StartTime><FrequencyChanges><FrequencyChange><Frequency dt:dt="r8">3312919</Frequency><Timestamp dt:dt="r8">25137225858</Timestamp><Current dt:dt="…	60.003	1	right	-631934881	2017-10-05	11:56:40	09:56:40	female	402	{LEFTARROW}	53							0	826062	825877	{LEFTARROW}	185	824758	824494	764	left4,8	4	12	381	mask4	0	825860	0	825660	eqm10_NoEyeNmodel1_dir	0	V	gazeCOD	GazeCoDxp	1	400	0	825360	2	825260
GazeCoD_1Model_male	11	2	21	<?xml version="1.0"?>\n<Clock xmlns:dt="urn:schemas-microsoft-com:datatypes"><Description dt:dt="string">E-Prime Primary Realtime Clock</Description><StartTime><Timestamp dt:dt="int">0</Timestamp><DateUtc dt:dt="string">2017-05-10T09:56:40Z</DateUtc></StartTime><FrequencyChanges><FrequencyChange><Frequency dt:dt="r8">3312919</Frequency><Timestamp dt:dt="r8">25137225858</Timestamp><Current dt:dt="…	60.003	1	right	-631934881	2017-10-05	11:56:40	09:56:40	female	403	{RIGHTARROW}	40							0	827574	827460	{RIGHTARROW}	114	826342	826077	765	right6,4	10	12	382	mask10	0	827444	0	827244	eqm10_NoEyeNmodel1_dir	0	V	gazeCOD	GazeCoDxp	1	400	0	826944	2	826844
GazeCoD_1Model_male	11	2	21	<?xml version="1.0"?>\n<Clock xmlns:dt="urn:schemas-microsoft-com:datatypes"><Description dt:dt="string">E-Prime Primary Realtime Clock</Description><StartTime><Timestamp dt:dt="int">0</Timestamp><DateUtc dt:dt="string">2017-05-10T09:56:40Z</DateUtc></StartTime><FrequencyChanges><FrequencyChange><Frequency dt:dt="r8">3312919</Frequency><Timestamp dt:dt="r8">25137225858</Timestamp><Current dt:dt="…	60.003	1	right	-631934881	2017-10-05	11:56:40	09:56:40	female	404	{LEFTARROW}	53							0	829326	829060	{LEFTARROW}	265	827940	827594	846	left4,8	26	12	383	mask26	0	829044	0	828844	eqm10_NoEyeNmodel1_dir	90	HV	gazeCOD	GazeCoDxp	1	400	0	828544	4	828444
GazeCoD_1Model_male	11	2	21	<?xml version="1.0"?>\n<Clock xmlns:dt="urn:schemas-microsoft-com:datatypes"><Description dt:dt="string">E-Prime Primary Realtime Clock</Description><StartTime><Timestamp dt:dt="int">0</Timestamp><DateUtc dt:dt="string">2017-05-10T09:56:40Z</DateUtc></StartTime><FrequencyChanges><FrequencyChange><Frequency dt:dt="r8">3312919</Frequency><Timestamp dt:dt="r8">25137225858</Timestamp><Current dt:dt="…	60.003	1	right	-631934881	2017-10-05	11:56:40	09:56:40	female	405	{RIGHTARROW}	42							0	831013	830910	{RIGHTARROW}	103	829793	829344	949	right4,8	31	12	384	mask31	0	830893	0	830693	eqm10_NoEyeNmodel1_dir	90	HV	gazeCOD	GazeCoDxp	1	400	0	830393	0	830293
GazeCoD_1Model_male	11	2	21	<?xml version="1.0"?>\n<Clock xmlns:dt="urn:schemas-microsoft-com:datatypes"><Description dt:dt="string">E-Prime Primary Realtime Clock</Description><StartTime><Timestamp dt:dt="int">0</Timestamp><DateUtc dt:dt="string">2017-05-10T09:56:40Z</DateUtc></StartTime><FrequencyChanges><FrequencyChange><Frequency dt:dt="r8">3312919</Frequency><Timestamp dt:dt="r8">25137225858</Timestamp><Current dt:dt="…	60.003	1	right	-631934881	2017-10-05	11:56:40	09:56:40	female	406	{RIGHTARROW}	77							0	832661	832510	{RIGHTARROW}	151	831395	831027	868	right8	33	12	385	mask33	0	832493	0	832293	eqm10_NoEyeNmodel1_dir	90	HV	gazeCOD	GazeCoDxp	1	400	0	831993	-2	831893
GazeCoD_1Model_male	11	2	21	<?xml version="1.0"?>\n<Clock xmlns:dt="urn:schemas-microsoft-com:datatypes"><Description dt:dt="string">E-Prime Primary Realtime Clock</Description><StartTime><Timestamp dt:dt="int">0</Timestamp><DateUtc dt:dt="string">2017-05-10T09:56:40Z</DateUtc></StartTime><FrequencyChanges><FrequencyChange><Frequency dt:dt="r8">3312919</Frequency><Timestamp dt:dt="r8">25137225858</Timestamp><Current dt:dt="…	60.003	1	right	-631934881	2017-10-05	11:56:40	09:56:40	female	407	{RIGHTARROW}	46							0	836037	835760	{DOWNARROW}	277	834634	834277	857	right1,6	7	12	386	mask7	0	835743	0	835543	eqm10_NoEyeNmodel1_dir	0	V	gazeCOD	GazeCoDxp	0	400	0	835243	9	835143
GazeCoD_1Model_male	11	2	21	<?xml version="1.0"?>\n<Clock xmlns:dt="urn:schemas-microsoft-com:datatypes"><Description dt:dt="string">E-Prime Primary Realtime Clock</Description><StartTime><Timestamp dt:dt="int">0</Timestamp><DateUtc dt:dt="string">2017-05-10T09:56:40Z</DateUtc></StartTime><FrequencyChanges><FrequencyChange><Frequency dt:dt="r8">3312919</Frequency><Timestamp dt:dt="r8">25137225858</Timestamp><Current dt:dt="…	60.003	1	right	-631934881	2017-10-05	11:56:40	09:56:40	female	408	{DOWNARROW}	79							0	837541	837460	{RIGHTARROW}	81	836342	836060	782	DG0	23	12	387	mask23	0	837443	0	837243	eqm10_NoEyeNmodel1_dir	90	HV	gazeCOD	GazeCoDxp	0	400	0	836943	1	836843
GazeCoD_1Model_male	11	2	21	<?xml version="1.0"?>\n<Clock xmlns:dt="urn:schemas-microsoft-com:datatypes"><Description dt:dt="string">E-Prime Primary Realtime Clock</Description><StartTime><Timestamp dt:dt="int">0</Timestamp><DateUtc dt:dt="string">2017-05-10T09:56:40Z</DateUtc></StartTime><FrequencyChanges><FrequencyChange><Frequency dt:dt="r8">3312919</Frequency><Timestamp dt:dt="r8">25137225858</Timestamp><Current dt:dt="…	60.003	1	right	-631934881	2017-10-05	11:56:40	09:56:40	female	409	{LEFTARROW}	78							0	839053	838943	{LEFTARROW}	110	837832	837560	772	left8	17	12	388	mask17	0	838926	-1	838726	eqm10_NoEyeNmodel1_dir	90	H	gazeCOD	GazeCoDxp	1	400	0	838427	-5	838327
GazeCoD_1Model_male	11	2	21	<?xml version="1.0"?>\n<Clock xmlns:dt="urn:schemas-microsoft-com:datatypes"><Description dt:dt="string">E-Prime Primary Realtime Clock</Description><StartTime><Timestamp dt:dt="int">0</Timestamp><DateUtc dt:dt="string">2017-05-10T09:56:40Z</DateUtc></StartTime><FrequencyChanges><FrequencyChange><Frequency dt:dt="r8">3312919</Frequency><Timestamp dt:dt="r8">25137225858</Timestamp><Current dt:dt="…	60.003	1	right	-631934881	2017-10-05	11:56:40	09:56:40	female	410	{LEFTARROW}	49							0	840493	840460	{RIGHTARROW}	33	839344	839076	768	left1,6	13	12	389	mask13	0	840443	0	840243	eqm10_NoEyeNmodel1_dir	90	H	gazeCOD	GazeCoDxp	0	400	0	839943	-1	839843
GazeCoD_1Model_male	11	2	21	<?xml version="1.0"?>\n<Clock xmlns:dt="urn:schemas-microsoft-com:datatypes"><Description dt:dt="string">E-Prime Primary Realtime Clock</Description><StartTime><Timestamp dt:dt="int">0</Timestamp><DateUtc dt:dt="string">2017-05-10T09:56:40Z</DateUtc></StartTime><FrequencyChanges><FrequencyChange><Frequency dt:dt="r8">3312919</Frequency><Timestamp dt:dt="r8">25137225858</Timestamp><Current dt:dt="…	60.003	1	right	-631934881	2017-10-05	11:56:40	09:56:40	female	411	{LEFTARROW}	51							0	842101	841943	{LEFTARROW}	158	840827	840510	817	left3,2	25	12	390	mask25	0	841926	0	841726	eqm10_NoEyeNmodel1_dir	90	HV	gazeCOD	GazeCoDxp	1	400	0	841426	-1	841326
GazeCoD_1Model_male	11	2	21	<?xml version="1.0"?>\n<Clock xmlns:dt="urn:schemas-microsoft-com:datatypes"><Description dt:dt="string">E-Prime Primary Realtime Clock</Description><StartTime><Timestamp dt:dt="int">0</Timestamp><DateUtc dt:dt="string">2017-05-10T09:56:40Z</DateUtc></StartTime><FrequencyChanges><FrequencyChange><Frequency dt:dt="r8">3312919</Frequency><Timestamp dt:dt="r8">25137225858</Timestamp><Current dt:dt="…	60.003	1	right	-631934881	2017-10-05	11:56:40	09:56:40	female	412	{LEFTARROW}	78							0	843693	843526	{LEFTARROW}	167	842412	842110	802	left8	6	12	391	mask6	0	843510	0	843310	eqm10_NoEyeNmodel1_dir	0	V	gazeCOD	GazeCoDxp	1	400	0	843010	-2	842910
GazeCoD_1Model_male	11	2	21	<?xml version="1.0"?>\n<Clock xmlns:dt="urn:schemas-microsoft-com:datatypes"><Description dt:dt="string">E-Prime Primary Realtime Clock</Description><StartTime><Timestamp dt:dt="int">0</Timestamp><DateUtc dt:dt="string">2017-05-10T09:56:40Z</DateUtc></StartTime><FrequencyChanges><FrequencyChange><Frequency dt:dt="r8">3312919</Frequency><Timestamp dt:dt="r8">25137225858</Timestamp><Current dt:dt="…	60.003	1	right	-631934881	2017-10-05	11:56:40	09:56:40	female	413	{RIGHTARROW}	77							0	845485	845326	{RIGHTARROW}	159	844199	843710	989	right8	11	12	392	mask11	0	845309	0	845109	eqm10_NoEyeNmodel1_dir	0	V	gazeCOD	GazeCoDxp	1	400	0	844809	10	844709
GazeCoD_1Model_male	11	2	21	<?xml version="1.0"?>\n<Clock xmlns:dt="urn:schemas-microsoft-com:datatypes"><Description dt:dt="string">E-Prime Primary Realtime Clock</Description><StartTime><Timestamp dt:dt="int">0</Timestamp><DateUtc dt:dt="string">2017-05-10T09:56:40Z</DateUtc></StartTime><FrequencyChanges><FrequencyChange><Frequency dt:dt="r8">3312919</Frequency><Timestamp dt:dt="r8">25137225858</Timestamp><Current dt:dt="…	60.003	1	right	-631934881	2017-10-05	11:56:40	09:56:40	female	414	{DOWNARROW}	79							0	847021	846926	{DOWNARROW}	95	845813	845509	804	DG0	1	12	393	mask1	0	846909	0	846709	eqm10_NoEyeNmodel1_dir	0	V	gazeCOD	GazeCoDxp	1	400	0	846409	-4	846309
GazeCoD_1Model_male	11	2	21	<?xml version="1.0"?>\n<Clock xmlns:dt="urn:schemas-microsoft-com:datatypes"><Description dt:dt="string">E-Prime Primary Realtime Clock</Description><StartTime><Timestamp dt:dt="int">0</Timestamp><DateUtc dt:dt="string">2017-05-10T09:56:40Z</DateUtc></StartTime><FrequencyChanges><FrequencyChange><Frequency dt:dt="r8">3312919</Frequency><Timestamp dt:dt="r8">25137225858</Timestamp><Current dt:dt="…	60.003	1	right	-631934881	2017-10-05	11:56:40	09:56:40	female	415	{RIGHTARROW}	46							0	848813	848609	{DOWNARROW}	204	847495	847043	952	right1,6	18	12	394	mask18	0	848593	0	848393	eqm10_NoEyeNmodel1_dir	90	H	gazeCOD	GazeCoDxp	0	400	0	848093	-2	847993
GazeCoD_1Model_male	11	2	21	<?xml version="1.0"?>\n<Clock xmlns:dt="urn:schemas-microsoft-com:datatypes"><Description dt:dt="string">E-Prime Primary Realtime Clock</Description><StartTime><Timestamp dt:dt="int">0</Timestamp><DateUtc dt:dt="string">2017-05-10T09:56:40Z</DateUtc></StartTime><FrequencyChanges><FrequencyChange><Frequency dt:dt="r8">3312919</Frequency><Timestamp dt:dt="r8">25137225858</Timestamp><Current dt:dt="…	60.003	1	right	-631934881	2017-10-05	11:56:40	09:56:40	female	416	{LEFTARROW}	49							0	850605	850326	{DOWNARROW}	279	849215	848826	889	left1,6	2	12	395	mask2	0	850309	-1	850109	eqm10_NoEyeNmodel1_dir	0	V	gazeCOD	GazeCoDxp	0	400	0	849810	-5	849710
GazeCoD_1Model_male	11	2	21	<?xml version="1.0"?>\n<Clock xmlns:dt="urn:schemas-microsoft-com:datatypes"><Description dt:dt="string">E-Prime Primary Realtime Clock</Description><StartTime><Timestamp dt:dt="int">0</Timestamp><DateUtc dt:dt="string">2017-05-10T09:56:40Z</DateUtc></StartTime><FrequencyChanges><FrequencyChange><Frequency dt:dt="r8">3312919</Frequency><Timestamp dt:dt="r8">25137225858</Timestamp><Current dt:dt="…	60.003	1	right	-631934881	2017-10-05	11:56:40	09:56:40	female	417	{RIGHTARROW}	42							0	852316	852092	{RIGHTARROW}	224	850976	850626	850	right4,8	9	12	396	mask9	0	852076	0	851876	eqm10_NoEyeNmodel1_dir	0	V	gazeCOD	GazeCoDxp	1	400	0	851576	0	851476
GazeCoD_1Model_male	11	2	21	<?xml version="1.0"?>\n<Clock xmlns:dt="urn:schemas-microsoft-com:datatypes"><Description dt:dt="string">E-Prime Primary Realtime Clock</Description><StartTime><Timestamp dt:dt="int">0</Timestamp><DateUtc dt:dt="string">2017-05-10T09:56:40Z</DateUtc></StartTime><FrequencyChanges><FrequencyChange><Frequency dt:dt="r8">3312919</Frequency><Timestamp dt:dt="r8">25137225858</Timestamp><Current dt:dt="…	60.003	1	right	-631934881	2017-10-05	11:56:40	09:56:40	female	418	{RIGHTARROW}	44							0	854172	853942	{RIGHTARROW}	230	852817	852326	991	right3,2	19	13	397	mask19	0	853926	0	853726	eqm10_NoEyeNmodel1_dir	90	H	gazeCOD	GazeCoDxp	1	400	0	853426	9	853326
GazeCoD_1Model_male	11	2	21	<?xml version="1.0"?>\n<Clock xmlns:dt="urn:schemas-microsoft-com:datatypes"><Description dt:dt="string">E-Prime Primary Realtime Clock</Description><StartTime><Timestamp dt:dt="int">0</Timestamp><DateUtc dt:dt="string">2017-05-10T09:56:40Z</DateUtc></StartTime><FrequencyChanges><FrequencyChange><Frequency dt:dt="r8">3312919</Frequency><Timestamp dt:dt="r8">25137225858</Timestamp><Current dt:dt="…	60.003	1	right	-631934881	2017-10-05	11:56:40	09:56:40	female	419	{LEFTARROW}	49							0	856004	855792	{DOWNARROW}	212	854675	854192	983	left1,6	2	13	398	mask2	0	855776	0	855576	eqm10_NoEyeNmodel1_dir	0	V	gazeCOD	GazeCoDxp	0	400	0	855276	1	855176
GazeCoD_1Model_male	11	2	21	<?xml version="1.0"?>\n<Clock xmlns:dt="urn:schemas-microsoft-com:datatypes"><Description dt:dt="string">E-Prime Primary Realtime Clock</Description><StartTime><Timestamp dt:dt="int">0</Timestamp><DateUtc dt:dt="string">2017-05-10T09:56:40Z</DateUtc></StartTime><FrequencyChanges><FrequencyChange><Frequency dt:dt="r8">3312919</Frequency><Timestamp dt:dt="r8">25137225858</Timestamp><Current dt:dt="…	60.003	1	right	-631934881	2017-10-05	11:56:40	09:56:40	female	420	{DOWNARROW}	79							0	857660	857392	{DOWNARROW}	268	856276	856026	750	DG0	1	13	399	mask1	0	857376	0	857176	eqm10_NoEyeNmodel1_dir	0	V	gazeCOD	GazeCoDxp	1	400	0	856876	0	856776
GazeCoD_1Model_male	11	2	21	<?xml version="1.0"?>\n<Clock xmlns:dt="urn:schemas-microsoft-com:datatypes"><Description dt:dt="string">E-Prime Primary Realtime Clock</Description><StartTime><Timestamp dt:dt="int">0</Timestamp><DateUtc dt:dt="string">2017-05-10T09:56:40Z</DateUtc></StartTime><FrequencyChanges><FrequencyChange><Frequency dt:dt="r8">3312919</Frequency><Timestamp dt:dt="r8">25137225858</Timestamp><Current dt:dt="…	60.003	1	right	-631934881	2017-10-05	11:56:40	09:56:40	female	421	{LEFTARROW}	55							0	859476	859259	{DOWNARROW}	217	858139	857676	963	left6,4	16	13	400	mask16	0	859242	0	859042	eqm10_NoEyeNmodel1_dir	90	H	gazeCOD	GazeCoDxp	0	400	0	858742	3	858642
GazeCoD_1Model_male	11	2	21	<?xml version="1.0"?>\n<Clock xmlns:dt="urn:schemas-microsoft-com:datatypes"><Description dt:dt="string">E-Prime Primary Realtime Clock</Description><StartTime><Timestamp dt:dt="int">0</Timestamp><DateUtc dt:dt="string">2017-05-10T09:56:40Z</DateUtc></StartTime><FrequencyChanges><FrequencyChange><Frequency dt:dt="r8">3312919</Frequency><Timestamp dt:dt="r8">25137225858</Timestamp><Current dt:dt="…	60.003	1	right	-631934881	2017-10-05	11:56:40	09:56:40	female	422	{LEFTARROW}	78							0	861124	860942	{LEFTARROW}	182	859831	859492	839	left8	6	13	401	mask6	0	860925	-1	860725	eqm10_NoEyeNmodel1_dir	0	V	gazeCOD	GazeCoDxp	1	400	0	860426	-5	860326
GazeCoD_1Model_male	11	2	21	<?xml version="1.0"?>\n<Clock xmlns:dt="urn:schemas-microsoft-com:datatypes"><Description dt:dt="string">E-Prime Primary Realtime Clock</Description><StartTime><Timestamp dt:dt="int">0</Timestamp><DateUtc dt:dt="string">2017-05-10T09:56:40Z</DateUtc></StartTime><FrequencyChanges><FrequencyChange><Frequency dt:dt="r8">3312919</Frequency><Timestamp dt:dt="r8">25137225858</Timestamp><Current dt:dt="…	60.003	1	right	-631934881	2017-10-05	11:56:40	09:56:40	female	423	{RIGHTARROW}	46							0	862828	862525	{DOWNARROW}	303	861412	861142	770	right1,6	29	13	402	mask29	0	862509	0	862309	eqm10_NoEyeNmodel1_dir	90	HV	gazeCOD	GazeCoDxp	0	400	0	862009	-3	861909
GazeCoD_1Model_male	11	2	21	<?xml version="1.0"?>\n<Clock xmlns:dt="urn:schemas-microsoft-com:datatypes"><Description dt:dt="string">E-Prime Primary Realtime Clock</Description><StartTime><Timestamp dt:dt="int">0</Timestamp><DateUtc dt:dt="string">2017-05-10T09:56:40Z</DateUtc></StartTime><FrequencyChanges><FrequencyChange><Frequency dt:dt="r8">3312919</Frequency><Timestamp dt:dt="r8">25137225858</Timestamp><Current dt:dt="…	60.003	1	right	-631934881	2017-10-05	11:56:40	09:56:40	female	424	{LEFTARROW}	49							0	864580	864325	{DOWNARROW}	255	863200	862842	858	left1,6	13	13	403	mask13	0	864309	0	864109	eqm10_NoEyeNmodel1_dir	90	H	gazeCOD	GazeCoDxp	0	400	0	863809	9	863709
GazeCoD_1Model_male	11	2	21	<?xml version="1.0"?>\n<Clock xmlns:dt="urn:schemas-microsoft-com:datatypes"><Description dt:dt="string">E-Prime Primary Realtime Clock</Description><StartTime><Timestamp dt:dt="int">0</Timestamp><DateUtc dt:dt="string">2017-05-10T09:56:40Z</DateUtc></StartTime><FrequencyChanges><FrequencyChange><Frequency dt:dt="r8">3312919</Frequency><Timestamp dt:dt="r8">25137225858</Timestamp><Current dt:dt="…	60.003	1	right	-631934881	2017-10-05	11:56:40	09:56:40	female	425	{LEFTARROW}	53							0	866292	866075	{LEFTARROW}	217	864960	864592	868	left4,8	26	13	404	mask26	0	866058	-1	865858	eqm10_NoEyeNmodel1_dir	90	HV	gazeCOD	GazeCoDxp	1	400	0	865559	-1	865459
GazeCoD_1Model_male	11	2	21	<?xml version="1.0"?>\n<Clock xmlns:dt="urn:schemas-microsoft-com:datatypes"><Description dt:dt="string">E-Prime Primary Realtime Clock</Description><StartTime><Timestamp dt:dt="int">0</Timestamp><DateUtc dt:dt="string">2017-05-10T09:56:40Z</DateUtc></StartTime><FrequencyChanges><FrequencyChange><Frequency dt:dt="r8">3312919</Frequency><Timestamp dt:dt="r8">25137225858</Timestamp><Current dt:dt="…	60.003	1	right	-631934881	2017-10-05	11:56:40	09:56:40	female	426	{RIGHTARROW}	77							0	867940	867692	{RIGHTARROW}	248	866571	866308	763	right8	11	13	405	mask11	0	867675	0	867475	eqm10_NoEyeNmodel1_dir	0	V	gazeCOD	GazeCoDxp	1	400	0	867175	4	867075
GazeCoD_1Model_male	11	2	21	<?xml version="1.0"?>\n<Clock xmlns:dt="urn:schemas-microsoft-com:datatypes"><Description dt:dt="string">E-Prime Primary Realtime Clock</Description><StartTime><Timestamp dt:dt="int">0</Timestamp><DateUtc dt:dt="string">2017-05-10T09:56:40Z</DateUtc></StartTime><FrequencyChanges><FrequencyChange><Frequency dt:dt="r8">3312919</Frequency><Timestamp dt:dt="r8">25137225858</Timestamp><Current dt:dt="…	60.003	1	right	-631934881	2017-10-05	11:56:40	09:56:40	female	427	{RIGHTARROW}	42							0	869788	869492	{RIGHTARROW}	296	868366	867958	908	right4,8	20	13	406	mask20	0	869475	0	869275	eqm10_NoEyeNmodel1_dir	90	H	gazeCOD	GazeCoDxp	1	400	0	868975	9	868875
GazeCoD_1Model_male	11	2	21	<?xml version="1.0"?>\n<Clock xmlns:dt="urn:schemas-microsoft-com:datatypes"><Description dt:dt="string">E-Prime Primary Realtime Clock</Description><StartTime><Timestamp dt:dt="int">0</Timestamp><DateUtc dt:dt="string">2017-05-10T09:56:40Z</DateUtc></StartTime><FrequencyChanges><FrequencyChange><Frequency dt:dt="r8">3312919</Frequency><Timestamp dt:dt="r8">25137225858</Timestamp><Current dt:dt="…	60.003	1	right	-631934881	2017-10-05	11:56:40	09:56:40	female	428	{RIGHTARROW}	42							0	871612	871358	{RIGHTARROW}	253	870238	869808	930	right4,8	9	13	407	mask9	0	871342	0	871142	eqm10_NoEyeNmodel1_dir	0	V	gazeCOD	GazeCoDxp	1	400	0	870842	4	870742
GazeCoD_1Model_male	11	2	21	<?xml version="1.0"?>\n<Clock xmlns:dt="urn:schemas-microsoft-com:datatypes"><Description dt:dt="string">E-Prime Primary Realtime Clock</Description><StartTime><Timestamp dt:dt="int">0</Timestamp><DateUtc dt:dt="string">2017-05-10T09:56:40Z</DateUtc></StartTime><FrequencyChanges><FrequencyChange><Frequency dt:dt="r8">3312919</Frequency><Timestamp dt:dt="r8">25137225858</Timestamp><Current dt:dt="…	60.003	1	right	-631934881	2017-10-05	11:56:40	09:56:40	female	429	{RIGHTARROW}	40							0	873467	873191	{RIGHTARROW}	276	872067	871625	942	right6,4	21	13	408	mask21	0	873175	0	872975	eqm10_NoEyeNmodel1_dir	90	H	gazeCOD	GazeCoDxp	1	400	0	872675	8	872575
GazeCoD_1Model_male	11	2	21	<?xml version="1.0"?>\n<Clock xmlns:dt="urn:schemas-microsoft-com:datatypes"><Description dt:dt="string">E-Prime Primary Realtime Clock</Description><StartTime><Timestamp dt:dt="int">0</Timestamp><DateUtc dt:dt="string">2017-05-10T09:56:40Z</DateUtc></StartTime><FrequencyChanges><FrequencyChange><Frequency dt:dt="r8">3312919</Frequency><Timestamp dt:dt="r8">25137225858</Timestamp><Current dt:dt="…	60.003	1	right	-631934881	2017-10-05	11:56:40	09:56:40	female	430	{DOWNARROW}	79							0	875219	874941	{DOWNARROW}	278	873826	873491	835	DG0	23	13	409	mask23	0	874925	0	874725	eqm10_NoEyeNmodel1_dir	90	HV	gazeCOD	GazeCoDxp	1	400	0	874425	-1	874325
GazeCoD_1Model_male	11	2	21	<?xml version="1.0"?>\n<Clock xmlns:dt="urn:schemas-microsoft-com:datatypes"><Description dt:dt="string">E-Prime Primary Realtime Clock</Description><StartTime><Timestamp dt:dt="int">0</Timestamp><DateUtc dt:dt="string">2017-05-10T09:56:40Z</DateUtc></StartTime><FrequencyChanges><FrequencyChange><Frequency dt:dt="r8">3312919</Frequency><Timestamp dt:dt="r8">25137225858</Timestamp><Current dt:dt="…	60.003	1	right	-631934881	2017-10-05	11:56:40	09:56:40	female	431	{RIGHTARROW}	42							0	876891	876825	{RIGHTARROW}	66	875700	875241	959	right4,8	31	13	410	mask31	0	876808	0	876608	eqm10_NoEyeNmodel1_dir	90	HV	gazeCOD	GazeCoDxp	1	400	0	876308	8	876208
GazeCoD_1Model_male	11	2	21	<?xml version="1.0"?>\n<Clock xmlns:dt="urn:schemas-microsoft-com:datatypes"><Description dt:dt="string">E-Prime Primary Realtime Clock</Description><StartTime><Timestamp dt:dt="int">0</Timestamp><DateUtc dt:dt="string">2017-05-10T09:56:40Z</DateUtc></StartTime><FrequencyChanges><FrequencyChange><Frequency dt:dt="r8">3312919</Frequency><Timestamp dt:dt="r8">25137225858</Timestamp><Current dt:dt="…	60.003	1	right	-631934881	2017-10-05	11:56:40	09:56:40	female	432	{LEFTARROW}	53							0	878779	878508	{LEFTARROW}	271	877381	876908	973	left4,8	4	13	411	mask4	0	878491	0	878291	eqm10_NoEyeNmodel1_dir	0	V	gazeCOD	GazeCoDxp	1	400	0	877991	10	877891
GazeCoD_1Model_male	11	2	21	<?xml version="1.0"?>\n<Clock xmlns:dt="urn:schemas-microsoft-com:datatypes"><Description dt:dt="string">E-Prime Primary Realtime Clock</Description><StartTime><Timestamp dt:dt="int">0</Timestamp><DateUtc dt:dt="string">2017-05-10T09:56:40Z</DateUtc></StartTime><FrequencyChanges><FrequencyChange><Frequency dt:dt="r8">3312919</Frequency><Timestamp dt:dt="r8">25137225858</Timestamp><Current dt:dt="…	60.003	1	right	-631934881	2017-10-05	11:56:40	09:56:40	female	433	{LEFTARROW}	51							0	880691	880341	{LEFTARROW}	350	879218	878791	927	left3,2	3	13	412	mask3	0	880324	-1	880124	eqm10_NoEyeNmodel1_dir	0	V	gazeCOD	GazeCoDxp	1	400	0	879825	7	879725
GazeCoD_1Model_male	11	2	21	<?xml version="1.0"?>\n<Clock xmlns:dt="urn:schemas-microsoft-com:datatypes"><Description dt:dt="string">E-Prime Primary Realtime Clock</Description><StartTime><Timestamp dt:dt="int">0</Timestamp><DateUtc dt:dt="string">2017-05-10T09:56:40Z</DateUtc></StartTime><FrequencyChanges><FrequencyChange><Frequency dt:dt="r8">3312919</Frequency><Timestamp dt:dt="r8">25137225858</Timestamp><Current dt:dt="…	60.003	1	right	-631934881	2017-10-05	11:56:40	09:56:40	female	434	{RIGHTARROW}	46							0	882515	882241	{DOWNARROW}	274	881117	880708	909	right1,6	18	13	413	mask18	0	882224	0	882024	eqm10_NoEyeNmodel1_dir	90	H	gazeCOD	GazeCoDxp	0	400	0	881724	7	881624
GazeCoD_1Model_male	11	2	21	<?xml version="1.0"?>\n<Clock xmlns:dt="urn:schemas-microsoft-com:datatypes"><Description dt:dt="string">E-Prime Primary Realtime Clock</Description><StartTime><Timestamp dt:dt="int">0</Timestamp><DateUtc dt:dt="string">2017-05-10T09:56:40Z</DateUtc></StartTime><FrequencyChanges><FrequencyChange><Frequency dt:dt="r8">3312919</Frequency><Timestamp dt:dt="r8">25137225858</Timestamp><Current dt:dt="…	60.003	1	right	-631934881	2017-10-05	11:56:40	09:56:40	female	435	{LEFTARROW}	78							0	884347	884124	{LEFTARROW}	223	883007	882524	983	left8	17	13	414	mask17	0	884108	0	883908	eqm10_NoEyeNmodel1_dir	90	H	gazeCOD	GazeCoDxp	1	400	0	883608	1	883508
GazeCoD_1Model_male	11	2	21	<?xml version="1.0"?>\n<Clock xmlns:dt="urn:schemas-microsoft-com:datatypes"><Description dt:dt="string">E-Prime Primary Realtime Clock</Description><StartTime><Timestamp dt:dt="int">0</Timestamp><DateUtc dt:dt="string">2017-05-10T09:56:40Z</DateUtc></StartTime><FrequencyChanges><FrequencyChange><Frequency dt:dt="r8">3312919</Frequency><Timestamp dt:dt="r8">25137225858</Timestamp><Current dt:dt="…	60.003	1	right	-631934881	2017-10-05	11:56:40	09:56:40	female	436	{LEFTARROW}	53							0	886051	885841	{LEFTARROW}	210	884714	884358	856	left4,8	15	13	415	mask15	0	885824	0	885624	eqm10_NoEyeNmodel1_dir	90	H	gazeCOD	GazeCoDxp	1	400	0	885324	10	885224
GazeCoD_1Model_male	11	2	21	<?xml version="1.0"?>\n<Clock xmlns:dt="urn:schemas-microsoft-com:datatypes"><Description dt:dt="string">E-Prime Primary Realtime Clock</Description><StartTime><Timestamp dt:dt="int">0</Timestamp><DateUtc dt:dt="string">2017-05-10T09:56:40Z</DateUtc></StartTime><FrequencyChanges><FrequencyChange><Frequency dt:dt="r8">3312919</Frequency><Timestamp dt:dt="r8">25137225858</Timestamp><Current dt:dt="…	60.003	1	right	-631934881	2017-10-05	11:56:40	09:56:40	female	437	{RIGHTARROW}	44							0	887867	887557	{RIGHTARROW}	310	886439	886074	865	right3,2	30	13	416	mask30	0	887541	0	887341	eqm10_NoEyeNmodel1_dir	90	HV	gazeCOD	GazeCoDxp	1	400	0	887041	2	886941
GazeCoD_1Model_male	11	2	21	<?xml version="1.0"?>\n<Clock xmlns:dt="urn:schemas-microsoft-com:datatypes"><Description dt:dt="string">E-Prime Primary Realtime Clock</Description><StartTime><Timestamp dt:dt="int">0</Timestamp><DateUtc dt:dt="string">2017-05-10T09:56:40Z</DateUtc></StartTime><FrequencyChanges><FrequencyChange><Frequency dt:dt="r8">3312919</Frequency><Timestamp dt:dt="r8">25137225858</Timestamp><Current dt:dt="…	60.003	1	right	-631934881	2017-10-05	11:56:40	09:56:40	female	438	{LEFTARROW}	55							0	889539	889324	{LEFTARROW}	215	888213	887891	822	left6,4	5	13	417	mask5	0	889307	-1	889107	eqm10_NoEyeNmodel1_dir	0	V	gazeCOD	GazeCoDxp	1	400	0	888808	-5	888708
GazeCoD_1Model_male	11	2	21	<?xml version="1.0"?>\n<Clock xmlns:dt="urn:schemas-microsoft-com:datatypes"><Description dt:dt="string">E-Prime Primary Realtime Clock</Description><StartTime><Timestamp dt:dt="int">0</Timestamp><DateUtc dt:dt="string">2017-05-10T09:56:40Z</DateUtc></StartTime><FrequencyChanges><FrequencyChange><Frequency dt:dt="r8">3312919</Frequency><Timestamp dt:dt="r8">25137225858</Timestamp><Current dt:dt="…	60.003	1	right	-631934881	2017-10-05	11:56:40	09:56:40	female	439	{LEFTARROW}	78							0	891435	891157	{LEFTARROW}	278	890038	889557	981	left8	28	13	418	mask28	0	891141	0	890941	eqm10_NoEyeNmodel1_dir	90	HV	gazeCOD	GazeCoDxp	1	400	0	890641	3	890541
GazeCoD_1Model_male	11	2	21	<?xml version="1.0"?>\n<Clock xmlns:dt="urn:schemas-microsoft-com:datatypes"><Description dt:dt="string">E-Prime Primary Realtime Clock</Description><StartTime><Timestamp dt:dt="int">0</Timestamp><DateUtc dt:dt="string">2017-05-10T09:56:40Z</DateUtc></StartTime><FrequencyChanges><FrequencyChange><Frequency dt:dt="r8">3312919</Frequency><Timestamp dt:dt="r8">25137225858</Timestamp><Current dt:dt="…	60.003	1	right	-631934881	2017-10-05	11:56:40	09:56:40	female	440	{RIGHTARROW}	77							0	893243	892974	{RIGHTARROW}	269	891855	891457	898	right8	33	13	419	mask33	0	892957	0	892757	eqm10_NoEyeNmodel1_dir	90	HV	gazeCOD	GazeCoDxp	1	400	0	892457	2	892357
GazeCoD_1Model_male	11	2	21	<?xml version="1.0"?>\n<Clock xmlns:dt="urn:schemas-microsoft-com:datatypes"><Description dt:dt="string">E-Prime Primary Realtime Clock</Description><StartTime><Timestamp dt:dt="int">0</Timestamp><DateUtc dt:dt="string">2017-05-10T09:56:40Z</DateUtc></StartTime><FrequencyChanges><FrequencyChange><Frequency dt:dt="r8">3312919</Frequency><Timestamp dt:dt="r8">25137225858</Timestamp><Current dt:dt="…	60.003	1	right	-631934881	2017-10-05	11:56:40	09:56:40	female	441	{LEFTARROW}	55							0	894994	894807	{LEFTARROW}	187	893686	893257	929	left6,4	27	13	420	mask27	0	894790	0	894590	eqm10_NoEyeNmodel1_dir	90	HV	gazeCOD	GazeCoDxp	1	400	0	894290	4	894190
GazeCoD_1Model_male	11	2	21	<?xml version="1.0"?>\n<Clock xmlns:dt="urn:schemas-microsoft-com:datatypes"><Description dt:dt="string">E-Prime Primary Realtime Clock</Description><StartTime><Timestamp dt:dt="int">0</Timestamp><DateUtc dt:dt="string">2017-05-10T09:56:40Z</DateUtc></StartTime><FrequencyChanges><FrequencyChange><Frequency dt:dt="r8">3312919</Frequency><Timestamp dt:dt="r8">25137225858</Timestamp><Current dt:dt="…	60.003	1	right	-631934881	2017-10-05	11:56:40	09:56:40	female	442	{RIGHTARROW}	77							0	896858	896557	{RIGHTARROW}	301	895430	895007	923	right8	22	13	421	mask22	0	896540	0	896340	eqm10_NoEyeNmodel1_dir	90	H	gazeCOD	GazeCoDxp	1	400	0	896040	10	895940
GazeCoD_1Model_male	11	2	21	<?xml version="1.0"?>\n<Clock xmlns:dt="urn:schemas-microsoft-com:datatypes"><Description dt:dt="string">E-Prime Primary Realtime Clock</Description><StartTime><Timestamp dt:dt="int">0</Timestamp><DateUtc dt:dt="string">2017-05-10T09:56:40Z</DateUtc></StartTime><FrequencyChanges><FrequencyChange><Frequency dt:dt="r8">3312919</Frequency><Timestamp dt:dt="r8">25137225858</Timestamp><Current dt:dt="…	60.003	1	right	-631934881	2017-10-05	11:56:40	09:56:40	female	443	{LEFTARROW}	49							0	898578	898257	{DOWNARROW}	321	897146	896874	772	left1,6	24	13	422	mask24	0	898240	-1	898040	eqm10_NoEyeNmodel1_dir	90	HV	gazeCOD	GazeCoDxp	0	400	0	897741	-5	897641
GazeCoD_1Model_male	11	2	21	<?xml version="1.0"?>\n<Clock xmlns:dt="urn:schemas-microsoft-com:datatypes"><Description dt:dt="string">E-Prime Primary Realtime Clock</Description><StartTime><Timestamp dt:dt="int">0</Timestamp><DateUtc dt:dt="string">2017-05-10T09:56:40Z</DateUtc></StartTime><FrequencyChanges><FrequencyChange><Frequency dt:dt="r8">3312919</Frequency><Timestamp dt:dt="r8">25137225858</Timestamp><Current dt:dt="…	60.003	1	right	-631934881	2017-10-05	11:56:40	09:56:40	female	444	{LEFTARROW}	51							0	900658	900157	{DOWNARROW}	501	899030	898590	940	left3,2	25	13	423	mask25	0	900140	0	899940	eqm10_NoEyeNmodel1_dir	90	HV	gazeCOD	GazeCoDxp	0	400	0	899640	10	899540
GazeCoD_1Model_male	11	2	21	<?xml version="1.0"?>\n<Clock xmlns:dt="urn:schemas-microsoft-com:datatypes"><Description dt:dt="string">E-Prime Primary Realtime Clock</Description><StartTime><Timestamp dt:dt="int">0</Timestamp><DateUtc dt:dt="string">2017-05-10T09:56:40Z</DateUtc></StartTime><FrequencyChanges><FrequencyChange><Frequency dt:dt="r8">3312919</Frequency><Timestamp dt:dt="r8">25137225858</Timestamp><Current dt:dt="…	60.003	1	right	-631934881	2017-10-05	11:56:40	09:56:40	female	445	{RIGHTARROW}	46							0	902626	902273	{RIGHTARROW}	353	901152	900674	978	right1,6	7	13	424	mask7	0	902257	0	902057	eqm10_NoEyeNmodel1_dir	0	V	gazeCOD	GazeCoDxp	1	400	0	901757	5	901657
GazeCoD_1Model_male	11	2	21	<?xml version="1.0"?>\n<Clock xmlns:dt="urn:schemas-microsoft-com:datatypes"><Description dt:dt="string">E-Prime Primary Realtime Clock</Description><StartTime><Timestamp dt:dt="int">0</Timestamp><DateUtc dt:dt="string">2017-05-10T09:56:40Z</DateUtc></StartTime><FrequencyChanges><FrequencyChange><Frequency dt:dt="r8">3312919</Frequency><Timestamp dt:dt="r8">25137225858</Timestamp><Current dt:dt="…	60.003	1	right	-631934881	2017-10-05	11:56:40	09:56:40	female	446	{RIGHTARROW}	40							0	904450	904090	{RIGHTARROW}	360	902978	902640	838	right6,4	32	13	425	mask32	0	904073	0	903873	eqm10_NoEyeNmodel1_dir	90	HV	gazeCOD	GazeCoDxp	1	400	0	903573	-5	903473
GazeCoD_1Model_male	11	2	21	<?xml version="1.0"?>\n<Clock xmlns:dt="urn:schemas-microsoft-com:datatypes"><Description dt:dt="string">E-Prime Primary Realtime Clock</Description><StartTime><Timestamp dt:dt="int">0</Timestamp><DateUtc dt:dt="string">2017-05-10T09:56:40Z</DateUtc></StartTime><FrequencyChanges><FrequencyChange><Frequency dt:dt="r8">3312919</Frequency><Timestamp dt:dt="r8">25137225858</Timestamp><Current dt:dt="…	60.003	1	right	-631934881	2017-10-05	11:56:40	09:56:40	female	447	{LEFTARROW}	51							0	906202	905973	{DOWNARROW}	229	904849	904473	876	left3,2	14	13	426	mask14	0	905957	0	905757	eqm10_NoEyeNmodel1_dir	90	H	gazeCOD	GazeCoDxp	0	400	0	905457	8	905357
GazeCoD_1Model_male	11	2	21	<?xml version="1.0"?>\n<Clock xmlns:dt="urn:schemas-microsoft-com:datatypes"><Description dt:dt="string">E-Prime Primary Realtime Clock</Description><StartTime><Timestamp dt:dt="int">0</Timestamp><DateUtc dt:dt="string">2017-05-10T09:56:40Z</DateUtc></StartTime><FrequencyChanges><FrequencyChange><Frequency dt:dt="r8">3312919</Frequency><Timestamp dt:dt="r8">25137225858</Timestamp><Current dt:dt="…	60.003	1	right	-631934881	2017-10-05	11:56:40	09:56:40	female	448	{DOWNARROW}	79							0	907954	907807	{DOWNARROW}	147	906680	906223	957	DG0	12	13	427	mask12	0	907790	0	907590	eqm10_NoEyeNmodel1_dir	90	H	gazeCOD	GazeCoDxp	1	400	0	907290	10	907190
GazeCoD_1Model_male	11	2	21	<?xml version="1.0"?>\n<Clock xmlns:dt="urn:schemas-microsoft-com:datatypes"><Description dt:dt="string">E-Prime Primary Realtime Clock</Description><StartTime><Timestamp dt:dt="int">0</Timestamp><DateUtc dt:dt="string">2017-05-10T09:56:40Z</DateUtc></StartTime><FrequencyChanges><FrequencyChange><Frequency dt:dt="r8">3312919</Frequency><Timestamp dt:dt="r8">25137225858</Timestamp><Current dt:dt="…	60.003	1	right	-631934881	2017-10-05	11:56:40	09:56:40	female	449	{RIGHTARROW}	40							0	909866	909573	{RIGHTARROW}	293	908449	907973	976	right6,4	10	13	428	mask10	0	909556	0	909356	eqm10_NoEyeNmodel1_dir	0	V	gazeCOD	GazeCoDxp	1	400	0	909056	7	908956
GazeCoD_1Model_male	11	2	21	<?xml version="1.0"?>\n<Clock xmlns:dt="urn:schemas-microsoft-com:datatypes"><Description dt:dt="string">E-Prime Primary Realtime Clock</Description><StartTime><Timestamp dt:dt="int">0</Timestamp><DateUtc dt:dt="string">2017-05-10T09:56:40Z</DateUtc></StartTime><FrequencyChanges><FrequencyChange><Frequency dt:dt="r8">3312919</Frequency><Timestamp dt:dt="r8">25137225858</Timestamp><Current dt:dt="…	60.003	1	right	-631934881	2017-10-05	11:56:40	09:56:40	female	450	{RIGHTARROW}	44							0	911706	911406	{RIGHTARROW}	300	910292	909890	902	right3,2	8	13	429	mask8	0	911390	0	911190	eqm10_NoEyeNmodel1_dir	0	V	gazeCOD	GazeCoDxp	1	400	0	910890	-2	910790
GazeCoD_1Model_male	11	2	21	<?xml version="1.0"?>\n<Clock xmlns:dt="urn:schemas-microsoft-com:datatypes"><Description dt:dt="string">E-Prime Primary Realtime Clock</Description><StartTime><Timestamp dt:dt="int">0</Timestamp><DateUtc dt:dt="string">2017-05-10T09:56:40Z</DateUtc></StartTime><FrequencyChanges><FrequencyChange><Frequency dt:dt="r8">3312919</Frequency><Timestamp dt:dt="r8">25137225858</Timestamp><Current dt:dt="…	60.003	1	right	-631934881	2017-10-05	11:56:40	09:56:40	female	451	{RIGHTARROW}	77							0	913578	913323	{RIGHTARROW}	255	912201	911723	978	right8	33	14	430	mask33	0	913306	0	913106	eqm10_NoEyeNmodel1_dir	90	HV	gazeCOD	GazeCoDxp	1	400	0	912806	5	912706
GazeCoD_1Model_male	11	2	21	<?xml version="1.0"?>\n<Clock xmlns:dt="urn:schemas-microsoft-com:datatypes"><Description dt:dt="string">E-Prime Primary Realtime Clock</Description><StartTime><Timestamp dt:dt="int">0</Timestamp><DateUtc dt:dt="string">2017-05-10T09:56:40Z</DateUtc></StartTime><FrequencyChanges><FrequencyChange><Frequency dt:dt="r8">3312919</Frequency><Timestamp dt:dt="r8">25137225858</Timestamp><Current dt:dt="…	60.003	1	right	-631934881	2017-10-05	11:56:40	09:56:40	female	452	{LEFTARROW}	49							0	915442	915106	{DOWNARROW}	335	913986	913590	896	left1,6	24	14	431	mask24	0	915090	0	914890	eqm10_NoEyeNmodel1_dir	90	HV	gazeCOD	GazeCoDxp	0	400	0	914590	4	914490
GazeCoD_1Model_male	11	2	21	<?xml version="1.0"?>\n<Clock xmlns:dt="urn:schemas-microsoft-com:datatypes"><Description dt:dt="string">E-Prime Primary Realtime Clock</Description><StartTime><Timestamp dt:dt="int">0</Timestamp><DateUtc dt:dt="string">2017-05-10T09:56:40Z</DateUtc></StartTime><FrequencyChanges><FrequencyChange><Frequency dt:dt="r8">3312919</Frequency><Timestamp dt:dt="r8">25137225858</Timestamp><Current dt:dt="…	60.003	1	right	-631934881	2017-10-05	11:56:40	09:56:40	female	453	{LEFTARROW}	49							0	917329	916973	{DOWNARROW}	356	915854	915456	898	left1,6	13	14	432	mask13	0	916956	0	916756	eqm10_NoEyeNmodel1_dir	90	H	gazeCOD	GazeCoDxp	0	400	0	916456	2	916356
GazeCoD_1Model_male	11	2	21	<?xml version="1.0"?>\n<Clock xmlns:dt="urn:schemas-microsoft-com:datatypes"><Description dt:dt="string">E-Prime Primary Realtime Clock</Description><StartTime><Timestamp dt:dt="int">0</Timestamp><DateUtc dt:dt="string">2017-05-10T09:56:40Z</DateUtc></StartTime><FrequencyChanges><FrequencyChange><Frequency dt:dt="r8">3312919</Frequency><Timestamp dt:dt="r8">25137225858</Timestamp><Current dt:dt="…	60.003	1	right	-631934881	2017-10-05	11:56:40	09:56:40	female	454	{RIGHTARROW}	42							0	919145	918939	{RIGHTARROW}	206	917827	917339	988	right4,8	20	14	433	mask20	0	918923	0	918723	eqm10_NoEyeNmodel1_dir	90	H	gazeCOD	GazeCoDxp	1	400	0	918423	-4	918323
GazeCoD_1Model_male	11	2	21	<?xml version="1.0"?>\n<Clock xmlns:dt="urn:schemas-microsoft-com:datatypes"><Description dt:dt="string">E-Prime Primary Realtime Clock</Description><StartTime><Timestamp dt:dt="int">0</Timestamp><DateUtc dt:dt="string">2017-05-10T09:56:40Z</DateUtc></StartTime><FrequencyChanges><FrequencyChange><Frequency dt:dt="r8">3312919</Frequency><Timestamp dt:dt="r8">25137225858</Timestamp><Current dt:dt="…	60.003	1	right	-631934881	2017-10-05	11:56:40	09:56:40	female	455	{DOWNARROW}	79							0	920801	920689	{DOWNARROW}	112	919573	919156	917	DG0	12	14	434	mask12	0	920673	0	920473	eqm10_NoEyeNmodel1_dir	90	H	gazeCOD	GazeCoDxp	1	400	0	920173	0	920073
GazeCoD_1Model_male	11	2	21	<?xml version="1.0"?>\n<Clock xmlns:dt="urn:schemas-microsoft-com:datatypes"><Description dt:dt="string">E-Prime Primary Realtime Clock</Description><StartTime><Timestamp dt:dt="int">0</Timestamp><DateUtc dt:dt="string">2017-05-10T09:56:40Z</DateUtc></StartTime><FrequencyChanges><FrequencyChange><Frequency dt:dt="r8">3312919</Frequency><Timestamp dt:dt="r8">25137225858</Timestamp><Current dt:dt="…	60.003	1	right	-631934881	2017-10-05	11:56:40	09:56:40	female	456	{RIGHTARROW}	40							0	922529	922239	{RIGHTARROW}	290	921113	920823	790	right6,4	21	14	435	mask21	0	922223	0	922023	eqm10_NoEyeNmodel1_dir	90	H	gazeCOD	GazeCoDxp	1	400	0	921723	10	921623
GazeCoD_1Model_male	11	2	21	<?xml version="1.0"?>\n<Clock xmlns:dt="urn:schemas-microsoft-com:datatypes"><Description dt:dt="string">E-Prime Primary Realtime Clock</Description><StartTime><Timestamp dt:dt="int">0</Timestamp><DateUtc dt:dt="string">2017-05-10T09:56:40Z</DateUtc></StartTime><FrequencyChanges><FrequencyChange><Frequency dt:dt="r8">3312919</Frequency><Timestamp dt:dt="r8">25137225858</Timestamp><Current dt:dt="…	60.003	1	right	-631934881	2017-10-05	11:56:40	09:56:40	female	457	{RIGHTARROW}	44							0	924249	923939	{RIGHTARROW}	310	922812	922539	773	right3,2	19	14	436	mask19	0	923922	0	923722	eqm10_NoEyeNmodel1_dir	90	H	gazeCOD	GazeCoDxp	1	400	0	923422	10	923322
GazeCoD_1Model_male	11	2	21	<?xml version="1.0"?>\n<Clock xmlns:dt="urn:schemas-microsoft-com:datatypes"><Description dt:dt="string">E-Prime Primary Realtime Clock</Description><StartTime><Timestamp dt:dt="int">0</Timestamp><DateUtc dt:dt="string">2017-05-10T09:56:40Z</DateUtc></StartTime><FrequencyChanges><FrequencyChange><Frequency dt:dt="r8">3312919</Frequency><Timestamp dt:dt="r8">25137225858</Timestamp><Current dt:dt="…	60.003	1	right	-631934881	2017-10-05	11:56:40	09:56:40	female	458	{RIGHTARROW}	44							0	925969	925872	{RIGHTARROW}	97	924749	924272	977	right3,2	30	14	437	mask30	0	925856	0	925656	eqm10_NoEyeNmodel1_dir	90	HV	gazeCOD	GazeCoDxp	1	400	0	925356	7	925256
GazeCoD_1Model_male	11	2	21	<?xml version="1.0"?>\n<Clock xmlns:dt="urn:schemas-microsoft-com:datatypes"><Description dt:dt="string">E-Prime Primary Realtime Clock</Description><StartTime><Timestamp dt:dt="int">0</Timestamp><DateUtc dt:dt="string">2017-05-10T09:56:40Z</DateUtc></StartTime><FrequencyChanges><FrequencyChange><Frequency dt:dt="r8">3312919</Frequency><Timestamp dt:dt="r8">25137225858</Timestamp><Current dt:dt="…	60.003	1	right	-631934881	2017-10-05	11:56:40	09:56:40	female	459	{RIGHTARROW}	46							0	927689	927422	{RIGHTARROW}	267	926310	925989	821	right1,6	7	14	438	mask7	0	927406	0	927206	eqm10_NoEyeNmodel1_dir	0	V	gazeCOD	GazeCoDxp	1	400	0	926906	-4	926806
GazeCoD_1Model_male	11	2	21	<?xml version="1.0"?>\n<Clock xmlns:dt="urn:schemas-microsoft-com:datatypes"><Description dt:dt="string">E-Prime Primary Realtime Clock</Description><StartTime><Timestamp dt:dt="int">0</Timestamp><DateUtc dt:dt="string">2017-05-10T09:56:40Z</DateUtc></StartTime><FrequencyChanges><FrequencyChange><Frequency dt:dt="r8">3312919</Frequency><Timestamp dt:dt="r8">25137225858</Timestamp><Current dt:dt="…	60.003	1	right	-631934881	2017-10-05	11:56:40	09:56:40	female	460	{LEFTARROW}	51							0	929265	929206	{DOWNARROW}	59	928090	927706	884	left3,2	3	14	439	mask3	0	929189	0	928989	eqm10_NoEyeNmodel1_dir	0	V	gazeCOD	GazeCoDxp	0	400	0	928689	-1	928589
GazeCoD_1Model_male	11	2	21	<?xml version="1.0"?>\n<Clock xmlns:dt="urn:schemas-microsoft-com:datatypes"><Description dt:dt="string">E-Prime Primary Realtime Clock</Description><StartTime><Timestamp dt:dt="int">0</Timestamp><DateUtc dt:dt="string">2017-05-10T09:56:40Z</DateUtc></StartTime><FrequencyChanges><FrequencyChange><Frequency dt:dt="r8">3312919</Frequency><Timestamp dt:dt="r8">25137225858</Timestamp><Current dt:dt="…	60.003	1	right	-631934881	2017-10-05	11:56:40	09:56:40	female	461	{RIGHTARROW}	46							0	930849	930739	{RIGHTARROW}	110	929618	929289	829	right1,6	29	14	440	mask29	0	930722	0	930522	eqm10_NoEyeNmodel1_dir	90	HV	gazeCOD	GazeCoDxp	1	400	0	930222	4	930122
GazeCoD_1Model_male	11	2	21	<?xml version="1.0"?>\n<Clock xmlns:dt="urn:schemas-microsoft-com:datatypes"><Description dt:dt="string">E-Prime Primary Realtime Clock</Description><StartTime><Timestamp dt:dt="int">0</Timestamp><DateUtc dt:dt="string">2017-05-10T09:56:40Z</DateUtc></StartTime><FrequencyChanges><FrequencyChange><Frequency dt:dt="r8">3312919</Frequency><Timestamp dt:dt="r8">25137225858</Timestamp><Current dt:dt="…	60.003	1	right	-631934881	2017-10-05	11:56:40	09:56:40	female	462	{RIGHTARROW}	77							0	935225	934205	{RIGHTARROW}	1020	933083	932722	861	right8	11	14	441	mask11	0	934189	0	933989	eqm10_NoEyeNmodel1_dir	0	V	gazeCOD	GazeCoDxp	1	400	0	933689	6	933589
GazeCoD_1Model_male	11	2	21	<?xml version="1.0"?>\n<Clock xmlns:dt="urn:schemas-microsoft-com:datatypes"><Description dt:dt="string">E-Prime Primary Realtime Clock</Description><StartTime><Timestamp dt:dt="int">0</Timestamp><DateUtc dt:dt="string">2017-05-10T09:56:40Z</DateUtc></StartTime><FrequencyChanges><FrequencyChange><Frequency dt:dt="r8">3312919</Frequency><Timestamp dt:dt="r8">25137225858</Timestamp><Current dt:dt="…	60.003	1	right	-631934881	2017-10-05	11:56:40	09:56:40	female	463	{LEFTARROW}	78							0	936865	936688	{LEFTARROW}	176	935577	935239	838	left8	28	14	442	mask28	0	936672	0	936472	eqm10_NoEyeNmodel1_dir	90	HV	gazeCOD	GazeCoDxp	1	400	0	936172	-5	936072
GazeCoD_1Model_male	11	2	21	<?xml version="1.0"?>\n<Clock xmlns:dt="urn:schemas-microsoft-com:datatypes"><Description dt:dt="string">E-Prime Primary Realtime Clock</Description><StartTime><Timestamp dt:dt="int">0</Timestamp><DateUtc dt:dt="string">2017-05-10T09:56:40Z</DateUtc></StartTime><FrequencyChanges><FrequencyChange><Frequency dt:dt="r8">3312919</Frequency><Timestamp dt:dt="r8">25137225858</Timestamp><Current dt:dt="…	60.003	1	right	-631934881	2017-10-05	11:56:40	09:56:40	female	464	{RIGHTARROW}	42							0	938528	938288	{RIGHTARROW}	240	937169	936888	781	right4,8	9	14	443	mask9	0	938272	0	938072	eqm10_NoEyeNmodel1_dir	0	V	gazeCOD	GazeCoDxp	1	400	0	937772	3	937672
GazeCoD_1Model_male	11	2	21	<?xml version="1.0"?>\n<Clock xmlns:dt="urn:schemas-microsoft-com:datatypes"><Description dt:dt="string">E-Prime Primary Realtime Clock</Description><StartTime><Timestamp dt:dt="int">0</Timestamp><DateUtc dt:dt="string">2017-05-10T09:56:40Z</DateUtc></StartTime><FrequencyChanges><FrequencyChange><Frequency dt:dt="r8">3312919</Frequency><Timestamp dt:dt="r8">25137225858</Timestamp><Current dt:dt="…	60.003	1	right	-631934881	2017-10-05	11:56:40	09:56:40	female	465	{LEFTARROW}	55							0	940200	939955	{DOWNARROW}	245	938841	938538	803	left6,4	27	14	444	mask27	0	939938	0	939738	eqm10_NoEyeNmodel1_dir	90	HV	gazeCOD	GazeCoDxp	0	400	0	939438	-3	939338
GazeCoD_1Model_male	11	2	21	<?xml version="1.0"?>\n<Clock xmlns:dt="urn:schemas-microsoft-com:datatypes"><Description dt:dt="string">E-Prime Primary Realtime Clock</Description><StartTime><Timestamp dt:dt="int">0</Timestamp><DateUtc dt:dt="string">2017-05-10T09:56:40Z</DateUtc></StartTime><FrequencyChanges><FrequencyChange><Frequency dt:dt="r8">3312919</Frequency><Timestamp dt:dt="r8">25137225858</Timestamp><Current dt:dt="…	60.003	1	right	-631934881	2017-10-05	11:56:40	09:56:40	female	466	{LEFTARROW}	55							0	941968	941722	{LEFTARROW}	246	940608	940222	886	left6,4	5	14	445	mask5	0	941705	0	941505	eqm10_NoEyeNmodel1_dir	0	V	gazeCOD	GazeCoDxp	1	400	0	941205	-3	941105
GazeCoD_1Model_male	11	2	21	<?xml version="1.0"?>\n<Clock xmlns:dt="urn:schemas-microsoft-com:datatypes"><Description dt:dt="string">E-Prime Primary Realtime Clock</Description><StartTime><Timestamp dt:dt="int">0</Timestamp><DateUtc dt:dt="string">2017-05-10T09:56:40Z</DateUtc></StartTime><FrequencyChanges><FrequencyChange><Frequency dt:dt="r8">3312919</Frequency><Timestamp dt:dt="r8">25137225858</Timestamp><Current dt:dt="…	60.003	1	right	-631934881	2017-10-05	11:56:40	09:56:40	female	467	{LEFTARROW}	53							0	943704	943522	{DOWNARROW}	182	942408	941988	920	left4,8	26	14	446	mask26	0	943505	0	943305	eqm10_NoEyeNmodel1_dir	90	HV	gazeCOD	GazeCoDxp	0	400	0	943005	-3	942905
GazeCoD_1Model_male	11	2	21	<?xml version="1.0"?>\n<Clock xmlns:dt="urn:schemas-microsoft-com:datatypes"><Description dt:dt="string">E-Prime Primary Realtime Clock</Description><StartTime><Timestamp dt:dt="int">0</Timestamp><DateUtc dt:dt="string">2017-05-10T09:56:40Z</DateUtc></StartTime><FrequencyChanges><FrequencyChange><Frequency dt:dt="r8">3312919</Frequency><Timestamp dt:dt="r8">25137225858</Timestamp><Current dt:dt="…	60.003	1	right	-631934881	2017-10-05	11:56:40	09:56:40	female	468	{LEFTARROW}	49							0	945432	945188	{DOWNARROW}	244	944071	943721	850	left1,6	2	14	447	mask2	0	945171	0	944971	eqm10_NoEyeNmodel1_dir	0	V	gazeCOD	GazeCoDxp	0	400	0	944671	0	944571
GazeCoD_1Model_male	11	2	21	<?xml version="1.0"?>\n<Clock xmlns:dt="urn:schemas-microsoft-com:datatypes"><Description dt:dt="string">E-Prime Primary Realtime Clock</Description><StartTime><Timestamp dt:dt="int">0</Timestamp><DateUtc dt:dt="string">2017-05-10T09:56:40Z</DateUtc></StartTime><FrequencyChanges><FrequencyChange><Frequency dt:dt="r8">3312919</Frequency><Timestamp dt:dt="r8">25137225858</Timestamp><Current dt:dt="…	60.003	1	right	-631934881	2017-10-05	11:56:40	09:56:40	female	469	{LEFTARROW}	51							0	947112	946855	{DOWNARROW}	257	945737	945455	782	left3,2	14	14	448	mask14	0	946838	0	946638	eqm10_NoEyeNmodel1_dir	90	H	gazeCOD	GazeCoDxp	0	400	0	946338	1	946238
GazeCoD_1Model_male	11	2	21	<?xml version="1.0"?>\n<Clock xmlns:dt="urn:schemas-microsoft-com:datatypes"><Description dt:dt="string">E-Prime Primary Realtime Clock</Description><StartTime><Timestamp dt:dt="int">0</Timestamp><DateUtc dt:dt="string">2017-05-10T09:56:40Z</DateUtc></StartTime><FrequencyChanges><FrequencyChange><Frequency dt:dt="r8">3312919</Frequency><Timestamp dt:dt="r8">25137225858</Timestamp><Current dt:dt="…	60.003	1	right	-631934881	2017-10-05	11:56:40	09:56:40	female	470	{LEFTARROW}	53							0	948864	948738	{DOWNARROW}	126	947618	947121	997	left4,8	15	14	449	mask15	0	948721	0	948521	eqm10_NoEyeNmodel1_dir	90	H	gazeCOD	GazeCoDxp	0	400	0	948221	3	948121
GazeCoD_1Model_male	11	2	21	<?xml version="1.0"?>\n<Clock xmlns:dt="urn:schemas-microsoft-com:datatypes"><Description dt:dt="string">E-Prime Primary Realtime Clock</Description><StartTime><Timestamp dt:dt="int">0</Timestamp><DateUtc dt:dt="string">2017-05-10T09:56:40Z</DateUtc></StartTime><FrequencyChanges><FrequencyChange><Frequency dt:dt="r8">3312919</Frequency><Timestamp dt:dt="r8">25137225858</Timestamp><Current dt:dt="…	60.003	1	right	-631934881	2017-10-05	11:56:40	09:56:40	female	471	{LEFTARROW}	78							0	950552	950488	{DOWNARROW}	64	949376	948888	988	left8	17	14	450	mask17	0	950471	0	950271	eqm10_NoEyeNmodel1_dir	90	H	gazeCOD	GazeCoDxp	0	400	0	949971	-5	949871
GazeCoD_1Model_male	11	2	21	<?xml version="1.0"?>\n<Clock xmlns:dt="urn:schemas-microsoft-com:datatypes"><Description dt:dt="string">E-Prime Primary Realtime Clock</Description><StartTime><Timestamp dt:dt="int">0</Timestamp><DateUtc dt:dt="string">2017-05-10T09:56:40Z</DateUtc></StartTime><FrequencyChanges><FrequencyChange><Frequency dt:dt="r8">3312919</Frequency><Timestamp dt:dt="r8">25137225858</Timestamp><Current dt:dt="…	60.003	1	right	-631934881	2017-10-05	11:56:40	09:56:40	female	472	{RIGHTARROW}	40							0	952184	952071	{RIGHTARROW}	113	950953	950571	882	right6,4	10	14	451	mask10	0	952054	0	951854	eqm10_NoEyeNmodel1_dir	0	V	gazeCOD	GazeCoDxp	1	400	0	951554	1	951454
GazeCoD_1Model_male	11	2	21	<?xml version="1.0"?>\n<Clock xmlns:dt="urn:schemas-microsoft-com:datatypes"><Description dt:dt="string">E-Prime Primary Realtime Clock</Description><StartTime><Timestamp dt:dt="int">0</Timestamp><DateUtc dt:dt="string">2017-05-10T09:56:40Z</DateUtc></StartTime><FrequencyChanges><FrequencyChange><Frequency dt:dt="r8">3312919</Frequency><Timestamp dt:dt="r8">25137225858</Timestamp><Current dt:dt="…	60.003	1	right	-631934881	2017-10-05	11:56:40	09:56:40	female	473	{LEFTARROW}	55							0	953968	953804	{LEFTARROW}	164	952679	952204	975	left6,4	16	14	452	mask16	0	953788	0	953588	eqm10_NoEyeNmodel1_dir	90	H	gazeCOD	GazeCoDxp	1	400	0	953288	9	953188
GazeCoD_1Model_male	11	2	21	<?xml version="1.0"?>\n<Clock xmlns:dt="urn:schemas-microsoft-com:datatypes"><Description dt:dt="string">E-Prime Primary Realtime Clock</Description><StartTime><Timestamp dt:dt="int">0</Timestamp><DateUtc dt:dt="string">2017-05-10T09:56:40Z</DateUtc></StartTime><FrequencyChanges><FrequencyChange><Frequency dt:dt="r8">3312919</Frequency><Timestamp dt:dt="r8">25137225858</Timestamp><Current dt:dt="…	60.003	1	right	-631934881	2017-10-05	11:56:40	09:56:40	female	474	{RIGHTARROW}	77							0	955672	955471	{RIGHTARROW}	201	954355	953988	867	right8	22	14	453	mask22	0	955454	0	955254	eqm10_NoEyeNmodel1_dir	90	H	gazeCOD	GazeCoDxp	1	400	0	954954	-1	954854
GazeCoD_1Model_male	11	2	21	<?xml version="1.0"?>\n<Clock xmlns:dt="urn:schemas-microsoft-com:datatypes"><Description dt:dt="string">E-Prime Primary Realtime Clock</Description><StartTime><Timestamp dt:dt="int">0</Timestamp><DateUtc dt:dt="string">2017-05-10T09:56:40Z</DateUtc></StartTime><FrequencyChanges><FrequencyChange><Frequency dt:dt="r8">3312919</Frequency><Timestamp dt:dt="r8">25137225858</Timestamp><Current dt:dt="…	60.003	1	right	-631934881	2017-10-05	11:56:40	09:56:40	female	475	{RIGHTARROW}	40							0	957336	957121	{RIGHTARROW}	215	956002	955688	814	right6,4	32	14	454	mask32	0	957104	0	956904	eqm10_NoEyeNmodel1_dir	90	HV	gazeCOD	GazeCoDxp	1	400	0	956604	2	956504
GazeCoD_1Model_male	11	2	21	<?xml version="1.0"?>\n<Clock xmlns:dt="urn:schemas-microsoft-com:datatypes"><Description dt:dt="string">E-Prime Primary Realtime Clock</Description><StartTime><Timestamp dt:dt="int">0</Timestamp><DateUtc dt:dt="string">2017-05-10T09:56:40Z</DateUtc></StartTime><FrequencyChanges><FrequencyChange><Frequency dt:dt="r8">3312919</Frequency><Timestamp dt:dt="r8">25137225858</Timestamp><Current dt:dt="…	60.003	1	right	-631934881	2017-10-05	11:56:40	09:56:40	female	476	{LEFTARROW}	51							0	958999	958837	{DOWNARROW}	162	957726	957354	872	left3,2	25	14	455	mask25	0	958821	0	958621	eqm10_NoEyeNmodel1_dir	90	HV	gazeCOD	GazeCoDxp	0	400	0	958321	-5	958221
GazeCoD_1Model_male	11	2	21	<?xml version="1.0"?>\n<Clock xmlns:dt="urn:schemas-microsoft-com:datatypes"><Description dt:dt="string">E-Prime Primary Realtime Clock</Description><StartTime><Timestamp dt:dt="int">0</Timestamp><DateUtc dt:dt="string">2017-05-10T09:56:40Z</DateUtc></StartTime><FrequencyChanges><FrequencyChange><Frequency dt:dt="r8">3312919</Frequency><Timestamp dt:dt="r8">25137225858</Timestamp><Current dt:dt="…	60.003	1	right	-631934881	2017-10-05	11:56:40	09:56:40	female	477	{DOWNARROW}	79							0	960631	960404	{DOWNARROW}	227	959284	959021	763	DG0	23	14	456	mask23	0	960387	0	960187	eqm10_NoEyeNmodel1_dir	90	HV	gazeCOD	GazeCoDxp	1	400	0	959887	3	959787
GazeCoD_1Model_male	11	2	21	<?xml version="1.0"?>\n<Clock xmlns:dt="urn:schemas-microsoft-com:datatypes"><Description dt:dt="string">E-Prime Primary Realtime Clock</Description><StartTime><Timestamp dt:dt="int">0</Timestamp><DateUtc dt:dt="string">2017-05-10T09:56:40Z</DateUtc></StartTime><FrequencyChanges><FrequencyChange><Frequency dt:dt="r8">3312919</Frequency><Timestamp dt:dt="r8">25137225858</Timestamp><Current dt:dt="…	60.003	1	right	-631934881	2017-10-05	11:56:40	09:56:40	female	478	{LEFTARROW}	53							0	962511	962254	{LEFTARROW}	257	961131	960654	977	left4,8	4	14	457	mask4	0	962237	0	962037	eqm10_NoEyeNmodel1_dir	0	V	gazeCOD	GazeCoDxp	1	400	0	961737	6	961637
GazeCoD_1Model_male	11	2	21	<?xml version="1.0"?>\n<Clock xmlns:dt="urn:schemas-microsoft-com:datatypes"><Description dt:dt="string">E-Prime Primary Realtime Clock</Description><StartTime><Timestamp dt:dt="int">0</Timestamp><DateUtc dt:dt="string">2017-05-10T09:56:40Z</DateUtc></StartTime><FrequencyChanges><FrequencyChange><Frequency dt:dt="r8">3312919</Frequency><Timestamp dt:dt="r8">25137225858</Timestamp><Current dt:dt="…	60.003	1	right	-631934881	2017-10-05	11:56:40	09:56:40	female	479	{RIGHTARROW}	46							0	964191	963954	{DOWNARROW}	237	962835	962521	814	right1,6	18	14	458	mask18	0	963937	0	963737	eqm10_NoEyeNmodel1_dir	90	H	gazeCOD	GazeCoDxp	0	400	0	963437	2	963337
GazeCoD_1Model_male	11	2	21	<?xml version="1.0"?>\n<Clock xmlns:dt="urn:schemas-microsoft-com:datatypes"><Description dt:dt="string">E-Prime Primary Realtime Clock</Description><StartTime><Timestamp dt:dt="int">0</Timestamp><DateUtc dt:dt="string">2017-05-10T09:56:40Z</DateUtc></StartTime><FrequencyChanges><FrequencyChange><Frequency dt:dt="r8">3312919</Frequency><Timestamp dt:dt="r8">25137225858</Timestamp><Current dt:dt="…	60.003	1	right	-631934881	2017-10-05	11:56:40	09:56:40	female	480	{RIGHTARROW}	44							0	965983	965804	{RIGHTARROW}	179	964690	964204	986	right3,2	8	14	459	mask8	0	965787	0	965587	eqm10_NoEyeNmodel1_dir	0	V	gazeCOD	GazeCoDxp	1	400	0	965287	-3	965187
GazeCoD_1Model_male	11	2	21	<?xml version="1.0"?>\n<Clock xmlns:dt="urn:schemas-microsoft-com:datatypes"><Description dt:dt="string">E-Prime Primary Realtime Clock</Description><StartTime><Timestamp dt:dt="int">0</Timestamp><DateUtc dt:dt="string">2017-05-10T09:56:40Z</DateUtc></StartTime><FrequencyChanges><FrequencyChange><Frequency dt:dt="r8">3312919</Frequency><Timestamp dt:dt="r8">25137225858</Timestamp><Current dt:dt="…	60.003	1	right	-631934881	2017-10-05	11:56:40	09:56:40	female	481	{LEFTARROW}	78							0	967599	967404	{LEFTARROW}	195	966290	966004	786	left8	6	14	460	mask6	0	967387	0	967187	eqm10_NoEyeNmodel1_dir	0	V	gazeCOD	GazeCoDxp	1	400	0	966887	-3	966787
GazeCoD_1Model_male	11	2	21	<?xml version="1.0"?>\n<Clock xmlns:dt="urn:schemas-microsoft-com:datatypes"><Description dt:dt="string">E-Prime Primary Realtime Clock</Description><StartTime><Timestamp dt:dt="int">0</Timestamp><DateUtc dt:dt="string">2017-05-10T09:56:40Z</DateUtc></StartTime><FrequencyChanges><FrequencyChange><Frequency dt:dt="r8">3312919</Frequency><Timestamp dt:dt="r8">25137225858</Timestamp><Current dt:dt="…	60.003	1	right	-631934881	2017-10-05	11:56:40	09:56:40	female	482	{DOWNARROW}	79							0	969439	969204	{DOWNARROW}	235	968092	967620	972	DG0	1	14	461	mask1	0	969187	0	968987	eqm10_NoEyeNmodel1_dir	0	V	gazeCOD	GazeCoDxp	1	400	0	968687	-5	968587
GazeCoD_1Model_male	11	2	21	<?xml version="1.0"?>\n<Clock xmlns:dt="urn:schemas-microsoft-com:datatypes"><Description dt:dt="string">E-Prime Primary Realtime Clock</Description><StartTime><Timestamp dt:dt="int">0</Timestamp><DateUtc dt:dt="string">2017-05-10T09:56:40Z</DateUtc></StartTime><FrequencyChanges><FrequencyChange><Frequency dt:dt="r8">3312919</Frequency><Timestamp dt:dt="r8">25137225858</Timestamp><Current dt:dt="…	60.003	1	right	-631934881	2017-10-05	11:56:40	09:56:40	female	483	{RIGHTARROW}	42							0	971279	971004	{RIGHTARROW}	275	969878	969454	924	right4,8	31	14	462	mask31	0	970987	0	970787	eqm10_NoEyeNmodel1_dir	90	HV	gazeCOD	GazeCoDxp	1	400	0	970487	9	970387
GazeCoD_1Model_male	11	2	21	<?xml version="1.0"?>\n<Clock xmlns:dt="urn:schemas-microsoft-com:datatypes"><Description dt:dt="string">E-Prime Primary Realtime Clock</Description><StartTime><Timestamp dt:dt="int">0</Timestamp><DateUtc dt:dt="string">2017-05-10T09:56:40Z</DateUtc></StartTime><FrequencyChanges><FrequencyChange><Frequency dt:dt="r8">3312919</Frequency><Timestamp dt:dt="r8">25137225858</Timestamp><Current dt:dt="…	60.003	1	right	-631934881	2017-10-05	11:56:40	09:56:40	female	484	{LEFTARROW}	51							0	973055	972887	{DOWNARROW}	168	971767	971304	963	left3,2	14	15	463	mask14	0	972870	0	972670	eqm10_NoEyeNmodel1_dir	90	H	gazeCOD	GazeCoDxp	0	400	0	972370	3	972270
GazeCoD_1Model_male	11	2	21	<?xml version="1.0"?>\n<Clock xmlns:dt="urn:schemas-microsoft-com:datatypes"><Description dt:dt="string">E-Prime Primary Realtime Clock</Description><StartTime><Timestamp dt:dt="int">0</Timestamp><DateUtc dt:dt="string">2017-05-10T09:56:40Z</DateUtc></StartTime><FrequencyChanges><FrequencyChange><Frequency dt:dt="r8">3312919</Frequency><Timestamp dt:dt="r8">25137225858</Timestamp><Current dt:dt="…	60.003	1	right	-631934881	2017-10-05	11:56:40	09:56:40	female	485	{RIGHTARROW}	40							0	974863	974620	{RIGHTARROW}	243	973507	973070	937	right6,4	21	15	464	mask21	0	974603	0	974403	eqm10_NoEyeNmodel1_dir	90	H	gazeCOD	GazeCoDxp	1	400	0	974103	-4	974003
GazeCoD_1Model_male	11	2	21	<?xml version="1.0"?>\n<Clock xmlns:dt="urn:schemas-microsoft-com:datatypes"><Description dt:dt="string">E-Prime Primary Realtime Clock</Description><StartTime><Timestamp dt:dt="int">0</Timestamp><DateUtc dt:dt="string">2017-05-10T09:56:40Z</DateUtc></StartTime><FrequencyChanges><FrequencyChange><Frequency dt:dt="r8">3312919</Frequency><Timestamp dt:dt="r8">25137225858</Timestamp><Current dt:dt="…	60.003	1	right	-631934881	2017-10-05	11:56:40	09:56:40	female	486	{RIGHTARROW}	42							0	976607	976337	{RIGHTARROW}	270	975222	974887	835	right4,8	9	15	465	mask9	0	976320	0	976120	eqm10_NoEyeNmodel1_dir	0	V	gazeCOD	GazeCoDxp	1	400	0	975820	-2	975720
GazeCoD_1Model_male	11	2	21	<?xml version="1.0"?>\n<Clock xmlns:dt="urn:schemas-microsoft-com:datatypes"><Description dt:dt="string">E-Prime Primary Realtime Clock</Description><StartTime><Timestamp dt:dt="int">0</Timestamp><DateUtc dt:dt="string">2017-05-10T09:56:40Z</DateUtc></StartTime><FrequencyChanges><FrequencyChange><Frequency dt:dt="r8">3312919</Frequency><Timestamp dt:dt="r8">25137225858</Timestamp><Current dt:dt="…	60.003	1	right	-631934881	2017-10-05	11:56:40	09:56:40	female	487	{RIGHTARROW}	46							0	978287	978020	{DOWNARROW}	267	976909	976620	789	right1,6	29	15	466	mask29	0	978003	-1	977803	eqm10_NoEyeNmodel1_dir	90	HV	gazeCOD	GazeCoDxp	0	400	0	977504	-5	977404
GazeCoD_1Model_male	11	2	21	<?xml version="1.0"?>\n<Clock xmlns:dt="urn:schemas-microsoft-com:datatypes"><Description dt:dt="string">E-Prime Primary Realtime Clock</Description><StartTime><Timestamp dt:dt="int">0</Timestamp><DateUtc dt:dt="string">2017-05-10T09:56:40Z</DateUtc></StartTime><FrequencyChanges><FrequencyChange><Frequency dt:dt="r8">3312919</Frequency><Timestamp dt:dt="r8">25137225858</Timestamp><Current dt:dt="…	60.003	1	right	-631934881	2017-10-05	11:56:40	09:56:40	female	488	{DOWNARROW}	79							0	980014	979703	{DOWNARROW}	311	978581	978303	778	DG0	23	15	467	mask23	0	979686	-1	979486	eqm10_NoEyeNmodel1_dir	90	HV	gazeCOD	GazeCoDxp	1	400	0	979187	6	979087
GazeCoD_1Model_male	11	2	21	<?xml version="1.0"?>\n<Clock xmlns:dt="urn:schemas-microsoft-com:datatypes"><Description dt:dt="string">E-Prime Primary Realtime Clock</Description><StartTime><Timestamp dt:dt="int">0</Timestamp><DateUtc dt:dt="string">2017-05-10T09:56:40Z</DateUtc></StartTime><FrequencyChanges><FrequencyChange><Frequency dt:dt="r8">3312919</Frequency><Timestamp dt:dt="r8">25137225858</Timestamp><Current dt:dt="…	60.003	1	right	-631934881	2017-10-05	11:56:40	09:56:40	female	489	{LEFTARROW}	53							0	981742	981453	{DOWNARROW}	289	980336	980036	800	left4,8	26	15	468	mask26	0	981436	0	981236	eqm10_NoEyeNmodel1_dir	90	HV	gazeCOD	GazeCoDxp	0	400	0	980936	0	980836
GazeCoD_1Model_male	11	2	21	<?xml version="1.0"?>\n<Clock xmlns:dt="urn:schemas-microsoft-com:datatypes"><Description dt:dt="string">E-Prime Primary Realtime Clock</Description><StartTime><Timestamp dt:dt="int">0</Timestamp><DateUtc dt:dt="string">2017-05-10T09:56:40Z</DateUtc></StartTime><FrequencyChanges><FrequencyChange><Frequency dt:dt="r8">3312919</Frequency><Timestamp dt:dt="r8">25137225858</Timestamp><Current dt:dt="…	60.003	1	right	-631934881	2017-10-05	11:56:40	09:56:40	female	490	{LEFTARROW}	51							0	983582	983270	{DOWNARROW}	312	982153	981770	883	left3,2	3	15	469	mask3	0	983253	0	983053	eqm10_NoEyeNmodel1_dir	0	V	gazeCOD	GazeCoDxp	0	400	0	982753	0	982653
GazeCoD_1Model_male	11	2	21	<?xml version="1.0"?>\n<Clock xmlns:dt="urn:schemas-microsoft-com:datatypes"><Description dt:dt="string">E-Prime Primary Realtime Clock</Description><StartTime><Timestamp dt:dt="int">0</Timestamp><DateUtc dt:dt="string">2017-05-10T09:56:40Z</DateUtc></StartTime><FrequencyChanges><FrequencyChange><Frequency dt:dt="r8">3312919</Frequency><Timestamp dt:dt="r8">25137225858</Timestamp><Current dt:dt="…	60.003	1	right	-631934881	2017-10-05	11:56:40	09:56:40	female	491	{RIGHTARROW}	44							0	985334	985103	{RIGHTARROW}	231	983989	983603	886	right3,2	19	15	470	mask19	0	985086	0	984886	eqm10_NoEyeNmodel1_dir	90	H	gazeCOD	GazeCoDxp	1	400	0	984586	-3	984486
GazeCoD_1Model_male	11	2	21	<?xml version="1.0"?>\n<Clock xmlns:dt="urn:schemas-microsoft-com:datatypes"><Description dt:dt="string">E-Prime Primary Realtime Clock</Description><StartTime><Timestamp dt:dt="int">0</Timestamp><DateUtc dt:dt="string">2017-05-10T09:56:40Z</DateUtc></StartTime><FrequencyChanges><FrequencyChange><Frequency dt:dt="r8">3312919</Frequency><Timestamp dt:dt="r8">25137225858</Timestamp><Current dt:dt="…	60.003	1	right	-631934881	2017-10-05	11:56:40	09:56:40	female	492	{LEFTARROW}	78							0	987254	986953	{LEFTARROW}	301	985841	985353	988	left8	17	15	471	mask17	0	986936	0	986736	eqm10_NoEyeNmodel1_dir	90	H	gazeCOD	GazeCoDxp	1	400	0	986436	-5	986336
GazeCoD_1Model_male	11	2	21	<?xml version="1.0"?>\n<Clock xmlns:dt="urn:schemas-microsoft-com:datatypes"><Description dt:dt="string">E-Prime Primary Realtime Clock</Description><StartTime><Timestamp dt:dt="int">0</Timestamp><DateUtc dt:dt="string">2017-05-10T09:56:40Z</DateUtc></StartTime><FrequencyChanges><FrequencyChange><Frequency dt:dt="r8">3312919</Frequency><Timestamp dt:dt="r8">25137225858</Timestamp><Current dt:dt="…	60.003	1	right	-631934881	2017-10-05	11:56:40	09:56:40	female	493	{RIGHTARROW}	44							0	988894	988686	{DOWNARROW}	208	987561	987269	792	right3,2	8	15	472	mask8	0	988669	0	988469	eqm10_NoEyeNmodel1_dir	0	V	gazeCOD	GazeCoDxp	0	400	0	988169	8	988069
GazeCoD_1Model_male	11	2	21	<?xml version="1.0"?>\n<Clock xmlns:dt="urn:schemas-microsoft-com:datatypes"><Description dt:dt="string">E-Prime Primary Realtime Clock</Description><StartTime><Timestamp dt:dt="int">0</Timestamp><DateUtc dt:dt="string">2017-05-10T09:56:40Z</DateUtc></StartTime><FrequencyChanges><FrequencyChange><Frequency dt:dt="r8">3312919</Frequency><Timestamp dt:dt="r8">25137225858</Timestamp><Current dt:dt="…	60.003	1	right	-631934881	2017-10-05	11:56:40	09:56:40	female	494	{RIGHTARROW}	40							0	990782	990486	{RIGHTARROW}	296	989368	988903	965	right6,4	10	15	473	mask10	0	990469	0	990269	eqm10_NoEyeNmodel1_dir	0	V	gazeCOD	GazeCoDxp	1	400	0	989969	1	989869
GazeCoD_1Model_male	11	2	21	<?xml version="1.0"?>\n<Clock xmlns:dt="urn:schemas-microsoft-com:datatypes"><Description dt:dt="string">E-Prime Primary Realtime Clock</Description><StartTime><Timestamp dt:dt="int">0</Timestamp><DateUtc dt:dt="string">2017-05-10T09:56:40Z</DateUtc></StartTime><FrequencyChanges><FrequencyChange><Frequency dt:dt="r8">3312919</Frequency><Timestamp dt:dt="r8">25137225858</Timestamp><Current dt:dt="…	60.003	1	right	-631934881	2017-10-05	11:56:40	09:56:40	female	495	{RIGHTARROW}	46							0	992566	992353	{DOWNARROW}	213	991238	990803	935	right1,6	18	15	474	mask18	0	992336	0	992136	eqm10_NoEyeNmodel1_dir	90	H	gazeCOD	GazeCoDxp	0	400	0	991836	-2	991736
GazeCoD_1Model_male	11	2	21	<?xml version="1.0"?>\n<Clock xmlns:dt="urn:schemas-microsoft-com:datatypes"><Description dt:dt="string">E-Prime Primary Realtime Clock</Description><StartTime><Timestamp dt:dt="int">0</Timestamp><DateUtc dt:dt="string">2017-05-10T09:56:40Z</DateUtc></StartTime><FrequencyChanges><FrequencyChange><Frequency dt:dt="r8">3312919</Frequency><Timestamp dt:dt="r8">25137225858</Timestamp><Current dt:dt="…	60.003	1	right	-631934881	2017-10-05	11:56:40	09:56:40	female	496	{RIGHTARROW}	77							0	994230	994002	{RIGHTARROW}	228	992886	992586	800	right8	33	15	475	mask33	0	993986	0	993786	eqm10_NoEyeNmodel1_dir	90	HV	gazeCOD	GazeCoDxp	1	400	0	993486	0	993386
GazeCoD_1Model_male	11	2	21	<?xml version="1.0"?>\n<Clock xmlns:dt="urn:schemas-microsoft-com:datatypes"><Description dt:dt="string">E-Prime Primary Realtime Clock</Description><StartTime><Timestamp dt:dt="int">0</Timestamp><DateUtc dt:dt="string">2017-05-10T09:56:40Z</DateUtc></StartTime><FrequencyChanges><FrequencyChange><Frequency dt:dt="r8">3312919</Frequency><Timestamp dt:dt="r8">25137225858</Timestamp><Current dt:dt="…	60.003	1	right	-631934881	2017-10-05	11:56:40	09:56:40	female	497	{LEFTARROW}	51							0	995950	995752	{LEFTARROW}	198	994629	994252	877	left3,2	25	15	476	mask25	0	995736	0	995536	eqm10_NoEyeNmodel1_dir	90	HV	gazeCOD	GazeCoDxp	1	400	0	995236	7	995136
GazeCoD_1Model_male	11	2	21	<?xml version="1.0"?>\n<Clock xmlns:dt="urn:schemas-microsoft-com:datatypes"><Description dt:dt="string">E-Prime Primary Realtime Clock</Description><StartTime><Timestamp dt:dt="int">0</Timestamp><DateUtc dt:dt="string">2017-05-10T09:56:40Z</DateUtc></StartTime><FrequencyChanges><FrequencyChange><Frequency dt:dt="r8">3312919</Frequency><Timestamp dt:dt="r8">25137225858</Timestamp><Current dt:dt="…	60.003	1	right	-631934881	2017-10-05	11:56:40	09:56:40	female	498	{RIGHTARROW}	42							0	997806	997569	{RIGHTARROW}	237	996446	995969	977	right4,8	20	15	477	mask20	0	997552	0	997352	eqm10_NoEyeNmodel1_dir	90	H	gazeCOD	GazeCoDxp	1	400	0	997052	6	996952
GazeCoD_1Model_male	11	2	21	<?xml version="1.0"?>\n<Clock xmlns:dt="urn:schemas-microsoft-com:datatypes"><Description dt:dt="string">E-Prime Primary Realtime Clock</Description><StartTime><Timestamp dt:dt="int">0</Timestamp><DateUtc dt:dt="string">2017-05-10T09:56:40Z</DateUtc></StartTime><FrequencyChanges><FrequencyChange><Frequency dt:dt="r8">3312919</Frequency><Timestamp dt:dt="r8">25137225858</Timestamp><Current dt:dt="…	60.003	1	right	-631934881	2017-10-05	11:56:40	09:56:40	female	499	{RIGHTARROW}	77							0	999662	999336	{RIGHTARROW}	326	998221	997819	902	right8	11	15	478	mask11	0	999319	0	999119	eqm10_NoEyeNmodel1_dir	0	V	gazeCOD	GazeCoDxp	1	400	0	998819	-2	998719
GazeCoD_1Model_male	11	2	21	<?xml version="1.0"?>\n<Clock xmlns:dt="urn:schemas-microsoft-com:datatypes"><Description dt:dt="string">E-Prime Primary Realtime Clock</Description><StartTime><Timestamp dt:dt="int">0</Timestamp><DateUtc dt:dt="string">2017-05-10T09:56:40Z</DateUtc></StartTime><FrequencyChanges><FrequencyChange><Frequency dt:dt="r8">3312919</Frequency><Timestamp dt:dt="r8">25137225858</Timestamp><Current dt:dt="…	60.003	1	right	-631934881	2017-10-05	11:56:40	09:56:40	female	500	{DOWNARROW}	79							0	1001589	1001302	{DOWNARROW}	287	1000179	999686	993	DG0	12	15	479	mask12	0	1001285	-1	1001085	eqm10_NoEyeNmodel1_dir	90	H	gazeCOD	GazeCoDxp	1	400	0	1000786	7	1000686
GazeCoD_1Model_male	11	2	21	<?xml version="1.0"?>\n<Clock xmlns:dt="urn:schemas-microsoft-com:datatypes"><Description dt:dt="string">E-Prime Primary Realtime Clock</Description><StartTime><Timestamp dt:dt="int">0</Timestamp><DateUtc dt:dt="string">2017-05-10T09:56:40Z</DateUtc></StartTime><FrequencyChanges><FrequencyChange><Frequency dt:dt="r8">3312919</Frequency><Timestamp dt:dt="r8">25137225858</Timestamp><Current dt:dt="…	60.003	1	right	-631934881	2017-10-05	11:56:40	09:56:40	female	501	{LEFTARROW}	53							0	1003341	1003002	{DOWNARROW}	339	1001875	1001602	773	left4,8	15	15	480	mask15	0	1002985	0	1002785	eqm10_NoEyeNmodel1_dir	90	H	gazeCOD	GazeCoDxp	0	400	0	1002485	10	1002385
GazeCoD_1Model_male	11	2	21	<?xml version="1.0"?>\n<Clock xmlns:dt="urn:schemas-microsoft-com:datatypes"><Description dt:dt="string">E-Prime Primary Realtime Clock</Description><StartTime><Timestamp dt:dt="int">0</Timestamp><DateUtc dt:dt="string">2017-05-10T09:56:40Z</DateUtc></StartTime><FrequencyChanges><FrequencyChange><Frequency dt:dt="r8">3312919</Frequency><Timestamp dt:dt="r8">25137225858</Timestamp><Current dt:dt="…	60.003	1	right	-631934881	2017-10-05	11:56:40	09:56:40	female	502	{LEFTARROW}	49							0	1005133	1004902	{DOWNARROW}	231	1003790	1003352	938	left1,6	2	15	481	mask2	0	1004885	0	1004685	eqm10_NoEyeNmodel1_dir	0	V	gazeCOD	GazeCoDxp	0	400	0	1004385	-5	1004285
GazeCoD_1Model_male	11	2	21	<?xml version="1.0"?>\n<Clock xmlns:dt="urn:schemas-microsoft-com:datatypes"><Description dt:dt="string">E-Prime Primary Realtime Clock</Description><StartTime><Timestamp dt:dt="int">0</Timestamp><DateUtc dt:dt="string">2017-05-10T09:56:40Z</DateUtc></StartTime><FrequencyChanges><FrequencyChange><Frequency dt:dt="r8">3312919</Frequency><Timestamp dt:dt="r8">25137225858</Timestamp><Current dt:dt="…	60.003	1	right	-631934881	2017-10-05	11:56:40	09:56:40	female	503	{LEFTARROW}	53							0	1006821	1006652	{DOWNARROW}	169	1005525	1005152	873	left4,8	4	15	482	mask4	0	1006635	0	1006435	eqm10_NoEyeNmodel1_dir	0	V	gazeCOD	GazeCoDxp	0	400	0	1006135	10	1006035
GazeCoD_1Model_male	11	2	21	<?xml version="1.0"?>\n<Clock xmlns:dt="urn:schemas-microsoft-com:datatypes"><Description dt:dt="string">E-Prime Primary Realtime Clock</Description><StartTime><Timestamp dt:dt="int">0</Timestamp><DateUtc dt:dt="string">2017-05-10T09:56:40Z</DateUtc></StartTime><FrequencyChanges><FrequencyChange><Frequency dt:dt="r8">3312919</Frequency><Timestamp dt:dt="r8">25137225858</Timestamp><Current dt:dt="…	60.003	1	right	-631934881	2017-10-05	11:56:40	09:56:40	female	504	{DOWNARROW}	79							0	1008613	1008318	{DOWNARROW}	295	1007195	1006835	860	DG0	1	15	483	mask1	0	1008302	0	1008102	eqm10_NoEyeNmodel1_dir	0	V	gazeCOD	GazeCoDxp	1	400	0	1007802	7	1007702
GazeCoD_1Model_male	11	2	21	<?xml version="1.0"?>\n<Clock xmlns:dt="urn:schemas-microsoft-com:datatypes"><Description dt:dt="string">E-Prime Primary Realtime Clock</Description><StartTime><Timestamp dt:dt="int">0</Timestamp><DateUtc dt:dt="string">2017-05-10T09:56:40Z</DateUtc></StartTime><FrequencyChanges><FrequencyChange><Frequency dt:dt="r8">3312919</Frequency><Timestamp dt:dt="r8">25137225858</Timestamp><Current dt:dt="…	60.003	1	right	-631934881	2017-10-05	11:56:40	09:56:40	female	505	{LEFTARROW}	78							0	1010493	1010202	{LEFTARROW}	291	1009077	1008635	942	left8	28	15	484	mask28	0	1010185	0	1009985	eqm10_NoEyeNmodel1_dir	90	HV	gazeCOD	GazeCoDxp	1	400	0	1009685	8	1009585
GazeCoD_1Model_male	11	2	21	<?xml version="1.0"?>\n<Clock xmlns:dt="urn:schemas-microsoft-com:datatypes"><Description dt:dt="string">E-Prime Primary Realtime Clock</Description><StartTime><Timestamp dt:dt="int">0</Timestamp><DateUtc dt:dt="string">2017-05-10T09:56:40Z</DateUtc></StartTime><FrequencyChanges><FrequencyChange><Frequency dt:dt="r8">3312919</Frequency><Timestamp dt:dt="r8">25137225858</Timestamp><Current dt:dt="…	60.003	1	right	-631934881	2017-10-05	11:56:40	09:56:40	female	506	{RIGHTARROW}	42							0	1012061	1011918	{RIGHTARROW}	143	1010797	1010502	795	right4,8	31	15	485	mask31	0	1011902	0	1011702	eqm10_NoEyeNmodel1_dir	90	HV	gazeCOD	GazeCoDxp	1	400	0	1011402	5	1011302
GazeCoD_1Model_male	11	2	21	<?xml version="1.0"?>\n<Clock xmlns:dt="urn:schemas-microsoft-com:datatypes"><Description dt:dt="string">E-Prime Primary Realtime Clock</Description><StartTime><Timestamp dt:dt="int">0</Timestamp><DateUtc dt:dt="string">2017-05-10T09:56:40Z</DateUtc></StartTime><FrequencyChanges><FrequencyChange><Frequency dt:dt="r8">3312919</Frequency><Timestamp dt:dt="r8">25137225858</Timestamp><Current dt:dt="…	60.003	1	right	-631934881	2017-10-05	11:56:40	09:56:40	female	507	{RIGHTARROW}	77							0	1014245	1013502	{RIGHTARROW}	743	1012386	1012085	801	right8	22	15	486	mask22	0	1013485	0	1013285	eqm10_NoEyeNmodel1_dir	90	H	gazeCOD	GazeCoDxp	1	400	0	1012985	-1	1012885
GazeCoD_1Model_male	11	2	21	<?xml version="1.0"?>\n<Clock xmlns:dt="urn:schemas-microsoft-com:datatypes"><Description dt:dt="string">E-Prime Primary Realtime Clock</Description><StartTime><Timestamp dt:dt="int">0</Timestamp><DateUtc dt:dt="string">2017-05-10T09:56:40Z</DateUtc></StartTime><FrequencyChanges><FrequencyChange><Frequency dt:dt="r8">3312919</Frequency><Timestamp dt:dt="r8">25137225858</Timestamp><Current dt:dt="…	60.003	1	right	-631934881	2017-10-05	11:56:40	09:56:40	female	508	{LEFTARROW}	55							0	1016077	1015701	{LEFTARROW}	376	1014576	1014268	808	left6,4	27	15	487	mask27	0	1015685	0	1015485	eqm10_NoEyeNmodel1_dir	90	HV	gazeCOD	GazeCoDxp	1	400	0	1015185	9	1015085
GazeCoD_1Model_male	11	2	21	<?xml version="1.0"?>\n<Clock xmlns:dt="urn:schemas-microsoft-com:datatypes"><Description dt:dt="string">E-Prime Primary Realtime Clock</Description><StartTime><Timestamp dt:dt="int">0</Timestamp><DateUtc dt:dt="string">2017-05-10T09:56:40Z</DateUtc></StartTime><FrequencyChanges><FrequencyChange><Frequency dt:dt="r8">3312919</Frequency><Timestamp dt:dt="r8">25137225858</Timestamp><Current dt:dt="…	60.003	1	right	-631934881	2017-10-05	11:56:40	09:56:40	female	509	{LEFTARROW}	49							0	1017677	1017518	{DOWNARROW}	159	1016400	1016101	799	left1,6	13	15	488	mask13	0	1017501	0	1017301	eqm10_NoEyeNmodel1_dir	90	H	gazeCOD	GazeCoDxp	0	400	0	1017001	1	1016901
GazeCoD_1Model_male	11	2	21	<?xml version="1.0"?>\n<Clock xmlns:dt="urn:schemas-microsoft-com:datatypes"><Description dt:dt="string">E-Prime Primary Realtime Clock</Description><StartTime><Timestamp dt:dt="int">0</Timestamp><DateUtc dt:dt="string">2017-05-10T09:56:40Z</DateUtc></StartTime><FrequencyChanges><FrequencyChange><Frequency dt:dt="r8">3312919</Frequency><Timestamp dt:dt="r8">25137225858</Timestamp><Current dt:dt="…	60.003	1	right	-631934881	2017-10-05	11:56:40	09:56:40	female	510	{LEFTARROW}	55							0	1019533	1019235	{DOWNARROW}	298	1018122	1017701	921	left6,4	16	15	489	mask16	0	1019218	0	1019018	eqm10_NoEyeNmodel1_dir	90	H	gazeCOD	GazeCoDxp	0	400	0	1018718	-4	1018618
GazeCoD_1Model_male	11	2	21	<?xml version="1.0"?>\n<Clock xmlns:dt="urn:schemas-microsoft-com:datatypes"><Description dt:dt="string">E-Prime Primary Realtime Clock</Description><StartTime><Timestamp dt:dt="int">0</Timestamp><DateUtc dt:dt="string">2017-05-10T09:56:40Z</DateUtc></StartTime><FrequencyChanges><FrequencyChange><Frequency dt:dt="r8">3312919</Frequency><Timestamp dt:dt="r8">25137225858</Timestamp><Current dt:dt="…	60.003	1	right	-631934881	2017-10-05	11:56:40	09:56:40	female	511	{RIGHTARROW}	46							0	1021413	1021068	{DOWNARROW}	345	1019943	1019551	892	right1,6	7	15	490	mask7	0	1021051	0	1020851	eqm10_NoEyeNmodel1_dir	0	V	gazeCOD	GazeCoDxp	0	400	0	1020551	8	1020451
GazeCoD_1Model_male	11	2	21	<?xml version="1.0"?>\n<Clock xmlns:dt="urn:schemas-microsoft-com:datatypes"><Description dt:dt="string">E-Prime Primary Realtime Clock</Description><StartTime><Timestamp dt:dt="int">0</Timestamp><DateUtc dt:dt="string">2017-05-10T09:56:40Z</DateUtc></StartTime><FrequencyChanges><FrequencyChange><Frequency dt:dt="r8">3312919</Frequency><Timestamp dt:dt="r8">25137225858</Timestamp><Current dt:dt="…	60.003	1	right	-631934881	2017-10-05	11:56:40	09:56:40	female	512	{LEFTARROW}	55							0	1023236	1022934	{LEFTARROW}	302	1021822	1021435	887	left6,4	5	15	491	mask5	0	1022918	0	1022718	eqm10_NoEyeNmodel1_dir	0	V	gazeCOD	GazeCoDxp	1	400	0	1022418	-4	1022318
GazeCoD_1Model_male	11	2	21	<?xml version="1.0"?>\n<Clock xmlns:dt="urn:schemas-microsoft-com:datatypes"><Description dt:dt="string">E-Prime Primary Realtime Clock</Description><StartTime><Timestamp dt:dt="int">0</Timestamp><DateUtc dt:dt="string">2017-05-10T09:56:40Z</DateUtc></StartTime><FrequencyChanges><FrequencyChange><Frequency dt:dt="r8">3312919</Frequency><Timestamp dt:dt="r8">25137225858</Timestamp><Current dt:dt="…	60.003	1	right	-631934881	2017-10-05	11:56:40	09:56:40	female	513	{RIGHTARROW}	44							0	1024852	1024618	{RIGHTARROW}	234	1023503	1023251	752	right3,2	30	15	492	mask30	0	1024601	0	1024401	eqm10_NoEyeNmodel1_dir	90	HV	gazeCOD	GazeCoDxp	1	400	0	1024101	-2	1024001
GazeCoD_1Model_male	11	2	21	<?xml version="1.0"?>\n<Clock xmlns:dt="urn:schemas-microsoft-com:datatypes"><Description dt:dt="string">E-Prime Primary Realtime Clock</Description><StartTime><Timestamp dt:dt="int">0</Timestamp><DateUtc dt:dt="string">2017-05-10T09:56:40Z</DateUtc></StartTime><FrequencyChanges><FrequencyChange><Frequency dt:dt="r8">3312919</Frequency><Timestamp dt:dt="r8">25137225858</Timestamp><Current dt:dt="…	60.003	1	right	-631934881	2017-10-05	11:56:40	09:56:40	female	514	{RIGHTARROW}	40							0	1026644	1026451	{RIGHTARROW}	193	1025337	1024868	969	right6,4	32	15	493	mask32	0	1026434	0	1026234	eqm10_NoEyeNmodel1_dir	90	HV	gazeCOD	GazeCoDxp	1	400	0	1025934	-3	1025834
GazeCoD_1Model_male	11	2	21	<?xml version="1.0"?>\n<Clock xmlns:dt="urn:schemas-microsoft-com:datatypes"><Description dt:dt="string">E-Prime Primary Realtime Clock</Description><StartTime><Timestamp dt:dt="int">0</Timestamp><DateUtc dt:dt="string">2017-05-10T09:56:40Z</DateUtc></StartTime><FrequencyChanges><FrequencyChange><Frequency dt:dt="r8">3312919</Frequency><Timestamp dt:dt="r8">25137225858</Timestamp><Current dt:dt="…	60.003	1	right	-631934881	2017-10-05	11:56:40	09:56:40	female	515	{LEFTARROW}	78							0	1028356	1028068	{LEFTARROW}	288	1026955	1026668	787	left8	6	15	494	mask6	0	1028051	0	1027851	eqm10_NoEyeNmodel1_dir	0	V	gazeCOD	GazeCoDxp	1	400	0	1027551	-4	1027451
GazeCoD_1Model_male	11	2	21	<?xml version="1.0"?>\n<Clock xmlns:dt="urn:schemas-microsoft-com:datatypes"><Description dt:dt="string">E-Prime Primary Realtime Clock</Description><StartTime><Timestamp dt:dt="int">0</Timestamp><DateUtc dt:dt="string">2017-05-10T09:56:40Z</DateUtc></StartTime><FrequencyChanges><FrequencyChange><Frequency dt:dt="r8">3312919</Frequency><Timestamp dt:dt="r8">25137225858</Timestamp><Current dt:dt="…	60.003	1	right	-631934881	2017-10-05	11:56:40	09:56:40	female	516	{LEFTARROW}	49							0	1030204	1029934	{DOWNARROW}	270	1028813	1028368	945	left1,6	24	15	495	mask24	0	1029917	-1	1029717	eqm10_NoEyeNmodel1_dir	90	HV	gazeCOD	GazeCoDxp	0	400	0	1029418	5	1029318
GazeCoD_1Model_male	11	2	21	<?xml version="1.0"?>\n<Clock xmlns:dt="urn:schemas-microsoft-com:datatypes"><Description dt:dt="string">E-Prime Primary Realtime Clock</Description><StartTime><Timestamp dt:dt="int">0</Timestamp><DateUtc dt:dt="string">2017-05-10T09:56:40Z</DateUtc></StartTime><FrequencyChanges><FrequencyChange><Frequency dt:dt="r8">3312919</Frequency><Timestamp dt:dt="r8">25137225858</Timestamp><Current dt:dt="…	60.003	1	right	-631934881	2017-10-05	11:56:40	09:56:40	female	517	{RIGHTARROW}	77							0	1033580	1033501	{RIGHTARROW}	79	1032379	1032051	828	right8	22	16	496	mask22	0	1033484	0	1033284	eqm10_NoEyeNmodel1_dir	90	H	gazeCOD	GazeCoDxp	1	400	0	1032984	5	1032884
GazeCoD_1Model_male	11	2	21	<?xml version="1.0"?>\n<Clock xmlns:dt="urn:schemas-microsoft-com:datatypes"><Description dt:dt="string">E-Prime Primary Realtime Clock</Description><StartTime><Timestamp dt:dt="int">0</Timestamp><DateUtc dt:dt="string">2017-05-10T09:56:40Z</DateUtc></StartTime><FrequencyChanges><FrequencyChange><Frequency dt:dt="r8">3312919</Frequency><Timestamp dt:dt="r8">25137225858</Timestamp><Current dt:dt="…	60.003	1	right	-631934881	2017-10-05	11:56:40	09:56:40	female	518	{RIGHTARROW}	44							0	1035308	1035017	{RIGHTARROW}	291	1033893	1033601	792	right3,2	19	16	497	mask19	0	1035001	0	1034801	eqm10_NoEyeNmodel1_dir	90	H	gazeCOD	GazeCoDxp	1	400	0	1034501	8	1034401
GazeCoD_1Model_male	11	2	21	<?xml version="1.0"?>\n<Clock xmlns:dt="urn:schemas-microsoft-com:datatypes"><Description dt:dt="string">E-Prime Primary Realtime Clock</Description><StartTime><Timestamp dt:dt="int">0</Timestamp><DateUtc dt:dt="string">2017-05-10T09:56:40Z</DateUtc></StartTime><FrequencyChanges><FrequencyChange><Frequency dt:dt="r8">3312919</Frequency><Timestamp dt:dt="r8">25137225858</Timestamp><Current dt:dt="…	60.003	1	right	-631934881	2017-10-05	11:56:40	09:56:40	female	519	{LEFTARROW}	55							0	1036988	1036750	{LEFTARROW}	238	1035636	1035317	819	left6,4	27	16	498	mask27	0	1036734	0	1036534	eqm10_NoEyeNmodel1_dir	90	HV	gazeCOD	GazeCoDxp	1	400	0	1036234	-2	1036134
GazeCoD_1Model_male	11	2	21	<?xml version="1.0"?>\n<Clock xmlns:dt="urn:schemas-microsoft-com:datatypes"><Description dt:dt="string">E-Prime Primary Realtime Clock</Description><StartTime><Timestamp dt:dt="int">0</Timestamp><DateUtc dt:dt="string">2017-05-10T09:56:40Z</DateUtc></StartTime><FrequencyChanges><FrequencyChange><Frequency dt:dt="r8">3312919</Frequency><Timestamp dt:dt="r8">25137225858</Timestamp><Current dt:dt="…	60.003	1	right	-631934881	2017-10-05	11:56:40	09:56:40	female	520	{LEFTARROW}	78							0	1038604	1038484	{LEFTARROW}	120	1037369	1037000	869	left8	17	16	499	mask17	0	1038467	0	1038267	eqm10_NoEyeNmodel1_dir	90	H	gazeCOD	GazeCoDxp	1	400	0	1037967	-2	1037867
GazeCoD_1Model_male	11	2	21	<?xml version="1.0"?>\n<Clock xmlns:dt="urn:schemas-microsoft-com:datatypes"><Description dt:dt="string">E-Prime Primary Realtime Clock</Description><StartTime><Timestamp dt:dt="int">0</Timestamp><DateUtc dt:dt="string">2017-05-10T09:56:40Z</DateUtc></StartTime><FrequencyChanges><FrequencyChange><Frequency dt:dt="r8">3312919</Frequency><Timestamp dt:dt="r8">25137225858</Timestamp><Current dt:dt="…	60.003	1	right	-631934881	2017-10-05	11:56:40	09:56:40	female	521	{RIGHTARROW}	46							0	1040292	1040200	{RIGHTARROW}	92	1039087	1038617	970	right1,6	18	16	500	mask18	0	1040184	0	1039984	eqm10_NoEyeNmodel1_dir	90	H	gazeCOD	GazeCoDxp	1	400	0	1039684	-3	1039584
GazeCoD_1Model_male	11	2	21	<?xml version="1.0"?>\n<Clock xmlns:dt="urn:schemas-microsoft-com:datatypes"><Description dt:dt="string">E-Prime Primary Realtime Clock</Description><StartTime><Timestamp dt:dt="int">0</Timestamp><DateUtc dt:dt="string">2017-05-10T09:56:40Z</DateUtc></StartTime><FrequencyChanges><FrequencyChange><Frequency dt:dt="r8">3312919</Frequency><Timestamp dt:dt="r8">25137225858</Timestamp><Current dt:dt="…	60.003	1	right	-631934881	2017-10-05	11:56:40	09:56:40	female	522	{RIGHTARROW}	40							0	1042020	1041767	{RIGHTARROW}	253	1040640	1040301	839	right6,4	10	16	501	mask10	0	1041750	0	1041550	eqm10_NoEyeNmodel1_dir	0	V	gazeCOD	GazeCoDxp	1	400	0	1041250	10	1041150
GazeCoD_1Model_male	11	2	21	<?xml version="1.0"?>\n<Clock xmlns:dt="urn:schemas-microsoft-com:datatypes"><Description dt:dt="string">E-Prime Primary Realtime Clock</Description><StartTime><Timestamp dt:dt="int">0</Timestamp><DateUtc dt:dt="string">2017-05-10T09:56:40Z</DateUtc></StartTime><FrequencyChanges><FrequencyChange><Frequency dt:dt="r8">3312919</Frequency><Timestamp dt:dt="r8">25137225858</Timestamp><Current dt:dt="…	60.003	1	right	-631934881	2017-10-05	11:56:40	09:56:40	female	523	{RIGHTARROW}	42							0	1043908	1043633	{RIGHTARROW}	274	1042520	1042034	986	right4,8	31	16	502	mask31	0	1043617	0	1043417	eqm10_NoEyeNmodel1_dir	90	HV	gazeCOD	GazeCoDxp	1	400	0	1043117	-3	1043017
GazeCoD_1Model_male	11	2	21	<?xml version="1.0"?>\n<Clock xmlns:dt="urn:schemas-microsoft-com:datatypes"><Description dt:dt="string">E-Prime Primary Realtime Clock</Description><StartTime><Timestamp dt:dt="int">0</Timestamp><DateUtc dt:dt="string">2017-05-10T09:56:40Z</DateUtc></StartTime><FrequencyChanges><FrequencyChange><Frequency dt:dt="r8">3312919</Frequency><Timestamp dt:dt="r8">25137225858</Timestamp><Current dt:dt="…	60.003	1	right	-631934881	2017-10-05	11:56:40	09:56:40	female	524	{LEFTARROW}	78							0	1045771	1045533	{LEFTARROW}	238	1044416	1043917	999	left8	28	16	503	mask28	0	1045517	0	1045317	eqm10_NoEyeNmodel1_dir	90	HV	gazeCOD	GazeCoDxp	1	400	0	1045017	1	1044917
GazeCoD_1Model_male	11	2	21	<?xml version="1.0"?>\n<Clock xmlns:dt="urn:schemas-microsoft-com:datatypes"><Description dt:dt="string">E-Prime Primary Realtime Clock</Description><StartTime><Timestamp dt:dt="int">0</Timestamp><DateUtc dt:dt="string">2017-05-10T09:56:40Z</DateUtc></StartTime><FrequencyChanges><FrequencyChange><Frequency dt:dt="r8">3312919</Frequency><Timestamp dt:dt="r8">25137225858</Timestamp><Current dt:dt="…	60.003	1	right	-631934881	2017-10-05	11:56:40	09:56:40	female	525	{RIGHTARROW}	40							0	1047587	1047300	{RIGHTARROW}	287	1046178	1045783	895	right6,4	32	16	504	mask32	0	1047283	0	1047083	eqm10_NoEyeNmodel1_dir	90	HV	gazeCOD	GazeCoDxp	1	400	0	1046783	5	1046683
GazeCoD_1Model_male	11	2	21	<?xml version="1.0"?>\n<Clock xmlns:dt="urn:schemas-microsoft-com:datatypes"><Description dt:dt="string">E-Prime Primary Realtime Clock</Description><StartTime><Timestamp dt:dt="int">0</Timestamp><DateUtc dt:dt="string">2017-05-10T09:56:40Z</DateUtc></StartTime><FrequencyChanges><FrequencyChange><Frequency dt:dt="r8">3312919</Frequency><Timestamp dt:dt="r8">25137225858</Timestamp><Current dt:dt="…	60.003	1	right	-631934881	2017-10-05	11:56:40	09:56:40	female	526	{LEFTARROW}	51							0	1049443	1049133	{LEFTARROW}	310	1048013	1047600	913	left3,2	25	16	505	mask25	0	1049117	0	1048917	eqm10_NoEyeNmodel1_dir	90	HV	gazeCOD	GazeCoDxp	1	400	0	1048617	4	1048517
GazeCoD_1Model_male	11	2	21	<?xml version="1.0"?>\n<Clock xmlns:dt="urn:schemas-microsoft-com:datatypes"><Description dt:dt="string">E-Prime Primary Realtime Clock</Description><StartTime><Timestamp dt:dt="int">0</Timestamp><DateUtc dt:dt="string">2017-05-10T09:56:40Z</DateUtc></StartTime><FrequencyChanges><FrequencyChange><Frequency dt:dt="r8">3312919</Frequency><Timestamp dt:dt="r8">25137225858</Timestamp><Current dt:dt="…	60.003	1	right	-631934881	2017-10-05	11:56:40	09:56:40	female	527	{RIGHTARROW}	77							0	1051027	1050916	{RIGHTARROW}	111	1049802	1049467	835	right8	33	16	506	mask33	0	1050900	0	1050700	eqm10_NoEyeNmodel1_dir	90	HV	gazeCOD	GazeCoDxp	1	400	0	1050400	-2	1050300
GazeCoD_1Model_male	11	2	21	<?xml version="1.0"?>\n<Clock xmlns:dt="urn:schemas-microsoft-com:datatypes"><Description dt:dt="string">E-Prime Primary Realtime Clock</Description><StartTime><Timestamp dt:dt="int">0</Timestamp><DateUtc dt:dt="string">2017-05-10T09:56:40Z</DateUtc></StartTime><FrequencyChanges><FrequencyChange><Frequency dt:dt="r8">3312919</Frequency><Timestamp dt:dt="r8">25137225858</Timestamp><Current dt:dt="…	60.003	1	right	-631934881	2017-10-05	11:56:40	09:56:40	female	528	{RIGHTARROW}	44							0	1052683	1052450	{RIGHTARROW}	233	1051334	1051050	784	right3,2	8	16	507	mask8	0	1052433	0	1052233	eqm10_NoEyeNmodel1_dir	0	V	gazeCOD	GazeCoDxp	1	400	0	1051933	-1	1051833
GazeCoD_1Model_male	11	2	21	<?xml version="1.0"?>\n<Clock xmlns:dt="urn:schemas-microsoft-com:datatypes"><Description dt:dt="string">E-Prime Primary Realtime Clock</Description><StartTime><Timestamp dt:dt="int">0</Timestamp><DateUtc dt:dt="string">2017-05-10T09:56:40Z</DateUtc></StartTime><FrequencyChanges><FrequencyChange><Frequency dt:dt="r8">3312919</Frequency><Timestamp dt:dt="r8">25137225858</Timestamp><Current dt:dt="…	60.003	1	right	-631934881	2017-10-05	11:56:40	09:56:40	female	529	{LEFTARROW}	53							0	1054379	1054150	{LEFTARROW}	229	1053030	1052700	830	left4,8	26	16	508	mask26	0	1054133	0	1053933	eqm10_NoEyeNmodel1_dir	90	HV	gazeCOD	GazeCoDxp	1	400	0	1053633	3	1053533
GazeCoD_1Model_male	11	2	21	<?xml version="1.0"?>\n<Clock xmlns:dt="urn:schemas-microsoft-com:datatypes"><Description dt:dt="string">E-Prime Primary Realtime Clock</Description><StartTime><Timestamp dt:dt="int">0</Timestamp><DateUtc dt:dt="string">2017-05-10T09:56:40Z</DateUtc></StartTime><FrequencyChanges><FrequencyChange><Frequency dt:dt="r8">3312919</Frequency><Timestamp dt:dt="r8">25137225858</Timestamp><Current dt:dt="…	60.003	1	right	-631934881	2017-10-05	11:56:40	09:56:40	female	530	{RIGHTARROW}	42							0	1056179	1055966	{RIGHTARROW}	213	1054852	1054400	952	right4,8	9	16	509	mask9	0	1055950	0	1055750	eqm10_NoEyeNmodel1_dir	0	V	gazeCOD	GazeCoDxp	1	400	0	1055450	-2	1055350
GazeCoD_1Model_male	11	2	21	<?xml version="1.0"?>\n<Clock xmlns:dt="urn:schemas-microsoft-com:datatypes"><Description dt:dt="string">E-Prime Primary Realtime Clock</Description><StartTime><Timestamp dt:dt="int">0</Timestamp><DateUtc dt:dt="string">2017-05-10T09:56:40Z</DateUtc></StartTime><FrequencyChanges><FrequencyChange><Frequency dt:dt="r8">3312919</Frequency><Timestamp dt:dt="r8">25137225858</Timestamp><Current dt:dt="…	60.003	1	right	-631934881	2017-10-05	11:56:40	09:56:40	female	531	{RIGHTARROW}	42							0	1057987	1057700	{RIGHTARROW}	287	1056580	1056200	880	right4,8	20	16	510	mask20	0	1057683	0	1057483	eqm10_NoEyeNmodel1_dir	90	H	gazeCOD	GazeCoDxp	1	400	0	1057183	3	1057083
GazeCoD_1Model_male	11	2	21	<?xml version="1.0"?>\n<Clock xmlns:dt="urn:schemas-microsoft-com:datatypes"><Description dt:dt="string">E-Prime Primary Realtime Clock</Description><StartTime><Timestamp dt:dt="int">0</Timestamp><DateUtc dt:dt="string">2017-05-10T09:56:40Z</DateUtc></StartTime><FrequencyChanges><FrequencyChange><Frequency dt:dt="r8">3312919</Frequency><Timestamp dt:dt="r8">25137225858</Timestamp><Current dt:dt="…	60.003	1	right	-631934881	2017-10-05	11:56:40	09:56:40	female	532	{LEFTARROW}	49							0	1059651	1059399	{LEFTARROW}	252	1058280	1057999	781	left1,6	2	16	511	mask2	0	1059383	0	1059183	eqm10_NoEyeNmodel1_dir	0	V	gazeCOD	GazeCoDxp	1	400	0	1058883	3	1058783
GazeCoD_1Model_male	11	2	21	<?xml version="1.0"?>\n<Clock xmlns:dt="urn:schemas-microsoft-com:datatypes"><Description dt:dt="string">E-Prime Primary Realtime Clock</Description><StartTime><Timestamp dt:dt="int">0</Timestamp><DateUtc dt:dt="string">2017-05-10T09:56:40Z</DateUtc></StartTime><FrequencyChanges><FrequencyChange><Frequency dt:dt="r8">3312919</Frequency><Timestamp dt:dt="r8">25137225858</Timestamp><Current dt:dt="…	60.003	1	right	-631934881	2017-10-05	11:56:40	09:56:40	female	533	{LEFTARROW}	49							0	1061547	1061266	{RIGHTARROW}	281	1060144	1059666	978	left1,6	13	16	512	mask13	0	1061249	0	1061049	eqm10_NoEyeNmodel1_dir	90	H	gazeCOD	GazeCoDxp	0	400	0	1060749	5	1060649
GazeCoD_1Model_male	11	2	21	<?xml version="1.0"?>\n<Clock xmlns:dt="urn:schemas-microsoft-com:datatypes"><Description dt:dt="string">E-Prime Primary Realtime Clock</Description><StartTime><Timestamp dt:dt="int">0</Timestamp><DateUtc dt:dt="string">2017-05-10T09:56:40Z</DateUtc></StartTime><FrequencyChanges><FrequencyChange><Frequency dt:dt="r8">3312919</Frequency><Timestamp dt:dt="r8">25137225858</Timestamp><Current dt:dt="…	60.003	1	right	-631934881	2017-10-05	11:56:40	09:56:40	female	534	{RIGHTARROW}	77							0	1063371	1063133	{RIGHTARROW}	238	1062017	1061566	951	right8	11	16	513	mask11	0	1063116	0	1062916	eqm10_NoEyeNmodel1_dir	0	V	gazeCOD	GazeCoDxp	1	400	0	1062616	-1	1062516
GazeCoD_1Model_male	11	2	21	<?xml version="1.0"?>\n<Clock xmlns:dt="urn:schemas-microsoft-com:datatypes"><Description dt:dt="string">E-Prime Primary Realtime Clock</Description><StartTime><Timestamp dt:dt="int">0</Timestamp><DateUtc dt:dt="string">2017-05-10T09:56:40Z</DateUtc></StartTime><FrequencyChanges><FrequencyChange><Frequency dt:dt="r8">3312919</Frequency><Timestamp dt:dt="r8">25137225858</Timestamp><Current dt:dt="…	60.003	1	right	-631934881	2017-10-05	11:56:40	09:56:40	female	535	{LEFTARROW}	55							0	1065187	1064966	{LEFTARROW}	220	1063839	1063383	956	left6,4	5	16	514	mask5	0	1064949	0	1064749	eqm10_NoEyeNmodel1_dir	0	V	gazeCOD	GazeCoDxp	1	400	0	1064449	10	1064349
GazeCoD_1Model_male	11	2	21	<?xml version="1.0"?>\n<Clock xmlns:dt="urn:schemas-microsoft-com:datatypes"><Description dt:dt="string">E-Prime Primary Realtime Clock</Description><StartTime><Timestamp dt:dt="int">0</Timestamp><DateUtc dt:dt="string">2017-05-10T09:56:40Z</DateUtc></StartTime><FrequencyChanges><FrequencyChange><Frequency dt:dt="r8">3312919</Frequency><Timestamp dt:dt="r8">25137225858</Timestamp><Current dt:dt="…	60.003	1	right	-631934881	2017-10-05	11:56:40	09:56:40	female	536	{RIGHTARROW}	40							0	1067002	1066732	{RIGHTARROW}	270	1065617	1065199	918	right6,4	21	16	515	mask21	0	1066716	0	1066516	eqm10_NoEyeNmodel1_dir	90	H	gazeCOD	GazeCoDxp	1	400	0	1066216	-1	1066116
GazeCoD_1Model_male	11	2	21	<?xml version="1.0"?>\n<Clock xmlns:dt="urn:schemas-microsoft-com:datatypes"><Description dt:dt="string">E-Prime Primary Realtime Clock</Description><StartTime><Timestamp dt:dt="int">0</Timestamp><DateUtc dt:dt="string">2017-05-10T09:56:40Z</DateUtc></StartTime><FrequencyChanges><FrequencyChange><Frequency dt:dt="r8">3312919</Frequency><Timestamp dt:dt="r8">25137225858</Timestamp><Current dt:dt="…	60.003	1	right	-631934881	2017-10-05	11:56:40	09:56:40	female	537	{RIGHTARROW}	46							0	1068810	1068466	{RIGHTARROW}	344	1067344	1067016	828	right1,6	29	16	516	mask29	0	1068449	0	1068249	eqm10_NoEyeNmodel1_dir	90	HV	gazeCOD	GazeCoDxp	1	400	0	1067949	5	1067849
GazeCoD_1Model_male	11	2	21	<?xml version="1.0"?>\n<Clock xmlns:dt="urn:schemas-microsoft-com:datatypes"><Description dt:dt="string">E-Prime Primary Realtime Clock</Description><StartTime><Timestamp dt:dt="int">0</Timestamp><DateUtc dt:dt="string">2017-05-10T09:56:40Z</DateUtc></StartTime><FrequencyChanges><FrequencyChange><Frequency dt:dt="r8">3312919</Frequency><Timestamp dt:dt="r8">25137225858</Timestamp><Current dt:dt="…	60.003	1	right	-631934881	2017-10-05	11:56:40	09:56:40	female	538	{LEFTARROW}	78							0	1070570	1070282	{LEFTARROW}	288	1069160	1068832	828	left8	6	16	517	mask6	0	1070266	0	1070066	eqm10_NoEyeNmodel1_dir	0	V	gazeCOD	GazeCoDxp	1	400	0	1069766	6	1069666
GazeCoD_1Model_male	11	2	21	<?xml version="1.0"?>\n<Clock xmlns:dt="urn:schemas-microsoft-com:datatypes"><Description dt:dt="string">E-Prime Primary Realtime Clock</Description><StartTime><Timestamp dt:dt="int">0</Timestamp><DateUtc dt:dt="string">2017-05-10T09:56:40Z</DateUtc></StartTime><FrequencyChanges><FrequencyChange><Frequency dt:dt="r8">3312919</Frequency><Timestamp dt:dt="r8">25137225858</Timestamp><Current dt:dt="…	60.003	1	right	-631934881	2017-10-05	11:56:40	09:56:40	female	539	{RIGHTARROW}	44							0	1072442	1072182	{RIGHTARROW}	260	1071063	1070582	981	right3,2	30	16	518	mask30	0	1072165	-1	1071965	eqm10_NoEyeNmodel1_dir	90	HV	gazeCOD	GazeCoDxp	1	400	0	1071666	3	1071566
GazeCoD_1Model_male	11	2	21	<?xml version="1.0"?>\n<Clock xmlns:dt="urn:schemas-microsoft-com:datatypes"><Description dt:dt="string">E-Prime Primary Realtime Clock</Description><StartTime><Timestamp dt:dt="int">0</Timestamp><DateUtc dt:dt="string">2017-05-10T09:56:40Z</DateUtc></StartTime><FrequencyChanges><FrequencyChange><Frequency dt:dt="r8">3312919</Frequency><Timestamp dt:dt="r8">25137225858</Timestamp><Current dt:dt="…	60.003	1	right	-631934881	2017-10-05	11:56:40	09:56:40	female	540	{LEFTARROW}	49							0	1074186	1073899	{LEFTARROW}	287	1072774	1072465	809	left1,6	24	16	519	mask24	0	1073882	0	1073682	eqm10_NoEyeNmodel1_dir	90	HV	gazeCOD	GazeCoDxp	1	400	0	1073382	8	1073282
GazeCoD_1Model_male	11	2	21	<?xml version="1.0"?>\n<Clock xmlns:dt="urn:schemas-microsoft-com:datatypes"><Description dt:dt="string">E-Prime Primary Realtime Clock</Description><StartTime><Timestamp dt:dt="int">0</Timestamp><DateUtc dt:dt="string">2017-05-10T09:56:40Z</DateUtc></StartTime><FrequencyChanges><FrequencyChange><Frequency dt:dt="r8">3312919</Frequency><Timestamp dt:dt="r8">25137225858</Timestamp><Current dt:dt="…	60.003	1	right	-631934881	2017-10-05	11:56:40	09:56:40	female	541	{RIGHTARROW}	46							0	1075962	1075715	{RIGHTARROW}	247	1074604	1074199	905	right1,6	7	16	520	mask7	0	1075699	0	1075499	eqm10_NoEyeNmodel1_dir	0	V	gazeCOD	GazeCoDxp	1	400	0	1075199	-5	1075099
GazeCoD_1Model_male	11	2	21	<?xml version="1.0"?>\n<Clock xmlns:dt="urn:schemas-microsoft-com:datatypes"><Description dt:dt="string">E-Prime Primary Realtime Clock</Description><StartTime><Timestamp dt:dt="int">0</Timestamp><DateUtc dt:dt="string">2017-05-10T09:56:40Z</DateUtc></StartTime><FrequencyChanges><FrequencyChange><Frequency dt:dt="r8">3312919</Frequency><Timestamp dt:dt="r8">25137225858</Timestamp><Current dt:dt="…	60.003	1	right	-631934881	2017-10-05	11:56:40	09:56:40	female	542	{LEFTARROW}	51							0	1078226	1077599	{DOWNARROW}	627	1076475	1075982	993	left3,2	14	16	521	mask14	0	1077582	0	1077382	eqm10_NoEyeNmodel1_dir	90	H	gazeCOD	GazeCoDxp	0	400	0	1077082	7	1076982
GazeCoD_1Model_male	11	2	21	<?xml version="1.0"?>\n<Clock xmlns:dt="urn:schemas-microsoft-com:datatypes"><Description dt:dt="string">E-Prime Primary Realtime Clock</Description><StartTime><Timestamp dt:dt="int">0</Timestamp><DateUtc dt:dt="string">2017-05-10T09:56:40Z</DateUtc></StartTime><FrequencyChanges><FrequencyChange><Frequency dt:dt="r8">3312919</Frequency><Timestamp dt:dt="r8">25137225858</Timestamp><Current dt:dt="…	60.003	1	right	-631934881	2017-10-05	11:56:40	09:56:40	female	543	{DOWNARROW}	79							0	1079986	1079682	{DOWNARROW}	304	1078565	1078249	816	DG0	1	16	522	mask1	0	1079665	0	1079465	eqm10_NoEyeNmodel1_dir	0	V	gazeCOD	GazeCoDxp	1	400	0	1079165	0	1079065
GazeCoD_1Model_male	11	2	21	<?xml version="1.0"?>\n<Clock xmlns:dt="urn:schemas-microsoft-com:datatypes"><Description dt:dt="string">E-Prime Primary Realtime Clock</Description><StartTime><Timestamp dt:dt="int">0</Timestamp><DateUtc dt:dt="string">2017-05-10T09:56:40Z</DateUtc></StartTime><FrequencyChanges><FrequencyChange><Frequency dt:dt="r8">3312919</Frequency><Timestamp dt:dt="r8">25137225858</Timestamp><Current dt:dt="…	60.003	1	right	-631934881	2017-10-05	11:56:40	09:56:40	female	544	{DOWNARROW}	79							0	1081858	1081548	{DOWNARROW}	310	1080433	1079998	935	DG0	12	16	523	mask12	0	1081532	0	1081332	eqm10_NoEyeNmodel1_dir	90	H	gazeCOD	GazeCoDxp	1	400	0	1081032	-1	1080932
GazeCoD_1Model_male	11	2	21	<?xml version="1.0"?>\n<Clock xmlns:dt="urn:schemas-microsoft-com:datatypes"><Description dt:dt="string">E-Prime Primary Realtime Clock</Description><StartTime><Timestamp dt:dt="int">0</Timestamp><DateUtc dt:dt="string">2017-05-10T09:56:40Z</DateUtc></StartTime><FrequencyChanges><FrequencyChange><Frequency dt:dt="r8">3312919</Frequency><Timestamp dt:dt="r8">25137225858</Timestamp><Current dt:dt="…	60.003	1	right	-631934881	2017-10-05	11:56:40	09:56:40	female	545	{LEFTARROW}	53							0	1083794	1083465	{LEFTARROW}	329	1082339	1081882	957	left4,8	15	16	524	mask15	0	1083448	0	1083248	eqm10_NoEyeNmodel1_dir	90	H	gazeCOD	GazeCoDxp	1	400	0	1082948	9	1082848
GazeCoD_1Model_male	11	2	21	<?xml version="1.0"?>\n<Clock xmlns:dt="urn:schemas-microsoft-com:datatypes"><Description dt:dt="string">E-Prime Primary Realtime Clock</Description><StartTime><Timestamp dt:dt="int">0</Timestamp><DateUtc dt:dt="string">2017-05-10T09:56:40Z</DateUtc></StartTime><FrequencyChanges><FrequencyChange><Frequency dt:dt="r8">3312919</Frequency><Timestamp dt:dt="r8">25137225858</Timestamp><Current dt:dt="…	60.003	1	right	-631934881	2017-10-05	11:56:40	09:56:40	female	546	{LEFTARROW}	53							0	1085546	1085365	{DOWNARROW}	181	1084240	1083815	925	left4,8	4	16	525	mask4	0	1085348	0	1085148	eqm10_NoEyeNmodel1_dir	0	V	gazeCOD	GazeCoDxp	0	400	0	1084848	8	1084748
GazeCoD_1Model_male	11	2	21	<?xml version="1.0"?>\n<Clock xmlns:dt="urn:schemas-microsoft-com:datatypes"><Description dt:dt="string">E-Prime Primary Realtime Clock</Description><StartTime><Timestamp dt:dt="int">0</Timestamp><DateUtc dt:dt="string">2017-05-10T09:56:40Z</DateUtc></StartTime><FrequencyChanges><FrequencyChange><Frequency dt:dt="r8">3312919</Frequency><Timestamp dt:dt="r8">25137225858</Timestamp><Current dt:dt="…	60.003	1	right	-631934881	2017-10-05	11:56:40	09:56:40	female	547	{LEFTARROW}	51							0	1087289	1087048	{LEFTARROW}	241	1085926	1085565	861	left3,2	3	16	526	mask3	0	1087031	-1	1086831	eqm10_NoEyeNmodel1_dir	0	V	gazeCOD	GazeCoDxp	1	400	0	1086532	6	1086432
GazeCoD_1Model_male	11	2	21	<?xml version="1.0"?>\n<Clock xmlns:dt="urn:schemas-microsoft-com:datatypes"><Description dt:dt="string">E-Prime Primary Realtime Clock</Description><StartTime><Timestamp dt:dt="int">0</Timestamp><DateUtc dt:dt="string">2017-05-10T09:56:40Z</DateUtc></StartTime><FrequencyChanges><FrequencyChange><Frequency dt:dt="r8">3312919</Frequency><Timestamp dt:dt="r8">25137225858</Timestamp><Current dt:dt="…	60.003	1	right	-631934881	2017-10-05	11:56:40	09:56:40	female	548	{DOWNARROW}	79							0	1088993	1088831	{RIGHTARROW}	162	1087711	1087299	912	DG0	23	16	527	mask23	0	1088815	0	1088615	eqm10_NoEyeNmodel1_dir	90	HV	gazeCOD	GazeCoDxp	0	400	0	1088315	4	1088215
GazeCoD_1Model_male	11	2	21	<?xml version="1.0"?>\n<Clock xmlns:dt="urn:schemas-microsoft-com:datatypes"><Description dt:dt="string">E-Prime Primary Realtime Clock</Description><StartTime><Timestamp dt:dt="int">0</Timestamp><DateUtc dt:dt="string">2017-05-10T09:56:40Z</DateUtc></StartTime><FrequencyChanges><FrequencyChange><Frequency dt:dt="r8">3312919</Frequency><Timestamp dt:dt="r8">25137225858</Timestamp><Current dt:dt="…	60.003	1	right	-631934881	2017-10-05	11:56:40	09:56:40	female	549	{LEFTARROW}	55							0	1090681	1090515	{LEFTARROW}	166	1089404	1089015	889	left6,4	16	16	528	mask16	0	1090498	-1	1090298	eqm10_NoEyeNmodel1_dir	90	H	gazeCOD	GazeCoDxp	1	400	0	1089999	-5	1089899
GazeCoD_1Model_male	11	2	21	<?xml version="1.0"?>\n<Clock xmlns:dt="urn:schemas-microsoft-com:datatypes"><Description dt:dt="string">E-Prime Primary Realtime Clock</Description><StartTime><Timestamp dt:dt="int">0</Timestamp><DateUtc dt:dt="string">2017-05-10T09:56:40Z</DateUtc></StartTime><FrequencyChanges><FrequencyChange><Frequency dt:dt="r8">3312919</Frequency><Timestamp dt:dt="r8">25137225858</Timestamp><Current dt:dt="…	60.003	1	right	-631934881	2017-10-05	11:56:40	09:56:40	female	550	{DOWNARROW}	79							0	1092441	1092298	{DOWNARROW}	143	1091176	1090698	978	DG0	12	17	529	mask12	0	1092281	0	1092081	eqm10_NoEyeNmodel1_dir	90	H	gazeCOD	GazeCoDxp	1	400	0	1091781	5	1091681
GazeCoD_1Model_male	11	2	21	<?xml version="1.0"?>\n<Clock xmlns:dt="urn:schemas-microsoft-com:datatypes"><Description dt:dt="string">E-Prime Primary Realtime Clock</Description><StartTime><Timestamp dt:dt="int">0</Timestamp><DateUtc dt:dt="string">2017-05-10T09:56:40Z</DateUtc></StartTime><FrequencyChanges><FrequencyChange><Frequency dt:dt="r8">3312919</Frequency><Timestamp dt:dt="r8">25137225858</Timestamp><Current dt:dt="…	60.003	1	right	-631934881	2017-10-05	11:56:40	09:56:40	female	551	{RIGHTARROW}	44							0	1094265	1094014	{DOWNARROW}	251	1092894	1092465	929	right3,2	8	17	530	mask8	0	1093998	0	1093798	eqm10_NoEyeNmodel1_dir	0	V	gazeCOD	GazeCoDxp	0	400	0	1093498	4	1093398
GazeCoD_1Model_male	11	2	21	<?xml version="1.0"?>\n<Clock xmlns:dt="urn:schemas-microsoft-com:datatypes"><Description dt:dt="string">E-Prime Primary Realtime Clock</Description><StartTime><Timestamp dt:dt="int">0</Timestamp><DateUtc dt:dt="string">2017-05-10T09:56:40Z</DateUtc></StartTime><FrequencyChanges><FrequencyChange><Frequency dt:dt="r8">3312919</Frequency><Timestamp dt:dt="r8">25137225858</Timestamp><Current dt:dt="…	60.003	1	right	-631934881	2017-10-05	11:56:40	09:56:40	female	552	{LEFTARROW}	55							0	1096177	1095864	{LEFTARROW}	313	1094745	1094281	964	left6,4	16	17	531	mask16	0	1095848	0	1095648	eqm10_NoEyeNmodel1_dir	90	H	gazeCOD	GazeCoDxp	1	400	0	1095348	3	1095248
GazeCoD_1Model_male	11	2	21	<?xml version="1.0"?>\n<Clock xmlns:dt="urn:schemas-microsoft-com:datatypes"><Description dt:dt="string">E-Prime Primary Realtime Clock</Description><StartTime><Timestamp dt:dt="int">0</Timestamp><DateUtc dt:dt="string">2017-05-10T09:56:40Z</DateUtc></StartTime><FrequencyChanges><FrequencyChange><Frequency dt:dt="r8">3312919</Frequency><Timestamp dt:dt="r8">25137225858</Timestamp><Current dt:dt="…	60.003	1	right	-631934881	2017-10-05	11:56:40	09:56:40	female	553	{LEFTARROW}	55							0	1097833	1097681	{LEFTARROW}	152	1096557	1096198	859	left6,4	27	17	532	mask27	0	1097664	0	1097464	eqm10_NoEyeNmodel1_dir	90	HV	gazeCOD	GazeCoDxp	1	400	0	1097164	7	1097064
GazeCoD_1Model_male	11	2	21	<?xml version="1.0"?>\n<Clock xmlns:dt="urn:schemas-microsoft-com:datatypes"><Description dt:dt="string">E-Prime Primary Realtime Clock</Description><StartTime><Timestamp dt:dt="int">0</Timestamp><DateUtc dt:dt="string">2017-05-10T09:56:40Z</DateUtc></StartTime><FrequencyChanges><FrequencyChange><Frequency dt:dt="r8">3312919</Frequency><Timestamp dt:dt="r8">25137225858</Timestamp><Current dt:dt="…	60.003	1	right	-631934881	2017-10-05	11:56:40	09:56:40	female	554	{RIGHTARROW}	77							0	1099449	1099248	{RIGHTARROW}	201	1098126	1097848	778	right8	22	17	533	mask22	0	1099231	0	1099031	eqm10_NoEyeNmodel1_dir	90	H	gazeCOD	GazeCoDxp	1	400	0	1098731	5	1098631
GazeCoD_1Model_male	11	2	21	<?xml version="1.0"?>\n<Clock xmlns:dt="urn:schemas-microsoft-com:datatypes"><Description dt:dt="string">E-Prime Primary Realtime Clock</Description><StartTime><Timestamp dt:dt="int">0</Timestamp><DateUtc dt:dt="string">2017-05-10T09:56:40Z</DateUtc></StartTime><FrequencyChanges><FrequencyChange><Frequency dt:dt="r8">3312919</Frequency><Timestamp dt:dt="r8">25137225858</Timestamp><Current dt:dt="…	60.003	1	right	-631934881	2017-10-05	11:56:40	09:56:40	female	555	{LEFTARROW}	78							0	1101209	1101047	{LEFTARROW}	162	1099934	1099464	970	left8	28	17	534	mask28	0	1101031	0	1100831	eqm10_NoEyeNmodel1_dir	90	HV	gazeCOD	GazeCoDxp	1	400	0	1100531	-3	1100431
GazeCoD_1Model_male	11	2	21	<?xml version="1.0"?>\n<Clock xmlns:dt="urn:schemas-microsoft-com:datatypes"><Description dt:dt="string">E-Prime Primary Realtime Clock</Description><StartTime><Timestamp dt:dt="int">0</Timestamp><DateUtc dt:dt="string">2017-05-10T09:56:40Z</DateUtc></StartTime><FrequencyChanges><FrequencyChange><Frequency dt:dt="r8">3312919</Frequency><Timestamp dt:dt="r8">25137225858</Timestamp><Current dt:dt="…	60.003	1	right	-631934881	2017-10-05	11:56:40	09:56:40	female	556	{LEFTARROW}	78							0	1103145	1102831	{LEFTARROW}	314	1101707	1101231	976	left8	17	17	535	mask17	0	1102814	0	1102614	eqm10_NoEyeNmodel1_dir	90	H	gazeCOD	GazeCoDxp	1	400	0	1102314	7	1102214
GazeCoD_1Model_male	11	2	21	<?xml version="1.0"?>\n<Clock xmlns:dt="urn:schemas-microsoft-com:datatypes"><Description dt:dt="string">E-Prime Primary Realtime Clock</Description><StartTime><Timestamp dt:dt="int">0</Timestamp><DateUtc dt:dt="string">2017-05-10T09:56:40Z</DateUtc></StartTime><FrequencyChanges><FrequencyChange><Frequency dt:dt="r8">3312919</Frequency><Timestamp dt:dt="r8">25137225858</Timestamp><Current dt:dt="…	60.003	1	right	-631934881	2017-10-05	11:56:40	09:56:40	female	557	{LEFTARROW}	55							0	1104969	1104681	{LEFTARROW}	288	1103554	1103164	890	left6,4	5	17	536	mask5	0	1104664	0	1104464	eqm10_NoEyeNmodel1_dir	0	V	gazeCOD	GazeCoDxp	1	400	0	1104164	10	1104064
GazeCoD_1Model_male	11	2	21	<?xml version="1.0"?>\n<Clock xmlns:dt="urn:schemas-microsoft-com:datatypes"><Description dt:dt="string">E-Prime Primary Realtime Clock</Description><StartTime><Timestamp dt:dt="int">0</Timestamp><DateUtc dt:dt="string">2017-05-10T09:56:40Z</DateUtc></StartTime><FrequencyChanges><FrequencyChange><Frequency dt:dt="r8">3312919</Frequency><Timestamp dt:dt="r8">25137225858</Timestamp><Current dt:dt="…	60.003	1	right	-631934881	2017-10-05	11:56:40	09:56:40	female	558	{LEFTARROW}	51							0	1106777	1106364	{LEFTARROW}	413	1105245	1104981	764	left3,2	25	17	537	mask25	0	1106347	0	1106147	eqm10_NoEyeNmodel1_dir	90	HV	gazeCOD	GazeCoDxp	1	400	0	1105847	2	1105747
GazeCoD_1Model_male	11	2	21	<?xml version="1.0"?>\n<Clock xmlns:dt="urn:schemas-microsoft-com:datatypes"><Description dt:dt="string">E-Prime Primary Realtime Clock</Description><StartTime><Timestamp dt:dt="int">0</Timestamp><DateUtc dt:dt="string">2017-05-10T09:56:40Z</DateUtc></StartTime><FrequencyChanges><FrequencyChange><Frequency dt:dt="r8">3312919</Frequency><Timestamp dt:dt="r8">25137225858</Timestamp><Current dt:dt="…	60.003	1	right	-631934881	2017-10-05	11:56:40	09:56:40	female	559	{RIGHTARROW}	44							0	1108576	1108280	{RIGHTARROW}	296	1107159	1106797	862	right3,2	30	17	538	mask30	0	1108264	0	1108064	eqm10_NoEyeNmodel1_dir	90	HV	gazeCOD	GazeCoDxp	1	400	0	1107764	5	1107664
GazeCoD_1Model_male	11	2	21	<?xml version="1.0"?>\n<Clock xmlns:dt="urn:schemas-microsoft-com:datatypes"><Description dt:dt="string">E-Prime Primary Realtime Clock</Description><StartTime><Timestamp dt:dt="int">0</Timestamp><DateUtc dt:dt="string">2017-05-10T09:56:40Z</DateUtc></StartTime><FrequencyChanges><FrequencyChange><Frequency dt:dt="r8">3312919</Frequency><Timestamp dt:dt="r8">25137225858</Timestamp><Current dt:dt="…	60.003	1	right	-631934881	2017-10-05	11:56:40	09:56:40	female	560	{RIGHTARROW}	40							0	1110144	1110097	{RIGHTARROW}	47	1108973	1108597	876	right6,4	10	17	539	mask10	0	1110080	0	1109880	eqm10_NoEyeNmodel1_dir	0	V	gazeCOD	GazeCoDxp	1	400	0	1109580	7	1109480
GazeCoD_1Model_male	11	2	21	<?xml version="1.0"?>\n<Clock xmlns:dt="urn:schemas-microsoft-com:datatypes"><Description dt:dt="string">E-Prime Primary Realtime Clock</Description><StartTime><Timestamp dt:dt="int">0</Timestamp><DateUtc dt:dt="string">2017-05-10T09:56:40Z</DateUtc></StartTime><FrequencyChanges><FrequencyChange><Frequency dt:dt="r8">3312919</Frequency><Timestamp dt:dt="r8">25137225858</Timestamp><Current dt:dt="…	60.003	1	right	-631934881	2017-10-05	11:56:40	09:56:40	female	561	{RIGHTARROW}	44							0	1112040	1111780	{RIGHTARROW}	260	1110654	1110164	990	right3,2	19	17	540	mask19	0	1111764	0	1111564	eqm10_NoEyeNmodel1_dir	90	H	gazeCOD	GazeCoDxp	1	400	0	1111264	10	1111164
GazeCoD_1Model_male	11	2	21	<?xml version="1.0"?>\n<Clock xmlns:dt="urn:schemas-microsoft-com:datatypes"><Description dt:dt="string">E-Prime Primary Realtime Clock</Description><StartTime><Timestamp dt:dt="int">0</Timestamp><DateUtc dt:dt="string">2017-05-10T09:56:40Z</DateUtc></StartTime><FrequencyChanges><FrequencyChange><Frequency dt:dt="r8">3312919</Frequency><Timestamp dt:dt="r8">25137225858</Timestamp><Current dt:dt="…	60.003	1	right	-631934881	2017-10-05	11:56:40	09:56:40	female	562	{LEFTARROW}	49							0	1113800	1113564	{LEFTARROW}	236	1112451	1112064	887	left1,6	2	17	541	mask2	0	1113547	0	1113347	eqm10_NoEyeNmodel1_dir	0	V	gazeCOD	GazeCoDxp	1	400	0	1113047	-4	1112947
GazeCoD_1Model_male	11	2	21	<?xml version="1.0"?>\n<Clock xmlns:dt="urn:schemas-microsoft-com:datatypes"><Description dt:dt="string">E-Prime Primary Realtime Clock</Description><StartTime><Timestamp dt:dt="int">0</Timestamp><DateUtc dt:dt="string">2017-05-10T09:56:40Z</DateUtc></StartTime><FrequencyChanges><FrequencyChange><Frequency dt:dt="r8">3312919</Frequency><Timestamp dt:dt="r8">25137225858</Timestamp><Current dt:dt="…	60.003	1	right	-631934881	2017-10-05	11:56:40	09:56:40	female	563	{LEFTARROW}	53							0	1116064	1115247	{LEFTARROW}	817	1114125	1113814	811	left4,8	26	17	542	mask26	0	1115230	0	1115030	eqm10_NoEyeNmodel1_dir	90	HV	gazeCOD	GazeCoDxp	1	400	0	1114730	5	1114630
GazeCoD_1Model_male	11	2	21	<?xml version="1.0"?>\n<Clock xmlns:dt="urn:schemas-microsoft-com:datatypes"><Description dt:dt="string">E-Prime Primary Realtime Clock</Description><StartTime><Timestamp dt:dt="int">0</Timestamp><DateUtc dt:dt="string">2017-05-10T09:56:40Z</DateUtc></StartTime><FrequencyChanges><FrequencyChange><Frequency dt:dt="r8">3312919</Frequency><Timestamp dt:dt="r8">25137225858</Timestamp><Current dt:dt="…	60.003	1	right	-631934881	2017-10-05	11:56:40	09:56:40	female	564	{RIGHTARROW}	77							0	1117800	1117563	{RIGHTARROW}	237	1116442	1116080	862	right8	11	17	543	mask11	0	1117547	0	1117347	eqm10_NoEyeNmodel1_dir	0	V	gazeCOD	GazeCoDxp	1	400	0	1117047	5	1116947
GazeCoD_1Model_male	11	2	21	<?xml version="1.0"?>\n<Clock xmlns:dt="urn:schemas-microsoft-com:datatypes"><Description dt:dt="string">E-Prime Primary Realtime Clock</Description><StartTime><Timestamp dt:dt="int">0</Timestamp><DateUtc dt:dt="string">2017-05-10T09:56:40Z</DateUtc></StartTime><FrequencyChanges><FrequencyChange><Frequency dt:dt="r8">3312919</Frequency><Timestamp dt:dt="r8">25137225858</Timestamp><Current dt:dt="…	60.003	1	right	-631934881	2017-10-05	11:56:40	09:56:40	female	565	{LEFTARROW}	51							0	1119624	1119380	{DOWNARROW}	244	1118266	1117813	953	left3,2	14	17	544	mask14	0	1119363	0	1119163	eqm10_NoEyeNmodel1_dir	90	H	gazeCOD	GazeCoDxp	0	400	0	1118863	-3	1118763
GazeCoD_1Model_male	11	2	21	<?xml version="1.0"?>\n<Clock xmlns:dt="urn:schemas-microsoft-com:datatypes"><Description dt:dt="string">E-Prime Primary Realtime Clock</Description><StartTime><Timestamp dt:dt="int">0</Timestamp><DateUtc dt:dt="string">2017-05-10T09:56:40Z</DateUtc></StartTime><FrequencyChanges><FrequencyChange><Frequency dt:dt="r8">3312919</Frequency><Timestamp dt:dt="r8">25137225858</Timestamp><Current dt:dt="…	60.003	1	right	-631934881	2017-10-05	11:56:40	09:56:40	female	566	{RIGHTARROW}	42							0	1121368	1121047	{RIGHTARROW}	321	1119927	1119647	780	right4,8	20	17	545	mask20	0	1121030	0	1120830	eqm10_NoEyeNmodel1_dir	90	H	gazeCOD	GazeCoDxp	1	400	0	1120530	3	1120430
GazeCoD_1Model_male	11	2	21	<?xml version="1.0"?>\n<Clock xmlns:dt="urn:schemas-microsoft-com:datatypes"><Description dt:dt="string">E-Prime Primary Realtime Clock</Description><StartTime><Timestamp dt:dt="int">0</Timestamp><DateUtc dt:dt="string">2017-05-10T09:56:40Z</DateUtc></StartTime><FrequencyChanges><FrequencyChange><Frequency dt:dt="r8">3312919</Frequency><Timestamp dt:dt="r8">25137225858</Timestamp><Current dt:dt="…	60.003	1	right	-631934881	2017-10-05	11:56:40	09:56:40	female	567	{RIGHTARROW}	40							0	1123168	1122813	{RIGHTARROW}	355	1121694	1121380	814	right6,4	21	17	546	mask21	0	1122796	0	1122596	eqm10_NoEyeNmodel1_dir	90	H	gazeCOD	GazeCoDxp	1	400	0	1122296	2	1122196
GazeCoD_1Model_male	11	2	21	<?xml version="1.0"?>\n<Clock xmlns:dt="urn:schemas-microsoft-com:datatypes"><Description dt:dt="string">E-Prime Primary Realtime Clock</Description><StartTime><Timestamp dt:dt="int">0</Timestamp><DateUtc dt:dt="string">2017-05-10T09:56:40Z</DateUtc></StartTime><FrequencyChanges><FrequencyChange><Frequency dt:dt="r8">3312919</Frequency><Timestamp dt:dt="r8">25137225858</Timestamp><Current dt:dt="…	60.003	1	right	-631934881	2017-10-05	11:56:40	09:56:40	female	568	{LEFTARROW}	53							0	1124912	1124630	{LEFTARROW}	282	1123507	1123180	827	left4,8	4	17	547	mask4	0	1124613	0	1124413	eqm10_NoEyeNmodel1_dir	0	V	gazeCOD	GazeCoDxp	1	400	0	1124113	6	1124013
GazeCoD_1Model_male	11	2	21	<?xml version="1.0"?>\n<Clock xmlns:dt="urn:schemas-microsoft-com:datatypes"><Description dt:dt="string">E-Prime Primary Realtime Clock</Description><StartTime><Timestamp dt:dt="int">0</Timestamp><DateUtc dt:dt="string">2017-05-10T09:56:40Z</DateUtc></StartTime><FrequencyChanges><FrequencyChange><Frequency dt:dt="r8">3312919</Frequency><Timestamp dt:dt="r8">25137225858</Timestamp><Current dt:dt="…	60.003	1	right	-631934881	2017-10-05	11:56:40	09:56:40	female	569	{RIGHTARROW}	46							0	1126896	1126513	{DOWNARROW}	383	1125388	1124930	958	right1,6	18	17	548	mask18	0	1126496	0	1126296	eqm10_NoEyeNmodel1_dir	90	H	gazeCOD	GazeCoDxp	0	400	0	1125996	8	1125896
GazeCoD_1Model_male	11	2	21	<?xml version="1.0"?>\n<Clock xmlns:dt="urn:schemas-microsoft-com:datatypes"><Description dt:dt="string">E-Prime Primary Realtime Clock</Description><StartTime><Timestamp dt:dt="int">0</Timestamp><DateUtc dt:dt="string">2017-05-10T09:56:40Z</DateUtc></StartTime><FrequencyChanges><FrequencyChange><Frequency dt:dt="r8">3312919</Frequency><Timestamp dt:dt="r8">25137225858</Timestamp><Current dt:dt="…	60.003	1	right	-631934881	2017-10-05	11:56:40	09:56:40	female	570	{LEFTARROW}	49							0	1128856	1128530	{DOWNARROW}	325	1127403	1126913	990	left1,6	24	17	549	mask24	0	1128513	0	1128313	eqm10_NoEyeNmodel1_dir	90	HV	gazeCOD	GazeCoDxp	0	400	0	1128013	10	1127913
GazeCoD_1Model_male	11	2	21	<?xml version="1.0"?>\n<Clock xmlns:dt="urn:schemas-microsoft-com:datatypes"><Description dt:dt="string">E-Prime Primary Realtime Clock</Description><StartTime><Timestamp dt:dt="int">0</Timestamp><DateUtc dt:dt="string">2017-05-10T09:56:40Z</DateUtc></StartTime><FrequencyChanges><FrequencyChange><Frequency dt:dt="r8">3312919</Frequency><Timestamp dt:dt="r8">25137225858</Timestamp><Current dt:dt="…	60.003	1	right	-631934881	2017-10-05	11:56:40	09:56:40	female	571	{RIGHTARROW}	46							0	1130719	1130463	{DOWNARROW}	256	1129352	1128879	973	right1,6	7	17	550	mask7	0	1130446	-1	1130246	eqm10_NoEyeNmodel1_dir	0	V	gazeCOD	GazeCoDxp	0	400	0	1129947	-5	1129847
GazeCoD_1Model_male	11	2	21	<?xml version="1.0"?>\n<Clock xmlns:dt="urn:schemas-microsoft-com:datatypes"><Description dt:dt="string">E-Prime Primary Realtime Clock</Description><StartTime><Timestamp dt:dt="int">0</Timestamp><DateUtc dt:dt="string">2017-05-10T09:56:40Z</DateUtc></StartTime><FrequencyChanges><FrequencyChange><Frequency dt:dt="r8">3312919</Frequency><Timestamp dt:dt="r8">25137225858</Timestamp><Current dt:dt="…	60.003	1	right	-631934881	2017-10-05	11:56:40	09:56:40	female	572	{LEFTARROW}	49							0	1133711	1133279	{DOWNARROW}	432	1132647	1132613	892	left1,6	13	17	551	mask13	0	1133263	0	1133063	eqm10_NoEyeNmodel1_dir	90	H	gazeCOD	GazeCoDxp	0	400	0	1132763	16	1132663
GazeCoD_1Model_male	11	2	21	<?xml version="1.0"?>\n<Clock xmlns:dt="urn:schemas-microsoft-com:datatypes"><Description dt:dt="string">E-Prime Primary Realtime Clock</Description><StartTime><Timestamp dt:dt="int">0</Timestamp><DateUtc dt:dt="string">2017-05-10T09:56:40Z</DateUtc></StartTime><FrequencyChanges><FrequencyChange><Frequency dt:dt="r8">3312919</Frequency><Timestamp dt:dt="r8">25137225858</Timestamp><Current dt:dt="…	60.003	1	right	-631934881	2017-10-05	11:56:40	09:56:40	female	573	{LEFTARROW}	53							0	1135263	1135146	{DOWNARROW}	117	1134023	1133729	794	left4,8	15	17	552	mask15	0	1135129	0	1134929	eqm10_NoEyeNmodel1_dir	90	H	gazeCOD	GazeCoDxp	0	400	0	1134629	6	1134529
GazeCoD_1Model_male	11	2	21	<?xml version="1.0"?>\n<Clock xmlns:dt="urn:schemas-microsoft-com:datatypes"><Description dt:dt="string">E-Prime Primary Realtime Clock</Description><StartTime><Timestamp dt:dt="int">0</Timestamp><DateUtc dt:dt="string">2017-05-10T09:56:40Z</DateUtc></StartTime><FrequencyChanges><FrequencyChange><Frequency dt:dt="r8">3312919</Frequency><Timestamp dt:dt="r8">25137225858</Timestamp><Current dt:dt="…	60.003	1	right	-631934881	2017-10-05	11:56:40	09:56:40	female	574	{LEFTARROW}	78							0	1136991	1136762	{LEFTARROW}	229	1135639	1135279	860	left8	6	17	553	mask6	0	1136746	0	1136546	eqm10_NoEyeNmodel1_dir	0	V	gazeCOD	GazeCoDxp	1	400	0	1136246	7	1136146
GazeCoD_1Model_male	11	2	21	<?xml version="1.0"?>\n<Clock xmlns:dt="urn:schemas-microsoft-com:datatypes"><Description dt:dt="string">E-Prime Primary Realtime Clock</Description><StartTime><Timestamp dt:dt="int">0</Timestamp><DateUtc dt:dt="string">2017-05-10T09:56:40Z</DateUtc></StartTime><FrequencyChanges><FrequencyChange><Frequency dt:dt="r8">3312919</Frequency><Timestamp dt:dt="r8">25137225858</Timestamp><Current dt:dt="…	60.003	1	right	-631934881	2017-10-05	11:56:40	09:56:40	female	575	{DOWNARROW}	79							0	1138815	1138496	{LEFTARROW}	319	1137385	1137012	873	DG0	1	17	554	mask1	0	1138479	-1	1138279	eqm10_NoEyeNmodel1_dir	0	V	gazeCOD	GazeCoDxp	0	400	0	1137980	-5	1137880
GazeCoD_1Model_male	11	2	21	<?xml version="1.0"?>\n<Clock xmlns:dt="urn:schemas-microsoft-com:datatypes"><Description dt:dt="string">E-Prime Primary Realtime Clock</Description><StartTime><Timestamp dt:dt="int">0</Timestamp><DateUtc dt:dt="string">2017-05-10T09:56:40Z</DateUtc></StartTime><FrequencyChanges><FrequencyChange><Frequency dt:dt="r8">3312919</Frequency><Timestamp dt:dt="r8">25137225858</Timestamp><Current dt:dt="…	60.003	1	right	-631934881	2017-10-05	11:56:40	09:56:40	female	576	{LEFTARROW}	51							0	1140359	1140279	{DOWNARROW}	80	1139167	1138829	838	left3,2	3	17	555	mask3	0	1140262	0	1140062	eqm10_NoEyeNmodel1_dir	0	V	gazeCOD	GazeCoDxp	0	400	0	1139762	-5	1139662
GazeCoD_1Model_male	11	2	21	<?xml version="1.0"?>\n<Clock xmlns:dt="urn:schemas-microsoft-com:datatypes"><Description dt:dt="string">E-Prime Primary Realtime Clock</Description><StartTime><Timestamp dt:dt="int">0</Timestamp><DateUtc dt:dt="string">2017-05-10T09:56:40Z</DateUtc></StartTime><FrequencyChanges><FrequencyChange><Frequency dt:dt="r8">3312919</Frequency><Timestamp dt:dt="r8">25137225858</Timestamp><Current dt:dt="…	60.003	1	right	-631934881	2017-10-05	11:56:40	09:56:40	female	577	{RIGHTARROW}	77							0	1142007	1141829	{RIGHTARROW}	178	1140703	1140379	824	right8	33	17	556	mask33	0	1141812	0	1141612	eqm10_NoEyeNmodel1_dir	90	HV	gazeCOD	GazeCoDxp	1	400	0	1141312	9	1141212
GazeCoD_1Model_male	11	2	21	<?xml version="1.0"?>\n<Clock xmlns:dt="urn:schemas-microsoft-com:datatypes"><Description dt:dt="string">E-Prime Primary Realtime Clock</Description><StartTime><Timestamp dt:dt="int">0</Timestamp><DateUtc dt:dt="string">2017-05-10T09:56:40Z</DateUtc></StartTime><FrequencyChanges><FrequencyChange><Frequency dt:dt="r8">3312919</Frequency><Timestamp dt:dt="r8">25137225858</Timestamp><Current dt:dt="…	60.003	1	right	-631934881	2017-10-05	11:56:40	09:56:40	female	578	{DOWNARROW}	79							0	1143599	1143445	{RIGHTARROW}	154	1142321	1142029	792	DG0	23	17	557	mask23	0	1143429	0	1143229	eqm10_NoEyeNmodel1_dir	90	HV	gazeCOD	GazeCoDxp	0	400	0	1142929	8	1142829
GazeCoD_1Model_male	11	2	21	<?xml version="1.0"?>\n<Clock xmlns:dt="urn:schemas-microsoft-com:datatypes"><Description dt:dt="string">E-Prime Primary Realtime Clock</Description><StartTime><Timestamp dt:dt="int">0</Timestamp><DateUtc dt:dt="string">2017-05-10T09:56:40Z</DateUtc></StartTime><FrequencyChanges><FrequencyChange><Frequency dt:dt="r8">3312919</Frequency><Timestamp dt:dt="r8">25137225858</Timestamp><Current dt:dt="…	60.003	1	right	-631934881	2017-10-05	11:56:40	09:56:40	female	579	{RIGHTARROW}	46							0	1145423	1145195	{RIGHTARROW}	228	1144079	1143612	967	right1,6	29	17	558	mask29	0	1145179	0	1144979	eqm10_NoEyeNmodel1_dir	90	HV	gazeCOD	GazeCoDxp	1	400	0	1144679	0	1144579
GazeCoD_1Model_male	11	2	21	<?xml version="1.0"?>\n<Clock xmlns:dt="urn:schemas-microsoft-com:datatypes"><Description dt:dt="string">E-Prime Primary Realtime Clock</Description><StartTime><Timestamp dt:dt="int">0</Timestamp><DateUtc dt:dt="string">2017-05-10T09:56:40Z</DateUtc></StartTime><FrequencyChanges><FrequencyChange><Frequency dt:dt="r8">3312919</Frequency><Timestamp dt:dt="r8">25137225858</Timestamp><Current dt:dt="…	60.003	1	right	-631934881	2017-10-05	11:56:40	09:56:40	female	580	{RIGHTARROW}	40							0	1147111	1146912	{RIGHTARROW}	199	1145792	1145445	847	right6,4	32	17	559	mask32	0	1146895	0	1146695	eqm10_NoEyeNmodel1_dir	90	HV	gazeCOD	GazeCoDxp	1	400	0	1146395	3	1146295
GazeCoD_1Model_male	11	2	21	<?xml version="1.0"?>\n<Clock xmlns:dt="urn:schemas-microsoft-com:datatypes"><Description dt:dt="string">E-Prime Primary Realtime Clock</Description><StartTime><Timestamp dt:dt="int">0</Timestamp><DateUtc dt:dt="string">2017-05-10T09:56:40Z</DateUtc></StartTime><FrequencyChanges><FrequencyChange><Frequency dt:dt="r8">3312919</Frequency><Timestamp dt:dt="r8">25137225858</Timestamp><Current dt:dt="…	60.003	1	right	-631934881	2017-10-05	11:56:40	09:56:40	female	581	{RIGHTARROW}	42							0	1148959	1148745	{RIGHTARROW}	214	1147626	1147129	997	right4,8	9	17	560	mask9	0	1148729	0	1148529	eqm10_NoEyeNmodel1_dir	0	V	gazeCOD	GazeCoDxp	1	400	0	1148229	3	1148129
[truncated: 1,441 more rows]
[truncated: 3 more columns]
