# Supplementary material for: Fixed or flexible? Orientation preference in identity and gaze processing in humans
Source: PLoS One. 2019 Jan 25;14(1):e0210503. doi: 10.1371/journal.pone.0210503 (PMC6347268; doi:10.1371/journal.pone.0210503)
Supplement: S3 File — Eprime log files were merged across gaze experiment sessions. (ZIP) [file pone.0210503.s005.zip › GazeCoD_1Model_male-12_merged.xlsx]

## Sheet: GazeCoD_1Model_male-12_merged
E:\GAZE\Gaze_data\GazeCoD_data\individual\edat_xlsx\GazeCoD_1Model_male-12_merged.emrg2
ExperimentName	Subject	Session	Age	Clock.Information	Display.RefreshRate	Group	Handedness	RandomSeed	SessionDate	SessionTime	SessionTimeUtc	Sex	Block	Correct	Direction	FamiFiltered	FamiFiltered.Cycle	FamiFiltered.Sample	FamiFullSpectrum	FamiFullSpectrum.Cycle	FamiFullSpectrum.Sample	fixation.ACC	fixation.OffsetTime	fixation.OnsetTime	fixation.RESP	fixation.RT	fixation4.OffsetTime	fixation4.OnsetTime	fixdur	Gaze	GazeCoDxp	GazeCoDxp.Cycle	GazeCoDxp.Sample	mask	MASK.DurationError	MASK.OffsetTime	MASK.OnsetDelay	MASK.OnsetTime	Model	Orientation	Orilabel	Procedure	Running	STIMULUS.ACC	STIMULUS.Duration	STIMULUS.DurationError	STIMULUS.OffsetTime	STIMULUS.OnsetDelay	STIMULUS.OnsetTime
GazeCoD_1Model_male	12	1	25	<?xml version="1.0"?>\n<Clock xmlns:dt="urn:schemas-microsoft-com:datatypes"><Description dt:dt="string">E-Prime Primary Realtime Clock</Description><StartTime><Timestamp dt:dt="int">0</Timestamp><DateUtc dt:dt="string">2017-05-09T09:02:17Z</DateUtc></StartTime><FrequencyChanges><FrequencyChange><Frequency dt:dt="r8">3312949</Frequency><Timestamp dt:dt="r8">10854516991</Timestamp><Current dt:dt="…	60.004	1	right	-2029745651	2017-09-05	11:02:18	09:02:18	female	1	{DOWNARROW}	79				4	1	1	0	258673	257596	{DOWNARROW}	1077	256477	256129	848					mask25	0	257579	0	257379	eqf04_NoEyeNmodel6_dir	eq		Fami	FamiFullSpectrum	1	400	0	257079	2	256979
GazeCoD_1Model_male	12	1	25	<?xml version="1.0"?>\n<Clock xmlns:dt="urn:schemas-microsoft-com:datatypes"><Description dt:dt="string">E-Prime Primary Realtime Clock</Description><StartTime><Timestamp dt:dt="int">0</Timestamp><DateUtc dt:dt="string">2017-05-09T09:02:17Z</DateUtc></StartTime><FrequencyChanges><FrequencyChange><Frequency dt:dt="r8">3312949</Frequency><Timestamp dt:dt="r8">10854516991</Timestamp><Current dt:dt="…	60.004	1	right	-2029745651	2017-09-05	11:02:18	09:02:18	female	2	{RIGHTARROW}	77				5	1	2	0	261097	260696	{RIGHTARROW}	401	259576	259213	863					mask26	0	260679	0	260479	eqf04_NoEyeNmodel6_dir	eq		Fami	FamiFullSpectrum	1	400	0	260179	3	260079
GazeCoD_1Model_male	12	1	25	<?xml version="1.0"?>\n<Clock xmlns:dt="urn:schemas-microsoft-com:datatypes"><Description dt:dt="string">E-Prime Primary Realtime Clock</Description><StartTime><Timestamp dt:dt="int">0</Timestamp><DateUtc dt:dt="string">2017-05-09T09:02:17Z</DateUtc></StartTime><FrequencyChanges><FrequencyChange><Frequency dt:dt="r8">3312949</Frequency><Timestamp dt:dt="r8">10854516991</Timestamp><Current dt:dt="…	60.004	1	right	-2029745651	2017-09-05	11:02:18	09:02:18	female	3	{DOWNARROW}	79				1	1	3	0	263409	263046	{DOWNARROW}	363	261920	261629	791					mask22	0	263029	0	262829	eqf04_NoEyeNmodel6_dir	eq		Fami	FamiFullSpectrum	1	400	0	262529	9	262429
GazeCoD_1Model_male	12	1	25	<?xml version="1.0"?>\n<Clock xmlns:dt="urn:schemas-microsoft-com:datatypes"><Description dt:dt="string">E-Prime Primary Realtime Clock</Description><StartTime><Timestamp dt:dt="int">0</Timestamp><DateUtc dt:dt="string">2017-05-09T09:02:17Z</DateUtc></StartTime><FrequencyChanges><FrequencyChange><Frequency dt:dt="r8">3312949</Frequency><Timestamp dt:dt="r8">10854516991</Timestamp><Current dt:dt="…	60.004	1	right	-2029745651	2017-09-05	11:02:18	09:02:18	female	4	{RIGHTARROW}	77				6	1	4	0	265905	265445	{RIGHTARROW}	460	264331	263962	869					mask27	0	265429	0	265229	eqf04_NoEyeNmodel6_dir	eq		Fami	FamiFullSpectrum	1	400	0	264929	-2	264829
GazeCoD_1Model_male	12	1	25	<?xml version="1.0"?>\n<Clock xmlns:dt="urn:schemas-microsoft-com:datatypes"><Description dt:dt="string">E-Prime Primary Realtime Clock</Description><StartTime><Timestamp dt:dt="int">0</Timestamp><DateUtc dt:dt="string">2017-05-09T09:02:17Z</DateUtc></StartTime><FrequencyChanges><FrequencyChange><Frequency dt:dt="r8">3312949</Frequency><Timestamp dt:dt="r8">10854516991</Timestamp><Current dt:dt="…	60.004	1	right	-2029745651	2017-09-05	11:02:18	09:02:18	female	5	{LEFTARROW}	78				12	1	5	0	268305	268045	{LEFTARROW}	260	266925	266445	980					mask33	0	268029	0	267829	eqf04_NoEyeNmodel6_dir	eq		Fami	FamiFullSpectrum	1	400	0	267529	4	267429
GazeCoD_1Model_male	12	1	25	<?xml version="1.0"?>\n<Clock xmlns:dt="urn:schemas-microsoft-com:datatypes"><Description dt:dt="string">E-Prime Primary Realtime Clock</Description><StartTime><Timestamp dt:dt="int">0</Timestamp><DateUtc dt:dt="string">2017-05-09T09:02:17Z</DateUtc></StartTime><FrequencyChanges><FrequencyChange><Frequency dt:dt="r8">3312949</Frequency><Timestamp dt:dt="r8">10854516991</Timestamp><Current dt:dt="…	60.004	1	right	-2029745651	2017-09-05	11:02:18	09:02:18	female	6	{RIGHTARROW}	77				7	1	6	0	270481	270312	{RIGHTARROW}	169	269192	268845	847					mask28	0	270295	0	270095	eqf04_NoEyeNmodel6_dir	eq		Fami	FamiFullSpectrum	1	400	0	269795	3	269695
GazeCoD_1Model_male	12	1	25	<?xml version="1.0"?>\n<Clock xmlns:dt="urn:schemas-microsoft-com:datatypes"><Description dt:dt="string">E-Prime Primary Realtime Clock</Description><StartTime><Timestamp dt:dt="int">0</Timestamp><DateUtc dt:dt="string">2017-05-09T09:02:17Z</DateUtc></StartTime><FrequencyChanges><FrequencyChange><Frequency dt:dt="r8">3312949</Frequency><Timestamp dt:dt="r8">10854516991</Timestamp><Current dt:dt="…	60.004	1	right	-2029745651	2017-09-05	11:02:18	09:02:18	female	7	{DOWNARROW}	79				2	1	7	0	272937	272562	{DOWNARROW}	374	271444	271029	915					mask23	0	272545	0	272345	eqf04_NoEyeNmodel6_dir	eq		Fami	FamiFullSpectrum	1	400	0	272045	1	271945
GazeCoD_1Model_male	12	1	25	<?xml version="1.0"?>\n<Clock xmlns:dt="urn:schemas-microsoft-com:datatypes"><Description dt:dt="string">E-Prime Primary Realtime Clock</Description><StartTime><Timestamp dt:dt="int">0</Timestamp><DateUtc dt:dt="string">2017-05-09T09:02:17Z</DateUtc></StartTime><FrequencyChanges><FrequencyChange><Frequency dt:dt="r8">3312949</Frequency><Timestamp dt:dt="r8">10854516991</Timestamp><Current dt:dt="…	60.004	1	right	-2029745651	2017-09-05	11:02:18	09:02:18	female	8	{LEFTARROW}	78				11	1	8	0	275312	275028	{LEFTARROW}	284	273913	273478	935					mask32	0	275012	0	274812	eqf04_NoEyeNmodel6_dir	eq		Fami	FamiFullSpectrum	1	400	0	274512	-1	274412
GazeCoD_1Model_male	12	1	25	<?xml version="1.0"?>\n<Clock xmlns:dt="urn:schemas-microsoft-com:datatypes"><Description dt:dt="string">E-Prime Primary Realtime Clock</Description><StartTime><Timestamp dt:dt="int">0</Timestamp><DateUtc dt:dt="string">2017-05-09T09:02:17Z</DateUtc></StartTime><FrequencyChanges><FrequencyChange><Frequency dt:dt="r8">3312949</Frequency><Timestamp dt:dt="r8">10854516991</Timestamp><Current dt:dt="…	60.004	1	right	-2029745651	2017-09-05	11:02:18	09:02:18	female	9	{LEFTARROW}	78				10	1	9	0	277720	277445	{LEFTARROW}	275	276318	275845	973					mask31	0	277428	0	277228	eqf04_NoEyeNmodel6_dir	eq		Fami	FamiFullSpectrum	1	400	0	276928	10	276828
GazeCoD_1Model_male	12	1	25	<?xml version="1.0"?>\n<Clock xmlns:dt="urn:schemas-microsoft-com:datatypes"><Description dt:dt="string">E-Prime Primary Realtime Clock</Description><StartTime><Timestamp dt:dt="int">0</Timestamp><DateUtc dt:dt="string">2017-05-09T09:02:17Z</DateUtc></StartTime><FrequencyChanges><FrequencyChange><Frequency dt:dt="r8">3312949</Frequency><Timestamp dt:dt="r8">10854516991</Timestamp><Current dt:dt="…	60.004	1	right	-2029745651	2017-09-05	11:02:18	09:02:18	female	10	{LEFTARROW}	78				9	1	10	0	280088	279811	{LEFTARROW}	277	278694	278261	933					mask30	0	279795	0	279595	eqf04_NoEyeNmodel6_dir	eq		Fami	FamiFullSpectrum	1	400	0	279295	1	279195
GazeCoD_1Model_male	12	1	25	<?xml version="1.0"?>\n<Clock xmlns:dt="urn:schemas-microsoft-com:datatypes"><Description dt:dt="string">E-Prime Primary Realtime Clock</Description><StartTime><Timestamp dt:dt="int">0</Timestamp><DateUtc dt:dt="string">2017-05-09T09:02:17Z</DateUtc></StartTime><FrequencyChanges><FrequencyChange><Frequency dt:dt="r8">3312949</Frequency><Timestamp dt:dt="r8">10854516991</Timestamp><Current dt:dt="…	60.004	1	right	-2029745651	2017-09-05	11:02:18	09:02:18	female	11	{RIGHTARROW}	77				8	1	11	0	282168	282111	{RIGHTARROW}	57	280999	280628	871					mask29	0	282095	0	281895	eqf04_NoEyeNmodel6_dir	eq		Fami	FamiFullSpectrum	1	400	0	281595	-4	281495
GazeCoD_1Model_male	12	1	25	<?xml version="1.0"?>\n<Clock xmlns:dt="urn:schemas-microsoft-com:datatypes"><Description dt:dt="string">E-Prime Primary Realtime Clock</Description><StartTime><Timestamp dt:dt="int">0</Timestamp><DateUtc dt:dt="string">2017-05-09T09:02:17Z</DateUtc></StartTime><FrequencyChanges><FrequencyChange><Frequency dt:dt="r8">3312949</Frequency><Timestamp dt:dt="r8">10854516991</Timestamp><Current dt:dt="…	60.004	1	right	-2029745651	2017-09-05	11:02:18	09:02:18	female	12	{DOWNARROW}	79				3	1	12	0	284480	284111	{DOWNARROW}	369	282997	282711	786					mask24	0	284094	0	283894	eqf04_NoEyeNmodel6_dir	eq		Fami	FamiFullSpectrum	1	400	0	283594	-3	283494
GazeCoD_1Model_male	12	1	25	<?xml version="1.0"?>\n<Clock xmlns:dt="urn:schemas-microsoft-com:datatypes"><Description dt:dt="string">E-Prime Primary Realtime Clock</Description><StartTime><Timestamp dt:dt="int">0</Timestamp><DateUtc dt:dt="string">2017-05-09T09:02:17Z</DateUtc></StartTime><FrequencyChanges><FrequencyChange><Frequency dt:dt="r8">3312949</Frequency><Timestamp dt:dt="r8">10854516991</Timestamp><Current dt:dt="…	60.004	1	right	-2029745651	2017-09-05	11:02:18	09:02:18	female	13	{DOWNARROW}	79	4	1	1				0	294719	294044	{DOWNARROW}	675	292922	292544	878					mask13	0	294027	0	293827	eqf04_NoEyeNmodel6_dir	90		FamiFilt	FamiFiltered	1	400	0	293527	5	293427
GazeCoD_1Model_male	12	1	25	<?xml version="1.0"?>\n<Clock xmlns:dt="urn:schemas-microsoft-com:datatypes"><Description dt:dt="string">E-Prime Primary Realtime Clock</Description><StartTime><Timestamp dt:dt="int">0</Timestamp><DateUtc dt:dt="string">2017-05-09T09:02:17Z</DateUtc></StartTime><FrequencyChanges><FrequencyChange><Frequency dt:dt="r8">3312949</Frequency><Timestamp dt:dt="r8">10854516991</Timestamp><Current dt:dt="…	60.004	1	right	-2029745651	2017-09-05	11:02:18	09:02:18	female	14	{DOWNARROW}	79	1	1	2				0	296351	296210	{DOWNARROW}	141	295084	294744	840					mask1	0	296194	0	295994	eqf04_NoEyeNmodel6_dir	0		FamiFilt	FamiFiltered	1	400	0	295694	10	295594
GazeCoD_1Model_male	12	1	25	<?xml version="1.0"?>\n<Clock xmlns:dt="urn:schemas-microsoft-com:datatypes"><Description dt:dt="string">E-Prime Primary Realtime Clock</Description><StartTime><Timestamp dt:dt="int">0</Timestamp><DateUtc dt:dt="string">2017-05-09T09:02:17Z</DateUtc></StartTime><FrequencyChanges><FrequencyChange><Frequency dt:dt="r8">3312949</Frequency><Timestamp dt:dt="r8">10854516991</Timestamp><Current dt:dt="…	60.004	1	right	-2029745651	2017-09-05	11:02:18	09:02:18	female	15	{RIGHTARROW}	77	5	1	3				0	298111	297894	{RIGHTARROW}	217	296782	296377	905					mask14	0	297877	0	297677	eqf04_NoEyeNmodel6_dir	90		FamiFilt	FamiFiltered	1	400	0	297377	-5	297277
GazeCoD_1Model_male	12	1	25	<?xml version="1.0"?>\n<Clock xmlns:dt="urn:schemas-microsoft-com:datatypes"><Description dt:dt="string">E-Prime Primary Realtime Clock</Description><StartTime><Timestamp dt:dt="int">0</Timestamp><DateUtc dt:dt="string">2017-05-09T09:02:17Z</DateUtc></StartTime><FrequencyChanges><FrequencyChange><Frequency dt:dt="r8">3312949</Frequency><Timestamp dt:dt="r8">10854516991</Timestamp><Current dt:dt="…	60.004	1	right	-2029745651	2017-09-05	11:02:18	09:02:18	female	16	{LEFTARROW}	78	6	1	4				0	299847	299694	{LEFTARROW}	153	298571	298127	944					mask15	0	299677	0	299477	eqf04_NoEyeNmodel6_dir	90		FamiFilt	FamiFiltered	1	400	0	299177	6	299077
GazeCoD_1Model_male	12	1	25	<?xml version="1.0"?>\n<Clock xmlns:dt="urn:schemas-microsoft-com:datatypes"><Description dt:dt="string">E-Prime Primary Realtime Clock</Description><StartTime><Timestamp dt:dt="int">0</Timestamp><DateUtc dt:dt="string">2017-05-09T09:02:17Z</DateUtc></StartTime><FrequencyChanges><FrequencyChange><Frequency dt:dt="r8">3312949</Frequency><Timestamp dt:dt="r8">10854516991</Timestamp><Current dt:dt="…	60.004	1	right	-2029745651	2017-09-05	11:02:18	09:02:18	female	17	{LEFTARROW}	78	3	1	5				0	301407	301360	{DOWNARROW}	47	300240	299877	863					mask9	0	301344	0	301144	eqf04_NoEyeNmodel6_dir	0		FamiFilt	FamiFiltered	0	400	0	300844	4	300744
GazeCoD_1Model_male	12	1	25	<?xml version="1.0"?>\n<Clock xmlns:dt="urn:schemas-microsoft-com:datatypes"><Description dt:dt="string">E-Prime Primary Realtime Clock</Description><StartTime><Timestamp dt:dt="int">0</Timestamp><DateUtc dt:dt="string">2017-05-09T09:02:17Z</DateUtc></StartTime><FrequencyChanges><FrequencyChange><Frequency dt:dt="r8">3312949</Frequency><Timestamp dt:dt="r8">10854516991</Timestamp><Current dt:dt="…	60.004	1	right	-2029745651	2017-09-05	11:02:18	09:02:18	female	18	{RIGHTARROW}	77	8	1	6				0	303135	303027	{RIGHTARROW}	108	301907	301427	980					mask26	0	303010	0	302810	eqf04_NoEyeNmodel6_dir	90		FamiFilt	FamiFiltered	1	400	0	302510	3	302410
GazeCoD_1Model_male	12	1	25	<?xml version="1.0"?>\n<Clock xmlns:dt="urn:schemas-microsoft-com:datatypes"><Description dt:dt="string">E-Prime Primary Realtime Clock</Description><StartTime><Timestamp dt:dt="int">0</Timestamp><DateUtc dt:dt="string">2017-05-09T09:02:17Z</DateUtc></StartTime><FrequencyChanges><FrequencyChange><Frequency dt:dt="r8">3312949</Frequency><Timestamp dt:dt="r8">10854516991</Timestamp><Current dt:dt="…	60.004	1	right	-2029745651	2017-09-05	11:02:18	09:02:18	female	19	{LEFTARROW}	78	9	1	7				0	305015	304743	{LEFTARROW}	272	303618	303160	958					mask27	0	304727	0	304527	eqf04_NoEyeNmodel6_dir	90		FamiFilt	FamiFiltered	1	400	0	304227	9	304127
GazeCoD_1Model_male	12	1	25	<?xml version="1.0"?>\n<Clock xmlns:dt="urn:schemas-microsoft-com:datatypes"><Description dt:dt="string">E-Prime Primary Realtime Clock</Description><StartTime><Timestamp dt:dt="int">0</Timestamp><DateUtc dt:dt="string">2017-05-09T09:02:17Z</DateUtc></StartTime><FrequencyChanges><FrequencyChange><Frequency dt:dt="r8">3312949</Frequency><Timestamp dt:dt="r8">10854516991</Timestamp><Current dt:dt="…	60.004	1	right	-2029745651	2017-09-05	11:02:18	09:02:18	female	20	{RIGHTARROW}	77	2	1	8				0	306615	306460	{DOWNARROW}	155	305335	305043	792					mask5	0	306443	0	306243	eqf04_NoEyeNmodel6_dir	0		FamiFilt	FamiFiltered	0	400	0	305943	8	305843
GazeCoD_1Model_male	12	1	25	<?xml version="1.0"?>\n<Clock xmlns:dt="urn:schemas-microsoft-com:datatypes"><Description dt:dt="string">E-Prime Primary Realtime Clock</Description><StartTime><Timestamp dt:dt="int">0</Timestamp><DateUtc dt:dt="string">2017-05-09T09:02:17Z</DateUtc></StartTime><FrequencyChanges><FrequencyChange><Frequency dt:dt="r8">3312949</Frequency><Timestamp dt:dt="r8">10854516991</Timestamp><Current dt:dt="…	60.004	1	right	-2029745651	2017-09-05	11:02:18	09:02:18	female	21	{DOWNARROW}	79	7	1	9				0	308255	308193	{DOWNARROW}	62	307078	306643	935					mask25	0	308176	0	307976	eqf04_NoEyeNmodel6_dir	90		FamiFilt	FamiFiltered	1	400	0	307676	-2	307576
GazeCoD_1Model_male	12	1	25	<?xml version="1.0"?>\n<Clock xmlns:dt="urn:schemas-microsoft-com:datatypes"><Description dt:dt="string">E-Prime Primary Realtime Clock</Description><StartTime><Timestamp dt:dt="int">0</Timestamp><DateUtc dt:dt="string">2017-05-09T09:02:17Z</DateUtc></StartTime><FrequencyChanges><FrequencyChange><Frequency dt:dt="r8">3312949</Frequency><Timestamp dt:dt="r8">10854516991</Timestamp><Current dt:dt="…	60.004	1	right	-2029745651	2017-09-05	11:02:18	09:02:18	female	22	{LEFTARROW}	53							0	336349	336058	{LEFTARROW}	291	334932	334492	940	left4,8	26	1	1	mask26	0	336042	0	335842	eqm10_NoEyeNmodel1_dir	90	HV	gazeCOD	GazeCoDxp	1	400	0	335542	10	335442
GazeCoD_1Model_male	12	1	25	<?xml version="1.0"?>\n<Clock xmlns:dt="urn:schemas-microsoft-com:datatypes"><Description dt:dt="string">E-Prime Primary Realtime Clock</Description><StartTime><Timestamp dt:dt="int">0</Timestamp><DateUtc dt:dt="string">2017-05-09T09:02:17Z</DateUtc></StartTime><FrequencyChanges><FrequencyChange><Frequency dt:dt="r8">3312949</Frequency><Timestamp dt:dt="r8">10854516991</Timestamp><Current dt:dt="…	60.004	1	right	-2029745651	2017-09-05	11:02:18	09:02:18	female	23	{LEFTARROW}	49							0	338005	337925	{DOWNARROW}	80	336799	336375	924	left1,6	2	1	2	mask2	0	337908	0	337708	eqm10_NoEyeNmodel1_dir	0	V	gazeCOD	GazeCoDxp	0	400	0	337408	9	337308
GazeCoD_1Model_male	12	1	25	<?xml version="1.0"?>\n<Clock xmlns:dt="urn:schemas-microsoft-com:datatypes"><Description dt:dt="string">E-Prime Primary Realtime Clock</Description><StartTime><Timestamp dt:dt="int">0</Timestamp><DateUtc dt:dt="string">2017-05-09T09:02:17Z</DateUtc></StartTime><FrequencyChanges><FrequencyChange><Frequency dt:dt="r8">3312949</Frequency><Timestamp dt:dt="r8">10854516991</Timestamp><Current dt:dt="…	60.004	1	right	-2029745651	2017-09-05	11:02:18	09:02:18	female	24	{LEFTARROW}	49							0	339957	339558	{DOWNARROW}	399	338444	338025	919	left1,6	13	1	3	mask13	0	339541	0	339341	eqm10_NoEyeNmodel1_dir	90	H	gazeCOD	GazeCoDxp	0	400	0	339041	-3	338941
GazeCoD_1Model_male	12	1	25	<?xml version="1.0"?>\n<Clock xmlns:dt="urn:schemas-microsoft-com:datatypes"><Description dt:dt="string">E-Prime Primary Realtime Clock</Description><StartTime><Timestamp dt:dt="int">0</Timestamp><DateUtc dt:dt="string">2017-05-09T09:02:17Z</DateUtc></StartTime><FrequencyChanges><FrequencyChange><Frequency dt:dt="r8">3312949</Frequency><Timestamp dt:dt="r8">10854516991</Timestamp><Current dt:dt="…	60.004	1	right	-2029745651	2017-09-05	11:02:18	09:02:18	female	25	{DOWNARROW}	79							0	348100	341575	{DOWNARROW}	6525	340453	339975	978	DG0	23	1	4	mask23	0	341558	0	341358	eqm10_NoEyeNmodel1_dir	90	HV	gazeCOD	GazeCoDxp	1	400	0	341058	5	340958
GazeCoD_1Model_male	12	1	25	<?xml version="1.0"?>\n<Clock xmlns:dt="urn:schemas-microsoft-com:datatypes"><Description dt:dt="string">E-Prime Primary Realtime Clock</Description><StartTime><Timestamp dt:dt="int">0</Timestamp><DateUtc dt:dt="string">2017-05-09T09:02:17Z</DateUtc></StartTime><FrequencyChanges><FrequencyChange><Frequency dt:dt="r8">3312949</Frequency><Timestamp dt:dt="r8">10854516991</Timestamp><Current dt:dt="…	60.004	1	right	-2029745651	2017-09-05	11:02:18	09:02:18	female	26	{DOWNARROW}	79							0	349996	349674	{DOWNARROW}	322	348551	348124	927	DG0	1	1	5	mask1	0	349657	-1	349457	eqm10_NoEyeNmodel1_dir	0	V	gazeCOD	GazeCoDxp	1	400	0	349158	7	349058
GazeCoD_1Model_male	12	1	25	<?xml version="1.0"?>\n<Clock xmlns:dt="urn:schemas-microsoft-com:datatypes"><Description dt:dt="string">E-Prime Primary Realtime Clock</Description><StartTime><Timestamp dt:dt="int">0</Timestamp><DateUtc dt:dt="string">2017-05-09T09:02:17Z</DateUtc></StartTime><FrequencyChanges><FrequencyChange><Frequency dt:dt="r8">3312949</Frequency><Timestamp dt:dt="r8">10854516991</Timestamp><Current dt:dt="…	60.004	1	right	-2029745651	2017-09-05	11:02:18	09:02:18	female	27	{LEFTARROW}	53							0	351724	351541	{DOWNARROW}	183	350417	350024	893	left4,8	4	1	6	mask4	0	351524	0	351324	eqm10_NoEyeNmodel1_dir	0	V	gazeCOD	GazeCoDxp	0	400	0	351024	7	350924
GazeCoD_1Model_male	12	1	25	<?xml version="1.0"?>\n<Clock xmlns:dt="urn:schemas-microsoft-com:datatypes"><Description dt:dt="string">E-Prime Primary Realtime Clock</Description><StartTime><Timestamp dt:dt="int">0</Timestamp><DateUtc dt:dt="string">2017-05-09T09:02:17Z</DateUtc></StartTime><FrequencyChanges><FrequencyChange><Frequency dt:dt="r8">3312949</Frequency><Timestamp dt:dt="r8">10854516991</Timestamp><Current dt:dt="…	60.004	1	right	-2029745651	2017-09-05	11:02:18	09:02:18	female	28	{RIGHTARROW}	46							0	353260	353241	{DOWNARROW}	19	352116	351741	875	right1,6	7	1	7	mask7	0	353224	0	353024	eqm10_NoEyeNmodel1_dir	0	V	gazeCOD	GazeCoDxp	0	400	0	352724	8	352624
GazeCoD_1Model_male	12	1	25	<?xml version="1.0"?>\n<Clock xmlns:dt="urn:schemas-microsoft-com:datatypes"><Description dt:dt="string">E-Prime Primary Realtime Clock</Description><StartTime><Timestamp dt:dt="int">0</Timestamp><DateUtc dt:dt="string">2017-05-09T09:02:17Z</DateUtc></StartTime><FrequencyChanges><FrequencyChange><Frequency dt:dt="r8">3312949</Frequency><Timestamp dt:dt="r8">10854516991</Timestamp><Current dt:dt="…	60.004	1	right	-2029745651	2017-09-05	11:02:18	09:02:18	female	29	{LEFTARROW}	49							0	355004	354907	{LEFTARROW}	97	353783	353291	992	left1,6	24	1	8	mask24	0	354891	0	354691	eqm10_NoEyeNmodel1_dir	90	HV	gazeCOD	GazeCoDxp	1	400	0	354391	8	354291
GazeCoD_1Model_male	12	1	25	<?xml version="1.0"?>\n<Clock xmlns:dt="urn:schemas-microsoft-com:datatypes"><Description dt:dt="string">E-Prime Primary Realtime Clock</Description><StartTime><Timestamp dt:dt="int">0</Timestamp><DateUtc dt:dt="string">2017-05-09T09:02:17Z</DateUtc></StartTime><FrequencyChanges><FrequencyChange><Frequency dt:dt="r8">3312949</Frequency><Timestamp dt:dt="r8">10854516991</Timestamp><Current dt:dt="…	60.004	1	right	-2029745651	2017-09-05	11:02:18	09:02:18	female	30	{LEFTARROW}	78							0	356828	356624	{DOWNARROW}	204	355497	355024	973	left8	6	1	9	mask6	0	356607	0	356407	eqm10_NoEyeNmodel1_dir	0	V	gazeCOD	GazeCoDxp	0	400	0	356107	10	356007
GazeCoD_1Model_male	12	1	25	<?xml version="1.0"?>\n<Clock xmlns:dt="urn:schemas-microsoft-com:datatypes"><Description dt:dt="string">E-Prime Primary Realtime Clock</Description><StartTime><Timestamp dt:dt="int">0</Timestamp><DateUtc dt:dt="string">2017-05-09T09:02:17Z</DateUtc></StartTime><FrequencyChanges><FrequencyChange><Frequency dt:dt="r8">3312949</Frequency><Timestamp dt:dt="r8">10854516991</Timestamp><Current dt:dt="…	60.004	1	right	-2029745651	2017-09-05	11:02:18	09:02:18	female	31	{LEFTARROW}	51							0	358620	358357	{DOWNARROW}	263	357232	356857	875	left3,2	14	1	10	mask14	0	358340	0	358140	eqm10_NoEyeNmodel1_dir	90	H	gazeCOD	GazeCoDxp	0	400	0	357840	8	357740
GazeCoD_1Model_male	12	1	25	<?xml version="1.0"?>\n<Clock xmlns:dt="urn:schemas-microsoft-com:datatypes"><Description dt:dt="string">E-Prime Primary Realtime Clock</Description><StartTime><Timestamp dt:dt="int">0</Timestamp><DateUtc dt:dt="string">2017-05-09T09:02:17Z</DateUtc></StartTime><FrequencyChanges><FrequencyChange><Frequency dt:dt="r8">3312949</Frequency><Timestamp dt:dt="r8">10854516991</Timestamp><Current dt:dt="…	60.004	1	right	-2029745651	2017-09-05	11:02:18	09:02:18	female	32	{RIGHTARROW}	42							0	362052	360240	{DOWNARROW}	1812	359122	358640	982	right4,8	9	1	11	mask9	0	360224	0	360024	eqm10_NoEyeNmodel1_dir	0	V	gazeCOD	GazeCoDxp	0	400	0	359724	2	359624
GazeCoD_1Model_male	12	1	25	<?xml version="1.0"?>\n<Clock xmlns:dt="urn:schemas-microsoft-com:datatypes"><Description dt:dt="string">E-Prime Primary Realtime Clock</Description><StartTime><Timestamp dt:dt="int">0</Timestamp><DateUtc dt:dt="string">2017-05-09T09:02:17Z</DateUtc></StartTime><FrequencyChanges><FrequencyChange><Frequency dt:dt="r8">3312949</Frequency><Timestamp dt:dt="r8">10854516991</Timestamp><Current dt:dt="…	60.004	1	right	-2029745651	2017-09-05	11:02:18	09:02:18	female	33	{DOWNARROW}	79							0	364003	363557	{RIGHTARROW}	446	362433	362073	860	DG0	12	1	12	mask12	0	363540	0	363340	eqm10_NoEyeNmodel1_dir	90	H	gazeCOD	GazeCoDxp	0	400	0	363040	7	362940
GazeCoD_1Model_male	12	1	25	<?xml version="1.0"?>\n<Clock xmlns:dt="urn:schemas-microsoft-com:datatypes"><Description dt:dt="string">E-Prime Primary Realtime Clock</Description><StartTime><Timestamp dt:dt="int">0</Timestamp><DateUtc dt:dt="string">2017-05-09T09:02:17Z</DateUtc></StartTime><FrequencyChanges><FrequencyChange><Frequency dt:dt="r8">3312949</Frequency><Timestamp dt:dt="r8">10854516991</Timestamp><Current dt:dt="…	60.004	1	right	-2029745651	2017-09-05	11:02:18	09:02:18	female	34	{RIGHTARROW}	40							0	365931	364773	{RIGHTARROW}	1158	364115	364023	920	right6,4	21	1	13	mask21	0	364757	0	364557	eqm10_NoEyeNmodel1_dir	90	H	gazeCOD	GazeCoDxp	1	400	0	364257	42	364157
GazeCoD_1Model_male	12	1	25	<?xml version="1.0"?>\n<Clock xmlns:dt="urn:schemas-microsoft-com:datatypes"><Description dt:dt="string">E-Prime Primary Realtime Clock</Description><StartTime><Timestamp dt:dt="int">0</Timestamp><DateUtc dt:dt="string">2017-05-09T09:02:17Z</DateUtc></StartTime><FrequencyChanges><FrequencyChange><Frequency dt:dt="r8">3312949</Frequency><Timestamp dt:dt="r8">10854516991</Timestamp><Current dt:dt="…	60.004	1	right	-2029745651	2017-09-05	11:02:18	09:02:18	female	35	{RIGHTARROW}	44							0	367739	367540	{DOWNARROW}	199	366426	365957	969	right3,2	8	1	14	mask8	0	367523	0	367323	eqm10_NoEyeNmodel1_dir	0	V	gazeCOD	GazeCoDxp	0	400	0	367023	-3	366923
GazeCoD_1Model_male	12	1	25	<?xml version="1.0"?>\n<Clock xmlns:dt="urn:schemas-microsoft-com:datatypes"><Description dt:dt="string">E-Prime Primary Realtime Clock</Description><StartTime><Timestamp dt:dt="int">0</Timestamp><DateUtc dt:dt="string">2017-05-09T09:02:17Z</DateUtc></StartTime><FrequencyChanges><FrequencyChange><Frequency dt:dt="r8">3312949</Frequency><Timestamp dt:dt="r8">10854516991</Timestamp><Current dt:dt="…	60.004	1	right	-2029745651	2017-09-05	11:02:18	09:02:18	female	36	{LEFTARROW}	51							0	370419	369290	{LEFTARROW}	1129	368178	367756	922	left3,2	25	1	15	mask25	0	369273	0	369073	eqm10_NoEyeNmodel1_dir	90	HV	gazeCOD	GazeCoDxp	1	400	0	368773	-5	368673
GazeCoD_1Model_male	12	1	25	<?xml version="1.0"?>\n<Clock xmlns:dt="urn:schemas-microsoft-com:datatypes"><Description dt:dt="string">E-Prime Primary Realtime Clock</Description><StartTime><Timestamp dt:dt="int">0</Timestamp><DateUtc dt:dt="string">2017-05-09T09:02:17Z</DateUtc></StartTime><FrequencyChanges><FrequencyChange><Frequency dt:dt="r8">3312949</Frequency><Timestamp dt:dt="r8">10854516991</Timestamp><Current dt:dt="…	60.004	1	right	-2029745651	2017-09-05	11:02:18	09:02:18	female	37	{RIGHTARROW}	44							0	373011	371973	{LEFTARROW}	1038	370862	370440	922	right3,2	30	1	16	mask30	0	371956	-1	371756	eqm10_NoEyeNmodel1_dir	90	HV	gazeCOD	GazeCoDxp	0	400	0	371457	-5	371357
GazeCoD_1Model_male	12	1	25	<?xml version="1.0"?>\n<Clock xmlns:dt="urn:schemas-microsoft-com:datatypes"><Description dt:dt="string">E-Prime Primary Realtime Clock</Description><StartTime><Timestamp dt:dt="int">0</Timestamp><DateUtc dt:dt="string">2017-05-09T09:02:17Z</DateUtc></StartTime><FrequencyChanges><FrequencyChange><Frequency dt:dt="r8">3312949</Frequency><Timestamp dt:dt="r8">10854516991</Timestamp><Current dt:dt="…	60.004	1	right	-2029745651	2017-09-05	11:02:18	09:02:18	female	38	{LEFTARROW}	78							0	375131	374606	{LEFTARROW}	525	373484	373039	945	left8	17	1	17	mask17	0	374589	0	374389	eqm10_NoEyeNmodel1_dir	90	H	gazeCOD	GazeCoDxp	1	400	0	374089	5	373989
GazeCoD_1Model_male	12	1	25	<?xml version="1.0"?>\n<Clock xmlns:dt="urn:schemas-microsoft-com:datatypes"><Description dt:dt="string">E-Prime Primary Realtime Clock</Description><StartTime><Timestamp dt:dt="int">0</Timestamp><DateUtc dt:dt="string">2017-05-09T09:02:17Z</DateUtc></StartTime><FrequencyChanges><FrequencyChange><Frequency dt:dt="r8">3312949</Frequency><Timestamp dt:dt="r8">10854516991</Timestamp><Current dt:dt="…	60.004	1	right	-2029745651	2017-09-05	11:02:18	09:02:18	female	39	{RIGHTARROW}	46							0	377219	376739	{DOWNARROW}	480	375623	375156	967	right1,6	18	1	18	mask18	0	376723	0	376523	eqm10_NoEyeNmodel1_dir	90	H	gazeCOD	GazeCoDxp	0	400	0	376223	0	376123
GazeCoD_1Model_male	12	1	25	<?xml version="1.0"?>\n<Clock xmlns:dt="urn:schemas-microsoft-com:datatypes"><Description dt:dt="string">E-Prime Primary Realtime Clock</Description><StartTime><Timestamp dt:dt="int">0</Timestamp><DateUtc dt:dt="string">2017-05-09T09:02:17Z</DateUtc></StartTime><FrequencyChanges><FrequencyChange><Frequency dt:dt="r8">3312949</Frequency><Timestamp dt:dt="r8">10854516991</Timestamp><Current dt:dt="…	60.004	1	right	-2029745651	2017-09-05	11:02:18	09:02:18	female	40	{LEFTARROW}	78							0	378771	378656	{LEFTARROW}	115	377540	377239	801	left8	28	1	19	mask28	0	378639	0	378439	eqm10_NoEyeNmodel1_dir	90	HV	gazeCOD	GazeCoDxp	1	400	0	378139	-1	378039
GazeCoD_1Model_male	12	1	25	<?xml version="1.0"?>\n<Clock xmlns:dt="urn:schemas-microsoft-com:datatypes"><Description dt:dt="string">E-Prime Primary Realtime Clock</Description><StartTime><Timestamp dt:dt="int">0</Timestamp><DateUtc dt:dt="string">2017-05-09T09:02:17Z</DateUtc></StartTime><FrequencyChanges><FrequencyChange><Frequency dt:dt="r8">3312949</Frequency><Timestamp dt:dt="r8">10854516991</Timestamp><Current dt:dt="…	60.004	1	right	-2029745651	2017-09-05	11:02:18	09:02:18	female	41	{RIGHTARROW}	46							0	380611	380272	{DOWNARROW}	338	379160	378789	871	right1,6	29	1	20	mask29	0	380256	0	380056	eqm10_NoEyeNmodel1_dir	90	HV	gazeCOD	GazeCoDxp	0	400	0	379756	-4	379656
GazeCoD_1Model_male	12	1	25	<?xml version="1.0"?>\n<Clock xmlns:dt="urn:schemas-microsoft-com:datatypes"><Description dt:dt="string">E-Prime Primary Realtime Clock</Description><StartTime><Timestamp dt:dt="int">0</Timestamp><DateUtc dt:dt="string">2017-05-09T09:02:17Z</DateUtc></StartTime><FrequencyChanges><FrequencyChange><Frequency dt:dt="r8">3312949</Frequency><Timestamp dt:dt="r8">10854516991</Timestamp><Current dt:dt="…	60.004	1	right	-2029745651	2017-09-05	11:02:18	09:02:18	female	42	{LEFTARROW}	53							0	382706	382072	{DOWNARROW}	634	380947	380639	808	left4,8	15	1	21	mask15	0	382056	0	381856	eqm10_NoEyeNmodel1_dir	90	H	gazeCOD	GazeCoDxp	0	400	0	381556	9	381456
GazeCoD_1Model_male	12	1	25	<?xml version="1.0"?>\n<Clock xmlns:dt="urn:schemas-microsoft-com:datatypes"><Description dt:dt="string">E-Prime Primary Realtime Clock</Description><StartTime><Timestamp dt:dt="int">0</Timestamp><DateUtc dt:dt="string">2017-05-09T09:02:17Z</DateUtc></StartTime><FrequencyChanges><FrequencyChange><Frequency dt:dt="r8">3312949</Frequency><Timestamp dt:dt="r8">10854516991</Timestamp><Current dt:dt="…	60.004	1	right	-2029745651	2017-09-05	11:02:18	09:02:18	female	43	{RIGHTARROW}	40							0	384474	384322	{DOWNARROW}	152	383200	382723	977	right6,4	10	1	22	mask10	0	384306	0	384106	eqm10_NoEyeNmodel1_dir	0	V	gazeCOD	GazeCoDxp	0	400	0	383806	6	383706
GazeCoD_1Model_male	12	1	25	<?xml version="1.0"?>\n<Clock xmlns:dt="urn:schemas-microsoft-com:datatypes"><Description dt:dt="string">E-Prime Primary Realtime Clock</Description><StartTime><Timestamp dt:dt="int">0</Timestamp><DateUtc dt:dt="string">2017-05-09T09:02:17Z</DateUtc></StartTime><FrequencyChanges><FrequencyChange><Frequency dt:dt="r8">3312949</Frequency><Timestamp dt:dt="r8">10854516991</Timestamp><Current dt:dt="…	60.004	1	right	-2029745651	2017-09-05	11:02:18	09:02:18	female	44	{RIGHTARROW}	42							0	386370	385889	{RIGHTARROW}	481	384772	384505	767	right4,8	20	1	23	mask20	0	385872	0	385672	eqm10_NoEyeNmodel1_dir	90	H	gazeCOD	GazeCoDxp	1	400	0	385372	0	385272
GazeCoD_1Model_male	12	1	25	<?xml version="1.0"?>\n<Clock xmlns:dt="urn:schemas-microsoft-com:datatypes"><Description dt:dt="string">E-Prime Primary Realtime Clock</Description><StartTime><Timestamp dt:dt="int">0</Timestamp><DateUtc dt:dt="string">2017-05-09T09:02:17Z</DateUtc></StartTime><FrequencyChanges><FrequencyChange><Frequency dt:dt="r8">3312949</Frequency><Timestamp dt:dt="r8">10854516991</Timestamp><Current dt:dt="…	60.004	1	right	-2029745651	2017-09-05	11:02:18	09:02:18	female	45	{LEFTARROW}	55							0	388658	387972	{DOWNARROW}	686	386856	386389	967	left6,4	5	1	24	mask5	0	387955	0	387755	eqm10_NoEyeNmodel1_dir	0	V	gazeCOD	GazeCoDxp	0	400	0	387455	-1	387355
GazeCoD_1Model_male	12	1	25	<?xml version="1.0"?>\n<Clock xmlns:dt="urn:schemas-microsoft-com:datatypes"><Description dt:dt="string">E-Prime Primary Realtime Clock</Description><StartTime><Timestamp dt:dt="int">0</Timestamp><DateUtc dt:dt="string">2017-05-09T09:02:17Z</DateUtc></StartTime><FrequencyChanges><FrequencyChange><Frequency dt:dt="r8">3312949</Frequency><Timestamp dt:dt="r8">10854516991</Timestamp><Current dt:dt="…	60.004	1	right	-2029745651	2017-09-05	11:02:18	09:02:18	female	46	{RIGHTARROW}	42							0	390810	390139	{RIGHTARROW}	671	389025	388689	836	right4,8	31	1	25	mask31	0	390122	0	389922	eqm10_NoEyeNmodel1_dir	90	HV	gazeCOD	GazeCoDxp	1	400	0	389622	-3	389522
GazeCoD_1Model_male	12	1	25	<?xml version="1.0"?>\n<Clock xmlns:dt="urn:schemas-microsoft-com:datatypes"><Description dt:dt="string">E-Prime Primary Realtime Clock</Description><StartTime><Timestamp dt:dt="int">0</Timestamp><DateUtc dt:dt="string">2017-05-09T09:02:17Z</DateUtc></StartTime><FrequencyChanges><FrequencyChange><Frequency dt:dt="r8">3312949</Frequency><Timestamp dt:dt="r8">10854516991</Timestamp><Current dt:dt="…	60.004	1	right	-2029745651	2017-09-05	11:02:18	09:02:18	female	47	{LEFTARROW}	51							0	392450	392338	{DOWNARROW}	112	391221	390838	883	left3,2	3	1	26	mask3	0	392322	0	392122	eqm10_NoEyeNmodel1_dir	0	V	gazeCOD	GazeCoDxp	0	400	0	391822	1	391722
GazeCoD_1Model_male	12	1	25	<?xml version="1.0"?>\n<Clock xmlns:dt="urn:schemas-microsoft-com:datatypes"><Description dt:dt="string">E-Prime Primary Realtime Clock</Description><StartTime><Timestamp dt:dt="int">0</Timestamp><DateUtc dt:dt="string">2017-05-09T09:02:17Z</DateUtc></StartTime><FrequencyChanges><FrequencyChange><Frequency dt:dt="r8">3312949</Frequency><Timestamp dt:dt="r8">10854516991</Timestamp><Current dt:dt="…	60.004	1	right	-2029745651	2017-09-05	11:02:18	09:02:18	female	48	{RIGHTARROW}	77							0	394266	393888	{RIGHTARROW}	378	392772	392472	800	right8	33	1	27	mask33	0	393872	0	393672	eqm10_NoEyeNmodel1_dir	90	HV	gazeCOD	GazeCoDxp	1	400	0	393372	0	393272
GazeCoD_1Model_male	12	1	25	<?xml version="1.0"?>\n<Clock xmlns:dt="urn:schemas-microsoft-com:datatypes"><Description dt:dt="string">E-Prime Primary Realtime Clock</Description><StartTime><Timestamp dt:dt="int">0</Timestamp><DateUtc dt:dt="string">2017-05-09T09:02:17Z</DateUtc></StartTime><FrequencyChanges><FrequencyChange><Frequency dt:dt="r8">3312949</Frequency><Timestamp dt:dt="r8">10854516991</Timestamp><Current dt:dt="…	60.004	1	right	-2029745651	2017-09-05	11:02:18	09:02:18	female	49	{RIGHTARROW}	40							0	396194	395738	{DOWNARROW}	456	394612	394288	824	right6,4	32	1	28	mask32	0	395722	0	395522	eqm10_NoEyeNmodel1_dir	90	HV	gazeCOD	GazeCoDxp	0	400	0	395222	10	395122
GazeCoD_1Model_male	12	1	25	<?xml version="1.0"?>\n<Clock xmlns:dt="urn:schemas-microsoft-com:datatypes"><Description dt:dt="string">E-Prime Primary Realtime Clock</Description><StartTime><Timestamp dt:dt="int">0</Timestamp><DateUtc dt:dt="string">2017-05-09T09:02:17Z</DateUtc></StartTime><FrequencyChanges><FrequencyChange><Frequency dt:dt="r8">3312949</Frequency><Timestamp dt:dt="r8">10854516991</Timestamp><Current dt:dt="…	60.004	1	right	-2029745651	2017-09-05	11:02:18	09:02:18	female	50	{LEFTARROW}	55							0	397922	397605	{LEFTARROW}	316	396488	396205	783	left6,4	27	1	29	mask27	0	397588	0	397388	eqm10_NoEyeNmodel1_dir	90	HV	gazeCOD	GazeCoDxp	1	400	0	397088	0	396988
GazeCoD_1Model_male	12	1	25	<?xml version="1.0"?>\n<Clock xmlns:dt="urn:schemas-microsoft-com:datatypes"><Description dt:dt="string">E-Prime Primary Realtime Clock</Description><StartTime><Timestamp dt:dt="int">0</Timestamp><DateUtc dt:dt="string">2017-05-09T09:02:17Z</DateUtc></StartTime><FrequencyChanges><FrequencyChange><Frequency dt:dt="r8">3312949</Frequency><Timestamp dt:dt="r8">10854516991</Timestamp><Current dt:dt="…	60.004	1	right	-2029745651	2017-09-05	11:02:18	09:02:18	female	51	{RIGHTARROW}	77							0	399729	399405	{DOWNARROW}	324	398281	397938	843	right8	22	1	30	mask22	0	399388	0	399188	eqm10_NoEyeNmodel1_dir	90	H	gazeCOD	GazeCoDxp	0	400	0	398888	7	398788
GazeCoD_1Model_male	12	1	25	<?xml version="1.0"?>\n<Clock xmlns:dt="urn:schemas-microsoft-com:datatypes"><Description dt:dt="string">E-Prime Primary Realtime Clock</Description><StartTime><Timestamp dt:dt="int">0</Timestamp><DateUtc dt:dt="string">2017-05-09T09:02:17Z</DateUtc></StartTime><FrequencyChanges><FrequencyChange><Frequency dt:dt="r8">3312949</Frequency><Timestamp dt:dt="r8">10854516991</Timestamp><Current dt:dt="…	60.004	1	right	-2029745651	2017-09-05	11:02:18	09:02:18	female	52	{RIGHTARROW}	44							0	401537	401205	{RIGHTARROW}	332	400091	399739	852	right3,2	19	1	31	mask19	0	401188	0	400988	eqm10_NoEyeNmodel1_dir	90	H	gazeCOD	GazeCoDxp	1	400	0	400688	-3	400588
GazeCoD_1Model_male	12	1	25	<?xml version="1.0"?>\n<Clock xmlns:dt="urn:schemas-microsoft-com:datatypes"><Description dt:dt="string">E-Prime Primary Realtime Clock</Description><StartTime><Timestamp dt:dt="int">0</Timestamp><DateUtc dt:dt="string">2017-05-09T09:02:17Z</DateUtc></StartTime><FrequencyChanges><FrequencyChange><Frequency dt:dt="r8">3312949</Frequency><Timestamp dt:dt="r8">10854516991</Timestamp><Current dt:dt="…	60.004	1	right	-2029745651	2017-09-05	11:02:18	09:02:18	female	53	{RIGHTARROW}	77							0	403385	403021	{RIGHTARROW}	364	401906	401555	851	right8	11	1	32	mask11	0	403004	-1	402804	eqm10_NoEyeNmodel1_dir	0	V	gazeCOD	GazeCoDxp	1	400	0	402505	-1	402405
GazeCoD_1Model_male	12	1	25	<?xml version="1.0"?>\n<Clock xmlns:dt="urn:schemas-microsoft-com:datatypes"><Description dt:dt="string">E-Prime Primary Realtime Clock</Description><StartTime><Timestamp dt:dt="int">0</Timestamp><DateUtc dt:dt="string">2017-05-09T09:02:17Z</DateUtc></StartTime><FrequencyChanges><FrequencyChange><Frequency dt:dt="r8">3312949</Frequency><Timestamp dt:dt="r8">10854516991</Timestamp><Current dt:dt="…	60.004	1	right	-2029745651	2017-09-05	11:02:18	09:02:18	female	54	{LEFTARROW}	55							0	405153	404888	{LEFTARROW}	265	403772	403404	868	left6,4	16	1	33	mask16	0	404871	0	404671	eqm10_NoEyeNmodel1_dir	90	H	gazeCOD	GazeCoDxp	1	400	0	404371	-1	404271
GazeCoD_1Model_male	12	1	25	<?xml version="1.0"?>\n<Clock xmlns:dt="urn:schemas-microsoft-com:datatypes"><Description dt:dt="string">E-Prime Primary Realtime Clock</Description><StartTime><Timestamp dt:dt="int">0</Timestamp><DateUtc dt:dt="string">2017-05-09T09:02:17Z</DateUtc></StartTime><FrequencyChanges><FrequencyChange><Frequency dt:dt="r8">3312949</Frequency><Timestamp dt:dt="r8">10854516991</Timestamp><Current dt:dt="…	60.004	1	right	-2029745651	2017-09-05	11:02:18	09:02:18	female	55	{RIGHTARROW}	77							0	406849	406754	{DOWNARROW}	95	405636	405171	965	right8	11	2	34	mask11	0	406738	0	406538	eqm10_NoEyeNmodel1_dir	0	V	gazeCOD	GazeCoDxp	0	400	0	406238	2	406138
GazeCoD_1Model_male	12	1	25	<?xml version="1.0"?>\n<Clock xmlns:dt="urn:schemas-microsoft-com:datatypes"><Description dt:dt="string">E-Prime Primary Realtime Clock</Description><StartTime><Timestamp dt:dt="int">0</Timestamp><DateUtc dt:dt="string">2017-05-09T09:02:17Z</DateUtc></StartTime><FrequencyChanges><FrequencyChange><Frequency dt:dt="r8">3312949</Frequency><Timestamp dt:dt="r8">10854516991</Timestamp><Current dt:dt="…	60.004	1	right	-2029745651	2017-09-05	11:02:18	09:02:18	female	56	{RIGHTARROW}	44							0	408529	408338	{DOWNARROW}	191	407218	406871	847	right3,2	8	2	35	mask8	0	408321	0	408121	eqm10_NoEyeNmodel1_dir	0	V	gazeCOD	GazeCoDxp	0	400	0	407821	3	407721
GazeCoD_1Model_male	12	1	25	<?xml version="1.0"?>\n<Clock xmlns:dt="urn:schemas-microsoft-com:datatypes"><Description dt:dt="string">E-Prime Primary Realtime Clock</Description><StartTime><Timestamp dt:dt="int">0</Timestamp><DateUtc dt:dt="string">2017-05-09T09:02:17Z</DateUtc></StartTime><FrequencyChanges><FrequencyChange><Frequency dt:dt="r8">3312949</Frequency><Timestamp dt:dt="r8">10854516991</Timestamp><Current dt:dt="…	60.004	1	right	-2029745651	2017-09-05	11:02:18	09:02:18	female	57	{RIGHTARROW}	42							0	410425	409904	{DOWNARROW}	521	408791	408538	753	right4,8	20	2	36	mask20	0	409887	0	409687	eqm10_NoEyeNmodel1_dir	90	H	gazeCOD	GazeCoDxp	0	400	0	409387	-4	409287
GazeCoD_1Model_male	12	1	25	<?xml version="1.0"?>\n<Clock xmlns:dt="urn:schemas-microsoft-com:datatypes"><Description dt:dt="string">E-Prime Primary Realtime Clock</Description><StartTime><Timestamp dt:dt="int">0</Timestamp><DateUtc dt:dt="string">2017-05-09T09:02:17Z</DateUtc></StartTime><FrequencyChanges><FrequencyChange><Frequency dt:dt="r8">3312949</Frequency><Timestamp dt:dt="r8">10854516991</Timestamp><Current dt:dt="…	60.004	1	right	-2029745651	2017-09-05	11:02:18	09:02:18	female	58	{DOWNARROW}	79							0	414977	411821	{DOWNARROW}	3156	410709	410437	772	DG0	12	2	37	mask12	0	411804	0	411604	eqm10_NoEyeNmodel1_dir	90	H	gazeCOD	GazeCoDxp	1	400	0	411304	-5	411204
GazeCoD_1Model_male	12	1	25	<?xml version="1.0"?>\n<Clock xmlns:dt="urn:schemas-microsoft-com:datatypes"><Description dt:dt="string">E-Prime Primary Realtime Clock</Description><StartTime><Timestamp dt:dt="int">0</Timestamp><DateUtc dt:dt="string">2017-05-09T09:02:17Z</DateUtc></StartTime><FrequencyChanges><FrequencyChange><Frequency dt:dt="r8">3312949</Frequency><Timestamp dt:dt="r8">10854516991</Timestamp><Current dt:dt="…	60.004	1	right	-2029745651	2017-09-05	11:02:18	09:02:18	female	59	{LEFTARROW}	53							0	416896	416504	{LEFTARROW}	392	415391	414987	904	left4,8	15	2	38	mask15	0	416487	0	416287	eqm10_NoEyeNmodel1_dir	90	H	gazeCOD	GazeCoDxp	1	400	0	415987	-4	415887
GazeCoD_1Model_male	12	1	25	<?xml version="1.0"?>\n<Clock xmlns:dt="urn:schemas-microsoft-com:datatypes"><Description dt:dt="string">E-Prime Primary Realtime Clock</Description><StartTime><Timestamp dt:dt="int">0</Timestamp><DateUtc dt:dt="string">2017-05-09T09:02:17Z</DateUtc></StartTime><FrequencyChanges><FrequencyChange><Frequency dt:dt="r8">3312949</Frequency><Timestamp dt:dt="r8">10854516991</Timestamp><Current dt:dt="…	60.004	1	right	-2029745651	2017-09-05	11:02:18	09:02:18	female	60	{LEFTARROW}	49							0	418608	418437	{LEFTARROW}	171	417315	416920	895	left1,6	13	2	39	mask13	0	418420	0	418220	eqm10_NoEyeNmodel1_dir	90	H	gazeCOD	GazeCoDxp	1	400	0	417920	5	417820
GazeCoD_1Model_male	12	1	25	<?xml version="1.0"?>\n<Clock xmlns:dt="urn:schemas-microsoft-com:datatypes"><Description dt:dt="string">E-Prime Primary Realtime Clock</Description><StartTime><Timestamp dt:dt="int">0</Timestamp><DateUtc dt:dt="string">2017-05-09T09:02:17Z</DateUtc></StartTime><FrequencyChanges><FrequencyChange><Frequency dt:dt="r8">3312949</Frequency><Timestamp dt:dt="r8">10854516991</Timestamp><Current dt:dt="…	60.004	1	right	-2029745651	2017-09-05	11:02:18	09:02:18	female	61	{RIGHTARROW}	77							0	420680	420187	{RIGHTARROW}	493	419062	418620	942	right8	22	2	40	mask22	0	420170	0	419970	eqm10_NoEyeNmodel1_dir	90	H	gazeCOD	GazeCoDxp	1	400	0	419670	8	419570
GazeCoD_1Model_male	12	1	25	<?xml version="1.0"?>\n<Clock xmlns:dt="urn:schemas-microsoft-com:datatypes"><Description dt:dt="string">E-Prime Primary Realtime Clock</Description><StartTime><Timestamp dt:dt="int">0</Timestamp><DateUtc dt:dt="string">2017-05-09T09:02:17Z</DateUtc></StartTime><FrequencyChanges><FrequencyChange><Frequency dt:dt="r8">3312949</Frequency><Timestamp dt:dt="r8">10854516991</Timestamp><Current dt:dt="…	60.004	1	right	-2029745651	2017-09-05	11:02:18	09:02:18	female	62	{LEFTARROW}	51							0	422848	422320	{DOWNARROW}	528	421195	420703	992	left3,2	25	2	41	mask25	0	422303	0	422103	eqm10_NoEyeNmodel1_dir	90	HV	gazeCOD	GazeCoDxp	0	400	0	421803	8	421703
GazeCoD_1Model_male	12	1	25	<?xml version="1.0"?>\n<Clock xmlns:dt="urn:schemas-microsoft-com:datatypes"><Description dt:dt="string">E-Prime Primary Realtime Clock</Description><StartTime><Timestamp dt:dt="int">0</Timestamp><DateUtc dt:dt="string">2017-05-09T09:02:17Z</DateUtc></StartTime><FrequencyChanges><FrequencyChange><Frequency dt:dt="r8">3312949</Frequency><Timestamp dt:dt="r8">10854516991</Timestamp><Current dt:dt="…	60.004	1	right	-2029745651	2017-09-05	11:02:18	09:02:18	female	63	{LEFTARROW}	78							0	424864	424337	{LEFTARROW}	527	423212	422870	842	left8	6	2	42	mask6	0	424320	0	424120	eqm10_NoEyeNmodel1_dir	0	V	gazeCOD	GazeCoDxp	1	400	0	423820	8	423720
GazeCoD_1Model_male	12	1	25	<?xml version="1.0"?>\n<Clock xmlns:dt="urn:schemas-microsoft-com:datatypes"><Description dt:dt="string">E-Prime Primary Realtime Clock</Description><StartTime><Timestamp dt:dt="int">0</Timestamp><DateUtc dt:dt="string">2017-05-09T09:02:17Z</DateUtc></StartTime><FrequencyChanges><FrequencyChange><Frequency dt:dt="r8">3312949</Frequency><Timestamp dt:dt="r8">10854516991</Timestamp><Current dt:dt="…	60.004	1	right	-2029745651	2017-09-05	11:02:18	09:02:18	female	64	{LEFTARROW}	51							0	426728	426470	{DOWNARROW}	258	425351	424887	964	left3,2	14	2	43	mask14	0	426453	0	426253	eqm10_NoEyeNmodel1_dir	90	H	gazeCOD	GazeCoDxp	0	400	0	425953	2	425853
GazeCoD_1Model_male	12	1	25	<?xml version="1.0"?>\n<Clock xmlns:dt="urn:schemas-microsoft-com:datatypes"><Description dt:dt="string">E-Prime Primary Realtime Clock</Description><StartTime><Timestamp dt:dt="int">0</Timestamp><DateUtc dt:dt="string">2017-05-09T09:02:17Z</DateUtc></StartTime><FrequencyChanges><FrequencyChange><Frequency dt:dt="r8">3312949</Frequency><Timestamp dt:dt="r8">10854516991</Timestamp><Current dt:dt="…	60.004	1	right	-2029745651	2017-09-05	11:02:18	09:02:18	female	65	{DOWNARROW}	79							0	428448	428120	{DOWNARROW}	328	427009	426753	756	DG0	23	2	44	mask23	0	428103	-1	427903	eqm10_NoEyeNmodel1_dir	90	HV	gazeCOD	GazeCoDxp	1	400	0	427604	-5	427504
GazeCoD_1Model_male	12	1	25	<?xml version="1.0"?>\n<Clock xmlns:dt="urn:schemas-microsoft-com:datatypes"><Description dt:dt="string">E-Prime Primary Realtime Clock</Description><StartTime><Timestamp dt:dt="int">0</Timestamp><DateUtc dt:dt="string">2017-05-09T09:02:17Z</DateUtc></StartTime><FrequencyChanges><FrequencyChange><Frequency dt:dt="r8">3312949</Frequency><Timestamp dt:dt="r8">10854516991</Timestamp><Current dt:dt="…	60.004	1	right	-2029745651	2017-09-05	11:02:18	09:02:18	female	66	{LEFTARROW}	55							0	430456	429853	{DOWNARROW}	603	428733	428470	763	left6,4	16	2	45	mask16	0	429836	0	429636	eqm10_NoEyeNmodel1_dir	90	H	gazeCOD	GazeCoDxp	0	400	0	429336	3	429236
GazeCoD_1Model_male	12	1	25	<?xml version="1.0"?>\n<Clock xmlns:dt="urn:schemas-microsoft-com:datatypes"><Description dt:dt="string">E-Prime Primary Realtime Clock</Description><StartTime><Timestamp dt:dt="int">0</Timestamp><DateUtc dt:dt="string">2017-05-09T09:02:17Z</DateUtc></StartTime><FrequencyChanges><FrequencyChange><Frequency dt:dt="r8">3312949</Frequency><Timestamp dt:dt="r8">10854516991</Timestamp><Current dt:dt="…	60.004	1	right	-2029745651	2017-09-05	11:02:18	09:02:18	female	67	{LEFTARROW}	53							0	432560	432053	{LEFTARROW}	507	430942	430470	972	left4,8	4	2	46	mask4	0	432036	-1	431836	eqm10_NoEyeNmodel1_dir	0	V	gazeCOD	GazeCoDxp	1	400	0	431537	-5	431437
GazeCoD_1Model_male	12	1	25	<?xml version="1.0"?>\n<Clock xmlns:dt="urn:schemas-microsoft-com:datatypes"><Description dt:dt="string">E-Prime Primary Realtime Clock</Description><StartTime><Timestamp dt:dt="int">0</Timestamp><DateUtc dt:dt="string">2017-05-09T09:02:17Z</DateUtc></StartTime><FrequencyChanges><FrequencyChange><Frequency dt:dt="r8">3312949</Frequency><Timestamp dt:dt="r8">10854516991</Timestamp><Current dt:dt="…	60.004	1	right	-2029745651	2017-09-05	11:02:18	09:02:18	female	68	{RIGHTARROW}	42							0	434656	434153	{DOWNARROW}	502	433041	432569	972	right4,8	31	2	47	mask31	0	434136	0	433936	eqm10_NoEyeNmodel1_dir	90	HV	gazeCOD	GazeCoDxp	0	400	0	433636	-5	433536
GazeCoD_1Model_male	12	1	25	<?xml version="1.0"?>\n<Clock xmlns:dt="urn:schemas-microsoft-com:datatypes"><Description dt:dt="string">E-Prime Primary Realtime Clock</Description><StartTime><Timestamp dt:dt="int">0</Timestamp><DateUtc dt:dt="string">2017-05-09T09:02:17Z</DateUtc></StartTime><FrequencyChanges><FrequencyChange><Frequency dt:dt="r8">3312949</Frequency><Timestamp dt:dt="r8">10854516991</Timestamp><Current dt:dt="…	60.004	1	right	-2029745651	2017-09-05	11:02:18	09:02:18	female	69	{RIGHTARROW}	44							0	436383	436053	{RIGHTARROW}	330	434933	434669	764	right3,2	19	2	48	mask19	0	436036	0	435836	eqm10_NoEyeNmodel1_dir	90	H	gazeCOD	GazeCoDxp	1	400	0	435536	3	435436
GazeCoD_1Model_male	12	1	25	<?xml version="1.0"?>\n<Clock xmlns:dt="urn:schemas-microsoft-com:datatypes"><Description dt:dt="string">E-Prime Primary Realtime Clock</Description><StartTime><Timestamp dt:dt="int">0</Timestamp><DateUtc dt:dt="string">2017-05-09T09:02:17Z</DateUtc></StartTime><FrequencyChanges><FrequencyChange><Frequency dt:dt="r8">3312949</Frequency><Timestamp dt:dt="r8">10854516991</Timestamp><Current dt:dt="…	60.004	1	right	-2029745651	2017-09-05	11:02:18	09:02:18	female	70	{RIGHTARROW}	77							0	438399	438003	{RIGHTARROW}	396	436881	436403	978	right8	33	2	49	mask33	0	437986	0	437786	eqm10_NoEyeNmodel1_dir	90	HV	gazeCOD	GazeCoDxp	1	400	0	437486	5	437386
GazeCoD_1Model_male	12	1	25	<?xml version="1.0"?>\n<Clock xmlns:dt="urn:schemas-microsoft-com:datatypes"><Description dt:dt="string">E-Prime Primary Realtime Clock</Description><StartTime><Timestamp dt:dt="int">0</Timestamp><DateUtc dt:dt="string">2017-05-09T09:02:17Z</DateUtc></StartTime><FrequencyChanges><FrequencyChange><Frequency dt:dt="r8">3312949</Frequency><Timestamp dt:dt="r8">10854516991</Timestamp><Current dt:dt="…	60.004	1	right	-2029745651	2017-09-05	11:02:18	09:02:18	female	71	{DOWNARROW}	79							0	440103	439952	{DOWNARROW}	151	438826	438419	907	DG0	1	2	50	mask1	0	439936	0	439736	eqm10_NoEyeNmodel1_dir	0	V	gazeCOD	GazeCoDxp	1	400	0	439436	10	439336
GazeCoD_1Model_male	12	1	25	<?xml version="1.0"?>\n<Clock xmlns:dt="urn:schemas-microsoft-com:datatypes"><Description dt:dt="string">E-Prime Primary Realtime Clock</Description><StartTime><Timestamp dt:dt="int">0</Timestamp><DateUtc dt:dt="string">2017-05-09T09:02:17Z</DateUtc></StartTime><FrequencyChanges><FrequencyChange><Frequency dt:dt="r8">3312949</Frequency><Timestamp dt:dt="r8">10854516991</Timestamp><Current dt:dt="…	60.004	1	right	-2029745651	2017-09-05	11:02:18	09:02:18	female	72	{LEFTARROW}	53							0	441735	441652	{LEFTARROW}	83	440536	440119	917	left4,8	26	2	51	mask26	0	441636	0	441436	eqm10_NoEyeNmodel1_dir	90	HV	gazeCOD	GazeCoDxp	1	400	0	441136	0	441036
GazeCoD_1Model_male	12	1	25	<?xml version="1.0"?>\n<Clock xmlns:dt="urn:schemas-microsoft-com:datatypes"><Description dt:dt="string">E-Prime Primary Realtime Clock</Description><StartTime><Timestamp dt:dt="int">0</Timestamp><DateUtc dt:dt="string">2017-05-09T09:02:17Z</DateUtc></StartTime><FrequencyChanges><FrequencyChange><Frequency dt:dt="r8">3312949</Frequency><Timestamp dt:dt="r8">10854516991</Timestamp><Current dt:dt="…	60.004	1	right	-2029745651	2017-09-05	11:02:18	09:02:18	female	73	{LEFTARROW}	55							0	443543	443252	{LEFTARROW}	291	442137	441752	885	left6,4	27	2	52	mask27	0	443236	0	443036	eqm10_NoEyeNmodel1_dir	90	HV	gazeCOD	GazeCoDxp	1	400	0	442736	-1	442636
GazeCoD_1Model_male	12	1	25	<?xml version="1.0"?>\n<Clock xmlns:dt="urn:schemas-microsoft-com:datatypes"><Description dt:dt="string">E-Prime Primary Realtime Clock</Description><StartTime><Timestamp dt:dt="int">0</Timestamp><DateUtc dt:dt="string">2017-05-09T09:02:17Z</DateUtc></StartTime><FrequencyChanges><FrequencyChange><Frequency dt:dt="r8">3312949</Frequency><Timestamp dt:dt="r8">10854516991</Timestamp><Current dt:dt="…	60.004	1	right	-2029745651	2017-09-05	11:02:18	09:02:18	female	74	{RIGHTARROW}	46							0	445559	445069	{DOWNARROW}	490	443946	443552	894	right1,6	18	2	53	mask18	0	445052	0	444852	eqm10_NoEyeNmodel1_dir	90	H	gazeCOD	GazeCoDxp	0	400	0	444552	6	444452
GazeCoD_1Model_male	12	1	25	<?xml version="1.0"?>\n<Clock xmlns:dt="urn:schemas-microsoft-com:datatypes"><Description dt:dt="string">E-Prime Primary Realtime Clock</Description><StartTime><Timestamp dt:dt="int">0</Timestamp><DateUtc dt:dt="string">2017-05-09T09:02:17Z</DateUtc></StartTime><FrequencyChanges><FrequencyChange><Frequency dt:dt="r8">3312949</Frequency><Timestamp dt:dt="r8">10854516991</Timestamp><Current dt:dt="…	60.004	1	right	-2029745651	2017-09-05	11:02:18	09:02:18	female	75	{LEFTARROW}	78							0	447263	447002	{LEFTARROW}	261	445876	445569	807	left8	17	2	54	mask17	0	446985	0	446785	eqm10_NoEyeNmodel1_dir	90	H	gazeCOD	GazeCoDxp	1	400	0	446485	9	446385
GazeCoD_1Model_male	12	1	25	<?xml version="1.0"?>\n<Clock xmlns:dt="urn:schemas-microsoft-com:datatypes"><Description dt:dt="string">E-Prime Primary Realtime Clock</Description><StartTime><Timestamp dt:dt="int">0</Timestamp><DateUtc dt:dt="string">2017-05-09T09:02:17Z</DateUtc></StartTime><FrequencyChanges><FrequencyChange><Frequency dt:dt="r8">3312949</Frequency><Timestamp dt:dt="r8">10854516991</Timestamp><Current dt:dt="…	60.004	1	right	-2029745651	2017-09-05	11:02:18	09:02:18	female	76	{LEFTARROW}	51							0	449007	448852	{DOWNARROW}	155	447728	447285	943	left3,2	3	2	55	mask3	0	448835	0	448635	eqm10_NoEyeNmodel1_dir	0	V	gazeCOD	GazeCoDxp	0	400	0	448335	7	448235
GazeCoD_1Model_male	12	1	25	<?xml version="1.0"?>\n<Clock xmlns:dt="urn:schemas-microsoft-com:datatypes"><Description dt:dt="string">E-Prime Primary Realtime Clock</Description><StartTime><Timestamp dt:dt="int">0</Timestamp><DateUtc dt:dt="string">2017-05-09T09:02:17Z</DateUtc></StartTime><FrequencyChanges><FrequencyChange><Frequency dt:dt="r8">3312949</Frequency><Timestamp dt:dt="r8">10854516991</Timestamp><Current dt:dt="…	60.004	1	right	-2029745651	2017-09-05	11:02:18	09:02:18	female	77	{LEFTARROW}	49							0	459566	458901	{DOWNARROW}	665	457790	457368	922	left1,6	24	2	56	mask24	0	458885	0	458685	eqm10_NoEyeNmodel1_dir	90	HV	gazeCOD	GazeCoDxp	0	400	0	458385	-5	458285
GazeCoD_1Model_male	12	1	25	<?xml version="1.0"?>\n<Clock xmlns:dt="urn:schemas-microsoft-com:datatypes"><Description dt:dt="string">E-Prime Primary Realtime Clock</Description><StartTime><Timestamp dt:dt="int">0</Timestamp><DateUtc dt:dt="string">2017-05-09T09:02:17Z</DateUtc></StartTime><FrequencyChanges><FrequencyChange><Frequency dt:dt="r8">3312949</Frequency><Timestamp dt:dt="r8">10854516991</Timestamp><Current dt:dt="…	60.004	1	right	-2029745651	2017-09-05	11:02:18	09:02:18	female	78	{RIGHTARROW}	40							0	461590	461201	{DOWNARROW}	389	460083	459585	998	right6,4	10	2	57	mask10	0	461185	0	460985	eqm10_NoEyeNmodel1_dir	0	V	gazeCOD	GazeCoDxp	0	400	0	460685	2	460585
GazeCoD_1Model_male	12	1	25	<?xml version="1.0"?>\n<Clock xmlns:dt="urn:schemas-microsoft-com:datatypes"><Description dt:dt="string">E-Prime Primary Realtime Clock</Description><StartTime><Timestamp dt:dt="int">0</Timestamp><DateUtc dt:dt="string">2017-05-09T09:02:17Z</DateUtc></StartTime><FrequencyChanges><FrequencyChange><Frequency dt:dt="r8">3312949</Frequency><Timestamp dt:dt="r8">10854516991</Timestamp><Current dt:dt="…	60.004	1	right	-2029745651	2017-09-05	11:02:18	09:02:18	female	79	{RIGHTARROW}	40							0	463254	463168	{DOWNARROW}	86	462054	461601	953	right6,4	32	2	58	mask32	0	463151	0	462951	eqm10_NoEyeNmodel1_dir	90	HV	gazeCOD	GazeCoDxp	0	400	0	462651	-3	462551
GazeCoD_1Model_male	12	1	25	<?xml version="1.0"?>\n<Clock xmlns:dt="urn:schemas-microsoft-com:datatypes"><Description dt:dt="string">E-Prime Primary Realtime Clock</Description><StartTime><Timestamp dt:dt="int">0</Timestamp><DateUtc dt:dt="string">2017-05-09T09:02:17Z</DateUtc></StartTime><FrequencyChanges><FrequencyChange><Frequency dt:dt="r8">3312949</Frequency><Timestamp dt:dt="r8">10854516991</Timestamp><Current dt:dt="…	60.004	1	right	-2029745651	2017-09-05	11:02:18	09:02:18	female	80	{RIGHTARROW}	42							0	465054	464818	{DOWNARROW}	236	463705	463268	937	right4,8	9	2	59	mask9	0	464801	0	464601	eqm10_NoEyeNmodel1_dir	0	V	gazeCOD	GazeCoDxp	0	400	0	464301	-4	464201
GazeCoD_1Model_male	12	1	25	<?xml version="1.0"?>\n<Clock xmlns:dt="urn:schemas-microsoft-com:datatypes"><Description dt:dt="string">E-Prime Primary Realtime Clock</Description><StartTime><Timestamp dt:dt="int">0</Timestamp><DateUtc dt:dt="string">2017-05-09T09:02:17Z</DateUtc></StartTime><FrequencyChanges><FrequencyChange><Frequency dt:dt="r8">3312949</Frequency><Timestamp dt:dt="r8">10854516991</Timestamp><Current dt:dt="…	60.004	1	right	-2029745651	2017-09-05	11:02:18	09:02:18	female	81	{RIGHTARROW}	40							0	467254	466434	{RIGHTARROW}	820	465318	465068	750	right6,4	21	2	60	mask21	0	466418	0	466218	eqm10_NoEyeNmodel1_dir	90	H	gazeCOD	GazeCoDxp	1	400	0	465918	0	465818
GazeCoD_1Model_male	12	1	25	<?xml version="1.0"?>\n<Clock xmlns:dt="urn:schemas-microsoft-com:datatypes"><Description dt:dt="string">E-Prime Primary Realtime Clock</Description><StartTime><Timestamp dt:dt="int">0</Timestamp><DateUtc dt:dt="string">2017-05-09T09:02:17Z</DateUtc></StartTime><FrequencyChanges><FrequencyChange><Frequency dt:dt="r8">3312949</Frequency><Timestamp dt:dt="r8">10854516991</Timestamp><Current dt:dt="…	60.004	1	right	-2029745651	2017-09-05	11:02:18	09:02:18	female	82	{LEFTARROW}	78							0	468814	468801	{LEFTARROW}	13	467677	467268	909	left8	28	2	61	mask28	0	468784	0	468584	eqm10_NoEyeNmodel1_dir	90	HV	gazeCOD	GazeCoDxp	1	400	0	468284	7	468184
GazeCoD_1Model_male	12	1	25	<?xml version="1.0"?>\n<Clock xmlns:dt="urn:schemas-microsoft-com:datatypes"><Description dt:dt="string">E-Prime Primary Realtime Clock</Description><StartTime><Timestamp dt:dt="int">0</Timestamp><DateUtc dt:dt="string">2017-05-09T09:02:17Z</DateUtc></StartTime><FrequencyChanges><FrequencyChange><Frequency dt:dt="r8">3312949</Frequency><Timestamp dt:dt="r8">10854516991</Timestamp><Current dt:dt="…	60.004	1	right	-2029745651	2017-09-05	11:02:18	09:02:18	female	83	{RIGHTARROW}	44							0	470517	470351	{DOWNARROW}	166	469238	468834	904	right3,2	30	2	62	mask30	0	470334	0	470134	eqm10_NoEyeNmodel1_dir	90	HV	gazeCOD	GazeCoDxp	0	400	0	469834	-4	469734
GazeCoD_1Model_male	12	1	25	<?xml version="1.0"?>\n<Clock xmlns:dt="urn:schemas-microsoft-com:datatypes"><Description dt:dt="string">E-Prime Primary Realtime Clock</Description><StartTime><Timestamp dt:dt="int">0</Timestamp><DateUtc dt:dt="string">2017-05-09T09:02:17Z</DateUtc></StartTime><FrequencyChanges><FrequencyChange><Frequency dt:dt="r8">3312949</Frequency><Timestamp dt:dt="r8">10854516991</Timestamp><Current dt:dt="…	60.004	1	right	-2029745651	2017-09-05	11:02:18	09:02:18	female	84	{RIGHTARROW}	46							0	472053	471967	{DOWNARROW}	86	470847	470534	813	right1,6	7	2	63	mask7	0	471951	0	471751	eqm10_NoEyeNmodel1_dir	0	V	gazeCOD	GazeCoDxp	0	400	0	471451	4	471351
GazeCoD_1Model_male	12	1	25	<?xml version="1.0"?>\n<Clock xmlns:dt="urn:schemas-microsoft-com:datatypes"><Description dt:dt="string">E-Prime Primary Realtime Clock</Description><StartTime><Timestamp dt:dt="int">0</Timestamp><DateUtc dt:dt="string">2017-05-09T09:02:17Z</DateUtc></StartTime><FrequencyChanges><FrequencyChange><Frequency dt:dt="r8">3312949</Frequency><Timestamp dt:dt="r8">10854516991</Timestamp><Current dt:dt="…	60.004	1	right	-2029745651	2017-09-05	11:02:18	09:02:18	female	85	{LEFTARROW}	55							0	473885	473617	{LEFTARROW}	268	472504	472067	937	left6,4	5	2	64	mask5	0	473601	0	473401	eqm10_NoEyeNmodel1_dir	0	V	gazeCOD	GazeCoDxp	1	400	0	473101	-3	473001
GazeCoD_1Model_male	12	1	25	<?xml version="1.0"?>\n<Clock xmlns:dt="urn:schemas-microsoft-com:datatypes"><Description dt:dt="string">E-Prime Primary Realtime Clock</Description><StartTime><Timestamp dt:dt="int">0</Timestamp><DateUtc dt:dt="string">2017-05-09T09:02:17Z</DateUtc></StartTime><FrequencyChanges><FrequencyChange><Frequency dt:dt="r8">3312949</Frequency><Timestamp dt:dt="r8">10854516991</Timestamp><Current dt:dt="…	60.004	1	right	-2029745651	2017-09-05	11:02:18	09:02:18	female	86	{RIGHTARROW}	46							0	475557	475517	{DOWNARROW}	40	474398	473901	997	right1,6	29	2	65	mask29	0	475500	0	475300	eqm10_NoEyeNmodel1_dir	90	HV	gazeCOD	GazeCoDxp	0	400	0	475000	2	474900
GazeCoD_1Model_male	12	1	25	<?xml version="1.0"?>\n<Clock xmlns:dt="urn:schemas-microsoft-com:datatypes"><Description dt:dt="string">E-Prime Primary Realtime Clock</Description><StartTime><Timestamp dt:dt="int">0</Timestamp><DateUtc dt:dt="string">2017-05-09T09:02:17Z</DateUtc></StartTime><FrequencyChanges><FrequencyChange><Frequency dt:dt="r8">3312949</Frequency><Timestamp dt:dt="r8">10854516991</Timestamp><Current dt:dt="…	60.004	1	right	-2029745651	2017-09-05	11:02:18	09:02:18	female	87	{LEFTARROW}	49							0	477157	477034	{DOWNARROW}	123	475914	475567	847	left1,6	2	2	66	mask2	0	477017	0	476817	eqm10_NoEyeNmodel1_dir	0	V	gazeCOD	GazeCoDxp	0	400	0	476517	3	476417
GazeCoD_1Model_male	12	1	25	<?xml version="1.0"?>\n<Clock xmlns:dt="urn:schemas-microsoft-com:datatypes"><Description dt:dt="string">E-Prime Primary Realtime Clock</Description><StartTime><Timestamp dt:dt="int">0</Timestamp><DateUtc dt:dt="string">2017-05-09T09:02:17Z</DateUtc></StartTime><FrequencyChanges><FrequencyChange><Frequency dt:dt="r8">3312949</Frequency><Timestamp dt:dt="r8">10854516991</Timestamp><Current dt:dt="…	60.004	1	right	-2029745651	2017-09-05	11:02:18	09:02:18	female	88	{LEFTARROW}	55							0	478773	478767	{LEFTARROW}	6	477649	477167	982	left6,4	27	3	67	mask27	0	478750	0	478550	eqm10_NoEyeNmodel1_dir	90	HV	gazeCOD	GazeCoDxp	1	400	0	478250	1	478150
GazeCoD_1Model_male	12	1	25	<?xml version="1.0"?>\n<Clock xmlns:dt="urn:schemas-microsoft-com:datatypes"><Description dt:dt="string">E-Prime Primary Realtime Clock</Description><StartTime><Timestamp dt:dt="int">0</Timestamp><DateUtc dt:dt="string">2017-05-09T09:02:17Z</DateUtc></StartTime><FrequencyChanges><FrequencyChange><Frequency dt:dt="r8">3312949</Frequency><Timestamp dt:dt="r8">10854516991</Timestamp><Current dt:dt="…	60.004	1	right	-2029745651	2017-09-05	11:02:18	09:02:18	female	89	{RIGHTARROW}	42							0	480445	480233	{DOWNARROW}	212	479108	478784	824	right4,8	31	3	68	mask31	0	480217	0	480017	eqm10_NoEyeNmodel1_dir	90	HV	gazeCOD	GazeCoDxp	0	400	0	479717	9	479617
GazeCoD_1Model_male	12	1	25	<?xml version="1.0"?>\n<Clock xmlns:dt="urn:schemas-microsoft-com:datatypes"><Description dt:dt="string">E-Prime Primary Realtime Clock</Description><StartTime><Timestamp dt:dt="int">0</Timestamp><DateUtc dt:dt="string">2017-05-09T09:02:17Z</DateUtc></StartTime><FrequencyChanges><FrequencyChange><Frequency dt:dt="r8">3312949</Frequency><Timestamp dt:dt="r8">10854516991</Timestamp><Current dt:dt="…	60.004	1	right	-2029745651	2017-09-05	11:02:18	09:02:18	female	90	{LEFTARROW}	49							0	482141	481983	{DOWNARROW}	158	480859	480467	892	left1,6	2	3	69	mask2	0	481967	0	481767	eqm10_NoEyeNmodel1_dir	0	V	gazeCOD	GazeCoDxp	0	400	0	481467	8	481367
GazeCoD_1Model_male	12	1	25	<?xml version="1.0"?>\n<Clock xmlns:dt="urn:schemas-microsoft-com:datatypes"><Description dt:dt="string">E-Prime Primary Realtime Clock</Description><StartTime><Timestamp dt:dt="int">0</Timestamp><DateUtc dt:dt="string">2017-05-09T09:02:17Z</DateUtc></StartTime><FrequencyChanges><FrequencyChange><Frequency dt:dt="r8">3312949</Frequency><Timestamp dt:dt="r8">10854516991</Timestamp><Current dt:dt="…	60.004	1	right	-2029745651	2017-09-05	11:02:18	09:02:18	female	91	{RIGHTARROW}	44							0	483773	483617	{RIGHTARROW}	156	482492	482150	842	right3,2	19	3	70	mask19	0	483600	0	483400	eqm10_NoEyeNmodel1_dir	90	H	gazeCOD	GazeCoDxp	1	400	0	483100	8	483000
GazeCoD_1Model_male	12	1	25	<?xml version="1.0"?>\n<Clock xmlns:dt="urn:schemas-microsoft-com:datatypes"><Description dt:dt="string">E-Prime Primary Realtime Clock</Description><StartTime><Timestamp dt:dt="int">0</Timestamp><DateUtc dt:dt="string">2017-05-09T09:02:17Z</DateUtc></StartTime><FrequencyChanges><FrequencyChange><Frequency dt:dt="r8">3312949</Frequency><Timestamp dt:dt="r8">10854516991</Timestamp><Current dt:dt="…	60.004	1	right	-2029745651	2017-09-05	11:02:18	09:02:18	female	92	{RIGHTARROW}	40							0	485357	485317	{RIGHTARROW}	40	484203	483783	920	right6,4	32	3	71	mask32	0	485300	0	485100	eqm10_NoEyeNmodel1_dir	90	HV	gazeCOD	GazeCoDxp	1	400	0	484800	-3	484700
GazeCoD_1Model_male	12	1	25	<?xml version="1.0"?>\n<Clock xmlns:dt="urn:schemas-microsoft-com:datatypes"><Description dt:dt="string">E-Prime Primary Realtime Clock</Description><StartTime><Timestamp dt:dt="int">0</Timestamp><DateUtc dt:dt="string">2017-05-09T09:02:17Z</DateUtc></StartTime><FrequencyChanges><FrequencyChange><Frequency dt:dt="r8">3312949</Frequency><Timestamp dt:dt="r8">10854516991</Timestamp><Current dt:dt="…	60.004	1	right	-2029745651	2017-09-05	11:02:18	09:02:18	female	93	{RIGHTARROW}	42							0	487181	486900	{DOWNARROW}	281	485780	485367	913	right4,8	9	3	72	mask9	0	486883	0	486683	eqm10_NoEyeNmodel1_dir	0	V	gazeCOD	GazeCoDxp	0	400	0	486383	3	486283
GazeCoD_1Model_male	12	1	25	<?xml version="1.0"?>\n<Clock xmlns:dt="urn:schemas-microsoft-com:datatypes"><Description dt:dt="string">E-Prime Primary Realtime Clock</Description><StartTime><Timestamp dt:dt="int">0</Timestamp><DateUtc dt:dt="string">2017-05-09T09:02:17Z</DateUtc></StartTime><FrequencyChanges><FrequencyChange><Frequency dt:dt="r8">3312949</Frequency><Timestamp dt:dt="r8">10854516991</Timestamp><Current dt:dt="…	60.004	1	right	-2029745651	2017-09-05	11:02:18	09:02:18	female	94	{DOWNARROW}	79							0	488852	488800	{DOWNARROW}	52	487673	487200	973	DG0	23	3	73	mask23	0	488783	0	488583	eqm10_NoEyeNmodel1_dir	90	HV	gazeCOD	GazeCoDxp	1	400	0	488283	10	488183
GazeCoD_1Model_male	12	1	25	<?xml version="1.0"?>\n<Clock xmlns:dt="urn:schemas-microsoft-com:datatypes"><Description dt:dt="string">E-Prime Primary Realtime Clock</Description><StartTime><Timestamp dt:dt="int">0</Timestamp><DateUtc dt:dt="string">2017-05-09T09:02:17Z</DateUtc></StartTime><FrequencyChanges><FrequencyChange><Frequency dt:dt="r8">3312949</Frequency><Timestamp dt:dt="r8">10854516991</Timestamp><Current dt:dt="…	60.004	1	right	-2029745651	2017-09-05	11:02:18	09:02:18	female	95	{LEFTARROW}	49							0	490580	490483	{DOWNARROW}	97	489359	488866	993	left1,6	24	3	74	mask24	0	490466	0	490266	eqm10_NoEyeNmodel1_dir	90	HV	gazeCOD	GazeCoDxp	0	400	0	489966	7	489866
GazeCoD_1Model_male	12	1	25	<?xml version="1.0"?>\n<Clock xmlns:dt="urn:schemas-microsoft-com:datatypes"><Description dt:dt="string">E-Prime Primary Realtime Clock</Description><StartTime><Timestamp dt:dt="int">0</Timestamp><DateUtc dt:dt="string">2017-05-09T09:02:17Z</DateUtc></StartTime><FrequencyChanges><FrequencyChange><Frequency dt:dt="r8">3312949</Frequency><Timestamp dt:dt="r8">10854516991</Timestamp><Current dt:dt="…	60.004	1	right	-2029745651	2017-09-05	11:02:18	09:02:18	female	96	{RIGHTARROW}	46							0	492340	492216	{DOWNARROW}	124	491090	490600	990	right1,6	29	3	75	mask29	0	492199	-1	491999	eqm10_NoEyeNmodel1_dir	90	HV	gazeCOD	GazeCoDxp	0	400	0	491700	10	491600
GazeCoD_1Model_male	12	1	25	<?xml version="1.0"?>\n<Clock xmlns:dt="urn:schemas-microsoft-com:datatypes"><Description dt:dt="string">E-Prime Primary Realtime Clock</Description><StartTime><Timestamp dt:dt="int">0</Timestamp><DateUtc dt:dt="string">2017-05-09T09:02:17Z</DateUtc></StartTime><FrequencyChanges><FrequencyChange><Frequency dt:dt="r8">3312949</Frequency><Timestamp dt:dt="r8">10854516991</Timestamp><Current dt:dt="…	60.004	1	right	-2029745651	2017-09-05	11:02:18	09:02:18	female	97	{LEFTARROW}	55							0	493876	493733	{LEFTARROW}	143	492621	492350	771	left6,4	16	3	76	mask16	0	493716	0	493516	eqm10_NoEyeNmodel1_dir	90	H	gazeCOD	GazeCoDxp	1	400	0	493216	-5	493116
GazeCoD_1Model_male	12	1	25	<?xml version="1.0"?>\n<Clock xmlns:dt="urn:schemas-microsoft-com:datatypes"><Description dt:dt="string">E-Prime Primary Realtime Clock</Description><StartTime><Timestamp dt:dt="int">0</Timestamp><DateUtc dt:dt="string">2017-05-09T09:02:17Z</DateUtc></StartTime><FrequencyChanges><FrequencyChange><Frequency dt:dt="r8">3312949</Frequency><Timestamp dt:dt="r8">10854516991</Timestamp><Current dt:dt="…	60.004	1	right	-2029745651	2017-09-05	11:02:18	09:02:18	female	98	{RIGHTARROW}	77							0	495300	495266	{RIGHTARROW}	34	494152	493899	753	right8	22	3	77	mask22	0	495249	0	495049	eqm10_NoEyeNmodel1_dir	90	H	gazeCOD	GazeCoDxp	1	400	0	494749	-3	494649
GazeCoD_1Model_male	12	1	25	<?xml version="1.0"?>\n<Clock xmlns:dt="urn:schemas-microsoft-com:datatypes"><Description dt:dt="string">E-Prime Primary Realtime Clock</Description><StartTime><Timestamp dt:dt="int">0</Timestamp><DateUtc dt:dt="string">2017-05-09T09:02:17Z</DateUtc></StartTime><FrequencyChanges><FrequencyChange><Frequency dt:dt="r8">3312949</Frequency><Timestamp dt:dt="r8">10854516991</Timestamp><Current dt:dt="…	60.004	1	right	-2029745651	2017-09-05	11:02:18	09:02:18	female	99	{LEFTARROW}	51							0	496996	496883	{DOWNARROW}	113	495768	495316	952	left3,2	3	3	78	mask3	0	496866	0	496666	eqm10_NoEyeNmodel1_dir	0	V	gazeCOD	GazeCoDxp	0	400	0	496366	-2	496266
GazeCoD_1Model_male	12	1	25	<?xml version="1.0"?>\n<Clock xmlns:dt="urn:schemas-microsoft-com:datatypes"><Description dt:dt="string">E-Prime Primary Realtime Clock</Description><StartTime><Timestamp dt:dt="int">0</Timestamp><DateUtc dt:dt="string">2017-05-09T09:02:17Z</DateUtc></StartTime><FrequencyChanges><FrequencyChange><Frequency dt:dt="r8">3312949</Frequency><Timestamp dt:dt="r8">10854516991</Timestamp><Current dt:dt="…	60.004	1	right	-2029745651	2017-09-05	11:02:18	09:02:18	female	100	{LEFTARROW}	53							0	498596	498499	{LEFTARROW}	97	497380	497016	864	left4,8	15	3	79	mask15	0	498482	0	498282	eqm10_NoEyeNmodel1_dir	90	H	gazeCOD	GazeCoDxp	1	400	0	497982	2	497882
GazeCoD_1Model_male	12	1	25	<?xml version="1.0"?>\n<Clock xmlns:dt="urn:schemas-microsoft-com:datatypes"><Description dt:dt="string">E-Prime Primary Realtime Clock</Description><StartTime><Timestamp dt:dt="int">0</Timestamp><DateUtc dt:dt="string">2017-05-09T09:02:17Z</DateUtc></StartTime><FrequencyChanges><FrequencyChange><Frequency dt:dt="r8">3312949</Frequency><Timestamp dt:dt="r8">10854516991</Timestamp><Current dt:dt="…	60.004	1	right	-2029745651	2017-09-05	11:02:18	09:02:18	female	101	{RIGHTARROW}	77							0	500036	499999	{DOWNARROW}	37	498873	498616	757	right8	33	3	80	mask33	0	499982	0	499782	eqm10_NoEyeNmodel1_dir	90	HV	gazeCOD	GazeCoDxp	0	400	0	499482	9	499382
GazeCoD_1Model_male	12	1	25	<?xml version="1.0"?>\n<Clock xmlns:dt="urn:schemas-microsoft-com:datatypes"><Description dt:dt="string">E-Prime Primary Realtime Clock</Description><StartTime><Timestamp dt:dt="int">0</Timestamp><DateUtc dt:dt="string">2017-05-09T09:02:17Z</DateUtc></StartTime><FrequencyChanges><FrequencyChange><Frequency dt:dt="r8">3312949</Frequency><Timestamp dt:dt="r8">10854516991</Timestamp><Current dt:dt="…	60.004	1	right	-2029745651	2017-09-05	11:02:18	09:02:18	female	102	{RIGHTARROW}	77							0	501684	501466	{DOWNARROW}	218	500342	500049	793	right8	11	3	81	mask11	0	501449	0	501249	eqm10_NoEyeNmodel1_dir	0	V	gazeCOD	GazeCoDxp	0	400	0	500949	7	500849
GazeCoD_1Model_male	12	1	25	<?xml version="1.0"?>\n<Clock xmlns:dt="urn:schemas-microsoft-com:datatypes"><Description dt:dt="string">E-Prime Primary Realtime Clock</Description><StartTime><Timestamp dt:dt="int">0</Timestamp><DateUtc dt:dt="string">2017-05-09T09:02:17Z</DateUtc></StartTime><FrequencyChanges><FrequencyChange><Frequency dt:dt="r8">3312949</Frequency><Timestamp dt:dt="r8">10854516991</Timestamp><Current dt:dt="…	60.004	1	right	-2029745651	2017-09-05	11:02:18	09:02:18	female	103	{RIGHTARROW}	44							0	503364	503316	{DOWNARROW}	48	502198	501699	999	right3,2	8	3	82	mask8	0	503299	0	503099	eqm10_NoEyeNmodel1_dir	0	V	gazeCOD	GazeCoDxp	0	400	0	502799	1	502699
GazeCoD_1Model_male	12	1	25	<?xml version="1.0"?>\n<Clock xmlns:dt="urn:schemas-microsoft-com:datatypes"><Description dt:dt="string">E-Prime Primary Realtime Clock</Description><StartTime><Timestamp dt:dt="int">0</Timestamp><DateUtc dt:dt="string">2017-05-09T09:02:17Z</DateUtc></StartTime><FrequencyChanges><FrequencyChange><Frequency dt:dt="r8">3312949</Frequency><Timestamp dt:dt="r8">10854516991</Timestamp><Current dt:dt="…	60.004	1	right	-2029745651	2017-09-05	11:02:18	09:02:18	female	104	{LEFTARROW}	49							0	505044	504799	{RIGHTARROW}	244	503682	503382	800	left1,6	13	3	83	mask13	0	504782	0	504582	eqm10_NoEyeNmodel1_dir	90	H	gazeCOD	GazeCoDxp	0	400	0	504282	0	504182
GazeCoD_1Model_male	12	1	25	<?xml version="1.0"?>\n<Clock xmlns:dt="urn:schemas-microsoft-com:datatypes"><Description dt:dt="string">E-Prime Primary Realtime Clock</Description><StartTime><Timestamp dt:dt="int">0</Timestamp><DateUtc dt:dt="string">2017-05-09T09:02:17Z</DateUtc></StartTime><FrequencyChanges><FrequencyChange><Frequency dt:dt="r8">3312949</Frequency><Timestamp dt:dt="r8">10854516991</Timestamp><Current dt:dt="…	60.004	1	right	-2029745651	2017-09-05	11:02:18	09:02:18	female	105	{RIGHTARROW}	46							0	507059	506615	{RIGHTARROW}	444	505489	505065	924	right1,6	18	3	84	mask18	0	506599	0	506399	eqm10_NoEyeNmodel1_dir	90	H	gazeCOD	GazeCoDxp	1	400	0	506099	10	505999
GazeCoD_1Model_male	12	1	25	<?xml version="1.0"?>\n<Clock xmlns:dt="urn:schemas-microsoft-com:datatypes"><Description dt:dt="string">E-Prime Primary Realtime Clock</Description><StartTime><Timestamp dt:dt="int">0</Timestamp><DateUtc dt:dt="string">2017-05-09T09:02:17Z</DateUtc></StartTime><FrequencyChanges><FrequencyChange><Frequency dt:dt="r8">3312949</Frequency><Timestamp dt:dt="r8">10854516991</Timestamp><Current dt:dt="…	60.004	1	right	-2029745651	2017-09-05	11:02:18	09:02:18	female	106	{LEFTARROW}	78							0	508691	508482	{LEFTARROW}	209	507363	507082	781	left8	28	3	85	mask28	0	508465	0	508265	eqm10_NoEyeNmodel1_dir	90	HV	gazeCOD	GazeCoDxp	1	400	0	507965	2	507865
GazeCoD_1Model_male	12	1	25	<?xml version="1.0"?>\n<Clock xmlns:dt="urn:schemas-microsoft-com:datatypes"><Description dt:dt="string">E-Prime Primary Realtime Clock</Description><StartTime><Timestamp dt:dt="int">0</Timestamp><DateUtc dt:dt="string">2017-05-09T09:02:17Z</DateUtc></StartTime><FrequencyChanges><FrequencyChange><Frequency dt:dt="r8">3312949</Frequency><Timestamp dt:dt="r8">10854516991</Timestamp><Current dt:dt="…	60.004	1	right	-2029745651	2017-09-05	11:02:18	09:02:18	female	107	{RIGHTARROW}	44							0	510307	510182	{DOWNARROW}	125	509062	508715	847	right3,2	30	3	86	mask30	0	510165	0	509965	eqm10_NoEyeNmodel1_dir	90	HV	gazeCOD	GazeCoDxp	0	400	0	509665	3	509565
GazeCoD_1Model_male	12	1	25	<?xml version="1.0"?>\n<Clock xmlns:dt="urn:schemas-microsoft-com:datatypes"><Description dt:dt="string">E-Prime Primary Realtime Clock</Description><StartTime><Timestamp dt:dt="int">0</Timestamp><DateUtc dt:dt="string">2017-05-09T09:02:17Z</DateUtc></StartTime><FrequencyChanges><FrequencyChange><Frequency dt:dt="r8">3312949</Frequency><Timestamp dt:dt="r8">10854516991</Timestamp><Current dt:dt="…	60.004	1	right	-2029745651	2017-09-05	11:02:18	09:02:18	female	108	{RIGHTARROW}	46							0	511907	511832	{DOWNARROW}	75	510707	510332	875	right1,6	7	3	87	mask7	0	511815	0	511615	eqm10_NoEyeNmodel1_dir	0	V	gazeCOD	GazeCoDxp	0	400	0	511315	8	511215
GazeCoD_1Model_male	12	1	25	<?xml version="1.0"?>\n<Clock xmlns:dt="urn:schemas-microsoft-com:datatypes"><Description dt:dt="string">E-Prime Primary Realtime Clock</Description><StartTime><Timestamp dt:dt="int">0</Timestamp><DateUtc dt:dt="string">2017-05-09T09:02:17Z</DateUtc></StartTime><FrequencyChanges><FrequencyChange><Frequency dt:dt="r8">3312949</Frequency><Timestamp dt:dt="r8">10854516991</Timestamp><Current dt:dt="…	60.004	1	right	-2029745651	2017-09-05	11:02:18	09:02:18	female	109	{LEFTARROW}	51							0	513403	513365	{LEFTARROW}	38	512244	511932	812	left3,2	25	3	88	mask25	0	513348	0	513148	eqm10_NoEyeNmodel1_dir	90	HV	gazeCOD	GazeCoDxp	1	400	0	512848	4	512748
GazeCoD_1Model_male	12	1	25	<?xml version="1.0"?>\n<Clock xmlns:dt="urn:schemas-microsoft-com:datatypes"><Description dt:dt="string">E-Prime Primary Realtime Clock</Description><StartTime><Timestamp dt:dt="int">0</Timestamp><DateUtc dt:dt="string">2017-05-09T09:02:17Z</DateUtc></StartTime><FrequencyChanges><FrequencyChange><Frequency dt:dt="r8">3312949</Frequency><Timestamp dt:dt="r8">10854516991</Timestamp><Current dt:dt="…	60.004	1	right	-2029745651	2017-09-05	11:02:18	09:02:18	female	110	{LEFTARROW}	53							0	515299	515015	{LEFTARROW}	284	513890	513415	975	left4,8	26	3	89	mask26	0	514998	0	514798	eqm10_NoEyeNmodel1_dir	90	HV	gazeCOD	GazeCoDxp	1	400	0	514498	8	514398
GazeCoD_1Model_male	12	1	25	<?xml version="1.0"?>\n<Clock xmlns:dt="urn:schemas-microsoft-com:datatypes"><Description dt:dt="string">E-Prime Primary Realtime Clock</Description><StartTime><Timestamp dt:dt="int">0</Timestamp><DateUtc dt:dt="string">2017-05-09T09:02:17Z</DateUtc></StartTime><FrequencyChanges><FrequencyChange><Frequency dt:dt="r8">3312949</Frequency><Timestamp dt:dt="r8">10854516991</Timestamp><Current dt:dt="…	60.004	1	right	-2029745651	2017-09-05	11:02:18	09:02:18	female	111	{LEFTARROW}	53							0	517163	516815	{DOWNARROW}	348	515703	515315	888	left4,8	4	3	90	mask4	0	516798	0	516598	eqm10_NoEyeNmodel1_dir	0	V	gazeCOD	GazeCoDxp	0	400	0	516298	-5	516198
GazeCoD_1Model_male	12	1	25	<?xml version="1.0"?>\n<Clock xmlns:dt="urn:schemas-microsoft-com:datatypes"><Description dt:dt="string">E-Prime Primary Realtime Clock</Description><StartTime><Timestamp dt:dt="int">0</Timestamp><DateUtc dt:dt="string">2017-05-09T09:02:17Z</DateUtc></StartTime><FrequencyChanges><FrequencyChange><Frequency dt:dt="r8">3312949</Frequency><Timestamp dt:dt="r8">10854516991</Timestamp><Current dt:dt="…	60.004	1	right	-2029745651	2017-09-05	11:02:18	09:02:18	female	112	{LEFTARROW}	78							0	518883	518731	{LEFTARROW}	152	517613	517181	932	left8	17	3	91	mask17	0	518715	0	518515	eqm10_NoEyeNmodel1_dir	90	H	gazeCOD	GazeCoDxp	1	400	0	518215	2	518115
GazeCoD_1Model_male	12	1	25	<?xml version="1.0"?>\n<Clock xmlns:dt="urn:schemas-microsoft-com:datatypes"><Description dt:dt="string">E-Prime Primary Realtime Clock</Description><StartTime><Timestamp dt:dt="int">0</Timestamp><DateUtc dt:dt="string">2017-05-09T09:02:17Z</DateUtc></StartTime><FrequencyChanges><FrequencyChange><Frequency dt:dt="r8">3312949</Frequency><Timestamp dt:dt="r8">10854516991</Timestamp><Current dt:dt="…	60.004	1	right	-2029745651	2017-09-05	11:02:18	09:02:18	female	113	{DOWNARROW}	79							0	521659	520415	{LEFTARROW}	1244	519292	518898	894	DG0	1	3	92	mask1	0	520398	0	520198	eqm10_NoEyeNmodel1_dir	0	V	gazeCOD	GazeCoDxp	0	400	0	519898	6	519798
GazeCoD_1Model_male	12	1	25	<?xml version="1.0"?>\n<Clock xmlns:dt="urn:schemas-microsoft-com:datatypes"><Description dt:dt="string">E-Prime Primary Realtime Clock</Description><StartTime><Timestamp dt:dt="int">0</Timestamp><DateUtc dt:dt="string">2017-05-09T09:02:17Z</DateUtc></StartTime><FrequencyChanges><FrequencyChange><Frequency dt:dt="r8">3312949</Frequency><Timestamp dt:dt="r8">10854516991</Timestamp><Current dt:dt="…	60.004	1	right	-2029745651	2017-09-05	11:02:18	09:02:18	female	114	{DOWNARROW}	79							0	523275	523081	{DOWNARROW}	194	521960	521681	779	DG0	12	3	93	mask12	0	523064	0	522864	eqm10_NoEyeNmodel1_dir	90	H	gazeCOD	GazeCoDxp	1	400	0	522564	4	522464
GazeCoD_1Model_male	12	1	25	<?xml version="1.0"?>\n<Clock xmlns:dt="urn:schemas-microsoft-com:datatypes"><Description dt:dt="string">E-Prime Primary Realtime Clock</Description><StartTime><Timestamp dt:dt="int">0</Timestamp><DateUtc dt:dt="string">2017-05-09T09:02:17Z</DateUtc></StartTime><FrequencyChanges><FrequencyChange><Frequency dt:dt="r8">3312949</Frequency><Timestamp dt:dt="r8">10854516991</Timestamp><Current dt:dt="…	60.004	1	right	-2029745651	2017-09-05	11:02:18	09:02:18	female	115	{LEFTARROW}	51							0	525010	524731	{DOWNARROW}	279	523604	523298	806	left3,2	14	3	94	mask14	0	524714	0	524514	eqm10_NoEyeNmodel1_dir	90	H	gazeCOD	GazeCoDxp	0	400	0	524214	10	524114
GazeCoD_1Model_male	12	1	25	<?xml version="1.0"?>\n<Clock xmlns:dt="urn:schemas-microsoft-com:datatypes"><Description dt:dt="string">E-Prime Primary Realtime Clock</Description><StartTime><Timestamp dt:dt="int">0</Timestamp><DateUtc dt:dt="string">2017-05-09T09:02:17Z</DateUtc></StartTime><FrequencyChanges><FrequencyChange><Frequency dt:dt="r8">3312949</Frequency><Timestamp dt:dt="r8">10854516991</Timestamp><Current dt:dt="…	60.004	1	right	-2029745651	2017-09-05	11:02:18	09:02:18	female	116	{RIGHTARROW}	42							0	526762	526414	{RIGHTARROW}	348	525288	525031	757	right4,8	20	3	95	mask20	0	526398	0	526198	eqm10_NoEyeNmodel1_dir	90	H	gazeCOD	GazeCoDxp	1	400	0	525898	10	525798
GazeCoD_1Model_male	12	1	25	<?xml version="1.0"?>\n<Clock xmlns:dt="urn:schemas-microsoft-com:datatypes"><Description dt:dt="string">E-Prime Primary Realtime Clock</Description><StartTime><Timestamp dt:dt="int">0</Timestamp><DateUtc dt:dt="string">2017-05-09T09:02:17Z</DateUtc></StartTime><FrequencyChanges><FrequencyChange><Frequency dt:dt="r8">3312949</Frequency><Timestamp dt:dt="r8">10854516991</Timestamp><Current dt:dt="…	60.004	1	right	-2029745651	2017-09-05	11:02:18	09:02:18	female	117	{RIGHTARROW}	40							0	528498	528247	{DOWNARROW}	251	527133	526781	852	right6,4	10	3	96	mask10	0	528231	0	528031	eqm10_NoEyeNmodel1_dir	0	V	gazeCOD	GazeCoDxp	0	400	0	527731	-2	527631
GazeCoD_1Model_male	12	1	25	<?xml version="1.0"?>\n<Clock xmlns:dt="urn:schemas-microsoft-com:datatypes"><Description dt:dt="string">E-Prime Primary Realtime Clock</Description><StartTime><Timestamp dt:dt="int">0</Timestamp><DateUtc dt:dt="string">2017-05-09T09:02:17Z</DateUtc></StartTime><FrequencyChanges><FrequencyChange><Frequency dt:dt="r8">3312949</Frequency><Timestamp dt:dt="r8">10854516991</Timestamp><Current dt:dt="…	60.004	1	right	-2029745651	2017-09-05	11:02:18	09:02:18	female	118	{RIGHTARROW}	40							0	530322	530064	{RIGHTARROW}	258	528941	528514	927	right6,4	21	3	97	mask21	0	530047	0	529847	eqm10_NoEyeNmodel1_dir	90	H	gazeCOD	GazeCoDxp	1	400	0	529547	6	529447
GazeCoD_1Model_male	12	1	25	<?xml version="1.0"?>\n<Clock xmlns:dt="urn:schemas-microsoft-com:datatypes"><Description dt:dt="string">E-Prime Primary Realtime Clock</Description><StartTime><Timestamp dt:dt="int">0</Timestamp><DateUtc dt:dt="string">2017-05-09T09:02:17Z</DateUtc></StartTime><FrequencyChanges><FrequencyChange><Frequency dt:dt="r8">3312949</Frequency><Timestamp dt:dt="r8">10854516991</Timestamp><Current dt:dt="…	60.004	1	right	-2029745651	2017-09-05	11:02:18	09:02:18	female	119	{LEFTARROW}	78							0	531890	531697	{LEFTARROW}	193	530582	530331	751	left8	6	3	98	mask6	0	531681	0	531481	eqm10_NoEyeNmodel1_dir	0	V	gazeCOD	GazeCoDxp	1	400	0	531181	-1	531081
GazeCoD_1Model_male	12	1	25	<?xml version="1.0"?>\n<Clock xmlns:dt="urn:schemas-microsoft-com:datatypes"><Description dt:dt="string">E-Prime Primary Realtime Clock</Description><StartTime><Timestamp dt:dt="int">0</Timestamp><DateUtc dt:dt="string">2017-05-09T09:02:17Z</DateUtc></StartTime><FrequencyChanges><FrequencyChange><Frequency dt:dt="r8">3312949</Frequency><Timestamp dt:dt="r8">10854516991</Timestamp><Current dt:dt="…	60.004	1	right	-2029745651	2017-09-05	11:02:18	09:02:18	female	120	{LEFTARROW}	55							0	533530	533297	{LEFTARROW}	233	532178	531914	764	left6,4	5	3	99	mask5	0	533281	0	533081	eqm10_NoEyeNmodel1_dir	0	V	gazeCOD	GazeCoDxp	1	400	0	532781	3	532681
GazeCoD_1Model_male	12	1	25	<?xml version="1.0"?>\n<Clock xmlns:dt="urn:schemas-microsoft-com:datatypes"><Description dt:dt="string">E-Prime Primary Realtime Clock</Description><StartTime><Timestamp dt:dt="int">0</Timestamp><DateUtc dt:dt="string">2017-05-09T09:02:17Z</DateUtc></StartTime><FrequencyChanges><FrequencyChange><Frequency dt:dt="r8">3312949</Frequency><Timestamp dt:dt="r8">10854516991</Timestamp><Current dt:dt="…	60.004	1	right	-2029745651	2017-09-05	11:02:18	09:02:18	female	121	{LEFTARROW}	78							0	535154	535114	{LEFTARROW}	40	534002	533547	955	left8	6	4	100	mask6	0	535097	0	534897	eqm10_NoEyeNmodel1_dir	0	V	gazeCOD	GazeCoDxp	1	400	0	534597	-5	534497
GazeCoD_1Model_male	12	1	25	<?xml version="1.0"?>\n<Clock xmlns:dt="urn:schemas-microsoft-com:datatypes"><Description dt:dt="string">E-Prime Primary Realtime Clock</Description><StartTime><Timestamp dt:dt="int">0</Timestamp><DateUtc dt:dt="string">2017-05-09T09:02:17Z</DateUtc></StartTime><FrequencyChanges><FrequencyChange><Frequency dt:dt="r8">3312949</Frequency><Timestamp dt:dt="r8">10854516991</Timestamp><Current dt:dt="…	60.004	1	right	-2029745651	2017-09-05	11:02:18	09:02:18	female	122	{RIGHTARROW}	40							0	536834	536597	{RIGHTARROW}	237	535483	535164	819	right6,4	21	4	101	mask21	0	536580	0	536380	eqm10_NoEyeNmodel1_dir	90	H	gazeCOD	GazeCoDxp	1	400	0	536080	-3	535980
GazeCoD_1Model_male	12	1	25	<?xml version="1.0"?>\n<Clock xmlns:dt="urn:schemas-microsoft-com:datatypes"><Description dt:dt="string">E-Prime Primary Realtime Clock</Description><StartTime><Timestamp dt:dt="int">0</Timestamp><DateUtc dt:dt="string">2017-05-09T09:02:17Z</DateUtc></StartTime><FrequencyChanges><FrequencyChange><Frequency dt:dt="r8">3312949</Frequency><Timestamp dt:dt="r8">10854516991</Timestamp><Current dt:dt="…	60.004	1	right	-2029745651	2017-09-05	11:02:18	09:02:18	female	123	{LEFTARROW}	53							0	538610	538414	{LEFTARROW}	196	537299	536847	952	left4,8	15	4	102	mask15	0	538397	0	538197	eqm10_NoEyeNmodel1_dir	90	H	gazeCOD	GazeCoDxp	1	400	0	537897	-2	537797
GazeCoD_1Model_male	12	1	25	<?xml version="1.0"?>\n<Clock xmlns:dt="urn:schemas-microsoft-com:datatypes"><Description dt:dt="string">E-Prime Primary Realtime Clock</Description><StartTime><Timestamp dt:dt="int">0</Timestamp><DateUtc dt:dt="string">2017-05-09T09:02:17Z</DateUtc></StartTime><FrequencyChanges><FrequencyChange><Frequency dt:dt="r8">3312949</Frequency><Timestamp dt:dt="r8">10854516991</Timestamp><Current dt:dt="…	60.004	1	right	-2029745651	2017-09-05	11:02:18	09:02:18	female	124	{RIGHTARROW}	44							0	540330	540230	{DOWNARROW}	100	539117	538630	987	right3,2	30	4	103	mask30	0	540213	-1	540013	eqm10_NoEyeNmodel1_dir	90	HV	gazeCOD	GazeCoDxp	0	400	0	539714	-3	539614
GazeCoD_1Model_male	12	1	25	<?xml version="1.0"?>\n<Clock xmlns:dt="urn:schemas-microsoft-com:datatypes"><Description dt:dt="string">E-Prime Primary Realtime Clock</Description><StartTime><Timestamp dt:dt="int">0</Timestamp><DateUtc dt:dt="string">2017-05-09T09:02:17Z</DateUtc></StartTime><FrequencyChanges><FrequencyChange><Frequency dt:dt="r8">3312949</Frequency><Timestamp dt:dt="r8">10854516991</Timestamp><Current dt:dt="…	60.004	1	right	-2029745651	2017-09-05	11:02:18	09:02:18	female	125	{RIGHTARROW}	42							0	542009	541880	{RIGHTARROW}	129	540764	540347	917	right4,8	20	4	104	mask20	0	541863	0	541663	eqm10_NoEyeNmodel1_dir	90	H	gazeCOD	GazeCoDxp	1	400	0	541363	-1	541263
GazeCoD_1Model_male	12	1	25	<?xml version="1.0"?>\n<Clock xmlns:dt="urn:schemas-microsoft-com:datatypes"><Description dt:dt="string">E-Prime Primary Realtime Clock</Description><StartTime><Timestamp dt:dt="int">0</Timestamp><DateUtc dt:dt="string">2017-05-09T09:02:17Z</DateUtc></StartTime><FrequencyChanges><FrequencyChange><Frequency dt:dt="r8">3312949</Frequency><Timestamp dt:dt="r8">10854516991</Timestamp><Current dt:dt="…	60.004	1	right	-2029745651	2017-09-05	11:02:18	09:02:18	female	126	{LEFTARROW}	55							0	543593	543397	{DOWNARROW}	196	542285	542030	755	left6,4	5	4	105	mask5	0	543380	0	543180	eqm10_NoEyeNmodel1_dir	0	V	gazeCOD	GazeCoDxp	0	400	0	542880	-5	542780
GazeCoD_1Model_male	12	1	25	<?xml version="1.0"?>\n<Clock xmlns:dt="urn:schemas-microsoft-com:datatypes"><Description dt:dt="string">E-Prime Primary Realtime Clock</Description><StartTime><Timestamp dt:dt="int">0</Timestamp><DateUtc dt:dt="string">2017-05-09T09:02:17Z</DateUtc></StartTime><FrequencyChanges><FrequencyChange><Frequency dt:dt="r8">3312949</Frequency><Timestamp dt:dt="r8">10854516991</Timestamp><Current dt:dt="…	60.004	1	right	-2029745651	2017-09-05	11:02:18	09:02:18	female	127	{RIGHTARROW}	42							0	545073	545030	{DOWNARROW}	43	543916	543613	803	right4,8	31	4	106	mask31	0	545013	0	544813	eqm10_NoEyeNmodel1_dir	90	HV	gazeCOD	GazeCoDxp	0	400	0	544513	-3	544413
GazeCoD_1Model_male	12	1	25	<?xml version="1.0"?>\n<Clock xmlns:dt="urn:schemas-microsoft-com:datatypes"><Description dt:dt="string">E-Prime Primary Realtime Clock</Description><StartTime><Timestamp dt:dt="int">0</Timestamp><DateUtc dt:dt="string">2017-05-09T09:02:17Z</DateUtc></StartTime><FrequencyChanges><FrequencyChange><Frequency dt:dt="r8">3312949</Frequency><Timestamp dt:dt="r8">10854516991</Timestamp><Current dt:dt="…	60.004	1	right	-2029745651	2017-09-05	11:02:18	09:02:18	female	128	{LEFTARROW}	55							0	546569	546563	{DOWNARROW}	6	545447	545097	850	left6,4	16	4	107	mask16	0	546546	0	546346	eqm10_NoEyeNmodel1_dir	90	H	gazeCOD	GazeCoDxp	0	400	0	546046	-1	545946
GazeCoD_1Model_male	12	1	25	<?xml version="1.0"?>\n<Clock xmlns:dt="urn:schemas-microsoft-com:datatypes"><Description dt:dt="string">E-Prime Primary Realtime Clock</Description><StartTime><Timestamp dt:dt="int">0</Timestamp><DateUtc dt:dt="string">2017-05-09T09:02:17Z</DateUtc></StartTime><FrequencyChanges><FrequencyChange><Frequency dt:dt="r8">3312949</Frequency><Timestamp dt:dt="r8">10854516991</Timestamp><Current dt:dt="…	60.004	1	right	-2029745651	2017-09-05	11:02:18	09:02:18	female	129	{LEFTARROW}	53							0	549601	548130	{LEFTARROW}	1471	547003	546580	923	left4,8	26	4	108	mask26	0	548113	0	547913	eqm10_NoEyeNmodel1_dir	90	HV	gazeCOD	GazeCoDxp	1	400	0	547613	10	547513
GazeCoD_1Model_male	12	1	25	<?xml version="1.0"?>\n<Clock xmlns:dt="urn:schemas-microsoft-com:datatypes"><Description dt:dt="string">E-Prime Primary Realtime Clock</Description><StartTime><Timestamp dt:dt="int">0</Timestamp><DateUtc dt:dt="string">2017-05-09T09:02:17Z</DateUtc></StartTime><FrequencyChanges><FrequencyChange><Frequency dt:dt="r8">3312949</Frequency><Timestamp dt:dt="r8">10854516991</Timestamp><Current dt:dt="…	60.004	1	right	-2029745651	2017-09-05	11:02:18	09:02:18	female	130	{RIGHTARROW}	46							0	552361	551163	{DOWNARROW}	1198	550036	549613	923	right1,6	18	4	109	mask18	0	551146	0	550946	eqm10_NoEyeNmodel1_dir	90	H	gazeCOD	GazeCoDxp	0	400	0	550646	10	550546
GazeCoD_1Model_male	12	1	25	<?xml version="1.0"?>\n<Clock xmlns:dt="urn:schemas-microsoft-com:datatypes"><Description dt:dt="string">E-Prime Primary Realtime Clock</Description><StartTime><Timestamp dt:dt="int">0</Timestamp><DateUtc dt:dt="string">2017-05-09T09:02:17Z</DateUtc></StartTime><FrequencyChanges><FrequencyChange><Frequency dt:dt="r8">3312949</Frequency><Timestamp dt:dt="r8">10854516991</Timestamp><Current dt:dt="…	60.004	1	right	-2029745651	2017-09-05	11:02:18	09:02:18	female	131	{LEFTARROW}	49							0	553881	553763	{DOWNARROW}	118	552641	552379	762	left1,6	13	4	110	mask13	0	553746	0	553546	eqm10_NoEyeNmodel1_dir	90	H	gazeCOD	GazeCoDxp	0	400	0	553246	5	553146
GazeCoD_1Model_male	12	1	25	<?xml version="1.0"?>\n<Clock xmlns:dt="urn:schemas-microsoft-com:datatypes"><Description dt:dt="string">E-Prime Primary Realtime Clock</Description><StartTime><Timestamp dt:dt="int">0</Timestamp><DateUtc dt:dt="string">2017-05-09T09:02:17Z</DateUtc></StartTime><FrequencyChanges><FrequencyChange><Frequency dt:dt="r8">3312949</Frequency><Timestamp dt:dt="r8">10854516991</Timestamp><Current dt:dt="…	60.004	1	right	-2029745651	2017-09-05	11:02:18	09:02:18	female	132	{RIGHTARROW}	77							0	626437	625342	{DOWNARROW}	1095	624228	623759	969	right8	11	4	111	mask11	0	625325	0	625125	eqm10_NoEyeNmodel1_dir	0	V	gazeCOD	GazeCoDxp	0	400	0	624825	-3	624725
GazeCoD_1Model_male	12	1	25	<?xml version="1.0"?>\n<Clock xmlns:dt="urn:schemas-microsoft-com:datatypes"><Description dt:dt="string">E-Prime Primary Realtime Clock</Description><StartTime><Timestamp dt:dt="int">0</Timestamp><DateUtc dt:dt="string">2017-05-09T09:02:17Z</DateUtc></StartTime><FrequencyChanges><FrequencyChange><Frequency dt:dt="r8">3312949</Frequency><Timestamp dt:dt="r8">10854516991</Timestamp><Current dt:dt="…	60.004	1	right	-2029745651	2017-09-05	11:02:18	09:02:18	female	133	{DOWNARROW}	79							0	628285	628025	{DOWNARROW}	260	626906	626459	947	DG0	23	4	112	mask23	0	628009	0	627809	eqm10_NoEyeNmodel1_dir	90	HV	gazeCOD	GazeCoDxp	1	400	0	627509	3	627409
GazeCoD_1Model_male	12	1	25	<?xml version="1.0"?>\n<Clock xmlns:dt="urn:schemas-microsoft-com:datatypes"><Description dt:dt="string">E-Prime Primary Realtime Clock</Description><StartTime><Timestamp dt:dt="int">0</Timestamp><DateUtc dt:dt="string">2017-05-09T09:02:17Z</DateUtc></StartTime><FrequencyChanges><FrequencyChange><Frequency dt:dt="r8">3312949</Frequency><Timestamp dt:dt="r8">10854516991</Timestamp><Current dt:dt="…	60.004	1	right	-2029745651	2017-09-05	11:02:18	09:02:18	female	134	{LEFTARROW}	51							0	629917	629775	{DOWNARROW}	142	628658	628309	849	left3,2	3	4	113	mask3	0	629758	-1	629558	eqm10_NoEyeNmodel1_dir	0	V	gazeCOD	GazeCoDxp	0	400	0	629259	1	629159
GazeCoD_1Model_male	12	1	25	<?xml version="1.0"?>\n<Clock xmlns:dt="urn:schemas-microsoft-com:datatypes"><Description dt:dt="string">E-Prime Primary Realtime Clock</Description><StartTime><Timestamp dt:dt="int">0</Timestamp><DateUtc dt:dt="string">2017-05-09T09:02:17Z</DateUtc></StartTime><FrequencyChanges><FrequencyChange><Frequency dt:dt="r8">3312949</Frequency><Timestamp dt:dt="r8">10854516991</Timestamp><Current dt:dt="…	60.004	1	right	-2029745651	2017-09-05	11:02:18	09:02:18	female	135	{RIGHTARROW}	42							0	631620	631458	{DOWNARROW}	162	630346	629926	920	right4,8	9	4	114	mask9	0	631442	0	631242	eqm10_NoEyeNmodel1_dir	0	V	gazeCOD	GazeCoDxp	0	400	0	630942	-4	630842
GazeCoD_1Model_male	12	1	25	<?xml version="1.0"?>\n<Clock xmlns:dt="urn:schemas-microsoft-com:datatypes"><Description dt:dt="string">E-Prime Primary Realtime Clock</Description><StartTime><Timestamp dt:dt="int">0</Timestamp><DateUtc dt:dt="string">2017-05-09T09:02:17Z</DateUtc></StartTime><FrequencyChanges><FrequencyChange><Frequency dt:dt="r8">3312949</Frequency><Timestamp dt:dt="r8">10854516991</Timestamp><Current dt:dt="…	60.004	1	right	-2029745651	2017-09-05	11:02:18	09:02:18	female	136	{RIGHTARROW}	77							0	633252	633192	{RIGHTARROW}	60	632070	631642	928	right8	33	4	115	mask33	0	633175	0	632975	eqm10_NoEyeNmodel1_dir	90	HV	gazeCOD	GazeCoDxp	1	400	0	632675	5	632575
GazeCoD_1Model_male	12	1	25	<?xml version="1.0"?>\n<Clock xmlns:dt="urn:schemas-microsoft-com:datatypes"><Description dt:dt="string">E-Prime Primary Realtime Clock</Description><StartTime><Timestamp dt:dt="int">0</Timestamp><DateUtc dt:dt="string">2017-05-09T09:02:17Z</DateUtc></StartTime><FrequencyChanges><FrequencyChange><Frequency dt:dt="r8">3312949</Frequency><Timestamp dt:dt="r8">10854516991</Timestamp><Current dt:dt="…	60.004	1	right	-2029745651	2017-09-05	11:02:18	09:02:18	female	137	{RIGHTARROW}	40							0	635404	634808	{DOWNARROW}	596	633682	633275	907	right6,4	10	4	116	mask10	0	634792	0	634592	eqm10_NoEyeNmodel1_dir	0	V	gazeCOD	GazeCoDxp	0	400	0	634292	10	634192
GazeCoD_1Model_male	12	1	25	<?xml version="1.0"?>\n<Clock xmlns:dt="urn:schemas-microsoft-com:datatypes"><Description dt:dt="string">E-Prime Primary Realtime Clock</Description><StartTime><Timestamp dt:dt="int">0</Timestamp><DateUtc dt:dt="string">2017-05-09T09:02:17Z</DateUtc></StartTime><FrequencyChanges><FrequencyChange><Frequency dt:dt="r8">3312949</Frequency><Timestamp dt:dt="r8">10854516991</Timestamp><Current dt:dt="…	60.004	1	right	-2029745651	2017-09-05	11:02:18	09:02:18	female	138	{DOWNARROW}	79							0	640636	636941	{DOWNARROW}	3695	635815	635425	890	DG0	1	4	117	mask1	0	636925	0	636725	eqm10_NoEyeNmodel1_dir	0	V	gazeCOD	GazeCoDxp	1	400	0	636425	10	636325
GazeCoD_1Model_male	12	1	25	<?xml version="1.0"?>\n<Clock xmlns:dt="urn:schemas-microsoft-com:datatypes"><Description dt:dt="string">E-Prime Primary Realtime Clock</Description><StartTime><Timestamp dt:dt="int">0</Timestamp><DateUtc dt:dt="string">2017-05-09T09:02:17Z</DateUtc></StartTime><FrequencyChanges><FrequencyChange><Frequency dt:dt="r8">3312949</Frequency><Timestamp dt:dt="r8">10854516991</Timestamp><Current dt:dt="…	60.004	1	right	-2029745651	2017-09-05	11:02:18	09:02:18	female	139	{DOWNARROW}	79							0	642140	642091	{DOWNARROW}	49	640973	640658	815	DG0	12	4	118	mask12	0	642074	0	641874	eqm10_NoEyeNmodel1_dir	90	H	gazeCOD	GazeCoDxp	1	400	0	641574	1	641474
GazeCoD_1Model_male	12	1	25	<?xml version="1.0"?>\n<Clock xmlns:dt="urn:schemas-microsoft-com:datatypes"><Description dt:dt="string">E-Prime Primary Realtime Clock</Description><StartTime><Timestamp dt:dt="int">0</Timestamp><DateUtc dt:dt="string">2017-05-09T09:02:17Z</DateUtc></StartTime><FrequencyChanges><FrequencyChange><Frequency dt:dt="r8">3312949</Frequency><Timestamp dt:dt="r8">10854516991</Timestamp><Current dt:dt="…	60.004	1	right	-2029745651	2017-09-05	11:02:18	09:02:18	female	140	{LEFTARROW}	51							0	643844	643641	{LEFTARROW}	203	642515	642158	857	left3,2	25	4	119	mask25	0	643624	0	643424	eqm10_NoEyeNmodel1_dir	90	HV	gazeCOD	GazeCoDxp	1	400	0	643124	9	643024
GazeCoD_1Model_male	12	1	25	<?xml version="1.0"?>\n<Clock xmlns:dt="urn:schemas-microsoft-com:datatypes"><Description dt:dt="string">E-Prime Primary Realtime Clock</Description><StartTime><Timestamp dt:dt="int">0</Timestamp><DateUtc dt:dt="string">2017-05-09T09:02:17Z</DateUtc></StartTime><FrequencyChanges><FrequencyChange><Frequency dt:dt="r8">3312949</Frequency><Timestamp dt:dt="r8">10854516991</Timestamp><Current dt:dt="…	60.004	1	right	-2029745651	2017-09-05	11:02:18	09:02:18	female	141	{RIGHTARROW}	44							0	646164	645341	{DOWNARROW}	823	644228	643858	870	right3,2	8	4	120	mask8	0	645324	0	645124	eqm10_NoEyeNmodel1_dir	0	V	gazeCOD	GazeCoDxp	0	400	0	644824	-4	644724
GazeCoD_1Model_male	12	1	25	<?xml version="1.0"?>\n<Clock xmlns:dt="urn:schemas-microsoft-com:datatypes"><Description dt:dt="string">E-Prime Primary Realtime Clock</Description><StartTime><Timestamp dt:dt="int">0</Timestamp><DateUtc dt:dt="string">2017-05-09T09:02:17Z</DateUtc></StartTime><FrequencyChanges><FrequencyChange><Frequency dt:dt="r8">3312949</Frequency><Timestamp dt:dt="r8">10854516991</Timestamp><Current dt:dt="…	60.004	1	right	-2029745651	2017-09-05	11:02:18	09:02:18	female	142	{LEFTARROW}	49							0	648060	647707	{DOWNARROW}	353	646586	646174	912	left1,6	2	4	121	mask2	0	647691	0	647491	eqm10_NoEyeNmodel1_dir	0	V	gazeCOD	GazeCoDxp	0	400	0	647191	5	647091
GazeCoD_1Model_male	12	1	25	<?xml version="1.0"?>\n<Clock xmlns:dt="urn:schemas-microsoft-com:datatypes"><Description dt:dt="string">E-Prime Primary Realtime Clock</Description><StartTime><Timestamp dt:dt="int">0</Timestamp><DateUtc dt:dt="string">2017-05-09T09:02:17Z</DateUtc></StartTime><FrequencyChanges><FrequencyChange><Frequency dt:dt="r8">3312949</Frequency><Timestamp dt:dt="r8">10854516991</Timestamp><Current dt:dt="…	60.004	1	right	-2029745651	2017-09-05	11:02:18	09:02:18	female	143	{RIGHTARROW}	46							0	649723	649674	{DOWNARROW}	49	648562	648074	988	right1,6	7	4	122	mask7	0	649657	0	649457	eqm10_NoEyeNmodel1_dir	0	V	gazeCOD	GazeCoDxp	0	400	0	649157	-5	649057
GazeCoD_1Model_male	12	1	25	<?xml version="1.0"?>\n<Clock xmlns:dt="urn:schemas-microsoft-com:datatypes"><Description dt:dt="string">E-Prime Primary Realtime Clock</Description><StartTime><Timestamp dt:dt="int">0</Timestamp><DateUtc dt:dt="string">2017-05-09T09:02:17Z</DateUtc></StartTime><FrequencyChanges><FrequencyChange><Frequency dt:dt="r8">3312949</Frequency><Timestamp dt:dt="r8">10854516991</Timestamp><Current dt:dt="…	60.004	1	right	-2029745651	2017-09-05	11:02:18	09:02:18	female	144	{LEFTARROW}	49							0	651275	651124	{LEFTARROW}	151	650001	649741	760	left1,6	24	4	123	mask24	0	651107	0	650907	eqm10_NoEyeNmodel1_dir	90	HV	gazeCOD	GazeCoDxp	1	400	0	650607	6	650507
GazeCoD_1Model_male	12	1	25	<?xml version="1.0"?>\n<Clock xmlns:dt="urn:schemas-microsoft-com:datatypes"><Description dt:dt="string">E-Prime Primary Realtime Clock</Description><StartTime><Timestamp dt:dt="int">0</Timestamp><DateUtc dt:dt="string">2017-05-09T09:02:17Z</DateUtc></StartTime><FrequencyChanges><FrequencyChange><Frequency dt:dt="r8">3312949</Frequency><Timestamp dt:dt="r8">10854516991</Timestamp><Current dt:dt="…	60.004	1	right	-2029745651	2017-09-05	11:02:18	09:02:18	female	145	{LEFTARROW}	78							0	652923	652841	{LEFTARROW}	82	651716	651291	925	left8	17	4	124	mask17	0	652824	0	652624	eqm10_NoEyeNmodel1_dir	90	H	gazeCOD	GazeCoDxp	1	400	0	652324	8	652224
GazeCoD_1Model_male	12	1	25	<?xml version="1.0"?>\n<Clock xmlns:dt="urn:schemas-microsoft-com:datatypes"><Description dt:dt="string">E-Prime Primary Realtime Clock</Description><StartTime><Timestamp dt:dt="int">0</Timestamp><DateUtc dt:dt="string">2017-05-09T09:02:17Z</DateUtc></StartTime><FrequencyChanges><FrequencyChange><Frequency dt:dt="r8">3312949</Frequency><Timestamp dt:dt="r8">10854516991</Timestamp><Current dt:dt="…	60.004	1	right	-2029745651	2017-09-05	11:02:18	09:02:18	female	146	{RIGHTARROW}	77							0	657515	654457	{RIGHTARROW}	3058	653340	652940	900	right8	22	4	125	mask22	0	654440	0	654240	eqm10_NoEyeNmodel1_dir	90	H	gazeCOD	GazeCoDxp	1	400	0	653940	0	653840
GazeCoD_1Model_male	12	1	25	<?xml version="1.0"?>\n<Clock xmlns:dt="urn:schemas-microsoft-com:datatypes"><Description dt:dt="string">E-Prime Primary Realtime Clock</Description><StartTime><Timestamp dt:dt="int">0</Timestamp><DateUtc dt:dt="string">2017-05-09T09:02:17Z</DateUtc></StartTime><FrequencyChanges><FrequencyChange><Frequency dt:dt="r8">3312949</Frequency><Timestamp dt:dt="r8">10854516991</Timestamp><Current dt:dt="…	60.004	1	right	-2029745651	2017-09-05	11:02:18	09:02:18	female	147	{RIGHTARROW}	40							0	659059	658957	{RIGHTARROW}	102	657843	657540	803	right6,4	32	4	126	mask32	0	658940	0	658740	eqm10_NoEyeNmodel1_dir	90	HV	gazeCOD	GazeCoDxp	1	400	0	658440	-3	658340
GazeCoD_1Model_male	12	1	25	<?xml version="1.0"?>\n<Clock xmlns:dt="urn:schemas-microsoft-com:datatypes"><Description dt:dt="string">E-Prime Primary Realtime Clock</Description><StartTime><Timestamp dt:dt="int">0</Timestamp><DateUtc dt:dt="string">2017-05-09T09:02:17Z</DateUtc></StartTime><FrequencyChanges><FrequencyChange><Frequency dt:dt="r8">3312949</Frequency><Timestamp dt:dt="r8">10854516991</Timestamp><Current dt:dt="…	60.004	1	right	-2029745651	2017-09-05	11:02:18	09:02:18	female	148	{RIGHTARROW}	44							0	660779	660590	{DOWNARROW}	189	659469	659073	896	right3,2	19	4	127	mask19	0	660573	0	660373	eqm10_NoEyeNmodel1_dir	90	H	gazeCOD	GazeCoDxp	0	400	0	660073	4	659973
GazeCoD_1Model_male	12	1	25	<?xml version="1.0"?>\n<Clock xmlns:dt="urn:schemas-microsoft-com:datatypes"><Description dt:dt="string">E-Prime Primary Realtime Clock</Description><StartTime><Timestamp dt:dt="int">0</Timestamp><DateUtc dt:dt="string">2017-05-09T09:02:17Z</DateUtc></StartTime><FrequencyChanges><FrequencyChange><Frequency dt:dt="r8">3312949</Frequency><Timestamp dt:dt="r8">10854516991</Timestamp><Current dt:dt="…	60.004	1	right	-2029745651	2017-09-05	11:02:18	09:02:18	female	149	{LEFTARROW}	53							0	662555	662190	{LEFTARROW}	365	661071	660790	781	left4,8	4	4	128	mask4	0	662173	0	661973	eqm10_NoEyeNmodel1_dir	0	V	gazeCOD	GazeCoDxp	1	400	0	661673	2	661573
GazeCoD_1Model_male	12	1	25	<?xml version="1.0"?>\n<Clock xmlns:dt="urn:schemas-microsoft-com:datatypes"><Description dt:dt="string">E-Prime Primary Realtime Clock</Description><StartTime><Timestamp dt:dt="int">0</Timestamp><DateUtc dt:dt="string">2017-05-09T09:02:17Z</DateUtc></StartTime><FrequencyChanges><FrequencyChange><Frequency dt:dt="r8">3312949</Frequency><Timestamp dt:dt="r8">10854516991</Timestamp><Current dt:dt="…	60.004	1	right	-2029745651	2017-09-05	11:02:18	09:02:18	female	150	{LEFTARROW}	55							0	664291	664090	{LEFTARROW}	201	662977	662573	904	left6,4	27	4	129	mask27	0	664073	0	663873	eqm10_NoEyeNmodel1_dir	90	HV	gazeCOD	GazeCoDxp	1	400	0	663573	-4	663473
GazeCoD_1Model_male	12	1	25	<?xml version="1.0"?>\n<Clock xmlns:dt="urn:schemas-microsoft-com:datatypes"><Description dt:dt="string">E-Prime Primary Realtime Clock</Description><StartTime><Timestamp dt:dt="int">0</Timestamp><DateUtc dt:dt="string">2017-05-09T09:02:17Z</DateUtc></StartTime><FrequencyChanges><FrequencyChange><Frequency dt:dt="r8">3312949</Frequency><Timestamp dt:dt="r8">10854516991</Timestamp><Current dt:dt="…	60.004	1	right	-2029745651	2017-09-05	11:02:18	09:02:18	female	151	{RIGHTARROW}	46							0	666019	665740	{DOWNARROW}	279	664623	664307	816	right1,6	29	4	130	mask29	0	665723	0	665523	eqm10_NoEyeNmodel1_dir	90	HV	gazeCOD	GazeCoDxp	0	400	0	665223	0	665123
GazeCoD_1Model_male	12	1	25	<?xml version="1.0"?>\n<Clock xmlns:dt="urn:schemas-microsoft-com:datatypes"><Description dt:dt="string">E-Prime Primary Realtime Clock</Description><StartTime><Timestamp dt:dt="int">0</Timestamp><DateUtc dt:dt="string">2017-05-09T09:02:17Z</DateUtc></StartTime><FrequencyChanges><FrequencyChange><Frequency dt:dt="r8">3312949</Frequency><Timestamp dt:dt="r8">10854516991</Timestamp><Current dt:dt="…	60.004	1	right	-2029745651	2017-09-05	11:02:18	09:02:18	female	152	{LEFTARROW}	78							0	667778	667506	{LEFTARROW}	272	666391	666040	851	left8	28	4	131	mask28	0	667490	0	667290	eqm10_NoEyeNmodel1_dir	90	HV	gazeCOD	GazeCoDxp	1	400	0	666990	-1	666890
GazeCoD_1Model_male	12	1	25	<?xml version="1.0"?>\n<Clock xmlns:dt="urn:schemas-microsoft-com:datatypes"><Description dt:dt="string">E-Prime Primary Realtime Clock</Description><StartTime><Timestamp dt:dt="int">0</Timestamp><DateUtc dt:dt="string">2017-05-09T09:02:17Z</DateUtc></StartTime><FrequencyChanges><FrequencyChange><Frequency dt:dt="r8">3312949</Frequency><Timestamp dt:dt="r8">10854516991</Timestamp><Current dt:dt="…	60.004	1	right	-2029745651	2017-09-05	11:02:18	09:02:18	female	153	{LEFTARROW}	51							0	669674	669356	{DOWNARROW}	318	668241	667790	951	left3,2	14	4	132	mask14	0	669340	0	669140	eqm10_NoEyeNmodel1_dir	90	H	gazeCOD	GazeCoDxp	0	400	0	668840	-1	668740
GazeCoD_1Model_male	12	1	25	<?xml version="1.0"?>\n<Clock xmlns:dt="urn:schemas-microsoft-com:datatypes"><Description dt:dt="string">E-Prime Primary Realtime Clock</Description><StartTime><Timestamp dt:dt="int">0</Timestamp><DateUtc dt:dt="string">2017-05-09T09:02:17Z</DateUtc></StartTime><FrequencyChanges><FrequencyChange><Frequency dt:dt="r8">3312949</Frequency><Timestamp dt:dt="r8">10854516991</Timestamp><Current dt:dt="…	60.004	1	right	-2029745651	2017-09-05	11:02:18	09:02:18	female	154	{LEFTARROW}	51							0	671290	671189	{DOWNARROW}	101	670067	669690	877	left3,2	14	5	133	mask14	0	671173	0	670973	eqm10_NoEyeNmodel1_dir	90	H	gazeCOD	GazeCoDxp	0	400	0	670673	6	670573
GazeCoD_1Model_male	12	1	25	<?xml version="1.0"?>\n<Clock xmlns:dt="urn:schemas-microsoft-com:datatypes"><Description dt:dt="string">E-Prime Primary Realtime Clock</Description><StartTime><Timestamp dt:dt="int">0</Timestamp><DateUtc dt:dt="string">2017-05-09T09:02:17Z</DateUtc></StartTime><FrequencyChanges><FrequencyChange><Frequency dt:dt="r8">3312949</Frequency><Timestamp dt:dt="r8">10854516991</Timestamp><Current dt:dt="…	60.004	1	right	-2029745651	2017-09-05	11:02:18	09:02:18	female	155	{RIGHTARROW}	46							0	672938	672873	{DOWNARROW}	65	671756	671306	950	right1,6	18	5	134	mask18	0	672856	0	672656	eqm10_NoEyeNmodel1_dir	90	H	gazeCOD	GazeCoDxp	0	400	0	672356	0	672256
GazeCoD_1Model_male	12	1	25	<?xml version="1.0"?>\n<Clock xmlns:dt="urn:schemas-microsoft-com:datatypes"><Description dt:dt="string">E-Prime Primary Realtime Clock</Description><StartTime><Timestamp dt:dt="int">0</Timestamp><DateUtc dt:dt="string">2017-05-09T09:02:17Z</DateUtc></StartTime><FrequencyChanges><FrequencyChange><Frequency dt:dt="r8">3312949</Frequency><Timestamp dt:dt="r8">10854516991</Timestamp><Current dt:dt="…	60.004	1	right	-2029745651	2017-09-05	11:02:18	09:02:18	female	156	{LEFTARROW}	49							0	674522	674373	{LEFTARROW}	149	673256	672956	800	left1,6	24	5	135	mask24	0	674356	0	674156	eqm10_NoEyeNmodel1_dir	90	HV	gazeCOD	GazeCoDxp	1	400	0	673856	0	673756
GazeCoD_1Model_male	12	1	25	<?xml version="1.0"?>\n<Clock xmlns:dt="urn:schemas-microsoft-com:datatypes"><Description dt:dt="string">E-Prime Primary Realtime Clock</Description><StartTime><Timestamp dt:dt="int">0</Timestamp><DateUtc dt:dt="string">2017-05-09T09:02:17Z</DateUtc></StartTime><FrequencyChanges><FrequencyChange><Frequency dt:dt="r8">3312949</Frequency><Timestamp dt:dt="r8">10854516991</Timestamp><Current dt:dt="…	60.004	1	right	-2029745651	2017-09-05	11:02:18	09:02:18	female	157	{RIGHTARROW}	40							0	676170	675989	{DOWNARROW}	181	674869	674539	830	right6,4	32	5	136	mask32	0	675973	0	675773	eqm10_NoEyeNmodel1_dir	90	HV	gazeCOD	GazeCoDxp	0	400	0	675473	4	675373
GazeCoD_1Model_male	12	1	25	<?xml version="1.0"?>\n<Clock xmlns:dt="urn:schemas-microsoft-com:datatypes"><Description dt:dt="string">E-Prime Primary Realtime Clock</Description><StartTime><Timestamp dt:dt="int">0</Timestamp><DateUtc dt:dt="string">2017-05-09T09:02:17Z</DateUtc></StartTime><FrequencyChanges><FrequencyChange><Frequency dt:dt="r8">3312949</Frequency><Timestamp dt:dt="r8">10854516991</Timestamp><Current dt:dt="…	60.004	1	right	-2029745651	2017-09-05	11:02:18	09:02:18	female	158	{DOWNARROW}	79							0	677810	677589	{DOWNARROW}	221	676469	676189	780	DG0	12	5	137	mask12	0	677572	0	677372	eqm10_NoEyeNmodel1_dir	90	H	gazeCOD	GazeCoDxp	1	400	0	677072	3	676972
GazeCoD_1Model_male	12	1	25	<?xml version="1.0"?>\n<Clock xmlns:dt="urn:schemas-microsoft-com:datatypes"><Description dt:dt="string">E-Prime Primary Realtime Clock</Description><StartTime><Timestamp dt:dt="int">0</Timestamp><DateUtc dt:dt="string">2017-05-09T09:02:17Z</DateUtc></StartTime><FrequencyChanges><FrequencyChange><Frequency dt:dt="r8">3312949</Frequency><Timestamp dt:dt="r8">10854516991</Timestamp><Current dt:dt="…	60.004	1	right	-2029745651	2017-09-05	11:02:18	09:02:18	female	159	{LEFTARROW}	49							0	679754	679206	{DOWNARROW}	548	678092	677822	770	left1,6	2	5	138	mask2	0	679189	0	678989	eqm10_NoEyeNmodel1_dir	0	V	gazeCOD	GazeCoDxp	0	400	0	678689	-3	678589
GazeCoD_1Model_male	12	1	25	<?xml version="1.0"?>\n<Clock xmlns:dt="urn:schemas-microsoft-com:datatypes"><Description dt:dt="string">E-Prime Primary Realtime Clock</Description><StartTime><Timestamp dt:dt="int">0</Timestamp><DateUtc dt:dt="string">2017-05-09T09:02:17Z</DateUtc></StartTime><FrequencyChanges><FrequencyChange><Frequency dt:dt="r8">3312949</Frequency><Timestamp dt:dt="r8">10854516991</Timestamp><Current dt:dt="…	60.004	1	right	-2029745651	2017-09-05	11:02:18	09:02:18	female	160	{LEFTARROW}	51							0	681370	681256	{LEFTARROW}	114	680142	679772	870	left3,2	25	5	139	mask25	0	681239	0	681039	eqm10_NoEyeNmodel1_dir	90	HV	gazeCOD	GazeCoDxp	1	400	0	680739	-3	680639
GazeCoD_1Model_male	12	1	25	<?xml version="1.0"?>\n<Clock xmlns:dt="urn:schemas-microsoft-com:datatypes"><Description dt:dt="string">E-Prime Primary Realtime Clock</Description><StartTime><Timestamp dt:dt="int">0</Timestamp><DateUtc dt:dt="string">2017-05-09T09:02:17Z</DateUtc></StartTime><FrequencyChanges><FrequencyChange><Frequency dt:dt="r8">3312949</Frequency><Timestamp dt:dt="r8">10854516991</Timestamp><Current dt:dt="…	60.004	1	right	-2029745651	2017-09-05	11:02:18	09:02:18	female	161	{RIGHTARROW}	77							0	682986	682806	{DOWNARROW}	180	681684	681389	795	right8	11	5	140	mask11	0	682789	0	682589	eqm10_NoEyeNmodel1_dir	0	V	gazeCOD	GazeCoDxp	0	400	0	682289	5	682189
GazeCoD_1Model_male	12	1	25	<?xml version="1.0"?>\n<Clock xmlns:dt="urn:schemas-microsoft-com:datatypes"><Description dt:dt="string">E-Prime Primary Realtime Clock</Description><StartTime><Timestamp dt:dt="int">0</Timestamp><DateUtc dt:dt="string">2017-05-09T09:02:17Z</DateUtc></StartTime><FrequencyChanges><FrequencyChange><Frequency dt:dt="r8">3312949</Frequency><Timestamp dt:dt="r8">10854516991</Timestamp><Current dt:dt="…	60.004	1	right	-2029745651	2017-09-05	11:02:18	09:02:18	female	162	{DOWNARROW}	79							0	684562	684422	{DOWNARROW}	139	683303	683006	797	DG0	23	5	141	mask23	0	684405	0	684205	eqm10_NoEyeNmodel1_dir	90	HV	gazeCOD	GazeCoDxp	1	400	0	683905	2	683805
GazeCoD_1Model_male	12	1	25	<?xml version="1.0"?>\n<Clock xmlns:dt="urn:schemas-microsoft-com:datatypes"><Description dt:dt="string">E-Prime Primary Realtime Clock</Description><StartTime><Timestamp dt:dt="int">0</Timestamp><DateUtc dt:dt="string">2017-05-09T09:02:17Z</DateUtc></StartTime><FrequencyChanges><FrequencyChange><Frequency dt:dt="r8">3312949</Frequency><Timestamp dt:dt="r8">10854516991</Timestamp><Current dt:dt="…	60.004	1	right	-2029745651	2017-09-05	11:02:18	09:02:18	female	163	{LEFTARROW}	53							0	686193	686122	{LEFTARROW}	71	684998	684572	926	left4,8	15	5	142	mask15	0	686105	0	685905	eqm10_NoEyeNmodel1_dir	90	H	gazeCOD	GazeCoDxp	1	400	0	685605	7	685505
GazeCoD_1Model_male	12	1	25	<?xml version="1.0"?>\n<Clock xmlns:dt="urn:schemas-microsoft-com:datatypes"><Description dt:dt="string">E-Prime Primary Realtime Clock</Description><StartTime><Timestamp dt:dt="int">0</Timestamp><DateUtc dt:dt="string">2017-05-09T09:02:17Z</DateUtc></StartTime><FrequencyChanges><FrequencyChange><Frequency dt:dt="r8">3312949</Frequency><Timestamp dt:dt="r8">10854516991</Timestamp><Current dt:dt="…	60.004	1	right	-2029745651	2017-09-05	11:02:18	09:02:18	female	164	{LEFTARROW}	55							0	687857	687772	{LEFTARROW}	85	686657	686205	952	left6,4	16	5	143	mask16	0	687755	0	687555	eqm10_NoEyeNmodel1_dir	90	H	gazeCOD	GazeCoDxp	1	400	0	687255	-2	687155
GazeCoD_1Model_male	12	1	25	<?xml version="1.0"?>\n<Clock xmlns:dt="urn:schemas-microsoft-com:datatypes"><Description dt:dt="string">E-Prime Primary Realtime Clock</Description><StartTime><Timestamp dt:dt="int">0</Timestamp><DateUtc dt:dt="string">2017-05-09T09:02:17Z</DateUtc></StartTime><FrequencyChanges><FrequencyChange><Frequency dt:dt="r8">3312949</Frequency><Timestamp dt:dt="r8">10854516991</Timestamp><Current dt:dt="…	60.004	1	right	-2029745651	2017-09-05	11:02:18	09:02:18	female	165	{RIGHTARROW}	77							0	689305	689272	{RIGHTARROW}	33	688159	687872	787	right8	33	5	144	mask33	0	689255	0	689055	eqm10_NoEyeNmodel1_dir	90	HV	gazeCOD	GazeCoDxp	1	400	0	688755	-4	688655
GazeCoD_1Model_male	12	1	25	<?xml version="1.0"?>\n<Clock xmlns:dt="urn:schemas-microsoft-com:datatypes"><Description dt:dt="string">E-Prime Primary Realtime Clock</Description><StartTime><Timestamp dt:dt="int">0</Timestamp><DateUtc dt:dt="string">2017-05-09T09:02:17Z</DateUtc></StartTime><FrequencyChanges><FrequencyChange><Frequency dt:dt="r8">3312949</Frequency><Timestamp dt:dt="r8">10854516991</Timestamp><Current dt:dt="…	60.004	1	right	-2029745651	2017-09-05	11:02:18	09:02:18	female	166	{LEFTARROW}	55							0	690897	690838	{LEFTARROW}	59	689721	689322	899	left6,4	27	5	145	mask27	0	690822	0	690622	eqm10_NoEyeNmodel1_dir	90	HV	gazeCOD	GazeCoDxp	1	400	0	690322	1	690222
GazeCoD_1Model_male	12	1	25	<?xml version="1.0"?>\n<Clock xmlns:dt="urn:schemas-microsoft-com:datatypes"><Description dt:dt="string">E-Prime Primary Realtime Clock</Description><StartTime><Timestamp dt:dt="int">0</Timestamp><DateUtc dt:dt="string">2017-05-09T09:02:17Z</DateUtc></StartTime><FrequencyChanges><FrequencyChange><Frequency dt:dt="r8">3312949</Frequency><Timestamp dt:dt="r8">10854516991</Timestamp><Current dt:dt="…	60.004	1	right	-2029745651	2017-09-05	11:02:18	09:02:18	female	167	{LEFTARROW}	78							0	692633	692488	{LEFTARROW}	145	691365	690922	943	left8	17	5	146	mask17	0	692472	0	692272	eqm10_NoEyeNmodel1_dir	90	H	gazeCOD	GazeCoDxp	1	400	0	691972	7	691872
GazeCoD_1Model_male	12	1	25	<?xml version="1.0"?>\n<Clock xmlns:dt="urn:schemas-microsoft-com:datatypes"><Description dt:dt="string">E-Prime Primary Realtime Clock</Description><StartTime><Timestamp dt:dt="int">0</Timestamp><DateUtc dt:dt="string">2017-05-09T09:02:17Z</DateUtc></StartTime><FrequencyChanges><FrequencyChange><Frequency dt:dt="r8">3312949</Frequency><Timestamp dt:dt="r8">10854516991</Timestamp><Current dt:dt="…	60.004	1	right	-2029745651	2017-09-05	11:02:18	09:02:18	female	168	{RIGHTARROW}	40							0	694121	694088	{RIGHTARROW}	33	692970	692655	815	right6,4	21	5	147	mask21	0	694072	0	693872	eqm10_NoEyeNmodel1_dir	90	H	gazeCOD	GazeCoDxp	1	400	0	693572	2	693472
GazeCoD_1Model_male	12	1	25	<?xml version="1.0"?>\n<Clock xmlns:dt="urn:schemas-microsoft-com:datatypes"><Description dt:dt="string">E-Prime Primary Realtime Clock</Description><StartTime><Timestamp dt:dt="int">0</Timestamp><DateUtc dt:dt="string">2017-05-09T09:02:17Z</DateUtc></StartTime><FrequencyChanges><FrequencyChange><Frequency dt:dt="r8">3312949</Frequency><Timestamp dt:dt="r8">10854516991</Timestamp><Current dt:dt="…	60.004	1	right	-2029745651	2017-09-05	11:02:18	09:02:18	female	169	{RIGHTARROW}	46							0	696049	695721	{DOWNARROW}	328	694603	694138	965	right1,6	29	5	148	mask29	0	695705	0	695505	eqm10_NoEyeNmodel1_dir	90	HV	gazeCOD	GazeCoDxp	0	400	0	695205	2	695105
GazeCoD_1Model_male	12	1	25	<?xml version="1.0"?>\n<Clock xmlns:dt="urn:schemas-microsoft-com:datatypes"><Description dt:dt="string">E-Prime Primary Realtime Clock</Description><StartTime><Timestamp dt:dt="int">0</Timestamp><DateUtc dt:dt="string">2017-05-09T09:02:17Z</DateUtc></StartTime><FrequencyChanges><FrequencyChange><Frequency dt:dt="r8">3312949</Frequency><Timestamp dt:dt="r8">10854516991</Timestamp><Current dt:dt="…	60.004	1	right	-2029745651	2017-09-05	11:02:18	09:02:18	female	170	{RIGHTARROW}	40							0	697785	697538	{DOWNARROW}	247	696416	696071	845	right6,4	10	5	149	mask10	0	697521	0	697321	eqm10_NoEyeNmodel1_dir	0	V	gazeCOD	GazeCoDxp	0	400	0	697021	5	696921
GazeCoD_1Model_male	12	1	25	<?xml version="1.0"?>\n<Clock xmlns:dt="urn:schemas-microsoft-com:datatypes"><Description dt:dt="string">E-Prime Primary Realtime Clock</Description><StartTime><Timestamp dt:dt="int">0</Timestamp><DateUtc dt:dt="string">2017-05-09T09:02:17Z</DateUtc></StartTime><FrequencyChanges><FrequencyChange><Frequency dt:dt="r8">3312949</Frequency><Timestamp dt:dt="r8">10854516991</Timestamp><Current dt:dt="…	60.004	1	right	-2029745651	2017-09-05	11:02:18	09:02:18	female	171	{LEFTARROW}	53							0	699649	699321	{LEFTARROW}	328	698208	697805	903	left4,8	4	5	150	mask4	0	699305	0	699105	eqm10_NoEyeNmodel1_dir	0	V	gazeCOD	GazeCoDxp	1	400	0	698805	-3	698705
GazeCoD_1Model_male	12	1	25	<?xml version="1.0"?>\n<Clock xmlns:dt="urn:schemas-microsoft-com:datatypes"><Description dt:dt="string">E-Prime Primary Realtime Clock</Description><StartTime><Timestamp dt:dt="int">0</Timestamp><DateUtc dt:dt="string">2017-05-09T09:02:17Z</DateUtc></StartTime><FrequencyChanges><FrequencyChange><Frequency dt:dt="r8">3312949</Frequency><Timestamp dt:dt="r8">10854516991</Timestamp><Current dt:dt="…	60.004	1	right	-2029745651	2017-09-05	11:02:18	09:02:18	female	172	{LEFTARROW}	51							0	701097	701088	{DOWNARROW}	9	699970	699671	799	left3,2	3	5	151	mask3	0	701071	0	700871	eqm10_NoEyeNmodel1_dir	0	V	gazeCOD	GazeCoDxp	0	400	0	700571	1	700471
GazeCoD_1Model_male	12	1	25	<?xml version="1.0"?>\n<Clock xmlns:dt="urn:schemas-microsoft-com:datatypes"><Description dt:dt="string">E-Prime Primary Realtime Clock</Description><StartTime><Timestamp dt:dt="int">0</Timestamp><DateUtc dt:dt="string">2017-05-09T09:02:17Z</DateUtc></StartTime><FrequencyChanges><FrequencyChange><Frequency dt:dt="r8">3312949</Frequency><Timestamp dt:dt="r8">10854516991</Timestamp><Current dt:dt="…	60.004	1	right	-2029745651	2017-09-05	11:02:18	09:02:18	female	173	{RIGHTARROW}	44							0	704624	702638	{RIGHTARROW}	1986	701523	701121	902	right3,2	19	5	152	mask19	0	702621	0	702421	eqm10_NoEyeNmodel1_dir	90	H	gazeCOD	GazeCoDxp	1	400	0	702121	-2	702021
GazeCoD_1Model_male	12	1	25	<?xml version="1.0"?>\n<Clock xmlns:dt="urn:schemas-microsoft-com:datatypes"><Description dt:dt="string">E-Prime Primary Realtime Clock</Description><StartTime><Timestamp dt:dt="int">0</Timestamp><DateUtc dt:dt="string">2017-05-09T09:02:17Z</DateUtc></StartTime><FrequencyChanges><FrequencyChange><Frequency dt:dt="r8">3312949</Frequency><Timestamp dt:dt="r8">10854516991</Timestamp><Current dt:dt="…	60.004	1	right	-2029745651	2017-09-05	11:02:18	09:02:18	female	174	{RIGHTARROW}	46							0	706096	706054	{DOWNARROW}	42	704931	704638	793	right1,6	7	5	153	mask7	0	706038	0	705838	eqm10_NoEyeNmodel1_dir	0	V	gazeCOD	GazeCoDxp	0	400	0	705538	7	705438
GazeCoD_1Model_male	12	1	25	<?xml version="1.0"?>\n<Clock xmlns:dt="urn:schemas-microsoft-com:datatypes"><Description dt:dt="string">E-Prime Primary Realtime Clock</Description><StartTime><Timestamp dt:dt="int">0</Timestamp><DateUtc dt:dt="string">2017-05-09T09:02:17Z</DateUtc></StartTime><FrequencyChanges><FrequencyChange><Frequency dt:dt="r8">3312949</Frequency><Timestamp dt:dt="r8">10854516991</Timestamp><Current dt:dt="…	60.004	1	right	-2029745651	2017-09-05	11:02:18	09:02:18	female	175	{LEFTARROW}	49							0	708096	707554	{DOWNARROW}	542	706436	706121	815	left1,6	13	5	154	mask13	0	707537	-1	707337	eqm10_NoEyeNmodel1_dir	90	H	gazeCOD	GazeCoDxp	0	400	0	707038	2	706938
GazeCoD_1Model_male	12	1	25	<?xml version="1.0"?>\n<Clock xmlns:dt="urn:schemas-microsoft-com:datatypes"><Description dt:dt="string">E-Prime Primary Realtime Clock</Description><StartTime><Timestamp dt:dt="int">0</Timestamp><DateUtc dt:dt="string">2017-05-09T09:02:17Z</DateUtc></StartTime><FrequencyChanges><FrequencyChange><Frequency dt:dt="r8">3312949</Frequency><Timestamp dt:dt="r8">10854516991</Timestamp><Current dt:dt="…	60.004	1	right	-2029745651	2017-09-05	11:02:18	09:02:18	female	176	{RIGHTARROW}	42							0	711000	709637	{DOWNARROW}	1363	708514	708121	893	right4,8	9	5	155	mask9	0	709621	0	709421	eqm10_NoEyeNmodel1_dir	0	V	gazeCOD	GazeCoDxp	0	400	0	709121	7	709021
GazeCoD_1Model_male	12	1	25	<?xml version="1.0"?>\n<Clock xmlns:dt="urn:schemas-microsoft-com:datatypes"><Description dt:dt="string">E-Prime Primary Realtime Clock</Description><StartTime><Timestamp dt:dt="int">0</Timestamp><DateUtc dt:dt="string">2017-05-09T09:02:17Z</DateUtc></StartTime><FrequencyChanges><FrequencyChange><Frequency dt:dt="r8">3312949</Frequency><Timestamp dt:dt="r8">10854516991</Timestamp><Current dt:dt="…	60.004	1	right	-2029745651	2017-09-05	11:02:18	09:02:18	female	177	{RIGHTARROW}	44							0	712808	712437	{DOWNARROW}	371	711318	711021	797	right3,2	8	5	156	mask8	0	712421	0	712221	eqm10_NoEyeNmodel1_dir	0	V	gazeCOD	GazeCoDxp	0	400	0	711921	3	711821
GazeCoD_1Model_male	12	1	25	<?xml version="1.0"?>\n<Clock xmlns:dt="urn:schemas-microsoft-com:datatypes"><Description dt:dt="string">E-Prime Primary Realtime Clock</Description><StartTime><Timestamp dt:dt="int">0</Timestamp><DateUtc dt:dt="string">2017-05-09T09:02:17Z</DateUtc></StartTime><FrequencyChanges><FrequencyChange><Frequency dt:dt="r8">3312949</Frequency><Timestamp dt:dt="r8">10854516991</Timestamp><Current dt:dt="…	60.004	1	right	-2029745651	2017-09-05	11:02:18	09:02:18	female	178	{LEFTARROW}	78							0	714560	714354	{LEFTARROW}	206	713227	712820	907	left8	6	5	157	mask6	0	714337	0	714137	eqm10_NoEyeNmodel1_dir	0	V	gazeCOD	GazeCoDxp	1	400	0	713837	10	713737
GazeCoD_1Model_male	12	1	25	<?xml version="1.0"?>\n<Clock xmlns:dt="urn:schemas-microsoft-com:datatypes"><Description dt:dt="string">E-Prime Primary Realtime Clock</Description><StartTime><Timestamp dt:dt="int">0</Timestamp><DateUtc dt:dt="string">2017-05-09T09:02:17Z</DateUtc></StartTime><FrequencyChanges><FrequencyChange><Frequency dt:dt="r8">3312949</Frequency><Timestamp dt:dt="r8">10854516991</Timestamp><Current dt:dt="…	60.004	1	right	-2029745651	2017-09-05	11:02:18	09:02:18	female	179	{RIGHTARROW}	42							0	716288	716120	{RIGHTARROW}	168	714999	714570	929	right4,8	20	5	158	mask20	0	716104	0	715904	eqm10_NoEyeNmodel1_dir	90	H	gazeCOD	GazeCoDxp	1	400	0	715604	5	715504
GazeCoD_1Model_male	12	1	25	<?xml version="1.0"?>\n<Clock xmlns:dt="urn:schemas-microsoft-com:datatypes"><Description dt:dt="string">E-Prime Primary Realtime Clock</Description><StartTime><Timestamp dt:dt="int">0</Timestamp><DateUtc dt:dt="string">2017-05-09T09:02:17Z</DateUtc></StartTime><FrequencyChanges><FrequencyChange><Frequency dt:dt="r8">3312949</Frequency><Timestamp dt:dt="r8">10854516991</Timestamp><Current dt:dt="…	60.004	1	right	-2029745651	2017-09-05	11:02:18	09:02:18	female	180	{LEFTARROW}	78							0	717744	717737	{LEFTARROW}	7	716611	716304	807	left8	28	5	159	mask28	0	717720	0	717520	eqm10_NoEyeNmodel1_dir	90	HV	gazeCOD	GazeCoDxp	1	400	0	717220	9	717120
GazeCoD_1Model_male	12	1	25	<?xml version="1.0"?>\n<Clock xmlns:dt="urn:schemas-microsoft-com:datatypes"><Description dt:dt="string">E-Prime Primary Realtime Clock</Description><StartTime><Timestamp dt:dt="int">0</Timestamp><DateUtc dt:dt="string">2017-05-09T09:02:17Z</DateUtc></StartTime><FrequencyChanges><FrequencyChange><Frequency dt:dt="r8">3312949</Frequency><Timestamp dt:dt="r8">10854516991</Timestamp><Current dt:dt="…	60.004	1	right	-2029745651	2017-09-05	11:02:18	09:02:18	female	181	{DOWNARROW}	79							0	720072	719270	{DOWNARROW}	801	718159	717754	905	DG0	1	5	160	mask1	0	719253	-1	719053	eqm10_NoEyeNmodel1_dir	0	V	gazeCOD	GazeCoDxp	1	400	0	718754	-5	718654
GazeCoD_1Model_male	12	1	25	<?xml version="1.0"?>\n<Clock xmlns:dt="urn:schemas-microsoft-com:datatypes"><Description dt:dt="string">E-Prime Primary Realtime Clock</Description><StartTime><Timestamp dt:dt="int">0</Timestamp><DateUtc dt:dt="string">2017-05-09T09:02:17Z</DateUtc></StartTime><FrequencyChanges><FrequencyChange><Frequency dt:dt="r8">3312949</Frequency><Timestamp dt:dt="r8">10854516991</Timestamp><Current dt:dt="…	60.004	1	right	-2029745651	2017-09-05	11:02:18	09:02:18	female	182	{RIGHTARROW}	44							0	722007	721670	{DOWNARROW}	337	720558	720087	971	right3,2	30	5	161	mask30	0	721653	0	721453	eqm10_NoEyeNmodel1_dir	90	HV	gazeCOD	GazeCoDxp	0	400	0	721153	-5	721053
GazeCoD_1Model_male	12	1	25	<?xml version="1.0"?>\n<Clock xmlns:dt="urn:schemas-microsoft-com:datatypes"><Description dt:dt="string">E-Prime Primary Realtime Clock</Description><StartTime><Timestamp dt:dt="int">0</Timestamp><DateUtc dt:dt="string">2017-05-09T09:02:17Z</DateUtc></StartTime><FrequencyChanges><FrequencyChange><Frequency dt:dt="r8">3312949</Frequency><Timestamp dt:dt="r8">10854516991</Timestamp><Current dt:dt="…	60.004	1	right	-2029745651	2017-09-05	11:02:18	09:02:18	female	183	{LEFTARROW}	53							0	724311	723470	{LEFTARROW}	841	722352	722020	832	left4,8	26	5	162	mask26	0	723453	0	723253	eqm10_NoEyeNmodel1_dir	90	HV	gazeCOD	GazeCoDxp	1	400	0	722953	1	722853
GazeCoD_1Model_male	12	1	25	<?xml version="1.0"?>\n<Clock xmlns:dt="urn:schemas-microsoft-com:datatypes"><Description dt:dt="string">E-Prime Primary Realtime Clock</Description><StartTime><Timestamp dt:dt="int">0</Timestamp><DateUtc dt:dt="string">2017-05-09T09:02:17Z</DateUtc></StartTime><FrequencyChanges><FrequencyChange><Frequency dt:dt="r8">3312949</Frequency><Timestamp dt:dt="r8">10854516991</Timestamp><Current dt:dt="…	60.004	1	right	-2029745651	2017-09-05	11:02:18	09:02:18	female	184	{RIGHTARROW}	42							0	726223	725903	{DOWNARROW}	320	724782	724337	945	right4,8	31	5	163	mask31	0	725886	0	725686	eqm10_NoEyeNmodel1_dir	90	HV	gazeCOD	GazeCoDxp	0	400	0	725386	4	725286
GazeCoD_1Model_male	12	1	25	<?xml version="1.0"?>\n<Clock xmlns:dt="urn:schemas-microsoft-com:datatypes"><Description dt:dt="string">E-Prime Primary Realtime Clock</Description><StartTime><Timestamp dt:dt="int">0</Timestamp><DateUtc dt:dt="string">2017-05-09T09:02:17Z</DateUtc></StartTime><FrequencyChanges><FrequencyChange><Frequency dt:dt="r8">3312949</Frequency><Timestamp dt:dt="r8">10854516991</Timestamp><Current dt:dt="…	60.004	1	right	-2029745651	2017-09-05	11:02:18	09:02:18	female	185	{RIGHTARROW}	77							0	727967	727836	{RIGHTARROW}	131	726724	726236	988	right8	22	5	164	mask22	0	727820	0	727620	eqm10_NoEyeNmodel1_dir	90	H	gazeCOD	GazeCoDxp	1	400	0	727320	-4	727220
GazeCoD_1Model_male	12	1	25	<?xml version="1.0"?>\n<Clock xmlns:dt="urn:schemas-microsoft-com:datatypes"><Description dt:dt="string">E-Prime Primary Realtime Clock</Description><StartTime><Timestamp dt:dt="int">0</Timestamp><DateUtc dt:dt="string">2017-05-09T09:02:17Z</DateUtc></StartTime><FrequencyChanges><FrequencyChange><Frequency dt:dt="r8">3312949</Frequency><Timestamp dt:dt="r8">10854516991</Timestamp><Current dt:dt="…	60.004	1	right	-2029745651	2017-09-05	11:02:18	09:02:18	female	186	{LEFTARROW}	55							0	730495	729553	{DOWNARROW}	942	728434	727986	948	left6,4	5	5	165	mask5	0	729536	0	729336	eqm10_NoEyeNmodel1_dir	0	V	gazeCOD	GazeCoDxp	0	400	0	729036	2	728936
GazeCoD_1Model_male	12	1	25	<?xml version="1.0"?>\n<Clock xmlns:dt="urn:schemas-microsoft-com:datatypes"><Description dt:dt="string">E-Prime Primary Realtime Clock</Description><StartTime><Timestamp dt:dt="int">0</Timestamp><DateUtc dt:dt="string">2017-05-09T09:02:17Z</DateUtc></StartTime><FrequencyChanges><FrequencyChange><Frequency dt:dt="r8">3312949</Frequency><Timestamp dt:dt="r8">10854516991</Timestamp><Current dt:dt="…	60.004	1	right	-2029745651	2017-09-05	11:02:18	09:02:18	female	187	{RIGHTARROW}	46							0	736239	735969	{RIGHTARROW}	270	734849	734369	980	right1,6	18	6	166	mask18	0	735953	0	735753	eqm10_NoEyeNmodel1_dir	90	H	gazeCOD	GazeCoDxp	1	400	0	735453	4	735353
GazeCoD_1Model_male	12	1	25	<?xml version="1.0"?>\n<Clock xmlns:dt="urn:schemas-microsoft-com:datatypes"><Description dt:dt="string">E-Prime Primary Realtime Clock</Description><StartTime><Timestamp dt:dt="int">0</Timestamp><DateUtc dt:dt="string">2017-05-09T09:02:17Z</DateUtc></StartTime><FrequencyChanges><FrequencyChange><Frequency dt:dt="r8">3312949</Frequency><Timestamp dt:dt="r8">10854516991</Timestamp><Current dt:dt="…	60.004	1	right	-2029745651	2017-09-05	11:02:18	09:02:18	female	188	{LEFTARROW}	51							0	738391	737819	{LEFTARROW}	571	736696	736253	943	left3,2	25	6	167	mask25	0	737802	0	737602	eqm10_NoEyeNmodel1_dir	90	HV	gazeCOD	GazeCoDxp	1	400	0	737302	6	737202
GazeCoD_1Model_male	12	1	25	<?xml version="1.0"?>\n<Clock xmlns:dt="urn:schemas-microsoft-com:datatypes"><Description dt:dt="string">E-Prime Primary Realtime Clock</Description><StartTime><Timestamp dt:dt="int">0</Timestamp><DateUtc dt:dt="string">2017-05-09T09:02:17Z</DateUtc></StartTime><FrequencyChanges><FrequencyChange><Frequency dt:dt="r8">3312949</Frequency><Timestamp dt:dt="r8">10854516991</Timestamp><Current dt:dt="…	60.004	1	right	-2029745651	2017-09-05	11:02:18	09:02:18	female	189	{LEFTARROW}	51							0	740038	739936	{DOWNARROW}	102	738811	738402	909	left3,2	3	6	168	mask3	0	739919	0	739719	eqm10_NoEyeNmodel1_dir	0	V	gazeCOD	GazeCoDxp	0	400	0	739419	8	739319
GazeCoD_1Model_male	12	1	25	<?xml version="1.0"?>\n<Clock xmlns:dt="urn:schemas-microsoft-com:datatypes"><Description dt:dt="string">E-Prime Primary Realtime Clock</Description><StartTime><Timestamp dt:dt="int">0</Timestamp><DateUtc dt:dt="string">2017-05-09T09:02:17Z</DateUtc></StartTime><FrequencyChanges><FrequencyChange><Frequency dt:dt="r8">3312949</Frequency><Timestamp dt:dt="r8">10854516991</Timestamp><Current dt:dt="…	60.004	1	right	-2029745651	2017-09-05	11:02:18	09:02:18	female	190	{RIGHTARROW}	42							0	743958	741619	{DOWNARROW}	2339	740494	740052	942	right4,8	31	6	169	mask31	0	741602	0	741402	eqm10_NoEyeNmodel1_dir	90	HV	gazeCOD	GazeCoDxp	1	400	0	741102	8	741002
GazeCoD_1Model_male	12	1	25	<?xml version="1.0"?>\n<Clock xmlns:dt="urn:schemas-microsoft-com:datatypes"><Description dt:dt="string">E-Prime Primary Realtime Clock</Description><StartTime><Timestamp dt:dt="int">0</Timestamp><DateUtc dt:dt="string">2017-05-09T09:02:17Z</DateUtc></StartTime><FrequencyChanges><FrequencyChange><Frequency dt:dt="r8">3312949</Frequency><Timestamp dt:dt="r8">10854516991</Timestamp><Current dt:dt="…	60.004	1	right	-2029745651	2017-09-05	11:02:18	09:02:18	female	191	{LEFTARROW}	49							0	745670	745519	{DOWNARROW}	151	744392	743969	923	left1,6	2	6	170	mask2	0	745502	0	745302	eqm10_NoEyeNmodel1_dir	0	V	gazeCOD	GazeCoDxp	0	400	0	745002	10	744902
GazeCoD_1Model_male	12	1	25	<?xml version="1.0"?>\n<Clock xmlns:dt="urn:schemas-microsoft-com:datatypes"><Description dt:dt="string">E-Prime Primary Realtime Clock</Description><StartTime><Timestamp dt:dt="int">0</Timestamp><DateUtc dt:dt="string">2017-05-09T09:02:17Z</DateUtc></StartTime><FrequencyChanges><FrequencyChange><Frequency dt:dt="r8">3312949</Frequency><Timestamp dt:dt="r8">10854516991</Timestamp><Current dt:dt="…	60.004	1	right	-2029745651	2017-09-05	11:02:18	09:02:18	female	192	{LEFTARROW}	78							0	747286	747152	{DOWNARROW}	134	746039	745685	854	left8	6	6	171	mask6	0	747135	0	746935	eqm10_NoEyeNmodel1_dir	0	V	gazeCOD	GazeCoDxp	0	400	0	746635	-4	746535
GazeCoD_1Model_male	12	1	25	<?xml version="1.0"?>\n<Clock xmlns:dt="urn:schemas-microsoft-com:datatypes"><Description dt:dt="string">E-Prime Primary Realtime Clock</Description><StartTime><Timestamp dt:dt="int">0</Timestamp><DateUtc dt:dt="string">2017-05-09T09:02:17Z</DateUtc></StartTime><FrequencyChanges><FrequencyChange><Frequency dt:dt="r8">3312949</Frequency><Timestamp dt:dt="r8">10854516991</Timestamp><Current dt:dt="…	60.004	1	right	-2029745651	2017-09-05	11:02:18	09:02:18	female	193	{LEFTARROW}	51							0	748894	748768	{RIGHTARROW}	126	747646	747302	844	left3,2	14	6	172	mask14	0	748752	0	748552	eqm10_NoEyeNmodel1_dir	90	H	gazeCOD	GazeCoDxp	0	400	0	748252	6	748152
GazeCoD_1Model_male	12	1	25	<?xml version="1.0"?>\n<Clock xmlns:dt="urn:schemas-microsoft-com:datatypes"><Description dt:dt="string">E-Prime Primary Realtime Clock</Description><StartTime><Timestamp dt:dt="int">0</Timestamp><DateUtc dt:dt="string">2017-05-09T09:02:17Z</DateUtc></StartTime><FrequencyChanges><FrequencyChange><Frequency dt:dt="r8">3312949</Frequency><Timestamp dt:dt="r8">10854516991</Timestamp><Current dt:dt="…	60.004	1	right	-2029745651	2017-09-05	11:02:18	09:02:18	female	194	{RIGHTARROW}	42							0	751894	750418	{RIGHTARROW}	1476	749303	748918	885	right4,8	20	6	173	mask20	0	750402	0	750202	eqm10_NoEyeNmodel1_dir	90	H	gazeCOD	GazeCoDxp	1	400	0	749902	-1	749802
GazeCoD_1Model_male	12	1	25	<?xml version="1.0"?>\n<Clock xmlns:dt="urn:schemas-microsoft-com:datatypes"><Description dt:dt="string">E-Prime Primary Realtime Clock</Description><StartTime><Timestamp dt:dt="int">0</Timestamp><DateUtc dt:dt="string">2017-05-09T09:02:17Z</DateUtc></StartTime><FrequencyChanges><FrequencyChange><Frequency dt:dt="r8">3312949</Frequency><Timestamp dt:dt="r8">10854516991</Timestamp><Current dt:dt="…	60.004	1	right	-2029745651	2017-09-05	11:02:18	09:02:18	female	195	{RIGHTARROW}	40							0	753542	753318	{RIGHTARROW}	224	752198	751918	780	right6,4	21	6	174	mask21	0	753302	0	753102	eqm10_NoEyeNmodel1_dir	90	H	gazeCOD	GazeCoDxp	1	400	0	752802	4	752702
GazeCoD_1Model_male	12	1	25	<?xml version="1.0"?>\n<Clock xmlns:dt="urn:schemas-microsoft-com:datatypes"><Description dt:dt="string">E-Prime Primary Realtime Clock</Description><StartTime><Timestamp dt:dt="int">0</Timestamp><DateUtc dt:dt="string">2017-05-09T09:02:17Z</DateUtc></StartTime><FrequencyChanges><FrequencyChange><Frequency dt:dt="r8">3312949</Frequency><Timestamp dt:dt="r8">10854516991</Timestamp><Current dt:dt="…	60.004	1	right	-2029745651	2017-09-05	11:02:18	09:02:18	female	196	{RIGHTARROW}	77							0	755374	755168	{DOWNARROW}	206	754051	753552	999	right8	11	6	175	mask11	0	755151	0	754951	eqm10_NoEyeNmodel1_dir	0	V	gazeCOD	GazeCoDxp	0	400	0	754651	0	754551
GazeCoD_1Model_male	12	1	25	<?xml version="1.0"?>\n<Clock xmlns:dt="urn:schemas-microsoft-com:datatypes"><Description dt:dt="string">E-Prime Primary Realtime Clock</Description><StartTime><Timestamp dt:dt="int">0</Timestamp><DateUtc dt:dt="string">2017-05-09T09:02:17Z</DateUtc></StartTime><FrequencyChanges><FrequencyChange><Frequency dt:dt="r8">3312949</Frequency><Timestamp dt:dt="r8">10854516991</Timestamp><Current dt:dt="…	60.004	1	right	-2029745651	2017-09-05	11:02:18	09:02:18	female	197	{LEFTARROW}	53							0	756805	756785	{LEFTARROW}	20	755663	755385	778	left4,8	26	6	176	mask26	0	756768	0	756568	eqm10_NoEyeNmodel1_dir	90	HV	gazeCOD	GazeCoDxp	1	400	0	756268	5	756168
GazeCoD_1Model_male	12	1	25	<?xml version="1.0"?>\n<Clock xmlns:dt="urn:schemas-microsoft-com:datatypes"><Description dt:dt="string">E-Prime Primary Realtime Clock</Description><StartTime><Timestamp dt:dt="int">0</Timestamp><DateUtc dt:dt="string">2017-05-09T09:02:17Z</DateUtc></StartTime><FrequencyChanges><FrequencyChange><Frequency dt:dt="r8">3312949</Frequency><Timestamp dt:dt="r8">10854516991</Timestamp><Current dt:dt="…	60.004	1	right	-2029745651	2017-09-05	11:02:18	09:02:18	female	198	{RIGHTARROW}	46							0	759709	758218	{DOWNARROW}	1491	757101	756818	783	right1,6	29	6	177	mask29	0	758201	0	758001	eqm10_NoEyeNmodel1_dir	90	HV	gazeCOD	GazeCoDxp	0	400	0	757701	0	757601
GazeCoD_1Model_male	12	1	25	<?xml version="1.0"?>\n<Clock xmlns:dt="urn:schemas-microsoft-com:datatypes"><Description dt:dt="string">E-Prime Primary Realtime Clock</Description><StartTime><Timestamp dt:dt="int">0</Timestamp><DateUtc dt:dt="string">2017-05-09T09:02:17Z</DateUtc></StartTime><FrequencyChanges><FrequencyChange><Frequency dt:dt="r8">3312949</Frequency><Timestamp dt:dt="r8">10854516991</Timestamp><Current dt:dt="…	60.004	1	right	-2029745651	2017-09-05	11:02:18	09:02:18	female	199	{LEFTARROW}	55							0	761293	761268	{LEFTARROW}	25	760156	759735	921	left6,4	27	6	178	mask27	0	761251	0	761051	eqm10_NoEyeNmodel1_dir	90	HV	gazeCOD	GazeCoDxp	1	400	0	760751	-5	760651
GazeCoD_1Model_male	12	1	25	<?xml version="1.0"?>\n<Clock xmlns:dt="urn:schemas-microsoft-com:datatypes"><Description dt:dt="string">E-Prime Primary Realtime Clock</Description><StartTime><Timestamp dt:dt="int">0</Timestamp><DateUtc dt:dt="string">2017-05-09T09:02:17Z</DateUtc></StartTime><FrequencyChanges><FrequencyChange><Frequency dt:dt="r8">3312949</Frequency><Timestamp dt:dt="r8">10854516991</Timestamp><Current dt:dt="…	60.004	1	right	-2029745651	2017-09-05	11:02:18	09:02:18	female	200	{RIGHTARROW}	77							0	762725	762684	{RIGHTARROW}	41	761572	761318	754	right8	22	6	179	mask22	0	762668	0	762468	eqm10_NoEyeNmodel1_dir	90	H	gazeCOD	GazeCoDxp	1	400	0	762168	-4	762068
GazeCoD_1Model_male	12	1	25	<?xml version="1.0"?>\n<Clock xmlns:dt="urn:schemas-microsoft-com:datatypes"><Description dt:dt="string">E-Prime Primary Realtime Clock</Description><StartTime><Timestamp dt:dt="int">0</Timestamp><DateUtc dt:dt="string">2017-05-09T09:02:17Z</DateUtc></StartTime><FrequencyChanges><FrequencyChange><Frequency dt:dt="r8">3312949</Frequency><Timestamp dt:dt="r8">10854516991</Timestamp><Current dt:dt="…	60.004	1	right	-2029745651	2017-09-05	11:02:18	09:02:18	female	201	{LEFTARROW}	49							0	764389	764251	{RIGHTARROW}	138	763132	762734	898	left1,6	13	6	180	mask13	0	764234	0	764034	eqm10_NoEyeNmodel1_dir	90	H	gazeCOD	GazeCoDxp	0	400	0	763734	2	763634
GazeCoD_1Model_male	12	1	25	<?xml version="1.0"?>\n<Clock xmlns:dt="urn:schemas-microsoft-com:datatypes"><Description dt:dt="string">E-Prime Primary Realtime Clock</Description><StartTime><Timestamp dt:dt="int">0</Timestamp><DateUtc dt:dt="string">2017-05-09T09:02:17Z</DateUtc></StartTime><FrequencyChanges><FrequencyChange><Frequency dt:dt="r8">3312949</Frequency><Timestamp dt:dt="r8">10854516991</Timestamp><Current dt:dt="…	60.004	1	right	-2029745651	2017-09-05	11:02:18	09:02:18	female	202	{RIGHTARROW}	77							0	765909	765834	{RIGHTARROW}	75	764710	764401	809	right8	33	6	181	mask33	0	765818	0	765618	eqm10_NoEyeNmodel1_dir	90	HV	gazeCOD	GazeCoDxp	1	400	0	765318	8	765218
GazeCoD_1Model_male	12	1	25	<?xml version="1.0"?>\n<Clock xmlns:dt="urn:schemas-microsoft-com:datatypes"><Description dt:dt="string">E-Prime Primary Realtime Clock</Description><StartTime><Timestamp dt:dt="int">0</Timestamp><DateUtc dt:dt="string">2017-05-09T09:02:17Z</DateUtc></StartTime><FrequencyChanges><FrequencyChange><Frequency dt:dt="r8">3312949</Frequency><Timestamp dt:dt="r8">10854516991</Timestamp><Current dt:dt="…	60.004	1	right	-2029745651	2017-09-05	11:02:18	09:02:18	female	203	{LEFTARROW}	55							0	768309	767517	{LEFTARROW}	792	766404	765918	986	left6,4	16	6	182	mask16	0	767501	0	767301	eqm10_NoEyeNmodel1_dir	90	H	gazeCOD	GazeCoDxp	1	400	0	767001	-3	766901
GazeCoD_1Model_male	12	1	25	<?xml version="1.0"?>\n<Clock xmlns:dt="urn:schemas-microsoft-com:datatypes"><Description dt:dt="string">E-Prime Primary Realtime Clock</Description><StartTime><Timestamp dt:dt="int">0</Timestamp><DateUtc dt:dt="string">2017-05-09T09:02:17Z</DateUtc></StartTime><FrequencyChanges><FrequencyChange><Frequency dt:dt="r8">3312949</Frequency><Timestamp dt:dt="r8">10854516991</Timestamp><Current dt:dt="…	60.004	1	right	-2029745651	2017-09-05	11:02:18	09:02:18	female	204	{LEFTARROW}	53							0	770381	769884	{LEFTARROW}	497	768771	768334	937	left4,8	15	6	183	mask15	0	769867	0	769667	eqm10_NoEyeNmodel1_dir	90	H	gazeCOD	GazeCoDxp	1	400	0	769367	-4	769267
GazeCoD_1Model_male	12	1	25	<?xml version="1.0"?>\n<Clock xmlns:dt="urn:schemas-microsoft-com:datatypes"><Description dt:dt="string">E-Prime Primary Realtime Clock</Description><StartTime><Timestamp dt:dt="int">0</Timestamp><DateUtc dt:dt="string">2017-05-09T09:02:17Z</DateUtc></StartTime><FrequencyChanges><FrequencyChange><Frequency dt:dt="r8">3312949</Frequency><Timestamp dt:dt="r8">10854516991</Timestamp><Current dt:dt="…	60.004	1	right	-2029745651	2017-09-05	11:02:18	09:02:18	female	205	{RIGHTARROW}	40							0	772077	771767	{RIGHTARROW}	310	770652	770401	751	right6,4	32	6	184	mask32	0	771751	0	771551	eqm10_NoEyeNmodel1_dir	90	HV	gazeCOD	GazeCoDxp	1	400	0	771251	-1	771151
GazeCoD_1Model_male	12	1	25	<?xml version="1.0"?>\n<Clock xmlns:dt="urn:schemas-microsoft-com:datatypes"><Description dt:dt="string">E-Prime Primary Realtime Clock</Description><StartTime><Timestamp dt:dt="int">0</Timestamp><DateUtc dt:dt="string">2017-05-09T09:02:17Z</DateUtc></StartTime><FrequencyChanges><FrequencyChange><Frequency dt:dt="r8">3312949</Frequency><Timestamp dt:dt="r8">10854516991</Timestamp><Current dt:dt="…	60.004	1	right	-2029745651	2017-09-05	11:02:18	09:02:18	female	206	{LEFTARROW}	53							0	773749	773550	{DOWNARROW}	199	772426	772101	825	left4,8	4	6	185	mask4	0	773534	0	773334	eqm10_NoEyeNmodel1_dir	0	V	gazeCOD	GazeCoDxp	0	400	0	773034	8	772934
GazeCoD_1Model_male	12	1	25	<?xml version="1.0"?>\n<Clock xmlns:dt="urn:schemas-microsoft-com:datatypes"><Description dt:dt="string">E-Prime Primary Realtime Clock</Description><StartTime><Timestamp dt:dt="int">0</Timestamp><DateUtc dt:dt="string">2017-05-09T09:02:17Z</DateUtc></StartTime><FrequencyChanges><FrequencyChange><Frequency dt:dt="r8">3312949</Frequency><Timestamp dt:dt="r8">10854516991</Timestamp><Current dt:dt="…	60.004	1	right	-2029745651	2017-09-05	11:02:18	09:02:18	female	207	{DOWNARROW}	79							0	775388	775284	{DOWNARROW}	104	774165	773767	898	DG0	12	6	186	mask12	0	775267	0	775067	eqm10_NoEyeNmodel1_dir	90	H	gazeCOD	GazeCoDxp	1	400	0	774767	2	774667
GazeCoD_1Model_male	12	1	25	<?xml version="1.0"?>\n<Clock xmlns:dt="urn:schemas-microsoft-com:datatypes"><Description dt:dt="string">E-Prime Primary Realtime Clock</Description><StartTime><Timestamp dt:dt="int">0</Timestamp><DateUtc dt:dt="string">2017-05-09T09:02:17Z</DateUtc></StartTime><FrequencyChanges><FrequencyChange><Frequency dt:dt="r8">3312949</Frequency><Timestamp dt:dt="r8">10854516991</Timestamp><Current dt:dt="…	60.004	1	right	-2029745651	2017-09-05	11:02:18	09:02:18	female	208	{DOWNARROW}	79							0	778700	776850	{DOWNARROW}	1850	775725	775400	825	DG0	23	6	187	mask23	0	776834	0	776634	eqm10_NoEyeNmodel1_dir	90	HV	gazeCOD	GazeCoDxp	1	400	0	776334	9	776234
GazeCoD_1Model_male	12	1	25	<?xml version="1.0"?>\n<Clock xmlns:dt="urn:schemas-microsoft-com:datatypes"><Description dt:dt="string">E-Prime Primary Realtime Clock</Description><StartTime><Timestamp dt:dt="int">0</Timestamp><DateUtc dt:dt="string">2017-05-09T09:02:17Z</DateUtc></StartTime><FrequencyChanges><FrequencyChange><Frequency dt:dt="r8">3312949</Frequency><Timestamp dt:dt="r8">10854516991</Timestamp><Current dt:dt="…	60.004	1	right	-2029745651	2017-09-05	11:02:18	09:02:18	female	209	{LEFTARROW}	78							0	780460	780333	{LEFTARROW}	127	779216	778717	999	left8	17	6	188	mask17	0	780317	0	780117	eqm10_NoEyeNmodel1_dir	90	H	gazeCOD	GazeCoDxp	1	400	0	779817	1	779717
GazeCoD_1Model_male	12	1	25	<?xml version="1.0"?>\n<Clock xmlns:dt="urn:schemas-microsoft-com:datatypes"><Description dt:dt="string">E-Prime Primary Realtime Clock</Description><StartTime><Timestamp dt:dt="int">0</Timestamp><DateUtc dt:dt="string">2017-05-09T09:02:17Z</DateUtc></StartTime><FrequencyChanges><FrequencyChange><Frequency dt:dt="r8">3312949</Frequency><Timestamp dt:dt="r8">10854516991</Timestamp><Current dt:dt="…	60.004	1	right	-2029745651	2017-09-05	11:02:18	09:02:18	female	210	{RIGHTARROW}	40							0	781980	781900	{DOWNARROW}	80	780777	780483	794	right6,4	10	6	189	mask10	0	781883	0	781683	eqm10_NoEyeNmodel1_dir	0	V	gazeCOD	GazeCoDxp	0	400	0	781383	6	781283
GazeCoD_1Model_male	12	1	25	<?xml version="1.0"?>\n<Clock xmlns:dt="urn:schemas-microsoft-com:datatypes"><Description dt:dt="string">E-Prime Primary Realtime Clock</Description><StartTime><Timestamp dt:dt="int">0</Timestamp><DateUtc dt:dt="string">2017-05-09T09:02:17Z</DateUtc></StartTime><FrequencyChanges><FrequencyChange><Frequency dt:dt="r8">3312949</Frequency><Timestamp dt:dt="r8">10854516991</Timestamp><Current dt:dt="…	60.004	1	right	-2029745651	2017-09-05	11:02:18	09:02:18	female	211	{RIGHTARROW}	44							0	783788	783467	{DOWNARROW}	321	782345	782000	845	right3,2	30	6	190	mask30	0	783450	0	783250	eqm10_NoEyeNmodel1_dir	90	HV	gazeCOD	GazeCoDxp	0	400	0	782950	5	782850
GazeCoD_1Model_male	12	1	25	<?xml version="1.0"?>\n<Clock xmlns:dt="urn:schemas-microsoft-com:datatypes"><Description dt:dt="string">E-Prime Primary Realtime Clock</Description><StartTime><Timestamp dt:dt="int">0</Timestamp><DateUtc dt:dt="string">2017-05-09T09:02:17Z</DateUtc></StartTime><FrequencyChanges><FrequencyChange><Frequency dt:dt="r8">3312949</Frequency><Timestamp dt:dt="r8">10854516991</Timestamp><Current dt:dt="…	60.004	1	right	-2029745651	2017-09-05	11:02:18	09:02:18	female	212	{DOWNARROW}	79							0	785348	785300	{DOWNARROW}	48	784182	783800	882	DG0	1	6	191	mask1	0	785283	0	785083	eqm10_NoEyeNmodel1_dir	0	V	gazeCOD	GazeCoDxp	1	400	0	784783	1	784683
GazeCoD_1Model_male	12	1	25	<?xml version="1.0"?>\n<Clock xmlns:dt="urn:schemas-microsoft-com:datatypes"><Description dt:dt="string">E-Prime Primary Realtime Clock</Description><StartTime><Timestamp dt:dt="int">0</Timestamp><DateUtc dt:dt="string">2017-05-09T09:02:17Z</DateUtc></StartTime><FrequencyChanges><FrequencyChange><Frequency dt:dt="r8">3312949</Frequency><Timestamp dt:dt="r8">10854516991</Timestamp><Current dt:dt="…	60.004	1	right	-2029745651	2017-09-05	11:02:18	09:02:18	female	213	{LEFTARROW}	55							0	789364	786933	{DOWNARROW}	2431	785809	785366	943	left6,4	5	6	192	mask5	0	786916	0	786716	eqm10_NoEyeNmodel1_dir	0	V	gazeCOD	GazeCoDxp	0	400	0	786416	7	786316
GazeCoD_1Model_male	12	1	25	<?xml version="1.0"?>\n<Clock xmlns:dt="urn:schemas-microsoft-com:datatypes"><Description dt:dt="string">E-Prime Primary Realtime Clock</Description><StartTime><Timestamp dt:dt="int">0</Timestamp><DateUtc dt:dt="string">2017-05-09T09:02:17Z</DateUtc></StartTime><FrequencyChanges><FrequencyChange><Frequency dt:dt="r8">3312949</Frequency><Timestamp dt:dt="r8">10854516991</Timestamp><Current dt:dt="…	60.004	1	right	-2029745651	2017-09-05	11:02:18	09:02:18	female	214	{RIGHTARROW}	44							0	790852	790816	{RIGHTARROW}	36	789689	789383	806	right3,2	19	6	193	mask19	0	790799	0	790599	eqm10_NoEyeNmodel1_dir	90	H	gazeCOD	GazeCoDxp	1	400	0	790299	10	790199
GazeCoD_1Model_male	12	1	25	<?xml version="1.0"?>\n<Clock xmlns:dt="urn:schemas-microsoft-com:datatypes"><Description dt:dt="string">E-Prime Primary Realtime Clock</Description><StartTime><Timestamp dt:dt="int">0</Timestamp><DateUtc dt:dt="string">2017-05-09T09:02:17Z</DateUtc></StartTime><FrequencyChanges><FrequencyChange><Frequency dt:dt="r8">3312949</Frequency><Timestamp dt:dt="r8">10854516991</Timestamp><Current dt:dt="…	60.004	1	right	-2029745651	2017-09-05	11:02:18	09:02:18	female	215	{LEFTARROW}	49							0	792651	792433	{DOWNARROW}	218	791322	790866	956	left1,6	24	6	194	mask24	0	792416	-1	792216	eqm10_NoEyeNmodel1_dir	90	HV	gazeCOD	GazeCoDxp	0	400	0	791917	-5	791817
GazeCoD_1Model_male	12	1	25	<?xml version="1.0"?>\n<Clock xmlns:dt="urn:schemas-microsoft-com:datatypes"><Description dt:dt="string">E-Prime Primary Realtime Clock</Description><StartTime><Timestamp dt:dt="int">0</Timestamp><DateUtc dt:dt="string">2017-05-09T09:02:17Z</DateUtc></StartTime><FrequencyChanges><FrequencyChange><Frequency dt:dt="r8">3312949</Frequency><Timestamp dt:dt="r8">10854516991</Timestamp><Current dt:dt="…	60.004	1	right	-2029745651	2017-09-05	11:02:18	09:02:18	female	216	{RIGHTARROW}	46							0	795339	794266	{DOWNARROW}	1073	793155	792666	989	right1,6	7	6	195	mask7	0	794249	-1	794049	eqm10_NoEyeNmodel1_dir	0	V	gazeCOD	GazeCoDxp	0	400	0	793750	-5	793650
GazeCoD_1Model_male	12	1	25	<?xml version="1.0"?>\n<Clock xmlns:dt="urn:schemas-microsoft-com:datatypes"><Description dt:dt="string">E-Prime Primary Realtime Clock</Description><StartTime><Timestamp dt:dt="int">0</Timestamp><DateUtc dt:dt="string">2017-05-09T09:02:17Z</DateUtc></StartTime><FrequencyChanges><FrequencyChange><Frequency dt:dt="r8">3312949</Frequency><Timestamp dt:dt="r8">10854516991</Timestamp><Current dt:dt="…	60.004	1	right	-2029745651	2017-09-05	11:02:18	09:02:18	female	217	{RIGHTARROW}	42							0	797011	796799	{DOWNARROW}	212	795675	795349	826	right4,8	9	6	196	mask9	0	796782	-1	796582	eqm10_NoEyeNmodel1_dir	0	V	gazeCOD	GazeCoDxp	0	400	0	796283	8	796183
GazeCoD_1Model_male	12	1	25	<?xml version="1.0"?>\n<Clock xmlns:dt="urn:schemas-microsoft-com:datatypes"><Description dt:dt="string">E-Prime Primary Realtime Clock</Description><StartTime><Timestamp dt:dt="int">0</Timestamp><DateUtc dt:dt="string">2017-05-09T09:02:17Z</DateUtc></StartTime><FrequencyChanges><FrequencyChange><Frequency dt:dt="r8">3312949</Frequency><Timestamp dt:dt="r8">10854516991</Timestamp><Current dt:dt="…	60.004	1	right	-2029745651	2017-09-05	11:02:18	09:02:18	female	218	{RIGHTARROW}	44							0	798683	798649	{DOWNARROW}	34	797532	797032	1000	right3,2	8	6	197	mask8	0	798632	0	798432	eqm10_NoEyeNmodel1_dir	0	V	gazeCOD	GazeCoDxp	0	400	0	798132	0	798032
GazeCoD_1Model_male	12	1	25	<?xml version="1.0"?>\n<Clock xmlns:dt="urn:schemas-microsoft-com:datatypes"><Description dt:dt="string">E-Prime Primary Realtime Clock</Description><StartTime><Timestamp dt:dt="int">0</Timestamp><DateUtc dt:dt="string">2017-05-09T09:02:17Z</DateUtc></StartTime><FrequencyChanges><FrequencyChange><Frequency dt:dt="r8">3312949</Frequency><Timestamp dt:dt="r8">10854516991</Timestamp><Current dt:dt="…	60.004	1	right	-2029745651	2017-09-05	11:02:18	09:02:18	female	219	{LEFTARROW}	78							0	800179	800099	{LEFTARROW}	80	798988	798699	789	left8	28	6	198	mask28	0	800082	-1	799882	eqm10_NoEyeNmodel1_dir	90	HV	gazeCOD	GazeCoDxp	1	400	0	799583	-5	799483
GazeCoD_1Model_male	12	1	25	<?xml version="1.0"?>\n<Clock xmlns:dt="urn:schemas-microsoft-com:datatypes"><Description dt:dt="string">E-Prime Primary Realtime Clock</Description><StartTime><Timestamp dt:dt="int">0</Timestamp><DateUtc dt:dt="string">2017-05-09T09:02:17Z</DateUtc></StartTime><FrequencyChanges><FrequencyChange><Frequency dt:dt="r8">3312949</Frequency><Timestamp dt:dt="r8">10854516991</Timestamp><Current dt:dt="…	60.004	1	right	-2029745651	2017-09-05	11:02:18	09:02:18	female	220	{LEFTARROW}	78							0	802115	801816	{LEFTARROW}	299	800692	800199	993	left8	6	7	199	mask6	0	801799	0	801599	eqm10_NoEyeNmodel1_dir	0	V	gazeCOD	GazeCoDxp	1	400	0	801299	7	801199
GazeCoD_1Model_male	12	1	25	<?xml version="1.0"?>\n<Clock xmlns:dt="urn:schemas-microsoft-com:datatypes"><Description dt:dt="string">E-Prime Primary Realtime Clock</Description><StartTime><Timestamp dt:dt="int">0</Timestamp><DateUtc dt:dt="string">2017-05-09T09:02:17Z</DateUtc></StartTime><FrequencyChanges><FrequencyChange><Frequency dt:dt="r8">3312949</Frequency><Timestamp dt:dt="r8">10854516991</Timestamp><Current dt:dt="…	60.004	1	right	-2029745651	2017-09-05	11:02:18	09:02:18	female	221	{DOWNARROW}	79							0	803787	803715	{DOWNARROW}	72	802590	802132	958	DG0	12	7	200	mask12	0	803699	0	803499	eqm10_NoEyeNmodel1_dir	90	H	gazeCOD	GazeCoDxp	1	400	0	803199	9	803099
GazeCoD_1Model_male	12	1	25	<?xml version="1.0"?>\n<Clock xmlns:dt="urn:schemas-microsoft-com:datatypes"><Description dt:dt="string">E-Prime Primary Realtime Clock</Description><StartTime><Timestamp dt:dt="int">0</Timestamp><DateUtc dt:dt="string">2017-05-09T09:02:17Z</DateUtc></StartTime><FrequencyChanges><FrequencyChange><Frequency dt:dt="r8">3312949</Frequency><Timestamp dt:dt="r8">10854516991</Timestamp><Current dt:dt="…	60.004	1	right	-2029745651	2017-09-05	11:02:18	09:02:18	female	222	{DOWNARROW}	79							0	805587	805399	{DOWNARROW}	188	804274	803799	975	DG0	23	7	201	mask23	0	805382	0	805182	eqm10_NoEyeNmodel1_dir	90	HV	gazeCOD	GazeCoDxp	1	400	0	804882	8	804782
GazeCoD_1Model_male	12	1	25	<?xml version="1.0"?>\n<Clock xmlns:dt="urn:schemas-microsoft-com:datatypes"><Description dt:dt="string">E-Prime Primary Realtime Clock</Description><StartTime><Timestamp dt:dt="int">0</Timestamp><DateUtc dt:dt="string">2017-05-09T09:02:17Z</DateUtc></StartTime><FrequencyChanges><FrequencyChange><Frequency dt:dt="r8">3312949</Frequency><Timestamp dt:dt="r8">10854516991</Timestamp><Current dt:dt="…	60.004	1	right	-2029745651	2017-09-05	11:02:18	09:02:18	female	223	{LEFTARROW}	53							0	807219	807082	{DOWNARROW}	137	805955	805599	856	left4,8	26	7	202	mask26	0	807065	0	806865	eqm10_NoEyeNmodel1_dir	90	HV	gazeCOD	GazeCoDxp	0	400	0	806565	10	806465
GazeCoD_1Model_male	12	1	25	<?xml version="1.0"?>\n<Clock xmlns:dt="urn:schemas-microsoft-com:datatypes"><Description dt:dt="string">E-Prime Primary Realtime Clock</Description><StartTime><Timestamp dt:dt="int">0</Timestamp><DateUtc dt:dt="string">2017-05-09T09:02:17Z</DateUtc></StartTime><FrequencyChanges><FrequencyChange><Frequency dt:dt="r8">3312949</Frequency><Timestamp dt:dt="r8">10854516991</Timestamp><Current dt:dt="…	60.004	1	right	-2029745651	2017-09-05	11:02:18	09:02:18	female	224	{RIGHTARROW}	40							0	809035	808832	{RIGHTARROW}	203	807711	807232	979	right6,4	21	7	203	mask21	0	808815	0	808615	eqm10_NoEyeNmodel1_dir	90	H	gazeCOD	GazeCoDxp	1	400	0	808315	4	808215
GazeCoD_1Model_male	12	1	25	<?xml version="1.0"?>\n<Clock xmlns:dt="urn:schemas-microsoft-com:datatypes"><Description dt:dt="string">E-Prime Primary Realtime Clock</Description><StartTime><Timestamp dt:dt="int">0</Timestamp><DateUtc dt:dt="string">2017-05-09T09:02:17Z</DateUtc></StartTime><FrequencyChanges><FrequencyChange><Frequency dt:dt="r8">3312949</Frequency><Timestamp dt:dt="r8">10854516991</Timestamp><Current dt:dt="…	60.004	1	right	-2029745651	2017-09-05	11:02:18	09:02:18	female	225	{LEFTARROW}	53							0	811138	810565	{DOWNARROW}	573	809446	809048	898	left4,8	15	7	204	mask15	0	810548	0	810348	eqm10_NoEyeNmodel1_dir	90	H	gazeCOD	GazeCoDxp	0	400	0	810048	2	809948
GazeCoD_1Model_male	12	1	25	<?xml version="1.0"?>\n<Clock xmlns:dt="urn:schemas-microsoft-com:datatypes"><Description dt:dt="string">E-Prime Primary Realtime Clock</Description><StartTime><Timestamp dt:dt="int">0</Timestamp><DateUtc dt:dt="string">2017-05-09T09:02:17Z</DateUtc></StartTime><FrequencyChanges><FrequencyChange><Frequency dt:dt="r8">3312949</Frequency><Timestamp dt:dt="r8">10854516991</Timestamp><Current dt:dt="…	60.004	1	right	-2029745651	2017-09-05	11:02:18	09:02:18	female	226	{LEFTARROW}	78							0	813066	812565	{LEFTARROW}	501	811449	811148	801	left8	28	7	205	mask28	0	812548	0	812348	eqm10_NoEyeNmodel1_dir	90	HV	gazeCOD	GazeCoDxp	1	400	0	812048	-1	811948
GazeCoD_1Model_male	12	1	25	<?xml version="1.0"?>\n<Clock xmlns:dt="urn:schemas-microsoft-com:datatypes"><Description dt:dt="string">E-Prime Primary Realtime Clock</Description><StartTime><Timestamp dt:dt="int">0</Timestamp><DateUtc dt:dt="string">2017-05-09T09:02:17Z</DateUtc></StartTime><FrequencyChanges><FrequencyChange><Frequency dt:dt="r8">3312949</Frequency><Timestamp dt:dt="r8">10854516991</Timestamp><Current dt:dt="…	60.004	1	right	-2029745651	2017-09-05	11:02:18	09:02:18	female	227	{LEFTARROW}	55							0	815170	814515	{DOWNARROW}	655	813402	813082	820	left6,4	5	7	206	mask5	0	814498	0	814298	eqm10_NoEyeNmodel1_dir	0	V	gazeCOD	GazeCoDxp	0	400	0	813998	-4	813898
GazeCoD_1Model_male	12	1	25	<?xml version="1.0"?>\n<Clock xmlns:dt="urn:schemas-microsoft-com:datatypes"><Description dt:dt="string">E-Prime Primary Realtime Clock</Description><StartTime><Timestamp dt:dt="int">0</Timestamp><DateUtc dt:dt="string">2017-05-09T09:02:17Z</DateUtc></StartTime><FrequencyChanges><FrequencyChange><Frequency dt:dt="r8">3312949</Frequency><Timestamp dt:dt="r8">10854516991</Timestamp><Current dt:dt="…	60.004	1	right	-2029745651	2017-09-05	11:02:18	09:02:18	female	228	{LEFTARROW}	51							0	816890	816648	{LEFTARROW}	242	815532	815181	851	left3,2	25	7	207	mask25	0	816631	0	816431	eqm10_NoEyeNmodel1_dir	90	HV	gazeCOD	GazeCoDxp	1	400	0	816131	-1	816031
GazeCoD_1Model_male	12	1	25	<?xml version="1.0"?>\n<Clock xmlns:dt="urn:schemas-microsoft-com:datatypes"><Description dt:dt="string">E-Prime Primary Realtime Clock</Description><StartTime><Timestamp dt:dt="int">0</Timestamp><DateUtc dt:dt="string">2017-05-09T09:02:17Z</DateUtc></StartTime><FrequencyChanges><FrequencyChange><Frequency dt:dt="r8">3312949</Frequency><Timestamp dt:dt="r8">10854516991</Timestamp><Current dt:dt="…	60.004	1	right	-2029745651	2017-09-05	11:02:18	09:02:18	female	229	{LEFTARROW}	51							0	818866	818298	{DOWNARROW}	568	817178	816915	763	left3,2	14	7	208	mask14	0	818281	0	818081	eqm10_NoEyeNmodel1_dir	90	H	gazeCOD	GazeCoDxp	0	400	0	817781	3	817681
GazeCoD_1Model_male	12	1	25	<?xml version="1.0"?>\n<Clock xmlns:dt="urn:schemas-microsoft-com:datatypes"><Description dt:dt="string">E-Prime Primary Realtime Clock</Description><StartTime><Timestamp dt:dt="int">0</Timestamp><DateUtc dt:dt="string">2017-05-09T09:02:17Z</DateUtc></StartTime><FrequencyChanges><FrequencyChange><Frequency dt:dt="r8">3312949</Frequency><Timestamp dt:dt="r8">10854516991</Timestamp><Current dt:dt="…	60.004	1	right	-2029745651	2017-09-05	11:02:18	09:02:18	female	230	{RIGHTARROW}	77							0	820402	820381	{RIGHTARROW}	21	819262	818881	881	right8	22	7	209	mask22	0	820364	-1	820164	eqm10_NoEyeNmodel1_dir	90	H	gazeCOD	GazeCoDxp	1	400	0	819865	3	819765
GazeCoD_1Model_male	12	1	25	<?xml version="1.0"?>\n<Clock xmlns:dt="urn:schemas-microsoft-com:datatypes"><Description dt:dt="string">E-Prime Primary Realtime Clock</Description><StartTime><Timestamp dt:dt="int">0</Timestamp><DateUtc dt:dt="string">2017-05-09T09:02:17Z</DateUtc></StartTime><FrequencyChanges><FrequencyChange><Frequency dt:dt="r8">3312949</Frequency><Timestamp dt:dt="r8">10854516991</Timestamp><Current dt:dt="…	60.004	1	right	-2029745651	2017-09-05	11:02:18	09:02:18	female	231	{LEFTARROW}	55							0	821882	821848	{LEFTARROW}	34	820737	820414	823	left6,4	27	7	210	mask27	0	821831	-1	821631	eqm10_NoEyeNmodel1_dir	90	HV	gazeCOD	GazeCoDxp	1	400	0	821332	-5	821232
GazeCoD_1Model_male	12	1	25	<?xml version="1.0"?>\n<Clock xmlns:dt="urn:schemas-microsoft-com:datatypes"><Description dt:dt="string">E-Prime Primary Realtime Clock</Description><StartTime><Timestamp dt:dt="int">0</Timestamp><DateUtc dt:dt="string">2017-05-09T09:02:17Z</DateUtc></StartTime><FrequencyChanges><FrequencyChange><Frequency dt:dt="r8">3312949</Frequency><Timestamp dt:dt="r8">10854516991</Timestamp><Current dt:dt="…	60.004	1	right	-2029745651	2017-09-05	11:02:18	09:02:18	female	232	{LEFTARROW}	53							0	823978	823381	{LEFTARROW}	597	822267	821898	869	left4,8	4	7	211	mask4	0	823364	0	823164	eqm10_NoEyeNmodel1_dir	0	V	gazeCOD	GazeCoDxp	1	400	0	822864	-3	822764
GazeCoD_1Model_male	12	1	25	<?xml version="1.0"?>\n<Clock xmlns:dt="urn:schemas-microsoft-com:datatypes"><Description dt:dt="string">E-Prime Primary Realtime Clock</Description><StartTime><Timestamp dt:dt="int">0</Timestamp><DateUtc dt:dt="string">2017-05-09T09:02:17Z</DateUtc></StartTime><FrequencyChanges><FrequencyChange><Frequency dt:dt="r8">3312949</Frequency><Timestamp dt:dt="r8">10854516991</Timestamp><Current dt:dt="…	60.004	1	right	-2029745651	2017-09-05	11:02:18	09:02:18	female	233	{RIGHTARROW}	42							0	825546	825381	{DOWNARROW}	165	824262	823998	764	right4,8	9	7	212	mask9	0	825364	0	825164	eqm10_NoEyeNmodel1_dir	0	V	gazeCOD	GazeCoDxp	0	400	0	824864	2	824764
GazeCoD_1Model_male	12	1	25	<?xml version="1.0"?>\n<Clock xmlns:dt="urn:schemas-microsoft-com:datatypes"><Description dt:dt="string">E-Prime Primary Realtime Clock</Description><StartTime><Timestamp dt:dt="int">0</Timestamp><DateUtc dt:dt="string">2017-05-09T09:02:17Z</DateUtc></StartTime><FrequencyChanges><FrequencyChange><Frequency dt:dt="r8">3312949</Frequency><Timestamp dt:dt="r8">10854516991</Timestamp><Current dt:dt="…	60.004	1	right	-2029745651	2017-09-05	11:02:18	09:02:18	female	234	{LEFTARROW}	49							0	827250	827164	{DOWNARROW}	86	826052	825564	988	left1,6	2	7	213	mask2	0	827147	0	826947	eqm10_NoEyeNmodel1_dir	0	V	gazeCOD	GazeCoDxp	0	400	0	826647	-5	826547
GazeCoD_1Model_male	12	1	25	<?xml version="1.0"?>\n<Clock xmlns:dt="urn:schemas-microsoft-com:datatypes"><Description dt:dt="string">E-Prime Primary Realtime Clock</Description><StartTime><Timestamp dt:dt="int">0</Timestamp><DateUtc dt:dt="string">2017-05-09T09:02:17Z</DateUtc></StartTime><FrequencyChanges><FrequencyChange><Frequency dt:dt="r8">3312949</Frequency><Timestamp dt:dt="r8">10854516991</Timestamp><Current dt:dt="…	60.004	1	right	-2029745651	2017-09-05	11:02:18	09:02:18	female	235	{RIGHTARROW}	46							0	828945	828797	{DOWNARROW}	148	827683	827264	919	right1,6	7	7	214	mask7	0	828781	0	828581	eqm10_NoEyeNmodel1_dir	0	V	gazeCOD	GazeCoDxp	0	400	0	828281	-2	828181
GazeCoD_1Model_male	12	1	25	<?xml version="1.0"?>\n<Clock xmlns:dt="urn:schemas-microsoft-com:datatypes"><Description dt:dt="string">E-Prime Primary Realtime Clock</Description><StartTime><Timestamp dt:dt="int">0</Timestamp><DateUtc dt:dt="string">2017-05-09T09:02:17Z</DateUtc></StartTime><FrequencyChanges><FrequencyChange><Frequency dt:dt="r8">3312949</Frequency><Timestamp dt:dt="r8">10854516991</Timestamp><Current dt:dt="…	60.004	1	right	-2029745651	2017-09-05	11:02:18	09:02:18	female	236	{RIGHTARROW}	77							0	833585	830581	{DOWNARROW}	3004	829461	828964	997	right8	11	7	215	mask11	0	830564	0	830364	eqm10_NoEyeNmodel1_dir	0	V	gazeCOD	GazeCoDxp	0	400	0	830064	3	829964
GazeCoD_1Model_male	12	1	25	<?xml version="1.0"?>\n<Clock xmlns:dt="urn:schemas-microsoft-com:datatypes"><Description dt:dt="string">E-Prime Primary Realtime Clock</Description><StartTime><Timestamp dt:dt="int">0</Timestamp><DateUtc dt:dt="string">2017-05-09T09:02:17Z</DateUtc></StartTime><FrequencyChanges><FrequencyChange><Frequency dt:dt="r8">3312949</Frequency><Timestamp dt:dt="r8">10854516991</Timestamp><Current dt:dt="…	60.004	1	right	-2029745651	2017-09-05	11:02:18	09:02:18	female	237	{RIGHTARROW}	46							0	835705	835130	{DOWNARROW}	575	834014	833597	917	right1,6	18	7	216	mask18	0	835114	0	834914	eqm10_NoEyeNmodel1_dir	90	H	gazeCOD	GazeCoDxp	0	400	0	834614	0	834514
GazeCoD_1Model_male	12	1	25	<?xml version="1.0"?>\n<Clock xmlns:dt="urn:schemas-microsoft-com:datatypes"><Description dt:dt="string">E-Prime Primary Realtime Clock</Description><StartTime><Timestamp dt:dt="int">0</Timestamp><DateUtc dt:dt="string">2017-05-09T09:02:17Z</DateUtc></StartTime><FrequencyChanges><FrequencyChange><Frequency dt:dt="r8">3312949</Frequency><Timestamp dt:dt="r8">10854516991</Timestamp><Current dt:dt="…	60.004	1	right	-2029745651	2017-09-05	11:02:18	09:02:18	female	238	{RIGHTARROW}	44							0	838057	837330	{DOWNARROW}	727	836204	835714	990	right3,2	19	7	217	mask19	0	837314	0	837114	eqm10_NoEyeNmodel1_dir	90	H	gazeCOD	GazeCoDxp	0	400	0	836814	10	836714
GazeCoD_1Model_male	12	1	25	<?xml version="1.0"?>\n<Clock xmlns:dt="urn:schemas-microsoft-com:datatypes"><Description dt:dt="string">E-Prime Primary Realtime Clock</Description><StartTime><Timestamp dt:dt="int">0</Timestamp><DateUtc dt:dt="string">2017-05-09T09:02:17Z</DateUtc></StartTime><FrequencyChanges><FrequencyChange><Frequency dt:dt="r8">3312949</Frequency><Timestamp dt:dt="r8">10854516991</Timestamp><Current dt:dt="…	60.004	1	right	-2029745651	2017-09-05	11:02:18	09:02:18	female	239	{RIGHTARROW}	44							0	840273	839613	{DOWNARROW}	660	838492	838080	912	right3,2	30	7	218	mask30	0	839597	0	839397	eqm10_NoEyeNmodel1_dir	90	HV	gazeCOD	GazeCoDxp	0	400	0	839097	5	838997
GazeCoD_1Model_male	12	1	25	<?xml version="1.0"?>\n<Clock xmlns:dt="urn:schemas-microsoft-com:datatypes"><Description dt:dt="string">E-Prime Primary Realtime Clock</Description><StartTime><Timestamp dt:dt="int">0</Timestamp><DateUtc dt:dt="string">2017-05-09T09:02:17Z</DateUtc></StartTime><FrequencyChanges><FrequencyChange><Frequency dt:dt="r8">3312949</Frequency><Timestamp dt:dt="r8">10854516991</Timestamp><Current dt:dt="…	60.004	1	right	-2029745651	2017-09-05	11:02:18	09:02:18	female	240	{RIGHTARROW}	46							0	842217	841830	{DOWNARROW}	387	840716	840297	919	right1,6	29	7	219	mask29	0	841813	0	841613	eqm10_NoEyeNmodel1_dir	90	HV	gazeCOD	GazeCoDxp	0	400	0	841313	-3	841213
GazeCoD_1Model_male	12	1	25	<?xml version="1.0"?>\n<Clock xmlns:dt="urn:schemas-microsoft-com:datatypes"><Description dt:dt="string">E-Prime Primary Realtime Clock</Description><StartTime><Timestamp dt:dt="int">0</Timestamp><DateUtc dt:dt="string">2017-05-09T09:02:17Z</DateUtc></StartTime><FrequencyChanges><FrequencyChange><Frequency dt:dt="r8">3312949</Frequency><Timestamp dt:dt="r8">10854516991</Timestamp><Current dt:dt="…	60.004	1	right	-2029745651	2017-09-05	11:02:18	09:02:18	female	241	{LEFTARROW}	78							0	844201	843813	{LEFTARROW}	388	842692	842230	962	left8	17	7	220	mask17	0	843797	0	843597	eqm10_NoEyeNmodel1_dir	90	H	gazeCOD	GazeCoDxp	1	400	0	843297	5	843197
GazeCoD_1Model_male	12	1	25	<?xml version="1.0"?>\n<Clock xmlns:dt="urn:schemas-microsoft-com:datatypes"><Description dt:dt="string">E-Prime Primary Realtime Clock</Description><StartTime><Timestamp dt:dt="int">0</Timestamp><DateUtc dt:dt="string">2017-05-09T09:02:17Z</DateUtc></StartTime><FrequencyChanges><FrequencyChange><Frequency dt:dt="r8">3312949</Frequency><Timestamp dt:dt="r8">10854516991</Timestamp><Current dt:dt="…	60.004	1	right	-2029745651	2017-09-05	11:02:18	09:02:18	female	242	{RIGHTARROW}	42							0	848640	848463	{RIGHTARROW}	177	847350	847063	787	right4,8	20	7	221	mask20	0	848446	0	848246	eqm10_NoEyeNmodel1_dir	90	H	gazeCOD	GazeCoDxp	1	400	0	847946	-4	847846
GazeCoD_1Model_male	12	1	25	<?xml version="1.0"?>\n<Clock xmlns:dt="urn:schemas-microsoft-com:datatypes"><Description dt:dt="string">E-Prime Primary Realtime Clock</Description><StartTime><Timestamp dt:dt="int">0</Timestamp><DateUtc dt:dt="string">2017-05-09T09:02:17Z</DateUtc></StartTime><FrequencyChanges><FrequencyChange><Frequency dt:dt="r8">3312949</Frequency><Timestamp dt:dt="r8">10854516991</Timestamp><Current dt:dt="…	60.004	1	right	-2029745651	2017-09-05	11:02:18	09:02:18	female	243	{LEFTARROW}	51							0	850400	850229	{DOWNARROW}	171	849114	848663	951	left3,2	3	7	222	mask3	0	850213	0	850013	eqm10_NoEyeNmodel1_dir	0	V	gazeCOD	GazeCoDxp	0	400	0	849713	-1	849613
GazeCoD_1Model_male	12	1	25	<?xml version="1.0"?>\n<Clock xmlns:dt="urn:schemas-microsoft-com:datatypes"><Description dt:dt="string">E-Prime Primary Realtime Clock</Description><StartTime><Timestamp dt:dt="int">0</Timestamp><DateUtc dt:dt="string">2017-05-09T09:02:17Z</DateUtc></StartTime><FrequencyChanges><FrequencyChange><Frequency dt:dt="r8">3312949</Frequency><Timestamp dt:dt="r8">10854516991</Timestamp><Current dt:dt="…	60.004	1	right	-2029745651	2017-09-05	11:02:18	09:02:18	female	244	{LEFTARROW}	55							0	851920	851913	{LEFTARROW}	7	850796	850413	883	left6,4	16	7	223	mask16	0	851896	0	851696	eqm10_NoEyeNmodel1_dir	90	H	gazeCOD	GazeCoDxp	1	400	0	851396	0	851296
GazeCoD_1Model_male	12	1	25	<?xml version="1.0"?>\n<Clock xmlns:dt="urn:schemas-microsoft-com:datatypes"><Description dt:dt="string">E-Prime Primary Realtime Clock</Description><StartTime><Timestamp dt:dt="int">0</Timestamp><DateUtc dt:dt="string">2017-05-09T09:02:17Z</DateUtc></StartTime><FrequencyChanges><FrequencyChange><Frequency dt:dt="r8">3312949</Frequency><Timestamp dt:dt="r8">10854516991</Timestamp><Current dt:dt="…	60.004	1	right	-2029745651	2017-09-05	11:02:18	09:02:18	female	245	{LEFTARROW}	49							0	853504	853496	{LEFTARROW}	8	852378	851930	948	left1,6	13	7	224	mask13	0	853479	0	853279	eqm10_NoEyeNmodel1_dir	90	H	gazeCOD	GazeCoDxp	1	400	0	852979	1	852879
GazeCoD_1Model_male	12	1	25	<?xml version="1.0"?>\n<Clock xmlns:dt="urn:schemas-microsoft-com:datatypes"><Description dt:dt="string">E-Prime Primary Realtime Clock</Description><StartTime><Timestamp dt:dt="int">0</Timestamp><DateUtc dt:dt="string">2017-05-09T09:02:17Z</DateUtc></StartTime><FrequencyChanges><FrequencyChange><Frequency dt:dt="r8">3312949</Frequency><Timestamp dt:dt="r8">10854516991</Timestamp><Current dt:dt="…	60.004	1	right	-2029745651	2017-09-05	11:02:18	09:02:18	female	246	{RIGHTARROW}	77							0	855312	854929	{RIGHTARROW}	383	853808	853513	795	right8	33	7	225	mask33	0	854913	0	854713	eqm10_NoEyeNmodel1_dir	90	HV	gazeCOD	GazeCoDxp	1	400	0	854413	5	854313
GazeCoD_1Model_male	12	1	25	<?xml version="1.0"?>\n<Clock xmlns:dt="urn:schemas-microsoft-com:datatypes"><Description dt:dt="string">E-Prime Primary Realtime Clock</Description><StartTime><Timestamp dt:dt="int">0</Timestamp><DateUtc dt:dt="string">2017-05-09T09:02:17Z</DateUtc></StartTime><FrequencyChanges><FrequencyChange><Frequency dt:dt="r8">3312949</Frequency><Timestamp dt:dt="r8">10854516991</Timestamp><Current dt:dt="…	60.004	1	right	-2029745651	2017-09-05	11:02:18	09:02:18	female	247	{RIGHTARROW}	40							0	856944	856879	{RIGHTARROW}	65	855759	855329	930	right6,4	32	7	226	mask32	0	856862	0	856662	eqm10_NoEyeNmodel1_dir	90	HV	gazeCOD	GazeCoDxp	1	400	0	856362	3	856262
GazeCoD_1Model_male	12	1	25	<?xml version="1.0"?>\n<Clock xmlns:dt="urn:schemas-microsoft-com:datatypes"><Description dt:dt="string">E-Prime Primary Realtime Clock</Description><StartTime><Timestamp dt:dt="int">0</Timestamp><DateUtc dt:dt="string">2017-05-09T09:02:17Z</DateUtc></StartTime><FrequencyChanges><FrequencyChange><Frequency dt:dt="r8">3312949</Frequency><Timestamp dt:dt="r8">10854516991</Timestamp><Current dt:dt="…	60.004	1	right	-2029745651	2017-09-05	11:02:18	09:02:18	female	248	{LEFTARROW}	49							0	861008	858562	{LEFTARROW}	2446	857448	856962	986	left1,6	24	7	227	mask24	0	858546	0	858346	eqm10_NoEyeNmodel1_dir	90	HV	gazeCOD	GazeCoDxp	1	400	0	858046	-2	857946
GazeCoD_1Model_male	12	1	25	<?xml version="1.0"?>\n<Clock xmlns:dt="urn:schemas-microsoft-com:datatypes"><Description dt:dt="string">E-Prime Primary Realtime Clock</Description><StartTime><Timestamp dt:dt="int">0</Timestamp><DateUtc dt:dt="string">2017-05-09T09:02:17Z</DateUtc></StartTime><FrequencyChanges><FrequencyChange><Frequency dt:dt="r8">3312949</Frequency><Timestamp dt:dt="r8">10854516991</Timestamp><Current dt:dt="…	60.004	1	right	-2029745651	2017-09-05	11:02:18	09:02:18	female	249	{DOWNARROW}	79							0	862656	862595	{DOWNARROW}	61	861471	861029	942	DG0	1	7	228	mask1	0	862579	0	862379	eqm10_NoEyeNmodel1_dir	0	V	gazeCOD	GazeCoDxp	1	400	0	862079	8	861979
GazeCoD_1Model_male	12	1	25	<?xml version="1.0"?>\n<Clock xmlns:dt="urn:schemas-microsoft-com:datatypes"><Description dt:dt="string">E-Prime Primary Realtime Clock</Description><StartTime><Timestamp dt:dt="int">0</Timestamp><DateUtc dt:dt="string">2017-05-09T09:02:17Z</DateUtc></StartTime><FrequencyChanges><FrequencyChange><Frequency dt:dt="r8">3312949</Frequency><Timestamp dt:dt="r8">10854516991</Timestamp><Current dt:dt="…	60.004	1	right	-2029745651	2017-09-05	11:02:18	09:02:18	female	250	{RIGHTARROW}	44							0	867023	864179	{DOWNARROW}	2844	863061	862679	882	right3,2	8	7	229	mask8	0	864162	0	863962	eqm10_NoEyeNmodel1_dir	0	V	gazeCOD	GazeCoDxp	0	400	0	863662	1	863562
GazeCoD_1Model_male	12	1	25	<?xml version="1.0"?>\n<Clock xmlns:dt="urn:schemas-microsoft-com:datatypes"><Description dt:dt="string">E-Prime Primary Realtime Clock</Description><StartTime><Timestamp dt:dt="int">0</Timestamp><DateUtc dt:dt="string">2017-05-09T09:02:17Z</DateUtc></StartTime><FrequencyChanges><FrequencyChange><Frequency dt:dt="r8">3312949</Frequency><Timestamp dt:dt="r8">10854516991</Timestamp><Current dt:dt="…	60.004	1	right	-2029745651	2017-09-05	11:02:18	09:02:18	female	251	{RIGHTARROW}	40							0	868927	868612	{DOWNARROW}	315	867500	867045	955	right6,4	10	7	230	mask10	0	868595	0	868395	eqm10_NoEyeNmodel1_dir	0	V	gazeCOD	GazeCoDxp	0	400	0	868095	-5	867995
GazeCoD_1Model_male	12	1	25	<?xml version="1.0"?>\n<Clock xmlns:dt="urn:schemas-microsoft-com:datatypes"><Description dt:dt="string">E-Prime Primary Realtime Clock</Description><StartTime><Timestamp dt:dt="int">0</Timestamp><DateUtc dt:dt="string">2017-05-09T09:02:17Z</DateUtc></StartTime><FrequencyChanges><FrequencyChange><Frequency dt:dt="r8">3312949</Frequency><Timestamp dt:dt="r8">10854516991</Timestamp><Current dt:dt="…	60.004	1	right	-2029745651	2017-09-05	11:02:18	09:02:18	female	252	{RIGHTARROW}	42							0	870695	870345	{DOWNARROW}	350	869234	868945	789	right4,8	31	7	231	mask31	0	870328	-1	870128	eqm10_NoEyeNmodel1_dir	90	HV	gazeCOD	GazeCoDxp	0	400	0	869829	-5	869729
GazeCoD_1Model_male	12	1	25	<?xml version="1.0"?>\n<Clock xmlns:dt="urn:schemas-microsoft-com:datatypes"><Description dt:dt="string">E-Prime Primary Realtime Clock</Description><StartTime><Timestamp dt:dt="int">0</Timestamp><DateUtc dt:dt="string">2017-05-09T09:02:17Z</DateUtc></StartTime><FrequencyChanges><FrequencyChange><Frequency dt:dt="r8">3312949</Frequency><Timestamp dt:dt="r8">10854516991</Timestamp><Current dt:dt="…	60.004	1	right	-2029745651	2017-09-05	11:02:18	09:02:18	female	253	{LEFTARROW}	49							0	872415	872095	{DOWNARROW}	320	870979	870712	767	left1,6	2	8	232	mask2	0	872078	0	871878	eqm10_NoEyeNmodel1_dir	0	V	gazeCOD	GazeCoDxp	0	400	0	871578	-1	871478
GazeCoD_1Model_male	12	1	25	<?xml version="1.0"?>\n<Clock xmlns:dt="urn:schemas-microsoft-com:datatypes"><Description dt:dt="string">E-Prime Primary Realtime Clock</Description><StartTime><Timestamp dt:dt="int">0</Timestamp><DateUtc dt:dt="string">2017-05-09T09:02:17Z</DateUtc></StartTime><FrequencyChanges><FrequencyChange><Frequency dt:dt="r8">3312949</Frequency><Timestamp dt:dt="r8">10854516991</Timestamp><Current dt:dt="…	60.004	1	right	-2029745651	2017-09-05	11:02:18	09:02:18	female	254	{RIGHTARROW}	40							0	874127	874028	{RIGHTARROW}	99	872910	872428	982	right6,4	32	8	233	mask32	0	874011	-1	873811	eqm10_NoEyeNmodel1_dir	90	HV	gazeCOD	GazeCoDxp	1	400	0	873512	2	873412
GazeCoD_1Model_male	12	1	25	<?xml version="1.0"?>\n<Clock xmlns:dt="urn:schemas-microsoft-com:datatypes"><Description dt:dt="string">E-Prime Primary Realtime Clock</Description><StartTime><Timestamp dt:dt="int">0</Timestamp><DateUtc dt:dt="string">2017-05-09T09:02:17Z</DateUtc></StartTime><FrequencyChanges><FrequencyChange><Frequency dt:dt="r8">3312949</Frequency><Timestamp dt:dt="r8">10854516991</Timestamp><Current dt:dt="…	60.004	1	right	-2029745651	2017-09-05	11:02:18	09:02:18	female	255	{LEFTARROW}	55							0	876007	875645	{LEFTARROW}	362	874530	874145	885	left6,4	16	8	234	mask16	0	875628	0	875428	eqm10_NoEyeNmodel1_dir	90	H	gazeCOD	GazeCoDxp	1	400	0	875128	-2	875028
GazeCoD_1Model_male	12	1	25	<?xml version="1.0"?>\n<Clock xmlns:dt="urn:schemas-microsoft-com:datatypes"><Description dt:dt="string">E-Prime Primary Realtime Clock</Description><StartTime><Timestamp dt:dt="int">0</Timestamp><DateUtc dt:dt="string">2017-05-09T09:02:17Z</DateUtc></StartTime><FrequencyChanges><FrequencyChange><Frequency dt:dt="r8">3312949</Frequency><Timestamp dt:dt="r8">10854516991</Timestamp><Current dt:dt="…	60.004	1	right	-2029745651	2017-09-05	11:02:18	09:02:18	female	256	{LEFTARROW}	78							0	878023	877628	{LEFTARROW}	395	876502	876028	974	left8	28	8	235	mask28	0	877611	0	877411	eqm10_NoEyeNmodel1_dir	90	HV	gazeCOD	GazeCoDxp	1	400	0	877111	9	877011
GazeCoD_1Model_male	12	1	25	<?xml version="1.0"?>\n<Clock xmlns:dt="urn:schemas-microsoft-com:datatypes"><Description dt:dt="string">E-Prime Primary Realtime Clock</Description><StartTime><Timestamp dt:dt="int">0</Timestamp><DateUtc dt:dt="string">2017-05-09T09:02:17Z</DateUtc></StartTime><FrequencyChanges><FrequencyChange><Frequency dt:dt="r8">3312949</Frequency><Timestamp dt:dt="r8">10854516991</Timestamp><Current dt:dt="…	60.004	1	right	-2029745651	2017-09-05	11:02:18	09:02:18	female	257	{RIGHTARROW}	42							0	879911	879595	{DOWNARROW}	316	878484	878045	939	right4,8	31	8	236	mask31	0	879578	-1	879378	eqm10_NoEyeNmodel1_dir	90	HV	gazeCOD	GazeCoDxp	0	400	0	879079	-5	878979
GazeCoD_1Model_male	12	1	25	<?xml version="1.0"?>\n<Clock xmlns:dt="urn:schemas-microsoft-com:datatypes"><Description dt:dt="string">E-Prime Primary Realtime Clock</Description><StartTime><Timestamp dt:dt="int">0</Timestamp><DateUtc dt:dt="string">2017-05-09T09:02:17Z</DateUtc></StartTime><FrequencyChanges><FrequencyChange><Frequency dt:dt="r8">3312949</Frequency><Timestamp dt:dt="r8">10854516991</Timestamp><Current dt:dt="…	60.004	1	right	-2029745651	2017-09-05	11:02:18	09:02:18	female	258	{RIGHTARROW}	42							0	881687	881428	{RIGHTARROW}	258	880310	879928	882	right4,8	20	8	237	mask20	0	881411	0	881211	eqm10_NoEyeNmodel1_dir	90	H	gazeCOD	GazeCoDxp	1	400	0	880911	1	880811
GazeCoD_1Model_male	12	1	25	<?xml version="1.0"?>\n<Clock xmlns:dt="urn:schemas-microsoft-com:datatypes"><Description dt:dt="string">E-Prime Primary Realtime Clock</Description><StartTime><Timestamp dt:dt="int">0</Timestamp><DateUtc dt:dt="string">2017-05-09T09:02:17Z</DateUtc></StartTime><FrequencyChanges><FrequencyChange><Frequency dt:dt="r8">3312949</Frequency><Timestamp dt:dt="r8">10854516991</Timestamp><Current dt:dt="…	60.004	1	right	-2029745651	2017-09-05	11:02:18	09:02:18	female	259	{DOWNARROW}	79							0	883630	883128	{DOWNARROW}	502	882010	881711	799	DG0	12	8	238	mask12	0	883111	0	882911	eqm10_NoEyeNmodel1_dir	90	H	gazeCOD	GazeCoDxp	1	400	0	882611	1	882511
GazeCoD_1Model_male	12	1	25	<?xml version="1.0"?>\n<Clock xmlns:dt="urn:schemas-microsoft-com:datatypes"><Description dt:dt="string">E-Prime Primary Realtime Clock</Description><StartTime><Timestamp dt:dt="int">0</Timestamp><DateUtc dt:dt="string">2017-05-09T09:02:17Z</DateUtc></StartTime><FrequencyChanges><FrequencyChange><Frequency dt:dt="r8">3312949</Frequency><Timestamp dt:dt="r8">10854516991</Timestamp><Current dt:dt="…	60.004	1	right	-2029745651	2017-09-05	11:02:18	09:02:18	female	260	{LEFTARROW}	51							0	885174	885078	{DOWNARROW}	96	883966	883644	822	left3,2	3	8	239	mask3	0	885061	0	884861	eqm10_NoEyeNmodel1_dir	0	V	gazeCOD	GazeCoDxp	0	400	0	884561	-5	884461
GazeCoD_1Model_male	12	1	25	<?xml version="1.0"?>\n<Clock xmlns:dt="urn:schemas-microsoft-com:datatypes"><Description dt:dt="string">E-Prime Primary Realtime Clock</Description><StartTime><Timestamp dt:dt="int">0</Timestamp><DateUtc dt:dt="string">2017-05-09T09:02:17Z</DateUtc></StartTime><FrequencyChanges><FrequencyChange><Frequency dt:dt="r8">3312949</Frequency><Timestamp dt:dt="r8">10854516991</Timestamp><Current dt:dt="…	60.004	1	right	-2029745651	2017-09-05	11:02:18	09:02:18	female	261	{DOWNARROW}	79							0	887494	886511	{DOWNARROW}	983	885670	885194	976	DG0	23	8	240	mask23	0	886494	0	886294	eqm10_NoEyeNmodel1_dir	90	HV	gazeCOD	GazeCoDxp	1	400	0	885994	-276	885894
GazeCoD_1Model_male	12	1	25	<?xml version="1.0"?>\n<Clock xmlns:dt="urn:schemas-microsoft-com:datatypes"><Description dt:dt="string">E-Prime Primary Realtime Clock</Description><StartTime><Timestamp dt:dt="int">0</Timestamp><DateUtc dt:dt="string">2017-05-09T09:02:17Z</DateUtc></StartTime><FrequencyChanges><FrequencyChange><Frequency dt:dt="r8">3312949</Frequency><Timestamp dt:dt="r8">10854516991</Timestamp><Current dt:dt="…	60.004	1	right	-2029745651	2017-09-05	11:02:18	09:02:18	female	262	{RIGHTARROW}	77							0	889190	889027	{RIGHTARROW}	163	887910	887511	899	right8	22	8	241	mask22	0	889011	0	888811	eqm10_NoEyeNmodel1_dir	90	H	gazeCOD	GazeCoDxp	1	400	0	888511	1	888411
GazeCoD_1Model_male	12	1	25	<?xml version="1.0"?>\n<Clock xmlns:dt="urn:schemas-microsoft-com:datatypes"><Description dt:dt="string">E-Prime Primary Realtime Clock</Description><StartTime><Timestamp dt:dt="int">0</Timestamp><DateUtc dt:dt="string">2017-05-09T09:02:17Z</DateUtc></StartTime><FrequencyChanges><FrequencyChange><Frequency dt:dt="r8">3312949</Frequency><Timestamp dt:dt="r8">10854516991</Timestamp><Current dt:dt="…	60.004	1	right	-2029745651	2017-09-05	11:02:18	09:02:18	female	263	{LEFTARROW}	53							0	891390	890327	{DOWNARROW}	1063	889571	889211	860	left4,8	4	8	242	mask4	0	890311	0	890111	eqm10_NoEyeNmodel1_dir	0	V	gazeCOD	GazeCoDxp	0	400	0	889811	-360	889711
GazeCoD_1Model_male	12	1	25	<?xml version="1.0"?>\n<Clock xmlns:dt="urn:schemas-microsoft-com:datatypes"><Description dt:dt="string">E-Prime Primary Realtime Clock</Description><StartTime><Timestamp dt:dt="int">0</Timestamp><DateUtc dt:dt="string">2017-05-09T09:02:17Z</DateUtc></StartTime><FrequencyChanges><FrequencyChange><Frequency dt:dt="r8">3312949</Frequency><Timestamp dt:dt="r8">10854516991</Timestamp><Current dt:dt="…	60.004	1	right	-2029745651	2017-09-05	11:02:18	09:02:18	female	264	{RIGHTARROW}	40							0	893902	892810	{DOWNARROW}	1092	891695	891411	784	right6,4	10	8	243	mask10	0	892794	0	892594	eqm10_NoEyeNmodel1_dir	0	V	gazeCOD	GazeCoDxp	0	400	0	892294	-1	892194
GazeCoD_1Model_male	12	1	25	<?xml version="1.0"?>\n<Clock xmlns:dt="urn:schemas-microsoft-com:datatypes"><Description dt:dt="string">E-Prime Primary Realtime Clock</Description><StartTime><Timestamp dt:dt="int">0</Timestamp><DateUtc dt:dt="string">2017-05-09T09:02:17Z</DateUtc></StartTime><FrequencyChanges><FrequencyChange><Frequency dt:dt="r8">3312949</Frequency><Timestamp dt:dt="r8">10854516991</Timestamp><Current dt:dt="…	60.004	1	right	-2029745651	2017-09-05	11:02:18	09:02:18	female	265	{RIGHTARROW}	40							0	895686	895377	{RIGHTARROW}	309	894263	893927	836	right6,4	21	8	244	mask21	0	895360	0	895160	eqm10_NoEyeNmodel1_dir	90	H	gazeCOD	GazeCoDxp	1	400	0	894860	-3	894760
GazeCoD_1Model_male	12	1	25	<?xml version="1.0"?>\n<Clock xmlns:dt="urn:schemas-microsoft-com:datatypes"><Description dt:dt="string">E-Prime Primary Realtime Clock</Description><StartTime><Timestamp dt:dt="int">0</Timestamp><DateUtc dt:dt="string">2017-05-09T09:02:17Z</DateUtc></StartTime><FrequencyChanges><FrequencyChange><Frequency dt:dt="r8">3312949</Frequency><Timestamp dt:dt="r8">10854516991</Timestamp><Current dt:dt="…	60.004	1	right	-2029745651	2017-09-05	11:02:18	09:02:18	female	266	{RIGHTARROW}	44							0	897606	897210	{RIGHTARROW}	396	896097	895710	887	right3,2	19	8	245	mask19	0	897194	0	896994	eqm10_NoEyeNmodel1_dir	90	H	gazeCOD	GazeCoDxp	1	400	0	896694	-3	896594
GazeCoD_1Model_male	12	1	25	<?xml version="1.0"?>\n<Clock xmlns:dt="urn:schemas-microsoft-com:datatypes"><Description dt:dt="string">E-Prime Primary Realtime Clock</Description><StartTime><Timestamp dt:dt="int">0</Timestamp><DateUtc dt:dt="string">2017-05-09T09:02:17Z</DateUtc></StartTime><FrequencyChanges><FrequencyChange><Frequency dt:dt="r8">3312949</Frequency><Timestamp dt:dt="r8">10854516991</Timestamp><Current dt:dt="…	60.004	1	right	-2029745651	2017-09-05	11:02:18	09:02:18	female	267	{LEFTARROW}	51							0	900021	899227	{RIGHTARROW}	794	898110	897627	983	left3,2	14	8	246	mask14	0	899210	0	899010	eqm10_NoEyeNmodel1_dir	90	H	gazeCOD	GazeCoDxp	0	400	0	898710	0	898610
GazeCoD_1Model_male	12	1	25	<?xml version="1.0"?>\n<Clock xmlns:dt="urn:schemas-microsoft-com:datatypes"><Description dt:dt="string">E-Prime Primary Realtime Clock</Description><StartTime><Timestamp dt:dt="int">0</Timestamp><DateUtc dt:dt="string">2017-05-09T09:02:17Z</DateUtc></StartTime><FrequencyChanges><FrequencyChange><Frequency dt:dt="r8">3312949</Frequency><Timestamp dt:dt="r8">10854516991</Timestamp><Current dt:dt="…	60.004	1	right	-2029745651	2017-09-05	11:02:18	09:02:18	female	268	{LEFTARROW}	53							0	901821	901460	{LEFTARROW}	361	900342	900043	799	left4,8	26	8	247	mask26	0	901443	0	901243	eqm10_NoEyeNmodel1_dir	90	HV	gazeCOD	GazeCoDxp	1	400	0	900943	1	900843
GazeCoD_1Model_male	12	1	25	<?xml version="1.0"?>\n<Clock xmlns:dt="urn:schemas-microsoft-com:datatypes"><Description dt:dt="string">E-Prime Primary Realtime Clock</Description><StartTime><Timestamp dt:dt="int">0</Timestamp><DateUtc dt:dt="string">2017-05-09T09:02:17Z</DateUtc></StartTime><FrequencyChanges><FrequencyChange><Frequency dt:dt="r8">3312949</Frequency><Timestamp dt:dt="r8">10854516991</Timestamp><Current dt:dt="…	60.004	1	right	-2029745651	2017-09-05	11:02:18	09:02:18	female	269	{LEFTARROW}	49							0	903749	903210	{DOWNARROW}	539	902099	901843	756	left1,6	24	8	248	mask24	0	903193	-1	902993	eqm10_NoEyeNmodel1_dir	90	HV	gazeCOD	GazeCoDxp	0	400	0	902694	-5	902594
GazeCoD_1Model_male	12	1	25	<?xml version="1.0"?>\n<Clock xmlns:dt="urn:schemas-microsoft-com:datatypes"><Description dt:dt="string">E-Prime Primary Realtime Clock</Description><StartTime><Timestamp dt:dt="int">0</Timestamp><DateUtc dt:dt="string">2017-05-09T09:02:17Z</DateUtc></StartTime><FrequencyChanges><FrequencyChange><Frequency dt:dt="r8">3312949</Frequency><Timestamp dt:dt="r8">10854516991</Timestamp><Current dt:dt="…	60.004	1	right	-2029745651	2017-09-05	11:02:18	09:02:18	female	270	{RIGHTARROW}	44							0	905357	905143	{DOWNARROW}	214	904021	903760	761	right3,2	30	8	249	mask30	0	905126	0	904926	eqm10_NoEyeNmodel1_dir	90	HV	gazeCOD	GazeCoDxp	0	400	0	904626	5	904526
GazeCoD_1Model_male	12	1	25	<?xml version="1.0"?>\n<Clock xmlns:dt="urn:schemas-microsoft-com:datatypes"><Description dt:dt="string">E-Prime Primary Realtime Clock</Description><StartTime><Timestamp dt:dt="int">0</Timestamp><DateUtc dt:dt="string">2017-05-09T09:02:17Z</DateUtc></StartTime><FrequencyChanges><FrequencyChange><Frequency dt:dt="r8">3312949</Frequency><Timestamp dt:dt="r8">10854516991</Timestamp><Current dt:dt="…	60.004	1	right	-2029745651	2017-09-05	11:02:18	09:02:18	female	271	{RIGHTARROW}	44							0	907005	906826	{DOWNARROW}	179	905700	905376	824	right3,2	8	8	250	mask8	0	906810	0	906610	eqm10_NoEyeNmodel1_dir	0	V	gazeCOD	GazeCoDxp	0	400	0	906310	10	906210
GazeCoD_1Model_male	12	1	25	<?xml version="1.0"?>\n<Clock xmlns:dt="urn:schemas-microsoft-com:datatypes"><Description dt:dt="string">E-Prime Primary Realtime Clock</Description><StartTime><Timestamp dt:dt="int">0</Timestamp><DateUtc dt:dt="string">2017-05-09T09:02:17Z</DateUtc></StartTime><FrequencyChanges><FrequencyChange><Frequency dt:dt="r8">3312949</Frequency><Timestamp dt:dt="r8">10854516991</Timestamp><Current dt:dt="…	60.004	1	right	-2029745651	2017-09-05	11:02:18	09:02:18	female	272	{DOWNARROW}	79							0	909069	908543	{DOWNARROW}	526	907417	907026	891	DG0	1	8	251	mask1	0	908526	0	908326	eqm10_NoEyeNmodel1_dir	0	V	gazeCOD	GazeCoDxp	1	400	0	908026	9	907926
GazeCoD_1Model_male	12	1	25	<?xml version="1.0"?>\n<Clock xmlns:dt="urn:schemas-microsoft-com:datatypes"><Description dt:dt="string">E-Prime Primary Realtime Clock</Description><StartTime><Timestamp dt:dt="int">0</Timestamp><DateUtc dt:dt="string">2017-05-09T09:02:17Z</DateUtc></StartTime><FrequencyChanges><FrequencyChange><Frequency dt:dt="r8">3312949</Frequency><Timestamp dt:dt="r8">10854516991</Timestamp><Current dt:dt="…	60.004	1	right	-2029745651	2017-09-05	11:02:18	09:02:18	female	273	{LEFTARROW}	78							0	910781	910676	{DOWNARROW}	105	909562	909093	969	left8	6	8	252	mask6	0	910659	0	910459	eqm10_NoEyeNmodel1_dir	0	V	gazeCOD	GazeCoDxp	0	400	0	910159	-3	910059
GazeCoD_1Model_male	12	1	25	<?xml version="1.0"?>\n<Clock xmlns:dt="urn:schemas-microsoft-com:datatypes"><Description dt:dt="string">E-Prime Primary Realtime Clock</Description><StartTime><Timestamp dt:dt="int">0</Timestamp><DateUtc dt:dt="string">2017-05-09T09:02:17Z</DateUtc></StartTime><FrequencyChanges><FrequencyChange><Frequency dt:dt="r8">3312949</Frequency><Timestamp dt:dt="r8">10854516991</Timestamp><Current dt:dt="…	60.004	1	right	-2029745651	2017-09-05	11:02:18	09:02:18	female	274	{LEFTARROW}	78							0	912661	912293	{LEFTARROW}	368	911172	910793	879	left8	17	8	253	mask17	0	912276	0	912076	eqm10_NoEyeNmodel1_dir	90	H	gazeCOD	GazeCoDxp	1	400	0	911776	4	911676
GazeCoD_1Model_male	12	1	25	<?xml version="1.0"?>\n<Clock xmlns:dt="urn:schemas-microsoft-com:datatypes"><Description dt:dt="string">E-Prime Primary Realtime Clock</Description><StartTime><Timestamp dt:dt="int">0</Timestamp><DateUtc dt:dt="string">2017-05-09T09:02:17Z</DateUtc></StartTime><FrequencyChanges><FrequencyChange><Frequency dt:dt="r8">3312949</Frequency><Timestamp dt:dt="r8">10854516991</Timestamp><Current dt:dt="…	60.004	1	right	-2029745651	2017-09-05	11:02:18	09:02:18	female	275	{RIGHTARROW}	46							0	915493	914076	{DOWNARROW}	1417	912964	912676	788	right1,6	18	8	254	mask18	0	914059	0	913859	eqm10_NoEyeNmodel1_dir	90	H	gazeCOD	GazeCoDxp	0	400	0	913559	-5	913459
GazeCoD_1Model_male	12	1	25	<?xml version="1.0"?>\n<Clock xmlns:dt="urn:schemas-microsoft-com:datatypes"><Description dt:dt="string">E-Prime Primary Realtime Clock</Description><StartTime><Timestamp dt:dt="int">0</Timestamp><DateUtc dt:dt="string">2017-05-09T09:02:17Z</DateUtc></StartTime><FrequencyChanges><FrequencyChange><Frequency dt:dt="r8">3312949</Frequency><Timestamp dt:dt="r8">10854516991</Timestamp><Current dt:dt="…	60.004	1	right	-2029745651	2017-09-05	11:02:18	09:02:18	female	276	{RIGHTARROW}	46							0	917157	917092	{DOWNARROW}	65	915969	915509	960	right1,6	29	8	255	mask29	0	917076	0	916876	eqm10_NoEyeNmodel1_dir	90	HV	gazeCOD	GazeCoDxp	0	400	0	916576	7	916476
GazeCoD_1Model_male	12	1	25	<?xml version="1.0"?>\n<Clock xmlns:dt="urn:schemas-microsoft-com:datatypes"><Description dt:dt="string">E-Prime Primary Realtime Clock</Description><StartTime><Timestamp dt:dt="int">0</Timestamp><DateUtc dt:dt="string">2017-05-09T09:02:17Z</DateUtc></StartTime><FrequencyChanges><FrequencyChange><Frequency dt:dt="r8">3312949</Frequency><Timestamp dt:dt="r8">10854516991</Timestamp><Current dt:dt="…	60.004	1	right	-2029745651	2017-09-05	11:02:18	09:02:18	female	277	{LEFTARROW}	53							0	920956	918776	{DOWNARROW}	2180	917664	917176	988	left4,8	15	8	256	mask15	0	918759	0	918559	eqm10_NoEyeNmodel1_dir	90	H	gazeCOD	GazeCoDxp	0	400	0	918259	-5	918159
GazeCoD_1Model_male	12	1	25	<?xml version="1.0"?>\n<Clock xmlns:dt="urn:schemas-microsoft-com:datatypes"><Description dt:dt="string">E-Prime Primary Realtime Clock</Description><StartTime><Timestamp dt:dt="int">0</Timestamp><DateUtc dt:dt="string">2017-05-09T09:02:17Z</DateUtc></StartTime><FrequencyChanges><FrequencyChange><Frequency dt:dt="r8">3312949</Frequency><Timestamp dt:dt="r8">10854516991</Timestamp><Current dt:dt="…	60.004	1	right	-2029745651	2017-09-05	11:02:18	09:02:18	female	278	{LEFTARROW}	55							0	922828	922359	{LEFTARROW}	469	921236	920976	760	left6,4	27	8	257	mask27	0	922342	0	922142	eqm10_NoEyeNmodel1_dir	90	HV	gazeCOD	GazeCoDxp	1	400	0	921842	6	921742
GazeCoD_1Model_male	12	1	25	<?xml version="1.0"?>\n<Clock xmlns:dt="urn:schemas-microsoft-com:datatypes"><Description dt:dt="string">E-Prime Primary Realtime Clock</Description><StartTime><Timestamp dt:dt="int">0</Timestamp><DateUtc dt:dt="string">2017-05-09T09:02:17Z</DateUtc></StartTime><FrequencyChanges><FrequencyChange><Frequency dt:dt="r8">3312949</Frequency><Timestamp dt:dt="r8">10854516991</Timestamp><Current dt:dt="…	60.004	1	right	-2029745651	2017-09-05	11:02:18	09:02:18	female	279	{LEFTARROW}	51							0	925092	924225	{DOWNARROW}	867	923107	922842	765	left3,2	25	8	258	mask25	0	924209	0	924009	eqm10_NoEyeNmodel1_dir	90	HV	gazeCOD	GazeCoDxp	0	400	0	923709	2	923609
GazeCoD_1Model_male	12	1	25	<?xml version="1.0"?>\n<Clock xmlns:dt="urn:schemas-microsoft-com:datatypes"><Description dt:dt="string">E-Prime Primary Realtime Clock</Description><StartTime><Timestamp dt:dt="int">0</Timestamp><DateUtc dt:dt="string">2017-05-09T09:02:17Z</DateUtc></StartTime><FrequencyChanges><FrequencyChange><Frequency dt:dt="r8">3312949</Frequency><Timestamp dt:dt="r8">10854516991</Timestamp><Current dt:dt="…	60.004	1	right	-2029745651	2017-09-05	11:02:18	09:02:18	female	280	{RIGHTARROW}	46							0	927612	926525	{DOWNARROW}	1087	925408	925109	799	right1,6	7	8	259	mask7	0	926509	0	926309	eqm10_NoEyeNmodel1_dir	0	V	gazeCOD	GazeCoDxp	0	400	0	926009	1	925909
GazeCoD_1Model_male	12	1	25	<?xml version="1.0"?>\n<Clock xmlns:dt="urn:schemas-microsoft-com:datatypes"><Description dt:dt="string">E-Prime Primary Realtime Clock</Description><StartTime><Timestamp dt:dt="int">0</Timestamp><DateUtc dt:dt="string">2017-05-09T09:02:17Z</DateUtc></StartTime><FrequencyChanges><FrequencyChange><Frequency dt:dt="r8">3312949</Frequency><Timestamp dt:dt="r8">10854516991</Timestamp><Current dt:dt="…	60.004	1	right	-2029745651	2017-09-05	11:02:18	09:02:18	female	281	{RIGHTARROW}	42							0	929988	929058	{DOWNARROW}	930	927942	927625	817	right4,8	9	8	260	mask9	0	929042	0	928842	eqm10_NoEyeNmodel1_dir	0	V	gazeCOD	GazeCoDxp	0	400	0	928542	0	928442
GazeCoD_1Model_male	12	1	25	<?xml version="1.0"?>\n<Clock xmlns:dt="urn:schemas-microsoft-com:datatypes"><Description dt:dt="string">E-Prime Primary Realtime Clock</Description><StartTime><Timestamp dt:dt="int">0</Timestamp><DateUtc dt:dt="string">2017-05-09T09:02:17Z</DateUtc></StartTime><FrequencyChanges><FrequencyChange><Frequency dt:dt="r8">3312949</Frequency><Timestamp dt:dt="r8">10854516991</Timestamp><Current dt:dt="…	60.004	1	right	-2029745651	2017-09-05	11:02:18	09:02:18	female	282	{RIGHTARROW}	77							0	931932	931592	{DOWNARROW}	340	930476	930008	968	right8	11	8	261	mask11	0	931575	0	931375	eqm10_NoEyeNmodel1_dir	0	V	gazeCOD	GazeCoDxp	0	400	0	931075	-1	930975
GazeCoD_1Model_male	12	1	25	<?xml version="1.0"?>\n<Clock xmlns:dt="urn:schemas-microsoft-com:datatypes"><Description dt:dt="string">E-Prime Primary Realtime Clock</Description><StartTime><Timestamp dt:dt="int">0</Timestamp><DateUtc dt:dt="string">2017-05-09T09:02:17Z</DateUtc></StartTime><FrequencyChanges><FrequencyChange><Frequency dt:dt="r8">3312949</Frequency><Timestamp dt:dt="r8">10854516991</Timestamp><Current dt:dt="…	60.004	1	right	-2029745651	2017-09-05	11:02:18	09:02:18	female	283	{RIGHTARROW}	77							0	934004	933558	{RIGHTARROW}	446	932434	931942	992	right8	33	8	262	mask33	0	933542	0	933342	eqm10_NoEyeNmodel1_dir	90	HV	gazeCOD	GazeCoDxp	1	400	0	933042	8	932942
GazeCoD_1Model_male	12	1	25	<?xml version="1.0"?>\n<Clock xmlns:dt="urn:schemas-microsoft-com:datatypes"><Description dt:dt="string">E-Prime Primary Realtime Clock</Description><StartTime><Timestamp dt:dt="int">0</Timestamp><DateUtc dt:dt="string">2017-05-09T09:02:17Z</DateUtc></StartTime><FrequencyChanges><FrequencyChange><Frequency dt:dt="r8">3312949</Frequency><Timestamp dt:dt="r8">10854516991</Timestamp><Current dt:dt="…	60.004	1	right	-2029745651	2017-09-05	11:02:18	09:02:18	female	284	{LEFTARROW}	55							0	936091	935625	{LEFTARROW}	466	934502	934025	977	left6,4	5	8	263	mask5	0	935608	0	935408	eqm10_NoEyeNmodel1_dir	0	V	gazeCOD	GazeCoDxp	1	400	0	935108	6	935008
GazeCoD_1Model_male	12	1	25	<?xml version="1.0"?>\n<Clock xmlns:dt="urn:schemas-microsoft-com:datatypes"><Description dt:dt="string">E-Prime Primary Realtime Clock</Description><StartTime><Timestamp dt:dt="int">0</Timestamp><DateUtc dt:dt="string">2017-05-09T09:02:17Z</DateUtc></StartTime><FrequencyChanges><FrequencyChange><Frequency dt:dt="r8">3312949</Frequency><Timestamp dt:dt="r8">10854516991</Timestamp><Current dt:dt="…	60.004	1	right	-2029745651	2017-09-05	11:02:18	09:02:18	female	285	{LEFTARROW}	49							0	938115	937691	{DOWNARROW}	424	936565	936108	957	left1,6	13	8	264	mask13	0	937675	0	937475	eqm10_NoEyeNmodel1_dir	90	H	gazeCOD	GazeCoDxp	0	400	0	937175	10	937075
GazeCoD_1Model_male	12	1	25	<?xml version="1.0"?>\n<Clock xmlns:dt="urn:schemas-microsoft-com:datatypes"><Description dt:dt="string">E-Prime Primary Realtime Clock</Description><StartTime><Timestamp dt:dt="int">0</Timestamp><DateUtc dt:dt="string">2017-05-09T09:02:17Z</DateUtc></StartTime><FrequencyChanges><FrequencyChange><Frequency dt:dt="r8">3312949</Frequency><Timestamp dt:dt="r8">10854516991</Timestamp><Current dt:dt="…	60.004	1	right	-2029745651	2017-09-05	11:02:18	09:02:18	female	286	{LEFTARROW}	53							0	940107	939724	{LEFTARROW}	383	938605	938125	980	left4,8	26	9	265	mask26	0	939708	0	939508	eqm10_NoEyeNmodel1_dir	90	HV	gazeCOD	GazeCoDxp	1	400	0	939208	3	939108
GazeCoD_1Model_male	12	1	25	<?xml version="1.0"?>\n<Clock xmlns:dt="urn:schemas-microsoft-com:datatypes"><Description dt:dt="string">E-Prime Primary Realtime Clock</Description><StartTime><Timestamp dt:dt="int">0</Timestamp><DateUtc dt:dt="string">2017-05-09T09:02:17Z</DateUtc></StartTime><FrequencyChanges><FrequencyChange><Frequency dt:dt="r8">3312949</Frequency><Timestamp dt:dt="r8">10854516991</Timestamp><Current dt:dt="…	60.004	1	right	-2029745651	2017-09-05	11:02:18	09:02:18	female	287	{RIGHTARROW}	42							0	941819	941591	{DOWNARROW}	228	940465	940124	841	right4,8	9	9	266	mask9	0	941574	0	941374	eqm10_NoEyeNmodel1_dir	0	V	gazeCOD	GazeCoDxp	0	400	0	941074	9	940974
GazeCoD_1Model_male	12	1	25	<?xml version="1.0"?>\n<Clock xmlns:dt="urn:schemas-microsoft-com:datatypes"><Description dt:dt="string">E-Prime Primary Realtime Clock</Description><StartTime><Timestamp dt:dt="int">0</Timestamp><DateUtc dt:dt="string">2017-05-09T09:02:17Z</DateUtc></StartTime><FrequencyChanges><FrequencyChange><Frequency dt:dt="r8">3312949</Frequency><Timestamp dt:dt="r8">10854516991</Timestamp><Current dt:dt="…	60.004	1	right	-2029745651	2017-09-05	11:02:18	09:02:18	female	288	{LEFTARROW}	78							0	943651	943408	{LEFTARROW}	243	942286	941841	945	left8	28	9	267	mask28	0	943391	0	943191	eqm10_NoEyeNmodel1_dir	90	HV	gazeCOD	GazeCoDxp	1	400	0	942891	5	942791
GazeCoD_1Model_male	12	1	25	<?xml version="1.0"?>\n<Clock xmlns:dt="urn:schemas-microsoft-com:datatypes"><Description dt:dt="string">E-Prime Primary Realtime Clock</Description><StartTime><Timestamp dt:dt="int">0</Timestamp><DateUtc dt:dt="string">2017-05-09T09:02:17Z</DateUtc></StartTime><FrequencyChanges><FrequencyChange><Frequency dt:dt="r8">3312949</Frequency><Timestamp dt:dt="r8">10854516991</Timestamp><Current dt:dt="…	60.004	1	right	-2029745651	2017-09-05	11:02:18	09:02:18	female	289	{RIGHTARROW}	77							0	945915	945258	{RIGHTARROW}	657	944131	943674	957	right8	22	9	268	mask22	0	945241	0	945041	eqm10_NoEyeNmodel1_dir	90	H	gazeCOD	GazeCoDxp	1	400	0	944741	10	944641
GazeCoD_1Model_male	12	1	25	<?xml version="1.0"?>\n<Clock xmlns:dt="urn:schemas-microsoft-com:datatypes"><Description dt:dt="string">E-Prime Primary Realtime Clock</Description><StartTime><Timestamp dt:dt="int">0</Timestamp><DateUtc dt:dt="string">2017-05-09T09:02:17Z</DateUtc></StartTime><FrequencyChanges><FrequencyChange><Frequency dt:dt="r8">3312949</Frequency><Timestamp dt:dt="r8">10854516991</Timestamp><Current dt:dt="…	60.004	1	right	-2029745651	2017-09-05	11:02:18	09:02:18	female	290	{RIGHTARROW}	46							0	948939	947541	{DOWNARROW}	1398	946416	945924	992	right1,6	18	9	269	mask18	0	947524	0	947324	eqm10_NoEyeNmodel1_dir	90	H	gazeCOD	GazeCoDxp	0	400	0	947024	8	946924
GazeCoD_1Model_male	12	1	25	<?xml version="1.0"?>\n<Clock xmlns:dt="urn:schemas-microsoft-com:datatypes"><Description dt:dt="string">E-Prime Primary Realtime Clock</Description><StartTime><Timestamp dt:dt="int">0</Timestamp><DateUtc dt:dt="string">2017-05-09T09:02:17Z</DateUtc></StartTime><FrequencyChanges><FrequencyChange><Frequency dt:dt="r8">3312949</Frequency><Timestamp dt:dt="r8">10854516991</Timestamp><Current dt:dt="…	60.004	1	right	-2029745651	2017-09-05	11:02:18	09:02:18	female	291	{RIGHTARROW}	40							0	950459	950374	{RIGHTARROW}	85	949250	948957	793	right6,4	21	9	270	mask21	0	950357	0	950157	eqm10_NoEyeNmodel1_dir	90	H	gazeCOD	GazeCoDxp	1	400	0	949857	7	949757
GazeCoD_1Model_male	12	1	25	<?xml version="1.0"?>\n<Clock xmlns:dt="urn:schemas-microsoft-com:datatypes"><Description dt:dt="string">E-Prime Primary Realtime Clock</Description><StartTime><Timestamp dt:dt="int">0</Timestamp><DateUtc dt:dt="string">2017-05-09T09:02:17Z</DateUtc></StartTime><FrequencyChanges><FrequencyChange><Frequency dt:dt="r8">3312949</Frequency><Timestamp dt:dt="r8">10854516991</Timestamp><Current dt:dt="…	60.004	1	right	-2029745651	2017-09-05	11:02:18	09:02:18	female	292	{LEFTARROW}	53							0	953290	951990	{RIGHTARROW}	1300	950869	950474	895	left4,8	15	9	271	mask15	0	951974	0	951774	eqm10_NoEyeNmodel1_dir	90	H	gazeCOD	GazeCoDxp	0	400	0	951474	5	951374
GazeCoD_1Model_male	12	1	25	<?xml version="1.0"?>\n<Clock xmlns:dt="urn:schemas-microsoft-com:datatypes"><Description dt:dt="string">E-Prime Primary Realtime Clock</Description><StartTime><Timestamp dt:dt="int">0</Timestamp><DateUtc dt:dt="string">2017-05-09T09:02:17Z</DateUtc></StartTime><FrequencyChanges><FrequencyChange><Frequency dt:dt="r8">3312949</Frequency><Timestamp dt:dt="r8">10854516991</Timestamp><Current dt:dt="…	60.004	1	right	-2029745651	2017-09-05	11:02:18	09:02:18	female	293	{RIGHTARROW}	77							0	955162	954840	{RIGHTARROW}	322	953727	953307	920	right8	33	9	272	mask33	0	954824	0	954624	eqm10_NoEyeNmodel1_dir	90	HV	gazeCOD	GazeCoDxp	1	400	0	954324	-3	954224
GazeCoD_1Model_male	12	1	25	<?xml version="1.0"?>\n<Clock xmlns:dt="urn:schemas-microsoft-com:datatypes"><Description dt:dt="string">E-Prime Primary Realtime Clock</Description><StartTime><Timestamp dt:dt="int">0</Timestamp><DateUtc dt:dt="string">2017-05-09T09:02:17Z</DateUtc></StartTime><FrequencyChanges><FrequencyChange><Frequency dt:dt="r8">3312949</Frequency><Timestamp dt:dt="r8">10854516991</Timestamp><Current dt:dt="…	60.004	1	right	-2029745651	2017-09-05	11:02:18	09:02:18	female	294	{RIGHTARROW}	42							0	958154	956674	{RIGHTARROW}	1480	955558	955174	884	right4,8	31	9	273	mask31	0	956657	0	956457	eqm10_NoEyeNmodel1_dir	90	HV	gazeCOD	GazeCoDxp	1	400	0	956157	-1	956057
GazeCoD_1Model_male	12	1	25	<?xml version="1.0"?>\n<Clock xmlns:dt="urn:schemas-microsoft-com:datatypes"><Description dt:dt="string">E-Prime Primary Realtime Clock</Description><StartTime><Timestamp dt:dt="int">0</Timestamp><DateUtc dt:dt="string">2017-05-09T09:02:17Z</DateUtc></StartTime><FrequencyChanges><FrequencyChange><Frequency dt:dt="r8">3312949</Frequency><Timestamp dt:dt="r8">10854516991</Timestamp><Current dt:dt="…	60.004	1	right	-2029745651	2017-09-05	11:02:18	09:02:18	female	295	{RIGHTARROW}	44							0	960146	959723	{DOWNARROW}	423	958604	958173	931	right3,2	8	9	274	mask8	0	959707	0	959507	eqm10_NoEyeNmodel1_dir	0	V	gazeCOD	GazeCoDxp	0	400	0	959207	3	959107
GazeCoD_1Model_male	12	1	25	<?xml version="1.0"?>\n<Clock xmlns:dt="urn:schemas-microsoft-com:datatypes"><Description dt:dt="string">E-Prime Primary Realtime Clock</Description><StartTime><Timestamp dt:dt="int">0</Timestamp><DateUtc dt:dt="string">2017-05-09T09:02:17Z</DateUtc></StartTime><FrequencyChanges><FrequencyChange><Frequency dt:dt="r8">3312949</Frequency><Timestamp dt:dt="r8">10854516991</Timestamp><Current dt:dt="…	60.004	1	right	-2029745651	2017-09-05	11:02:18	09:02:18	female	296	{LEFTARROW}	49							0	961746	961557	{DOWNARROW}	189	960438	960157	781	left1,6	2	9	275	mask2	0	961540	0	961340	eqm10_NoEyeNmodel1_dir	0	V	gazeCOD	GazeCoDxp	0	400	0	961040	2	960940
GazeCoD_1Model_male	12	1	25	<?xml version="1.0"?>\n<Clock xmlns:dt="urn:schemas-microsoft-com:datatypes"><Description dt:dt="string">E-Prime Primary Realtime Clock</Description><StartTime><Timestamp dt:dt="int">0</Timestamp><DateUtc dt:dt="string">2017-05-09T09:02:17Z</DateUtc></StartTime><FrequencyChanges><FrequencyChange><Frequency dt:dt="r8">3312949</Frequency><Timestamp dt:dt="r8">10854516991</Timestamp><Current dt:dt="…	60.004	1	right	-2029745651	2017-09-05	11:02:18	09:02:18	female	297	{RIGHTARROW}	46							0	966914	966740	{DOWNARROW}	174	965618	965306	812	right1,6	7	9	276	mask7	0	966723	0	966523	eqm10_NoEyeNmodel1_dir	0	V	gazeCOD	GazeCoDxp	0	400	0	966223	5	966123
GazeCoD_1Model_male	12	1	25	<?xml version="1.0"?>\n<Clock xmlns:dt="urn:schemas-microsoft-com:datatypes"><Description dt:dt="string">E-Prime Primary Realtime Clock</Description><StartTime><Timestamp dt:dt="int">0</Timestamp><DateUtc dt:dt="string">2017-05-09T09:02:17Z</DateUtc></StartTime><FrequencyChanges><FrequencyChange><Frequency dt:dt="r8">3312949</Frequency><Timestamp dt:dt="r8">10854516991</Timestamp><Current dt:dt="…	60.004	1	right	-2029745651	2017-09-05	11:02:18	09:02:18	female	298	{DOWNARROW}	79							0	969378	968456	{DOWNARROW}	922	967342	966923	919	DG0	23	9	277	mask23	0	968440	0	968240	eqm10_NoEyeNmodel1_dir	90	HV	gazeCOD	GazeCoDxp	1	400	0	967940	-2	967840
GazeCoD_1Model_male	12	1	25	<?xml version="1.0"?>\n<Clock xmlns:dt="urn:schemas-microsoft-com:datatypes"><Description dt:dt="string">E-Prime Primary Realtime Clock</Description><StartTime><Timestamp dt:dt="int">0</Timestamp><DateUtc dt:dt="string">2017-05-09T09:02:17Z</DateUtc></StartTime><FrequencyChanges><FrequencyChange><Frequency dt:dt="r8">3312949</Frequency><Timestamp dt:dt="r8">10854516991</Timestamp><Current dt:dt="…	60.004	1	right	-2029745651	2017-09-05	11:02:18	09:02:18	female	299	{RIGHTARROW}	40							0	971242	971006	{RIGHTARROW}	235	969883	969389	994	right6,4	32	9	278	mask32	0	970989	0	970789	eqm10_NoEyeNmodel1_dir	90	HV	gazeCOD	GazeCoDxp	1	400	0	970489	6	970389
GazeCoD_1Model_male	12	1	25	<?xml version="1.0"?>\n<Clock xmlns:dt="urn:schemas-microsoft-com:datatypes"><Description dt:dt="string">E-Prime Primary Realtime Clock</Description><StartTime><Timestamp dt:dt="int">0</Timestamp><DateUtc dt:dt="string">2017-05-09T09:02:17Z</DateUtc></StartTime><FrequencyChanges><FrequencyChange><Frequency dt:dt="r8">3312949</Frequency><Timestamp dt:dt="r8">10854516991</Timestamp><Current dt:dt="…	60.004	1	right	-2029745651	2017-09-05	11:02:18	09:02:18	female	300	{RIGHTARROW}	46							0	973745	972873	{DOWNARROW}	872	971748	971256	992	right1,6	29	9	279	mask29	0	972856	0	972656	eqm10_NoEyeNmodel1_dir	90	HV	gazeCOD	GazeCoDxp	0	400	0	972356	8	972256
GazeCoD_1Model_male	12	1	25	<?xml version="1.0"?>\n<Clock xmlns:dt="urn:schemas-microsoft-com:datatypes"><Description dt:dt="string">E-Prime Primary Realtime Clock</Description><StartTime><Timestamp dt:dt="int">0</Timestamp><DateUtc dt:dt="string">2017-05-09T09:02:17Z</DateUtc></StartTime><FrequencyChanges><FrequencyChange><Frequency dt:dt="r8">3312949</Frequency><Timestamp dt:dt="r8">10854516991</Timestamp><Current dt:dt="…	60.004	1	right	-2029745651	2017-09-05	11:02:18	09:02:18	female	301	{LEFTARROW}	55							0	975697	975372	{DOWNARROW}	325	974249	973756	993	left6,4	5	9	280	mask5	0	975356	0	975156	eqm10_NoEyeNmodel1_dir	0	V	gazeCOD	GazeCoDxp	0	400	0	974856	7	974756
GazeCoD_1Model_male	12	1	25	<?xml version="1.0"?>\n<Clock xmlns:dt="urn:schemas-microsoft-com:datatypes"><Description dt:dt="string">E-Prime Primary Realtime Clock</Description><StartTime><Timestamp dt:dt="int">0</Timestamp><DateUtc dt:dt="string">2017-05-09T09:02:17Z</DateUtc></StartTime><FrequencyChanges><FrequencyChange><Frequency dt:dt="r8">3312949</Frequency><Timestamp dt:dt="r8">10854516991</Timestamp><Current dt:dt="…	60.004	1	right	-2029745651	2017-09-05	11:02:18	09:02:18	female	302	{RIGHTARROW}	42							0	977777	977272	{RIGHTARROW}	505	976150	975722	928	right4,8	20	9	281	mask20	0	977256	0	977056	eqm10_NoEyeNmodel1_dir	90	H	gazeCOD	GazeCoDxp	1	400	0	976756	6	976656
GazeCoD_1Model_male	12	1	25	<?xml version="1.0"?>\n<Clock xmlns:dt="urn:schemas-microsoft-com:datatypes"><Description dt:dt="string">E-Prime Primary Realtime Clock</Description><StartTime><Timestamp dt:dt="int">0</Timestamp><DateUtc dt:dt="string">2017-05-09T09:02:17Z</DateUtc></StartTime><FrequencyChanges><FrequencyChange><Frequency dt:dt="r8">3312949</Frequency><Timestamp dt:dt="r8">10854516991</Timestamp><Current dt:dt="…	60.004	1	right	-2029745651	2017-09-05	11:02:18	09:02:18	female	303	{RIGHTARROW}	44							0	979601	979372	{DOWNARROW}	229	978248	977789	959	right3,2	19	9	282	mask19	0	979356	0	979156	eqm10_NoEyeNmodel1_dir	90	H	gazeCOD	GazeCoDxp	0	400	0	978856	8	978756
GazeCoD_1Model_male	12	1	25	<?xml version="1.0"?>\n<Clock xmlns:dt="urn:schemas-microsoft-com:datatypes"><Description dt:dt="string">E-Prime Primary Realtime Clock</Description><StartTime><Timestamp dt:dt="int">0</Timestamp><DateUtc dt:dt="string">2017-05-09T09:02:17Z</DateUtc></StartTime><FrequencyChanges><FrequencyChange><Frequency dt:dt="r8">3312949</Frequency><Timestamp dt:dt="r8">10854516991</Timestamp><Current dt:dt="…	60.004	1	right	-2029745651	2017-09-05	11:02:18	09:02:18	female	304	{LEFTARROW}	49							0	981473	981189	{LEFTARROW}	284	980071	979622	949	left1,6	24	9	283	mask24	0	981172	0	980972	eqm10_NoEyeNmodel1_dir	90	HV	gazeCOD	GazeCoDxp	1	400	0	980672	1	980572
GazeCoD_1Model_male	12	1	25	<?xml version="1.0"?>\n<Clock xmlns:dt="urn:schemas-microsoft-com:datatypes"><Description dt:dt="string">E-Prime Primary Realtime Clock</Description><StartTime><Timestamp dt:dt="int">0</Timestamp><DateUtc dt:dt="string">2017-05-09T09:02:17Z</DateUtc></StartTime><FrequencyChanges><FrequencyChange><Frequency dt:dt="r8">3312949</Frequency><Timestamp dt:dt="r8">10854516991</Timestamp><Current dt:dt="…	60.004	1	right	-2029745651	2017-09-05	11:02:18	09:02:18	female	305	{LEFTARROW}	51							0	983329	983022	{DOWNARROW}	307	981909	981489	920	left3,2	3	9	284	mask3	0	983005	0	982805	eqm10_NoEyeNmodel1_dir	0	V	gazeCOD	GazeCoDxp	0	400	0	982505	-4	982405
GazeCoD_1Model_male	12	1	25	<?xml version="1.0"?>\n<Clock xmlns:dt="urn:schemas-microsoft-com:datatypes"><Description dt:dt="string">E-Prime Primary Realtime Clock</Description><StartTime><Timestamp dt:dt="int">0</Timestamp><DateUtc dt:dt="string">2017-05-09T09:02:17Z</DateUtc></StartTime><FrequencyChanges><FrequencyChange><Frequency dt:dt="r8">3312949</Frequency><Timestamp dt:dt="r8">10854516991</Timestamp><Current dt:dt="…	60.004	1	right	-2029745651	2017-09-05	11:02:18	09:02:18	female	306	{LEFTARROW}	78							0	985033	984939	{DOWNARROW}	94	983826	983339	987	left8	6	9	285	mask6	0	984922	0	984722	eqm10_NoEyeNmodel1_dir	0	V	gazeCOD	GazeCoDxp	0	400	0	984422	-4	984322
GazeCoD_1Model_male	12	1	25	<?xml version="1.0"?>\n<Clock xmlns:dt="urn:schemas-microsoft-com:datatypes"><Description dt:dt="string">E-Prime Primary Realtime Clock</Description><StartTime><Timestamp dt:dt="int">0</Timestamp><DateUtc dt:dt="string">2017-05-09T09:02:17Z</DateUtc></StartTime><FrequencyChanges><FrequencyChange><Frequency dt:dt="r8">3312949</Frequency><Timestamp dt:dt="r8">10854516991</Timestamp><Current dt:dt="…	60.004	1	right	-2029745651	2017-09-05	11:02:18	09:02:18	female	307	{RIGHTARROW}	44							0	986441	986439	{DOWNARROW}	2	985324	985055	769	right3,2	30	9	286	mask30	0	986422	0	986222	eqm10_NoEyeNmodel1_dir	90	HV	gazeCOD	GazeCoDxp	0	400	0	985922	-2	985822
GazeCoD_1Model_male	12	1	25	<?xml version="1.0"?>\n<Clock xmlns:dt="urn:schemas-microsoft-com:datatypes"><Description dt:dt="string">E-Prime Primary Realtime Clock</Description><StartTime><Timestamp dt:dt="int">0</Timestamp><DateUtc dt:dt="string">2017-05-09T09:02:17Z</DateUtc></StartTime><FrequencyChanges><FrequencyChange><Frequency dt:dt="r8">3312949</Frequency><Timestamp dt:dt="r8">10854516991</Timestamp><Current dt:dt="…	60.004	1	right	-2029745651	2017-09-05	11:02:18	09:02:18	female	308	{LEFTARROW}	51							0	988001	987939	{DOWNARROW}	61	986824	986455	869	left3,2	14	9	287	mask14	0	987922	0	987722	eqm10_NoEyeNmodel1_dir	90	H	gazeCOD	GazeCoDxp	0	400	0	987422	-2	987322
GazeCoD_1Model_male	12	1	25	<?xml version="1.0"?>\n<Clock xmlns:dt="urn:schemas-microsoft-com:datatypes"><Description dt:dt="string">E-Prime Primary Realtime Clock</Description><StartTime><Timestamp dt:dt="int">0</Timestamp><DateUtc dt:dt="string">2017-05-09T09:02:17Z</DateUtc></StartTime><FrequencyChanges><FrequencyChange><Frequency dt:dt="r8">3312949</Frequency><Timestamp dt:dt="r8">10854516991</Timestamp><Current dt:dt="…	60.004	1	right	-2029745651	2017-09-05	11:02:18	09:02:18	female	309	{DOWNARROW}	79							0	989592	989588	{DOWNARROW}	4	988464	988022	942	DG0	1	9	288	mask1	0	989572	0	989372	eqm10_NoEyeNmodel1_dir	0	V	gazeCOD	GazeCoDxp	1	400	0	989072	8	988972
GazeCoD_1Model_male	12	1	25	<?xml version="1.0"?>\n<Clock xmlns:dt="urn:schemas-microsoft-com:datatypes"><Description dt:dt="string">E-Prime Primary Realtime Clock</Description><StartTime><Timestamp dt:dt="int">0</Timestamp><DateUtc dt:dt="string">2017-05-09T09:02:17Z</DateUtc></StartTime><FrequencyChanges><FrequencyChange><Frequency dt:dt="r8">3312949</Frequency><Timestamp dt:dt="r8">10854516991</Timestamp><Current dt:dt="…	60.004	1	right	-2029745651	2017-09-05	11:02:18	09:02:18	female	310	{LEFTARROW}	55							0	993704	990822	{LEFTARROW}	2882	989947	989605	842	left6,4	16	9	289	mask16	0	990805	0	990605	eqm10_NoEyeNmodel1_dir	90	H	gazeCOD	GazeCoDxp	0	400	0	990305	-242	990205
GazeCoD_1Model_male	12	1	25	<?xml version="1.0"?>\n<Clock xmlns:dt="urn:schemas-microsoft-com:datatypes"><Description dt:dt="string">E-Prime Primary Realtime Clock</Description><StartTime><Timestamp dt:dt="int">0</Timestamp><DateUtc dt:dt="string">2017-05-09T09:02:17Z</DateUtc></StartTime><FrequencyChanges><FrequencyChange><Frequency dt:dt="r8">3312949</Frequency><Timestamp dt:dt="r8">10854516991</Timestamp><Current dt:dt="…	60.004	1	right	-2029745651	2017-09-05	11:02:18	09:02:18	female	311	{RIGHTARROW}	77							0	995600	995288	{RIGHTARROW}	312	994171	993721	950	right8	11	9	290	mask11	0	995271	0	995071	eqm10_NoEyeNmodel1_dir	0	V	gazeCOD	GazeCoDxp	1	400	0	994771	0	994671
GazeCoD_1Model_male	12	1	25	<?xml version="1.0"?>\n<Clock xmlns:dt="urn:schemas-microsoft-com:datatypes"><Description dt:dt="string">E-Prime Primary Realtime Clock</Description><StartTime><Timestamp dt:dt="int">0</Timestamp><DateUtc dt:dt="string">2017-05-09T09:02:17Z</DateUtc></StartTime><FrequencyChanges><FrequencyChange><Frequency dt:dt="r8">3312949</Frequency><Timestamp dt:dt="r8">10854516991</Timestamp><Current dt:dt="…	60.004	1	right	-2029745651	2017-09-05	11:02:18	09:02:18	female	312	{LEFTARROW}	55							0	997288	996988	{LEFTARROW}	300	995875	995621	754	left6,4	27	9	291	mask27	0	996971	0	996771	eqm10_NoEyeNmodel1_dir	90	HV	gazeCOD	GazeCoDxp	1	400	0	996471	-4	996371
GazeCoD_1Model_male	12	1	25	<?xml version="1.0"?>\n<Clock xmlns:dt="urn:schemas-microsoft-com:datatypes"><Description dt:dt="string">E-Prime Primary Realtime Clock</Description><StartTime><Timestamp dt:dt="int">0</Timestamp><DateUtc dt:dt="string">2017-05-09T09:02:17Z</DateUtc></StartTime><FrequencyChanges><FrequencyChange><Frequency dt:dt="r8">3312949</Frequency><Timestamp dt:dt="r8">10854516991</Timestamp><Current dt:dt="…	60.004	1	right	-2029745651	2017-09-05	11:02:18	09:02:18	female	313	{LEFTARROW}	78							0	998936	998755	{LEFTARROW}	181	997644	997305	839	left8	17	9	292	mask17	0	998738	-1	998538	eqm10_NoEyeNmodel1_dir	90	H	gazeCOD	GazeCoDxp	1	400	0	998239	-5	998139
GazeCoD_1Model_male	12	1	25	<?xml version="1.0"?>\n<Clock xmlns:dt="urn:schemas-microsoft-com:datatypes"><Description dt:dt="string">E-Prime Primary Realtime Clock</Description><StartTime><Timestamp dt:dt="int">0</Timestamp><DateUtc dt:dt="string">2017-05-09T09:02:17Z</DateUtc></StartTime><FrequencyChanges><FrequencyChange><Frequency dt:dt="r8">3312949</Frequency><Timestamp dt:dt="r8">10854516991</Timestamp><Current dt:dt="…	60.004	1	right	-2029745651	2017-09-05	11:02:18	09:02:18	female	314	{LEFTARROW}	51							0	1000784	1000371	{LEFTARROW}	413	999249	998954	795	left3,2	25	9	293	mask25	0	1000354	0	1000154	eqm10_NoEyeNmodel1_dir	90	HV	gazeCOD	GazeCoDxp	1	400	0	999854	5	999754
GazeCoD_1Model_male	12	1	25	<?xml version="1.0"?>\n<Clock xmlns:dt="urn:schemas-microsoft-com:datatypes"><Description dt:dt="string">E-Prime Primary Realtime Clock</Description><StartTime><Timestamp dt:dt="int">0</Timestamp><DateUtc dt:dt="string">2017-05-09T09:02:17Z</DateUtc></StartTime><FrequencyChanges><FrequencyChange><Frequency dt:dt="r8">3312949</Frequency><Timestamp dt:dt="r8">10854516991</Timestamp><Current dt:dt="…	60.004	1	right	-2029745651	2017-09-05	11:02:18	09:02:18	female	315	{RIGHTARROW}	40							0	1002672	1002288	{DOWNARROW}	384	1001166	1000804	862	right6,4	10	9	294	mask10	0	1002271	0	1002071	eqm10_NoEyeNmodel1_dir	0	V	gazeCOD	GazeCoDxp	0	400	0	1001771	5	1001671
GazeCoD_1Model_male	12	1	25	<?xml version="1.0"?>\n<Clock xmlns:dt="urn:schemas-microsoft-com:datatypes"><Description dt:dt="string">E-Prime Primary Realtime Clock</Description><StartTime><Timestamp dt:dt="int">0</Timestamp><DateUtc dt:dt="string">2017-05-09T09:02:17Z</DateUtc></StartTime><FrequencyChanges><FrequencyChange><Frequency dt:dt="r8">3312949</Frequency><Timestamp dt:dt="r8">10854516991</Timestamp><Current dt:dt="…	60.004	1	right	-2029745651	2017-09-05	11:02:18	09:02:18	female	316	{LEFTARROW}	53							0	1004320	1004138	{DOWNARROW}	182	1003024	1002688	836	left4,8	4	9	295	mask4	0	1004121	0	1003921	eqm10_NoEyeNmodel1_dir	0	V	gazeCOD	GazeCoDxp	0	400	0	1003621	-3	1003521
GazeCoD_1Model_male	12	1	25	<?xml version="1.0"?>\n<Clock xmlns:dt="urn:schemas-microsoft-com:datatypes"><Description dt:dt="string">E-Prime Primary Realtime Clock</Description><StartTime><Timestamp dt:dt="int">0</Timestamp><DateUtc dt:dt="string">2017-05-09T09:02:17Z</DateUtc></StartTime><FrequencyChanges><FrequencyChange><Frequency dt:dt="r8">3312949</Frequency><Timestamp dt:dt="r8">10854516991</Timestamp><Current dt:dt="…	60.004	1	right	-2029745651	2017-09-05	11:02:18	09:02:18	female	317	{DOWNARROW}	79							0	1006048	1005854	{DOWNARROW}	194	1004728	1004338	890	DG0	12	9	296	mask12	0	1005837	0	1005637	eqm10_NoEyeNmodel1_dir	90	H	gazeCOD	GazeCoDxp	1	400	0	1005337	9	1005237
GazeCoD_1Model_male	12	1	25	<?xml version="1.0"?>\n<Clock xmlns:dt="urn:schemas-microsoft-com:datatypes"><Description dt:dt="string">E-Prime Primary Realtime Clock</Description><StartTime><Timestamp dt:dt="int">0</Timestamp><DateUtc dt:dt="string">2017-05-09T09:02:17Z</DateUtc></StartTime><FrequencyChanges><FrequencyChange><Frequency dt:dt="r8">3312949</Frequency><Timestamp dt:dt="r8">10854516991</Timestamp><Current dt:dt="…	60.004	1	right	-2029745651	2017-09-05	11:02:18	09:02:18	female	318	{LEFTARROW}	49							0	1007527	1007471	{DOWNARROW}	56	1006358	1006071	787	left1,6	13	9	297	mask13	0	1007454	0	1007254	eqm10_NoEyeNmodel1_dir	90	H	gazeCOD	GazeCoDxp	0	400	0	1006954	-4	1006854
GazeCoD_1Model_male	12	1	25	<?xml version="1.0"?>\n<Clock xmlns:dt="urn:schemas-microsoft-com:datatypes"><Description dt:dt="string">E-Prime Primary Realtime Clock</Description><StartTime><Timestamp dt:dt="int">0</Timestamp><DateUtc dt:dt="string">2017-05-09T09:02:17Z</DateUtc></StartTime><FrequencyChanges><FrequencyChange><Frequency dt:dt="r8">3312949</Frequency><Timestamp dt:dt="r8">10854516991</Timestamp><Current dt:dt="…	60.004	1	right	-2029745651	2017-09-05	11:02:18	09:02:18	female	319	{RIGHTARROW}	77							0	1009359	1009104	{RIGHTARROW}	255	1007977	1007537	940	right8	11	10	298	mask11	0	1009087	0	1008887	eqm10_NoEyeNmodel1_dir	0	V	gazeCOD	GazeCoDxp	1	400	0	1008587	10	1008487
GazeCoD_1Model_male	12	1	25	<?xml version="1.0"?>\n<Clock xmlns:dt="urn:schemas-microsoft-com:datatypes"><Description dt:dt="string">E-Prime Primary Realtime Clock</Description><StartTime><Timestamp dt:dt="int">0</Timestamp><DateUtc dt:dt="string">2017-05-09T09:02:17Z</DateUtc></StartTime><FrequencyChanges><FrequencyChange><Frequency dt:dt="r8">3312949</Frequency><Timestamp dt:dt="r8">10854516991</Timestamp><Current dt:dt="…	60.004	1	right	-2029745651	2017-09-05	11:02:18	09:02:18	female	320	{RIGHTARROW}	46							0	1011239	1010771	{DOWNARROW}	468	1009654	1009371	783	right1,6	29	10	299	mask29	0	1010754	0	1010554	eqm10_NoEyeNmodel1_dir	90	HV	gazeCOD	GazeCoDxp	0	400	0	1010254	0	1010154
GazeCoD_1Model_male	12	1	25	<?xml version="1.0"?>\n<Clock xmlns:dt="urn:schemas-microsoft-com:datatypes"><Description dt:dt="string">E-Prime Primary Realtime Clock</Description><StartTime><Timestamp dt:dt="int">0</Timestamp><DateUtc dt:dt="string">2017-05-09T09:02:17Z</DateUtc></StartTime><FrequencyChanges><FrequencyChange><Frequency dt:dt="r8">3312949</Frequency><Timestamp dt:dt="r8">10854516991</Timestamp><Current dt:dt="…	60.004	1	right	-2029745651	2017-09-05	11:02:18	09:02:18	female	321	{RIGHTARROW}	44							0	1013007	1012637	{RIGHTARROW}	370	1011526	1011254	772	right3,2	19	10	300	mask19	0	1012620	-1	1012420	eqm10_NoEyeNmodel1_dir	90	H	gazeCOD	GazeCoDxp	1	400	0	1012121	-5	1012021
GazeCoD_1Model_male	12	1	25	<?xml version="1.0"?>\n<Clock xmlns:dt="urn:schemas-microsoft-com:datatypes"><Description dt:dt="string">E-Prime Primary Realtime Clock</Description><StartTime><Timestamp dt:dt="int">0</Timestamp><DateUtc dt:dt="string">2017-05-09T09:02:17Z</DateUtc></StartTime><FrequencyChanges><FrequencyChange><Frequency dt:dt="r8">3312949</Frequency><Timestamp dt:dt="r8">10854516991</Timestamp><Current dt:dt="…	60.004	1	right	-2029745651	2017-09-05	11:02:18	09:02:18	female	322	{RIGHTARROW}	46							0	1014927	1014587	{DOWNARROW}	340	1013467	1013020	947	right1,6	7	10	301	mask7	0	1014570	0	1014370	eqm10_NoEyeNmodel1_dir	0	V	gazeCOD	GazeCoDxp	0	400	0	1014070	3	1013970
GazeCoD_1Model_male	12	1	25	<?xml version="1.0"?>\n<Clock xmlns:dt="urn:schemas-microsoft-com:datatypes"><Description dt:dt="string">E-Prime Primary Realtime Clock</Description><StartTime><Timestamp dt:dt="int">0</Timestamp><DateUtc dt:dt="string">2017-05-09T09:02:17Z</DateUtc></StartTime><FrequencyChanges><FrequencyChange><Frequency dt:dt="r8">3312949</Frequency><Timestamp dt:dt="r8">10854516991</Timestamp><Current dt:dt="…	60.004	1	right	-2029745651	2017-09-05	11:02:18	09:02:18	female	323	{LEFTARROW}	51							0	1016727	1016337	{LEFTARROW}	390	1015212	1014937	775	left3,2	3	10	302	mask3	0	1016320	0	1016120	eqm10_NoEyeNmodel1_dir	0	V	gazeCOD	GazeCoDxp	1	400	0	1015820	8	1015720
GazeCoD_1Model_male	12	1	25	<?xml version="1.0"?>\n<Clock xmlns:dt="urn:schemas-microsoft-com:datatypes"><Description dt:dt="string">E-Prime Primary Realtime Clock</Description><StartTime><Timestamp dt:dt="int">0</Timestamp><DateUtc dt:dt="string">2017-05-09T09:02:17Z</DateUtc></StartTime><FrequencyChanges><FrequencyChange><Frequency dt:dt="r8">3312949</Frequency><Timestamp dt:dt="r8">10854516991</Timestamp><Current dt:dt="…	60.004	1	right	-2029745651	2017-09-05	11:02:18	09:02:18	female	324	{RIGHTARROW}	44							0	1018575	1018120	{DOWNARROW}	455	1017005	1016737	768	right3,2	8	10	303	mask8	0	1018103	0	1017903	eqm10_NoEyeNmodel1_dir	0	V	gazeCOD	GazeCoDxp	0	400	0	1017603	-2	1017503
GazeCoD_1Model_male	12	1	25	<?xml version="1.0"?>\n<Clock xmlns:dt="urn:schemas-microsoft-com:datatypes"><Description dt:dt="string">E-Prime Primary Realtime Clock</Description><StartTime><Timestamp dt:dt="int">0</Timestamp><DateUtc dt:dt="string">2017-05-09T09:02:17Z</DateUtc></StartTime><FrequencyChanges><FrequencyChange><Frequency dt:dt="r8">3312949</Frequency><Timestamp dt:dt="r8">10854516991</Timestamp><Current dt:dt="…	60.004	1	right	-2029745651	2017-09-05	11:02:18	09:02:18	female	325	{DOWNARROW}	79							0	1021655	1020153	{DOWNARROW}	1502	1019041	1018587	954	DG0	23	10	304	mask23	0	1020137	0	1019937	eqm10_NoEyeNmodel1_dir	90	HV	gazeCOD	GazeCoDxp	1	400	0	1019637	-4	1019537
GazeCoD_1Model_male	12	1	25	<?xml version="1.0"?>\n<Clock xmlns:dt="urn:schemas-microsoft-com:datatypes"><Description dt:dt="string">E-Prime Primary Realtime Clock</Description><StartTime><Timestamp dt:dt="int">0</Timestamp><DateUtc dt:dt="string">2017-05-09T09:02:17Z</DateUtc></StartTime><FrequencyChanges><FrequencyChange><Frequency dt:dt="r8">3312949</Frequency><Timestamp dt:dt="r8">10854516991</Timestamp><Current dt:dt="…	60.004	1	right	-2029745651	2017-09-05	11:02:18	09:02:18	female	326	{LEFTARROW}	53							0	1025550	1023053	{DOWNARROW}	2497	1021936	1021670	766	left4,8	4	10	305	mask4	0	1023037	0	1022837	eqm10_NoEyeNmodel1_dir	0	V	gazeCOD	GazeCoDxp	0	400	0	1022537	1	1022437
GazeCoD_1Model_male	12	1	25	<?xml version="1.0"?>\n<Clock xmlns:dt="urn:schemas-microsoft-com:datatypes"><Description dt:dt="string">E-Prime Primary Realtime Clock</Description><StartTime><Timestamp dt:dt="int">0</Timestamp><DateUtc dt:dt="string">2017-05-09T09:02:17Z</DateUtc></StartTime><FrequencyChanges><FrequencyChange><Frequency dt:dt="r8">3312949</Frequency><Timestamp dt:dt="r8">10854516991</Timestamp><Current dt:dt="…	60.004	1	right	-2029745651	2017-09-05	11:02:18	09:02:18	female	327	{LEFTARROW}	53							0	1027510	1027020	{LEFTARROW}	490	1025894	1025570	824	left4,8	26	10	306	mask26	0	1027003	0	1026803	eqm10_NoEyeNmodel1_dir	90	HV	gazeCOD	GazeCoDxp	1	400	0	1026503	9	1026403
GazeCoD_1Model_male	12	1	25	<?xml version="1.0"?>\n<Clock xmlns:dt="urn:schemas-microsoft-com:datatypes"><Description dt:dt="string">E-Prime Primary Realtime Clock</Description><StartTime><Timestamp dt:dt="int">0</Timestamp><DateUtc dt:dt="string">2017-05-09T09:02:17Z</DateUtc></StartTime><FrequencyChanges><FrequencyChange><Frequency dt:dt="r8">3312949</Frequency><Timestamp dt:dt="r8">10854516991</Timestamp><Current dt:dt="…	60.004	1	right	-2029745651	2017-09-05	11:02:18	09:02:18	female	328	{LEFTARROW}	49							0	1029390	1029036	{DOWNARROW}	354	1027910	1027520	890	left1,6	13	10	307	mask13	0	1029020	0	1028820	eqm10_NoEyeNmodel1_dir	90	H	gazeCOD	GazeCoDxp	0	400	0	1028520	10	1028420
GazeCoD_1Model_male	12	1	25	<?xml version="1.0"?>\n<Clock xmlns:dt="urn:schemas-microsoft-com:datatypes"><Description dt:dt="string">E-Prime Primary Realtime Clock</Description><StartTime><Timestamp dt:dt="int">0</Timestamp><DateUtc dt:dt="string">2017-05-09T09:02:17Z</DateUtc></StartTime><FrequencyChanges><FrequencyChange><Frequency dt:dt="r8">3312949</Frequency><Timestamp dt:dt="r8">10854516991</Timestamp><Current dt:dt="…	60.004	1	right	-2029745651	2017-09-05	11:02:18	09:02:18	female	329	{RIGHTARROW}	40							0	1030982	1030819	{RIGHTARROW}	163	1029703	1029403	800	right6,4	32	10	308	mask32	0	1030803	0	1030603	eqm10_NoEyeNmodel1_dir	90	HV	gazeCOD	GazeCoDxp	1	400	0	1030303	0	1030203
GazeCoD_1Model_male	12	1	25	<?xml version="1.0"?>\n<Clock xmlns:dt="urn:schemas-microsoft-com:datatypes"><Description dt:dt="string">E-Prime Primary Realtime Clock</Description><StartTime><Timestamp dt:dt="int">0</Timestamp><DateUtc dt:dt="string">2017-05-09T09:02:17Z</DateUtc></StartTime><FrequencyChanges><FrequencyChange><Frequency dt:dt="r8">3312949</Frequency><Timestamp dt:dt="r8">10854516991</Timestamp><Current dt:dt="…	60.004	1	right	-2029745651	2017-09-05	11:02:18	09:02:18	female	330	{RIGHTARROW}	77							0	1033550	1032569	{RIGHTARROW}	981	1031452	1031003	949	right8	22	10	309	mask22	0	1032553	0	1032353	eqm10_NoEyeNmodel1_dir	90	H	gazeCOD	GazeCoDxp	1	400	0	1032053	1	1031953
GazeCoD_1Model_male	12	1	25	<?xml version="1.0"?>\n<Clock xmlns:dt="urn:schemas-microsoft-com:datatypes"><Description dt:dt="string">E-Prime Primary Realtime Clock</Description><StartTime><Timestamp dt:dt="int">0</Timestamp><DateUtc dt:dt="string">2017-05-09T09:02:17Z</DateUtc></StartTime><FrequencyChanges><FrequencyChange><Frequency dt:dt="r8">3312949</Frequency><Timestamp dt:dt="r8">10854516991</Timestamp><Current dt:dt="…	60.004	1	right	-2029745651	2017-09-05	11:02:18	09:02:18	female	331	{RIGHTARROW}	42							0	1035502	1035036	{RIGHTARROW}	466	1033919	1033569	850	right4,8	20	10	310	mask20	0	1035019	0	1034819	eqm10_NoEyeNmodel1_dir	90	H	gazeCOD	GazeCoDxp	1	400	0	1034519	0	1034419
GazeCoD_1Model_male	12	1	25	<?xml version="1.0"?>\n<Clock xmlns:dt="urn:schemas-microsoft-com:datatypes"><Description dt:dt="string">E-Prime Primary Realtime Clock</Description><StartTime><Timestamp dt:dt="int">0</Timestamp><DateUtc dt:dt="string">2017-05-09T09:02:17Z</DateUtc></StartTime><FrequencyChanges><FrequencyChange><Frequency dt:dt="r8">3312949</Frequency><Timestamp dt:dt="r8">10854516991</Timestamp><Current dt:dt="…	60.004	1	right	-2029745651	2017-09-05	11:02:18	09:02:18	female	332	{RIGHTARROW}	40							0	1037078	1036936	{RIGHTARROW}	142	1035822	1035519	803	right6,4	21	10	311	mask21	0	1036919	0	1036719	eqm10_NoEyeNmodel1_dir	90	H	gazeCOD	GazeCoDxp	1	400	0	1036419	-3	1036319
GazeCoD_1Model_male	12	1	25	<?xml version="1.0"?>\n<Clock xmlns:dt="urn:schemas-microsoft-com:datatypes"><Description dt:dt="string">E-Prime Primary Realtime Clock</Description><StartTime><Timestamp dt:dt="int">0</Timestamp><DateUtc dt:dt="string">2017-05-09T09:02:17Z</DateUtc></StartTime><FrequencyChanges><FrequencyChange><Frequency dt:dt="r8">3312949</Frequency><Timestamp dt:dt="r8">10854516991</Timestamp><Current dt:dt="…	60.004	1	right	-2029745651	2017-09-05	11:02:18	09:02:18	female	333	{LEFTARROW}	49							0	1038758	1038702	{DOWNARROW}	56	1037577	1037102	975	left1,6	2	10	312	mask2	0	1038686	0	1038486	eqm10_NoEyeNmodel1_dir	0	V	gazeCOD	GazeCoDxp	0	400	0	1038186	9	1038086
GazeCoD_1Model_male	12	1	25	<?xml version="1.0"?>\n<Clock xmlns:dt="urn:schemas-microsoft-com:datatypes"><Description dt:dt="string">E-Prime Primary Realtime Clock</Description><StartTime><Timestamp dt:dt="int">0</Timestamp><DateUtc dt:dt="string">2017-05-09T09:02:17Z</DateUtc></StartTime><FrequencyChanges><FrequencyChange><Frequency dt:dt="r8">3312949</Frequency><Timestamp dt:dt="r8">10854516991</Timestamp><Current dt:dt="…	60.004	1	right	-2029745651	2017-09-05	11:02:18	09:02:18	female	334	{LEFTARROW}	78							0	1040342	1040336	{LEFTARROW}	6	1039224	1038769	955	left8	6	10	313	mask6	0	1040319	0	1040119	eqm10_NoEyeNmodel1_dir	0	V	gazeCOD	GazeCoDxp	1	400	0	1039819	-5	1039719
GazeCoD_1Model_male	12	1	25	<?xml version="1.0"?>\n<Clock xmlns:dt="urn:schemas-microsoft-com:datatypes"><Description dt:dt="string">E-Prime Primary Realtime Clock</Description><StartTime><Timestamp dt:dt="int">0</Timestamp><DateUtc dt:dt="string">2017-05-09T09:02:17Z</DateUtc></StartTime><FrequencyChanges><FrequencyChange><Frequency dt:dt="r8">3312949</Frequency><Timestamp dt:dt="r8">10854516991</Timestamp><Current dt:dt="…	60.004	1	right	-2029745651	2017-09-05	11:02:18	09:02:18	female	335	{LEFTARROW}	53							0	1044285	1041852	{DOWNARROW}	2433	1040729	1040352	877	left4,8	15	10	314	mask15	0	1041835	0	1041635	eqm10_NoEyeNmodel1_dir	90	H	gazeCOD	GazeCoDxp	0	400	0	1041335	6	1041235
GazeCoD_1Model_male	12	1	25	<?xml version="1.0"?>\n<Clock xmlns:dt="urn:schemas-microsoft-com:datatypes"><Description dt:dt="string">E-Prime Primary Realtime Clock</Description><StartTime><Timestamp dt:dt="int">0</Timestamp><DateUtc dt:dt="string">2017-05-09T09:02:17Z</DateUtc></StartTime><FrequencyChanges><FrequencyChange><Frequency dt:dt="r8">3312949</Frequency><Timestamp dt:dt="r8">10854516991</Timestamp><Current dt:dt="…	60.004	1	right	-2029745651	2017-09-05	11:02:18	09:02:18	female	336	{DOWNARROW}	79							0	1045965	1045902	{DOWNARROW}	63	1044777	1044302	975	DG0	1	10	315	mask1	0	1045885	0	1045685	eqm10_NoEyeNmodel1_dir	0	V	gazeCOD	GazeCoDxp	1	400	0	1045385	8	1045285
GazeCoD_1Model_male	12	1	25	<?xml version="1.0"?>\n<Clock xmlns:dt="urn:schemas-microsoft-com:datatypes"><Description dt:dt="string">E-Prime Primary Realtime Clock</Description><StartTime><Timestamp dt:dt="int">0</Timestamp><DateUtc dt:dt="string">2017-05-09T09:02:17Z</DateUtc></StartTime><FrequencyChanges><FrequencyChange><Frequency dt:dt="r8">3312949</Frequency><Timestamp dt:dt="r8">10854516991</Timestamp><Current dt:dt="…	60.004	1	right	-2029745651	2017-09-05	11:02:18	09:02:18	female	337	{RIGHTARROW}	77							0	1048541	1047185	{RIGHTARROW}	1356	1046248	1045985	763	right8	33	10	316	mask33	0	1047168	-1	1046968	eqm10_NoEyeNmodel1_dir	90	HV	gazeCOD	GazeCoDxp	1	400	0	1046669	-179	1046569
GazeCoD_1Model_male	12	1	25	<?xml version="1.0"?>\n<Clock xmlns:dt="urn:schemas-microsoft-com:datatypes"><Description dt:dt="string">E-Prime Primary Realtime Clock</Description><StartTime><Timestamp dt:dt="int">0</Timestamp><DateUtc dt:dt="string">2017-05-09T09:02:17Z</DateUtc></StartTime><FrequencyChanges><FrequencyChange><Frequency dt:dt="r8">3312949</Frequency><Timestamp dt:dt="r8">10854516991</Timestamp><Current dt:dt="…	60.004	1	right	-2029745651	2017-09-05	11:02:18	09:02:18	female	338	{LEFTARROW}	55							0	1050461	1049985	{LEFTARROW}	476	1048859	1048552	807	left6,4	16	10	317	mask16	0	1049968	0	1049768	eqm10_NoEyeNmodel1_dir	90	H	gazeCOD	GazeCoDxp	1	400	0	1049468	9	1049368
GazeCoD_1Model_male	12	1	25	<?xml version="1.0"?>\n<Clock xmlns:dt="urn:schemas-microsoft-com:datatypes"><Description dt:dt="string">E-Prime Primary Realtime Clock</Description><StartTime><Timestamp dt:dt="int">0</Timestamp><DateUtc dt:dt="string">2017-05-09T09:02:17Z</DateUtc></StartTime><FrequencyChanges><FrequencyChange><Frequency dt:dt="r8">3312949</Frequency><Timestamp dt:dt="r8">10854516991</Timestamp><Current dt:dt="…	60.004	1	right	-2029745651	2017-09-05	11:02:18	09:02:18	female	339	{DOWNARROW}	79							0	1052325	1051885	{DOWNARROW}	440	1050771	1050485	786	DG0	12	10	318	mask12	0	1051868	0	1051668	eqm10_NoEyeNmodel1_dir	90	H	gazeCOD	GazeCoDxp	1	400	0	1051368	-3	1051268
GazeCoD_1Model_male	12	1	25	<?xml version="1.0"?>\n<Clock xmlns:dt="urn:schemas-microsoft-com:datatypes"><Description dt:dt="string">E-Prime Primary Realtime Clock</Description><StartTime><Timestamp dt:dt="int">0</Timestamp><DateUtc dt:dt="string">2017-05-09T09:02:17Z</DateUtc></StartTime><FrequencyChanges><FrequencyChange><Frequency dt:dt="r8">3312949</Frequency><Timestamp dt:dt="r8">10854516991</Timestamp><Current dt:dt="…	60.004	1	right	-2029745651	2017-09-05	11:02:18	09:02:18	female	340	{RIGHTARROW}	40							0	1054181	1053785	{DOWNARROW}	396	1052670	1052335	835	right6,4	10	10	319	mask10	0	1053768	0	1053568	eqm10_NoEyeNmodel1_dir	0	V	gazeCOD	GazeCoDxp	0	400	0	1053268	-2	1053168
GazeCoD_1Model_male	12	1	25	<?xml version="1.0"?>\n<Clock xmlns:dt="urn:schemas-microsoft-com:datatypes"><Description dt:dt="string">E-Prime Primary Realtime Clock</Description><StartTime><Timestamp dt:dt="int">0</Timestamp><DateUtc dt:dt="string">2017-05-09T09:02:17Z</DateUtc></StartTime><FrequencyChanges><FrequencyChange><Frequency dt:dt="r8">3312949</Frequency><Timestamp dt:dt="r8">10854516991</Timestamp><Current dt:dt="…	60.004	1	right	-2029745651	2017-09-05	11:02:18	09:02:18	female	341	{LEFTARROW}	55							0	1056101	1055818	{LEFTARROW}	283	1054696	1054201	995	left6,4	27	10	320	mask27	0	1055801	0	1055601	eqm10_NoEyeNmodel1_dir	90	HV	gazeCOD	GazeCoDxp	1	400	0	1055301	5	1055201
GazeCoD_1Model_male	12	1	25	<?xml version="1.0"?>\n<Clock xmlns:dt="urn:schemas-microsoft-com:datatypes"><Description dt:dt="string">E-Prime Primary Realtime Clock</Description><StartTime><Timestamp dt:dt="int">0</Timestamp><DateUtc dt:dt="string">2017-05-09T09:02:17Z</DateUtc></StartTime><FrequencyChanges><FrequencyChange><Frequency dt:dt="r8">3312949</Frequency><Timestamp dt:dt="r8">10854516991</Timestamp><Current dt:dt="…	60.004	1	right	-2029745651	2017-09-05	11:02:18	09:02:18	female	342	{RIGHTARROW}	42							0	1057917	1057568	{RIGHTARROW}	349	1056451	1056118	833	right4,8	31	10	321	mask31	0	1057551	0	1057351	eqm10_NoEyeNmodel1_dir	90	HV	gazeCOD	GazeCoDxp	1	400	0	1057051	0	1056951
GazeCoD_1Model_male	12	1	25	<?xml version="1.0"?>\n<Clock xmlns:dt="urn:schemas-microsoft-com:datatypes"><Description dt:dt="string">E-Prime Primary Realtime Clock</Description><StartTime><Timestamp dt:dt="int">0</Timestamp><DateUtc dt:dt="string">2017-05-09T09:02:17Z</DateUtc></StartTime><FrequencyChanges><FrequencyChange><Frequency dt:dt="r8">3312949</Frequency><Timestamp dt:dt="r8">10854516991</Timestamp><Current dt:dt="…	60.004	1	right	-2029745651	2017-09-05	11:02:18	09:02:18	female	343	{RIGHTARROW}	46							0	1059461	1059368	{DOWNARROW}	93	1058253	1057935	818	right1,6	18	10	322	mask18	0	1059351	0	1059151	eqm10_NoEyeNmodel1_dir	90	H	gazeCOD	GazeCoDxp	0	400	0	1058851	-2	1058751
GazeCoD_1Model_male	12	1	25	<?xml version="1.0"?>\n<Clock xmlns:dt="urn:schemas-microsoft-com:datatypes"><Description dt:dt="string">E-Prime Primary Realtime Clock</Description><StartTime><Timestamp dt:dt="int">0</Timestamp><DateUtc dt:dt="string">2017-05-09T09:02:17Z</DateUtc></StartTime><FrequencyChanges><FrequencyChange><Frequency dt:dt="r8">3312949</Frequency><Timestamp dt:dt="r8">10854516991</Timestamp><Current dt:dt="…	60.004	1	right	-2029745651	2017-09-05	11:02:18	09:02:18	female	344	{LEFTARROW}	78							0	1061252	1060968	{LEFTARROW}	284	1059847	1059484	863	left8	28	10	323	mask28	0	1060951	0	1060751	eqm10_NoEyeNmodel1_dir	90	HV	gazeCOD	GazeCoDxp	1	400	0	1060451	4	1060351
GazeCoD_1Model_male	12	1	25	<?xml version="1.0"?>\n<Clock xmlns:dt="urn:schemas-microsoft-com:datatypes"><Description dt:dt="string">E-Prime Primary Realtime Clock</Description><StartTime><Timestamp dt:dt="int">0</Timestamp><DateUtc dt:dt="string">2017-05-09T09:02:17Z</DateUtc></StartTime><FrequencyChanges><FrequencyChange><Frequency dt:dt="r8">3312949</Frequency><Timestamp dt:dt="r8">10854516991</Timestamp><Current dt:dt="…	60.004	1	right	-2029745651	2017-09-05	11:02:18	09:02:18	female	345	{RIGHTARROW}	42							0	1062708	1062651	{DOWNARROW}	57	1061528	1061268	760	right4,8	9	10	324	mask9	0	1062634	0	1062434	eqm10_NoEyeNmodel1_dir	0	V	gazeCOD	GazeCoDxp	0	400	0	1062134	6	1062034
GazeCoD_1Model_male	12	1	25	<?xml version="1.0"?>\n<Clock xmlns:dt="urn:schemas-microsoft-com:datatypes"><Description dt:dt="string">E-Prime Primary Realtime Clock</Description><StartTime><Timestamp dt:dt="int">0</Timestamp><DateUtc dt:dt="string">2017-05-09T09:02:17Z</DateUtc></StartTime><FrequencyChanges><FrequencyChange><Frequency dt:dt="r8">3312949</Frequency><Timestamp dt:dt="r8">10854516991</Timestamp><Current dt:dt="…	60.004	1	right	-2029745651	2017-09-05	11:02:18	09:02:18	female	346	{LEFTARROW}	51							0	1064484	1064301	{LEFTARROW}	183	1063189	1062718	971	left3,2	25	10	325	mask25	0	1064284	0	1064084	eqm10_NoEyeNmodel1_dir	90	HV	gazeCOD	GazeCoDxp	1	400	0	1063784	-5	1063684
GazeCoD_1Model_male	12	1	25	<?xml version="1.0"?>\n<Clock xmlns:dt="urn:schemas-microsoft-com:datatypes"><Description dt:dt="string">E-Prime Primary Realtime Clock</Description><StartTime><Timestamp dt:dt="int">0</Timestamp><DateUtc dt:dt="string">2017-05-09T09:02:17Z</DateUtc></StartTime><FrequencyChanges><FrequencyChange><Frequency dt:dt="r8">3312949</Frequency><Timestamp dt:dt="r8">10854516991</Timestamp><Current dt:dt="…	60.004	1	right	-2029745651	2017-09-05	11:02:18	09:02:18	female	347	{RIGHTARROW}	44							0	1066140	1065884	{DOWNARROW}	256	1064772	1064501	771	right3,2	30	10	326	mask30	0	1065867	0	1065667	eqm10_NoEyeNmodel1_dir	90	HV	gazeCOD	GazeCoDxp	0	400	0	1065367	-5	1065267
GazeCoD_1Model_male	12	1	25	<?xml version="1.0"?>\n<Clock xmlns:dt="urn:schemas-microsoft-com:datatypes"><Description dt:dt="string">E-Prime Primary Realtime Clock</Description><StartTime><Timestamp dt:dt="int">0</Timestamp><DateUtc dt:dt="string">2017-05-09T09:02:17Z</DateUtc></StartTime><FrequencyChanges><FrequencyChange><Frequency dt:dt="r8">3312949</Frequency><Timestamp dt:dt="r8">10854516991</Timestamp><Current dt:dt="…	60.004	1	right	-2029745651	2017-09-05	11:02:18	09:02:18	female	348	{LEFTARROW}	78							0	1068260	1067717	{LEFTARROW}	543	1066598	1066151	947	left8	17	10	327	mask17	0	1067701	0	1067501	eqm10_NoEyeNmodel1_dir	90	H	gazeCOD	GazeCoDxp	1	400	0	1067201	3	1067101
GazeCoD_1Model_male	12	1	25	<?xml version="1.0"?>\n<Clock xmlns:dt="urn:schemas-microsoft-com:datatypes"><Description dt:dt="string">E-Prime Primary Realtime Clock</Description><StartTime><Timestamp dt:dt="int">0</Timestamp><DateUtc dt:dt="string">2017-05-09T09:02:17Z</DateUtc></StartTime><FrequencyChanges><FrequencyChange><Frequency dt:dt="r8">3312949</Frequency><Timestamp dt:dt="r8">10854516991</Timestamp><Current dt:dt="…	60.004	1	right	-2029745651	2017-09-05	11:02:18	09:02:18	female	349	{LEFTARROW}	49							0	1069876	1069751	{LEFTARROW}	125	1068639	1068284	855	left1,6	24	10	328	mask24	0	1069734	0	1069534	eqm10_NoEyeNmodel1_dir	90	HV	gazeCOD	GazeCoDxp	1	400	0	1069234	-5	1069134
GazeCoD_1Model_male	12	1	25	<?xml version="1.0"?>\n<Clock xmlns:dt="urn:schemas-microsoft-com:datatypes"><Description dt:dt="string">E-Prime Primary Realtime Clock</Description><StartTime><Timestamp dt:dt="int">0</Timestamp><DateUtc dt:dt="string">2017-05-09T09:02:17Z</DateUtc></StartTime><FrequencyChanges><FrequencyChange><Frequency dt:dt="r8">3312949</Frequency><Timestamp dt:dt="r8">10854516991</Timestamp><Current dt:dt="…	60.004	1	right	-2029745651	2017-09-05	11:02:18	09:02:18	female	350	{LEFTARROW}	55							0	1071420	1071284	{LEFTARROW}	136	1070164	1069901	763	left6,4	5	10	329	mask5	0	1071267	0	1071067	eqm10_NoEyeNmodel1_dir	0	V	gazeCOD	GazeCoDxp	1	400	0	1070767	3	1070667
GazeCoD_1Model_male	12	1	25	<?xml version="1.0"?>\n<Clock xmlns:dt="urn:schemas-microsoft-com:datatypes"><Description dt:dt="string">E-Prime Primary Realtime Clock</Description><StartTime><Timestamp dt:dt="int">0</Timestamp><DateUtc dt:dt="string">2017-05-09T09:02:17Z</DateUtc></StartTime><FrequencyChanges><FrequencyChange><Frequency dt:dt="r8">3312949</Frequency><Timestamp dt:dt="r8">10854516991</Timestamp><Current dt:dt="…	60.004	1	right	-2029745651	2017-09-05	11:02:18	09:02:18	female	351	{LEFTARROW}	51							0	1072972	1072917	{LEFTARROW}	55	1071805	1071434	871	left3,2	14	10	330	mask14	0	1072900	0	1072700	eqm10_NoEyeNmodel1_dir	90	H	gazeCOD	GazeCoDxp	1	400	0	1072400	-5	1072300
GazeCoD_1Model_male	12	1	25	<?xml version="1.0"?>\n<Clock xmlns:dt="urn:schemas-microsoft-com:datatypes"><Description dt:dt="string">E-Prime Primary Realtime Clock</Description><StartTime><Timestamp dt:dt="int">0</Timestamp><DateUtc dt:dt="string">2017-05-09T09:02:17Z</DateUtc></StartTime><FrequencyChanges><FrequencyChange><Frequency dt:dt="r8">3312949</Frequency><Timestamp dt:dt="r8">10854516991</Timestamp><Current dt:dt="…	60.004	1	right	-2029745651	2017-09-05	11:02:18	09:02:18	female	352	{RIGHTARROW}	44							0	1077772	1076817	{LEFTARROW}	954	1075694	1075334	860	right3,2	8	11	331	mask8	0	1076800	0	1076600	eqm10_NoEyeNmodel1_dir	0	V	gazeCOD	GazeCoDxp	0	400	0	1076300	6	1076200
GazeCoD_1Model_male	12	1	25	<?xml version="1.0"?>\n<Clock xmlns:dt="urn:schemas-microsoft-com:datatypes"><Description dt:dt="string">E-Prime Primary Realtime Clock</Description><StartTime><Timestamp dt:dt="int">0</Timestamp><DateUtc dt:dt="string">2017-05-09T09:02:17Z</DateUtc></StartTime><FrequencyChanges><FrequencyChange><Frequency dt:dt="r8">3312949</Frequency><Timestamp dt:dt="r8">10854516991</Timestamp><Current dt:dt="…	60.004	1	right	-2029745651	2017-09-05	11:02:18	09:02:18	female	353	{RIGHTARROW}	46							0	1079555	1079233	{DOWNARROW}	322	1078112	1077783	829	right1,6	18	11	332	mask18	0	1079217	0	1079017	eqm10_NoEyeNmodel1_dir	90	H	gazeCOD	GazeCoDxp	0	400	0	1078717	5	1078617
GazeCoD_1Model_male	12	1	25	<?xml version="1.0"?>\n<Clock xmlns:dt="urn:schemas-microsoft-com:datatypes"><Description dt:dt="string">E-Prime Primary Realtime Clock</Description><StartTime><Timestamp dt:dt="int">0</Timestamp><DateUtc dt:dt="string">2017-05-09T09:02:17Z</DateUtc></StartTime><FrequencyChanges><FrequencyChange><Frequency dt:dt="r8">3312949</Frequency><Timestamp dt:dt="r8">10854516991</Timestamp><Current dt:dt="…	60.004	1	right	-2029745651	2017-09-05	11:02:18	09:02:18	female	354	{LEFTARROW}	78							0	1081235	1081033	{LEFTARROW}	202	1079919	1079567	852	left8	17	11	333	mask17	0	1081017	0	1080817	eqm10_NoEyeNmodel1_dir	90	H	gazeCOD	GazeCoDxp	1	400	0	1080517	-2	1080417
GazeCoD_1Model_male	12	1	25	<?xml version="1.0"?>\n<Clock xmlns:dt="urn:schemas-microsoft-com:datatypes"><Description dt:dt="string">E-Prime Primary Realtime Clock</Description><StartTime><Timestamp dt:dt="int">0</Timestamp><DateUtc dt:dt="string">2017-05-09T09:02:17Z</DateUtc></StartTime><FrequencyChanges><FrequencyChange><Frequency dt:dt="r8">3312949</Frequency><Timestamp dt:dt="r8">10854516991</Timestamp><Current dt:dt="…	60.004	1	right	-2029745651	2017-09-05	11:02:18	09:02:18	female	355	{RIGHTARROW}	42							0	1083043	1082866	{DOWNARROW}	177	1081740	1081250	990	right4,8	31	11	334	mask31	0	1082850	0	1082650	eqm10_NoEyeNmodel1_dir	90	HV	gazeCOD	GazeCoDxp	0	400	0	1082350	10	1082250
GazeCoD_1Model_male	12	1	25	<?xml version="1.0"?>\n<Clock xmlns:dt="urn:schemas-microsoft-com:datatypes"><Description dt:dt="string">E-Prime Primary Realtime Clock</Description><StartTime><Timestamp dt:dt="int">0</Timestamp><DateUtc dt:dt="string">2017-05-09T09:02:17Z</DateUtc></StartTime><FrequencyChanges><FrequencyChange><Frequency dt:dt="r8">3312949</Frequency><Timestamp dt:dt="r8">10854516991</Timestamp><Current dt:dt="…	60.004	1	right	-2029745651	2017-09-05	11:02:18	09:02:18	female	356	{DOWNARROW}	79							0	1086611	1084450	{DOWNARROW}	2161	1083330	1083066	764	DG0	12	11	335	mask12	0	1084433	0	1084233	eqm10_NoEyeNmodel1_dir	90	H	gazeCOD	GazeCoDxp	1	400	0	1083933	3	1083833
GazeCoD_1Model_male	12	1	25	<?xml version="1.0"?>\n<Clock xmlns:dt="urn:schemas-microsoft-com:datatypes"><Description dt:dt="string">E-Prime Primary Realtime Clock</Description><StartTime><Timestamp dt:dt="int">0</Timestamp><DateUtc dt:dt="string">2017-05-09T09:02:17Z</DateUtc></StartTime><FrequencyChanges><FrequencyChange><Frequency dt:dt="r8">3312949</Frequency><Timestamp dt:dt="r8">10854516991</Timestamp><Current dt:dt="…	60.004	1	right	-2029745651	2017-09-05	11:02:18	09:02:18	female	357	{LEFTARROW}	49							0	1088611	1088200	{DOWNARROW}	411	1087084	1086633	951	left1,6	13	11	336	mask13	0	1088183	0	1087983	eqm10_NoEyeNmodel1_dir	90	H	gazeCOD	GazeCoDxp	0	400	0	1087683	-1	1087583
GazeCoD_1Model_male	12	1	25	<?xml version="1.0"?>\n<Clock xmlns:dt="urn:schemas-microsoft-com:datatypes"><Description dt:dt="string">E-Prime Primary Realtime Clock</Description><StartTime><Timestamp dt:dt="int">0</Timestamp><DateUtc dt:dt="string">2017-05-09T09:02:17Z</DateUtc></StartTime><FrequencyChanges><FrequencyChange><Frequency dt:dt="r8">3312949</Frequency><Timestamp dt:dt="r8">10854516991</Timestamp><Current dt:dt="…	60.004	1	right	-2029745651	2017-09-05	11:02:18	09:02:18	female	358	{LEFTARROW}	55							0	1090547	1090183	{LEFTARROW}	364	1089067	1088633	934	left6,4	16	11	337	mask16	0	1090166	0	1089966	eqm10_NoEyeNmodel1_dir	90	H	gazeCOD	GazeCoDxp	1	400	0	1089666	-1	1089566
GazeCoD_1Model_male	12	1	25	<?xml version="1.0"?>\n<Clock xmlns:dt="urn:schemas-microsoft-com:datatypes"><Description dt:dt="string">E-Prime Primary Realtime Clock</Description><StartTime><Timestamp dt:dt="int">0</Timestamp><DateUtc dt:dt="string">2017-05-09T09:02:17Z</DateUtc></StartTime><FrequencyChanges><FrequencyChange><Frequency dt:dt="r8">3312949</Frequency><Timestamp dt:dt="r8">10854516991</Timestamp><Current dt:dt="…	60.004	1	right	-2029745651	2017-09-05	11:02:18	09:02:18	female	359	{RIGHTARROW}	40							0	1092355	1091966	{RIGHTARROW}	389	1090839	1090566	773	right6,4	32	11	338	mask32	0	1091949	0	1091749	eqm10_NoEyeNmodel1_dir	90	HV	gazeCOD	GazeCoDxp	1	400	0	1091449	10	1091349
GazeCoD_1Model_male	12	1	25	<?xml version="1.0"?>\n<Clock xmlns:dt="urn:schemas-microsoft-com:datatypes"><Description dt:dt="string">E-Prime Primary Realtime Clock</Description><StartTime><Timestamp dt:dt="int">0</Timestamp><DateUtc dt:dt="string">2017-05-09T09:02:17Z</DateUtc></StartTime><FrequencyChanges><FrequencyChange><Frequency dt:dt="r8">3312949</Frequency><Timestamp dt:dt="r8">10854516991</Timestamp><Current dt:dt="…	60.004	1	right	-2029745651	2017-09-05	11:02:18	09:02:18	female	360	{LEFTARROW}	53							0	1094115	1093783	{DOWNARROW}	332	1092657	1092366	791	left4,8	4	11	339	mask4	0	1093766	0	1093566	eqm10_NoEyeNmodel1_dir	0	V	gazeCOD	GazeCoDxp	0	400	0	1093266	9	1093166
GazeCoD_1Model_male	12	1	25	<?xml version="1.0"?>\n<Clock xmlns:dt="urn:schemas-microsoft-com:datatypes"><Description dt:dt="string">E-Prime Primary Realtime Clock</Description><StartTime><Timestamp dt:dt="int">0</Timestamp><DateUtc dt:dt="string">2017-05-09T09:02:17Z</DateUtc></StartTime><FrequencyChanges><FrequencyChange><Frequency dt:dt="r8">3312949</Frequency><Timestamp dt:dt="r8">10854516991</Timestamp><Current dt:dt="…	60.004	1	right	-2029745651	2017-09-05	11:02:18	09:02:18	female	361	{LEFTARROW}	51							0	1095827	1095649	{DOWNARROW}	177	1094532	1094133	899	left3,2	3	11	340	mask3	0	1095632	0	1095432	eqm10_NoEyeNmodel1_dir	0	V	gazeCOD	GazeCoDxp	0	400	0	1095132	0	1095032
GazeCoD_1Model_male	12	1	25	<?xml version="1.0"?>\n<Clock xmlns:dt="urn:schemas-microsoft-com:datatypes"><Description dt:dt="string">E-Prime Primary Realtime Clock</Description><StartTime><Timestamp dt:dt="int">0</Timestamp><DateUtc dt:dt="string">2017-05-09T09:02:17Z</DateUtc></StartTime><FrequencyChanges><FrequencyChange><Frequency dt:dt="r8">3312949</Frequency><Timestamp dt:dt="r8">10854516991</Timestamp><Current dt:dt="…	60.004	1	right	-2029745651	2017-09-05	11:02:18	09:02:18	female	362	{RIGHTARROW}	42							0	1097914	1097266	{DOWNARROW}	648	1096143	1095849	794	right4,8	9	11	341	mask9	0	1097249	0	1097049	eqm10_NoEyeNmodel1_dir	0	V	gazeCOD	GazeCoDxp	0	400	0	1096749	6	1096649
GazeCoD_1Model_male	12	1	25	<?xml version="1.0"?>\n<Clock xmlns:dt="urn:schemas-microsoft-com:datatypes"><Description dt:dt="string">E-Prime Primary Realtime Clock</Description><StartTime><Timestamp dt:dt="int">0</Timestamp><DateUtc dt:dt="string">2017-05-09T09:02:17Z</DateUtc></StartTime><FrequencyChanges><FrequencyChange><Frequency dt:dt="r8">3312949</Frequency><Timestamp dt:dt="r8">10854516991</Timestamp><Current dt:dt="…	60.004	1	right	-2029745651	2017-09-05	11:02:18	09:02:18	female	363	{LEFTARROW}	78							0	1099954	1099449	{LEFTARROW}	505	1098322	1097932	890	left8	6	11	342	mask6	0	1099432	0	1099232	eqm10_NoEyeNmodel1_dir	0	V	gazeCOD	GazeCoDxp	1	400	0	1098932	10	1098832
GazeCoD_1Model_male	12	1	25	<?xml version="1.0"?>\n<Clock xmlns:dt="urn:schemas-microsoft-com:datatypes"><Description dt:dt="string">E-Prime Primary Realtime Clock</Description><StartTime><Timestamp dt:dt="int">0</Timestamp><DateUtc dt:dt="string">2017-05-09T09:02:17Z</DateUtc></StartTime><FrequencyChanges><FrequencyChange><Frequency dt:dt="r8">3312949</Frequency><Timestamp dt:dt="r8">10854516991</Timestamp><Current dt:dt="…	60.004	1	right	-2029745651	2017-09-05	11:02:18	09:02:18	female	364	{RIGHTARROW}	44							0	1101842	1101499	{RIGHTARROW}	343	1100374	1099966	908	right3,2	19	11	343	mask19	0	1101482	0	1101282	eqm10_NoEyeNmodel1_dir	90	H	gazeCOD	GazeCoDxp	1	400	0	1100982	8	1100882
GazeCoD_1Model_male	12	1	25	<?xml version="1.0"?>\n<Clock xmlns:dt="urn:schemas-microsoft-com:datatypes"><Description dt:dt="string">E-Prime Primary Realtime Clock</Description><StartTime><Timestamp dt:dt="int">0</Timestamp><DateUtc dt:dt="string">2017-05-09T09:02:17Z</DateUtc></StartTime><FrequencyChanges><FrequencyChange><Frequency dt:dt="r8">3312949</Frequency><Timestamp dt:dt="r8">10854516991</Timestamp><Current dt:dt="…	60.004	1	right	-2029745651	2017-09-05	11:02:18	09:02:18	female	365	{DOWNARROW}	79							0	1103498	1103399	{DOWNARROW}	99	1102274	1101865	909	DG0	1	11	344	mask1	0	1103382	0	1103182	eqm10_NoEyeNmodel1_dir	0	V	gazeCOD	GazeCoDxp	1	400	0	1102882	8	1102782
GazeCoD_1Model_male	12	1	25	<?xml version="1.0"?>\n<Clock xmlns:dt="urn:schemas-microsoft-com:datatypes"><Description dt:dt="string">E-Prime Primary Realtime Clock</Description><StartTime><Timestamp dt:dt="int">0</Timestamp><DateUtc dt:dt="string">2017-05-09T09:02:17Z</DateUtc></StartTime><FrequencyChanges><FrequencyChange><Frequency dt:dt="r8">3312949</Frequency><Timestamp dt:dt="r8">10854516991</Timestamp><Current dt:dt="…	60.004	1	right	-2029745651	2017-09-05	11:02:18	09:02:18	female	366	{LEFTARROW}	55							0	1105090	1104949	{LEFTARROW}	141	1103838	1103515	823	left6,4	5	11	345	mask5	0	1104932	-1	1104732	eqm10_NoEyeNmodel1_dir	0	V	gazeCOD	GazeCoDxp	1	400	0	1104433	-5	1104333
GazeCoD_1Model_male	12	1	25	<?xml version="1.0"?>\n<Clock xmlns:dt="urn:schemas-microsoft-com:datatypes"><Description dt:dt="string">E-Prime Primary Realtime Clock</Description><StartTime><Timestamp dt:dt="int">0</Timestamp><DateUtc dt:dt="string">2017-05-09T09:02:17Z</DateUtc></StartTime><FrequencyChanges><FrequencyChange><Frequency dt:dt="r8">3312949</Frequency><Timestamp dt:dt="r8">10854516991</Timestamp><Current dt:dt="…	60.004	1	right	-2029745651	2017-09-05	11:02:18	09:02:18	female	367	{RIGHTARROW}	44							0	1106722	1106565	{DOWNARROW}	157	1105444	1105099	845	right3,2	30	11	346	mask30	0	1106549	0	1106349	eqm10_NoEyeNmodel1_dir	90	HV	gazeCOD	GazeCoDxp	0	400	0	1106049	5	1105949
GazeCoD_1Model_male	12	1	25	<?xml version="1.0"?>\n<Clock xmlns:dt="urn:schemas-microsoft-com:datatypes"><Description dt:dt="string">E-Prime Primary Realtime Clock</Description><StartTime><Timestamp dt:dt="int">0</Timestamp><DateUtc dt:dt="string">2017-05-09T09:02:17Z</DateUtc></StartTime><FrequencyChanges><FrequencyChange><Frequency dt:dt="r8">3312949</Frequency><Timestamp dt:dt="r8">10854516991</Timestamp><Current dt:dt="…	60.004	1	right	-2029745651	2017-09-05	11:02:18	09:02:18	female	368	{RIGHTARROW}	42							0	1108234	1108115	{RIGHTARROW}	119	1106999	1106732	767	right4,8	20	11	347	mask20	0	1108098	0	1107898	eqm10_NoEyeNmodel1_dir	90	H	gazeCOD	GazeCoDxp	1	400	0	1107598	-1	1107498
GazeCoD_1Model_male	12	1	25	<?xml version="1.0"?>\n<Clock xmlns:dt="urn:schemas-microsoft-com:datatypes"><Description dt:dt="string">E-Prime Primary Realtime Clock</Description><StartTime><Timestamp dt:dt="int">0</Timestamp><DateUtc dt:dt="string">2017-05-09T09:02:17Z</DateUtc></StartTime><FrequencyChanges><FrequencyChange><Frequency dt:dt="r8">3312949</Frequency><Timestamp dt:dt="r8">10854516991</Timestamp><Current dt:dt="…	60.004	1	right	-2029745651	2017-09-05	11:02:18	09:02:18	female	369	{RIGHTARROW}	40							0	1110186	1109832	{DOWNARROW}	354	1108718	1108248	970	right6,4	10	11	348	mask10	0	1109815	0	1109615	eqm10_NoEyeNmodel1_dir	0	V	gazeCOD	GazeCoDxp	0	400	0	1109315	-3	1109215
GazeCoD_1Model_male	12	1	25	<?xml version="1.0"?>\n<Clock xmlns:dt="urn:schemas-microsoft-com:datatypes"><Description dt:dt="string">E-Prime Primary Realtime Clock</Description><StartTime><Timestamp dt:dt="int">0</Timestamp><DateUtc dt:dt="string">2017-05-09T09:02:17Z</DateUtc></StartTime><FrequencyChanges><FrequencyChange><Frequency dt:dt="r8">3312949</Frequency><Timestamp dt:dt="r8">10854516991</Timestamp><Current dt:dt="…	60.004	1	right	-2029745651	2017-09-05	11:02:18	09:02:18	female	370	{RIGHTARROW}	46							0	1111874	1111798	{DOWNARROW}	76	1110676	1110198	978	right1,6	7	11	349	mask7	0	1111782	0	1111582	eqm10_NoEyeNmodel1_dir	0	V	gazeCOD	GazeCoDxp	0	400	0	1111282	6	1111182
GazeCoD_1Model_male	12	1	25	<?xml version="1.0"?>\n<Clock xmlns:dt="urn:schemas-microsoft-com:datatypes"><Description dt:dt="string">E-Prime Primary Realtime Clock</Description><StartTime><Timestamp dt:dt="int">0</Timestamp><DateUtc dt:dt="string">2017-05-09T09:02:17Z</DateUtc></StartTime><FrequencyChanges><FrequencyChange><Frequency dt:dt="r8">3312949</Frequency><Timestamp dt:dt="r8">10854516991</Timestamp><Current dt:dt="…	60.004	1	right	-2029745651	2017-09-05	11:02:18	09:02:18	female	371	{LEFTARROW}	49							0	1113562	1113348	{DOWNARROW}	214	1112230	1111898	832	left1,6	2	11	350	mask2	0	1113331	0	1113131	eqm10_NoEyeNmodel1_dir	0	V	gazeCOD	GazeCoDxp	0	400	0	1112831	1	1112731
GazeCoD_1Model_male	12	1	25	<?xml version="1.0"?>\n<Clock xmlns:dt="urn:schemas-microsoft-com:datatypes"><Description dt:dt="string">E-Prime Primary Realtime Clock</Description><StartTime><Timestamp dt:dt="int">0</Timestamp><DateUtc dt:dt="string">2017-05-09T09:02:17Z</DateUtc></StartTime><FrequencyChanges><FrequencyChange><Frequency dt:dt="r8">3312949</Frequency><Timestamp dt:dt="r8">10854516991</Timestamp><Current dt:dt="…	60.004	1	right	-2029745651	2017-09-05	11:02:18	09:02:18	female	372	{LEFTARROW}	51							0	1115545	1115165	{LEFTARROW}	380	1114048	1113581	967	left3,2	14	11	351	mask14	0	1115148	0	1114948	eqm10_NoEyeNmodel1_dir	90	H	gazeCOD	GazeCoDxp	1	400	0	1114648	0	1114548
GazeCoD_1Model_male	12	1	25	<?xml version="1.0"?>\n<Clock xmlns:dt="urn:schemas-microsoft-com:datatypes"><Description dt:dt="string">E-Prime Primary Realtime Clock</Description><StartTime><Timestamp dt:dt="int">0</Timestamp><DateUtc dt:dt="string">2017-05-09T09:02:17Z</DateUtc></StartTime><FrequencyChanges><FrequencyChange><Frequency dt:dt="r8">3312949</Frequency><Timestamp dt:dt="r8">10854516991</Timestamp><Current dt:dt="…	60.004	1	right	-2029745651	2017-09-05	11:02:18	09:02:18	female	373	{RIGHTARROW}	77							0	1117169	1116998	{RIGHTARROW}	171	1115878	1115565	813	right8	22	11	352	mask22	0	1116981	0	1116781	eqm10_NoEyeNmodel1_dir	90	H	gazeCOD	GazeCoDxp	1	400	0	1116481	3	1116381
GazeCoD_1Model_male	12	1	25	<?xml version="1.0"?>\n<Clock xmlns:dt="urn:schemas-microsoft-com:datatypes"><Description dt:dt="string">E-Prime Primary Realtime Clock</Description><StartTime><Timestamp dt:dt="int">0</Timestamp><DateUtc dt:dt="string">2017-05-09T09:02:17Z</DateUtc></StartTime><FrequencyChanges><FrequencyChange><Frequency dt:dt="r8">3312949</Frequency><Timestamp dt:dt="r8">10854516991</Timestamp><Current dt:dt="…	60.004	1	right	-2029745651	2017-09-05	11:02:18	09:02:18	female	374	{LEFTARROW}	55							0	1118961	1118798	{LEFTARROW}	163	1117681	1117181	1000	left6,4	27	11	353	mask27	0	1118781	0	1118581	eqm10_NoEyeNmodel1_dir	90	HV	gazeCOD	GazeCoDxp	1	400	0	1118281	0	1118181
GazeCoD_1Model_male	12	1	25	<?xml version="1.0"?>\n<Clock xmlns:dt="urn:schemas-microsoft-com:datatypes"><Description dt:dt="string">E-Prime Primary Realtime Clock</Description><StartTime><Timestamp dt:dt="int">0</Timestamp><DateUtc dt:dt="string">2017-05-09T09:02:17Z</DateUtc></StartTime><FrequencyChanges><FrequencyChange><Frequency dt:dt="r8">3312949</Frequency><Timestamp dt:dt="r8">10854516991</Timestamp><Current dt:dt="…	60.004	1	right	-2029745651	2017-09-05	11:02:18	09:02:18	female	375	{LEFTARROW}	53							0	1120801	1120481	{LEFTARROW}	320	1119368	1118981	887	left4,8	26	11	354	mask26	0	1120464	0	1120264	eqm10_NoEyeNmodel1_dir	90	HV	gazeCOD	GazeCoDxp	1	400	0	1119964	-4	1119864
GazeCoD_1Model_male	12	1	25	<?xml version="1.0"?>\n<Clock xmlns:dt="urn:schemas-microsoft-com:datatypes"><Description dt:dt="string">E-Prime Primary Realtime Clock</Description><StartTime><Timestamp dt:dt="int">0</Timestamp><DateUtc dt:dt="string">2017-05-09T09:02:17Z</DateUtc></StartTime><FrequencyChanges><FrequencyChange><Frequency dt:dt="r8">3312949</Frequency><Timestamp dt:dt="r8">10854516991</Timestamp><Current dt:dt="…	60.004	1	right	-2029745651	2017-09-05	11:02:18	09:02:18	female	376	{DOWNARROW}	79							0	1122865	1122431	{LEFTARROW}	434	1121313	1120814	999	DG0	23	11	355	mask23	0	1122414	0	1122214	eqm10_NoEyeNmodel1_dir	90	HV	gazeCOD	GazeCoDxp	0	400	0	1121914	1	1121814
GazeCoD_1Model_male	12	1	25	<?xml version="1.0"?>\n<Clock xmlns:dt="urn:schemas-microsoft-com:datatypes"><Description dt:dt="string">E-Prime Primary Realtime Clock</Description><StartTime><Timestamp dt:dt="int">0</Timestamp><DateUtc dt:dt="string">2017-05-09T09:02:17Z</DateUtc></StartTime><FrequencyChanges><FrequencyChange><Frequency dt:dt="r8">3312949</Frequency><Timestamp dt:dt="r8">10854516991</Timestamp><Current dt:dt="…	60.004	1	right	-2029745651	2017-09-05	11:02:18	09:02:18	female	377	{RIGHTARROW}	46							0	1124633	1124314	{DOWNARROW}	319	1123191	1122881	810	right1,6	29	11	356	mask29	0	1124298	0	1124098	eqm10_NoEyeNmodel1_dir	90	HV	gazeCOD	GazeCoDxp	0	400	0	1123798	7	1123698
GazeCoD_1Model_male	12	1	25	<?xml version="1.0"?>\n<Clock xmlns:dt="urn:schemas-microsoft-com:datatypes"><Description dt:dt="string">E-Prime Primary Realtime Clock</Description><StartTime><Timestamp dt:dt="int">0</Timestamp><DateUtc dt:dt="string">2017-05-09T09:02:17Z</DateUtc></StartTime><FrequencyChanges><FrequencyChange><Frequency dt:dt="r8">3312949</Frequency><Timestamp dt:dt="r8">10854516991</Timestamp><Current dt:dt="…	60.004	1	right	-2029745651	2017-09-05	11:02:18	09:02:18	female	378	{LEFTARROW}	49							0	1126433	1126214	{LEFTARROW}	219	1125091	1124647	944	left1,6	24	11	357	mask24	0	1126197	0	1125997	eqm10_NoEyeNmodel1_dir	90	HV	gazeCOD	GazeCoDxp	1	400	0	1125697	6	1125597
GazeCoD_1Model_male	12	1	25	<?xml version="1.0"?>\n<Clock xmlns:dt="urn:schemas-microsoft-com:datatypes"><Description dt:dt="string">E-Prime Primary Realtime Clock</Description><StartTime><Timestamp dt:dt="int">0</Timestamp><DateUtc dt:dt="string">2017-05-09T09:02:17Z</DateUtc></StartTime><FrequencyChanges><FrequencyChange><Frequency dt:dt="r8">3312949</Frequency><Timestamp dt:dt="r8">10854516991</Timestamp><Current dt:dt="…	60.004	1	right	-2029745651	2017-09-05	11:02:18	09:02:18	female	379	{LEFTARROW}	53							0	1128193	1128014	{LEFTARROW}	179	1126889	1126447	942	left4,8	15	11	358	mask15	0	1127997	0	1127797	eqm10_NoEyeNmodel1_dir	90	H	gazeCOD	GazeCoDxp	1	400	0	1127497	8	1127397
GazeCoD_1Model_male	12	1	25	<?xml version="1.0"?>\n<Clock xmlns:dt="urn:schemas-microsoft-com:datatypes"><Description dt:dt="string">E-Prime Primary Realtime Clock</Description><StartTime><Timestamp dt:dt="int">0</Timestamp><DateUtc dt:dt="string">2017-05-09T09:02:17Z</DateUtc></StartTime><FrequencyChanges><FrequencyChange><Frequency dt:dt="r8">3312949</Frequency><Timestamp dt:dt="r8">10854516991</Timestamp><Current dt:dt="…	60.004	1	right	-2029745651	2017-09-05	11:02:18	09:02:18	female	380	{RIGHTARROW}	77							0	1130121	1129764	{RIGHTARROW}	357	1128644	1128214	930	right8	33	11	359	mask33	0	1129747	0	1129547	eqm10_NoEyeNmodel1_dir	90	HV	gazeCOD	GazeCoDxp	1	400	0	1129247	3	1129147
GazeCoD_1Model_male	12	1	25	<?xml version="1.0"?>\n<Clock xmlns:dt="urn:schemas-microsoft-com:datatypes"><Description dt:dt="string">E-Prime Primary Realtime Clock</Description><StartTime><Timestamp dt:dt="int">0</Timestamp><DateUtc dt:dt="string">2017-05-09T09:02:17Z</DateUtc></StartTime><FrequencyChanges><FrequencyChange><Frequency dt:dt="r8">3312949</Frequency><Timestamp dt:dt="r8">10854516991</Timestamp><Current dt:dt="…	60.004	1	right	-2029745651	2017-09-05	11:02:18	09:02:18	female	381	{RIGHTARROW}	77							0	1131649	1131530	{RIGHTARROW}	118	1130405	1130131	774	right8	11	11	360	mask11	0	1131514	0	1131314	eqm10_NoEyeNmodel1_dir	0	V	gazeCOD	GazeCoDxp	1	400	0	1131014	9	1130914
GazeCoD_1Model_male	12	1	25	<?xml version="1.0"?>\n<Clock xmlns:dt="urn:schemas-microsoft-com:datatypes"><Description dt:dt="string">E-Prime Primary Realtime Clock</Description><StartTime><Timestamp dt:dt="int">0</Timestamp><DateUtc dt:dt="string">2017-05-09T09:02:17Z</DateUtc></StartTime><FrequencyChanges><FrequencyChange><Frequency dt:dt="r8">3312949</Frequency><Timestamp dt:dt="r8">10854516991</Timestamp><Current dt:dt="…	60.004	1	right	-2029745651	2017-09-05	11:02:18	09:02:18	female	382	{LEFTARROW}	51							0	1133344	1133080	{LEFTARROW}	264	1131961	1131664	797	left3,2	25	11	361	mask25	0	1133064	0	1132864	eqm10_NoEyeNmodel1_dir	90	HV	gazeCOD	GazeCoDxp	1	400	0	1132564	3	1132464
GazeCoD_1Model_male	12	1	25	<?xml version="1.0"?>\n<Clock xmlns:dt="urn:schemas-microsoft-com:datatypes"><Description dt:dt="string">E-Prime Primary Realtime Clock</Description><StartTime><Timestamp dt:dt="int">0</Timestamp><DateUtc dt:dt="string">2017-05-09T09:02:17Z</DateUtc></StartTime><FrequencyChanges><FrequencyChange><Frequency dt:dt="r8">3312949</Frequency><Timestamp dt:dt="r8">10854516991</Timestamp><Current dt:dt="…	60.004	1	right	-2029745651	2017-09-05	11:02:18	09:02:18	female	383	{LEFTARROW}	78							0	1136208	1134730	{LEFTARROW}	1478	1133619	1133364	755	left8	28	11	362	mask28	0	1134714	0	1134514	eqm10_NoEyeNmodel1_dir	90	HV	gazeCOD	GazeCoDxp	1	400	0	1134214	-5	1134114
GazeCoD_1Model_male	12	1	25	<?xml version="1.0"?>\n<Clock xmlns:dt="urn:schemas-microsoft-com:datatypes"><Description dt:dt="string">E-Prime Primary Realtime Clock</Description><StartTime><Timestamp dt:dt="int">0</Timestamp><DateUtc dt:dt="string">2017-05-09T09:02:17Z</DateUtc></StartTime><FrequencyChanges><FrequencyChange><Frequency dt:dt="r8">3312949</Frequency><Timestamp dt:dt="r8">10854516991</Timestamp><Current dt:dt="…	60.004	1	right	-2029745651	2017-09-05	11:02:18	09:02:18	female	384	{RIGHTARROW}	40							0	1137824	1137697	{RIGHTARROW}	127	1136578	1136230	848	right6,4	21	11	363	mask21	0	1137680	0	1137480	eqm10_NoEyeNmodel1_dir	90	H	gazeCOD	GazeCoDxp	1	400	0	1137180	2	1137080
GazeCoD_1Model_male	12	1	25	<?xml version="1.0"?>\n<Clock xmlns:dt="urn:schemas-microsoft-com:datatypes"><Description dt:dt="string">E-Prime Primary Realtime Clock</Description><StartTime><Timestamp dt:dt="int">0</Timestamp><DateUtc dt:dt="string">2017-05-09T09:02:17Z</DateUtc></StartTime><FrequencyChanges><FrequencyChange><Frequency dt:dt="r8">3312949</Frequency><Timestamp dt:dt="r8">10854516991</Timestamp><Current dt:dt="…	60.004	1	right	-2029745651	2017-09-05	11:02:18	09:02:18	female	385	{LEFTARROW}	55							0	1140504	1139280	{LEFTARROW}	1224	1138168	1137847	821	left6,4	27	12	364	mask27	0	1139263	0	1139063	eqm10_NoEyeNmodel1_dir	90	HV	gazeCOD	GazeCoDxp	0	400	0	1138763	-5	1138663
GazeCoD_1Model_male	12	1	25	<?xml version="1.0"?>\n<Clock xmlns:dt="urn:schemas-microsoft-com:datatypes"><Description dt:dt="string">E-Prime Primary Realtime Clock</Description><StartTime><Timestamp dt:dt="int">0</Timestamp><DateUtc dt:dt="string">2017-05-09T09:02:17Z</DateUtc></StartTime><FrequencyChanges><FrequencyChange><Frequency dt:dt="r8">3312949</Frequency><Timestamp dt:dt="r8">10854516991</Timestamp><Current dt:dt="…	60.004	1	right	-2029745651	2017-09-05	11:02:18	09:02:18	female	386	{LEFTARROW}	53							0	1142336	1141963	{LEFTARROW}	373	1140843	1140513	830	left4,8	26	12	365	mask26	0	1141947	0	1141747	eqm10_NoEyeNmodel1_dir	90	HV	gazeCOD	GazeCoDxp	1	400	0	1141447	4	1141347
GazeCoD_1Model_male	12	1	25	<?xml version="1.0"?>\n<Clock xmlns:dt="urn:schemas-microsoft-com:datatypes"><Description dt:dt="string">E-Prime Primary Realtime Clock</Description><StartTime><Timestamp dt:dt="int">0</Timestamp><DateUtc dt:dt="string">2017-05-09T09:02:17Z</DateUtc></StartTime><FrequencyChanges><FrequencyChange><Frequency dt:dt="r8">3312949</Frequency><Timestamp dt:dt="r8">10854516991</Timestamp><Current dt:dt="…	60.004	1	right	-2029745651	2017-09-05	11:02:18	09:02:18	female	387	{RIGHTARROW}	42							0	1144168	1143713	{DOWNARROW}	455	1142597	1142346	751	right4,8	9	12	366	mask9	0	1143696	0	1143496	eqm10_NoEyeNmodel1_dir	0	V	gazeCOD	GazeCoDxp	0	400	0	1143196	-1	1143096
GazeCoD_1Model_male	12	1	25	<?xml version="1.0"?>\n<Clock xmlns:dt="urn:schemas-microsoft-com:datatypes"><Description dt:dt="string">E-Prime Primary Realtime Clock</Description><StartTime><Timestamp dt:dt="int">0</Timestamp><DateUtc dt:dt="string">2017-05-09T09:02:17Z</DateUtc></StartTime><FrequencyChanges><FrequencyChange><Frequency dt:dt="r8">3312949</Frequency><Timestamp dt:dt="r8">10854516991</Timestamp><Current dt:dt="…	60.004	1	right	-2029745651	2017-09-05	11:02:18	09:02:18	female	388	{RIGHTARROW}	40							0	1145992	1145663	{RIGHTARROW}	329	1144542	1144180	862	right6,4	21	12	367	mask21	0	1145646	0	1145446	eqm10_NoEyeNmodel1_dir	90	H	gazeCOD	GazeCoDxp	1	400	0	1145146	4	1145046
GazeCoD_1Model_male	12	1	25	<?xml version="1.0"?>\n<Clock xmlns:dt="urn:schemas-microsoft-com:datatypes"><Description dt:dt="string">E-Prime Primary Realtime Clock</Description><StartTime><Timestamp dt:dt="int">0</Timestamp><DateUtc dt:dt="string">2017-05-09T09:02:17Z</DateUtc></StartTime><FrequencyChanges><FrequencyChange><Frequency dt:dt="r8">3312949</Frequency><Timestamp dt:dt="r8">10854516991</Timestamp><Current dt:dt="…	60.004	1	right	-2029745651	2017-09-05	11:02:18	09:02:18	female	389	{RIGHTARROW}	77							0	1148416	1147480	{RIGHTARROW}	936	1146365	1146013	852	right8	33	12	368	mask33	0	1147463	0	1147263	eqm10_NoEyeNmodel1_dir	90	HV	gazeCOD	GazeCoDxp	1	400	0	1146963	-2	1146863
GazeCoD_1Model_male	12	1	25	<?xml version="1.0"?>\n<Clock xmlns:dt="urn:schemas-microsoft-com:datatypes"><Description dt:dt="string">E-Prime Primary Realtime Clock</Description><StartTime><Timestamp dt:dt="int">0</Timestamp><DateUtc dt:dt="string">2017-05-09T09:02:17Z</DateUtc></StartTime><FrequencyChanges><FrequencyChange><Frequency dt:dt="r8">3312949</Frequency><Timestamp dt:dt="r8">10854516991</Timestamp><Current dt:dt="…	60.004	1	right	-2029745651	2017-09-05	11:02:18	09:02:18	female	390	{RIGHTARROW}	44							0	1150200	1149996	{RIGHTARROW}	203	1148870	1148429	941	right3,2	30	12	369	mask30	0	1149979	0	1149779	eqm10_NoEyeNmodel1_dir	90	HV	gazeCOD	GazeCoDxp	1	400	0	1149479	9	1149379
GazeCoD_1Model_male	12	1	25	<?xml version="1.0"?>\n<Clock xmlns:dt="urn:schemas-microsoft-com:datatypes"><Description dt:dt="string">E-Prime Primary Realtime Clock</Description><StartTime><Timestamp dt:dt="int">0</Timestamp><DateUtc dt:dt="string">2017-05-09T09:02:17Z</DateUtc></StartTime><FrequencyChanges><FrequencyChange><Frequency dt:dt="r8">3312949</Frequency><Timestamp dt:dt="r8">10854516991</Timestamp><Current dt:dt="…	60.004	1	right	-2029745651	2017-09-05	11:02:18	09:02:18	female	391	{RIGHTARROW}	42							0	1151719	1151646	{RIGHTARROW}	73	1150534	1150213	821	right4,8	31	12	370	mask31	0	1151629	0	1151429	eqm10_NoEyeNmodel1_dir	90	HV	gazeCOD	GazeCoDxp	1	400	0	1151129	-5	1151029
GazeCoD_1Model_male	12	1	25	<?xml version="1.0"?>\n<Clock xmlns:dt="urn:schemas-microsoft-com:datatypes"><Description dt:dt="string">E-Prime Primary Realtime Clock</Description><StartTime><Timestamp dt:dt="int">0</Timestamp><DateUtc dt:dt="string">2017-05-09T09:02:17Z</DateUtc></StartTime><FrequencyChanges><FrequencyChange><Frequency dt:dt="r8">3312949</Frequency><Timestamp dt:dt="r8">10854516991</Timestamp><Current dt:dt="…	60.004	1	right	-2029745651	2017-09-05	11:02:18	09:02:18	female	392	{RIGHTARROW}	40							0	1153735	1153279	{RIGHTARROW}	456	1152155	1151729	926	right6,4	32	12	371	mask32	0	1153263	0	1153063	eqm10_NoEyeNmodel1_dir	90	HV	gazeCOD	GazeCoDxp	1	400	0	1152763	8	1152663
GazeCoD_1Model_male	12	1	25	<?xml version="1.0"?>\n<Clock xmlns:dt="urn:schemas-microsoft-com:datatypes"><Description dt:dt="string">E-Prime Primary Realtime Clock</Description><StartTime><Timestamp dt:dt="int">0</Timestamp><DateUtc dt:dt="string">2017-05-09T09:02:17Z</DateUtc></StartTime><FrequencyChanges><FrequencyChange><Frequency dt:dt="r8">3312949</Frequency><Timestamp dt:dt="r8">10854516991</Timestamp><Current dt:dt="…	60.004	1	right	-2029745651	2017-09-05	11:02:18	09:02:18	female	393	{LEFTARROW}	78							0	1155599	1155312	{LEFTARROW}	287	1154198	1153746	952	left8	6	12	372	mask6	0	1155296	0	1155096	eqm10_NoEyeNmodel1_dir	0	V	gazeCOD	GazeCoDxp	1	400	0	1154796	-2	1154696
GazeCoD_1Model_male	12	1	25	<?xml version="1.0"?>\n<Clock xmlns:dt="urn:schemas-microsoft-com:datatypes"><Description dt:dt="string">E-Prime Primary Realtime Clock</Description><StartTime><Timestamp dt:dt="int">0</Timestamp><DateUtc dt:dt="string">2017-05-09T09:02:17Z</DateUtc></StartTime><FrequencyChanges><FrequencyChange><Frequency dt:dt="r8">3312949</Frequency><Timestamp dt:dt="r8">10854516991</Timestamp><Current dt:dt="…	60.004	1	right	-2029745651	2017-09-05	11:02:18	09:02:18	female	394	{RIGHTARROW}	77							0	1157431	1157029	{RIGHTARROW}	402	1155916	1155612	804	right8	22	12	373	mask22	0	1157012	0	1156812	eqm10_NoEyeNmodel1_dir	90	H	gazeCOD	GazeCoDxp	1	400	0	1156512	-4	1156412
GazeCoD_1Model_male	12	1	25	<?xml version="1.0"?>\n<Clock xmlns:dt="urn:schemas-microsoft-com:datatypes"><Description dt:dt="string">E-Prime Primary Realtime Clock</Description><StartTime><Timestamp dt:dt="int">0</Timestamp><DateUtc dt:dt="string">2017-05-09T09:02:17Z</DateUtc></StartTime><FrequencyChanges><FrequencyChange><Frequency dt:dt="r8">3312949</Frequency><Timestamp dt:dt="r8">10854516991</Timestamp><Current dt:dt="…	60.004	1	right	-2029745651	2017-09-05	11:02:18	09:02:18	female	395	{RIGHTARROW}	46							0	1159447	1158996	{RIGHTARROW}	451	1157874	1157446	928	right1,6	18	12	374	mask18	0	1158979	0	1158779	eqm10_NoEyeNmodel1_dir	90	H	gazeCOD	GazeCoDxp	1	400	0	1158479	5	1158379
GazeCoD_1Model_male	12	1	25	<?xml version="1.0"?>\n<Clock xmlns:dt="urn:schemas-microsoft-com:datatypes"><Description dt:dt="string">E-Prime Primary Realtime Clock</Description><StartTime><Timestamp dt:dt="int">0</Timestamp><DateUtc dt:dt="string">2017-05-09T09:02:17Z</DateUtc></StartTime><FrequencyChanges><FrequencyChange><Frequency dt:dt="r8">3312949</Frequency><Timestamp dt:dt="r8">10854516991</Timestamp><Current dt:dt="…	60.004	1	right	-2029745651	2017-09-05	11:02:18	09:02:18	female	396	{DOWNARROW}	79							0	1161295	1160929	{DOWNARROW}	366	1159803	1159462	841	DG0	1	12	375	mask1	0	1160912	0	1160712	eqm10_NoEyeNmodel1_dir	0	V	gazeCOD	GazeCoDxp	1	400	0	1160412	9	1160312
GazeCoD_1Model_male	12	1	25	<?xml version="1.0"?>\n<Clock xmlns:dt="urn:schemas-microsoft-com:datatypes"><Description dt:dt="string">E-Prime Primary Realtime Clock</Description><StartTime><Timestamp dt:dt="int">0</Timestamp><DateUtc dt:dt="string">2017-05-09T09:02:17Z</DateUtc></StartTime><FrequencyChanges><FrequencyChange><Frequency dt:dt="r8">3312949</Frequency><Timestamp dt:dt="r8">10854516991</Timestamp><Current dt:dt="…	60.004	1	right	-2029745651	2017-09-05	11:02:18	09:02:18	female	397	{LEFTARROW}	78							0	1163279	1162862	{LEFTARROW}	417	1161747	1161312	935	left8	28	12	376	mask28	0	1162845	0	1162645	eqm10_NoEyeNmodel1_dir	90	HV	gazeCOD	GazeCoDxp	1	400	0	1162345	-2	1162245
GazeCoD_1Model_male	12	1	25	<?xml version="1.0"?>\n<Clock xmlns:dt="urn:schemas-microsoft-com:datatypes"><Description dt:dt="string">E-Prime Primary Realtime Clock</Description><StartTime><Timestamp dt:dt="int">0</Timestamp><DateUtc dt:dt="string">2017-05-09T09:02:17Z</DateUtc></StartTime><FrequencyChanges><FrequencyChange><Frequency dt:dt="r8">3312949</Frequency><Timestamp dt:dt="r8">10854516991</Timestamp><Current dt:dt="…	60.004	1	right	-2029745651	2017-09-05	11:02:18	09:02:18	female	398	{LEFTARROW}	49							0	1165535	1164812	{LEFTARROW}	723	1163696	1163295	901	left1,6	24	12	377	mask24	0	1164795	0	1164595	eqm10_NoEyeNmodel1_dir	90	HV	gazeCOD	GazeCoDxp	1	400	0	1164295	-1	1164195
GazeCoD_1Model_male	12	1	25	<?xml version="1.0"?>\n<Clock xmlns:dt="urn:schemas-microsoft-com:datatypes"><Description dt:dt="string">E-Prime Primary Realtime Clock</Description><StartTime><Timestamp dt:dt="int">0</Timestamp><DateUtc dt:dt="string">2017-05-09T09:02:17Z</DateUtc></StartTime><FrequencyChanges><FrequencyChange><Frequency dt:dt="r8">3312949</Frequency><Timestamp dt:dt="r8">10854516991</Timestamp><Current dt:dt="…	60.004	1	right	-2029745651	2017-09-05	11:02:18	09:02:18	female	399	{LEFTARROW}	51							0	1167463	1166928	{DOWNARROW}	534	1165802	1165545	757	left3,2	14	12	378	mask14	0	1166912	0	1166712	eqm10_NoEyeNmodel1_dir	90	H	gazeCOD	GazeCoDxp	0	400	0	1166412	10	1166312
GazeCoD_1Model_male	12	1	25	<?xml version="1.0"?>\n<Clock xmlns:dt="urn:schemas-microsoft-com:datatypes"><Description dt:dt="string">E-Prime Primary Realtime Clock</Description><StartTime><Timestamp dt:dt="int">0</Timestamp><DateUtc dt:dt="string">2017-05-09T09:02:17Z</DateUtc></StartTime><FrequencyChanges><FrequencyChange><Frequency dt:dt="r8">3312949</Frequency><Timestamp dt:dt="r8">10854516991</Timestamp><Current dt:dt="…	60.004	1	right	-2029745651	2017-09-05	11:02:18	09:02:18	female	400	{LEFTARROW}	49							0	1169534	1168928	{DOWNARROW}	606	1167808	1167478	830	left1,6	13	12	379	mask13	0	1168912	0	1168712	eqm10_NoEyeNmodel1_dir	90	H	gazeCOD	GazeCoDxp	0	400	0	1168412	4	1168312
GazeCoD_1Model_male	12	1	25	<?xml version="1.0"?>\n<Clock xmlns:dt="urn:schemas-microsoft-com:datatypes"><Description dt:dt="string">E-Prime Primary Realtime Clock</Description><StartTime><Timestamp dt:dt="int">0</Timestamp><DateUtc dt:dt="string">2017-05-09T09:02:17Z</DateUtc></StartTime><FrequencyChanges><FrequencyChange><Frequency dt:dt="r8">3312949</Frequency><Timestamp dt:dt="r8">10854516991</Timestamp><Current dt:dt="…	60.004	1	right	-2029745651	2017-09-05	11:02:18	09:02:18	female	401	{RIGHTARROW}	77							0	1171654	1171045	{DOWNARROW}	609	1169921	1169545	876	right8	11	12	380	mask11	0	1171028	0	1170828	eqm10_NoEyeNmodel1_dir	0	V	gazeCOD	GazeCoDxp	0	400	0	1170528	7	1170428
GazeCoD_1Model_male	12	1	25	<?xml version="1.0"?>\n<Clock xmlns:dt="urn:schemas-microsoft-com:datatypes"><Description dt:dt="string">E-Prime Primary Realtime Clock</Description><StartTime><Timestamp dt:dt="int">0</Timestamp><DateUtc dt:dt="string">2017-05-09T09:02:17Z</DateUtc></StartTime><FrequencyChanges><FrequencyChange><Frequency dt:dt="r8">3312949</Frequency><Timestamp dt:dt="r8">10854516991</Timestamp><Current dt:dt="…	60.004	1	right	-2029745651	2017-09-05	11:02:18	09:02:18	female	402	{RIGHTARROW}	44							0	1173422	1173078	{DOWNARROW}	344	1171952	1171678	774	right3,2	8	12	381	mask8	0	1173061	0	1172861	eqm10_NoEyeNmodel1_dir	0	V	gazeCOD	GazeCoDxp	0	400	0	1172561	9	1172461
GazeCoD_1Model_male	12	1	25	<?xml version="1.0"?>\n<Clock xmlns:dt="urn:schemas-microsoft-com:datatypes"><Description dt:dt="string">E-Prime Primary Realtime Clock</Description><StartTime><Timestamp dt:dt="int">0</Timestamp><DateUtc dt:dt="string">2017-05-09T09:02:17Z</DateUtc></StartTime><FrequencyChanges><FrequencyChange><Frequency dt:dt="r8">3312949</Frequency><Timestamp dt:dt="r8">10854516991</Timestamp><Current dt:dt="…	60.004	1	right	-2029745651	2017-09-05	11:02:18	09:02:18	female	403	{LEFTARROW}	53							0	1176078	1175028	{LEFTARROW}	1050	1173909	1173445	964	left4,8	4	12	382	mask4	0	1175011	0	1174811	eqm10_NoEyeNmodel1_dir	0	V	gazeCOD	GazeCoDxp	1	400	0	1174511	2	1174411
GazeCoD_1Model_male	12	1	25	<?xml version="1.0"?>\n<Clock xmlns:dt="urn:schemas-microsoft-com:datatypes"><Description dt:dt="string">E-Prime Primary Realtime Clock</Description><StartTime><Timestamp dt:dt="int">0</Timestamp><DateUtc dt:dt="string">2017-05-09T09:02:17Z</DateUtc></StartTime><FrequencyChanges><FrequencyChange><Frequency dt:dt="r8">3312949</Frequency><Timestamp dt:dt="r8">10854516991</Timestamp><Current dt:dt="…	60.004	1	right	-2029745651	2017-09-05	11:02:18	09:02:18	female	404	{LEFTARROW}	51							0	1178742	1177578	{LEFTARROW}	1164	1176463	1176095	868	left3,2	25	12	383	mask25	0	1177561	0	1177361	eqm10_NoEyeNmodel1_dir	90	HV	gazeCOD	GazeCoDxp	1	400	0	1177061	-2	1176961
GazeCoD_1Model_male	12	1	25	<?xml version="1.0"?>\n<Clock xmlns:dt="urn:schemas-microsoft-com:datatypes"><Description dt:dt="string">E-Prime Primary Realtime Clock</Description><StartTime><Timestamp dt:dt="int">0</Timestamp><DateUtc dt:dt="string">2017-05-09T09:02:17Z</DateUtc></StartTime><FrequencyChanges><FrequencyChange><Frequency dt:dt="r8">3312949</Frequency><Timestamp dt:dt="r8">10854516991</Timestamp><Current dt:dt="…	60.004	1	right	-2029745651	2017-09-05	11:02:18	09:02:18	female	405	{RIGHTARROW}	42							0	1180598	1180244	{RIGHTARROW}	354	1179121	1178761	860	right4,8	20	12	384	mask20	0	1180228	0	1180028	eqm10_NoEyeNmodel1_dir	90	H	gazeCOD	GazeCoDxp	1	400	0	1179728	7	1179628
GazeCoD_1Model_male	12	1	25	<?xml version="1.0"?>\n<Clock xmlns:dt="urn:schemas-microsoft-com:datatypes"><Description dt:dt="string">E-Prime Primary Realtime Clock</Description><StartTime><Timestamp dt:dt="int">0</Timestamp><DateUtc dt:dt="string">2017-05-09T09:02:17Z</DateUtc></StartTime><FrequencyChanges><FrequencyChange><Frequency dt:dt="r8">3312949</Frequency><Timestamp dt:dt="r8">10854516991</Timestamp><Current dt:dt="…	60.004	1	right	-2029745651	2017-09-05	11:02:18	09:02:18	female	406	{RIGHTARROW}	40							0	1182326	1182044	{DOWNARROW}	282	1180920	1180611	809	right6,4	10	12	385	mask10	0	1182028	0	1181828	eqm10_NoEyeNmodel1_dir	0	V	gazeCOD	GazeCoDxp	0	400	0	1181528	8	1181428
GazeCoD_1Model_male	12	1	25	<?xml version="1.0"?>\n<Clock xmlns:dt="urn:schemas-microsoft-com:datatypes"><Description dt:dt="string">E-Prime Primary Realtime Clock</Description><StartTime><Timestamp dt:dt="int">0</Timestamp><DateUtc dt:dt="string">2017-05-09T09:02:17Z</DateUtc></StartTime><FrequencyChanges><FrequencyChange><Frequency dt:dt="r8">3312949</Frequency><Timestamp dt:dt="r8">10854516991</Timestamp><Current dt:dt="…	60.004	1	right	-2029745651	2017-09-05	11:02:18	09:02:18	female	407	{RIGHTARROW}	46							0	1186701	1185477	{DOWNARROW}	1224	1184846	1184744	931	right1,6	29	12	386	mask29	0	1185461	0	1185261	eqm10_NoEyeNmodel1_dir	90	HV	gazeCOD	GazeCoDxp	0	400	0	1184961	15	1184861
GazeCoD_1Model_male	12	1	25	<?xml version="1.0"?>\n<Clock xmlns:dt="urn:schemas-microsoft-com:datatypes"><Description dt:dt="string">E-Prime Primary Realtime Clock</Description><StartTime><Timestamp dt:dt="int">0</Timestamp><DateUtc dt:dt="string">2017-05-09T09:02:17Z</DateUtc></StartTime><FrequencyChanges><FrequencyChange><Frequency dt:dt="r8">3312949</Frequency><Timestamp dt:dt="r8">10854516991</Timestamp><Current dt:dt="…	60.004	1	right	-2029745651	2017-09-05	11:02:18	09:02:18	female	408	{RIGHTARROW}	44							0	1188621	1188311	{RIGHTARROW}	310	1187198	1186711	987	right3,2	19	12	387	mask19	0	1188294	0	1188094	eqm10_NoEyeNmodel1_dir	90	H	gazeCOD	GazeCoDxp	1	400	0	1187794	-4	1187694
GazeCoD_1Model_male	12	1	25	<?xml version="1.0"?>\n<Clock xmlns:dt="urn:schemas-microsoft-com:datatypes"><Description dt:dt="string">E-Prime Primary Realtime Clock</Description><StartTime><Timestamp dt:dt="int">0</Timestamp><DateUtc dt:dt="string">2017-05-09T09:02:17Z</DateUtc></StartTime><FrequencyChanges><FrequencyChange><Frequency dt:dt="r8">3312949</Frequency><Timestamp dt:dt="r8">10854516991</Timestamp><Current dt:dt="…	60.004	1	right	-2029745651	2017-09-05	11:02:18	09:02:18	female	409	{RIGHTARROW}	46							0	1190397	1190077	{DOWNARROW}	320	1188962	1188644	818	right1,6	7	12	388	mask7	0	1190061	0	1189861	eqm10_NoEyeNmodel1_dir	0	V	gazeCOD	GazeCoDxp	0	400	0	1189561	-1	1189461
GazeCoD_1Model_male	12	1	25	<?xml version="1.0"?>\n<Clock xmlns:dt="urn:schemas-microsoft-com:datatypes"><Description dt:dt="string">E-Prime Primary Realtime Clock</Description><StartTime><Timestamp dt:dt="int">0</Timestamp><DateUtc dt:dt="string">2017-05-09T09:02:17Z</DateUtc></StartTime><FrequencyChanges><FrequencyChange><Frequency dt:dt="r8">3312949</Frequency><Timestamp dt:dt="r8">10854516991</Timestamp><Current dt:dt="…	60.004	1	right	-2029745651	2017-09-05	11:02:18	09:02:18	female	410	{DOWNARROW}	79							0	1192221	1191877	{DOWNARROW}	344	1190753	1190410	843	DG0	23	12	389	mask23	0	1191860	0	1191660	eqm10_NoEyeNmodel1_dir	90	HV	gazeCOD	GazeCoDxp	1	400	0	1191360	7	1191260
GazeCoD_1Model_male	12	1	25	<?xml version="1.0"?>\n<Clock xmlns:dt="urn:schemas-microsoft-com:datatypes"><Description dt:dt="string">E-Prime Primary Realtime Clock</Description><StartTime><Timestamp dt:dt="int">0</Timestamp><DateUtc dt:dt="string">2017-05-09T09:02:17Z</DateUtc></StartTime><FrequencyChanges><FrequencyChange><Frequency dt:dt="r8">3312949</Frequency><Timestamp dt:dt="r8">10854516991</Timestamp><Current dt:dt="…	60.004	1	right	-2029745651	2017-09-05	11:02:18	09:02:18	female	411	{DOWNARROW}	79							0	1193717	1193644	{DOWNARROW}	73	1192517	1192244	773	DG0	12	12	390	mask12	0	1193627	0	1193427	eqm10_NoEyeNmodel1_dir	90	H	gazeCOD	GazeCoDxp	1	400	0	1193127	10	1193027
GazeCoD_1Model_male	12	1	25	<?xml version="1.0"?>\n<Clock xmlns:dt="urn:schemas-microsoft-com:datatypes"><Description dt:dt="string">E-Prime Primary Realtime Clock</Description><StartTime><Timestamp dt:dt="int">0</Timestamp><DateUtc dt:dt="string">2017-05-09T09:02:17Z</DateUtc></StartTime><FrequencyChanges><FrequencyChange><Frequency dt:dt="r8">3312949</Frequency><Timestamp dt:dt="r8">10854516991</Timestamp><Current dt:dt="…	60.004	1	right	-2029745651	2017-09-05	11:02:18	09:02:18	female	412	{LEFTARROW}	51							0	1195293	1195127	{DOWNARROW}	166	1194008	1193727	781	left3,2	3	12	391	mask3	0	1195110	0	1194910	eqm10_NoEyeNmodel1_dir	0	V	gazeCOD	GazeCoDxp	0	400	0	1194610	2	1194510
GazeCoD_1Model_male	12	1	25	<?xml version="1.0"?>\n<Clock xmlns:dt="urn:schemas-microsoft-com:datatypes"><Description dt:dt="string">E-Prime Primary Realtime Clock</Description><StartTime><Timestamp dt:dt="int">0</Timestamp><DateUtc dt:dt="string">2017-05-09T09:02:17Z</DateUtc></StartTime><FrequencyChanges><FrequencyChange><Frequency dt:dt="r8">3312949</Frequency><Timestamp dt:dt="r8">10854516991</Timestamp><Current dt:dt="…	60.004	1	right	-2029745651	2017-09-05	11:02:18	09:02:18	female	413	{LEFTARROW}	55							0	1197165	1196793	{LEFTARROW}	372	1195679	1195310	869	left6,4	5	12	392	mask5	0	1196777	0	1196577	eqm10_NoEyeNmodel1_dir	0	V	gazeCOD	GazeCoDxp	1	400	0	1196277	-2	1196177
GazeCoD_1Model_male	12	1	25	<?xml version="1.0"?>\n<Clock xmlns:dt="urn:schemas-microsoft-com:datatypes"><Description dt:dt="string">E-Prime Primary Realtime Clock</Description><StartTime><Timestamp dt:dt="int">0</Timestamp><DateUtc dt:dt="string">2017-05-09T09:02:17Z</DateUtc></StartTime><FrequencyChanges><FrequencyChange><Frequency dt:dt="r8">3312949</Frequency><Timestamp dt:dt="r8">10854516991</Timestamp><Current dt:dt="…	60.004	1	right	-2029745651	2017-09-05	11:02:18	09:02:18	female	414	{LEFTARROW}	53							0	1199333	1198660	{LEFTARROW}	673	1197538	1197177	861	left4,8	15	12	393	mask15	0	1198643	0	1198443	eqm10_NoEyeNmodel1_dir	90	H	gazeCOD	GazeCoDxp	1	400	0	1198143	5	1198043
GazeCoD_1Model_male	12	1	25	<?xml version="1.0"?>\n<Clock xmlns:dt="urn:schemas-microsoft-com:datatypes"><Description dt:dt="string">E-Prime Primary Realtime Clock</Description><StartTime><Timestamp dt:dt="int">0</Timestamp><DateUtc dt:dt="string">2017-05-09T09:02:17Z</DateUtc></StartTime><FrequencyChanges><FrequencyChange><Frequency dt:dt="r8">3312949</Frequency><Timestamp dt:dt="r8">10854516991</Timestamp><Current dt:dt="…	60.004	1	right	-2029745651	2017-09-05	11:02:18	09:02:18	female	415	{LEFTARROW}	49							0	1201229	1200893	{LEFTARROW}	336	1199775	1199343	932	left1,6	2	12	394	mask2	0	1200877	0	1200677	eqm10_NoEyeNmodel1_dir	0	V	gazeCOD	GazeCoDxp	1	400	0	1200377	2	1200277
GazeCoD_1Model_male	12	1	25	<?xml version="1.0"?>\n<Clock xmlns:dt="urn:schemas-microsoft-com:datatypes"><Description dt:dt="string">E-Prime Primary Realtime Clock</Description><StartTime><Timestamp dt:dt="int">0</Timestamp><DateUtc dt:dt="string">2017-05-09T09:02:17Z</DateUtc></StartTime><FrequencyChanges><FrequencyChange><Frequency dt:dt="r8">3312949</Frequency><Timestamp dt:dt="r8">10854516991</Timestamp><Current dt:dt="…	60.004	1	right	-2029745651	2017-09-05	11:02:18	09:02:18	female	416	{LEFTARROW}	55							0	1202901	1202660	{LEFTARROW}	241	1201548	1201243	805	left6,4	16	12	395	mask16	0	1202643	0	1202443	eqm10_NoEyeNmodel1_dir	90	H	gazeCOD	GazeCoDxp	1	400	0	1202143	-5	1202043
GazeCoD_1Model_male	12	1	25	<?xml version="1.0"?>\n<Clock xmlns:dt="urn:schemas-microsoft-com:datatypes"><Description dt:dt="string">E-Prime Primary Realtime Clock</Description><StartTime><Timestamp dt:dt="int">0</Timestamp><DateUtc dt:dt="string">2017-05-09T09:02:17Z</DateUtc></StartTime><FrequencyChanges><FrequencyChange><Frequency dt:dt="r8">3312949</Frequency><Timestamp dt:dt="r8">10854516991</Timestamp><Current dt:dt="…	60.004	1	right	-2029745651	2017-09-05	11:02:18	09:02:18	female	417	{LEFTARROW}	78							0	1204476	1204326	{LEFTARROW}	150	1203205	1202910	795	left8	17	12	396	mask17	0	1204310	0	1204110	eqm10_NoEyeNmodel1_dir	90	H	gazeCOD	GazeCoDxp	1	400	0	1203810	5	1203710
GazeCoD_1Model_male	12	1	25	<?xml version="1.0"?>\n<Clock xmlns:dt="urn:schemas-microsoft-com:datatypes"><Description dt:dt="string">E-Prime Primary Realtime Clock</Description><StartTime><Timestamp dt:dt="int">0</Timestamp><DateUtc dt:dt="string">2017-05-09T09:02:17Z</DateUtc></StartTime><FrequencyChanges><FrequencyChange><Frequency dt:dt="r8">3312949</Frequency><Timestamp dt:dt="r8">10854516991</Timestamp><Current dt:dt="…	60.004	1	right	-2029745651	2017-09-05	11:02:18	09:02:18	female	418	{RIGHTARROW}	42							0	1206044	1205960	{DOWNARROW}	84	1204846	1204493	853	right4,8	31	13	397	mask31	0	1205943	0	1205743	eqm10_NoEyeNmodel1_dir	90	HV	gazeCOD	GazeCoDxp	0	400	0	1205443	-3	1205343
GazeCoD_1Model_male	12	1	25	<?xml version="1.0"?>\n<Clock xmlns:dt="urn:schemas-microsoft-com:datatypes"><Description dt:dt="string">E-Prime Primary Realtime Clock</Description><StartTime><Timestamp dt:dt="int">0</Timestamp><DateUtc dt:dt="string">2017-05-09T09:02:17Z</DateUtc></StartTime><FrequencyChanges><FrequencyChange><Frequency dt:dt="r8">3312949</Frequency><Timestamp dt:dt="r8">10854516991</Timestamp><Current dt:dt="…	60.004	1	right	-2029745651	2017-09-05	11:02:18	09:02:18	female	419	{LEFTARROW}	53							0	1207948	1207493	{LEFTARROW}	455	1206375	1206060	815	left4,8	4	13	398	mask4	0	1207476	0	1207276	eqm10_NoEyeNmodel1_dir	0	V	gazeCOD	GazeCoDxp	1	400	0	1206976	1	1206876
GazeCoD_1Model_male	12	1	25	<?xml version="1.0"?>\n<Clock xmlns:dt="urn:schemas-microsoft-com:datatypes"><Description dt:dt="string">E-Prime Primary Realtime Clock</Description><StartTime><Timestamp dt:dt="int">0</Timestamp><DateUtc dt:dt="string">2017-05-09T09:02:17Z</DateUtc></StartTime><FrequencyChanges><FrequencyChange><Frequency dt:dt="r8">3312949</Frequency><Timestamp dt:dt="r8">10854516991</Timestamp><Current dt:dt="…	60.004	1	right	-2029745651	2017-09-05	11:02:18	09:02:18	female	420	{RIGHTARROW}	40							0	1209772	1209376	{RIGHTARROW}	396	1208254	1207960	794	right6,4	32	13	399	mask32	0	1209359	0	1209159	eqm10_NoEyeNmodel1_dir	90	HV	gazeCOD	GazeCoDxp	1	400	0	1208859	5	1208759
GazeCoD_1Model_male	12	1	25	<?xml version="1.0"?>\n<Clock xmlns:dt="urn:schemas-microsoft-com:datatypes"><Description dt:dt="string">E-Prime Primary Realtime Clock</Description><StartTime><Timestamp dt:dt="int">0</Timestamp><DateUtc dt:dt="string">2017-05-09T09:02:17Z</DateUtc></StartTime><FrequencyChanges><FrequencyChange><Frequency dt:dt="r8">3312949</Frequency><Timestamp dt:dt="r8">10854516991</Timestamp><Current dt:dt="…	60.004	1	right	-2029745651	2017-09-05	11:02:18	09:02:18	female	421	{LEFTARROW}	49							0	1211716	1211293	{DOWNARROW}	423	1210172	1209793	879	left1,6	24	13	400	mask24	0	1211276	0	1211076	eqm10_NoEyeNmodel1_dir	90	HV	gazeCOD	GazeCoDxp	0	400	0	1210776	4	1210676
GazeCoD_1Model_male	12	1	25	<?xml version="1.0"?>\n<Clock xmlns:dt="urn:schemas-microsoft-com:datatypes"><Description dt:dt="string">E-Prime Primary Realtime Clock</Description><StartTime><Timestamp dt:dt="int">0</Timestamp><DateUtc dt:dt="string">2017-05-09T09:02:17Z</DateUtc></StartTime><FrequencyChanges><FrequencyChange><Frequency dt:dt="r8">3312949</Frequency><Timestamp dt:dt="r8">10854516991</Timestamp><Current dt:dt="…	60.004	1	right	-2029745651	2017-09-05	11:02:18	09:02:18	female	422	{LEFTARROW}	55							0	1213668	1213209	{LEFTARROW}	459	1212095	1211726	869	left6,4	27	13	401	mask27	0	1213193	0	1212993	eqm10_NoEyeNmodel1_dir	90	HV	gazeCOD	GazeCoDxp	1	400	0	1212693	-2	1212593
GazeCoD_1Model_male	12	1	25	<?xml version="1.0"?>\n<Clock xmlns:dt="urn:schemas-microsoft-com:datatypes"><Description dt:dt="string">E-Prime Primary Realtime Clock</Description><StartTime><Timestamp dt:dt="int">0</Timestamp><DateUtc dt:dt="string">2017-05-09T09:02:17Z</DateUtc></StartTime><FrequencyChanges><FrequencyChange><Frequency dt:dt="r8">3312949</Frequency><Timestamp dt:dt="r8">10854516991</Timestamp><Current dt:dt="…	60.004	1	right	-2029745651	2017-09-05	11:02:18	09:02:18	female	423	{RIGHTARROW}	40							0	1215412	1215176	{DOWNARROW}	236	1214059	1213693	866	right6,4	10	13	402	mask10	0	1215159	0	1214959	eqm10_NoEyeNmodel1_dir	0	V	gazeCOD	GazeCoDxp	0	400	0	1214659	0	1214559
GazeCoD_1Model_male	12	1	25	<?xml version="1.0"?>\n<Clock xmlns:dt="urn:schemas-microsoft-com:datatypes"><Description dt:dt="string">E-Prime Primary Realtime Clock</Description><StartTime><Timestamp dt:dt="int">0</Timestamp><DateUtc dt:dt="string">2017-05-09T09:02:17Z</DateUtc></StartTime><FrequencyChanges><FrequencyChange><Frequency dt:dt="r8">3312949</Frequency><Timestamp dt:dt="r8">10854516991</Timestamp><Current dt:dt="…	60.004	1	right	-2029745651	2017-09-05	11:02:18	09:02:18	female	424	{LEFTARROW}	49							0	1217356	1217042	{DOWNARROW}	314	1215922	1215426	996	left1,6	2	13	403	mask2	0	1217026	0	1216826	eqm10_NoEyeNmodel1_dir	0	V	gazeCOD	GazeCoDxp	0	400	0	1216526	4	1216426
GazeCoD_1Model_male	12	1	25	<?xml version="1.0"?>\n<Clock xmlns:dt="urn:schemas-microsoft-com:datatypes"><Description dt:dt="string">E-Prime Primary Realtime Clock</Description><StartTime><Timestamp dt:dt="int">0</Timestamp><DateUtc dt:dt="string">2017-05-09T09:02:17Z</DateUtc></StartTime><FrequencyChanges><FrequencyChange><Frequency dt:dt="r8">3312949</Frequency><Timestamp dt:dt="r8">10854516991</Timestamp><Current dt:dt="…	60.004	1	right	-2029745651	2017-09-05	11:02:18	09:02:18	female	425	{LEFTARROW}	78							0	1219188	1218776	{LEFTARROW}	412	1217662	1217376	786	left8	17	13	404	mask17	0	1218759	0	1218559	eqm10_NoEyeNmodel1_dir	90	H	gazeCOD	GazeCoDxp	1	400	0	1218259	-3	1218159
GazeCoD_1Model_male	12	1	25	<?xml version="1.0"?>\n<Clock xmlns:dt="urn:schemas-microsoft-com:datatypes"><Description dt:dt="string">E-Prime Primary Realtime Clock</Description><StartTime><Timestamp dt:dt="int">0</Timestamp><DateUtc dt:dt="string">2017-05-09T09:02:17Z</DateUtc></StartTime><FrequencyChanges><FrequencyChange><Frequency dt:dt="r8">3312949</Frequency><Timestamp dt:dt="r8">10854516991</Timestamp><Current dt:dt="…	60.004	1	right	-2029745651	2017-09-05	11:02:18	09:02:18	female	426	{LEFTARROW}	51							0	1221092	1220709	{LEFTARROW}	383	1219585	1219209	876	left3,2	14	13	405	mask14	0	1220692	0	1220492	eqm10_NoEyeNmodel1_dir	90	H	gazeCOD	GazeCoDxp	1	400	0	1220192	7	1220092
GazeCoD_1Model_male	12	1	25	<?xml version="1.0"?>\n<Clock xmlns:dt="urn:schemas-microsoft-com:datatypes"><Description dt:dt="string">E-Prime Primary Realtime Clock</Description><StartTime><Timestamp dt:dt="int">0</Timestamp><DateUtc dt:dt="string">2017-05-09T09:02:17Z</DateUtc></StartTime><FrequencyChanges><FrequencyChange><Frequency dt:dt="r8">3312949</Frequency><Timestamp dt:dt="r8">10854516991</Timestamp><Current dt:dt="…	60.004	1	right	-2029745651	2017-09-05	11:02:18	09:02:18	female	427	{DOWNARROW}	79							0	1223043	1222692	{DOWNARROW}	351	1221578	1221109	969	DG0	12	13	406	mask12	0	1222675	0	1222475	eqm10_NoEyeNmodel1_dir	90	H	gazeCOD	GazeCoDxp	1	400	0	1222175	-3	1222075
GazeCoD_1Model_male	12	1	25	<?xml version="1.0"?>\n<Clock xmlns:dt="urn:schemas-microsoft-com:datatypes"><Description dt:dt="string">E-Prime Primary Realtime Clock</Description><StartTime><Timestamp dt:dt="int">0</Timestamp><DateUtc dt:dt="string">2017-05-09T09:02:17Z</DateUtc></StartTime><FrequencyChanges><FrequencyChange><Frequency dt:dt="r8">3312949</Frequency><Timestamp dt:dt="r8">10854516991</Timestamp><Current dt:dt="…	60.004	1	right	-2029745651	2017-09-05	11:02:18	09:02:18	female	428	{RIGHTARROW}	44							0	1224731	1224609	{DOWNARROW}	122	1223482	1223059	923	right3,2	30	13	407	mask30	0	1224592	0	1224392	eqm10_NoEyeNmodel1_dir	90	HV	gazeCOD	GazeCoDxp	0	400	0	1224092	10	1223992
GazeCoD_1Model_male	12	1	25	<?xml version="1.0"?>\n<Clock xmlns:dt="urn:schemas-microsoft-com:datatypes"><Description dt:dt="string">E-Prime Primary Realtime Clock</Description><StartTime><Timestamp dt:dt="int">0</Timestamp><DateUtc dt:dt="string">2017-05-09T09:02:17Z</DateUtc></StartTime><FrequencyChanges><FrequencyChange><Frequency dt:dt="r8">3312949</Frequency><Timestamp dt:dt="r8">10854516991</Timestamp><Current dt:dt="…	60.004	1	right	-2029745651	2017-09-05	11:02:18	09:02:18	female	429	{RIGHTARROW}	77							0	1226403	1226292	{RIGHTARROW}	111	1225169	1224742	927	right8	22	13	408	mask22	0	1226275	0	1226075	eqm10_NoEyeNmodel1_dir	90	H	gazeCOD	GazeCoDxp	1	400	0	1225775	6	1225675
GazeCoD_1Model_male	12	1	25	<?xml version="1.0"?>\n<Clock xmlns:dt="urn:schemas-microsoft-com:datatypes"><Description dt:dt="string">E-Prime Primary Realtime Clock</Description><StartTime><Timestamp dt:dt="int">0</Timestamp><DateUtc dt:dt="string">2017-05-09T09:02:17Z</DateUtc></StartTime><FrequencyChanges><FrequencyChange><Frequency dt:dt="r8">3312949</Frequency><Timestamp dt:dt="r8">10854516991</Timestamp><Current dt:dt="…	60.004	1	right	-2029745651	2017-09-05	11:02:18	09:02:18	female	430	{LEFTARROW}	55							0	1228163	1227825	{LEFTARROW}	338	1226711	1226425	786	left6,4	16	13	409	mask16	0	1227808	0	1227608	eqm10_NoEyeNmodel1_dir	90	H	gazeCOD	GazeCoDxp	1	400	0	1227308	-3	1227208
GazeCoD_1Model_male	12	1	25	<?xml version="1.0"?>\n<Clock xmlns:dt="urn:schemas-microsoft-com:datatypes"><Description dt:dt="string">E-Prime Primary Realtime Clock</Description><StartTime><Timestamp dt:dt="int">0</Timestamp><DateUtc dt:dt="string">2017-05-09T09:02:17Z</DateUtc></StartTime><FrequencyChanges><FrequencyChange><Frequency dt:dt="r8">3312949</Frequency><Timestamp dt:dt="r8">10854516991</Timestamp><Current dt:dt="…	60.004	1	right	-2029745651	2017-09-05	11:02:18	09:02:18	female	431	{RIGHTARROW}	46							0	1230179	1229558	{DOWNARROW}	621	1228434	1228175	759	right1,6	18	13	410	mask18	0	1229542	0	1229342	eqm10_NoEyeNmodel1_dir	90	H	gazeCOD	GazeCoDxp	0	400	0	1229042	8	1228942
GazeCoD_1Model_male	12	1	25	<?xml version="1.0"?>\n<Clock xmlns:dt="urn:schemas-microsoft-com:datatypes"><Description dt:dt="string">E-Prime Primary Realtime Clock</Description><StartTime><Timestamp dt:dt="int">0</Timestamp><DateUtc dt:dt="string">2017-05-09T09:02:17Z</DateUtc></StartTime><FrequencyChanges><FrequencyChange><Frequency dt:dt="r8">3312949</Frequency><Timestamp dt:dt="r8">10854516991</Timestamp><Current dt:dt="…	60.004	1	right	-2029745651	2017-09-05	11:02:18	09:02:18	female	432	{LEFTARROW}	49							0	1232115	1231758	{DOWNARROW}	357	1230637	1230192	945	left1,6	13	13	411	mask13	0	1231742	0	1231542	eqm10_NoEyeNmodel1_dir	90	H	gazeCOD	GazeCoDxp	0	400	0	1231242	5	1231142
GazeCoD_1Model_male	12	1	25	<?xml version="1.0"?>\n<Clock xmlns:dt="urn:schemas-microsoft-com:datatypes"><Description dt:dt="string">E-Prime Primary Realtime Clock</Description><StartTime><Timestamp dt:dt="int">0</Timestamp><DateUtc dt:dt="string">2017-05-09T09:02:17Z</DateUtc></StartTime><FrequencyChanges><FrequencyChange><Frequency dt:dt="r8">3312949</Frequency><Timestamp dt:dt="r8">10854516991</Timestamp><Current dt:dt="…	60.004	1	right	-2029745651	2017-09-05	11:02:18	09:02:18	female	433	{RIGHTARROW}	42							0	1233795	1233675	{DOWNARROW}	120	1232552	1232125	927	right4,8	9	13	412	mask9	0	1233658	0	1233458	eqm10_NoEyeNmodel1_dir	0	V	gazeCOD	GazeCoDxp	0	400	0	1233158	6	1233058
GazeCoD_1Model_male	12	1	25	<?xml version="1.0"?>\n<Clock xmlns:dt="urn:schemas-microsoft-com:datatypes"><Description dt:dt="string">E-Prime Primary Realtime Clock</Description><StartTime><Timestamp dt:dt="int">0</Timestamp><DateUtc dt:dt="string">2017-05-09T09:02:17Z</DateUtc></StartTime><FrequencyChanges><FrequencyChange><Frequency dt:dt="r8">3312949</Frequency><Timestamp dt:dt="r8">10854516991</Timestamp><Current dt:dt="…	60.004	1	right	-2029745651	2017-09-05	11:02:18	09:02:18	female	434	{RIGHTARROW}	44							0	1235339	1235308	{DOWNARROW}	31	1234194	1233808	886	right3,2	8	13	413	mask8	0	1235291	0	1235091	eqm10_NoEyeNmodel1_dir	0	V	gazeCOD	GazeCoDxp	0	400	0	1234791	-3	1234691
GazeCoD_1Model_male	12	1	25	<?xml version="1.0"?>\n<Clock xmlns:dt="urn:schemas-microsoft-com:datatypes"><Description dt:dt="string">E-Prime Primary Realtime Clock</Description><StartTime><Timestamp dt:dt="int">0</Timestamp><DateUtc dt:dt="string">2017-05-09T09:02:17Z</DateUtc></StartTime><FrequencyChanges><FrequencyChange><Frequency dt:dt="r8">3312949</Frequency><Timestamp dt:dt="r8">10854516991</Timestamp><Current dt:dt="…	60.004	1	right	-2029745651	2017-09-05	11:02:18	09:02:18	female	435	{LEFTARROW}	78							0	1237275	1236975	{LEFTARROW}	300	1235850	1235358	992	left8	28	13	414	mask28	0	1236958	0	1236758	eqm10_NoEyeNmodel1_dir	90	HV	gazeCOD	GazeCoDxp	1	400	0	1236458	8	1236358
GazeCoD_1Model_male	12	1	25	<?xml version="1.0"?>\n<Clock xmlns:dt="urn:schemas-microsoft-com:datatypes"><Description dt:dt="string">E-Prime Primary Realtime Clock</Description><StartTime><Timestamp dt:dt="int">0</Timestamp><DateUtc dt:dt="string">2017-05-09T09:02:17Z</DateUtc></StartTime><FrequencyChanges><FrequencyChange><Frequency dt:dt="r8">3312949</Frequency><Timestamp dt:dt="r8">10854516991</Timestamp><Current dt:dt="…	60.004	1	right	-2029745651	2017-09-05	11:02:18	09:02:18	female	436	{LEFTARROW}	51							0	1238987	1238858	{DOWNARROW}	129	1237736	1237291	945	left3,2	3	13	415	mask3	0	1238841	0	1238641	eqm10_NoEyeNmodel1_dir	0	V	gazeCOD	GazeCoDxp	0	400	0	1238341	5	1238241
GazeCoD_1Model_male	12	1	25	<?xml version="1.0"?>\n<Clock xmlns:dt="urn:schemas-microsoft-com:datatypes"><Description dt:dt="string">E-Prime Primary Realtime Clock</Description><StartTime><Timestamp dt:dt="int">0</Timestamp><DateUtc dt:dt="string">2017-05-09T09:02:17Z</DateUtc></StartTime><FrequencyChanges><FrequencyChange><Frequency dt:dt="r8">3312949</Frequency><Timestamp dt:dt="r8">10854516991</Timestamp><Current dt:dt="…	60.004	1	right	-2029745651	2017-09-05	11:02:18	09:02:18	female	437	{RIGHTARROW}	46							0	1240722	1240524	{DOWNARROW}	198	1239402	1239008	894	right1,6	29	13	416	mask29	0	1240508	0	1240308	eqm10_NoEyeNmodel1_dir	90	HV	gazeCOD	GazeCoDxp	0	400	0	1240008	6	1239908
GazeCoD_1Model_male	12	1	25	<?xml version="1.0"?>\n<Clock xmlns:dt="urn:schemas-microsoft-com:datatypes"><Description dt:dt="string">E-Prime Primary Realtime Clock</Description><StartTime><Timestamp dt:dt="int">0</Timestamp><DateUtc dt:dt="string">2017-05-09T09:02:17Z</DateUtc></StartTime><FrequencyChanges><FrequencyChange><Frequency dt:dt="r8">3312949</Frequency><Timestamp dt:dt="r8">10854516991</Timestamp><Current dt:dt="…	60.004	1	right	-2029745651	2017-09-05	11:02:18	09:02:18	female	438	{LEFTARROW}	55							0	1242410	1242258	{DOWNARROW}	152	1241131	1240741	890	left6,4	5	13	417	mask5	0	1242241	0	1242041	eqm10_NoEyeNmodel1_dir	0	V	gazeCOD	GazeCoDxp	0	400	0	1241741	10	1241641
GazeCoD_1Model_male	12	1	25	<?xml version="1.0"?>\n<Clock xmlns:dt="urn:schemas-microsoft-com:datatypes"><Description dt:dt="string">E-Prime Primary Realtime Clock</Description><StartTime><Timestamp dt:dt="int">0</Timestamp><DateUtc dt:dt="string">2017-05-09T09:02:17Z</DateUtc></StartTime><FrequencyChanges><FrequencyChange><Frequency dt:dt="r8">3312949</Frequency><Timestamp dt:dt="r8">10854516991</Timestamp><Current dt:dt="…	60.004	1	right	-2029745651	2017-09-05	11:02:18	09:02:18	female	439	{DOWNARROW}	79							0	1243986	1243891	{DOWNARROW}	95	1242775	1242424	851	DG0	1	13	418	mask1	0	1243874	0	1243674	eqm10_NoEyeNmodel1_dir	0	V	gazeCOD	GazeCoDxp	1	400	0	1243374	-1	1243274
GazeCoD_1Model_male	12	1	25	<?xml version="1.0"?>\n<Clock xmlns:dt="urn:schemas-microsoft-com:datatypes"><Description dt:dt="string">E-Prime Primary Realtime Clock</Description><StartTime><Timestamp dt:dt="int">0</Timestamp><DateUtc dt:dt="string">2017-05-09T09:02:17Z</DateUtc></StartTime><FrequencyChanges><FrequencyChange><Frequency dt:dt="r8">3312949</Frequency><Timestamp dt:dt="r8">10854516991</Timestamp><Current dt:dt="…	60.004	1	right	-2029745651	2017-09-05	11:02:18	09:02:18	female	440	{RIGHTARROW}	40							0	1245618	1245391	{RIGHTARROW}	227	1244279	1244007	772	right6,4	21	13	419	mask21	0	1245374	0	1245174	eqm10_NoEyeNmodel1_dir	90	H	gazeCOD	GazeCoDxp	1	400	0	1244874	-5	1244774
GazeCoD_1Model_male	12	1	25	<?xml version="1.0"?>\n<Clock xmlns:dt="urn:schemas-microsoft-com:datatypes"><Description dt:dt="string">E-Prime Primary Realtime Clock</Description><StartTime><Timestamp dt:dt="int">0</Timestamp><DateUtc dt:dt="string">2017-05-09T09:02:17Z</DateUtc></StartTime><FrequencyChanges><FrequencyChange><Frequency dt:dt="r8">3312949</Frequency><Timestamp dt:dt="r8">10854516991</Timestamp><Current dt:dt="…	60.004	1	right	-2029745651	2017-09-05	11:02:18	09:02:18	female	441	{RIGHTARROW}	77							0	1247794	1247224	{DOWNARROW}	570	1246105	1245641	964	right8	11	13	420	mask11	0	1247207	0	1247007	eqm10_NoEyeNmodel1_dir	0	V	gazeCOD	GazeCoDxp	0	400	0	1246707	2	1246607
GazeCoD_1Model_male	12	1	25	<?xml version="1.0"?>\n<Clock xmlns:dt="urn:schemas-microsoft-com:datatypes"><Description dt:dt="string">E-Prime Primary Realtime Clock</Description><StartTime><Timestamp dt:dt="int">0</Timestamp><DateUtc dt:dt="string">2017-05-09T09:02:17Z</DateUtc></StartTime><FrequencyChanges><FrequencyChange><Frequency dt:dt="r8">3312949</Frequency><Timestamp dt:dt="r8">10854516991</Timestamp><Current dt:dt="…	60.004	1	right	-2029745651	2017-09-05	11:02:18	09:02:18	female	442	{LEFTARROW}	51							0	1249650	1249257	{LEFTARROW}	393	1248131	1247807	824	left3,2	25	13	421	mask25	0	1249241	0	1249041	eqm10_NoEyeNmodel1_dir	90	HV	gazeCOD	GazeCoDxp	1	400	0	1248741	10	1248641
GazeCoD_1Model_male	12	1	25	<?xml version="1.0"?>\n<Clock xmlns:dt="urn:schemas-microsoft-com:datatypes"><Description dt:dt="string">E-Prime Primary Realtime Clock</Description><StartTime><Timestamp dt:dt="int">0</Timestamp><DateUtc dt:dt="string">2017-05-09T09:02:17Z</DateUtc></StartTime><FrequencyChanges><FrequencyChange><Frequency dt:dt="r8">3312949</Frequency><Timestamp dt:dt="r8">10854516991</Timestamp><Current dt:dt="…	60.004	1	right	-2029745651	2017-09-05	11:02:18	09:02:18	female	443	{RIGHTARROW}	77							0	1251306	1251040	{RIGHTARROW}	266	1249925	1249674	751	right8	33	13	422	mask33	0	1251024	0	1250824	eqm10_NoEyeNmodel1_dir	90	HV	gazeCOD	GazeCoDxp	1	400	0	1250524	-1	1250424
GazeCoD_1Model_male	12	1	25	<?xml version="1.0"?>\n<Clock xmlns:dt="urn:schemas-microsoft-com:datatypes"><Description dt:dt="string">E-Prime Primary Realtime Clock</Description><StartTime><Timestamp dt:dt="int">0</Timestamp><DateUtc dt:dt="string">2017-05-09T09:02:17Z</DateUtc></StartTime><FrequencyChanges><FrequencyChange><Frequency dt:dt="r8">3312949</Frequency><Timestamp dt:dt="r8">10854516991</Timestamp><Current dt:dt="…	60.004	1	right	-2029745651	2017-09-05	11:02:18	09:02:18	female	444	{RIGHTARROW}	46							0	1254186	1252890	{DOWNARROW}	1296	1251775	1251324	951	right1,6	7	13	423	mask7	0	1252874	0	1252674	eqm10_NoEyeNmodel1_dir	0	V	gazeCOD	GazeCoDxp	0	400	0	1252374	-1	1252274
GazeCoD_1Model_male	12	1	25	<?xml version="1.0"?>\n<Clock xmlns:dt="urn:schemas-microsoft-com:datatypes"><Description dt:dt="string">E-Prime Primary Realtime Clock</Description><StartTime><Timestamp dt:dt="int">0</Timestamp><DateUtc dt:dt="string">2017-05-09T09:02:17Z</DateUtc></StartTime><FrequencyChanges><FrequencyChange><Frequency dt:dt="r8">3312949</Frequency><Timestamp dt:dt="r8">10854516991</Timestamp><Current dt:dt="…	60.004	1	right	-2029745651	2017-09-05	11:02:18	09:02:18	female	445	{LEFTARROW}	53							0	1256154	1255707	{LEFTARROW}	447	1254588	1254207	881	left4,8	15	13	424	mask15	0	1255690	0	1255490	eqm10_NoEyeNmodel1_dir	90	H	gazeCOD	GazeCoDxp	1	400	0	1255190	2	1255090
GazeCoD_1Model_male	12	1	25	<?xml version="1.0"?>\n<Clock xmlns:dt="urn:schemas-microsoft-com:datatypes"><Description dt:dt="string">E-Prime Primary Realtime Clock</Description><StartTime><Timestamp dt:dt="int">0</Timestamp><DateUtc dt:dt="string">2017-05-09T09:02:17Z</DateUtc></StartTime><FrequencyChanges><FrequencyChange><Frequency dt:dt="r8">3312949</Frequency><Timestamp dt:dt="r8">10854516991</Timestamp><Current dt:dt="…	60.004	1	right	-2029745651	2017-09-05	11:02:18	09:02:18	female	446	{LEFTARROW}	78							0	1258169	1257557	{LEFTARROW}	612	1256439	1256173	766	left8	6	13	425	mask6	0	1257540	0	1257340	eqm10_NoEyeNmodel1_dir	0	V	gazeCOD	GazeCoDxp	1	400	0	1257040	1	1256940
GazeCoD_1Model_male	12	1	25	<?xml version="1.0"?>\n<Clock xmlns:dt="urn:schemas-microsoft-com:datatypes"><Description dt:dt="string">E-Prime Primary Realtime Clock</Description><StartTime><Timestamp dt:dt="int">0</Timestamp><DateUtc dt:dt="string">2017-05-09T09:02:17Z</DateUtc></StartTime><FrequencyChanges><FrequencyChange><Frequency dt:dt="r8">3312949</Frequency><Timestamp dt:dt="r8">10854516991</Timestamp><Current dt:dt="…	60.004	1	right	-2029745651	2017-09-05	11:02:18	09:02:18	female	447	{DOWNARROW}	79							0	1260273	1259657	{LEFTARROW}	616	1258541	1258190	851	DG0	23	13	426	mask23	0	1259640	0	1259440	eqm10_NoEyeNmodel1_dir	90	HV	gazeCOD	GazeCoDxp	0	400	0	1259140	-1	1259040
GazeCoD_1Model_male	12	1	25	<?xml version="1.0"?>\n<Clock xmlns:dt="urn:schemas-microsoft-com:datatypes"><Description dt:dt="string">E-Prime Primary Realtime Clock</Description><StartTime><Timestamp dt:dt="int">0</Timestamp><DateUtc dt:dt="string">2017-05-09T09:02:17Z</DateUtc></StartTime><FrequencyChanges><FrequencyChange><Frequency dt:dt="r8">3312949</Frequency><Timestamp dt:dt="r8">10854516991</Timestamp><Current dt:dt="…	60.004	1	right	-2029745651	2017-09-05	11:02:18	09:02:18	female	448	{RIGHTARROW}	44							0	1262193	1261873	{RIGHTARROW}	320	1260754	1260290	964	right3,2	19	13	427	mask19	0	1261856	-1	1261656	eqm10_NoEyeNmodel1_dir	90	H	gazeCOD	GazeCoDxp	1	400	0	1261357	3	1261257
GazeCoD_1Model_male	12	1	25	<?xml version="1.0"?>\n<Clock xmlns:dt="urn:schemas-microsoft-com:datatypes"><Description dt:dt="string">E-Prime Primary Realtime Clock</Description><StartTime><Timestamp dt:dt="int">0</Timestamp><DateUtc dt:dt="string">2017-05-09T09:02:17Z</DateUtc></StartTime><FrequencyChanges><FrequencyChange><Frequency dt:dt="r8">3312949</Frequency><Timestamp dt:dt="r8">10854516991</Timestamp><Current dt:dt="…	60.004	1	right	-2029745651	2017-09-05	11:02:18	09:02:18	female	449	{LEFTARROW}	53							0	1265649	1263756	{LEFTARROW}	1893	1262642	1262206	936	left4,8	26	13	428	mask26	0	1263740	0	1263540	eqm10_NoEyeNmodel1_dir	90	HV	gazeCOD	GazeCoDxp	1	400	0	1263240	-2	1263140
GazeCoD_1Model_male	12	1	25	<?xml version="1.0"?>\n<Clock xmlns:dt="urn:schemas-microsoft-com:datatypes"><Description dt:dt="string">E-Prime Primary Realtime Clock</Description><StartTime><Timestamp dt:dt="int">0</Timestamp><DateUtc dt:dt="string">2017-05-09T09:02:17Z</DateUtc></StartTime><FrequencyChanges><FrequencyChange><Frequency dt:dt="r8">3312949</Frequency><Timestamp dt:dt="r8">10854516991</Timestamp><Current dt:dt="…	60.004	1	right	-2029745651	2017-09-05	11:02:18	09:02:18	female	450	{RIGHTARROW}	42							0	1267209	1267140	{RIGHTARROW}	69	1266028	1265673	855	right4,8	20	13	429	mask20	0	1267123	0	1266923	eqm10_NoEyeNmodel1_dir	90	H	gazeCOD	GazeCoDxp	1	400	0	1266623	-5	1266523
GazeCoD_1Model_male	12	1	25	<?xml version="1.0"?>\n<Clock xmlns:dt="urn:schemas-microsoft-com:datatypes"><Description dt:dt="string">E-Prime Primary Realtime Clock</Description><StartTime><Timestamp dt:dt="int">0</Timestamp><DateUtc dt:dt="string">2017-05-09T09:02:17Z</DateUtc></StartTime><FrequencyChanges><FrequencyChange><Frequency dt:dt="r8">3312949</Frequency><Timestamp dt:dt="r8">10854516991</Timestamp><Current dt:dt="…	60.004	1	right	-2029745651	2017-09-05	11:02:18	09:02:18	female	451	{DOWNARROW}	79							0	1268945	1268823	{DOWNARROW}	122	1267711	1267223	988	DG0	23	14	430	mask23	0	1268806	0	1268606	eqm10_NoEyeNmodel1_dir	90	HV	gazeCOD	GazeCoDxp	1	400	0	1268306	-5	1268206
GazeCoD_1Model_male	12	1	25	<?xml version="1.0"?>\n<Clock xmlns:dt="urn:schemas-microsoft-com:datatypes"><Description dt:dt="string">E-Prime Primary Realtime Clock</Description><StartTime><Timestamp dt:dt="int">0</Timestamp><DateUtc dt:dt="string">2017-05-09T09:02:17Z</DateUtc></StartTime><FrequencyChanges><FrequencyChange><Frequency dt:dt="r8">3312949</Frequency><Timestamp dt:dt="r8">10854516991</Timestamp><Current dt:dt="…	60.004	1	right	-2029745651	2017-09-05	11:02:18	09:02:18	female	452	{RIGHTARROW}	44							0	1271033	1270506	{DOWNARROW}	527	1269391	1268956	935	right3,2	8	14	431	mask8	0	1270489	0	1270289	eqm10_NoEyeNmodel1_dir	0	V	gazeCOD	GazeCoDxp	0	400	0	1269989	-2	1269889
GazeCoD_1Model_male	12	1	25	<?xml version="1.0"?>\n<Clock xmlns:dt="urn:schemas-microsoft-com:datatypes"><Description dt:dt="string">E-Prime Primary Realtime Clock</Description><StartTime><Timestamp dt:dt="int">0</Timestamp><DateUtc dt:dt="string">2017-05-09T09:02:17Z</DateUtc></StartTime><FrequencyChanges><FrequencyChange><Frequency dt:dt="r8">3312949</Frequency><Timestamp dt:dt="r8">10854516991</Timestamp><Current dt:dt="…	60.004	1	right	-2029745651	2017-09-05	11:02:18	09:02:18	female	453	{LEFTARROW}	53							0	1272889	1272523	{LEFTARROW}	366	1271409	1271056	853	left4,8	26	14	432	mask26	0	1272506	0	1272306	eqm10_NoEyeNmodel1_dir	90	HV	gazeCOD	GazeCoDxp	1	400	0	1272006	-3	1271906
GazeCoD_1Model_male	12	1	25	<?xml version="1.0"?>\n<Clock xmlns:dt="urn:schemas-microsoft-com:datatypes"><Description dt:dt="string">E-Prime Primary Realtime Clock</Description><StartTime><Timestamp dt:dt="int">0</Timestamp><DateUtc dt:dt="string">2017-05-09T09:02:17Z</DateUtc></StartTime><FrequencyChanges><FrequencyChange><Frequency dt:dt="r8">3312949</Frequency><Timestamp dt:dt="r8">10854516991</Timestamp><Current dt:dt="…	60.004	1	right	-2029745651	2017-09-05	11:02:18	09:02:18	female	454	{LEFTARROW}	53							0	1274561	1274422	{LEFTARROW}	139	1273311	1272906	905	left4,8	15	14	433	mask15	0	1274406	0	1274206	eqm10_NoEyeNmodel1_dir	90	H	gazeCOD	GazeCoDxp	1	400	0	1273906	-5	1273806
GazeCoD_1Model_male	12	1	25	<?xml version="1.0"?>\n<Clock xmlns:dt="urn:schemas-microsoft-com:datatypes"><Description dt:dt="string">E-Prime Primary Realtime Clock</Description><StartTime><Timestamp dt:dt="int">0</Timestamp><DateUtc dt:dt="string">2017-05-09T09:02:17Z</DateUtc></StartTime><FrequencyChanges><FrequencyChange><Frequency dt:dt="r8">3312949</Frequency><Timestamp dt:dt="r8">10854516991</Timestamp><Current dt:dt="…	60.004	1	right	-2029745651	2017-09-05	11:02:18	09:02:18	female	455	{RIGHTARROW}	77							0	1276520	1275956	{DOWNARROW}	564	1274829	1274572	757	right8	11	14	434	mask11	0	1275939	0	1275739	eqm10_NoEyeNmodel1_dir	0	V	gazeCOD	GazeCoDxp	0	400	0	1275439	10	1275339
GazeCoD_1Model_male	12	1	25	<?xml version="1.0"?>\n<Clock xmlns:dt="urn:schemas-microsoft-com:datatypes"><Description dt:dt="string">E-Prime Primary Realtime Clock</Description><StartTime><Timestamp dt:dt="int">0</Timestamp><DateUtc dt:dt="string">2017-05-09T09:02:17Z</DateUtc></StartTime><FrequencyChanges><FrequencyChange><Frequency dt:dt="r8">3312949</Frequency><Timestamp dt:dt="r8">10854516991</Timestamp><Current dt:dt="…	60.004	1	right	-2029745651	2017-09-05	11:02:18	09:02:18	female	456	{RIGHTARROW}	44							0	1279096	1278156	{RIGHTARROW}	940	1277033	1276539	994	right3,2	19	14	435	mask19	0	1278139	0	1277939	eqm10_NoEyeNmodel1_dir	90	H	gazeCOD	GazeCoDxp	1	400	0	1277639	6	1277539
GazeCoD_1Model_male	12	1	25	<?xml version="1.0"?>\n<Clock xmlns:dt="urn:schemas-microsoft-com:datatypes"><Description dt:dt="string">E-Prime Primary Realtime Clock</Description><StartTime><Timestamp dt:dt="int">0</Timestamp><DateUtc dt:dt="string">2017-05-09T09:02:17Z</DateUtc></StartTime><FrequencyChanges><FrequencyChange><Frequency dt:dt="r8">3312949</Frequency><Timestamp dt:dt="r8">10854516991</Timestamp><Current dt:dt="…	60.004	1	right	-2029745651	2017-09-05	11:02:18	09:02:18	female	457	{LEFTARROW}	55							0	1281184	1280639	{LEFTARROW}	545	1279521	1279106	915	left6,4	16	14	436	mask16	0	1280622	0	1280422	eqm10_NoEyeNmodel1_dir	90	H	gazeCOD	GazeCoDxp	1	400	0	1280122	1	1280022
GazeCoD_1Model_male	12	1	25	<?xml version="1.0"?>\n<Clock xmlns:dt="urn:schemas-microsoft-com:datatypes"><Description dt:dt="string">E-Prime Primary Realtime Clock</Description><StartTime><Timestamp dt:dt="int">0</Timestamp><DateUtc dt:dt="string">2017-05-09T09:02:17Z</DateUtc></StartTime><FrequencyChanges><FrequencyChange><Frequency dt:dt="r8">3312949</Frequency><Timestamp dt:dt="r8">10854516991</Timestamp><Current dt:dt="…	60.004	1	right	-2029745651	2017-09-05	11:02:18	09:02:18	female	458	{LEFTARROW}	49							0	1282888	1282722	{DOWNARROW}	166	1281606	1281205	901	left1,6	13	14	437	mask13	0	1282705	0	1282505	eqm10_NoEyeNmodel1_dir	90	H	gazeCOD	GazeCoDxp	0	400	0	1282205	-1	1282105
GazeCoD_1Model_male	12	1	25	<?xml version="1.0"?>\n<Clock xmlns:dt="urn:schemas-microsoft-com:datatypes"><Description dt:dt="string">E-Prime Primary Realtime Clock</Description><StartTime><Timestamp dt:dt="int">0</Timestamp><DateUtc dt:dt="string">2017-05-09T09:02:17Z</DateUtc></StartTime><FrequencyChanges><FrequencyChange><Frequency dt:dt="r8">3312949</Frequency><Timestamp dt:dt="r8">10854516991</Timestamp><Current dt:dt="…	60.004	1	right	-2029745651	2017-09-05	11:02:18	09:02:18	female	459	{RIGHTARROW}	77							0	1284536	1284389	{RIGHTARROW}	147	1283278	1282905	873	right8	33	14	438	mask33	0	1284372	-1	1284172	eqm10_NoEyeNmodel1_dir	90	HV	gazeCOD	GazeCoDxp	1	400	0	1283873	-5	1283773
GazeCoD_1Model_male	12	1	25	<?xml version="1.0"?>\n<Clock xmlns:dt="urn:schemas-microsoft-com:datatypes"><Description dt:dt="string">E-Prime Primary Realtime Clock</Description><StartTime><Timestamp dt:dt="int">0</Timestamp><DateUtc dt:dt="string">2017-05-09T09:02:17Z</DateUtc></StartTime><FrequencyChanges><FrequencyChange><Frequency dt:dt="r8">3312949</Frequency><Timestamp dt:dt="r8">10854516991</Timestamp><Current dt:dt="…	60.004	1	right	-2029745651	2017-09-05	11:02:18	09:02:18	female	460	{LEFTARROW}	51							0	1286440	1286088	{LEFTARROW}	352	1284975	1284555	920	left3,2	14	14	439	mask14	0	1286072	0	1285872	eqm10_NoEyeNmodel1_dir	90	H	gazeCOD	GazeCoDxp	1	400	0	1285572	-3	1285472
GazeCoD_1Model_male	12	1	25	<?xml version="1.0"?>\n<Clock xmlns:dt="urn:schemas-microsoft-com:datatypes"><Description dt:dt="string">E-Prime Primary Realtime Clock</Description><StartTime><Timestamp dt:dt="int">0</Timestamp><DateUtc dt:dt="string">2017-05-09T09:02:17Z</DateUtc></StartTime><FrequencyChanges><FrequencyChange><Frequency dt:dt="r8">3312949</Frequency><Timestamp dt:dt="r8">10854516991</Timestamp><Current dt:dt="…	60.004	1	right	-2029745651	2017-09-05	11:02:18	09:02:18	female	461	{LEFTARROW}	78							0	1288184	1287972	{LEFTARROW}	212	1286853	1286455	898	left8	28	14	440	mask28	0	1287955	0	1287755	eqm10_NoEyeNmodel1_dir	90	HV	gazeCOD	GazeCoDxp	1	400	0	1287455	2	1287355
GazeCoD_1Model_male	12	1	25	<?xml version="1.0"?>\n<Clock xmlns:dt="urn:schemas-microsoft-com:datatypes"><Description dt:dt="string">E-Prime Primary Realtime Clock</Description><StartTime><Timestamp dt:dt="int">0</Timestamp><DateUtc dt:dt="string">2017-05-09T09:02:17Z</DateUtc></StartTime><FrequencyChanges><FrequencyChange><Frequency dt:dt="r8">3312949</Frequency><Timestamp dt:dt="r8">10854516991</Timestamp><Current dt:dt="…	60.004	1	right	-2029745651	2017-09-05	11:02:18	09:02:18	female	462	{RIGHTARROW}	42							0	1292552	1292338	{RIGHTARROW}	214	1291222	1290772	950	right4,8	20	14	441	mask20	0	1292321	0	1292121	eqm10_NoEyeNmodel1_dir	90	H	gazeCOD	GazeCoDxp	1	400	0	1291821	-1	1291721
GazeCoD_1Model_male	12	1	25	<?xml version="1.0"?>\n<Clock xmlns:dt="urn:schemas-microsoft-com:datatypes"><Description dt:dt="string">E-Prime Primary Realtime Clock</Description><StartTime><Timestamp dt:dt="int">0</Timestamp><DateUtc dt:dt="string">2017-05-09T09:02:17Z</DateUtc></StartTime><FrequencyChanges><FrequencyChange><Frequency dt:dt="r8">3312949</Frequency><Timestamp dt:dt="r8">10854516991</Timestamp><Current dt:dt="…	60.004	1	right	-2029745651	2017-09-05	11:02:18	09:02:18	female	463	{RIGHTARROW}	40							0	1294223	1294138	{RIGHTARROW}	85	1293023	1292571	952	right6,4	32	14	442	mask32	0	1294121	0	1293921	eqm10_NoEyeNmodel1_dir	90	HV	gazeCOD	GazeCoDxp	1	400	0	1293621	-2	1293521
GazeCoD_1Model_male	12	1	25	<?xml version="1.0"?>\n<Clock xmlns:dt="urn:schemas-microsoft-com:datatypes"><Description dt:dt="string">E-Prime Primary Realtime Clock</Description><StartTime><Timestamp dt:dt="int">0</Timestamp><DateUtc dt:dt="string">2017-05-09T09:02:17Z</DateUtc></StartTime><FrequencyChanges><FrequencyChange><Frequency dt:dt="r8">3312949</Frequency><Timestamp dt:dt="r8">10854516991</Timestamp><Current dt:dt="…	60.004	1	right	-2029745651	2017-09-05	11:02:18	09:02:18	female	464	{RIGHTARROW}	46							0	1296239	1295788	{DOWNARROW}	451	1294672	1294238	934	right1,6	29	14	443	mask29	0	1295771	0	1295571	eqm10_NoEyeNmodel1_dir	90	HV	gazeCOD	GazeCoDxp	0	400	0	1295271	-1	1295171
GazeCoD_1Model_male	12	1	25	<?xml version="1.0"?>\n<Clock xmlns:dt="urn:schemas-microsoft-com:datatypes"><Description dt:dt="string">E-Prime Primary Realtime Clock</Description><StartTime><Timestamp dt:dt="int">0</Timestamp><DateUtc dt:dt="string">2017-05-09T09:02:17Z</DateUtc></StartTime><FrequencyChanges><FrequencyChange><Frequency dt:dt="r8">3312949</Frequency><Timestamp dt:dt="r8">10854516991</Timestamp><Current dt:dt="…	60.004	1	right	-2029745651	2017-09-05	11:02:18	09:02:18	female	465	{RIGHTARROW}	46							0	1297847	1297688	{DOWNARROW}	159	1296562	1296255	807	right1,6	7	14	444	mask7	0	1297671	0	1297471	eqm10_NoEyeNmodel1_dir	0	V	gazeCOD	GazeCoDxp	0	400	0	1297171	9	1297071
GazeCoD_1Model_male	12	1	25	<?xml version="1.0"?>\n<Clock xmlns:dt="urn:schemas-microsoft-com:datatypes"><Description dt:dt="string">E-Prime Primary Realtime Clock</Description><StartTime><Timestamp dt:dt="int">0</Timestamp><DateUtc dt:dt="string">2017-05-09T09:02:17Z</DateUtc></StartTime><FrequencyChanges><FrequencyChange><Frequency dt:dt="r8">3312949</Frequency><Timestamp dt:dt="r8">10854516991</Timestamp><Current dt:dt="…	60.004	1	right	-2029745651	2017-09-05	11:02:18	09:02:18	female	466	{LEFTARROW}	51							0	1299359	1299354	{LEFTARROW}	5	1298231	1297871	860	left3,2	25	14	445	mask25	0	1299338	0	1299138	eqm10_NoEyeNmodel1_dir	90	HV	gazeCOD	GazeCoDxp	1	400	0	1298838	7	1298738
GazeCoD_1Model_male	12	1	25	<?xml version="1.0"?>\n<Clock xmlns:dt="urn:schemas-microsoft-com:datatypes"><Description dt:dt="string">E-Prime Primary Realtime Clock</Description><StartTime><Timestamp dt:dt="int">0</Timestamp><DateUtc dt:dt="string">2017-05-09T09:02:17Z</DateUtc></StartTime><FrequencyChanges><FrequencyChange><Frequency dt:dt="r8">3312949</Frequency><Timestamp dt:dt="r8">10854516991</Timestamp><Current dt:dt="…	60.004	1	right	-2029745651	2017-09-05	11:02:18	09:02:18	female	467	{LEFTARROW}	53							0	1302047	1300838	{DOWNARROW}	1209	1299717	1299371	846	left4,8	4	14	446	mask4	0	1300821	0	1300621	eqm10_NoEyeNmodel1_dir	0	V	gazeCOD	GazeCoDxp	0	400	0	1300321	4	1300221
GazeCoD_1Model_male	12	1	25	<?xml version="1.0"?>\n<Clock xmlns:dt="urn:schemas-microsoft-com:datatypes"><Description dt:dt="string">E-Prime Primary Realtime Clock</Description><StartTime><Timestamp dt:dt="int">0</Timestamp><DateUtc dt:dt="string">2017-05-09T09:02:17Z</DateUtc></StartTime><FrequencyChanges><FrequencyChange><Frequency dt:dt="r8">3312949</Frequency><Timestamp dt:dt="r8">10854516991</Timestamp><Current dt:dt="…	60.004	1	right	-2029745651	2017-09-05	11:02:18	09:02:18	female	468	{LEFTARROW}	49							0	1303751	1303671	{LEFTARROW}	80	1302548	1302071	977	left1,6	24	14	447	mask24	0	1303654	0	1303454	eqm10_NoEyeNmodel1_dir	90	HV	gazeCOD	GazeCoDxp	1	400	0	1303154	6	1303054
GazeCoD_1Model_male	12	1	25	<?xml version="1.0"?>\n<Clock xmlns:dt="urn:schemas-microsoft-com:datatypes"><Description dt:dt="string">E-Prime Primary Realtime Clock</Description><StartTime><Timestamp dt:dt="int">0</Timestamp><DateUtc dt:dt="string">2017-05-09T09:02:17Z</DateUtc></StartTime><FrequencyChanges><FrequencyChange><Frequency dt:dt="r8">3312949</Frequency><Timestamp dt:dt="r8">10854516991</Timestamp><Current dt:dt="…	60.004	1	right	-2029745651	2017-09-05	11:02:18	09:02:18	female	469	{LEFTARROW}	78							0	1305423	1305371	{LEFTARROW}	52	1304246	1303771	975	left8	17	14	448	mask17	0	1305354	0	1305154	eqm10_NoEyeNmodel1_dir	90	H	gazeCOD	GazeCoDxp	1	400	0	1304854	8	1304754
GazeCoD_1Model_male	12	1	25	<?xml version="1.0"?>\n<Clock xmlns:dt="urn:schemas-microsoft-com:datatypes"><Description dt:dt="string">E-Prime Primary Realtime Clock</Description><StartTime><Timestamp dt:dt="int">0</Timestamp><DateUtc dt:dt="string">2017-05-09T09:02:17Z</DateUtc></StartTime><FrequencyChanges><FrequencyChange><Frequency dt:dt="r8">3312949</Frequency><Timestamp dt:dt="r8">10854516991</Timestamp><Current dt:dt="…	60.004	1	right	-2029745651	2017-09-05	11:02:18	09:02:18	female	470	{RIGHTARROW}	40							0	1307391	1306887	{DOWNARROW}	504	1305763	1305437	826	right6,4	21	14	449	mask21	0	1306871	0	1306671	eqm10_NoEyeNmodel1_dir	90	H	gazeCOD	GazeCoDxp	0	400	0	1306371	8	1306271
GazeCoD_1Model_male	12	1	25	<?xml version="1.0"?>\n<Clock xmlns:dt="urn:schemas-microsoft-com:datatypes"><Description dt:dt="string">E-Prime Primary Realtime Clock</Description><StartTime><Timestamp dt:dt="int">0</Timestamp><DateUtc dt:dt="string">2017-05-09T09:02:17Z</DateUtc></StartTime><FrequencyChanges><FrequencyChange><Frequency dt:dt="r8">3312949</Frequency><Timestamp dt:dt="r8">10854516991</Timestamp><Current dt:dt="…	60.004	1	right	-2029745651	2017-09-05	11:02:18	09:02:18	female	471	{RIGHTARROW}	42							0	1310159	1308054	{RIGHTARROW}	2105	1307423	1307404	798	right4,8	9	14	450	mask9	0	1308037	0	1307837	eqm10_NoEyeNmodel1_dir	0	V	gazeCOD	GazeCoDxp	1	400	0	1307537	14	1307437
GazeCoD_1Model_male	12	1	25	<?xml version="1.0"?>\n<Clock xmlns:dt="urn:schemas-microsoft-com:datatypes"><Description dt:dt="string">E-Prime Primary Realtime Clock</Description><StartTime><Timestamp dt:dt="int">0</Timestamp><DateUtc dt:dt="string">2017-05-09T09:02:17Z</DateUtc></StartTime><FrequencyChanges><FrequencyChange><Frequency dt:dt="r8">3312949</Frequency><Timestamp dt:dt="r8">10854516991</Timestamp><Current dt:dt="…	60.004	1	right	-2029745651	2017-09-05	11:02:18	09:02:18	female	472	{RIGHTARROW}	46							0	1312014	1311620	{RIGHTARROW}	394	1310503	1310170	833	right1,6	18	14	451	mask18	0	1311604	0	1311404	eqm10_NoEyeNmodel1_dir	90	H	gazeCOD	GazeCoDxp	1	400	0	1311104	1	1311004
GazeCoD_1Model_male	12	1	25	<?xml version="1.0"?>\n<Clock xmlns:dt="urn:schemas-microsoft-com:datatypes"><Description dt:dt="string">E-Prime Primary Realtime Clock</Description><StartTime><Timestamp dt:dt="int">0</Timestamp><DateUtc dt:dt="string">2017-05-09T09:02:17Z</DateUtc></StartTime><FrequencyChanges><FrequencyChange><Frequency dt:dt="r8">3312949</Frequency><Timestamp dt:dt="r8">10854516991</Timestamp><Current dt:dt="…	60.004	1	right	-2029745651	2017-09-05	11:02:18	09:02:18	female	473	{RIGHTARROW}	77							0	1313678	1313554	{RIGHTARROW}	124	1312438	1312037	901	right8	22	14	452	mask22	0	1313537	0	1313337	eqm10_NoEyeNmodel1_dir	90	H	gazeCOD	GazeCoDxp	1	400	0	1313037	-1	1312937
GazeCoD_1Model_male	12	1	25	<?xml version="1.0"?>\n<Clock xmlns:dt="urn:schemas-microsoft-com:datatypes"><Description dt:dt="string">E-Prime Primary Realtime Clock</Description><StartTime><Timestamp dt:dt="int">0</Timestamp><DateUtc dt:dt="string">2017-05-09T09:02:17Z</DateUtc></StartTime><FrequencyChanges><FrequencyChange><Frequency dt:dt="r8">3312949</Frequency><Timestamp dt:dt="r8">10854516991</Timestamp><Current dt:dt="…	60.004	1	right	-2029745651	2017-09-05	11:02:18	09:02:18	female	474	{RIGHTARROW}	42							0	1315590	1315154	{DOWNARROW}	436	1314038	1313688	850	right4,8	31	14	453	mask31	0	1315137	0	1314937	eqm10_NoEyeNmodel1_dir	90	HV	gazeCOD	GazeCoDxp	0	400	0	1314637	-1	1314537
GazeCoD_1Model_male	12	1	25	<?xml version="1.0"?>\n<Clock xmlns:dt="urn:schemas-microsoft-com:datatypes"><Description dt:dt="string">E-Prime Primary Realtime Clock</Description><StartTime><Timestamp dt:dt="int">0</Timestamp><DateUtc dt:dt="string">2017-05-09T09:02:17Z</DateUtc></StartTime><FrequencyChanges><FrequencyChange><Frequency dt:dt="r8">3312949</Frequency><Timestamp dt:dt="r8">10854516991</Timestamp><Current dt:dt="…	60.004	1	right	-2029745651	2017-09-05	11:02:18	09:02:18	female	475	{RIGHTARROW}	44							0	1317606	1316987	{DOWNARROW}	619	1315872	1315603	769	right3,2	30	14	454	mask30	0	1316970	0	1316770	eqm10_NoEyeNmodel1_dir	90	HV	gazeCOD	GazeCoDxp	0	400	0	1316470	-2	1316370
GazeCoD_1Model_male	12	1	25	<?xml version="1.0"?>\n<Clock xmlns:dt="urn:schemas-microsoft-com:datatypes"><Description dt:dt="string">E-Prime Primary Realtime Clock</Description><StartTime><Timestamp dt:dt="int">0</Timestamp><DateUtc dt:dt="string">2017-05-09T09:02:17Z</DateUtc></StartTime><FrequencyChanges><FrequencyChange><Frequency dt:dt="r8">3312949</Frequency><Timestamp dt:dt="r8">10854516991</Timestamp><Current dt:dt="…	60.004	1	right	-2029745651	2017-09-05	11:02:18	09:02:18	female	476	{DOWNARROW}	79							0	1319326	1319120	{DOWNARROW}	206	1317994	1317620	874	DG0	1	14	455	mask1	0	1319103	0	1318903	eqm10_NoEyeNmodel1_dir	0	V	gazeCOD	GazeCoDxp	1	400	0	1318603	9	1318503
GazeCoD_1Model_male	12	1	25	<?xml version="1.0"?>\n<Clock xmlns:dt="urn:schemas-microsoft-com:datatypes"><Description dt:dt="string">E-Prime Primary Realtime Clock</Description><StartTime><Timestamp dt:dt="int">0</Timestamp><DateUtc dt:dt="string">2017-05-09T09:02:17Z</DateUtc></StartTime><FrequencyChanges><FrequencyChange><Frequency dt:dt="r8">3312949</Frequency><Timestamp dt:dt="r8">10854516991</Timestamp><Current dt:dt="…	60.004	1	right	-2029745651	2017-09-05	11:02:18	09:02:18	female	477	{LEFTARROW}	55							0	1321070	1320803	{LEFTARROW}	267	1319687	1319337	850	left6,4	5	14	456	mask5	0	1320787	0	1320587	eqm10_NoEyeNmodel1_dir	0	V	gazeCOD	GazeCoDxp	1	400	0	1320287	0	1320187
GazeCoD_1Model_male	12	1	25	<?xml version="1.0"?>\n<Clock xmlns:dt="urn:schemas-microsoft-com:datatypes"><Description dt:dt="string">E-Prime Primary Realtime Clock</Description><StartTime><Timestamp dt:dt="int">0</Timestamp><DateUtc dt:dt="string">2017-05-09T09:02:17Z</DateUtc></StartTime><FrequencyChanges><FrequencyChange><Frequency dt:dt="r8">3312949</Frequency><Timestamp dt:dt="r8">10854516991</Timestamp><Current dt:dt="…	60.004	1	right	-2029745651	2017-09-05	11:02:18	09:02:18	female	478	{LEFTARROW}	78							0	1322734	1322503	{LEFTARROW}	231	1321386	1321086	800	left8	6	14	457	mask6	0	1322486	0	1322286	eqm10_NoEyeNmodel1_dir	0	V	gazeCOD	GazeCoDxp	1	400	0	1321986	0	1321886
GazeCoD_1Model_male	12	1	25	<?xml version="1.0"?>\n<Clock xmlns:dt="urn:schemas-microsoft-com:datatypes"><Description dt:dt="string">E-Prime Primary Realtime Clock</Description><StartTime><Timestamp dt:dt="int">0</Timestamp><DateUtc dt:dt="string">2017-05-09T09:02:17Z</DateUtc></StartTime><FrequencyChanges><FrequencyChange><Frequency dt:dt="r8">3312949</Frequency><Timestamp dt:dt="r8">10854516991</Timestamp><Current dt:dt="…	60.004	1	right	-2029745651	2017-09-05	11:02:18	09:02:18	female	479	{LEFTARROW}	51							0	1324582	1324320	{LEFTARROW}	262	1323196	1322753	943	left3,2	3	14	458	mask3	0	1324303	0	1324103	eqm10_NoEyeNmodel1_dir	0	V	gazeCOD	GazeCoDxp	1	400	0	1323803	7	1323703
GazeCoD_1Model_male	12	1	25	<?xml version="1.0"?>\n<Clock xmlns:dt="urn:schemas-microsoft-com:datatypes"><Description dt:dt="string">E-Prime Primary Realtime Clock</Description><StartTime><Timestamp dt:dt="int">0</Timestamp><DateUtc dt:dt="string">2017-05-09T09:02:17Z</DateUtc></StartTime><FrequencyChanges><FrequencyChange><Frequency dt:dt="r8">3312949</Frequency><Timestamp dt:dt="r8">10854516991</Timestamp><Current dt:dt="…	60.004	1	right	-2029745651	2017-09-05	11:02:18	09:02:18	female	480	{DOWNARROW}	79							0	1326654	1326186	{DOWNARROW}	468	1325075	1324603	972	DG0	12	14	459	mask12	0	1326170	0	1325970	eqm10_NoEyeNmodel1_dir	90	H	gazeCOD	GazeCoDxp	1	400	0	1325670	-5	1325570
GazeCoD_1Model_male	12	1	25	<?xml version="1.0"?>\n<Clock xmlns:dt="urn:schemas-microsoft-com:datatypes"><Description dt:dt="string">E-Prime Primary Realtime Clock</Description><StartTime><Timestamp dt:dt="int">0</Timestamp><DateUtc dt:dt="string">2017-05-09T09:02:17Z</DateUtc></StartTime><FrequencyChanges><FrequencyChange><Frequency dt:dt="r8">3312949</Frequency><Timestamp dt:dt="r8">10854516991</Timestamp><Current dt:dt="…	60.004	1	right	-2029745651	2017-09-05	11:02:18	09:02:18	female	481	{LEFTARROW}	49							0	1328822	1328136	{LEFTARROW}	685	1327012	1326670	842	left1,6	2	14	460	mask2	0	1328119	0	1327919	eqm10_NoEyeNmodel1_dir	0	V	gazeCOD	GazeCoDxp	1	400	0	1327619	7	1327519
GazeCoD_1Model_male	12	1	25	<?xml version="1.0"?>\n<Clock xmlns:dt="urn:schemas-microsoft-com:datatypes"><Description dt:dt="string">E-Prime Primary Realtime Clock</Description><StartTime><Timestamp dt:dt="int">0</Timestamp><DateUtc dt:dt="string">2017-05-09T09:02:17Z</DateUtc></StartTime><FrequencyChanges><FrequencyChange><Frequency dt:dt="r8">3312949</Frequency><Timestamp dt:dt="r8">10854516991</Timestamp><Current dt:dt="…	60.004	1	right	-2029745651	2017-09-05	11:02:18	09:02:18	female	482	{RIGHTARROW}	40							0	1330805	1330253	{LEFTARROW}	552	1329127	1328836	791	right6,4	10	14	461	mask10	0	1330236	0	1330036	eqm10_NoEyeNmodel1_dir	0	V	gazeCOD	GazeCoDxp	0	400	0	1329736	9	1329636
GazeCoD_1Model_male	12	1	25	<?xml version="1.0"?>\n<Clock xmlns:dt="urn:schemas-microsoft-com:datatypes"><Description dt:dt="string">E-Prime Primary Realtime Clock</Description><StartTime><Timestamp dt:dt="int">0</Timestamp><DateUtc dt:dt="string">2017-05-09T09:02:17Z</DateUtc></StartTime><FrequencyChanges><FrequencyChange><Frequency dt:dt="r8">3312949</Frequency><Timestamp dt:dt="r8">10854516991</Timestamp><Current dt:dt="…	60.004	1	right	-2029745651	2017-09-05	11:02:18	09:02:18	female	483	{LEFTARROW}	55							0	1332773	1332269	{DOWNARROW}	504	1331147	1330819	828	left6,4	27	14	462	mask27	0	1332253	0	1332053	eqm10_NoEyeNmodel1_dir	90	HV	gazeCOD	GazeCoDxp	0	400	0	1331753	6	1331653
GazeCoD_1Model_male	12	1	25	<?xml version="1.0"?>\n<Clock xmlns:dt="urn:schemas-microsoft-com:datatypes"><Description dt:dt="string">E-Prime Primary Realtime Clock</Description><StartTime><Timestamp dt:dt="int">0</Timestamp><DateUtc dt:dt="string">2017-05-09T09:02:17Z</DateUtc></StartTime><FrequencyChanges><FrequencyChange><Frequency dt:dt="r8">3312949</Frequency><Timestamp dt:dt="r8">10854516991</Timestamp><Current dt:dt="…	60.004	1	right	-2029745651	2017-09-05	11:02:18	09:02:18	female	484	{LEFTARROW}	78							0	1334781	1334186	{DOWNARROW}	595	1333060	1332786	774	left8	17	15	463	mask17	0	1334169	0	1333969	eqm10_NoEyeNmodel1_dir	90	H	gazeCOD	GazeCoDxp	0	400	0	1333669	9	1333569
GazeCoD_1Model_male	12	1	25	<?xml version="1.0"?>\n<Clock xmlns:dt="urn:schemas-microsoft-com:datatypes"><Description dt:dt="string">E-Prime Primary Realtime Clock</Description><StartTime><Timestamp dt:dt="int">0</Timestamp><DateUtc dt:dt="string">2017-05-09T09:02:17Z</DateUtc></StartTime><FrequencyChanges><FrequencyChange><Frequency dt:dt="r8">3312949</Frequency><Timestamp dt:dt="r8">10854516991</Timestamp><Current dt:dt="…	60.004	1	right	-2029745651	2017-09-05	11:02:18	09:02:18	female	485	{RIGHTARROW}	77							0	1336669	1336286	{RIGHTARROW}	383	1335174	1334802	872	right8	11	15	464	mask11	0	1336269	0	1336069	eqm10_NoEyeNmodel1_dir	0	V	gazeCOD	GazeCoDxp	1	400	0	1335769	-5	1335669
GazeCoD_1Model_male	12	1	25	<?xml version="1.0"?>\n<Clock xmlns:dt="urn:schemas-microsoft-com:datatypes"><Description dt:dt="string">E-Prime Primary Realtime Clock</Description><StartTime><Timestamp dt:dt="int">0</Timestamp><DateUtc dt:dt="string">2017-05-09T09:02:17Z</DateUtc></StartTime><FrequencyChanges><FrequencyChange><Frequency dt:dt="r8">3312949</Frequency><Timestamp dt:dt="r8">10854516991</Timestamp><Current dt:dt="…	60.004	1	right	-2029745651	2017-09-05	11:02:18	09:02:18	female	486	{LEFTARROW}	53							0	1338485	1338236	{LEFTARROW}	249	1337113	1336686	927	left4,8	26	15	465	mask26	0	1338219	0	1338019	eqm10_NoEyeNmodel1_dir	90	HV	gazeCOD	GazeCoDxp	1	400	0	1337719	6	1337619
GazeCoD_1Model_male	12	1	25	<?xml version="1.0"?>\n<Clock xmlns:dt="urn:schemas-microsoft-com:datatypes"><Description dt:dt="string">E-Prime Primary Realtime Clock</Description><StartTime><Timestamp dt:dt="int">0</Timestamp><DateUtc dt:dt="string">2017-05-09T09:02:17Z</DateUtc></StartTime><FrequencyChanges><FrequencyChange><Frequency dt:dt="r8">3312949</Frequency><Timestamp dt:dt="r8">10854516991</Timestamp><Current dt:dt="…	60.004	1	right	-2029745651	2017-09-05	11:02:18	09:02:18	female	487	{LEFTARROW}	55							0	1340085	1339919	{LEFTARROW}	166	1338796	1338502	794	left6,4	5	15	466	mask5	0	1339902	0	1339702	eqm10_NoEyeNmodel1_dir	0	V	gazeCOD	GazeCoDxp	1	400	0	1339402	6	1339302
GazeCoD_1Model_male	12	1	25	<?xml version="1.0"?>\n<Clock xmlns:dt="urn:schemas-microsoft-com:datatypes"><Description dt:dt="string">E-Prime Primary Realtime Clock</Description><StartTime><Timestamp dt:dt="int">0</Timestamp><DateUtc dt:dt="string">2017-05-09T09:02:17Z</DateUtc></StartTime><FrequencyChanges><FrequencyChange><Frequency dt:dt="r8">3312949</Frequency><Timestamp dt:dt="r8">10854516991</Timestamp><Current dt:dt="…	60.004	1	right	-2029745651	2017-09-05	11:02:18	09:02:18	female	488	{RIGHTARROW}	44							0	1341709	1341585	{DOWNARROW}	124	1340471	1340102	869	right3,2	30	15	467	mask30	0	1341569	0	1341369	eqm10_NoEyeNmodel1_dir	90	HV	gazeCOD	GazeCoDxp	0	400	0	1341069	-2	1340969
GazeCoD_1Model_male	12	1	25	<?xml version="1.0"?>\n<Clock xmlns:dt="urn:schemas-microsoft-com:datatypes"><Description dt:dt="string">E-Prime Primary Realtime Clock</Description><StartTime><Timestamp dt:dt="int">0</Timestamp><DateUtc dt:dt="string">2017-05-09T09:02:17Z</DateUtc></StartTime><FrequencyChanges><FrequencyChange><Frequency dt:dt="r8">3312949</Frequency><Timestamp dt:dt="r8">10854516991</Timestamp><Current dt:dt="…	60.004	1	right	-2029745651	2017-09-05	11:02:18	09:02:18	female	489	{RIGHTARROW}	44							0	1343405	1343202	{DOWNARROW}	203	1342083	1341719	864	right3,2	19	15	468	mask19	0	1343185	0	1342985	eqm10_NoEyeNmodel1_dir	90	H	gazeCOD	GazeCoDxp	0	400	0	1342685	2	1342585
GazeCoD_1Model_male	12	1	25	<?xml version="1.0"?>\n<Clock xmlns:dt="urn:schemas-microsoft-com:datatypes"><Description dt:dt="string">E-Prime Primary Realtime Clock</Description><StartTime><Timestamp dt:dt="int">0</Timestamp><DateUtc dt:dt="string">2017-05-09T09:02:17Z</DateUtc></StartTime><FrequencyChanges><FrequencyChange><Frequency dt:dt="r8">3312949</Frequency><Timestamp dt:dt="r8">10854516991</Timestamp><Current dt:dt="…	60.004	1	right	-2029745651	2017-09-05	11:02:18	09:02:18	female	490	{DOWNARROW}	79							0	1345045	1344852	{DOWNARROW}	193	1343730	1343419	811	DG0	12	15	469	mask12	0	1344835	0	1344635	eqm10_NoEyeNmodel1_dir	90	H	gazeCOD	GazeCoDxp	1	400	0	1344335	5	1344235
GazeCoD_1Model_male	12	1	25	<?xml version="1.0"?>\n<Clock xmlns:dt="urn:schemas-microsoft-com:datatypes"><Description dt:dt="string">E-Prime Primary Realtime Clock</Description><StartTime><Timestamp dt:dt="int">0</Timestamp><DateUtc dt:dt="string">2017-05-09T09:02:17Z</DateUtc></StartTime><FrequencyChanges><FrequencyChange><Frequency dt:dt="r8">3312949</Frequency><Timestamp dt:dt="r8">10854516991</Timestamp><Current dt:dt="…	60.004	1	right	-2029745651	2017-09-05	11:02:18	09:02:18	female	491	{LEFTARROW}	53							0	1346629	1346468	{DOWNARROW}	160	1345353	1345068	785	left4,8	15	15	470	mask15	0	1346452	0	1346252	eqm10_NoEyeNmodel1_dir	90	H	gazeCOD	GazeCoDxp	0	400	0	1345952	-1	1345852
GazeCoD_1Model_male	12	1	25	<?xml version="1.0"?>\n<Clock xmlns:dt="urn:schemas-microsoft-com:datatypes"><Description dt:dt="string">E-Prime Primary Realtime Clock</Description><StartTime><Timestamp dt:dt="int">0</Timestamp><DateUtc dt:dt="string">2017-05-09T09:02:17Z</DateUtc></StartTime><FrequencyChanges><FrequencyChange><Frequency dt:dt="r8">3312949</Frequency><Timestamp dt:dt="r8">10854516991</Timestamp><Current dt:dt="…	60.004	1	right	-2029745651	2017-09-05	11:02:18	09:02:18	female	492	{RIGHTARROW}	40							0	1348428	1348035	{RIGHTARROW}	393	1346914	1346652	762	right6,4	32	15	471	mask32	0	1348018	0	1347818	eqm10_NoEyeNmodel1_dir	90	HV	gazeCOD	GazeCoDxp	1	400	0	1347518	4	1347418
GazeCoD_1Model_male	12	1	25	<?xml version="1.0"?>\n<Clock xmlns:dt="urn:schemas-microsoft-com:datatypes"><Description dt:dt="string">E-Prime Primary Realtime Clock</Description><StartTime><Timestamp dt:dt="int">0</Timestamp><DateUtc dt:dt="string">2017-05-09T09:02:17Z</DateUtc></StartTime><FrequencyChanges><FrequencyChange><Frequency dt:dt="r8">3312949</Frequency><Timestamp dt:dt="r8">10854516991</Timestamp><Current dt:dt="…	60.004	1	right	-2029745651	2017-09-05	11:02:18	09:02:18	female	493	{RIGHTARROW}	42							0	1350324	1349935	{DOWNARROW}	389	1348812	1348452	860	right4,8	9	15	472	mask9	0	1349918	0	1349718	eqm10_NoEyeNmodel1_dir	0	V	gazeCOD	GazeCoDxp	0	400	0	1349418	6	1349318
GazeCoD_1Model_male	12	1	25	<?xml version="1.0"?>\n<Clock xmlns:dt="urn:schemas-microsoft-com:datatypes"><Description dt:dt="string">E-Prime Primary Realtime Clock</Description><StartTime><Timestamp dt:dt="int">0</Timestamp><DateUtc dt:dt="string">2017-05-09T09:02:17Z</DateUtc></StartTime><FrequencyChanges><FrequencyChange><Frequency dt:dt="r8">3312949</Frequency><Timestamp dt:dt="r8">10854516991</Timestamp><Current dt:dt="…	60.004	1	right	-2029745651	2017-09-05	11:02:18	09:02:18	female	494	{RIGHTARROW}	40							0	1352196	1351785	{RIGHTARROW}	411	1350660	1350335	825	right6,4	21	15	473	mask21	0	1351768	0	1351568	eqm10_NoEyeNmodel1_dir	90	H	gazeCOD	GazeCoDxp	1	400	0	1351268	8	1351168
GazeCoD_1Model_male	12	1	25	<?xml version="1.0"?>\n<Clock xmlns:dt="urn:schemas-microsoft-com:datatypes"><Description dt:dt="string">E-Prime Primary Realtime Clock</Description><StartTime><Timestamp dt:dt="int">0</Timestamp><DateUtc dt:dt="string">2017-05-09T09:02:17Z</DateUtc></StartTime><FrequencyChanges><FrequencyChange><Frequency dt:dt="r8">3312949</Frequency><Timestamp dt:dt="r8">10854516991</Timestamp><Current dt:dt="…	60.004	1	right	-2029745651	2017-09-05	11:02:18	09:02:18	female	495	{RIGHTARROW}	42							0	1353988	1353618	{DOWNARROW}	370	1352496	1352218	778	right4,8	31	15	474	mask31	0	1353601	0	1353401	eqm10_NoEyeNmodel1_dir	90	HV	gazeCOD	GazeCoDxp	0	400	0	1353101	5	1353001
GazeCoD_1Model_male	12	1	25	<?xml version="1.0"?>\n<Clock xmlns:dt="urn:schemas-microsoft-com:datatypes"><Description dt:dt="string">E-Prime Primary Realtime Clock</Description><StartTime><Timestamp dt:dt="int">0</Timestamp><DateUtc dt:dt="string">2017-05-09T09:02:17Z</DateUtc></StartTime><FrequencyChanges><FrequencyChange><Frequency dt:dt="r8">3312949</Frequency><Timestamp dt:dt="r8">10854516991</Timestamp><Current dt:dt="…	60.004	1	right	-2029745651	2017-09-05	11:02:18	09:02:18	female	496	{RIGHTARROW}	46							0	1355812	1355551	{DOWNARROW}	261	1354437	1354001	936	right1,6	18	15	475	mask18	0	1355535	0	1355335	eqm10_NoEyeNmodel1_dir	90	H	gazeCOD	GazeCoDxp	0	400	0	1355035	-2	1354935
GazeCoD_1Model_male	12	1	25	<?xml version="1.0"?>\n<Clock xmlns:dt="urn:schemas-microsoft-com:datatypes"><Description dt:dt="string">E-Prime Primary Realtime Clock</Description><StartTime><Timestamp dt:dt="int">0</Timestamp><DateUtc dt:dt="string">2017-05-09T09:02:17Z</DateUtc></StartTime><FrequencyChanges><FrequencyChange><Frequency dt:dt="r8">3312949</Frequency><Timestamp dt:dt="r8">10854516991</Timestamp><Current dt:dt="…	60.004	1	right	-2029745651	2017-09-05	11:02:18	09:02:18	female	497	{LEFTARROW}	51							0	1357428	1357284	{DOWNARROW}	144	1356158	1355835	823	left3,2	25	15	476	mask25	0	1357268	0	1357068	eqm10_NoEyeNmodel1_dir	90	HV	gazeCOD	GazeCoDxp	0	400	0	1356768	10	1356668
GazeCoD_1Model_male	12	1	25	<?xml version="1.0"?>\n<Clock xmlns:dt="urn:schemas-microsoft-com:datatypes"><Description dt:dt="string">E-Prime Primary Realtime Clock</Description><StartTime><Timestamp dt:dt="int">0</Timestamp><DateUtc dt:dt="string">2017-05-09T09:02:17Z</DateUtc></StartTime><FrequencyChanges><FrequencyChange><Frequency dt:dt="r8">3312949</Frequency><Timestamp dt:dt="r8">10854516991</Timestamp><Current dt:dt="…	60.004	1	right	-2029745651	2017-09-05	11:02:18	09:02:18	female	498	{LEFTARROW}	51							0	1359196	1359034	{DOWNARROW}	162	1357918	1357451	967	left3,2	14	15	477	mask14	0	1359018	0	1358818	eqm10_NoEyeNmodel1_dir	90	H	gazeCOD	GazeCoDxp	0	400	0	1358518	0	1358418
GazeCoD_1Model_male	12	1	25	<?xml version="1.0"?>\n<Clock xmlns:dt="urn:schemas-microsoft-com:datatypes"><Description dt:dt="string">E-Prime Primary Realtime Clock</Description><StartTime><Timestamp dt:dt="int">0</Timestamp><DateUtc dt:dt="string">2017-05-09T09:02:17Z</DateUtc></StartTime><FrequencyChanges><FrequencyChange><Frequency dt:dt="r8">3312949</Frequency><Timestamp dt:dt="r8">10854516991</Timestamp><Current dt:dt="…	60.004	1	right	-2029745651	2017-09-05	11:02:18	09:02:18	female	499	{RIGHTARROW}	77							0	1361268	1360784	{DOWNARROW}	484	1359671	1359218	953	right8	33	15	478	mask33	0	1360768	0	1360568	eqm10_NoEyeNmodel1_dir	90	HV	gazeCOD	GazeCoDxp	0	400	0	1360268	-3	1360168
GazeCoD_1Model_male	12	1	25	<?xml version="1.0"?>\n<Clock xmlns:dt="urn:schemas-microsoft-com:datatypes"><Description dt:dt="string">E-Prime Primary Realtime Clock</Description><StartTime><Timestamp dt:dt="int">0</Timestamp><DateUtc dt:dt="string">2017-05-09T09:02:17Z</DateUtc></StartTime><FrequencyChanges><FrequencyChange><Frequency dt:dt="r8">3312949</Frequency><Timestamp dt:dt="r8">10854516991</Timestamp><Current dt:dt="…	60.004	1	right	-2029745651	2017-09-05	11:02:18	09:02:18	female	500	{LEFTARROW}	53							0	1362868	1362668	{LEFTARROW}	200	1361548	1361284	764	left4,8	4	15	479	mask4	0	1362651	0	1362451	eqm10_NoEyeNmodel1_dir	0	V	gazeCOD	GazeCoDxp	1	400	0	1362151	3	1362051
GazeCoD_1Model_male	12	1	25	<?xml version="1.0"?>\n<Clock xmlns:dt="urn:schemas-microsoft-com:datatypes"><Description dt:dt="string">E-Prime Primary Realtime Clock</Description><StartTime><Timestamp dt:dt="int">0</Timestamp><DateUtc dt:dt="string">2017-05-09T09:02:17Z</DateUtc></StartTime><FrequencyChanges><FrequencyChange><Frequency dt:dt="r8">3312949</Frequency><Timestamp dt:dt="r8">10854516991</Timestamp><Current dt:dt="…	60.004	1	right	-2029745651	2017-09-05	11:02:18	09:02:18	female	501	{LEFTARROW}	49							0	1364940	1364451	{LEFTARROW}	488	1363334	1362884	950	left1,6	2	15	480	mask2	0	1364434	0	1364234	eqm10_NoEyeNmodel1_dir	0	V	gazeCOD	GazeCoDxp	1	400	0	1363934	0	1363834
GazeCoD_1Model_male	12	1	25	<?xml version="1.0"?>\n<Clock xmlns:dt="urn:schemas-microsoft-com:datatypes"><Description dt:dt="string">E-Prime Primary Realtime Clock</Description><StartTime><Timestamp dt:dt="int">0</Timestamp><DateUtc dt:dt="string">2017-05-09T09:02:17Z</DateUtc></StartTime><FrequencyChanges><FrequencyChange><Frequency dt:dt="r8">3312949</Frequency><Timestamp dt:dt="r8">10854516991</Timestamp><Current dt:dt="…	60.004	1	right	-2029745651	2017-09-05	11:02:18	09:02:18	female	502	{LEFTARROW}	51							0	1366827	1366451	{LEFTARROW}	376	1365339	1364951	888	left3,2	3	15	481	mask3	0	1366434	0	1366234	eqm10_NoEyeNmodel1_dir	0	V	gazeCOD	GazeCoDxp	1	400	0	1365934	-5	1365834
GazeCoD_1Model_male	12	1	25	<?xml version="1.0"?>\n<Clock xmlns:dt="urn:schemas-microsoft-com:datatypes"><Description dt:dt="string">E-Prime Primary Realtime Clock</Description><StartTime><Timestamp dt:dt="int">0</Timestamp><DateUtc dt:dt="string">2017-05-09T09:02:17Z</DateUtc></StartTime><FrequencyChanges><FrequencyChange><Frequency dt:dt="r8">3312949</Frequency><Timestamp dt:dt="r8">10854516991</Timestamp><Current dt:dt="…	60.004	1	right	-2029745651	2017-09-05	11:02:18	09:02:18	female	503	{RIGHTARROW}	42							0	1368971	1368384	{RIGHTARROW}	587	1367259	1366851	908	right4,8	20	15	482	mask20	0	1368367	0	1368167	eqm10_NoEyeNmodel1_dir	90	H	gazeCOD	GazeCoDxp	1	400	0	1367867	8	1367767
GazeCoD_1Model_male	12	1	25	<?xml version="1.0"?>\n<Clock xmlns:dt="urn:schemas-microsoft-com:datatypes"><Description dt:dt="string">E-Prime Primary Realtime Clock</Description><StartTime><Timestamp dt:dt="int">0</Timestamp><DateUtc dt:dt="string">2017-05-09T09:02:17Z</DateUtc></StartTime><FrequencyChanges><FrequencyChange><Frequency dt:dt="r8">3312949</Frequency><Timestamp dt:dt="r8">10854516991</Timestamp><Current dt:dt="…	60.004	1	right	-2029745651	2017-09-05	11:02:18	09:02:18	female	504	{RIGHTARROW}	44							0	1371267	1370417	{RIGHTARROW}	850	1369304	1368984	820	right3,2	8	15	483	mask8	0	1370400	0	1370200	eqm10_NoEyeNmodel1_dir	0	V	gazeCOD	GazeCoDxp	1	400	0	1369900	-4	1369800
GazeCoD_1Model_male	12	1	25	<?xml version="1.0"?>\n<Clock xmlns:dt="urn:schemas-microsoft-com:datatypes"><Description dt:dt="string">E-Prime Primary Realtime Clock</Description><StartTime><Timestamp dt:dt="int">0</Timestamp><DateUtc dt:dt="string">2017-05-09T09:02:17Z</DateUtc></StartTime><FrequencyChanges><FrequencyChange><Frequency dt:dt="r8">3312949</Frequency><Timestamp dt:dt="r8">10854516991</Timestamp><Current dt:dt="…	60.004	1	right	-2029745651	2017-09-05	11:02:18	09:02:18	female	505	{RIGHTARROW}	40							0	1373091	1372784	{DOWNARROW}	307	1371667	1371284	883	right6,4	10	15	484	mask10	0	1372767	0	1372567	eqm10_NoEyeNmodel1_dir	0	V	gazeCOD	GazeCoDxp	0	400	0	1372267	0	1372167
GazeCoD_1Model_male	12	1	25	<?xml version="1.0"?>\n<Clock xmlns:dt="urn:schemas-microsoft-com:datatypes"><Description dt:dt="string">E-Prime Primary Realtime Clock</Description><StartTime><Timestamp dt:dt="int">0</Timestamp><DateUtc dt:dt="string">2017-05-09T09:02:17Z</DateUtc></StartTime><FrequencyChanges><FrequencyChange><Frequency dt:dt="r8">3312949</Frequency><Timestamp dt:dt="r8">10854516991</Timestamp><Current dt:dt="…	60.004	1	right	-2029745651	2017-09-05	11:02:18	09:02:18	female	506	{RIGHTARROW}	46							0	1374763	1374650	{DOWNARROW}	113	1373533	1373100	933	right1,6	7	15	485	mask7	0	1374634	0	1374434	eqm10_NoEyeNmodel1_dir	0	V	gazeCOD	GazeCoDxp	0	400	0	1374134	1	1374034
GazeCoD_1Model_male	12	1	25	<?xml version="1.0"?>\n<Clock xmlns:dt="urn:schemas-microsoft-com:datatypes"><Description dt:dt="string">E-Prime Primary Realtime Clock</Description><StartTime><Timestamp dt:dt="int">0</Timestamp><DateUtc dt:dt="string">2017-05-09T09:02:17Z</DateUtc></StartTime><FrequencyChanges><FrequencyChange><Frequency dt:dt="r8">3312949</Frequency><Timestamp dt:dt="r8">10854516991</Timestamp><Current dt:dt="…	60.004	1	right	-2029745651	2017-09-05	11:02:18	09:02:18	female	507	{LEFTARROW}	49							0	1376459	1376250	{DOWNARROW}	209	1375132	1374784	848	left1,6	13	15	486	mask13	0	1376233	0	1376033	eqm10_NoEyeNmodel1_dir	90	H	gazeCOD	GazeCoDxp	0	400	0	1375733	1	1375633
GazeCoD_1Model_male	12	1	25	<?xml version="1.0"?>\n<Clock xmlns:dt="urn:schemas-microsoft-com:datatypes"><Description dt:dt="string">E-Prime Primary Realtime Clock</Description><StartTime><Timestamp dt:dt="int">0</Timestamp><DateUtc dt:dt="string">2017-05-09T09:02:17Z</DateUtc></StartTime><FrequencyChanges><FrequencyChange><Frequency dt:dt="r8">3312949</Frequency><Timestamp dt:dt="r8">10854516991</Timestamp><Current dt:dt="…	60.004	1	right	-2029745651	2017-09-05	11:02:18	09:02:18	female	508	{DOWNARROW}	79							0	1378347	1378083	{DOWNARROW}	264	1376968	1376483	985	DG0	23	15	487	mask23	0	1378067	0	1377867	eqm10_NoEyeNmodel1_dir	90	HV	gazeCOD	GazeCoDxp	1	400	0	1377567	-1	1377467
GazeCoD_1Model_male	12	1	25	<?xml version="1.0"?>\n<Clock xmlns:dt="urn:schemas-microsoft-com:datatypes"><Description dt:dt="string">E-Prime Primary Realtime Clock</Description><StartTime><Timestamp dt:dt="int">0</Timestamp><DateUtc dt:dt="string">2017-05-09T09:02:17Z</DateUtc></StartTime><FrequencyChanges><FrequencyChange><Frequency dt:dt="r8">3312949</Frequency><Timestamp dt:dt="r8">10854516991</Timestamp><Current dt:dt="…	60.004	1	right	-2029745651	2017-09-05	11:02:18	09:02:18	female	509	{LEFTARROW}	49							0	1379931	1379883	{LEFTARROW}	48	1378758	1378367	891	left1,6	24	15	488	mask24	0	1379867	0	1379667	eqm10_NoEyeNmodel1_dir	90	HV	gazeCOD	GazeCoDxp	1	400	0	1379367	9	1379267
GazeCoD_1Model_male	12	1	25	<?xml version="1.0"?>\n<Clock xmlns:dt="urn:schemas-microsoft-com:datatypes"><Description dt:dt="string">E-Prime Primary Realtime Clock</Description><StartTime><Timestamp dt:dt="int">0</Timestamp><DateUtc dt:dt="string">2017-05-09T09:02:17Z</DateUtc></StartTime><FrequencyChanges><FrequencyChange><Frequency dt:dt="r8">3312949</Frequency><Timestamp dt:dt="r8">10854516991</Timestamp><Current dt:dt="…	60.004	1	right	-2029745651	2017-09-05	11:02:18	09:02:18	female	510	{LEFTARROW}	55							0	1381739	1381483	{DOWNARROW}	256	1380367	1379950	917	left6,4	16	15	489	mask16	0	1381466	0	1381266	eqm10_NoEyeNmodel1_dir	90	H	gazeCOD	GazeCoDxp	0	400	0	1380966	-1	1380866
GazeCoD_1Model_male	12	1	25	<?xml version="1.0"?>\n<Clock xmlns:dt="urn:schemas-microsoft-com:datatypes"><Description dt:dt="string">E-Prime Primary Realtime Clock</Description><StartTime><Timestamp dt:dt="int">0</Timestamp><DateUtc dt:dt="string">2017-05-09T09:02:17Z</DateUtc></StartTime><FrequencyChanges><FrequencyChange><Frequency dt:dt="r8">3312949</Frequency><Timestamp dt:dt="r8">10854516991</Timestamp><Current dt:dt="…	60.004	1	right	-2029745651	2017-09-05	11:02:18	09:02:18	female	511	{LEFTARROW}	78							0	1385330	1383350	{LEFTARROW}	1980	1382236	1381750	986	left8	28	15	490	mask28	0	1383333	0	1383133	eqm10_NoEyeNmodel1_dir	90	HV	gazeCOD	GazeCoDxp	1	400	0	1382833	-3	1382733
GazeCoD_1Model_male	12	1	25	<?xml version="1.0"?>\n<Clock xmlns:dt="urn:schemas-microsoft-com:datatypes"><Description dt:dt="string">E-Prime Primary Realtime Clock</Description><StartTime><Timestamp dt:dt="int">0</Timestamp><DateUtc dt:dt="string">2017-05-09T09:02:17Z</DateUtc></StartTime><FrequencyChanges><FrequencyChange><Frequency dt:dt="r8">3312949</Frequency><Timestamp dt:dt="r8">10854516991</Timestamp><Current dt:dt="…	60.004	1	right	-2029745651	2017-09-05	11:02:18	09:02:18	female	512	{LEFTARROW}	78							0	1387242	1386933	{LEFTARROW}	309	1385807	1385350	957	left8	6	15	491	mask6	0	1386916	0	1386716	eqm10_NoEyeNmodel1_dir	0	V	gazeCOD	GazeCoDxp	1	400	0	1386416	9	1386316
GazeCoD_1Model_male	12	1	25	<?xml version="1.0"?>\n<Clock xmlns:dt="urn:schemas-microsoft-com:datatypes"><Description dt:dt="string">E-Prime Primary Realtime Clock</Description><StartTime><Timestamp dt:dt="int">0</Timestamp><DateUtc dt:dt="string">2017-05-09T09:02:17Z</DateUtc></StartTime><FrequencyChanges><FrequencyChange><Frequency dt:dt="r8">3312949</Frequency><Timestamp dt:dt="r8">10854516991</Timestamp><Current dt:dt="…	60.004	1	right	-2029745651	2017-09-05	11:02:18	09:02:18	female	513	{RIGHTARROW}	77							0	1389026	1388766	{RIGHTARROW}	260	1387641	1387266	875	right8	22	15	492	mask22	0	1388749	0	1388549	eqm10_NoEyeNmodel1_dir	90	H	gazeCOD	GazeCoDxp	1	400	0	1388249	8	1388149
GazeCoD_1Model_male	12	1	25	<?xml version="1.0"?>\n<Clock xmlns:dt="urn:schemas-microsoft-com:datatypes"><Description dt:dt="string">E-Prime Primary Realtime Clock</Description><StartTime><Timestamp dt:dt="int">0</Timestamp><DateUtc dt:dt="string">2017-05-09T09:02:17Z</DateUtc></StartTime><FrequencyChanges><FrequencyChange><Frequency dt:dt="r8">3312949</Frequency><Timestamp dt:dt="r8">10854516991</Timestamp><Current dt:dt="…	60.004	1	right	-2029745651	2017-09-05	11:02:18	09:02:18	female	514	{RIGHTARROW}	46							0	1390738	1390583	{DOWNARROW}	155	1389464	1389049	915	right1,6	29	15	493	mask29	0	1390566	0	1390366	eqm10_NoEyeNmodel1_dir	90	HV	gazeCOD	GazeCoDxp	0	400	0	1390066	2	1389966
GazeCoD_1Model_male	12	1	25	<?xml version="1.0"?>\n<Clock xmlns:dt="urn:schemas-microsoft-com:datatypes"><Description dt:dt="string">E-Prime Primary Realtime Clock</Description><StartTime><Timestamp dt:dt="int">0</Timestamp><DateUtc dt:dt="string">2017-05-09T09:02:17Z</DateUtc></StartTime><FrequencyChanges><FrequencyChange><Frequency dt:dt="r8">3312949</Frequency><Timestamp dt:dt="r8">10854516991</Timestamp><Current dt:dt="…	60.004	1	right	-2029745651	2017-09-05	11:02:18	09:02:18	female	515	{DOWNARROW}	79							0	1392818	1392233	{DOWNARROW}	585	1391120	1390749	871	DG0	1	15	494	mask1	0	1392216	0	1392016	eqm10_NoEyeNmodel1_dir	0	V	gazeCOD	GazeCoDxp	1	400	0	1391716	-4	1391616
GazeCoD_1Model_male	12	1	25	<?xml version="1.0"?>\n<Clock xmlns:dt="urn:schemas-microsoft-com:datatypes"><Description dt:dt="string">E-Prime Primary Realtime Clock</Description><StartTime><Timestamp dt:dt="int">0</Timestamp><DateUtc dt:dt="string">2017-05-09T09:02:17Z</DateUtc></StartTime><FrequencyChanges><FrequencyChange><Frequency dt:dt="r8">3312949</Frequency><Timestamp dt:dt="r8">10854516991</Timestamp><Current dt:dt="…	60.004	1	right	-2029745651	2017-09-05	11:02:18	09:02:18	female	516	{LEFTARROW}	55							0	1394602	1394366	{LEFTARROW}	236	1393254	1392832	922	left6,4	27	15	495	mask27	0	1394349	0	1394149	eqm10_NoEyeNmodel1_dir	90	HV	gazeCOD	GazeCoDxp	1	400	0	1393849	-5	1393749
GazeCoD_1Model_male	12	1	25	<?xml version="1.0"?>\n<Clock xmlns:dt="urn:schemas-microsoft-com:datatypes"><Description dt:dt="string">E-Prime Primary Realtime Clock</Description><StartTime><Timestamp dt:dt="int">0</Timestamp><DateUtc dt:dt="string">2017-05-09T09:02:17Z</DateUtc></StartTime><FrequencyChanges><FrequencyChange><Frequency dt:dt="r8">3312949</Frequency><Timestamp dt:dt="r8">10854516991</Timestamp><Current dt:dt="…	60.004	1	right	-2029745651	2017-09-05	11:02:18	09:02:18	female	517	{LEFTARROW}	49							0	1400690	1398865	{LEFTARROW}	1824	1397752	1397299	953	left1,6	24	16	496	mask24	0	1398849	0	1398649	eqm10_NoEyeNmodel1_dir	90	HV	gazeCOD	GazeCoDxp	1	400	0	1398349	-3	1398249
GazeCoD_1Model_male	12	1	25	<?xml version="1.0"?>\n<Clock xmlns:dt="urn:schemas-microsoft-com:datatypes"><Description dt:dt="string">E-Prime Primary Realtime Clock</Description><StartTime><Timestamp dt:dt="int">0</Timestamp><DateUtc dt:dt="string">2017-05-09T09:02:17Z</DateUtc></StartTime><FrequencyChanges><FrequencyChange><Frequency dt:dt="r8">3312949</Frequency><Timestamp dt:dt="r8">10854516991</Timestamp><Current dt:dt="…	60.004	1	right	-2029745651	2017-09-05	11:02:18	09:02:18	female	518	{LEFTARROW}	51							0	1402281	1402165	{LEFTARROW}	116	1401052	1400699	853	left3,2	14	16	497	mask14	0	1402149	0	1401949	eqm10_NoEyeNmodel1_dir	90	H	gazeCOD	GazeCoDxp	1	400	0	1401649	-3	1401549
GazeCoD_1Model_male	12	1	25	<?xml version="1.0"?>\n<Clock xmlns:dt="urn:schemas-microsoft-com:datatypes"><Description dt:dt="string">E-Prime Primary Realtime Clock</Description><StartTime><Timestamp dt:dt="int">0</Timestamp><DateUtc dt:dt="string">2017-05-09T09:02:17Z</DateUtc></StartTime><FrequencyChanges><FrequencyChange><Frequency dt:dt="r8">3312949</Frequency><Timestamp dt:dt="r8">10854516991</Timestamp><Current dt:dt="…	60.004	1	right	-2029745651	2017-09-05	11:02:18	09:02:18	female	519	{DOWNARROW}	79							0	1404113	1403765	{LEFTARROW}	348	1402650	1402299	851	DG0	23	16	498	mask23	0	1403749	0	1403549	eqm10_NoEyeNmodel1_dir	90	HV	gazeCOD	GazeCoDxp	0	400	0	1403249	-1	1403149
GazeCoD_1Model_male	12	1	25	<?xml version="1.0"?>\n<Clock xmlns:dt="urn:schemas-microsoft-com:datatypes"><Description dt:dt="string">E-Prime Primary Realtime Clock</Description><StartTime><Timestamp dt:dt="int">0</Timestamp><DateUtc dt:dt="string">2017-05-09T09:02:17Z</DateUtc></StartTime><FrequencyChanges><FrequencyChange><Frequency dt:dt="r8">3312949</Frequency><Timestamp dt:dt="r8">10854516991</Timestamp><Current dt:dt="…	60.004	1	right	-2029745651	2017-09-05	11:02:18	09:02:18	female	520	{LEFTARROW}	78							0	1406321	1405665	{LEFTARROW}	656	1404549	1404132	917	left8	6	16	499	mask6	0	1405648	0	1405448	eqm10_NoEyeNmodel1_dir	0	V	gazeCOD	GazeCoDxp	1	400	0	1405148	-1	1405048
GazeCoD_1Model_male	12	1	25	<?xml version="1.0"?>\n<Clock xmlns:dt="urn:schemas-microsoft-com:datatypes"><Description dt:dt="string">E-Prime Primary Realtime Clock</Description><StartTime><Timestamp dt:dt="int">0</Timestamp><DateUtc dt:dt="string">2017-05-09T09:02:17Z</DateUtc></StartTime><FrequencyChanges><FrequencyChange><Frequency dt:dt="r8">3312949</Frequency><Timestamp dt:dt="r8">10854516991</Timestamp><Current dt:dt="…	60.004	1	right	-2029745651	2017-09-05	11:02:18	09:02:18	female	521	{DOWNARROW}	79							0	1407881	1407765	{DOWNARROW}	116	1406651	1406332	819	DG0	12	16	500	mask12	0	1407748	0	1407548	eqm10_NoEyeNmodel1_dir	90	H	gazeCOD	GazeCoDxp	1	400	0	1407248	-3	1407148
GazeCoD_1Model_male	12	1	25	<?xml version="1.0"?>\n<Clock xmlns:dt="urn:schemas-microsoft-com:datatypes"><Description dt:dt="string">E-Prime Primary Realtime Clock</Description><StartTime><Timestamp dt:dt="int">0</Timestamp><DateUtc dt:dt="string">2017-05-09T09:02:17Z</DateUtc></StartTime><FrequencyChanges><FrequencyChange><Frequency dt:dt="r8">3312949</Frequency><Timestamp dt:dt="r8">10854516991</Timestamp><Current dt:dt="…	60.004	1	right	-2029745651	2017-09-05	11:02:18	09:02:18	female	522	{RIGHTARROW}	44							0	1410289	1409515	{DOWNARROW}	774	1408396	1407898	998	right3,2	8	16	501	mask8	0	1409498	0	1409298	eqm10_NoEyeNmodel1_dir	0	V	gazeCOD	GazeCoDxp	0	400	0	1408998	2	1408898
GazeCoD_1Model_male	12	1	25	<?xml version="1.0"?>\n<Clock xmlns:dt="urn:schemas-microsoft-com:datatypes"><Description dt:dt="string">E-Prime Primary Realtime Clock</Description><StartTime><Timestamp dt:dt="int">0</Timestamp><DateUtc dt:dt="string">2017-05-09T09:02:17Z</DateUtc></StartTime><FrequencyChanges><FrequencyChange><Frequency dt:dt="r8">3312949</Frequency><Timestamp dt:dt="r8">10854516991</Timestamp><Current dt:dt="…	60.004	1	right	-2029745651	2017-09-05	11:02:18	09:02:18	female	523	{RIGHTARROW}	42							0	1411825	1411665	{DOWNARROW}	160	1410554	1410298	756	right4,8	20	16	502	mask20	0	1411648	-1	1411448	eqm10_NoEyeNmodel1_dir	90	H	gazeCOD	GazeCoDxp	0	400	0	1411149	-5	1411049
GazeCoD_1Model_male	12	1	25	<?xml version="1.0"?>\n<Clock xmlns:dt="urn:schemas-microsoft-com:datatypes"><Description dt:dt="string">E-Prime Primary Realtime Clock</Description><StartTime><Timestamp dt:dt="int">0</Timestamp><DateUtc dt:dt="string">2017-05-09T09:02:17Z</DateUtc></StartTime><FrequencyChanges><FrequencyChange><Frequency dt:dt="r8">3312949</Frequency><Timestamp dt:dt="r8">10854516991</Timestamp><Current dt:dt="…	60.004	1	right	-2029745651	2017-09-05	11:02:18	09:02:18	female	524	{DOWNARROW}	79							0	1414769	1413448	{DOWNARROW}	1321	1412329	1411848	981	DG0	1	16	503	mask1	0	1413431	0	1413231	eqm10_NoEyeNmodel1_dir	0	V	gazeCOD	GazeCoDxp	1	400	0	1412931	2	1412831
GazeCoD_1Model_male	12	1	25	<?xml version="1.0"?>\n<Clock xmlns:dt="urn:schemas-microsoft-com:datatypes"><Description dt:dt="string">E-Prime Primary Realtime Clock</Description><StartTime><Timestamp dt:dt="int">0</Timestamp><DateUtc dt:dt="string">2017-05-09T09:02:17Z</DateUtc></StartTime><FrequencyChanges><FrequencyChange><Frequency dt:dt="r8">3312949</Frequency><Timestamp dt:dt="r8">10854516991</Timestamp><Current dt:dt="…	60.004	1	right	-2029745651	2017-09-05	11:02:18	09:02:18	female	525	{LEFTARROW}	55							0	1416585	1416398	{LEFTARROW}	187	1415280	1414781	999	left6,4	16	16	504	mask16	0	1416381	0	1416181	eqm10_NoEyeNmodel1_dir	90	H	gazeCOD	GazeCoDxp	1	400	0	1415881	1	1415781
GazeCoD_1Model_male	12	1	25	<?xml version="1.0"?>\n<Clock xmlns:dt="urn:schemas-microsoft-com:datatypes"><Description dt:dt="string">E-Prime Primary Realtime Clock</Description><StartTime><Timestamp dt:dt="int">0</Timestamp><DateUtc dt:dt="string">2017-05-09T09:02:17Z</DateUtc></StartTime><FrequencyChanges><FrequencyChange><Frequency dt:dt="r8">3312949</Frequency><Timestamp dt:dt="r8">10854516991</Timestamp><Current dt:dt="…	60.004	1	right	-2029745651	2017-09-05	11:02:18	09:02:18	female	526	{LEFTARROW}	49							0	1418896	1418214	{DOWNARROW}	682	1417092	1416598	994	left1,6	2	16	505	mask2	0	1418198	0	1417998	eqm10_NoEyeNmodel1_dir	0	V	gazeCOD	GazeCoDxp	0	400	0	1417698	6	1417598
GazeCoD_1Model_male	12	1	25	<?xml version="1.0"?>\n<Clock xmlns:dt="urn:schemas-microsoft-com:datatypes"><Description dt:dt="string">E-Prime Primary Realtime Clock</Description><StartTime><Timestamp dt:dt="int">0</Timestamp><DateUtc dt:dt="string">2017-05-09T09:02:17Z</DateUtc></StartTime><FrequencyChanges><FrequencyChange><Frequency dt:dt="r8">3312949</Frequency><Timestamp dt:dt="r8">10854516991</Timestamp><Current dt:dt="…	60.004	1	right	-2029745651	2017-09-05	11:02:18	09:02:18	female	527	{LEFTARROW}	55							0	1421344	1420481	{RIGHTARROW}	863	1419355	1418914	941	left6,4	5	16	506	mask5	0	1420464	0	1420264	eqm10_NoEyeNmodel1_dir	0	V	gazeCOD	GazeCoDxp	0	400	0	1419964	9	1419864
GazeCoD_1Model_male	12	1	25	<?xml version="1.0"?>\n<Clock xmlns:dt="urn:schemas-microsoft-com:datatypes"><Description dt:dt="string">E-Prime Primary Realtime Clock</Description><StartTime><Timestamp dt:dt="int">0</Timestamp><DateUtc dt:dt="string">2017-05-09T09:02:17Z</DateUtc></StartTime><FrequencyChanges><FrequencyChange><Frequency dt:dt="r8">3312949</Frequency><Timestamp dt:dt="r8">10854516991</Timestamp><Current dt:dt="…	60.004	1	right	-2029745651	2017-09-05	11:02:18	09:02:18	female	528	{LEFTARROW}	78							0	1423040	1422747	{LEFTARROW}	293	1421623	1421364	759	left8	28	16	507	mask28	0	1422731	0	1422531	eqm10_NoEyeNmodel1_dir	90	HV	gazeCOD	GazeCoDxp	1	400	0	1422231	8	1422131
GazeCoD_1Model_male	12	1	25	<?xml version="1.0"?>\n<Clock xmlns:dt="urn:schemas-microsoft-com:datatypes"><Description dt:dt="string">E-Prime Primary Realtime Clock</Description><StartTime><Timestamp dt:dt="int">0</Timestamp><DateUtc dt:dt="string">2017-05-09T09:02:17Z</DateUtc></StartTime><FrequencyChanges><FrequencyChange><Frequency dt:dt="r8">3312949</Frequency><Timestamp dt:dt="r8">10854516991</Timestamp><Current dt:dt="…	60.004	1	right	-2029745651	2017-09-05	11:02:18	09:02:18	female	529	{LEFTARROW}	53							0	1424768	1424531	{LEFTARROW}	237	1423420	1423064	856	left4,8	4	16	508	mask4	0	1424514	-1	1424314	eqm10_NoEyeNmodel1_dir	0	V	gazeCOD	GazeCoDxp	1	400	0	1424015	-5	1423915
GazeCoD_1Model_male	12	1	25	<?xml version="1.0"?>\n<Clock xmlns:dt="urn:schemas-microsoft-com:datatypes"><Description dt:dt="string">E-Prime Primary Realtime Clock</Description><StartTime><Timestamp dt:dt="int">0</Timestamp><DateUtc dt:dt="string">2017-05-09T09:02:17Z</DateUtc></StartTime><FrequencyChanges><FrequencyChange><Frequency dt:dt="r8">3312949</Frequency><Timestamp dt:dt="r8">10854516991</Timestamp><Current dt:dt="…	60.004	1	right	-2029745651	2017-09-05	11:02:18	09:02:18	female	530	{LEFTARROW}	53							0	1426392	1426347	{LEFTARROW}	45	1425229	1424781	948	left4,8	15	16	509	mask15	0	1426331	0	1426131	eqm10_NoEyeNmodel1_dir	90	H	gazeCOD	GazeCoDxp	1	400	0	1425831	2	1425731
GazeCoD_1Model_male	12	1	25	<?xml version="1.0"?>\n<Clock xmlns:dt="urn:schemas-microsoft-com:datatypes"><Description dt:dt="string">E-Prime Primary Realtime Clock</Description><StartTime><Timestamp dt:dt="int">0</Timestamp><DateUtc dt:dt="string">2017-05-09T09:02:17Z</DateUtc></StartTime><FrequencyChanges><FrequencyChange><Frequency dt:dt="r8">3312949</Frequency><Timestamp dt:dt="r8">10854516991</Timestamp><Current dt:dt="…	60.004	1	right	-2029745651	2017-09-05	11:02:18	09:02:18	female	531	{RIGHTARROW}	77							0	1428064	1427964	{RIGHTARROW}	100	1426837	1426414	923	right8	22	16	510	mask22	0	1427947	0	1427747	eqm10_NoEyeNmodel1_dir	90	H	gazeCOD	GazeCoDxp	1	400	0	1427447	10	1427347
GazeCoD_1Model_male	12	1	25	<?xml version="1.0"?>\n<Clock xmlns:dt="urn:schemas-microsoft-com:datatypes"><Description dt:dt="string">E-Prime Primary Realtime Clock</Description><StartTime><Timestamp dt:dt="int">0</Timestamp><DateUtc dt:dt="string">2017-05-09T09:02:17Z</DateUtc></StartTime><FrequencyChanges><FrequencyChange><Frequency dt:dt="r8">3312949</Frequency><Timestamp dt:dt="r8">10854516991</Timestamp><Current dt:dt="…	60.004	1	right	-2029745651	2017-09-05	11:02:18	09:02:18	female	532	{RIGHTARROW}	44							0	1429696	1429564	{DOWNARROW}	132	1428448	1428081	867	right3,2	30	16	511	mask30	0	1429547	0	1429347	eqm10_NoEyeNmodel1_dir	90	HV	gazeCOD	GazeCoDxp	0	400	0	1429047	-1	1428947
GazeCoD_1Model_male	12	1	25	<?xml version="1.0"?>\n<Clock xmlns:dt="urn:schemas-microsoft-com:datatypes"><Description dt:dt="string">E-Prime Primary Realtime Clock</Description><StartTime><Timestamp dt:dt="int">0</Timestamp><DateUtc dt:dt="string">2017-05-09T09:02:17Z</DateUtc></StartTime><FrequencyChanges><FrequencyChange><Frequency dt:dt="r8">3312949</Frequency><Timestamp dt:dt="r8">10854516991</Timestamp><Current dt:dt="…	60.004	1	right	-2029745651	2017-09-05	11:02:18	09:02:18	female	533	{RIGHTARROW}	46							0	1431376	1431197	{LEFTARROW}	179	1430079	1429714	865	right1,6	7	16	512	mask7	0	1431180	0	1430980	eqm10_NoEyeNmodel1_dir	0	V	gazeCOD	GazeCoDxp	0	400	0	1430680	1	1430580
GazeCoD_1Model_male	12	1	25	<?xml version="1.0"?>\n<Clock xmlns:dt="urn:schemas-microsoft-com:datatypes"><Description dt:dt="string">E-Prime Primary Realtime Clock</Description><StartTime><Timestamp dt:dt="int">0</Timestamp><DateUtc dt:dt="string">2017-05-09T09:02:17Z</DateUtc></StartTime><FrequencyChanges><FrequencyChange><Frequency dt:dt="r8">3312949</Frequency><Timestamp dt:dt="r8">10854516991</Timestamp><Current dt:dt="…	60.004	1	right	-2029745651	2017-09-05	11:02:18	09:02:18	female	534	{LEFTARROW}	78							0	1433144	1432964	{DOWNARROW}	180	1431841	1431397	944	left8	17	16	513	mask17	0	1432947	0	1432747	eqm10_NoEyeNmodel1_dir	90	H	gazeCOD	GazeCoDxp	0	400	0	1432447	6	1432347
GazeCoD_1Model_male	12	1	25	<?xml version="1.0"?>\n<Clock xmlns:dt="urn:schemas-microsoft-com:datatypes"><Description dt:dt="string">E-Prime Primary Realtime Clock</Description><StartTime><Timestamp dt:dt="int">0</Timestamp><DateUtc dt:dt="string">2017-05-09T09:02:17Z</DateUtc></StartTime><FrequencyChanges><FrequencyChange><Frequency dt:dt="r8">3312949</Frequency><Timestamp dt:dt="r8">10854516991</Timestamp><Current dt:dt="…	60.004	1	right	-2029745651	2017-09-05	11:02:18	09:02:18	female	535	{RIGHTARROW}	42							0	1437479	1434763	{DOWNARROW}	2716	1433640	1433164	976	right4,8	31	16	514	mask31	0	1434747	0	1434547	eqm10_NoEyeNmodel1_dir	90	HV	gazeCOD	GazeCoDxp	0	400	0	1434247	7	1434147
GazeCoD_1Model_male	12	1	25	<?xml version="1.0"?>\n<Clock xmlns:dt="urn:schemas-microsoft-com:datatypes"><Description dt:dt="string">E-Prime Primary Realtime Clock</Description><StartTime><Timestamp dt:dt="int">0</Timestamp><DateUtc dt:dt="string">2017-05-09T09:02:17Z</DateUtc></StartTime><FrequencyChanges><FrequencyChange><Frequency dt:dt="r8">3312949</Frequency><Timestamp dt:dt="r8">10854516991</Timestamp><Current dt:dt="…	60.004	1	right	-2029745651	2017-09-05	11:02:18	09:02:18	female	536	{LEFTARROW}	51							0	1439239	1439063	{DOWNARROW}	176	1437948	1437497	951	left3,2	3	16	515	mask3	0	1439047	0	1438847	eqm10_NoEyeNmodel1_dir	0	V	gazeCOD	GazeCoDxp	0	400	0	1438547	-1	1438447
GazeCoD_1Model_male	12	1	25	<?xml version="1.0"?>\n<Clock xmlns:dt="urn:schemas-microsoft-com:datatypes"><Description dt:dt="string">E-Prime Primary Realtime Clock</Description><StartTime><Timestamp dt:dt="int">0</Timestamp><DateUtc dt:dt="string">2017-05-09T09:02:17Z</DateUtc></StartTime><FrequencyChanges><FrequencyChange><Frequency dt:dt="r8">3312949</Frequency><Timestamp dt:dt="r8">10854516991</Timestamp><Current dt:dt="…	60.004	1	right	-2029745651	2017-09-05	11:02:18	09:02:18	female	537	{RIGHTARROW}	40							0	1441055	1440746	{RIGHTARROW}	309	1439629	1439263	866	right6,4	10	16	516	mask10	0	1440730	0	1440530	eqm10_NoEyeNmodel1_dir	0	V	gazeCOD	GazeCoDxp	1	400	0	1440230	1	1440130
GazeCoD_1Model_male	12	1	25	<?xml version="1.0"?>\n<Clock xmlns:dt="urn:schemas-microsoft-com:datatypes"><Description dt:dt="string">E-Prime Primary Realtime Clock</Description><StartTime><Timestamp dt:dt="int">0</Timestamp><DateUtc dt:dt="string">2017-05-09T09:02:17Z</DateUtc></StartTime><FrequencyChanges><FrequencyChange><Frequency dt:dt="r8">3312949</Frequency><Timestamp dt:dt="r8">10854516991</Timestamp><Current dt:dt="…	60.004	1	right	-2029745651	2017-09-05	11:02:18	09:02:18	female	538	{RIGHTARROW}	46							0	1442655	1442546	{DOWNARROW}	109	1441430	1441080	850	right1,6	29	16	517	mask29	0	1442530	0	1442330	eqm10_NoEyeNmodel1_dir	90	HV	gazeCOD	GazeCoDxp	0	400	0	1442030	0	1441930
GazeCoD_1Model_male	12	1	25	<?xml version="1.0"?>\n<Clock xmlns:dt="urn:schemas-microsoft-com:datatypes"><Description dt:dt="string">E-Prime Primary Realtime Clock</Description><StartTime><Timestamp dt:dt="int">0</Timestamp><DateUtc dt:dt="string">2017-05-09T09:02:17Z</DateUtc></StartTime><FrequencyChanges><FrequencyChange><Frequency dt:dt="r8">3312949</Frequency><Timestamp dt:dt="r8">10854516991</Timestamp><Current dt:dt="…	60.004	1	right	-2029745651	2017-09-05	11:02:18	09:02:18	female	539	{RIGHTARROW}	77							0	1444311	1444213	{RIGHTARROW}	98	1443091	1442680	911	right8	33	16	518	mask33	0	1444196	0	1443996	eqm10_NoEyeNmodel1_dir	90	HV	gazeCOD	GazeCoDxp	1	400	0	1443696	5	1443596
GazeCoD_1Model_male	12	1	25	<?xml version="1.0"?>\n<Clock xmlns:dt="urn:schemas-microsoft-com:datatypes"><Description dt:dt="string">E-Prime Primary Realtime Clock</Description><StartTime><Timestamp dt:dt="int">0</Timestamp><DateUtc dt:dt="string">2017-05-09T09:02:17Z</DateUtc></StartTime><FrequencyChanges><FrequencyChange><Frequency dt:dt="r8">3312949</Frequency><Timestamp dt:dt="r8">10854516991</Timestamp><Current dt:dt="…	60.004	1	right	-2029745651	2017-09-05	11:02:18	09:02:18	female	540	{RIGHTARROW}	46							0	1445863	1445713	{DOWNARROW}	150	1444594	1444330	764	right1,6	18	16	519	mask18	0	1445696	0	1445496	eqm10_NoEyeNmodel1_dir	90	H	gazeCOD	GazeCoDxp	0	400	0	1445196	2	1445096
GazeCoD_1Model_male	12	1	25	<?xml version="1.0"?>\n<Clock xmlns:dt="urn:schemas-microsoft-com:datatypes"><Description dt:dt="string">E-Prime Primary Realtime Clock</Description><StartTime><Timestamp dt:dt="int">0</Timestamp><DateUtc dt:dt="string">2017-05-09T09:02:17Z</DateUtc></StartTime><FrequencyChanges><FrequencyChange><Frequency dt:dt="r8">3312949</Frequency><Timestamp dt:dt="r8">10854516991</Timestamp><Current dt:dt="…	60.004	1	right	-2029745651	2017-09-05	11:02:18	09:02:18	female	541	{RIGHTARROW}	44							0	1447511	1447313	{DOWNARROW}	198	1446196	1445880	816	right3,2	19	16	520	mask19	0	1447296	0	1447096	eqm10_NoEyeNmodel1_dir	90	H	gazeCOD	GazeCoDxp	0	400	0	1446796	0	1446696
GazeCoD_1Model_male	12	1	25	<?xml version="1.0"?>\n<Clock xmlns:dt="urn:schemas-microsoft-com:datatypes"><Description dt:dt="string">E-Prime Primary Realtime Clock</Description><StartTime><Timestamp dt:dt="int">0</Timestamp><DateUtc dt:dt="string">2017-05-09T09:02:17Z</DateUtc></StartTime><FrequencyChanges><FrequencyChange><Frequency dt:dt="r8">3312949</Frequency><Timestamp dt:dt="r8">10854516991</Timestamp><Current dt:dt="…	60.004	1	right	-2029745651	2017-09-05	11:02:18	09:02:18	female	542	{LEFTARROW}	49							0	1449271	1449046	{DOWNARROW}	225	1447932	1447529	903	left1,6	13	16	521	mask13	0	1449029	0	1448829	eqm10_NoEyeNmodel1_dir	90	H	gazeCOD	GazeCoDxp	0	400	0	1448529	-3	1448429
GazeCoD_1Model_male	12	1	25	<?xml version="1.0"?>\n<Clock xmlns:dt="urn:schemas-microsoft-com:datatypes"><Description dt:dt="string">E-Prime Primary Realtime Clock</Description><StartTime><Timestamp dt:dt="int">0</Timestamp><DateUtc dt:dt="string">2017-05-09T09:02:17Z</DateUtc></StartTime><FrequencyChanges><FrequencyChange><Frequency dt:dt="r8">3312949</Frequency><Timestamp dt:dt="r8">10854516991</Timestamp><Current dt:dt="…	60.004	1	right	-2029745651	2017-09-05	11:02:18	09:02:18	female	543	{RIGHTARROW}	42							0	1450791	1450663	{DOWNARROW}	128	1449551	1449296	755	right4,8	9	16	522	mask9	0	1450646	0	1450446	eqm10_NoEyeNmodel1_dir	0	V	gazeCOD	GazeCoDxp	0	400	0	1450146	-5	1450046
GazeCoD_1Model_male	12	1	25	<?xml version="1.0"?>\n<Clock xmlns:dt="urn:schemas-microsoft-com:datatypes"><Description dt:dt="string">E-Prime Primary Realtime Clock</Description><StartTime><Timestamp dt:dt="int">0</Timestamp><DateUtc dt:dt="string">2017-05-09T09:02:17Z</DateUtc></StartTime><FrequencyChanges><FrequencyChange><Frequency dt:dt="r8">3312949</Frequency><Timestamp dt:dt="r8">10854516991</Timestamp><Current dt:dt="…	60.004	1	right	-2029745651	2017-09-05	11:02:18	09:02:18	female	544	{LEFTARROW}	51							0	1454103	1452213	{DOWNARROW}	1889	1451091	1450813	778	left3,2	25	16	523	mask25	0	1452196	0	1451996	eqm10_NoEyeNmodel1_dir	90	HV	gazeCOD	GazeCoDxp	0	400	0	1451696	5	1451596
GazeCoD_1Model_male	12	1	25	<?xml version="1.0"?>\n<Clock xmlns:dt="urn:schemas-microsoft-com:datatypes"><Description dt:dt="string">E-Prime Primary Realtime Clock</Description><StartTime><Timestamp dt:dt="int">0</Timestamp><DateUtc dt:dt="string">2017-05-09T09:02:17Z</DateUtc></StartTime><FrequencyChanges><FrequencyChange><Frequency dt:dt="r8">3312949</Frequency><Timestamp dt:dt="r8">10854516991</Timestamp><Current dt:dt="…	60.004	1	right	-2029745651	2017-09-05	11:02:18	09:02:18	female	545	{RIGHTARROW}	40							0	1456022	1455729	{RIGHTARROW}	293	1454611	1454112	999	right6,4	21	16	524	mask21	0	1455712	0	1455512	eqm10_NoEyeNmodel1_dir	90	H	gazeCOD	GazeCoDxp	1	400	0	1455212	1	1455112
GazeCoD_1Model_male	12	1	25	<?xml version="1.0"?>\n<Clock xmlns:dt="urn:schemas-microsoft-com:datatypes"><Description dt:dt="string">E-Prime Primary Realtime Clock</Description><StartTime><Timestamp dt:dt="int">0</Timestamp><DateUtc dt:dt="string">2017-05-09T09:02:17Z</DateUtc></StartTime><FrequencyChanges><FrequencyChange><Frequency dt:dt="r8">3312949</Frequency><Timestamp dt:dt="r8">10854516991</Timestamp><Current dt:dt="…	60.004	1	right	-2029745651	2017-09-05	11:02:18	09:02:18	female	546	{RIGHTARROW}	77							0	1457494	1457446	{RIGHTARROW}	48	1456326	1456046	780	right8	11	16	525	mask11	0	1457429	0	1457229	eqm10_NoEyeNmodel1_dir	0	V	gazeCOD	GazeCoDxp	1	400	0	1456929	3	1456829
GazeCoD_1Model_male	12	1	25	<?xml version="1.0"?>\n<Clock xmlns:dt="urn:schemas-microsoft-com:datatypes"><Description dt:dt="string">E-Prime Primary Realtime Clock</Description><StartTime><Timestamp dt:dt="int">0</Timestamp><DateUtc dt:dt="string">2017-05-09T09:02:17Z</DateUtc></StartTime><FrequencyChanges><FrequencyChange><Frequency dt:dt="r8">3312949</Frequency><Timestamp dt:dt="r8">10854516991</Timestamp><Current dt:dt="…	60.004	1	right	-2029745651	2017-09-05	11:02:18	09:02:18	female	547	{RIGHTARROW}	40							0	1459654	1458995	{RIGHTARROW}	659	1457877	1457512	865	right6,4	32	16	526	mask32	0	1458979	0	1458779	eqm10_NoEyeNmodel1_dir	90	HV	gazeCOD	GazeCoDxp	1	400	0	1458479	2	1458379
GazeCoD_1Model_male	12	1	25	<?xml version="1.0"?>\n<Clock xmlns:dt="urn:schemas-microsoft-com:datatypes"><Description dt:dt="string">E-Prime Primary Realtime Clock</Description><StartTime><Timestamp dt:dt="int">0</Timestamp><DateUtc dt:dt="string">2017-05-09T09:02:17Z</DateUtc></StartTime><FrequencyChanges><FrequencyChange><Frequency dt:dt="r8">3312949</Frequency><Timestamp dt:dt="r8">10854516991</Timestamp><Current dt:dt="…	60.004	1	right	-2029745651	2017-09-05	11:02:18	09:02:18	female	548	{LEFTARROW}	55							0	1461574	1460329	{LEFTARROW}	1245	1459694	1459679	967	left6,4	27	16	527	mask27	0	1460312	0	1460112	eqm10_NoEyeNmodel1_dir	90	HV	gazeCOD	GazeCoDxp	1	400	0	1459812	18	1459712
GazeCoD_1Model_male	12	1	25	<?xml version="1.0"?>\n<Clock xmlns:dt="urn:schemas-microsoft-com:datatypes"><Description dt:dt="string">E-Prime Primary Realtime Clock</Description><StartTime><Timestamp dt:dt="int">0</Timestamp><DateUtc dt:dt="string">2017-05-09T09:02:17Z</DateUtc></StartTime><FrequencyChanges><FrequencyChange><Frequency dt:dt="r8">3312949</Frequency><Timestamp dt:dt="r8">10854516991</Timestamp><Current dt:dt="…	60.004	1	right	-2029745651	2017-09-05	11:02:18	09:02:18	female	549	{LEFTARROW}	53							0	1463486	1463095	{LEFTARROW}	391	1461975	1461595	880	left4,8	26	16	528	mask26	0	1463079	0	1462879	eqm10_NoEyeNmodel1_dir	90	HV	gazeCOD	GazeCoDxp	1	400	0	1462579	4	1462479
GazeCoD_1Model_male	12	1	25	<?xml version="1.0"?>\n<Clock xmlns:dt="urn:schemas-microsoft-com:datatypes"><Description dt:dt="string">E-Prime Primary Realtime Clock</Description><StartTime><Timestamp dt:dt="int">0</Timestamp><DateUtc dt:dt="string">2017-05-09T09:02:17Z</DateUtc></StartTime><FrequencyChanges><FrequencyChange><Frequency dt:dt="r8">3312949</Frequency><Timestamp dt:dt="r8">10854516991</Timestamp><Current dt:dt="…	60.004	1	right	-2029745651	2017-09-05	11:02:18	09:02:18	female	550	{LEFTARROW}	49							0	1465358	1464895	{DOWNARROW}	463	1463773	1463495	778	left1,6	13	17	529	mask13	0	1464878	-1	1464678	eqm10_NoEyeNmodel1_dir	90	H	gazeCOD	GazeCoDxp	0	400	0	1464379	6	1464279
GazeCoD_1Model_male	12	1	25	<?xml version="1.0"?>\n<Clock xmlns:dt="urn:schemas-microsoft-com:datatypes"><Description dt:dt="string">E-Prime Primary Realtime Clock</Description><StartTime><Timestamp dt:dt="int">0</Timestamp><DateUtc dt:dt="string">2017-05-09T09:02:17Z</DateUtc></StartTime><FrequencyChanges><FrequencyChange><Frequency dt:dt="r8">3312949</Frequency><Timestamp dt:dt="r8">10854516991</Timestamp><Current dt:dt="…	60.004	1	right	-2029745651	2017-09-05	11:02:18	09:02:18	female	551	{RIGHTARROW}	42							0	1467390	1466995	{RIGHTARROW}	395	1465875	1465378	997	right4,8	20	17	530	mask20	0	1466978	0	1466778	eqm10_NoEyeNmodel1_dir	90	H	gazeCOD	GazeCoDxp	1	400	0	1466478	3	1466378
GazeCoD_1Model_male	12	1	25	<?xml version="1.0"?>\n<Clock xmlns:dt="urn:schemas-microsoft-com:datatypes"><Description dt:dt="string">E-Prime Primary Realtime Clock</Description><StartTime><Timestamp dt:dt="int">0</Timestamp><DateUtc dt:dt="string">2017-05-09T09:02:17Z</DateUtc></StartTime><FrequencyChanges><FrequencyChange><Frequency dt:dt="r8">3312949</Frequency><Timestamp dt:dt="r8">10854516991</Timestamp><Current dt:dt="…	60.004	1	right	-2029745651	2017-09-05	11:02:18	09:02:18	female	552	{LEFTARROW}	51							0	1469390	1469012	{DOWNARROW}	378	1467898	1467412	986	left3,2	14	17	531	mask14	0	1468995	0	1468795	eqm10_NoEyeNmodel1_dir	90	H	gazeCOD	GazeCoDxp	0	400	0	1468495	-3	1468395
GazeCoD_1Model_male	12	1	25	<?xml version="1.0"?>\n<Clock xmlns:dt="urn:schemas-microsoft-com:datatypes"><Description dt:dt="string">E-Prime Primary Realtime Clock</Description><StartTime><Timestamp dt:dt="int">0</Timestamp><DateUtc dt:dt="string">2017-05-09T09:02:17Z</DateUtc></StartTime><FrequencyChanges><FrequencyChange><Frequency dt:dt="r8">3312949</Frequency><Timestamp dt:dt="r8">10854516991</Timestamp><Current dt:dt="…	60.004	1	right	-2029745651	2017-09-05	11:02:18	09:02:18	female	553	{LEFTARROW}	78							0	1471158	1470945	{LEFTARROW}	212	1469832	1469412	920	left8	6	17	532	mask6	0	1470928	0	1470728	eqm10_NoEyeNmodel1_dir	0	V	gazeCOD	GazeCoDxp	1	400	0	1470428	-4	1470328
GazeCoD_1Model_male	12	1	25	<?xml version="1.0"?>\n<Clock xmlns:dt="urn:schemas-microsoft-com:datatypes"><Description dt:dt="string">E-Prime Primary Realtime Clock</Description><StartTime><Timestamp dt:dt="int">0</Timestamp><DateUtc dt:dt="string">2017-05-09T09:02:17Z</DateUtc></StartTime><FrequencyChanges><FrequencyChange><Frequency dt:dt="r8">3312949</Frequency><Timestamp dt:dt="r8">10854516991</Timestamp><Current dt:dt="…	60.004	1	right	-2029745651	2017-09-05	11:02:18	09:02:18	female	554	{RIGHTARROW}	46							0	1472997	1472678	{RIGHTARROW}	319	1471563	1471178	885	right1,6	18	17	533	mask18	0	1472661	0	1472461	eqm10_NoEyeNmodel1_dir	90	H	gazeCOD	GazeCoDxp	1	400	0	1472161	-2	1472061
GazeCoD_1Model_male	12	1	25	<?xml version="1.0"?>\n<Clock xmlns:dt="urn:schemas-microsoft-com:datatypes"><Description dt:dt="string">E-Prime Primary Realtime Clock</Description><StartTime><Timestamp dt:dt="int">0</Timestamp><DateUtc dt:dt="string">2017-05-09T09:02:17Z</DateUtc></StartTime><FrequencyChanges><FrequencyChange><Frequency dt:dt="r8">3312949</Frequency><Timestamp dt:dt="r8">10854516991</Timestamp><Current dt:dt="…	60.004	1	right	-2029745651	2017-09-05	11:02:18	09:02:18	female	555	{LEFTARROW}	55							0	1474845	1474511	{LEFTARROW}	334	1473386	1473011	875	left6,4	16	17	534	mask16	0	1474495	0	1474295	eqm10_NoEyeNmodel1_dir	90	H	gazeCOD	GazeCoDxp	1	400	0	1473995	9	1473895
GazeCoD_1Model_male	12	1	25	<?xml version="1.0"?>\n<Clock xmlns:dt="urn:schemas-microsoft-com:datatypes"><Description dt:dt="string">E-Prime Primary Realtime Clock</Description><StartTime><Timestamp dt:dt="int">0</Timestamp><DateUtc dt:dt="string">2017-05-09T09:02:17Z</DateUtc></StartTime><FrequencyChanges><FrequencyChange><Frequency dt:dt="r8">3312949</Frequency><Timestamp dt:dt="r8">10854516991</Timestamp><Current dt:dt="…	60.004	1	right	-2029745651	2017-09-05	11:02:18	09:02:18	female	556	{RIGHTARROW}	46							0	1476685	1476245	{DOWNARROW}	440	1475122	1474861	761	right1,6	29	17	535	mask29	0	1476228	0	1476028	eqm10_NoEyeNmodel1_dir	90	HV	gazeCOD	GazeCoDxp	0	400	0	1475728	6	1475628
GazeCoD_1Model_male	12	1	25	<?xml version="1.0"?>\n<Clock xmlns:dt="urn:schemas-microsoft-com:datatypes"><Description dt:dt="string">E-Prime Primary Realtime Clock</Description><StartTime><Timestamp dt:dt="int">0</Timestamp><DateUtc dt:dt="string">2017-05-09T09:02:17Z</DateUtc></StartTime><FrequencyChanges><FrequencyChange><Frequency dt:dt="r8">3312949</Frequency><Timestamp dt:dt="r8">10854516991</Timestamp><Current dt:dt="…	60.004	1	right	-2029745651	2017-09-05	11:02:18	09:02:18	female	557	{DOWNARROW}	79							0	1478525	1478211	{DOWNARROW}	314	1477087	1476695	892	DG0	1	17	536	mask1	0	1478194	0	1477994	eqm10_NoEyeNmodel1_dir	0	V	gazeCOD	GazeCoDxp	1	400	0	1477694	7	1477594
GazeCoD_1Model_male	12	1	25	<?xml version="1.0"?>\n<Clock xmlns:dt="urn:schemas-microsoft-com:datatypes"><Description dt:dt="string">E-Prime Primary Realtime Clock</Description><StartTime><Timestamp dt:dt="int">0</Timestamp><DateUtc dt:dt="string">2017-05-09T09:02:17Z</DateUtc></StartTime><FrequencyChanges><FrequencyChange><Frequency dt:dt="r8">3312949</Frequency><Timestamp dt:dt="r8">10854516991</Timestamp><Current dt:dt="…	60.004	1	right	-2029745651	2017-09-05	11:02:18	09:02:18	female	558	{RIGHTARROW}	42							0	1480509	1480011	{DOWNARROW}	498	1478893	1478544	849	right4,8	31	17	537	mask31	0	1479994	0	1479794	eqm10_NoEyeNmodel1_dir	90	HV	gazeCOD	GazeCoDxp	0	400	0	1479494	1	1479394
GazeCoD_1Model_male	12	1	25	<?xml version="1.0"?>\n<Clock xmlns:dt="urn:schemas-microsoft-com:datatypes"><Description dt:dt="string">E-Prime Primary Realtime Clock</Description><StartTime><Timestamp dt:dt="int">0</Timestamp><DateUtc dt:dt="string">2017-05-09T09:02:17Z</DateUtc></StartTime><FrequencyChanges><FrequencyChange><Frequency dt:dt="r8">3312949</Frequency><Timestamp dt:dt="r8">10854516991</Timestamp><Current dt:dt="…	60.004	1	right	-2029745651	2017-09-05	11:02:18	09:02:18	female	559	{LEFTARROW}	53							0	1482117	1481994	{DOWNARROW}	123	1480870	1480528	842	left4,8	15	17	538	mask15	0	1481978	0	1481778	eqm10_NoEyeNmodel1_dir	90	H	gazeCOD	GazeCoDxp	0	400	0	1481478	8	1481378
GazeCoD_1Model_male	12	1	25	<?xml version="1.0"?>\n<Clock xmlns:dt="urn:schemas-microsoft-com:datatypes"><Description dt:dt="string">E-Prime Primary Realtime Clock</Description><StartTime><Timestamp dt:dt="int">0</Timestamp><DateUtc dt:dt="string">2017-05-09T09:02:17Z</DateUtc></StartTime><FrequencyChanges><FrequencyChange><Frequency dt:dt="r8">3312949</Frequency><Timestamp dt:dt="r8">10854516991</Timestamp><Current dt:dt="…	60.004	1	right	-2029745651	2017-09-05	11:02:18	09:02:18	female	560	{RIGHTARROW}	44							0	1483661	1483544	{DOWNARROW}	117	1482421	1482128	793	right3,2	30	17	539	mask30	0	1483527	0	1483327	eqm10_NoEyeNmodel1_dir	90	HV	gazeCOD	GazeCoDxp	0	400	0	1483027	6	1482927
GazeCoD_1Model_male	12	1	25	<?xml version="1.0"?>\n<Clock xmlns:dt="urn:schemas-microsoft-com:datatypes"><Description dt:dt="string">E-Prime Primary Realtime Clock</Description><StartTime><Timestamp dt:dt="int">0</Timestamp><DateUtc dt:dt="string">2017-05-09T09:02:17Z</DateUtc></StartTime><FrequencyChanges><FrequencyChange><Frequency dt:dt="r8">3312949</Frequency><Timestamp dt:dt="r8">10854516991</Timestamp><Current dt:dt="…	60.004	1	right	-2029745651	2017-09-05	11:02:18	09:02:18	female	561	{RIGHTARROW}	40							0	1486453	1485294	{RIGHTARROW}	1159	1484168	1483677	991	right6,4	32	17	540	mask32	0	1485277	0	1485077	eqm10_NoEyeNmodel1_dir	90	HV	gazeCOD	GazeCoDxp	1	400	0	1484777	9	1484677
GazeCoD_1Model_male	12	1	25	<?xml version="1.0"?>\n<Clock xmlns:dt="urn:schemas-microsoft-com:datatypes"><Description dt:dt="string">E-Prime Primary Realtime Clock</Description><StartTime><Timestamp dt:dt="int">0</Timestamp><DateUtc dt:dt="string">2017-05-09T09:02:17Z</DateUtc></StartTime><FrequencyChanges><FrequencyChange><Frequency dt:dt="r8">3312949</Frequency><Timestamp dt:dt="r8">10854516991</Timestamp><Current dt:dt="…	60.004	1	right	-2029745651	2017-09-05	11:02:18	09:02:18	female	562	{LEFTARROW}	53							0	1488165	1488077	{DOWNARROW}	88	1486958	1486477	981	left4,8	26	17	541	mask26	0	1488061	0	1487861	eqm10_NoEyeNmodel1_dir	90	HV	gazeCOD	GazeCoDxp	0	400	0	1487561	3	1487461
GazeCoD_1Model_male	12	1	25	<?xml version="1.0"?>\n<Clock xmlns:dt="urn:schemas-microsoft-com:datatypes"><Description dt:dt="string">E-Prime Primary Realtime Clock</Description><StartTime><Timestamp dt:dt="int">0</Timestamp><DateUtc dt:dt="string">2017-05-09T09:02:17Z</DateUtc></StartTime><FrequencyChanges><FrequencyChange><Frequency dt:dt="r8">3312949</Frequency><Timestamp dt:dt="r8">10854516991</Timestamp><Current dt:dt="…	60.004	1	right	-2029745651	2017-09-05	11:02:18	09:02:18	female	563	{LEFTARROW}	51							0	1489893	1489727	{DOWNARROW}	165	1488608	1488177	931	left3,2	3	17	542	mask3	0	1489710	0	1489510	eqm10_NoEyeNmodel1_dir	0	V	gazeCOD	GazeCoDxp	0	400	0	1489210	2	1489110
GazeCoD_1Model_male	12	1	25	<?xml version="1.0"?>\n<Clock xmlns:dt="urn:schemas-microsoft-com:datatypes"><Description dt:dt="string">E-Prime Primary Realtime Clock</Description><StartTime><Timestamp dt:dt="int">0</Timestamp><DateUtc dt:dt="string">2017-05-09T09:02:17Z</DateUtc></StartTime><FrequencyChanges><FrequencyChange><Frequency dt:dt="r8">3312949</Frequency><Timestamp dt:dt="r8">10854516991</Timestamp><Current dt:dt="…	60.004	1	right	-2029745651	2017-09-05	11:02:18	09:02:18	female	564	{LEFTARROW}	53							0	1492068	1491460	{LEFTARROW}	608	1490335	1489910	925	left4,8	4	17	543	mask4	0	1491444	0	1491244	eqm10_NoEyeNmodel1_dir	0	V	gazeCOD	GazeCoDxp	1	400	0	1490944	9	1490844
GazeCoD_1Model_male	12	1	25	<?xml version="1.0"?>\n<Clock xmlns:dt="urn:schemas-microsoft-com:datatypes"><Description dt:dt="string">E-Prime Primary Realtime Clock</Description><StartTime><Timestamp dt:dt="int">0</Timestamp><DateUtc dt:dt="string">2017-05-09T09:02:17Z</DateUtc></StartTime><FrequencyChanges><FrequencyChange><Frequency dt:dt="r8">3312949</Frequency><Timestamp dt:dt="r8">10854516991</Timestamp><Current dt:dt="…	60.004	1	right	-2029745651	2017-09-05	11:02:18	09:02:18	female	565	{DOWNARROW}	79							0	1494292	1493710	{DOWNARROW}	582	1492585	1492094	991	DG0	23	17	544	mask23	0	1493694	0	1493494	eqm10_NoEyeNmodel1_dir	90	HV	gazeCOD	GazeCoDxp	1	400	0	1493194	9	1493094
GazeCoD_1Model_male	12	1	25	<?xml version="1.0"?>\n<Clock xmlns:dt="urn:schemas-microsoft-com:datatypes"><Description dt:dt="string">E-Prime Primary Realtime Clock</Description><StartTime><Timestamp dt:dt="int">0</Timestamp><DateUtc dt:dt="string">2017-05-09T09:02:17Z</DateUtc></StartTime><FrequencyChanges><FrequencyChange><Frequency dt:dt="r8">3312949</Frequency><Timestamp dt:dt="r8">10854516991</Timestamp><Current dt:dt="…	60.004	1	right	-2029745651	2017-09-05	11:02:18	09:02:18	female	566	{RIGHTARROW}	42							0	1496236	1495693	{LEFTARROW}	543	1494571	1494310	761	right4,8	9	17	545	mask9	0	1495677	0	1495477	eqm10_NoEyeNmodel1_dir	0	V	gazeCOD	GazeCoDxp	0	400	0	1495177	6	1495077
GazeCoD_1Model_male	12	1	25	<?xml version="1.0"?>\n<Clock xmlns:dt="urn:schemas-microsoft-com:datatypes"><Description dt:dt="string">E-Prime Primary Realtime Clock</Description><StartTime><Timestamp dt:dt="int">0</Timestamp><DateUtc dt:dt="string">2017-05-09T09:02:17Z</DateUtc></StartTime><FrequencyChanges><FrequencyChange><Frequency dt:dt="r8">3312949</Frequency><Timestamp dt:dt="r8">10854516991</Timestamp><Current dt:dt="…	60.004	1	right	-2029745651	2017-09-05	11:02:18	09:02:18	female	567	{RIGHTARROW}	77							0	1498284	1497660	{RIGHTARROW}	624	1496547	1496260	787	right8	11	17	546	mask11	0	1497643	0	1497443	eqm10_NoEyeNmodel1_dir	0	V	gazeCOD	GazeCoDxp	1	400	0	1497143	-4	1497043
GazeCoD_1Model_male	12	1	25	<?xml version="1.0"?>\n<Clock xmlns:dt="urn:schemas-microsoft-com:datatypes"><Description dt:dt="string">E-Prime Primary Realtime Clock</Description><StartTime><Timestamp dt:dt="int">0</Timestamp><DateUtc dt:dt="string">2017-05-09T09:02:17Z</DateUtc></StartTime><FrequencyChanges><FrequencyChange><Frequency dt:dt="r8">3312949</Frequency><Timestamp dt:dt="r8">10854516991</Timestamp><Current dt:dt="…	60.004	1	right	-2029745651	2017-09-05	11:02:18	09:02:18	female	568	{DOWNARROW}	79							0	1500148	1499793	{DOWNARROW}	355	1498667	1498293	874	DG0	12	17	547	mask12	0	1499777	0	1499577	eqm10_NoEyeNmodel1_dir	90	H	gazeCOD	GazeCoDxp	1	400	0	1499277	10	1499177
GazeCoD_1Model_male	12	1	25	<?xml version="1.0"?>\n<Clock xmlns:dt="urn:schemas-microsoft-com:datatypes"><Description dt:dt="string">E-Prime Primary Realtime Clock</Description><StartTime><Timestamp dt:dt="int">0</Timestamp><DateUtc dt:dt="string">2017-05-09T09:02:17Z</DateUtc></StartTime><FrequencyChanges><FrequencyChange><Frequency dt:dt="r8">3312949</Frequency><Timestamp dt:dt="r8">10854516991</Timestamp><Current dt:dt="…	60.004	1	right	-2029745651	2017-09-05	11:02:18	09:02:18	female	569	{RIGHTARROW}	46							0	1502500	1501743	{LEFTARROW}	757	1500631	1500160	971	right1,6	7	17	548	mask7	0	1501726	0	1501526	eqm10_NoEyeNmodel1_dir	0	V	gazeCOD	GazeCoDxp	0	400	0	1501226	-5	1501126
GazeCoD_1Model_male	12	1	25	<?xml version="1.0"?>\n<Clock xmlns:dt="urn:schemas-microsoft-com:datatypes"><Description dt:dt="string">E-Prime Primary Realtime Clock</Description><StartTime><Timestamp dt:dt="int">0</Timestamp><DateUtc dt:dt="string">2017-05-09T09:02:17Z</DateUtc></StartTime><FrequencyChanges><FrequencyChange><Frequency dt:dt="r8">3312949</Frequency><Timestamp dt:dt="r8">10854516991</Timestamp><Current dt:dt="…	60.004	1	right	-2029745651	2017-09-05	11:02:18	09:02:18	female	570	{RIGHTARROW}	40							0	1504444	1503943	{RIGHTARROW}	501	1502827	1502510	817	right6,4	21	17	549	mask21	0	1503926	0	1503726	eqm10_NoEyeNmodel1_dir	90	H	gazeCOD	GazeCoDxp	1	400	0	1503426	-1	1503326
GazeCoD_1Model_male	12	1	25	<?xml version="1.0"?>\n<Clock xmlns:dt="urn:schemas-microsoft-com:datatypes"><Description dt:dt="string">E-Prime Primary Realtime Clock</Description><StartTime><Timestamp dt:dt="int">0</Timestamp><DateUtc dt:dt="string">2017-05-09T09:02:17Z</DateUtc></StartTime><FrequencyChanges><FrequencyChange><Frequency dt:dt="r8">3312949</Frequency><Timestamp dt:dt="r8">10854516991</Timestamp><Current dt:dt="…	60.004	1	right	-2029745651	2017-09-05	11:02:18	09:02:18	female	571	{RIGHTARROW}	44							0	1506364	1505993	{DOWNARROW}	371	1504880	1504460	920	right3,2	8	17	550	mask8	0	1505976	0	1505776	eqm10_NoEyeNmodel1_dir	0	V	gazeCOD	GazeCoDxp	0	400	0	1505476	-4	1505376
GazeCoD_1Model_male	12	1	25	<?xml version="1.0"?>\n<Clock xmlns:dt="urn:schemas-microsoft-com:datatypes"><Description dt:dt="string">E-Prime Primary Realtime Clock</Description><StartTime><Timestamp dt:dt="int">0</Timestamp><DateUtc dt:dt="string">2017-05-09T09:02:17Z</DateUtc></StartTime><FrequencyChanges><FrequencyChange><Frequency dt:dt="r8">3312949</Frequency><Timestamp dt:dt="r8">10854516991</Timestamp><Current dt:dt="…	60.004	1	right	-2029745651	2017-09-05	11:02:18	09:02:18	female	572	{LEFTARROW}	55							0	1510923	1510543	{LEFTARROW}	380	1509421	1509109	812	left6,4	27	17	551	mask27	0	1510526	0	1510326	eqm10_NoEyeNmodel1_dir	90	HV	gazeCOD	GazeCoDxp	1	400	0	1510026	5	1509926
GazeCoD_1Model_male	12	1	25	<?xml version="1.0"?>\n<Clock xmlns:dt="urn:schemas-microsoft-com:datatypes"><Description dt:dt="string">E-Prime Primary Realtime Clock</Description><StartTime><Timestamp dt:dt="int">0</Timestamp><DateUtc dt:dt="string">2017-05-09T09:02:17Z</DateUtc></StartTime><FrequencyChanges><FrequencyChange><Frequency dt:dt="r8">3312949</Frequency><Timestamp dt:dt="r8">10854516991</Timestamp><Current dt:dt="…	60.004	1	right	-2029745651	2017-09-05	11:02:18	09:02:18	female	573	{RIGHTARROW}	77							0	1512587	1512526	{RIGHTARROW}	61	1511399	1510943	956	right8	33	17	552	mask33	0	1512509	0	1512309	eqm10_NoEyeNmodel1_dir	90	HV	gazeCOD	GazeCoDxp	1	400	0	1512009	10	1511909
GazeCoD_1Model_male	12	1	25	<?xml version="1.0"?>\n<Clock xmlns:dt="urn:schemas-microsoft-com:datatypes"><Description dt:dt="string">E-Prime Primary Realtime Clock</Description><StartTime><Timestamp dt:dt="int">0</Timestamp><DateUtc dt:dt="string">2017-05-09T09:02:17Z</DateUtc></StartTime><FrequencyChanges><FrequencyChange><Frequency dt:dt="r8">3312949</Frequency><Timestamp dt:dt="r8">10854516991</Timestamp><Current dt:dt="…	60.004	1	right	-2029745651	2017-09-05	11:02:18	09:02:18	female	574	{LEFTARROW}	49							0	1515979	1514026	{LEFTARROW}	1953	1512903	1512609	794	left1,6	24	17	553	mask24	0	1514009	0	1513809	eqm10_NoEyeNmodel1_dir	90	HV	gazeCOD	GazeCoDxp	1	400	0	1513509	6	1513409
GazeCoD_1Model_male	12	1	25	<?xml version="1.0"?>\n<Clock xmlns:dt="urn:schemas-microsoft-com:datatypes"><Description dt:dt="string">E-Prime Primary Realtime Clock</Description><StartTime><Timestamp dt:dt="int">0</Timestamp><DateUtc dt:dt="string">2017-05-09T09:02:17Z</DateUtc></StartTime><FrequencyChanges><FrequencyChange><Frequency dt:dt="r8">3312949</Frequency><Timestamp dt:dt="r8">10854516991</Timestamp><Current dt:dt="…	60.004	1	right	-2029745651	2017-09-05	11:02:18	09:02:18	female	575	{LEFTARROW}	49							0	1517691	1517576	{DOWNARROW}	115	1516450	1515992	958	left1,6	2	17	554	mask2	0	1517559	0	1517359	eqm10_NoEyeNmodel1_dir	0	V	gazeCOD	GazeCoDxp	0	400	0	1517059	9	1516959
GazeCoD_1Model_male	12	1	25	<?xml version="1.0"?>\n<Clock xmlns:dt="urn:schemas-microsoft-com:datatypes"><Description dt:dt="string">E-Prime Primary Realtime Clock</Description><StartTime><Timestamp dt:dt="int">0</Timestamp><DateUtc dt:dt="string">2017-05-09T09:02:17Z</DateUtc></StartTime><FrequencyChanges><FrequencyChange><Frequency dt:dt="r8">3312949</Frequency><Timestamp dt:dt="r8">10854516991</Timestamp><Current dt:dt="…	60.004	1	right	-2029745651	2017-09-05	11:02:18	09:02:18	female	576	{LEFTARROW}	78							0	1520107	1519309	{LEFTARROW}	798	1518197	1517709	988	left8	28	17	555	mask28	0	1519292	0	1519092	eqm10_NoEyeNmodel1_dir	90	HV	gazeCOD	GazeCoDxp	1	400	0	1518792	-5	1518692
GazeCoD_1Model_male	12	1	25	<?xml version="1.0"?>\n<Clock xmlns:dt="urn:schemas-microsoft-com:datatypes"><Description dt:dt="string">E-Prime Primary Realtime Clock</Description><StartTime><Timestamp dt:dt="int">0</Timestamp><DateUtc dt:dt="string">2017-05-09T09:02:17Z</DateUtc></StartTime><FrequencyChanges><FrequencyChange><Frequency dt:dt="r8">3312949</Frequency><Timestamp dt:dt="r8">10854516991</Timestamp><Current dt:dt="…	60.004	1	right	-2029745651	2017-09-05	11:02:18	09:02:18	female	577	{RIGHTARROW}	44							0	1521915	1521692	{RIGHTARROW}	223	1520574	1520125	949	right3,2	19	17	556	mask19	0	1521675	0	1521475	eqm10_NoEyeNmodel1_dir	90	H	gazeCOD	GazeCoDxp	1	400	0	1521175	1	1521075
GazeCoD_1Model_male	12	1	25	<?xml version="1.0"?>\n<Clock xmlns:dt="urn:schemas-microsoft-com:datatypes"><Description dt:dt="string">E-Prime Primary Realtime Clock</Description><StartTime><Timestamp dt:dt="int">0</Timestamp><DateUtc dt:dt="string">2017-05-09T09:02:17Z</DateUtc></StartTime><FrequencyChanges><FrequencyChange><Frequency dt:dt="r8">3312949</Frequency><Timestamp dt:dt="r8">10854516991</Timestamp><Current dt:dt="…	60.004	1	right	-2029745651	2017-09-05	11:02:18	09:02:18	female	578	{LEFTARROW}	55							0	1523363	1523325	{DOWNARROW}	38	1522204	1521925	779	left6,4	5	17	557	mask5	0	1523309	0	1523109	eqm10_NoEyeNmodel1_dir	0	V	gazeCOD	GazeCoDxp	0	400	0	1522809	5	1522709
[truncated: 1,444 more rows]
[truncated: 3 more columns]
