# Supplementary material for: Fixed or flexible? Orientation preference in identity and gaze processing in humans
Source: PLoS One. 2019 Jan 25;14(1):e0210503. doi: 10.1371/journal.pone.0210503 (PMC6347268; doi:10.1371/journal.pone.0210503)
Supplement: S3 File — Eprime log files were merged across gaze experiment sessions. (ZIP) [file pone.0210503.s005.zip › GazeCoD_1Model_male-13_merged.xlsx]

## Sheet: GazeCoD_1Model_male-13_merged
E:\GAZE\Gaze_data\GazeCoD_data\individual\edat_xlsx\GazeCoD_1Model_male-13_merged.emrg2
ExperimentName	Subject	Session	Age	Clock.Information	Display.RefreshRate	Group	Handedness	RandomSeed	SessionDate	SessionTime	SessionTimeUtc	Sex	Block	Correct	Direction	FamiFiltered	FamiFiltered.Cycle	FamiFiltered.Sample	FamiFullSpectrum	FamiFullSpectrum.Cycle	FamiFullSpectrum.Sample	fixation.ACC	fixation.OffsetTime	fixation.OnsetTime	fixation.RESP	fixation.RT	fixation4.OffsetTime	fixation4.OnsetTime	fixdur	Gaze	GazeCoDxp	GazeCoDxp.Cycle	GazeCoDxp.Sample	mask	MASK.DurationError	MASK.OffsetTime	MASK.OnsetDelay	MASK.OnsetTime	Model	Orientation	Orilabel	Procedure	Running	STIMULUS.ACC	STIMULUS.Duration	STIMULUS.DurationError	STIMULUS.OffsetTime	STIMULUS.OnsetDelay	STIMULUS.OnsetTime
GazeCoD_1Model_male	13	2	20	<?xml version="1.0"?>\n<Clock xmlns:dt="urn:schemas-microsoft-com:datatypes"><Description dt:dt="string">E-Prime Primary Realtime Clock</Description><StartTime><Timestamp dt:dt="int">0</Timestamp><DateUtc dt:dt="string">2017-05-10T12:53:33Z</DateUtc></StartTime><FrequencyChanges><FrequencyChange><Frequency dt:dt="r8">3312919</Frequency><Timestamp dt:dt="r8">60295862769</Timestamp><Current dt:dt="…	60.003	1	right	166989107	2017-10-05	14:53:33	12:53:33	male	1	{RIGHTARROW}	77				6	1	1	0	172522	172200	{RIGHTARROW}	322	171084	170650	934					mask27	0	172183	0	171983	eqf04_NoEyeNmodel6_dir	eq		Fami	FamiFullSpectrum	1	400	0	171683	-1	171583
GazeCoD_1Model_male	13	2	20	<?xml version="1.0"?>\n<Clock xmlns:dt="urn:schemas-microsoft-com:datatypes"><Description dt:dt="string">E-Prime Primary Realtime Clock</Description><StartTime><Timestamp dt:dt="int">0</Timestamp><DateUtc dt:dt="string">2017-05-10T12:53:33Z</DateUtc></StartTime><FrequencyChanges><FrequencyChange><Frequency dt:dt="r8">3312919</Frequency><Timestamp dt:dt="r8">60295862769</Timestamp><Current dt:dt="…	60.003	1	right	166989107	2017-10-05	14:53:33	12:53:33	male	2	{RIGHTARROW}	77				5	1	2	0	174746	174549	{RIGHTARROW}	196	173429	173066	863					mask26	0	174533	0	174333	eqf04_NoEyeNmodel6_dir	eq		Fami	FamiFullSpectrum	1	400	0	174033	4	173933
GazeCoD_1Model_male	13	2	20	<?xml version="1.0"?>\n<Clock xmlns:dt="urn:schemas-microsoft-com:datatypes"><Description dt:dt="string">E-Prime Primary Realtime Clock</Description><StartTime><Timestamp dt:dt="int">0</Timestamp><DateUtc dt:dt="string">2017-05-10T12:53:33Z</DateUtc></StartTime><FrequencyChanges><FrequencyChange><Frequency dt:dt="r8">3312919</Frequency><Timestamp dt:dt="r8">60295862769</Timestamp><Current dt:dt="…	60.003	1	right	166989107	2017-10-05	14:53:33	12:53:33	male	3	{LEFTARROW}	78				9	1	3	0	176761	176649	{LEFTARROW}	112	175537	175283	754					mask30	0	176633	0	176433	eqf04_NoEyeNmodel6_dir	eq		Fami	FamiFullSpectrum	1	400	0	176133	-4	176033
GazeCoD_1Model_male	13	2	20	<?xml version="1.0"?>\n<Clock xmlns:dt="urn:schemas-microsoft-com:datatypes"><Description dt:dt="string">E-Prime Primary Realtime Clock</Description><StartTime><Timestamp dt:dt="int">0</Timestamp><DateUtc dt:dt="string">2017-05-10T12:53:33Z</DateUtc></StartTime><FrequencyChanges><FrequencyChange><Frequency dt:dt="r8">3312919</Frequency><Timestamp dt:dt="r8">60295862769</Timestamp><Current dt:dt="…	60.003	1	right	166989107	2017-10-05	14:53:33	12:53:33	male	4	{DOWNARROW}	79				2	1	4	0	178881	178766	{DOWNARROW}	115	177651	177299	852					mask23	0	178749	0	178549	eqf04_NoEyeNmodel6_dir	eq		Fami	FamiFullSpectrum	1	400	0	178249	-2	178149
GazeCoD_1Model_male	13	2	20	<?xml version="1.0"?>\n<Clock xmlns:dt="urn:schemas-microsoft-com:datatypes"><Description dt:dt="string">E-Prime Primary Realtime Clock</Description><StartTime><Timestamp dt:dt="int">0</Timestamp><DateUtc dt:dt="string">2017-05-10T12:53:33Z</DateUtc></StartTime><FrequencyChanges><FrequencyChange><Frequency dt:dt="r8">3312919</Frequency><Timestamp dt:dt="r8">60295862769</Timestamp><Current dt:dt="…	60.003	1	right	166989107	2017-10-05	14:53:33	12:53:33	male	5	{LEFTARROW}	78				10	1	5	0	181129	180966	{LEFTARROW}	163	179851	179416	935					mask31	0	180949	0	180749	eqf04_NoEyeNmodel6_dir	eq		Fami	FamiFullSpectrum	1	400	0	180449	-2	180349
GazeCoD_1Model_male	13	2	20	<?xml version="1.0"?>\n<Clock xmlns:dt="urn:schemas-microsoft-com:datatypes"><Description dt:dt="string">E-Prime Primary Realtime Clock</Description><StartTime><Timestamp dt:dt="int">0</Timestamp><DateUtc dt:dt="string">2017-05-10T12:53:33Z</DateUtc></StartTime><FrequencyChanges><FrequencyChange><Frequency dt:dt="r8">3312919</Frequency><Timestamp dt:dt="r8">60295862769</Timestamp><Current dt:dt="…	60.003	1	right	166989107	2017-10-05	14:53:33	12:53:33	male	6	{LEFTARROW}	78				11	1	6	0	183185	183049	{LEFTARROW}	136	181934	181666	768					mask32	0	183032	0	182832	eqf04_NoEyeNmodel6_dir	eq		Fami	FamiFullSpectrum	1	400	0	182532	-2	182432
GazeCoD_1Model_male	13	2	20	<?xml version="1.0"?>\n<Clock xmlns:dt="urn:schemas-microsoft-com:datatypes"><Description dt:dt="string">E-Prime Primary Realtime Clock</Description><StartTime><Timestamp dt:dt="int">0</Timestamp><DateUtc dt:dt="string">2017-05-10T12:53:33Z</DateUtc></StartTime><FrequencyChanges><FrequencyChange><Frequency dt:dt="r8">3312919</Frequency><Timestamp dt:dt="r8">60295862769</Timestamp><Current dt:dt="…	60.003	1	right	166989107	2017-10-05	14:53:33	12:53:33	male	7	{DOWNARROW}	79				1	1	7	0	185305	185166	{DOWNARROW}	139	184025	183732	793					mask22	0	185132	0	184932	eqf04_NoEyeNmodel6_dir	eq		Fami	FamiFullSpectrum	1	400	0	184632	7	184532
GazeCoD_1Model_male	13	2	20	<?xml version="1.0"?>\n<Clock xmlns:dt="urn:schemas-microsoft-com:datatypes"><Description dt:dt="string">E-Prime Primary Realtime Clock</Description><StartTime><Timestamp dt:dt="int">0</Timestamp><DateUtc dt:dt="string">2017-05-10T12:53:33Z</DateUtc></StartTime><FrequencyChanges><FrequencyChange><Frequency dt:dt="r8">3312919</Frequency><Timestamp dt:dt="r8">60295862769</Timestamp><Current dt:dt="…	60.003	1	right	166989107	2017-10-05	14:53:33	12:53:33	male	8	{DOWNARROW}	79				3	1	8	0	187657	187399	{DOWNARROW}	258	186277	185849	928					mask24	0	187382	0	187182	eqf04_NoEyeNmodel6_dir	eq		Fami	FamiFullSpectrum	1	400	0	186882	5	186782
GazeCoD_1Model_male	13	2	20	<?xml version="1.0"?>\n<Clock xmlns:dt="urn:schemas-microsoft-com:datatypes"><Description dt:dt="string">E-Prime Primary Realtime Clock</Description><StartTime><Timestamp dt:dt="int">0</Timestamp><DateUtc dt:dt="string">2017-05-10T12:53:33Z</DateUtc></StartTime><FrequencyChanges><FrequencyChange><Frequency dt:dt="r8">3312919</Frequency><Timestamp dt:dt="r8">60295862769</Timestamp><Current dt:dt="…	60.003	1	right	166989107	2017-10-05	14:53:33	12:53:33	male	9	{RIGHTARROW}	77				8	1	9	0	189785	189649	{RIGHTARROW}	136	188530	188199	831					mask29	0	189632	0	189432	eqf04_NoEyeNmodel6_dir	eq		Fami	FamiFullSpectrum	1	400	0	189132	2	189032
GazeCoD_1Model_male	13	2	20	<?xml version="1.0"?>\n<Clock xmlns:dt="urn:schemas-microsoft-com:datatypes"><Description dt:dt="string">E-Prime Primary Realtime Clock</Description><StartTime><Timestamp dt:dt="int">0</Timestamp><DateUtc dt:dt="string">2017-05-10T12:53:33Z</DateUtc></StartTime><FrequencyChanges><FrequencyChange><Frequency dt:dt="r8">3312919</Frequency><Timestamp dt:dt="r8">60295862769</Timestamp><Current dt:dt="…	60.003	1	right	166989107	2017-10-05	14:53:33	12:53:33	male	10	{LEFTARROW}	78				12	1	10	0	192057	191832	{LEFTARROW}	225	190706	190332	874					mask33	0	191815	0	191615	eqf04_NoEyeNmodel6_dir	eq		Fami	FamiFullSpectrum	1	400	0	191315	9	191215
GazeCoD_1Model_male	13	2	20	<?xml version="1.0"?>\n<Clock xmlns:dt="urn:schemas-microsoft-com:datatypes"><Description dt:dt="string">E-Prime Primary Realtime Clock</Description><StartTime><Timestamp dt:dt="int">0</Timestamp><DateUtc dt:dt="string">2017-05-10T12:53:33Z</DateUtc></StartTime><FrequencyChanges><FrequencyChange><Frequency dt:dt="r8">3312919</Frequency><Timestamp dt:dt="r8">60295862769</Timestamp><Current dt:dt="…	60.003	1	right	166989107	2017-10-05	14:53:33	12:53:33	male	11	{RIGHTARROW}	77				7	1	11	0	194217	194132	{RIGHTARROW}	85	193019	192599	920					mask28	0	194115	0	193915	eqf04_NoEyeNmodel6_dir	eq		Fami	FamiFullSpectrum	1	400	0	193615	-4	193515
GazeCoD_1Model_male	13	2	20	<?xml version="1.0"?>\n<Clock xmlns:dt="urn:schemas-microsoft-com:datatypes"><Description dt:dt="string">E-Prime Primary Realtime Clock</Description><StartTime><Timestamp dt:dt="int">0</Timestamp><DateUtc dt:dt="string">2017-05-10T12:53:33Z</DateUtc></StartTime><FrequencyChanges><FrequencyChange><Frequency dt:dt="r8">3312919</Frequency><Timestamp dt:dt="r8">60295862769</Timestamp><Current dt:dt="…	60.003	1	right	166989107	2017-10-05	14:53:33	12:53:33	male	12	{DOWNARROW}	79				4	1	12	0	196241	196115	{RIGHTARROW}	125	195001	194748	753					mask25	0	196098	0	195898	eqf04_NoEyeNmodel6_dir	eq		Fami	FamiFullSpectrum	0	400	0	195598	-3	195498
GazeCoD_1Model_male	13	2	20	<?xml version="1.0"?>\n<Clock xmlns:dt="urn:schemas-microsoft-com:datatypes"><Description dt:dt="string">E-Prime Primary Realtime Clock</Description><StartTime><Timestamp dt:dt="int">0</Timestamp><DateUtc dt:dt="string">2017-05-10T12:53:33Z</DateUtc></StartTime><FrequencyChanges><FrequencyChange><Frequency dt:dt="r8">3312919</Frequency><Timestamp dt:dt="r8">60295862769</Timestamp><Current dt:dt="…	60.003	1	right	166989107	2017-10-05	14:53:33	12:53:33	male	13	{DOWNARROW}	79	7	1	1				0	201968	201731	{DOWNARROW}	237	200612	200215	897					mask25	0	201715	0	201515	eqf04_NoEyeNmodel6_dir	90		FamiFilt	FamiFiltered	1	400	0	201215	3	201115
GazeCoD_1Model_male	13	2	20	<?xml version="1.0"?>\n<Clock xmlns:dt="urn:schemas-microsoft-com:datatypes"><Description dt:dt="string">E-Prime Primary Realtime Clock</Description><StartTime><Timestamp dt:dt="int">0</Timestamp><DateUtc dt:dt="string">2017-05-10T12:53:33Z</DateUtc></StartTime><FrequencyChanges><FrequencyChange><Frequency dt:dt="r8">3312919</Frequency><Timestamp dt:dt="r8">60295862769</Timestamp><Current dt:dt="…	60.003	1	right	166989107	2017-10-05	14:53:33	12:53:33	male	14	{LEFTARROW}	78	3	1	2				0	203664	203481	{DOWNARROW}	183	202370	201998	872					mask9	0	203465	0	203265	eqf04_NoEyeNmodel6_dir	0		FamiFilt	FamiFiltered	0	400	0	202965	-5	202865
GazeCoD_1Model_male	13	2	20	<?xml version="1.0"?>\n<Clock xmlns:dt="urn:schemas-microsoft-com:datatypes"><Description dt:dt="string">E-Prime Primary Realtime Clock</Description><StartTime><Timestamp dt:dt="int">0</Timestamp><DateUtc dt:dt="string">2017-05-10T12:53:33Z</DateUtc></StartTime><FrequencyChanges><FrequencyChange><Frequency dt:dt="r8">3312919</Frequency><Timestamp dt:dt="r8">60295862769</Timestamp><Current dt:dt="…	60.003	1	right	166989107	2017-10-05	14:53:33	12:53:33	male	15	{DOWNARROW}	79	4	1	3				0	205360	205281	{DOWNARROW}	79	204168	203681	987					mask13	0	205265	0	205065	eqf04_NoEyeNmodel6_dir	90		FamiFilt	FamiFiltered	1	400	0	204765	-3	204665
GazeCoD_1Model_male	13	2	20	<?xml version="1.0"?>\n<Clock xmlns:dt="urn:schemas-microsoft-com:datatypes"><Description dt:dt="string">E-Prime Primary Realtime Clock</Description><StartTime><Timestamp dt:dt="int">0</Timestamp><DateUtc dt:dt="string">2017-05-10T12:53:33Z</DateUtc></StartTime><FrequencyChanges><FrequencyChange><Frequency dt:dt="r8">3312919</Frequency><Timestamp dt:dt="r8">60295862769</Timestamp><Current dt:dt="…	60.003	1	right	166989107	2017-10-05	14:53:33	12:53:33	male	16	{RIGHTARROW}	77	5	1	4				0	206936	206848	{RIGHTARROW}	88	205721	205381	840					mask14	0	206831	0	206631	eqf04_NoEyeNmodel6_dir	90		FamiFilt	FamiFiltered	1	400	0	206331	10	206231
GazeCoD_1Model_male	13	2	20	<?xml version="1.0"?>\n<Clock xmlns:dt="urn:schemas-microsoft-com:datatypes"><Description dt:dt="string">E-Prime Primary Realtime Clock</Description><StartTime><Timestamp dt:dt="int">0</Timestamp><DateUtc dt:dt="string">2017-05-10T12:53:33Z</DateUtc></StartTime><FrequencyChanges><FrequencyChange><Frequency dt:dt="r8">3312919</Frequency><Timestamp dt:dt="r8">60295862769</Timestamp><Current dt:dt="…	60.003	1	right	166989107	2017-10-05	14:53:33	12:53:33	male	17	{LEFTARROW}	78	6	1	5				0	208560	208481	{LEFTARROW}	79	207367	206965	902					mask15	0	208465	0	208265	eqf04_NoEyeNmodel6_dir	90		FamiFilt	FamiFiltered	1	400	0	207965	-2	207865
GazeCoD_1Model_male	13	2	20	<?xml version="1.0"?>\n<Clock xmlns:dt="urn:schemas-microsoft-com:datatypes"><Description dt:dt="string">E-Prime Primary Realtime Clock</Description><StartTime><Timestamp dt:dt="int">0</Timestamp><DateUtc dt:dt="string">2017-05-10T12:53:33Z</DateUtc></StartTime><FrequencyChanges><FrequencyChange><Frequency dt:dt="r8">3312919</Frequency><Timestamp dt:dt="r8">60295862769</Timestamp><Current dt:dt="…	60.003	1	right	166989107	2017-10-05	14:53:33	12:53:33	male	18	{DOWNARROW}	79	1	1	6				0	210168	210081	{RIGHTARROW}	87	208964	208581	883					mask1	0	210064	0	209864	eqf04_NoEyeNmodel6_dir	0		FamiFilt	FamiFiltered	0	400	0	209564	0	209464
GazeCoD_1Model_male	13	2	20	<?xml version="1.0"?>\n<Clock xmlns:dt="urn:schemas-microsoft-com:datatypes"><Description dt:dt="string">E-Prime Primary Realtime Clock</Description><StartTime><Timestamp dt:dt="int">0</Timestamp><DateUtc dt:dt="string">2017-05-10T12:53:33Z</DateUtc></StartTime><FrequencyChanges><FrequencyChange><Frequency dt:dt="r8">3312919</Frequency><Timestamp dt:dt="r8">60295862769</Timestamp><Current dt:dt="…	60.003	1	right	166989107	2017-10-05	14:53:33	12:53:33	male	19	{RIGHTARROW}	77	8	1	7				0	211864	211814	{RIGHTARROW}	50	210689	210198	991					mask26	0	211798	0	211598	eqf04_NoEyeNmodel6_dir	90		FamiFilt	FamiFiltered	1	400	0	211298	9	211198
GazeCoD_1Model_male	13	2	20	<?xml version="1.0"?>\n<Clock xmlns:dt="urn:schemas-microsoft-com:datatypes"><Description dt:dt="string">E-Prime Primary Realtime Clock</Description><StartTime><Timestamp dt:dt="int">0</Timestamp><DateUtc dt:dt="string">2017-05-10T12:53:33Z</DateUtc></StartTime><FrequencyChanges><FrequencyChange><Frequency dt:dt="r8">3312919</Frequency><Timestamp dt:dt="r8">60295862769</Timestamp><Current dt:dt="…	60.003	1	right	166989107	2017-10-05	14:53:33	12:53:33	male	20	{RIGHTARROW}	77	2	1	8				0	213488	213414	{RIGHTARROW}	74	212295	211881	914					mask5	0	213398	0	213198	eqf04_NoEyeNmodel6_dir	0		FamiFilt	FamiFiltered	1	400	0	212898	3	212798
GazeCoD_1Model_male	13	2	20	<?xml version="1.0"?>\n<Clock xmlns:dt="urn:schemas-microsoft-com:datatypes"><Description dt:dt="string">E-Prime Primary Realtime Clock</Description><StartTime><Timestamp dt:dt="int">0</Timestamp><DateUtc dt:dt="string">2017-05-10T12:53:33Z</DateUtc></StartTime><FrequencyChanges><FrequencyChange><Frequency dt:dt="r8">3312919</Frequency><Timestamp dt:dt="r8">60295862769</Timestamp><Current dt:dt="…	60.003	1	right	166989107	2017-10-05	14:53:33	12:53:33	male	21	{LEFTARROW}	78	9	1	9				0	215176	215048	{LEFTARROW}	128	213934	213514	920					mask27	0	215031	0	214831	eqf04_NoEyeNmodel6_dir	90		FamiFilt	FamiFiltered	1	400	0	214531	-3	214431
GazeCoD_1Model_male	13	2	20	<?xml version="1.0"?>\n<Clock xmlns:dt="urn:schemas-microsoft-com:datatypes"><Description dt:dt="string">E-Prime Primary Realtime Clock</Description><StartTime><Timestamp dt:dt="int">0</Timestamp><DateUtc dt:dt="string">2017-05-10T12:53:33Z</DateUtc></StartTime><FrequencyChanges><FrequencyChange><Frequency dt:dt="r8">3312919</Frequency><Timestamp dt:dt="r8">60295862769</Timestamp><Current dt:dt="…	60.003	1	right	166989107	2017-10-05	14:53:33	12:53:33	male	22	{RIGHTARROW}	77							0	220671	220581	{RIGHTARROW}	90	219464	219164	800	right8	33	1	1	mask33	0	220564	0	220364	eqm10_NoEyeNmodel1_dir	90	HV	gazeCOD	GazeCoDxp	1	400	0	220064	0	219964
GazeCoD_1Model_male	13	2	20	<?xml version="1.0"?>\n<Clock xmlns:dt="urn:schemas-microsoft-com:datatypes"><Description dt:dt="string">E-Prime Primary Realtime Clock</Description><StartTime><Timestamp dt:dt="int">0</Timestamp><DateUtc dt:dt="string">2017-05-10T12:53:33Z</DateUtc></StartTime><FrequencyChanges><FrequencyChange><Frequency dt:dt="r8">3312919</Frequency><Timestamp dt:dt="r8">60295862769</Timestamp><Current dt:dt="…	60.003	1	right	166989107	2017-10-05	14:53:33	12:53:33	male	23	{RIGHTARROW}	42							0	222295	222131	{RIGHTARROW}	164	221005	220681	824	right4,8	31	1	2	mask31	0	222114	0	221914	eqm10_NoEyeNmodel1_dir	90	HV	gazeCOD	GazeCoDxp	1	400	0	221614	9	221514
GazeCoD_1Model_male	13	2	20	<?xml version="1.0"?>\n<Clock xmlns:dt="urn:schemas-microsoft-com:datatypes"><Description dt:dt="string">E-Prime Primary Realtime Clock</Description><StartTime><Timestamp dt:dt="int">0</Timestamp><DateUtc dt:dt="string">2017-05-10T12:53:33Z</DateUtc></StartTime><FrequencyChanges><FrequencyChange><Frequency dt:dt="r8">3312919</Frequency><Timestamp dt:dt="r8">60295862769</Timestamp><Current dt:dt="…	60.003	1	right	166989107	2017-10-05	14:53:33	12:53:33	male	24	{LEFTARROW}	51							0	223839	223714	{DOWNARROW}	125	222588	222314	774	left3,2	14	1	3	mask14	0	223697	0	223497	eqm10_NoEyeNmodel1_dir	90	H	gazeCOD	GazeCoDxp	0	400	0	223197	9	223097
GazeCoD_1Model_male	13	2	20	<?xml version="1.0"?>\n<Clock xmlns:dt="urn:schemas-microsoft-com:datatypes"><Description dt:dt="string">E-Prime Primary Realtime Clock</Description><StartTime><Timestamp dt:dt="int">0</Timestamp><DateUtc dt:dt="string">2017-05-10T12:53:33Z</DateUtc></StartTime><FrequencyChanges><FrequencyChange><Frequency dt:dt="r8">3312919</Frequency><Timestamp dt:dt="r8">60295862769</Timestamp><Current dt:dt="…	60.003	1	right	166989107	2017-10-05	14:53:33	12:53:33	male	25	{LEFTARROW}	78							0	225391	225297	{LEFTARROW}	94	224171	223864	807	left8	6	1	4	mask6	0	225280	0	225080	eqm10_NoEyeNmodel1_dir	0	V	gazeCOD	GazeCoDxp	1	400	0	224780	9	224680
GazeCoD_1Model_male	13	2	20	<?xml version="1.0"?>\n<Clock xmlns:dt="urn:schemas-microsoft-com:datatypes"><Description dt:dt="string">E-Prime Primary Realtime Clock</Description><StartTime><Timestamp dt:dt="int">0</Timestamp><DateUtc dt:dt="string">2017-05-10T12:53:33Z</DateUtc></StartTime><FrequencyChanges><FrequencyChange><Frequency dt:dt="r8">3312919</Frequency><Timestamp dt:dt="r8">60295862769</Timestamp><Current dt:dt="…	60.003	1	right	166989107	2017-10-05	14:53:33	12:53:33	male	26	{LEFTARROW}	49							0	227015	226947	{DOWNARROW}	68	225820	225414	906	left1,6	2	1	5	mask2	0	226930	0	226730	eqm10_NoEyeNmodel1_dir	0	V	gazeCOD	GazeCoDxp	0	400	0	226430	10	226330
GazeCoD_1Model_male	13	2	20	<?xml version="1.0"?>\n<Clock xmlns:dt="urn:schemas-microsoft-com:datatypes"><Description dt:dt="string">E-Prime Primary Realtime Clock</Description><StartTime><Timestamp dt:dt="int">0</Timestamp><DateUtc dt:dt="string">2017-05-10T12:53:33Z</DateUtc></StartTime><FrequencyChanges><FrequencyChange><Frequency dt:dt="r8">3312919</Frequency><Timestamp dt:dt="r8">60295862769</Timestamp><Current dt:dt="…	60.003	1	right	166989107	2017-10-05	14:53:33	12:53:33	male	27	{LEFTARROW}	49							0	228647	228597	{DOWNARROW}	50	227481	227030	951	left1,6	24	1	6	mask24	0	228580	0	228380	eqm10_NoEyeNmodel1_dir	90	HV	gazeCOD	GazeCoDxp	0	400	0	228080	-1	227980
GazeCoD_1Model_male	13	2	20	<?xml version="1.0"?>\n<Clock xmlns:dt="urn:schemas-microsoft-com:datatypes"><Description dt:dt="string">E-Prime Primary Realtime Clock</Description><StartTime><Timestamp dt:dt="int">0</Timestamp><DateUtc dt:dt="string">2017-05-10T12:53:33Z</DateUtc></StartTime><FrequencyChanges><FrequencyChange><Frequency dt:dt="r8">3312919</Frequency><Timestamp dt:dt="r8">60295862769</Timestamp><Current dt:dt="…	60.003	1	right	166989107	2017-10-05	14:53:33	12:53:33	male	28	{LEFTARROW}	51							0	230231	230163	{DOWNARROW}	68	229049	228664	885	left3,2	3	1	7	mask3	0	230147	0	229947	eqm10_NoEyeNmodel1_dir	0	V	gazeCOD	GazeCoDxp	0	400	0	229647	-2	229547
GazeCoD_1Model_male	13	2	20	<?xml version="1.0"?>\n<Clock xmlns:dt="urn:schemas-microsoft-com:datatypes"><Description dt:dt="string">E-Prime Primary Realtime Clock</Description><StartTime><Timestamp dt:dt="int">0</Timestamp><DateUtc dt:dt="string">2017-05-10T12:53:33Z</DateUtc></StartTime><FrequencyChanges><FrequencyChange><Frequency dt:dt="r8">3312919</Frequency><Timestamp dt:dt="r8">60295862769</Timestamp><Current dt:dt="…	60.003	1	right	166989107	2017-10-05	14:53:33	12:53:33	male	29	{RIGHTARROW}	77							0	231903	231780	{RIGHTARROW}	123	230664	230247	917	right8	22	1	8	mask22	0	231763	0	231563	eqm10_NoEyeNmodel1_dir	90	H	gazeCOD	GazeCoDxp	1	400	0	231263	-1	231163
GazeCoD_1Model_male	13	2	20	<?xml version="1.0"?>\n<Clock xmlns:dt="urn:schemas-microsoft-com:datatypes"><Description dt:dt="string">E-Prime Primary Realtime Clock</Description><StartTime><Timestamp dt:dt="int">0</Timestamp><DateUtc dt:dt="string">2017-05-10T12:53:33Z</DateUtc></StartTime><FrequencyChanges><FrequencyChange><Frequency dt:dt="r8">3312919</Frequency><Timestamp dt:dt="r8">60295862769</Timestamp><Current dt:dt="…	60.003	1	right	166989107	2017-10-05	14:53:33	12:53:33	male	30	{LEFTARROW}	55							0	233535	233397	{DOWNARROW}	138	232280	231913	867	left6,4	16	1	9	mask16	0	233380	0	233180	eqm10_NoEyeNmodel1_dir	90	H	gazeCOD	GazeCoDxp	0	400	0	232880	0	232780
GazeCoD_1Model_male	13	2	20	<?xml version="1.0"?>\n<Clock xmlns:dt="urn:schemas-microsoft-com:datatypes"><Description dt:dt="string">E-Prime Primary Realtime Clock</Description><StartTime><Timestamp dt:dt="int">0</Timestamp><DateUtc dt:dt="string">2017-05-10T12:53:33Z</DateUtc></StartTime><FrequencyChanges><FrequencyChange><Frequency dt:dt="r8">3312919</Frequency><Timestamp dt:dt="r8">60295862769</Timestamp><Current dt:dt="…	60.003	1	right	166989107	2017-10-05	14:53:33	12:53:33	male	31	{LEFTARROW}	53							0	235159	235047	{DOWNARROW}	112	233933	233547	886	left4,8	15	1	10	mask15	0	235030	0	234830	eqm10_NoEyeNmodel1_dir	90	H	gazeCOD	GazeCoDxp	0	400	0	234530	-3	234430
GazeCoD_1Model_male	13	2	20	<?xml version="1.0"?>\n<Clock xmlns:dt="urn:schemas-microsoft-com:datatypes"><Description dt:dt="string">E-Prime Primary Realtime Clock</Description><StartTime><Timestamp dt:dt="int">0</Timestamp><DateUtc dt:dt="string">2017-05-10T12:53:33Z</DateUtc></StartTime><FrequencyChanges><FrequencyChange><Frequency dt:dt="r8">3312919</Frequency><Timestamp dt:dt="r8">60295862769</Timestamp><Current dt:dt="…	60.003	1	right	166989107	2017-10-05	14:53:33	12:53:33	male	32	{RIGHTARROW}	40							0	236831	236780	{RIGHTARROW}	51	235655	235180	975	right6,4	32	1	11	mask32	0	236763	0	236563	eqm10_NoEyeNmodel1_dir	90	HV	gazeCOD	GazeCoDxp	1	400	0	236263	8	236163
GazeCoD_1Model_male	13	2	20	<?xml version="1.0"?>\n<Clock xmlns:dt="urn:schemas-microsoft-com:datatypes"><Description dt:dt="string">E-Prime Primary Realtime Clock</Description><StartTime><Timestamp dt:dt="int">0</Timestamp><DateUtc dt:dt="string">2017-05-10T12:53:33Z</DateUtc></StartTime><FrequencyChanges><FrequencyChange><Frequency dt:dt="r8">3312919</Frequency><Timestamp dt:dt="r8">60295862769</Timestamp><Current dt:dt="…	60.003	1	right	166989107	2017-10-05	14:53:33	12:53:33	male	33	{LEFTARROW}	55							0	238623	238463	{DOWNARROW}	160	237336	236847	989	left6,4	5	1	12	mask5	0	238446	0	238246	eqm10_NoEyeNmodel1_dir	0	V	gazeCOD	GazeCoDxp	0	400	0	237946	10	237846
GazeCoD_1Model_male	13	2	20	<?xml version="1.0"?>\n<Clock xmlns:dt="urn:schemas-microsoft-com:datatypes"><Description dt:dt="string">E-Prime Primary Realtime Clock</Description><StartTime><Timestamp dt:dt="int">0</Timestamp><DateUtc dt:dt="string">2017-05-10T12:53:33Z</DateUtc></StartTime><FrequencyChanges><FrequencyChange><Frequency dt:dt="r8">3312919</Frequency><Timestamp dt:dt="r8">60295862769</Timestamp><Current dt:dt="…	60.003	1	right	166989107	2017-10-05	14:53:33	12:53:33	male	34	{LEFTARROW}	78							0	240342	240263	{LEFTARROW}	79	239142	238646	996	left8	28	1	13	mask28	0	240246	0	240046	eqm10_NoEyeNmodel1_dir	90	HV	gazeCOD	GazeCoDxp	1	400	0	239746	4	239646
GazeCoD_1Model_male	13	2	20	<?xml version="1.0"?>\n<Clock xmlns:dt="urn:schemas-microsoft-com:datatypes"><Description dt:dt="string">E-Prime Primary Realtime Clock</Description><StartTime><Timestamp dt:dt="int">0</Timestamp><DateUtc dt:dt="string">2017-05-10T12:53:33Z</DateUtc></StartTime><FrequencyChanges><FrequencyChange><Frequency dt:dt="r8">3312919</Frequency><Timestamp dt:dt="r8">60295862769</Timestamp><Current dt:dt="…	60.003	1	right	166989107	2017-10-05	14:53:33	12:53:33	male	35	{RIGHTARROW}	44							0	242030	241763	{RIGHTARROW}	267	240652	240363	789	right3,2	30	1	14	mask30	0	241746	-1	241546	eqm10_NoEyeNmodel1_dir	90	HV	gazeCOD	GazeCoDxp	1	400	0	241247	-5	241147
GazeCoD_1Model_male	13	2	20	<?xml version="1.0"?>\n<Clock xmlns:dt="urn:schemas-microsoft-com:datatypes"><Description dt:dt="string">E-Prime Primary Realtime Clock</Description><StartTime><Timestamp dt:dt="int">0</Timestamp><DateUtc dt:dt="string">2017-05-10T12:53:33Z</DateUtc></StartTime><FrequencyChanges><FrequencyChange><Frequency dt:dt="r8">3312919</Frequency><Timestamp dt:dt="r8">60295862769</Timestamp><Current dt:dt="…	60.003	1	right	166989107	2017-10-05	14:53:33	12:53:33	male	36	{DOWNARROW}	79							0	243534	243413	{DOWNARROW}	121	242296	242046	750	DG0	23	1	15	mask23	0	243396	0	243196	eqm10_NoEyeNmodel1_dir	90	HV	gazeCOD	GazeCoDxp	1	400	0	242896	0	242796
GazeCoD_1Model_male	13	2	20	<?xml version="1.0"?>\n<Clock xmlns:dt="urn:schemas-microsoft-com:datatypes"><Description dt:dt="string">E-Prime Primary Realtime Clock</Description><StartTime><Timestamp dt:dt="int">0</Timestamp><DateUtc dt:dt="string">2017-05-10T12:53:33Z</DateUtc></StartTime><FrequencyChanges><FrequencyChange><Frequency dt:dt="r8">3312919</Frequency><Timestamp dt:dt="r8">60295862769</Timestamp><Current dt:dt="…	60.003	1	right	166989107	2017-10-05	14:53:33	12:53:33	male	37	{RIGHTARROW}	77							0	245158	245046	{RIGHTARROW}	112	243930	243546	884	right8	11	1	16	mask11	0	245029	0	244829	eqm10_NoEyeNmodel1_dir	0	V	gazeCOD	GazeCoDxp	1	400	0	244529	-1	244429
GazeCoD_1Model_male	13	2	20	<?xml version="1.0"?>\n<Clock xmlns:dt="urn:schemas-microsoft-com:datatypes"><Description dt:dt="string">E-Prime Primary Realtime Clock</Description><StartTime><Timestamp dt:dt="int">0</Timestamp><DateUtc dt:dt="string">2017-05-10T12:53:33Z</DateUtc></StartTime><FrequencyChanges><FrequencyChange><Frequency dt:dt="r8">3312919</Frequency><Timestamp dt:dt="r8">60295862769</Timestamp><Current dt:dt="…	60.003	1	right	166989107	2017-10-05	14:53:33	12:53:33	male	38	{LEFTARROW}	51							0	246702	246579	{DOWNARROW}	123	245458	245179	779	left3,2	25	1	17	mask25	0	246563	0	246363	eqm10_NoEyeNmodel1_dir	90	HV	gazeCOD	GazeCoDxp	0	400	0	246063	5	245963
GazeCoD_1Model_male	13	2	20	<?xml version="1.0"?>\n<Clock xmlns:dt="urn:schemas-microsoft-com:datatypes"><Description dt:dt="string">E-Prime Primary Realtime Clock</Description><StartTime><Timestamp dt:dt="int">0</Timestamp><DateUtc dt:dt="string">2017-05-10T12:53:33Z</DateUtc></StartTime><FrequencyChanges><FrequencyChange><Frequency dt:dt="r8">3312919</Frequency><Timestamp dt:dt="r8">60295862769</Timestamp><Current dt:dt="…	60.003	1	right	166989107	2017-10-05	14:53:33	12:53:33	male	39	{RIGHTARROW}	46							0	250182	248079	{RIGHTARROW}	2103	246964	246713	751	right1,6	18	1	18	mask18	0	248063	0	247863	eqm10_NoEyeNmodel1_dir	90	H	gazeCOD	GazeCoDxp	1	400	0	247563	-1	247463
GazeCoD_1Model_male	13	2	20	<?xml version="1.0"?>\n<Clock xmlns:dt="urn:schemas-microsoft-com:datatypes"><Description dt:dt="string">E-Prime Primary Realtime Clock</Description><StartTime><Timestamp dt:dt="int">0</Timestamp><DateUtc dt:dt="string">2017-05-10T12:53:33Z</DateUtc></StartTime><FrequencyChanges><FrequencyChange><Frequency dt:dt="r8">3312919</Frequency><Timestamp dt:dt="r8">60295862769</Timestamp><Current dt:dt="…	60.003	1	right	166989107	2017-10-05	14:53:33	12:53:33	male	40	{DOWNARROW}	79							0	251798	251679	{RIGHTARROW}	119	250560	250196	864	DG0	1	1	19	mask1	0	251662	-1	251462	eqm10_NoEyeNmodel1_dir	0	V	gazeCOD	GazeCoDxp	0	400	0	251163	3	251063
GazeCoD_1Model_male	13	2	20	<?xml version="1.0"?>\n<Clock xmlns:dt="urn:schemas-microsoft-com:datatypes"><Description dt:dt="string">E-Prime Primary Realtime Clock</Description><StartTime><Timestamp dt:dt="int">0</Timestamp><DateUtc dt:dt="string">2017-05-10T12:53:33Z</DateUtc></StartTime><FrequencyChanges><FrequencyChange><Frequency dt:dt="r8">3312919</Frequency><Timestamp dt:dt="r8">60295862769</Timestamp><Current dt:dt="…	60.003	1	right	166989107	2017-10-05	14:53:33	12:53:33	male	41	{RIGHTARROW}	40							0	253326	253229	{RIGHTARROW}	97	252109	251812	797	right6,4	10	1	20	mask10	0	253212	0	253012	eqm10_NoEyeNmodel1_dir	0	V	gazeCOD	GazeCoDxp	1	400	0	252712	3	252612
GazeCoD_1Model_male	13	2	20	<?xml version="1.0"?>\n<Clock xmlns:dt="urn:schemas-microsoft-com:datatypes"><Description dt:dt="string">E-Prime Primary Realtime Clock</Description><StartTime><Timestamp dt:dt="int">0</Timestamp><DateUtc dt:dt="string">2017-05-10T12:53:33Z</DateUtc></StartTime><FrequencyChanges><FrequencyChange><Frequency dt:dt="r8">3312919</Frequency><Timestamp dt:dt="r8">60295862769</Timestamp><Current dt:dt="…	60.003	1	right	166989107	2017-10-05	14:53:33	12:53:33	male	42	{RIGHTARROW}	42							0	254822	254779	{RIGHTARROW}	43	253662	253346	816	right4,8	9	1	21	mask9	0	254762	0	254562	eqm10_NoEyeNmodel1_dir	0	V	gazeCOD	GazeCoDxp	1	400	0	254262	0	254162
GazeCoD_1Model_male	13	2	20	<?xml version="1.0"?>\n<Clock xmlns:dt="urn:schemas-microsoft-com:datatypes"><Description dt:dt="string">E-Prime Primary Realtime Clock</Description><StartTime><Timestamp dt:dt="int">0</Timestamp><DateUtc dt:dt="string">2017-05-10T12:53:33Z</DateUtc></StartTime><FrequencyChanges><FrequencyChange><Frequency dt:dt="r8">3312919</Frequency><Timestamp dt:dt="r8">60295862769</Timestamp><Current dt:dt="…	60.003	1	right	166989107	2017-10-05	14:53:33	12:53:33	male	43	{LEFTARROW}	53							0	257166	256246	{DOWNARROW}	920	255123	254846	777	left4,8	4	1	22	mask4	0	256229	0	256029	eqm10_NoEyeNmodel1_dir	0	V	gazeCOD	GazeCoDxp	0	400	0	255729	6	255629
GazeCoD_1Model_male	13	2	20	<?xml version="1.0"?>\n<Clock xmlns:dt="urn:schemas-microsoft-com:datatypes"><Description dt:dt="string">E-Prime Primary Realtime Clock</Description><StartTime><Timestamp dt:dt="int">0</Timestamp><DateUtc dt:dt="string">2017-05-10T12:53:33Z</DateUtc></StartTime><FrequencyChanges><FrequencyChange><Frequency dt:dt="r8">3312919</Frequency><Timestamp dt:dt="r8">60295862769</Timestamp><Current dt:dt="…	60.003	1	right	166989107	2017-10-05	14:53:33	12:53:33	male	44	{DOWNARROW}	79							0	258774	258646	{DOWNARROW}	128	257529	257179	850	DG0	12	1	23	mask12	0	258629	0	258429	eqm10_NoEyeNmodel1_dir	90	H	gazeCOD	GazeCoDxp	1	400	0	258129	0	258029
GazeCoD_1Model_male	13	2	20	<?xml version="1.0"?>\n<Clock xmlns:dt="urn:schemas-microsoft-com:datatypes"><Description dt:dt="string">E-Prime Primary Realtime Clock</Description><StartTime><Timestamp dt:dt="int">0</Timestamp><DateUtc dt:dt="string">2017-05-10T12:53:33Z</DateUtc></StartTime><FrequencyChanges><FrequencyChange><Frequency dt:dt="r8">3312919</Frequency><Timestamp dt:dt="r8">60295862769</Timestamp><Current dt:dt="…	60.003	1	right	166989107	2017-10-05	14:53:33	12:53:33	male	45	{LEFTARROW}	78							0	260326	260195	{DOWNARROW}	130	259082	258796	786	left8	17	1	24	mask17	0	260179	0	259979	eqm10_NoEyeNmodel1_dir	90	H	gazeCOD	GazeCoDxp	0	400	0	259679	-3	259579
GazeCoD_1Model_male	13	2	20	<?xml version="1.0"?>\n<Clock xmlns:dt="urn:schemas-microsoft-com:datatypes"><Description dt:dt="string">E-Prime Primary Realtime Clock</Description><StartTime><Timestamp dt:dt="int">0</Timestamp><DateUtc dt:dt="string">2017-05-10T12:53:33Z</DateUtc></StartTime><FrequencyChanges><FrequencyChange><Frequency dt:dt="r8">3312919</Frequency><Timestamp dt:dt="r8">60295862769</Timestamp><Current dt:dt="…	60.003	1	right	166989107	2017-10-05	14:53:33	12:53:33	male	46	{RIGHTARROW}	46							0	261909	261829	{RIGHTARROW}	80	260702	260345	857	right1,6	7	1	25	mask7	0	261812	0	261612	eqm10_NoEyeNmodel1_dir	0	V	gazeCOD	GazeCoDxp	1	400	0	261312	10	261212
GazeCoD_1Model_male	13	2	20	<?xml version="1.0"?>\n<Clock xmlns:dt="urn:schemas-microsoft-com:datatypes"><Description dt:dt="string">E-Prime Primary Realtime Clock</Description><StartTime><Timestamp dt:dt="int">0</Timestamp><DateUtc dt:dt="string">2017-05-10T12:53:33Z</DateUtc></StartTime><FrequencyChanges><FrequencyChange><Frequency dt:dt="r8">3312919</Frequency><Timestamp dt:dt="r8">60295862769</Timestamp><Current dt:dt="…	60.003	1	right	166989107	2017-10-05	14:53:33	12:53:33	male	47	{RIGHTARROW}	42							0	263589	263395	{RIGHTARROW}	194	262271	261929	842	right4,8	20	1	26	mask20	0	263379	0	263179	eqm10_NoEyeNmodel1_dir	90	H	gazeCOD	GazeCoDxp	1	400	0	262879	8	262779
GazeCoD_1Model_male	13	2	20	<?xml version="1.0"?>\n<Clock xmlns:dt="urn:schemas-microsoft-com:datatypes"><Description dt:dt="string">E-Prime Primary Realtime Clock</Description><StartTime><Timestamp dt:dt="int">0</Timestamp><DateUtc dt:dt="string">2017-05-10T12:53:33Z</DateUtc></StartTime><FrequencyChanges><FrequencyChange><Frequency dt:dt="r8">3312919</Frequency><Timestamp dt:dt="r8">60295862769</Timestamp><Current dt:dt="…	60.003	1	right	166989107	2017-10-05	14:53:33	12:53:33	male	48	{LEFTARROW}	53							0	265245	265195	{DOWNARROW}	50	264070	263612	958	left4,8	26	1	27	mask26	0	265179	0	264979	eqm10_NoEyeNmodel1_dir	90	HV	gazeCOD	GazeCoDxp	0	400	0	264679	9	264579
GazeCoD_1Model_male	13	2	20	<?xml version="1.0"?>\n<Clock xmlns:dt="urn:schemas-microsoft-com:datatypes"><Description dt:dt="string">E-Prime Primary Realtime Clock</Description><StartTime><Timestamp dt:dt="int">0</Timestamp><DateUtc dt:dt="string">2017-05-10T12:53:33Z</DateUtc></StartTime><FrequencyChanges><FrequencyChange><Frequency dt:dt="r8">3312919</Frequency><Timestamp dt:dt="r8">60295862769</Timestamp><Current dt:dt="…	60.003	1	right	166989107	2017-10-05	14:53:33	12:53:33	male	49	{LEFTARROW}	55							0	266853	266762	{LEFTARROW}	91	265647	265262	885	left6,4	27	1	28	mask27	0	266745	0	266545	eqm10_NoEyeNmodel1_dir	90	HV	gazeCOD	GazeCoDxp	1	400	0	266245	-2	266145
GazeCoD_1Model_male	13	2	20	<?xml version="1.0"?>\n<Clock xmlns:dt="urn:schemas-microsoft-com:datatypes"><Description dt:dt="string">E-Prime Primary Realtime Clock</Description><StartTime><Timestamp dt:dt="int">0</Timestamp><DateUtc dt:dt="string">2017-05-10T12:53:33Z</DateUtc></StartTime><FrequencyChanges><FrequencyChange><Frequency dt:dt="r8">3312919</Frequency><Timestamp dt:dt="r8">60295862769</Timestamp><Current dt:dt="…	60.003	1	right	166989107	2017-10-05	14:53:33	12:53:33	male	50	{RIGHTARROW}	40							0	268869	268378	{RIGHTARROW}	491	267262	266878	884	right6,4	21	1	29	mask21	0	268362	0	268162	eqm10_NoEyeNmodel1_dir	90	H	gazeCOD	GazeCoDxp	1	400	0	267862	0	267762
GazeCoD_1Model_male	13	2	20	<?xml version="1.0"?>\n<Clock xmlns:dt="urn:schemas-microsoft-com:datatypes"><Description dt:dt="string">E-Prime Primary Realtime Clock</Description><StartTime><Timestamp dt:dt="int">0</Timestamp><DateUtc dt:dt="string">2017-05-10T12:53:33Z</DateUtc></StartTime><FrequencyChanges><FrequencyChange><Frequency dt:dt="r8">3312919</Frequency><Timestamp dt:dt="r8">60295862769</Timestamp><Current dt:dt="…	60.003	1	right	166989107	2017-10-05	14:53:33	12:53:33	male	51	{LEFTARROW}	49							0	270541	270378	{DOWNARROW}	163	269256	268878	878	left1,6	13	1	30	mask13	0	270362	0	270162	eqm10_NoEyeNmodel1_dir	90	H	gazeCOD	GazeCoDxp	0	400	0	269862	6	269762
GazeCoD_1Model_male	13	2	20	<?xml version="1.0"?>\n<Clock xmlns:dt="urn:schemas-microsoft-com:datatypes"><Description dt:dt="string">E-Prime Primary Realtime Clock</Description><StartTime><Timestamp dt:dt="int">0</Timestamp><DateUtc dt:dt="string">2017-05-10T12:53:33Z</DateUtc></StartTime><FrequencyChanges><FrequencyChange><Frequency dt:dt="r8">3312919</Frequency><Timestamp dt:dt="r8">60295862769</Timestamp><Current dt:dt="…	60.003	1	right	166989107	2017-10-05	14:53:33	12:53:33	male	52	{RIGHTARROW}	44							0	272165	272078	{DOWNARROW}	87	270957	270562	895	right3,2	19	1	31	mask19	0	272062	0	271862	eqm10_NoEyeNmodel1_dir	90	H	gazeCOD	GazeCoDxp	0	400	0	271562	5	271462
GazeCoD_1Model_male	13	2	20	<?xml version="1.0"?>\n<Clock xmlns:dt="urn:schemas-microsoft-com:datatypes"><Description dt:dt="string">E-Prime Primary Realtime Clock</Description><StartTime><Timestamp dt:dt="int">0</Timestamp><DateUtc dt:dt="string">2017-05-10T12:53:33Z</DateUtc></StartTime><FrequencyChanges><FrequencyChange><Frequency dt:dt="r8">3312919</Frequency><Timestamp dt:dt="r8">60295862769</Timestamp><Current dt:dt="…	60.003	1	right	166989107	2017-10-05	14:53:33	12:53:33	male	53	{RIGHTARROW}	46							0	273693	273578	{DOWNARROW}	115	272464	272178	786	right1,6	29	1	32	mask29	0	273561	0	273361	eqm10_NoEyeNmodel1_dir	90	HV	gazeCOD	GazeCoDxp	0	400	0	273061	-3	272961
GazeCoD_1Model_male	13	2	20	<?xml version="1.0"?>\n<Clock xmlns:dt="urn:schemas-microsoft-com:datatypes"><Description dt:dt="string">E-Prime Primary Realtime Clock</Description><StartTime><Timestamp dt:dt="int">0</Timestamp><DateUtc dt:dt="string">2017-05-10T12:53:33Z</DateUtc></StartTime><FrequencyChanges><FrequencyChange><Frequency dt:dt="r8">3312919</Frequency><Timestamp dt:dt="r8">60295862769</Timestamp><Current dt:dt="…	60.003	1	right	166989107	2017-10-05	14:53:33	12:53:33	male	54	{RIGHTARROW}	44							0	275317	275278	{RIGHTARROW}	39	274160	273711	949	right3,2	8	1	33	mask8	0	275261	0	275061	eqm10_NoEyeNmodel1_dir	0	V	gazeCOD	GazeCoDxp	1	400	0	274761	1	274661
GazeCoD_1Model_male	13	2	20	<?xml version="1.0"?>\n<Clock xmlns:dt="urn:schemas-microsoft-com:datatypes"><Description dt:dt="string">E-Prime Primary Realtime Clock</Description><StartTime><Timestamp dt:dt="int">0</Timestamp><DateUtc dt:dt="string">2017-05-10T12:53:33Z</DateUtc></StartTime><FrequencyChanges><FrequencyChange><Frequency dt:dt="r8">3312919</Frequency><Timestamp dt:dt="r8">60295862769</Timestamp><Current dt:dt="…	60.003	1	right	166989107	2017-10-05	14:53:33	12:53:33	male	55	{RIGHTARROW}	42							0	276893	276795	{RIGHTARROW}	98	275681	275328	853	right4,8	9	2	34	mask9	0	276778	0	276578	eqm10_NoEyeNmodel1_dir	0	V	gazeCOD	GazeCoDxp	1	400	0	276278	-3	276178
GazeCoD_1Model_male	13	2	20	<?xml version="1.0"?>\n<Clock xmlns:dt="urn:schemas-microsoft-com:datatypes"><Description dt:dt="string">E-Prime Primary Realtime Clock</Description><StartTime><Timestamp dt:dt="int">0</Timestamp><DateUtc dt:dt="string">2017-05-10T12:53:33Z</DateUtc></StartTime><FrequencyChanges><FrequencyChange><Frequency dt:dt="r8">3312919</Frequency><Timestamp dt:dt="r8">60295862769</Timestamp><Current dt:dt="…	60.003	1	right	166989107	2017-10-05	14:53:33	12:53:33	male	56	{LEFTARROW}	78							0	279565	278428	{DOWNARROW}	1137	277317	276911	906	left8	17	2	35	mask17	0	278411	-1	278211	eqm10_NoEyeNmodel1_dir	90	H	gazeCOD	GazeCoDxp	0	400	0	277912	-5	277812
GazeCoD_1Model_male	13	2	20	<?xml version="1.0"?>\n<Clock xmlns:dt="urn:schemas-microsoft-com:datatypes"><Description dt:dt="string">E-Prime Primary Realtime Clock</Description><StartTime><Timestamp dt:dt="int">0</Timestamp><DateUtc dt:dt="string">2017-05-10T12:53:33Z</DateUtc></StartTime><FrequencyChanges><FrequencyChange><Frequency dt:dt="r8">3312919</Frequency><Timestamp dt:dt="r8">60295862769</Timestamp><Current dt:dt="…	60.003	1	right	166989107	2017-10-05	14:53:33	12:53:33	male	57	{LEFTARROW}	78							0	281205	281061	{LEFTARROW}	144	279943	279578	865	left8	6	2	36	mask6	0	281044	0	280844	eqm10_NoEyeNmodel1_dir	0	V	gazeCOD	GazeCoDxp	1	400	0	280544	1	280444
GazeCoD_1Model_male	13	2	20	<?xml version="1.0"?>\n<Clock xmlns:dt="urn:schemas-microsoft-com:datatypes"><Description dt:dt="string">E-Prime Primary Realtime Clock</Description><StartTime><Timestamp dt:dt="int">0</Timestamp><DateUtc dt:dt="string">2017-05-10T12:53:33Z</DateUtc></StartTime><FrequencyChanges><FrequencyChange><Frequency dt:dt="r8">3312919</Frequency><Timestamp dt:dt="r8">60295862769</Timestamp><Current dt:dt="…	60.003	1	right	166989107	2017-10-05	14:53:33	12:53:33	male	58	{LEFTARROW}	51							0	284284	282644	{DOWNARROW}	1640	281524	281228	796	left3,2	25	2	37	mask25	0	282628	0	282428	eqm10_NoEyeNmodel1_dir	90	HV	gazeCOD	GazeCoDxp	0	400	0	282128	4	282028
GazeCoD_1Model_male	13	2	20	<?xml version="1.0"?>\n<Clock xmlns:dt="urn:schemas-microsoft-com:datatypes"><Description dt:dt="string">E-Prime Primary Realtime Clock</Description><StartTime><Timestamp dt:dt="int">0</Timestamp><DateUtc dt:dt="string">2017-05-10T12:53:33Z</DateUtc></StartTime><FrequencyChanges><FrequencyChange><Frequency dt:dt="r8">3312919</Frequency><Timestamp dt:dt="r8">60295862769</Timestamp><Current dt:dt="…	60.003	1	right	166989107	2017-10-05	14:53:33	12:53:33	male	59	{LEFTARROW}	55							0	286020	285844	{LEFTARROW}	176	284726	284294	932	left6,4	27	2	38	mask27	0	285828	0	285628	eqm10_NoEyeNmodel1_dir	90	HV	gazeCOD	GazeCoDxp	1	400	0	285328	2	285228
GazeCoD_1Model_male	13	2	20	<?xml version="1.0"?>\n<Clock xmlns:dt="urn:schemas-microsoft-com:datatypes"><Description dt:dt="string">E-Prime Primary Realtime Clock</Description><StartTime><Timestamp dt:dt="int">0</Timestamp><DateUtc dt:dt="string">2017-05-10T12:53:33Z</DateUtc></StartTime><FrequencyChanges><FrequencyChange><Frequency dt:dt="r8">3312919</Frequency><Timestamp dt:dt="r8">60295862769</Timestamp><Current dt:dt="…	60.003	1	right	166989107	2017-10-05	14:53:33	12:53:33	male	60	{RIGHTARROW}	42							0	287716	287561	{RIGHTARROW}	155	286449	286044	905	right4,8	31	2	39	mask31	0	287544	0	287344	eqm10_NoEyeNmodel1_dir	90	HV	gazeCOD	GazeCoDxp	1	400	0	287044	-5	286944
GazeCoD_1Model_male	13	2	20	<?xml version="1.0"?>\n<Clock xmlns:dt="urn:schemas-microsoft-com:datatypes"><Description dt:dt="string">E-Prime Primary Realtime Clock</Description><StartTime><Timestamp dt:dt="int">0</Timestamp><DateUtc dt:dt="string">2017-05-10T12:53:33Z</DateUtc></StartTime><FrequencyChanges><FrequencyChange><Frequency dt:dt="r8">3312919</Frequency><Timestamp dt:dt="r8">60295862769</Timestamp><Current dt:dt="…	60.003	1	right	166989107	2017-10-05	14:53:33	12:53:33	male	61	{RIGHTARROW}	77							0	289420	289244	{RIGHTARROW}	176	288128	287727	901	right8	33	2	40	mask33	0	289227	0	289027	eqm10_NoEyeNmodel1_dir	90	HV	gazeCOD	GazeCoDxp	1	400	0	288727	-1	288627
GazeCoD_1Model_male	13	2	20	<?xml version="1.0"?>\n<Clock xmlns:dt="urn:schemas-microsoft-com:datatypes"><Description dt:dt="string">E-Prime Primary Realtime Clock</Description><StartTime><Timestamp dt:dt="int">0</Timestamp><DateUtc dt:dt="string">2017-05-10T12:53:33Z</DateUtc></StartTime><FrequencyChanges><FrequencyChange><Frequency dt:dt="r8">3312919</Frequency><Timestamp dt:dt="r8">60295862769</Timestamp><Current dt:dt="…	60.003	1	right	166989107	2017-10-05	14:53:33	12:53:33	male	62	{LEFTARROW}	53							0	291076	290944	{DOWNARROW}	132	289824	289444	880	left4,8	15	2	41	mask15	0	290927	0	290727	eqm10_NoEyeNmodel1_dir	90	H	gazeCOD	GazeCoDxp	0	400	0	290427	3	290327
GazeCoD_1Model_male	13	2	20	<?xml version="1.0"?>\n<Clock xmlns:dt="urn:schemas-microsoft-com:datatypes"><Description dt:dt="string">E-Prime Primary Realtime Clock</Description><StartTime><Timestamp dt:dt="int">0</Timestamp><DateUtc dt:dt="string">2017-05-10T12:53:33Z</DateUtc></StartTime><FrequencyChanges><FrequencyChange><Frequency dt:dt="r8">3312919</Frequency><Timestamp dt:dt="r8">60295862769</Timestamp><Current dt:dt="…	60.003	1	right	166989107	2017-10-05	14:53:33	12:53:33	male	63	{RIGHTARROW}	40							0	292764	292677	{RIGHTARROW}	87	291566	291094	972	right6,4	32	2	42	mask32	0	292661	0	292461	eqm10_NoEyeNmodel1_dir	90	HV	gazeCOD	GazeCoDxp	1	400	0	292161	-5	292061
GazeCoD_1Model_male	13	2	20	<?xml version="1.0"?>\n<Clock xmlns:dt="urn:schemas-microsoft-com:datatypes"><Description dt:dt="string">E-Prime Primary Realtime Clock</Description><StartTime><Timestamp dt:dt="int">0</Timestamp><DateUtc dt:dt="string">2017-05-10T12:53:33Z</DateUtc></StartTime><FrequencyChanges><FrequencyChange><Frequency dt:dt="r8">3312919</Frequency><Timestamp dt:dt="r8">60295862769</Timestamp><Current dt:dt="…	60.003	1	right	166989107	2017-10-05	14:53:33	12:53:33	male	64	{LEFTARROW}	51							0	294404	294261	{DOWNARROW}	143	293136	292777	859	left3,2	14	2	43	mask14	0	294244	0	294044	eqm10_NoEyeNmodel1_dir	90	H	gazeCOD	GazeCoDxp	0	400	0	293744	8	293644
GazeCoD_1Model_male	13	2	20	<?xml version="1.0"?>\n<Clock xmlns:dt="urn:schemas-microsoft-com:datatypes"><Description dt:dt="string">E-Prime Primary Realtime Clock</Description><StartTime><Timestamp dt:dt="int">0</Timestamp><DateUtc dt:dt="string">2017-05-10T12:53:33Z</DateUtc></StartTime><FrequencyChanges><FrequencyChange><Frequency dt:dt="r8">3312919</Frequency><Timestamp dt:dt="r8">60295862769</Timestamp><Current dt:dt="…	60.003	1	right	166989107	2017-10-05	14:53:33	12:53:33	male	65	{RIGHTARROW}	44							0	296028	295960	{RIGHTARROW}	68	294846	294427	919	right3,2	30	2	44	mask30	0	295944	0	295744	eqm10_NoEyeNmodel1_dir	90	HV	gazeCOD	GazeCoDxp	1	400	0	295444	-2	295344
GazeCoD_1Model_male	13	2	20	<?xml version="1.0"?>\n<Clock xmlns:dt="urn:schemas-microsoft-com:datatypes"><Description dt:dt="string">E-Prime Primary Realtime Clock</Description><StartTime><Timestamp dt:dt="int">0</Timestamp><DateUtc dt:dt="string">2017-05-10T12:53:33Z</DateUtc></StartTime><FrequencyChanges><FrequencyChange><Frequency dt:dt="r8">3312919</Frequency><Timestamp dt:dt="r8">60295862769</Timestamp><Current dt:dt="…	60.003	1	right	166989107	2017-10-05	14:53:33	12:53:33	male	66	{RIGHTARROW}	46							0	297644	297527	{RIGHTARROW}	117	296415	296044	871	right1,6	29	2	45	mask29	0	297510	0	297310	eqm10_NoEyeNmodel1_dir	90	HV	gazeCOD	GazeCoDxp	1	400	0	297010	-5	296910
GazeCoD_1Model_male	13	2	20	<?xml version="1.0"?>\n<Clock xmlns:dt="urn:schemas-microsoft-com:datatypes"><Description dt:dt="string">E-Prime Primary Realtime Clock</Description><StartTime><Timestamp dt:dt="int">0</Timestamp><DateUtc dt:dt="string">2017-05-10T12:53:33Z</DateUtc></StartTime><FrequencyChanges><FrequencyChange><Frequency dt:dt="r8">3312919</Frequency><Timestamp dt:dt="r8">60295862769</Timestamp><Current dt:dt="…	60.003	1	right	166989107	2017-10-05	14:53:33	12:53:33	male	67	{RIGHTARROW}	44							0	299372	299144	{RIGHTARROW}	228	298028	297660	868	right3,2	19	2	46	mask19	0	299127	0	298927	eqm10_NoEyeNmodel1_dir	90	H	gazeCOD	GazeCoDxp	1	400	0	298627	-1	298527
GazeCoD_1Model_male	13	2	20	<?xml version="1.0"?>\n<Clock xmlns:dt="urn:schemas-microsoft-com:datatypes"><Description dt:dt="string">E-Prime Primary Realtime Clock</Description><StartTime><Timestamp dt:dt="int">0</Timestamp><DateUtc dt:dt="string">2017-05-10T12:53:33Z</DateUtc></StartTime><FrequencyChanges><FrequencyChange><Frequency dt:dt="r8">3312919</Frequency><Timestamp dt:dt="r8">60295862769</Timestamp><Current dt:dt="…	60.003	1	right	166989107	2017-10-05	14:53:33	12:53:33	male	68	{LEFTARROW}	49							0	300988	300894	{DOWNARROW}	94	299776	299394	882	left1,6	2	2	47	mask2	0	300877	0	300677	eqm10_NoEyeNmodel1_dir	0	V	gazeCOD	GazeCoDxp	0	400	0	300377	1	300277
GazeCoD_1Model_male	13	2	20	<?xml version="1.0"?>\n<Clock xmlns:dt="urn:schemas-microsoft-com:datatypes"><Description dt:dt="string">E-Prime Primary Realtime Clock</Description><StartTime><Timestamp dt:dt="int">0</Timestamp><DateUtc dt:dt="string">2017-05-10T12:53:33Z</DateUtc></StartTime><FrequencyChanges><FrequencyChange><Frequency dt:dt="r8">3312919</Frequency><Timestamp dt:dt="r8">60295862769</Timestamp><Current dt:dt="…	60.003	1	right	166989107	2017-10-05	14:53:33	12:53:33	male	69	{RIGHTARROW}	77							0	302492	302460	{RIGHTARROW}	32	301341	301010	831	right8	22	2	48	mask22	0	302443	0	302243	eqm10_NoEyeNmodel1_dir	90	H	gazeCOD	GazeCoDxp	1	400	0	301943	2	301843
GazeCoD_1Model_male	13	2	20	<?xml version="1.0"?>\n<Clock xmlns:dt="urn:schemas-microsoft-com:datatypes"><Description dt:dt="string">E-Prime Primary Realtime Clock</Description><StartTime><Timestamp dt:dt="int">0</Timestamp><DateUtc dt:dt="string">2017-05-10T12:53:33Z</DateUtc></StartTime><FrequencyChanges><FrequencyChange><Frequency dt:dt="r8">3312919</Frequency><Timestamp dt:dt="r8">60295862769</Timestamp><Current dt:dt="…	60.003	1	right	166989107	2017-10-05	14:53:33	12:53:33	male	70	{LEFTARROW}	53							0	304035	303910	{DOWNARROW}	125	302796	302510	786	left4,8	4	2	49	mask4	0	303893	0	303693	eqm10_NoEyeNmodel1_dir	0	V	gazeCOD	GazeCoDxp	0	400	0	303393	-3	303293
GazeCoD_1Model_male	13	2	20	<?xml version="1.0"?>\n<Clock xmlns:dt="urn:schemas-microsoft-com:datatypes"><Description dt:dt="string">E-Prime Primary Realtime Clock</Description><StartTime><Timestamp dt:dt="int">0</Timestamp><DateUtc dt:dt="string">2017-05-10T12:53:33Z</DateUtc></StartTime><FrequencyChanges><FrequencyChange><Frequency dt:dt="r8">3312919</Frequency><Timestamp dt:dt="r8">60295862769</Timestamp><Current dt:dt="…	60.003	1	right	166989107	2017-10-05	14:53:33	12:53:33	male	71	{RIGHTARROW}	40							0	305707	305610	{RIGHTARROW}	97	304490	304060	930	right6,4	21	2	50	mask21	0	305593	0	305393	eqm10_NoEyeNmodel1_dir	90	H	gazeCOD	GazeCoDxp	1	400	0	305093	3	304993
GazeCoD_1Model_male	13	2	20	<?xml version="1.0"?>\n<Clock xmlns:dt="urn:schemas-microsoft-com:datatypes"><Description dt:dt="string">E-Prime Primary Realtime Clock</Description><StartTime><Timestamp dt:dt="int">0</Timestamp><DateUtc dt:dt="string">2017-05-10T12:53:33Z</DateUtc></StartTime><FrequencyChanges><FrequencyChange><Frequency dt:dt="r8">3312919</Frequency><Timestamp dt:dt="r8">60295862769</Timestamp><Current dt:dt="…	60.003	1	right	166989107	2017-10-05	14:53:33	12:53:33	male	72	{LEFTARROW}	78							0	307203	307127	{LEFTARROW}	76	306004	305727	777	left8	28	2	51	mask28	0	307110	0	306910	eqm10_NoEyeNmodel1_dir	90	HV	gazeCOD	GazeCoDxp	1	400	0	306610	6	306510
GazeCoD_1Model_male	13	2	20	<?xml version="1.0"?>\n<Clock xmlns:dt="urn:schemas-microsoft-com:datatypes"><Description dt:dt="string">E-Prime Primary Realtime Clock</Description><StartTime><Timestamp dt:dt="int">0</Timestamp><DateUtc dt:dt="string">2017-05-10T12:53:33Z</DateUtc></StartTime><FrequencyChanges><FrequencyChange><Frequency dt:dt="r8">3312919</Frequency><Timestamp dt:dt="r8">60295862769</Timestamp><Current dt:dt="…	60.003	1	right	166989107	2017-10-05	14:53:33	12:53:33	male	73	{LEFTARROW}	53							0	308963	308693	{LEFTARROW}	270	307576	307227	849	left4,8	26	2	52	mask26	0	308677	0	308477	eqm10_NoEyeNmodel1_dir	90	HV	gazeCOD	GazeCoDxp	1	400	0	308177	1	308077
GazeCoD_1Model_male	13	2	20	<?xml version="1.0"?>\n<Clock xmlns:dt="urn:schemas-microsoft-com:datatypes"><Description dt:dt="string">E-Prime Primary Realtime Clock</Description><StartTime><Timestamp dt:dt="int">0</Timestamp><DateUtc dt:dt="string">2017-05-10T12:53:33Z</DateUtc></StartTime><FrequencyChanges><FrequencyChange><Frequency dt:dt="r8">3312919</Frequency><Timestamp dt:dt="r8">60295862769</Timestamp><Current dt:dt="…	60.003	1	right	166989107	2017-10-05	14:53:33	12:53:33	male	74	{RIGHTARROW}	46							0	310603	310526	{DOWNARROW}	77	309410	308976	934	right1,6	7	2	53	mask7	0	310510	0	310310	eqm10_NoEyeNmodel1_dir	0	V	gazeCOD	GazeCoDxp	0	400	0	310010	0	309910
GazeCoD_1Model_male	13	2	20	<?xml version="1.0"?>\n<Clock xmlns:dt="urn:schemas-microsoft-com:datatypes"><Description dt:dt="string">E-Prime Primary Realtime Clock</Description><StartTime><Timestamp dt:dt="int">0</Timestamp><DateUtc dt:dt="string">2017-05-10T12:53:33Z</DateUtc></StartTime><FrequencyChanges><FrequencyChange><Frequency dt:dt="r8">3312919</Frequency><Timestamp dt:dt="r8">60295862769</Timestamp><Current dt:dt="…	60.003	1	right	166989107	2017-10-05	14:53:33	12:53:33	male	75	{RIGHTARROW}	40							0	312331	312226	{RIGHTARROW}	105	311103	310626	977	right6,4	10	2	54	mask10	0	312210	0	312010	eqm10_NoEyeNmodel1_dir	0	V	gazeCOD	GazeCoDxp	1	400	0	311710	7	311610
GazeCoD_1Model_male	13	2	20	<?xml version="1.0"?>\n<Clock xmlns:dt="urn:schemas-microsoft-com:datatypes"><Description dt:dt="string">E-Prime Primary Realtime Clock</Description><StartTime><Timestamp dt:dt="int">0</Timestamp><DateUtc dt:dt="string">2017-05-10T12:53:33Z</DateUtc></StartTime><FrequencyChanges><FrequencyChange><Frequency dt:dt="r8">3312919</Frequency><Timestamp dt:dt="r8">60295862769</Timestamp><Current dt:dt="…	60.003	1	right	166989107	2017-10-05	14:53:33	12:53:33	male	76	{RIGHTARROW}	42							0	313851	313793	{RIGHTARROW}	58	312669	312343	826	right4,8	20	2	55	mask20	0	313776	0	313576	eqm10_NoEyeNmodel1_dir	90	H	gazeCOD	GazeCoDxp	1	400	0	313276	7	313176
GazeCoD_1Model_male	13	2	20	<?xml version="1.0"?>\n<Clock xmlns:dt="urn:schemas-microsoft-com:datatypes"><Description dt:dt="string">E-Prime Primary Realtime Clock</Description><StartTime><Timestamp dt:dt="int">0</Timestamp><DateUtc dt:dt="string">2017-05-10T12:53:33Z</DateUtc></StartTime><FrequencyChanges><FrequencyChange><Frequency dt:dt="r8">3312919</Frequency><Timestamp dt:dt="r8">60295862769</Timestamp><Current dt:dt="…	60.003	1	right	166989107	2017-10-05	14:53:33	12:53:33	male	77	{LEFTARROW}	51							0	395039	394872	{DOWNARROW}	167	393746	393339	907	left3,2	3	2	56	mask3	0	394856	0	394656	eqm10_NoEyeNmodel1_dir	0	V	gazeCOD	GazeCoDxp	0	400	0	394356	10	394256
GazeCoD_1Model_male	13	2	20	<?xml version="1.0"?>\n<Clock xmlns:dt="urn:schemas-microsoft-com:datatypes"><Description dt:dt="string">E-Prime Primary Realtime Clock</Description><StartTime><Timestamp dt:dt="int">0</Timestamp><DateUtc dt:dt="string">2017-05-10T12:53:33Z</DateUtc></StartTime><FrequencyChanges><FrequencyChange><Frequency dt:dt="r8">3312919</Frequency><Timestamp dt:dt="r8">60295862769</Timestamp><Current dt:dt="…	60.003	1	right	166989107	2017-10-05	14:53:33	12:53:33	male	78	{LEFTARROW}	55							0	396703	396556	{DOWNARROW}	147	395439	395056	883	left6,4	16	2	57	mask16	0	396539	0	396339	eqm10_NoEyeNmodel1_dir	90	H	gazeCOD	GazeCoDxp	0	400	0	396039	0	395939
GazeCoD_1Model_male	13	2	20	<?xml version="1.0"?>\n<Clock xmlns:dt="urn:schemas-microsoft-com:datatypes"><Description dt:dt="string">E-Prime Primary Realtime Clock</Description><StartTime><Timestamp dt:dt="int">0</Timestamp><DateUtc dt:dt="string">2017-05-10T12:53:33Z</DateUtc></StartTime><FrequencyChanges><FrequencyChange><Frequency dt:dt="r8">3312919</Frequency><Timestamp dt:dt="r8">60295862769</Timestamp><Current dt:dt="…	60.003	1	right	166989107	2017-10-05	14:53:33	12:53:33	male	79	{RIGHTARROW}	77							0	398847	398206	{RIGHTARROW}	641	397079	396722	857	right8	11	2	58	mask11	0	398189	0	397989	eqm10_NoEyeNmodel1_dir	0	V	gazeCOD	GazeCoDxp	1	400	0	397689	10	397589
GazeCoD_1Model_male	13	2	20	<?xml version="1.0"?>\n<Clock xmlns:dt="urn:schemas-microsoft-com:datatypes"><Description dt:dt="string">E-Prime Primary Realtime Clock</Description><StartTime><Timestamp dt:dt="int">0</Timestamp><DateUtc dt:dt="string">2017-05-10T12:53:33Z</DateUtc></StartTime><FrequencyChanges><FrequencyChange><Frequency dt:dt="r8">3312919</Frequency><Timestamp dt:dt="r8">60295862769</Timestamp><Current dt:dt="…	60.003	1	right	166989107	2017-10-05	14:53:33	12:53:33	male	80	{RIGHTARROW}	46							0	400583	400472	{DOWNARROW}	111	399354	398872	982	right1,6	18	2	59	mask18	0	400456	0	400256	eqm10_NoEyeNmodel1_dir	90	H	gazeCOD	GazeCoDxp	0	400	0	399956	2	399856
GazeCoD_1Model_male	13	2	20	<?xml version="1.0"?>\n<Clock xmlns:dt="urn:schemas-microsoft-com:datatypes"><Description dt:dt="string">E-Prime Primary Realtime Clock</Description><StartTime><Timestamp dt:dt="int">0</Timestamp><DateUtc dt:dt="string">2017-05-10T12:53:33Z</DateUtc></StartTime><FrequencyChanges><FrequencyChange><Frequency dt:dt="r8">3312919</Frequency><Timestamp dt:dt="r8">60295862769</Timestamp><Current dt:dt="…	60.003	1	right	166989107	2017-10-05	14:53:33	12:53:33	male	81	{DOWNARROW}	79							0	402223	402139	{DOWNARROW}	84	401018	400606	912	DG0	1	2	60	mask1	0	402122	0	401922	eqm10_NoEyeNmodel1_dir	0	V	gazeCOD	GazeCoDxp	1	400	0	401622	4	401522
GazeCoD_1Model_male	13	2	20	<?xml version="1.0"?>\n<Clock xmlns:dt="urn:schemas-microsoft-com:datatypes"><Description dt:dt="string">E-Prime Primary Realtime Clock</Description><StartTime><Timestamp dt:dt="int">0</Timestamp><DateUtc dt:dt="string">2017-05-10T12:53:33Z</DateUtc></StartTime><FrequencyChanges><FrequencyChange><Frequency dt:dt="r8">3312919</Frequency><Timestamp dt:dt="r8">60295862769</Timestamp><Current dt:dt="…	60.003	1	right	166989107	2017-10-05	14:53:33	12:53:33	male	82	{DOWNARROW}	79							0	403775	403689	{DOWNARROW}	86	402563	402239	824	DG0	23	2	61	mask23	0	403672	0	403472	eqm10_NoEyeNmodel1_dir	90	HV	gazeCOD	GazeCoDxp	1	400	0	403172	9	403072
GazeCoD_1Model_male	13	2	20	<?xml version="1.0"?>\n<Clock xmlns:dt="urn:schemas-microsoft-com:datatypes"><Description dt:dt="string">E-Prime Primary Realtime Clock</Description><StartTime><Timestamp dt:dt="int">0</Timestamp><DateUtc dt:dt="string">2017-05-10T12:53:33Z</DateUtc></StartTime><FrequencyChanges><FrequencyChange><Frequency dt:dt="r8">3312919</Frequency><Timestamp dt:dt="r8">60295862769</Timestamp><Current dt:dt="…	60.003	1	right	166989107	2017-10-05	14:53:33	12:53:33	male	83	{LEFTARROW}	55							0	405311	405255	{LEFTARROW}	56	404131	403789	842	left6,4	5	2	62	mask5	0	405239	0	405039	eqm10_NoEyeNmodel1_dir	0	V	gazeCOD	GazeCoDxp	1	400	0	404739	8	404639
GazeCoD_1Model_male	13	2	20	<?xml version="1.0"?>\n<Clock xmlns:dt="urn:schemas-microsoft-com:datatypes"><Description dt:dt="string">E-Prime Primary Realtime Clock</Description><StartTime><Timestamp dt:dt="int">0</Timestamp><DateUtc dt:dt="string">2017-05-10T12:53:33Z</DateUtc></StartTime><FrequencyChanges><FrequencyChange><Frequency dt:dt="r8">3312919</Frequency><Timestamp dt:dt="r8">60295862769</Timestamp><Current dt:dt="…	60.003	1	right	166989107	2017-10-05	14:53:33	12:53:33	male	84	{LEFTARROW}	49							0	406951	406939	{DOWNARROW}	12	405820	405322	998	left1,6	24	2	63	mask24	0	406922	0	406722	eqm10_NoEyeNmodel1_dir	90	HV	gazeCOD	GazeCoDxp	0	400	0	406422	2	406322
GazeCoD_1Model_male	13	2	20	<?xml version="1.0"?>\n<Clock xmlns:dt="urn:schemas-microsoft-com:datatypes"><Description dt:dt="string">E-Prime Primary Realtime Clock</Description><StartTime><Timestamp dt:dt="int">0</Timestamp><DateUtc dt:dt="string">2017-05-10T12:53:33Z</DateUtc></StartTime><FrequencyChanges><FrequencyChange><Frequency dt:dt="r8">3312919</Frequency><Timestamp dt:dt="r8">60295862769</Timestamp><Current dt:dt="…	60.003	1	right	166989107	2017-10-05	14:53:33	12:53:33	male	85	{LEFTARROW}	49							0	408415	408372	{DOWNARROW}	43	407260	406972	788	left1,6	13	2	64	mask13	0	408355	0	408155	eqm10_NoEyeNmodel1_dir	90	H	gazeCOD	GazeCoDxp	0	400	0	407855	-5	407755
GazeCoD_1Model_male	13	2	20	<?xml version="1.0"?>\n<Clock xmlns:dt="urn:schemas-microsoft-com:datatypes"><Description dt:dt="string">E-Prime Primary Realtime Clock</Description><StartTime><Timestamp dt:dt="int">0</Timestamp><DateUtc dt:dt="string">2017-05-10T12:53:33Z</DateUtc></StartTime><FrequencyChanges><FrequencyChange><Frequency dt:dt="r8">3312919</Frequency><Timestamp dt:dt="r8">60295862769</Timestamp><Current dt:dt="…	60.003	1	right	166989107	2017-10-05	14:53:33	12:53:33	male	86	{RIGHTARROW}	44							0	409887	409822	{RIGHTARROW}	65	408702	408438	764	right3,2	8	2	65	mask8	0	409805	0	409605	eqm10_NoEyeNmodel1_dir	0	V	gazeCOD	GazeCoDxp	1	400	0	409305	3	409205
GazeCoD_1Model_male	13	2	20	<?xml version="1.0"?>\n<Clock xmlns:dt="urn:schemas-microsoft-com:datatypes"><Description dt:dt="string">E-Prime Primary Realtime Clock</Description><StartTime><Timestamp dt:dt="int">0</Timestamp><DateUtc dt:dt="string">2017-05-10T12:53:33Z</DateUtc></StartTime><FrequencyChanges><FrequencyChange><Frequency dt:dt="r8">3312919</Frequency><Timestamp dt:dt="r8">60295862769</Timestamp><Current dt:dt="…	60.003	1	right	166989107	2017-10-05	14:53:33	12:53:33	male	87	{DOWNARROW}	79							0	411486	411388	{DOWNARROW}	98	410268	409905	863	DG0	12	2	66	mask12	0	411372	0	411172	eqm10_NoEyeNmodel1_dir	90	H	gazeCOD	GazeCoDxp	1	400	0	410872	4	410772
GazeCoD_1Model_male	13	2	20	<?xml version="1.0"?>\n<Clock xmlns:dt="urn:schemas-microsoft-com:datatypes"><Description dt:dt="string">E-Prime Primary Realtime Clock</Description><StartTime><Timestamp dt:dt="int">0</Timestamp><DateUtc dt:dt="string">2017-05-10T12:53:33Z</DateUtc></StartTime><FrequencyChanges><FrequencyChange><Frequency dt:dt="r8">3312919</Frequency><Timestamp dt:dt="r8">60295862769</Timestamp><Current dt:dt="…	60.003	1	right	166989107	2017-10-05	14:53:33	12:53:33	male	88	{LEFTARROW}	78							0	413038	412955	{LEFTARROW}	83	411833	411505	828	left8	6	3	67	mask6	0	412938	0	412738	eqm10_NoEyeNmodel1_dir	0	V	gazeCOD	GazeCoDxp	1	400	0	412438	5	412338
GazeCoD_1Model_male	13	2	20	<?xml version="1.0"?>\n<Clock xmlns:dt="urn:schemas-microsoft-com:datatypes"><Description dt:dt="string">E-Prime Primary Realtime Clock</Description><StartTime><Timestamp dt:dt="int">0</Timestamp><DateUtc dt:dt="string">2017-05-10T12:53:33Z</DateUtc></StartTime><FrequencyChanges><FrequencyChange><Frequency dt:dt="r8">3312919</Frequency><Timestamp dt:dt="r8">60295862769</Timestamp><Current dt:dt="…	60.003	1	right	166989107	2017-10-05	14:53:33	12:53:33	male	89	{LEFTARROW}	78							0	414574	414438	{LEFTARROW}	136	413318	413055	763	left8	28	3	68	mask28	0	414422	0	414222	eqm10_NoEyeNmodel1_dir	90	HV	gazeCOD	GazeCoDxp	1	400	0	413922	4	413822
GazeCoD_1Model_male	13	2	20	<?xml version="1.0"?>\n<Clock xmlns:dt="urn:schemas-microsoft-com:datatypes"><Description dt:dt="string">E-Prime Primary Realtime Clock</Description><StartTime><Timestamp dt:dt="int">0</Timestamp><DateUtc dt:dt="string">2017-05-10T12:53:33Z</DateUtc></StartTime><FrequencyChanges><FrequencyChange><Frequency dt:dt="r8">3312919</Frequency><Timestamp dt:dt="r8">60295862769</Timestamp><Current dt:dt="…	60.003	1	right	166989107	2017-10-05	14:53:33	12:53:33	male	90	{LEFTARROW}	49							0	416158	416055	{DOWNARROW}	103	414933	414588	845	left1,6	24	3	69	mask24	0	416038	0	415838	eqm10_NoEyeNmodel1_dir	90	HV	gazeCOD	GazeCoDxp	0	400	0	415538	5	415438
GazeCoD_1Model_male	13	2	20	<?xml version="1.0"?>\n<Clock xmlns:dt="urn:schemas-microsoft-com:datatypes"><Description dt:dt="string">E-Prime Primary Realtime Clock</Description><StartTime><Timestamp dt:dt="int">0</Timestamp><DateUtc dt:dt="string">2017-05-10T12:53:33Z</DateUtc></StartTime><FrequencyChanges><FrequencyChange><Frequency dt:dt="r8">3312919</Frequency><Timestamp dt:dt="r8">60295862769</Timestamp><Current dt:dt="…	60.003	1	right	166989107	2017-10-05	14:53:33	12:53:33	male	91	{LEFTARROW}	51							0	419358	417738	{DOWNARROW}	1620	416619	416171	948	left3,2	14	3	70	mask14	0	417721	0	417521	eqm10_NoEyeNmodel1_dir	90	H	gazeCOD	GazeCoDxp	0	400	0	417221	2	417121
GazeCoD_1Model_male	13	2	20	<?xml version="1.0"?>\n<Clock xmlns:dt="urn:schemas-microsoft-com:datatypes"><Description dt:dt="string">E-Prime Primary Realtime Clock</Description><StartTime><Timestamp dt:dt="int">0</Timestamp><DateUtc dt:dt="string">2017-05-10T12:53:33Z</DateUtc></StartTime><FrequencyChanges><FrequencyChange><Frequency dt:dt="r8">3312919</Frequency><Timestamp dt:dt="r8">60295862769</Timestamp><Current dt:dt="…	60.003	1	right	166989107	2017-10-05	14:53:33	12:53:33	male	92	{LEFTARROW}	78							0	420942	420821	{DOWNARROW}	121	419709	419371	838	left8	17	3	71	mask17	0	420805	0	420605	eqm10_NoEyeNmodel1_dir	90	H	gazeCOD	GazeCoDxp	0	400	0	420305	-4	420205
GazeCoD_1Model_male	13	2	20	<?xml version="1.0"?>\n<Clock xmlns:dt="urn:schemas-microsoft-com:datatypes"><Description dt:dt="string">E-Prime Primary Realtime Clock</Description><StartTime><Timestamp dt:dt="int">0</Timestamp><DateUtc dt:dt="string">2017-05-10T12:53:33Z</DateUtc></StartTime><FrequencyChanges><FrequencyChange><Frequency dt:dt="r8">3312919</Frequency><Timestamp dt:dt="r8">60295862769</Timestamp><Current dt:dt="…	60.003	1	right	166989107	2017-10-05	14:53:33	12:53:33	male	93	{LEFTARROW}	53							0	422462	422454	{LEFTARROW}	8	421332	420955	877	left4,8	4	3	72	mask4	0	422438	0	422238	eqm10_NoEyeNmodel1_dir	0	V	gazeCOD	GazeCoDxp	1	400	0	421938	6	421838
GazeCoD_1Model_male	13	2	20	<?xml version="1.0"?>\n<Clock xmlns:dt="urn:schemas-microsoft-com:datatypes"><Description dt:dt="string">E-Prime Primary Realtime Clock</Description><StartTime><Timestamp dt:dt="int">0</Timestamp><DateUtc dt:dt="string">2017-05-10T12:53:33Z</DateUtc></StartTime><FrequencyChanges><FrequencyChange><Frequency dt:dt="r8">3312919</Frequency><Timestamp dt:dt="r8">60295862769</Timestamp><Current dt:dt="…	60.003	1	right	166989107	2017-10-05	14:53:33	12:53:33	male	94	{RIGHTARROW}	40							0	425030	424038	{RIGHTARROW}	992	422919	422471	948	right6,4	32	3	73	mask32	0	424021	0	423821	eqm10_NoEyeNmodel1_dir	90	HV	gazeCOD	GazeCoDxp	1	400	0	423521	2	423421
GazeCoD_1Model_male	13	2	20	<?xml version="1.0"?>\n<Clock xmlns:dt="urn:schemas-microsoft-com:datatypes"><Description dt:dt="string">E-Prime Primary Realtime Clock</Description><StartTime><Timestamp dt:dt="int">0</Timestamp><DateUtc dt:dt="string">2017-05-10T12:53:33Z</DateUtc></StartTime><FrequencyChanges><FrequencyChange><Frequency dt:dt="r8">3312919</Frequency><Timestamp dt:dt="r8">60295862769</Timestamp><Current dt:dt="…	60.003	1	right	166989107	2017-10-05	14:53:33	12:53:33	male	95	{DOWNARROW}	79							0	426910	426671	{RIGHTARROW}	239	425554	425054	1000	DG0	1	3	74	mask1	0	426654	0	426454	eqm10_NoEyeNmodel1_dir	0	V	gazeCOD	GazeCoDxp	0	400	0	426154	0	426054
GazeCoD_1Model_male	13	2	20	<?xml version="1.0"?>\n<Clock xmlns:dt="urn:schemas-microsoft-com:datatypes"><Description dt:dt="string">E-Prime Primary Realtime Clock</Description><StartTime><Timestamp dt:dt="int">0</Timestamp><DateUtc dt:dt="string">2017-05-10T12:53:33Z</DateUtc></StartTime><FrequencyChanges><FrequencyChange><Frequency dt:dt="r8">3312919</Frequency><Timestamp dt:dt="r8">60295862769</Timestamp><Current dt:dt="…	60.003	1	right	166989107	2017-10-05	14:53:33	12:53:33	male	96	{RIGHTARROW}	40							0	428622	428438	{RIGHTARROW}	184	427320	426921	899	right6,4	10	3	75	mask10	0	428421	0	428221	eqm10_NoEyeNmodel1_dir	0	V	gazeCOD	GazeCoDxp	1	400	0	427921	1	427821
GazeCoD_1Model_male	13	2	20	<?xml version="1.0"?>\n<Clock xmlns:dt="urn:schemas-microsoft-com:datatypes"><Description dt:dt="string">E-Prime Primary Realtime Clock</Description><StartTime><Timestamp dt:dt="int">0</Timestamp><DateUtc dt:dt="string">2017-05-10T12:53:33Z</DateUtc></StartTime><FrequencyChanges><FrequencyChange><Frequency dt:dt="r8">3312919</Frequency><Timestamp dt:dt="r8">60295862769</Timestamp><Current dt:dt="…	60.003	1	right	166989107	2017-10-05	14:53:33	12:53:33	male	97	{RIGHTARROW}	77							0	430326	430221	{RIGHTARROW}	105	429109	428638	971	right8	33	3	76	mask33	0	430204	0	430004	eqm10_NoEyeNmodel1_dir	90	HV	gazeCOD	GazeCoDxp	1	400	0	429704	-5	429604
GazeCoD_1Model_male	13	2	20	<?xml version="1.0"?>\n<Clock xmlns:dt="urn:schemas-microsoft-com:datatypes"><Description dt:dt="string">E-Prime Primary Realtime Clock</Description><StartTime><Timestamp dt:dt="int">0</Timestamp><DateUtc dt:dt="string">2017-05-10T12:53:33Z</DateUtc></StartTime><FrequencyChanges><FrequencyChange><Frequency dt:dt="r8">3312919</Frequency><Timestamp dt:dt="r8">60295862769</Timestamp><Current dt:dt="…	60.003	1	right	166989107	2017-10-05	14:53:33	12:53:33	male	98	{RIGHTARROW}	46							0	431854	431721	{RIGHTARROW}	132	430600	430337	763	right1,6	29	3	77	mask29	0	431704	0	431504	eqm10_NoEyeNmodel1_dir	90	HV	gazeCOD	GazeCoDxp	1	400	0	431204	4	431104
GazeCoD_1Model_male	13	2	20	<?xml version="1.0"?>\n<Clock xmlns:dt="urn:schemas-microsoft-com:datatypes"><Description dt:dt="string">E-Prime Primary Realtime Clock</Description><StartTime><Timestamp dt:dt="int">0</Timestamp><DateUtc dt:dt="string">2017-05-10T12:53:33Z</DateUtc></StartTime><FrequencyChanges><FrequencyChange><Frequency dt:dt="r8">3312919</Frequency><Timestamp dt:dt="r8">60295862769</Timestamp><Current dt:dt="…	60.003	1	right	166989107	2017-10-05	14:53:33	12:53:33	male	99	{RIGHTARROW}	77							0	433349	433321	{RIGHTARROW}	28	432197	431871	826	right8	11	3	78	mask11	0	433304	0	433104	eqm10_NoEyeNmodel1_dir	0	V	gazeCOD	GazeCoDxp	1	400	0	432804	7	432704
GazeCoD_1Model_male	13	2	20	<?xml version="1.0"?>\n<Clock xmlns:dt="urn:schemas-microsoft-com:datatypes"><Description dt:dt="string">E-Prime Primary Realtime Clock</Description><StartTime><Timestamp dt:dt="int">0</Timestamp><DateUtc dt:dt="string">2017-05-10T12:53:33Z</DateUtc></StartTime><FrequencyChanges><FrequencyChange><Frequency dt:dt="r8">3312919</Frequency><Timestamp dt:dt="r8">60295862769</Timestamp><Current dt:dt="…	60.003	1	right	166989107	2017-10-05	14:53:33	12:53:33	male	100	{RIGHTARROW}	77							0	434973	434921	{RIGHTARROW}	52	433808	433371	937	right8	22	3	79	mask22	0	434904	0	434704	eqm10_NoEyeNmodel1_dir	90	H	gazeCOD	GazeCoDxp	1	400	0	434404	-4	434304
GazeCoD_1Model_male	13	2	20	<?xml version="1.0"?>\n<Clock xmlns:dt="urn:schemas-microsoft-com:datatypes"><Description dt:dt="string">E-Prime Primary Realtime Clock</Description><StartTime><Timestamp dt:dt="int">0</Timestamp><DateUtc dt:dt="string">2017-05-10T12:53:33Z</DateUtc></StartTime><FrequencyChanges><FrequencyChange><Frequency dt:dt="r8">3312919</Frequency><Timestamp dt:dt="r8">60295862769</Timestamp><Current dt:dt="…	60.003	1	right	166989107	2017-10-05	14:53:33	12:53:33	male	101	{DOWNARROW}	79							0	436581	436487	{RIGHTARROW}	94	435370	434987	883	DG0	23	3	80	mask23	0	436471	0	436271	eqm10_NoEyeNmodel1_dir	90	HV	gazeCOD	GazeCoDxp	0	400	0	435971	1	435871
GazeCoD_1Model_male	13	2	20	<?xml version="1.0"?>\n<Clock xmlns:dt="urn:schemas-microsoft-com:datatypes"><Description dt:dt="string">E-Prime Primary Realtime Clock</Description><StartTime><Timestamp dt:dt="int">0</Timestamp><DateUtc dt:dt="string">2017-05-10T12:53:33Z</DateUtc></StartTime><FrequencyChanges><FrequencyChange><Frequency dt:dt="r8">3312919</Frequency><Timestamp dt:dt="r8">60295862769</Timestamp><Current dt:dt="…	60.003	1	right	166989107	2017-10-05	14:53:33	12:53:33	male	102	{RIGHTARROW}	42							0	438165	438087	{RIGHTARROW}	78	436961	436604	857	right4,8	9	3	81	mask9	0	438070	0	437870	eqm10_NoEyeNmodel1_dir	0	V	gazeCOD	GazeCoDxp	1	400	0	437570	9	437470
GazeCoD_1Model_male	13	2	20	<?xml version="1.0"?>\n<Clock xmlns:dt="urn:schemas-microsoft-com:datatypes"><Description dt:dt="string">E-Prime Primary Realtime Clock</Description><StartTime><Timestamp dt:dt="int">0</Timestamp><DateUtc dt:dt="string">2017-05-10T12:53:33Z</DateUtc></StartTime><FrequencyChanges><FrequencyChange><Frequency dt:dt="r8">3312919</Frequency><Timestamp dt:dt="r8">60295862769</Timestamp><Current dt:dt="…	60.003	1	right	166989107	2017-10-05	14:53:33	12:53:33	male	103	{RIGHTARROW}	42							0	439717	439654	{RIGHTARROW}	63	438527	438187	840	right4,8	31	3	82	mask31	0	439637	0	439437	eqm10_NoEyeNmodel1_dir	90	HV	gazeCOD	GazeCoDxp	1	400	0	439137	10	439037
GazeCoD_1Model_male	13	2	20	<?xml version="1.0"?>\n<Clock xmlns:dt="urn:schemas-microsoft-com:datatypes"><Description dt:dt="string">E-Prime Primary Realtime Clock</Description><StartTime><Timestamp dt:dt="int">0</Timestamp><DateUtc dt:dt="string">2017-05-10T12:53:33Z</DateUtc></StartTime><FrequencyChanges><FrequencyChange><Frequency dt:dt="r8">3312919</Frequency><Timestamp dt:dt="r8">60295862769</Timestamp><Current dt:dt="…	60.003	1	right	166989107	2017-10-05	14:53:33	12:53:33	male	104	{LEFTARROW}	55							0	441429	441270	{DOWNARROW}	159	440148	439737	911	left6,4	16	3	83	mask16	0	441254	0	441054	eqm10_NoEyeNmodel1_dir	90	H	gazeCOD	GazeCoDxp	0	400	0	440754	6	440654
GazeCoD_1Model_male	13	2	20	<?xml version="1.0"?>\n<Clock xmlns:dt="urn:schemas-microsoft-com:datatypes"><Description dt:dt="string">E-Prime Primary Realtime Clock</Description><StartTime><Timestamp dt:dt="int">0</Timestamp><DateUtc dt:dt="string">2017-05-10T12:53:33Z</DateUtc></StartTime><FrequencyChanges><FrequencyChange><Frequency dt:dt="r8">3312919</Frequency><Timestamp dt:dt="r8">60295862769</Timestamp><Current dt:dt="…	60.003	1	right	166989107	2017-10-05	14:53:33	12:53:33	male	105	{LEFTARROW}	55							0	443165	443054	{LEFTARROW}	111	441940	441454	986	left6,4	5	3	84	mask5	0	443037	0	442837	eqm10_NoEyeNmodel1_dir	0	V	gazeCOD	GazeCoDxp	1	400	0	442537	-3	442437
GazeCoD_1Model_male	13	2	20	<?xml version="1.0"?>\n<Clock xmlns:dt="urn:schemas-microsoft-com:datatypes"><Description dt:dt="string">E-Prime Primary Realtime Clock</Description><StartTime><Timestamp dt:dt="int">0</Timestamp><DateUtc dt:dt="string">2017-05-10T12:53:33Z</DateUtc></StartTime><FrequencyChanges><FrequencyChange><Frequency dt:dt="r8">3312919</Frequency><Timestamp dt:dt="r8">60295862769</Timestamp><Current dt:dt="…	60.003	1	right	166989107	2017-10-05	14:53:33	12:53:33	male	106	{RIGHTARROW}	44							0	444757	444587	{RIGHTARROW}	170	443460	443187	773	right3,2	30	3	85	mask30	0	444570	0	444370	eqm10_NoEyeNmodel1_dir	90	HV	gazeCOD	GazeCoDxp	1	400	0	444070	10	443970
GazeCoD_1Model_male	13	2	20	<?xml version="1.0"?>\n<Clock xmlns:dt="urn:schemas-microsoft-com:datatypes"><Description dt:dt="string">E-Prime Primary Realtime Clock</Description><StartTime><Timestamp dt:dt="int">0</Timestamp><DateUtc dt:dt="string">2017-05-10T12:53:33Z</DateUtc></StartTime><FrequencyChanges><FrequencyChange><Frequency dt:dt="r8">3312919</Frequency><Timestamp dt:dt="r8">60295862769</Timestamp><Current dt:dt="…	60.003	1	right	166989107	2017-10-05	14:53:33	12:53:33	male	107	{RIGHTARROW}	40							0	446349	446270	{RIGHTARROW}	79	445151	444770	881	right6,4	21	3	86	mask21	0	446253	0	446053	eqm10_NoEyeNmodel1_dir	90	H	gazeCOD	GazeCoDxp	1	400	0	445753	2	445653
GazeCoD_1Model_male	13	2	20	<?xml version="1.0"?>\n<Clock xmlns:dt="urn:schemas-microsoft-com:datatypes"><Description dt:dt="string">E-Prime Primary Realtime Clock</Description><StartTime><Timestamp dt:dt="int">0</Timestamp><DateUtc dt:dt="string">2017-05-10T12:53:33Z</DateUtc></StartTime><FrequencyChanges><FrequencyChange><Frequency dt:dt="r8">3312919</Frequency><Timestamp dt:dt="r8">60295862769</Timestamp><Current dt:dt="…	60.003	1	right	166989107	2017-10-05	14:53:33	12:53:33	male	108	{DOWNARROW}	79							0	448125	447953	{DOWNARROW}	172	446827	446370	957	DG0	12	3	87	mask12	0	447937	0	447737	eqm10_NoEyeNmodel1_dir	90	H	gazeCOD	GazeCoDxp	1	400	0	447437	10	447337
GazeCoD_1Model_male	13	2	20	<?xml version="1.0"?>\n<Clock xmlns:dt="urn:schemas-microsoft-com:datatypes"><Description dt:dt="string">E-Prime Primary Realtime Clock</Description><StartTime><Timestamp dt:dt="int">0</Timestamp><DateUtc dt:dt="string">2017-05-10T12:53:33Z</DateUtc></StartTime><FrequencyChanges><FrequencyChange><Frequency dt:dt="r8">3312919</Frequency><Timestamp dt:dt="r8">60295862769</Timestamp><Current dt:dt="…	60.003	1	right	166989107	2017-10-05	14:53:33	12:53:33	male	109	{LEFTARROW}	51							0	449597	449520	{DOWNARROW}	77	448400	448137	763	left3,2	25	3	88	mask25	0	449503	0	449303	eqm10_NoEyeNmodel1_dir	90	HV	gazeCOD	GazeCoDxp	0	400	0	449003	3	448903
GazeCoD_1Model_male	13	2	20	<?xml version="1.0"?>\n<Clock xmlns:dt="urn:schemas-microsoft-com:datatypes"><Description dt:dt="string">E-Prime Primary Realtime Clock</Description><StartTime><Timestamp dt:dt="int">0</Timestamp><DateUtc dt:dt="string">2017-05-10T12:53:33Z</DateUtc></StartTime><FrequencyChanges><FrequencyChange><Frequency dt:dt="r8">3312919</Frequency><Timestamp dt:dt="r8">60295862769</Timestamp><Current dt:dt="…	60.003	1	right	166989107	2017-10-05	14:53:33	12:53:33	male	110	{RIGHTARROW}	42							0	451245	451170	{RIGHTARROW}	75	450043	449620	923	right4,8	20	3	89	mask20	0	451153	0	450953	eqm10_NoEyeNmodel1_dir	90	H	gazeCOD	GazeCoDxp	1	400	0	450653	10	450553
GazeCoD_1Model_male	13	2	20	<?xml version="1.0"?>\n<Clock xmlns:dt="urn:schemas-microsoft-com:datatypes"><Description dt:dt="string">E-Prime Primary Realtime Clock</Description><StartTime><Timestamp dt:dt="int">0</Timestamp><DateUtc dt:dt="string">2017-05-10T12:53:33Z</DateUtc></StartTime><FrequencyChanges><FrequencyChange><Frequency dt:dt="r8">3312919</Frequency><Timestamp dt:dt="r8">60295862769</Timestamp><Current dt:dt="…	60.003	1	right	166989107	2017-10-05	14:53:33	12:53:33	male	111	{LEFTARROW}	55							0	452813	452736	{LEFTARROW}	76	451616	451270	846	left6,4	27	3	90	mask27	0	452720	0	452520	eqm10_NoEyeNmodel1_dir	90	HV	gazeCOD	GazeCoDxp	1	400	0	452220	4	452120
GazeCoD_1Model_male	13	2	20	<?xml version="1.0"?>\n<Clock xmlns:dt="urn:schemas-microsoft-com:datatypes"><Description dt:dt="string">E-Prime Primary Realtime Clock</Description><StartTime><Timestamp dt:dt="int">0</Timestamp><DateUtc dt:dt="string">2017-05-10T12:53:33Z</DateUtc></StartTime><FrequencyChanges><FrequencyChange><Frequency dt:dt="r8">3312919</Frequency><Timestamp dt:dt="r8">60295862769</Timestamp><Current dt:dt="…	60.003	1	right	166989107	2017-10-05	14:53:33	12:53:33	male	112	{LEFTARROW}	51							0	454404	454286	{DOWNARROW}	118	453166	452836	830	left3,2	3	3	91	mask3	0	454270	0	454070	eqm10_NoEyeNmodel1_dir	0	V	gazeCOD	GazeCoDxp	0	400	0	453770	4	453670
GazeCoD_1Model_male	13	2	20	<?xml version="1.0"?>\n<Clock xmlns:dt="urn:schemas-microsoft-com:datatypes"><Description dt:dt="string">E-Prime Primary Realtime Clock</Description><StartTime><Timestamp dt:dt="int">0</Timestamp><DateUtc dt:dt="string">2017-05-10T12:53:33Z</DateUtc></StartTime><FrequencyChanges><FrequencyChange><Frequency dt:dt="r8">3312919</Frequency><Timestamp dt:dt="r8">60295862769</Timestamp><Current dt:dt="…	60.003	1	right	166989107	2017-10-05	14:53:33	12:53:33	male	113	{RIGHTARROW}	46							0	455860	455803	{RIGHTARROW}	57	454678	454420	758	right1,6	7	3	92	mask7	0	455786	0	455586	eqm10_NoEyeNmodel1_dir	0	V	gazeCOD	GazeCoDxp	1	400	0	455286	8	455186
GazeCoD_1Model_male	13	2	20	<?xml version="1.0"?>\n<Clock xmlns:dt="urn:schemas-microsoft-com:datatypes"><Description dt:dt="string">E-Prime Primary Realtime Clock</Description><StartTime><Timestamp dt:dt="int">0</Timestamp><DateUtc dt:dt="string">2017-05-10T12:53:33Z</DateUtc></StartTime><FrequencyChanges><FrequencyChange><Frequency dt:dt="r8">3312919</Frequency><Timestamp dt:dt="r8">60295862769</Timestamp><Current dt:dt="…	60.003	1	right	166989107	2017-10-05	14:53:33	12:53:33	male	114	{RIGHTARROW}	46							0	457428	457320	{RIGHTARROW}	108	456197	455870	827	right1,6	18	3	93	mask18	0	457303	0	457103	eqm10_NoEyeNmodel1_dir	90	H	gazeCOD	GazeCoDxp	1	400	0	456803	6	456703
GazeCoD_1Model_male	13	2	20	<?xml version="1.0"?>\n<Clock xmlns:dt="urn:schemas-microsoft-com:datatypes"><Description dt:dt="string">E-Prime Primary Realtime Clock</Description><StartTime><Timestamp dt:dt="int">0</Timestamp><DateUtc dt:dt="string">2017-05-10T12:53:33Z</DateUtc></StartTime><FrequencyChanges><FrequencyChange><Frequency dt:dt="r8">3312919</Frequency><Timestamp dt:dt="r8">60295862769</Timestamp><Current dt:dt="…	60.003	1	right	166989107	2017-10-05	14:53:33	12:53:33	male	115	{LEFTARROW}	53							0	458956	458836	{DOWNARROW}	120	457722	457453	769	left4,8	26	3	94	mask26	0	458819	0	458619	eqm10_NoEyeNmodel1_dir	90	HV	gazeCOD	GazeCoDxp	0	400	0	458319	-3	458219
GazeCoD_1Model_male	13	2	20	<?xml version="1.0"?>\n<Clock xmlns:dt="urn:schemas-microsoft-com:datatypes"><Description dt:dt="string">E-Prime Primary Realtime Clock</Description><StartTime><Timestamp dt:dt="int">0</Timestamp><DateUtc dt:dt="string">2017-05-10T12:53:33Z</DateUtc></StartTime><FrequencyChanges><FrequencyChange><Frequency dt:dt="r8">3312919</Frequency><Timestamp dt:dt="r8">60295862769</Timestamp><Current dt:dt="…	60.003	1	right	166989107	2017-10-05	14:53:33	12:53:33	male	116	{LEFTARROW}	49							0	460596	460469	{DOWNARROW}	127	459355	458969	886	left1,6	2	3	95	mask2	0	460453	0	460253	eqm10_NoEyeNmodel1_dir	0	V	gazeCOD	GazeCoDxp	0	400	0	459953	-2	459853
GazeCoD_1Model_male	13	2	20	<?xml version="1.0"?>\n<Clock xmlns:dt="urn:schemas-microsoft-com:datatypes"><Description dt:dt="string">E-Prime Primary Realtime Clock</Description><StartTime><Timestamp dt:dt="int">0</Timestamp><DateUtc dt:dt="string">2017-05-10T12:53:33Z</DateUtc></StartTime><FrequencyChanges><FrequencyChange><Frequency dt:dt="r8">3312919</Frequency><Timestamp dt:dt="r8">60295862769</Timestamp><Current dt:dt="…	60.003	1	right	166989107	2017-10-05	14:53:33	12:53:33	male	117	{LEFTARROW}	53							0	462324	462186	{DOWNARROW}	138	461064	460619	945	left4,8	15	3	96	mask15	0	462169	0	461969	eqm10_NoEyeNmodel1_dir	90	H	gazeCOD	GazeCoDxp	0	400	0	461669	5	461569
GazeCoD_1Model_male	13	2	20	<?xml version="1.0"?>\n<Clock xmlns:dt="urn:schemas-microsoft-com:datatypes"><Description dt:dt="string">E-Prime Primary Realtime Clock</Description><StartTime><Timestamp dt:dt="int">0</Timestamp><DateUtc dt:dt="string">2017-05-10T12:53:33Z</DateUtc></StartTime><FrequencyChanges><FrequencyChange><Frequency dt:dt="r8">3312919</Frequency><Timestamp dt:dt="r8">60295862769</Timestamp><Current dt:dt="…	60.003	1	right	166989107	2017-10-05	14:53:33	12:53:33	male	118	{RIGHTARROW}	44							0	464076	463936	{RIGHTARROW}	140	462821	462336	985	right3,2	19	3	97	mask19	0	463919	0	463719	eqm10_NoEyeNmodel1_dir	90	H	gazeCOD	GazeCoDxp	1	400	0	463419	-2	463319
GazeCoD_1Model_male	13	2	20	<?xml version="1.0"?>\n<Clock xmlns:dt="urn:schemas-microsoft-com:datatypes"><Description dt:dt="string">E-Prime Primary Realtime Clock</Description><StartTime><Timestamp dt:dt="int">0</Timestamp><DateUtc dt:dt="string">2017-05-10T12:53:33Z</DateUtc></StartTime><FrequencyChanges><FrequencyChange><Frequency dt:dt="r8">3312919</Frequency><Timestamp dt:dt="r8">60295862769</Timestamp><Current dt:dt="…	60.003	1	right	166989107	2017-10-05	14:53:33	12:53:33	male	119	{RIGHTARROW}	44							0	465612	465569	{RIGHTARROW}	43	464456	464086	870	right3,2	8	3	98	mask8	0	465552	-1	465352	eqm10_NoEyeNmodel1_dir	0	V	gazeCOD	GazeCoDxp	1	400	0	465053	-3	464953
GazeCoD_1Model_male	13	2	20	<?xml version="1.0"?>\n<Clock xmlns:dt="urn:schemas-microsoft-com:datatypes"><Description dt:dt="string">E-Prime Primary Realtime Clock</Description><StartTime><Timestamp dt:dt="int">0</Timestamp><DateUtc dt:dt="string">2017-05-10T12:53:33Z</DateUtc></StartTime><FrequencyChanges><FrequencyChange><Frequency dt:dt="r8">3312919</Frequency><Timestamp dt:dt="r8">60295862769</Timestamp><Current dt:dt="…	60.003	1	right	166989107	2017-10-05	14:53:33	12:53:33	male	120	{LEFTARROW}	49							0	467268	467052	{DOWNARROW}	216	465929	465636	793	left1,6	13	3	99	mask13	0	467036	0	466836	eqm10_NoEyeNmodel1_dir	90	H	gazeCOD	GazeCoDxp	0	400	0	466536	7	466436
GazeCoD_1Model_male	13	2	20	<?xml version="1.0"?>\n<Clock xmlns:dt="urn:schemas-microsoft-com:datatypes"><Description dt:dt="string">E-Prime Primary Realtime Clock</Description><StartTime><Timestamp dt:dt="int">0</Timestamp><DateUtc dt:dt="string">2017-05-10T12:53:33Z</DateUtc></StartTime><FrequencyChanges><FrequencyChange><Frequency dt:dt="r8">3312919</Frequency><Timestamp dt:dt="r8">60295862769</Timestamp><Current dt:dt="…	60.003	1	right	166989107	2017-10-05	14:53:33	12:53:33	male	121	{LEFTARROW}	53							0	468956	468869	{DOWNARROW}	87	467752	467286	966	left4,8	4	4	100	mask4	0	468852	0	468652	eqm10_NoEyeNmodel1_dir	0	V	gazeCOD	GazeCoDxp	0	400	0	468352	0	468252
GazeCoD_1Model_male	13	2	20	<?xml version="1.0"?>\n<Clock xmlns:dt="urn:schemas-microsoft-com:datatypes"><Description dt:dt="string">E-Prime Primary Realtime Clock</Description><StartTime><Timestamp dt:dt="int">0</Timestamp><DateUtc dt:dt="string">2017-05-10T12:53:33Z</DateUtc></StartTime><FrequencyChanges><FrequencyChange><Frequency dt:dt="r8">3312919</Frequency><Timestamp dt:dt="r8">60295862769</Timestamp><Current dt:dt="…	60.003	1	right	166989107	2017-10-05	14:53:33	12:53:33	male	122	{DOWNARROW}	79							0	470876	470469	{RIGHTARROW}	407	469342	468969	873	DG0	1	4	101	mask1	0	470452	0	470252	eqm10_NoEyeNmodel1_dir	0	V	gazeCOD	GazeCoDxp	0	400	0	469952	10	469852
GazeCoD_1Model_male	13	2	20	<?xml version="1.0"?>\n<Clock xmlns:dt="urn:schemas-microsoft-com:datatypes"><Description dt:dt="string">E-Prime Primary Realtime Clock</Description><StartTime><Timestamp dt:dt="int">0</Timestamp><DateUtc dt:dt="string">2017-05-10T12:53:33Z</DateUtc></StartTime><FrequencyChanges><FrequencyChange><Frequency dt:dt="r8">3312919</Frequency><Timestamp dt:dt="r8">60295862769</Timestamp><Current dt:dt="…	60.003	1	right	166989107	2017-10-05	14:53:33	12:53:33	male	123	{LEFTARROW}	51							0	472580	472402	{DOWNARROW}	178	471277	470886	891	left3,2	14	4	102	mask14	0	472386	0	472186	eqm10_NoEyeNmodel1_dir	90	H	gazeCOD	GazeCoDxp	0	400	0	471886	9	471786
GazeCoD_1Model_male	13	2	20	<?xml version="1.0"?>\n<Clock xmlns:dt="urn:schemas-microsoft-com:datatypes"><Description dt:dt="string">E-Prime Primary Realtime Clock</Description><StartTime><Timestamp dt:dt="int">0</Timestamp><DateUtc dt:dt="string">2017-05-10T12:53:33Z</DateUtc></StartTime><FrequencyChanges><FrequencyChange><Frequency dt:dt="r8">3312919</Frequency><Timestamp dt:dt="r8">60295862769</Timestamp><Current dt:dt="…	60.003	1	right	166989107	2017-10-05	14:53:33	12:53:33	male	124	{RIGHTARROW}	42							0	474324	474202	{RIGHTARROW}	121	473079	472602	977	right4,8	9	4	103	mask9	0	474185	0	473985	eqm10_NoEyeNmodel1_dir	0	V	gazeCOD	GazeCoDxp	1	400	0	473685	6	473585
GazeCoD_1Model_male	13	2	20	<?xml version="1.0"?>\n<Clock xmlns:dt="urn:schemas-microsoft-com:datatypes"><Description dt:dt="string">E-Prime Primary Realtime Clock</Description><StartTime><Timestamp dt:dt="int">0</Timestamp><DateUtc dt:dt="string">2017-05-10T12:53:33Z</DateUtc></StartTime><FrequencyChanges><FrequencyChange><Frequency dt:dt="r8">3312919</Frequency><Timestamp dt:dt="r8">60295862769</Timestamp><Current dt:dt="…	60.003	1	right	166989107	2017-10-05	14:53:33	12:53:33	male	125	{LEFTARROW}	53							0	475779	475719	{DOWNARROW}	60	474605	474335	770	left4,8	15	4	104	mask15	0	475702	0	475502	eqm10_NoEyeNmodel1_dir	90	H	gazeCOD	GazeCoDxp	0	400	0	475202	-3	475102
GazeCoD_1Model_male	13	2	20	<?xml version="1.0"?>\n<Clock xmlns:dt="urn:schemas-microsoft-com:datatypes"><Description dt:dt="string">E-Prime Primary Realtime Clock</Description><StartTime><Timestamp dt:dt="int">0</Timestamp><DateUtc dt:dt="string">2017-05-10T12:53:33Z</DateUtc></StartTime><FrequencyChanges><FrequencyChange><Frequency dt:dt="r8">3312919</Frequency><Timestamp dt:dt="r8">60295862769</Timestamp><Current dt:dt="…	60.003	1	right	166989107	2017-10-05	14:53:33	12:53:33	male	126	{LEFTARROW}	55							0	477483	477269	{DOWNARROW}	214	476145	475802	843	left6,4	5	4	105	mask5	0	477252	0	477052	eqm10_NoEyeNmodel1_dir	0	V	gazeCOD	GazeCoDxp	0	400	0	476752	7	476652
GazeCoD_1Model_male	13	2	20	<?xml version="1.0"?>\n<Clock xmlns:dt="urn:schemas-microsoft-com:datatypes"><Description dt:dt="string">E-Prime Primary Realtime Clock</Description><StartTime><Timestamp dt:dt="int">0</Timestamp><DateUtc dt:dt="string">2017-05-10T12:53:33Z</DateUtc></StartTime><FrequencyChanges><FrequencyChange><Frequency dt:dt="r8">3312919</Frequency><Timestamp dt:dt="r8">60295862769</Timestamp><Current dt:dt="…	60.003	1	right	166989107	2017-10-05	14:53:33	12:53:33	male	127	{RIGHTARROW}	46							0	479187	479119	{DOWNARROW}	68	477993	477502	991	right1,6	18	4	106	mask18	0	479102	0	478902	eqm10_NoEyeNmodel1_dir	90	H	gazeCOD	GazeCoDxp	0	400	0	478602	9	478502
GazeCoD_1Model_male	13	2	20	<?xml version="1.0"?>\n<Clock xmlns:dt="urn:schemas-microsoft-com:datatypes"><Description dt:dt="string">E-Prime Primary Realtime Clock</Description><StartTime><Timestamp dt:dt="int">0</Timestamp><DateUtc dt:dt="string">2017-05-10T12:53:33Z</DateUtc></StartTime><FrequencyChanges><FrequencyChange><Frequency dt:dt="r8">3312919</Frequency><Timestamp dt:dt="r8">60295862769</Timestamp><Current dt:dt="…	60.003	1	right	166989107	2017-10-05	14:53:33	12:53:33	male	128	{DOWNARROW}	79							0	481475	480702	{RIGHTARROW}	773	479588	479202	886	DG0	12	4	107	mask12	0	480685	0	480485	eqm10_NoEyeNmodel1_dir	90	H	gazeCOD	GazeCoDxp	0	400	0	480185	-3	480085
GazeCoD_1Model_male	13	2	20	<?xml version="1.0"?>\n<Clock xmlns:dt="urn:schemas-microsoft-com:datatypes"><Description dt:dt="string">E-Prime Primary Realtime Clock</Description><StartTime><Timestamp dt:dt="int">0</Timestamp><DateUtc dt:dt="string">2017-05-10T12:53:33Z</DateUtc></StartTime><FrequencyChanges><FrequencyChange><Frequency dt:dt="r8">3312919</Frequency><Timestamp dt:dt="r8">60295862769</Timestamp><Current dt:dt="…	60.003	1	right	166989107	2017-10-05	14:53:33	12:53:33	male	129	{LEFTARROW}	49							0	483107	482935	{DOWNARROW}	172	481812	481485	827	left1,6	24	4	108	mask24	0	482918	0	482718	eqm10_NoEyeNmodel1_dir	90	HV	gazeCOD	GazeCoDxp	0	400	0	482418	6	482318
GazeCoD_1Model_male	13	2	20	<?xml version="1.0"?>\n<Clock xmlns:dt="urn:schemas-microsoft-com:datatypes"><Description dt:dt="string">E-Prime Primary Realtime Clock</Description><StartTime><Timestamp dt:dt="int">0</Timestamp><DateUtc dt:dt="string">2017-05-10T12:53:33Z</DateUtc></StartTime><FrequencyChanges><FrequencyChange><Frequency dt:dt="r8">3312919</Frequency><Timestamp dt:dt="r8">60295862769</Timestamp><Current dt:dt="…	60.003	1	right	166989107	2017-10-05	14:53:33	12:53:33	male	130	{RIGHTARROW}	42							0	486579	484518	{RIGHTARROW}	2061	483396	483118	778	right4,8	31	4	109	mask31	0	484502	0	484302	eqm10_NoEyeNmodel1_dir	90	HV	gazeCOD	GazeCoDxp	1	400	0	484002	6	483902
GazeCoD_1Model_male	13	2	20	<?xml version="1.0"?>\n<Clock xmlns:dt="urn:schemas-microsoft-com:datatypes"><Description dt:dt="string">E-Prime Primary Realtime Clock</Description><StartTime><Timestamp dt:dt="int">0</Timestamp><DateUtc dt:dt="string">2017-05-10T12:53:33Z</DateUtc></StartTime><FrequencyChanges><FrequencyChange><Frequency dt:dt="r8">3312919</Frequency><Timestamp dt:dt="r8">60295862769</Timestamp><Current dt:dt="…	60.003	1	right	166989107	2017-10-05	14:53:33	12:53:33	male	131	{RIGHTARROW}	46							0	490315	488051	{RIGHTARROW}	2264	486937	486602	835	right1,6	7	4	110	mask7	0	488035	0	487835	eqm10_NoEyeNmodel1_dir	0	V	gazeCOD	GazeCoDxp	1	400	0	487535	-2	487435
GazeCoD_1Model_male	13	2	20	<?xml version="1.0"?>\n<Clock xmlns:dt="urn:schemas-microsoft-com:datatypes"><Description dt:dt="string">E-Prime Primary Realtime Clock</Description><StartTime><Timestamp dt:dt="int">0</Timestamp><DateUtc dt:dt="string">2017-05-10T12:53:33Z</DateUtc></StartTime><FrequencyChanges><FrequencyChange><Frequency dt:dt="r8">3312919</Frequency><Timestamp dt:dt="r8">60295862769</Timestamp><Current dt:dt="…	60.003	1	right	166989107	2017-10-05	14:53:33	12:53:33	male	132	{RIGHTARROW}	77							0	496115	495951	{RIGHTARROW}	163	494831	494568	763	right8	22	4	111	mask22	0	495934	0	495734	eqm10_NoEyeNmodel1_dir	90	H	gazeCOD	GazeCoDxp	1	400	0	495434	3	495334
GazeCoD_1Model_male	13	2	20	<?xml version="1.0"?>\n<Clock xmlns:dt="urn:schemas-microsoft-com:datatypes"><Description dt:dt="string">E-Prime Primary Realtime Clock</Description><StartTime><Timestamp dt:dt="int">0</Timestamp><DateUtc dt:dt="string">2017-05-10T12:53:33Z</DateUtc></StartTime><FrequencyChanges><FrequencyChange><Frequency dt:dt="r8">3312919</Frequency><Timestamp dt:dt="r8">60295862769</Timestamp><Current dt:dt="…	60.003	1	right	166989107	2017-10-05	14:53:33	12:53:33	male	133	{DOWNARROW}	79							0	497634	497601	{DOWNARROW}	33	496480	496134	846	DG0	23	4	112	mask23	0	497584	0	497384	eqm10_NoEyeNmodel1_dir	90	HV	gazeCOD	GazeCoDxp	1	400	0	497084	4	496984
GazeCoD_1Model_male	13	2	20	<?xml version="1.0"?>\n<Clock xmlns:dt="urn:schemas-microsoft-com:datatypes"><Description dt:dt="string">E-Prime Primary Realtime Clock</Description><StartTime><Timestamp dt:dt="int">0</Timestamp><DateUtc dt:dt="string">2017-05-10T12:53:33Z</DateUtc></StartTime><FrequencyChanges><FrequencyChange><Frequency dt:dt="r8">3312919</Frequency><Timestamp dt:dt="r8">60295862769</Timestamp><Current dt:dt="…	60.003	1	right	166989107	2017-10-05	14:53:33	12:53:33	male	134	{RIGHTARROW}	77							0	499162	499051	{RIGHTARROW}	111	497939	497651	788	right8	11	4	113	mask11	0	499034	0	498834	eqm10_NoEyeNmodel1_dir	0	V	gazeCOD	GazeCoDxp	1	400	0	498534	-5	498434
GazeCoD_1Model_male	13	2	20	<?xml version="1.0"?>\n<Clock xmlns:dt="urn:schemas-microsoft-com:datatypes"><Description dt:dt="string">E-Prime Primary Realtime Clock</Description><StartTime><Timestamp dt:dt="int">0</Timestamp><DateUtc dt:dt="string">2017-05-10T12:53:33Z</DateUtc></StartTime><FrequencyChanges><FrequencyChange><Frequency dt:dt="r8">3312919</Frequency><Timestamp dt:dt="r8">60295862769</Timestamp><Current dt:dt="…	60.003	1	right	166989107	2017-10-05	14:53:33	12:53:33	male	135	{RIGHTARROW}	44							0	500778	500618	{RIGHTARROW}	160	499495	499184	811	right3,2	30	4	114	mask30	0	500601	0	500401	eqm10_NoEyeNmodel1_dir	90	HV	gazeCOD	GazeCoDxp	1	400	0	500101	6	500001
GazeCoD_1Model_male	13	2	20	<?xml version="1.0"?>\n<Clock xmlns:dt="urn:schemas-microsoft-com:datatypes"><Description dt:dt="string">E-Prime Primary Realtime Clock</Description><StartTime><Timestamp dt:dt="int">0</Timestamp><DateUtc dt:dt="string">2017-05-10T12:53:33Z</DateUtc></StartTime><FrequencyChanges><FrequencyChange><Frequency dt:dt="r8">3312919</Frequency><Timestamp dt:dt="r8">60295862769</Timestamp><Current dt:dt="…	60.003	1	right	166989107	2017-10-05	14:53:33	12:53:33	male	136	{RIGHTARROW}	40							0	502466	502367	{RIGHTARROW}	99	501246	500801	945	right6,4	10	4	115	mask10	0	502351	0	502151	eqm10_NoEyeNmodel1_dir	0	V	gazeCOD	GazeCoDxp	1	400	0	501851	5	501751
GazeCoD_1Model_male	13	2	20	<?xml version="1.0"?>\n<Clock xmlns:dt="urn:schemas-microsoft-com:datatypes"><Description dt:dt="string">E-Prime Primary Realtime Clock</Description><StartTime><Timestamp dt:dt="int">0</Timestamp><DateUtc dt:dt="string">2017-05-10T12:53:33Z</DateUtc></StartTime><FrequencyChanges><FrequencyChange><Frequency dt:dt="r8">3312919</Frequency><Timestamp dt:dt="r8">60295862769</Timestamp><Current dt:dt="…	60.003	1	right	166989107	2017-10-05	14:53:33	12:53:33	male	137	{LEFTARROW}	49							0	504122	504017	{DOWNARROW}	105	502896	502484	912	left1,6	2	4	116	mask2	0	504001	0	503801	eqm10_NoEyeNmodel1_dir	0	V	gazeCOD	GazeCoDxp	0	400	0	503501	5	503401
GazeCoD_1Model_male	13	2	20	<?xml version="1.0"?>\n<Clock xmlns:dt="urn:schemas-microsoft-com:datatypes"><Description dt:dt="string">E-Prime Primary Realtime Clock</Description><StartTime><Timestamp dt:dt="int">0</Timestamp><DateUtc dt:dt="string">2017-05-10T12:53:33Z</DateUtc></StartTime><FrequencyChanges><FrequencyChange><Frequency dt:dt="r8">3312919</Frequency><Timestamp dt:dt="r8">60295862769</Timestamp><Current dt:dt="…	60.003	1	right	166989107	2017-10-05	14:53:33	12:53:33	male	138	{RIGHTARROW}	44							0	505794	505684	{RIGHTARROW}	110	504570	504134	936	right3,2	19	4	117	mask19	0	505667	0	505467	eqm10_NoEyeNmodel1_dir	90	H	gazeCOD	GazeCoDxp	1	400	0	505167	-3	505067
GazeCoD_1Model_male	13	2	20	<?xml version="1.0"?>\n<Clock xmlns:dt="urn:schemas-microsoft-com:datatypes"><Description dt:dt="string">E-Prime Primary Realtime Clock</Description><StartTime><Timestamp dt:dt="int">0</Timestamp><DateUtc dt:dt="string">2017-05-10T12:53:33Z</DateUtc></StartTime><FrequencyChanges><FrequencyChange><Frequency dt:dt="r8">3312919</Frequency><Timestamp dt:dt="r8">60295862769</Timestamp><Current dt:dt="…	60.003	1	right	166989107	2017-10-05	14:53:33	12:53:33	male	139	{LEFTARROW}	55							0	507450	507301	{DOWNARROW}	149	506177	505817	860	left6,4	16	4	118	mask16	0	507284	0	507084	eqm10_NoEyeNmodel1_dir	90	H	gazeCOD	GazeCoDxp	0	400	0	506784	7	506684
GazeCoD_1Model_male	13	2	20	<?xml version="1.0"?>\n<Clock xmlns:dt="urn:schemas-microsoft-com:datatypes"><Description dt:dt="string">E-Prime Primary Realtime Clock</Description><StartTime><Timestamp dt:dt="int">0</Timestamp><DateUtc dt:dt="string">2017-05-10T12:53:33Z</DateUtc></StartTime><FrequencyChanges><FrequencyChange><Frequency dt:dt="r8">3312919</Frequency><Timestamp dt:dt="r8">60295862769</Timestamp><Current dt:dt="…	60.003	1	right	166989107	2017-10-05	14:53:33	12:53:33	male	140	{RIGHTARROW}	46							0	509050	508850	{RIGHTARROW}	200	507726	507467	759	right1,6	29	4	119	mask29	0	508834	0	508634	eqm10_NoEyeNmodel1_dir	90	HV	gazeCOD	GazeCoDxp	1	400	0	508334	8	508234
GazeCoD_1Model_male	13	2	20	<?xml version="1.0"?>\n<Clock xmlns:dt="urn:schemas-microsoft-com:datatypes"><Description dt:dt="string">E-Prime Primary Realtime Clock</Description><StartTime><Timestamp dt:dt="int">0</Timestamp><DateUtc dt:dt="string">2017-05-10T12:53:33Z</DateUtc></StartTime><FrequencyChanges><FrequencyChange><Frequency dt:dt="r8">3312919</Frequency><Timestamp dt:dt="r8">60295862769</Timestamp><Current dt:dt="…	60.003	1	right	166989107	2017-10-05	14:53:33	12:53:33	male	141	{RIGHTARROW}	40							0	511002	510484	{RIGHTARROW}	518	509359	509067	792	right6,4	21	4	120	mask21	0	510467	0	510267	eqm10_NoEyeNmodel1_dir	90	H	gazeCOD	GazeCoDxp	1	400	0	509967	8	509867
GazeCoD_1Model_male	13	2	20	<?xml version="1.0"?>\n<Clock xmlns:dt="urn:schemas-microsoft-com:datatypes"><Description dt:dt="string">E-Prime Primary Realtime Clock</Description><StartTime><Timestamp dt:dt="int">0</Timestamp><DateUtc dt:dt="string">2017-05-10T12:53:33Z</DateUtc></StartTime><FrequencyChanges><FrequencyChange><Frequency dt:dt="r8">3312919</Frequency><Timestamp dt:dt="r8">60295862769</Timestamp><Current dt:dt="…	60.003	1	right	166989107	2017-10-05	14:53:33	12:53:33	male	142	{LEFTARROW}	78							0	512466	512400	{LEFTARROW}	66	511280	511017	763	left8	28	4	121	mask28	0	512384	0	512184	eqm10_NoEyeNmodel1_dir	90	HV	gazeCOD	GazeCoDxp	1	400	0	511884	4	511784
GazeCoD_1Model_male	13	2	20	<?xml version="1.0"?>\n<Clock xmlns:dt="urn:schemas-microsoft-com:datatypes"><Description dt:dt="string">E-Prime Primary Realtime Clock</Description><StartTime><Timestamp dt:dt="int">0</Timestamp><DateUtc dt:dt="string">2017-05-10T12:53:33Z</DateUtc></StartTime><FrequencyChanges><FrequencyChange><Frequency dt:dt="r8">3312919</Frequency><Timestamp dt:dt="r8">60295862769</Timestamp><Current dt:dt="…	60.003	1	right	166989107	2017-10-05	14:53:33	12:53:33	male	143	{LEFTARROW}	51							0	513906	513867	{DOWNARROW}	39	512745	512484	761	left3,2	25	4	122	mask25	0	513850	0	513650	eqm10_NoEyeNmodel1_dir	90	HV	gazeCOD	GazeCoDxp	0	400	0	513350	5	513250
GazeCoD_1Model_male	13	2	20	<?xml version="1.0"?>\n<Clock xmlns:dt="urn:schemas-microsoft-com:datatypes"><Description dt:dt="string">E-Prime Primary Realtime Clock</Description><StartTime><Timestamp dt:dt="int">0</Timestamp><DateUtc dt:dt="string">2017-05-10T12:53:33Z</DateUtc></StartTime><FrequencyChanges><FrequencyChange><Frequency dt:dt="r8">3312919</Frequency><Timestamp dt:dt="r8">60295862769</Timestamp><Current dt:dt="…	60.003	1	right	166989107	2017-10-05	14:53:33	12:53:33	male	144	{LEFTARROW}	49							0	515498	515433	{DOWNARROW}	65	514318	513917	901	left1,6	13	4	123	mask13	0	515417	0	515217	eqm10_NoEyeNmodel1_dir	90	H	gazeCOD	GazeCoDxp	0	400	0	514917	-1	514817
GazeCoD_1Model_male	13	2	20	<?xml version="1.0"?>\n<Clock xmlns:dt="urn:schemas-microsoft-com:datatypes"><Description dt:dt="string">E-Prime Primary Realtime Clock</Description><StartTime><Timestamp dt:dt="int">0</Timestamp><DateUtc dt:dt="string">2017-05-10T12:53:33Z</DateUtc></StartTime><FrequencyChanges><FrequencyChange><Frequency dt:dt="r8">3312919</Frequency><Timestamp dt:dt="r8">60295862769</Timestamp><Current dt:dt="…	60.003	1	right	166989107	2017-10-05	14:53:33	12:53:33	male	145	{LEFTARROW}	51							0	517122	517067	{DOWNARROW}	54	515953	515517	936	left3,2	3	4	124	mask3	0	517050	0	516850	eqm10_NoEyeNmodel1_dir	0	V	gazeCOD	GazeCoDxp	0	400	0	516550	-3	516450
GazeCoD_1Model_male	13	2	20	<?xml version="1.0"?>\n<Clock xmlns:dt="urn:schemas-microsoft-com:datatypes"><Description dt:dt="string">E-Prime Primary Realtime Clock</Description><StartTime><Timestamp dt:dt="int">0</Timestamp><DateUtc dt:dt="string">2017-05-10T12:53:33Z</DateUtc></StartTime><FrequencyChanges><FrequencyChange><Frequency dt:dt="r8">3312919</Frequency><Timestamp dt:dt="r8">60295862769</Timestamp><Current dt:dt="…	60.003	1	right	166989107	2017-10-05	14:53:33	12:53:33	male	146	{RIGHTARROW}	40							0	518609	518583	{RIGHTARROW}	26	517472	517133	839	right6,4	32	4	125	mask32	0	518567	0	518367	eqm10_NoEyeNmodel1_dir	90	HV	gazeCOD	GazeCoDxp	1	400	0	518067	-5	517967
GazeCoD_1Model_male	13	2	20	<?xml version="1.0"?>\n<Clock xmlns:dt="urn:schemas-microsoft-com:datatypes"><Description dt:dt="string">E-Prime Primary Realtime Clock</Description><StartTime><Timestamp dt:dt="int">0</Timestamp><DateUtc dt:dt="string">2017-05-10T12:53:33Z</DateUtc></StartTime><FrequencyChanges><FrequencyChange><Frequency dt:dt="r8">3312919</Frequency><Timestamp dt:dt="r8">60295862769</Timestamp><Current dt:dt="…	60.003	1	right	166989107	2017-10-05	14:53:33	12:53:33	male	147	{LEFTARROW}	55							0	520209	520133	{LEFTARROW}	76	519016	518633	883	left6,4	27	4	126	mask27	0	520117	0	519917	eqm10_NoEyeNmodel1_dir	90	HV	gazeCOD	GazeCoDxp	1	400	0	519617	1	519517
GazeCoD_1Model_male	13	2	20	<?xml version="1.0"?>\n<Clock xmlns:dt="urn:schemas-microsoft-com:datatypes"><Description dt:dt="string">E-Prime Primary Realtime Clock</Description><StartTime><Timestamp dt:dt="int">0</Timestamp><DateUtc dt:dt="string">2017-05-10T12:53:33Z</DateUtc></StartTime><FrequencyChanges><FrequencyChange><Frequency dt:dt="r8">3312919</Frequency><Timestamp dt:dt="r8">60295862769</Timestamp><Current dt:dt="…	60.003	1	right	166989107	2017-10-05	14:53:33	12:53:33	male	148	{RIGHTARROW}	44							0	521745	521683	{RIGHTARROW}	62	520564	520233	831	right3,2	8	4	127	mask8	0	521667	0	521467	eqm10_NoEyeNmodel1_dir	0	V	gazeCOD	GazeCoDxp	1	400	0	521167	3	521067
GazeCoD_1Model_male	13	2	20	<?xml version="1.0"?>\n<Clock xmlns:dt="urn:schemas-microsoft-com:datatypes"><Description dt:dt="string">E-Prime Primary Realtime Clock</Description><StartTime><Timestamp dt:dt="int">0</Timestamp><DateUtc dt:dt="string">2017-05-10T12:53:33Z</DateUtc></StartTime><FrequencyChanges><FrequencyChange><Frequency dt:dt="r8">3312919</Frequency><Timestamp dt:dt="r8">60295862769</Timestamp><Current dt:dt="…	60.003	1	right	166989107	2017-10-05	14:53:33	12:53:33	male	149	{LEFTARROW}	78							0	523353	523300	{LEFTARROW}	53	522187	521767	920	left8	6	4	128	mask6	0	523283	0	523083	eqm10_NoEyeNmodel1_dir	0	V	gazeCOD	GazeCoDxp	1	400	0	522783	-4	522683
GazeCoD_1Model_male	13	2	20	<?xml version="1.0"?>\n<Clock xmlns:dt="urn:schemas-microsoft-com:datatypes"><Description dt:dt="string">E-Prime Primary Realtime Clock</Description><StartTime><Timestamp dt:dt="int">0</Timestamp><DateUtc dt:dt="string">2017-05-10T12:53:33Z</DateUtc></StartTime><FrequencyChanges><FrequencyChange><Frequency dt:dt="r8">3312919</Frequency><Timestamp dt:dt="r8">60295862769</Timestamp><Current dt:dt="…	60.003	1	right	166989107	2017-10-05	14:53:33	12:53:33	male	150	{LEFTARROW}	78							0	524953	524850	{LEFTARROW}	103	523737	523366	871	left8	17	4	129	mask17	0	524833	0	524633	eqm10_NoEyeNmodel1_dir	90	H	gazeCOD	GazeCoDxp	1	400	0	524333	-4	524233
GazeCoD_1Model_male	13	2	20	<?xml version="1.0"?>\n<Clock xmlns:dt="urn:schemas-microsoft-com:datatypes"><Description dt:dt="string">E-Prime Primary Realtime Clock</Description><StartTime><Timestamp dt:dt="int">0</Timestamp><DateUtc dt:dt="string">2017-05-10T12:53:33Z</DateUtc></StartTime><FrequencyChanges><FrequencyChange><Frequency dt:dt="r8">3312919</Frequency><Timestamp dt:dt="r8">60295862769</Timestamp><Current dt:dt="…	60.003	1	right	166989107	2017-10-05	14:53:33	12:53:33	male	151	{LEFTARROW}	53							0	526609	526516	{LEFTARROW}	93	525391	524966	925	left4,8	26	4	130	mask26	0	526500	0	526300	eqm10_NoEyeNmodel1_dir	90	HV	gazeCOD	GazeCoDxp	1	400	0	526000	9	525900
GazeCoD_1Model_male	13	2	20	<?xml version="1.0"?>\n<Clock xmlns:dt="urn:schemas-microsoft-com:datatypes"><Description dt:dt="string">E-Prime Primary Realtime Clock</Description><StartTime><Timestamp dt:dt="int">0</Timestamp><DateUtc dt:dt="string">2017-05-10T12:53:33Z</DateUtc></StartTime><FrequencyChanges><FrequencyChange><Frequency dt:dt="r8">3312919</Frequency><Timestamp dt:dt="r8">60295862769</Timestamp><Current dt:dt="…	60.003	1	right	166989107	2017-10-05	14:53:33	12:53:33	male	152	{RIGHTARROW}	77							0	528249	528216	{RIGHTARROW}	33	527102	526633	969	right8	33	4	131	mask33	0	528200	0	528000	eqm10_NoEyeNmodel1_dir	90	HV	gazeCOD	GazeCoDxp	1	400	0	527700	-2	527600
GazeCoD_1Model_male	13	2	20	<?xml version="1.0"?>\n<Clock xmlns:dt="urn:schemas-microsoft-com:datatypes"><Description dt:dt="string">E-Prime Primary Realtime Clock</Description><StartTime><Timestamp dt:dt="int">0</Timestamp><DateUtc dt:dt="string">2017-05-10T12:53:33Z</DateUtc></StartTime><FrequencyChanges><FrequencyChange><Frequency dt:dt="r8">3312919</Frequency><Timestamp dt:dt="r8">60295862769</Timestamp><Current dt:dt="…	60.003	1	right	166989107	2017-10-05	14:53:33	12:53:33	male	153	{RIGHTARROW}	42							0	529785	529683	{RIGHTARROW}	102	528572	528266	806	right4,8	20	4	132	mask20	0	529666	-1	529466	eqm10_NoEyeNmodel1_dir	90	H	gazeCOD	GazeCoDxp	1	400	0	529167	-5	529067
GazeCoD_1Model_male	13	2	20	<?xml version="1.0"?>\n<Clock xmlns:dt="urn:schemas-microsoft-com:datatypes"><Description dt:dt="string">E-Prime Primary Realtime Clock</Description><StartTime><Timestamp dt:dt="int">0</Timestamp><DateUtc dt:dt="string">2017-05-10T12:53:33Z</DateUtc></StartTime><FrequencyChanges><FrequencyChange><Frequency dt:dt="r8">3312919</Frequency><Timestamp dt:dt="r8">60295862769</Timestamp><Current dt:dt="…	60.003	1	right	166989107	2017-10-05	14:53:33	12:53:33	male	154	{RIGHTARROW}	46							0	531273	531199	{RIGHTARROW}	74	530087	529799	788	right1,6	29	5	133	mask29	0	531183	0	530983	eqm10_NoEyeNmodel1_dir	90	HV	gazeCOD	GazeCoDxp	1	400	0	530683	-4	530583
GazeCoD_1Model_male	13	2	20	<?xml version="1.0"?>\n<Clock xmlns:dt="urn:schemas-microsoft-com:datatypes"><Description dt:dt="string">E-Prime Primary Realtime Clock</Description><StartTime><Timestamp dt:dt="int">0</Timestamp><DateUtc dt:dt="string">2017-05-10T12:53:33Z</DateUtc></StartTime><FrequencyChanges><FrequencyChange><Frequency dt:dt="r8">3312919</Frequency><Timestamp dt:dt="r8">60295862769</Timestamp><Current dt:dt="…	60.003	1	right	166989107	2017-10-05	14:53:33	12:53:33	male	155	{DOWNARROW}	79							0	532833	532749	{RIGHTARROW}	84	531623	531283	840	DG0	1	5	134	mask1	0	532733	0	532533	eqm10_NoEyeNmodel1_dir	0	V	gazeCOD	GazeCoDxp	0	400	0	532233	10	532133
GazeCoD_1Model_male	13	2	20	<?xml version="1.0"?>\n<Clock xmlns:dt="urn:schemas-microsoft-com:datatypes"><Description dt:dt="string">E-Prime Primary Realtime Clock</Description><StartTime><Timestamp dt:dt="int">0</Timestamp><DateUtc dt:dt="string">2017-05-10T12:53:33Z</DateUtc></StartTime><FrequencyChanges><FrequencyChange><Frequency dt:dt="r8">3312919</Frequency><Timestamp dt:dt="r8">60295862769</Timestamp><Current dt:dt="…	60.003	1	right	166989107	2017-10-05	14:53:33	12:53:33	male	156	{RIGHTARROW}	46							0	534393	534249	{RIGHTARROW}	144	533130	532849	781	right1,6	18	5	135	mask18	0	534233	0	534033	eqm10_NoEyeNmodel1_dir	90	H	gazeCOD	GazeCoDxp	1	400	0	533733	3	533633
GazeCoD_1Model_male	13	2	20	<?xml version="1.0"?>\n<Clock xmlns:dt="urn:schemas-microsoft-com:datatypes"><Description dt:dt="string">E-Prime Primary Realtime Clock</Description><StartTime><Timestamp dt:dt="int">0</Timestamp><DateUtc dt:dt="string">2017-05-10T12:53:33Z</DateUtc></StartTime><FrequencyChanges><FrequencyChange><Frequency dt:dt="r8">3312919</Frequency><Timestamp dt:dt="r8">60295862769</Timestamp><Current dt:dt="…	60.003	1	right	166989107	2017-10-05	14:53:33	12:53:33	male	157	{RIGHTARROW}	44							0	536289	535916	{RIGHTARROW}	373	534804	534416	888	right3,2	19	5	136	mask19	0	535899	0	535699	eqm10_NoEyeNmodel1_dir	90	H	gazeCOD	GazeCoDxp	1	400	0	535399	-5	535299
GazeCoD_1Model_male	13	2	20	<?xml version="1.0"?>\n<Clock xmlns:dt="urn:schemas-microsoft-com:datatypes"><Description dt:dt="string">E-Prime Primary Realtime Clock</Description><StartTime><Timestamp dt:dt="int">0</Timestamp><DateUtc dt:dt="string">2017-05-10T12:53:33Z</DateUtc></StartTime><FrequencyChanges><FrequencyChange><Frequency dt:dt="r8">3312919</Frequency><Timestamp dt:dt="r8">60295862769</Timestamp><Current dt:dt="…	60.003	1	right	166989107	2017-10-05	14:53:33	12:53:33	male	158	{LEFTARROW}	78							0	537809	537732	{LEFTARROW}	76	536612	536299	813	left8	6	5	137	mask6	0	537716	0	537516	eqm10_NoEyeNmodel1_dir	0	V	gazeCOD	GazeCoDxp	1	400	0	537216	4	537116
GazeCoD_1Model_male	13	2	20	<?xml version="1.0"?>\n<Clock xmlns:dt="urn:schemas-microsoft-com:datatypes"><Description dt:dt="string">E-Prime Primary Realtime Clock</Description><StartTime><Timestamp dt:dt="int">0</Timestamp><DateUtc dt:dt="string">2017-05-10T12:53:33Z</DateUtc></StartTime><FrequencyChanges><FrequencyChange><Frequency dt:dt="r8">3312919</Frequency><Timestamp dt:dt="r8">60295862769</Timestamp><Current dt:dt="…	60.003	1	right	166989107	2017-10-05	14:53:33	12:53:33	male	159	{DOWNARROW}	79							0	539248	539199	{DOWNARROW}	49	538084	537832	752	DG0	23	5	138	mask23	0	539182	0	538982	eqm10_NoEyeNmodel1_dir	90	HV	gazeCOD	GazeCoDxp	1	400	0	538682	-2	538582
GazeCoD_1Model_male	13	2	20	<?xml version="1.0"?>\n<Clock xmlns:dt="urn:schemas-microsoft-com:datatypes"><Description dt:dt="string">E-Prime Primary Realtime Clock</Description><StartTime><Timestamp dt:dt="int">0</Timestamp><DateUtc dt:dt="string">2017-05-10T12:53:33Z</DateUtc></StartTime><FrequencyChanges><FrequencyChange><Frequency dt:dt="r8">3312919</Frequency><Timestamp dt:dt="r8">60295862769</Timestamp><Current dt:dt="…	60.003	1	right	166989107	2017-10-05	14:53:33	12:53:33	male	160	{LEFTARROW}	49							0	540816	540699	{DOWNARROW}	117	539587	539266	821	left1,6	13	5	139	mask13	0	540682	0	540482	eqm10_NoEyeNmodel1_dir	90	H	gazeCOD	GazeCoDxp	0	400	0	540182	-5	540082
GazeCoD_1Model_male	13	2	20	<?xml version="1.0"?>\n<Clock xmlns:dt="urn:schemas-microsoft-com:datatypes"><Description dt:dt="string">E-Prime Primary Realtime Clock</Description><StartTime><Timestamp dt:dt="int">0</Timestamp><DateUtc dt:dt="string">2017-05-10T12:53:33Z</DateUtc></StartTime><FrequencyChanges><FrequencyChange><Frequency dt:dt="r8">3312919</Frequency><Timestamp dt:dt="r8">60295862769</Timestamp><Current dt:dt="…	60.003	1	right	166989107	2017-10-05	14:53:33	12:53:33	male	161	{RIGHTARROW}	77							0	542312	542232	{RIGHTARROW}	80	541121	540832	789	right8	33	5	140	mask33	0	542216	0	542016	eqm10_NoEyeNmodel1_dir	90	HV	gazeCOD	GazeCoDxp	1	400	0	541716	-5	541616
GazeCoD_1Model_male	13	2	20	<?xml version="1.0"?>\n<Clock xmlns:dt="urn:schemas-microsoft-com:datatypes"><Description dt:dt="string">E-Prime Primary Realtime Clock</Description><StartTime><Timestamp dt:dt="int">0</Timestamp><DateUtc dt:dt="string">2017-05-10T12:53:33Z</DateUtc></StartTime><FrequencyChanges><FrequencyChange><Frequency dt:dt="r8">3312919</Frequency><Timestamp dt:dt="r8">60295862769</Timestamp><Current dt:dt="…	60.003	1	right	166989107	2017-10-05	14:53:33	12:53:33	male	162	{RIGHTARROW}	42							0	543920	543865	{RIGHTARROW}	55	542740	542332	908	right4,8	20	5	141	mask20	0	543849	0	543649	eqm10_NoEyeNmodel1_dir	90	H	gazeCOD	GazeCoDxp	1	400	0	543349	9	543249
GazeCoD_1Model_male	13	2	20	<?xml version="1.0"?>\n<Clock xmlns:dt="urn:schemas-microsoft-com:datatypes"><Description dt:dt="string">E-Prime Primary Realtime Clock</Description><StartTime><Timestamp dt:dt="int">0</Timestamp><DateUtc dt:dt="string">2017-05-10T12:53:33Z</DateUtc></StartTime><FrequencyChanges><FrequencyChange><Frequency dt:dt="r8">3312919</Frequency><Timestamp dt:dt="r8">60295862769</Timestamp><Current dt:dt="…	60.003	1	right	166989107	2017-10-05	14:53:33	12:53:33	male	163	{RIGHTARROW}	42							0	545600	545532	{RIGHTARROW}	68	544405	543932	973	right4,8	9	5	142	mask9	0	545515	0	545315	eqm10_NoEyeNmodel1_dir	0	V	gazeCOD	GazeCoDxp	1	400	0	545015	10	544915
GazeCoD_1Model_male	13	2	20	<?xml version="1.0"?>\n<Clock xmlns:dt="urn:schemas-microsoft-com:datatypes"><Description dt:dt="string">E-Prime Primary Realtime Clock</Description><StartTime><Timestamp dt:dt="int">0</Timestamp><DateUtc dt:dt="string">2017-05-10T12:53:33Z</DateUtc></StartTime><FrequencyChanges><FrequencyChange><Frequency dt:dt="r8">3312919</Frequency><Timestamp dt:dt="r8">60295862769</Timestamp><Current dt:dt="…	60.003	1	right	166989107	2017-10-05	14:53:33	12:53:33	male	164	{LEFTARROW}	49							0	547048	547032	{DOWNARROW}	16	545914	545615	799	left1,6	24	5	143	mask24	0	547015	0	546815	eqm10_NoEyeNmodel1_dir	90	HV	gazeCOD	GazeCoDxp	0	400	0	546515	1	546415
GazeCoD_1Model_male	13	2	20	<?xml version="1.0"?>\n<Clock xmlns:dt="urn:schemas-microsoft-com:datatypes"><Description dt:dt="string">E-Prime Primary Realtime Clock</Description><StartTime><Timestamp dt:dt="int">0</Timestamp><DateUtc dt:dt="string">2017-05-10T12:53:33Z</DateUtc></StartTime><FrequencyChanges><FrequencyChange><Frequency dt:dt="r8">3312919</Frequency><Timestamp dt:dt="r8">60295862769</Timestamp><Current dt:dt="…	60.003	1	right	166989107	2017-10-05	14:53:33	12:53:33	male	165	{LEFTARROW}	49							0	548712	548632	{DOWNARROW}	80	547515	547065	950	left1,6	2	5	144	mask2	0	548615	0	548415	eqm10_NoEyeNmodel1_dir	0	V	gazeCOD	GazeCoDxp	0	400	0	548115	0	548015
GazeCoD_1Model_male	13	2	20	<?xml version="1.0"?>\n<Clock xmlns:dt="urn:schemas-microsoft-com:datatypes"><Description dt:dt="string">E-Prime Primary Realtime Clock</Description><StartTime><Timestamp dt:dt="int">0</Timestamp><DateUtc dt:dt="string">2017-05-10T12:53:33Z</DateUtc></StartTime><FrequencyChanges><FrequencyChange><Frequency dt:dt="r8">3312919</Frequency><Timestamp dt:dt="r8">60295862769</Timestamp><Current dt:dt="…	60.003	1	right	166989107	2017-10-05	14:53:33	12:53:33	male	166	{LEFTARROW}	53							0	550312	550215	{DOWNARROW}	97	549101	548732	869	left4,8	15	5	145	mask15	0	550199	0	549999	eqm10_NoEyeNmodel1_dir	90	H	gazeCOD	GazeCoDxp	0	400	0	549699	-2	549599
GazeCoD_1Model_male	13	2	20	<?xml version="1.0"?>\n<Clock xmlns:dt="urn:schemas-microsoft-com:datatypes"><Description dt:dt="string">E-Prime Primary Realtime Clock</Description><StartTime><Timestamp dt:dt="int">0</Timestamp><DateUtc dt:dt="string">2017-05-10T12:53:33Z</DateUtc></StartTime><FrequencyChanges><FrequencyChange><Frequency dt:dt="r8">3312919</Frequency><Timestamp dt:dt="r8">60295862769</Timestamp><Current dt:dt="…	60.003	1	right	166989107	2017-10-05	14:53:33	12:53:33	male	167	{RIGHTARROW}	44							0	551800	551732	{RIGHTARROW}	68	550620	550332	788	right3,2	8	5	146	mask8	0	551715	0	551515	eqm10_NoEyeNmodel1_dir	0	V	gazeCOD	GazeCoDxp	1	400	0	551215	-5	551115
GazeCoD_1Model_male	13	2	20	<?xml version="1.0"?>\n<Clock xmlns:dt="urn:schemas-microsoft-com:datatypes"><Description dt:dt="string">E-Prime Primary Realtime Clock</Description><StartTime><Timestamp dt:dt="int">0</Timestamp><DateUtc dt:dt="string">2017-05-10T12:53:33Z</DateUtc></StartTime><FrequencyChanges><FrequencyChange><Frequency dt:dt="r8">3312919</Frequency><Timestamp dt:dt="r8">60295862769</Timestamp><Current dt:dt="…	60.003	1	right	166989107	2017-10-05	14:53:33	12:53:33	male	168	{LEFTARROW}	51							0	553512	553398	{DOWNARROW}	114	552275	551815	960	left3,2	14	5	147	mask14	0	553382	0	553182	eqm10_NoEyeNmodel1_dir	90	H	gazeCOD	GazeCoDxp	0	400	0	552882	7	552782
GazeCoD_1Model_male	13	2	20	<?xml version="1.0"?>\n<Clock xmlns:dt="urn:schemas-microsoft-com:datatypes"><Description dt:dt="string">E-Prime Primary Realtime Clock</Description><StartTime><Timestamp dt:dt="int">0</Timestamp><DateUtc dt:dt="string">2017-05-10T12:53:33Z</DateUtc></StartTime><FrequencyChanges><FrequencyChange><Frequency dt:dt="r8">3312919</Frequency><Timestamp dt:dt="r8">60295862769</Timestamp><Current dt:dt="…	60.003	1	right	166989107	2017-10-05	14:53:33	12:53:33	male	169	{LEFTARROW}	55							0	555008	554932	{DOWNARROW}	76	553818	553532	786	left6,4	27	5	148	mask27	0	554915	0	554715	eqm10_NoEyeNmodel1_dir	90	HV	gazeCOD	GazeCoDxp	0	400	0	554415	-3	554315
GazeCoD_1Model_male	13	2	20	<?xml version="1.0"?>\n<Clock xmlns:dt="urn:schemas-microsoft-com:datatypes"><Description dt:dt="string">E-Prime Primary Realtime Clock</Description><StartTime><Timestamp dt:dt="int">0</Timestamp><DateUtc dt:dt="string">2017-05-10T12:53:33Z</DateUtc></StartTime><FrequencyChanges><FrequencyChange><Frequency dt:dt="r8">3312919</Frequency><Timestamp dt:dt="r8">60295862769</Timestamp><Current dt:dt="…	60.003	1	right	166989107	2017-10-05	14:53:33	12:53:33	male	170	{RIGHTARROW}	77							0	556608	556532	{RIGHTARROW}	76	555415	555032	883	right8	11	5	149	mask11	0	556515	0	556315	eqm10_NoEyeNmodel1_dir	0	V	gazeCOD	GazeCoDxp	1	400	0	556015	0	555915
GazeCoD_1Model_male	13	2	20	<?xml version="1.0"?>\n<Clock xmlns:dt="urn:schemas-microsoft-com:datatypes"><Description dt:dt="string">E-Prime Primary Realtime Clock</Description><StartTime><Timestamp dt:dt="int">0</Timestamp><DateUtc dt:dt="string">2017-05-10T12:53:33Z</DateUtc></StartTime><FrequencyChanges><FrequencyChange><Frequency dt:dt="r8">3312919</Frequency><Timestamp dt:dt="r8">60295862769</Timestamp><Current dt:dt="…	60.003	1	right	166989107	2017-10-05	14:53:33	12:53:33	male	171	{LEFTARROW}	51							0	558240	558181	{DOWNARROW}	59	557066	556632	934	left3,2	25	5	150	mask25	0	558165	0	557965	eqm10_NoEyeNmodel1_dir	90	HV	gazeCOD	GazeCoDxp	0	400	0	557665	-1	557565
GazeCoD_1Model_male	13	2	20	<?xml version="1.0"?>\n<Clock xmlns:dt="urn:schemas-microsoft-com:datatypes"><Description dt:dt="string">E-Prime Primary Realtime Clock</Description><StartTime><Timestamp dt:dt="int">0</Timestamp><DateUtc dt:dt="string">2017-05-10T12:53:33Z</DateUtc></StartTime><FrequencyChanges><FrequencyChange><Frequency dt:dt="r8">3312919</Frequency><Timestamp dt:dt="r8">60295862769</Timestamp><Current dt:dt="…	60.003	1	right	166989107	2017-10-05	14:53:33	12:53:33	male	172	{RIGHTARROW}	46							0	559864	559765	{DOWNARROW}	98	558642	558249	893	right1,6	7	5	151	mask7	0	559748	0	559548	eqm10_NoEyeNmodel1_dir	0	V	gazeCOD	GazeCoDxp	0	400	0	559248	6	559148
GazeCoD_1Model_male	13	2	20	<?xml version="1.0"?>\n<Clock xmlns:dt="urn:schemas-microsoft-com:datatypes"><Description dt:dt="string">E-Prime Primary Realtime Clock</Description><StartTime><Timestamp dt:dt="int">0</Timestamp><DateUtc dt:dt="string">2017-05-10T12:53:33Z</DateUtc></StartTime><FrequencyChanges><FrequencyChange><Frequency dt:dt="r8">3312919</Frequency><Timestamp dt:dt="r8">60295862769</Timestamp><Current dt:dt="…	60.003	1	right	166989107	2017-10-05	14:53:33	12:53:33	male	173	{LEFTARROW}	53							0	561391	561298	{DOWNARROW}	93	560177	559881	796	left4,8	4	5	152	mask4	0	561281	0	561081	eqm10_NoEyeNmodel1_dir	0	V	gazeCOD	GazeCoDxp	0	400	0	560781	4	560681
GazeCoD_1Model_male	13	2	20	<?xml version="1.0"?>\n<Clock xmlns:dt="urn:schemas-microsoft-com:datatypes"><Description dt:dt="string">E-Prime Primary Realtime Clock</Description><StartTime><Timestamp dt:dt="int">0</Timestamp><DateUtc dt:dt="string">2017-05-10T12:53:33Z</DateUtc></StartTime><FrequencyChanges><FrequencyChange><Frequency dt:dt="r8">3312919</Frequency><Timestamp dt:dt="r8">60295862769</Timestamp><Current dt:dt="…	60.003	1	right	166989107	2017-10-05	14:53:33	12:53:33	male	174	{LEFTARROW}	78							0	563519	562848	{LEFTARROW}	671	561730	561415	815	left8	28	5	153	mask28	0	562831	0	562631	eqm10_NoEyeNmodel1_dir	90	HV	gazeCOD	GazeCoDxp	1	400	0	562331	1	562231
GazeCoD_1Model_male	13	2	20	<?xml version="1.0"?>\n<Clock xmlns:dt="urn:schemas-microsoft-com:datatypes"><Description dt:dt="string">E-Prime Primary Realtime Clock</Description><StartTime><Timestamp dt:dt="int">0</Timestamp><DateUtc dt:dt="string">2017-05-10T12:53:33Z</DateUtc></StartTime><FrequencyChanges><FrequencyChange><Frequency dt:dt="r8">3312919</Frequency><Timestamp dt:dt="r8">60295862769</Timestamp><Current dt:dt="…	60.003	1	right	166989107	2017-10-05	14:53:33	12:53:33	male	175	{LEFTARROW}	51							0	565247	565048	{DOWNARROW}	199	563929	563531	898	left3,2	3	5	154	mask3	0	565031	0	564831	eqm10_NoEyeNmodel1_dir	0	V	gazeCOD	GazeCoDxp	0	400	0	564531	2	564431
GazeCoD_1Model_male	13	2	20	<?xml version="1.0"?>\n<Clock xmlns:dt="urn:schemas-microsoft-com:datatypes"><Description dt:dt="string">E-Prime Primary Realtime Clock</Description><StartTime><Timestamp dt:dt="int">0</Timestamp><DateUtc dt:dt="string">2017-05-10T12:53:33Z</DateUtc></StartTime><FrequencyChanges><FrequencyChange><Frequency dt:dt="r8">3312919</Frequency><Timestamp dt:dt="r8">60295862769</Timestamp><Current dt:dt="…	60.003	1	right	166989107	2017-10-05	14:53:33	12:53:33	male	176	{RIGHTARROW}	42							0	566871	566848	{RIGHTARROW}	23	565723	565264	959	right4,8	31	5	155	mask31	0	566831	0	566631	eqm10_NoEyeNmodel1_dir	90	HV	gazeCOD	GazeCoDxp	1	400	0	566331	8	566231
GazeCoD_1Model_male	13	2	20	<?xml version="1.0"?>\n<Clock xmlns:dt="urn:schemas-microsoft-com:datatypes"><Description dt:dt="string">E-Prime Primary Realtime Clock</Description><StartTime><Timestamp dt:dt="int">0</Timestamp><DateUtc dt:dt="string">2017-05-10T12:53:33Z</DateUtc></StartTime><FrequencyChanges><FrequencyChange><Frequency dt:dt="r8">3312919</Frequency><Timestamp dt:dt="r8">60295862769</Timestamp><Current dt:dt="…	60.003	1	right	166989107	2017-10-05	14:53:33	12:53:33	male	177	{LEFTARROW}	55							0	568391	568314	{DOWNARROW}	77	567192	566881	811	left6,4	5	5	156	mask5	0	568298	0	568098	eqm10_NoEyeNmodel1_dir	0	V	gazeCOD	GazeCoDxp	0	400	0	567798	6	567698
GazeCoD_1Model_male	13	2	20	<?xml version="1.0"?>\n<Clock xmlns:dt="urn:schemas-microsoft-com:datatypes"><Description dt:dt="string">E-Prime Primary Realtime Clock</Description><StartTime><Timestamp dt:dt="int">0</Timestamp><DateUtc dt:dt="string">2017-05-10T12:53:33Z</DateUtc></StartTime><FrequencyChanges><FrequencyChange><Frequency dt:dt="r8">3312919</Frequency><Timestamp dt:dt="r8">60295862769</Timestamp><Current dt:dt="…	60.003	1	right	166989107	2017-10-05	14:53:33	12:53:33	male	178	{LEFTARROW}	78							0	570079	569964	{DOWNARROW}	115	568841	568414	927	left8	17	5	157	mask17	0	569948	0	569748	eqm10_NoEyeNmodel1_dir	90	H	gazeCOD	GazeCoDxp	0	400	0	569448	7	569348
GazeCoD_1Model_male	13	2	20	<?xml version="1.0"?>\n<Clock xmlns:dt="urn:schemas-microsoft-com:datatypes"><Description dt:dt="string">E-Prime Primary Realtime Clock</Description><StartTime><Timestamp dt:dt="int">0</Timestamp><DateUtc dt:dt="string">2017-05-10T12:53:33Z</DateUtc></StartTime><FrequencyChanges><FrequencyChange><Frequency dt:dt="r8">3312919</Frequency><Timestamp dt:dt="r8">60295862769</Timestamp><Current dt:dt="…	60.003	1	right	166989107	2017-10-05	14:53:33	12:53:33	male	179	{RIGHTARROW}	40							0	571567	571531	{RIGHTARROW}	36	570411	570098	813	right6,4	21	5	158	mask21	0	571514	0	571314	eqm10_NoEyeNmodel1_dir	90	H	gazeCOD	GazeCoDxp	1	400	0	571014	3	570914
GazeCoD_1Model_male	13	2	20	<?xml version="1.0"?>\n<Clock xmlns:dt="urn:schemas-microsoft-com:datatypes"><Description dt:dt="string">E-Prime Primary Realtime Clock</Description><StartTime><Timestamp dt:dt="int">0</Timestamp><DateUtc dt:dt="string">2017-05-10T12:53:33Z</DateUtc></StartTime><FrequencyChanges><FrequencyChange><Frequency dt:dt="r8">3312919</Frequency><Timestamp dt:dt="r8">60295862769</Timestamp><Current dt:dt="…	60.003	1	right	166989107	2017-10-05	14:53:33	12:53:33	male	180	{RIGHTARROW}	40							0	573159	573147	{RIGHTARROW}	12	572021	571581	940	right6,4	10	5	159	mask10	0	573131	0	572931	eqm10_NoEyeNmodel1_dir	0	V	gazeCOD	GazeCoDxp	1	400	0	572631	10	572531
GazeCoD_1Model_male	13	2	20	<?xml version="1.0"?>\n<Clock xmlns:dt="urn:schemas-microsoft-com:datatypes"><Description dt:dt="string">E-Prime Primary Realtime Clock</Description><StartTime><Timestamp dt:dt="int">0</Timestamp><DateUtc dt:dt="string">2017-05-10T12:53:33Z</DateUtc></StartTime><FrequencyChanges><FrequencyChange><Frequency dt:dt="r8">3312919</Frequency><Timestamp dt:dt="r8">60295862769</Timestamp><Current dt:dt="…	60.003	1	right	166989107	2017-10-05	14:53:33	12:53:33	male	181	{DOWNARROW}	79							0	574815	574714	{DOWNARROW}	101	573595	573181	914	DG0	12	5	160	mask12	0	574697	0	574497	eqm10_NoEyeNmodel1_dir	90	H	gazeCOD	GazeCoDxp	1	400	0	574197	2	574097
GazeCoD_1Model_male	13	2	20	<?xml version="1.0"?>\n<Clock xmlns:dt="urn:schemas-microsoft-com:datatypes"><Description dt:dt="string">E-Prime Primary Realtime Clock</Description><StartTime><Timestamp dt:dt="int">0</Timestamp><DateUtc dt:dt="string">2017-05-10T12:53:33Z</DateUtc></StartTime><FrequencyChanges><FrequencyChange><Frequency dt:dt="r8">3312919</Frequency><Timestamp dt:dt="r8">60295862769</Timestamp><Current dt:dt="…	60.003	1	right	166989107	2017-10-05	14:53:33	12:53:33	male	182	{RIGHTARROW}	40							0	576351	576297	{RIGHTARROW}	54	575173	574831	842	right6,4	32	5	161	mask32	0	576281	0	576081	eqm10_NoEyeNmodel1_dir	90	HV	gazeCOD	GazeCoDxp	1	400	0	575781	8	575681
GazeCoD_1Model_male	13	2	20	<?xml version="1.0"?>\n<Clock xmlns:dt="urn:schemas-microsoft-com:datatypes"><Description dt:dt="string">E-Prime Primary Realtime Clock</Description><StartTime><Timestamp dt:dt="int">0</Timestamp><DateUtc dt:dt="string">2017-05-10T12:53:33Z</DateUtc></StartTime><FrequencyChanges><FrequencyChange><Frequency dt:dt="r8">3312919</Frequency><Timestamp dt:dt="r8">60295862769</Timestamp><Current dt:dt="…	60.003	1	right	166989107	2017-10-05	14:53:33	12:53:33	male	183	{LEFTARROW}	53							0	577975	577914	{LEFTARROW}	61	576803	576364	939	left4,8	26	5	162	mask26	0	577897	-1	577697	eqm10_NoEyeNmodel1_dir	90	HV	gazeCOD	GazeCoDxp	1	400	0	577398	-5	577298
GazeCoD_1Model_male	13	2	20	<?xml version="1.0"?>\n<Clock xmlns:dt="urn:schemas-microsoft-com:datatypes"><Description dt:dt="string">E-Prime Primary Realtime Clock</Description><StartTime><Timestamp dt:dt="int">0</Timestamp><DateUtc dt:dt="string">2017-05-10T12:53:33Z</DateUtc></StartTime><FrequencyChanges><FrequencyChange><Frequency dt:dt="r8">3312919</Frequency><Timestamp dt:dt="r8">60295862769</Timestamp><Current dt:dt="…	60.003	1	right	166989107	2017-10-05	14:53:33	12:53:33	male	184	{RIGHTARROW}	44							0	579455	579414	{RIGHTARROW}	41	578293	577997	796	right3,2	30	5	163	mask30	0	579397	0	579197	eqm10_NoEyeNmodel1_dir	90	HV	gazeCOD	GazeCoDxp	1	400	0	578897	4	578797
GazeCoD_1Model_male	13	2	20	<?xml version="1.0"?>\n<Clock xmlns:dt="urn:schemas-microsoft-com:datatypes"><Description dt:dt="string">E-Prime Primary Realtime Clock</Description><StartTime><Timestamp dt:dt="int">0</Timestamp><DateUtc dt:dt="string">2017-05-10T12:53:33Z</DateUtc></StartTime><FrequencyChanges><FrequencyChange><Frequency dt:dt="r8">3312919</Frequency><Timestamp dt:dt="r8">60295862769</Timestamp><Current dt:dt="…	60.003	1	right	166989107	2017-10-05	14:53:33	12:53:33	male	185	{LEFTARROW}	55							0	581095	580997	{DOWNARROW}	97	579883	579464	919	left6,4	16	5	164	mask16	0	580980	0	580780	eqm10_NoEyeNmodel1_dir	90	H	gazeCOD	GazeCoDxp	0	400	0	580480	-3	580380
GazeCoD_1Model_male	13	2	20	<?xml version="1.0"?>\n<Clock xmlns:dt="urn:schemas-microsoft-com:datatypes"><Description dt:dt="string">E-Prime Primary Realtime Clock</Description><StartTime><Timestamp dt:dt="int">0</Timestamp><DateUtc dt:dt="string">2017-05-10T12:53:33Z</DateUtc></StartTime><FrequencyChanges><FrequencyChange><Frequency dt:dt="r8">3312919</Frequency><Timestamp dt:dt="r8">60295862769</Timestamp><Current dt:dt="…	60.003	1	right	166989107	2017-10-05	14:53:33	12:53:33	male	186	{RIGHTARROW}	77							0	582710	582630	{RIGHTARROW}	80	581507	581114	893	right8	22	5	165	mask22	0	582614	0	582414	eqm10_NoEyeNmodel1_dir	90	H	gazeCOD	GazeCoDxp	1	400	0	582114	7	582014
GazeCoD_1Model_male	13	2	20	<?xml version="1.0"?>\n<Clock xmlns:dt="urn:schemas-microsoft-com:datatypes"><Description dt:dt="string">E-Prime Primary Realtime Clock</Description><StartTime><Timestamp dt:dt="int">0</Timestamp><DateUtc dt:dt="string">2017-05-10T12:53:33Z</DateUtc></StartTime><FrequencyChanges><FrequencyChange><Frequency dt:dt="r8">3312919</Frequency><Timestamp dt:dt="r8">60295862769</Timestamp><Current dt:dt="…	60.003	1	right	166989107	2017-10-05	14:53:33	12:53:33	male	187	{RIGHTARROW}	77							0	588902	588880	{RIGHTARROW}	22	587760	587497	763	right8	33	6	166	mask33	0	588863	0	588663	eqm10_NoEyeNmodel1_dir	90	HV	gazeCOD	GazeCoDxp	1	400	0	588363	3	588263
GazeCoD_1Model_male	13	2	20	<?xml version="1.0"?>\n<Clock xmlns:dt="urn:schemas-microsoft-com:datatypes"><Description dt:dt="string">E-Prime Primary Realtime Clock</Description><StartTime><Timestamp dt:dt="int">0</Timestamp><DateUtc dt:dt="string">2017-05-10T12:53:33Z</DateUtc></StartTime><FrequencyChanges><FrequencyChange><Frequency dt:dt="r8">3312919</Frequency><Timestamp dt:dt="r8">60295862769</Timestamp><Current dt:dt="…	60.003	1	right	166989107	2017-10-05	14:53:33	12:53:33	male	188	{RIGHTARROW}	40							0	590534	590363	{RIGHTARROW}	171	589250	588913	837	right6,4	10	6	167	mask10	0	590347	0	590147	eqm10_NoEyeNmodel1_dir	0	V	gazeCOD	GazeCoDxp	1	400	0	589847	-3	589747
GazeCoD_1Model_male	13	2	20	<?xml version="1.0"?>\n<Clock xmlns:dt="urn:schemas-microsoft-com:datatypes"><Description dt:dt="string">E-Prime Primary Realtime Clock</Description><StartTime><Timestamp dt:dt="int">0</Timestamp><DateUtc dt:dt="string">2017-05-10T12:53:33Z</DateUtc></StartTime><FrequencyChanges><FrequencyChange><Frequency dt:dt="r8">3312919</Frequency><Timestamp dt:dt="r8">60295862769</Timestamp><Current dt:dt="…	60.003	1	right	166989107	2017-10-05	14:53:33	12:53:33	male	189	{LEFTARROW}	51							0	592094	591963	{DOWNARROW}	131	590839	590547	792	left3,2	3	6	168	mask3	0	591947	0	591747	eqm10_NoEyeNmodel1_dir	0	V	gazeCOD	GazeCoDxp	0	400	0	591447	8	591347
GazeCoD_1Model_male	13	2	20	<?xml version="1.0"?>\n<Clock xmlns:dt="urn:schemas-microsoft-com:datatypes"><Description dt:dt="string">E-Prime Primary Realtime Clock</Description><StartTime><Timestamp dt:dt="int">0</Timestamp><DateUtc dt:dt="string">2017-05-10T12:53:33Z</DateUtc></StartTime><FrequencyChanges><FrequencyChange><Frequency dt:dt="r8">3312919</Frequency><Timestamp dt:dt="r8">60295862769</Timestamp><Current dt:dt="…	60.003	1	right	166989107	2017-10-05	14:53:33	12:53:33	male	190	{LEFTARROW}	55							0	593902	593713	{LEFTARROW}	189	592590	592113	977	left6,4	5	6	169	mask5	0	593696	-1	593496	eqm10_NoEyeNmodel1_dir	0	V	gazeCOD	GazeCoDxp	1	400	0	593197	7	593097
GazeCoD_1Model_male	13	2	20	<?xml version="1.0"?>\n<Clock xmlns:dt="urn:schemas-microsoft-com:datatypes"><Description dt:dt="string">E-Prime Primary Realtime Clock</Description><StartTime><Timestamp dt:dt="int">0</Timestamp><DateUtc dt:dt="string">2017-05-10T12:53:33Z</DateUtc></StartTime><FrequencyChanges><FrequencyChange><Frequency dt:dt="r8">3312919</Frequency><Timestamp dt:dt="r8">60295862769</Timestamp><Current dt:dt="…	60.003	1	right	166989107	2017-10-05	14:53:33	12:53:33	male	191	{LEFTARROW}	53							0	595622	595496	{DOWNARROW}	126	594374	593913	961	left4,8	15	6	170	mask15	0	595480	0	595280	eqm10_NoEyeNmodel1_dir	90	H	gazeCOD	GazeCoDxp	0	400	0	594980	6	594880
GazeCoD_1Model_male	13	2	20	<?xml version="1.0"?>\n<Clock xmlns:dt="urn:schemas-microsoft-com:datatypes"><Description dt:dt="string">E-Prime Primary Realtime Clock</Description><StartTime><Timestamp dt:dt="int">0</Timestamp><DateUtc dt:dt="string">2017-05-10T12:53:33Z</DateUtc></StartTime><FrequencyChanges><FrequencyChange><Frequency dt:dt="r8">3312919</Frequency><Timestamp dt:dt="r8">60295862769</Timestamp><Current dt:dt="…	60.003	1	right	166989107	2017-10-05	14:53:33	12:53:33	male	192	{RIGHTARROW}	42							0	597222	597180	{RIGHTARROW}	42	596059	595646	913	right4,8	9	6	171	mask9	0	597163	0	596963	eqm10_NoEyeNmodel1_dir	0	V	gazeCOD	GazeCoDxp	1	400	0	596663	4	596563
GazeCoD_1Model_male	13	2	20	<?xml version="1.0"?>\n<Clock xmlns:dt="urn:schemas-microsoft-com:datatypes"><Description dt:dt="string">E-Prime Primary Realtime Clock</Description><StartTime><Timestamp dt:dt="int">0</Timestamp><DateUtc dt:dt="string">2017-05-10T12:53:33Z</DateUtc></StartTime><FrequencyChanges><FrequencyChange><Frequency dt:dt="r8">3312919</Frequency><Timestamp dt:dt="r8">60295862769</Timestamp><Current dt:dt="…	60.003	1	right	166989107	2017-10-05	14:53:33	12:53:33	male	193	{LEFTARROW}	78							0	598790	598763	{LEFTARROW}	27	597648	597246	902	left8	17	6	172	mask17	0	598746	0	598546	eqm10_NoEyeNmodel1_dir	90	H	gazeCOD	GazeCoDxp	1	400	0	598246	-2	598146
GazeCoD_1Model_male	13	2	20	<?xml version="1.0"?>\n<Clock xmlns:dt="urn:schemas-microsoft-com:datatypes"><Description dt:dt="string">E-Prime Primary Realtime Clock</Description><StartTime><Timestamp dt:dt="int">0</Timestamp><DateUtc dt:dt="string">2017-05-10T12:53:33Z</DateUtc></StartTime><FrequencyChanges><FrequencyChange><Frequency dt:dt="r8">3312919</Frequency><Timestamp dt:dt="r8">60295862769</Timestamp><Current dt:dt="…	60.003	1	right	166989107	2017-10-05	14:53:33	12:53:33	male	194	{LEFTARROW}	55							0	600478	600396	{LEFTARROW}	82	599272	598813	959	left6,4	27	6	173	mask27	0	600380	0	600180	eqm10_NoEyeNmodel1_dir	90	HV	gazeCOD	GazeCoDxp	1	400	0	599880	8	599780
GazeCoD_1Model_male	13	2	20	<?xml version="1.0"?>\n<Clock xmlns:dt="urn:schemas-microsoft-com:datatypes"><Description dt:dt="string">E-Prime Primary Realtime Clock</Description><StartTime><Timestamp dt:dt="int">0</Timestamp><DateUtc dt:dt="string">2017-05-10T12:53:33Z</DateUtc></StartTime><FrequencyChanges><FrequencyChange><Frequency dt:dt="r8">3312919</Frequency><Timestamp dt:dt="r8">60295862769</Timestamp><Current dt:dt="…	60.003	1	right	166989107	2017-10-05	14:53:33	12:53:33	male	195	{RIGHTARROW}	46							0	602078	601979	{DOWNARROW}	98	600853	600496	857	right1,6	29	6	174	mask29	0	601963	0	601763	eqm10_NoEyeNmodel1_dir	90	HV	gazeCOD	GazeCoDxp	0	400	0	601463	10	601363
GazeCoD_1Model_male	13	2	20	<?xml version="1.0"?>\n<Clock xmlns:dt="urn:schemas-microsoft-com:datatypes"><Description dt:dt="string">E-Prime Primary Realtime Clock</Description><StartTime><Timestamp dt:dt="int">0</Timestamp><DateUtc dt:dt="string">2017-05-10T12:53:33Z</DateUtc></StartTime><FrequencyChanges><FrequencyChange><Frequency dt:dt="r8">3312919</Frequency><Timestamp dt:dt="r8">60295862769</Timestamp><Current dt:dt="…	60.003	1	right	166989107	2017-10-05	14:53:33	12:53:33	male	196	{RIGHTARROW}	77							0	603557	603546	{RIGHTARROW}	11	602433	602096	837	right8	11	6	175	mask11	0	603529	0	603329	eqm10_NoEyeNmodel1_dir	0	V	gazeCOD	GazeCoDxp	1	400	0	603029	-4	602929
GazeCoD_1Model_male	13	2	20	<?xml version="1.0"?>\n<Clock xmlns:dt="urn:schemas-microsoft-com:datatypes"><Description dt:dt="string">E-Prime Primary Realtime Clock</Description><StartTime><Timestamp dt:dt="int">0</Timestamp><DateUtc dt:dt="string">2017-05-10T12:53:33Z</DateUtc></StartTime><FrequencyChanges><FrequencyChange><Frequency dt:dt="r8">3312919</Frequency><Timestamp dt:dt="r8">60295862769</Timestamp><Current dt:dt="…	60.003	1	right	166989107	2017-10-05	14:53:33	12:53:33	male	197	{RIGHTARROW}	42							0	605109	605029	{RIGHTARROW}	80	603911	603579	832	right4,8	31	6	176	mask31	0	605013	0	604813	eqm10_NoEyeNmodel1_dir	90	HV	gazeCOD	GazeCoDxp	1	400	0	604513	2	604413
GazeCoD_1Model_male	13	2	20	<?xml version="1.0"?>\n<Clock xmlns:dt="urn:schemas-microsoft-com:datatypes"><Description dt:dt="string">E-Prime Primary Realtime Clock</Description><StartTime><Timestamp dt:dt="int">0</Timestamp><DateUtc dt:dt="string">2017-05-10T12:53:33Z</DateUtc></StartTime><FrequencyChanges><FrequencyChange><Frequency dt:dt="r8">3312919</Frequency><Timestamp dt:dt="r8">60295862769</Timestamp><Current dt:dt="…	60.003	1	right	166989107	2017-10-05	14:53:33	12:53:33	male	198	{LEFTARROW}	49							0	606541	606496	{DOWNARROW}	45	605382	605129	753	left1,6	2	6	177	mask2	0	606479	0	606279	eqm10_NoEyeNmodel1_dir	0	V	gazeCOD	GazeCoDxp	0	400	0	605979	-3	605879
GazeCoD_1Model_male	13	2	20	<?xml version="1.0"?>\n<Clock xmlns:dt="urn:schemas-microsoft-com:datatypes"><Description dt:dt="string">E-Prime Primary Realtime Clock</Description><StartTime><Timestamp dt:dt="int">0</Timestamp><DateUtc dt:dt="string">2017-05-10T12:53:33Z</DateUtc></StartTime><FrequencyChanges><FrequencyChange><Frequency dt:dt="r8">3312919</Frequency><Timestamp dt:dt="r8">60295862769</Timestamp><Current dt:dt="…	60.003	1	right	166989107	2017-10-05	14:53:33	12:53:33	male	199	{LEFTARROW}	49							0	608149	608079	{DOWNARROW}	70	606956	606563	893	left1,6	24	6	178	mask24	0	608062	-1	607862	eqm10_NoEyeNmodel1_dir	90	HV	gazeCOD	GazeCoDxp	0	400	0	607563	7	607463
GazeCoD_1Model_male	13	2	20	<?xml version="1.0"?>\n<Clock xmlns:dt="urn:schemas-microsoft-com:datatypes"><Description dt:dt="string">E-Prime Primary Realtime Clock</Description><StartTime><Timestamp dt:dt="int">0</Timestamp><DateUtc dt:dt="string">2017-05-10T12:53:33Z</DateUtc></StartTime><FrequencyChanges><FrequencyChange><Frequency dt:dt="r8">3312919</Frequency><Timestamp dt:dt="r8">60295862769</Timestamp><Current dt:dt="…	60.003	1	right	166989107	2017-10-05	14:53:33	12:53:33	male	200	{LEFTARROW}	78							0	609693	609579	{LEFTARROW}	114	608457	608162	795	left8	28	6	179	mask28	0	609562	0	609362	eqm10_NoEyeNmodel1_dir	90	HV	gazeCOD	GazeCoDxp	1	400	0	609062	5	608962
GazeCoD_1Model_male	13	2	20	<?xml version="1.0"?>\n<Clock xmlns:dt="urn:schemas-microsoft-com:datatypes"><Description dt:dt="string">E-Prime Primary Realtime Clock</Description><StartTime><Timestamp dt:dt="int">0</Timestamp><DateUtc dt:dt="string">2017-05-10T12:53:33Z</DateUtc></StartTime><FrequencyChanges><FrequencyChange><Frequency dt:dt="r8">3312919</Frequency><Timestamp dt:dt="r8">60295862769</Timestamp><Current dt:dt="…	60.003	1	right	166989107	2017-10-05	14:53:33	12:53:33	male	201	{RIGHTARROW}	46							0	611173	611112	{DOWNARROW}	61	609988	609712	776	right1,6	18	6	180	mask18	0	611096	0	610896	eqm10_NoEyeNmodel1_dir	90	H	gazeCOD	GazeCoDxp	0	400	0	610596	8	610496
GazeCoD_1Model_male	13	2	20	<?xml version="1.0"?>\n<Clock xmlns:dt="urn:schemas-microsoft-com:datatypes"><Description dt:dt="string">E-Prime Primary Realtime Clock</Description><StartTime><Timestamp dt:dt="int">0</Timestamp><DateUtc dt:dt="string">2017-05-10T12:53:33Z</DateUtc></StartTime><FrequencyChanges><FrequencyChange><Frequency dt:dt="r8">3312919</Frequency><Timestamp dt:dt="r8">60295862769</Timestamp><Current dt:dt="…	60.003	1	right	166989107	2017-10-05	14:53:33	12:53:33	male	202	{RIGHTARROW}	44							0	612669	612662	{RIGHTARROW}	7	611538	611196	842	right3,2	30	6	181	mask30	0	612646	0	612446	eqm10_NoEyeNmodel1_dir	90	HV	gazeCOD	GazeCoDxp	1	400	0	612146	8	612046
GazeCoD_1Model_male	13	2	20	<?xml version="1.0"?>\n<Clock xmlns:dt="urn:schemas-microsoft-com:datatypes"><Description dt:dt="string">E-Prime Primary Realtime Clock</Description><StartTime><Timestamp dt:dt="int">0</Timestamp><DateUtc dt:dt="string">2017-05-10T12:53:33Z</DateUtc></StartTime><FrequencyChanges><FrequencyChange><Frequency dt:dt="r8">3312919</Frequency><Timestamp dt:dt="r8">60295862769</Timestamp><Current dt:dt="…	60.003	1	right	166989107	2017-10-05	14:53:33	12:53:33	male	203	{DOWNARROW}	79							0	614221	614112	{DOWNARROW}	109	612991	612679	812	DG0	12	6	182	mask12	0	614096	0	613896	eqm10_NoEyeNmodel1_dir	90	H	gazeCOD	GazeCoDxp	1	400	0	613596	5	613496
GazeCoD_1Model_male	13	2	20	<?xml version="1.0"?>\n<Clock xmlns:dt="urn:schemas-microsoft-com:datatypes"><Description dt:dt="string">E-Prime Primary Realtime Clock</Description><StartTime><Timestamp dt:dt="int">0</Timestamp><DateUtc dt:dt="string">2017-05-10T12:53:33Z</DateUtc></StartTime><FrequencyChanges><FrequencyChange><Frequency dt:dt="r8">3312919</Frequency><Timestamp dt:dt="r8">60295862769</Timestamp><Current dt:dt="…	60.003	1	right	166989107	2017-10-05	14:53:33	12:53:33	male	204	{DOWNARROW}	79							0	615837	615762	{DOWNARROW}	75	614637	614246	891	DG0	1	6	183	mask1	0	615745	0	615545	eqm10_NoEyeNmodel1_dir	0	V	gazeCOD	GazeCoDxp	1	400	0	615245	8	615145
GazeCoD_1Model_male	13	2	20	<?xml version="1.0"?>\n<Clock xmlns:dt="urn:schemas-microsoft-com:datatypes"><Description dt:dt="string">E-Prime Primary Realtime Clock</Description><StartTime><Timestamp dt:dt="int">0</Timestamp><DateUtc dt:dt="string">2017-05-10T12:53:33Z</DateUtc></StartTime><FrequencyChanges><FrequencyChange><Frequency dt:dt="r8">3312919</Frequency><Timestamp dt:dt="r8">60295862769</Timestamp><Current dt:dt="…	60.003	1	right	166989107	2017-10-05	14:53:33	12:53:33	male	205	{RIGHTARROW}	40							0	617461	617362	{RIGHTARROW}	99	616237	615846	891	right6,4	32	6	184	mask32	0	617345	0	617145	eqm10_NoEyeNmodel1_dir	90	HV	gazeCOD	GazeCoDxp	1	400	0	616845	8	616745
GazeCoD_1Model_male	13	2	20	<?xml version="1.0"?>\n<Clock xmlns:dt="urn:schemas-microsoft-com:datatypes"><Description dt:dt="string">E-Prime Primary Realtime Clock</Description><StartTime><Timestamp dt:dt="int">0</Timestamp><DateUtc dt:dt="string">2017-05-10T12:53:33Z</DateUtc></StartTime><FrequencyChanges><FrequencyChange><Frequency dt:dt="r8">3312919</Frequency><Timestamp dt:dt="r8">60295862769</Timestamp><Current dt:dt="…	60.003	1	right	166989107	2017-10-05	14:53:33	12:53:33	male	206	{LEFTARROW}	51							0	619093	619012	{DOWNARROW}	81	617896	617479	917	left3,2	14	6	185	mask14	0	618995	0	618795	eqm10_NoEyeNmodel1_dir	90	H	gazeCOD	GazeCoDxp	0	400	0	618495	-1	618395
GazeCoD_1Model_male	13	2	20	<?xml version="1.0"?>\n<Clock xmlns:dt="urn:schemas-microsoft-com:datatypes"><Description dt:dt="string">E-Prime Primary Realtime Clock</Description><StartTime><Timestamp dt:dt="int">0</Timestamp><DateUtc dt:dt="string">2017-05-10T12:53:33Z</DateUtc></StartTime><FrequencyChanges><FrequencyChange><Frequency dt:dt="r8">3312919</Frequency><Timestamp dt:dt="r8">60295862769</Timestamp><Current dt:dt="…	60.003	1	right	166989107	2017-10-05	14:53:33	12:53:33	male	207	{LEFTARROW}	78							0	620733	620695	{LEFTARROW}	38	619580	619112	968	left8	6	6	186	mask6	0	620679	0	620479	eqm10_NoEyeNmodel1_dir	0	V	gazeCOD	GazeCoDxp	1	400	0	620179	-1	620079
GazeCoD_1Model_male	13	2	20	<?xml version="1.0"?>\n<Clock xmlns:dt="urn:schemas-microsoft-com:datatypes"><Description dt:dt="string">E-Prime Primary Realtime Clock</Description><StartTime><Timestamp dt:dt="int">0</Timestamp><DateUtc dt:dt="string">2017-05-10T12:53:33Z</DateUtc></StartTime><FrequencyChanges><FrequencyChange><Frequency dt:dt="r8">3312919</Frequency><Timestamp dt:dt="r8">60295862769</Timestamp><Current dt:dt="…	60.003	1	right	166989107	2017-10-05	14:53:33	12:53:33	male	208	{RIGHTARROW}	42							0	622453	622362	{RIGHTARROW}	91	621244	620745	999	right4,8	20	6	187	mask20	0	622345	0	622145	eqm10_NoEyeNmodel1_dir	90	H	gazeCOD	GazeCoDxp	1	400	0	621845	1	621745
GazeCoD_1Model_male	13	2	20	<?xml version="1.0"?>\n<Clock xmlns:dt="urn:schemas-microsoft-com:datatypes"><Description dt:dt="string">E-Prime Primary Realtime Clock</Description><StartTime><Timestamp dt:dt="int">0</Timestamp><DateUtc dt:dt="string">2017-05-10T12:53:33Z</DateUtc></StartTime><FrequencyChanges><FrequencyChange><Frequency dt:dt="r8">3312919</Frequency><Timestamp dt:dt="r8">60295862769</Timestamp><Current dt:dt="…	60.003	1	right	166989107	2017-10-05	14:53:33	12:53:33	male	209	{LEFTARROW}	49							0	624037	623912	{DOWNARROW}	124	622786	622462	824	left1,6	13	6	188	mask13	0	623895	0	623695	eqm10_NoEyeNmodel1_dir	90	H	gazeCOD	GazeCoDxp	0	400	0	623395	9	623295
GazeCoD_1Model_male	13	2	20	<?xml version="1.0"?>\n<Clock xmlns:dt="urn:schemas-microsoft-com:datatypes"><Description dt:dt="string">E-Prime Primary Realtime Clock</Description><StartTime><Timestamp dt:dt="int">0</Timestamp><DateUtc dt:dt="string">2017-05-10T12:53:33Z</DateUtc></StartTime><FrequencyChanges><FrequencyChange><Frequency dt:dt="r8">3312919</Frequency><Timestamp dt:dt="r8">60295862769</Timestamp><Current dt:dt="…	60.003	1	right	166989107	2017-10-05	14:53:33	12:53:33	male	210	{DOWNARROW}	79							0	625580	625528	{DOWNARROW}	52	624415	624062	853	DG0	23	6	189	mask23	0	625512	0	625312	eqm10_NoEyeNmodel1_dir	90	HV	gazeCOD	GazeCoDxp	1	400	0	625012	-3	624912
GazeCoD_1Model_male	13	2	20	<?xml version="1.0"?>\n<Clock xmlns:dt="urn:schemas-microsoft-com:datatypes"><Description dt:dt="string">E-Prime Primary Realtime Clock</Description><StartTime><Timestamp dt:dt="int">0</Timestamp><DateUtc dt:dt="string">2017-05-10T12:53:33Z</DateUtc></StartTime><FrequencyChanges><FrequencyChange><Frequency dt:dt="r8">3312919</Frequency><Timestamp dt:dt="r8">60295862769</Timestamp><Current dt:dt="…	60.003	1	right	166989107	2017-10-05	14:53:33	12:53:33	male	211	{RIGHTARROW}	77							0	627180	627145	{RIGHTARROW}	35	626028	625595	933	right8	22	6	190	mask22	0	627128	0	626928	eqm10_NoEyeNmodel1_dir	90	H	gazeCOD	GazeCoDxp	1	400	0	626628	0	626528
GazeCoD_1Model_male	13	2	20	<?xml version="1.0"?>\n<Clock xmlns:dt="urn:schemas-microsoft-com:datatypes"><Description dt:dt="string">E-Prime Primary Realtime Clock</Description><StartTime><Timestamp dt:dt="int">0</Timestamp><DateUtc dt:dt="string">2017-05-10T12:53:33Z</DateUtc></StartTime><FrequencyChanges><FrequencyChange><Frequency dt:dt="r8">3312919</Frequency><Timestamp dt:dt="r8">60295862769</Timestamp><Current dt:dt="…	60.003	1	right	166989107	2017-10-05	14:53:33	12:53:33	male	212	{RIGHTARROW}	46							0	628748	628595	{RIGHTARROW}	153	627468	627195	773	right1,6	7	6	191	mask7	0	628578	0	628378	eqm10_NoEyeNmodel1_dir	0	V	gazeCOD	GazeCoDxp	1	400	0	628078	10	627978
GazeCoD_1Model_male	13	2	20	<?xml version="1.0"?>\n<Clock xmlns:dt="urn:schemas-microsoft-com:datatypes"><Description dt:dt="string">E-Prime Primary Realtime Clock</Description><StartTime><Timestamp dt:dt="int">0</Timestamp><DateUtc dt:dt="string">2017-05-10T12:53:33Z</DateUtc></StartTime><FrequencyChanges><FrequencyChange><Frequency dt:dt="r8">3312919</Frequency><Timestamp dt:dt="r8">60295862769</Timestamp><Current dt:dt="…	60.003	1	right	166989107	2017-10-05	14:53:33	12:53:33	male	213	{LEFTARROW}	51							0	630252	630178	{DOWNARROW}	74	629060	628762	798	left3,2	25	6	192	mask25	0	630161	0	629961	eqm10_NoEyeNmodel1_dir	90	HV	gazeCOD	GazeCoDxp	0	400	0	629661	1	629561
GazeCoD_1Model_male	13	2	20	<?xml version="1.0"?>\n<Clock xmlns:dt="urn:schemas-microsoft-com:datatypes"><Description dt:dt="string">E-Prime Primary Realtime Clock</Description><StartTime><Timestamp dt:dt="int">0</Timestamp><DateUtc dt:dt="string">2017-05-10T12:53:33Z</DateUtc></StartTime><FrequencyChanges><FrequencyChange><Frequency dt:dt="r8">3312919</Frequency><Timestamp dt:dt="r8">60295862769</Timestamp><Current dt:dt="…	60.003	1	right	166989107	2017-10-05	14:53:33	12:53:33	male	214	{RIGHTARROW}	44							0	631804	631745	{RIGHTARROW}	59	630625	630261	864	right3,2	8	6	193	mask8	0	631728	0	631528	eqm10_NoEyeNmodel1_dir	0	V	gazeCOD	GazeCoDxp	1	400	0	631228	3	631128
GazeCoD_1Model_male	13	2	20	<?xml version="1.0"?>\n<Clock xmlns:dt="urn:schemas-microsoft-com:datatypes"><Description dt:dt="string">E-Prime Primary Realtime Clock</Description><StartTime><Timestamp dt:dt="int">0</Timestamp><DateUtc dt:dt="string">2017-05-10T12:53:33Z</DateUtc></StartTime><FrequencyChanges><FrequencyChange><Frequency dt:dt="r8">3312919</Frequency><Timestamp dt:dt="r8">60295862769</Timestamp><Current dt:dt="…	60.003	1	right	166989107	2017-10-05	14:53:33	12:53:33	male	215	{LEFTARROW}	53							0	633444	633311	{DOWNARROW}	133	632187	631828	859	left4,8	26	6	194	mask26	0	633295	0	633095	eqm10_NoEyeNmodel1_dir	90	HV	gazeCOD	GazeCoDxp	0	400	0	632795	8	632695
GazeCoD_1Model_male	13	2	20	<?xml version="1.0"?>\n<Clock xmlns:dt="urn:schemas-microsoft-com:datatypes"><Description dt:dt="string">E-Prime Primary Realtime Clock</Description><StartTime><Timestamp dt:dt="int">0</Timestamp><DateUtc dt:dt="string">2017-05-10T12:53:33Z</DateUtc></StartTime><FrequencyChanges><FrequencyChange><Frequency dt:dt="r8">3312919</Frequency><Timestamp dt:dt="r8">60295862769</Timestamp><Current dt:dt="…	60.003	1	right	166989107	2017-10-05	14:53:33	12:53:33	male	216	{RIGHTARROW}	40							0	635004	634945	{RIGHTARROW}	59	633825	633461	864	right6,4	21	6	195	mask21	0	634928	0	634728	eqm10_NoEyeNmodel1_dir	90	H	gazeCOD	GazeCoDxp	1	400	0	634428	3	634328
GazeCoD_1Model_male	13	2	20	<?xml version="1.0"?>\n<Clock xmlns:dt="urn:schemas-microsoft-com:datatypes"><Description dt:dt="string">E-Prime Primary Realtime Clock</Description><StartTime><Timestamp dt:dt="int">0</Timestamp><DateUtc dt:dt="string">2017-05-10T12:53:33Z</DateUtc></StartTime><FrequencyChanges><FrequencyChange><Frequency dt:dt="r8">3312919</Frequency><Timestamp dt:dt="r8">60295862769</Timestamp><Current dt:dt="…	60.003	1	right	166989107	2017-10-05	14:53:33	12:53:33	male	217	{LEFTARROW}	55							0	636708	636594	{DOWNARROW}	114	635474	635028	946	left6,4	16	6	196	mask16	0	636578	0	636378	eqm10_NoEyeNmodel1_dir	90	H	gazeCOD	GazeCoDxp	0	400	0	636078	4	635978
GazeCoD_1Model_male	13	2	20	<?xml version="1.0"?>\n<Clock xmlns:dt="urn:schemas-microsoft-com:datatypes"><Description dt:dt="string">E-Prime Primary Realtime Clock</Description><StartTime><Timestamp dt:dt="int">0</Timestamp><DateUtc dt:dt="string">2017-05-10T12:53:33Z</DateUtc></StartTime><FrequencyChanges><FrequencyChange><Frequency dt:dt="r8">3312919</Frequency><Timestamp dt:dt="r8">60295862769</Timestamp><Current dt:dt="…	60.003	1	right	166989107	2017-10-05	14:53:33	12:53:33	male	218	{RIGHTARROW}	44							0	638196	638094	{RIGHTARROW}	102	636980	636728	752	right3,2	19	6	197	mask19	0	638078	0	637878	eqm10_NoEyeNmodel1_dir	90	H	gazeCOD	GazeCoDxp	1	400	0	637578	-2	637478
GazeCoD_1Model_male	13	2	20	<?xml version="1.0"?>\n<Clock xmlns:dt="urn:schemas-microsoft-com:datatypes"><Description dt:dt="string">E-Prime Primary Realtime Clock</Description><StartTime><Timestamp dt:dt="int">0</Timestamp><DateUtc dt:dt="string">2017-05-10T12:53:33Z</DateUtc></StartTime><FrequencyChanges><FrequencyChange><Frequency dt:dt="r8">3312919</Frequency><Timestamp dt:dt="r8">60295862769</Timestamp><Current dt:dt="…	60.003	1	right	166989107	2017-10-05	14:53:33	12:53:33	male	219	{LEFTARROW}	53							0	639796	639761	{DOWNARROW}	35	638634	638211	923	left4,8	4	6	198	mask4	0	639744	0	639544	eqm10_NoEyeNmodel1_dir	0	V	gazeCOD	GazeCoDxp	0	400	0	639244	10	639144
GazeCoD_1Model_male	13	2	20	<?xml version="1.0"?>\n<Clock xmlns:dt="urn:schemas-microsoft-com:datatypes"><Description dt:dt="string">E-Prime Primary Realtime Clock</Description><StartTime><Timestamp dt:dt="int">0</Timestamp><DateUtc dt:dt="string">2017-05-10T12:53:33Z</DateUtc></StartTime><FrequencyChanges><FrequencyChange><Frequency dt:dt="r8">3312919</Frequency><Timestamp dt:dt="r8">60295862769</Timestamp><Current dt:dt="…	60.003	1	right	166989107	2017-10-05	14:53:33	12:53:33	male	220	{RIGHTARROW}	46							0	641428	641261	{DOWNARROW}	167	640144	639811	833	right1,6	7	7	199	mask7	0	641244	0	641044	eqm10_NoEyeNmodel1_dir	0	V	gazeCOD	GazeCoDxp	0	400	0	640744	0	640644
GazeCoD_1Model_male	13	2	20	<?xml version="1.0"?>\n<Clock xmlns:dt="urn:schemas-microsoft-com:datatypes"><Description dt:dt="string">E-Prime Primary Realtime Clock</Description><StartTime><Timestamp dt:dt="int">0</Timestamp><DateUtc dt:dt="string">2017-05-10T12:53:33Z</DateUtc></StartTime><FrequencyChanges><FrequencyChange><Frequency dt:dt="r8">3312919</Frequency><Timestamp dt:dt="r8">60295862769</Timestamp><Current dt:dt="…	60.003	1	right	166989107	2017-10-05	14:53:33	12:53:33	male	221	{LEFTARROW}	55							0	643044	642994	{LEFTARROW}	50	641883	641444	939	left6,4	27	7	200	mask27	0	642978	0	642778	eqm10_NoEyeNmodel1_dir	90	HV	gazeCOD	GazeCoDxp	1	400	0	642478	-5	642378
GazeCoD_1Model_male	13	2	20	<?xml version="1.0"?>\n<Clock xmlns:dt="urn:schemas-microsoft-com:datatypes"><Description dt:dt="string">E-Prime Primary Realtime Clock</Description><StartTime><Timestamp dt:dt="int">0</Timestamp><DateUtc dt:dt="string">2017-05-10T12:53:33Z</DateUtc></StartTime><FrequencyChanges><FrequencyChange><Frequency dt:dt="r8">3312919</Frequency><Timestamp dt:dt="r8">60295862769</Timestamp><Current dt:dt="…	60.003	1	right	166989107	2017-10-05	14:53:33	12:53:33	male	222	{LEFTARROW}	51							0	644604	644577	{DOWNARROW}	26	643452	643061	891	left3,2	14	7	201	mask14	0	644561	0	644361	eqm10_NoEyeNmodel1_dir	90	H	gazeCOD	GazeCoDxp	0	400	0	644061	9	643961
GazeCoD_1Model_male	13	2	20	<?xml version="1.0"?>\n<Clock xmlns:dt="urn:schemas-microsoft-com:datatypes"><Description dt:dt="string">E-Prime Primary Realtime Clock</Description><StartTime><Timestamp dt:dt="int">0</Timestamp><DateUtc dt:dt="string">2017-05-10T12:53:33Z</DateUtc></StartTime><FrequencyChanges><FrequencyChange><Frequency dt:dt="r8">3312919</Frequency><Timestamp dt:dt="r8">60295862769</Timestamp><Current dt:dt="…	60.003	1	right	166989107	2017-10-05	14:53:33	12:53:33	male	223	{RIGHTARROW}	44							0	646251	646177	{DOWNARROW}	74	645060	644627	933	right3,2	19	7	202	mask19	0	646161	0	645961	eqm10_NoEyeNmodel1_dir	90	H	gazeCOD	GazeCoDxp	0	400	0	645661	1	645561
GazeCoD_1Model_male	13	2	20	<?xml version="1.0"?>\n<Clock xmlns:dt="urn:schemas-microsoft-com:datatypes"><Description dt:dt="string">E-Prime Primary Realtime Clock</Description><StartTime><Timestamp dt:dt="int">0</Timestamp><DateUtc dt:dt="string">2017-05-10T12:53:33Z</DateUtc></StartTime><FrequencyChanges><FrequencyChange><Frequency dt:dt="r8">3312919</Frequency><Timestamp dt:dt="r8">60295862769</Timestamp><Current dt:dt="…	60.003	1	right	166989107	2017-10-05	14:53:33	12:53:33	male	224	{LEFTARROW}	51							0	647827	647644	{DOWNARROW}	183	646529	646261	768	left3,2	25	7	203	mask25	0	647627	0	647427	eqm10_NoEyeNmodel1_dir	90	HV	gazeCOD	GazeCoDxp	0	400	0	647127	-2	647027
GazeCoD_1Model_male	13	2	20	<?xml version="1.0"?>\n<Clock xmlns:dt="urn:schemas-microsoft-com:datatypes"><Description dt:dt="string">E-Prime Primary Realtime Clock</Description><StartTime><Timestamp dt:dt="int">0</Timestamp><DateUtc dt:dt="string">2017-05-10T12:53:33Z</DateUtc></StartTime><FrequencyChanges><FrequencyChange><Frequency dt:dt="r8">3312919</Frequency><Timestamp dt:dt="r8">60295862769</Timestamp><Current dt:dt="…	60.003	1	right	166989107	2017-10-05	14:53:33	12:53:33	male	225	{LEFTARROW}	78							0	649411	649394	{LEFTARROW}	17	648271	647844	927	left8	17	7	204	mask17	0	649377	0	649177	eqm10_NoEyeNmodel1_dir	90	H	gazeCOD	GazeCoDxp	1	400	0	648877	6	648777
GazeCoD_1Model_male	13	2	20	<?xml version="1.0"?>\n<Clock xmlns:dt="urn:schemas-microsoft-com:datatypes"><Description dt:dt="string">E-Prime Primary Realtime Clock</Description><StartTime><Timestamp dt:dt="int">0</Timestamp><DateUtc dt:dt="string">2017-05-10T12:53:33Z</DateUtc></StartTime><FrequencyChanges><FrequencyChange><Frequency dt:dt="r8">3312919</Frequency><Timestamp dt:dt="r8">60295862769</Timestamp><Current dt:dt="…	60.003	1	right	166989107	2017-10-05	14:53:33	12:53:33	male	226	{RIGHTARROW}	77							0	651059	651044	{RIGHTARROW}	15	649920	649427	993	right8	11	7	205	mask11	0	651027	0	650827	eqm10_NoEyeNmodel1_dir	0	V	gazeCOD	GazeCoDxp	1	400	0	650527	7	650427
GazeCoD_1Model_male	13	2	20	<?xml version="1.0"?>\n<Clock xmlns:dt="urn:schemas-microsoft-com:datatypes"><Description dt:dt="string">E-Prime Primary Realtime Clock</Description><StartTime><Timestamp dt:dt="int">0</Timestamp><DateUtc dt:dt="string">2017-05-10T12:53:33Z</DateUtc></StartTime><FrequencyChanges><FrequencyChange><Frequency dt:dt="r8">3312919</Frequency><Timestamp dt:dt="r8">60295862769</Timestamp><Current dt:dt="…	60.003	1	right	166989107	2017-10-05	14:53:33	12:53:33	male	227	{RIGHTARROW}	42							0	652955	652677	{RIGHTARROW}	278	651556	651077	979	right4,8	20	7	206	mask20	0	652660	0	652460	eqm10_NoEyeNmodel1_dir	90	H	gazeCOD	GazeCoDxp	1	400	0	652160	4	652060
GazeCoD_1Model_male	13	2	20	<?xml version="1.0"?>\n<Clock xmlns:dt="urn:schemas-microsoft-com:datatypes"><Description dt:dt="string">E-Prime Primary Realtime Clock</Description><StartTime><Timestamp dt:dt="int">0</Timestamp><DateUtc dt:dt="string">2017-05-10T12:53:33Z</DateUtc></StartTime><FrequencyChanges><FrequencyChange><Frequency dt:dt="r8">3312919</Frequency><Timestamp dt:dt="r8">60295862769</Timestamp><Current dt:dt="…	60.003	1	right	166989107	2017-10-05	14:53:33	12:53:33	male	228	{RIGHTARROW}	42							0	654563	654544	{RIGHTARROW}	19	653419	652977	942	right4,8	9	7	207	mask9	0	654527	0	654327	eqm10_NoEyeNmodel1_dir	0	V	gazeCOD	GazeCoDxp	1	400	0	654027	8	653927
GazeCoD_1Model_male	13	2	20	<?xml version="1.0"?>\n<Clock xmlns:dt="urn:schemas-microsoft-com:datatypes"><Description dt:dt="string">E-Prime Primary Realtime Clock</Description><StartTime><Timestamp dt:dt="int">0</Timestamp><DateUtc dt:dt="string">2017-05-10T12:53:33Z</DateUtc></StartTime><FrequencyChanges><FrequencyChange><Frequency dt:dt="r8">3312919</Frequency><Timestamp dt:dt="r8">60295862769</Timestamp><Current dt:dt="…	60.003	1	right	166989107	2017-10-05	14:53:33	12:53:33	male	229	{RIGHTARROW}	40							0	656227	656194	{RIGHTARROW}	33	655072	654577	995	right6,4	32	7	208	mask32	0	656177	0	655977	eqm10_NoEyeNmodel1_dir	90	HV	gazeCOD	GazeCoDxp	1	400	0	655677	5	655577
GazeCoD_1Model_male	13	2	20	<?xml version="1.0"?>\n<Clock xmlns:dt="urn:schemas-microsoft-com:datatypes"><Description dt:dt="string">E-Prime Primary Realtime Clock</Description><StartTime><Timestamp dt:dt="int">0</Timestamp><DateUtc dt:dt="string">2017-05-10T12:53:33Z</DateUtc></StartTime><FrequencyChanges><FrequencyChange><Frequency dt:dt="r8">3312919</Frequency><Timestamp dt:dt="r8">60295862769</Timestamp><Current dt:dt="…	60.003	1	right	166989107	2017-10-05	14:53:33	12:53:33	male	230	{LEFTARROW}	53							0	657891	657843	{LEFTARROW}	48	656729	656244	985	left4,8	26	7	209	mask26	0	657827	0	657627	eqm10_NoEyeNmodel1_dir	90	HV	gazeCOD	GazeCoDxp	1	400	0	657327	-2	657227
GazeCoD_1Model_male	13	2	20	<?xml version="1.0"?>\n<Clock xmlns:dt="urn:schemas-microsoft-com:datatypes"><Description dt:dt="string">E-Prime Primary Realtime Clock</Description><StartTime><Timestamp dt:dt="int">0</Timestamp><DateUtc dt:dt="string">2017-05-10T12:53:33Z</DateUtc></StartTime><FrequencyChanges><FrequencyChange><Frequency dt:dt="r8">3312919</Frequency><Timestamp dt:dt="r8">60295862769</Timestamp><Current dt:dt="…	60.003	1	right	166989107	2017-10-05	14:53:33	12:53:33	male	231	{RIGHTARROW}	44							0	659755	659343	{RIGHTARROW}	412	658218	657910	808	right3,2	8	7	210	mask8	0	659327	0	659127	eqm10_NoEyeNmodel1_dir	0	V	gazeCOD	GazeCoDxp	1	400	0	658827	9	658727
GazeCoD_1Model_male	13	2	20	<?xml version="1.0"?>\n<Clock xmlns:dt="urn:schemas-microsoft-com:datatypes"><Description dt:dt="string">E-Prime Primary Realtime Clock</Description><StartTime><Timestamp dt:dt="int">0</Timestamp><DateUtc dt:dt="string">2017-05-10T12:53:33Z</DateUtc></StartTime><FrequencyChanges><FrequencyChange><Frequency dt:dt="r8">3312919</Frequency><Timestamp dt:dt="r8">60295862769</Timestamp><Current dt:dt="…	60.003	1	right	166989107	2017-10-05	14:53:33	12:53:33	male	232	{RIGHTARROW}	44							0	661475	661343	{RIGHTARROW}	132	660228	659777	951	right3,2	30	7	211	mask30	0	661327	0	661127	eqm10_NoEyeNmodel1_dir	90	HV	gazeCOD	GazeCoDxp	1	400	0	660827	-1	660727
GazeCoD_1Model_male	13	2	20	<?xml version="1.0"?>\n<Clock xmlns:dt="urn:schemas-microsoft-com:datatypes"><Description dt:dt="string">E-Prime Primary Realtime Clock</Description><StartTime><Timestamp dt:dt="int">0</Timestamp><DateUtc dt:dt="string">2017-05-10T12:53:33Z</DateUtc></StartTime><FrequencyChanges><FrequencyChange><Frequency dt:dt="r8">3312919</Frequency><Timestamp dt:dt="r8">60295862769</Timestamp><Current dt:dt="…	60.003	1	right	166989107	2017-10-05	14:53:33	12:53:33	male	233	{LEFTARROW}	55							0	663115	662910	{LEFTARROW}	205	661797	661493	804	left6,4	5	7	212	mask5	0	662893	0	662693	eqm10_NoEyeNmodel1_dir	0	V	gazeCOD	GazeCoDxp	1	400	0	662393	-4	662293
GazeCoD_1Model_male	13	2	20	<?xml version="1.0"?>\n<Clock xmlns:dt="urn:schemas-microsoft-com:datatypes"><Description dt:dt="string">E-Prime Primary Realtime Clock</Description><StartTime><Timestamp dt:dt="int">0</Timestamp><DateUtc dt:dt="string">2017-05-10T12:53:33Z</DateUtc></StartTime><FrequencyChanges><FrequencyChange><Frequency dt:dt="r8">3312919</Frequency><Timestamp dt:dt="r8">60295862769</Timestamp><Current dt:dt="…	60.003	1	right	166989107	2017-10-05	14:53:33	12:53:33	male	234	{RIGHTARROW}	46							0	664595	664510	{RIGHTARROW}	85	663398	663127	771	right1,6	29	7	213	mask29	0	664493	0	664293	eqm10_NoEyeNmodel1_dir	90	HV	gazeCOD	GazeCoDxp	1	400	0	663993	-5	663893
GazeCoD_1Model_male	13	2	20	<?xml version="1.0"?>\n<Clock xmlns:dt="urn:schemas-microsoft-com:datatypes"><Description dt:dt="string">E-Prime Primary Realtime Clock</Description><StartTime><Timestamp dt:dt="int">0</Timestamp><DateUtc dt:dt="string">2017-05-10T12:53:33Z</DateUtc></StartTime><FrequencyChanges><FrequencyChange><Frequency dt:dt="r8">3312919</Frequency><Timestamp dt:dt="r8">60295862769</Timestamp><Current dt:dt="…	60.003	1	right	166989107	2017-10-05	14:53:33	12:53:33	male	235	{RIGHTARROW}	77							0	666131	666010	{RIGHTARROW}	120	664894	664610	784	right8	33	7	214	mask33	0	665993	0	665793	eqm10_NoEyeNmodel1_dir	90	HV	gazeCOD	GazeCoDxp	1	400	0	665493	-1	665393
GazeCoD_1Model_male	13	2	20	<?xml version="1.0"?>\n<Clock xmlns:dt="urn:schemas-microsoft-com:datatypes"><Description dt:dt="string">E-Prime Primary Realtime Clock</Description><StartTime><Timestamp dt:dt="int">0</Timestamp><DateUtc dt:dt="string">2017-05-10T12:53:33Z</DateUtc></StartTime><FrequencyChanges><FrequencyChange><Frequency dt:dt="r8">3312919</Frequency><Timestamp dt:dt="r8">60295862769</Timestamp><Current dt:dt="…	60.003	1	right	166989107	2017-10-05	14:53:33	12:53:33	male	236	{RIGHTARROW}	46							0	667642	667576	{RIGHTARROW}	66	666460	666143	817	right1,6	18	7	215	mask18	0	667560	0	667360	eqm10_NoEyeNmodel1_dir	90	H	gazeCOD	GazeCoDxp	1	400	0	667060	0	666960
GazeCoD_1Model_male	13	2	20	<?xml version="1.0"?>\n<Clock xmlns:dt="urn:schemas-microsoft-com:datatypes"><Description dt:dt="string">E-Prime Primary Realtime Clock</Description><StartTime><Timestamp dt:dt="int">0</Timestamp><DateUtc dt:dt="string">2017-05-10T12:53:33Z</DateUtc></StartTime><FrequencyChanges><FrequencyChange><Frequency dt:dt="r8">3312919</Frequency><Timestamp dt:dt="r8">60295862769</Timestamp><Current dt:dt="…	60.003	1	right	166989107	2017-10-05	14:53:33	12:53:33	male	237	{LEFTARROW}	78							0	669178	669126	{LEFTARROW}	52	668012	667660	852	left8	28	7	216	mask28	0	669110	0	668910	eqm10_NoEyeNmodel1_dir	90	HV	gazeCOD	GazeCoDxp	1	400	0	668610	-2	668510
GazeCoD_1Model_male	13	2	20	<?xml version="1.0"?>\n<Clock xmlns:dt="urn:schemas-microsoft-com:datatypes"><Description dt:dt="string">E-Prime Primary Realtime Clock</Description><StartTime><Timestamp dt:dt="int">0</Timestamp><DateUtc dt:dt="string">2017-05-10T12:53:33Z</DateUtc></StartTime><FrequencyChanges><FrequencyChange><Frequency dt:dt="r8">3312919</Frequency><Timestamp dt:dt="r8">60295862769</Timestamp><Current dt:dt="…	60.003	1	right	166989107	2017-10-05	14:53:33	12:53:33	male	238	{LEFTARROW}	49							0	670890	670660	{LEFTARROW}	230	669547	669193	854	left1,6	24	7	217	mask24	0	670643	0	670443	eqm10_NoEyeNmodel1_dir	90	HV	gazeCOD	GazeCoDxp	1	400	0	670143	-4	670043
GazeCoD_1Model_male	13	2	20	<?xml version="1.0"?>\n<Clock xmlns:dt="urn:schemas-microsoft-com:datatypes"><Description dt:dt="string">E-Prime Primary Realtime Clock</Description><StartTime><Timestamp dt:dt="int">0</Timestamp><DateUtc dt:dt="string">2017-05-10T12:53:33Z</DateUtc></StartTime><FrequencyChanges><FrequencyChange><Frequency dt:dt="r8">3312919</Frequency><Timestamp dt:dt="r8">60295862769</Timestamp><Current dt:dt="…	60.003	1	right	166989107	2017-10-05	14:53:33	12:53:33	male	239	{DOWNARROW}	79							0	672490	672359	{DOWNARROW}	131	671238	670910	828	DG0	23	7	218	mask23	0	672343	0	672143	eqm10_NoEyeNmodel1_dir	90	HV	gazeCOD	GazeCoDxp	1	400	0	671843	5	671743
GazeCoD_1Model_male	13	2	20	<?xml version="1.0"?>\n<Clock xmlns:dt="urn:schemas-microsoft-com:datatypes"><Description dt:dt="string">E-Prime Primary Realtime Clock</Description><StartTime><Timestamp dt:dt="int">0</Timestamp><DateUtc dt:dt="string">2017-05-10T12:53:33Z</DateUtc></StartTime><FrequencyChanges><FrequencyChange><Frequency dt:dt="r8">3312919</Frequency><Timestamp dt:dt="r8">60295862769</Timestamp><Current dt:dt="…	60.003	1	right	166989107	2017-10-05	14:53:33	12:53:33	male	240	{LEFTARROW}	49							0	674082	674059	{DOWNARROW}	23	672936	672509	927	left1,6	13	7	219	mask13	0	674043	0	673843	eqm10_NoEyeNmodel1_dir	90	H	gazeCOD	GazeCoDxp	0	400	0	673543	7	673443
GazeCoD_1Model_male	13	2	20	<?xml version="1.0"?>\n<Clock xmlns:dt="urn:schemas-microsoft-com:datatypes"><Description dt:dt="string">E-Prime Primary Realtime Clock</Description><StartTime><Timestamp dt:dt="int">0</Timestamp><DateUtc dt:dt="string">2017-05-10T12:53:33Z</DateUtc></StartTime><FrequencyChanges><FrequencyChange><Frequency dt:dt="r8">3312919</Frequency><Timestamp dt:dt="r8">60295862769</Timestamp><Current dt:dt="…	60.003	1	right	166989107	2017-10-05	14:53:33	12:53:33	male	241	{DOWNARROW}	79							0	675714	675626	{DOWNARROW}	88	674500	674093	907	DG0	12	7	220	mask12	0	675609	0	675409	eqm10_NoEyeNmodel1_dir	90	H	gazeCOD	GazeCoDxp	1	400	0	675109	9	675009
GazeCoD_1Model_male	13	2	20	<?xml version="1.0"?>\n<Clock xmlns:dt="urn:schemas-microsoft-com:datatypes"><Description dt:dt="string">E-Prime Primary Realtime Clock</Description><StartTime><Timestamp dt:dt="int">0</Timestamp><DateUtc dt:dt="string">2017-05-10T12:53:33Z</DateUtc></StartTime><FrequencyChanges><FrequencyChange><Frequency dt:dt="r8">3312919</Frequency><Timestamp dt:dt="r8">60295862769</Timestamp><Current dt:dt="…	60.003	1	right	166989107	2017-10-05	14:53:33	12:53:33	male	242	{LEFTARROW}	51							0	680762	680376	{DOWNARROW}	386	679259	679009	750	left3,2	3	7	221	mask3	0	680359	0	680159	eqm10_NoEyeNmodel1_dir	0	V	gazeCOD	GazeCoDxp	0	400	0	679859	0	679759
GazeCoD_1Model_male	13	2	20	<?xml version="1.0"?>\n<Clock xmlns:dt="urn:schemas-microsoft-com:datatypes"><Description dt:dt="string">E-Prime Primary Realtime Clock</Description><StartTime><Timestamp dt:dt="int">0</Timestamp><DateUtc dt:dt="string">2017-05-10T12:53:33Z</DateUtc></StartTime><FrequencyChanges><FrequencyChange><Frequency dt:dt="r8">3312919</Frequency><Timestamp dt:dt="r8">60295862769</Timestamp><Current dt:dt="…	60.003	1	right	166989107	2017-10-05	14:53:33	12:53:33	male	243	{LEFTARROW}	53							0	682210	682159	{LEFTARROW}	51	681044	680776	768	left4,8	15	7	222	mask15	0	682142	0	681942	eqm10_NoEyeNmodel1_dir	90	H	gazeCOD	GazeCoDxp	1	400	0	681642	-2	681542
GazeCoD_1Model_male	13	2	20	<?xml version="1.0"?>\n<Clock xmlns:dt="urn:schemas-microsoft-com:datatypes"><Description dt:dt="string">E-Prime Primary Realtime Clock</Description><StartTime><Timestamp dt:dt="int">0</Timestamp><DateUtc dt:dt="string">2017-05-10T12:53:33Z</DateUtc></StartTime><FrequencyChanges><FrequencyChange><Frequency dt:dt="r8">3312919</Frequency><Timestamp dt:dt="r8">60295862769</Timestamp><Current dt:dt="…	60.003	1	right	166989107	2017-10-05	14:53:33	12:53:33	male	244	{LEFTARROW}	55							0	683690	683659	{LEFTARROW}	31	682538	682226	812	left6,4	16	7	223	mask16	0	683642	0	683442	eqm10_NoEyeNmodel1_dir	90	H	gazeCOD	GazeCoDxp	1	400	0	683142	4	683042
GazeCoD_1Model_male	13	2	20	<?xml version="1.0"?>\n<Clock xmlns:dt="urn:schemas-microsoft-com:datatypes"><Description dt:dt="string">E-Prime Primary Realtime Clock</Description><StartTime><Timestamp dt:dt="int">0</Timestamp><DateUtc dt:dt="string">2017-05-10T12:53:33Z</DateUtc></StartTime><FrequencyChanges><FrequencyChange><Frequency dt:dt="r8">3312919</Frequency><Timestamp dt:dt="r8">60295862769</Timestamp><Current dt:dt="…	60.003	1	right	166989107	2017-10-05	14:53:33	12:53:33	male	245	{RIGHTARROW}	40							0	685322	685309	{RIGHTARROW}	13	684187	683709	978	right6,4	10	7	224	mask10	0	685292	0	685092	eqm10_NoEyeNmodel1_dir	0	V	gazeCOD	GazeCoDxp	1	400	0	684792	5	684692
GazeCoD_1Model_male	13	2	20	<?xml version="1.0"?>\n<Clock xmlns:dt="urn:schemas-microsoft-com:datatypes"><Description dt:dt="string">E-Prime Primary Realtime Clock</Description><StartTime><Timestamp dt:dt="int">0</Timestamp><DateUtc dt:dt="string">2017-05-10T12:53:33Z</DateUtc></StartTime><FrequencyChanges><FrequencyChange><Frequency dt:dt="r8">3312919</Frequency><Timestamp dt:dt="r8">60295862769</Timestamp><Current dt:dt="…	60.003	1	right	166989107	2017-10-05	14:53:33	12:53:33	male	246	{LEFTARROW}	49							0	687018	686859	{DOWNARROW}	158	685740	685342	898	left1,6	2	7	225	mask2	0	686842	0	686642	eqm10_NoEyeNmodel1_dir	0	V	gazeCOD	GazeCoDxp	0	400	0	686342	2	686242
GazeCoD_1Model_male	13	2	20	<?xml version="1.0"?>\n<Clock xmlns:dt="urn:schemas-microsoft-com:datatypes"><Description dt:dt="string">E-Prime Primary Realtime Clock</Description><StartTime><Timestamp dt:dt="int">0</Timestamp><DateUtc dt:dt="string">2017-05-10T12:53:33Z</DateUtc></StartTime><FrequencyChanges><FrequencyChange><Frequency dt:dt="r8">3312919</Frequency><Timestamp dt:dt="r8">60295862769</Timestamp><Current dt:dt="…	60.003	1	right	166989107	2017-10-05	14:53:33	12:53:33	male	247	{DOWNARROW}	79							0	688657	688609	{DOWNARROW}	48	687486	687042	944	DG0	1	7	226	mask1	0	688592	0	688392	eqm10_NoEyeNmodel1_dir	0	V	gazeCOD	GazeCoDxp	1	400	0	688092	6	687992
GazeCoD_1Model_male	13	2	20	<?xml version="1.0"?>\n<Clock xmlns:dt="urn:schemas-microsoft-com:datatypes"><Description dt:dt="string">E-Prime Primary Realtime Clock</Description><StartTime><Timestamp dt:dt="int">0</Timestamp><DateUtc dt:dt="string">2017-05-10T12:53:33Z</DateUtc></StartTime><FrequencyChanges><FrequencyChange><Frequency dt:dt="r8">3312919</Frequency><Timestamp dt:dt="r8">60295862769</Timestamp><Current dt:dt="…	60.003	1	right	166989107	2017-10-05	14:53:33	12:53:33	male	248	{RIGHTARROW}	40							0	690137	690109	{RIGHTARROW}	28	688986	688675	811	right6,4	21	7	227	mask21	0	690092	0	689892	eqm10_NoEyeNmodel1_dir	90	H	gazeCOD	GazeCoDxp	1	400	0	689592	6	689492
GazeCoD_1Model_male	13	2	20	<?xml version="1.0"?>\n<Clock xmlns:dt="urn:schemas-microsoft-com:datatypes"><Description dt:dt="string">E-Prime Primary Realtime Clock</Description><StartTime><Timestamp dt:dt="int">0</Timestamp><DateUtc dt:dt="string">2017-05-10T12:53:33Z</DateUtc></StartTime><FrequencyChanges><FrequencyChange><Frequency dt:dt="r8">3312919</Frequency><Timestamp dt:dt="r8">60295862769</Timestamp><Current dt:dt="…	60.003	1	right	166989107	2017-10-05	14:53:33	12:53:33	male	249	{RIGHTARROW}	77							0	692441	691742	{RIGHTARROW}	699	690616	690159	957	right8	22	7	228	mask22	0	691725	0	691525	eqm10_NoEyeNmodel1_dir	90	H	gazeCOD	GazeCoDxp	1	400	0	691225	9	691125
GazeCoD_1Model_male	13	2	20	<?xml version="1.0"?>\n<Clock xmlns:dt="urn:schemas-microsoft-com:datatypes"><Description dt:dt="string">E-Prime Primary Realtime Clock</Description><StartTime><Timestamp dt:dt="int">0</Timestamp><DateUtc dt:dt="string">2017-05-10T12:53:33Z</DateUtc></StartTime><FrequencyChanges><FrequencyChange><Frequency dt:dt="r8">3312919</Frequency><Timestamp dt:dt="r8">60295862769</Timestamp><Current dt:dt="…	60.003	1	right	166989107	2017-10-05	14:53:33	12:53:33	male	250	{RIGHTARROW}	42							0	693993	693875	{RIGHTARROW}	118	692760	692459	801	right4,8	31	7	229	mask31	0	693858	0	693658	eqm10_NoEyeNmodel1_dir	90	HV	gazeCOD	GazeCoDxp	1	400	0	693358	-2	693258
GazeCoD_1Model_male	13	2	20	<?xml version="1.0"?>\n<Clock xmlns:dt="urn:schemas-microsoft-com:datatypes"><Description dt:dt="string">E-Prime Primary Realtime Clock</Description><StartTime><Timestamp dt:dt="int">0</Timestamp><DateUtc dt:dt="string">2017-05-10T12:53:33Z</DateUtc></StartTime><FrequencyChanges><FrequencyChange><Frequency dt:dt="r8">3312919</Frequency><Timestamp dt:dt="r8">60295862769</Timestamp><Current dt:dt="…	60.003	1	right	166989107	2017-10-05	14:53:33	12:53:33	male	251	{LEFTARROW}	78							0	695457	695392	{LEFTARROW}	65	694267	694008	759	left8	6	7	230	mask6	0	695375	0	695175	eqm10_NoEyeNmodel1_dir	0	V	gazeCOD	GazeCoDxp	1	400	0	694875	8	694775
GazeCoD_1Model_male	13	2	20	<?xml version="1.0"?>\n<Clock xmlns:dt="urn:schemas-microsoft-com:datatypes"><Description dt:dt="string">E-Prime Primary Realtime Clock</Description><StartTime><Timestamp dt:dt="int">0</Timestamp><DateUtc dt:dt="string">2017-05-10T12:53:33Z</DateUtc></StartTime><FrequencyChanges><FrequencyChange><Frequency dt:dt="r8">3312919</Frequency><Timestamp dt:dt="r8">60295862769</Timestamp><Current dt:dt="…	60.003	1	right	166989107	2017-10-05	14:53:33	12:53:33	male	252	{LEFTARROW}	53							0	698153	696992	{LEFTARROW}	1161	695881	695475	906	left4,8	4	7	231	mask4	0	696975	-1	696775	eqm10_NoEyeNmodel1_dir	0	V	gazeCOD	GazeCoDxp	1	400	0	696476	-5	696376
GazeCoD_1Model_male	13	2	20	<?xml version="1.0"?>\n<Clock xmlns:dt="urn:schemas-microsoft-com:datatypes"><Description dt:dt="string">E-Prime Primary Realtime Clock</Description><StartTime><Timestamp dt:dt="int">0</Timestamp><DateUtc dt:dt="string">2017-05-10T12:53:33Z</DateUtc></StartTime><FrequencyChanges><FrequencyChange><Frequency dt:dt="r8">3312919</Frequency><Timestamp dt:dt="r8">60295862769</Timestamp><Current dt:dt="…	60.003	1	right	166989107	2017-10-05	14:53:33	12:53:33	male	253	{DOWNARROW}	79							0	699689	699592	{DOWNARROW}	97	698473	698175	798	DG0	12	8	232	mask12	0	699575	0	699375	eqm10_NoEyeNmodel1_dir	90	H	gazeCOD	GazeCoDxp	1	400	0	699075	2	698975
GazeCoD_1Model_male	13	2	20	<?xml version="1.0"?>\n<Clock xmlns:dt="urn:schemas-microsoft-com:datatypes"><Description dt:dt="string">E-Prime Primary Realtime Clock</Description><StartTime><Timestamp dt:dt="int">0</Timestamp><DateUtc dt:dt="string">2017-05-10T12:53:33Z</DateUtc></StartTime><FrequencyChanges><FrequencyChange><Frequency dt:dt="r8">3312919</Frequency><Timestamp dt:dt="r8">60295862769</Timestamp><Current dt:dt="…	60.003	1	right	166989107	2017-10-05	14:53:33	12:53:33	male	254	{RIGHTARROW}	77							0	701937	701325	{RIGHTARROW}	612	700200	699708	992	right8	22	8	233	mask22	0	701308	0	701108	eqm10_NoEyeNmodel1_dir	90	H	gazeCOD	GazeCoDxp	1	400	0	700808	8	700708
GazeCoD_1Model_male	13	2	20	<?xml version="1.0"?>\n<Clock xmlns:dt="urn:schemas-microsoft-com:datatypes"><Description dt:dt="string">E-Prime Primary Realtime Clock</Description><StartTime><Timestamp dt:dt="int">0</Timestamp><DateUtc dt:dt="string">2017-05-10T12:53:33Z</DateUtc></StartTime><FrequencyChanges><FrequencyChange><Frequency dt:dt="r8">3312919</Frequency><Timestamp dt:dt="r8">60295862769</Timestamp><Current dt:dt="…	60.003	1	right	166989107	2017-10-05	14:53:33	12:53:33	male	255	{LEFTARROW}	51							0	703617	703525	{DOWNARROW}	92	702414	701958	956	left3,2	25	8	234	mask25	0	703508	-1	703308	eqm10_NoEyeNmodel1_dir	90	HV	gazeCOD	GazeCoDxp	0	400	0	703009	-5	702909
GazeCoD_1Model_male	13	2	20	<?xml version="1.0"?>\n<Clock xmlns:dt="urn:schemas-microsoft-com:datatypes"><Description dt:dt="string">E-Prime Primary Realtime Clock</Description><StartTime><Timestamp dt:dt="int">0</Timestamp><DateUtc dt:dt="string">2017-05-10T12:53:33Z</DateUtc></StartTime><FrequencyChanges><FrequencyChange><Frequency dt:dt="r8">3312919</Frequency><Timestamp dt:dt="r8">60295862769</Timestamp><Current dt:dt="…	60.003	1	right	166989107	2017-10-05	14:53:33	12:53:33	male	256	{RIGHTARROW}	44							0	705393	705175	{DOWNARROW}	218	704051	703641	910	right3,2	30	8	235	mask30	0	705158	0	704958	eqm10_NoEyeNmodel1_dir	90	HV	gazeCOD	GazeCoDxp	0	400	0	704658	7	704558
GazeCoD_1Model_male	13	2	20	<?xml version="1.0"?>\n<Clock xmlns:dt="urn:schemas-microsoft-com:datatypes"><Description dt:dt="string">E-Prime Primary Realtime Clock</Description><StartTime><Timestamp dt:dt="int">0</Timestamp><DateUtc dt:dt="string">2017-05-10T12:53:33Z</DateUtc></StartTime><FrequencyChanges><FrequencyChange><Frequency dt:dt="r8">3312919</Frequency><Timestamp dt:dt="r8">60295862769</Timestamp><Current dt:dt="…	60.003	1	right	166989107	2017-10-05	14:53:33	12:53:33	male	257	{RIGHTARROW}	40							0	707097	707025	{RIGHTARROW}	72	705903	705408	995	right6,4	10	8	236	mask10	0	707008	0	706808	eqm10_NoEyeNmodel1_dir	0	V	gazeCOD	GazeCoDxp	1	400	0	706508	5	706408
GazeCoD_1Model_male	13	2	20	<?xml version="1.0"?>\n<Clock xmlns:dt="urn:schemas-microsoft-com:datatypes"><Description dt:dt="string">E-Prime Primary Realtime Clock</Description><StartTime><Timestamp dt:dt="int">0</Timestamp><DateUtc dt:dt="string">2017-05-10T12:53:33Z</DateUtc></StartTime><FrequencyChanges><FrequencyChange><Frequency dt:dt="r8">3312919</Frequency><Timestamp dt:dt="r8">60295862769</Timestamp><Current dt:dt="…	60.003	1	right	166989107	2017-10-05	14:53:33	12:53:33	male	258	{LEFTARROW}	49							0	708905	708691	{DOWNARROW}	214	707580	707108	972	left1,6	13	8	237	mask13	0	708674	-1	708474	eqm10_NoEyeNmodel1_dir	90	H	gazeCOD	GazeCoDxp	0	400	0	708175	-5	708075
GazeCoD_1Model_male	13	2	20	<?xml version="1.0"?>\n<Clock xmlns:dt="urn:schemas-microsoft-com:datatypes"><Description dt:dt="string">E-Prime Primary Realtime Clock</Description><StartTime><Timestamp dt:dt="int">0</Timestamp><DateUtc dt:dt="string">2017-05-10T12:53:33Z</DateUtc></StartTime><FrequencyChanges><FrequencyChange><Frequency dt:dt="r8">3312919</Frequency><Timestamp dt:dt="r8">60295862769</Timestamp><Current dt:dt="…	60.003	1	right	166989107	2017-10-05	14:53:33	12:53:33	male	259	{LEFTARROW}	55							0	710440	710324	{LEFTARROW}	116	709212	708924	788	left6,4	27	8	238	mask27	0	710308	0	710108	eqm10_NoEyeNmodel1_dir	90	HV	gazeCOD	GazeCoDxp	1	400	0	709808	-4	709708
GazeCoD_1Model_male	13	2	20	<?xml version="1.0"?>\n<Clock xmlns:dt="urn:schemas-microsoft-com:datatypes"><Description dt:dt="string">E-Prime Primary Realtime Clock</Description><StartTime><Timestamp dt:dt="int">0</Timestamp><DateUtc dt:dt="string">2017-05-10T12:53:33Z</DateUtc></StartTime><FrequencyChanges><FrequencyChange><Frequency dt:dt="r8">3312919</Frequency><Timestamp dt:dt="r8">60295862769</Timestamp><Current dt:dt="…	60.003	1	right	166989107	2017-10-05	14:53:33	12:53:33	male	260	{RIGHTARROW}	40							0	712032	712008	{RIGHTARROW}	24	710894	710458	936	right6,4	21	8	239	mask21	0	711991	0	711791	eqm10_NoEyeNmodel1_dir	90	H	gazeCOD	GazeCoDxp	1	400	0	711491	-3	711391
GazeCoD_1Model_male	13	2	20	<?xml version="1.0"?>\n<Clock xmlns:dt="urn:schemas-microsoft-com:datatypes"><Description dt:dt="string">E-Prime Primary Realtime Clock</Description><StartTime><Timestamp dt:dt="int">0</Timestamp><DateUtc dt:dt="string">2017-05-10T12:53:33Z</DateUtc></StartTime><FrequencyChanges><FrequencyChange><Frequency dt:dt="r8">3312919</Frequency><Timestamp dt:dt="r8">60295862769</Timestamp><Current dt:dt="…	60.003	1	right	166989107	2017-10-05	14:53:33	12:53:33	male	261	{RIGHTARROW}	42							0	713696	713591	{RIGHTARROW}	105	712472	712042	930	right4,8	20	8	240	mask20	0	713574	0	713374	eqm10_NoEyeNmodel1_dir	90	H	gazeCOD	GazeCoDxp	1	400	0	713074	2	712974
GazeCoD_1Model_male	13	2	20	<?xml version="1.0"?>\n<Clock xmlns:dt="urn:schemas-microsoft-com:datatypes"><Description dt:dt="string">E-Prime Primary Realtime Clock</Description><StartTime><Timestamp dt:dt="int">0</Timestamp><DateUtc dt:dt="string">2017-05-10T12:53:33Z</DateUtc></StartTime><FrequencyChanges><FrequencyChange><Frequency dt:dt="r8">3312919</Frequency><Timestamp dt:dt="r8">60295862769</Timestamp><Current dt:dt="…	60.003	1	right	166989107	2017-10-05	14:53:33	12:53:33	male	262	{LEFTARROW}	53							0	715384	715291	{LEFTARROW}	93	714165	713708	957	left4,8	15	8	241	mask15	0	715274	0	715074	eqm10_NoEyeNmodel1_dir	90	H	gazeCOD	GazeCoDxp	1	400	0	714774	9	714674
GazeCoD_1Model_male	13	2	20	<?xml version="1.0"?>\n<Clock xmlns:dt="urn:schemas-microsoft-com:datatypes"><Description dt:dt="string">E-Prime Primary Realtime Clock</Description><StartTime><Timestamp dt:dt="int">0</Timestamp><DateUtc dt:dt="string">2017-05-10T12:53:33Z</DateUtc></StartTime><FrequencyChanges><FrequencyChange><Frequency dt:dt="r8">3312919</Frequency><Timestamp dt:dt="r8">60295862769</Timestamp><Current dt:dt="…	60.003	1	right	166989107	2017-10-05	14:53:33	12:53:33	male	263	{RIGHTARROW}	46							0	717008	716857	{RIGHTARROW}	151	715732	715407	825	right1,6	18	8	242	mask18	0	716841	0	716641	eqm10_NoEyeNmodel1_dir	90	H	gazeCOD	GazeCoDxp	1	400	0	716341	9	716241
GazeCoD_1Model_male	13	2	20	<?xml version="1.0"?>\n<Clock xmlns:dt="urn:schemas-microsoft-com:datatypes"><Description dt:dt="string">E-Prime Primary Realtime Clock</Description><StartTime><Timestamp dt:dt="int">0</Timestamp><DateUtc dt:dt="string">2017-05-10T12:53:33Z</DateUtc></StartTime><FrequencyChanges><FrequencyChange><Frequency dt:dt="r8">3312919</Frequency><Timestamp dt:dt="r8">60295862769</Timestamp><Current dt:dt="…	60.003	1	right	166989107	2017-10-05	14:53:33	12:53:33	male	264	{LEFTARROW}	51							0	718688	718624	{DOWNARROW}	64	717498	717024	974	left3,2	3	8	243	mask3	0	718607	0	718407	eqm10_NoEyeNmodel1_dir	0	V	gazeCOD	GazeCoDxp	0	400	0	718107	9	718007
GazeCoD_1Model_male	13	2	20	<?xml version="1.0"?>\n<Clock xmlns:dt="urn:schemas-microsoft-com:datatypes"><Description dt:dt="string">E-Prime Primary Realtime Clock</Description><StartTime><Timestamp dt:dt="int">0</Timestamp><DateUtc dt:dt="string">2017-05-10T12:53:33Z</DateUtc></StartTime><FrequencyChanges><FrequencyChange><Frequency dt:dt="r8">3312919</Frequency><Timestamp dt:dt="r8">60295862769</Timestamp><Current dt:dt="…	60.003	1	right	166989107	2017-10-05	14:53:33	12:53:33	male	265	{DOWNARROW}	79							0	720312	720241	{DOWNARROW}	71	719125	718707	918	DG0	23	8	244	mask23	0	720224	0	720024	eqm10_NoEyeNmodel1_dir	90	HV	gazeCOD	GazeCoDxp	1	400	0	719724	-1	719624
GazeCoD_1Model_male	13	2	20	<?xml version="1.0"?>\n<Clock xmlns:dt="urn:schemas-microsoft-com:datatypes"><Description dt:dt="string">E-Prime Primary Realtime Clock</Description><StartTime><Timestamp dt:dt="int">0</Timestamp><DateUtc dt:dt="string">2017-05-10T12:53:33Z</DateUtc></StartTime><FrequencyChanges><FrequencyChange><Frequency dt:dt="r8">3312919</Frequency><Timestamp dt:dt="r8">60295862769</Timestamp><Current dt:dt="…	60.003	1	right	166989107	2017-10-05	14:53:33	12:53:33	male	266	{RIGHTARROW}	77							0	722000	721874	{RIGHTARROW}	126	720760	720324	936	right8	11	8	245	mask11	0	721857	0	721657	eqm10_NoEyeNmodel1_dir	0	V	gazeCOD	GazeCoDxp	1	400	0	721357	-3	721257
GazeCoD_1Model_male	13	2	20	<?xml version="1.0"?>\n<Clock xmlns:dt="urn:schemas-microsoft-com:datatypes"><Description dt:dt="string">E-Prime Primary Realtime Clock</Description><StartTime><Timestamp dt:dt="int">0</Timestamp><DateUtc dt:dt="string">2017-05-10T12:53:33Z</DateUtc></StartTime><FrequencyChanges><FrequencyChange><Frequency dt:dt="r8">3312919</Frequency><Timestamp dt:dt="r8">60295862769</Timestamp><Current dt:dt="…	60.003	1	right	166989107	2017-10-05	14:53:33	12:53:33	male	267	{LEFTARROW}	78							0	723600	723524	{LEFTARROW}	76	722412	722024	888	left8	28	8	246	mask28	0	723507	0	723307	eqm10_NoEyeNmodel1_dir	90	HV	gazeCOD	GazeCoDxp	1	400	0	723007	-5	722907
GazeCoD_1Model_male	13	2	20	<?xml version="1.0"?>\n<Clock xmlns:dt="urn:schemas-microsoft-com:datatypes"><Description dt:dt="string">E-Prime Primary Realtime Clock</Description><StartTime><Timestamp dt:dt="int">0</Timestamp><DateUtc dt:dt="string">2017-05-10T12:53:33Z</DateUtc></StartTime><FrequencyChanges><FrequencyChange><Frequency dt:dt="r8">3312919</Frequency><Timestamp dt:dt="r8">60295862769</Timestamp><Current dt:dt="…	60.003	1	right	166989107	2017-10-05	14:53:33	12:53:33	male	268	{LEFTARROW}	53							0	725224	725157	{LEFTARROW}	67	724032	723624	908	left4,8	4	8	247	mask4	0	725140	0	724940	eqm10_NoEyeNmodel1_dir	0	V	gazeCOD	GazeCoDxp	1	400	0	724640	8	724540
GazeCoD_1Model_male	13	2	20	<?xml version="1.0"?>\n<Clock xmlns:dt="urn:schemas-microsoft-com:datatypes"><Description dt:dt="string">E-Prime Primary Realtime Clock</Description><StartTime><Timestamp dt:dt="int">0</Timestamp><DateUtc dt:dt="string">2017-05-10T12:53:33Z</DateUtc></StartTime><FrequencyChanges><FrequencyChange><Frequency dt:dt="r8">3312919</Frequency><Timestamp dt:dt="r8">60295862769</Timestamp><Current dt:dt="…	60.003	1	right	166989107	2017-10-05	14:53:33	12:53:33	male	269	{RIGHTARROW}	46							0	726784	726774	{RIGHTARROW}	10	725656	725240	916	right1,6	7	8	248	mask7	0	726757	0	726557	eqm10_NoEyeNmodel1_dir	0	V	gazeCOD	GazeCoDxp	1	400	0	726257	1	726157
GazeCoD_1Model_male	13	2	20	<?xml version="1.0"?>\n<Clock xmlns:dt="urn:schemas-microsoft-com:datatypes"><Description dt:dt="string">E-Prime Primary Realtime Clock</Description><StartTime><Timestamp dt:dt="int">0</Timestamp><DateUtc dt:dt="string">2017-05-10T12:53:33Z</DateUtc></StartTime><FrequencyChanges><FrequencyChange><Frequency dt:dt="r8">3312919</Frequency><Timestamp dt:dt="r8">60295862769</Timestamp><Current dt:dt="…	60.003	1	right	166989107	2017-10-05	14:53:33	12:53:33	male	270	{LEFTARROW}	53							0	728408	728357	{LEFTARROW}	51	727235	726807	928	left4,8	26	8	249	mask26	0	728340	0	728140	eqm10_NoEyeNmodel1_dir	90	HV	gazeCOD	GazeCoDxp	1	400	0	727840	5	727740
GazeCoD_1Model_male	13	2	20	<?xml version="1.0"?>\n<Clock xmlns:dt="urn:schemas-microsoft-com:datatypes"><Description dt:dt="string">E-Prime Primary Realtime Clock</Description><StartTime><Timestamp dt:dt="int">0</Timestamp><DateUtc dt:dt="string">2017-05-10T12:53:33Z</DateUtc></StartTime><FrequencyChanges><FrequencyChange><Frequency dt:dt="r8">3312919</Frequency><Timestamp dt:dt="r8">60295862769</Timestamp><Current dt:dt="…	60.003	1	right	166989107	2017-10-05	14:53:33	12:53:33	male	271	{DOWNARROW}	79							0	729944	729857	{DOWNARROW}	87	728741	728424	817	DG0	1	8	250	mask1	0	729840	0	729640	eqm10_NoEyeNmodel1_dir	0	V	gazeCOD	GazeCoDxp	1	400	0	729340	-1	729240
GazeCoD_1Model_male	13	2	20	<?xml version="1.0"?>\n<Clock xmlns:dt="urn:schemas-microsoft-com:datatypes"><Description dt:dt="string">E-Prime Primary Realtime Clock</Description><StartTime><Timestamp dt:dt="int">0</Timestamp><DateUtc dt:dt="string">2017-05-10T12:53:33Z</DateUtc></StartTime><FrequencyChanges><FrequencyChange><Frequency dt:dt="r8">3312919</Frequency><Timestamp dt:dt="r8">60295862769</Timestamp><Current dt:dt="…	60.003	1	right	166989107	2017-10-05	14:53:33	12:53:33	male	272	{LEFTARROW}	78							0	731495	731440	{LEFTARROW}	55	730318	729957	861	left8	6	8	251	mask6	0	731423	0	731223	eqm10_NoEyeNmodel1_dir	0	V	gazeCOD	GazeCoDxp	1	400	0	730923	5	730823
GazeCoD_1Model_male	13	2	20	<?xml version="1.0"?>\n<Clock xmlns:dt="urn:schemas-microsoft-com:datatypes"><Description dt:dt="string">E-Prime Primary Realtime Clock</Description><StartTime><Timestamp dt:dt="int">0</Timestamp><DateUtc dt:dt="string">2017-05-10T12:53:33Z</DateUtc></StartTime><FrequencyChanges><FrequencyChange><Frequency dt:dt="r8">3312919</Frequency><Timestamp dt:dt="r8">60295862769</Timestamp><Current dt:dt="…	60.003	1	right	166989107	2017-10-05	14:53:33	12:53:33	male	273	{RIGHTARROW}	44							0	733055	733040	{RIGHTARROW}	15	731926	731507	919	right3,2	19	8	252	mask19	0	733023	0	732823	eqm10_NoEyeNmodel1_dir	90	H	gazeCOD	GazeCoDxp	1	400	0	732523	-3	732423
GazeCoD_1Model_male	13	2	20	<?xml version="1.0"?>\n<Clock xmlns:dt="urn:schemas-microsoft-com:datatypes"><Description dt:dt="string">E-Prime Primary Realtime Clock</Description><StartTime><Timestamp dt:dt="int">0</Timestamp><DateUtc dt:dt="string">2017-05-10T12:53:33Z</DateUtc></StartTime><FrequencyChanges><FrequencyChange><Frequency dt:dt="r8">3312919</Frequency><Timestamp dt:dt="r8">60295862769</Timestamp><Current dt:dt="…	60.003	1	right	166989107	2017-10-05	14:53:33	12:53:33	male	274	{LEFTARROW}	51							0	735183	734657	{DOWNARROW}	526	733539	733073	966	left3,2	14	8	253	mask14	0	734640	0	734440	eqm10_NoEyeNmodel1_dir	90	H	gazeCOD	GazeCoDxp	0	400	0	734140	1	734040
GazeCoD_1Model_male	13	2	20	<?xml version="1.0"?>\n<Clock xmlns:dt="urn:schemas-microsoft-com:datatypes"><Description dt:dt="string">E-Prime Primary Realtime Clock</Description><StartTime><Timestamp dt:dt="int">0</Timestamp><DateUtc dt:dt="string">2017-05-10T12:53:33Z</DateUtc></StartTime><FrequencyChanges><FrequencyChange><Frequency dt:dt="r8">3312919</Frequency><Timestamp dt:dt="r8">60295862769</Timestamp><Current dt:dt="…	60.003	1	right	166989107	2017-10-05	14:53:33	12:53:33	male	275	{LEFTARROW}	78							0	736863	736773	{LEFTARROW}	90	735660	735207	953	left8	17	8	254	mask17	0	736756	0	736556	eqm10_NoEyeNmodel1_dir	90	H	gazeCOD	GazeCoDxp	1	400	0	736256	-4	736156
GazeCoD_1Model_male	13	2	20	<?xml version="1.0"?>\n<Clock xmlns:dt="urn:schemas-microsoft-com:datatypes"><Description dt:dt="string">E-Prime Primary Realtime Clock</Description><StartTime><Timestamp dt:dt="int">0</Timestamp><DateUtc dt:dt="string">2017-05-10T12:53:33Z</DateUtc></StartTime><FrequencyChanges><FrequencyChange><Frequency dt:dt="r8">3312919</Frequency><Timestamp dt:dt="r8">60295862769</Timestamp><Current dt:dt="…	60.003	1	right	166989107	2017-10-05	14:53:33	12:53:33	male	276	{LEFTARROW}	55							0	738407	738256	{DOWNARROW}	151	737141	736873	768	left6,4	5	8	255	mask5	0	738240	0	738040	eqm10_NoEyeNmodel1_dir	0	V	gazeCOD	GazeCoDxp	0	400	0	737740	-1	737640
GazeCoD_1Model_male	13	2	20	<?xml version="1.0"?>\n<Clock xmlns:dt="urn:schemas-microsoft-com:datatypes"><Description dt:dt="string">E-Prime Primary Realtime Clock</Description><StartTime><Timestamp dt:dt="int">0</Timestamp><DateUtc dt:dt="string">2017-05-10T12:53:33Z</DateUtc></StartTime><FrequencyChanges><FrequencyChange><Frequency dt:dt="r8">3312919</Frequency><Timestamp dt:dt="r8">60295862769</Timestamp><Current dt:dt="…	60.003	1	right	166989107	2017-10-05	14:53:33	12:53:33	male	277	{RIGHTARROW}	42							0	739887	739873	{DOWNARROW}	14	738760	738423	837	right4,8	31	8	256	mask31	0	739856	0	739656	eqm10_NoEyeNmodel1_dir	90	HV	gazeCOD	GazeCoDxp	0	400	0	739356	-4	739256
GazeCoD_1Model_male	13	2	20	<?xml version="1.0"?>\n<Clock xmlns:dt="urn:schemas-microsoft-com:datatypes"><Description dt:dt="string">E-Prime Primary Realtime Clock</Description><StartTime><Timestamp dt:dt="int">0</Timestamp><DateUtc dt:dt="string">2017-05-10T12:53:33Z</DateUtc></StartTime><FrequencyChanges><FrequencyChange><Frequency dt:dt="r8">3312919</Frequency><Timestamp dt:dt="r8">60295862769</Timestamp><Current dt:dt="…	60.003	1	right	166989107	2017-10-05	14:53:33	12:53:33	male	278	{RIGHTARROW}	40							0	741439	741390	{RIGHTARROW}	49	740271	739906	865	right6,4	32	8	257	mask32	0	741373	0	741173	eqm10_NoEyeNmodel1_dir	90	HV	gazeCOD	GazeCoDxp	1	400	0	740873	2	740773
GazeCoD_1Model_male	13	2	20	<?xml version="1.0"?>\n<Clock xmlns:dt="urn:schemas-microsoft-com:datatypes"><Description dt:dt="string">E-Prime Primary Realtime Clock</Description><StartTime><Timestamp dt:dt="int">0</Timestamp><DateUtc dt:dt="string">2017-05-10T12:53:33Z</DateUtc></StartTime><FrequencyChanges><FrequencyChange><Frequency dt:dt="r8">3312919</Frequency><Timestamp dt:dt="r8">60295862769</Timestamp><Current dt:dt="…	60.003	1	right	166989107	2017-10-05	14:53:33	12:53:33	male	279	{RIGHTARROW}	44							0	742863	742823	{RIGHTARROW}	40	741711	741456	755	right3,2	8	8	258	mask8	0	742806	0	742606	eqm10_NoEyeNmodel1_dir	0	V	gazeCOD	GazeCoDxp	1	400	0	742306	-5	742206
GazeCoD_1Model_male	13	2	20	<?xml version="1.0"?>\n<Clock xmlns:dt="urn:schemas-microsoft-com:datatypes"><Description dt:dt="string">E-Prime Primary Realtime Clock</Description><StartTime><Timestamp dt:dt="int">0</Timestamp><DateUtc dt:dt="string">2017-05-10T12:53:33Z</DateUtc></StartTime><FrequencyChanges><FrequencyChange><Frequency dt:dt="r8">3312919</Frequency><Timestamp dt:dt="r8">60295862769</Timestamp><Current dt:dt="…	60.003	1	right	166989107	2017-10-05	14:53:33	12:53:33	male	280	{LEFTARROW}	49							0	744383	744273	{DOWNARROW}	110	743156	742873	783	left1,6	2	8	259	mask2	0	744256	0	744056	eqm10_NoEyeNmodel1_dir	0	V	gazeCOD	GazeCoDxp	0	400	0	743756	0	743656
GazeCoD_1Model_male	13	2	20	<?xml version="1.0"?>\n<Clock xmlns:dt="urn:schemas-microsoft-com:datatypes"><Description dt:dt="string">E-Prime Primary Realtime Clock</Description><StartTime><Timestamp dt:dt="int">0</Timestamp><DateUtc dt:dt="string">2017-05-10T12:53:33Z</DateUtc></StartTime><FrequencyChanges><FrequencyChange><Frequency dt:dt="r8">3312919</Frequency><Timestamp dt:dt="r8">60295862769</Timestamp><Current dt:dt="…	60.003	1	right	166989107	2017-10-05	14:53:33	12:53:33	male	281	{RIGHTARROW}	46							0	746391	746023	{DOWNARROW}	368	744904	744406	998	right1,6	29	8	260	mask29	0	746006	0	745806	eqm10_NoEyeNmodel1_dir	90	HV	gazeCOD	GazeCoDxp	0	400	0	745506	2	745406
GazeCoD_1Model_male	13	2	20	<?xml version="1.0"?>\n<Clock xmlns:dt="urn:schemas-microsoft-com:datatypes"><Description dt:dt="string">E-Prime Primary Realtime Clock</Description><StartTime><Timestamp dt:dt="int">0</Timestamp><DateUtc dt:dt="string">2017-05-10T12:53:33Z</DateUtc></StartTime><FrequencyChanges><FrequencyChange><Frequency dt:dt="r8">3312919</Frequency><Timestamp dt:dt="r8">60295862769</Timestamp><Current dt:dt="…	60.003	1	right	166989107	2017-10-05	14:53:33	12:53:33	male	282	{RIGHTARROW}	77							0	748055	747906	{RIGHTARROW}	149	746779	746406	873	right8	33	8	261	mask33	0	747889	0	747689	eqm10_NoEyeNmodel1_dir	90	HV	gazeCOD	GazeCoDxp	1	400	0	747389	10	747289
GazeCoD_1Model_male	13	2	20	<?xml version="1.0"?>\n<Clock xmlns:dt="urn:schemas-microsoft-com:datatypes"><Description dt:dt="string">E-Prime Primary Realtime Clock</Description><StartTime><Timestamp dt:dt="int">0</Timestamp><DateUtc dt:dt="string">2017-05-10T12:53:33Z</DateUtc></StartTime><FrequencyChanges><FrequencyChange><Frequency dt:dt="r8">3312919</Frequency><Timestamp dt:dt="r8">60295862769</Timestamp><Current dt:dt="…	60.003	1	right	166989107	2017-10-05	14:53:33	12:53:33	male	283	{RIGHTARROW}	42							0	750023	749506	{RIGHTARROW}	517	748390	748073	817	right4,8	9	8	262	mask9	0	749489	0	749289	eqm10_NoEyeNmodel1_dir	0	V	gazeCOD	GazeCoDxp	1	400	0	748989	-1	748889
GazeCoD_1Model_male	13	2	20	<?xml version="1.0"?>\n<Clock xmlns:dt="urn:schemas-microsoft-com:datatypes"><Description dt:dt="string">E-Prime Primary Realtime Clock</Description><StartTime><Timestamp dt:dt="int">0</Timestamp><DateUtc dt:dt="string">2017-05-10T12:53:33Z</DateUtc></StartTime><FrequencyChanges><FrequencyChange><Frequency dt:dt="r8">3312919</Frequency><Timestamp dt:dt="r8">60295862769</Timestamp><Current dt:dt="…	60.003	1	right	166989107	2017-10-05	14:53:33	12:53:33	male	284	{LEFTARROW}	49							0	751703	751589	{DOWNARROW}	113	750466	750039	927	left1,6	24	8	263	mask24	0	751572	0	751372	eqm10_NoEyeNmodel1_dir	90	HV	gazeCOD	GazeCoDxp	0	400	0	751072	6	750972
GazeCoD_1Model_male	13	2	20	<?xml version="1.0"?>\n<Clock xmlns:dt="urn:schemas-microsoft-com:datatypes"><Description dt:dt="string">E-Prime Primary Realtime Clock</Description><StartTime><Timestamp dt:dt="int">0</Timestamp><DateUtc dt:dt="string">2017-05-10T12:53:33Z</DateUtc></StartTime><FrequencyChanges><FrequencyChange><Frequency dt:dt="r8">3312919</Frequency><Timestamp dt:dt="r8">60295862769</Timestamp><Current dt:dt="…	60.003	1	right	166989107	2017-10-05	14:53:33	12:53:33	male	285	{LEFTARROW}	55							0	753542	753139	{LEFTARROW}	403	752015	751722	793	left6,4	16	8	264	mask16	0	753122	0	752922	eqm10_NoEyeNmodel1_dir	90	H	gazeCOD	GazeCoDxp	1	400	0	752622	7	752522
GazeCoD_1Model_male	13	2	20	<?xml version="1.0"?>\n<Clock xmlns:dt="urn:schemas-microsoft-com:datatypes"><Description dt:dt="string">E-Prime Primary Realtime Clock</Description><StartTime><Timestamp dt:dt="int">0</Timestamp><DateUtc dt:dt="string">2017-05-10T12:53:33Z</DateUtc></StartTime><FrequencyChanges><FrequencyChange><Frequency dt:dt="r8">3312919</Frequency><Timestamp dt:dt="r8">60295862769</Timestamp><Current dt:dt="…	60.003	1	right	166989107	2017-10-05	14:53:33	12:53:33	male	286	{RIGHTARROW}	40							0	755150	755056	{RIGHTARROW}	94	753938	753556	882	right6,4	10	9	265	mask10	0	755039	0	754839	eqm10_NoEyeNmodel1_dir	0	V	gazeCOD	GazeCoDxp	1	400	0	754539	1	754439
GazeCoD_1Model_male	13	2	20	<?xml version="1.0"?>\n<Clock xmlns:dt="urn:schemas-microsoft-com:datatypes"><Description dt:dt="string">E-Prime Primary Realtime Clock</Description><StartTime><Timestamp dt:dt="int">0</Timestamp><DateUtc dt:dt="string">2017-05-10T12:53:33Z</DateUtc></StartTime><FrequencyChanges><FrequencyChange><Frequency dt:dt="r8">3312919</Frequency><Timestamp dt:dt="r8">60295862769</Timestamp><Current dt:dt="…	60.003	1	right	166989107	2017-10-05	14:53:33	12:53:33	male	287	{LEFTARROW}	78							0	756702	756639	{LEFTARROW}	63	755512	755172	840	left8	17	9	266	mask17	0	756622	0	756422	eqm10_NoEyeNmodel1_dir	90	H	gazeCOD	GazeCoDxp	1	400	0	756122	10	756022
GazeCoD_1Model_male	13	2	20	<?xml version="1.0"?>\n<Clock xmlns:dt="urn:schemas-microsoft-com:datatypes"><Description dt:dt="string">E-Prime Primary Realtime Clock</Description><StartTime><Timestamp dt:dt="int">0</Timestamp><DateUtc dt:dt="string">2017-05-10T12:53:33Z</DateUtc></StartTime><FrequencyChanges><FrequencyChange><Frequency dt:dt="r8">3312919</Frequency><Timestamp dt:dt="r8">60295862769</Timestamp><Current dt:dt="…	60.003	1	right	166989107	2017-10-05	14:53:33	12:53:33	male	288	{DOWNARROW}	79							0	758302	758239	{DOWNARROW}	63	757115	756722	893	DG0	12	9	267	mask12	0	758222	0	758022	eqm10_NoEyeNmodel1_dir	90	H	gazeCOD	GazeCoDxp	1	400	0	757722	7	757622
GazeCoD_1Model_male	13	2	20	<?xml version="1.0"?>\n<Clock xmlns:dt="urn:schemas-microsoft-com:datatypes"><Description dt:dt="string">E-Prime Primary Realtime Clock</Description><StartTime><Timestamp dt:dt="int">0</Timestamp><DateUtc dt:dt="string">2017-05-10T12:53:33Z</DateUtc></StartTime><FrequencyChanges><FrequencyChange><Frequency dt:dt="r8">3312919</Frequency><Timestamp dt:dt="r8">60295862769</Timestamp><Current dt:dt="…	60.003	1	right	166989107	2017-10-05	14:53:33	12:53:33	male	289	{LEFTARROW}	55							0	760310	759889	{LEFTARROW}	421	758776	758322	954	left6,4	5	9	268	mask5	0	759872	0	759672	eqm10_NoEyeNmodel1_dir	0	V	gazeCOD	GazeCoDxp	1	400	0	759372	-4	759272
GazeCoD_1Model_male	13	2	20	<?xml version="1.0"?>\n<Clock xmlns:dt="urn:schemas-microsoft-com:datatypes"><Description dt:dt="string">E-Prime Primary Realtime Clock</Description><StartTime><Timestamp dt:dt="int">0</Timestamp><DateUtc dt:dt="string">2017-05-10T12:53:33Z</DateUtc></StartTime><FrequencyChanges><FrequencyChange><Frequency dt:dt="r8">3312919</Frequency><Timestamp dt:dt="r8">60295862769</Timestamp><Current dt:dt="…	60.003	1	right	166989107	2017-10-05	14:53:33	12:53:33	male	290	{RIGHTARROW}	77							0	762014	761905	{RIGHTARROW}	109	760787	760322	965	right8	22	9	269	mask22	0	761889	0	761689	eqm10_NoEyeNmodel1_dir	90	H	gazeCOD	GazeCoDxp	1	400	0	761389	2	761289
GazeCoD_1Model_male	13	2	20	<?xml version="1.0"?>\n<Clock xmlns:dt="urn:schemas-microsoft-com:datatypes"><Description dt:dt="string">E-Prime Primary Realtime Clock</Description><StartTime><Timestamp dt:dt="int">0</Timestamp><DateUtc dt:dt="string">2017-05-10T12:53:33Z</DateUtc></StartTime><FrequencyChanges><FrequencyChange><Frequency dt:dt="r8">3312919</Frequency><Timestamp dt:dt="r8">60295862769</Timestamp><Current dt:dt="…	60.003	1	right	166989107	2017-10-05	14:53:33	12:53:33	male	291	{LEFTARROW}	49							0	763654	763539	{DOWNARROW}	115	762417	762039	878	left1,6	24	9	270	mask24	0	763522	0	763322	eqm10_NoEyeNmodel1_dir	90	HV	gazeCOD	GazeCoDxp	0	400	0	763022	5	762922
GazeCoD_1Model_male	13	2	20	<?xml version="1.0"?>\n<Clock xmlns:dt="urn:schemas-microsoft-com:datatypes"><Description dt:dt="string">E-Prime Primary Realtime Clock</Description><StartTime><Timestamp dt:dt="int">0</Timestamp><DateUtc dt:dt="string">2017-05-10T12:53:33Z</DateUtc></StartTime><FrequencyChanges><FrequencyChange><Frequency dt:dt="r8">3312919</Frequency><Timestamp dt:dt="r8">60295862769</Timestamp><Current dt:dt="…	60.003	1	right	166989107	2017-10-05	14:53:33	12:53:33	male	292	{RIGHTARROW}	44							0	765318	765188	{DOWNARROW}	130	764072	763672	900	right3,2	30	9	271	mask30	0	765172	0	764972	eqm10_NoEyeNmodel1_dir	90	HV	gazeCOD	GazeCoDxp	0	400	0	764672	0	764572
GazeCoD_1Model_male	13	2	20	<?xml version="1.0"?>\n<Clock xmlns:dt="urn:schemas-microsoft-com:datatypes"><Description dt:dt="string">E-Prime Primary Realtime Clock</Description><StartTime><Timestamp dt:dt="int">0</Timestamp><DateUtc dt:dt="string">2017-05-10T12:53:33Z</DateUtc></StartTime><FrequencyChanges><FrequencyChange><Frequency dt:dt="r8">3312919</Frequency><Timestamp dt:dt="r8">60295862769</Timestamp><Current dt:dt="…	60.003	1	right	166989107	2017-10-05	14:53:33	12:53:33	male	293	{RIGHTARROW}	42							0	766910	766722	{RIGHTARROW}	188	765603	765338	765	right4,8	20	9	272	mask20	0	766705	0	766505	eqm10_NoEyeNmodel1_dir	90	H	gazeCOD	GazeCoDxp	1	400	0	766205	2	766105
GazeCoD_1Model_male	13	2	20	<?xml version="1.0"?>\n<Clock xmlns:dt="urn:schemas-microsoft-com:datatypes"><Description dt:dt="string">E-Prime Primary Realtime Clock</Description><StartTime><Timestamp dt:dt="int">0</Timestamp><DateUtc dt:dt="string">2017-05-10T12:53:33Z</DateUtc></StartTime><FrequencyChanges><FrequencyChange><Frequency dt:dt="r8">3312919</Frequency><Timestamp dt:dt="r8">60295862769</Timestamp><Current dt:dt="…	60.003	1	right	166989107	2017-10-05	14:53:33	12:53:33	male	294	{LEFTARROW}	51							0	768694	768455	{LEFTARROW}	239	767343	766922	921	left3,2	3	9	273	mask3	0	768438	0	768238	eqm10_NoEyeNmodel1_dir	0	V	gazeCOD	GazeCoDxp	1	400	0	767938	-5	767838
GazeCoD_1Model_male	13	2	20	<?xml version="1.0"?>\n<Clock xmlns:dt="urn:schemas-microsoft-com:datatypes"><Description dt:dt="string">E-Prime Primary Realtime Clock</Description><StartTime><Timestamp dt:dt="int">0</Timestamp><DateUtc dt:dt="string">2017-05-10T12:53:33Z</DateUtc></StartTime><FrequencyChanges><FrequencyChange><Frequency dt:dt="r8">3312919</Frequency><Timestamp dt:dt="r8">60295862769</Timestamp><Current dt:dt="…	60.003	1	right	166989107	2017-10-05	14:53:33	12:53:33	male	295	{RIGHTARROW}	77							0	770342	770205	{RIGHTARROW}	137	769088	768705	883	right8	33	9	274	mask33	0	770188	0	769988	eqm10_NoEyeNmodel1_dir	90	HV	gazeCOD	GazeCoDxp	1	400	0	769688	0	769588
GazeCoD_1Model_male	13	2	20	<?xml version="1.0"?>\n<Clock xmlns:dt="urn:schemas-microsoft-com:datatypes"><Description dt:dt="string">E-Prime Primary Realtime Clock</Description><StartTime><Timestamp dt:dt="int">0</Timestamp><DateUtc dt:dt="string">2017-05-10T12:53:33Z</DateUtc></StartTime><FrequencyChanges><FrequencyChange><Frequency dt:dt="r8">3312919</Frequency><Timestamp dt:dt="r8">60295862769</Timestamp><Current dt:dt="…	60.003	1	right	166989107	2017-10-05	14:53:33	12:53:33	male	296	{RIGHTARROW}	77							0	771910	771771	{RIGHTARROW}	139	770653	770355	798	right8	11	9	275	mask11	0	771755	0	771555	eqm10_NoEyeNmodel1_dir	0	V	gazeCOD	GazeCoDxp	1	400	0	771255	2	771155
GazeCoD_1Model_male	13	2	20	<?xml version="1.0"?>\n<Clock xmlns:dt="urn:schemas-microsoft-com:datatypes"><Description dt:dt="string">E-Prime Primary Realtime Clock</Description><StartTime><Timestamp dt:dt="int">0</Timestamp><DateUtc dt:dt="string">2017-05-10T12:53:33Z</DateUtc></StartTime><FrequencyChanges><FrequencyChange><Frequency dt:dt="r8">3312919</Frequency><Timestamp dt:dt="r8">60295862769</Timestamp><Current dt:dt="…	60.003	1	right	166989107	2017-10-05	14:53:33	12:53:33	male	297	{DOWNARROW}	79							0	776605	776488	{DOWNARROW}	117	775371	775021	850	DG0	1	9	276	mask1	0	776471	0	776271	eqm10_NoEyeNmodel1_dir	0	V	gazeCOD	GazeCoDxp	1	400	0	775971	0	775871
GazeCoD_1Model_male	13	2	20	<?xml version="1.0"?>\n<Clock xmlns:dt="urn:schemas-microsoft-com:datatypes"><Description dt:dt="string">E-Prime Primary Realtime Clock</Description><StartTime><Timestamp dt:dt="int">0</Timestamp><DateUtc dt:dt="string">2017-05-10T12:53:33Z</DateUtc></StartTime><FrequencyChanges><FrequencyChange><Frequency dt:dt="r8">3312919</Frequency><Timestamp dt:dt="r8">60295862769</Timestamp><Current dt:dt="…	60.003	1	right	166989107	2017-10-05	14:53:33	12:53:33	male	298	{RIGHTARROW}	42							0	778325	778038	{RIGHTARROW}	287	776917	776621	796	right4,8	9	9	277	mask9	0	778021	0	777821	eqm10_NoEyeNmodel1_dir	0	V	gazeCOD	GazeCoDxp	1	400	0	777521	4	777421
GazeCoD_1Model_male	13	2	20	<?xml version="1.0"?>\n<Clock xmlns:dt="urn:schemas-microsoft-com:datatypes"><Description dt:dt="string">E-Prime Primary Realtime Clock</Description><StartTime><Timestamp dt:dt="int">0</Timestamp><DateUtc dt:dt="string">2017-05-10T12:53:33Z</DateUtc></StartTime><FrequencyChanges><FrequencyChange><Frequency dt:dt="r8">3312919</Frequency><Timestamp dt:dt="r8">60295862769</Timestamp><Current dt:dt="…	60.003	1	right	166989107	2017-10-05	14:53:33	12:53:33	male	299	{RIGHTARROW}	46							0	779845	779721	{DOWNARROW}	124	778597	778338	759	right1,6	18	9	278	mask18	0	779704	0	779504	eqm10_NoEyeNmodel1_dir	90	H	gazeCOD	GazeCoDxp	0	400	0	779204	7	779104
GazeCoD_1Model_male	13	2	20	<?xml version="1.0"?>\n<Clock xmlns:dt="urn:schemas-microsoft-com:datatypes"><Description dt:dt="string">E-Prime Primary Realtime Clock</Description><StartTime><Timestamp dt:dt="int">0</Timestamp><DateUtc dt:dt="string">2017-05-10T12:53:33Z</DateUtc></StartTime><FrequencyChanges><FrequencyChange><Frequency dt:dt="r8">3312919</Frequency><Timestamp dt:dt="r8">60295862769</Timestamp><Current dt:dt="…	60.003	1	right	166989107	2017-10-05	14:53:33	12:53:33	male	300	{RIGHTARROW}	44							0	781437	781254	{DOWNARROW}	183	780142	779854	788	right3,2	19	9	279	mask19	0	781238	0	781038	eqm10_NoEyeNmodel1_dir	90	H	gazeCOD	GazeCoDxp	0	400	0	780738	-4	780638
GazeCoD_1Model_male	13	2	20	<?xml version="1.0"?>\n<Clock xmlns:dt="urn:schemas-microsoft-com:datatypes"><Description dt:dt="string">E-Prime Primary Realtime Clock</Description><StartTime><Timestamp dt:dt="int">0</Timestamp><DateUtc dt:dt="string">2017-05-10T12:53:33Z</DateUtc></StartTime><FrequencyChanges><FrequencyChange><Frequency dt:dt="r8">3312919</Frequency><Timestamp dt:dt="r8">60295862769</Timestamp><Current dt:dt="…	60.003	1	right	166989107	2017-10-05	14:53:33	12:53:33	male	301	{LEFTARROW}	55							0	782957	782871	{LEFTARROW}	86	781751	781454	797	left6,4	16	9	280	mask16	0	782854	0	782654	eqm10_NoEyeNmodel1_dir	90	H	gazeCOD	GazeCoDxp	1	400	0	782354	3	782254
GazeCoD_1Model_male	13	2	20	<?xml version="1.0"?>\n<Clock xmlns:dt="urn:schemas-microsoft-com:datatypes"><Description dt:dt="string">E-Prime Primary Realtime Clock</Description><StartTime><Timestamp dt:dt="int">0</Timestamp><DateUtc dt:dt="string">2017-05-10T12:53:33Z</DateUtc></StartTime><FrequencyChanges><FrequencyChange><Frequency dt:dt="r8">3312919</Frequency><Timestamp dt:dt="r8">60295862769</Timestamp><Current dt:dt="…	60.003	1	right	166989107	2017-10-05	14:53:33	12:53:33	male	302	{LEFTARROW}	53							0	784613	784538	{DOWNARROW}	75	783425	782971	954	left4,8	15	9	281	mask15	0	784521	0	784321	eqm10_NoEyeNmodel1_dir	90	H	gazeCOD	GazeCoDxp	0	400	0	784021	-4	783921
GazeCoD_1Model_male	13	2	20	<?xml version="1.0"?>\n<Clock xmlns:dt="urn:schemas-microsoft-com:datatypes"><Description dt:dt="string">E-Prime Primary Realtime Clock</Description><StartTime><Timestamp dt:dt="int">0</Timestamp><DateUtc dt:dt="string">2017-05-10T12:53:33Z</DateUtc></StartTime><FrequencyChanges><FrequencyChange><Frequency dt:dt="r8">3312919</Frequency><Timestamp dt:dt="r8">60295862769</Timestamp><Current dt:dt="…	60.003	1	right	166989107	2017-10-05	14:53:33	12:53:33	male	303	{DOWNARROW}	79							0	786205	786187	{DOWNARROW}	18	785071	784638	933	DG0	23	9	282	mask23	0	786171	0	785971	eqm10_NoEyeNmodel1_dir	90	HV	gazeCOD	GazeCoDxp	1	400	0	785671	0	785571
GazeCoD_1Model_male	13	2	20	<?xml version="1.0"?>\n<Clock xmlns:dt="urn:schemas-microsoft-com:datatypes"><Description dt:dt="string">E-Prime Primary Realtime Clock</Description><StartTime><Timestamp dt:dt="int">0</Timestamp><DateUtc dt:dt="string">2017-05-10T12:53:33Z</DateUtc></StartTime><FrequencyChanges><FrequencyChange><Frequency dt:dt="r8">3312919</Frequency><Timestamp dt:dt="r8">60295862769</Timestamp><Current dt:dt="…	60.003	1	right	166989107	2017-10-05	14:53:33	12:53:33	male	304	{LEFTARROW}	53							0	787797	787671	{LEFTARROW}	126	786553	786221	832	left4,8	4	9	283	mask4	0	787654	0	787454	eqm10_NoEyeNmodel1_dir	0	V	gazeCOD	GazeCoDxp	1	400	0	787154	1	787054
GazeCoD_1Model_male	13	2	20	<?xml version="1.0"?>\n<Clock xmlns:dt="urn:schemas-microsoft-com:datatypes"><Description dt:dt="string">E-Prime Primary Realtime Clock</Description><StartTime><Timestamp dt:dt="int">0</Timestamp><DateUtc dt:dt="string">2017-05-10T12:53:33Z</DateUtc></StartTime><FrequencyChanges><FrequencyChange><Frequency dt:dt="r8">3312919</Frequency><Timestamp dt:dt="r8">60295862769</Timestamp><Current dt:dt="…	60.003	1	right	166989107	2017-10-05	14:53:33	12:53:33	male	305	{RIGHTARROW}	44							0	789277	789237	{RIGHTARROW}	40	788117	787821	796	right3,2	8	9	284	mask8	0	789221	0	789021	eqm10_NoEyeNmodel1_dir	0	V	gazeCOD	GazeCoDxp	1	400	0	788721	4	788621
GazeCoD_1Model_male	13	2	20	<?xml version="1.0"?>\n<Clock xmlns:dt="urn:schemas-microsoft-com:datatypes"><Description dt:dt="string">E-Prime Primary Realtime Clock</Description><StartTime><Timestamp dt:dt="int">0</Timestamp><DateUtc dt:dt="string">2017-05-10T12:53:33Z</DateUtc></StartTime><FrequencyChanges><FrequencyChange><Frequency dt:dt="r8">3312919</Frequency><Timestamp dt:dt="r8">60295862769</Timestamp><Current dt:dt="…	60.003	1	right	166989107	2017-10-05	14:53:33	12:53:33	male	306	{LEFTARROW}	49							0	790933	790854	{DOWNARROW}	79	789737	789287	950	left1,6	2	9	285	mask2	0	790837	0	790637	eqm10_NoEyeNmodel1_dir	0	V	gazeCOD	GazeCoDxp	0	400	0	790337	0	790237
GazeCoD_1Model_male	13	2	20	<?xml version="1.0"?>\n<Clock xmlns:dt="urn:schemas-microsoft-com:datatypes"><Description dt:dt="string">E-Prime Primary Realtime Clock</Description><StartTime><Timestamp dt:dt="int">0</Timestamp><DateUtc dt:dt="string">2017-05-10T12:53:33Z</DateUtc></StartTime><FrequencyChanges><FrequencyChange><Frequency dt:dt="r8">3312919</Frequency><Timestamp dt:dt="r8">60295862769</Timestamp><Current dt:dt="…	60.003	1	right	166989107	2017-10-05	14:53:33	12:53:33	male	307	{LEFTARROW}	49							0	792589	792520	{DOWNARROW}	69	791394	790954	940	left1,6	13	9	286	mask13	0	792504	0	792304	eqm10_NoEyeNmodel1_dir	90	H	gazeCOD	GazeCoDxp	0	400	0	792004	10	791904
GazeCoD_1Model_male	13	2	20	<?xml version="1.0"?>\n<Clock xmlns:dt="urn:schemas-microsoft-com:datatypes"><Description dt:dt="string">E-Prime Primary Realtime Clock</Description><StartTime><Timestamp dt:dt="int">0</Timestamp><DateUtc dt:dt="string">2017-05-10T12:53:33Z</DateUtc></StartTime><FrequencyChanges><FrequencyChange><Frequency dt:dt="r8">3312919</Frequency><Timestamp dt:dt="r8">60295862769</Timestamp><Current dt:dt="…	60.003	1	right	166989107	2017-10-05	14:53:33	12:53:33	male	308	{RIGHTARROW}	40							0	794061	793987	{RIGHTARROW}	74	792867	792604	763	right6,4	32	9	287	mask32	0	793970	0	793770	eqm10_NoEyeNmodel1_dir	90	HV	gazeCOD	GazeCoDxp	1	400	0	793470	3	793370
GazeCoD_1Model_male	13	2	20	<?xml version="1.0"?>\n<Clock xmlns:dt="urn:schemas-microsoft-com:datatypes"><Description dt:dt="string">E-Prime Primary Realtime Clock</Description><StartTime><Timestamp dt:dt="int">0</Timestamp><DateUtc dt:dt="string">2017-05-10T12:53:33Z</DateUtc></StartTime><FrequencyChanges><FrequencyChange><Frequency dt:dt="r8">3312919</Frequency><Timestamp dt:dt="r8">60295862769</Timestamp><Current dt:dt="…	60.003	1	right	166989107	2017-10-05	14:53:33	12:53:33	male	309	{LEFTARROW}	78							0	795628	795554	{LEFTARROW}	74	794437	794070	867	left8	6	9	288	mask6	0	795537	0	795337	eqm10_NoEyeNmodel1_dir	0	V	gazeCOD	GazeCoDxp	1	400	0	795037	0	794937
GazeCoD_1Model_male	13	2	20	<?xml version="1.0"?>\n<Clock xmlns:dt="urn:schemas-microsoft-com:datatypes"><Description dt:dt="string">E-Prime Primary Realtime Clock</Description><StartTime><Timestamp dt:dt="int">0</Timestamp><DateUtc dt:dt="string">2017-05-10T12:53:33Z</DateUtc></StartTime><FrequencyChanges><FrequencyChange><Frequency dt:dt="r8">3312919</Frequency><Timestamp dt:dt="r8">60295862769</Timestamp><Current dt:dt="…	60.003	1	right	166989107	2017-10-05	14:53:33	12:53:33	male	310	{RIGHTARROW}	46							0	797140	797087	{RIGHTARROW}	53	795971	795654	817	right1,6	7	9	289	mask7	0	797070	0	796870	eqm10_NoEyeNmodel1_dir	0	V	gazeCOD	GazeCoDxp	1	400	0	796570	-1	796470
GazeCoD_1Model_male	13	2	20	<?xml version="1.0"?>\n<Clock xmlns:dt="urn:schemas-microsoft-com:datatypes"><Description dt:dt="string">E-Prime Primary Realtime Clock</Description><StartTime><Timestamp dt:dt="int">0</Timestamp><DateUtc dt:dt="string">2017-05-10T12:53:33Z</DateUtc></StartTime><FrequencyChanges><FrequencyChange><Frequency dt:dt="r8">3312919</Frequency><Timestamp dt:dt="r8">60295862769</Timestamp><Current dt:dt="…	60.003	1	right	166989107	2017-10-05	14:53:33	12:53:33	male	311	{LEFTARROW}	78							0	798652	798520	{LEFTARROW}	132	797408	797154	754	left8	28	9	290	mask28	0	798504	0	798304	eqm10_NoEyeNmodel1_dir	90	HV	gazeCOD	GazeCoDxp	1	400	0	798004	-4	797904
GazeCoD_1Model_male	13	2	20	<?xml version="1.0"?>\n<Clock xmlns:dt="urn:schemas-microsoft-com:datatypes"><Description dt:dt="string">E-Prime Primary Realtime Clock</Description><StartTime><Timestamp dt:dt="int">0</Timestamp><DateUtc dt:dt="string">2017-05-10T12:53:33Z</DateUtc></StartTime><FrequencyChanges><FrequencyChange><Frequency dt:dt="r8">3312919</Frequency><Timestamp dt:dt="r8">60295862769</Timestamp><Current dt:dt="…	60.003	1	right	166989107	2017-10-05	14:53:33	12:53:33	male	312	{RIGHTARROW}	46							0	800364	800270	{RIGHTARROW}	94	799156	798670	986	right1,6	29	9	291	mask29	0	800253	0	800053	eqm10_NoEyeNmodel1_dir	90	HV	gazeCOD	GazeCoDxp	1	400	0	799753	-3	799653
GazeCoD_1Model_male	13	2	20	<?xml version="1.0"?>\n<Clock xmlns:dt="urn:schemas-microsoft-com:datatypes"><Description dt:dt="string">E-Prime Primary Realtime Clock</Description><StartTime><Timestamp dt:dt="int">0</Timestamp><DateUtc dt:dt="string">2017-05-10T12:53:33Z</DateUtc></StartTime><FrequencyChanges><FrequencyChange><Frequency dt:dt="r8">3312919</Frequency><Timestamp dt:dt="r8">60295862769</Timestamp><Current dt:dt="…	60.003	1	right	166989107	2017-10-05	14:53:33	12:53:33	male	313	{LEFTARROW}	51							0	802044	801937	{LEFTARROW}	107	800813	800387	926	left3,2	25	9	292	mask25	0	801920	0	801720	eqm10_NoEyeNmodel1_dir	90	HV	gazeCOD	GazeCoDxp	1	400	0	801420	7	801320
GazeCoD_1Model_male	13	2	20	<?xml version="1.0"?>\n<Clock xmlns:dt="urn:schemas-microsoft-com:datatypes"><Description dt:dt="string">E-Prime Primary Realtime Clock</Description><StartTime><Timestamp dt:dt="int">0</Timestamp><DateUtc dt:dt="string">2017-05-10T12:53:33Z</DateUtc></StartTime><FrequencyChanges><FrequencyChange><Frequency dt:dt="r8">3312919</Frequency><Timestamp dt:dt="r8">60295862769</Timestamp><Current dt:dt="…	60.003	1	right	166989107	2017-10-05	14:53:33	12:53:33	male	314	{RIGHTARROW}	42							0	803580	803520	{RIGHTARROW}	60	802401	802053	848	right4,8	31	9	293	mask31	0	803503	0	803303	eqm10_NoEyeNmodel1_dir	90	HV	gazeCOD	GazeCoDxp	1	400	0	803003	2	802903
GazeCoD_1Model_male	13	2	20	<?xml version="1.0"?>\n<Clock xmlns:dt="urn:schemas-microsoft-com:datatypes"><Description dt:dt="string">E-Prime Primary Realtime Clock</Description><StartTime><Timestamp dt:dt="int">0</Timestamp><DateUtc dt:dt="string">2017-05-10T12:53:33Z</DateUtc></StartTime><FrequencyChanges><FrequencyChange><Frequency dt:dt="r8">3312919</Frequency><Timestamp dt:dt="r8">60295862769</Timestamp><Current dt:dt="…	60.003	1	right	166989107	2017-10-05	14:53:33	12:53:33	male	315	{LEFTARROW}	51							0	805092	804987	{DOWNARROW}	105	803876	803603	773	left3,2	14	9	294	mask14	0	804970	-1	804770	eqm10_NoEyeNmodel1_dir	90	H	gazeCOD	GazeCoDxp	0	400	0	804471	-5	804371
GazeCoD_1Model_male	13	2	20	<?xml version="1.0"?>\n<Clock xmlns:dt="urn:schemas-microsoft-com:datatypes"><Description dt:dt="string">E-Prime Primary Realtime Clock</Description><StartTime><Timestamp dt:dt="int">0</Timestamp><DateUtc dt:dt="string">2017-05-10T12:53:33Z</DateUtc></StartTime><FrequencyChanges><FrequencyChange><Frequency dt:dt="r8">3312919</Frequency><Timestamp dt:dt="r8">60295862769</Timestamp><Current dt:dt="…	60.003	1	right	166989107	2017-10-05	14:53:33	12:53:33	male	316	{LEFTARROW}	53							0	807324	806570	{DOWNARROW}	754	805448	805103	845	left4,8	26	9	295	mask26	0	806553	0	806353	eqm10_NoEyeNmodel1_dir	90	HV	gazeCOD	GazeCoDxp	0	400	0	806053	5	805953
GazeCoD_1Model_male	13	2	20	<?xml version="1.0"?>\n<Clock xmlns:dt="urn:schemas-microsoft-com:datatypes"><Description dt:dt="string">E-Prime Primary Realtime Clock</Description><StartTime><Timestamp dt:dt="int">0</Timestamp><DateUtc dt:dt="string">2017-05-10T12:53:33Z</DateUtc></StartTime><FrequencyChanges><FrequencyChange><Frequency dt:dt="r8">3312919</Frequency><Timestamp dt:dt="r8">60295862769</Timestamp><Current dt:dt="…	60.003	1	right	166989107	2017-10-05	14:53:33	12:53:33	male	317	{LEFTARROW}	55							0	808860	808770	{LEFTARROW}	90	807652	807336	816	left6,4	27	9	296	mask27	0	808753	0	808553	eqm10_NoEyeNmodel1_dir	90	HV	gazeCOD	GazeCoDxp	1	400	0	808253	1	808153
GazeCoD_1Model_male	13	2	20	<?xml version="1.0"?>\n<Clock xmlns:dt="urn:schemas-microsoft-com:datatypes"><Description dt:dt="string">E-Prime Primary Realtime Clock</Description><StartTime><Timestamp dt:dt="int">0</Timestamp><DateUtc dt:dt="string">2017-05-10T12:53:33Z</DateUtc></StartTime><FrequencyChanges><FrequencyChange><Frequency dt:dt="r8">3312919</Frequency><Timestamp dt:dt="r8">60295862769</Timestamp><Current dt:dt="…	60.003	1	right	166989107	2017-10-05	14:53:33	12:53:33	male	318	{RIGHTARROW}	40							0	810436	810303	{RIGHTARROW}	133	809180	808870	810	right6,4	21	9	297	mask21	0	810286	0	810086	eqm10_NoEyeNmodel1_dir	90	H	gazeCOD	GazeCoDxp	1	400	0	809786	6	809686
GazeCoD_1Model_male	13	2	20	<?xml version="1.0"?>\n<Clock xmlns:dt="urn:schemas-microsoft-com:datatypes"><Description dt:dt="string">E-Prime Primary Realtime Clock</Description><StartTime><Timestamp dt:dt="int">0</Timestamp><DateUtc dt:dt="string">2017-05-10T12:53:33Z</DateUtc></StartTime><FrequencyChanges><FrequencyChange><Frequency dt:dt="r8">3312919</Frequency><Timestamp dt:dt="r8">60295862769</Timestamp><Current dt:dt="…	60.003	1	right	166989107	2017-10-05	14:53:33	12:53:33	male	319	{DOWNARROW}	79							0	812372	811870	{DOWNARROW}	502	810759	810453	806	DG0	23	10	298	mask23	0	811853	-1	811653	eqm10_NoEyeNmodel1_dir	90	HV	gazeCOD	GazeCoDxp	1	400	0	811354	-5	811254
GazeCoD_1Model_male	13	2	20	<?xml version="1.0"?>\n<Clock xmlns:dt="urn:schemas-microsoft-com:datatypes"><Description dt:dt="string">E-Prime Primary Realtime Clock</Description><StartTime><Timestamp dt:dt="int">0</Timestamp><DateUtc dt:dt="string">2017-05-10T12:53:33Z</DateUtc></StartTime><FrequencyChanges><FrequencyChange><Frequency dt:dt="r8">3312919</Frequency><Timestamp dt:dt="r8">60295862769</Timestamp><Current dt:dt="…	60.003	1	right	166989107	2017-10-05	14:53:33	12:53:33	male	320	{LEFTARROW}	55							0	814244	813936	{LEFTARROW}	308	812820	812386	934	left6,4	16	10	299	mask16	0	813920	0	813720	eqm10_NoEyeNmodel1_dir	90	H	gazeCOD	GazeCoDxp	1	400	0	813420	0	813320
GazeCoD_1Model_male	13	2	20	<?xml version="1.0"?>\n<Clock xmlns:dt="urn:schemas-microsoft-com:datatypes"><Description dt:dt="string">E-Prime Primary Realtime Clock</Description><StartTime><Timestamp dt:dt="int">0</Timestamp><DateUtc dt:dt="string">2017-05-10T12:53:33Z</DateUtc></StartTime><FrequencyChanges><FrequencyChange><Frequency dt:dt="r8">3312919</Frequency><Timestamp dt:dt="r8">60295862769</Timestamp><Current dt:dt="…	60.003	1	right	166989107	2017-10-05	14:53:33	12:53:33	male	321	{LEFTARROW}	51							0	815900	815786	{LEFTARROW}	113	814662	814253	909	left3,2	25	10	300	mask25	0	815769	0	815569	eqm10_NoEyeNmodel1_dir	90	HV	gazeCOD	GazeCoDxp	1	400	0	815269	7	815169
GazeCoD_1Model_male	13	2	20	<?xml version="1.0"?>\n<Clock xmlns:dt="urn:schemas-microsoft-com:datatypes"><Description dt:dt="string">E-Prime Primary Realtime Clock</Description><StartTime><Timestamp dt:dt="int">0</Timestamp><DateUtc dt:dt="string">2017-05-10T12:53:33Z</DateUtc></StartTime><FrequencyChanges><FrequencyChange><Frequency dt:dt="r8">3312919</Frequency><Timestamp dt:dt="r8">60295862769</Timestamp><Current dt:dt="…	60.003	1	right	166989107	2017-10-05	14:53:33	12:53:33	male	322	{RIGHTARROW}	46							0	817435	817403	{RIGHTARROW}	32	816290	815919	871	right1,6	18	10	301	mask18	0	817386	0	817186	eqm10_NoEyeNmodel1_dir	90	H	gazeCOD	GazeCoDxp	1	400	0	816886	-4	816786
GazeCoD_1Model_male	13	2	20	<?xml version="1.0"?>\n<Clock xmlns:dt="urn:schemas-microsoft-com:datatypes"><Description dt:dt="string">E-Prime Primary Realtime Clock</Description><StartTime><Timestamp dt:dt="int">0</Timestamp><DateUtc dt:dt="string">2017-05-10T12:53:33Z</DateUtc></StartTime><FrequencyChanges><FrequencyChange><Frequency dt:dt="r8">3312919</Frequency><Timestamp dt:dt="r8">60295862769</Timestamp><Current dt:dt="…	60.003	1	right	166989107	2017-10-05	14:53:33	12:53:33	male	323	{LEFTARROW}	53							0	818923	818836	{LEFTARROW}	87	817718	817453	765	left4,8	4	10	302	mask4	0	818819	0	818619	eqm10_NoEyeNmodel1_dir	0	V	gazeCOD	GazeCoDxp	1	400	0	818319	1	818219
GazeCoD_1Model_male	13	2	20	<?xml version="1.0"?>\n<Clock xmlns:dt="urn:schemas-microsoft-com:datatypes"><Description dt:dt="string">E-Prime Primary Realtime Clock</Description><StartTime><Timestamp dt:dt="int">0</Timestamp><DateUtc dt:dt="string">2017-05-10T12:53:33Z</DateUtc></StartTime><FrequencyChanges><FrequencyChange><Frequency dt:dt="r8">3312919</Frequency><Timestamp dt:dt="r8">60295862769</Timestamp><Current dt:dt="…	60.003	1	right	166989107	2017-10-05	14:53:33	12:53:33	male	324	{RIGHTARROW}	42							0	820523	820469	{RIGHTARROW}	54	819353	818936	917	right4,8	31	10	303	mask31	0	820453	0	820253	eqm10_NoEyeNmodel1_dir	90	HV	gazeCOD	GazeCoDxp	1	400	0	819953	0	819853
GazeCoD_1Model_male	13	2	20	<?xml version="1.0"?>\n<Clock xmlns:dt="urn:schemas-microsoft-com:datatypes"><Description dt:dt="string">E-Prime Primary Realtime Clock</Description><StartTime><Timestamp dt:dt="int">0</Timestamp><DateUtc dt:dt="string">2017-05-10T12:53:33Z</DateUtc></StartTime><FrequencyChanges><FrequencyChange><Frequency dt:dt="r8">3312919</Frequency><Timestamp dt:dt="r8">60295862769</Timestamp><Current dt:dt="…	60.003	1	right	166989107	2017-10-05	14:53:33	12:53:33	male	325	{RIGHTARROW}	40							0	822187	822102	{RIGHTARROW}	85	820977	820536	941	right6,4	21	10	304	mask21	0	822086	0	821886	eqm10_NoEyeNmodel1_dir	90	H	gazeCOD	GazeCoDxp	1	400	0	821586	9	821486
GazeCoD_1Model_male	13	2	20	<?xml version="1.0"?>\n<Clock xmlns:dt="urn:schemas-microsoft-com:datatypes"><Description dt:dt="string">E-Prime Primary Realtime Clock</Description><StartTime><Timestamp dt:dt="int">0</Timestamp><DateUtc dt:dt="string">2017-05-10T12:53:33Z</DateUtc></StartTime><FrequencyChanges><FrequencyChange><Frequency dt:dt="r8">3312919</Frequency><Timestamp dt:dt="r8">60295862769</Timestamp><Current dt:dt="…	60.003	1	right	166989107	2017-10-05	14:53:33	12:53:33	male	326	{RIGHTARROW}	40							0	823771	823736	{RIGHTARROW}	35	822612	822202	910	right6,4	32	10	305	mask32	0	823719	0	823519	eqm10_NoEyeNmodel1_dir	90	HV	gazeCOD	GazeCoDxp	1	400	0	823219	7	823119
GazeCoD_1Model_male	13	2	20	<?xml version="1.0"?>\n<Clock xmlns:dt="urn:schemas-microsoft-com:datatypes"><Description dt:dt="string">E-Prime Primary Realtime Clock</Description><StartTime><Timestamp dt:dt="int">0</Timestamp><DateUtc dt:dt="string">2017-05-10T12:53:33Z</DateUtc></StartTime><FrequencyChanges><FrequencyChange><Frequency dt:dt="r8">3312919</Frequency><Timestamp dt:dt="r8">60295862769</Timestamp><Current dt:dt="…	60.003	1	right	166989107	2017-10-05	14:53:33	12:53:33	male	327	{RIGHTARROW}	46							0	825499	825386	{DOWNARROW}	113	824273	823786	987	right1,6	7	10	306	mask7	0	825369	0	825169	eqm10_NoEyeNmodel1_dir	0	V	gazeCOD	GazeCoDxp	0	400	0	824869	-4	824769
GazeCoD_1Model_male	13	2	20	<?xml version="1.0"?>\n<Clock xmlns:dt="urn:schemas-microsoft-com:datatypes"><Description dt:dt="string">E-Prime Primary Realtime Clock</Description><StartTime><Timestamp dt:dt="int">0</Timestamp><DateUtc dt:dt="string">2017-05-10T12:53:33Z</DateUtc></StartTime><FrequencyChanges><FrequencyChange><Frequency dt:dt="r8">3312919</Frequency><Timestamp dt:dt="r8">60295862769</Timestamp><Current dt:dt="…	60.003	1	right	166989107	2017-10-05	14:53:33	12:53:33	male	328	{RIGHTARROW}	42							0	828859	827002	{RIGHTARROW}	1857	825879	825519	860	right4,8	9	10	307	mask9	0	826986	0	826786	eqm10_NoEyeNmodel1_dir	0	V	gazeCOD	GazeCoDxp	0	400	0	826486	7	826386
GazeCoD_1Model_male	13	2	20	<?xml version="1.0"?>\n<Clock xmlns:dt="urn:schemas-microsoft-com:datatypes"><Description dt:dt="string">E-Prime Primary Realtime Clock</Description><StartTime><Timestamp dt:dt="int">0</Timestamp><DateUtc dt:dt="string">2017-05-10T12:53:33Z</DateUtc></StartTime><FrequencyChanges><FrequencyChange><Frequency dt:dt="r8">3312919</Frequency><Timestamp dt:dt="r8">60295862769</Timestamp><Current dt:dt="…	60.003	1	right	166989107	2017-10-05	14:53:33	12:53:33	male	329	{LEFTARROW}	55							0	830587	830485	{LEFTARROW}	102	829368	828869	999	left6,4	5	10	308	mask5	0	830469	0	830269	eqm10_NoEyeNmodel1_dir	0	V	gazeCOD	GazeCoDxp	1	400	0	829969	1	829869
GazeCoD_1Model_male	13	2	20	<?xml version="1.0"?>\n<Clock xmlns:dt="urn:schemas-microsoft-com:datatypes"><Description dt:dt="string">E-Prime Primary Realtime Clock</Description><StartTime><Timestamp dt:dt="int">0</Timestamp><DateUtc dt:dt="string">2017-05-10T12:53:33Z</DateUtc></StartTime><FrequencyChanges><FrequencyChange><Frequency dt:dt="r8">3312919</Frequency><Timestamp dt:dt="r8">60295862769</Timestamp><Current dt:dt="…	60.003	1	right	166989107	2017-10-05	14:53:33	12:53:33	male	330	{LEFTARROW}	78							0	832115	832035	{LEFTARROW}	80	830913	830602	811	left8	17	10	309	mask17	0	832019	0	831819	eqm10_NoEyeNmodel1_dir	90	H	gazeCOD	GazeCoDxp	1	400	0	831519	6	831419
GazeCoD_1Model_male	13	2	20	<?xml version="1.0"?>\n<Clock xmlns:dt="urn:schemas-microsoft-com:datatypes"><Description dt:dt="string">E-Prime Primary Realtime Clock</Description><StartTime><Timestamp dt:dt="int">0</Timestamp><DateUtc dt:dt="string">2017-05-10T12:53:33Z</DateUtc></StartTime><FrequencyChanges><FrequencyChange><Frequency dt:dt="r8">3312919</Frequency><Timestamp dt:dt="r8">60295862769</Timestamp><Current dt:dt="…	60.003	1	right	166989107	2017-10-05	14:53:33	12:53:33	male	331	{LEFTARROW}	49							0	833867	833669	{DOWNARROW}	198	832553	832135	918	left1,6	13	10	310	mask13	0	833652	0	833452	eqm10_NoEyeNmodel1_dir	90	H	gazeCOD	GazeCoDxp	0	400	0	833152	-1	833052
GazeCoD_1Model_male	13	2	20	<?xml version="1.0"?>\n<Clock xmlns:dt="urn:schemas-microsoft-com:datatypes"><Description dt:dt="string">E-Prime Primary Realtime Clock</Description><StartTime><Timestamp dt:dt="int">0</Timestamp><DateUtc dt:dt="string">2017-05-10T12:53:33Z</DateUtc></StartTime><FrequencyChanges><FrequencyChange><Frequency dt:dt="r8">3312919</Frequency><Timestamp dt:dt="r8">60295862769</Timestamp><Current dt:dt="…	60.003	1	right	166989107	2017-10-05	14:53:33	12:53:33	male	332	{RIGHTARROW}	44							0	835555	835452	{DOWNARROW}	103	834328	833885	943	right3,2	8	10	311	mask8	0	835435	0	835235	eqm10_NoEyeNmodel1_dir	0	V	gazeCOD	GazeCoDxp	0	400	0	834935	7	834835
GazeCoD_1Model_male	13	2	20	<?xml version="1.0"?>\n<Clock xmlns:dt="urn:schemas-microsoft-com:datatypes"><Description dt:dt="string">E-Prime Primary Realtime Clock</Description><StartTime><Timestamp dt:dt="int">0</Timestamp><DateUtc dt:dt="string">2017-05-10T12:53:33Z</DateUtc></StartTime><FrequencyChanges><FrequencyChange><Frequency dt:dt="r8">3312919</Frequency><Timestamp dt:dt="r8">60295862769</Timestamp><Current dt:dt="…	60.003	1	right	166989107	2017-10-05	14:53:33	12:53:33	male	333	{RIGHTARROW}	77							0	837147	837002	{RIGHTARROW}	144	835877	835568	809	right8	11	10	312	mask11	0	836985	0	836785	eqm10_NoEyeNmodel1_dir	0	V	gazeCOD	GazeCoDxp	1	400	0	836485	8	836385
GazeCoD_1Model_male	13	2	20	<?xml version="1.0"?>\n<Clock xmlns:dt="urn:schemas-microsoft-com:datatypes"><Description dt:dt="string">E-Prime Primary Realtime Clock</Description><StartTime><Timestamp dt:dt="int">0</Timestamp><DateUtc dt:dt="string">2017-05-10T12:53:33Z</DateUtc></StartTime><FrequencyChanges><FrequencyChange><Frequency dt:dt="r8">3312919</Frequency><Timestamp dt:dt="r8">60295862769</Timestamp><Current dt:dt="…	60.003	1	right	166989107	2017-10-05	14:53:33	12:53:33	male	334	{LEFTARROW}	78							0	838898	838718	{LEFTARROW}	180	837601	837168	933	left8	6	10	313	mask6	0	838702	0	838502	eqm10_NoEyeNmodel1_dir	0	V	gazeCOD	GazeCoDxp	1	400	0	838202	1	838102
GazeCoD_1Model_male	13	2	20	<?xml version="1.0"?>\n<Clock xmlns:dt="urn:schemas-microsoft-com:datatypes"><Description dt:dt="string">E-Prime Primary Realtime Clock</Description><StartTime><Timestamp dt:dt="int">0</Timestamp><DateUtc dt:dt="string">2017-05-10T12:53:33Z</DateUtc></StartTime><FrequencyChanges><FrequencyChange><Frequency dt:dt="r8">3312919</Frequency><Timestamp dt:dt="r8">60295862769</Timestamp><Current dt:dt="…	60.003	1	right	166989107	2017-10-05	14:53:33	12:53:33	male	335	{RIGHTARROW}	77							0	840898	840368	{RIGHTARROW}	530	839252	838918	834	right8	33	10	314	mask33	0	840352	0	840152	eqm10_NoEyeNmodel1_dir	90	HV	gazeCOD	GazeCoDxp	1	400	0	839852	0	839752
GazeCoD_1Model_male	13	2	20	<?xml version="1.0"?>\n<Clock xmlns:dt="urn:schemas-microsoft-com:datatypes"><Description dt:dt="string">E-Prime Primary Realtime Clock</Description><StartTime><Timestamp dt:dt="int">0</Timestamp><DateUtc dt:dt="string">2017-05-10T12:53:33Z</DateUtc></StartTime><FrequencyChanges><FrequencyChange><Frequency dt:dt="r8">3312919</Frequency><Timestamp dt:dt="r8">60295862769</Timestamp><Current dt:dt="…	60.003	1	right	166989107	2017-10-05	14:53:33	12:53:33	male	336	{RIGHTARROW}	44							0	843442	842385	{RIGHTARROW}	1057	841266	840918	848	right3,2	19	10	315	mask19	0	842368	0	842168	eqm10_NoEyeNmodel1_dir	90	H	gazeCOD	GazeCoDxp	1	400	0	841868	2	841768
GazeCoD_1Model_male	13	2	20	<?xml version="1.0"?>\n<Clock xmlns:dt="urn:schemas-microsoft-com:datatypes"><Description dt:dt="string">E-Prime Primary Realtime Clock</Description><StartTime><Timestamp dt:dt="int">0</Timestamp><DateUtc dt:dt="string">2017-05-10T12:53:33Z</DateUtc></StartTime><FrequencyChanges><FrequencyChange><Frequency dt:dt="r8">3312919</Frequency><Timestamp dt:dt="r8">60295862769</Timestamp><Current dt:dt="…	60.003	1	right	166989107	2017-10-05	14:53:33	12:53:33	male	337	{LEFTARROW}	78							0	845074	845001	{LEFTARROW}	73	843890	843452	938	left8	28	10	316	mask28	0	844985	0	844785	eqm10_NoEyeNmodel1_dir	90	HV	gazeCOD	GazeCoDxp	1	400	0	844485	-5	844385
GazeCoD_1Model_male	13	2	20	<?xml version="1.0"?>\n<Clock xmlns:dt="urn:schemas-microsoft-com:datatypes"><Description dt:dt="string">E-Prime Primary Realtime Clock</Description><StartTime><Timestamp dt:dt="int">0</Timestamp><DateUtc dt:dt="string">2017-05-10T12:53:33Z</DateUtc></StartTime><FrequencyChanges><FrequencyChange><Frequency dt:dt="r8">3312919</Frequency><Timestamp dt:dt="r8">60295862769</Timestamp><Current dt:dt="…	60.003	1	right	166989107	2017-10-05	14:53:33	12:53:33	male	338	{LEFTARROW}	53							0	846770	846518	{LEFTARROW}	252	845402	845085	817	left4,8	15	10	317	mask15	0	846501	0	846301	eqm10_NoEyeNmodel1_dir	90	H	gazeCOD	GazeCoDxp	1	400	0	846001	-1	845901
GazeCoD_1Model_male	13	2	20	<?xml version="1.0"?>\n<Clock xmlns:dt="urn:schemas-microsoft-com:datatypes"><Description dt:dt="string">E-Prime Primary Realtime Clock</Description><StartTime><Timestamp dt:dt="int">0</Timestamp><DateUtc dt:dt="string">2017-05-10T12:53:33Z</DateUtc></StartTime><FrequencyChanges><FrequencyChange><Frequency dt:dt="r8">3312919</Frequency><Timestamp dt:dt="r8">60295862769</Timestamp><Current dt:dt="…	60.003	1	right	166989107	2017-10-05	14:53:33	12:53:33	male	339	{LEFTARROW}	55							0	848306	848201	{LEFTARROW}	105	847076	846785	791	left6,4	27	10	318	mask27	0	848185	0	847985	eqm10_NoEyeNmodel1_dir	90	HV	gazeCOD	GazeCoDxp	1	400	0	847685	9	847585
GazeCoD_1Model_male	13	2	20	<?xml version="1.0"?>\n<Clock xmlns:dt="urn:schemas-microsoft-com:datatypes"><Description dt:dt="string">E-Prime Primary Realtime Clock</Description><StartTime><Timestamp dt:dt="int">0</Timestamp><DateUtc dt:dt="string">2017-05-10T12:53:33Z</DateUtc></StartTime><FrequencyChanges><FrequencyChange><Frequency dt:dt="r8">3312919</Frequency><Timestamp dt:dt="r8">60295862769</Timestamp><Current dt:dt="…	60.003	1	right	166989107	2017-10-05	14:53:33	12:53:33	male	340	{RIGHTARROW}	40							0	850530	849901	{RIGHTARROW}	629	848774	848318	956	right6,4	10	10	319	mask10	0	849884	-1	849684	eqm10_NoEyeNmodel1_dir	0	V	gazeCOD	GazeCoDxp	1	400	0	849385	11	849285
GazeCoD_1Model_male	13	2	20	<?xml version="1.0"?>\n<Clock xmlns:dt="urn:schemas-microsoft-com:datatypes"><Description dt:dt="string">E-Prime Primary Realtime Clock</Description><StartTime><Timestamp dt:dt="int">0</Timestamp><DateUtc dt:dt="string">2017-05-10T12:53:33Z</DateUtc></StartTime><FrequencyChanges><FrequencyChange><Frequency dt:dt="r8">3312919</Frequency><Timestamp dt:dt="r8">60295862769</Timestamp><Current dt:dt="…	60.003	1	right	166989107	2017-10-05	14:53:33	12:53:33	male	341	{LEFTARROW}	49							0	852802	852118	{LEFTARROW}	684	851004	850551	953	left1,6	24	10	320	mask24	0	852101	0	851901	eqm10_NoEyeNmodel1_dir	90	HV	gazeCOD	GazeCoDxp	1	400	0	851601	-3	851501
GazeCoD_1Model_male	13	2	20	<?xml version="1.0"?>\n<Clock xmlns:dt="urn:schemas-microsoft-com:datatypes"><Description dt:dt="string">E-Prime Primary Realtime Clock</Description><StartTime><Timestamp dt:dt="int">0</Timestamp><DateUtc dt:dt="string">2017-05-10T12:53:33Z</DateUtc></StartTime><FrequencyChanges><FrequencyChange><Frequency dt:dt="r8">3312919</Frequency><Timestamp dt:dt="r8">60295862769</Timestamp><Current dt:dt="…	60.003	1	right	166989107	2017-10-05	14:53:33	12:53:33	male	342	{DOWNARROW}	79							0	854522	854384	{DOWNARROW}	138	853271	852818	953	DG0	12	10	321	mask12	0	854368	0	854168	eqm10_NoEyeNmodel1_dir	90	H	gazeCOD	GazeCoDxp	1	400	0	853868	-3	853768
GazeCoD_1Model_male	13	2	20	<?xml version="1.0"?>\n<Clock xmlns:dt="urn:schemas-microsoft-com:datatypes"><Description dt:dt="string">E-Prime Primary Realtime Clock</Description><StartTime><Timestamp dt:dt="int">0</Timestamp><DateUtc dt:dt="string">2017-05-10T12:53:33Z</DateUtc></StartTime><FrequencyChanges><FrequencyChange><Frequency dt:dt="r8">3312919</Frequency><Timestamp dt:dt="r8">60295862769</Timestamp><Current dt:dt="…	60.003	1	right	166989107	2017-10-05	14:53:33	12:53:33	male	343	{LEFTARROW}	53							0	856250	856151	{LEFTARROW}	99	855027	854534	993	left4,8	26	10	322	mask26	0	856134	0	855934	eqm10_NoEyeNmodel1_dir	90	HV	gazeCOD	GazeCoDxp	1	400	0	855634	7	855534
GazeCoD_1Model_male	13	2	20	<?xml version="1.0"?>\n<Clock xmlns:dt="urn:schemas-microsoft-com:datatypes"><Description dt:dt="string">E-Prime Primary Realtime Clock</Description><StartTime><Timestamp dt:dt="int">0</Timestamp><DateUtc dt:dt="string">2017-05-10T12:53:33Z</DateUtc></StartTime><FrequencyChanges><FrequencyChange><Frequency dt:dt="r8">3312919</Frequency><Timestamp dt:dt="r8">60295862769</Timestamp><Current dt:dt="…	60.003	1	right	166989107	2017-10-05	14:53:33	12:53:33	male	344	{RIGHTARROW}	44							0	857954	857834	{RIGHTARROW}	119	856723	856268	955	right3,2	30	10	323	mask30	0	857817	-1	857617	eqm10_NoEyeNmodel1_dir	90	HV	gazeCOD	GazeCoDxp	1	400	0	857318	-5	857218
GazeCoD_1Model_male	13	2	20	<?xml version="1.0"?>\n<Clock xmlns:dt="urn:schemas-microsoft-com:datatypes"><Description dt:dt="string">E-Prime Primary Realtime Clock</Description><StartTime><Timestamp dt:dt="int">0</Timestamp><DateUtc dt:dt="string">2017-05-10T12:53:33Z</DateUtc></StartTime><FrequencyChanges><FrequencyChange><Frequency dt:dt="r8">3312919</Frequency><Timestamp dt:dt="r8">60295862769</Timestamp><Current dt:dt="…	60.003	1	right	166989107	2017-10-05	14:53:33	12:53:33	male	345	{RIGHTARROW}	42							0	859746	859551	{RIGHTARROW}	194	858428	857967	961	right4,8	20	10	324	mask20	0	859534	0	859334	eqm10_NoEyeNmodel1_dir	90	H	gazeCOD	GazeCoDxp	1	400	0	859034	6	858934
GazeCoD_1Model_male	13	2	20	<?xml version="1.0"?>\n<Clock xmlns:dt="urn:schemas-microsoft-com:datatypes"><Description dt:dt="string">E-Prime Primary Realtime Clock</Description><StartTime><Timestamp dt:dt="int">0</Timestamp><DateUtc dt:dt="string">2017-05-10T12:53:33Z</DateUtc></StartTime><FrequencyChanges><FrequencyChange><Frequency dt:dt="r8">3312919</Frequency><Timestamp dt:dt="r8">60295862769</Timestamp><Current dt:dt="…	60.003	1	right	166989107	2017-10-05	14:53:33	12:53:33	male	346	{RIGHTARROW}	46							0	861377	861251	{DOWNARROW}	126	860128	859767	861	right1,6	29	10	325	mask29	0	861234	0	861034	eqm10_NoEyeNmodel1_dir	90	HV	gazeCOD	GazeCoDxp	0	400	0	860734	6	860634
GazeCoD_1Model_male	13	2	20	<?xml version="1.0"?>\n<Clock xmlns:dt="urn:schemas-microsoft-com:datatypes"><Description dt:dt="string">E-Prime Primary Realtime Clock</Description><StartTime><Timestamp dt:dt="int">0</Timestamp><DateUtc dt:dt="string">2017-05-10T12:53:33Z</DateUtc></StartTime><FrequencyChanges><FrequencyChange><Frequency dt:dt="r8">3312919</Frequency><Timestamp dt:dt="r8">60295862769</Timestamp><Current dt:dt="…	60.003	1	right	166989107	2017-10-05	14:53:33	12:53:33	male	347	{LEFTARROW}	51							0	862857	862801	{LEFTARROW}	56	861677	861401	776	left3,2	3	10	326	mask3	0	862784	0	862584	eqm10_NoEyeNmodel1_dir	0	V	gazeCOD	GazeCoDxp	1	400	0	862284	7	862184
GazeCoD_1Model_male	13	2	20	<?xml version="1.0"?>\n<Clock xmlns:dt="urn:schemas-microsoft-com:datatypes"><Description dt:dt="string">E-Prime Primary Realtime Clock</Description><StartTime><Timestamp dt:dt="int">0</Timestamp><DateUtc dt:dt="string">2017-05-10T12:53:33Z</DateUtc></StartTime><FrequencyChanges><FrequencyChange><Frequency dt:dt="r8">3312919</Frequency><Timestamp dt:dt="r8">60295862769</Timestamp><Current dt:dt="…	60.003	1	right	166989107	2017-10-05	14:53:33	12:53:33	male	348	{DOWNARROW}	79							0	865001	864300	{DOWNARROW}	701	863176	862867	809	DG0	1	10	327	mask1	0	864284	0	864084	eqm10_NoEyeNmodel1_dir	0	V	gazeCOD	GazeCoDxp	1	400	0	863784	8	863684
GazeCoD_1Model_male	13	2	20	<?xml version="1.0"?>\n<Clock xmlns:dt="urn:schemas-microsoft-com:datatypes"><Description dt:dt="string">E-Prime Primary Realtime Clock</Description><StartTime><Timestamp dt:dt="int">0</Timestamp><DateUtc dt:dt="string">2017-05-10T12:53:33Z</DateUtc></StartTime><FrequencyChanges><FrequencyChange><Frequency dt:dt="r8">3312919</Frequency><Timestamp dt:dt="r8">60295862769</Timestamp><Current dt:dt="…	60.003	1	right	166989107	2017-10-05	14:53:33	12:53:33	male	349	{RIGHTARROW}	77							0	866609	866517	{RIGHTARROW}	92	865390	865017	873	right8	22	10	328	mask22	0	866500	0	866300	eqm10_NoEyeNmodel1_dir	90	H	gazeCOD	GazeCoDxp	1	400	0	866000	10	865900
GazeCoD_1Model_male	13	2	20	<?xml version="1.0"?>\n<Clock xmlns:dt="urn:schemas-microsoft-com:datatypes"><Description dt:dt="string">E-Prime Primary Realtime Clock</Description><StartTime><Timestamp dt:dt="int">0</Timestamp><DateUtc dt:dt="string">2017-05-10T12:53:33Z</DateUtc></StartTime><FrequencyChanges><FrequencyChange><Frequency dt:dt="r8">3312919</Frequency><Timestamp dt:dt="r8">60295862769</Timestamp><Current dt:dt="…	60.003	1	right	166989107	2017-10-05	14:53:33	12:53:33	male	350	{LEFTARROW}	51							0	868769	868234	{DOWNARROW}	535	867120	866634	986	left3,2	14	10	329	mask14	0	868217	0	868017	eqm10_NoEyeNmodel1_dir	90	H	gazeCOD	GazeCoDxp	0	400	0	867717	-3	867617
GazeCoD_1Model_male	13	2	20	<?xml version="1.0"?>\n<Clock xmlns:dt="urn:schemas-microsoft-com:datatypes"><Description dt:dt="string">E-Prime Primary Realtime Clock</Description><StartTime><Timestamp dt:dt="int">0</Timestamp><DateUtc dt:dt="string">2017-05-10T12:53:33Z</DateUtc></StartTime><FrequencyChanges><FrequencyChange><Frequency dt:dt="r8">3312919</Frequency><Timestamp dt:dt="r8">60295862769</Timestamp><Current dt:dt="…	60.003	1	right	166989107	2017-10-05	14:53:33	12:53:33	male	351	{LEFTARROW}	49							0	870529	870384	{DOWNARROW}	145	869257	868784	973	left1,6	2	10	330	mask2	0	870367	0	870167	eqm10_NoEyeNmodel1_dir	0	V	gazeCOD	GazeCoDxp	0	400	0	869867	10	869767
GazeCoD_1Model_male	13	2	20	<?xml version="1.0"?>\n<Clock xmlns:dt="urn:schemas-microsoft-com:datatypes"><Description dt:dt="string">E-Prime Primary Realtime Clock</Description><StartTime><Timestamp dt:dt="int">0</Timestamp><DateUtc dt:dt="string">2017-05-10T12:53:33Z</DateUtc></StartTime><FrequencyChanges><FrequencyChange><Frequency dt:dt="r8">3312919</Frequency><Timestamp dt:dt="r8">60295862769</Timestamp><Current dt:dt="…	60.003	1	right	166989107	2017-10-05	14:53:33	12:53:33	male	352	{RIGHTARROW}	77							0	874929	874883	{RIGHTARROW}	46	873768	873500	768	right8	33	11	331	mask33	0	874867	0	874667	eqm10_NoEyeNmodel1_dir	90	HV	gazeCOD	GazeCoDxp	1	400	0	874367	-1	874267
GazeCoD_1Model_male	13	2	20	<?xml version="1.0"?>\n<Clock xmlns:dt="urn:schemas-microsoft-com:datatypes"><Description dt:dt="string">E-Prime Primary Realtime Clock</Description><StartTime><Timestamp dt:dt="int">0</Timestamp><DateUtc dt:dt="string">2017-05-10T12:53:33Z</DateUtc></StartTime><FrequencyChanges><FrequencyChange><Frequency dt:dt="r8">3312919</Frequency><Timestamp dt:dt="r8">60295862769</Timestamp><Current dt:dt="…	60.003	1	right	166989107	2017-10-05	14:53:33	12:53:33	male	353	{LEFTARROW}	51							0	876377	876350	{LEFTARROW}	27	875230	874950	780	left3,2	3	11	332	mask3	0	876333	0	876133	eqm10_NoEyeNmodel1_dir	0	V	gazeCOD	GazeCoDxp	1	400	0	875833	3	875733
GazeCoD_1Model_male	13	2	20	<?xml version="1.0"?>\n<Clock xmlns:dt="urn:schemas-microsoft-com:datatypes"><Description dt:dt="string">E-Prime Primary Realtime Clock</Description><StartTime><Timestamp dt:dt="int">0</Timestamp><DateUtc dt:dt="string">2017-05-10T12:53:33Z</DateUtc></StartTime><FrequencyChanges><FrequencyChange><Frequency dt:dt="r8">3312919</Frequency><Timestamp dt:dt="r8">60295862769</Timestamp><Current dt:dt="…	60.003	1	right	166989107	2017-10-05	14:53:33	12:53:33	male	354	{LEFTARROW}	49							0	877825	877800	{DOWNARROW}	25	876681	876400	781	left1,6	24	11	333	mask24	0	877783	0	877583	eqm10_NoEyeNmodel1_dir	90	HV	gazeCOD	GazeCoDxp	0	400	0	877283	2	877183
GazeCoD_1Model_male	13	2	20	<?xml version="1.0"?>\n<Clock xmlns:dt="urn:schemas-microsoft-com:datatypes"><Description dt:dt="string">E-Prime Primary Realtime Clock</Description><StartTime><Timestamp dt:dt="int">0</Timestamp><DateUtc dt:dt="string">2017-05-10T12:53:33Z</DateUtc></StartTime><FrequencyChanges><FrequencyChange><Frequency dt:dt="r8">3312919</Frequency><Timestamp dt:dt="r8">60295862769</Timestamp><Current dt:dt="…	60.003	1	right	166989107	2017-10-05	14:53:33	12:53:33	male	355	{RIGHTARROW}	44							0	879241	879200	{RIGHTARROW}	41	878088	877834	754	right3,2	8	11	334	mask8	0	879183	0	878983	eqm10_NoEyeNmodel1_dir	0	V	gazeCOD	GazeCoDxp	1	400	0	878683	-5	878583
GazeCoD_1Model_male	13	2	20	<?xml version="1.0"?>\n<Clock xmlns:dt="urn:schemas-microsoft-com:datatypes"><Description dt:dt="string">E-Prime Primary Realtime Clock</Description><StartTime><Timestamp dt:dt="int">0</Timestamp><DateUtc dt:dt="string">2017-05-10T12:53:33Z</DateUtc></StartTime><FrequencyChanges><FrequencyChange><Frequency dt:dt="r8">3312919</Frequency><Timestamp dt:dt="r8">60295862769</Timestamp><Current dt:dt="…	60.003	1	right	166989107	2017-10-05	14:53:33	12:53:33	male	356	{RIGHTARROW}	40							0	881168	880750	{RIGHTARROW}	418	879636	879250	886	right6,4	21	11	335	mask21	0	880733	0	880533	eqm10_NoEyeNmodel1_dir	90	H	gazeCOD	GazeCoDxp	1	400	0	880233	-3	880133
GazeCoD_1Model_male	13	2	20	<?xml version="1.0"?>\n<Clock xmlns:dt="urn:schemas-microsoft-com:datatypes"><Description dt:dt="string">E-Prime Primary Realtime Clock</Description><StartTime><Timestamp dt:dt="int">0</Timestamp><DateUtc dt:dt="string">2017-05-10T12:53:33Z</DateUtc></StartTime><FrequencyChanges><FrequencyChange><Frequency dt:dt="r8">3312919</Frequency><Timestamp dt:dt="r8">60295862769</Timestamp><Current dt:dt="…	60.003	1	right	166989107	2017-10-05	14:53:33	12:53:33	male	357	{LEFTARROW}	49							0	882840	882700	{DOWNARROW}	140	881574	881183	891	left1,6	2	11	336	mask2	0	882683	0	882483	eqm10_NoEyeNmodel1_dir	0	V	gazeCOD	GazeCoDxp	0	400	0	882183	9	882083
GazeCoD_1Model_male	13	2	20	<?xml version="1.0"?>\n<Clock xmlns:dt="urn:schemas-microsoft-com:datatypes"><Description dt:dt="string">E-Prime Primary Realtime Clock</Description><StartTime><Timestamp dt:dt="int">0</Timestamp><DateUtc dt:dt="string">2017-05-10T12:53:33Z</DateUtc></StartTime><FrequencyChanges><FrequencyChange><Frequency dt:dt="r8">3312919</Frequency><Timestamp dt:dt="r8">60295862769</Timestamp><Current dt:dt="…	60.003	1	right	166989107	2017-10-05	14:53:33	12:53:33	male	358	{RIGHTARROW}	44							0	884448	884250	{RIGHTARROW}	198	883125	882850	775	right3,2	19	11	337	mask19	0	884233	0	884033	eqm10_NoEyeNmodel1_dir	90	H	gazeCOD	GazeCoDxp	1	400	0	883733	8	883633
GazeCoD_1Model_male	13	2	20	<?xml version="1.0"?>\n<Clock xmlns:dt="urn:schemas-microsoft-com:datatypes"><Description dt:dt="string">E-Prime Primary Realtime Clock</Description><StartTime><Timestamp dt:dt="int">0</Timestamp><DateUtc dt:dt="string">2017-05-10T12:53:33Z</DateUtc></StartTime><FrequencyChanges><FrequencyChange><Frequency dt:dt="r8">3312919</Frequency><Timestamp dt:dt="r8">60295862769</Timestamp><Current dt:dt="…	60.003	1	right	166989107	2017-10-05	14:53:33	12:53:33	male	359	{RIGHTARROW}	77							0	886080	885983	{RIGHTARROW}	97	884862	884466	896	right8	11	11	338	mask11	0	885966	0	885766	eqm10_NoEyeNmodel1_dir	0	V	gazeCOD	GazeCoDxp	1	400	0	885466	4	885366
GazeCoD_1Model_male	13	2	20	<?xml version="1.0"?>\n<Clock xmlns:dt="urn:schemas-microsoft-com:datatypes"><Description dt:dt="string">E-Prime Primary Realtime Clock</Description><StartTime><Timestamp dt:dt="int">0</Timestamp><DateUtc dt:dt="string">2017-05-10T12:53:33Z</DateUtc></StartTime><FrequencyChanges><FrequencyChange><Frequency dt:dt="r8">3312919</Frequency><Timestamp dt:dt="r8">60295862769</Timestamp><Current dt:dt="…	60.003	1	right	166989107	2017-10-05	14:53:33	12:53:33	male	360	{RIGHTARROW}	40							0	887784	887633	{RIGHTARROW}	151	886513	886099	914	right6,4	10	11	339	mask10	0	887616	0	887416	eqm10_NoEyeNmodel1_dir	0	V	gazeCOD	GazeCoDxp	1	400	0	887116	3	887016
GazeCoD_1Model_male	13	2	20	<?xml version="1.0"?>\n<Clock xmlns:dt="urn:schemas-microsoft-com:datatypes"><Description dt:dt="string">E-Prime Primary Realtime Clock</Description><StartTime><Timestamp dt:dt="int">0</Timestamp><DateUtc dt:dt="string">2017-05-10T12:53:33Z</DateUtc></StartTime><FrequencyChanges><FrequencyChange><Frequency dt:dt="r8">3312919</Frequency><Timestamp dt:dt="r8">60295862769</Timestamp><Current dt:dt="…	60.003	1	right	166989107	2017-10-05	14:53:33	12:53:33	male	361	{RIGHTARROW}	42							0	889336	889283	{RIGHTARROW}	53	888164	887799	865	right4,8	20	11	340	mask20	0	889266	0	889066	eqm10_NoEyeNmodel1_dir	90	H	gazeCOD	GazeCoDxp	1	400	0	888766	2	888666
GazeCoD_1Model_male	13	2	20	<?xml version="1.0"?>\n<Clock xmlns:dt="urn:schemas-microsoft-com:datatypes"><Description dt:dt="string">E-Prime Primary Realtime Clock</Description><StartTime><Timestamp dt:dt="int">0</Timestamp><DateUtc dt:dt="string">2017-05-10T12:53:33Z</DateUtc></StartTime><FrequencyChanges><FrequencyChange><Frequency dt:dt="r8">3312919</Frequency><Timestamp dt:dt="r8">60295862769</Timestamp><Current dt:dt="…	60.003	1	right	166989107	2017-10-05	14:53:33	12:53:33	male	362	{RIGHTARROW}	42							0	890904	890899	{RIGHTARROW}	5	889778	889349	929	right4,8	31	11	341	mask31	0	890883	0	890683	eqm10_NoEyeNmodel1_dir	90	HV	gazeCOD	GazeCoDxp	1	400	0	890383	5	890283
GazeCoD_1Model_male	13	2	20	<?xml version="1.0"?>\n<Clock xmlns:dt="urn:schemas-microsoft-com:datatypes"><Description dt:dt="string">E-Prime Primary Realtime Clock</Description><StartTime><Timestamp dt:dt="int">0</Timestamp><DateUtc dt:dt="string">2017-05-10T12:53:33Z</DateUtc></StartTime><FrequencyChanges><FrequencyChange><Frequency dt:dt="r8">3312919</Frequency><Timestamp dt:dt="r8">60295862769</Timestamp><Current dt:dt="…	60.003	1	right	166989107	2017-10-05	14:53:33	12:53:33	male	363	{RIGHTARROW}	77							0	892440	892332	{DOWNARROW}	108	891220	890916	804	right8	22	11	342	mask22	0	892316	0	892116	eqm10_NoEyeNmodel1_dir	90	H	gazeCOD	GazeCoDxp	0	400	0	891816	-4	891716
GazeCoD_1Model_male	13	2	20	<?xml version="1.0"?>\n<Clock xmlns:dt="urn:schemas-microsoft-com:datatypes"><Description dt:dt="string">E-Prime Primary Realtime Clock</Description><StartTime><Timestamp dt:dt="int">0</Timestamp><DateUtc dt:dt="string">2017-05-10T12:53:33Z</DateUtc></StartTime><FrequencyChanges><FrequencyChange><Frequency dt:dt="r8">3312919</Frequency><Timestamp dt:dt="r8">60295862769</Timestamp><Current dt:dt="…	60.003	1	right	166989107	2017-10-05	14:53:33	12:53:33	male	364	{LEFTARROW}	49							0	893896	893149	{DOWNARROW}	747	892520	892449	942	left1,6	13	11	343	mask13	0	893132	0	892932	eqm10_NoEyeNmodel1_dir	90	H	gazeCOD	GazeCoDxp	0	400	0	892632	12	892532
GazeCoD_1Model_male	13	2	20	<?xml version="1.0"?>\n<Clock xmlns:dt="urn:schemas-microsoft-com:datatypes"><Description dt:dt="string">E-Prime Primary Realtime Clock</Description><StartTime><Timestamp dt:dt="int">0</Timestamp><DateUtc dt:dt="string">2017-05-10T12:53:33Z</DateUtc></StartTime><FrequencyChanges><FrequencyChange><Frequency dt:dt="r8">3312919</Frequency><Timestamp dt:dt="r8">60295862769</Timestamp><Current dt:dt="…	60.003	1	right	166989107	2017-10-05	14:53:33	12:53:33	male	365	{LEFTARROW}	78							0	895400	895282	{LEFTARROW}	118	894169	893916	753	left8	28	11	344	mask28	0	895266	0	895066	eqm10_NoEyeNmodel1_dir	90	HV	gazeCOD	GazeCoDxp	1	400	0	894766	-3	894666
GazeCoD_1Model_male	13	2	20	<?xml version="1.0"?>\n<Clock xmlns:dt="urn:schemas-microsoft-com:datatypes"><Description dt:dt="string">E-Prime Primary Realtime Clock</Description><StartTime><Timestamp dt:dt="int">0</Timestamp><DateUtc dt:dt="string">2017-05-10T12:53:33Z</DateUtc></StartTime><FrequencyChanges><FrequencyChange><Frequency dt:dt="r8">3312919</Frequency><Timestamp dt:dt="r8">60295862769</Timestamp><Current dt:dt="…	60.003	1	right	166989107	2017-10-05	14:53:33	12:53:33	male	366	{LEFTARROW}	53							0	896984	896949	{LEFTARROW}	35	895836	895416	920	left4,8	26	11	345	mask26	0	896932	0	896732	eqm10_NoEyeNmodel1_dir	90	HV	gazeCOD	GazeCoDxp	1	400	0	896432	-4	896332
GazeCoD_1Model_male	13	2	20	<?xml version="1.0"?>\n<Clock xmlns:dt="urn:schemas-microsoft-com:datatypes"><Description dt:dt="string">E-Prime Primary Realtime Clock</Description><StartTime><Timestamp dt:dt="int">0</Timestamp><DateUtc dt:dt="string">2017-05-10T12:53:33Z</DateUtc></StartTime><FrequencyChanges><FrequencyChange><Frequency dt:dt="r8">3312919</Frequency><Timestamp dt:dt="r8">60295862769</Timestamp><Current dt:dt="…	60.003	1	right	166989107	2017-10-05	14:53:33	12:53:33	male	367	{DOWNARROW}	79							0	898560	898399	{DOWNARROW}	161	897275	896999	776	DG0	23	11	346	mask23	0	898382	0	898182	eqm10_NoEyeNmodel1_dir	90	HV	gazeCOD	GazeCoDxp	1	400	0	897882	7	897782
GazeCoD_1Model_male	13	2	20	<?xml version="1.0"?>\n<Clock xmlns:dt="urn:schemas-microsoft-com:datatypes"><Description dt:dt="string">E-Prime Primary Realtime Clock</Description><StartTime><Timestamp dt:dt="int">0</Timestamp><DateUtc dt:dt="string">2017-05-10T12:53:33Z</DateUtc></StartTime><FrequencyChanges><FrequencyChange><Frequency dt:dt="r8">3312919</Frequency><Timestamp dt:dt="r8">60295862769</Timestamp><Current dt:dt="…	60.003	1	right	166989107	2017-10-05	14:53:33	12:53:33	male	368	{LEFTARROW}	55							0	900256	900149	{LEFTARROW}	107	899026	898582	944	left6,4	27	11	347	mask27	0	900132	0	899932	eqm10_NoEyeNmodel1_dir	90	HV	gazeCOD	GazeCoDxp	1	400	0	899632	6	899532
GazeCoD_1Model_male	13	2	20	<?xml version="1.0"?>\n<Clock xmlns:dt="urn:schemas-microsoft-com:datatypes"><Description dt:dt="string">E-Prime Primary Realtime Clock</Description><StartTime><Timestamp dt:dt="int">0</Timestamp><DateUtc dt:dt="string">2017-05-10T12:53:33Z</DateUtc></StartTime><FrequencyChanges><FrequencyChange><Frequency dt:dt="r8">3312919</Frequency><Timestamp dt:dt="r8">60295862769</Timestamp><Current dt:dt="…	60.003	1	right	166989107	2017-10-05	14:53:33	12:53:33	male	369	{RIGHTARROW}	44							0	901951	901849	{RIGHTARROW}	102	900737	900265	972	right3,2	30	11	348	mask30	0	901832	0	901632	eqm10_NoEyeNmodel1_dir	90	HV	gazeCOD	GazeCoDxp	1	400	0	901332	-5	901232
GazeCoD_1Model_male	13	2	20	<?xml version="1.0"?>\n<Clock xmlns:dt="urn:schemas-microsoft-com:datatypes"><Description dt:dt="string">E-Prime Primary Realtime Clock</Description><StartTime><Timestamp dt:dt="int">0</Timestamp><DateUtc dt:dt="string">2017-05-10T12:53:33Z</DateUtc></StartTime><FrequencyChanges><FrequencyChange><Frequency dt:dt="r8">3312919</Frequency><Timestamp dt:dt="r8">60295862769</Timestamp><Current dt:dt="…	60.003	1	right	166989107	2017-10-05	14:53:33	12:53:33	male	370	{LEFTARROW}	53							0	903575	903382	{DOWNARROW}	193	902264	901965	799	left4,8	4	11	349	mask4	0	903365	0	903165	eqm10_NoEyeNmodel1_dir	0	V	gazeCOD	GazeCoDxp	0	400	0	902865	1	902765
GazeCoD_1Model_male	13	2	20	<?xml version="1.0"?>\n<Clock xmlns:dt="urn:schemas-microsoft-com:datatypes"><Description dt:dt="string">E-Prime Primary Realtime Clock</Description><StartTime><Timestamp dt:dt="int">0</Timestamp><DateUtc dt:dt="string">2017-05-10T12:53:33Z</DateUtc></StartTime><FrequencyChanges><FrequencyChange><Frequency dt:dt="r8">3312919</Frequency><Timestamp dt:dt="r8">60295862769</Timestamp><Current dt:dt="…	60.003	1	right	166989107	2017-10-05	14:53:33	12:53:33	male	371	{LEFTARROW}	53							0	905783	905032	{DOWNARROW}	751	903907	903599	808	left4,8	15	11	350	mask15	0	905015	0	904815	eqm10_NoEyeNmodel1_dir	90	H	gazeCOD	GazeCoDxp	0	400	0	904515	8	904415
GazeCoD_1Model_male	13	2	20	<?xml version="1.0"?>\n<Clock xmlns:dt="urn:schemas-microsoft-com:datatypes"><Description dt:dt="string">E-Prime Primary Realtime Clock</Description><StartTime><Timestamp dt:dt="int">0</Timestamp><DateUtc dt:dt="string">2017-05-10T12:53:33Z</DateUtc></StartTime><FrequencyChanges><FrequencyChange><Frequency dt:dt="r8">3312919</Frequency><Timestamp dt:dt="r8">60295862769</Timestamp><Current dt:dt="…	60.003	1	right	166989107	2017-10-05	14:53:33	12:53:33	male	372	{RIGHTARROW}	46							0	907487	907332	{RIGHTARROW}	155	906211	905799	912	right1,6	18	11	351	mask18	0	907315	0	907115	eqm10_NoEyeNmodel1_dir	90	H	gazeCOD	GazeCoDxp	1	400	0	906815	4	906715
GazeCoD_1Model_male	13	2	20	<?xml version="1.0"?>\n<Clock xmlns:dt="urn:schemas-microsoft-com:datatypes"><Description dt:dt="string">E-Prime Primary Realtime Clock</Description><StartTime><Timestamp dt:dt="int">0</Timestamp><DateUtc dt:dt="string">2017-05-10T12:53:33Z</DateUtc></StartTime><FrequencyChanges><FrequencyChange><Frequency dt:dt="r8">3312919</Frequency><Timestamp dt:dt="r8">60295862769</Timestamp><Current dt:dt="…	60.003	1	right	166989107	2017-10-05	14:53:33	12:53:33	male	373	{LEFTARROW}	78							0	909087	908965	{LEFTARROW}	122	907848	907498	850	left8	17	11	352	mask17	0	908948	0	908748	eqm10_NoEyeNmodel1_dir	90	H	gazeCOD	GazeCoDxp	1	400	0	908448	0	908348
GazeCoD_1Model_male	13	2	20	<?xml version="1.0"?>\n<Clock xmlns:dt="urn:schemas-microsoft-com:datatypes"><Description dt:dt="string">E-Prime Primary Realtime Clock</Description><StartTime><Timestamp dt:dt="int">0</Timestamp><DateUtc dt:dt="string">2017-05-10T12:53:33Z</DateUtc></StartTime><FrequencyChanges><FrequencyChange><Frequency dt:dt="r8">3312919</Frequency><Timestamp dt:dt="r8">60295862769</Timestamp><Current dt:dt="…	60.003	1	right	166989107	2017-10-05	14:53:33	12:53:33	male	374	{LEFTARROW}	51							0	910703	910615	{DOWNARROW}	88	909490	909098	892	left3,2	25	11	353	mask25	0	910598	0	910398	eqm10_NoEyeNmodel1_dir	90	HV	gazeCOD	GazeCoDxp	0	400	0	910098	8	909998
GazeCoD_1Model_male	13	2	20	<?xml version="1.0"?>\n<Clock xmlns:dt="urn:schemas-microsoft-com:datatypes"><Description dt:dt="string">E-Prime Primary Realtime Clock</Description><StartTime><Timestamp dt:dt="int">0</Timestamp><DateUtc dt:dt="string">2017-05-10T12:53:33Z</DateUtc></StartTime><FrequencyChanges><FrequencyChange><Frequency dt:dt="r8">3312919</Frequency><Timestamp dt:dt="r8">60295862769</Timestamp><Current dt:dt="…	60.003	1	right	166989107	2017-10-05	14:53:33	12:53:33	male	375	{DOWNARROW}	79							0	912375	912298	{DOWNARROW}	77	911187	910715	972	DG0	1	11	354	mask1	0	912282	0	912082	eqm10_NoEyeNmodel1_dir	0	V	gazeCOD	GazeCoDxp	1	400	0	911782	-5	911682
GazeCoD_1Model_male	13	2	20	<?xml version="1.0"?>\n<Clock xmlns:dt="urn:schemas-microsoft-com:datatypes"><Description dt:dt="string">E-Prime Primary Realtime Clock</Description><StartTime><Timestamp dt:dt="int">0</Timestamp><DateUtc dt:dt="string">2017-05-10T12:53:33Z</DateUtc></StartTime><FrequencyChanges><FrequencyChange><Frequency dt:dt="r8">3312919</Frequency><Timestamp dt:dt="r8">60295862769</Timestamp><Current dt:dt="…	60.003	1	right	166989107	2017-10-05	14:53:33	12:53:33	male	376	{RIGHTARROW}	42							0	913983	913881	{RIGHTARROW}	102	912755	912398	857	right4,8	9	11	355	mask9	0	913865	0	913665	eqm10_NoEyeNmodel1_dir	0	V	gazeCOD	GazeCoDxp	1	400	0	913365	10	913265
GazeCoD_1Model_male	13	2	20	<?xml version="1.0"?>\n<Clock xmlns:dt="urn:schemas-microsoft-com:datatypes"><Description dt:dt="string">E-Prime Primary Realtime Clock</Description><StartTime><Timestamp dt:dt="int">0</Timestamp><DateUtc dt:dt="string">2017-05-10T12:53:33Z</DateUtc></StartTime><FrequencyChanges><FrequencyChange><Frequency dt:dt="r8">3312919</Frequency><Timestamp dt:dt="r8">60295862769</Timestamp><Current dt:dt="…	60.003	1	right	166989107	2017-10-05	14:53:33	12:53:33	male	377	{RIGHTARROW}	40							0	915663	915565	{RIGHTARROW}	98	914444	913998	946	right6,4	32	11	356	mask32	0	915548	0	915348	eqm10_NoEyeNmodel1_dir	90	HV	gazeCOD	GazeCoDxp	1	400	0	915048	4	914948
GazeCoD_1Model_male	13	2	20	<?xml version="1.0"?>\n<Clock xmlns:dt="urn:schemas-microsoft-com:datatypes"><Description dt:dt="string">E-Prime Primary Realtime Clock</Description><StartTime><Timestamp dt:dt="int">0</Timestamp><DateUtc dt:dt="string">2017-05-10T12:53:33Z</DateUtc></StartTime><FrequencyChanges><FrequencyChange><Frequency dt:dt="r8">3312919</Frequency><Timestamp dt:dt="r8">60295862769</Timestamp><Current dt:dt="…	60.003	1	right	166989107	2017-10-05	14:53:33	12:53:33	male	378	{LEFTARROW}	78							0	917271	917098	{LEFTARROW}	173	915978	915681	797	left8	6	11	357	mask6	0	917081	0	916881	eqm10_NoEyeNmodel1_dir	0	V	gazeCOD	GazeCoDxp	1	400	0	916581	3	916481
GazeCoD_1Model_male	13	2	20	<?xml version="1.0"?>\n<Clock xmlns:dt="urn:schemas-microsoft-com:datatypes"><Description dt:dt="string">E-Prime Primary Realtime Clock</Description><StartTime><Timestamp dt:dt="int">0</Timestamp><DateUtc dt:dt="string">2017-05-10T12:53:33Z</DateUtc></StartTime><FrequencyChanges><FrequencyChange><Frequency dt:dt="r8">3312919</Frequency><Timestamp dt:dt="r8">60295862769</Timestamp><Current dt:dt="…	60.003	1	right	166989107	2017-10-05	14:53:33	12:53:33	male	379	{LEFTARROW}	55							0	918871	918648	{LEFTARROW}	223	917531	917281	750	left6,4	16	11	358	mask16	0	918631	0	918431	eqm10_NoEyeNmodel1_dir	90	H	gazeCOD	GazeCoDxp	1	400	0	918131	0	918031
GazeCoD_1Model_male	13	2	20	<?xml version="1.0"?>\n<Clock xmlns:dt="urn:schemas-microsoft-com:datatypes"><Description dt:dt="string">E-Prime Primary Realtime Clock</Description><StartTime><Timestamp dt:dt="int">0</Timestamp><DateUtc dt:dt="string">2017-05-10T12:53:33Z</DateUtc></StartTime><FrequencyChanges><FrequencyChange><Frequency dt:dt="r8">3312919</Frequency><Timestamp dt:dt="r8">60295862769</Timestamp><Current dt:dt="…	60.003	1	right	166989107	2017-10-05	14:53:33	12:53:33	male	380	{DOWNARROW}	79							0	920351	920315	{DOWNARROW}	36	919202	918881	821	DG0	12	11	359	mask12	0	920298	0	920098	eqm10_NoEyeNmodel1_dir	90	H	gazeCOD	GazeCoDxp	1	400	0	919798	-4	919698
GazeCoD_1Model_male	13	2	20	<?xml version="1.0"?>\n<Clock xmlns:dt="urn:schemas-microsoft-com:datatypes"><Description dt:dt="string">E-Prime Primary Realtime Clock</Description><StartTime><Timestamp dt:dt="int">0</Timestamp><DateUtc dt:dt="string">2017-05-10T12:53:33Z</DateUtc></StartTime><FrequencyChanges><FrequencyChange><Frequency dt:dt="r8">3312919</Frequency><Timestamp dt:dt="r8">60295862769</Timestamp><Current dt:dt="…	60.003	1	right	166989107	2017-10-05	14:53:33	12:53:33	male	381	{LEFTARROW}	55							0	921839	921781	{LEFTARROW}	58	920668	920365	803	left6,4	5	11	360	mask5	0	921764	0	921564	eqm10_NoEyeNmodel1_dir	0	V	gazeCOD	GazeCoDxp	1	400	0	921264	-4	921164
GazeCoD_1Model_male	13	2	20	<?xml version="1.0"?>\n<Clock xmlns:dt="urn:schemas-microsoft-com:datatypes"><Description dt:dt="string">E-Prime Primary Realtime Clock</Description><StartTime><Timestamp dt:dt="int">0</Timestamp><DateUtc dt:dt="string">2017-05-10T12:53:33Z</DateUtc></StartTime><FrequencyChanges><FrequencyChange><Frequency dt:dt="r8">3312919</Frequency><Timestamp dt:dt="r8">60295862769</Timestamp><Current dt:dt="…	60.003	1	right	166989107	2017-10-05	14:53:33	12:53:33	male	382	{RIGHTARROW}	46							0	923510	923348	{DOWNARROW}	162	922221	921848	873	right1,6	29	11	361	mask29	0	923331	0	923131	eqm10_NoEyeNmodel1_dir	90	HV	gazeCOD	GazeCoDxp	0	400	0	922831	10	922731
GazeCoD_1Model_male	13	2	20	<?xml version="1.0"?>\n<Clock xmlns:dt="urn:schemas-microsoft-com:datatypes"><Description dt:dt="string">E-Prime Primary Realtime Clock</Description><StartTime><Timestamp dt:dt="int">0</Timestamp><DateUtc dt:dt="string">2017-05-10T12:53:33Z</DateUtc></StartTime><FrequencyChanges><FrequencyChange><Frequency dt:dt="r8">3312919</Frequency><Timestamp dt:dt="r8">60295862769</Timestamp><Current dt:dt="…	60.003	1	right	166989107	2017-10-05	14:53:33	12:53:33	male	383	{LEFTARROW}	51							0	924974	924931	{DOWNARROW}	43	923816	923531	785	left3,2	14	11	362	mask14	0	924914	0	924714	eqm10_NoEyeNmodel1_dir	90	H	gazeCOD	GazeCoDxp	0	400	0	924414	-2	924314
GazeCoD_1Model_male	13	2	20	<?xml version="1.0"?>\n<Clock xmlns:dt="urn:schemas-microsoft-com:datatypes"><Description dt:dt="string">E-Prime Primary Realtime Clock</Description><StartTime><Timestamp dt:dt="int">0</Timestamp><DateUtc dt:dt="string">2017-05-10T12:53:33Z</DateUtc></StartTime><FrequencyChanges><FrequencyChange><Frequency dt:dt="r8">3312919</Frequency><Timestamp dt:dt="r8">60295862769</Timestamp><Current dt:dt="…	60.003	1	right	166989107	2017-10-05	14:53:33	12:53:33	male	384	{RIGHTARROW}	46							0	926662	926548	{DOWNARROW}	114	925432	924998	934	right1,6	7	11	363	mask7	0	926531	0	926331	eqm10_NoEyeNmodel1_dir	0	V	gazeCOD	GazeCoDxp	0	400	0	926031	-1	925931
GazeCoD_1Model_male	13	2	20	<?xml version="1.0"?>\n<Clock xmlns:dt="urn:schemas-microsoft-com:datatypes"><Description dt:dt="string">E-Prime Primary Realtime Clock</Description><StartTime><Timestamp dt:dt="int">0</Timestamp><DateUtc dt:dt="string">2017-05-10T12:53:33Z</DateUtc></StartTime><FrequencyChanges><FrequencyChange><Frequency dt:dt="r8">3312919</Frequency><Timestamp dt:dt="r8">60295862769</Timestamp><Current dt:dt="…	60.003	1	right	166989107	2017-10-05	14:53:33	12:53:33	male	385	{LEFTARROW}	78							0	928302	928164	{DOWNARROW}	138	927044	926681	863	left8	17	12	364	mask17	0	928147	-1	927947	eqm10_NoEyeNmodel1_dir	90	H	gazeCOD	GazeCoDxp	0	400	0	927648	4	927548
GazeCoD_1Model_male	13	2	20	<?xml version="1.0"?>\n<Clock xmlns:dt="urn:schemas-microsoft-com:datatypes"><Description dt:dt="string">E-Prime Primary Realtime Clock</Description><StartTime><Timestamp dt:dt="int">0</Timestamp><DateUtc dt:dt="string">2017-05-10T12:53:33Z</DateUtc></StartTime><FrequencyChanges><FrequencyChange><Frequency dt:dt="r8">3312919</Frequency><Timestamp dt:dt="r8">60295862769</Timestamp><Current dt:dt="…	60.003	1	right	166989107	2017-10-05	14:53:33	12:53:33	male	386	{LEFTARROW}	55							0	930414	929897	{LEFTARROW}	517	928786	928314	972	left6,4	27	12	365	mask27	0	929881	0	929681	eqm10_NoEyeNmodel1_dir	90	HV	gazeCOD	GazeCoDxp	1	400	0	929381	-5	929281
GazeCoD_1Model_male	13	2	20	<?xml version="1.0"?>\n<Clock xmlns:dt="urn:schemas-microsoft-com:datatypes"><Description dt:dt="string">E-Prime Primary Realtime Clock</Description><StartTime><Timestamp dt:dt="int">0</Timestamp><DateUtc dt:dt="string">2017-05-10T12:53:33Z</DateUtc></StartTime><FrequencyChanges><FrequencyChange><Frequency dt:dt="r8">3312919</Frequency><Timestamp dt:dt="r8">60295862769</Timestamp><Current dt:dt="…	60.003	1	right	166989107	2017-10-05	14:53:33	12:53:33	male	387	{LEFTARROW}	53							0	932262	931864	{LEFTARROW}	398	930747	930431	816	left4,8	15	12	366	mask15	0	931847	0	931647	eqm10_NoEyeNmodel1_dir	90	H	gazeCOD	GazeCoDxp	1	400	0	931347	0	931247
GazeCoD_1Model_male	13	2	20	<?xml version="1.0"?>\n<Clock xmlns:dt="urn:schemas-microsoft-com:datatypes"><Description dt:dt="string">E-Prime Primary Realtime Clock</Description><StartTime><Timestamp dt:dt="int">0</Timestamp><DateUtc dt:dt="string">2017-05-10T12:53:33Z</DateUtc></StartTime><FrequencyChanges><FrequencyChange><Frequency dt:dt="r8">3312919</Frequency><Timestamp dt:dt="r8">60295862769</Timestamp><Current dt:dt="…	60.003	1	right	166989107	2017-10-05	14:53:33	12:53:33	male	388	{LEFTARROW}	53							0	933886	933781	{LEFTARROW}	105	932665	932281	884	left4,8	26	12	367	mask26	0	933764	0	933564	eqm10_NoEyeNmodel1_dir	90	HV	gazeCOD	GazeCoDxp	1	400	0	933264	-1	933164
GazeCoD_1Model_male	13	2	20	<?xml version="1.0"?>\n<Clock xmlns:dt="urn:schemas-microsoft-com:datatypes"><Description dt:dt="string">E-Prime Primary Realtime Clock</Description><StartTime><Timestamp dt:dt="int">0</Timestamp><DateUtc dt:dt="string">2017-05-10T12:53:33Z</DateUtc></StartTime><FrequencyChanges><FrequencyChange><Frequency dt:dt="r8">3312919</Frequency><Timestamp dt:dt="r8">60295862769</Timestamp><Current dt:dt="…	60.003	1	right	166989107	2017-10-05	14:53:33	12:53:33	male	389	{LEFTARROW}	51							0	935366	935330	{LEFTARROW}	36	934218	933897	821	left3,2	3	12	368	mask3	0	935314	0	935114	eqm10_NoEyeNmodel1_dir	0	V	gazeCOD	GazeCoDxp	1	400	0	934814	-4	934714
GazeCoD_1Model_male	13	2	20	<?xml version="1.0"?>\n<Clock xmlns:dt="urn:schemas-microsoft-com:datatypes"><Description dt:dt="string">E-Prime Primary Realtime Clock</Description><StartTime><Timestamp dt:dt="int">0</Timestamp><DateUtc dt:dt="string">2017-05-10T12:53:33Z</DateUtc></StartTime><FrequencyChanges><FrequencyChange><Frequency dt:dt="r8">3312919</Frequency><Timestamp dt:dt="r8">60295862769</Timestamp><Current dt:dt="…	60.003	1	right	166989107	2017-10-05	14:53:33	12:53:33	male	390	{DOWNARROW}	79							0	936950	936897	{DOWNARROW}	53	935782	935380	902	DG0	12	12	369	mask12	0	936880	0	936680	eqm10_NoEyeNmodel1_dir	90	H	gazeCOD	GazeCoDxp	1	400	0	936380	-2	936280
GazeCoD_1Model_male	13	2	20	<?xml version="1.0"?>\n<Clock xmlns:dt="urn:schemas-microsoft-com:datatypes"><Description dt:dt="string">E-Prime Primary Realtime Clock</Description><StartTime><Timestamp dt:dt="int">0</Timestamp><DateUtc dt:dt="string">2017-05-10T12:53:33Z</DateUtc></StartTime><FrequencyChanges><FrequencyChange><Frequency dt:dt="r8">3312919</Frequency><Timestamp dt:dt="r8">60295862769</Timestamp><Current dt:dt="…	60.003	1	right	166989107	2017-10-05	14:53:33	12:53:33	male	391	{LEFTARROW}	55							0	938430	938364	{DOWNARROW}	66	937243	936964	779	left6,4	16	12	370	mask16	0	938347	0	938147	eqm10_NoEyeNmodel1_dir	90	H	gazeCOD	GazeCoDxp	0	400	0	937847	4	937747
GazeCoD_1Model_male	13	2	20	<?xml version="1.0"?>\n<Clock xmlns:dt="urn:schemas-microsoft-com:datatypes"><Description dt:dt="string">E-Prime Primary Realtime Clock</Description><StartTime><Timestamp dt:dt="int">0</Timestamp><DateUtc dt:dt="string">2017-05-10T12:53:33Z</DateUtc></StartTime><FrequencyChanges><FrequencyChange><Frequency dt:dt="r8">3312919</Frequency><Timestamp dt:dt="r8">60295862769</Timestamp><Current dt:dt="…	60.003	1	right	166989107	2017-10-05	14:53:33	12:53:33	male	392	{LEFTARROW}	55							0	940038	940014	{LEFTARROW}	24	938897	938447	950	left6,4	5	12	371	mask5	0	939997	0	939797	eqm10_NoEyeNmodel1_dir	0	V	gazeCOD	GazeCoDxp	1	400	0	939497	0	939397
GazeCoD_1Model_male	13	2	20	<?xml version="1.0"?>\n<Clock xmlns:dt="urn:schemas-microsoft-com:datatypes"><Description dt:dt="string">E-Prime Primary Realtime Clock</Description><StartTime><Timestamp dt:dt="int">0</Timestamp><DateUtc dt:dt="string">2017-05-10T12:53:33Z</DateUtc></StartTime><FrequencyChanges><FrequencyChange><Frequency dt:dt="r8">3312919</Frequency><Timestamp dt:dt="r8">60295862769</Timestamp><Current dt:dt="…	60.003	1	right	166989107	2017-10-05	14:53:33	12:53:33	male	393	{LEFTARROW}	78							0	941686	941564	{LEFTARROW}	122	940446	940047	899	left8	28	12	372	mask28	0	941547	0	941347	eqm10_NoEyeNmodel1_dir	90	HV	gazeCOD	GazeCoDxp	1	400	0	941047	1	940947
GazeCoD_1Model_male	13	2	20	<?xml version="1.0"?>\n<Clock xmlns:dt="urn:schemas-microsoft-com:datatypes"><Description dt:dt="string">E-Prime Primary Realtime Clock</Description><StartTime><Timestamp dt:dt="int">0</Timestamp><DateUtc dt:dt="string">2017-05-10T12:53:33Z</DateUtc></StartTime><FrequencyChanges><FrequencyChange><Frequency dt:dt="r8">3312919</Frequency><Timestamp dt:dt="r8">60295862769</Timestamp><Current dt:dt="…	60.003	1	right	166989107	2017-10-05	14:53:33	12:53:33	male	394	{RIGHTARROW}	77							0	943238	943213	{RIGHTARROW}	25	942088	941697	891	right8	33	12	373	mask33	0	943197	0	942997	eqm10_NoEyeNmodel1_dir	90	HV	gazeCOD	GazeCoDxp	1	400	0	942697	9	942597
GazeCoD_1Model_male	13	2	20	<?xml version="1.0"?>\n<Clock xmlns:dt="urn:schemas-microsoft-com:datatypes"><Description dt:dt="string">E-Prime Primary Realtime Clock</Description><StartTime><Timestamp dt:dt="int">0</Timestamp><DateUtc dt:dt="string">2017-05-10T12:53:33Z</DateUtc></StartTime><FrequencyChanges><FrequencyChange><Frequency dt:dt="r8">3312919</Frequency><Timestamp dt:dt="r8">60295862769</Timestamp><Current dt:dt="…	60.003	1	right	166989107	2017-10-05	14:53:33	12:53:33	male	395	{RIGHTARROW}	46							0	944933	944847	{RIGHTARROW}	86	943731	943247	984	right1,6	7	12	374	mask7	0	944830	0	944630	eqm10_NoEyeNmodel1_dir	0	V	gazeCOD	GazeCoDxp	1	400	0	944330	-1	944230
GazeCoD_1Model_male	13	2	20	<?xml version="1.0"?>\n<Clock xmlns:dt="urn:schemas-microsoft-com:datatypes"><Description dt:dt="string">E-Prime Primary Realtime Clock</Description><StartTime><Timestamp dt:dt="int">0</Timestamp><DateUtc dt:dt="string">2017-05-10T12:53:33Z</DateUtc></StartTime><FrequencyChanges><FrequencyChange><Frequency dt:dt="r8">3312919</Frequency><Timestamp dt:dt="r8">60295862769</Timestamp><Current dt:dt="…	60.003	1	right	166989107	2017-10-05	14:53:33	12:53:33	male	396	{DOWNARROW}	79							0	946541	946480	{DOWNARROW}	61	945360	944947	913	DG0	1	12	375	mask1	0	946463	0	946263	eqm10_NoEyeNmodel1_dir	0	V	gazeCOD	GazeCoDxp	1	400	0	945963	3	945863
GazeCoD_1Model_male	13	2	20	<?xml version="1.0"?>\n<Clock xmlns:dt="urn:schemas-microsoft-com:datatypes"><Description dt:dt="string">E-Prime Primary Realtime Clock</Description><StartTime><Timestamp dt:dt="int">0</Timestamp><DateUtc dt:dt="string">2017-05-10T12:53:33Z</DateUtc></StartTime><FrequencyChanges><FrequencyChange><Frequency dt:dt="r8">3312919</Frequency><Timestamp dt:dt="r8">60295862769</Timestamp><Current dt:dt="…	60.003	1	right	166989107	2017-10-05	14:53:33	12:53:33	male	397	{LEFTARROW}	51							0	948189	948163	{DOWNARROW}	26	947045	946563	982	left3,2	25	12	376	mask25	0	948147	0	947947	eqm10_NoEyeNmodel1_dir	90	HV	gazeCOD	GazeCoDxp	0	400	0	947647	2	947547
GazeCoD_1Model_male	13	2	20	<?xml version="1.0"?>\n<Clock xmlns:dt="urn:schemas-microsoft-com:datatypes"><Description dt:dt="string">E-Prime Primary Realtime Clock</Description><StartTime><Timestamp dt:dt="int">0</Timestamp><DateUtc dt:dt="string">2017-05-10T12:53:33Z</DateUtc></StartTime><FrequencyChanges><FrequencyChange><Frequency dt:dt="r8">3312919</Frequency><Timestamp dt:dt="r8">60295862769</Timestamp><Current dt:dt="…	60.003	1	right	166989107	2017-10-05	14:53:33	12:53:33	male	398	{RIGHTARROW}	40							0	949773	949613	{RIGHTARROW}	160	948498	948213	785	right6,4	21	12	377	mask21	0	949596	-1	949396	eqm10_NoEyeNmodel1_dir	90	H	gazeCOD	GazeCoDxp	1	400	0	949097	-1	948997
GazeCoD_1Model_male	13	2	20	<?xml version="1.0"?>\n<Clock xmlns:dt="urn:schemas-microsoft-com:datatypes"><Description dt:dt="string">E-Prime Primary Realtime Clock</Description><StartTime><Timestamp dt:dt="int">0</Timestamp><DateUtc dt:dt="string">2017-05-10T12:53:33Z</DateUtc></StartTime><FrequencyChanges><FrequencyChange><Frequency dt:dt="r8">3312919</Frequency><Timestamp dt:dt="r8">60295862769</Timestamp><Current dt:dt="…	60.003	1	right	166989107	2017-10-05	14:53:33	12:53:33	male	399	{RIGHTARROW}	40							0	951445	951346	{RIGHTARROW}	99	950225	949796	929	right6,4	10	12	378	mask10	0	951330	0	951130	eqm10_NoEyeNmodel1_dir	0	V	gazeCOD	GazeCoDxp	1	400	0	950830	5	950730
GazeCoD_1Model_male	13	2	20	<?xml version="1.0"?>\n<Clock xmlns:dt="urn:schemas-microsoft-com:datatypes"><Description dt:dt="string">E-Prime Primary Realtime Clock</Description><StartTime><Timestamp dt:dt="int">0</Timestamp><DateUtc dt:dt="string">2017-05-10T12:53:33Z</DateUtc></StartTime><FrequencyChanges><FrequencyChange><Frequency dt:dt="r8">3312919</Frequency><Timestamp dt:dt="r8">60295862769</Timestamp><Current dt:dt="…	60.003	1	right	166989107	2017-10-05	14:53:33	12:53:33	male	400	{RIGHTARROW}	46							0	953045	953013	{RIGHTARROW}	32	951889	951463	926	right1,6	18	12	379	mask18	0	952996	0	952796	eqm10_NoEyeNmodel1_dir	90	H	gazeCOD	GazeCoDxp	1	400	0	952496	7	952396
GazeCoD_1Model_male	13	2	20	<?xml version="1.0"?>\n<Clock xmlns:dt="urn:schemas-microsoft-com:datatypes"><Description dt:dt="string">E-Prime Primary Realtime Clock</Description><StartTime><Timestamp dt:dt="int">0</Timestamp><DateUtc dt:dt="string">2017-05-10T12:53:33Z</DateUtc></StartTime><FrequencyChanges><FrequencyChange><Frequency dt:dt="r8">3312919</Frequency><Timestamp dt:dt="r8">60295862769</Timestamp><Current dt:dt="…	60.003	1	right	166989107	2017-10-05	14:53:33	12:53:33	male	401	{LEFTARROW}	51							0	954741	954663	{RIGHTARROW}	78	953536	953063	973	left3,2	14	12	380	mask14	0	954646	0	954446	eqm10_NoEyeNmodel1_dir	90	H	gazeCOD	GazeCoDxp	0	400	0	954146	10	954046
GazeCoD_1Model_male	13	2	20	<?xml version="1.0"?>\n<Clock xmlns:dt="urn:schemas-microsoft-com:datatypes"><Description dt:dt="string">E-Prime Primary Realtime Clock</Description><StartTime><Timestamp dt:dt="int">0</Timestamp><DateUtc dt:dt="string">2017-05-10T12:53:33Z</DateUtc></StartTime><FrequencyChanges><FrequencyChange><Frequency dt:dt="r8">3312919</Frequency><Timestamp dt:dt="r8">60295862769</Timestamp><Current dt:dt="…	60.003	1	right	166989107	2017-10-05	14:53:33	12:53:33	male	402	{RIGHTARROW}	46							0	956397	956346	{RIGHTARROW}	51	955224	954763	961	right1,6	29	12	381	mask29	0	956330	0	956130	eqm10_NoEyeNmodel1_dir	90	HV	gazeCOD	GazeCoDxp	1	400	0	955830	6	955730
GazeCoD_1Model_male	13	2	20	<?xml version="1.0"?>\n<Clock xmlns:dt="urn:schemas-microsoft-com:datatypes"><Description dt:dt="string">E-Prime Primary Realtime Clock</Description><StartTime><Timestamp dt:dt="int">0</Timestamp><DateUtc dt:dt="string">2017-05-10T12:53:33Z</DateUtc></StartTime><FrequencyChanges><FrequencyChange><Frequency dt:dt="r8">3312919</Frequency><Timestamp dt:dt="r8">60295862769</Timestamp><Current dt:dt="…	60.003	1	right	166989107	2017-10-05	14:53:33	12:53:33	male	403	{LEFTARROW}	49							0	957957	957829	{DOWNARROW}	128	956718	956413	805	left1,6	13	12	382	mask13	0	957813	0	957613	eqm10_NoEyeNmodel1_dir	90	H	gazeCOD	GazeCoDxp	0	400	0	957313	-5	957213
GazeCoD_1Model_male	13	2	20	<?xml version="1.0"?>\n<Clock xmlns:dt="urn:schemas-microsoft-com:datatypes"><Description dt:dt="string">E-Prime Primary Realtime Clock</Description><StartTime><Timestamp dt:dt="int">0</Timestamp><DateUtc dt:dt="string">2017-05-10T12:53:33Z</DateUtc></StartTime><FrequencyChanges><FrequencyChange><Frequency dt:dt="r8">3312919</Frequency><Timestamp dt:dt="r8">60295862769</Timestamp><Current dt:dt="…	60.003	1	right	166989107	2017-10-05	14:53:33	12:53:33	male	404	{RIGHTARROW}	44							0	959501	959429	{DOWNARROW}	72	958313	957979	834	right3,2	19	12	383	mask19	0	959413	0	959213	eqm10_NoEyeNmodel1_dir	90	H	gazeCOD	GazeCoDxp	0	400	0	958913	0	958813
GazeCoD_1Model_male	13	2	20	<?xml version="1.0"?>\n<Clock xmlns:dt="urn:schemas-microsoft-com:datatypes"><Description dt:dt="string">E-Prime Primary Realtime Clock</Description><StartTime><Timestamp dt:dt="int">0</Timestamp><DateUtc dt:dt="string">2017-05-10T12:53:33Z</DateUtc></StartTime><FrequencyChanges><FrequencyChange><Frequency dt:dt="r8">3312919</Frequency><Timestamp dt:dt="r8">60295862769</Timestamp><Current dt:dt="…	60.003	1	right	166989107	2017-10-05	14:53:33	12:53:33	male	405	{RIGHTARROW}	42							0	961269	961113	{RIGHTARROW}	156	959988	959513	975	right4,8	9	12	384	mask9	0	961096	0	960896	eqm10_NoEyeNmodel1_dir	0	V	gazeCOD	GazeCoDxp	1	400	0	960596	8	960496
GazeCoD_1Model_male	13	2	20	<?xml version="1.0"?>\n<Clock xmlns:dt="urn:schemas-microsoft-com:datatypes"><Description dt:dt="string">E-Prime Primary Realtime Clock</Description><StartTime><Timestamp dt:dt="int">0</Timestamp><DateUtc dt:dt="string">2017-05-10T12:53:33Z</DateUtc></StartTime><FrequencyChanges><FrequencyChange><Frequency dt:dt="r8">3312919</Frequency><Timestamp dt:dt="r8">60295862769</Timestamp><Current dt:dt="…	60.003	1	right	166989107	2017-10-05	14:53:33	12:53:33	male	406	{LEFTARROW}	78							0	962957	962779	{LEFTARROW}	178	961657	961279	878	left8	6	12	385	mask6	0	962763	0	962563	eqm10_NoEyeNmodel1_dir	0	V	gazeCOD	GazeCoDxp	1	400	0	962263	6	962163
GazeCoD_1Model_male	13	2	20	<?xml version="1.0"?>\n<Clock xmlns:dt="urn:schemas-microsoft-com:datatypes"><Description dt:dt="string">E-Prime Primary Realtime Clock</Description><StartTime><Timestamp dt:dt="int">0</Timestamp><DateUtc dt:dt="string">2017-05-10T12:53:33Z</DateUtc></StartTime><FrequencyChanges><FrequencyChange><Frequency dt:dt="r8">3312919</Frequency><Timestamp dt:dt="r8">60295862769</Timestamp><Current dt:dt="…	60.003	1	right	166989107	2017-10-05	14:53:33	12:53:33	male	407	{DOWNARROW}	79							0	967284	967229	{DOWNARROW}	55	966108	965696	912	DG0	23	12	386	mask23	0	967212	0	967012	eqm10_NoEyeNmodel1_dir	90	HV	gazeCOD	GazeCoDxp	1	400	0	966712	4	966612
GazeCoD_1Model_male	13	2	20	<?xml version="1.0"?>\n<Clock xmlns:dt="urn:schemas-microsoft-com:datatypes"><Description dt:dt="string">E-Prime Primary Realtime Clock</Description><StartTime><Timestamp dt:dt="int">0</Timestamp><DateUtc dt:dt="string">2017-05-10T12:53:33Z</DateUtc></StartTime><FrequencyChanges><FrequencyChange><Frequency dt:dt="r8">3312919</Frequency><Timestamp dt:dt="r8">60295862769</Timestamp><Current dt:dt="…	60.003	1	right	166989107	2017-10-05	14:53:33	12:53:33	male	408	{LEFTARROW}	49							0	968796	968712	{DOWNARROW}	84	967596	967296	800	left1,6	24	12	387	mask24	0	968696	0	968496	eqm10_NoEyeNmodel1_dir	90	HV	gazeCOD	GazeCoDxp	0	400	0	968196	0	968096
GazeCoD_1Model_male	13	2	20	<?xml version="1.0"?>\n<Clock xmlns:dt="urn:schemas-microsoft-com:datatypes"><Description dt:dt="string">E-Prime Primary Realtime Clock</Description><StartTime><Timestamp dt:dt="int">0</Timestamp><DateUtc dt:dt="string">2017-05-10T12:53:33Z</DateUtc></StartTime><FrequencyChanges><FrequencyChange><Frequency dt:dt="r8">3312919</Frequency><Timestamp dt:dt="r8">60295862769</Timestamp><Current dt:dt="…	60.003	1	right	166989107	2017-10-05	14:53:33	12:53:33	male	409	{RIGHTARROW}	40							0	970772	970296	{RIGHTARROW}	476	969180	968812	868	right6,4	32	12	388	mask32	0	970279	0	970079	eqm10_NoEyeNmodel1_dir	90	HV	gazeCOD	GazeCoDxp	1	400	0	969779	-1	969679
GazeCoD_1Model_male	13	2	20	<?xml version="1.0"?>\n<Clock xmlns:dt="urn:schemas-microsoft-com:datatypes"><Description dt:dt="string">E-Prime Primary Realtime Clock</Description><StartTime><Timestamp dt:dt="int">0</Timestamp><DateUtc dt:dt="string">2017-05-10T12:53:33Z</DateUtc></StartTime><FrequencyChanges><FrequencyChange><Frequency dt:dt="r8">3312919</Frequency><Timestamp dt:dt="r8">60295862769</Timestamp><Current dt:dt="…	60.003	1	right	166989107	2017-10-05	14:53:33	12:53:33	male	410	{LEFTARROW}	53							0	972372	972295	{LEFTARROW}	77	971182	970795	887	left4,8	4	12	389	mask4	0	972279	0	972079	eqm10_NoEyeNmodel1_dir	0	V	gazeCOD	GazeCoDxp	1	400	0	971779	-3	971679
GazeCoD_1Model_male	13	2	20	<?xml version="1.0"?>\n<Clock xmlns:dt="urn:schemas-microsoft-com:datatypes"><Description dt:dt="string">E-Prime Primary Realtime Clock</Description><StartTime><Timestamp dt:dt="int">0</Timestamp><DateUtc dt:dt="string">2017-05-10T12:53:33Z</DateUtc></StartTime><FrequencyChanges><FrequencyChange><Frequency dt:dt="r8">3312919</Frequency><Timestamp dt:dt="r8">60295862769</Timestamp><Current dt:dt="…	60.003	1	right	166989107	2017-10-05	14:53:33	12:53:33	male	411	{LEFTARROW}	49							0	973868	973762	{LEFTARROW}	106	972645	972395	750	left1,6	2	12	390	mask2	0	973745	0	973545	eqm10_NoEyeNmodel1_dir	0	V	gazeCOD	GazeCoDxp	1	400	0	973245	0	973145
GazeCoD_1Model_male	13	2	20	<?xml version="1.0"?>\n<Clock xmlns:dt="urn:schemas-microsoft-com:datatypes"><Description dt:dt="string">E-Prime Primary Realtime Clock</Description><StartTime><Timestamp dt:dt="int">0</Timestamp><DateUtc dt:dt="string">2017-05-10T12:53:33Z</DateUtc></StartTime><FrequencyChanges><FrequencyChange><Frequency dt:dt="r8">3312919</Frequency><Timestamp dt:dt="r8">60295862769</Timestamp><Current dt:dt="…	60.003	1	right	166989107	2017-10-05	14:53:33	12:53:33	male	412	{RIGHTARROW}	42							0	975476	975412	{RIGHTARROW}	64	974301	973879	922	right4,8	20	12	391	mask20	0	975395	-1	975195	eqm10_NoEyeNmodel1_dir	90	H	gazeCOD	GazeCoDxp	1	400	0	974896	-5	974796
GazeCoD_1Model_male	13	2	20	<?xml version="1.0"?>\n<Clock xmlns:dt="urn:schemas-microsoft-com:datatypes"><Description dt:dt="string">E-Prime Primary Realtime Clock</Description><StartTime><Timestamp dt:dt="int">0</Timestamp><DateUtc dt:dt="string">2017-05-10T12:53:33Z</DateUtc></StartTime><FrequencyChanges><FrequencyChange><Frequency dt:dt="r8">3312919</Frequency><Timestamp dt:dt="r8">60295862769</Timestamp><Current dt:dt="…	60.003	1	right	166989107	2017-10-05	14:53:33	12:53:33	male	413	{RIGHTARROW}	77							0	976956	976895	{RIGHTARROW}	61	975771	975495	776	right8	22	12	392	mask22	0	976879	0	976679	eqm10_NoEyeNmodel1_dir	90	H	gazeCOD	GazeCoDxp	1	400	0	976379	8	976279
GazeCoD_1Model_male	13	2	20	<?xml version="1.0"?>\n<Clock xmlns:dt="urn:schemas-microsoft-com:datatypes"><Description dt:dt="string">E-Prime Primary Realtime Clock</Description><StartTime><Timestamp dt:dt="int">0</Timestamp><DateUtc dt:dt="string">2017-05-10T12:53:33Z</DateUtc></StartTime><FrequencyChanges><FrequencyChange><Frequency dt:dt="r8">3312919</Frequency><Timestamp dt:dt="r8">60295862769</Timestamp><Current dt:dt="…	60.003	1	right	166989107	2017-10-05	14:53:33	12:53:33	male	414	{RIGHTARROW}	77							0	978924	978478	{RIGHTARROW}	446	977357	976979	878	right8	11	12	393	mask11	0	978462	0	978262	eqm10_NoEyeNmodel1_dir	0	V	gazeCOD	GazeCoDxp	1	400	0	977962	5	977862
GazeCoD_1Model_male	13	2	20	<?xml version="1.0"?>\n<Clock xmlns:dt="urn:schemas-microsoft-com:datatypes"><Description dt:dt="string">E-Prime Primary Realtime Clock</Description><StartTime><Timestamp dt:dt="int">0</Timestamp><DateUtc dt:dt="string">2017-05-10T12:53:33Z</DateUtc></StartTime><FrequencyChanges><FrequencyChange><Frequency dt:dt="r8">3312919</Frequency><Timestamp dt:dt="r8">60295862769</Timestamp><Current dt:dt="…	60.003	1	right	166989107	2017-10-05	14:53:33	12:53:33	male	415	{RIGHTARROW}	42							0	980476	980378	{RIGHTARROW}	98	979261	978945	816	right4,8	31	12	394	mask31	0	980362	0	980162	eqm10_NoEyeNmodel1_dir	90	HV	gazeCOD	GazeCoDxp	1	400	0	979862	1	979762
GazeCoD_1Model_male	13	2	20	<?xml version="1.0"?>\n<Clock xmlns:dt="urn:schemas-microsoft-com:datatypes"><Description dt:dt="string">E-Prime Primary Realtime Clock</Description><StartTime><Timestamp dt:dt="int">0</Timestamp><DateUtc dt:dt="string">2017-05-10T12:53:33Z</DateUtc></StartTime><FrequencyChanges><FrequencyChange><Frequency dt:dt="r8">3312919</Frequency><Timestamp dt:dt="r8">60295862769</Timestamp><Current dt:dt="…	60.003	1	right	166989107	2017-10-05	14:53:33	12:53:33	male	416	{RIGHTARROW}	44							0	981996	981962	{RIGHTARROW}	34	980842	980495	847	right3,2	30	12	395	mask30	0	981945	0	981745	eqm10_NoEyeNmodel1_dir	90	HV	gazeCOD	GazeCoDxp	1	400	0	981445	3	981345
GazeCoD_1Model_male	13	2	20	<?xml version="1.0"?>\n<Clock xmlns:dt="urn:schemas-microsoft-com:datatypes"><Description dt:dt="string">E-Prime Primary Realtime Clock</Description><StartTime><Timestamp dt:dt="int">0</Timestamp><DateUtc dt:dt="string">2017-05-10T12:53:33Z</DateUtc></StartTime><FrequencyChanges><FrequencyChange><Frequency dt:dt="r8">3312919</Frequency><Timestamp dt:dt="r8">60295862769</Timestamp><Current dt:dt="…	60.003	1	right	166989107	2017-10-05	14:53:33	12:53:33	male	417	{RIGHTARROW}	44							0	983556	983412	{RIGHTARROW}	144	982296	982012	784	right3,2	8	12	396	mask8	0	983395	0	983195	eqm10_NoEyeNmodel1_dir	0	V	gazeCOD	GazeCoDxp	1	400	0	982895	-1	982795
GazeCoD_1Model_male	13	2	20	<?xml version="1.0"?>\n<Clock xmlns:dt="urn:schemas-microsoft-com:datatypes"><Description dt:dt="string">E-Prime Primary Realtime Clock</Description><StartTime><Timestamp dt:dt="int">0</Timestamp><DateUtc dt:dt="string">2017-05-10T12:53:33Z</DateUtc></StartTime><FrequencyChanges><FrequencyChange><Frequency dt:dt="r8">3312919</Frequency><Timestamp dt:dt="r8">60295862769</Timestamp><Current dt:dt="…	60.003	1	right	166989107	2017-10-05	14:53:33	12:53:33	male	418	{RIGHTARROW}	42							0	985116	984995	{RIGHTARROW}	121	983880	983578	802	right4,8	31	13	397	mask31	0	984978	0	984778	eqm10_NoEyeNmodel1_dir	90	HV	gazeCOD	GazeCoDxp	1	400	0	984478	-2	984378
GazeCoD_1Model_male	13	2	20	<?xml version="1.0"?>\n<Clock xmlns:dt="urn:schemas-microsoft-com:datatypes"><Description dt:dt="string">E-Prime Primary Realtime Clock</Description><StartTime><Timestamp dt:dt="int">0</Timestamp><DateUtc dt:dt="string">2017-05-10T12:53:33Z</DateUtc></StartTime><FrequencyChanges><FrequencyChange><Frequency dt:dt="r8">3312919</Frequency><Timestamp dt:dt="r8">60295862769</Timestamp><Current dt:dt="…	60.003	1	right	166989107	2017-10-05	14:53:33	12:53:33	male	419	{RIGHTARROW}	44							0	986724	986661	{RIGHTARROW}	62	985546	985128	918	right3,2	8	13	398	mask8	0	986645	0	986445	eqm10_NoEyeNmodel1_dir	0	V	gazeCOD	GazeCoDxp	1	400	0	986145	-1	986045
GazeCoD_1Model_male	13	2	20	<?xml version="1.0"?>\n<Clock xmlns:dt="urn:schemas-microsoft-com:datatypes"><Description dt:dt="string">E-Prime Primary Realtime Clock</Description><StartTime><Timestamp dt:dt="int">0</Timestamp><DateUtc dt:dt="string">2017-05-10T12:53:33Z</DateUtc></StartTime><FrequencyChanges><FrequencyChange><Frequency dt:dt="r8">3312919</Frequency><Timestamp dt:dt="r8">60295862769</Timestamp><Current dt:dt="…	60.003	1	right	166989107	2017-10-05	14:53:33	12:53:33	male	420	{LEFTARROW}	49							0	988435	988261	{DOWNARROW}	174	987139	986745	894	left1,6	2	13	399	mask2	0	988245	0	988045	eqm10_NoEyeNmodel1_dir	0	V	gazeCOD	GazeCoDxp	0	400	0	987745	6	987645
GazeCoD_1Model_male	13	2	20	<?xml version="1.0"?>\n<Clock xmlns:dt="urn:schemas-microsoft-com:datatypes"><Description dt:dt="string">E-Prime Primary Realtime Clock</Description><StartTime><Timestamp dt:dt="int">0</Timestamp><DateUtc dt:dt="string">2017-05-10T12:53:33Z</DateUtc></StartTime><FrequencyChanges><FrequencyChange><Frequency dt:dt="r8">3312919</Frequency><Timestamp dt:dt="r8">60295862769</Timestamp><Current dt:dt="…	60.003	1	right	166989107	2017-10-05	14:53:33	12:53:33	male	421	{RIGHTARROW}	42							0	989979	989928	{RIGHTARROW}	51	988814	988445	869	right4,8	9	13	400	mask9	0	989911	0	989711	eqm10_NoEyeNmodel1_dir	0	V	gazeCOD	GazeCoDxp	1	400	0	989411	-3	989311
GazeCoD_1Model_male	13	2	20	<?xml version="1.0"?>\n<Clock xmlns:dt="urn:schemas-microsoft-com:datatypes"><Description dt:dt="string">E-Prime Primary Realtime Clock</Description><StartTime><Timestamp dt:dt="int">0</Timestamp><DateUtc dt:dt="string">2017-05-10T12:53:33Z</DateUtc></StartTime><FrequencyChanges><FrequencyChange><Frequency dt:dt="r8">3312919</Frequency><Timestamp dt:dt="r8">60295862769</Timestamp><Current dt:dt="…	60.003	1	right	166989107	2017-10-05	14:53:33	12:53:33	male	422	{LEFTARROW}	55							0	991443	991395	{DOWNARROW}	48	990275	989995	780	left6,4	16	13	401	mask16	0	991378	0	991178	eqm10_NoEyeNmodel1_dir	90	H	gazeCOD	GazeCoDxp	0	400	0	990878	3	990778
GazeCoD_1Model_male	13	2	20	<?xml version="1.0"?>\n<Clock xmlns:dt="urn:schemas-microsoft-com:datatypes"><Description dt:dt="string">E-Prime Primary Realtime Clock</Description><StartTime><Timestamp dt:dt="int">0</Timestamp><DateUtc dt:dt="string">2017-05-10T12:53:33Z</DateUtc></StartTime><FrequencyChanges><FrequencyChange><Frequency dt:dt="r8">3312919</Frequency><Timestamp dt:dt="r8">60295862769</Timestamp><Current dt:dt="…	60.003	1	right	166989107	2017-10-05	14:53:33	12:53:33	male	423	{RIGHTARROW}	44							0	992923	992828	{RIGHTARROW}	95	991716	991461	755	right3,2	30	13	402	mask30	0	992811	0	992611	eqm10_NoEyeNmodel1_dir	90	HV	gazeCOD	GazeCoDxp	1	400	0	992311	-5	992211
GazeCoD_1Model_male	13	2	20	<?xml version="1.0"?>\n<Clock xmlns:dt="urn:schemas-microsoft-com:datatypes"><Description dt:dt="string">E-Prime Primary Realtime Clock</Description><StartTime><Timestamp dt:dt="int">0</Timestamp><DateUtc dt:dt="string">2017-05-10T12:53:33Z</DateUtc></StartTime><FrequencyChanges><FrequencyChange><Frequency dt:dt="r8">3312919</Frequency><Timestamp dt:dt="r8">60295862769</Timestamp><Current dt:dt="…	60.003	1	right	166989107	2017-10-05	14:53:33	12:53:33	male	424	{LEFTARROW}	78							0	994483	994344	{LEFTARROW}	139	993220	992944	776	left8	28	13	403	mask28	0	994328	0	994128	eqm10_NoEyeNmodel1_dir	90	HV	gazeCOD	GazeCoDxp	1	400	0	993828	8	993728
GazeCoD_1Model_male	13	2	20	<?xml version="1.0"?>\n<Clock xmlns:dt="urn:schemas-microsoft-com:datatypes"><Description dt:dt="string">E-Prime Primary Realtime Clock</Description><StartTime><Timestamp dt:dt="int">0</Timestamp><DateUtc dt:dt="string">2017-05-10T12:53:33Z</DateUtc></StartTime><FrequencyChanges><FrequencyChange><Frequency dt:dt="r8">3312919</Frequency><Timestamp dt:dt="r8">60295862769</Timestamp><Current dt:dt="…	60.003	1	right	166989107	2017-10-05	14:53:33	12:53:33	male	425	{RIGHTARROW}	40							0	995899	995878	{RIGHTARROW}	21	994756	994494	762	right6,4	10	13	404	mask10	0	995861	0	995661	eqm10_NoEyeNmodel1_dir	0	V	gazeCOD	GazeCoDxp	1	400	0	995361	5	995261
GazeCoD_1Model_male	13	2	20	<?xml version="1.0"?>\n<Clock xmlns:dt="urn:schemas-microsoft-com:datatypes"><Description dt:dt="string">E-Prime Primary Realtime Clock</Description><StartTime><Timestamp dt:dt="int">0</Timestamp><DateUtc dt:dt="string">2017-05-10T12:53:33Z</DateUtc></StartTime><FrequencyChanges><FrequencyChange><Frequency dt:dt="r8">3312919</Frequency><Timestamp dt:dt="r8">60295862769</Timestamp><Current dt:dt="…	60.003	1	right	166989107	2017-10-05	14:53:33	12:53:33	male	426	{LEFTARROW}	53							0	997875	997511	{LEFTARROW}	364	996385	995911	974	left4,8	26	13	405	mask26	0	997494	0	997294	eqm10_NoEyeNmodel1_dir	90	HV	gazeCOD	GazeCoDxp	1	400	0	996994	9	996894
GazeCoD_1Model_male	13	2	20	<?xml version="1.0"?>\n<Clock xmlns:dt="urn:schemas-microsoft-com:datatypes"><Description dt:dt="string">E-Prime Primary Realtime Clock</Description><StartTime><Timestamp dt:dt="int">0</Timestamp><DateUtc dt:dt="string">2017-05-10T12:53:33Z</DateUtc></StartTime><FrequencyChanges><FrequencyChange><Frequency dt:dt="r8">3312919</Frequency><Timestamp dt:dt="r8">60295862769</Timestamp><Current dt:dt="…	60.003	1	right	166989107	2017-10-05	14:53:33	12:53:33	male	427	{RIGHTARROW}	44							0	999539	999444	{RIGHTARROW}	95	998319	997894	925	right3,2	19	13	406	mask19	0	999427	-1	999227	eqm10_NoEyeNmodel1_dir	90	H	gazeCOD	GazeCoDxp	1	400	0	998928	9	998828
GazeCoD_1Model_male	13	2	20	<?xml version="1.0"?>\n<Clock xmlns:dt="urn:schemas-microsoft-com:datatypes"><Description dt:dt="string">E-Prime Primary Realtime Clock</Description><StartTime><Timestamp dt:dt="int">0</Timestamp><DateUtc dt:dt="string">2017-05-10T12:53:33Z</DateUtc></StartTime><FrequencyChanges><FrequencyChange><Frequency dt:dt="r8">3312919</Frequency><Timestamp dt:dt="r8">60295862769</Timestamp><Current dt:dt="…	60.003	1	right	166989107	2017-10-05	14:53:33	12:53:33	male	428	{LEFTARROW}	78							0	1001227	1001111	{LEFTARROW}	116	999985	999561	924	left8	17	13	407	mask17	0	1001094	0	1000894	eqm10_NoEyeNmodel1_dir	90	H	gazeCOD	GazeCoDxp	1	400	0	1000594	9	1000494
GazeCoD_1Model_male	13	2	20	<?xml version="1.0"?>\n<Clock xmlns:dt="urn:schemas-microsoft-com:datatypes"><Description dt:dt="string">E-Prime Primary Realtime Clock</Description><StartTime><Timestamp dt:dt="int">0</Timestamp><DateUtc dt:dt="string">2017-05-10T12:53:33Z</DateUtc></StartTime><FrequencyChanges><FrequencyChange><Frequency dt:dt="r8">3312919</Frequency><Timestamp dt:dt="r8">60295862769</Timestamp><Current dt:dt="…	60.003	1	right	166989107	2017-10-05	14:53:33	12:53:33	male	429	{DOWNARROW}	79							0	1003091	1002744	{RIGHTARROW}	347	1001630	1001244	886	DG0	1	13	408	mask1	0	1002727	0	1002527	eqm10_NoEyeNmodel1_dir	0	V	gazeCOD	GazeCoDxp	0	400	0	1002227	-3	1002127
GazeCoD_1Model_male	13	2	20	<?xml version="1.0"?>\n<Clock xmlns:dt="urn:schemas-microsoft-com:datatypes"><Description dt:dt="string">E-Prime Primary Realtime Clock</Description><StartTime><Timestamp dt:dt="int">0</Timestamp><DateUtc dt:dt="string">2017-05-10T12:53:33Z</DateUtc></StartTime><FrequencyChanges><FrequencyChange><Frequency dt:dt="r8">3312919</Frequency><Timestamp dt:dt="r8">60295862769</Timestamp><Current dt:dt="…	60.003	1	right	166989107	2017-10-05	14:53:33	12:53:33	male	430	{LEFTARROW}	49							0	1004651	1004577	{DOWNARROW}	74	1003466	1003111	855	left1,6	24	13	409	mask24	0	1004561	0	1004361	eqm10_NoEyeNmodel1_dir	90	HV	gazeCOD	GazeCoDxp	0	400	0	1004061	-5	1003961
GazeCoD_1Model_male	13	2	20	<?xml version="1.0"?>\n<Clock xmlns:dt="urn:schemas-microsoft-com:datatypes"><Description dt:dt="string">E-Prime Primary Realtime Clock</Description><StartTime><Timestamp dt:dt="int">0</Timestamp><DateUtc dt:dt="string">2017-05-10T12:53:33Z</DateUtc></StartTime><FrequencyChanges><FrequencyChange><Frequency dt:dt="r8">3312919</Frequency><Timestamp dt:dt="r8">60295862769</Timestamp><Current dt:dt="…	60.003	1	right	166989107	2017-10-05	14:53:33	12:53:33	male	431	{LEFTARROW}	78							0	1006435	1006060	{LEFTARROW}	375	1004947	1004661	786	left8	6	13	410	mask6	0	1006044	0	1005844	eqm10_NoEyeNmodel1_dir	0	V	gazeCOD	GazeCoDxp	1	400	0	1005544	-3	1005444
GazeCoD_1Model_male	13	2	20	<?xml version="1.0"?>\n<Clock xmlns:dt="urn:schemas-microsoft-com:datatypes"><Description dt:dt="string">E-Prime Primary Realtime Clock</Description><StartTime><Timestamp dt:dt="int">0</Timestamp><DateUtc dt:dt="string">2017-05-10T12:53:33Z</DateUtc></StartTime><FrequencyChanges><FrequencyChange><Frequency dt:dt="r8">3312919</Frequency><Timestamp dt:dt="r8">60295862769</Timestamp><Current dt:dt="…	60.003	1	right	166989107	2017-10-05	14:53:33	12:53:33	male	432	{DOWNARROW}	79							0	1008051	1007944	{RIGHTARROW}	106	1006826	1006444	882	DG0	12	13	411	mask12	0	1007927	0	1007727	eqm10_NoEyeNmodel1_dir	90	H	gazeCOD	GazeCoDxp	0	400	0	1007427	1	1007327
GazeCoD_1Model_male	13	2	20	<?xml version="1.0"?>\n<Clock xmlns:dt="urn:schemas-microsoft-com:datatypes"><Description dt:dt="string">E-Prime Primary Realtime Clock</Description><StartTime><Timestamp dt:dt="int">0</Timestamp><DateUtc dt:dt="string">2017-05-10T12:53:33Z</DateUtc></StartTime><FrequencyChanges><FrequencyChange><Frequency dt:dt="r8">3312919</Frequency><Timestamp dt:dt="r8">60295862769</Timestamp><Current dt:dt="…	60.003	1	right	166989107	2017-10-05	14:53:33	12:53:33	male	433	{RIGHTARROW}	40							0	1009746	1009510	{RIGHTARROW}	236	1008385	1008060	825	right6,4	21	13	412	mask21	0	1009494	0	1009294	eqm10_NoEyeNmodel1_dir	90	H	gazeCOD	GazeCoDxp	1	400	0	1008994	9	1008894
GazeCoD_1Model_male	13	2	20	<?xml version="1.0"?>\n<Clock xmlns:dt="urn:schemas-microsoft-com:datatypes"><Description dt:dt="string">E-Prime Primary Realtime Clock</Description><StartTime><Timestamp dt:dt="int">0</Timestamp><DateUtc dt:dt="string">2017-05-10T12:53:33Z</DateUtc></StartTime><FrequencyChanges><FrequencyChange><Frequency dt:dt="r8">3312919</Frequency><Timestamp dt:dt="r8">60295862769</Timestamp><Current dt:dt="…	60.003	1	right	166989107	2017-10-05	14:53:33	12:53:33	male	434	{RIGHTARROW}	77							0	1011434	1011227	{RIGHTARROW}	207	1010104	1009760	844	right8	22	13	413	mask22	0	1011210	0	1011010	eqm10_NoEyeNmodel1_dir	90	H	gazeCOD	GazeCoDxp	1	400	0	1010710	6	1010610
GazeCoD_1Model_male	13	2	20	<?xml version="1.0"?>\n<Clock xmlns:dt="urn:schemas-microsoft-com:datatypes"><Description dt:dt="string">E-Prime Primary Realtime Clock</Description><StartTime><Timestamp dt:dt="int">0</Timestamp><DateUtc dt:dt="string">2017-05-10T12:53:33Z</DateUtc></StartTime><FrequencyChanges><FrequencyChange><Frequency dt:dt="r8">3312919</Frequency><Timestamp dt:dt="r8">60295862769</Timestamp><Current dt:dt="…	60.003	1	right	166989107	2017-10-05	14:53:33	12:53:33	male	435	{RIGHTARROW}	46							0	1012994	1012910	{RIGHTARROW}	84	1011791	1011444	847	right1,6	18	13	414	mask18	0	1012894	0	1012694	eqm10_NoEyeNmodel1_dir	90	H	gazeCOD	GazeCoDxp	1	400	0	1012394	3	1012294
GazeCoD_1Model_male	13	2	20	<?xml version="1.0"?>\n<Clock xmlns:dt="urn:schemas-microsoft-com:datatypes"><Description dt:dt="string">E-Prime Primary Realtime Clock</Description><StartTime><Timestamp dt:dt="int">0</Timestamp><DateUtc dt:dt="string">2017-05-10T12:53:33Z</DateUtc></StartTime><FrequencyChanges><FrequencyChange><Frequency dt:dt="r8">3312919</Frequency><Timestamp dt:dt="r8">60295862769</Timestamp><Current dt:dt="…	60.003	1	right	166989107	2017-10-05	14:53:33	12:53:33	male	436	{RIGHTARROW}	42							0	1014634	1014577	{RIGHTARROW}	57	1013457	1013010	947	right4,8	20	13	415	mask20	0	1014560	0	1014360	eqm10_NoEyeNmodel1_dir	90	H	gazeCOD	GazeCoDxp	1	400	0	1014060	3	1013960
GazeCoD_1Model_male	13	2	20	<?xml version="1.0"?>\n<Clock xmlns:dt="urn:schemas-microsoft-com:datatypes"><Description dt:dt="string">E-Prime Primary Realtime Clock</Description><StartTime><Timestamp dt:dt="int">0</Timestamp><DateUtc dt:dt="string">2017-05-10T12:53:33Z</DateUtc></StartTime><FrequencyChanges><FrequencyChange><Frequency dt:dt="r8">3312919</Frequency><Timestamp dt:dt="r8">60295862769</Timestamp><Current dt:dt="…	60.003	1	right	166989107	2017-10-05	14:53:33	12:53:33	male	437	{LEFTARROW}	51							0	1016554	1016110	{DOWNARROW}	444	1014998	1014643	855	left3,2	14	13	416	mask14	0	1016093	0	1015893	eqm10_NoEyeNmodel1_dir	90	H	gazeCOD	GazeCoDxp	0	400	0	1015593	-5	1015493
GazeCoD_1Model_male	13	2	20	<?xml version="1.0"?>\n<Clock xmlns:dt="urn:schemas-microsoft-com:datatypes"><Description dt:dt="string">E-Prime Primary Realtime Clock</Description><StartTime><Timestamp dt:dt="int">0</Timestamp><DateUtc dt:dt="string">2017-05-10T12:53:33Z</DateUtc></StartTime><FrequencyChanges><FrequencyChange><Frequency dt:dt="r8">3312919</Frequency><Timestamp dt:dt="r8">60295862769</Timestamp><Current dt:dt="…	60.003	1	right	166989107	2017-10-05	14:53:33	12:53:33	male	438	{RIGHTARROW}	46							0	1018082	1018043	{RIGHTARROW}	39	1016925	1016577	848	right1,6	7	13	417	mask7	0	1018027	0	1017827	eqm10_NoEyeNmodel1_dir	0	V	gazeCOD	GazeCoDxp	1	400	0	1017527	2	1017427
GazeCoD_1Model_male	13	2	20	<?xml version="1.0"?>\n<Clock xmlns:dt="urn:schemas-microsoft-com:datatypes"><Description dt:dt="string">E-Prime Primary Realtime Clock</Description><StartTime><Timestamp dt:dt="int">0</Timestamp><DateUtc dt:dt="string">2017-05-10T12:53:33Z</DateUtc></StartTime><FrequencyChanges><FrequencyChange><Frequency dt:dt="r8">3312919</Frequency><Timestamp dt:dt="r8">60295862769</Timestamp><Current dt:dt="…	60.003	1	right	166989107	2017-10-05	14:53:33	12:53:33	male	439	{LEFTARROW}	53							0	1019794	1019660	{LEFTARROW}	134	1018537	1018093	944	left4,8	4	13	418	mask4	0	1019643	0	1019443	eqm10_NoEyeNmodel1_dir	0	V	gazeCOD	GazeCoDxp	1	400	0	1019143	6	1019043
GazeCoD_1Model_male	13	2	20	<?xml version="1.0"?>\n<Clock xmlns:dt="urn:schemas-microsoft-com:datatypes"><Description dt:dt="string">E-Prime Primary Realtime Clock</Description><StartTime><Timestamp dt:dt="int">0</Timestamp><DateUtc dt:dt="string">2017-05-10T12:53:33Z</DateUtc></StartTime><FrequencyChanges><FrequencyChange><Frequency dt:dt="r8">3312919</Frequency><Timestamp dt:dt="r8">60295862769</Timestamp><Current dt:dt="…	60.003	1	right	166989107	2017-10-05	14:53:33	12:53:33	male	440	{LEFTARROW}	55							0	1021338	1021210	{LEFTARROW}	128	1020085	1019810	775	left6,4	27	13	419	mask27	0	1021193	0	1020993	eqm10_NoEyeNmodel1_dir	90	HV	gazeCOD	GazeCoDxp	1	400	0	1020693	8	1020593
GazeCoD_1Model_male	13	2	20	<?xml version="1.0"?>\n<Clock xmlns:dt="urn:schemas-microsoft-com:datatypes"><Description dt:dt="string">E-Prime Primary Realtime Clock</Description><StartTime><Timestamp dt:dt="int">0</Timestamp><DateUtc dt:dt="string">2017-05-10T12:53:33Z</DateUtc></StartTime><FrequencyChanges><FrequencyChange><Frequency dt:dt="r8">3312919</Frequency><Timestamp dt:dt="r8">60295862769</Timestamp><Current dt:dt="…	60.003	1	right	166989107	2017-10-05	14:53:33	12:53:33	male	441	{DOWNARROW}	79							0	1022922	1022876	{DOWNARROW}	46	1021760	1021360	900	DG0	23	13	420	mask23	0	1022860	0	1022660	eqm10_NoEyeNmodel1_dir	90	HV	gazeCOD	GazeCoDxp	1	400	0	1022360	0	1022260
GazeCoD_1Model_male	13	2	20	<?xml version="1.0"?>\n<Clock xmlns:dt="urn:schemas-microsoft-com:datatypes"><Description dt:dt="string">E-Prime Primary Realtime Clock</Description><StartTime><Timestamp dt:dt="int">0</Timestamp><DateUtc dt:dt="string">2017-05-10T12:53:33Z</DateUtc></StartTime><FrequencyChanges><FrequencyChange><Frequency dt:dt="r8">3312919</Frequency><Timestamp dt:dt="r8">60295862769</Timestamp><Current dt:dt="…	60.003	1	right	166989107	2017-10-05	14:53:33	12:53:33	male	442	{LEFTARROW}	53							0	1024530	1024360	{DOWNARROW}	170	1023247	1022943	804	left4,8	15	13	421	mask15	0	1024343	0	1024143	eqm10_NoEyeNmodel1_dir	90	H	gazeCOD	GazeCoDxp	0	400	0	1023843	-4	1023743
GazeCoD_1Model_male	13	2	20	<?xml version="1.0"?>\n<Clock xmlns:dt="urn:schemas-microsoft-com:datatypes"><Description dt:dt="string">E-Prime Primary Realtime Clock</Description><StartTime><Timestamp dt:dt="int">0</Timestamp><DateUtc dt:dt="string">2017-05-10T12:53:33Z</DateUtc></StartTime><FrequencyChanges><FrequencyChange><Frequency dt:dt="r8">3312919</Frequency><Timestamp dt:dt="r8">60295862769</Timestamp><Current dt:dt="…	60.003	1	right	166989107	2017-10-05	14:53:33	12:53:33	male	443	{LEFTARROW}	55							0	1026162	1026010	{LEFTARROW}	152	1024897	1024543	854	left6,4	5	13	422	mask5	0	1025993	0	1025793	eqm10_NoEyeNmodel1_dir	0	V	gazeCOD	GazeCoDxp	1	400	0	1025493	-4	1025393
GazeCoD_1Model_male	13	2	20	<?xml version="1.0"?>\n<Clock xmlns:dt="urn:schemas-microsoft-com:datatypes"><Description dt:dt="string">E-Prime Primary Realtime Clock</Description><StartTime><Timestamp dt:dt="int">0</Timestamp><DateUtc dt:dt="string">2017-05-10T12:53:33Z</DateUtc></StartTime><FrequencyChanges><FrequencyChange><Frequency dt:dt="r8">3312919</Frequency><Timestamp dt:dt="r8">60295862769</Timestamp><Current dt:dt="…	60.003	1	right	166989107	2017-10-05	14:53:33	12:53:33	male	444	{RIGHTARROW}	77							0	1027890	1027743	{RIGHTARROW}	147	1026623	1026176	947	right8	33	13	423	mask33	0	1027726	0	1027526	eqm10_NoEyeNmodel1_dir	90	HV	gazeCOD	GazeCoDxp	1	400	0	1027226	3	1027126
GazeCoD_1Model_male	13	2	20	<?xml version="1.0"?>\n<Clock xmlns:dt="urn:schemas-microsoft-com:datatypes"><Description dt:dt="string">E-Prime Primary Realtime Clock</Description><StartTime><Timestamp dt:dt="int">0</Timestamp><DateUtc dt:dt="string">2017-05-10T12:53:33Z</DateUtc></StartTime><FrequencyChanges><FrequencyChange><Frequency dt:dt="r8">3312919</Frequency><Timestamp dt:dt="r8">60295862769</Timestamp><Current dt:dt="…	60.003	1	right	166989107	2017-10-05	14:53:33	12:53:33	male	445	{RIGHTARROW}	46							0	1029434	1029393	{DOWNARROW}	40	1028270	1027909	861	right1,6	29	13	424	mask29	0	1029376	0	1029176	eqm10_NoEyeNmodel1_dir	90	HV	gazeCOD	GazeCoDxp	0	400	0	1028876	6	1028776
GazeCoD_1Model_male	13	2	20	<?xml version="1.0"?>\n<Clock xmlns:dt="urn:schemas-microsoft-com:datatypes"><Description dt:dt="string">E-Prime Primary Realtime Clock</Description><StartTime><Timestamp dt:dt="int">0</Timestamp><DateUtc dt:dt="string">2017-05-10T12:53:33Z</DateUtc></StartTime><FrequencyChanges><FrequencyChange><Frequency dt:dt="r8">3312919</Frequency><Timestamp dt:dt="r8">60295862769</Timestamp><Current dt:dt="…	60.003	1	right	166989107	2017-10-05	14:53:33	12:53:33	male	446	{RIGHTARROW}	40							0	1030945	1030859	{RIGHTARROW}	86	1029743	1029443	800	right6,4	32	13	425	mask32	0	1030843	0	1030643	eqm10_NoEyeNmodel1_dir	90	HV	gazeCOD	GazeCoDxp	1	400	0	1030343	0	1030243
GazeCoD_1Model_male	13	2	20	<?xml version="1.0"?>\n<Clock xmlns:dt="urn:schemas-microsoft-com:datatypes"><Description dt:dt="string">E-Prime Primary Realtime Clock</Description><StartTime><Timestamp dt:dt="int">0</Timestamp><DateUtc dt:dt="string">2017-05-10T12:53:33Z</DateUtc></StartTime><FrequencyChanges><FrequencyChange><Frequency dt:dt="r8">3312919</Frequency><Timestamp dt:dt="r8">60295862769</Timestamp><Current dt:dt="…	60.003	1	right	166989107	2017-10-05	14:53:33	12:53:33	male	447	{LEFTARROW}	51							0	1032497	1032359	{LEFTARROW}	138	1031241	1030959	782	left3,2	25	13	426	mask25	0	1032343	0	1032143	eqm10_NoEyeNmodel1_dir	90	HV	gazeCOD	GazeCoDxp	1	400	0	1031843	2	1031743
GazeCoD_1Model_male	13	2	20	<?xml version="1.0"?>\n<Clock xmlns:dt="urn:schemas-microsoft-com:datatypes"><Description dt:dt="string">E-Prime Primary Realtime Clock</Description><StartTime><Timestamp dt:dt="int">0</Timestamp><DateUtc dt:dt="string">2017-05-10T12:53:33Z</DateUtc></StartTime><FrequencyChanges><FrequencyChange><Frequency dt:dt="r8">3312919</Frequency><Timestamp dt:dt="r8">60295862769</Timestamp><Current dt:dt="…	60.003	1	right	166989107	2017-10-05	14:53:33	12:53:33	male	448	{RIGHTARROW}	77							0	1034033	1033976	{RIGHTARROW}	57	1032859	1032509	850	right8	11	13	427	mask11	0	1033959	0	1033759	eqm10_NoEyeNmodel1_dir	0	V	gazeCOD	GazeCoDxp	1	400	0	1033459	0	1033359
GazeCoD_1Model_male	13	2	20	<?xml version="1.0"?>\n<Clock xmlns:dt="urn:schemas-microsoft-com:datatypes"><Description dt:dt="string">E-Prime Primary Realtime Clock</Description><StartTime><Timestamp dt:dt="int">0</Timestamp><DateUtc dt:dt="string">2017-05-10T12:53:33Z</DateUtc></StartTime><FrequencyChanges><FrequencyChange><Frequency dt:dt="r8">3312919</Frequency><Timestamp dt:dt="r8">60295862769</Timestamp><Current dt:dt="…	60.003	1	right	166989107	2017-10-05	14:53:33	12:53:33	male	449	{LEFTARROW}	51							0	1035553	1035459	{DOWNARROW}	94	1034334	1034043	791	left3,2	3	13	428	mask3	0	1035442	0	1035242	eqm10_NoEyeNmodel1_dir	0	V	gazeCOD	GazeCoDxp	0	400	0	1034942	8	1034842
GazeCoD_1Model_male	13	2	20	<?xml version="1.0"?>\n<Clock xmlns:dt="urn:schemas-microsoft-com:datatypes"><Description dt:dt="string">E-Prime Primary Realtime Clock</Description><StartTime><Timestamp dt:dt="int">0</Timestamp><DateUtc dt:dt="string">2017-05-10T12:53:33Z</DateUtc></StartTime><FrequencyChanges><FrequencyChange><Frequency dt:dt="r8">3312919</Frequency><Timestamp dt:dt="r8">60295862769</Timestamp><Current dt:dt="…	60.003	1	right	166989107	2017-10-05	14:53:33	12:53:33	male	450	{LEFTARROW}	49							0	1037209	1037059	{DOWNARROW}	150	1035937	1035576	861	left1,6	13	13	429	mask13	0	1037042	0	1036842	eqm10_NoEyeNmodel1_dir	90	H	gazeCOD	GazeCoDxp	0	400	0	1036542	5	1036442
GazeCoD_1Model_male	13	2	20	<?xml version="1.0"?>\n<Clock xmlns:dt="urn:schemas-microsoft-com:datatypes"><Description dt:dt="string">E-Prime Primary Realtime Clock</Description><StartTime><Timestamp dt:dt="int">0</Timestamp><DateUtc dt:dt="string">2017-05-10T12:53:33Z</DateUtc></StartTime><FrequencyChanges><FrequencyChange><Frequency dt:dt="r8">3312919</Frequency><Timestamp dt:dt="r8">60295862769</Timestamp><Current dt:dt="…	60.003	1	right	166989107	2017-10-05	14:53:33	12:53:33	male	451	{RIGHTARROW}	42							0	1038937	1038809	{RIGHTARROW}	128	1037697	1037226	971	right4,8	9	14	430	mask9	0	1038792	0	1038592	eqm10_NoEyeNmodel1_dir	0	V	gazeCOD	GazeCoDxp	1	400	0	1038292	-5	1038192
GazeCoD_1Model_male	13	2	20	<?xml version="1.0"?>\n<Clock xmlns:dt="urn:schemas-microsoft-com:datatypes"><Description dt:dt="string">E-Prime Primary Realtime Clock</Description><StartTime><Timestamp dt:dt="int">0</Timestamp><DateUtc dt:dt="string">2017-05-10T12:53:33Z</DateUtc></StartTime><FrequencyChanges><FrequencyChange><Frequency dt:dt="r8">3312919</Frequency><Timestamp dt:dt="r8">60295862769</Timestamp><Current dt:dt="…	60.003	1	right	166989107	2017-10-05	14:53:33	12:53:33	male	452	{LEFTARROW}	53							0	1040697	1040526	{DOWNARROW}	171	1039414	1038959	955	left4,8	15	14	431	mask15	0	1040509	0	1040309	eqm10_NoEyeNmodel1_dir	90	H	gazeCOD	GazeCoDxp	0	400	0	1040009	-5	1039909
GazeCoD_1Model_male	13	2	20	<?xml version="1.0"?>\n<Clock xmlns:dt="urn:schemas-microsoft-com:datatypes"><Description dt:dt="string">E-Prime Primary Realtime Clock</Description><StartTime><Timestamp dt:dt="int">0</Timestamp><DateUtc dt:dt="string">2017-05-10T12:53:33Z</DateUtc></StartTime><FrequencyChanges><FrequencyChange><Frequency dt:dt="r8">3312919</Frequency><Timestamp dt:dt="r8">60295862769</Timestamp><Current dt:dt="…	60.003	1	right	166989107	2017-10-05	14:53:33	12:53:33	male	453	{RIGHTARROW}	40							0	1042345	1042259	{RIGHTARROW}	86	1041143	1040709	934	right6,4	10	14	432	mask10	0	1042242	0	1042042	eqm10_NoEyeNmodel1_dir	0	V	gazeCOD	GazeCoDxp	1	400	0	1041742	-1	1041642
GazeCoD_1Model_male	13	2	20	<?xml version="1.0"?>\n<Clock xmlns:dt="urn:schemas-microsoft-com:datatypes"><Description dt:dt="string">E-Prime Primary Realtime Clock</Description><StartTime><Timestamp dt:dt="int">0</Timestamp><DateUtc dt:dt="string">2017-05-10T12:53:33Z</DateUtc></StartTime><FrequencyChanges><FrequencyChange><Frequency dt:dt="r8">3312919</Frequency><Timestamp dt:dt="r8">60295862769</Timestamp><Current dt:dt="…	60.003	1	right	166989107	2017-10-05	14:53:33	12:53:33	male	454	{RIGHTARROW}	46							0	1044137	1043775	{RIGHTARROW}	362	1042663	1042359	804	right1,6	29	14	433	mask29	0	1043759	0	1043559	eqm10_NoEyeNmodel1_dir	90	HV	gazeCOD	GazeCoDxp	1	400	0	1043259	-4	1043159
GazeCoD_1Model_male	13	2	20	<?xml version="1.0"?>\n<Clock xmlns:dt="urn:schemas-microsoft-com:datatypes"><Description dt:dt="string">E-Prime Primary Realtime Clock</Description><StartTime><Timestamp dt:dt="int">0</Timestamp><DateUtc dt:dt="string">2017-05-10T12:53:33Z</DateUtc></StartTime><FrequencyChanges><FrequencyChange><Frequency dt:dt="r8">3312919</Frequency><Timestamp dt:dt="r8">60295862769</Timestamp><Current dt:dt="…	60.003	1	right	166989107	2017-10-05	14:53:33	12:53:33	male	455	{RIGHTARROW}	77							0	1045737	1045675	{RIGHTARROW}	62	1044559	1044159	900	right8	22	14	434	mask22	0	1045659	0	1045459	eqm10_NoEyeNmodel1_dir	90	H	gazeCOD	GazeCoDxp	1	400	0	1045159	0	1045059
GazeCoD_1Model_male	13	2	20	<?xml version="1.0"?>\n<Clock xmlns:dt="urn:schemas-microsoft-com:datatypes"><Description dt:dt="string">E-Prime Primary Realtime Clock</Description><StartTime><Timestamp dt:dt="int">0</Timestamp><DateUtc dt:dt="string">2017-05-10T12:53:33Z</DateUtc></StartTime><FrequencyChanges><FrequencyChange><Frequency dt:dt="r8">3312919</Frequency><Timestamp dt:dt="r8">60295862769</Timestamp><Current dt:dt="…	60.003	1	right	166989107	2017-10-05	14:53:33	12:53:33	male	456	{RIGHTARROW}	44							0	1047497	1047359	{RIGHTARROW}	138	1046235	1045759	976	right3,2	19	14	435	mask19	0	1047342	0	1047142	eqm10_NoEyeNmodel1_dir	90	H	gazeCOD	GazeCoDxp	1	400	0	1046842	7	1046742
GazeCoD_1Model_male	13	2	20	<?xml version="1.0"?>\n<Clock xmlns:dt="urn:schemas-microsoft-com:datatypes"><Description dt:dt="string">E-Prime Primary Realtime Clock</Description><StartTime><Timestamp dt:dt="int">0</Timestamp><DateUtc dt:dt="string">2017-05-10T12:53:33Z</DateUtc></StartTime><FrequencyChanges><FrequencyChange><Frequency dt:dt="r8">3312919</Frequency><Timestamp dt:dt="r8">60295862769</Timestamp><Current dt:dt="…	60.003	1	right	166989107	2017-10-05	14:53:33	12:53:33	male	457	{LEFTARROW}	53							0	1049097	1049042	{LEFTARROW}	55	1047925	1047509	916	left4,8	26	14	436	mask26	0	1049025	0	1048825	eqm10_NoEyeNmodel1_dir	90	HV	gazeCOD	GazeCoDxp	1	400	0	1048525	0	1048425
GazeCoD_1Model_male	13	2	20	<?xml version="1.0"?>\n<Clock xmlns:dt="urn:schemas-microsoft-com:datatypes"><Description dt:dt="string">E-Prime Primary Realtime Clock</Description><StartTime><Timestamp dt:dt="int">0</Timestamp><DateUtc dt:dt="string">2017-05-10T12:53:33Z</DateUtc></StartTime><FrequencyChanges><FrequencyChange><Frequency dt:dt="r8">3312919</Frequency><Timestamp dt:dt="r8">60295862769</Timestamp><Current dt:dt="…	60.003	1	right	166989107	2017-10-05	14:53:33	12:53:33	male	458	{DOWNARROW}	79							0	1050793	1050692	{DOWNARROW}	100	1049578	1049108	970	DG0	1	14	437	mask1	0	1050675	0	1050475	eqm10_NoEyeNmodel1_dir	0	V	gazeCOD	GazeCoDxp	1	400	0	1050175	-3	1050075
GazeCoD_1Model_male	13	2	20	<?xml version="1.0"?>\n<Clock xmlns:dt="urn:schemas-microsoft-com:datatypes"><Description dt:dt="string">E-Prime Primary Realtime Clock</Description><StartTime><Timestamp dt:dt="int">0</Timestamp><DateUtc dt:dt="string">2017-05-10T12:53:33Z</DateUtc></StartTime><FrequencyChanges><FrequencyChange><Frequency dt:dt="r8">3312919</Frequency><Timestamp dt:dt="r8">60295862769</Timestamp><Current dt:dt="…	60.003	1	right	166989107	2017-10-05	14:53:33	12:53:33	male	459	{LEFTARROW}	53							0	1052352	1052275	{LEFTARROW}	77	1051164	1050808	856	left4,8	4	14	438	mask4	0	1052258	-1	1052058	eqm10_NoEyeNmodel1_dir	0	V	gazeCOD	GazeCoDxp	1	400	0	1051759	-5	1051659
GazeCoD_1Model_male	13	2	20	<?xml version="1.0"?>\n<Clock xmlns:dt="urn:schemas-microsoft-com:datatypes"><Description dt:dt="string">E-Prime Primary Realtime Clock</Description><StartTime><Timestamp dt:dt="int">0</Timestamp><DateUtc dt:dt="string">2017-05-10T12:53:33Z</DateUtc></StartTime><FrequencyChanges><FrequencyChange><Frequency dt:dt="r8">3312919</Frequency><Timestamp dt:dt="r8">60295862769</Timestamp><Current dt:dt="…	60.003	1	right	166989107	2017-10-05	14:53:33	12:53:33	male	460	{RIGHTARROW}	77							0	1053968	1053892	{RIGHTARROW}	76	1052765	1052375	890	right8	33	14	439	mask33	0	1053875	0	1053675	eqm10_NoEyeNmodel1_dir	90	HV	gazeCOD	GazeCoDxp	1	400	0	1053375	10	1053275
GazeCoD_1Model_male	13	2	20	<?xml version="1.0"?>\n<Clock xmlns:dt="urn:schemas-microsoft-com:datatypes"><Description dt:dt="string">E-Prime Primary Realtime Clock</Description><StartTime><Timestamp dt:dt="int">0</Timestamp><DateUtc dt:dt="string">2017-05-10T12:53:33Z</DateUtc></StartTime><FrequencyChanges><FrequencyChange><Frequency dt:dt="r8">3312919</Frequency><Timestamp dt:dt="r8">60295862769</Timestamp><Current dt:dt="…	60.003	1	right	166989107	2017-10-05	14:53:33	12:53:33	male	461	{LEFTARROW}	49							0	1055504	1055492	{DOWNARROW}	12	1054371	1053992	879	left1,6	13	14	440	mask13	0	1055475	0	1055275	eqm10_NoEyeNmodel1_dir	90	H	gazeCOD	GazeCoDxp	0	400	0	1054975	4	1054875
GazeCoD_1Model_male	13	2	20	<?xml version="1.0"?>\n<Clock xmlns:dt="urn:schemas-microsoft-com:datatypes"><Description dt:dt="string">E-Prime Primary Realtime Clock</Description><StartTime><Timestamp dt:dt="int">0</Timestamp><DateUtc dt:dt="string">2017-05-10T12:53:33Z</DateUtc></StartTime><FrequencyChanges><FrequencyChange><Frequency dt:dt="r8">3312919</Frequency><Timestamp dt:dt="r8">60295862769</Timestamp><Current dt:dt="…	60.003	1	right	166989107	2017-10-05	14:53:33	12:53:33	male	462	{RIGHTARROW}	42							0	1060224	1060058	{RIGHTARROW}	166	1058946	1058691	755	right4,8	20	14	441	mask20	0	1060041	0	1059841	eqm10_NoEyeNmodel1_dir	90	H	gazeCOD	GazeCoDxp	1	400	0	1059541	-5	1059441
GazeCoD_1Model_male	13	2	20	<?xml version="1.0"?>\n<Clock xmlns:dt="urn:schemas-microsoft-com:datatypes"><Description dt:dt="string">E-Prime Primary Realtime Clock</Description><StartTime><Timestamp dt:dt="int">0</Timestamp><DateUtc dt:dt="string">2017-05-10T12:53:33Z</DateUtc></StartTime><FrequencyChanges><FrequencyChange><Frequency dt:dt="r8">3312919</Frequency><Timestamp dt:dt="r8">60295862769</Timestamp><Current dt:dt="…	60.003	1	right	166989107	2017-10-05	14:53:33	12:53:33	male	463	{LEFTARROW}	78							0	1061832	1061741	{LEFTARROW}	91	1060627	1060241	886	left8	6	14	442	mask6	0	1061725	0	1061525	eqm10_NoEyeNmodel1_dir	0	V	gazeCOD	GazeCoDxp	1	400	0	1061225	-2	1061125
GazeCoD_1Model_male	13	2	20	<?xml version="1.0"?>\n<Clock xmlns:dt="urn:schemas-microsoft-com:datatypes"><Description dt:dt="string">E-Prime Primary Realtime Clock</Description><StartTime><Timestamp dt:dt="int">0</Timestamp><DateUtc dt:dt="string">2017-05-10T12:53:33Z</DateUtc></StartTime><FrequencyChanges><FrequencyChange><Frequency dt:dt="r8">3312919</Frequency><Timestamp dt:dt="r8">60295862769</Timestamp><Current dt:dt="…	60.003	1	right	166989107	2017-10-05	14:53:33	12:53:33	male	464	{LEFTARROW}	55							0	1063320	1063258	{LEFTARROW}	62	1062133	1061841	792	left6,4	16	14	443	mask16	0	1063241	0	1063041	eqm10_NoEyeNmodel1_dir	90	H	gazeCOD	GazeCoDxp	1	400	0	1062741	8	1062641
GazeCoD_1Model_male	13	2	20	<?xml version="1.0"?>\n<Clock xmlns:dt="urn:schemas-microsoft-com:datatypes"><Description dt:dt="string">E-Prime Primary Realtime Clock</Description><StartTime><Timestamp dt:dt="int">0</Timestamp><DateUtc dt:dt="string">2017-05-10T12:53:33Z</DateUtc></StartTime><FrequencyChanges><FrequencyChange><Frequency dt:dt="r8">3312919</Frequency><Timestamp dt:dt="r8">60295862769</Timestamp><Current dt:dt="…	60.003	1	right	166989107	2017-10-05	14:53:33	12:53:33	male	465	{LEFTARROW}	49							0	1064944	1064774	{DOWNARROW}	170	1063656	1063341	815	left1,6	2	14	444	mask2	0	1064758	0	1064558	eqm10_NoEyeNmodel1_dir	0	V	gazeCOD	GazeCoDxp	0	400	0	1064258	2	1064158
GazeCoD_1Model_male	13	2	20	<?xml version="1.0"?>\n<Clock xmlns:dt="urn:schemas-microsoft-com:datatypes"><Description dt:dt="string">E-Prime Primary Realtime Clock</Description><StartTime><Timestamp dt:dt="int">0</Timestamp><DateUtc dt:dt="string">2017-05-10T12:53:33Z</DateUtc></StartTime><FrequencyChanges><FrequencyChange><Frequency dt:dt="r8">3312919</Frequency><Timestamp dt:dt="r8">60295862769</Timestamp><Current dt:dt="…	60.003	1	right	166989107	2017-10-05	14:53:33	12:53:33	male	466	{RIGHTARROW}	44							0	1066560	1066474	{RIGHTARROW}	86	1065353	1064958	895	right3,2	8	14	445	mask8	0	1066458	0	1066258	eqm10_NoEyeNmodel1_dir	0	V	gazeCOD	GazeCoDxp	1	400	0	1065958	5	1065858
GazeCoD_1Model_male	13	2	20	<?xml version="1.0"?>\n<Clock xmlns:dt="urn:schemas-microsoft-com:datatypes"><Description dt:dt="string">E-Prime Primary Realtime Clock</Description><StartTime><Timestamp dt:dt="int">0</Timestamp><DateUtc dt:dt="string">2017-05-10T12:53:33Z</DateUtc></StartTime><FrequencyChanges><FrequencyChange><Frequency dt:dt="r8">3312919</Frequency><Timestamp dt:dt="r8">60295862769</Timestamp><Current dt:dt="…	60.003	1	right	166989107	2017-10-05	14:53:33	12:53:33	male	467	{RIGHTARROW}	40							0	1068376	1068058	{RIGHTARROW}	318	1066933	1066574	859	right6,4	32	14	446	mask32	0	1068041	0	1067841	eqm10_NoEyeNmodel1_dir	90	HV	gazeCOD	GazeCoDxp	1	400	0	1067541	8	1067441
GazeCoD_1Model_male	13	2	20	<?xml version="1.0"?>\n<Clock xmlns:dt="urn:schemas-microsoft-com:datatypes"><Description dt:dt="string">E-Prime Primary Realtime Clock</Description><StartTime><Timestamp dt:dt="int">0</Timestamp><DateUtc dt:dt="string">2017-05-10T12:53:33Z</DateUtc></StartTime><FrequencyChanges><FrequencyChange><Frequency dt:dt="r8">3312919</Frequency><Timestamp dt:dt="r8">60295862769</Timestamp><Current dt:dt="…	60.003	1	right	166989107	2017-10-05	14:53:33	12:53:33	male	468	{LEFTARROW}	51							0	1070136	1069924	{LEFTARROW}	212	1068802	1068391	911	left3,2	14	14	447	mask14	0	1069908	0	1069708	eqm10_NoEyeNmodel1_dir	90	H	gazeCOD	GazeCoDxp	1	400	0	1069408	6	1069308
GazeCoD_1Model_male	13	2	20	<?xml version="1.0"?>\n<Clock xmlns:dt="urn:schemas-microsoft-com:datatypes"><Description dt:dt="string">E-Prime Primary Realtime Clock</Description><StartTime><Timestamp dt:dt="int">0</Timestamp><DateUtc dt:dt="string">2017-05-10T12:53:33Z</DateUtc></StartTime><FrequencyChanges><FrequencyChange><Frequency dt:dt="r8">3312919</Frequency><Timestamp dt:dt="r8">60295862769</Timestamp><Current dt:dt="…	60.003	1	right	166989107	2017-10-05	14:53:33	12:53:33	male	469	{LEFTARROW}	55							0	1071952	1071757	{LEFTARROW}	194	1070644	1070158	986	left6,4	5	14	448	mask5	0	1071741	0	1071541	eqm10_NoEyeNmodel1_dir	0	V	gazeCOD	GazeCoDxp	1	400	0	1071241	-3	1071141
GazeCoD_1Model_male	13	2	20	<?xml version="1.0"?>\n<Clock xmlns:dt="urn:schemas-microsoft-com:datatypes"><Description dt:dt="string">E-Prime Primary Realtime Clock</Description><StartTime><Timestamp dt:dt="int">0</Timestamp><DateUtc dt:dt="string">2017-05-10T12:53:33Z</DateUtc></StartTime><FrequencyChanges><FrequencyChange><Frequency dt:dt="r8">3312919</Frequency><Timestamp dt:dt="r8">60295862769</Timestamp><Current dt:dt="…	60.003	1	right	166989107	2017-10-05	14:53:33	12:53:33	male	470	{LEFTARROW}	51							0	1073599	1073557	{LEFTARROW}	42	1072443	1071974	969	left3,2	25	14	449	mask25	0	1073541	0	1073341	eqm10_NoEyeNmodel1_dir	90	HV	gazeCOD	GazeCoDxp	1	400	0	1073041	-2	1072941
GazeCoD_1Model_male	13	2	20	<?xml version="1.0"?>\n<Clock xmlns:dt="urn:schemas-microsoft-com:datatypes"><Description dt:dt="string">E-Prime Primary Realtime Clock</Description><StartTime><Timestamp dt:dt="int">0</Timestamp><DateUtc dt:dt="string">2017-05-10T12:53:33Z</DateUtc></StartTime><FrequencyChanges><FrequencyChange><Frequency dt:dt="r8">3312919</Frequency><Timestamp dt:dt="r8">60295862769</Timestamp><Current dt:dt="…	60.003	1	right	166989107	2017-10-05	14:53:33	12:53:33	male	471	{LEFTARROW}	51							0	1075223	1075107	{LEFTARROW}	116	1073989	1073624	865	left3,2	3	14	450	mask3	0	1075091	0	1074891	eqm10_NoEyeNmodel1_dir	0	V	gazeCOD	GazeCoDxp	1	400	0	1074591	2	1074491
GazeCoD_1Model_male	13	2	20	<?xml version="1.0"?>\n<Clock xmlns:dt="urn:schemas-microsoft-com:datatypes"><Description dt:dt="string">E-Prime Primary Realtime Clock</Description><StartTime><Timestamp dt:dt="int">0</Timestamp><DateUtc dt:dt="string">2017-05-10T12:53:33Z</DateUtc></StartTime><FrequencyChanges><FrequencyChange><Frequency dt:dt="r8">3312919</Frequency><Timestamp dt:dt="r8">60295862769</Timestamp><Current dt:dt="…	60.003	1	right	166989107	2017-10-05	14:53:33	12:53:33	male	472	{RIGHTARROW}	46							0	1078399	1076791	{LEFTARROW}	1608	1075680	1075241	939	right1,6	7	14	451	mask7	0	1076774	-1	1076574	eqm10_NoEyeNmodel1_dir	0	V	gazeCOD	GazeCoDxp	0	400	0	1076275	-5	1076175
GazeCoD_1Model_male	13	2	20	<?xml version="1.0"?>\n<Clock xmlns:dt="urn:schemas-microsoft-com:datatypes"><Description dt:dt="string">E-Prime Primary Realtime Clock</Description><StartTime><Timestamp dt:dt="int">0</Timestamp><DateUtc dt:dt="string">2017-05-10T12:53:33Z</DateUtc></StartTime><FrequencyChanges><FrequencyChange><Frequency dt:dt="r8">3312919</Frequency><Timestamp dt:dt="r8">60295862769</Timestamp><Current dt:dt="…	60.003	1	right	166989107	2017-10-05	14:53:33	12:53:33	male	473	{RIGHTARROW}	46							0	1080015	1079957	{DOWNARROW}	58	1078846	1078424	922	right1,6	18	14	452	mask18	0	1079940	-1	1079740	eqm10_NoEyeNmodel1_dir	90	H	gazeCOD	GazeCoDxp	0	400	0	1079441	-5	1079341
GazeCoD_1Model_male	13	2	20	<?xml version="1.0"?>\n<Clock xmlns:dt="urn:schemas-microsoft-com:datatypes"><Description dt:dt="string">E-Prime Primary Realtime Clock</Description><StartTime><Timestamp dt:dt="int">0</Timestamp><DateUtc dt:dt="string">2017-05-10T12:53:33Z</DateUtc></StartTime><FrequencyChanges><FrequencyChange><Frequency dt:dt="r8">3312919</Frequency><Timestamp dt:dt="r8">60295862769</Timestamp><Current dt:dt="…	60.003	1	right	166989107	2017-10-05	14:53:33	12:53:33	male	474	{RIGHTARROW}	44							0	1081463	1081440	{RIGHTARROW}	23	1080328	1080040	788	right3,2	30	14	453	mask30	0	1081424	0	1081224	eqm10_NoEyeNmodel1_dir	90	HV	gazeCOD	GazeCoDxp	1	400	0	1080924	-4	1080824
GazeCoD_1Model_male	13	2	20	<?xml version="1.0"?>\n<Clock xmlns:dt="urn:schemas-microsoft-com:datatypes"><Description dt:dt="string">E-Prime Primary Realtime Clock</Description><StartTime><Timestamp dt:dt="int">0</Timestamp><DateUtc dt:dt="string">2017-05-10T12:53:33Z</DateUtc></StartTime><FrequencyChanges><FrequencyChange><Frequency dt:dt="r8">3312919</Frequency><Timestamp dt:dt="r8">60295862769</Timestamp><Current dt:dt="…	60.003	1	right	166989107	2017-10-05	14:53:33	12:53:33	male	475	{RIGHTARROW}	42							0	1083119	1083074	{RIGHTARROW}	45	1081962	1081474	988	right4,8	31	14	454	mask31	0	1083057	0	1082857	eqm10_NoEyeNmodel1_dir	90	HV	gazeCOD	GazeCoDxp	1	400	0	1082557	-5	1082457
GazeCoD_1Model_male	13	2	20	<?xml version="1.0"?>\n<Clock xmlns:dt="urn:schemas-microsoft-com:datatypes"><Description dt:dt="string">E-Prime Primary Realtime Clock</Description><StartTime><Timestamp dt:dt="int">0</Timestamp><DateUtc dt:dt="string">2017-05-10T12:53:33Z</DateUtc></StartTime><FrequencyChanges><FrequencyChange><Frequency dt:dt="r8">3312919</Frequency><Timestamp dt:dt="r8">60295862769</Timestamp><Current dt:dt="…	60.003	1	right	166989107	2017-10-05	14:53:33	12:53:33	male	476	{LEFTARROW}	49							0	1084695	1084657	{DOWNARROW}	38	1083536	1083140	896	left1,6	24	14	455	mask24	0	1084640	0	1084440	eqm10_NoEyeNmodel1_dir	90	HV	gazeCOD	GazeCoDxp	0	400	0	1084140	4	1084040
GazeCoD_1Model_male	13	2	20	<?xml version="1.0"?>\n<Clock xmlns:dt="urn:schemas-microsoft-com:datatypes"><Description dt:dt="string">E-Prime Primary Realtime Clock</Description><StartTime><Timestamp dt:dt="int">0</Timestamp><DateUtc dt:dt="string">2017-05-10T12:53:33Z</DateUtc></StartTime><FrequencyChanges><FrequencyChange><Frequency dt:dt="r8">3312919</Frequency><Timestamp dt:dt="r8">60295862769</Timestamp><Current dt:dt="…	60.003	1	right	166989107	2017-10-05	14:53:33	12:53:33	male	477	{RIGHTARROW}	77							0	1086367	1086307	{RIGHTARROW}	60	1085186	1084707	979	right8	11	14	456	mask11	0	1086290	0	1086090	eqm10_NoEyeNmodel1_dir	0	V	gazeCOD	GazeCoDxp	1	400	0	1085790	4	1085690
GazeCoD_1Model_male	13	2	20	<?xml version="1.0"?>\n<Clock xmlns:dt="urn:schemas-microsoft-com:datatypes"><Description dt:dt="string">E-Prime Primary Realtime Clock</Description><StartTime><Timestamp dt:dt="int">0</Timestamp><DateUtc dt:dt="string">2017-05-10T12:53:33Z</DateUtc></StartTime><FrequencyChanges><FrequencyChange><Frequency dt:dt="r8">3312919</Frequency><Timestamp dt:dt="r8">60295862769</Timestamp><Current dt:dt="…	60.003	1	right	166989107	2017-10-05	14:53:33	12:53:33	male	478	{LEFTARROW}	55							0	1087919	1087807	{LEFTARROW}	112	1086688	1086390	798	left6,4	27	14	457	mask27	0	1087790	0	1087590	eqm10_NoEyeNmodel1_dir	90	HV	gazeCOD	GazeCoDxp	1	400	0	1087290	2	1087190
GazeCoD_1Model_male	13	2	20	<?xml version="1.0"?>\n<Clock xmlns:dt="urn:schemas-microsoft-com:datatypes"><Description dt:dt="string">E-Prime Primary Realtime Clock</Description><StartTime><Timestamp dt:dt="int">0</Timestamp><DateUtc dt:dt="string">2017-05-10T12:53:33Z</DateUtc></StartTime><FrequencyChanges><FrequencyChange><Frequency dt:dt="r8">3312919</Frequency><Timestamp dt:dt="r8">60295862769</Timestamp><Current dt:dt="…	60.003	1	right	166989107	2017-10-05	14:53:33	12:53:33	male	479	{DOWNARROW}	79							0	1089543	1089373	{DOWNARROW}	170	1088249	1087940	809	DG0	12	14	458	mask12	0	1089357	0	1089157	eqm10_NoEyeNmodel1_dir	90	H	gazeCOD	GazeCoDxp	1	400	0	1088857	8	1088757
GazeCoD_1Model_male	13	2	20	<?xml version="1.0"?>\n<Clock xmlns:dt="urn:schemas-microsoft-com:datatypes"><Description dt:dt="string">E-Prime Primary Realtime Clock</Description><StartTime><Timestamp dt:dt="int">0</Timestamp><DateUtc dt:dt="string">2017-05-10T12:53:33Z</DateUtc></StartTime><FrequencyChanges><FrequencyChange><Frequency dt:dt="r8">3312919</Frequency><Timestamp dt:dt="r8">60295862769</Timestamp><Current dt:dt="…	60.003	1	right	166989107	2017-10-05	14:53:33	12:53:33	male	480	{LEFTARROW}	78							0	1091159	1091090	{LEFTARROW}	69	1089978	1089557	921	left8	28	14	459	mask28	0	1091073	0	1090873	eqm10_NoEyeNmodel1_dir	90	HV	gazeCOD	GazeCoDxp	1	400	0	1090573	-5	1090473
GazeCoD_1Model_male	13	2	20	<?xml version="1.0"?>\n<Clock xmlns:dt="urn:schemas-microsoft-com:datatypes"><Description dt:dt="string">E-Prime Primary Realtime Clock</Description><StartTime><Timestamp dt:dt="int">0</Timestamp><DateUtc dt:dt="string">2017-05-10T12:53:33Z</DateUtc></StartTime><FrequencyChanges><FrequencyChange><Frequency dt:dt="r8">3312919</Frequency><Timestamp dt:dt="r8">60295862769</Timestamp><Current dt:dt="…	60.003	1	right	166989107	2017-10-05	14:53:33	12:53:33	male	481	{DOWNARROW}	79							0	1092791	1092740	{DOWNARROW}	51	1091627	1091173	954	DG0	23	14	460	mask23	0	1092723	0	1092523	eqm10_NoEyeNmodel1_dir	90	HV	gazeCOD	GazeCoDxp	1	400	0	1092223	-4	1092123
GazeCoD_1Model_male	13	2	20	<?xml version="1.0"?>\n<Clock xmlns:dt="urn:schemas-microsoft-com:datatypes"><Description dt:dt="string">E-Prime Primary Realtime Clock</Description><StartTime><Timestamp dt:dt="int">0</Timestamp><DateUtc dt:dt="string">2017-05-10T12:53:33Z</DateUtc></StartTime><FrequencyChanges><FrequencyChange><Frequency dt:dt="r8">3312919</Frequency><Timestamp dt:dt="r8">60295862769</Timestamp><Current dt:dt="…	60.003	1	right	166989107	2017-10-05	14:53:33	12:53:33	male	482	{RIGHTARROW}	40							0	1094390	1094206	{RIGHTARROW}	184	1093081	1092806	775	right6,4	21	14	461	mask21	0	1094190	0	1093990	eqm10_NoEyeNmodel1_dir	90	H	gazeCOD	GazeCoDxp	1	400	0	1093690	9	1093590
GazeCoD_1Model_male	13	2	20	<?xml version="1.0"?>\n<Clock xmlns:dt="urn:schemas-microsoft-com:datatypes"><Description dt:dt="string">E-Prime Primary Realtime Clock</Description><StartTime><Timestamp dt:dt="int">0</Timestamp><DateUtc dt:dt="string">2017-05-10T12:53:33Z</DateUtc></StartTime><FrequencyChanges><FrequencyChange><Frequency dt:dt="r8">3312919</Frequency><Timestamp dt:dt="r8">60295862769</Timestamp><Current dt:dt="…	60.003	1	right	166989107	2017-10-05	14:53:33	12:53:33	male	483	{LEFTARROW}	78							0	1096598	1095906	{LEFTARROW}	692	1094783	1094406	877	left8	17	14	462	mask17	0	1095890	0	1095690	eqm10_NoEyeNmodel1_dir	90	H	gazeCOD	GazeCoDxp	1	400	0	1095390	7	1095290
GazeCoD_1Model_male	13	2	20	<?xml version="1.0"?>\n<Clock xmlns:dt="urn:schemas-microsoft-com:datatypes"><Description dt:dt="string">E-Prime Primary Realtime Clock</Description><StartTime><Timestamp dt:dt="int">0</Timestamp><DateUtc dt:dt="string">2017-05-10T12:53:33Z</DateUtc></StartTime><FrequencyChanges><FrequencyChange><Frequency dt:dt="r8">3312919</Frequency><Timestamp dt:dt="r8">60295862769</Timestamp><Current dt:dt="…	60.003	1	right	166989107	2017-10-05	14:53:33	12:53:33	male	484	{RIGHTARROW}	46							0	1098246	1098106	{DOWNARROW}	140	1096990	1096623	867	right1,6	18	15	463	mask18	0	1098090	0	1097890	eqm10_NoEyeNmodel1_dir	90	H	gazeCOD	GazeCoDxp	0	400	0	1097590	0	1097490
GazeCoD_1Model_male	13	2	20	<?xml version="1.0"?>\n<Clock xmlns:dt="urn:schemas-microsoft-com:datatypes"><Description dt:dt="string">E-Prime Primary Realtime Clock</Description><StartTime><Timestamp dt:dt="int">0</Timestamp><DateUtc dt:dt="string">2017-05-10T12:53:33Z</DateUtc></StartTime><FrequencyChanges><FrequencyChange><Frequency dt:dt="r8">3312919</Frequency><Timestamp dt:dt="r8">60295862769</Timestamp><Current dt:dt="…	60.003	1	right	166989107	2017-10-05	14:53:33	12:53:33	male	485	{DOWNARROW}	79							0	1099870	1099789	{DOWNARROW}	81	1098663	1098256	907	DG0	23	15	464	mask23	0	1099773	0	1099573	eqm10_NoEyeNmodel1_dir	90	HV	gazeCOD	GazeCoDxp	1	400	0	1099273	10	1099173
GazeCoD_1Model_male	13	2	20	<?xml version="1.0"?>\n<Clock xmlns:dt="urn:schemas-microsoft-com:datatypes"><Description dt:dt="string">E-Prime Primary Realtime Clock</Description><StartTime><Timestamp dt:dt="int">0</Timestamp><DateUtc dt:dt="string">2017-05-10T12:53:33Z</DateUtc></StartTime><FrequencyChanges><FrequencyChange><Frequency dt:dt="r8">3312919</Frequency><Timestamp dt:dt="r8">60295862769</Timestamp><Current dt:dt="…	60.003	1	right	166989107	2017-10-05	14:53:33	12:53:33	male	486	{RIGHTARROW}	44							0	1102070	1101373	{RIGHTARROW}	697	1100252	1099889	863	right3,2	8	15	465	mask8	0	1101356	0	1101156	eqm10_NoEyeNmodel1_dir	0	V	gazeCOD	GazeCoDxp	1	400	0	1100856	4	1100756
GazeCoD_1Model_male	13	2	20	<?xml version="1.0"?>\n<Clock xmlns:dt="urn:schemas-microsoft-com:datatypes"><Description dt:dt="string">E-Prime Primary Realtime Clock</Description><StartTime><Timestamp dt:dt="int">0</Timestamp><DateUtc dt:dt="string">2017-05-10T12:53:33Z</DateUtc></StartTime><FrequencyChanges><FrequencyChange><Frequency dt:dt="r8">3312919</Frequency><Timestamp dt:dt="r8">60295862769</Timestamp><Current dt:dt="…	60.003	1	right	166989107	2017-10-05	14:53:33	12:53:33	male	487	{LEFTARROW}	53							0	1103558	1103456	{LEFTARROW}	102	1102343	1102089	754	left4,8	26	15	466	mask26	0	1103439	0	1103239	eqm10_NoEyeNmodel1_dir	90	HV	gazeCOD	GazeCoDxp	1	400	0	1102939	-4	1102839
GazeCoD_1Model_male	13	2	20	<?xml version="1.0"?>\n<Clock xmlns:dt="urn:schemas-microsoft-com:datatypes"><Description dt:dt="string">E-Prime Primary Realtime Clock</Description><StartTime><Timestamp dt:dt="int">0</Timestamp><DateUtc dt:dt="string">2017-05-10T12:53:33Z</DateUtc></StartTime><FrequencyChanges><FrequencyChange><Frequency dt:dt="r8">3312919</Frequency><Timestamp dt:dt="r8">60295862769</Timestamp><Current dt:dt="…	60.003	1	right	166989107	2017-10-05	14:53:33	12:53:33	male	488	{LEFTARROW}	53							0	1105118	1105089	{DOWNARROW}	29	1103974	1103573	901	left4,8	15	15	467	mask15	0	1105073	0	1104873	eqm10_NoEyeNmodel1_dir	90	H	gazeCOD	GazeCoDxp	0	400	0	1104573	-1	1104473
GazeCoD_1Model_male	13	2	20	<?xml version="1.0"?>\n<Clock xmlns:dt="urn:schemas-microsoft-com:datatypes"><Description dt:dt="string">E-Prime Primary Realtime Clock</Description><StartTime><Timestamp dt:dt="int">0</Timestamp><DateUtc dt:dt="string">2017-05-10T12:53:33Z</DateUtc></StartTime><FrequencyChanges><FrequencyChange><Frequency dt:dt="r8">3312919</Frequency><Timestamp dt:dt="r8">60295862769</Timestamp><Current dt:dt="…	60.003	1	right	166989107	2017-10-05	14:53:33	12:53:33	male	489	{RIGHTARROW}	40							0	1106686	1106622	{RIGHTARROW}	64	1105503	1105139	864	right6,4	10	15	468	mask10	0	1106606	0	1106406	eqm10_NoEyeNmodel1_dir	0	V	gazeCOD	GazeCoDxp	1	400	0	1106106	3	1106006
GazeCoD_1Model_male	13	2	20	<?xml version="1.0"?>\n<Clock xmlns:dt="urn:schemas-microsoft-com:datatypes"><Description dt:dt="string">E-Prime Primary Realtime Clock</Description><StartTime><Timestamp dt:dt="int">0</Timestamp><DateUtc dt:dt="string">2017-05-10T12:53:33Z</DateUtc></StartTime><FrequencyChanges><FrequencyChange><Frequency dt:dt="r8">3312919</Frequency><Timestamp dt:dt="r8">60295862769</Timestamp><Current dt:dt="…	60.003	1	right	166989107	2017-10-05	14:53:33	12:53:33	male	490	{LEFTARROW}	78							0	1108414	1108239	{LEFTARROW}	175	1107116	1106706	910	left8	6	15	469	mask6	0	1108222	0	1108022	eqm10_NoEyeNmodel1_dir	0	V	gazeCOD	GazeCoDxp	1	400	0	1107722	6	1107622
GazeCoD_1Model_male	13	2	20	<?xml version="1.0"?>\n<Clock xmlns:dt="urn:schemas-microsoft-com:datatypes"><Description dt:dt="string">E-Prime Primary Realtime Clock</Description><StartTime><Timestamp dt:dt="int">0</Timestamp><DateUtc dt:dt="string">2017-05-10T12:53:33Z</DateUtc></StartTime><FrequencyChanges><FrequencyChange><Frequency dt:dt="r8">3312919</Frequency><Timestamp dt:dt="r8">60295862769</Timestamp><Current dt:dt="…	60.003	1	right	166989107	2017-10-05	14:53:33	12:53:33	male	491	{LEFTARROW}	78							0	1109998	1109872	{DOWNARROW}	126	1108750	1108439	811	left8	17	15	470	mask17	0	1109856	0	1109656	eqm10_NoEyeNmodel1_dir	90	H	gazeCOD	GazeCoDxp	0	400	0	1109356	6	1109256
GazeCoD_1Model_male	13	2	20	<?xml version="1.0"?>\n<Clock xmlns:dt="urn:schemas-microsoft-com:datatypes"><Description dt:dt="string">E-Prime Primary Realtime Clock</Description><StartTime><Timestamp dt:dt="int">0</Timestamp><DateUtc dt:dt="string">2017-05-10T12:53:33Z</DateUtc></StartTime><FrequencyChanges><FrequencyChange><Frequency dt:dt="r8">3312919</Frequency><Timestamp dt:dt="r8">60295862769</Timestamp><Current dt:dt="…	60.003	1	right	166989107	2017-10-05	14:53:33	12:53:33	male	492	{LEFTARROW}	51							0	1111582	1111422	{DOWNARROW}	160	1110297	1110022	775	left3,2	3	15	471	mask3	0	1111406	0	1111206	eqm10_NoEyeNmodel1_dir	0	V	gazeCOD	GazeCoDxp	0	400	0	1110906	9	1110806
GazeCoD_1Model_male	13	2	20	<?xml version="1.0"?>\n<Clock xmlns:dt="urn:schemas-microsoft-com:datatypes"><Description dt:dt="string">E-Prime Primary Realtime Clock</Description><StartTime><Timestamp dt:dt="int">0</Timestamp><DateUtc dt:dt="string">2017-05-10T12:53:33Z</DateUtc></StartTime><FrequencyChanges><FrequencyChange><Frequency dt:dt="r8">3312919</Frequency><Timestamp dt:dt="r8">60295862769</Timestamp><Current dt:dt="…	60.003	1	right	166989107	2017-10-05	14:53:33	12:53:33	male	493	{RIGHTARROW}	77							0	1113166	1113089	{RIGHTARROW}	77	1111975	1111606	869	right8	11	15	472	mask11	0	1113072	0	1112872	eqm10_NoEyeNmodel1_dir	0	V	gazeCOD	GazeCoDxp	1	400	0	1112572	-3	1112472
GazeCoD_1Model_male	13	2	20	<?xml version="1.0"?>\n<Clock xmlns:dt="urn:schemas-microsoft-com:datatypes"><Description dt:dt="string">E-Prime Primary Realtime Clock</Description><StartTime><Timestamp dt:dt="int">0</Timestamp><DateUtc dt:dt="string">2017-05-10T12:53:33Z</DateUtc></StartTime><FrequencyChanges><FrequencyChange><Frequency dt:dt="r8">3312919</Frequency><Timestamp dt:dt="r8">60295862769</Timestamp><Current dt:dt="…	60.003	1	right	166989107	2017-10-05	14:53:33	12:53:33	male	494	{LEFTARROW}	49							0	1114917	1114639	{DOWNARROW}	278	1113520	1113189	831	left1,6	13	15	473	mask13	0	1114622	0	1114422	eqm10_NoEyeNmodel1_dir	90	H	gazeCOD	GazeCoDxp	0	400	0	1114122	2	1114022
GazeCoD_1Model_male	13	2	20	<?xml version="1.0"?>\n<Clock xmlns:dt="urn:schemas-microsoft-com:datatypes"><Description dt:dt="string">E-Prime Primary Realtime Clock</Description><StartTime><Timestamp dt:dt="int">0</Timestamp><DateUtc dt:dt="string">2017-05-10T12:53:33Z</DateUtc></StartTime><FrequencyChanges><FrequencyChange><Frequency dt:dt="r8">3312919</Frequency><Timestamp dt:dt="r8">60295862769</Timestamp><Current dt:dt="…	60.003	1	right	166989107	2017-10-05	14:53:33	12:53:33	male	495	{RIGHTARROW}	42							0	1116573	1116472	{RIGHTARROW}	101	1115361	1114939	922	right4,8	31	15	474	mask31	0	1116455	-1	1116255	eqm10_NoEyeNmodel1_dir	90	HV	gazeCOD	GazeCoDxp	1	400	0	1115956	-5	1115856
GazeCoD_1Model_male	13	2	20	<?xml version="1.0"?>\n<Clock xmlns:dt="urn:schemas-microsoft-com:datatypes"><Description dt:dt="string">E-Prime Primary Realtime Clock</Description><StartTime><Timestamp dt:dt="int">0</Timestamp><DateUtc dt:dt="string">2017-05-10T12:53:33Z</DateUtc></StartTime><FrequencyChanges><FrequencyChange><Frequency dt:dt="r8">3312919</Frequency><Timestamp dt:dt="r8">60295862769</Timestamp><Current dt:dt="…	60.003	1	right	166989107	2017-10-05	14:53:33	12:53:33	male	496	{DOWNARROW}	79							0	1118069	1118039	{DOWNARROW}	30	1116920	1116589	831	DG0	12	15	475	mask12	0	1118022	0	1117822	eqm10_NoEyeNmodel1_dir	90	H	gazeCOD	GazeCoDxp	1	400	0	1117522	2	1117422
GazeCoD_1Model_male	13	2	20	<?xml version="1.0"?>\n<Clock xmlns:dt="urn:schemas-microsoft-com:datatypes"><Description dt:dt="string">E-Prime Primary Realtime Clock</Description><StartTime><Timestamp dt:dt="int">0</Timestamp><DateUtc dt:dt="string">2017-05-10T12:53:33Z</DateUtc></StartTime><FrequencyChanges><FrequencyChange><Frequency dt:dt="r8">3312919</Frequency><Timestamp dt:dt="r8">60295862769</Timestamp><Current dt:dt="…	60.003	1	right	166989107	2017-10-05	14:53:33	12:53:33	male	497	{LEFTARROW}	49							0	1119709	1119689	{DOWNARROW}	20	1118567	1118089	978	left1,6	2	15	476	mask2	0	1119672	0	1119472	eqm10_NoEyeNmodel1_dir	0	V	gazeCOD	GazeCoDxp	0	400	0	1119172	5	1119072
GazeCoD_1Model_male	13	2	20	<?xml version="1.0"?>\n<Clock xmlns:dt="urn:schemas-microsoft-com:datatypes"><Description dt:dt="string">E-Prime Primary Realtime Clock</Description><StartTime><Timestamp dt:dt="int">0</Timestamp><DateUtc dt:dt="string">2017-05-10T12:53:33Z</DateUtc></StartTime><FrequencyChanges><FrequencyChange><Frequency dt:dt="r8">3312919</Frequency><Timestamp dt:dt="r8">60295862769</Timestamp><Current dt:dt="…	60.003	1	right	166989107	2017-10-05	14:53:33	12:53:33	male	498	{LEFTARROW}	55							0	1121269	1121155	{LEFTARROW}	114	1120041	1119722	819	left6,4	16	15	477	mask16	0	1121138	0	1120938	eqm10_NoEyeNmodel1_dir	90	H	gazeCOD	GazeCoDxp	1	400	0	1120638	-3	1120538
GazeCoD_1Model_male	13	2	20	<?xml version="1.0"?>\n<Clock xmlns:dt="urn:schemas-microsoft-com:datatypes"><Description dt:dt="string">E-Prime Primary Realtime Clock</Description><StartTime><Timestamp dt:dt="int">0</Timestamp><DateUtc dt:dt="string">2017-05-10T12:53:33Z</DateUtc></StartTime><FrequencyChanges><FrequencyChange><Frequency dt:dt="r8">3312919</Frequency><Timestamp dt:dt="r8">60295862769</Timestamp><Current dt:dt="…	60.003	1	right	166989107	2017-10-05	14:53:33	12:53:33	male	499	{RIGHTARROW}	40							0	1122773	1122705	{RIGHTARROW}	68	1121578	1121288	790	right6,4	21	15	478	mask21	0	1122688	0	1122488	eqm10_NoEyeNmodel1_dir	90	H	gazeCOD	GazeCoDxp	1	400	0	1122188	10	1122088
GazeCoD_1Model_male	13	2	20	<?xml version="1.0"?>\n<Clock xmlns:dt="urn:schemas-microsoft-com:datatypes"><Description dt:dt="string">E-Prime Primary Realtime Clock</Description><StartTime><Timestamp dt:dt="int">0</Timestamp><DateUtc dt:dt="string">2017-05-10T12:53:33Z</DateUtc></StartTime><FrequencyChanges><FrequencyChange><Frequency dt:dt="r8">3312919</Frequency><Timestamp dt:dt="r8">60295862769</Timestamp><Current dt:dt="…	60.003	1	right	166989107	2017-10-05	14:53:33	12:53:33	male	500	{RIGHTARROW}	77							0	1124285	1124222	{RIGHTARROW}	63	1123105	1122788	817	right8	33	15	479	mask33	0	1124205	0	1124005	eqm10_NoEyeNmodel1_dir	90	HV	gazeCOD	GazeCoDxp	1	400	0	1123705	0	1123605
GazeCoD_1Model_male	13	2	20	<?xml version="1.0"?>\n<Clock xmlns:dt="urn:schemas-microsoft-com:datatypes"><Description dt:dt="string">E-Prime Primary Realtime Clock</Description><StartTime><Timestamp dt:dt="int">0</Timestamp><DateUtc dt:dt="string">2017-05-10T12:53:33Z</DateUtc></StartTime><FrequencyChanges><FrequencyChange><Frequency dt:dt="r8">3312919</Frequency><Timestamp dt:dt="r8">60295862769</Timestamp><Current dt:dt="…	60.003	1	right	166989107	2017-10-05	14:53:33	12:53:33	male	501	{RIGHTARROW}	44							0	1126021	1125905	{RIGHTARROW}	116	1124794	1124305	989	right3,2	30	15	480	mask30	0	1125888	-1	1125688	eqm10_NoEyeNmodel1_dir	90	HV	gazeCOD	GazeCoDxp	1	400	0	1125389	-5	1125289
GazeCoD_1Model_male	13	2	20	<?xml version="1.0"?>\n<Clock xmlns:dt="urn:schemas-microsoft-com:datatypes"><Description dt:dt="string">E-Prime Primary Realtime Clock</Description><StartTime><Timestamp dt:dt="int">0</Timestamp><DateUtc dt:dt="string">2017-05-10T12:53:33Z</DateUtc></StartTime><FrequencyChanges><FrequencyChange><Frequency dt:dt="r8">3312919</Frequency><Timestamp dt:dt="r8">60295862769</Timestamp><Current dt:dt="…	60.003	1	right	166989107	2017-10-05	14:53:33	12:53:33	male	502	{RIGHTARROW}	46							0	1127517	1127438	{RIGHTARROW}	79	1126321	1126038	783	right1,6	7	15	481	mask7	0	1127422	0	1127222	eqm10_NoEyeNmodel1_dir	0	V	gazeCOD	GazeCoDxp	1	400	0	1126922	1	1126822
GazeCoD_1Model_male	13	2	20	<?xml version="1.0"?>\n<Clock xmlns:dt="urn:schemas-microsoft-com:datatypes"><Description dt:dt="string">E-Prime Primary Realtime Clock</Description><StartTime><Timestamp dt:dt="int">0</Timestamp><DateUtc dt:dt="string">2017-05-10T12:53:33Z</DateUtc></StartTime><FrequencyChanges><FrequencyChange><Frequency dt:dt="r8">3312919</Frequency><Timestamp dt:dt="r8">60295862769</Timestamp><Current dt:dt="…	60.003	1	right	166989107	2017-10-05	14:53:33	12:53:33	male	503	{LEFTARROW}	53							0	1128957	1128955	{DOWNARROW}	2	1127828	1127538	790	left4,8	4	15	482	mask4	0	1128938	0	1128738	eqm10_NoEyeNmodel1_dir	0	V	gazeCOD	GazeCoDxp	0	400	0	1128438	10	1128338
GazeCoD_1Model_male	13	2	20	<?xml version="1.0"?>\n<Clock xmlns:dt="urn:schemas-microsoft-com:datatypes"><Description dt:dt="string">E-Prime Primary Realtime Clock</Description><StartTime><Timestamp dt:dt="int">0</Timestamp><DateUtc dt:dt="string">2017-05-10T12:53:33Z</DateUtc></StartTime><FrequencyChanges><FrequencyChange><Frequency dt:dt="r8">3312919</Frequency><Timestamp dt:dt="r8">60295862769</Timestamp><Current dt:dt="…	60.003	1	right	166989107	2017-10-05	14:53:33	12:53:33	male	504	{LEFTARROW}	51							0	1130541	1130405	{LEFTARROW}	136	1129283	1128971	812	left3,2	25	15	483	mask25	0	1130388	0	1130188	eqm10_NoEyeNmodel1_dir	90	HV	gazeCOD	GazeCoDxp	1	400	0	1129888	5	1129788
GazeCoD_1Model_male	13	2	20	<?xml version="1.0"?>\n<Clock xmlns:dt="urn:schemas-microsoft-com:datatypes"><Description dt:dt="string">E-Prime Primary Realtime Clock</Description><StartTime><Timestamp dt:dt="int">0</Timestamp><DateUtc dt:dt="string">2017-05-10T12:53:33Z</DateUtc></StartTime><FrequencyChanges><FrequencyChange><Frequency dt:dt="r8">3312919</Frequency><Timestamp dt:dt="r8">60295862769</Timestamp><Current dt:dt="…	60.003	1	right	166989107	2017-10-05	14:53:33	12:53:33	male	505	{LEFTARROW}	49							0	1132253	1132171	{DOWNARROW}	82	1131048	1130555	993	left1,6	24	15	484	mask24	0	1132155	0	1131955	eqm10_NoEyeNmodel1_dir	90	HV	gazeCOD	GazeCoDxp	0	400	0	1131655	7	1131555
GazeCoD_1Model_male	13	2	20	<?xml version="1.0"?>\n<Clock xmlns:dt="urn:schemas-microsoft-com:datatypes"><Description dt:dt="string">E-Prime Primary Realtime Clock</Description><StartTime><Timestamp dt:dt="int">0</Timestamp><DateUtc dt:dt="string">2017-05-10T12:53:33Z</DateUtc></StartTime><FrequencyChanges><FrequencyChange><Frequency dt:dt="r8">3312919</Frequency><Timestamp dt:dt="r8">60295862769</Timestamp><Current dt:dt="…	60.003	1	right	166989107	2017-10-05	14:53:33	12:53:33	male	506	{RIGHTARROW}	46							0	1133965	1133821	{DOWNARROW}	144	1132700	1132271	929	right1,6	29	15	485	mask29	0	1133805	0	1133605	eqm10_NoEyeNmodel1_dir	90	HV	gazeCOD	GazeCoDxp	0	400	0	1133305	5	1133205
GazeCoD_1Model_male	13	2	20	<?xml version="1.0"?>\n<Clock xmlns:dt="urn:schemas-microsoft-com:datatypes"><Description dt:dt="string">E-Prime Primary Realtime Clock</Description><StartTime><Timestamp dt:dt="int">0</Timestamp><DateUtc dt:dt="string">2017-05-10T12:53:33Z</DateUtc></StartTime><FrequencyChanges><FrequencyChange><Frequency dt:dt="r8">3312919</Frequency><Timestamp dt:dt="r8">60295862769</Timestamp><Current dt:dt="…	60.003	1	right	166989107	2017-10-05	14:53:33	12:53:33	male	507	{RIGHTARROW}	40							0	1135565	1135538	{RIGHTARROW}	27	1134417	1133988	929	right6,4	32	15	486	mask32	0	1135521	0	1135321	eqm10_NoEyeNmodel1_dir	90	HV	gazeCOD	GazeCoDxp	1	400	0	1135021	4	1134921
GazeCoD_1Model_male	13	2	20	<?xml version="1.0"?>\n<Clock xmlns:dt="urn:schemas-microsoft-com:datatypes"><Description dt:dt="string">E-Prime Primary Realtime Clock</Description><StartTime><Timestamp dt:dt="int">0</Timestamp><DateUtc dt:dt="string">2017-05-10T12:53:33Z</DateUtc></StartTime><FrequencyChanges><FrequencyChange><Frequency dt:dt="r8">3312919</Frequency><Timestamp dt:dt="r8">60295862769</Timestamp><Current dt:dt="…	60.003	1	right	166989107	2017-10-05	14:53:33	12:53:33	male	508	{LEFTARROW}	55							0	1137204	1137071	{LEFTARROW}	133	1135947	1135588	859	left6,4	5	15	487	mask5	0	1137054	0	1136854	eqm10_NoEyeNmodel1_dir	0	V	gazeCOD	GazeCoDxp	1	400	0	1136554	7	1136454
GazeCoD_1Model_male	13	2	20	<?xml version="1.0"?>\n<Clock xmlns:dt="urn:schemas-microsoft-com:datatypes"><Description dt:dt="string">E-Prime Primary Realtime Clock</Description><StartTime><Timestamp dt:dt="int">0</Timestamp><DateUtc dt:dt="string">2017-05-10T12:53:33Z</DateUtc></StartTime><FrequencyChanges><FrequencyChange><Frequency dt:dt="r8">3312919</Frequency><Timestamp dt:dt="r8">60295862769</Timestamp><Current dt:dt="…	60.003	1	right	166989107	2017-10-05	14:53:33	12:53:33	male	509	{LEFTARROW}	51							0	1139036	1138821	{DOWNARROW}	215	1137709	1137221	988	left3,2	14	15	488	mask14	0	1138804	0	1138604	eqm10_NoEyeNmodel1_dir	90	H	gazeCOD	GazeCoDxp	0	400	0	1138304	-5	1138204
GazeCoD_1Model_male	13	2	20	<?xml version="1.0"?>\n<Clock xmlns:dt="urn:schemas-microsoft-com:datatypes"><Description dt:dt="string">E-Prime Primary Realtime Clock</Description><StartTime><Timestamp dt:dt="int">0</Timestamp><DateUtc dt:dt="string">2017-05-10T12:53:33Z</DateUtc></StartTime><FrequencyChanges><FrequencyChange><Frequency dt:dt="r8">3312919</Frequency><Timestamp dt:dt="r8">60295862769</Timestamp><Current dt:dt="…	60.003	1	right	166989107	2017-10-05	14:53:33	12:53:33	male	510	{RIGHTARROW}	44							0	1140548	1140521	{DOWNARROW}	27	1139409	1139054	855	right3,2	19	15	489	mask19	0	1140504	0	1140304	eqm10_NoEyeNmodel1_dir	90	H	gazeCOD	GazeCoDxp	0	400	0	1140004	-5	1139904
GazeCoD_1Model_male	13	2	20	<?xml version="1.0"?>\n<Clock xmlns:dt="urn:schemas-microsoft-com:datatypes"><Description dt:dt="string">E-Prime Primary Realtime Clock</Description><StartTime><Timestamp dt:dt="int">0</Timestamp><DateUtc dt:dt="string">2017-05-10T12:53:33Z</DateUtc></StartTime><FrequencyChanges><FrequencyChange><Frequency dt:dt="r8">3312919</Frequency><Timestamp dt:dt="r8">60295862769</Timestamp><Current dt:dt="…	60.003	1	right	166989107	2017-10-05	14:53:33	12:53:33	male	511	{RIGHTARROW}	77							0	1142084	1142037	{RIGHTARROW}	47	1140922	1140571	851	right8	22	15	490	mask22	0	1142021	0	1141821	eqm10_NoEyeNmodel1_dir	90	H	gazeCOD	GazeCoDxp	1	400	0	1141521	-1	1141421
GazeCoD_1Model_male	13	2	20	<?xml version="1.0"?>\n<Clock xmlns:dt="urn:schemas-microsoft-com:datatypes"><Description dt:dt="string">E-Prime Primary Realtime Clock</Description><StartTime><Timestamp dt:dt="int">0</Timestamp><DateUtc dt:dt="string">2017-05-10T12:53:33Z</DateUtc></StartTime><FrequencyChanges><FrequencyChange><Frequency dt:dt="r8">3312919</Frequency><Timestamp dt:dt="r8">60295862769</Timestamp><Current dt:dt="…	60.003	1	right	166989107	2017-10-05	14:53:33	12:53:33	male	512	{RIGHTARROW}	42							0	1143884	1143721	{RIGHTARROW}	163	1142596	1142104	992	right4,8	20	15	491	mask20	0	1143704	0	1143504	eqm10_NoEyeNmodel1_dir	90	H	gazeCOD	GazeCoDxp	1	400	0	1143204	8	1143104
GazeCoD_1Model_male	13	2	20	<?xml version="1.0"?>\n<Clock xmlns:dt="urn:schemas-microsoft-com:datatypes"><Description dt:dt="string">E-Prime Primary Realtime Clock</Description><StartTime><Timestamp dt:dt="int">0</Timestamp><DateUtc dt:dt="string">2017-05-10T12:53:33Z</DateUtc></StartTime><FrequencyChanges><FrequencyChange><Frequency dt:dt="r8">3312919</Frequency><Timestamp dt:dt="r8">60295862769</Timestamp><Current dt:dt="…	60.003	1	right	166989107	2017-10-05	14:53:33	12:53:33	male	513	{DOWNARROW}	79							0	1146596	1145421	{DOWNARROW}	1175	1144295	1143904	891	DG0	1	15	492	mask1	0	1145404	0	1145204	eqm10_NoEyeNmodel1_dir	0	V	gazeCOD	GazeCoDxp	1	400	0	1144904	9	1144804
GazeCoD_1Model_male	13	2	20	<?xml version="1.0"?>\n<Clock xmlns:dt="urn:schemas-microsoft-com:datatypes"><Description dt:dt="string">E-Prime Primary Realtime Clock</Description><StartTime><Timestamp dt:dt="int">0</Timestamp><DateUtc dt:dt="string">2017-05-10T12:53:33Z</DateUtc></StartTime><FrequencyChanges><FrequencyChange><Frequency dt:dt="r8">3312919</Frequency><Timestamp dt:dt="r8">60295862769</Timestamp><Current dt:dt="…	60.003	1	right	166989107	2017-10-05	14:53:33	12:53:33	male	514	{LEFTARROW}	78							0	1148164	1148104	{LEFTARROW}	60	1146985	1146621	864	left8	28	15	493	mask28	0	1148087	0	1147887	eqm10_NoEyeNmodel1_dir	90	HV	gazeCOD	GazeCoDxp	1	400	0	1147587	2	1147487
GazeCoD_1Model_male	13	2	20	<?xml version="1.0"?>\n<Clock xmlns:dt="urn:schemas-microsoft-com:datatypes"><Description dt:dt="string">E-Prime Primary Realtime Clock</Description><StartTime><Timestamp dt:dt="int">0</Timestamp><DateUtc dt:dt="string">2017-05-10T12:53:33Z</DateUtc></StartTime><FrequencyChanges><FrequencyChange><Frequency dt:dt="r8">3312919</Frequency><Timestamp dt:dt="r8">60295862769</Timestamp><Current dt:dt="…	60.003	1	right	166989107	2017-10-05	14:53:33	12:53:33	male	515	{LEFTARROW}	55							0	1149724	1149687	{LEFTARROW}	37	1148568	1148187	881	left6,4	27	15	494	mask27	0	1149670	0	1149470	eqm10_NoEyeNmodel1_dir	90	HV	gazeCOD	GazeCoDxp	1	400	0	1149170	2	1149070
GazeCoD_1Model_male	13	2	20	<?xml version="1.0"?>\n<Clock xmlns:dt="urn:schemas-microsoft-com:datatypes"><Description dt:dt="string">E-Prime Primary Realtime Clock</Description><StartTime><Timestamp dt:dt="int">0</Timestamp><DateUtc dt:dt="string">2017-05-10T12:53:33Z</DateUtc></StartTime><FrequencyChanges><FrequencyChange><Frequency dt:dt="r8">3312919</Frequency><Timestamp dt:dt="r8">60295862769</Timestamp><Current dt:dt="…	60.003	1	right	166989107	2017-10-05	14:53:33	12:53:33	male	516	{RIGHTARROW}	42							0	1151540	1151237	{RIGHTARROW}	303	1150123	1149737	886	right4,8	9	15	495	mask9	0	1151220	0	1151020	eqm10_NoEyeNmodel1_dir	0	V	gazeCOD	GazeCoDxp	1	400	0	1150720	-3	1150620
GazeCoD_1Model_male	13	2	20	<?xml version="1.0"?>\n<Clock xmlns:dt="urn:schemas-microsoft-com:datatypes"><Description dt:dt="string">E-Prime Primary Realtime Clock</Description><StartTime><Timestamp dt:dt="int">0</Timestamp><DateUtc dt:dt="string">2017-05-10T12:53:33Z</DateUtc></StartTime><FrequencyChanges><FrequencyChange><Frequency dt:dt="r8">3312919</Frequency><Timestamp dt:dt="r8">60295862769</Timestamp><Current dt:dt="…	60.003	1	right	166989107	2017-10-05	14:53:33	12:53:33	male	517	{LEFTARROW}	78							0	1155868	1155837	{LEFTARROW}	31	1154726	1154354	872	left8	6	16	496	mask6	0	1155820	-1	1155620	eqm10_NoEyeNmodel1_dir	0	V	gazeCOD	GazeCoDxp	1	400	0	1155321	-5	1155221
GazeCoD_1Model_male	13	2	20	<?xml version="1.0"?>\n<Clock xmlns:dt="urn:schemas-microsoft-com:datatypes"><Description dt:dt="string">E-Prime Primary Realtime Clock</Description><StartTime><Timestamp dt:dt="int">0</Timestamp><DateUtc dt:dt="string">2017-05-10T12:53:33Z</DateUtc></StartTime><FrequencyChanges><FrequencyChange><Frequency dt:dt="r8">3312919</Frequency><Timestamp dt:dt="r8">60295862769</Timestamp><Current dt:dt="…	60.003	1	right	166989107	2017-10-05	14:53:33	12:53:33	male	518	{LEFTARROW}	53							0	1158067	1157403	{LEFTARROW}	664	1156291	1155887	904	left4,8	4	16	497	mask4	0	1157387	0	1157187	eqm10_NoEyeNmodel1_dir	0	V	gazeCOD	GazeCoDxp	1	400	0	1156887	-4	1156787
GazeCoD_1Model_male	13	2	20	<?xml version="1.0"?>\n<Clock xmlns:dt="urn:schemas-microsoft-com:datatypes"><Description dt:dt="string">E-Prime Primary Realtime Clock</Description><StartTime><Timestamp dt:dt="int">0</Timestamp><DateUtc dt:dt="string">2017-05-10T12:53:33Z</DateUtc></StartTime><FrequencyChanges><FrequencyChange><Frequency dt:dt="r8">3312919</Frequency><Timestamp dt:dt="r8">60295862769</Timestamp><Current dt:dt="…	60.003	1	right	166989107	2017-10-05	14:53:33	12:53:33	male	519	{RIGHTARROW}	77							0	1159779	1159637	{RIGHTARROW}	142	1158526	1158087	939	right8	11	16	498	mask11	0	1159620	-1	1159420	eqm10_NoEyeNmodel1_dir	0	V	gazeCOD	GazeCoDxp	1	400	0	1159121	-5	1159021
GazeCoD_1Model_male	13	2	20	<?xml version="1.0"?>\n<Clock xmlns:dt="urn:schemas-microsoft-com:datatypes"><Description dt:dt="string">E-Prime Primary Realtime Clock</Description><StartTime><Timestamp dt:dt="int">0</Timestamp><DateUtc dt:dt="string">2017-05-10T12:53:33Z</DateUtc></StartTime><FrequencyChanges><FrequencyChange><Frequency dt:dt="r8">3312919</Frequency><Timestamp dt:dt="r8">60295862769</Timestamp><Current dt:dt="…	60.003	1	right	166989107	2017-10-05	14:53:33	12:53:33	male	520	{LEFTARROW}	49							0	1161395	1161270	{DOWNARROW}	125	1160159	1159803	856	left1,6	13	16	499	mask13	0	1161253	-1	1161053	eqm10_NoEyeNmodel1_dir	90	H	gazeCOD	GazeCoDxp	0	400	0	1160754	-5	1160654
GazeCoD_1Model_male	13	2	20	<?xml version="1.0"?>\n<Clock xmlns:dt="urn:schemas-microsoft-com:datatypes"><Description dt:dt="string">E-Prime Primary Realtime Clock</Description><StartTime><Timestamp dt:dt="int">0</Timestamp><DateUtc dt:dt="string">2017-05-10T12:53:33Z</DateUtc></StartTime><FrequencyChanges><FrequencyChange><Frequency dt:dt="r8">3312919</Frequency><Timestamp dt:dt="r8">60295862769</Timestamp><Current dt:dt="…	60.003	1	right	166989107	2017-10-05	14:53:33	12:53:33	male	521	{RIGHTARROW}	42							0	1162899	1162803	{RIGHTARROW}	96	1161690	1161420	770	right4,8	31	16	500	mask31	0	1162787	0	1162587	eqm10_NoEyeNmodel1_dir	90	HV	gazeCOD	GazeCoDxp	1	400	0	1162287	-3	1162187
GazeCoD_1Model_male	13	2	20	<?xml version="1.0"?>\n<Clock xmlns:dt="urn:schemas-microsoft-com:datatypes"><Description dt:dt="string">E-Prime Primary Realtime Clock</Description><StartTime><Timestamp dt:dt="int">0</Timestamp><DateUtc dt:dt="string">2017-05-10T12:53:33Z</DateUtc></StartTime><FrequencyChanges><FrequencyChange><Frequency dt:dt="r8">3312919</Frequency><Timestamp dt:dt="r8">60295862769</Timestamp><Current dt:dt="…	60.003	1	right	166989107	2017-10-05	14:53:33	12:53:33	male	522	{LEFTARROW}	55							0	1164499	1164403	{LEFTARROW}	96	1163281	1162920	861	left6,4	5	16	501	mask5	0	1164386	0	1164186	eqm10_NoEyeNmodel1_dir	0	V	gazeCOD	GazeCoDxp	1	400	0	1163886	5	1163786
GazeCoD_1Model_male	13	2	20	<?xml version="1.0"?>\n<Clock xmlns:dt="urn:schemas-microsoft-com:datatypes"><Description dt:dt="string">E-Prime Primary Realtime Clock</Description><StartTime><Timestamp dt:dt="int">0</Timestamp><DateUtc dt:dt="string">2017-05-10T12:53:33Z</DateUtc></StartTime><FrequencyChanges><FrequencyChange><Frequency dt:dt="r8">3312919</Frequency><Timestamp dt:dt="r8">60295862769</Timestamp><Current dt:dt="…	60.003	1	right	166989107	2017-10-05	14:53:33	12:53:33	male	523	{LEFTARROW}	49							0	1166027	1165886	{LEFTARROW}	141	1164774	1164520	754	left1,6	24	16	502	mask24	0	1165870	0	1165670	eqm10_NoEyeNmodel1_dir	90	HV	gazeCOD	GazeCoDxp	1	400	0	1165370	-4	1165270
GazeCoD_1Model_male	13	2	20	<?xml version="1.0"?>\n<Clock xmlns:dt="urn:schemas-microsoft-com:datatypes"><Description dt:dt="string">E-Prime Primary Realtime Clock</Description><StartTime><Timestamp dt:dt="int">0</Timestamp><DateUtc dt:dt="string">2017-05-10T12:53:33Z</DateUtc></StartTime><FrequencyChanges><FrequencyChange><Frequency dt:dt="r8">3312919</Frequency><Timestamp dt:dt="r8">60295862769</Timestamp><Current dt:dt="…	60.003	1	right	166989107	2017-10-05	14:53:33	12:53:33	male	524	{LEFTARROW}	55							0	1167779	1167636	{LEFTARROW}	143	1166510	1166036	974	left6,4	16	16	503	mask16	0	1167620	0	1167420	eqm10_NoEyeNmodel1_dir	90	H	gazeCOD	GazeCoDxp	1	400	0	1167120	10	1167020
GazeCoD_1Model_male	13	2	20	<?xml version="1.0"?>\n<Clock xmlns:dt="urn:schemas-microsoft-com:datatypes"><Description dt:dt="string">E-Prime Primary Realtime Clock</Description><StartTime><Timestamp dt:dt="int">0</Timestamp><DateUtc dt:dt="string">2017-05-10T12:53:33Z</DateUtc></StartTime><FrequencyChanges><FrequencyChange><Frequency dt:dt="r8">3312919</Frequency><Timestamp dt:dt="r8">60295862769</Timestamp><Current dt:dt="…	60.003	1	right	166989107	2017-10-05	14:53:33	12:53:33	male	525	{DOWNARROW}	79							0	1169483	1169386	{DOWNARROW}	97	1168268	1167803	965	DG0	12	16	504	mask12	0	1169370	0	1169170	eqm10_NoEyeNmodel1_dir	90	H	gazeCOD	GazeCoDxp	1	400	0	1168870	2	1168770
GazeCoD_1Model_male	13	2	20	<?xml version="1.0"?>\n<Clock xmlns:dt="urn:schemas-microsoft-com:datatypes"><Description dt:dt="string">E-Prime Primary Realtime Clock</Description><StartTime><Timestamp dt:dt="int">0</Timestamp><DateUtc dt:dt="string">2017-05-10T12:53:33Z</DateUtc></StartTime><FrequencyChanges><FrequencyChange><Frequency dt:dt="r8">3312919</Frequency><Timestamp dt:dt="r8">60295862769</Timestamp><Current dt:dt="…	60.003	1	right	166989107	2017-10-05	14:53:33	12:53:33	male	526	{RIGHTARROW}	44							0	1171011	1170969	{RIGHTARROW}	42	1169849	1169503	846	right3,2	30	16	505	mask30	0	1170953	0	1170753	eqm10_NoEyeNmodel1_dir	90	HV	gazeCOD	GazeCoDxp	1	400	0	1170453	4	1170353
GazeCoD_1Model_male	13	2	20	<?xml version="1.0"?>\n<Clock xmlns:dt="urn:schemas-microsoft-com:datatypes"><Description dt:dt="string">E-Prime Primary Realtime Clock</Description><StartTime><Timestamp dt:dt="int">0</Timestamp><DateUtc dt:dt="string">2017-05-10T12:53:33Z</DateUtc></StartTime><FrequencyChanges><FrequencyChange><Frequency dt:dt="r8">3312919</Frequency><Timestamp dt:dt="r8">60295862769</Timestamp><Current dt:dt="…	60.003	1	right	166989107	2017-10-05	14:53:33	12:53:33	male	527	{RIGHTARROW}	44							0	1172659	1172569	{RIGHTARROW}	90	1171449	1171020	929	right3,2	19	16	506	mask19	0	1172553	0	1172353	eqm10_NoEyeNmodel1_dir	90	H	gazeCOD	GazeCoDxp	1	400	0	1172053	4	1171953
GazeCoD_1Model_male	13	2	20	<?xml version="1.0"?>\n<Clock xmlns:dt="urn:schemas-microsoft-com:datatypes"><Description dt:dt="string">E-Prime Primary Realtime Clock</Description><StartTime><Timestamp dt:dt="int">0</Timestamp><DateUtc dt:dt="string">2017-05-10T12:53:33Z</DateUtc></StartTime><FrequencyChanges><FrequencyChange><Frequency dt:dt="r8">3312919</Frequency><Timestamp dt:dt="r8">60295862769</Timestamp><Current dt:dt="…	60.003	1	right	166989107	2017-10-05	14:53:33	12:53:33	male	528	{RIGHTARROW}	77							0	1174131	1174119	{RIGHTARROW}	12	1172995	1172669	826	right8	33	16	507	mask33	0	1174103	0	1173903	eqm10_NoEyeNmodel1_dir	90	HV	gazeCOD	GazeCoDxp	1	400	0	1173603	8	1173503
GazeCoD_1Model_male	13	2	20	<?xml version="1.0"?>\n<Clock xmlns:dt="urn:schemas-microsoft-com:datatypes"><Description dt:dt="string">E-Prime Primary Realtime Clock</Description><StartTime><Timestamp dt:dt="int">0</Timestamp><DateUtc dt:dt="string">2017-05-10T12:53:33Z</DateUtc></StartTime><FrequencyChanges><FrequencyChange><Frequency dt:dt="r8">3312919</Frequency><Timestamp dt:dt="r8">60295862769</Timestamp><Current dt:dt="…	60.003	1	right	166989107	2017-10-05	14:53:33	12:53:33	male	529	{LEFTARROW}	49							0	1175819	1175686	{DOWNARROW}	133	1174561	1174153	908	left1,6	2	16	508	mask2	0	1175669	0	1175469	eqm10_NoEyeNmodel1_dir	0	V	gazeCOD	GazeCoDxp	0	400	0	1175169	8	1175069
GazeCoD_1Model_male	13	2	20	<?xml version="1.0"?>\n<Clock xmlns:dt="urn:schemas-microsoft-com:datatypes"><Description dt:dt="string">E-Prime Primary Realtime Clock</Description><StartTime><Timestamp dt:dt="int">0</Timestamp><DateUtc dt:dt="string">2017-05-10T12:53:33Z</DateUtc></StartTime><FrequencyChanges><FrequencyChange><Frequency dt:dt="r8">3312919</Frequency><Timestamp dt:dt="r8">60295862769</Timestamp><Current dt:dt="…	60.003	1	right	166989107	2017-10-05	14:53:33	12:53:33	male	530	{DOWNARROW}	79							0	1177523	1177436	{RIGHTARROW}	87	1176312	1175836	976	DG0	1	16	509	mask1	0	1177419	0	1177219	eqm10_NoEyeNmodel1_dir	0	V	gazeCOD	GazeCoDxp	0	400	0	1176919	7	1176819
GazeCoD_1Model_male	13	2	20	<?xml version="1.0"?>\n<Clock xmlns:dt="urn:schemas-microsoft-com:datatypes"><Description dt:dt="string">E-Prime Primary Realtime Clock</Description><StartTime><Timestamp dt:dt="int">0</Timestamp><DateUtc dt:dt="string">2017-05-10T12:53:33Z</DateUtc></StartTime><FrequencyChanges><FrequencyChange><Frequency dt:dt="r8">3312919</Frequency><Timestamp dt:dt="r8">60295862769</Timestamp><Current dt:dt="…	60.003	1	right	166989107	2017-10-05	14:53:33	12:53:33	male	531	{LEFTARROW}	51							0	1179155	1179069	{DOWNARROW}	85	1177943	1177536	907	left3,2	14	16	510	mask14	0	1179052	0	1178852	eqm10_NoEyeNmodel1_dir	90	H	gazeCOD	GazeCoDxp	0	400	0	1178552	9	1178452
GazeCoD_1Model_male	13	2	20	<?xml version="1.0"?>\n<Clock xmlns:dt="urn:schemas-microsoft-com:datatypes"><Description dt:dt="string">E-Prime Primary Realtime Clock</Description><StartTime><Timestamp dt:dt="int">0</Timestamp><DateUtc dt:dt="string">2017-05-10T12:53:33Z</DateUtc></StartTime><FrequencyChanges><FrequencyChange><Frequency dt:dt="r8">3312919</Frequency><Timestamp dt:dt="r8">60295862769</Timestamp><Current dt:dt="…	60.003	1	right	166989107	2017-10-05	14:53:33	12:53:33	male	532	{RIGHTARROW}	42							0	1181570	1180686	{RIGHTARROW}	884	1179564	1179169	895	right4,8	9	16	511	mask9	0	1180669	0	1180469	eqm10_NoEyeNmodel1_dir	0	V	gazeCOD	GazeCoDxp	1	400	0	1180169	5	1180069
GazeCoD_1Model_male	13	2	20	<?xml version="1.0"?>\n<Clock xmlns:dt="urn:schemas-microsoft-com:datatypes"><Description dt:dt="string">E-Prime Primary Realtime Clock</Description><StartTime><Timestamp dt:dt="int">0</Timestamp><DateUtc dt:dt="string">2017-05-10T12:53:33Z</DateUtc></StartTime><FrequencyChanges><FrequencyChange><Frequency dt:dt="r8">3312919</Frequency><Timestamp dt:dt="r8">60295862769</Timestamp><Current dt:dt="…	60.003	1	right	166989107	2017-10-05	14:53:33	12:53:33	male	533	{RIGHTARROW}	46							0	1183290	1183186	{DOWNARROW}	104	1182063	1181586	977	right1,6	18	16	512	mask18	0	1183169	0	1182969	eqm10_NoEyeNmodel1_dir	90	H	gazeCOD	GazeCoDxp	0	400	0	1182669	6	1182569
GazeCoD_1Model_male	13	2	20	<?xml version="1.0"?>\n<Clock xmlns:dt="urn:schemas-microsoft-com:datatypes"><Description dt:dt="string">E-Prime Primary Realtime Clock</Description><StartTime><Timestamp dt:dt="int">0</Timestamp><DateUtc dt:dt="string">2017-05-10T12:53:33Z</DateUtc></StartTime><FrequencyChanges><FrequencyChange><Frequency dt:dt="r8">3312919</Frequency><Timestamp dt:dt="r8">60295862769</Timestamp><Current dt:dt="…	60.003	1	right	166989107	2017-10-05	14:53:33	12:53:33	male	534	{RIGHTARROW}	44							0	1185034	1184885	{RIGHTARROW}	149	1183766	1183302	964	right3,2	8	16	513	mask8	0	1184869	0	1184669	eqm10_NoEyeNmodel1_dir	0	V	gazeCOD	GazeCoDxp	1	400	0	1184369	3	1184269
GazeCoD_1Model_male	13	2	20	<?xml version="1.0"?>\n<Clock xmlns:dt="urn:schemas-microsoft-com:datatypes"><Description dt:dt="string">E-Prime Primary Realtime Clock</Description><StartTime><Timestamp dt:dt="int">0</Timestamp><DateUtc dt:dt="string">2017-05-10T12:53:33Z</DateUtc></StartTime><FrequencyChanges><FrequencyChange><Frequency dt:dt="r8">3312919</Frequency><Timestamp dt:dt="r8">60295862769</Timestamp><Current dt:dt="…	60.003	1	right	166989107	2017-10-05	14:53:33	12:53:33	male	535	{LEFTARROW}	53							0	1186754	1186635	{DOWNARROW}	119	1185511	1185052	959	left4,8	15	16	514	mask15	0	1186619	0	1186419	eqm10_NoEyeNmodel1_dir	90	H	gazeCOD	GazeCoDxp	0	400	0	1186119	8	1186019
GazeCoD_1Model_male	13	2	20	<?xml version="1.0"?>\n<Clock xmlns:dt="urn:schemas-microsoft-com:datatypes"><Description dt:dt="string">E-Prime Primary Realtime Clock</Description><StartTime><Timestamp dt:dt="int">0</Timestamp><DateUtc dt:dt="string">2017-05-10T12:53:33Z</DateUtc></StartTime><FrequencyChanges><FrequencyChange><Frequency dt:dt="r8">3312919</Frequency><Timestamp dt:dt="r8">60295862769</Timestamp><Current dt:dt="…	60.003	1	right	166989107	2017-10-05	14:53:33	12:53:33	male	536	{RIGHTARROW}	77							0	1188370	1188302	{RIGHTARROW}	68	1187176	1186769	907	right8	22	16	515	mask22	0	1188285	0	1188085	eqm10_NoEyeNmodel1_dir	90	H	gazeCOD	GazeCoDxp	1	400	0	1187785	9	1187685
GazeCoD_1Model_male	13	2	20	<?xml version="1.0"?>\n<Clock xmlns:dt="urn:schemas-microsoft-com:datatypes"><Description dt:dt="string">E-Prime Primary Realtime Clock</Description><StartTime><Timestamp dt:dt="int">0</Timestamp><DateUtc dt:dt="string">2017-05-10T12:53:33Z</DateUtc></StartTime><FrequencyChanges><FrequencyChange><Frequency dt:dt="r8">3312919</Frequency><Timestamp dt:dt="r8">60295862769</Timestamp><Current dt:dt="…	60.003	1	right	166989107	2017-10-05	14:53:33	12:53:33	male	537	{RIGHTARROW}	40							0	1189914	1189769	{RIGHTARROW}	145	1188657	1188385	772	right6,4	32	16	516	mask32	0	1189752	0	1189552	eqm10_NoEyeNmodel1_dir	90	HV	gazeCOD	GazeCoDxp	1	400	0	1189252	-5	1189152
GazeCoD_1Model_male	13	2	20	<?xml version="1.0"?>\n<Clock xmlns:dt="urn:schemas-microsoft-com:datatypes"><Description dt:dt="string">E-Prime Primary Realtime Clock</Description><StartTime><Timestamp dt:dt="int">0</Timestamp><DateUtc dt:dt="string">2017-05-10T12:53:33Z</DateUtc></StartTime><FrequencyChanges><FrequencyChange><Frequency dt:dt="r8">3312919</Frequency><Timestamp dt:dt="r8">60295862769</Timestamp><Current dt:dt="…	60.003	1	right	166989107	2017-10-05	14:53:33	12:53:33	male	538	{LEFTARROW}	51							0	1191962	1191518	{RIGHTARROW}	444	1190400	1189935	965	left3,2	3	16	517	mask3	0	1191502	0	1191302	eqm10_NoEyeNmodel1_dir	0	V	gazeCOD	GazeCoDxp	0	400	0	1191002	2	1190902
GazeCoD_1Model_male	13	2	20	<?xml version="1.0"?>\n<Clock xmlns:dt="urn:schemas-microsoft-com:datatypes"><Description dt:dt="string">E-Prime Primary Realtime Clock</Description><StartTime><Timestamp dt:dt="int">0</Timestamp><DateUtc dt:dt="string">2017-05-10T12:53:33Z</DateUtc></StartTime><FrequencyChanges><FrequencyChange><Frequency dt:dt="r8">3312919</Frequency><Timestamp dt:dt="r8">60295862769</Timestamp><Current dt:dt="…	60.003	1	right	166989107	2017-10-05	14:53:33	12:53:33	male	539	{LEFTARROW}	78							0	1193594	1193502	{LEFTARROW}	92	1192375	1191985	890	left8	17	16	518	mask17	0	1193485	0	1193285	eqm10_NoEyeNmodel1_dir	90	H	gazeCOD	GazeCoDxp	1	400	0	1192985	10	1192885
GazeCoD_1Model_male	13	2	20	<?xml version="1.0"?>\n<Clock xmlns:dt="urn:schemas-microsoft-com:datatypes"><Description dt:dt="string">E-Prime Primary Realtime Clock</Description><StartTime><Timestamp dt:dt="int">0</Timestamp><DateUtc dt:dt="string">2017-05-10T12:53:33Z</DateUtc></StartTime><FrequencyChanges><FrequencyChange><Frequency dt:dt="r8">3312919</Frequency><Timestamp dt:dt="r8">60295862769</Timestamp><Current dt:dt="…	60.003	1	right	166989107	2017-10-05	14:53:33	12:53:33	male	540	{RIGHTARROW}	40							0	1195162	1195052	{RIGHTARROW}	110	1193933	1193618	815	right6,4	21	16	519	mask21	0	1195035	0	1194835	eqm10_NoEyeNmodel1_dir	90	H	gazeCOD	GazeCoDxp	1	400	0	1194535	2	1194435
GazeCoD_1Model_male	13	2	20	<?xml version="1.0"?>\n<Clock xmlns:dt="urn:schemas-microsoft-com:datatypes"><Description dt:dt="string">E-Prime Primary Realtime Clock</Description><StartTime><Timestamp dt:dt="int">0</Timestamp><DateUtc dt:dt="string">2017-05-10T12:53:33Z</DateUtc></StartTime><FrequencyChanges><FrequencyChange><Frequency dt:dt="r8">3312919</Frequency><Timestamp dt:dt="r8">60295862769</Timestamp><Current dt:dt="…	60.003	1	right	166989107	2017-10-05	14:53:33	12:53:33	male	541	{LEFTARROW}	51							0	1198034	1196785	{LEFTARROW}	1249	1195674	1195185	989	left3,2	25	16	520	mask25	0	1196768	-1	1196568	eqm10_NoEyeNmodel1_dir	90	HV	gazeCOD	GazeCoDxp	1	400	0	1196269	-5	1196169
GazeCoD_1Model_male	13	2	20	<?xml version="1.0"?>\n<Clock xmlns:dt="urn:schemas-microsoft-com:datatypes"><Description dt:dt="string">E-Prime Primary Realtime Clock</Description><StartTime><Timestamp dt:dt="int">0</Timestamp><DateUtc dt:dt="string">2017-05-10T12:53:33Z</DateUtc></StartTime><FrequencyChanges><FrequencyChange><Frequency dt:dt="r8">3312919</Frequency><Timestamp dt:dt="r8">60295862769</Timestamp><Current dt:dt="…	60.003	1	right	166989107	2017-10-05	14:53:33	12:53:33	male	542	{LEFTARROW}	53							0	1200034	1199468	{LEFTARROW}	565	1198345	1198052	793	left4,8	26	16	521	mask26	0	1199451	0	1199251	eqm10_NoEyeNmodel1_dir	90	HV	gazeCOD	GazeCoDxp	1	400	0	1198951	6	1198851
GazeCoD_1Model_male	13	2	20	<?xml version="1.0"?>\n<Clock xmlns:dt="urn:schemas-microsoft-com:datatypes"><Description dt:dt="string">E-Prime Primary Realtime Clock</Description><StartTime><Timestamp dt:dt="int">0</Timestamp><DateUtc dt:dt="string">2017-05-10T12:53:33Z</DateUtc></StartTime><FrequencyChanges><FrequencyChange><Frequency dt:dt="r8">3312919</Frequency><Timestamp dt:dt="r8">60295862769</Timestamp><Current dt:dt="…	60.003	1	right	166989107	2017-10-05	14:53:33	12:53:33	male	543	{RIGHTARROW}	42							0	1201665	1201568	{RIGHTARROW}	97	1200447	1200051	896	right4,8	20	16	522	mask20	0	1201551	0	1201351	eqm10_NoEyeNmodel1_dir	90	H	gazeCOD	GazeCoDxp	1	400	0	1201051	4	1200951
GazeCoD_1Model_male	13	2	20	<?xml version="1.0"?>\n<Clock xmlns:dt="urn:schemas-microsoft-com:datatypes"><Description dt:dt="string">E-Prime Primary Realtime Clock</Description><StartTime><Timestamp dt:dt="int">0</Timestamp><DateUtc dt:dt="string">2017-05-10T12:53:33Z</DateUtc></StartTime><FrequencyChanges><FrequencyChange><Frequency dt:dt="r8">3312919</Frequency><Timestamp dt:dt="r8">60295862769</Timestamp><Current dt:dt="…	60.003	1	right	166989107	2017-10-05	14:53:33	12:53:33	male	544	{RIGHTARROW}	40							0	1203353	1203285	{RIGHTARROW}	68	1202167	1201685	982	right6,4	10	16	523	mask10	0	1203268	0	1203068	eqm10_NoEyeNmodel1_dir	0	V	gazeCOD	GazeCoDxp	1	400	0	1202768	1	1202668
GazeCoD_1Model_male	13	2	20	<?xml version="1.0"?>\n<Clock xmlns:dt="urn:schemas-microsoft-com:datatypes"><Description dt:dt="string">E-Prime Primary Realtime Clock</Description><StartTime><Timestamp dt:dt="int">0</Timestamp><DateUtc dt:dt="string">2017-05-10T12:53:33Z</DateUtc></StartTime><FrequencyChanges><FrequencyChange><Frequency dt:dt="r8">3312919</Frequency><Timestamp dt:dt="r8">60295862769</Timestamp><Current dt:dt="…	60.003	1	right	166989107	2017-10-05	14:53:33	12:53:33	male	545	{RIGHTARROW}	46							0	1205025	1204735	{RIGHTARROW}	290	1203624	1203368	756	right1,6	7	16	524	mask7	0	1204718	-1	1204518	eqm10_NoEyeNmodel1_dir	0	V	gazeCOD	GazeCoDxp	1	400	0	1204219	-5	1204119
GazeCoD_1Model_male	13	2	20	<?xml version="1.0"?>\n<Clock xmlns:dt="urn:schemas-microsoft-com:datatypes"><Description dt:dt="string">E-Prime Primary Realtime Clock</Description><StartTime><Timestamp dt:dt="int">0</Timestamp><DateUtc dt:dt="string">2017-05-10T12:53:33Z</DateUtc></StartTime><FrequencyChanges><FrequencyChange><Frequency dt:dt="r8">3312919</Frequency><Timestamp dt:dt="r8">60295862769</Timestamp><Current dt:dt="…	60.003	1	right	166989107	2017-10-05	14:53:33	12:53:33	male	546	{RIGHTARROW}	46							0	1206689	1206601	{DOWNARROW}	88	1205477	1205035	942	right1,6	29	16	525	mask29	0	1206584	0	1206384	eqm10_NoEyeNmodel1_dir	90	HV	gazeCOD	GazeCoDxp	0	400	0	1206084	7	1205984
GazeCoD_1Model_male	13	2	20	<?xml version="1.0"?>\n<Clock xmlns:dt="urn:schemas-microsoft-com:datatypes"><Description dt:dt="string">E-Prime Primary Realtime Clock</Description><StartTime><Timestamp dt:dt="int">0</Timestamp><DateUtc dt:dt="string">2017-05-10T12:53:33Z</DateUtc></StartTime><FrequencyChanges><FrequencyChange><Frequency dt:dt="r8">3312919</Frequency><Timestamp dt:dt="r8">60295862769</Timestamp><Current dt:dt="…	60.003	1	right	166989107	2017-10-05	14:53:33	12:53:33	male	547	{LEFTARROW}	55							0	1208233	1208168	{LEFTARROW}	65	1207054	1206701	853	left6,4	27	16	526	mask27	0	1208151	0	1207951	eqm10_NoEyeNmodel1_dir	90	HV	gazeCOD	GazeCoDxp	1	400	0	1207651	-3	1207551
GazeCoD_1Model_male	13	2	20	<?xml version="1.0"?>\n<Clock xmlns:dt="urn:schemas-microsoft-com:datatypes"><Description dt:dt="string">E-Prime Primary Realtime Clock</Description><StartTime><Timestamp dt:dt="int">0</Timestamp><DateUtc dt:dt="string">2017-05-10T12:53:33Z</DateUtc></StartTime><FrequencyChanges><FrequencyChange><Frequency dt:dt="r8">3312919</Frequency><Timestamp dt:dt="r8">60295862769</Timestamp><Current dt:dt="…	60.003	1	right	166989107	2017-10-05	14:53:33	12:53:33	male	548	{LEFTARROW}	78							0	1209969	1209851	{LEFTARROW}	118	1208727	1208251	976	left8	28	16	527	mask28	0	1209834	0	1209634	eqm10_NoEyeNmodel1_dir	90	HV	gazeCOD	GazeCoDxp	1	400	0	1209334	7	1209234
GazeCoD_1Model_male	13	2	20	<?xml version="1.0"?>\n<Clock xmlns:dt="urn:schemas-microsoft-com:datatypes"><Description dt:dt="string">E-Prime Primary Realtime Clock</Description><StartTime><Timestamp dt:dt="int">0</Timestamp><DateUtc dt:dt="string">2017-05-10T12:53:33Z</DateUtc></StartTime><FrequencyChanges><FrequencyChange><Frequency dt:dt="r8">3312919</Frequency><Timestamp dt:dt="r8">60295862769</Timestamp><Current dt:dt="…	60.003	1	right	166989107	2017-10-05	14:53:33	12:53:33	male	549	{DOWNARROW}	79							0	1211649	1211584	{DOWNARROW}	65	1210470	1209984	986	DG0	23	16	528	mask23	0	1211568	0	1211368	eqm10_NoEyeNmodel1_dir	90	HV	gazeCOD	GazeCoDxp	1	400	0	1211068	-2	1210968
GazeCoD_1Model_male	13	2	20	<?xml version="1.0"?>\n<Clock xmlns:dt="urn:schemas-microsoft-com:datatypes"><Description dt:dt="string">E-Prime Primary Realtime Clock</Description><StartTime><Timestamp dt:dt="int">0</Timestamp><DateUtc dt:dt="string">2017-05-10T12:53:33Z</DateUtc></StartTime><FrequencyChanges><FrequencyChange><Frequency dt:dt="r8">3312919</Frequency><Timestamp dt:dt="r8">60295862769</Timestamp><Current dt:dt="…	60.003	1	right	166989107	2017-10-05	14:53:33	12:53:33	male	550	{DOWNARROW}	79							0	1213337	1213217	{DOWNARROW}	120	1212093	1211668	925	DG0	1	17	529	mask1	0	1213201	0	1213001	eqm10_NoEyeNmodel1_dir	0	V	gazeCOD	GazeCoDxp	1	400	0	1212701	8	1212601
GazeCoD_1Model_male	13	2	20	<?xml version="1.0"?>\n<Clock xmlns:dt="urn:schemas-microsoft-com:datatypes"><Description dt:dt="string">E-Prime Primary Realtime Clock</Description><StartTime><Timestamp dt:dt="int">0</Timestamp><DateUtc dt:dt="string">2017-05-10T12:53:33Z</DateUtc></StartTime><FrequencyChanges><FrequencyChange><Frequency dt:dt="r8">3312919</Frequency><Timestamp dt:dt="r8">60295862769</Timestamp><Current dt:dt="…	60.003	1	right	166989107	2017-10-05	14:53:33	12:53:33	male	551	{DOWNARROW}	79							0	1214897	1214884	{DOWNARROW}	13	1213766	1213351	915	DG0	12	17	530	mask12	0	1214867	0	1214667	eqm10_NoEyeNmodel1_dir	90	H	gazeCOD	GazeCoDxp	1	400	0	1214367	1	1214267
GazeCoD_1Model_male	13	2	20	<?xml version="1.0"?>\n<Clock xmlns:dt="urn:schemas-microsoft-com:datatypes"><Description dt:dt="string">E-Prime Primary Realtime Clock</Description><StartTime><Timestamp dt:dt="int">0</Timestamp><DateUtc dt:dt="string">2017-05-10T12:53:33Z</DateUtc></StartTime><FrequencyChanges><FrequencyChange><Frequency dt:dt="r8">3312919</Frequency><Timestamp dt:dt="r8">60295862769</Timestamp><Current dt:dt="…	60.003	1	right	166989107	2017-10-05	14:53:33	12:53:33	male	552	{LEFTARROW}	49							0	1216337	1216301	{DOWNARROW}	36	1215180	1214917	763	left1,6	2	17	531	mask2	0	1216284	0	1216084	eqm10_NoEyeNmodel1_dir	0	V	gazeCOD	GazeCoDxp	0	400	0	1215784	4	1215684
GazeCoD_1Model_male	13	2	20	<?xml version="1.0"?>\n<Clock xmlns:dt="urn:schemas-microsoft-com:datatypes"><Description dt:dt="string">E-Prime Primary Realtime Clock</Description><StartTime><Timestamp dt:dt="int">0</Timestamp><DateUtc dt:dt="string">2017-05-10T12:53:33Z</DateUtc></StartTime><FrequencyChanges><FrequencyChange><Frequency dt:dt="r8">3312919</Frequency><Timestamp dt:dt="r8">60295862769</Timestamp><Current dt:dt="…	60.003	1	right	166989107	2017-10-05	14:53:33	12:53:33	male	553	{LEFTARROW}	49							0	1217825	1217801	{DOWNARROW}	24	1216690	1216351	839	left1,6	13	17	532	mask13	0	1217784	-1	1217584	eqm10_NoEyeNmodel1_dir	90	H	gazeCOD	GazeCoDxp	0	400	0	1217285	-5	1217185
GazeCoD_1Model_male	13	2	20	<?xml version="1.0"?>\n<Clock xmlns:dt="urn:schemas-microsoft-com:datatypes"><Description dt:dt="string">E-Prime Primary Realtime Clock</Description><StartTime><Timestamp dt:dt="int">0</Timestamp><DateUtc dt:dt="string">2017-05-10T12:53:33Z</DateUtc></StartTime><FrequencyChanges><FrequencyChange><Frequency dt:dt="r8">3312919</Frequency><Timestamp dt:dt="r8">60295862769</Timestamp><Current dt:dt="…	60.003	1	right	166989107	2017-10-05	14:53:33	12:53:33	male	554	{LEFTARROW}	78							0	1219353	1219334	{LEFTARROW}	19	1218216	1217834	882	left8	28	17	533	mask28	0	1219317	0	1219117	eqm10_NoEyeNmodel1_dir	90	HV	gazeCOD	GazeCoDxp	1	400	0	1218817	1	1218717
GazeCoD_1Model_male	13	2	20	<?xml version="1.0"?>\n<Clock xmlns:dt="urn:schemas-microsoft-com:datatypes"><Description dt:dt="string">E-Prime Primary Realtime Clock</Description><StartTime><Timestamp dt:dt="int">0</Timestamp><DateUtc dt:dt="string">2017-05-10T12:53:33Z</DateUtc></StartTime><FrequencyChanges><FrequencyChange><Frequency dt:dt="r8">3312919</Frequency><Timestamp dt:dt="r8">60295862769</Timestamp><Current dt:dt="…	60.003	1	right	166989107	2017-10-05	14:53:33	12:53:33	male	555	{LEFTARROW}	51							0	1221033	1220834	{DOWNARROW}	199	1219716	1219367	849	left3,2	3	17	534	mask3	0	1220817	0	1220617	eqm10_NoEyeNmodel1_dir	0	V	gazeCOD	GazeCoDxp	0	400	0	1220317	1	1220217
GazeCoD_1Model_male	13	2	20	<?xml version="1.0"?>\n<Clock xmlns:dt="urn:schemas-microsoft-com:datatypes"><Description dt:dt="string">E-Prime Primary Realtime Clock</Description><StartTime><Timestamp dt:dt="int">0</Timestamp><DateUtc dt:dt="string">2017-05-10T12:53:33Z</DateUtc></StartTime><FrequencyChanges><FrequencyChange><Frequency dt:dt="r8">3312919</Frequency><Timestamp dt:dt="r8">60295862769</Timestamp><Current dt:dt="…	60.003	1	right	166989107	2017-10-05	14:53:33	12:53:33	male	556	{LEFTARROW}	51							0	1222552	1222517	{DOWNARROW}	35	1221405	1221050	855	left3,2	14	17	535	mask14	0	1222500	0	1222300	eqm10_NoEyeNmodel1_dir	90	H	gazeCOD	GazeCoDxp	0	400	0	1222000	-5	1221900
GazeCoD_1Model_male	13	2	20	<?xml version="1.0"?>\n<Clock xmlns:dt="urn:schemas-microsoft-com:datatypes"><Description dt:dt="string">E-Prime Primary Realtime Clock</Description><StartTime><Timestamp dt:dt="int">0</Timestamp><DateUtc dt:dt="string">2017-05-10T12:53:33Z</DateUtc></StartTime><FrequencyChanges><FrequencyChange><Frequency dt:dt="r8">3312919</Frequency><Timestamp dt:dt="r8">60295862769</Timestamp><Current dt:dt="…	60.003	1	right	166989107	2017-10-05	14:53:33	12:53:33	male	557	{RIGHTARROW}	42							0	1223992	1223967	{RIGHTARROW}	25	1222848	1222567	781	right4,8	31	17	536	mask31	0	1223950	0	1223750	eqm10_NoEyeNmodel1_dir	90	HV	gazeCOD	GazeCoDxp	1	400	0	1223450	2	1223350
GazeCoD_1Model_male	13	2	20	<?xml version="1.0"?>\n<Clock xmlns:dt="urn:schemas-microsoft-com:datatypes"><Description dt:dt="string">E-Prime Primary Realtime Clock</Description><StartTime><Timestamp dt:dt="int">0</Timestamp><DateUtc dt:dt="string">2017-05-10T12:53:33Z</DateUtc></StartTime><FrequencyChanges><FrequencyChange><Frequency dt:dt="r8">3312919</Frequency><Timestamp dt:dt="r8">60295862769</Timestamp><Current dt:dt="…	60.003	1	right	166989107	2017-10-05	14:53:33	12:53:33	male	558	{LEFTARROW}	55							0	1225856	1225467	{LEFTARROW}	389	1224348	1224017	831	left6,4	5	17	537	mask5	0	1225450	0	1225250	eqm10_NoEyeNmodel1_dir	0	V	gazeCOD	GazeCoDxp	1	400	0	1224950	2	1224850
GazeCoD_1Model_male	13	2	20	<?xml version="1.0"?>\n<Clock xmlns:dt="urn:schemas-microsoft-com:datatypes"><Description dt:dt="string">E-Prime Primary Realtime Clock</Description><StartTime><Timestamp dt:dt="int">0</Timestamp><DateUtc dt:dt="string">2017-05-10T12:53:33Z</DateUtc></StartTime><FrequencyChanges><FrequencyChange><Frequency dt:dt="r8">3312919</Frequency><Timestamp dt:dt="r8">60295862769</Timestamp><Current dt:dt="…	60.003	1	right	166989107	2017-10-05	14:53:33	12:53:33	male	559	{LEFTARROW}	78							0	1227408	1227317	{LEFTARROW}	91	1226201	1225867	834	left8	17	17	538	mask17	0	1227300	0	1227100	eqm10_NoEyeNmodel1_dir	90	H	gazeCOD	GazeCoDxp	1	400	0	1226800	-1	1226700
GazeCoD_1Model_male	13	2	20	<?xml version="1.0"?>\n<Clock xmlns:dt="urn:schemas-microsoft-com:datatypes"><Description dt:dt="string">E-Prime Primary Realtime Clock</Description><StartTime><Timestamp dt:dt="int">0</Timestamp><DateUtc dt:dt="string">2017-05-10T12:53:33Z</DateUtc></StartTime><FrequencyChanges><FrequencyChange><Frequency dt:dt="r8">3312919</Frequency><Timestamp dt:dt="r8">60295862769</Timestamp><Current dt:dt="…	60.003	1	right	166989107	2017-10-05	14:53:33	12:53:33	male	560	{LEFTARROW}	55							0	1229072	1228967	{LEFTARROW}	105	1227846	1227417	929	left6,4	16	17	539	mask16	0	1228950	0	1228750	eqm10_NoEyeNmodel1_dir	90	H	gazeCOD	GazeCoDxp	1	400	0	1228450	4	1228350
GazeCoD_1Model_male	13	2	20	<?xml version="1.0"?>\n<Clock xmlns:dt="urn:schemas-microsoft-com:datatypes"><Description dt:dt="string">E-Prime Primary Realtime Clock</Description><StartTime><Timestamp dt:dt="int">0</Timestamp><DateUtc dt:dt="string">2017-05-10T12:53:33Z</DateUtc></StartTime><FrequencyChanges><FrequencyChange><Frequency dt:dt="r8">3312919</Frequency><Timestamp dt:dt="r8">60295862769</Timestamp><Current dt:dt="…	60.003	1	right	166989107	2017-10-05	14:53:33	12:53:33	male	561	{LEFTARROW}	53							0	1230680	1230617	{LEFTARROW}	63	1229505	1229083	922	left4,8	15	17	540	mask15	0	1230600	0	1230400	eqm10_NoEyeNmodel1_dir	90	H	gazeCOD	GazeCoDxp	1	400	0	1230100	-5	1230000
GazeCoD_1Model_male	13	2	20	<?xml version="1.0"?>\n<Clock xmlns:dt="urn:schemas-microsoft-com:datatypes"><Description dt:dt="string">E-Prime Primary Realtime Clock</Description><StartTime><Timestamp dt:dt="int">0</Timestamp><DateUtc dt:dt="string">2017-05-10T12:53:33Z</DateUtc></StartTime><FrequencyChanges><FrequencyChange><Frequency dt:dt="r8">3312919</Frequency><Timestamp dt:dt="r8">60295862769</Timestamp><Current dt:dt="…	60.003	1	right	166989107	2017-10-05	14:53:33	12:53:33	male	562	{RIGHTARROW}	46							0	1232216	1232183	{DOWNARROW}	33	1231067	1230700	867	right1,6	18	17	541	mask18	0	1232167	0	1231967	eqm10_NoEyeNmodel1_dir	90	H	gazeCOD	GazeCoDxp	0	400	0	1231667	0	1231567
GazeCoD_1Model_male	13	2	20	<?xml version="1.0"?>\n<Clock xmlns:dt="urn:schemas-microsoft-com:datatypes"><Description dt:dt="string">E-Prime Primary Realtime Clock</Description><StartTime><Timestamp dt:dt="int">0</Timestamp><DateUtc dt:dt="string">2017-05-10T12:53:33Z</DateUtc></StartTime><FrequencyChanges><FrequencyChange><Frequency dt:dt="r8">3312919</Frequency><Timestamp dt:dt="r8">60295862769</Timestamp><Current dt:dt="…	60.003	1	right	166989107	2017-10-05	14:53:33	12:53:33	male	563	{DOWNARROW}	79							0	1233816	1233783	{DOWNARROW}	33	1232658	1232233	925	DG0	23	17	542	mask23	0	1233767	0	1233567	eqm10_NoEyeNmodel1_dir	90	HV	gazeCOD	GazeCoDxp	1	400	0	1233267	9	1233167
GazeCoD_1Model_male	13	2	20	<?xml version="1.0"?>\n<Clock xmlns:dt="urn:schemas-microsoft-com:datatypes"><Description dt:dt="string">E-Prime Primary Realtime Clock</Description><StartTime><Timestamp dt:dt="int">0</Timestamp><DateUtc dt:dt="string">2017-05-10T12:53:33Z</DateUtc></StartTime><FrequencyChanges><FrequencyChange><Frequency dt:dt="r8">3312919</Frequency><Timestamp dt:dt="r8">60295862769</Timestamp><Current dt:dt="…	60.003	1	right	166989107	2017-10-05	14:53:33	12:53:33	male	564	{RIGHTARROW}	40							0	1235480	1235433	{RIGHTARROW}	47	1234315	1233833	982	right6,4	10	17	543	mask10	0	1235416	0	1235216	eqm10_NoEyeNmodel1_dir	0	V	gazeCOD	GazeCoDxp	1	400	0	1234916	1	1234816
GazeCoD_1Model_male	13	2	20	<?xml version="1.0"?>\n<Clock xmlns:dt="urn:schemas-microsoft-com:datatypes"><Description dt:dt="string">E-Prime Primary Realtime Clock</Description><StartTime><Timestamp dt:dt="int">0</Timestamp><DateUtc dt:dt="string">2017-05-10T12:53:33Z</DateUtc></StartTime><FrequencyChanges><FrequencyChange><Frequency dt:dt="r8">3312919</Frequency><Timestamp dt:dt="r8">60295862769</Timestamp><Current dt:dt="…	60.003	1	right	166989107	2017-10-05	14:53:33	12:53:33	male	565	{LEFTARROW}	53							0	1236960	1236900	{DOWNARROW}	60	1235785	1235500	785	left4,8	26	17	544	mask26	0	1236883	0	1236683	eqm10_NoEyeNmodel1_dir	90	HV	gazeCOD	GazeCoDxp	0	400	0	1236383	-2	1236283
GazeCoD_1Model_male	13	2	20	<?xml version="1.0"?>\n<Clock xmlns:dt="urn:schemas-microsoft-com:datatypes"><Description dt:dt="string">E-Prime Primary Realtime Clock</Description><StartTime><Timestamp dt:dt="int">0</Timestamp><DateUtc dt:dt="string">2017-05-10T12:53:33Z</DateUtc></StartTime><FrequencyChanges><FrequencyChange><Frequency dt:dt="r8">3312919</Frequency><Timestamp dt:dt="r8">60295862769</Timestamp><Current dt:dt="…	60.003	1	right	166989107	2017-10-05	14:53:33	12:53:33	male	566	{LEFTARROW}	55							0	1239032	1238566	{LEFTARROW}	466	1237447	1236983	964	left6,4	27	17	545	mask27	0	1238550	0	1238350	eqm10_NoEyeNmodel1_dir	90	HV	gazeCOD	GazeCoDxp	1	400	0	1238050	3	1237950
GazeCoD_1Model_male	13	2	20	<?xml version="1.0"?>\n<Clock xmlns:dt="urn:schemas-microsoft-com:datatypes"><Description dt:dt="string">E-Prime Primary Realtime Clock</Description><StartTime><Timestamp dt:dt="int">0</Timestamp><DateUtc dt:dt="string">2017-05-10T12:53:33Z</DateUtc></StartTime><FrequencyChanges><FrequencyChange><Frequency dt:dt="r8">3312919</Frequency><Timestamp dt:dt="r8">60295862769</Timestamp><Current dt:dt="…	60.003	1	right	166989107	2017-10-05	14:53:33	12:53:33	male	567	{RIGHTARROW}	40							0	1240560	1240466	{RIGHTARROW}	94	1239341	1239050	791	right6,4	32	17	546	mask32	0	1240450	0	1240250	eqm10_NoEyeNmodel1_dir	90	HV	gazeCOD	GazeCoDxp	1	400	0	1239950	9	1239850
GazeCoD_1Model_male	13	2	20	<?xml version="1.0"?>\n<Clock xmlns:dt="urn:schemas-microsoft-com:datatypes"><Description dt:dt="string">E-Prime Primary Realtime Clock</Description><StartTime><Timestamp dt:dt="int">0</Timestamp><DateUtc dt:dt="string">2017-05-10T12:53:33Z</DateUtc></StartTime><FrequencyChanges><FrequencyChange><Frequency dt:dt="r8">3312919</Frequency><Timestamp dt:dt="r8">60295862769</Timestamp><Current dt:dt="…	60.003	1	right	166989107	2017-10-05	14:53:33	12:53:33	male	568	{RIGHTARROW}	77							0	1242128	1242099	{RIGHTARROW}	29	1240984	1240583	901	right8	11	17	547	mask11	0	1242083	0	1241883	eqm10_NoEyeNmodel1_dir	0	V	gazeCOD	GazeCoDxp	1	400	0	1241583	-1	1241483
GazeCoD_1Model_male	13	2	20	<?xml version="1.0"?>\n<Clock xmlns:dt="urn:schemas-microsoft-com:datatypes"><Description dt:dt="string">E-Prime Primary Realtime Clock</Description><StartTime><Timestamp dt:dt="int">0</Timestamp><DateUtc dt:dt="string">2017-05-10T12:53:33Z</DateUtc></StartTime><FrequencyChanges><FrequencyChange><Frequency dt:dt="r8">3312919</Frequency><Timestamp dt:dt="r8">60295862769</Timestamp><Current dt:dt="…	60.003	1	right	166989107	2017-10-05	14:53:33	12:53:33	male	569	{LEFTARROW}	53							0	1244063	1243599	{LEFTARROW}	464	1242478	1242149	829	left4,8	4	17	548	mask4	0	1243583	0	1243383	eqm10_NoEyeNmodel1_dir	0	V	gazeCOD	GazeCoDxp	1	400	0	1243083	5	1242983
GazeCoD_1Model_male	13	2	20	<?xml version="1.0"?>\n<Clock xmlns:dt="urn:schemas-microsoft-com:datatypes"><Description dt:dt="string">E-Prime Primary Realtime Clock</Description><StartTime><Timestamp dt:dt="int">0</Timestamp><DateUtc dt:dt="string">2017-05-10T12:53:33Z</DateUtc></StartTime><FrequencyChanges><FrequencyChange><Frequency dt:dt="r8">3312919</Frequency><Timestamp dt:dt="r8">60295862769</Timestamp><Current dt:dt="…	60.003	1	right	166989107	2017-10-05	14:53:33	12:53:33	male	570	{RIGHTARROW}	40							0	1245583	1245549	{RIGHTARROW}	34	1244431	1244083	848	right6,4	21	17	549	mask21	0	1245533	0	1245333	eqm10_NoEyeNmodel1_dir	90	H	gazeCOD	GazeCoDxp	1	400	0	1245033	2	1244933
GazeCoD_1Model_male	13	2	20	<?xml version="1.0"?>\n<Clock xmlns:dt="urn:schemas-microsoft-com:datatypes"><Description dt:dt="string">E-Prime Primary Realtime Clock</Description><StartTime><Timestamp dt:dt="int">0</Timestamp><DateUtc dt:dt="string">2017-05-10T12:53:33Z</DateUtc></StartTime><FrequencyChanges><FrequencyChange><Frequency dt:dt="r8">3312919</Frequency><Timestamp dt:dt="r8">60295862769</Timestamp><Current dt:dt="…	60.003	1	right	166989107	2017-10-05	14:53:33	12:53:33	male	571	{RIGHTARROW}	46							0	1247239	1247166	{DOWNARROW}	73	1246051	1245599	952	right1,6	7	17	550	mask7	0	1247149	0	1246949	eqm10_NoEyeNmodel1_dir	0	V	gazeCOD	GazeCoDxp	0	400	0	1246649	-2	1246549
GazeCoD_1Model_male	13	2	20	<?xml version="1.0"?>\n<Clock xmlns:dt="urn:schemas-microsoft-com:datatypes"><Description dt:dt="string">E-Prime Primary Realtime Clock</Description><StartTime><Timestamp dt:dt="int">0</Timestamp><DateUtc dt:dt="string">2017-05-10T12:53:33Z</DateUtc></StartTime><FrequencyChanges><FrequencyChange><Frequency dt:dt="r8">3312919</Frequency><Timestamp dt:dt="r8">60295862769</Timestamp><Current dt:dt="…	60.003	1	right	166989107	2017-10-05	14:53:33	12:53:33	male	572	{RIGHTARROW}	77							0	1257511	1257399	{RIGHTARROW}	112	1256279	1255949	830	right8	33	17	551	mask33	0	1257382	0	1257182	eqm10_NoEyeNmodel1_dir	90	HV	gazeCOD	GazeCoDxp	1	400	0	1256882	3	1256782
GazeCoD_1Model_male	13	2	20	<?xml version="1.0"?>\n<Clock xmlns:dt="urn:schemas-microsoft-com:datatypes"><Description dt:dt="string">E-Prime Primary Realtime Clock</Description><StartTime><Timestamp dt:dt="int">0</Timestamp><DateUtc dt:dt="string">2017-05-10T12:53:33Z</DateUtc></StartTime><FrequencyChanges><FrequencyChange><Frequency dt:dt="r8">3312919</Frequency><Timestamp dt:dt="r8">60295862769</Timestamp><Current dt:dt="…	60.003	1	right	166989107	2017-10-05	14:53:33	12:53:33	male	573	{RIGHTARROW}	42							0	1259079	1258999	{RIGHTARROW}	80	1257883	1257532	851	right4,8	9	17	552	mask9	0	1258982	0	1258782	eqm10_NoEyeNmodel1_dir	0	V	gazeCOD	GazeCoDxp	1	400	0	1258482	-1	1258382
GazeCoD_1Model_male	13	2	20	<?xml version="1.0"?>\n<Clock xmlns:dt="urn:schemas-microsoft-com:datatypes"><Description dt:dt="string">E-Prime Primary Realtime Clock</Description><StartTime><Timestamp dt:dt="int">0</Timestamp><DateUtc dt:dt="string">2017-05-10T12:53:33Z</DateUtc></StartTime><FrequencyChanges><FrequencyChange><Frequency dt:dt="r8">3312919</Frequency><Timestamp dt:dt="r8">60295862769</Timestamp><Current dt:dt="…	60.003	1	right	166989107	2017-10-05	14:53:33	12:53:33	male	574	{RIGHTARROW}	44							0	1260607	1260465	{RIGHTARROW}	142	1259354	1259099	755	right3,2	8	17	553	mask8	0	1260449	0	1260249	eqm10_NoEyeNmodel1_dir	0	V	gazeCOD	GazeCoDxp	1	400	0	1259949	-5	1259849
GazeCoD_1Model_male	13	2	20	<?xml version="1.0"?>\n<Clock xmlns:dt="urn:schemas-microsoft-com:datatypes"><Description dt:dt="string">E-Prime Primary Realtime Clock</Description><StartTime><Timestamp dt:dt="int">0</Timestamp><DateUtc dt:dt="string">2017-05-10T12:53:33Z</DateUtc></StartTime><FrequencyChanges><FrequencyChange><Frequency dt:dt="r8">3312919</Frequency><Timestamp dt:dt="r8">60295862769</Timestamp><Current dt:dt="…	60.003	1	right	166989107	2017-10-05	14:53:33	12:53:33	male	575	{RIGHTARROW}	44							0	1262271	1262065	{RIGHTARROW}	206	1260940	1260616	824	right3,2	19	17	554	mask19	0	1262049	0	1261849	eqm10_NoEyeNmodel1_dir	90	H	gazeCOD	GazeCoDxp	1	400	0	1261549	9	1261449
GazeCoD_1Model_male	13	2	20	<?xml version="1.0"?>\n<Clock xmlns:dt="urn:schemas-microsoft-com:datatypes"><Description dt:dt="string">E-Prime Primary Realtime Clock</Description><StartTime><Timestamp dt:dt="int">0</Timestamp><DateUtc dt:dt="string">2017-05-10T12:53:33Z</DateUtc></StartTime><FrequencyChanges><FrequencyChange><Frequency dt:dt="r8">3312919</Frequency><Timestamp dt:dt="r8">60295862769</Timestamp><Current dt:dt="…	60.003	1	right	166989107	2017-10-05	14:53:33	12:53:33	male	576	{RIGHTARROW}	44							0	1263983	1263815	{RIGHTARROW}	168	1262695	1262282	913	right3,2	30	17	555	mask30	0	1263798	0	1263598	eqm10_NoEyeNmodel1_dir	90	HV	gazeCOD	GazeCoDxp	1	400	0	1263298	3	1263198
GazeCoD_1Model_male	13	2	20	<?xml version="1.0"?>\n<Clock xmlns:dt="urn:schemas-microsoft-com:datatypes"><Description dt:dt="string">E-Prime Primary Realtime Clock</Description><StartTime><Timestamp dt:dt="int">0</Timestamp><DateUtc dt:dt="string">2017-05-10T12:53:33Z</DateUtc></StartTime><FrequencyChanges><FrequencyChange><Frequency dt:dt="r8">3312919</Frequency><Timestamp dt:dt="r8">60295862769</Timestamp><Current dt:dt="…	60.003	1	right	166989107	2017-10-05	14:53:33	12:53:33	male	577	{LEFTARROW}	78							0	1265502	1265398	{LEFTARROW}	104	1264286	1263998	788	left8	6	17	556	mask6	0	1265382	0	1265182	eqm10_NoEyeNmodel1_dir	0	V	gazeCOD	GazeCoDxp	1	400	0	1264882	-4	1264782
GazeCoD_1Model_male	13	2	20	<?xml version="1.0"?>\n<Clock xmlns:dt="urn:schemas-microsoft-com:datatypes"><Description dt:dt="string">E-Prime Primary Realtime Clock</Description><StartTime><Timestamp dt:dt="int">0</Timestamp><DateUtc dt:dt="string">2017-05-10T12:53:33Z</DateUtc></StartTime><FrequencyChanges><FrequencyChange><Frequency dt:dt="r8">3312919</Frequency><Timestamp dt:dt="r8">60295862769</Timestamp><Current dt:dt="…	60.003	1	right	166989107	2017-10-05	14:53:33	12:53:33	male	578	{RIGHTARROW}	46							0	1266990	1266898	{RIGHTARROW}	92	1265773	1265515	758	right1,6	29	17	557	mask29	0	1266882	0	1266682	eqm10_NoEyeNmodel1_dir	90	HV	gazeCOD	GazeCoDxp	1	400	0	1266382	9	1266282
GazeCoD_1Model_male	13	2	20	<?xml version="1.0"?>\n<Clock xmlns:dt="urn:schemas-microsoft-com:datatypes"><Description dt:dt="string">E-Prime Primary Realtime Clock</Description><StartTime><Timestamp dt:dt="int">0</Timestamp><DateUtc dt:dt="string">2017-05-10T12:53:33Z</DateUtc></StartTime><FrequencyChanges><FrequencyChange><Frequency dt:dt="r8">3312919</Frequency><Timestamp dt:dt="r8">60295862769</Timestamp><Current dt:dt="…	60.003	1	right	166989107	2017-10-05	14:53:33	12:53:33	male	579	{LEFTARROW}	49							0	1268670	1268482	{DOWNARROW}	188	1267357	1267015	842	left1,6	24	17	558	mask24	0	1268465	0	1268265	eqm10_NoEyeNmodel1_dir	90	HV	gazeCOD	GazeCoDxp	0	400	0	1267965	8	1267865
GazeCoD_1Model_male	13	2	20	<?xml version="1.0"?>\n<Clock xmlns:dt="urn:schemas-microsoft-com:datatypes"><Description dt:dt="string">E-Prime Primary Realtime Clock</Description><StartTime><Timestamp dt:dt="int">0</Timestamp><DateUtc dt:dt="string">2017-05-10T12:53:33Z</DateUtc></StartTime><FrequencyChanges><FrequencyChange><Frequency dt:dt="r8">3312919</Frequency><Timestamp dt:dt="r8">60295862769</Timestamp><Current dt:dt="…	60.003	1	right	166989107	2017-10-05	14:53:33	12:53:33	male	580	{LEFTARROW}	51							0	1270190	1270065	{DOWNARROW}	125	1268942	1268682	760	left3,2	25	17	559	mask25	0	1270048	0	1269848	eqm10_NoEyeNmodel1_dir	90	HV	gazeCOD	GazeCoDxp	0	400	0	1269548	6	1269448
GazeCoD_1Model_male	13	2	20	<?xml version="1.0"?>\n<Clock xmlns:dt="urn:schemas-microsoft-com:datatypes"><Description dt:dt="string">E-Prime Primary Realtime Clock</Description><StartTime><Timestamp dt:dt="int">0</Timestamp><DateUtc dt:dt="string">2017-05-10T12:53:33Z</DateUtc></StartTime><FrequencyChanges><FrequencyChange><Frequency dt:dt="r8">3312919</Frequency><Timestamp dt:dt="r8">60295862769</Timestamp><Current dt:dt="…	60.003	1	right	166989107	2017-10-05	14:53:33	12:53:33	male	581	{RIGHTARROW}	42							0	1271654	1271615	{RIGHTARROW}	39	1270488	1270215	773	right4,8	20	17	560	mask20	0	1271598	0	1271398	eqm10_NoEyeNmodel1_dir	90	H	gazeCOD	GazeCoDxp	1	400	0	1271098	10	1270998
GazeCoD_1Model_male	13	2	20	<?xml version="1.0"?>\n<Clock xmlns:dt="urn:schemas-microsoft-com:datatypes"><Description dt:dt="string">E-Prime Primary Realtime Clock</Description><StartTime><Timestamp dt:dt="int">0</Timestamp><DateUtc dt:dt="string">2017-05-10T12:53:33Z</DateUtc></StartTime><FrequencyChanges><FrequencyChange><Frequency dt:dt="r8">3312919</Frequency><Timestamp dt:dt="r8">60295862769</Timestamp><Current dt:dt="…	60.003	1	right	166989107	2017-10-05	14:53:33	12:53:33	male	582	{RIGHTARROW}	77							0	1273222	1273215	{RIGHTARROW}	7	1272101	1271665	936	right8	22	17	561	mask22	0	1273198	0	1272998	eqm10_NoEyeNmodel1_dir	90	H	gazeCOD	GazeCoDxp	1	400	0	1272698	-3	1272598
GazeCoD_1Model_male	13	2	20	<?xml version="1.0"?>\n<Clock xmlns:dt="urn:schemas-microsoft-com:datatypes"><Description dt:dt="string">E-Prime Primary Realtime Clock</Description><StartTime><Timestamp dt:dt="int">0</Timestamp><DateUtc dt:dt="string">2017-05-10T12:53:33Z</DateUtc></StartTime><FrequencyChanges><FrequencyChange><Frequency dt:dt="r8">3312919</Frequency><Timestamp dt:dt="r8">60295862769</Timestamp><Current dt:dt="…	60.003	1	right	166989107	2017-10-05	14:53:33	12:53:33	male	583	{RIGHTARROW}	44							0	1275206	1274631	{RIGHTARROW}	575	1273518	1273231	787	right3,2	8	18	562	mask8	0	1274615	0	1274415	eqm10_NoEyeNmodel1_dir	0	V	gazeCOD	GazeCoDxp	1	400	0	1274115	-3	1274015
[truncated: 1,439 more rows]
[truncated: 3 more columns]
