# Supplementary material for: Fixed or flexible? Orientation preference in identity and gaze processing in humans
Source: PLoS One. 2019 Jan 25;14(1):e0210503. doi: 10.1371/journal.pone.0210503 (PMC6347268; doi:10.1371/journal.pone.0210503)
Supplement: S3 File — Eprime log files were merged across gaze experiment sessions. (ZIP) [file pone.0210503.s005.zip › GazeCoD_1Model_male-14_merged.xlsx]

## Sheet: GazeCoD_1Model_male-14_merged
E:\GAZE\Gaze_data\GazeCoD_data\individual\edat_xlsx\GazeCoD_1Model_male-14_merged.emrg2
ExperimentName	Subject	Session	Age	Clock.Information	Display.RefreshRate	Group	Handedness	RandomSeed	SessionDate	SessionTime	SessionTimeUtc	Sex	Block	Correct	Direction	FamiFiltered	FamiFiltered.Cycle	FamiFiltered.Sample	FamiFullSpectrum	FamiFullSpectrum.Cycle	FamiFullSpectrum.Sample	fixation.ACC	fixation.OffsetTime	fixation.OnsetTime	fixation.RESP	fixation.RT	fixation4.OffsetTime	fixation4.OnsetTime	fixdur	Gaze	GazeCoDxp	GazeCoDxp.Cycle	GazeCoDxp.Sample	mask	MASK.DurationError	MASK.OffsetTime	MASK.OnsetDelay	MASK.OnsetTime	Model	Orientation	Orilabel	Procedure	Running	STIMULUS.ACC	STIMULUS.Duration	STIMULUS.DurationError	STIMULUS.OffsetTime	STIMULUS.OnsetDelay	STIMULUS.OnsetTime
GazeCoD_1Model_male	14	2	23	<?xml version="1.0"?>\n<Clock xmlns:dt="urn:schemas-microsoft-com:datatypes"><Description dt:dt="string">E-Prime Primary Realtime Clock</Description><StartTime><Timestamp dt:dt="int">0</Timestamp><DateUtc dt:dt="string">2017-05-10T12:00:19Z</DateUtc></StartTime><FrequencyChanges><FrequencyChange><Frequency dt:dt="r8">3312919</Frequency><Timestamp dt:dt="r8">49714484119</Timestamp><Current dt:dt="…	60.003	1	left	-1824463871	2017-10-05	14:00:19	12:00:19	female	1	{DOWNARROW}	79				3	1	1	0	82514	82194	{DOWNARROW}	320	81073	80611	962					mask24	0	82178	0	81978	eqf04_NoEyeNmodel6_dir	eq		Fami	FamiFullSpectrum	1	400	0	81678	5	81578
GazeCoD_1Model_male	14	2	23	<?xml version="1.0"?>\n<Clock xmlns:dt="urn:schemas-microsoft-com:datatypes"><Description dt:dt="string">E-Prime Primary Realtime Clock</Description><StartTime><Timestamp dt:dt="int">0</Timestamp><DateUtc dt:dt="string">2017-05-10T12:00:19Z</DateUtc></StartTime><FrequencyChanges><FrequencyChange><Frequency dt:dt="r8">3312919</Frequency><Timestamp dt:dt="r8">49714484119</Timestamp><Current dt:dt="…	60.003	1	left	-1824463871	2017-10-05	14:00:19	12:00:19	female	2	{RIGHTARROW}	77				6	1	2	0	84898	84678	{RIGHTARROW}	220	83555	83061	994					mask27	0	84661	0	84461	eqf04_NoEyeNmodel6_dir	eq		Fami	FamiFullSpectrum	1	400	0	84161	6	84061
GazeCoD_1Model_male	14	2	23	<?xml version="1.0"?>\n<Clock xmlns:dt="urn:schemas-microsoft-com:datatypes"><Description dt:dt="string">E-Prime Primary Realtime Clock</Description><StartTime><Timestamp dt:dt="int">0</Timestamp><DateUtc dt:dt="string">2017-05-10T12:00:19Z</DateUtc></StartTime><FrequencyChanges><FrequencyChange><Frequency dt:dt="r8">3312919</Frequency><Timestamp dt:dt="r8">49714484119</Timestamp><Current dt:dt="…	60.003	1	left	-1824463871	2017-10-05	14:00:19	12:00:19	female	3	{LEFTARROW}	78				9	1	3	0	87162	86944	{LEFTARROW}	218	85833	85444	889					mask30	0	86928	0	86728	eqf04_NoEyeNmodel6_dir	eq		Fami	FamiFullSpectrum	1	400	0	86428	-5	86328
GazeCoD_1Model_male	14	2	23	<?xml version="1.0"?>\n<Clock xmlns:dt="urn:schemas-microsoft-com:datatypes"><Description dt:dt="string">E-Prime Primary Realtime Clock</Description><StartTime><Timestamp dt:dt="int">0</Timestamp><DateUtc dt:dt="string">2017-05-10T12:00:19Z</DateUtc></StartTime><FrequencyChanges><FrequencyChange><Frequency dt:dt="r8">3312919</Frequency><Timestamp dt:dt="r8">49714484119</Timestamp><Current dt:dt="…	60.003	1	left	-1824463871	2017-10-05	14:00:19	12:00:19	female	4	{RIGHTARROW}	77				8	1	4	0	89313	89111	{RIGHTARROW}	202	87988	87694	794					mask29	0	89094	0	88894	eqf04_NoEyeNmodel6_dir	eq		Fami	FamiFullSpectrum	1	400	0	88594	6	88494
GazeCoD_1Model_male	14	2	23	<?xml version="1.0"?>\n<Clock xmlns:dt="urn:schemas-microsoft-com:datatypes"><Description dt:dt="string">E-Prime Primary Realtime Clock</Description><StartTime><Timestamp dt:dt="int">0</Timestamp><DateUtc dt:dt="string">2017-05-10T12:00:19Z</DateUtc></StartTime><FrequencyChanges><FrequencyChange><Frequency dt:dt="r8">3312919</Frequency><Timestamp dt:dt="r8">49714484119</Timestamp><Current dt:dt="…	60.003	1	left	-1824463871	2017-10-05	14:00:19	12:00:19	female	5	{DOWNARROW}	79				2	1	5	0	91561	91361	{DOWNARROW}	200	90247	89861	886					mask23	0	91344	0	91144	eqf04_NoEyeNmodel6_dir	eq		Fami	FamiFullSpectrum	1	400	0	90844	-3	90744
GazeCoD_1Model_male	14	2	23	<?xml version="1.0"?>\n<Clock xmlns:dt="urn:schemas-microsoft-com:datatypes"><Description dt:dt="string">E-Prime Primary Realtime Clock</Description><StartTime><Timestamp dt:dt="int">0</Timestamp><DateUtc dt:dt="string">2017-05-10T12:00:19Z</DateUtc></StartTime><FrequencyChanges><FrequencyChange><Frequency dt:dt="r8">3312919</Frequency><Timestamp dt:dt="r8">49714484119</Timestamp><Current dt:dt="…	60.003	1	left	-1824463871	2017-10-05	14:00:19	12:00:19	female	6	{DOWNARROW}	79				1	1	6	0	94017	93694	{DOWNARROW}	323	92574	92094	980					mask22	0	93677	0	93477	eqf04_NoEyeNmodel6_dir	eq		Fami	FamiFullSpectrum	1	400	0	93177	3	93077
GazeCoD_1Model_male	14	2	23	<?xml version="1.0"?>\n<Clock xmlns:dt="urn:schemas-microsoft-com:datatypes"><Description dt:dt="string">E-Prime Primary Realtime Clock</Description><StartTime><Timestamp dt:dt="int">0</Timestamp><DateUtc dt:dt="string">2017-05-10T12:00:19Z</DateUtc></StartTime><FrequencyChanges><FrequencyChange><Frequency dt:dt="r8">3312919</Frequency><Timestamp dt:dt="r8">49714484119</Timestamp><Current dt:dt="…	60.003	1	left	-1824463871	2017-10-05	14:00:19	12:00:19	female	7	{LEFTARROW}	78				10	1	7	0	96353	96027	{LEFTARROW}	326	94915	94560	855					mask31	0	96010	0	95810	eqf04_NoEyeNmodel6_dir	eq		Fami	FamiFullSpectrum	1	400	0	95510	-5	95410
GazeCoD_1Model_male	14	2	23	<?xml version="1.0"?>\n<Clock xmlns:dt="urn:schemas-microsoft-com:datatypes"><Description dt:dt="string">E-Prime Primary Realtime Clock</Description><StartTime><Timestamp dt:dt="int">0</Timestamp><DateUtc dt:dt="string">2017-05-10T12:00:19Z</DateUtc></StartTime><FrequencyChanges><FrequencyChange><Frequency dt:dt="r8">3312919</Frequency><Timestamp dt:dt="r8">49714484119</Timestamp><Current dt:dt="…	60.003	1	left	-1824463871	2017-10-05	14:00:19	12:00:19	female	8	{RIGHTARROW}	77				7	1	8	0	98505	98277	{RIGHTARROW}	228	97160	96894	766					mask28	0	98260	0	98060	eqf04_NoEyeNmodel6_dir	eq		Fami	FamiFullSpectrum	1	400	0	97760	0	97660
GazeCoD_1Model_male	14	2	23	<?xml version="1.0"?>\n<Clock xmlns:dt="urn:schemas-microsoft-com:datatypes"><Description dt:dt="string">E-Prime Primary Realtime Clock</Description><StartTime><Timestamp dt:dt="int">0</Timestamp><DateUtc dt:dt="string">2017-05-10T12:00:19Z</DateUtc></StartTime><FrequencyChanges><FrequencyChange><Frequency dt:dt="r8">3312919</Frequency><Timestamp dt:dt="r8">49714484119</Timestamp><Current dt:dt="…	60.003	1	left	-1824463871	2017-10-05	14:00:19	12:00:19	female	9	{LEFTARROW}	78				12	1	9	0	100849	100460	{LEFTARROW}	389	99335	99044	791					mask33	0	100444	0	100244	eqf04_NoEyeNmodel6_dir	eq		Fami	FamiFullSpectrum	1	400	0	99944	9	99844
GazeCoD_1Model_male	14	2	23	<?xml version="1.0"?>\n<Clock xmlns:dt="urn:schemas-microsoft-com:datatypes"><Description dt:dt="string">E-Prime Primary Realtime Clock</Description><StartTime><Timestamp dt:dt="int">0</Timestamp><DateUtc dt:dt="string">2017-05-10T12:00:19Z</DateUtc></StartTime><FrequencyChanges><FrequencyChange><Frequency dt:dt="r8">3312919</Frequency><Timestamp dt:dt="r8">49714484119</Timestamp><Current dt:dt="…	60.003	1	left	-1824463871	2017-10-05	14:00:19	12:00:19	female	10	{LEFTARROW}	78				11	1	10	0	103257	102943	{LEFTARROW}	314	101821	101393	928					mask32	0	102927	0	102727	eqf04_NoEyeNmodel6_dir	eq		Fami	FamiFullSpectrum	1	400	0	102427	6	102327
GazeCoD_1Model_male	14	2	23	<?xml version="1.0"?>\n<Clock xmlns:dt="urn:schemas-microsoft-com:datatypes"><Description dt:dt="string">E-Prime Primary Realtime Clock</Description><StartTime><Timestamp dt:dt="int">0</Timestamp><DateUtc dt:dt="string">2017-05-10T12:00:19Z</DateUtc></StartTime><FrequencyChanges><FrequencyChange><Frequency dt:dt="r8">3312919</Frequency><Timestamp dt:dt="r8">49714484119</Timestamp><Current dt:dt="…	60.003	1	left	-1824463871	2017-10-05	14:00:19	12:00:19	female	11	{RIGHTARROW}	77				5	1	11	0	105617	105310	{RIGHTARROW}	307	104197	103793	904					mask26	0	105293	0	105093	eqf04_NoEyeNmodel6_dir	eq		Fami	FamiFullSpectrum	1	400	0	104793	-4	104693
GazeCoD_1Model_male	14	2	23	<?xml version="1.0"?>\n<Clock xmlns:dt="urn:schemas-microsoft-com:datatypes"><Description dt:dt="string">E-Prime Primary Realtime Clock</Description><StartTime><Timestamp dt:dt="int">0</Timestamp><DateUtc dt:dt="string">2017-05-10T12:00:19Z</DateUtc></StartTime><FrequencyChanges><FrequencyChange><Frequency dt:dt="r8">3312919</Frequency><Timestamp dt:dt="r8">49714484119</Timestamp><Current dt:dt="…	60.003	1	left	-1824463871	2017-10-05	14:00:19	12:00:19	female	12	{DOWNARROW}	79				4	1	12	0	108065	107777	{DOWNARROW}	288	106652	106160	992					mask25	0	107760	0	107560	eqf04_NoEyeNmodel6_dir	eq		Fami	FamiFullSpectrum	1	400	0	107260	8	107160
GazeCoD_1Model_male	14	2	23	<?xml version="1.0"?>\n<Clock xmlns:dt="urn:schemas-microsoft-com:datatypes"><Description dt:dt="string">E-Prime Primary Realtime Clock</Description><StartTime><Timestamp dt:dt="int">0</Timestamp><DateUtc dt:dt="string">2017-05-10T12:00:19Z</DateUtc></StartTime><FrequencyChanges><FrequencyChange><Frequency dt:dt="r8">3312919</Frequency><Timestamp dt:dt="r8">49714484119</Timestamp><Current dt:dt="…	60.003	1	left	-1824463871	2017-10-05	14:00:19	12:00:19	female	13	{RIGHTARROW}	77	5	1	1				0	130976	130709	{RIGHTARROW}	267	129583	129242	841					mask14	0	130692	0	130492	eqf04_NoEyeNmodel6_dir	90		FamiFilt	FamiFiltered	1	400	0	130192	9	130092
GazeCoD_1Model_male	14	2	23	<?xml version="1.0"?>\n<Clock xmlns:dt="urn:schemas-microsoft-com:datatypes"><Description dt:dt="string">E-Prime Primary Realtime Clock</Description><StartTime><Timestamp dt:dt="int">0</Timestamp><DateUtc dt:dt="string">2017-05-10T12:00:19Z</DateUtc></StartTime><FrequencyChanges><FrequencyChange><Frequency dt:dt="r8">3312919</Frequency><Timestamp dt:dt="r8">49714484119</Timestamp><Current dt:dt="…	60.003	1	left	-1824463871	2017-10-05	14:00:19	12:00:19	female	14	{RIGHTARROW}	77	2	1	2				0	132735	132425	{DOWNARROW}	310	131299	130992	807					mask5	0	132409	0	132209	eqf04_NoEyeNmodel6_dir	0		FamiFilt	FamiFiltered	0	400	0	131909	10	131809
GazeCoD_1Model_male	14	2	23	<?xml version="1.0"?>\n<Clock xmlns:dt="urn:schemas-microsoft-com:datatypes"><Description dt:dt="string">E-Prime Primary Realtime Clock</Description><StartTime><Timestamp dt:dt="int">0</Timestamp><DateUtc dt:dt="string">2017-05-10T12:00:19Z</DateUtc></StartTime><FrequencyChanges><FrequencyChange><Frequency dt:dt="r8">3312919</Frequency><Timestamp dt:dt="r8">49714484119</Timestamp><Current dt:dt="…	60.003	1	left	-1824463871	2017-10-05	14:00:19	12:00:19	female	15	{DOWNARROW}	79	7	1	3				0	134575	134259	{DOWNARROW}	316	133140	132759	881					mask25	0	134242	0	134042	eqf04_NoEyeNmodel6_dir	90		FamiFilt	FamiFiltered	1	400	0	133742	2	133642
GazeCoD_1Model_male	14	2	23	<?xml version="1.0"?>\n<Clock xmlns:dt="urn:schemas-microsoft-com:datatypes"><Description dt:dt="string">E-Prime Primary Realtime Clock</Description><StartTime><Timestamp dt:dt="int">0</Timestamp><DateUtc dt:dt="string">2017-05-10T12:00:19Z</DateUtc></StartTime><FrequencyChanges><FrequencyChange><Frequency dt:dt="r8">3312919</Frequency><Timestamp dt:dt="r8">49714484119</Timestamp><Current dt:dt="…	60.003	1	left	-1824463871	2017-10-05	14:00:19	12:00:19	female	16	{LEFTARROW}	78	9	1	4				0	136287	135992	{LEFTARROW}	295	134881	134592	789					mask27	0	135975	-1	135775	eqf04_NoEyeNmodel6_dir	90		FamiFilt	FamiFiltered	1	400	0	135476	-5	135376
GazeCoD_1Model_male	14	2	23	<?xml version="1.0"?>\n<Clock xmlns:dt="urn:schemas-microsoft-com:datatypes"><Description dt:dt="string">E-Prime Primary Realtime Clock</Description><StartTime><Timestamp dt:dt="int">0</Timestamp><DateUtc dt:dt="string">2017-05-10T12:00:19Z</DateUtc></StartTime><FrequencyChanges><FrequencyChange><Frequency dt:dt="r8">3312919</Frequency><Timestamp dt:dt="r8">49714484119</Timestamp><Current dt:dt="…	60.003	1	left	-1824463871	2017-10-05	14:00:19	12:00:19	female	17	{LEFTARROW}	78	3	1	5				0	137975	137742	{DOWNARROW}	233	136630	136309	821					mask9	0	137725	0	137525	eqf04_NoEyeNmodel6_dir	0		FamiFilt	FamiFiltered	0	400	0	137225	-5	137125
GazeCoD_1Model_male	14	2	23	<?xml version="1.0"?>\n<Clock xmlns:dt="urn:schemas-microsoft-com:datatypes"><Description dt:dt="string">E-Prime Primary Realtime Clock</Description><StartTime><Timestamp dt:dt="int">0</Timestamp><DateUtc dt:dt="string">2017-05-10T12:00:19Z</DateUtc></StartTime><FrequencyChanges><FrequencyChange><Frequency dt:dt="r8">3312919</Frequency><Timestamp dt:dt="r8">49714484119</Timestamp><Current dt:dt="…	60.003	1	left	-1824463871	2017-10-05	14:00:19	12:00:19	female	18	{DOWNARROW}	79	4	1	6				0	139743	139425	{DOWNARROW}	318	138310	137992	818					mask13	0	139408	0	139208	eqf04_NoEyeNmodel6_dir	90		FamiFilt	FamiFiltered	1	400	0	138908	-2	138808
GazeCoD_1Model_male	14	2	23	<?xml version="1.0"?>\n<Clock xmlns:dt="urn:schemas-microsoft-com:datatypes"><Description dt:dt="string">E-Prime Primary Realtime Clock</Description><StartTime><Timestamp dt:dt="int">0</Timestamp><DateUtc dt:dt="string">2017-05-10T12:00:19Z</DateUtc></StartTime><FrequencyChanges><FrequencyChange><Frequency dt:dt="r8">3312919</Frequency><Timestamp dt:dt="r8">49714484119</Timestamp><Current dt:dt="…	60.003	1	left	-1824463871	2017-10-05	14:00:19	12:00:19	female	19	{LEFTARROW}	78	6	1	7				0	141719	141325	{DOWNARROW}	394	140212	139758	954					mask15	0	141308	0	141108	eqf04_NoEyeNmodel6_dir	90		FamiFilt	FamiFiltered	0	400	0	140808	-4	140708
GazeCoD_1Model_male	14	2	23	<?xml version="1.0"?>\n<Clock xmlns:dt="urn:schemas-microsoft-com:datatypes"><Description dt:dt="string">E-Prime Primary Realtime Clock</Description><StartTime><Timestamp dt:dt="int">0</Timestamp><DateUtc dt:dt="string">2017-05-10T12:00:19Z</DateUtc></StartTime><FrequencyChanges><FrequencyChange><Frequency dt:dt="r8">3312919</Frequency><Timestamp dt:dt="r8">49714484119</Timestamp><Current dt:dt="…	60.003	1	left	-1824463871	2017-10-05	14:00:19	12:00:19	female	20	{DOWNARROW}	79	1	1	8				0	143751	143108	{DOWNARROW}	643	141993	141742	751					mask1	0	143092	0	142892	eqf04_NoEyeNmodel6_dir	0		FamiFilt	FamiFiltered	1	400	0	142592	-1	142492
GazeCoD_1Model_male	14	2	23	<?xml version="1.0"?>\n<Clock xmlns:dt="urn:schemas-microsoft-com:datatypes"><Description dt:dt="string">E-Prime Primary Realtime Clock</Description><StartTime><Timestamp dt:dt="int">0</Timestamp><DateUtc dt:dt="string">2017-05-10T12:00:19Z</DateUtc></StartTime><FrequencyChanges><FrequencyChange><Frequency dt:dt="r8">3312919</Frequency><Timestamp dt:dt="r8">49714484119</Timestamp><Current dt:dt="…	60.003	1	left	-1824463871	2017-10-05	14:00:19	12:00:19	female	21	{RIGHTARROW}	77	8	1	9				0	145527	145175	{RIGHTARROW}	352	144055	143775	780					mask26	0	145158	0	144958	eqf04_NoEyeNmodel6_dir	90		FamiFilt	FamiFiltered	1	400	0	144658	3	144558
GazeCoD_1Model_male	14	2	23	<?xml version="1.0"?>\n<Clock xmlns:dt="urn:schemas-microsoft-com:datatypes"><Description dt:dt="string">E-Prime Primary Realtime Clock</Description><StartTime><Timestamp dt:dt="int">0</Timestamp><DateUtc dt:dt="string">2017-05-10T12:00:19Z</DateUtc></StartTime><FrequencyChanges><FrequencyChange><Frequency dt:dt="r8">3312919</Frequency><Timestamp dt:dt="r8">49714484119</Timestamp><Current dt:dt="…	60.003	1	left	-1824463871	2017-10-05	14:00:19	12:00:19	female	22	{LEFTARROW}	53							0	162638	162257	{DOWNARROW}	381	161144	160741	903	left4,8	4	1	1	mask4	0	162241	0	162041	eqm10_NoEyeNmodel1_dir	0	V	gazeCOD	GazeCoDxp	0	400	0	161741	-3	161641
GazeCoD_1Model_male	14	2	23	<?xml version="1.0"?>\n<Clock xmlns:dt="urn:schemas-microsoft-com:datatypes"><Description dt:dt="string">E-Prime Primary Realtime Clock</Description><StartTime><Timestamp dt:dt="int">0</Timestamp><DateUtc dt:dt="string">2017-05-10T12:00:19Z</DateUtc></StartTime><FrequencyChanges><FrequencyChange><Frequency dt:dt="r8">3312919</Frequency><Timestamp dt:dt="r8">49714484119</Timestamp><Current dt:dt="…	60.003	1	left	-1824463871	2017-10-05	14:00:19	12:00:19	female	23	{RIGHTARROW}	77							0	164614	164224	{RIGHTARROW}	390	163105	162657	948	right8	22	1	2	mask22	0	164207	0	164007	eqm10_NoEyeNmodel1_dir	90	H	gazeCOD	GazeCoDxp	1	400	0	163707	2	163607
GazeCoD_1Model_male	14	2	23	<?xml version="1.0"?>\n<Clock xmlns:dt="urn:schemas-microsoft-com:datatypes"><Description dt:dt="string">E-Prime Primary Realtime Clock</Description><StartTime><Timestamp dt:dt="int">0</Timestamp><DateUtc dt:dt="string">2017-05-10T12:00:19Z</DateUtc></StartTime><FrequencyChanges><FrequencyChange><Frequency dt:dt="r8">3312919</Frequency><Timestamp dt:dt="r8">49714484119</Timestamp><Current dt:dt="…	60.003	1	left	-1824463871	2017-10-05	14:00:19	12:00:19	female	24	{LEFTARROW}	78							0	166462	166107	{LEFTARROW}	355	164992	164624	868	left8	28	1	3	mask28	0	166090	0	165890	eqm10_NoEyeNmodel1_dir	90	HV	gazeCOD	GazeCoDxp	1	400	0	165590	-2	165490
GazeCoD_1Model_male	14	2	23	<?xml version="1.0"?>\n<Clock xmlns:dt="urn:schemas-microsoft-com:datatypes"><Description dt:dt="string">E-Prime Primary Realtime Clock</Description><StartTime><Timestamp dt:dt="int">0</Timestamp><DateUtc dt:dt="string">2017-05-10T12:00:19Z</DateUtc></StartTime><FrequencyChanges><FrequencyChange><Frequency dt:dt="r8">3312919</Frequency><Timestamp dt:dt="r8">49714484119</Timestamp><Current dt:dt="…	60.003	1	left	-1824463871	2017-10-05	14:00:19	12:00:19	female	25	{RIGHTARROW}	77							0	168342	168024	{RIGHTARROW}	318	166907	166474	933	right8	33	1	4	mask33	0	168007	0	167807	eqm10_NoEyeNmodel1_dir	90	HV	gazeCOD	GazeCoDxp	1	400	0	167507	0	167407
GazeCoD_1Model_male	14	2	23	<?xml version="1.0"?>\n<Clock xmlns:dt="urn:schemas-microsoft-com:datatypes"><Description dt:dt="string">E-Prime Primary Realtime Clock</Description><StartTime><Timestamp dt:dt="int">0</Timestamp><DateUtc dt:dt="string">2017-05-10T12:00:19Z</DateUtc></StartTime><FrequencyChanges><FrequencyChange><Frequency dt:dt="r8">3312919</Frequency><Timestamp dt:dt="r8">49714484119</Timestamp><Current dt:dt="…	60.003	1	left	-1824463871	2017-10-05	14:00:19	12:00:19	female	26	{RIGHTARROW}	44							0	170214	169924	{RIGHTARROW}	290	168804	168357	947	right3,2	19	1	5	mask19	0	169907	0	169707	eqm10_NoEyeNmodel1_dir	90	H	gazeCOD	GazeCoDxp	1	400	0	169407	3	169307
GazeCoD_1Model_male	14	2	23	<?xml version="1.0"?>\n<Clock xmlns:dt="urn:schemas-microsoft-com:datatypes"><Description dt:dt="string">E-Prime Primary Realtime Clock</Description><StartTime><Timestamp dt:dt="int">0</Timestamp><DateUtc dt:dt="string">2017-05-10T12:00:19Z</DateUtc></StartTime><FrequencyChanges><FrequencyChange><Frequency dt:dt="r8">3312919</Frequency><Timestamp dt:dt="r8">49714484119</Timestamp><Current dt:dt="…	60.003	1	left	-1824463871	2017-10-05	14:00:19	12:00:19	female	27	{LEFTARROW}	55							0	172014	171674	{DOWNARROW}	340	170552	170224	828	left6,4	5	1	6	mask5	0	171657	0	171457	eqm10_NoEyeNmodel1_dir	0	V	gazeCOD	GazeCoDxp	0	400	0	171157	5	171057
GazeCoD_1Model_male	14	2	23	<?xml version="1.0"?>\n<Clock xmlns:dt="urn:schemas-microsoft-com:datatypes"><Description dt:dt="string">E-Prime Primary Realtime Clock</Description><StartTime><Timestamp dt:dt="int">0</Timestamp><DateUtc dt:dt="string">2017-05-10T12:00:19Z</DateUtc></StartTime><FrequencyChanges><FrequencyChange><Frequency dt:dt="r8">3312919</Frequency><Timestamp dt:dt="r8">49714484119</Timestamp><Current dt:dt="…	60.003	1	left	-1824463871	2017-10-05	14:00:19	12:00:19	female	28	{LEFTARROW}	55							0	173806	173440	{LEFTARROW}	365	172327	172024	803	left6,4	27	1	7	mask27	0	173423	0	173223	eqm10_NoEyeNmodel1_dir	90	HV	gazeCOD	GazeCoDxp	1	400	0	172923	-4	172823
GazeCoD_1Model_male	14	2	23	<?xml version="1.0"?>\n<Clock xmlns:dt="urn:schemas-microsoft-com:datatypes"><Description dt:dt="string">E-Prime Primary Realtime Clock</Description><StartTime><Timestamp dt:dt="int">0</Timestamp><DateUtc dt:dt="string">2017-05-10T12:00:19Z</DateUtc></StartTime><FrequencyChanges><FrequencyChange><Frequency dt:dt="r8">3312919</Frequency><Timestamp dt:dt="r8">49714484119</Timestamp><Current dt:dt="…	60.003	1	left	-1824463871	2017-10-05	14:00:19	12:00:19	female	29	{LEFTARROW}	53							0	175877	175390	{LEFTARROW}	487	174268	173823	945	left4,8	26	1	8	mask26	0	175373	0	175173	eqm10_NoEyeNmodel1_dir	90	HV	gazeCOD	GazeCoDxp	1	400	0	174873	5	174773
GazeCoD_1Model_male	14	2	23	<?xml version="1.0"?>\n<Clock xmlns:dt="urn:schemas-microsoft-com:datatypes"><Description dt:dt="string">E-Prime Primary Realtime Clock</Description><StartTime><Timestamp dt:dt="int">0</Timestamp><DateUtc dt:dt="string">2017-05-10T12:00:19Z</DateUtc></StartTime><FrequencyChanges><FrequencyChange><Frequency dt:dt="r8">3312919</Frequency><Timestamp dt:dt="r8">49714484119</Timestamp><Current dt:dt="…	60.003	1	left	-1824463871	2017-10-05	14:00:19	12:00:19	female	30	{RIGHTARROW}	42							0	177829	177340	{DOWNARROW}	489	176228	175890	838	right4,8	9	1	9	mask9	0	177323	0	177123	eqm10_NoEyeNmodel1_dir	0	V	gazeCOD	GazeCoDxp	0	400	0	176823	-5	176723
GazeCoD_1Model_male	14	2	23	<?xml version="1.0"?>\n<Clock xmlns:dt="urn:schemas-microsoft-com:datatypes"><Description dt:dt="string">E-Prime Primary Realtime Clock</Description><StartTime><Timestamp dt:dt="int">0</Timestamp><DateUtc dt:dt="string">2017-05-10T12:00:19Z</DateUtc></StartTime><FrequencyChanges><FrequencyChange><Frequency dt:dt="r8">3312919</Frequency><Timestamp dt:dt="r8">49714484119</Timestamp><Current dt:dt="…	60.003	1	left	-1824463871	2017-10-05	14:00:19	12:00:19	female	31	{DOWNARROW}	79							0	179741	179323	{DOWNARROW}	418	178207	177840	867	DG0	1	1	10	mask1	0	179307	0	179107	eqm10_NoEyeNmodel1_dir	0	V	gazeCOD	GazeCoDxp	1	400	0	178807	0	178707
GazeCoD_1Model_male	14	2	23	<?xml version="1.0"?>\n<Clock xmlns:dt="urn:schemas-microsoft-com:datatypes"><Description dt:dt="string">E-Prime Primary Realtime Clock</Description><StartTime><Timestamp dt:dt="int">0</Timestamp><DateUtc dt:dt="string">2017-05-10T12:00:19Z</DateUtc></StartTime><FrequencyChanges><FrequencyChange><Frequency dt:dt="r8">3312919</Frequency><Timestamp dt:dt="r8">49714484119</Timestamp><Current dt:dt="…	60.003	1	left	-1824463871	2017-10-05	14:00:19	12:00:19	female	32	{RIGHTARROW}	42							0	181613	181373	{RIGHTARROW}	240	180247	179756	991	right4,8	31	1	11	mask31	0	181356	0	181156	eqm10_NoEyeNmodel1_dir	90	HV	gazeCOD	GazeCoDxp	1	400	0	180856	9	180756
GazeCoD_1Model_male	14	2	23	<?xml version="1.0"?>\n<Clock xmlns:dt="urn:schemas-microsoft-com:datatypes"><Description dt:dt="string">E-Prime Primary Realtime Clock</Description><StartTime><Timestamp dt:dt="int">0</Timestamp><DateUtc dt:dt="string">2017-05-10T12:00:19Z</DateUtc></StartTime><FrequencyChanges><FrequencyChange><Frequency dt:dt="r8">3312919</Frequency><Timestamp dt:dt="r8">49714484119</Timestamp><Current dt:dt="…	60.003	1	left	-1824463871	2017-10-05	14:00:19	12:00:19	female	33	{RIGHTARROW}	77							0	183485	183123	{RIGHTARROW}	362	181999	181623	876	right8	11	1	12	mask11	0	183106	0	182906	eqm10_NoEyeNmodel1_dir	0	V	gazeCOD	GazeCoDxp	1	400	0	182606	7	182506
GazeCoD_1Model_male	14	2	23	<?xml version="1.0"?>\n<Clock xmlns:dt="urn:schemas-microsoft-com:datatypes"><Description dt:dt="string">E-Prime Primary Realtime Clock</Description><StartTime><Timestamp dt:dt="int">0</Timestamp><DateUtc dt:dt="string">2017-05-10T12:00:19Z</DateUtc></StartTime><FrequencyChanges><FrequencyChange><Frequency dt:dt="r8">3312919</Frequency><Timestamp dt:dt="r8">49714484119</Timestamp><Current dt:dt="…	60.003	1	left	-1824463871	2017-10-05	14:00:19	12:00:19	female	34	{LEFTARROW}	51							0	185341	185090	{LEFTARROW}	251	183963	183506	957	left3,2	3	1	13	mask3	0	185073	0	184873	eqm10_NoEyeNmodel1_dir	0	V	gazeCOD	GazeCoDxp	1	400	0	184573	10	184473
GazeCoD_1Model_male	14	2	23	<?xml version="1.0"?>\n<Clock xmlns:dt="urn:schemas-microsoft-com:datatypes"><Description dt:dt="string">E-Prime Primary Realtime Clock</Description><StartTime><Timestamp dt:dt="int">0</Timestamp><DateUtc dt:dt="string">2017-05-10T12:00:19Z</DateUtc></StartTime><FrequencyChanges><FrequencyChange><Frequency dt:dt="r8">3312919</Frequency><Timestamp dt:dt="r8">49714484119</Timestamp><Current dt:dt="…	60.003	1	left	-1824463871	2017-10-05	14:00:19	12:00:19	female	35	{RIGHTARROW}	40							0	187317	186973	{RIGHTARROW}	344	185855	185356	999	right6,4	32	1	14	mask32	0	186956	0	186756	eqm10_NoEyeNmodel1_dir	90	HV	gazeCOD	GazeCoDxp	1	400	0	186456	1	186356
GazeCoD_1Model_male	14	2	23	<?xml version="1.0"?>\n<Clock xmlns:dt="urn:schemas-microsoft-com:datatypes"><Description dt:dt="string">E-Prime Primary Realtime Clock</Description><StartTime><Timestamp dt:dt="int">0</Timestamp><DateUtc dt:dt="string">2017-05-10T12:00:19Z</DateUtc></StartTime><FrequencyChanges><FrequencyChange><Frequency dt:dt="r8">3312919</Frequency><Timestamp dt:dt="r8">49714484119</Timestamp><Current dt:dt="…	60.003	1	left	-1824463871	2017-10-05	14:00:19	12:00:19	female	36	{LEFTARROW}	51							0	189269	188873	{LEFTARROW}	396	187755	187339	916	left3,2	25	1	15	mask25	0	188856	0	188656	eqm10_NoEyeNmodel1_dir	90	HV	gazeCOD	GazeCoDxp	1	400	0	188356	1	188256
GazeCoD_1Model_male	14	2	23	<?xml version="1.0"?>\n<Clock xmlns:dt="urn:schemas-microsoft-com:datatypes"><Description dt:dt="string">E-Prime Primary Realtime Clock</Description><StartTime><Timestamp dt:dt="int">0</Timestamp><DateUtc dt:dt="string">2017-05-10T12:00:19Z</DateUtc></StartTime><FrequencyChanges><FrequencyChange><Frequency dt:dt="r8">3312919</Frequency><Timestamp dt:dt="r8">49714484119</Timestamp><Current dt:dt="…	60.003	1	left	-1824463871	2017-10-05	14:00:19	12:00:19	female	37	{LEFTARROW}	55							0	191037	190706	{DOWNARROW}	331	189593	189289	804	left6,4	16	1	16	mask16	0	190689	0	190489	eqm10_NoEyeNmodel1_dir	90	H	gazeCOD	GazeCoDxp	0	400	0	190189	-4	190089
GazeCoD_1Model_male	14	2	23	<?xml version="1.0"?>\n<Clock xmlns:dt="urn:schemas-microsoft-com:datatypes"><Description dt:dt="string">E-Prime Primary Realtime Clock</Description><StartTime><Timestamp dt:dt="int">0</Timestamp><DateUtc dt:dt="string">2017-05-10T12:00:19Z</DateUtc></StartTime><FrequencyChanges><FrequencyChange><Frequency dt:dt="r8">3312919</Frequency><Timestamp dt:dt="r8">49714484119</Timestamp><Current dt:dt="…	60.003	1	left	-1824463871	2017-10-05	14:00:19	12:00:19	female	38	{RIGHTARROW}	44							0	193077	192673	{DOWNARROW}	404	191552	191056	996	right3,2	8	1	17	mask8	0	192656	0	192456	eqm10_NoEyeNmodel1_dir	0	V	gazeCOD	GazeCoDxp	0	400	0	192156	4	192056
GazeCoD_1Model_male	14	2	23	<?xml version="1.0"?>\n<Clock xmlns:dt="urn:schemas-microsoft-com:datatypes"><Description dt:dt="string">E-Prime Primary Realtime Clock</Description><StartTime><Timestamp dt:dt="int">0</Timestamp><DateUtc dt:dt="string">2017-05-10T12:00:19Z</DateUtc></StartTime><FrequencyChanges><FrequencyChange><Frequency dt:dt="r8">3312919</Frequency><Timestamp dt:dt="r8">49714484119</Timestamp><Current dt:dt="…	60.003	1	left	-1824463871	2017-10-05	14:00:19	12:00:19	female	39	{LEFTARROW}	49							0	194789	194489	{DOWNARROW}	300	193375	193089	786	left1,6	24	1	18	mask24	0	194472	0	194272	eqm10_NoEyeNmodel1_dir	90	HV	gazeCOD	GazeCoDxp	0	400	0	193972	-3	193872
GazeCoD_1Model_male	14	2	23	<?xml version="1.0"?>\n<Clock xmlns:dt="urn:schemas-microsoft-com:datatypes"><Description dt:dt="string">E-Prime Primary Realtime Clock</Description><StartTime><Timestamp dt:dt="int">0</Timestamp><DateUtc dt:dt="string">2017-05-10T12:00:19Z</DateUtc></StartTime><FrequencyChanges><FrequencyChange><Frequency dt:dt="r8">3312919</Frequency><Timestamp dt:dt="r8">49714484119</Timestamp><Current dt:dt="…	60.003	1	left	-1824463871	2017-10-05	14:00:19	12:00:19	female	40	{DOWNARROW}	79							0	197348	196239	{DOWNARROW}	1109	195114	194806	808	DG0	23	1	19	mask23	0	196222	0	196022	eqm10_NoEyeNmodel1_dir	90	HV	gazeCOD	GazeCoDxp	1	400	0	195722	8	195622
GazeCoD_1Model_male	14	2	23	<?xml version="1.0"?>\n<Clock xmlns:dt="urn:schemas-microsoft-com:datatypes"><Description dt:dt="string">E-Prime Primary Realtime Clock</Description><StartTime><Timestamp dt:dt="int">0</Timestamp><DateUtc dt:dt="string">2017-05-10T12:00:19Z</DateUtc></StartTime><FrequencyChanges><FrequencyChange><Frequency dt:dt="r8">3312919</Frequency><Timestamp dt:dt="r8">49714484119</Timestamp><Current dt:dt="…	60.003	1	left	-1824463871	2017-10-05	14:00:19	12:00:19	female	41	{LEFTARROW}	49							0	199660	198839	{DOWNARROW}	821	197723	197372	851	left1,6	2	1	20	mask2	0	198822	0	198622	eqm10_NoEyeNmodel1_dir	0	V	gazeCOD	GazeCoDxp	0	400	0	198322	-1	198222
GazeCoD_1Model_male	14	2	23	<?xml version="1.0"?>\n<Clock xmlns:dt="urn:schemas-microsoft-com:datatypes"><Description dt:dt="string">E-Prime Primary Realtime Clock</Description><StartTime><Timestamp dt:dt="int">0</Timestamp><DateUtc dt:dt="string">2017-05-10T12:00:19Z</DateUtc></StartTime><FrequencyChanges><FrequencyChange><Frequency dt:dt="r8">3312919</Frequency><Timestamp dt:dt="r8">49714484119</Timestamp><Current dt:dt="…	60.003	1	left	-1824463871	2017-10-05	14:00:19	12:00:19	female	42	{LEFTARROW}	78							0	201676	201055	{LEFTARROW}	621	199934	199672	762	left8	17	1	21	mask17	0	201039	0	200839	eqm10_NoEyeNmodel1_dir	90	H	gazeCOD	GazeCoDxp	1	400	0	200539	5	200439
GazeCoD_1Model_male	14	2	23	<?xml version="1.0"?>\n<Clock xmlns:dt="urn:schemas-microsoft-com:datatypes"><Description dt:dt="string">E-Prime Primary Realtime Clock</Description><StartTime><Timestamp dt:dt="int">0</Timestamp><DateUtc dt:dt="string">2017-05-10T12:00:19Z</DateUtc></StartTime><FrequencyChanges><FrequencyChange><Frequency dt:dt="r8">3312919</Frequency><Timestamp dt:dt="r8">49714484119</Timestamp><Current dt:dt="…	60.003	1	left	-1824463871	2017-10-05	14:00:19	12:00:19	female	43	{LEFTARROW}	53							0	203772	203205	{LEFTARROW}	567	202088	201689	899	left4,8	15	1	22	mask15	0	203189	0	202989	eqm10_NoEyeNmodel1_dir	90	H	gazeCOD	GazeCoDxp	1	400	0	202689	1	202589
GazeCoD_1Model_male	14	2	23	<?xml version="1.0"?>\n<Clock xmlns:dt="urn:schemas-microsoft-com:datatypes"><Description dt:dt="string">E-Prime Primary Realtime Clock</Description><StartTime><Timestamp dt:dt="int">0</Timestamp><DateUtc dt:dt="string">2017-05-10T12:00:19Z</DateUtc></StartTime><FrequencyChanges><FrequencyChange><Frequency dt:dt="r8">3312919</Frequency><Timestamp dt:dt="r8">49714484119</Timestamp><Current dt:dt="…	60.003	1	left	-1824463871	2017-10-05	14:00:19	12:00:19	female	44	{RIGHTARROW}	44							0	205612	205239	{RIGHTARROW}	373	204123	203789	834	right3,2	30	1	23	mask30	0	205222	0	205022	eqm10_NoEyeNmodel1_dir	90	HV	gazeCOD	GazeCoDxp	1	400	0	204722	-1	204622
GazeCoD_1Model_male	14	2	23	<?xml version="1.0"?>\n<Clock xmlns:dt="urn:schemas-microsoft-com:datatypes"><Description dt:dt="string">E-Prime Primary Realtime Clock</Description><StartTime><Timestamp dt:dt="int">0</Timestamp><DateUtc dt:dt="string">2017-05-10T12:00:19Z</DateUtc></StartTime><FrequencyChanges><FrequencyChange><Frequency dt:dt="r8">3312919</Frequency><Timestamp dt:dt="r8">49714484119</Timestamp><Current dt:dt="…	60.003	1	left	-1824463871	2017-10-05	14:00:19	12:00:19	female	45	{RIGHTARROW}	46							0	207476	207072	{RIGHTARROW}	404	205954	205622	832	right1,6	18	1	24	mask18	0	207055	0	206855	eqm10_NoEyeNmodel1_dir	90	H	gazeCOD	GazeCoDxp	1	400	0	206555	1	206455
GazeCoD_1Model_male	14	2	23	<?xml version="1.0"?>\n<Clock xmlns:dt="urn:schemas-microsoft-com:datatypes"><Description dt:dt="string">E-Prime Primary Realtime Clock</Description><StartTime><Timestamp dt:dt="int">0</Timestamp><DateUtc dt:dt="string">2017-05-10T12:00:19Z</DateUtc></StartTime><FrequencyChanges><FrequencyChange><Frequency dt:dt="r8">3312919</Frequency><Timestamp dt:dt="r8">49714484119</Timestamp><Current dt:dt="…	60.003	1	left	-1824463871	2017-10-05	14:00:19	12:00:19	female	46	{LEFTARROW}	49							0	209316	208905	{RIGHTARROW}	411	207785	207489	796	left1,6	13	1	25	mask13	0	208888	0	208688	eqm10_NoEyeNmodel1_dir	90	H	gazeCOD	GazeCoDxp	0	400	0	208388	3	208288
GazeCoD_1Model_male	14	2	23	<?xml version="1.0"?>\n<Clock xmlns:dt="urn:schemas-microsoft-com:datatypes"><Description dt:dt="string">E-Prime Primary Realtime Clock</Description><StartTime><Timestamp dt:dt="int">0</Timestamp><DateUtc dt:dt="string">2017-05-10T12:00:19Z</DateUtc></StartTime><FrequencyChanges><FrequencyChange><Frequency dt:dt="r8">3312919</Frequency><Timestamp dt:dt="r8">49714484119</Timestamp><Current dt:dt="…	60.003	1	left	-1824463871	2017-10-05	14:00:19	12:00:19	female	47	{RIGHTARROW}	40							0	211132	210738	{RIGHTARROW}	394	209615	209338	777	right6,4	21	1	26	mask21	0	210722	0	210522	eqm10_NoEyeNmodel1_dir	90	H	gazeCOD	GazeCoDxp	1	400	0	210222	7	210122
GazeCoD_1Model_male	14	2	23	<?xml version="1.0"?>\n<Clock xmlns:dt="urn:schemas-microsoft-com:datatypes"><Description dt:dt="string">E-Prime Primary Realtime Clock</Description><StartTime><Timestamp dt:dt="int">0</Timestamp><DateUtc dt:dt="string">2017-05-10T12:00:19Z</DateUtc></StartTime><FrequencyChanges><FrequencyChange><Frequency dt:dt="r8">3312919</Frequency><Timestamp dt:dt="r8">49714484119</Timestamp><Current dt:dt="…	60.003	1	left	-1824463871	2017-10-05	14:00:19	12:00:19	female	48	{LEFTARROW}	51							0	213180	212755	{DOWNARROW}	425	211641	211155	986	left3,2	14	1	27	mask14	0	212738	0	212538	eqm10_NoEyeNmodel1_dir	90	H	gazeCOD	GazeCoDxp	0	400	0	212238	-3	212138
GazeCoD_1Model_male	14	2	23	<?xml version="1.0"?>\n<Clock xmlns:dt="urn:schemas-microsoft-com:datatypes"><Description dt:dt="string">E-Prime Primary Realtime Clock</Description><StartTime><Timestamp dt:dt="int">0</Timestamp><DateUtc dt:dt="string">2017-05-10T12:00:19Z</DateUtc></StartTime><FrequencyChanges><FrequencyChange><Frequency dt:dt="r8">3312919</Frequency><Timestamp dt:dt="r8">49714484119</Timestamp><Current dt:dt="…	60.003	1	left	-1824463871	2017-10-05	14:00:19	12:00:19	female	49	{RIGHTARROW}	46							0	215068	214688	{DOWNARROW}	380	213562	213205	857	right1,6	7	1	28	mask7	0	214672	0	214472	eqm10_NoEyeNmodel1_dir	0	V	gazeCOD	GazeCoDxp	0	400	0	214172	10	214072
GazeCoD_1Model_male	14	2	23	<?xml version="1.0"?>\n<Clock xmlns:dt="urn:schemas-microsoft-com:datatypes"><Description dt:dt="string">E-Prime Primary Realtime Clock</Description><StartTime><Timestamp dt:dt="int">0</Timestamp><DateUtc dt:dt="string">2017-05-10T12:00:19Z</DateUtc></StartTime><FrequencyChanges><FrequencyChange><Frequency dt:dt="r8">3312919</Frequency><Timestamp dt:dt="r8">49714484119</Timestamp><Current dt:dt="…	60.003	1	left	-1824463871	2017-10-05	14:00:19	12:00:19	female	50	{LEFTARROW}	78							0	216988	216688	{LEFTARROW}	299	215572	215088	984	left8	6	1	29	mask6	0	216671	0	216471	eqm10_NoEyeNmodel1_dir	0	V	gazeCOD	GazeCoDxp	1	400	0	216171	-1	216071
GazeCoD_1Model_male	14	2	23	<?xml version="1.0"?>\n<Clock xmlns:dt="urn:schemas-microsoft-com:datatypes"><Description dt:dt="string">E-Prime Primary Realtime Clock</Description><StartTime><Timestamp dt:dt="int">0</Timestamp><DateUtc dt:dt="string">2017-05-10T12:00:19Z</DateUtc></StartTime><FrequencyChanges><FrequencyChange><Frequency dt:dt="r8">3312919</Frequency><Timestamp dt:dt="r8">49714484119</Timestamp><Current dt:dt="…	60.003	1	left	-1824463871	2017-10-05	14:00:19	12:00:19	female	51	{DOWNARROW}	79							0	219171	218605	{RIGHTARROW}	566	217489	217005	984	DG0	12	1	30	mask12	0	218588	0	218388	eqm10_NoEyeNmodel1_dir	90	H	gazeCOD	GazeCoDxp	0	400	0	218088	-1	217988
GazeCoD_1Model_male	14	2	23	<?xml version="1.0"?>\n<Clock xmlns:dt="urn:schemas-microsoft-com:datatypes"><Description dt:dt="string">E-Prime Primary Realtime Clock</Description><StartTime><Timestamp dt:dt="int">0</Timestamp><DateUtc dt:dt="string">2017-05-10T12:00:19Z</DateUtc></StartTime><FrequencyChanges><FrequencyChange><Frequency dt:dt="r8">3312919</Frequency><Timestamp dt:dt="r8">49714484119</Timestamp><Current dt:dt="…	60.003	1	left	-1824463871	2017-10-05	14:00:19	12:00:19	female	52	{RIGHTARROW}	40							0	220987	220721	{DOWNARROW}	266	219596	219188	908	right6,4	10	1	31	mask10	0	220705	0	220505	eqm10_NoEyeNmodel1_dir	0	V	gazeCOD	GazeCoDxp	0	400	0	220205	9	220105
GazeCoD_1Model_male	14	2	23	<?xml version="1.0"?>\n<Clock xmlns:dt="urn:schemas-microsoft-com:datatypes"><Description dt:dt="string">E-Prime Primary Realtime Clock</Description><StartTime><Timestamp dt:dt="int">0</Timestamp><DateUtc dt:dt="string">2017-05-10T12:00:19Z</DateUtc></StartTime><FrequencyChanges><FrequencyChange><Frequency dt:dt="r8">3312919</Frequency><Timestamp dt:dt="r8">49714484119</Timestamp><Current dt:dt="…	60.003	1	left	-1824463871	2017-10-05	14:00:19	12:00:19	female	53	{RIGHTARROW}	46							0	222859	222471	{DOWNARROW}	388	221359	221005	854	right1,6	29	1	32	mask29	0	222454	-1	222254	eqm10_NoEyeNmodel1_dir	90	HV	gazeCOD	GazeCoDxp	0	400	0	221955	-4	221855
GazeCoD_1Model_male	14	2	23	<?xml version="1.0"?>\n<Clock xmlns:dt="urn:schemas-microsoft-com:datatypes"><Description dt:dt="string">E-Prime Primary Realtime Clock</Description><StartTime><Timestamp dt:dt="int">0</Timestamp><DateUtc dt:dt="string">2017-05-10T12:00:19Z</DateUtc></StartTime><FrequencyChanges><FrequencyChange><Frequency dt:dt="r8">3312919</Frequency><Timestamp dt:dt="r8">49714484119</Timestamp><Current dt:dt="…	60.003	1	left	-1824463871	2017-10-05	14:00:19	12:00:19	female	54	{RIGHTARROW}	42							0	224931	224421	{DOWNARROW}	510	223307	222871	936	right4,8	20	1	33	mask20	0	224404	0	224204	eqm10_NoEyeNmodel1_dir	90	H	gazeCOD	GazeCoDxp	0	400	0	223904	-3	223804
GazeCoD_1Model_male	14	2	23	<?xml version="1.0"?>\n<Clock xmlns:dt="urn:schemas-microsoft-com:datatypes"><Description dt:dt="string">E-Prime Primary Realtime Clock</Description><StartTime><Timestamp dt:dt="int">0</Timestamp><DateUtc dt:dt="string">2017-05-10T12:00:19Z</DateUtc></StartTime><FrequencyChanges><FrequencyChange><Frequency dt:dt="r8">3312919</Frequency><Timestamp dt:dt="r8">49714484119</Timestamp><Current dt:dt="…	60.003	1	left	-1824463871	2017-10-05	14:00:19	12:00:19	female	55	{LEFTARROW}	78							0	226851	226571	{LEFTARROW}	280	225454	224954	1000	left8	28	2	34	mask28	0	226554	0	226354	eqm10_NoEyeNmodel1_dir	90	HV	gazeCOD	GazeCoDxp	1	400	0	226054	0	225954
GazeCoD_1Model_male	14	2	23	<?xml version="1.0"?>\n<Clock xmlns:dt="urn:schemas-microsoft-com:datatypes"><Description dt:dt="string">E-Prime Primary Realtime Clock</Description><StartTime><Timestamp dt:dt="int">0</Timestamp><DateUtc dt:dt="string">2017-05-10T12:00:19Z</DateUtc></StartTime><FrequencyChanges><FrequencyChange><Frequency dt:dt="r8">3312919</Frequency><Timestamp dt:dt="r8">49714484119</Timestamp><Current dt:dt="…	60.003	1	left	-1824463871	2017-10-05	14:00:19	12:00:19	female	56	{RIGHTARROW}	42							0	228731	228404	{RIGHTARROW}	327	227282	226871	911	right4,8	31	2	35	mask31	0	228388	0	228188	eqm10_NoEyeNmodel1_dir	90	HV	gazeCOD	GazeCoDxp	1	400	0	227888	6	227788
GazeCoD_1Model_male	14	2	23	<?xml version="1.0"?>\n<Clock xmlns:dt="urn:schemas-microsoft-com:datatypes"><Description dt:dt="string">E-Prime Primary Realtime Clock</Description><StartTime><Timestamp dt:dt="int">0</Timestamp><DateUtc dt:dt="string">2017-05-10T12:00:19Z</DateUtc></StartTime><FrequencyChanges><FrequencyChange><Frequency dt:dt="r8">3312919</Frequency><Timestamp dt:dt="r8">49714484119</Timestamp><Current dt:dt="…	60.003	1	left	-1824463871	2017-10-05	14:00:19	12:00:19	female	57	{RIGHTARROW}	46							0	230475	230171	{DOWNARROW}	304	229045	228754	791	right1,6	7	2	36	mask7	0	230154	0	229954	eqm10_NoEyeNmodel1_dir	0	V	gazeCOD	GazeCoDxp	0	400	0	229654	9	229554
GazeCoD_1Model_male	14	2	23	<?xml version="1.0"?>\n<Clock xmlns:dt="urn:schemas-microsoft-com:datatypes"><Description dt:dt="string">E-Prime Primary Realtime Clock</Description><StartTime><Timestamp dt:dt="int">0</Timestamp><DateUtc dt:dt="string">2017-05-10T12:00:19Z</DateUtc></StartTime><FrequencyChanges><FrequencyChange><Frequency dt:dt="r8">3312919</Frequency><Timestamp dt:dt="r8">49714484119</Timestamp><Current dt:dt="…	60.003	1	left	-1824463871	2017-10-05	14:00:19	12:00:19	female	58	{LEFTARROW}	51							0	232203	231871	{DOWNARROW}	332	230750	230487	763	left3,2	3	2	37	mask3	0	231854	0	231654	eqm10_NoEyeNmodel1_dir	0	V	gazeCOD	GazeCoDxp	0	400	0	231354	4	231254
GazeCoD_1Model_male	14	2	23	<?xml version="1.0"?>\n<Clock xmlns:dt="urn:schemas-microsoft-com:datatypes"><Description dt:dt="string">E-Prime Primary Realtime Clock</Description><StartTime><Timestamp dt:dt="int">0</Timestamp><DateUtc dt:dt="string">2017-05-10T12:00:19Z</DateUtc></StartTime><FrequencyChanges><FrequencyChange><Frequency dt:dt="r8">3312919</Frequency><Timestamp dt:dt="r8">49714484119</Timestamp><Current dt:dt="…	60.003	1	left	-1824463871	2017-10-05	14:00:19	12:00:19	female	59	{RIGHTARROW}	77							0	233835	233621	{RIGHTARROW}	214	232510	232221	789	right8	33	2	38	mask33	0	233604	-1	233404	eqm10_NoEyeNmodel1_dir	90	HV	gazeCOD	GazeCoDxp	1	400	0	233105	-5	233005
GazeCoD_1Model_male	14	2	23	<?xml version="1.0"?>\n<Clock xmlns:dt="urn:schemas-microsoft-com:datatypes"><Description dt:dt="string">E-Prime Primary Realtime Clock</Description><StartTime><Timestamp dt:dt="int">0</Timestamp><DateUtc dt:dt="string">2017-05-10T12:00:19Z</DateUtc></StartTime><FrequencyChanges><FrequencyChange><Frequency dt:dt="r8">3312919</Frequency><Timestamp dt:dt="r8">49714484119</Timestamp><Current dt:dt="…	60.003	1	left	-1824463871	2017-10-05	14:00:19	12:00:19	female	60	{RIGHTARROW}	42							0	235627	235254	{RIGHTARROW}	373	234127	233854	773	right4,8	9	2	39	mask9	0	235237	0	235037	eqm10_NoEyeNmodel1_dir	0	V	gazeCOD	GazeCoDxp	1	400	0	234737	10	234637
GazeCoD_1Model_male	14	2	23	<?xml version="1.0"?>\n<Clock xmlns:dt="urn:schemas-microsoft-com:datatypes"><Description dt:dt="string">E-Prime Primary Realtime Clock</Description><StartTime><Timestamp dt:dt="int">0</Timestamp><DateUtc dt:dt="string">2017-05-10T12:00:19Z</DateUtc></StartTime><FrequencyChanges><FrequencyChange><Frequency dt:dt="r8">3312919</Frequency><Timestamp dt:dt="r8">49714484119</Timestamp><Current dt:dt="…	60.003	1	left	-1824463871	2017-10-05	14:00:19	12:00:19	female	61	{LEFTARROW}	53							0	237355	237087	{LEFTARROW}	268	235965	235637	828	left4,8	26	2	40	mask26	0	237070	0	236870	eqm10_NoEyeNmodel1_dir	90	HV	gazeCOD	GazeCoDxp	1	400	0	236570	5	236470
GazeCoD_1Model_male	14	2	23	<?xml version="1.0"?>\n<Clock xmlns:dt="urn:schemas-microsoft-com:datatypes"><Description dt:dt="string">E-Prime Primary Realtime Clock</Description><StartTime><Timestamp dt:dt="int">0</Timestamp><DateUtc dt:dt="string">2017-05-10T12:00:19Z</DateUtc></StartTime><FrequencyChanges><FrequencyChange><Frequency dt:dt="r8">3312919</Frequency><Timestamp dt:dt="r8">49714484119</Timestamp><Current dt:dt="…	60.003	1	left	-1824463871	2017-10-05	14:00:19	12:00:19	female	62	{LEFTARROW}	51							0	239506	238887	{DOWNARROW}	619	237762	237370	892	left3,2	14	2	41	mask14	0	238870	0	238670	eqm10_NoEyeNmodel1_dir	90	H	gazeCOD	GazeCoDxp	0	400	0	238370	8	238270
GazeCoD_1Model_male	14	2	23	<?xml version="1.0"?>\n<Clock xmlns:dt="urn:schemas-microsoft-com:datatypes"><Description dt:dt="string">E-Prime Primary Realtime Clock</Description><StartTime><Timestamp dt:dt="int">0</Timestamp><DateUtc dt:dt="string">2017-05-10T12:00:19Z</DateUtc></StartTime><FrequencyChanges><FrequencyChange><Frequency dt:dt="r8">3312919</Frequency><Timestamp dt:dt="r8">49714484119</Timestamp><Current dt:dt="…	60.003	1	left	-1824463871	2017-10-05	14:00:19	12:00:19	female	63	{LEFTARROW}	49							0	241362	241054	{DOWNARROW}	308	239934	239520	914	left1,6	24	2	42	mask24	0	241037	0	240837	eqm10_NoEyeNmodel1_dir	90	HV	gazeCOD	GazeCoDxp	0	400	0	240537	3	240437
GazeCoD_1Model_male	14	2	23	<?xml version="1.0"?>\n<Clock xmlns:dt="urn:schemas-microsoft-com:datatypes"><Description dt:dt="string">E-Prime Primary Realtime Clock</Description><StartTime><Timestamp dt:dt="int">0</Timestamp><DateUtc dt:dt="string">2017-05-10T12:00:19Z</DateUtc></StartTime><FrequencyChanges><FrequencyChange><Frequency dt:dt="r8">3312919</Frequency><Timestamp dt:dt="r8">49714484119</Timestamp><Current dt:dt="…	60.003	1	left	-1824463871	2017-10-05	14:00:19	12:00:19	female	64	{RIGHTARROW}	46							0	243234	242887	{DOWNARROW}	347	241760	241387	873	right1,6	29	2	43	mask29	0	242870	0	242670	eqm10_NoEyeNmodel1_dir	90	HV	gazeCOD	GazeCoDxp	0	400	0	242370	10	242270
GazeCoD_1Model_male	14	2	23	<?xml version="1.0"?>\n<Clock xmlns:dt="urn:schemas-microsoft-com:datatypes"><Description dt:dt="string">E-Prime Primary Realtime Clock</Description><StartTime><Timestamp dt:dt="int">0</Timestamp><DateUtc dt:dt="string">2017-05-10T12:00:19Z</DateUtc></StartTime><FrequencyChanges><FrequencyChange><Frequency dt:dt="r8">3312919</Frequency><Timestamp dt:dt="r8">49714484119</Timestamp><Current dt:dt="…	60.003	1	left	-1824463871	2017-10-05	14:00:19	12:00:19	female	65	{LEFTARROW}	55							0	245074	244703	{LEFTARROW}	371	243579	243254	825	left6,4	16	2	44	mask16	0	244687	0	244487	eqm10_NoEyeNmodel1_dir	90	H	gazeCOD	GazeCoDxp	1	400	0	244187	8	244087
GazeCoD_1Model_male	14	2	23	<?xml version="1.0"?>\n<Clock xmlns:dt="urn:schemas-microsoft-com:datatypes"><Description dt:dt="string">E-Prime Primary Realtime Clock</Description><StartTime><Timestamp dt:dt="int">0</Timestamp><DateUtc dt:dt="string">2017-05-10T12:00:19Z</DateUtc></StartTime><FrequencyChanges><FrequencyChange><Frequency dt:dt="r8">3312919</Frequency><Timestamp dt:dt="r8">49714484119</Timestamp><Current dt:dt="…	60.003	1	left	-1824463871	2017-10-05	14:00:19	12:00:19	female	66	{LEFTARROW}	49							0	247794	246503	{DOWNARROW}	1291	245388	245087	801	left1,6	2	2	45	mask2	0	246487	0	246287	eqm10_NoEyeNmodel1_dir	0	V	gazeCOD	GazeCoDxp	0	400	0	245987	-1	245887
GazeCoD_1Model_male	14	2	23	<?xml version="1.0"?>\n<Clock xmlns:dt="urn:schemas-microsoft-com:datatypes"><Description dt:dt="string">E-Prime Primary Realtime Clock</Description><StartTime><Timestamp dt:dt="int">0</Timestamp><DateUtc dt:dt="string">2017-05-10T12:00:19Z</DateUtc></StartTime><FrequencyChanges><FrequencyChange><Frequency dt:dt="r8">3312919</Frequency><Timestamp dt:dt="r8">49714484119</Timestamp><Current dt:dt="…	60.003	1	left	-1824463871	2017-10-05	14:00:19	12:00:19	female	67	{LEFTARROW}	53							0	249650	249320	{LEFTARROW}	330	248203	247803	900	left4,8	15	2	46	mask15	0	249303	0	249103	eqm10_NoEyeNmodel1_dir	90	H	gazeCOD	GazeCoDxp	1	400	0	248803	0	248703
GazeCoD_1Model_male	14	2	23	<?xml version="1.0"?>\n<Clock xmlns:dt="urn:schemas-microsoft-com:datatypes"><Description dt:dt="string">E-Prime Primary Realtime Clock</Description><StartTime><Timestamp dt:dt="int">0</Timestamp><DateUtc dt:dt="string">2017-05-10T12:00:19Z</DateUtc></StartTime><FrequencyChanges><FrequencyChange><Frequency dt:dt="r8">3312919</Frequency><Timestamp dt:dt="r8">49714484119</Timestamp><Current dt:dt="…	60.003	1	left	-1824463871	2017-10-05	14:00:19	12:00:19	female	68	{RIGHTARROW}	77							0	251842	251103	{DOWNARROW}	739	249983	249670	813	right8	11	2	47	mask11	0	251086	0	250886	eqm10_NoEyeNmodel1_dir	0	V	gazeCOD	GazeCoDxp	0	400	0	250586	3	250486
GazeCoD_1Model_male	14	2	23	<?xml version="1.0"?>\n<Clock xmlns:dt="urn:schemas-microsoft-com:datatypes"><Description dt:dt="string">E-Prime Primary Realtime Clock</Description><StartTime><Timestamp dt:dt="int">0</Timestamp><DateUtc dt:dt="string">2017-05-10T12:00:19Z</DateUtc></StartTime><FrequencyChanges><FrequencyChange><Frequency dt:dt="r8">3312919</Frequency><Timestamp dt:dt="r8">49714484119</Timestamp><Current dt:dt="…	60.003	1	left	-1824463871	2017-10-05	14:00:19	12:00:19	female	69	{LEFTARROW}	49							0	253546	253253	{DOWNARROW}	293	252133	251853	780	left1,6	13	2	48	mask13	0	253236	0	253036	eqm10_NoEyeNmodel1_dir	90	H	gazeCOD	GazeCoDxp	0	400	0	252736	3	252636
GazeCoD_1Model_male	14	2	23	<?xml version="1.0"?>\n<Clock xmlns:dt="urn:schemas-microsoft-com:datatypes"><Description dt:dt="string">E-Prime Primary Realtime Clock</Description><StartTime><Timestamp dt:dt="int">0</Timestamp><DateUtc dt:dt="string">2017-05-10T12:00:19Z</DateUtc></StartTime><FrequencyChanges><FrequencyChange><Frequency dt:dt="r8">3312919</Frequency><Timestamp dt:dt="r8">49714484119</Timestamp><Current dt:dt="…	60.003	1	left	-1824463871	2017-10-05	14:00:19	12:00:19	female	70	{RIGHTARROW}	40							0	255146	254953	{RIGHTARROW}	193	253834	253570	764	right6,4	10	2	49	mask10	0	254936	0	254736	eqm10_NoEyeNmodel1_dir	0	V	gazeCOD	GazeCoDxp	1	400	0	254436	2	254336
GazeCoD_1Model_male	14	2	23	<?xml version="1.0"?>\n<Clock xmlns:dt="urn:schemas-microsoft-com:datatypes"><Description dt:dt="string">E-Prime Primary Realtime Clock</Description><StartTime><Timestamp dt:dt="int">0</Timestamp><DateUtc dt:dt="string">2017-05-10T12:00:19Z</DateUtc></StartTime><FrequencyChanges><FrequencyChange><Frequency dt:dt="r8">3312919</Frequency><Timestamp dt:dt="r8">49714484119</Timestamp><Current dt:dt="…	60.003	1	left	-1824463871	2017-10-05	14:00:19	12:00:19	female	71	{RIGHTARROW}	77							0	256922	256620	{RIGHTARROW}	302	255497	255170	827	right8	22	2	50	mask22	0	256603	0	256403	eqm10_NoEyeNmodel1_dir	90	H	gazeCOD	GazeCoDxp	1	400	0	256103	6	256003
GazeCoD_1Model_male	14	2	23	<?xml version="1.0"?>\n<Clock xmlns:dt="urn:schemas-microsoft-com:datatypes"><Description dt:dt="string">E-Prime Primary Realtime Clock</Description><StartTime><Timestamp dt:dt="int">0</Timestamp><DateUtc dt:dt="string">2017-05-10T12:00:19Z</DateUtc></StartTime><FrequencyChanges><FrequencyChange><Frequency dt:dt="r8">3312919</Frequency><Timestamp dt:dt="r8">49714484119</Timestamp><Current dt:dt="…	60.003	1	left	-1824463871	2017-10-05	14:00:19	12:00:19	female	72	{LEFTARROW}	78							0	258626	258403	{LEFTARROW}	222	257291	256936	855	left8	17	2	51	mask17	0	258386	0	258186	eqm10_NoEyeNmodel1_dir	90	H	gazeCOD	GazeCoDxp	1	400	0	257886	-5	257786
GazeCoD_1Model_male	14	2	23	<?xml version="1.0"?>\n<Clock xmlns:dt="urn:schemas-microsoft-com:datatypes"><Description dt:dt="string">E-Prime Primary Realtime Clock</Description><StartTime><Timestamp dt:dt="int">0</Timestamp><DateUtc dt:dt="string">2017-05-10T12:00:19Z</DateUtc></StartTime><FrequencyChanges><FrequencyChange><Frequency dt:dt="r8">3312919</Frequency><Timestamp dt:dt="r8">49714484119</Timestamp><Current dt:dt="…	60.003	1	left	-1824463871	2017-10-05	14:00:19	12:00:19	female	73	{DOWNARROW}	79							0	260425	260136	{DOWNARROW}	289	259024	258636	888	DG0	1	2	52	mask1	0	260119	0	259919	eqm10_NoEyeNmodel1_dir	0	V	gazeCOD	GazeCoDxp	1	400	0	259619	-5	259519
GazeCoD_1Model_male	14	2	23	<?xml version="1.0"?>\n<Clock xmlns:dt="urn:schemas-microsoft-com:datatypes"><Description dt:dt="string">E-Prime Primary Realtime Clock</Description><StartTime><Timestamp dt:dt="int">0</Timestamp><DateUtc dt:dt="string">2017-05-10T12:00:19Z</DateUtc></StartTime><FrequencyChanges><FrequencyChange><Frequency dt:dt="r8">3312919</Frequency><Timestamp dt:dt="r8">49714484119</Timestamp><Current dt:dt="…	60.003	1	left	-1824463871	2017-10-05	14:00:19	12:00:19	female	74	{LEFTARROW}	53							0	262377	261936	{DOWNARROW}	441	260822	260436	886	left4,8	4	2	53	mask4	0	261919	0	261719	eqm10_NoEyeNmodel1_dir	0	V	gazeCOD	GazeCoDxp	0	400	0	261419	-3	261319
GazeCoD_1Model_male	14	2	23	<?xml version="1.0"?>\n<Clock xmlns:dt="urn:schemas-microsoft-com:datatypes"><Description dt:dt="string">E-Prime Primary Realtime Clock</Description><StartTime><Timestamp dt:dt="int">0</Timestamp><DateUtc dt:dt="string">2017-05-10T12:00:19Z</DateUtc></StartTime><FrequencyChanges><FrequencyChange><Frequency dt:dt="r8">3312919</Frequency><Timestamp dt:dt="r8">49714484119</Timestamp><Current dt:dt="…	60.003	1	left	-1824463871	2017-10-05	14:00:19	12:00:19	female	75	{DOWNARROW}	79							0	264209	263969	{DOWNARROW}	240	262852	262403	949	DG0	12	2	54	mask12	0	263953	0	263753	eqm10_NoEyeNmodel1_dir	90	H	gazeCOD	GazeCoDxp	1	400	0	263453	1	263353
GazeCoD_1Model_male	14	2	23	<?xml version="1.0"?>\n<Clock xmlns:dt="urn:schemas-microsoft-com:datatypes"><Description dt:dt="string">E-Prime Primary Realtime Clock</Description><StartTime><Timestamp dt:dt="int">0</Timestamp><DateUtc dt:dt="string">2017-05-10T12:00:19Z</DateUtc></StartTime><FrequencyChanges><FrequencyChange><Frequency dt:dt="r8">3312919</Frequency><Timestamp dt:dt="r8">49714484119</Timestamp><Current dt:dt="…	60.003	1	left	-1824463871	2017-10-05	14:00:19	12:00:19	female	76	{RIGHTARROW}	44							0	265977	265652	{DOWNARROW}	325	264529	264219	810	right3,2	8	2	55	mask8	0	265636	0	265436	eqm10_NoEyeNmodel1_dir	0	V	gazeCOD	GazeCoDxp	0	400	0	265136	7	265036
GazeCoD_1Model_male	14	2	23	<?xml version="1.0"?>\n<Clock xmlns:dt="urn:schemas-microsoft-com:datatypes"><Description dt:dt="string">E-Prime Primary Realtime Clock</Description><StartTime><Timestamp dt:dt="int">0</Timestamp><DateUtc dt:dt="string">2017-05-10T12:00:19Z</DateUtc></StartTime><FrequencyChanges><FrequencyChange><Frequency dt:dt="r8">3312919</Frequency><Timestamp dt:dt="r8">49714484119</Timestamp><Current dt:dt="…	60.003	1	left	-1824463871	2017-10-05	14:00:19	12:00:19	female	77	{LEFTARROW}	51							0	275705	275469	{DOWNARROW}	236	274346	273902	944	left3,2	25	2	56	mask25	0	275452	0	275252	eqm10_NoEyeNmodel1_dir	90	HV	gazeCOD	GazeCoDxp	0	400	0	274952	6	274852
GazeCoD_1Model_male	14	2	23	<?xml version="1.0"?>\n<Clock xmlns:dt="urn:schemas-microsoft-com:datatypes"><Description dt:dt="string">E-Prime Primary Realtime Clock</Description><StartTime><Timestamp dt:dt="int">0</Timestamp><DateUtc dt:dt="string">2017-05-10T12:00:19Z</DateUtc></StartTime><FrequencyChanges><FrequencyChange><Frequency dt:dt="r8">3312919</Frequency><Timestamp dt:dt="r8">49714484119</Timestamp><Current dt:dt="…	60.003	1	left	-1824463871	2017-10-05	14:00:19	12:00:19	female	78	{RIGHTARROW}	40							0	277473	277285	{RIGHTARROW}	188	276161	275719	942	right6,4	21	2	57	mask21	0	277269	0	277069	eqm10_NoEyeNmodel1_dir	90	H	gazeCOD	GazeCoDxp	1	400	0	276769	8	276669
GazeCoD_1Model_male	14	2	23	<?xml version="1.0"?>\n<Clock xmlns:dt="urn:schemas-microsoft-com:datatypes"><Description dt:dt="string">E-Prime Primary Realtime Clock</Description><StartTime><Timestamp dt:dt="int">0</Timestamp><DateUtc dt:dt="string">2017-05-10T12:00:19Z</DateUtc></StartTime><FrequencyChanges><FrequencyChange><Frequency dt:dt="r8">3312919</Frequency><Timestamp dt:dt="r8">49714484119</Timestamp><Current dt:dt="…	60.003	1	left	-1824463871	2017-10-05	14:00:19	12:00:19	female	79	{RIGHTARROW}	44							0	279201	278985	{LEFTARROW}	216	277866	277485	881	right3,2	19	2	58	mask19	0	278969	0	278769	eqm10_NoEyeNmodel1_dir	90	H	gazeCOD	GazeCoDxp	0	400	0	278469	3	278369
GazeCoD_1Model_male	14	2	23	<?xml version="1.0"?>\n<Clock xmlns:dt="urn:schemas-microsoft-com:datatypes"><Description dt:dt="string">E-Prime Primary Realtime Clock</Description><StartTime><Timestamp dt:dt="int">0</Timestamp><DateUtc dt:dt="string">2017-05-10T12:00:19Z</DateUtc></StartTime><FrequencyChanges><FrequencyChange><Frequency dt:dt="r8">3312919</Frequency><Timestamp dt:dt="r8">49714484119</Timestamp><Current dt:dt="…	60.003	1	left	-1824463871	2017-10-05	14:00:19	12:00:19	female	80	{RIGHTARROW}	46							0	280961	280768	{LEFTARROW}	192	279649	279218	931	right1,6	18	2	59	mask18	0	280752	0	280552	eqm10_NoEyeNmodel1_dir	90	H	gazeCOD	GazeCoDxp	0	400	0	280252	3	280152
GazeCoD_1Model_male	14	2	23	<?xml version="1.0"?>\n<Clock xmlns:dt="urn:schemas-microsoft-com:datatypes"><Description dt:dt="string">E-Prime Primary Realtime Clock</Description><StartTime><Timestamp dt:dt="int">0</Timestamp><DateUtc dt:dt="string">2017-05-10T12:00:19Z</DateUtc></StartTime><FrequencyChanges><FrequencyChange><Frequency dt:dt="r8">3312919</Frequency><Timestamp dt:dt="r8">49714484119</Timestamp><Current dt:dt="…	60.003	1	left	-1824463871	2017-10-05	14:00:19	12:00:19	female	81	{RIGHTARROW}	44							0	282784	282568	{DOWNARROW}	216	281454	280985	969	right3,2	30	2	60	mask30	0	282552	0	282352	eqm10_NoEyeNmodel1_dir	90	HV	gazeCOD	GazeCoDxp	0	400	0	282052	-2	281952
GazeCoD_1Model_male	14	2	23	<?xml version="1.0"?>\n<Clock xmlns:dt="urn:schemas-microsoft-com:datatypes"><Description dt:dt="string">E-Prime Primary Realtime Clock</Description><StartTime><Timestamp dt:dt="int">0</Timestamp><DateUtc dt:dt="string">2017-05-10T12:00:19Z</DateUtc></StartTime><FrequencyChanges><FrequencyChange><Frequency dt:dt="r8">3312919</Frequency><Timestamp dt:dt="r8">49714484119</Timestamp><Current dt:dt="…	60.003	1	left	-1824463871	2017-10-05	14:00:19	12:00:19	female	82	{RIGHTARROW}	42							0	284592	284335	{DOWNARROW}	257	283211	282802	909	right4,8	20	2	61	mask20	0	284318	0	284118	eqm10_NoEyeNmodel1_dir	90	H	gazeCOD	GazeCoDxp	0	400	0	283818	7	283718
GazeCoD_1Model_male	14	2	23	<?xml version="1.0"?>\n<Clock xmlns:dt="urn:schemas-microsoft-com:datatypes"><Description dt:dt="string">E-Prime Primary Realtime Clock</Description><StartTime><Timestamp dt:dt="int">0</Timestamp><DateUtc dt:dt="string">2017-05-10T12:00:19Z</DateUtc></StartTime><FrequencyChanges><FrequencyChange><Frequency dt:dt="r8">3312919</Frequency><Timestamp dt:dt="r8">49714484119</Timestamp><Current dt:dt="…	60.003	1	left	-1824463871	2017-10-05	14:00:19	12:00:19	female	83	{DOWNARROW}	79							0	286504	286185	{DOWNARROW}	319	285063	284602	961	DG0	23	2	62	mask23	0	286168	0	285968	eqm10_NoEyeNmodel1_dir	90	HV	gazeCOD	GazeCoDxp	1	400	0	285668	5	285568
GazeCoD_1Model_male	14	2	23	<?xml version="1.0"?>\n<Clock xmlns:dt="urn:schemas-microsoft-com:datatypes"><Description dt:dt="string">E-Prime Primary Realtime Clock</Description><StartTime><Timestamp dt:dt="int">0</Timestamp><DateUtc dt:dt="string">2017-05-10T12:00:19Z</DateUtc></StartTime><FrequencyChanges><FrequencyChange><Frequency dt:dt="r8">3312919</Frequency><Timestamp dt:dt="r8">49714484119</Timestamp><Current dt:dt="…	60.003	1	left	-1824463871	2017-10-05	14:00:19	12:00:19	female	84	{RIGHTARROW}	40							0	288280	287968	{RIGHTARROW}	312	286849	286518	831	right6,4	32	2	63	mask32	0	287951	0	287751	eqm10_NoEyeNmodel1_dir	90	HV	gazeCOD	GazeCoDxp	1	400	0	287451	2	287351
GazeCoD_1Model_male	14	2	23	<?xml version="1.0"?>\n<Clock xmlns:dt="urn:schemas-microsoft-com:datatypes"><Description dt:dt="string">E-Prime Primary Realtime Clock</Description><StartTime><Timestamp dt:dt="int">0</Timestamp><DateUtc dt:dt="string">2017-05-10T12:00:19Z</DateUtc></StartTime><FrequencyChanges><FrequencyChange><Frequency dt:dt="r8">3312919</Frequency><Timestamp dt:dt="r8">49714484119</Timestamp><Current dt:dt="…	60.003	1	left	-1824463871	2017-10-05	14:00:19	12:00:19	female	85	{LEFTARROW}	55							0	290120	289901	{LEFTARROW}	219	288779	288301	978	left6,4	27	2	64	mask27	0	289885	0	289685	eqm10_NoEyeNmodel1_dir	90	HV	gazeCOD	GazeCoDxp	1	400	0	289385	6	289285
GazeCoD_1Model_male	14	2	23	<?xml version="1.0"?>\n<Clock xmlns:dt="urn:schemas-microsoft-com:datatypes"><Description dt:dt="string">E-Prime Primary Realtime Clock</Description><StartTime><Timestamp dt:dt="int">0</Timestamp><DateUtc dt:dt="string">2017-05-10T12:00:19Z</DateUtc></StartTime><FrequencyChanges><FrequencyChange><Frequency dt:dt="r8">3312919</Frequency><Timestamp dt:dt="r8">49714484119</Timestamp><Current dt:dt="…	60.003	1	left	-1824463871	2017-10-05	14:00:19	12:00:19	female	86	{LEFTARROW}	78							0	291976	291718	{LEFTARROW}	258	290591	290135	956	left8	6	2	65	mask6	0	291701	0	291501	eqm10_NoEyeNmodel1_dir	0	V	gazeCOD	GazeCoDxp	1	400	0	291201	10	291101
GazeCoD_1Model_male	14	2	23	<?xml version="1.0"?>\n<Clock xmlns:dt="urn:schemas-microsoft-com:datatypes"><Description dt:dt="string">E-Prime Primary Realtime Clock</Description><StartTime><Timestamp dt:dt="int">0</Timestamp><DateUtc dt:dt="string">2017-05-10T12:00:19Z</DateUtc></StartTime><FrequencyChanges><FrequencyChange><Frequency dt:dt="r8">3312919</Frequency><Timestamp dt:dt="r8">49714484119</Timestamp><Current dt:dt="…	60.003	1	left	-1824463871	2017-10-05	14:00:19	12:00:19	female	87	{LEFTARROW}	55							0	293800	293451	{LEFTARROW}	349	292326	291985	841	left6,4	5	2	66	mask5	0	293435	0	293235	eqm10_NoEyeNmodel1_dir	0	V	gazeCOD	GazeCoDxp	1	400	0	292935	9	292835
GazeCoD_1Model_male	14	2	23	<?xml version="1.0"?>\n<Clock xmlns:dt="urn:schemas-microsoft-com:datatypes"><Description dt:dt="string">E-Prime Primary Realtime Clock</Description><StartTime><Timestamp dt:dt="int">0</Timestamp><DateUtc dt:dt="string">2017-05-10T12:00:19Z</DateUtc></StartTime><FrequencyChanges><FrequencyChange><Frequency dt:dt="r8">3312919</Frequency><Timestamp dt:dt="r8">49714484119</Timestamp><Current dt:dt="…	60.003	1	left	-1824463871	2017-10-05	14:00:19	12:00:19	female	88	{RIGHTARROW}	40							0	295768	295418	{RIGHTARROW}	350	294294	293818	976	right6,4	10	3	67	mask10	0	295401	0	295201	eqm10_NoEyeNmodel1_dir	0	V	gazeCOD	GazeCoDxp	1	400	0	294901	7	294801
GazeCoD_1Model_male	14	2	23	<?xml version="1.0"?>\n<Clock xmlns:dt="urn:schemas-microsoft-com:datatypes"><Description dt:dt="string">E-Prime Primary Realtime Clock</Description><StartTime><Timestamp dt:dt="int">0</Timestamp><DateUtc dt:dt="string">2017-05-10T12:00:19Z</DateUtc></StartTime><FrequencyChanges><FrequencyChange><Frequency dt:dt="r8">3312919</Frequency><Timestamp dt:dt="r8">49714484119</Timestamp><Current dt:dt="…	60.003	1	left	-1824463871	2017-10-05	14:00:19	12:00:19	female	89	{RIGHTARROW}	44							0	297640	297268	{DOWNARROW}	372	296147	295784	863	right3,2	19	3	68	mask19	0	297251	0	297051	eqm10_NoEyeNmodel1_dir	90	H	gazeCOD	GazeCoDxp	0	400	0	296751	4	296651
GazeCoD_1Model_male	14	2	23	<?xml version="1.0"?>\n<Clock xmlns:dt="urn:schemas-microsoft-com:datatypes"><Description dt:dt="string">E-Prime Primary Realtime Clock</Description><StartTime><Timestamp dt:dt="int">0</Timestamp><DateUtc dt:dt="string">2017-05-10T12:00:19Z</DateUtc></StartTime><FrequencyChanges><FrequencyChange><Frequency dt:dt="r8">3312919</Frequency><Timestamp dt:dt="r8">49714484119</Timestamp><Current dt:dt="…	60.003	1	left	-1824463871	2017-10-05	14:00:19	12:00:19	female	90	{LEFTARROW}	55							0	299336	299068	{LEFTARROW}	268	297956	297651	805	left6,4	27	3	69	mask27	0	299051	0	298851	eqm10_NoEyeNmodel1_dir	90	HV	gazeCOD	GazeCoDxp	1	400	0	298551	-5	298451
GazeCoD_1Model_male	14	2	23	<?xml version="1.0"?>\n<Clock xmlns:dt="urn:schemas-microsoft-com:datatypes"><Description dt:dt="string">E-Prime Primary Realtime Clock</Description><StartTime><Timestamp dt:dt="int">0</Timestamp><DateUtc dt:dt="string">2017-05-10T12:00:19Z</DateUtc></StartTime><FrequencyChanges><FrequencyChange><Frequency dt:dt="r8">3312919</Frequency><Timestamp dt:dt="r8">49714484119</Timestamp><Current dt:dt="…	60.003	1	left	-1824463871	2017-10-05	14:00:19	12:00:19	female	91	{RIGHTARROW}	42							0	301184	300751	{RIGHTARROW}	433	299638	299351	787	right4,8	20	3	70	mask20	0	300734	0	300534	eqm10_NoEyeNmodel1_dir	90	H	gazeCOD	GazeCoDxp	1	400	0	300234	-4	300134
GazeCoD_1Model_male	14	2	23	<?xml version="1.0"?>\n<Clock xmlns:dt="urn:schemas-microsoft-com:datatypes"><Description dt:dt="string">E-Prime Primary Realtime Clock</Description><StartTime><Timestamp dt:dt="int">0</Timestamp><DateUtc dt:dt="string">2017-05-10T12:00:19Z</DateUtc></StartTime><FrequencyChanges><FrequencyChange><Frequency dt:dt="r8">3312919</Frequency><Timestamp dt:dt="r8">49714484119</Timestamp><Current dt:dt="…	60.003	1	left	-1824463871	2017-10-05	14:00:19	12:00:19	female	92	{LEFTARROW}	49							0	303023	302701	{LEFTARROW}	322	301587	301201	886	left1,6	2	3	71	mask2	0	302684	0	302484	eqm10_NoEyeNmodel1_dir	0	V	gazeCOD	GazeCoDxp	1	400	0	302184	-3	302084
GazeCoD_1Model_male	14	2	23	<?xml version="1.0"?>\n<Clock xmlns:dt="urn:schemas-microsoft-com:datatypes"><Description dt:dt="string">E-Prime Primary Realtime Clock</Description><StartTime><Timestamp dt:dt="int">0</Timestamp><DateUtc dt:dt="string">2017-05-10T12:00:19Z</DateUtc></StartTime><FrequencyChanges><FrequencyChange><Frequency dt:dt="r8">3312919</Frequency><Timestamp dt:dt="r8">49714484119</Timestamp><Current dt:dt="…	60.003	1	left	-1824463871	2017-10-05	14:00:19	12:00:19	female	93	{DOWNARROW}	79							0	304695	304417	{DOWNARROW}	278	303292	303034	758	DG0	1	3	72	mask1	0	304401	0	304201	eqm10_NoEyeNmodel1_dir	0	V	gazeCOD	GazeCoDxp	1	400	0	303901	9	303801
GazeCoD_1Model_male	14	2	23	<?xml version="1.0"?>\n<Clock xmlns:dt="urn:schemas-microsoft-com:datatypes"><Description dt:dt="string">E-Prime Primary Realtime Clock</Description><StartTime><Timestamp dt:dt="int">0</Timestamp><DateUtc dt:dt="string">2017-05-10T12:00:19Z</DateUtc></StartTime><FrequencyChanges><FrequencyChange><Frequency dt:dt="r8">3312919</Frequency><Timestamp dt:dt="r8">49714484119</Timestamp><Current dt:dt="…	60.003	1	left	-1824463871	2017-10-05	14:00:19	12:00:19	female	94	{LEFTARROW}	78							0	306655	306301	{LEFTARROW}	354	305178	304717	961	left8	28	3	73	mask28	0	306284	0	306084	eqm10_NoEyeNmodel1_dir	90	HV	gazeCOD	GazeCoDxp	1	400	0	305784	6	305684
GazeCoD_1Model_male	14	2	23	<?xml version="1.0"?>\n<Clock xmlns:dt="urn:schemas-microsoft-com:datatypes"><Description dt:dt="string">E-Prime Primary Realtime Clock</Description><StartTime><Timestamp dt:dt="int">0</Timestamp><DateUtc dt:dt="string">2017-05-10T12:00:19Z</DateUtc></StartTime><FrequencyChanges><FrequencyChange><Frequency dt:dt="r8">3312919</Frequency><Timestamp dt:dt="r8">49714484119</Timestamp><Current dt:dt="…	60.003	1	left	-1824463871	2017-10-05	14:00:19	12:00:19	female	95	{RIGHTARROW}	42							0	308487	308034	{DOWNARROW}	453	306923	306667	756	right4,8	9	3	74	mask9	0	308017	-1	307817	eqm10_NoEyeNmodel1_dir	0	V	gazeCOD	GazeCoDxp	0	400	0	307518	-5	307418
GazeCoD_1Model_male	14	2	23	<?xml version="1.0"?>\n<Clock xmlns:dt="urn:schemas-microsoft-com:datatypes"><Description dt:dt="string">E-Prime Primary Realtime Clock</Description><StartTime><Timestamp dt:dt="int">0</Timestamp><DateUtc dt:dt="string">2017-05-10T12:00:19Z</DateUtc></StartTime><FrequencyChanges><FrequencyChange><Frequency dt:dt="r8">3312919</Frequency><Timestamp dt:dt="r8">49714484119</Timestamp><Current dt:dt="…	60.003	1	left	-1824463871	2017-10-05	14:00:19	12:00:19	female	96	{LEFTARROW}	51							0	310255	309950	{DOWNARROW}	305	308838	308500	838	left3,2	3	3	75	mask3	0	309934	0	309734	eqm10_NoEyeNmodel1_dir	0	V	gazeCOD	GazeCoDxp	0	400	0	309434	-4	309334
GazeCoD_1Model_male	14	2	23	<?xml version="1.0"?>\n<Clock xmlns:dt="urn:schemas-microsoft-com:datatypes"><Description dt:dt="string">E-Prime Primary Realtime Clock</Description><StartTime><Timestamp dt:dt="int">0</Timestamp><DateUtc dt:dt="string">2017-05-10T12:00:19Z</DateUtc></StartTime><FrequencyChanges><FrequencyChange><Frequency dt:dt="r8">3312919</Frequency><Timestamp dt:dt="r8">49714484119</Timestamp><Current dt:dt="…	60.003	1	left	-1824463871	2017-10-05	14:00:19	12:00:19	female	97	{LEFTARROW}	55							0	311903	311717	{LEFTARROW}	186	310594	310267	827	left6,4	16	3	76	mask16	0	311700	0	311500	eqm10_NoEyeNmodel1_dir	90	H	gazeCOD	GazeCoDxp	1	400	0	311200	6	311100
GazeCoD_1Model_male	14	2	23	<?xml version="1.0"?>\n<Clock xmlns:dt="urn:schemas-microsoft-com:datatypes"><Description dt:dt="string">E-Prime Primary Realtime Clock</Description><StartTime><Timestamp dt:dt="int">0</Timestamp><DateUtc dt:dt="string">2017-05-10T12:00:19Z</DateUtc></StartTime><FrequencyChanges><FrequencyChange><Frequency dt:dt="r8">3312919</Frequency><Timestamp dt:dt="r8">49714484119</Timestamp><Current dt:dt="…	60.003	1	left	-1824463871	2017-10-05	14:00:19	12:00:19	female	98	{DOWNARROW}	79							0	313751	313384	{DOWNARROW}	367	312257	311917	840	DG0	23	3	77	mask23	0	313367	0	313167	eqm10_NoEyeNmodel1_dir	90	HV	gazeCOD	GazeCoDxp	1	400	0	312867	10	312767
GazeCoD_1Model_male	14	2	23	<?xml version="1.0"?>\n<Clock xmlns:dt="urn:schemas-microsoft-com:datatypes"><Description dt:dt="string">E-Prime Primary Realtime Clock</Description><StartTime><Timestamp dt:dt="int">0</Timestamp><DateUtc dt:dt="string">2017-05-10T12:00:19Z</DateUtc></StartTime><FrequencyChanges><FrequencyChange><Frequency dt:dt="r8">3312919</Frequency><Timestamp dt:dt="r8">49714484119</Timestamp><Current dt:dt="…	60.003	1	left	-1824463871	2017-10-05	14:00:19	12:00:19	female	99	{LEFTARROW}	53							0	315551	315217	{DOWNARROW}	334	314096	313767	829	left4,8	15	3	78	mask15	0	315200	0	315000	eqm10_NoEyeNmodel1_dir	90	H	gazeCOD	GazeCoDxp	0	400	0	314700	4	314600
GazeCoD_1Model_male	14	2	23	<?xml version="1.0"?>\n<Clock xmlns:dt="urn:schemas-microsoft-com:datatypes"><Description dt:dt="string">E-Prime Primary Realtime Clock</Description><StartTime><Timestamp dt:dt="int">0</Timestamp><DateUtc dt:dt="string">2017-05-10T12:00:19Z</DateUtc></StartTime><FrequencyChanges><FrequencyChange><Frequency dt:dt="r8">3312919</Frequency><Timestamp dt:dt="r8">49714484119</Timestamp><Current dt:dt="…	60.003	1	left	-1824463871	2017-10-05	14:00:19	12:00:19	female	100	{DOWNARROW}	79							0	317391	317150	{DOWNARROW}	241	316026	315567	959	DG0	12	3	79	mask12	0	317133	0	316933	eqm10_NoEyeNmodel1_dir	90	H	gazeCOD	GazeCoDxp	1	400	0	316633	7	316533
GazeCoD_1Model_male	14	2	23	<?xml version="1.0"?>\n<Clock xmlns:dt="urn:schemas-microsoft-com:datatypes"><Description dt:dt="string">E-Prime Primary Realtime Clock</Description><StartTime><Timestamp dt:dt="int">0</Timestamp><DateUtc dt:dt="string">2017-05-10T12:00:19Z</DateUtc></StartTime><FrequencyChanges><FrequencyChange><Frequency dt:dt="r8">3312919</Frequency><Timestamp dt:dt="r8">49714484119</Timestamp><Current dt:dt="…	60.003	1	left	-1824463871	2017-10-05	14:00:19	12:00:19	female	101	{LEFTARROW}	55							0	319015	318783	{LEFTARROW}	232	317666	317400	766	left6,4	5	3	80	mask5	0	318767	0	318567	eqm10_NoEyeNmodel1_dir	0	V	gazeCOD	GazeCoDxp	1	400	0	318267	1	318167
GazeCoD_1Model_male	14	2	23	<?xml version="1.0"?>\n<Clock xmlns:dt="urn:schemas-microsoft-com:datatypes"><Description dt:dt="string">E-Prime Primary Realtime Clock</Description><StartTime><Timestamp dt:dt="int">0</Timestamp><DateUtc dt:dt="string">2017-05-10T12:00:19Z</DateUtc></StartTime><FrequencyChanges><FrequencyChange><Frequency dt:dt="r8">3312919</Frequency><Timestamp dt:dt="r8">49714484119</Timestamp><Current dt:dt="…	60.003	1	left	-1824463871	2017-10-05	14:00:19	12:00:19	female	102	{RIGHTARROW}	42							0	320735	320400	{DOWNARROW}	335	319284	319033	751	right4,8	31	3	81	mask31	0	320383	0	320183	eqm10_NoEyeNmodel1_dir	90	HV	gazeCOD	GazeCoDxp	0	400	0	319883	-1	319783
GazeCoD_1Model_male	14	2	23	<?xml version="1.0"?>\n<Clock xmlns:dt="urn:schemas-microsoft-com:datatypes"><Description dt:dt="string">E-Prime Primary Realtime Clock</Description><StartTime><Timestamp dt:dt="int">0</Timestamp><DateUtc dt:dt="string">2017-05-10T12:00:19Z</DateUtc></StartTime><FrequencyChanges><FrequencyChange><Frequency dt:dt="r8">3312919</Frequency><Timestamp dt:dt="r8">49714484119</Timestamp><Current dt:dt="…	60.003	1	left	-1824463871	2017-10-05	14:00:19	12:00:19	female	103	{RIGHTARROW}	77							0	322359	322150	{RIGHTARROW}	209	321031	320750	781	right8	22	3	82	mask22	0	322133	0	321933	eqm10_NoEyeNmodel1_dir	90	H	gazeCOD	GazeCoDxp	1	400	0	321633	2	321533
GazeCoD_1Model_male	14	2	23	<?xml version="1.0"?>\n<Clock xmlns:dt="urn:schemas-microsoft-com:datatypes"><Description dt:dt="string">E-Prime Primary Realtime Clock</Description><StartTime><Timestamp dt:dt="int">0</Timestamp><DateUtc dt:dt="string">2017-05-10T12:00:19Z</DateUtc></StartTime><FrequencyChanges><FrequencyChange><Frequency dt:dt="r8">3312919</Frequency><Timestamp dt:dt="r8">49714484119</Timestamp><Current dt:dt="…	60.003	1	left	-1824463871	2017-10-05	14:00:19	12:00:19	female	104	{LEFTARROW}	51							0	324295	323950	{LEFTARROW}	344	322824	322383	941	left3,2	14	3	83	mask14	0	323933	0	323733	eqm10_NoEyeNmodel1_dir	90	H	gazeCOD	GazeCoDxp	1	400	0	323433	9	323333
GazeCoD_1Model_male	14	2	23	<?xml version="1.0"?>\n<Clock xmlns:dt="urn:schemas-microsoft-com:datatypes"><Description dt:dt="string">E-Prime Primary Realtime Clock</Description><StartTime><Timestamp dt:dt="int">0</Timestamp><DateUtc dt:dt="string">2017-05-10T12:00:19Z</DateUtc></StartTime><FrequencyChanges><FrequencyChange><Frequency dt:dt="r8">3312919</Frequency><Timestamp dt:dt="r8">49714484119</Timestamp><Current dt:dt="…	60.003	1	left	-1824463871	2017-10-05	14:00:19	12:00:19	female	105	{RIGHTARROW}	40							0	326270	325816	{RIGHTARROW}	454	324690	324316	874	right6,4	32	3	84	mask32	0	325800	0	325600	eqm10_NoEyeNmodel1_dir	90	HV	gazeCOD	GazeCoDxp	1	400	0	325300	10	325200
GazeCoD_1Model_male	14	2	23	<?xml version="1.0"?>\n<Clock xmlns:dt="urn:schemas-microsoft-com:datatypes"><Description dt:dt="string">E-Prime Primary Realtime Clock</Description><StartTime><Timestamp dt:dt="int">0</Timestamp><DateUtc dt:dt="string">2017-05-10T12:00:19Z</DateUtc></StartTime><FrequencyChanges><FrequencyChange><Frequency dt:dt="r8">3312919</Frequency><Timestamp dt:dt="r8">49714484119</Timestamp><Current dt:dt="…	60.003	1	left	-1824463871	2017-10-05	14:00:19	12:00:19	female	106	{LEFTARROW}	78							0	328062	327850	{LEFTARROW}	212	326730	326283	947	left8	17	3	85	mask17	0	327833	0	327633	eqm10_NoEyeNmodel1_dir	90	H	gazeCOD	GazeCoDxp	1	400	0	327333	3	327233
GazeCoD_1Model_male	14	2	23	<?xml version="1.0"?>\n<Clock xmlns:dt="urn:schemas-microsoft-com:datatypes"><Description dt:dt="string">E-Prime Primary Realtime Clock</Description><StartTime><Timestamp dt:dt="int">0</Timestamp><DateUtc dt:dt="string">2017-05-10T12:00:19Z</DateUtc></StartTime><FrequencyChanges><FrequencyChange><Frequency dt:dt="r8">3312919</Frequency><Timestamp dt:dt="r8">49714484119</Timestamp><Current dt:dt="…	60.003	1	left	-1824463871	2017-10-05	14:00:19	12:00:19	female	107	{LEFTARROW}	49							0	330006	329649	{DOWNARROW}	357	328527	328083	944	left1,6	24	3	86	mask24	0	329633	0	329433	eqm10_NoEyeNmodel1_dir	90	HV	gazeCOD	GazeCoDxp	0	400	0	329133	6	329033
GazeCoD_1Model_male	14	2	23	<?xml version="1.0"?>\n<Clock xmlns:dt="urn:schemas-microsoft-com:datatypes"><Description dt:dt="string">E-Prime Primary Realtime Clock</Description><StartTime><Timestamp dt:dt="int">0</Timestamp><DateUtc dt:dt="string">2017-05-10T12:00:19Z</DateUtc></StartTime><FrequencyChanges><FrequencyChange><Frequency dt:dt="r8">3312919</Frequency><Timestamp dt:dt="r8">49714484119</Timestamp><Current dt:dt="…	60.003	1	left	-1824463871	2017-10-05	14:00:19	12:00:19	female	108	{RIGHTARROW}	46							0	331926	331549	{DOWNARROW}	377	330426	330016	910	right1,6	29	3	87	mask29	0	331533	0	331333	eqm10_NoEyeNmodel1_dir	90	HV	gazeCOD	GazeCoDxp	0	400	0	331033	7	330933
GazeCoD_1Model_male	14	2	23	<?xml version="1.0"?>\n<Clock xmlns:dt="urn:schemas-microsoft-com:datatypes"><Description dt:dt="string">E-Prime Primary Realtime Clock</Description><StartTime><Timestamp dt:dt="int">0</Timestamp><DateUtc dt:dt="string">2017-05-10T12:00:19Z</DateUtc></StartTime><FrequencyChanges><FrequencyChange><Frequency dt:dt="r8">3312919</Frequency><Timestamp dt:dt="r8">49714484119</Timestamp><Current dt:dt="…	60.003	1	left	-1824463871	2017-10-05	14:00:19	12:00:19	female	109	{RIGHTARROW}	77							0	333726	333416	{RIGHTARROW}	310	332305	331949	856	right8	33	3	88	mask33	0	333399	-1	333199	eqm10_NoEyeNmodel1_dir	90	HV	gazeCOD	GazeCoDxp	1	400	0	332900	-5	332800
GazeCoD_1Model_male	14	2	23	<?xml version="1.0"?>\n<Clock xmlns:dt="urn:schemas-microsoft-com:datatypes"><Description dt:dt="string">E-Prime Primary Realtime Clock</Description><StartTime><Timestamp dt:dt="int">0</Timestamp><DateUtc dt:dt="string">2017-05-10T12:00:19Z</DateUtc></StartTime><FrequencyChanges><FrequencyChange><Frequency dt:dt="r8">3312919</Frequency><Timestamp dt:dt="r8">49714484119</Timestamp><Current dt:dt="…	60.003	1	left	-1824463871	2017-10-05	14:00:19	12:00:19	female	110	{RIGHTARROW}	46							0	335566	335149	{LEFTARROW}	417	334027	333749	778	right1,6	18	3	89	mask18	0	335133	0	334933	eqm10_NoEyeNmodel1_dir	90	H	gazeCOD	GazeCoDxp	0	400	0	334633	6	334533
GazeCoD_1Model_male	14	2	23	<?xml version="1.0"?>\n<Clock xmlns:dt="urn:schemas-microsoft-com:datatypes"><Description dt:dt="string">E-Prime Primary Realtime Clock</Description><StartTime><Timestamp dt:dt="int">0</Timestamp><DateUtc dt:dt="string">2017-05-10T12:00:19Z</DateUtc></StartTime><FrequencyChanges><FrequencyChange><Frequency dt:dt="r8">3312919</Frequency><Timestamp dt:dt="r8">49714484119</Timestamp><Current dt:dt="…	60.003	1	left	-1824463871	2017-10-05	14:00:19	12:00:19	female	111	{RIGHTARROW}	44							0	337430	337032	{DOWNARROW}	398	335909	335583	826	right3,2	30	3	90	mask30	0	337016	0	336816	eqm10_NoEyeNmodel1_dir	90	HV	gazeCOD	GazeCoDxp	0	400	0	336516	7	336416
GazeCoD_1Model_male	14	2	23	<?xml version="1.0"?>\n<Clock xmlns:dt="urn:schemas-microsoft-com:datatypes"><Description dt:dt="string">E-Prime Primary Realtime Clock</Description><StartTime><Timestamp dt:dt="int">0</Timestamp><DateUtc dt:dt="string">2017-05-10T12:00:19Z</DateUtc></StartTime><FrequencyChanges><FrequencyChange><Frequency dt:dt="r8">3312919</Frequency><Timestamp dt:dt="r8">49714484119</Timestamp><Current dt:dt="…	60.003	1	left	-1824463871	2017-10-05	14:00:19	12:00:19	female	112	{RIGHTARROW}	46							0	339222	338832	{DOWNARROW}	390	337717	337449	768	right1,6	7	3	91	mask7	0	338816	0	338616	eqm10_NoEyeNmodel1_dir	0	V	gazeCOD	GazeCoDxp	0	400	0	338316	-1	338216
GazeCoD_1Model_male	14	2	23	<?xml version="1.0"?>\n<Clock xmlns:dt="urn:schemas-microsoft-com:datatypes"><Description dt:dt="string">E-Prime Primary Realtime Clock</Description><StartTime><Timestamp dt:dt="int">0</Timestamp><DateUtc dt:dt="string">2017-05-10T12:00:19Z</DateUtc></StartTime><FrequencyChanges><FrequencyChange><Frequency dt:dt="r8">3312919</Frequency><Timestamp dt:dt="r8">49714484119</Timestamp><Current dt:dt="…	60.003	1	left	-1824463871	2017-10-05	14:00:19	12:00:19	female	113	{LEFTARROW}	51							0	341006	340599	{DOWNARROW}	407	339482	339232	750	left3,2	25	3	92	mask25	0	340582	0	340382	eqm10_NoEyeNmodel1_dir	90	HV	gazeCOD	GazeCoDxp	0	400	0	340082	0	339982
GazeCoD_1Model_male	14	2	23	<?xml version="1.0"?>\n<Clock xmlns:dt="urn:schemas-microsoft-com:datatypes"><Description dt:dt="string">E-Prime Primary Realtime Clock</Description><StartTime><Timestamp dt:dt="int">0</Timestamp><DateUtc dt:dt="string">2017-05-10T12:00:19Z</DateUtc></StartTime><FrequencyChanges><FrequencyChange><Frequency dt:dt="r8">3312919</Frequency><Timestamp dt:dt="r8">49714484119</Timestamp><Current dt:dt="…	60.003	1	left	-1824463871	2017-10-05	14:00:19	12:00:19	female	114	{RIGHTARROW}	40							0	342870	342549	{RIGHTARROW}	321	341434	341016	918	right6,4	21	3	93	mask21	0	342532	0	342332	eqm10_NoEyeNmodel1_dir	90	H	gazeCOD	GazeCoDxp	1	400	0	342032	-2	341932
GazeCoD_1Model_male	14	2	23	<?xml version="1.0"?>\n<Clock xmlns:dt="urn:schemas-microsoft-com:datatypes"><Description dt:dt="string">E-Prime Primary Realtime Clock</Description><StartTime><Timestamp dt:dt="int">0</Timestamp><DateUtc dt:dt="string">2017-05-10T12:00:19Z</DateUtc></StartTime><FrequencyChanges><FrequencyChange><Frequency dt:dt="r8">3312919</Frequency><Timestamp dt:dt="r8">49714484119</Timestamp><Current dt:dt="…	60.003	1	left	-1824463871	2017-10-05	14:00:19	12:00:19	female	115	{LEFTARROW}	53							0	344750	344465	{LEFTARROW}	285	343346	342882	964	left4,8	4	3	94	mask4	0	344449	0	344249	eqm10_NoEyeNmodel1_dir	0	V	gazeCOD	GazeCoDxp	1	400	0	343949	3	343849
GazeCoD_1Model_male	14	2	23	<?xml version="1.0"?>\n<Clock xmlns:dt="urn:schemas-microsoft-com:datatypes"><Description dt:dt="string">E-Prime Primary Realtime Clock</Description><StartTime><Timestamp dt:dt="int">0</Timestamp><DateUtc dt:dt="string">2017-05-10T12:00:19Z</DateUtc></StartTime><FrequencyChanges><FrequencyChange><Frequency dt:dt="r8">3312919</Frequency><Timestamp dt:dt="r8">49714484119</Timestamp><Current dt:dt="…	60.003	1	left	-1824463871	2017-10-05	14:00:19	12:00:19	female	116	{LEFTARROW}	53							0	346605	346365	{LEFTARROW}	240	345249	344765	984	left4,8	26	3	95	mask26	0	346349	0	346149	eqm10_NoEyeNmodel1_dir	90	HV	gazeCOD	GazeCoDxp	1	400	0	345849	0	345749
GazeCoD_1Model_male	14	2	23	<?xml version="1.0"?>\n<Clock xmlns:dt="urn:schemas-microsoft-com:datatypes"><Description dt:dt="string">E-Prime Primary Realtime Clock</Description><StartTime><Timestamp dt:dt="int">0</Timestamp><DateUtc dt:dt="string">2017-05-10T12:00:19Z</DateUtc></StartTime><FrequencyChanges><FrequencyChange><Frequency dt:dt="r8">3312919</Frequency><Timestamp dt:dt="r8">49714484119</Timestamp><Current dt:dt="…	60.003	1	left	-1824463871	2017-10-05	14:00:19	12:00:19	female	117	{LEFTARROW}	49							0	348501	348149	{DOWNARROW}	352	347023	346615	908	left1,6	13	3	96	mask13	0	348132	0	347932	eqm10_NoEyeNmodel1_dir	90	H	gazeCOD	GazeCoDxp	0	400	0	347632	9	347532
GazeCoD_1Model_male	14	2	23	<?xml version="1.0"?>\n<Clock xmlns:dt="urn:schemas-microsoft-com:datatypes"><Description dt:dt="string">E-Prime Primary Realtime Clock</Description><StartTime><Timestamp dt:dt="int">0</Timestamp><DateUtc dt:dt="string">2017-05-10T12:00:19Z</DateUtc></StartTime><FrequencyChanges><FrequencyChange><Frequency dt:dt="r8">3312919</Frequency><Timestamp dt:dt="r8">49714484119</Timestamp><Current dt:dt="…	60.003	1	left	-1824463871	2017-10-05	14:00:19	12:00:19	female	118	{LEFTARROW}	78							0	351573	350082	{LEFTARROW}	1491	348963	348515	948	left8	6	3	97	mask6	0	350065	0	349865	eqm10_NoEyeNmodel1_dir	0	V	gazeCOD	GazeCoDxp	1	400	0	349565	2	349465
GazeCoD_1Model_male	14	2	23	<?xml version="1.0"?>\n<Clock xmlns:dt="urn:schemas-microsoft-com:datatypes"><Description dt:dt="string">E-Prime Primary Realtime Clock</Description><StartTime><Timestamp dt:dt="int">0</Timestamp><DateUtc dt:dt="string">2017-05-10T12:00:19Z</DateUtc></StartTime><FrequencyChanges><FrequencyChange><Frequency dt:dt="r8">3312919</Frequency><Timestamp dt:dt="r8">49714484119</Timestamp><Current dt:dt="…	60.003	1	left	-1824463871	2017-10-05	14:00:19	12:00:19	female	119	{RIGHTARROW}	77							0	353429	353198	{RIGHTARROW}	231	352073	351598	975	right8	11	3	98	mask11	0	353182	0	352982	eqm10_NoEyeNmodel1_dir	0	V	gazeCOD	GazeCoDxp	1	400	0	352682	9	352582
GazeCoD_1Model_male	14	2	23	<?xml version="1.0"?>\n<Clock xmlns:dt="urn:schemas-microsoft-com:datatypes"><Description dt:dt="string">E-Prime Primary Realtime Clock</Description><StartTime><Timestamp dt:dt="int">0</Timestamp><DateUtc dt:dt="string">2017-05-10T12:00:19Z</DateUtc></StartTime><FrequencyChanges><FrequencyChange><Frequency dt:dt="r8">3312919</Frequency><Timestamp dt:dt="r8">49714484119</Timestamp><Current dt:dt="…	60.003	1	left	-1824463871	2017-10-05	14:00:19	12:00:19	female	120	{RIGHTARROW}	44							0	355301	354865	{RIGHTARROW}	436	353738	353448	790	right3,2	8	3	99	mask8	0	354848	0	354648	eqm10_NoEyeNmodel1_dir	0	V	gazeCOD	GazeCoDxp	1	400	0	354348	10	354248
GazeCoD_1Model_male	14	2	23	<?xml version="1.0"?>\n<Clock xmlns:dt="urn:schemas-microsoft-com:datatypes"><Description dt:dt="string">E-Prime Primary Realtime Clock</Description><StartTime><Timestamp dt:dt="int">0</Timestamp><DateUtc dt:dt="string">2017-05-10T12:00:19Z</DateUtc></StartTime><FrequencyChanges><FrequencyChange><Frequency dt:dt="r8">3312919</Frequency><Timestamp dt:dt="r8">49714484119</Timestamp><Current dt:dt="…	60.003	1	left	-1824463871	2017-10-05	14:00:19	12:00:19	female	121	{RIGHTARROW}	40							0	357101	356748	{RIGHTARROW}	353	355630	355315	815	right6,4	21	4	100	mask21	0	356732	0	356532	eqm10_NoEyeNmodel1_dir	90	H	gazeCOD	GazeCoDxp	1	400	0	356232	2	356132
GazeCoD_1Model_male	14	2	23	<?xml version="1.0"?>\n<Clock xmlns:dt="urn:schemas-microsoft-com:datatypes"><Description dt:dt="string">E-Prime Primary Realtime Clock</Description><StartTime><Timestamp dt:dt="int">0</Timestamp><DateUtc dt:dt="string">2017-05-10T12:00:19Z</DateUtc></StartTime><FrequencyChanges><FrequencyChange><Frequency dt:dt="r8">3312919</Frequency><Timestamp dt:dt="r8">49714484119</Timestamp><Current dt:dt="…	60.003	1	left	-1824463871	2017-10-05	14:00:19	12:00:19	female	122	{LEFTARROW}	53							0	358773	358531	{DOWNARROW}	242	357411	357115	796	left4,8	4	4	101	mask4	0	358515	0	358315	eqm10_NoEyeNmodel1_dir	0	V	gazeCOD	GazeCoDxp	0	400	0	358015	4	357915
GazeCoD_1Model_male	14	2	23	<?xml version="1.0"?>\n<Clock xmlns:dt="urn:schemas-microsoft-com:datatypes"><Description dt:dt="string">E-Prime Primary Realtime Clock</Description><StartTime><Timestamp dt:dt="int">0</Timestamp><DateUtc dt:dt="string">2017-05-10T12:00:19Z</DateUtc></StartTime><FrequencyChanges><FrequencyChange><Frequency dt:dt="r8">3312919</Frequency><Timestamp dt:dt="r8">49714484119</Timestamp><Current dt:dt="…	60.003	1	left	-1824463871	2017-10-05	14:00:19	12:00:19	female	123	{LEFTARROW}	78							0	360549	360281	{LEFTARROW}	268	359162	358798	864	left8	6	4	102	mask6	0	360265	0	360065	eqm10_NoEyeNmodel1_dir	0	V	gazeCOD	GazeCoDxp	1	400	0	359765	3	359665
GazeCoD_1Model_male	14	2	23	<?xml version="1.0"?>\n<Clock xmlns:dt="urn:schemas-microsoft-com:datatypes"><Description dt:dt="string">E-Prime Primary Realtime Clock</Description><StartTime><Timestamp dt:dt="int">0</Timestamp><DateUtc dt:dt="string">2017-05-10T12:00:19Z</DateUtc></StartTime><FrequencyChanges><FrequencyChange><Frequency dt:dt="r8">3312919</Frequency><Timestamp dt:dt="r8">49714484119</Timestamp><Current dt:dt="…	60.003	1	left	-1824463871	2017-10-05	14:00:19	12:00:19	female	124	{RIGHTARROW}	46							0	362317	362081	{DOWNARROW}	236	360964	360565	899	right1,6	29	4	103	mask29	0	362065	0	361865	eqm10_NoEyeNmodel1_dir	90	HV	gazeCOD	GazeCoDxp	0	400	0	361565	1	361465
GazeCoD_1Model_male	14	2	23	<?xml version="1.0"?>\n<Clock xmlns:dt="urn:schemas-microsoft-com:datatypes"><Description dt:dt="string">E-Prime Primary Realtime Clock</Description><StartTime><Timestamp dt:dt="int">0</Timestamp><DateUtc dt:dt="string">2017-05-10T12:00:19Z</DateUtc></StartTime><FrequencyChanges><FrequencyChange><Frequency dt:dt="r8">3312919</Frequency><Timestamp dt:dt="r8">49714484119</Timestamp><Current dt:dt="…	60.003	1	left	-1824463871	2017-10-05	14:00:19	12:00:19	female	125	{RIGHTARROW}	44							0	364085	363715	{DOWNARROW}	370	362596	362331	765	right3,2	8	4	104	mask8	0	363698	0	363498	eqm10_NoEyeNmodel1_dir	0	V	gazeCOD	GazeCoDxp	0	400	0	363198	2	363098
GazeCoD_1Model_male	14	2	23	<?xml version="1.0"?>\n<Clock xmlns:dt="urn:schemas-microsoft-com:datatypes"><Description dt:dt="string">E-Prime Primary Realtime Clock</Description><StartTime><Timestamp dt:dt="int">0</Timestamp><DateUtc dt:dt="string">2017-05-10T12:00:19Z</DateUtc></StartTime><FrequencyChanges><FrequencyChange><Frequency dt:dt="r8">3312919</Frequency><Timestamp dt:dt="r8">49714484119</Timestamp><Current dt:dt="…	60.003	1	left	-1824463871	2017-10-05	14:00:19	12:00:19	female	126	{LEFTARROW}	55							0	365813	365481	{LEFTARROW}	332	364362	364098	764	left6,4	27	4	105	mask27	0	365464	0	365264	eqm10_NoEyeNmodel1_dir	90	HV	gazeCOD	GazeCoDxp	1	400	0	364964	2	364864
GazeCoD_1Model_male	14	2	23	<?xml version="1.0"?>\n<Clock xmlns:dt="urn:schemas-microsoft-com:datatypes"><Description dt:dt="string">E-Prime Primary Realtime Clock</Description><StartTime><Timestamp dt:dt="int">0</Timestamp><DateUtc dt:dt="string">2017-05-10T12:00:19Z</DateUtc></StartTime><FrequencyChanges><FrequencyChange><Frequency dt:dt="r8">3312919</Frequency><Timestamp dt:dt="r8">49714484119</Timestamp><Current dt:dt="…	60.003	1	left	-1824463871	2017-10-05	14:00:19	12:00:19	female	127	{RIGHTARROW}	42							0	367812	367414	{RIGHTARROW}	398	366295	365831	964	right4,8	20	4	106	mask20	0	367398	0	367198	eqm10_NoEyeNmodel1_dir	90	H	gazeCOD	GazeCoDxp	1	400	0	366898	3	366798
GazeCoD_1Model_male	14	2	23	<?xml version="1.0"?>\n<Clock xmlns:dt="urn:schemas-microsoft-com:datatypes"><Description dt:dt="string">E-Prime Primary Realtime Clock</Description><StartTime><Timestamp dt:dt="int">0</Timestamp><DateUtc dt:dt="string">2017-05-10T12:00:19Z</DateUtc></StartTime><FrequencyChanges><FrequencyChange><Frequency dt:dt="r8">3312919</Frequency><Timestamp dt:dt="r8">49714484119</Timestamp><Current dt:dt="…	60.003	1	left	-1824463871	2017-10-05	14:00:19	12:00:19	female	128	{LEFTARROW}	49							0	369804	369431	{DOWNARROW}	373	368304	367831	973	left1,6	24	4	107	mask24	0	369414	0	369214	eqm10_NoEyeNmodel1_dir	90	HV	gazeCOD	GazeCoDxp	0	400	0	368914	10	368814
GazeCoD_1Model_male	14	2	23	<?xml version="1.0"?>\n<Clock xmlns:dt="urn:schemas-microsoft-com:datatypes"><Description dt:dt="string">E-Prime Primary Realtime Clock</Description><StartTime><Timestamp dt:dt="int">0</Timestamp><DateUtc dt:dt="string">2017-05-10T12:00:19Z</DateUtc></StartTime><FrequencyChanges><FrequencyChange><Frequency dt:dt="r8">3312919</Frequency><Timestamp dt:dt="r8">49714484119</Timestamp><Current dt:dt="…	60.003	1	left	-1824463871	2017-10-05	14:00:19	12:00:19	female	129	{LEFTARROW}	51							0	371660	371314	{DOWNARROW}	346	370188	369814	874	left3,2	3	4	108	mask3	0	371298	0	371098	eqm10_NoEyeNmodel1_dir	0	V	gazeCOD	GazeCoDxp	0	400	0	370798	10	370698
GazeCoD_1Model_male	14	2	23	<?xml version="1.0"?>\n<Clock xmlns:dt="urn:schemas-microsoft-com:datatypes"><Description dt:dt="string">E-Prime Primary Realtime Clock</Description><StartTime><Timestamp dt:dt="int">0</Timestamp><DateUtc dt:dt="string">2017-05-10T12:00:19Z</DateUtc></StartTime><FrequencyChanges><FrequencyChange><Frequency dt:dt="r8">3312919</Frequency><Timestamp dt:dt="r8">49714484119</Timestamp><Current dt:dt="…	60.003	1	left	-1824463871	2017-10-05	14:00:19	12:00:19	female	130	{LEFTARROW}	51							0	373676	373247	{DOWNARROW}	429	372136	371681	955	left3,2	14	4	109	mask14	0	373231	0	373031	eqm10_NoEyeNmodel1_dir	90	H	gazeCOD	GazeCoDxp	0	400	0	372731	-5	372631
GazeCoD_1Model_male	14	2	23	<?xml version="1.0"?>\n<Clock xmlns:dt="urn:schemas-microsoft-com:datatypes"><Description dt:dt="string">E-Prime Primary Realtime Clock</Description><StartTime><Timestamp dt:dt="int">0</Timestamp><DateUtc dt:dt="string">2017-05-10T12:00:19Z</DateUtc></StartTime><FrequencyChanges><FrequencyChange><Frequency dt:dt="r8">3312919</Frequency><Timestamp dt:dt="r8">49714484119</Timestamp><Current dt:dt="…	60.003	1	left	-1824463871	2017-10-05	14:00:19	12:00:19	female	131	{LEFTARROW}	55							0	375500	375281	{LEFTARROW}	219	374162	373697	965	left6,4	5	4	110	mask5	0	375264	0	375064	eqm10_NoEyeNmodel1_dir	0	V	gazeCOD	GazeCoDxp	1	400	0	374764	2	374664
GazeCoD_1Model_male	14	2	23	<?xml version="1.0"?>\n<Clock xmlns:dt="urn:schemas-microsoft-com:datatypes"><Description dt:dt="string">E-Prime Primary Realtime Clock</Description><StartTime><Timestamp dt:dt="int">0</Timestamp><DateUtc dt:dt="string">2017-05-10T12:00:19Z</DateUtc></StartTime><FrequencyChanges><FrequencyChange><Frequency dt:dt="r8">3312919</Frequency><Timestamp dt:dt="r8">49714484119</Timestamp><Current dt:dt="…	60.003	1	left	-1824463871	2017-10-05	14:00:19	12:00:19	female	132	{LEFTARROW}	53							0	410194	409962	{DOWNARROW}	232	408841	408362	979	left4,8	15	4	111	mask15	0	409946	0	409746	eqm10_NoEyeNmodel1_dir	90	H	gazeCOD	GazeCoDxp	0	400	0	409446	5	409346
GazeCoD_1Model_male	14	2	23	<?xml version="1.0"?>\n<Clock xmlns:dt="urn:schemas-microsoft-com:datatypes"><Description dt:dt="string">E-Prime Primary Realtime Clock</Description><StartTime><Timestamp dt:dt="int">0</Timestamp><DateUtc dt:dt="string">2017-05-10T12:00:19Z</DateUtc></StartTime><FrequencyChanges><FrequencyChange><Frequency dt:dt="r8">3312919</Frequency><Timestamp dt:dt="r8">49714484119</Timestamp><Current dt:dt="…	60.003	1	left	-1824463871	2017-10-05	14:00:19	12:00:19	female	133	{RIGHTARROW}	42							0	411978	411712	{RIGHTARROW}	266	410593	410212	881	right4,8	31	4	112	mask31	0	411696	0	411496	eqm10_NoEyeNmodel1_dir	90	HV	gazeCOD	GazeCoDxp	1	400	0	411196	3	411096
GazeCoD_1Model_male	14	2	23	<?xml version="1.0"?>\n<Clock xmlns:dt="urn:schemas-microsoft-com:datatypes"><Description dt:dt="string">E-Prime Primary Realtime Clock</Description><StartTime><Timestamp dt:dt="int">0</Timestamp><DateUtc dt:dt="string">2017-05-10T12:00:19Z</DateUtc></StartTime><FrequencyChanges><FrequencyChange><Frequency dt:dt="r8">3312919</Frequency><Timestamp dt:dt="r8">49714484119</Timestamp><Current dt:dt="…	60.003	1	left	-1824463871	2017-10-05	14:00:19	12:00:19	female	134	{LEFTARROW}	78							0	413746	413462	{LEFTARROW}	284	412347	411996	851	left8	17	4	113	mask17	0	413446	0	413246	eqm10_NoEyeNmodel1_dir	90	H	gazeCOD	GazeCoDxp	1	400	0	412946	-1	412846
GazeCoD_1Model_male	14	2	23	<?xml version="1.0"?>\n<Clock xmlns:dt="urn:schemas-microsoft-com:datatypes"><Description dt:dt="string">E-Prime Primary Realtime Clock</Description><StartTime><Timestamp dt:dt="int">0</Timestamp><DateUtc dt:dt="string">2017-05-10T12:00:19Z</DateUtc></StartTime><FrequencyChanges><FrequencyChange><Frequency dt:dt="r8">3312919</Frequency><Timestamp dt:dt="r8">49714484119</Timestamp><Current dt:dt="…	60.003	1	left	-1824463871	2017-10-05	14:00:19	12:00:19	female	135	{LEFTARROW}	53							0	415426	415179	{DOWNARROW}	247	414061	413762	799	left4,8	26	4	114	mask26	0	415162	0	414962	eqm10_NoEyeNmodel1_dir	90	HV	gazeCOD	GazeCoDxp	0	400	0	414662	1	414562
GazeCoD_1Model_male	14	2	23	<?xml version="1.0"?>\n<Clock xmlns:dt="urn:schemas-microsoft-com:datatypes"><Description dt:dt="string">E-Prime Primary Realtime Clock</Description><StartTime><Timestamp dt:dt="int">0</Timestamp><DateUtc dt:dt="string">2017-05-10T12:00:19Z</DateUtc></StartTime><FrequencyChanges><FrequencyChange><Frequency dt:dt="r8">3312919</Frequency><Timestamp dt:dt="r8">49714484119</Timestamp><Current dt:dt="…	60.003	1	left	-1824463871	2017-10-05	14:00:19	12:00:19	female	136	{RIGHTARROW}	44							0	417066	416862	{RIGHTARROW}	204	415747	415445	802	right3,2	30	4	115	mask30	0	416845	0	416645	eqm10_NoEyeNmodel1_dir	90	HV	gazeCOD	GazeCoDxp	1	400	0	416345	-2	416245
GazeCoD_1Model_male	14	2	23	<?xml version="1.0"?>\n<Clock xmlns:dt="urn:schemas-microsoft-com:datatypes"><Description dt:dt="string">E-Prime Primary Realtime Clock</Description><StartTime><Timestamp dt:dt="int">0</Timestamp><DateUtc dt:dt="string">2017-05-10T12:00:19Z</DateUtc></StartTime><FrequencyChanges><FrequencyChange><Frequency dt:dt="r8">3312919</Frequency><Timestamp dt:dt="r8">49714484119</Timestamp><Current dt:dt="…	60.003	1	left	-1824463871	2017-10-05	14:00:19	12:00:19	female	137	{RIGHTARROW}	46							0	418850	418562	{DOWNARROW}	288	417443	417079	864	right1,6	7	4	116	mask7	0	418545	0	418345	eqm10_NoEyeNmodel1_dir	0	V	gazeCOD	GazeCoDxp	0	400	0	418045	2	417945
GazeCoD_1Model_male	14	2	23	<?xml version="1.0"?>\n<Clock xmlns:dt="urn:schemas-microsoft-com:datatypes"><Description dt:dt="string">E-Prime Primary Realtime Clock</Description><StartTime><Timestamp dt:dt="int">0</Timestamp><DateUtc dt:dt="string">2017-05-10T12:00:19Z</DateUtc></StartTime><FrequencyChanges><FrequencyChange><Frequency dt:dt="r8">3312919</Frequency><Timestamp dt:dt="r8">49714484119</Timestamp><Current dt:dt="…	60.003	1	left	-1824463871	2017-10-05	14:00:19	12:00:19	female	138	{RIGHTARROW}	77							0	420562	420262	{RIGHTARROW}	300	419151	418862	789	right8	22	4	117	mask22	0	420245	-1	420045	eqm10_NoEyeNmodel1_dir	90	H	gazeCOD	GazeCoDxp	1	400	0	419746	-5	419646
GazeCoD_1Model_male	14	2	23	<?xml version="1.0"?>\n<Clock xmlns:dt="urn:schemas-microsoft-com:datatypes"><Description dt:dt="string">E-Prime Primary Realtime Clock</Description><StartTime><Timestamp dt:dt="int">0</Timestamp><DateUtc dt:dt="string">2017-05-10T12:00:19Z</DateUtc></StartTime><FrequencyChanges><FrequencyChange><Frequency dt:dt="r8">3312919</Frequency><Timestamp dt:dt="r8">49714484119</Timestamp><Current dt:dt="…	60.003	1	left	-1824463871	2017-10-05	14:00:19	12:00:19	female	139	{LEFTARROW}	49							0	422474	422195	{DOWNARROW}	279	421079	420579	1000	left1,6	13	4	118	mask13	0	422178	-1	421978	eqm10_NoEyeNmodel1_dir	90	H	gazeCOD	GazeCoDxp	0	400	0	421679	0	421579
GazeCoD_1Model_male	14	2	23	<?xml version="1.0"?>\n<Clock xmlns:dt="urn:schemas-microsoft-com:datatypes"><Description dt:dt="string">E-Prime Primary Realtime Clock</Description><StartTime><Timestamp dt:dt="int">0</Timestamp><DateUtc dt:dt="string">2017-05-10T12:00:19Z</DateUtc></StartTime><FrequencyChanges><FrequencyChange><Frequency dt:dt="r8">3312919</Frequency><Timestamp dt:dt="r8">49714484119</Timestamp><Current dt:dt="…	60.003	1	left	-1824463871	2017-10-05	14:00:19	12:00:19	female	140	{RIGHTARROW}	46							0	424146	423912	{DOWNARROW}	234	422797	422495	802	right1,6	18	4	119	mask18	0	423895	0	423695	eqm10_NoEyeNmodel1_dir	90	H	gazeCOD	GazeCoDxp	0	400	0	423395	-2	423295
GazeCoD_1Model_male	14	2	23	<?xml version="1.0"?>\n<Clock xmlns:dt="urn:schemas-microsoft-com:datatypes"><Description dt:dt="string">E-Prime Primary Realtime Clock</Description><StartTime><Timestamp dt:dt="int">0</Timestamp><DateUtc dt:dt="string">2017-05-10T12:00:19Z</DateUtc></StartTime><FrequencyChanges><FrequencyChange><Frequency dt:dt="r8">3312919</Frequency><Timestamp dt:dt="r8">49714484119</Timestamp><Current dt:dt="…	60.003	1	left	-1824463871	2017-10-05	14:00:19	12:00:19	female	141	{RIGHTARROW}	40							0	425802	425612	{RIGHTARROW}	190	424493	424162	831	right6,4	32	4	120	mask32	0	425595	0	425395	eqm10_NoEyeNmodel1_dir	90	HV	gazeCOD	GazeCoDxp	1	400	0	425095	2	424995
GazeCoD_1Model_male	14	2	23	<?xml version="1.0"?>\n<Clock xmlns:dt="urn:schemas-microsoft-com:datatypes"><Description dt:dt="string">E-Prime Primary Realtime Clock</Description><StartTime><Timestamp dt:dt="int">0</Timestamp><DateUtc dt:dt="string">2017-05-10T12:00:19Z</DateUtc></StartTime><FrequencyChanges><FrequencyChange><Frequency dt:dt="r8">3312919</Frequency><Timestamp dt:dt="r8">49714484119</Timestamp><Current dt:dt="…	60.003	1	left	-1824463871	2017-10-05	14:00:19	12:00:19	female	142	{LEFTARROW}	78							0	427466	427228	{LEFTARROW}	238	426105	425812	793	left8	28	4	121	mask28	0	427212	0	427012	eqm10_NoEyeNmodel1_dir	90	HV	gazeCOD	GazeCoDxp	1	400	0	426712	7	426612
GazeCoD_1Model_male	14	2	23	<?xml version="1.0"?>\n<Clock xmlns:dt="urn:schemas-microsoft-com:datatypes"><Description dt:dt="string">E-Prime Primary Realtime Clock</Description><StartTime><Timestamp dt:dt="int">0</Timestamp><DateUtc dt:dt="string">2017-05-10T12:00:19Z</DateUtc></StartTime><FrequencyChanges><FrequencyChange><Frequency dt:dt="r8">3312919</Frequency><Timestamp dt:dt="r8">49714484119</Timestamp><Current dt:dt="…	60.003	1	left	-1824463871	2017-10-05	14:00:19	12:00:19	female	143	{DOWNARROW}	79							0	429122	428945	{DOWNARROW}	177	427820	427478	842	DG0	12	4	122	mask12	0	428928	0	428728	eqm10_NoEyeNmodel1_dir	90	H	gazeCOD	GazeCoDxp	1	400	0	428428	8	428328
GazeCoD_1Model_male	14	2	23	<?xml version="1.0"?>\n<Clock xmlns:dt="urn:schemas-microsoft-com:datatypes"><Description dt:dt="string">E-Prime Primary Realtime Clock</Description><StartTime><Timestamp dt:dt="int">0</Timestamp><DateUtc dt:dt="string">2017-05-10T12:00:19Z</DateUtc></StartTime><FrequencyChanges><FrequencyChange><Frequency dt:dt="r8">3312919</Frequency><Timestamp dt:dt="r8">49714484119</Timestamp><Current dt:dt="…	60.003	1	left	-1824463871	2017-10-05	14:00:19	12:00:19	female	144	{RIGHTARROW}	40							0	430825	430661	{RIGHTARROW}	164	429549	429145	904	right6,4	10	4	123	mask10	0	430645	0	430445	eqm10_NoEyeNmodel1_dir	0	V	gazeCOD	GazeCoDxp	1	400	0	430145	-4	430045
GazeCoD_1Model_male	14	2	23	<?xml version="1.0"?>\n<Clock xmlns:dt="urn:schemas-microsoft-com:datatypes"><Description dt:dt="string">E-Prime Primary Realtime Clock</Description><StartTime><Timestamp dt:dt="int">0</Timestamp><DateUtc dt:dt="string">2017-05-10T12:00:19Z</DateUtc></StartTime><FrequencyChanges><FrequencyChange><Frequency dt:dt="r8">3312919</Frequency><Timestamp dt:dt="r8">49714484119</Timestamp><Current dt:dt="…	60.003	1	left	-1824463871	2017-10-05	14:00:19	12:00:19	female	145	{DOWNARROW}	79							0	432529	432278	{DOWNARROW}	251	431157	430845	812	DG0	23	4	124	mask23	0	432261	0	432061	eqm10_NoEyeNmodel1_dir	90	HV	gazeCOD	GazeCoDxp	1	400	0	431761	4	431661
GazeCoD_1Model_male	14	2	23	<?xml version="1.0"?>\n<Clock xmlns:dt="urn:schemas-microsoft-com:datatypes"><Description dt:dt="string">E-Prime Primary Realtime Clock</Description><StartTime><Timestamp dt:dt="int">0</Timestamp><DateUtc dt:dt="string">2017-05-10T12:00:19Z</DateUtc></StartTime><FrequencyChanges><FrequencyChange><Frequency dt:dt="r8">3312919</Frequency><Timestamp dt:dt="r8">49714484119</Timestamp><Current dt:dt="…	60.003	1	left	-1824463871	2017-10-05	14:00:19	12:00:19	female	146	{LEFTARROW}	49							0	434289	434028	{DOWNARROW}	261	432904	432545	859	left1,6	2	4	125	mask2	0	434011	0	433811	eqm10_NoEyeNmodel1_dir	0	V	gazeCOD	GazeCoDxp	0	400	0	433511	7	433411
GazeCoD_1Model_male	14	2	23	<?xml version="1.0"?>\n<Clock xmlns:dt="urn:schemas-microsoft-com:datatypes"><Description dt:dt="string">E-Prime Primary Realtime Clock</Description><StartTime><Timestamp dt:dt="int">0</Timestamp><DateUtc dt:dt="string">2017-05-10T12:00:19Z</DateUtc></StartTime><FrequencyChanges><FrequencyChange><Frequency dt:dt="r8">3312919</Frequency><Timestamp dt:dt="r8">49714484119</Timestamp><Current dt:dt="…	60.003	1	left	-1824463871	2017-10-05	14:00:19	12:00:19	female	147	{DOWNARROW}	79							0	436105	435828	{DOWNARROW}	277	434710	434311	899	DG0	1	4	126	mask1	0	435811	0	435611	eqm10_NoEyeNmodel1_dir	0	V	gazeCOD	GazeCoDxp	1	400	0	435311	1	435211
GazeCoD_1Model_male	14	2	23	<?xml version="1.0"?>\n<Clock xmlns:dt="urn:schemas-microsoft-com:datatypes"><Description dt:dt="string">E-Prime Primary Realtime Clock</Description><StartTime><Timestamp dt:dt="int">0</Timestamp><DateUtc dt:dt="string">2017-05-10T12:00:19Z</DateUtc></StartTime><FrequencyChanges><FrequencyChange><Frequency dt:dt="r8">3312919</Frequency><Timestamp dt:dt="r8">49714484119</Timestamp><Current dt:dt="…	60.003	1	left	-1824463871	2017-10-05	14:00:19	12:00:19	female	148	{LEFTARROW}	51							0	438145	437628	{DOWNARROW}	517	436513	436128	885	left3,2	25	4	127	mask25	0	437611	0	437411	eqm10_NoEyeNmodel1_dir	90	HV	gazeCOD	GazeCoDxp	0	400	0	437111	-2	437011
GazeCoD_1Model_male	14	2	23	<?xml version="1.0"?>\n<Clock xmlns:dt="urn:schemas-microsoft-com:datatypes"><Description dt:dt="string">E-Prime Primary Realtime Clock</Description><StartTime><Timestamp dt:dt="int">0</Timestamp><DateUtc dt:dt="string">2017-05-10T12:00:19Z</DateUtc></StartTime><FrequencyChanges><FrequencyChange><Frequency dt:dt="r8">3312919</Frequency><Timestamp dt:dt="r8">49714484119</Timestamp><Current dt:dt="…	60.003	1	left	-1824463871	2017-10-05	14:00:19	12:00:19	female	149	{RIGHTARROW}	42							0	439921	439711	{DOWNARROW}	210	438590	438161	929	right4,8	9	4	128	mask9	0	439694	0	439494	eqm10_NoEyeNmodel1_dir	0	V	gazeCOD	GazeCoDxp	0	400	0	439194	4	439094
GazeCoD_1Model_male	14	2	23	<?xml version="1.0"?>\n<Clock xmlns:dt="urn:schemas-microsoft-com:datatypes"><Description dt:dt="string">E-Prime Primary Realtime Clock</Description><StartTime><Timestamp dt:dt="int">0</Timestamp><DateUtc dt:dt="string">2017-05-10T12:00:19Z</DateUtc></StartTime><FrequencyChanges><FrequencyChange><Frequency dt:dt="r8">3312919</Frequency><Timestamp dt:dt="r8">49714484119</Timestamp><Current dt:dt="…	60.003	1	left	-1824463871	2017-10-05	14:00:19	12:00:19	female	150	{RIGHTARROW}	77							0	441561	441461	{RIGHTARROW}	100	440338	439944	894	right8	33	4	129	mask33	0	441444	0	441244	eqm10_NoEyeNmodel1_dir	90	HV	gazeCOD	GazeCoDxp	1	400	0	440944	6	440844
GazeCoD_1Model_male	14	2	23	<?xml version="1.0"?>\n<Clock xmlns:dt="urn:schemas-microsoft-com:datatypes"><Description dt:dt="string">E-Prime Primary Realtime Clock</Description><StartTime><Timestamp dt:dt="int">0</Timestamp><DateUtc dt:dt="string">2017-05-10T12:00:19Z</DateUtc></StartTime><FrequencyChanges><FrequencyChange><Frequency dt:dt="r8">3312919</Frequency><Timestamp dt:dt="r8">49714484119</Timestamp><Current dt:dt="…	60.003	1	left	-1824463871	2017-10-05	14:00:19	12:00:19	female	151	{RIGHTARROW}	77							0	443201	442994	{RIGHTARROW}	207	441880	441578	802	right8	11	4	130	mask11	0	442977	-1	442777	eqm10_NoEyeNmodel1_dir	0	V	gazeCOD	GazeCoDxp	1	400	0	442478	-2	442378
GazeCoD_1Model_male	14	2	23	<?xml version="1.0"?>\n<Clock xmlns:dt="urn:schemas-microsoft-com:datatypes"><Description dt:dt="string">E-Prime Primary Realtime Clock</Description><StartTime><Timestamp dt:dt="int">0</Timestamp><DateUtc dt:dt="string">2017-05-10T12:00:19Z</DateUtc></StartTime><FrequencyChanges><FrequencyChange><Frequency dt:dt="r8">3312919</Frequency><Timestamp dt:dt="r8">49714484119</Timestamp><Current dt:dt="…	60.003	1	left	-1824463871	2017-10-05	14:00:19	12:00:19	female	152	{RIGHTARROW}	44							0	444841	444577	{RIGHTARROW}	264	443462	443211	751	right3,2	19	4	131	mask19	0	444561	0	444361	eqm10_NoEyeNmodel1_dir	90	H	gazeCOD	GazeCoDxp	1	400	0	444061	-1	443961
GazeCoD_1Model_male	14	2	23	<?xml version="1.0"?>\n<Clock xmlns:dt="urn:schemas-microsoft-com:datatypes"><Description dt:dt="string">E-Prime Primary Realtime Clock</Description><StartTime><Timestamp dt:dt="int">0</Timestamp><DateUtc dt:dt="string">2017-05-10T12:00:19Z</DateUtc></StartTime><FrequencyChanges><FrequencyChange><Frequency dt:dt="r8">3312919</Frequency><Timestamp dt:dt="r8">49714484119</Timestamp><Current dt:dt="…	60.003	1	left	-1824463871	2017-10-05	14:00:19	12:00:19	female	153	{LEFTARROW}	55							0	446697	446444	{LEFTARROW}	253	445333	444861	972	left6,4	16	4	132	mask16	0	446427	-1	446227	eqm10_NoEyeNmodel1_dir	90	H	gazeCOD	GazeCoDxp	1	400	0	445928	-5	445828
GazeCoD_1Model_male	14	2	23	<?xml version="1.0"?>\n<Clock xmlns:dt="urn:schemas-microsoft-com:datatypes"><Description dt:dt="string">E-Prime Primary Realtime Clock</Description><StartTime><Timestamp dt:dt="int">0</Timestamp><DateUtc dt:dt="string">2017-05-10T12:00:19Z</DateUtc></StartTime><FrequencyChanges><FrequencyChange><Frequency dt:dt="r8">3312919</Frequency><Timestamp dt:dt="r8">49714484119</Timestamp><Current dt:dt="…	60.003	1	left	-1824463871	2017-10-05	14:00:19	12:00:19	female	154	{LEFTARROW}	49							0	448257	448127	{DOWNARROW}	130	447010	446711	799	left1,6	2	5	133	mask2	0	448111	0	447911	eqm10_NoEyeNmodel1_dir	0	V	gazeCOD	GazeCoDxp	0	400	0	447611	1	447511
GazeCoD_1Model_male	14	2	23	<?xml version="1.0"?>\n<Clock xmlns:dt="urn:schemas-microsoft-com:datatypes"><Description dt:dt="string">E-Prime Primary Realtime Clock</Description><StartTime><Timestamp dt:dt="int">0</Timestamp><DateUtc dt:dt="string">2017-05-10T12:00:19Z</DateUtc></StartTime><FrequencyChanges><FrequencyChange><Frequency dt:dt="r8">3312919</Frequency><Timestamp dt:dt="r8">49714484119</Timestamp><Current dt:dt="…	60.003	1	left	-1824463871	2017-10-05	14:00:19	12:00:19	female	155	{RIGHTARROW}	42							0	450129	449877	{RIGHTARROW}	252	448758	448277	981	right4,8	31	5	134	mask31	0	449861	0	449661	eqm10_NoEyeNmodel1_dir	90	HV	gazeCOD	GazeCoDxp	1	400	0	449361	3	449261
GazeCoD_1Model_male	14	2	23	<?xml version="1.0"?>\n<Clock xmlns:dt="urn:schemas-microsoft-com:datatypes"><Description dt:dt="string">E-Prime Primary Realtime Clock</Description><StartTime><Timestamp dt:dt="int">0</Timestamp><DateUtc dt:dt="string">2017-05-10T12:00:19Z</DateUtc></StartTime><FrequencyChanges><FrequencyChange><Frequency dt:dt="r8">3312919</Frequency><Timestamp dt:dt="r8">49714484119</Timestamp><Current dt:dt="…	60.003	1	left	-1824463871	2017-10-05	14:00:19	12:00:19	female	156	{LEFTARROW}	53							0	451841	451644	{LEFTARROW}	196	450521	450144	877	left4,8	15	5	135	mask15	0	451627	0	451427	eqm10_NoEyeNmodel1_dir	90	H	gazeCOD	GazeCoDxp	1	400	0	451127	6	451027
GazeCoD_1Model_male	14	2	23	<?xml version="1.0"?>\n<Clock xmlns:dt="urn:schemas-microsoft-com:datatypes"><Description dt:dt="string">E-Prime Primary Realtime Clock</Description><StartTime><Timestamp dt:dt="int">0</Timestamp><DateUtc dt:dt="string">2017-05-10T12:00:19Z</DateUtc></StartTime><FrequencyChanges><FrequencyChange><Frequency dt:dt="r8">3312919</Frequency><Timestamp dt:dt="r8">49714484119</Timestamp><Current dt:dt="…	60.003	1	left	-1824463871	2017-10-05	14:00:19	12:00:19	female	157	{RIGHTARROW}	44							0	453672	453360	{DOWNARROW}	312	452247	451860	887	right3,2	8	5	136	mask8	0	453344	0	453144	eqm10_NoEyeNmodel1_dir	0	V	gazeCOD	GazeCoDxp	0	400	0	452844	-3	452744
GazeCoD_1Model_male	14	2	23	<?xml version="1.0"?>\n<Clock xmlns:dt="urn:schemas-microsoft-com:datatypes"><Description dt:dt="string">E-Prime Primary Realtime Clock</Description><StartTime><Timestamp dt:dt="int">0</Timestamp><DateUtc dt:dt="string">2017-05-10T12:00:19Z</DateUtc></StartTime><FrequencyChanges><FrequencyChange><Frequency dt:dt="r8">3312919</Frequency><Timestamp dt:dt="r8">49714484119</Timestamp><Current dt:dt="…	60.003	1	left	-1824463871	2017-10-05	14:00:19	12:00:19	female	158	{RIGHTARROW}	42							0	455512	455310	{RIGHTARROW}	202	454186	453694	992	right4,8	9	5	137	mask9	0	455294	0	455094	eqm10_NoEyeNmodel1_dir	0	V	gazeCOD	GazeCoDxp	1	400	0	454794	8	454694
GazeCoD_1Model_male	14	2	23	<?xml version="1.0"?>\n<Clock xmlns:dt="urn:schemas-microsoft-com:datatypes"><Description dt:dt="string">E-Prime Primary Realtime Clock</Description><StartTime><Timestamp dt:dt="int">0</Timestamp><DateUtc dt:dt="string">2017-05-10T12:00:19Z</DateUtc></StartTime><FrequencyChanges><FrequencyChange><Frequency dt:dt="r8">3312919</Frequency><Timestamp dt:dt="r8">49714484119</Timestamp><Current dt:dt="…	60.003	1	left	-1824463871	2017-10-05	14:00:19	12:00:19	female	159	{RIGHTARROW}	46							0	457344	457127	{DOWNARROW}	217	456003	455527	976	right1,6	18	5	138	mask18	0	457110	0	456910	eqm10_NoEyeNmodel1_dir	90	H	gazeCOD	GazeCoDxp	0	400	0	456610	7	456510
GazeCoD_1Model_male	14	2	23	<?xml version="1.0"?>\n<Clock xmlns:dt="urn:schemas-microsoft-com:datatypes"><Description dt:dt="string">E-Prime Primary Realtime Clock</Description><StartTime><Timestamp dt:dt="int">0</Timestamp><DateUtc dt:dt="string">2017-05-10T12:00:19Z</DateUtc></StartTime><FrequencyChanges><FrequencyChange><Frequency dt:dt="r8">3312919</Frequency><Timestamp dt:dt="r8">49714484119</Timestamp><Current dt:dt="…	60.003	1	left	-1824463871	2017-10-05	14:00:19	12:00:19	female	160	{RIGHTARROW}	44							0	459112	458843	{DOWNARROW}	269	457718	457360	858	right3,2	30	5	139	mask30	0	458827	0	458627	eqm10_NoEyeNmodel1_dir	90	HV	gazeCOD	GazeCoDxp	0	400	0	458327	9	458227
GazeCoD_1Model_male	14	2	23	<?xml version="1.0"?>\n<Clock xmlns:dt="urn:schemas-microsoft-com:datatypes"><Description dt:dt="string">E-Prime Primary Realtime Clock</Description><StartTime><Timestamp dt:dt="int">0</Timestamp><DateUtc dt:dt="string">2017-05-10T12:00:19Z</DateUtc></StartTime><FrequencyChanges><FrequencyChange><Frequency dt:dt="r8">3312919</Frequency><Timestamp dt:dt="r8">49714484119</Timestamp><Current dt:dt="…	60.003	1	left	-1824463871	2017-10-05	14:00:19	12:00:19	female	161	{DOWNARROW}	79							0	460856	460627	{DOWNARROW}	229	459506	459127	879	DG0	23	5	140	mask23	0	460610	0	460410	eqm10_NoEyeNmodel1_dir	90	HV	gazeCOD	GazeCoDxp	1	400	0	460110	4	460010
GazeCoD_1Model_male	14	2	23	<?xml version="1.0"?>\n<Clock xmlns:dt="urn:schemas-microsoft-com:datatypes"><Description dt:dt="string">E-Prime Primary Realtime Clock</Description><StartTime><Timestamp dt:dt="int">0</Timestamp><DateUtc dt:dt="string">2017-05-10T12:00:19Z</DateUtc></StartTime><FrequencyChanges><FrequencyChange><Frequency dt:dt="r8">3312919</Frequency><Timestamp dt:dt="r8">49714484119</Timestamp><Current dt:dt="…	60.003	1	left	-1824463871	2017-10-05	14:00:19	12:00:19	female	162	{RIGHTARROW}	44							0	462584	462277	{DOWNARROW}	307	461158	460877	781	right3,2	19	5	141	mask19	0	462260	0	462060	eqm10_NoEyeNmodel1_dir	90	H	gazeCOD	GazeCoDxp	0	400	0	461760	2	461660
GazeCoD_1Model_male	14	2	23	<?xml version="1.0"?>\n<Clock xmlns:dt="urn:schemas-microsoft-com:datatypes"><Description dt:dt="string">E-Prime Primary Realtime Clock</Description><StartTime><Timestamp dt:dt="int">0</Timestamp><DateUtc dt:dt="string">2017-05-10T12:00:19Z</DateUtc></StartTime><FrequencyChanges><FrequencyChange><Frequency dt:dt="r8">3312919</Frequency><Timestamp dt:dt="r8">49714484119</Timestamp><Current dt:dt="…	60.003	1	left	-1824463871	2017-10-05	14:00:19	12:00:19	female	163	{RIGHTARROW}	42							0	464456	464176	{RIGHTARROW}	280	463051	462593	958	right4,8	20	5	142	mask20	0	464160	0	463960	eqm10_NoEyeNmodel1_dir	90	H	gazeCOD	GazeCoDxp	1	400	0	463660	9	463560
GazeCoD_1Model_male	14	2	23	<?xml version="1.0"?>\n<Clock xmlns:dt="urn:schemas-microsoft-com:datatypes"><Description dt:dt="string">E-Prime Primary Realtime Clock</Description><StartTime><Timestamp dt:dt="int">0</Timestamp><DateUtc dt:dt="string">2017-05-10T12:00:19Z</DateUtc></StartTime><FrequencyChanges><FrequencyChange><Frequency dt:dt="r8">3312919</Frequency><Timestamp dt:dt="r8">49714484119</Timestamp><Current dt:dt="…	60.003	1	left	-1824463871	2017-10-05	14:00:19	12:00:19	female	164	{LEFTARROW}	55							0	466160	465843	{LEFTARROW}	317	464730	464476	754	left6,4	5	5	143	mask5	0	465826	0	465626	eqm10_NoEyeNmodel1_dir	0	V	gazeCOD	GazeCoDxp	1	400	0	465326	-4	465226
GazeCoD_1Model_male	14	2	23	<?xml version="1.0"?>\n<Clock xmlns:dt="urn:schemas-microsoft-com:datatypes"><Description dt:dt="string">E-Prime Primary Realtime Clock</Description><StartTime><Timestamp dt:dt="int">0</Timestamp><DateUtc dt:dt="string">2017-05-10T12:00:19Z</DateUtc></StartTime><FrequencyChanges><FrequencyChange><Frequency dt:dt="r8">3312919</Frequency><Timestamp dt:dt="r8">49714484119</Timestamp><Current dt:dt="…	60.003	1	left	-1824463871	2017-10-05	14:00:19	12:00:19	female	165	{LEFTARROW}	51							0	467848	467593	{DOWNARROW}	255	466466	466176	790	left3,2	3	5	144	mask3	0	467576	0	467376	eqm10_NoEyeNmodel1_dir	0	V	gazeCOD	GazeCoDxp	0	400	0	467076	10	466976
GazeCoD_1Model_male	14	2	23	<?xml version="1.0"?>\n<Clock xmlns:dt="urn:schemas-microsoft-com:datatypes"><Description dt:dt="string">E-Prime Primary Realtime Clock</Description><StartTime><Timestamp dt:dt="int">0</Timestamp><DateUtc dt:dt="string">2017-05-10T12:00:19Z</DateUtc></StartTime><FrequencyChanges><FrequencyChange><Frequency dt:dt="r8">3312919</Frequency><Timestamp dt:dt="r8">49714484119</Timestamp><Current dt:dt="…	60.003	1	left	-1824463871	2017-10-05	14:00:19	12:00:19	female	166	{LEFTARROW}	49							0	469744	469443	{DOWNARROW}	301	468328	467860	968	left1,6	13	5	145	mask13	0	469426	0	469226	eqm10_NoEyeNmodel1_dir	90	H	gazeCOD	GazeCoDxp	0	400	0	468926	-2	468826
GazeCoD_1Model_male	14	2	23	<?xml version="1.0"?>\n<Clock xmlns:dt="urn:schemas-microsoft-com:datatypes"><Description dt:dt="string">E-Prime Primary Realtime Clock</Description><StartTime><Timestamp dt:dt="int">0</Timestamp><DateUtc dt:dt="string">2017-05-10T12:00:19Z</DateUtc></StartTime><FrequencyChanges><FrequencyChange><Frequency dt:dt="r8">3312919</Frequency><Timestamp dt:dt="r8">49714484119</Timestamp><Current dt:dt="…	60.003	1	left	-1824463871	2017-10-05	14:00:19	12:00:19	female	167	{LEFTARROW}	78							0	472192	471159	{LEFTARROW}	1033	470040	469760	780	left8	17	5	146	mask17	0	471143	0	470943	eqm10_NoEyeNmodel1_dir	90	H	gazeCOD	GazeCoDxp	1	400	0	470643	3	470543
GazeCoD_1Model_male	14	2	23	<?xml version="1.0"?>\n<Clock xmlns:dt="urn:schemas-microsoft-com:datatypes"><Description dt:dt="string">E-Prime Primary Realtime Clock</Description><StartTime><Timestamp dt:dt="int">0</Timestamp><DateUtc dt:dt="string">2017-05-10T12:00:19Z</DateUtc></StartTime><FrequencyChanges><FrequencyChange><Frequency dt:dt="r8">3312919</Frequency><Timestamp dt:dt="r8">49714484119</Timestamp><Current dt:dt="…	60.003	1	left	-1824463871	2017-10-05	14:00:19	12:00:19	female	168	{LEFTARROW}	51							0	474095	473659	{LEFTARROW}	436	472545	472209	836	left3,2	14	5	147	mask14	0	473643	0	473443	eqm10_NoEyeNmodel1_dir	90	H	gazeCOD	GazeCoDxp	1	400	0	473143	-2	473043
GazeCoD_1Model_male	14	2	23	<?xml version="1.0"?>\n<Clock xmlns:dt="urn:schemas-microsoft-com:datatypes"><Description dt:dt="string">E-Prime Primary Realtime Clock</Description><StartTime><Timestamp dt:dt="int">0</Timestamp><DateUtc dt:dt="string">2017-05-10T12:00:19Z</DateUtc></StartTime><FrequencyChanges><FrequencyChange><Frequency dt:dt="r8">3312919</Frequency><Timestamp dt:dt="r8">49714484119</Timestamp><Current dt:dt="…	60.003	1	left	-1824463871	2017-10-05	14:00:19	12:00:19	female	169	{RIGHTARROW}	77							0	475735	475559	{RIGHTARROW}	176	474435	474109	826	right8	22	5	148	mask22	0	475543	0	475343	eqm10_NoEyeNmodel1_dir	90	H	gazeCOD	GazeCoDxp	1	400	0	475043	8	474943
GazeCoD_1Model_male	14	2	23	<?xml version="1.0"?>\n<Clock xmlns:dt="urn:schemas-microsoft-com:datatypes"><Description dt:dt="string">E-Prime Primary Realtime Clock</Description><StartTime><Timestamp dt:dt="int">0</Timestamp><DateUtc dt:dt="string">2017-05-10T12:00:19Z</DateUtc></StartTime><FrequencyChanges><FrequencyChange><Frequency dt:dt="r8">3312919</Frequency><Timestamp dt:dt="r8">49714484119</Timestamp><Current dt:dt="…	60.003	1	left	-1824463871	2017-10-05	14:00:19	12:00:19	female	170	{RIGHTARROW}	77							0	477583	477243	{RIGHTARROW}	340	476128	475759	869	right8	11	5	149	mask11	0	477226	0	477026	eqm10_NoEyeNmodel1_dir	0	V	gazeCOD	GazeCoDxp	1	400	0	476726	-2	476626
GazeCoD_1Model_male	14	2	23	<?xml version="1.0"?>\n<Clock xmlns:dt="urn:schemas-microsoft-com:datatypes"><Description dt:dt="string">E-Prime Primary Realtime Clock</Description><StartTime><Timestamp dt:dt="int">0</Timestamp><DateUtc dt:dt="string">2017-05-10T12:00:19Z</DateUtc></StartTime><FrequencyChanges><FrequencyChange><Frequency dt:dt="r8">3312919</Frequency><Timestamp dt:dt="r8">49714484119</Timestamp><Current dt:dt="…	60.003	1	left	-1824463871	2017-10-05	14:00:19	12:00:19	female	171	{RIGHTARROW}	40							0	479287	479009	{RIGHTARROW}	278	477884	477593	791	right6,4	21	5	150	mask21	0	478992	-1	478792	eqm10_NoEyeNmodel1_dir	90	H	gazeCOD	GazeCoDxp	1	400	0	478493	9	478393
GazeCoD_1Model_male	14	2	23	<?xml version="1.0"?>\n<Clock xmlns:dt="urn:schemas-microsoft-com:datatypes"><Description dt:dt="string">E-Prime Primary Realtime Clock</Description><StartTime><Timestamp dt:dt="int">0</Timestamp><DateUtc dt:dt="string">2017-05-10T12:00:19Z</DateUtc></StartTime><FrequencyChanges><FrequencyChange><Frequency dt:dt="r8">3312919</Frequency><Timestamp dt:dt="r8">49714484119</Timestamp><Current dt:dt="…	60.003	1	left	-1824463871	2017-10-05	14:00:19	12:00:19	female	172	{RIGHTARROW}	40							0	481015	480726	{RIGHTARROW}	289	479613	479309	804	right6,4	32	5	151	mask32	0	480709	0	480509	eqm10_NoEyeNmodel1_dir	90	HV	gazeCOD	GazeCoDxp	1	400	0	480209	-4	480109
GazeCoD_1Model_male	14	2	23	<?xml version="1.0"?>\n<Clock xmlns:dt="urn:schemas-microsoft-com:datatypes"><Description dt:dt="string">E-Prime Primary Realtime Clock</Description><StartTime><Timestamp dt:dt="int">0</Timestamp><DateUtc dt:dt="string">2017-05-10T12:00:19Z</DateUtc></StartTime><FrequencyChanges><FrequencyChange><Frequency dt:dt="r8">3312919</Frequency><Timestamp dt:dt="r8">49714484119</Timestamp><Current dt:dt="…	60.003	1	left	-1824463871	2017-10-05	14:00:19	12:00:19	female	173	{RIGHTARROW}	40							0	482927	482642	{RIGHTARROW}	285	481523	481026	997	right6,4	10	5	152	mask10	0	482626	0	482426	eqm10_NoEyeNmodel1_dir	0	V	gazeCOD	GazeCoDxp	1	400	0	482126	3	482026
GazeCoD_1Model_male	14	2	23	<?xml version="1.0"?>\n<Clock xmlns:dt="urn:schemas-microsoft-com:datatypes"><Description dt:dt="string">E-Prime Primary Realtime Clock</Description><StartTime><Timestamp dt:dt="int">0</Timestamp><DateUtc dt:dt="string">2017-05-10T12:00:19Z</DateUtc></StartTime><FrequencyChanges><FrequencyChange><Frequency dt:dt="r8">3312919</Frequency><Timestamp dt:dt="r8">49714484119</Timestamp><Current dt:dt="…	60.003	1	left	-1824463871	2017-10-05	14:00:19	12:00:19	female	174	{LEFTARROW}	78							0	484583	484359	{LEFTARROW}	224	483246	482942	804	left8	28	5	153	mask28	0	484342	0	484142	eqm10_NoEyeNmodel1_dir	90	HV	gazeCOD	GazeCoDxp	1	400	0	483842	-4	483742
GazeCoD_1Model_male	14	2	23	<?xml version="1.0"?>\n<Clock xmlns:dt="urn:schemas-microsoft-com:datatypes"><Description dt:dt="string">E-Prime Primary Realtime Clock</Description><StartTime><Timestamp dt:dt="int">0</Timestamp><DateUtc dt:dt="string">2017-05-10T12:00:19Z</DateUtc></StartTime><FrequencyChanges><FrequencyChange><Frequency dt:dt="r8">3312919</Frequency><Timestamp dt:dt="r8">49714484119</Timestamp><Current dt:dt="…	60.003	1	left	-1824463871	2017-10-05	14:00:19	12:00:19	female	175	{RIGHTARROW}	77							0	486407	486192	{RIGHTARROW}	215	485075	484592	983	right8	33	5	154	mask33	0	486175	-1	485975	eqm10_NoEyeNmodel1_dir	90	HV	gazeCOD	GazeCoDxp	1	400	0	485676	1	485576
GazeCoD_1Model_male	14	2	23	<?xml version="1.0"?>\n<Clock xmlns:dt="urn:schemas-microsoft-com:datatypes"><Description dt:dt="string">E-Prime Primary Realtime Clock</Description><StartTime><Timestamp dt:dt="int">0</Timestamp><DateUtc dt:dt="string">2017-05-10T12:00:19Z</DateUtc></StartTime><FrequencyChanges><FrequencyChange><Frequency dt:dt="r8">3312919</Frequency><Timestamp dt:dt="r8">49714484119</Timestamp><Current dt:dt="…	60.003	1	left	-1824463871	2017-10-05	14:00:19	12:00:19	female	176	{LEFTARROW}	78							0	488255	488025	{LEFTARROW}	230	486902	486425	977	left8	6	5	155	mask6	0	488009	0	487809	eqm10_NoEyeNmodel1_dir	0	V	gazeCOD	GazeCoDxp	1	400	0	487509	7	487409
GazeCoD_1Model_male	14	2	23	<?xml version="1.0"?>\n<Clock xmlns:dt="urn:schemas-microsoft-com:datatypes"><Description dt:dt="string">E-Prime Primary Realtime Clock</Description><StartTime><Timestamp dt:dt="int">0</Timestamp><DateUtc dt:dt="string">2017-05-10T12:00:19Z</DateUtc></StartTime><FrequencyChanges><FrequencyChange><Frequency dt:dt="r8">3312919</Frequency><Timestamp dt:dt="r8">49714484119</Timestamp><Current dt:dt="…	60.003	1	left	-1824463871	2017-10-05	14:00:19	12:00:19	female	177	{LEFTARROW}	53							0	490039	489642	{DOWNARROW}	397	488531	488275	756	left4,8	26	5	156	mask26	0	489625	-1	489425	eqm10_NoEyeNmodel1_dir	90	HV	gazeCOD	GazeCoDxp	0	400	0	489126	-5	489026
GazeCoD_1Model_male	14	2	23	<?xml version="1.0"?>\n<Clock xmlns:dt="urn:schemas-microsoft-com:datatypes"><Description dt:dt="string">E-Prime Primary Realtime Clock</Description><StartTime><Timestamp dt:dt="int">0</Timestamp><DateUtc dt:dt="string">2017-05-10T12:00:19Z</DateUtc></StartTime><FrequencyChanges><FrequencyChange><Frequency dt:dt="r8">3312919</Frequency><Timestamp dt:dt="r8">49714484119</Timestamp><Current dt:dt="…	60.003	1	left	-1824463871	2017-10-05	14:00:19	12:00:19	female	178	{RIGHTARROW}	46							0	491687	491492	{DOWNARROW}	195	490375	490059	816	right1,6	29	5	157	mask29	0	491475	0	491275	eqm10_NoEyeNmodel1_dir	90	HV	gazeCOD	GazeCoDxp	0	400	0	490975	0	490875
GazeCoD_1Model_male	14	2	23	<?xml version="1.0"?>\n<Clock xmlns:dt="urn:schemas-microsoft-com:datatypes"><Description dt:dt="string">E-Prime Primary Realtime Clock</Description><StartTime><Timestamp dt:dt="int">0</Timestamp><DateUtc dt:dt="string">2017-05-10T12:00:19Z</DateUtc></StartTime><FrequencyChanges><FrequencyChange><Frequency dt:dt="r8">3312919</Frequency><Timestamp dt:dt="r8">49714484119</Timestamp><Current dt:dt="…	60.003	1	left	-1824463871	2017-10-05	14:00:19	12:00:19	female	179	{LEFTARROW}	55							0	493487	493275	{LEFTARROW}	212	492161	491709	952	left6,4	16	5	158	mask16	0	493258	-1	493058	eqm10_NoEyeNmodel1_dir	90	H	gazeCOD	GazeCoDxp	1	400	0	492759	-2	492659
GazeCoD_1Model_male	14	2	23	<?xml version="1.0"?>\n<Clock xmlns:dt="urn:schemas-microsoft-com:datatypes"><Description dt:dt="string">E-Prime Primary Realtime Clock</Description><StartTime><Timestamp dt:dt="int">0</Timestamp><DateUtc dt:dt="string">2017-05-10T12:00:19Z</DateUtc></StartTime><FrequencyChanges><FrequencyChange><Frequency dt:dt="r8">3312919</Frequency><Timestamp dt:dt="r8">49714484119</Timestamp><Current dt:dt="…	60.003	1	left	-1824463871	2017-10-05	14:00:19	12:00:19	female	180	{DOWNARROW}	79							0	495254	494975	{DOWNARROW}	279	493849	493508	841	DG0	1	5	159	mask1	0	494958	0	494758	eqm10_NoEyeNmodel1_dir	0	V	gazeCOD	GazeCoDxp	1	400	0	494458	9	494358
GazeCoD_1Model_male	14	2	23	<?xml version="1.0"?>\n<Clock xmlns:dt="urn:schemas-microsoft-com:datatypes"><Description dt:dt="string">E-Prime Primary Realtime Clock</Description><StartTime><Timestamp dt:dt="int">0</Timestamp><DateUtc dt:dt="string">2017-05-10T12:00:19Z</DateUtc></StartTime><FrequencyChanges><FrequencyChange><Frequency dt:dt="r8">3312919</Frequency><Timestamp dt:dt="r8">49714484119</Timestamp><Current dt:dt="…	60.003	1	left	-1824463871	2017-10-05	14:00:19	12:00:19	female	181	{LEFTARROW}	55							0	496902	496658	{LEFTARROW}	244	495532	495275	757	left6,4	27	5	160	mask27	0	496642	0	496442	eqm10_NoEyeNmodel1_dir	90	HV	gazeCOD	GazeCoDxp	1	400	0	496142	10	496042
GazeCoD_1Model_male	14	2	23	<?xml version="1.0"?>\n<Clock xmlns:dt="urn:schemas-microsoft-com:datatypes"><Description dt:dt="string">E-Prime Primary Realtime Clock</Description><StartTime><Timestamp dt:dt="int">0</Timestamp><DateUtc dt:dt="string">2017-05-10T12:00:19Z</DateUtc></StartTime><FrequencyChanges><FrequencyChange><Frequency dt:dt="r8">3312919</Frequency><Timestamp dt:dt="r8">49714484119</Timestamp><Current dt:dt="…	60.003	1	left	-1824463871	2017-10-05	14:00:19	12:00:19	female	182	{RIGHTARROW}	46							0	498694	498475	{DOWNARROW}	219	497356	496925	931	right1,6	7	5	161	mask7	0	498458	0	498258	eqm10_NoEyeNmodel1_dir	0	V	gazeCOD	GazeCoDxp	0	400	0	497958	2	497858
GazeCoD_1Model_male	14	2	23	<?xml version="1.0"?>\n<Clock xmlns:dt="urn:schemas-microsoft-com:datatypes"><Description dt:dt="string">E-Prime Primary Realtime Clock</Description><StartTime><Timestamp dt:dt="int">0</Timestamp><DateUtc dt:dt="string">2017-05-10T12:00:19Z</DateUtc></StartTime><FrequencyChanges><FrequencyChange><Frequency dt:dt="r8">3312919</Frequency><Timestamp dt:dt="r8">49714484119</Timestamp><Current dt:dt="…	60.003	1	left	-1824463871	2017-10-05	14:00:19	12:00:19	female	183	{DOWNARROW}	79							0	500350	500158	{LEFTARROW}	192	499037	498708	829	DG0	12	5	162	mask12	0	500141	0	499941	eqm10_NoEyeNmodel1_dir	90	H	gazeCOD	GazeCoDxp	0	400	0	499641	4	499541
GazeCoD_1Model_male	14	2	23	<?xml version="1.0"?>\n<Clock xmlns:dt="urn:schemas-microsoft-com:datatypes"><Description dt:dt="string">E-Prime Primary Realtime Clock</Description><StartTime><Timestamp dt:dt="int">0</Timestamp><DateUtc dt:dt="string">2017-05-10T12:00:19Z</DateUtc></StartTime><FrequencyChanges><FrequencyChange><Frequency dt:dt="r8">3312919</Frequency><Timestamp dt:dt="r8">49714484119</Timestamp><Current dt:dt="…	60.003	1	left	-1824463871	2017-10-05	14:00:19	12:00:19	female	184	{LEFTARROW}	53							0	502190	501891	{LEFTARROW}	299	500771	500375	896	left4,8	4	5	163	mask4	0	501875	0	501675	eqm10_NoEyeNmodel1_dir	0	V	gazeCOD	GazeCoDxp	1	400	0	501375	4	501275
GazeCoD_1Model_male	14	2	23	<?xml version="1.0"?>\n<Clock xmlns:dt="urn:schemas-microsoft-com:datatypes"><Description dt:dt="string">E-Prime Primary Realtime Clock</Description><StartTime><Timestamp dt:dt="int">0</Timestamp><DateUtc dt:dt="string">2017-05-10T12:00:19Z</DateUtc></StartTime><FrequencyChanges><FrequencyChange><Frequency dt:dt="r8">3312919</Frequency><Timestamp dt:dt="r8">49714484119</Timestamp><Current dt:dt="…	60.003	1	left	-1824463871	2017-10-05	14:00:19	12:00:19	female	185	{LEFTARROW}	49							0	504062	503791	{DOWNARROW}	271	502676	502208	968	left1,6	24	5	164	mask24	0	503775	0	503575	eqm10_NoEyeNmodel1_dir	90	HV	gazeCOD	GazeCoDxp	0	400	0	503275	-1	503175
GazeCoD_1Model_male	14	2	23	<?xml version="1.0"?>\n<Clock xmlns:dt="urn:schemas-microsoft-com:datatypes"><Description dt:dt="string">E-Prime Primary Realtime Clock</Description><StartTime><Timestamp dt:dt="int">0</Timestamp><DateUtc dt:dt="string">2017-05-10T12:00:19Z</DateUtc></StartTime><FrequencyChanges><FrequencyChange><Frequency dt:dt="r8">3312919</Frequency><Timestamp dt:dt="r8">49714484119</Timestamp><Current dt:dt="…	60.003	1	left	-1824463871	2017-10-05	14:00:19	12:00:19	female	186	{LEFTARROW}	51							0	505878	505658	{LEFTARROW}	220	504540	504075	965	left3,2	25	5	165	mask25	0	505641	0	505441	eqm10_NoEyeNmodel1_dir	90	HV	gazeCOD	GazeCoDxp	1	400	0	505141	1	505041
GazeCoD_1Model_male	14	2	23	<?xml version="1.0"?>\n<Clock xmlns:dt="urn:schemas-microsoft-com:datatypes"><Description dt:dt="string">E-Prime Primary Realtime Clock</Description><StartTime><Timestamp dt:dt="int">0</Timestamp><DateUtc dt:dt="string">2017-05-10T12:00:19Z</DateUtc></StartTime><FrequencyChanges><FrequencyChange><Frequency dt:dt="r8">3312919</Frequency><Timestamp dt:dt="r8">49714484119</Timestamp><Current dt:dt="…	60.003	1	left	-1824463871	2017-10-05	14:00:19	12:00:19	female	187	{RIGHTARROW}	46							0	529517	529107	{DOWNARROW}	410	527988	527507	981	right1,6	29	6	166	mask29	0	529090	0	528890	eqm10_NoEyeNmodel1_dir	90	HV	gazeCOD	GazeCoDxp	0	400	0	528590	2	528490
GazeCoD_1Model_male	14	2	23	<?xml version="1.0"?>\n<Clock xmlns:dt="urn:schemas-microsoft-com:datatypes"><Description dt:dt="string">E-Prime Primary Realtime Clock</Description><StartTime><Timestamp dt:dt="int">0</Timestamp><DateUtc dt:dt="string">2017-05-10T12:00:19Z</DateUtc></StartTime><FrequencyChanges><FrequencyChange><Frequency dt:dt="r8">3312919</Frequency><Timestamp dt:dt="r8">49714484119</Timestamp><Current dt:dt="…	60.003	1	left	-1824463871	2017-10-05	14:00:19	12:00:19	female	188	{RIGHTARROW}	44							0	531325	531073	{RIGHTARROW}	252	529952	529540	912	right3,2	19	6	167	mask19	0	531057	0	530857	eqm10_NoEyeNmodel1_dir	90	H	gazeCOD	GazeCoDxp	1	400	0	530557	5	530457
GazeCoD_1Model_male	14	2	23	<?xml version="1.0"?>\n<Clock xmlns:dt="urn:schemas-microsoft-com:datatypes"><Description dt:dt="string">E-Prime Primary Realtime Clock</Description><StartTime><Timestamp dt:dt="int">0</Timestamp><DateUtc dt:dt="string">2017-05-10T12:00:19Z</DateUtc></StartTime><FrequencyChanges><FrequencyChange><Frequency dt:dt="r8">3312919</Frequency><Timestamp dt:dt="r8">49714484119</Timestamp><Current dt:dt="…	60.003	1	left	-1824463871	2017-10-05	14:00:19	12:00:19	female	189	{LEFTARROW}	78							0	532989	532740	{LEFTARROW}	249	531625	531340	785	left8	28	6	168	mask28	0	532723	0	532523	eqm10_NoEyeNmodel1_dir	90	HV	gazeCOD	GazeCoDxp	1	400	0	532223	-2	532123
GazeCoD_1Model_male	14	2	23	<?xml version="1.0"?>\n<Clock xmlns:dt="urn:schemas-microsoft-com:datatypes"><Description dt:dt="string">E-Prime Primary Realtime Clock</Description><StartTime><Timestamp dt:dt="int">0</Timestamp><DateUtc dt:dt="string">2017-05-10T12:00:19Z</DateUtc></StartTime><FrequencyChanges><FrequencyChange><Frequency dt:dt="r8">3312919</Frequency><Timestamp dt:dt="r8">49714484119</Timestamp><Current dt:dt="…	60.003	1	left	-1824463871	2017-10-05	14:00:19	12:00:19	female	190	{RIGHTARROW}	44							0	534709	534457	{RIGHTARROW}	252	533340	533007	833	right3,2	8	6	169	mask8	0	534440	0	534240	eqm10_NoEyeNmodel1_dir	0	V	gazeCOD	GazeCoDxp	1	400	0	533940	0	533840
GazeCoD_1Model_male	14	2	23	<?xml version="1.0"?>\n<Clock xmlns:dt="urn:schemas-microsoft-com:datatypes"><Description dt:dt="string">E-Prime Primary Realtime Clock</Description><StartTime><Timestamp dt:dt="int">0</Timestamp><DateUtc dt:dt="string">2017-05-10T12:00:19Z</DateUtc></StartTime><FrequencyChanges><FrequencyChange><Frequency dt:dt="r8">3312919</Frequency><Timestamp dt:dt="r8">49714484119</Timestamp><Current dt:dt="…	60.003	1	left	-1824463871	2017-10-05	14:00:19	12:00:19	female	191	{LEFTARROW}	78							0	536341	536123	{LEFTARROW}	217	535008	534723	785	left8	6	6	170	mask6	0	536106	0	535906	eqm10_NoEyeNmodel1_dir	0	V	gazeCOD	GazeCoDxp	1	400	0	535606	-2	535506
GazeCoD_1Model_male	14	2	23	<?xml version="1.0"?>\n<Clock xmlns:dt="urn:schemas-microsoft-com:datatypes"><Description dt:dt="string">E-Prime Primary Realtime Clock</Description><StartTime><Timestamp dt:dt="int">0</Timestamp><DateUtc dt:dt="string">2017-05-10T12:00:19Z</DateUtc></StartTime><FrequencyChanges><FrequencyChange><Frequency dt:dt="r8">3312919</Frequency><Timestamp dt:dt="r8">49714484119</Timestamp><Current dt:dt="…	60.003	1	left	-1824463871	2017-10-05	14:00:19	12:00:19	female	192	{LEFTARROW}	78							0	538148	537890	{DOWNARROW}	258	536779	536356	923	left8	17	6	171	mask17	0	537873	-1	537673	eqm10_NoEyeNmodel1_dir	90	H	gazeCOD	GazeCoDxp	0	400	0	537374	-5	537274
GazeCoD_1Model_male	14	2	23	<?xml version="1.0"?>\n<Clock xmlns:dt="urn:schemas-microsoft-com:datatypes"><Description dt:dt="string">E-Prime Primary Realtime Clock</Description><StartTime><Timestamp dt:dt="int">0</Timestamp><DateUtc dt:dt="string">2017-05-10T12:00:19Z</DateUtc></StartTime><FrequencyChanges><FrequencyChange><Frequency dt:dt="r8">3312919</Frequency><Timestamp dt:dt="r8">49714484119</Timestamp><Current dt:dt="…	60.003	1	left	-1824463871	2017-10-05	14:00:19	12:00:19	female	193	{LEFTARROW}	53							0	539980	539690	{LEFTARROW}	290	538567	538173	894	left4,8	26	6	172	mask26	0	539673	0	539473	eqm10_NoEyeNmodel1_dir	90	HV	gazeCOD	GazeCoDxp	1	400	0	539173	6	539073
GazeCoD_1Model_male	14	2	23	<?xml version="1.0"?>\n<Clock xmlns:dt="urn:schemas-microsoft-com:datatypes"><Description dt:dt="string">E-Prime Primary Realtime Clock</Description><StartTime><Timestamp dt:dt="int">0</Timestamp><DateUtc dt:dt="string">2017-05-10T12:00:19Z</DateUtc></StartTime><FrequencyChanges><FrequencyChange><Frequency dt:dt="r8">3312919</Frequency><Timestamp dt:dt="r8">49714484119</Timestamp><Current dt:dt="…	60.003	1	left	-1824463871	2017-10-05	14:00:19	12:00:19	female	194	{RIGHTARROW}	40							0	541812	541556	{RIGHTARROW}	256	540430	539990	940	right6,4	32	6	173	mask32	0	541540	0	541340	eqm10_NoEyeNmodel1_dir	90	HV	gazeCOD	GazeCoDxp	1	400	0	541040	10	540940
GazeCoD_1Model_male	14	2	23	<?xml version="1.0"?>\n<Clock xmlns:dt="urn:schemas-microsoft-com:datatypes"><Description dt:dt="string">E-Prime Primary Realtime Clock</Description><StartTime><Timestamp dt:dt="int">0</Timestamp><DateUtc dt:dt="string">2017-05-10T12:00:19Z</DateUtc></StartTime><FrequencyChanges><FrequencyChange><Frequency dt:dt="r8">3312919</Frequency><Timestamp dt:dt="r8">49714484119</Timestamp><Current dt:dt="…	60.003	1	left	-1824463871	2017-10-05	14:00:19	12:00:19	female	195	{LEFTARROW}	49							0	543772	543439	{DOWNARROW}	333	542316	541823	993	left1,6	24	6	174	mask24	0	543423	0	543223	eqm10_NoEyeNmodel1_dir	90	HV	gazeCOD	GazeCoDxp	0	400	0	542923	7	542823
GazeCoD_1Model_male	14	2	23	<?xml version="1.0"?>\n<Clock xmlns:dt="urn:schemas-microsoft-com:datatypes"><Description dt:dt="string">E-Prime Primary Realtime Clock</Description><StartTime><Timestamp dt:dt="int">0</Timestamp><DateUtc dt:dt="string">2017-05-10T12:00:19Z</DateUtc></StartTime><FrequencyChanges><FrequencyChange><Frequency dt:dt="r8">3312919</Frequency><Timestamp dt:dt="r8">49714484119</Timestamp><Current dt:dt="…	60.003	1	left	-1824463871	2017-10-05	14:00:19	12:00:19	female	196	{LEFTARROW}	49							0	545516	545206	{DOWNARROW}	310	544090	543789	801	left1,6	13	6	175	mask13	0	545189	0	544989	eqm10_NoEyeNmodel1_dir	90	H	gazeCOD	GazeCoDxp	0	400	0	544689	-1	544589
GazeCoD_1Model_male	14	2	23	<?xml version="1.0"?>\n<Clock xmlns:dt="urn:schemas-microsoft-com:datatypes"><Description dt:dt="string">E-Prime Primary Realtime Clock</Description><StartTime><Timestamp dt:dt="int">0</Timestamp><DateUtc dt:dt="string">2017-05-10T12:00:19Z</DateUtc></StartTime><FrequencyChanges><FrequencyChange><Frequency dt:dt="r8">3312919</Frequency><Timestamp dt:dt="r8">49714484119</Timestamp><Current dt:dt="…	60.003	1	left	-1824463871	2017-10-05	14:00:19	12:00:19	female	197	{RIGHTARROW}	44							0	547300	547023	{DOWNARROW}	277	545910	545539	871	right3,2	30	6	176	mask30	0	547006	0	546806	eqm10_NoEyeNmodel1_dir	90	HV	gazeCOD	GazeCoDxp	0	400	0	546506	-4	546406
GazeCoD_1Model_male	14	2	23	<?xml version="1.0"?>\n<Clock xmlns:dt="urn:schemas-microsoft-com:datatypes"><Description dt:dt="string">E-Prime Primary Realtime Clock</Description><StartTime><Timestamp dt:dt="int">0</Timestamp><DateUtc dt:dt="string">2017-05-10T12:00:19Z</DateUtc></StartTime><FrequencyChanges><FrequencyChange><Frequency dt:dt="r8">3312919</Frequency><Timestamp dt:dt="r8">49714484119</Timestamp><Current dt:dt="…	60.003	1	left	-1824463871	2017-10-05	14:00:19	12:00:19	female	198	{RIGHTARROW}	77							0	549100	548839	{RIGHTARROW}	261	547721	547323	898	right8	22	6	177	mask22	0	548823	0	548623	eqm10_NoEyeNmodel1_dir	90	H	gazeCOD	GazeCoDxp	1	400	0	548323	2	548223
GazeCoD_1Model_male	14	2	23	<?xml version="1.0"?>\n<Clock xmlns:dt="urn:schemas-microsoft-com:datatypes"><Description dt:dt="string">E-Prime Primary Realtime Clock</Description><StartTime><Timestamp dt:dt="int">0</Timestamp><DateUtc dt:dt="string">2017-05-10T12:00:19Z</DateUtc></StartTime><FrequencyChanges><FrequencyChange><Frequency dt:dt="r8">3312919</Frequency><Timestamp dt:dt="r8">49714484119</Timestamp><Current dt:dt="…	60.003	1	left	-1824463871	2017-10-05	14:00:19	12:00:19	female	199	{DOWNARROW}	79							0	550852	550606	{DOWNARROW}	246	549494	549123	871	DG0	23	6	178	mask23	0	550589	0	550389	eqm10_NoEyeNmodel1_dir	90	HV	gazeCOD	GazeCoDxp	1	400	0	550089	-5	549989
GazeCoD_1Model_male	14	2	23	<?xml version="1.0"?>\n<Clock xmlns:dt="urn:schemas-microsoft-com:datatypes"><Description dt:dt="string">E-Prime Primary Realtime Clock</Description><StartTime><Timestamp dt:dt="int">0</Timestamp><DateUtc dt:dt="string">2017-05-10T12:00:19Z</DateUtc></StartTime><FrequencyChanges><FrequencyChange><Frequency dt:dt="r8">3312919</Frequency><Timestamp dt:dt="r8">49714484119</Timestamp><Current dt:dt="…	60.003	1	left	-1824463871	2017-10-05	14:00:19	12:00:19	female	200	{RIGHTARROW}	40							0	553036	552256	{DOWNARROW}	780	551138	550872	766	right6,4	21	6	179	mask21	0	552239	0	552039	eqm10_NoEyeNmodel1_dir	90	H	gazeCOD	GazeCoDxp	0	400	0	551739	1	551639
GazeCoD_1Model_male	14	2	23	<?xml version="1.0"?>\n<Clock xmlns:dt="urn:schemas-microsoft-com:datatypes"><Description dt:dt="string">E-Prime Primary Realtime Clock</Description><StartTime><Timestamp dt:dt="int">0</Timestamp><DateUtc dt:dt="string">2017-05-10T12:00:19Z</DateUtc></StartTime><FrequencyChanges><FrequencyChange><Frequency dt:dt="r8">3312919</Frequency><Timestamp dt:dt="r8">49714484119</Timestamp><Current dt:dt="…	60.003	1	left	-1824463871	2017-10-05	14:00:19	12:00:19	female	201	{RIGHTARROW}	42							0	554796	554472	{RIGHTARROW}	324	553346	553056	790	right4,8	20	6	180	mask20	0	554456	0	554256	eqm10_NoEyeNmodel1_dir	90	H	gazeCOD	GazeCoDxp	1	400	0	553956	10	553856
GazeCoD_1Model_male	14	2	23	<?xml version="1.0"?>\n<Clock xmlns:dt="urn:schemas-microsoft-com:datatypes"><Description dt:dt="string">E-Prime Primary Realtime Clock</Description><StartTime><Timestamp dt:dt="int">0</Timestamp><DateUtc dt:dt="string">2017-05-10T12:00:19Z</DateUtc></StartTime><FrequencyChanges><FrequencyChange><Frequency dt:dt="r8">3312919</Frequency><Timestamp dt:dt="r8">49714484119</Timestamp><Current dt:dt="…	60.003	1	left	-1824463871	2017-10-05	14:00:19	12:00:19	female	202	{RIGHTARROW}	77							0	556604	556272	{RIGHTARROW}	332	555147	554806	841	right8	33	6	181	mask33	0	556256	0	556056	eqm10_NoEyeNmodel1_dir	90	HV	gazeCOD	GazeCoDxp	1	400	0	555756	9	555656
GazeCoD_1Model_male	14	2	23	<?xml version="1.0"?>\n<Clock xmlns:dt="urn:schemas-microsoft-com:datatypes"><Description dt:dt="string">E-Prime Primary Realtime Clock</Description><StartTime><Timestamp dt:dt="int">0</Timestamp><DateUtc dt:dt="string">2017-05-10T12:00:19Z</DateUtc></StartTime><FrequencyChanges><FrequencyChange><Frequency dt:dt="r8">3312919</Frequency><Timestamp dt:dt="r8">49714484119</Timestamp><Current dt:dt="…	60.003	1	left	-1824463871	2017-10-05	14:00:19	12:00:19	female	203	{RIGHTARROW}	40							0	558332	558072	{RIGHTARROW}	260	556951	556622	829	right6,4	10	6	182	mask10	0	558055	0	557855	eqm10_NoEyeNmodel1_dir	0	V	gazeCOD	GazeCoDxp	1	400	0	557555	4	557455
GazeCoD_1Model_male	14	2	23	<?xml version="1.0"?>\n<Clock xmlns:dt="urn:schemas-microsoft-com:datatypes"><Description dt:dt="string">E-Prime Primary Realtime Clock</Description><StartTime><Timestamp dt:dt="int">0</Timestamp><DateUtc dt:dt="string">2017-05-10T12:00:19Z</DateUtc></StartTime><FrequencyChanges><FrequencyChange><Frequency dt:dt="r8">3312919</Frequency><Timestamp dt:dt="r8">49714484119</Timestamp><Current dt:dt="…	60.003	1	left	-1824463871	2017-10-05	14:00:19	12:00:19	female	204	{LEFTARROW}	55							0	559971	559739	{LEFTARROW}	232	558614	558355	759	left6,4	5	6	183	mask5	0	559722	0	559522	eqm10_NoEyeNmodel1_dir	0	V	gazeCOD	GazeCoDxp	1	400	0	559222	8	559122
GazeCoD_1Model_male	14	2	23	<?xml version="1.0"?>\n<Clock xmlns:dt="urn:schemas-microsoft-com:datatypes"><Description dt:dt="string">E-Prime Primary Realtime Clock</Description><StartTime><Timestamp dt:dt="int">0</Timestamp><DateUtc dt:dt="string">2017-05-10T12:00:19Z</DateUtc></StartTime><FrequencyChanges><FrequencyChange><Frequency dt:dt="r8">3312919</Frequency><Timestamp dt:dt="r8">49714484119</Timestamp><Current dt:dt="…	60.003	1	left	-1824463871	2017-10-05	14:00:19	12:00:19	female	205	{LEFTARROW}	55							0	561803	561455	{DOWNARROW}	348	560339	559989	850	left6,4	16	6	184	mask16	0	561439	0	561239	eqm10_NoEyeNmodel1_dir	90	H	gazeCOD	GazeCoDxp	0	400	0	560939	0	560839
GazeCoD_1Model_male	14	2	23	<?xml version="1.0"?>\n<Clock xmlns:dt="urn:schemas-microsoft-com:datatypes"><Description dt:dt="string">E-Prime Primary Realtime Clock</Description><StartTime><Timestamp dt:dt="int">0</Timestamp><DateUtc dt:dt="string">2017-05-10T12:00:19Z</DateUtc></StartTime><FrequencyChanges><FrequencyChange><Frequency dt:dt="r8">3312919</Frequency><Timestamp dt:dt="r8">49714484119</Timestamp><Current dt:dt="…	60.003	1	left	-1824463871	2017-10-05	14:00:19	12:00:19	female	206	{DOWNARROW}	79							0	563667	563405	{DOWNARROW}	262	562288	561822	966	DG0	1	6	185	mask1	0	563389	0	563189	eqm10_NoEyeNmodel1_dir	0	V	gazeCOD	GazeCoDxp	1	400	0	562889	1	562789
GazeCoD_1Model_male	14	2	23	<?xml version="1.0"?>\n<Clock xmlns:dt="urn:schemas-microsoft-com:datatypes"><Description dt:dt="string">E-Prime Primary Realtime Clock</Description><StartTime><Timestamp dt:dt="int">0</Timestamp><DateUtc dt:dt="string">2017-05-10T12:00:19Z</DateUtc></StartTime><FrequencyChanges><FrequencyChange><Frequency dt:dt="r8">3312919</Frequency><Timestamp dt:dt="r8">49714484119</Timestamp><Current dt:dt="…	60.003	1	left	-1824463871	2017-10-05	14:00:19	12:00:19	female	207	{RIGHTARROW}	46							0	565411	565138	{DOWNARROW}	273	564018	563689	829	right1,6	18	6	186	mask18	0	565122	0	564922	eqm10_NoEyeNmodel1_dir	90	H	gazeCOD	GazeCoDxp	0	400	0	564622	4	564522
GazeCoD_1Model_male	14	2	23	<?xml version="1.0"?>\n<Clock xmlns:dt="urn:schemas-microsoft-com:datatypes"><Description dt:dt="string">E-Prime Primary Realtime Clock</Description><StartTime><Timestamp dt:dt="int">0</Timestamp><DateUtc dt:dt="string">2017-05-10T12:00:19Z</DateUtc></StartTime><FrequencyChanges><FrequencyChange><Frequency dt:dt="r8">3312919</Frequency><Timestamp dt:dt="r8">49714484119</Timestamp><Current dt:dt="…	60.003	1	left	-1824463871	2017-10-05	14:00:19	12:00:19	female	208	{LEFTARROW}	51							0	567107	566838	{DOWNARROW}	269	565719	565422	797	left3,2	3	6	187	mask3	0	566822	0	566622	eqm10_NoEyeNmodel1_dir	0	V	gazeCOD	GazeCoDxp	0	400	0	566322	3	566222
GazeCoD_1Model_male	14	2	23	<?xml version="1.0"?>\n<Clock xmlns:dt="urn:schemas-microsoft-com:datatypes"><Description dt:dt="string">E-Prime Primary Realtime Clock</Description><StartTime><Timestamp dt:dt="int">0</Timestamp><DateUtc dt:dt="string">2017-05-10T12:00:19Z</DateUtc></StartTime><FrequencyChanges><FrequencyChange><Frequency dt:dt="r8">3312919</Frequency><Timestamp dt:dt="r8">49714484119</Timestamp><Current dt:dt="…	60.003	1	left	-1824463871	2017-10-05	14:00:19	12:00:19	female	209	{RIGHTARROW}	42							0	569003	568705	{DOWNARROW}	298	567581	567122	959	right4,8	9	6	188	mask9	0	568688	0	568488	eqm10_NoEyeNmodel1_dir	0	V	gazeCOD	GazeCoDxp	0	400	0	568188	7	568088
GazeCoD_1Model_male	14	2	23	<?xml version="1.0"?>\n<Clock xmlns:dt="urn:schemas-microsoft-com:datatypes"><Description dt:dt="string">E-Prime Primary Realtime Clock</Description><StartTime><Timestamp dt:dt="int">0</Timestamp><DateUtc dt:dt="string">2017-05-10T12:00:19Z</DateUtc></StartTime><FrequencyChanges><FrequencyChange><Frequency dt:dt="r8">3312919</Frequency><Timestamp dt:dt="r8">49714484119</Timestamp><Current dt:dt="…	60.003	1	left	-1824463871	2017-10-05	14:00:19	12:00:19	female	210	{LEFTARROW}	49							0	570811	570538	{DOWNARROW}	273	569417	569022	895	left1,6	2	6	189	mask2	0	570522	0	570322	eqm10_NoEyeNmodel1_dir	0	V	gazeCOD	GazeCoDxp	0	400	0	570022	5	569922
GazeCoD_1Model_male	14	2	23	<?xml version="1.0"?>\n<Clock xmlns:dt="urn:schemas-microsoft-com:datatypes"><Description dt:dt="string">E-Prime Primary Realtime Clock</Description><StartTime><Timestamp dt:dt="int">0</Timestamp><DateUtc dt:dt="string">2017-05-10T12:00:19Z</DateUtc></StartTime><FrequencyChanges><FrequencyChange><Frequency dt:dt="r8">3312919</Frequency><Timestamp dt:dt="r8">49714484119</Timestamp><Current dt:dt="…	60.003	1	left	-1824463871	2017-10-05	14:00:19	12:00:19	female	211	{LEFTARROW}	53							0	572627	572288	{LEFTARROW}	339	571176	570821	855	left4,8	15	6	190	mask15	0	572271	0	572071	eqm10_NoEyeNmodel1_dir	90	H	gazeCOD	GazeCoDxp	1	400	0	571771	-5	571671
GazeCoD_1Model_male	14	2	23	<?xml version="1.0"?>\n<Clock xmlns:dt="urn:schemas-microsoft-com:datatypes"><Description dt:dt="string">E-Prime Primary Realtime Clock</Description><StartTime><Timestamp dt:dt="int">0</Timestamp><DateUtc dt:dt="string">2017-05-10T12:00:19Z</DateUtc></StartTime><FrequencyChanges><FrequencyChange><Frequency dt:dt="r8">3312919</Frequency><Timestamp dt:dt="r8">49714484119</Timestamp><Current dt:dt="…	60.003	1	left	-1824463871	2017-10-05	14:00:19	12:00:19	female	212	{LEFTARROW}	53							0	574267	574071	{LEFTARROW}	196	572954	572638	816	left4,8	4	6	191	mask4	0	574055	0	573855	eqm10_NoEyeNmodel1_dir	0	V	gazeCOD	GazeCoDxp	1	400	0	573555	1	573455
GazeCoD_1Model_male	14	2	23	<?xml version="1.0"?>\n<Clock xmlns:dt="urn:schemas-microsoft-com:datatypes"><Description dt:dt="string">E-Prime Primary Realtime Clock</Description><StartTime><Timestamp dt:dt="int">0</Timestamp><DateUtc dt:dt="string">2017-05-10T12:00:19Z</DateUtc></StartTime><FrequencyChanges><FrequencyChange><Frequency dt:dt="r8">3312919</Frequency><Timestamp dt:dt="r8">49714484119</Timestamp><Current dt:dt="…	60.003	1	left	-1824463871	2017-10-05	14:00:19	12:00:19	female	213	{LEFTARROW}	55							0	576203	575871	{LEFTARROW}	332	574754	574288	966	left6,4	27	6	192	mask27	0	575855	0	575655	eqm10_NoEyeNmodel1_dir	90	HV	gazeCOD	GazeCoDxp	1	400	0	575355	1	575255
GazeCoD_1Model_male	14	2	23	<?xml version="1.0"?>\n<Clock xmlns:dt="urn:schemas-microsoft-com:datatypes"><Description dt:dt="string">E-Prime Primary Realtime Clock</Description><StartTime><Timestamp dt:dt="int">0</Timestamp><DateUtc dt:dt="string">2017-05-10T12:00:19Z</DateUtc></StartTime><FrequencyChanges><FrequencyChange><Frequency dt:dt="r8">3312919</Frequency><Timestamp dt:dt="r8">49714484119</Timestamp><Current dt:dt="…	60.003	1	left	-1824463871	2017-10-05	14:00:19	12:00:19	female	214	{RIGHTARROW}	46							0	578067	577821	{DOWNARROW}	246	576697	576221	976	right1,6	7	6	193	mask7	0	577805	0	577605	eqm10_NoEyeNmodel1_dir	0	V	gazeCOD	GazeCoDxp	0	400	0	577305	8	577205
GazeCoD_1Model_male	14	2	23	<?xml version="1.0"?>\n<Clock xmlns:dt="urn:schemas-microsoft-com:datatypes"><Description dt:dt="string">E-Prime Primary Realtime Clock</Description><StartTime><Timestamp dt:dt="int">0</Timestamp><DateUtc dt:dt="string">2017-05-10T12:00:19Z</DateUtc></StartTime><FrequencyChanges><FrequencyChange><Frequency dt:dt="r8">3312919</Frequency><Timestamp dt:dt="r8">49714484119</Timestamp><Current dt:dt="…	60.003	1	left	-1824463871	2017-10-05	14:00:19	12:00:19	female	215	{DOWNARROW}	79							0	580115	579621	{LEFTARROW}	493	578499	578088	911	DG0	12	6	194	mask12	0	579604	0	579404	eqm10_NoEyeNmodel1_dir	90	H	gazeCOD	GazeCoDxp	0	400	0	579104	5	579004
GazeCoD_1Model_male	14	2	23	<?xml version="1.0"?>\n<Clock xmlns:dt="urn:schemas-microsoft-com:datatypes"><Description dt:dt="string">E-Prime Primary Realtime Clock</Description><StartTime><Timestamp dt:dt="int">0</Timestamp><DateUtc dt:dt="string">2017-05-10T12:00:19Z</DateUtc></StartTime><FrequencyChanges><FrequencyChange><Frequency dt:dt="r8">3312919</Frequency><Timestamp dt:dt="r8">49714484119</Timestamp><Current dt:dt="…	60.003	1	left	-1824463871	2017-10-05	14:00:19	12:00:19	female	216	{RIGHTARROW}	77							0	581906	581604	{RIGHTARROW}	302	580481	580138	843	right8	11	6	195	mask11	0	581588	0	581388	eqm10_NoEyeNmodel1_dir	0	V	gazeCOD	GazeCoDxp	1	400	0	581088	7	580988
GazeCoD_1Model_male	14	2	23	<?xml version="1.0"?>\n<Clock xmlns:dt="urn:schemas-microsoft-com:datatypes"><Description dt:dt="string">E-Prime Primary Realtime Clock</Description><StartTime><Timestamp dt:dt="int">0</Timestamp><DateUtc dt:dt="string">2017-05-10T12:00:19Z</DateUtc></StartTime><FrequencyChanges><FrequencyChange><Frequency dt:dt="r8">3312919</Frequency><Timestamp dt:dt="r8">49714484119</Timestamp><Current dt:dt="…	60.003	1	left	-1824463871	2017-10-05	14:00:19	12:00:19	female	217	{RIGHTARROW}	42							0	583642	583304	{DOWNARROW}	338	582191	581921	770	right4,8	31	6	196	mask31	0	583288	0	583088	eqm10_NoEyeNmodel1_dir	90	HV	gazeCOD	GazeCoDxp	0	400	0	582788	-3	582688
GazeCoD_1Model_male	14	2	23	<?xml version="1.0"?>\n<Clock xmlns:dt="urn:schemas-microsoft-com:datatypes"><Description dt:dt="string">E-Prime Primary Realtime Clock</Description><StartTime><Timestamp dt:dt="int">0</Timestamp><DateUtc dt:dt="string">2017-05-10T12:00:19Z</DateUtc></StartTime><FrequencyChanges><FrequencyChange><Frequency dt:dt="r8">3312919</Frequency><Timestamp dt:dt="r8">49714484119</Timestamp><Current dt:dt="…	60.003	1	left	-1824463871	2017-10-05	14:00:19	12:00:19	female	218	{LEFTARROW}	51							0	585354	585038	{DOWNARROW}	316	583923	583654	769	left3,2	14	6	197	mask14	0	585021	0	584821	eqm10_NoEyeNmodel1_dir	90	H	gazeCOD	GazeCoDxp	0	400	0	584521	-2	584421
GazeCoD_1Model_male	14	2	23	<?xml version="1.0"?>\n<Clock xmlns:dt="urn:schemas-microsoft-com:datatypes"><Description dt:dt="string">E-Prime Primary Realtime Clock</Description><StartTime><Timestamp dt:dt="int">0</Timestamp><DateUtc dt:dt="string">2017-05-10T12:00:19Z</DateUtc></StartTime><FrequencyChanges><FrequencyChange><Frequency dt:dt="r8">3312919</Frequency><Timestamp dt:dt="r8">49714484119</Timestamp><Current dt:dt="…	60.003	1	left	-1824463871	2017-10-05	14:00:19	12:00:19	female	219	{LEFTARROW}	51							0	587258	586937	{DOWNARROW}	321	585811	585371	940	left3,2	25	6	198	mask25	0	586921	0	586721	eqm10_NoEyeNmodel1_dir	90	HV	gazeCOD	GazeCoDxp	0	400	0	586421	10	586321
GazeCoD_1Model_male	14	2	23	<?xml version="1.0"?>\n<Clock xmlns:dt="urn:schemas-microsoft-com:datatypes"><Description dt:dt="string">E-Prime Primary Realtime Clock</Description><StartTime><Timestamp dt:dt="int">0</Timestamp><DateUtc dt:dt="string">2017-05-10T12:00:19Z</DateUtc></StartTime><FrequencyChanges><FrequencyChange><Frequency dt:dt="r8">3312919</Frequency><Timestamp dt:dt="r8">49714484119</Timestamp><Current dt:dt="…	60.003	1	left	-1824463871	2017-10-05	14:00:19	12:00:19	female	220	{LEFTARROW}	53							0	589122	588821	{DOWNARROW}	301	587710	587271	939	left4,8	26	7	199	mask26	0	588804	-1	588604	eqm10_NoEyeNmodel1_dir	90	HV	gazeCOD	GazeCoDxp	0	400	0	588305	-5	588205
GazeCoD_1Model_male	14	2	23	<?xml version="1.0"?>\n<Clock xmlns:dt="urn:schemas-microsoft-com:datatypes"><Description dt:dt="string">E-Prime Primary Realtime Clock</Description><StartTime><Timestamp dt:dt="int">0</Timestamp><DateUtc dt:dt="string">2017-05-10T12:00:19Z</DateUtc></StartTime><FrequencyChanges><FrequencyChange><Frequency dt:dt="r8">3312919</Frequency><Timestamp dt:dt="r8">49714484119</Timestamp><Current dt:dt="…	60.003	1	left	-1824463871	2017-10-05	14:00:19	12:00:19	female	221	{LEFTARROW}	53							0	590954	590737	{LEFTARROW}	217	589616	589137	979	left4,8	15	7	200	mask15	0	590721	0	590521	eqm10_NoEyeNmodel1_dir	90	H	gazeCOD	GazeCoDxp	1	400	0	590221	5	590121
GazeCoD_1Model_male	14	2	23	<?xml version="1.0"?>\n<Clock xmlns:dt="urn:schemas-microsoft-com:datatypes"><Description dt:dt="string">E-Prime Primary Realtime Clock</Description><StartTime><Timestamp dt:dt="int">0</Timestamp><DateUtc dt:dt="string">2017-05-10T12:00:19Z</DateUtc></StartTime><FrequencyChanges><FrequencyChange><Frequency dt:dt="r8">3312919</Frequency><Timestamp dt:dt="r8">49714484119</Timestamp><Current dt:dt="…	60.003	1	left	-1824463871	2017-10-05	14:00:19	12:00:19	female	222	{DOWNARROW}	79							0	592786	592404	{DOWNARROW}	382	591278	590971	807	DG0	1	7	201	mask1	0	592387	0	592187	eqm10_NoEyeNmodel1_dir	0	V	gazeCOD	GazeCoDxp	1	400	0	591887	9	591787
GazeCoD_1Model_male	14	2	23	<?xml version="1.0"?>\n<Clock xmlns:dt="urn:schemas-microsoft-com:datatypes"><Description dt:dt="string">E-Prime Primary Realtime Clock</Description><StartTime><Timestamp dt:dt="int">0</Timestamp><DateUtc dt:dt="string">2017-05-10T12:00:19Z</DateUtc></StartTime><FrequencyChanges><FrequencyChange><Frequency dt:dt="r8">3312919</Frequency><Timestamp dt:dt="r8">49714484119</Timestamp><Current dt:dt="…	60.003	1	left	-1824463871	2017-10-05	14:00:19	12:00:19	female	223	{LEFTARROW}	49							0	594498	594187	{DOWNARROW}	311	593063	592804	759	left1,6	13	7	202	mask13	0	594170	0	593970	eqm10_NoEyeNmodel1_dir	90	H	gazeCOD	GazeCoDxp	0	400	0	593670	7	593570
GazeCoD_1Model_male	14	2	23	<?xml version="1.0"?>\n<Clock xmlns:dt="urn:schemas-microsoft-com:datatypes"><Description dt:dt="string">E-Prime Primary Realtime Clock</Description><StartTime><Timestamp dt:dt="int">0</Timestamp><DateUtc dt:dt="string">2017-05-10T12:00:19Z</DateUtc></StartTime><FrequencyChanges><FrequencyChange><Frequency dt:dt="r8">3312919</Frequency><Timestamp dt:dt="r8">49714484119</Timestamp><Current dt:dt="…	60.003	1	left	-1824463871	2017-10-05	14:00:19	12:00:19	female	224	{RIGHTARROW}	44							0	596210	595920	{DOWNARROW}	290	594794	594520	774	right3,2	30	7	203	mask30	0	595904	0	595704	eqm10_NoEyeNmodel1_dir	90	HV	gazeCOD	GazeCoDxp	0	400	0	595404	10	595304
GazeCoD_1Model_male	14	2	23	<?xml version="1.0"?>\n<Clock xmlns:dt="urn:schemas-microsoft-com:datatypes"><Description dt:dt="string">E-Prime Primary Realtime Clock</Description><StartTime><Timestamp dt:dt="int">0</Timestamp><DateUtc dt:dt="string">2017-05-10T12:00:19Z</DateUtc></StartTime><FrequencyChanges><FrequencyChange><Frequency dt:dt="r8">3312919</Frequency><Timestamp dt:dt="r8">49714484119</Timestamp><Current dt:dt="…	60.003	1	left	-1824463871	2017-10-05	14:00:19	12:00:19	female	225	{RIGHTARROW}	46							0	598018	597787	{DOWNARROW}	231	596664	596220	944	right1,6	29	7	204	mask29	0	597770	0	597570	eqm10_NoEyeNmodel1_dir	90	HV	gazeCOD	GazeCoDxp	0	400	0	597270	6	597170
GazeCoD_1Model_male	14	2	23	<?xml version="1.0"?>\n<Clock xmlns:dt="urn:schemas-microsoft-com:datatypes"><Description dt:dt="string">E-Prime Primary Realtime Clock</Description><StartTime><Timestamp dt:dt="int">0</Timestamp><DateUtc dt:dt="string">2017-05-10T12:00:19Z</DateUtc></StartTime><FrequencyChanges><FrequencyChange><Frequency dt:dt="r8">3312919</Frequency><Timestamp dt:dt="r8">49714484119</Timestamp><Current dt:dt="…	60.003	1	left	-1824463871	2017-10-05	14:00:19	12:00:19	female	226	{DOWNARROW}	79							0	599714	599603	{DOWNARROW}	111	598478	598037	941	DG0	23	7	205	mask23	0	599587	0	599387	eqm10_NoEyeNmodel1_dir	90	HV	gazeCOD	GazeCoDxp	1	400	0	599087	9	598987
GazeCoD_1Model_male	14	2	23	<?xml version="1.0"?>\n<Clock xmlns:dt="urn:schemas-microsoft-com:datatypes"><Description dt:dt="string">E-Prime Primary Realtime Clock</Description><StartTime><Timestamp dt:dt="int">0</Timestamp><DateUtc dt:dt="string">2017-05-10T12:00:19Z</DateUtc></StartTime><FrequencyChanges><FrequencyChange><Frequency dt:dt="r8">3312919</Frequency><Timestamp dt:dt="r8">49714484119</Timestamp><Current dt:dt="…	60.003	1	left	-1824463871	2017-10-05	14:00:19	12:00:19	female	227	{RIGHTARROW}	77							0	601697	601170	{DOWNARROW}	527	600052	599737	815	right8	33	7	206	mask33	0	601153	0	600953	eqm10_NoEyeNmodel1_dir	90	HV	gazeCOD	GazeCoDxp	0	400	0	600653	1	600553
GazeCoD_1Model_male	14	2	23	<?xml version="1.0"?>\n<Clock xmlns:dt="urn:schemas-microsoft-com:datatypes"><Description dt:dt="string">E-Prime Primary Realtime Clock</Description><StartTime><Timestamp dt:dt="int">0</Timestamp><DateUtc dt:dt="string">2017-05-10T12:00:19Z</DateUtc></StartTime><FrequencyChanges><FrequencyChange><Frequency dt:dt="r8">3312919</Frequency><Timestamp dt:dt="r8">49714484119</Timestamp><Current dt:dt="…	60.003	1	left	-1824463871	2017-10-05	14:00:19	12:00:19	female	228	{RIGHTARROW}	40							0	603481	603270	{DOWNARROW}	211	602159	601720	939	right6,4	32	7	207	mask32	0	603253	-1	603053	eqm10_NoEyeNmodel1_dir	90	HV	gazeCOD	GazeCoDxp	0	400	0	602754	-5	602654
GazeCoD_1Model_male	14	2	23	<?xml version="1.0"?>\n<Clock xmlns:dt="urn:schemas-microsoft-com:datatypes"><Description dt:dt="string">E-Prime Primary Realtime Clock</Description><StartTime><Timestamp dt:dt="int">0</Timestamp><DateUtc dt:dt="string">2017-05-10T12:00:19Z</DateUtc></StartTime><FrequencyChanges><FrequencyChange><Frequency dt:dt="r8">3312919</Frequency><Timestamp dt:dt="r8">49714484119</Timestamp><Current dt:dt="…	60.003	1	left	-1824463871	2017-10-05	14:00:19	12:00:19	female	229	{RIGHTARROW}	40							0	605425	604970	{RIGHTARROW}	455	603857	603503	854	right6,4	10	7	208	mask10	0	604953	0	604753	eqm10_NoEyeNmodel1_dir	0	V	gazeCOD	GazeCoDxp	1	400	0	604453	-4	604353
GazeCoD_1Model_male	14	2	23	<?xml version="1.0"?>\n<Clock xmlns:dt="urn:schemas-microsoft-com:datatypes"><Description dt:dt="string">E-Prime Primary Realtime Clock</Description><StartTime><Timestamp dt:dt="int">0</Timestamp><DateUtc dt:dt="string">2017-05-10T12:00:19Z</DateUtc></StartTime><FrequencyChanges><FrequencyChange><Frequency dt:dt="r8">3312919</Frequency><Timestamp dt:dt="r8">49714484119</Timestamp><Current dt:dt="…	60.003	1	left	-1824463871	2017-10-05	14:00:19	12:00:19	female	230	{LEFTARROW}	51							0	607865	606903	{RIGHTARROW}	962	605784	605437	847	left3,2	14	7	209	mask14	0	606886	-1	606686	eqm10_NoEyeNmodel1_dir	90	H	gazeCOD	GazeCoDxp	0	400	0	606387	3	606287
GazeCoD_1Model_male	14	2	23	<?xml version="1.0"?>\n<Clock xmlns:dt="urn:schemas-microsoft-com:datatypes"><Description dt:dt="string">E-Prime Primary Realtime Clock</Description><StartTime><Timestamp dt:dt="int">0</Timestamp><DateUtc dt:dt="string">2017-05-10T12:00:19Z</DateUtc></StartTime><FrequencyChanges><FrequencyChange><Frequency dt:dt="r8">3312919</Frequency><Timestamp dt:dt="r8">49714484119</Timestamp><Current dt:dt="…	60.003	1	left	-1824463871	2017-10-05	14:00:19	12:00:19	female	231	{RIGHTARROW}	77							0	609833	609370	{RIGHTARROW}	463	608255	607886	869	right8	11	7	210	mask11	0	609353	0	609153	eqm10_NoEyeNmodel1_dir	0	V	gazeCOD	GazeCoDxp	1	400	0	608853	-2	608753
GazeCoD_1Model_male	14	2	23	<?xml version="1.0"?>\n<Clock xmlns:dt="urn:schemas-microsoft-com:datatypes"><Description dt:dt="string">E-Prime Primary Realtime Clock</Description><StartTime><Timestamp dt:dt="int">0</Timestamp><DateUtc dt:dt="string">2017-05-10T12:00:19Z</DateUtc></StartTime><FrequencyChanges><FrequencyChange><Frequency dt:dt="r8">3312919</Frequency><Timestamp dt:dt="r8">49714484119</Timestamp><Current dt:dt="…	60.003	1	left	-1824463871	2017-10-05	14:00:19	12:00:19	female	232	{RIGHTARROW}	77							0	611921	611286	{RIGHTARROW}	635	610168	609853	815	right8	22	7	211	mask22	0	611270	0	611070	eqm10_NoEyeNmodel1_dir	90	H	gazeCOD	GazeCoDxp	1	400	0	610770	2	610670
GazeCoD_1Model_male	14	2	23	<?xml version="1.0"?>\n<Clock xmlns:dt="urn:schemas-microsoft-com:datatypes"><Description dt:dt="string">E-Prime Primary Realtime Clock</Description><StartTime><Timestamp dt:dt="int">0</Timestamp><DateUtc dt:dt="string">2017-05-10T12:00:19Z</DateUtc></StartTime><FrequencyChanges><FrequencyChange><Frequency dt:dt="r8">3312919</Frequency><Timestamp dt:dt="r8">49714484119</Timestamp><Current dt:dt="…	60.003	1	left	-1824463871	2017-10-05	14:00:19	12:00:19	female	233	{LEFTARROW}	49							0	613593	613320	{DOWNARROW}	273	612199	611936	763	left1,6	24	7	212	mask24	0	613303	0	613103	eqm10_NoEyeNmodel1_dir	90	HV	gazeCOD	GazeCoDxp	0	400	0	612803	4	612703
GazeCoD_1Model_male	14	2	23	<?xml version="1.0"?>\n<Clock xmlns:dt="urn:schemas-microsoft-com:datatypes"><Description dt:dt="string">E-Prime Primary Realtime Clock</Description><StartTime><Timestamp dt:dt="int">0</Timestamp><DateUtc dt:dt="string">2017-05-10T12:00:19Z</DateUtc></StartTime><FrequencyChanges><FrequencyChange><Frequency dt:dt="r8">3312919</Frequency><Timestamp dt:dt="r8">49714484119</Timestamp><Current dt:dt="…	60.003	1	left	-1824463871	2017-10-05	14:00:19	12:00:19	female	234	{RIGHTARROW}	44							0	615337	614986	{DOWNARROW}	351	613875	613603	772	right3,2	8	7	213	mask8	0	614969	-1	614769	eqm10_NoEyeNmodel1_dir	0	V	gazeCOD	GazeCoDxp	0	400	0	614470	-5	614370
GazeCoD_1Model_male	14	2	23	<?xml version="1.0"?>\n<Clock xmlns:dt="urn:schemas-microsoft-com:datatypes"><Description dt:dt="string">E-Prime Primary Realtime Clock</Description><StartTime><Timestamp dt:dt="int">0</Timestamp><DateUtc dt:dt="string">2017-05-10T12:00:19Z</DateUtc></StartTime><FrequencyChanges><FrequencyChange><Frequency dt:dt="r8">3312919</Frequency><Timestamp dt:dt="r8">49714484119</Timestamp><Current dt:dt="…	60.003	1	left	-1824463871	2017-10-05	14:00:19	12:00:19	female	235	{DOWNARROW}	79							0	617025	616786	{DOWNARROW}	239	615664	615353	811	DG0	12	7	214	mask12	0	616769	0	616569	eqm10_NoEyeNmodel1_dir	90	H	gazeCOD	GazeCoDxp	1	400	0	616269	5	616169
GazeCoD_1Model_male	14	2	23	<?xml version="1.0"?>\n<Clock xmlns:dt="urn:schemas-microsoft-com:datatypes"><Description dt:dt="string">E-Prime Primary Realtime Clock</Description><StartTime><Timestamp dt:dt="int">0</Timestamp><DateUtc dt:dt="string">2017-05-10T12:00:19Z</DateUtc></StartTime><FrequencyChanges><FrequencyChange><Frequency dt:dt="r8">3312919</Frequency><Timestamp dt:dt="r8">49714484119</Timestamp><Current dt:dt="…	60.003	1	left	-1824463871	2017-10-05	14:00:19	12:00:19	female	236	{LEFTARROW}	78							0	618865	618653	{LEFTARROW}	212	617530	617036	994	left8	28	7	215	mask28	0	618636	0	618436	eqm10_NoEyeNmodel1_dir	90	HV	gazeCOD	GazeCoDxp	1	400	0	618136	6	618036
GazeCoD_1Model_male	14	2	23	<?xml version="1.0"?>\n<Clock xmlns:dt="urn:schemas-microsoft-com:datatypes"><Description dt:dt="string">E-Prime Primary Realtime Clock</Description><StartTime><Timestamp dt:dt="int">0</Timestamp><DateUtc dt:dt="string">2017-05-10T12:00:19Z</DateUtc></StartTime><FrequencyChanges><FrequencyChange><Frequency dt:dt="r8">3312919</Frequency><Timestamp dt:dt="r8">49714484119</Timestamp><Current dt:dt="…	60.003	1	left	-1824463871	2017-10-05	14:00:19	12:00:19	female	237	{LEFTARROW}	49							0	620505	620303	{DOWNARROW}	202	619192	618886	806	left1,6	2	7	216	mask2	0	620286	-1	620086	eqm10_NoEyeNmodel1_dir	0	V	gazeCOD	GazeCoDxp	0	400	0	619787	-5	619687
GazeCoD_1Model_male	14	2	23	<?xml version="1.0"?>\n<Clock xmlns:dt="urn:schemas-microsoft-com:datatypes"><Description dt:dt="string">E-Prime Primary Realtime Clock</Description><StartTime><Timestamp dt:dt="int">0</Timestamp><DateUtc dt:dt="string">2017-05-10T12:00:19Z</DateUtc></StartTime><FrequencyChanges><FrequencyChange><Frequency dt:dt="r8">3312919</Frequency><Timestamp dt:dt="r8">49714484119</Timestamp><Current dt:dt="…	60.003	1	left	-1824463871	2017-10-05	14:00:19	12:00:19	female	238	{RIGHTARROW}	42							0	622201	622019	{RIGHTARROW}	182	620894	620519	875	right4,8	20	7	217	mask20	0	622002	0	621802	eqm10_NoEyeNmodel1_dir	90	H	gazeCOD	GazeCoDxp	1	400	0	621502	8	621402
GazeCoD_1Model_male	14	2	23	<?xml version="1.0"?>\n<Clock xmlns:dt="urn:schemas-microsoft-com:datatypes"><Description dt:dt="string">E-Prime Primary Realtime Clock</Description><StartTime><Timestamp dt:dt="int">0</Timestamp><DateUtc dt:dt="string">2017-05-10T12:00:19Z</DateUtc></StartTime><FrequencyChanges><FrequencyChange><Frequency dt:dt="r8">3312919</Frequency><Timestamp dt:dt="r8">49714484119</Timestamp><Current dt:dt="…	60.003	1	left	-1824463871	2017-10-05	14:00:19	12:00:19	female	239	{RIGHTARROW}	42							0	623984	623769	{DOWNARROW}	215	622657	622219	938	right4,8	9	7	218	mask9	0	623752	0	623552	eqm10_NoEyeNmodel1_dir	0	V	gazeCOD	GazeCoDxp	0	400	0	623252	-5	623152
GazeCoD_1Model_male	14	2	23	<?xml version="1.0"?>\n<Clock xmlns:dt="urn:schemas-microsoft-com:datatypes"><Description dt:dt="string">E-Prime Primary Realtime Clock</Description><StartTime><Timestamp dt:dt="int">0</Timestamp><DateUtc dt:dt="string">2017-05-10T12:00:19Z</DateUtc></StartTime><FrequencyChanges><FrequencyChange><Frequency dt:dt="r8">3312919</Frequency><Timestamp dt:dt="r8">49714484119</Timestamp><Current dt:dt="…	60.003	1	left	-1824463871	2017-10-05	14:00:19	12:00:19	female	240	{RIGHTARROW}	46							0	625776	625419	{DOWNARROW}	357	624301	624002	799	right1,6	7	7	219	mask7	0	625402	0	625202	eqm10_NoEyeNmodel1_dir	0	V	gazeCOD	GazeCoDxp	0	400	0	624902	1	624802
GazeCoD_1Model_male	14	2	23	<?xml version="1.0"?>\n<Clock xmlns:dt="urn:schemas-microsoft-com:datatypes"><Description dt:dt="string">E-Prime Primary Realtime Clock</Description><StartTime><Timestamp dt:dt="int">0</Timestamp><DateUtc dt:dt="string">2017-05-10T12:00:19Z</DateUtc></StartTime><FrequencyChanges><FrequencyChange><Frequency dt:dt="r8">3312919</Frequency><Timestamp dt:dt="r8">49714484119</Timestamp><Current dt:dt="…	60.003	1	left	-1824463871	2017-10-05	14:00:19	12:00:19	female	241	{LEFTARROW}	78							0	627648	627402	{DOWNARROW}	246	626283	625786	997	left8	6	7	220	mask6	0	627386	0	627186	eqm10_NoEyeNmodel1_dir	0	V	gazeCOD	GazeCoDxp	0	400	0	626886	3	626786
GazeCoD_1Model_male	14	2	23	<?xml version="1.0"?>\n<Clock xmlns:dt="urn:schemas-microsoft-com:datatypes"><Description dt:dt="string">E-Prime Primary Realtime Clock</Description><StartTime><Timestamp dt:dt="int">0</Timestamp><DateUtc dt:dt="string">2017-05-10T12:00:19Z</DateUtc></StartTime><FrequencyChanges><FrequencyChange><Frequency dt:dt="r8">3312919</Frequency><Timestamp dt:dt="r8">49714484119</Timestamp><Current dt:dt="…	60.003	1	left	-1824463871	2017-10-05	14:00:19	12:00:19	female	242	{RIGHTARROW}	44							0	684518	684150	{RIGHTARROW}	368	683028	682583	945	right3,2	19	7	221	mask19	0	684133	0	683933	eqm10_NoEyeNmodel1_dir	90	H	gazeCOD	GazeCoDxp	1	400	0	683633	5	683533
GazeCoD_1Model_male	14	2	23	<?xml version="1.0"?>\n<Clock xmlns:dt="urn:schemas-microsoft-com:datatypes"><Description dt:dt="string">E-Prime Primary Realtime Clock</Description><StartTime><Timestamp dt:dt="int">0</Timestamp><DateUtc dt:dt="string">2017-05-10T12:00:19Z</DateUtc></StartTime><FrequencyChanges><FrequencyChange><Frequency dt:dt="r8">3312919</Frequency><Timestamp dt:dt="r8">49714484119</Timestamp><Current dt:dt="…	60.003	1	left	-1824463871	2017-10-05	14:00:19	12:00:19	female	243	{LEFTARROW}	55							0	686358	686049	{LEFTARROW}	308	684935	684533	902	left6,4	27	7	222	mask27	0	686033	0	685833	eqm10_NoEyeNmodel1_dir	90	HV	gazeCOD	GazeCoDxp	1	400	0	685533	-2	685433
GazeCoD_1Model_male	14	2	23	<?xml version="1.0"?>\n<Clock xmlns:dt="urn:schemas-microsoft-com:datatypes"><Description dt:dt="string">E-Prime Primary Realtime Clock</Description><StartTime><Timestamp dt:dt="int">0</Timestamp><DateUtc dt:dt="string">2017-05-10T12:00:19Z</DateUtc></StartTime><FrequencyChanges><FrequencyChange><Frequency dt:dt="r8">3312919</Frequency><Timestamp dt:dt="r8">49714484119</Timestamp><Current dt:dt="…	60.003	1	left	-1824463871	2017-10-05	14:00:19	12:00:19	female	244	{LEFTARROW}	53							0	688157	687766	{DOWNARROW}	391	686641	686383	758	left4,8	4	7	223	mask4	0	687749	0	687549	eqm10_NoEyeNmodel1_dir	0	V	gazeCOD	GazeCoDxp	0	400	0	687249	8	687149
GazeCoD_1Model_male	14	2	23	<?xml version="1.0"?>\n<Clock xmlns:dt="urn:schemas-microsoft-com:datatypes"><Description dt:dt="string">E-Prime Primary Realtime Clock</Description><StartTime><Timestamp dt:dt="int">0</Timestamp><DateUtc dt:dt="string">2017-05-10T12:00:19Z</DateUtc></StartTime><FrequencyChanges><FrequencyChange><Frequency dt:dt="r8">3312919</Frequency><Timestamp dt:dt="r8">49714484119</Timestamp><Current dt:dt="…	60.003	1	left	-1824463871	2017-10-05	14:00:19	12:00:19	female	245	{LEFTARROW}	51							0	690133	689766	{DOWNARROW}	367	688642	688183	959	left3,2	3	7	224	mask3	0	689749	0	689549	eqm10_NoEyeNmodel1_dir	0	V	gazeCOD	GazeCoDxp	0	400	0	689249	7	689149
GazeCoD_1Model_male	14	2	23	<?xml version="1.0"?>\n<Clock xmlns:dt="urn:schemas-microsoft-com:datatypes"><Description dt:dt="string">E-Prime Primary Realtime Clock</Description><StartTime><Timestamp dt:dt="int">0</Timestamp><DateUtc dt:dt="string">2017-05-10T12:00:19Z</DateUtc></StartTime><FrequencyChanges><FrequencyChange><Frequency dt:dt="r8">3312919</Frequency><Timestamp dt:dt="r8">49714484119</Timestamp><Current dt:dt="…	60.003	1	left	-1824463871	2017-10-05	14:00:19	12:00:19	female	246	{LEFTARROW}	55							0	692037	691732	{LEFTARROW}	305	690616	690149	967	left6,4	5	7	225	mask5	0	691716	0	691516	eqm10_NoEyeNmodel1_dir	0	V	gazeCOD	GazeCoDxp	1	400	0	691216	0	691116
GazeCoD_1Model_male	14	2	23	<?xml version="1.0"?>\n<Clock xmlns:dt="urn:schemas-microsoft-com:datatypes"><Description dt:dt="string">E-Prime Primary Realtime Clock</Description><StartTime><Timestamp dt:dt="int">0</Timestamp><DateUtc dt:dt="string">2017-05-10T12:00:19Z</DateUtc></StartTime><FrequencyChanges><FrequencyChange><Frequency dt:dt="r8">3312919</Frequency><Timestamp dt:dt="r8">49714484119</Timestamp><Current dt:dt="…	60.003	1	left	-1824463871	2017-10-05	14:00:19	12:00:19	female	247	{LEFTARROW}	55							0	693829	693616	{LEFTARROW}	213	692498	692049	949	left6,4	16	7	226	mask16	0	693599	0	693399	eqm10_NoEyeNmodel1_dir	90	H	gazeCOD	GazeCoDxp	1	400	0	693099	1	692999
GazeCoD_1Model_male	14	2	23	<?xml version="1.0"?>\n<Clock xmlns:dt="urn:schemas-microsoft-com:datatypes"><Description dt:dt="string">E-Prime Primary Realtime Clock</Description><StartTime><Timestamp dt:dt="int">0</Timestamp><DateUtc dt:dt="string">2017-05-10T12:00:19Z</DateUtc></StartTime><FrequencyChanges><FrequencyChange><Frequency dt:dt="r8">3312919</Frequency><Timestamp dt:dt="r8">49714484119</Timestamp><Current dt:dt="…	60.003	1	left	-1824463871	2017-10-05	14:00:19	12:00:19	female	248	{LEFTARROW}	78							0	695933	695432	{LEFTARROW}	501	694312	693849	963	left8	17	7	227	mask17	0	695416	0	695216	eqm10_NoEyeNmodel1_dir	90	H	gazeCOD	GazeCoDxp	1	400	0	694916	4	694816
GazeCoD_1Model_male	14	2	23	<?xml version="1.0"?>\n<Clock xmlns:dt="urn:schemas-microsoft-com:datatypes"><Description dt:dt="string">E-Prime Primary Realtime Clock</Description><StartTime><Timestamp dt:dt="int">0</Timestamp><DateUtc dt:dt="string">2017-05-10T12:00:19Z</DateUtc></StartTime><FrequencyChanges><FrequencyChange><Frequency dt:dt="r8">3312919</Frequency><Timestamp dt:dt="r8">49714484119</Timestamp><Current dt:dt="…	60.003	1	left	-1824463871	2017-10-05	14:00:19	12:00:19	female	249	{LEFTARROW}	51							0	697677	697466	{DOWNARROW}	211	696347	695949	898	left3,2	25	7	228	mask25	0	697449	0	697249	eqm10_NoEyeNmodel1_dir	90	HV	gazeCOD	GazeCoDxp	0	400	0	696949	2	696849
GazeCoD_1Model_male	14	2	23	<?xml version="1.0"?>\n<Clock xmlns:dt="urn:schemas-microsoft-com:datatypes"><Description dt:dt="string">E-Prime Primary Realtime Clock</Description><StartTime><Timestamp dt:dt="int">0</Timestamp><DateUtc dt:dt="string">2017-05-10T12:00:19Z</DateUtc></StartTime><FrequencyChanges><FrequencyChange><Frequency dt:dt="r8">3312919</Frequency><Timestamp dt:dt="r8">49714484119</Timestamp><Current dt:dt="…	60.003	1	left	-1824463871	2017-10-05	14:00:19	12:00:19	female	250	{RIGHTARROW}	42							0	699349	699082	{RIGHTARROW}	267	697968	697699	769	right4,8	31	7	229	mask31	0	699065	-1	698865	eqm10_NoEyeNmodel1_dir	90	HV	gazeCOD	GazeCoDxp	1	400	0	698566	-2	698466
GazeCoD_1Model_male	14	2	23	<?xml version="1.0"?>\n<Clock xmlns:dt="urn:schemas-microsoft-com:datatypes"><Description dt:dt="string">E-Prime Primary Realtime Clock</Description><StartTime><Timestamp dt:dt="int">0</Timestamp><DateUtc dt:dt="string">2017-05-10T12:00:19Z</DateUtc></StartTime><FrequencyChanges><FrequencyChange><Frequency dt:dt="r8">3312919</Frequency><Timestamp dt:dt="r8">49714484119</Timestamp><Current dt:dt="…	60.003	1	left	-1824463871	2017-10-05	14:00:19	12:00:19	female	251	{RIGHTARROW}	46							0	701005	700865	{DOWNARROW}	140	699751	699365	886	right1,6	18	7	230	mask18	0	700849	0	700649	eqm10_NoEyeNmodel1_dir	90	H	gazeCOD	GazeCoDxp	0	400	0	700349	-2	700249
GazeCoD_1Model_male	14	2	23	<?xml version="1.0"?>\n<Clock xmlns:dt="urn:schemas-microsoft-com:datatypes"><Description dt:dt="string">E-Prime Primary Realtime Clock</Description><StartTime><Timestamp dt:dt="int">0</Timestamp><DateUtc dt:dt="string">2017-05-10T12:00:19Z</DateUtc></StartTime><FrequencyChanges><FrequencyChange><Frequency dt:dt="r8">3312919</Frequency><Timestamp dt:dt="r8">49714484119</Timestamp><Current dt:dt="…	60.003	1	left	-1824463871	2017-10-05	14:00:19	12:00:19	female	252	{RIGHTARROW}	40							0	702645	702515	{RIGHTARROW}	130	701395	701015	880	right6,4	21	7	231	mask21	0	702499	0	702299	eqm10_NoEyeNmodel1_dir	90	H	gazeCOD	GazeCoDxp	1	400	0	701999	4	701899
GazeCoD_1Model_male	14	2	23	<?xml version="1.0"?>\n<Clock xmlns:dt="urn:schemas-microsoft-com:datatypes"><Description dt:dt="string">E-Prime Primary Realtime Clock</Description><StartTime><Timestamp dt:dt="int">0</Timestamp><DateUtc dt:dt="string">2017-05-10T12:00:19Z</DateUtc></StartTime><FrequencyChanges><FrequencyChange><Frequency dt:dt="r8">3312919</Frequency><Timestamp dt:dt="r8">49714484119</Timestamp><Current dt:dt="…	60.003	1	left	-1824463871	2017-10-05	14:00:19	12:00:19	female	253	{RIGHTARROW}	40							0	704277	704149	{RIGHTARROW}	128	703030	702665	865	right6,4	10	8	232	mask10	0	704132	0	703932	eqm10_NoEyeNmodel1_dir	0	V	gazeCOD	GazeCoDxp	1	400	0	703632	2	703532
GazeCoD_1Model_male	14	2	23	<?xml version="1.0"?>\n<Clock xmlns:dt="urn:schemas-microsoft-com:datatypes"><Description dt:dt="string">E-Prime Primary Realtime Clock</Description><StartTime><Timestamp dt:dt="int">0</Timestamp><DateUtc dt:dt="string">2017-05-10T12:00:19Z</DateUtc></StartTime><FrequencyChanges><FrequencyChange><Frequency dt:dt="r8">3312919</Frequency><Timestamp dt:dt="r8">49714484119</Timestamp><Current dt:dt="…	60.003	1	left	-1824463871	2017-10-05	14:00:19	12:00:19	female	254	{LEFTARROW}	78							0	706053	705882	{LEFTARROW}	171	704767	704299	968	left8	6	8	233	mask6	0	705865	0	705665	eqm10_NoEyeNmodel1_dir	0	V	gazeCOD	GazeCoDxp	1	400	0	705365	-2	705265
GazeCoD_1Model_male	14	2	23	<?xml version="1.0"?>\n<Clock xmlns:dt="urn:schemas-microsoft-com:datatypes"><Description dt:dt="string">E-Prime Primary Realtime Clock</Description><StartTime><Timestamp dt:dt="int">0</Timestamp><DateUtc dt:dt="string">2017-05-10T12:00:19Z</DateUtc></StartTime><FrequencyChanges><FrequencyChange><Frequency dt:dt="r8">3312919</Frequency><Timestamp dt:dt="r8">49714484119</Timestamp><Current dt:dt="…	60.003	1	left	-1824463871	2017-10-05	14:00:19	12:00:19	female	255	{LEFTARROW}	55							0	707853	707582	{LEFTARROW}	270	706467	706065	902	left6,4	27	8	234	mask27	0	707565	0	707365	eqm10_NoEyeNmodel1_dir	90	HV	gazeCOD	GazeCoDxp	1	400	0	707065	-2	706965
GazeCoD_1Model_male	14	2	23	<?xml version="1.0"?>\n<Clock xmlns:dt="urn:schemas-microsoft-com:datatypes"><Description dt:dt="string">E-Prime Primary Realtime Clock</Description><StartTime><Timestamp dt:dt="int">0</Timestamp><DateUtc dt:dt="string">2017-05-10T12:00:19Z</DateUtc></StartTime><FrequencyChanges><FrequencyChange><Frequency dt:dt="r8">3312919</Frequency><Timestamp dt:dt="r8">49714484119</Timestamp><Current dt:dt="…	60.003	1	left	-1824463871	2017-10-05	14:00:19	12:00:19	female	256	{LEFTARROW}	55							0	709828	709415	{LEFTARROW}	413	708297	707865	932	left6,4	5	8	235	mask5	0	709398	0	709198	eqm10_NoEyeNmodel1_dir	0	V	gazeCOD	GazeCoDxp	1	400	0	708898	1	708798
GazeCoD_1Model_male	14	2	23	<?xml version="1.0"?>\n<Clock xmlns:dt="urn:schemas-microsoft-com:datatypes"><Description dt:dt="string">E-Prime Primary Realtime Clock</Description><StartTime><Timestamp dt:dt="int">0</Timestamp><DateUtc dt:dt="string">2017-05-10T12:00:19Z</DateUtc></StartTime><FrequencyChanges><FrequencyChange><Frequency dt:dt="r8">3312919</Frequency><Timestamp dt:dt="r8">49714484119</Timestamp><Current dt:dt="…	60.003	1	left	-1824463871	2017-10-05	14:00:19	12:00:19	female	257	{RIGHTARROW}	46							0	712468	711398	{DOWNARROW}	1070	710273	709848	925	right1,6	18	8	236	mask18	0	711382	0	711182	eqm10_NoEyeNmodel1_dir	90	H	gazeCOD	GazeCoDxp	0	400	0	710882	9	710782
GazeCoD_1Model_male	14	2	23	<?xml version="1.0"?>\n<Clock xmlns:dt="urn:schemas-microsoft-com:datatypes"><Description dt:dt="string">E-Prime Primary Realtime Clock</Description><StartTime><Timestamp dt:dt="int">0</Timestamp><DateUtc dt:dt="string">2017-05-10T12:00:19Z</DateUtc></StartTime><FrequencyChanges><FrequencyChange><Frequency dt:dt="r8">3312919</Frequency><Timestamp dt:dt="r8">49714484119</Timestamp><Current dt:dt="…	60.003	1	left	-1824463871	2017-10-05	14:00:19	12:00:19	female	258	{RIGHTARROW}	44							0	714364	714081	{RIGHTARROW}	283	712966	712482	984	right3,2	8	8	237	mask8	0	714065	0	713865	eqm10_NoEyeNmodel1_dir	0	V	gazeCOD	GazeCoDxp	1	400	0	713565	-1	713465
GazeCoD_1Model_male	14	2	23	<?xml version="1.0"?>\n<Clock xmlns:dt="urn:schemas-microsoft-com:datatypes"><Description dt:dt="string">E-Prime Primary Realtime Clock</Description><StartTime><Timestamp dt:dt="int">0</Timestamp><DateUtc dt:dt="string">2017-05-10T12:00:19Z</DateUtc></StartTime><FrequencyChanges><FrequencyChange><Frequency dt:dt="r8">3312919</Frequency><Timestamp dt:dt="r8">49714484119</Timestamp><Current dt:dt="…	60.003	1	left	-1824463871	2017-10-05	14:00:19	12:00:19	female	259	{RIGHTARROW}	42							0	716332	715898	{RIGHTARROW}	434	714784	714381	903	right4,8	20	8	238	mask20	0	715881	0	715681	eqm10_NoEyeNmodel1_dir	90	H	gazeCOD	GazeCoDxp	1	400	0	715381	-3	715281
GazeCoD_1Model_male	14	2	23	<?xml version="1.0"?>\n<Clock xmlns:dt="urn:schemas-microsoft-com:datatypes"><Description dt:dt="string">E-Prime Primary Realtime Clock</Description><StartTime><Timestamp dt:dt="int">0</Timestamp><DateUtc dt:dt="string">2017-05-10T12:00:19Z</DateUtc></StartTime><FrequencyChanges><FrequencyChange><Frequency dt:dt="r8">3312919</Frequency><Timestamp dt:dt="r8">49714484119</Timestamp><Current dt:dt="…	60.003	1	left	-1824463871	2017-10-05	14:00:19	12:00:19	female	260	{DOWNARROW}	79							0	718108	717881	{DOWNARROW}	227	716763	716348	915	DG0	1	8	239	mask1	0	717865	0	717665	eqm10_NoEyeNmodel1_dir	0	V	gazeCOD	GazeCoDxp	1	400	0	717365	2	717265
GazeCoD_1Model_male	14	2	23	<?xml version="1.0"?>\n<Clock xmlns:dt="urn:schemas-microsoft-com:datatypes"><Description dt:dt="string">E-Prime Primary Realtime Clock</Description><StartTime><Timestamp dt:dt="int">0</Timestamp><DateUtc dt:dt="string">2017-05-10T12:00:19Z</DateUtc></StartTime><FrequencyChanges><FrequencyChange><Frequency dt:dt="r8">3312919</Frequency><Timestamp dt:dt="r8">49714484119</Timestamp><Current dt:dt="…	60.003	1	left	-1824463871	2017-10-05	14:00:19	12:00:19	female	261	{LEFTARROW}	55							0	719916	719715	{LEFTARROW}	201	718599	718131	968	left6,4	16	8	240	mask16	0	719698	0	719498	eqm10_NoEyeNmodel1_dir	90	H	gazeCOD	GazeCoDxp	1	400	0	719198	-1	719098
GazeCoD_1Model_male	14	2	23	<?xml version="1.0"?>\n<Clock xmlns:dt="urn:schemas-microsoft-com:datatypes"><Description dt:dt="string">E-Prime Primary Realtime Clock</Description><StartTime><Timestamp dt:dt="int">0</Timestamp><DateUtc dt:dt="string">2017-05-10T12:00:19Z</DateUtc></StartTime><FrequencyChanges><FrequencyChange><Frequency dt:dt="r8">3312919</Frequency><Timestamp dt:dt="r8">49714484119</Timestamp><Current dt:dt="…	60.003	1	left	-1824463871	2017-10-05	14:00:19	12:00:19	female	262	{LEFTARROW}	53							0	721740	721448	{LEFTARROW}	292	720325	719931	894	left4,8	26	8	241	mask26	0	721431	0	721231	eqm10_NoEyeNmodel1_dir	90	HV	gazeCOD	GazeCoDxp	1	400	0	720931	6	720831
GazeCoD_1Model_male	14	2	23	<?xml version="1.0"?>\n<Clock xmlns:dt="urn:schemas-microsoft-com:datatypes"><Description dt:dt="string">E-Prime Primary Realtime Clock</Description><StartTime><Timestamp dt:dt="int">0</Timestamp><DateUtc dt:dt="string">2017-05-10T12:00:19Z</DateUtc></StartTime><FrequencyChanges><FrequencyChange><Frequency dt:dt="r8">3312919</Frequency><Timestamp dt:dt="r8">49714484119</Timestamp><Current dt:dt="…	60.003	1	left	-1824463871	2017-10-05	14:00:19	12:00:19	female	263	{RIGHTARROW}	42							0	723260	723148	{RIGHTARROW}	112	722030	721764	766	right4,8	31	8	242	mask31	0	723131	0	722931	eqm10_NoEyeNmodel1_dir	90	HV	gazeCOD	GazeCoDxp	1	400	0	722631	1	722531
GazeCoD_1Model_male	14	2	23	<?xml version="1.0"?>\n<Clock xmlns:dt="urn:schemas-microsoft-com:datatypes"><Description dt:dt="string">E-Prime Primary Realtime Clock</Description><StartTime><Timestamp dt:dt="int">0</Timestamp><DateUtc dt:dt="string">2017-05-10T12:00:19Z</DateUtc></StartTime><FrequencyChanges><FrequencyChange><Frequency dt:dt="r8">3312919</Frequency><Timestamp dt:dt="r8">49714484119</Timestamp><Current dt:dt="…	60.003	1	left	-1824463871	2017-10-05	14:00:19	12:00:19	female	264	{LEFTARROW}	78							0	725044	724864	{LEFTARROW}	180	723749	723281	968	left8	28	8	243	mask28	0	724848	0	724648	eqm10_NoEyeNmodel1_dir	90	HV	gazeCOD	GazeCoDxp	1	400	0	724348	-1	724248
GazeCoD_1Model_male	14	2	23	<?xml version="1.0"?>\n<Clock xmlns:dt="urn:schemas-microsoft-com:datatypes"><Description dt:dt="string">E-Prime Primary Realtime Clock</Description><StartTime><Timestamp dt:dt="int">0</Timestamp><DateUtc dt:dt="string">2017-05-10T12:00:19Z</DateUtc></StartTime><FrequencyChanges><FrequencyChange><Frequency dt:dt="r8">3312919</Frequency><Timestamp dt:dt="r8">49714484119</Timestamp><Current dt:dt="…	60.003	1	left	-1824463871	2017-10-05	14:00:19	12:00:19	female	265	{LEFTARROW}	51							0	727012	726464	{DOWNARROW}	548	725348	725064	784	left3,2	3	8	244	mask3	0	726448	0	726248	eqm10_NoEyeNmodel1_dir	0	V	gazeCOD	GazeCoDxp	0	400	0	725948	0	725848
GazeCoD_1Model_male	14	2	23	<?xml version="1.0"?>\n<Clock xmlns:dt="urn:schemas-microsoft-com:datatypes"><Description dt:dt="string">E-Prime Primary Realtime Clock</Description><StartTime><Timestamp dt:dt="int">0</Timestamp><DateUtc dt:dt="string">2017-05-10T12:00:19Z</DateUtc></StartTime><FrequencyChanges><FrequencyChange><Frequency dt:dt="r8">3312919</Frequency><Timestamp dt:dt="r8">49714484119</Timestamp><Current dt:dt="…	60.003	1	left	-1824463871	2017-10-05	14:00:19	12:00:19	female	266	{RIGHTARROW}	46							0	728772	728581	{RIGHTARROW}	190	727464	727031	933	right1,6	29	8	245	mask29	0	728564	0	728364	eqm10_NoEyeNmodel1_dir	90	HV	gazeCOD	GazeCoDxp	1	400	0	728064	0	727964
GazeCoD_1Model_male	14	2	23	<?xml version="1.0"?>\n<Clock xmlns:dt="urn:schemas-microsoft-com:datatypes"><Description dt:dt="string">E-Prime Primary Realtime Clock</Description><StartTime><Timestamp dt:dt="int">0</Timestamp><DateUtc dt:dt="string">2017-05-10T12:00:19Z</DateUtc></StartTime><FrequencyChanges><FrequencyChange><Frequency dt:dt="r8">3312919</Frequency><Timestamp dt:dt="r8">49714484119</Timestamp><Current dt:dt="…	60.003	1	left	-1824463871	2017-10-05	14:00:19	12:00:19	female	267	{LEFTARROW}	78							0	730467	730297	{LEFTARROW}	170	729184	728781	903	left8	17	8	246	mask17	0	730281	0	730081	eqm10_NoEyeNmodel1_dir	90	H	gazeCOD	GazeCoDxp	1	400	0	729781	-3	729681
GazeCoD_1Model_male	14	2	23	<?xml version="1.0"?>\n<Clock xmlns:dt="urn:schemas-microsoft-com:datatypes"><Description dt:dt="string">E-Prime Primary Realtime Clock</Description><StartTime><Timestamp dt:dt="int">0</Timestamp><DateUtc dt:dt="string">2017-05-10T12:00:19Z</DateUtc></StartTime><FrequencyChanges><FrequencyChange><Frequency dt:dt="r8">3312919</Frequency><Timestamp dt:dt="r8">49714484119</Timestamp><Current dt:dt="…	60.003	1	left	-1824463871	2017-10-05	14:00:19	12:00:19	female	268	{RIGHTARROW}	46							0	732219	732081	{DOWNARROW}	138	730955	730481	974	right1,6	7	8	247	mask7	0	732064	0	731864	eqm10_NoEyeNmodel1_dir	0	V	gazeCOD	GazeCoDxp	0	400	0	731564	9	731464
GazeCoD_1Model_male	14	2	23	<?xml version="1.0"?>\n<Clock xmlns:dt="urn:schemas-microsoft-com:datatypes"><Description dt:dt="string">E-Prime Primary Realtime Clock</Description><StartTime><Timestamp dt:dt="int">0</Timestamp><DateUtc dt:dt="string">2017-05-10T12:00:19Z</DateUtc></StartTime><FrequencyChanges><FrequencyChange><Frequency dt:dt="r8">3312919</Frequency><Timestamp dt:dt="r8">49714484119</Timestamp><Current dt:dt="…	60.003	1	left	-1824463871	2017-10-05	14:00:19	12:00:19	female	269	{LEFTARROW}	53							0	734083	733747	{LEFTARROW}	336	732629	732231	898	left4,8	15	8	248	mask15	0	733731	0	733531	eqm10_NoEyeNmodel1_dir	90	H	gazeCOD	GazeCoDxp	1	400	0	733231	2	733131
GazeCoD_1Model_male	14	2	23	<?xml version="1.0"?>\n<Clock xmlns:dt="urn:schemas-microsoft-com:datatypes"><Description dt:dt="string">E-Prime Primary Realtime Clock</Description><StartTime><Timestamp dt:dt="int">0</Timestamp><DateUtc dt:dt="string">2017-05-10T12:00:19Z</DateUtc></StartTime><FrequencyChanges><FrequencyChange><Frequency dt:dt="r8">3312919</Frequency><Timestamp dt:dt="r8">49714484119</Timestamp><Current dt:dt="…	60.003	1	left	-1824463871	2017-10-05	14:00:19	12:00:19	female	270	{RIGHTARROW}	77							0	735851	735530	{RIGHTARROW}	321	734415	734097	818	right8	11	8	249	mask11	0	735514	0	735314	eqm10_NoEyeNmodel1_dir	0	V	gazeCOD	GazeCoDxp	1	400	0	735014	-1	734914
GazeCoD_1Model_male	14	2	23	<?xml version="1.0"?>\n<Clock xmlns:dt="urn:schemas-microsoft-com:datatypes"><Description dt:dt="string">E-Prime Primary Realtime Clock</Description><StartTime><Timestamp dt:dt="int">0</Timestamp><DateUtc dt:dt="string">2017-05-10T12:00:19Z</DateUtc></StartTime><FrequencyChanges><FrequencyChange><Frequency dt:dt="r8">3312919</Frequency><Timestamp dt:dt="r8">49714484119</Timestamp><Current dt:dt="…	60.003	1	left	-1824463871	2017-10-05	14:00:19	12:00:19	female	271	{RIGHTARROW}	42							0	737547	737247	{RIGHTARROW}	300	736133	735864	769	right4,8	9	8	250	mask9	0	737230	0	737030	eqm10_NoEyeNmodel1_dir	0	V	gazeCOD	GazeCoDxp	1	400	0	736730	-3	736630
GazeCoD_1Model_male	14	2	23	<?xml version="1.0"?>\n<Clock xmlns:dt="urn:schemas-microsoft-com:datatypes"><Description dt:dt="string">E-Prime Primary Realtime Clock</Description><StartTime><Timestamp dt:dt="int">0</Timestamp><DateUtc dt:dt="string">2017-05-10T12:00:19Z</DateUtc></StartTime><FrequencyChanges><FrequencyChange><Frequency dt:dt="r8">3312919</Frequency><Timestamp dt:dt="r8">49714484119</Timestamp><Current dt:dt="…	60.003	1	left	-1824463871	2017-10-05	14:00:19	12:00:19	female	272	{LEFTARROW}	49							0	739443	739064	{DOWNARROW}	379	737953	737564	889	left1,6	13	8	251	mask13	0	739047	-1	738847	eqm10_NoEyeNmodel1_dir	90	H	gazeCOD	GazeCoDxp	0	400	0	738548	-5	738448
GazeCoD_1Model_male	14	2	23	<?xml version="1.0"?>\n<Clock xmlns:dt="urn:schemas-microsoft-com:datatypes"><Description dt:dt="string">E-Prime Primary Realtime Clock</Description><StartTime><Timestamp dt:dt="int">0</Timestamp><DateUtc dt:dt="string">2017-05-10T12:00:19Z</DateUtc></StartTime><FrequencyChanges><FrequencyChange><Frequency dt:dt="r8">3312919</Frequency><Timestamp dt:dt="r8">49714484119</Timestamp><Current dt:dt="…	60.003	1	left	-1824463871	2017-10-05	14:00:19	12:00:19	female	273	{RIGHTARROW}	44							0	741187	740830	{DOWNARROW}	357	739717	739464	753	right3,2	19	8	252	mask19	0	740814	0	740614	eqm10_NoEyeNmodel1_dir	90	H	gazeCOD	GazeCoDxp	0	400	0	740314	-3	740214
GazeCoD_1Model_male	14	2	23	<?xml version="1.0"?>\n<Clock xmlns:dt="urn:schemas-microsoft-com:datatypes"><Description dt:dt="string">E-Prime Primary Realtime Clock</Description><StartTime><Timestamp dt:dt="int">0</Timestamp><DateUtc dt:dt="string">2017-05-10T12:00:19Z</DateUtc></StartTime><FrequencyChanges><FrequencyChange><Frequency dt:dt="r8">3312919</Frequency><Timestamp dt:dt="r8">49714484119</Timestamp><Current dt:dt="…	60.003	1	left	-1824463871	2017-10-05	14:00:19	12:00:19	female	274	{DOWNARROW}	79							0	742875	742563	{DOWNARROW}	312	741449	741197	752	DG0	23	8	253	mask23	0	742547	0	742347	eqm10_NoEyeNmodel1_dir	90	HV	gazeCOD	GazeCoDxp	1	400	0	742047	-2	741947
GazeCoD_1Model_male	14	2	23	<?xml version="1.0"?>\n<Clock xmlns:dt="urn:schemas-microsoft-com:datatypes"><Description dt:dt="string">E-Prime Primary Realtime Clock</Description><StartTime><Timestamp dt:dt="int">0</Timestamp><DateUtc dt:dt="string">2017-05-10T12:00:19Z</DateUtc></StartTime><FrequencyChanges><FrequencyChange><Frequency dt:dt="r8">3312919</Frequency><Timestamp dt:dt="r8">49714484119</Timestamp><Current dt:dt="…	60.003	1	left	-1824463871	2017-10-05	14:00:19	12:00:19	female	275	{LEFTARROW}	49							0	744563	744380	{DOWNARROW}	183	743254	742897	857	left1,6	2	8	254	mask2	0	744363	0	744163	eqm10_NoEyeNmodel1_dir	0	V	gazeCOD	GazeCoDxp	0	400	0	743863	9	743763
GazeCoD_1Model_male	14	2	23	<?xml version="1.0"?>\n<Clock xmlns:dt="urn:schemas-microsoft-com:datatypes"><Description dt:dt="string">E-Prime Primary Realtime Clock</Description><StartTime><Timestamp dt:dt="int">0</Timestamp><DateUtc dt:dt="string">2017-05-10T12:00:19Z</DateUtc></StartTime><FrequencyChanges><FrequencyChange><Frequency dt:dt="r8">3312919</Frequency><Timestamp dt:dt="r8">49714484119</Timestamp><Current dt:dt="…	60.003	1	left	-1824463871	2017-10-05	14:00:19	12:00:19	female	276	{LEFTARROW}	51							0	746363	746113	{DOWNARROW}	250	744996	744580	916	left3,2	25	8	255	mask25	0	746097	0	745897	eqm10_NoEyeNmodel1_dir	90	HV	gazeCOD	GazeCoDxp	0	400	0	745597	1	745497
GazeCoD_1Model_male	14	2	23	<?xml version="1.0"?>\n<Clock xmlns:dt="urn:schemas-microsoft-com:datatypes"><Description dt:dt="string">E-Prime Primary Realtime Clock</Description><StartTime><Timestamp dt:dt="int">0</Timestamp><DateUtc dt:dt="string">2017-05-10T12:00:19Z</DateUtc></StartTime><FrequencyChanges><FrequencyChange><Frequency dt:dt="r8">3312919</Frequency><Timestamp dt:dt="r8">49714484119</Timestamp><Current dt:dt="…	60.003	1	left	-1824463871	2017-10-05	14:00:19	12:00:19	female	277	{LEFTARROW}	49							0	748187	747847	{DOWNARROW}	340	746733	746380	853	left1,6	24	8	256	mask24	0	747830	0	747630	eqm10_NoEyeNmodel1_dir	90	HV	gazeCOD	GazeCoDxp	0	400	0	747330	-3	747230
GazeCoD_1Model_male	14	2	23	<?xml version="1.0"?>\n<Clock xmlns:dt="urn:schemas-microsoft-com:datatypes"><Description dt:dt="string">E-Prime Primary Realtime Clock</Description><StartTime><Timestamp dt:dt="int">0</Timestamp><DateUtc dt:dt="string">2017-05-10T12:00:19Z</DateUtc></StartTime><FrequencyChanges><FrequencyChange><Frequency dt:dt="r8">3312919</Frequency><Timestamp dt:dt="r8">49714484119</Timestamp><Current dt:dt="…	60.003	1	left	-1824463871	2017-10-05	14:00:19	12:00:19	female	278	{RIGHTARROW}	40							0	749747	749613	{RIGHTARROW}	134	748500	748197	803	right6,4	32	8	257	mask32	0	749596	0	749396	eqm10_NoEyeNmodel1_dir	90	HV	gazeCOD	GazeCoDxp	1	400	0	749096	-4	748996
GazeCoD_1Model_male	14	2	23	<?xml version="1.0"?>\n<Clock xmlns:dt="urn:schemas-microsoft-com:datatypes"><Description dt:dt="string">E-Prime Primary Realtime Clock</Description><StartTime><Timestamp dt:dt="int">0</Timestamp><DateUtc dt:dt="string">2017-05-10T12:00:19Z</DateUtc></StartTime><FrequencyChanges><FrequencyChange><Frequency dt:dt="r8">3312919</Frequency><Timestamp dt:dt="r8">49714484119</Timestamp><Current dt:dt="…	60.003	1	left	-1824463871	2017-10-05	14:00:19	12:00:19	female	279	{LEFTARROW}	51							0	751866	751380	{RIGHTARROW}	486	750258	749763	995	left3,2	14	8	258	mask14	0	751363	0	751163	eqm10_NoEyeNmodel1_dir	90	H	gazeCOD	GazeCoDxp	0	400	0	750863	5	750763
GazeCoD_1Model_male	14	2	23	<?xml version="1.0"?>\n<Clock xmlns:dt="urn:schemas-microsoft-com:datatypes"><Description dt:dt="string">E-Prime Primary Realtime Clock</Description><StartTime><Timestamp dt:dt="int">0</Timestamp><DateUtc dt:dt="string">2017-05-10T12:00:19Z</DateUtc></StartTime><FrequencyChanges><FrequencyChange><Frequency dt:dt="r8">3312919</Frequency><Timestamp dt:dt="r8">49714484119</Timestamp><Current dt:dt="…	60.003	1	left	-1824463871	2017-10-05	14:00:19	12:00:19	female	280	{RIGHTARROW}	77							0	753666	753346	{RIGHTARROW}	320	752229	751880	849	right8	33	8	259	mask33	0	753330	0	753130	eqm10_NoEyeNmodel1_dir	90	HV	gazeCOD	GazeCoDxp	1	400	0	752830	1	752730
GazeCoD_1Model_male	14	2	23	<?xml version="1.0"?>\n<Clock xmlns:dt="urn:schemas-microsoft-com:datatypes"><Description dt:dt="string">E-Prime Primary Realtime Clock</Description><StartTime><Timestamp dt:dt="int">0</Timestamp><DateUtc dt:dt="string">2017-05-10T12:00:19Z</DateUtc></StartTime><FrequencyChanges><FrequencyChange><Frequency dt:dt="r8">3312919</Frequency><Timestamp dt:dt="r8">49714484119</Timestamp><Current dt:dt="…	60.003	1	left	-1824463871	2017-10-05	14:00:19	12:00:19	female	281	{DOWNARROW}	79							0	755642	755296	{DOWNARROW}	346	754180	753680	1000	DG0	12	8	260	mask12	0	755280	0	755080	eqm10_NoEyeNmodel1_dir	90	H	gazeCOD	GazeCoDxp	1	400	0	754780	0	754680
GazeCoD_1Model_male	14	2	23	<?xml version="1.0"?>\n<Clock xmlns:dt="urn:schemas-microsoft-com:datatypes"><Description dt:dt="string">E-Prime Primary Realtime Clock</Description><StartTime><Timestamp dt:dt="int">0</Timestamp><DateUtc dt:dt="string">2017-05-10T12:00:19Z</DateUtc></StartTime><FrequencyChanges><FrequencyChange><Frequency dt:dt="r8">3312919</Frequency><Timestamp dt:dt="r8">49714484119</Timestamp><Current dt:dt="…	60.003	1	left	-1824463871	2017-10-05	14:00:19	12:00:19	female	282	{RIGHTARROW}	44							0	757882	757196	{DOWNARROW}	686	756070	755663	907	right3,2	30	8	261	mask30	0	757179	0	756979	eqm10_NoEyeNmodel1_dir	90	HV	gazeCOD	GazeCoDxp	0	400	0	756679	9	756579
GazeCoD_1Model_male	14	2	23	<?xml version="1.0"?>\n<Clock xmlns:dt="urn:schemas-microsoft-com:datatypes"><Description dt:dt="string">E-Prime Primary Realtime Clock</Description><StartTime><Timestamp dt:dt="int">0</Timestamp><DateUtc dt:dt="string">2017-05-10T12:00:19Z</DateUtc></StartTime><FrequencyChanges><FrequencyChange><Frequency dt:dt="r8">3312919</Frequency><Timestamp dt:dt="r8">49714484119</Timestamp><Current dt:dt="…	60.003	1	left	-1824463871	2017-10-05	14:00:19	12:00:19	female	283	{LEFTARROW}	53							0	759682	759296	{DOWNARROW}	386	758176	757896	780	left4,8	4	8	262	mask4	0	759279	0	759079	eqm10_NoEyeNmodel1_dir	0	V	gazeCOD	GazeCoDxp	0	400	0	758779	3	758679
GazeCoD_1Model_male	14	2	23	<?xml version="1.0"?>\n<Clock xmlns:dt="urn:schemas-microsoft-com:datatypes"><Description dt:dt="string">E-Prime Primary Realtime Clock</Description><StartTime><Timestamp dt:dt="int">0</Timestamp><DateUtc dt:dt="string">2017-05-10T12:00:19Z</DateUtc></StartTime><FrequencyChanges><FrequencyChange><Frequency dt:dt="r8">3312919</Frequency><Timestamp dt:dt="r8">49714484119</Timestamp><Current dt:dt="…	60.003	1	left	-1824463871	2017-10-05	14:00:19	12:00:19	female	284	{RIGHTARROW}	77							0	761394	761063	{RIGHTARROW}	331	759949	759696	753	right8	22	8	263	mask22	0	761046	0	760846	eqm10_NoEyeNmodel1_dir	90	H	gazeCOD	GazeCoDxp	1	400	0	760546	-3	760446
GazeCoD_1Model_male	14	2	23	<?xml version="1.0"?>\n<Clock xmlns:dt="urn:schemas-microsoft-com:datatypes"><Description dt:dt="string">E-Prime Primary Realtime Clock</Description><StartTime><Timestamp dt:dt="int">0</Timestamp><DateUtc dt:dt="string">2017-05-10T12:00:19Z</DateUtc></StartTime><FrequencyChanges><FrequencyChange><Frequency dt:dt="r8">3312919</Frequency><Timestamp dt:dt="r8">49714484119</Timestamp><Current dt:dt="…	60.003	1	left	-1824463871	2017-10-05	14:00:19	12:00:19	female	285	{RIGHTARROW}	40							0	763306	763029	{RIGHTARROW}	277	761909	761413	996	right6,4	21	8	264	mask21	0	763013	0	762813	eqm10_NoEyeNmodel1_dir	90	H	gazeCOD	GazeCoDxp	1	400	0	762513	4	762413
GazeCoD_1Model_male	14	2	23	<?xml version="1.0"?>\n<Clock xmlns:dt="urn:schemas-microsoft-com:datatypes"><Description dt:dt="string">E-Prime Primary Realtime Clock</Description><StartTime><Timestamp dt:dt="int">0</Timestamp><DateUtc dt:dt="string">2017-05-10T12:00:19Z</DateUtc></StartTime><FrequencyChanges><FrequencyChange><Frequency dt:dt="r8">3312919</Frequency><Timestamp dt:dt="r8">49714484119</Timestamp><Current dt:dt="…	60.003	1	left	-1824463871	2017-10-05	14:00:19	12:00:19	female	286	{LEFTARROW}	53							0	765146	764946	{DOWNARROW}	200	763827	763329	998	left4,8	4	9	265	mask4	0	764929	0	764729	eqm10_NoEyeNmodel1_dir	0	V	gazeCOD	GazeCoDxp	0	400	0	764429	2	764329
GazeCoD_1Model_male	14	2	23	<?xml version="1.0"?>\n<Clock xmlns:dt="urn:schemas-microsoft-com:datatypes"><Description dt:dt="string">E-Prime Primary Realtime Clock</Description><StartTime><Timestamp dt:dt="int">0</Timestamp><DateUtc dt:dt="string">2017-05-10T12:00:19Z</DateUtc></StartTime><FrequencyChanges><FrequencyChange><Frequency dt:dt="r8">3312919</Frequency><Timestamp dt:dt="r8">49714484119</Timestamp><Current dt:dt="…	60.003	1	left	-1824463871	2017-10-05	14:00:19	12:00:19	female	287	{RIGHTARROW}	42							0	766858	766596	{RIGHTARROW}	262	765478	765162	816	right4,8	20	9	266	mask20	0	766579	0	766379	eqm10_NoEyeNmodel1_dir	90	H	gazeCOD	GazeCoDxp	1	400	0	766079	1	765979
GazeCoD_1Model_male	14	2	23	<?xml version="1.0"?>\n<Clock xmlns:dt="urn:schemas-microsoft-com:datatypes"><Description dt:dt="string">E-Prime Primary Realtime Clock</Description><StartTime><Timestamp dt:dt="int">0</Timestamp><DateUtc dt:dt="string">2017-05-10T12:00:19Z</DateUtc></StartTime><FrequencyChanges><FrequencyChange><Frequency dt:dt="r8">3312919</Frequency><Timestamp dt:dt="r8">49714484119</Timestamp><Current dt:dt="…	60.003	1	left	-1824463871	2017-10-05	14:00:19	12:00:19	female	288	{LEFTARROW}	55							0	768650	768429	{LEFTARROW}	221	767314	766879	935	left6,4	16	9	267	mask16	0	768412	0	768212	eqm10_NoEyeNmodel1_dir	90	H	gazeCOD	GazeCoDxp	1	400	0	767912	-2	767812
GazeCoD_1Model_male	14	2	23	<?xml version="1.0"?>\n<Clock xmlns:dt="urn:schemas-microsoft-com:datatypes"><Description dt:dt="string">E-Prime Primary Realtime Clock</Description><StartTime><Timestamp dt:dt="int">0</Timestamp><DateUtc dt:dt="string">2017-05-10T12:00:19Z</DateUtc></StartTime><FrequencyChanges><FrequencyChange><Frequency dt:dt="r8">3312919</Frequency><Timestamp dt:dt="r8">49714484119</Timestamp><Current dt:dt="…	60.003	1	left	-1824463871	2017-10-05	14:00:19	12:00:19	female	289	{LEFTARROW}	53							0	770674	770162	{DOWNARROW}	512	769043	768662	881	left4,8	15	9	268	mask15	0	770146	0	769946	eqm10_NoEyeNmodel1_dir	90	H	gazeCOD	GazeCoDxp	0	400	0	769646	3	769546
GazeCoD_1Model_male	14	2	23	<?xml version="1.0"?>\n<Clock xmlns:dt="urn:schemas-microsoft-com:datatypes"><Description dt:dt="string">E-Prime Primary Realtime Clock</Description><StartTime><Timestamp dt:dt="int">0</Timestamp><DateUtc dt:dt="string">2017-05-10T12:00:19Z</DateUtc></StartTime><FrequencyChanges><FrequencyChange><Frequency dt:dt="r8">3312919</Frequency><Timestamp dt:dt="r8">49714484119</Timestamp><Current dt:dt="…	60.003	1	left	-1824463871	2017-10-05	14:00:19	12:00:19	female	290	{DOWNARROW}	79							0	772562	772129	{DOWNARROW}	432	771014	770695	819	DG0	23	9	269	mask23	0	772112	0	771912	eqm10_NoEyeNmodel1_dir	90	HV	gazeCOD	GazeCoDxp	1	400	0	771612	-2	771512
GazeCoD_1Model_male	14	2	23	<?xml version="1.0"?>\n<Clock xmlns:dt="urn:schemas-microsoft-com:datatypes"><Description dt:dt="string">E-Prime Primary Realtime Clock</Description><StartTime><Timestamp dt:dt="int">0</Timestamp><DateUtc dt:dt="string">2017-05-10T12:00:19Z</DateUtc></StartTime><FrequencyChanges><FrequencyChange><Frequency dt:dt="r8">3312919</Frequency><Timestamp dt:dt="r8">49714484119</Timestamp><Current dt:dt="…	60.003	1	left	-1824463871	2017-10-05	14:00:19	12:00:19	female	291	{RIGHTARROW}	44							0	774369	774029	{RIGHTARROW}	340	772903	772579	824	right3,2	19	9	270	mask19	0	774012	0	773812	eqm10_NoEyeNmodel1_dir	90	H	gazeCOD	GazeCoDxp	1	400	0	773512	9	773412
GazeCoD_1Model_male	14	2	23	<?xml version="1.0"?>\n<Clock xmlns:dt="urn:schemas-microsoft-com:datatypes"><Description dt:dt="string">E-Prime Primary Realtime Clock</Description><StartTime><Timestamp dt:dt="int">0</Timestamp><DateUtc dt:dt="string">2017-05-10T12:00:19Z</DateUtc></StartTime><FrequencyChanges><FrequencyChange><Frequency dt:dt="r8">3312919</Frequency><Timestamp dt:dt="r8">49714484119</Timestamp><Current dt:dt="…	60.003	1	left	-1824463871	2017-10-05	14:00:19	12:00:19	female	292	{RIGHTARROW}	42							0	776297	775995	{RIGHTARROW}	302	774877	774379	998	right4,8	31	9	271	mask31	0	775979	0	775779	eqm10_NoEyeNmodel1_dir	90	HV	gazeCOD	GazeCoDxp	1	400	0	775479	2	775379
GazeCoD_1Model_male	14	2	23	<?xml version="1.0"?>\n<Clock xmlns:dt="urn:schemas-microsoft-com:datatypes"><Description dt:dt="string">E-Prime Primary Realtime Clock</Description><StartTime><Timestamp dt:dt="int">0</Timestamp><DateUtc dt:dt="string">2017-05-10T12:00:19Z</DateUtc></StartTime><FrequencyChanges><FrequencyChange><Frequency dt:dt="r8">3312919</Frequency><Timestamp dt:dt="r8">49714484119</Timestamp><Current dt:dt="…	60.003	1	left	-1824463871	2017-10-05	14:00:19	12:00:19	female	293	{LEFTARROW}	78							0	778209	777912	{DOWNARROW}	297	776798	776312	986	left8	6	9	272	mask6	0	777895	0	777695	eqm10_NoEyeNmodel1_dir	0	V	gazeCOD	GazeCoDxp	0	400	0	777395	-3	777295
GazeCoD_1Model_male	14	2	23	<?xml version="1.0"?>\n<Clock xmlns:dt="urn:schemas-microsoft-com:datatypes"><Description dt:dt="string">E-Prime Primary Realtime Clock</Description><StartTime><Timestamp dt:dt="int">0</Timestamp><DateUtc dt:dt="string">2017-05-10T12:00:19Z</DateUtc></StartTime><FrequencyChanges><FrequencyChange><Frequency dt:dt="r8">3312919</Frequency><Timestamp dt:dt="r8">49714484119</Timestamp><Current dt:dt="…	60.003	1	left	-1824463871	2017-10-05	14:00:19	12:00:19	female	294	{LEFTARROW}	49							0	780057	779662	{DOWNARROW}	395	778538	778228	810	left1,6	24	9	273	mask24	0	779645	0	779445	eqm10_NoEyeNmodel1_dir	90	HV	gazeCOD	GazeCoDxp	0	400	0	779145	7	779045
GazeCoD_1Model_male	14	2	23	<?xml version="1.0"?>\n<Clock xmlns:dt="urn:schemas-microsoft-com:datatypes"><Description dt:dt="string">E-Prime Primary Realtime Clock</Description><StartTime><Timestamp dt:dt="int">0</Timestamp><DateUtc dt:dt="string">2017-05-10T12:00:19Z</DateUtc></StartTime><FrequencyChanges><FrequencyChange><Frequency dt:dt="r8">3312919</Frequency><Timestamp dt:dt="r8">49714484119</Timestamp><Current dt:dt="…	60.003	1	left	-1824463871	2017-10-05	14:00:19	12:00:19	female	295	{RIGHTARROW}	42							0	781777	781495	{RIGHTARROW}	282	780384	780078	806	right4,8	9	9	274	mask9	0	781478	-1	781278	eqm10_NoEyeNmodel1_dir	0	V	gazeCOD	GazeCoDxp	1	400	0	780979	-5	780879
GazeCoD_1Model_male	14	2	23	<?xml version="1.0"?>\n<Clock xmlns:dt="urn:schemas-microsoft-com:datatypes"><Description dt:dt="string">E-Prime Primary Realtime Clock</Description><StartTime><Timestamp dt:dt="int">0</Timestamp><DateUtc dt:dt="string">2017-05-10T12:00:19Z</DateUtc></StartTime><FrequencyChanges><FrequencyChange><Frequency dt:dt="r8">3312919</Frequency><Timestamp dt:dt="r8">49714484119</Timestamp><Current dt:dt="…	60.003	1	left	-1824463871	2017-10-05	14:00:19	12:00:19	female	296	{RIGHTARROW}	77							0	783681	783362	{RIGHTARROW}	319	782248	781795	953	right8	11	9	275	mask11	0	783345	0	783145	eqm10_NoEyeNmodel1_dir	0	V	gazeCOD	GazeCoDxp	1	400	0	782845	-3	782745
GazeCoD_1Model_male	14	2	23	<?xml version="1.0"?>\n<Clock xmlns:dt="urn:schemas-microsoft-com:datatypes"><Description dt:dt="string">E-Prime Primary Realtime Clock</Description><StartTime><Timestamp dt:dt="int">0</Timestamp><DateUtc dt:dt="string">2017-05-10T12:00:19Z</DateUtc></StartTime><FrequencyChanges><FrequencyChange><Frequency dt:dt="r8">3312919</Frequency><Timestamp dt:dt="r8">49714484119</Timestamp><Current dt:dt="…	60.003	1	left	-1824463871	2017-10-05	14:00:19	12:00:19	female	297	{LEFTARROW}	49							0	804696	804494	{DOWNARROW}	202	803371	802977	894	left1,6	13	9	276	mask13	0	804477	0	804277	eqm10_NoEyeNmodel1_dir	90	H	gazeCOD	GazeCoDxp	0	400	0	803977	6	803877
GazeCoD_1Model_male	14	2	23	<?xml version="1.0"?>\n<Clock xmlns:dt="urn:schemas-microsoft-com:datatypes"><Description dt:dt="string">E-Prime Primary Realtime Clock</Description><StartTime><Timestamp dt:dt="int">0</Timestamp><DateUtc dt:dt="string">2017-05-10T12:00:19Z</DateUtc></StartTime><FrequencyChanges><FrequencyChange><Frequency dt:dt="r8">3312919</Frequency><Timestamp dt:dt="r8">49714484119</Timestamp><Current dt:dt="…	60.003	1	left	-1824463871	2017-10-05	14:00:19	12:00:19	female	298	{RIGHTARROW}	77							0	806448	806227	{RIGHTARROW}	221	805115	804711	904	right8	33	9	277	mask33	0	806211	1	806011	eqm10_NoEyeNmodel1_dir	90	HV	gazeCOD	GazeCoDxp	1	400	0	805710	-5	805610
GazeCoD_1Model_male	14	2	23	<?xml version="1.0"?>\n<Clock xmlns:dt="urn:schemas-microsoft-com:datatypes"><Description dt:dt="string">E-Prime Primary Realtime Clock</Description><StartTime><Timestamp dt:dt="int">0</Timestamp><DateUtc dt:dt="string">2017-05-10T12:00:19Z</DateUtc></StartTime><FrequencyChanges><FrequencyChange><Frequency dt:dt="r8">3312919</Frequency><Timestamp dt:dt="r8">49714484119</Timestamp><Current dt:dt="…	60.003	1	left	-1824463871	2017-10-05	14:00:19	12:00:19	female	299	{RIGHTARROW}	40							0	808096	807844	{DOWNARROW}	252	806721	806460	761	right6,4	10	9	278	mask10	0	807827	0	807627	eqm10_NoEyeNmodel1_dir	0	V	gazeCOD	GazeCoDxp	0	400	0	807327	6	807227
GazeCoD_1Model_male	14	2	23	<?xml version="1.0"?>\n<Clock xmlns:dt="urn:schemas-microsoft-com:datatypes"><Description dt:dt="string">E-Prime Primary Realtime Clock</Description><StartTime><Timestamp dt:dt="int">0</Timestamp><DateUtc dt:dt="string">2017-05-10T12:00:19Z</DateUtc></StartTime><FrequencyChanges><FrequencyChange><Frequency dt:dt="r8">3312919</Frequency><Timestamp dt:dt="r8">49714484119</Timestamp><Current dt:dt="…	60.003	1	left	-1824463871	2017-10-05	14:00:19	12:00:19	female	300	{LEFTARROW}	51							0	809904	809660	{DOWNARROW}	244	808548	808110	938	left3,2	3	9	279	mask3	0	809644	0	809444	eqm10_NoEyeNmodel1_dir	0	V	gazeCOD	GazeCoDxp	0	400	0	809144	-4	809044
GazeCoD_1Model_male	14	2	23	<?xml version="1.0"?>\n<Clock xmlns:dt="urn:schemas-microsoft-com:datatypes"><Description dt:dt="string">E-Prime Primary Realtime Clock</Description><StartTime><Timestamp dt:dt="int">0</Timestamp><DateUtc dt:dt="string">2017-05-10T12:00:19Z</DateUtc></StartTime><FrequencyChanges><FrequencyChange><Frequency dt:dt="r8">3312919</Frequency><Timestamp dt:dt="r8">49714484119</Timestamp><Current dt:dt="…	60.003	1	left	-1824463871	2017-10-05	14:00:19	12:00:19	female	301	{RIGHTARROW}	44							0	811656	811410	{DOWNARROW}	246	810290	809927	863	right3,2	8	9	280	mask8	0	811394	0	811194	eqm10_NoEyeNmodel1_dir	0	V	gazeCOD	GazeCoDxp	0	400	0	810894	4	810794
GazeCoD_1Model_male	14	2	23	<?xml version="1.0"?>\n<Clock xmlns:dt="urn:schemas-microsoft-com:datatypes"><Description dt:dt="string">E-Prime Primary Realtime Clock</Description><StartTime><Timestamp dt:dt="int">0</Timestamp><DateUtc dt:dt="string">2017-05-10T12:00:19Z</DateUtc></StartTime><FrequencyChanges><FrequencyChange><Frequency dt:dt="r8">3312919</Frequency><Timestamp dt:dt="r8">49714484119</Timestamp><Current dt:dt="…	60.003	1	left	-1824463871	2017-10-05	14:00:19	12:00:19	female	302	{LEFTARROW}	55							0	813384	813160	{LEFTARROW}	224	812039	811677	862	left6,4	5	9	281	mask5	0	813144	0	812944	eqm10_NoEyeNmodel1_dir	0	V	gazeCOD	GazeCoDxp	1	400	0	812644	5	812544
GazeCoD_1Model_male	14	2	23	<?xml version="1.0"?>\n<Clock xmlns:dt="urn:schemas-microsoft-com:datatypes"><Description dt:dt="string">E-Prime Primary Realtime Clock</Description><StartTime><Timestamp dt:dt="int">0</Timestamp><DateUtc dt:dt="string">2017-05-10T12:00:19Z</DateUtc></StartTime><FrequencyChanges><FrequencyChange><Frequency dt:dt="r8">3312919</Frequency><Timestamp dt:dt="r8">49714484119</Timestamp><Current dt:dt="…	60.003	1	left	-1824463871	2017-10-05	14:00:19	12:00:19	female	303	{LEFTARROW}	51							0	815184	814960	{DOWNARROW}	223	813839	813393	946	left3,2	25	9	282	mask25	0	814943	0	814743	eqm10_NoEyeNmodel1_dir	90	HV	gazeCOD	GazeCoDxp	0	400	0	814443	4	814343
GazeCoD_1Model_male	14	2	23	<?xml version="1.0"?>\n<Clock xmlns:dt="urn:schemas-microsoft-com:datatypes"><Description dt:dt="string">E-Prime Primary Realtime Clock</Description><StartTime><Timestamp dt:dt="int">0</Timestamp><DateUtc dt:dt="string">2017-05-10T12:00:19Z</DateUtc></StartTime><FrequencyChanges><FrequencyChange><Frequency dt:dt="r8">3312919</Frequency><Timestamp dt:dt="r8">49714484119</Timestamp><Current dt:dt="…	60.003	1	left	-1824463871	2017-10-05	14:00:19	12:00:19	female	304	{RIGHTARROW}	46							0	816751	816560	{DOWNARROW}	191	815447	815193	754	right1,6	7	9	283	mask7	0	816543	0	816343	eqm10_NoEyeNmodel1_dir	0	V	gazeCOD	GazeCoDxp	0	400	0	816043	-4	815943
GazeCoD_1Model_male	14	2	23	<?xml version="1.0"?>\n<Clock xmlns:dt="urn:schemas-microsoft-com:datatypes"><Description dt:dt="string">E-Prime Primary Realtime Clock</Description><StartTime><Timestamp dt:dt="int">0</Timestamp><DateUtc dt:dt="string">2017-05-10T12:00:19Z</DateUtc></StartTime><FrequencyChanges><FrequencyChange><Frequency dt:dt="r8">3312919</Frequency><Timestamp dt:dt="r8">49714484119</Timestamp><Current dt:dt="…	60.003	1	left	-1824463871	2017-10-05	14:00:19	12:00:19	female	305	{RIGHTARROW}	44							0	818815	818327	{DOWNARROW}	488	817201	816761	940	right3,2	30	9	284	mask30	0	818310	0	818110	eqm10_NoEyeNmodel1_dir	90	HV	gazeCOD	GazeCoDxp	0	400	0	817810	9	817710
GazeCoD_1Model_male	14	2	23	<?xml version="1.0"?>\n<Clock xmlns:dt="urn:schemas-microsoft-com:datatypes"><Description dt:dt="string">E-Prime Primary Realtime Clock</Description><StartTime><Timestamp dt:dt="int">0</Timestamp><DateUtc dt:dt="string">2017-05-10T12:00:19Z</DateUtc></StartTime><FrequencyChanges><FrequencyChange><Frequency dt:dt="r8">3312919</Frequency><Timestamp dt:dt="r8">49714484119</Timestamp><Current dt:dt="…	60.003	1	left	-1824463871	2017-10-05	14:00:19	12:00:19	female	306	{RIGHTARROW}	46							0	820663	820426	{RIGHTARROW}	237	819314	818827	987	right1,6	18	9	285	mask18	0	820410	0	820210	eqm10_NoEyeNmodel1_dir	90	H	gazeCOD	GazeCoDxp	1	400	0	819910	-4	819810
GazeCoD_1Model_male	14	2	23	<?xml version="1.0"?>\n<Clock xmlns:dt="urn:schemas-microsoft-com:datatypes"><Description dt:dt="string">E-Prime Primary Realtime Clock</Description><StartTime><Timestamp dt:dt="int">0</Timestamp><DateUtc dt:dt="string">2017-05-10T12:00:19Z</DateUtc></StartTime><FrequencyChanges><FrequencyChange><Frequency dt:dt="r8">3312919</Frequency><Timestamp dt:dt="r8">49714484119</Timestamp><Current dt:dt="…	60.003	1	left	-1824463871	2017-10-05	14:00:19	12:00:19	female	307	{LEFTARROW}	78							0	822367	822176	{LEFTARROW}	191	821054	820676	878	left8	17	9	286	mask17	0	822160	0	821960	eqm10_NoEyeNmodel1_dir	90	H	gazeCOD	GazeCoDxp	1	400	0	821660	6	821560
GazeCoD_1Model_male	14	2	23	<?xml version="1.0"?>\n<Clock xmlns:dt="urn:schemas-microsoft-com:datatypes"><Description dt:dt="string">E-Prime Primary Realtime Clock</Description><StartTime><Timestamp dt:dt="int">0</Timestamp><DateUtc dt:dt="string">2017-05-10T12:00:19Z</DateUtc></StartTime><FrequencyChanges><FrequencyChange><Frequency dt:dt="r8">3312919</Frequency><Timestamp dt:dt="r8">49714484119</Timestamp><Current dt:dt="…	60.003	1	left	-1824463871	2017-10-05	14:00:19	12:00:19	female	308	{DOWNARROW}	79							0	824031	823776	{LEFTARROW}	255	822664	822376	788	DG0	12	9	287	mask12	0	823760	0	823560	eqm10_NoEyeNmodel1_dir	90	H	gazeCOD	GazeCoDxp	0	400	0	823260	-4	823160
GazeCoD_1Model_male	14	2	23	<?xml version="1.0"?>\n<Clock xmlns:dt="urn:schemas-microsoft-com:datatypes"><Description dt:dt="string">E-Prime Primary Realtime Clock</Description><StartTime><Timestamp dt:dt="int">0</Timestamp><DateUtc dt:dt="string">2017-05-10T12:00:19Z</DateUtc></StartTime><FrequencyChanges><FrequencyChange><Frequency dt:dt="r8">3312919</Frequency><Timestamp dt:dt="r8">49714484119</Timestamp><Current dt:dt="…	60.003	1	left	-1824463871	2017-10-05	14:00:19	12:00:19	female	309	{LEFTARROW}	51							0	825783	825510	{LEFTARROW}	273	824388	824043	845	left3,2	14	9	288	mask14	0	825493	0	825293	eqm10_NoEyeNmodel1_dir	90	H	gazeCOD	GazeCoDxp	1	400	0	824993	5	824893
GazeCoD_1Model_male	14	2	23	<?xml version="1.0"?>\n<Clock xmlns:dt="urn:schemas-microsoft-com:datatypes"><Description dt:dt="string">E-Prime Primary Realtime Clock</Description><StartTime><Timestamp dt:dt="int">0</Timestamp><DateUtc dt:dt="string">2017-05-10T12:00:19Z</DateUtc></StartTime><FrequencyChanges><FrequencyChange><Frequency dt:dt="r8">3312919</Frequency><Timestamp dt:dt="r8">49714484119</Timestamp><Current dt:dt="…	60.003	1	left	-1824463871	2017-10-05	14:00:19	12:00:19	female	310	{DOWNARROW}	79							0	827623	827343	{DOWNARROW}	280	826232	825793	939	DG0	1	9	289	mask1	0	827326	-1	827126	eqm10_NoEyeNmodel1_dir	0	V	gazeCOD	GazeCoDxp	1	400	0	826827	-5	826727
GazeCoD_1Model_male	14	2	23	<?xml version="1.0"?>\n<Clock xmlns:dt="urn:schemas-microsoft-com:datatypes"><Description dt:dt="string">E-Prime Primary Realtime Clock</Description><StartTime><Timestamp dt:dt="int">0</Timestamp><DateUtc dt:dt="string">2017-05-10T12:00:19Z</DateUtc></StartTime><FrequencyChanges><FrequencyChange><Frequency dt:dt="r8">3312919</Frequency><Timestamp dt:dt="r8">49714484119</Timestamp><Current dt:dt="…	60.003	1	left	-1824463871	2017-10-05	14:00:19	12:00:19	female	311	{LEFTARROW}	49							0	829583	829176	{DOWNARROW}	407	828060	827643	917	left1,6	2	9	290	mask2	0	829159	0	828959	eqm10_NoEyeNmodel1_dir	0	V	gazeCOD	GazeCoDxp	0	400	0	828659	-1	828559
GazeCoD_1Model_male	14	2	23	<?xml version="1.0"?>\n<Clock xmlns:dt="urn:schemas-microsoft-com:datatypes"><Description dt:dt="string">E-Prime Primary Realtime Clock</Description><StartTime><Timestamp dt:dt="int">0</Timestamp><DateUtc dt:dt="string">2017-05-10T12:00:19Z</DateUtc></StartTime><FrequencyChanges><FrequencyChange><Frequency dt:dt="r8">3312919</Frequency><Timestamp dt:dt="r8">49714484119</Timestamp><Current dt:dt="…	60.003	1	left	-1824463871	2017-10-05	14:00:19	12:00:19	female	312	{RIGHTARROW}	46							0	831423	831009	{DOWNARROW}	414	829883	829593	790	right1,6	29	9	291	mask29	0	830993	0	830793	eqm10_NoEyeNmodel1_dir	90	HV	gazeCOD	GazeCoDxp	0	400	0	830493	10	830393
GazeCoD_1Model_male	14	2	23	<?xml version="1.0"?>\n<Clock xmlns:dt="urn:schemas-microsoft-com:datatypes"><Description dt:dt="string">E-Prime Primary Realtime Clock</Description><StartTime><Timestamp dt:dt="int">0</Timestamp><DateUtc dt:dt="string">2017-05-10T12:00:19Z</DateUtc></StartTime><FrequencyChanges><FrequencyChange><Frequency dt:dt="r8">3312919</Frequency><Timestamp dt:dt="r8">49714484119</Timestamp><Current dt:dt="…	60.003	1	left	-1824463871	2017-10-05	14:00:19	12:00:19	female	313	{RIGHTARROW}	40							0	833151	832926	{RIGHTARROW}	225	831815	831443	872	right6,4	32	9	292	mask32	0	832909	-1	832709	eqm10_NoEyeNmodel1_dir	90	HV	gazeCOD	GazeCoDxp	1	400	0	832410	-5	832310
GazeCoD_1Model_male	14	2	23	<?xml version="1.0"?>\n<Clock xmlns:dt="urn:schemas-microsoft-com:datatypes"><Description dt:dt="string">E-Prime Primary Realtime Clock</Description><StartTime><Timestamp dt:dt="int">0</Timestamp><DateUtc dt:dt="string">2017-05-10T12:00:19Z</DateUtc></StartTime><FrequencyChanges><FrequencyChange><Frequency dt:dt="r8">3312919</Frequency><Timestamp dt:dt="r8">49714484119</Timestamp><Current dt:dt="…	60.003	1	left	-1824463871	2017-10-05	14:00:19	12:00:19	female	314	{LEFTARROW}	55							0	834975	834692	{LEFTARROW}	283	833577	833176	901	left6,4	27	9	293	mask27	0	834676	0	834476	eqm10_NoEyeNmodel1_dir	90	HV	gazeCOD	GazeCoDxp	1	400	0	834176	-1	834076
GazeCoD_1Model_male	14	2	23	<?xml version="1.0"?>\n<Clock xmlns:dt="urn:schemas-microsoft-com:datatypes"><Description dt:dt="string">E-Prime Primary Realtime Clock</Description><StartTime><Timestamp dt:dt="int">0</Timestamp><DateUtc dt:dt="string">2017-05-10T12:00:19Z</DateUtc></StartTime><FrequencyChanges><FrequencyChange><Frequency dt:dt="r8">3312919</Frequency><Timestamp dt:dt="r8">49714484119</Timestamp><Current dt:dt="…	60.003	1	left	-1824463871	2017-10-05	14:00:19	12:00:19	female	315	{LEFTARROW}	53							0	836727	836426	{LEFTARROW}	300	835307	834992	815	left4,8	26	9	294	mask26	0	836409	0	836209	eqm10_NoEyeNmodel1_dir	90	HV	gazeCOD	GazeCoDxp	1	400	0	835909	2	835809
GazeCoD_1Model_male	14	2	23	<?xml version="1.0"?>\n<Clock xmlns:dt="urn:schemas-microsoft-com:datatypes"><Description dt:dt="string">E-Prime Primary Realtime Clock</Description><StartTime><Timestamp dt:dt="int">0</Timestamp><DateUtc dt:dt="string">2017-05-10T12:00:19Z</DateUtc></StartTime><FrequencyChanges><FrequencyChange><Frequency dt:dt="r8">3312919</Frequency><Timestamp dt:dt="r8">49714484119</Timestamp><Current dt:dt="…	60.003	1	left	-1824463871	2017-10-05	14:00:19	12:00:19	female	316	{RIGHTARROW}	40							0	838806	838242	{DOWNARROW}	564	837128	836742	886	right6,4	21	9	295	mask21	0	838226	0	838026	eqm10_NoEyeNmodel1_dir	90	H	gazeCOD	GazeCoDxp	0	400	0	837726	-2	837626
GazeCoD_1Model_male	14	2	23	<?xml version="1.0"?>\n<Clock xmlns:dt="urn:schemas-microsoft-com:datatypes"><Description dt:dt="string">E-Prime Primary Realtime Clock</Description><StartTime><Timestamp dt:dt="int">0</Timestamp><DateUtc dt:dt="string">2017-05-10T12:00:19Z</DateUtc></StartTime><FrequencyChanges><FrequencyChange><Frequency dt:dt="r8">3312919</Frequency><Timestamp dt:dt="r8">49714484119</Timestamp><Current dt:dt="…	60.003	1	left	-1824463871	2017-10-05	14:00:19	12:00:19	female	317	{RIGHTARROW}	77							0	840958	840426	{RIGHTARROW}	532	839313	838826	987	right8	22	9	296	mask22	0	840409	0	840209	eqm10_NoEyeNmodel1_dir	90	H	gazeCOD	GazeCoDxp	1	400	0	839909	-4	839809
GazeCoD_1Model_male	14	2	23	<?xml version="1.0"?>\n<Clock xmlns:dt="urn:schemas-microsoft-com:datatypes"><Description dt:dt="string">E-Prime Primary Realtime Clock</Description><StartTime><Timestamp dt:dt="int">0</Timestamp><DateUtc dt:dt="string">2017-05-10T12:00:19Z</DateUtc></StartTime><FrequencyChanges><FrequencyChange><Frequency dt:dt="r8">3312919</Frequency><Timestamp dt:dt="r8">49714484119</Timestamp><Current dt:dt="…	60.003	1	left	-1824463871	2017-10-05	14:00:19	12:00:19	female	318	{LEFTARROW}	78							0	843030	842492	{LEFTARROW}	538	841366	840976	890	left8	28	9	297	mask28	0	842475	0	842275	eqm10_NoEyeNmodel1_dir	90	HV	gazeCOD	GazeCoDxp	1	400	0	841975	9	841875
GazeCoD_1Model_male	14	2	23	<?xml version="1.0"?>\n<Clock xmlns:dt="urn:schemas-microsoft-com:datatypes"><Description dt:dt="string">E-Prime Primary Realtime Clock</Description><StartTime><Timestamp dt:dt="int">0</Timestamp><DateUtc dt:dt="string">2017-05-10T12:00:19Z</DateUtc></StartTime><FrequencyChanges><FrequencyChange><Frequency dt:dt="r8">3312919</Frequency><Timestamp dt:dt="r8">49714484119</Timestamp><Current dt:dt="…	60.003	1	left	-1824463871	2017-10-05	14:00:19	12:00:19	female	319	{LEFTARROW}	49							0	845070	844609	{DOWNARROW}	461	843490	843042	948	left1,6	24	10	298	mask24	0	844592	0	844392	eqm10_NoEyeNmodel1_dir	90	HV	gazeCOD	GazeCoDxp	0	400	0	844092	2	843992
GazeCoD_1Model_male	14	2	23	<?xml version="1.0"?>\n<Clock xmlns:dt="urn:schemas-microsoft-com:datatypes"><Description dt:dt="string">E-Prime Primary Realtime Clock</Description><StartTime><Timestamp dt:dt="int">0</Timestamp><DateUtc dt:dt="string">2017-05-10T12:00:19Z</DateUtc></StartTime><FrequencyChanges><FrequencyChange><Frequency dt:dt="r8">3312919</Frequency><Timestamp dt:dt="r8">49714484119</Timestamp><Current dt:dt="…	60.003	1	left	-1824463871	2017-10-05	14:00:19	12:00:19	female	320	{LEFTARROW}	53							0	847190	846475	{LEFTARROW}	715	845353	845092	761	left4,8	4	10	299	mask4	0	846459	0	846259	eqm10_NoEyeNmodel1_dir	0	V	gazeCOD	GazeCoDxp	1	400	0	845959	6	845859
GazeCoD_1Model_male	14	2	23	<?xml version="1.0"?>\n<Clock xmlns:dt="urn:schemas-microsoft-com:datatypes"><Description dt:dt="string">E-Prime Primary Realtime Clock</Description><StartTime><Timestamp dt:dt="int">0</Timestamp><DateUtc dt:dt="string">2017-05-10T12:00:19Z</DateUtc></StartTime><FrequencyChanges><FrequencyChange><Frequency dt:dt="r8">3312919</Frequency><Timestamp dt:dt="r8">49714484119</Timestamp><Current dt:dt="…	60.003	1	left	-1824463871	2017-10-05	14:00:19	12:00:19	female	321	{RIGHTARROW}	44							0	849286	848625	{DOWNARROW}	661	847504	847209	795	right3,2	19	10	300	mask19	0	848609	0	848409	eqm10_NoEyeNmodel1_dir	90	H	gazeCOD	GazeCoDxp	0	400	0	848109	5	848009
GazeCoD_1Model_male	14	2	23	<?xml version="1.0"?>\n<Clock xmlns:dt="urn:schemas-microsoft-com:datatypes"><Description dt:dt="string">E-Prime Primary Realtime Clock</Description><StartTime><Timestamp dt:dt="int">0</Timestamp><DateUtc dt:dt="string">2017-05-10T12:00:19Z</DateUtc></StartTime><FrequencyChanges><FrequencyChange><Frequency dt:dt="r8">3312919</Frequency><Timestamp dt:dt="r8">49714484119</Timestamp><Current dt:dt="…	60.003	1	left	-1824463871	2017-10-05	14:00:19	12:00:19	female	322	{RIGHTARROW}	46							0	851438	850842	{DOWNARROW}	596	849721	849308	913	right1,6	29	10	301	mask29	0	850825	0	850625	eqm10_NoEyeNmodel1_dir	90	HV	gazeCOD	GazeCoDxp	0	400	0	850325	4	850225
GazeCoD_1Model_male	14	2	23	<?xml version="1.0"?>\n<Clock xmlns:dt="urn:schemas-microsoft-com:datatypes"><Description dt:dt="string">E-Prime Primary Realtime Clock</Description><StartTime><Timestamp dt:dt="int">0</Timestamp><DateUtc dt:dt="string">2017-05-10T12:00:19Z</DateUtc></StartTime><FrequencyChanges><FrequencyChange><Frequency dt:dt="r8">3312919</Frequency><Timestamp dt:dt="r8">49714484119</Timestamp><Current dt:dt="…	60.003	1	left	-1824463871	2017-10-05	14:00:19	12:00:19	female	323	{LEFTARROW}	49							0	853718	852958	{LEFTARROW}	760	851837	851458	879	left1,6	13	10	302	mask13	0	852942	0	852742	eqm10_NoEyeNmodel1_dir	90	H	gazeCOD	GazeCoDxp	1	400	0	852442	5	852342
GazeCoD_1Model_male	14	2	23	<?xml version="1.0"?>\n<Clock xmlns:dt="urn:schemas-microsoft-com:datatypes"><Description dt:dt="string">E-Prime Primary Realtime Clock</Description><StartTime><Timestamp dt:dt="int">0</Timestamp><DateUtc dt:dt="string">2017-05-10T12:00:19Z</DateUtc></StartTime><FrequencyChanges><FrequencyChange><Frequency dt:dt="r8">3312919</Frequency><Timestamp dt:dt="r8">49714484119</Timestamp><Current dt:dt="…	60.003	1	left	-1824463871	2017-10-05	14:00:19	12:00:19	female	324	{RIGHTARROW}	40							0	855742	855208	{RIGHTARROW}	534	854089	853742	847	right6,4	10	10	303	mask10	0	855192	0	854992	eqm10_NoEyeNmodel1_dir	0	V	gazeCOD	GazeCoDxp	1	400	0	854692	3	854592
GazeCoD_1Model_male	14	2	23	<?xml version="1.0"?>\n<Clock xmlns:dt="urn:schemas-microsoft-com:datatypes"><Description dt:dt="string">E-Prime Primary Realtime Clock</Description><StartTime><Timestamp dt:dt="int">0</Timestamp><DateUtc dt:dt="string">2017-05-10T12:00:19Z</DateUtc></StartTime><FrequencyChanges><FrequencyChange><Frequency dt:dt="r8">3312919</Frequency><Timestamp dt:dt="r8">49714484119</Timestamp><Current dt:dt="…	60.003	1	left	-1824463871	2017-10-05	14:00:19	12:00:19	female	325	{RIGHTARROW}	44							0	857886	857341	{DOWNARROW}	544	856221	855758	963	right3,2	30	10	304	mask30	0	857325	0	857125	eqm10_NoEyeNmodel1_dir	90	HV	gazeCOD	GazeCoDxp	0	400	0	856825	4	856725
GazeCoD_1Model_male	14	2	23	<?xml version="1.0"?>\n<Clock xmlns:dt="urn:schemas-microsoft-com:datatypes"><Description dt:dt="string">E-Prime Primary Realtime Clock</Description><StartTime><Timestamp dt:dt="int">0</Timestamp><DateUtc dt:dt="string">2017-05-10T12:00:19Z</DateUtc></StartTime><FrequencyChanges><FrequencyChange><Frequency dt:dt="r8">3312919</Frequency><Timestamp dt:dt="r8">49714484119</Timestamp><Current dt:dt="…	60.003	1	left	-1824463871	2017-10-05	14:00:19	12:00:19	female	326	{RIGHTARROW}	40							0	860181	859425	{RIGHTARROW}	756	858303	857908	895	right6,4	32	10	305	mask32	0	859408	0	859208	eqm10_NoEyeNmodel1_dir	90	HV	gazeCOD	GazeCoDxp	1	400	0	858908	5	858808
GazeCoD_1Model_male	14	2	23	<?xml version="1.0"?>\n<Clock xmlns:dt="urn:schemas-microsoft-com:datatypes"><Description dt:dt="string">E-Prime Primary Realtime Clock</Description><StartTime><Timestamp dt:dt="int">0</Timestamp><DateUtc dt:dt="string">2017-05-10T12:00:19Z</DateUtc></StartTime><FrequencyChanges><FrequencyChange><Frequency dt:dt="r8">3312919</Frequency><Timestamp dt:dt="r8">49714484119</Timestamp><Current dt:dt="…	60.003	1	left	-1824463871	2017-10-05	14:00:19	12:00:19	female	327	{LEFTARROW}	55							0	862253	861658	{LEFTARROW}	595	860544	860191	853	left6,4	16	10	306	mask16	0	861641	0	861441	eqm10_NoEyeNmodel1_dir	90	H	gazeCOD	GazeCoDxp	1	400	0	861141	-3	861041
GazeCoD_1Model_male	14	2	23	<?xml version="1.0"?>\n<Clock xmlns:dt="urn:schemas-microsoft-com:datatypes"><Description dt:dt="string">E-Prime Primary Realtime Clock</Description><StartTime><Timestamp dt:dt="int">0</Timestamp><DateUtc dt:dt="string">2017-05-10T12:00:19Z</DateUtc></StartTime><FrequencyChanges><FrequencyChange><Frequency dt:dt="r8">3312919</Frequency><Timestamp dt:dt="r8">49714484119</Timestamp><Current dt:dt="…	60.003	1	left	-1824463871	2017-10-05	14:00:19	12:00:19	female	328	{LEFTARROW}	51							0	864509	863808	{DOWNARROW}	701	862684	862275	909	left3,2	3	10	307	mask3	0	863791	0	863591	eqm10_NoEyeNmodel1_dir	0	V	gazeCOD	GazeCoDxp	0	400	0	863291	7	863191
GazeCoD_1Model_male	14	2	23	<?xml version="1.0"?>\n<Clock xmlns:dt="urn:schemas-microsoft-com:datatypes"><Description dt:dt="string">E-Prime Primary Realtime Clock</Description><StartTime><Timestamp dt:dt="int">0</Timestamp><DateUtc dt:dt="string">2017-05-10T12:00:19Z</DateUtc></StartTime><FrequencyChanges><FrequencyChange><Frequency dt:dt="r8">3312919</Frequency><Timestamp dt:dt="r8">49714484119</Timestamp><Current dt:dt="…	60.003	1	left	-1824463871	2017-10-05	14:00:19	12:00:19	female	329	{DOWNARROW}	79							0	866797	865974	{DOWNARROW}	823	864849	864524	825	DG0	12	10	308	mask12	0	865958	0	865758	eqm10_NoEyeNmodel1_dir	90	H	gazeCOD	GazeCoDxp	1	400	0	865458	9	865358
GazeCoD_1Model_male	14	2	23	<?xml version="1.0"?>\n<Clock xmlns:dt="urn:schemas-microsoft-com:datatypes"><Description dt:dt="string">E-Prime Primary Realtime Clock</Description><StartTime><Timestamp dt:dt="int">0</Timestamp><DateUtc dt:dt="string">2017-05-10T12:00:19Z</DateUtc></StartTime><FrequencyChanges><FrequencyChange><Frequency dt:dt="r8">3312919</Frequency><Timestamp dt:dt="r8">49714484119</Timestamp><Current dt:dt="…	60.003	1	left	-1824463871	2017-10-05	14:00:19	12:00:19	female	330	{RIGHTARROW}	77							0	868805	868274	{RIGHTARROW}	531	867155	866808	847	right8	33	10	309	mask33	0	868258	0	868058	eqm10_NoEyeNmodel1_dir	90	HV	gazeCOD	GazeCoDxp	1	400	0	867758	3	867658
GazeCoD_1Model_male	14	2	23	<?xml version="1.0"?>\n<Clock xmlns:dt="urn:schemas-microsoft-com:datatypes"><Description dt:dt="string">E-Prime Primary Realtime Clock</Description><StartTime><Timestamp dt:dt="int">0</Timestamp><DateUtc dt:dt="string">2017-05-10T12:00:19Z</DateUtc></StartTime><FrequencyChanges><FrequencyChange><Frequency dt:dt="r8">3312919</Frequency><Timestamp dt:dt="r8">49714484119</Timestamp><Current dt:dt="…	60.003	1	left	-1824463871	2017-10-05	14:00:19	12:00:19	female	331	{LEFTARROW}	55							0	870965	870274	{LEFTARROW}	691	869152	868824	828	left6,4	5	10	310	mask5	0	870257	-1	870057	eqm10_NoEyeNmodel1_dir	0	V	gazeCOD	GazeCoDxp	1	400	0	869758	6	869658
GazeCoD_1Model_male	14	2	23	<?xml version="1.0"?>\n<Clock xmlns:dt="urn:schemas-microsoft-com:datatypes"><Description dt:dt="string">E-Prime Primary Realtime Clock</Description><StartTime><Timestamp dt:dt="int">0</Timestamp><DateUtc dt:dt="string">2017-05-10T12:00:19Z</DateUtc></StartTime><FrequencyChanges><FrequencyChange><Frequency dt:dt="r8">3312919</Frequency><Timestamp dt:dt="r8">49714484119</Timestamp><Current dt:dt="…	60.003	1	left	-1824463871	2017-10-05	14:00:19	12:00:19	female	332	{RIGHTARROW}	42							0	872949	872407	{RIGHTARROW}	542	871289	870974	815	right4,8	31	10	311	mask31	0	872391	0	872191	eqm10_NoEyeNmodel1_dir	90	HV	gazeCOD	GazeCoDxp	1	400	0	871891	2	871791
GazeCoD_1Model_male	14	2	23	<?xml version="1.0"?>\n<Clock xmlns:dt="urn:schemas-microsoft-com:datatypes"><Description dt:dt="string">E-Prime Primary Realtime Clock</Description><StartTime><Timestamp dt:dt="int">0</Timestamp><DateUtc dt:dt="string">2017-05-10T12:00:19Z</DateUtc></StartTime><FrequencyChanges><FrequencyChange><Frequency dt:dt="r8">3312919</Frequency><Timestamp dt:dt="r8">49714484119</Timestamp><Current dt:dt="…	60.003	1	left	-1824463871	2017-10-05	14:00:19	12:00:19	female	333	{DOWNARROW}	79							0	875101	874424	{DOWNARROW}	677	873306	872974	832	DG0	1	10	312	mask1	0	874407	0	874207	eqm10_NoEyeNmodel1_dir	0	V	gazeCOD	GazeCoDxp	1	400	0	873907	1	873807
GazeCoD_1Model_male	14	2	23	<?xml version="1.0"?>\n<Clock xmlns:dt="urn:schemas-microsoft-com:datatypes"><Description dt:dt="string">E-Prime Primary Realtime Clock</Description><StartTime><Timestamp dt:dt="int">0</Timestamp><DateUtc dt:dt="string">2017-05-10T12:00:19Z</DateUtc></StartTime><FrequencyChanges><FrequencyChange><Frequency dt:dt="r8">3312919</Frequency><Timestamp dt:dt="r8">49714484119</Timestamp><Current dt:dt="…	60.003	1	left	-1824463871	2017-10-05	14:00:19	12:00:19	female	334	{LEFTARROW}	51							0	877613	876657	{DOWNARROW}	956	875539	875124	915	left3,2	14	10	313	mask14	0	876641	0	876441	eqm10_NoEyeNmodel1_dir	90	H	gazeCOD	GazeCoDxp	0	400	0	876141	2	876041
GazeCoD_1Model_male	14	2	23	<?xml version="1.0"?>\n<Clock xmlns:dt="urn:schemas-microsoft-com:datatypes"><Description dt:dt="string">E-Prime Primary Realtime Clock</Description><StartTime><Timestamp dt:dt="int">0</Timestamp><DateUtc dt:dt="string">2017-05-10T12:00:19Z</DateUtc></StartTime><FrequencyChanges><FrequencyChange><Frequency dt:dt="r8">3312919</Frequency><Timestamp dt:dt="r8">49714484119</Timestamp><Current dt:dt="…	60.003	1	left	-1824463871	2017-10-05	14:00:19	12:00:19	female	335	{RIGHTARROW}	77							0	879708	879207	{RIGHTARROW}	501	878091	877624	967	right8	11	10	314	mask11	0	879190	0	878990	eqm10_NoEyeNmodel1_dir	0	V	gazeCOD	GazeCoDxp	1	400	0	878690	-1	878590
GazeCoD_1Model_male	14	2	23	<?xml version="1.0"?>\n<Clock xmlns:dt="urn:schemas-microsoft-com:datatypes"><Description dt:dt="string">E-Prime Primary Realtime Clock</Description><StartTime><Timestamp dt:dt="int">0</Timestamp><DateUtc dt:dt="string">2017-05-10T12:00:19Z</DateUtc></StartTime><FrequencyChanges><FrequencyChange><Frequency dt:dt="r8">3312919</Frequency><Timestamp dt:dt="r8">49714484119</Timestamp><Current dt:dt="…	60.003	1	left	-1824463871	2017-10-05	14:00:19	12:00:19	female	336	{LEFTARROW}	53							0	881804	881174	{LEFTARROW}	630	880048	879724	824	left4,8	26	10	315	mask26	0	881157	0	880957	eqm10_NoEyeNmodel1_dir	90	HV	gazeCOD	GazeCoDxp	1	400	0	880657	9	880557
GazeCoD_1Model_male	14	2	23	<?xml version="1.0"?>\n<Clock xmlns:dt="urn:schemas-microsoft-com:datatypes"><Description dt:dt="string">E-Prime Primary Realtime Clock</Description><StartTime><Timestamp dt:dt="int">0</Timestamp><DateUtc dt:dt="string">2017-05-10T12:00:19Z</DateUtc></StartTime><FrequencyChanges><FrequencyChange><Frequency dt:dt="r8">3312919</Frequency><Timestamp dt:dt="r8">49714484119</Timestamp><Current dt:dt="…	60.003	1	left	-1824463871	2017-10-05	14:00:19	12:00:19	female	337	{LEFTARROW}	78							0	883972	883324	{LEFTARROW}	648	882201	881824	877	left8	28	10	316	mask28	0	883307	0	883107	eqm10_NoEyeNmodel1_dir	90	HV	gazeCOD	GazeCoDxp	1	400	0	882807	6	882707
GazeCoD_1Model_male	14	2	23	<?xml version="1.0"?>\n<Clock xmlns:dt="urn:schemas-microsoft-com:datatypes"><Description dt:dt="string">E-Prime Primary Realtime Clock</Description><StartTime><Timestamp dt:dt="int">0</Timestamp><DateUtc dt:dt="string">2017-05-10T12:00:19Z</DateUtc></StartTime><FrequencyChanges><FrequencyChange><Frequency dt:dt="r8">3312919</Frequency><Timestamp dt:dt="r8">49714484119</Timestamp><Current dt:dt="…	60.003	1	left	-1824463871	2017-10-05	14:00:19	12:00:19	female	338	{RIGHTARROW}	40							0	885900	885457	{RIGHTARROW}	443	884334	883990	844	right6,4	21	10	317	mask21	0	885440	0	885240	eqm10_NoEyeNmodel1_dir	90	H	gazeCOD	GazeCoDxp	1	400	0	884940	6	884840
GazeCoD_1Model_male	14	2	23	<?xml version="1.0"?>\n<Clock xmlns:dt="urn:schemas-microsoft-com:datatypes"><Description dt:dt="string">E-Prime Primary Realtime Clock</Description><StartTime><Timestamp dt:dt="int">0</Timestamp><DateUtc dt:dt="string">2017-05-10T12:00:19Z</DateUtc></StartTime><FrequencyChanges><FrequencyChange><Frequency dt:dt="r8">3312919</Frequency><Timestamp dt:dt="r8">49714484119</Timestamp><Current dt:dt="…	60.003	1	left	-1824463871	2017-10-05	14:00:19	12:00:19	female	339	{DOWNARROW}	79							0	887948	887323	{DOWNARROW}	625	886205	885923	782	DG0	23	10	318	mask23	0	887307	0	887107	eqm10_NoEyeNmodel1_dir	90	HV	gazeCOD	GazeCoDxp	1	400	0	886807	2	886707
GazeCoD_1Model_male	14	2	23	<?xml version="1.0"?>\n<Clock xmlns:dt="urn:schemas-microsoft-com:datatypes"><Description dt:dt="string">E-Prime Primary Realtime Clock</Description><StartTime><Timestamp dt:dt="int">0</Timestamp><DateUtc dt:dt="string">2017-05-10T12:00:19Z</DateUtc></StartTime><FrequencyChanges><FrequencyChange><Frequency dt:dt="r8">3312919</Frequency><Timestamp dt:dt="r8">49714484119</Timestamp><Current dt:dt="…	60.003	1	left	-1824463871	2017-10-05	14:00:19	12:00:19	female	340	{RIGHTARROW}	46							0	890540	889523	{DOWNARROW}	1017	888404	887957	947	right1,6	18	10	319	mask18	0	889507	0	889307	eqm10_NoEyeNmodel1_dir	90	H	gazeCOD	GazeCoDxp	0	400	0	889007	3	888907
GazeCoD_1Model_male	14	2	23	<?xml version="1.0"?>\n<Clock xmlns:dt="urn:schemas-microsoft-com:datatypes"><Description dt:dt="string">E-Prime Primary Realtime Clock</Description><StartTime><Timestamp dt:dt="int">0</Timestamp><DateUtc dt:dt="string">2017-05-10T12:00:19Z</DateUtc></StartTime><FrequencyChanges><FrequencyChange><Frequency dt:dt="r8">3312919</Frequency><Timestamp dt:dt="r8">49714484119</Timestamp><Current dt:dt="…	60.003	1	left	-1824463871	2017-10-05	14:00:19	12:00:19	female	341	{RIGHTARROW}	42							0	892660	891973	{DOWNARROW}	687	890862	890557	805	right4,8	9	10	320	mask9	0	891956	-1	891756	eqm10_NoEyeNmodel1_dir	0	V	gazeCOD	GazeCoDxp	0	400	0	891457	-5	891357
GazeCoD_1Model_male	14	2	23	<?xml version="1.0"?>\n<Clock xmlns:dt="urn:schemas-microsoft-com:datatypes"><Description dt:dt="string">E-Prime Primary Realtime Clock</Description><StartTime><Timestamp dt:dt="int">0</Timestamp><DateUtc dt:dt="string">2017-05-10T12:00:19Z</DateUtc></StartTime><FrequencyChanges><FrequencyChange><Frequency dt:dt="r8">3312919</Frequency><Timestamp dt:dt="r8">49714484119</Timestamp><Current dt:dt="…	60.003	1	left	-1824463871	2017-10-05	14:00:19	12:00:19	female	342	{RIGHTARROW}	46							0	895100	894240	{DOWNARROW}	860	893125	892673	952	right1,6	7	10	321	mask7	0	894223	0	894023	eqm10_NoEyeNmodel1_dir	0	V	gazeCOD	GazeCoDxp	0	400	0	893723	-2	893623
GazeCoD_1Model_male	14	2	23	<?xml version="1.0"?>\n<Clock xmlns:dt="urn:schemas-microsoft-com:datatypes"><Description dt:dt="string">E-Prime Primary Realtime Clock</Description><StartTime><Timestamp dt:dt="int">0</Timestamp><DateUtc dt:dt="string">2017-05-10T12:00:19Z</DateUtc></StartTime><FrequencyChanges><FrequencyChange><Frequency dt:dt="r8">3312919</Frequency><Timestamp dt:dt="r8">49714484119</Timestamp><Current dt:dt="…	60.003	1	left	-1824463871	2017-10-05	14:00:19	12:00:19	female	343	{LEFTARROW}	49							0	897156	896540	{DOWNARROW}	616	895416	895123	793	left1,6	2	10	322	mask2	0	896523	0	896323	eqm10_NoEyeNmodel1_dir	0	V	gazeCOD	GazeCoDxp	0	400	0	896023	7	895923
GazeCoD_1Model_male	14	2	23	<?xml version="1.0"?>\n<Clock xmlns:dt="urn:schemas-microsoft-com:datatypes"><Description dt:dt="string">E-Prime Primary Realtime Clock</Description><StartTime><Timestamp dt:dt="int">0</Timestamp><DateUtc dt:dt="string">2017-05-10T12:00:19Z</DateUtc></StartTime><FrequencyChanges><FrequencyChange><Frequency dt:dt="r8">3312919</Frequency><Timestamp dt:dt="r8">49714484119</Timestamp><Current dt:dt="…	60.003	1	left	-1824463871	2017-10-05	14:00:19	12:00:19	female	344	{LEFTARROW}	53							0	899532	898689	{LEFTARROW}	843	897572	897173	899	left4,8	15	10	323	mask15	0	898673	0	898473	eqm10_NoEyeNmodel1_dir	90	H	gazeCOD	GazeCoDxp	1	400	0	898173	1	898073
GazeCoD_1Model_male	14	2	23	<?xml version="1.0"?>\n<Clock xmlns:dt="urn:schemas-microsoft-com:datatypes"><Description dt:dt="string">E-Prime Primary Realtime Clock</Description><StartTime><Timestamp dt:dt="int">0</Timestamp><DateUtc dt:dt="string">2017-05-10T12:00:19Z</DateUtc></StartTime><FrequencyChanges><FrequencyChange><Frequency dt:dt="r8">3312919</Frequency><Timestamp dt:dt="r8">49714484119</Timestamp><Current dt:dt="…	60.003	1	left	-1824463871	2017-10-05	14:00:19	12:00:19	female	345	{RIGHTARROW}	44							0	901355	900973	{DOWNARROW}	382	899847	899556	791	right3,2	8	10	324	mask8	0	900956	0	900756	eqm10_NoEyeNmodel1_dir	0	V	gazeCOD	GazeCoDxp	0	400	0	900456	9	900356
GazeCoD_1Model_male	14	2	23	<?xml version="1.0"?>\n<Clock xmlns:dt="urn:schemas-microsoft-com:datatypes"><Description dt:dt="string">E-Prime Primary Realtime Clock</Description><StartTime><Timestamp dt:dt="int">0</Timestamp><DateUtc dt:dt="string">2017-05-10T12:00:19Z</DateUtc></StartTime><FrequencyChanges><FrequencyChange><Frequency dt:dt="r8">3312919</Frequency><Timestamp dt:dt="r8">49714484119</Timestamp><Current dt:dt="…	60.003	1	left	-1824463871	2017-10-05	14:00:19	12:00:19	female	346	{RIGHTARROW}	77							0	903627	902956	{RIGHTARROW}	671	901831	901373	958	right8	22	10	325	mask22	0	902939	0	902739	eqm10_NoEyeNmodel1_dir	90	H	gazeCOD	GazeCoDxp	1	400	0	902439	8	902339
GazeCoD_1Model_male	14	2	23	<?xml version="1.0"?>\n<Clock xmlns:dt="urn:schemas-microsoft-com:datatypes"><Description dt:dt="string">E-Prime Primary Realtime Clock</Description><StartTime><Timestamp dt:dt="int">0</Timestamp><DateUtc dt:dt="string">2017-05-10T12:00:19Z</DateUtc></StartTime><FrequencyChanges><FrequencyChange><Frequency dt:dt="r8">3312919</Frequency><Timestamp dt:dt="r8">49714484119</Timestamp><Current dt:dt="…	60.003	1	left	-1824463871	2017-10-05	14:00:19	12:00:19	female	347	{LEFTARROW}	78							0	905523	905123	{LEFTARROW}	400	903999	903639	860	left8	17	10	326	mask17	0	905106	0	904906	eqm10_NoEyeNmodel1_dir	90	H	gazeCOD	GazeCoDxp	1	400	0	904606	7	904506
GazeCoD_1Model_male	14	2	23	<?xml version="1.0"?>\n<Clock xmlns:dt="urn:schemas-microsoft-com:datatypes"><Description dt:dt="string">E-Prime Primary Realtime Clock</Description><StartTime><Timestamp dt:dt="int">0</Timestamp><DateUtc dt:dt="string">2017-05-10T12:00:19Z</DateUtc></StartTime><FrequencyChanges><FrequencyChange><Frequency dt:dt="r8">3312919</Frequency><Timestamp dt:dt="r8">49714484119</Timestamp><Current dt:dt="…	60.003	1	left	-1824463871	2017-10-05	14:00:19	12:00:19	female	348	{LEFTARROW}	78							0	907571	907156	{LEFTARROW}	415	906031	905539	992	left8	6	10	327	mask6	0	907139	0	906939	eqm10_NoEyeNmodel1_dir	0	V	gazeCOD	GazeCoDxp	1	400	0	906639	8	906539
GazeCoD_1Model_male	14	2	23	<?xml version="1.0"?>\n<Clock xmlns:dt="urn:schemas-microsoft-com:datatypes"><Description dt:dt="string">E-Prime Primary Realtime Clock</Description><StartTime><Timestamp dt:dt="int">0</Timestamp><DateUtc dt:dt="string">2017-05-10T12:00:19Z</DateUtc></StartTime><FrequencyChanges><FrequencyChange><Frequency dt:dt="r8">3312919</Frequency><Timestamp dt:dt="r8">49714484119</Timestamp><Current dt:dt="…	60.003	1	left	-1824463871	2017-10-05	14:00:19	12:00:19	female	349	{LEFTARROW}	55							0	909667	909172	{LEFTARROW}	495	908058	907589	969	left6,4	27	10	328	mask27	0	909156	0	908956	eqm10_NoEyeNmodel1_dir	90	HV	gazeCOD	GazeCoDxp	1	400	0	908656	-2	908556
GazeCoD_1Model_male	14	2	23	<?xml version="1.0"?>\n<Clock xmlns:dt="urn:schemas-microsoft-com:datatypes"><Description dt:dt="string">E-Prime Primary Realtime Clock</Description><StartTime><Timestamp dt:dt="int">0</Timestamp><DateUtc dt:dt="string">2017-05-10T12:00:19Z</DateUtc></StartTime><FrequencyChanges><FrequencyChange><Frequency dt:dt="r8">3312919</Frequency><Timestamp dt:dt="r8">49714484119</Timestamp><Current dt:dt="…	60.003	1	left	-1824463871	2017-10-05	14:00:19	12:00:19	female	350	{LEFTARROW}	51							0	911715	911072	{LEFTARROW}	643	909946	909689	757	left3,2	25	10	329	mask25	0	911056	0	910856	eqm10_NoEyeNmodel1_dir	90	HV	gazeCOD	GazeCoDxp	1	400	0	910556	10	910456
GazeCoD_1Model_male	14	2	23	<?xml version="1.0"?>\n<Clock xmlns:dt="urn:schemas-microsoft-com:datatypes"><Description dt:dt="string">E-Prime Primary Realtime Clock</Description><StartTime><Timestamp dt:dt="int">0</Timestamp><DateUtc dt:dt="string">2017-05-10T12:00:19Z</DateUtc></StartTime><FrequencyChanges><FrequencyChange><Frequency dt:dt="r8">3312919</Frequency><Timestamp dt:dt="r8">49714484119</Timestamp><Current dt:dt="…	60.003	1	left	-1824463871	2017-10-05	14:00:19	12:00:19	female	351	{RIGHTARROW}	42							0	913851	913172	{RIGHTARROW}	679	912049	911739	810	right4,8	20	10	330	mask20	0	913155	-1	912955	eqm10_NoEyeNmodel1_dir	90	H	gazeCOD	GazeCoDxp	1	400	0	912656	7	912556
GazeCoD_1Model_male	14	2	23	<?xml version="1.0"?>\n<Clock xmlns:dt="urn:schemas-microsoft-com:datatypes"><Description dt:dt="string">E-Prime Primary Realtime Clock</Description><StartTime><Timestamp dt:dt="int">0</Timestamp><DateUtc dt:dt="string">2017-05-10T12:00:19Z</DateUtc></StartTime><FrequencyChanges><FrequencyChange><Frequency dt:dt="r8">3312919</Frequency><Timestamp dt:dt="r8">49714484119</Timestamp><Current dt:dt="…	60.003	1	left	-1824463871	2017-10-05	14:00:19	12:00:19	female	352	{RIGHTARROW}	46							0	937738	937171	{DOWNARROW}	567	936056	935654	902	right1,6	18	11	331	mask18	0	937154	0	936954	eqm10_NoEyeNmodel1_dir	90	H	gazeCOD	GazeCoDxp	0	400	0	936654	-2	936554
GazeCoD_1Model_male	14	2	23	<?xml version="1.0"?>\n<Clock xmlns:dt="urn:schemas-microsoft-com:datatypes"><Description dt:dt="string">E-Prime Primary Realtime Clock</Description><StartTime><Timestamp dt:dt="int">0</Timestamp><DateUtc dt:dt="string">2017-05-10T12:00:19Z</DateUtc></StartTime><FrequencyChanges><FrequencyChange><Frequency dt:dt="r8">3312919</Frequency><Timestamp dt:dt="r8">49714484119</Timestamp><Current dt:dt="…	60.003	1	left	-1824463871	2017-10-05	14:00:19	12:00:19	female	353	{DOWNARROW}	79							0	939466	939221	{DOWNARROW}	245	938103	937754	849	DG0	1	11	332	mask1	0	939204	0	939004	eqm10_NoEyeNmodel1_dir	0	V	gazeCOD	GazeCoDxp	1	400	0	938704	1	938604
GazeCoD_1Model_male	14	2	23	<?xml version="1.0"?>\n<Clock xmlns:dt="urn:schemas-microsoft-com:datatypes"><Description dt:dt="string">E-Prime Primary Realtime Clock</Description><StartTime><Timestamp dt:dt="int">0</Timestamp><DateUtc dt:dt="string">2017-05-10T12:00:19Z</DateUtc></StartTime><FrequencyChanges><FrequencyChange><Frequency dt:dt="r8">3312919</Frequency><Timestamp dt:dt="r8">49714484119</Timestamp><Current dt:dt="…	60.003	1	left	-1824463871	2017-10-05	14:00:19	12:00:19	female	354	{RIGHTARROW}	42							0	941226	940954	{DOWNARROW}	272	939839	939488	851	right4,8	20	11	333	mask20	0	940938	0	940738	eqm10_NoEyeNmodel1_dir	90	H	gazeCOD	GazeCoDxp	0	400	0	940438	-1	940338
GazeCoD_1Model_male	14	2	23	<?xml version="1.0"?>\n<Clock xmlns:dt="urn:schemas-microsoft-com:datatypes"><Description dt:dt="string">E-Prime Primary Realtime Clock</Description><StartTime><Timestamp dt:dt="int">0</Timestamp><DateUtc dt:dt="string">2017-05-10T12:00:19Z</DateUtc></StartTime><FrequencyChanges><FrequencyChange><Frequency dt:dt="r8">3312919</Frequency><Timestamp dt:dt="r8">49714484119</Timestamp><Current dt:dt="…	60.003	1	left	-1824463871	2017-10-05	14:00:19	12:00:19	female	355	{LEFTARROW}	51							0	942946	942671	{DOWNARROW}	274	941547	941237	810	left3,2	3	11	334	mask3	0	942654	0	942454	eqm10_NoEyeNmodel1_dir	0	V	gazeCOD	GazeCoDxp	0	400	0	942154	7	942054
GazeCoD_1Model_male	14	2	23	<?xml version="1.0"?>\n<Clock xmlns:dt="urn:schemas-microsoft-com:datatypes"><Description dt:dt="string">E-Prime Primary Realtime Clock</Description><StartTime><Timestamp dt:dt="int">0</Timestamp><DateUtc dt:dt="string">2017-05-10T12:00:19Z</DateUtc></StartTime><FrequencyChanges><FrequencyChange><Frequency dt:dt="r8">3312919</Frequency><Timestamp dt:dt="r8">49714484119</Timestamp><Current dt:dt="…	60.003	1	left	-1824463871	2017-10-05	14:00:19	12:00:19	female	356	{RIGHTARROW}	40							0	944689	944504	{RIGHTARROW}	185	943389	942971	918	right6,4	21	11	335	mask21	0	944487	0	944287	eqm10_NoEyeNmodel1_dir	90	H	gazeCOD	GazeCoDxp	1	400	0	943987	-2	943887
GazeCoD_1Model_male	14	2	23	<?xml version="1.0"?>\n<Clock xmlns:dt="urn:schemas-microsoft-com:datatypes"><Description dt:dt="string">E-Prime Primary Realtime Clock</Description><StartTime><Timestamp dt:dt="int">0</Timestamp><DateUtc dt:dt="string">2017-05-10T12:00:19Z</DateUtc></StartTime><FrequencyChanges><FrequencyChange><Frequency dt:dt="r8">3312919</Frequency><Timestamp dt:dt="r8">49714484119</Timestamp><Current dt:dt="…	60.003	1	left	-1824463871	2017-10-05	14:00:19	12:00:19	female	357	{RIGHTARROW}	42							0	946313	946104	{RIGHTARROW}	209	944979	944704	775	right4,8	31	11	336	mask31	0	946087	0	945887	eqm10_NoEyeNmodel1_dir	90	HV	gazeCOD	GazeCoDxp	1	400	0	945587	8	945487
GazeCoD_1Model_male	14	2	23	<?xml version="1.0"?>\n<Clock xmlns:dt="urn:schemas-microsoft-com:datatypes"><Description dt:dt="string">E-Prime Primary Realtime Clock</Description><StartTime><Timestamp dt:dt="int">0</Timestamp><DateUtc dt:dt="string">2017-05-10T12:00:19Z</DateUtc></StartTime><FrequencyChanges><FrequencyChange><Frequency dt:dt="r8">3312919</Frequency><Timestamp dt:dt="r8">49714484119</Timestamp><Current dt:dt="…	60.003	1	left	-1824463871	2017-10-05	14:00:19	12:00:19	female	358	{RIGHTARROW}	77							0	948025	947754	{RIGHTARROW}	271	946629	946337	792	right8	33	11	337	mask33	0	947737	0	947537	eqm10_NoEyeNmodel1_dir	90	HV	gazeCOD	GazeCoDxp	1	400	0	947237	8	947137
GazeCoD_1Model_male	14	2	23	<?xml version="1.0"?>\n<Clock xmlns:dt="urn:schemas-microsoft-com:datatypes"><Description dt:dt="string">E-Prime Primary Realtime Clock</Description><StartTime><Timestamp dt:dt="int">0</Timestamp><DateUtc dt:dt="string">2017-05-10T12:00:19Z</DateUtc></StartTime><FrequencyChanges><FrequencyChange><Frequency dt:dt="r8">3312919</Frequency><Timestamp dt:dt="r8">49714484119</Timestamp><Current dt:dt="…	60.003	1	left	-1824463871	2017-10-05	14:00:19	12:00:19	female	359	{LEFTARROW}	55							0	949681	949437	{LEFTARROW}	244	948325	948037	788	left6,4	27	11	338	mask27	0	949420	0	949220	eqm10_NoEyeNmodel1_dir	90	HV	gazeCOD	GazeCoDxp	1	400	0	948920	-5	948820
GazeCoD_1Model_male	14	2	23	<?xml version="1.0"?>\n<Clock xmlns:dt="urn:schemas-microsoft-com:datatypes"><Description dt:dt="string">E-Prime Primary Realtime Clock</Description><StartTime><Timestamp dt:dt="int">0</Timestamp><DateUtc dt:dt="string">2017-05-10T12:00:19Z</DateUtc></StartTime><FrequencyChanges><FrequencyChange><Frequency dt:dt="r8">3312919</Frequency><Timestamp dt:dt="r8">49714484119</Timestamp><Current dt:dt="…	60.003	1	left	-1824463871	2017-10-05	14:00:19	12:00:19	female	360	{RIGHTARROW}	44							0	951441	951137	{RIGHTARROW}	304	950023	949704	819	right3,2	19	11	339	mask19	0	951120	0	950920	eqm10_NoEyeNmodel1_dir	90	H	gazeCOD	GazeCoDxp	1	400	0	950620	-3	950520
GazeCoD_1Model_male	14	2	23	<?xml version="1.0"?>\n<Clock xmlns:dt="urn:schemas-microsoft-com:datatypes"><Description dt:dt="string">E-Prime Primary Realtime Clock</Description><StartTime><Timestamp dt:dt="int">0</Timestamp><DateUtc dt:dt="string">2017-05-10T12:00:19Z</DateUtc></StartTime><FrequencyChanges><FrequencyChange><Frequency dt:dt="r8">3312919</Frequency><Timestamp dt:dt="r8">49714484119</Timestamp><Current dt:dt="…	60.003	1	left	-1824463871	2017-10-05	14:00:19	12:00:19	female	361	{RIGHTARROW}	46							0	953161	952854	{DOWNARROW}	307	951742	951454	788	right1,6	7	11	340	mask7	0	952837	0	952637	eqm10_NoEyeNmodel1_dir	0	V	gazeCOD	GazeCoDxp	0	400	0	952337	-5	952237
GazeCoD_1Model_male	14	2	23	<?xml version="1.0"?>\n<Clock xmlns:dt="urn:schemas-microsoft-com:datatypes"><Description dt:dt="string">E-Prime Primary Realtime Clock</Description><StartTime><Timestamp dt:dt="int">0</Timestamp><DateUtc dt:dt="string">2017-05-10T12:00:19Z</DateUtc></StartTime><FrequencyChanges><FrequencyChange><Frequency dt:dt="r8">3312919</Frequency><Timestamp dt:dt="r8">49714484119</Timestamp><Current dt:dt="…	60.003	1	left	-1824463871	2017-10-05	14:00:19	12:00:19	female	362	{DOWNARROW}	79							0	954897	954670	{DOWNARROW}	227	953551	953170	881	DG0	12	11	341	mask12	0	954654	0	954454	eqm10_NoEyeNmodel1_dir	90	H	gazeCOD	GazeCoDxp	1	400	0	954154	3	954054
GazeCoD_1Model_male	14	2	23	<?xml version="1.0"?>\n<Clock xmlns:dt="urn:schemas-microsoft-com:datatypes"><Description dt:dt="string">E-Prime Primary Realtime Clock</Description><StartTime><Timestamp dt:dt="int">0</Timestamp><DateUtc dt:dt="string">2017-05-10T12:00:19Z</DateUtc></StartTime><FrequencyChanges><FrequencyChange><Frequency dt:dt="r8">3312919</Frequency><Timestamp dt:dt="r8">49714484119</Timestamp><Current dt:dt="…	60.003	1	left	-1824463871	2017-10-05	14:00:19	12:00:19	female	363	{LEFTARROW}	51							0	956729	956370	{DOWNARROW}	359	955243	954920	823	left3,2	25	11	342	mask25	0	956353	0	956153	eqm10_NoEyeNmodel1_dir	90	HV	gazeCOD	GazeCoDxp	0	400	0	955853	10	955753
GazeCoD_1Model_male	14	2	23	<?xml version="1.0"?>\n<Clock xmlns:dt="urn:schemas-microsoft-com:datatypes"><Description dt:dt="string">E-Prime Primary Realtime Clock</Description><StartTime><Timestamp dt:dt="int">0</Timestamp><DateUtc dt:dt="string">2017-05-10T12:00:19Z</DateUtc></StartTime><FrequencyChanges><FrequencyChange><Frequency dt:dt="r8">3312919</Frequency><Timestamp dt:dt="r8">49714484119</Timestamp><Current dt:dt="…	60.003	1	left	-1824463871	2017-10-05	14:00:19	12:00:19	female	364	{RIGHTARROW}	77							0	958393	958137	{RIGHTARROW}	256	957016	956753	763	right8	22	11	343	mask22	0	958120	0	957920	eqm10_NoEyeNmodel1_dir	90	H	gazeCOD	GazeCoDxp	1	400	0	957620	4	957520
GazeCoD_1Model_male	14	2	23	<?xml version="1.0"?>\n<Clock xmlns:dt="urn:schemas-microsoft-com:datatypes"><Description dt:dt="string">E-Prime Primary Realtime Clock</Description><StartTime><Timestamp dt:dt="int">0</Timestamp><DateUtc dt:dt="string">2017-05-10T12:00:19Z</DateUtc></StartTime><FrequencyChanges><FrequencyChange><Frequency dt:dt="r8">3312919</Frequency><Timestamp dt:dt="r8">49714484119</Timestamp><Current dt:dt="…	60.003	1	left	-1824463871	2017-10-05	14:00:19	12:00:19	female	365	{LEFTARROW}	49							0	960201	959987	{RIGHTARROW}	214	958862	958403	959	left1,6	13	11	344	mask13	0	959970	0	959770	eqm10_NoEyeNmodel1_dir	90	H	gazeCOD	GazeCoDxp	0	400	0	959470	8	959370
GazeCoD_1Model_male	14	2	23	<?xml version="1.0"?>\n<Clock xmlns:dt="urn:schemas-microsoft-com:datatypes"><Description dt:dt="string">E-Prime Primary Realtime Clock</Description><StartTime><Timestamp dt:dt="int">0</Timestamp><DateUtc dt:dt="string">2017-05-10T12:00:19Z</DateUtc></StartTime><FrequencyChanges><FrequencyChange><Frequency dt:dt="r8">3312919</Frequency><Timestamp dt:dt="r8">49714484119</Timestamp><Current dt:dt="…	60.003	1	left	-1824463871	2017-10-05	14:00:19	12:00:19	female	366	{LEFTARROW}	53							0	961929	961753	{LEFTARROW}	176	960642	960220	922	left4,8	26	11	345	mask26	0	961737	0	961537	eqm10_NoEyeNmodel1_dir	90	HV	gazeCOD	GazeCoDxp	1	400	0	961237	-5	961137
GazeCoD_1Model_male	14	2	23	<?xml version="1.0"?>\n<Clock xmlns:dt="urn:schemas-microsoft-com:datatypes"><Description dt:dt="string">E-Prime Primary Realtime Clock</Description><StartTime><Timestamp dt:dt="int">0</Timestamp><DateUtc dt:dt="string">2017-05-10T12:00:19Z</DateUtc></StartTime><FrequencyChanges><FrequencyChange><Frequency dt:dt="r8">3312919</Frequency><Timestamp dt:dt="r8">49714484119</Timestamp><Current dt:dt="…	60.003	1	left	-1824463871	2017-10-05	14:00:19	12:00:19	female	367	{LEFTARROW}	51							0	963809	963336	{LEFTARROW}	472	962219	961953	766	left3,2	14	11	346	mask14	0	963320	0	963120	eqm10_NoEyeNmodel1_dir	90	H	gazeCOD	GazeCoDxp	1	400	0	962820	1	962720
GazeCoD_1Model_male	14	2	23	<?xml version="1.0"?>\n<Clock xmlns:dt="urn:schemas-microsoft-com:datatypes"><Description dt:dt="string">E-Prime Primary Realtime Clock</Description><StartTime><Timestamp dt:dt="int">0</Timestamp><DateUtc dt:dt="string">2017-05-10T12:00:19Z</DateUtc></StartTime><FrequencyChanges><FrequencyChange><Frequency dt:dt="r8">3312919</Frequency><Timestamp dt:dt="r8">49714484119</Timestamp><Current dt:dt="…	60.003	1	left	-1824463871	2017-10-05	14:00:19	12:00:19	female	368	{RIGHTARROW}	40							0	965616	965336	{DOWNARROW}	280	964217	963820	897	right6,4	10	11	347	mask10	0	965320	0	965120	eqm10_NoEyeNmodel1_dir	0	V	gazeCOD	GazeCoDxp	0	400	0	964820	3	964720
GazeCoD_1Model_male	14	2	23	<?xml version="1.0"?>\n<Clock xmlns:dt="urn:schemas-microsoft-com:datatypes"><Description dt:dt="string">E-Prime Primary Realtime Clock</Description><StartTime><Timestamp dt:dt="int">0</Timestamp><DateUtc dt:dt="string">2017-05-10T12:00:19Z</DateUtc></StartTime><FrequencyChanges><FrequencyChange><Frequency dt:dt="r8">3312919</Frequency><Timestamp dt:dt="r8">49714484119</Timestamp><Current dt:dt="…	60.003	1	left	-1824463871	2017-10-05	14:00:19	12:00:19	female	369	{LEFTARROW}	55							0	967336	967086	{DOWNARROW}	250	965972	965636	836	left6,4	5	11	348	mask5	0	967070	0	966870	eqm10_NoEyeNmodel1_dir	0	V	gazeCOD	GazeCoDxp	0	400	0	966570	-2	966470
GazeCoD_1Model_male	14	2	23	<?xml version="1.0"?>\n<Clock xmlns:dt="urn:schemas-microsoft-com:datatypes"><Description dt:dt="string">E-Prime Primary Realtime Clock</Description><StartTime><Timestamp dt:dt="int">0</Timestamp><DateUtc dt:dt="string">2017-05-10T12:00:19Z</DateUtc></StartTime><FrequencyChanges><FrequencyChange><Frequency dt:dt="r8">3312919</Frequency><Timestamp dt:dt="r8">49714484119</Timestamp><Current dt:dt="…	60.003	1	left	-1824463871	2017-10-05	14:00:19	12:00:19	female	370	{LEFTARROW}	49							0	969112	968803	{LEFTARROW}	309	967677	967353	824	left1,6	24	11	349	mask24	0	968786	0	968586	eqm10_NoEyeNmodel1_dir	90	HV	gazeCOD	GazeCoDxp	1	400	0	968286	9	968186
GazeCoD_1Model_male	14	2	23	<?xml version="1.0"?>\n<Clock xmlns:dt="urn:schemas-microsoft-com:datatypes"><Description dt:dt="string">E-Prime Primary Realtime Clock</Description><StartTime><Timestamp dt:dt="int">0</Timestamp><DateUtc dt:dt="string">2017-05-10T12:00:19Z</DateUtc></StartTime><FrequencyChanges><FrequencyChange><Frequency dt:dt="r8">3312919</Frequency><Timestamp dt:dt="r8">49714484119</Timestamp><Current dt:dt="…	60.003	1	left	-1824463871	2017-10-05	14:00:19	12:00:19	female	371	{DOWNARROW}	79							0	970856	970669	{LEFTARROW}	187	969548	969136	912	DG0	23	11	350	mask23	0	970653	0	970453	eqm10_NoEyeNmodel1_dir	90	HV	gazeCOD	GazeCoDxp	0	400	0	970153	5	970053
GazeCoD_1Model_male	14	2	23	<?xml version="1.0"?>\n<Clock xmlns:dt="urn:schemas-microsoft-com:datatypes"><Description dt:dt="string">E-Prime Primary Realtime Clock</Description><StartTime><Timestamp dt:dt="int">0</Timestamp><DateUtc dt:dt="string">2017-05-10T12:00:19Z</DateUtc></StartTime><FrequencyChanges><FrequencyChange><Frequency dt:dt="r8">3312919</Frequency><Timestamp dt:dt="r8">49714484119</Timestamp><Current dt:dt="…	60.003	1	left	-1824463871	2017-10-05	14:00:19	12:00:19	female	372	{LEFTARROW}	53							0	973024	972353	{LEFTARROW}	671	971242	970869	873	left4,8	15	11	351	mask15	0	972336	-1	972136	eqm10_NoEyeNmodel1_dir	90	H	gazeCOD	GazeCoDxp	1	400	0	971837	-5	971737
GazeCoD_1Model_male	14	2	23	<?xml version="1.0"?>\n<Clock xmlns:dt="urn:schemas-microsoft-com:datatypes"><Description dt:dt="string">E-Prime Primary Realtime Clock</Description><StartTime><Timestamp dt:dt="int">0</Timestamp><DateUtc dt:dt="string">2017-05-10T12:00:19Z</DateUtc></StartTime><FrequencyChanges><FrequencyChange><Frequency dt:dt="r8">3312919</Frequency><Timestamp dt:dt="r8">49714484119</Timestamp><Current dt:dt="…	60.003	1	left	-1824463871	2017-10-05	14:00:19	12:00:19	female	373	{RIGHTARROW}	44							0	974872	974636	{RIGHTARROW}	236	973511	973036	975	right3,2	8	11	352	mask8	0	974619	0	974419	eqm10_NoEyeNmodel1_dir	0	V	gazeCOD	GazeCoDxp	1	400	0	974119	8	974019
GazeCoD_1Model_male	14	2	23	<?xml version="1.0"?>\n<Clock xmlns:dt="urn:schemas-microsoft-com:datatypes"><Description dt:dt="string">E-Prime Primary Realtime Clock</Description><StartTime><Timestamp dt:dt="int">0</Timestamp><DateUtc dt:dt="string">2017-05-10T12:00:19Z</DateUtc></StartTime><FrequencyChanges><FrequencyChange><Frequency dt:dt="r8">3312919</Frequency><Timestamp dt:dt="r8">49714484119</Timestamp><Current dt:dt="…	60.003	1	left	-1824463871	2017-10-05	14:00:19	12:00:19	female	374	{LEFTARROW}	53							0	976696	976386	{LEFTARROW}	310	975271	974886	885	left4,8	4	11	353	mask4	0	976369	0	976169	eqm10_NoEyeNmodel1_dir	0	V	gazeCOD	GazeCoDxp	1	400	0	975869	-2	975769
GazeCoD_1Model_male	14	2	23	<?xml version="1.0"?>\n<Clock xmlns:dt="urn:schemas-microsoft-com:datatypes"><Description dt:dt="string">E-Prime Primary Realtime Clock</Description><StartTime><Timestamp dt:dt="int">0</Timestamp><DateUtc dt:dt="string">2017-05-10T12:00:19Z</DateUtc></StartTime><FrequencyChanges><FrequencyChange><Frequency dt:dt="r8">3312919</Frequency><Timestamp dt:dt="r8">49714484119</Timestamp><Current dt:dt="…	60.003	1	left	-1824463871	2017-10-05	14:00:19	12:00:19	female	375	{RIGHTARROW}	46							0	978416	978136	{DOWNARROW}	280	977022	976719	803	right1,6	29	11	354	mask29	0	978119	0	977919	eqm10_NoEyeNmodel1_dir	90	HV	gazeCOD	GazeCoDxp	0	400	0	977619	-3	977519
GazeCoD_1Model_male	14	2	23	<?xml version="1.0"?>\n<Clock xmlns:dt="urn:schemas-microsoft-com:datatypes"><Description dt:dt="string">E-Prime Primary Realtime Clock</Description><StartTime><Timestamp dt:dt="int">0</Timestamp><DateUtc dt:dt="string">2017-05-10T12:00:19Z</DateUtc></StartTime><FrequencyChanges><FrequencyChange><Frequency dt:dt="r8">3312919</Frequency><Timestamp dt:dt="r8">49714484119</Timestamp><Current dt:dt="…	60.003	1	left	-1824463871	2017-10-05	14:00:19	12:00:19	female	376	{LEFTARROW}	78							0	980120	979919	{LEFTARROW}	201	978807	978436	871	left8	6	11	355	mask6	0	979902	0	979702	eqm10_NoEyeNmodel1_dir	0	V	gazeCOD	GazeCoDxp	1	400	0	979402	-5	979302
GazeCoD_1Model_male	14	2	23	<?xml version="1.0"?>\n<Clock xmlns:dt="urn:schemas-microsoft-com:datatypes"><Description dt:dt="string">E-Prime Primary Realtime Clock</Description><StartTime><Timestamp dt:dt="int">0</Timestamp><DateUtc dt:dt="string">2017-05-10T12:00:19Z</DateUtc></StartTime><FrequencyChanges><FrequencyChange><Frequency dt:dt="r8">3312919</Frequency><Timestamp dt:dt="r8">49714484119</Timestamp><Current dt:dt="…	60.003	1	left	-1824463871	2017-10-05	14:00:19	12:00:19	female	377	{LEFTARROW}	78							0	981848	981636	{LEFTARROW}	212	980511	980136	875	left8	28	11	356	mask28	0	981619	0	981419	eqm10_NoEyeNmodel1_dir	90	HV	gazeCOD	GazeCoDxp	1	400	0	981119	8	981019
GazeCoD_1Model_male	14	2	23	<?xml version="1.0"?>\n<Clock xmlns:dt="urn:schemas-microsoft-com:datatypes"><Description dt:dt="string">E-Prime Primary Realtime Clock</Description><StartTime><Timestamp dt:dt="int">0</Timestamp><DateUtc dt:dt="string">2017-05-10T12:00:19Z</DateUtc></StartTime><FrequencyChanges><FrequencyChange><Frequency dt:dt="r8">3312919</Frequency><Timestamp dt:dt="r8">49714484119</Timestamp><Current dt:dt="…	60.003	1	left	-1824463871	2017-10-05	14:00:19	12:00:19	female	378	{RIGHTARROW}	77							0	983656	983486	{RIGHTARROW}	170	982365	981869	996	right8	11	11	357	mask11	0	983469	0	983269	eqm10_NoEyeNmodel1_dir	0	V	gazeCOD	GazeCoDxp	1	400	0	982969	4	982869
GazeCoD_1Model_male	14	2	23	<?xml version="1.0"?>\n<Clock xmlns:dt="urn:schemas-microsoft-com:datatypes"><Description dt:dt="string">E-Prime Primary Realtime Clock</Description><StartTime><Timestamp dt:dt="int">0</Timestamp><DateUtc dt:dt="string">2017-05-10T12:00:19Z</DateUtc></StartTime><FrequencyChanges><FrequencyChange><Frequency dt:dt="r8">3312919</Frequency><Timestamp dt:dt="r8">49714484119</Timestamp><Current dt:dt="…	60.003	1	left	-1824463871	2017-10-05	14:00:19	12:00:19	female	379	{RIGHTARROW}	40							0	985440	985135	{RIGHTARROW}	304	984020	983669	851	right6,4	32	11	358	mask32	0	985119	0	984919	eqm10_NoEyeNmodel1_dir	90	HV	gazeCOD	GazeCoDxp	1	400	0	984619	-1	984519
GazeCoD_1Model_male	14	2	23	<?xml version="1.0"?>\n<Clock xmlns:dt="urn:schemas-microsoft-com:datatypes"><Description dt:dt="string">E-Prime Primary Realtime Clock</Description><StartTime><Timestamp dt:dt="int">0</Timestamp><DateUtc dt:dt="string">2017-05-10T12:00:19Z</DateUtc></StartTime><FrequencyChanges><FrequencyChange><Frequency dt:dt="r8">3312919</Frequency><Timestamp dt:dt="r8">49714484119</Timestamp><Current dt:dt="…	60.003	1	left	-1824463871	2017-10-05	14:00:19	12:00:19	female	380	{LEFTARROW}	49							0	987231	986935	{DOWNARROW}	296	985821	985452	869	left1,6	2	11	359	mask2	0	986919	0	986719	eqm10_NoEyeNmodel1_dir	0	V	gazeCOD	GazeCoDxp	0	400	0	986419	-2	986319
GazeCoD_1Model_male	14	2	23	<?xml version="1.0"?>\n<Clock xmlns:dt="urn:schemas-microsoft-com:datatypes"><Description dt:dt="string">E-Prime Primary Realtime Clock</Description><StartTime><Timestamp dt:dt="int">0</Timestamp><DateUtc dt:dt="string">2017-05-10T12:00:19Z</DateUtc></StartTime><FrequencyChanges><FrequencyChange><Frequency dt:dt="r8">3312919</Frequency><Timestamp dt:dt="r8">49714484119</Timestamp><Current dt:dt="…	60.003	1	left	-1824463871	2017-10-05	14:00:19	12:00:19	female	381	{RIGHTARROW}	42							0	988895	988719	{RIGHTARROW}	176	987600	987252	848	right4,8	9	11	360	mask9	0	988702	0	988502	eqm10_NoEyeNmodel1_dir	0	V	gazeCOD	GazeCoDxp	1	400	0	988202	2	988102
GazeCoD_1Model_male	14	2	23	<?xml version="1.0"?>\n<Clock xmlns:dt="urn:schemas-microsoft-com:datatypes"><Description dt:dt="string">E-Prime Primary Realtime Clock</Description><StartTime><Timestamp dt:dt="int">0</Timestamp><DateUtc dt:dt="string">2017-05-10T12:00:19Z</DateUtc></StartTime><FrequencyChanges><FrequencyChange><Frequency dt:dt="r8">3312919</Frequency><Timestamp dt:dt="r8">49714484119</Timestamp><Current dt:dt="…	60.003	1	left	-1824463871	2017-10-05	14:00:19	12:00:19	female	382	{LEFTARROW}	78							0	990655	990485	{LEFTARROW}	170	989359	988919	940	left8	17	11	361	mask17	0	990469	0	990269	eqm10_NoEyeNmodel1_dir	90	H	gazeCOD	GazeCoDxp	1	400	0	989969	10	989869
GazeCoD_1Model_male	14	2	23	<?xml version="1.0"?>\n<Clock xmlns:dt="urn:schemas-microsoft-com:datatypes"><Description dt:dt="string">E-Prime Primary Realtime Clock</Description><StartTime><Timestamp dt:dt="int">0</Timestamp><DateUtc dt:dt="string">2017-05-10T12:00:19Z</DateUtc></StartTime><FrequencyChanges><FrequencyChange><Frequency dt:dt="r8">3312919</Frequency><Timestamp dt:dt="r8">49714484119</Timestamp><Current dt:dt="…	60.003	1	left	-1824463871	2017-10-05	14:00:19	12:00:19	female	383	{RIGHTARROW}	44							0	992223	992052	{RIGHTARROW}	171	990927	990669	758	right3,2	30	11	362	mask30	0	992035	0	991835	eqm10_NoEyeNmodel1_dir	90	HV	gazeCOD	GazeCoDxp	1	400	0	991535	8	991435
GazeCoD_1Model_male	14	2	23	<?xml version="1.0"?>\n<Clock xmlns:dt="urn:schemas-microsoft-com:datatypes"><Description dt:dt="string">E-Prime Primary Realtime Clock</Description><StartTime><Timestamp dt:dt="int">0</Timestamp><DateUtc dt:dt="string">2017-05-10T12:00:19Z</DateUtc></StartTime><FrequencyChanges><FrequencyChange><Frequency dt:dt="r8">3312919</Frequency><Timestamp dt:dt="r8">49714484119</Timestamp><Current dt:dt="…	60.003	1	left	-1824463871	2017-10-05	14:00:19	12:00:19	female	384	{LEFTARROW}	55							0	993991	993785	{LEFTARROW}	206	992665	992235	930	left6,4	16	11	363	mask16	0	993768	0	993568	eqm10_NoEyeNmodel1_dir	90	H	gazeCOD	GazeCoDxp	1	400	0	993268	3	993168
GazeCoD_1Model_male	14	2	23	<?xml version="1.0"?>\n<Clock xmlns:dt="urn:schemas-microsoft-com:datatypes"><Description dt:dt="string">E-Prime Primary Realtime Clock</Description><StartTime><Timestamp dt:dt="int">0</Timestamp><DateUtc dt:dt="string">2017-05-10T12:00:19Z</DateUtc></StartTime><FrequencyChanges><FrequencyChange><Frequency dt:dt="r8">3312919</Frequency><Timestamp dt:dt="r8">49714484119</Timestamp><Current dt:dt="…	60.003	1	left	-1824463871	2017-10-05	14:00:19	12:00:19	female	385	{RIGHTARROW}	77							0	995799	995568	{RIGHTARROW}	231	994447	994002	945	right8	22	12	364	mask22	0	995552	0	995352	eqm10_NoEyeNmodel1_dir	90	H	gazeCOD	GazeCoDxp	1	400	0	995052	5	994952
GazeCoD_1Model_male	14	2	23	<?xml version="1.0"?>\n<Clock xmlns:dt="urn:schemas-microsoft-com:datatypes"><Description dt:dt="string">E-Prime Primary Realtime Clock</Description><StartTime><Timestamp dt:dt="int">0</Timestamp><DateUtc dt:dt="string">2017-05-10T12:00:19Z</DateUtc></StartTime><FrequencyChanges><FrequencyChange><Frequency dt:dt="r8">3312919</Frequency><Timestamp dt:dt="r8">49714484119</Timestamp><Current dt:dt="…	60.003	1	left	-1824463871	2017-10-05	14:00:19	12:00:19	female	386	{RIGHTARROW}	42							0	997447	997268	{DOWNARROW}	179	996149	995818	831	right4,8	9	12	365	mask9	0	997252	0	997052	eqm10_NoEyeNmodel1_dir	0	V	gazeCOD	GazeCoDxp	0	400	0	996752	3	996652
GazeCoD_1Model_male	14	2	23	<?xml version="1.0"?>\n<Clock xmlns:dt="urn:schemas-microsoft-com:datatypes"><Description dt:dt="string">E-Prime Primary Realtime Clock</Description><StartTime><Timestamp dt:dt="int">0</Timestamp><DateUtc dt:dt="string">2017-05-10T12:00:19Z</DateUtc></StartTime><FrequencyChanges><FrequencyChange><Frequency dt:dt="r8">3312919</Frequency><Timestamp dt:dt="r8">49714484119</Timestamp><Current dt:dt="…	60.003	1	left	-1824463871	2017-10-05	14:00:19	12:00:19	female	387	{LEFTARROW}	53							0	999231	999018	{LEFTARROW}	213	997900	997468	932	left4,8	15	12	366	mask15	0	999001	0	998801	eqm10_NoEyeNmodel1_dir	90	H	gazeCOD	GazeCoDxp	1	400	0	998501	1	998401
GazeCoD_1Model_male	14	2	23	<?xml version="1.0"?>\n<Clock xmlns:dt="urn:schemas-microsoft-com:datatypes"><Description dt:dt="string">E-Prime Primary Realtime Clock</Description><StartTime><Timestamp dt:dt="int">0</Timestamp><DateUtc dt:dt="string">2017-05-10T12:00:19Z</DateUtc></StartTime><FrequencyChanges><FrequencyChange><Frequency dt:dt="r8">3312919</Frequency><Timestamp dt:dt="r8">49714484119</Timestamp><Current dt:dt="…	60.003	1	left	-1824463871	2017-10-05	14:00:19	12:00:19	female	388	{RIGHTARROW}	40							0	1000847	1000651	{RIGHTARROW}	196	999525	999251	774	right6,4	32	12	367	mask32	0	1000635	0	1000435	eqm10_NoEyeNmodel1_dir	90	HV	gazeCOD	GazeCoDxp	1	400	0	1000135	10	1000035
GazeCoD_1Model_male	14	2	23	<?xml version="1.0"?>\n<Clock xmlns:dt="urn:schemas-microsoft-com:datatypes"><Description dt:dt="string">E-Prime Primary Realtime Clock</Description><StartTime><Timestamp dt:dt="int">0</Timestamp><DateUtc dt:dt="string">2017-05-10T12:00:19Z</DateUtc></StartTime><FrequencyChanges><FrequencyChange><Frequency dt:dt="r8">3312919</Frequency><Timestamp dt:dt="r8">49714484119</Timestamp><Current dt:dt="…	60.003	1	left	-1824463871	2017-10-05	14:00:19	12:00:19	female	389	{LEFTARROW}	78							0	1002583	1002335	{LEFTARROW}	248	1001215	1000868	847	left8	6	12	368	mask6	0	1002318	0	1002118	eqm10_NoEyeNmodel1_dir	0	V	gazeCOD	GazeCoDxp	1	400	0	1001818	3	1001718
GazeCoD_1Model_male	14	2	23	<?xml version="1.0"?>\n<Clock xmlns:dt="urn:schemas-microsoft-com:datatypes"><Description dt:dt="string">E-Prime Primary Realtime Clock</Description><StartTime><Timestamp dt:dt="int">0</Timestamp><DateUtc dt:dt="string">2017-05-10T12:00:19Z</DateUtc></StartTime><FrequencyChanges><FrequencyChange><Frequency dt:dt="r8">3312919</Frequency><Timestamp dt:dt="r8">49714484119</Timestamp><Current dt:dt="…	60.003	1	left	-1824463871	2017-10-05	14:00:19	12:00:19	female	390	{LEFTARROW}	53							0	1004559	1004218	{LEFTARROW}	341	1003096	1002601	995	left4,8	26	12	369	mask26	0	1004201	0	1004001	eqm10_NoEyeNmodel1_dir	90	HV	gazeCOD	GazeCoDxp	1	400	0	1003701	5	1003601
GazeCoD_1Model_male	14	2	23	<?xml version="1.0"?>\n<Clock xmlns:dt="urn:schemas-microsoft-com:datatypes"><Description dt:dt="string">E-Prime Primary Realtime Clock</Description><StartTime><Timestamp dt:dt="int">0</Timestamp><DateUtc dt:dt="string">2017-05-10T12:00:19Z</DateUtc></StartTime><FrequencyChanges><FrequencyChange><Frequency dt:dt="r8">3312919</Frequency><Timestamp dt:dt="r8">49714484119</Timestamp><Current dt:dt="…	60.003	1	left	-1824463871	2017-10-05	14:00:19	12:00:19	female	391	{RIGHTARROW}	40							0	1006167	1005984	{RIGHTARROW}	183	1004864	1004568	796	right6,4	10	12	370	mask10	0	1005968	0	1005768	eqm10_NoEyeNmodel1_dir	0	V	gazeCOD	GazeCoDxp	1	400	0	1005468	4	1005368
GazeCoD_1Model_male	14	2	23	<?xml version="1.0"?>\n<Clock xmlns:dt="urn:schemas-microsoft-com:datatypes"><Description dt:dt="string">E-Prime Primary Realtime Clock</Description><StartTime><Timestamp dt:dt="int">0</Timestamp><DateUtc dt:dt="string">2017-05-10T12:00:19Z</DateUtc></StartTime><FrequencyChanges><FrequencyChange><Frequency dt:dt="r8">3312919</Frequency><Timestamp dt:dt="r8">49714484119</Timestamp><Current dt:dt="…	60.003	1	left	-1824463871	2017-10-05	14:00:19	12:00:19	female	392	{LEFTARROW}	55							0	1007926	1007751	{LEFTARROW}	175	1006625	1006184	941	left6,4	27	12	371	mask27	0	1007734	0	1007534	eqm10_NoEyeNmodel1_dir	90	HV	gazeCOD	GazeCoDxp	1	400	0	1007234	9	1007134
GazeCoD_1Model_male	14	2	23	<?xml version="1.0"?>\n<Clock xmlns:dt="urn:schemas-microsoft-com:datatypes"><Description dt:dt="string">E-Prime Primary Realtime Clock</Description><StartTime><Timestamp dt:dt="int">0</Timestamp><DateUtc dt:dt="string">2017-05-10T12:00:19Z</DateUtc></StartTime><FrequencyChanges><FrequencyChange><Frequency dt:dt="r8">3312919</Frequency><Timestamp dt:dt="r8">49714484119</Timestamp><Current dt:dt="…	60.003	1	left	-1824463871	2017-10-05	14:00:19	12:00:19	female	393	{LEFTARROW}	51							0	1010142	1009518	{DOWNARROW}	624	1008397	1007951	946	left3,2	3	12	372	mask3	0	1009501	0	1009301	eqm10_NoEyeNmodel1_dir	0	V	gazeCOD	GazeCoDxp	0	400	0	1009001	4	1008901
GazeCoD_1Model_male	14	2	23	<?xml version="1.0"?>\n<Clock xmlns:dt="urn:schemas-microsoft-com:datatypes"><Description dt:dt="string">E-Prime Primary Realtime Clock</Description><StartTime><Timestamp dt:dt="int">0</Timestamp><DateUtc dt:dt="string">2017-05-10T12:00:19Z</DateUtc></StartTime><FrequencyChanges><FrequencyChange><Frequency dt:dt="r8">3312919</Frequency><Timestamp dt:dt="r8">49714484119</Timestamp><Current dt:dt="…	60.003	1	left	-1824463871	2017-10-05	14:00:19	12:00:19	female	394	{RIGHTARROW}	42							0	1011982	1011768	{RIGHTARROW}	214	1010651	1010168	983	right4,8	20	12	373	mask20	0	1011751	0	1011551	eqm10_NoEyeNmodel1_dir	90	H	gazeCOD	GazeCoDxp	1	400	0	1011251	0	1011151
GazeCoD_1Model_male	14	2	23	<?xml version="1.0"?>\n<Clock xmlns:dt="urn:schemas-microsoft-com:datatypes"><Description dt:dt="string">E-Prime Primary Realtime Clock</Description><StartTime><Timestamp dt:dt="int">0</Timestamp><DateUtc dt:dt="string">2017-05-10T12:00:19Z</DateUtc></StartTime><FrequencyChanges><FrequencyChange><Frequency dt:dt="r8">3312919</Frequency><Timestamp dt:dt="r8">49714484119</Timestamp><Current dt:dt="…	60.003	1	left	-1824463871	2017-10-05	14:00:19	12:00:19	female	395	{LEFTARROW}	51							0	1013854	1013417	{LEFTARROW}	437	1012299	1012001	798	left3,2	14	12	374	mask14	0	1013401	0	1013201	eqm10_NoEyeNmodel1_dir	90	H	gazeCOD	GazeCoDxp	1	400	0	1012901	2	1012801
GazeCoD_1Model_male	14	2	23	<?xml version="1.0"?>\n<Clock xmlns:dt="urn:schemas-microsoft-com:datatypes"><Description dt:dt="string">E-Prime Primary Realtime Clock</Description><StartTime><Timestamp dt:dt="int">0</Timestamp><DateUtc dt:dt="string">2017-05-10T12:00:19Z</DateUtc></StartTime><FrequencyChanges><FrequencyChange><Frequency dt:dt="r8">3312919</Frequency><Timestamp dt:dt="r8">49714484119</Timestamp><Current dt:dt="…	60.003	1	left	-1824463871	2017-10-05	14:00:19	12:00:19	female	396	{LEFTARROW}	49							0	1015782	1015417	{LEFTARROW}	365	1014299	1013867	932	left1,6	13	12	375	mask13	0	1015401	0	1015201	eqm10_NoEyeNmodel1_dir	90	H	gazeCOD	GazeCoDxp	1	400	0	1014901	2	1014801
GazeCoD_1Model_male	14	2	23	<?xml version="1.0"?>\n<Clock xmlns:dt="urn:schemas-microsoft-com:datatypes"><Description dt:dt="string">E-Prime Primary Realtime Clock</Description><StartTime><Timestamp dt:dt="int">0</Timestamp><DateUtc dt:dt="string">2017-05-10T12:00:19Z</DateUtc></StartTime><FrequencyChanges><FrequencyChange><Frequency dt:dt="r8">3312919</Frequency><Timestamp dt:dt="r8">49714484119</Timestamp><Current dt:dt="…	60.003	1	left	-1824463871	2017-10-05	14:00:19	12:00:19	female	397	{RIGHTARROW}	46							0	1018478	1017401	{LEFTARROW}	1077	1016290	1015801	989	right1,6	18	12	376	mask18	0	1017384	-1	1017184	eqm10_NoEyeNmodel1_dir	90	H	gazeCOD	GazeCoDxp	0	400	0	1016885	-5	1016785
GazeCoD_1Model_male	14	2	23	<?xml version="1.0"?>\n<Clock xmlns:dt="urn:schemas-microsoft-com:datatypes"><Description dt:dt="string">E-Prime Primary Realtime Clock</Description><StartTime><Timestamp dt:dt="int">0</Timestamp><DateUtc dt:dt="string">2017-05-10T12:00:19Z</DateUtc></StartTime><FrequencyChanges><FrequencyChange><Frequency dt:dt="r8">3312919</Frequency><Timestamp dt:dt="r8">49714484119</Timestamp><Current dt:dt="…	60.003	1	left	-1824463871	2017-10-05	14:00:19	12:00:19	female	398	{LEFTARROW}	53							0	1020310	1019967	{DOWNARROW}	343	1018851	1018501	850	left4,8	4	12	377	mask4	0	1019950	0	1019750	eqm10_NoEyeNmodel1_dir	0	V	gazeCOD	GazeCoDxp	0	400	0	1019450	-1	1019350
GazeCoD_1Model_male	14	2	23	<?xml version="1.0"?>\n<Clock xmlns:dt="urn:schemas-microsoft-com:datatypes"><Description dt:dt="string">E-Prime Primary Realtime Clock</Description><StartTime><Timestamp dt:dt="int">0</Timestamp><DateUtc dt:dt="string">2017-05-10T12:00:19Z</DateUtc></StartTime><FrequencyChanges><FrequencyChange><Frequency dt:dt="r8">3312919</Frequency><Timestamp dt:dt="r8">49714484119</Timestamp><Current dt:dt="…	60.003	1	left	-1824463871	2017-10-05	14:00:19	12:00:19	female	399	{RIGHTARROW}	42							0	1022150	1021850	{RIGHTARROW}	300	1020739	1020334	905	right4,8	31	12	378	mask31	0	1021834	0	1021634	eqm10_NoEyeNmodel1_dir	90	HV	gazeCOD	GazeCoDxp	1	400	0	1021334	-5	1021234
GazeCoD_1Model_male	14	2	23	<?xml version="1.0"?>\n<Clock xmlns:dt="urn:schemas-microsoft-com:datatypes"><Description dt:dt="string">E-Prime Primary Realtime Clock</Description><StartTime><Timestamp dt:dt="int">0</Timestamp><DateUtc dt:dt="string">2017-05-10T12:00:19Z</DateUtc></StartTime><FrequencyChanges><FrequencyChange><Frequency dt:dt="r8">3312919</Frequency><Timestamp dt:dt="r8">49714484119</Timestamp><Current dt:dt="…	60.003	1	left	-1824463871	2017-10-05	14:00:19	12:00:19	female	400	{LEFTARROW}	78							0	1024038	1023684	{LEFTARROW}	354	1022562	1022167	895	left8	17	12	379	mask17	0	1023667	0	1023467	eqm10_NoEyeNmodel1_dir	90	H	gazeCOD	GazeCoDxp	1	400	0	1023167	5	1023067
GazeCoD_1Model_male	14	2	23	<?xml version="1.0"?>\n<Clock xmlns:dt="urn:schemas-microsoft-com:datatypes"><Description dt:dt="string">E-Prime Primary Realtime Clock</Description><StartTime><Timestamp dt:dt="int">0</Timestamp><DateUtc dt:dt="string">2017-05-10T12:00:19Z</DateUtc></StartTime><FrequencyChanges><FrequencyChange><Frequency dt:dt="r8">3312919</Frequency><Timestamp dt:dt="r8">49714484119</Timestamp><Current dt:dt="…	60.003	1	left	-1824463871	2017-10-05	14:00:19	12:00:19	female	401	{RIGHTARROW}	44							0	1025862	1025467	{RIGHTARROW}	395	1024346	1024050	796	right3,2	19	12	380	mask19	0	1025450	0	1025250	eqm10_NoEyeNmodel1_dir	90	H	gazeCOD	GazeCoDxp	1	400	0	1024950	4	1024850
GazeCoD_1Model_male	14	2	23	<?xml version="1.0"?>\n<Clock xmlns:dt="urn:schemas-microsoft-com:datatypes"><Description dt:dt="string">E-Prime Primary Realtime Clock</Description><StartTime><Timestamp dt:dt="int">0</Timestamp><DateUtc dt:dt="string">2017-05-10T12:00:19Z</DateUtc></StartTime><FrequencyChanges><FrequencyChange><Frequency dt:dt="r8">3312919</Frequency><Timestamp dt:dt="r8">49714484119</Timestamp><Current dt:dt="…	60.003	1	left	-1824463871	2017-10-05	14:00:19	12:00:19	female	402	{RIGHTARROW}	77							0	1027846	1027483	{RIGHTARROW}	363	1026358	1025884	974	right8	11	12	381	mask11	0	1027467	0	1027267	eqm10_NoEyeNmodel1_dir	0	V	gazeCOD	GazeCoDxp	1	400	0	1026967	9	1026867
GazeCoD_1Model_male	14	2	23	<?xml version="1.0"?>\n<Clock xmlns:dt="urn:schemas-microsoft-com:datatypes"><Description dt:dt="string">E-Prime Primary Realtime Clock</Description><StartTime><Timestamp dt:dt="int">0</Timestamp><DateUtc dt:dt="string">2017-05-10T12:00:19Z</DateUtc></StartTime><FrequencyChanges><FrequencyChange><Frequency dt:dt="r8">3312919</Frequency><Timestamp dt:dt="r8">49714484119</Timestamp><Current dt:dt="…	60.003	1	left	-1824463871	2017-10-05	14:00:19	12:00:19	female	403	{RIGHTARROW}	40							0	1029645	1029333	{RIGHTARROW}	312	1028216	1027867	849	right6,4	21	12	382	mask21	0	1029317	0	1029117	eqm10_NoEyeNmodel1_dir	90	H	gazeCOD	GazeCoDxp	1	400	0	1028817	1	1028717
GazeCoD_1Model_male	14	2	23	<?xml version="1.0"?>\n<Clock xmlns:dt="urn:schemas-microsoft-com:datatypes"><Description dt:dt="string">E-Prime Primary Realtime Clock</Description><StartTime><Timestamp dt:dt="int">0</Timestamp><DateUtc dt:dt="string">2017-05-10T12:00:19Z</DateUtc></StartTime><FrequencyChanges><FrequencyChange><Frequency dt:dt="r8">3312919</Frequency><Timestamp dt:dt="r8">49714484119</Timestamp><Current dt:dt="…	60.003	1	left	-1824463871	2017-10-05	14:00:19	12:00:19	female	404	{DOWNARROW}	79							0	1031581	1031167	{DOWNARROW}	414	1030044	1029667	877	DG0	23	12	383	mask23	0	1031150	0	1030950	eqm10_NoEyeNmodel1_dir	90	HV	gazeCOD	GazeCoDxp	1	400	0	1030650	6	1030550
GazeCoD_1Model_male	14	2	23	<?xml version="1.0"?>\n<Clock xmlns:dt="urn:schemas-microsoft-com:datatypes"><Description dt:dt="string">E-Prime Primary Realtime Clock</Description><StartTime><Timestamp dt:dt="int">0</Timestamp><DateUtc dt:dt="string">2017-05-10T12:00:19Z</DateUtc></StartTime><FrequencyChanges><FrequencyChange><Frequency dt:dt="r8">3312919</Frequency><Timestamp dt:dt="r8">49714484119</Timestamp><Current dt:dt="…	60.003	1	left	-1824463871	2017-10-05	14:00:19	12:00:19	female	405	{RIGHTARROW}	46							0	1033421	1033183	{RIGHTARROW}	238	1032066	1031600	966	right1,6	29	12	384	mask29	0	1033167	0	1032967	eqm10_NoEyeNmodel1_dir	90	HV	gazeCOD	GazeCoDxp	1	400	0	1032667	1	1032567
GazeCoD_1Model_male	14	2	23	<?xml version="1.0"?>\n<Clock xmlns:dt="urn:schemas-microsoft-com:datatypes"><Description dt:dt="string">E-Prime Primary Realtime Clock</Description><StartTime><Timestamp dt:dt="int">0</Timestamp><DateUtc dt:dt="string">2017-05-10T12:00:19Z</DateUtc></StartTime><FrequencyChanges><FrequencyChange><Frequency dt:dt="r8">3312919</Frequency><Timestamp dt:dt="r8">49714484119</Timestamp><Current dt:dt="…	60.003	1	left	-1824463871	2017-10-05	14:00:19	12:00:19	female	406	{LEFTARROW}	55							0	1035021	1034833	{LEFTARROW}	188	1033707	1033433	774	left6,4	5	12	385	mask5	0	1034816	0	1034616	eqm10_NoEyeNmodel1_dir	0	V	gazeCOD	GazeCoDxp	1	400	0	1034316	9	1034216
GazeCoD_1Model_male	14	2	23	<?xml version="1.0"?>\n<Clock xmlns:dt="urn:schemas-microsoft-com:datatypes"><Description dt:dt="string">E-Prime Primary Realtime Clock</Description><StartTime><Timestamp dt:dt="int">0</Timestamp><DateUtc dt:dt="string">2017-05-10T12:00:19Z</DateUtc></StartTime><FrequencyChanges><FrequencyChange><Frequency dt:dt="r8">3312919</Frequency><Timestamp dt:dt="r8">49714484119</Timestamp><Current dt:dt="…	60.003	1	left	-1824463871	2017-10-05	14:00:19	12:00:19	female	407	{RIGHTARROW}	44							0	1090027	1089514	{DOWNARROW}	513	1088387	1087897	990	right3,2	30	12	386	mask30	0	1089497	0	1089297	eqm10_NoEyeNmodel1_dir	90	HV	gazeCOD	GazeCoDxp	0	400	0	1088997	10	1088897
GazeCoD_1Model_male	14	2	23	<?xml version="1.0"?>\n<Clock xmlns:dt="urn:schemas-microsoft-com:datatypes"><Description dt:dt="string">E-Prime Primary Realtime Clock</Description><StartTime><Timestamp dt:dt="int">0</Timestamp><DateUtc dt:dt="string">2017-05-10T12:00:19Z</DateUtc></StartTime><FrequencyChanges><FrequencyChange><Frequency dt:dt="r8">3312919</Frequency><Timestamp dt:dt="r8">49714484119</Timestamp><Current dt:dt="…	60.003	1	left	-1824463871	2017-10-05	14:00:19	12:00:19	female	408	{RIGHTARROW}	46							0	1091779	1091514	{DOWNARROW}	264	1090390	1090047	843	right1,6	7	12	387	mask7	0	1091497	0	1091297	eqm10_NoEyeNmodel1_dir	0	V	gazeCOD	GazeCoDxp	0	400	0	1090997	7	1090897
GazeCoD_1Model_male	14	2	23	<?xml version="1.0"?>\n<Clock xmlns:dt="urn:schemas-microsoft-com:datatypes"><Description dt:dt="string">E-Prime Primary Realtime Clock</Description><StartTime><Timestamp dt:dt="int">0</Timestamp><DateUtc dt:dt="string">2017-05-10T12:00:19Z</DateUtc></StartTime><FrequencyChanges><FrequencyChange><Frequency dt:dt="r8">3312919</Frequency><Timestamp dt:dt="r8">49714484119</Timestamp><Current dt:dt="…	60.003	1	left	-1824463871	2017-10-05	14:00:19	12:00:19	female	409	{LEFTARROW}	49							0	1093642	1093280	{DOWNARROW}	362	1092154	1091797	857	left1,6	24	12	388	mask24	0	1093264	0	1093064	eqm10_NoEyeNmodel1_dir	90	HV	gazeCOD	GazeCoDxp	0	400	0	1092764	10	1092664
GazeCoD_1Model_male	14	2	23	<?xml version="1.0"?>\n<Clock xmlns:dt="urn:schemas-microsoft-com:datatypes"><Description dt:dt="string">E-Prime Primary Realtime Clock</Description><StartTime><Timestamp dt:dt="int">0</Timestamp><DateUtc dt:dt="string">2017-05-10T12:00:19Z</DateUtc></StartTime><FrequencyChanges><FrequencyChange><Frequency dt:dt="r8">3312919</Frequency><Timestamp dt:dt="r8">49714484119</Timestamp><Current dt:dt="…	60.003	1	left	-1824463871	2017-10-05	14:00:19	12:00:19	female	410	{RIGHTARROW}	44							0	1095538	1095230	{DOWNARROW}	308	1094107	1093664	943	right3,2	8	12	389	mask8	0	1095214	0	1095014	eqm10_NoEyeNmodel1_dir	0	V	gazeCOD	GazeCoDxp	0	400	0	1094714	7	1094614
GazeCoD_1Model_male	14	2	23	<?xml version="1.0"?>\n<Clock xmlns:dt="urn:schemas-microsoft-com:datatypes"><Description dt:dt="string">E-Prime Primary Realtime Clock</Description><StartTime><Timestamp dt:dt="int">0</Timestamp><DateUtc dt:dt="string">2017-05-10T12:00:19Z</DateUtc></StartTime><FrequencyChanges><FrequencyChange><Frequency dt:dt="r8">3312919</Frequency><Timestamp dt:dt="r8">49714484119</Timestamp><Current dt:dt="…	60.003	1	left	-1824463871	2017-10-05	14:00:19	12:00:19	female	411	{LEFTARROW}	78							0	1097234	1096980	{LEFTARROW}	254	1095854	1095548	806	left8	28	12	390	mask28	0	1096964	0	1096764	eqm10_NoEyeNmodel1_dir	90	HV	gazeCOD	GazeCoDxp	1	400	0	1096464	10	1096364
GazeCoD_1Model_male	14	2	23	<?xml version="1.0"?>\n<Clock xmlns:dt="urn:schemas-microsoft-com:datatypes"><Description dt:dt="string">E-Prime Primary Realtime Clock</Description><StartTime><Timestamp dt:dt="int">0</Timestamp><DateUtc dt:dt="string">2017-05-10T12:00:19Z</DateUtc></StartTime><FrequencyChanges><FrequencyChange><Frequency dt:dt="r8">3312919</Frequency><Timestamp dt:dt="r8">49714484119</Timestamp><Current dt:dt="…	60.003	1	left	-1824463871	2017-10-05	14:00:19	12:00:19	female	412	{RIGHTARROW}	77							0	1098786	1098647	{RIGHTARROW}	139	1097529	1097247	782	right8	33	12	391	mask33	0	1098630	0	1098430	eqm10_NoEyeNmodel1_dir	90	HV	gazeCOD	GazeCoDxp	1	400	0	1098130	1	1098030
GazeCoD_1Model_male	14	2	23	<?xml version="1.0"?>\n<Clock xmlns:dt="urn:schemas-microsoft-com:datatypes"><Description dt:dt="string">E-Prime Primary Realtime Clock</Description><StartTime><Timestamp dt:dt="int">0</Timestamp><DateUtc dt:dt="string">2017-05-10T12:00:19Z</DateUtc></StartTime><FrequencyChanges><FrequencyChange><Frequency dt:dt="r8">3312919</Frequency><Timestamp dt:dt="r8">49714484119</Timestamp><Current dt:dt="…	60.003	1	left	-1824463871	2017-10-05	14:00:19	12:00:19	female	413	{DOWNARROW}	79							0	1100362	1100213	{DOWNARROW}	149	1099091	1098797	794	DG0	12	12	392	mask12	0	1100197	0	1099997	eqm10_NoEyeNmodel1_dir	90	H	gazeCOD	GazeCoDxp	1	400	0	1099697	6	1099597
GazeCoD_1Model_male	14	2	23	<?xml version="1.0"?>\n<Clock xmlns:dt="urn:schemas-microsoft-com:datatypes"><Description dt:dt="string">E-Prime Primary Realtime Clock</Description><StartTime><Timestamp dt:dt="int">0</Timestamp><DateUtc dt:dt="string">2017-05-10T12:00:19Z</DateUtc></StartTime><FrequencyChanges><FrequencyChange><Frequency dt:dt="r8">3312919</Frequency><Timestamp dt:dt="r8">49714484119</Timestamp><Current dt:dt="…	60.003	1	left	-1824463871	2017-10-05	14:00:19	12:00:19	female	414	{LEFTARROW}	51							0	1104026	1101963	{DOWNARROW}	2063	1100844	1100380	964	left3,2	25	12	393	mask25	0	1101947	0	1101747	eqm10_NoEyeNmodel1_dir	90	HV	gazeCOD	GazeCoDxp	0	400	0	1101447	3	1101347
GazeCoD_1Model_male	14	2	23	<?xml version="1.0"?>\n<Clock xmlns:dt="urn:schemas-microsoft-com:datatypes"><Description dt:dt="string">E-Prime Primary Realtime Clock</Description><StartTime><Timestamp dt:dt="int">0</Timestamp><DateUtc dt:dt="string">2017-05-10T12:00:19Z</DateUtc></StartTime><FrequencyChanges><FrequencyChange><Frequency dt:dt="r8">3312919</Frequency><Timestamp dt:dt="r8">49714484119</Timestamp><Current dt:dt="…	60.003	1	left	-1824463871	2017-10-05	14:00:19	12:00:19	female	415	{DOWNARROW}	79							0	1105866	1105463	{DOWNARROW}	403	1104348	1104047	801	DG0	1	12	394	mask1	0	1105446	-1	1105246	eqm10_NoEyeNmodel1_dir	0	V	gazeCOD	GazeCoDxp	1	400	0	1104947	-1	1104847
GazeCoD_1Model_male	14	2	23	<?xml version="1.0"?>\n<Clock xmlns:dt="urn:schemas-microsoft-com:datatypes"><Description dt:dt="string">E-Prime Primary Realtime Clock</Description><StartTime><Timestamp dt:dt="int">0</Timestamp><DateUtc dt:dt="string">2017-05-10T12:00:19Z</DateUtc></StartTime><FrequencyChanges><FrequencyChange><Frequency dt:dt="r8">3312919</Frequency><Timestamp dt:dt="r8">49714484119</Timestamp><Current dt:dt="…	60.003	1	left	-1824463871	2017-10-05	14:00:19	12:00:19	female	416	{LEFTARROW}	49							0	1107730	1107480	{LEFTARROW}	250	1106360	1105880	980	left1,6	2	12	395	mask2	0	1107463	0	1107263	eqm10_NoEyeNmodel1_dir	0	V	gazeCOD	GazeCoDxp	1	400	0	1106963	3	1106863
GazeCoD_1Model_male	14	2	23	<?xml version="1.0"?>\n<Clock xmlns:dt="urn:schemas-microsoft-com:datatypes"><Description dt:dt="string">E-Prime Primary Realtime Clock</Description><StartTime><Timestamp dt:dt="int">0</Timestamp><DateUtc dt:dt="string">2017-05-10T12:00:19Z</DateUtc></StartTime><FrequencyChanges><FrequencyChange><Frequency dt:dt="r8">3312919</Frequency><Timestamp dt:dt="r8">49714484119</Timestamp><Current dt:dt="…	60.003	1	left	-1824463871	2017-10-05	14:00:19	12:00:19	female	417	{LEFTARROW}	55							0	1109578	1109313	{LEFTARROW}	265	1108188	1107746	942	left6,4	16	12	396	mask16	0	1109296	0	1109096	eqm10_NoEyeNmodel1_dir	90	H	gazeCOD	GazeCoDxp	1	400	0	1108796	8	1108696
GazeCoD_1Model_male	14	2	23	<?xml version="1.0"?>\n<Clock xmlns:dt="urn:schemas-microsoft-com:datatypes"><Description dt:dt="string">E-Prime Primary Realtime Clock</Description><StartTime><Timestamp dt:dt="int">0</Timestamp><DateUtc dt:dt="string">2017-05-10T12:00:19Z</DateUtc></StartTime><FrequencyChanges><FrequencyChange><Frequency dt:dt="r8">3312919</Frequency><Timestamp dt:dt="r8">49714484119</Timestamp><Current dt:dt="…	60.003	1	left	-1824463871	2017-10-05	14:00:19	12:00:19	female	418	{LEFTARROW}	49							0	1111378	1111113	{LEFTARROW}	265	1110002	1109596	906	left1,6	2	13	397	mask2	0	1111096	-1	1110896	eqm10_NoEyeNmodel1_dir	0	V	gazeCOD	GazeCoDxp	1	400	0	1110597	-5	1110497
GazeCoD_1Model_male	14	2	23	<?xml version="1.0"?>\n<Clock xmlns:dt="urn:schemas-microsoft-com:datatypes"><Description dt:dt="string">E-Prime Primary Realtime Clock</Description><StartTime><Timestamp dt:dt="int">0</Timestamp><DateUtc dt:dt="string">2017-05-10T12:00:19Z</DateUtc></StartTime><FrequencyChanges><FrequencyChange><Frequency dt:dt="r8">3312919</Frequency><Timestamp dt:dt="r8">49714484119</Timestamp><Current dt:dt="…	60.003	1	left	-1824463871	2017-10-05	14:00:19	12:00:19	female	419	{LEFTARROW}	78							0	1113282	1112896	{LEFTARROW}	385	1111775	1111396	879	left8	28	13	398	mask28	0	1112879	0	1112679	eqm10_NoEyeNmodel1_dir	90	HV	gazeCOD	GazeCoDxp	1	400	0	1112379	4	1112279
GazeCoD_1Model_male	14	2	23	<?xml version="1.0"?>\n<Clock xmlns:dt="urn:schemas-microsoft-com:datatypes"><Description dt:dt="string">E-Prime Primary Realtime Clock</Description><StartTime><Timestamp dt:dt="int">0</Timestamp><DateUtc dt:dt="string">2017-05-10T12:00:19Z</DateUtc></StartTime><FrequencyChanges><FrequencyChange><Frequency dt:dt="r8">3312919</Frequency><Timestamp dt:dt="r8">49714484119</Timestamp><Current dt:dt="…	60.003	1	left	-1824463871	2017-10-05	14:00:19	12:00:19	female	420	{LEFTARROW}	55							0	1115161	1114813	{LEFTARROW}	348	1113691	1113296	895	left6,4	27	13	399	mask27	0	1114796	0	1114596	eqm10_NoEyeNmodel1_dir	90	HV	gazeCOD	GazeCoDxp	1	400	0	1114296	5	1114196
GazeCoD_1Model_male	14	2	23	<?xml version="1.0"?>\n<Clock xmlns:dt="urn:schemas-microsoft-com:datatypes"><Description dt:dt="string">E-Prime Primary Realtime Clock</Description><StartTime><Timestamp dt:dt="int">0</Timestamp><DateUtc dt:dt="string">2017-05-10T12:00:19Z</DateUtc></StartTime><FrequencyChanges><FrequencyChange><Frequency dt:dt="r8">3312919</Frequency><Timestamp dt:dt="r8">49714484119</Timestamp><Current dt:dt="…	60.003	1	left	-1824463871	2017-10-05	14:00:19	12:00:19	female	421	{LEFTARROW}	55							0	1117081	1116763	{DOWNARROW}	318	1115637	1115179	958	left6,4	5	13	400	mask5	0	1116746	0	1116546	eqm10_NoEyeNmodel1_dir	0	V	gazeCOD	GazeCoDxp	0	400	0	1116246	9	1116146
GazeCoD_1Model_male	14	2	23	<?xml version="1.0"?>\n<Clock xmlns:dt="urn:schemas-microsoft-com:datatypes"><Description dt:dt="string">E-Prime Primary Realtime Clock</Description><StartTime><Timestamp dt:dt="int">0</Timestamp><DateUtc dt:dt="string">2017-05-10T12:00:19Z</DateUtc></StartTime><FrequencyChanges><FrequencyChange><Frequency dt:dt="r8">3312919</Frequency><Timestamp dt:dt="r8">49714484119</Timestamp><Current dt:dt="…	60.003	1	left	-1824463871	2017-10-05	14:00:19	12:00:19	female	422	{LEFTARROW}	51							0	1118985	1118496	{DOWNARROW}	489	1117381	1117096	785	left3,2	3	13	401	mask3	0	1118479	0	1118279	eqm10_NoEyeNmodel1_dir	0	V	gazeCOD	GazeCoDxp	0	400	0	1117979	-2	1117879
GazeCoD_1Model_male	14	2	23	<?xml version="1.0"?>\n<Clock xmlns:dt="urn:schemas-microsoft-com:datatypes"><Description dt:dt="string">E-Prime Primary Realtime Clock</Description><StartTime><Timestamp dt:dt="int">0</Timestamp><DateUtc dt:dt="string">2017-05-10T12:00:19Z</DateUtc></StartTime><FrequencyChanges><FrequencyChange><Frequency dt:dt="r8">3312919</Frequency><Timestamp dt:dt="r8">49714484119</Timestamp><Current dt:dt="…	60.003	1	left	-1824463871	2017-10-05	14:00:19	12:00:19	female	423	{RIGHTARROW}	42							0	1120785	1120596	{DOWNARROW}	189	1119476	1118996	980	right4,8	9	13	402	mask9	0	1120579	0	1120379	eqm10_NoEyeNmodel1_dir	0	V	gazeCOD	GazeCoDxp	0	400	0	1120079	3	1119979
GazeCoD_1Model_male	14	2	23	<?xml version="1.0"?>\n<Clock xmlns:dt="urn:schemas-microsoft-com:datatypes"><Description dt:dt="string">E-Prime Primary Realtime Clock</Description><StartTime><Timestamp dt:dt="int">0</Timestamp><DateUtc dt:dt="string">2017-05-10T12:00:19Z</DateUtc></StartTime><FrequencyChanges><FrequencyChange><Frequency dt:dt="r8">3312919</Frequency><Timestamp dt:dt="r8">49714484119</Timestamp><Current dt:dt="…	60.003	1	left	-1824463871	2017-10-05	14:00:19	12:00:19	female	424	{RIGHTARROW}	40							0	1122761	1122229	{RIGHTARROW}	532	1121113	1120796	817	right6,4	32	13	403	mask32	0	1122212	0	1122012	eqm10_NoEyeNmodel1_dir	90	HV	gazeCOD	GazeCoDxp	1	400	0	1121712	-1	1121612
GazeCoD_1Model_male	14	2	23	<?xml version="1.0"?>\n<Clock xmlns:dt="urn:schemas-microsoft-com:datatypes"><Description dt:dt="string">E-Prime Primary Realtime Clock</Description><StartTime><Timestamp dt:dt="int">0</Timestamp><DateUtc dt:dt="string">2017-05-10T12:00:19Z</DateUtc></StartTime><FrequencyChanges><FrequencyChange><Frequency dt:dt="r8">3312919</Frequency><Timestamp dt:dt="r8">49714484119</Timestamp><Current dt:dt="…	60.003	1	left	-1824463871	2017-10-05	14:00:19	12:00:19	female	425	{LEFTARROW}	49							0	1124793	1124229	{DOWNARROW}	564	1123102	1122779	823	left1,6	24	13	404	mask24	0	1124212	0	1124012	eqm10_NoEyeNmodel1_dir	90	HV	gazeCOD	GazeCoDxp	0	400	0	1123712	10	1123612
GazeCoD_1Model_male	14	2	23	<?xml version="1.0"?>\n<Clock xmlns:dt="urn:schemas-microsoft-com:datatypes"><Description dt:dt="string">E-Prime Primary Realtime Clock</Description><StartTime><Timestamp dt:dt="int">0</Timestamp><DateUtc dt:dt="string">2017-05-10T12:00:19Z</DateUtc></StartTime><FrequencyChanges><FrequencyChange><Frequency dt:dt="r8">3312919</Frequency><Timestamp dt:dt="r8">49714484119</Timestamp><Current dt:dt="…	60.003	1	left	-1824463871	2017-10-05	14:00:19	12:00:19	female	426	{LEFTARROW}	55							0	1126777	1126379	{LEFTARROW}	398	1125268	1124812	956	left6,4	16	13	405	mask16	0	1126362	-1	1126162	eqm10_NoEyeNmodel1_dir	90	H	gazeCOD	GazeCoDxp	1	400	0	1125863	-5	1125763
GazeCoD_1Model_male	14	2	23	<?xml version="1.0"?>\n<Clock xmlns:dt="urn:schemas-microsoft-com:datatypes"><Description dt:dt="string">E-Prime Primary Realtime Clock</Description><StartTime><Timestamp dt:dt="int">0</Timestamp><DateUtc dt:dt="string">2017-05-10T12:00:19Z</DateUtc></StartTime><FrequencyChanges><FrequencyChange><Frequency dt:dt="r8">3312919</Frequency><Timestamp dt:dt="r8">49714484119</Timestamp><Current dt:dt="…	60.003	1	left	-1824463871	2017-10-05	14:00:19	12:00:19	female	427	{LEFTARROW}	51							0	1128601	1128279	{DOWNARROW}	322	1127161	1126795	866	left3,2	14	13	406	mask14	0	1128262	0	1128062	eqm10_NoEyeNmodel1_dir	90	H	gazeCOD	GazeCoDxp	0	400	0	1127762	1	1127662
GazeCoD_1Model_male	14	2	23	<?xml version="1.0"?>\n<Clock xmlns:dt="urn:schemas-microsoft-com:datatypes"><Description dt:dt="string">E-Prime Primary Realtime Clock</Description><StartTime><Timestamp dt:dt="int">0</Timestamp><DateUtc dt:dt="string">2017-05-10T12:00:19Z</DateUtc></StartTime><FrequencyChanges><FrequencyChange><Frequency dt:dt="r8">3312919</Frequency><Timestamp dt:dt="r8">49714484119</Timestamp><Current dt:dt="…	60.003	1	left	-1824463871	2017-10-05	14:00:19	12:00:19	female	428	{RIGHTARROW}	44							0	1130385	1130062	{RIGHTARROW}	323	1128940	1128612	828	right3,2	19	13	407	mask19	0	1130045	0	1129845	eqm10_NoEyeNmodel1_dir	90	H	gazeCOD	GazeCoDxp	1	400	0	1129545	5	1129445
GazeCoD_1Model_male	14	2	23	<?xml version="1.0"?>\n<Clock xmlns:dt="urn:schemas-microsoft-com:datatypes"><Description dt:dt="string">E-Prime Primary Realtime Clock</Description><StartTime><Timestamp dt:dt="int">0</Timestamp><DateUtc dt:dt="string">2017-05-10T12:00:19Z</DateUtc></StartTime><FrequencyChanges><FrequencyChange><Frequency dt:dt="r8">3312919</Frequency><Timestamp dt:dt="r8">49714484119</Timestamp><Current dt:dt="…	60.003	1	left	-1824463871	2017-10-05	14:00:19	12:00:19	female	429	{LEFTARROW}	53							0	1132121	1131962	{LEFTARROW}	159	1130839	1130395	944	left4,8	15	13	408	mask15	0	1131945	0	1131745	eqm10_NoEyeNmodel1_dir	90	H	gazeCOD	GazeCoDxp	1	400	0	1131445	6	1131345
GazeCoD_1Model_male	14	2	23	<?xml version="1.0"?>\n<Clock xmlns:dt="urn:schemas-microsoft-com:datatypes"><Description dt:dt="string">E-Prime Primary Realtime Clock</Description><StartTime><Timestamp dt:dt="int">0</Timestamp><DateUtc dt:dt="string">2017-05-10T12:00:19Z</DateUtc></StartTime><FrequencyChanges><FrequencyChange><Frequency dt:dt="r8">3312919</Frequency><Timestamp dt:dt="r8">49714484119</Timestamp><Current dt:dt="…	60.003	1	left	-1824463871	2017-10-05	14:00:19	12:00:19	female	430	{LEFTARROW}	51							0	1133929	1133578	{DOWNARROW}	351	1132465	1132145	820	left3,2	25	13	409	mask25	0	1133562	0	1133362	eqm10_NoEyeNmodel1_dir	90	HV	gazeCOD	GazeCoDxp	0	400	0	1133062	-3	1132962
GazeCoD_1Model_male	14	2	23	<?xml version="1.0"?>\n<Clock xmlns:dt="urn:schemas-microsoft-com:datatypes"><Description dt:dt="string">E-Prime Primary Realtime Clock</Description><StartTime><Timestamp dt:dt="int">0</Timestamp><DateUtc dt:dt="string">2017-05-10T12:00:19Z</DateUtc></StartTime><FrequencyChanges><FrequencyChange><Frequency dt:dt="r8">3312919</Frequency><Timestamp dt:dt="r8">49714484119</Timestamp><Current dt:dt="…	60.003	1	left	-1824463871	2017-10-05	14:00:19	12:00:19	female	431	{RIGHTARROW}	77							0	1135712	1135545	{RIGHTARROW}	167	1134425	1133945	980	right8	11	13	410	mask11	0	1135528	0	1135328	eqm10_NoEyeNmodel1_dir	0	V	gazeCOD	GazeCoDxp	1	400	0	1135028	3	1134928
GazeCoD_1Model_male	14	2	23	<?xml version="1.0"?>\n<Clock xmlns:dt="urn:schemas-microsoft-com:datatypes"><Description dt:dt="string">E-Prime Primary Realtime Clock</Description><StartTime><Timestamp dt:dt="int">0</Timestamp><DateUtc dt:dt="string">2017-05-10T12:00:19Z</DateUtc></StartTime><FrequencyChanges><FrequencyChange><Frequency dt:dt="r8">3312919</Frequency><Timestamp dt:dt="r8">49714484119</Timestamp><Current dt:dt="…	60.003	1	left	-1824463871	2017-10-05	14:00:19	12:00:19	female	432	{RIGHTARROW}	77							0	1137488	1137328	{RIGHTARROW}	160	1136210	1135728	982	right8	22	13	411	mask22	0	1137312	0	1137112	eqm10_NoEyeNmodel1_dir	90	H	gazeCOD	GazeCoDxp	1	400	0	1136812	2	1136712
GazeCoD_1Model_male	14	2	23	<?xml version="1.0"?>\n<Clock xmlns:dt="urn:schemas-microsoft-com:datatypes"><Description dt:dt="string">E-Prime Primary Realtime Clock</Description><StartTime><Timestamp dt:dt="int">0</Timestamp><DateUtc dt:dt="string">2017-05-10T12:00:19Z</DateUtc></StartTime><FrequencyChanges><FrequencyChange><Frequency dt:dt="r8">3312919</Frequency><Timestamp dt:dt="r8">49714484119</Timestamp><Current dt:dt="…	60.003	1	left	-1824463871	2017-10-05	14:00:19	12:00:19	female	433	{RIGHTARROW}	40							0	1139264	1138912	{RIGHTARROW}	352	1137799	1137512	787	right6,4	10	13	412	mask10	0	1138895	0	1138695	eqm10_NoEyeNmodel1_dir	0	V	gazeCOD	GazeCoDxp	1	400	0	1138395	-4	1138295
GazeCoD_1Model_male	14	2	23	<?xml version="1.0"?>\n<Clock xmlns:dt="urn:schemas-microsoft-com:datatypes"><Description dt:dt="string">E-Prime Primary Realtime Clock</Description><StartTime><Timestamp dt:dt="int">0</Timestamp><DateUtc dt:dt="string">2017-05-10T12:00:19Z</DateUtc></StartTime><FrequencyChanges><FrequencyChange><Frequency dt:dt="r8">3312919</Frequency><Timestamp dt:dt="r8">49714484119</Timestamp><Current dt:dt="…	60.003	1	left	-1824463871	2017-10-05	14:00:19	12:00:19	female	434	{RIGHTARROW}	46							0	1141160	1140895	{RIGHTARROW}	265	1139776	1139278	998	right1,6	7	13	413	mask7	0	1140878	0	1140678	eqm10_NoEyeNmodel1_dir	0	V	gazeCOD	GazeCoDxp	1	400	0	1140378	2	1140278
GazeCoD_1Model_male	14	2	23	<?xml version="1.0"?>\n<Clock xmlns:dt="urn:schemas-microsoft-com:datatypes"><Description dt:dt="string">E-Prime Primary Realtime Clock</Description><StartTime><Timestamp dt:dt="int">0</Timestamp><DateUtc dt:dt="string">2017-05-10T12:00:19Z</DateUtc></StartTime><FrequencyChanges><FrequencyChange><Frequency dt:dt="r8">3312919</Frequency><Timestamp dt:dt="r8">49714484119</Timestamp><Current dt:dt="…	60.003	1	left	-1824463871	2017-10-05	14:00:19	12:00:19	female	435	{RIGHTARROW}	40							0	1142992	1142678	{RIGHTARROW}	314	1141560	1141178	882	right6,4	21	13	414	mask21	0	1142661	0	1142461	eqm10_NoEyeNmodel1_dir	90	H	gazeCOD	GazeCoDxp	1	400	0	1142161	1	1142061
GazeCoD_1Model_male	14	2	23	<?xml version="1.0"?>\n<Clock xmlns:dt="urn:schemas-microsoft-com:datatypes"><Description dt:dt="string">E-Prime Primary Realtime Clock</Description><StartTime><Timestamp dt:dt="int">0</Timestamp><DateUtc dt:dt="string">2017-05-10T12:00:19Z</DateUtc></StartTime><FrequencyChanges><FrequencyChange><Frequency dt:dt="r8">3312919</Frequency><Timestamp dt:dt="r8">49714484119</Timestamp><Current dt:dt="…	60.003	1	left	-1824463871	2017-10-05	14:00:19	12:00:19	female	436	{LEFTARROW}	53							0	1144856	1144445	{DOWNARROW}	411	1143325	1143011	814	left4,8	4	13	415	mask4	0	1144428	0	1144228	eqm10_NoEyeNmodel1_dir	0	V	gazeCOD	GazeCoDxp	0	400	0	1143928	3	1143828
GazeCoD_1Model_male	14	2	23	<?xml version="1.0"?>\n<Clock xmlns:dt="urn:schemas-microsoft-com:datatypes"><Description dt:dt="string">E-Prime Primary Realtime Clock</Description><StartTime><Timestamp dt:dt="int">0</Timestamp><DateUtc dt:dt="string">2017-05-10T12:00:19Z</DateUtc></StartTime><FrequencyChanges><FrequencyChange><Frequency dt:dt="r8">3312919</Frequency><Timestamp dt:dt="r8">49714484119</Timestamp><Current dt:dt="…	60.003	1	left	-1824463871	2017-10-05	14:00:19	12:00:19	female	437	{RIGHTARROW}	77							0	1146688	1146478	{RIGHTARROW}	210	1145356	1144878	978	right8	33	13	416	mask33	0	1146461	0	1146261	eqm10_NoEyeNmodel1_dir	90	HV	gazeCOD	GazeCoDxp	1	400	0	1145961	5	1145861
GazeCoD_1Model_male	14	2	23	<?xml version="1.0"?>\n<Clock xmlns:dt="urn:schemas-microsoft-com:datatypes"><Description dt:dt="string">E-Prime Primary Realtime Clock</Description><StartTime><Timestamp dt:dt="int">0</Timestamp><DateUtc dt:dt="string">2017-05-10T12:00:19Z</DateUtc></StartTime><FrequencyChanges><FrequencyChange><Frequency dt:dt="r8">3312919</Frequency><Timestamp dt:dt="r8">49714484119</Timestamp><Current dt:dt="…	60.003	1	left	-1824463871	2017-10-05	14:00:19	12:00:19	female	438	{DOWNARROW}	79							0	1148552	1148311	{LEFTARROW}	241	1147191	1146711	980	DG0	12	13	417	mask12	0	1148294	0	1148094	eqm10_NoEyeNmodel1_dir	90	H	gazeCOD	GazeCoDxp	0	400	0	1147794	3	1147694
GazeCoD_1Model_male	14	2	23	<?xml version="1.0"?>\n<Clock xmlns:dt="urn:schemas-microsoft-com:datatypes"><Description dt:dt="string">E-Prime Primary Realtime Clock</Description><StartTime><Timestamp dt:dt="int">0</Timestamp><DateUtc dt:dt="string">2017-05-10T12:00:19Z</DateUtc></StartTime><FrequencyChanges><FrequencyChange><Frequency dt:dt="r8">3312919</Frequency><Timestamp dt:dt="r8">49714484119</Timestamp><Current dt:dt="…	60.003	1	left	-1824463871	2017-10-05	14:00:19	12:00:19	female	439	{RIGHTARROW}	42							0	1150392	1150178	{RIGHTARROW}	214	1149051	1148561	990	right4,8	20	13	418	mask20	0	1150161	0	1149961	eqm10_NoEyeNmodel1_dir	90	H	gazeCOD	GazeCoDxp	1	400	0	1149661	10	1149561
GazeCoD_1Model_male	14	2	23	<?xml version="1.0"?>\n<Clock xmlns:dt="urn:schemas-microsoft-com:datatypes"><Description dt:dt="string">E-Prime Primary Realtime Clock</Description><StartTime><Timestamp dt:dt="int">0</Timestamp><DateUtc dt:dt="string">2017-05-10T12:00:19Z</DateUtc></StartTime><FrequencyChanges><FrequencyChange><Frequency dt:dt="r8">3312919</Frequency><Timestamp dt:dt="r8">49714484119</Timestamp><Current dt:dt="…	60.003	1	left	-1824463871	2017-10-05	14:00:19	12:00:19	female	440	{RIGHTARROW}	46							0	1152152	1151861	{DOWNARROW}	291	1150743	1150411	832	right1,6	18	13	419	mask18	0	1151844	0	1151644	eqm10_NoEyeNmodel1_dir	90	H	gazeCOD	GazeCoDxp	0	400	0	1151344	1	1151244
GazeCoD_1Model_male	14	2	23	<?xml version="1.0"?>\n<Clock xmlns:dt="urn:schemas-microsoft-com:datatypes"><Description dt:dt="string">E-Prime Primary Realtime Clock</Description><StartTime><Timestamp dt:dt="int">0</Timestamp><DateUtc dt:dt="string">2017-05-10T12:00:19Z</DateUtc></StartTime><FrequencyChanges><FrequencyChange><Frequency dt:dt="r8">3312919</Frequency><Timestamp dt:dt="r8">49714484119</Timestamp><Current dt:dt="…	60.003	1	left	-1824463871	2017-10-05	14:00:19	12:00:19	female	441	{DOWNARROW}	79							0	1153968	1153744	{DOWNARROW}	224	1152631	1152161	970	DG0	23	13	420	mask23	0	1153728	0	1153528	eqm10_NoEyeNmodel1_dir	90	HV	gazeCOD	GazeCoDxp	1	400	0	1153228	-3	1153128
GazeCoD_1Model_male	14	2	23	<?xml version="1.0"?>\n<Clock xmlns:dt="urn:schemas-microsoft-com:datatypes"><Description dt:dt="string">E-Prime Primary Realtime Clock</Description><StartTime><Timestamp dt:dt="int">0</Timestamp><DateUtc dt:dt="string">2017-05-10T12:00:19Z</DateUtc></StartTime><FrequencyChanges><FrequencyChange><Frequency dt:dt="r8">3312919</Frequency><Timestamp dt:dt="r8">49714484119</Timestamp><Current dt:dt="…	60.003	1	left	-1824463871	2017-10-05	14:00:19	12:00:19	female	442	{RIGHTARROW}	46							0	1155792	1155577	{DOWNARROW}	215	1154454	1153978	976	right1,6	29	13	421	mask29	0	1155561	0	1155361	eqm10_NoEyeNmodel1_dir	90	HV	gazeCOD	GazeCoDxp	0	400	0	1155061	7	1154961
GazeCoD_1Model_male	14	2	23	<?xml version="1.0"?>\n<Clock xmlns:dt="urn:schemas-microsoft-com:datatypes"><Description dt:dt="string">E-Prime Primary Realtime Clock</Description><StartTime><Timestamp dt:dt="int">0</Timestamp><DateUtc dt:dt="string">2017-05-10T12:00:19Z</DateUtc></StartTime><FrequencyChanges><FrequencyChange><Frequency dt:dt="r8">3312919</Frequency><Timestamp dt:dt="r8">49714484119</Timestamp><Current dt:dt="…	60.003	1	left	-1824463871	2017-10-05	14:00:19	12:00:19	female	443	{RIGHTARROW}	44							0	1157639	1157294	{DOWNARROW}	345	1156167	1155811	856	right3,2	8	13	422	mask8	0	1157277	0	1157077	eqm10_NoEyeNmodel1_dir	0	V	gazeCOD	GazeCoDxp	0	400	0	1156777	10	1156677
GazeCoD_1Model_male	14	2	23	<?xml version="1.0"?>\n<Clock xmlns:dt="urn:schemas-microsoft-com:datatypes"><Description dt:dt="string">E-Prime Primary Realtime Clock</Description><StartTime><Timestamp dt:dt="int">0</Timestamp><DateUtc dt:dt="string">2017-05-10T12:00:19Z</DateUtc></StartTime><FrequencyChanges><FrequencyChange><Frequency dt:dt="r8">3312919</Frequency><Timestamp dt:dt="r8">49714484119</Timestamp><Current dt:dt="…	60.003	1	left	-1824463871	2017-10-05	14:00:19	12:00:19	female	444	{DOWNARROW}	79							0	1159463	1159077	{DOWNARROW}	386	1157952	1157661	791	DG0	1	13	423	mask1	0	1159061	0	1158861	eqm10_NoEyeNmodel1_dir	0	V	gazeCOD	GazeCoDxp	1	400	0	1158561	9	1158461
GazeCoD_1Model_male	14	2	23	<?xml version="1.0"?>\n<Clock xmlns:dt="urn:schemas-microsoft-com:datatypes"><Description dt:dt="string">E-Prime Primary Realtime Clock</Description><StartTime><Timestamp dt:dt="int">0</Timestamp><DateUtc dt:dt="string">2017-05-10T12:00:19Z</DateUtc></StartTime><FrequencyChanges><FrequencyChange><Frequency dt:dt="r8">3312919</Frequency><Timestamp dt:dt="r8">49714484119</Timestamp><Current dt:dt="…	60.003	1	left	-1824463871	2017-10-05	14:00:19	12:00:19	female	445	{LEFTARROW}	78							0	1161439	1161044	{LEFTARROW}	395	1159919	1159477	942	left8	17	13	424	mask17	0	1161027	0	1160827	eqm10_NoEyeNmodel1_dir	90	H	gazeCOD	GazeCoDxp	1	400	0	1160527	8	1160427
GazeCoD_1Model_male	14	2	23	<?xml version="1.0"?>\n<Clock xmlns:dt="urn:schemas-microsoft-com:datatypes"><Description dt:dt="string">E-Prime Primary Realtime Clock</Description><StartTime><Timestamp dt:dt="int">0</Timestamp><DateUtc dt:dt="string">2017-05-10T12:00:19Z</DateUtc></StartTime><FrequencyChanges><FrequencyChange><Frequency dt:dt="r8">3312919</Frequency><Timestamp dt:dt="r8">49714484119</Timestamp><Current dt:dt="…	60.003	1	left	-1824463871	2017-10-05	14:00:19	12:00:19	female	446	{LEFTARROW}	78							0	1163447	1162910	{LEFTARROW}	537	1161791	1161461	830	left8	6	13	425	mask6	0	1162894	0	1162694	eqm10_NoEyeNmodel1_dir	0	V	gazeCOD	GazeCoDxp	1	400	0	1162394	3	1162294
GazeCoD_1Model_male	14	2	23	<?xml version="1.0"?>\n<Clock xmlns:dt="urn:schemas-microsoft-com:datatypes"><Description dt:dt="string">E-Prime Primary Realtime Clock</Description><StartTime><Timestamp dt:dt="int">0</Timestamp><DateUtc dt:dt="string">2017-05-10T12:00:19Z</DateUtc></StartTime><FrequencyChanges><FrequencyChange><Frequency dt:dt="r8">3312919</Frequency><Timestamp dt:dt="r8">49714484119</Timestamp><Current dt:dt="…	60.003	1	left	-1824463871	2017-10-05	14:00:19	12:00:19	female	447	{RIGHTARROW}	44							0	1165239	1164927	{DOWNARROW}	312	1163807	1163460	847	right3,2	30	13	426	mask30	0	1164910	0	1164710	eqm10_NoEyeNmodel1_dir	90	HV	gazeCOD	GazeCoDxp	0	400	0	1164410	3	1164310
GazeCoD_1Model_male	14	2	23	<?xml version="1.0"?>\n<Clock xmlns:dt="urn:schemas-microsoft-com:datatypes"><Description dt:dt="string">E-Prime Primary Realtime Clock</Description><StartTime><Timestamp dt:dt="int">0</Timestamp><DateUtc dt:dt="string">2017-05-10T12:00:19Z</DateUtc></StartTime><FrequencyChanges><FrequencyChange><Frequency dt:dt="r8">3312919</Frequency><Timestamp dt:dt="r8">49714484119</Timestamp><Current dt:dt="…	60.003	1	left	-1824463871	2017-10-05	14:00:19	12:00:19	female	448	{LEFTARROW}	53							0	1167103	1166794	{LEFTARROW}	309	1165670	1165260	910	left4,8	26	13	427	mask26	0	1166777	0	1166577	eqm10_NoEyeNmodel1_dir	90	HV	gazeCOD	GazeCoDxp	1	400	0	1166277	7	1166177
GazeCoD_1Model_male	14	2	23	<?xml version="1.0"?>\n<Clock xmlns:dt="urn:schemas-microsoft-com:datatypes"><Description dt:dt="string">E-Prime Primary Realtime Clock</Description><StartTime><Timestamp dt:dt="int">0</Timestamp><DateUtc dt:dt="string">2017-05-10T12:00:19Z</DateUtc></StartTime><FrequencyChanges><FrequencyChange><Frequency dt:dt="r8">3312919</Frequency><Timestamp dt:dt="r8">49714484119</Timestamp><Current dt:dt="…	60.003	1	left	-1824463871	2017-10-05	14:00:19	12:00:19	female	449	{RIGHTARROW}	42							0	1169055	1168677	{RIGHTARROW}	378	1167562	1167127	935	right4,8	31	13	428	mask31	0	1168660	0	1168460	eqm10_NoEyeNmodel1_dir	90	HV	gazeCOD	GazeCoDxp	1	400	0	1168160	-2	1168060
GazeCoD_1Model_male	14	2	23	<?xml version="1.0"?>\n<Clock xmlns:dt="urn:schemas-microsoft-com:datatypes"><Description dt:dt="string">E-Prime Primary Realtime Clock</Description><StartTime><Timestamp dt:dt="int">0</Timestamp><DateUtc dt:dt="string">2017-05-10T12:00:19Z</DateUtc></StartTime><FrequencyChanges><FrequencyChange><Frequency dt:dt="r8">3312919</Frequency><Timestamp dt:dt="r8">49714484119</Timestamp><Current dt:dt="…	60.003	1	left	-1824463871	2017-10-05	14:00:19	12:00:19	female	450	{LEFTARROW}	49							0	1170967	1170677	{DOWNARROW}	290	1169552	1169077	975	left1,6	13	13	429	mask13	0	1170660	0	1170460	eqm10_NoEyeNmodel1_dir	90	H	gazeCOD	GazeCoDxp	0	400	0	1170160	8	1170060
GazeCoD_1Model_male	14	2	23	<?xml version="1.0"?>\n<Clock xmlns:dt="urn:schemas-microsoft-com:datatypes"><Description dt:dt="string">E-Prime Primary Realtime Clock</Description><StartTime><Timestamp dt:dt="int">0</Timestamp><DateUtc dt:dt="string">2017-05-10T12:00:19Z</DateUtc></StartTime><FrequencyChanges><FrequencyChange><Frequency dt:dt="r8">3312919</Frequency><Timestamp dt:dt="r8">49714484119</Timestamp><Current dt:dt="…	60.003	1	left	-1824463871	2017-10-05	14:00:19	12:00:19	female	451	{RIGHTARROW}	77							0	1172807	1172577	{RIGHTARROW}	230	1171463	1170977	986	right8	11	14	430	mask11	0	1172560	0	1172360	eqm10_NoEyeNmodel1_dir	0	V	gazeCOD	GazeCoDxp	1	400	0	1172060	-3	1171960
GazeCoD_1Model_male	14	2	23	<?xml version="1.0"?>\n<Clock xmlns:dt="urn:schemas-microsoft-com:datatypes"><Description dt:dt="string">E-Prime Primary Realtime Clock</Description><StartTime><Timestamp dt:dt="int">0</Timestamp><DateUtc dt:dt="string">2017-05-10T12:00:19Z</DateUtc></StartTime><FrequencyChanges><FrequencyChange><Frequency dt:dt="r8">3312919</Frequency><Timestamp dt:dt="r8">49714484119</Timestamp><Current dt:dt="…	60.003	1	left	-1824463871	2017-10-05	14:00:19	12:00:19	female	452	{RIGHTARROW}	42							0	1174959	1174277	{RIGHTARROW}	682	1173160	1172827	833	right4,8	9	14	431	mask9	0	1174260	0	1174060	eqm10_NoEyeNmodel1_dir	0	V	gazeCOD	GazeCoDxp	1	400	0	1173760	0	1173660
GazeCoD_1Model_male	14	2	23	<?xml version="1.0"?>\n<Clock xmlns:dt="urn:schemas-microsoft-com:datatypes"><Description dt:dt="string">E-Prime Primary Realtime Clock</Description><StartTime><Timestamp dt:dt="int">0</Timestamp><DateUtc dt:dt="string">2017-05-10T12:00:19Z</DateUtc></StartTime><FrequencyChanges><FrequencyChange><Frequency dt:dt="r8">3312919</Frequency><Timestamp dt:dt="r8">49714484119</Timestamp><Current dt:dt="…	60.003	1	left	-1824463871	2017-10-05	14:00:19	12:00:19	female	453	{LEFTARROW}	53							0	1177095	1176543	{DOWNARROW}	551	1175428	1174977	951	left4,8	15	14	432	mask15	0	1176526	-1	1176326	eqm10_NoEyeNmodel1_dir	90	H	gazeCOD	GazeCoDxp	0	400	0	1176027	-1	1175927
GazeCoD_1Model_male	14	2	23	<?xml version="1.0"?>\n<Clock xmlns:dt="urn:schemas-microsoft-com:datatypes"><Description dt:dt="string">E-Prime Primary Realtime Clock</Description><StartTime><Timestamp dt:dt="int">0</Timestamp><DateUtc dt:dt="string">2017-05-10T12:00:19Z</DateUtc></StartTime><FrequencyChanges><FrequencyChange><Frequency dt:dt="r8">3312919</Frequency><Timestamp dt:dt="r8">49714484119</Timestamp><Current dt:dt="…	60.003	1	left	-1824463871	2017-10-05	14:00:19	12:00:19	female	454	{LEFTARROW}	51							0	1178846	1178510	{DOWNARROW}	336	1177391	1177110	781	left3,2	3	14	433	mask3	0	1178493	0	1178293	eqm10_NoEyeNmodel1_dir	0	V	gazeCOD	GazeCoDxp	0	400	0	1177993	2	1177893
GazeCoD_1Model_male	14	2	23	<?xml version="1.0"?>\n<Clock xmlns:dt="urn:schemas-microsoft-com:datatypes"><Description dt:dt="string">E-Prime Primary Realtime Clock</Description><StartTime><Timestamp dt:dt="int">0</Timestamp><DateUtc dt:dt="string">2017-05-10T12:00:19Z</DateUtc></StartTime><FrequencyChanges><FrequencyChange><Frequency dt:dt="r8">3312919</Frequency><Timestamp dt:dt="r8">49714484119</Timestamp><Current dt:dt="…	60.003	1	left	-1824463871	2017-10-05	14:00:19	12:00:19	female	455	{LEFTARROW}	51							0	1181246	1180426	{DOWNARROW}	820	1179301	1178860	941	left3,2	25	14	434	mask25	0	1180410	0	1180210	eqm10_NoEyeNmodel1_dir	90	HV	gazeCOD	GazeCoDxp	0	400	0	1179910	9	1179810
GazeCoD_1Model_male	14	2	23	<?xml version="1.0"?>\n<Clock xmlns:dt="urn:schemas-microsoft-com:datatypes"><Description dt:dt="string">E-Prime Primary Realtime Clock</Description><StartTime><Timestamp dt:dt="int">0</Timestamp><DateUtc dt:dt="string">2017-05-10T12:00:19Z</DateUtc></StartTime><FrequencyChanges><FrequencyChange><Frequency dt:dt="r8">3312919</Frequency><Timestamp dt:dt="r8">49714484119</Timestamp><Current dt:dt="…	60.003	1	left	-1824463871	2017-10-05	14:00:19	12:00:19	female	456	{RIGHTARROW}	42							0	1183062	1182876	{RIGHTARROW}	186	1181753	1181260	993	right4,8	31	14	435	mask31	0	1182860	0	1182660	eqm10_NoEyeNmodel1_dir	90	HV	gazeCOD	GazeCoDxp	1	400	0	1182360	7	1182260
GazeCoD_1Model_male	14	2	23	<?xml version="1.0"?>\n<Clock xmlns:dt="urn:schemas-microsoft-com:datatypes"><Description dt:dt="string">E-Prime Primary Realtime Clock</Description><StartTime><Timestamp dt:dt="int">0</Timestamp><DateUtc dt:dt="string">2017-05-10T12:00:19Z</DateUtc></StartTime><FrequencyChanges><FrequencyChange><Frequency dt:dt="r8">3312919</Frequency><Timestamp dt:dt="r8">49714484119</Timestamp><Current dt:dt="…	60.003	1	left	-1824463871	2017-10-05	14:00:19	12:00:19	female	457	{RIGHTARROW}	40							0	1184686	1184476	{RIGHTARROW}	210	1183357	1183076	781	right6,4	10	14	436	mask10	0	1184459	0	1184259	eqm10_NoEyeNmodel1_dir	0	V	gazeCOD	GazeCoDxp	1	400	0	1183959	2	1183859
GazeCoD_1Model_male	14	2	23	<?xml version="1.0"?>\n<Clock xmlns:dt="urn:schemas-microsoft-com:datatypes"><Description dt:dt="string">E-Prime Primary Realtime Clock</Description><StartTime><Timestamp dt:dt="int">0</Timestamp><DateUtc dt:dt="string">2017-05-10T12:00:19Z</DateUtc></StartTime><FrequencyChanges><FrequencyChange><Frequency dt:dt="r8">3312919</Frequency><Timestamp dt:dt="r8">49714484119</Timestamp><Current dt:dt="…	60.003	1	left	-1824463871	2017-10-05	14:00:19	12:00:19	female	458	{RIGHTARROW}	77							0	1186462	1186259	{RIGHTARROW}	203	1185143	1184709	934	right8	22	14	437	mask22	0	1186243	0	1186043	eqm10_NoEyeNmodel1_dir	90	H	gazeCOD	GazeCoDxp	1	400	0	1185743	0	1185643
GazeCoD_1Model_male	14	2	23	<?xml version="1.0"?>\n<Clock xmlns:dt="urn:schemas-microsoft-com:datatypes"><Description dt:dt="string">E-Prime Primary Realtime Clock</Description><StartTime><Timestamp dt:dt="int">0</Timestamp><DateUtc dt:dt="string">2017-05-10T12:00:19Z</DateUtc></StartTime><FrequencyChanges><FrequencyChange><Frequency dt:dt="r8">3312919</Frequency><Timestamp dt:dt="r8">49714484119</Timestamp><Current dt:dt="…	60.003	1	left	-1824463871	2017-10-05	14:00:19	12:00:19	female	459	{DOWNARROW}	79							0	1188110	1187893	{DOWNARROW}	217	1186766	1186476	790	DG0	1	14	438	mask1	0	1187876	0	1187676	eqm10_NoEyeNmodel1_dir	0	V	gazeCOD	GazeCoDxp	1	400	0	1187376	10	1187276
GazeCoD_1Model_male	14	2	23	<?xml version="1.0"?>\n<Clock xmlns:dt="urn:schemas-microsoft-com:datatypes"><Description dt:dt="string">E-Prime Primary Realtime Clock</Description><StartTime><Timestamp dt:dt="int">0</Timestamp><DateUtc dt:dt="string">2017-05-10T12:00:19Z</DateUtc></StartTime><FrequencyChanges><FrequencyChange><Frequency dt:dt="r8">3312919</Frequency><Timestamp dt:dt="r8">49714484119</Timestamp><Current dt:dt="…	60.003	1	left	-1824463871	2017-10-05	14:00:19	12:00:19	female	460	{LEFTARROW}	78							0	1189822	1189593	{LEFTARROW}	229	1188472	1188126	846	left8	28	14	439	mask28	0	1189576	0	1189376	eqm10_NoEyeNmodel1_dir	90	HV	gazeCOD	GazeCoDxp	1	400	0	1189076	4	1188976
GazeCoD_1Model_male	14	2	23	<?xml version="1.0"?>\n<Clock xmlns:dt="urn:schemas-microsoft-com:datatypes"><Description dt:dt="string">E-Prime Primary Realtime Clock</Description><StartTime><Timestamp dt:dt="int">0</Timestamp><DateUtc dt:dt="string">2017-05-10T12:00:19Z</DateUtc></StartTime><FrequencyChanges><FrequencyChange><Frequency dt:dt="r8">3312919</Frequency><Timestamp dt:dt="r8">49714484119</Timestamp><Current dt:dt="…	60.003	1	left	-1824463871	2017-10-05	14:00:19	12:00:19	female	461	{RIGHTARROW}	77							0	1193110	1191326	{RIGHTARROW}	1784	1190201	1189843	858	right8	33	14	440	mask33	0	1191309	0	1191109	eqm10_NoEyeNmodel1_dir	90	HV	gazeCOD	GazeCoDxp	1	400	0	1190809	8	1190709
GazeCoD_1Model_male	14	2	23	<?xml version="1.0"?>\n<Clock xmlns:dt="urn:schemas-microsoft-com:datatypes"><Description dt:dt="string">E-Prime Primary Realtime Clock</Description><StartTime><Timestamp dt:dt="int">0</Timestamp><DateUtc dt:dt="string">2017-05-10T12:00:19Z</DateUtc></StartTime><FrequencyChanges><FrequencyChange><Frequency dt:dt="r8">3312919</Frequency><Timestamp dt:dt="r8">49714484119</Timestamp><Current dt:dt="…	60.003	1	left	-1824463871	2017-10-05	14:00:19	12:00:19	female	462	{RIGHTARROW}	46							0	1228260	1227941	{RIGHTARROW}	319	1226825	1226341	984	right1,6	18	14	441	mask18	0	1227924	0	1227724	eqm10_NoEyeNmodel1_dir	90	H	gazeCOD	GazeCoDxp	1	400	0	1227424	-1	1227324
GazeCoD_1Model_male	14	2	23	<?xml version="1.0"?>\n<Clock xmlns:dt="urn:schemas-microsoft-com:datatypes"><Description dt:dt="string">E-Prime Primary Realtime Clock</Description><StartTime><Timestamp dt:dt="int">0</Timestamp><DateUtc dt:dt="string">2017-05-10T12:00:19Z</DateUtc></StartTime><FrequencyChanges><FrequencyChange><Frequency dt:dt="r8">3312919</Frequency><Timestamp dt:dt="r8">49714484119</Timestamp><Current dt:dt="…	60.003	1	left	-1824463871	2017-10-05	14:00:19	12:00:19	female	463	{LEFTARROW}	53							0	1229836	1229707	{LEFTARROW}	129	1228589	1228274	815	left4,8	26	14	442	mask26	0	1229691	0	1229491	eqm10_NoEyeNmodel1_dir	90	HV	gazeCOD	GazeCoDxp	1	400	0	1229191	2	1229091
GazeCoD_1Model_male	14	2	23	<?xml version="1.0"?>\n<Clock xmlns:dt="urn:schemas-microsoft-com:datatypes"><Description dt:dt="string">E-Prime Primary Realtime Clock</Description><StartTime><Timestamp dt:dt="int">0</Timestamp><DateUtc dt:dt="string">2017-05-10T12:00:19Z</DateUtc></StartTime><FrequencyChanges><FrequencyChange><Frequency dt:dt="r8">3312919</Frequency><Timestamp dt:dt="r8">49714484119</Timestamp><Current dt:dt="…	60.003	1	left	-1824463871	2017-10-05	14:00:19	12:00:19	female	464	{LEFTARROW}	53							0	1231804	1231441	{LEFTARROW}	363	1230329	1229857	972	left4,8	4	14	443	mask4	0	1231424	0	1231224	eqm10_NoEyeNmodel1_dir	0	V	gazeCOD	GazeCoDxp	1	400	0	1230924	-5	1230824
GazeCoD_1Model_male	14	2	23	<?xml version="1.0"?>\n<Clock xmlns:dt="urn:schemas-microsoft-com:datatypes"><Description dt:dt="string">E-Prime Primary Realtime Clock</Description><StartTime><Timestamp dt:dt="int">0</Timestamp><DateUtc dt:dt="string">2017-05-10T12:00:19Z</DateUtc></StartTime><FrequencyChanges><FrequencyChange><Frequency dt:dt="r8">3312919</Frequency><Timestamp dt:dt="r8">49714484119</Timestamp><Current dt:dt="…	60.003	1	left	-1824463871	2017-10-05	14:00:19	12:00:19	female	465	{LEFTARROW}	55							0	1235260	1233257	{DOWNARROW}	2003	1232133	1231824	809	left6,4	5	14	444	mask5	0	1233240	-1	1233040	eqm10_NoEyeNmodel1_dir	0	V	gazeCOD	GazeCoDxp	1	400	0	1232741	8	1232641
GazeCoD_1Model_male	14	2	23	<?xml version="1.0"?>\n<Clock xmlns:dt="urn:schemas-microsoft-com:datatypes"><Description dt:dt="string">E-Prime Primary Realtime Clock</Description><StartTime><Timestamp dt:dt="int">0</Timestamp><DateUtc dt:dt="string">2017-05-10T12:00:19Z</DateUtc></StartTime><FrequencyChanges><FrequencyChange><Frequency dt:dt="r8">3312919</Frequency><Timestamp dt:dt="r8">49714484119</Timestamp><Current dt:dt="…	60.003	1	left	-1824463871	2017-10-05	14:00:19	12:00:19	female	466	{LEFTARROW}	49							0	1237140	1236690	{DOWNARROW}	450	1235574	1235274	800	left1,6	2	14	445	mask2	0	1236674	0	1236474	eqm10_NoEyeNmodel1_dir	0	V	gazeCOD	GazeCoDxp	0	400	0	1236174	0	1236074
GazeCoD_1Model_male	14	2	23	<?xml version="1.0"?>\n<Clock xmlns:dt="urn:schemas-microsoft-com:datatypes"><Description dt:dt="string">E-Prime Primary Realtime Clock</Description><StartTime><Timestamp dt:dt="int">0</Timestamp><DateUtc dt:dt="string">2017-05-10T12:00:19Z</DateUtc></StartTime><FrequencyChanges><FrequencyChange><Frequency dt:dt="r8">3312919</Frequency><Timestamp dt:dt="r8">49714484119</Timestamp><Current dt:dt="…	60.003	1	left	-1824463871	2017-10-05	14:00:19	12:00:19	female	467	{RIGHTARROW}	46							0	1238908	1238774	{DOWNARROW}	134	1237652	1237157	995	right1,6	7	14	446	mask7	0	1238757	0	1238557	eqm10_NoEyeNmodel1_dir	0	V	gazeCOD	GazeCoDxp	0	400	0	1238257	5	1238157
GazeCoD_1Model_male	14	2	23	<?xml version="1.0"?>\n<Clock xmlns:dt="urn:schemas-microsoft-com:datatypes"><Description dt:dt="string">E-Prime Primary Realtime Clock</Description><StartTime><Timestamp dt:dt="int">0</Timestamp><DateUtc dt:dt="string">2017-05-10T12:00:19Z</DateUtc></StartTime><FrequencyChanges><FrequencyChange><Frequency dt:dt="r8">3312919</Frequency><Timestamp dt:dt="r8">49714484119</Timestamp><Current dt:dt="…	60.003	1	left	-1824463871	2017-10-05	14:00:19	12:00:19	female	468	{LEFTARROW}	49							0	1240500	1240373	{DOWNARROW}	127	1239250	1238924	826	left1,6	24	14	447	mask24	0	1240357	0	1240157	eqm10_NoEyeNmodel1_dir	90	HV	gazeCOD	GazeCoDxp	0	400	0	1239857	7	1239757
GazeCoD_1Model_male	14	2	23	<?xml version="1.0"?>\n<Clock xmlns:dt="urn:schemas-microsoft-com:datatypes"><Description dt:dt="string">E-Prime Primary Realtime Clock</Description><StartTime><Timestamp dt:dt="int">0</Timestamp><DateUtc dt:dt="string">2017-05-10T12:00:19Z</DateUtc></StartTime><FrequencyChanges><FrequencyChange><Frequency dt:dt="r8">3312919</Frequency><Timestamp dt:dt="r8">49714484119</Timestamp><Current dt:dt="…	60.003	1	left	-1824463871	2017-10-05	14:00:19	12:00:19	female	469	{RIGHTARROW}	46							0	1242204	1242107	{DOWNARROW}	96	1240986	1240523	963	right1,6	29	14	448	mask29	0	1242090	0	1241890	eqm10_NoEyeNmodel1_dir	90	HV	gazeCOD	GazeCoDxp	0	400	0	1241590	4	1241490
GazeCoD_1Model_male	14	2	23	<?xml version="1.0"?>\n<Clock xmlns:dt="urn:schemas-microsoft-com:datatypes"><Description dt:dt="string">E-Prime Primary Realtime Clock</Description><StartTime><Timestamp dt:dt="int">0</Timestamp><DateUtc dt:dt="string">2017-05-10T12:00:19Z</DateUtc></StartTime><FrequencyChanges><FrequencyChange><Frequency dt:dt="r8">3312919</Frequency><Timestamp dt:dt="r8">49714484119</Timestamp><Current dt:dt="…	60.003	1	left	-1824463871	2017-10-05	14:00:19	12:00:19	female	470	{LEFTARROW}	55							0	1243779	1243590	{LEFTARROW}	189	1242478	1242223	755	left6,4	27	14	449	mask27	0	1243573	0	1243373	eqm10_NoEyeNmodel1_dir	90	HV	gazeCOD	GazeCoDxp	1	400	0	1243073	-5	1242973
GazeCoD_1Model_male	14	2	23	<?xml version="1.0"?>\n<Clock xmlns:dt="urn:schemas-microsoft-com:datatypes"><Description dt:dt="string">E-Prime Primary Realtime Clock</Description><StartTime><Timestamp dt:dt="int">0</Timestamp><DateUtc dt:dt="string">2017-05-10T12:00:19Z</DateUtc></StartTime><FrequencyChanges><FrequencyChange><Frequency dt:dt="r8">3312919</Frequency><Timestamp dt:dt="r8">49714484119</Timestamp><Current dt:dt="…	60.003	1	left	-1824463871	2017-10-05	14:00:19	12:00:19	female	471	{RIGHTARROW}	40							0	1245531	1245407	{RIGHTARROW}	124	1244280	1243790	990	right6,4	21	14	450	mask21	0	1245390	0	1245190	eqm10_NoEyeNmodel1_dir	90	H	gazeCOD	GazeCoDxp	1	400	0	1244890	10	1244790
GazeCoD_1Model_male	14	2	23	<?xml version="1.0"?>\n<Clock xmlns:dt="urn:schemas-microsoft-com:datatypes"><Description dt:dt="string">E-Prime Primary Realtime Clock</Description><StartTime><Timestamp dt:dt="int">0</Timestamp><DateUtc dt:dt="string">2017-05-10T12:00:19Z</DateUtc></StartTime><FrequencyChanges><FrequencyChange><Frequency dt:dt="r8">3312919</Frequency><Timestamp dt:dt="r8">49714484119</Timestamp><Current dt:dt="…	60.003	1	left	-1824463871	2017-10-05	14:00:19	12:00:19	female	472	{RIGHTARROW}	44							0	1247235	1247123	{RIGHTARROW}	112	1246008	1245557	951	right3,2	30	14	451	mask30	0	1247107	0	1246907	eqm10_NoEyeNmodel1_dir	90	HV	gazeCOD	GazeCoDxp	1	400	0	1246607	-1	1246507
GazeCoD_1Model_male	14	2	23	<?xml version="1.0"?>\n<Clock xmlns:dt="urn:schemas-microsoft-com:datatypes"><Description dt:dt="string">E-Prime Primary Realtime Clock</Description><StartTime><Timestamp dt:dt="int">0</Timestamp><DateUtc dt:dt="string">2017-05-10T12:00:19Z</DateUtc></StartTime><FrequencyChanges><FrequencyChange><Frequency dt:dt="r8">3312919</Frequency><Timestamp dt:dt="r8">49714484119</Timestamp><Current dt:dt="…	60.003	1	left	-1824463871	2017-10-05	14:00:19	12:00:19	female	473	{RIGHTARROW}	40							0	1248979	1248623	{RIGHTARROW}	356	1247509	1247257	752	right6,4	32	14	452	mask32	0	1248606	0	1248406	eqm10_NoEyeNmodel1_dir	90	HV	gazeCOD	GazeCoDxp	1	400	0	1248106	-3	1248006
GazeCoD_1Model_male	14	2	23	<?xml version="1.0"?>\n<Clock xmlns:dt="urn:schemas-microsoft-com:datatypes"><Description dt:dt="string">E-Prime Primary Realtime Clock</Description><StartTime><Timestamp dt:dt="int">0</Timestamp><DateUtc dt:dt="string">2017-05-10T12:00:19Z</DateUtc></StartTime><FrequencyChanges><FrequencyChange><Frequency dt:dt="r8">3312919</Frequency><Timestamp dt:dt="r8">49714484119</Timestamp><Current dt:dt="…	60.003	1	left	-1824463871	2017-10-05	14:00:19	12:00:19	female	474	{RIGHTARROW}	42							0	1250851	1250540	{RIGHTARROW}	311	1249429	1248990	939	right4,8	20	14	453	mask20	0	1250523	-1	1250323	eqm10_NoEyeNmodel1_dir	90	H	gazeCOD	GazeCoDxp	1	400	0	1250024	-5	1249924
GazeCoD_1Model_male	14	2	23	<?xml version="1.0"?>\n<Clock xmlns:dt="urn:schemas-microsoft-com:datatypes"><Description dt:dt="string">E-Prime Primary Realtime Clock</Description><StartTime><Timestamp dt:dt="int">0</Timestamp><DateUtc dt:dt="string">2017-05-10T12:00:19Z</DateUtc></StartTime><FrequencyChanges><FrequencyChange><Frequency dt:dt="r8">3312919</Frequency><Timestamp dt:dt="r8">49714484119</Timestamp><Current dt:dt="…	60.003	1	left	-1824463871	2017-10-05	14:00:19	12:00:19	female	475	{LEFTARROW}	78							0	1252651	1252356	{LEFTARROW}	295	1251234	1250873	861	left8	17	14	454	mask17	0	1252340	0	1252140	eqm10_NoEyeNmodel1_dir	90	H	gazeCOD	GazeCoDxp	1	400	0	1251840	6	1251740
GazeCoD_1Model_male	14	2	23	<?xml version="1.0"?>\n<Clock xmlns:dt="urn:schemas-microsoft-com:datatypes"><Description dt:dt="string">E-Prime Primary Realtime Clock</Description><StartTime><Timestamp dt:dt="int">0</Timestamp><DateUtc dt:dt="string">2017-05-10T12:00:19Z</DateUtc></StartTime><FrequencyChanges><FrequencyChange><Frequency dt:dt="r8">3312919</Frequency><Timestamp dt:dt="r8">49714484119</Timestamp><Current dt:dt="…	60.003	1	left	-1824463871	2017-10-05	14:00:19	12:00:19	female	476	{DOWNARROW}	79							0	1254403	1254239	{DOWNARROW}	164	1253118	1252673	945	DG0	23	14	455	mask23	0	1254223	0	1254023	eqm10_NoEyeNmodel1_dir	90	HV	gazeCOD	GazeCoDxp	1	400	0	1253723	5	1253623
GazeCoD_1Model_male	14	2	23	<?xml version="1.0"?>\n<Clock xmlns:dt="urn:schemas-microsoft-com:datatypes"><Description dt:dt="string">E-Prime Primary Realtime Clock</Description><StartTime><Timestamp dt:dt="int">0</Timestamp><DateUtc dt:dt="string">2017-05-10T12:00:19Z</DateUtc></StartTime><FrequencyChanges><FrequencyChange><Frequency dt:dt="r8">3312919</Frequency><Timestamp dt:dt="r8">49714484119</Timestamp><Current dt:dt="…	60.003	1	left	-1824463871	2017-10-05	14:00:19	12:00:19	female	477	{LEFTARROW}	78							0	1256203	1255989	{LEFTARROW}	214	1254876	1254423	953	left8	6	14	456	mask6	0	1255973	0	1255773	eqm10_NoEyeNmodel1_dir	0	V	gazeCOD	GazeCoDxp	1	400	0	1255473	-3	1255373
GazeCoD_1Model_male	14	2	23	<?xml version="1.0"?>\n<Clock xmlns:dt="urn:schemas-microsoft-com:datatypes"><Description dt:dt="string">E-Prime Primary Realtime Clock</Description><StartTime><Timestamp dt:dt="int">0</Timestamp><DateUtc dt:dt="string">2017-05-10T12:00:19Z</DateUtc></StartTime><FrequencyChanges><FrequencyChange><Frequency dt:dt="r8">3312919</Frequency><Timestamp dt:dt="r8">49714484119</Timestamp><Current dt:dt="…	60.003	1	left	-1824463871	2017-10-05	14:00:19	12:00:19	female	478	{LEFTARROW}	51							0	1257915	1257639	{DOWNARROW}	276	1256521	1256223	798	left3,2	14	14	457	mask14	0	1257623	0	1257423	eqm10_NoEyeNmodel1_dir	90	H	gazeCOD	GazeCoDxp	0	400	0	1257123	2	1257023
GazeCoD_1Model_male	14	2	23	<?xml version="1.0"?>\n<Clock xmlns:dt="urn:schemas-microsoft-com:datatypes"><Description dt:dt="string">E-Prime Primary Realtime Clock</Description><StartTime><Timestamp dt:dt="int">0</Timestamp><DateUtc dt:dt="string">2017-05-10T12:00:19Z</DateUtc></StartTime><FrequencyChanges><FrequencyChange><Frequency dt:dt="r8">3312919</Frequency><Timestamp dt:dt="r8">49714484119</Timestamp><Current dt:dt="…	60.003	1	left	-1824463871	2017-10-05	14:00:19	12:00:19	female	479	{DOWNARROW}	79							0	1259507	1259423	{DOWNARROW}	84	1258302	1257939	863	DG0	12	14	458	mask12	0	1259406	0	1259206	eqm10_NoEyeNmodel1_dir	90	H	gazeCOD	GazeCoDxp	1	400	0	1258906	4	1258806
GazeCoD_1Model_male	14	2	23	<?xml version="1.0"?>\n<Clock xmlns:dt="urn:schemas-microsoft-com:datatypes"><Description dt:dt="string">E-Prime Primary Realtime Clock</Description><StartTime><Timestamp dt:dt="int">0</Timestamp><DateUtc dt:dt="string">2017-05-10T12:00:19Z</DateUtc></StartTime><FrequencyChanges><FrequencyChange><Frequency dt:dt="r8">3312919</Frequency><Timestamp dt:dt="r8">49714484119</Timestamp><Current dt:dt="…	60.003	1	left	-1824463871	2017-10-05	14:00:19	12:00:19	female	480	{RIGHTARROW}	44							0	1261083	1260973	{RIGHTARROW}	110	1259855	1259523	832	right3,2	19	14	459	mask19	0	1260956	0	1260756	eqm10_NoEyeNmodel1_dir	90	H	gazeCOD	GazeCoDxp	1	400	0	1260456	1	1260356
GazeCoD_1Model_male	14	2	23	<?xml version="1.0"?>\n<Clock xmlns:dt="urn:schemas-microsoft-com:datatypes"><Description dt:dt="string">E-Prime Primary Realtime Clock</Description><StartTime><Timestamp dt:dt="int">0</Timestamp><DateUtc dt:dt="string">2017-05-10T12:00:19Z</DateUtc></StartTime><FrequencyChanges><FrequencyChange><Frequency dt:dt="r8">3312919</Frequency><Timestamp dt:dt="r8">49714484119</Timestamp><Current dt:dt="…	60.003	1	left	-1824463871	2017-10-05	14:00:19	12:00:19	female	481	{RIGHTARROW}	44							0	1262651	1262606	{DOWNARROW}	44	1261480	1261106	874	right3,2	8	14	460	mask8	0	1262589	0	1262389	eqm10_NoEyeNmodel1_dir	0	V	gazeCOD	GazeCoDxp	0	400	0	1262089	9	1261989
GazeCoD_1Model_male	14	2	23	<?xml version="1.0"?>\n<Clock xmlns:dt="urn:schemas-microsoft-com:datatypes"><Description dt:dt="string">E-Prime Primary Realtime Clock</Description><StartTime><Timestamp dt:dt="int">0</Timestamp><DateUtc dt:dt="string">2017-05-10T12:00:19Z</DateUtc></StartTime><FrequencyChanges><FrequencyChange><Frequency dt:dt="r8">3312919</Frequency><Timestamp dt:dt="r8">49714484119</Timestamp><Current dt:dt="…	60.003	1	left	-1824463871	2017-10-05	14:00:19	12:00:19	female	482	{LEFTARROW}	49							0	1264090	1264056	{LEFTARROW}	34	1262937	1262672	765	left1,6	13	14	461	mask13	0	1264039	0	1263839	eqm10_NoEyeNmodel1_dir	90	H	gazeCOD	GazeCoDxp	1	400	0	1263539	2	1263439
GazeCoD_1Model_male	14	2	23	<?xml version="1.0"?>\n<Clock xmlns:dt="urn:schemas-microsoft-com:datatypes"><Description dt:dt="string">E-Prime Primary Realtime Clock</Description><StartTime><Timestamp dt:dt="int">0</Timestamp><DateUtc dt:dt="string">2017-05-10T12:00:19Z</DateUtc></StartTime><FrequencyChanges><FrequencyChange><Frequency dt:dt="r8">3312919</Frequency><Timestamp dt:dt="r8">49714484119</Timestamp><Current dt:dt="…	60.003	1	left	-1824463871	2017-10-05	14:00:19	12:00:19	female	483	{LEFTARROW}	55							0	1267282	1265572	{LEFTARROW}	1710	1264455	1264106	849	left6,4	16	14	462	mask16	0	1265556	0	1265356	eqm10_NoEyeNmodel1_dir	90	H	gazeCOD	GazeCoDxp	1	400	0	1265056	1	1264956
GazeCoD_1Model_male	14	2	23	<?xml version="1.0"?>\n<Clock xmlns:dt="urn:schemas-microsoft-com:datatypes"><Description dt:dt="string">E-Prime Primary Realtime Clock</Description><StartTime><Timestamp dt:dt="int">0</Timestamp><DateUtc dt:dt="string">2017-05-10T12:00:19Z</DateUtc></StartTime><FrequencyChanges><FrequencyChange><Frequency dt:dt="r8">3312919</Frequency><Timestamp dt:dt="r8">49714484119</Timestamp><Current dt:dt="…	60.003	1	left	-1824463871	2017-10-05	14:00:19	12:00:19	female	484	{RIGHTARROW}	42							0	1270090	1268805	{RIGHTARROW}	1285	1267693	1267306	887	right4,8	31	15	463	mask31	0	1268789	0	1268589	eqm10_NoEyeNmodel1_dir	90	HV	gazeCOD	GazeCoDxp	1	400	0	1268289	-4	1268189
GazeCoD_1Model_male	14	2	23	<?xml version="1.0"?>\n<Clock xmlns:dt="urn:schemas-microsoft-com:datatypes"><Description dt:dt="string">E-Prime Primary Realtime Clock</Description><StartTime><Timestamp dt:dt="int">0</Timestamp><DateUtc dt:dt="string">2017-05-10T12:00:19Z</DateUtc></StartTime><FrequencyChanges><FrequencyChange><Frequency dt:dt="r8">3312919</Frequency><Timestamp dt:dt="r8">49714484119</Timestamp><Current dt:dt="…	60.003	1	left	-1824463871	2017-10-05	14:00:19	12:00:19	female	485	{RIGHTARROW}	42							0	1272034	1271639	{DOWNARROW}	395	1270523	1270105	918	right4,8	9	15	464	mask9	0	1271622	0	1271422	eqm10_NoEyeNmodel1_dir	0	V	gazeCOD	GazeCoDxp	0	400	0	1271122	-1	1271022
GazeCoD_1Model_male	14	2	23	<?xml version="1.0"?>\n<Clock xmlns:dt="urn:schemas-microsoft-com:datatypes"><Description dt:dt="string">E-Prime Primary Realtime Clock</Description><StartTime><Timestamp dt:dt="int">0</Timestamp><DateUtc dt:dt="string">2017-05-10T12:00:19Z</DateUtc></StartTime><FrequencyChanges><FrequencyChange><Frequency dt:dt="r8">3312919</Frequency><Timestamp dt:dt="r8">49714484119</Timestamp><Current dt:dt="…	60.003	1	left	-1824463871	2017-10-05	14:00:19	12:00:19	female	486	{LEFTARROW}	78							0	1273738	1273605	{LEFTARROW}	133	1272493	1272055	938	left8	28	15	465	mask28	0	1273589	0	1273389	eqm10_NoEyeNmodel1_dir	90	HV	gazeCOD	GazeCoDxp	1	400	0	1273089	-4	1272989
GazeCoD_1Model_male	14	2	23	<?xml version="1.0"?>\n<Clock xmlns:dt="urn:schemas-microsoft-com:datatypes"><Description dt:dt="string">E-Prime Primary Realtime Clock</Description><StartTime><Timestamp dt:dt="int">0</Timestamp><DateUtc dt:dt="string">2017-05-10T12:00:19Z</DateUtc></StartTime><FrequencyChanges><FrequencyChange><Frequency dt:dt="r8">3312919</Frequency><Timestamp dt:dt="r8">49714484119</Timestamp><Current dt:dt="…	60.003	1	left	-1824463871	2017-10-05	14:00:19	12:00:19	female	487	{LEFTARROW}	53							0	1275602	1275322	{LEFTARROW}	280	1274203	1273755	948	left4,8	15	15	466	mask15	0	1275305	0	1275105	eqm10_NoEyeNmodel1_dir	90	H	gazeCOD	GazeCoDxp	1	400	0	1274805	2	1274705
GazeCoD_1Model_male	14	2	23	<?xml version="1.0"?>\n<Clock xmlns:dt="urn:schemas-microsoft-com:datatypes"><Description dt:dt="string">E-Prime Primary Realtime Clock</Description><StartTime><Timestamp dt:dt="int">0</Timestamp><DateUtc dt:dt="string">2017-05-10T12:00:19Z</DateUtc></StartTime><FrequencyChanges><FrequencyChange><Frequency dt:dt="r8">3312919</Frequency><Timestamp dt:dt="r8">49714484119</Timestamp><Current dt:dt="…	60.003	1	left	-1824463871	2017-10-05	14:00:19	12:00:19	female	488	{LEFTARROW}	78							0	1277426	1277005	{LEFTARROW}	421	1275878	1275622	756	left8	6	15	467	mask6	0	1276988	0	1276788	eqm10_NoEyeNmodel1_dir	0	V	gazeCOD	GazeCoDxp	1	400	0	1276488	10	1276388
GazeCoD_1Model_male	14	2	23	<?xml version="1.0"?>\n<Clock xmlns:dt="urn:schemas-microsoft-com:datatypes"><Description dt:dt="string">E-Prime Primary Realtime Clock</Description><StartTime><Timestamp dt:dt="int">0</Timestamp><DateUtc dt:dt="string">2017-05-10T12:00:19Z</DateUtc></StartTime><FrequencyChanges><FrequencyChange><Frequency dt:dt="r8">3312919</Frequency><Timestamp dt:dt="r8">49714484119</Timestamp><Current dt:dt="…	60.003	1	left	-1824463871	2017-10-05	14:00:19	12:00:19	female	489	{LEFTARROW}	49							0	1279290	1279038	{LEFTARROW}	252	1277912	1277438	974	left1,6	2	15	468	mask2	0	1279022	0	1278822	eqm10_NoEyeNmodel1_dir	0	V	gazeCOD	GazeCoDxp	1	400	0	1278522	10	1278422
GazeCoD_1Model_male	14	2	23	<?xml version="1.0"?>\n<Clock xmlns:dt="urn:schemas-microsoft-com:datatypes"><Description dt:dt="string">E-Prime Primary Realtime Clock</Description><StartTime><Timestamp dt:dt="int">0</Timestamp><DateUtc dt:dt="string">2017-05-10T12:00:19Z</DateUtc></StartTime><FrequencyChanges><FrequencyChange><Frequency dt:dt="r8">3312919</Frequency><Timestamp dt:dt="r8">49714484119</Timestamp><Current dt:dt="…	60.003	1	left	-1824463871	2017-10-05	14:00:19	12:00:19	female	490	{RIGHTARROW}	77							0	1280994	1280855	{RIGHTARROW}	139	1279740	1279305	935	right8	33	15	469	mask33	0	1280838	0	1280638	eqm10_NoEyeNmodel1_dir	90	HV	gazeCOD	GazeCoDxp	1	400	0	1280338	-2	1280238
GazeCoD_1Model_male	14	2	23	<?xml version="1.0"?>\n<Clock xmlns:dt="urn:schemas-microsoft-com:datatypes"><Description dt:dt="string">E-Prime Primary Realtime Clock</Description><StartTime><Timestamp dt:dt="int">0</Timestamp><DateUtc dt:dt="string">2017-05-10T12:00:19Z</DateUtc></StartTime><FrequencyChanges><FrequencyChange><Frequency dt:dt="r8">3312919</Frequency><Timestamp dt:dt="r8">49714484119</Timestamp><Current dt:dt="…	60.003	1	left	-1824463871	2017-10-05	14:00:19	12:00:19	female	491	{RIGHTARROW}	46							0	1282690	1282538	{DOWNARROW}	152	1281426	1281005	921	right1,6	29	15	470	mask29	0	1282522	0	1282322	eqm10_NoEyeNmodel1_dir	90	HV	gazeCOD	GazeCoDxp	0	400	0	1282022	-4	1281922
GazeCoD_1Model_male	14	2	23	<?xml version="1.0"?>\n<Clock xmlns:dt="urn:schemas-microsoft-com:datatypes"><Description dt:dt="string">E-Prime Primary Realtime Clock</Description><StartTime><Timestamp dt:dt="int">0</Timestamp><DateUtc dt:dt="string">2017-05-10T12:00:19Z</DateUtc></StartTime><FrequencyChanges><FrequencyChange><Frequency dt:dt="r8">3312919</Frequency><Timestamp dt:dt="r8">49714484119</Timestamp><Current dt:dt="…	60.003	1	left	-1824463871	2017-10-05	14:00:19	12:00:19	female	492	{LEFTARROW}	49							0	1284290	1284188	{DOWNARROW}	101	1283068	1282705	863	left1,6	24	15	471	mask24	0	1284171	0	1283971	eqm10_NoEyeNmodel1_dir	90	HV	gazeCOD	GazeCoDxp	0	400	0	1283671	3	1283571
GazeCoD_1Model_male	14	2	23	<?xml version="1.0"?>\n<Clock xmlns:dt="urn:schemas-microsoft-com:datatypes"><Description dt:dt="string">E-Prime Primary Realtime Clock</Description><StartTime><Timestamp dt:dt="int">0</Timestamp><DateUtc dt:dt="string">2017-05-10T12:00:19Z</DateUtc></StartTime><FrequencyChanges><FrequencyChange><Frequency dt:dt="r8">3312919</Frequency><Timestamp dt:dt="r8">49714484119</Timestamp><Current dt:dt="…	60.003	1	left	-1824463871	2017-10-05	14:00:19	12:00:19	female	493	{LEFTARROW}	55							0	1285993	1285688	{LEFTARROW}	305	1284564	1284305	759	left6,4	27	15	472	mask27	0	1285671	0	1285471	eqm10_NoEyeNmodel1_dir	90	HV	gazeCOD	GazeCoDxp	1	400	0	1285171	7	1285071
GazeCoD_1Model_male	14	2	23	<?xml version="1.0"?>\n<Clock xmlns:dt="urn:schemas-microsoft-com:datatypes"><Description dt:dt="string">E-Prime Primary Realtime Clock</Description><StartTime><Timestamp dt:dt="int">0</Timestamp><DateUtc dt:dt="string">2017-05-10T12:00:19Z</DateUtc></StartTime><FrequencyChanges><FrequencyChange><Frequency dt:dt="r8">3312919</Frequency><Timestamp dt:dt="r8">49714484119</Timestamp><Current dt:dt="…	60.003	1	left	-1824463871	2017-10-05	14:00:19	12:00:19	female	494	{LEFTARROW}	53							0	1287681	1287388	{LEFTARROW}	293	1286272	1286005	767	left4,8	4	15	473	mask4	0	1287371	0	1287171	eqm10_NoEyeNmodel1_dir	0	V	gazeCOD	GazeCoDxp	1	400	0	1286871	-1	1286771
GazeCoD_1Model_male	14	2	23	<?xml version="1.0"?>\n<Clock xmlns:dt="urn:schemas-microsoft-com:datatypes"><Description dt:dt="string">E-Prime Primary Realtime Clock</Description><StartTime><Timestamp dt:dt="int">0</Timestamp><DateUtc dt:dt="string">2017-05-10T12:00:19Z</DateUtc></StartTime><FrequencyChanges><FrequencyChange><Frequency dt:dt="r8">3312919</Frequency><Timestamp dt:dt="r8">49714484119</Timestamp><Current dt:dt="…	60.003	1	left	-1824463871	2017-10-05	14:00:19	12:00:19	female	495	{RIGHTARROW}	46							0	1289289	1289121	{DOWNARROW}	168	1288002	1287705	797	right1,6	7	15	474	mask7	0	1289105	0	1288905	eqm10_NoEyeNmodel1_dir	0	V	gazeCOD	GazeCoDxp	0	400	0	1288605	3	1288505
GazeCoD_1Model_male	14	2	23	<?xml version="1.0"?>\n<Clock xmlns:dt="urn:schemas-microsoft-com:datatypes"><Description dt:dt="string">E-Prime Primary Realtime Clock</Description><StartTime><Timestamp dt:dt="int">0</Timestamp><DateUtc dt:dt="string">2017-05-10T12:00:19Z</DateUtc></StartTime><FrequencyChanges><FrequencyChange><Frequency dt:dt="r8">3312919</Frequency><Timestamp dt:dt="r8">49714484119</Timestamp><Current dt:dt="…	60.003	1	left	-1824463871	2017-10-05	14:00:19	12:00:19	female	496	{LEFTARROW}	55							0	1290897	1290771	{LEFTARROW}	126	1289650	1289305	845	left6,4	16	15	475	mask16	0	1290754	0	1290554	eqm10_NoEyeNmodel1_dir	90	H	gazeCOD	GazeCoDxp	1	400	0	1290254	4	1290154
GazeCoD_1Model_male	14	2	23	<?xml version="1.0"?>\n<Clock xmlns:dt="urn:schemas-microsoft-com:datatypes"><Description dt:dt="string">E-Prime Primary Realtime Clock</Description><StartTime><Timestamp dt:dt="int">0</Timestamp><DateUtc dt:dt="string">2017-05-10T12:00:19Z</DateUtc></StartTime><FrequencyChanges><FrequencyChange><Frequency dt:dt="r8">3312919</Frequency><Timestamp dt:dt="r8">49714484119</Timestamp><Current dt:dt="…	60.003	1	left	-1824463871	2017-10-05	14:00:19	12:00:19	female	497	{RIGHTARROW}	77							0	1292473	1292371	{RIGHTARROW}	102	1291252	1290921	831	right8	22	15	476	mask22	0	1292354	0	1292154	eqm10_NoEyeNmodel1_dir	90	H	gazeCOD	GazeCoDxp	1	400	0	1291854	2	1291754
GazeCoD_1Model_male	14	2	23	<?xml version="1.0"?>\n<Clock xmlns:dt="urn:schemas-microsoft-com:datatypes"><Description dt:dt="string">E-Prime Primary Realtime Clock</Description><StartTime><Timestamp dt:dt="int">0</Timestamp><DateUtc dt:dt="string">2017-05-10T12:00:19Z</DateUtc></StartTime><FrequencyChanges><FrequencyChange><Frequency dt:dt="r8">3312919</Frequency><Timestamp dt:dt="r8">49714484119</Timestamp><Current dt:dt="…	60.003	1	left	-1824463871	2017-10-05	14:00:19	12:00:19	female	498	{RIGHTARROW}	40							0	1294785	1294104	{RIGHTARROW}	681	1292983	1292488	995	right6,4	21	15	477	mask21	0	1294088	0	1293888	eqm10_NoEyeNmodel1_dir	90	H	gazeCOD	GazeCoDxp	1	400	0	1293588	5	1293488
GazeCoD_1Model_male	14	2	23	<?xml version="1.0"?>\n<Clock xmlns:dt="urn:schemas-microsoft-com:datatypes"><Description dt:dt="string">E-Prime Primary Realtime Clock</Description><StartTime><Timestamp dt:dt="int">0</Timestamp><DateUtc dt:dt="string">2017-05-10T12:00:19Z</DateUtc></StartTime><FrequencyChanges><FrequencyChange><Frequency dt:dt="r8">3312919</Frequency><Timestamp dt:dt="r8">49714484119</Timestamp><Current dt:dt="…	60.003	1	left	-1824463871	2017-10-05	14:00:19	12:00:19	female	499	{LEFTARROW}	51							0	1296537	1296188	{DOWNARROW}	349	1295065	1294804	761	left3,2	14	15	478	mask14	0	1296171	0	1295971	eqm10_NoEyeNmodel1_dir	90	H	gazeCOD	GazeCoDxp	0	400	0	1295671	6	1295571
GazeCoD_1Model_male	14	2	23	<?xml version="1.0"?>\n<Clock xmlns:dt="urn:schemas-microsoft-com:datatypes"><Description dt:dt="string">E-Prime Primary Realtime Clock</Description><StartTime><Timestamp dt:dt="int">0</Timestamp><DateUtc dt:dt="string">2017-05-10T12:00:19Z</DateUtc></StartTime><FrequencyChanges><FrequencyChange><Frequency dt:dt="r8">3312919</Frequency><Timestamp dt:dt="r8">49714484119</Timestamp><Current dt:dt="…	60.003	1	left	-1824463871	2017-10-05	14:00:19	12:00:19	female	500	{RIGHTARROW}	40							0	1298137	1298021	{RIGHTARROW}	116	1296903	1296554	849	right6,4	10	15	479	mask10	0	1298004	0	1297804	eqm10_NoEyeNmodel1_dir	0	V	gazeCOD	GazeCoDxp	1	400	0	1297504	1	1297404
GazeCoD_1Model_male	14	2	23	<?xml version="1.0"?>\n<Clock xmlns:dt="urn:schemas-microsoft-com:datatypes"><Description dt:dt="string">E-Prime Primary Realtime Clock</Description><StartTime><Timestamp dt:dt="int">0</Timestamp><DateUtc dt:dt="string">2017-05-10T12:00:19Z</DateUtc></StartTime><FrequencyChanges><FrequencyChange><Frequency dt:dt="r8">3312919</Frequency><Timestamp dt:dt="r8">49714484119</Timestamp><Current dt:dt="…	60.003	1	left	-1824463871	2017-10-05	14:00:19	12:00:19	female	501	{LEFTARROW}	51							0	1299737	1299554	{DOWNARROW}	183	1298434	1298154	780	left3,2	3	15	480	mask3	0	1299537	0	1299337	eqm10_NoEyeNmodel1_dir	0	V	gazeCOD	GazeCoDxp	0	400	0	1299037	3	1298937
GazeCoD_1Model_male	14	2	23	<?xml version="1.0"?>\n<Clock xmlns:dt="urn:schemas-microsoft-com:datatypes"><Description dt:dt="string">E-Prime Primary Realtime Clock</Description><StartTime><Timestamp dt:dt="int">0</Timestamp><DateUtc dt:dt="string">2017-05-10T12:00:19Z</DateUtc></StartTime><FrequencyChanges><FrequencyChange><Frequency dt:dt="r8">3312919</Frequency><Timestamp dt:dt="r8">49714484119</Timestamp><Current dt:dt="…	60.003	1	left	-1824463871	2017-10-05	14:00:19	12:00:19	female	502	{RIGHTARROW}	44							0	1301369	1301221	{DOWNARROW}	148	1300096	1299754	842	right3,2	19	15	481	mask19	0	1301204	0	1301004	eqm10_NoEyeNmodel1_dir	90	H	gazeCOD	GazeCoDxp	0	400	0	1300704	8	1300604
GazeCoD_1Model_male	14	2	23	<?xml version="1.0"?>\n<Clock xmlns:dt="urn:schemas-microsoft-com:datatypes"><Description dt:dt="string">E-Prime Primary Realtime Clock</Description><StartTime><Timestamp dt:dt="int">0</Timestamp><DateUtc dt:dt="string">2017-05-10T12:00:19Z</DateUtc></StartTime><FrequencyChanges><FrequencyChange><Frequency dt:dt="r8">3312919</Frequency><Timestamp dt:dt="r8">49714484119</Timestamp><Current dt:dt="…	60.003	1	left	-1824463871	2017-10-05	14:00:19	12:00:19	female	503	{DOWNARROW}	79							0	1303201	1303004	{DOWNARROW}	197	1301887	1301387	1000	DG0	23	15	482	mask23	0	1302987	0	1302787	eqm10_NoEyeNmodel1_dir	90	HV	gazeCOD	GazeCoDxp	1	400	0	1302487	0	1302387
GazeCoD_1Model_male	14	2	23	<?xml version="1.0"?>\n<Clock xmlns:dt="urn:schemas-microsoft-com:datatypes"><Description dt:dt="string">E-Prime Primary Realtime Clock</Description><StartTime><Timestamp dt:dt="int">0</Timestamp><DateUtc dt:dt="string">2017-05-10T12:00:19Z</DateUtc></StartTime><FrequencyChanges><FrequencyChange><Frequency dt:dt="r8">3312919</Frequency><Timestamp dt:dt="r8">49714484119</Timestamp><Current dt:dt="…	60.003	1	left	-1824463871	2017-10-05	14:00:19	12:00:19	female	504	{RIGHTARROW}	42							0	1305329	1304687	{RIGHTARROW}	641	1303560	1303221	839	right4,8	20	15	483	mask20	0	1304670	0	1304470	eqm10_NoEyeNmodel1_dir	90	H	gazeCOD	GazeCoDxp	1	400	0	1304170	10	1304070
GazeCoD_1Model_male	14	2	23	<?xml version="1.0"?>\n<Clock xmlns:dt="urn:schemas-microsoft-com:datatypes"><Description dt:dt="string">E-Prime Primary Realtime Clock</Description><StartTime><Timestamp dt:dt="int">0</Timestamp><DateUtc dt:dt="string">2017-05-10T12:00:19Z</DateUtc></StartTime><FrequencyChanges><FrequencyChange><Frequency dt:dt="r8">3312919</Frequency><Timestamp dt:dt="r8">49714484119</Timestamp><Current dt:dt="…	60.003	1	left	-1824463871	2017-10-05	14:00:19	12:00:19	female	505	{LEFTARROW}	51							0	1306904	1306754	{DOWNARROW}	150	1305630	1305354	776	left3,2	25	15	484	mask25	0	1306737	0	1306537	eqm10_NoEyeNmodel1_dir	90	HV	gazeCOD	GazeCoDxp	0	400	0	1306237	7	1306137
GazeCoD_1Model_male	14	2	23	<?xml version="1.0"?>\n<Clock xmlns:dt="urn:schemas-microsoft-com:datatypes"><Description dt:dt="string">E-Prime Primary Realtime Clock</Description><StartTime><Timestamp dt:dt="int">0</Timestamp><DateUtc dt:dt="string">2017-05-10T12:00:19Z</DateUtc></StartTime><FrequencyChanges><FrequencyChange><Frequency dt:dt="r8">3312919</Frequency><Timestamp dt:dt="r8">49714484119</Timestamp><Current dt:dt="…	60.003	1	left	-1824463871	2017-10-05	14:00:19	12:00:19	female	506	{RIGHTARROW}	44							0	1308592	1308420	{DOWNARROW}	172	1307301	1306920	881	right3,2	8	15	485	mask8	0	1308404	0	1308204	eqm10_NoEyeNmodel1_dir	0	V	gazeCOD	GazeCoDxp	0	400	0	1307904	3	1307804
GazeCoD_1Model_male	14	2	23	<?xml version="1.0"?>\n<Clock xmlns:dt="urn:schemas-microsoft-com:datatypes"><Description dt:dt="string">E-Prime Primary Realtime Clock</Description><StartTime><Timestamp dt:dt="int">0</Timestamp><DateUtc dt:dt="string">2017-05-10T12:00:19Z</DateUtc></StartTime><FrequencyChanges><FrequencyChange><Frequency dt:dt="r8">3312919</Frequency><Timestamp dt:dt="r8">49714484119</Timestamp><Current dt:dt="…	60.003	1	left	-1824463871	2017-10-05	14:00:19	12:00:19	female	507	{LEFTARROW}	78							0	1310160	1310054	{LEFTARROW}	106	1308930	1308604	826	left8	17	15	486	mask17	0	1310037	0	1309837	eqm10_NoEyeNmodel1_dir	90	H	gazeCOD	GazeCoDxp	1	400	0	1309537	7	1309437
GazeCoD_1Model_male	14	2	23	<?xml version="1.0"?>\n<Clock xmlns:dt="urn:schemas-microsoft-com:datatypes"><Description dt:dt="string">E-Prime Primary Realtime Clock</Description><StartTime><Timestamp dt:dt="int">0</Timestamp><DateUtc dt:dt="string">2017-05-10T12:00:19Z</DateUtc></StartTime><FrequencyChanges><FrequencyChange><Frequency dt:dt="r8">3312919</Frequency><Timestamp dt:dt="r8">49714484119</Timestamp><Current dt:dt="…	60.003	1	left	-1824463871	2017-10-05	14:00:19	12:00:19	female	508	{RIGHTARROW}	77							0	1311864	1311587	{RIGHTARROW}	277	1310469	1310170	799	right8	11	15	487	mask11	0	1311570	0	1311370	eqm10_NoEyeNmodel1_dir	0	V	gazeCOD	GazeCoDxp	1	400	0	1311070	1	1310970
GazeCoD_1Model_male	14	2	23	<?xml version="1.0"?>\n<Clock xmlns:dt="urn:schemas-microsoft-com:datatypes"><Description dt:dt="string">E-Prime Primary Realtime Clock</Description><StartTime><Timestamp dt:dt="int">0</Timestamp><DateUtc dt:dt="string">2017-05-10T12:00:19Z</DateUtc></StartTime><FrequencyChanges><FrequencyChange><Frequency dt:dt="r8">3312919</Frequency><Timestamp dt:dt="r8">49714484119</Timestamp><Current dt:dt="…	60.003	1	left	-1824463871	2017-10-05	14:00:19	12:00:19	female	509	{LEFTARROW}	49							0	1313512	1313353	{DOWNARROW}	159	1312234	1311887	847	left1,6	13	15	488	mask13	0	1313337	0	1313137	eqm10_NoEyeNmodel1_dir	90	H	gazeCOD	GazeCoDxp	0	400	0	1312837	3	1312737
GazeCoD_1Model_male	14	2	23	<?xml version="1.0"?>\n<Clock xmlns:dt="urn:schemas-microsoft-com:datatypes"><Description dt:dt="string">E-Prime Primary Realtime Clock</Description><StartTime><Timestamp dt:dt="int">0</Timestamp><DateUtc dt:dt="string">2017-05-10T12:00:19Z</DateUtc></StartTime><FrequencyChanges><FrequencyChange><Frequency dt:dt="r8">3312919</Frequency><Timestamp dt:dt="r8">49714484119</Timestamp><Current dt:dt="…	60.003	1	left	-1824463871	2017-10-05	14:00:19	12:00:19	female	510	{RIGHTARROW}	46							0	1315224	1314937	{DOWNARROW}	287	1313824	1313537	787	right1,6	18	15	489	mask18	0	1314920	0	1314720	eqm10_NoEyeNmodel1_dir	90	H	gazeCOD	GazeCoDxp	0	400	0	1314420	-4	1314320
GazeCoD_1Model_male	14	2	23	<?xml version="1.0"?>\n<Clock xmlns:dt="urn:schemas-microsoft-com:datatypes"><Description dt:dt="string">E-Prime Primary Realtime Clock</Description><StartTime><Timestamp dt:dt="int">0</Timestamp><DateUtc dt:dt="string">2017-05-10T12:00:19Z</DateUtc></StartTime><FrequencyChanges><FrequencyChange><Frequency dt:dt="r8">3312919</Frequency><Timestamp dt:dt="r8">49714484119</Timestamp><Current dt:dt="…	60.003	1	left	-1824463871	2017-10-05	14:00:19	12:00:19	female	511	{RIGHTARROW}	44							0	1316984	1316653	{DOWNARROW}	331	1315529	1315237	792	right3,2	30	15	490	mask30	0	1316637	0	1316437	eqm10_NoEyeNmodel1_dir	90	HV	gazeCOD	GazeCoDxp	0	400	0	1316137	8	1316037
GazeCoD_1Model_male	14	2	23	<?xml version="1.0"?>\n<Clock xmlns:dt="urn:schemas-microsoft-com:datatypes"><Description dt:dt="string">E-Prime Primary Realtime Clock</Description><StartTime><Timestamp dt:dt="int">0</Timestamp><DateUtc dt:dt="string">2017-05-10T12:00:19Z</DateUtc></StartTime><FrequencyChanges><FrequencyChange><Frequency dt:dt="r8">3312919</Frequency><Timestamp dt:dt="r8">49714484119</Timestamp><Current dt:dt="…	60.003	1	left	-1824463871	2017-10-05	14:00:19	12:00:19	female	512	{DOWNARROW}	79							0	1318592	1318386	{DOWNARROW}	206	1317266	1317003	763	DG0	1	15	491	mask1	0	1318370	0	1318170	eqm10_NoEyeNmodel1_dir	0	V	gazeCOD	GazeCoDxp	1	400	0	1317870	4	1317770
GazeCoD_1Model_male	14	2	23	<?xml version="1.0"?>\n<Clock xmlns:dt="urn:schemas-microsoft-com:datatypes"><Description dt:dt="string">E-Prime Primary Realtime Clock</Description><StartTime><Timestamp dt:dt="int">0</Timestamp><DateUtc dt:dt="string">2017-05-10T12:00:19Z</DateUtc></StartTime><FrequencyChanges><FrequencyChange><Frequency dt:dt="r8">3312919</Frequency><Timestamp dt:dt="r8">49714484119</Timestamp><Current dt:dt="…	60.003	1	left	-1824463871	2017-10-05	14:00:19	12:00:19	female	513	{RIGHTARROW}	40							0	1321112	1320003	{RIGHTARROW}	1109	1318882	1318603	779	right6,4	32	15	492	mask32	0	1319986	0	1319786	eqm10_NoEyeNmodel1_dir	90	HV	gazeCOD	GazeCoDxp	1	400	0	1319486	4	1319386
GazeCoD_1Model_male	14	2	23	<?xml version="1.0"?>\n<Clock xmlns:dt="urn:schemas-microsoft-com:datatypes"><Description dt:dt="string">E-Prime Primary Realtime Clock</Description><StartTime><Timestamp dt:dt="int">0</Timestamp><DateUtc dt:dt="string">2017-05-10T12:00:19Z</DateUtc></StartTime><FrequencyChanges><FrequencyChange><Frequency dt:dt="r8">3312919</Frequency><Timestamp dt:dt="r8">49714484119</Timestamp><Current dt:dt="…	60.003	1	left	-1824463871	2017-10-05	14:00:19	12:00:19	female	514	{LEFTARROW}	53							0	1323112	1322720	{LEFTARROW}	392	1321605	1321136	969	left4,8	26	15	493	mask26	0	1322703	0	1322503	eqm10_NoEyeNmodel1_dir	90	HV	gazeCOD	GazeCoDxp	1	400	0	1322203	-2	1322103
GazeCoD_1Model_male	14	2	23	<?xml version="1.0"?>\n<Clock xmlns:dt="urn:schemas-microsoft-com:datatypes"><Description dt:dt="string">E-Prime Primary Realtime Clock</Description><StartTime><Timestamp dt:dt="int">0</Timestamp><DateUtc dt:dt="string">2017-05-10T12:00:19Z</DateUtc></StartTime><FrequencyChanges><FrequencyChange><Frequency dt:dt="r8">3312919</Frequency><Timestamp dt:dt="r8">49714484119</Timestamp><Current dt:dt="…	60.003	1	left	-1824463871	2017-10-05	14:00:19	12:00:19	female	515	{DOWNARROW}	79							0	1324816	1324736	{DOWNARROW}	80	1323622	1323136	986	DG0	12	15	494	mask12	0	1324720	0	1324520	eqm10_NoEyeNmodel1_dir	90	H	gazeCOD	GazeCoDxp	1	400	0	1324220	-2	1324120
GazeCoD_1Model_male	14	2	23	<?xml version="1.0"?>\n<Clock xmlns:dt="urn:schemas-microsoft-com:datatypes"><Description dt:dt="string">E-Prime Primary Realtime Clock</Description><StartTime><Timestamp dt:dt="int">0</Timestamp><DateUtc dt:dt="string">2017-05-10T12:00:19Z</DateUtc></StartTime><FrequencyChanges><FrequencyChange><Frequency dt:dt="r8">3312919</Frequency><Timestamp dt:dt="r8">49714484119</Timestamp><Current dt:dt="…	60.003	1	left	-1824463871	2017-10-05	14:00:19	12:00:19	female	516	{LEFTARROW}	55							0	1326544	1326286	{LEFTARROW}	258	1325160	1324836	824	left6,4	5	15	495	mask5	0	1326269	-1	1326069	eqm10_NoEyeNmodel1_dir	0	V	gazeCOD	GazeCoDxp	1	400	0	1325770	10	1325670
GazeCoD_1Model_male	14	2	23	<?xml version="1.0"?>\n<Clock xmlns:dt="urn:schemas-microsoft-com:datatypes"><Description dt:dt="string">E-Prime Primary Realtime Clock</Description><StartTime><Timestamp dt:dt="int">0</Timestamp><DateUtc dt:dt="string">2017-05-10T12:00:19Z</DateUtc></StartTime><FrequencyChanges><FrequencyChange><Frequency dt:dt="r8">3312919</Frequency><Timestamp dt:dt="r8">49714484119</Timestamp><Current dt:dt="…	60.003	1	left	-1824463871	2017-10-05	14:00:19	12:00:19	female	517	{RIGHTARROW}	44							0	1364958	1364501	{RIGHTARROW}	457	1363389	1362984	905	right3,2	30	16	496	mask30	0	1364484	0	1364284	eqm10_NoEyeNmodel1_dir	90	HV	gazeCOD	GazeCoDxp	1	400	0	1363984	-5	1363884
GazeCoD_1Model_male	14	2	23	<?xml version="1.0"?>\n<Clock xmlns:dt="urn:schemas-microsoft-com:datatypes"><Description dt:dt="string">E-Prime Primary Realtime Clock</Description><StartTime><Timestamp dt:dt="int">0</Timestamp><DateUtc dt:dt="string">2017-05-10T12:00:19Z</DateUtc></StartTime><FrequencyChanges><FrequencyChange><Frequency dt:dt="r8">3312919</Frequency><Timestamp dt:dt="r8">49714484119</Timestamp><Current dt:dt="…	60.003	1	left	-1824463871	2017-10-05	14:00:19	12:00:19	female	518	{RIGHTARROW}	42							0	1366606	1366334	{RIGHTARROW}	272	1365223	1364968	755	right4,8	20	16	497	mask20	0	1366318	0	1366118	eqm10_NoEyeNmodel1_dir	90	H	gazeCOD	GazeCoDxp	1	400	0	1365818	-5	1365718
GazeCoD_1Model_male	14	2	23	<?xml version="1.0"?>\n<Clock xmlns:dt="urn:schemas-microsoft-com:datatypes"><Description dt:dt="string">E-Prime Primary Realtime Clock</Description><StartTime><Timestamp dt:dt="int">0</Timestamp><DateUtc dt:dt="string">2017-05-10T12:00:19Z</DateUtc></StartTime><FrequencyChanges><FrequencyChange><Frequency dt:dt="r8">3312919</Frequency><Timestamp dt:dt="r8">49714484119</Timestamp><Current dt:dt="…	60.003	1	left	-1824463871	2017-10-05	14:00:19	12:00:19	female	519	{RIGHTARROW}	42							0	1368470	1368018	{RIGHTARROW}	452	1366906	1366618	788	right4,8	31	16	498	mask31	0	1368001	0	1367801	eqm10_NoEyeNmodel1_dir	90	HV	gazeCOD	GazeCoDxp	1	400	0	1367501	-5	1367401
GazeCoD_1Model_male	14	2	23	<?xml version="1.0"?>\n<Clock xmlns:dt="urn:schemas-microsoft-com:datatypes"><Description dt:dt="string">E-Prime Primary Realtime Clock</Description><StartTime><Timestamp dt:dt="int">0</Timestamp><DateUtc dt:dt="string">2017-05-10T12:00:19Z</DateUtc></StartTime><FrequencyChanges><FrequencyChange><Frequency dt:dt="r8">3312919</Frequency><Timestamp dt:dt="r8">49714484119</Timestamp><Current dt:dt="…	60.003	1	left	-1824463871	2017-10-05	14:00:19	12:00:19	female	520	{LEFTARROW}	49							0	1370310	1370001	{DOWNARROW}	308	1368879	1368484	895	left1,6	2	16	499	mask2	0	1369984	0	1369784	eqm10_NoEyeNmodel1_dir	0	V	gazeCOD	GazeCoDxp	0	400	0	1369484	5	1369384
GazeCoD_1Model_male	14	2	23	<?xml version="1.0"?>\n<Clock xmlns:dt="urn:schemas-microsoft-com:datatypes"><Description dt:dt="string">E-Prime Primary Realtime Clock</Description><StartTime><Timestamp dt:dt="int">0</Timestamp><DateUtc dt:dt="string">2017-05-10T12:00:19Z</DateUtc></StartTime><FrequencyChanges><FrequencyChange><Frequency dt:dt="r8">3312919</Frequency><Timestamp dt:dt="r8">49714484119</Timestamp><Current dt:dt="…	60.003	1	left	-1824463871	2017-10-05	14:00:19	12:00:19	female	521	{RIGHTARROW}	42							0	1372165	1371901	{DOWNARROW}	264	1370782	1370334	948	right4,8	9	16	500	mask9	0	1371884	0	1371684	eqm10_NoEyeNmodel1_dir	0	V	gazeCOD	GazeCoDxp	0	400	0	1371384	2	1371284
GazeCoD_1Model_male	14	2	23	<?xml version="1.0"?>\n<Clock xmlns:dt="urn:schemas-microsoft-com:datatypes"><Description dt:dt="string">E-Prime Primary Realtime Clock</Description><StartTime><Timestamp dt:dt="int">0</Timestamp><DateUtc dt:dt="string">2017-05-10T12:00:19Z</DateUtc></StartTime><FrequencyChanges><FrequencyChange><Frequency dt:dt="r8">3312919</Frequency><Timestamp dt:dt="r8">49714484119</Timestamp><Current dt:dt="…	60.003	1	left	-1824463871	2017-10-05	14:00:19	12:00:19	female	522	{RIGHTARROW}	44							0	1374429	1373634	{DOWNARROW}	795	1372523	1372184	839	right3,2	8	16	501	mask8	0	1373617	-1	1373417	eqm10_NoEyeNmodel1_dir	0	V	gazeCOD	GazeCoDxp	0	400	0	1373118	-5	1373018
GazeCoD_1Model_male	14	2	23	<?xml version="1.0"?>\n<Clock xmlns:dt="urn:schemas-microsoft-com:datatypes"><Description dt:dt="string">E-Prime Primary Realtime Clock</Description><StartTime><Timestamp dt:dt="int">0</Timestamp><DateUtc dt:dt="string">2017-05-10T12:00:19Z</DateUtc></StartTime><FrequencyChanges><FrequencyChange><Frequency dt:dt="r8">3312919</Frequency><Timestamp dt:dt="r8">49714484119</Timestamp><Current dt:dt="…	60.003	1	left	-1824463871	2017-10-05	14:00:19	12:00:19	female	523	{DOWNARROW}	79							0	1376213	1375900	{DOWNARROW}	313	1374778	1374451	827	DG0	23	16	502	mask23	0	1375884	0	1375684	eqm10_NoEyeNmodel1_dir	90	HV	gazeCOD	GazeCoDxp	1	400	0	1375384	6	1375284
GazeCoD_1Model_male	14	2	23	<?xml version="1.0"?>\n<Clock xmlns:dt="urn:schemas-microsoft-com:datatypes"><Description dt:dt="string">E-Prime Primary Realtime Clock</Description><StartTime><Timestamp dt:dt="int">0</Timestamp><DateUtc dt:dt="string">2017-05-10T12:00:19Z</DateUtc></StartTime><FrequencyChanges><FrequencyChange><Frequency dt:dt="r8">3312919</Frequency><Timestamp dt:dt="r8">49714484119</Timestamp><Current dt:dt="…	60.003	1	left	-1824463871	2017-10-05	14:00:19	12:00:19	female	524	{RIGHTARROW}	77							0	1378109	1377667	{RIGHTARROW}	442	1376543	1376234	809	right8	11	16	503	mask11	0	1377650	0	1377450	eqm10_NoEyeNmodel1_dir	0	V	gazeCOD	GazeCoDxp	1	400	0	1377150	7	1377050
GazeCoD_1Model_male	14	2	23	<?xml version="1.0"?>\n<Clock xmlns:dt="urn:schemas-microsoft-com:datatypes"><Description dt:dt="string">E-Prime Primary Realtime Clock</Description><StartTime><Timestamp dt:dt="int">0</Timestamp><DateUtc dt:dt="string">2017-05-10T12:00:19Z</DateUtc></StartTime><FrequencyChanges><FrequencyChange><Frequency dt:dt="r8">3312919</Frequency><Timestamp dt:dt="r8">49714484119</Timestamp><Current dt:dt="…	60.003	1	left	-1824463871	2017-10-05	14:00:19	12:00:19	female	525	{LEFTARROW}	78							0	1379885	1379567	{LEFTARROW}	318	1378444	1378134	810	left8	28	16	504	mask28	0	1379550	0	1379350	eqm10_NoEyeNmodel1_dir	90	HV	gazeCOD	GazeCoDxp	1	400	0	1379050	6	1378950
GazeCoD_1Model_male	14	2	23	<?xml version="1.0"?>\n<Clock xmlns:dt="urn:schemas-microsoft-com:datatypes"><Description dt:dt="string">E-Prime Primary Realtime Clock</Description><StartTime><Timestamp dt:dt="int">0</Timestamp><DateUtc dt:dt="string">2017-05-10T12:00:19Z</DateUtc></StartTime><FrequencyChanges><FrequencyChange><Frequency dt:dt="r8">3312919</Frequency><Timestamp dt:dt="r8">49714484119</Timestamp><Current dt:dt="…	60.003	1	left	-1824463871	2017-10-05	14:00:19	12:00:19	female	526	{RIGHTARROW}	46							0	1381645	1381384	{DOWNARROW}	261	1380267	1379900	867	right1,6	7	16	505	mask7	0	1381367	0	1381167	eqm10_NoEyeNmodel1_dir	0	V	gazeCOD	GazeCoDxp	0	400	0	1380867	0	1380767
GazeCoD_1Model_male	14	2	23	<?xml version="1.0"?>\n<Clock xmlns:dt="urn:schemas-microsoft-com:datatypes"><Description dt:dt="string">E-Prime Primary Realtime Clock</Description><StartTime><Timestamp dt:dt="int">0</Timestamp><DateUtc dt:dt="string">2017-05-10T12:00:19Z</DateUtc></StartTime><FrequencyChanges><FrequencyChange><Frequency dt:dt="r8">3312919</Frequency><Timestamp dt:dt="r8">49714484119</Timestamp><Current dt:dt="…	60.003	1	left	-1824463871	2017-10-05	14:00:19	12:00:19	female	527	{LEFTARROW}	55							0	1383581	1383200	{LEFTARROW}	381	1382084	1381667	917	left6,4	5	16	506	mask5	0	1383183	0	1382983	eqm10_NoEyeNmodel1_dir	0	V	gazeCOD	GazeCoDxp	1	400	0	1382683	-1	1382583
GazeCoD_1Model_male	14	2	23	<?xml version="1.0"?>\n<Clock xmlns:dt="urn:schemas-microsoft-com:datatypes"><Description dt:dt="string">E-Prime Primary Realtime Clock</Description><StartTime><Timestamp dt:dt="int">0</Timestamp><DateUtc dt:dt="string">2017-05-10T12:00:19Z</DateUtc></StartTime><FrequencyChanges><FrequencyChange><Frequency dt:dt="r8">3312919</Frequency><Timestamp dt:dt="r8">49714484119</Timestamp><Current dt:dt="…	60.003	1	left	-1824463871	2017-10-05	14:00:19	12:00:19	female	528	{RIGHTARROW}	46							0	1385525	1385000	{DOWNARROW}	525	1383881	1383600	781	right1,6	18	16	507	mask18	0	1384983	0	1384783	eqm10_NoEyeNmodel1_dir	90	H	gazeCOD	GazeCoDxp	0	400	0	1384483	2	1384383
GazeCoD_1Model_male	14	2	23	<?xml version="1.0"?>\n<Clock xmlns:dt="urn:schemas-microsoft-com:datatypes"><Description dt:dt="string">E-Prime Primary Realtime Clock</Description><StartTime><Timestamp dt:dt="int">0</Timestamp><DateUtc dt:dt="string">2017-05-10T12:00:19Z</DateUtc></StartTime><FrequencyChanges><FrequencyChange><Frequency dt:dt="r8">3312919</Frequency><Timestamp dt:dt="r8">49714484119</Timestamp><Current dt:dt="…	60.003	1	left	-1824463871	2017-10-05	14:00:19	12:00:19	female	529	{LEFTARROW}	55							0	1387397	1387133	{LEFTARROW}	264	1386017	1385550	967	left6,4	16	16	508	mask16	0	1387117	0	1386917	eqm10_NoEyeNmodel1_dir	90	H	gazeCOD	GazeCoDxp	1	400	0	1386617	0	1386517
GazeCoD_1Model_male	14	2	23	<?xml version="1.0"?>\n<Clock xmlns:dt="urn:schemas-microsoft-com:datatypes"><Description dt:dt="string">E-Prime Primary Realtime Clock</Description><StartTime><Timestamp dt:dt="int">0</Timestamp><DateUtc dt:dt="string">2017-05-10T12:00:19Z</DateUtc></StartTime><FrequencyChanges><FrequencyChange><Frequency dt:dt="r8">3312919</Frequency><Timestamp dt:dt="r8">49714484119</Timestamp><Current dt:dt="…	60.003	1	left	-1824463871	2017-10-05	14:00:19	12:00:19	female	530	{RIGHTARROW}	40							0	1389197	1388950	{RIGHTARROW}	247	1387828	1387417	911	right6,4	21	16	509	mask21	0	1388933	0	1388733	eqm10_NoEyeNmodel1_dir	90	H	gazeCOD	GazeCoDxp	1	400	0	1388433	5	1388333
GazeCoD_1Model_male	14	2	23	<?xml version="1.0"?>\n<Clock xmlns:dt="urn:schemas-microsoft-com:datatypes"><Description dt:dt="string">E-Prime Primary Realtime Clock</Description><StartTime><Timestamp dt:dt="int">0</Timestamp><DateUtc dt:dt="string">2017-05-10T12:00:19Z</DateUtc></StartTime><FrequencyChanges><FrequencyChange><Frequency dt:dt="r8">3312919</Frequency><Timestamp dt:dt="r8">49714484119</Timestamp><Current dt:dt="…	60.003	1	left	-1824463871	2017-10-05	14:00:19	12:00:19	female	531	{DOWNARROW}	79							0	1391029	1390800	{LEFTARROW}	228	1389682	1389217	965	DG0	12	16	510	mask12	0	1390783	0	1390583	eqm10_NoEyeNmodel1_dir	90	H	gazeCOD	GazeCoDxp	0	400	0	1390283	1	1390183
GazeCoD_1Model_male	14	2	23	<?xml version="1.0"?>\n<Clock xmlns:dt="urn:schemas-microsoft-com:datatypes"><Description dt:dt="string">E-Prime Primary Realtime Clock</Description><StartTime><Timestamp dt:dt="int">0</Timestamp><DateUtc dt:dt="string">2017-05-10T12:00:19Z</DateUtc></StartTime><FrequencyChanges><FrequencyChange><Frequency dt:dt="r8">3312919</Frequency><Timestamp dt:dt="r8">49714484119</Timestamp><Current dt:dt="…	60.003	1	left	-1824463871	2017-10-05	14:00:19	12:00:19	female	532	{DOWNARROW}	79							0	1392884	1392516	{DOWNARROW}	368	1391399	1391050	849	DG0	1	16	511	mask1	0	1392500	0	1392300	eqm10_NoEyeNmodel1_dir	0	V	gazeCOD	GazeCoDxp	1	400	0	1392000	1	1391900
GazeCoD_1Model_male	14	2	23	<?xml version="1.0"?>\n<Clock xmlns:dt="urn:schemas-microsoft-com:datatypes"><Description dt:dt="string">E-Prime Primary Realtime Clock</Description><StartTime><Timestamp dt:dt="int">0</Timestamp><DateUtc dt:dt="string">2017-05-10T12:00:19Z</DateUtc></StartTime><FrequencyChanges><FrequencyChange><Frequency dt:dt="r8">3312919</Frequency><Timestamp dt:dt="r8">49714484119</Timestamp><Current dt:dt="…	60.003	1	left	-1824463871	2017-10-05	14:00:19	12:00:19	female	533	{LEFTARROW}	55							0	1394756	1394383	{LEFTARROW}	373	1393257	1392900	857	left6,4	27	16	512	mask27	0	1394366	0	1394166	eqm10_NoEyeNmodel1_dir	90	HV	gazeCOD	GazeCoDxp	1	400	0	1393866	9	1393766
GazeCoD_1Model_male	14	2	23	<?xml version="1.0"?>\n<Clock xmlns:dt="urn:schemas-microsoft-com:datatypes"><Description dt:dt="string">E-Prime Primary Realtime Clock</Description><StartTime><Timestamp dt:dt="int">0</Timestamp><DateUtc dt:dt="string">2017-05-10T12:00:19Z</DateUtc></StartTime><FrequencyChanges><FrequencyChange><Frequency dt:dt="r8">3312919</Frequency><Timestamp dt:dt="r8">49714484119</Timestamp><Current dt:dt="…	60.003	1	left	-1824463871	2017-10-05	14:00:19	12:00:19	female	534	{LEFTARROW}	51							0	1396700	1396283	{LEFTARROW}	417	1395167	1394766	901	left3,2	3	16	513	mask3	0	1396266	0	1396066	eqm10_NoEyeNmodel1_dir	0	V	gazeCOD	GazeCoDxp	1	400	0	1395766	-1	1395666
GazeCoD_1Model_male	14	2	23	<?xml version="1.0"?>\n<Clock xmlns:dt="urn:schemas-microsoft-com:datatypes"><Description dt:dt="string">E-Prime Primary Realtime Clock</Description><StartTime><Timestamp dt:dt="int">0</Timestamp><DateUtc dt:dt="string">2017-05-10T12:00:19Z</DateUtc></StartTime><FrequencyChanges><FrequencyChange><Frequency dt:dt="r8">3312919</Frequency><Timestamp dt:dt="r8">49714484119</Timestamp><Current dt:dt="…	60.003	1	left	-1824463871	2017-10-05	14:00:19	12:00:19	female	535	{LEFTARROW}	51							0	1398572	1398166	{LEFTARROW}	406	1397050	1396716	834	left3,2	25	16	514	mask25	0	1398149	0	1397949	eqm10_NoEyeNmodel1_dir	90	HV	gazeCOD	GazeCoDxp	1	400	0	1397649	-1	1397549
GazeCoD_1Model_male	14	2	23	<?xml version="1.0"?>\n<Clock xmlns:dt="urn:schemas-microsoft-com:datatypes"><Description dt:dt="string">E-Prime Primary Realtime Clock</Description><StartTime><Timestamp dt:dt="int">0</Timestamp><DateUtc dt:dt="string">2017-05-10T12:00:19Z</DateUtc></StartTime><FrequencyChanges><FrequencyChange><Frequency dt:dt="r8">3312919</Frequency><Timestamp dt:dt="r8">49714484119</Timestamp><Current dt:dt="…	60.003	1	left	-1824463871	2017-10-05	14:00:19	12:00:19	female	536	{RIGHTARROW}	77							0	1400580	1400049	{RIGHTARROW}	531	1398929	1398583	846	right8	33	16	515	mask33	0	1400033	0	1399833	eqm10_NoEyeNmodel1_dir	90	HV	gazeCOD	GazeCoDxp	1	400	0	1399533	4	1399433
GazeCoD_1Model_male	14	2	23	<?xml version="1.0"?>\n<Clock xmlns:dt="urn:schemas-microsoft-com:datatypes"><Description dt:dt="string">E-Prime Primary Realtime Clock</Description><StartTime><Timestamp dt:dt="int">0</Timestamp><DateUtc dt:dt="string">2017-05-10T12:00:19Z</DateUtc></StartTime><FrequencyChanges><FrequencyChange><Frequency dt:dt="r8">3312919</Frequency><Timestamp dt:dt="r8">49714484119</Timestamp><Current dt:dt="…	60.003	1	left	-1824463871	2017-10-05	14:00:19	12:00:19	female	537	{RIGHTARROW}	40							0	1402556	1402083	{RIGHTARROW}	473	1400959	1400599	860	right6,4	32	16	516	mask32	0	1402066	0	1401866	eqm10_NoEyeNmodel1_dir	90	HV	gazeCOD	GazeCoDxp	1	400	0	1401566	7	1401466
GazeCoD_1Model_male	14	2	23	<?xml version="1.0"?>\n<Clock xmlns:dt="urn:schemas-microsoft-com:datatypes"><Description dt:dt="string">E-Prime Primary Realtime Clock</Description><StartTime><Timestamp dt:dt="int">0</Timestamp><DateUtc dt:dt="string">2017-05-10T12:00:19Z</DateUtc></StartTime><FrequencyChanges><FrequencyChange><Frequency dt:dt="r8">3312919</Frequency><Timestamp dt:dt="r8">49714484119</Timestamp><Current dt:dt="…	60.003	1	left	-1824463871	2017-10-05	14:00:19	12:00:19	female	538	{RIGHTARROW}	46							0	1404860	1404066	{DOWNARROW}	794	1402955	1402566	889	right1,6	29	16	517	mask29	0	1404049	-1	1403849	eqm10_NoEyeNmodel1_dir	90	HV	gazeCOD	GazeCoDxp	0	400	0	1403550	-5	1403450
GazeCoD_1Model_male	14	2	23	<?xml version="1.0"?>\n<Clock xmlns:dt="urn:schemas-microsoft-com:datatypes"><Description dt:dt="string">E-Prime Primary Realtime Clock</Description><StartTime><Timestamp dt:dt="int">0</Timestamp><DateUtc dt:dt="string">2017-05-10T12:00:19Z</DateUtc></StartTime><FrequencyChanges><FrequencyChange><Frequency dt:dt="r8">3312919</Frequency><Timestamp dt:dt="r8">49714484119</Timestamp><Current dt:dt="…	60.003	1	left	-1824463871	2017-10-05	14:00:19	12:00:19	female	539	{LEFTARROW}	53							0	1406668	1406482	{LEFTARROW}	186	1405359	1404882	977	left4,8	15	16	518	mask15	0	1406466	0	1406266	eqm10_NoEyeNmodel1_dir	90	H	gazeCOD	GazeCoDxp	1	400	0	1405966	7	1405866
GazeCoD_1Model_male	14	2	23	<?xml version="1.0"?>\n<Clock xmlns:dt="urn:schemas-microsoft-com:datatypes"><Description dt:dt="string">E-Prime Primary Realtime Clock</Description><StartTime><Timestamp dt:dt="int">0</Timestamp><DateUtc dt:dt="string">2017-05-10T12:00:19Z</DateUtc></StartTime><FrequencyChanges><FrequencyChange><Frequency dt:dt="r8">3312919</Frequency><Timestamp dt:dt="r8">49714484119</Timestamp><Current dt:dt="…	60.003	1	left	-1824463871	2017-10-05	14:00:19	12:00:19	female	540	{RIGHTARROW}	77							0	1408260	1408182	{RIGHTARROW}	78	1407057	1406682	875	right8	22	16	519	mask22	0	1408166	0	1407966	eqm10_NoEyeNmodel1_dir	90	H	gazeCOD	GazeCoDxp	1	400	0	1407666	9	1407566
GazeCoD_1Model_male	14	2	23	<?xml version="1.0"?>\n<Clock xmlns:dt="urn:schemas-microsoft-com:datatypes"><Description dt:dt="string">E-Prime Primary Realtime Clock</Description><StartTime><Timestamp dt:dt="int">0</Timestamp><DateUtc dt:dt="string">2017-05-10T12:00:19Z</DateUtc></StartTime><FrequencyChanges><FrequencyChange><Frequency dt:dt="r8">3312919</Frequency><Timestamp dt:dt="r8">49714484119</Timestamp><Current dt:dt="…	60.003	1	left	-1824463871	2017-10-05	14:00:19	12:00:19	female	541	{LEFTARROW}	51							0	1409772	1409749	{LEFTARROW}	23	1408638	1408282	856	left3,2	14	16	520	mask14	0	1409732	-1	1409532	eqm10_NoEyeNmodel1_dir	90	H	gazeCOD	GazeCoDxp	1	400	0	1409233	-5	1409133
GazeCoD_1Model_male	14	2	23	<?xml version="1.0"?>\n<Clock xmlns:dt="urn:schemas-microsoft-com:datatypes"><Description dt:dt="string">E-Prime Primary Realtime Clock</Description><StartTime><Timestamp dt:dt="int">0</Timestamp><DateUtc dt:dt="string">2017-05-10T12:00:19Z</DateUtc></StartTime><FrequencyChanges><FrequencyChange><Frequency dt:dt="r8">3312919</Frequency><Timestamp dt:dt="r8">49714484119</Timestamp><Current dt:dt="…	60.003	1	left	-1824463871	2017-10-05	14:00:19	12:00:19	female	542	{LEFTARROW}	49							0	1411572	1411282	{DOWNARROW}	290	1410164	1409782	882	left1,6	13	16	521	mask13	0	1411265	-1	1411065	eqm10_NoEyeNmodel1_dir	90	H	gazeCOD	GazeCoDxp	0	400	0	1410766	2	1410666
GazeCoD_1Model_male	14	2	23	<?xml version="1.0"?>\n<Clock xmlns:dt="urn:schemas-microsoft-com:datatypes"><Description dt:dt="string">E-Prime Primary Realtime Clock</Description><StartTime><Timestamp dt:dt="int">0</Timestamp><DateUtc dt:dt="string">2017-05-10T12:00:19Z</DateUtc></StartTime><FrequencyChanges><FrequencyChange><Frequency dt:dt="r8">3312919</Frequency><Timestamp dt:dt="r8">49714484119</Timestamp><Current dt:dt="…	60.003	1	left	-1824463871	2017-10-05	14:00:19	12:00:19	female	543	{LEFTARROW}	53							0	1413827	1413149	{DOWNARROW}	678	1412032	1411582	950	left4,8	4	16	522	mask4	0	1413132	0	1412932	eqm10_NoEyeNmodel1_dir	0	V	gazeCOD	GazeCoDxp	0	400	0	1412632	0	1412532
GazeCoD_1Model_male	14	2	23	<?xml version="1.0"?>\n<Clock xmlns:dt="urn:schemas-microsoft-com:datatypes"><Description dt:dt="string">E-Prime Primary Realtime Clock</Description><StartTime><Timestamp dt:dt="int">0</Timestamp><DateUtc dt:dt="string">2017-05-10T12:00:19Z</DateUtc></StartTime><FrequencyChanges><FrequencyChange><Frequency dt:dt="r8">3312919</Frequency><Timestamp dt:dt="r8">49714484119</Timestamp><Current dt:dt="…	60.003	1	left	-1824463871	2017-10-05	14:00:19	12:00:19	female	544	{RIGHTARROW}	44							0	1415763	1415432	{DOWNARROW}	331	1414309	1413849	960	right3,2	19	16	523	mask19	0	1415415	0	1415215	eqm10_NoEyeNmodel1_dir	90	H	gazeCOD	GazeCoDxp	0	400	0	1414915	6	1414815
GazeCoD_1Model_male	14	2	23	<?xml version="1.0"?>\n<Clock xmlns:dt="urn:schemas-microsoft-com:datatypes"><Description dt:dt="string">E-Prime Primary Realtime Clock</Description><StartTime><Timestamp dt:dt="int">0</Timestamp><DateUtc dt:dt="string">2017-05-10T12:00:19Z</DateUtc></StartTime><FrequencyChanges><FrequencyChange><Frequency dt:dt="r8">3312919</Frequency><Timestamp dt:dt="r8">49714484119</Timestamp><Current dt:dt="…	60.003	1	left	-1824463871	2017-10-05	14:00:19	12:00:19	female	545	{LEFTARROW}	78							0	1417571	1417315	{LEFTARROW}	256	1416204	1415782	922	left8	6	16	524	mask6	0	1417299	0	1417099	eqm10_NoEyeNmodel1_dir	0	V	gazeCOD	GazeCoDxp	1	400	0	1416799	-5	1416699
GazeCoD_1Model_male	14	2	23	<?xml version="1.0"?>\n<Clock xmlns:dt="urn:schemas-microsoft-com:datatypes"><Description dt:dt="string">E-Prime Primary Realtime Clock</Description><StartTime><Timestamp dt:dt="int">0</Timestamp><DateUtc dt:dt="string">2017-05-10T12:00:19Z</DateUtc></StartTime><FrequencyChanges><FrequencyChange><Frequency dt:dt="r8">3312919</Frequency><Timestamp dt:dt="r8">49714484119</Timestamp><Current dt:dt="…	60.003	1	left	-1824463871	2017-10-05	14:00:19	12:00:19	female	546	{LEFTARROW}	53							0	1419451	1419165	{LEFTARROW}	286	1418048	1417582	966	left4,8	26	16	525	mask26	0	1419148	0	1418948	eqm10_NoEyeNmodel1_dir	90	HV	gazeCOD	GazeCoDxp	1	400	0	1418648	0	1418548
GazeCoD_1Model_male	14	2	23	<?xml version="1.0"?>\n<Clock xmlns:dt="urn:schemas-microsoft-com:datatypes"><Description dt:dt="string">E-Prime Primary Realtime Clock</Description><StartTime><Timestamp dt:dt="int">0</Timestamp><DateUtc dt:dt="string">2017-05-10T12:00:19Z</DateUtc></StartTime><FrequencyChanges><FrequencyChange><Frequency dt:dt="r8">3312919</Frequency><Timestamp dt:dt="r8">49714484119</Timestamp><Current dt:dt="…	60.003	1	left	-1824463871	2017-10-05	14:00:19	12:00:19	female	547	{LEFTARROW}	78							0	1421307	1421082	{LEFTARROW}	225	1419961	1419465	996	left8	17	16	526	mask17	0	1421065	0	1420865	eqm10_NoEyeNmodel1_dir	90	H	gazeCOD	GazeCoDxp	1	400	0	1420565	4	1420465
GazeCoD_1Model_male	14	2	23	<?xml version="1.0"?>\n<Clock xmlns:dt="urn:schemas-microsoft-com:datatypes"><Description dt:dt="string">E-Prime Primary Realtime Clock</Description><StartTime><Timestamp dt:dt="int">0</Timestamp><DateUtc dt:dt="string">2017-05-10T12:00:19Z</DateUtc></StartTime><FrequencyChanges><FrequencyChange><Frequency dt:dt="r8">3312919</Frequency><Timestamp dt:dt="r8">49714484119</Timestamp><Current dt:dt="…	60.003	1	left	-1824463871	2017-10-05	14:00:19	12:00:19	female	548	{LEFTARROW}	49							0	1423099	1422882	{DOWNARROW}	217	1421763	1421332	931	left1,6	24	16	527	mask24	0	1422865	0	1422665	eqm10_NoEyeNmodel1_dir	90	HV	gazeCOD	GazeCoDxp	0	400	0	1422365	2	1422265
GazeCoD_1Model_male	14	2	23	<?xml version="1.0"?>\n<Clock xmlns:dt="urn:schemas-microsoft-com:datatypes"><Description dt:dt="string">E-Prime Primary Realtime Clock</Description><StartTime><Timestamp dt:dt="int">0</Timestamp><DateUtc dt:dt="string">2017-05-10T12:00:19Z</DateUtc></StartTime><FrequencyChanges><FrequencyChange><Frequency dt:dt="r8">3312919</Frequency><Timestamp dt:dt="r8">49714484119</Timestamp><Current dt:dt="…	60.003	1	left	-1824463871	2017-10-05	14:00:19	12:00:19	female	549	{RIGHTARROW}	40							0	1424803	1424565	{RIGHTARROW}	238	1423450	1423115	835	right6,4	10	16	528	mask10	0	1424548	0	1424348	eqm10_NoEyeNmodel1_dir	0	V	gazeCOD	GazeCoDxp	1	400	0	1424048	-2	1423948
GazeCoD_1Model_male	14	2	23	<?xml version="1.0"?>\n<Clock xmlns:dt="urn:schemas-microsoft-com:datatypes"><Description dt:dt="string">E-Prime Primary Realtime Clock</Description><StartTime><Timestamp dt:dt="int">0</Timestamp><DateUtc dt:dt="string">2017-05-10T12:00:19Z</DateUtc></StartTime><FrequencyChanges><FrequencyChange><Frequency dt:dt="r8">3312919</Frequency><Timestamp dt:dt="r8">49714484119</Timestamp><Current dt:dt="…	60.003	1	left	-1824463871	2017-10-05	14:00:19	12:00:19	female	550	{LEFTARROW}	55							0	1427459	1426398	{LEFTARROW}	1061	1425276	1424815	961	left6,4	5	17	529	mask5	0	1426381	0	1426181	eqm10_NoEyeNmodel1_dir	0	V	gazeCOD	GazeCoDxp	1	400	0	1425881	5	1425781
GazeCoD_1Model_male	14	2	23	<?xml version="1.0"?>\n<Clock xmlns:dt="urn:schemas-microsoft-com:datatypes"><Description dt:dt="string">E-Prime Primary Realtime Clock</Description><StartTime><Timestamp dt:dt="int">0</Timestamp><DateUtc dt:dt="string">2017-05-10T12:00:19Z</DateUtc></StartTime><FrequencyChanges><FrequencyChange><Frequency dt:dt="r8">3312919</Frequency><Timestamp dt:dt="r8">49714484119</Timestamp><Current dt:dt="…	60.003	1	left	-1824463871	2017-10-05	14:00:19	12:00:19	female	551	{DOWNARROW}	79							0	1429243	1428965	{DOWNARROW}	278	1427846	1427481	865	DG0	12	17	530	mask12	0	1428948	0	1428748	eqm10_NoEyeNmodel1_dir	90	H	gazeCOD	GazeCoDxp	1	400	0	1428448	2	1428348
GazeCoD_1Model_male	14	2	23	<?xml version="1.0"?>\n<Clock xmlns:dt="urn:schemas-microsoft-com:datatypes"><Description dt:dt="string">E-Prime Primary Realtime Clock</Description><StartTime><Timestamp dt:dt="int">0</Timestamp><DateUtc dt:dt="string">2017-05-10T12:00:19Z</DateUtc></StartTime><FrequencyChanges><FrequencyChange><Frequency dt:dt="r8">3312919</Frequency><Timestamp dt:dt="r8">49714484119</Timestamp><Current dt:dt="…	60.003	1	left	-1824463871	2017-10-05	14:00:19	12:00:19	female	552	{RIGHTARROW}	44							0	1431027	1430781	{DOWNARROW}	246	1429658	1429265	893	right3,2	30	17	531	mask30	0	1430765	0	1430565	eqm10_NoEyeNmodel1_dir	90	HV	gazeCOD	GazeCoDxp	0	400	0	1430265	7	1430165
GazeCoD_1Model_male	14	2	23	<?xml version="1.0"?>\n<Clock xmlns:dt="urn:schemas-microsoft-com:datatypes"><Description dt:dt="string">E-Prime Primary Realtime Clock</Description><StartTime><Timestamp dt:dt="int">0</Timestamp><DateUtc dt:dt="string">2017-05-10T12:00:19Z</DateUtc></StartTime><FrequencyChanges><FrequencyChange><Frequency dt:dt="r8">3312919</Frequency><Timestamp dt:dt="r8">49714484119</Timestamp><Current dt:dt="…	60.003	1	left	-1824463871	2017-10-05	14:00:19	12:00:19	female	553	{RIGHTARROW}	40							0	1432867	1432581	{RIGHTARROW}	286	1431459	1431048	911	right6,4	21	17	532	mask21	0	1432564	-1	1432364	eqm10_NoEyeNmodel1_dir	90	H	gazeCOD	GazeCoDxp	1	400	0	1432065	6	1431965
GazeCoD_1Model_male	14	2	23	<?xml version="1.0"?>\n<Clock xmlns:dt="urn:schemas-microsoft-com:datatypes"><Description dt:dt="string">E-Prime Primary Realtime Clock</Description><StartTime><Timestamp dt:dt="int">0</Timestamp><DateUtc dt:dt="string">2017-05-10T12:00:19Z</DateUtc></StartTime><FrequencyChanges><FrequencyChange><Frequency dt:dt="r8">3312919</Frequency><Timestamp dt:dt="r8">49714484119</Timestamp><Current dt:dt="…	60.003	1	left	-1824463871	2017-10-05	14:00:19	12:00:19	female	554	{RIGHTARROW}	77							0	1434795	1434398	{RIGHTARROW}	396	1433278	1432881	897	right8	22	17	533	mask22	0	1434381	0	1434181	eqm10_NoEyeNmodel1_dir	90	H	gazeCOD	GazeCoDxp	1	400	0	1433881	3	1433781
GazeCoD_1Model_male	14	2	23	<?xml version="1.0"?>\n<Clock xmlns:dt="urn:schemas-microsoft-com:datatypes"><Description dt:dt="string">E-Prime Primary Realtime Clock</Description><StartTime><Timestamp dt:dt="int">0</Timestamp><DateUtc dt:dt="string">2017-05-10T12:00:19Z</DateUtc></StartTime><FrequencyChanges><FrequencyChange><Frequency dt:dt="r8">3312919</Frequency><Timestamp dt:dt="r8">49714484119</Timestamp><Current dt:dt="…	60.003	1	left	-1824463871	2017-10-05	14:00:19	12:00:19	female	555	{LEFTARROW}	53							0	1436562	1436248	{LEFTARROW}	314	1435126	1434814	812	left4,8	15	17	534	mask15	0	1436231	0	1436031	eqm10_NoEyeNmodel1_dir	90	H	gazeCOD	GazeCoDxp	1	400	0	1435731	5	1435631
GazeCoD_1Model_male	14	2	23	<?xml version="1.0"?>\n<Clock xmlns:dt="urn:schemas-microsoft-com:datatypes"><Description dt:dt="string">E-Prime Primary Realtime Clock</Description><StartTime><Timestamp dt:dt="int">0</Timestamp><DateUtc dt:dt="string">2017-05-10T12:00:19Z</DateUtc></StartTime><FrequencyChanges><FrequencyChange><Frequency dt:dt="r8">3312919</Frequency><Timestamp dt:dt="r8">49714484119</Timestamp><Current dt:dt="…	60.003	1	left	-1824463871	2017-10-05	14:00:19	12:00:19	female	556	{LEFTARROW}	53							0	1438370	1438064	{LEFTARROW}	306	1436953	1436581	872	left4,8	26	17	535	mask26	0	1438048	0	1437848	eqm10_NoEyeNmodel1_dir	90	HV	gazeCOD	GazeCoDxp	1	400	0	1437548	-5	1437448
GazeCoD_1Model_male	14	2	23	<?xml version="1.0"?>\n<Clock xmlns:dt="urn:schemas-microsoft-com:datatypes"><Description dt:dt="string">E-Prime Primary Realtime Clock</Description><StartTime><Timestamp dt:dt="int">0</Timestamp><DateUtc dt:dt="string">2017-05-10T12:00:19Z</DateUtc></StartTime><FrequencyChanges><FrequencyChange><Frequency dt:dt="r8">3312919</Frequency><Timestamp dt:dt="r8">49714484119</Timestamp><Current dt:dt="…	60.003	1	left	-1824463871	2017-10-05	14:00:19	12:00:19	female	557	{RIGHTARROW}	77							0	1440162	1439881	{RIGHTARROW}	281	1438755	1438381	874	right8	33	17	536	mask33	0	1439864	0	1439664	eqm10_NoEyeNmodel1_dir	90	HV	gazeCOD	GazeCoDxp	1	400	0	1439364	9	1439264
GazeCoD_1Model_male	14	2	23	<?xml version="1.0"?>\n<Clock xmlns:dt="urn:schemas-microsoft-com:datatypes"><Description dt:dt="string">E-Prime Primary Realtime Clock</Description><StartTime><Timestamp dt:dt="int">0</Timestamp><DateUtc dt:dt="string">2017-05-10T12:00:19Z</DateUtc></StartTime><FrequencyChanges><FrequencyChange><Frequency dt:dt="r8">3312919</Frequency><Timestamp dt:dt="r8">49714484119</Timestamp><Current dt:dt="…	60.003	1	left	-1824463871	2017-10-05	14:00:19	12:00:19	female	558	{RIGHTARROW}	40							0	1441994	1441714	{RIGHTARROW}	280	1440603	1440181	922	right6,4	10	17	537	mask10	0	1441697	-1	1441497	eqm10_NoEyeNmodel1_dir	0	V	gazeCOD	GazeCoDxp	1	400	0	1441198	-5	1441098
GazeCoD_1Model_male	14	2	23	<?xml version="1.0"?>\n<Clock xmlns:dt="urn:schemas-microsoft-com:datatypes"><Description dt:dt="string">E-Prime Primary Realtime Clock</Description><StartTime><Timestamp dt:dt="int">0</Timestamp><DateUtc dt:dt="string">2017-05-10T12:00:19Z</DateUtc></StartTime><FrequencyChanges><FrequencyChange><Frequency dt:dt="r8">3312919</Frequency><Timestamp dt:dt="r8">49714484119</Timestamp><Current dt:dt="…	60.003	1	left	-1824463871	2017-10-05	14:00:19	12:00:19	female	559	{LEFTARROW}	78							0	1443818	1443447	{LEFTARROW}	371	1442324	1442014	810	left8	17	17	538	mask17	0	1443431	0	1443231	eqm10_NoEyeNmodel1_dir	90	H	gazeCOD	GazeCoDxp	1	400	0	1442931	7	1442831
GazeCoD_1Model_male	14	2	23	<?xml version="1.0"?>\n<Clock xmlns:dt="urn:schemas-microsoft-com:datatypes"><Description dt:dt="string">E-Prime Primary Realtime Clock</Description><StartTime><Timestamp dt:dt="int">0</Timestamp><DateUtc dt:dt="string">2017-05-10T12:00:19Z</DateUtc></StartTime><FrequencyChanges><FrequencyChange><Frequency dt:dt="r8">3312919</Frequency><Timestamp dt:dt="r8">49714484119</Timestamp><Current dt:dt="…	60.003	1	left	-1824463871	2017-10-05	14:00:19	12:00:19	female	560	{RIGHTARROW}	46							0	1445666	1445414	{DOWNARROW}	252	1444295	1443831	964	right1,6	29	17	539	mask29	0	1445397	0	1445197	eqm10_NoEyeNmodel1_dir	90	HV	gazeCOD	GazeCoDxp	0	400	0	1444897	2	1444797
GazeCoD_1Model_male	14	2	23	<?xml version="1.0"?>\n<Clock xmlns:dt="urn:schemas-microsoft-com:datatypes"><Description dt:dt="string">E-Prime Primary Realtime Clock</Description><StartTime><Timestamp dt:dt="int">0</Timestamp><DateUtc dt:dt="string">2017-05-10T12:00:19Z</DateUtc></StartTime><FrequencyChanges><FrequencyChange><Frequency dt:dt="r8">3312919</Frequency><Timestamp dt:dt="r8">49714484119</Timestamp><Current dt:dt="…	60.003	1	left	-1824463871	2017-10-05	14:00:19	12:00:19	female	561	{LEFTARROW}	49							0	1447754	1447264	{RIGHTARROW}	490	1446140	1445681	959	left1,6	13	17	540	mask13	0	1447247	0	1447047	eqm10_NoEyeNmodel1_dir	90	H	gazeCOD	GazeCoDxp	0	400	0	1446747	7	1446647
GazeCoD_1Model_male	14	2	23	<?xml version="1.0"?>\n<Clock xmlns:dt="urn:schemas-microsoft-com:datatypes"><Description dt:dt="string">E-Prime Primary Realtime Clock</Description><StartTime><Timestamp dt:dt="int">0</Timestamp><DateUtc dt:dt="string">2017-05-10T12:00:19Z</DateUtc></StartTime><FrequencyChanges><FrequencyChange><Frequency dt:dt="r8">3312919</Frequency><Timestamp dt:dt="r8">49714484119</Timestamp><Current dt:dt="…	60.003	1	left	-1824463871	2017-10-05	14:00:19	12:00:19	female	562	{RIGHTARROW}	77							0	1449674	1449164	{RIGHTARROW}	510	1448039	1447764	775	right8	11	17	541	mask11	0	1449147	0	1448947	eqm10_NoEyeNmodel1_dir	0	V	gazeCOD	GazeCoDxp	1	400	0	1448647	8	1448547
GazeCoD_1Model_male	14	2	23	<?xml version="1.0"?>\n<Clock xmlns:dt="urn:schemas-microsoft-com:datatypes"><Description dt:dt="string">E-Prime Primary Realtime Clock</Description><StartTime><Timestamp dt:dt="int">0</Timestamp><DateUtc dt:dt="string">2017-05-10T12:00:19Z</DateUtc></StartTime><FrequencyChanges><FrequencyChange><Frequency dt:dt="r8">3312919</Frequency><Timestamp dt:dt="r8">49714484119</Timestamp><Current dt:dt="…	60.003	1	left	-1824463871	2017-10-05	14:00:19	12:00:19	female	563	{LEFTARROW}	53							0	1451426	1451080	{LEFTARROW}	346	1449969	1449697	772	left4,8	4	17	542	mask4	0	1451064	0	1450864	eqm10_NoEyeNmodel1_dir	0	V	gazeCOD	GazeCoDxp	1	400	0	1450564	-5	1450464
GazeCoD_1Model_male	14	2	23	<?xml version="1.0"?>\n<Clock xmlns:dt="urn:schemas-microsoft-com:datatypes"><Description dt:dt="string">E-Prime Primary Realtime Clock</Description><StartTime><Timestamp dt:dt="int">0</Timestamp><DateUtc dt:dt="string">2017-05-10T12:00:19Z</DateUtc></StartTime><FrequencyChanges><FrequencyChange><Frequency dt:dt="r8">3312919</Frequency><Timestamp dt:dt="r8">49714484119</Timestamp><Current dt:dt="…	60.003	1	left	-1824463871	2017-10-05	14:00:19	12:00:19	female	564	{LEFTARROW}	49							0	1453314	1452897	{DOWNARROW}	417	1451776	1451447	829	left1,6	2	17	543	mask2	0	1452880	0	1452680	eqm10_NoEyeNmodel1_dir	0	V	gazeCOD	GazeCoDxp	0	400	0	1452380	4	1452280
GazeCoD_1Model_male	14	2	23	<?xml version="1.0"?>\n<Clock xmlns:dt="urn:schemas-microsoft-com:datatypes"><Description dt:dt="string">E-Prime Primary Realtime Clock</Description><StartTime><Timestamp dt:dt="int">0</Timestamp><DateUtc dt:dt="string">2017-05-10T12:00:19Z</DateUtc></StartTime><FrequencyChanges><FrequencyChange><Frequency dt:dt="r8">3312919</Frequency><Timestamp dt:dt="r8">49714484119</Timestamp><Current dt:dt="…	60.003	1	left	-1824463871	2017-10-05	14:00:19	12:00:19	female	565	{LEFTARROW}	78							0	1455250	1454913	{LEFTARROW}	336	1453793	1453330	963	left8	28	17	544	mask28	0	1454897	0	1454697	eqm10_NoEyeNmodel1_dir	90	HV	gazeCOD	GazeCoDxp	1	400	0	1454397	4	1454297
GazeCoD_1Model_male	14	2	23	<?xml version="1.0"?>\n<Clock xmlns:dt="urn:schemas-microsoft-com:datatypes"><Description dt:dt="string">E-Prime Primary Realtime Clock</Description><StartTime><Timestamp dt:dt="int">0</Timestamp><DateUtc dt:dt="string">2017-05-10T12:00:19Z</DateUtc></StartTime><FrequencyChanges><FrequencyChange><Frequency dt:dt="r8">3312919</Frequency><Timestamp dt:dt="r8">49714484119</Timestamp><Current dt:dt="…	60.003	1	left	-1824463871	2017-10-05	14:00:19	12:00:19	female	566	{RIGHTARROW}	44							0	1457033	1456780	{DOWNARROW}	253	1455658	1455263	895	right3,2	19	17	545	mask19	0	1456763	0	1456563	eqm10_NoEyeNmodel1_dir	90	H	gazeCOD	GazeCoDxp	0	400	0	1456263	5	1456163
GazeCoD_1Model_male	14	2	23	<?xml version="1.0"?>\n<Clock xmlns:dt="urn:schemas-microsoft-com:datatypes"><Description dt:dt="string">E-Prime Primary Realtime Clock</Description><StartTime><Timestamp dt:dt="int">0</Timestamp><DateUtc dt:dt="string">2017-05-10T12:00:19Z</DateUtc></StartTime><FrequencyChanges><FrequencyChange><Frequency dt:dt="r8">3312919</Frequency><Timestamp dt:dt="r8">49714484119</Timestamp><Current dt:dt="…	60.003	1	left	-1824463871	2017-10-05	14:00:19	12:00:19	female	567	{RIGHTARROW}	42							0	1459369	1458647	{RIGHTARROW}	722	1457527	1457047	980	right4,8	9	17	546	mask9	0	1458630	0	1458430	eqm10_NoEyeNmodel1_dir	0	V	gazeCOD	GazeCoDxp	1	400	0	1458130	3	1458030
GazeCoD_1Model_male	14	2	23	<?xml version="1.0"?>\n<Clock xmlns:dt="urn:schemas-microsoft-com:datatypes"><Description dt:dt="string">E-Prime Primary Realtime Clock</Description><StartTime><Timestamp dt:dt="int">0</Timestamp><DateUtc dt:dt="string">2017-05-10T12:00:19Z</DateUtc></StartTime><FrequencyChanges><FrequencyChange><Frequency dt:dt="r8">3312919</Frequency><Timestamp dt:dt="r8">49714484119</Timestamp><Current dt:dt="…	60.003	1	left	-1824463871	2017-10-05	14:00:19	12:00:19	female	568	{LEFTARROW}	51							0	1461033	1460830	{DOWNARROW}	203	1459706	1459380	826	left3,2	14	17	547	mask14	0	1460813	0	1460613	eqm10_NoEyeNmodel1_dir	90	H	gazeCOD	GazeCoDxp	0	400	0	1460313	7	1460213
GazeCoD_1Model_male	14	2	23	<?xml version="1.0"?>\n<Clock xmlns:dt="urn:schemas-microsoft-com:datatypes"><Description dt:dt="string">E-Prime Primary Realtime Clock</Description><StartTime><Timestamp dt:dt="int">0</Timestamp><DateUtc dt:dt="string">2017-05-10T12:00:19Z</DateUtc></StartTime><FrequencyChanges><FrequencyChange><Frequency dt:dt="r8">3312919</Frequency><Timestamp dt:dt="r8">49714484119</Timestamp><Current dt:dt="…	60.003	1	left	-1824463871	2017-10-05	14:00:19	12:00:19	female	569	{LEFTARROW}	49							0	1463017	1462630	{DOWNARROW}	387	1461503	1461046	957	left1,6	24	17	548	mask24	0	1462613	0	1462413	eqm10_NoEyeNmodel1_dir	90	HV	gazeCOD	GazeCoDxp	0	400	0	1462113	10	1462013
GazeCoD_1Model_male	14	2	23	<?xml version="1.0"?>\n<Clock xmlns:dt="urn:schemas-microsoft-com:datatypes"><Description dt:dt="string">E-Prime Primary Realtime Clock</Description><StartTime><Timestamp dt:dt="int">0</Timestamp><DateUtc dt:dt="string">2017-05-10T12:00:19Z</DateUtc></StartTime><FrequencyChanges><FrequencyChange><Frequency dt:dt="r8">3312919</Frequency><Timestamp dt:dt="r8">49714484119</Timestamp><Current dt:dt="…	60.003	1	left	-1824463871	2017-10-05	14:00:19	12:00:19	female	570	{RIGHTARROW}	42							0	1465009	1464513	{RIGHTARROW}	496	1463386	1463030	856	right4,8	20	17	549	mask20	0	1464496	0	1464296	eqm10_NoEyeNmodel1_dir	90	H	gazeCOD	GazeCoDxp	1	400	0	1463996	10	1463896
GazeCoD_1Model_male	14	2	23	<?xml version="1.0"?>\n<Clock xmlns:dt="urn:schemas-microsoft-com:datatypes"><Description dt:dt="string">E-Prime Primary Realtime Clock</Description><StartTime><Timestamp dt:dt="int">0</Timestamp><DateUtc dt:dt="string">2017-05-10T12:00:19Z</DateUtc></StartTime><FrequencyChanges><FrequencyChange><Frequency dt:dt="r8">3312919</Frequency><Timestamp dt:dt="r8">49714484119</Timestamp><Current dt:dt="…	60.003	1	left	-1824463871	2017-10-05	14:00:19	12:00:19	female	571	{LEFTARROW}	51							0	1466785	1466396	{DOWNARROW}	389	1465282	1465030	752	left3,2	3	17	550	mask3	0	1466380	0	1466180	eqm10_NoEyeNmodel1_dir	0	V	gazeCOD	GazeCoDxp	0	400	0	1465880	-2	1465780
GazeCoD_1Model_male	14	2	23	<?xml version="1.0"?>\n<Clock xmlns:dt="urn:schemas-microsoft-com:datatypes"><Description dt:dt="string">E-Prime Primary Realtime Clock</Description><StartTime><Timestamp dt:dt="int">0</Timestamp><DateUtc dt:dt="string">2017-05-10T12:00:19Z</DateUtc></StartTime><FrequencyChanges><FrequencyChange><Frequency dt:dt="r8">3312919</Frequency><Timestamp dt:dt="r8">49714484119</Timestamp><Current dt:dt="…	60.003	1	left	-1824463871	2017-10-05	14:00:19	12:00:19	female	572	{LEFTARROW}	78							0	1517583	1517411	{LEFTARROW}	172	1516293	1515961	832	left8	6	17	551	mask6	0	1517394	0	1517194	eqm10_NoEyeNmodel1_dir	0	V	gazeCOD	GazeCoDxp	1	400	0	1516894	1	1516794
GazeCoD_1Model_male	14	2	23	<?xml version="1.0"?>\n<Clock xmlns:dt="urn:schemas-microsoft-com:datatypes"><Description dt:dt="string">E-Prime Primary Realtime Clock</Description><StartTime><Timestamp dt:dt="int">0</Timestamp><DateUtc dt:dt="string">2017-05-10T12:00:19Z</DateUtc></StartTime><FrequencyChanges><FrequencyChange><Frequency dt:dt="r8">3312919</Frequency><Timestamp dt:dt="r8">49714484119</Timestamp><Current dt:dt="…	60.003	1	left	-1824463871	2017-10-05	14:00:19	12:00:19	female	573	{LEFTARROW}	51							0	1519431	1519110	{DOWNARROW}	321	1517985	1517594	891	left3,2	25	17	552	mask25	0	1519094	0	1518894	eqm10_NoEyeNmodel1_dir	90	HV	gazeCOD	GazeCoDxp	0	400	0	1518594	9	1518494
GazeCoD_1Model_male	14	2	23	<?xml version="1.0"?>\n<Clock xmlns:dt="urn:schemas-microsoft-com:datatypes"><Description dt:dt="string">E-Prime Primary Realtime Clock</Description><StartTime><Timestamp dt:dt="int">0</Timestamp><DateUtc dt:dt="string">2017-05-10T12:00:19Z</DateUtc></StartTime><FrequencyChanges><FrequencyChange><Frequency dt:dt="r8">3312919</Frequency><Timestamp dt:dt="r8">49714484119</Timestamp><Current dt:dt="…	60.003	1	left	-1824463871	2017-10-05	14:00:19	12:00:19	female	574	{DOWNARROW}	79							0	1521478	1521060	{DOWNARROW}	418	1519942	1519444	998	DG0	23	17	553	mask23	0	1521044	0	1520844	eqm10_NoEyeNmodel1_dir	90	HV	gazeCOD	GazeCoDxp	1	400	0	1520544	2	1520444
GazeCoD_1Model_male	14	2	23	<?xml version="1.0"?>\n<Clock xmlns:dt="urn:schemas-microsoft-com:datatypes"><Description dt:dt="string">E-Prime Primary Realtime Clock</Description><StartTime><Timestamp dt:dt="int">0</Timestamp><DateUtc dt:dt="string">2017-05-10T12:00:19Z</DateUtc></StartTime><FrequencyChanges><FrequencyChange><Frequency dt:dt="r8">3312919</Frequency><Timestamp dt:dt="r8">49714484119</Timestamp><Current dt:dt="…	60.003	1	left	-1824463871	2017-10-05	14:00:19	12:00:19	female	575	{DOWNARROW}	79							0	1523382	1523010	{DOWNARROW}	372	1521899	1521494	905	DG0	1	17	554	mask1	0	1522994	0	1522794	eqm10_NoEyeNmodel1_dir	0	V	gazeCOD	GazeCoDxp	1	400	0	1522494	-5	1522394
GazeCoD_1Model_male	14	2	23	<?xml version="1.0"?>\n<Clock xmlns:dt="urn:schemas-microsoft-com:datatypes"><Description dt:dt="string">E-Prime Primary Realtime Clock</Description><StartTime><Timestamp dt:dt="int">0</Timestamp><DateUtc dt:dt="string">2017-05-10T12:00:19Z</DateUtc></StartTime><FrequencyChanges><FrequencyChange><Frequency dt:dt="r8">3312919</Frequency><Timestamp dt:dt="r8">49714484119</Timestamp><Current dt:dt="…	60.003	1	left	-1824463871	2017-10-05	14:00:19	12:00:19	female	576	{RIGHTARROW}	46							0	1525126	1524893	{RIGHTARROW}	233	1523776	1523394	882	right1,6	18	17	555	mask18	0	1524877	0	1524677	eqm10_NoEyeNmodel1_dir	90	H	gazeCOD	GazeCoDxp	1	400	0	1524377	1	1524277
GazeCoD_1Model_male	14	2	23	<?xml version="1.0"?>\n<Clock xmlns:dt="urn:schemas-microsoft-com:datatypes"><Description dt:dt="string">E-Prime Primary Realtime Clock</Description><StartTime><Timestamp dt:dt="int">0</Timestamp><DateUtc dt:dt="string">2017-05-10T12:00:19Z</DateUtc></StartTime><FrequencyChanges><FrequencyChange><Frequency dt:dt="r8">3312919</Frequency><Timestamp dt:dt="r8">49714484119</Timestamp><Current dt:dt="…	60.003	1	left	-1824463871	2017-10-05	14:00:19	12:00:19	female	577	{LEFTARROW}	55							0	1526774	1526527	{LEFTARROW}	247	1525409	1525143	766	left6,4	16	17	556	mask16	0	1526510	0	1526310	eqm10_NoEyeNmodel1_dir	90	H	gazeCOD	GazeCoDxp	1	400	0	1526010	1	1525910
GazeCoD_1Model_male	14	2	23	<?xml version="1.0"?>\n<Clock xmlns:dt="urn:schemas-microsoft-com:datatypes"><Description dt:dt="string">E-Prime Primary Realtime Clock</Description><StartTime><Timestamp dt:dt="int">0</Timestamp><DateUtc dt:dt="string">2017-05-10T12:00:19Z</DateUtc></StartTime><FrequencyChanges><FrequencyChange><Frequency dt:dt="r8">3312919</Frequency><Timestamp dt:dt="r8">49714484119</Timestamp><Current dt:dt="…	60.003	1	left	-1824463871	2017-10-05	14:00:19	12:00:19	female	578	{LEFTARROW}	55							0	1528694	1528410	{LEFTARROW}	284	1527292	1526793	999	left6,4	27	17	557	mask27	0	1528393	0	1528193	eqm10_NoEyeNmodel1_dir	90	HV	gazeCOD	GazeCoDxp	1	400	0	1527893	1	1527793
GazeCoD_1Model_male	14	2	23	<?xml version="1.0"?>\n<Clock xmlns:dt="urn:schemas-microsoft-com:datatypes"><Description dt:dt="string">E-Prime Primary Realtime Clock</Description><StartTime><Timestamp dt:dt="int">0</Timestamp><DateUtc dt:dt="string">2017-05-10T12:00:19Z</DateUtc></StartTime><FrequencyChanges><FrequencyChange><Frequency dt:dt="r8">3312919</Frequency><Timestamp dt:dt="r8">49714484119</Timestamp><Current dt:dt="…	60.003	1	left	-1824463871	2017-10-05	14:00:19	12:00:19	female	579	{RIGHTARROW}	44							0	1530334	1530160	{DOWNARROW}	174	1529049	1528710	839	right3,2	8	17	558	mask8	0	1530143	-1	1529943	eqm10_NoEyeNmodel1_dir	0	V	gazeCOD	GazeCoDxp	0	400	0	1529644	-5	1529544
GazeCoD_1Model_male	14	2	23	<?xml version="1.0"?>\n<Clock xmlns:dt="urn:schemas-microsoft-com:datatypes"><Description dt:dt="string">E-Prime Primary Realtime Clock</Description><StartTime><Timestamp dt:dt="int">0</Timestamp><DateUtc dt:dt="string">2017-05-10T12:00:19Z</DateUtc></StartTime><FrequencyChanges><FrequencyChange><Frequency dt:dt="r8">3312919</Frequency><Timestamp dt:dt="r8">49714484119</Timestamp><Current dt:dt="…	60.003	1	left	-1824463871	2017-10-05	14:00:19	12:00:19	female	580	{RIGHTARROW}	42							0	1532110	1531860	{RIGHTARROW}	250	1530741	1530343	898	right4,8	31	17	559	mask31	0	1531843	0	1531643	eqm10_NoEyeNmodel1_dir	90	HV	gazeCOD	GazeCoDxp	1	400	0	1531343	2	1531243
[truncated: 1,442 more rows]
[truncated: 3 more columns]
