# Supplementary material for: Fixed or flexible? Orientation preference in identity and gaze processing in humans
Source: PLoS One. 2019 Jan 25;14(1):e0210503. doi: 10.1371/journal.pone.0210503 (PMC6347268; doi:10.1371/journal.pone.0210503)
Supplement: S3 File — Eprime log files were merged across gaze experiment sessions. (ZIP) [file pone.0210503.s005.zip › GazeCoD_1Model_male-15_merged.xlsx]

## Sheet: GazeCoD_1Model_male-15_merged
E:\GAZE\Gaze_data\GazeCoD_data\individual\edat_xlsx\GazeCoD_1Model_male-15_merged.emrg2
ExperimentName	Subject	Session	Age	Clock.Information	Display.RefreshRate	Group	Handedness	RandomSeed	SessionDate	SessionTime	SessionTimeUtc	Sex	Block	Correct	Direction	FamiFiltered	FamiFiltered.Cycle	FamiFiltered.Sample	FamiFullSpectrum	FamiFullSpectrum.Cycle	FamiFullSpectrum.Sample	fixation.ACC	fixation.OffsetTime	fixation.OnsetTime	fixation.RESP	fixation.RT	fixation4.OffsetTime	fixation4.OnsetTime	fixdur	Gaze	GazeCoDxp	GazeCoDxp.Cycle	GazeCoDxp.Sample	mask	MASK.DurationError	MASK.OffsetTime	MASK.OnsetDelay	MASK.OnsetTime	Model	Orientation	Orilabel	Procedure	Running	STIMULUS.ACC	STIMULUS.Duration	STIMULUS.DurationError	STIMULUS.OffsetTime	STIMULUS.OnsetDelay	STIMULUS.OnsetTime
GazeCoD_1Model_male	15	2	20	<?xml version="1.0"?>\n<Clock xmlns:dt="urn:schemas-microsoft-com:datatypes"><Description dt:dt="string">E-Prime Primary Realtime Clock</Description><StartTime><Timestamp dt:dt="int">0</Timestamp><DateUtc dt:dt="string">2017-05-18T09:04:12Z</DateUtc></StartTime><FrequencyChanges><FrequencyChange><Frequency dt:dt="r8">3312861</Frequency><Timestamp dt:dt="r8">2853382599</Timestamp><Current dt:dt="r…	60.002	1	right	-1440927308	05-18-2017	11:04:12	09:04:12	female	1	{RIGHTARROW}	77				5	1	1	0	105578	105450	{RIGHTARROW}	128	104315	103967	848					mask26	0	105417	0	105217	eqf04_NoEyeNmodel6_dir	eq		Fami	FamiFullSpectrum	1	400	0	104917	2	104817
GazeCoD_1Model_male	15	2	20	<?xml version="1.0"?>\n<Clock xmlns:dt="urn:schemas-microsoft-com:datatypes"><Description dt:dt="string">E-Prime Primary Realtime Clock</Description><StartTime><Timestamp dt:dt="int">0</Timestamp><DateUtc dt:dt="string">2017-05-18T09:04:12Z</DateUtc></StartTime><FrequencyChanges><FrequencyChange><Frequency dt:dt="r8">3312861</Frequency><Timestamp dt:dt="r8">2853382599</Timestamp><Current dt:dt="r…	60.002	1	right	-1440927308	05-18-2017	11:04:12	09:04:12	female	2	{LEFTARROW}	78				9	1	2	0	107930	107650	{LEFTARROW}	280	106534	106117	917					mask30	0	107634	0	107434	eqf04_NoEyeNmodel6_dir	eq		Fami	FamiFullSpectrum	1	400	0	107134	0	107034
GazeCoD_1Model_male	15	2	20	<?xml version="1.0"?>\n<Clock xmlns:dt="urn:schemas-microsoft-com:datatypes"><Description dt:dt="string">E-Prime Primary Realtime Clock</Description><StartTime><Timestamp dt:dt="int">0</Timestamp><DateUtc dt:dt="string">2017-05-18T09:04:12Z</DateUtc></StartTime><FrequencyChanges><FrequencyChange><Frequency dt:dt="r8">3312861</Frequency><Timestamp dt:dt="r8">2853382599</Timestamp><Current dt:dt="r…	60.002	1	right	-1440927308	05-18-2017	11:04:12	09:04:12	female	3	{LEFTARROW}	78				11	1	3	0	110314	110067	{LEFTARROW}	247	108951	108467	984					mask32	0	110050	0	109850	eqf04_NoEyeNmodel6_dir	eq		Fami	FamiFullSpectrum	1	400	0	109550	-1	109450
GazeCoD_1Model_male	15	2	20	<?xml version="1.0"?>\n<Clock xmlns:dt="urn:schemas-microsoft-com:datatypes"><Description dt:dt="string">E-Prime Primary Realtime Clock</Description><StartTime><Timestamp dt:dt="int">0</Timestamp><DateUtc dt:dt="string">2017-05-18T09:04:12Z</DateUtc></StartTime><FrequencyChanges><FrequencyChange><Frequency dt:dt="r8">3312861</Frequency><Timestamp dt:dt="r8">2853382599</Timestamp><Current dt:dt="r…	60.002	1	right	-1440927308	05-18-2017	11:04:12	09:04:12	female	4	{DOWNARROW}	79				3	1	4	0	112586	112350	{RIGHTARROW}	236	111239	110850	889					mask24	0	112334	0	112134	eqf04_NoEyeNmodel6_dir	eq		Fami	FamiFullSpectrum	0	400	0	111834	-5	111734
GazeCoD_1Model_male	15	2	20	<?xml version="1.0"?>\n<Clock xmlns:dt="urn:schemas-microsoft-com:datatypes"><Description dt:dt="string">E-Prime Primary Realtime Clock</Description><StartTime><Timestamp dt:dt="int">0</Timestamp><DateUtc dt:dt="string">2017-05-18T09:04:12Z</DateUtc></StartTime><FrequencyChanges><FrequencyChange><Frequency dt:dt="r8">3312861</Frequency><Timestamp dt:dt="r8">2853382599</Timestamp><Current dt:dt="r…	60.002	1	right	-1440927308	05-18-2017	11:04:12	09:04:12	female	5	{DOWNARROW}	79				2	1	5	0	114954	114683	{DOWNARROW}	271	113567	113134	933					mask23	0	114667	0	114467	eqf04_NoEyeNmodel6_dir	eq		Fami	FamiFullSpectrum	1	400	0	114167	0	114067
GazeCoD_1Model_male	15	2	20	<?xml version="1.0"?>\n<Clock xmlns:dt="urn:schemas-microsoft-com:datatypes"><Description dt:dt="string">E-Prime Primary Realtime Clock</Description><StartTime><Timestamp dt:dt="int">0</Timestamp><DateUtc dt:dt="string">2017-05-18T09:04:12Z</DateUtc></StartTime><FrequencyChanges><FrequencyChange><Frequency dt:dt="r8">3312861</Frequency><Timestamp dt:dt="r8">2853382599</Timestamp><Current dt:dt="r…	60.002	1	right	-1440927308	05-18-2017	11:04:12	09:04:12	female	6	{LEFTARROW}	78				12	1	6	0	117434	117117	{LEFTARROW}	317	116000	115500	1000					mask33	0	117100	0	116900	eqf04_NoEyeNmodel6_dir	eq		Fami	FamiFullSpectrum	1	400	0	116600	0	116500
GazeCoD_1Model_male	15	2	20	<?xml version="1.0"?>\n<Clock xmlns:dt="urn:schemas-microsoft-com:datatypes"><Description dt:dt="string">E-Prime Primary Realtime Clock</Description><StartTime><Timestamp dt:dt="int">0</Timestamp><DateUtc dt:dt="string">2017-05-18T09:04:12Z</DateUtc></StartTime><FrequencyChanges><FrequencyChange><Frequency dt:dt="r8">3312861</Frequency><Timestamp dt:dt="r8">2853382599</Timestamp><Current dt:dt="r…	60.002	1	right	-1440927308	05-18-2017	11:04:12	09:04:12	female	7	{DOWNARROW}	79				1	1	7	0	119754	119400	{DOWNARROW}	354	118279	117967	812					mask22	0	119383	0	119183	eqf04_NoEyeNmodel6_dir	eq		Fami	FamiFullSpectrum	1	400	0	118883	4	118783
GazeCoD_1Model_male	15	2	20	<?xml version="1.0"?>\n<Clock xmlns:dt="urn:schemas-microsoft-com:datatypes"><Description dt:dt="string">E-Prime Primary Realtime Clock</Description><StartTime><Timestamp dt:dt="int">0</Timestamp><DateUtc dt:dt="string">2017-05-18T09:04:12Z</DateUtc></StartTime><FrequencyChanges><FrequencyChange><Frequency dt:dt="r8">3312861</Frequency><Timestamp dt:dt="r8">2853382599</Timestamp><Current dt:dt="r…	60.002	1	right	-1440927308	05-18-2017	11:04:12	09:04:12	female	8	{RIGHTARROW}	77				6	1	8	0	122170	121867	{RIGHTARROW}	303	120749	120300	949					mask27	0	121850	0	121650	eqf04_NoEyeNmodel6_dir	eq		Fami	FamiFullSpectrum	1	400	0	121350	1	121250
GazeCoD_1Model_male	15	2	20	<?xml version="1.0"?>\n<Clock xmlns:dt="urn:schemas-microsoft-com:datatypes"><Description dt:dt="string">E-Prime Primary Realtime Clock</Description><StartTime><Timestamp dt:dt="int">0</Timestamp><DateUtc dt:dt="string">2017-05-18T09:04:12Z</DateUtc></StartTime><FrequencyChanges><FrequencyChange><Frequency dt:dt="r8">3312861</Frequency><Timestamp dt:dt="r8">2853382599</Timestamp><Current dt:dt="r…	60.002	1	right	-1440927308	05-18-2017	11:04:12	09:04:12	female	9	{RIGHTARROW}	77				7	1	9	0	124570	124183	{RIGHTARROW}	387	123072	122717	855					mask28	0	124167	0	123967	eqf04_NoEyeNmodel6_dir	eq		Fami	FamiFullSpectrum	1	400	0	123667	-5	123567
GazeCoD_1Model_male	15	2	20	<?xml version="1.0"?>\n<Clock xmlns:dt="urn:schemas-microsoft-com:datatypes"><Description dt:dt="string">E-Prime Primary Realtime Clock</Description><StartTime><Timestamp dt:dt="int">0</Timestamp><DateUtc dt:dt="string">2017-05-18T09:04:12Z</DateUtc></StartTime><FrequencyChanges><FrequencyChange><Frequency dt:dt="r8">3312861</Frequency><Timestamp dt:dt="r8">2853382599</Timestamp><Current dt:dt="r…	60.002	1	right	-1440927308	05-18-2017	11:04:12	09:04:12	female	10	{LEFTARROW}	78				10	1	10	0	126874	126533	{LEFTARROW}	341	125415	125116	799					mask31	0	126516	0	126316	eqf04_NoEyeNmodel6_dir	eq		Fami	FamiFullSpectrum	1	400	0	126016	1	125916
GazeCoD_1Model_male	15	2	20	<?xml version="1.0"?>\n<Clock xmlns:dt="urn:schemas-microsoft-com:datatypes"><Description dt:dt="string">E-Prime Primary Realtime Clock</Description><StartTime><Timestamp dt:dt="int">0</Timestamp><DateUtc dt:dt="string">2017-05-18T09:04:12Z</DateUtc></StartTime><FrequencyChanges><FrequencyChange><Frequency dt:dt="r8">3312861</Frequency><Timestamp dt:dt="r8">2853382599</Timestamp><Current dt:dt="r…	60.002	1	right	-1440927308	05-18-2017	11:04:12	09:04:12	female	11	{RIGHTARROW}	77				8	1	11	0	129290	129016	{RIGHTARROW}	274	127903	127416	987					mask29	0	129000	0	128800	eqf04_NoEyeNmodel6_dir	eq		Fami	FamiFullSpectrum	1	400	0	128500	-3	128400
GazeCoD_1Model_male	15	2	20	<?xml version="1.0"?>\n<Clock xmlns:dt="urn:schemas-microsoft-com:datatypes"><Description dt:dt="string">E-Prime Primary Realtime Clock</Description><StartTime><Timestamp dt:dt="int">0</Timestamp><DateUtc dt:dt="string">2017-05-18T09:04:12Z</DateUtc></StartTime><FrequencyChanges><FrequencyChange><Frequency dt:dt="r8">3312861</Frequency><Timestamp dt:dt="r8">2853382599</Timestamp><Current dt:dt="r…	60.002	1	right	-1440927308	05-18-2017	11:04:12	09:04:12	female	12	{DOWNARROW}	79				4	1	12	0	131706	131416	{DOWNARROW}	290	130299	129833	966					mask25	0	131400	0	131200	eqf04_NoEyeNmodel6_dir	eq		Fami	FamiFullSpectrum	1	400	0	130900	1	130800
GazeCoD_1Model_male	15	2	20	<?xml version="1.0"?>\n<Clock xmlns:dt="urn:schemas-microsoft-com:datatypes"><Description dt:dt="string">E-Prime Primary Realtime Clock</Description><StartTime><Timestamp dt:dt="int">0</Timestamp><DateUtc dt:dt="string">2017-05-18T09:04:12Z</DateUtc></StartTime><FrequencyChanges><FrequencyChange><Frequency dt:dt="r8">3312861</Frequency><Timestamp dt:dt="r8">2853382599</Timestamp><Current dt:dt="r…	60.002	1	right	-1440927308	05-18-2017	11:04:12	09:04:12	female	13	{RIGHTARROW}	77	8	1	1				0	140233	139916	{RIGHTARROW}	317	138800	138499	801					mask26	0	139899	0	139699	eqf04_NoEyeNmodel6_dir	90		FamiFilt	FamiFiltered	1	400	0	139399	-1	139299
GazeCoD_1Model_male	15	2	20	<?xml version="1.0"?>\n<Clock xmlns:dt="urn:schemas-microsoft-com:datatypes"><Description dt:dt="string">E-Prime Primary Realtime Clock</Description><StartTime><Timestamp dt:dt="int">0</Timestamp><DateUtc dt:dt="string">2017-05-18T09:04:12Z</DateUtc></StartTime><FrequencyChanges><FrequencyChange><Frequency dt:dt="r8">3312861</Frequency><Timestamp dt:dt="r8">2853382599</Timestamp><Current dt:dt="r…	60.002	1	right	-1440927308	05-18-2017	11:04:12	09:04:12	female	14	{LEFTARROW}	78	9	1	2				0	142153	141733	{LEFTARROW}	420	140620	140249	871					mask27	0	141716	0	141516	eqf04_NoEyeNmodel6_dir	90		FamiFilt	FamiFiltered	1	400	0	141216	-4	141116
GazeCoD_1Model_male	15	2	20	<?xml version="1.0"?>\n<Clock xmlns:dt="urn:schemas-microsoft-com:datatypes"><Description dt:dt="string">E-Prime Primary Realtime Clock</Description><StartTime><Timestamp dt:dt="int">0</Timestamp><DateUtc dt:dt="string">2017-05-18T09:04:12Z</DateUtc></StartTime><FrequencyChanges><FrequencyChange><Frequency dt:dt="r8">3312861</Frequency><Timestamp dt:dt="r8">2853382599</Timestamp><Current dt:dt="r…	60.002	1	right	-1440927308	05-18-2017	11:04:12	09:04:12	female	15	{DOWNARROW}	79	7	1	3				0	143945	143616	{DOWNARROW}	329	142495	142183	812					mask25	0	143599	0	143399	eqf04_NoEyeNmodel6_dir	90		FamiFilt	FamiFiltered	1	400	0	143099	4	142999
GazeCoD_1Model_male	15	2	20	<?xml version="1.0"?>\n<Clock xmlns:dt="urn:schemas-microsoft-com:datatypes"><Description dt:dt="string">E-Prime Primary Realtime Clock</Description><StartTime><Timestamp dt:dt="int">0</Timestamp><DateUtc dt:dt="string">2017-05-18T09:04:12Z</DateUtc></StartTime><FrequencyChanges><FrequencyChange><Frequency dt:dt="r8">3312861</Frequency><Timestamp dt:dt="r8">2853382599</Timestamp><Current dt:dt="r…	60.002	1	right	-1440927308	05-18-2017	11:04:12	09:04:12	female	16	{DOWNARROW}	79	4	1	4				0	146297	145566	{RIGHTARROW}	731	144453	143966	987					mask13	0	145549	0	145349	eqf04_NoEyeNmodel6_dir	90		FamiFilt	FamiFiltered	0	400	0	145049	-4	144949
GazeCoD_1Model_male	15	2	20	<?xml version="1.0"?>\n<Clock xmlns:dt="urn:schemas-microsoft-com:datatypes"><Description dt:dt="string">E-Prime Primary Realtime Clock</Description><StartTime><Timestamp dt:dt="int">0</Timestamp><DateUtc dt:dt="string">2017-05-18T09:04:12Z</DateUtc></StartTime><FrequencyChanges><FrequencyChange><Frequency dt:dt="r8">3312861</Frequency><Timestamp dt:dt="r8">2853382599</Timestamp><Current dt:dt="r…	60.002	1	right	-1440927308	05-18-2017	11:04:12	09:04:12	female	17	{RIGHTARROW}	77	5	1	5				0	148057	147683	{RIGHTARROW}	374	146569	146316	753					mask14	0	147666	0	147466	eqf04_NoEyeNmodel6_dir	90		FamiFilt	FamiFiltered	1	400	0	147166	-3	147066
GazeCoD_1Model_male	15	2	20	<?xml version="1.0"?>\n<Clock xmlns:dt="urn:schemas-microsoft-com:datatypes"><Description dt:dt="string">E-Prime Primary Realtime Clock</Description><StartTime><Timestamp dt:dt="int">0</Timestamp><DateUtc dt:dt="string">2017-05-18T09:04:12Z</DateUtc></StartTime><FrequencyChanges><FrequencyChange><Frequency dt:dt="r8">3312861</Frequency><Timestamp dt:dt="r8">2853382599</Timestamp><Current dt:dt="r…	60.002	1	right	-1440927308	05-18-2017	11:04:12	09:04:12	female	18	{LEFTARROW}	78	6	1	6				0	149753	149482	{DOWNARROW}	271	148361	148082	779					mask15	0	149466	0	149266	eqf04_NoEyeNmodel6_dir	90		FamiFilt	FamiFiltered	0	400	0	148966	5	148866
GazeCoD_1Model_male	15	2	20	<?xml version="1.0"?>\n<Clock xmlns:dt="urn:schemas-microsoft-com:datatypes"><Description dt:dt="string">E-Prime Primary Realtime Clock</Description><StartTime><Timestamp dt:dt="int">0</Timestamp><DateUtc dt:dt="string">2017-05-18T09:04:12Z</DateUtc></StartTime><FrequencyChanges><FrequencyChange><Frequency dt:dt="r8">3312861</Frequency><Timestamp dt:dt="r8">2853382599</Timestamp><Current dt:dt="r…	60.002	1	right	-1440927308	05-18-2017	11:04:12	09:04:12	female	19	{RIGHTARROW}	77	2	1	7				0	152041	151366	{RIGHTARROW}	675	150246	149782	964					mask5	0	151349	0	151149	eqf04_NoEyeNmodel6_dir	0		FamiFilt	FamiFiltered	1	400	0	150849	3	150749
GazeCoD_1Model_male	15	2	20	<?xml version="1.0"?>\n<Clock xmlns:dt="urn:schemas-microsoft-com:datatypes"><Description dt:dt="string">E-Prime Primary Realtime Clock</Description><StartTime><Timestamp dt:dt="int">0</Timestamp><DateUtc dt:dt="string">2017-05-18T09:04:12Z</DateUtc></StartTime><FrequencyChanges><FrequencyChange><Frequency dt:dt="r8">3312861</Frequency><Timestamp dt:dt="r8">2853382599</Timestamp><Current dt:dt="r…	60.002	1	right	-1440927308	05-18-2017	11:04:12	09:04:12	female	20	{LEFTARROW}	78	3	1	8				0	154089	153649	{DOWNARROW}	440	152528	152066	962					mask9	0	153632	0	153432	eqf04_NoEyeNmodel6_dir	0		FamiFilt	FamiFiltered	0	400	0	153132	4	153032
GazeCoD_1Model_male	15	2	20	<?xml version="1.0"?>\n<Clock xmlns:dt="urn:schemas-microsoft-com:datatypes"><Description dt:dt="string">E-Prime Primary Realtime Clock</Description><StartTime><Timestamp dt:dt="int">0</Timestamp><DateUtc dt:dt="string">2017-05-18T09:04:12Z</DateUtc></StartTime><FrequencyChanges><FrequencyChange><Frequency dt:dt="r8">3312861</Frequency><Timestamp dt:dt="r8">2853382599</Timestamp><Current dt:dt="r…	60.002	1	right	-1440927308	05-18-2017	11:04:12	09:04:12	female	21	{DOWNARROW}	79	1	1	9				0	156025	155699	{DOWNARROW}	326	154581	154116	965					mask1	0	155682	0	155482	eqf04_NoEyeNmodel6_dir	0		FamiFilt	FamiFiltered	1	400	0	155182	1	155082
GazeCoD_1Model_male	15	2	20	<?xml version="1.0"?>\n<Clock xmlns:dt="urn:schemas-microsoft-com:datatypes"><Description dt:dt="string">E-Prime Primary Realtime Clock</Description><StartTime><Timestamp dt:dt="int">0</Timestamp><DateUtc dt:dt="string">2017-05-18T09:04:12Z</DateUtc></StartTime><FrequencyChanges><FrequencyChange><Frequency dt:dt="r8">3312861</Frequency><Timestamp dt:dt="r8">2853382599</Timestamp><Current dt:dt="r…	60.002	1	right	-1440927308	05-18-2017	11:04:12	09:04:12	female	22	{RIGHTARROW}	44							0	180120	179515	{DOWNARROW}	605	178389	178015	874	right3,2	8	1	1	mask8	0	179498	0	179298	eqm10_NoEyeNmodel1_dir	0	V	gazeCOD	GazeCoDxp	0	400	0	178998	9	178898
GazeCoD_1Model_male	15	2	20	<?xml version="1.0"?>\n<Clock xmlns:dt="urn:schemas-microsoft-com:datatypes"><Description dt:dt="string">E-Prime Primary Realtime Clock</Description><StartTime><Timestamp dt:dt="int">0</Timestamp><DateUtc dt:dt="string">2017-05-18T09:04:12Z</DateUtc></StartTime><FrequencyChanges><FrequencyChange><Frequency dt:dt="r8">3312861</Frequency><Timestamp dt:dt="r8">2853382599</Timestamp><Current dt:dt="r…	60.002	1	right	-1440927308	05-18-2017	11:04:12	09:04:12	female	23	{RIGHTARROW}	42							0	181976	181631	{DOWNARROW}	345	180517	180148	869	right4,8	9	1	2	mask9	0	181615	0	181415	eqm10_NoEyeNmodel1_dir	0	V	gazeCOD	GazeCoDxp	0	400	0	181115	-2	181015
GazeCoD_1Model_male	15	2	20	<?xml version="1.0"?>\n<Clock xmlns:dt="urn:schemas-microsoft-com:datatypes"><Description dt:dt="string">E-Prime Primary Realtime Clock</Description><StartTime><Timestamp dt:dt="int">0</Timestamp><DateUtc dt:dt="string">2017-05-18T09:04:12Z</DateUtc></StartTime><FrequencyChanges><FrequencyChange><Frequency dt:dt="r8">3312861</Frequency><Timestamp dt:dt="r8">2853382599</Timestamp><Current dt:dt="r…	60.002	1	right	-1440927308	05-18-2017	11:04:12	09:04:12	female	24	{RIGHTARROW}	77							0	183912	183531	{RIGHTARROW}	381	182412	181998	914	right8	22	1	3	mask22	0	183515	0	183315	eqm10_NoEyeNmodel1_dir	90	H	gazeCOD	GazeCoDxp	1	400	0	183015	3	182915
GazeCoD_1Model_male	15	2	20	<?xml version="1.0"?>\n<Clock xmlns:dt="urn:schemas-microsoft-com:datatypes"><Description dt:dt="string">E-Prime Primary Realtime Clock</Description><StartTime><Timestamp dt:dt="int">0</Timestamp><DateUtc dt:dt="string">2017-05-18T09:04:12Z</DateUtc></StartTime><FrequencyChanges><FrequencyChange><Frequency dt:dt="r8">3312861</Frequency><Timestamp dt:dt="r8">2853382599</Timestamp><Current dt:dt="r…	60.002	1	right	-1440927308	05-18-2017	11:04:12	09:04:12	female	25	{RIGHTARROW}	46							0	185720	185365	{DOWNARROW}	355	184251	183931	820	right1,6	29	1	4	mask29	0	185348	0	185148	eqm10_NoEyeNmodel1_dir	90	HV	gazeCOD	GazeCoDxp	0	400	0	184848	-3	184748
GazeCoD_1Model_male	15	2	20	<?xml version="1.0"?>\n<Clock xmlns:dt="urn:schemas-microsoft-com:datatypes"><Description dt:dt="string">E-Prime Primary Realtime Clock</Description><StartTime><Timestamp dt:dt="int">0</Timestamp><DateUtc dt:dt="string">2017-05-18T09:04:12Z</DateUtc></StartTime><FrequencyChanges><FrequencyChange><Frequency dt:dt="r8">3312861</Frequency><Timestamp dt:dt="r8">2853382599</Timestamp><Current dt:dt="r…	60.002	1	right	-1440927308	05-18-2017	11:04:12	09:04:12	female	26	{LEFTARROW}	49							0	187560	187165	{DOWNARROW}	395	186043	185748	795	left1,6	2	1	5	mask2	0	187148	0	186948	eqm10_NoEyeNmodel1_dir	0	V	gazeCOD	GazeCoDxp	0	400	0	186648	5	186548
GazeCoD_1Model_male	15	2	20	<?xml version="1.0"?>\n<Clock xmlns:dt="urn:schemas-microsoft-com:datatypes"><Description dt:dt="string">E-Prime Primary Realtime Clock</Description><StartTime><Timestamp dt:dt="int">0</Timestamp><DateUtc dt:dt="string">2017-05-18T09:04:12Z</DateUtc></StartTime><FrequencyChanges><FrequencyChange><Frequency dt:dt="r8">3312861</Frequency><Timestamp dt:dt="r8">2853382599</Timestamp><Current dt:dt="r…	60.002	1	right	-1440927308	05-18-2017	11:04:12	09:04:12	female	27	{RIGHTARROW}	44							0	189544	189181	{RIGHTARROW}	363	188069	187581	988	right3,2	30	1	6	mask30	0	189165	0	188965	eqm10_NoEyeNmodel1_dir	90	HV	gazeCOD	GazeCoDxp	1	400	0	188665	-4	188565
GazeCoD_1Model_male	15	2	20	<?xml version="1.0"?>\n<Clock xmlns:dt="urn:schemas-microsoft-com:datatypes"><Description dt:dt="string">E-Prime Primary Realtime Clock</Description><StartTime><Timestamp dt:dt="int">0</Timestamp><DateUtc dt:dt="string">2017-05-18T09:04:12Z</DateUtc></StartTime><FrequencyChanges><FrequencyChange><Frequency dt:dt="r8">3312861</Frequency><Timestamp dt:dt="r8">2853382599</Timestamp><Current dt:dt="r…	60.002	1	right	-1440927308	05-18-2017	11:04:12	09:04:12	female	28	{LEFTARROW}	78							0	191528	190981	{DOWNARROW}	547	189863	189565	798	left8	28	1	7	mask28	0	190965	0	190765	eqm10_NoEyeNmodel1_dir	90	HV	gazeCOD	GazeCoDxp	0	400	0	190465	2	190365
GazeCoD_1Model_male	15	2	20	<?xml version="1.0"?>\n<Clock xmlns:dt="urn:schemas-microsoft-com:datatypes"><Description dt:dt="string">E-Prime Primary Realtime Clock</Description><StartTime><Timestamp dt:dt="int">0</Timestamp><DateUtc dt:dt="string">2017-05-18T09:04:12Z</DateUtc></StartTime><FrequencyChanges><FrequencyChange><Frequency dt:dt="r8">3312861</Frequency><Timestamp dt:dt="r8">2853382599</Timestamp><Current dt:dt="r…	60.002	1	right	-1440927308	05-18-2017	11:04:12	09:04:12	female	29	{RIGHTARROW}	46							0	193400	192964	{DOWNARROW}	436	191853	191548	805	right1,6	18	1	8	mask18	0	192948	0	192748	eqm10_NoEyeNmodel1_dir	90	H	gazeCOD	GazeCoDxp	0	400	0	192448	-5	192348
GazeCoD_1Model_male	15	2	20	<?xml version="1.0"?>\n<Clock xmlns:dt="urn:schemas-microsoft-com:datatypes"><Description dt:dt="string">E-Prime Primary Realtime Clock</Description><StartTime><Timestamp dt:dt="int">0</Timestamp><DateUtc dt:dt="string">2017-05-18T09:04:12Z</DateUtc></StartTime><FrequencyChanges><FrequencyChange><Frequency dt:dt="r8">3312861</Frequency><Timestamp dt:dt="r8">2853382599</Timestamp><Current dt:dt="r…	60.002	1	right	-1440927308	05-18-2017	11:04:12	09:04:12	female	30	{LEFTARROW}	49							0	195496	195014	{DOWNARROW}	482	193902	193431	971	left1,6	13	1	9	mask13	0	194998	0	194798	eqm10_NoEyeNmodel1_dir	90	H	gazeCOD	GazeCoDxp	0	400	0	194498	-4	194398
GazeCoD_1Model_male	15	2	20	<?xml version="1.0"?>\n<Clock xmlns:dt="urn:schemas-microsoft-com:datatypes"><Description dt:dt="string">E-Prime Primary Realtime Clock</Description><StartTime><Timestamp dt:dt="int">0</Timestamp><DateUtc dt:dt="string">2017-05-18T09:04:12Z</DateUtc></StartTime><FrequencyChanges><FrequencyChange><Frequency dt:dt="r8">3312861</Frequency><Timestamp dt:dt="r8">2853382599</Timestamp><Current dt:dt="r…	60.002	1	right	-1440927308	05-18-2017	11:04:12	09:04:12	female	31	{LEFTARROW}	55							0	197336	196948	{DOWNARROW}	388	195828	195514	814	left6,4	27	1	10	mask27	0	196931	0	196731	eqm10_NoEyeNmodel1_dir	90	HV	gazeCOD	GazeCoDxp	0	400	0	196431	3	196331
GazeCoD_1Model_male	15	2	20	<?xml version="1.0"?>\n<Clock xmlns:dt="urn:schemas-microsoft-com:datatypes"><Description dt:dt="string">E-Prime Primary Realtime Clock</Description><StartTime><Timestamp dt:dt="int">0</Timestamp><DateUtc dt:dt="string">2017-05-18T09:04:12Z</DateUtc></StartTime><FrequencyChanges><FrequencyChange><Frequency dt:dt="r8">3312861</Frequency><Timestamp dt:dt="r8">2853382599</Timestamp><Current dt:dt="r…	60.002	1	right	-1440927308	05-18-2017	11:04:12	09:04:12	female	32	{DOWNARROW}	79							0	199240	198831	{RIGHTARROW}	409	197720	197364	856	DG0	1	1	11	mask1	0	198814	-1	198614	eqm10_NoEyeNmodel1_dir	0	V	gazeCOD	GazeCoDxp	0	400	0	198315	-5	198215
GazeCoD_1Model_male	15	2	20	<?xml version="1.0"?>\n<Clock xmlns:dt="urn:schemas-microsoft-com:datatypes"><Description dt:dt="string">E-Prime Primary Realtime Clock</Description><StartTime><Timestamp dt:dt="int">0</Timestamp><DateUtc dt:dt="string">2017-05-18T09:04:12Z</DateUtc></StartTime><FrequencyChanges><FrequencyChange><Frequency dt:dt="r8">3312861</Frequency><Timestamp dt:dt="r8">2853382599</Timestamp><Current dt:dt="r…	60.002	1	right	-1440927308	05-18-2017	11:04:12	09:04:12	female	33	{RIGHTARROW}	42							0	201143	200748	{RIGHTARROW}	395	199626	199264	862	right4,8	31	1	12	mask31	0	200731	0	200531	eqm10_NoEyeNmodel1_dir	90	HV	gazeCOD	GazeCoDxp	1	400	0	200231	5	200131
GazeCoD_1Model_male	15	2	20	<?xml version="1.0"?>\n<Clock xmlns:dt="urn:schemas-microsoft-com:datatypes"><Description dt:dt="string">E-Prime Primary Realtime Clock</Description><StartTime><Timestamp dt:dt="int">0</Timestamp><DateUtc dt:dt="string">2017-05-18T09:04:12Z</DateUtc></StartTime><FrequencyChanges><FrequencyChange><Frequency dt:dt="r8">3312861</Frequency><Timestamp dt:dt="r8">2853382599</Timestamp><Current dt:dt="r…	60.002	1	right	-1440927308	05-18-2017	11:04:12	09:04:12	female	34	{LEFTARROW}	55							0	203015	202648	{DOWNARROW}	367	201525	201164	861	left6,4	16	1	13	mask16	0	202631	0	202431	eqm10_NoEyeNmodel1_dir	90	H	gazeCOD	GazeCoDxp	0	400	0	202131	6	202031
GazeCoD_1Model_male	15	2	20	<?xml version="1.0"?>\n<Clock xmlns:dt="urn:schemas-microsoft-com:datatypes"><Description dt:dt="string">E-Prime Primary Realtime Clock</Description><StartTime><Timestamp dt:dt="int">0</Timestamp><DateUtc dt:dt="string">2017-05-18T09:04:12Z</DateUtc></StartTime><FrequencyChanges><FrequencyChange><Frequency dt:dt="r8">3312861</Frequency><Timestamp dt:dt="r8">2853382599</Timestamp><Current dt:dt="r…	60.002	1	right	-1440927308	05-18-2017	11:04:12	09:04:12	female	35	{LEFTARROW}	51							0	204871	204481	{DOWNARROW}	390	203368	203032	836	left3,2	3	1	14	mask3	0	204464	0	204264	eqm10_NoEyeNmodel1_dir	0	V	gazeCOD	GazeCoDxp	0	400	0	203964	-4	203864
GazeCoD_1Model_male	15	2	20	<?xml version="1.0"?>\n<Clock xmlns:dt="urn:schemas-microsoft-com:datatypes"><Description dt:dt="string">E-Prime Primary Realtime Clock</Description><StartTime><Timestamp dt:dt="int">0</Timestamp><DateUtc dt:dt="string">2017-05-18T09:04:12Z</DateUtc></StartTime><FrequencyChanges><FrequencyChange><Frequency dt:dt="r8">3312861</Frequency><Timestamp dt:dt="r8">2853382599</Timestamp><Current dt:dt="r…	60.002	1	right	-1440927308	05-18-2017	11:04:12	09:04:12	female	36	{RIGHTARROW}	40							0	206695	206347	{RIGHTARROW}	348	205230	204897	833	right6,4	21	1	15	mask21	0	206331	0	206131	eqm10_NoEyeNmodel1_dir	90	H	gazeCOD	GazeCoDxp	1	400	0	205831	1	205731
GazeCoD_1Model_male	15	2	20	<?xml version="1.0"?>\n<Clock xmlns:dt="urn:schemas-microsoft-com:datatypes"><Description dt:dt="string">E-Prime Primary Realtime Clock</Description><StartTime><Timestamp dt:dt="int">0</Timestamp><DateUtc dt:dt="string">2017-05-18T09:04:12Z</DateUtc></StartTime><FrequencyChanges><FrequencyChange><Frequency dt:dt="r8">3312861</Frequency><Timestamp dt:dt="r8">2853382599</Timestamp><Current dt:dt="r…	60.002	1	right	-1440927308	05-18-2017	11:04:12	09:04:12	female	37	{LEFTARROW}	78							0	208631	208281	{DOWNARROW}	350	207160	206714	946	left8	6	1	16	mask6	0	208264	0	208064	eqm10_NoEyeNmodel1_dir	0	V	gazeCOD	GazeCoDxp	0	400	0	207764	4	207664
GazeCoD_1Model_male	15	2	20	<?xml version="1.0"?>\n<Clock xmlns:dt="urn:schemas-microsoft-com:datatypes"><Description dt:dt="string">E-Prime Primary Realtime Clock</Description><StartTime><Timestamp dt:dt="int">0</Timestamp><DateUtc dt:dt="string">2017-05-18T09:04:12Z</DateUtc></StartTime><FrequencyChanges><FrequencyChange><Frequency dt:dt="r8">3312861</Frequency><Timestamp dt:dt="r8">2853382599</Timestamp><Current dt:dt="r…	60.002	1	right	-1440927308	05-18-2017	11:04:12	09:04:12	female	38	{LEFTARROW}	53							0	210759	210014	{DOWNARROW}	745	208900	208647	753	left4,8	4	1	17	mask4	0	209997	0	209797	eqm10_NoEyeNmodel1_dir	0	V	gazeCOD	GazeCoDxp	0	400	0	209497	-3	209397
GazeCoD_1Model_male	15	2	20	<?xml version="1.0"?>\n<Clock xmlns:dt="urn:schemas-microsoft-com:datatypes"><Description dt:dt="string">E-Prime Primary Realtime Clock</Description><StartTime><Timestamp dt:dt="int">0</Timestamp><DateUtc dt:dt="string">2017-05-18T09:04:12Z</DateUtc></StartTime><FrequencyChanges><FrequencyChange><Frequency dt:dt="r8">3312861</Frequency><Timestamp dt:dt="r8">2853382599</Timestamp><Current dt:dt="r…	60.002	1	right	-1440927308	05-18-2017	11:04:12	09:04:12	female	39	{DOWNARROW}	79							0	213319	212381	{DOWNARROW}	938	211257	210781	976	DG0	12	1	18	mask12	0	212364	0	212164	eqm10_NoEyeNmodel1_dir	90	H	gazeCOD	GazeCoDxp	1	400	0	211864	7	211764
GazeCoD_1Model_male	15	2	20	<?xml version="1.0"?>\n<Clock xmlns:dt="urn:schemas-microsoft-com:datatypes"><Description dt:dt="string">E-Prime Primary Realtime Clock</Description><StartTime><Timestamp dt:dt="int">0</Timestamp><DateUtc dt:dt="string">2017-05-18T09:04:12Z</DateUtc></StartTime><FrequencyChanges><FrequencyChange><Frequency dt:dt="r8">3312861</Frequency><Timestamp dt:dt="r8">2853382599</Timestamp><Current dt:dt="r…	60.002	1	right	-1440927308	05-18-2017	11:04:12	09:04:12	female	40	{LEFTARROW}	78							0	215175	214731	{DOWNARROW}	444	213619	213347	772	left8	17	1	19	mask17	0	214714	0	214514	eqm10_NoEyeNmodel1_dir	90	H	gazeCOD	GazeCoDxp	0	400	0	214214	-5	214114
GazeCoD_1Model_male	15	2	20	<?xml version="1.0"?>\n<Clock xmlns:dt="urn:schemas-microsoft-com:datatypes"><Description dt:dt="string">E-Prime Primary Realtime Clock</Description><StartTime><Timestamp dt:dt="int">0</Timestamp><DateUtc dt:dt="string">2017-05-18T09:04:12Z</DateUtc></StartTime><FrequencyChanges><FrequencyChange><Frequency dt:dt="r8">3312861</Frequency><Timestamp dt:dt="r8">2853382599</Timestamp><Current dt:dt="r…	60.002	1	right	-1440927308	05-18-2017	11:04:12	09:04:12	female	41	{LEFTARROW}	51							0	216999	216614	{DOWNARROW}	385	215497	215197	800	left3,2	25	1	20	mask25	0	216597	0	216397	eqm10_NoEyeNmodel1_dir	90	HV	gazeCOD	GazeCoDxp	0	400	0	216097	0	215997
GazeCoD_1Model_male	15	2	20	<?xml version="1.0"?>\n<Clock xmlns:dt="urn:schemas-microsoft-com:datatypes"><Description dt:dt="string">E-Prime Primary Realtime Clock</Description><StartTime><Timestamp dt:dt="int">0</Timestamp><DateUtc dt:dt="string">2017-05-18T09:04:12Z</DateUtc></StartTime><FrequencyChanges><FrequencyChange><Frequency dt:dt="r8">3312861</Frequency><Timestamp dt:dt="r8">2853382599</Timestamp><Current dt:dt="r…	60.002	1	right	-1440927308	05-18-2017	11:04:12	09:04:12	female	42	{LEFTARROW}	51							0	218999	218630	{DOWNARROW}	369	217505	217030	975	left3,2	14	1	21	mask14	0	218614	0	218414	eqm10_NoEyeNmodel1_dir	90	H	gazeCOD	GazeCoDxp	0	400	0	218114	9	218014
GazeCoD_1Model_male	15	2	20	<?xml version="1.0"?>\n<Clock xmlns:dt="urn:schemas-microsoft-com:datatypes"><Description dt:dt="string">E-Prime Primary Realtime Clock</Description><StartTime><Timestamp dt:dt="int">0</Timestamp><DateUtc dt:dt="string">2017-05-18T09:04:12Z</DateUtc></StartTime><FrequencyChanges><FrequencyChange><Frequency dt:dt="r8">3312861</Frequency><Timestamp dt:dt="r8">2853382599</Timestamp><Current dt:dt="r…	60.002	1	right	-1440927308	05-18-2017	11:04:12	09:04:12	female	43	{DOWNARROW}	79							0	221063	220564	{DOWNARROW}	499	219448	219030	918	DG0	23	1	22	mask23	0	220547	0	220347	eqm10_NoEyeNmodel1_dir	90	HV	gazeCOD	GazeCoDxp	1	400	0	220047	-1	219947
GazeCoD_1Model_male	15	2	20	<?xml version="1.0"?>\n<Clock xmlns:dt="urn:schemas-microsoft-com:datatypes"><Description dt:dt="string">E-Prime Primary Realtime Clock</Description><StartTime><Timestamp dt:dt="int">0</Timestamp><DateUtc dt:dt="string">2017-05-18T09:04:12Z</DateUtc></StartTime><FrequencyChanges><FrequencyChange><Frequency dt:dt="r8">3312861</Frequency><Timestamp dt:dt="r8">2853382599</Timestamp><Current dt:dt="r…	60.002	1	right	-1440927308	05-18-2017	11:04:12	09:04:12	female	44	{RIGHTARROW}	40							0	223031	222680	{RIGHTARROW}	351	221564	221080	984	right6,4	32	1	23	mask32	0	222664	0	222464	eqm10_NoEyeNmodel1_dir	90	HV	gazeCOD	GazeCoDxp	1	400	0	222164	0	222064
GazeCoD_1Model_male	15	2	20	<?xml version="1.0"?>\n<Clock xmlns:dt="urn:schemas-microsoft-com:datatypes"><Description dt:dt="string">E-Prime Primary Realtime Clock</Description><StartTime><Timestamp dt:dt="int">0</Timestamp><DateUtc dt:dt="string">2017-05-18T09:04:12Z</DateUtc></StartTime><FrequencyChanges><FrequencyChange><Frequency dt:dt="r8">3312861</Frequency><Timestamp dt:dt="r8">2853382599</Timestamp><Current dt:dt="r…	60.002	1	right	-1440927308	05-18-2017	11:04:12	09:04:12	female	45	{RIGHTARROW}	44							0	224999	224630	{RIGHTARROW}	369	223508	223047	961	right3,2	19	1	24	mask19	0	224614	0	224414	eqm10_NoEyeNmodel1_dir	90	H	gazeCOD	GazeCoDxp	1	400	0	224114	6	224014
GazeCoD_1Model_male	15	2	20	<?xml version="1.0"?>\n<Clock xmlns:dt="urn:schemas-microsoft-com:datatypes"><Description dt:dt="string">E-Prime Primary Realtime Clock</Description><StartTime><Timestamp dt:dt="int">0</Timestamp><DateUtc dt:dt="string">2017-05-18T09:04:12Z</DateUtc></StartTime><FrequencyChanges><FrequencyChange><Frequency dt:dt="r8">3312861</Frequency><Timestamp dt:dt="r8">2853382599</Timestamp><Current dt:dt="r…	60.002	1	right	-1440927308	05-18-2017	11:04:12	09:04:12	female	46	{LEFTARROW}	53							0	226791	226414	{DOWNARROW}	377	225298	225030	768	left4,8	26	1	25	mask26	0	226397	0	226197	eqm10_NoEyeNmodel1_dir	90	HV	gazeCOD	GazeCoDxp	0	400	0	225897	-1	225797
GazeCoD_1Model_male	15	2	20	<?xml version="1.0"?>\n<Clock xmlns:dt="urn:schemas-microsoft-com:datatypes"><Description dt:dt="string">E-Prime Primary Realtime Clock</Description><StartTime><Timestamp dt:dt="int">0</Timestamp><DateUtc dt:dt="string">2017-05-18T09:04:12Z</DateUtc></StartTime><FrequencyChanges><FrequencyChange><Frequency dt:dt="r8">3312861</Frequency><Timestamp dt:dt="r8">2853382599</Timestamp><Current dt:dt="r…	60.002	1	right	-1440927308	05-18-2017	11:04:12	09:04:12	female	47	{RIGHTARROW}	42							0	228759	228413	{RIGHTARROW}	346	227296	226814	982	right4,8	20	1	26	mask20	0	228397	0	228197	eqm10_NoEyeNmodel1_dir	90	H	gazeCOD	GazeCoDxp	1	400	0	227897	1	227797
GazeCoD_1Model_male	15	2	20	<?xml version="1.0"?>\n<Clock xmlns:dt="urn:schemas-microsoft-com:datatypes"><Description dt:dt="string">E-Prime Primary Realtime Clock</Description><StartTime><Timestamp dt:dt="int">0</Timestamp><DateUtc dt:dt="string">2017-05-18T09:04:12Z</DateUtc></StartTime><FrequencyChanges><FrequencyChange><Frequency dt:dt="r8">3312861</Frequency><Timestamp dt:dt="r8">2853382599</Timestamp><Current dt:dt="r…	60.002	1	right	-1440927308	05-18-2017	11:04:12	09:04:12	female	48	{LEFTARROW}	49							0	230615	230297	{DOWNARROW}	318	229174	228780	894	left1,6	24	1	27	mask24	0	230280	0	230080	eqm10_NoEyeNmodel1_dir	90	HV	gazeCOD	GazeCoDxp	0	400	0	229780	6	229680
GazeCoD_1Model_male	15	2	20	<?xml version="1.0"?>\n<Clock xmlns:dt="urn:schemas-microsoft-com:datatypes"><Description dt:dt="string">E-Prime Primary Realtime Clock</Description><StartTime><Timestamp dt:dt="int">0</Timestamp><DateUtc dt:dt="string">2017-05-18T09:04:12Z</DateUtc></StartTime><FrequencyChanges><FrequencyChange><Frequency dt:dt="r8">3312861</Frequency><Timestamp dt:dt="r8">2853382599</Timestamp><Current dt:dt="r…	60.002	1	right	-1440927308	05-18-2017	11:04:12	09:04:12	female	49	{RIGHTARROW}	46							0	232807	232163	{DOWNARROW}	644	231050	230631	919	right1,6	7	1	28	mask7	0	232147	0	231947	eqm10_NoEyeNmodel1_dir	0	V	gazeCOD	GazeCoDxp	0	400	0	231647	-3	231547
GazeCoD_1Model_male	15	2	20	<?xml version="1.0"?>\n<Clock xmlns:dt="urn:schemas-microsoft-com:datatypes"><Description dt:dt="string">E-Prime Primary Realtime Clock</Description><StartTime><Timestamp dt:dt="int">0</Timestamp><DateUtc dt:dt="string">2017-05-18T09:04:12Z</DateUtc></StartTime><FrequencyChanges><FrequencyChange><Frequency dt:dt="r8">3312861</Frequency><Timestamp dt:dt="r8">2853382599</Timestamp><Current dt:dt="r…	60.002	1	right	-1440927308	05-18-2017	11:04:12	09:04:12	female	50	{LEFTARROW}	55							0	234535	234213	{DOWNARROW}	321	233097	232830	767	left6,4	5	1	29	mask5	0	234197	0	233997	eqm10_NoEyeNmodel1_dir	0	V	gazeCOD	GazeCoDxp	0	400	0	233697	0	233597
GazeCoD_1Model_male	15	2	20	<?xml version="1.0"?>\n<Clock xmlns:dt="urn:schemas-microsoft-com:datatypes"><Description dt:dt="string">E-Prime Primary Realtime Clock</Description><StartTime><Timestamp dt:dt="int">0</Timestamp><DateUtc dt:dt="string">2017-05-18T09:04:12Z</DateUtc></StartTime><FrequencyChanges><FrequencyChange><Frequency dt:dt="r8">3312861</Frequency><Timestamp dt:dt="r8">2853382599</Timestamp><Current dt:dt="r…	60.002	1	right	-1440927308	05-18-2017	11:04:12	09:04:12	female	51	{LEFTARROW}	53							0	236390	235997	{DOWNARROW}	393	234885	234563	822	left4,8	15	1	30	mask15	0	235980	0	235780	eqm10_NoEyeNmodel1_dir	90	H	gazeCOD	GazeCoDxp	0	400	0	235480	-5	235380
GazeCoD_1Model_male	15	2	20	<?xml version="1.0"?>\n<Clock xmlns:dt="urn:schemas-microsoft-com:datatypes"><Description dt:dt="string">E-Prime Primary Realtime Clock</Description><StartTime><Timestamp dt:dt="int">0</Timestamp><DateUtc dt:dt="string">2017-05-18T09:04:12Z</DateUtc></StartTime><FrequencyChanges><FrequencyChange><Frequency dt:dt="r8">3312861</Frequency><Timestamp dt:dt="r8">2853382599</Timestamp><Current dt:dt="r…	60.002	1	right	-1440927308	05-18-2017	11:04:12	09:04:12	female	52	{RIGHTARROW}	77							0	238262	237963	{RIGHTARROW}	299	236841	236413	928	right8	33	1	31	mask33	0	237947	0	237747	eqm10_NoEyeNmodel1_dir	90	HV	gazeCOD	GazeCoDxp	1	400	0	237447	6	237347
GazeCoD_1Model_male	15	2	20	<?xml version="1.0"?>\n<Clock xmlns:dt="urn:schemas-microsoft-com:datatypes"><Description dt:dt="string">E-Prime Primary Realtime Clock</Description><StartTime><Timestamp dt:dt="int">0</Timestamp><DateUtc dt:dt="string">2017-05-18T09:04:12Z</DateUtc></StartTime><FrequencyChanges><FrequencyChange><Frequency dt:dt="r8">3312861</Frequency><Timestamp dt:dt="r8">2853382599</Timestamp><Current dt:dt="r…	60.002	1	right	-1440927308	05-18-2017	11:04:12	09:04:12	female	53	{RIGHTARROW}	77							0	240038	239680	{RIGHTARROW}	358	238566	238280	786	right8	11	1	32	mask11	0	239663	0	239463	eqm10_NoEyeNmodel1_dir	0	V	gazeCOD	GazeCoDxp	1	400	0	239163	-3	239063
GazeCoD_1Model_male	15	2	20	<?xml version="1.0"?>\n<Clock xmlns:dt="urn:schemas-microsoft-com:datatypes"><Description dt:dt="string">E-Prime Primary Realtime Clock</Description><StartTime><Timestamp dt:dt="int">0</Timestamp><DateUtc dt:dt="string">2017-05-18T09:04:12Z</DateUtc></StartTime><FrequencyChanges><FrequencyChange><Frequency dt:dt="r8">3312861</Frequency><Timestamp dt:dt="r8">2853382599</Timestamp><Current dt:dt="r…	60.002	1	right	-1440927308	05-18-2017	11:04:12	09:04:12	female	54	{RIGHTARROW}	40							0	241926	241580	{RIGHTARROW}	346	240465	240063	902	right6,4	10	1	33	mask10	0	241563	0	241363	eqm10_NoEyeNmodel1_dir	0	V	gazeCOD	GazeCoDxp	1	400	0	241063	-2	240963
GazeCoD_1Model_male	15	2	20	<?xml version="1.0"?>\n<Clock xmlns:dt="urn:schemas-microsoft-com:datatypes"><Description dt:dt="string">E-Prime Primary Realtime Clock</Description><StartTime><Timestamp dt:dt="int">0</Timestamp><DateUtc dt:dt="string">2017-05-18T09:04:12Z</DateUtc></StartTime><FrequencyChanges><FrequencyChange><Frequency dt:dt="r8">3312861</Frequency><Timestamp dt:dt="r8">2853382599</Timestamp><Current dt:dt="r…	60.002	1	right	-1440927308	05-18-2017	11:04:12	09:04:12	female	55	{LEFTARROW}	51							0	243702	243363	{DOWNARROW}	339	242252	241946	806	left3,2	25	2	34	mask25	0	243346	-1	243146	eqm10_NoEyeNmodel1_dir	90	HV	gazeCOD	GazeCoDxp	0	400	0	242847	-5	242747
GazeCoD_1Model_male	15	2	20	<?xml version="1.0"?>\n<Clock xmlns:dt="urn:schemas-microsoft-com:datatypes"><Description dt:dt="string">E-Prime Primary Realtime Clock</Description><StartTime><Timestamp dt:dt="int">0</Timestamp><DateUtc dt:dt="string">2017-05-18T09:04:12Z</DateUtc></StartTime><FrequencyChanges><FrequencyChange><Frequency dt:dt="r8">3312861</Frequency><Timestamp dt:dt="r8">2853382599</Timestamp><Current dt:dt="r…	60.002	1	right	-1440927308	05-18-2017	11:04:12	09:04:12	female	56	{RIGHTARROW}	44							0	245686	245296	{RIGHTARROW}	390	244185	243730	955	right3,2	30	2	35	mask30	0	245280	0	245080	eqm10_NoEyeNmodel1_dir	90	HV	gazeCOD	GazeCoDxp	1	400	0	244780	-5	244680
GazeCoD_1Model_male	15	2	20	<?xml version="1.0"?>\n<Clock xmlns:dt="urn:schemas-microsoft-com:datatypes"><Description dt:dt="string">E-Prime Primary Realtime Clock</Description><StartTime><Timestamp dt:dt="int">0</Timestamp><DateUtc dt:dt="string">2017-05-18T09:04:12Z</DateUtc></StartTime><FrequencyChanges><FrequencyChange><Frequency dt:dt="r8">3312861</Frequency><Timestamp dt:dt="r8">2853382599</Timestamp><Current dt:dt="r…	60.002	1	right	-1440927308	05-18-2017	11:04:12	09:04:12	female	57	{RIGHTARROW}	77							0	247638	247230	{RIGHTARROW}	408	246105	245713	892	right8	33	2	36	mask33	0	247213	0	247013	eqm10_NoEyeNmodel1_dir	90	HV	gazeCOD	GazeCoDxp	1	400	0	246713	8	246613
GazeCoD_1Model_male	15	2	20	<?xml version="1.0"?>\n<Clock xmlns:dt="urn:schemas-microsoft-com:datatypes"><Description dt:dt="string">E-Prime Primary Realtime Clock</Description><StartTime><Timestamp dt:dt="int">0</Timestamp><DateUtc dt:dt="string">2017-05-18T09:04:12Z</DateUtc></StartTime><FrequencyChanges><FrequencyChange><Frequency dt:dt="r8">3312861</Frequency><Timestamp dt:dt="r8">2853382599</Timestamp><Current dt:dt="r…	60.002	1	right	-1440927308	05-18-2017	11:04:12	09:04:12	female	58	{DOWNARROW}	79							0	249558	249130	{DOWNARROW}	428	248007	247663	844	DG0	1	2	37	mask1	0	249113	0	248913	eqm10_NoEyeNmodel1_dir	0	V	gazeCOD	GazeCoDxp	1	400	0	248613	6	248513
GazeCoD_1Model_male	15	2	20	<?xml version="1.0"?>\n<Clock xmlns:dt="urn:schemas-microsoft-com:datatypes"><Description dt:dt="string">E-Prime Primary Realtime Clock</Description><StartTime><Timestamp dt:dt="int">0</Timestamp><DateUtc dt:dt="string">2017-05-18T09:04:12Z</DateUtc></StartTime><FrequencyChanges><FrequencyChange><Frequency dt:dt="r8">3312861</Frequency><Timestamp dt:dt="r8">2853382599</Timestamp><Current dt:dt="r…	60.002	1	right	-1440927308	05-18-2017	11:04:12	09:04:12	female	59	{RIGHTARROW}	46							0	251446	251079	{RIGHTARROW}	367	249961	249580	881	right1,6	29	2	38	mask29	0	251063	0	250863	eqm10_NoEyeNmodel1_dir	90	HV	gazeCOD	GazeCoDxp	1	400	0	250563	2	250463
GazeCoD_1Model_male	15	2	20	<?xml version="1.0"?>\n<Clock xmlns:dt="urn:schemas-microsoft-com:datatypes"><Description dt:dt="string">E-Prime Primary Realtime Clock</Description><StartTime><Timestamp dt:dt="int">0</Timestamp><DateUtc dt:dt="string">2017-05-18T09:04:12Z</DateUtc></StartTime><FrequencyChanges><FrequencyChange><Frequency dt:dt="r8">3312861</Frequency><Timestamp dt:dt="r8">2853382599</Timestamp><Current dt:dt="r…	60.002	1	right	-1440927308	05-18-2017	11:04:12	09:04:12	female	60	{RIGHTARROW}	44							0	253222	252846	{RIGHTARROW}	376	251726	251463	763	right3,2	8	2	39	mask8	0	252829	0	252629	eqm10_NoEyeNmodel1_dir	0	V	gazeCOD	GazeCoDxp	1	400	0	252329	3	252229
GazeCoD_1Model_male	15	2	20	<?xml version="1.0"?>\n<Clock xmlns:dt="urn:schemas-microsoft-com:datatypes"><Description dt:dt="string">E-Prime Primary Realtime Clock</Description><StartTime><Timestamp dt:dt="int">0</Timestamp><DateUtc dt:dt="string">2017-05-18T09:04:12Z</DateUtc></StartTime><FrequencyChanges><FrequencyChange><Frequency dt:dt="r8">3312861</Frequency><Timestamp dt:dt="r8">2853382599</Timestamp><Current dt:dt="r…	60.002	1	right	-1440927308	05-18-2017	11:04:12	09:04:12	female	61	{LEFTARROW}	49							0	255222	254846	{DOWNARROW}	376	253722	253246	976	left1,6	13	2	40	mask13	0	254829	0	254629	eqm10_NoEyeNmodel1_dir	90	H	gazeCOD	GazeCoDxp	0	400	0	254329	7	254229
GazeCoD_1Model_male	15	2	20	<?xml version="1.0"?>\n<Clock xmlns:dt="urn:schemas-microsoft-com:datatypes"><Description dt:dt="string">E-Prime Primary Realtime Clock</Description><StartTime><Timestamp dt:dt="int">0</Timestamp><DateUtc dt:dt="string">2017-05-18T09:04:12Z</DateUtc></StartTime><FrequencyChanges><FrequencyChange><Frequency dt:dt="r8">3312861</Frequency><Timestamp dt:dt="r8">2853382599</Timestamp><Current dt:dt="r…	60.002	1	right	-1440927308	05-18-2017	11:04:12	09:04:12	female	62	{RIGHTARROW}	77							0	257110	256779	{RIGHTARROW}	331	255659	255246	913	right8	22	2	41	mask22	0	256763	0	256563	eqm10_NoEyeNmodel1_dir	90	H	gazeCOD	GazeCoDxp	1	400	0	256263	4	256163
GazeCoD_1Model_male	15	2	20	<?xml version="1.0"?>\n<Clock xmlns:dt="urn:schemas-microsoft-com:datatypes"><Description dt:dt="string">E-Prime Primary Realtime Clock</Description><StartTime><Timestamp dt:dt="int">0</Timestamp><DateUtc dt:dt="string">2017-05-18T09:04:12Z</DateUtc></StartTime><FrequencyChanges><FrequencyChange><Frequency dt:dt="r8">3312861</Frequency><Timestamp dt:dt="r8">2853382599</Timestamp><Current dt:dt="r…	60.002	1	right	-1440927308	05-18-2017	11:04:12	09:04:12	female	63	{LEFTARROW}	53							0	259014	258629	{DOWNARROW}	385	257509	257129	880	left4,8	26	2	42	mask26	0	258613	0	258413	eqm10_NoEyeNmodel1_dir	90	HV	gazeCOD	GazeCoDxp	0	400	0	258113	4	258013
GazeCoD_1Model_male	15	2	20	<?xml version="1.0"?>\n<Clock xmlns:dt="urn:schemas-microsoft-com:datatypes"><Description dt:dt="string">E-Prime Primary Realtime Clock</Description><StartTime><Timestamp dt:dt="int">0</Timestamp><DateUtc dt:dt="string">2017-05-18T09:04:12Z</DateUtc></StartTime><FrequencyChanges><FrequencyChange><Frequency dt:dt="r8">3312861</Frequency><Timestamp dt:dt="r8">2853382599</Timestamp><Current dt:dt="r…	60.002	1	right	-1440927308	05-18-2017	11:04:12	09:04:12	female	64	{RIGHTARROW}	40							0	260806	260529	{RIGHTARROW}	277	259414	259029	885	right6,4	21	2	43	mask21	0	260513	0	260313	eqm10_NoEyeNmodel1_dir	90	H	gazeCOD	GazeCoDxp	1	400	0	260013	-1	259913
GazeCoD_1Model_male	15	2	20	<?xml version="1.0"?>\n<Clock xmlns:dt="urn:schemas-microsoft-com:datatypes"><Description dt:dt="string">E-Prime Primary Realtime Clock</Description><StartTime><Timestamp dt:dt="int">0</Timestamp><DateUtc dt:dt="string">2017-05-18T09:04:12Z</DateUtc></StartTime><FrequencyChanges><FrequencyChange><Frequency dt:dt="r8">3312861</Frequency><Timestamp dt:dt="r8">2853382599</Timestamp><Current dt:dt="r…	60.002	1	right	-1440927308	05-18-2017	11:04:12	09:04:12	female	65	{LEFTARROW}	53							0	262758	262412	{DOWNARROW}	346	261286	260829	957	left4,8	4	2	44	mask4	0	262396	0	262196	eqm10_NoEyeNmodel1_dir	0	V	gazeCOD	GazeCoDxp	0	400	0	261896	10	261796
GazeCoD_1Model_male	15	2	20	<?xml version="1.0"?>\n<Clock xmlns:dt="urn:schemas-microsoft-com:datatypes"><Description dt:dt="string">E-Prime Primary Realtime Clock</Description><StartTime><Timestamp dt:dt="int">0</Timestamp><DateUtc dt:dt="string">2017-05-18T09:04:12Z</DateUtc></StartTime><FrequencyChanges><FrequencyChange><Frequency dt:dt="r8">3312861</Frequency><Timestamp dt:dt="r8">2853382599</Timestamp><Current dt:dt="r…	60.002	1	right	-1440927308	05-18-2017	11:04:12	09:04:12	female	66	{DOWNARROW}	79							0	264902	264212	{DOWNARROW}	690	263093	262779	814	DG0	23	2	45	mask23	0	264196	0	263996	eqm10_NoEyeNmodel1_dir	90	HV	gazeCOD	GazeCoDxp	1	400	0	263696	3	263596
GazeCoD_1Model_male	15	2	20	<?xml version="1.0"?>\n<Clock xmlns:dt="urn:schemas-microsoft-com:datatypes"><Description dt:dt="string">E-Prime Primary Realtime Clock</Description><StartTime><Timestamp dt:dt="int">0</Timestamp><DateUtc dt:dt="string">2017-05-18T09:04:12Z</DateUtc></StartTime><FrequencyChanges><FrequencyChange><Frequency dt:dt="r8">3312861</Frequency><Timestamp dt:dt="r8">2853382599</Timestamp><Current dt:dt="r…	60.002	1	right	-1440927308	05-18-2017	11:04:12	09:04:12	female	67	{LEFTARROW}	78							0	266806	266412	{DOWNARROW}	394	265294	264912	882	left8	28	2	46	mask28	0	266396	0	266196	eqm10_NoEyeNmodel1_dir	90	HV	gazeCOD	GazeCoDxp	0	400	0	265896	2	265796
GazeCoD_1Model_male	15	2	20	<?xml version="1.0"?>\n<Clock xmlns:dt="urn:schemas-microsoft-com:datatypes"><Description dt:dt="string">E-Prime Primary Realtime Clock</Description><StartTime><Timestamp dt:dt="int">0</Timestamp><DateUtc dt:dt="string">2017-05-18T09:04:12Z</DateUtc></StartTime><FrequencyChanges><FrequencyChange><Frequency dt:dt="r8">3312861</Frequency><Timestamp dt:dt="r8">2853382599</Timestamp><Current dt:dt="r…	60.002	1	right	-1440927308	05-18-2017	11:04:12	09:04:12	female	68	{RIGHTARROW}	46							0	268678	268346	{RIGHTARROW}	331	267223	266829	894	right1,6	7	2	47	mask7	0	268329	0	268129	eqm10_NoEyeNmodel1_dir	0	V	gazeCOD	GazeCoDxp	1	400	0	267829	6	267729
GazeCoD_1Model_male	15	2	20	<?xml version="1.0"?>\n<Clock xmlns:dt="urn:schemas-microsoft-com:datatypes"><Description dt:dt="string">E-Prime Primary Realtime Clock</Description><StartTime><Timestamp dt:dt="int">0</Timestamp><DateUtc dt:dt="string">2017-05-18T09:04:12Z</DateUtc></StartTime><FrequencyChanges><FrequencyChange><Frequency dt:dt="r8">3312861</Frequency><Timestamp dt:dt="r8">2853382599</Timestamp><Current dt:dt="r…	60.002	1	right	-1440927308	05-18-2017	11:04:12	09:04:12	female	69	{LEFTARROW}	55							0	270533	270146	{DOWNARROW}	387	269021	268696	825	left6,4	16	2	48	mask16	0	270129	0	269929	eqm10_NoEyeNmodel1_dir	90	H	gazeCOD	GazeCoDxp	0	400	0	269629	8	269529
GazeCoD_1Model_male	15	2	20	<?xml version="1.0"?>\n<Clock xmlns:dt="urn:schemas-microsoft-com:datatypes"><Description dt:dt="string">E-Prime Primary Realtime Clock</Description><StartTime><Timestamp dt:dt="int">0</Timestamp><DateUtc dt:dt="string">2017-05-18T09:04:12Z</DateUtc></StartTime><FrequencyChanges><FrequencyChange><Frequency dt:dt="r8">3312861</Frequency><Timestamp dt:dt="r8">2853382599</Timestamp><Current dt:dt="r…	60.002	1	right	-1440927308	05-18-2017	11:04:12	09:04:12	female	70	{RIGHTARROW}	77							0	272501	272162	{RIGHTARROW}	339	271041	270546	995	right8	11	2	49	mask11	0	272146	0	271946	eqm10_NoEyeNmodel1_dir	0	V	gazeCOD	GazeCoDxp	1	400	0	271646	5	271546
GazeCoD_1Model_male	15	2	20	<?xml version="1.0"?>\n<Clock xmlns:dt="urn:schemas-microsoft-com:datatypes"><Description dt:dt="string">E-Prime Primary Realtime Clock</Description><StartTime><Timestamp dt:dt="int">0</Timestamp><DateUtc dt:dt="string">2017-05-18T09:04:12Z</DateUtc></StartTime><FrequencyChanges><FrequencyChange><Frequency dt:dt="r8">3312861</Frequency><Timestamp dt:dt="r8">2853382599</Timestamp><Current dt:dt="r…	60.002	1	right	-1440927308	05-18-2017	11:04:12	09:04:12	female	71	{LEFTARROW}	55							0	274437	274045	{DOWNARROW}	392	272925	272512	913	left6,4	5	2	50	mask5	0	274029	0	273829	eqm10_NoEyeNmodel1_dir	0	V	gazeCOD	GazeCoDxp	0	400	0	273529	4	273429
GazeCoD_1Model_male	15	2	20	<?xml version="1.0"?>\n<Clock xmlns:dt="urn:schemas-microsoft-com:datatypes"><Description dt:dt="string">E-Prime Primary Realtime Clock</Description><StartTime><Timestamp dt:dt="int">0</Timestamp><DateUtc dt:dt="string">2017-05-18T09:04:12Z</DateUtc></StartTime><FrequencyChanges><FrequencyChange><Frequency dt:dt="r8">3312861</Frequency><Timestamp dt:dt="r8">2853382599</Timestamp><Current dt:dt="r…	60.002	1	right	-1440927308	05-18-2017	11:04:12	09:04:12	female	72	{LEFTARROW}	49							0	276421	275979	{DOWNARROW}	442	274860	274462	898	left1,6	24	2	51	mask24	0	275962	0	275762	eqm10_NoEyeNmodel1_dir	90	HV	gazeCOD	GazeCoDxp	0	400	0	275462	2	275362
GazeCoD_1Model_male	15	2	20	<?xml version="1.0"?>\n<Clock xmlns:dt="urn:schemas-microsoft-com:datatypes"><Description dt:dt="string">E-Prime Primary Realtime Clock</Description><StartTime><Timestamp dt:dt="int">0</Timestamp><DateUtc dt:dt="string">2017-05-18T09:04:12Z</DateUtc></StartTime><FrequencyChanges><FrequencyChange><Frequency dt:dt="r8">3312861</Frequency><Timestamp dt:dt="r8">2853382599</Timestamp><Current dt:dt="r…	60.002	1	right	-1440927308	05-18-2017	11:04:12	09:04:12	female	73	{RIGHTARROW}	40							0	278453	278045	{RIGHTARROW}	408	276919	276445	974	right6,4	10	2	52	mask10	0	278029	0	277829	eqm10_NoEyeNmodel1_dir	0	V	gazeCOD	GazeCoDxp	1	400	0	277529	10	277429
GazeCoD_1Model_male	15	2	20	<?xml version="1.0"?>\n<Clock xmlns:dt="urn:schemas-microsoft-com:datatypes"><Description dt:dt="string">E-Prime Primary Realtime Clock</Description><StartTime><Timestamp dt:dt="int">0</Timestamp><DateUtc dt:dt="string">2017-05-18T09:04:12Z</DateUtc></StartTime><FrequencyChanges><FrequencyChange><Frequency dt:dt="r8">3312861</Frequency><Timestamp dt:dt="r8">2853382599</Timestamp><Current dt:dt="r…	60.002	1	right	-1440927308	05-18-2017	11:04:12	09:04:12	female	74	{LEFTARROW}	49							0	280373	279979	{DOWNARROW}	394	278856	278462	894	left1,6	2	2	53	mask2	0	279962	0	279762	eqm10_NoEyeNmodel1_dir	0	V	gazeCOD	GazeCoDxp	0	400	0	279462	6	279362
GazeCoD_1Model_male	15	2	20	<?xml version="1.0"?>\n<Clock xmlns:dt="urn:schemas-microsoft-com:datatypes"><Description dt:dt="string">E-Prime Primary Realtime Clock</Description><StartTime><Timestamp dt:dt="int">0</Timestamp><DateUtc dt:dt="string">2017-05-18T09:04:12Z</DateUtc></StartTime><FrequencyChanges><FrequencyChange><Frequency dt:dt="r8">3312861</Frequency><Timestamp dt:dt="r8">2853382599</Timestamp><Current dt:dt="r…	60.002	1	right	-1440927308	05-18-2017	11:04:12	09:04:12	female	75	{LEFTARROW}	53							0	282373	281962	{DOWNARROW}	411	280843	280395	948	left4,8	15	2	54	mask15	0	281945	0	281745	eqm10_NoEyeNmodel1_dir	90	H	gazeCOD	GazeCoDxp	0	400	0	281445	2	281345
GazeCoD_1Model_male	15	2	20	<?xml version="1.0"?>\n<Clock xmlns:dt="urn:schemas-microsoft-com:datatypes"><Description dt:dt="string">E-Prime Primary Realtime Clock</Description><StartTime><Timestamp dt:dt="int">0</Timestamp><DateUtc dt:dt="string">2017-05-18T09:04:12Z</DateUtc></StartTime><FrequencyChanges><FrequencyChange><Frequency dt:dt="r8">3312861</Frequency><Timestamp dt:dt="r8">2853382599</Timestamp><Current dt:dt="r…	60.002	1	right	-1440927308	05-18-2017	11:04:12	09:04:12	female	76	{LEFTARROW}	78							0	284293	283812	{DOWNARROW}	481	282701	282395	806	left8	6	2	55	mask6	0	283795	-1	283595	eqm10_NoEyeNmodel1_dir	0	V	gazeCOD	GazeCoDxp	0	400	0	283296	-5	283196
GazeCoD_1Model_male	15	2	20	<?xml version="1.0"?>\n<Clock xmlns:dt="urn:schemas-microsoft-com:datatypes"><Description dt:dt="string">E-Prime Primary Realtime Clock</Description><StartTime><Timestamp dt:dt="int">0</Timestamp><DateUtc dt:dt="string">2017-05-18T09:04:12Z</DateUtc></StartTime><FrequencyChanges><FrequencyChange><Frequency dt:dt="r8">3312861</Frequency><Timestamp dt:dt="r8">2853382599</Timestamp><Current dt:dt="r…	60.002	1	right	-1440927308	05-18-2017	11:04:12	09:04:12	female	77	{RIGHTARROW}	42							0	346819	346460	{RIGHTARROW}	359	345333	344860	973	right4,8	31	2	56	mask31	0	346443	0	346243	eqm10_NoEyeNmodel1_dir	90	HV	gazeCOD	GazeCoDxp	1	400	0	345943	10	345843
GazeCoD_1Model_male	15	2	20	<?xml version="1.0"?>\n<Clock xmlns:dt="urn:schemas-microsoft-com:datatypes"><Description dt:dt="string">E-Prime Primary Realtime Clock</Description><StartTime><Timestamp dt:dt="int">0</Timestamp><DateUtc dt:dt="string">2017-05-18T09:04:12Z</DateUtc></StartTime><FrequencyChanges><FrequencyChange><Frequency dt:dt="r8">3312861</Frequency><Timestamp dt:dt="r8">2853382599</Timestamp><Current dt:dt="r…	60.002	1	right	-1440927308	05-18-2017	11:04:12	09:04:12	female	78	{LEFTARROW}	78							0	348643	348327	{DOWNARROW}	316	347205	346843	862	left8	17	2	57	mask17	0	348310	0	348110	eqm10_NoEyeNmodel1_dir	90	H	gazeCOD	GazeCoDxp	0	400	0	347810	5	347710
GazeCoD_1Model_male	15	2	20	<?xml version="1.0"?>\n<Clock xmlns:dt="urn:schemas-microsoft-com:datatypes"><Description dt:dt="string">E-Prime Primary Realtime Clock</Description><StartTime><Timestamp dt:dt="int">0</Timestamp><DateUtc dt:dt="string">2017-05-18T09:04:12Z</DateUtc></StartTime><FrequencyChanges><FrequencyChange><Frequency dt:dt="r8">3312861</Frequency><Timestamp dt:dt="r8">2853382599</Timestamp><Current dt:dt="r…	60.002	1	right	-1440927308	05-18-2017	11:04:12	09:04:12	female	79	{RIGHTARROW}	46							0	350451	350093	{DOWNARROW}	358	348977	348660	817	right1,6	18	2	58	mask18	0	350077	0	349877	eqm10_NoEyeNmodel1_dir	90	H	gazeCOD	GazeCoDxp	0	400	0	349577	0	349477
GazeCoD_1Model_male	15	2	20	<?xml version="1.0"?>\n<Clock xmlns:dt="urn:schemas-microsoft-com:datatypes"><Description dt:dt="string">E-Prime Primary Realtime Clock</Description><StartTime><Timestamp dt:dt="int">0</Timestamp><DateUtc dt:dt="string">2017-05-18T09:04:12Z</DateUtc></StartTime><FrequencyChanges><FrequencyChange><Frequency dt:dt="r8">3312861</Frequency><Timestamp dt:dt="r8">2853382599</Timestamp><Current dt:dt="r…	60.002	1	right	-1440927308	05-18-2017	11:04:12	09:04:12	female	80	{RIGHTARROW}	42							0	352275	351943	{RIGHTARROW}	332	350823	350460	863	right4,8	9	2	59	mask9	0	351927	0	351727	eqm10_NoEyeNmodel1_dir	0	V	gazeCOD	GazeCoDxp	1	400	0	351427	4	351327
GazeCoD_1Model_male	15	2	20	<?xml version="1.0"?>\n<Clock xmlns:dt="urn:schemas-microsoft-com:datatypes"><Description dt:dt="string">E-Prime Primary Realtime Clock</Description><StartTime><Timestamp dt:dt="int">0</Timestamp><DateUtc dt:dt="string">2017-05-18T09:04:12Z</DateUtc></StartTime><FrequencyChanges><FrequencyChange><Frequency dt:dt="r8">3312861</Frequency><Timestamp dt:dt="r8">2853382599</Timestamp><Current dt:dt="r…	60.002	1	right	-1440927308	05-18-2017	11:04:12	09:04:12	female	81	{LEFTARROW}	51							0	354003	353726	{DOWNARROW}	277	352610	352293	817	left3,2	14	2	60	mask14	0	353710	0	353510	eqm10_NoEyeNmodel1_dir	90	H	gazeCOD	GazeCoDxp	0	400	0	353210	0	353110
GazeCoD_1Model_male	15	2	20	<?xml version="1.0"?>\n<Clock xmlns:dt="urn:schemas-microsoft-com:datatypes"><Description dt:dt="string">E-Prime Primary Realtime Clock</Description><StartTime><Timestamp dt:dt="int">0</Timestamp><DateUtc dt:dt="string">2017-05-18T09:04:12Z</DateUtc></StartTime><FrequencyChanges><FrequencyChange><Frequency dt:dt="r8">3312861</Frequency><Timestamp dt:dt="r8">2853382599</Timestamp><Current dt:dt="r…	60.002	1	right	-1440927308	05-18-2017	11:04:12	09:04:12	female	82	{RIGHTARROW}	42							0	356355	355610	{RIGHTARROW}	745	354489	354026	963	right4,8	20	2	61	mask20	0	355593	0	355393	eqm10_NoEyeNmodel1_dir	90	H	gazeCOD	GazeCoDxp	1	400	0	355093	4	354993
GazeCoD_1Model_male	15	2	20	<?xml version="1.0"?>\n<Clock xmlns:dt="urn:schemas-microsoft-com:datatypes"><Description dt:dt="string">E-Prime Primary Realtime Clock</Description><StartTime><Timestamp dt:dt="int">0</Timestamp><DateUtc dt:dt="string">2017-05-18T09:04:12Z</DateUtc></StartTime><FrequencyChanges><FrequencyChange><Frequency dt:dt="r8">3312861</Frequency><Timestamp dt:dt="r8">2853382599</Timestamp><Current dt:dt="r…	60.002	1	right	-1440927308	05-18-2017	11:04:12	09:04:12	female	83	{LEFTARROW}	55							0	358083	357760	{DOWNARROW}	323	356643	356376	767	left6,4	27	2	62	mask27	0	357743	0	357543	eqm10_NoEyeNmodel1_dir	90	HV	gazeCOD	GazeCoDxp	0	400	0	357243	0	357143
GazeCoD_1Model_male	15	2	20	<?xml version="1.0"?>\n<Clock xmlns:dt="urn:schemas-microsoft-com:datatypes"><Description dt:dt="string">E-Prime Primary Realtime Clock</Description><StartTime><Timestamp dt:dt="int">0</Timestamp><DateUtc dt:dt="string">2017-05-18T09:04:12Z</DateUtc></StartTime><FrequencyChanges><FrequencyChange><Frequency dt:dt="r8">3312861</Frequency><Timestamp dt:dt="r8">2853382599</Timestamp><Current dt:dt="r…	60.002	1	right	-1440927308	05-18-2017	11:04:12	09:04:12	female	84	{RIGHTARROW}	40							0	360899	359693	{RIGHTARROW}	1206	358578	358093	985	right6,4	32	2	63	mask32	0	359676	0	359476	eqm10_NoEyeNmodel1_dir	90	HV	gazeCOD	GazeCoDxp	1	400	0	359176	-2	359076
GazeCoD_1Model_male	15	2	20	<?xml version="1.0"?>\n<Clock xmlns:dt="urn:schemas-microsoft-com:datatypes"><Description dt:dt="string">E-Prime Primary Realtime Clock</Description><StartTime><Timestamp dt:dt="int">0</Timestamp><DateUtc dt:dt="string">2017-05-18T09:04:12Z</DateUtc></StartTime><FrequencyChanges><FrequencyChange><Frequency dt:dt="r8">3312861</Frequency><Timestamp dt:dt="r8">2853382599</Timestamp><Current dt:dt="r…	60.002	1	right	-1440927308	05-18-2017	11:04:12	09:04:12	female	85	{RIGHTARROW}	44							0	362755	362293	{RIGHTARROW}	462	361177	360910	767	right3,2	19	2	64	mask19	0	362276	0	362076	eqm10_NoEyeNmodel1_dir	90	H	gazeCOD	GazeCoDxp	1	400	0	361776	-1	361676
GazeCoD_1Model_male	15	2	20	<?xml version="1.0"?>\n<Clock xmlns:dt="urn:schemas-microsoft-com:datatypes"><Description dt:dt="string">E-Prime Primary Realtime Clock</Description><StartTime><Timestamp dt:dt="int">0</Timestamp><DateUtc dt:dt="string">2017-05-18T09:04:12Z</DateUtc></StartTime><FrequencyChanges><FrequencyChange><Frequency dt:dt="r8">3312861</Frequency><Timestamp dt:dt="r8">2853382599</Timestamp><Current dt:dt="r…	60.002	1	right	-1440927308	05-18-2017	11:04:12	09:04:12	female	86	{DOWNARROW}	79							0	364931	364343	{DOWNARROW}	588	363225	362776	949	DG0	12	2	65	mask12	0	364326	0	364126	eqm10_NoEyeNmodel1_dir	90	H	gazeCOD	GazeCoDxp	1	400	0	363826	1	363726
GazeCoD_1Model_male	15	2	20	<?xml version="1.0"?>\n<Clock xmlns:dt="urn:schemas-microsoft-com:datatypes"><Description dt:dt="string">E-Prime Primary Realtime Clock</Description><StartTime><Timestamp dt:dt="int">0</Timestamp><DateUtc dt:dt="string">2017-05-18T09:04:12Z</DateUtc></StartTime><FrequencyChanges><FrequencyChange><Frequency dt:dt="r8">3312861</Frequency><Timestamp dt:dt="r8">2853382599</Timestamp><Current dt:dt="r…	60.002	1	right	-1440927308	05-18-2017	11:04:12	09:04:12	female	87	{LEFTARROW}	51							0	366803	366476	{DOWNARROW}	327	365357	364943	914	left3,2	3	2	66	mask3	0	366459	0	366259	eqm10_NoEyeNmodel1_dir	0	V	gazeCOD	GazeCoDxp	0	400	0	365959	2	365859
GazeCoD_1Model_male	15	2	20	<?xml version="1.0"?>\n<Clock xmlns:dt="urn:schemas-microsoft-com:datatypes"><Description dt:dt="string">E-Prime Primary Realtime Clock</Description><StartTime><Timestamp dt:dt="int">0</Timestamp><DateUtc dt:dt="string">2017-05-18T09:04:12Z</DateUtc></StartTime><FrequencyChanges><FrequencyChange><Frequency dt:dt="r8">3312861</Frequency><Timestamp dt:dt="r8">2853382599</Timestamp><Current dt:dt="r…	60.002	1	right	-1440927308	05-18-2017	11:04:12	09:04:12	female	88	{RIGHTARROW}	77							0	368563	368276	{RIGHTARROW}	287	367156	366826	830	right8	22	3	67	mask22	0	368259	0	368059	eqm10_NoEyeNmodel1_dir	90	H	gazeCOD	GazeCoDxp	1	400	0	367759	3	367659
GazeCoD_1Model_male	15	2	20	<?xml version="1.0"?>\n<Clock xmlns:dt="urn:schemas-microsoft-com:datatypes"><Description dt:dt="string">E-Prime Primary Realtime Clock</Description><StartTime><Timestamp dt:dt="int">0</Timestamp><DateUtc dt:dt="string">2017-05-18T09:04:12Z</DateUtc></StartTime><FrequencyChanges><FrequencyChange><Frequency dt:dt="r8">3312861</Frequency><Timestamp dt:dt="r8">2853382599</Timestamp><Current dt:dt="r…	60.002	1	right	-1440927308	05-18-2017	11:04:12	09:04:12	female	89	{LEFTARROW}	51							0	370883	370193	{DOWNARROW}	689	369071	368576	995	left3,2	14	3	68	mask14	0	370176	0	369976	eqm10_NoEyeNmodel1_dir	90	H	gazeCOD	GazeCoDxp	0	400	0	369676	5	369576
GazeCoD_1Model_male	15	2	20	<?xml version="1.0"?>\n<Clock xmlns:dt="urn:schemas-microsoft-com:datatypes"><Description dt:dt="string">E-Prime Primary Realtime Clock</Description><StartTime><Timestamp dt:dt="int">0</Timestamp><DateUtc dt:dt="string">2017-05-18T09:04:12Z</DateUtc></StartTime><FrequencyChanges><FrequencyChange><Frequency dt:dt="r8">3312861</Frequency><Timestamp dt:dt="r8">2853382599</Timestamp><Current dt:dt="r…	60.002	1	right	-1440927308	05-18-2017	11:04:12	09:04:12	female	90	{LEFTARROW}	51							0	372738	372359	{DOWNARROW}	379	371245	370893	852	left3,2	25	3	69	mask25	0	372343	0	372143	eqm10_NoEyeNmodel1_dir	90	HV	gazeCOD	GazeCoDxp	0	400	0	371843	-2	371743
GazeCoD_1Model_male	15	2	20	<?xml version="1.0"?>\n<Clock xmlns:dt="urn:schemas-microsoft-com:datatypes"><Description dt:dt="string">E-Prime Primary Realtime Clock</Description><StartTime><Timestamp dt:dt="int">0</Timestamp><DateUtc dt:dt="string">2017-05-18T09:04:12Z</DateUtc></StartTime><FrequencyChanges><FrequencyChange><Frequency dt:dt="r8">3312861</Frequency><Timestamp dt:dt="r8">2853382599</Timestamp><Current dt:dt="r…	60.002	1	right	-1440927308	05-18-2017	11:04:12	09:04:12	female	91	{RIGHTARROW}	42							0	374530	374209	{RIGHTARROW}	321	373086	372759	827	right4,8	31	3	70	mask31	0	374193	0	373993	eqm10_NoEyeNmodel1_dir	90	HV	gazeCOD	GazeCoDxp	1	400	0	373693	7	373593
GazeCoD_1Model_male	15	2	20	<?xml version="1.0"?>\n<Clock xmlns:dt="urn:schemas-microsoft-com:datatypes"><Description dt:dt="string">E-Prime Primary Realtime Clock</Description><StartTime><Timestamp dt:dt="int">0</Timestamp><DateUtc dt:dt="string">2017-05-18T09:04:12Z</DateUtc></StartTime><FrequencyChanges><FrequencyChange><Frequency dt:dt="r8">3312861</Frequency><Timestamp dt:dt="r8">2853382599</Timestamp><Current dt:dt="r…	60.002	1	right	-1440927308	05-18-2017	11:04:12	09:04:12	female	92	{LEFTARROW}	53							0	376290	375942	{LEFTARROW}	348	374825	374543	782	left4,8	26	3	71	mask26	0	375926	0	375726	eqm10_NoEyeNmodel1_dir	90	HV	gazeCOD	GazeCoDxp	1	400	0	375426	1	375326
GazeCoD_1Model_male	15	2	20	<?xml version="1.0"?>\n<Clock xmlns:dt="urn:schemas-microsoft-com:datatypes"><Description dt:dt="string">E-Prime Primary Realtime Clock</Description><StartTime><Timestamp dt:dt="int">0</Timestamp><DateUtc dt:dt="string">2017-05-18T09:04:12Z</DateUtc></StartTime><FrequencyChanges><FrequencyChange><Frequency dt:dt="r8">3312861</Frequency><Timestamp dt:dt="r8">2853382599</Timestamp><Current dt:dt="r…	60.002	1	right	-1440927308	05-18-2017	11:04:12	09:04:12	female	93	{RIGHTARROW}	46							0	378098	377709	{DOWNARROW}	389	376583	376309	774	right1,6	18	3	72	mask18	0	377692	0	377492	eqm10_NoEyeNmodel1_dir	90	H	gazeCOD	GazeCoDxp	0	400	0	377192	9	377092
GazeCoD_1Model_male	15	2	20	<?xml version="1.0"?>\n<Clock xmlns:dt="urn:schemas-microsoft-com:datatypes"><Description dt:dt="string">E-Prime Primary Realtime Clock</Description><StartTime><Timestamp dt:dt="int">0</Timestamp><DateUtc dt:dt="string">2017-05-18T09:04:12Z</DateUtc></StartTime><FrequencyChanges><FrequencyChange><Frequency dt:dt="r8">3312861</Frequency><Timestamp dt:dt="r8">2853382599</Timestamp><Current dt:dt="r…	60.002	1	right	-1440927308	05-18-2017	11:04:12	09:04:12	female	94	{DOWNARROW}	79							0	380066	379609	{DOWNARROW}	457	378486	378109	877	DG0	1	3	73	mask1	0	379592	0	379392	eqm10_NoEyeNmodel1_dir	0	V	gazeCOD	GazeCoDxp	1	400	0	379092	6	378992
GazeCoD_1Model_male	15	2	20	<?xml version="1.0"?>\n<Clock xmlns:dt="urn:schemas-microsoft-com:datatypes"><Description dt:dt="string">E-Prime Primary Realtime Clock</Description><StartTime><Timestamp dt:dt="int">0</Timestamp><DateUtc dt:dt="string">2017-05-18T09:04:12Z</DateUtc></StartTime><FrequencyChanges><FrequencyChange><Frequency dt:dt="r8">3312861</Frequency><Timestamp dt:dt="r8">2853382599</Timestamp><Current dt:dt="r…	60.002	1	right	-1440927308	05-18-2017	11:04:12	09:04:12	female	95	{LEFTARROW}	55							0	381858	381459	{DOWNARROW}	399	380338	380076	762	left6,4	5	3	74	mask5	0	381442	0	381242	eqm10_NoEyeNmodel1_dir	0	V	gazeCOD	GazeCoDxp	0	400	0	380942	4	380842
GazeCoD_1Model_male	15	2	20	<?xml version="1.0"?>\n<Clock xmlns:dt="urn:schemas-microsoft-com:datatypes"><Description dt:dt="string">E-Prime Primary Realtime Clock</Description><StartTime><Timestamp dt:dt="int">0</Timestamp><DateUtc dt:dt="string">2017-05-18T09:04:12Z</DateUtc></StartTime><FrequencyChanges><FrequencyChange><Frequency dt:dt="r8">3312861</Frequency><Timestamp dt:dt="r8">2853382599</Timestamp><Current dt:dt="r…	60.002	1	right	-1440927308	05-18-2017	11:04:12	09:04:12	female	96	{LEFTARROW}	51							0	383874	383426	{DOWNARROW}	448	382308	381876	932	left3,2	3	3	75	mask3	0	383409	0	383209	eqm10_NoEyeNmodel1_dir	0	V	gazeCOD	GazeCoDxp	0	400	0	382909	1	382809
GazeCoD_1Model_male	15	2	20	<?xml version="1.0"?>\n<Clock xmlns:dt="urn:schemas-microsoft-com:datatypes"><Description dt:dt="string">E-Prime Primary Realtime Clock</Description><StartTime><Timestamp dt:dt="int">0</Timestamp><DateUtc dt:dt="string">2017-05-18T09:04:12Z</DateUtc></StartTime><FrequencyChanges><FrequencyChange><Frequency dt:dt="r8">3312861</Frequency><Timestamp dt:dt="r8">2853382599</Timestamp><Current dt:dt="r…	60.002	1	right	-1440927308	05-18-2017	11:04:12	09:04:12	female	97	{LEFTARROW}	55							0	385810	385442	{LEFTARROW}	368	384328	383892	936	left6,4	16	3	76	mask16	0	385426	0	385226	eqm10_NoEyeNmodel1_dir	90	H	gazeCOD	GazeCoDxp	1	400	0	384926	-2	384826
GazeCoD_1Model_male	15	2	20	<?xml version="1.0"?>\n<Clock xmlns:dt="urn:schemas-microsoft-com:datatypes"><Description dt:dt="string">E-Prime Primary Realtime Clock</Description><StartTime><Timestamp dt:dt="int">0</Timestamp><DateUtc dt:dt="string">2017-05-18T09:04:12Z</DateUtc></StartTime><FrequencyChanges><FrequencyChange><Frequency dt:dt="r8">3312861</Frequency><Timestamp dt:dt="r8">2853382599</Timestamp><Current dt:dt="r…	60.002	1	right	-1440927308	05-18-2017	11:04:12	09:04:12	female	98	{RIGHTARROW}	40							0	387794	387425	{RIGHTARROW}	369	386312	385826	986	right6,4	32	3	77	mask32	0	387409	0	387209	eqm10_NoEyeNmodel1_dir	90	HV	gazeCOD	GazeCoDxp	1	400	0	386909	-3	386809
GazeCoD_1Model_male	15	2	20	<?xml version="1.0"?>\n<Clock xmlns:dt="urn:schemas-microsoft-com:datatypes"><Description dt:dt="string">E-Prime Primary Realtime Clock</Description><StartTime><Timestamp dt:dt="int">0</Timestamp><DateUtc dt:dt="string">2017-05-18T09:04:12Z</DateUtc></StartTime><FrequencyChanges><FrequencyChange><Frequency dt:dt="r8">3312861</Frequency><Timestamp dt:dt="r8">2853382599</Timestamp><Current dt:dt="r…	60.002	1	right	-1440927308	05-18-2017	11:04:12	09:04:12	female	99	{RIGHTARROW}	77							0	389746	389425	{RIGHTARROW}	321	388305	387809	996	right8	33	3	78	mask33	0	389409	0	389209	eqm10_NoEyeNmodel1_dir	90	HV	gazeCOD	GazeCoDxp	1	400	0	388909	4	388809
GazeCoD_1Model_male	15	2	20	<?xml version="1.0"?>\n<Clock xmlns:dt="urn:schemas-microsoft-com:datatypes"><Description dt:dt="string">E-Prime Primary Realtime Clock</Description><StartTime><Timestamp dt:dt="int">0</Timestamp><DateUtc dt:dt="string">2017-05-18T09:04:12Z</DateUtc></StartTime><FrequencyChanges><FrequencyChange><Frequency dt:dt="r8">3312861</Frequency><Timestamp dt:dt="r8">2853382599</Timestamp><Current dt:dt="r…	60.002	1	right	-1440927308	05-18-2017	11:04:12	09:04:12	female	100	{LEFTARROW}	49							0	391602	391225	{DOWNARROW}	377	390108	389759	849	left1,6	2	3	79	mask2	0	391209	0	391009	eqm10_NoEyeNmodel1_dir	0	V	gazeCOD	GazeCoDxp	0	400	0	390709	1	390609
GazeCoD_1Model_male	15	2	20	<?xml version="1.0"?>\n<Clock xmlns:dt="urn:schemas-microsoft-com:datatypes"><Description dt:dt="string">E-Prime Primary Realtime Clock</Description><StartTime><Timestamp dt:dt="int">0</Timestamp><DateUtc dt:dt="string">2017-05-18T09:04:12Z</DateUtc></StartTime><FrequencyChanges><FrequencyChange><Frequency dt:dt="r8">3312861</Frequency><Timestamp dt:dt="r8">2853382599</Timestamp><Current dt:dt="r…	60.002	1	right	-1440927308	05-18-2017	11:04:12	09:04:12	female	101	{RIGHTARROW}	46							0	393522	393192	{RIGHTARROW}	330	392080	391625	955	right1,6	29	3	80	mask29	0	393175	0	392975	eqm10_NoEyeNmodel1_dir	90	HV	gazeCOD	GazeCoDxp	1	400	0	392675	-5	392575
GazeCoD_1Model_male	15	2	20	<?xml version="1.0"?>\n<Clock xmlns:dt="urn:schemas-microsoft-com:datatypes"><Description dt:dt="string">E-Prime Primary Realtime Clock</Description><StartTime><Timestamp dt:dt="int">0</Timestamp><DateUtc dt:dt="string">2017-05-18T09:04:12Z</DateUtc></StartTime><FrequencyChanges><FrequencyChange><Frequency dt:dt="r8">3312861</Frequency><Timestamp dt:dt="r8">2853382599</Timestamp><Current dt:dt="r…	60.002	1	right	-1440927308	05-18-2017	11:04:12	09:04:12	female	102	{LEFTARROW}	53							0	395474	395075	{DOWNARROW}	399	393961	393542	919	left4,8	4	3	81	mask4	0	395059	0	394859	eqm10_NoEyeNmodel1_dir	0	V	gazeCOD	GazeCoDxp	0	400	0	394559	-2	394459
GazeCoD_1Model_male	15	2	20	<?xml version="1.0"?>\n<Clock xmlns:dt="urn:schemas-microsoft-com:datatypes"><Description dt:dt="string">E-Prime Primary Realtime Clock</Description><StartTime><Timestamp dt:dt="int">0</Timestamp><DateUtc dt:dt="string">2017-05-18T09:04:12Z</DateUtc></StartTime><FrequencyChanges><FrequencyChange><Frequency dt:dt="r8">3312861</Frequency><Timestamp dt:dt="r8">2853382599</Timestamp><Current dt:dt="r…	60.002	1	right	-1440927308	05-18-2017	11:04:12	09:04:12	female	103	{LEFTARROW}	49							0	397330	396942	{DOWNARROW}	388	395830	395492	838	left1,6	13	3	82	mask13	0	396925	0	396725	eqm10_NoEyeNmodel1_dir	90	H	gazeCOD	GazeCoDxp	0	400	0	396425	-5	396325
GazeCoD_1Model_male	15	2	20	<?xml version="1.0"?>\n<Clock xmlns:dt="urn:schemas-microsoft-com:datatypes"><Description dt:dt="string">E-Prime Primary Realtime Clock</Description><StartTime><Timestamp dt:dt="int">0</Timestamp><DateUtc dt:dt="string">2017-05-18T09:04:12Z</DateUtc></StartTime><FrequencyChanges><FrequencyChange><Frequency dt:dt="r8">3312861</Frequency><Timestamp dt:dt="r8">2853382599</Timestamp><Current dt:dt="r…	60.002	1	right	-1440927308	05-18-2017	11:04:12	09:04:12	female	104	{LEFTARROW}	53							0	399234	398792	{DOWNARROW}	442	397678	397342	836	left4,8	15	3	83	mask15	0	398775	0	398575	eqm10_NoEyeNmodel1_dir	90	H	gazeCOD	GazeCoDxp	0	400	0	398275	-3	398175
GazeCoD_1Model_male	15	2	20	<?xml version="1.0"?>\n<Clock xmlns:dt="urn:schemas-microsoft-com:datatypes"><Description dt:dt="string">E-Prime Primary Realtime Clock</Description><StartTime><Timestamp dt:dt="int">0</Timestamp><DateUtc dt:dt="string">2017-05-18T09:04:12Z</DateUtc></StartTime><FrequencyChanges><FrequencyChange><Frequency dt:dt="r8">3312861</Frequency><Timestamp dt:dt="r8">2853382599</Timestamp><Current dt:dt="r…	60.002	1	right	-1440927308	05-18-2017	11:04:12	09:04:12	female	105	{DOWNARROW}	79							0	401250	400742	{RIGHTARROW}	508	399621	399258	863	DG0	23	3	84	mask23	0	400725	0	400525	eqm10_NoEyeNmodel1_dir	90	HV	gazeCOD	GazeCoDxp	0	400	0	400225	4	400125
GazeCoD_1Model_male	15	2	20	<?xml version="1.0"?>\n<Clock xmlns:dt="urn:schemas-microsoft-com:datatypes"><Description dt:dt="string">E-Prime Primary Realtime Clock</Description><StartTime><Timestamp dt:dt="int">0</Timestamp><DateUtc dt:dt="string">2017-05-18T09:04:12Z</DateUtc></StartTime><FrequencyChanges><FrequencyChange><Frequency dt:dt="r8">3312861</Frequency><Timestamp dt:dt="r8">2853382599</Timestamp><Current dt:dt="r…	60.002	1	right	-1440927308	05-18-2017	11:04:12	09:04:12	female	106	{RIGHTARROW}	40							0	403234	402875	{RIGHTARROW}	359	401756	401259	997	right6,4	21	3	85	mask21	0	402858	0	402658	eqm10_NoEyeNmodel1_dir	90	H	gazeCOD	GazeCoDxp	1	400	0	402358	2	402258
GazeCoD_1Model_male	15	2	20	<?xml version="1.0"?>\n<Clock xmlns:dt="urn:schemas-microsoft-com:datatypes"><Description dt:dt="string">E-Prime Primary Realtime Clock</Description><StartTime><Timestamp dt:dt="int">0</Timestamp><DateUtc dt:dt="string">2017-05-18T09:04:12Z</DateUtc></StartTime><FrequencyChanges><FrequencyChange><Frequency dt:dt="r8">3312861</Frequency><Timestamp dt:dt="r8">2853382599</Timestamp><Current dt:dt="r…	60.002	1	right	-1440927308	05-18-2017	11:04:12	09:04:12	female	107	{LEFTARROW}	78							0	405234	404792	{DOWNARROW}	441	403673	403258	915	left8	17	3	86	mask17	0	404775	0	404575	eqm10_NoEyeNmodel1_dir	90	H	gazeCOD	GazeCoDxp	0	400	0	404275	2	404175
GazeCoD_1Model_male	15	2	20	<?xml version="1.0"?>\n<Clock xmlns:dt="urn:schemas-microsoft-com:datatypes"><Description dt:dt="string">E-Prime Primary Realtime Clock</Description><StartTime><Timestamp dt:dt="int">0</Timestamp><DateUtc dt:dt="string">2017-05-18T09:04:12Z</DateUtc></StartTime><FrequencyChanges><FrequencyChange><Frequency dt:dt="r8">3312861</Frequency><Timestamp dt:dt="r8">2853382599</Timestamp><Current dt:dt="r…	60.002	1	right	-1440927308	05-18-2017	11:04:12	09:04:12	female	108	{RIGHTARROW}	42							0	407137	406808	{RIGHTARROW}	329	405682	405258	924	right4,8	9	3	87	mask9	0	406792	0	406592	eqm10_NoEyeNmodel1_dir	0	V	gazeCOD	GazeCoDxp	1	400	0	406292	10	406192
GazeCoD_1Model_male	15	2	20	<?xml version="1.0"?>\n<Clock xmlns:dt="urn:schemas-microsoft-com:datatypes"><Description dt:dt="string">E-Prime Primary Realtime Clock</Description><StartTime><Timestamp dt:dt="int">0</Timestamp><DateUtc dt:dt="string">2017-05-18T09:04:12Z</DateUtc></StartTime><FrequencyChanges><FrequencyChange><Frequency dt:dt="r8">3312861</Frequency><Timestamp dt:dt="r8">2853382599</Timestamp><Current dt:dt="r…	60.002	1	right	-1440927308	05-18-2017	11:04:12	09:04:12	female	109	{RIGHTARROW}	44							0	408993	408658	{RIGHTARROW}	335	407546	407158	888	right3,2	30	3	88	mask30	0	408642	0	408442	eqm10_NoEyeNmodel1_dir	90	HV	gazeCOD	GazeCoDxp	1	400	0	408142	-4	408042
GazeCoD_1Model_male	15	2	20	<?xml version="1.0"?>\n<Clock xmlns:dt="urn:schemas-microsoft-com:datatypes"><Description dt:dt="string">E-Prime Primary Realtime Clock</Description><StartTime><Timestamp dt:dt="int">0</Timestamp><DateUtc dt:dt="string">2017-05-18T09:04:12Z</DateUtc></StartTime><FrequencyChanges><FrequencyChange><Frequency dt:dt="r8">3312861</Frequency><Timestamp dt:dt="r8">2853382599</Timestamp><Current dt:dt="r…	60.002	1	right	-1440927308	05-18-2017	11:04:12	09:04:12	female	110	{RIGHTARROW}	46							0	410801	410491	{RIGHTARROW}	310	409380	409008	872	right1,6	7	3	89	mask7	0	410475	0	410275	eqm10_NoEyeNmodel1_dir	0	V	gazeCOD	GazeCoDxp	1	400	0	409975	-5	409875
GazeCoD_1Model_male	15	2	20	<?xml version="1.0"?>\n<Clock xmlns:dt="urn:schemas-microsoft-com:datatypes"><Description dt:dt="string">E-Prime Primary Realtime Clock</Description><StartTime><Timestamp dt:dt="int">0</Timestamp><DateUtc dt:dt="string">2017-05-18T09:04:12Z</DateUtc></StartTime><FrequencyChanges><FrequencyChange><Frequency dt:dt="r8">3312861</Frequency><Timestamp dt:dt="r8">2853382599</Timestamp><Current dt:dt="r…	60.002	1	right	-1440927308	05-18-2017	11:04:12	09:04:12	female	111	{RIGHTARROW}	44							0	412865	412341	{RIGHTARROW}	524	411223	410825	898	right3,2	19	3	90	mask19	0	412325	0	412125	eqm10_NoEyeNmodel1_dir	90	H	gazeCOD	GazeCoDxp	1	400	0	411825	2	411725
GazeCoD_1Model_male	15	2	20	<?xml version="1.0"?>\n<Clock xmlns:dt="urn:schemas-microsoft-com:datatypes"><Description dt:dt="string">E-Prime Primary Realtime Clock</Description><StartTime><Timestamp dt:dt="int">0</Timestamp><DateUtc dt:dt="string">2017-05-18T09:04:12Z</DateUtc></StartTime><FrequencyChanges><FrequencyChange><Frequency dt:dt="r8">3312861</Frequency><Timestamp dt:dt="r8">2853382599</Timestamp><Current dt:dt="r…	60.002	1	right	-1440927308	05-18-2017	11:04:12	09:04:12	female	112	{RIGHTARROW}	77							0	414641	414308	{RIGHTARROW}	333	413181	412875	806	right8	11	3	91	mask11	0	414291	0	414091	eqm10_NoEyeNmodel1_dir	0	V	gazeCOD	GazeCoDxp	1	400	0	413791	10	413691
GazeCoD_1Model_male	15	2	20	<?xml version="1.0"?>\n<Clock xmlns:dt="urn:schemas-microsoft-com:datatypes"><Description dt:dt="string">E-Prime Primary Realtime Clock</Description><StartTime><Timestamp dt:dt="int">0</Timestamp><DateUtc dt:dt="string">2017-05-18T09:04:12Z</DateUtc></StartTime><FrequencyChanges><FrequencyChange><Frequency dt:dt="r8">3312861</Frequency><Timestamp dt:dt="r8">2853382599</Timestamp><Current dt:dt="r…	60.002	1	right	-1440927308	05-18-2017	11:04:12	09:04:12	female	113	{RIGHTARROW}	42							0	416625	416225	{RIGHTARROW}	400	415098	414658	940	right4,8	20	3	92	mask20	0	416208	0	416008	eqm10_NoEyeNmodel1_dir	90	H	gazeCOD	GazeCoDxp	1	400	0	415708	10	415608
GazeCoD_1Model_male	15	2	20	<?xml version="1.0"?>\n<Clock xmlns:dt="urn:schemas-microsoft-com:datatypes"><Description dt:dt="string">E-Prime Primary Realtime Clock</Description><StartTime><Timestamp dt:dt="int">0</Timestamp><DateUtc dt:dt="string">2017-05-18T09:04:12Z</DateUtc></StartTime><FrequencyChanges><FrequencyChange><Frequency dt:dt="r8">3312861</Frequency><Timestamp dt:dt="r8">2853382599</Timestamp><Current dt:dt="r…	60.002	1	right	-1440927308	05-18-2017	11:04:12	09:04:12	female	114	{RIGHTARROW}	44							0	418513	418208	{DOWNARROW}	305	417084	416641	943	right3,2	8	3	93	mask8	0	418191	0	417991	eqm10_NoEyeNmodel1_dir	0	V	gazeCOD	GazeCoDxp	0	400	0	417691	7	417591
GazeCoD_1Model_male	15	2	20	<?xml version="1.0"?>\n<Clock xmlns:dt="urn:schemas-microsoft-com:datatypes"><Description dt:dt="string">E-Prime Primary Realtime Clock</Description><StartTime><Timestamp dt:dt="int">0</Timestamp><DateUtc dt:dt="string">2017-05-18T09:04:12Z</DateUtc></StartTime><FrequencyChanges><FrequencyChange><Frequency dt:dt="r8">3312861</Frequency><Timestamp dt:dt="r8">2853382599</Timestamp><Current dt:dt="r…	60.002	1	right	-1440927308	05-18-2017	11:04:12	09:04:12	female	115	{RIGHTARROW}	40							0	420273	419908	{RIGHTARROW}	365	418794	418525	769	right6,4	10	3	94	mask10	0	419891	0	419691	eqm10_NoEyeNmodel1_dir	0	V	gazeCOD	GazeCoDxp	1	400	0	419391	-3	419291
GazeCoD_1Model_male	15	2	20	<?xml version="1.0"?>\n<Clock xmlns:dt="urn:schemas-microsoft-com:datatypes"><Description dt:dt="string">E-Prime Primary Realtime Clock</Description><StartTime><Timestamp dt:dt="int">0</Timestamp><DateUtc dt:dt="string">2017-05-18T09:04:12Z</DateUtc></StartTime><FrequencyChanges><FrequencyChange><Frequency dt:dt="r8">3312861</Frequency><Timestamp dt:dt="r8">2853382599</Timestamp><Current dt:dt="r…	60.002	1	right	-1440927308	05-18-2017	11:04:12	09:04:12	female	116	{LEFTARROW}	49							0	422209	421891	{DOWNARROW}	318	420765	420291	974	left1,6	24	3	95	mask24	0	421874	0	421674	eqm10_NoEyeNmodel1_dir	90	HV	gazeCOD	GazeCoDxp	0	400	0	421374	9	421274
GazeCoD_1Model_male	15	2	20	<?xml version="1.0"?>\n<Clock xmlns:dt="urn:schemas-microsoft-com:datatypes"><Description dt:dt="string">E-Prime Primary Realtime Clock</Description><StartTime><Timestamp dt:dt="int">0</Timestamp><DateUtc dt:dt="string">2017-05-18T09:04:12Z</DateUtc></StartTime><FrequencyChanges><FrequencyChange><Frequency dt:dt="r8">3312861</Frequency><Timestamp dt:dt="r8">2853382599</Timestamp><Current dt:dt="r…	60.002	1	right	-1440927308	05-18-2017	11:04:12	09:04:12	female	117	{LEFTARROW}	55							0	424177	423841	{DOWNARROW}	336	422715	422224	991	left6,4	27	3	96	mask27	0	423824	0	423624	eqm10_NoEyeNmodel1_dir	90	HV	gazeCOD	GazeCoDxp	0	400	0	423324	9	423224
GazeCoD_1Model_male	15	2	20	<?xml version="1.0"?>\n<Clock xmlns:dt="urn:schemas-microsoft-com:datatypes"><Description dt:dt="string">E-Prime Primary Realtime Clock</Description><StartTime><Timestamp dt:dt="int">0</Timestamp><DateUtc dt:dt="string">2017-05-18T09:04:12Z</DateUtc></StartTime><FrequencyChanges><FrequencyChange><Frequency dt:dt="r8">3312861</Frequency><Timestamp dt:dt="r8">2853382599</Timestamp><Current dt:dt="r…	60.002	1	right	-1440927308	05-18-2017	11:04:12	09:04:12	female	118	{DOWNARROW}	79							0	425985	425708	{DOWNARROW}	277	424592	424191	901	DG0	12	3	97	mask12	0	425691	0	425491	eqm10_NoEyeNmodel1_dir	90	H	gazeCOD	GazeCoDxp	1	400	0	425191	-1	425091
GazeCoD_1Model_male	15	2	20	<?xml version="1.0"?>\n<Clock xmlns:dt="urn:schemas-microsoft-com:datatypes"><Description dt:dt="string">E-Prime Primary Realtime Clock</Description><StartTime><Timestamp dt:dt="int">0</Timestamp><DateUtc dt:dt="string">2017-05-18T09:04:12Z</DateUtc></StartTime><FrequencyChanges><FrequencyChange><Frequency dt:dt="r8">3312861</Frequency><Timestamp dt:dt="r8">2853382599</Timestamp><Current dt:dt="r…	60.002	1	right	-1440927308	05-18-2017	11:04:12	09:04:12	female	119	{LEFTARROW}	78							0	427857	427491	{DOWNARROW}	366	426366	426008	858	left8	28	3	98	mask28	0	427474	0	427274	eqm10_NoEyeNmodel1_dir	90	HV	gazeCOD	GazeCoDxp	0	400	0	426974	8	426874
GazeCoD_1Model_male	15	2	20	<?xml version="1.0"?>\n<Clock xmlns:dt="urn:schemas-microsoft-com:datatypes"><Description dt:dt="string">E-Prime Primary Realtime Clock</Description><StartTime><Timestamp dt:dt="int">0</Timestamp><DateUtc dt:dt="string">2017-05-18T09:04:12Z</DateUtc></StartTime><FrequencyChanges><FrequencyChange><Frequency dt:dt="r8">3312861</Frequency><Timestamp dt:dt="r8">2853382599</Timestamp><Current dt:dt="r…	60.002	1	right	-1440927308	05-18-2017	11:04:12	09:04:12	female	120	{LEFTARROW}	78							0	429745	429374	{DOWNARROW}	371	428256	427874	882	left8	6	3	99	mask6	0	429358	0	429158	eqm10_NoEyeNmodel1_dir	0	V	gazeCOD	GazeCoDxp	0	400	0	428858	2	428758
GazeCoD_1Model_male	15	2	20	<?xml version="1.0"?>\n<Clock xmlns:dt="urn:schemas-microsoft-com:datatypes"><Description dt:dt="string">E-Prime Primary Realtime Clock</Description><StartTime><Timestamp dt:dt="int">0</Timestamp><DateUtc dt:dt="string">2017-05-18T09:04:12Z</DateUtc></StartTime><FrequencyChanges><FrequencyChange><Frequency dt:dt="r8">3312861</Frequency><Timestamp dt:dt="r8">2853382599</Timestamp><Current dt:dt="r…	60.002	1	right	-1440927308	05-18-2017	11:04:12	09:04:12	female	121	{LEFTARROW}	51							0	431713	431291	{DOWNARROW}	422	430175	429758	917	left3,2	3	4	100	mask3	0	431274	0	431074	eqm10_NoEyeNmodel1_dir	0	V	gazeCOD	GazeCoDxp	0	400	0	430774	-1	430674
GazeCoD_1Model_male	15	2	20	<?xml version="1.0"?>\n<Clock xmlns:dt="urn:schemas-microsoft-com:datatypes"><Description dt:dt="string">E-Prime Primary Realtime Clock</Description><StartTime><Timestamp dt:dt="int">0</Timestamp><DateUtc dt:dt="string">2017-05-18T09:04:12Z</DateUtc></StartTime><FrequencyChanges><FrequencyChange><Frequency dt:dt="r8">3312861</Frequency><Timestamp dt:dt="r8">2853382599</Timestamp><Current dt:dt="r…	60.002	1	right	-1440927308	05-18-2017	11:04:12	09:04:12	female	122	{DOWNARROW}	79							0	433617	433241	{DOWNARROW}	376	432127	431724	903	DG0	1	4	101	mask1	0	433224	0	433024	eqm10_NoEyeNmodel1_dir	0	V	gazeCOD	GazeCoDxp	1	400	0	432724	-3	432624
GazeCoD_1Model_male	15	2	20	<?xml version="1.0"?>\n<Clock xmlns:dt="urn:schemas-microsoft-com:datatypes"><Description dt:dt="string">E-Prime Primary Realtime Clock</Description><StartTime><Timestamp dt:dt="int">0</Timestamp><DateUtc dt:dt="string">2017-05-18T09:04:12Z</DateUtc></StartTime><FrequencyChanges><FrequencyChange><Frequency dt:dt="r8">3312861</Frequency><Timestamp dt:dt="r8">2853382599</Timestamp><Current dt:dt="r…	60.002	1	right	-1440927308	05-18-2017	11:04:12	09:04:12	female	123	{RIGHTARROW}	42							0	435553	435224	{RIGHTARROW}	329	434111	433641	970	right4,8	31	4	102	mask31	0	435207	0	435007	eqm10_NoEyeNmodel1_dir	90	HV	gazeCOD	GazeCoDxp	1	400	0	434707	-4	434607
GazeCoD_1Model_male	15	2	20	<?xml version="1.0"?>\n<Clock xmlns:dt="urn:schemas-microsoft-com:datatypes"><Description dt:dt="string">E-Prime Primary Realtime Clock</Description><StartTime><Timestamp dt:dt="int">0</Timestamp><DateUtc dt:dt="string">2017-05-18T09:04:12Z</DateUtc></StartTime><FrequencyChanges><FrequencyChange><Frequency dt:dt="r8">3312861</Frequency><Timestamp dt:dt="r8">2853382599</Timestamp><Current dt:dt="r…	60.002	1	right	-1440927308	05-18-2017	11:04:12	09:04:12	female	124	{LEFTARROW}	51							0	437361	436957	{DOWNARROW}	404	435842	435574	768	left3,2	14	4	103	mask14	0	436941	0	436741	eqm10_NoEyeNmodel1_dir	90	H	gazeCOD	GazeCoDxp	0	400	0	436441	-1	436341
GazeCoD_1Model_male	15	2	20	<?xml version="1.0"?>\n<Clock xmlns:dt="urn:schemas-microsoft-com:datatypes"><Description dt:dt="string">E-Prime Primary Realtime Clock</Description><StartTime><Timestamp dt:dt="int">0</Timestamp><DateUtc dt:dt="string">2017-05-18T09:04:12Z</DateUtc></StartTime><FrequencyChanges><FrequencyChange><Frequency dt:dt="r8">3312861</Frequency><Timestamp dt:dt="r8">2853382599</Timestamp><Current dt:dt="r…	60.002	1	right	-1440927308	05-18-2017	11:04:12	09:04:12	female	125	{LEFTARROW}	55							0	439153	438774	{DOWNARROW}	378	437660	437374	786	left6,4	16	4	104	mask16	0	438757	0	438557	eqm10_NoEyeNmodel1_dir	90	H	gazeCOD	GazeCoDxp	0	400	0	438257	-3	438157
GazeCoD_1Model_male	15	2	20	<?xml version="1.0"?>\n<Clock xmlns:dt="urn:schemas-microsoft-com:datatypes"><Description dt:dt="string">E-Prime Primary Realtime Clock</Description><StartTime><Timestamp dt:dt="int">0</Timestamp><DateUtc dt:dt="string">2017-05-18T09:04:12Z</DateUtc></StartTime><FrequencyChanges><FrequencyChange><Frequency dt:dt="r8">3312861</Frequency><Timestamp dt:dt="r8">2853382599</Timestamp><Current dt:dt="r…	60.002	1	right	-1440927308	05-18-2017	11:04:12	09:04:12	female	126	{LEFTARROW}	55							0	441408	440741	{DOWNARROW}	667	439621	439174	947	left6,4	5	4	105	mask5	0	440724	0	440524	eqm10_NoEyeNmodel1_dir	0	V	gazeCOD	GazeCoDxp	0	400	0	440224	3	440124
GazeCoD_1Model_male	15	2	20	<?xml version="1.0"?>\n<Clock xmlns:dt="urn:schemas-microsoft-com:datatypes"><Description dt:dt="string">E-Prime Primary Realtime Clock</Description><StartTime><Timestamp dt:dt="int">0</Timestamp><DateUtc dt:dt="string">2017-05-18T09:04:12Z</DateUtc></StartTime><FrequencyChanges><FrequencyChange><Frequency dt:dt="r8">3312861</Frequency><Timestamp dt:dt="r8">2853382599</Timestamp><Current dt:dt="r…	60.002	1	right	-1440927308	05-18-2017	11:04:12	09:04:12	female	127	{RIGHTARROW}	77							0	443232	442840	{RIGHTARROW}	392	441725	441424	801	right8	11	4	106	mask11	0	442824	0	442624	eqm10_NoEyeNmodel1_dir	0	V	gazeCOD	GazeCoDxp	1	400	0	442324	-1	442224
GazeCoD_1Model_male	15	2	20	<?xml version="1.0"?>\n<Clock xmlns:dt="urn:schemas-microsoft-com:datatypes"><Description dt:dt="string">E-Prime Primary Realtime Clock</Description><StartTime><Timestamp dt:dt="int">0</Timestamp><DateUtc dt:dt="string">2017-05-18T09:04:12Z</DateUtc></StartTime><FrequencyChanges><FrequencyChange><Frequency dt:dt="r8">3312861</Frequency><Timestamp dt:dt="r8">2853382599</Timestamp><Current dt:dt="r…	60.002	1	right	-1440927308	05-18-2017	11:04:12	09:04:12	female	128	{RIGHTARROW}	40							0	445120	444724	{RIGHTARROW}	396	443601	443257	844	right6,4	32	4	107	mask32	0	444707	0	444507	eqm10_NoEyeNmodel1_dir	90	HV	gazeCOD	GazeCoDxp	1	400	0	444207	6	444107
GazeCoD_1Model_male	15	2	20	<?xml version="1.0"?>\n<Clock xmlns:dt="urn:schemas-microsoft-com:datatypes"><Description dt:dt="string">E-Prime Primary Realtime Clock</Description><StartTime><Timestamp dt:dt="int">0</Timestamp><DateUtc dt:dt="string">2017-05-18T09:04:12Z</DateUtc></StartTime><FrequencyChanges><FrequencyChange><Frequency dt:dt="r8">3312861</Frequency><Timestamp dt:dt="r8">2853382599</Timestamp><Current dt:dt="r…	60.002	1	right	-1440927308	05-18-2017	11:04:12	09:04:12	female	129	{LEFTARROW}	53							0	447072	446524	{DOWNARROW}	548	445401	445140	761	left4,8	4	4	108	mask4	0	446507	0	446307	eqm10_NoEyeNmodel1_dir	0	V	gazeCOD	GazeCoDxp	0	400	0	446007	6	445907
GazeCoD_1Model_male	15	2	20	<?xml version="1.0"?>\n<Clock xmlns:dt="urn:schemas-microsoft-com:datatypes"><Description dt:dt="string">E-Prime Primary Realtime Clock</Description><StartTime><Timestamp dt:dt="int">0</Timestamp><DateUtc dt:dt="string">2017-05-18T09:04:12Z</DateUtc></StartTime><FrequencyChanges><FrequencyChange><Frequency dt:dt="r8">3312861</Frequency><Timestamp dt:dt="r8">2853382599</Timestamp><Current dt:dt="r…	60.002	1	right	-1440927308	05-18-2017	11:04:12	09:04:12	female	130	{LEFTARROW}	51							0	449648	448640	{DOWNARROW}	1008	447519	447090	929	left3,2	25	4	109	mask25	0	448624	0	448424	eqm10_NoEyeNmodel1_dir	90	HV	gazeCOD	GazeCoDxp	0	400	0	448124	5	448024
GazeCoD_1Model_male	15	2	20	<?xml version="1.0"?>\n<Clock xmlns:dt="urn:schemas-microsoft-com:datatypes"><Description dt:dt="string">E-Prime Primary Realtime Clock</Description><StartTime><Timestamp dt:dt="int">0</Timestamp><DateUtc dt:dt="string">2017-05-18T09:04:12Z</DateUtc></StartTime><FrequencyChanges><FrequencyChange><Frequency dt:dt="r8">3312861</Frequency><Timestamp dt:dt="r8">2853382599</Timestamp><Current dt:dt="r…	60.002	1	right	-1440927308	05-18-2017	11:04:12	09:04:12	female	131	{DOWNARROW}	79							0	451632	451190	{DOWNARROW}	442	450069	449658	911	DG0	23	4	110	mask23	0	451174	0	450974	eqm10_NoEyeNmodel1_dir	90	HV	gazeCOD	GazeCoDxp	1	400	0	450674	5	450574
GazeCoD_1Model_male	15	2	20	<?xml version="1.0"?>\n<Clock xmlns:dt="urn:schemas-microsoft-com:datatypes"><Description dt:dt="string">E-Prime Primary Realtime Clock</Description><StartTime><Timestamp dt:dt="int">0</Timestamp><DateUtc dt:dt="string">2017-05-18T09:04:12Z</DateUtc></StartTime><FrequencyChanges><FrequencyChange><Frequency dt:dt="r8">3312861</Frequency><Timestamp dt:dt="r8">2853382599</Timestamp><Current dt:dt="r…	60.002	1	right	-1440927308	05-18-2017	11:04:12	09:04:12	female	132	{RIGHTARROW}	46							0	466848	466523	{DOWNARROW}	325	465407	465057	850	right1,6	18	4	111	mask18	0	466506	0	466306	eqm10_NoEyeNmodel1_dir	90	H	gazeCOD	GazeCoDxp	0	400	0	466006	-1	465906
GazeCoD_1Model_male	15	2	20	<?xml version="1.0"?>\n<Clock xmlns:dt="urn:schemas-microsoft-com:datatypes"><Description dt:dt="string">E-Prime Primary Realtime Clock</Description><StartTime><Timestamp dt:dt="int">0</Timestamp><DateUtc dt:dt="string">2017-05-18T09:04:12Z</DateUtc></StartTime><FrequencyChanges><FrequencyChange><Frequency dt:dt="r8">3312861</Frequency><Timestamp dt:dt="r8">2853382599</Timestamp><Current dt:dt="r…	60.002	1	right	-1440927308	05-18-2017	11:04:12	09:04:12	female	133	{LEFTARROW}	78							0	470224	468290	{DOWNARROW}	1934	467164	466857	807	left8	28	4	112	mask28	0	468273	0	468073	eqm10_NoEyeNmodel1_dir	90	HV	gazeCOD	GazeCoDxp	0	400	0	467773	9	467673
GazeCoD_1Model_male	15	2	20	<?xml version="1.0"?>\n<Clock xmlns:dt="urn:schemas-microsoft-com:datatypes"><Description dt:dt="string">E-Prime Primary Realtime Clock</Description><StartTime><Timestamp dt:dt="int">0</Timestamp><DateUtc dt:dt="string">2017-05-18T09:04:12Z</DateUtc></StartTime><FrequencyChanges><FrequencyChange><Frequency dt:dt="r8">3312861</Frequency><Timestamp dt:dt="r8">2853382599</Timestamp><Current dt:dt="r…	60.002	1	right	-1440927308	05-18-2017	11:04:12	09:04:12	female	134	{LEFTARROW}	49							0	472144	471756	{DOWNARROW}	388	470635	470240	895	left1,6	24	4	113	mask24	0	471740	0	471540	eqm10_NoEyeNmodel1_dir	90	HV	gazeCOD	GazeCoDxp	0	400	0	471240	5	471140
GazeCoD_1Model_male	15	2	20	<?xml version="1.0"?>\n<Clock xmlns:dt="urn:schemas-microsoft-com:datatypes"><Description dt:dt="string">E-Prime Primary Realtime Clock</Description><StartTime><Timestamp dt:dt="int">0</Timestamp><DateUtc dt:dt="string">2017-05-18T09:04:12Z</DateUtc></StartTime><FrequencyChanges><FrequencyChange><Frequency dt:dt="r8">3312861</Frequency><Timestamp dt:dt="r8">2853382599</Timestamp><Current dt:dt="r…	60.002	1	right	-1440927308	05-18-2017	11:04:12	09:04:12	female	135	{LEFTARROW}	55							0	473968	473606	{DOWNARROW}	361	472493	472156	837	left6,4	27	4	114	mask27	0	473590	0	473390	eqm10_NoEyeNmodel1_dir	90	HV	gazeCOD	GazeCoDxp	0	400	0	473090	-3	472990
GazeCoD_1Model_male	15	2	20	<?xml version="1.0"?>\n<Clock xmlns:dt="urn:schemas-microsoft-com:datatypes"><Description dt:dt="string">E-Prime Primary Realtime Clock</Description><StartTime><Timestamp dt:dt="int">0</Timestamp><DateUtc dt:dt="string">2017-05-18T09:04:12Z</DateUtc></StartTime><FrequencyChanges><FrequencyChange><Frequency dt:dt="r8">3312861</Frequency><Timestamp dt:dt="r8">2853382599</Timestamp><Current dt:dt="r…	60.002	1	right	-1440927308	05-18-2017	11:04:12	09:04:12	female	136	{RIGHTARROW}	40							0	475935	475573	{RIGHTARROW}	362	474458	473990	968	right6,4	10	4	115	mask10	0	475556	0	475356	eqm10_NoEyeNmodel1_dir	0	V	gazeCOD	GazeCoDxp	1	400	0	475056	-2	474956
GazeCoD_1Model_male	15	2	20	<?xml version="1.0"?>\n<Clock xmlns:dt="urn:schemas-microsoft-com:datatypes"><Description dt:dt="string">E-Prime Primary Realtime Clock</Description><StartTime><Timestamp dt:dt="int">0</Timestamp><DateUtc dt:dt="string">2017-05-18T09:04:12Z</DateUtc></StartTime><FrequencyChanges><FrequencyChange><Frequency dt:dt="r8">3312861</Frequency><Timestamp dt:dt="r8">2853382599</Timestamp><Current dt:dt="r…	60.002	1	right	-1440927308	05-18-2017	11:04:12	09:04:12	female	137	{RIGHTARROW}	42							0	478015	477423	{RIGHTARROW}	592	476306	475956	850	right4,8	9	4	116	mask9	0	477406	0	477206	eqm10_NoEyeNmodel1_dir	0	V	gazeCOD	GazeCoDxp	1	400	0	476906	0	476806
GazeCoD_1Model_male	15	2	20	<?xml version="1.0"?>\n<Clock xmlns:dt="urn:schemas-microsoft-com:datatypes"><Description dt:dt="string">E-Prime Primary Realtime Clock</Description><StartTime><Timestamp dt:dt="int">0</Timestamp><DateUtc dt:dt="string">2017-05-18T09:04:12Z</DateUtc></StartTime><FrequencyChanges><FrequencyChange><Frequency dt:dt="r8">3312861</Frequency><Timestamp dt:dt="r8">2853382599</Timestamp><Current dt:dt="r…	60.002	1	right	-1440927308	05-18-2017	11:04:12	09:04:12	female	138	{LEFTARROW}	53							0	479839	479489	{DOWNARROW}	350	478375	478039	836	left4,8	15	4	117	mask15	0	479473	0	479273	eqm10_NoEyeNmodel1_dir	90	H	gazeCOD	GazeCoDxp	0	400	0	478973	-2	478873
GazeCoD_1Model_male	15	2	20	<?xml version="1.0"?>\n<Clock xmlns:dt="urn:schemas-microsoft-com:datatypes"><Description dt:dt="string">E-Prime Primary Realtime Clock</Description><StartTime><Timestamp dt:dt="int">0</Timestamp><DateUtc dt:dt="string">2017-05-18T09:04:12Z</DateUtc></StartTime><FrequencyChanges><FrequencyChange><Frequency dt:dt="r8">3312861</Frequency><Timestamp dt:dt="r8">2853382599</Timestamp><Current dt:dt="r…	60.002	1	right	-1440927308	05-18-2017	11:04:12	09:04:12	female	139	{RIGHTARROW}	44							0	481791	481406	{RIGHTARROW}	385	480287	479856	931	right3,2	8	4	118	mask8	0	481389	0	481189	eqm10_NoEyeNmodel1_dir	0	V	gazeCOD	GazeCoDxp	1	400	0	480889	2	480789
GazeCoD_1Model_male	15	2	20	<?xml version="1.0"?>\n<Clock xmlns:dt="urn:schemas-microsoft-com:datatypes"><Description dt:dt="string">E-Prime Primary Realtime Clock</Description><StartTime><Timestamp dt:dt="int">0</Timestamp><DateUtc dt:dt="string">2017-05-18T09:04:12Z</DateUtc></StartTime><FrequencyChanges><FrequencyChange><Frequency dt:dt="r8">3312861</Frequency><Timestamp dt:dt="r8">2853382599</Timestamp><Current dt:dt="r…	60.002	1	right	-1440927308	05-18-2017	11:04:12	09:04:12	female	140	{RIGHTARROW}	40							0	483935	483373	{DOWNARROW}	562	482249	481806	943	right6,4	21	4	119	mask21	0	483356	0	483156	eqm10_NoEyeNmodel1_dir	90	H	gazeCOD	GazeCoDxp	0	400	0	482856	7	482756
GazeCoD_1Model_male	15	2	20	<?xml version="1.0"?>\n<Clock xmlns:dt="urn:schemas-microsoft-com:datatypes"><Description dt:dt="string">E-Prime Primary Realtime Clock</Description><StartTime><Timestamp dt:dt="int">0</Timestamp><DateUtc dt:dt="string">2017-05-18T09:04:12Z</DateUtc></StartTime><FrequencyChanges><FrequencyChange><Frequency dt:dt="r8">3312861</Frequency><Timestamp dt:dt="r8">2853382599</Timestamp><Current dt:dt="r…	60.002	1	right	-1440927308	05-18-2017	11:04:12	09:04:12	female	141	{RIGHTARROW}	46							0	485839	485489	{DOWNARROW}	350	484370	483956	914	right1,6	29	4	120	mask29	0	485473	0	485273	eqm10_NoEyeNmodel1_dir	90	HV	gazeCOD	GazeCoDxp	0	400	0	484973	3	484873
GazeCoD_1Model_male	15	2	20	<?xml version="1.0"?>\n<Clock xmlns:dt="urn:schemas-microsoft-com:datatypes"><Description dt:dt="string">E-Prime Primary Realtime Clock</Description><StartTime><Timestamp dt:dt="int">0</Timestamp><DateUtc dt:dt="string">2017-05-18T09:04:12Z</DateUtc></StartTime><FrequencyChanges><FrequencyChange><Frequency dt:dt="r8">3312861</Frequency><Timestamp dt:dt="r8">2853382599</Timestamp><Current dt:dt="r…	60.002	1	right	-1440927308	05-18-2017	11:04:12	09:04:12	female	142	{LEFTARROW}	49							0	487679	487306	{DOWNARROW}	373	486189	485856	833	left1,6	2	4	121	mask2	0	487289	0	487089	eqm10_NoEyeNmodel1_dir	0	V	gazeCOD	GazeCoDxp	0	400	0	486789	0	486689
GazeCoD_1Model_male	15	2	20	<?xml version="1.0"?>\n<Clock xmlns:dt="urn:schemas-microsoft-com:datatypes"><Description dt:dt="string">E-Prime Primary Realtime Clock</Description><StartTime><Timestamp dt:dt="int">0</Timestamp><DateUtc dt:dt="string">2017-05-18T09:04:12Z</DateUtc></StartTime><FrequencyChanges><FrequencyChange><Frequency dt:dt="r8">3312861</Frequency><Timestamp dt:dt="r8">2853382599</Timestamp><Current dt:dt="r…	60.002	1	right	-1440927308	05-18-2017	11:04:12	09:04:12	female	143	{RIGHTARROW}	42							0	490079	489222	{DOWNARROW}	857	488103	487689	914	right4,8	20	4	122	mask20	0	489206	0	489006	eqm10_NoEyeNmodel1_dir	90	H	gazeCOD	GazeCoDxp	0	400	0	488706	3	488606
GazeCoD_1Model_male	15	2	20	<?xml version="1.0"?>\n<Clock xmlns:dt="urn:schemas-microsoft-com:datatypes"><Description dt:dt="string">E-Prime Primary Realtime Clock</Description><StartTime><Timestamp dt:dt="int">0</Timestamp><DateUtc dt:dt="string">2017-05-18T09:04:12Z</DateUtc></StartTime><FrequencyChanges><FrequencyChange><Frequency dt:dt="r8">3312861</Frequency><Timestamp dt:dt="r8">2853382599</Timestamp><Current dt:dt="r…	60.002	1	right	-1440927308	05-18-2017	11:04:12	09:04:12	female	144	{LEFTARROW}	49							0	491967	491572	{DOWNARROW}	395	490459	490089	870	left1,6	13	4	123	mask13	0	491556	0	491356	eqm10_NoEyeNmodel1_dir	90	H	gazeCOD	GazeCoDxp	0	400	0	491056	-3	490956
GazeCoD_1Model_male	15	2	20	<?xml version="1.0"?>\n<Clock xmlns:dt="urn:schemas-microsoft-com:datatypes"><Description dt:dt="string">E-Prime Primary Realtime Clock</Description><StartTime><Timestamp dt:dt="int">0</Timestamp><DateUtc dt:dt="string">2017-05-18T09:04:12Z</DateUtc></StartTime><FrequencyChanges><FrequencyChange><Frequency dt:dt="r8">3312861</Frequency><Timestamp dt:dt="r8">2853382599</Timestamp><Current dt:dt="r…	60.002	1	right	-1440927308	05-18-2017	11:04:12	09:04:12	female	145	{RIGHTARROW}	44							0	494863	493389	{RIGHTARROW}	1474	492270	491989	781	right3,2	30	4	124	mask30	0	493372	0	493172	eqm10_NoEyeNmodel1_dir	90	HV	gazeCOD	GazeCoDxp	1	400	0	492872	2	492772
GazeCoD_1Model_male	15	2	20	<?xml version="1.0"?>\n<Clock xmlns:dt="urn:schemas-microsoft-com:datatypes"><Description dt:dt="string">E-Prime Primary Realtime Clock</Description><StartTime><Timestamp dt:dt="int">0</Timestamp><DateUtc dt:dt="string">2017-05-18T09:04:12Z</DateUtc></StartTime><FrequencyChanges><FrequencyChange><Frequency dt:dt="r8">3312861</Frequency><Timestamp dt:dt="r8">2853382599</Timestamp><Current dt:dt="r…	60.002	1	right	-1440927308	05-18-2017	11:04:12	09:04:12	female	146	{LEFTARROW}	78							0	496623	496322	{DOWNARROW}	301	495199	494872	827	left8	6	4	125	mask6	0	496306	0	496106	eqm10_NoEyeNmodel1_dir	0	V	gazeCOD	GazeCoDxp	0	400	0	495806	7	495706
GazeCoD_1Model_male	15	2	20	<?xml version="1.0"?>\n<Clock xmlns:dt="urn:schemas-microsoft-com:datatypes"><Description dt:dt="string">E-Prime Primary Realtime Clock</Description><StartTime><Timestamp dt:dt="int">0</Timestamp><DateUtc dt:dt="string">2017-05-18T09:04:12Z</DateUtc></StartTime><FrequencyChanges><FrequencyChange><Frequency dt:dt="r8">3312861</Frequency><Timestamp dt:dt="r8">2853382599</Timestamp><Current dt:dt="r…	60.002	1	right	-1440927308	05-18-2017	11:04:12	09:04:12	female	147	{RIGHTARROW}	77							0	498607	498239	{RIGHTARROW}	368	497125	496639	986	right8	33	4	126	mask33	0	498222	0	498022	eqm10_NoEyeNmodel1_dir	90	HV	gazeCOD	GazeCoDxp	1	400	0	497722	-3	497622
GazeCoD_1Model_male	15	2	20	<?xml version="1.0"?>\n<Clock xmlns:dt="urn:schemas-microsoft-com:datatypes"><Description dt:dt="string">E-Prime Primary Realtime Clock</Description><StartTime><Timestamp dt:dt="int">0</Timestamp><DateUtc dt:dt="string">2017-05-18T09:04:12Z</DateUtc></StartTime><FrequencyChanges><FrequencyChange><Frequency dt:dt="r8">3312861</Frequency><Timestamp dt:dt="r8">2853382599</Timestamp><Current dt:dt="r…	60.002	1	right	-1440927308	05-18-2017	11:04:12	09:04:12	female	148	{LEFTARROW}	53							0	500415	500055	{DOWNARROW}	360	498930	498622	808	left4,8	26	4	127	mask26	0	500039	0	499839	eqm10_NoEyeNmodel1_dir	90	HV	gazeCOD	GazeCoDxp	0	400	0	499539	9	499439
GazeCoD_1Model_male	15	2	20	<?xml version="1.0"?>\n<Clock xmlns:dt="urn:schemas-microsoft-com:datatypes"><Description dt:dt="string">E-Prime Primary Realtime Clock</Description><StartTime><Timestamp dt:dt="int">0</Timestamp><DateUtc dt:dt="string">2017-05-18T09:04:12Z</DateUtc></StartTime><FrequencyChanges><FrequencyChange><Frequency dt:dt="r8">3312861</Frequency><Timestamp dt:dt="r8">2853382599</Timestamp><Current dt:dt="r…	60.002	1	right	-1440927308	05-18-2017	11:04:12	09:04:12	female	149	{RIGHTARROW}	77							0	502287	501989	{RIGHTARROW}	298	500872	500439	933	right8	22	4	128	mask22	0	501972	0	501772	eqm10_NoEyeNmodel1_dir	90	H	gazeCOD	GazeCoDxp	1	400	0	501472	0	501372
GazeCoD_1Model_male	15	2	20	<?xml version="1.0"?>\n<Clock xmlns:dt="urn:schemas-microsoft-com:datatypes"><Description dt:dt="string">E-Prime Primary Realtime Clock</Description><StartTime><Timestamp dt:dt="int">0</Timestamp><DateUtc dt:dt="string">2017-05-18T09:04:12Z</DateUtc></StartTime><FrequencyChanges><FrequencyChange><Frequency dt:dt="r8">3312861</Frequency><Timestamp dt:dt="r8">2853382599</Timestamp><Current dt:dt="r…	60.002	1	right	-1440927308	05-18-2017	11:04:12	09:04:12	female	150	{RIGHTARROW}	44							0	504287	503839	{DOWNARROW}	448	502713	502305	908	right3,2	19	4	129	mask19	0	503822	0	503622	eqm10_NoEyeNmodel1_dir	90	H	gazeCOD	GazeCoDxp	0	400	0	503322	9	503222
GazeCoD_1Model_male	15	2	20	<?xml version="1.0"?>\n<Clock xmlns:dt="urn:schemas-microsoft-com:datatypes"><Description dt:dt="string">E-Prime Primary Realtime Clock</Description><StartTime><Timestamp dt:dt="int">0</Timestamp><DateUtc dt:dt="string">2017-05-18T09:04:12Z</DateUtc></StartTime><FrequencyChanges><FrequencyChange><Frequency dt:dt="r8">3312861</Frequency><Timestamp dt:dt="r8">2853382599</Timestamp><Current dt:dt="r…	60.002	1	right	-1440927308	05-18-2017	11:04:12	09:04:12	female	151	{RIGHTARROW}	46							0	506959	505822	{RIGHTARROW}	1136	504709	504305	904	right1,6	7	4	130	mask7	0	505805	0	505605	eqm10_NoEyeNmodel1_dir	0	V	gazeCOD	GazeCoDxp	1	400	0	505305	-4	505205
GazeCoD_1Model_male	15	2	20	<?xml version="1.0"?>\n<Clock xmlns:dt="urn:schemas-microsoft-com:datatypes"><Description dt:dt="string">E-Prime Primary Realtime Clock</Description><StartTime><Timestamp dt:dt="int">0</Timestamp><DateUtc dt:dt="string">2017-05-18T09:04:12Z</DateUtc></StartTime><FrequencyChanges><FrequencyChange><Frequency dt:dt="r8">3312861</Frequency><Timestamp dt:dt="r8">2853382599</Timestamp><Current dt:dt="r…	60.002	1	right	-1440927308	05-18-2017	11:04:12	09:04:12	female	152	{LEFTARROW}	78							0	508942	508589	{LEFTARROW}	353	507470	506972	998	left8	17	4	131	mask17	0	508572	0	508372	eqm10_NoEyeNmodel1_dir	90	H	gazeCOD	GazeCoDxp	1	400	0	508072	2	507972
GazeCoD_1Model_male	15	2	20	<?xml version="1.0"?>\n<Clock xmlns:dt="urn:schemas-microsoft-com:datatypes"><Description dt:dt="string">E-Prime Primary Realtime Clock</Description><StartTime><Timestamp dt:dt="int">0</Timestamp><DateUtc dt:dt="string">2017-05-18T09:04:12Z</DateUtc></StartTime><FrequencyChanges><FrequencyChange><Frequency dt:dt="r8">3312861</Frequency><Timestamp dt:dt="r8">2853382599</Timestamp><Current dt:dt="r…	60.002	1	right	-1440927308	05-18-2017	11:04:12	09:04:12	female	153	{DOWNARROW}	79							0	510750	510439	{DOWNARROW}	311	509321	508955	866	DG0	12	4	132	mask12	0	510422	0	510222	eqm10_NoEyeNmodel1_dir	90	H	gazeCOD	GazeCoDxp	1	400	0	509922	1	509822
GazeCoD_1Model_male	15	2	20	<?xml version="1.0"?>\n<Clock xmlns:dt="urn:schemas-microsoft-com:datatypes"><Description dt:dt="string">E-Prime Primary Realtime Clock</Description><StartTime><Timestamp dt:dt="int">0</Timestamp><DateUtc dt:dt="string">2017-05-18T09:04:12Z</DateUtc></StartTime><FrequencyChanges><FrequencyChange><Frequency dt:dt="r8">3312861</Frequency><Timestamp dt:dt="r8">2853382599</Timestamp><Current dt:dt="r…	60.002	1	right	-1440927308	05-18-2017	11:04:12	09:04:12	female	154	{RIGHTARROW}	42							0	512750	512388	{RIGHTARROW}	362	511267	510772	995	right4,8	20	5	133	mask20	0	512372	0	512172	eqm10_NoEyeNmodel1_dir	90	H	gazeCOD	GazeCoDxp	1	400	0	511872	5	511772
GazeCoD_1Model_male	15	2	20	<?xml version="1.0"?>\n<Clock xmlns:dt="urn:schemas-microsoft-com:datatypes"><Description dt:dt="string">E-Prime Primary Realtime Clock</Description><StartTime><Timestamp dt:dt="int">0</Timestamp><DateUtc dt:dt="string">2017-05-18T09:04:12Z</DateUtc></StartTime><FrequencyChanges><FrequencyChange><Frequency dt:dt="r8">3312861</Frequency><Timestamp dt:dt="r8">2853382599</Timestamp><Current dt:dt="r…	60.002	1	right	-1440927308	05-18-2017	11:04:12	09:04:12	female	155	{RIGHTARROW}	40							0	514558	514255	{RIGHTARROW}	303	513138	512772	866	right6,4	10	5	134	mask10	0	514238	0	514038	eqm10_NoEyeNmodel1_dir	0	V	gazeCOD	GazeCoDxp	1	400	0	513738	0	513638
GazeCoD_1Model_male	15	2	20	<?xml version="1.0"?>\n<Clock xmlns:dt="urn:schemas-microsoft-com:datatypes"><Description dt:dt="string">E-Prime Primary Realtime Clock</Description><StartTime><Timestamp dt:dt="int">0</Timestamp><DateUtc dt:dt="string">2017-05-18T09:04:12Z</DateUtc></StartTime><FrequencyChanges><FrequencyChange><Frequency dt:dt="r8">3312861</Frequency><Timestamp dt:dt="r8">2853382599</Timestamp><Current dt:dt="r…	60.002	1	right	-1440927308	05-18-2017	11:04:12	09:04:12	female	156	{RIGHTARROW}	46							0	516398	515972	{RIGHTARROW}	426	514847	514572	775	right1,6	29	5	135	mask29	0	515955	0	515755	eqm10_NoEyeNmodel1_dir	90	HV	gazeCOD	GazeCoDxp	1	400	0	515455	8	515355
GazeCoD_1Model_male	15	2	20	<?xml version="1.0"?>\n<Clock xmlns:dt="urn:schemas-microsoft-com:datatypes"><Description dt:dt="string">E-Prime Primary Realtime Clock</Description><StartTime><Timestamp dt:dt="int">0</Timestamp><DateUtc dt:dt="string">2017-05-18T09:04:12Z</DateUtc></StartTime><FrequencyChanges><FrequencyChange><Frequency dt:dt="r8">3312861</Frequency><Timestamp dt:dt="r8">2853382599</Timestamp><Current dt:dt="r…	60.002	1	right	-1440927308	05-18-2017	11:04:12	09:04:12	female	157	{RIGHTARROW}	46							0	518958	517788	{RIGHTARROW}	1170	516674	516422	752	right1,6	18	5	136	mask18	0	517772	0	517572	eqm10_NoEyeNmodel1_dir	90	H	gazeCOD	GazeCoDxp	1	400	0	517272	-2	517172
GazeCoD_1Model_male	15	2	20	<?xml version="1.0"?>\n<Clock xmlns:dt="urn:schemas-microsoft-com:datatypes"><Description dt:dt="string">E-Prime Primary Realtime Clock</Description><StartTime><Timestamp dt:dt="int">0</Timestamp><DateUtc dt:dt="string">2017-05-18T09:04:12Z</DateUtc></StartTime><FrequencyChanges><FrequencyChange><Frequency dt:dt="r8">3312861</Frequency><Timestamp dt:dt="r8">2853382599</Timestamp><Current dt:dt="r…	60.002	1	right	-1440927308	05-18-2017	11:04:12	09:04:12	female	158	{RIGHTARROW}	42							0	520910	520572	{RIGHTARROW}	338	519456	518972	984	right4,8	31	5	137	mask31	0	520555	0	520355	eqm10_NoEyeNmodel1_dir	90	HV	gazeCOD	GazeCoDxp	1	400	0	520055	-1	519955
GazeCoD_1Model_male	15	2	20	<?xml version="1.0"?>\n<Clock xmlns:dt="urn:schemas-microsoft-com:datatypes"><Description dt:dt="string">E-Prime Primary Realtime Clock</Description><StartTime><Timestamp dt:dt="int">0</Timestamp><DateUtc dt:dt="string">2017-05-18T09:04:12Z</DateUtc></StartTime><FrequencyChanges><FrequencyChange><Frequency dt:dt="r8">3312861</Frequency><Timestamp dt:dt="r8">2853382599</Timestamp><Current dt:dt="r…	60.002	1	right	-1440927308	05-18-2017	11:04:12	09:04:12	female	159	{RIGHTARROW}	77							0	522990	522405	{RIGHTARROW}	585	521278	520922	856	right8	11	5	138	mask11	0	522388	0	522188	eqm10_NoEyeNmodel1_dir	0	V	gazeCOD	GazeCoDxp	1	400	0	521888	10	521788
GazeCoD_1Model_male	15	2	20	<?xml version="1.0"?>\n<Clock xmlns:dt="urn:schemas-microsoft-com:datatypes"><Description dt:dt="string">E-Prime Primary Realtime Clock</Description><StartTime><Timestamp dt:dt="int">0</Timestamp><DateUtc dt:dt="string">2017-05-18T09:04:12Z</DateUtc></StartTime><FrequencyChanges><FrequencyChange><Frequency dt:dt="r8">3312861</Frequency><Timestamp dt:dt="r8">2853382599</Timestamp><Current dt:dt="r…	60.002	1	right	-1440927308	05-18-2017	11:04:12	09:04:12	female	160	{LEFTARROW}	49							0	524894	524471	{DOWNARROW}	423	523348	523005	843	left1,6	24	5	139	mask24	0	524455	0	524255	eqm10_NoEyeNmodel1_dir	90	HV	gazeCOD	GazeCoDxp	0	400	0	523955	7	523855
GazeCoD_1Model_male	15	2	20	<?xml version="1.0"?>\n<Clock xmlns:dt="urn:schemas-microsoft-com:datatypes"><Description dt:dt="string">E-Prime Primary Realtime Clock</Description><StartTime><Timestamp dt:dt="int">0</Timestamp><DateUtc dt:dt="string">2017-05-18T09:04:12Z</DateUtc></StartTime><FrequencyChanges><FrequencyChange><Frequency dt:dt="r8">3312861</Frequency><Timestamp dt:dt="r8">2853382599</Timestamp><Current dt:dt="r…	60.002	1	right	-1440927308	05-18-2017	11:04:12	09:04:12	female	161	{LEFTARROW}	55							0	526830	526488	{DOWNARROW}	342	525370	524905	965	left6,4	5	5	140	mask5	0	526471	0	526271	eqm10_NoEyeNmodel1_dir	0	V	gazeCOD	GazeCoDxp	0	400	0	525971	1	525871
GazeCoD_1Model_male	15	2	20	<?xml version="1.0"?>\n<Clock xmlns:dt="urn:schemas-microsoft-com:datatypes"><Description dt:dt="string">E-Prime Primary Realtime Clock</Description><StartTime><Timestamp dt:dt="int">0</Timestamp><DateUtc dt:dt="string">2017-05-18T09:04:12Z</DateUtc></StartTime><FrequencyChanges><FrequencyChange><Frequency dt:dt="r8">3312861</Frequency><Timestamp dt:dt="r8">2853382599</Timestamp><Current dt:dt="r…	60.002	1	right	-1440927308	05-18-2017	11:04:12	09:04:12	female	162	{LEFTARROW}	53							0	528750	528321	{DOWNARROW}	429	527203	526855	848	left4,8	4	5	141	mask4	0	528305	0	528105	eqm10_NoEyeNmodel1_dir	0	V	gazeCOD	GazeCoDxp	0	400	0	527805	2	527705
GazeCoD_1Model_male	15	2	20	<?xml version="1.0"?>\n<Clock xmlns:dt="urn:schemas-microsoft-com:datatypes"><Description dt:dt="string">E-Prime Primary Realtime Clock</Description><StartTime><Timestamp dt:dt="int">0</Timestamp><DateUtc dt:dt="string">2017-05-18T09:04:12Z</DateUtc></StartTime><FrequencyChanges><FrequencyChange><Frequency dt:dt="r8">3312861</Frequency><Timestamp dt:dt="r8">2853382599</Timestamp><Current dt:dt="r…	60.002	1	right	-1440927308	05-18-2017	11:04:12	09:04:12	female	163	{LEFTARROW}	53							0	530750	530338	{DOWNARROW}	412	529213	528771	942	left4,8	15	5	142	mask15	0	530321	0	530121	eqm10_NoEyeNmodel1_dir	90	H	gazeCOD	GazeCoDxp	0	400	0	529821	8	529721
GazeCoD_1Model_male	15	2	20	<?xml version="1.0"?>\n<Clock xmlns:dt="urn:schemas-microsoft-com:datatypes"><Description dt:dt="string">E-Prime Primary Realtime Clock</Description><StartTime><Timestamp dt:dt="int">0</Timestamp><DateUtc dt:dt="string">2017-05-18T09:04:12Z</DateUtc></StartTime><FrequencyChanges><FrequencyChange><Frequency dt:dt="r8">3312861</Frequency><Timestamp dt:dt="r8">2853382599</Timestamp><Current dt:dt="r…	60.002	1	right	-1440927308	05-18-2017	11:04:12	09:04:12	female	164	{LEFTARROW}	78							0	532814	532221	{DOWNARROW}	593	531095	530771	824	left8	6	5	143	mask6	0	532205	0	532005	eqm10_NoEyeNmodel1_dir	0	V	gazeCOD	GazeCoDxp	0	400	0	531705	10	531605
GazeCoD_1Model_male	15	2	20	<?xml version="1.0"?>\n<Clock xmlns:dt="urn:schemas-microsoft-com:datatypes"><Description dt:dt="string">E-Prime Primary Realtime Clock</Description><StartTime><Timestamp dt:dt="int">0</Timestamp><DateUtc dt:dt="string">2017-05-18T09:04:12Z</DateUtc></StartTime><FrequencyChanges><FrequencyChange><Frequency dt:dt="r8">3312861</Frequency><Timestamp dt:dt="r8">2853382599</Timestamp><Current dt:dt="r…	60.002	1	right	-1440927308	05-18-2017	11:04:12	09:04:12	female	165	{LEFTARROW}	53							0	534654	534288	{DOWNARROW}	366	533161	532838	823	left4,8	26	5	144	mask26	0	534271	0	534071	eqm10_NoEyeNmodel1_dir	90	HV	gazeCOD	GazeCoDxp	0	400	0	533771	10	533671
GazeCoD_1Model_male	15	2	20	<?xml version="1.0"?>\n<Clock xmlns:dt="urn:schemas-microsoft-com:datatypes"><Description dt:dt="string">E-Prime Primary Realtime Clock</Description><StartTime><Timestamp dt:dt="int">0</Timestamp><DateUtc dt:dt="string">2017-05-18T09:04:12Z</DateUtc></StartTime><FrequencyChanges><FrequencyChange><Frequency dt:dt="r8">3312861</Frequency><Timestamp dt:dt="r8">2853382599</Timestamp><Current dt:dt="r…	60.002	1	right	-1440927308	05-18-2017	11:04:12	09:04:12	female	166	{RIGHTARROW}	42							0	536654	536154	{DOWNARROW}	500	535029	534671	858	right4,8	9	5	145	mask9	0	536138	0	535938	eqm10_NoEyeNmodel1_dir	0	V	gazeCOD	GazeCoDxp	0	400	0	535638	9	535538
GazeCoD_1Model_male	15	2	20	<?xml version="1.0"?>\n<Clock xmlns:dt="urn:schemas-microsoft-com:datatypes"><Description dt:dt="string">E-Prime Primary Realtime Clock</Description><StartTime><Timestamp dt:dt="int">0</Timestamp><DateUtc dt:dt="string">2017-05-18T09:04:12Z</DateUtc></StartTime><FrequencyChanges><FrequencyChange><Frequency dt:dt="r8">3312861</Frequency><Timestamp dt:dt="r8">2853382599</Timestamp><Current dt:dt="r…	60.002	1	right	-1440927308	05-18-2017	11:04:12	09:04:12	female	167	{RIGHTARROW}	40							0	538478	538038	{RIGHTARROW}	440	536923	536671	752	right6,4	21	5	146	mask21	0	538021	0	537821	eqm10_NoEyeNmodel1_dir	90	H	gazeCOD	GazeCoDxp	1	400	0	537521	-2	537421
GazeCoD_1Model_male	15	2	20	<?xml version="1.0"?>\n<Clock xmlns:dt="urn:schemas-microsoft-com:datatypes"><Description dt:dt="string">E-Prime Primary Realtime Clock</Description><StartTime><Timestamp dt:dt="int">0</Timestamp><DateUtc dt:dt="string">2017-05-18T09:04:12Z</DateUtc></StartTime><FrequencyChanges><FrequencyChange><Frequency dt:dt="r8">3312861</Frequency><Timestamp dt:dt="r8">2853382599</Timestamp><Current dt:dt="r…	60.002	1	right	-1440927308	05-18-2017	11:04:12	09:04:12	female	168	{RIGHTARROW}	44							0	540366	540004	{RIGHTARROW}	361	538888	538488	900	right3,2	30	5	147	mask30	0	539988	0	539788	eqm10_NoEyeNmodel1_dir	90	HV	gazeCOD	GazeCoDxp	1	400	0	539488	0	539388
GazeCoD_1Model_male	15	2	20	<?xml version="1.0"?>\n<Clock xmlns:dt="urn:schemas-microsoft-com:datatypes"><Description dt:dt="string">E-Prime Primary Realtime Clock</Description><StartTime><Timestamp dt:dt="int">0</Timestamp><DateUtc dt:dt="string">2017-05-18T09:04:12Z</DateUtc></StartTime><FrequencyChanges><FrequencyChange><Frequency dt:dt="r8">3312861</Frequency><Timestamp dt:dt="r8">2853382599</Timestamp><Current dt:dt="r…	60.002	1	right	-1440927308	05-18-2017	11:04:12	09:04:12	female	169	{DOWNARROW}	79							0	542397	541921	{DOWNARROW}	476	540794	540388	906	DG0	23	5	148	mask23	0	541904	0	541704	eqm10_NoEyeNmodel1_dir	90	HV	gazeCOD	GazeCoDxp	1	400	0	541404	10	541304
GazeCoD_1Model_male	15	2	20	<?xml version="1.0"?>\n<Clock xmlns:dt="urn:schemas-microsoft-com:datatypes"><Description dt:dt="string">E-Prime Primary Realtime Clock</Description><StartTime><Timestamp dt:dt="int">0</Timestamp><DateUtc dt:dt="string">2017-05-18T09:04:12Z</DateUtc></StartTime><FrequencyChanges><FrequencyChange><Frequency dt:dt="r8">3312861</Frequency><Timestamp dt:dt="r8">2853382599</Timestamp><Current dt:dt="r…	60.002	1	right	-1440927308	05-18-2017	11:04:12	09:04:12	female	170	{LEFTARROW}	55							0	544413	544038	{DOWNARROW}	375	542918	542421	997	left6,4	27	5	149	mask27	0	544021	0	543821	eqm10_NoEyeNmodel1_dir	90	HV	gazeCOD	GazeCoDxp	0	400	0	543521	3	543421
GazeCoD_1Model_male	15	2	20	<?xml version="1.0"?>\n<Clock xmlns:dt="urn:schemas-microsoft-com:datatypes"><Description dt:dt="string">E-Prime Primary Realtime Clock</Description><StartTime><Timestamp dt:dt="int">0</Timestamp><DateUtc dt:dt="string">2017-05-18T09:04:12Z</DateUtc></StartTime><FrequencyChanges><FrequencyChange><Frequency dt:dt="r8">3312861</Frequency><Timestamp dt:dt="r8">2853382599</Timestamp><Current dt:dt="r…	60.002	1	right	-1440927308	05-18-2017	11:04:12	09:04:12	female	171	{LEFTARROW}	49							0	546381	545887	{DOWNARROW}	494	544775	544438	837	left1,6	2	5	150	mask2	0	545871	0	545671	eqm10_NoEyeNmodel1_dir	0	V	gazeCOD	GazeCoDxp	0	400	0	545371	-4	545271
GazeCoD_1Model_male	15	2	20	<?xml version="1.0"?>\n<Clock xmlns:dt="urn:schemas-microsoft-com:datatypes"><Description dt:dt="string">E-Prime Primary Realtime Clock</Description><StartTime><Timestamp dt:dt="int">0</Timestamp><DateUtc dt:dt="string">2017-05-18T09:04:12Z</DateUtc></StartTime><FrequencyChanges><FrequencyChange><Frequency dt:dt="r8">3312861</Frequency><Timestamp dt:dt="r8">2853382599</Timestamp><Current dt:dt="r…	60.002	1	right	-1440927308	05-18-2017	11:04:12	09:04:12	female	172	{DOWNARROW}	79							0	548205	547787	{DOWNARROW}	418	546676	546404	772	DG0	12	5	151	mask12	0	547771	0	547571	eqm10_NoEyeNmodel1_dir	90	H	gazeCOD	GazeCoDxp	1	400	0	547271	-5	547171
GazeCoD_1Model_male	15	2	20	<?xml version="1.0"?>\n<Clock xmlns:dt="urn:schemas-microsoft-com:datatypes"><Description dt:dt="string">E-Prime Primary Realtime Clock</Description><StartTime><Timestamp dt:dt="int">0</Timestamp><DateUtc dt:dt="string">2017-05-18T09:04:12Z</DateUtc></StartTime><FrequencyChanges><FrequencyChange><Frequency dt:dt="r8">3312861</Frequency><Timestamp dt:dt="r8">2853382599</Timestamp><Current dt:dt="r…	60.002	1	right	-1440927308	05-18-2017	11:04:12	09:04:12	female	173	{LEFTARROW}	49							0	550989	549704	{DOWNARROW}	1285	548577	548221	856	left1,6	13	5	152	mask13	0	549687	0	549487	eqm10_NoEyeNmodel1_dir	90	H	gazeCOD	GazeCoDxp	0	400	0	549187	10	549087
GazeCoD_1Model_male	15	2	20	<?xml version="1.0"?>\n<Clock xmlns:dt="urn:schemas-microsoft-com:datatypes"><Description dt:dt="string">E-Prime Primary Realtime Clock</Description><StartTime><Timestamp dt:dt="int">0</Timestamp><DateUtc dt:dt="string">2017-05-18T09:04:12Z</DateUtc></StartTime><FrequencyChanges><FrequencyChange><Frequency dt:dt="r8">3312861</Frequency><Timestamp dt:dt="r8">2853382599</Timestamp><Current dt:dt="r…	60.002	1	right	-1440927308	05-18-2017	11:04:12	09:04:12	female	174	{RIGHTARROW}	44							0	553149	552587	{DOWNARROW}	562	551464	551004	960	right3,2	8	5	153	mask8	0	552571	0	552371	eqm10_NoEyeNmodel1_dir	0	V	gazeCOD	GazeCoDxp	0	400	0	552071	7	551971
GazeCoD_1Model_male	15	2	20	<?xml version="1.0"?>\n<Clock xmlns:dt="urn:schemas-microsoft-com:datatypes"><Description dt:dt="string">E-Prime Primary Realtime Clock</Description><StartTime><Timestamp dt:dt="int">0</Timestamp><DateUtc dt:dt="string">2017-05-18T09:04:12Z</DateUtc></StartTime><FrequencyChanges><FrequencyChange><Frequency dt:dt="r8">3312861</Frequency><Timestamp dt:dt="r8">2853382599</Timestamp><Current dt:dt="r…	60.002	1	right	-1440927308	05-18-2017	11:04:12	09:04:12	female	175	{RIGHTARROW}	77							0	555021	554621	{RIGHTARROW}	400	553507	553171	836	right8	33	5	154	mask33	0	554604	0	554404	eqm10_NoEyeNmodel1_dir	90	HV	gazeCOD	GazeCoDxp	1	400	0	554104	-3	554004
GazeCoD_1Model_male	15	2	20	<?xml version="1.0"?>\n<Clock xmlns:dt="urn:schemas-microsoft-com:datatypes"><Description dt:dt="string">E-Prime Primary Realtime Clock</Description><StartTime><Timestamp dt:dt="int">0</Timestamp><DateUtc dt:dt="string">2017-05-18T09:04:12Z</DateUtc></StartTime><FrequencyChanges><FrequencyChange><Frequency dt:dt="r8">3312861</Frequency><Timestamp dt:dt="r8">2853382599</Timestamp><Current dt:dt="r…	60.002	1	right	-1440927308	05-18-2017	11:04:12	09:04:12	female	176	{LEFTARROW}	55							0	556861	556504	{DOWNARROW}	357	555389	555037	852	left6,4	16	5	155	mask16	0	556487	0	556287	eqm10_NoEyeNmodel1_dir	90	H	gazeCOD	GazeCoDxp	0	400	0	555987	-2	555887
GazeCoD_1Model_male	15	2	20	<?xml version="1.0"?>\n<Clock xmlns:dt="urn:schemas-microsoft-com:datatypes"><Description dt:dt="string">E-Prime Primary Realtime Clock</Description><StartTime><Timestamp dt:dt="int">0</Timestamp><DateUtc dt:dt="string">2017-05-18T09:04:12Z</DateUtc></StartTime><FrequencyChanges><FrequencyChange><Frequency dt:dt="r8">3312861</Frequency><Timestamp dt:dt="r8">2853382599</Timestamp><Current dt:dt="r…	60.002	1	right	-1440927308	05-18-2017	11:04:12	09:04:12	female	177	{RIGHTARROW}	46							0	558877	558270	{RIGHTARROW}	607	557145	556870	775	right1,6	7	5	156	mask7	0	558254	0	558054	eqm10_NoEyeNmodel1_dir	0	V	gazeCOD	GazeCoDxp	1	400	0	557754	9	557654
GazeCoD_1Model_male	15	2	20	<?xml version="1.0"?>\n<Clock xmlns:dt="urn:schemas-microsoft-com:datatypes"><Description dt:dt="string">E-Prime Primary Realtime Clock</Description><StartTime><Timestamp dt:dt="int">0</Timestamp><DateUtc dt:dt="string">2017-05-18T09:04:12Z</DateUtc></StartTime><FrequencyChanges><FrequencyChange><Frequency dt:dt="r8">3312861</Frequency><Timestamp dt:dt="r8">2853382599</Timestamp><Current dt:dt="r…	60.002	1	right	-1440927308	05-18-2017	11:04:12	09:04:12	female	178	{DOWNARROW}	79							0	561229	560420	{RIGHTARROW}	809	559306	558887	919	DG0	1	5	157	mask1	0	560404	0	560204	eqm10_NoEyeNmodel1_dir	0	V	gazeCOD	GazeCoDxp	0	400	0	559904	-2	559804
GazeCoD_1Model_male	15	2	20	<?xml version="1.0"?>\n<Clock xmlns:dt="urn:schemas-microsoft-com:datatypes"><Description dt:dt="string">E-Prime Primary Realtime Clock</Description><StartTime><Timestamp dt:dt="int">0</Timestamp><DateUtc dt:dt="string">2017-05-18T09:04:12Z</DateUtc></StartTime><FrequencyChanges><FrequencyChange><Frequency dt:dt="r8">3312861</Frequency><Timestamp dt:dt="r8">2853382599</Timestamp><Current dt:dt="r…	60.002	1	right	-1440927308	05-18-2017	11:04:12	09:04:12	female	179	{RIGHTARROW}	44							0	563181	562737	{RIGHTARROW}	444	561619	561254	865	right3,2	19	5	158	mask19	0	562720	0	562520	eqm10_NoEyeNmodel1_dir	90	H	gazeCOD	GazeCoDxp	1	400	0	562220	1	562120
GazeCoD_1Model_male	15	2	20	<?xml version="1.0"?>\n<Clock xmlns:dt="urn:schemas-microsoft-com:datatypes"><Description dt:dt="string">E-Prime Primary Realtime Clock</Description><StartTime><Timestamp dt:dt="int">0</Timestamp><DateUtc dt:dt="string">2017-05-18T09:04:12Z</DateUtc></StartTime><FrequencyChanges><FrequencyChange><Frequency dt:dt="r8">3312861</Frequency><Timestamp dt:dt="r8">2853382599</Timestamp><Current dt:dt="r…	60.002	1	right	-1440927308	05-18-2017	11:04:12	09:04:12	female	180	{LEFTARROW}	51							0	565117	564704	{DOWNARROW}	413	563590	563204	886	left3,2	3	5	159	mask3	0	564687	0	564487	eqm10_NoEyeNmodel1_dir	0	V	gazeCOD	GazeCoDxp	0	400	0	564187	-3	564087
GazeCoD_1Model_male	15	2	20	<?xml version="1.0"?>\n<Clock xmlns:dt="urn:schemas-microsoft-com:datatypes"><Description dt:dt="string">E-Prime Primary Realtime Clock</Description><StartTime><Timestamp dt:dt="int">0</Timestamp><DateUtc dt:dt="string">2017-05-18T09:04:12Z</DateUtc></StartTime><FrequencyChanges><FrequencyChange><Frequency dt:dt="r8">3312861</Frequency><Timestamp dt:dt="r8">2853382599</Timestamp><Current dt:dt="r…	60.002	1	right	-1440927308	05-18-2017	11:04:12	09:04:12	female	181	{LEFTARROW}	78							0	567309	566520	{DOWNARROW}	789	565401	565137	764	left8	28	5	160	mask28	0	566504	0	566304	eqm10_NoEyeNmodel1_dir	90	HV	gazeCOD	GazeCoDxp	0	400	0	566004	3	565904
GazeCoD_1Model_male	15	2	20	<?xml version="1.0"?>\n<Clock xmlns:dt="urn:schemas-microsoft-com:datatypes"><Description dt:dt="string">E-Prime Primary Realtime Clock</Description><StartTime><Timestamp dt:dt="int">0</Timestamp><DateUtc dt:dt="string">2017-05-18T09:04:12Z</DateUtc></StartTime><FrequencyChanges><FrequencyChange><Frequency dt:dt="r8">3312861</Frequency><Timestamp dt:dt="r8">2853382599</Timestamp><Current dt:dt="r…	60.002	1	right	-1440927308	05-18-2017	11:04:12	09:04:12	female	182	{RIGHTARROW}	77							0	569341	568937	{RIGHTARROW}	404	567816	567320	996	right8	22	5	161	mask22	0	568920	0	568720	eqm10_NoEyeNmodel1_dir	90	H	gazeCOD	GazeCoDxp	1	400	0	568420	4	568320
GazeCoD_1Model_male	15	2	20	<?xml version="1.0"?>\n<Clock xmlns:dt="urn:schemas-microsoft-com:datatypes"><Description dt:dt="string">E-Prime Primary Realtime Clock</Description><StartTime><Timestamp dt:dt="int">0</Timestamp><DateUtc dt:dt="string">2017-05-18T09:04:12Z</DateUtc></StartTime><FrequencyChanges><FrequencyChange><Frequency dt:dt="r8">3312861</Frequency><Timestamp dt:dt="r8">2853382599</Timestamp><Current dt:dt="r…	60.002	1	right	-1440927308	05-18-2017	11:04:12	09:04:12	female	183	{RIGHTARROW}	40							0	571325	570820	{RIGHTARROW}	505	569706	569353	853	right6,4	32	5	162	mask32	0	570803	0	570603	eqm10_NoEyeNmodel1_dir	90	HV	gazeCOD	GazeCoDxp	1	400	0	570303	-3	570203
GazeCoD_1Model_male	15	2	20	<?xml version="1.0"?>\n<Clock xmlns:dt="urn:schemas-microsoft-com:datatypes"><Description dt:dt="string">E-Prime Primary Realtime Clock</Description><StartTime><Timestamp dt:dt="int">0</Timestamp><DateUtc dt:dt="string">2017-05-18T09:04:12Z</DateUtc></StartTime><FrequencyChanges><FrequencyChange><Frequency dt:dt="r8">3312861</Frequency><Timestamp dt:dt="r8">2853382599</Timestamp><Current dt:dt="r…	60.002	1	right	-1440927308	05-18-2017	11:04:12	09:04:12	female	184	{LEFTARROW}	51							0	573165	572770	{DOWNARROW}	395	571645	571337	808	left3,2	25	5	163	mask25	0	572753	0	572553	eqm10_NoEyeNmodel1_dir	90	HV	gazeCOD	GazeCoDxp	0	400	0	572253	8	572153
GazeCoD_1Model_male	15	2	20	<?xml version="1.0"?>\n<Clock xmlns:dt="urn:schemas-microsoft-com:datatypes"><Description dt:dt="string">E-Prime Primary Realtime Clock</Description><StartTime><Timestamp dt:dt="int">0</Timestamp><DateUtc dt:dt="string">2017-05-18T09:04:12Z</DateUtc></StartTime><FrequencyChanges><FrequencyChange><Frequency dt:dt="r8">3312861</Frequency><Timestamp dt:dt="r8">2853382599</Timestamp><Current dt:dt="r…	60.002	1	right	-1440927308	05-18-2017	11:04:12	09:04:12	female	185	{LEFTARROW}	78							0	575117	574720	{LEFTARROW}	397	573595	573187	908	left8	17	5	164	mask17	0	574703	0	574503	eqm10_NoEyeNmodel1_dir	90	H	gazeCOD	GazeCoDxp	1	400	0	574203	8	574103
GazeCoD_1Model_male	15	2	20	<?xml version="1.0"?>\n<Clock xmlns:dt="urn:schemas-microsoft-com:datatypes"><Description dt:dt="string">E-Prime Primary Realtime Clock</Description><StartTime><Timestamp dt:dt="int">0</Timestamp><DateUtc dt:dt="string">2017-05-18T09:04:12Z</DateUtc></StartTime><FrequencyChanges><FrequencyChange><Frequency dt:dt="r8">3312861</Frequency><Timestamp dt:dt="r8">2853382599</Timestamp><Current dt:dt="r…	60.002	1	right	-1440927308	05-18-2017	11:04:12	09:04:12	female	186	{LEFTARROW}	51							0	577084	576753	{DOWNARROW}	331	575630	575137	993	left3,2	14	5	165	mask14	0	576737	0	576537	eqm10_NoEyeNmodel1_dir	90	H	gazeCOD	GazeCoDxp	0	400	0	576237	7	576137
GazeCoD_1Model_male	15	2	20	<?xml version="1.0"?>\n<Clock xmlns:dt="urn:schemas-microsoft-com:datatypes"><Description dt:dt="string">E-Prime Primary Realtime Clock</Description><StartTime><Timestamp dt:dt="int">0</Timestamp><DateUtc dt:dt="string">2017-05-18T09:04:12Z</DateUtc></StartTime><FrequencyChanges><FrequencyChange><Frequency dt:dt="r8">3312861</Frequency><Timestamp dt:dt="r8">2853382599</Timestamp><Current dt:dt="r…	60.002	1	right	-1440927308	05-18-2017	11:04:12	09:04:12	female	187	{RIGHTARROW}	40							0	594828	594503	{RIGHTARROW}	325	593388	593036	852	right6,4	32	6	166	mask32	0	594486	0	594286	eqm10_NoEyeNmodel1_dir	90	HV	gazeCOD	GazeCoDxp	1	400	0	593986	-2	593886
GazeCoD_1Model_male	15	2	20	<?xml version="1.0"?>\n<Clock xmlns:dt="urn:schemas-microsoft-com:datatypes"><Description dt:dt="string">E-Prime Primary Realtime Clock</Description><StartTime><Timestamp dt:dt="int">0</Timestamp><DateUtc dt:dt="string">2017-05-18T09:04:12Z</DateUtc></StartTime><FrequencyChanges><FrequencyChange><Frequency dt:dt="r8">3312861</Frequency><Timestamp dt:dt="r8">2853382599</Timestamp><Current dt:dt="r…	60.002	1	right	-1440927308	05-18-2017	11:04:12	09:04:12	female	188	{DOWNARROW}	79							0	597356	596436	{DOWNARROW}	920	595315	594853	962	DG0	1	6	167	mask1	0	596419	0	596219	eqm10_NoEyeNmodel1_dir	0	V	gazeCOD	GazeCoDxp	1	400	0	595919	4	595819
GazeCoD_1Model_male	15	2	20	<?xml version="1.0"?>\n<Clock xmlns:dt="urn:schemas-microsoft-com:datatypes"><Description dt:dt="string">E-Prime Primary Realtime Clock</Description><StartTime><Timestamp dt:dt="int">0</Timestamp><DateUtc dt:dt="string">2017-05-18T09:04:12Z</DateUtc></StartTime><FrequencyChanges><FrequencyChange><Frequency dt:dt="r8">3312861</Frequency><Timestamp dt:dt="r8">2853382599</Timestamp><Current dt:dt="r…	60.002	1	right	-1440927308	05-18-2017	11:04:12	09:04:12	female	189	{RIGHTARROW}	44							0	599068	598736	{RIGHTARROW}	332	597623	597369	754	right3,2	8	6	168	mask8	0	598719	0	598519	eqm10_NoEyeNmodel1_dir	0	V	gazeCOD	GazeCoDxp	1	400	0	598219	-4	598119
GazeCoD_1Model_male	15	2	20	<?xml version="1.0"?>\n<Clock xmlns:dt="urn:schemas-microsoft-com:datatypes"><Description dt:dt="string">E-Prime Primary Realtime Clock</Description><StartTime><Timestamp dt:dt="int">0</Timestamp><DateUtc dt:dt="string">2017-05-18T09:04:12Z</DateUtc></StartTime><FrequencyChanges><FrequencyChange><Frequency dt:dt="r8">3312861</Frequency><Timestamp dt:dt="r8">2853382599</Timestamp><Current dt:dt="r…	60.002	1	right	-1440927308	05-18-2017	11:04:12	09:04:12	female	190	{LEFTARROW}	53							0	600876	600586	{DOWNARROW}	290	599471	599086	885	left4,8	15	6	169	mask15	0	600569	0	600369	eqm10_NoEyeNmodel1_dir	90	H	gazeCOD	GazeCoDxp	0	400	0	600069	-2	599969
GazeCoD_1Model_male	15	2	20	<?xml version="1.0"?>\n<Clock xmlns:dt="urn:schemas-microsoft-com:datatypes"><Description dt:dt="string">E-Prime Primary Realtime Clock</Description><StartTime><Timestamp dt:dt="int">0</Timestamp><DateUtc dt:dt="string">2017-05-18T09:04:12Z</DateUtc></StartTime><FrequencyChanges><FrequencyChange><Frequency dt:dt="r8">3312861</Frequency><Timestamp dt:dt="r8">2853382599</Timestamp><Current dt:dt="r…	60.002	1	right	-1440927308	05-18-2017	11:04:12	09:04:12	female	191	{RIGHTARROW}	77							0	602828	602469	{RIGHTARROW}	359	601347	600886	961	right8	11	6	170	mask11	0	602452	-1	602252	eqm10_NoEyeNmodel1_dir	0	V	gazeCOD	GazeCoDxp	1	400	0	601953	6	601853
GazeCoD_1Model_male	15	2	20	<?xml version="1.0"?>\n<Clock xmlns:dt="urn:schemas-microsoft-com:datatypes"><Description dt:dt="string">E-Prime Primary Realtime Clock</Description><StartTime><Timestamp dt:dt="int">0</Timestamp><DateUtc dt:dt="string">2017-05-18T09:04:12Z</DateUtc></StartTime><FrequencyChanges><FrequencyChange><Frequency dt:dt="r8">3312861</Frequency><Timestamp dt:dt="r8">2853382599</Timestamp><Current dt:dt="r…	60.002	1	right	-1440927308	05-18-2017	11:04:12	09:04:12	female	192	{LEFTARROW}	78							0	604780	604419	{DOWNARROW}	361	603300	602852	948	left8	6	6	171	mask6	0	604402	0	604202	eqm10_NoEyeNmodel1_dir	0	V	gazeCOD	GazeCoDxp	0	400	0	603902	2	603802
GazeCoD_1Model_male	15	2	20	<?xml version="1.0"?>\n<Clock xmlns:dt="urn:schemas-microsoft-com:datatypes"><Description dt:dt="string">E-Prime Primary Realtime Clock</Description><StartTime><Timestamp dt:dt="int">0</Timestamp><DateUtc dt:dt="string">2017-05-18T09:04:12Z</DateUtc></StartTime><FrequencyChanges><FrequencyChange><Frequency dt:dt="r8">3312861</Frequency><Timestamp dt:dt="r8">2853382599</Timestamp><Current dt:dt="r…	60.002	1	right	-1440927308	05-18-2017	11:04:12	09:04:12	female	193	{LEFTARROW}	49							0	606460	606169	{DOWNARROW}	291	605055	604802	753	left1,6	24	6	172	mask24	0	606152	0	605952	eqm10_NoEyeNmodel1_dir	90	HV	gazeCOD	GazeCoDxp	0	400	0	605652	-3	605552
GazeCoD_1Model_male	15	2	20	<?xml version="1.0"?>\n<Clock xmlns:dt="urn:schemas-microsoft-com:datatypes"><Description dt:dt="string">E-Prime Primary Realtime Clock</Description><StartTime><Timestamp dt:dt="int">0</Timestamp><DateUtc dt:dt="string">2017-05-18T09:04:12Z</DateUtc></StartTime><FrequencyChanges><FrequencyChange><Frequency dt:dt="r8">3312861</Frequency><Timestamp dt:dt="r8">2853382599</Timestamp><Current dt:dt="r…	60.002	1	right	-1440927308	05-18-2017	11:04:12	09:04:12	female	194	{RIGHTARROW}	77							0	608252	607919	{RIGHTARROW}	333	606796	606469	827	right8	22	6	173	mask22	0	607902	0	607702	eqm10_NoEyeNmodel1_dir	90	H	gazeCOD	GazeCoDxp	1	400	0	607402	6	607302
GazeCoD_1Model_male	15	2	20	<?xml version="1.0"?>\n<Clock xmlns:dt="urn:schemas-microsoft-com:datatypes"><Description dt:dt="string">E-Prime Primary Realtime Clock</Description><StartTime><Timestamp dt:dt="int">0</Timestamp><DateUtc dt:dt="string">2017-05-18T09:04:12Z</DateUtc></StartTime><FrequencyChanges><FrequencyChange><Frequency dt:dt="r8">3312861</Frequency><Timestamp dt:dt="r8">2853382599</Timestamp><Current dt:dt="r…	60.002	1	right	-1440927308	05-18-2017	11:04:12	09:04:12	female	195	{RIGHTARROW}	46							0	610204	609769	{DOWNARROW}	434	608654	608269	885	right1,6	7	6	174	mask7	0	609752	0	609552	eqm10_NoEyeNmodel1_dir	0	V	gazeCOD	GazeCoDxp	0	400	0	609252	-2	609152
GazeCoD_1Model_male	15	2	20	<?xml version="1.0"?>\n<Clock xmlns:dt="urn:schemas-microsoft-com:datatypes"><Description dt:dt="string">E-Prime Primary Realtime Clock</Description><StartTime><Timestamp dt:dt="int">0</Timestamp><DateUtc dt:dt="string">2017-05-18T09:04:12Z</DateUtc></StartTime><FrequencyChanges><FrequencyChange><Frequency dt:dt="r8">3312861</Frequency><Timestamp dt:dt="r8">2853382599</Timestamp><Current dt:dt="r…	60.002	1	right	-1440927308	05-18-2017	11:04:12	09:04:12	female	196	{DOWNARROW}	79							0	612843	611652	{DOWNARROW}	1191	610533	610219	814	DG0	23	6	175	mask23	0	611636	0	611436	eqm10_NoEyeNmodel1_dir	90	HV	gazeCOD	GazeCoDxp	1	400	0	611136	3	611036
GazeCoD_1Model_male	15	2	20	<?xml version="1.0"?>\n<Clock xmlns:dt="urn:schemas-microsoft-com:datatypes"><Description dt:dt="string">E-Prime Primary Realtime Clock</Description><StartTime><Timestamp dt:dt="int">0</Timestamp><DateUtc dt:dt="string">2017-05-18T09:04:12Z</DateUtc></StartTime><FrequencyChanges><FrequencyChange><Frequency dt:dt="r8">3312861</Frequency><Timestamp dt:dt="r8">2853382599</Timestamp><Current dt:dt="r…	60.002	1	right	-1440927308	05-18-2017	11:04:12	09:04:12	female	197	{LEFTARROW}	51							0	614651	614302	{DOWNARROW}	349	613184	612853	831	left3,2	25	6	176	mask25	0	614285	0	614085	eqm10_NoEyeNmodel1_dir	90	HV	gazeCOD	GazeCoDxp	0	400	0	613785	1	613685
GazeCoD_1Model_male	15	2	20	<?xml version="1.0"?>\n<Clock xmlns:dt="urn:schemas-microsoft-com:datatypes"><Description dt:dt="string">E-Prime Primary Realtime Clock</Description><StartTime><Timestamp dt:dt="int">0</Timestamp><DateUtc dt:dt="string">2017-05-18T09:04:12Z</DateUtc></StartTime><FrequencyChanges><FrequencyChange><Frequency dt:dt="r8">3312861</Frequency><Timestamp dt:dt="r8">2853382599</Timestamp><Current dt:dt="r…	60.002	1	right	-1440927308	05-18-2017	11:04:12	09:04:12	female	198	{LEFTARROW}	78							0	616379	616102	{DOWNARROW}	277	614988	614669	819	left8	17	6	177	mask17	0	616085	0	615885	eqm10_NoEyeNmodel1_dir	90	H	gazeCOD	GazeCoDxp	0	400	0	615585	-3	615485
GazeCoD_1Model_male	15	2	20	<?xml version="1.0"?>\n<Clock xmlns:dt="urn:schemas-microsoft-com:datatypes"><Description dt:dt="string">E-Prime Primary Realtime Clock</Description><StartTime><Timestamp dt:dt="int">0</Timestamp><DateUtc dt:dt="string">2017-05-18T09:04:12Z</DateUtc></StartTime><FrequencyChanges><FrequencyChange><Frequency dt:dt="r8">3312861</Frequency><Timestamp dt:dt="r8">2853382599</Timestamp><Current dt:dt="r…	60.002	1	right	-1440927308	05-18-2017	11:04:12	09:04:12	female	199	{DOWNARROW}	79							0	618187	617869	{RIGHTARROW}	318	616748	616402	846	DG0	12	6	178	mask12	0	617852	0	617652	eqm10_NoEyeNmodel1_dir	90	H	gazeCOD	GazeCoDxp	0	400	0	617352	4	617252
GazeCoD_1Model_male	15	2	20	<?xml version="1.0"?>\n<Clock xmlns:dt="urn:schemas-microsoft-com:datatypes"><Description dt:dt="string">E-Prime Primary Realtime Clock</Description><StartTime><Timestamp dt:dt="int">0</Timestamp><DateUtc dt:dt="string">2017-05-18T09:04:12Z</DateUtc></StartTime><FrequencyChanges><FrequencyChange><Frequency dt:dt="r8">3312861</Frequency><Timestamp dt:dt="r8">2853382599</Timestamp><Current dt:dt="r…	60.002	1	right	-1440927308	05-18-2017	11:04:12	09:04:12	female	200	{LEFTARROW}	51							0	620139	619769	{RIGHTARROW}	370	618648	618202	946	left3,2	14	6	179	mask14	0	619752	0	619552	eqm10_NoEyeNmodel1_dir	90	H	gazeCOD	GazeCoDxp	0	400	0	619252	4	619152
GazeCoD_1Model_male	15	2	20	<?xml version="1.0"?>\n<Clock xmlns:dt="urn:schemas-microsoft-com:datatypes"><Description dt:dt="string">E-Prime Primary Realtime Clock</Description><StartTime><Timestamp dt:dt="int">0</Timestamp><DateUtc dt:dt="string">2017-05-18T09:04:12Z</DateUtc></StartTime><FrequencyChanges><FrequencyChange><Frequency dt:dt="r8">3312861</Frequency><Timestamp dt:dt="r8">2853382599</Timestamp><Current dt:dt="r…	60.002	1	right	-1440927308	05-18-2017	11:04:12	09:04:12	female	201	{RIGHTARROW}	42							0	621995	621535	{RIGHTARROW}	460	620416	620152	764	right4,8	9	6	180	mask9	0	621519	0	621319	eqm10_NoEyeNmodel1_dir	0	V	gazeCOD	GazeCoDxp	1	400	0	621019	3	620919
GazeCoD_1Model_male	15	2	20	<?xml version="1.0"?>\n<Clock xmlns:dt="urn:schemas-microsoft-com:datatypes"><Description dt:dt="string">E-Prime Primary Realtime Clock</Description><StartTime><Timestamp dt:dt="int">0</Timestamp><DateUtc dt:dt="string">2017-05-18T09:04:12Z</DateUtc></StartTime><FrequencyChanges><FrequencyChange><Frequency dt:dt="r8">3312861</Frequency><Timestamp dt:dt="r8">2853382599</Timestamp><Current dt:dt="r…	60.002	1	right	-1440927308	05-18-2017	11:04:12	09:04:12	female	202	{LEFTARROW}	78							0	623947	623435	{DOWNARROW}	512	622311	622019	792	left8	28	6	181	mask28	0	623419	0	623219	eqm10_NoEyeNmodel1_dir	90	HV	gazeCOD	GazeCoDxp	0	400	0	622919	8	622819
GazeCoD_1Model_male	15	2	20	<?xml version="1.0"?>\n<Clock xmlns:dt="urn:schemas-microsoft-com:datatypes"><Description dt:dt="string">E-Prime Primary Realtime Clock</Description><StartTime><Timestamp dt:dt="int">0</Timestamp><DateUtc dt:dt="string">2017-05-18T09:04:12Z</DateUtc></StartTime><FrequencyChanges><FrequencyChange><Frequency dt:dt="r8">3312861</Frequency><Timestamp dt:dt="r8">2853382599</Timestamp><Current dt:dt="r…	60.002	1	right	-1440927308	05-18-2017	11:04:12	09:04:12	female	203	{LEFTARROW}	49							0	625883	625535	{DOWNARROW}	348	624424	623969	955	left1,6	2	6	182	mask2	0	625518	-1	625318	eqm10_NoEyeNmodel1_dir	0	V	gazeCOD	GazeCoDxp	0	400	0	625019	-5	624919
GazeCoD_1Model_male	15	2	20	<?xml version="1.0"?>\n<Clock xmlns:dt="urn:schemas-microsoft-com:datatypes"><Description dt:dt="string">E-Prime Primary Realtime Clock</Description><StartTime><Timestamp dt:dt="int">0</Timestamp><DateUtc dt:dt="string">2017-05-18T09:04:12Z</DateUtc></StartTime><FrequencyChanges><FrequencyChange><Frequency dt:dt="r8">3312861</Frequency><Timestamp dt:dt="r8">2853382599</Timestamp><Current dt:dt="r…	60.002	1	right	-1440927308	05-18-2017	11:04:12	09:04:12	female	204	{LEFTARROW}	53							0	627803	627452	{DOWNARROW}	351	626330	625902	928	left4,8	4	6	183	mask4	0	627435	0	627235	eqm10_NoEyeNmodel1_dir	0	V	gazeCOD	GazeCoDxp	0	400	0	626935	5	626835
GazeCoD_1Model_male	15	2	20	<?xml version="1.0"?>\n<Clock xmlns:dt="urn:schemas-microsoft-com:datatypes"><Description dt:dt="string">E-Prime Primary Realtime Clock</Description><StartTime><Timestamp dt:dt="int">0</Timestamp><DateUtc dt:dt="string">2017-05-18T09:04:12Z</DateUtc></StartTime><FrequencyChanges><FrequencyChange><Frequency dt:dt="r8">3312861</Frequency><Timestamp dt:dt="r8">2853382599</Timestamp><Current dt:dt="r…	60.002	1	right	-1440927308	05-18-2017	11:04:12	09:04:12	female	205	{RIGHTARROW}	77							0	629707	629335	{RIGHTARROW}	372	628223	627818	905	right8	33	6	184	mask33	0	629318	0	629118	eqm10_NoEyeNmodel1_dir	90	HV	gazeCOD	GazeCoDxp	1	400	0	628818	-5	628718
GazeCoD_1Model_male	15	2	20	<?xml version="1.0"?>\n<Clock xmlns:dt="urn:schemas-microsoft-com:datatypes"><Description dt:dt="string">E-Prime Primary Realtime Clock</Description><StartTime><Timestamp dt:dt="int">0</Timestamp><DateUtc dt:dt="string">2017-05-18T09:04:12Z</DateUtc></StartTime><FrequencyChanges><FrequencyChange><Frequency dt:dt="r8">3312861</Frequency><Timestamp dt:dt="r8">2853382599</Timestamp><Current dt:dt="r…	60.002	1	right	-1440927308	05-18-2017	11:04:12	09:04:12	female	206	{LEFTARROW}	55							0	631419	631102	{DOWNARROW}	317	629991	629718	773	left6,4	5	6	185	mask5	0	631085	-1	630885	eqm10_NoEyeNmodel1_dir	0	V	gazeCOD	GazeCoDxp	0	400	0	630586	-5	630486
GazeCoD_1Model_male	15	2	20	<?xml version="1.0"?>\n<Clock xmlns:dt="urn:schemas-microsoft-com:datatypes"><Description dt:dt="string">E-Prime Primary Realtime Clock</Description><StartTime><Timestamp dt:dt="int">0</Timestamp><DateUtc dt:dt="string">2017-05-18T09:04:12Z</DateUtc></StartTime><FrequencyChanges><FrequencyChange><Frequency dt:dt="r8">3312861</Frequency><Timestamp dt:dt="r8">2853382599</Timestamp><Current dt:dt="r…	60.002	1	right	-1440927308	05-18-2017	11:04:12	09:04:12	female	207	{LEFTARROW}	53							0	633371	632985	{DOWNARROW}	386	631872	631435	937	left4,8	26	6	186	mask26	0	632968	0	632768	eqm10_NoEyeNmodel1_dir	90	HV	gazeCOD	GazeCoDxp	0	400	0	632468	-4	632368
GazeCoD_1Model_male	15	2	20	<?xml version="1.0"?>\n<Clock xmlns:dt="urn:schemas-microsoft-com:datatypes"><Description dt:dt="string">E-Prime Primary Realtime Clock</Description><StartTime><Timestamp dt:dt="int">0</Timestamp><DateUtc dt:dt="string">2017-05-18T09:04:12Z</DateUtc></StartTime><FrequencyChanges><FrequencyChange><Frequency dt:dt="r8">3312861</Frequency><Timestamp dt:dt="r8">2853382599</Timestamp><Current dt:dt="r…	60.002	1	right	-1440927308	05-18-2017	11:04:12	09:04:12	female	208	{RIGHTARROW}	42							0	635115	634802	{RIGHTARROW}	313	633684	633385	799	right4,8	20	6	187	mask20	0	634785	0	634585	eqm10_NoEyeNmodel1_dir	90	H	gazeCOD	GazeCoDxp	1	400	0	634285	1	634185
GazeCoD_1Model_male	15	2	20	<?xml version="1.0"?>\n<Clock xmlns:dt="urn:schemas-microsoft-com:datatypes"><Description dt:dt="string">E-Prime Primary Realtime Clock</Description><StartTime><Timestamp dt:dt="int">0</Timestamp><DateUtc dt:dt="string">2017-05-18T09:04:12Z</DateUtc></StartTime><FrequencyChanges><FrequencyChange><Frequency dt:dt="r8">3312861</Frequency><Timestamp dt:dt="r8">2853382599</Timestamp><Current dt:dt="r…	60.002	1	right	-1440927308	05-18-2017	11:04:12	09:04:12	female	209	{RIGHTARROW}	40							0	637035	636635	{RIGHTARROW}	400	635510	635135	875	right6,4	21	6	188	mask21	0	636618	0	636418	eqm10_NoEyeNmodel1_dir	90	H	gazeCOD	GazeCoDxp	1	400	0	636118	8	636018
GazeCoD_1Model_male	15	2	20	<?xml version="1.0"?>\n<Clock xmlns:dt="urn:schemas-microsoft-com:datatypes"><Description dt:dt="string">E-Prime Primary Realtime Clock</Description><StartTime><Timestamp dt:dt="int">0</Timestamp><DateUtc dt:dt="string">2017-05-18T09:04:12Z</DateUtc></StartTime><FrequencyChanges><FrequencyChange><Frequency dt:dt="r8">3312861</Frequency><Timestamp dt:dt="r8">2853382599</Timestamp><Current dt:dt="r…	60.002	1	right	-1440927308	05-18-2017	11:04:12	09:04:12	female	210	{RIGHTARROW}	44							0	640091	638551	{RIGHTARROW}	1540	637431	637051	880	right3,2	30	6	189	mask30	0	638535	0	638335	eqm10_NoEyeNmodel1_dir	90	HV	gazeCOD	GazeCoDxp	1	400	0	638035	4	637935
GazeCoD_1Model_male	15	2	20	<?xml version="1.0"?>\n<Clock xmlns:dt="urn:schemas-microsoft-com:datatypes"><Description dt:dt="string">E-Prime Primary Realtime Clock</Description><StartTime><Timestamp dt:dt="int">0</Timestamp><DateUtc dt:dt="string">2017-05-18T09:04:12Z</DateUtc></StartTime><FrequencyChanges><FrequencyChange><Frequency dt:dt="r8">3312861</Frequency><Timestamp dt:dt="r8">2853382599</Timestamp><Current dt:dt="r…	60.002	1	right	-1440927308	05-18-2017	11:04:12	09:04:12	female	211	{LEFTARROW}	55							0	642795	641551	{RIGHTARROW}	1243	640438	640101	837	left6,4	16	6	190	mask16	0	641535	0	641335	eqm10_NoEyeNmodel1_dir	90	H	gazeCOD	GazeCoDxp	0	400	0	641035	-3	640935
GazeCoD_1Model_male	15	2	20	<?xml version="1.0"?>\n<Clock xmlns:dt="urn:schemas-microsoft-com:datatypes"><Description dt:dt="string">E-Prime Primary Realtime Clock</Description><StartTime><Timestamp dt:dt="int">0</Timestamp><DateUtc dt:dt="string">2017-05-18T09:04:12Z</DateUtc></StartTime><FrequencyChanges><FrequencyChange><Frequency dt:dt="r8">3312861</Frequency><Timestamp dt:dt="r8">2853382599</Timestamp><Current dt:dt="r…	60.002	1	right	-1440927308	05-18-2017	11:04:12	09:04:12	female	212	{RIGHTARROW}	44							0	644826	644368	{RIGHTARROW}	458	643242	642818	924	right3,2	19	6	191	mask19	0	644351	0	644151	eqm10_NoEyeNmodel1_dir	90	H	gazeCOD	GazeCoDxp	1	400	0	643851	9	643751
GazeCoD_1Model_male	15	2	20	<?xml version="1.0"?>\n<Clock xmlns:dt="urn:schemas-microsoft-com:datatypes"><Description dt:dt="string">E-Prime Primary Realtime Clock</Description><StartTime><Timestamp dt:dt="int">0</Timestamp><DateUtc dt:dt="string">2017-05-18T09:04:12Z</DateUtc></StartTime><FrequencyChanges><FrequencyChange><Frequency dt:dt="r8">3312861</Frequency><Timestamp dt:dt="r8">2853382599</Timestamp><Current dt:dt="r…	60.002	1	right	-1440927308	05-18-2017	11:04:12	09:04:12	female	213	{RIGHTARROW}	40							0	647498	646301	{DOWNARROW}	1197	645177	644851	826	right6,4	10	6	192	mask10	0	646285	0	646085	eqm10_NoEyeNmodel1_dir	0	V	gazeCOD	GazeCoDxp	0	400	0	645785	8	645685
GazeCoD_1Model_male	15	2	20	<?xml version="1.0"?>\n<Clock xmlns:dt="urn:schemas-microsoft-com:datatypes"><Description dt:dt="string">E-Prime Primary Realtime Clock</Description><StartTime><Timestamp dt:dt="int">0</Timestamp><DateUtc dt:dt="string">2017-05-18T09:04:12Z</DateUtc></StartTime><FrequencyChanges><FrequencyChange><Frequency dt:dt="r8">3312861</Frequency><Timestamp dt:dt="r8">2853382599</Timestamp><Current dt:dt="r…	60.002	1	right	-1440927308	05-18-2017	11:04:12	09:04:12	female	214	{RIGHTARROW}	46							0	649610	648984	{RIGHTARROW}	626	647866	647518	848	right1,6	18	6	193	mask18	0	648968	0	648768	eqm10_NoEyeNmodel1_dir	90	H	gazeCOD	GazeCoDxp	1	400	0	648468	2	648368
GazeCoD_1Model_male	15	2	20	<?xml version="1.0"?>\n<Clock xmlns:dt="urn:schemas-microsoft-com:datatypes"><Description dt:dt="string">E-Prime Primary Realtime Clock</Description><StartTime><Timestamp dt:dt="int">0</Timestamp><DateUtc dt:dt="string">2017-05-18T09:04:12Z</DateUtc></StartTime><FrequencyChanges><FrequencyChange><Frequency dt:dt="r8">3312861</Frequency><Timestamp dt:dt="r8">2853382599</Timestamp><Current dt:dt="r…	60.002	1	right	-1440927308	05-18-2017	11:04:12	09:04:12	female	215	{LEFTARROW}	55							0	651594	651134	{DOWNARROW}	460	650013	649634	879	left6,4	27	6	194	mask27	0	651118	0	650918	eqm10_NoEyeNmodel1_dir	90	HV	gazeCOD	GazeCoDxp	0	400	0	650618	5	650518
GazeCoD_1Model_male	15	2	20	<?xml version="1.0"?>\n<Clock xmlns:dt="urn:schemas-microsoft-com:datatypes"><Description dt:dt="string">E-Prime Primary Realtime Clock</Description><StartTime><Timestamp dt:dt="int">0</Timestamp><DateUtc dt:dt="string">2017-05-18T09:04:12Z</DateUtc></StartTime><FrequencyChanges><FrequencyChange><Frequency dt:dt="r8">3312861</Frequency><Timestamp dt:dt="r8">2853382599</Timestamp><Current dt:dt="r…	60.002	1	right	-1440927308	05-18-2017	11:04:12	09:04:12	female	216	{RIGHTARROW}	42							0	654218	653101	{RIGHTARROW}	1117	651983	651618	865	right4,8	31	6	195	mask31	0	653084	0	652884	eqm10_NoEyeNmodel1_dir	90	HV	gazeCOD	GazeCoDxp	1	400	0	652584	1	652484
GazeCoD_1Model_male	15	2	20	<?xml version="1.0"?>\n<Clock xmlns:dt="urn:schemas-microsoft-com:datatypes"><Description dt:dt="string">E-Prime Primary Realtime Clock</Description><StartTime><Timestamp dt:dt="int">0</Timestamp><DateUtc dt:dt="string">2017-05-18T09:04:12Z</DateUtc></StartTime><FrequencyChanges><FrequencyChange><Frequency dt:dt="r8">3312861</Frequency><Timestamp dt:dt="r8">2853382599</Timestamp><Current dt:dt="r…	60.002	1	right	-1440927308	05-18-2017	11:04:12	09:04:12	female	217	{RIGHTARROW}	46							0	656106	655751	{DOWNARROW}	355	654625	654234	891	right1,6	29	6	196	mask29	0	655734	0	655534	eqm10_NoEyeNmodel1_dir	90	HV	gazeCOD	GazeCoDxp	0	400	0	655234	9	655134
GazeCoD_1Model_male	15	2	20	<?xml version="1.0"?>\n<Clock xmlns:dt="urn:schemas-microsoft-com:datatypes"><Description dt:dt="string">E-Prime Primary Realtime Clock</Description><StartTime><Timestamp dt:dt="int">0</Timestamp><DateUtc dt:dt="string">2017-05-18T09:04:12Z</DateUtc></StartTime><FrequencyChanges><FrequencyChange><Frequency dt:dt="r8">3312861</Frequency><Timestamp dt:dt="r8">2853382599</Timestamp><Current dt:dt="r…	60.002	1	right	-1440927308	05-18-2017	11:04:12	09:04:12	female	218	{LEFTARROW}	51							0	657898	657584	{DOWNARROW}	314	656466	656118	848	left3,2	3	6	197	mask3	0	657568	0	657368	eqm10_NoEyeNmodel1_dir	0	V	gazeCOD	GazeCoDxp	0	400	0	657068	2	656968
GazeCoD_1Model_male	15	2	20	<?xml version="1.0"?>\n<Clock xmlns:dt="urn:schemas-microsoft-com:datatypes"><Description dt:dt="string">E-Prime Primary Realtime Clock</Description><StartTime><Timestamp dt:dt="int">0</Timestamp><DateUtc dt:dt="string">2017-05-18T09:04:12Z</DateUtc></StartTime><FrequencyChanges><FrequencyChange><Frequency dt:dt="r8">3312861</Frequency><Timestamp dt:dt="r8">2853382599</Timestamp><Current dt:dt="r…	60.002	1	right	-1440927308	05-18-2017	11:04:12	09:04:12	female	219	{LEFTARROW}	49							0	659866	659517	{DOWNARROW}	349	658391	657918	973	left1,6	13	6	198	mask13	0	659501	0	659301	eqm10_NoEyeNmodel1_dir	90	H	gazeCOD	GazeCoDxp	0	400	0	659001	10	658901
GazeCoD_1Model_male	15	2	20	<?xml version="1.0"?>\n<Clock xmlns:dt="urn:schemas-microsoft-com:datatypes"><Description dt:dt="string">E-Prime Primary Realtime Clock</Description><StartTime><Timestamp dt:dt="int">0</Timestamp><DateUtc dt:dt="string">2017-05-18T09:04:12Z</DateUtc></StartTime><FrequencyChanges><FrequencyChange><Frequency dt:dt="r8">3312861</Frequency><Timestamp dt:dt="r8">2853382599</Timestamp><Current dt:dt="r…	60.002	1	right	-1440927308	05-18-2017	11:04:12	09:04:12	female	220	{RIGHTARROW}	44							0	661834	661451	{DOWNARROW}	383	660332	659884	948	right3,2	19	7	199	mask19	0	661434	0	661234	eqm10_NoEyeNmodel1_dir	90	H	gazeCOD	GazeCoDxp	0	400	0	660934	2	660834
GazeCoD_1Model_male	15	2	20	<?xml version="1.0"?>\n<Clock xmlns:dt="urn:schemas-microsoft-com:datatypes"><Description dt:dt="string">E-Prime Primary Realtime Clock</Description><StartTime><Timestamp dt:dt="int">0</Timestamp><DateUtc dt:dt="string">2017-05-18T09:04:12Z</DateUtc></StartTime><FrequencyChanges><FrequencyChange><Frequency dt:dt="r8">3312861</Frequency><Timestamp dt:dt="r8">2853382599</Timestamp><Current dt:dt="r…	60.002	1	right	-1440927308	05-18-2017	11:04:12	09:04:12	female	221	{RIGHTARROW}	42							0	663770	663467	{RIGHTARROW}	303	662351	661851	1000	right4,8	20	7	200	mask20	0	663451	0	663251	eqm10_NoEyeNmodel1_dir	90	H	gazeCOD	GazeCoDxp	1	400	0	662951	0	662851
GazeCoD_1Model_male	15	2	20	<?xml version="1.0"?>\n<Clock xmlns:dt="urn:schemas-microsoft-com:datatypes"><Description dt:dt="string">E-Prime Primary Realtime Clock</Description><StartTime><Timestamp dt:dt="int">0</Timestamp><DateUtc dt:dt="string">2017-05-18T09:04:12Z</DateUtc></StartTime><FrequencyChanges><FrequencyChange><Frequency dt:dt="r8">3312861</Frequency><Timestamp dt:dt="r8">2853382599</Timestamp><Current dt:dt="r…	60.002	1	right	-1440927308	05-18-2017	11:04:12	09:04:12	female	222	{RIGHTARROW}	77							0	665578	665251	{RIGHTARROW}	327	664132	663784	848	right8	33	7	201	mask33	0	665234	0	665034	eqm10_NoEyeNmodel1_dir	90	HV	gazeCOD	GazeCoDxp	1	400	0	664734	2	664634
GazeCoD_1Model_male	15	2	20	<?xml version="1.0"?>\n<Clock xmlns:dt="urn:schemas-microsoft-com:datatypes"><Description dt:dt="string">E-Prime Primary Realtime Clock</Description><StartTime><Timestamp dt:dt="int">0</Timestamp><DateUtc dt:dt="string">2017-05-18T09:04:12Z</DateUtc></StartTime><FrequencyChanges><FrequencyChange><Frequency dt:dt="r8">3312861</Frequency><Timestamp dt:dt="r8">2853382599</Timestamp><Current dt:dt="r…	60.002	1	right	-1440927308	05-18-2017	11:04:12	09:04:12	female	223	{RIGHTARROW}	40							0	667434	667034	{RIGHTARROW}	400	665908	665601	807	right6,4	32	7	202	mask32	0	667017	0	666817	eqm10_NoEyeNmodel1_dir	90	HV	gazeCOD	GazeCoDxp	1	400	0	666517	9	666417
GazeCoD_1Model_male	15	2	20	<?xml version="1.0"?>\n<Clock xmlns:dt="urn:schemas-microsoft-com:datatypes"><Description dt:dt="string">E-Prime Primary Realtime Clock</Description><StartTime><Timestamp dt:dt="int">0</Timestamp><DateUtc dt:dt="string">2017-05-18T09:04:12Z</DateUtc></StartTime><FrequencyChanges><FrequencyChange><Frequency dt:dt="r8">3312861</Frequency><Timestamp dt:dt="r8">2853382599</Timestamp><Current dt:dt="r…	60.002	1	right	-1440927308	05-18-2017	11:04:12	09:04:12	female	224	{LEFTARROW}	49							0	669258	668967	{RIGHTARROW}	291	667849	667451	898	left1,6	13	7	203	mask13	0	668951	0	668751	eqm10_NoEyeNmodel1_dir	90	H	gazeCOD	GazeCoDxp	0	400	0	668451	2	668351
GazeCoD_1Model_male	15	2	20	<?xml version="1.0"?>\n<Clock xmlns:dt="urn:schemas-microsoft-com:datatypes"><Description dt:dt="string">E-Prime Primary Realtime Clock</Description><StartTime><Timestamp dt:dt="int">0</Timestamp><DateUtc dt:dt="string">2017-05-18T09:04:12Z</DateUtc></StartTime><FrequencyChanges><FrequencyChange><Frequency dt:dt="r8">3312861</Frequency><Timestamp dt:dt="r8">2853382599</Timestamp><Current dt:dt="r…	60.002	1	right	-1440927308	05-18-2017	11:04:12	09:04:12	female	225	{LEFTARROW}	49							0	671034	670717	{DOWNARROW}	317	669593	669267	826	left1,6	2	7	204	mask2	0	670701	0	670501	eqm10_NoEyeNmodel1_dir	0	V	gazeCOD	GazeCoDxp	0	400	0	670201	8	670101
GazeCoD_1Model_male	15	2	20	<?xml version="1.0"?>\n<Clock xmlns:dt="urn:schemas-microsoft-com:datatypes"><Description dt:dt="string">E-Prime Primary Realtime Clock</Description><StartTime><Timestamp dt:dt="int">0</Timestamp><DateUtc dt:dt="string">2017-05-18T09:04:12Z</DateUtc></StartTime><FrequencyChanges><FrequencyChange><Frequency dt:dt="r8">3312861</Frequency><Timestamp dt:dt="r8">2853382599</Timestamp><Current dt:dt="r…	60.002	1	right	-1440927308	05-18-2017	11:04:12	09:04:12	female	226	{LEFTARROW}	78							0	672970	672584	{DOWNARROW}	386	671460	671050	910	left8	6	7	205	mask6	0	672567	0	672367	eqm10_NoEyeNmodel1_dir	0	V	gazeCOD	GazeCoDxp	0	400	0	672067	7	671967
GazeCoD_1Model_male	15	2	20	<?xml version="1.0"?>\n<Clock xmlns:dt="urn:schemas-microsoft-com:datatypes"><Description dt:dt="string">E-Prime Primary Realtime Clock</Description><StartTime><Timestamp dt:dt="int">0</Timestamp><DateUtc dt:dt="string">2017-05-18T09:04:12Z</DateUtc></StartTime><FrequencyChanges><FrequencyChange><Frequency dt:dt="r8">3312861</Frequency><Timestamp dt:dt="r8">2853382599</Timestamp><Current dt:dt="r…	60.002	1	right	-1440927308	05-18-2017	11:04:12	09:04:12	female	227	{RIGHTARROW}	40							0	674810	674484	{RIGHTARROW}	326	673357	672984	873	right6,4	10	7	206	mask10	0	674467	0	674267	eqm10_NoEyeNmodel1_dir	0	V	gazeCOD	GazeCoDxp	1	400	0	673967	10	673867
GazeCoD_1Model_male	15	2	20	<?xml version="1.0"?>\n<Clock xmlns:dt="urn:schemas-microsoft-com:datatypes"><Description dt:dt="string">E-Prime Primary Realtime Clock</Description><StartTime><Timestamp dt:dt="int">0</Timestamp><DateUtc dt:dt="string">2017-05-18T09:04:12Z</DateUtc></StartTime><FrequencyChanges><FrequencyChange><Frequency dt:dt="r8">3312861</Frequency><Timestamp dt:dt="r8">2853382599</Timestamp><Current dt:dt="r…	60.002	1	right	-1440927308	05-18-2017	11:04:12	09:04:12	female	228	{LEFTARROW}	51							0	676634	676250	{DOWNARROW}	384	675133	674834	799	left3,2	25	7	207	mask25	0	676234	0	676034	eqm10_NoEyeNmodel1_dir	90	HV	gazeCOD	GazeCoDxp	0	400	0	675734	1	675634
GazeCoD_1Model_male	15	2	20	<?xml version="1.0"?>\n<Clock xmlns:dt="urn:schemas-microsoft-com:datatypes"><Description dt:dt="string">E-Prime Primary Realtime Clock</Description><StartTime><Timestamp dt:dt="int">0</Timestamp><DateUtc dt:dt="string">2017-05-18T09:04:12Z</DateUtc></StartTime><FrequencyChanges><FrequencyChange><Frequency dt:dt="r8">3312861</Frequency><Timestamp dt:dt="r8">2853382599</Timestamp><Current dt:dt="r…	60.002	1	right	-1440927308	05-18-2017	11:04:12	09:04:12	female	229	{DOWNARROW}	79							0	679225	678134	{RIGHTARROW}	1091	677014	676650	864	DG0	1	7	208	mask1	0	678117	0	677917	eqm10_NoEyeNmodel1_dir	0	V	gazeCOD	GazeCoDxp	0	400	0	677617	3	677517
GazeCoD_1Model_male	15	2	20	<?xml version="1.0"?>\n<Clock xmlns:dt="urn:schemas-microsoft-com:datatypes"><Description dt:dt="string">E-Prime Primary Realtime Clock</Description><StartTime><Timestamp dt:dt="int">0</Timestamp><DateUtc dt:dt="string">2017-05-18T09:04:12Z</DateUtc></StartTime><FrequencyChanges><FrequencyChange><Frequency dt:dt="r8">3312861</Frequency><Timestamp dt:dt="r8">2853382599</Timestamp><Current dt:dt="r…	60.002	1	right	-1440927308	05-18-2017	11:04:12	09:04:12	female	230	{LEFTARROW}	55							0	681193	680784	{DOWNARROW}	409	679659	679250	909	left6,4	5	7	209	mask5	0	680767	0	680567	eqm10_NoEyeNmodel1_dir	0	V	gazeCOD	GazeCoDxp	0	400	0	680267	8	680167
GazeCoD_1Model_male	15	2	20	<?xml version="1.0"?>\n<Clock xmlns:dt="urn:schemas-microsoft-com:datatypes"><Description dt:dt="string">E-Prime Primary Realtime Clock</Description><StartTime><Timestamp dt:dt="int">0</Timestamp><DateUtc dt:dt="string">2017-05-18T09:04:12Z</DateUtc></StartTime><FrequencyChanges><FrequencyChange><Frequency dt:dt="r8">3312861</Frequency><Timestamp dt:dt="r8">2853382599</Timestamp><Current dt:dt="r…	60.002	1	right	-1440927308	05-18-2017	11:04:12	09:04:12	female	231	{LEFTARROW}	55							0	683161	682783	{DOWNARROW}	378	681668	681217	951	left6,4	27	7	210	mask27	0	682767	0	682567	eqm10_NoEyeNmodel1_dir	90	HV	gazeCOD	GazeCoDxp	0	400	0	682267	-1	682167
GazeCoD_1Model_male	15	2	20	<?xml version="1.0"?>\n<Clock xmlns:dt="urn:schemas-microsoft-com:datatypes"><Description dt:dt="string">E-Prime Primary Realtime Clock</Description><StartTime><Timestamp dt:dt="int">0</Timestamp><DateUtc dt:dt="string">2017-05-18T09:04:12Z</DateUtc></StartTime><FrequencyChanges><FrequencyChange><Frequency dt:dt="r8">3312861</Frequency><Timestamp dt:dt="r8">2853382599</Timestamp><Current dt:dt="r…	60.002	1	right	-1440927308	05-18-2017	11:04:12	09:04:12	female	232	{RIGHTARROW}	77							0	685065	684683	{RIGHTARROW}	382	683561	683183	878	right8	11	7	211	mask11	0	684667	0	684467	eqm10_NoEyeNmodel1_dir	0	V	gazeCOD	GazeCoDxp	1	400	0	684167	6	684067
GazeCoD_1Model_male	15	2	20	<?xml version="1.0"?>\n<Clock xmlns:dt="urn:schemas-microsoft-com:datatypes"><Description dt:dt="string">E-Prime Primary Realtime Clock</Description><StartTime><Timestamp dt:dt="int">0</Timestamp><DateUtc dt:dt="string">2017-05-18T09:04:12Z</DateUtc></StartTime><FrequencyChanges><FrequencyChange><Frequency dt:dt="r8">3312861</Frequency><Timestamp dt:dt="r8">2853382599</Timestamp><Current dt:dt="r…	60.002	1	right	-1440927308	05-18-2017	11:04:12	09:04:12	female	233	{DOWNARROW}	79							0	686937	686567	{DOWNARROW}	370	685450	685083	867	DG0	23	7	212	mask23	0	686550	0	686350	eqm10_NoEyeNmodel1_dir	90	HV	gazeCOD	GazeCoDxp	1	400	0	686050	0	685950
GazeCoD_1Model_male	15	2	20	<?xml version="1.0"?>\n<Clock xmlns:dt="urn:schemas-microsoft-com:datatypes"><Description dt:dt="string">E-Prime Primary Realtime Clock</Description><StartTime><Timestamp dt:dt="int">0</Timestamp><DateUtc dt:dt="string">2017-05-18T09:04:12Z</DateUtc></StartTime><FrequencyChanges><FrequencyChange><Frequency dt:dt="r8">3312861</Frequency><Timestamp dt:dt="r8">2853382599</Timestamp><Current dt:dt="r…	60.002	1	right	-1440927308	05-18-2017	11:04:12	09:04:12	female	234	{RIGHTARROW}	44							0	688761	688400	{DOWNARROW}	361	687284	686950	834	right3,2	30	7	213	mask30	0	688383	0	688183	eqm10_NoEyeNmodel1_dir	90	HV	gazeCOD	GazeCoDxp	0	400	0	687883	-1	687783
GazeCoD_1Model_male	15	2	20	<?xml version="1.0"?>\n<Clock xmlns:dt="urn:schemas-microsoft-com:datatypes"><Description dt:dt="string">E-Prime Primary Realtime Clock</Description><StartTime><Timestamp dt:dt="int">0</Timestamp><DateUtc dt:dt="string">2017-05-18T09:04:12Z</DateUtc></StartTime><FrequencyChanges><FrequencyChange><Frequency dt:dt="r8">3312861</Frequency><Timestamp dt:dt="r8">2853382599</Timestamp><Current dt:dt="r…	60.002	1	right	-1440927308	05-18-2017	11:04:12	09:04:12	female	235	{LEFTARROW}	51							0	690697	690317	{DOWNARROW}	380	689196	688783	913	left3,2	3	7	214	mask3	0	690300	0	690100	eqm10_NoEyeNmodel1_dir	0	V	gazeCOD	GazeCoDxp	0	400	0	689800	4	689700
GazeCoD_1Model_male	15	2	20	<?xml version="1.0"?>\n<Clock xmlns:dt="urn:schemas-microsoft-com:datatypes"><Description dt:dt="string">E-Prime Primary Realtime Clock</Description><StartTime><Timestamp dt:dt="int">0</Timestamp><DateUtc dt:dt="string">2017-05-18T09:04:12Z</DateUtc></StartTime><FrequencyChanges><FrequencyChange><Frequency dt:dt="r8">3312861</Frequency><Timestamp dt:dt="r8">2853382599</Timestamp><Current dt:dt="r…	60.002	1	right	-1440927308	05-18-2017	11:04:12	09:04:12	female	236	{LEFTARROW}	49							0	692585	692267	{DOWNARROW}	318	691147	690717	930	left1,6	24	7	215	mask24	0	692250	0	692050	eqm10_NoEyeNmodel1_dir	90	HV	gazeCOD	GazeCoDxp	0	400	0	691750	3	691650
GazeCoD_1Model_male	15	2	20	<?xml version="1.0"?>\n<Clock xmlns:dt="urn:schemas-microsoft-com:datatypes"><Description dt:dt="string">E-Prime Primary Realtime Clock</Description><StartTime><Timestamp dt:dt="int">0</Timestamp><DateUtc dt:dt="string">2017-05-18T09:04:12Z</DateUtc></StartTime><FrequencyChanges><FrequencyChange><Frequency dt:dt="r8">3312861</Frequency><Timestamp dt:dt="r8">2853382599</Timestamp><Current dt:dt="r…	60.002	1	right	-1440927308	05-18-2017	11:04:12	09:04:12	female	237	{RIGHTARROW}	42							0	694361	694083	{RIGHTARROW}	278	692964	692600	864	right4,8	9	7	216	mask9	0	694066	0	693866	eqm10_NoEyeNmodel1_dir	0	V	gazeCOD	GazeCoDxp	1	400	0	693566	2	693466
GazeCoD_1Model_male	15	2	20	<?xml version="1.0"?>\n<Clock xmlns:dt="urn:schemas-microsoft-com:datatypes"><Description dt:dt="string">E-Prime Primary Realtime Clock</Description><StartTime><Timestamp dt:dt="int">0</Timestamp><DateUtc dt:dt="string">2017-05-18T09:04:12Z</DateUtc></StartTime><FrequencyChanges><FrequencyChange><Frequency dt:dt="r8">3312861</Frequency><Timestamp dt:dt="r8">2853382599</Timestamp><Current dt:dt="r…	60.002	1	right	-1440927308	05-18-2017	11:04:12	09:04:12	female	238	{RIGHTARROW}	44							0	696377	695816	{RIGHTARROW}	561	694699	694383	816	right3,2	8	7	217	mask8	0	695800	0	695600	eqm10_NoEyeNmodel1_dir	0	V	gazeCOD	GazeCoDxp	1	400	0	695300	1	695200
GazeCoD_1Model_male	15	2	20	<?xml version="1.0"?>\n<Clock xmlns:dt="urn:schemas-microsoft-com:datatypes"><Description dt:dt="string">E-Prime Primary Realtime Clock</Description><StartTime><Timestamp dt:dt="int">0</Timestamp><DateUtc dt:dt="string">2017-05-18T09:04:12Z</DateUtc></StartTime><FrequencyChanges><FrequencyChange><Frequency dt:dt="r8">3312861</Frequency><Timestamp dt:dt="r8">2853382599</Timestamp><Current dt:dt="r…	60.002	1	right	-1440927308	05-18-2017	11:04:12	09:04:12	female	239	{LEFTARROW}	53							0	698393	698016	{DOWNARROW}	377	696891	696400	991	left4,8	26	7	218	mask26	0	698000	0	697800	eqm10_NoEyeNmodel1_dir	90	HV	gazeCOD	GazeCoDxp	0	400	0	697500	9	697400
GazeCoD_1Model_male	15	2	20	<?xml version="1.0"?>\n<Clock xmlns:dt="urn:schemas-microsoft-com:datatypes"><Description dt:dt="string">E-Prime Primary Realtime Clock</Description><StartTime><Timestamp dt:dt="int">0</Timestamp><DateUtc dt:dt="string">2017-05-18T09:04:12Z</DateUtc></StartTime><FrequencyChanges><FrequencyChange><Frequency dt:dt="r8">3312861</Frequency><Timestamp dt:dt="r8">2853382599</Timestamp><Current dt:dt="r…	60.002	1	right	-1440927308	05-18-2017	11:04:12	09:04:12	female	240	{RIGHTARROW}	42							0	700217	699866	{RIGHTARROW}	351	698752	698416	836	right4,8	31	7	219	mask31	0	699850	0	699650	eqm10_NoEyeNmodel1_dir	90	HV	gazeCOD	GazeCoDxp	1	400	0	699350	-2	699250
GazeCoD_1Model_male	15	2	20	<?xml version="1.0"?>\n<Clock xmlns:dt="urn:schemas-microsoft-com:datatypes"><Description dt:dt="string">E-Prime Primary Realtime Clock</Description><StartTime><Timestamp dt:dt="int">0</Timestamp><DateUtc dt:dt="string">2017-05-18T09:04:12Z</DateUtc></StartTime><FrequencyChanges><FrequencyChange><Frequency dt:dt="r8">3312861</Frequency><Timestamp dt:dt="r8">2853382599</Timestamp><Current dt:dt="r…	60.002	1	right	-1440927308	05-18-2017	11:04:12	09:04:12	female	241	{RIGHTARROW}	46							0	702041	701650	{DOWNARROW}	391	700533	700233	800	right1,6	29	7	220	mask29	0	701633	0	701433	eqm10_NoEyeNmodel1_dir	90	HV	gazeCOD	GazeCoDxp	0	400	0	701133	0	701033
GazeCoD_1Model_male	15	2	20	<?xml version="1.0"?>\n<Clock xmlns:dt="urn:schemas-microsoft-com:datatypes"><Description dt:dt="string">E-Prime Primary Realtime Clock</Description><StartTime><Timestamp dt:dt="int">0</Timestamp><DateUtc dt:dt="string">2017-05-18T09:04:12Z</DateUtc></StartTime><FrequencyChanges><FrequencyChange><Frequency dt:dt="r8">3312861</Frequency><Timestamp dt:dt="r8">2853382599</Timestamp><Current dt:dt="r…	60.002	1	right	-1440927308	05-18-2017	11:04:12	09:04:12	female	242	{LEFTARROW}	78							0	734504	734065	{LEFTARROW}	439	732953	732599	854	left8	28	7	221	mask28	0	734049	0	733849	eqm10_NoEyeNmodel1_dir	90	HV	gazeCOD	GazeCoDxp	1	400	0	733549	-4	733449
GazeCoD_1Model_male	15	2	20	<?xml version="1.0"?>\n<Clock xmlns:dt="urn:schemas-microsoft-com:datatypes"><Description dt:dt="string">E-Prime Primary Realtime Clock</Description><StartTime><Timestamp dt:dt="int">0</Timestamp><DateUtc dt:dt="string">2017-05-18T09:04:12Z</DateUtc></StartTime><FrequencyChanges><FrequencyChange><Frequency dt:dt="r8">3312861</Frequency><Timestamp dt:dt="r8">2853382599</Timestamp><Current dt:dt="r…	60.002	1	right	-1440927308	05-18-2017	11:04:12	09:04:12	female	243	{RIGHTARROW}	46							0	737016	735982	{RIGHTARROW}	1034	734859	734515	844	right1,6	18	7	222	mask18	0	735965	0	735765	eqm10_NoEyeNmodel1_dir	90	H	gazeCOD	GazeCoDxp	1	400	0	735465	6	735365
GazeCoD_1Model_male	15	2	20	<?xml version="1.0"?>\n<Clock xmlns:dt="urn:schemas-microsoft-com:datatypes"><Description dt:dt="string">E-Prime Primary Realtime Clock</Description><StartTime><Timestamp dt:dt="int">0</Timestamp><DateUtc dt:dt="string">2017-05-18T09:04:12Z</DateUtc></StartTime><FrequencyChanges><FrequencyChange><Frequency dt:dt="r8">3312861</Frequency><Timestamp dt:dt="r8">2853382599</Timestamp><Current dt:dt="r…	60.002	1	right	-1440927308	05-18-2017	11:04:12	09:04:12	female	244	{DOWNARROW}	79							0	739656	738532	{DOWNARROW}	1124	737418	737032	886	DG0	12	7	223	mask12	0	738515	0	738315	eqm10_NoEyeNmodel1_dir	90	H	gazeCOD	GazeCoDxp	1	400	0	738015	-3	737915
GazeCoD_1Model_male	15	2	20	<?xml version="1.0"?>\n<Clock xmlns:dt="urn:schemas-microsoft-com:datatypes"><Description dt:dt="string">E-Prime Primary Realtime Clock</Description><StartTime><Timestamp dt:dt="int">0</Timestamp><DateUtc dt:dt="string">2017-05-18T09:04:12Z</DateUtc></StartTime><FrequencyChanges><FrequencyChange><Frequency dt:dt="r8">3312861</Frequency><Timestamp dt:dt="r8">2853382599</Timestamp><Current dt:dt="r…	60.002	1	right	-1440927308	05-18-2017	11:04:12	09:04:12	female	245	{LEFTARROW}	53							0	741560	741032	{DOWNARROW}	528	739921	739665	756	left4,8	4	7	224	mask4	0	741015	-1	740815	eqm10_NoEyeNmodel1_dir	0	V	gazeCOD	GazeCoDxp	0	400	0	740516	-5	740416
GazeCoD_1Model_male	15	2	20	<?xml version="1.0"?>\n<Clock xmlns:dt="urn:schemas-microsoft-com:datatypes"><Description dt:dt="string">E-Prime Primary Realtime Clock</Description><StartTime><Timestamp dt:dt="int">0</Timestamp><DateUtc dt:dt="string">2017-05-18T09:04:12Z</DateUtc></StartTime><FrequencyChanges><FrequencyChange><Frequency dt:dt="r8">3312861</Frequency><Timestamp dt:dt="r8">2853382599</Timestamp><Current dt:dt="r…	60.002	1	right	-1440927308	05-18-2017	11:04:12	09:04:12	female	246	{RIGHTARROW}	40							0	743432	743015	{RIGHTARROW}	417	741890	741582	808	right6,4	21	7	225	mask21	0	742998	0	742798	eqm10_NoEyeNmodel1_dir	90	H	gazeCOD	GazeCoDxp	1	400	0	742498	8	742398
GazeCoD_1Model_male	15	2	20	<?xml version="1.0"?>\n<Clock xmlns:dt="urn:schemas-microsoft-com:datatypes"><Description dt:dt="string">E-Prime Primary Realtime Clock</Description><StartTime><Timestamp dt:dt="int">0</Timestamp><DateUtc dt:dt="string">2017-05-18T09:04:12Z</DateUtc></StartTime><FrequencyChanges><FrequencyChange><Frequency dt:dt="r8">3312861</Frequency><Timestamp dt:dt="r8">2853382599</Timestamp><Current dt:dt="r…	60.002	1	right	-1440927308	05-18-2017	11:04:12	09:04:12	female	247	{LEFTARROW}	51							0	745256	744865	{DOWNARROW}	390	743742	743448	794	left3,2	14	7	226	mask14	0	744848	0	744648	eqm10_NoEyeNmodel1_dir	90	H	gazeCOD	GazeCoDxp	0	400	0	744348	6	744248
GazeCoD_1Model_male	15	2	20	<?xml version="1.0"?>\n<Clock xmlns:dt="urn:schemas-microsoft-com:datatypes"><Description dt:dt="string">E-Prime Primary Realtime Clock</Description><StartTime><Timestamp dt:dt="int">0</Timestamp><DateUtc dt:dt="string">2017-05-18T09:04:12Z</DateUtc></StartTime><FrequencyChanges><FrequencyChange><Frequency dt:dt="r8">3312861</Frequency><Timestamp dt:dt="r8">2853382599</Timestamp><Current dt:dt="r…	60.002	1	right	-1440927308	05-18-2017	11:04:12	09:04:12	female	248	{LEFTARROW}	78							0	747239	746865	{DOWNARROW}	374	745750	745265	985	left8	17	7	227	mask17	0	746848	0	746648	eqm10_NoEyeNmodel1_dir	90	H	gazeCOD	GazeCoDxp	0	400	0	746348	-2	746248
GazeCoD_1Model_male	15	2	20	<?xml version="1.0"?>\n<Clock xmlns:dt="urn:schemas-microsoft-com:datatypes"><Description dt:dt="string">E-Prime Primary Realtime Clock</Description><StartTime><Timestamp dt:dt="int">0</Timestamp><DateUtc dt:dt="string">2017-05-18T09:04:12Z</DateUtc></StartTime><FrequencyChanges><FrequencyChange><Frequency dt:dt="r8">3312861</Frequency><Timestamp dt:dt="r8">2853382599</Timestamp><Current dt:dt="r…	60.002	1	right	-1440927308	05-18-2017	11:04:12	09:04:12	female	249	{RIGHTARROW}	46							0	749319	748832	{DOWNARROW}	487	747719	747249	970	right1,6	7	7	228	mask7	0	748815	0	748615	eqm10_NoEyeNmodel1_dir	0	V	gazeCOD	GazeCoDxp	0	400	0	748315	-4	748215
GazeCoD_1Model_male	15	2	20	<?xml version="1.0"?>\n<Clock xmlns:dt="urn:schemas-microsoft-com:datatypes"><Description dt:dt="string">E-Prime Primary Realtime Clock</Description><StartTime><Timestamp dt:dt="int">0</Timestamp><DateUtc dt:dt="string">2017-05-18T09:04:12Z</DateUtc></StartTime><FrequencyChanges><FrequencyChange><Frequency dt:dt="r8">3312861</Frequency><Timestamp dt:dt="r8">2853382599</Timestamp><Current dt:dt="r…	60.002	1	right	-1440927308	05-18-2017	11:04:12	09:04:12	female	250	{LEFTARROW}	53							0	751415	750898	{DOWNARROW}	517	749777	749332	945	left4,8	15	7	229	mask15	0	750881	0	750681	eqm10_NoEyeNmodel1_dir	90	H	gazeCOD	GazeCoDxp	0	400	0	750381	4	750281
GazeCoD_1Model_male	15	2	20	<?xml version="1.0"?>\n<Clock xmlns:dt="urn:schemas-microsoft-com:datatypes"><Description dt:dt="string">E-Prime Primary Realtime Clock</Description><StartTime><Timestamp dt:dt="int">0</Timestamp><DateUtc dt:dt="string">2017-05-18T09:04:12Z</DateUtc></StartTime><FrequencyChanges><FrequencyChange><Frequency dt:dt="r8">3312861</Frequency><Timestamp dt:dt="r8">2853382599</Timestamp><Current dt:dt="r…	60.002	1	right	-1440927308	05-18-2017	11:04:12	09:04:12	female	251	{LEFTARROW}	55							0	753415	752848	{DOWNARROW}	567	751725	751431	794	left6,4	16	7	230	mask16	0	752831	0	752631	eqm10_NoEyeNmodel1_dir	90	H	gazeCOD	GazeCoDxp	0	400	0	752331	6	752231
GazeCoD_1Model_male	15	2	20	<?xml version="1.0"?>\n<Clock xmlns:dt="urn:schemas-microsoft-com:datatypes"><Description dt:dt="string">E-Prime Primary Realtime Clock</Description><StartTime><Timestamp dt:dt="int">0</Timestamp><DateUtc dt:dt="string">2017-05-18T09:04:12Z</DateUtc></StartTime><FrequencyChanges><FrequencyChange><Frequency dt:dt="r8">3312861</Frequency><Timestamp dt:dt="r8">2853382599</Timestamp><Current dt:dt="r…	60.002	1	right	-1440927308	05-18-2017	11:04:12	09:04:12	female	252	{RIGHTARROW}	77							0	755351	754948	{RIGHTARROW}	403	753831	753431	900	right8	22	7	231	mask22	0	754931	0	754731	eqm10_NoEyeNmodel1_dir	90	H	gazeCOD	GazeCoDxp	1	400	0	754431	0	754331
GazeCoD_1Model_male	15	2	20	<?xml version="1.0"?>\n<Clock xmlns:dt="urn:schemas-microsoft-com:datatypes"><Description dt:dt="string">E-Prime Primary Realtime Clock</Description><StartTime><Timestamp dt:dt="int">0</Timestamp><DateUtc dt:dt="string">2017-05-18T09:04:12Z</DateUtc></StartTime><FrequencyChanges><FrequencyChange><Frequency dt:dt="r8">3312861</Frequency><Timestamp dt:dt="r8">2853382599</Timestamp><Current dt:dt="r…	60.002	1	right	-1440927308	05-18-2017	11:04:12	09:04:12	female	253	{RIGHTARROW}	77							0	757255	756781	{RIGHTARROW}	474	755660	755365	795	right8	33	8	232	mask33	0	756765	0	756565	eqm10_NoEyeNmodel1_dir	90	HV	gazeCOD	GazeCoDxp	1	400	0	756265	5	756165
GazeCoD_1Model_male	15	2	20	<?xml version="1.0"?>\n<Clock xmlns:dt="urn:schemas-microsoft-com:datatypes"><Description dt:dt="string">E-Prime Primary Realtime Clock</Description><StartTime><Timestamp dt:dt="int">0</Timestamp><DateUtc dt:dt="string">2017-05-18T09:04:12Z</DateUtc></StartTime><FrequencyChanges><FrequencyChange><Frequency dt:dt="r8">3312861</Frequency><Timestamp dt:dt="r8">2853382599</Timestamp><Current dt:dt="r…	60.002	1	right	-1440927308	05-18-2017	11:04:12	09:04:12	female	254	{RIGHTARROW}	42							0	759527	758865	{DOWNARROW}	662	757738	757265	973	right4,8	9	8	233	mask9	0	758848	0	758648	eqm10_NoEyeNmodel1_dir	0	V	gazeCOD	GazeCoDxp	0	400	0	758348	10	758248
GazeCoD_1Model_male	15	2	20	<?xml version="1.0"?>\n<Clock xmlns:dt="urn:schemas-microsoft-com:datatypes"><Description dt:dt="string">E-Prime Primary Realtime Clock</Description><StartTime><Timestamp dt:dt="int">0</Timestamp><DateUtc dt:dt="string">2017-05-18T09:04:12Z</DateUtc></StartTime><FrequencyChanges><FrequencyChange><Frequency dt:dt="r8">3312861</Frequency><Timestamp dt:dt="r8">2853382599</Timestamp><Current dt:dt="r…	60.002	1	right	-1440927308	05-18-2017	11:04:12	09:04:12	female	255	{LEFTARROW}	49							0	761687	761098	{DOWNARROW}	589	759975	759548	927	left1,6	2	8	234	mask2	0	761081	0	760881	eqm10_NoEyeNmodel1_dir	0	V	gazeCOD	GazeCoDxp	0	400	0	760581	6	760481
GazeCoD_1Model_male	15	2	20	<?xml version="1.0"?>\n<Clock xmlns:dt="urn:schemas-microsoft-com:datatypes"><Description dt:dt="string">E-Prime Primary Realtime Clock</Description><StartTime><Timestamp dt:dt="int">0</Timestamp><DateUtc dt:dt="string">2017-05-18T09:04:12Z</DateUtc></StartTime><FrequencyChanges><FrequencyChange><Frequency dt:dt="r8">3312861</Frequency><Timestamp dt:dt="r8">2853382599</Timestamp><Current dt:dt="r…	60.002	1	right	-1440927308	05-18-2017	11:04:12	09:04:12	female	256	{RIGHTARROW}	40							0	763767	763231	{RIGHTARROW}	536	762115	761698	917	right6,4	32	8	235	mask32	0	763214	0	763014	eqm10_NoEyeNmodel1_dir	90	HV	gazeCOD	GazeCoDxp	1	400	0	762714	-1	762614
GazeCoD_1Model_male	15	2	20	<?xml version="1.0"?>\n<Clock xmlns:dt="urn:schemas-microsoft-com:datatypes"><Description dt:dt="string">E-Prime Primary Realtime Clock</Description><StartTime><Timestamp dt:dt="int">0</Timestamp><DateUtc dt:dt="string">2017-05-18T09:04:12Z</DateUtc></StartTime><FrequencyChanges><FrequencyChange><Frequency dt:dt="r8">3312861</Frequency><Timestamp dt:dt="r8">2853382599</Timestamp><Current dt:dt="r…	60.002	1	right	-1440927308	05-18-2017	11:04:12	09:04:12	female	257	{LEFTARROW}	78							0	766279	765364	{RIGHTARROW}	915	764242	763781	961	left8	17	8	236	mask17	0	765348	0	765148	eqm10_NoEyeNmodel1_dir	90	H	gazeCOD	GazeCoDxp	0	400	0	764848	6	764748
GazeCoD_1Model_male	15	2	20	<?xml version="1.0"?>\n<Clock xmlns:dt="urn:schemas-microsoft-com:datatypes"><Description dt:dt="string">E-Prime Primary Realtime Clock</Description><StartTime><Timestamp dt:dt="int">0</Timestamp><DateUtc dt:dt="string">2017-05-18T09:04:12Z</DateUtc></StartTime><FrequencyChanges><FrequencyChange><Frequency dt:dt="r8">3312861</Frequency><Timestamp dt:dt="r8">2853382599</Timestamp><Current dt:dt="r…	60.002	1	right	-1440927308	05-18-2017	11:04:12	09:04:12	female	258	{RIGHTARROW}	46							0	768311	767831	{DOWNARROW}	480	766714	766298	916	right1,6	29	8	237	mask29	0	767814	0	767614	eqm10_NoEyeNmodel1_dir	90	HV	gazeCOD	GazeCoDxp	0	400	0	767314	0	767214
GazeCoD_1Model_male	15	2	20	<?xml version="1.0"?>\n<Clock xmlns:dt="urn:schemas-microsoft-com:datatypes"><Description dt:dt="string">E-Prime Primary Realtime Clock</Description><StartTime><Timestamp dt:dt="int">0</Timestamp><DateUtc dt:dt="string">2017-05-18T09:04:12Z</DateUtc></StartTime><FrequencyChanges><FrequencyChange><Frequency dt:dt="r8">3312861</Frequency><Timestamp dt:dt="r8">2853382599</Timestamp><Current dt:dt="r…	60.002	1	right	-1440927308	05-18-2017	11:04:12	09:04:12	female	259	{LEFTARROW}	78							0	772759	769748	{LEFTARROW}	3011	768630	768331	799	left8	28	8	238	mask28	0	769731	0	769531	eqm10_NoEyeNmodel1_dir	90	HV	gazeCOD	GazeCoDxp	0	400	0	769231	1	769131
GazeCoD_1Model_male	15	2	20	<?xml version="1.0"?>\n<Clock xmlns:dt="urn:schemas-microsoft-com:datatypes"><Description dt:dt="string">E-Prime Primary Realtime Clock</Description><StartTime><Timestamp dt:dt="int">0</Timestamp><DateUtc dt:dt="string">2017-05-18T09:04:12Z</DateUtc></StartTime><FrequencyChanges><FrequencyChange><Frequency dt:dt="r8">3312861</Frequency><Timestamp dt:dt="r8">2853382599</Timestamp><Current dt:dt="r…	60.002	1	right	-1440927308	05-18-2017	11:04:12	09:04:12	female	260	{LEFTARROW}	53							0	774775	774364	{DOWNARROW}	411	773251	772781	970	left4,8	26	8	239	mask26	0	774347	0	774147	eqm10_NoEyeNmodel1_dir	90	HV	gazeCOD	GazeCoDxp	0	400	0	773847	-4	773747
GazeCoD_1Model_male	15	2	20	<?xml version="1.0"?>\n<Clock xmlns:dt="urn:schemas-microsoft-com:datatypes"><Description dt:dt="string">E-Prime Primary Realtime Clock</Description><StartTime><Timestamp dt:dt="int">0</Timestamp><DateUtc dt:dt="string">2017-05-18T09:04:12Z</DateUtc></StartTime><FrequencyChanges><FrequencyChange><Frequency dt:dt="r8">3312861</Frequency><Timestamp dt:dt="r8">2853382599</Timestamp><Current dt:dt="r…	60.002	1	right	-1440927308	05-18-2017	11:04:12	09:04:12	female	261	{LEFTARROW}	51							0	776679	776331	{DOWNARROW}	348	775212	774797	915	left3,2	25	8	240	mask25	0	776314	0	776114	eqm10_NoEyeNmodel1_dir	90	HV	gazeCOD	GazeCoDxp	0	400	0	775814	2	775714
GazeCoD_1Model_male	15	2	20	<?xml version="1.0"?>\n<Clock xmlns:dt="urn:schemas-microsoft-com:datatypes"><Description dt:dt="string">E-Prime Primary Realtime Clock</Description><StartTime><Timestamp dt:dt="int">0</Timestamp><DateUtc dt:dt="string">2017-05-18T09:04:12Z</DateUtc></StartTime><FrequencyChanges><FrequencyChange><Frequency dt:dt="r8">3312861</Frequency><Timestamp dt:dt="r8">2853382599</Timestamp><Current dt:dt="r…	60.002	1	right	-1440927308	05-18-2017	11:04:12	09:04:12	female	262	{LEFTARROW}	49							0	778455	778164	{DOWNARROW}	291	777046	776697	849	left1,6	24	8	241	mask24	0	778147	0	777947	eqm10_NoEyeNmodel1_dir	90	HV	gazeCOD	GazeCoDxp	0	400	0	777647	1	777547
GazeCoD_1Model_male	15	2	20	<?xml version="1.0"?>\n<Clock xmlns:dt="urn:schemas-microsoft-com:datatypes"><Description dt:dt="string">E-Prime Primary Realtime Clock</Description><StartTime><Timestamp dt:dt="int">0</Timestamp><DateUtc dt:dt="string">2017-05-18T09:04:12Z</DateUtc></StartTime><FrequencyChanges><FrequencyChange><Frequency dt:dt="r8">3312861</Frequency><Timestamp dt:dt="r8">2853382599</Timestamp><Current dt:dt="r…	60.002	1	right	-1440927308	05-18-2017	11:04:12	09:04:12	female	263	{RIGHTARROW}	44							0	780327	780014	{DOWNARROW}	312	778903	778464	939	right3,2	19	8	242	mask19	0	779997	-1	779797	eqm10_NoEyeNmodel1_dir	90	H	gazeCOD	GazeCoDxp	0	400	0	779498	-5	779398
GazeCoD_1Model_male	15	2	20	<?xml version="1.0"?>\n<Clock xmlns:dt="urn:schemas-microsoft-com:datatypes"><Description dt:dt="string">E-Prime Primary Realtime Clock</Description><StartTime><Timestamp dt:dt="int">0</Timestamp><DateUtc dt:dt="string">2017-05-18T09:04:12Z</DateUtc></StartTime><FrequencyChanges><FrequencyChange><Frequency dt:dt="r8">3312861</Frequency><Timestamp dt:dt="r8">2853382599</Timestamp><Current dt:dt="r…	60.002	1	right	-1440927308	05-18-2017	11:04:12	09:04:12	female	264	{DOWNARROW}	79							0	782278	781781	{RIGHTARROW}	497	780661	780347	814	DG0	1	8	243	mask1	0	781764	0	781564	eqm10_NoEyeNmodel1_dir	0	V	gazeCOD	GazeCoDxp	0	400	0	781264	3	781164
GazeCoD_1Model_male	15	2	20	<?xml version="1.0"?>\n<Clock xmlns:dt="urn:schemas-microsoft-com:datatypes"><Description dt:dt="string">E-Prime Primary Realtime Clock</Description><StartTime><Timestamp dt:dt="int">0</Timestamp><DateUtc dt:dt="string">2017-05-18T09:04:12Z</DateUtc></StartTime><FrequencyChanges><FrequencyChange><Frequency dt:dt="r8">3312861</Frequency><Timestamp dt:dt="r8">2853382599</Timestamp><Current dt:dt="r…	60.002	1	right	-1440927308	05-18-2017	11:04:12	09:04:12	female	265	{RIGHTARROW}	44							0	784182	783764	{RIGHTARROW}	418	782637	782297	840	right3,2	8	8	244	mask8	0	783747	0	783547	eqm10_NoEyeNmodel1_dir	0	V	gazeCOD	GazeCoDxp	1	400	0	783247	10	783147
GazeCoD_1Model_male	15	2	20	<?xml version="1.0"?>\n<Clock xmlns:dt="urn:schemas-microsoft-com:datatypes"><Description dt:dt="string">E-Prime Primary Realtime Clock</Description><StartTime><Timestamp dt:dt="int">0</Timestamp><DateUtc dt:dt="string">2017-05-18T09:04:12Z</DateUtc></StartTime><FrequencyChanges><FrequencyChange><Frequency dt:dt="r8">3312861</Frequency><Timestamp dt:dt="r8">2853382599</Timestamp><Current dt:dt="r…	60.002	1	right	-1440927308	05-18-2017	11:04:12	09:04:12	female	266	{RIGHTARROW}	77							0	786230	785697	{RIGHTARROW}	533	784570	784197	873	right8	11	8	245	mask11	0	785680	0	785480	eqm10_NoEyeNmodel1_dir	0	V	gazeCOD	GazeCoDxp	1	400	0	785180	10	785080
GazeCoD_1Model_male	15	2	20	<?xml version="1.0"?>\n<Clock xmlns:dt="urn:schemas-microsoft-com:datatypes"><Description dt:dt="string">E-Prime Primary Realtime Clock</Description><StartTime><Timestamp dt:dt="int">0</Timestamp><DateUtc dt:dt="string">2017-05-18T09:04:12Z</DateUtc></StartTime><FrequencyChanges><FrequencyChange><Frequency dt:dt="r8">3312861</Frequency><Timestamp dt:dt="r8">2853382599</Timestamp><Current dt:dt="r…	60.002	1	right	-1440927308	05-18-2017	11:04:12	09:04:12	female	267	{RIGHTARROW}	42							0	788758	787797	{RIGHTARROW}	961	786682	786247	935	right4,8	31	8	246	mask31	0	787780	0	787580	eqm10_NoEyeNmodel1_dir	90	HV	gazeCOD	GazeCoDxp	1	400	0	787280	-2	787180
GazeCoD_1Model_male	15	2	20	<?xml version="1.0"?>\n<Clock xmlns:dt="urn:schemas-microsoft-com:datatypes"><Description dt:dt="string">E-Prime Primary Realtime Clock</Description><StartTime><Timestamp dt:dt="int">0</Timestamp><DateUtc dt:dt="string">2017-05-18T09:04:12Z</DateUtc></StartTime><FrequencyChanges><FrequencyChange><Frequency dt:dt="r8">3312861</Frequency><Timestamp dt:dt="r8">2853382599</Timestamp><Current dt:dt="r…	60.002	1	right	-1440927308	05-18-2017	11:04:12	09:04:12	female	268	{RIGHTARROW}	46							0	790774	790364	{DOWNARROW}	410	789240	788780	960	right1,6	18	8	247	mask18	0	790347	0	790147	eqm10_NoEyeNmodel1_dir	90	H	gazeCOD	GazeCoDxp	0	400	0	789847	7	789747
GazeCoD_1Model_male	15	2	20	<?xml version="1.0"?>\n<Clock xmlns:dt="urn:schemas-microsoft-com:datatypes"><Description dt:dt="string">E-Prime Primary Realtime Clock</Description><StartTime><Timestamp dt:dt="int">0</Timestamp><DateUtc dt:dt="string">2017-05-18T09:04:12Z</DateUtc></StartTime><FrequencyChanges><FrequencyChange><Frequency dt:dt="r8">3312861</Frequency><Timestamp dt:dt="r8">2853382599</Timestamp><Current dt:dt="r…	60.002	1	right	-1440927308	05-18-2017	11:04:12	09:04:12	female	269	{LEFTARROW}	78							0	792806	792280	{DOWNARROW}	526	791159	790797	862	left8	6	8	248	mask6	0	792264	0	792064	eqm10_NoEyeNmodel1_dir	0	V	gazeCOD	GazeCoDxp	0	400	0	791764	5	791664
GazeCoD_1Model_male	15	2	20	<?xml version="1.0"?>\n<Clock xmlns:dt="urn:schemas-microsoft-com:datatypes"><Description dt:dt="string">E-Prime Primary Realtime Clock</Description><StartTime><Timestamp dt:dt="int">0</Timestamp><DateUtc dt:dt="string">2017-05-18T09:04:12Z</DateUtc></StartTime><FrequencyChanges><FrequencyChange><Frequency dt:dt="r8">3312861</Frequency><Timestamp dt:dt="r8">2853382599</Timestamp><Current dt:dt="r…	60.002	1	right	-1440927308	05-18-2017	11:04:12	09:04:12	female	270	{LEFTARROW}	55							0	795046	794347	{DOWNARROW}	699	793228	792830	898	left6,4	16	8	249	mask16	0	794330	0	794130	eqm10_NoEyeNmodel1_dir	90	H	gazeCOD	GazeCoDxp	0	400	0	793830	2	793730
GazeCoD_1Model_male	15	2	20	<?xml version="1.0"?>\n<Clock xmlns:dt="urn:schemas-microsoft-com:datatypes"><Description dt:dt="string">E-Prime Primary Realtime Clock</Description><StartTime><Timestamp dt:dt="int">0</Timestamp><DateUtc dt:dt="string">2017-05-18T09:04:12Z</DateUtc></StartTime><FrequencyChanges><FrequencyChange><Frequency dt:dt="r8">3312861</Frequency><Timestamp dt:dt="r8">2853382599</Timestamp><Current dt:dt="r…	60.002	1	right	-1440927308	05-18-2017	11:04:12	09:04:12	female	271	{LEFTARROW}	53							0	797654	796647	{DOWNARROW}	1007	795533	795064	969	left4,8	15	8	250	mask15	0	796630	0	796430	eqm10_NoEyeNmodel1_dir	90	H	gazeCOD	GazeCoDxp	0	400	0	796130	-3	796030
GazeCoD_1Model_male	15	2	20	<?xml version="1.0"?>\n<Clock xmlns:dt="urn:schemas-microsoft-com:datatypes"><Description dt:dt="string">E-Prime Primary Realtime Clock</Description><StartTime><Timestamp dt:dt="int">0</Timestamp><DateUtc dt:dt="string">2017-05-18T09:04:12Z</DateUtc></StartTime><FrequencyChanges><FrequencyChange><Frequency dt:dt="r8">3312861</Frequency><Timestamp dt:dt="r8">2853382599</Timestamp><Current dt:dt="r…	60.002	1	right	-1440927308	05-18-2017	11:04:12	09:04:12	female	272	{RIGHTARROW}	46							0	799798	799197	{RIGHTARROW}	601	798070	797663	907	right1,6	7	8	251	mask7	0	799180	0	798980	eqm10_NoEyeNmodel1_dir	0	V	gazeCOD	GazeCoDxp	1	400	0	798680	10	798580
GazeCoD_1Model_male	15	2	20	<?xml version="1.0"?>\n<Clock xmlns:dt="urn:schemas-microsoft-com:datatypes"><Description dt:dt="string">E-Prime Primary Realtime Clock</Description><StartTime><Timestamp dt:dt="int">0</Timestamp><DateUtc dt:dt="string">2017-05-18T09:04:12Z</DateUtc></StartTime><FrequencyChanges><FrequencyChange><Frequency dt:dt="r8">3312861</Frequency><Timestamp dt:dt="r8">2853382599</Timestamp><Current dt:dt="r…	60.002	1	right	-1440927308	05-18-2017	11:04:12	09:04:12	female	273	{LEFTARROW}	53							0	801670	801247	{DOWNARROW}	423	800136	799813	823	left4,8	4	8	252	mask4	0	801230	-1	801030	eqm10_NoEyeNmodel1_dir	0	V	gazeCOD	GazeCoDxp	0	400	0	800731	-5	800631
GazeCoD_1Model_male	15	2	20	<?xml version="1.0"?>\n<Clock xmlns:dt="urn:schemas-microsoft-com:datatypes"><Description dt:dt="string">E-Prime Primary Realtime Clock</Description><StartTime><Timestamp dt:dt="int">0</Timestamp><DateUtc dt:dt="string">2017-05-18T09:04:12Z</DateUtc></StartTime><FrequencyChanges><FrequencyChange><Frequency dt:dt="r8">3312861</Frequency><Timestamp dt:dt="r8">2853382599</Timestamp><Current dt:dt="r…	60.002	1	right	-1440927308	05-18-2017	11:04:12	09:04:12	female	274	{DOWNARROW}	79							0	803750	803263	{RIGHTARROW}	487	802141	801680	961	DG0	23	8	253	mask23	0	803247	0	803047	eqm10_NoEyeNmodel1_dir	90	HV	gazeCOD	GazeCoDxp	0	400	0	802747	6	802647
GazeCoD_1Model_male	15	2	20	<?xml version="1.0"?>\n<Clock xmlns:dt="urn:schemas-microsoft-com:datatypes"><Description dt:dt="string">E-Prime Primary Realtime Clock</Description><StartTime><Timestamp dt:dt="int">0</Timestamp><DateUtc dt:dt="string">2017-05-18T09:04:12Z</DateUtc></StartTime><FrequencyChanges><FrequencyChange><Frequency dt:dt="r8">3312861</Frequency><Timestamp dt:dt="r8">2853382599</Timestamp><Current dt:dt="r…	60.002	1	right	-1440927308	05-18-2017	11:04:12	09:04:12	female	275	{LEFTARROW}	55							0	805654	805180	{DOWNARROW}	474	804067	803763	804	left6,4	5	8	254	mask5	0	805163	0	804963	eqm10_NoEyeNmodel1_dir	0	V	gazeCOD	GazeCoDxp	0	400	0	804663	-4	804563
GazeCoD_1Model_male	15	2	20	<?xml version="1.0"?>\n<Clock xmlns:dt="urn:schemas-microsoft-com:datatypes"><Description dt:dt="string">E-Prime Primary Realtime Clock</Description><StartTime><Timestamp dt:dt="int">0</Timestamp><DateUtc dt:dt="string">2017-05-18T09:04:12Z</DateUtc></StartTime><FrequencyChanges><FrequencyChange><Frequency dt:dt="r8">3312861</Frequency><Timestamp dt:dt="r8">2853382599</Timestamp><Current dt:dt="r…	60.002	1	right	-1440927308	05-18-2017	11:04:12	09:04:12	female	276	{RIGHTARROW}	77							0	807478	807113	{RIGHTARROW}	365	805998	805663	835	right8	22	8	255	mask22	0	807097	0	806897	eqm10_NoEyeNmodel1_dir	90	H	gazeCOD	GazeCoDxp	1	400	0	806597	-1	806497
GazeCoD_1Model_male	15	2	20	<?xml version="1.0"?>\n<Clock xmlns:dt="urn:schemas-microsoft-com:datatypes"><Description dt:dt="string">E-Prime Primary Realtime Clock</Description><StartTime><Timestamp dt:dt="int">0</Timestamp><DateUtc dt:dt="string">2017-05-18T09:04:12Z</DateUtc></StartTime><FrequencyChanges><FrequencyChange><Frequency dt:dt="r8">3312861</Frequency><Timestamp dt:dt="r8">2853382599</Timestamp><Current dt:dt="r…	60.002	1	right	-1440927308	05-18-2017	11:04:12	09:04:12	female	277	{DOWNARROW}	79							0	809270	808880	{RIGHTARROW}	390	807760	807496	764	DG0	12	8	256	mask12	0	808863	0	808663	eqm10_NoEyeNmodel1_dir	90	H	gazeCOD	GazeCoDxp	0	400	0	808363	3	808263
GazeCoD_1Model_male	15	2	20	<?xml version="1.0"?>\n<Clock xmlns:dt="urn:schemas-microsoft-com:datatypes"><Description dt:dt="string">E-Prime Primary Realtime Clock</Description><StartTime><Timestamp dt:dt="int">0</Timestamp><DateUtc dt:dt="string">2017-05-18T09:04:12Z</DateUtc></StartTime><FrequencyChanges><FrequencyChange><Frequency dt:dt="r8">3312861</Frequency><Timestamp dt:dt="r8">2853382599</Timestamp><Current dt:dt="r…	60.002	1	right	-1440927308	05-18-2017	11:04:12	09:04:12	female	278	{LEFTARROW}	51							0	811222	810730	{DOWNARROW}	492	809606	809280	826	left3,2	14	8	257	mask14	0	810713	0	810513	eqm10_NoEyeNmodel1_dir	90	H	gazeCOD	GazeCoDxp	0	400	0	810213	7	810113
GazeCoD_1Model_male	15	2	20	<?xml version="1.0"?>\n<Clock xmlns:dt="urn:schemas-microsoft-com:datatypes"><Description dt:dt="string">E-Prime Primary Realtime Clock</Description><StartTime><Timestamp dt:dt="int">0</Timestamp><DateUtc dt:dt="string">2017-05-18T09:04:12Z</DateUtc></StartTime><FrequencyChanges><FrequencyChange><Frequency dt:dt="r8">3312861</Frequency><Timestamp dt:dt="r8">2853382599</Timestamp><Current dt:dt="r…	60.002	1	right	-1440927308	05-18-2017	11:04:12	09:04:12	female	279	{LEFTARROW}	51							0	813094	812663	{DOWNARROW}	431	811546	811246	800	left3,2	3	8	258	mask3	0	812646	0	812446	eqm10_NoEyeNmodel1_dir	0	V	gazeCOD	GazeCoDxp	0	400	0	812146	0	812046
GazeCoD_1Model_male	15	2	20	<?xml version="1.0"?>\n<Clock xmlns:dt="urn:schemas-microsoft-com:datatypes"><Description dt:dt="string">E-Prime Primary Realtime Clock</Description><StartTime><Timestamp dt:dt="int">0</Timestamp><DateUtc dt:dt="string">2017-05-18T09:04:12Z</DateUtc></StartTime><FrequencyChanges><FrequencyChange><Frequency dt:dt="r8">3312861</Frequency><Timestamp dt:dt="r8">2853382599</Timestamp><Current dt:dt="r…	60.002	1	right	-1440927308	05-18-2017	11:04:12	09:04:12	female	280	{RIGHTARROW}	44							0	814966	814580	{RIGHTARROW}	385	813459	813113	846	right3,2	30	8	259	mask30	0	814563	0	814363	eqm10_NoEyeNmodel1_dir	90	HV	gazeCOD	GazeCoDxp	1	400	0	814063	4	813963
GazeCoD_1Model_male	15	2	20	<?xml version="1.0"?>\n<Clock xmlns:dt="urn:schemas-microsoft-com:datatypes"><Description dt:dt="string">E-Prime Primary Realtime Clock</Description><StartTime><Timestamp dt:dt="int">0</Timestamp><DateUtc dt:dt="string">2017-05-18T09:04:12Z</DateUtc></StartTime><FrequencyChanges><FrequencyChange><Frequency dt:dt="r8">3312861</Frequency><Timestamp dt:dt="r8">2853382599</Timestamp><Current dt:dt="r…	60.002	1	right	-1440927308	05-18-2017	11:04:12	09:04:12	female	281	{LEFTARROW}	55							0	816789	816396	{DOWNARROW}	393	815281	814980	801	left6,4	27	8	260	mask27	0	816380	0	816180	eqm10_NoEyeNmodel1_dir	90	HV	gazeCOD	GazeCoDxp	0	400	0	815880	-1	815780
GazeCoD_1Model_male	15	2	20	<?xml version="1.0"?>\n<Clock xmlns:dt="urn:schemas-microsoft-com:datatypes"><Description dt:dt="string">E-Prime Primary Realtime Clock</Description><StartTime><Timestamp dt:dt="int">0</Timestamp><DateUtc dt:dt="string">2017-05-18T09:04:12Z</DateUtc></StartTime><FrequencyChanges><FrequencyChange><Frequency dt:dt="r8">3312861</Frequency><Timestamp dt:dt="r8">2853382599</Timestamp><Current dt:dt="r…	60.002	1	right	-1440927308	05-18-2017	11:04:12	09:04:12	female	282	{RIGHTARROW}	40							0	818613	818296	{RIGHTARROW}	317	817180	816813	867	right6,4	10	8	261	mask10	0	818279	-1	818079	eqm10_NoEyeNmodel1_dir	0	V	gazeCOD	GazeCoDxp	1	400	0	817780	0	817680
GazeCoD_1Model_male	15	2	20	<?xml version="1.0"?>\n<Clock xmlns:dt="urn:schemas-microsoft-com:datatypes"><Description dt:dt="string">E-Prime Primary Realtime Clock</Description><StartTime><Timestamp dt:dt="int">0</Timestamp><DateUtc dt:dt="string">2017-05-18T09:04:12Z</DateUtc></StartTime><FrequencyChanges><FrequencyChange><Frequency dt:dt="r8">3312861</Frequency><Timestamp dt:dt="r8">2853382599</Timestamp><Current dt:dt="r…	60.002	1	right	-1440927308	05-18-2017	11:04:12	09:04:12	female	283	{RIGHTARROW}	42							0	820453	820079	{RIGHTARROW}	374	818959	818629	830	right4,8	20	8	262	mask20	0	820063	0	819863	eqm10_NoEyeNmodel1_dir	90	H	gazeCOD	GazeCoDxp	1	400	0	819563	4	819463
GazeCoD_1Model_male	15	2	20	<?xml version="1.0"?>\n<Clock xmlns:dt="urn:schemas-microsoft-com:datatypes"><Description dt:dt="string">E-Prime Primary Realtime Clock</Description><StartTime><Timestamp dt:dt="int">0</Timestamp><DateUtc dt:dt="string">2017-05-18T09:04:12Z</DateUtc></StartTime><FrequencyChanges><FrequencyChange><Frequency dt:dt="r8">3312861</Frequency><Timestamp dt:dt="r8">2853382599</Timestamp><Current dt:dt="r…	60.002	1	right	-1440927308	05-18-2017	11:04:12	09:04:12	female	284	{RIGHTARROW}	40							0	822437	821996	{RIGHTARROW}	441	820876	820463	913	right6,4	21	8	263	mask21	0	821979	0	821779	eqm10_NoEyeNmodel1_dir	90	H	gazeCOD	GazeCoDxp	1	400	0	821479	3	821379
GazeCoD_1Model_male	15	2	20	<?xml version="1.0"?>\n<Clock xmlns:dt="urn:schemas-microsoft-com:datatypes"><Description dt:dt="string">E-Prime Primary Realtime Clock</Description><StartTime><Timestamp dt:dt="int">0</Timestamp><DateUtc dt:dt="string">2017-05-18T09:04:12Z</DateUtc></StartTime><FrequencyChanges><FrequencyChange><Frequency dt:dt="r8">3312861</Frequency><Timestamp dt:dt="r8">2853382599</Timestamp><Current dt:dt="r…	60.002	1	right	-1440927308	05-18-2017	11:04:12	09:04:12	female	285	{LEFTARROW}	49							0	824885	824013	{DOWNARROW}	872	822902	822447	955	left1,6	13	8	264	mask13	0	823996	-1	823796	eqm10_NoEyeNmodel1_dir	90	H	gazeCOD	GazeCoDxp	0	400	0	823497	-5	823397
GazeCoD_1Model_male	15	2	20	<?xml version="1.0"?>\n<Clock xmlns:dt="urn:schemas-microsoft-com:datatypes"><Description dt:dt="string">E-Prime Primary Realtime Clock</Description><StartTime><Timestamp dt:dt="int">0</Timestamp><DateUtc dt:dt="string">2017-05-18T09:04:12Z</DateUtc></StartTime><FrequencyChanges><FrequencyChange><Frequency dt:dt="r8">3312861</Frequency><Timestamp dt:dt="r8">2853382599</Timestamp><Current dt:dt="r…	60.002	1	right	-1440927308	05-18-2017	11:04:12	09:04:12	female	286	{LEFTARROW}	51							0	826981	826513	{DOWNARROW}	468	825396	824896	1000	left3,2	14	9	265	mask14	0	826496	0	826296	eqm10_NoEyeNmodel1_dir	90	H	gazeCOD	GazeCoDxp	0	400	0	825996	0	825896
GazeCoD_1Model_male	15	2	20	<?xml version="1.0"?>\n<Clock xmlns:dt="urn:schemas-microsoft-com:datatypes"><Description dt:dt="string">E-Prime Primary Realtime Clock</Description><StartTime><Timestamp dt:dt="int">0</Timestamp><DateUtc dt:dt="string">2017-05-18T09:04:12Z</DateUtc></StartTime><FrequencyChanges><FrequencyChange><Frequency dt:dt="r8">3312861</Frequency><Timestamp dt:dt="r8">2853382599</Timestamp><Current dt:dt="r…	60.002	1	right	-1440927308	05-18-2017	11:04:12	09:04:12	female	287	{RIGHTARROW}	46							0	830165	828379	{RIGHTARROW}	1786	827262	826996	766	right1,6	29	9	266	mask29	0	828363	0	828163	eqm10_NoEyeNmodel1_dir	90	HV	gazeCOD	GazeCoDxp	1	400	0	827863	1	827763
GazeCoD_1Model_male	15	2	20	<?xml version="1.0"?>\n<Clock xmlns:dt="urn:schemas-microsoft-com:datatypes"><Description dt:dt="string">E-Prime Primary Realtime Clock</Description><StartTime><Timestamp dt:dt="int">0</Timestamp><DateUtc dt:dt="string">2017-05-18T09:04:12Z</DateUtc></StartTime><FrequencyChanges><FrequencyChange><Frequency dt:dt="r8">3312861</Frequency><Timestamp dt:dt="r8">2853382599</Timestamp><Current dt:dt="r…	60.002	1	right	-1440927308	05-18-2017	11:04:12	09:04:12	female	288	{RIGHTARROW}	40							0	832149	831646	{RIGHTARROW}	503	830524	830179	845	right6,4	21	9	267	mask21	0	831629	0	831429	eqm10_NoEyeNmodel1_dir	90	H	gazeCOD	GazeCoDxp	1	400	0	831129	5	831029
GazeCoD_1Model_male	15	2	20	<?xml version="1.0"?>\n<Clock xmlns:dt="urn:schemas-microsoft-com:datatypes"><Description dt:dt="string">E-Prime Primary Realtime Clock</Description><StartTime><Timestamp dt:dt="int">0</Timestamp><DateUtc dt:dt="string">2017-05-18T09:04:12Z</DateUtc></StartTime><FrequencyChanges><FrequencyChange><Frequency dt:dt="r8">3312861</Frequency><Timestamp dt:dt="r8">2853382599</Timestamp><Current dt:dt="r…	60.002	1	right	-1440927308	05-18-2017	11:04:12	09:04:12	female	289	{RIGHTARROW}	44							0	834341	833662	{RIGHTARROW}	679	832544	832162	882	right3,2	30	9	268	mask30	0	833646	0	833446	eqm10_NoEyeNmodel1_dir	90	HV	gazeCOD	GazeCoDxp	1	400	0	833146	2	833046
GazeCoD_1Model_male	15	2	20	<?xml version="1.0"?>\n<Clock xmlns:dt="urn:schemas-microsoft-com:datatypes"><Description dt:dt="string">E-Prime Primary Realtime Clock</Description><StartTime><Timestamp dt:dt="int">0</Timestamp><DateUtc dt:dt="string">2017-05-18T09:04:12Z</DateUtc></StartTime><FrequencyChanges><FrequencyChange><Frequency dt:dt="r8">3312861</Frequency><Timestamp dt:dt="r8">2853382599</Timestamp><Current dt:dt="r…	60.002	1	right	-1440927308	05-18-2017	11:04:12	09:04:12	female	290	{LEFTARROW}	49							0	836213	835846	{DOWNARROW}	367	834732	834362	870	left1,6	24	9	269	mask24	0	835829	0	835629	eqm10_NoEyeNmodel1_dir	90	HV	gazeCOD	GazeCoDxp	0	400	0	835329	-3	835229
GazeCoD_1Model_male	15	2	20	<?xml version="1.0"?>\n<Clock xmlns:dt="urn:schemas-microsoft-com:datatypes"><Description dt:dt="string">E-Prime Primary Realtime Clock</Description><StartTime><Timestamp dt:dt="int">0</Timestamp><DateUtc dt:dt="string">2017-05-18T09:04:12Z</DateUtc></StartTime><FrequencyChanges><FrequencyChange><Frequency dt:dt="r8">3312861</Frequency><Timestamp dt:dt="r8">2853382599</Timestamp><Current dt:dt="r…	60.002	1	right	-1440927308	05-18-2017	11:04:12	09:04:12	female	291	{LEFTARROW}	78							0	838197	837746	{DOWNARROW}	451	836635	836229	906	left8	28	9	270	mask28	0	837729	-1	837529	eqm10_NoEyeNmodel1_dir	90	HV	gazeCOD	GazeCoDxp	0	400	0	837230	-5	837130
GazeCoD_1Model_male	15	2	20	<?xml version="1.0"?>\n<Clock xmlns:dt="urn:schemas-microsoft-com:datatypes"><Description dt:dt="string">E-Prime Primary Realtime Clock</Description><StartTime><Timestamp dt:dt="int">0</Timestamp><DateUtc dt:dt="string">2017-05-18T09:04:12Z</DateUtc></StartTime><FrequencyChanges><FrequencyChange><Frequency dt:dt="r8">3312861</Frequency><Timestamp dt:dt="r8">2853382599</Timestamp><Current dt:dt="r…	60.002	1	right	-1440927308	05-18-2017	11:04:12	09:04:12	female	292	{LEFTARROW}	51							0	840021	839612	{DOWNARROW}	409	838497	838212	785	left3,2	25	9	271	mask25	0	839596	0	839396	eqm10_NoEyeNmodel1_dir	90	HV	gazeCOD	GazeCoDxp	0	400	0	839096	-1	838996
GazeCoD_1Model_male	15	2	20	<?xml version="1.0"?>\n<Clock xmlns:dt="urn:schemas-microsoft-com:datatypes"><Description dt:dt="string">E-Prime Primary Realtime Clock</Description><StartTime><Timestamp dt:dt="int">0</Timestamp><DateUtc dt:dt="string">2017-05-18T09:04:12Z</DateUtc></StartTime><FrequencyChanges><FrequencyChange><Frequency dt:dt="r8">3312861</Frequency><Timestamp dt:dt="r8">2853382599</Timestamp><Current dt:dt="r…	60.002	1	right	-1440927308	05-18-2017	11:04:12	09:04:12	female	293	{LEFTARROW}	55							0	842309	841512	{DOWNARROW}	797	840390	840046	844	left6,4	5	9	272	mask5	0	841495	-1	841295	eqm10_NoEyeNmodel1_dir	0	V	gazeCOD	GazeCoDxp	0	400	0	840996	6	840896
GazeCoD_1Model_male	15	2	20	<?xml version="1.0"?>\n<Clock xmlns:dt="urn:schemas-microsoft-com:datatypes"><Description dt:dt="string">E-Prime Primary Realtime Clock</Description><StartTime><Timestamp dt:dt="int">0</Timestamp><DateUtc dt:dt="string">2017-05-18T09:04:12Z</DateUtc></StartTime><FrequencyChanges><FrequencyChange><Frequency dt:dt="r8">3312861</Frequency><Timestamp dt:dt="r8">2853382599</Timestamp><Current dt:dt="r…	60.002	1	right	-1440927308	05-18-2017	11:04:12	09:04:12	female	294	{LEFTARROW}	55							0	844373	843779	{DOWNARROW}	594	842662	842329	833	left6,4	16	9	273	mask16	0	843762	0	843562	eqm10_NoEyeNmodel1_dir	90	H	gazeCOD	GazeCoDxp	0	400	0	843262	0	843162
GazeCoD_1Model_male	15	2	20	<?xml version="1.0"?>\n<Clock xmlns:dt="urn:schemas-microsoft-com:datatypes"><Description dt:dt="string">E-Prime Primary Realtime Clock</Description><StartTime><Timestamp dt:dt="int">0</Timestamp><DateUtc dt:dt="string">2017-05-18T09:04:12Z</DateUtc></StartTime><FrequencyChanges><FrequencyChange><Frequency dt:dt="r8">3312861</Frequency><Timestamp dt:dt="r8">2853382599</Timestamp><Current dt:dt="r…	60.002	1	right	-1440927308	05-18-2017	11:04:12	09:04:12	female	295	{LEFTARROW}	51							0	846789	845995	{DOWNARROW}	794	844879	844395	984	left3,2	3	9	274	mask3	0	845979	0	845779	eqm10_NoEyeNmodel1_dir	0	V	gazeCOD	GazeCoDxp	0	400	0	845479	0	845379
GazeCoD_1Model_male	15	2	20	<?xml version="1.0"?>\n<Clock xmlns:dt="urn:schemas-microsoft-com:datatypes"><Description dt:dt="string">E-Prime Primary Realtime Clock</Description><StartTime><Timestamp dt:dt="int">0</Timestamp><DateUtc dt:dt="string">2017-05-18T09:04:12Z</DateUtc></StartTime><FrequencyChanges><FrequencyChange><Frequency dt:dt="r8">3312861</Frequency><Timestamp dt:dt="r8">2853382599</Timestamp><Current dt:dt="r…	60.002	1	right	-1440927308	05-18-2017	11:04:12	09:04:12	female	296	{LEFTARROW}	78							0	848805	848245	{DOWNARROW}	559	847134	846812	822	left8	17	9	275	mask17	0	848229	0	848029	eqm10_NoEyeNmodel1_dir	90	H	gazeCOD	GazeCoDxp	0	400	0	847729	-5	847629
GazeCoD_1Model_male	15	2	20	<?xml version="1.0"?>\n<Clock xmlns:dt="urn:schemas-microsoft-com:datatypes"><Description dt:dt="string">E-Prime Primary Realtime Clock</Description><StartTime><Timestamp dt:dt="int">0</Timestamp><DateUtc dt:dt="string">2017-05-18T09:04:12Z</DateUtc></StartTime><FrequencyChanges><FrequencyChange><Frequency dt:dt="r8">3312861</Frequency><Timestamp dt:dt="r8">2853382599</Timestamp><Current dt:dt="r…	60.002	1	right	-1440927308	05-18-2017	11:04:12	09:04:12	female	297	{RIGHTARROW}	77							0	898147	894394	{RIGHTARROW}	3753	893269	892811	958	right8	11	9	276	mask11	0	894377	0	894177	eqm10_NoEyeNmodel1_dir	0	V	gazeCOD	GazeCoDxp	0	400	0	893877	8	893777
GazeCoD_1Model_male	15	2	20	<?xml version="1.0"?>\n<Clock xmlns:dt="urn:schemas-microsoft-com:datatypes"><Description dt:dt="string">E-Prime Primary Realtime Clock</Description><StartTime><Timestamp dt:dt="int">0</Timestamp><DateUtc dt:dt="string">2017-05-18T09:04:12Z</DateUtc></StartTime><FrequencyChanges><FrequencyChange><Frequency dt:dt="r8">3312861</Frequency><Timestamp dt:dt="r8">2853382599</Timestamp><Current dt:dt="r…	60.002	1	right	-1440927308	05-18-2017	11:04:12	09:04:12	female	298	{DOWNARROW}	79							0	901363	899694	{DOWNARROW}	1669	898571	898160	911	DG0	1	9	277	mask1	0	899677	0	899477	eqm10_NoEyeNmodel1_dir	0	V	gazeCOD	GazeCoDxp	1	400	0	899177	6	899077
GazeCoD_1Model_male	15	2	20	<?xml version="1.0"?>\n<Clock xmlns:dt="urn:schemas-microsoft-com:datatypes"><Description dt:dt="string">E-Prime Primary Realtime Clock</Description><StartTime><Timestamp dt:dt="int">0</Timestamp><DateUtc dt:dt="string">2017-05-18T09:04:12Z</DateUtc></StartTime><FrequencyChanges><FrequencyChange><Frequency dt:dt="r8">3312861</Frequency><Timestamp dt:dt="r8">2853382599</Timestamp><Current dt:dt="r…	60.002	1	right	-1440927308	05-18-2017	11:04:12	09:04:12	female	299	{RIGHTARROW}	42							0	904691	902977	{RIGHTARROW}	1714	901864	901377	987	right4,8	9	9	278	mask9	0	902960	0	902760	eqm10_NoEyeNmodel1_dir	0	V	gazeCOD	GazeCoDxp	1	400	0	902460	-4	902360
GazeCoD_1Model_male	15	2	20	<?xml version="1.0"?>\n<Clock xmlns:dt="urn:schemas-microsoft-com:datatypes"><Description dt:dt="string">E-Prime Primary Realtime Clock</Description><StartTime><Timestamp dt:dt="int">0</Timestamp><DateUtc dt:dt="string">2017-05-18T09:04:12Z</DateUtc></StartTime><FrequencyChanges><FrequencyChange><Frequency dt:dt="r8">3312861</Frequency><Timestamp dt:dt="r8">2853382599</Timestamp><Current dt:dt="r…	60.002	1	right	-1440927308	05-18-2017	11:04:12	09:04:12	female	300	{LEFTARROW}	53							0	906691	906327	{DOWNARROW}	364	905205	904710	995	left4,8	4	9	279	mask4	0	906310	0	906110	eqm10_NoEyeNmodel1_dir	0	V	gazeCOD	GazeCoDxp	0	400	0	905810	5	905710
GazeCoD_1Model_male	15	2	20	<?xml version="1.0"?>\n<Clock xmlns:dt="urn:schemas-microsoft-com:datatypes"><Description dt:dt="string">E-Prime Primary Realtime Clock</Description><StartTime><Timestamp dt:dt="int">0</Timestamp><DateUtc dt:dt="string">2017-05-18T09:04:12Z</DateUtc></StartTime><FrequencyChanges><FrequencyChange><Frequency dt:dt="r8">3312861</Frequency><Timestamp dt:dt="r8">2853382599</Timestamp><Current dt:dt="r…	60.002	1	right	-1440927308	05-18-2017	11:04:12	09:04:12	female	301	{RIGHTARROW}	77							0	908435	908110	{RIGHTARROW}	325	906988	906710	778	right8	22	9	280	mask22	0	908094	0	907894	eqm10_NoEyeNmodel1_dir	90	H	gazeCOD	GazeCoDxp	1	400	0	907594	6	907494
GazeCoD_1Model_male	15	2	20	<?xml version="1.0"?>\n<Clock xmlns:dt="urn:schemas-microsoft-com:datatypes"><Description dt:dt="string">E-Prime Primary Realtime Clock</Description><StartTime><Timestamp dt:dt="int">0</Timestamp><DateUtc dt:dt="string">2017-05-18T09:04:12Z</DateUtc></StartTime><FrequencyChanges><FrequencyChange><Frequency dt:dt="r8">3312861</Frequency><Timestamp dt:dt="r8">2853382599</Timestamp><Current dt:dt="r…	60.002	1	right	-1440927308	05-18-2017	11:04:12	09:04:12	female	302	{LEFTARROW}	55							0	910803	910060	{LEFTARROW}	743	908937	908444	993	left6,4	27	9	281	mask27	0	910043	-1	909843	eqm10_NoEyeNmodel1_dir	90	HV	gazeCOD	GazeCoDxp	1	400	0	909544	7	909444
GazeCoD_1Model_male	15	2	20	<?xml version="1.0"?>\n<Clock xmlns:dt="urn:schemas-microsoft-com:datatypes"><Description dt:dt="string">E-Prime Primary Realtime Clock</Description><StartTime><Timestamp dt:dt="int">0</Timestamp><DateUtc dt:dt="string">2017-05-18T09:04:12Z</DateUtc></StartTime><FrequencyChanges><FrequencyChange><Frequency dt:dt="r8">3312861</Frequency><Timestamp dt:dt="r8">2853382599</Timestamp><Current dt:dt="r…	60.002	1	right	-1440927308	05-18-2017	11:04:12	09:04:12	female	303	{RIGHTARROW}	42							0	912739	912227	{RIGHTARROW}	512	911104	910827	777	right4,8	20	9	282	mask20	0	912210	0	912010	eqm10_NoEyeNmodel1_dir	90	H	gazeCOD	GazeCoDxp	1	400	0	911710	6	911610
GazeCoD_1Model_male	15	2	20	<?xml version="1.0"?>\n<Clock xmlns:dt="urn:schemas-microsoft-com:datatypes"><Description dt:dt="string">E-Prime Primary Realtime Clock</Description><StartTime><Timestamp dt:dt="int">0</Timestamp><DateUtc dt:dt="string">2017-05-18T09:04:12Z</DateUtc></StartTime><FrequencyChanges><FrequencyChange><Frequency dt:dt="r8">3312861</Frequency><Timestamp dt:dt="r8">2853382599</Timestamp><Current dt:dt="r…	60.002	1	right	-1440927308	05-18-2017	11:04:12	09:04:12	female	304	{LEFTARROW}	53							0	915011	914177	{DOWNARROW}	834	913054	912760	794	left4,8	26	9	283	mask26	0	914160	0	913960	eqm10_NoEyeNmodel1_dir	90	HV	gazeCOD	GazeCoDxp	0	400	0	913660	6	913560
GazeCoD_1Model_male	15	2	20	<?xml version="1.0"?>\n<Clock xmlns:dt="urn:schemas-microsoft-com:datatypes"><Description dt:dt="string">E-Prime Primary Realtime Clock</Description><StartTime><Timestamp dt:dt="int">0</Timestamp><DateUtc dt:dt="string">2017-05-18T09:04:12Z</DateUtc></StartTime><FrequencyChanges><FrequencyChange><Frequency dt:dt="r8">3312861</Frequency><Timestamp dt:dt="r8">2853382599</Timestamp><Current dt:dt="r…	60.002	1	right	-1440927308	05-18-2017	11:04:12	09:04:12	female	305	{LEFTARROW}	53							0	917027	916593	{DOWNARROW}	433	915477	915027	950	left4,8	15	9	284	mask15	0	916577	0	916377	eqm10_NoEyeNmodel1_dir	90	H	gazeCOD	GazeCoDxp	0	400	0	916077	0	915977
GazeCoD_1Model_male	15	2	20	<?xml version="1.0"?>\n<Clock xmlns:dt="urn:schemas-microsoft-com:datatypes"><Description dt:dt="string">E-Prime Primary Realtime Clock</Description><StartTime><Timestamp dt:dt="int">0</Timestamp><DateUtc dt:dt="string">2017-05-18T09:04:12Z</DateUtc></StartTime><FrequencyChanges><FrequencyChange><Frequency dt:dt="r8">3312861</Frequency><Timestamp dt:dt="r8">2853382599</Timestamp><Current dt:dt="r…	60.002	1	right	-1440927308	05-18-2017	11:04:12	09:04:12	female	306	{RIGHTARROW}	46							0	918946	918477	{RIGHTARROW}	469	917356	917043	813	right1,6	18	9	285	mask18	0	918460	0	918260	eqm10_NoEyeNmodel1_dir	90	H	gazeCOD	GazeCoDxp	1	400	0	917960	4	917860
GazeCoD_1Model_male	15	2	20	<?xml version="1.0"?>\n<Clock xmlns:dt="urn:schemas-microsoft-com:datatypes"><Description dt:dt="string">E-Prime Primary Realtime Clock</Description><StartTime><Timestamp dt:dt="int">0</Timestamp><DateUtc dt:dt="string">2017-05-18T09:04:12Z</DateUtc></StartTime><FrequencyChanges><FrequencyChange><Frequency dt:dt="r8">3312861</Frequency><Timestamp dt:dt="r8">2853382599</Timestamp><Current dt:dt="r…	60.002	1	right	-1440927308	05-18-2017	11:04:12	09:04:12	female	307	{RIGHTARROW}	44							0	920898	920377	{RIGHTARROW}	521	919260	918960	800	right3,2	19	9	286	mask19	0	920360	0	920160	eqm10_NoEyeNmodel1_dir	90	H	gazeCOD	GazeCoDxp	1	400	0	919860	0	919760
GazeCoD_1Model_male	15	2	20	<?xml version="1.0"?>\n<Clock xmlns:dt="urn:schemas-microsoft-com:datatypes"><Description dt:dt="string">E-Prime Primary Realtime Clock</Description><StartTime><Timestamp dt:dt="int">0</Timestamp><DateUtc dt:dt="string">2017-05-18T09:04:12Z</DateUtc></StartTime><FrequencyChanges><FrequencyChange><Frequency dt:dt="r8">3312861</Frequency><Timestamp dt:dt="r8">2853382599</Timestamp><Current dt:dt="r…	60.002	1	right	-1440927308	05-18-2017	11:04:12	09:04:12	female	308	{RIGHTARROW}	44							0	923746	922526	{RIGHTARROW}	1220	921409	920910	999	right3,2	8	9	287	mask8	0	922510	0	922310	eqm10_NoEyeNmodel1_dir	0	V	gazeCOD	GazeCoDxp	1	400	0	922010	1	921910
GazeCoD_1Model_male	15	2	20	<?xml version="1.0"?>\n<Clock xmlns:dt="urn:schemas-microsoft-com:datatypes"><Description dt:dt="string">E-Prime Primary Realtime Clock</Description><StartTime><Timestamp dt:dt="int">0</Timestamp><DateUtc dt:dt="string">2017-05-18T09:04:12Z</DateUtc></StartTime><FrequencyChanges><FrequencyChange><Frequency dt:dt="r8">3312861</Frequency><Timestamp dt:dt="r8">2853382599</Timestamp><Current dt:dt="r…	60.002	1	right	-1440927308	05-18-2017	11:04:12	09:04:12	female	309	{LEFTARROW}	49							0	925506	925143	{DOWNARROW}	363	924017	923760	757	left1,6	2	9	288	mask2	0	925126	0	924926	eqm10_NoEyeNmodel1_dir	0	V	gazeCOD	GazeCoDxp	0	400	0	924626	9	924526
GazeCoD_1Model_male	15	2	20	<?xml version="1.0"?>\n<Clock xmlns:dt="urn:schemas-microsoft-com:datatypes"><Description dt:dt="string">E-Prime Primary Realtime Clock</Description><StartTime><Timestamp dt:dt="int">0</Timestamp><DateUtc dt:dt="string">2017-05-18T09:04:12Z</DateUtc></StartTime><FrequencyChanges><FrequencyChange><Frequency dt:dt="r8">3312861</Frequency><Timestamp dt:dt="r8">2853382599</Timestamp><Current dt:dt="r…	60.002	1	right	-1440927308	05-18-2017	11:04:12	09:04:12	female	310	{LEFTARROW}	49							0	927346	926893	{DOWNARROW}	453	925777	925526	751	left1,6	13	9	289	mask13	0	926876	0	926676	eqm10_NoEyeNmodel1_dir	90	H	gazeCOD	GazeCoDxp	0	400	0	926376	-1	926276
GazeCoD_1Model_male	15	2	20	<?xml version="1.0"?>\n<Clock xmlns:dt="urn:schemas-microsoft-com:datatypes"><Description dt:dt="string">E-Prime Primary Realtime Clock</Description><StartTime><Timestamp dt:dt="int">0</Timestamp><DateUtc dt:dt="string">2017-05-18T09:04:12Z</DateUtc></StartTime><FrequencyChanges><FrequencyChange><Frequency dt:dt="r8">3312861</Frequency><Timestamp dt:dt="r8">2853382599</Timestamp><Current dt:dt="r…	60.002	1	right	-1440927308	05-18-2017	11:04:12	09:04:12	female	311	{RIGHTARROW}	77							0	929266	928910	{RIGHTARROW}	356	927789	927360	929	right8	33	9	290	mask33	0	928893	0	928693	eqm10_NoEyeNmodel1_dir	90	HV	gazeCOD	GazeCoDxp	1	400	0	928393	4	928293
GazeCoD_1Model_male	15	2	20	<?xml version="1.0"?>\n<Clock xmlns:dt="urn:schemas-microsoft-com:datatypes"><Description dt:dt="string">E-Prime Primary Realtime Clock</Description><StartTime><Timestamp dt:dt="int">0</Timestamp><DateUtc dt:dt="string">2017-05-18T09:04:12Z</DateUtc></StartTime><FrequencyChanges><FrequencyChange><Frequency dt:dt="r8">3312861</Frequency><Timestamp dt:dt="r8">2853382599</Timestamp><Current dt:dt="r…	60.002	1	right	-1440927308	05-18-2017	11:04:12	09:04:12	female	312	{DOWNARROW}	79							0	931426	930826	{DOWNARROW}	600	929706	929276	930	DG0	23	9	291	mask23	0	930810	0	930610	eqm10_NoEyeNmodel1_dir	90	HV	gazeCOD	GazeCoDxp	1	400	0	930310	4	930210
GazeCoD_1Model_male	15	2	20	<?xml version="1.0"?>\n<Clock xmlns:dt="urn:schemas-microsoft-com:datatypes"><Description dt:dt="string">E-Prime Primary Realtime Clock</Description><StartTime><Timestamp dt:dt="int">0</Timestamp><DateUtc dt:dt="string">2017-05-18T09:04:12Z</DateUtc></StartTime><FrequencyChanges><FrequencyChange><Frequency dt:dt="r8">3312861</Frequency><Timestamp dt:dt="r8">2853382599</Timestamp><Current dt:dt="r…	60.002	1	right	-1440927308	05-18-2017	11:04:12	09:04:12	female	313	{RIGHTARROW}	40							0	933282	932909	{RIGHTARROW}	373	931786	931443	843	right6,4	32	9	292	mask32	0	932893	0	932693	eqm10_NoEyeNmodel1_dir	90	HV	gazeCOD	GazeCoDxp	1	400	0	932393	7	932293
GazeCoD_1Model_male	15	2	20	<?xml version="1.0"?>\n<Clock xmlns:dt="urn:schemas-microsoft-com:datatypes"><Description dt:dt="string">E-Prime Primary Realtime Clock</Description><StartTime><Timestamp dt:dt="int">0</Timestamp><DateUtc dt:dt="string">2017-05-18T09:04:12Z</DateUtc></StartTime><FrequencyChanges><FrequencyChange><Frequency dt:dt="r8">3312861</Frequency><Timestamp dt:dt="r8">2853382599</Timestamp><Current dt:dt="r…	60.002	1	right	-1440927308	05-18-2017	11:04:12	09:04:12	female	314	{RIGHTARROW}	40							0	935170	934676	{RIGHTARROW}	494	933551	933293	758	right6,4	10	9	293	mask10	0	934659	0	934459	eqm10_NoEyeNmodel1_dir	0	V	gazeCOD	GazeCoDxp	1	400	0	934159	8	934059
GazeCoD_1Model_male	15	2	20	<?xml version="1.0"?>\n<Clock xmlns:dt="urn:schemas-microsoft-com:datatypes"><Description dt:dt="string">E-Prime Primary Realtime Clock</Description><StartTime><Timestamp dt:dt="int">0</Timestamp><DateUtc dt:dt="string">2017-05-18T09:04:12Z</DateUtc></StartTime><FrequencyChanges><FrequencyChange><Frequency dt:dt="r8">3312861</Frequency><Timestamp dt:dt="r8">2853382599</Timestamp><Current dt:dt="r…	60.002	1	right	-1440927308	05-18-2017	11:04:12	09:04:12	female	315	{LEFTARROW}	78							0	937298	936743	{DOWNARROW}	555	935621	935193	928	left8	6	9	294	mask6	0	936726	0	936526	eqm10_NoEyeNmodel1_dir	0	V	gazeCOD	GazeCoDxp	0	400	0	936226	5	936126
GazeCoD_1Model_male	15	2	20	<?xml version="1.0"?>\n<Clock xmlns:dt="urn:schemas-microsoft-com:datatypes"><Description dt:dt="string">E-Prime Primary Realtime Clock</Description><StartTime><Timestamp dt:dt="int">0</Timestamp><DateUtc dt:dt="string">2017-05-18T09:04:12Z</DateUtc></StartTime><FrequencyChanges><FrequencyChange><Frequency dt:dt="r8">3312861</Frequency><Timestamp dt:dt="r8">2853382599</Timestamp><Current dt:dt="r…	60.002	1	right	-1440927308	05-18-2017	11:04:12	09:04:12	female	316	{DOWNARROW}	79							0	939570	938876	{RIGHTARROW}	694	937759	937309	950	DG0	12	9	295	mask12	0	938859	0	938659	eqm10_NoEyeNmodel1_dir	90	H	gazeCOD	GazeCoDxp	0	400	0	938359	0	938259
GazeCoD_1Model_male	15	2	20	<?xml version="1.0"?>\n<Clock xmlns:dt="urn:schemas-microsoft-com:datatypes"><Description dt:dt="string">E-Prime Primary Realtime Clock</Description><StartTime><Timestamp dt:dt="int">0</Timestamp><DateUtc dt:dt="string">2017-05-18T09:04:12Z</DateUtc></StartTime><FrequencyChanges><FrequencyChange><Frequency dt:dt="r8">3312861</Frequency><Timestamp dt:dt="r8">2853382599</Timestamp><Current dt:dt="r…	60.002	1	right	-1440927308	05-18-2017	11:04:12	09:04:12	female	317	{RIGHTARROW}	42							0	941634	941093	{RIGHTARROW}	541	939974	939593	881	right4,8	31	9	296	mask31	0	941076	0	940876	eqm10_NoEyeNmodel1_dir	90	HV	gazeCOD	GazeCoDxp	1	400	0	940576	2	940476
GazeCoD_1Model_male	15	2	20	<?xml version="1.0"?>\n<Clock xmlns:dt="urn:schemas-microsoft-com:datatypes"><Description dt:dt="string">E-Prime Primary Realtime Clock</Description><StartTime><Timestamp dt:dt="int">0</Timestamp><DateUtc dt:dt="string">2017-05-18T09:04:12Z</DateUtc></StartTime><FrequencyChanges><FrequencyChange><Frequency dt:dt="r8">3312861</Frequency><Timestamp dt:dt="r8">2853382599</Timestamp><Current dt:dt="r…	60.002	1	right	-1440927308	05-18-2017	11:04:12	09:04:12	female	318	{RIGHTARROW}	46							0	943506	943076	{DOWNARROW}	430	941958	941643	815	right1,6	7	9	297	mask7	0	943059	0	942859	eqm10_NoEyeNmodel1_dir	0	V	gazeCOD	GazeCoDxp	0	400	0	942559	1	942459
GazeCoD_1Model_male	15	2	20	<?xml version="1.0"?>\n<Clock xmlns:dt="urn:schemas-microsoft-com:datatypes"><Description dt:dt="string">E-Prime Primary Realtime Clock</Description><StartTime><Timestamp dt:dt="int">0</Timestamp><DateUtc dt:dt="string">2017-05-18T09:04:12Z</DateUtc></StartTime><FrequencyChanges><FrequencyChange><Frequency dt:dt="r8">3312861</Frequency><Timestamp dt:dt="r8">2853382599</Timestamp><Current dt:dt="r…	60.002	1	right	-1440927308	05-18-2017	11:04:12	09:04:12	female	319	{LEFTARROW}	49							0	945522	945026	{DOWNARROW}	496	943906	943526	880	left1,6	2	10	298	mask2	0	945009	0	944809	eqm10_NoEyeNmodel1_dir	0	V	gazeCOD	GazeCoDxp	0	400	0	944509	3	944409
GazeCoD_1Model_male	15	2	20	<?xml version="1.0"?>\n<Clock xmlns:dt="urn:schemas-microsoft-com:datatypes"><Description dt:dt="string">E-Prime Primary Realtime Clock</Description><StartTime><Timestamp dt:dt="int">0</Timestamp><DateUtc dt:dt="string">2017-05-18T09:04:12Z</DateUtc></StartTime><FrequencyChanges><FrequencyChange><Frequency dt:dt="r8">3312861</Frequency><Timestamp dt:dt="r8">2853382599</Timestamp><Current dt:dt="r…	60.002	1	right	-1440927308	05-18-2017	11:04:12	09:04:12	female	320	{RIGHTARROW}	40							0	947602	947092	{RIGHTARROW}	510	945978	945542	936	right6,4	10	10	299	mask10	0	947076	0	946876	eqm10_NoEyeNmodel1_dir	0	V	gazeCOD	GazeCoDxp	1	400	0	946576	-2	946476
GazeCoD_1Model_male	15	2	20	<?xml version="1.0"?>\n<Clock xmlns:dt="urn:schemas-microsoft-com:datatypes"><Description dt:dt="string">E-Prime Primary Realtime Clock</Description><StartTime><Timestamp dt:dt="int">0</Timestamp><DateUtc dt:dt="string">2017-05-18T09:04:12Z</DateUtc></StartTime><FrequencyChanges><FrequencyChange><Frequency dt:dt="r8">3312861</Frequency><Timestamp dt:dt="r8">2853382599</Timestamp><Current dt:dt="r…	60.002	1	right	-1440927308	05-18-2017	11:04:12	09:04:12	female	321	{RIGHTARROW}	42							0	949586	949026	{RIGHTARROW}	560	947909	947626	783	right4,8	9	10	300	mask9	0	949009	0	948809	eqm10_NoEyeNmodel1_dir	0	V	gazeCOD	GazeCoDxp	1	400	0	948509	0	948409
GazeCoD_1Model_male	15	2	20	<?xml version="1.0"?>\n<Clock xmlns:dt="urn:schemas-microsoft-com:datatypes"><Description dt:dt="string">E-Prime Primary Realtime Clock</Description><StartTime><Timestamp dt:dt="int">0</Timestamp><DateUtc dt:dt="string">2017-05-18T09:04:12Z</DateUtc></StartTime><FrequencyChanges><FrequencyChange><Frequency dt:dt="r8">3312861</Frequency><Timestamp dt:dt="r8">2853382599</Timestamp><Current dt:dt="r…	60.002	1	right	-1440927308	05-18-2017	11:04:12	09:04:12	female	322	{RIGHTARROW}	44							0	951793	951142	{RIGHTARROW}	651	950022	949609	913	right3,2	30	10	301	mask30	0	951126	0	950926	eqm10_NoEyeNmodel1_dir	90	HV	gazeCOD	GazeCoDxp	1	400	0	950626	4	950526
GazeCoD_1Model_male	15	2	20	<?xml version="1.0"?>\n<Clock xmlns:dt="urn:schemas-microsoft-com:datatypes"><Description dt:dt="string">E-Prime Primary Realtime Clock</Description><StartTime><Timestamp dt:dt="int">0</Timestamp><DateUtc dt:dt="string">2017-05-18T09:04:12Z</DateUtc></StartTime><FrequencyChanges><FrequencyChange><Frequency dt:dt="r8">3312861</Frequency><Timestamp dt:dt="r8">2853382599</Timestamp><Current dt:dt="r…	60.002	1	right	-1440927308	05-18-2017	11:04:12	09:04:12	female	323	{RIGHTARROW}	44							0	954769	953392	{RIGHTARROW}	1377	952268	951809	959	right3,2	8	10	302	mask8	0	953376	0	953176	eqm10_NoEyeNmodel1_dir	0	V	gazeCOD	GazeCoDxp	1	400	0	952876	8	952776
GazeCoD_1Model_male	15	2	20	<?xml version="1.0"?>\n<Clock xmlns:dt="urn:schemas-microsoft-com:datatypes"><Description dt:dt="string">E-Prime Primary Realtime Clock</Description><StartTime><Timestamp dt:dt="int">0</Timestamp><DateUtc dt:dt="string">2017-05-18T09:04:12Z</DateUtc></StartTime><FrequencyChanges><FrequencyChange><Frequency dt:dt="r8">3312861</Frequency><Timestamp dt:dt="r8">2853382599</Timestamp><Current dt:dt="r…	60.002	1	right	-1440927308	05-18-2017	11:04:12	09:04:12	female	324	{LEFTARROW}	55							0	956721	956225	{DOWNARROW}	496	955100	954792	808	left6,4	16	10	303	mask16	0	956209	0	956009	eqm10_NoEyeNmodel1_dir	90	H	gazeCOD	GazeCoDxp	0	400	0	955709	9	955609
GazeCoD_1Model_male	15	2	20	<?xml version="1.0"?>\n<Clock xmlns:dt="urn:schemas-microsoft-com:datatypes"><Description dt:dt="string">E-Prime Primary Realtime Clock</Description><StartTime><Timestamp dt:dt="int">0</Timestamp><DateUtc dt:dt="string">2017-05-18T09:04:12Z</DateUtc></StartTime><FrequencyChanges><FrequencyChange><Frequency dt:dt="r8">3312861</Frequency><Timestamp dt:dt="r8">2853382599</Timestamp><Current dt:dt="r…	60.002	1	right	-1440927308	05-18-2017	11:04:12	09:04:12	female	325	{LEFTARROW}	55							0	958721	958225	{DOWNARROW}	496	957113	956742	871	left6,4	5	10	304	mask5	0	958209	0	958009	eqm10_NoEyeNmodel1_dir	0	V	gazeCOD	GazeCoDxp	0	400	0	957709	-4	957609
GazeCoD_1Model_male	15	2	20	<?xml version="1.0"?>\n<Clock xmlns:dt="urn:schemas-microsoft-com:datatypes"><Description dt:dt="string">E-Prime Primary Realtime Clock</Description><StartTime><Timestamp dt:dt="int">0</Timestamp><DateUtc dt:dt="string">2017-05-18T09:04:12Z</DateUtc></StartTime><FrequencyChanges><FrequencyChange><Frequency dt:dt="r8">3312861</Frequency><Timestamp dt:dt="r8">2853382599</Timestamp><Current dt:dt="r…	60.002	1	right	-1440927308	05-18-2017	11:04:12	09:04:12	female	326	{DOWNARROW}	79							0	960753	960142	{DOWNARROW}	611	959030	958742	788	DG0	23	10	305	mask23	0	960125	0	959925	eqm10_NoEyeNmodel1_dir	90	HV	gazeCOD	GazeCoDxp	1	400	0	959625	-5	959525
GazeCoD_1Model_male	15	2	20	<?xml version="1.0"?>\n<Clock xmlns:dt="urn:schemas-microsoft-com:datatypes"><Description dt:dt="string">E-Prime Primary Realtime Clock</Description><StartTime><Timestamp dt:dt="int">0</Timestamp><DateUtc dt:dt="string">2017-05-18T09:04:12Z</DateUtc></StartTime><FrequencyChanges><FrequencyChange><Frequency dt:dt="r8">3312861</Frequency><Timestamp dt:dt="r8">2853382599</Timestamp><Current dt:dt="r…	60.002	1	right	-1440927308	05-18-2017	11:04:12	09:04:12	female	327	{LEFTARROW}	49							0	962913	962342	{DOWNARROW}	571	961221	960775	946	left1,6	24	10	306	mask24	0	962325	0	962125	eqm10_NoEyeNmodel1_dir	90	HV	gazeCOD	GazeCoDxp	0	400	0	961825	4	961725
GazeCoD_1Model_male	15	2	20	<?xml version="1.0"?>\n<Clock xmlns:dt="urn:schemas-microsoft-com:datatypes"><Description dt:dt="string">E-Prime Primary Realtime Clock</Description><StartTime><Timestamp dt:dt="int">0</Timestamp><DateUtc dt:dt="string">2017-05-18T09:04:12Z</DateUtc></StartTime><FrequencyChanges><FrequencyChange><Frequency dt:dt="r8">3312861</Frequency><Timestamp dt:dt="r8">2853382599</Timestamp><Current dt:dt="r…	60.002	1	right	-1440927308	05-18-2017	11:04:12	09:04:12	female	328	{RIGHTARROW}	42							0	964849	964325	{RIGHTARROW}	524	963203	962925	778	right4,8	31	10	307	mask31	0	964309	0	964109	eqm10_NoEyeNmodel1_dir	90	HV	gazeCOD	GazeCoDxp	1	400	0	963809	6	963709
GazeCoD_1Model_male	15	2	20	<?xml version="1.0"?>\n<Clock xmlns:dt="urn:schemas-microsoft-com:datatypes"><Description dt:dt="string">E-Prime Primary Realtime Clock</Description><StartTime><Timestamp dt:dt="int">0</Timestamp><DateUtc dt:dt="string">2017-05-18T09:04:12Z</DateUtc></StartTime><FrequencyChanges><FrequencyChange><Frequency dt:dt="r8">3312861</Frequency><Timestamp dt:dt="r8">2853382599</Timestamp><Current dt:dt="r…	60.002	1	right	-1440927308	05-18-2017	11:04:12	09:04:12	female	329	{DOWNARROW}	79							0	966737	966242	{DOWNARROW}	495	965129	964859	770	DG0	1	10	308	mask1	0	966225	0	966025	eqm10_NoEyeNmodel1_dir	0	V	gazeCOD	GazeCoDxp	1	400	0	965725	-4	965625
GazeCoD_1Model_male	15	2	20	<?xml version="1.0"?>\n<Clock xmlns:dt="urn:schemas-microsoft-com:datatypes"><Description dt:dt="string">E-Prime Primary Realtime Clock</Description><StartTime><Timestamp dt:dt="int">0</Timestamp><DateUtc dt:dt="string">2017-05-18T09:04:12Z</DateUtc></StartTime><FrequencyChanges><FrequencyChange><Frequency dt:dt="r8">3312861</Frequency><Timestamp dt:dt="r8">2853382599</Timestamp><Current dt:dt="r…	60.002	1	right	-1440927308	05-18-2017	11:04:12	09:04:12	female	330	{LEFTARROW}	55							0	968785	968175	{DOWNARROW}	610	967051	966758	793	left6,4	27	10	309	mask27	0	968158	0	967958	eqm10_NoEyeNmodel1_dir	90	HV	gazeCOD	GazeCoDxp	0	400	0	967658	7	967558
GazeCoD_1Model_male	15	2	20	<?xml version="1.0"?>\n<Clock xmlns:dt="urn:schemas-microsoft-com:datatypes"><Description dt:dt="string">E-Prime Primary Realtime Clock</Description><StartTime><Timestamp dt:dt="int">0</Timestamp><DateUtc dt:dt="string">2017-05-18T09:04:12Z</DateUtc></StartTime><FrequencyChanges><FrequencyChange><Frequency dt:dt="r8">3312861</Frequency><Timestamp dt:dt="r8">2853382599</Timestamp><Current dt:dt="r…	60.002	1	right	-1440927308	05-18-2017	11:04:12	09:04:12	female	331	{RIGHTARROW}	77							0	970721	970225	{RIGHTARROW}	496	969110	968808	802	right8	33	10	310	mask33	0	970208	0	970008	eqm10_NoEyeNmodel1_dir	90	HV	gazeCOD	GazeCoDxp	1	400	0	969708	-2	969608
GazeCoD_1Model_male	15	2	20	<?xml version="1.0"?>\n<Clock xmlns:dt="urn:schemas-microsoft-com:datatypes"><Description dt:dt="string">E-Prime Primary Realtime Clock</Description><StartTime><Timestamp dt:dt="int">0</Timestamp><DateUtc dt:dt="string">2017-05-18T09:04:12Z</DateUtc></StartTime><FrequencyChanges><FrequencyChange><Frequency dt:dt="r8">3312861</Frequency><Timestamp dt:dt="r8">2853382599</Timestamp><Current dt:dt="r…	60.002	1	right	-1440927308	05-18-2017	11:04:12	09:04:12	female	332	{RIGHTARROW}	44							0	972833	972292	{RIGHTARROW}	541	971176	970742	934	right3,2	19	10	311	mask19	0	972275	0	972075	eqm10_NoEyeNmodel1_dir	90	H	gazeCOD	GazeCoDxp	1	400	0	971775	-1	971675
GazeCoD_1Model_male	15	2	20	<?xml version="1.0"?>\n<Clock xmlns:dt="urn:schemas-microsoft-com:datatypes"><Description dt:dt="string">E-Prime Primary Realtime Clock</Description><StartTime><Timestamp dt:dt="int">0</Timestamp><DateUtc dt:dt="string">2017-05-18T09:04:12Z</DateUtc></StartTime><FrequencyChanges><FrequencyChange><Frequency dt:dt="r8">3312861</Frequency><Timestamp dt:dt="r8">2853382599</Timestamp><Current dt:dt="r…	60.002	1	right	-1440927308	05-18-2017	11:04:12	09:04:12	female	333	{RIGHTARROW}	46							0	975073	974308	{RIGHTARROW}	765	973189	972842	847	right1,6	7	10	312	mask7	0	974292	0	974092	eqm10_NoEyeNmodel1_dir	0	V	gazeCOD	GazeCoDxp	1	400	0	973792	3	973692
GazeCoD_1Model_male	15	2	20	<?xml version="1.0"?>\n<Clock xmlns:dt="urn:schemas-microsoft-com:datatypes"><Description dt:dt="string">E-Prime Primary Realtime Clock</Description><StartTime><Timestamp dt:dt="int">0</Timestamp><DateUtc dt:dt="string">2017-05-18T09:04:12Z</DateUtc></StartTime><FrequencyChanges><FrequencyChange><Frequency dt:dt="r8">3312861</Frequency><Timestamp dt:dt="r8">2853382599</Timestamp><Current dt:dt="r…	60.002	1	right	-1440927308	05-18-2017	11:04:12	09:04:12	female	334	{RIGHTARROW}	46							0	977265	976608	{RIGHTARROW}	657	975490	975092	898	right1,6	18	10	313	mask18	0	976592	0	976392	eqm10_NoEyeNmodel1_dir	90	H	gazeCOD	GazeCoDxp	1	400	0	976092	2	975992
GazeCoD_1Model_male	15	2	20	<?xml version="1.0"?>\n<Clock xmlns:dt="urn:schemas-microsoft-com:datatypes"><Description dt:dt="string">E-Prime Primary Realtime Clock</Description><StartTime><Timestamp dt:dt="int">0</Timestamp><DateUtc dt:dt="string">2017-05-18T09:04:12Z</DateUtc></StartTime><FrequencyChanges><FrequencyChange><Frequency dt:dt="r8">3312861</Frequency><Timestamp dt:dt="r8">2853382599</Timestamp><Current dt:dt="r…	60.002	1	right	-1440927308	05-18-2017	11:04:12	09:04:12	female	335	{LEFTARROW}	78							0	979313	978708	{DOWNARROW}	605	977596	977275	821	left8	17	10	314	mask17	0	978691	0	978491	eqm10_NoEyeNmodel1_dir	90	H	gazeCOD	GazeCoDxp	0	400	0	978191	-5	978091
GazeCoD_1Model_male	15	2	20	<?xml version="1.0"?>\n<Clock xmlns:dt="urn:schemas-microsoft-com:datatypes"><Description dt:dt="string">E-Prime Primary Realtime Clock</Description><StartTime><Timestamp dt:dt="int">0</Timestamp><DateUtc dt:dt="string">2017-05-18T09:04:12Z</DateUtc></StartTime><FrequencyChanges><FrequencyChange><Frequency dt:dt="r8">3312861</Frequency><Timestamp dt:dt="r8">2853382599</Timestamp><Current dt:dt="r…	60.002	1	right	-1440927308	05-18-2017	11:04:12	09:04:12	female	336	{LEFTARROW}	78							0	981425	980791	{LEFTARROW}	634	979668	979325	843	left8	6	10	315	mask6	0	980775	0	980575	eqm10_NoEyeNmodel1_dir	0	V	gazeCOD	GazeCoDxp	1	400	0	980275	7	980175
GazeCoD_1Model_male	15	2	20	<?xml version="1.0"?>\n<Clock xmlns:dt="urn:schemas-microsoft-com:datatypes"><Description dt:dt="string">E-Prime Primary Realtime Clock</Description><StartTime><Timestamp dt:dt="int">0</Timestamp><DateUtc dt:dt="string">2017-05-18T09:04:12Z</DateUtc></StartTime><FrequencyChanges><FrequencyChange><Frequency dt:dt="r8">3312861</Frequency><Timestamp dt:dt="r8">2853382599</Timestamp><Current dt:dt="r…	60.002	1	right	-1440927308	05-18-2017	11:04:12	09:04:12	female	337	{LEFTARROW}	51							0	983505	982925	{DOWNARROW}	580	981802	981441	861	left3,2	3	10	316	mask3	0	982908	0	982708	eqm10_NoEyeNmodel1_dir	0	V	gazeCOD	GazeCoDxp	0	400	0	982408	6	982308
GazeCoD_1Model_male	15	2	20	<?xml version="1.0"?>\n<Clock xmlns:dt="urn:schemas-microsoft-com:datatypes"><Description dt:dt="string">E-Prime Primary Realtime Clock</Description><StartTime><Timestamp dt:dt="int">0</Timestamp><DateUtc dt:dt="string">2017-05-18T09:04:12Z</DateUtc></StartTime><FrequencyChanges><FrequencyChange><Frequency dt:dt="r8">3312861</Frequency><Timestamp dt:dt="r8">2853382599</Timestamp><Current dt:dt="r…	60.002	1	right	-1440927308	05-18-2017	11:04:12	09:04:12	female	338	{DOWNARROW}	79							0	985584	984975	{RIGHTARROW}	609	983849	983525	824	DG0	12	10	317	mask12	0	984958	0	984758	eqm10_NoEyeNmodel1_dir	90	H	gazeCOD	GazeCoDxp	0	400	0	984458	9	984358
GazeCoD_1Model_male	15	2	20	<?xml version="1.0"?>\n<Clock xmlns:dt="urn:schemas-microsoft-com:datatypes"><Description dt:dt="string">E-Prime Primary Realtime Clock</Description><StartTime><Timestamp dt:dt="int">0</Timestamp><DateUtc dt:dt="string">2017-05-18T09:04:12Z</DateUtc></StartTime><FrequencyChanges><FrequencyChange><Frequency dt:dt="r8">3312861</Frequency><Timestamp dt:dt="r8">2853382599</Timestamp><Current dt:dt="r…	60.002	1	right	-1440927308	05-18-2017	11:04:12	09:04:12	female	339	{RIGHTARROW}	40							0	987664	987058	{RIGHTARROW}	606	985946	985608	838	right6,4	21	10	318	mask21	0	987041	0	986841	eqm10_NoEyeNmodel1_dir	90	H	gazeCOD	GazeCoDxp	1	400	0	986541	-5	986441
GazeCoD_1Model_male	15	2	20	<?xml version="1.0"?>\n<Clock xmlns:dt="urn:schemas-microsoft-com:datatypes"><Description dt:dt="string">E-Prime Primary Realtime Clock</Description><StartTime><Timestamp dt:dt="int">0</Timestamp><DateUtc dt:dt="string">2017-05-18T09:04:12Z</DateUtc></StartTime><FrequencyChanges><FrequencyChange><Frequency dt:dt="r8">3312861</Frequency><Timestamp dt:dt="r8">2853382599</Timestamp><Current dt:dt="r…	60.002	1	right	-1440927308	05-18-2017	11:04:12	09:04:12	female	340	{LEFTARROW}	51							0	989552	989108	{DOWNARROW}	444	987991	987675	816	left3,2	25	10	319	mask25	0	989091	0	988891	eqm10_NoEyeNmodel1_dir	90	HV	gazeCOD	GazeCoDxp	0	400	0	988591	0	988491
GazeCoD_1Model_male	15	2	20	<?xml version="1.0"?>\n<Clock xmlns:dt="urn:schemas-microsoft-com:datatypes"><Description dt:dt="string">E-Prime Primary Realtime Clock</Description><StartTime><Timestamp dt:dt="int">0</Timestamp><DateUtc dt:dt="string">2017-05-18T09:04:12Z</DateUtc></StartTime><FrequencyChanges><FrequencyChange><Frequency dt:dt="r8">3312861</Frequency><Timestamp dt:dt="r8">2853382599</Timestamp><Current dt:dt="r…	60.002	1	right	-1440927308	05-18-2017	11:04:12	09:04:12	female	341	{LEFTARROW}	53							0	991680	991191	{DOWNARROW}	489	990066	989574	992	left4,8	15	10	320	mask15	0	991174	0	990974	eqm10_NoEyeNmodel1_dir	90	H	gazeCOD	GazeCoDxp	0	400	0	990674	8	990574
GazeCoD_1Model_male	15	2	20	<?xml version="1.0"?>\n<Clock xmlns:dt="urn:schemas-microsoft-com:datatypes"><Description dt:dt="string">E-Prime Primary Realtime Clock</Description><StartTime><Timestamp dt:dt="int">0</Timestamp><DateUtc dt:dt="string">2017-05-18T09:04:12Z</DateUtc></StartTime><FrequencyChanges><FrequencyChange><Frequency dt:dt="r8">3312861</Frequency><Timestamp dt:dt="r8">2853382599</Timestamp><Current dt:dt="r…	60.002	1	right	-1440927308	05-18-2017	11:04:12	09:04:12	female	342	{LEFTARROW}	51							0	994160	993141	{DOWNARROW}	1019	992018	991691	827	left3,2	14	10	321	mask14	0	993124	0	992924	eqm10_NoEyeNmodel1_dir	90	H	gazeCOD	GazeCoDxp	0	400	0	992624	6	992524
GazeCoD_1Model_male	15	2	20	<?xml version="1.0"?>\n<Clock xmlns:dt="urn:schemas-microsoft-com:datatypes"><Description dt:dt="string">E-Prime Primary Realtime Clock</Description><StartTime><Timestamp dt:dt="int">0</Timestamp><DateUtc dt:dt="string">2017-05-18T09:04:12Z</DateUtc></StartTime><FrequencyChanges><FrequencyChange><Frequency dt:dt="r8">3312861</Frequency><Timestamp dt:dt="r8">2853382599</Timestamp><Current dt:dt="r…	60.002	1	right	-1440927308	05-18-2017	11:04:12	09:04:12	female	343	{LEFTARROW}	78							0	996000	995624	{LEFTARROW}	376	994509	994174	835	left8	28	10	322	mask28	0	995608	0	995408	eqm10_NoEyeNmodel1_dir	90	HV	gazeCOD	GazeCoDxp	1	400	0	995108	-1	995008
GazeCoD_1Model_male	15	2	20	<?xml version="1.0"?>\n<Clock xmlns:dt="urn:schemas-microsoft-com:datatypes"><Description dt:dt="string">E-Prime Primary Realtime Clock</Description><StartTime><Timestamp dt:dt="int">0</Timestamp><DateUtc dt:dt="string">2017-05-18T09:04:12Z</DateUtc></StartTime><FrequencyChanges><FrequencyChange><Frequency dt:dt="r8">3312861</Frequency><Timestamp dt:dt="r8">2853382599</Timestamp><Current dt:dt="r…	60.002	1	right	-1440927308	05-18-2017	11:04:12	09:04:12	female	344	{LEFTARROW}	53							0	997984	997524	{LEFTARROW}	460	996405	996024	881	left4,8	4	10	323	mask4	0	997508	0	997308	eqm10_NoEyeNmodel1_dir	0	V	gazeCOD	GazeCoDxp	1	400	0	997008	3	996908
GazeCoD_1Model_male	15	2	20	<?xml version="1.0"?>\n<Clock xmlns:dt="urn:schemas-microsoft-com:datatypes"><Description dt:dt="string">E-Prime Primary Realtime Clock</Description><StartTime><Timestamp dt:dt="int">0</Timestamp><DateUtc dt:dt="string">2017-05-18T09:04:12Z</DateUtc></StartTime><FrequencyChanges><FrequencyChange><Frequency dt:dt="r8">3312861</Frequency><Timestamp dt:dt="r8">2853382599</Timestamp><Current dt:dt="r…	60.002	1	right	-1440927308	05-18-2017	11:04:12	09:04:12	female	345	{LEFTARROW}	49							0	999952	999524	{DOWNARROW}	428	998411	998008	903	left1,6	13	10	324	mask13	0	999508	0	999308	eqm10_NoEyeNmodel1_dir	90	H	gazeCOD	GazeCoDxp	0	400	0	999008	-3	998908
GazeCoD_1Model_male	15	2	20	<?xml version="1.0"?>\n<Clock xmlns:dt="urn:schemas-microsoft-com:datatypes"><Description dt:dt="string">E-Prime Primary Realtime Clock</Description><StartTime><Timestamp dt:dt="int">0</Timestamp><DateUtc dt:dt="string">2017-05-18T09:04:12Z</DateUtc></StartTime><FrequencyChanges><FrequencyChange><Frequency dt:dt="r8">3312861</Frequency><Timestamp dt:dt="r8">2853382599</Timestamp><Current dt:dt="r…	60.002	1	right	-1440927308	05-18-2017	11:04:12	09:04:12	female	346	{RIGHTARROW}	77							0	1002000	1001507	{RIGHTARROW}	493	1000389	999974	915	right8	11	10	325	mask11	0	1001491	0	1001291	eqm10_NoEyeNmodel1_dir	0	V	gazeCOD	GazeCoDxp	1	400	0	1000991	2	1000891
GazeCoD_1Model_male	15	2	20	<?xml version="1.0"?>\n<Clock xmlns:dt="urn:schemas-microsoft-com:datatypes"><Description dt:dt="string">E-Prime Primary Realtime Clock</Description><StartTime><Timestamp dt:dt="int">0</Timestamp><DateUtc dt:dt="string">2017-05-18T09:04:12Z</DateUtc></StartTime><FrequencyChanges><FrequencyChange><Frequency dt:dt="r8">3312861</Frequency><Timestamp dt:dt="r8">2853382599</Timestamp><Current dt:dt="r…	60.002	1	right	-1440927308	05-18-2017	11:04:12	09:04:12	female	347	{RIGHTARROW}	46							0	1004112	1003607	{RIGHTARROW}	505	1002496	1002024	972	right1,6	29	10	326	mask29	0	1003591	0	1003391	eqm10_NoEyeNmodel1_dir	90	HV	gazeCOD	GazeCoDxp	1	400	0	1003091	-5	1002991
GazeCoD_1Model_male	15	2	20	<?xml version="1.0"?>\n<Clock xmlns:dt="urn:schemas-microsoft-com:datatypes"><Description dt:dt="string">E-Prime Primary Realtime Clock</Description><StartTime><Timestamp dt:dt="int">0</Timestamp><DateUtc dt:dt="string">2017-05-18T09:04:12Z</DateUtc></StartTime><FrequencyChanges><FrequencyChange><Frequency dt:dt="r8">3312861</Frequency><Timestamp dt:dt="r8">2853382599</Timestamp><Current dt:dt="r…	60.002	1	right	-1440927308	05-18-2017	11:04:12	09:04:12	female	348	{RIGHTARROW}	40							0	1006096	1005657	{RIGHTARROW}	439	1004545	1004124	921	right6,4	32	10	327	mask32	0	1005641	0	1005441	eqm10_NoEyeNmodel1_dir	90	HV	gazeCOD	GazeCoDxp	1	400	0	1005141	-4	1005041
GazeCoD_1Model_male	15	2	20	<?xml version="1.0"?>\n<Clock xmlns:dt="urn:schemas-microsoft-com:datatypes"><Description dt:dt="string">E-Prime Primary Realtime Clock</Description><StartTime><Timestamp dt:dt="int">0</Timestamp><DateUtc dt:dt="string">2017-05-18T09:04:12Z</DateUtc></StartTime><FrequencyChanges><FrequencyChange><Frequency dt:dt="r8">3312861</Frequency><Timestamp dt:dt="r8">2853382599</Timestamp><Current dt:dt="r…	60.002	1	right	-1440927308	05-18-2017	11:04:12	09:04:12	female	349	{RIGHTARROW}	77							0	1008016	1007557	{RIGHTARROW}	459	1006443	1006107	836	right8	22	10	328	mask22	0	1007541	0	1007341	eqm10_NoEyeNmodel1_dir	90	H	gazeCOD	GazeCoDxp	1	400	0	1007041	-2	1006941
GazeCoD_1Model_male	15	2	20	<?xml version="1.0"?>\n<Clock xmlns:dt="urn:schemas-microsoft-com:datatypes"><Description dt:dt="string">E-Prime Primary Realtime Clock</Description><StartTime><Timestamp dt:dt="int">0</Timestamp><DateUtc dt:dt="string">2017-05-18T09:04:12Z</DateUtc></StartTime><FrequencyChanges><FrequencyChange><Frequency dt:dt="r8">3312861</Frequency><Timestamp dt:dt="r8">2853382599</Timestamp><Current dt:dt="r…	60.002	1	right	-1440927308	05-18-2017	11:04:12	09:04:12	female	350	{RIGHTARROW}	42							0	1010112	1009591	{RIGHTARROW}	521	1008477	1008041	936	right4,8	20	10	329	mask20	0	1009574	0	1009374	eqm10_NoEyeNmodel1_dir	90	H	gazeCOD	GazeCoDxp	1	400	0	1009074	-3	1008974
GazeCoD_1Model_male	15	2	20	<?xml version="1.0"?>\n<Clock xmlns:dt="urn:schemas-microsoft-com:datatypes"><Description dt:dt="string">E-Prime Primary Realtime Clock</Description><StartTime><Timestamp dt:dt="int">0</Timestamp><DateUtc dt:dt="string">2017-05-18T09:04:12Z</DateUtc></StartTime><FrequencyChanges><FrequencyChange><Frequency dt:dt="r8">3312861</Frequency><Timestamp dt:dt="r8">2853382599</Timestamp><Current dt:dt="r…	60.002	1	right	-1440927308	05-18-2017	11:04:12	09:04:12	female	351	{LEFTARROW}	53							0	1012160	1011691	{DOWNARROW}	469	1010577	1010124	953	left4,8	26	10	330	mask26	0	1011674	0	1011474	eqm10_NoEyeNmodel1_dir	90	HV	gazeCOD	GazeCoDxp	0	400	0	1011174	-3	1011074
GazeCoD_1Model_male	15	2	20	<?xml version="1.0"?>\n<Clock xmlns:dt="urn:schemas-microsoft-com:datatypes"><Description dt:dt="string">E-Prime Primary Realtime Clock</Description><StartTime><Timestamp dt:dt="int">0</Timestamp><DateUtc dt:dt="string">2017-05-18T09:04:12Z</DateUtc></StartTime><FrequencyChanges><FrequencyChange><Frequency dt:dt="r8">3312861</Frequency><Timestamp dt:dt="r8">2853382599</Timestamp><Current dt:dt="r…	60.002	1	right	-1440927308	05-18-2017	11:04:12	09:04:12	female	352	{LEFTARROW}	78							0	1028703	1028357	{LEFTARROW}	346	1027233	1026957	776	left8	28	11	331	mask28	0	1028340	0	1028140	eqm10_NoEyeNmodel1_dir	90	HV	gazeCOD	GazeCoDxp	1	400	0	1027840	7	1027740
GazeCoD_1Model_male	15	2	20	<?xml version="1.0"?>\n<Clock xmlns:dt="urn:schemas-microsoft-com:datatypes"><Description dt:dt="string">E-Prime Primary Realtime Clock</Description><StartTime><Timestamp dt:dt="int">0</Timestamp><DateUtc dt:dt="string">2017-05-18T09:04:12Z</DateUtc></StartTime><FrequencyChanges><FrequencyChange><Frequency dt:dt="r8">3312861</Frequency><Timestamp dt:dt="r8">2853382599</Timestamp><Current dt:dt="r…	60.002	1	right	-1440927308	05-18-2017	11:04:12	09:04:12	female	353	{RIGHTARROW}	40							0	1030495	1030157	{RIGHTARROW}	338	1029037	1028723	814	right6,4	10	11	332	mask10	0	1030140	0	1029940	eqm10_NoEyeNmodel1_dir	0	V	gazeCOD	GazeCoDxp	1	400	0	1029640	3	1029540
GazeCoD_1Model_male	15	2	20	<?xml version="1.0"?>\n<Clock xmlns:dt="urn:schemas-microsoft-com:datatypes"><Description dt:dt="string">E-Prime Primary Realtime Clock</Description><StartTime><Timestamp dt:dt="int">0</Timestamp><DateUtc dt:dt="string">2017-05-18T09:04:12Z</DateUtc></StartTime><FrequencyChanges><FrequencyChange><Frequency dt:dt="r8">3312861</Frequency><Timestamp dt:dt="r8">2853382599</Timestamp><Current dt:dt="r…	60.002	1	right	-1440927308	05-18-2017	11:04:12	09:04:12	female	354	{RIGHTARROW}	77							0	1032255	1031923	{RIGHTARROW}	332	1030800	1030507	793	right8	33	11	333	mask33	0	1031907	0	1031707	eqm10_NoEyeNmodel1_dir	90	HV	gazeCOD	GazeCoDxp	1	400	0	1031407	7	1031307
GazeCoD_1Model_male	15	2	20	<?xml version="1.0"?>\n<Clock xmlns:dt="urn:schemas-microsoft-com:datatypes"><Description dt:dt="string">E-Prime Primary Realtime Clock</Description><StartTime><Timestamp dt:dt="int">0</Timestamp><DateUtc dt:dt="string">2017-05-18T09:04:12Z</DateUtc></StartTime><FrequencyChanges><FrequencyChange><Frequency dt:dt="r8">3312861</Frequency><Timestamp dt:dt="r8">2853382599</Timestamp><Current dt:dt="r…	60.002	1	right	-1440927308	05-18-2017	11:04:12	09:04:12	female	355	{RIGHTARROW}	44							0	1034191	1033757	{RIGHTARROW}	434	1032644	1032273	871	right3,2	19	11	334	mask19	0	1033740	0	1033540	eqm10_NoEyeNmodel1_dir	90	H	gazeCOD	GazeCoDxp	1	400	0	1033240	-4	1033140
GazeCoD_1Model_male	15	2	20	<?xml version="1.0"?>\n<Clock xmlns:dt="urn:schemas-microsoft-com:datatypes"><Description dt:dt="string">E-Prime Primary Realtime Clock</Description><StartTime><Timestamp dt:dt="int">0</Timestamp><DateUtc dt:dt="string">2017-05-18T09:04:12Z</DateUtc></StartTime><FrequencyChanges><FrequencyChange><Frequency dt:dt="r8">3312861</Frequency><Timestamp dt:dt="r8">2853382599</Timestamp><Current dt:dt="r…	60.002	1	right	-1440927308	05-18-2017	11:04:12	09:04:12	female	356	{RIGHTARROW}	46							0	1035983	1035590	{DOWNARROW}	393	1034471	1034206	765	right1,6	7	11	335	mask7	0	1035573	0	1035373	eqm10_NoEyeNmodel1_dir	0	V	gazeCOD	GazeCoDxp	0	400	0	1035073	2	1034973
GazeCoD_1Model_male	15	2	20	<?xml version="1.0"?>\n<Clock xmlns:dt="urn:schemas-microsoft-com:datatypes"><Description dt:dt="string">E-Prime Primary Realtime Clock</Description><StartTime><Timestamp dt:dt="int">0</Timestamp><DateUtc dt:dt="string">2017-05-18T09:04:12Z</DateUtc></StartTime><FrequencyChanges><FrequencyChange><Frequency dt:dt="r8">3312861</Frequency><Timestamp dt:dt="r8">2853382599</Timestamp><Current dt:dt="r…	60.002	1	right	-1440927308	05-18-2017	11:04:12	09:04:12	female	357	{LEFTARROW}	49							0	1037823	1037473	{DOWNARROW}	350	1036349	1036006	843	left1,6	13	11	336	mask13	0	1037456	0	1037256	eqm10_NoEyeNmodel1_dir	90	H	gazeCOD	GazeCoDxp	0	400	0	1036956	7	1036856
GazeCoD_1Model_male	15	2	20	<?xml version="1.0"?>\n<Clock xmlns:dt="urn:schemas-microsoft-com:datatypes"><Description dt:dt="string">E-Prime Primary Realtime Clock</Description><StartTime><Timestamp dt:dt="int">0</Timestamp><DateUtc dt:dt="string">2017-05-18T09:04:12Z</DateUtc></StartTime><FrequencyChanges><FrequencyChange><Frequency dt:dt="r8">3312861</Frequency><Timestamp dt:dt="r8">2853382599</Timestamp><Current dt:dt="r…	60.002	1	right	-1440927308	05-18-2017	11:04:12	09:04:12	female	358	{LEFTARROW}	51							0	1039839	1039406	{DOWNARROW}	433	1038281	1037840	941	left3,2	14	11	337	mask14	0	1039390	0	1039190	eqm10_NoEyeNmodel1_dir	90	H	gazeCOD	GazeCoDxp	0	400	0	1038890	9	1038790
GazeCoD_1Model_male	15	2	20	<?xml version="1.0"?>\n<Clock xmlns:dt="urn:schemas-microsoft-com:datatypes"><Description dt:dt="string">E-Prime Primary Realtime Clock</Description><StartTime><Timestamp dt:dt="int">0</Timestamp><DateUtc dt:dt="string">2017-05-18T09:04:12Z</DateUtc></StartTime><FrequencyChanges><FrequencyChange><Frequency dt:dt="r8">3312861</Frequency><Timestamp dt:dt="r8">2853382599</Timestamp><Current dt:dt="r…	60.002	1	right	-1440927308	05-18-2017	11:04:12	09:04:12	female	359	{LEFTARROW}	78							0	1041759	1041390	{DOWNARROW}	369	1040278	1039856	922	left8	6	11	338	mask6	0	1041373	0	1041173	eqm10_NoEyeNmodel1_dir	0	V	gazeCOD	GazeCoDxp	0	400	0	1040873	-5	1040773
GazeCoD_1Model_male	15	2	20	<?xml version="1.0"?>\n<Clock xmlns:dt="urn:schemas-microsoft-com:datatypes"><Description dt:dt="string">E-Prime Primary Realtime Clock</Description><StartTime><Timestamp dt:dt="int">0</Timestamp><DateUtc dt:dt="string">2017-05-18T09:04:12Z</DateUtc></StartTime><FrequencyChanges><FrequencyChange><Frequency dt:dt="r8">3312861</Frequency><Timestamp dt:dt="r8">2853382599</Timestamp><Current dt:dt="r…	60.002	1	right	-1440927308	05-18-2017	11:04:12	09:04:12	female	360	{RIGHTARROW}	40							0	1043791	1043390	{RIGHTARROW}	401	1042272	1041773	999	right6,4	32	11	339	mask32	0	1043373	0	1043173	eqm10_NoEyeNmodel1_dir	90	HV	gazeCOD	GazeCoDxp	1	400	0	1042873	1	1042773
GazeCoD_1Model_male	15	2	20	<?xml version="1.0"?>\n<Clock xmlns:dt="urn:schemas-microsoft-com:datatypes"><Description dt:dt="string">E-Prime Primary Realtime Clock</Description><StartTime><Timestamp dt:dt="int">0</Timestamp><DateUtc dt:dt="string">2017-05-18T09:04:12Z</DateUtc></StartTime><FrequencyChanges><FrequencyChange><Frequency dt:dt="r8">3312861</Frequency><Timestamp dt:dt="r8">2853382599</Timestamp><Current dt:dt="r…	60.002	1	right	-1440927308	05-18-2017	11:04:12	09:04:12	female	361	{LEFTARROW}	55							0	1045743	1045373	{DOWNARROW}	370	1044249	1043806	943	left6,4	16	11	340	mask16	0	1045356	0	1045156	eqm10_NoEyeNmodel1_dir	90	H	gazeCOD	GazeCoDxp	0	400	0	1044856	7	1044756
GazeCoD_1Model_male	15	2	20	<?xml version="1.0"?>\n<Clock xmlns:dt="urn:schemas-microsoft-com:datatypes"><Description dt:dt="string">E-Prime Primary Realtime Clock</Description><StartTime><Timestamp dt:dt="int">0</Timestamp><DateUtc dt:dt="string">2017-05-18T09:04:12Z</DateUtc></StartTime><FrequencyChanges><FrequencyChange><Frequency dt:dt="r8">3312861</Frequency><Timestamp dt:dt="r8">2853382599</Timestamp><Current dt:dt="r…	60.002	1	right	-1440927308	05-18-2017	11:04:12	09:04:12	female	362	{LEFTARROW}	55							0	1047807	1047356	{DOWNARROW}	451	1046240	1045756	984	left6,4	5	11	341	mask5	0	1047339	0	1047139	eqm10_NoEyeNmodel1_dir	0	V	gazeCOD	GazeCoDxp	0	400	0	1046839	-1	1046739
GazeCoD_1Model_male	15	2	20	<?xml version="1.0"?>\n<Clock xmlns:dt="urn:schemas-microsoft-com:datatypes"><Description dt:dt="string">E-Prime Primary Realtime Clock</Description><StartTime><Timestamp dt:dt="int">0</Timestamp><DateUtc dt:dt="string">2017-05-18T09:04:12Z</DateUtc></StartTime><FrequencyChanges><FrequencyChange><Frequency dt:dt="r8">3312861</Frequency><Timestamp dt:dt="r8">2853382599</Timestamp><Current dt:dt="r…	60.002	1	right	-1440927308	05-18-2017	11:04:12	09:04:12	female	363	{LEFTARROW}	78							0	1049919	1049323	{DOWNARROW}	596	1048206	1047823	883	left8	17	11	342	mask17	0	1049306	0	1049106	eqm10_NoEyeNmodel1_dir	90	H	gazeCOD	GazeCoDxp	0	400	0	1048806	0	1048706
GazeCoD_1Model_male	15	2	20	<?xml version="1.0"?>\n<Clock xmlns:dt="urn:schemas-microsoft-com:datatypes"><Description dt:dt="string">E-Prime Primary Realtime Clock</Description><StartTime><Timestamp dt:dt="int">0</Timestamp><DateUtc dt:dt="string">2017-05-18T09:04:12Z</DateUtc></StartTime><FrequencyChanges><FrequencyChange><Frequency dt:dt="r8">3312861</Frequency><Timestamp dt:dt="r8">2853382599</Timestamp><Current dt:dt="r…	60.002	1	right	-1440927308	05-18-2017	11:04:12	09:04:12	female	364	{LEFTARROW}	53							0	1051967	1051539	{DOWNARROW}	428	1050419	1049939	980	left4,8	26	11	343	mask26	0	1051523	0	1051323	eqm10_NoEyeNmodel1_dir	90	HV	gazeCOD	GazeCoDxp	0	400	0	1051023	4	1050923
GazeCoD_1Model_male	15	2	20	<?xml version="1.0"?>\n<Clock xmlns:dt="urn:schemas-microsoft-com:datatypes"><Description dt:dt="string">E-Prime Primary Realtime Clock</Description><StartTime><Timestamp dt:dt="int">0</Timestamp><DateUtc dt:dt="string">2017-05-18T09:04:12Z</DateUtc></StartTime><FrequencyChanges><FrequencyChange><Frequency dt:dt="r8">3312861</Frequency><Timestamp dt:dt="r8">2853382599</Timestamp><Current dt:dt="r…	60.002	1	right	-1440927308	05-18-2017	11:04:12	09:04:12	female	365	{RIGHTARROW}	44							0	1053966	1053539	{RIGHTARROW}	427	1052418	1051989	929	right3,2	30	11	344	mask30	0	1053523	0	1053323	eqm10_NoEyeNmodel1_dir	90	HV	gazeCOD	GazeCoDxp	1	400	0	1053023	5	1052923
GazeCoD_1Model_male	15	2	20	<?xml version="1.0"?>\n<Clock xmlns:dt="urn:schemas-microsoft-com:datatypes"><Description dt:dt="string">E-Prime Primary Realtime Clock</Description><StartTime><Timestamp dt:dt="int">0</Timestamp><DateUtc dt:dt="string">2017-05-18T09:04:12Z</DateUtc></StartTime><FrequencyChanges><FrequencyChange><Frequency dt:dt="r8">3312861</Frequency><Timestamp dt:dt="r8">2853382599</Timestamp><Current dt:dt="r…	60.002	1	right	-1440927308	05-18-2017	11:04:12	09:04:12	female	366	{RIGHTARROW}	42							0	1056014	1055473	{RIGHTARROW}	541	1054348	1053989	859	right4,8	9	11	345	mask9	0	1055456	0	1055256	eqm10_NoEyeNmodel1_dir	0	V	gazeCOD	GazeCoDxp	1	400	0	1054956	8	1054856
GazeCoD_1Model_male	15	2	20	<?xml version="1.0"?>\n<Clock xmlns:dt="urn:schemas-microsoft-com:datatypes"><Description dt:dt="string">E-Prime Primary Realtime Clock</Description><StartTime><Timestamp dt:dt="int">0</Timestamp><DateUtc dt:dt="string">2017-05-18T09:04:12Z</DateUtc></StartTime><FrequencyChanges><FrequencyChange><Frequency dt:dt="r8">3312861</Frequency><Timestamp dt:dt="r8">2853382599</Timestamp><Current dt:dt="r…	60.002	1	right	-1440927308	05-18-2017	11:04:12	09:04:12	female	367	{DOWNARROW}	79							0	1058078	1057506	{RIGHTARROW}	572	1056389	1056039	850	DG0	12	11	346	mask12	0	1057489	0	1057289	eqm10_NoEyeNmodel1_dir	90	H	gazeCOD	GazeCoDxp	0	400	0	1056989	0	1056889
GazeCoD_1Model_male	15	2	20	<?xml version="1.0"?>\n<Clock xmlns:dt="urn:schemas-microsoft-com:datatypes"><Description dt:dt="string">E-Prime Primary Realtime Clock</Description><StartTime><Timestamp dt:dt="int">0</Timestamp><DateUtc dt:dt="string">2017-05-18T09:04:12Z</DateUtc></StartTime><FrequencyChanges><FrequencyChange><Frequency dt:dt="r8">3312861</Frequency><Timestamp dt:dt="r8">2853382599</Timestamp><Current dt:dt="r…	60.002	1	right	-1440927308	05-18-2017	11:04:12	09:04:12	female	368	{DOWNARROW}	79							0	1059966	1059572	{DOWNARROW}	394	1058456	1058089	867	DG0	23	11	347	mask23	0	1059556	0	1059356	eqm10_NoEyeNmodel1_dir	90	HV	gazeCOD	GazeCoDxp	1	400	0	1059056	0	1058956
GazeCoD_1Model_male	15	2	20	<?xml version="1.0"?>\n<Clock xmlns:dt="urn:schemas-microsoft-com:datatypes"><Description dt:dt="string">E-Prime Primary Realtime Clock</Description><StartTime><Timestamp dt:dt="int">0</Timestamp><DateUtc dt:dt="string">2017-05-18T09:04:12Z</DateUtc></StartTime><FrequencyChanges><FrequencyChange><Frequency dt:dt="r8">3312861</Frequency><Timestamp dt:dt="r8">2853382599</Timestamp><Current dt:dt="r…	60.002	1	right	-1440927308	05-18-2017	11:04:12	09:04:12	female	369	{RIGHTARROW}	46							0	1062094	1061522	{DOWNARROW}	572	1060398	1059989	909	right1,6	29	11	348	mask29	0	1061506	0	1061306	eqm10_NoEyeNmodel1_dir	90	HV	gazeCOD	GazeCoDxp	0	400	0	1061006	8	1060906
GazeCoD_1Model_male	15	2	20	<?xml version="1.0"?>\n<Clock xmlns:dt="urn:schemas-microsoft-com:datatypes"><Description dt:dt="string">E-Prime Primary Realtime Clock</Description><StartTime><Timestamp dt:dt="int">0</Timestamp><DateUtc dt:dt="string">2017-05-18T09:04:12Z</DateUtc></StartTime><FrequencyChanges><FrequencyChange><Frequency dt:dt="r8">3312861</Frequency><Timestamp dt:dt="r8">2853382599</Timestamp><Current dt:dt="r…	60.002	1	right	-1440927308	05-18-2017	11:04:12	09:04:12	female	370	{LEFTARROW}	53							0	1064142	1063706	{DOWNARROW}	436	1062592	1062106	986	left4,8	15	11	349	mask15	0	1063689	0	1063489	eqm10_NoEyeNmodel1_dir	90	H	gazeCOD	GazeCoDxp	0	400	0	1063189	-3	1063089
GazeCoD_1Model_male	15	2	20	<?xml version="1.0"?>\n<Clock xmlns:dt="urn:schemas-microsoft-com:datatypes"><Description dt:dt="string">E-Prime Primary Realtime Clock</Description><StartTime><Timestamp dt:dt="int">0</Timestamp><DateUtc dt:dt="string">2017-05-18T09:04:12Z</DateUtc></StartTime><FrequencyChanges><FrequencyChange><Frequency dt:dt="r8">3312861</Frequency><Timestamp dt:dt="r8">2853382599</Timestamp><Current dt:dt="r…	60.002	1	right	-1440927308	05-18-2017	11:04:12	09:04:12	female	371	{RIGHTARROW}	42							0	1066014	1065556	{RIGHTARROW}	458	1064445	1064156	789	right4,8	31	11	350	mask31	0	1065539	-1	1065339	eqm10_NoEyeNmodel1_dir	90	HV	gazeCOD	GazeCoDxp	1	400	0	1065040	-5	1064940
GazeCoD_1Model_male	15	2	20	<?xml version="1.0"?>\n<Clock xmlns:dt="urn:schemas-microsoft-com:datatypes"><Description dt:dt="string">E-Prime Primary Realtime Clock</Description><StartTime><Timestamp dt:dt="int">0</Timestamp><DateUtc dt:dt="string">2017-05-18T09:04:12Z</DateUtc></StartTime><FrequencyChanges><FrequencyChange><Frequency dt:dt="r8">3312861</Frequency><Timestamp dt:dt="r8">2853382599</Timestamp><Current dt:dt="r…	60.002	1	right	-1440927308	05-18-2017	11:04:12	09:04:12	female	372	{RIGHTARROW}	44							0	1068078	1067539	{RIGHTARROW}	539	1066415	1066039	876	right3,2	8	11	351	mask8	0	1067522	0	1067322	eqm10_NoEyeNmodel1_dir	0	V	gazeCOD	GazeCoDxp	1	400	0	1067022	7	1066922
GazeCoD_1Model_male	15	2	20	<?xml version="1.0"?>\n<Clock xmlns:dt="urn:schemas-microsoft-com:datatypes"><Description dt:dt="string">E-Prime Primary Realtime Clock</Description><StartTime><Timestamp dt:dt="int">0</Timestamp><DateUtc dt:dt="string">2017-05-18T09:04:12Z</DateUtc></StartTime><FrequencyChanges><FrequencyChange><Frequency dt:dt="r8">3312861</Frequency><Timestamp dt:dt="r8">2853382599</Timestamp><Current dt:dt="r…	60.002	1	right	-1440927308	05-18-2017	11:04:12	09:04:12	female	373	{RIGHTARROW}	77							0	1070030	1069572	{RIGHTARROW}	458	1068452	1068089	863	right8	22	11	352	mask22	0	1069555	0	1069355	eqm10_NoEyeNmodel1_dir	90	H	gazeCOD	GazeCoDxp	1	400	0	1069055	3	1068955
GazeCoD_1Model_male	15	2	20	<?xml version="1.0"?>\n<Clock xmlns:dt="urn:schemas-microsoft-com:datatypes"><Description dt:dt="string">E-Prime Primary Realtime Clock</Description><StartTime><Timestamp dt:dt="int">0</Timestamp><DateUtc dt:dt="string">2017-05-18T09:04:12Z</DateUtc></StartTime><FrequencyChanges><FrequencyChange><Frequency dt:dt="r8">3312861</Frequency><Timestamp dt:dt="r8">2853382599</Timestamp><Current dt:dt="r…	60.002	1	right	-1440927308	05-18-2017	11:04:12	09:04:12	female	374	{LEFTARROW}	51							0	1072078	1071605	{DOWNARROW}	473	1070482	1070039	943	left3,2	3	11	353	mask3	0	1071589	0	1071389	eqm10_NoEyeNmodel1_dir	0	V	gazeCOD	GazeCoDxp	0	400	0	1071089	7	1070989
GazeCoD_1Model_male	15	2	20	<?xml version="1.0"?>\n<Clock xmlns:dt="urn:schemas-microsoft-com:datatypes"><Description dt:dt="string">E-Prime Primary Realtime Clock</Description><StartTime><Timestamp dt:dt="int">0</Timestamp><DateUtc dt:dt="string">2017-05-18T09:04:12Z</DateUtc></StartTime><FrequencyChanges><FrequencyChange><Frequency dt:dt="r8">3312861</Frequency><Timestamp dt:dt="r8">2853382599</Timestamp><Current dt:dt="r…	60.002	1	right	-1440927308	05-18-2017	11:04:12	09:04:12	female	375	{LEFTARROW}	55							0	1073838	1073522	{DOWNARROW}	316	1072403	1072089	814	left6,4	27	11	354	mask27	0	1073505	0	1073305	eqm10_NoEyeNmodel1_dir	90	HV	gazeCOD	GazeCoDxp	0	400	0	1073005	2	1072905
GazeCoD_1Model_male	15	2	20	<?xml version="1.0"?>\n<Clock xmlns:dt="urn:schemas-microsoft-com:datatypes"><Description dt:dt="string">E-Prime Primary Realtime Clock</Description><StartTime><Timestamp dt:dt="int">0</Timestamp><DateUtc dt:dt="string">2017-05-18T09:04:12Z</DateUtc></StartTime><FrequencyChanges><FrequencyChange><Frequency dt:dt="r8">3312861</Frequency><Timestamp dt:dt="r8">2853382599</Timestamp><Current dt:dt="r…	60.002	1	right	-1440927308	05-18-2017	11:04:12	09:04:12	female	376	{DOWNARROW}	79							0	1076494	1075439	{RIGHTARROW}	1055	1074314	1073855	959	DG0	1	11	355	mask1	0	1075422	0	1075222	eqm10_NoEyeNmodel1_dir	0	V	gazeCOD	GazeCoDxp	0	400	0	1074922	8	1074822
GazeCoD_1Model_male	15	2	20	<?xml version="1.0"?>\n<Clock xmlns:dt="urn:schemas-microsoft-com:datatypes"><Description dt:dt="string">E-Prime Primary Realtime Clock</Description><StartTime><Timestamp dt:dt="int">0</Timestamp><DateUtc dt:dt="string">2017-05-18T09:04:12Z</DateUtc></StartTime><FrequencyChanges><FrequencyChange><Frequency dt:dt="r8">3312861</Frequency><Timestamp dt:dt="r8">2853382599</Timestamp><Current dt:dt="r…	60.002	1	right	-1440927308	05-18-2017	11:04:12	09:04:12	female	377	{LEFTARROW}	51							0	1078398	1078122	{DOWNARROW}	276	1076997	1076505	992	left3,2	25	11	356	mask25	0	1078105	0	1077905	eqm10_NoEyeNmodel1_dir	90	HV	gazeCOD	GazeCoDxp	0	400	0	1077605	8	1077505
GazeCoD_1Model_male	15	2	20	<?xml version="1.0"?>\n<Clock xmlns:dt="urn:schemas-microsoft-com:datatypes"><Description dt:dt="string">E-Prime Primary Realtime Clock</Description><StartTime><Timestamp dt:dt="int">0</Timestamp><DateUtc dt:dt="string">2017-05-18T09:04:12Z</DateUtc></StartTime><FrequencyChanges><FrequencyChange><Frequency dt:dt="r8">3312861</Frequency><Timestamp dt:dt="r8">2853382599</Timestamp><Current dt:dt="r…	60.002	1	right	-1440927308	05-18-2017	11:04:12	09:04:12	female	378	{LEFTARROW}	49							0	1080366	1079972	{DOWNARROW}	394	1078850	1078422	928	left1,6	2	11	357	mask2	0	1079955	0	1079755	eqm10_NoEyeNmodel1_dir	0	V	gazeCOD	GazeCoDxp	0	400	0	1079455	5	1079355
GazeCoD_1Model_male	15	2	20	<?xml version="1.0"?>\n<Clock xmlns:dt="urn:schemas-microsoft-com:datatypes"><Description dt:dt="string">E-Prime Primary Realtime Clock</Description><StartTime><Timestamp dt:dt="int">0</Timestamp><DateUtc dt:dt="string">2017-05-18T09:04:12Z</DateUtc></StartTime><FrequencyChanges><FrequencyChange><Frequency dt:dt="r8">3312861</Frequency><Timestamp dt:dt="r8">2853382599</Timestamp><Current dt:dt="r…	60.002	1	right	-1440927308	05-18-2017	11:04:12	09:04:12	female	379	{RIGHTARROW}	42							0	1082254	1081805	{RIGHTARROW}	449	1080679	1080388	791	right4,8	20	11	358	mask20	0	1081788	0	1081588	eqm10_NoEyeNmodel1_dir	90	H	gazeCOD	GazeCoDxp	1	400	0	1081288	9	1081188
GazeCoD_1Model_male	15	2	20	<?xml version="1.0"?>\n<Clock xmlns:dt="urn:schemas-microsoft-com:datatypes"><Description dt:dt="string">E-Prime Primary Realtime Clock</Description><StartTime><Timestamp dt:dt="int">0</Timestamp><DateUtc dt:dt="string">2017-05-18T09:04:12Z</DateUtc></StartTime><FrequencyChanges><FrequencyChange><Frequency dt:dt="r8">3312861</Frequency><Timestamp dt:dt="r8">2853382599</Timestamp><Current dt:dt="r…	60.002	1	right	-1440927308	05-18-2017	11:04:12	09:04:12	female	380	{RIGHTARROW}	40							0	1084158	1083672	{RIGHTARROW}	486	1082558	1082272	786	right6,4	21	11	359	mask21	0	1083655	0	1083455	eqm10_NoEyeNmodel1_dir	90	H	gazeCOD	GazeCoDxp	1	400	0	1083155	-3	1083055
GazeCoD_1Model_male	15	2	20	<?xml version="1.0"?>\n<Clock xmlns:dt="urn:schemas-microsoft-com:datatypes"><Description dt:dt="string">E-Prime Primary Realtime Clock</Description><StartTime><Timestamp dt:dt="int">0</Timestamp><DateUtc dt:dt="string">2017-05-18T09:04:12Z</DateUtc></StartTime><FrequencyChanges><FrequencyChange><Frequency dt:dt="r8">3312861</Frequency><Timestamp dt:dt="r8">2853382599</Timestamp><Current dt:dt="r…	60.002	1	right	-1440927308	05-18-2017	11:04:12	09:04:12	female	381	{RIGHTARROW}	77							0	1086206	1085738	{RIGHTARROW}	468	1084621	1084172	949	right8	11	11	360	mask11	0	1085722	0	1085522	eqm10_NoEyeNmodel1_dir	0	V	gazeCOD	GazeCoDxp	1	400	0	1085222	1	1085122
GazeCoD_1Model_male	15	2	20	<?xml version="1.0"?>\n<Clock xmlns:dt="urn:schemas-microsoft-com:datatypes"><Description dt:dt="string">E-Prime Primary Realtime Clock</Description><StartTime><Timestamp dt:dt="int">0</Timestamp><DateUtc dt:dt="string">2017-05-18T09:04:12Z</DateUtc></StartTime><FrequencyChanges><FrequencyChange><Frequency dt:dt="r8">3312861</Frequency><Timestamp dt:dt="r8">2853382599</Timestamp><Current dt:dt="r…	60.002	1	right	-1440927308	05-18-2017	11:04:12	09:04:12	female	382	{RIGHTARROW}	46							0	1088317	1087738	{DOWNARROW}	579	1086614	1086222	892	right1,6	18	11	361	mask18	0	1087722	0	1087522	eqm10_NoEyeNmodel1_dir	90	H	gazeCOD	GazeCoDxp	0	400	0	1087222	8	1087122
GazeCoD_1Model_male	15	2	20	<?xml version="1.0"?>\n<Clock xmlns:dt="urn:schemas-microsoft-com:datatypes"><Description dt:dt="string">E-Prime Primary Realtime Clock</Description><StartTime><Timestamp dt:dt="int">0</Timestamp><DateUtc dt:dt="string">2017-05-18T09:04:12Z</DateUtc></StartTime><FrequencyChanges><FrequencyChange><Frequency dt:dt="r8">3312861</Frequency><Timestamp dt:dt="r8">2853382599</Timestamp><Current dt:dt="r…	60.002	1	right	-1440927308	05-18-2017	11:04:12	09:04:12	female	383	{LEFTARROW}	53							0	1090493	1089955	{DOWNARROW}	538	1088833	1088338	995	left4,8	4	11	362	mask4	0	1089938	0	1089738	eqm10_NoEyeNmodel1_dir	0	V	gazeCOD	GazeCoDxp	0	400	0	1089438	5	1089338
GazeCoD_1Model_male	15	2	20	<?xml version="1.0"?>\n<Clock xmlns:dt="urn:schemas-microsoft-com:datatypes"><Description dt:dt="string">E-Prime Primary Realtime Clock</Description><StartTime><Timestamp dt:dt="int">0</Timestamp><DateUtc dt:dt="string">2017-05-18T09:04:12Z</DateUtc></StartTime><FrequencyChanges><FrequencyChange><Frequency dt:dt="r8">3312861</Frequency><Timestamp dt:dt="r8">2853382599</Timestamp><Current dt:dt="r…	60.002	1	right	-1440927308	05-18-2017	11:04:12	09:04:12	female	384	{LEFTARROW}	49							0	1092317	1091938	{DOWNARROW}	379	1090820	1090505	815	left1,6	24	11	363	mask24	0	1091921	0	1091721	eqm10_NoEyeNmodel1_dir	90	HV	gazeCOD	GazeCoDxp	0	400	0	1091421	1	1091321
GazeCoD_1Model_male	15	2	20	<?xml version="1.0"?>\n<Clock xmlns:dt="urn:schemas-microsoft-com:datatypes"><Description dt:dt="string">E-Prime Primary Realtime Clock</Description><StartTime><Timestamp dt:dt="int">0</Timestamp><DateUtc dt:dt="string">2017-05-18T09:04:12Z</DateUtc></StartTime><FrequencyChanges><FrequencyChange><Frequency dt:dt="r8">3312861</Frequency><Timestamp dt:dt="r8">2853382599</Timestamp><Current dt:dt="r…	60.002	1	right	-1440927308	05-18-2017	11:04:12	09:04:12	female	385	{LEFTARROW}	55							0	1094157	1093771	{DOWNARROW}	386	1092655	1092338	817	left6,4	27	12	364	mask27	0	1093755	0	1093555	eqm10_NoEyeNmodel1_dir	90	HV	gazeCOD	GazeCoDxp	0	400	0	1093255	0	1093155
GazeCoD_1Model_male	15	2	20	<?xml version="1.0"?>\n<Clock xmlns:dt="urn:schemas-microsoft-com:datatypes"><Description dt:dt="string">E-Prime Primary Realtime Clock</Description><StartTime><Timestamp dt:dt="int">0</Timestamp><DateUtc dt:dt="string">2017-05-18T09:04:12Z</DateUtc></StartTime><FrequencyChanges><FrequencyChange><Frequency dt:dt="r8">3312861</Frequency><Timestamp dt:dt="r8">2853382599</Timestamp><Current dt:dt="r…	60.002	1	right	-1440927308	05-18-2017	11:04:12	09:04:12	female	386	{RIGHTARROW}	44							0	1096749	1095571	{RIGHTARROW}	1178	1094448	1094171	777	right3,2	19	12	365	mask19	0	1095555	0	1095355	eqm10_NoEyeNmodel1_dir	90	H	gazeCOD	GazeCoDxp	1	400	0	1095055	7	1094955
GazeCoD_1Model_male	15	2	20	<?xml version="1.0"?>\n<Clock xmlns:dt="urn:schemas-microsoft-com:datatypes"><Description dt:dt="string">E-Prime Primary Realtime Clock</Description><StartTime><Timestamp dt:dt="int">0</Timestamp><DateUtc dt:dt="string">2017-05-18T09:04:12Z</DateUtc></StartTime><FrequencyChanges><FrequencyChange><Frequency dt:dt="r8">3312861</Frequency><Timestamp dt:dt="r8">2853382599</Timestamp><Current dt:dt="r…	60.002	1	right	-1440927308	05-18-2017	11:04:12	09:04:12	female	387	{RIGHTARROW}	44							0	1098653	1098221	{RIGHTARROW}	432	1097110	1096771	839	right3,2	8	12	366	mask8	0	1098205	0	1098005	eqm10_NoEyeNmodel1_dir	0	V	gazeCOD	GazeCoDxp	1	400	0	1097705	-5	1097605
GazeCoD_1Model_male	15	2	20	<?xml version="1.0"?>\n<Clock xmlns:dt="urn:schemas-microsoft-com:datatypes"><Description dt:dt="string">E-Prime Primary Realtime Clock</Description><StartTime><Timestamp dt:dt="int">0</Timestamp><DateUtc dt:dt="string">2017-05-18T09:04:12Z</DateUtc></StartTime><FrequencyChanges><FrequencyChange><Frequency dt:dt="r8">3312861</Frequency><Timestamp dt:dt="r8">2853382599</Timestamp><Current dt:dt="r…	60.002	1	right	-1440927308	05-18-2017	11:04:12	09:04:12	female	388	{RIGHTARROW}	46							0	1100653	1100155	{RIGHTARROW}	498	1099034	1098671	863	right1,6	18	12	367	mask18	0	1100138	0	1099938	eqm10_NoEyeNmodel1_dir	90	H	gazeCOD	GazeCoDxp	1	400	0	1099638	4	1099538
GazeCoD_1Model_male	15	2	20	<?xml version="1.0"?>\n<Clock xmlns:dt="urn:schemas-microsoft-com:datatypes"><Description dt:dt="string">E-Prime Primary Realtime Clock</Description><StartTime><Timestamp dt:dt="int">0</Timestamp><DateUtc dt:dt="string">2017-05-18T09:04:12Z</DateUtc></StartTime><FrequencyChanges><FrequencyChange><Frequency dt:dt="r8">3312861</Frequency><Timestamp dt:dt="r8">2853382599</Timestamp><Current dt:dt="r…	60.002	1	right	-1440927308	05-18-2017	11:04:12	09:04:12	female	389	{LEFTARROW}	51							0	1103069	1102105	{RIGHTARROW}	964	1100986	1100671	815	left3,2	3	12	368	mask3	0	1102088	0	1101888	eqm10_NoEyeNmodel1_dir	0	V	gazeCOD	GazeCoDxp	0	400	0	1101588	2	1101488
GazeCoD_1Model_male	15	2	20	<?xml version="1.0"?>\n<Clock xmlns:dt="urn:schemas-microsoft-com:datatypes"><Description dt:dt="string">E-Prime Primary Realtime Clock</Description><StartTime><Timestamp dt:dt="int">0</Timestamp><DateUtc dt:dt="string">2017-05-18T09:04:12Z</DateUtc></StartTime><FrequencyChanges><FrequencyChange><Frequency dt:dt="r8">3312861</Frequency><Timestamp dt:dt="r8">2853382599</Timestamp><Current dt:dt="r…	60.002	1	right	-1440927308	05-18-2017	11:04:12	09:04:12	female	390	{LEFTARROW}	49							0	1105005	1104588	{DOWNARROW}	417	1103475	1103088	887	left1,6	2	12	369	mask2	0	1104571	0	1104371	eqm10_NoEyeNmodel1_dir	0	V	gazeCOD	GazeCoDxp	0	400	0	1104071	-4	1103971
GazeCoD_1Model_male	15	2	20	<?xml version="1.0"?>\n<Clock xmlns:dt="urn:schemas-microsoft-com:datatypes"><Description dt:dt="string">E-Prime Primary Realtime Clock</Description><StartTime><Timestamp dt:dt="int">0</Timestamp><DateUtc dt:dt="string">2017-05-18T09:04:12Z</DateUtc></StartTime><FrequencyChanges><FrequencyChange><Frequency dt:dt="r8">3312861</Frequency><Timestamp dt:dt="r8">2853382599</Timestamp><Current dt:dt="r…	60.002	1	right	-1440927308	05-18-2017	11:04:12	09:04:12	female	391	{DOWNARROW}	79							0	1106941	1106504	{DOWNARROW}	437	1105384	1105021	863	DG0	23	12	370	mask23	0	1106488	0	1106288	eqm10_NoEyeNmodel1_dir	90	HV	gazeCOD	GazeCoDxp	1	400	0	1105988	4	1105888
GazeCoD_1Model_male	15	2	20	<?xml version="1.0"?>\n<Clock xmlns:dt="urn:schemas-microsoft-com:datatypes"><Description dt:dt="string">E-Prime Primary Realtime Clock</Description><StartTime><Timestamp dt:dt="int">0</Timestamp><DateUtc dt:dt="string">2017-05-18T09:04:12Z</DateUtc></StartTime><FrequencyChanges><FrequencyChange><Frequency dt:dt="r8">3312861</Frequency><Timestamp dt:dt="r8">2853382599</Timestamp><Current dt:dt="r…	60.002	1	right	-1440927308	05-18-2017	11:04:12	09:04:12	female	392	{LEFTARROW}	51							0	1108685	1108338	{DOWNARROW}	347	1107213	1106954	759	left3,2	25	12	371	mask25	0	1108321	0	1108121	eqm10_NoEyeNmodel1_dir	90	HV	gazeCOD	GazeCoDxp	0	400	0	1107821	8	1107721
GazeCoD_1Model_male	15	2	20	<?xml version="1.0"?>\n<Clock xmlns:dt="urn:schemas-microsoft-com:datatypes"><Description dt:dt="string">E-Prime Primary Realtime Clock</Description><StartTime><Timestamp dt:dt="int">0</Timestamp><DateUtc dt:dt="string">2017-05-18T09:04:12Z</DateUtc></StartTime><FrequencyChanges><FrequencyChange><Frequency dt:dt="r8">3312861</Frequency><Timestamp dt:dt="r8">2853382599</Timestamp><Current dt:dt="r…	60.002	1	right	-1440927308	05-18-2017	11:04:12	09:04:12	female	393	{LEFTARROW}	53							0	1110893	1110304	{DOWNARROW}	589	1109191	1108704	987	left4,8	4	12	372	mask4	0	1110288	0	1110088	eqm10_NoEyeNmodel1_dir	0	V	gazeCOD	GazeCoDxp	0	400	0	1109788	-3	1109688
GazeCoD_1Model_male	15	2	20	<?xml version="1.0"?>\n<Clock xmlns:dt="urn:schemas-microsoft-com:datatypes"><Description dt:dt="string">E-Prime Primary Realtime Clock</Description><StartTime><Timestamp dt:dt="int">0</Timestamp><DateUtc dt:dt="string">2017-05-18T09:04:12Z</DateUtc></StartTime><FrequencyChanges><FrequencyChange><Frequency dt:dt="r8">3312861</Frequency><Timestamp dt:dt="r8">2853382599</Timestamp><Current dt:dt="r…	60.002	1	right	-1440927308	05-18-2017	11:04:12	09:04:12	female	394	{DOWNARROW}	79							0	1112701	1112288	{RIGHTARROW}	413	1111169	1110904	765	DG0	12	12	373	mask12	0	1112271	0	1112071	eqm10_NoEyeNmodel1_dir	90	H	gazeCOD	GazeCoDxp	0	400	0	1111771	2	1111671
GazeCoD_1Model_male	15	2	20	<?xml version="1.0"?>\n<Clock xmlns:dt="urn:schemas-microsoft-com:datatypes"><Description dt:dt="string">E-Prime Primary Realtime Clock</Description><StartTime><Timestamp dt:dt="int">0</Timestamp><DateUtc dt:dt="string">2017-05-18T09:04:12Z</DateUtc></StartTime><FrequencyChanges><FrequencyChange><Frequency dt:dt="r8">3312861</Frequency><Timestamp dt:dt="r8">2853382599</Timestamp><Current dt:dt="r…	60.002	1	right	-1440927308	05-18-2017	11:04:12	09:04:12	female	395	{LEFTARROW}	78							0	1114637	1114121	{DOWNARROW}	516	1113009	1112721	788	left8	17	12	374	mask17	0	1114104	0	1113904	eqm10_NoEyeNmodel1_dir	90	H	gazeCOD	GazeCoDxp	0	400	0	1113604	-5	1113504
GazeCoD_1Model_male	15	2	20	<?xml version="1.0"?>\n<Clock xmlns:dt="urn:schemas-microsoft-com:datatypes"><Description dt:dt="string">E-Prime Primary Realtime Clock</Description><StartTime><Timestamp dt:dt="int">0</Timestamp><DateUtc dt:dt="string">2017-05-18T09:04:12Z</DateUtc></StartTime><FrequencyChanges><FrequencyChange><Frequency dt:dt="r8">3312861</Frequency><Timestamp dt:dt="r8">2853382599</Timestamp><Current dt:dt="r…	60.002	1	right	-1440927308	05-18-2017	11:04:12	09:04:12	female	396	{LEFTARROW}	78							0	1116605	1116271	{LEFTARROW}	334	1115154	1114654	1000	left8	28	12	375	mask28	0	1116254	0	1116054	eqm10_NoEyeNmodel1_dir	90	HV	gazeCOD	GazeCoDxp	1	400	0	1115754	0	1115654
GazeCoD_1Model_male	15	2	20	<?xml version="1.0"?>\n<Clock xmlns:dt="urn:schemas-microsoft-com:datatypes"><Description dt:dt="string">E-Prime Primary Realtime Clock</Description><StartTime><Timestamp dt:dt="int">0</Timestamp><DateUtc dt:dt="string">2017-05-18T09:04:12Z</DateUtc></StartTime><FrequencyChanges><FrequencyChange><Frequency dt:dt="r8">3312861</Frequency><Timestamp dt:dt="r8">2853382599</Timestamp><Current dt:dt="r…	60.002	1	right	-1440927308	05-18-2017	11:04:12	09:04:12	female	397	{RIGHTARROW}	42							0	1119885	1118021	{RIGHTARROW}	1864	1116909	1116621	788	right4,8	31	12	376	mask31	0	1118004	0	1117804	eqm10_NoEyeNmodel1_dir	90	HV	gazeCOD	GazeCoDxp	1	400	0	1117504	-5	1117404
GazeCoD_1Model_male	15	2	20	<?xml version="1.0"?>\n<Clock xmlns:dt="urn:schemas-microsoft-com:datatypes"><Description dt:dt="string">E-Prime Primary Realtime Clock</Description><StartTime><Timestamp dt:dt="int">0</Timestamp><DateUtc dt:dt="string">2017-05-18T09:04:12Z</DateUtc></StartTime><FrequencyChanges><FrequencyChange><Frequency dt:dt="r8">3312861</Frequency><Timestamp dt:dt="r8">2853382599</Timestamp><Current dt:dt="r…	60.002	1	right	-1440927308	05-18-2017	11:04:12	09:04:12	female	398	{LEFTARROW}	53							0	1121661	1121421	{DOWNARROW}	239	1120294	1119904	890	left4,8	26	12	377	mask26	0	1121404	0	1121204	eqm10_NoEyeNmodel1_dir	90	HV	gazeCOD	GazeCoDxp	0	400	0	1120904	10	1120804
GazeCoD_1Model_male	15	2	20	<?xml version="1.0"?>\n<Clock xmlns:dt="urn:schemas-microsoft-com:datatypes"><Description dt:dt="string">E-Prime Primary Realtime Clock</Description><StartTime><Timestamp dt:dt="int">0</Timestamp><DateUtc dt:dt="string">2017-05-18T09:04:12Z</DateUtc></StartTime><FrequencyChanges><FrequencyChange><Frequency dt:dt="r8">3312861</Frequency><Timestamp dt:dt="r8">2853382599</Timestamp><Current dt:dt="r…	60.002	1	right	-1440927308	05-18-2017	11:04:12	09:04:12	female	399	{RIGHTARROW}	40							0	1123372	1123087	{RIGHTARROW}	285	1121966	1121671	795	right6,4	32	12	378	mask32	0	1123071	0	1122871	eqm10_NoEyeNmodel1_dir	90	HV	gazeCOD	GazeCoDxp	1	400	0	1122571	5	1122471
GazeCoD_1Model_male	15	2	20	<?xml version="1.0"?>\n<Clock xmlns:dt="urn:schemas-microsoft-com:datatypes"><Description dt:dt="string">E-Prime Primary Realtime Clock</Description><StartTime><Timestamp dt:dt="int">0</Timestamp><DateUtc dt:dt="string">2017-05-18T09:04:12Z</DateUtc></StartTime><FrequencyChanges><FrequencyChange><Frequency dt:dt="r8">3312861</Frequency><Timestamp dt:dt="r8">2853382599</Timestamp><Current dt:dt="r…	60.002	1	right	-1440927308	05-18-2017	11:04:12	09:04:12	female	400	{LEFTARROW}	49							0	1125180	1124821	{DOWNARROW}	359	1123704	1123387	817	left1,6	13	12	379	mask13	0	1124804	0	1124604	eqm10_NoEyeNmodel1_dir	90	H	gazeCOD	GazeCoDxp	0	400	0	1124304	0	1124204
GazeCoD_1Model_male	15	2	20	<?xml version="1.0"?>\n<Clock xmlns:dt="urn:schemas-microsoft-com:datatypes"><Description dt:dt="string">E-Prime Primary Realtime Clock</Description><StartTime><Timestamp dt:dt="int">0</Timestamp><DateUtc dt:dt="string">2017-05-18T09:04:12Z</DateUtc></StartTime><FrequencyChanges><FrequencyChange><Frequency dt:dt="r8">3312861</Frequency><Timestamp dt:dt="r8">2853382599</Timestamp><Current dt:dt="r…	60.002	1	right	-1440927308	05-18-2017	11:04:12	09:04:12	female	401	{RIGHTARROW}	40							0	1127100	1126670	{RIGHTARROW}	430	1125551	1125204	847	right6,4	10	12	380	mask10	0	1126654	0	1126454	eqm10_NoEyeNmodel1_dir	0	V	gazeCOD	GazeCoDxp	1	400	0	1126154	3	1126054
GazeCoD_1Model_male	15	2	20	<?xml version="1.0"?>\n<Clock xmlns:dt="urn:schemas-microsoft-com:datatypes"><Description dt:dt="string">E-Prime Primary Realtime Clock</Description><StartTime><Timestamp dt:dt="int">0</Timestamp><DateUtc dt:dt="string">2017-05-18T09:04:12Z</DateUtc></StartTime><FrequencyChanges><FrequencyChange><Frequency dt:dt="r8">3312861</Frequency><Timestamp dt:dt="r8">2853382599</Timestamp><Current dt:dt="r…	60.002	1	right	-1440927308	05-18-2017	11:04:12	09:04:12	female	402	{LEFTARROW}	51							0	1128940	1128537	{DOWNARROW}	403	1127416	1127120	796	left3,2	14	12	381	mask14	0	1128520	0	1128320	eqm10_NoEyeNmodel1_dir	90	H	gazeCOD	GazeCoDxp	0	400	0	1128020	4	1127920
GazeCoD_1Model_male	15	2	20	<?xml version="1.0"?>\n<Clock xmlns:dt="urn:schemas-microsoft-com:datatypes"><Description dt:dt="string">E-Prime Primary Realtime Clock</Description><StartTime><Timestamp dt:dt="int">0</Timestamp><DateUtc dt:dt="string">2017-05-18T09:04:12Z</DateUtc></StartTime><FrequencyChanges><FrequencyChange><Frequency dt:dt="r8">3312861</Frequency><Timestamp dt:dt="r8">2853382599</Timestamp><Current dt:dt="r…	60.002	1	right	-1440927308	05-18-2017	11:04:12	09:04:12	female	403	{RIGHTARROW}	46							0	1131036	1130570	{RIGHTARROW}	466	1129447	1128954	993	right1,6	29	12	382	mask29	0	1130554	0	1130354	eqm10_NoEyeNmodel1_dir	90	HV	gazeCOD	GazeCoDxp	1	400	0	1130054	7	1129954
GazeCoD_1Model_male	15	2	20	<?xml version="1.0"?>\n<Clock xmlns:dt="urn:schemas-microsoft-com:datatypes"><Description dt:dt="string">E-Prime Primary Realtime Clock</Description><StartTime><Timestamp dt:dt="int">0</Timestamp><DateUtc dt:dt="string">2017-05-18T09:04:12Z</DateUtc></StartTime><FrequencyChanges><FrequencyChange><Frequency dt:dt="r8">3312861</Frequency><Timestamp dt:dt="r8">2853382599</Timestamp><Current dt:dt="r…	60.002	1	right	-1440927308	05-18-2017	11:04:12	09:04:12	female	404	{LEFTARROW}	78							0	1132956	1132487	{LEFTARROW}	469	1131373	1131054	819	left8	6	12	383	mask6	0	1132470	0	1132270	eqm10_NoEyeNmodel1_dir	0	V	gazeCOD	GazeCoDxp	1	400	0	1131970	-3	1131870
GazeCoD_1Model_male	15	2	20	<?xml version="1.0"?>\n<Clock xmlns:dt="urn:schemas-microsoft-com:datatypes"><Description dt:dt="string">E-Prime Primary Realtime Clock</Description><StartTime><Timestamp dt:dt="int">0</Timestamp><DateUtc dt:dt="string">2017-05-18T09:04:12Z</DateUtc></StartTime><FrequencyChanges><FrequencyChange><Frequency dt:dt="r8">3312861</Frequency><Timestamp dt:dt="r8">2853382599</Timestamp><Current dt:dt="r…	60.002	1	right	-1440927308	05-18-2017	11:04:12	09:04:12	female	405	{RIGHTARROW}	46							0	1134828	1134487	{RIGHTARROW}	341	1133363	1132970	893	right1,6	7	12	384	mask7	0	1134470	0	1134270	eqm10_NoEyeNmodel1_dir	0	V	gazeCOD	GazeCoDxp	1	400	0	1133970	7	1133870
GazeCoD_1Model_male	15	2	20	<?xml version="1.0"?>\n<Clock xmlns:dt="urn:schemas-microsoft-com:datatypes"><Description dt:dt="string">E-Prime Primary Realtime Clock</Description><StartTime><Timestamp dt:dt="int">0</Timestamp><DateUtc dt:dt="string">2017-05-18T09:04:12Z</DateUtc></StartTime><FrequencyChanges><FrequencyChange><Frequency dt:dt="r8">3312861</Frequency><Timestamp dt:dt="r8">2853382599</Timestamp><Current dt:dt="r…	60.002	1	right	-1440927308	05-18-2017	11:04:12	09:04:12	female	406	{RIGHTARROW}	77							0	1136860	1136437	{RIGHTARROW}	423	1135310	1134837	973	right8	11	12	385	mask11	0	1136420	0	1136220	eqm10_NoEyeNmodel1_dir	0	V	gazeCOD	GazeCoDxp	1	400	0	1135920	10	1135820
GazeCoD_1Model_male	15	2	20	<?xml version="1.0"?>\n<Clock xmlns:dt="urn:schemas-microsoft-com:datatypes"><Description dt:dt="string">E-Prime Primary Realtime Clock</Description><StartTime><Timestamp dt:dt="int">0</Timestamp><DateUtc dt:dt="string">2017-05-18T09:04:12Z</DateUtc></StartTime><FrequencyChanges><FrequencyChange><Frequency dt:dt="r8">3312861</Frequency><Timestamp dt:dt="r8">2853382599</Timestamp><Current dt:dt="r…	60.002	1	right	-1440927308	05-18-2017	11:04:12	09:04:12	female	407	{DOWNARROW}	79							0	1185387	1185019	{DOWNARROW}	368	1183905	1183535	870	DG0	1	12	386	mask1	0	1185002	0	1184802	eqm10_NoEyeNmodel1_dir	0	V	gazeCOD	GazeCoDxp	1	400	0	1184502	-3	1184402
GazeCoD_1Model_male	15	2	20	<?xml version="1.0"?>\n<Clock xmlns:dt="urn:schemas-microsoft-com:datatypes"><Description dt:dt="string">E-Prime Primary Realtime Clock</Description><StartTime><Timestamp dt:dt="int">0</Timestamp><DateUtc dt:dt="string">2017-05-18T09:04:12Z</DateUtc></StartTime><FrequencyChanges><FrequencyChange><Frequency dt:dt="r8">3312861</Frequency><Timestamp dt:dt="r8">2853382599</Timestamp><Current dt:dt="r…	60.002	1	right	-1440927308	05-18-2017	11:04:12	09:04:12	female	408	{RIGHTARROW}	44							0	1187019	1186802	{RIGHTARROW}	217	1185690	1185402	788	right3,2	30	12	387	mask30	0	1186785	0	1186585	eqm10_NoEyeNmodel1_dir	90	HV	gazeCOD	GazeCoDxp	1	400	0	1186285	-5	1186185
GazeCoD_1Model_male	15	2	20	<?xml version="1.0"?>\n<Clock xmlns:dt="urn:schemas-microsoft-com:datatypes"><Description dt:dt="string">E-Prime Primary Realtime Clock</Description><StartTime><Timestamp dt:dt="int">0</Timestamp><DateUtc dt:dt="string">2017-05-18T09:04:12Z</DateUtc></StartTime><FrequencyChanges><FrequencyChange><Frequency dt:dt="r8">3312861</Frequency><Timestamp dt:dt="r8">2853382599</Timestamp><Current dt:dt="r…	60.002	1	right	-1440927308	05-18-2017	11:04:12	09:04:12	female	409	{LEFTARROW}	53							0	1189051	1188619	{DOWNARROW}	431	1187505	1187035	970	left4,8	15	12	388	mask15	0	1188602	0	1188402	eqm10_NoEyeNmodel1_dir	90	H	gazeCOD	GazeCoDxp	0	400	0	1188102	-3	1188002
GazeCoD_1Model_male	15	2	20	<?xml version="1.0"?>\n<Clock xmlns:dt="urn:schemas-microsoft-com:datatypes"><Description dt:dt="string">E-Prime Primary Realtime Clock</Description><StartTime><Timestamp dt:dt="int">0</Timestamp><DateUtc dt:dt="string">2017-05-18T09:04:12Z</DateUtc></StartTime><FrequencyChanges><FrequencyChange><Frequency dt:dt="r8">3312861</Frequency><Timestamp dt:dt="r8">2853382599</Timestamp><Current dt:dt="r…	60.002	1	right	-1440927308	05-18-2017	11:04:12	09:04:12	female	410	{RIGHTARROW}	40							0	1190890	1190585	{RIGHTARROW}	305	1189473	1189069	904	right6,4	21	12	389	mask21	0	1190569	0	1190369	eqm10_NoEyeNmodel1_dir	90	H	gazeCOD	GazeCoDxp	1	400	0	1190069	-4	1189969
GazeCoD_1Model_male	15	2	20	<?xml version="1.0"?>\n<Clock xmlns:dt="urn:schemas-microsoft-com:datatypes"><Description dt:dt="string">E-Prime Primary Realtime Clock</Description><StartTime><Timestamp dt:dt="int">0</Timestamp><DateUtc dt:dt="string">2017-05-18T09:04:12Z</DateUtc></StartTime><FrequencyChanges><FrequencyChange><Frequency dt:dt="r8">3312861</Frequency><Timestamp dt:dt="r8">2853382599</Timestamp><Current dt:dt="r…	60.002	1	right	-1440927308	05-18-2017	11:04:12	09:04:12	female	411	{RIGHTARROW}	77							0	1192794	1192519	{RIGHTARROW}	275	1191399	1190902	997	right8	33	12	390	mask33	0	1192502	0	1192302	eqm10_NoEyeNmodel1_dir	90	HV	gazeCOD	GazeCoDxp	1	400	0	1192002	3	1191902
GazeCoD_1Model_male	15	2	20	<?xml version="1.0"?>\n<Clock xmlns:dt="urn:schemas-microsoft-com:datatypes"><Description dt:dt="string">E-Prime Primary Realtime Clock</Description><StartTime><Timestamp dt:dt="int">0</Timestamp><DateUtc dt:dt="string">2017-05-18T09:04:12Z</DateUtc></StartTime><FrequencyChanges><FrequencyChange><Frequency dt:dt="r8">3312861</Frequency><Timestamp dt:dt="r8">2853382599</Timestamp><Current dt:dt="r…	60.002	1	right	-1440927308	05-18-2017	11:04:12	09:04:12	female	412	{LEFTARROW}	55							0	1194650	1194368	{DOWNARROW}	282	1193256	1192819	937	left6,4	5	12	391	mask5	0	1194352	0	1194152	eqm10_NoEyeNmodel1_dir	0	V	gazeCOD	GazeCoDxp	0	400	0	1193852	-4	1193752
GazeCoD_1Model_male	15	2	20	<?xml version="1.0"?>\n<Clock xmlns:dt="urn:schemas-microsoft-com:datatypes"><Description dt:dt="string">E-Prime Primary Realtime Clock</Description><StartTime><Timestamp dt:dt="int">0</Timestamp><DateUtc dt:dt="string">2017-05-18T09:04:12Z</DateUtc></StartTime><FrequencyChanges><FrequencyChange><Frequency dt:dt="r8">3312861</Frequency><Timestamp dt:dt="r8">2853382599</Timestamp><Current dt:dt="r…	60.002	1	right	-1440927308	05-18-2017	11:04:12	09:04:12	female	413	{RIGHTARROW}	42							0	1196570	1196185	{RIGHTARROW}	385	1195067	1194668	899	right4,8	20	12	392	mask20	0	1196168	0	1195968	eqm10_NoEyeNmodel1_dir	90	H	gazeCOD	GazeCoDxp	1	400	0	1195668	1	1195568
GazeCoD_1Model_male	15	2	20	<?xml version="1.0"?>\n<Clock xmlns:dt="urn:schemas-microsoft-com:datatypes"><Description dt:dt="string">E-Prime Primary Realtime Clock</Description><StartTime><Timestamp dt:dt="int">0</Timestamp><DateUtc dt:dt="string">2017-05-18T09:04:12Z</DateUtc></StartTime><FrequencyChanges><FrequencyChange><Frequency dt:dt="r8">3312861</Frequency><Timestamp dt:dt="r8">2853382599</Timestamp><Current dt:dt="r…	60.002	1	right	-1440927308	05-18-2017	11:04:12	09:04:12	female	414	{LEFTARROW}	55							0	1198522	1198135	{DOWNARROW}	387	1197023	1196585	938	left6,4	16	12	393	mask16	0	1198118	0	1197918	eqm10_NoEyeNmodel1_dir	90	H	gazeCOD	GazeCoDxp	0	400	0	1197618	-5	1197518
GazeCoD_1Model_male	15	2	20	<?xml version="1.0"?>\n<Clock xmlns:dt="urn:schemas-microsoft-com:datatypes"><Description dt:dt="string">E-Prime Primary Realtime Clock</Description><StartTime><Timestamp dt:dt="int">0</Timestamp><DateUtc dt:dt="string">2017-05-18T09:04:12Z</DateUtc></StartTime><FrequencyChanges><FrequencyChange><Frequency dt:dt="r8">3312861</Frequency><Timestamp dt:dt="r8">2853382599</Timestamp><Current dt:dt="r…	60.002	1	right	-1440927308	05-18-2017	11:04:12	09:04:12	female	415	{LEFTARROW}	49							0	1201114	1200152	{DOWNARROW}	962	1199034	1198535	999	left1,6	24	12	394	mask24	0	1200135	0	1199935	eqm10_NoEyeNmodel1_dir	90	HV	gazeCOD	GazeCoDxp	0	400	0	1199635	1	1199535
GazeCoD_1Model_male	15	2	20	<?xml version="1.0"?>\n<Clock xmlns:dt="urn:schemas-microsoft-com:datatypes"><Description dt:dt="string">E-Prime Primary Realtime Clock</Description><StartTime><Timestamp dt:dt="int">0</Timestamp><DateUtc dt:dt="string">2017-05-18T09:04:12Z</DateUtc></StartTime><FrequencyChanges><FrequencyChange><Frequency dt:dt="r8">3312861</Frequency><Timestamp dt:dt="r8">2853382599</Timestamp><Current dt:dt="r…	60.002	1	right	-1440927308	05-18-2017	11:04:12	09:04:12	female	416	{RIGHTARROW}	77							0	1202986	1202718	{RIGHTARROW}	268	1201600	1201135	965	right8	22	12	395	mask22	0	1202702	0	1202502	eqm10_NoEyeNmodel1_dir	90	H	gazeCOD	GazeCoDxp	1	400	0	1202202	2	1202102
GazeCoD_1Model_male	15	2	20	<?xml version="1.0"?>\n<Clock xmlns:dt="urn:schemas-microsoft-com:datatypes"><Description dt:dt="string">E-Prime Primary Realtime Clock</Description><StartTime><Timestamp dt:dt="int">0</Timestamp><DateUtc dt:dt="string">2017-05-18T09:04:12Z</DateUtc></StartTime><FrequencyChanges><FrequencyChange><Frequency dt:dt="r8">3312861</Frequency><Timestamp dt:dt="r8">2853382599</Timestamp><Current dt:dt="r…	60.002	1	right	-1440927308	05-18-2017	11:04:12	09:04:12	female	417	{RIGHTARROW}	42							0	1204922	1204535	{DOWNARROW}	387	1203422	1203002	920	right4,8	9	12	396	mask9	0	1204518	0	1204318	eqm10_NoEyeNmodel1_dir	0	V	gazeCOD	GazeCoDxp	0	400	0	1204018	-4	1203918
GazeCoD_1Model_male	15	2	20	<?xml version="1.0"?>\n<Clock xmlns:dt="urn:schemas-microsoft-com:datatypes"><Description dt:dt="string">E-Prime Primary Realtime Clock</Description><StartTime><Timestamp dt:dt="int">0</Timestamp><DateUtc dt:dt="string">2017-05-18T09:04:12Z</DateUtc></StartTime><FrequencyChanges><FrequencyChange><Frequency dt:dt="r8">3312861</Frequency><Timestamp dt:dt="r8">2853382599</Timestamp><Current dt:dt="r…	60.002	1	right	-1440927308	05-18-2017	11:04:12	09:04:12	female	418	{RIGHTARROW}	44							0	1206730	1206418	{RIGHTARROW}	312	1205296	1204935	861	right3,2	8	13	397	mask8	0	1206401	0	1206201	eqm10_NoEyeNmodel1_dir	0	V	gazeCOD	GazeCoDxp	1	400	0	1205901	5	1205801
GazeCoD_1Model_male	15	2	20	<?xml version="1.0"?>\n<Clock xmlns:dt="urn:schemas-microsoft-com:datatypes"><Description dt:dt="string">E-Prime Primary Realtime Clock</Description><StartTime><Timestamp dt:dt="int">0</Timestamp><DateUtc dt:dt="string">2017-05-18T09:04:12Z</DateUtc></StartTime><FrequencyChanges><FrequencyChange><Frequency dt:dt="r8">3312861</Frequency><Timestamp dt:dt="r8">2853382599</Timestamp><Current dt:dt="r…	60.002	1	right	-1440927308	05-18-2017	11:04:12	09:04:12	female	419	{LEFTARROW}	53							0	1208490	1208168	{DOWNARROW}	322	1207041	1206751	790	left4,8	26	13	398	mask26	0	1208151	0	1207951	eqm10_NoEyeNmodel1_dir	90	HV	gazeCOD	GazeCoDxp	0	400	0	1207651	10	1207551
GazeCoD_1Model_male	15	2	20	<?xml version="1.0"?>\n<Clock xmlns:dt="urn:schemas-microsoft-com:datatypes"><Description dt:dt="string">E-Prime Primary Realtime Clock</Description><StartTime><Timestamp dt:dt="int">0</Timestamp><DateUtc dt:dt="string">2017-05-18T09:04:12Z</DateUtc></StartTime><FrequencyChanges><FrequencyChange><Frequency dt:dt="r8">3312861</Frequency><Timestamp dt:dt="r8">2853382599</Timestamp><Current dt:dt="r…	60.002	1	right	-1440927308	05-18-2017	11:04:12	09:04:12	female	420	{RIGHTARROW}	40							0	1210362	1209968	{RIGHTARROW}	394	1208857	1208501	856	right6,4	21	13	399	mask21	0	1209951	-1	1209751	eqm10_NoEyeNmodel1_dir	90	H	gazeCOD	GazeCoDxp	1	400	0	1209452	-5	1209352
GazeCoD_1Model_male	15	2	20	<?xml version="1.0"?>\n<Clock xmlns:dt="urn:schemas-microsoft-com:datatypes"><Description dt:dt="string">E-Prime Primary Realtime Clock</Description><StartTime><Timestamp dt:dt="int">0</Timestamp><DateUtc dt:dt="string">2017-05-18T09:04:12Z</DateUtc></StartTime><FrequencyChanges><FrequencyChange><Frequency dt:dt="r8">3312861</Frequency><Timestamp dt:dt="r8">2853382599</Timestamp><Current dt:dt="r…	60.002	1	right	-1440927308	05-18-2017	11:04:12	09:04:12	female	421	{DOWNARROW}	79							0	1212266	1211935	{DOWNARROW}	331	1210808	1210385	923	DG0	1	13	400	mask1	0	1211918	0	1211718	eqm10_NoEyeNmodel1_dir	0	V	gazeCOD	GazeCoDxp	1	400	0	1211418	10	1211318
GazeCoD_1Model_male	15	2	20	<?xml version="1.0"?>\n<Clock xmlns:dt="urn:schemas-microsoft-com:datatypes"><Description dt:dt="string">E-Prime Primary Realtime Clock</Description><StartTime><Timestamp dt:dt="int">0</Timestamp><DateUtc dt:dt="string">2017-05-18T09:04:12Z</DateUtc></StartTime><FrequencyChanges><FrequencyChange><Frequency dt:dt="r8">3312861</Frequency><Timestamp dt:dt="r8">2853382599</Timestamp><Current dt:dt="r…	60.002	1	right	-1440927308	05-18-2017	11:04:12	09:04:12	female	422	{LEFTARROW}	51							0	1214090	1213718	{DOWNARROW}	372	1212600	1212285	815	left3,2	3	13	401	mask3	0	1213701	0	1213501	eqm10_NoEyeNmodel1_dir	0	V	gazeCOD	GazeCoDxp	0	400	0	1213201	1	1213101
GazeCoD_1Model_male	15	2	20	<?xml version="1.0"?>\n<Clock xmlns:dt="urn:schemas-microsoft-com:datatypes"><Description dt:dt="string">E-Prime Primary Realtime Clock</Description><StartTime><Timestamp dt:dt="int">0</Timestamp><DateUtc dt:dt="string">2017-05-18T09:04:12Z</DateUtc></StartTime><FrequencyChanges><FrequencyChange><Frequency dt:dt="r8">3312861</Frequency><Timestamp dt:dt="r8">2853382599</Timestamp><Current dt:dt="r…	60.002	1	right	-1440927308	05-18-2017	11:04:12	09:04:12	female	423	{LEFTARROW}	49							0	1216154	1215718	{DOWNARROW}	436	1214601	1214101	1000	left1,6	24	13	402	mask24	0	1215701	0	1215501	eqm10_NoEyeNmodel1_dir	90	HV	gazeCOD	GazeCoDxp	0	400	0	1215201	0	1215101
GazeCoD_1Model_male	15	2	20	<?xml version="1.0"?>\n<Clock xmlns:dt="urn:schemas-microsoft-com:datatypes"><Description dt:dt="string">E-Prime Primary Realtime Clock</Description><StartTime><Timestamp dt:dt="int">0</Timestamp><DateUtc dt:dt="string">2017-05-18T09:04:12Z</DateUtc></StartTime><FrequencyChanges><FrequencyChange><Frequency dt:dt="r8">3312861</Frequency><Timestamp dt:dt="r8">2853382599</Timestamp><Current dt:dt="r…	60.002	1	right	-1440927308	05-18-2017	11:04:12	09:04:12	female	424	{LEFTARROW}	51							0	1218074	1217718	{DOWNARROW}	356	1216604	1216168	936	left3,2	25	13	403	mask25	0	1217701	0	1217501	eqm10_NoEyeNmodel1_dir	90	HV	gazeCOD	GazeCoDxp	0	400	0	1217201	-3	1217101
GazeCoD_1Model_male	15	2	20	<?xml version="1.0"?>\n<Clock xmlns:dt="urn:schemas-microsoft-com:datatypes"><Description dt:dt="string">E-Prime Primary Realtime Clock</Description><StartTime><Timestamp dt:dt="int">0</Timestamp><DateUtc dt:dt="string">2017-05-18T09:04:12Z</DateUtc></StartTime><FrequencyChanges><FrequencyChange><Frequency dt:dt="r8">3312861</Frequency><Timestamp dt:dt="r8">2853382599</Timestamp><Current dt:dt="r…	60.002	1	right	-1440927308	05-18-2017	11:04:12	09:04:12	female	425	{LEFTARROW}	53							0	1219898	1219651	{DOWNARROW}	247	1218535	1218084	951	left4,8	15	13	404	mask15	0	1219634	0	1219434	eqm10_NoEyeNmodel1_dir	90	H	gazeCOD	GazeCoDxp	0	400	0	1219134	-1	1219034
GazeCoD_1Model_male	15	2	20	<?xml version="1.0"?>\n<Clock xmlns:dt="urn:schemas-microsoft-com:datatypes"><Description dt:dt="string">E-Prime Primary Realtime Clock</Description><StartTime><Timestamp dt:dt="int">0</Timestamp><DateUtc dt:dt="string">2017-05-18T09:04:12Z</DateUtc></StartTime><FrequencyChanges><FrequencyChange><Frequency dt:dt="r8">3312861</Frequency><Timestamp dt:dt="r8">2853382599</Timestamp><Current dt:dt="r…	60.002	1	right	-1440927308	05-18-2017	11:04:12	09:04:12	female	426	{LEFTARROW}	51							0	1221786	1221368	{DOWNARROW}	418	1220241	1219918	823	left3,2	14	13	405	mask14	0	1221351	0	1221151	eqm10_NoEyeNmodel1_dir	90	H	gazeCOD	GazeCoDxp	0	400	0	1220851	10	1220751
GazeCoD_1Model_male	15	2	20	<?xml version="1.0"?>\n<Clock xmlns:dt="urn:schemas-microsoft-com:datatypes"><Description dt:dt="string">E-Prime Primary Realtime Clock</Description><StartTime><Timestamp dt:dt="int">0</Timestamp><DateUtc dt:dt="string">2017-05-18T09:04:12Z</DateUtc></StartTime><FrequencyChanges><FrequencyChange><Frequency dt:dt="r8">3312861</Frequency><Timestamp dt:dt="r8">2853382599</Timestamp><Current dt:dt="r…	60.002	1	right	-1440927308	05-18-2017	11:04:12	09:04:12	female	427	{LEFTARROW}	78							0	1223738	1223351	{DOWNARROW}	386	1222230	1221801	929	left8	17	13	406	mask17	0	1223334	0	1223134	eqm10_NoEyeNmodel1_dir	90	H	gazeCOD	GazeCoDxp	0	400	0	1222834	4	1222734
GazeCoD_1Model_male	15	2	20	<?xml version="1.0"?>\n<Clock xmlns:dt="urn:schemas-microsoft-com:datatypes"><Description dt:dt="string">E-Prime Primary Realtime Clock</Description><StartTime><Timestamp dt:dt="int">0</Timestamp><DateUtc dt:dt="string">2017-05-18T09:04:12Z</DateUtc></StartTime><FrequencyChanges><FrequencyChange><Frequency dt:dt="r8">3312861</Frequency><Timestamp dt:dt="r8">2853382599</Timestamp><Current dt:dt="r…	60.002	1	right	-1440927308	05-18-2017	11:04:12	09:04:12	female	428	{RIGHTARROW}	44							0	1225737	1225318	{RIGHTARROW}	419	1224205	1223751	954	right3,2	30	13	407	mask30	0	1225301	0	1225101	eqm10_NoEyeNmodel1_dir	90	HV	gazeCOD	GazeCoDxp	1	400	0	1224801	-4	1224701
GazeCoD_1Model_male	15	2	20	<?xml version="1.0"?>\n<Clock xmlns:dt="urn:schemas-microsoft-com:datatypes"><Description dt:dt="string">E-Prime Primary Realtime Clock</Description><StartTime><Timestamp dt:dt="int">0</Timestamp><DateUtc dt:dt="string">2017-05-18T09:04:12Z</DateUtc></StartTime><FrequencyChanges><FrequencyChange><Frequency dt:dt="r8">3312861</Frequency><Timestamp dt:dt="r8">2853382599</Timestamp><Current dt:dt="r…	60.002	1	right	-1440927308	05-18-2017	11:04:12	09:04:12	female	429	{LEFTARROW}	53							0	1227641	1227218	{DOWNARROW}	423	1226096	1225751	845	left4,8	4	13	408	mask4	0	1227201	0	1227001	eqm10_NoEyeNmodel1_dir	0	V	gazeCOD	GazeCoDxp	0	400	0	1226701	5	1226601
GazeCoD_1Model_male	15	2	20	<?xml version="1.0"?>\n<Clock xmlns:dt="urn:schemas-microsoft-com:datatypes"><Description dt:dt="string">E-Prime Primary Realtime Clock</Description><StartTime><Timestamp dt:dt="int">0</Timestamp><DateUtc dt:dt="string">2017-05-18T09:04:12Z</DateUtc></StartTime><FrequencyChanges><FrequencyChange><Frequency dt:dt="r8">3312861</Frequency><Timestamp dt:dt="r8">2853382599</Timestamp><Current dt:dt="r…	60.002	1	right	-1440927308	05-18-2017	11:04:12	09:04:12	female	430	{RIGHTARROW}	44							0	1229593	1229267	{RIGHTARROW}	326	1228142	1227651	991	right3,2	19	13	409	mask19	0	1229251	0	1229051	eqm10_NoEyeNmodel1_dir	90	H	gazeCOD	GazeCoDxp	1	400	0	1228751	9	1228651
GazeCoD_1Model_male	15	2	20	<?xml version="1.0"?>\n<Clock xmlns:dt="urn:schemas-microsoft-com:datatypes"><Description dt:dt="string">E-Prime Primary Realtime Clock</Description><StartTime><Timestamp dt:dt="int">0</Timestamp><DateUtc dt:dt="string">2017-05-18T09:04:12Z</DateUtc></StartTime><FrequencyChanges><FrequencyChange><Frequency dt:dt="r8">3312861</Frequency><Timestamp dt:dt="r8">2853382599</Timestamp><Current dt:dt="r…	60.002	1	right	-1440927308	05-18-2017	11:04:12	09:04:12	female	431	{LEFTARROW}	49							0	1231529	1231184	{DOWNARROW}	345	1230065	1229617	948	left1,6	2	13	410	mask2	0	1231167	0	1230967	eqm10_NoEyeNmodel1_dir	0	V	gazeCOD	GazeCoDxp	0	400	0	1230667	2	1230567
GazeCoD_1Model_male	15	2	20	<?xml version="1.0"?>\n<Clock xmlns:dt="urn:schemas-microsoft-com:datatypes"><Description dt:dt="string">E-Prime Primary Realtime Clock</Description><StartTime><Timestamp dt:dt="int">0</Timestamp><DateUtc dt:dt="string">2017-05-18T09:04:12Z</DateUtc></StartTime><FrequencyChanges><FrequencyChange><Frequency dt:dt="r8">3312861</Frequency><Timestamp dt:dt="r8">2853382599</Timestamp><Current dt:dt="r…	60.002	1	right	-1440927308	05-18-2017	11:04:12	09:04:12	female	432	{RIGHTARROW}	40							0	1233353	1233017	{RIGHTARROW}	336	1231896	1231551	845	right6,4	32	13	411	mask32	0	1233001	0	1232801	eqm10_NoEyeNmodel1_dir	90	HV	gazeCOD	GazeCoDxp	1	400	0	1232501	5	1232401
GazeCoD_1Model_male	15	2	20	<?xml version="1.0"?>\n<Clock xmlns:dt="urn:schemas-microsoft-com:datatypes"><Description dt:dt="string">E-Prime Primary Realtime Clock</Description><StartTime><Timestamp dt:dt="int">0</Timestamp><DateUtc dt:dt="string">2017-05-18T09:04:12Z</DateUtc></StartTime><FrequencyChanges><FrequencyChange><Frequency dt:dt="r8">3312861</Frequency><Timestamp dt:dt="r8">2853382599</Timestamp><Current dt:dt="r…	60.002	1	right	-1440927308	05-18-2017	11:04:12	09:04:12	female	433	{LEFTARROW}	78							0	1235193	1234784	{DOWNARROW}	409	1233669	1233367	802	left8	6	13	412	mask6	0	1234767	0	1234567	eqm10_NoEyeNmodel1_dir	0	V	gazeCOD	GazeCoDxp	0	400	0	1234267	-2	1234167
GazeCoD_1Model_male	15	2	20	<?xml version="1.0"?>\n<Clock xmlns:dt="urn:schemas-microsoft-com:datatypes"><Description dt:dt="string">E-Prime Primary Realtime Clock</Description><StartTime><Timestamp dt:dt="int">0</Timestamp><DateUtc dt:dt="string">2017-05-18T09:04:12Z</DateUtc></StartTime><FrequencyChanges><FrequencyChange><Frequency dt:dt="r8">3312861</Frequency><Timestamp dt:dt="r8">2853382599</Timestamp><Current dt:dt="r…	60.002	1	right	-1440927308	05-18-2017	11:04:12	09:04:12	female	434	{LEFTARROW}	55							0	1237049	1236767	{DOWNARROW}	282	1235648	1235217	931	left6,4	16	13	413	mask16	0	1236751	0	1236551	eqm10_NoEyeNmodel1_dir	90	H	gazeCOD	GazeCoDxp	0	400	0	1236251	3	1236151
GazeCoD_1Model_male	15	2	20	<?xml version="1.0"?>\n<Clock xmlns:dt="urn:schemas-microsoft-com:datatypes"><Description dt:dt="string">E-Prime Primary Realtime Clock</Description><StartTime><Timestamp dt:dt="int">0</Timestamp><DateUtc dt:dt="string">2017-05-18T09:04:12Z</DateUtc></StartTime><FrequencyChanges><FrequencyChange><Frequency dt:dt="r8">3312861</Frequency><Timestamp dt:dt="r8">2853382599</Timestamp><Current dt:dt="r…	60.002	1	right	-1440927308	05-18-2017	11:04:12	09:04:12	female	435	{RIGHTARROW}	77							0	1239065	1238667	{RIGHTARROW}	398	1237541	1237067	974	right8	11	13	414	mask11	0	1238651	0	1238451	eqm10_NoEyeNmodel1_dir	0	V	gazeCOD	GazeCoDxp	1	400	0	1238151	10	1238051
GazeCoD_1Model_male	15	2	20	<?xml version="1.0"?>\n<Clock xmlns:dt="urn:schemas-microsoft-com:datatypes"><Description dt:dt="string">E-Prime Primary Realtime Clock</Description><StartTime><Timestamp dt:dt="int">0</Timestamp><DateUtc dt:dt="string">2017-05-18T09:04:12Z</DateUtc></StartTime><FrequencyChanges><FrequencyChange><Frequency dt:dt="r8">3312861</Frequency><Timestamp dt:dt="r8">2853382599</Timestamp><Current dt:dt="r…	60.002	1	right	-1440927308	05-18-2017	11:04:12	09:04:12	female	436	{LEFTARROW}	55							0	1240841	1240517	{DOWNARROW}	324	1239403	1239084	819	left6,4	27	13	415	mask27	0	1240500	0	1240300	eqm10_NoEyeNmodel1_dir	90	HV	gazeCOD	GazeCoDxp	0	400	0	1240000	-3	1239900
GazeCoD_1Model_male	15	2	20	<?xml version="1.0"?>\n<Clock xmlns:dt="urn:schemas-microsoft-com:datatypes"><Description dt:dt="string">E-Prime Primary Realtime Clock</Description><StartTime><Timestamp dt:dt="int">0</Timestamp><DateUtc dt:dt="string">2017-05-18T09:04:12Z</DateUtc></StartTime><FrequencyChanges><FrequencyChange><Frequency dt:dt="r8">3312861</Frequency><Timestamp dt:dt="r8">2853382599</Timestamp><Current dt:dt="r…	60.002	1	right	-1440927308	05-18-2017	11:04:12	09:04:12	female	437	{RIGHTARROW}	77							0	1242569	1242350	{RIGHTARROW}	219	1241239	1240850	889	right8	33	13	416	mask33	0	1242334	0	1242134	eqm10_NoEyeNmodel1_dir	90	HV	gazeCOD	GazeCoDxp	1	400	0	1241834	-5	1241734
GazeCoD_1Model_male	15	2	20	<?xml version="1.0"?>\n<Clock xmlns:dt="urn:schemas-microsoft-com:datatypes"><Description dt:dt="string">E-Prime Primary Realtime Clock</Description><StartTime><Timestamp dt:dt="int">0</Timestamp><DateUtc dt:dt="string">2017-05-18T09:04:12Z</DateUtc></StartTime><FrequencyChanges><FrequencyChange><Frequency dt:dt="r8">3312861</Frequency><Timestamp dt:dt="r8">2853382599</Timestamp><Current dt:dt="r…	60.002	1	right	-1440927308	05-18-2017	11:04:12	09:04:12	female	438	{LEFTARROW}	78							0	1245033	1244100	{DOWNARROW}	933	1242981	1242584	897	left8	28	13	417	mask28	0	1244084	0	1243884	eqm10_NoEyeNmodel1_dir	90	HV	gazeCOD	GazeCoDxp	0	400	0	1243584	3	1243484
GazeCoD_1Model_male	15	2	20	<?xml version="1.0"?>\n<Clock xmlns:dt="urn:schemas-microsoft-com:datatypes"><Description dt:dt="string">E-Prime Primary Realtime Clock</Description><StartTime><Timestamp dt:dt="int">0</Timestamp><DateUtc dt:dt="string">2017-05-18T09:04:12Z</DateUtc></StartTime><FrequencyChanges><FrequencyChange><Frequency dt:dt="r8">3312861</Frequency><Timestamp dt:dt="r8">2853382599</Timestamp><Current dt:dt="r…	60.002	1	right	-1440927308	05-18-2017	11:04:12	09:04:12	female	439	{LEFTARROW}	49							0	1246873	1246567	{DOWNARROW}	306	1245440	1245050	890	left1,6	13	13	418	mask13	0	1246550	0	1246350	eqm10_NoEyeNmodel1_dir	90	H	gazeCOD	GazeCoDxp	0	400	0	1246050	10	1245950
GazeCoD_1Model_male	15	2	20	<?xml version="1.0"?>\n<Clock xmlns:dt="urn:schemas-microsoft-com:datatypes"><Description dt:dt="string">E-Prime Primary Realtime Clock</Description><StartTime><Timestamp dt:dt="int">0</Timestamp><DateUtc dt:dt="string">2017-05-18T09:04:12Z</DateUtc></StartTime><FrequencyChanges><FrequencyChange><Frequency dt:dt="r8">3312861</Frequency><Timestamp dt:dt="r8">2853382599</Timestamp><Current dt:dt="r…	60.002	1	right	-1440927308	05-18-2017	11:04:12	09:04:12	female	440	{RIGHTARROW}	42							0	1248825	1248400	{RIGHTARROW}	425	1247278	1246884	894	right4,8	9	13	419	mask9	0	1248384	0	1248184	eqm10_NoEyeNmodel1_dir	0	V	gazeCOD	GazeCoDxp	1	400	0	1247884	6	1247784
GazeCoD_1Model_male	15	2	20	<?xml version="1.0"?>\n<Clock xmlns:dt="urn:schemas-microsoft-com:datatypes"><Description dt:dt="string">E-Prime Primary Realtime Clock</Description><StartTime><Timestamp dt:dt="int">0</Timestamp><DateUtc dt:dt="string">2017-05-18T09:04:12Z</DateUtc></StartTime><FrequencyChanges><FrequencyChange><Frequency dt:dt="r8">3312861</Frequency><Timestamp dt:dt="r8">2853382599</Timestamp><Current dt:dt="r…	60.002	1	right	-1440927308	05-18-2017	11:04:12	09:04:12	female	441	{RIGHTARROW}	40							0	1250793	1250350	{RIGHTARROW}	443	1249225	1248834	891	right6,4	10	13	420	mask10	0	1250333	-1	1250133	eqm10_NoEyeNmodel1_dir	0	V	gazeCOD	GazeCoDxp	1	400	0	1249834	9	1249734
GazeCoD_1Model_male	15	2	20	<?xml version="1.0"?>\n<Clock xmlns:dt="urn:schemas-microsoft-com:datatypes"><Description dt:dt="string">E-Prime Primary Realtime Clock</Description><StartTime><Timestamp dt:dt="int">0</Timestamp><DateUtc dt:dt="string">2017-05-18T09:04:12Z</DateUtc></StartTime><FrequencyChanges><FrequencyChange><Frequency dt:dt="r8">3312861</Frequency><Timestamp dt:dt="r8">2853382599</Timestamp><Current dt:dt="r…	60.002	1	right	-1440927308	05-18-2017	11:04:12	09:04:12	female	442	{RIGHTARROW}	42							0	1252713	1252333	{RIGHTARROW}	380	1251217	1250817	900	right4,8	31	13	421	mask31	0	1252317	0	1252117	eqm10_NoEyeNmodel1_dir	90	HV	gazeCOD	GazeCoDxp	1	400	0	1251817	0	1251717
GazeCoD_1Model_male	15	2	20	<?xml version="1.0"?>\n<Clock xmlns:dt="urn:schemas-microsoft-com:datatypes"><Description dt:dt="string">E-Prime Primary Realtime Clock</Description><StartTime><Timestamp dt:dt="int">0</Timestamp><DateUtc dt:dt="string">2017-05-18T09:04:12Z</DateUtc></StartTime><FrequencyChanges><FrequencyChange><Frequency dt:dt="r8">3312861</Frequency><Timestamp dt:dt="r8">2853382599</Timestamp><Current dt:dt="r…	60.002	1	right	-1440927308	05-18-2017	11:04:12	09:04:12	female	443	{RIGHTARROW}	77							0	1254681	1254283	{RIGHTARROW}	398	1253161	1252733	928	right8	22	13	422	mask22	0	1254267	0	1254067	eqm10_NoEyeNmodel1_dir	90	H	gazeCOD	GazeCoDxp	1	400	0	1253767	6	1253667
GazeCoD_1Model_male	15	2	20	<?xml version="1.0"?>\n<Clock xmlns:dt="urn:schemas-microsoft-com:datatypes"><Description dt:dt="string">E-Prime Primary Realtime Clock</Description><StartTime><Timestamp dt:dt="int">0</Timestamp><DateUtc dt:dt="string">2017-05-18T09:04:12Z</DateUtc></StartTime><FrequencyChanges><FrequencyChange><Frequency dt:dt="r8">3312861</Frequency><Timestamp dt:dt="r8">2853382599</Timestamp><Current dt:dt="r…	60.002	1	right	-1440927308	05-18-2017	11:04:12	09:04:12	female	444	{DOWNARROW}	79							0	1256569	1256267	{DOWNARROW}	301	1255146	1254700	946	DG0	12	13	423	mask12	0	1256250	0	1256050	eqm10_NoEyeNmodel1_dir	90	H	gazeCOD	GazeCoDxp	1	400	0	1255750	4	1255650
GazeCoD_1Model_male	15	2	20	<?xml version="1.0"?>\n<Clock xmlns:dt="urn:schemas-microsoft-com:datatypes"><Description dt:dt="string">E-Prime Primary Realtime Clock</Description><StartTime><Timestamp dt:dt="int">0</Timestamp><DateUtc dt:dt="string">2017-05-18T09:04:12Z</DateUtc></StartTime><FrequencyChanges><FrequencyChange><Frequency dt:dt="r8">3312861</Frequency><Timestamp dt:dt="r8">2853382599</Timestamp><Current dt:dt="r…	60.002	1	right	-1440927308	05-18-2017	11:04:12	09:04:12	female	445	{LEFTARROW}	55							0	1258633	1258183	{DOWNARROW}	449	1257063	1256583	980	left6,4	5	13	424	mask5	0	1258167	0	1257967	eqm10_NoEyeNmodel1_dir	0	V	gazeCOD	GazeCoDxp	0	400	0	1257667	4	1257567
GazeCoD_1Model_male	15	2	20	<?xml version="1.0"?>\n<Clock xmlns:dt="urn:schemas-microsoft-com:datatypes"><Description dt:dt="string">E-Prime Primary Realtime Clock</Description><StartTime><Timestamp dt:dt="int">0</Timestamp><DateUtc dt:dt="string">2017-05-18T09:04:12Z</DateUtc></StartTime><FrequencyChanges><FrequencyChange><Frequency dt:dt="r8">3312861</Frequency><Timestamp dt:dt="r8">2853382599</Timestamp><Current dt:dt="r…	60.002	1	right	-1440927308	05-18-2017	11:04:12	09:04:12	female	446	{DOWNARROW}	79							0	1260584	1260100	{DOWNARROW}	484	1258975	1258650	825	DG0	23	13	425	mask23	0	1260083	0	1259883	eqm10_NoEyeNmodel1_dir	90	HV	gazeCOD	GazeCoDxp	1	400	0	1259583	8	1259483
GazeCoD_1Model_male	15	2	20	<?xml version="1.0"?>\n<Clock xmlns:dt="urn:schemas-microsoft-com:datatypes"><Description dt:dt="string">E-Prime Primary Realtime Clock</Description><StartTime><Timestamp dt:dt="int">0</Timestamp><DateUtc dt:dt="string">2017-05-18T09:04:12Z</DateUtc></StartTime><FrequencyChanges><FrequencyChange><Frequency dt:dt="r8">3312861</Frequency><Timestamp dt:dt="r8">2853382599</Timestamp><Current dt:dt="r…	60.002	1	right	-1440927308	05-18-2017	11:04:12	09:04:12	female	447	{RIGHTARROW}	42							0	1262536	1262100	{RIGHTARROW}	436	1260977	1260600	877	right4,8	20	13	426	mask20	0	1262083	0	1261883	eqm10_NoEyeNmodel1_dir	90	H	gazeCOD	GazeCoDxp	1	400	0	1261583	6	1261483
GazeCoD_1Model_male	15	2	20	<?xml version="1.0"?>\n<Clock xmlns:dt="urn:schemas-microsoft-com:datatypes"><Description dt:dt="string">E-Prime Primary Realtime Clock</Description><StartTime><Timestamp dt:dt="int">0</Timestamp><DateUtc dt:dt="string">2017-05-18T09:04:12Z</DateUtc></StartTime><FrequencyChanges><FrequencyChange><Frequency dt:dt="r8">3312861</Frequency><Timestamp dt:dt="r8">2853382599</Timestamp><Current dt:dt="r…	60.002	1	right	-1440927308	05-18-2017	11:04:12	09:04:12	female	448	{RIGHTARROW}	46							0	1264744	1264033	{RIGHTARROW}	711	1262920	1262550	870	right1,6	18	13	427	mask18	0	1264016	0	1263816	eqm10_NoEyeNmodel1_dir	90	H	gazeCOD	GazeCoDxp	1	400	0	1263516	-4	1263416
GazeCoD_1Model_male	15	2	20	<?xml version="1.0"?>\n<Clock xmlns:dt="urn:schemas-microsoft-com:datatypes"><Description dt:dt="string">E-Prime Primary Realtime Clock</Description><StartTime><Timestamp dt:dt="int">0</Timestamp><DateUtc dt:dt="string">2017-05-18T09:04:12Z</DateUtc></StartTime><FrequencyChanges><FrequencyChange><Frequency dt:dt="r8">3312861</Frequency><Timestamp dt:dt="r8">2853382599</Timestamp><Current dt:dt="r…	60.002	1	right	-1440927308	05-18-2017	11:04:12	09:04:12	female	449	{RIGHTARROW}	46							0	1266520	1266166	{DOWNARROW}	354	1265043	1264766	777	right1,6	29	13	428	mask29	0	1266150	0	1265950	eqm10_NoEyeNmodel1_dir	90	HV	gazeCOD	GazeCoDxp	0	400	0	1265650	7	1265550
GazeCoD_1Model_male	15	2	20	<?xml version="1.0"?>\n<Clock xmlns:dt="urn:schemas-microsoft-com:datatypes"><Description dt:dt="string">E-Prime Primary Realtime Clock</Description><StartTime><Timestamp dt:dt="int">0</Timestamp><DateUtc dt:dt="string">2017-05-18T09:04:12Z</DateUtc></StartTime><FrequencyChanges><FrequencyChange><Frequency dt:dt="r8">3312861</Frequency><Timestamp dt:dt="r8">2853382599</Timestamp><Current dt:dt="r…	60.002	1	right	-1440927308	05-18-2017	11:04:12	09:04:12	female	450	{RIGHTARROW}	46							0	1268328	1267950	{DOWNARROW}	378	1266831	1266533	798	right1,6	7	13	429	mask7	0	1267933	0	1267733	eqm10_NoEyeNmodel1_dir	0	V	gazeCOD	GazeCoDxp	0	400	0	1267433	2	1267333
GazeCoD_1Model_male	15	2	20	<?xml version="1.0"?>\n<Clock xmlns:dt="urn:schemas-microsoft-com:datatypes"><Description dt:dt="string">E-Prime Primary Realtime Clock</Description><StartTime><Timestamp dt:dt="int">0</Timestamp><DateUtc dt:dt="string">2017-05-18T09:04:12Z</DateUtc></StartTime><FrequencyChanges><FrequencyChange><Frequency dt:dt="r8">3312861</Frequency><Timestamp dt:dt="r8">2853382599</Timestamp><Current dt:dt="r…	60.002	1	right	-1440927308	05-18-2017	11:04:12	09:04:12	female	451	{RIGHTARROW}	42							0	1270344	1269966	{RIGHTARROW}	378	1268841	1268350	991	right4,8	20	14	430	mask20	0	1269950	0	1269750	eqm10_NoEyeNmodel1_dir	90	H	gazeCOD	GazeCoDxp	1	400	0	1269450	9	1269350
GazeCoD_1Model_male	15	2	20	<?xml version="1.0"?>\n<Clock xmlns:dt="urn:schemas-microsoft-com:datatypes"><Description dt:dt="string">E-Prime Primary Realtime Clock</Description><StartTime><Timestamp dt:dt="int">0</Timestamp><DateUtc dt:dt="string">2017-05-18T09:04:12Z</DateUtc></StartTime><FrequencyChanges><FrequencyChange><Frequency dt:dt="r8">3312861</Frequency><Timestamp dt:dt="r8">2853382599</Timestamp><Current dt:dt="r…	60.002	1	right	-1440927308	05-18-2017	11:04:12	09:04:12	female	452	{DOWNARROW}	79							0	1272296	1271883	{DOWNARROW}	413	1270770	1270366	904	DG0	1	14	431	mask1	0	1271866	0	1271666	eqm10_NoEyeNmodel1_dir	0	V	gazeCOD	GazeCoDxp	1	400	0	1271366	-4	1271266
GazeCoD_1Model_male	15	2	20	<?xml version="1.0"?>\n<Clock xmlns:dt="urn:schemas-microsoft-com:datatypes"><Description dt:dt="string">E-Prime Primary Realtime Clock</Description><StartTime><Timestamp dt:dt="int">0</Timestamp><DateUtc dt:dt="string">2017-05-18T09:04:12Z</DateUtc></StartTime><FrequencyChanges><FrequencyChange><Frequency dt:dt="r8">3312861</Frequency><Timestamp dt:dt="r8">2853382599</Timestamp><Current dt:dt="r…	60.002	1	right	-1440927308	05-18-2017	11:04:12	09:04:12	female	453	{LEFTARROW}	49							0	1274312	1273816	{DOWNARROW}	496	1272700	1272316	884	left1,6	13	14	432	mask13	0	1273799	-1	1273599	eqm10_NoEyeNmodel1_dir	90	H	gazeCOD	GazeCoDxp	0	400	0	1273300	0	1273200
GazeCoD_1Model_male	15	2	20	<?xml version="1.0"?>\n<Clock xmlns:dt="urn:schemas-microsoft-com:datatypes"><Description dt:dt="string">E-Prime Primary Realtime Clock</Description><StartTime><Timestamp dt:dt="int">0</Timestamp><DateUtc dt:dt="string">2017-05-18T09:04:12Z</DateUtc></StartTime><FrequencyChanges><FrequencyChange><Frequency dt:dt="r8">3312861</Frequency><Timestamp dt:dt="r8">2853382599</Timestamp><Current dt:dt="r…	60.002	1	right	-1440927308	05-18-2017	11:04:12	09:04:12	female	454	{RIGHTARROW}	40							0	1276856	1275766	{RIGHTARROW}	1090	1274641	1274333	808	right6,4	21	14	433	mask21	0	1275749	0	1275549	eqm10_NoEyeNmodel1_dir	90	H	gazeCOD	GazeCoDxp	1	400	0	1275249	8	1275149
GazeCoD_1Model_male	15	2	20	<?xml version="1.0"?>\n<Clock xmlns:dt="urn:schemas-microsoft-com:datatypes"><Description dt:dt="string">E-Prime Primary Realtime Clock</Description><StartTime><Timestamp dt:dt="int">0</Timestamp><DateUtc dt:dt="string">2017-05-18T09:04:12Z</DateUtc></StartTime><FrequencyChanges><FrequencyChange><Frequency dt:dt="r8">3312861</Frequency><Timestamp dt:dt="r8">2853382599</Timestamp><Current dt:dt="r…	60.002	1	right	-1440927308	05-18-2017	11:04:12	09:04:12	female	455	{LEFTARROW}	55							0	1278824	1278366	{DOWNARROW}	458	1277252	1276866	886	left6,4	27	14	434	mask27	0	1278349	0	1278149	eqm10_NoEyeNmodel1_dir	90	HV	gazeCOD	GazeCoDxp	0	400	0	1277849	-3	1277749
GazeCoD_1Model_male	15	2	20	<?xml version="1.0"?>\n<Clock xmlns:dt="urn:schemas-microsoft-com:datatypes"><Description dt:dt="string">E-Prime Primary Realtime Clock</Description><StartTime><Timestamp dt:dt="int">0</Timestamp><DateUtc dt:dt="string">2017-05-18T09:04:12Z</DateUtc></StartTime><FrequencyChanges><FrequencyChange><Frequency dt:dt="r8">3312861</Frequency><Timestamp dt:dt="r8">2853382599</Timestamp><Current dt:dt="r…	60.002	1	right	-1440927308	05-18-2017	11:04:12	09:04:12	female	456	{RIGHTARROW}	46							0	1280680	1280366	{DOWNARROW}	314	1279254	1278833	921	right1,6	18	14	435	mask18	0	1280349	0	1280149	eqm10_NoEyeNmodel1_dir	90	H	gazeCOD	GazeCoDxp	0	400	0	1279849	-5	1279749
GazeCoD_1Model_male	15	2	20	<?xml version="1.0"?>\n<Clock xmlns:dt="urn:schemas-microsoft-com:datatypes"><Description dt:dt="string">E-Prime Primary Realtime Clock</Description><StartTime><Timestamp dt:dt="int">0</Timestamp><DateUtc dt:dt="string">2017-05-18T09:04:12Z</DateUtc></StartTime><FrequencyChanges><FrequencyChange><Frequency dt:dt="r8">3312861</Frequency><Timestamp dt:dt="r8">2853382599</Timestamp><Current dt:dt="r…	60.002	1	right	-1440927308	05-18-2017	11:04:12	09:04:12	female	457	{LEFTARROW}	51							0	1282584	1282199	{DOWNARROW}	385	1281082	1280699	883	left3,2	14	14	436	mask14	0	1282183	0	1281983	eqm10_NoEyeNmodel1_dir	90	H	gazeCOD	GazeCoDxp	0	400	0	1281683	1	1281583
GazeCoD_1Model_male	15	2	20	<?xml version="1.0"?>\n<Clock xmlns:dt="urn:schemas-microsoft-com:datatypes"><Description dt:dt="string">E-Prime Primary Realtime Clock</Description><StartTime><Timestamp dt:dt="int">0</Timestamp><DateUtc dt:dt="string">2017-05-18T09:04:12Z</DateUtc></StartTime><FrequencyChanges><FrequencyChange><Frequency dt:dt="r8">3312861</Frequency><Timestamp dt:dt="r8">2853382599</Timestamp><Current dt:dt="r…	60.002	1	right	-1440927308	05-18-2017	11:04:12	09:04:12	female	458	{RIGHTARROW}	44							0	1284632	1284149	{DOWNARROW}	483	1283028	1282599	929	right3,2	19	14	437	mask19	0	1284133	0	1283933	eqm10_NoEyeNmodel1_dir	90	H	gazeCOD	GazeCoDxp	0	400	0	1283633	5	1283533
GazeCoD_1Model_male	15	2	20	<?xml version="1.0"?>\n<Clock xmlns:dt="urn:schemas-microsoft-com:datatypes"><Description dt:dt="string">E-Prime Primary Realtime Clock</Description><StartTime><Timestamp dt:dt="int">0</Timestamp><DateUtc dt:dt="string">2017-05-18T09:04:12Z</DateUtc></StartTime><FrequencyChanges><FrequencyChange><Frequency dt:dt="r8">3312861</Frequency><Timestamp dt:dt="r8">2853382599</Timestamp><Current dt:dt="r…	60.002	1	right	-1440927308	05-18-2017	11:04:12	09:04:12	female	459	{LEFTARROW}	78							0	1287864	1286266	{LEFTARROW}	1598	1285146	1284649	997	left8	6	14	438	mask6	0	1286249	0	1286049	eqm10_NoEyeNmodel1_dir	0	V	gazeCOD	GazeCoDxp	1	400	0	1285749	3	1285649
GazeCoD_1Model_male	15	2	20	<?xml version="1.0"?>\n<Clock xmlns:dt="urn:schemas-microsoft-com:datatypes"><Description dt:dt="string">E-Prime Primary Realtime Clock</Description><StartTime><Timestamp dt:dt="int">0</Timestamp><DateUtc dt:dt="string">2017-05-18T09:04:12Z</DateUtc></StartTime><FrequencyChanges><FrequencyChange><Frequency dt:dt="r8">3312861</Frequency><Timestamp dt:dt="r8">2853382599</Timestamp><Current dt:dt="r…	60.002	1	right	-1440927308	05-18-2017	11:04:12	09:04:12	female	460	{LEFTARROW}	78							0	1290024	1289466	{LEFTARROW}	558	1288350	1287882	968	left8	28	14	439	mask28	0	1289449	0	1289249	eqm10_NoEyeNmodel1_dir	90	HV	gazeCOD	GazeCoDxp	1	400	0	1288949	-1	1288849
GazeCoD_1Model_male	15	2	20	<?xml version="1.0"?>\n<Clock xmlns:dt="urn:schemas-microsoft-com:datatypes"><Description dt:dt="string">E-Prime Primary Realtime Clock</Description><StartTime><Timestamp dt:dt="int">0</Timestamp><DateUtc dt:dt="string">2017-05-18T09:04:12Z</DateUtc></StartTime><FrequencyChanges><FrequencyChange><Frequency dt:dt="r8">3312861</Frequency><Timestamp dt:dt="r8">2853382599</Timestamp><Current dt:dt="r…	60.002	1	right	-1440927308	05-18-2017	11:04:12	09:04:12	female	461	{LEFTARROW}	53							0	1291800	1291466	{DOWNARROW}	333	1290352	1290033	819	left4,8	26	14	440	mask26	0	1291449	0	1291249	eqm10_NoEyeNmodel1_dir	90	HV	gazeCOD	GazeCoDxp	0	400	0	1290949	-3	1290849
GazeCoD_1Model_male	15	2	20	<?xml version="1.0"?>\n<Clock xmlns:dt="urn:schemas-microsoft-com:datatypes"><Description dt:dt="string">E-Prime Primary Realtime Clock</Description><StartTime><Timestamp dt:dt="int">0</Timestamp><DateUtc dt:dt="string">2017-05-18T09:04:12Z</DateUtc></StartTime><FrequencyChanges><FrequencyChange><Frequency dt:dt="r8">3312861</Frequency><Timestamp dt:dt="r8">2853382599</Timestamp><Current dt:dt="r…	60.002	1	right	-1440927308	05-18-2017	11:04:12	09:04:12	female	462	{RIGHTARROW}	77							0	1374405	1374330	{RIGHTARROW}	75	1373211	1372747	964	right8	22	14	441	mask22	0	1374313	0	1374113	eqm10_NoEyeNmodel1_dir	90	H	gazeCOD	GazeCoDxp	1	400	0	1373813	2	1373713
GazeCoD_1Model_male	15	2	20	<?xml version="1.0"?>\n<Clock xmlns:dt="urn:schemas-microsoft-com:datatypes"><Description dt:dt="string">E-Prime Primary Realtime Clock</Description><StartTime><Timestamp dt:dt="int">0</Timestamp><DateUtc dt:dt="string">2017-05-18T09:04:12Z</DateUtc></StartTime><FrequencyChanges><FrequencyChange><Frequency dt:dt="r8">3312861</Frequency><Timestamp dt:dt="r8">2853382599</Timestamp><Current dt:dt="r…	60.002	1	right	-1440927308	05-18-2017	11:04:12	09:04:12	female	463	{RIGHTARROW}	42							0	1375989	1375813	{RIGHTARROW}	176	1374694	1374430	764	right4,8	31	14	442	mask31	0	1375796	0	1375596	eqm10_NoEyeNmodel1_dir	90	HV	gazeCOD	GazeCoDxp	1	400	0	1375296	2	1375196
GazeCoD_1Model_male	15	2	20	<?xml version="1.0"?>\n<Clock xmlns:dt="urn:schemas-microsoft-com:datatypes"><Description dt:dt="string">E-Prime Primary Realtime Clock</Description><StartTime><Timestamp dt:dt="int">0</Timestamp><DateUtc dt:dt="string">2017-05-18T09:04:12Z</DateUtc></StartTime><FrequencyChanges><FrequencyChange><Frequency dt:dt="r8">3312861</Frequency><Timestamp dt:dt="r8">2853382599</Timestamp><Current dt:dt="r…	60.002	1	right	-1440927308	05-18-2017	11:04:12	09:04:12	female	464	{RIGHTARROW}	44							0	1377765	1377530	{RIGHTARROW}	235	1376417	1376013	904	right3,2	30	14	443	mask30	0	1377513	0	1377313	eqm10_NoEyeNmodel1_dir	90	HV	gazeCOD	GazeCoDxp	1	400	0	1377013	-4	1376913
GazeCoD_1Model_male	15	2	20	<?xml version="1.0"?>\n<Clock xmlns:dt="urn:schemas-microsoft-com:datatypes"><Description dt:dt="string">E-Prime Primary Realtime Clock</Description><StartTime><Timestamp dt:dt="int">0</Timestamp><DateUtc dt:dt="string">2017-05-18T09:04:12Z</DateUtc></StartTime><FrequencyChanges><FrequencyChange><Frequency dt:dt="r8">3312861</Frequency><Timestamp dt:dt="r8">2853382599</Timestamp><Current dt:dt="r…	60.002	1	right	-1440927308	05-18-2017	11:04:12	09:04:12	female	465	{LEFTARROW}	51							0	1379429	1379296	{DOWNARROW}	133	1378184	1377780	904	left3,2	25	14	444	mask25	0	1379280	0	1379080	eqm10_NoEyeNmodel1_dir	90	HV	gazeCOD	GazeCoDxp	0	400	0	1378780	-4	1378680
GazeCoD_1Model_male	15	2	20	<?xml version="1.0"?>\n<Clock xmlns:dt="urn:schemas-microsoft-com:datatypes"><Description dt:dt="string">E-Prime Primary Realtime Clock</Description><StartTime><Timestamp dt:dt="int">0</Timestamp><DateUtc dt:dt="string">2017-05-18T09:04:12Z</DateUtc></StartTime><FrequencyChanges><FrequencyChange><Frequency dt:dt="r8">3312861</Frequency><Timestamp dt:dt="r8">2853382599</Timestamp><Current dt:dt="r…	60.002	1	right	-1440927308	05-18-2017	11:04:12	09:04:12	female	466	{LEFTARROW}	49							0	1381221	1380980	{DOWNARROW}	241	1379869	1379446	923	left1,6	2	14	445	mask2	0	1380963	-1	1380763	eqm10_NoEyeNmodel1_dir	0	V	gazeCOD	GazeCoDxp	0	400	0	1380464	-5	1380364
GazeCoD_1Model_male	15	2	20	<?xml version="1.0"?>\n<Clock xmlns:dt="urn:schemas-microsoft-com:datatypes"><Description dt:dt="string">E-Prime Primary Realtime Clock</Description><StartTime><Timestamp dt:dt="int">0</Timestamp><DateUtc dt:dt="string">2017-05-18T09:04:12Z</DateUtc></StartTime><FrequencyChanges><FrequencyChange><Frequency dt:dt="r8">3312861</Frequency><Timestamp dt:dt="r8">2853382599</Timestamp><Current dt:dt="r…	60.002	1	right	-1440927308	05-18-2017	11:04:12	09:04:12	female	467	{LEFTARROW}	51							0	1383061	1382746	{DOWNARROW}	315	1381635	1381230	905	left3,2	3	14	446	mask3	0	1382730	0	1382530	eqm10_NoEyeNmodel1_dir	0	V	gazeCOD	GazeCoDxp	0	400	0	1382230	-5	1382130
GazeCoD_1Model_male	15	2	20	<?xml version="1.0"?>\n<Clock xmlns:dt="urn:schemas-microsoft-com:datatypes"><Description dt:dt="string">E-Prime Primary Realtime Clock</Description><StartTime><Timestamp dt:dt="int">0</Timestamp><DateUtc dt:dt="string">2017-05-18T09:04:12Z</DateUtc></StartTime><FrequencyChanges><FrequencyChange><Frequency dt:dt="r8">3312861</Frequency><Timestamp dt:dt="r8">2853382599</Timestamp><Current dt:dt="r…	60.002	1	right	-1440927308	05-18-2017	11:04:12	09:04:12	female	468	{LEFTARROW}	53							0	1385381	1384496	{DOWNARROW}	885	1383376	1383080	796	left4,8	4	14	447	mask4	0	1384480	0	1384280	eqm10_NoEyeNmodel1_dir	0	V	gazeCOD	GazeCoDxp	0	400	0	1383980	4	1383880
GazeCoD_1Model_male	15	2	20	<?xml version="1.0"?>\n<Clock xmlns:dt="urn:schemas-microsoft-com:datatypes"><Description dt:dt="string">E-Prime Primary Realtime Clock</Description><StartTime><Timestamp dt:dt="int">0</Timestamp><DateUtc dt:dt="string">2017-05-18T09:04:12Z</DateUtc></StartTime><FrequencyChanges><FrequencyChange><Frequency dt:dt="r8">3312861</Frequency><Timestamp dt:dt="r8">2853382599</Timestamp><Current dt:dt="r…	60.002	1	right	-1440927308	05-18-2017	11:04:12	09:04:12	female	469	{RIGHTARROW}	77							0	1386997	1386763	{RIGHTARROW}	234	1385652	1385396	756	right8	11	14	448	mask11	0	1386746	-1	1386546	eqm10_NoEyeNmodel1_dir	0	V	gazeCOD	GazeCoDxp	1	400	0	1386247	-5	1386147
GazeCoD_1Model_male	15	2	20	<?xml version="1.0"?>\n<Clock xmlns:dt="urn:schemas-microsoft-com:datatypes"><Description dt:dt="string">E-Prime Primary Realtime Clock</Description><StartTime><Timestamp dt:dt="int">0</Timestamp><DateUtc dt:dt="string">2017-05-18T09:04:12Z</DateUtc></StartTime><FrequencyChanges><FrequencyChange><Frequency dt:dt="r8">3312861</Frequency><Timestamp dt:dt="r8">2853382599</Timestamp><Current dt:dt="r…	60.002	1	right	-1440927308	05-18-2017	11:04:12	09:04:12	female	470	{RIGHTARROW}	40							0	1388805	1388579	{RIGHTARROW}	226	1387455	1387013	942	right6,4	10	14	449	mask10	0	1388563	0	1388363	eqm10_NoEyeNmodel1_dir	0	V	gazeCOD	GazeCoDxp	1	400	0	1388063	8	1387963
GazeCoD_1Model_male	15	2	20	<?xml version="1.0"?>\n<Clock xmlns:dt="urn:schemas-microsoft-com:datatypes"><Description dt:dt="string">E-Prime Primary Realtime Clock</Description><StartTime><Timestamp dt:dt="int">0</Timestamp><DateUtc dt:dt="string">2017-05-18T09:04:12Z</DateUtc></StartTime><FrequencyChanges><FrequencyChange><Frequency dt:dt="r8">3312861</Frequency><Timestamp dt:dt="r8">2853382599</Timestamp><Current dt:dt="r…	60.002	1	right	-1440927308	05-18-2017	11:04:12	09:04:12	female	471	{DOWNARROW}	79							0	1390853	1390413	{RIGHTARROW}	440	1389300	1388829	971	DG0	12	14	450	mask12	0	1390396	0	1390196	eqm10_NoEyeNmodel1_dir	90	H	gazeCOD	GazeCoDxp	0	400	0	1389896	-4	1389796
GazeCoD_1Model_male	15	2	20	<?xml version="1.0"?>\n<Clock xmlns:dt="urn:schemas-microsoft-com:datatypes"><Description dt:dt="string">E-Prime Primary Realtime Clock</Description><StartTime><Timestamp dt:dt="int">0</Timestamp><DateUtc dt:dt="string">2017-05-18T09:04:12Z</DateUtc></StartTime><FrequencyChanges><FrequencyChange><Frequency dt:dt="r8">3312861</Frequency><Timestamp dt:dt="r8">2853382599</Timestamp><Current dt:dt="r…	60.002	1	right	-1440927308	05-18-2017	11:04:12	09:04:12	female	472	{LEFTARROW}	55							0	1392757	1392413	{DOWNARROW}	344	1391293	1390863	930	left6,4	16	14	451	mask16	0	1392396	0	1392196	eqm10_NoEyeNmodel1_dir	90	H	gazeCOD	GazeCoDxp	0	400	0	1391896	3	1391796
GazeCoD_1Model_male	15	2	20	<?xml version="1.0"?>\n<Clock xmlns:dt="urn:schemas-microsoft-com:datatypes"><Description dt:dt="string">E-Prime Primary Realtime Clock</Description><StartTime><Timestamp dt:dt="int">0</Timestamp><DateUtc dt:dt="string">2017-05-18T09:04:12Z</DateUtc></StartTime><FrequencyChanges><FrequencyChange><Frequency dt:dt="r8">3312861</Frequency><Timestamp dt:dt="r8">2853382599</Timestamp><Current dt:dt="r…	60.002	1	right	-1440927308	05-18-2017	11:04:12	09:04:12	female	473	{RIGHTARROW}	44							0	1394501	1394229	{RIGHTARROW}	271	1393117	1392779	838	right3,2	8	14	452	mask8	0	1394213	0	1394013	eqm10_NoEyeNmodel1_dir	0	V	gazeCOD	GazeCoDxp	1	400	0	1393713	-4	1393613
GazeCoD_1Model_male	15	2	20	<?xml version="1.0"?>\n<Clock xmlns:dt="urn:schemas-microsoft-com:datatypes"><Description dt:dt="string">E-Prime Primary Realtime Clock</Description><StartTime><Timestamp dt:dt="int">0</Timestamp><DateUtc dt:dt="string">2017-05-18T09:04:12Z</DateUtc></StartTime><FrequencyChanges><FrequencyChange><Frequency dt:dt="r8">3312861</Frequency><Timestamp dt:dt="r8">2853382599</Timestamp><Current dt:dt="r…	60.002	1	right	-1440927308	05-18-2017	11:04:12	09:04:12	female	474	{RIGHTARROW}	42							0	1396245	1395996	{RIGHTARROW}	248	1394879	1394513	866	right4,8	9	14	453	mask9	0	1395979	0	1395779	eqm10_NoEyeNmodel1_dir	0	V	gazeCOD	GazeCoDxp	1	400	0	1395479	0	1395379
GazeCoD_1Model_male	15	2	20	<?xml version="1.0"?>\n<Clock xmlns:dt="urn:schemas-microsoft-com:datatypes"><Description dt:dt="string">E-Prime Primary Realtime Clock</Description><StartTime><Timestamp dt:dt="int">0</Timestamp><DateUtc dt:dt="string">2017-05-18T09:04:12Z</DateUtc></StartTime><FrequencyChanges><FrequencyChange><Frequency dt:dt="r8">3312861</Frequency><Timestamp dt:dt="r8">2853382599</Timestamp><Current dt:dt="r…	60.002	1	right	-1440927308	05-18-2017	11:04:12	09:04:12	female	475	{RIGHTARROW}	40							0	1397940	1397696	{RIGHTARROW}	244	1396574	1396263	811	right6,4	32	14	454	mask32	0	1397679	0	1397479	eqm10_NoEyeNmodel1_dir	90	HV	gazeCOD	GazeCoDxp	1	400	0	1397179	5	1397079
GazeCoD_1Model_male	15	2	20	<?xml version="1.0"?>\n<Clock xmlns:dt="urn:schemas-microsoft-com:datatypes"><Description dt:dt="string">E-Prime Primary Realtime Clock</Description><StartTime><Timestamp dt:dt="int">0</Timestamp><DateUtc dt:dt="string">2017-05-18T09:04:12Z</DateUtc></StartTime><FrequencyChanges><FrequencyChange><Frequency dt:dt="r8">3312861</Frequency><Timestamp dt:dt="r8">2853382599</Timestamp><Current dt:dt="r…	60.002	1	right	-1440927308	05-18-2017	11:04:12	09:04:12	female	476	{LEFTARROW}	53							0	1399636	1399396	{DOWNARROW}	240	1398285	1397963	822	left4,8	15	14	455	mask15	0	1399379	-1	1399179	eqm10_NoEyeNmodel1_dir	90	H	gazeCOD	GazeCoDxp	0	400	0	1398880	-5	1398780
GazeCoD_1Model_male	15	2	20	<?xml version="1.0"?>\n<Clock xmlns:dt="urn:schemas-microsoft-com:datatypes"><Description dt:dt="string">E-Prime Primary Realtime Clock</Description><StartTime><Timestamp dt:dt="int">0</Timestamp><DateUtc dt:dt="string">2017-05-18T09:04:12Z</DateUtc></StartTime><FrequencyChanges><FrequencyChange><Frequency dt:dt="r8">3312861</Frequency><Timestamp dt:dt="r8">2853382599</Timestamp><Current dt:dt="r…	60.002	1	right	-1440927308	05-18-2017	11:04:12	09:04:12	female	477	{RIGHTARROW}	77							0	1401236	1401062	{RIGHTARROW}	174	1399940	1399646	794	right8	33	14	456	mask33	0	1401046	0	1400846	eqm10_NoEyeNmodel1_dir	90	HV	gazeCOD	GazeCoDxp	1	400	0	1400546	6	1400446
GazeCoD_1Model_male	15	2	20	<?xml version="1.0"?>\n<Clock xmlns:dt="urn:schemas-microsoft-com:datatypes"><Description dt:dt="string">E-Prime Primary Realtime Clock</Description><StartTime><Timestamp dt:dt="int">0</Timestamp><DateUtc dt:dt="string">2017-05-18T09:04:12Z</DateUtc></StartTime><FrequencyChanges><FrequencyChange><Frequency dt:dt="r8">3312861</Frequency><Timestamp dt:dt="r8">2853382599</Timestamp><Current dt:dt="r…	60.002	1	right	-1440927308	05-18-2017	11:04:12	09:04:12	female	478	{LEFTARROW}	49							0	1403092	1402829	{DOWNARROW}	263	1401712	1401246	966	left1,6	24	14	457	mask24	0	1402812	0	1402612	eqm10_NoEyeNmodel1_dir	90	HV	gazeCOD	GazeCoDxp	0	400	0	1402312	0	1402212
GazeCoD_1Model_male	15	2	20	<?xml version="1.0"?>\n<Clock xmlns:dt="urn:schemas-microsoft-com:datatypes"><Description dt:dt="string">E-Prime Primary Realtime Clock</Description><StartTime><Timestamp dt:dt="int">0</Timestamp><DateUtc dt:dt="string">2017-05-18T09:04:12Z</DateUtc></StartTime><FrequencyChanges><FrequencyChange><Frequency dt:dt="r8">3312861</Frequency><Timestamp dt:dt="r8">2853382599</Timestamp><Current dt:dt="r…	60.002	1	right	-1440927308	05-18-2017	11:04:12	09:04:12	female	479	{LEFTARROW}	78							0	1404852	1404596	{DOWNARROW}	256	1403470	1403112	858	left8	17	14	458	mask17	0	1404579	0	1404379	eqm10_NoEyeNmodel1_dir	90	H	gazeCOD	GazeCoDxp	0	400	0	1404079	9	1403979
GazeCoD_1Model_male	15	2	20	<?xml version="1.0"?>\n<Clock xmlns:dt="urn:schemas-microsoft-com:datatypes"><Description dt:dt="string">E-Prime Primary Realtime Clock</Description><StartTime><Timestamp dt:dt="int">0</Timestamp><DateUtc dt:dt="string">2017-05-18T09:04:12Z</DateUtc></StartTime><FrequencyChanges><FrequencyChange><Frequency dt:dt="r8">3312861</Frequency><Timestamp dt:dt="r8">2853382599</Timestamp><Current dt:dt="r…	60.002	1	right	-1440927308	05-18-2017	11:04:12	09:04:12	female	480	{RIGHTARROW}	46							0	1406820	1406262	{RIGHTARROW}	558	1405150	1404862	788	right1,6	7	14	459	mask7	0	1406246	0	1406046	eqm10_NoEyeNmodel1_dir	0	V	gazeCOD	GazeCoDxp	1	400	0	1405746	-4	1405646
GazeCoD_1Model_male	15	2	20	<?xml version="1.0"?>\n<Clock xmlns:dt="urn:schemas-microsoft-com:datatypes"><Description dt:dt="string">E-Prime Primary Realtime Clock</Description><StartTime><Timestamp dt:dt="int">0</Timestamp><DateUtc dt:dt="string">2017-05-18T09:04:12Z</DateUtc></StartTime><FrequencyChanges><FrequencyChange><Frequency dt:dt="r8">3312861</Frequency><Timestamp dt:dt="r8">2853382599</Timestamp><Current dt:dt="r…	60.002	1	right	-1440927308	05-18-2017	11:04:12	09:04:12	female	481	{RIGHTARROW}	46							0	1409604	1408246	{RIGHTARROW}	1358	1407132	1406829	803	right1,6	29	14	460	mask29	0	1408229	0	1408029	eqm10_NoEyeNmodel1_dir	90	HV	gazeCOD	GazeCoDxp	1	400	0	1407729	-3	1407629
GazeCoD_1Model_male	15	2	20	<?xml version="1.0"?>\n<Clock xmlns:dt="urn:schemas-microsoft-com:datatypes"><Description dt:dt="string">E-Prime Primary Realtime Clock</Description><StartTime><Timestamp dt:dt="int">0</Timestamp><DateUtc dt:dt="string">2017-05-18T09:04:12Z</DateUtc></StartTime><FrequencyChanges><FrequencyChange><Frequency dt:dt="r8">3312861</Frequency><Timestamp dt:dt="r8">2853382599</Timestamp><Current dt:dt="r…	60.002	1	right	-1440927308	05-18-2017	11:04:12	09:04:12	female	482	{LEFTARROW}	55							0	1410644	1410445	{DOWNARROW}	199	1409812	1409629	854	left6,4	5	14	461	mask5	0	1410429	0	1410229	eqm10_NoEyeNmodel1_dir	0	V	gazeCOD	GazeCoDxp	0	400	0	1409929	17	1409829
GazeCoD_1Model_male	15	2	20	<?xml version="1.0"?>\n<Clock xmlns:dt="urn:schemas-microsoft-com:datatypes"><Description dt:dt="string">E-Prime Primary Realtime Clock</Description><StartTime><Timestamp dt:dt="int">0</Timestamp><DateUtc dt:dt="string">2017-05-18T09:04:12Z</DateUtc></StartTime><FrequencyChanges><FrequencyChange><Frequency dt:dt="r8">3312861</Frequency><Timestamp dt:dt="r8">2853382599</Timestamp><Current dt:dt="r…	60.002	1	right	-1440927308	05-18-2017	11:04:12	09:04:12	female	483	{DOWNARROW}	79							0	1412452	1412195	{DOWNARROW}	257	1411074	1410662	912	DG0	23	14	462	mask23	0	1412179	0	1411979	eqm10_NoEyeNmodel1_dir	90	HV	gazeCOD	GazeCoDxp	1	400	0	1411679	5	1411579
GazeCoD_1Model_male	15	2	20	<?xml version="1.0"?>\n<Clock xmlns:dt="urn:schemas-microsoft-com:datatypes"><Description dt:dt="string">E-Prime Primary Realtime Clock</Description><StartTime><Timestamp dt:dt="int">0</Timestamp><DateUtc dt:dt="string">2017-05-18T09:04:12Z</DateUtc></StartTime><FrequencyChanges><FrequencyChange><Frequency dt:dt="r8">3312861</Frequency><Timestamp dt:dt="r8">2853382599</Timestamp><Current dt:dt="r…	60.002	1	right	-1440927308	05-18-2017	11:04:12	09:04:12	female	484	{RIGHTARROW}	77							0	1414036	1413912	{RIGHTARROW}	124	1412790	1412462	828	right8	11	15	463	mask11	0	1413895	0	1413695	eqm10_NoEyeNmodel1_dir	0	V	gazeCOD	GazeCoDxp	1	400	0	1413395	5	1413295
GazeCoD_1Model_male	15	2	20	<?xml version="1.0"?>\n<Clock xmlns:dt="urn:schemas-microsoft-com:datatypes"><Description dt:dt="string">E-Prime Primary Realtime Clock</Description><StartTime><Timestamp dt:dt="int">0</Timestamp><DateUtc dt:dt="string">2017-05-18T09:04:12Z</DateUtc></StartTime><FrequencyChanges><FrequencyChange><Frequency dt:dt="r8">3312861</Frequency><Timestamp dt:dt="r8">2853382599</Timestamp><Current dt:dt="r…	60.002	1	right	-1440927308	05-18-2017	11:04:12	09:04:12	female	485	{RIGHTARROW}	40							0	1415764	1415529	{RIGHTARROW}	235	1414417	1414045	872	right6,4	10	15	464	mask10	0	1415512	0	1415312	eqm10_NoEyeNmodel1_dir	0	V	gazeCOD	GazeCoDxp	1	400	0	1415012	-5	1414912
GazeCoD_1Model_male	15	2	20	<?xml version="1.0"?>\n<Clock xmlns:dt="urn:schemas-microsoft-com:datatypes"><Description dt:dt="string">E-Prime Primary Realtime Clock</Description><StartTime><Timestamp dt:dt="int">0</Timestamp><DateUtc dt:dt="string">2017-05-18T09:04:12Z</DateUtc></StartTime><FrequencyChanges><FrequencyChange><Frequency dt:dt="r8">3312861</Frequency><Timestamp dt:dt="r8">2853382599</Timestamp><Current dt:dt="r…	60.002	1	right	-1440927308	05-18-2017	11:04:12	09:04:12	female	486	{LEFTARROW}	51							0	1417572	1417212	{DOWNARROW}	360	1416090	1415779	811	left3,2	25	15	465	mask25	0	1417195	0	1416995	eqm10_NoEyeNmodel1_dir	90	HV	gazeCOD	GazeCoDxp	0	400	0	1416695	5	1416595
GazeCoD_1Model_male	15	2	20	<?xml version="1.0"?>\n<Clock xmlns:dt="urn:schemas-microsoft-com:datatypes"><Description dt:dt="string">E-Prime Primary Realtime Clock</Description><StartTime><Timestamp dt:dt="int">0</Timestamp><DateUtc dt:dt="string">2017-05-18T09:04:12Z</DateUtc></StartTime><FrequencyChanges><FrequencyChange><Frequency dt:dt="r8">3312861</Frequency><Timestamp dt:dt="r8">2853382599</Timestamp><Current dt:dt="r…	60.002	1	right	-1440927308	05-18-2017	11:04:12	09:04:12	female	487	{LEFTARROW}	78							0	1419956	1418995	{LEFTARROW}	961	1417871	1417595	776	left8	6	15	466	mask6	0	1418979	0	1418779	eqm10_NoEyeNmodel1_dir	0	V	gazeCOD	GazeCoDxp	1	400	0	1418479	8	1418379
GazeCoD_1Model_male	15	2	20	<?xml version="1.0"?>\n<Clock xmlns:dt="urn:schemas-microsoft-com:datatypes"><Description dt:dt="string">E-Prime Primary Realtime Clock</Description><StartTime><Timestamp dt:dt="int">0</Timestamp><DateUtc dt:dt="string">2017-05-18T09:04:12Z</DateUtc></StartTime><FrequencyChanges><FrequencyChange><Frequency dt:dt="r8">3312861</Frequency><Timestamp dt:dt="r8">2853382599</Timestamp><Current dt:dt="r…	60.002	1	right	-1440927308	05-18-2017	11:04:12	09:04:12	female	488	{RIGHTARROW}	77							0	1421796	1421562	{RIGHTARROW}	234	1420442	1419979	963	right8	22	15	467	mask22	0	1421545	0	1421345	eqm10_NoEyeNmodel1_dir	90	H	gazeCOD	GazeCoDxp	1	400	0	1421045	3	1420945
GazeCoD_1Model_male	15	2	20	<?xml version="1.0"?>\n<Clock xmlns:dt="urn:schemas-microsoft-com:datatypes"><Description dt:dt="string">E-Prime Primary Realtime Clock</Description><StartTime><Timestamp dt:dt="int">0</Timestamp><DateUtc dt:dt="string">2017-05-18T09:04:12Z</DateUtc></StartTime><FrequencyChanges><FrequencyChange><Frequency dt:dt="r8">3312861</Frequency><Timestamp dt:dt="r8">2853382599</Timestamp><Current dt:dt="r…	60.002	1	right	-1440927308	05-18-2017	11:04:12	09:04:12	female	489	{RIGHTARROW}	46							0	1423748	1423412	{RIGHTARROW}	336	1422285	1421812	973	right1,6	7	15	468	mask7	0	1423395	0	1423195	eqm10_NoEyeNmodel1_dir	0	V	gazeCOD	GazeCoDxp	1	400	0	1422895	10	1422795
GazeCoD_1Model_male	15	2	20	<?xml version="1.0"?>\n<Clock xmlns:dt="urn:schemas-microsoft-com:datatypes"><Description dt:dt="string">E-Prime Primary Realtime Clock</Description><StartTime><Timestamp dt:dt="int">0</Timestamp><DateUtc dt:dt="string">2017-05-18T09:04:12Z</DateUtc></StartTime><FrequencyChanges><FrequencyChange><Frequency dt:dt="r8">3312861</Frequency><Timestamp dt:dt="r8">2853382599</Timestamp><Current dt:dt="r…	60.002	1	right	-1440927308	05-18-2017	11:04:12	09:04:12	female	490	{LEFTARROW}	53							0	1425412	1425128	{DOWNARROW}	284	1424014	1423762	752	left4,8	26	15	469	mask26	0	1425112	0	1424912	eqm10_NoEyeNmodel1_dir	90	HV	gazeCOD	GazeCoDxp	0	400	0	1424612	-2	1424512
GazeCoD_1Model_male	15	2	20	<?xml version="1.0"?>\n<Clock xmlns:dt="urn:schemas-microsoft-com:datatypes"><Description dt:dt="string">E-Prime Primary Realtime Clock</Description><StartTime><Timestamp dt:dt="int">0</Timestamp><DateUtc dt:dt="string">2017-05-18T09:04:12Z</DateUtc></StartTime><FrequencyChanges><FrequencyChange><Frequency dt:dt="r8">3312861</Frequency><Timestamp dt:dt="r8">2853382599</Timestamp><Current dt:dt="r…	60.002	1	right	-1440927308	05-18-2017	11:04:12	09:04:12	female	491	{LEFTARROW}	49							0	1427124	1426795	{DOWNARROW}	329	1425684	1425428	756	left1,6	24	15	470	mask24	0	1426778	-1	1426578	eqm10_NoEyeNmodel1_dir	90	HV	gazeCOD	GazeCoDxp	0	400	0	1426279	-5	1426179
GazeCoD_1Model_male	15	2	20	<?xml version="1.0"?>\n<Clock xmlns:dt="urn:schemas-microsoft-com:datatypes"><Description dt:dt="string">E-Prime Primary Realtime Clock</Description><StartTime><Timestamp dt:dt="int">0</Timestamp><DateUtc dt:dt="string">2017-05-18T09:04:12Z</DateUtc></StartTime><FrequencyChanges><FrequencyChange><Frequency dt:dt="r8">3312861</Frequency><Timestamp dt:dt="r8">2853382599</Timestamp><Current dt:dt="r…	60.002	1	right	-1440927308	05-18-2017	11:04:12	09:04:12	female	492	{RIGHTARROW}	77							0	1429092	1428712	{RIGHTARROW}	379	1427586	1427145	941	right8	33	15	471	mask33	0	1428695	0	1428495	eqm10_NoEyeNmodel1_dir	90	HV	gazeCOD	GazeCoDxp	1	400	0	1428195	9	1428095
GazeCoD_1Model_male	15	2	20	<?xml version="1.0"?>\n<Clock xmlns:dt="urn:schemas-microsoft-com:datatypes"><Description dt:dt="string">E-Prime Primary Realtime Clock</Description><StartTime><Timestamp dt:dt="int">0</Timestamp><DateUtc dt:dt="string">2017-05-18T09:04:12Z</DateUtc></StartTime><FrequencyChanges><FrequencyChange><Frequency dt:dt="r8">3312861</Frequency><Timestamp dt:dt="r8">2853382599</Timestamp><Current dt:dt="r…	60.002	1	right	-1440927308	05-18-2017	11:04:12	09:04:12	female	493	{RIGHTARROW}	42							0	1430979	1430628	{RIGHTARROW}	351	1429516	1429112	904	right4,8	31	15	472	mask31	0	1430612	0	1430412	eqm10_NoEyeNmodel1_dir	90	HV	gazeCOD	GazeCoDxp	1	400	0	1430112	-4	1430012
GazeCoD_1Model_male	15	2	20	<?xml version="1.0"?>\n<Clock xmlns:dt="urn:schemas-microsoft-com:datatypes"><Description dt:dt="string">E-Prime Primary Realtime Clock</Description><StartTime><Timestamp dt:dt="int">0</Timestamp><DateUtc dt:dt="string">2017-05-18T09:04:12Z</DateUtc></StartTime><FrequencyChanges><FrequencyChange><Frequency dt:dt="r8">3312861</Frequency><Timestamp dt:dt="r8">2853382599</Timestamp><Current dt:dt="r…	60.002	1	right	-1440927308	05-18-2017	11:04:12	09:04:12	female	494	{RIGHTARROW}	44							0	1432947	1432595	{RIGHTARROW}	352	1431480	1430995	985	right3,2	19	15	473	mask19	0	1432578	0	1432378	eqm10_NoEyeNmodel1_dir	90	H	gazeCOD	GazeCoDxp	1	400	0	1432078	-2	1431978
GazeCoD_1Model_male	15	2	20	<?xml version="1.0"?>\n<Clock xmlns:dt="urn:schemas-microsoft-com:datatypes"><Description dt:dt="string">E-Prime Primary Realtime Clock</Description><StartTime><Timestamp dt:dt="int">0</Timestamp><DateUtc dt:dt="string">2017-05-18T09:04:12Z</DateUtc></StartTime><FrequencyChanges><FrequencyChange><Frequency dt:dt="r8">3312861</Frequency><Timestamp dt:dt="r8">2853382599</Timestamp><Current dt:dt="r…	60.002	1	right	-1440927308	05-18-2017	11:04:12	09:04:12	female	495	{LEFTARROW}	53							0	1434755	1434411	{DOWNARROW}	344	1433294	1432961	833	left4,8	4	15	474	mask4	0	1434395	0	1434195	eqm10_NoEyeNmodel1_dir	0	V	gazeCOD	GazeCoDxp	0	400	0	1433895	1	1433795
GazeCoD_1Model_male	15	2	20	<?xml version="1.0"?>\n<Clock xmlns:dt="urn:schemas-microsoft-com:datatypes"><Description dt:dt="string">E-Prime Primary Realtime Clock</Description><StartTime><Timestamp dt:dt="int">0</Timestamp><DateUtc dt:dt="string">2017-05-18T09:04:12Z</DateUtc></StartTime><FrequencyChanges><FrequencyChange><Frequency dt:dt="r8">3312861</Frequency><Timestamp dt:dt="r8">2853382599</Timestamp><Current dt:dt="r…	60.002	1	right	-1440927308	05-18-2017	11:04:12	09:04:12	female	496	{LEFTARROW}	55							0	1436499	1436145	{DOWNARROW}	354	1435030	1434778	752	left6,4	27	15	475	mask27	0	1436128	0	1435928	eqm10_NoEyeNmodel1_dir	90	HV	gazeCOD	GazeCoDxp	0	400	0	1435628	-2	1435528
GazeCoD_1Model_male	15	2	20	<?xml version="1.0"?>\n<Clock xmlns:dt="urn:schemas-microsoft-com:datatypes"><Description dt:dt="string">E-Prime Primary Realtime Clock</Description><StartTime><Timestamp dt:dt="int">0</Timestamp><DateUtc dt:dt="string">2017-05-18T09:04:12Z</DateUtc></StartTime><FrequencyChanges><FrequencyChange><Frequency dt:dt="r8">3312861</Frequency><Timestamp dt:dt="r8">2853382599</Timestamp><Current dt:dt="r…	60.002	1	right	-1440927308	05-18-2017	11:04:12	09:04:12	female	497	{RIGHTARROW}	44							0	1438339	1437978	{RIGHTARROW}	361	1436853	1436511	842	right3,2	30	15	476	mask30	0	1437961	0	1437761	eqm10_NoEyeNmodel1_dir	90	HV	gazeCOD	GazeCoDxp	1	400	0	1437461	8	1437361
GazeCoD_1Model_male	15	2	20	<?xml version="1.0"?>\n<Clock xmlns:dt="urn:schemas-microsoft-com:datatypes"><Description dt:dt="string">E-Prime Primary Realtime Clock</Description><StartTime><Timestamp dt:dt="int">0</Timestamp><DateUtc dt:dt="string">2017-05-18T09:04:12Z</DateUtc></StartTime><FrequencyChanges><FrequencyChange><Frequency dt:dt="r8">3312861</Frequency><Timestamp dt:dt="r8">2853382599</Timestamp><Current dt:dt="r…	60.002	1	right	-1440927308	05-18-2017	11:04:12	09:04:12	female	498	{RIGHTARROW}	46							0	1440179	1439878	{RIGHTARROW}	301	1438756	1438361	895	right1,6	18	15	477	mask18	0	1439861	0	1439661	eqm10_NoEyeNmodel1_dir	90	H	gazeCOD	GazeCoDxp	1	400	0	1439361	5	1439261
GazeCoD_1Model_male	15	2	20	<?xml version="1.0"?>\n<Clock xmlns:dt="urn:schemas-microsoft-com:datatypes"><Description dt:dt="string">E-Prime Primary Realtime Clock</Description><StartTime><Timestamp dt:dt="int">0</Timestamp><DateUtc dt:dt="string">2017-05-18T09:04:12Z</DateUtc></StartTime><FrequencyChanges><FrequencyChange><Frequency dt:dt="r8">3312861</Frequency><Timestamp dt:dt="r8">2853382599</Timestamp><Current dt:dt="r…	60.002	1	right	-1440927308	05-18-2017	11:04:12	09:04:12	female	499	{LEFTARROW}	53							0	1442019	1441645	{RIGHTARROW}	374	1440518	1440195	823	left4,8	15	15	478	mask15	0	1441628	0	1441428	eqm10_NoEyeNmodel1_dir	90	H	gazeCOD	GazeCoDxp	0	400	0	1441128	10	1441028
GazeCoD_1Model_male	15	2	20	<?xml version="1.0"?>\n<Clock xmlns:dt="urn:schemas-microsoft-com:datatypes"><Description dt:dt="string">E-Prime Primary Realtime Clock</Description><StartTime><Timestamp dt:dt="int">0</Timestamp><DateUtc dt:dt="string">2017-05-18T09:04:12Z</DateUtc></StartTime><FrequencyChanges><FrequencyChange><Frequency dt:dt="r8">3312861</Frequency><Timestamp dt:dt="r8">2853382599</Timestamp><Current dt:dt="r…	60.002	1	right	-1440927308	05-18-2017	11:04:12	09:04:12	female	500	{LEFTARROW}	78							0	1443955	1443578	{DOWNARROW}	377	1442456	1442028	928	left8	17	15	479	mask17	0	1443561	0	1443361	eqm10_NoEyeNmodel1_dir	90	H	gazeCOD	GazeCoDxp	0	400	0	1443061	5	1442961
GazeCoD_1Model_male	15	2	20	<?xml version="1.0"?>\n<Clock xmlns:dt="urn:schemas-microsoft-com:datatypes"><Description dt:dt="string">E-Prime Primary Realtime Clock</Description><StartTime><Timestamp dt:dt="int">0</Timestamp><DateUtc dt:dt="string">2017-05-18T09:04:12Z</DateUtc></StartTime><FrequencyChanges><FrequencyChange><Frequency dt:dt="r8">3312861</Frequency><Timestamp dt:dt="r8">2853382599</Timestamp><Current dt:dt="r…	60.002	1	right	-1440927308	05-18-2017	11:04:12	09:04:12	female	501	{LEFTARROW}	51							0	1445651	1445411	{DOWNARROW}	240	1444298	1443978	820	left3,2	3	15	480	mask3	0	1445394	0	1445194	eqm10_NoEyeNmodel1_dir	0	V	gazeCOD	GazeCoDxp	0	400	0	1444894	-4	1444794
GazeCoD_1Model_male	15	2	20	<?xml version="1.0"?>\n<Clock xmlns:dt="urn:schemas-microsoft-com:datatypes"><Description dt:dt="string">E-Prime Primary Realtime Clock</Description><StartTime><Timestamp dt:dt="int">0</Timestamp><DateUtc dt:dt="string">2017-05-18T09:04:12Z</DateUtc></StartTime><FrequencyChanges><FrequencyChange><Frequency dt:dt="r8">3312861</Frequency><Timestamp dt:dt="r8">2853382599</Timestamp><Current dt:dt="r…	60.002	1	right	-1440927308	05-18-2017	11:04:12	09:04:12	female	502	{LEFTARROW}	49							0	1447523	1447244	{RIGHTARROW}	279	1446129	1445661	968	left1,6	13	15	481	mask13	0	1447228	0	1447028	eqm10_NoEyeNmodel1_dir	90	H	gazeCOD	GazeCoDxp	0	400	0	1446728	-1	1446628
GazeCoD_1Model_male	15	2	20	<?xml version="1.0"?>\n<Clock xmlns:dt="urn:schemas-microsoft-com:datatypes"><Description dt:dt="string">E-Prime Primary Realtime Clock</Description><StartTime><Timestamp dt:dt="int">0</Timestamp><DateUtc dt:dt="string">2017-05-18T09:04:12Z</DateUtc></StartTime><FrequencyChanges><FrequencyChange><Frequency dt:dt="r8">3312861</Frequency><Timestamp dt:dt="r8">2853382599</Timestamp><Current dt:dt="r…	60.002	1	right	-1440927308	05-18-2017	11:04:12	09:04:12	female	503	{LEFTARROW}	49							0	1449203	1449061	{DOWNARROW}	142	1447950	1447544	906	left1,6	2	15	482	mask2	0	1449044	-1	1448844	eqm10_NoEyeNmodel1_dir	0	V	gazeCOD	GazeCoDxp	0	400	0	1448545	-5	1448445
GazeCoD_1Model_male	15	2	20	<?xml version="1.0"?>\n<Clock xmlns:dt="urn:schemas-microsoft-com:datatypes"><Description dt:dt="string">E-Prime Primary Realtime Clock</Description><StartTime><Timestamp dt:dt="int">0</Timestamp><DateUtc dt:dt="string">2017-05-18T09:04:12Z</DateUtc></StartTime><FrequencyChanges><FrequencyChange><Frequency dt:dt="r8">3312861</Frequency><Timestamp dt:dt="r8">2853382599</Timestamp><Current dt:dt="r…	60.002	1	right	-1440927308	05-18-2017	11:04:12	09:04:12	female	504	{RIGHTARROW}	40							0	1451123	1450844	{RIGHTARROW}	279	1449723	1449228	995	right6,4	21	15	483	mask21	0	1450828	0	1450628	eqm10_NoEyeNmodel1_dir	90	H	gazeCOD	GazeCoDxp	1	400	0	1450328	5	1450228
GazeCoD_1Model_male	15	2	20	<?xml version="1.0"?>\n<Clock xmlns:dt="urn:schemas-microsoft-com:datatypes"><Description dt:dt="string">E-Prime Primary Realtime Clock</Description><StartTime><Timestamp dt:dt="int">0</Timestamp><DateUtc dt:dt="string">2017-05-18T09:04:12Z</DateUtc></StartTime><FrequencyChanges><FrequencyChange><Frequency dt:dt="r8">3312861</Frequency><Timestamp dt:dt="r8">2853382599</Timestamp><Current dt:dt="r…	60.002	1	right	-1440927308	05-18-2017	11:04:12	09:04:12	female	505	{RIGHTARROW}	42							0	1452755	1452578	{RIGHTARROW}	177	1451465	1451144	821	right4,8	9	15	484	mask9	0	1452561	0	1452361	eqm10_NoEyeNmodel1_dir	0	V	gazeCOD	GazeCoDxp	1	400	0	1452061	-4	1451961
GazeCoD_1Model_male	15	2	20	<?xml version="1.0"?>\n<Clock xmlns:dt="urn:schemas-microsoft-com:datatypes"><Description dt:dt="string">E-Prime Primary Realtime Clock</Description><StartTime><Timestamp dt:dt="int">0</Timestamp><DateUtc dt:dt="string">2017-05-18T09:04:12Z</DateUtc></StartTime><FrequencyChanges><FrequencyChange><Frequency dt:dt="r8">3312861</Frequency><Timestamp dt:dt="r8">2853382599</Timestamp><Current dt:dt="r…	60.002	1	right	-1440927308	05-18-2017	11:04:12	09:04:12	female	506	{DOWNARROW}	79							0	1454627	1454361	{DOWNARROW}	266	1453242	1452778	964	DG0	23	15	485	mask23	0	1454344	0	1454144	eqm10_NoEyeNmodel1_dir	90	HV	gazeCOD	GazeCoDxp	1	400	0	1453844	2	1453744
GazeCoD_1Model_male	15	2	20	<?xml version="1.0"?>\n<Clock xmlns:dt="urn:schemas-microsoft-com:datatypes"><Description dt:dt="string">E-Prime Primary Realtime Clock</Description><StartTime><Timestamp dt:dt="int">0</Timestamp><DateUtc dt:dt="string">2017-05-18T09:04:12Z</DateUtc></StartTime><FrequencyChanges><FrequencyChange><Frequency dt:dt="r8">3312861</Frequency><Timestamp dt:dt="r8">2853382599</Timestamp><Current dt:dt="r…	60.002	1	right	-1440927308	05-18-2017	11:04:12	09:04:12	female	507	{LEFTARROW}	78							0	1457571	1456094	{DOWNARROW}	1477	1454979	1454644	835	left8	28	15	486	mask28	0	1456077	0	1455877	eqm10_NoEyeNmodel1_dir	90	HV	gazeCOD	GazeCoDxp	0	400	0	1455577	-2	1455477
GazeCoD_1Model_male	15	2	20	<?xml version="1.0"?>\n<Clock xmlns:dt="urn:schemas-microsoft-com:datatypes"><Description dt:dt="string">E-Prime Primary Realtime Clock</Description><StartTime><Timestamp dt:dt="int">0</Timestamp><DateUtc dt:dt="string">2017-05-18T09:04:12Z</DateUtc></StartTime><FrequencyChanges><FrequencyChange><Frequency dt:dt="r8">3312861</Frequency><Timestamp dt:dt="r8">2853382599</Timestamp><Current dt:dt="r…	60.002	1	right	-1440927308	05-18-2017	11:04:12	09:04:12	female	508	{LEFTARROW}	55							0	1459651	1459194	{DOWNARROW}	457	1458083	1457594	989	left6,4	16	15	487	mask16	0	1459177	-1	1458977	eqm10_NoEyeNmodel1_dir	90	H	gazeCOD	GazeCoDxp	0	400	0	1458678	-5	1458578
GazeCoD_1Model_male	15	2	20	<?xml version="1.0"?>\n<Clock xmlns:dt="urn:schemas-microsoft-com:datatypes"><Description dt:dt="string">E-Prime Primary Realtime Clock</Description><StartTime><Timestamp dt:dt="int">0</Timestamp><DateUtc dt:dt="string">2017-05-18T09:04:12Z</DateUtc></StartTime><FrequencyChanges><FrequencyChange><Frequency dt:dt="r8">3312861</Frequency><Timestamp dt:dt="r8">2853382599</Timestamp><Current dt:dt="r…	60.002	1	right	-1440927308	05-18-2017	11:04:12	09:04:12	female	509	{RIGHTARROW}	44							0	1461443	1461244	{RIGHTARROW}	198	1460119	1459661	958	right3,2	8	15	488	mask8	0	1461227	0	1461027	eqm10_NoEyeNmodel1_dir	0	V	gazeCOD	GazeCoDxp	1	400	0	1460727	8	1460627
GazeCoD_1Model_male	15	2	20	<?xml version="1.0"?>\n<Clock xmlns:dt="urn:schemas-microsoft-com:datatypes"><Description dt:dt="string">E-Prime Primary Realtime Clock</Description><StartTime><Timestamp dt:dt="int">0</Timestamp><DateUtc dt:dt="string">2017-05-18T09:04:12Z</DateUtc></StartTime><FrequencyChanges><FrequencyChange><Frequency dt:dt="r8">3312861</Frequency><Timestamp dt:dt="r8">2853382599</Timestamp><Current dt:dt="r…	60.002	1	right	-1440927308	05-18-2017	11:04:12	09:04:12	female	510	{LEFTARROW}	55							0	1463986	1463061	{DOWNARROW}	925	1461944	1461461	983	left6,4	5	15	489	mask5	0	1463044	0	1462844	eqm10_NoEyeNmodel1_dir	0	V	gazeCOD	GazeCoDxp	0	400	0	1462544	0	1462444
GazeCoD_1Model_male	15	2	20	<?xml version="1.0"?>\n<Clock xmlns:dt="urn:schemas-microsoft-com:datatypes"><Description dt:dt="string">E-Prime Primary Realtime Clock</Description><StartTime><Timestamp dt:dt="int">0</Timestamp><DateUtc dt:dt="string">2017-05-18T09:04:12Z</DateUtc></StartTime><FrequencyChanges><FrequencyChange><Frequency dt:dt="r8">3312861</Frequency><Timestamp dt:dt="r8">2853382599</Timestamp><Current dt:dt="r…	60.002	1	right	-1440927308	05-18-2017	11:04:12	09:04:12	female	511	{RIGHTARROW}	46							0	1466050	1465594	{DOWNARROW}	456	1464483	1464011	972	right1,6	29	15	490	mask29	0	1465577	-1	1465377	eqm10_NoEyeNmodel1_dir	90	HV	gazeCOD	GazeCoDxp	0	400	0	1465078	-5	1464978
GazeCoD_1Model_male	15	2	20	<?xml version="1.0"?>\n<Clock xmlns:dt="urn:schemas-microsoft-com:datatypes"><Description dt:dt="string">E-Prime Primary Realtime Clock</Description><StartTime><Timestamp dt:dt="int">0</Timestamp><DateUtc dt:dt="string">2017-05-18T09:04:12Z</DateUtc></StartTime><FrequencyChanges><FrequencyChange><Frequency dt:dt="r8">3312861</Frequency><Timestamp dt:dt="r8">2853382599</Timestamp><Current dt:dt="r…	60.002	1	right	-1440927308	05-18-2017	11:04:12	09:04:12	female	512	{RIGHTARROW}	40							0	1467890	1467644	{RIGHTARROW}	246	1466520	1466060	960	right6,4	32	15	491	mask32	0	1467627	0	1467427	eqm10_NoEyeNmodel1_dir	90	HV	gazeCOD	GazeCoDxp	1	400	0	1467127	7	1467027
GazeCoD_1Model_male	15	2	20	<?xml version="1.0"?>\n<Clock xmlns:dt="urn:schemas-microsoft-com:datatypes"><Description dt:dt="string">E-Prime Primary Realtime Clock</Description><StartTime><Timestamp dt:dt="int">0</Timestamp><DateUtc dt:dt="string">2017-05-18T09:04:12Z</DateUtc></StartTime><FrequencyChanges><FrequencyChange><Frequency dt:dt="r8">3312861</Frequency><Timestamp dt:dt="r8">2853382599</Timestamp><Current dt:dt="r…	60.002	1	right	-1440927308	05-18-2017	11:04:12	09:04:12	female	513	{RIGHTARROW}	42							0	1469714	1469377	{RIGHTARROW}	337	1468259	1467910	849	right4,8	20	15	492	mask20	0	1469360	0	1469160	eqm10_NoEyeNmodel1_dir	90	H	gazeCOD	GazeCoDxp	1	400	0	1468860	1	1468760
GazeCoD_1Model_male	15	2	20	<?xml version="1.0"?>\n<Clock xmlns:dt="urn:schemas-microsoft-com:datatypes"><Description dt:dt="string">E-Prime Primary Realtime Clock</Description><StartTime><Timestamp dt:dt="int">0</Timestamp><DateUtc dt:dt="string">2017-05-18T09:04:12Z</DateUtc></StartTime><FrequencyChanges><FrequencyChange><Frequency dt:dt="r8">3312861</Frequency><Timestamp dt:dt="r8">2853382599</Timestamp><Current dt:dt="r…	60.002	1	right	-1440927308	05-18-2017	11:04:12	09:04:12	female	514	{LEFTARROW}	51							0	1471858	1471210	{RIGHTARROW}	648	1470099	1469727	872	left3,2	14	15	493	mask14	0	1471194	0	1470994	eqm10_NoEyeNmodel1_dir	90	H	gazeCOD	GazeCoDxp	0	400	0	1470694	-5	1470594
GazeCoD_1Model_male	15	2	20	<?xml version="1.0"?>\n<Clock xmlns:dt="urn:schemas-microsoft-com:datatypes"><Description dt:dt="string">E-Prime Primary Realtime Clock</Description><StartTime><Timestamp dt:dt="int">0</Timestamp><DateUtc dt:dt="string">2017-05-18T09:04:12Z</DateUtc></StartTime><FrequencyChanges><FrequencyChange><Frequency dt:dt="r8">3312861</Frequency><Timestamp dt:dt="r8">2853382599</Timestamp><Current dt:dt="r…	60.002	1	right	-1440927308	05-18-2017	11:04:12	09:04:12	female	515	{DOWNARROW}	79							0	1473858	1473460	{DOWNARROW}	398	1472347	1471877	970	DG0	12	15	494	mask12	0	1473444	0	1473244	eqm10_NoEyeNmodel1_dir	90	H	gazeCOD	GazeCoDxp	1	400	0	1472944	-3	1472844
GazeCoD_1Model_male	15	2	20	<?xml version="1.0"?>\n<Clock xmlns:dt="urn:schemas-microsoft-com:datatypes"><Description dt:dt="string">E-Prime Primary Realtime Clock</Description><StartTime><Timestamp dt:dt="int">0</Timestamp><DateUtc dt:dt="string">2017-05-18T09:04:12Z</DateUtc></StartTime><FrequencyChanges><FrequencyChange><Frequency dt:dt="r8">3312861</Frequency><Timestamp dt:dt="r8">2853382599</Timestamp><Current dt:dt="r…	60.002	1	right	-1440927308	05-18-2017	11:04:12	09:04:12	female	516	{DOWNARROW}	79							0	1475570	1475260	{DOWNARROW}	310	1474143	1473877	766	DG0	1	15	495	mask1	0	1475244	0	1475044	eqm10_NoEyeNmodel1_dir	0	V	gazeCOD	GazeCoDxp	1	400	0	1474744	1	1474644
GazeCoD_1Model_male	15	2	20	<?xml version="1.0"?>\n<Clock xmlns:dt="urn:schemas-microsoft-com:datatypes"><Description dt:dt="string">E-Prime Primary Realtime Clock</Description><StartTime><Timestamp dt:dt="int">0</Timestamp><DateUtc dt:dt="string">2017-05-18T09:04:12Z</DateUtc></StartTime><FrequencyChanges><FrequencyChange><Frequency dt:dt="r8">3312861</Frequency><Timestamp dt:dt="r8">2853382599</Timestamp><Current dt:dt="r…	60.002	1	right	-1440927308	05-18-2017	11:04:12	09:04:12	female	517	{RIGHTARROW}	44							0	1480178	1480027	{RIGHTARROW}	151	1478915	1478427	988	right3,2	19	16	496	mask19	0	1480010	0	1479810	eqm10_NoEyeNmodel1_dir	90	H	gazeCOD	GazeCoDxp	1	400	0	1479510	-5	1479410
GazeCoD_1Model_male	15	2	20	<?xml version="1.0"?>\n<Clock xmlns:dt="urn:schemas-microsoft-com:datatypes"><Description dt:dt="string">E-Prime Primary Realtime Clock</Description><StartTime><Timestamp dt:dt="int">0</Timestamp><DateUtc dt:dt="string">2017-05-18T09:04:12Z</DateUtc></StartTime><FrequencyChanges><FrequencyChange><Frequency dt:dt="r8">3312861</Frequency><Timestamp dt:dt="r8">2853382599</Timestamp><Current dt:dt="r…	60.002	1	right	-1440927308	05-18-2017	11:04:12	09:04:12	female	518	{RIGHTARROW}	40							0	1482002	1481727	{RIGHTARROW}	275	1480600	1480193	907	right6,4	32	16	497	mask32	0	1481710	0	1481510	eqm10_NoEyeNmodel1_dir	90	HV	gazeCOD	GazeCoDxp	1	400	0	1481210	10	1481110
GazeCoD_1Model_male	15	2	20	<?xml version="1.0"?>\n<Clock xmlns:dt="urn:schemas-microsoft-com:datatypes"><Description dt:dt="string">E-Prime Primary Realtime Clock</Description><StartTime><Timestamp dt:dt="int">0</Timestamp><DateUtc dt:dt="string">2017-05-18T09:04:12Z</DateUtc></StartTime><FrequencyChanges><FrequencyChange><Frequency dt:dt="r8">3312861</Frequency><Timestamp dt:dt="r8">2853382599</Timestamp><Current dt:dt="r…	60.002	1	right	-1440927308	05-18-2017	11:04:12	09:04:12	female	519	{LEFTARROW}	49							0	1483762	1483393	{DOWNARROW}	369	1482282	1482027	755	left1,6	24	16	498	mask24	0	1483377	0	1483177	eqm10_NoEyeNmodel1_dir	90	HV	gazeCOD	GazeCoDxp	0	400	0	1482877	-5	1482777
GazeCoD_1Model_male	15	2	20	<?xml version="1.0"?>\n<Clock xmlns:dt="urn:schemas-microsoft-com:datatypes"><Description dt:dt="string">E-Prime Primary Realtime Clock</Description><StartTime><Timestamp dt:dt="int">0</Timestamp><DateUtc dt:dt="string">2017-05-18T09:04:12Z</DateUtc></StartTime><FrequencyChanges><FrequencyChange><Frequency dt:dt="r8">3312861</Frequency><Timestamp dt:dt="r8">2853382599</Timestamp><Current dt:dt="r…	60.002	1	right	-1440927308	05-18-2017	11:04:12	09:04:12	female	520	{RIGHTARROW}	44							0	1485570	1485360	{RIGHTARROW}	210	1484233	1483777	956	right3,2	8	16	499	mask8	0	1485343	0	1485143	eqm10_NoEyeNmodel1_dir	0	V	gazeCOD	GazeCoDxp	1	400	0	1484843	10	1484743
GazeCoD_1Model_male	15	2	20	<?xml version="1.0"?>\n<Clock xmlns:dt="urn:schemas-microsoft-com:datatypes"><Description dt:dt="string">E-Prime Primary Realtime Clock</Description><StartTime><Timestamp dt:dt="int">0</Timestamp><DateUtc dt:dt="string">2017-05-18T09:04:12Z</DateUtc></StartTime><FrequencyChanges><FrequencyChange><Frequency dt:dt="r8">3312861</Frequency><Timestamp dt:dt="r8">2853382599</Timestamp><Current dt:dt="r…	60.002	1	right	-1440927308	05-18-2017	11:04:12	09:04:12	female	521	{LEFTARROW}	51							0	1487458	1487160	{DOWNARROW}	298	1486036	1485593	943	left3,2	14	16	500	mask14	0	1487143	0	1486943	eqm10_NoEyeNmodel1_dir	90	H	gazeCOD	GazeCoDxp	0	400	0	1486643	7	1486543
GazeCoD_1Model_male	15	2	20	<?xml version="1.0"?>\n<Clock xmlns:dt="urn:schemas-microsoft-com:datatypes"><Description dt:dt="string">E-Prime Primary Realtime Clock</Description><StartTime><Timestamp dt:dt="int">0</Timestamp><DateUtc dt:dt="string">2017-05-18T09:04:12Z</DateUtc></StartTime><FrequencyChanges><FrequencyChange><Frequency dt:dt="r8">3312861</Frequency><Timestamp dt:dt="r8">2853382599</Timestamp><Current dt:dt="r…	60.002	1	right	-1440927308	05-18-2017	11:04:12	09:04:12	female	522	{RIGHTARROW}	77							0	1489282	1489060	{RIGHTARROW}	222	1487937	1487477	960	right8	11	16	501	mask11	0	1489043	0	1488843	eqm10_NoEyeNmodel1_dir	0	V	gazeCOD	GazeCoDxp	1	400	0	1488543	6	1488443
GazeCoD_1Model_male	15	2	20	<?xml version="1.0"?>\n<Clock xmlns:dt="urn:schemas-microsoft-com:datatypes"><Description dt:dt="string">E-Prime Primary Realtime Clock</Description><StartTime><Timestamp dt:dt="int">0</Timestamp><DateUtc dt:dt="string">2017-05-18T09:04:12Z</DateUtc></StartTime><FrequencyChanges><FrequencyChange><Frequency dt:dt="r8">3312861</Frequency><Timestamp dt:dt="r8">2853382599</Timestamp><Current dt:dt="r…	60.002	1	right	-1440927308	05-18-2017	11:04:12	09:04:12	female	523	{RIGHTARROW}	42							0	1491234	1490860	{RIGHTARROW}	374	1489739	1489293	946	right4,8	31	16	502	mask31	0	1490843	0	1490643	eqm10_NoEyeNmodel1_dir	90	HV	gazeCOD	GazeCoDxp	1	400	0	1490343	4	1490243
GazeCoD_1Model_male	15	2	20	<?xml version="1.0"?>\n<Clock xmlns:dt="urn:schemas-microsoft-com:datatypes"><Description dt:dt="string">E-Prime Primary Realtime Clock</Description><StartTime><Timestamp dt:dt="int">0</Timestamp><DateUtc dt:dt="string">2017-05-18T09:04:12Z</DateUtc></StartTime><FrequencyChanges><FrequencyChange><Frequency dt:dt="r8">3312861</Frequency><Timestamp dt:dt="r8">2853382599</Timestamp><Current dt:dt="r…	60.002	1	right	-1440927308	05-18-2017	11:04:12	09:04:12	female	524	{LEFTARROW}	55							0	1493010	1492726	{DOWNARROW}	284	1491612	1491243	869	left6,4	16	16	503	mask16	0	1492710	0	1492510	eqm10_NoEyeNmodel1_dir	90	H	gazeCOD	GazeCoDxp	0	400	0	1492210	-2	1492110
GazeCoD_1Model_male	15	2	20	<?xml version="1.0"?>\n<Clock xmlns:dt="urn:schemas-microsoft-com:datatypes"><Description dt:dt="string">E-Prime Primary Realtime Clock</Description><StartTime><Timestamp dt:dt="int">0</Timestamp><DateUtc dt:dt="string">2017-05-18T09:04:12Z</DateUtc></StartTime><FrequencyChanges><FrequencyChange><Frequency dt:dt="r8">3312861</Frequency><Timestamp dt:dt="r8">2853382599</Timestamp><Current dt:dt="r…	60.002	1	right	-1440927308	05-18-2017	11:04:12	09:04:12	female	525	{LEFTARROW}	49							0	1494818	1494576	{DOWNARROW}	242	1493455	1493026	929	left1,6	13	16	504	mask13	0	1494560	0	1494360	eqm10_NoEyeNmodel1_dir	90	H	gazeCOD	GazeCoDxp	0	400	0	1494060	5	1493960
GazeCoD_1Model_male	15	2	20	<?xml version="1.0"?>\n<Clock xmlns:dt="urn:schemas-microsoft-com:datatypes"><Description dt:dt="string">E-Prime Primary Realtime Clock</Description><StartTime><Timestamp dt:dt="int">0</Timestamp><DateUtc dt:dt="string">2017-05-18T09:04:12Z</DateUtc></StartTime><FrequencyChanges><FrequencyChange><Frequency dt:dt="r8">3312861</Frequency><Timestamp dt:dt="r8">2853382599</Timestamp><Current dt:dt="r…	60.002	1	right	-1440927308	05-18-2017	11:04:12	09:04:12	female	526	{RIGHTARROW}	46							0	1496722	1496443	{RIGHTARROW}	278	1495321	1494827	994	right1,6	7	16	505	mask7	0	1496426	0	1496226	eqm10_NoEyeNmodel1_dir	0	V	gazeCOD	GazeCoDxp	1	400	0	1495926	5	1495826
GazeCoD_1Model_male	15	2	20	<?xml version="1.0"?>\n<Clock xmlns:dt="urn:schemas-microsoft-com:datatypes"><Description dt:dt="string">E-Prime Primary Realtime Clock</Description><StartTime><Timestamp dt:dt="int">0</Timestamp><DateUtc dt:dt="string">2017-05-18T09:04:12Z</DateUtc></StartTime><FrequencyChanges><FrequencyChange><Frequency dt:dt="r8">3312861</Frequency><Timestamp dt:dt="r8">2853382599</Timestamp><Current dt:dt="r…	60.002	1	right	-1440927308	05-18-2017	11:04:12	09:04:12	female	527	{LEFTARROW}	51							0	1498577	1498310	{DOWNARROW}	267	1497196	1496743	953	left3,2	25	16	506	mask25	0	1498293	0	1498093	eqm10_NoEyeNmodel1_dir	90	HV	gazeCOD	GazeCoDxp	0	400	0	1497793	-3	1497693
GazeCoD_1Model_male	15	2	20	<?xml version="1.0"?>\n<Clock xmlns:dt="urn:schemas-microsoft-com:datatypes"><Description dt:dt="string">E-Prime Primary Realtime Clock</Description><StartTime><Timestamp dt:dt="int">0</Timestamp><DateUtc dt:dt="string">2017-05-18T09:04:12Z</DateUtc></StartTime><FrequencyChanges><FrequencyChange><Frequency dt:dt="r8">3312861</Frequency><Timestamp dt:dt="r8">2853382599</Timestamp><Current dt:dt="r…	60.002	1	right	-1440927308	05-18-2017	11:04:12	09:04:12	female	528	{RIGHTARROW}	46							0	1500385	1500093	{RIGHTARROW}	292	1498975	1498593	882	right1,6	29	16	507	mask29	0	1500076	0	1499876	eqm10_NoEyeNmodel1_dir	90	HV	gazeCOD	GazeCoDxp	1	400	0	1499576	1	1499476
GazeCoD_1Model_male	15	2	20	<?xml version="1.0"?>\n<Clock xmlns:dt="urn:schemas-microsoft-com:datatypes"><Description dt:dt="string">E-Prime Primary Realtime Clock</Description><StartTime><Timestamp dt:dt="int">0</Timestamp><DateUtc dt:dt="string">2017-05-18T09:04:12Z</DateUtc></StartTime><FrequencyChanges><FrequencyChange><Frequency dt:dt="r8">3312861</Frequency><Timestamp dt:dt="r8">2853382599</Timestamp><Current dt:dt="r…	60.002	1	right	-1440927308	05-18-2017	11:04:12	09:04:12	female	529	{LEFTARROW}	55							0	1502065	1501809	{DOWNARROW}	256	1500687	1500409	778	left6,4	5	16	508	mask5	0	1501793	0	1501593	eqm10_NoEyeNmodel1_dir	0	V	gazeCOD	GazeCoDxp	0	400	0	1501293	6	1501193
GazeCoD_1Model_male	15	2	20	<?xml version="1.0"?>\n<Clock xmlns:dt="urn:schemas-microsoft-com:datatypes"><Description dt:dt="string">E-Prime Primary Realtime Clock</Description><StartTime><Timestamp dt:dt="int">0</Timestamp><DateUtc dt:dt="string">2017-05-18T09:04:12Z</DateUtc></StartTime><FrequencyChanges><FrequencyChange><Frequency dt:dt="r8">3312861</Frequency><Timestamp dt:dt="r8">2853382599</Timestamp><Current dt:dt="r…	60.002	1	right	-1440927308	05-18-2017	11:04:12	09:04:12	female	530	{RIGHTARROW}	42							0	1503969	1503676	{RIGHTARROW}	293	1502563	1502076	987	right4,8	20	16	509	mask20	0	1503659	0	1503459	eqm10_NoEyeNmodel1_dir	90	H	gazeCOD	GazeCoDxp	1	400	0	1503159	-4	1503059
GazeCoD_1Model_male	15	2	20	<?xml version="1.0"?>\n<Clock xmlns:dt="urn:schemas-microsoft-com:datatypes"><Description dt:dt="string">E-Prime Primary Realtime Clock</Description><StartTime><Timestamp dt:dt="int">0</Timestamp><DateUtc dt:dt="string">2017-05-18T09:04:12Z</DateUtc></StartTime><FrequencyChanges><FrequencyChange><Frequency dt:dt="r8">3312861</Frequency><Timestamp dt:dt="r8">2853382599</Timestamp><Current dt:dt="r…	60.002	1	right	-1440927308	05-18-2017	11:04:12	09:04:12	female	531	{LEFTARROW}	49							0	1505777	1505459	{DOWNARROW}	318	1504348	1503993	855	left1,6	2	16	510	mask2	0	1505443	0	1505243	eqm10_NoEyeNmodel1_dir	0	V	gazeCOD	GazeCoDxp	0	400	0	1504943	-5	1504843
GazeCoD_1Model_male	15	2	20	<?xml version="1.0"?>\n<Clock xmlns:dt="urn:schemas-microsoft-com:datatypes"><Description dt:dt="string">E-Prime Primary Realtime Clock</Description><StartTime><Timestamp dt:dt="int">0</Timestamp><DateUtc dt:dt="string">2017-05-18T09:04:12Z</DateUtc></StartTime><FrequencyChanges><FrequencyChange><Frequency dt:dt="r8">3312861</Frequency><Timestamp dt:dt="r8">2853382599</Timestamp><Current dt:dt="r…	60.002	1	right	-1440927308	05-18-2017	11:04:12	09:04:12	female	532	{LEFTARROW}	78							0	1508097	1507393	{DOWNARROW}	704	1506275	1505793	982	left8	6	16	511	mask6	0	1507376	0	1507176	eqm10_NoEyeNmodel1_dir	0	V	gazeCOD	GazeCoDxp	0	400	0	1506876	1	1506776
GazeCoD_1Model_male	15	2	20	<?xml version="1.0"?>\n<Clock xmlns:dt="urn:schemas-microsoft-com:datatypes"><Description dt:dt="string">E-Prime Primary Realtime Clock</Description><StartTime><Timestamp dt:dt="int">0</Timestamp><DateUtc dt:dt="string">2017-05-18T09:04:12Z</DateUtc></StartTime><FrequencyChanges><FrequencyChange><Frequency dt:dt="r8">3312861</Frequency><Timestamp dt:dt="r8">2853382599</Timestamp><Current dt:dt="r…	60.002	1	right	-1440927308	05-18-2017	11:04:12	09:04:12	female	533	{RIGHTARROW}	40							0	1509969	1509659	{RIGHTARROW}	310	1508539	1508109	930	right6,4	21	16	512	mask21	0	1509643	0	1509443	eqm10_NoEyeNmodel1_dir	90	H	gazeCOD	GazeCoDxp	1	400	0	1509143	4	1509043
GazeCoD_1Model_male	15	2	20	<?xml version="1.0"?>\n<Clock xmlns:dt="urn:schemas-microsoft-com:datatypes"><Description dt:dt="string">E-Prime Primary Realtime Clock</Description><StartTime><Timestamp dt:dt="int">0</Timestamp><DateUtc dt:dt="string">2017-05-18T09:04:12Z</DateUtc></StartTime><FrequencyChanges><FrequencyChange><Frequency dt:dt="r8">3312861</Frequency><Timestamp dt:dt="r8">2853382599</Timestamp><Current dt:dt="r…	60.002	1	right	-1440927308	05-18-2017	11:04:12	09:04:12	female	534	{LEFTARROW}	53							0	1511793	1511509	{DOWNARROW}	284	1510396	1509993	903	left4,8	26	16	513	mask26	0	1511493	0	1511293	eqm10_NoEyeNmodel1_dir	90	HV	gazeCOD	GazeCoDxp	0	400	0	1510993	-3	1510893
GazeCoD_1Model_male	15	2	20	<?xml version="1.0"?>\n<Clock xmlns:dt="urn:schemas-microsoft-com:datatypes"><Description dt:dt="string">E-Prime Primary Realtime Clock</Description><StartTime><Timestamp dt:dt="int">0</Timestamp><DateUtc dt:dt="string">2017-05-18T09:04:12Z</DateUtc></StartTime><FrequencyChanges><FrequencyChange><Frequency dt:dt="r8">3312861</Frequency><Timestamp dt:dt="r8">2853382599</Timestamp><Current dt:dt="r…	60.002	1	right	-1440927308	05-18-2017	11:04:12	09:04:12	female	535	{LEFTARROW}	78							0	1513409	1513242	{DOWNARROW}	167	1512120	1511809	811	left8	17	16	514	mask17	0	1513226	0	1513026	eqm10_NoEyeNmodel1_dir	90	H	gazeCOD	GazeCoDxp	0	400	0	1512726	6	1512626
GazeCoD_1Model_male	15	2	20	<?xml version="1.0"?>\n<Clock xmlns:dt="urn:schemas-microsoft-com:datatypes"><Description dt:dt="string">E-Prime Primary Realtime Clock</Description><StartTime><Timestamp dt:dt="int">0</Timestamp><DateUtc dt:dt="string">2017-05-18T09:04:12Z</DateUtc></StartTime><FrequencyChanges><FrequencyChange><Frequency dt:dt="r8">3312861</Frequency><Timestamp dt:dt="r8">2853382599</Timestamp><Current dt:dt="r…	60.002	1	right	-1440927308	05-18-2017	11:04:12	09:04:12	female	536	{LEFTARROW}	55							0	1515249	1515026	{DOWNARROW}	223	1513901	1513426	975	left6,4	27	16	515	mask27	0	1515009	0	1514809	eqm10_NoEyeNmodel1_dir	90	HV	gazeCOD	GazeCoDxp	0	400	0	1514509	8	1514409
GazeCoD_1Model_male	15	2	20	<?xml version="1.0"?>\n<Clock xmlns:dt="urn:schemas-microsoft-com:datatypes"><Description dt:dt="string">E-Prime Primary Realtime Clock</Description><StartTime><Timestamp dt:dt="int">0</Timestamp><DateUtc dt:dt="string">2017-05-18T09:04:12Z</DateUtc></StartTime><FrequencyChanges><FrequencyChange><Frequency dt:dt="r8">3312861</Frequency><Timestamp dt:dt="r8">2853382599</Timestamp><Current dt:dt="r…	60.002	1	right	-1440927308	05-18-2017	11:04:12	09:04:12	female	537	{LEFTARROW}	53							0	1516961	1516742	{DOWNARROW}	219	1515631	1515259	872	left4,8	15	16	516	mask15	0	1516726	0	1516526	eqm10_NoEyeNmodel1_dir	90	H	gazeCOD	GazeCoDxp	0	400	0	1516226	-5	1516126
GazeCoD_1Model_male	15	2	20	<?xml version="1.0"?>\n<Clock xmlns:dt="urn:schemas-microsoft-com:datatypes"><Description dt:dt="string">E-Prime Primary Realtime Clock</Description><StartTime><Timestamp dt:dt="int">0</Timestamp><DateUtc dt:dt="string">2017-05-18T09:04:12Z</DateUtc></StartTime><FrequencyChanges><FrequencyChange><Frequency dt:dt="r8">3312861</Frequency><Timestamp dt:dt="r8">2853382599</Timestamp><Current dt:dt="r…	60.002	1	right	-1440927308	05-18-2017	11:04:12	09:04:12	female	538	{LEFTARROW}	51							0	1518721	1518459	{DOWNARROW}	262	1517345	1516976	869	left3,2	3	16	517	mask3	0	1518442	0	1518242	eqm10_NoEyeNmodel1_dir	0	V	gazeCOD	GazeCoDxp	0	400	0	1517942	-3	1517842
GazeCoD_1Model_male	15	2	20	<?xml version="1.0"?>\n<Clock xmlns:dt="urn:schemas-microsoft-com:datatypes"><Description dt:dt="string">E-Prime Primary Realtime Clock</Description><StartTime><Timestamp dt:dt="int">0</Timestamp><DateUtc dt:dt="string">2017-05-18T09:04:12Z</DateUtc></StartTime><FrequencyChanges><FrequencyChange><Frequency dt:dt="r8">3312861</Frequency><Timestamp dt:dt="r8">2853382599</Timestamp><Current dt:dt="r…	60.002	1	right	-1440927308	05-18-2017	11:04:12	09:04:12	female	539	{LEFTARROW}	53							0	1520417	1520126	{DOWNARROW}	291	1519015	1518742	773	left4,8	4	16	518	mask4	0	1520109	-1	1519909	eqm10_NoEyeNmodel1_dir	0	V	gazeCOD	GazeCoDxp	0	400	0	1519610	-5	1519510
GazeCoD_1Model_male	15	2	20	<?xml version="1.0"?>\n<Clock xmlns:dt="urn:schemas-microsoft-com:datatypes"><Description dt:dt="string">E-Prime Primary Realtime Clock</Description><StartTime><Timestamp dt:dt="int">0</Timestamp><DateUtc dt:dt="string">2017-05-18T09:04:12Z</DateUtc></StartTime><FrequencyChanges><FrequencyChange><Frequency dt:dt="r8">3312861</Frequency><Timestamp dt:dt="r8">2853382599</Timestamp><Current dt:dt="r…	60.002	1	right	-1440927308	05-18-2017	11:04:12	09:04:12	female	540	{RIGHTARROW}	42							0	1522145	1521826	{RIGHTARROW}	319	1520699	1520426	773	right4,8	9	16	519	mask9	0	1521809	0	1521609	eqm10_NoEyeNmodel1_dir	0	V	gazeCOD	GazeCoDxp	1	400	0	1521309	10	1521209
GazeCoD_1Model_male	15	2	20	<?xml version="1.0"?>\n<Clock xmlns:dt="urn:schemas-microsoft-com:datatypes"><Description dt:dt="string">E-Prime Primary Realtime Clock</Description><StartTime><Timestamp dt:dt="int">0</Timestamp><DateUtc dt:dt="string">2017-05-18T09:04:12Z</DateUtc></StartTime><FrequencyChanges><FrequencyChange><Frequency dt:dt="r8">3312861</Frequency><Timestamp dt:dt="r8">2853382599</Timestamp><Current dt:dt="r…	60.002	1	right	-1440927308	05-18-2017	11:04:12	09:04:12	female	541	{DOWNARROW}	79							0	1524081	1523542	{RIGHTARROW}	539	1522425	1522159	766	DG0	12	16	520	mask12	0	1523525	-1	1523325	eqm10_NoEyeNmodel1_dir	90	H	gazeCOD	GazeCoDxp	0	400	0	1523026	1	1522926
GazeCoD_1Model_male	15	2	20	<?xml version="1.0"?>\n<Clock xmlns:dt="urn:schemas-microsoft-com:datatypes"><Description dt:dt="string">E-Prime Primary Realtime Clock</Description><StartTime><Timestamp dt:dt="int">0</Timestamp><DateUtc dt:dt="string">2017-05-18T09:04:12Z</DateUtc></StartTime><FrequencyChanges><FrequencyChange><Frequency dt:dt="r8">3312861</Frequency><Timestamp dt:dt="r8">2853382599</Timestamp><Current dt:dt="r…	60.002	1	right	-1440927308	05-18-2017	11:04:12	09:04:12	female	542	{RIGHTARROW}	77							0	1525921	1525675	{RIGHTARROW}	246	1524552	1524092	960	right8	33	16	521	mask33	0	1525659	0	1525459	eqm10_NoEyeNmodel1_dir	90	HV	gazeCOD	GazeCoDxp	1	400	0	1525159	7	1525059
GazeCoD_1Model_male	15	2	20	<?xml version="1.0"?>\n<Clock xmlns:dt="urn:schemas-microsoft-com:datatypes"><Description dt:dt="string">E-Prime Primary Realtime Clock</Description><StartTime><Timestamp dt:dt="int">0</Timestamp><DateUtc dt:dt="string">2017-05-18T09:04:12Z</DateUtc></StartTime><FrequencyChanges><FrequencyChange><Frequency dt:dt="r8">3312861</Frequency><Timestamp dt:dt="r8">2853382599</Timestamp><Current dt:dt="r…	60.002	1	right	-1440927308	05-18-2017	11:04:12	09:04:12	female	543	{LEFTARROW}	78							0	1527649	1527459	{DOWNARROW}	190	1526337	1525942	895	left8	28	16	522	mask28	0	1527442	0	1527242	eqm10_NoEyeNmodel1_dir	90	HV	gazeCOD	GazeCoDxp	0	400	0	1526942	5	1526842
GazeCoD_1Model_male	15	2	20	<?xml version="1.0"?>\n<Clock xmlns:dt="urn:schemas-microsoft-com:datatypes"><Description dt:dt="string">E-Prime Primary Realtime Clock</Description><StartTime><Timestamp dt:dt="int">0</Timestamp><DateUtc dt:dt="string">2017-05-18T09:04:12Z</DateUtc></StartTime><FrequencyChanges><FrequencyChange><Frequency dt:dt="r8">3312861</Frequency><Timestamp dt:dt="r8">2853382599</Timestamp><Current dt:dt="r…	60.002	1	right	-1440927308	05-18-2017	11:04:12	09:04:12	female	544	{RIGHTARROW}	40							0	1529473	1529159	{RIGHTARROW}	314	1528040	1527659	881	right6,4	10	16	523	mask10	0	1529142	0	1528942	eqm10_NoEyeNmodel1_dir	0	V	gazeCOD	GazeCoDxp	1	400	0	1528642	2	1528542
GazeCoD_1Model_male	15	2	20	<?xml version="1.0"?>\n<Clock xmlns:dt="urn:schemas-microsoft-com:datatypes"><Description dt:dt="string">E-Prime Primary Realtime Clock</Description><StartTime><Timestamp dt:dt="int">0</Timestamp><DateUtc dt:dt="string">2017-05-18T09:04:12Z</DateUtc></StartTime><FrequencyChanges><FrequencyChange><Frequency dt:dt="r8">3312861</Frequency><Timestamp dt:dt="r8">2853382599</Timestamp><Current dt:dt="r…	60.002	1	right	-1440927308	05-18-2017	11:04:12	09:04:12	female	545	{DOWNARROW}	79							0	1531217	1530909	{DOWNARROW}	307	1529783	1529492	791	DG0	23	16	524	mask23	0	1530892	0	1530692	eqm10_NoEyeNmodel1_dir	90	HV	gazeCOD	GazeCoDxp	1	400	0	1530392	9	1530292
GazeCoD_1Model_male	15	2	20	<?xml version="1.0"?>\n<Clock xmlns:dt="urn:schemas-microsoft-com:datatypes"><Description dt:dt="string">E-Prime Primary Realtime Clock</Description><StartTime><Timestamp dt:dt="int">0</Timestamp><DateUtc dt:dt="string">2017-05-18T09:04:12Z</DateUtc></StartTime><FrequencyChanges><FrequencyChange><Frequency dt:dt="r8">3312861</Frequency><Timestamp dt:dt="r8">2853382599</Timestamp><Current dt:dt="r…	60.002	1	right	-1440927308	05-18-2017	11:04:12	09:04:12	female	546	{RIGHTARROW}	44							0	1532896	1532609	{RIGHTARROW}	287	1531489	1531226	763	right3,2	30	16	525	mask30	0	1532592	0	1532392	eqm10_NoEyeNmodel1_dir	90	HV	gazeCOD	GazeCoDxp	1	400	0	1532092	3	1531992
GazeCoD_1Model_male	15	2	20	<?xml version="1.0"?>\n<Clock xmlns:dt="urn:schemas-microsoft-com:datatypes"><Description dt:dt="string">E-Prime Primary Realtime Clock</Description><StartTime><Timestamp dt:dt="int">0</Timestamp><DateUtc dt:dt="string">2017-05-18T09:04:12Z</DateUtc></StartTime><FrequencyChanges><FrequencyChange><Frequency dt:dt="r8">3312861</Frequency><Timestamp dt:dt="r8">2853382599</Timestamp><Current dt:dt="r…	60.002	1	right	-1440927308	05-18-2017	11:04:12	09:04:12	female	547	{RIGHTARROW}	77							0	1534752	1534442	{RIGHTARROW}	310	1533331	1532909	922	right8	22	16	526	mask22	0	1534425	-1	1534225	eqm10_NoEyeNmodel1_dir	90	H	gazeCOD	GazeCoDxp	1	400	0	1533926	-5	1533826
GazeCoD_1Model_male	15	2	20	<?xml version="1.0"?>\n<Clock xmlns:dt="urn:schemas-microsoft-com:datatypes"><Description dt:dt="string">E-Prime Primary Realtime Clock</Description><StartTime><Timestamp dt:dt="int">0</Timestamp><DateUtc dt:dt="string">2017-05-18T09:04:12Z</DateUtc></StartTime><FrequencyChanges><FrequencyChange><Frequency dt:dt="r8">3312861</Frequency><Timestamp dt:dt="r8">2853382599</Timestamp><Current dt:dt="r…	60.002	1	right	-1440927308	05-18-2017	11:04:12	09:04:12	female	548	{DOWNARROW}	79							0	1536480	1536142	{DOWNARROW}	338	1535028	1534775	753	DG0	1	16	527	mask1	0	1536125	0	1535925	eqm10_NoEyeNmodel1_dir	0	V	gazeCOD	GazeCoDxp	1	400	0	1535625	-3	1535525
GazeCoD_1Model_male	15	2	20	<?xml version="1.0"?>\n<Clock xmlns:dt="urn:schemas-microsoft-com:datatypes"><Description dt:dt="string">E-Prime Primary Realtime Clock</Description><StartTime><Timestamp dt:dt="int">0</Timestamp><DateUtc dt:dt="string">2017-05-18T09:04:12Z</DateUtc></StartTime><FrequencyChanges><FrequencyChange><Frequency dt:dt="r8">3312861</Frequency><Timestamp dt:dt="r8">2853382599</Timestamp><Current dt:dt="r…	60.002	1	right	-1440927308	05-18-2017	11:04:12	09:04:12	female	549	{RIGHTARROW}	46							0	1538144	1537925	{RIGHTARROW}	219	1536802	1536492	810	right1,6	18	16	528	mask18	0	1537908	0	1537708	eqm10_NoEyeNmodel1_dir	90	H	gazeCOD	GazeCoDxp	1	400	0	1537408	6	1537308
GazeCoD_1Model_male	15	2	20	<?xml version="1.0"?>\n<Clock xmlns:dt="urn:schemas-microsoft-com:datatypes"><Description dt:dt="string">E-Prime Primary Realtime Clock</Description><StartTime><Timestamp dt:dt="int">0</Timestamp><DateUtc dt:dt="string">2017-05-18T09:04:12Z</DateUtc></StartTime><FrequencyChanges><FrequencyChange><Frequency dt:dt="r8">3312861</Frequency><Timestamp dt:dt="r8">2853382599</Timestamp><Current dt:dt="r…	60.002	1	right	-1440927308	05-18-2017	11:04:12	09:04:12	female	550	{RIGHTARROW}	42							0	1539888	1539642	{RIGHTARROW}	246	1538516	1538158	858	right4,8	20	17	529	mask20	0	1539625	0	1539425	eqm10_NoEyeNmodel1_dir	90	H	gazeCOD	GazeCoDxp	1	400	0	1539125	9	1539025
GazeCoD_1Model_male	15	2	20	<?xml version="1.0"?>\n<Clock xmlns:dt="urn:schemas-microsoft-com:datatypes"><Description dt:dt="string">E-Prime Primary Realtime Clock</Description><StartTime><Timestamp dt:dt="int">0</Timestamp><DateUtc dt:dt="string">2017-05-18T09:04:12Z</DateUtc></StartTime><FrequencyChanges><FrequencyChange><Frequency dt:dt="r8">3312861</Frequency><Timestamp dt:dt="r8">2853382599</Timestamp><Current dt:dt="r…	60.002	1	right	-1440927308	05-18-2017	11:04:12	09:04:12	female	551	{RIGHTARROW}	77							0	1541840	1541525	{RIGHTARROW}	315	1540403	1539908	995	right8	33	17	530	mask33	0	1541508	0	1541308	eqm10_NoEyeNmodel1_dir	90	HV	gazeCOD	GazeCoDxp	1	400	0	1541008	5	1540908
GazeCoD_1Model_male	15	2	20	<?xml version="1.0"?>\n<Clock xmlns:dt="urn:schemas-microsoft-com:datatypes"><Description dt:dt="string">E-Prime Primary Realtime Clock</Description><StartTime><Timestamp dt:dt="int">0</Timestamp><DateUtc dt:dt="string">2017-05-18T09:04:12Z</DateUtc></StartTime><FrequencyChanges><FrequencyChange><Frequency dt:dt="r8">3312861</Frequency><Timestamp dt:dt="r8">2853382599</Timestamp><Current dt:dt="r…	60.002	1	right	-1440927308	05-18-2017	11:04:12	09:04:12	female	552	{LEFTARROW}	53							0	1543632	1543342	{DOWNARROW}	290	1542231	1541858	873	left4,8	4	17	531	mask4	0	1543325	-1	1543125	eqm10_NoEyeNmodel1_dir	0	V	gazeCOD	GazeCoDxp	0	400	0	1542826	-5	1542726
GazeCoD_1Model_male	15	2	20	<?xml version="1.0"?>\n<Clock xmlns:dt="urn:schemas-microsoft-com:datatypes"><Description dt:dt="string">E-Prime Primary Realtime Clock</Description><StartTime><Timestamp dt:dt="int">0</Timestamp><DateUtc dt:dt="string">2017-05-18T09:04:12Z</DateUtc></StartTime><FrequencyChanges><FrequencyChange><Frequency dt:dt="r8">3312861</Frequency><Timestamp dt:dt="r8">2853382599</Timestamp><Current dt:dt="r…	60.002	1	right	-1440927308	05-18-2017	11:04:12	09:04:12	female	553	{LEFTARROW}	51							0	1546688	1545125	{DOWNARROW}	1563	1544004	1543642	862	left3,2	14	17	532	mask14	0	1545108	0	1544908	eqm10_NoEyeNmodel1_dir	90	H	gazeCOD	GazeCoDxp	0	400	0	1544608	4	1544508
GazeCoD_1Model_male	15	2	20	<?xml version="1.0"?>\n<Clock xmlns:dt="urn:schemas-microsoft-com:datatypes"><Description dt:dt="string">E-Prime Primary Realtime Clock</Description><StartTime><Timestamp dt:dt="int">0</Timestamp><DateUtc dt:dt="string">2017-05-18T09:04:12Z</DateUtc></StartTime><FrequencyChanges><FrequencyChange><Frequency dt:dt="r8">3312861</Frequency><Timestamp dt:dt="r8">2853382599</Timestamp><Current dt:dt="r…	60.002	1	right	-1440927308	05-18-2017	11:04:12	09:04:12	female	554	{DOWNARROW}	79							0	1548656	1548291	{DOWNARROW}	365	1547167	1546708	959	DG0	12	17	533	mask12	0	1548275	0	1548075	eqm10_NoEyeNmodel1_dir	90	H	gazeCOD	GazeCoDxp	1	400	0	1547775	8	1547675
GazeCoD_1Model_male	15	2	20	<?xml version="1.0"?>\n<Clock xmlns:dt="urn:schemas-microsoft-com:datatypes"><Description dt:dt="string">E-Prime Primary Realtime Clock</Description><StartTime><Timestamp dt:dt="int">0</Timestamp><DateUtc dt:dt="string">2017-05-18T09:04:12Z</DateUtc></StartTime><FrequencyChanges><FrequencyChange><Frequency dt:dt="r8">3312861</Frequency><Timestamp dt:dt="r8">2853382599</Timestamp><Current dt:dt="r…	60.002	1	right	-1440927308	05-18-2017	11:04:12	09:04:12	female	555	{LEFTARROW}	78							0	1550368	1550058	{DOWNARROW}	310	1548943	1548675	768	left8	17	17	534	mask17	0	1550041	0	1549841	eqm10_NoEyeNmodel1_dir	90	H	gazeCOD	GazeCoDxp	0	400	0	1549541	-2	1549441
GazeCoD_1Model_male	15	2	20	<?xml version="1.0"?>\n<Clock xmlns:dt="urn:schemas-microsoft-com:datatypes"><Description dt:dt="string">E-Prime Primary Realtime Clock</Description><StartTime><Timestamp dt:dt="int">0</Timestamp><DateUtc dt:dt="string">2017-05-18T09:04:12Z</DateUtc></StartTime><FrequencyChanges><FrequencyChange><Frequency dt:dt="r8">3312861</Frequency><Timestamp dt:dt="r8">2853382599</Timestamp><Current dt:dt="r…	60.002	1	right	-1440927308	05-18-2017	11:04:12	09:04:12	female	556	{RIGHTARROW}	46							0	1552432	1551825	{DOWNARROW}	607	1550707	1550391	816	right1,6	7	17	535	mask7	0	1551808	0	1551608	eqm10_NoEyeNmodel1_dir	0	V	gazeCOD	GazeCoDxp	0	400	0	1551308	1	1551208
GazeCoD_1Model_male	15	2	20	<?xml version="1.0"?>\n<Clock xmlns:dt="urn:schemas-microsoft-com:datatypes"><Description dt:dt="string">E-Prime Primary Realtime Clock</Description><StartTime><Timestamp dt:dt="int">0</Timestamp><DateUtc dt:dt="string">2017-05-18T09:04:12Z</DateUtc></StartTime><FrequencyChanges><FrequencyChange><Frequency dt:dt="r8">3312861</Frequency><Timestamp dt:dt="r8">2853382599</Timestamp><Current dt:dt="r…	60.002	1	right	-1440927308	05-18-2017	11:04:12	09:04:12	female	557	{LEFTARROW}	78							0	1554128	1553808	{LEFTARROW}	320	1552693	1552441	752	left8	28	17	536	mask28	0	1553791	0	1553591	eqm10_NoEyeNmodel1_dir	90	HV	gazeCOD	GazeCoDxp	1	400	0	1553291	-2	1553191
GazeCoD_1Model_male	15	2	20	<?xml version="1.0"?>\n<Clock xmlns:dt="urn:schemas-microsoft-com:datatypes"><Description dt:dt="string">E-Prime Primary Realtime Clock</Description><StartTime><Timestamp dt:dt="int">0</Timestamp><DateUtc dt:dt="string">2017-05-18T09:04:12Z</DateUtc></StartTime><FrequencyChanges><FrequencyChange><Frequency dt:dt="r8">3312861</Frequency><Timestamp dt:dt="r8">2853382599</Timestamp><Current dt:dt="r…	60.002	1	right	-1440927308	05-18-2017	11:04:12	09:04:12	female	558	{DOWNARROW}	79							0	1555968	1555725	{DOWNARROW}	243	1554606	1554141	965	DG0	1	17	537	mask1	0	1555708	0	1555508	eqm10_NoEyeNmodel1_dir	0	V	gazeCOD	GazeCoDxp	1	400	0	1555208	2	1555108
GazeCoD_1Model_male	15	2	20	<?xml version="1.0"?>\n<Clock xmlns:dt="urn:schemas-microsoft-com:datatypes"><Description dt:dt="string">E-Prime Primary Realtime Clock</Description><StartTime><Timestamp dt:dt="int">0</Timestamp><DateUtc dt:dt="string">2017-05-18T09:04:12Z</DateUtc></StartTime><FrequencyChanges><FrequencyChange><Frequency dt:dt="r8">3312861</Frequency><Timestamp dt:dt="r8">2853382599</Timestamp><Current dt:dt="r…	60.002	1	right	-1440927308	05-18-2017	11:04:12	09:04:12	female	559	{RIGHTARROW}	46							0	1557808	1557541	{DOWNARROW}	267	1556427	1555991	936	right1,6	18	17	538	mask18	0	1557525	0	1557325	eqm10_NoEyeNmodel1_dir	90	H	gazeCOD	GazeCoDxp	0	400	0	1557025	-2	1556925
GazeCoD_1Model_male	15	2	20	<?xml version="1.0"?>\n<Clock xmlns:dt="urn:schemas-microsoft-com:datatypes"><Description dt:dt="string">E-Prime Primary Realtime Clock</Description><StartTime><Timestamp dt:dt="int">0</Timestamp><DateUtc dt:dt="string">2017-05-18T09:04:12Z</DateUtc></StartTime><FrequencyChanges><FrequencyChange><Frequency dt:dt="r8">3312861</Frequency><Timestamp dt:dt="r8">2853382599</Timestamp><Current dt:dt="r…	60.002	1	right	-1440927308	05-18-2017	11:04:12	09:04:12	female	560	{RIGHTARROW}	44							0	1559936	1559391	{DOWNARROW}	545	1558266	1557824	942	right3,2	8	17	539	mask8	0	1559374	0	1559174	eqm10_NoEyeNmodel1_dir	0	V	gazeCOD	GazeCoDxp	0	400	0	1558874	8	1558774
GazeCoD_1Model_male	15	2	20	<?xml version="1.0"?>\n<Clock xmlns:dt="urn:schemas-microsoft-com:datatypes"><Description dt:dt="string">E-Prime Primary Realtime Clock</Description><StartTime><Timestamp dt:dt="int">0</Timestamp><DateUtc dt:dt="string">2017-05-18T09:04:12Z</DateUtc></StartTime><FrequencyChanges><FrequencyChange><Frequency dt:dt="r8">3312861</Frequency><Timestamp dt:dt="r8">2853382599</Timestamp><Current dt:dt="r…	60.002	1	right	-1440927308	05-18-2017	11:04:12	09:04:12	female	561	{DOWNARROW}	79							0	1561792	1561491	{DOWNARROW}	301	1560377	1559958	919	DG0	23	17	540	mask23	0	1561474	0	1561274	eqm10_NoEyeNmodel1_dir	90	HV	gazeCOD	GazeCoDxp	1	400	0	1560974	-3	1560874
GazeCoD_1Model_male	15	2	20	<?xml version="1.0"?>\n<Clock xmlns:dt="urn:schemas-microsoft-com:datatypes"><Description dt:dt="string">E-Prime Primary Realtime Clock</Description><StartTime><Timestamp dt:dt="int">0</Timestamp><DateUtc dt:dt="string">2017-05-18T09:04:12Z</DateUtc></StartTime><FrequencyChanges><FrequencyChange><Frequency dt:dt="r8">3312861</Frequency><Timestamp dt:dt="r8">2853382599</Timestamp><Current dt:dt="r…	60.002	1	right	-1440927308	05-18-2017	11:04:12	09:04:12	female	562	{LEFTARROW}	78							0	1563664	1563358	{LEFTARROW}	306	1562240	1561808	932	left8	6	17	541	mask6	0	1563341	0	1563141	eqm10_NoEyeNmodel1_dir	0	V	gazeCOD	GazeCoDxp	1	400	0	1562841	1	1562741
GazeCoD_1Model_male	15	2	20	<?xml version="1.0"?>\n<Clock xmlns:dt="urn:schemas-microsoft-com:datatypes"><Description dt:dt="string">E-Prime Primary Realtime Clock</Description><StartTime><Timestamp dt:dt="int">0</Timestamp><DateUtc dt:dt="string">2017-05-18T09:04:12Z</DateUtc></StartTime><FrequencyChanges><FrequencyChange><Frequency dt:dt="r8">3312861</Frequency><Timestamp dt:dt="r8">2853382599</Timestamp><Current dt:dt="r…	60.002	1	right	-1440927308	05-18-2017	11:04:12	09:04:12	female	563	{RIGHTARROW}	40							0	1565456	1565191	{RIGHTARROW}	264	1564066	1563674	892	right6,4	32	17	542	mask32	0	1565174	0	1564974	eqm10_NoEyeNmodel1_dir	90	HV	gazeCOD	GazeCoDxp	1	400	0	1564674	8	1564574
GazeCoD_1Model_male	15	2	20	<?xml version="1.0"?>\n<Clock xmlns:dt="urn:schemas-microsoft-com:datatypes"><Description dt:dt="string">E-Prime Primary Realtime Clock</Description><StartTime><Timestamp dt:dt="int">0</Timestamp><DateUtc dt:dt="string">2017-05-18T09:04:12Z</DateUtc></StartTime><FrequencyChanges><FrequencyChange><Frequency dt:dt="r8">3312861</Frequency><Timestamp dt:dt="r8">2853382599</Timestamp><Current dt:dt="r…	60.002	1	right	-1440927308	05-18-2017	11:04:12	09:04:12	female	564	{LEFTARROW}	55							0	1567103	1566858	{DOWNARROW}	245	1565744	1565474	770	left6,4	16	17	543	mask16	0	1566841	0	1566641	eqm10_NoEyeNmodel1_dir	90	H	gazeCOD	GazeCoDxp	0	400	0	1566341	-3	1566241
GazeCoD_1Model_male	15	2	20	<?xml version="1.0"?>\n<Clock xmlns:dt="urn:schemas-microsoft-com:datatypes"><Description dt:dt="string">E-Prime Primary Realtime Clock</Description><StartTime><Timestamp dt:dt="int">0</Timestamp><DateUtc dt:dt="string">2017-05-18T09:04:12Z</DateUtc></StartTime><FrequencyChanges><FrequencyChange><Frequency dt:dt="r8">3312861</Frequency><Timestamp dt:dt="r8">2853382599</Timestamp><Current dt:dt="r…	60.002	1	right	-1440927308	05-18-2017	11:04:12	09:04:12	female	565	{LEFTARROW}	55							0	1569375	1568658	{DOWNARROW}	717	1567538	1567124	914	left6,4	27	17	544	mask27	0	1568641	0	1568441	eqm10_NoEyeNmodel1_dir	90	HV	gazeCOD	GazeCoDxp	0	400	0	1568141	3	1568041
GazeCoD_1Model_male	15	2	20	<?xml version="1.0"?>\n<Clock xmlns:dt="urn:schemas-microsoft-com:datatypes"><Description dt:dt="string">E-Prime Primary Realtime Clock</Description><StartTime><Timestamp dt:dt="int">0</Timestamp><DateUtc dt:dt="string">2017-05-18T09:04:12Z</DateUtc></StartTime><FrequencyChanges><FrequencyChange><Frequency dt:dt="r8">3312861</Frequency><Timestamp dt:dt="r8">2853382599</Timestamp><Current dt:dt="r…	60.002	1	right	-1440927308	05-18-2017	11:04:12	09:04:12	female	566	{RIGHTARROW}	44							0	1571263	1570924	{RIGHTARROW}	339	1569809	1569391	918	right3,2	19	17	545	mask19	0	1570907	0	1570707	eqm10_NoEyeNmodel1_dir	90	H	gazeCOD	GazeCoDxp	1	400	0	1570407	-2	1570307
GazeCoD_1Model_male	15	2	20	<?xml version="1.0"?>\n<Clock xmlns:dt="urn:schemas-microsoft-com:datatypes"><Description dt:dt="string">E-Prime Primary Realtime Clock</Description><StartTime><Timestamp dt:dt="int">0</Timestamp><DateUtc dt:dt="string">2017-05-18T09:04:12Z</DateUtc></StartTime><FrequencyChanges><FrequencyChange><Frequency dt:dt="r8">3312861</Frequency><Timestamp dt:dt="r8">2853382599</Timestamp><Current dt:dt="r…	60.002	1	right	-1440927308	05-18-2017	11:04:12	09:04:12	female	567	{LEFTARROW}	55							0	1573215	1572757	{DOWNARROW}	458	1571643	1571274	869	left6,4	5	17	546	mask5	0	1572741	0	1572541	eqm10_NoEyeNmodel1_dir	0	V	gazeCOD	GazeCoDxp	0	400	0	1572241	-2	1572141
GazeCoD_1Model_male	15	2	20	<?xml version="1.0"?>\n<Clock xmlns:dt="urn:schemas-microsoft-com:datatypes"><Description dt:dt="string">E-Prime Primary Realtime Clock</Description><StartTime><Timestamp dt:dt="int">0</Timestamp><DateUtc dt:dt="string">2017-05-18T09:04:12Z</DateUtc></StartTime><FrequencyChanges><FrequencyChange><Frequency dt:dt="r8">3312861</Frequency><Timestamp dt:dt="r8">2853382599</Timestamp><Current dt:dt="r…	60.002	1	right	-1440927308	05-18-2017	11:04:12	09:04:12	female	568	{RIGHTARROW}	46							0	1575311	1574707	{DOWNARROW}	604	1573588	1573224	864	right1,6	29	17	547	mask29	0	1574691	0	1574491	eqm10_NoEyeNmodel1_dir	90	HV	gazeCOD	GazeCoDxp	0	400	0	1574191	3	1574091
GazeCoD_1Model_male	15	2	20	<?xml version="1.0"?>\n<Clock xmlns:dt="urn:schemas-microsoft-com:datatypes"><Description dt:dt="string">E-Prime Primary Realtime Clock</Description><StartTime><Timestamp dt:dt="int">0</Timestamp><DateUtc dt:dt="string">2017-05-18T09:04:12Z</DateUtc></StartTime><FrequencyChanges><FrequencyChange><Frequency dt:dt="r8">3312861</Frequency><Timestamp dt:dt="r8">2853382599</Timestamp><Current dt:dt="r…	60.002	1	right	-1440927308	05-18-2017	11:04:12	09:04:12	female	569	{LEFTARROW}	51							0	1577023	1576741	{DOWNARROW}	282	1575616	1575324	792	left3,2	3	17	548	mask3	0	1576724	0	1576524	eqm10_NoEyeNmodel1_dir	0	V	gazeCOD	GazeCoDxp	0	400	0	1576224	8	1576124
GazeCoD_1Model_male	15	2	20	<?xml version="1.0"?>\n<Clock xmlns:dt="urn:schemas-microsoft-com:datatypes"><Description dt:dt="string">E-Prime Primary Realtime Clock</Description><StartTime><Timestamp dt:dt="int">0</Timestamp><DateUtc dt:dt="string">2017-05-18T09:04:12Z</DateUtc></StartTime><FrequencyChanges><FrequencyChange><Frequency dt:dt="r8">3312861</Frequency><Timestamp dt:dt="r8">2853382599</Timestamp><Current dt:dt="r…	60.002	1	right	-1440927308	05-18-2017	11:04:12	09:04:12	female	570	{LEFTARROW}	51							0	1578959	1578624	{DOWNARROW}	335	1577502	1577041	961	left3,2	25	17	549	mask25	0	1578607	0	1578407	eqm10_NoEyeNmodel1_dir	90	HV	gazeCOD	GazeCoDxp	0	400	0	1578107	5	1578007
GazeCoD_1Model_male	15	2	20	<?xml version="1.0"?>\n<Clock xmlns:dt="urn:schemas-microsoft-com:datatypes"><Description dt:dt="string">E-Prime Primary Realtime Clock</Description><StartTime><Timestamp dt:dt="int">0</Timestamp><DateUtc dt:dt="string">2017-05-18T09:04:12Z</DateUtc></StartTime><FrequencyChanges><FrequencyChange><Frequency dt:dt="r8">3312861</Frequency><Timestamp dt:dt="r8">2853382599</Timestamp><Current dt:dt="r…	60.002	1	right	-1440927308	05-18-2017	11:04:12	09:04:12	female	571	{RIGHTARROW}	77							0	1580879	1580590	{RIGHTARROW}	289	1579471	1578974	997	right8	22	17	550	mask22	0	1580574	0	1580374	eqm10_NoEyeNmodel1_dir	90	H	gazeCOD	GazeCoDxp	1	400	0	1580074	3	1579974
GazeCoD_1Model_male	15	2	20	<?xml version="1.0"?>\n<Clock xmlns:dt="urn:schemas-microsoft-com:datatypes"><Description dt:dt="string">E-Prime Primary Realtime Clock</Description><StartTime><Timestamp dt:dt="int">0</Timestamp><DateUtc dt:dt="string">2017-05-18T09:04:12Z</DateUtc></StartTime><FrequencyChanges><FrequencyChange><Frequency dt:dt="r8">3312861</Frequency><Timestamp dt:dt="r8">2853382599</Timestamp><Current dt:dt="r…	60.002	1	right	-1440927308	05-18-2017	11:04:12	09:04:12	female	572	{LEFTARROW}	49							0	1592111	1591890	{DOWNARROW}	221	1590777	1590374	903	left1,6	13	17	551	mask13	0	1591874	0	1591674	eqm10_NoEyeNmodel1_dir	90	H	gazeCOD	GazeCoDxp	0	400	0	1591374	-3	1591274
GazeCoD_1Model_male	15	2	20	<?xml version="1.0"?>\n<Clock xmlns:dt="urn:schemas-microsoft-com:datatypes"><Description dt:dt="string">E-Prime Primary Realtime Clock</Description><StartTime><Timestamp dt:dt="int">0</Timestamp><DateUtc dt:dt="string">2017-05-18T09:04:12Z</DateUtc></StartTime><FrequencyChanges><FrequencyChange><Frequency dt:dt="r8">3312861</Frequency><Timestamp dt:dt="r8">2853382599</Timestamp><Current dt:dt="r…	60.002	1	right	-1440927308	05-18-2017	11:04:12	09:04:12	female	573	{LEFTARROW}	49							0	1593903	1593707	{DOWNARROW}	196	1592589	1592123	966	left1,6	2	17	552	mask2	0	1593690	0	1593490	eqm10_NoEyeNmodel1_dir	0	V	gazeCOD	GazeCoDxp	0	400	0	1593190	1	1593090
GazeCoD_1Model_male	15	2	20	<?xml version="1.0"?>\n<Clock xmlns:dt="urn:schemas-microsoft-com:datatypes"><Description dt:dt="string">E-Prime Primary Realtime Clock</Description><StartTime><Timestamp dt:dt="int">0</Timestamp><DateUtc dt:dt="string">2017-05-18T09:04:12Z</DateUtc></StartTime><FrequencyChanges><FrequencyChange><Frequency dt:dt="r8">3312861</Frequency><Timestamp dt:dt="r8">2853382599</Timestamp><Current dt:dt="r…	60.002	1	right	-1440927308	05-18-2017	11:04:12	09:04:12	female	574	{RIGHTARROW}	42							0	1595615	1595323	{RIGHTARROW}	292	1594210	1593923	787	right4,8	9	17	553	mask9	0	1595307	0	1595107	eqm10_NoEyeNmodel1_dir	0	V	gazeCOD	GazeCoDxp	1	400	0	1594807	-3	1594707
GazeCoD_1Model_male	15	2	20	<?xml version="1.0"?>\n<Clock xmlns:dt="urn:schemas-microsoft-com:datatypes"><Description dt:dt="string">E-Prime Primary Realtime Clock</Description><StartTime><Timestamp dt:dt="int">0</Timestamp><DateUtc dt:dt="string">2017-05-18T09:04:12Z</DateUtc></StartTime><FrequencyChanges><FrequencyChange><Frequency dt:dt="r8">3312861</Frequency><Timestamp dt:dt="r8">2853382599</Timestamp><Current dt:dt="r…	60.002	1	right	-1440927308	05-18-2017	11:04:12	09:04:12	female	575	{LEFTARROW}	49							0	1597263	1597040	{DOWNARROW}	223	1595918	1595624	794	left1,6	24	17	554	mask24	0	1597023	0	1596823	eqm10_NoEyeNmodel1_dir	90	HV	gazeCOD	GazeCoDxp	0	400	0	1596523	5	1596423
GazeCoD_1Model_male	15	2	20	<?xml version="1.0"?>\n<Clock xmlns:dt="urn:schemas-microsoft-com:datatypes"><Description dt:dt="string">E-Prime Primary Realtime Clock</Description><StartTime><Timestamp dt:dt="int">0</Timestamp><DateUtc dt:dt="string">2017-05-18T09:04:12Z</DateUtc></StartTime><FrequencyChanges><FrequencyChange><Frequency dt:dt="r8">3312861</Frequency><Timestamp dt:dt="r8">2853382599</Timestamp><Current dt:dt="r…	60.002	1	right	-1440927308	05-18-2017	11:04:12	09:04:12	female	576	{RIGHTARROW}	77							0	1598959	1598723	{RIGHTARROW}	235	1597597	1597273	824	right8	11	17	555	mask11	0	1598707	0	1598507	eqm10_NoEyeNmodel1_dir	0	V	gazeCOD	GazeCoDxp	1	400	0	1598207	10	1598107
GazeCoD_1Model_male	15	2	20	<?xml version="1.0"?>\n<Clock xmlns:dt="urn:schemas-microsoft-com:datatypes"><Description dt:dt="string">E-Prime Primary Realtime Clock</Description><StartTime><Timestamp dt:dt="int">0</Timestamp><DateUtc dt:dt="string">2017-05-18T09:04:12Z</DateUtc></StartTime><FrequencyChanges><FrequencyChange><Frequency dt:dt="r8">3312861</Frequency><Timestamp dt:dt="r8">2853382599</Timestamp><Current dt:dt="r…	60.002	1	right	-1440927308	05-18-2017	11:04:12	09:04:12	female	577	{RIGHTARROW}	42							0	1600702	1600473	{RIGHTARROW}	229	1599354	1598973	881	right4,8	31	17	556	mask31	0	1600457	0	1600257	eqm10_NoEyeNmodel1_dir	90	HV	gazeCOD	GazeCoDxp	1	400	0	1599957	3	1599857
GazeCoD_1Model_male	15	2	20	<?xml version="1.0"?>\n<Clock xmlns:dt="urn:schemas-microsoft-com:datatypes"><Description dt:dt="string">E-Prime Primary Realtime Clock</Description><StartTime><Timestamp dt:dt="int">0</Timestamp><DateUtc dt:dt="string">2017-05-18T09:04:12Z</DateUtc></StartTime><FrequencyChanges><FrequencyChange><Frequency dt:dt="r8">3312861</Frequency><Timestamp dt:dt="r8">2853382599</Timestamp><Current dt:dt="r…	60.002	1	right	-1440927308	05-18-2017	11:04:12	09:04:12	female	578	{RIGHTARROW}	40							0	1602494	1602323	{RIGHTARROW}	171	1601207	1600723	984	right6,4	21	17	557	mask21	0	1602307	0	1602107	eqm10_NoEyeNmodel1_dir	90	H	gazeCOD	GazeCoDxp	1	400	0	1601807	0	1601707
[truncated: 1,444 more rows]
[truncated: 3 more columns]
