# Supplementary material for: Fixed or flexible? Orientation preference in identity and gaze processing in humans
Source: PLoS One. 2019 Jan 25;14(1):e0210503. doi: 10.1371/journal.pone.0210503 (PMC6347268; doi:10.1371/journal.pone.0210503)
Supplement: S3 File — Eprime log files were merged across gaze experiment sessions. (ZIP) [file pone.0210503.s005.zip › GazeCoD_1Model_male-16_merged.xlsx]

## Sheet: GazeCoD_1Model_male-16_merged
D:\GAZE\Gaze_data\GazeCoD_data\GazeCOD_OneModel\individual\GazeCoD_1Model_male-16_merged.emrg2
ExperimentName	Subject	Session	Age	Clock.Information	Display.RefreshRate	Group	Handedness	RandomSeed	SessionDate	SessionTime	SessionTimeUtc	Sex	Block	Correct	Direction	FamiFiltered	FamiFiltered.Cycle	FamiFiltered.Sample	FamiFullSpectrum	FamiFullSpectrum.Cycle	FamiFullSpectrum.Sample	fixation.ACC	fixation.OffsetTime	fixation.OnsetTime	fixation.RESP	fixation.RT	fixation4.OffsetTime	fixation4.OnsetTime	fixdur	Gaze	GazeCoDxp	GazeCoDxp.Cycle	GazeCoDxp.Sample	mask	MASK.DurationError	MASK.OffsetTime	MASK.OnsetDelay	MASK.OnsetTime	Model	Orientation	Orilabel	Procedure	Running	STIMULUS.ACC	STIMULUS.Duration	STIMULUS.DurationError	STIMULUS.OffsetTime	STIMULUS.OnsetDelay	STIMULUS.OnsetTime
GazeCoD_1Model_male	16	1	33	<?xml version="1.0"?>\n<Clock xmlns:dt="urn:schemas-microsoft-com:datatypes"><Description dt:dt="string">E-Prime Primary Realtime Clock</Description><StartTime><Timestamp dt:dt="int">0</Timestamp><DateUtc dt:dt="string">2017-06-06T14:12:01Z</DateUtc></StartTime><FrequencyChanges><FrequencyChange><Frequency dt:dt="r8">3312939</Frequency><Timestamp dt:dt="r8">999172762</Timestamp><Current dt:dt="r8…	60.003	1	right	999806607	2017-06-06	16:12:01	14:12:01	female	1	{LEFTARROW}	78				9	1	1	0	169117	168197	{LEFTARROW}	920	167064	166581	983					mask30	0	168164	0	167964	eqf04_NoEyeNmodel6_dir	eq		Fami	FamiFullSpectrum	1	400	0	167664	0	167564
GazeCoD_1Model_male	16	1	33	<?xml version="1.0"?>\n<Clock xmlns:dt="urn:schemas-microsoft-com:datatypes"><Description dt:dt="string">E-Prime Primary Realtime Clock</Description><StartTime><Timestamp dt:dt="int">0</Timestamp><DateUtc dt:dt="string">2017-06-06T14:12:01Z</DateUtc></StartTime><FrequencyChanges><FrequencyChange><Frequency dt:dt="r8">3312939</Frequency><Timestamp dt:dt="r8">999172762</Timestamp><Current dt:dt="r8…	60.003	1	right	999806607	2017-06-06	16:12:01	14:12:01	female	2	{LEFTARROW}	78				10	1	2	0	171869	171281	{LEFTARROW}	588	170166	169681	985					mask31	0	171264	0	171064	eqf04_NoEyeNmodel6_dir	eq		Fami	FamiFullSpectrum	1	400	0	170764	-2	170664
GazeCoD_1Model_male	16	1	33	<?xml version="1.0"?>\n<Clock xmlns:dt="urn:schemas-microsoft-com:datatypes"><Description dt:dt="string">E-Prime Primary Realtime Clock</Description><StartTime><Timestamp dt:dt="int">0</Timestamp><DateUtc dt:dt="string">2017-06-06T14:12:01Z</DateUtc></StartTime><FrequencyChanges><FrequencyChange><Frequency dt:dt="r8">3312939</Frequency><Timestamp dt:dt="r8">999172762</Timestamp><Current dt:dt="r8…	60.003	1	right	999806607	2017-06-06	16:12:01	14:12:01	female	3	{DOWNARROW}	79				1	1	3	0	174349	173914	{RIGHTARROW}	435	172789	172430	859					mask22	0	173897	0	173697	eqf04_NoEyeNmodel6_dir	eq		Fami	FamiFullSpectrum	0	400	0	173397	8	173297
GazeCoD_1Model_male	16	1	33	<?xml version="1.0"?>\n<Clock xmlns:dt="urn:schemas-microsoft-com:datatypes"><Description dt:dt="string">E-Prime Primary Realtime Clock</Description><StartTime><Timestamp dt:dt="int">0</Timestamp><DateUtc dt:dt="string">2017-06-06T14:12:01Z</DateUtc></StartTime><FrequencyChanges><FrequencyChange><Frequency dt:dt="r8">3312939</Frequency><Timestamp dt:dt="r8">999172762</Timestamp><Current dt:dt="r8…	60.003	1	right	999806607	2017-06-06	16:12:01	14:12:01	female	4	{DOWNARROW}	79				4	1	4	0	176845	176530	{DOWNARROW}	315	175410	174930	980					mask25	0	176514	0	176314	eqf04_NoEyeNmodel6_dir	eq		Fami	FamiFullSpectrum	1	400	0	176014	4	175914
GazeCoD_1Model_male	16	1	33	<?xml version="1.0"?>\n<Clock xmlns:dt="urn:schemas-microsoft-com:datatypes"><Description dt:dt="string">E-Prime Primary Realtime Clock</Description><StartTime><Timestamp dt:dt="int">0</Timestamp><DateUtc dt:dt="string">2017-06-06T14:12:01Z</DateUtc></StartTime><FrequencyChanges><FrequencyChange><Frequency dt:dt="r8">3312939</Frequency><Timestamp dt:dt="r8">999172762</Timestamp><Current dt:dt="r8…	60.003	1	right	999806607	2017-06-06	16:12:01	14:12:01	female	5	{DOWNARROW}	79				3	1	5	0	179301	178997	{DOWNARROW}	304	177882	177397	985					mask24	0	178980	0	178780	eqf04_NoEyeNmodel6_dir	eq		Fami	FamiFullSpectrum	1	400	0	178480	-2	178380
GazeCoD_1Model_male	16	1	33	<?xml version="1.0"?>\n<Clock xmlns:dt="urn:schemas-microsoft-com:datatypes"><Description dt:dt="string">E-Prime Primary Realtime Clock</Description><StartTime><Timestamp dt:dt="int">0</Timestamp><DateUtc dt:dt="string">2017-06-06T14:12:01Z</DateUtc></StartTime><FrequencyChanges><FrequencyChange><Frequency dt:dt="r8">3312939</Frequency><Timestamp dt:dt="r8">999172762</Timestamp><Current dt:dt="r8…	60.003	1	right	999806607	2017-06-06	16:12:01	14:12:01	female	6	{RIGHTARROW}	77				5	1	6	0	181684	181347	{RIGHTARROW}	337	180210	179863	847					mask26	0	181313	0	181113	eqf04_NoEyeNmodel6_dir	eq		Fami	FamiFullSpectrum	1	400	0	180813	3	180713
GazeCoD_1Model_male	16	1	33	<?xml version="1.0"?>\n<Clock xmlns:dt="urn:schemas-microsoft-com:datatypes"><Description dt:dt="string">E-Prime Primary Realtime Clock</Description><StartTime><Timestamp dt:dt="int">0</Timestamp><DateUtc dt:dt="string">2017-06-06T14:12:01Z</DateUtc></StartTime><FrequencyChanges><FrequencyChange><Frequency dt:dt="r8">3312939</Frequency><Timestamp dt:dt="r8">999172762</Timestamp><Current dt:dt="r8…	60.003	1	right	999806607	2017-06-06	16:12:01	14:12:01	female	7	{DOWNARROW}	79				2	1	7	0	184068	183730	{DOWNARROW}	338	182598	182247	851					mask23	0	183697	0	183497	eqf04_NoEyeNmodel6_dir	eq		Fami	FamiFullSpectrum	1	400	0	183197	-1	183097
GazeCoD_1Model_male	16	1	33	<?xml version="1.0"?>\n<Clock xmlns:dt="urn:schemas-microsoft-com:datatypes"><Description dt:dt="string">E-Prime Primary Realtime Clock</Description><StartTime><Timestamp dt:dt="int">0</Timestamp><DateUtc dt:dt="string">2017-06-06T14:12:01Z</DateUtc></StartTime><FrequencyChanges><FrequencyChange><Frequency dt:dt="r8">3312939</Frequency><Timestamp dt:dt="r8">999172762</Timestamp><Current dt:dt="r8…	60.003	1	right	999806607	2017-06-06	16:12:01	14:12:01	female	8	{RIGHTARROW}	77				6	1	8	0	186124	186046	{RIGHTARROW}	78	184922	184630	792					mask27	0	186030	0	185830	eqf04_NoEyeNmodel6_dir	eq		Fami	FamiFullSpectrum	1	400	0	185530	8	185430
GazeCoD_1Model_male	16	1	33	<?xml version="1.0"?>\n<Clock xmlns:dt="urn:schemas-microsoft-com:datatypes"><Description dt:dt="string">E-Prime Primary Realtime Clock</Description><StartTime><Timestamp dt:dt="int">0</Timestamp><DateUtc dt:dt="string">2017-06-06T14:12:01Z</DateUtc></StartTime><FrequencyChanges><FrequencyChange><Frequency dt:dt="r8">3312939</Frequency><Timestamp dt:dt="r8">999172762</Timestamp><Current dt:dt="r8…	60.003	1	right	999806607	2017-06-06	16:12:01	14:12:01	female	9	{LEFTARROW}	78				12	1	9	0	188556	188230	{LEFTARROW}	326	187115	186680	935					mask33	0	188213	0	188013	eqf04_NoEyeNmodel6_dir	eq		Fami	FamiFullSpectrum	1	400	0	187713	-2	187613
GazeCoD_1Model_male	16	1	33	<?xml version="1.0"?>\n<Clock xmlns:dt="urn:schemas-microsoft-com:datatypes"><Description dt:dt="string">E-Prime Primary Realtime Clock</Description><StartTime><Timestamp dt:dt="int">0</Timestamp><DateUtc dt:dt="string">2017-06-06T14:12:01Z</DateUtc></StartTime><FrequencyChanges><FrequencyChange><Frequency dt:dt="r8">3312939</Frequency><Timestamp dt:dt="r8">999172762</Timestamp><Current dt:dt="r8…	60.003	1	right	999806607	2017-06-06	16:12:01	14:12:01	female	10	{RIGHTARROW}	77				8	1	10	0	190692	190579	{RIGHTARROW}	113	189462	189113	849					mask29	0	190563	0	190363	eqf04_NoEyeNmodel6_dir	eq		Fami	FamiFullSpectrum	1	400	0	190063	1	189963
GazeCoD_1Model_male	16	1	33	<?xml version="1.0"?>\n<Clock xmlns:dt="urn:schemas-microsoft-com:datatypes"><Description dt:dt="string">E-Prime Primary Realtime Clock</Description><StartTime><Timestamp dt:dt="int">0</Timestamp><DateUtc dt:dt="string">2017-06-06T14:12:01Z</DateUtc></StartTime><FrequencyChanges><FrequencyChange><Frequency dt:dt="r8">3312939</Frequency><Timestamp dt:dt="r8">999172762</Timestamp><Current dt:dt="r8…	60.003	1	right	999806607	2017-06-06	16:12:01	14:12:01	female	11	{LEFTARROW}	78				11	1	11	0	192740	192663	{LEFTARROW}	77	191548	191246	802					mask32	0	192646	0	192446	eqf04_NoEyeNmodel6_dir	eq		Fami	FamiFullSpectrum	1	400	0	192146	-2	192046
GazeCoD_1Model_male	16	1	33	<?xml version="1.0"?>\n<Clock xmlns:dt="urn:schemas-microsoft-com:datatypes"><Description dt:dt="string">E-Prime Primary Realtime Clock</Description><StartTime><Timestamp dt:dt="int">0</Timestamp><DateUtc dt:dt="string">2017-06-06T14:12:01Z</DateUtc></StartTime><FrequencyChanges><FrequencyChange><Frequency dt:dt="r8">3312939</Frequency><Timestamp dt:dt="r8">999172762</Timestamp><Current dt:dt="r8…	60.003	1	right	999806607	2017-06-06	16:12:01	14:12:01	female	12	{RIGHTARROW}	77				7	1	12	0	195012	194746	{RIGHTARROW}	266	193614	193296	818					mask28	0	194713	0	194513	eqf04_NoEyeNmodel6_dir	eq		Fami	FamiFullSpectrum	1	400	0	194213	-1	194113
GazeCoD_1Model_male	16	1	33	<?xml version="1.0"?>\n<Clock xmlns:dt="urn:schemas-microsoft-com:datatypes"><Description dt:dt="string">E-Prime Primary Realtime Clock</Description><StartTime><Timestamp dt:dt="int">0</Timestamp><DateUtc dt:dt="string">2017-06-06T14:12:01Z</DateUtc></StartTime><FrequencyChanges><FrequencyChange><Frequency dt:dt="r8">3312939</Frequency><Timestamp dt:dt="r8">999172762</Timestamp><Current dt:dt="r8…	60.003	1	right	999806607	2017-06-06	16:12:01	14:12:01	female	13	{LEFTARROW}	78	9	1	1				0	217930	217595	{LEFTARROW}	335	216477	216028	949					mask27	0	217578	0	217378	eqf04_NoEyeNmodel6_dir	90		FamiFilt	FamiFiltered	1	400	0	217078	1	216978
GazeCoD_1Model_male	16	1	33	<?xml version="1.0"?>\n<Clock xmlns:dt="urn:schemas-microsoft-com:datatypes"><Description dt:dt="string">E-Prime Primary Realtime Clock</Description><StartTime><Timestamp dt:dt="int">0</Timestamp><DateUtc dt:dt="string">2017-06-06T14:12:01Z</DateUtc></StartTime><FrequencyChanges><FrequencyChange><Frequency dt:dt="r8">3312939</Frequency><Timestamp dt:dt="r8">999172762</Timestamp><Current dt:dt="r8…	60.003	1	right	999806607	2017-06-06	16:12:01	14:12:01	female	14	{DOWNARROW}	79	4	1	2				0	220138	219345	{RIGHTARROW}	793	218218	217961	757					mask13	0	219328	0	219128	eqf04_NoEyeNmodel6_dir	90		FamiFilt	FamiFiltered	0	400	0	218828	10	218728
GazeCoD_1Model_male	16	1	33	<?xml version="1.0"?>\n<Clock xmlns:dt="urn:schemas-microsoft-com:datatypes"><Description dt:dt="string">E-Prime Primary Realtime Clock</Description><StartTime><Timestamp dt:dt="int">0</Timestamp><DateUtc dt:dt="string">2017-06-06T14:12:01Z</DateUtc></StartTime><FrequencyChanges><FrequencyChange><Frequency dt:dt="r8">3312939</Frequency><Timestamp dt:dt="r8">999172762</Timestamp><Current dt:dt="r8…	60.003	1	right	999806607	2017-06-06	16:12:01	14:12:01	female	15	{DOWNARROW}	79	7	1	3				0	221914	221628	{DOWNARROW}	286	220499	220161	838					mask25	0	221595	0	221395	eqf04_NoEyeNmodel6_dir	90		FamiFilt	FamiFiltered	1	400	0	221095	-4	220995
GazeCoD_1Model_male	16	1	33	<?xml version="1.0"?>\n<Clock xmlns:dt="urn:schemas-microsoft-com:datatypes"><Description dt:dt="string">E-Prime Primary Realtime Clock</Description><StartTime><Timestamp dt:dt="int">0</Timestamp><DateUtc dt:dt="string">2017-06-06T14:12:01Z</DateUtc></StartTime><FrequencyChanges><FrequencyChange><Frequency dt:dt="r8">3312939</Frequency><Timestamp dt:dt="r8">999172762</Timestamp><Current dt:dt="r8…	60.003	1	right	999806607	2017-06-06	16:12:01	14:12:01	female	16	{RIGHTARROW}	77	8	1	4				0	223898	223561	{RIGHTARROW}	337	222430	221945	985					mask26	0	223528	0	223328	eqf04_NoEyeNmodel6_dir	90		FamiFilt	FamiFiltered	1	400	0	223028	-2	222928
GazeCoD_1Model_male	16	1	33	<?xml version="1.0"?>\n<Clock xmlns:dt="urn:schemas-microsoft-com:datatypes"><Description dt:dt="string">E-Prime Primary Realtime Clock</Description><StartTime><Timestamp dt:dt="int">0</Timestamp><DateUtc dt:dt="string">2017-06-06T14:12:01Z</DateUtc></StartTime><FrequencyChanges><FrequencyChange><Frequency dt:dt="r8">3312939</Frequency><Timestamp dt:dt="r8">999172762</Timestamp><Current dt:dt="r8…	60.003	1	right	999806607	2017-06-06	16:12:01	14:12:01	female	17	{LEFTARROW}	78	6	1	5				0	226290	225461	{DOWNARROW}	829	224335	223928	907					mask15	0	225444	0	225244	eqf04_NoEyeNmodel6_dir	90		FamiFilt	FamiFiltered	0	400	0	224944	9	224844
GazeCoD_1Model_male	16	1	33	<?xml version="1.0"?>\n<Clock xmlns:dt="urn:schemas-microsoft-com:datatypes"><Description dt:dt="string">E-Prime Primary Realtime Clock</Description><StartTime><Timestamp dt:dt="int">0</Timestamp><DateUtc dt:dt="string">2017-06-06T14:12:01Z</DateUtc></StartTime><FrequencyChanges><FrequencyChange><Frequency dt:dt="r8">3312939</Frequency><Timestamp dt:dt="r8">999172762</Timestamp><Current dt:dt="r8…	60.003	1	right	999806607	2017-06-06	16:12:01	14:12:01	female	18	{LEFTARROW}	78	3	1	6				0	229090	227828	{DOWNARROW}	1262	226714	226311	903					mask9	0	227811	0	227611	eqf04_NoEyeNmodel6_dir	0		FamiFilt	FamiFiltered	0	400	0	227311	-3	227211
GazeCoD_1Model_male	16	1	33	<?xml version="1.0"?>\n<Clock xmlns:dt="urn:schemas-microsoft-com:datatypes"><Description dt:dt="string">E-Prime Primary Realtime Clock</Description><StartTime><Timestamp dt:dt="int">0</Timestamp><DateUtc dt:dt="string">2017-06-06T14:12:01Z</DateUtc></StartTime><FrequencyChanges><FrequencyChange><Frequency dt:dt="r8">3312939</Frequency><Timestamp dt:dt="r8">999172762</Timestamp><Current dt:dt="r8…	60.003	1	right	999806607	2017-06-06	16:12:01	14:12:01	female	19	{DOWNARROW}	79	1	1	7				0	231474	230694	{DOWNARROW}	780	229560	229111	949					mask1	0	230661	0	230461	eqf04_NoEyeNmodel6_dir	0		FamiFilt	FamiFiltered	1	400	0	230161	1	230061
GazeCoD_1Model_male	16	1	33	<?xml version="1.0"?>\n<Clock xmlns:dt="urn:schemas-microsoft-com:datatypes"><Description dt:dt="string">E-Prime Primary Realtime Clock</Description><StartTime><Timestamp dt:dt="int">0</Timestamp><DateUtc dt:dt="string">2017-06-06T14:12:01Z</DateUtc></StartTime><FrequencyChanges><FrequencyChange><Frequency dt:dt="r8">3312939</Frequency><Timestamp dt:dt="r8">999172762</Timestamp><Current dt:dt="r8…	60.003	1	right	999806607	2017-06-06	16:12:01	14:12:01	female	20	{RIGHTARROW}	77	5	1	8				0	233346	233044	{RIGHTARROW}	302	231905	231494	911					mask14	0	233011	0	232811	eqf04_NoEyeNmodel6_dir	90		FamiFilt	FamiFiltered	1	400	0	232511	6	232411
GazeCoD_1Model_male	16	1	33	<?xml version="1.0"?>\n<Clock xmlns:dt="urn:schemas-microsoft-com:datatypes"><Description dt:dt="string">E-Prime Primary Realtime Clock</Description><StartTime><Timestamp dt:dt="int">0</Timestamp><DateUtc dt:dt="string">2017-06-06T14:12:01Z</DateUtc></StartTime><FrequencyChanges><FrequencyChange><Frequency dt:dt="r8">3312939</Frequency><Timestamp dt:dt="r8">999172762</Timestamp><Current dt:dt="r8…	60.003	1	right	999806607	2017-06-06	16:12:01	14:12:01	female	21	{RIGHTARROW}	77	2	1	9				0	235418	234944	{RIGHTARROW}	474	233833	233377	956					mask5	0	234927	-1	234727	eqf04_NoEyeNmodel6_dir	0		FamiFilt	FamiFiltered	1	400	0	234428	-5	234328
GazeCoD_1Model_male	16	1	33	<?xml version="1.0"?>\n<Clock xmlns:dt="urn:schemas-microsoft-com:datatypes"><Description dt:dt="string">E-Prime Primary Realtime Clock</Description><StartTime><Timestamp dt:dt="int">0</Timestamp><DateUtc dt:dt="string">2017-06-06T14:12:01Z</DateUtc></StartTime><FrequencyChanges><FrequencyChange><Frequency dt:dt="r8">3312939</Frequency><Timestamp dt:dt="r8">999172762</Timestamp><Current dt:dt="r8…	60.003	1	right	999806607	2017-06-06	16:12:01	14:12:01	female	22	{LEFTARROW}	55							0	338276	337672	{DOWNARROW}	604	336554	336139	915	left6,4	5	1	1	mask5	0	337655	0	337455	eqm10_NoEyeNmodel1_dir	0	V	gazeCOD	GazeCoDxp	0	400	0	337155	1	337055
GazeCoD_1Model_male	16	1	33	<?xml version="1.0"?>\n<Clock xmlns:dt="urn:schemas-microsoft-com:datatypes"><Description dt:dt="string">E-Prime Primary Realtime Clock</Description><StartTime><Timestamp dt:dt="int">0</Timestamp><DateUtc dt:dt="string">2017-06-06T14:12:01Z</DateUtc></StartTime><FrequencyChanges><FrequencyChange><Frequency dt:dt="r8">3312939</Frequency><Timestamp dt:dt="r8">999172762</Timestamp><Current dt:dt="r8…	60.003	1	right	999806607	2017-06-06	16:12:01	14:12:01	female	23	{LEFTARROW}	55							0	340300	339905	{LEFTARROW}	395	338786	338305	981	left6,4	27	1	2	mask27	0	339888	0	339688	eqm10_NoEyeNmodel1_dir	90	HV	gazeCOD	GazeCoDxp	1	400	0	339388	2	339288
GazeCoD_1Model_male	16	1	33	<?xml version="1.0"?>\n<Clock xmlns:dt="urn:schemas-microsoft-com:datatypes"><Description dt:dt="string">E-Prime Primary Realtime Clock</Description><StartTime><Timestamp dt:dt="int">0</Timestamp><DateUtc dt:dt="string">2017-06-06T14:12:01Z</DateUtc></StartTime><FrequencyChanges><FrequencyChange><Frequency dt:dt="r8">3312939</Frequency><Timestamp dt:dt="r8">999172762</Timestamp><Current dt:dt="r8…	60.003	1	right	999806607	2017-06-06	16:12:01	14:12:01	female	24	{LEFTARROW}	53							0	342188	341772	{DOWNARROW}	416	340649	340322	827	left4,8	4	1	3	mask4	0	341755	0	341555	eqm10_NoEyeNmodel1_dir	0	V	gazeCOD	GazeCoDxp	0	400	0	341255	6	341155
GazeCoD_1Model_male	16	1	33	<?xml version="1.0"?>\n<Clock xmlns:dt="urn:schemas-microsoft-com:datatypes"><Description dt:dt="string">E-Prime Primary Realtime Clock</Description><StartTime><Timestamp dt:dt="int">0</Timestamp><DateUtc dt:dt="string">2017-06-06T14:12:01Z</DateUtc></StartTime><FrequencyChanges><FrequencyChange><Frequency dt:dt="r8">3312939</Frequency><Timestamp dt:dt="r8">999172762</Timestamp><Current dt:dt="r8…	60.003	1	right	999806607	2017-06-06	16:12:01	14:12:01	female	25	{RIGHTARROW}	42							0	343972	343655	{RIGHTARROW}	317	342512	342221	791	right4,8	9	1	4	mask9	0	343621	0	343421	eqm10_NoEyeNmodel1_dir	0	V	gazeCOD	GazeCoDxp	1	400	0	343121	9	343021
GazeCoD_1Model_male	16	1	33	<?xml version="1.0"?>\n<Clock xmlns:dt="urn:schemas-microsoft-com:datatypes"><Description dt:dt="string">E-Prime Primary Realtime Clock</Description><StartTime><Timestamp dt:dt="int">0</Timestamp><DateUtc dt:dt="string">2017-06-06T14:12:01Z</DateUtc></StartTime><FrequencyChanges><FrequencyChange><Frequency dt:dt="r8">3312939</Frequency><Timestamp dt:dt="r8">999172762</Timestamp><Current dt:dt="r8…	60.003	1	right	999806607	2017-06-06	16:12:01	14:12:01	female	26	{RIGHTARROW}	42							0	345884	345421	{RIGHTARROW}	463	344290	344005	785	right4,8	31	1	5	mask31	0	345388	0	345188	eqm10_NoEyeNmodel1_dir	90	HV	gazeCOD	GazeCoDxp	1	400	0	344888	-2	344788
GazeCoD_1Model_male	16	1	33	<?xml version="1.0"?>\n<Clock xmlns:dt="urn:schemas-microsoft-com:datatypes"><Description dt:dt="string">E-Prime Primary Realtime Clock</Description><StartTime><Timestamp dt:dt="int">0</Timestamp><DateUtc dt:dt="string">2017-06-06T14:12:01Z</DateUtc></StartTime><FrequencyChanges><FrequencyChange><Frequency dt:dt="r8">3312939</Frequency><Timestamp dt:dt="r8">999172762</Timestamp><Current dt:dt="r8…	60.003	1	right	999806607	2017-06-06	16:12:01	14:12:01	female	27	{LEFTARROW}	53							0	348100	347288	{DOWNARROW}	812	346157	345905	752	left4,8	15	1	6	mask15	0	347255	0	347055	eqm10_NoEyeNmodel1_dir	90	H	gazeCOD	GazeCoDxp	0	400	0	346755	-2	346655
GazeCoD_1Model_male	16	1	33	<?xml version="1.0"?>\n<Clock xmlns:dt="urn:schemas-microsoft-com:datatypes"><Description dt:dt="string">E-Prime Primary Realtime Clock</Description><StartTime><Timestamp dt:dt="int">0</Timestamp><DateUtc dt:dt="string">2017-06-06T14:12:01Z</DateUtc></StartTime><FrequencyChanges><FrequencyChange><Frequency dt:dt="r8">3312939</Frequency><Timestamp dt:dt="r8">999172762</Timestamp><Current dt:dt="r8…	60.003	1	right	999806607	2017-06-06	16:12:01	14:12:01	female	28	{LEFTARROW}	55							0	349924	349604	{LEFTARROW}	320	348485	348121	864	left6,4	16	1	7	mask16	0	349588	0	349388	eqm10_NoEyeNmodel1_dir	90	H	gazeCOD	GazeCoDxp	1	400	0	349088	3	348988
GazeCoD_1Model_male	16	1	33	<?xml version="1.0"?>\n<Clock xmlns:dt="urn:schemas-microsoft-com:datatypes"><Description dt:dt="string">E-Prime Primary Realtime Clock</Description><StartTime><Timestamp dt:dt="int">0</Timestamp><DateUtc dt:dt="string">2017-06-06T14:12:01Z</DateUtc></StartTime><FrequencyChanges><FrequencyChange><Frequency dt:dt="r8">3312939</Frequency><Timestamp dt:dt="r8">999172762</Timestamp><Current dt:dt="r8…	60.003	1	right	999806607	2017-06-06	16:12:01	14:12:01	female	29	{LEFTARROW}	51							0	352587	351471	{LEFTARROW}	1116	350355	349938	917	left3,2	14	1	8	mask14	0	351454	0	351254	eqm10_NoEyeNmodel1_dir	90	H	gazeCOD	GazeCoDxp	1	400	0	350954	-1	350854
GazeCoD_1Model_male	16	1	33	<?xml version="1.0"?>\n<Clock xmlns:dt="urn:schemas-microsoft-com:datatypes"><Description dt:dt="string">E-Prime Primary Realtime Clock</Description><StartTime><Timestamp dt:dt="int">0</Timestamp><DateUtc dt:dt="string">2017-06-06T14:12:01Z</DateUtc></StartTime><FrequencyChanges><FrequencyChange><Frequency dt:dt="r8">3312939</Frequency><Timestamp dt:dt="r8">999172762</Timestamp><Current dt:dt="r8…	60.003	1	right	999806607	2017-06-06	16:12:01	14:12:01	female	30	{RIGHTARROW}	40							0	354219	354088	{RIGHTARROW}	131	352960	352604	856	right6,4	32	1	9	mask32	0	354054	-1	353854	eqm10_NoEyeNmodel1_dir	90	HV	gazeCOD	GazeCoDxp	1	400	0	353555	-5	353455
GazeCoD_1Model_male	16	1	33	<?xml version="1.0"?>\n<Clock xmlns:dt="urn:schemas-microsoft-com:datatypes"><Description dt:dt="string">E-Prime Primary Realtime Clock</Description><StartTime><Timestamp dt:dt="int">0</Timestamp><DateUtc dt:dt="string">2017-06-06T14:12:01Z</DateUtc></StartTime><FrequencyChanges><FrequencyChange><Frequency dt:dt="r8">3312939</Frequency><Timestamp dt:dt="r8">999172762</Timestamp><Current dt:dt="r8…	60.003	1	right	999806607	2017-06-06	16:12:01	14:12:01	female	31	{RIGHTARROW}	42							0	356323	355654	{RIGHTARROW}	669	354539	354238	801	right4,8	20	1	10	mask20	0	355637	0	355437	eqm10_NoEyeNmodel1_dir	90	H	gazeCOD	GazeCoDxp	1	400	0	355137	-2	355037
GazeCoD_1Model_male	16	1	33	<?xml version="1.0"?>\n<Clock xmlns:dt="urn:schemas-microsoft-com:datatypes"><Description dt:dt="string">E-Prime Primary Realtime Clock</Description><StartTime><Timestamp dt:dt="int">0</Timestamp><DateUtc dt:dt="string">2017-06-06T14:12:01Z</DateUtc></StartTime><FrequencyChanges><FrequencyChange><Frequency dt:dt="r8">3312939</Frequency><Timestamp dt:dt="r8">999172762</Timestamp><Current dt:dt="r8…	60.003	1	right	999806607	2017-06-06	16:12:01	14:12:01	female	32	{DOWNARROW}	79							0	358603	357771	{DOWNARROW}	832	356655	356354	801	DG0	12	1	11	mask12	0	357754	0	357554	eqm10_NoEyeNmodel1_dir	90	H	gazeCOD	GazeCoDxp	1	400	0	357254	-1	357154
GazeCoD_1Model_male	16	1	33	<?xml version="1.0"?>\n<Clock xmlns:dt="urn:schemas-microsoft-com:datatypes"><Description dt:dt="string">E-Prime Primary Realtime Clock</Description><StartTime><Timestamp dt:dt="int">0</Timestamp><DateUtc dt:dt="string">2017-06-06T14:12:01Z</DateUtc></StartTime><FrequencyChanges><FrequencyChange><Frequency dt:dt="r8">3312939</Frequency><Timestamp dt:dt="r8">999172762</Timestamp><Current dt:dt="r8…	60.003	1	right	999806607	2017-06-06	16:12:01	14:12:01	female	33	{RIGHTARROW}	44							0	360643	360154	{DOWNARROW}	489	359017	358621	896	right3,2	8	1	12	mask8	0	360121	0	359921	eqm10_NoEyeNmodel1_dir	0	V	gazeCOD	GazeCoDxp	0	400	0	359621	4	359521
GazeCoD_1Model_male	16	1	33	<?xml version="1.0"?>\n<Clock xmlns:dt="urn:schemas-microsoft-com:datatypes"><Description dt:dt="string">E-Prime Primary Realtime Clock</Description><StartTime><Timestamp dt:dt="int">0</Timestamp><DateUtc dt:dt="string">2017-06-06T14:12:01Z</DateUtc></StartTime><FrequencyChanges><FrequencyChange><Frequency dt:dt="r8">3312939</Frequency><Timestamp dt:dt="r8">999172762</Timestamp><Current dt:dt="r8…	60.003	1	right	999806607	2017-06-06	16:12:01	14:12:01	female	34	{LEFTARROW}	51							0	362467	362271	{DOWNARROW}	196	361149	360670	979	left3,2	3	1	13	mask3	0	362254	0	362054	eqm10_NoEyeNmodel1_dir	0	V	gazeCOD	GazeCoDxp	0	400	0	361754	5	361654
GazeCoD_1Model_male	16	1	33	<?xml version="1.0"?>\n<Clock xmlns:dt="urn:schemas-microsoft-com:datatypes"><Description dt:dt="string">E-Prime Primary Realtime Clock</Description><StartTime><Timestamp dt:dt="int">0</Timestamp><DateUtc dt:dt="string">2017-06-06T14:12:01Z</DateUtc></StartTime><FrequencyChanges><FrequencyChange><Frequency dt:dt="r8">3312939</Frequency><Timestamp dt:dt="r8">999172762</Timestamp><Current dt:dt="r8…	60.003	1	right	999806607	2017-06-06	16:12:01	14:12:01	female	35	{RIGHTARROW}	46							0	364523	364104	{RIGHTARROW}	419	362984	362487	997	right1,6	18	1	14	mask18	0	364087	0	363887	eqm10_NoEyeNmodel1_dir	90	H	gazeCOD	GazeCoDxp	1	400	0	363587	3	363487
GazeCoD_1Model_male	16	1	33	<?xml version="1.0"?>\n<Clock xmlns:dt="urn:schemas-microsoft-com:datatypes"><Description dt:dt="string">E-Prime Primary Realtime Clock</Description><StartTime><Timestamp dt:dt="int">0</Timestamp><DateUtc dt:dt="string">2017-06-06T14:12:01Z</DateUtc></StartTime><FrequencyChanges><FrequencyChange><Frequency dt:dt="r8">3312939</Frequency><Timestamp dt:dt="r8">999172762</Timestamp><Current dt:dt="r8…	60.003	1	right	999806607	2017-06-06	16:12:01	14:12:01	female	36	{RIGHTARROW}	40							0	366339	366070	{RIGHTARROW}	269	364951	364554	897	right6,4	21	1	15	mask21	0	366054	0	365854	eqm10_NoEyeNmodel1_dir	90	H	gazeCOD	GazeCoDxp	1	400	0	365554	3	365454
GazeCoD_1Model_male	16	1	33	<?xml version="1.0"?>\n<Clock xmlns:dt="urn:schemas-microsoft-com:datatypes"><Description dt:dt="string">E-Prime Primary Realtime Clock</Description><StartTime><Timestamp dt:dt="int">0</Timestamp><DateUtc dt:dt="string">2017-06-06T14:12:01Z</DateUtc></StartTime><FrequencyChanges><FrequencyChange><Frequency dt:dt="r8">3312939</Frequency><Timestamp dt:dt="r8">999172762</Timestamp><Current dt:dt="r8…	60.003	1	right	999806607	2017-06-06	16:12:01	14:12:01	female	37	{RIGHTARROW}	77							0	368475	367970	{RIGHTARROW}	505	366835	366370	965	right8	22	1	16	mask22	0	367937	0	367737	eqm10_NoEyeNmodel1_dir	90	H	gazeCOD	GazeCoDxp	1	400	0	367437	2	367337
GazeCoD_1Model_male	16	1	33	<?xml version="1.0"?>\n<Clock xmlns:dt="urn:schemas-microsoft-com:datatypes"><Description dt:dt="string">E-Prime Primary Realtime Clock</Description><StartTime><Timestamp dt:dt="int">0</Timestamp><DateUtc dt:dt="string">2017-06-06T14:12:01Z</DateUtc></StartTime><FrequencyChanges><FrequencyChange><Frequency dt:dt="r8">3312939</Frequency><Timestamp dt:dt="r8">999172762</Timestamp><Current dt:dt="r8…	60.003	1	right	999806607	2017-06-06	16:12:01	14:12:01	female	38	{RIGHTARROW}	44							0	370506	370070	{DOWNARROW}	436	368929	368503	926	right3,2	30	1	17	mask30	0	370037	0	369837	eqm10_NoEyeNmodel1_dir	90	HV	gazeCOD	GazeCoDxp	0	400	0	369537	8	369437
GazeCoD_1Model_male	16	1	33	<?xml version="1.0"?>\n<Clock xmlns:dt="urn:schemas-microsoft-com:datatypes"><Description dt:dt="string">E-Prime Primary Realtime Clock</Description><StartTime><Timestamp dt:dt="int">0</Timestamp><DateUtc dt:dt="string">2017-06-06T14:12:01Z</DateUtc></StartTime><FrequencyChanges><FrequencyChange><Frequency dt:dt="r8">3312939</Frequency><Timestamp dt:dt="r8">999172762</Timestamp><Current dt:dt="r8…	60.003	1	right	999806607	2017-06-06	16:12:01	14:12:01	female	39	{RIGHTARROW}	40							0	372418	372070	{RIGHTARROW}	348	370938	370537	901	right6,4	10	1	18	mask10	0	372037	0	371837	eqm10_NoEyeNmodel1_dir	0	V	gazeCOD	GazeCoDxp	1	400	0	371537	-1	371437
GazeCoD_1Model_male	16	1	33	<?xml version="1.0"?>\n<Clock xmlns:dt="urn:schemas-microsoft-com:datatypes"><Description dt:dt="string">E-Prime Primary Realtime Clock</Description><StartTime><Timestamp dt:dt="int">0</Timestamp><DateUtc dt:dt="string">2017-06-06T14:12:01Z</DateUtc></StartTime><FrequencyChanges><FrequencyChange><Frequency dt:dt="r8">3312939</Frequency><Timestamp dt:dt="r8">999172762</Timestamp><Current dt:dt="r8…	60.003	1	right	999806607	2017-06-06	16:12:01	14:12:01	female	40	{RIGHTARROW}	77							0	374138	373953	{RIGHTARROW}	185	372819	372453	866	right8	11	1	19	mask11	0	373920	0	373720	eqm10_NoEyeNmodel1_dir	0	V	gazeCOD	GazeCoDxp	1	400	0	373420	1	373320
GazeCoD_1Model_male	16	1	33	<?xml version="1.0"?>\n<Clock xmlns:dt="urn:schemas-microsoft-com:datatypes"><Description dt:dt="string">E-Prime Primary Realtime Clock</Description><StartTime><Timestamp dt:dt="int">0</Timestamp><DateUtc dt:dt="string">2017-06-06T14:12:01Z</DateUtc></StartTime><FrequencyChanges><FrequencyChange><Frequency dt:dt="r8">3312939</Frequency><Timestamp dt:dt="r8">999172762</Timestamp><Current dt:dt="r8…	60.003	1	right	999806607	2017-06-06	16:12:01	14:12:01	female	41	{RIGHTARROW}	77							0	376074	375720	{RIGHTARROW}	354	374584	374170	914	right8	33	1	20	mask33	0	375686	0	375486	eqm10_NoEyeNmodel1_dir	90	HV	gazeCOD	GazeCoDxp	1	400	0	375186	2	375086
GazeCoD_1Model_male	16	1	33	<?xml version="1.0"?>\n<Clock xmlns:dt="urn:schemas-microsoft-com:datatypes"><Description dt:dt="string">E-Prime Primary Realtime Clock</Description><StartTime><Timestamp dt:dt="int">0</Timestamp><DateUtc dt:dt="string">2017-06-06T14:12:01Z</DateUtc></StartTime><FrequencyChanges><FrequencyChange><Frequency dt:dt="r8">3312939</Frequency><Timestamp dt:dt="r8">999172762</Timestamp><Current dt:dt="r8…	60.003	1	right	999806607	2017-06-06	16:12:01	14:12:01	female	42	{LEFTARROW}	49							0	377794	377603	{LEFTARROW}	191	376464	376103	861	left1,6	13	1	21	mask13	0	377570	0	377370	eqm10_NoEyeNmodel1_dir	90	H	gazeCOD	GazeCoDxp	1	400	0	377070	6	376970
GazeCoD_1Model_male	16	1	33	<?xml version="1.0"?>\n<Clock xmlns:dt="urn:schemas-microsoft-com:datatypes"><Description dt:dt="string">E-Prime Primary Realtime Clock</Description><StartTime><Timestamp dt:dt="int">0</Timestamp><DateUtc dt:dt="string">2017-06-06T14:12:01Z</DateUtc></StartTime><FrequencyChanges><FrequencyChange><Frequency dt:dt="r8">3312939</Frequency><Timestamp dt:dt="r8">999172762</Timestamp><Current dt:dt="r8…	60.003	1	right	999806607	2017-06-06	16:12:01	14:12:01	female	43	{LEFTARROW}	49							0	379698	379403	{DOWNARROW}	295	378283	377820	963	left1,6	2	1	22	mask2	0	379386	0	379186	eqm10_NoEyeNmodel1_dir	0	V	gazeCOD	GazeCoDxp	0	400	0	378886	3	378786
GazeCoD_1Model_male	16	1	33	<?xml version="1.0"?>\n<Clock xmlns:dt="urn:schemas-microsoft-com:datatypes"><Description dt:dt="string">E-Prime Primary Realtime Clock</Description><StartTime><Timestamp dt:dt="int">0</Timestamp><DateUtc dt:dt="string">2017-06-06T14:12:01Z</DateUtc></StartTime><FrequencyChanges><FrequencyChange><Frequency dt:dt="r8">3312939</Frequency><Timestamp dt:dt="r8">999172762</Timestamp><Current dt:dt="r8…	60.003	1	right	999806607	2017-06-06	16:12:01	14:12:01	female	44	{RIGHTARROW}	46							0	381442	381169	{DOWNARROW}	273	380035	379720	815	right1,6	7	1	23	mask7	0	381136	0	380936	eqm10_NoEyeNmodel1_dir	0	V	gazeCOD	GazeCoDxp	0	400	0	380636	1	380536
GazeCoD_1Model_male	16	1	33	<?xml version="1.0"?>\n<Clock xmlns:dt="urn:schemas-microsoft-com:datatypes"><Description dt:dt="string">E-Prime Primary Realtime Clock</Description><StartTime><Timestamp dt:dt="int">0</Timestamp><DateUtc dt:dt="string">2017-06-06T14:12:01Z</DateUtc></StartTime><FrequencyChanges><FrequencyChange><Frequency dt:dt="r8">3312939</Frequency><Timestamp dt:dt="r8">999172762</Timestamp><Current dt:dt="r8…	60.003	1	right	999806607	2017-06-06	16:12:01	14:12:01	female	45	{LEFTARROW}	78							0	383162	382953	{LEFTARROW}	209	381840	381469	871	left8	6	1	24	mask6	0	382936	0	382736	eqm10_NoEyeNmodel1_dir	0	V	gazeCOD	GazeCoDxp	1	400	0	382436	-4	382336
GazeCoD_1Model_male	16	1	33	<?xml version="1.0"?>\n<Clock xmlns:dt="urn:schemas-microsoft-com:datatypes"><Description dt:dt="string">E-Prime Primary Realtime Clock</Description><StartTime><Timestamp dt:dt="int">0</Timestamp><DateUtc dt:dt="string">2017-06-06T14:12:01Z</DateUtc></StartTime><FrequencyChanges><FrequencyChange><Frequency dt:dt="r8">3312939</Frequency><Timestamp dt:dt="r8">999172762</Timestamp><Current dt:dt="r8…	60.003	1	right	999806607	2017-06-06	16:12:01	14:12:01	female	46	{LEFTARROW}	53							0	384770	384719	{LEFTARROW}	51	383591	383186	905	left4,8	26	1	25	mask26	0	384686	0	384486	eqm10_NoEyeNmodel1_dir	90	HV	gazeCOD	GazeCoDxp	1	400	0	384186	-5	384086
GazeCoD_1Model_male	16	1	33	<?xml version="1.0"?>\n<Clock xmlns:dt="urn:schemas-microsoft-com:datatypes"><Description dt:dt="string">E-Prime Primary Realtime Clock</Description><StartTime><Timestamp dt:dt="int">0</Timestamp><DateUtc dt:dt="string">2017-06-06T14:12:01Z</DateUtc></StartTime><FrequencyChanges><FrequencyChange><Frequency dt:dt="r8">3312939</Frequency><Timestamp dt:dt="r8">999172762</Timestamp><Current dt:dt="r8…	60.003	1	right	999806607	2017-06-06	16:12:01	14:12:01	female	47	{DOWNARROW}	79							0	386578	386402	{DOWNARROW}	176	385264	384803	961	DG0	1	1	26	mask1	0	386369	0	386169	eqm10_NoEyeNmodel1_dir	0	V	gazeCOD	GazeCoDxp	1	400	0	385869	5	385769
GazeCoD_1Model_male	16	1	33	<?xml version="1.0"?>\n<Clock xmlns:dt="urn:schemas-microsoft-com:datatypes"><Description dt:dt="string">E-Prime Primary Realtime Clock</Description><StartTime><Timestamp dt:dt="int">0</Timestamp><DateUtc dt:dt="string">2017-06-06T14:12:01Z</DateUtc></StartTime><FrequencyChanges><FrequencyChange><Frequency dt:dt="r8">3312939</Frequency><Timestamp dt:dt="r8">999172762</Timestamp><Current dt:dt="r8…	60.003	1	right	999806607	2017-06-06	16:12:01	14:12:01	female	48	{LEFTARROW}	51							0	388370	388119	{LEFTARROW}	251	386982	386602	880	left3,2	25	1	27	mask25	0	388086	0	387886	eqm10_NoEyeNmodel1_dir	90	HV	gazeCOD	GazeCoDxp	1	400	0	387586	4	387486
GazeCoD_1Model_male	16	1	33	<?xml version="1.0"?>\n<Clock xmlns:dt="urn:schemas-microsoft-com:datatypes"><Description dt:dt="string">E-Prime Primary Realtime Clock</Description><StartTime><Timestamp dt:dt="int">0</Timestamp><DateUtc dt:dt="string">2017-06-06T14:12:01Z</DateUtc></StartTime><FrequencyChanges><FrequencyChange><Frequency dt:dt="r8">3312939</Frequency><Timestamp dt:dt="r8">999172762</Timestamp><Current dt:dt="r8…	60.003	1	right	999806607	2017-06-06	16:12:01	14:12:01	female	49	{RIGHTARROW}	46							0	390433	389836	{DOWNARROW}	597	388701	388402	799	right1,6	29	1	28	mask29	0	389802	0	389602	eqm10_NoEyeNmodel1_dir	90	HV	gazeCOD	GazeCoDxp	0	400	0	389302	1	389202
GazeCoD_1Model_male	16	1	33	<?xml version="1.0"?>\n<Clock xmlns:dt="urn:schemas-microsoft-com:datatypes"><Description dt:dt="string">E-Prime Primary Realtime Clock</Description><StartTime><Timestamp dt:dt="int">0</Timestamp><DateUtc dt:dt="string">2017-06-06T14:12:01Z</DateUtc></StartTime><FrequencyChanges><FrequencyChange><Frequency dt:dt="r8">3312939</Frequency><Timestamp dt:dt="r8">999172762</Timestamp><Current dt:dt="r8…	60.003	1	right	999806607	2017-06-06	16:12:01	14:12:01	female	50	{DOWNARROW}	79							0	392169	391936	{DOWNARROW}	233	390792	390469	823	DG0	23	1	29	mask23	0	391902	0	391702	eqm10_NoEyeNmodel1_dir	90	HV	gazeCOD	GazeCoDxp	1	400	0	391402	10	391302
GazeCoD_1Model_male	16	1	33	<?xml version="1.0"?>\n<Clock xmlns:dt="urn:schemas-microsoft-com:datatypes"><Description dt:dt="string">E-Prime Primary Realtime Clock</Description><StartTime><Timestamp dt:dt="int">0</Timestamp><DateUtc dt:dt="string">2017-06-06T14:12:01Z</DateUtc></StartTime><FrequencyChanges><FrequencyChange><Frequency dt:dt="r8">3312939</Frequency><Timestamp dt:dt="r8">999172762</Timestamp><Current dt:dt="r8…	60.003	1	right	999806607	2017-06-06	16:12:01	14:12:01	female	51	{LEFTARROW}	78							0	393921	393652	{LEFTARROW}	269	392541	392202	839	left8	28	1	30	mask28	0	393635	-1	393435	eqm10_NoEyeNmodel1_dir	90	HV	gazeCOD	GazeCoDxp	1	400	0	393136	-5	393036
GazeCoD_1Model_male	16	1	33	<?xml version="1.0"?>\n<Clock xmlns:dt="urn:schemas-microsoft-com:datatypes"><Description dt:dt="string">E-Prime Primary Realtime Clock</Description><StartTime><Timestamp dt:dt="int">0</Timestamp><DateUtc dt:dt="string">2017-06-06T14:12:01Z</DateUtc></StartTime><FrequencyChanges><FrequencyChange><Frequency dt:dt="r8">3312939</Frequency><Timestamp dt:dt="r8">999172762</Timestamp><Current dt:dt="r8…	60.003	1	right	999806607	2017-06-06	16:12:01	14:12:01	female	52	{LEFTARROW}	49							0	395657	395369	{LEFTARROW}	288	394241	393952	789	left1,6	24	1	31	mask24	0	395335	-1	395135	eqm10_NoEyeNmodel1_dir	90	HV	gazeCOD	GazeCoDxp	1	400	0	394836	-5	394736
GazeCoD_1Model_male	16	1	33	<?xml version="1.0"?>\n<Clock xmlns:dt="urn:schemas-microsoft-com:datatypes"><Description dt:dt="string">E-Prime Primary Realtime Clock</Description><StartTime><Timestamp dt:dt="int">0</Timestamp><DateUtc dt:dt="string">2017-06-06T14:12:01Z</DateUtc></StartTime><FrequencyChanges><FrequencyChange><Frequency dt:dt="r8">3312939</Frequency><Timestamp dt:dt="r8">999172762</Timestamp><Current dt:dt="r8…	60.003	1	right	999806607	2017-06-06	16:12:01	14:12:01	female	53	{LEFTARROW}	78							0	397425	397102	{LEFTARROW}	323	395976	395685	791	left8	17	1	32	mask17	0	397085	0	396885	eqm10_NoEyeNmodel1_dir	90	H	gazeCOD	GazeCoDxp	1	400	0	396585	9	396485
GazeCoD_1Model_male	16	1	33	<?xml version="1.0"?>\n<Clock xmlns:dt="urn:schemas-microsoft-com:datatypes"><Description dt:dt="string">E-Prime Primary Realtime Clock</Description><StartTime><Timestamp dt:dt="int">0</Timestamp><DateUtc dt:dt="string">2017-06-06T14:12:01Z</DateUtc></StartTime><FrequencyChanges><FrequencyChange><Frequency dt:dt="r8">3312939</Frequency><Timestamp dt:dt="r8">999172762</Timestamp><Current dt:dt="r8…	60.003	1	right	999806607	2017-06-06	16:12:01	14:12:01	female	54	{RIGHTARROW}	44							0	399217	398985	{RIGHTARROW}	232	397847	397452	895	right3,2	19	1	33	mask19	0	398952	0	398752	eqm10_NoEyeNmodel1_dir	90	H	gazeCOD	GazeCoDxp	1	400	0	398452	5	398352
GazeCoD_1Model_male	16	1	33	<?xml version="1.0"?>\n<Clock xmlns:dt="urn:schemas-microsoft-com:datatypes"><Description dt:dt="string">E-Prime Primary Realtime Clock</Description><StartTime><Timestamp dt:dt="int">0</Timestamp><DateUtc dt:dt="string">2017-06-06T14:12:01Z</DateUtc></StartTime><FrequencyChanges><FrequencyChange><Frequency dt:dt="r8">3312939</Frequency><Timestamp dt:dt="r8">999172762</Timestamp><Current dt:dt="r8…	60.003	1	right	999806607	2017-06-06	16:12:01	14:12:01	female	55	{RIGHTARROW}	42							0	401609	400868	{DOWNARROW}	741	399738	399252	986	right4,8	20	2	34	mask20	0	400835	0	400635	eqm10_NoEyeNmodel1_dir	90	H	gazeCOD	GazeCoDxp	0	400	0	400335	-3	400235
GazeCoD_1Model_male	16	1	33	<?xml version="1.0"?>\n<Clock xmlns:dt="urn:schemas-microsoft-com:datatypes"><Description dt:dt="string">E-Prime Primary Realtime Clock</Description><StartTime><Timestamp dt:dt="int">0</Timestamp><DateUtc dt:dt="string">2017-06-06T14:12:01Z</DateUtc></StartTime><FrequencyChanges><FrequencyChange><Frequency dt:dt="r8">3312939</Frequency><Timestamp dt:dt="r8">999172762</Timestamp><Current dt:dt="r8…	60.003	1	right	999806607	2017-06-06	16:12:01	14:12:01	female	56	{RIGHTARROW}	44							0	404161	403035	{RIGHTARROW}	1126	401914	401635	779	right3,2	19	2	35	mask19	0	403018	0	402818	eqm10_NoEyeNmodel1_dir	90	H	gazeCOD	GazeCoDxp	1	400	0	402518	4	402418
GazeCoD_1Model_male	16	1	33	<?xml version="1.0"?>\n<Clock xmlns:dt="urn:schemas-microsoft-com:datatypes"><Description dt:dt="string">E-Prime Primary Realtime Clock</Description><StartTime><Timestamp dt:dt="int">0</Timestamp><DateUtc dt:dt="string">2017-06-06T14:12:01Z</DateUtc></StartTime><FrequencyChanges><FrequencyChange><Frequency dt:dt="r8">3312939</Frequency><Timestamp dt:dt="r8">999172762</Timestamp><Current dt:dt="r8…	60.003	1	right	999806607	2017-06-06	16:12:01	14:12:01	female	57	{RIGHTARROW}	40							0	405905	405651	{RIGHTARROW}	254	404523	404185	838	right6,4	10	2	36	mask10	0	405618	0	405418	eqm10_NoEyeNmodel1_dir	0	V	gazeCOD	GazeCoDxp	1	400	0	405118	-5	405018
GazeCoD_1Model_male	16	1	33	<?xml version="1.0"?>\n<Clock xmlns:dt="urn:schemas-microsoft-com:datatypes"><Description dt:dt="string">E-Prime Primary Realtime Clock</Description><StartTime><Timestamp dt:dt="int">0</Timestamp><DateUtc dt:dt="string">2017-06-06T14:12:01Z</DateUtc></StartTime><FrequencyChanges><FrequencyChange><Frequency dt:dt="r8">3312939</Frequency><Timestamp dt:dt="r8">999172762</Timestamp><Current dt:dt="r8…	60.003	1	right	999806607	2017-06-06	16:12:01	14:12:01	female	58	{LEFTARROW}	51							0	407617	407401	{LEFTARROW}	215	406277	405935	842	left3,2	14	2	37	mask14	0	407385	0	407185	eqm10_NoEyeNmodel1_dir	90	H	gazeCOD	GazeCoDxp	1	400	0	406885	8	406785
GazeCoD_1Model_male	16	1	33	<?xml version="1.0"?>\n<Clock xmlns:dt="urn:schemas-microsoft-com:datatypes"><Description dt:dt="string">E-Prime Primary Realtime Clock</Description><StartTime><Timestamp dt:dt="int">0</Timestamp><DateUtc dt:dt="string">2017-06-06T14:12:01Z</DateUtc></StartTime><FrequencyChanges><FrequencyChange><Frequency dt:dt="r8">3312939</Frequency><Timestamp dt:dt="r8">999172762</Timestamp><Current dt:dt="r8…	60.003	1	right	999806607	2017-06-06	16:12:01	14:12:01	female	59	{RIGHTARROW}	77							0	409336	409118	{RIGHTARROW}	218	407984	407635	849	right8	33	2	38	mask33	0	409085	0	408885	eqm10_NoEyeNmodel1_dir	90	HV	gazeCOD	GazeCoDxp	1	400	0	408585	1	408485
GazeCoD_1Model_male	16	1	33	<?xml version="1.0"?>\n<Clock xmlns:dt="urn:schemas-microsoft-com:datatypes"><Description dt:dt="string">E-Prime Primary Realtime Clock</Description><StartTime><Timestamp dt:dt="int">0</Timestamp><DateUtc dt:dt="string">2017-06-06T14:12:01Z</DateUtc></StartTime><FrequencyChanges><FrequencyChange><Frequency dt:dt="r8">3312939</Frequency><Timestamp dt:dt="r8">999172762</Timestamp><Current dt:dt="r8…	60.003	1	right	999806607	2017-06-06	16:12:01	14:12:01	female	60	{LEFTARROW}	53							0	411808	410985	{DOWNARROW}	823	409865	409368	997	left4,8	4	2	39	mask4	0	410968	0	410768	eqm10_NoEyeNmodel1_dir	0	V	gazeCOD	GazeCoDxp	0	400	0	410468	3	410368
GazeCoD_1Model_male	16	1	33	<?xml version="1.0"?>\n<Clock xmlns:dt="urn:schemas-microsoft-com:datatypes"><Description dt:dt="string">E-Prime Primary Realtime Clock</Description><StartTime><Timestamp dt:dt="int">0</Timestamp><DateUtc dt:dt="string">2017-06-06T14:12:01Z</DateUtc></StartTime><FrequencyChanges><FrequencyChange><Frequency dt:dt="r8">3312939</Frequency><Timestamp dt:dt="r8">999172762</Timestamp><Current dt:dt="r8…	60.003	1	right	999806607	2017-06-06	16:12:01	14:12:01	female	61	{LEFTARROW}	55							0	413520	413284	{LEFTARROW}	236	412163	411834	829	left6,4	16	2	40	mask16	0	413268	0	413068	eqm10_NoEyeNmodel1_dir	90	H	gazeCOD	GazeCoDxp	1	400	0	412768	5	412668
GazeCoD_1Model_male	16	1	33	<?xml version="1.0"?>\n<Clock xmlns:dt="urn:schemas-microsoft-com:datatypes"><Description dt:dt="string">E-Prime Primary Realtime Clock</Description><StartTime><Timestamp dt:dt="int">0</Timestamp><DateUtc dt:dt="string">2017-06-06T14:12:01Z</DateUtc></StartTime><FrequencyChanges><FrequencyChange><Frequency dt:dt="r8">3312939</Frequency><Timestamp dt:dt="r8">999172762</Timestamp><Current dt:dt="r8…	60.003	1	right	999806607	2017-06-06	16:12:01	14:12:01	female	62	{RIGHTARROW}	77							0	415368	415084	{RIGHTARROW}	284	413961	413534	927	right8	22	2	41	mask22	0	415068	0	414868	eqm10_NoEyeNmodel1_dir	90	H	gazeCOD	GazeCoDxp	1	400	0	414568	7	414468
GazeCoD_1Model_male	16	1	33	<?xml version="1.0"?>\n<Clock xmlns:dt="urn:schemas-microsoft-com:datatypes"><Description dt:dt="string">E-Prime Primary Realtime Clock</Description><StartTime><Timestamp dt:dt="int">0</Timestamp><DateUtc dt:dt="string">2017-06-06T14:12:01Z</DateUtc></StartTime><FrequencyChanges><FrequencyChange><Frequency dt:dt="r8">3312939</Frequency><Timestamp dt:dt="r8">999172762</Timestamp><Current dt:dt="r8…	60.003	1	right	999806607	2017-06-06	16:12:01	14:12:01	female	63	{LEFTARROW}	49							0	417360	416951	{LEFTARROW}	409	415832	415384	948	left1,6	24	2	42	mask24	0	416934	0	416734	eqm10_NoEyeNmodel1_dir	90	HV	gazeCOD	GazeCoDxp	1	400	0	416434	2	416334
GazeCoD_1Model_male	16	1	33	<?xml version="1.0"?>\n<Clock xmlns:dt="urn:schemas-microsoft-com:datatypes"><Description dt:dt="string">E-Prime Primary Realtime Clock</Description><StartTime><Timestamp dt:dt="int">0</Timestamp><DateUtc dt:dt="string">2017-06-06T14:12:01Z</DateUtc></StartTime><FrequencyChanges><FrequencyChange><Frequency dt:dt="r8">3312939</Frequency><Timestamp dt:dt="r8">999172762</Timestamp><Current dt:dt="r8…	60.003	1	right	999806607	2017-06-06	16:12:01	14:12:01	female	64	{LEFTARROW}	53							0	419120	418884	{LEFTARROW}	236	417761	417384	877	left4,8	15	2	43	mask15	0	418867	0	418667	eqm10_NoEyeNmodel1_dir	90	H	gazeCOD	GazeCoDxp	1	400	0	418367	6	418267
GazeCoD_1Model_male	16	1	33	<?xml version="1.0"?>\n<Clock xmlns:dt="urn:schemas-microsoft-com:datatypes"><Description dt:dt="string">E-Prime Primary Realtime Clock</Description><StartTime><Timestamp dt:dt="int">0</Timestamp><DateUtc dt:dt="string">2017-06-06T14:12:01Z</DateUtc></StartTime><FrequencyChanges><FrequencyChange><Frequency dt:dt="r8">3312939</Frequency><Timestamp dt:dt="r8">999172762</Timestamp><Current dt:dt="r8…	60.003	1	right	999806607	2017-06-06	16:12:01	14:12:01	female	65	{RIGHTARROW}	44							0	421024	420701	{DOWNARROW}	323	419581	419134	947	right3,2	8	2	44	mask8	0	420684	0	420484	eqm10_NoEyeNmodel1_dir	0	V	gazeCOD	GazeCoDxp	0	400	0	420184	3	420084
GazeCoD_1Model_male	16	1	33	<?xml version="1.0"?>\n<Clock xmlns:dt="urn:schemas-microsoft-com:datatypes"><Description dt:dt="string">E-Prime Primary Realtime Clock</Description><StartTime><Timestamp dt:dt="int">0</Timestamp><DateUtc dt:dt="string">2017-06-06T14:12:01Z</DateUtc></StartTime><FrequencyChanges><FrequencyChange><Frequency dt:dt="r8">3312939</Frequency><Timestamp dt:dt="r8">999172762</Timestamp><Current dt:dt="r8…	60.003	1	right	999806607	2017-06-06	16:12:01	14:12:01	female	66	{LEFTARROW}	51							0	423040	422617	{DOWNARROW}	423	421503	421034	969	left3,2	3	2	45	mask3	0	422601	0	422401	eqm10_NoEyeNmodel1_dir	0	V	gazeCOD	GazeCoDxp	0	400	0	422101	-2	422001
GazeCoD_1Model_male	16	1	33	<?xml version="1.0"?>\n<Clock xmlns:dt="urn:schemas-microsoft-com:datatypes"><Description dt:dt="string">E-Prime Primary Realtime Clock</Description><StartTime><Timestamp dt:dt="int">0</Timestamp><DateUtc dt:dt="string">2017-06-06T14:12:01Z</DateUtc></StartTime><FrequencyChanges><FrequencyChange><Frequency dt:dt="r8">3312939</Frequency><Timestamp dt:dt="r8">999172762</Timestamp><Current dt:dt="r8…	60.003	1	right	999806607	2017-06-06	16:12:01	14:12:01	female	67	{LEFTARROW}	51							0	424760	424500	{LEFTARROW}	260	423380	423051	829	left3,2	25	2	46	mask25	0	424484	0	424284	eqm10_NoEyeNmodel1_dir	90	HV	gazeCOD	GazeCoDxp	1	400	0	423984	4	423884
GazeCoD_1Model_male	16	1	33	<?xml version="1.0"?>\n<Clock xmlns:dt="urn:schemas-microsoft-com:datatypes"><Description dt:dt="string">E-Prime Primary Realtime Clock</Description><StartTime><Timestamp dt:dt="int">0</Timestamp><DateUtc dt:dt="string">2017-06-06T14:12:01Z</DateUtc></StartTime><FrequencyChanges><FrequencyChange><Frequency dt:dt="r8">3312939</Frequency><Timestamp dt:dt="r8">999172762</Timestamp><Current dt:dt="r8…	60.003	1	right	999806607	2017-06-06	16:12:01	14:12:01	female	68	{LEFTARROW}	55							0	426472	426184	{LEFTARROW}	287	425060	424784	776	left6,4	27	2	47	mask27	0	426167	0	425967	eqm10_NoEyeNmodel1_dir	90	HV	gazeCOD	GazeCoDxp	1	400	0	425667	7	425567
GazeCoD_1Model_male	16	1	33	<?xml version="1.0"?>\n<Clock xmlns:dt="urn:schemas-microsoft-com:datatypes"><Description dt:dt="string">E-Prime Primary Realtime Clock</Description><StartTime><Timestamp dt:dt="int">0</Timestamp><DateUtc dt:dt="string">2017-06-06T14:12:01Z</DateUtc></StartTime><FrequencyChanges><FrequencyChange><Frequency dt:dt="r8">3312939</Frequency><Timestamp dt:dt="r8">999172762</Timestamp><Current dt:dt="r8…	60.003	1	right	999806607	2017-06-06	16:12:01	14:12:01	female	69	{LEFTARROW}	78							0	428207	427984	{LEFTARROW}	223	426866	426484	882	left8	6	2	48	mask6	0	427967	0	427767	eqm10_NoEyeNmodel1_dir	0	V	gazeCOD	GazeCoDxp	1	400	0	427467	1	427367
GazeCoD_1Model_male	16	1	33	<?xml version="1.0"?>\n<Clock xmlns:dt="urn:schemas-microsoft-com:datatypes"><Description dt:dt="string">E-Prime Primary Realtime Clock</Description><StartTime><Timestamp dt:dt="int">0</Timestamp><DateUtc dt:dt="string">2017-06-06T14:12:01Z</DateUtc></StartTime><FrequencyChanges><FrequencyChange><Frequency dt:dt="r8">3312939</Frequency><Timestamp dt:dt="r8">999172762</Timestamp><Current dt:dt="r8…	60.003	1	right	999806607	2017-06-06	16:12:01	14:12:01	female	70	{RIGHTARROW}	46							0	430479	429800	{RIGHTARROW}	679	428680	428217	963	right1,6	18	2	49	mask18	0	429784	0	429584	eqm10_NoEyeNmodel1_dir	90	H	gazeCOD	GazeCoDxp	1	400	0	429284	4	429184
GazeCoD_1Model_male	16	1	33	<?xml version="1.0"?>\n<Clock xmlns:dt="urn:schemas-microsoft-com:datatypes"><Description dt:dt="string">E-Prime Primary Realtime Clock</Description><StartTime><Timestamp dt:dt="int">0</Timestamp><DateUtc dt:dt="string">2017-06-06T14:12:01Z</DateUtc></StartTime><FrequencyChanges><FrequencyChange><Frequency dt:dt="r8">3312939</Frequency><Timestamp dt:dt="r8">999172762</Timestamp><Current dt:dt="r8…	60.003	1	right	999806607	2017-06-06	16:12:01	14:12:01	female	71	{LEFTARROW}	55							0	432263	432000	{LEFTARROW}	263	430889	430500	889	left6,4	5	2	50	mask5	0	431983	-1	431783	eqm10_NoEyeNmodel1_dir	0	V	gazeCOD	GazeCoDxp	1	400	0	431484	-5	431384
GazeCoD_1Model_male	16	1	33	<?xml version="1.0"?>\n<Clock xmlns:dt="urn:schemas-microsoft-com:datatypes"><Description dt:dt="string">E-Prime Primary Realtime Clock</Description><StartTime><Timestamp dt:dt="int">0</Timestamp><DateUtc dt:dt="string">2017-06-06T14:12:01Z</DateUtc></StartTime><FrequencyChanges><FrequencyChange><Frequency dt:dt="r8">3312939</Frequency><Timestamp dt:dt="r8">999172762</Timestamp><Current dt:dt="r8…	60.003	1	right	999806607	2017-06-06	16:12:01	14:12:01	female	72	{LEFTARROW}	53							0	434111	433817	{LEFTARROW}	294	432699	432283	916	left4,8	26	2	51	mask26	0	433800	0	433600	eqm10_NoEyeNmodel1_dir	90	HV	gazeCOD	GazeCoDxp	1	400	0	433300	1	433200
GazeCoD_1Model_male	16	1	33	<?xml version="1.0"?>\n<Clock xmlns:dt="urn:schemas-microsoft-com:datatypes"><Description dt:dt="string">E-Prime Primary Realtime Clock</Description><StartTime><Timestamp dt:dt="int">0</Timestamp><DateUtc dt:dt="string">2017-06-06T14:12:01Z</DateUtc></StartTime><FrequencyChanges><FrequencyChange><Frequency dt:dt="r8">3312939</Frequency><Timestamp dt:dt="r8">999172762</Timestamp><Current dt:dt="r8…	60.003	1	right	999806607	2017-06-06	16:12:01	14:12:01	female	73	{LEFTARROW}	78							0	435935	435667	{LEFTARROW}	268	434546	434133	913	left8	17	2	52	mask17	0	435650	0	435450	eqm10_NoEyeNmodel1_dir	90	H	gazeCOD	GazeCoDxp	1	400	0	435150	4	435050
GazeCoD_1Model_male	16	1	33	<?xml version="1.0"?>\n<Clock xmlns:dt="urn:schemas-microsoft-com:datatypes"><Description dt:dt="string">E-Prime Primary Realtime Clock</Description><StartTime><Timestamp dt:dt="int">0</Timestamp><DateUtc dt:dt="string">2017-06-06T14:12:01Z</DateUtc></StartTime><FrequencyChanges><FrequencyChange><Frequency dt:dt="r8">3312939</Frequency><Timestamp dt:dt="r8">999172762</Timestamp><Current dt:dt="r8…	60.003	1	right	999806607	2017-06-06	16:12:01	14:12:01	female	74	{DOWNARROW}	79							0	437615	437416	{LEFTARROW}	199	436296	435950	846	DG0	23	2	53	mask23	0	437400	0	437200	eqm10_NoEyeNmodel1_dir	90	HV	gazeCOD	GazeCoDxp	0	400	0	436900	4	436800
GazeCoD_1Model_male	16	1	33	<?xml version="1.0"?>\n<Clock xmlns:dt="urn:schemas-microsoft-com:datatypes"><Description dt:dt="string">E-Prime Primary Realtime Clock</Description><StartTime><Timestamp dt:dt="int">0</Timestamp><DateUtc dt:dt="string">2017-06-06T14:12:01Z</DateUtc></StartTime><FrequencyChanges><FrequencyChange><Frequency dt:dt="r8">3312939</Frequency><Timestamp dt:dt="r8">999172762</Timestamp><Current dt:dt="r8…	60.003	1	right	999806607	2017-06-06	16:12:01	14:12:01	female	75	{RIGHTARROW}	40							0	439383	439166	{RIGHTARROW}	217	438049	437633	916	right6,4	21	2	54	mask21	0	439150	0	438950	eqm10_NoEyeNmodel1_dir	90	H	gazeCOD	GazeCoDxp	1	400	0	438650	1	438550
GazeCoD_1Model_male	16	1	33	<?xml version="1.0"?>\n<Clock xmlns:dt="urn:schemas-microsoft-com:datatypes"><Description dt:dt="string">E-Prime Primary Realtime Clock</Description><StartTime><Timestamp dt:dt="int">0</Timestamp><DateUtc dt:dt="string">2017-06-06T14:12:01Z</DateUtc></StartTime><FrequencyChanges><FrequencyChange><Frequency dt:dt="r8">3312939</Frequency><Timestamp dt:dt="r8">999172762</Timestamp><Current dt:dt="r8…	60.003	1	right	999806607	2017-06-06	16:12:01	14:12:01	female	76	{LEFTARROW}	49							0	441367	440966	{DOWNARROW}	401	439843	439400	943	left1,6	2	2	55	mask2	0	440950	0	440750	eqm10_NoEyeNmodel1_dir	0	V	gazeCOD	GazeCoDxp	0	400	0	440450	7	440350
GazeCoD_1Model_male	16	1	33	<?xml version="1.0"?>\n<Clock xmlns:dt="urn:schemas-microsoft-com:datatypes"><Description dt:dt="string">E-Prime Primary Realtime Clock</Description><StartTime><Timestamp dt:dt="int">0</Timestamp><DateUtc dt:dt="string">2017-06-06T14:12:01Z</DateUtc></StartTime><FrequencyChanges><FrequencyChange><Frequency dt:dt="r8">3312939</Frequency><Timestamp dt:dt="r8">999172762</Timestamp><Current dt:dt="r8…	60.003	1	right	999806607	2017-06-06	16:12:01	14:12:01	female	77	{RIGHTARROW}	44							0	460374	460249	{RIGHTARROW}	125	459124	458849	775	right3,2	30	2	56	mask30	0	460232	0	460032	eqm10_NoEyeNmodel1_dir	90	HV	gazeCOD	GazeCoDxp	1	400	0	459732	8	459632
GazeCoD_1Model_male	16	1	33	<?xml version="1.0"?>\n<Clock xmlns:dt="urn:schemas-microsoft-com:datatypes"><Description dt:dt="string">E-Prime Primary Realtime Clock</Description><StartTime><Timestamp dt:dt="int">0</Timestamp><DateUtc dt:dt="string">2017-06-06T14:12:01Z</DateUtc></StartTime><FrequencyChanges><FrequencyChange><Frequency dt:dt="r8">3312939</Frequency><Timestamp dt:dt="r8">999172762</Timestamp><Current dt:dt="r8…	60.003	1	right	999806607	2017-06-06	16:12:01	14:12:01	female	78	{RIGHTARROW}	42							0	462094	461882	{RIGHTARROW}	212	460759	460399	860	right4,8	9	2	57	mask9	0	461865	0	461665	eqm10_NoEyeNmodel1_dir	0	V	gazeCOD	GazeCoDxp	1	400	0	461365	6	461265
GazeCoD_1Model_male	16	1	33	<?xml version="1.0"?>\n<Clock xmlns:dt="urn:schemas-microsoft-com:datatypes"><Description dt:dt="string">E-Prime Primary Realtime Clock</Description><StartTime><Timestamp dt:dt="int">0</Timestamp><DateUtc dt:dt="string">2017-06-06T14:12:01Z</DateUtc></StartTime><FrequencyChanges><FrequencyChange><Frequency dt:dt="r8">3312939</Frequency><Timestamp dt:dt="r8">999172762</Timestamp><Current dt:dt="r8…	60.003	1	right	999806607	2017-06-06	16:12:01	14:12:01	female	79	{RIGHTARROW}	46							0	463862	463682	{RIGHTARROW}	180	462569	462115	954	right1,6	29	2	58	mask29	0	463665	0	463465	eqm10_NoEyeNmodel1_dir	90	HV	gazeCOD	GazeCoDxp	1	400	0	463165	-4	463065
GazeCoD_1Model_male	16	1	33	<?xml version="1.0"?>\n<Clock xmlns:dt="urn:schemas-microsoft-com:datatypes"><Description dt:dt="string">E-Prime Primary Realtime Clock</Description><StartTime><Timestamp dt:dt="int">0</Timestamp><DateUtc dt:dt="string">2017-06-06T14:12:01Z</DateUtc></StartTime><FrequencyChanges><FrequencyChange><Frequency dt:dt="r8">3312939</Frequency><Timestamp dt:dt="r8">999172762</Timestamp><Current dt:dt="r8…	60.003	1	right	999806607	2017-06-06	16:12:01	14:12:01	female	80	{LEFTARROW}	78							0	465414	465365	{LEFTARROW}	48	464248	463882	866	left8	28	2	59	mask28	0	465348	0	465148	eqm10_NoEyeNmodel1_dir	90	HV	gazeCOD	GazeCoDxp	1	400	0	464848	0	464748
GazeCoD_1Model_male	16	1	33	<?xml version="1.0"?>\n<Clock xmlns:dt="urn:schemas-microsoft-com:datatypes"><Description dt:dt="string">E-Prime Primary Realtime Clock</Description><StartTime><Timestamp dt:dt="int">0</Timestamp><DateUtc dt:dt="string">2017-06-06T14:12:01Z</DateUtc></StartTime><FrequencyChanges><FrequencyChange><Frequency dt:dt="r8">3312939</Frequency><Timestamp dt:dt="r8">999172762</Timestamp><Current dt:dt="r8…	60.003	1	right	999806607	2017-06-06	16:12:01	14:12:01	female	81	{DOWNARROW}	79							0	467309	466848	{DOWNARROW}	461	465737	465432	805	DG0	1	2	60	mask1	0	466832	0	466632	eqm10_NoEyeNmodel1_dir	0	V	gazeCOD	GazeCoDxp	1	400	0	466332	-5	466232
GazeCoD_1Model_male	16	1	33	<?xml version="1.0"?>\n<Clock xmlns:dt="urn:schemas-microsoft-com:datatypes"><Description dt:dt="string">E-Prime Primary Realtime Clock</Description><StartTime><Timestamp dt:dt="int">0</Timestamp><DateUtc dt:dt="string">2017-06-06T14:12:01Z</DateUtc></StartTime><FrequencyChanges><FrequencyChange><Frequency dt:dt="r8">3312939</Frequency><Timestamp dt:dt="r8">999172762</Timestamp><Current dt:dt="r8…	60.003	1	right	999806607	2017-06-06	16:12:01	14:12:01	female	82	{DOWNARROW}	79							0	469461	468798	{LEFTARROW}	663	467686	467332	854	DG0	12	2	61	mask12	0	468781	0	468581	eqm10_NoEyeNmodel1_dir	90	H	gazeCOD	GazeCoDxp	0	400	0	468281	-5	468181
GazeCoD_1Model_male	16	1	33	<?xml version="1.0"?>\n<Clock xmlns:dt="urn:schemas-microsoft-com:datatypes"><Description dt:dt="string">E-Prime Primary Realtime Clock</Description><StartTime><Timestamp dt:dt="int">0</Timestamp><DateUtc dt:dt="string">2017-06-06T14:12:01Z</DateUtc></StartTime><FrequencyChanges><FrequencyChange><Frequency dt:dt="r8">3312939</Frequency><Timestamp dt:dt="r8">999172762</Timestamp><Current dt:dt="r8…	60.003	1	right	999806607	2017-06-06	16:12:01	14:12:01	female	83	{RIGHTARROW}	42							0	471189	470898	{RIGHTARROW}	291	469772	469481	791	right4,8	31	2	62	mask31	0	470881	0	470681	eqm10_NoEyeNmodel1_dir	90	HV	gazeCOD	GazeCoDxp	1	400	0	470381	9	470281
GazeCoD_1Model_male	16	1	33	<?xml version="1.0"?>\n<Clock xmlns:dt="urn:schemas-microsoft-com:datatypes"><Description dt:dt="string">E-Prime Primary Realtime Clock</Description><StartTime><Timestamp dt:dt="int">0</Timestamp><DateUtc dt:dt="string">2017-06-06T14:12:01Z</DateUtc></StartTime><FrequencyChanges><FrequencyChange><Frequency dt:dt="r8">3312939</Frequency><Timestamp dt:dt="r8">999172762</Timestamp><Current dt:dt="r8…	60.003	1	right	999806607	2017-06-06	16:12:01	14:12:01	female	84	{RIGHTARROW}	77							0	472861	472648	{RIGHTARROW}	213	471531	471198	833	right8	11	2	63	mask11	0	472631	0	472431	eqm10_NoEyeNmodel1_dir	0	V	gazeCOD	GazeCoDxp	1	400	0	472131	0	472031
GazeCoD_1Model_male	16	1	33	<?xml version="1.0"?>\n<Clock xmlns:dt="urn:schemas-microsoft-com:datatypes"><Description dt:dt="string">E-Prime Primary Realtime Clock</Description><StartTime><Timestamp dt:dt="int">0</Timestamp><DateUtc dt:dt="string">2017-06-06T14:12:01Z</DateUtc></StartTime><FrequencyChanges><FrequencyChange><Frequency dt:dt="r8">3312939</Frequency><Timestamp dt:dt="r8">999172762</Timestamp><Current dt:dt="r8…	60.003	1	right	999806607	2017-06-06	16:12:01	14:12:01	female	85	{LEFTARROW}	49							0	474821	474298	{LEFTARROW}	523	473178	472881	797	left1,6	13	2	64	mask13	0	474281	0	474081	eqm10_NoEyeNmodel1_dir	90	H	gazeCOD	GazeCoDxp	1	400	0	473781	3	473681
GazeCoD_1Model_male	16	1	33	<?xml version="1.0"?>\n<Clock xmlns:dt="urn:schemas-microsoft-com:datatypes"><Description dt:dt="string">E-Prime Primary Realtime Clock</Description><StartTime><Timestamp dt:dt="int">0</Timestamp><DateUtc dt:dt="string">2017-06-06T14:12:01Z</DateUtc></StartTime><FrequencyChanges><FrequencyChange><Frequency dt:dt="r8">3312939</Frequency><Timestamp dt:dt="r8">999172762</Timestamp><Current dt:dt="r8…	60.003	1	right	999806607	2017-06-06	16:12:01	14:12:01	female	86	{RIGHTARROW}	40							0	476445	476314	{RIGHTARROW}	131	475195	474831	864	right6,4	32	2	65	mask32	0	476298	0	476098	eqm10_NoEyeNmodel1_dir	90	HV	gazeCOD	GazeCoDxp	1	400	0	475798	3	475698
GazeCoD_1Model_male	16	1	33	<?xml version="1.0"?>\n<Clock xmlns:dt="urn:schemas-microsoft-com:datatypes"><Description dt:dt="string">E-Prime Primary Realtime Clock</Description><StartTime><Timestamp dt:dt="int">0</Timestamp><DateUtc dt:dt="string">2017-06-06T14:12:01Z</DateUtc></StartTime><FrequencyChanges><FrequencyChange><Frequency dt:dt="r8">3312939</Frequency><Timestamp dt:dt="r8">999172762</Timestamp><Current dt:dt="r8…	60.003	1	right	999806607	2017-06-06	16:12:01	14:12:01	female	87	{RIGHTARROW}	46							0	478589	477914	{DOWNARROW}	675	476802	476464	838	right1,6	7	2	66	mask7	0	477898	0	477698	eqm10_NoEyeNmodel1_dir	0	V	gazeCOD	GazeCoDxp	0	400	0	477398	-4	477298
GazeCoD_1Model_male	16	1	33	<?xml version="1.0"?>\n<Clock xmlns:dt="urn:schemas-microsoft-com:datatypes"><Description dt:dt="string">E-Prime Primary Realtime Clock</Description><StartTime><Timestamp dt:dt="int">0</Timestamp><DateUtc dt:dt="string">2017-06-06T14:12:01Z</DateUtc></StartTime><FrequencyChanges><FrequencyChange><Frequency dt:dt="r8">3312939</Frequency><Timestamp dt:dt="r8">999172762</Timestamp><Current dt:dt="r8…	60.003	1	right	999806607	2017-06-06	16:12:01	14:12:01	female	88	{RIGHTARROW}	44							0	480669	480098	{RIGHTARROW}	571	478986	478598	888	right3,2	30	3	67	mask30	0	480081	0	479881	eqm10_NoEyeNmodel1_dir	90	HV	gazeCOD	GazeCoDxp	1	400	0	479581	-5	479481
GazeCoD_1Model_male	16	1	33	<?xml version="1.0"?>\n<Clock xmlns:dt="urn:schemas-microsoft-com:datatypes"><Description dt:dt="string">E-Prime Primary Realtime Clock</Description><StartTime><Timestamp dt:dt="int">0</Timestamp><DateUtc dt:dt="string">2017-06-06T14:12:01Z</DateUtc></StartTime><FrequencyChanges><FrequencyChange><Frequency dt:dt="r8">3312939</Frequency><Timestamp dt:dt="r8">999172762</Timestamp><Current dt:dt="r8…	60.003	1	right	999806607	2017-06-06	16:12:01	14:12:01	female	89	{RIGHTARROW}	46							0	483964	482131	{DOWNARROW}	1833	481006	480681	825	right1,6	18	3	68	mask18	0	482114	0	481914	eqm10_NoEyeNmodel1_dir	90	H	gazeCOD	GazeCoDxp	0	400	0	481614	8	481514
GazeCoD_1Model_male	16	1	33	<?xml version="1.0"?>\n<Clock xmlns:dt="urn:schemas-microsoft-com:datatypes"><Description dt:dt="string">E-Prime Primary Realtime Clock</Description><StartTime><Timestamp dt:dt="int">0</Timestamp><DateUtc dt:dt="string">2017-06-06T14:12:01Z</DateUtc></StartTime><FrequencyChanges><FrequencyChange><Frequency dt:dt="r8">3312939</Frequency><Timestamp dt:dt="r8">999172762</Timestamp><Current dt:dt="r8…	60.003	1	right	999806607	2017-06-06	16:12:01	14:12:01	female	90	{LEFTARROW}	53							0	485452	485397	{LEFTARROW}	55	484274	483981	793	left4,8	26	3	69	mask26	0	485381	0	485181	eqm10_NoEyeNmodel1_dir	90	HV	gazeCOD	GazeCoDxp	1	400	0	484881	7	484781
GazeCoD_1Model_male	16	1	33	<?xml version="1.0"?>\n<Clock xmlns:dt="urn:schemas-microsoft-com:datatypes"><Description dt:dt="string">E-Prime Primary Realtime Clock</Description><StartTime><Timestamp dt:dt="int">0</Timestamp><DateUtc dt:dt="string">2017-06-06T14:12:01Z</DateUtc></StartTime><FrequencyChanges><FrequencyChange><Frequency dt:dt="r8">3312939</Frequency><Timestamp dt:dt="r8">999172762</Timestamp><Current dt:dt="r8…	60.003	1	right	999806607	2017-06-06	16:12:01	14:12:01	female	91	{LEFTARROW}	55							0	487164	486930	{LEFTARROW}	234	485812	485464	848	left6,4	5	3	70	mask5	0	486914	0	486714	eqm10_NoEyeNmodel1_dir	0	V	gazeCOD	GazeCoDxp	1	400	0	486414	2	486314
GazeCoD_1Model_male	16	1	33	<?xml version="1.0"?>\n<Clock xmlns:dt="urn:schemas-microsoft-com:datatypes"><Description dt:dt="string">E-Prime Primary Realtime Clock</Description><StartTime><Timestamp dt:dt="int">0</Timestamp><DateUtc dt:dt="string">2017-06-06T14:12:01Z</DateUtc></StartTime><FrequencyChanges><FrequencyChange><Frequency dt:dt="r8">3312939</Frequency><Timestamp dt:dt="r8">999172762</Timestamp><Current dt:dt="r8…	60.003	1	right	999806607	2017-06-06	16:12:01	14:12:01	female	92	{RIGHTARROW}	77							0	488884	488680	{RIGHTARROW}	204	487558	487180	878	right8	11	3	71	mask11	0	488664	0	488464	eqm10_NoEyeNmodel1_dir	0	V	gazeCOD	GazeCoDxp	1	400	0	488164	6	488064
GazeCoD_1Model_male	16	1	33	<?xml version="1.0"?>\n<Clock xmlns:dt="urn:schemas-microsoft-com:datatypes"><Description dt:dt="string">E-Prime Primary Realtime Clock</Description><StartTime><Timestamp dt:dt="int">0</Timestamp><DateUtc dt:dt="string">2017-06-06T14:12:01Z</DateUtc></StartTime><FrequencyChanges><FrequencyChange><Frequency dt:dt="r8">3312939</Frequency><Timestamp dt:dt="r8">999172762</Timestamp><Current dt:dt="r8…	60.003	1	right	999806607	2017-06-06	16:12:01	14:12:01	female	93	{LEFTARROW}	51							0	491396	490480	{RIGHTARROW}	916	489359	488897	962	left3,2	3	3	72	mask3	0	490464	0	490264	eqm10_NoEyeNmodel1_dir	0	V	gazeCOD	GazeCoDxp	0	400	0	489964	5	489864
GazeCoD_1Model_male	16	1	33	<?xml version="1.0"?>\n<Clock xmlns:dt="urn:schemas-microsoft-com:datatypes"><Description dt:dt="string">E-Prime Primary Realtime Clock</Description><StartTime><Timestamp dt:dt="int">0</Timestamp><DateUtc dt:dt="string">2017-06-06T14:12:01Z</DateUtc></StartTime><FrequencyChanges><FrequencyChange><Frequency dt:dt="r8">3312939</Frequency><Timestamp dt:dt="r8">999172762</Timestamp><Current dt:dt="r8…	60.003	1	right	999806607	2017-06-06	16:12:01	14:12:01	female	94	{RIGHTARROW}	42							0	493348	492797	{DOWNARROW}	551	491677	491414	763	right4,8	20	3	73	mask20	0	492780	0	492580	eqm10_NoEyeNmodel1_dir	90	H	gazeCOD	GazeCoDxp	0	400	0	492280	3	492180
GazeCoD_1Model_male	16	1	33	<?xml version="1.0"?>\n<Clock xmlns:dt="urn:schemas-microsoft-com:datatypes"><Description dt:dt="string">E-Prime Primary Realtime Clock</Description><StartTime><Timestamp dt:dt="int">0</Timestamp><DateUtc dt:dt="string">2017-06-06T14:12:01Z</DateUtc></StartTime><FrequencyChanges><FrequencyChange><Frequency dt:dt="r8">3312939</Frequency><Timestamp dt:dt="r8">999172762</Timestamp><Current dt:dt="r8…	60.003	1	right	999806607	2017-06-06	16:12:01	14:12:01	female	95	{LEFTARROW}	78							0	495212	494747	{LEFTARROW}	465	493633	493363	770	left8	6	3	74	mask6	0	494730	0	494530	eqm10_NoEyeNmodel1_dir	0	V	gazeCOD	GazeCoDxp	1	400	0	494230	-3	494130
GazeCoD_1Model_male	16	1	33	<?xml version="1.0"?>\n<Clock xmlns:dt="urn:schemas-microsoft-com:datatypes"><Description dt:dt="string">E-Prime Primary Realtime Clock</Description><StartTime><Timestamp dt:dt="int">0</Timestamp><DateUtc dt:dt="string">2017-06-06T14:12:01Z</DateUtc></StartTime><FrequencyChanges><FrequencyChange><Frequency dt:dt="r8">3312939</Frequency><Timestamp dt:dt="r8">999172762</Timestamp><Current dt:dt="r8…	60.003	1	right	999806607	2017-06-06	16:12:01	14:12:01	female	96	{LEFTARROW}	53							0	497220	496630	{DOWNARROW}	590	495507	495230	777	left4,8	4	3	75	mask4	0	496613	0	496413	eqm10_NoEyeNmodel1_dir	0	V	gazeCOD	GazeCoDxp	0	400	0	496113	6	496013
GazeCoD_1Model_male	16	1	33	<?xml version="1.0"?>\n<Clock xmlns:dt="urn:schemas-microsoft-com:datatypes"><Description dt:dt="string">E-Prime Primary Realtime Clock</Description><StartTime><Timestamp dt:dt="int">0</Timestamp><DateUtc dt:dt="string">2017-06-06T14:12:01Z</DateUtc></StartTime><FrequencyChanges><FrequencyChange><Frequency dt:dt="r8">3312939</Frequency><Timestamp dt:dt="r8">999172762</Timestamp><Current dt:dt="r8…	60.003	1	right	999806607	2017-06-06	16:12:01	14:12:01	female	97	{RIGHTARROW}	46							0	499564	498730	{DOWNARROW}	834	497619	497230	889	right1,6	7	3	76	mask7	0	498713	-1	498513	eqm10_NoEyeNmodel1_dir	0	V	gazeCOD	GazeCoDxp	0	400	0	498214	-5	498114
GazeCoD_1Model_male	16	1	33	<?xml version="1.0"?>\n<Clock xmlns:dt="urn:schemas-microsoft-com:datatypes"><Description dt:dt="string">E-Prime Primary Realtime Clock</Description><StartTime><Timestamp dt:dt="int">0</Timestamp><DateUtc dt:dt="string">2017-06-06T14:12:01Z</DateUtc></StartTime><FrequencyChanges><FrequencyChange><Frequency dt:dt="r8">3312939</Frequency><Timestamp dt:dt="r8">999172762</Timestamp><Current dt:dt="r8…	60.003	1	right	999806607	2017-06-06	16:12:01	14:12:01	female	98	{LEFTARROW}	55							0	501428	501130	{LEFTARROW}	298	500013	499580	933	left6,4	16	3	77	mask16	0	501113	0	500913	eqm10_NoEyeNmodel1_dir	90	H	gazeCOD	GazeCoDxp	1	400	0	500613	0	500513
GazeCoD_1Model_male	16	1	33	<?xml version="1.0"?>\n<Clock xmlns:dt="urn:schemas-microsoft-com:datatypes"><Description dt:dt="string">E-Prime Primary Realtime Clock</Description><StartTime><Timestamp dt:dt="int">0</Timestamp><DateUtc dt:dt="string">2017-06-06T14:12:01Z</DateUtc></StartTime><FrequencyChanges><FrequencyChange><Frequency dt:dt="r8">3312939</Frequency><Timestamp dt:dt="r8">999172762</Timestamp><Current dt:dt="r8…	60.003	1	right	999806607	2017-06-06	16:12:01	14:12:01	female	99	{RIGHTARROW}	42							0	503851	503063	{RIGHTARROW}	788	501939	501446	993	right4,8	9	3	78	mask9	0	503046	0	502846	eqm10_NoEyeNmodel1_dir	0	V	gazeCOD	GazeCoDxp	1	400	0	502546	7	502446
GazeCoD_1Model_male	16	1	33	<?xml version="1.0"?>\n<Clock xmlns:dt="urn:schemas-microsoft-com:datatypes"><Description dt:dt="string">E-Prime Primary Realtime Clock</Description><StartTime><Timestamp dt:dt="int">0</Timestamp><DateUtc dt:dt="string">2017-06-06T14:12:01Z</DateUtc></StartTime><FrequencyChanges><FrequencyChange><Frequency dt:dt="r8">3312939</Frequency><Timestamp dt:dt="r8">999172762</Timestamp><Current dt:dt="r8…	60.003	1	right	999806607	2017-06-06	16:12:01	14:12:01	female	100	{LEFTARROW}	49							0	505355	505246	{LEFTARROW}	109	504133	503863	770	left1,6	24	3	79	mask24	0	505230	0	505030	eqm10_NoEyeNmodel1_dir	90	HV	gazeCOD	GazeCoDxp	1	400	0	504730	-3	504630
GazeCoD_1Model_male	16	1	33	<?xml version="1.0"?>\n<Clock xmlns:dt="urn:schemas-microsoft-com:datatypes"><Description dt:dt="string">E-Prime Primary Realtime Clock</Description><StartTime><Timestamp dt:dt="int">0</Timestamp><DateUtc dt:dt="string">2017-06-06T14:12:01Z</DateUtc></StartTime><FrequencyChanges><FrequencyChange><Frequency dt:dt="r8">3312939</Frequency><Timestamp dt:dt="r8">999172762</Timestamp><Current dt:dt="r8…	60.003	1	right	999806607	2017-06-06	16:12:01	14:12:01	female	101	{RIGHTARROW}	40							0	507115	506946	{RIGHTARROW}	169	505826	505380	946	right6,4	21	3	80	mask21	0	506929	0	506729	eqm10_NoEyeNmodel1_dir	90	H	gazeCOD	GazeCoDxp	1	400	0	506429	3	506329
GazeCoD_1Model_male	16	1	33	<?xml version="1.0"?>\n<Clock xmlns:dt="urn:schemas-microsoft-com:datatypes"><Description dt:dt="string">E-Prime Primary Realtime Clock</Description><StartTime><Timestamp dt:dt="int">0</Timestamp><DateUtc dt:dt="string">2017-06-06T14:12:01Z</DateUtc></StartTime><FrequencyChanges><FrequencyChange><Frequency dt:dt="r8">3312939</Frequency><Timestamp dt:dt="r8">999172762</Timestamp><Current dt:dt="r8…	60.003	1	right	999806607	2017-06-06	16:12:01	14:12:01	female	102	{RIGHTARROW}	77							0	508851	508746	{RIGHTARROW}	105	507623	507129	994	right8	22	3	81	mask22	0	508729	0	508529	eqm10_NoEyeNmodel1_dir	90	H	gazeCOD	GazeCoDxp	1	400	0	508229	6	508129
GazeCoD_1Model_male	16	1	33	<?xml version="1.0"?>\n<Clock xmlns:dt="urn:schemas-microsoft-com:datatypes"><Description dt:dt="string">E-Prime Primary Realtime Clock</Description><StartTime><Timestamp dt:dt="int">0</Timestamp><DateUtc dt:dt="string">2017-06-06T14:12:01Z</DateUtc></StartTime><FrequencyChanges><FrequencyChange><Frequency dt:dt="r8">3312939</Frequency><Timestamp dt:dt="r8">999172762</Timestamp><Current dt:dt="r8…	60.003	1	right	999806607	2017-06-06	16:12:01	14:12:01	female	103	{LEFTARROW}	55							0	510363	510313	{LEFTARROW}	50	509189	508863	826	left6,4	27	3	82	mask27	0	510296	0	510096	eqm10_NoEyeNmodel1_dir	90	HV	gazeCOD	GazeCoDxp	1	400	0	509796	7	509696
GazeCoD_1Model_male	16	1	33	<?xml version="1.0"?>\n<Clock xmlns:dt="urn:schemas-microsoft-com:datatypes"><Description dt:dt="string">E-Prime Primary Realtime Clock</Description><StartTime><Timestamp dt:dt="int">0</Timestamp><DateUtc dt:dt="string">2017-06-06T14:12:01Z</DateUtc></StartTime><FrequencyChanges><FrequencyChange><Frequency dt:dt="r8">3312939</Frequency><Timestamp dt:dt="r8">999172762</Timestamp><Current dt:dt="r8…	60.003	1	right	999806607	2017-06-06	16:12:01	14:12:01	female	104	{RIGHTARROW}	44							0	512971	511946	{RIGHTARROW}	1025	510832	510379	953	right3,2	19	3	83	mask19	0	511929	0	511729	eqm10_NoEyeNmodel1_dir	90	H	gazeCOD	GazeCoDxp	1	400	0	511429	-3	511329
GazeCoD_1Model_male	16	1	33	<?xml version="1.0"?>\n<Clock xmlns:dt="urn:schemas-microsoft-com:datatypes"><Description dt:dt="string">E-Prime Primary Realtime Clock</Description><StartTime><Timestamp dt:dt="int">0</Timestamp><DateUtc dt:dt="string">2017-06-06T14:12:01Z</DateUtc></StartTime><FrequencyChanges><FrequencyChange><Frequency dt:dt="r8">3312939</Frequency><Timestamp dt:dt="r8">999172762</Timestamp><Current dt:dt="r8…	60.003	1	right	999806607	2017-06-06	16:12:01	14:12:01	female	105	{LEFTARROW}	53							0	514595	514496	{LEFTARROW}	99	513374	512996	878	left4,8	15	3	84	mask15	0	514479	0	514279	eqm10_NoEyeNmodel1_dir	90	H	gazeCOD	GazeCoDxp	1	400	0	513979	5	513879
GazeCoD_1Model_male	16	1	33	<?xml version="1.0"?>\n<Clock xmlns:dt="urn:schemas-microsoft-com:datatypes"><Description dt:dt="string">E-Prime Primary Realtime Clock</Description><StartTime><Timestamp dt:dt="int">0</Timestamp><DateUtc dt:dt="string">2017-06-06T14:12:01Z</DateUtc></StartTime><FrequencyChanges><FrequencyChange><Frequency dt:dt="r8">3312939</Frequency><Timestamp dt:dt="r8">999172762</Timestamp><Current dt:dt="r8…	60.003	1	right	999806607	2017-06-06	16:12:01	14:12:01	female	106	{RIGHTARROW}	42							0	516875	516179	{DOWNARROW}	696	515062	514612	950	right4,8	31	3	85	mask31	0	516162	0	515962	eqm10_NoEyeNmodel1_dir	90	HV	gazeCOD	GazeCoDxp	0	400	0	515662	0	515562
GazeCoD_1Model_male	16	1	33	<?xml version="1.0"?>\n<Clock xmlns:dt="urn:schemas-microsoft-com:datatypes"><Description dt:dt="string">E-Prime Primary Realtime Clock</Description><StartTime><Timestamp dt:dt="int">0</Timestamp><DateUtc dt:dt="string">2017-06-06T14:12:01Z</DateUtc></StartTime><FrequencyChanges><FrequencyChange><Frequency dt:dt="r8">3312939</Frequency><Timestamp dt:dt="r8">999172762</Timestamp><Current dt:dt="r8…	60.003	1	right	999806607	2017-06-06	16:12:01	14:12:01	female	107	{RIGHTARROW}	40							0	518499	518345	{RIGHTARROW}	154	517222	516896	826	right6,4	32	3	86	mask32	0	518329	0	518129	eqm10_NoEyeNmodel1_dir	90	HV	gazeCOD	GazeCoDxp	1	400	0	517829	7	517729
GazeCoD_1Model_male	16	1	33	<?xml version="1.0"?>\n<Clock xmlns:dt="urn:schemas-microsoft-com:datatypes"><Description dt:dt="string">E-Prime Primary Realtime Clock</Description><StartTime><Timestamp dt:dt="int">0</Timestamp><DateUtc dt:dt="string">2017-06-06T14:12:01Z</DateUtc></StartTime><FrequencyChanges><FrequencyChange><Frequency dt:dt="r8">3312939</Frequency><Timestamp dt:dt="r8">999172762</Timestamp><Current dt:dt="r8…	60.003	1	right	999806607	2017-06-06	16:12:01	14:12:01	female	108	{DOWNARROW}	79							0	520011	519979	{LEFTARROW}	32	518866	518512	854	DG0	23	3	87	mask23	0	519962	0	519762	eqm10_NoEyeNmodel1_dir	90	HV	gazeCOD	GazeCoDxp	0	400	0	519462	-4	519362
GazeCoD_1Model_male	16	1	33	<?xml version="1.0"?>\n<Clock xmlns:dt="urn:schemas-microsoft-com:datatypes"><Description dt:dt="string">E-Prime Primary Realtime Clock</Description><StartTime><Timestamp dt:dt="int">0</Timestamp><DateUtc dt:dt="string">2017-06-06T14:12:01Z</DateUtc></StartTime><FrequencyChanges><FrequencyChange><Frequency dt:dt="r8">3312939</Frequency><Timestamp dt:dt="r8">999172762</Timestamp><Current dt:dt="r8…	60.003	1	right	999806607	2017-06-06	16:12:01	14:12:01	female	109	{LEFTARROW}	49							0	521890	521595	{LEFTARROW}	295	520484	520029	955	left1,6	13	3	88	mask13	0	521579	0	521379	eqm10_NoEyeNmodel1_dir	90	H	gazeCOD	GazeCoDxp	1	400	0	521079	-5	520979
GazeCoD_1Model_male	16	1	33	<?xml version="1.0"?>\n<Clock xmlns:dt="urn:schemas-microsoft-com:datatypes"><Description dt:dt="string">E-Prime Primary Realtime Clock</Description><StartTime><Timestamp dt:dt="int">0</Timestamp><DateUtc dt:dt="string">2017-06-06T14:12:01Z</DateUtc></StartTime><FrequencyChanges><FrequencyChange><Frequency dt:dt="r8">3312939</Frequency><Timestamp dt:dt="r8">999172762</Timestamp><Current dt:dt="r8…	60.003	1	right	999806607	2017-06-06	16:12:01	14:12:01	female	110	{LEFTARROW}	51							0	524474	523362	{DOWNARROW}	1112	522240	521912	828	left3,2	14	3	89	mask14	0	523345	0	523145	eqm10_NoEyeNmodel1_dir	90	H	gazeCOD	GazeCoDxp	0	400	0	522845	5	522745
GazeCoD_1Model_male	16	1	33	<?xml version="1.0"?>\n<Clock xmlns:dt="urn:schemas-microsoft-com:datatypes"><Description dt:dt="string">E-Prime Primary Realtime Clock</Description><StartTime><Timestamp dt:dt="int">0</Timestamp><DateUtc dt:dt="string">2017-06-06T14:12:01Z</DateUtc></StartTime><FrequencyChanges><FrequencyChange><Frequency dt:dt="r8">3312939</Frequency><Timestamp dt:dt="r8">999172762</Timestamp><Current dt:dt="r8…	60.003	1	right	999806607	2017-06-06	16:12:01	14:12:01	female	111	{DOWNARROW}	79							0	526602	526112	{DOWNARROW}	490	524986	524495	991	DG0	1	3	90	mask1	0	526095	0	525895	eqm10_NoEyeNmodel1_dir	0	V	gazeCOD	GazeCoDxp	1	400	0	525595	9	525495
GazeCoD_1Model_male	16	1	33	<?xml version="1.0"?>\n<Clock xmlns:dt="urn:schemas-microsoft-com:datatypes"><Description dt:dt="string">E-Prime Primary Realtime Clock</Description><StartTime><Timestamp dt:dt="int">0</Timestamp><DateUtc dt:dt="string">2017-06-06T14:12:01Z</DateUtc></StartTime><FrequencyChanges><FrequencyChange><Frequency dt:dt="r8">3312939</Frequency><Timestamp dt:dt="r8">999172762</Timestamp><Current dt:dt="r8…	60.003	1	right	999806607	2017-06-06	16:12:01	14:12:01	female	112	{RIGHTARROW}	44							0	528890	528012	{RIGHTARROW}	878	526898	526612	786	right3,2	8	3	91	mask8	0	527995	0	527795	eqm10_NoEyeNmodel1_dir	0	V	gazeCOD	GazeCoDxp	1	400	0	527495	-3	527395
GazeCoD_1Model_male	16	1	33	<?xml version="1.0"?>\n<Clock xmlns:dt="urn:schemas-microsoft-com:datatypes"><Description dt:dt="string">E-Prime Primary Realtime Clock</Description><StartTime><Timestamp dt:dt="int">0</Timestamp><DateUtc dt:dt="string">2017-06-06T14:12:01Z</DateUtc></StartTime><FrequencyChanges><FrequencyChange><Frequency dt:dt="r8">3312939</Frequency><Timestamp dt:dt="r8">999172762</Timestamp><Current dt:dt="r8…	60.003	1	right	999806607	2017-06-06	16:12:01	14:12:01	female	113	{LEFTARROW}	49							0	530674	530328	{DOWNARROW}	346	529214	528912	802	left1,6	2	3	92	mask2	0	530312	0	530112	eqm10_NoEyeNmodel1_dir	0	V	gazeCOD	GazeCoDxp	0	400	0	529812	-2	529712
GazeCoD_1Model_male	16	1	33	<?xml version="1.0"?>\n<Clock xmlns:dt="urn:schemas-microsoft-com:datatypes"><Description dt:dt="string">E-Prime Primary Realtime Clock</Description><StartTime><Timestamp dt:dt="int">0</Timestamp><DateUtc dt:dt="string">2017-06-06T14:12:01Z</DateUtc></StartTime><FrequencyChanges><FrequencyChange><Frequency dt:dt="r8">3312939</Frequency><Timestamp dt:dt="r8">999172762</Timestamp><Current dt:dt="r8…	60.003	1	right	999806607	2017-06-06	16:12:01	14:12:01	female	114	{LEFTARROW}	78							0	534266	532145	{LEFTARROW}	2121	531030	530695	835	left8	28	3	93	mask28	0	532128	0	531928	eqm10_NoEyeNmodel1_dir	90	HV	gazeCOD	GazeCoDxp	1	400	0	531628	-2	531528
GazeCoD_1Model_male	16	1	33	<?xml version="1.0"?>\n<Clock xmlns:dt="urn:schemas-microsoft-com:datatypes"><Description dt:dt="string">E-Prime Primary Realtime Clock</Description><StartTime><Timestamp dt:dt="int">0</Timestamp><DateUtc dt:dt="string">2017-06-06T14:12:01Z</DateUtc></StartTime><FrequencyChanges><FrequencyChange><Frequency dt:dt="r8">3312939</Frequency><Timestamp dt:dt="r8">999172762</Timestamp><Current dt:dt="r8…	60.003	1	right	999806607	2017-06-06	16:12:01	14:12:01	female	115	{RIGHTARROW}	40							0	536010	535861	{RIGHTARROW}	149	534743	534278	965	right6,4	10	3	94	mask10	0	535845	0	535645	eqm10_NoEyeNmodel1_dir	0	V	gazeCOD	GazeCoDxp	1	400	0	535345	2	535245
GazeCoD_1Model_male	16	1	33	<?xml version="1.0"?>\n<Clock xmlns:dt="urn:schemas-microsoft-com:datatypes"><Description dt:dt="string">E-Prime Primary Realtime Clock</Description><StartTime><Timestamp dt:dt="int">0</Timestamp><DateUtc dt:dt="string">2017-06-06T14:12:01Z</DateUtc></StartTime><FrequencyChanges><FrequencyChange><Frequency dt:dt="r8">3312939</Frequency><Timestamp dt:dt="r8">999172762</Timestamp><Current dt:dt="r8…	60.003	1	right	999806607	2017-06-06	16:12:01	14:12:01	female	116	{LEFTARROW}	78							0	537738	537628	{LEFTARROW}	110	536488	536028	960	left8	17	3	95	mask17	0	537594	0	537394	eqm10_NoEyeNmodel1_dir	90	H	gazeCOD	GazeCoDxp	1	400	0	537094	6	536994
GazeCoD_1Model_male	16	1	33	<?xml version="1.0"?>\n<Clock xmlns:dt="urn:schemas-microsoft-com:datatypes"><Description dt:dt="string">E-Prime Primary Realtime Clock</Description><StartTime><Timestamp dt:dt="int">0</Timestamp><DateUtc dt:dt="string">2017-06-06T14:12:01Z</DateUtc></StartTime><FrequencyChanges><FrequencyChange><Frequency dt:dt="r8">3312939</Frequency><Timestamp dt:dt="r8">999172762</Timestamp><Current dt:dt="r8…	60.003	1	right	999806607	2017-06-06	16:12:01	14:12:01	female	117	{DOWNARROW}	79							0	540145	539361	{LEFTARROW}	784	538220	537761	959	DG0	12	3	96	mask12	0	539328	0	539128	eqm10_NoEyeNmodel1_dir	90	H	gazeCOD	GazeCoDxp	0	400	0	538828	8	538728
GazeCoD_1Model_male	16	1	33	<?xml version="1.0"?>\n<Clock xmlns:dt="urn:schemas-microsoft-com:datatypes"><Description dt:dt="string">E-Prime Primary Realtime Clock</Description><StartTime><Timestamp dt:dt="int">0</Timestamp><DateUtc dt:dt="string">2017-06-06T14:12:01Z</DateUtc></StartTime><FrequencyChanges><FrequencyChange><Frequency dt:dt="r8">3312939</Frequency><Timestamp dt:dt="r8">999172762</Timestamp><Current dt:dt="r8…	60.003	1	right	999806607	2017-06-06	16:12:01	14:12:01	female	118	{LEFTARROW}	51							0	541745	541628	{LEFTARROW}	117	540516	540178	838	left3,2	25	3	97	mask25	0	541611	0	541411	eqm10_NoEyeNmodel1_dir	90	HV	gazeCOD	GazeCoDxp	1	400	0	541111	-5	541011
GazeCoD_1Model_male	16	1	33	<?xml version="1.0"?>\n<Clock xmlns:dt="urn:schemas-microsoft-com:datatypes"><Description dt:dt="string">E-Prime Primary Realtime Clock</Description><StartTime><Timestamp dt:dt="int">0</Timestamp><DateUtc dt:dt="string">2017-06-06T14:12:01Z</DateUtc></StartTime><FrequencyChanges><FrequencyChange><Frequency dt:dt="r8">3312939</Frequency><Timestamp dt:dt="r8">999172762</Timestamp><Current dt:dt="r8…	60.003	1	right	999806607	2017-06-06	16:12:01	14:12:01	female	119	{RIGHTARROW}	77							0	543625	543311	{RIGHTARROW}	314	542193	541761	932	right8	33	3	98	mask33	0	543294	0	543094	eqm10_NoEyeNmodel1_dir	90	HV	gazeCOD	GazeCoDxp	1	400	0	542794	1	542694
GazeCoD_1Model_male	16	1	33	<?xml version="1.0"?>\n<Clock xmlns:dt="urn:schemas-microsoft-com:datatypes"><Description dt:dt="string">E-Prime Primary Realtime Clock</Description><StartTime><Timestamp dt:dt="int">0</Timestamp><DateUtc dt:dt="string">2017-06-06T14:12:01Z</DateUtc></StartTime><FrequencyChanges><FrequencyChange><Frequency dt:dt="r8">3312939</Frequency><Timestamp dt:dt="r8">999172762</Timestamp><Current dt:dt="r8…	60.003	1	right	999806607	2017-06-06	16:12:01	14:12:01	female	120	{RIGHTARROW}	46							0	546001	545077	{LEFTARROW}	924	543962	543644	818	right1,6	29	3	99	mask29	0	545061	0	544861	eqm10_NoEyeNmodel1_dir	90	HV	gazeCOD	GazeCoDxp	0	400	0	544561	-1	544461
GazeCoD_1Model_male	16	1	33	<?xml version="1.0"?>\n<Clock xmlns:dt="urn:schemas-microsoft-com:datatypes"><Description dt:dt="string">E-Prime Primary Realtime Clock</Description><StartTime><Timestamp dt:dt="int">0</Timestamp><DateUtc dt:dt="string">2017-06-06T14:12:01Z</DateUtc></StartTime><FrequencyChanges><FrequencyChange><Frequency dt:dt="r8">3312939</Frequency><Timestamp dt:dt="r8">999172762</Timestamp><Current dt:dt="r8…	60.003	1	right	999806607	2017-06-06	16:12:01	14:12:01	female	121	{LEFTARROW}	55							0	548769	547561	{LEFTARROW}	1208	546449	546011	938	left6,4	5	4	100	mask5	0	547544	0	547344	eqm10_NoEyeNmodel1_dir	0	V	gazeCOD	GazeCoDxp	1	400	0	547044	-5	546944
GazeCoD_1Model_male	16	1	33	<?xml version="1.0"?>\n<Clock xmlns:dt="urn:schemas-microsoft-com:datatypes"><Description dt:dt="string">E-Prime Primary Realtime Clock</Description><StartTime><Timestamp dt:dt="int">0</Timestamp><DateUtc dt:dt="string">2017-06-06T14:12:01Z</DateUtc></StartTime><FrequencyChanges><FrequencyChange><Frequency dt:dt="r8">3312939</Frequency><Timestamp dt:dt="r8">999172762</Timestamp><Current dt:dt="r8…	60.003	1	right	999806607	2017-06-06	16:12:01	14:12:01	female	122	{LEFTARROW}	49							0	551425	550327	{LEFTARROW}	1098	549216	548794	922	left1,6	2	4	101	mask2	0	550310	-1	550110	eqm10_NoEyeNmodel1_dir	0	V	gazeCOD	GazeCoDxp	1	400	0	549811	-5	549711
GazeCoD_1Model_male	16	1	33	<?xml version="1.0"?>\n<Clock xmlns:dt="urn:schemas-microsoft-com:datatypes"><Description dt:dt="string">E-Prime Primary Realtime Clock</Description><StartTime><Timestamp dt:dt="int">0</Timestamp><DateUtc dt:dt="string">2017-06-06T14:12:01Z</DateUtc></StartTime><FrequencyChanges><FrequencyChange><Frequency dt:dt="r8">3312939</Frequency><Timestamp dt:dt="r8">999172762</Timestamp><Current dt:dt="r8…	60.003	1	right	999806607	2017-06-06	16:12:01	14:12:01	female	123	{LEFTARROW}	49							0	553145	552844	{LEFTARROW}	301	551728	551444	784	left1,6	24	4	102	mask24	0	552827	0	552627	eqm10_NoEyeNmodel1_dir	90	HV	gazeCOD	GazeCoDxp	1	400	0	552327	-1	552227
GazeCoD_1Model_male	16	1	33	<?xml version="1.0"?>\n<Clock xmlns:dt="urn:schemas-microsoft-com:datatypes"><Description dt:dt="string">E-Prime Primary Realtime Clock</Description><StartTime><Timestamp dt:dt="int">0</Timestamp><DateUtc dt:dt="string">2017-06-06T14:12:01Z</DateUtc></StartTime><FrequencyChanges><FrequencyChange><Frequency dt:dt="r8">3312939</Frequency><Timestamp dt:dt="r8">999172762</Timestamp><Current dt:dt="r8…	60.003	1	right	999806607	2017-06-06	16:12:01	14:12:01	female	124	{RIGHTARROW}	40							0	555505	554677	{RIGHTARROW}	828	553552	553160	892	right6,4	10	4	103	mask10	0	554660	0	554460	eqm10_NoEyeNmodel1_dir	0	V	gazeCOD	GazeCoDxp	1	400	0	554160	8	554060
GazeCoD_1Model_male	16	1	33	<?xml version="1.0"?>\n<Clock xmlns:dt="urn:schemas-microsoft-com:datatypes"><Description dt:dt="string">E-Prime Primary Realtime Clock</Description><StartTime><Timestamp dt:dt="int">0</Timestamp><DateUtc dt:dt="string">2017-06-06T14:12:01Z</DateUtc></StartTime><FrequencyChanges><FrequencyChange><Frequency dt:dt="r8">3312939</Frequency><Timestamp dt:dt="r8">999172762</Timestamp><Current dt:dt="r8…	60.003	1	right	999806607	2017-06-06	16:12:01	14:12:01	female	125	{LEFTARROW}	55							0	557249	556960	{LEFTARROW}	289	555849	555527	822	left6,4	27	4	104	mask27	0	556943	-1	556743	eqm10_NoEyeNmodel1_dir	90	HV	gazeCOD	GazeCoDxp	1	400	0	556444	-5	556344
GazeCoD_1Model_male	16	1	33	<?xml version="1.0"?>\n<Clock xmlns:dt="urn:schemas-microsoft-com:datatypes"><Description dt:dt="string">E-Prime Primary Realtime Clock</Description><StartTime><Timestamp dt:dt="int">0</Timestamp><DateUtc dt:dt="string">2017-06-06T14:12:01Z</DateUtc></StartTime><FrequencyChanges><FrequencyChange><Frequency dt:dt="r8">3312939</Frequency><Timestamp dt:dt="r8">999172762</Timestamp><Current dt:dt="r8…	60.003	1	right	999806607	2017-06-06	16:12:01	14:12:01	female	126	{RIGHTARROW}	46							0	559488	558760	{LEFTARROW}	728	557648	557260	888	right1,6	18	4	105	mask18	0	558743	0	558543	eqm10_NoEyeNmodel1_dir	90	H	gazeCOD	GazeCoDxp	0	400	0	558243	-5	558143
GazeCoD_1Model_male	16	1	33	<?xml version="1.0"?>\n<Clock xmlns:dt="urn:schemas-microsoft-com:datatypes"><Description dt:dt="string">E-Prime Primary Realtime Clock</Description><StartTime><Timestamp dt:dt="int">0</Timestamp><DateUtc dt:dt="string">2017-06-06T14:12:01Z</DateUtc></StartTime><FrequencyChanges><FrequencyChange><Frequency dt:dt="r8">3312939</Frequency><Timestamp dt:dt="r8">999172762</Timestamp><Current dt:dt="r8…	60.003	1	right	999806607	2017-06-06	16:12:01	14:12:01	female	127	{LEFTARROW}	78							0	561320	560993	{LEFTARROW}	327	559875	559510	865	left8	28	4	106	mask28	0	560977	0	560777	eqm10_NoEyeNmodel1_dir	90	HV	gazeCOD	GazeCoDxp	1	400	0	560477	2	560377
GazeCoD_1Model_male	16	1	33	<?xml version="1.0"?>\n<Clock xmlns:dt="urn:schemas-microsoft-com:datatypes"><Description dt:dt="string">E-Prime Primary Realtime Clock</Description><StartTime><Timestamp dt:dt="int">0</Timestamp><DateUtc dt:dt="string">2017-06-06T14:12:01Z</DateUtc></StartTime><FrequencyChanges><FrequencyChange><Frequency dt:dt="r8">3312939</Frequency><Timestamp dt:dt="r8">999172762</Timestamp><Current dt:dt="r8…	60.003	1	right	999806607	2017-06-06	16:12:01	14:12:01	female	128	{LEFTARROW}	53							0	563136	562843	{LEFTARROW}	293	561726	561343	883	left4,8	26	4	107	mask26	0	562826	0	562626	eqm10_NoEyeNmodel1_dir	90	HV	gazeCOD	GazeCoDxp	1	400	0	562326	0	562226
GazeCoD_1Model_male	16	1	33	<?xml version="1.0"?>\n<Clock xmlns:dt="urn:schemas-microsoft-com:datatypes"><Description dt:dt="string">E-Prime Primary Realtime Clock</Description><StartTime><Timestamp dt:dt="int">0</Timestamp><DateUtc dt:dt="string">2017-06-06T14:12:01Z</DateUtc></StartTime><FrequencyChanges><FrequencyChange><Frequency dt:dt="r8">3312939</Frequency><Timestamp dt:dt="r8">999172762</Timestamp><Current dt:dt="r8…	60.003	1	right	999806607	2017-06-06	16:12:01	14:12:01	female	129	{RIGHTARROW}	77							0	564880	564743	{RIGHTARROW}	137	563629	563160	969	right8	22	4	108	mask22	0	564726	0	564526	eqm10_NoEyeNmodel1_dir	90	H	gazeCOD	GazeCoDxp	1	400	0	564226	-3	564126
GazeCoD_1Model_male	16	1	33	<?xml version="1.0"?>\n<Clock xmlns:dt="urn:schemas-microsoft-com:datatypes"><Description dt:dt="string">E-Prime Primary Realtime Clock</Description><StartTime><Timestamp dt:dt="int">0</Timestamp><DateUtc dt:dt="string">2017-06-06T14:12:01Z</DateUtc></StartTime><FrequencyChanges><FrequencyChange><Frequency dt:dt="r8">3312939</Frequency><Timestamp dt:dt="r8">999172762</Timestamp><Current dt:dt="r8…	60.003	1	right	999806607	2017-06-06	16:12:01	14:12:01	female	130	{LEFTARROW}	49							0	567344	566360	{LEFTARROW}	984	565249	564893	856	left1,6	13	4	109	mask13	0	566343	-1	566143	eqm10_NoEyeNmodel1_dir	90	H	gazeCOD	GazeCoDxp	1	400	0	565844	-5	565744
GazeCoD_1Model_male	16	1	33	<?xml version="1.0"?>\n<Clock xmlns:dt="urn:schemas-microsoft-com:datatypes"><Description dt:dt="string">E-Prime Primary Realtime Clock</Description><StartTime><Timestamp dt:dt="int">0</Timestamp><DateUtc dt:dt="string">2017-06-06T14:12:01Z</DateUtc></StartTime><FrequencyChanges><FrequencyChange><Frequency dt:dt="r8">3312939</Frequency><Timestamp dt:dt="r8">999172762</Timestamp><Current dt:dt="r8…	60.003	1	right	999806607	2017-06-06	16:12:01	14:12:01	female	131	{LEFTARROW}	53							0	569192	568776	{LEFTARROW}	416	567652	567360	792	left4,8	15	4	110	mask15	0	568760	0	568560	eqm10_NoEyeNmodel1_dir	90	H	gazeCOD	GazeCoDxp	1	400	0	568260	8	568160
GazeCoD_1Model_male	16	1	33	<?xml version="1.0"?>\n<Clock xmlns:dt="urn:schemas-microsoft-com:datatypes"><Description dt:dt="string">E-Prime Primary Realtime Clock</Description><StartTime><Timestamp dt:dt="int">0</Timestamp><DateUtc dt:dt="string">2017-06-06T14:12:01Z</DateUtc></StartTime><FrequencyChanges><FrequencyChange><Frequency dt:dt="r8">3312939</Frequency><Timestamp dt:dt="r8">999172762</Timestamp><Current dt:dt="r8…	60.003	1	right	999806607	2017-06-06	16:12:01	14:12:01	female	132	{DOWNARROW}	79							0	581063	580609	{RIGHTARROW}	454	579491	579176	815	DG0	12	4	111	mask12	0	580592	0	580392	eqm10_NoEyeNmodel1_dir	90	H	gazeCOD	GazeCoDxp	0	400	0	580092	1	579992
GazeCoD_1Model_male	16	1	33	<?xml version="1.0"?>\n<Clock xmlns:dt="urn:schemas-microsoft-com:datatypes"><Description dt:dt="string">E-Prime Primary Realtime Clock</Description><StartTime><Timestamp dt:dt="int">0</Timestamp><DateUtc dt:dt="string">2017-06-06T14:12:01Z</DateUtc></StartTime><FrequencyChanges><FrequencyChange><Frequency dt:dt="r8">3312939</Frequency><Timestamp dt:dt="r8">999172762</Timestamp><Current dt:dt="r8…	60.003	1	right	999806607	2017-06-06	16:12:01	14:12:01	female	133	{DOWNARROW}	79							0	582927	582509	{LEFTARROW}	418	581387	581075	812	DG0	23	4	112	mask23	0	582492	0	582292	eqm10_NoEyeNmodel1_dir	90	HV	gazeCOD	GazeCoDxp	0	400	0	581992	5	581892
GazeCoD_1Model_male	16	1	33	<?xml version="1.0"?>\n<Clock xmlns:dt="urn:schemas-microsoft-com:datatypes"><Description dt:dt="string">E-Prime Primary Realtime Clock</Description><StartTime><Timestamp dt:dt="int">0</Timestamp><DateUtc dt:dt="string">2017-06-06T14:12:01Z</DateUtc></StartTime><FrequencyChanges><FrequencyChange><Frequency dt:dt="r8">3312939</Frequency><Timestamp dt:dt="r8">999172762</Timestamp><Current dt:dt="r8…	60.003	1	right	999806607	2017-06-06	16:12:01	14:12:01	female	134	{RIGHTARROW}	46							0	585383	584509	{DOWNARROW}	874	583396	582942	954	right1,6	29	4	113	mask29	0	584492	0	584292	eqm10_NoEyeNmodel1_dir	90	HV	gazeCOD	GazeCoDxp	0	400	0	583992	-4	583892
GazeCoD_1Model_male	16	1	33	<?xml version="1.0"?>\n<Clock xmlns:dt="urn:schemas-microsoft-com:datatypes"><Description dt:dt="string">E-Prime Primary Realtime Clock</Description><StartTime><Timestamp dt:dt="int">0</Timestamp><DateUtc dt:dt="string">2017-06-06T14:12:01Z</DateUtc></StartTime><FrequencyChanges><FrequencyChange><Frequency dt:dt="r8">3312939</Frequency><Timestamp dt:dt="r8">999172762</Timestamp><Current dt:dt="r8…	60.003	1	right	999806607	2017-06-06	16:12:01	14:12:01	female	135	{RIGHTARROW}	40							0	586951	586792	{RIGHTARROW}	159	585673	585392	781	right6,4	21	4	114	mask21	0	586775	0	586575	eqm10_NoEyeNmodel1_dir	90	H	gazeCOD	GazeCoDxp	1	400	0	586275	2	586175
GazeCoD_1Model_male	16	1	33	<?xml version="1.0"?>\n<Clock xmlns:dt="urn:schemas-microsoft-com:datatypes"><Description dt:dt="string">E-Prime Primary Realtime Clock</Description><StartTime><Timestamp dt:dt="int">0</Timestamp><DateUtc dt:dt="string">2017-06-06T14:12:01Z</DateUtc></StartTime><FrequencyChanges><FrequencyChange><Frequency dt:dt="r8">3312939</Frequency><Timestamp dt:dt="r8">999172762</Timestamp><Current dt:dt="r8…	60.003	1	right	999806607	2017-06-06	16:12:01	14:12:01	female	136	{DOWNARROW}	79							0	589223	588492	{RIGHTARROW}	731	587366	586975	891	DG0	1	4	115	mask1	0	588475	0	588275	eqm10_NoEyeNmodel1_dir	0	V	gazeCOD	GazeCoDxp	0	400	0	587975	9	587875
GazeCoD_1Model_male	16	1	33	<?xml version="1.0"?>\n<Clock xmlns:dt="urn:schemas-microsoft-com:datatypes"><Description dt:dt="string">E-Prime Primary Realtime Clock</Description><StartTime><Timestamp dt:dt="int">0</Timestamp><DateUtc dt:dt="string">2017-06-06T14:12:01Z</DateUtc></StartTime><FrequencyChanges><FrequencyChange><Frequency dt:dt="r8">3312939</Frequency><Timestamp dt:dt="r8">999172762</Timestamp><Current dt:dt="r8…	60.003	1	right	999806607	2017-06-06	16:12:01	14:12:01	female	137	{LEFTARROW}	51							0	590919	590775	{LEFTARROW}	144	589651	589242	909	left3,2	14	4	116	mask14	0	590758	0	590558	eqm10_NoEyeNmodel1_dir	90	H	gazeCOD	GazeCoDxp	1	400	0	590258	7	590158
GazeCoD_1Model_male	16	1	33	<?xml version="1.0"?>\n<Clock xmlns:dt="urn:schemas-microsoft-com:datatypes"><Description dt:dt="string">E-Prime Primary Realtime Clock</Description><StartTime><Timestamp dt:dt="int">0</Timestamp><DateUtc dt:dt="string">2017-06-06T14:12:01Z</DateUtc></StartTime><FrequencyChanges><FrequencyChange><Frequency dt:dt="r8">3312939</Frequency><Timestamp dt:dt="r8">999172762</Timestamp><Current dt:dt="r8…	60.003	1	right	999806607	2017-06-06	16:12:01	14:12:01	female	138	{RIGHTARROW}	42							0	593791	592475	{DOWNARROW}	1316	591362	590942	920	right4,8	20	4	117	mask20	0	592458	0	592258	eqm10_NoEyeNmodel1_dir	90	H	gazeCOD	GazeCoDxp	0	400	0	591958	-4	591858
GazeCoD_1Model_male	16	1	33	<?xml version="1.0"?>\n<Clock xmlns:dt="urn:schemas-microsoft-com:datatypes"><Description dt:dt="string">E-Prime Primary Realtime Clock</Description><StartTime><Timestamp dt:dt="int">0</Timestamp><DateUtc dt:dt="string">2017-06-06T14:12:01Z</DateUtc></StartTime><FrequencyChanges><FrequencyChange><Frequency dt:dt="r8">3312939</Frequency><Timestamp dt:dt="r8">999172762</Timestamp><Current dt:dt="r8…	60.003	1	right	999806607	2017-06-06	16:12:01	14:12:01	female	139	{RIGHTARROW}	44							0	595727	595291	{RIGHTARROW}	435	594167	593808	859	right3,2	30	4	118	mask30	0	595275	0	595075	eqm10_NoEyeNmodel1_dir	90	HV	gazeCOD	GazeCoDxp	1	400	0	594775	8	594675
GazeCoD_1Model_male	16	1	33	<?xml version="1.0"?>\n<Clock xmlns:dt="urn:schemas-microsoft-com:datatypes"><Description dt:dt="string">E-Prime Primary Realtime Clock</Description><StartTime><Timestamp dt:dt="int">0</Timestamp><DateUtc dt:dt="string">2017-06-06T14:12:01Z</DateUtc></StartTime><FrequencyChanges><FrequencyChange><Frequency dt:dt="r8">3312939</Frequency><Timestamp dt:dt="r8">999172762</Timestamp><Current dt:dt="r8…	60.003	1	right	999806607	2017-06-06	16:12:01	14:12:01	female	140	{LEFTARROW}	53							0	597494	597225	{LEFTARROW}	269	596100	595741	859	left4,8	4	4	119	mask4	0	597208	0	597008	eqm10_NoEyeNmodel1_dir	0	V	gazeCOD	GazeCoDxp	1	400	0	596708	8	596608
GazeCoD_1Model_male	16	1	33	<?xml version="1.0"?>\n<Clock xmlns:dt="urn:schemas-microsoft-com:datatypes"><Description dt:dt="string">E-Prime Primary Realtime Clock</Description><StartTime><Timestamp dt:dt="int">0</Timestamp><DateUtc dt:dt="string">2017-06-06T14:12:01Z</DateUtc></StartTime><FrequencyChanges><FrequencyChange><Frequency dt:dt="r8">3312939</Frequency><Timestamp dt:dt="r8">999172762</Timestamp><Current dt:dt="r8…	60.003	1	right	999806607	2017-06-06	16:12:01	14:12:01	female	141	{LEFTARROW}	51							0	599102	598941	{LEFTARROW}	161	597824	597508	816	left3,2	25	4	120	mask25	0	598925	0	598725	eqm10_NoEyeNmodel1_dir	90	HV	gazeCOD	GazeCoDxp	1	400	0	598425	1	598325
GazeCoD_1Model_male	16	1	33	<?xml version="1.0"?>\n<Clock xmlns:dt="urn:schemas-microsoft-com:datatypes"><Description dt:dt="string">E-Prime Primary Realtime Clock</Description><StartTime><Timestamp dt:dt="int">0</Timestamp><DateUtc dt:dt="string">2017-06-06T14:12:01Z</DateUtc></StartTime><FrequencyChanges><FrequencyChange><Frequency dt:dt="r8">3312939</Frequency><Timestamp dt:dt="r8">999172762</Timestamp><Current dt:dt="r8…	60.003	1	right	999806607	2017-06-06	16:12:01	14:12:01	female	142	{LEFTARROW}	78							0	600934	600691	{LEFTARROW}	243	599567	599125	942	left8	6	4	121	mask6	0	600674	-1	600474	eqm10_NoEyeNmodel1_dir	0	V	gazeCOD	GazeCoDxp	1	400	0	600175	8	600075
GazeCoD_1Model_male	16	1	33	<?xml version="1.0"?>\n<Clock xmlns:dt="urn:schemas-microsoft-com:datatypes"><Description dt:dt="string">E-Prime Primary Realtime Clock</Description><StartTime><Timestamp dt:dt="int">0</Timestamp><DateUtc dt:dt="string">2017-06-06T14:12:01Z</DateUtc></StartTime><FrequencyChanges><FrequencyChange><Frequency dt:dt="r8">3312939</Frequency><Timestamp dt:dt="r8">999172762</Timestamp><Current dt:dt="r8…	60.003	1	right	999806607	2017-06-06	16:12:01	14:12:01	female	143	{RIGHTARROW}	44							0	602854	602424	{RIGHTARROW}	430	601298	600958	840	right3,2	19	4	122	mask19	0	602408	0	602208	eqm10_NoEyeNmodel1_dir	90	H	gazeCOD	GazeCoDxp	1	400	0	601908	10	601808
GazeCoD_1Model_male	16	1	33	<?xml version="1.0"?>\n<Clock xmlns:dt="urn:schemas-microsoft-com:datatypes"><Description dt:dt="string">E-Prime Primary Realtime Clock</Description><StartTime><Timestamp dt:dt="int">0</Timestamp><DateUtc dt:dt="string">2017-06-06T14:12:01Z</DateUtc></StartTime><FrequencyChanges><FrequencyChange><Frequency dt:dt="r8">3312939</Frequency><Timestamp dt:dt="r8">999172762</Timestamp><Current dt:dt="r8…	60.003	1	right	999806607	2017-06-06	16:12:01	14:12:01	female	144	{LEFTARROW}	55							0	606062	604258	{LEFTARROW}	1804	603143	602874	769	left6,4	16	4	123	mask16	0	604241	0	604041	eqm10_NoEyeNmodel1_dir	90	H	gazeCOD	GazeCoDxp	1	400	0	603741	-2	603641
GazeCoD_1Model_male	16	1	33	<?xml version="1.0"?>\n<Clock xmlns:dt="urn:schemas-microsoft-com:datatypes"><Description dt:dt="string">E-Prime Primary Realtime Clock</Description><StartTime><Timestamp dt:dt="int">0</Timestamp><DateUtc dt:dt="string">2017-06-06T14:12:01Z</DateUtc></StartTime><FrequencyChanges><FrequencyChange><Frequency dt:dt="r8">3312939</Frequency><Timestamp dt:dt="r8">999172762</Timestamp><Current dt:dt="r8…	60.003	1	right	999806607	2017-06-06	16:12:01	14:12:01	female	145	{LEFTARROW}	51							0	608014	607474	{LEFTARROW}	540	606355	606074	781	left3,2	3	4	124	mask3	0	607457	0	607257	eqm10_NoEyeNmodel1_dir	0	V	gazeCOD	GazeCoDxp	1	400	0	606957	2	606857
GazeCoD_1Model_male	16	1	33	<?xml version="1.0"?>\n<Clock xmlns:dt="urn:schemas-microsoft-com:datatypes"><Description dt:dt="string">E-Prime Primary Realtime Clock</Description><StartTime><Timestamp dt:dt="int">0</Timestamp><DateUtc dt:dt="string">2017-06-06T14:12:01Z</DateUtc></StartTime><FrequencyChanges><FrequencyChange><Frequency dt:dt="r8">3312939</Frequency><Timestamp dt:dt="r8">999172762</Timestamp><Current dt:dt="r8…	60.003	1	right	999806607	2017-06-06	16:12:01	14:12:01	female	146	{RIGHTARROW}	77							0	609542	609474	{RIGHTARROW}	68	608359	608024	835	right8	11	4	125	mask11	0	609457	0	609257	eqm10_NoEyeNmodel1_dir	0	V	gazeCOD	GazeCoDxp	1	400	0	608957	-2	608857
GazeCoD_1Model_male	16	1	33	<?xml version="1.0"?>\n<Clock xmlns:dt="urn:schemas-microsoft-com:datatypes"><Description dt:dt="string">E-Prime Primary Realtime Clock</Description><StartTime><Timestamp dt:dt="int">0</Timestamp><DateUtc dt:dt="string">2017-06-06T14:12:01Z</DateUtc></StartTime><FrequencyChanges><FrequencyChange><Frequency dt:dt="r8">3312939</Frequency><Timestamp dt:dt="r8">999172762</Timestamp><Current dt:dt="r8…	60.003	1	right	999806607	2017-06-06	16:12:01	14:12:01	female	147	{RIGHTARROW}	40							0	611222	611041	{RIGHTARROW}	181	609925	609557	868	right6,4	32	4	126	mask32	0	611024	0	610824	eqm10_NoEyeNmodel1_dir	90	HV	gazeCOD	GazeCoDxp	1	400	0	610524	-1	610424
GazeCoD_1Model_male	16	1	33	<?xml version="1.0"?>\n<Clock xmlns:dt="urn:schemas-microsoft-com:datatypes"><Description dt:dt="string">E-Prime Primary Realtime Clock</Description><StartTime><Timestamp dt:dt="int">0</Timestamp><DateUtc dt:dt="string">2017-06-06T14:12:01Z</DateUtc></StartTime><FrequencyChanges><FrequencyChange><Frequency dt:dt="r8">3312939</Frequency><Timestamp dt:dt="r8">999172762</Timestamp><Current dt:dt="r8…	60.003	1	right	999806607	2017-06-06	16:12:01	14:12:01	female	148	{RIGHTARROW}	46							0	612846	612691	{RIGHTARROW}	155	611578	611241	837	right1,6	7	4	127	mask7	0	612674	0	612474	eqm10_NoEyeNmodel1_dir	0	V	gazeCOD	GazeCoDxp	1	400	0	612174	-4	612074
GazeCoD_1Model_male	16	1	33	<?xml version="1.0"?>\n<Clock xmlns:dt="urn:schemas-microsoft-com:datatypes"><Description dt:dt="string">E-Prime Primary Realtime Clock</Description><StartTime><Timestamp dt:dt="int">0</Timestamp><DateUtc dt:dt="string">2017-06-06T14:12:01Z</DateUtc></StartTime><FrequencyChanges><FrequencyChange><Frequency dt:dt="r8">3312939</Frequency><Timestamp dt:dt="r8">999172762</Timestamp><Current dt:dt="r8…	60.003	1	right	999806607	2017-06-06	16:12:01	14:12:01	female	149	{RIGHTARROW}	42							0	614510	614224	{RIGHTARROW}	285	613111	612857	754	right4,8	9	4	128	mask9	0	614207	0	614007	eqm10_NoEyeNmodel1_dir	0	V	gazeCOD	GazeCoDxp	1	400	0	613707	-4	613607
GazeCoD_1Model_male	16	1	33	<?xml version="1.0"?>\n<Clock xmlns:dt="urn:schemas-microsoft-com:datatypes"><Description dt:dt="string">E-Prime Primary Realtime Clock</Description><StartTime><Timestamp dt:dt="int">0</Timestamp><DateUtc dt:dt="string">2017-06-06T14:12:01Z</DateUtc></StartTime><FrequencyChanges><FrequencyChange><Frequency dt:dt="r8">3312939</Frequency><Timestamp dt:dt="r8">999172762</Timestamp><Current dt:dt="r8…	60.003	1	right	999806607	2017-06-06	16:12:01	14:12:01	female	150	{LEFTARROW}	78							0	616118	616024	{LEFTARROW}	93	614904	614524	880	left8	17	4	129	mask17	0	616007	0	615807	eqm10_NoEyeNmodel1_dir	90	H	gazeCOD	GazeCoDxp	1	400	0	615507	3	615407
GazeCoD_1Model_male	16	1	33	<?xml version="1.0"?>\n<Clock xmlns:dt="urn:schemas-microsoft-com:datatypes"><Description dt:dt="string">E-Prime Primary Realtime Clock</Description><StartTime><Timestamp dt:dt="int">0</Timestamp><DateUtc dt:dt="string">2017-06-06T14:12:01Z</DateUtc></StartTime><FrequencyChanges><FrequencyChange><Frequency dt:dt="r8">3312939</Frequency><Timestamp dt:dt="r8">999172762</Timestamp><Current dt:dt="r8…	60.003	1	right	999806607	2017-06-06	16:12:01	14:12:01	female	151	{RIGHTARROW}	42							0	618157	617740	{DOWNARROW}	417	616623	616140	983	right4,8	31	4	130	mask31	0	617724	0	617524	eqm10_NoEyeNmodel1_dir	90	HV	gazeCOD	GazeCoDxp	0	400	0	617224	1	617124
GazeCoD_1Model_male	16	1	33	<?xml version="1.0"?>\n<Clock xmlns:dt="urn:schemas-microsoft-com:datatypes"><Description dt:dt="string">E-Prime Primary Realtime Clock</Description><StartTime><Timestamp dt:dt="int">0</Timestamp><DateUtc dt:dt="string">2017-06-06T14:12:01Z</DateUtc></StartTime><FrequencyChanges><FrequencyChange><Frequency dt:dt="r8">3312939</Frequency><Timestamp dt:dt="r8">999172762</Timestamp><Current dt:dt="r8…	60.003	1	right	999806607	2017-06-06	16:12:01	14:12:01	female	152	{RIGHTARROW}	44							0	620173	619707	{RIGHTARROW}	466	618595	618174	921	right3,2	8	4	131	mask8	0	619690	0	619490	eqm10_NoEyeNmodel1_dir	0	V	gazeCOD	GazeCoDxp	1	400	0	619190	-5	619090
GazeCoD_1Model_male	16	1	33	<?xml version="1.0"?>\n<Clock xmlns:dt="urn:schemas-microsoft-com:datatypes"><Description dt:dt="string">E-Prime Primary Realtime Clock</Description><StartTime><Timestamp dt:dt="int">0</Timestamp><DateUtc dt:dt="string">2017-06-06T14:12:01Z</DateUtc></StartTime><FrequencyChanges><FrequencyChange><Frequency dt:dt="r8">3312939</Frequency><Timestamp dt:dt="r8">999172762</Timestamp><Current dt:dt="r8…	60.003	1	right	999806607	2017-06-06	16:12:01	14:12:01	female	153	{RIGHTARROW}	77							0	621645	621573	{RIGHTARROW}	72	620460	620190	770	right8	33	4	132	mask33	0	621557	0	621357	eqm10_NoEyeNmodel1_dir	90	HV	gazeCOD	GazeCoDxp	1	400	0	621057	-3	620957
GazeCoD_1Model_male	16	1	33	<?xml version="1.0"?>\n<Clock xmlns:dt="urn:schemas-microsoft-com:datatypes"><Description dt:dt="string">E-Prime Primary Realtime Clock</Description><StartTime><Timestamp dt:dt="int">0</Timestamp><DateUtc dt:dt="string">2017-06-06T14:12:01Z</DateUtc></StartTime><FrequencyChanges><FrequencyChange><Frequency dt:dt="r8">3312939</Frequency><Timestamp dt:dt="r8">999172762</Timestamp><Current dt:dt="r8…	60.003	1	right	999806607	2017-06-06	16:12:01	14:12:01	female	154	{LEFTARROW}	53							0	623637	623257	{DOWNARROW}	380	622139	621657	982	left4,8	4	5	133	mask4	0	623240	0	623040	eqm10_NoEyeNmodel1_dir	0	V	gazeCOD	GazeCoDxp	0	400	0	622740	1	622640
GazeCoD_1Model_male	16	1	33	<?xml version="1.0"?>\n<Clock xmlns:dt="urn:schemas-microsoft-com:datatypes"><Description dt:dt="string">E-Prime Primary Realtime Clock</Description><StartTime><Timestamp dt:dt="int">0</Timestamp><DateUtc dt:dt="string">2017-06-06T14:12:01Z</DateUtc></StartTime><FrequencyChanges><FrequencyChange><Frequency dt:dt="r8">3312939</Frequency><Timestamp dt:dt="r8">999172762</Timestamp><Current dt:dt="r8…	60.003	1	right	999806607	2017-06-06	16:12:01	14:12:01	female	155	{RIGHTARROW}	42							0	625405	625140	{RIGHTARROW}	265	624029	623657	872	right4,8	9	5	134	mask9	0	625123	-1	624923	eqm10_NoEyeNmodel1_dir	0	V	gazeCOD	GazeCoDxp	1	400	0	624624	-5	624524
GazeCoD_1Model_male	16	1	33	<?xml version="1.0"?>\n<Clock xmlns:dt="urn:schemas-microsoft-com:datatypes"><Description dt:dt="string">E-Prime Primary Realtime Clock</Description><StartTime><Timestamp dt:dt="int">0</Timestamp><DateUtc dt:dt="string">2017-06-06T14:12:01Z</DateUtc></StartTime><FrequencyChanges><FrequencyChange><Frequency dt:dt="r8">3312939</Frequency><Timestamp dt:dt="r8">999172762</Timestamp><Current dt:dt="r8…	60.003	1	right	999806607	2017-06-06	16:12:01	14:12:01	female	156	{LEFTARROW}	55							0	626997	626956	{LEFTARROW}	41	625843	625423	920	left6,4	27	5	135	mask27	0	626940	0	626740	eqm10_NoEyeNmodel1_dir	90	HV	gazeCOD	GazeCoDxp	1	400	0	626440	-3	626340
GazeCoD_1Model_male	16	1	33	<?xml version="1.0"?>\n<Clock xmlns:dt="urn:schemas-microsoft-com:datatypes"><Description dt:dt="string">E-Prime Primary Realtime Clock</Description><StartTime><Timestamp dt:dt="int">0</Timestamp><DateUtc dt:dt="string">2017-06-06T14:12:01Z</DateUtc></StartTime><FrequencyChanges><FrequencyChange><Frequency dt:dt="r8">3312939</Frequency><Timestamp dt:dt="r8">999172762</Timestamp><Current dt:dt="r8…	60.003	1	right	999806607	2017-06-06	16:12:01	14:12:01	female	157	{LEFTARROW}	49							0	630061	628540	{LEFTARROW}	1521	627419	627006	913	left1,6	13	5	136	mask13	0	628523	0	628323	eqm10_NoEyeNmodel1_dir	90	H	gazeCOD	GazeCoDxp	1	400	0	628023	4	627923
GazeCoD_1Model_male	16	1	33	<?xml version="1.0"?>\n<Clock xmlns:dt="urn:schemas-microsoft-com:datatypes"><Description dt:dt="string">E-Prime Primary Realtime Clock</Description><StartTime><Timestamp dt:dt="int">0</Timestamp><DateUtc dt:dt="string">2017-06-06T14:12:01Z</DateUtc></StartTime><FrequencyChanges><FrequencyChange><Frequency dt:dt="r8">3312939</Frequency><Timestamp dt:dt="r8">999172762</Timestamp><Current dt:dt="r8…	60.003	1	right	999806607	2017-06-06	16:12:01	14:12:01	female	158	{RIGHTARROW}	42							0	631917	631573	{RIGHTARROW}	344	630452	630073	879	right4,8	20	5	137	mask20	0	631556	0	631356	eqm10_NoEyeNmodel1_dir	90	H	gazeCOD	GazeCoDxp	1	400	0	631056	4	630956
GazeCoD_1Model_male	16	1	33	<?xml version="1.0"?>\n<Clock xmlns:dt="urn:schemas-microsoft-com:datatypes"><Description dt:dt="string">E-Prime Primary Realtime Clock</Description><StartTime><Timestamp dt:dt="int">0</Timestamp><DateUtc dt:dt="string">2017-06-06T14:12:01Z</DateUtc></StartTime><FrequencyChanges><FrequencyChange><Frequency dt:dt="r8">3312939</Frequency><Timestamp dt:dt="r8">999172762</Timestamp><Current dt:dt="r8…	60.003	1	right	999806607	2017-06-06	16:12:01	14:12:01	female	159	{RIGHTARROW}	42							0	633797	633356	{RIGHTARROW}	440	632245	631939	806	right4,8	31	5	138	mask31	0	633339	-1	633139	eqm10_NoEyeNmodel1_dir	90	HV	gazeCOD	GazeCoDxp	1	400	0	632840	-5	632740
GazeCoD_1Model_male	16	1	33	<?xml version="1.0"?>\n<Clock xmlns:dt="urn:schemas-microsoft-com:datatypes"><Description dt:dt="string">E-Prime Primary Realtime Clock</Description><StartTime><Timestamp dt:dt="int">0</Timestamp><DateUtc dt:dt="string">2017-06-06T14:12:01Z</DateUtc></StartTime><FrequencyChanges><FrequencyChange><Frequency dt:dt="r8">3312939</Frequency><Timestamp dt:dt="r8">999172762</Timestamp><Current dt:dt="r8…	60.003	1	right	999806607	2017-06-06	16:12:01	14:12:01	female	160	{LEFTARROW}	51							0	635652	635373	{LEFTARROW}	279	634259	633806	953	left3,2	14	5	139	mask14	0	635356	0	635156	eqm10_NoEyeNmodel1_dir	90	H	gazeCOD	GazeCoDxp	1	400	0	634856	-3	634756
GazeCoD_1Model_male	16	1	33	<?xml version="1.0"?>\n<Clock xmlns:dt="urn:schemas-microsoft-com:datatypes"><Description dt:dt="string">E-Prime Primary Realtime Clock</Description><StartTime><Timestamp dt:dt="int">0</Timestamp><DateUtc dt:dt="string">2017-06-06T14:12:01Z</DateUtc></StartTime><FrequencyChanges><FrequencyChange><Frequency dt:dt="r8">3312939</Frequency><Timestamp dt:dt="r8">999172762</Timestamp><Current dt:dt="r8…	60.003	1	right	999806607	2017-06-06	16:12:01	14:12:01	female	161	{DOWNARROW}	79							0	637844	637056	{RIGHTARROW}	788	635931	635673	758	DG0	1	5	140	mask1	0	637039	0	636839	eqm10_NoEyeNmodel1_dir	0	V	gazeCOD	GazeCoDxp	0	400	0	636539	8	636439
GazeCoD_1Model_male	16	1	33	<?xml version="1.0"?>\n<Clock xmlns:dt="urn:schemas-microsoft-com:datatypes"><Description dt:dt="string">E-Prime Primary Realtime Clock</Description><StartTime><Timestamp dt:dt="int">0</Timestamp><DateUtc dt:dt="string">2017-06-06T14:12:01Z</DateUtc></StartTime><FrequencyChanges><FrequencyChange><Frequency dt:dt="r8">3312939</Frequency><Timestamp dt:dt="r8">999172762</Timestamp><Current dt:dt="r8…	60.003	1	right	999806607	2017-06-06	16:12:01	14:12:01	female	162	{LEFTARROW}	49							0	639572	639356	{LEFTARROW}	216	638237	637856	881	left1,6	24	5	141	mask24	0	639339	0	639139	eqm10_NoEyeNmodel1_dir	90	HV	gazeCOD	GazeCoDxp	1	400	0	638839	2	638739
GazeCoD_1Model_male	16	1	33	<?xml version="1.0"?>\n<Clock xmlns:dt="urn:schemas-microsoft-com:datatypes"><Description dt:dt="string">E-Prime Primary Realtime Clock</Description><StartTime><Timestamp dt:dt="int">0</Timestamp><DateUtc dt:dt="string">2017-06-06T14:12:01Z</DateUtc></StartTime><FrequencyChanges><FrequencyChange><Frequency dt:dt="r8">3312939</Frequency><Timestamp dt:dt="r8">999172762</Timestamp><Current dt:dt="r8…	60.003	1	right	999806607	2017-06-06	16:12:01	14:12:01	female	163	{DOWNARROW}	79							0	641276	641122	{LEFTARROW}	154	639999	639589	910	DG0	23	5	142	mask23	0	641106	0	640906	eqm10_NoEyeNmodel1_dir	90	HV	gazeCOD	GazeCoDxp	0	400	0	640606	7	640506
GazeCoD_1Model_male	16	1	33	<?xml version="1.0"?>\n<Clock xmlns:dt="urn:schemas-microsoft-com:datatypes"><Description dt:dt="string">E-Prime Primary Realtime Clock</Description><StartTime><Timestamp dt:dt="int">0</Timestamp><DateUtc dt:dt="string">2017-06-06T14:12:01Z</DateUtc></StartTime><FrequencyChanges><FrequencyChange><Frequency dt:dt="r8">3312939</Frequency><Timestamp dt:dt="r8">999172762</Timestamp><Current dt:dt="r8…	60.003	1	right	999806607	2017-06-06	16:12:01	14:12:01	female	164	{LEFTARROW}	53							0	643228	642906	{LEFTARROW}	322	641787	641289	998	left4,8	15	5	143	mask15	0	642889	0	642689	eqm10_NoEyeNmodel1_dir	90	H	gazeCOD	GazeCoDxp	1	400	0	642389	2	642289
GazeCoD_1Model_male	16	1	33	<?xml version="1.0"?>\n<Clock xmlns:dt="urn:schemas-microsoft-com:datatypes"><Description dt:dt="string">E-Prime Primary Realtime Clock</Description><StartTime><Timestamp dt:dt="int">0</Timestamp><DateUtc dt:dt="string">2017-06-06T14:12:01Z</DateUtc></StartTime><FrequencyChanges><FrequencyChange><Frequency dt:dt="r8">3312939</Frequency><Timestamp dt:dt="r8">999172762</Timestamp><Current dt:dt="r8…	60.003	1	right	999806607	2017-06-06	16:12:01	14:12:01	female	165	{RIGHTARROW}	77							0	644948	644839	{RIGHTARROW}	109	643716	643239	977	right8	22	5	144	mask22	0	644822	0	644622	eqm10_NoEyeNmodel1_dir	90	H	gazeCOD	GazeCoDxp	1	400	0	644322	6	644222
GazeCoD_1Model_male	16	1	33	<?xml version="1.0"?>\n<Clock xmlns:dt="urn:schemas-microsoft-com:datatypes"><Description dt:dt="string">E-Prime Primary Realtime Clock</Description><StartTime><Timestamp dt:dt="int">0</Timestamp><DateUtc dt:dt="string">2017-06-06T14:12:01Z</DateUtc></StartTime><FrequencyChanges><FrequencyChange><Frequency dt:dt="r8">3312939</Frequency><Timestamp dt:dt="r8">999172762</Timestamp><Current dt:dt="r8…	60.003	1	right	999806607	2017-06-06	16:12:01	14:12:01	female	166	{RIGHTARROW}	46							0	647092	646422	{DOWNARROW}	670	645302	644972	830	right1,6	18	5	145	mask18	0	646405	0	646205	eqm10_NoEyeNmodel1_dir	90	H	gazeCOD	GazeCoDxp	0	400	0	645905	3	645805
GazeCoD_1Model_male	16	1	33	<?xml version="1.0"?>\n<Clock xmlns:dt="urn:schemas-microsoft-com:datatypes"><Description dt:dt="string">E-Prime Primary Realtime Clock</Description><StartTime><Timestamp dt:dt="int">0</Timestamp><DateUtc dt:dt="string">2017-06-06T14:12:01Z</DateUtc></StartTime><FrequencyChanges><FrequencyChange><Frequency dt:dt="r8">3312939</Frequency><Timestamp dt:dt="r8">999172762</Timestamp><Current dt:dt="r8…	60.003	1	right	999806607	2017-06-06	16:12:01	14:12:01	female	167	{RIGHTARROW}	44							0	649092	648655	{DOWNARROW}	437	647531	647105	926	right3,2	19	5	146	mask19	0	648639	0	648439	eqm10_NoEyeNmodel1_dir	90	H	gazeCOD	GazeCoDxp	0	400	0	648139	8	648039
GazeCoD_1Model_male	16	1	33	<?xml version="1.0"?>\n<Clock xmlns:dt="urn:schemas-microsoft-com:datatypes"><Description dt:dt="string">E-Prime Primary Realtime Clock</Description><StartTime><Timestamp dt:dt="int">0</Timestamp><DateUtc dt:dt="string">2017-06-06T14:12:01Z</DateUtc></StartTime><FrequencyChanges><FrequencyChange><Frequency dt:dt="r8">3312939</Frequency><Timestamp dt:dt="r8">999172762</Timestamp><Current dt:dt="r8…	60.003	1	right	999806607	2017-06-06	16:12:01	14:12:01	female	168	{RIGHTARROW}	46							0	650988	650505	{DOWNARROW}	483	649390	649105	785	right1,6	29	5	147	mask29	0	650489	0	650289	eqm10_NoEyeNmodel1_dir	90	HV	gazeCOD	GazeCoDxp	0	400	0	649989	-1	649889
GazeCoD_1Model_male	16	1	33	<?xml version="1.0"?>\n<Clock xmlns:dt="urn:schemas-microsoft-com:datatypes"><Description dt:dt="string">E-Prime Primary Realtime Clock</Description><StartTime><Timestamp dt:dt="int">0</Timestamp><DateUtc dt:dt="string">2017-06-06T14:12:01Z</DateUtc></StartTime><FrequencyChanges><FrequencyChange><Frequency dt:dt="r8">3312939</Frequency><Timestamp dt:dt="r8">999172762</Timestamp><Current dt:dt="r8…	60.003	1	right	999806607	2017-06-06	16:12:01	14:12:01	female	169	{RIGHTARROW}	40							0	654419	652538	{RIGHTARROW}	1881	651418	651005	913	right6,4	32	5	148	mask32	0	652522	0	652322	eqm10_NoEyeNmodel1_dir	90	HV	gazeCOD	GazeCoDxp	1	400	0	652022	4	651922
GazeCoD_1Model_male	16	1	33	<?xml version="1.0"?>\n<Clock xmlns:dt="urn:schemas-microsoft-com:datatypes"><Description dt:dt="string">E-Prime Primary Realtime Clock</Description><StartTime><Timestamp dt:dt="int">0</Timestamp><DateUtc dt:dt="string">2017-06-06T14:12:01Z</DateUtc></StartTime><FrequencyChanges><FrequencyChange><Frequency dt:dt="r8">3312939</Frequency><Timestamp dt:dt="r8">999172762</Timestamp><Current dt:dt="r8…	60.003	1	right	999806607	2017-06-06	16:12:01	14:12:01	female	170	{RIGHTARROW}	77							0	656027	655905	{RIGHTARROW}	122	654782	654438	844	right8	11	5	149	mask11	0	655888	0	655688	eqm10_NoEyeNmodel1_dir	0	V	gazeCOD	GazeCoDxp	1	400	0	655388	6	655288
GazeCoD_1Model_male	16	1	33	<?xml version="1.0"?>\n<Clock xmlns:dt="urn:schemas-microsoft-com:datatypes"><Description dt:dt="string">E-Prime Primary Realtime Clock</Description><StartTime><Timestamp dt:dt="int">0</Timestamp><DateUtc dt:dt="string">2017-06-06T14:12:01Z</DateUtc></StartTime><FrequencyChanges><FrequencyChange><Frequency dt:dt="r8">3312939</Frequency><Timestamp dt:dt="r8">999172762</Timestamp><Current dt:dt="r8…	60.003	1	right	999806607	2017-06-06	16:12:01	14:12:01	female	171	{RIGHTARROW}	40							0	657603	657588	{RIGHTARROW}	15	656477	656038	939	right6,4	10	5	150	mask10	0	657571	-1	657371	eqm10_NoEyeNmodel1_dir	0	V	gazeCOD	GazeCoDxp	1	400	0	657072	-5	656972
GazeCoD_1Model_male	16	1	33	<?xml version="1.0"?>\n<Clock xmlns:dt="urn:schemas-microsoft-com:datatypes"><Description dt:dt="string">E-Prime Primary Realtime Clock</Description><StartTime><Timestamp dt:dt="int">0</Timestamp><DateUtc dt:dt="string">2017-06-06T14:12:01Z</DateUtc></StartTime><FrequencyChanges><FrequencyChange><Frequency dt:dt="r8">3312939</Frequency><Timestamp dt:dt="r8">999172762</Timestamp><Current dt:dt="r8…	60.003	1	right	999806607	2017-06-06	16:12:01	14:12:01	female	172	{LEFTARROW}	78							0	660547	659188	{LEFTARROW}	1359	658062	657621	941	left8	28	5	151	mask28	0	659171	0	658971	eqm10_NoEyeNmodel1_dir	90	HV	gazeCOD	GazeCoDxp	1	400	0	658671	9	658571
GazeCoD_1Model_male	16	1	33	<?xml version="1.0"?>\n<Clock xmlns:dt="urn:schemas-microsoft-com:datatypes"><Description dt:dt="string">E-Prime Primary Realtime Clock</Description><StartTime><Timestamp dt:dt="int">0</Timestamp><DateUtc dt:dt="string">2017-06-06T14:12:01Z</DateUtc></StartTime><FrequencyChanges><FrequencyChange><Frequency dt:dt="r8">3312939</Frequency><Timestamp dt:dt="r8">999172762</Timestamp><Current dt:dt="r8…	60.003	1	right	999806607	2017-06-06	16:12:01	14:12:01	female	173	{RIGHTARROW}	44							0	662779	662105	{DOWNARROW}	674	660981	660571	910	right3,2	30	5	152	mask30	0	662088	0	661888	eqm10_NoEyeNmodel1_dir	90	HV	gazeCOD	GazeCoDxp	0	400	0	661588	7	661488
GazeCoD_1Model_male	16	1	33	<?xml version="1.0"?>\n<Clock xmlns:dt="urn:schemas-microsoft-com:datatypes"><Description dt:dt="string">E-Prime Primary Realtime Clock</Description><StartTime><Timestamp dt:dt="int">0</Timestamp><DateUtc dt:dt="string">2017-06-06T14:12:01Z</DateUtc></StartTime><FrequencyChanges><FrequencyChange><Frequency dt:dt="r8">3312939</Frequency><Timestamp dt:dt="r8">999172762</Timestamp><Current dt:dt="r8…	60.003	1	right	999806607	2017-06-06	16:12:01	14:12:01	female	174	{LEFTARROW}	51							0	665043	664254	{LEFTARROW}	789	663138	662788	850	left3,2	3	5	153	mask3	0	664238	0	664038	eqm10_NoEyeNmodel1_dir	0	V	gazeCOD	GazeCoDxp	1	400	0	663738	0	663638
GazeCoD_1Model_male	16	1	33	<?xml version="1.0"?>\n<Clock xmlns:dt="urn:schemas-microsoft-com:datatypes"><Description dt:dt="string">E-Prime Primary Realtime Clock</Description><StartTime><Timestamp dt:dt="int">0</Timestamp><DateUtc dt:dt="string">2017-06-06T14:12:01Z</DateUtc></StartTime><FrequencyChanges><FrequencyChange><Frequency dt:dt="r8">3312939</Frequency><Timestamp dt:dt="r8">999172762</Timestamp><Current dt:dt="r8…	60.003	1	right	999806607	2017-06-06	16:12:01	14:12:01	female	175	{RIGHTARROW}	46							0	666739	666488	{RIGHTARROW}	251	665364	665054	810	right1,6	7	5	154	mask7	0	666471	0	666271	eqm10_NoEyeNmodel1_dir	0	V	gazeCOD	GazeCoDxp	1	400	0	665971	7	665871
GazeCoD_1Model_male	16	1	33	<?xml version="1.0"?>\n<Clock xmlns:dt="urn:schemas-microsoft-com:datatypes"><Description dt:dt="string">E-Prime Primary Realtime Clock</Description><StartTime><Timestamp dt:dt="int">0</Timestamp><DateUtc dt:dt="string">2017-06-06T14:12:01Z</DateUtc></StartTime><FrequencyChanges><FrequencyChange><Frequency dt:dt="r8">3312939</Frequency><Timestamp dt:dt="r8">999172762</Timestamp><Current dt:dt="r8…	60.003	1	right	999806607	2017-06-06	16:12:01	14:12:01	female	176	{LEFTARROW}	49							0	668715	668238	{DOWNARROW}	477	667116	666754	862	left1,6	2	5	155	mask2	0	668221	0	668021	eqm10_NoEyeNmodel1_dir	0	V	gazeCOD	GazeCoDxp	0	400	0	667721	5	667621
GazeCoD_1Model_male	16	1	33	<?xml version="1.0"?>\n<Clock xmlns:dt="urn:schemas-microsoft-com:datatypes"><Description dt:dt="string">E-Prime Primary Realtime Clock</Description><StartTime><Timestamp dt:dt="int">0</Timestamp><DateUtc dt:dt="string">2017-06-06T14:12:01Z</DateUtc></StartTime><FrequencyChanges><FrequencyChange><Frequency dt:dt="r8">3312939</Frequency><Timestamp dt:dt="r8">999172762</Timestamp><Current dt:dt="r8…	60.003	1	right	999806607	2017-06-06	16:12:01	14:12:01	female	177	{DOWNARROW}	79							0	670627	670187	{LEFTARROW}	440	669070	668738	832	DG0	12	5	156	mask12	0	670171	0	669971	eqm10_NoEyeNmodel1_dir	90	H	gazeCOD	GazeCoDxp	0	400	0	669671	1	669571
GazeCoD_1Model_male	16	1	33	<?xml version="1.0"?>\n<Clock xmlns:dt="urn:schemas-microsoft-com:datatypes"><Description dt:dt="string">E-Prime Primary Realtime Clock</Description><StartTime><Timestamp dt:dt="int">0</Timestamp><DateUtc dt:dt="string">2017-06-06T14:12:01Z</DateUtc></StartTime><FrequencyChanges><FrequencyChange><Frequency dt:dt="r8">3312939</Frequency><Timestamp dt:dt="r8">999172762</Timestamp><Current dt:dt="r8…	60.003	1	right	999806607	2017-06-06	16:12:01	14:12:01	female	178	{LEFTARROW}	55							0	672235	672121	{LEFTARROW}	114	671003	670637	866	left6,4	16	5	157	mask16	0	672104	0	671904	eqm10_NoEyeNmodel1_dir	90	H	gazeCOD	GazeCoDxp	1	400	0	671604	1	671504
GazeCoD_1Model_male	16	1	33	<?xml version="1.0"?>\n<Clock xmlns:dt="urn:schemas-microsoft-com:datatypes"><Description dt:dt="string">E-Prime Primary Realtime Clock</Description><StartTime><Timestamp dt:dt="int">0</Timestamp><DateUtc dt:dt="string">2017-06-06T14:12:01Z</DateUtc></StartTime><FrequencyChanges><FrequencyChange><Frequency dt:dt="r8">3312939</Frequency><Timestamp dt:dt="r8">999172762</Timestamp><Current dt:dt="r8…	60.003	1	right	999806607	2017-06-06	16:12:01	14:12:01	female	179	{RIGHTARROW}	44							0	674658	673787	{RIGHTARROW}	871	672664	672254	910	right3,2	8	5	158	mask8	0	673771	0	673571	eqm10_NoEyeNmodel1_dir	0	V	gazeCOD	GazeCoDxp	1	400	0	673271	7	673171
GazeCoD_1Model_male	16	1	33	<?xml version="1.0"?>\n<Clock xmlns:dt="urn:schemas-microsoft-com:datatypes"><Description dt:dt="string">E-Prime Primary Realtime Clock</Description><StartTime><Timestamp dt:dt="int">0</Timestamp><DateUtc dt:dt="string">2017-06-06T14:12:01Z</DateUtc></StartTime><FrequencyChanges><FrequencyChange><Frequency dt:dt="r8">3312939</Frequency><Timestamp dt:dt="r8">999172762</Timestamp><Current dt:dt="r8…	60.003	1	right	999806607	2017-06-06	16:12:01	14:12:01	female	180	{LEFTARROW}	53							0	676274	676204	{LEFTARROW}	70	675084	674671	913	left4,8	26	5	159	mask26	0	676187	0	675987	eqm10_NoEyeNmodel1_dir	90	HV	gazeCOD	GazeCoDxp	1	400	0	675687	3	675587
GazeCoD_1Model_male	16	1	33	<?xml version="1.0"?>\n<Clock xmlns:dt="urn:schemas-microsoft-com:datatypes"><Description dt:dt="string">E-Prime Primary Realtime Clock</Description><StartTime><Timestamp dt:dt="int">0</Timestamp><DateUtc dt:dt="string">2017-06-06T14:12:01Z</DateUtc></StartTime><FrequencyChanges><FrequencyChange><Frequency dt:dt="r8">3312939</Frequency><Timestamp dt:dt="r8">999172762</Timestamp><Current dt:dt="r8…	60.003	1	right	999806607	2017-06-06	16:12:01	14:12:01	female	181	{LEFTARROW}	51							0	678010	677687	{LEFTARROW}	323	676575	676287	788	left3,2	25	5	160	mask25	0	677670	0	677470	eqm10_NoEyeNmodel1_dir	90	HV	gazeCOD	GazeCoDxp	1	400	0	677170	-5	677070
GazeCoD_1Model_male	16	1	33	<?xml version="1.0"?>\n<Clock xmlns:dt="urn:schemas-microsoft-com:datatypes"><Description dt:dt="string">E-Prime Primary Realtime Clock</Description><StartTime><Timestamp dt:dt="int">0</Timestamp><DateUtc dt:dt="string">2017-06-06T14:12:01Z</DateUtc></StartTime><FrequencyChanges><FrequencyChange><Frequency dt:dt="r8">3312939</Frequency><Timestamp dt:dt="r8">999172762</Timestamp><Current dt:dt="r8…	60.003	1	right	999806607	2017-06-06	16:12:01	14:12:01	female	182	{RIGHTARROW}	40							0	679762	679504	{RIGHTARROW}	258	678379	678020	859	right6,4	21	5	161	mask21	0	679487	0	679287	eqm10_NoEyeNmodel1_dir	90	H	gazeCOD	GazeCoDxp	1	400	0	678987	8	678887
GazeCoD_1Model_male	16	1	33	<?xml version="1.0"?>\n<Clock xmlns:dt="urn:schemas-microsoft-com:datatypes"><Description dt:dt="string">E-Prime Primary Realtime Clock</Description><StartTime><Timestamp dt:dt="int">0</Timestamp><DateUtc dt:dt="string">2017-06-06T14:12:01Z</DateUtc></StartTime><FrequencyChanges><FrequencyChange><Frequency dt:dt="r8">3312939</Frequency><Timestamp dt:dt="r8">999172762</Timestamp><Current dt:dt="r8…	60.003	1	right	999806607	2017-06-06	16:12:01	14:12:01	female	183	{LEFTARROW}	78							0	681298	681154	{LEFTARROW}	144	680042	679787	755	left8	17	5	162	mask17	0	681137	0	680937	eqm10_NoEyeNmodel1_dir	90	H	gazeCOD	GazeCoDxp	1	400	0	680637	-5	680537
GazeCoD_1Model_male	16	1	33	<?xml version="1.0"?>\n<Clock xmlns:dt="urn:schemas-microsoft-com:datatypes"><Description dt:dt="string">E-Prime Primary Realtime Clock</Description><StartTime><Timestamp dt:dt="int">0</Timestamp><DateUtc dt:dt="string">2017-06-06T14:12:01Z</DateUtc></StartTime><FrequencyChanges><FrequencyChange><Frequency dt:dt="r8">3312939</Frequency><Timestamp dt:dt="r8">999172762</Timestamp><Current dt:dt="r8…	60.003	1	right	999806607	2017-06-06	16:12:01	14:12:01	female	184	{LEFTARROW}	55							0	683506	682787	{DOWNARROW}	719	681672	681320	852	left6,4	5	5	163	mask5	0	682770	0	682570	eqm10_NoEyeNmodel1_dir	0	V	gazeCOD	GazeCoDxp	0	400	0	682270	-2	682170
GazeCoD_1Model_male	16	1	33	<?xml version="1.0"?>\n<Clock xmlns:dt="urn:schemas-microsoft-com:datatypes"><Description dt:dt="string">E-Prime Primary Realtime Clock</Description><StartTime><Timestamp dt:dt="int">0</Timestamp><DateUtc dt:dt="string">2017-06-06T14:12:01Z</DateUtc></StartTime><FrequencyChanges><FrequencyChange><Frequency dt:dt="r8">3312939</Frequency><Timestamp dt:dt="r8">999172762</Timestamp><Current dt:dt="r8…	60.003	1	right	999806607	2017-06-06	16:12:01	14:12:01	female	185	{RIGHTARROW}	77							0	685114	685103	{RIGHTARROW}	11	683988	683520	968	right8	33	5	164	mask33	0	685087	0	684887	eqm10_NoEyeNmodel1_dir	90	HV	gazeCOD	GazeCoDxp	1	400	0	684587	-1	684487
GazeCoD_1Model_male	16	1	33	<?xml version="1.0"?>\n<Clock xmlns:dt="urn:schemas-microsoft-com:datatypes"><Description dt:dt="string">E-Prime Primary Realtime Clock</Description><StartTime><Timestamp dt:dt="int">0</Timestamp><DateUtc dt:dt="string">2017-06-06T14:12:01Z</DateUtc></StartTime><FrequencyChanges><FrequencyChange><Frequency dt:dt="r8">3312939</Frequency><Timestamp dt:dt="r8">999172762</Timestamp><Current dt:dt="r8…	60.003	1	right	999806607	2017-06-06	16:12:01	14:12:01	female	186	{LEFTARROW}	78							0	686898	686620	{LEFTARROW}	278	685493	685137	856	left8	6	5	165	mask6	0	686603	0	686403	eqm10_NoEyeNmodel1_dir	0	V	gazeCOD	GazeCoDxp	1	400	0	686103	10	686003
GazeCoD_1Model_male	16	1	33	<?xml version="1.0"?>\n<Clock xmlns:dt="urn:schemas-microsoft-com:datatypes"><Description dt:dt="string">E-Prime Primary Realtime Clock</Description><StartTime><Timestamp dt:dt="int">0</Timestamp><DateUtc dt:dt="string">2017-06-06T14:12:01Z</DateUtc></StartTime><FrequencyChanges><FrequencyChange><Frequency dt:dt="r8">3312939</Frequency><Timestamp dt:dt="r8">999172762</Timestamp><Current dt:dt="r8…	60.003	1	right	999806607	2017-06-06	16:12:01	14:12:01	female	187	{LEFTARROW}	51							0	701569	701386	{LEFTARROW}	183	700275	700019	756	left3,2	14	6	166	mask14	0	701369	-1	701169	eqm10_NoEyeNmodel1_dir	90	H	gazeCOD	GazeCoDxp	1	400	0	700870	-5	700770
GazeCoD_1Model_male	16	1	33	<?xml version="1.0"?>\n<Clock xmlns:dt="urn:schemas-microsoft-com:datatypes"><Description dt:dt="string">E-Prime Primary Realtime Clock</Description><StartTime><Timestamp dt:dt="int">0</Timestamp><DateUtc dt:dt="string">2017-06-06T14:12:01Z</DateUtc></StartTime><FrequencyChanges><FrequencyChange><Frequency dt:dt="r8">3312939</Frequency><Timestamp dt:dt="r8">999172762</Timestamp><Current dt:dt="r8…	60.003	1	right	999806607	2017-06-06	16:12:01	14:12:01	female	188	{RIGHTARROW}	77							0	703313	703186	{RIGHTARROW}	127	702070	701586	984	right8	33	6	167	mask33	0	703169	0	702969	eqm10_NoEyeNmodel1_dir	90	HV	gazeCOD	GazeCoDxp	1	400	0	702669	-1	702569
GazeCoD_1Model_male	16	1	33	<?xml version="1.0"?>\n<Clock xmlns:dt="urn:schemas-microsoft-com:datatypes"><Description dt:dt="string">E-Prime Primary Realtime Clock</Description><StartTime><Timestamp dt:dt="int">0</Timestamp><DateUtc dt:dt="string">2017-06-06T14:12:01Z</DateUtc></StartTime><FrequencyChanges><FrequencyChange><Frequency dt:dt="r8">3312939</Frequency><Timestamp dt:dt="r8">999172762</Timestamp><Current dt:dt="r8…	60.003	1	right	999806607	2017-06-06	16:12:01	14:12:01	female	189	{LEFTARROW}	78							0	704977	704886	{LEFTARROW}	91	703761	703336	925	left8	28	6	168	mask28	0	704869	0	704669	eqm10_NoEyeNmodel1_dir	90	HV	gazeCOD	GazeCoDxp	1	400	0	704369	8	704269
GazeCoD_1Model_male	16	1	33	<?xml version="1.0"?>\n<Clock xmlns:dt="urn:schemas-microsoft-com:datatypes"><Description dt:dt="string">E-Prime Primary Realtime Clock</Description><StartTime><Timestamp dt:dt="int">0</Timestamp><DateUtc dt:dt="string">2017-06-06T14:12:01Z</DateUtc></StartTime><FrequencyChanges><FrequencyChange><Frequency dt:dt="r8">3312939</Frequency><Timestamp dt:dt="r8">999172762</Timestamp><Current dt:dt="r8…	60.003	1	right	999806607	2017-06-06	16:12:01	14:12:01	female	190	{RIGHTARROW}	40							0	708329	706569	{RIGHTARROW}	1760	705457	704986	971	right6,4	32	6	169	mask32	0	706552	0	706352	eqm10_NoEyeNmodel1_dir	90	HV	gazeCOD	GazeCoDxp	1	400	0	706052	-5	705952
GazeCoD_1Model_male	16	1	33	<?xml version="1.0"?>\n<Clock xmlns:dt="urn:schemas-microsoft-com:datatypes"><Description dt:dt="string">E-Prime Primary Realtime Clock</Description><StartTime><Timestamp dt:dt="int">0</Timestamp><DateUtc dt:dt="string">2017-06-06T14:12:01Z</DateUtc></StartTime><FrequencyChanges><FrequencyChange><Frequency dt:dt="r8">3312939</Frequency><Timestamp dt:dt="r8">999172762</Timestamp><Current dt:dt="r8…	60.003	1	right	999806607	2017-06-06	16:12:01	14:12:01	female	191	{LEFTARROW}	49							0	710289	709952	{LEFTARROW}	336	708833	708352	981	left1,6	24	6	170	mask24	0	709935	0	709735	eqm10_NoEyeNmodel1_dir	90	HV	gazeCOD	GazeCoDxp	1	400	0	709435	2	709335
GazeCoD_1Model_male	16	1	33	<?xml version="1.0"?>\n<Clock xmlns:dt="urn:schemas-microsoft-com:datatypes"><Description dt:dt="string">E-Prime Primary Realtime Clock</Description><StartTime><Timestamp dt:dt="int">0</Timestamp><DateUtc dt:dt="string">2017-06-06T14:12:01Z</DateUtc></StartTime><FrequencyChanges><FrequencyChange><Frequency dt:dt="r8">3312939</Frequency><Timestamp dt:dt="r8">999172762</Timestamp><Current dt:dt="r8…	60.003	1	right	999806607	2017-06-06	16:12:01	14:12:01	female	192	{DOWNARROW}	79							0	712448	711852	{LEFTARROW}	596	710741	710302	939	DG0	23	6	171	mask23	0	711835	-1	711635	eqm10_NoEyeNmodel1_dir	90	HV	gazeCOD	GazeCoDxp	0	400	0	711336	-5	711236
GazeCoD_1Model_male	16	1	33	<?xml version="1.0"?>\n<Clock xmlns:dt="urn:schemas-microsoft-com:datatypes"><Description dt:dt="string">E-Prime Primary Realtime Clock</Description><StartTime><Timestamp dt:dt="int">0</Timestamp><DateUtc dt:dt="string">2017-06-06T14:12:01Z</DateUtc></StartTime><FrequencyChanges><FrequencyChange><Frequency dt:dt="r8">3312939</Frequency><Timestamp dt:dt="r8">999172762</Timestamp><Current dt:dt="r8…	60.003	1	right	999806607	2017-06-06	16:12:01	14:12:01	female	193	{LEFTARROW}	55							0	714344	714002	{LEFTARROW}	342	712884	712469	915	left6,4	16	6	172	mask16	0	713985	0	713785	eqm10_NoEyeNmodel1_dir	90	H	gazeCOD	GazeCoDxp	1	400	0	713485	1	713385
GazeCoD_1Model_male	16	1	33	<?xml version="1.0"?>\n<Clock xmlns:dt="urn:schemas-microsoft-com:datatypes"><Description dt:dt="string">E-Prime Primary Realtime Clock</Description><StartTime><Timestamp dt:dt="int">0</Timestamp><DateUtc dt:dt="string">2017-06-06T14:12:01Z</DateUtc></StartTime><FrequencyChanges><FrequencyChange><Frequency dt:dt="r8">3312939</Frequency><Timestamp dt:dt="r8">999172762</Timestamp><Current dt:dt="r8…	60.003	1	right	999806607	2017-06-06	16:12:01	14:12:01	female	194	{DOWNARROW}	79							0	716160	715885	{LEFTARROW}	275	714764	714368	896	DG0	12	6	173	mask12	0	715868	0	715668	eqm10_NoEyeNmodel1_dir	90	H	gazeCOD	GazeCoDxp	0	400	0	715368	4	715268
GazeCoD_1Model_male	16	1	33	<?xml version="1.0"?>\n<Clock xmlns:dt="urn:schemas-microsoft-com:datatypes"><Description dt:dt="string">E-Prime Primary Realtime Clock</Description><StartTime><Timestamp dt:dt="int">0</Timestamp><DateUtc dt:dt="string">2017-06-06T14:12:01Z</DateUtc></StartTime><FrequencyChanges><FrequencyChange><Frequency dt:dt="r8">3312939</Frequency><Timestamp dt:dt="r8">999172762</Timestamp><Current dt:dt="r8…	60.003	1	right	999806607	2017-06-06	16:12:01	14:12:01	female	195	{RIGHTARROW}	44							0	718008	717752	{RIGHTARROW}	256	716640	716185	955	right3,2	8	6	174	mask8	0	717735	0	717535	eqm10_NoEyeNmodel1_dir	0	V	gazeCOD	GazeCoDxp	1	400	0	717235	-5	717135
GazeCoD_1Model_male	16	1	33	<?xml version="1.0"?>\n<Clock xmlns:dt="urn:schemas-microsoft-com:datatypes"><Description dt:dt="string">E-Prime Primary Realtime Clock</Description><StartTime><Timestamp dt:dt="int">0</Timestamp><DateUtc dt:dt="string">2017-06-06T14:12:01Z</DateUtc></StartTime><FrequencyChanges><FrequencyChange><Frequency dt:dt="r8">3312939</Frequency><Timestamp dt:dt="r8">999172762</Timestamp><Current dt:dt="r8…	60.003	1	right	999806607	2017-06-06	16:12:01	14:12:01	female	196	{LEFTARROW}	51							0	719656	719485	{DOWNARROW}	171	718363	718018	845	left3,2	3	6	175	mask3	0	719468	0	719268	eqm10_NoEyeNmodel1_dir	0	V	gazeCOD	GazeCoDxp	0	400	0	718968	5	718868
GazeCoD_1Model_male	16	1	33	<?xml version="1.0"?>\n<Clock xmlns:dt="urn:schemas-microsoft-com:datatypes"><Description dt:dt="string">E-Prime Primary Realtime Clock</Description><StartTime><Timestamp dt:dt="int">0</Timestamp><DateUtc dt:dt="string">2017-06-06T14:12:01Z</DateUtc></StartTime><FrequencyChanges><FrequencyChange><Frequency dt:dt="r8">3312939</Frequency><Timestamp dt:dt="r8">999172762</Timestamp><Current dt:dt="r8…	60.003	1	right	999806607	2017-06-06	16:12:01	14:12:01	female	197	{RIGHTARROW}	46							0	721456	721168	{LEFTARROW}	288	720043	719668	875	right1,6	29	6	176	mask29	0	721151	0	720951	eqm10_NoEyeNmodel1_dir	90	HV	gazeCOD	GazeCoDxp	0	400	0	720651	8	720551
GazeCoD_1Model_male	16	1	33	<?xml version="1.0"?>\n<Clock xmlns:dt="urn:schemas-microsoft-com:datatypes"><Description dt:dt="string">E-Prime Primary Realtime Clock</Description><StartTime><Timestamp dt:dt="int">0</Timestamp><DateUtc dt:dt="string">2017-06-06T14:12:01Z</DateUtc></StartTime><FrequencyChanges><FrequencyChange><Frequency dt:dt="r8">3312939</Frequency><Timestamp dt:dt="r8">999172762</Timestamp><Current dt:dt="r8…	60.003	1	right	999806607	2017-06-06	16:12:01	14:12:01	female	198	{LEFTARROW}	78							0	723088	723018	{LEFTARROW}	70	721896	721468	928	left8	17	6	177	mask17	0	723001	0	722801	eqm10_NoEyeNmodel1_dir	90	H	gazeCOD	GazeCoDxp	1	400	0	722501	5	722401
GazeCoD_1Model_male	16	1	33	<?xml version="1.0"?>\n<Clock xmlns:dt="urn:schemas-microsoft-com:datatypes"><Description dt:dt="string">E-Prime Primary Realtime Clock</Description><StartTime><Timestamp dt:dt="int">0</Timestamp><DateUtc dt:dt="string">2017-06-06T14:12:01Z</DateUtc></StartTime><FrequencyChanges><FrequencyChange><Frequency dt:dt="r8">3312939</Frequency><Timestamp dt:dt="r8">999172762</Timestamp><Current dt:dt="r8…	60.003	1	right	999806607	2017-06-06	16:12:01	14:12:01	female	199	{LEFTARROW}	53							0	724984	724485	{DOWNARROW}	499	723364	723101	763	left4,8	4	6	178	mask4	0	724468	0	724268	eqm10_NoEyeNmodel1_dir	0	V	gazeCOD	GazeCoDxp	0	400	0	723968	4	723868
GazeCoD_1Model_male	16	1	33	<?xml version="1.0"?>\n<Clock xmlns:dt="urn:schemas-microsoft-com:datatypes"><Description dt:dt="string">E-Prime Primary Realtime Clock</Description><StartTime><Timestamp dt:dt="int">0</Timestamp><DateUtc dt:dt="string">2017-06-06T14:12:01Z</DateUtc></StartTime><FrequencyChanges><FrequencyChange><Frequency dt:dt="r8">3312939</Frequency><Timestamp dt:dt="r8">999172762</Timestamp><Current dt:dt="r8…	60.003	1	right	999806607	2017-06-06	16:12:01	14:12:01	female	200	{LEFTARROW}	53							0	726952	726601	{LEFTARROW}	351	725484	725001	983	left4,8	15	6	179	mask15	0	726584	-1	726384	eqm10_NoEyeNmodel1_dir	90	H	gazeCOD	GazeCoDxp	1	400	0	726085	1	725985
GazeCoD_1Model_male	16	1	33	<?xml version="1.0"?>\n<Clock xmlns:dt="urn:schemas-microsoft-com:datatypes"><Description dt:dt="string">E-Prime Primary Realtime Clock</Description><StartTime><Timestamp dt:dt="int">0</Timestamp><DateUtc dt:dt="string">2017-06-06T14:12:01Z</DateUtc></StartTime><FrequencyChanges><FrequencyChange><Frequency dt:dt="r8">3312939</Frequency><Timestamp dt:dt="r8">999172762</Timestamp><Current dt:dt="r8…	60.003	1	right	999806607	2017-06-06	16:12:01	14:12:01	female	201	{DOWNARROW}	79							0	728872	728418	{DOWNARROW}	453	727296	726968	828	DG0	1	6	180	mask1	0	728401	0	728201	eqm10_NoEyeNmodel1_dir	0	V	gazeCOD	GazeCoDxp	1	400	0	727901	5	727801
GazeCoD_1Model_male	16	1	33	<?xml version="1.0"?>\n<Clock xmlns:dt="urn:schemas-microsoft-com:datatypes"><Description dt:dt="string">E-Prime Primary Realtime Clock</Description><StartTime><Timestamp dt:dt="int">0</Timestamp><DateUtc dt:dt="string">2017-06-06T14:12:01Z</DateUtc></StartTime><FrequencyChanges><FrequencyChange><Frequency dt:dt="r8">3312939</Frequency><Timestamp dt:dt="r8">999172762</Timestamp><Current dt:dt="r8…	60.003	1	right	999806607	2017-06-06	16:12:01	14:12:01	female	202	{LEFTARROW}	49							0	731223	730401	{LEFTARROW}	822	729290	728884	906	left1,6	13	6	181	mask13	0	730384	-1	730184	eqm10_NoEyeNmodel1_dir	90	H	gazeCOD	GazeCoDxp	1	400	0	729885	-5	729785
GazeCoD_1Model_male	16	1	33	<?xml version="1.0"?>\n<Clock xmlns:dt="urn:schemas-microsoft-com:datatypes"><Description dt:dt="string">E-Prime Primary Realtime Clock</Description><StartTime><Timestamp dt:dt="int">0</Timestamp><DateUtc dt:dt="string">2017-06-06T14:12:01Z</DateUtc></StartTime><FrequencyChanges><FrequencyChange><Frequency dt:dt="r8">3312939</Frequency><Timestamp dt:dt="r8">999172762</Timestamp><Current dt:dt="r8…	60.003	1	right	999806607	2017-06-06	16:12:01	14:12:01	female	203	{RIGHTARROW}	40							0	732999	732717	{RIGHTARROW}	282	731597	731234	863	right6,4	10	6	182	mask10	0	732701	0	732501	eqm10_NoEyeNmodel1_dir	0	V	gazeCOD	GazeCoDxp	1	400	0	732201	4	732101
GazeCoD_1Model_male	16	1	33	<?xml version="1.0"?>\n<Clock xmlns:dt="urn:schemas-microsoft-com:datatypes"><Description dt:dt="string">E-Prime Primary Realtime Clock</Description><StartTime><Timestamp dt:dt="int">0</Timestamp><DateUtc dt:dt="string">2017-06-06T14:12:01Z</DateUtc></StartTime><FrequencyChanges><FrequencyChange><Frequency dt:dt="r8">3312939</Frequency><Timestamp dt:dt="r8">999172762</Timestamp><Current dt:dt="r8…	60.003	1	right	999806607	2017-06-06	16:12:01	14:12:01	female	204	{LEFTARROW}	55							0	734919	734417	{LEFTARROW}	502	733299	733017	782	left6,4	5	6	183	mask5	0	734401	0	734201	eqm10_NoEyeNmodel1_dir	0	V	gazeCOD	GazeCoDxp	1	400	0	733901	2	733801
GazeCoD_1Model_male	16	1	33	<?xml version="1.0"?>\n<Clock xmlns:dt="urn:schemas-microsoft-com:datatypes"><Description dt:dt="string">E-Prime Primary Realtime Clock</Description><StartTime><Timestamp dt:dt="int">0</Timestamp><DateUtc dt:dt="string">2017-06-06T14:12:01Z</DateUtc></StartTime><FrequencyChanges><FrequencyChange><Frequency dt:dt="r8">3312939</Frequency><Timestamp dt:dt="r8">999172762</Timestamp><Current dt:dt="r8…	60.003	1	right	999806607	2017-06-06	16:12:01	14:12:01	female	205	{RIGHTARROW}	44							0	736895	736467	{DOWNARROW}	428	735346	734934	912	right3,2	30	6	184	mask30	0	736451	0	736251	eqm10_NoEyeNmodel1_dir	90	HV	gazeCOD	GazeCoDxp	0	400	0	735951	5	735851
GazeCoD_1Model_male	16	1	33	<?xml version="1.0"?>\n<Clock xmlns:dt="urn:schemas-microsoft-com:datatypes"><Description dt:dt="string">E-Prime Primary Realtime Clock</Description><StartTime><Timestamp dt:dt="int">0</Timestamp><DateUtc dt:dt="string">2017-06-06T14:12:01Z</DateUtc></StartTime><FrequencyChanges><FrequencyChange><Frequency dt:dt="r8">3312939</Frequency><Timestamp dt:dt="r8">999172762</Timestamp><Current dt:dt="r8…	60.003	1	right	999806607	2017-06-06	16:12:01	14:12:01	female	206	{LEFTARROW}	49							0	738903	738484	{DOWNARROW}	419	737358	736917	941	left1,6	2	6	185	mask2	0	738467	0	738267	eqm10_NoEyeNmodel1_dir	0	V	gazeCOD	GazeCoDxp	0	400	0	737967	9	737867
GazeCoD_1Model_male	16	1	33	<?xml version="1.0"?>\n<Clock xmlns:dt="urn:schemas-microsoft-com:datatypes"><Description dt:dt="string">E-Prime Primary Realtime Clock</Description><StartTime><Timestamp dt:dt="int">0</Timestamp><DateUtc dt:dt="string">2017-06-06T14:12:01Z</DateUtc></StartTime><FrequencyChanges><FrequencyChange><Frequency dt:dt="r8">3312939</Frequency><Timestamp dt:dt="r8">999172762</Timestamp><Current dt:dt="r8…	60.003	1	right	999806607	2017-06-06	16:12:01	14:12:01	female	207	{RIGHTARROW}	77							0	740479	740300	{RIGHTARROW}	179	739178	738917	761	right8	11	6	186	mask11	0	740284	0	740084	eqm10_NoEyeNmodel1_dir	0	V	gazeCOD	GazeCoDxp	1	400	0	739784	6	739684
GazeCoD_1Model_male	16	1	33	<?xml version="1.0"?>\n<Clock xmlns:dt="urn:schemas-microsoft-com:datatypes"><Description dt:dt="string">E-Prime Primary Realtime Clock</Description><StartTime><Timestamp dt:dt="int">0</Timestamp><DateUtc dt:dt="string">2017-06-06T14:12:01Z</DateUtc></StartTime><FrequencyChanges><FrequencyChange><Frequency dt:dt="r8">3312939</Frequency><Timestamp dt:dt="r8">999172762</Timestamp><Current dt:dt="r8…	60.003	1	right	999806607	2017-06-06	16:12:01	14:12:01	female	208	{RIGHTARROW}	46							0	742695	741900	{LEFTARROW}	795	740780	740500	780	right1,6	18	6	187	mask18	0	741884	0	741684	eqm10_NoEyeNmodel1_dir	90	H	gazeCOD	GazeCoDxp	0	400	0	741384	4	741284
GazeCoD_1Model_male	16	1	33	<?xml version="1.0"?>\n<Clock xmlns:dt="urn:schemas-microsoft-com:datatypes"><Description dt:dt="string">E-Prime Primary Realtime Clock</Description><StartTime><Timestamp dt:dt="int">0</Timestamp><DateUtc dt:dt="string">2017-06-06T14:12:01Z</DateUtc></StartTime><FrequencyChanges><FrequencyChange><Frequency dt:dt="r8">3312939</Frequency><Timestamp dt:dt="r8">999172762</Timestamp><Current dt:dt="r8…	60.003	1	right	999806607	2017-06-06	16:12:01	14:12:01	female	209	{RIGHTARROW}	40							0	744551	744267	{RIGHTARROW}	284	743143	742717	926	right6,4	21	6	188	mask21	0	744250	0	744050	eqm10_NoEyeNmodel1_dir	90	H	gazeCOD	GazeCoDxp	1	400	0	743750	7	743650
GazeCoD_1Model_male	16	1	33	<?xml version="1.0"?>\n<Clock xmlns:dt="urn:schemas-microsoft-com:datatypes"><Description dt:dt="string">E-Prime Primary Realtime Clock</Description><StartTime><Timestamp dt:dt="int">0</Timestamp><DateUtc dt:dt="string">2017-06-06T14:12:01Z</DateUtc></StartTime><FrequencyChanges><FrequencyChange><Frequency dt:dt="r8">3312939</Frequency><Timestamp dt:dt="r8">999172762</Timestamp><Current dt:dt="r8…	60.003	1	right	999806607	2017-06-06	16:12:01	14:12:01	female	210	{RIGHTARROW}	42							0	746303	746000	{RIGHTARROW}	303	744889	744567	822	right4,8	31	6	189	mask31	0	745983	-1	745783	eqm10_NoEyeNmodel1_dir	90	HV	gazeCOD	GazeCoDxp	1	400	0	745484	-5	745384
GazeCoD_1Model_male	16	1	33	<?xml version="1.0"?>\n<Clock xmlns:dt="urn:schemas-microsoft-com:datatypes"><Description dt:dt="string">E-Prime Primary Realtime Clock</Description><StartTime><Timestamp dt:dt="int">0</Timestamp><DateUtc dt:dt="string">2017-06-06T14:12:01Z</DateUtc></StartTime><FrequencyChanges><FrequencyChange><Frequency dt:dt="r8">3312939</Frequency><Timestamp dt:dt="r8">999172762</Timestamp><Current dt:dt="r8…	60.003	1	right	999806607	2017-06-06	16:12:01	14:12:01	female	211	{RIGHTARROW}	46							0	748127	747783	{RIGHTARROW}	344	746663	746317	846	right1,6	7	6	190	mask7	0	747767	0	747567	eqm10_NoEyeNmodel1_dir	0	V	gazeCOD	GazeCoDxp	1	400	0	747267	4	747167
GazeCoD_1Model_male	16	1	33	<?xml version="1.0"?>\n<Clock xmlns:dt="urn:schemas-microsoft-com:datatypes"><Description dt:dt="string">E-Prime Primary Realtime Clock</Description><StartTime><Timestamp dt:dt="int">0</Timestamp><DateUtc dt:dt="string">2017-06-06T14:12:01Z</DateUtc></StartTime><FrequencyChanges><FrequencyChange><Frequency dt:dt="r8">3312939</Frequency><Timestamp dt:dt="r8">999172762</Timestamp><Current dt:dt="r8…	60.003	1	right	999806607	2017-06-06	16:12:01	14:12:01	female	212	{LEFTARROW}	51							0	749982	749750	{LEFTARROW}	232	748628	748150	978	left3,2	25	6	191	mask25	0	749733	0	749533	eqm10_NoEyeNmodel1_dir	90	HV	gazeCOD	GazeCoDxp	1	400	0	749233	5	749133
GazeCoD_1Model_male	16	1	33	<?xml version="1.0"?>\n<Clock xmlns:dt="urn:schemas-microsoft-com:datatypes"><Description dt:dt="string">E-Prime Primary Realtime Clock</Description><StartTime><Timestamp dt:dt="int">0</Timestamp><DateUtc dt:dt="string">2017-06-06T14:12:01Z</DateUtc></StartTime><FrequencyChanges><FrequencyChange><Frequency dt:dt="r8">3312939</Frequency><Timestamp dt:dt="r8">999172762</Timestamp><Current dt:dt="r8…	60.003	1	right	999806607	2017-06-06	16:12:01	14:12:01	female	213	{RIGHTARROW}	44							0	751670	751466	{RIGHTARROW}	204	750347	750000	847	right3,2	19	6	192	mask19	0	751450	0	751250	eqm10_NoEyeNmodel1_dir	90	H	gazeCOD	GazeCoDxp	1	400	0	750950	3	750850
GazeCoD_1Model_male	16	1	33	<?xml version="1.0"?>\n<Clock xmlns:dt="urn:schemas-microsoft-com:datatypes"><Description dt:dt="string">E-Prime Primary Realtime Clock</Description><StartTime><Timestamp dt:dt="int">0</Timestamp><DateUtc dt:dt="string">2017-06-06T14:12:01Z</DateUtc></StartTime><FrequencyChanges><FrequencyChange><Frequency dt:dt="r8">3312939</Frequency><Timestamp dt:dt="r8">999172762</Timestamp><Current dt:dt="r8…	60.003	1	right	999806607	2017-06-06	16:12:01	14:12:01	female	214	{RIGHTARROW}	42							0	753430	753050	{RIGHTARROW}	380	751939	751683	756	right4,8	20	6	193	mask20	0	753033	-1	752833	eqm10_NoEyeNmodel1_dir	90	H	gazeCOD	GazeCoDxp	1	400	0	752534	-5	752434
GazeCoD_1Model_male	16	1	33	<?xml version="1.0"?>\n<Clock xmlns:dt="urn:schemas-microsoft-com:datatypes"><Description dt:dt="string">E-Prime Primary Realtime Clock</Description><StartTime><Timestamp dt:dt="int">0</Timestamp><DateUtc dt:dt="string">2017-06-06T14:12:01Z</DateUtc></StartTime><FrequencyChanges><FrequencyChange><Frequency dt:dt="r8">3312939</Frequency><Timestamp dt:dt="r8">999172762</Timestamp><Current dt:dt="r8…	60.003	1	right	999806607	2017-06-06	16:12:01	14:12:01	female	215	{LEFTARROW}	78							0	755150	754950	{LEFTARROW}	200	753823	753450	873	left8	6	6	194	mask6	0	754933	0	754733	eqm10_NoEyeNmodel1_dir	0	V	gazeCOD	GazeCoDxp	1	400	0	754433	10	754333
GazeCoD_1Model_male	16	1	33	<?xml version="1.0"?>\n<Clock xmlns:dt="urn:schemas-microsoft-com:datatypes"><Description dt:dt="string">E-Prime Primary Realtime Clock</Description><StartTime><Timestamp dt:dt="int">0</Timestamp><DateUtc dt:dt="string">2017-06-06T14:12:01Z</DateUtc></StartTime><FrequencyChanges><FrequencyChange><Frequency dt:dt="r8">3312939</Frequency><Timestamp dt:dt="r8">999172762</Timestamp><Current dt:dt="r8…	60.003	1	right	999806607	2017-06-06	16:12:01	14:12:01	female	216	{LEFTARROW}	55							0	756846	756633	{LEFTARROW}	213	755515	755166	849	left6,4	27	6	195	mask27	0	756616	0	756416	eqm10_NoEyeNmodel1_dir	90	HV	gazeCOD	GazeCoDxp	1	400	0	756116	1	756016
GazeCoD_1Model_male	16	1	33	<?xml version="1.0"?>\n<Clock xmlns:dt="urn:schemas-microsoft-com:datatypes"><Description dt:dt="string">E-Prime Primary Realtime Clock</Description><StartTime><Timestamp dt:dt="int">0</Timestamp><DateUtc dt:dt="string">2017-06-06T14:12:01Z</DateUtc></StartTime><FrequencyChanges><FrequencyChange><Frequency dt:dt="r8">3312939</Frequency><Timestamp dt:dt="r8">999172762</Timestamp><Current dt:dt="r8…	60.003	1	right	999806607	2017-06-06	16:12:01	14:12:01	female	217	{RIGHTARROW}	77							0	758430	758249	{RIGHTARROW}	181	757127	756866	761	right8	22	6	196	mask22	0	758233	0	758033	eqm10_NoEyeNmodel1_dir	90	H	gazeCOD	GazeCoDxp	1	400	0	757733	6	757633
GazeCoD_1Model_male	16	1	33	<?xml version="1.0"?>\n<Clock xmlns:dt="urn:schemas-microsoft-com:datatypes"><Description dt:dt="string">E-Prime Primary Realtime Clock</Description><StartTime><Timestamp dt:dt="int">0</Timestamp><DateUtc dt:dt="string">2017-06-06T14:12:01Z</DateUtc></StartTime><FrequencyChanges><FrequencyChange><Frequency dt:dt="r8">3312939</Frequency><Timestamp dt:dt="r8">999172762</Timestamp><Current dt:dt="r8…	60.003	1	right	999806607	2017-06-06	16:12:01	14:12:01	female	218	{LEFTARROW}	53							0	760246	760033	{LEFTARROW}	213	758921	758449	972	left4,8	26	6	197	mask26	0	760016	0	759816	eqm10_NoEyeNmodel1_dir	90	HV	gazeCOD	GazeCoDxp	1	400	0	759516	-5	759416
GazeCoD_1Model_male	16	1	33	<?xml version="1.0"?>\n<Clock xmlns:dt="urn:schemas-microsoft-com:datatypes"><Description dt:dt="string">E-Prime Primary Realtime Clock</Description><StartTime><Timestamp dt:dt="int">0</Timestamp><DateUtc dt:dt="string">2017-06-06T14:12:01Z</DateUtc></StartTime><FrequencyChanges><FrequencyChange><Frequency dt:dt="r8">3312939</Frequency><Timestamp dt:dt="r8">999172762</Timestamp><Current dt:dt="r8…	60.003	1	right	999806607	2017-06-06	16:12:01	14:12:01	female	219	{RIGHTARROW}	42							0	762022	761816	{RIGHTARROW}	206	760690	760266	924	right4,8	9	6	198	mask9	0	761799	0	761599	eqm10_NoEyeNmodel1_dir	0	V	gazeCOD	GazeCoDxp	1	400	0	761299	9	761199
GazeCoD_1Model_male	16	1	33	<?xml version="1.0"?>\n<Clock xmlns:dt="urn:schemas-microsoft-com:datatypes"><Description dt:dt="string">E-Prime Primary Realtime Clock</Description><StartTime><Timestamp dt:dt="int">0</Timestamp><DateUtc dt:dt="string">2017-06-06T14:12:01Z</DateUtc></StartTime><FrequencyChanges><FrequencyChange><Frequency dt:dt="r8">3312939</Frequency><Timestamp dt:dt="r8">999172762</Timestamp><Current dt:dt="r8…	60.003	1	right	999806607	2017-06-06	16:12:01	14:12:01	female	220	{RIGHTARROW}	42							0	763862	763599	{RIGHTARROW}	263	762476	762033	943	right4,8	9	7	199	mask9	0	763583	0	763383	eqm10_NoEyeNmodel1_dir	0	V	gazeCOD	GazeCoDxp	1	400	0	763083	7	762983
GazeCoD_1Model_male	16	1	33	<?xml version="1.0"?>\n<Clock xmlns:dt="urn:schemas-microsoft-com:datatypes"><Description dt:dt="string">E-Prime Primary Realtime Clock</Description><StartTime><Timestamp dt:dt="int">0</Timestamp><DateUtc dt:dt="string">2017-06-06T14:12:01Z</DateUtc></StartTime><FrequencyChanges><FrequencyChange><Frequency dt:dt="r8">3312939</Frequency><Timestamp dt:dt="r8">999172762</Timestamp><Current dt:dt="r8…	60.003	1	right	999806607	2017-06-06	16:12:01	14:12:01	female	221	{LEFTARROW}	51							0	765638	765466	{LEFTARROW}	172	764348	763883	965	left3,2	25	7	200	mask25	0	765449	0	765249	eqm10_NoEyeNmodel1_dir	90	HV	gazeCOD	GazeCoDxp	1	400	0	764949	1	764849
GazeCoD_1Model_male	16	1	33	<?xml version="1.0"?>\n<Clock xmlns:dt="urn:schemas-microsoft-com:datatypes"><Description dt:dt="string">E-Prime Primary Realtime Clock</Description><StartTime><Timestamp dt:dt="int">0</Timestamp><DateUtc dt:dt="string">2017-06-06T14:12:01Z</DateUtc></StartTime><FrequencyChanges><FrequencyChange><Frequency dt:dt="r8">3312939</Frequency><Timestamp dt:dt="r8">999172762</Timestamp><Current dt:dt="r8…	60.003	1	right	999806607	2017-06-06	16:12:01	14:12:01	female	222	{LEFTARROW}	51							0	767262	767066	{LEFTARROW}	195	765953	765649	804	left3,2	3	7	201	mask3	0	767049	0	766849	eqm10_NoEyeNmodel1_dir	0	V	gazeCOD	GazeCoDxp	1	400	0	766549	-4	766449
GazeCoD_1Model_male	16	1	33	<?xml version="1.0"?>\n<Clock xmlns:dt="urn:schemas-microsoft-com:datatypes"><Description dt:dt="string">E-Prime Primary Realtime Clock</Description><StartTime><Timestamp dt:dt="int">0</Timestamp><DateUtc dt:dt="string">2017-06-06T14:12:01Z</DateUtc></StartTime><FrequencyChanges><FrequencyChange><Frequency dt:dt="r8">3312939</Frequency><Timestamp dt:dt="r8">999172762</Timestamp><Current dt:dt="r8…	60.003	1	right	999806607	2017-06-06	16:12:01	14:12:01	female	223	{RIGHTARROW}	40							0	768965	768799	{RIGHTARROW}	166	767688	767282	906	right6,4	10	7	202	mask10	0	768782	-1	768582	eqm10_NoEyeNmodel1_dir	0	V	gazeCOD	GazeCoDxp	1	400	0	768283	-5	768183
GazeCoD_1Model_male	16	1	33	<?xml version="1.0"?>\n<Clock xmlns:dt="urn:schemas-microsoft-com:datatypes"><Description dt:dt="string">E-Prime Primary Realtime Clock</Description><StartTime><Timestamp dt:dt="int">0</Timestamp><DateUtc dt:dt="string">2017-06-06T14:12:01Z</DateUtc></StartTime><FrequencyChanges><FrequencyChange><Frequency dt:dt="r8">3312939</Frequency><Timestamp dt:dt="r8">999172762</Timestamp><Current dt:dt="r8…	60.003	1	right	999806607	2017-06-06	16:12:01	14:12:01	female	224	{LEFTARROW}	49							0	770885	770599	{LEFTARROW}	286	769480	768982	998	left1,6	24	7	203	mask24	0	770582	0	770382	eqm10_NoEyeNmodel1_dir	90	HV	gazeCOD	GazeCoDxp	1	400	0	770082	2	769982
GazeCoD_1Model_male	16	1	33	<?xml version="1.0"?>\n<Clock xmlns:dt="urn:schemas-microsoft-com:datatypes"><Description dt:dt="string">E-Prime Primary Realtime Clock</Description><StartTime><Timestamp dt:dt="int">0</Timestamp><DateUtc dt:dt="string">2017-06-06T14:12:01Z</DateUtc></StartTime><FrequencyChanges><FrequencyChange><Frequency dt:dt="r8">3312939</Frequency><Timestamp dt:dt="r8">999172762</Timestamp><Current dt:dt="r8…	60.003	1	right	999806607	2017-06-06	16:12:01	14:12:01	female	225	{RIGHTARROW}	77							0	772581	772299	{RIGHTARROW}	282	771187	770899	788	right8	33	7	204	mask33	0	772282	0	772082	eqm10_NoEyeNmodel1_dir	90	HV	gazeCOD	GazeCoDxp	1	400	0	771782	-5	771682
GazeCoD_1Model_male	16	1	33	<?xml version="1.0"?>\n<Clock xmlns:dt="urn:schemas-microsoft-com:datatypes"><Description dt:dt="string">E-Prime Primary Realtime Clock</Description><StartTime><Timestamp dt:dt="int">0</Timestamp><DateUtc dt:dt="string">2017-06-06T14:12:01Z</DateUtc></StartTime><FrequencyChanges><FrequencyChange><Frequency dt:dt="r8">3312939</Frequency><Timestamp dt:dt="r8">999172762</Timestamp><Current dt:dt="r8…	60.003	1	right	999806607	2017-06-06	16:12:01	14:12:01	female	226	{LEFTARROW}	78							0	774421	774215	{LEFTARROW}	206	773093	772599	994	left8	17	7	205	mask17	0	774199	0	773999	eqm10_NoEyeNmodel1_dir	90	H	gazeCOD	GazeCoDxp	1	400	0	773699	6	773599
GazeCoD_1Model_male	16	1	33	<?xml version="1.0"?>\n<Clock xmlns:dt="urn:schemas-microsoft-com:datatypes"><Description dt:dt="string">E-Prime Primary Realtime Clock</Description><StartTime><Timestamp dt:dt="int">0</Timestamp><DateUtc dt:dt="string">2017-06-06T14:12:01Z</DateUtc></StartTime><FrequencyChanges><FrequencyChange><Frequency dt:dt="r8">3312939</Frequency><Timestamp dt:dt="r8">999172762</Timestamp><Current dt:dt="r8…	60.003	1	right	999806607	2017-06-06	16:12:01	14:12:01	female	227	{LEFTARROW}	53							0	776205	775965	{LEFTARROW}	240	774842	774432	910	left4,8	26	7	206	mask26	0	775949	0	775749	eqm10_NoEyeNmodel1_dir	90	HV	gazeCOD	GazeCoDxp	1	400	0	775449	7	775349
GazeCoD_1Model_male	16	1	33	<?xml version="1.0"?>\n<Clock xmlns:dt="urn:schemas-microsoft-com:datatypes"><Description dt:dt="string">E-Prime Primary Realtime Clock</Description><StartTime><Timestamp dt:dt="int">0</Timestamp><DateUtc dt:dt="string">2017-06-06T14:12:01Z</DateUtc></StartTime><FrequencyChanges><FrequencyChange><Frequency dt:dt="r8">3312939</Frequency><Timestamp dt:dt="r8">999172762</Timestamp><Current dt:dt="r8…	60.003	1	right	999806607	2017-06-06	16:12:01	14:12:01	female	228	{LEFTARROW}	49							0	778325	777665	{DOWNARROW}	660	776547	776215	832	left1,6	2	7	207	mask2	0	777648	0	777448	eqm10_NoEyeNmodel1_dir	0	V	gazeCOD	GazeCoDxp	0	400	0	777148	1	777048
GazeCoD_1Model_male	16	1	33	<?xml version="1.0"?>\n<Clock xmlns:dt="urn:schemas-microsoft-com:datatypes"><Description dt:dt="string">E-Prime Primary Realtime Clock</Description><StartTime><Timestamp dt:dt="int">0</Timestamp><DateUtc dt:dt="string">2017-06-06T14:12:01Z</DateUtc></StartTime><FrequencyChanges><FrequencyChange><Frequency dt:dt="r8">3312939</Frequency><Timestamp dt:dt="r8">999172762</Timestamp><Current dt:dt="r8…	60.003	1	right	999806607	2017-06-06	16:12:01	14:12:01	female	229	{DOWNARROW}	79							0	780437	779932	{DOWNARROW}	505	778808	778348	960	DG0	1	7	208	mask1	0	779915	0	779715	eqm10_NoEyeNmodel1_dir	0	V	gazeCOD	GazeCoDxp	1	400	0	779415	7	779315
GazeCoD_1Model_male	16	1	33	<?xml version="1.0"?>\n<Clock xmlns:dt="urn:schemas-microsoft-com:datatypes"><Description dt:dt="string">E-Prime Primary Realtime Clock</Description><StartTime><Timestamp dt:dt="int">0</Timestamp><DateUtc dt:dt="string">2017-06-06T14:12:01Z</DateUtc></StartTime><FrequencyChanges><FrequencyChange><Frequency dt:dt="r8">3312939</Frequency><Timestamp dt:dt="r8">999172762</Timestamp><Current dt:dt="r8…	60.003	1	right	999806607	2017-06-06	16:12:01	14:12:01	female	230	{RIGHTARROW}	44							0	782685	781915	{RIGHTARROW}	770	780788	780448	840	right3,2	19	7	209	mask19	0	781898	0	781698	eqm10_NoEyeNmodel1_dir	90	H	gazeCOD	GazeCoDxp	1	400	0	781398	10	781298
GazeCoD_1Model_male	16	1	33	<?xml version="1.0"?>\n<Clock xmlns:dt="urn:schemas-microsoft-com:datatypes"><Description dt:dt="string">E-Prime Primary Realtime Clock</Description><StartTime><Timestamp dt:dt="int">0</Timestamp><DateUtc dt:dt="string">2017-06-06T14:12:01Z</DateUtc></StartTime><FrequencyChanges><FrequencyChange><Frequency dt:dt="r8">3312939</Frequency><Timestamp dt:dt="r8">999172762</Timestamp><Current dt:dt="r8…	60.003	1	right	999806607	2017-06-06	16:12:01	14:12:01	female	231	{LEFTARROW}	51							0	784445	784181	{LEFTARROW}	264	783057	782698	859	left3,2	14	7	210	mask14	0	784165	0	783965	eqm10_NoEyeNmodel1_dir	90	H	gazeCOD	GazeCoDxp	1	400	0	783665	8	783565
GazeCoD_1Model_male	16	1	33	<?xml version="1.0"?>\n<Clock xmlns:dt="urn:schemas-microsoft-com:datatypes"><Description dt:dt="string">E-Prime Primary Realtime Clock</Description><StartTime><Timestamp dt:dt="int">0</Timestamp><DateUtc dt:dt="string">2017-06-06T14:12:01Z</DateUtc></StartTime><FrequencyChanges><FrequencyChange><Frequency dt:dt="r8">3312939</Frequency><Timestamp dt:dt="r8">999172762</Timestamp><Current dt:dt="r8…	60.003	1	right	999806607	2017-06-06	16:12:01	14:12:01	female	232	{RIGHTARROW}	40							0	786501	785931	{RIGHTARROW}	569	784813	784465	848	right6,4	21	7	211	mask21	0	785915	0	785715	eqm10_NoEyeNmodel1_dir	90	H	gazeCOD	GazeCoDxp	1	400	0	785415	2	785315
GazeCoD_1Model_male	16	1	33	<?xml version="1.0"?>\n<Clock xmlns:dt="urn:schemas-microsoft-com:datatypes"><Description dt:dt="string">E-Prime Primary Realtime Clock</Description><StartTime><Timestamp dt:dt="int">0</Timestamp><DateUtc dt:dt="string">2017-06-06T14:12:01Z</DateUtc></StartTime><FrequencyChanges><FrequencyChange><Frequency dt:dt="r8">3312939</Frequency><Timestamp dt:dt="r8">999172762</Timestamp><Current dt:dt="r8…	60.003	1	right	999806607	2017-06-06	16:12:01	14:12:01	female	233	{LEFTARROW}	49							0	788356	787931	{LEFTARROW}	425	786820	786515	805	left1,6	13	7	212	mask13	0	787915	0	787715	eqm10_NoEyeNmodel1_dir	90	H	gazeCOD	GazeCoDxp	1	400	0	787415	-5	787315
GazeCoD_1Model_male	16	1	33	<?xml version="1.0"?>\n<Clock xmlns:dt="urn:schemas-microsoft-com:datatypes"><Description dt:dt="string">E-Prime Primary Realtime Clock</Description><StartTime><Timestamp dt:dt="int">0</Timestamp><DateUtc dt:dt="string">2017-06-06T14:12:01Z</DateUtc></StartTime><FrequencyChanges><FrequencyChange><Frequency dt:dt="r8">3312939</Frequency><Timestamp dt:dt="r8">999172762</Timestamp><Current dt:dt="r8…	60.003	1	right	999806607	2017-06-06	16:12:01	14:12:01	female	234	{RIGHTARROW}	44							0	790116	789964	{DOWNARROW}	152	788848	788381	967	right3,2	8	7	213	mask8	0	789948	0	789748	eqm10_NoEyeNmodel1_dir	0	V	gazeCOD	GazeCoDxp	0	400	0	789448	0	789348
GazeCoD_1Model_male	16	1	33	<?xml version="1.0"?>\n<Clock xmlns:dt="urn:schemas-microsoft-com:datatypes"><Description dt:dt="string">E-Prime Primary Realtime Clock</Description><StartTime><Timestamp dt:dt="int">0</Timestamp><DateUtc dt:dt="string">2017-06-06T14:12:01Z</DateUtc></StartTime><FrequencyChanges><FrequencyChange><Frequency dt:dt="r8">3312939</Frequency><Timestamp dt:dt="r8">999172762</Timestamp><Current dt:dt="r8…	60.003	1	right	999806607	2017-06-06	16:12:01	14:12:01	female	235	{RIGHTARROW}	42							0	791940	791598	{RIGHTARROW}	342	790471	790131	840	right4,8	20	7	214	mask20	0	791581	0	791381	eqm10_NoEyeNmodel1_dir	90	H	gazeCOD	GazeCoDxp	1	400	0	791081	10	790981
GazeCoD_1Model_male	16	1	33	<?xml version="1.0"?>\n<Clock xmlns:dt="urn:schemas-microsoft-com:datatypes"><Description dt:dt="string">E-Prime Primary Realtime Clock</Description><StartTime><Timestamp dt:dt="int">0</Timestamp><DateUtc dt:dt="string">2017-06-06T14:12:01Z</DateUtc></StartTime><FrequencyChanges><FrequencyChange><Frequency dt:dt="r8">3312939</Frequency><Timestamp dt:dt="r8">999172762</Timestamp><Current dt:dt="r8…	60.003	1	right	999806607	2017-06-06	16:12:01	14:12:01	female	236	{RIGHTARROW}	40							0	793516	793431	{RIGHTARROW}	85	792318	791964	854	right6,4	32	7	215	mask32	0	793414	0	793214	eqm10_NoEyeNmodel1_dir	90	HV	gazeCOD	GazeCoDxp	1	400	0	792914	-4	792814
GazeCoD_1Model_male	16	1	33	<?xml version="1.0"?>\n<Clock xmlns:dt="urn:schemas-microsoft-com:datatypes"><Description dt:dt="string">E-Prime Primary Realtime Clock</Description><StartTime><Timestamp dt:dt="int">0</Timestamp><DateUtc dt:dt="string">2017-06-06T14:12:01Z</DateUtc></StartTime><FrequencyChanges><FrequencyChange><Frequency dt:dt="r8">3312939</Frequency><Timestamp dt:dt="r8">999172762</Timestamp><Current dt:dt="r8…	60.003	1	right	999806607	2017-06-06	16:12:01	14:12:01	female	237	{LEFTARROW}	55							0	795428	795031	{LEFTARROW}	397	793914	793531	883	left6,4	5	7	216	mask5	0	795014	0	794814	eqm10_NoEyeNmodel1_dir	0	V	gazeCOD	GazeCoDxp	1	400	0	794514	0	794414
GazeCoD_1Model_male	16	1	33	<?xml version="1.0"?>\n<Clock xmlns:dt="urn:schemas-microsoft-com:datatypes"><Description dt:dt="string">E-Prime Primary Realtime Clock</Description><StartTime><Timestamp dt:dt="int">0</Timestamp><DateUtc dt:dt="string">2017-06-06T14:12:01Z</DateUtc></StartTime><FrequencyChanges><FrequencyChange><Frequency dt:dt="r8">3312939</Frequency><Timestamp dt:dt="r8">999172762</Timestamp><Current dt:dt="r8…	60.003	1	right	999806607	2017-06-06	16:12:01	14:12:01	female	238	{RIGHTARROW}	46							0	797164	796981	{DOWNARROW}	183	795866	795448	918	right1,6	29	7	217	mask29	0	796964	0	796764	eqm10_NoEyeNmodel1_dir	90	HV	gazeCOD	GazeCoDxp	0	400	0	796464	-2	796364
GazeCoD_1Model_male	16	1	33	<?xml version="1.0"?>\n<Clock xmlns:dt="urn:schemas-microsoft-com:datatypes"><Description dt:dt="string">E-Prime Primary Realtime Clock</Description><StartTime><Timestamp dt:dt="int">0</Timestamp><DateUtc dt:dt="string">2017-06-06T14:12:01Z</DateUtc></StartTime><FrequencyChanges><FrequencyChange><Frequency dt:dt="r8">3312939</Frequency><Timestamp dt:dt="r8">999172762</Timestamp><Current dt:dt="r8…	60.003	1	right	999806607	2017-06-06	16:12:01	14:12:01	female	239	{RIGHTARROW}	46							0	799252	798731	{RIGHTARROW}	521	797606	797181	925	right1,6	7	7	218	mask7	0	798714	0	798514	eqm10_NoEyeNmodel1_dir	0	V	gazeCOD	GazeCoDxp	1	400	0	798214	8	798114
GazeCoD_1Model_male	16	1	33	<?xml version="1.0"?>\n<Clock xmlns:dt="urn:schemas-microsoft-com:datatypes"><Description dt:dt="string">E-Prime Primary Realtime Clock</Description><StartTime><Timestamp dt:dt="int">0</Timestamp><DateUtc dt:dt="string">2017-06-06T14:12:01Z</DateUtc></StartTime><FrequencyChanges><FrequencyChange><Frequency dt:dt="r8">3312939</Frequency><Timestamp dt:dt="r8">999172762</Timestamp><Current dt:dt="r8…	60.003	1	right	999806607	2017-06-06	16:12:01	14:12:01	female	240	{DOWNARROW}	79							0	801124	800647	{DOWNARROW}	477	799524	799264	760	DG0	12	7	219	mask12	0	800631	0	800431	eqm10_NoEyeNmodel1_dir	90	H	gazeCOD	GazeCoDxp	1	400	0	800131	7	800031
GazeCoD_1Model_male	16	1	33	<?xml version="1.0"?>\n<Clock xmlns:dt="urn:schemas-microsoft-com:datatypes"><Description dt:dt="string">E-Prime Primary Realtime Clock</Description><StartTime><Timestamp dt:dt="int">0</Timestamp><DateUtc dt:dt="string">2017-06-06T14:12:01Z</DateUtc></StartTime><FrequencyChanges><FrequencyChange><Frequency dt:dt="r8">3312939</Frequency><Timestamp dt:dt="r8">999172762</Timestamp><Current dt:dt="r8…	60.003	1	right	999806607	2017-06-06	16:12:01	14:12:01	female	241	{RIGHTARROW}	44							0	803204	802764	{RIGHTARROW}	440	801638	801147	991	right3,2	30	7	220	mask30	0	802747	0	802547	eqm10_NoEyeNmodel1_dir	90	HV	gazeCOD	GazeCoDxp	1	400	0	802247	9	802147
GazeCoD_1Model_male	16	1	33	<?xml version="1.0"?>\n<Clock xmlns:dt="urn:schemas-microsoft-com:datatypes"><Description dt:dt="string">E-Prime Primary Realtime Clock</Description><StartTime><Timestamp dt:dt="int">0</Timestamp><DateUtc dt:dt="string">2017-06-06T14:12:01Z</DateUtc></StartTime><FrequencyChanges><FrequencyChange><Frequency dt:dt="r8">3312939</Frequency><Timestamp dt:dt="r8">999172762</Timestamp><Current dt:dt="r8…	60.003	1	right	999806607	2017-06-06	16:12:01	14:12:01	female	242	{RIGHTARROW}	77							0	831778	831646	{RIGHTARROW}	132	830533	830129	904	right8	11	7	221	mask11	0	831629	0	831429	eqm10_NoEyeNmodel1_dir	0	V	gazeCOD	GazeCoDxp	1	400	0	831129	-4	831029
GazeCoD_1Model_male	16	1	33	<?xml version="1.0"?>\n<Clock xmlns:dt="urn:schemas-microsoft-com:datatypes"><Description dt:dt="string">E-Prime Primary Realtime Clock</Description><StartTime><Timestamp dt:dt="int">0</Timestamp><DateUtc dt:dt="string">2017-06-06T14:12:01Z</DateUtc></StartTime><FrequencyChanges><FrequencyChange><Frequency dt:dt="r8">3312939</Frequency><Timestamp dt:dt="r8">999172762</Timestamp><Current dt:dt="r8…	60.003	1	right	999806607	2017-06-06	16:12:01	14:12:01	female	243	{LEFTARROW}	53							0	833522	833379	{LEFTARROW}	143	832267	831796	971	left4,8	15	7	222	mask15	0	833362	0	833162	eqm10_NoEyeNmodel1_dir	90	H	gazeCOD	GazeCoDxp	1	400	0	832862	-5	832762
GazeCoD_1Model_male	16	1	33	<?xml version="1.0"?>\n<Clock xmlns:dt="urn:schemas-microsoft-com:datatypes"><Description dt:dt="string">E-Prime Primary Realtime Clock</Description><StartTime><Timestamp dt:dt="int">0</Timestamp><DateUtc dt:dt="string">2017-06-06T14:12:01Z</DateUtc></StartTime><FrequencyChanges><FrequencyChange><Frequency dt:dt="r8">3312939</Frequency><Timestamp dt:dt="r8">999172762</Timestamp><Current dt:dt="r8…	60.003	1	right	999806607	2017-06-06	16:12:01	14:12:01	female	244	{LEFTARROW}	55							0	834962	834929	{LEFTARROW}	33	833804	833545	759	left6,4	16	7	223	mask16	0	834912	0	834712	eqm10_NoEyeNmodel1_dir	90	H	gazeCOD	GazeCoDxp	1	400	0	834412	8	834312
GazeCoD_1Model_male	16	1	33	<?xml version="1.0"?>\n<Clock xmlns:dt="urn:schemas-microsoft-com:datatypes"><Description dt:dt="string">E-Prime Primary Realtime Clock</Description><StartTime><Timestamp dt:dt="int">0</Timestamp><DateUtc dt:dt="string">2017-06-06T14:12:01Z</DateUtc></StartTime><FrequencyChanges><FrequencyChange><Frequency dt:dt="r8">3312939</Frequency><Timestamp dt:dt="r8">999172762</Timestamp><Current dt:dt="r8…	60.003	1	right	999806607	2017-06-06	16:12:01	14:12:01	female	245	{LEFTARROW}	55							0	837602	836445	{LEFTARROW}	1157	835321	834979	842	left6,4	27	7	224	mask27	0	836429	0	836229	eqm10_NoEyeNmodel1_dir	90	HV	gazeCOD	GazeCoDxp	1	400	0	835929	8	835829
GazeCoD_1Model_male	16	1	33	<?xml version="1.0"?>\n<Clock xmlns:dt="urn:schemas-microsoft-com:datatypes"><Description dt:dt="string">E-Prime Primary Realtime Clock</Description><StartTime><Timestamp dt:dt="int">0</Timestamp><DateUtc dt:dt="string">2017-06-06T14:12:01Z</DateUtc></StartTime><FrequencyChanges><FrequencyChange><Frequency dt:dt="r8">3312939</Frequency><Timestamp dt:dt="r8">999172762</Timestamp><Current dt:dt="r8…	60.003	1	right	999806607	2017-06-06	16:12:01	14:12:01	female	246	{LEFTARROW}	78							0	839122	839012	{LEFTARROW}	110	837886	837612	774	left8	6	7	225	mask6	0	838995	0	838795	eqm10_NoEyeNmodel1_dir	0	V	gazeCOD	GazeCoDxp	1	400	0	838495	9	838395
GazeCoD_1Model_male	16	1	33	<?xml version="1.0"?>\n<Clock xmlns:dt="urn:schemas-microsoft-com:datatypes"><Description dt:dt="string">E-Prime Primary Realtime Clock</Description><StartTime><Timestamp dt:dt="int">0</Timestamp><DateUtc dt:dt="string">2017-06-06T14:12:01Z</DateUtc></StartTime><FrequencyChanges><FrequencyChange><Frequency dt:dt="r8">3312939</Frequency><Timestamp dt:dt="r8">999172762</Timestamp><Current dt:dt="r8…	60.003	1	right	999806607	2017-06-06	16:12:01	14:12:01	female	247	{LEFTARROW}	78							0	840882	840562	{LEFTARROW}	319	839446	839145	801	left8	28	7	226	mask28	0	840545	0	840345	eqm10_NoEyeNmodel1_dir	90	HV	gazeCOD	GazeCoDxp	1	400	0	840045	-1	839945
GazeCoD_1Model_male	16	1	33	<?xml version="1.0"?>\n<Clock xmlns:dt="urn:schemas-microsoft-com:datatypes"><Description dt:dt="string">E-Prime Primary Realtime Clock</Description><StartTime><Timestamp dt:dt="int">0</Timestamp><DateUtc dt:dt="string">2017-06-06T14:12:01Z</DateUtc></StartTime><FrequencyChanges><FrequencyChange><Frequency dt:dt="r8">3312939</Frequency><Timestamp dt:dt="r8">999172762</Timestamp><Current dt:dt="r8…	60.003	1	right	999806607	2017-06-06	16:12:01	14:12:01	female	248	{LEFTARROW}	53							0	842962	842445	{LEFTARROW}	516	841331	840895	936	left4,8	4	7	227	mask4	0	842428	0	842228	eqm10_NoEyeNmodel1_dir	0	V	gazeCOD	GazeCoDxp	1	400	0	841928	-3	841828
GazeCoD_1Model_male	16	1	33	<?xml version="1.0"?>\n<Clock xmlns:dt="urn:schemas-microsoft-com:datatypes"><Description dt:dt="string">E-Prime Primary Realtime Clock</Description><StartTime><Timestamp dt:dt="int">0</Timestamp><DateUtc dt:dt="string">2017-06-06T14:12:01Z</DateUtc></StartTime><FrequencyChanges><FrequencyChange><Frequency dt:dt="r8">3312939</Frequency><Timestamp dt:dt="r8">999172762</Timestamp><Current dt:dt="r8…	60.003	1	right	999806607	2017-06-06	16:12:01	14:12:01	female	249	{RIGHTARROW}	46							0	845865	844562	{DOWNARROW}	1303	843451	842978	973	right1,6	18	7	228	mask18	0	844545	-1	844345	eqm10_NoEyeNmodel1_dir	90	H	gazeCOD	GazeCoDxp	0	400	0	844046	-5	843946
GazeCoD_1Model_male	16	1	33	<?xml version="1.0"?>\n<Clock xmlns:dt="urn:schemas-microsoft-com:datatypes"><Description dt:dt="string">E-Prime Primary Realtime Clock</Description><StartTime><Timestamp dt:dt="int">0</Timestamp><DateUtc dt:dt="string">2017-06-06T14:12:01Z</DateUtc></StartTime><FrequencyChanges><FrequencyChange><Frequency dt:dt="r8">3312939</Frequency><Timestamp dt:dt="r8">999172762</Timestamp><Current dt:dt="r8…	60.003	1	right	999806607	2017-06-06	16:12:01	14:12:01	female	250	{RIGHTARROW}	42							0	848729	847245	{RIGHTARROW}	1484	846132	845878	754	right4,8	31	7	229	mask31	0	847228	0	847028	eqm10_NoEyeNmodel1_dir	90	HV	gazeCOD	GazeCoDxp	1	400	0	846728	-4	846628
GazeCoD_1Model_male	16	1	33	<?xml version="1.0"?>\n<Clock xmlns:dt="urn:schemas-microsoft-com:datatypes"><Description dt:dt="string">E-Prime Primary Realtime Clock</Description><StartTime><Timestamp dt:dt="int">0</Timestamp><DateUtc dt:dt="string">2017-06-06T14:12:01Z</DateUtc></StartTime><FrequencyChanges><FrequencyChange><Frequency dt:dt="r8">3312939</Frequency><Timestamp dt:dt="r8">999172762</Timestamp><Current dt:dt="r8…	60.003	1	right	999806607	2017-06-06	16:12:01	14:12:01	female	251	{DOWNARROW}	79							0	850457	850178	{LEFTARROW}	279	849063	848745	818	DG0	23	7	230	mask23	0	850161	0	849961	eqm10_NoEyeNmodel1_dir	90	HV	gazeCOD	GazeCoDxp	0	400	0	849661	-2	849561
GazeCoD_1Model_male	16	1	33	<?xml version="1.0"?>\n<Clock xmlns:dt="urn:schemas-microsoft-com:datatypes"><Description dt:dt="string">E-Prime Primary Realtime Clock</Description><StartTime><Timestamp dt:dt="int">0</Timestamp><DateUtc dt:dt="string">2017-06-06T14:12:01Z</DateUtc></StartTime><FrequencyChanges><FrequencyChange><Frequency dt:dt="r8">3312939</Frequency><Timestamp dt:dt="r8">999172762</Timestamp><Current dt:dt="r8…	60.003	1	right	999806607	2017-06-06	16:12:01	14:12:01	female	252	{RIGHTARROW}	77							0	852201	852078	{RIGHTARROW}	123	850959	850478	981	right8	22	7	231	mask22	0	852061	0	851861	eqm10_NoEyeNmodel1_dir	90	H	gazeCOD	GazeCoDxp	1	400	0	851561	2	851461
GazeCoD_1Model_male	16	1	33	<?xml version="1.0"?>\n<Clock xmlns:dt="urn:schemas-microsoft-com:datatypes"><Description dt:dt="string">E-Prime Primary Realtime Clock</Description><StartTime><Timestamp dt:dt="int">0</Timestamp><DateUtc dt:dt="string">2017-06-06T14:12:01Z</DateUtc></StartTime><FrequencyChanges><FrequencyChange><Frequency dt:dt="r8">3312939</Frequency><Timestamp dt:dt="r8">999172762</Timestamp><Current dt:dt="r8…	60.003	1	right	999806607	2017-06-06	16:12:01	14:12:01	female	253	{RIGHTARROW}	44							0	854161	853811	{DOWNARROW}	350	852691	852211	980	right3,2	30	8	232	mask30	0	853794	0	853594	eqm10_NoEyeNmodel1_dir	90	HV	gazeCOD	GazeCoDxp	0	400	0	853294	3	853194
GazeCoD_1Model_male	16	1	33	<?xml version="1.0"?>\n<Clock xmlns:dt="urn:schemas-microsoft-com:datatypes"><Description dt:dt="string">E-Prime Primary Realtime Clock</Description><StartTime><Timestamp dt:dt="int">0</Timestamp><DateUtc dt:dt="string">2017-06-06T14:12:01Z</DateUtc></StartTime><FrequencyChanges><FrequencyChange><Frequency dt:dt="r8">3312939</Frequency><Timestamp dt:dt="r8">999172762</Timestamp><Current dt:dt="r8…	60.003	1	right	999806607	2017-06-06	16:12:01	14:12:01	female	254	{LEFTARROW}	49							0	856433	855628	{LEFTARROW}	805	854513	854178	835	left1,6	13	8	233	mask13	0	855611	0	855411	eqm10_NoEyeNmodel1_dir	90	H	gazeCOD	GazeCoDxp	1	400	0	855111	-2	855011
GazeCoD_1Model_male	16	1	33	<?xml version="1.0"?>\n<Clock xmlns:dt="urn:schemas-microsoft-com:datatypes"><Description dt:dt="string">E-Prime Primary Realtime Clock</Description><StartTime><Timestamp dt:dt="int">0</Timestamp><DateUtc dt:dt="string">2017-06-06T14:12:01Z</DateUtc></StartTime><FrequencyChanges><FrequencyChange><Frequency dt:dt="r8">3312939</Frequency><Timestamp dt:dt="r8">999172762</Timestamp><Current dt:dt="r8…	60.003	1	right	999806607	2017-06-06	16:12:01	14:12:01	female	255	{RIGHTARROW}	44							0	857945	857811	{RIGHTARROW}	134	856694	856444	750	right3,2	19	8	234	mask19	0	857794	0	857594	eqm10_NoEyeNmodel1_dir	90	H	gazeCOD	GazeCoDxp	1	400	0	857294	0	857194
GazeCoD_1Model_male	16	1	33	<?xml version="1.0"?>\n<Clock xmlns:dt="urn:schemas-microsoft-com:datatypes"><Description dt:dt="string">E-Prime Primary Realtime Clock</Description><StartTime><Timestamp dt:dt="int">0</Timestamp><DateUtc dt:dt="string">2017-06-06T14:12:01Z</DateUtc></StartTime><FrequencyChanges><FrequencyChange><Frequency dt:dt="r8">3312939</Frequency><Timestamp dt:dt="r8">999172762</Timestamp><Current dt:dt="r8…	60.003	1	right	999806607	2017-06-06	16:12:01	14:12:01	female	256	{LEFTARROW}	78							0	859377	859327	{LEFTARROW}	50	858214	857961	753	left8	28	8	235	mask28	0	859311	0	859111	eqm10_NoEyeNmodel1_dir	90	HV	gazeCOD	GazeCoDxp	1	400	0	858811	-3	858711
GazeCoD_1Model_male	16	1	33	<?xml version="1.0"?>\n<Clock xmlns:dt="urn:schemas-microsoft-com:datatypes"><Description dt:dt="string">E-Prime Primary Realtime Clock</Description><StartTime><Timestamp dt:dt="int">0</Timestamp><DateUtc dt:dt="string">2017-06-06T14:12:01Z</DateUtc></StartTime><FrequencyChanges><FrequencyChange><Frequency dt:dt="r8">3312939</Frequency><Timestamp dt:dt="r8">999172762</Timestamp><Current dt:dt="r8…	60.003	1	right	999806607	2017-06-06	16:12:01	14:12:01	female	257	{DOWNARROW}	79							0	862576	860961	{LEFTARROW}	1615	859841	859394	947	DG0	12	8	236	mask12	0	860944	0	860744	eqm10_NoEyeNmodel1_dir	90	H	gazeCOD	GazeCoDxp	0	400	0	860444	3	860344
GazeCoD_1Model_male	16	1	33	<?xml version="1.0"?>\n<Clock xmlns:dt="urn:schemas-microsoft-com:datatypes"><Description dt:dt="string">E-Prime Primary Realtime Clock</Description><StartTime><Timestamp dt:dt="int">0</Timestamp><DateUtc dt:dt="string">2017-06-06T14:12:01Z</DateUtc></StartTime><FrequencyChanges><FrequencyChange><Frequency dt:dt="r8">3312939</Frequency><Timestamp dt:dt="r8">999172762</Timestamp><Current dt:dt="r8…	60.003	1	right	999806607	2017-06-06	16:12:01	14:12:01	female	258	{DOWNARROW}	79							0	864584	864094	{DOWNARROW}	490	862977	862594	883	DG0	1	8	237	mask1	0	864077	0	863877	eqm10_NoEyeNmodel1_dir	0	V	gazeCOD	GazeCoDxp	1	400	0	863577	0	863477
GazeCoD_1Model_male	16	1	33	<?xml version="1.0"?>\n<Clock xmlns:dt="urn:schemas-microsoft-com:datatypes"><Description dt:dt="string">E-Prime Primary Realtime Clock</Description><StartTime><Timestamp dt:dt="int">0</Timestamp><DateUtc dt:dt="string">2017-06-06T14:12:01Z</DateUtc></StartTime><FrequencyChanges><FrequencyChange><Frequency dt:dt="r8">3312939</Frequency><Timestamp dt:dt="r8">999172762</Timestamp><Current dt:dt="r8…	60.003	1	right	999806607	2017-06-06	16:12:01	14:12:01	female	259	{LEFTARROW}	51							0	866816	866110	{LEFTARROW}	706	864997	864594	903	left3,2	3	8	238	mask3	0	866094	0	865894	eqm10_NoEyeNmodel1_dir	0	V	gazeCOD	GazeCoDxp	1	400	0	865594	-3	865494
GazeCoD_1Model_male	16	1	33	<?xml version="1.0"?>\n<Clock xmlns:dt="urn:schemas-microsoft-com:datatypes"><Description dt:dt="string">E-Prime Primary Realtime Clock</Description><StartTime><Timestamp dt:dt="int">0</Timestamp><DateUtc dt:dt="string">2017-06-06T14:12:01Z</DateUtc></StartTime><FrequencyChanges><FrequencyChange><Frequency dt:dt="r8">3312939</Frequency><Timestamp dt:dt="r8">999172762</Timestamp><Current dt:dt="r8…	60.003	1	right	999806607	2017-06-06	16:12:01	14:12:01	female	260	{LEFTARROW}	53							0	869200	868260	{LEFTARROW}	940	867143	866827	816	left4,8	4	8	239	mask4	0	868244	0	868044	eqm10_NoEyeNmodel1_dir	0	V	gazeCOD	GazeCoDxp	1	400	0	867744	1	867644
GazeCoD_1Model_male	16	1	33	<?xml version="1.0"?>\n<Clock xmlns:dt="urn:schemas-microsoft-com:datatypes"><Description dt:dt="string">E-Prime Primary Realtime Clock</Description><StartTime><Timestamp dt:dt="int">0</Timestamp><DateUtc dt:dt="string">2017-06-06T14:12:01Z</DateUtc></StartTime><FrequencyChanges><FrequencyChange><Frequency dt:dt="r8">3312939</Frequency><Timestamp dt:dt="r8">999172762</Timestamp><Current dt:dt="r8…	60.003	1	right	999806607	2017-06-06	16:12:01	14:12:01	female	261	{LEFTARROW}	49							0	870896	870660	{DOWNARROW}	236	869538	869210	828	left1,6	2	8	240	mask2	0	870644	0	870444	eqm10_NoEyeNmodel1_dir	0	V	gazeCOD	GazeCoDxp	0	400	0	870144	6	870044
GazeCoD_1Model_male	16	1	33	<?xml version="1.0"?>\n<Clock xmlns:dt="urn:schemas-microsoft-com:datatypes"><Description dt:dt="string">E-Prime Primary Realtime Clock</Description><StartTime><Timestamp dt:dt="int">0</Timestamp><DateUtc dt:dt="string">2017-06-06T14:12:01Z</DateUtc></StartTime><FrequencyChanges><FrequencyChange><Frequency dt:dt="r8">3312939</Frequency><Timestamp dt:dt="r8">999172762</Timestamp><Current dt:dt="r8…	60.003	1	right	999806607	2017-06-06	16:12:01	14:12:01	female	262	{LEFTARROW}	55							0	872488	872443	{LEFTARROW}	45	871323	870910	913	left6,4	27	8	241	mask27	0	872427	0	872227	eqm10_NoEyeNmodel1_dir	90	HV	gazeCOD	GazeCoDxp	1	400	0	871927	4	871827
GazeCoD_1Model_male	16	1	33	<?xml version="1.0"?>\n<Clock xmlns:dt="urn:schemas-microsoft-com:datatypes"><Description dt:dt="string">E-Prime Primary Realtime Clock</Description><StartTime><Timestamp dt:dt="int">0</Timestamp><DateUtc dt:dt="string">2017-06-06T14:12:01Z</DateUtc></StartTime><FrequencyChanges><FrequencyChange><Frequency dt:dt="r8">3312939</Frequency><Timestamp dt:dt="r8">999172762</Timestamp><Current dt:dt="r8…	60.003	1	right	999806607	2017-06-06	16:12:01	14:12:01	female	263	{RIGHTARROW}	46							0	874264	873993	{DOWNARROW}	271	872880	872510	870	right1,6	7	8	242	mask7	0	873977	0	873777	eqm10_NoEyeNmodel1_dir	0	V	gazeCOD	GazeCoDxp	0	400	0	873477	-3	873377
GazeCoD_1Model_male	16	1	33	<?xml version="1.0"?>\n<Clock xmlns:dt="urn:schemas-microsoft-com:datatypes"><Description dt:dt="string">E-Prime Primary Realtime Clock</Description><StartTime><Timestamp dt:dt="int">0</Timestamp><DateUtc dt:dt="string">2017-06-06T14:12:01Z</DateUtc></StartTime><FrequencyChanges><FrequencyChange><Frequency dt:dt="r8">3312939</Frequency><Timestamp dt:dt="r8">999172762</Timestamp><Current dt:dt="r8…	60.003	1	right	999806607	2017-06-06	16:12:01	14:12:01	female	264	{LEFTARROW}	53							0	875944	875810	{LEFTARROW}	134	874697	874277	920	left4,8	26	8	243	mask26	0	875793	0	875593	eqm10_NoEyeNmodel1_dir	90	HV	gazeCOD	GazeCoDxp	1	400	0	875293	-4	875193
GazeCoD_1Model_male	16	1	33	<?xml version="1.0"?>\n<Clock xmlns:dt="urn:schemas-microsoft-com:datatypes"><Description dt:dt="string">E-Prime Primary Realtime Clock</Description><StartTime><Timestamp dt:dt="int">0</Timestamp><DateUtc dt:dt="string">2017-06-06T14:12:01Z</DateUtc></StartTime><FrequencyChanges><FrequencyChange><Frequency dt:dt="r8">3312939</Frequency><Timestamp dt:dt="r8">999172762</Timestamp><Current dt:dt="r8…	60.003	1	right	999806607	2017-06-06	16:12:01	14:12:01	female	265	{LEFTARROW}	49							0	877664	877343	{LEFTARROW}	321	876227	875960	767	left1,6	24	8	244	mask24	0	877327	0	877127	eqm10_NoEyeNmodel1_dir	90	HV	gazeCOD	GazeCoDxp	1	400	0	876827	0	876727
GazeCoD_1Model_male	16	1	33	<?xml version="1.0"?>\n<Clock xmlns:dt="urn:schemas-microsoft-com:datatypes"><Description dt:dt="string">E-Prime Primary Realtime Clock</Description><StartTime><Timestamp dt:dt="int">0</Timestamp><DateUtc dt:dt="string">2017-06-06T14:12:01Z</DateUtc></StartTime><FrequencyChanges><FrequencyChange><Frequency dt:dt="r8">3312939</Frequency><Timestamp dt:dt="r8">999172762</Timestamp><Current dt:dt="r8…	60.003	1	right	999806607	2017-06-06	16:12:01	14:12:01	female	266	{LEFTARROW}	78							0	879512	879210	{LEFTARROW}	301	878091	877676	915	left8	17	8	245	mask17	0	879193	0	878993	eqm10_NoEyeNmodel1_dir	90	H	gazeCOD	GazeCoDxp	1	400	0	878693	2	878593
GazeCoD_1Model_male	16	1	33	<?xml version="1.0"?>\n<Clock xmlns:dt="urn:schemas-microsoft-com:datatypes"><Description dt:dt="string">E-Prime Primary Realtime Clock</Description><StartTime><Timestamp dt:dt="int">0</Timestamp><DateUtc dt:dt="string">2017-06-06T14:12:01Z</DateUtc></StartTime><FrequencyChanges><FrequencyChange><Frequency dt:dt="r8">3312939</Frequency><Timestamp dt:dt="r8">999172762</Timestamp><Current dt:dt="r8…	60.003	1	right	999806607	2017-06-06	16:12:01	14:12:01	female	267	{RIGHTARROW}	44							0	881264	880993	{RIGHTARROW}	270	879869	879526	843	right3,2	8	8	246	mask8	0	880976	0	880776	eqm10_NoEyeNmodel1_dir	0	V	gazeCOD	GazeCoDxp	1	400	0	880476	7	880376
GazeCoD_1Model_male	16	1	33	<?xml version="1.0"?>\n<Clock xmlns:dt="urn:schemas-microsoft-com:datatypes"><Description dt:dt="string">E-Prime Primary Realtime Clock</Description><StartTime><Timestamp dt:dt="int">0</Timestamp><DateUtc dt:dt="string">2017-06-06T14:12:01Z</DateUtc></StartTime><FrequencyChanges><FrequencyChange><Frequency dt:dt="r8">3312939</Frequency><Timestamp dt:dt="r8">999172762</Timestamp><Current dt:dt="r8…	60.003	1	right	999806607	2017-06-06	16:12:01	14:12:01	female	268	{RIGHTARROW}	40							0	882871	882810	{RIGHTARROW}	61	881683	881276	907	right6,4	32	8	247	mask32	0	882793	0	882593	eqm10_NoEyeNmodel1_dir	90	HV	gazeCOD	GazeCoDxp	1	400	0	882293	10	882193
GazeCoD_1Model_male	16	1	33	<?xml version="1.0"?>\n<Clock xmlns:dt="urn:schemas-microsoft-com:datatypes"><Description dt:dt="string">E-Prime Primary Realtime Clock</Description><StartTime><Timestamp dt:dt="int">0</Timestamp><DateUtc dt:dt="string">2017-06-06T14:12:01Z</DateUtc></StartTime><FrequencyChanges><FrequencyChange><Frequency dt:dt="r8">3312939</Frequency><Timestamp dt:dt="r8">999172762</Timestamp><Current dt:dt="r8…	60.003	1	right	999806607	2017-06-06	16:12:01	14:12:01	female	269	{RIGHTARROW}	40							0	884631	884343	{RIGHTARROW}	288	883221	882893	828	right6,4	21	8	248	mask21	0	884326	0	884126	eqm10_NoEyeNmodel1_dir	90	H	gazeCOD	GazeCoDxp	1	400	0	883826	5	883726
GazeCoD_1Model_male	16	1	33	<?xml version="1.0"?>\n<Clock xmlns:dt="urn:schemas-microsoft-com:datatypes"><Description dt:dt="string">E-Prime Primary Realtime Clock</Description><StartTime><Timestamp dt:dt="int">0</Timestamp><DateUtc dt:dt="string">2017-06-06T14:12:01Z</DateUtc></StartTime><FrequencyChanges><FrequencyChange><Frequency dt:dt="r8">3312939</Frequency><Timestamp dt:dt="r8">999172762</Timestamp><Current dt:dt="r8…	60.003	1	right	999806607	2017-06-06	16:12:01	14:12:01	female	270	{RIGHTARROW}	42							0	886447	886243	{RIGHTARROW}	204	885117	884643	974	right4,8	9	8	249	mask9	0	886226	0	886026	eqm10_NoEyeNmodel1_dir	0	V	gazeCOD	GazeCoDxp	1	400	0	885726	9	885626
GazeCoD_1Model_male	16	1	33	<?xml version="1.0"?>\n<Clock xmlns:dt="urn:schemas-microsoft-com:datatypes"><Description dt:dt="string">E-Prime Primary Realtime Clock</Description><StartTime><Timestamp dt:dt="int">0</Timestamp><DateUtc dt:dt="string">2017-06-06T14:12:01Z</DateUtc></StartTime><FrequencyChanges><FrequencyChange><Frequency dt:dt="r8">3312939</Frequency><Timestamp dt:dt="r8">999172762</Timestamp><Current dt:dt="r8…	60.003	1	right	999806607	2017-06-06	16:12:01	14:12:01	female	271	{LEFTARROW}	55							0	888063	887926	{LEFTARROW}	137	886801	886459	842	left6,4	16	8	250	mask16	0	887909	0	887709	eqm10_NoEyeNmodel1_dir	90	H	gazeCOD	GazeCoDxp	1	400	0	887409	8	887309
GazeCoD_1Model_male	16	1	33	<?xml version="1.0"?>\n<Clock xmlns:dt="urn:schemas-microsoft-com:datatypes"><Description dt:dt="string">E-Prime Primary Realtime Clock</Description><StartTime><Timestamp dt:dt="int">0</Timestamp><DateUtc dt:dt="string">2017-06-06T14:12:01Z</DateUtc></StartTime><FrequencyChanges><FrequencyChange><Frequency dt:dt="r8">3312939</Frequency><Timestamp dt:dt="r8">999172762</Timestamp><Current dt:dt="r8…	60.003	1	right	999806607	2017-06-06	16:12:01	14:12:01	female	272	{DOWNARROW}	79							0	890431	889659	{LEFTARROW}	772	888538	888076	962	DG0	23	8	251	mask23	0	889643	0	889443	eqm10_NoEyeNmodel1_dir	90	HV	gazeCOD	GazeCoDxp	0	400	0	889143	5	889043
GazeCoD_1Model_male	16	1	33	<?xml version="1.0"?>\n<Clock xmlns:dt="urn:schemas-microsoft-com:datatypes"><Description dt:dt="string">E-Prime Primary Realtime Clock</Description><StartTime><Timestamp dt:dt="int">0</Timestamp><DateUtc dt:dt="string">2017-06-06T14:12:01Z</DateUtc></StartTime><FrequencyChanges><FrequencyChange><Frequency dt:dt="r8">3312939</Frequency><Timestamp dt:dt="r8">999172762</Timestamp><Current dt:dt="r8…	60.003	1	right	999806607	2017-06-06	16:12:01	14:12:01	female	273	{LEFTARROW}	55							0	892527	891992	{LEFTARROW}	535	890880	890442	938	left6,4	5	8	252	mask5	0	891976	0	891776	eqm10_NoEyeNmodel1_dir	0	V	gazeCOD	GazeCoDxp	1	400	0	891476	-4	891376
GazeCoD_1Model_male	16	1	33	<?xml version="1.0"?>\n<Clock xmlns:dt="urn:schemas-microsoft-com:datatypes"><Description dt:dt="string">E-Prime Primary Realtime Clock</Description><StartTime><Timestamp dt:dt="int">0</Timestamp><DateUtc dt:dt="string">2017-06-06T14:12:01Z</DateUtc></StartTime><FrequencyChanges><FrequencyChange><Frequency dt:dt="r8">3312939</Frequency><Timestamp dt:dt="r8">999172762</Timestamp><Current dt:dt="r8…	60.003	1	right	999806607	2017-06-06	16:12:01	14:12:01	female	274	{RIGHTARROW}	77							0	894159	893909	{RIGHTARROW}	250	892797	892542	755	right8	22	8	253	mask22	0	893892	0	893692	eqm10_NoEyeNmodel1_dir	90	H	gazeCOD	GazeCoDxp	1	400	0	893392	-5	893292
GazeCoD_1Model_male	16	1	33	<?xml version="1.0"?>\n<Clock xmlns:dt="urn:schemas-microsoft-com:datatypes"><Description dt:dt="string">E-Prime Primary Realtime Clock</Description><StartTime><Timestamp dt:dt="int">0</Timestamp><DateUtc dt:dt="string">2017-06-06T14:12:01Z</DateUtc></StartTime><FrequencyChanges><FrequencyChange><Frequency dt:dt="r8">3312939</Frequency><Timestamp dt:dt="r8">999172762</Timestamp><Current dt:dt="r8…	60.003	1	right	999806607	2017-06-06	16:12:01	14:12:01	female	275	{LEFTARROW}	51							0	895951	895576	{LEFTARROW}	375	894449	894176	773	left3,2	25	8	254	mask25	0	895559	0	895359	eqm10_NoEyeNmodel1_dir	90	HV	gazeCOD	GazeCoDxp	1	400	0	895059	10	894959
GazeCoD_1Model_male	16	1	33	<?xml version="1.0"?>\n<Clock xmlns:dt="urn:schemas-microsoft-com:datatypes"><Description dt:dt="string">E-Prime Primary Realtime Clock</Description><StartTime><Timestamp dt:dt="int">0</Timestamp><DateUtc dt:dt="string">2017-06-06T14:12:01Z</DateUtc></StartTime><FrequencyChanges><FrequencyChange><Frequency dt:dt="r8">3312939</Frequency><Timestamp dt:dt="r8">999172762</Timestamp><Current dt:dt="r8…	60.003	1	right	999806607	2017-06-06	16:12:01	14:12:01	female	276	{LEFTARROW}	78							0	897783	897525	{LEFTARROW}	258	896407	895976	931	left8	6	8	255	mask6	0	897509	0	897309	eqm10_NoEyeNmodel1_dir	0	V	gazeCOD	GazeCoDxp	1	400	0	897009	2	896909
GazeCoD_1Model_male	16	1	33	<?xml version="1.0"?>\n<Clock xmlns:dt="urn:schemas-microsoft-com:datatypes"><Description dt:dt="string">E-Prime Primary Realtime Clock</Description><StartTime><Timestamp dt:dt="int">0</Timestamp><DateUtc dt:dt="string">2017-06-06T14:12:01Z</DateUtc></StartTime><FrequencyChanges><FrequencyChange><Frequency dt:dt="r8">3312939</Frequency><Timestamp dt:dt="r8">999172762</Timestamp><Current dt:dt="r8…	60.003	1	right	999806607	2017-06-06	16:12:01	14:12:01	female	277	{RIGHTARROW}	46							0	901614	899275	{LEFTARROW}	2339	898155	897792	863	right1,6	18	8	256	mask18	0	899259	0	899059	eqm10_NoEyeNmodel1_dir	90	H	gazeCOD	GazeCoDxp	0	400	0	898759	4	898659
GazeCoD_1Model_male	16	1	33	<?xml version="1.0"?>\n<Clock xmlns:dt="urn:schemas-microsoft-com:datatypes"><Description dt:dt="string">E-Prime Primary Realtime Clock</Description><StartTime><Timestamp dt:dt="int">0</Timestamp><DateUtc dt:dt="string">2017-06-06T14:12:01Z</DateUtc></StartTime><FrequencyChanges><FrequencyChange><Frequency dt:dt="r8">3312939</Frequency><Timestamp dt:dt="r8">999172762</Timestamp><Current dt:dt="r8…	60.003	1	right	999806607	2017-06-06	16:12:01	14:12:01	female	278	{RIGHTARROW}	42							0	903478	903208	{RIGHTARROW}	270	902095	901625	970	right4,8	31	8	257	mask31	0	903192	0	902992	eqm10_NoEyeNmodel1_dir	90	HV	gazeCOD	GazeCoDxp	1	400	0	902692	-3	902592
GazeCoD_1Model_male	16	1	33	<?xml version="1.0"?>\n<Clock xmlns:dt="urn:schemas-microsoft-com:datatypes"><Description dt:dt="string">E-Prime Primary Realtime Clock</Description><StartTime><Timestamp dt:dt="int">0</Timestamp><DateUtc dt:dt="string">2017-06-06T14:12:01Z</DateUtc></StartTime><FrequencyChanges><FrequencyChange><Frequency dt:dt="r8">3312939</Frequency><Timestamp dt:dt="r8">999172762</Timestamp><Current dt:dt="r8…	60.003	1	right	999806607	2017-06-06	16:12:01	14:12:01	female	279	{RIGHTARROW}	42							0	905134	904892	{RIGHTARROW}	242	903775	903492	783	right4,8	20	8	258	mask20	0	904875	0	904675	eqm10_NoEyeNmodel1_dir	90	H	gazeCOD	GazeCoDxp	1	400	0	904375	0	904275
GazeCoD_1Model_male	16	1	33	<?xml version="1.0"?>\n<Clock xmlns:dt="urn:schemas-microsoft-com:datatypes"><Description dt:dt="string">E-Prime Primary Realtime Clock</Description><StartTime><Timestamp dt:dt="int">0</Timestamp><DateUtc dt:dt="string">2017-06-06T14:12:01Z</DateUtc></StartTime><FrequencyChanges><FrequencyChange><Frequency dt:dt="r8">3312939</Frequency><Timestamp dt:dt="r8">999172762</Timestamp><Current dt:dt="r8…	60.003	1	right	999806607	2017-06-06	16:12:01	14:12:01	female	280	{RIGHTARROW}	46							0	907142	906725	{RIGHTARROW}	417	905605	905158	947	right1,6	29	8	259	mask29	0	906708	0	906508	eqm10_NoEyeNmodel1_dir	90	HV	gazeCOD	GazeCoDxp	1	400	0	906208	3	906108
GazeCoD_1Model_male	16	1	33	<?xml version="1.0"?>\n<Clock xmlns:dt="urn:schemas-microsoft-com:datatypes"><Description dt:dt="string">E-Prime Primary Realtime Clock</Description><StartTime><Timestamp dt:dt="int">0</Timestamp><DateUtc dt:dt="string">2017-06-06T14:12:01Z</DateUtc></StartTime><FrequencyChanges><FrequencyChange><Frequency dt:dt="r8">3312939</Frequency><Timestamp dt:dt="r8">999172762</Timestamp><Current dt:dt="r8…	60.003	1	right	999806607	2017-06-06	16:12:01	14:12:01	female	281	{LEFTARROW}	51							0	908862	908575	{LEFTARROW}	287	907460	907158	802	left3,2	14	8	260	mask14	0	908558	0	908358	eqm10_NoEyeNmodel1_dir	90	H	gazeCOD	GazeCoDxp	1	400	0	908058	-2	907958
GazeCoD_1Model_male	16	1	33	<?xml version="1.0"?>\n<Clock xmlns:dt="urn:schemas-microsoft-com:datatypes"><Description dt:dt="string">E-Prime Primary Realtime Clock</Description><StartTime><Timestamp dt:dt="int">0</Timestamp><DateUtc dt:dt="string">2017-06-06T14:12:01Z</DateUtc></StartTime><FrequencyChanges><FrequencyChange><Frequency dt:dt="r8">3312939</Frequency><Timestamp dt:dt="r8">999172762</Timestamp><Current dt:dt="r8…	60.003	1	right	999806607	2017-06-06	16:12:01	14:12:01	female	282	{RIGHTARROW}	77							0	910574	910275	{RIGHTARROW}	299	909154	908875	779	right8	33	8	261	mask33	0	910258	0	910058	eqm10_NoEyeNmodel1_dir	90	HV	gazeCOD	GazeCoDxp	1	400	0	909758	4	909658
GazeCoD_1Model_male	16	1	33	<?xml version="1.0"?>\n<Clock xmlns:dt="urn:schemas-microsoft-com:datatypes"><Description dt:dt="string">E-Prime Primary Realtime Clock</Description><StartTime><Timestamp dt:dt="int">0</Timestamp><DateUtc dt:dt="string">2017-06-06T14:12:01Z</DateUtc></StartTime><FrequencyChanges><FrequencyChange><Frequency dt:dt="r8">3312939</Frequency><Timestamp dt:dt="r8">999172762</Timestamp><Current dt:dt="r8…	60.003	1	right	999806607	2017-06-06	16:12:01	14:12:01	female	283	{RIGHTARROW}	40							0	912270	912008	{RIGHTARROW}	262	910889	910591	798	right6,4	10	8	262	mask10	0	911991	0	911791	eqm10_NoEyeNmodel1_dir	0	V	gazeCOD	GazeCoDxp	1	400	0	911491	2	911391
GazeCoD_1Model_male	16	1	33	<?xml version="1.0"?>\n<Clock xmlns:dt="urn:schemas-microsoft-com:datatypes"><Description dt:dt="string">E-Prime Primary Realtime Clock</Description><StartTime><Timestamp dt:dt="int">0</Timestamp><DateUtc dt:dt="string">2017-06-06T14:12:01Z</DateUtc></StartTime><FrequencyChanges><FrequencyChange><Frequency dt:dt="r8">3312939</Frequency><Timestamp dt:dt="r8">999172762</Timestamp><Current dt:dt="r8…	60.003	1	right	999806607	2017-06-06	16:12:01	14:12:01	female	284	{RIGHTARROW}	77							0	914094	913825	{RIGHTARROW}	269	912707	912291	916	right8	11	8	263	mask11	0	913808	0	913608	eqm10_NoEyeNmodel1_dir	0	V	gazeCOD	GazeCoDxp	1	400	0	913308	1	913208
GazeCoD_1Model_male	16	1	33	<?xml version="1.0"?>\n<Clock xmlns:dt="urn:schemas-microsoft-com:datatypes"><Description dt:dt="string">E-Prime Primary Realtime Clock</Description><StartTime><Timestamp dt:dt="int">0</Timestamp><DateUtc dt:dt="string">2017-06-06T14:12:01Z</DateUtc></StartTime><FrequencyChanges><FrequencyChange><Frequency dt:dt="r8">3312939</Frequency><Timestamp dt:dt="r8">999172762</Timestamp><Current dt:dt="r8…	60.003	1	right	999806607	2017-06-06	16:12:01	14:12:01	female	285	{LEFTARROW}	53							0	915950	915574	{LEFTARROW}	376	914451	914108	843	left4,8	15	8	264	mask15	0	915558	0	915358	eqm10_NoEyeNmodel1_dir	90	H	gazeCOD	GazeCoDxp	1	400	0	915058	7	914958
GazeCoD_1Model_male	16	1	33	<?xml version="1.0"?>\n<Clock xmlns:dt="urn:schemas-microsoft-com:datatypes"><Description dt:dt="string">E-Prime Primary Realtime Clock</Description><StartTime><Timestamp dt:dt="int">0</Timestamp><DateUtc dt:dt="string">2017-06-06T14:12:01Z</DateUtc></StartTime><FrequencyChanges><FrequencyChange><Frequency dt:dt="r8">3312939</Frequency><Timestamp dt:dt="r8">999172762</Timestamp><Current dt:dt="r8…	60.003	1	right	999806607	2017-06-06	16:12:01	14:12:01	female	286	{RIGHTARROW}	40							0	918654	917524	{RIGHTARROW}	1129	916402	915974	928	right6,4	21	9	265	mask21	0	917508	0	917308	eqm10_NoEyeNmodel1_dir	90	H	gazeCOD	GazeCoDxp	1	400	0	917008	6	916908
GazeCoD_1Model_male	16	1	33	<?xml version="1.0"?>\n<Clock xmlns:dt="urn:schemas-microsoft-com:datatypes"><Description dt:dt="string">E-Prime Primary Realtime Clock</Description><StartTime><Timestamp dt:dt="int">0</Timestamp><DateUtc dt:dt="string">2017-06-06T14:12:01Z</DateUtc></StartTime><FrequencyChanges><FrequencyChange><Frequency dt:dt="r8">3312939</Frequency><Timestamp dt:dt="r8">999172762</Timestamp><Current dt:dt="r8…	60.003	1	right	999806607	2017-06-06	16:12:01	14:12:01	female	287	{RIGHTARROW}	44							0	920381	920191	{RIGHTARROW}	190	919068	918674	894	right3,2	19	9	266	mask19	0	920174	0	919974	eqm10_NoEyeNmodel1_dir	90	H	gazeCOD	GazeCoDxp	1	400	0	919674	6	919574
GazeCoD_1Model_male	16	1	33	<?xml version="1.0"?>\n<Clock xmlns:dt="urn:schemas-microsoft-com:datatypes"><Description dt:dt="string">E-Prime Primary Realtime Clock</Description><StartTime><Timestamp dt:dt="int">0</Timestamp><DateUtc dt:dt="string">2017-06-06T14:12:01Z</DateUtc></StartTime><FrequencyChanges><FrequencyChange><Frequency dt:dt="r8">3312939</Frequency><Timestamp dt:dt="r8">999172762</Timestamp><Current dt:dt="r8…	60.003	1	right	999806607	2017-06-06	16:12:01	14:12:01	female	288	{LEFTARROW}	55							0	922237	921941	{LEFTARROW}	296	920818	920391	927	left6,4	16	9	267	mask16	0	921924	0	921724	eqm10_NoEyeNmodel1_dir	90	H	gazeCOD	GazeCoDxp	1	400	0	921424	6	921324
GazeCoD_1Model_male	16	1	33	<?xml version="1.0"?>\n<Clock xmlns:dt="urn:schemas-microsoft-com:datatypes"><Description dt:dt="string">E-Prime Primary Realtime Clock</Description><StartTime><Timestamp dt:dt="int">0</Timestamp><DateUtc dt:dt="string">2017-06-06T14:12:01Z</DateUtc></StartTime><FrequencyChanges><FrequencyChange><Frequency dt:dt="r8">3312939</Frequency><Timestamp dt:dt="r8">999172762</Timestamp><Current dt:dt="r8…	60.003	1	right	999806607	2017-06-06	16:12:01	14:12:01	female	289	{LEFTARROW}	78							0	923925	923641	{LEFTARROW}	284	922528	922257	771	left8	28	9	268	mask28	0	923624	0	923424	eqm10_NoEyeNmodel1_dir	90	HV	gazeCOD	GazeCoDxp	1	400	0	923124	-4	923024
GazeCoD_1Model_male	16	1	33	<?xml version="1.0"?>\n<Clock xmlns:dt="urn:schemas-microsoft-com:datatypes"><Description dt:dt="string">E-Prime Primary Realtime Clock</Description><StartTime><Timestamp dt:dt="int">0</Timestamp><DateUtc dt:dt="string">2017-06-06T14:12:01Z</DateUtc></StartTime><FrequencyChanges><FrequencyChange><Frequency dt:dt="r8">3312939</Frequency><Timestamp dt:dt="r8">999172762</Timestamp><Current dt:dt="r8…	60.003	1	right	999806607	2017-06-06	16:12:01	14:12:01	female	290	{LEFTARROW}	78							0	925661	925341	{LEFTARROW}	320	924230	923941	789	left8	17	9	269	mask17	0	925324	-1	925124	eqm10_NoEyeNmodel1_dir	90	H	gazeCOD	GazeCoDxp	1	400	0	924825	-5	924725
GazeCoD_1Model_male	16	1	33	<?xml version="1.0"?>\n<Clock xmlns:dt="urn:schemas-microsoft-com:datatypes"><Description dt:dt="string">E-Prime Primary Realtime Clock</Description><StartTime><Timestamp dt:dt="int">0</Timestamp><DateUtc dt:dt="string">2017-06-06T14:12:01Z</DateUtc></StartTime><FrequencyChanges><FrequencyChange><Frequency dt:dt="r8">3312939</Frequency><Timestamp dt:dt="r8">999172762</Timestamp><Current dt:dt="r8…	60.003	1	right	999806607	2017-06-06	16:12:01	14:12:01	female	291	{LEFTARROW}	53							0	927629	927057	{LEFTARROW}	572	925942	925674	768	left4,8	4	9	270	mask4	0	927041	0	926841	eqm10_NoEyeNmodel1_dir	0	V	gazeCOD	GazeCoDxp	1	400	0	926541	-1	926441
GazeCoD_1Model_male	16	1	33	<?xml version="1.0"?>\n<Clock xmlns:dt="urn:schemas-microsoft-com:datatypes"><Description dt:dt="string">E-Prime Primary Realtime Clock</Description><StartTime><Timestamp dt:dt="int">0</Timestamp><DateUtc dt:dt="string">2017-06-06T14:12:01Z</DateUtc></StartTime><FrequencyChanges><FrequencyChange><Frequency dt:dt="r8">3312939</Frequency><Timestamp dt:dt="r8">999172762</Timestamp><Current dt:dt="r8…	60.003	1	right	999806607	2017-06-06	16:12:01	14:12:01	female	292	{RIGHTARROW}	40							0	929389	929140	{RIGHTARROW}	249	928024	927641	883	right6,4	32	9	271	mask32	0	929124	0	928924	eqm10_NoEyeNmodel1_dir	90	HV	gazeCOD	GazeCoDxp	1	400	0	928624	0	928524
GazeCoD_1Model_male	16	1	33	<?xml version="1.0"?>\n<Clock xmlns:dt="urn:schemas-microsoft-com:datatypes"><Description dt:dt="string">E-Prime Primary Realtime Clock</Description><StartTime><Timestamp dt:dt="int">0</Timestamp><DateUtc dt:dt="string">2017-06-06T14:12:01Z</DateUtc></StartTime><FrequencyChanges><FrequencyChange><Frequency dt:dt="r8">3312939</Frequency><Timestamp dt:dt="r8">999172762</Timestamp><Current dt:dt="r8…	60.003	1	right	999806607	2017-06-06	16:12:01	14:12:01	female	293	{RIGHTARROW}	42							0	931197	930924	{RIGHTARROW}	273	929802	929407	895	right4,8	31	9	272	mask31	0	930907	0	930707	eqm10_NoEyeNmodel1_dir	90	HV	gazeCOD	GazeCoDxp	1	400	0	930407	5	930307
GazeCoD_1Model_male	16	1	33	<?xml version="1.0"?>\n<Clock xmlns:dt="urn:schemas-microsoft-com:datatypes"><Description dt:dt="string">E-Prime Primary Realtime Clock</Description><StartTime><Timestamp dt:dt="int">0</Timestamp><DateUtc dt:dt="string">2017-06-06T14:12:01Z</DateUtc></StartTime><FrequencyChanges><FrequencyChange><Frequency dt:dt="r8">3312939</Frequency><Timestamp dt:dt="r8">999172762</Timestamp><Current dt:dt="r8…	60.003	1	right	999806607	2017-06-06	16:12:01	14:12:01	female	294	{RIGHTARROW}	42							0	932989	932740	{RIGHTARROW}	249	931625	931207	918	right4,8	9	9	273	mask9	0	932724	0	932524	eqm10_NoEyeNmodel1_dir	0	V	gazeCOD	GazeCoDxp	1	400	0	932224	-1	932124
GazeCoD_1Model_male	16	1	33	<?xml version="1.0"?>\n<Clock xmlns:dt="urn:schemas-microsoft-com:datatypes"><Description dt:dt="string">E-Prime Primary Realtime Clock</Description><StartTime><Timestamp dt:dt="int">0</Timestamp><DateUtc dt:dt="string">2017-06-06T14:12:01Z</DateUtc></StartTime><FrequencyChanges><FrequencyChange><Frequency dt:dt="r8">3312939</Frequency><Timestamp dt:dt="r8">999172762</Timestamp><Current dt:dt="r8…	60.003	1	right	999806607	2017-06-06	16:12:01	14:12:01	female	295	{RIGHTARROW}	42							0	934781	934457	{RIGHTARROW}	324	933332	933007	825	right4,8	20	9	274	mask20	0	934440	0	934240	eqm10_NoEyeNmodel1_dir	90	H	gazeCOD	GazeCoDxp	1	400	0	933940	8	933840
GazeCoD_1Model_male	16	1	33	<?xml version="1.0"?>\n<Clock xmlns:dt="urn:schemas-microsoft-com:datatypes"><Description dt:dt="string">E-Prime Primary Realtime Clock</Description><StartTime><Timestamp dt:dt="int">0</Timestamp><DateUtc dt:dt="string">2017-06-06T14:12:01Z</DateUtc></StartTime><FrequencyChanges><FrequencyChange><Frequency dt:dt="r8">3312939</Frequency><Timestamp dt:dt="r8">999172762</Timestamp><Current dt:dt="r8…	60.003	1	right	999806607	2017-06-06	16:12:01	14:12:01	female	296	{RIGHTARROW}	77							0	936453	936257	{RIGHTARROW}	195	935131	934790	841	right8	33	9	275	mask33	0	936240	0	936040	eqm10_NoEyeNmodel1_dir	90	HV	gazeCOD	GazeCoDxp	1	400	0	935740	9	935640
GazeCoD_1Model_male	16	1	33	<?xml version="1.0"?>\n<Clock xmlns:dt="urn:schemas-microsoft-com:datatypes"><Description dt:dt="string">E-Prime Primary Realtime Clock</Description><StartTime><Timestamp dt:dt="int">0</Timestamp><DateUtc dt:dt="string">2017-06-06T14:12:01Z</DateUtc></StartTime><FrequencyChanges><FrequencyChange><Frequency dt:dt="r8">3312939</Frequency><Timestamp dt:dt="r8">999172762</Timestamp><Current dt:dt="r8…	60.003	1	right	999806607	2017-06-06	16:12:01	14:12:01	female	297	{LEFTARROW}	53							0	952332	952306	{LEFTARROW}	26	951186	950906	780	left4,8	26	9	276	mask26	0	952289	0	952089	eqm10_NoEyeNmodel1_dir	90	HV	gazeCOD	GazeCoDxp	1	400	0	951789	3	951689
GazeCoD_1Model_male	16	1	33	<?xml version="1.0"?>\n<Clock xmlns:dt="urn:schemas-microsoft-com:datatypes"><Description dt:dt="string">E-Prime Primary Realtime Clock</Description><StartTime><Timestamp dt:dt="int">0</Timestamp><DateUtc dt:dt="string">2017-06-06T14:12:01Z</DateUtc></StartTime><FrequencyChanges><FrequencyChange><Frequency dt:dt="r8">3312939</Frequency><Timestamp dt:dt="r8">999172762</Timestamp><Current dt:dt="r8…	60.003	1	right	999806607	2017-06-06	16:12:01	14:12:01	female	298	{DOWNARROW}	79							0	954948	953972	{RIGHTARROW}	976	952850	952356	994	DG0	1	9	277	mask1	0	953956	0	953756	eqm10_NoEyeNmodel1_dir	0	V	gazeCOD	GazeCoDxp	0	400	0	953456	6	953356
GazeCoD_1Model_male	16	1	33	<?xml version="1.0"?>\n<Clock xmlns:dt="urn:schemas-microsoft-com:datatypes"><Description dt:dt="string">E-Prime Primary Realtime Clock</Description><StartTime><Timestamp dt:dt="int">0</Timestamp><DateUtc dt:dt="string">2017-06-06T14:12:01Z</DateUtc></StartTime><FrequencyChanges><FrequencyChange><Frequency dt:dt="r8">3312939</Frequency><Timestamp dt:dt="r8">999172762</Timestamp><Current dt:dt="r8…	60.003	1	right	999806607	2017-06-06	16:12:01	14:12:01	female	299	{RIGHTARROW}	44							0	956627	956422	{RIGHTARROW}	205	955310	954972	838	right3,2	8	9	278	mask8	0	956406	0	956206	eqm10_NoEyeNmodel1_dir	0	V	gazeCOD	GazeCoDxp	1	400	0	955906	-4	955806
GazeCoD_1Model_male	16	1	33	<?xml version="1.0"?>\n<Clock xmlns:dt="urn:schemas-microsoft-com:datatypes"><Description dt:dt="string">E-Prime Primary Realtime Clock</Description><StartTime><Timestamp dt:dt="int">0</Timestamp><DateUtc dt:dt="string">2017-06-06T14:12:01Z</DateUtc></StartTime><FrequencyChanges><FrequencyChange><Frequency dt:dt="r8">3312939</Frequency><Timestamp dt:dt="r8">999172762</Timestamp><Current dt:dt="r8…	60.003	1	right	999806607	2017-06-06	16:12:01	14:12:01	female	300	{DOWNARROW}	79							0	959091	958106	{RIGHTARROW}	985	956989	956639	850	DG0	12	9	279	mask12	0	958089	0	957889	eqm10_NoEyeNmodel1_dir	90	H	gazeCOD	GazeCoDxp	0	400	0	957589	0	957489
GazeCoD_1Model_male	16	1	33	<?xml version="1.0"?>\n<Clock xmlns:dt="urn:schemas-microsoft-com:datatypes"><Description dt:dt="string">E-Prime Primary Realtime Clock</Description><StartTime><Timestamp dt:dt="int">0</Timestamp><DateUtc dt:dt="string">2017-06-06T14:12:01Z</DateUtc></StartTime><FrequencyChanges><FrequencyChange><Frequency dt:dt="r8">3312939</Frequency><Timestamp dt:dt="r8">999172762</Timestamp><Current dt:dt="r8…	60.003	1	right	999806607	2017-06-06	16:12:01	14:12:01	female	301	{RIGHTARROW}	46							0	960803	960589	{RIGHTARROW}	214	959465	959106	859	right1,6	7	9	280	mask7	0	960572	0	960372	eqm10_NoEyeNmodel1_dir	0	V	gazeCOD	GazeCoDxp	1	400	0	960072	7	959972
GazeCoD_1Model_male	16	1	33	<?xml version="1.0"?>\n<Clock xmlns:dt="urn:schemas-microsoft-com:datatypes"><Description dt:dt="string">E-Prime Primary Realtime Clock</Description><StartTime><Timestamp dt:dt="int">0</Timestamp><DateUtc dt:dt="string">2017-06-06T14:12:01Z</DateUtc></StartTime><FrequencyChanges><FrequencyChange><Frequency dt:dt="r8">3312939</Frequency><Timestamp dt:dt="r8">999172762</Timestamp><Current dt:dt="r8…	60.003	1	right	999806607	2017-06-06	16:12:01	14:12:01	female	302	{LEFTARROW}	51							0	962355	962189	{LEFTARROW}	166	961072	960822	750	left3,2	25	9	281	mask25	0	962172	0	961972	eqm10_NoEyeNmodel1_dir	90	HV	gazeCOD	GazeCoDxp	1	400	0	961672	0	961572
GazeCoD_1Model_male	16	1	33	<?xml version="1.0"?>\n<Clock xmlns:dt="urn:schemas-microsoft-com:datatypes"><Description dt:dt="string">E-Prime Primary Realtime Clock</Description><StartTime><Timestamp dt:dt="int">0</Timestamp><DateUtc dt:dt="string">2017-06-06T14:12:01Z</DateUtc></StartTime><FrequencyChanges><FrequencyChange><Frequency dt:dt="r8">3312939</Frequency><Timestamp dt:dt="r8">999172762</Timestamp><Current dt:dt="r8…	60.003	1	right	999806607	2017-06-06	16:12:01	14:12:01	female	303	{RIGHTARROW}	46							0	964243	963772	{DOWNARROW}	471	962661	962372	789	right1,6	29	9	282	mask29	0	963755	-1	963555	eqm10_NoEyeNmodel1_dir	90	HV	gazeCOD	GazeCoDxp	0	400	0	963256	-5	963156
GazeCoD_1Model_male	16	1	33	<?xml version="1.0"?>\n<Clock xmlns:dt="urn:schemas-microsoft-com:datatypes"><Description dt:dt="string">E-Prime Primary Realtime Clock</Description><StartTime><Timestamp dt:dt="int">0</Timestamp><DateUtc dt:dt="string">2017-06-06T14:12:01Z</DateUtc></StartTime><FrequencyChanges><FrequencyChange><Frequency dt:dt="r8">3312939</Frequency><Timestamp dt:dt="r8">999172762</Timestamp><Current dt:dt="r8…	60.003	1	right	999806607	2017-06-06	16:12:01	14:12:01	female	304	{RIGHTARROW}	46							0	966291	965822	{DOWNARROW}	469	964697	964255	942	right1,6	18	9	283	mask18	0	965805	0	965605	eqm10_NoEyeNmodel1_dir	90	H	gazeCOD	GazeCoDxp	0	400	0	965305	8	965205
GazeCoD_1Model_male	16	1	33	<?xml version="1.0"?>\n<Clock xmlns:dt="urn:schemas-microsoft-com:datatypes"><Description dt:dt="string">E-Prime Primary Realtime Clock</Description><StartTime><Timestamp dt:dt="int">0</Timestamp><DateUtc dt:dt="string">2017-06-06T14:12:01Z</DateUtc></StartTime><FrequencyChanges><FrequencyChange><Frequency dt:dt="r8">3312939</Frequency><Timestamp dt:dt="r8">999172762</Timestamp><Current dt:dt="r8…	60.003	1	right	999806607	2017-06-06	16:12:01	14:12:01	female	305	{LEFTARROW}	49							0	968019	967788	{LEFTARROW}	231	966666	966305	861	left1,6	24	9	284	mask24	0	967772	0	967572	eqm10_NoEyeNmodel1_dir	90	HV	gazeCOD	GazeCoDxp	1	400	0	967272	6	967172
GazeCoD_1Model_male	16	1	33	<?xml version="1.0"?>\n<Clock xmlns:dt="urn:schemas-microsoft-com:datatypes"><Description dt:dt="string">E-Prime Primary Realtime Clock</Description><StartTime><Timestamp dt:dt="int">0</Timestamp><DateUtc dt:dt="string">2017-06-06T14:12:01Z</DateUtc></StartTime><FrequencyChanges><FrequencyChange><Frequency dt:dt="r8">3312939</Frequency><Timestamp dt:dt="r8">999172762</Timestamp><Current dt:dt="r8…	60.003	1	right	999806607	2017-06-06	16:12:01	14:12:01	female	306	{RIGHTARROW}	40							0	969731	969538	{RIGHTARROW}	193	968416	968038	878	right6,4	10	9	285	mask10	0	969522	0	969322	eqm10_NoEyeNmodel1_dir	0	V	gazeCOD	GazeCoDxp	1	400	0	969022	6	968922
GazeCoD_1Model_male	16	1	33	<?xml version="1.0"?>\n<Clock xmlns:dt="urn:schemas-microsoft-com:datatypes"><Description dt:dt="string">E-Prime Primary Realtime Clock</Description><StartTime><Timestamp dt:dt="int">0</Timestamp><DateUtc dt:dt="string">2017-06-06T14:12:01Z</DateUtc></StartTime><FrequencyChanges><FrequencyChange><Frequency dt:dt="r8">3312939</Frequency><Timestamp dt:dt="r8">999172762</Timestamp><Current dt:dt="r8…	60.003	1	right	999806607	2017-06-06	16:12:01	14:12:01	female	307	{RIGHTARROW}	44							0	971395	971138	{DOWNARROW}	257	970022	969755	767	right3,2	30	9	286	mask30	0	971122	0	970922	eqm10_NoEyeNmodel1_dir	90	HV	gazeCOD	GazeCoDxp	0	400	0	970622	0	970522
GazeCoD_1Model_male	16	1	33	<?xml version="1.0"?>\n<Clock xmlns:dt="urn:schemas-microsoft-com:datatypes"><Description dt:dt="string">E-Prime Primary Realtime Clock</Description><StartTime><Timestamp dt:dt="int">0</Timestamp><DateUtc dt:dt="string">2017-06-06T14:12:01Z</DateUtc></StartTime><FrequencyChanges><FrequencyChange><Frequency dt:dt="r8">3312939</Frequency><Timestamp dt:dt="r8">999172762</Timestamp><Current dt:dt="r8…	60.003	1	right	999806607	2017-06-06	16:12:01	14:12:01	female	308	{LEFTARROW}	49							0	973163	972988	{LEFTARROW}	175	971864	971405	959	left1,6	13	9	287	mask13	0	972971	-1	972771	eqm10_NoEyeNmodel1_dir	90	H	gazeCOD	GazeCoDxp	1	400	0	972472	8	972372
GazeCoD_1Model_male	16	1	33	<?xml version="1.0"?>\n<Clock xmlns:dt="urn:schemas-microsoft-com:datatypes"><Description dt:dt="string">E-Prime Primary Realtime Clock</Description><StartTime><Timestamp dt:dt="int">0</Timestamp><DateUtc dt:dt="string">2017-06-06T14:12:01Z</DateUtc></StartTime><FrequencyChanges><FrequencyChange><Frequency dt:dt="r8">3312939</Frequency><Timestamp dt:dt="r8">999172762</Timestamp><Current dt:dt="r8…	60.003	1	right	999806607	2017-06-06	16:12:01	14:12:01	female	309	{RIGHTARROW}	77							0	976474	974555	{RIGHTARROW}	1919	973440	973172	768	right8	22	9	288	mask22	0	974538	0	974338	eqm10_NoEyeNmodel1_dir	90	H	gazeCOD	GazeCoDxp	1	400	0	974038	-2	973938
GazeCoD_1Model_male	16	1	33	<?xml version="1.0"?>\n<Clock xmlns:dt="urn:schemas-microsoft-com:datatypes"><Description dt:dt="string">E-Prime Primary Realtime Clock</Description><StartTime><Timestamp dt:dt="int">0</Timestamp><DateUtc dt:dt="string">2017-06-06T14:12:01Z</DateUtc></StartTime><FrequencyChanges><FrequencyChange><Frequency dt:dt="r8">3312939</Frequency><Timestamp dt:dt="r8">999172762</Timestamp><Current dt:dt="r8…	60.003	1	right	999806607	2017-06-06	16:12:01	14:12:01	female	310	{LEFTARROW}	53							0	978258	977905	{LEFTARROW}	353	976778	976488	790	left4,8	15	9	289	mask15	0	977888	0	977688	eqm10_NoEyeNmodel1_dir	90	H	gazeCOD	GazeCoDxp	1	400	0	977388	10	977288
GazeCoD_1Model_male	16	1	33	<?xml version="1.0"?>\n<Clock xmlns:dt="urn:schemas-microsoft-com:datatypes"><Description dt:dt="string">E-Prime Primary Realtime Clock</Description><StartTime><Timestamp dt:dt="int">0</Timestamp><DateUtc dt:dt="string">2017-06-06T14:12:01Z</DateUtc></StartTime><FrequencyChanges><FrequencyChange><Frequency dt:dt="r8">3312939</Frequency><Timestamp dt:dt="r8">999172762</Timestamp><Current dt:dt="r8…	60.003	1	right	999806607	2017-06-06	16:12:01	14:12:01	female	311	{RIGHTARROW}	77							0	979962	979838	{RIGHTARROW}	124	978718	978271	947	right8	11	9	290	mask11	0	979821	0	979621	eqm10_NoEyeNmodel1_dir	0	V	gazeCOD	GazeCoDxp	1	400	0	979321	3	979221
GazeCoD_1Model_male	16	1	33	<?xml version="1.0"?>\n<Clock xmlns:dt="urn:schemas-microsoft-com:datatypes"><Description dt:dt="string">E-Prime Primary Realtime Clock</Description><StartTime><Timestamp dt:dt="int">0</Timestamp><DateUtc dt:dt="string">2017-06-06T14:12:01Z</DateUtc></StartTime><FrequencyChanges><FrequencyChange><Frequency dt:dt="r8">3312939</Frequency><Timestamp dt:dt="r8">999172762</Timestamp><Current dt:dt="r8…	60.003	1	right	999806607	2017-06-06	16:12:01	14:12:01	female	312	{LEFTARROW}	78							0	981642	981404	{LEFTARROW}	238	980285	979971	814	left8	6	9	291	mask6	0	981388	0	981188	eqm10_NoEyeNmodel1_dir	0	V	gazeCOD	GazeCoDxp	1	400	0	980888	3	980788
GazeCoD_1Model_male	16	1	33	<?xml version="1.0"?>\n<Clock xmlns:dt="urn:schemas-microsoft-com:datatypes"><Description dt:dt="string">E-Prime Primary Realtime Clock</Description><StartTime><Timestamp dt:dt="int">0</Timestamp><DateUtc dt:dt="string">2017-06-06T14:12:01Z</DateUtc></StartTime><FrequencyChanges><FrequencyChange><Frequency dt:dt="r8">3312939</Frequency><Timestamp dt:dt="r8">999172762</Timestamp><Current dt:dt="r8…	60.003	1	right	999806607	2017-06-06	16:12:01	14:12:01	female	313	{LEFTARROW}	49							0	984098	983071	{LEFTARROW}	1027	981948	981654	794	left1,6	2	9	292	mask2	0	983054	0	982854	eqm10_NoEyeNmodel1_dir	0	V	gazeCOD	GazeCoDxp	1	400	0	982554	6	982454
GazeCoD_1Model_male	16	1	33	<?xml version="1.0"?>\n<Clock xmlns:dt="urn:schemas-microsoft-com:datatypes"><Description dt:dt="string">E-Prime Primary Realtime Clock</Description><StartTime><Timestamp dt:dt="int">0</Timestamp><DateUtc dt:dt="string">2017-06-06T14:12:01Z</DateUtc></StartTime><FrequencyChanges><FrequencyChange><Frequency dt:dt="r8">3312939</Frequency><Timestamp dt:dt="r8">999172762</Timestamp><Current dt:dt="r8…	60.003	1	right	999806607	2017-06-06	16:12:01	14:12:01	female	314	{LEFTARROW}	51							0	987226	985671	{DOWNARROW}	1555	984551	984121	930	left3,2	3	9	293	mask3	0	985654	0	985454	eqm10_NoEyeNmodel1_dir	0	V	gazeCOD	GazeCoDxp	0	400	0	985154	3	985054
GazeCoD_1Model_male	16	1	33	<?xml version="1.0"?>\n<Clock xmlns:dt="urn:schemas-microsoft-com:datatypes"><Description dt:dt="string">E-Prime Primary Realtime Clock</Description><StartTime><Timestamp dt:dt="int">0</Timestamp><DateUtc dt:dt="string">2017-06-06T14:12:01Z</DateUtc></StartTime><FrequencyChanges><FrequencyChange><Frequency dt:dt="r8">3312939</Frequency><Timestamp dt:dt="r8">999172762</Timestamp><Current dt:dt="r8…	60.003	1	right	999806607	2017-06-06	16:12:01	14:12:01	female	315	{LEFTARROW}	55							0	988930	988621	{LEFTARROW}	309	987495	987237	758	left6,4	5	9	294	mask5	0	988604	0	988404	eqm10_NoEyeNmodel1_dir	0	V	gazeCOD	GazeCoDxp	1	400	0	988104	9	988004
GazeCoD_1Model_male	16	1	33	<?xml version="1.0"?>\n<Clock xmlns:dt="urn:schemas-microsoft-com:datatypes"><Description dt:dt="string">E-Prime Primary Realtime Clock</Description><StartTime><Timestamp dt:dt="int">0</Timestamp><DateUtc dt:dt="string">2017-06-06T14:12:01Z</DateUtc></StartTime><FrequencyChanges><FrequencyChange><Frequency dt:dt="r8">3312939</Frequency><Timestamp dt:dt="r8">999172762</Timestamp><Current dt:dt="r8…	60.003	1	right	999806607	2017-06-06	16:12:01	14:12:01	female	316	{DOWNARROW}	79							0	991226	990504	{LEFTARROW}	722	989393	988954	939	DG0	23	9	295	mask23	0	990487	-1	990287	eqm10_NoEyeNmodel1_dir	90	HV	gazeCOD	GazeCoDxp	0	400	0	989988	-5	989888
GazeCoD_1Model_male	16	1	33	<?xml version="1.0"?>\n<Clock xmlns:dt="urn:schemas-microsoft-com:datatypes"><Description dt:dt="string">E-Prime Primary Realtime Clock</Description><StartTime><Timestamp dt:dt="int">0</Timestamp><DateUtc dt:dt="string">2017-06-06T14:12:01Z</DateUtc></StartTime><FrequencyChanges><FrequencyChange><Frequency dt:dt="r8">3312939</Frequency><Timestamp dt:dt="r8">999172762</Timestamp><Current dt:dt="r8…	60.003	1	right	999806607	2017-06-06	16:12:01	14:12:01	female	317	{LEFTARROW}	55							0	992898	992854	{LEFTARROW}	44	991736	991237	999	left6,4	27	9	296	mask27	0	992837	0	992637	eqm10_NoEyeNmodel1_dir	90	HV	gazeCOD	GazeCoDxp	1	400	0	992337	1	992237
GazeCoD_1Model_male	16	1	33	<?xml version="1.0"?>\n<Clock xmlns:dt="urn:schemas-microsoft-com:datatypes"><Description dt:dt="string">E-Prime Primary Realtime Clock</Description><StartTime><Timestamp dt:dt="int">0</Timestamp><DateUtc dt:dt="string">2017-06-06T14:12:01Z</DateUtc></StartTime><FrequencyChanges><FrequencyChange><Frequency dt:dt="r8">3312939</Frequency><Timestamp dt:dt="r8">999172762</Timestamp><Current dt:dt="r8…	60.003	1	right	999806607	2017-06-06	16:12:01	14:12:01	female	318	{LEFTARROW}	51							0	994809	994304	{LEFTARROW}	505	993184	992920	764	left3,2	14	9	297	mask14	0	994287	0	994087	eqm10_NoEyeNmodel1_dir	90	H	gazeCOD	GazeCoDxp	1	400	0	993787	3	993687
GazeCoD_1Model_male	16	1	33	<?xml version="1.0"?>\n<Clock xmlns:dt="urn:schemas-microsoft-com:datatypes"><Description dt:dt="string">E-Prime Primary Realtime Clock</Description><StartTime><Timestamp dt:dt="int">0</Timestamp><DateUtc dt:dt="string">2017-06-06T14:12:01Z</DateUtc></StartTime><FrequencyChanges><FrequencyChange><Frequency dt:dt="r8">3312939</Frequency><Timestamp dt:dt="r8">999172762</Timestamp><Current dt:dt="r8…	60.003	1	right	999806607	2017-06-06	16:12:01	14:12:01	female	319	{LEFTARROW}	53							0	996521	996270	{LEFTARROW}	251	995146	994820	826	left4,8	26	10	298	mask26	0	996254	0	996054	eqm10_NoEyeNmodel1_dir	90	HV	gazeCOD	GazeCoDxp	1	400	0	995754	8	995654
GazeCoD_1Model_male	16	1	33	<?xml version="1.0"?>\n<Clock xmlns:dt="urn:schemas-microsoft-com:datatypes"><Description dt:dt="string">E-Prime Primary Realtime Clock</Description><StartTime><Timestamp dt:dt="int">0</Timestamp><DateUtc dt:dt="string">2017-06-06T14:12:01Z</DateUtc></StartTime><FrequencyChanges><FrequencyChange><Frequency dt:dt="r8">3312939</Frequency><Timestamp dt:dt="r8">999172762</Timestamp><Current dt:dt="r8…	60.003	1	right	999806607	2017-06-06	16:12:01	14:12:01	female	320	{RIGHTARROW}	77							0	998153	997970	{RIGHTARROW}	183	996850	996537	813	right8	11	10	299	mask11	0	997953	-1	997753	eqm10_NoEyeNmodel1_dir	0	V	gazeCOD	GazeCoDxp	1	400	0	997454	4	997354
GazeCoD_1Model_male	16	1	33	<?xml version="1.0"?>\n<Clock xmlns:dt="urn:schemas-microsoft-com:datatypes"><Description dt:dt="string">E-Prime Primary Realtime Clock</Description><StartTime><Timestamp dt:dt="int">0</Timestamp><DateUtc dt:dt="string">2017-06-06T14:12:01Z</DateUtc></StartTime><FrequencyChanges><FrequencyChange><Frequency dt:dt="r8">3312939</Frequency><Timestamp dt:dt="r8">999172762</Timestamp><Current dt:dt="r8…	60.003	1	right	999806607	2017-06-06	16:12:01	14:12:01	female	321	{LEFTARROW}	53							0	999977	999703	{LEFTARROW}	274	998584	998170	914	left4,8	15	10	300	mask15	0	999687	0	999487	eqm10_NoEyeNmodel1_dir	90	H	gazeCOD	GazeCoDxp	1	400	0	999187	3	999087
GazeCoD_1Model_male	16	1	33	<?xml version="1.0"?>\n<Clock xmlns:dt="urn:schemas-microsoft-com:datatypes"><Description dt:dt="string">E-Prime Primary Realtime Clock</Description><StartTime><Timestamp dt:dt="int">0</Timestamp><DateUtc dt:dt="string">2017-06-06T14:12:01Z</DateUtc></StartTime><FrequencyChanges><FrequencyChange><Frequency dt:dt="r8">3312939</Frequency><Timestamp dt:dt="r8">999172762</Timestamp><Current dt:dt="r8…	60.003	1	right	999806607	2017-06-06	16:12:01	14:12:01	female	322	{RIGHTARROW}	40							0	1001705	1001570	{RIGHTARROW}	135	1000445	999987	958	right6,4	32	10	301	mask32	0	1001553	0	1001353	eqm10_NoEyeNmodel1_dir	90	HV	gazeCOD	GazeCoDxp	1	400	0	1001053	8	1000953
GazeCoD_1Model_male	16	1	33	<?xml version="1.0"?>\n<Clock xmlns:dt="urn:schemas-microsoft-com:datatypes"><Description dt:dt="string">E-Prime Primary Realtime Clock</Description><StartTime><Timestamp dt:dt="int">0</Timestamp><DateUtc dt:dt="string">2017-06-06T14:12:01Z</DateUtc></StartTime><FrequencyChanges><FrequencyChange><Frequency dt:dt="r8">3312939</Frequency><Timestamp dt:dt="r8">999172762</Timestamp><Current dt:dt="r8…	60.003	1	right	999806607	2017-06-06	16:12:01	14:12:01	female	323	{LEFTARROW}	55							0	1003689	1003220	{LEFTARROW}	469	1002106	1001720	886	left6,4	5	10	302	mask5	0	1003203	0	1003003	eqm10_NoEyeNmodel1_dir	0	V	gazeCOD	GazeCoDxp	1	400	0	1002703	-3	1002603
GazeCoD_1Model_male	16	1	33	<?xml version="1.0"?>\n<Clock xmlns:dt="urn:schemas-microsoft-com:datatypes"><Description dt:dt="string">E-Prime Primary Realtime Clock</Description><StartTime><Timestamp dt:dt="int">0</Timestamp><DateUtc dt:dt="string">2017-06-06T14:12:01Z</DateUtc></StartTime><FrequencyChanges><FrequencyChange><Frequency dt:dt="r8">3312939</Frequency><Timestamp dt:dt="r8">999172762</Timestamp><Current dt:dt="r8…	60.003	1	right	999806607	2017-06-06	16:12:01	14:12:01	female	324	{RIGHTARROW}	44							0	1005761	1005120	{RIGHTARROW}	641	1004008	1003703	805	right3,2	30	10	303	mask30	0	1005103	0	1004903	eqm10_NoEyeNmodel1_dir	90	HV	gazeCOD	GazeCoDxp	1	400	0	1004603	-5	1004503
GazeCoD_1Model_male	16	1	33	<?xml version="1.0"?>\n<Clock xmlns:dt="urn:schemas-microsoft-com:datatypes"><Description dt:dt="string">E-Prime Primary Realtime Clock</Description><StartTime><Timestamp dt:dt="int">0</Timestamp><DateUtc dt:dt="string">2017-06-06T14:12:01Z</DateUtc></StartTime><FrequencyChanges><FrequencyChange><Frequency dt:dt="r8">3312939</Frequency><Timestamp dt:dt="r8">999172762</Timestamp><Current dt:dt="r8…	60.003	1	right	999806607	2017-06-06	16:12:01	14:12:01	female	325	{LEFTARROW}	55							0	1007529	1007270	{LEFTARROW}	259	1006152	1005770	882	left6,4	27	10	304	mask27	0	1007253	0	1007053	eqm10_NoEyeNmodel1_dir	90	HV	gazeCOD	GazeCoDxp	1	400	0	1006753	1	1006653
GazeCoD_1Model_male	16	1	33	<?xml version="1.0"?>\n<Clock xmlns:dt="urn:schemas-microsoft-com:datatypes"><Description dt:dt="string">E-Prime Primary Realtime Clock</Description><StartTime><Timestamp dt:dt="int">0</Timestamp><DateUtc dt:dt="string">2017-06-06T14:12:01Z</DateUtc></StartTime><FrequencyChanges><FrequencyChange><Frequency dt:dt="r8">3312939</Frequency><Timestamp dt:dt="r8">999172762</Timestamp><Current dt:dt="r8…	60.003	1	right	999806607	2017-06-06	16:12:01	14:12:01	female	326	{RIGHTARROW}	46							0	1010025	1009103	{RIGHTARROW}	922	1007990	1007553	937	right1,6	7	10	305	mask7	0	1009086	0	1008886	eqm10_NoEyeNmodel1_dir	0	V	gazeCOD	GazeCoDxp	1	400	0	1008586	-4	1008486
GazeCoD_1Model_male	16	1	33	<?xml version="1.0"?>\n<Clock xmlns:dt="urn:schemas-microsoft-com:datatypes"><Description dt:dt="string">E-Prime Primary Realtime Clock</Description><StartTime><Timestamp dt:dt="int">0</Timestamp><DateUtc dt:dt="string">2017-06-06T14:12:01Z</DateUtc></StartTime><FrequencyChanges><FrequencyChange><Frequency dt:dt="r8">3312939</Frequency><Timestamp dt:dt="r8">999172762</Timestamp><Current dt:dt="r8…	60.003	1	right	999806607	2017-06-06	16:12:01	14:12:01	female	327	{RIGHTARROW}	44							0	1011873	1011503	{RIGHTARROW}	370	1010384	1010036	848	right3,2	8	10	306	mask8	0	1011486	0	1011286	eqm10_NoEyeNmodel1_dir	0	V	gazeCOD	GazeCoDxp	1	400	0	1010986	2	1010886
GazeCoD_1Model_male	16	1	33	<?xml version="1.0"?>\n<Clock xmlns:dt="urn:schemas-microsoft-com:datatypes"><Description dt:dt="string">E-Prime Primary Realtime Clock</Description><StartTime><Timestamp dt:dt="int">0</Timestamp><DateUtc dt:dt="string">2017-06-06T14:12:01Z</DateUtc></StartTime><FrequencyChanges><FrequencyChange><Frequency dt:dt="r8">3312939</Frequency><Timestamp dt:dt="r8">999172762</Timestamp><Current dt:dt="r8…	60.003	1	right	999806607	2017-06-06	16:12:01	14:12:01	female	328	{RIGHTARROW}	44							0	1014664	1013369	{DOWNARROW}	1295	1012246	1011886	860	right3,2	19	10	307	mask19	0	1013353	0	1013153	eqm10_NoEyeNmodel1_dir	90	H	gazeCOD	GazeCoDxp	0	400	0	1012853	7	1012753
GazeCoD_1Model_male	16	1	33	<?xml version="1.0"?>\n<Clock xmlns:dt="urn:schemas-microsoft-com:datatypes"><Description dt:dt="string">E-Prime Primary Realtime Clock</Description><StartTime><Timestamp dt:dt="int">0</Timestamp><DateUtc dt:dt="string">2017-06-06T14:12:01Z</DateUtc></StartTime><FrequencyChanges><FrequencyChange><Frequency dt:dt="r8">3312939</Frequency><Timestamp dt:dt="r8">999172762</Timestamp><Current dt:dt="r8…	60.003	1	right	999806607	2017-06-06	16:12:01	14:12:01	female	329	{RIGHTARROW}	40							0	1016464	1016219	{RIGHTARROW}	245	1015094	1014686	908	right6,4	10	10	308	mask10	0	1016203	0	1016003	eqm10_NoEyeNmodel1_dir	0	V	gazeCOD	GazeCoDxp	1	400	0	1015703	9	1015603
GazeCoD_1Model_male	16	1	33	<?xml version="1.0"?>\n<Clock xmlns:dt="urn:schemas-microsoft-com:datatypes"><Description dt:dt="string">E-Prime Primary Realtime Clock</Description><StartTime><Timestamp dt:dt="int">0</Timestamp><DateUtc dt:dt="string">2017-06-06T14:12:01Z</DateUtc></StartTime><FrequencyChanges><FrequencyChange><Frequency dt:dt="r8">3312939</Frequency><Timestamp dt:dt="r8">999172762</Timestamp><Current dt:dt="r8…	60.003	1	right	999806607	2017-06-06	16:12:01	14:12:01	female	330	{RIGHTARROW}	40							0	1018296	1017986	{RIGHTARROW}	310	1016872	1016486	886	right6,4	21	10	309	mask21	0	1017969	0	1017769	eqm10_NoEyeNmodel1_dir	90	H	gazeCOD	GazeCoDxp	1	400	0	1017469	-3	1017369
GazeCoD_1Model_male	16	1	33	<?xml version="1.0"?>\n<Clock xmlns:dt="urn:schemas-microsoft-com:datatypes"><Description dt:dt="string">E-Prime Primary Realtime Clock</Description><StartTime><Timestamp dt:dt="int">0</Timestamp><DateUtc dt:dt="string">2017-06-06T14:12:01Z</DateUtc></StartTime><FrequencyChanges><FrequencyChange><Frequency dt:dt="r8">3312939</Frequency><Timestamp dt:dt="r8">999172762</Timestamp><Current dt:dt="r8…	60.003	1	right	999806607	2017-06-06	16:12:01	14:12:01	female	331	{LEFTARROW}	55							0	1020168	1019936	{LEFTARROW}	232	1018816	1018319	997	left6,4	16	10	310	mask16	0	1019919	0	1019719	eqm10_NoEyeNmodel1_dir	90	H	gazeCOD	GazeCoDxp	1	400	0	1019419	3	1019319
GazeCoD_1Model_male	16	1	33	<?xml version="1.0"?>\n<Clock xmlns:dt="urn:schemas-microsoft-com:datatypes"><Description dt:dt="string">E-Prime Primary Realtime Clock</Description><StartTime><Timestamp dt:dt="int">0</Timestamp><DateUtc dt:dt="string">2017-06-06T14:12:01Z</DateUtc></StartTime><FrequencyChanges><FrequencyChange><Frequency dt:dt="r8">3312939</Frequency><Timestamp dt:dt="r8">999172762</Timestamp><Current dt:dt="r8…	60.003	1	right	999806607	2017-06-06	16:12:01	14:12:01	female	332	{LEFTARROW}	53							0	1021864	1021569	{LEFTARROW}	295	1020447	1020186	761	left4,8	4	10	311	mask4	0	1021552	0	1021352	eqm10_NoEyeNmodel1_dir	0	V	gazeCOD	GazeCoDxp	1	400	0	1021052	5	1020952
GazeCoD_1Model_male	16	1	33	<?xml version="1.0"?>\n<Clock xmlns:dt="urn:schemas-microsoft-com:datatypes"><Description dt:dt="string">E-Prime Primary Realtime Clock</Description><StartTime><Timestamp dt:dt="int">0</Timestamp><DateUtc dt:dt="string">2017-06-06T14:12:01Z</DateUtc></StartTime><FrequencyChanges><FrequencyChange><Frequency dt:dt="r8">3312939</Frequency><Timestamp dt:dt="r8">999172762</Timestamp><Current dt:dt="r8…	60.003	1	right	999806607	2017-06-06	16:12:01	14:12:01	female	333	{LEFTARROW}	78							0	1023760	1023285	{LEFTARROW}	475	1022164	1021886	778	left8	6	10	312	mask6	0	1023269	0	1023069	eqm10_NoEyeNmodel1_dir	0	V	gazeCOD	GazeCoDxp	1	400	0	1022769	5	1022669
GazeCoD_1Model_male	16	1	33	<?xml version="1.0"?>\n<Clock xmlns:dt="urn:schemas-microsoft-com:datatypes"><Description dt:dt="string">E-Prime Primary Realtime Clock</Description><StartTime><Timestamp dt:dt="int">0</Timestamp><DateUtc dt:dt="string">2017-06-06T14:12:01Z</DateUtc></StartTime><FrequencyChanges><FrequencyChange><Frequency dt:dt="r8">3312939</Frequency><Timestamp dt:dt="r8">999172762</Timestamp><Current dt:dt="r8…	60.003	1	right	999806607	2017-06-06	16:12:01	14:12:01	female	334	{DOWNARROW}	79							0	1026200	1025335	{LEFTARROW}	865	1024215	1023769	946	DG0	23	10	313	mask23	0	1025319	0	1025119	eqm10_NoEyeNmodel1_dir	90	HV	gazeCOD	GazeCoDxp	0	400	0	1024819	4	1024719
GazeCoD_1Model_male	16	1	33	<?xml version="1.0"?>\n<Clock xmlns:dt="urn:schemas-microsoft-com:datatypes"><Description dt:dt="string">E-Prime Primary Realtime Clock</Description><StartTime><Timestamp dt:dt="int">0</Timestamp><DateUtc dt:dt="string">2017-06-06T14:12:01Z</DateUtc></StartTime><FrequencyChanges><FrequencyChange><Frequency dt:dt="r8">3312939</Frequency><Timestamp dt:dt="r8">999172762</Timestamp><Current dt:dt="r8…	60.003	1	right	999806607	2017-06-06	16:12:01	14:12:01	female	335	{LEFTARROW}	49							0	1027992	1027669	{LEFTARROW}	323	1026551	1026219	832	left1,6	2	10	314	mask2	0	1027652	0	1027452	eqm10_NoEyeNmodel1_dir	0	V	gazeCOD	GazeCoDxp	1	400	0	1027152	1	1027052
GazeCoD_1Model_male	16	1	33	<?xml version="1.0"?>\n<Clock xmlns:dt="urn:schemas-microsoft-com:datatypes"><Description dt:dt="string">E-Prime Primary Realtime Clock</Description><StartTime><Timestamp dt:dt="int">0</Timestamp><DateUtc dt:dt="string">2017-06-06T14:12:01Z</DateUtc></StartTime><FrequencyChanges><FrequencyChange><Frequency dt:dt="r8">3312939</Frequency><Timestamp dt:dt="r8">999172762</Timestamp><Current dt:dt="r8…	60.003	1	right	999806607	2017-06-06	16:12:01	14:12:01	female	336	{RIGHTARROW}	46							0	1030864	1029385	{LEFTARROW}	1479	1028270	1028002	768	right1,6	18	10	315	mask18	0	1029368	-1	1029168	eqm10_NoEyeNmodel1_dir	90	H	gazeCOD	GazeCoDxp	0	400	0	1028869	-1	1028769
GazeCoD_1Model_male	16	1	33	<?xml version="1.0"?>\n<Clock xmlns:dt="urn:schemas-microsoft-com:datatypes"><Description dt:dt="string">E-Prime Primary Realtime Clock</Description><StartTime><Timestamp dt:dt="int">0</Timestamp><DateUtc dt:dt="string">2017-06-06T14:12:01Z</DateUtc></StartTime><FrequencyChanges><FrequencyChange><Frequency dt:dt="r8">3312939</Frequency><Timestamp dt:dt="r8">999172762</Timestamp><Current dt:dt="r8…	60.003	1	right	999806607	2017-06-06	16:12:01	14:12:01	female	337	{LEFTARROW}	78							0	1032608	1032268	{LEFTARROW}	339	1031145	1030885	760	left8	28	10	316	mask28	0	1032252	0	1032052	eqm10_NoEyeNmodel1_dir	90	HV	gazeCOD	GazeCoDxp	1	400	0	1031752	7	1031652
GazeCoD_1Model_male	16	1	33	<?xml version="1.0"?>\n<Clock xmlns:dt="urn:schemas-microsoft-com:datatypes"><Description dt:dt="string">E-Prime Primary Realtime Clock</Description><StartTime><Timestamp dt:dt="int">0</Timestamp><DateUtc dt:dt="string">2017-06-06T14:12:01Z</DateUtc></StartTime><FrequencyChanges><FrequencyChange><Frequency dt:dt="r8">3312939</Frequency><Timestamp dt:dt="r8">999172762</Timestamp><Current dt:dt="r8…	60.003	1	right	999806607	2017-06-06	16:12:01	14:12:01	female	338	{LEFTARROW}	49							0	1034335	1034068	{LEFTARROW}	267	1032956	1032618	838	left1,6	13	10	317	mask13	0	1034052	0	1033852	eqm10_NoEyeNmodel1_dir	90	H	gazeCOD	GazeCoDxp	1	400	0	1033552	-4	1033452
GazeCoD_1Model_male	16	1	33	<?xml version="1.0"?>\n<Clock xmlns:dt="urn:schemas-microsoft-com:datatypes"><Description dt:dt="string">E-Prime Primary Realtime Clock</Description><StartTime><Timestamp dt:dt="int">0</Timestamp><DateUtc dt:dt="string">2017-06-06T14:12:01Z</DateUtc></StartTime><FrequencyChanges><FrequencyChange><Frequency dt:dt="r8">3312939</Frequency><Timestamp dt:dt="r8">999172762</Timestamp><Current dt:dt="r8…	60.003	1	right	999806607	2017-06-06	16:12:01	14:12:01	female	339	{LEFTARROW}	49							0	1036127	1035918	{LEFTARROW}	209	1034799	1034352	947	left1,6	24	10	318	mask24	0	1035901	-1	1035701	eqm10_NoEyeNmodel1_dir	90	HV	gazeCOD	GazeCoDxp	1	400	0	1035402	3	1035302
GazeCoD_1Model_male	16	1	33	<?xml version="1.0"?>\n<Clock xmlns:dt="urn:schemas-microsoft-com:datatypes"><Description dt:dt="string">E-Prime Primary Realtime Clock</Description><StartTime><Timestamp dt:dt="int">0</Timestamp><DateUtc dt:dt="string">2017-06-06T14:12:01Z</DateUtc></StartTime><FrequencyChanges><FrequencyChange><Frequency dt:dt="r8">3312939</Frequency><Timestamp dt:dt="r8">999172762</Timestamp><Current dt:dt="r8…	60.003	1	right	999806607	2017-06-06	16:12:01	14:12:01	female	340	{RIGHTARROW}	42							0	1037759	1037518	{RIGHTARROW}	241	1036407	1036151	756	right4,8	9	10	319	mask9	0	1037501	-1	1037301	eqm10_NoEyeNmodel1_dir	0	V	gazeCOD	GazeCoDxp	1	400	0	1037002	-5	1036902
GazeCoD_1Model_male	16	1	33	<?xml version="1.0"?>\n<Clock xmlns:dt="urn:schemas-microsoft-com:datatypes"><Description dt:dt="string">E-Prime Primary Realtime Clock</Description><StartTime><Timestamp dt:dt="int">0</Timestamp><DateUtc dt:dt="string">2017-06-06T14:12:01Z</DateUtc></StartTime><FrequencyChanges><FrequencyChange><Frequency dt:dt="r8">3312939</Frequency><Timestamp dt:dt="r8">999172762</Timestamp><Current dt:dt="r8…	60.003	1	right	999806607	2017-06-06	16:12:01	14:12:01	female	341	{RIGHTARROW}	42							0	1039511	1039301	{RIGHTARROW}	210	1038188	1037768	920	right4,8	31	10	320	mask31	0	1039285	0	1039085	eqm10_NoEyeNmodel1_dir	90	HV	gazeCOD	GazeCoDxp	1	400	0	1038785	-3	1038685
GazeCoD_1Model_male	16	1	33	<?xml version="1.0"?>\n<Clock xmlns:dt="urn:schemas-microsoft-com:datatypes"><Description dt:dt="string">E-Prime Primary Realtime Clock</Description><StartTime><Timestamp dt:dt="int">0</Timestamp><DateUtc dt:dt="string">2017-06-06T14:12:01Z</DateUtc></StartTime><FrequencyChanges><FrequencyChange><Frequency dt:dt="r8">3312939</Frequency><Timestamp dt:dt="r8">999172762</Timestamp><Current dt:dt="r8…	60.003	1	right	999806607	2017-06-06	16:12:01	14:12:01	female	342	{RIGHTARROW}	42							0	1041687	1041118	{RIGHTARROW}	569	1039991	1039535	956	right4,8	20	10	321	mask20	0	1041101	0	1040901	eqm10_NoEyeNmodel1_dir	90	H	gazeCOD	GazeCoDxp	1	400	0	1040601	10	1040501
GazeCoD_1Model_male	16	1	33	<?xml version="1.0"?>\n<Clock xmlns:dt="urn:schemas-microsoft-com:datatypes"><Description dt:dt="string">E-Prime Primary Realtime Clock</Description><StartTime><Timestamp dt:dt="int">0</Timestamp><DateUtc dt:dt="string">2017-06-06T14:12:01Z</DateUtc></StartTime><FrequencyChanges><FrequencyChange><Frequency dt:dt="r8">3312939</Frequency><Timestamp dt:dt="r8">999172762</Timestamp><Current dt:dt="r8…	60.003	1	right	999806607	2017-06-06	16:12:01	14:12:01	female	343	{LEFTARROW}	51							0	1043423	1043084	{LEFTARROW}	339	1041966	1041701	765	left3,2	3	10	322	mask3	0	1043068	0	1042868	eqm10_NoEyeNmodel1_dir	0	V	gazeCOD	GazeCoDxp	1	400	0	1042568	2	1042468
GazeCoD_1Model_male	16	1	33	<?xml version="1.0"?>\n<Clock xmlns:dt="urn:schemas-microsoft-com:datatypes"><Description dt:dt="string">E-Prime Primary Realtime Clock</Description><StartTime><Timestamp dt:dt="int">0</Timestamp><DateUtc dt:dt="string">2017-06-06T14:12:01Z</DateUtc></StartTime><FrequencyChanges><FrequencyChange><Frequency dt:dt="r8">3312939</Frequency><Timestamp dt:dt="r8">999172762</Timestamp><Current dt:dt="r8…	60.003	1	right	999806607	2017-06-06	16:12:01	14:12:01	female	344	{RIGHTARROW}	77							0	1045191	1044968	{RIGHTARROW}	223	1043841	1043434	907	right8	33	10	323	mask33	0	1044951	0	1044751	eqm10_NoEyeNmodel1_dir	90	HV	gazeCOD	GazeCoDxp	1	400	0	1044451	10	1044351
GazeCoD_1Model_male	16	1	33	<?xml version="1.0"?>\n<Clock xmlns:dt="urn:schemas-microsoft-com:datatypes"><Description dt:dt="string">E-Prime Primary Realtime Clock</Description><StartTime><Timestamp dt:dt="int">0</Timestamp><DateUtc dt:dt="string">2017-06-06T14:12:01Z</DateUtc></StartTime><FrequencyChanges><FrequencyChange><Frequency dt:dt="r8">3312939</Frequency><Timestamp dt:dt="r8">999172762</Timestamp><Current dt:dt="r8…	60.003	1	right	999806607	2017-06-06	16:12:01	14:12:01	female	345	{LEFTARROW}	51							0	1046951	1046751	{LEFTARROW}	200	1045626	1045201	925	left3,2	25	10	324	mask25	0	1046734	0	1046534	eqm10_NoEyeNmodel1_dir	90	HV	gazeCOD	GazeCoDxp	1	400	0	1046234	8	1046134
GazeCoD_1Model_male	16	1	33	<?xml version="1.0"?>\n<Clock xmlns:dt="urn:schemas-microsoft-com:datatypes"><Description dt:dt="string">E-Prime Primary Realtime Clock</Description><StartTime><Timestamp dt:dt="int">0</Timestamp><DateUtc dt:dt="string">2017-06-06T14:12:01Z</DateUtc></StartTime><FrequencyChanges><FrequencyChange><Frequency dt:dt="r8">3312939</Frequency><Timestamp dt:dt="r8">999172762</Timestamp><Current dt:dt="r8…	60.003	1	right	999806607	2017-06-06	16:12:01	14:12:01	female	346	{RIGHTARROW}	77							0	1048615	1048467	{RIGHTARROW}	148	1047348	1046968	880	right8	22	10	325	mask22	0	1048451	0	1048251	eqm10_NoEyeNmodel1_dir	90	H	gazeCOD	GazeCoDxp	1	400	0	1047951	3	1047851
GazeCoD_1Model_male	16	1	33	<?xml version="1.0"?>\n<Clock xmlns:dt="urn:schemas-microsoft-com:datatypes"><Description dt:dt="string">E-Prime Primary Realtime Clock</Description><StartTime><Timestamp dt:dt="int">0</Timestamp><DateUtc dt:dt="string">2017-06-06T14:12:01Z</DateUtc></StartTime><FrequencyChanges><FrequencyChange><Frequency dt:dt="r8">3312939</Frequency><Timestamp dt:dt="r8">999172762</Timestamp><Current dt:dt="r8…	60.003	1	right	999806607	2017-06-06	16:12:01	14:12:01	female	347	{DOWNARROW}	79							0	1050726	1050184	{RIGHTARROW}	542	1049068	1048634	934	DG0	1	10	326	mask1	0	1050167	0	1049967	eqm10_NoEyeNmodel1_dir	0	V	gazeCOD	GazeCoDxp	0	400	0	1049667	-1	1049567
GazeCoD_1Model_male	16	1	33	<?xml version="1.0"?>\n<Clock xmlns:dt="urn:schemas-microsoft-com:datatypes"><Description dt:dt="string">E-Prime Primary Realtime Clock</Description><StartTime><Timestamp dt:dt="int">0</Timestamp><DateUtc dt:dt="string">2017-06-06T14:12:01Z</DateUtc></StartTime><FrequencyChanges><FrequencyChange><Frequency dt:dt="r8">3312939</Frequency><Timestamp dt:dt="r8">999172762</Timestamp><Current dt:dt="r8…	60.003	1	right	999806607	2017-06-06	16:12:01	14:12:01	female	348	{DOWNARROW}	79							0	1053086	1052351	{LEFTARROW}	735	1051231	1050751	980	DG0	12	10	327	mask12	0	1052334	0	1052134	eqm10_NoEyeNmodel1_dir	90	H	gazeCOD	GazeCoDxp	0	400	0	1051834	3	1051734
GazeCoD_1Model_male	16	1	33	<?xml version="1.0"?>\n<Clock xmlns:dt="urn:schemas-microsoft-com:datatypes"><Description dt:dt="string">E-Prime Primary Realtime Clock</Description><StartTime><Timestamp dt:dt="int">0</Timestamp><DateUtc dt:dt="string">2017-06-06T14:12:01Z</DateUtc></StartTime><FrequencyChanges><FrequencyChange><Frequency dt:dt="r8">3312939</Frequency><Timestamp dt:dt="r8">999172762</Timestamp><Current dt:dt="r8…	60.003	1	right	999806607	2017-06-06	16:12:01	14:12:01	female	349	{RIGHTARROW}	46							0	1054958	1054667	{DOWNARROW}	291	1053542	1053101	941	right1,6	29	10	328	mask29	0	1054650	-1	1054450	eqm10_NoEyeNmodel1_dir	90	HV	gazeCOD	GazeCoDxp	0	400	0	1054151	9	1054051
GazeCoD_1Model_male	16	1	33	<?xml version="1.0"?>\n<Clock xmlns:dt="urn:schemas-microsoft-com:datatypes"><Description dt:dt="string">E-Prime Primary Realtime Clock</Description><StartTime><Timestamp dt:dt="int">0</Timestamp><DateUtc dt:dt="string">2017-06-06T14:12:01Z</DateUtc></StartTime><FrequencyChanges><FrequencyChange><Frequency dt:dt="r8">3312939</Frequency><Timestamp dt:dt="r8">999172762</Timestamp><Current dt:dt="r8…	60.003	1	right	999806607	2017-06-06	16:12:01	14:12:01	female	350	{LEFTARROW}	78							0	1056654	1056367	{LEFTARROW}	287	1055254	1054967	787	left8	17	10	329	mask17	0	1056350	0	1056150	eqm10_NoEyeNmodel1_dir	90	H	gazeCOD	GazeCoDxp	1	400	0	1055850	-4	1055750
GazeCoD_1Model_male	16	1	33	<?xml version="1.0"?>\n<Clock xmlns:dt="urn:schemas-microsoft-com:datatypes"><Description dt:dt="string">E-Prime Primary Realtime Clock</Description><StartTime><Timestamp dt:dt="int">0</Timestamp><DateUtc dt:dt="string">2017-06-06T14:12:01Z</DateUtc></StartTime><FrequencyChanges><FrequencyChange><Frequency dt:dt="r8">3312939</Frequency><Timestamp dt:dt="r8">999172762</Timestamp><Current dt:dt="r8…	60.003	1	right	999806607	2017-06-06	16:12:01	14:12:01	female	351	{LEFTARROW}	51							0	1058782	1058100	{LEFTARROW}	682	1056981	1056667	814	left3,2	14	10	330	mask14	0	1058084	0	1057884	eqm10_NoEyeNmodel1_dir	90	H	gazeCOD	GazeCoDxp	1	400	0	1057584	3	1057484
GazeCoD_1Model_male	16	1	33	<?xml version="1.0"?>\n<Clock xmlns:dt="urn:schemas-microsoft-com:datatypes"><Description dt:dt="string">E-Prime Primary Realtime Clock</Description><StartTime><Timestamp dt:dt="int">0</Timestamp><DateUtc dt:dt="string">2017-06-06T14:12:01Z</DateUtc></StartTime><FrequencyChanges><FrequencyChange><Frequency dt:dt="r8">3312939</Frequency><Timestamp dt:dt="r8">999172762</Timestamp><Current dt:dt="r8…	60.003	1	right	999806607	2017-06-06	16:12:01	14:12:01	female	352	{RIGHTARROW}	77							0	1064742	1064650	{RIGHTARROW}	92	1063535	1063267	768	right8	33	11	331	mask33	0	1064633	0	1064433	eqm10_NoEyeNmodel1_dir	90	HV	gazeCOD	GazeCoDxp	1	400	0	1064133	-2	1064033
GazeCoD_1Model_male	16	1	33	<?xml version="1.0"?>\n<Clock xmlns:dt="urn:schemas-microsoft-com:datatypes"><Description dt:dt="string">E-Prime Primary Realtime Clock</Description><StartTime><Timestamp dt:dt="int">0</Timestamp><DateUtc dt:dt="string">2017-06-06T14:12:01Z</DateUtc></StartTime><FrequencyChanges><FrequencyChange><Frequency dt:dt="r8">3312939</Frequency><Timestamp dt:dt="r8">999172762</Timestamp><Current dt:dt="r8…	60.003	1	right	999806607	2017-06-06	16:12:01	14:12:01	female	353	{LEFTARROW}	49							0	1067278	1066367	{LEFTARROW}	911	1065246	1064767	979	left1,6	2	11	332	mask2	0	1066350	0	1066150	eqm10_NoEyeNmodel1_dir	0	V	gazeCOD	GazeCoDxp	1	400	0	1065850	4	1065750
GazeCoD_1Model_male	16	1	33	<?xml version="1.0"?>\n<Clock xmlns:dt="urn:schemas-microsoft-com:datatypes"><Description dt:dt="string">E-Prime Primary Realtime Clock</Description><StartTime><Timestamp dt:dt="int">0</Timestamp><DateUtc dt:dt="string">2017-06-06T14:12:01Z</DateUtc></StartTime><FrequencyChanges><FrequencyChange><Frequency dt:dt="r8">3312939</Frequency><Timestamp dt:dt="r8">999172762</Timestamp><Current dt:dt="r8…	60.003	1	right	999806607	2017-06-06	16:12:01	14:12:01	female	354	{RIGHTARROW}	44							0	1069462	1068800	{RIGHTARROW}	662	1067689	1067300	889	right3,2	30	11	333	mask30	0	1068783	-1	1068583	eqm10_NoEyeNmodel1_dir	90	HV	gazeCOD	GazeCoDxp	1	400	0	1068284	-5	1068184
GazeCoD_1Model_male	16	1	33	<?xml version="1.0"?>\n<Clock xmlns:dt="urn:schemas-microsoft-com:datatypes"><Description dt:dt="string">E-Prime Primary Realtime Clock</Description><StartTime><Timestamp dt:dt="int">0</Timestamp><DateUtc dt:dt="string">2017-06-06T14:12:01Z</DateUtc></StartTime><FrequencyChanges><FrequencyChange><Frequency dt:dt="r8">3312939</Frequency><Timestamp dt:dt="r8">999172762</Timestamp><Current dt:dt="r8…	60.003	1	right	999806607	2017-06-06	16:12:01	14:12:01	female	355	{RIGHTARROW}	77							0	1071189	1070866	{RIGHTARROW}	323	1069751	1069483	768	right8	22	11	334	mask22	0	1070850	0	1070650	eqm10_NoEyeNmodel1_dir	90	H	gazeCOD	GazeCoDxp	1	400	0	1070350	-1	1070250
GazeCoD_1Model_male	16	1	33	<?xml version="1.0"?>\n<Clock xmlns:dt="urn:schemas-microsoft-com:datatypes"><Description dt:dt="string">E-Prime Primary Realtime Clock</Description><StartTime><Timestamp dt:dt="int">0</Timestamp><DateUtc dt:dt="string">2017-06-06T14:12:01Z</DateUtc></StartTime><FrequencyChanges><FrequencyChange><Frequency dt:dt="r8">3312939</Frequency><Timestamp dt:dt="r8">999172762</Timestamp><Current dt:dt="r8…	60.003	1	right	999806607	2017-06-06	16:12:01	14:12:01	female	356	{RIGHTARROW}	42							0	1074589	1072683	{RIGHTARROW}	1906	1071569	1071200	869	right4,8	31	11	335	mask31	0	1072666	0	1072466	eqm10_NoEyeNmodel1_dir	90	HV	gazeCOD	GazeCoDxp	1	400	0	1072166	-3	1072066
GazeCoD_1Model_male	16	1	33	<?xml version="1.0"?>\n<Clock xmlns:dt="urn:schemas-microsoft-com:datatypes"><Description dt:dt="string">E-Prime Primary Realtime Clock</Description><StartTime><Timestamp dt:dt="int">0</Timestamp><DateUtc dt:dt="string">2017-06-06T14:12:01Z</DateUtc></StartTime><FrequencyChanges><FrequencyChange><Frequency dt:dt="r8">3312939</Frequency><Timestamp dt:dt="r8">999172762</Timestamp><Current dt:dt="r8…	60.003	1	right	999806607	2017-06-06	16:12:01	14:12:01	female	357	{DOWNARROW}	79							0	1077357	1076033	{RIGHTARROW}	1324	1074918	1074599	819	DG0	12	11	336	mask12	0	1076016	0	1075816	eqm10_NoEyeNmodel1_dir	90	H	gazeCOD	GazeCoDxp	0	400	0	1075516	-2	1075416
GazeCoD_1Model_male	16	1	33	<?xml version="1.0"?>\n<Clock xmlns:dt="urn:schemas-microsoft-com:datatypes"><Description dt:dt="string">E-Prime Primary Realtime Clock</Description><StartTime><Timestamp dt:dt="int">0</Timestamp><DateUtc dt:dt="string">2017-06-06T14:12:01Z</DateUtc></StartTime><FrequencyChanges><FrequencyChange><Frequency dt:dt="r8">3312939</Frequency><Timestamp dt:dt="r8">999172762</Timestamp><Current dt:dt="r8…	60.003	1	right	999806607	2017-06-06	16:12:01	14:12:01	female	358	{LEFTARROW}	53							0	1079165	1078783	{LEFTARROW}	382	1077661	1077366	795	left4,8	26	11	337	mask26	0	1078766	0	1078566	eqm10_NoEyeNmodel1_dir	90	HV	gazeCOD	GazeCoDxp	1	400	0	1078266	5	1078166
GazeCoD_1Model_male	16	1	33	<?xml version="1.0"?>\n<Clock xmlns:dt="urn:schemas-microsoft-com:datatypes"><Description dt:dt="string">E-Prime Primary Realtime Clock</Description><StartTime><Timestamp dt:dt="int">0</Timestamp><DateUtc dt:dt="string">2017-06-06T14:12:01Z</DateUtc></StartTime><FrequencyChanges><FrequencyChange><Frequency dt:dt="r8">3312939</Frequency><Timestamp dt:dt="r8">999172762</Timestamp><Current dt:dt="r8…	60.003	1	right	999806607	2017-06-06	16:12:01	14:12:01	female	359	{LEFTARROW}	55							0	1080909	1080699	{LEFTARROW}	210	1079588	1079183	905	left6,4	16	11	338	mask16	0	1080682	-1	1080482	eqm10_NoEyeNmodel1_dir	90	H	gazeCOD	GazeCoDxp	1	400	0	1080183	-5	1080083
GazeCoD_1Model_male	16	1	33	<?xml version="1.0"?>\n<Clock xmlns:dt="urn:schemas-microsoft-com:datatypes"><Description dt:dt="string">E-Prime Primary Realtime Clock</Description><StartTime><Timestamp dt:dt="int">0</Timestamp><DateUtc dt:dt="string">2017-06-06T14:12:01Z</DateUtc></StartTime><FrequencyChanges><FrequencyChange><Frequency dt:dt="r8">3312939</Frequency><Timestamp dt:dt="r8">999172762</Timestamp><Current dt:dt="r8…	60.003	1	right	999806607	2017-06-06	16:12:01	14:12:01	female	360	{RIGHTARROW}	44							0	1082693	1082349	{RIGHTARROW}	344	1081232	1080932	800	right3,2	8	11	339	mask8	0	1082332	0	1082132	eqm10_NoEyeNmodel1_dir	0	V	gazeCOD	GazeCoDxp	1	400	0	1081832	0	1081732
GazeCoD_1Model_male	16	1	33	<?xml version="1.0"?>\n<Clock xmlns:dt="urn:schemas-microsoft-com:datatypes"><Description dt:dt="string">E-Prime Primary Realtime Clock</Description><StartTime><Timestamp dt:dt="int">0</Timestamp><DateUtc dt:dt="string">2017-06-06T14:12:01Z</DateUtc></StartTime><FrequencyChanges><FrequencyChange><Frequency dt:dt="r8">3312939</Frequency><Timestamp dt:dt="r8">999172762</Timestamp><Current dt:dt="r8…	60.003	1	right	999806607	2017-06-06	16:12:01	14:12:01	female	361	{RIGHTARROW}	77							0	1084565	1084266	{RIGHTARROW}	299	1083145	1082716	929	right8	11	11	340	mask11	0	1084249	0	1084049	eqm10_NoEyeNmodel1_dir	0	V	gazeCOD	GazeCoDxp	1	400	0	1083749	4	1083649
GazeCoD_1Model_male	16	1	33	<?xml version="1.0"?>\n<Clock xmlns:dt="urn:schemas-microsoft-com:datatypes"><Description dt:dt="string">E-Prime Primary Realtime Clock</Description><StartTime><Timestamp dt:dt="int">0</Timestamp><DateUtc dt:dt="string">2017-06-06T14:12:01Z</DateUtc></StartTime><FrequencyChanges><FrequencyChange><Frequency dt:dt="r8">3312939</Frequency><Timestamp dt:dt="r8">999172762</Timestamp><Current dt:dt="r8…	60.003	1	right	999806607	2017-06-06	16:12:01	14:12:01	female	362	{RIGHTARROW}	40							0	1086357	1086049	{RIGHTARROW}	308	1084931	1084582	849	right6,4	32	11	341	mask32	0	1086032	0	1085832	eqm10_NoEyeNmodel1_dir	90	HV	gazeCOD	GazeCoDxp	1	400	0	1085532	1	1085432
GazeCoD_1Model_male	16	1	33	<?xml version="1.0"?>\n<Clock xmlns:dt="urn:schemas-microsoft-com:datatypes"><Description dt:dt="string">E-Prime Primary Realtime Clock</Description><StartTime><Timestamp dt:dt="int">0</Timestamp><DateUtc dt:dt="string">2017-06-06T14:12:01Z</DateUtc></StartTime><FrequencyChanges><FrequencyChange><Frequency dt:dt="r8">3312939</Frequency><Timestamp dt:dt="r8">999172762</Timestamp><Current dt:dt="r8…	60.003	1	right	999806607	2017-06-06	16:12:01	14:12:01	female	363	{LEFTARROW}	51							0	1087980	1087799	{LEFTARROW}	181	1086675	1086366	809	left3,2	25	11	342	mask25	0	1087782	0	1087582	eqm10_NoEyeNmodel1_dir	90	HV	gazeCOD	GazeCoDxp	1	400	0	1087282	7	1087182
GazeCoD_1Model_male	16	1	33	<?xml version="1.0"?>\n<Clock xmlns:dt="urn:schemas-microsoft-com:datatypes"><Description dt:dt="string">E-Prime Primary Realtime Clock</Description><StartTime><Timestamp dt:dt="int">0</Timestamp><DateUtc dt:dt="string">2017-06-06T14:12:01Z</DateUtc></StartTime><FrequencyChanges><FrequencyChange><Frequency dt:dt="r8">3312939</Frequency><Timestamp dt:dt="r8">999172762</Timestamp><Current dt:dt="r8…	60.003	1	right	999806607	2017-06-06	16:12:01	14:12:01	female	364	{DOWNARROW}	79							0	1089868	1089582	{LEFTARROW}	286	1088461	1087999	962	DG0	23	11	343	mask23	0	1089565	0	1089365	eqm10_NoEyeNmodel1_dir	90	HV	gazeCOD	GazeCoDxp	0	400	0	1089065	4	1088965
GazeCoD_1Model_male	16	1	33	<?xml version="1.0"?>\n<Clock xmlns:dt="urn:schemas-microsoft-com:datatypes"><Description dt:dt="string">E-Prime Primary Realtime Clock</Description><StartTime><Timestamp dt:dt="int">0</Timestamp><DateUtc dt:dt="string">2017-06-06T14:12:01Z</DateUtc></StartTime><FrequencyChanges><FrequencyChange><Frequency dt:dt="r8">3312939</Frequency><Timestamp dt:dt="r8">999172762</Timestamp><Current dt:dt="r8…	60.003	1	right	999806607	2017-06-06	16:12:01	14:12:01	female	365	{RIGHTARROW}	42							0	1091740	1091482	{RIGHTARROW}	258	1090368	1089882	986	right4,8	9	11	344	mask9	0	1091465	0	1091265	eqm10_NoEyeNmodel1_dir	0	V	gazeCOD	GazeCoDxp	1	400	0	1090965	-3	1090865
GazeCoD_1Model_male	16	1	33	<?xml version="1.0"?>\n<Clock xmlns:dt="urn:schemas-microsoft-com:datatypes"><Description dt:dt="string">E-Prime Primary Realtime Clock</Description><StartTime><Timestamp dt:dt="int">0</Timestamp><DateUtc dt:dt="string">2017-06-06T14:12:01Z</DateUtc></StartTime><FrequencyChanges><FrequencyChange><Frequency dt:dt="r8">3312939</Frequency><Timestamp dt:dt="r8">999172762</Timestamp><Current dt:dt="r8…	60.003	1	right	999806607	2017-06-06	16:12:01	14:12:01	female	366	{RIGHTARROW}	42							0	1093564	1093265	{RIGHTARROW}	299	1092154	1091765	889	right4,8	20	11	345	mask20	0	1093248	-1	1093048	eqm10_NoEyeNmodel1_dir	90	H	gazeCOD	GazeCoDxp	1	400	0	1092749	-5	1092649
GazeCoD_1Model_male	16	1	33	<?xml version="1.0"?>\n<Clock xmlns:dt="urn:schemas-microsoft-com:datatypes"><Description dt:dt="string">E-Prime Primary Realtime Clock</Description><StartTime><Timestamp dt:dt="int">0</Timestamp><DateUtc dt:dt="string">2017-06-06T14:12:01Z</DateUtc></StartTime><FrequencyChanges><FrequencyChange><Frequency dt:dt="r8">3312939</Frequency><Timestamp dt:dt="r8">999172762</Timestamp><Current dt:dt="r8…	60.003	1	right	999806607	2017-06-06	16:12:01	14:12:01	female	367	{RIGHTARROW}	46							0	1095804	1095132	{DOWNARROW}	672	1094019	1093582	937	right1,6	18	11	346	mask18	0	1095115	0	1094915	eqm10_NoEyeNmodel1_dir	90	H	gazeCOD	GazeCoDxp	0	400	0	1094615	-4	1094515
GazeCoD_1Model_male	16	1	33	<?xml version="1.0"?>\n<Clock xmlns:dt="urn:schemas-microsoft-com:datatypes"><Description dt:dt="string">E-Prime Primary Realtime Clock</Description><StartTime><Timestamp dt:dt="int">0</Timestamp><DateUtc dt:dt="string">2017-06-06T14:12:01Z</DateUtc></StartTime><FrequencyChanges><FrequencyChange><Frequency dt:dt="r8">3312939</Frequency><Timestamp dt:dt="r8">999172762</Timestamp><Current dt:dt="r8…	60.003	1	right	999806607	2017-06-06	16:12:01	14:12:01	female	368	{RIGHTARROW}	40							0	1097564	1097332	{RIGHTARROW}	232	1096207	1095815	892	right6,4	10	11	347	mask10	0	1097315	0	1097115	eqm10_NoEyeNmodel1_dir	0	V	gazeCOD	GazeCoDxp	1	400	0	1096815	8	1096715
GazeCoD_1Model_male	16	1	33	<?xml version="1.0"?>\n<Clock xmlns:dt="urn:schemas-microsoft-com:datatypes"><Description dt:dt="string">E-Prime Primary Realtime Clock</Description><StartTime><Timestamp dt:dt="int">0</Timestamp><DateUtc dt:dt="string">2017-06-06T14:12:01Z</DateUtc></StartTime><FrequencyChanges><FrequencyChange><Frequency dt:dt="r8">3312939</Frequency><Timestamp dt:dt="r8">999172762</Timestamp><Current dt:dt="r8…	60.003	1	right	999806607	2017-06-06	16:12:01	14:12:01	female	369	{LEFTARROW}	78							0	1099108	1098981	{LEFTARROW}	127	1097860	1097582	778	left8	28	11	348	mask28	0	1098965	0	1098765	eqm10_NoEyeNmodel1_dir	90	HV	gazeCOD	GazeCoDxp	1	400	0	1098465	5	1098365
GazeCoD_1Model_male	16	1	33	<?xml version="1.0"?>\n<Clock xmlns:dt="urn:schemas-microsoft-com:datatypes"><Description dt:dt="string">E-Prime Primary Realtime Clock</Description><StartTime><Timestamp dt:dt="int">0</Timestamp><DateUtc dt:dt="string">2017-06-06T14:12:01Z</DateUtc></StartTime><FrequencyChanges><FrequencyChange><Frequency dt:dt="r8">3312939</Frequency><Timestamp dt:dt="r8">999172762</Timestamp><Current dt:dt="r8…	60.003	1	right	999806607	2017-06-06	16:12:01	14:12:01	female	370	{RIGHTARROW}	46							0	1101092	1100698	{DOWNARROW}	394	1099585	1099131	954	right1,6	29	11	349	mask29	0	1100681	0	1100481	eqm10_NoEyeNmodel1_dir	90	HV	gazeCOD	GazeCoDxp	0	400	0	1100181	-4	1100081
GazeCoD_1Model_male	16	1	33	<?xml version="1.0"?>\n<Clock xmlns:dt="urn:schemas-microsoft-com:datatypes"><Description dt:dt="string">E-Prime Primary Realtime Clock</Description><StartTime><Timestamp dt:dt="int">0</Timestamp><DateUtc dt:dt="string">2017-06-06T14:12:01Z</DateUtc></StartTime><FrequencyChanges><FrequencyChange><Frequency dt:dt="r8">3312939</Frequency><Timestamp dt:dt="r8">999172762</Timestamp><Current dt:dt="r8…	60.003	1	right	999806607	2017-06-06	16:12:01	14:12:01	female	371	{LEFTARROW}	51							0	1102972	1102565	{DOWNARROW}	407	1101454	1101115	839	left3,2	3	11	350	mask3	0	1102548	-1	1102348	eqm10_NoEyeNmodel1_dir	0	V	gazeCOD	GazeCoDxp	0	400	0	1102049	-5	1101949
GazeCoD_1Model_male	16	1	33	<?xml version="1.0"?>\n<Clock xmlns:dt="urn:schemas-microsoft-com:datatypes"><Description dt:dt="string">E-Prime Primary Realtime Clock</Description><StartTime><Timestamp dt:dt="int">0</Timestamp><DateUtc dt:dt="string">2017-06-06T14:12:01Z</DateUtc></StartTime><FrequencyChanges><FrequencyChange><Frequency dt:dt="r8">3312939</Frequency><Timestamp dt:dt="r8">999172762</Timestamp><Current dt:dt="r8…	60.003	1	right	999806607	2017-06-06	16:12:01	14:12:01	female	372	{LEFTARROW}	78							0	1104716	1104548	{LEFTARROW}	168	1103427	1102981	946	left8	6	11	351	mask6	0	1104531	0	1104331	eqm10_NoEyeNmodel1_dir	0	V	gazeCOD	GazeCoDxp	1	400	0	1104031	4	1103931
GazeCoD_1Model_male	16	1	33	<?xml version="1.0"?>\n<Clock xmlns:dt="urn:schemas-microsoft-com:datatypes"><Description dt:dt="string">E-Prime Primary Realtime Clock</Description><StartTime><Timestamp dt:dt="int">0</Timestamp><DateUtc dt:dt="string">2017-06-06T14:12:01Z</DateUtc></StartTime><FrequencyChanges><FrequencyChange><Frequency dt:dt="r8">3312939</Frequency><Timestamp dt:dt="r8">999172762</Timestamp><Current dt:dt="r8…	60.003	1	right	999806607	2017-06-06	16:12:01	14:12:01	female	373	{LEFTARROW}	49							0	1106564	1106148	{LEFTARROW}	416	1105034	1104731	803	left1,6	24	11	352	mask24	0	1106131	0	1105931	eqm10_NoEyeNmodel1_dir	90	HV	gazeCOD	GazeCoDxp	1	400	0	1105631	-3	1105531
GazeCoD_1Model_male	16	1	33	<?xml version="1.0"?>\n<Clock xmlns:dt="urn:schemas-microsoft-com:datatypes"><Description dt:dt="string">E-Prime Primary Realtime Clock</Description><StartTime><Timestamp dt:dt="int">0</Timestamp><DateUtc dt:dt="string">2017-06-06T14:12:01Z</DateUtc></StartTime><FrequencyChanges><FrequencyChange><Frequency dt:dt="r8">3312939</Frequency><Timestamp dt:dt="r8">999172762</Timestamp><Current dt:dt="r8…	60.003	1	right	999806607	2017-06-06	16:12:01	14:12:01	female	374	{RIGHTARROW}	44							0	1108323	1108064	{RIGHTARROW}	259	1106950	1106581	869	right3,2	19	11	353	mask19	0	1108048	0	1107848	eqm10_NoEyeNmodel1_dir	90	H	gazeCOD	GazeCoDxp	1	400	0	1107548	-2	1107448
GazeCoD_1Model_male	16	1	33	<?xml version="1.0"?>\n<Clock xmlns:dt="urn:schemas-microsoft-com:datatypes"><Description dt:dt="string">E-Prime Primary Realtime Clock</Description><StartTime><Timestamp dt:dt="int">0</Timestamp><DateUtc dt:dt="string">2017-06-06T14:12:01Z</DateUtc></StartTime><FrequencyChanges><FrequencyChange><Frequency dt:dt="r8">3312939</Frequency><Timestamp dt:dt="r8">999172762</Timestamp><Current dt:dt="r8…	60.003	1	right	999806607	2017-06-06	16:12:01	14:12:01	female	375	{DOWNARROW}	79							0	1110587	1109898	{RIGHTARROW}	689	1108774	1108348	926	DG0	1	11	354	mask1	0	1109881	0	1109681	eqm10_NoEyeNmodel1_dir	0	V	gazeCOD	GazeCoDxp	0	400	0	1109381	7	1109281
GazeCoD_1Model_male	16	1	33	<?xml version="1.0"?>\n<Clock xmlns:dt="urn:schemas-microsoft-com:datatypes"><Description dt:dt="string">E-Prime Primary Realtime Clock</Description><StartTime><Timestamp dt:dt="int">0</Timestamp><DateUtc dt:dt="string">2017-06-06T14:12:01Z</DateUtc></StartTime><FrequencyChanges><FrequencyChange><Frequency dt:dt="r8">3312939</Frequency><Timestamp dt:dt="r8">999172762</Timestamp><Current dt:dt="r8…	60.003	1	right	999806607	2017-06-06	16:12:01	14:12:01	female	376	{LEFTARROW}	51							0	1112635	1112114	{DOWNARROW}	521	1110988	1110598	890	left3,2	14	11	355	mask14	0	1112097	0	1111897	eqm10_NoEyeNmodel1_dir	90	H	gazeCOD	GazeCoDxp	0	400	0	1111597	9	1111497
GazeCoD_1Model_male	16	1	33	<?xml version="1.0"?>\n<Clock xmlns:dt="urn:schemas-microsoft-com:datatypes"><Description dt:dt="string">E-Prime Primary Realtime Clock</Description><StartTime><Timestamp dt:dt="int">0</Timestamp><DateUtc dt:dt="string">2017-06-06T14:12:01Z</DateUtc></StartTime><FrequencyChanges><FrequencyChange><Frequency dt:dt="r8">3312939</Frequency><Timestamp dt:dt="r8">999172762</Timestamp><Current dt:dt="r8…	60.003	1	right	999806607	2017-06-06	16:12:01	14:12:01	female	377	{LEFTARROW}	55							0	1114163	1114097	{LEFTARROW}	66	1112971	1112647	824	left6,4	5	11	356	mask5	0	1114081	0	1113881	eqm10_NoEyeNmodel1_dir	0	V	gazeCOD	GazeCoDxp	1	400	0	1113581	10	1113481
GazeCoD_1Model_male	16	1	33	<?xml version="1.0"?>\n<Clock xmlns:dt="urn:schemas-microsoft-com:datatypes"><Description dt:dt="string">E-Prime Primary Realtime Clock</Description><StartTime><Timestamp dt:dt="int">0</Timestamp><DateUtc dt:dt="string">2017-06-06T14:12:01Z</DateUtc></StartTime><FrequencyChanges><FrequencyChange><Frequency dt:dt="r8">3312939</Frequency><Timestamp dt:dt="r8">999172762</Timestamp><Current dt:dt="r8…	60.003	1	right	999806607	2017-06-06	16:12:01	14:12:01	female	378	{LEFTARROW}	53							0	1116099	1115631	{LEFTARROW}	468	1114505	1114181	824	left4,8	4	11	357	mask4	0	1115614	0	1115414	eqm10_NoEyeNmodel1_dir	0	V	gazeCOD	GazeCoDxp	1	400	0	1115114	9	1115014
GazeCoD_1Model_male	16	1	33	<?xml version="1.0"?>\n<Clock xmlns:dt="urn:schemas-microsoft-com:datatypes"><Description dt:dt="string">E-Prime Primary Realtime Clock</Description><StartTime><Timestamp dt:dt="int">0</Timestamp><DateUtc dt:dt="string">2017-06-06T14:12:01Z</DateUtc></StartTime><FrequencyChanges><FrequencyChange><Frequency dt:dt="r8">3312939</Frequency><Timestamp dt:dt="r8">999172762</Timestamp><Current dt:dt="r8…	60.003	1	right	999806607	2017-06-06	16:12:01	14:12:01	female	379	{RIGHTARROW}	40							0	1117795	1117564	{RIGHTARROW}	231	1116449	1116114	835	right6,4	21	11	358	mask21	0	1117547	0	1117347	eqm10_NoEyeNmodel1_dir	90	H	gazeCOD	GazeCoDxp	1	400	0	1117047	-2	1116947
GazeCoD_1Model_male	16	1	33	<?xml version="1.0"?>\n<Clock xmlns:dt="urn:schemas-microsoft-com:datatypes"><Description dt:dt="string">E-Prime Primary Realtime Clock</Description><StartTime><Timestamp dt:dt="int">0</Timestamp><DateUtc dt:dt="string">2017-06-06T14:12:01Z</DateUtc></StartTime><FrequencyChanges><FrequencyChange><Frequency dt:dt="r8">3312939</Frequency><Timestamp dt:dt="r8">999172762</Timestamp><Current dt:dt="r8…	60.003	1	right	999806607	2017-06-06	16:12:01	14:12:01	female	380	{LEFTARROW}	78							0	1119619	1119364	{LEFTARROW}	255	1118245	1117814	931	left8	17	11	359	mask17	0	1119347	0	1119147	eqm10_NoEyeNmodel1_dir	90	H	gazeCOD	GazeCoDxp	1	400	0	1118847	2	1118747
GazeCoD_1Model_male	16	1	33	<?xml version="1.0"?>\n<Clock xmlns:dt="urn:schemas-microsoft-com:datatypes"><Description dt:dt="string">E-Prime Primary Realtime Clock</Description><StartTime><Timestamp dt:dt="int">0</Timestamp><DateUtc dt:dt="string">2017-06-06T14:12:01Z</DateUtc></StartTime><FrequencyChanges><FrequencyChange><Frequency dt:dt="r8">3312939</Frequency><Timestamp dt:dt="r8">999172762</Timestamp><Current dt:dt="r8…	60.003	1	right	999806607	2017-06-06	16:12:01	14:12:01	female	381	{LEFTARROW}	55							0	1121283	1121014	{LEFTARROW}	269	1119902	1119630	772	left6,4	27	11	360	mask27	0	1120997	0	1120797	eqm10_NoEyeNmodel1_dir	90	HV	gazeCOD	GazeCoDxp	1	400	0	1120497	-5	1120397
GazeCoD_1Model_male	16	1	33	<?xml version="1.0"?>\n<Clock xmlns:dt="urn:schemas-microsoft-com:datatypes"><Description dt:dt="string">E-Prime Primary Realtime Clock</Description><StartTime><Timestamp dt:dt="int">0</Timestamp><DateUtc dt:dt="string">2017-06-06T14:12:01Z</DateUtc></StartTime><FrequencyChanges><FrequencyChange><Frequency dt:dt="r8">3312939</Frequency><Timestamp dt:dt="r8">999172762</Timestamp><Current dt:dt="r8…	60.003	1	right	999806607	2017-06-06	16:12:01	14:12:01	female	382	{RIGHTARROW}	46							0	1123523	1122830	{RIGHTARROW}	693	1121704	1121297	907	right1,6	7	11	361	mask7	0	1122814	0	1122614	eqm10_NoEyeNmodel1_dir	0	V	gazeCOD	GazeCoDxp	1	400	0	1122314	10	1122214
GazeCoD_1Model_male	16	1	33	<?xml version="1.0"?>\n<Clock xmlns:dt="urn:schemas-microsoft-com:datatypes"><Description dt:dt="string">E-Prime Primary Realtime Clock</Description><StartTime><Timestamp dt:dt="int">0</Timestamp><DateUtc dt:dt="string">2017-06-06T14:12:01Z</DateUtc></StartTime><FrequencyChanges><FrequencyChange><Frequency dt:dt="r8">3312939</Frequency><Timestamp dt:dt="r8">999172762</Timestamp><Current dt:dt="r8…	60.003	1	right	999806607	2017-06-06	16:12:01	14:12:01	female	383	{LEFTARROW}	49							0	1125499	1125047	{LEFTARROW}	451	1123923	1123547	876	left1,6	13	11	362	mask13	0	1125030	0	1124830	eqm10_NoEyeNmodel1_dir	90	H	gazeCOD	GazeCoDxp	1	400	0	1124530	7	1124430
GazeCoD_1Model_male	16	1	33	<?xml version="1.0"?>\n<Clock xmlns:dt="urn:schemas-microsoft-com:datatypes"><Description dt:dt="string">E-Prime Primary Realtime Clock</Description><StartTime><Timestamp dt:dt="int">0</Timestamp><DateUtc dt:dt="string">2017-06-06T14:12:01Z</DateUtc></StartTime><FrequencyChanges><FrequencyChange><Frequency dt:dt="r8">3312939</Frequency><Timestamp dt:dt="r8">999172762</Timestamp><Current dt:dt="r8…	60.003	1	right	999806607	2017-06-06	16:12:01	14:12:01	female	384	{LEFTARROW}	53							0	1127418	1126947	{LEFTARROW}	471	1125834	1125513	821	left4,8	15	11	363	mask15	0	1126930	0	1126730	eqm10_NoEyeNmodel1_dir	90	H	gazeCOD	GazeCoDxp	1	400	0	1126430	-4	1126330
GazeCoD_1Model_male	16	1	33	<?xml version="1.0"?>\n<Clock xmlns:dt="urn:schemas-microsoft-com:datatypes"><Description dt:dt="string">E-Prime Primary Realtime Clock</Description><StartTime><Timestamp dt:dt="int">0</Timestamp><DateUtc dt:dt="string">2017-06-06T14:12:01Z</DateUtc></StartTime><FrequencyChanges><FrequencyChange><Frequency dt:dt="r8">3312939</Frequency><Timestamp dt:dt="r8">999172762</Timestamp><Current dt:dt="r8…	60.003	1	right	999806607	2017-06-06	16:12:01	14:12:01	female	385	{RIGHTARROW}	77							0	1129122	1128830	{RIGHTARROW}	292	1127719	1127430	789	right8	22	12	364	mask22	0	1128813	-1	1128613	eqm10_NoEyeNmodel1_dir	90	H	gazeCOD	GazeCoDxp	1	400	0	1128314	-5	1128214
GazeCoD_1Model_male	16	1	33	<?xml version="1.0"?>\n<Clock xmlns:dt="urn:schemas-microsoft-com:datatypes"><Description dt:dt="string">E-Prime Primary Realtime Clock</Description><StartTime><Timestamp dt:dt="int">0</Timestamp><DateUtc dt:dt="string">2017-06-06T14:12:01Z</DateUtc></StartTime><FrequencyChanges><FrequencyChange><Frequency dt:dt="r8">3312939</Frequency><Timestamp dt:dt="r8">999172762</Timestamp><Current dt:dt="r8…	60.003	1	right	999806607	2017-06-06	16:12:01	14:12:01	female	386	{RIGHTARROW}	44							0	1131058	1130646	{DOWNARROW}	412	1129526	1129147	879	right3,2	30	12	365	mask30	0	1130630	0	1130430	eqm10_NoEyeNmodel1_dir	90	HV	gazeCOD	GazeCoDxp	0	400	0	1130130	4	1130030
GazeCoD_1Model_male	16	1	33	<?xml version="1.0"?>\n<Clock xmlns:dt="urn:schemas-microsoft-com:datatypes"><Description dt:dt="string">E-Prime Primary Realtime Clock</Description><StartTime><Timestamp dt:dt="int">0</Timestamp><DateUtc dt:dt="string">2017-06-06T14:12:01Z</DateUtc></StartTime><FrequencyChanges><FrequencyChange><Frequency dt:dt="r8">3312939</Frequency><Timestamp dt:dt="r8">999172762</Timestamp><Current dt:dt="r8…	60.003	1	right	999806607	2017-06-06	16:12:01	14:12:01	female	387	{RIGHTARROW}	40							0	1132786	1132480	{RIGHTARROW}	306	1131355	1131080	775	right6,4	21	12	366	mask21	0	1132463	0	1132263	eqm10_NoEyeNmodel1_dir	90	H	gazeCOD	GazeCoDxp	1	400	0	1131963	8	1131863
GazeCoD_1Model_male	16	1	33	<?xml version="1.0"?>\n<Clock xmlns:dt="urn:schemas-microsoft-com:datatypes"><Description dt:dt="string">E-Prime Primary Realtime Clock</Description><StartTime><Timestamp dt:dt="int">0</Timestamp><DateUtc dt:dt="string">2017-06-06T14:12:01Z</DateUtc></StartTime><FrequencyChanges><FrequencyChange><Frequency dt:dt="r8">3312939</Frequency><Timestamp dt:dt="r8">999172762</Timestamp><Current dt:dt="r8…	60.003	1	right	999806607	2017-06-06	16:12:01	14:12:01	female	388	{RIGHTARROW}	77							0	1134602	1134280	{RIGHTARROW}	322	1133167	1132796	871	right8	11	12	367	mask11	0	1134263	0	1134063	eqm10_NoEyeNmodel1_dir	0	V	gazeCOD	GazeCoDxp	1	400	0	1133763	-4	1133663
GazeCoD_1Model_male	16	1	33	<?xml version="1.0"?>\n<Clock xmlns:dt="urn:schemas-microsoft-com:datatypes"><Description dt:dt="string">E-Prime Primary Realtime Clock</Description><StartTime><Timestamp dt:dt="int">0</Timestamp><DateUtc dt:dt="string">2017-06-06T14:12:01Z</DateUtc></StartTime><FrequencyChanges><FrequencyChange><Frequency dt:dt="r8">3312939</Frequency><Timestamp dt:dt="r8">999172762</Timestamp><Current dt:dt="r8…	60.003	1	right	999806607	2017-06-06	16:12:01	14:12:01	female	389	{LEFTARROW}	49							0	1136402	1136030	{LEFTARROW}	372	1134907	1134613	794	left1,6	24	12	368	mask24	0	1136013	0	1135813	eqm10_NoEyeNmodel1_dir	90	HV	gazeCOD	GazeCoDxp	1	400	0	1135513	6	1135413
GazeCoD_1Model_male	16	1	33	<?xml version="1.0"?>\n<Clock xmlns:dt="urn:schemas-microsoft-com:datatypes"><Description dt:dt="string">E-Prime Primary Realtime Clock</Description><StartTime><Timestamp dt:dt="int">0</Timestamp><DateUtc dt:dt="string">2017-06-06T14:12:01Z</DateUtc></StartTime><FrequencyChanges><FrequencyChange><Frequency dt:dt="r8">3312939</Frequency><Timestamp dt:dt="r8">999172762</Timestamp><Current dt:dt="r8…	60.003	1	right	999806607	2017-06-06	16:12:01	14:12:01	female	390	{RIGHTARROW}	46							0	1138170	1137963	{RIGHTARROW}	207	1136839	1136413	926	right1,6	7	12	369	mask7	0	1137946	0	1137746	eqm10_NoEyeNmodel1_dir	0	V	gazeCOD	GazeCoDxp	1	400	0	1137446	7	1137346
GazeCoD_1Model_male	16	1	33	<?xml version="1.0"?>\n<Clock xmlns:dt="urn:schemas-microsoft-com:datatypes"><Description dt:dt="string">E-Prime Primary Realtime Clock</Description><StartTime><Timestamp dt:dt="int">0</Timestamp><DateUtc dt:dt="string">2017-06-06T14:12:01Z</DateUtc></StartTime><FrequencyChanges><FrequencyChange><Frequency dt:dt="r8">3312939</Frequency><Timestamp dt:dt="r8">999172762</Timestamp><Current dt:dt="r8…	60.003	1	right	999806607	2017-06-06	16:12:01	14:12:01	female	391	{LEFTARROW}	53							0	1139826	1139579	{LEFTARROW}	247	1138459	1138179	780	left4,8	15	12	370	mask15	0	1139563	0	1139363	eqm10_NoEyeNmodel1_dir	90	H	gazeCOD	GazeCoDxp	1	400	0	1139063	4	1138963
GazeCoD_1Model_male	16	1	33	<?xml version="1.0"?>\n<Clock xmlns:dt="urn:schemas-microsoft-com:datatypes"><Description dt:dt="string">E-Prime Primary Realtime Clock</Description><StartTime><Timestamp dt:dt="int">0</Timestamp><DateUtc dt:dt="string">2017-06-06T14:12:01Z</DateUtc></StartTime><FrequencyChanges><FrequencyChange><Frequency dt:dt="r8">3312939</Frequency><Timestamp dt:dt="r8">999172762</Timestamp><Current dt:dt="r8…	60.003	1	right	999806607	2017-06-06	16:12:01	14:12:01	female	392	{DOWNARROW}	79							0	1141594	1141263	{LEFTARROW}	331	1140141	1139846	795	DG0	12	12	371	mask12	0	1141246	0	1141046	eqm10_NoEyeNmodel1_dir	90	H	gazeCOD	GazeCoDxp	0	400	0	1140746	5	1140646
GazeCoD_1Model_male	16	1	33	<?xml version="1.0"?>\n<Clock xmlns:dt="urn:schemas-microsoft-com:datatypes"><Description dt:dt="string">E-Prime Primary Realtime Clock</Description><StartTime><Timestamp dt:dt="int">0</Timestamp><DateUtc dt:dt="string">2017-06-06T14:12:01Z</DateUtc></StartTime><FrequencyChanges><FrequencyChange><Frequency dt:dt="r8">3312939</Frequency><Timestamp dt:dt="r8">999172762</Timestamp><Current dt:dt="r8…	60.003	1	right	999806607	2017-06-06	16:12:01	14:12:01	female	393	{LEFTARROW}	78							0	1143578	1143212	{LEFTARROW}	366	1142092	1141613	979	left8	17	12	372	mask17	0	1143196	0	1142996	eqm10_NoEyeNmodel1_dir	90	H	gazeCOD	GazeCoDxp	1	400	0	1142696	4	1142596
GazeCoD_1Model_male	16	1	33	<?xml version="1.0"?>\n<Clock xmlns:dt="urn:schemas-microsoft-com:datatypes"><Description dt:dt="string">E-Prime Primary Realtime Clock</Description><StartTime><Timestamp dt:dt="int">0</Timestamp><DateUtc dt:dt="string">2017-06-06T14:12:01Z</DateUtc></StartTime><FrequencyChanges><FrequencyChange><Frequency dt:dt="r8">3312939</Frequency><Timestamp dt:dt="r8">999172762</Timestamp><Current dt:dt="r8…	60.003	1	right	999806607	2017-06-06	16:12:01	14:12:01	female	394	{LEFTARROW}	49							0	1146154	1145062	{DOWNARROW}	1091	1143945	1143596	849	left1,6	13	12	373	mask13	0	1145046	0	1144846	eqm10_NoEyeNmodel1_dir	90	H	gazeCOD	GazeCoDxp	0	400	0	1144546	1	1144446
GazeCoD_1Model_male	16	1	33	<?xml version="1.0"?>\n<Clock xmlns:dt="urn:schemas-microsoft-com:datatypes"><Description dt:dt="string">E-Prime Primary Realtime Clock</Description><StartTime><Timestamp dt:dt="int">0</Timestamp><DateUtc dt:dt="string">2017-06-06T14:12:01Z</DateUtc></StartTime><FrequencyChanges><FrequencyChange><Frequency dt:dt="r8">3312939</Frequency><Timestamp dt:dt="r8">999172762</Timestamp><Current dt:dt="r8…	60.003	1	right	999806607	2017-06-06	16:12:01	14:12:01	female	395	{RIGHTARROW}	44							0	1148001	1147762	{RIGHTARROW}	239	1146643	1146163	980	right3,2	8	12	374	mask8	0	1147746	0	1147546	eqm10_NoEyeNmodel1_dir	0	V	gazeCOD	GazeCoDxp	1	400	0	1147246	3	1147146
GazeCoD_1Model_male	16	1	33	<?xml version="1.0"?>\n<Clock xmlns:dt="urn:schemas-microsoft-com:datatypes"><Description dt:dt="string">E-Prime Primary Realtime Clock</Description><StartTime><Timestamp dt:dt="int">0</Timestamp><DateUtc dt:dt="string">2017-06-06T14:12:01Z</DateUtc></StartTime><FrequencyChanges><FrequencyChange><Frequency dt:dt="r8">3312939</Frequency><Timestamp dt:dt="r8">999172762</Timestamp><Current dt:dt="r8…	60.003	1	right	999806607	2017-06-06	16:12:01	14:12:01	female	396	{LEFTARROW}	78							0	1149577	1149395	{LEFTARROW}	182	1148270	1148012	758	left8	6	12	375	mask6	0	1149379	0	1149179	eqm10_NoEyeNmodel1_dir	0	V	gazeCOD	GazeCoDxp	1	400	0	1148879	9	1148779
GazeCoD_1Model_male	16	1	33	<?xml version="1.0"?>\n<Clock xmlns:dt="urn:schemas-microsoft-com:datatypes"><Description dt:dt="string">E-Prime Primary Realtime Clock</Description><StartTime><Timestamp dt:dt="int">0</Timestamp><DateUtc dt:dt="string">2017-06-06T14:12:01Z</DateUtc></StartTime><FrequencyChanges><FrequencyChange><Frequency dt:dt="r8">3312939</Frequency><Timestamp dt:dt="r8">999172762</Timestamp><Current dt:dt="r8…	60.003	1	right	999806607	2017-06-06	16:12:01	14:12:01	female	397	{RIGHTARROW}	40							0	1151249	1151012	{RIGHTARROW}	237	1149888	1149595	793	right6,4	32	12	376	mask32	0	1150995	0	1150795	eqm10_NoEyeNmodel1_dir	90	HV	gazeCOD	GazeCoDxp	1	400	0	1150495	7	1150395
GazeCoD_1Model_male	16	1	33	<?xml version="1.0"?>\n<Clock xmlns:dt="urn:schemas-microsoft-com:datatypes"><Description dt:dt="string">E-Prime Primary Realtime Clock</Description><StartTime><Timestamp dt:dt="int">0</Timestamp><DateUtc dt:dt="string">2017-06-06T14:12:01Z</DateUtc></StartTime><FrequencyChanges><FrequencyChange><Frequency dt:dt="r8">3312939</Frequency><Timestamp dt:dt="r8">999172762</Timestamp><Current dt:dt="r8…	60.003	1	right	999806607	2017-06-06	16:12:01	14:12:01	female	398	{LEFTARROW}	51							0	1152969	1152679	{LEFTARROW}	290	1151552	1151262	790	left3,2	25	12	377	mask25	0	1152662	0	1152462	eqm10_NoEyeNmodel1_dir	90	HV	gazeCOD	GazeCoDxp	1	400	0	1152162	10	1152062
GazeCoD_1Model_male	16	1	33	<?xml version="1.0"?>\n<Clock xmlns:dt="urn:schemas-microsoft-com:datatypes"><Description dt:dt="string">E-Prime Primary Realtime Clock</Description><StartTime><Timestamp dt:dt="int">0</Timestamp><DateUtc dt:dt="string">2017-06-06T14:12:01Z</DateUtc></StartTime><FrequencyChanges><FrequencyChange><Frequency dt:dt="r8">3312939</Frequency><Timestamp dt:dt="r8">999172762</Timestamp><Current dt:dt="r8…	60.003	1	right	999806607	2017-06-06	16:12:01	14:12:01	female	399	{LEFTARROW}	53							0	1154785	1154495	{LEFTARROW}	290	1153382	1152979	903	left4,8	26	12	378	mask26	0	1154479	0	1154279	eqm10_NoEyeNmodel1_dir	90	HV	gazeCOD	GazeCoDxp	1	400	0	1153979	-3	1153879
GazeCoD_1Model_male	16	1	33	<?xml version="1.0"?>\n<Clock xmlns:dt="urn:schemas-microsoft-com:datatypes"><Description dt:dt="string">E-Prime Primary Realtime Clock</Description><StartTime><Timestamp dt:dt="int">0</Timestamp><DateUtc dt:dt="string">2017-06-06T14:12:01Z</DateUtc></StartTime><FrequencyChanges><FrequencyChange><Frequency dt:dt="r8">3312939</Frequency><Timestamp dt:dt="r8">999172762</Timestamp><Current dt:dt="r8…	60.003	1	right	999806607	2017-06-06	16:12:01	14:12:01	female	400	{RIGHTARROW}	42							0	1156377	1156178	{RIGHTARROW}	199	1155065	1154795	770	right4,8	9	12	379	mask9	0	1156162	0	1155962	eqm10_NoEyeNmodel1_dir	0	V	gazeCOD	GazeCoDxp	1	400	0	1155662	-3	1155562
GazeCoD_1Model_male	16	1	33	<?xml version="1.0"?>\n<Clock xmlns:dt="urn:schemas-microsoft-com:datatypes"><Description dt:dt="string">E-Prime Primary Realtime Clock</Description><StartTime><Timestamp dt:dt="int">0</Timestamp><DateUtc dt:dt="string">2017-06-06T14:12:01Z</DateUtc></StartTime><FrequencyChanges><FrequencyChange><Frequency dt:dt="r8">3312939</Frequency><Timestamp dt:dt="r8">999172762</Timestamp><Current dt:dt="r8…	60.003	1	right	999806607	2017-06-06	16:12:01	14:12:01	female	401	{RIGHTARROW}	77							0	1158025	1157828	{RIGHTARROW}	197	1156712	1156395	817	right8	33	12	380	mask33	0	1157812	0	1157612	eqm10_NoEyeNmodel1_dir	90	HV	gazeCOD	GazeCoDxp	1	400	0	1157312	0	1157212
GazeCoD_1Model_male	16	1	33	<?xml version="1.0"?>\n<Clock xmlns:dt="urn:schemas-microsoft-com:datatypes"><Description dt:dt="string">E-Prime Primary Realtime Clock</Description><StartTime><Timestamp dt:dt="int">0</Timestamp><DateUtc dt:dt="string">2017-06-06T14:12:01Z</DateUtc></StartTime><FrequencyChanges><FrequencyChange><Frequency dt:dt="r8">3312939</Frequency><Timestamp dt:dt="r8">999172762</Timestamp><Current dt:dt="r8…	60.003	1	right	999806607	2017-06-06	16:12:01	14:12:01	female	402	{LEFTARROW}	55							0	1159697	1159495	{LEFTARROW}	202	1158383	1158045	838	left6,4	5	12	381	mask5	0	1159478	0	1159278	eqm10_NoEyeNmodel1_dir	0	V	gazeCOD	GazeCoDxp	1	400	0	1158978	-5	1158878
GazeCoD_1Model_male	16	1	33	<?xml version="1.0"?>\n<Clock xmlns:dt="urn:schemas-microsoft-com:datatypes"><Description dt:dt="string">E-Prime Primary Realtime Clock</Description><StartTime><Timestamp dt:dt="int">0</Timestamp><DateUtc dt:dt="string">2017-06-06T14:12:01Z</DateUtc></StartTime><FrequencyChanges><FrequencyChange><Frequency dt:dt="r8">3312939</Frequency><Timestamp dt:dt="r8">999172762</Timestamp><Current dt:dt="r8…	60.003	1	right	999806607	2017-06-06	16:12:01	14:12:01	female	403	{LEFTARROW}	78							0	1161313	1161311	{LEFTARROW}	2	1160197	1159712	985	left8	28	12	382	mask28	0	1161295	0	1161095	eqm10_NoEyeNmodel1_dir	90	HV	gazeCOD	GazeCoDxp	1	400	0	1160795	-2	1160695
GazeCoD_1Model_male	16	1	33	<?xml version="1.0"?>\n<Clock xmlns:dt="urn:schemas-microsoft-com:datatypes"><Description dt:dt="string">E-Prime Primary Realtime Clock</Description><StartTime><Timestamp dt:dt="int">0</Timestamp><DateUtc dt:dt="string">2017-06-06T14:12:01Z</DateUtc></StartTime><FrequencyChanges><FrequencyChange><Frequency dt:dt="r8">3312939</Frequency><Timestamp dt:dt="r8">999172762</Timestamp><Current dt:dt="r8…	60.003	1	right	999806607	2017-06-06	16:12:01	14:12:01	female	404	{RIGHTARROW}	44							0	1162985	1162761	{RIGHTARROW}	223	1161649	1161328	821	right3,2	19	12	383	mask19	0	1162745	0	1162545	eqm10_NoEyeNmodel1_dir	90	H	gazeCOD	GazeCoDxp	1	400	0	1162245	-4	1162145
GazeCoD_1Model_male	16	1	33	<?xml version="1.0"?>\n<Clock xmlns:dt="urn:schemas-microsoft-com:datatypes"><Description dt:dt="string">E-Prime Primary Realtime Clock</Description><StartTime><Timestamp dt:dt="int">0</Timestamp><DateUtc dt:dt="string">2017-06-06T14:12:01Z</DateUtc></StartTime><FrequencyChanges><FrequencyChange><Frequency dt:dt="r8">3312939</Frequency><Timestamp dt:dt="r8">999172762</Timestamp><Current dt:dt="r8…	60.003	1	right	999806607	2017-06-06	16:12:01	14:12:01	female	405	{DOWNARROW}	79							0	1164873	1164411	{DOWNARROW}	461	1163300	1162995	805	DG0	23	12	384	mask23	0	1164395	0	1164195	eqm10_NoEyeNmodel1_dir	90	HV	gazeCOD	GazeCoDxp	1	400	0	1163895	-5	1163795
GazeCoD_1Model_male	16	1	33	<?xml version="1.0"?>\n<Clock xmlns:dt="urn:schemas-microsoft-com:datatypes"><Description dt:dt="string">E-Prime Primary Realtime Clock</Description><StartTime><Timestamp dt:dt="int">0</Timestamp><DateUtc dt:dt="string">2017-06-06T14:12:01Z</DateUtc></StartTime><FrequencyChanges><FrequencyChange><Frequency dt:dt="r8">3312939</Frequency><Timestamp dt:dt="r8">999172762</Timestamp><Current dt:dt="r8…	60.003	1	right	999806607	2017-06-06	16:12:01	14:12:01	female	406	{LEFTARROW}	53							0	1166520	1166445	{LEFTARROW}	75	1165320	1164895	925	left4,8	4	12	385	mask4	0	1166428	0	1166228	eqm10_NoEyeNmodel1_dir	0	V	gazeCOD	GazeCoDxp	1	400	0	1165928	8	1165828
GazeCoD_1Model_male	16	1	33	<?xml version="1.0"?>\n<Clock xmlns:dt="urn:schemas-microsoft-com:datatypes"><Description dt:dt="string">E-Prime Primary Realtime Clock</Description><StartTime><Timestamp dt:dt="int">0</Timestamp><DateUtc dt:dt="string">2017-06-06T14:12:01Z</DateUtc></StartTime><FrequencyChanges><FrequencyChange><Frequency dt:dt="r8">3312939</Frequency><Timestamp dt:dt="r8">999172762</Timestamp><Current dt:dt="r8…	60.003	1	right	999806607	2017-06-06	16:12:01	14:12:01	female	407	{RIGHTARROW}	40							0	1170688	1170661	{RIGHTARROW}	27	1169542	1169244	798	right6,4	10	12	386	mask10	0	1170644	0	1170444	eqm10_NoEyeNmodel1_dir	0	V	gazeCOD	GazeCoDxp	1	400	0	1170144	2	1170044
GazeCoD_1Model_male	16	1	33	<?xml version="1.0"?>\n<Clock xmlns:dt="urn:schemas-microsoft-com:datatypes"><Description dt:dt="string">E-Prime Primary Realtime Clock</Description><StartTime><Timestamp dt:dt="int">0</Timestamp><DateUtc dt:dt="string">2017-06-06T14:12:01Z</DateUtc></StartTime><FrequencyChanges><FrequencyChange><Frequency dt:dt="r8">3312939</Frequency><Timestamp dt:dt="r8">999172762</Timestamp><Current dt:dt="r8…	60.003	1	right	999806607	2017-06-06	16:12:01	14:12:01	female	408	{RIGHTARROW}	42							0	1172440	1172178	{RIGHTARROW}	262	1171062	1170711	851	right4,8	31	12	387	mask31	0	1172161	0	1171961	eqm10_NoEyeNmodel1_dir	90	HV	gazeCOD	GazeCoDxp	1	400	0	1171661	-1	1171561
GazeCoD_1Model_male	16	1	33	<?xml version="1.0"?>\n<Clock xmlns:dt="urn:schemas-microsoft-com:datatypes"><Description dt:dt="string">E-Prime Primary Realtime Clock</Description><StartTime><Timestamp dt:dt="int">0</Timestamp><DateUtc dt:dt="string">2017-06-06T14:12:01Z</DateUtc></StartTime><FrequencyChanges><FrequencyChange><Frequency dt:dt="r8">3312939</Frequency><Timestamp dt:dt="r8">999172762</Timestamp><Current dt:dt="r8…	60.003	1	right	999806607	2017-06-06	16:12:01	14:12:01	female	409	{LEFTARROW}	51							0	1175360	1173944	{DOWNARROW}	1416	1172825	1172461	864	left3,2	14	12	388	mask14	0	1173928	0	1173728	eqm10_NoEyeNmodel1_dir	90	H	gazeCOD	GazeCoDxp	0	400	0	1173428	3	1173328
GazeCoD_1Model_male	16	1	33	<?xml version="1.0"?>\n<Clock xmlns:dt="urn:schemas-microsoft-com:datatypes"><Description dt:dt="string">E-Prime Primary Realtime Clock</Description><StartTime><Timestamp dt:dt="int">0</Timestamp><DateUtc dt:dt="string">2017-06-06T14:12:01Z</DateUtc></StartTime><FrequencyChanges><FrequencyChange><Frequency dt:dt="r8">3312939</Frequency><Timestamp dt:dt="r8">999172762</Timestamp><Current dt:dt="r8…	60.003	1	right	999806607	2017-06-06	16:12:01	14:12:01	female	410	{RIGHTARROW}	42							0	1176936	1176744	{RIGHTARROW}	192	1175628	1175377	751	right4,8	20	12	389	mask20	0	1176727	0	1176527	eqm10_NoEyeNmodel1_dir	90	H	gazeCOD	GazeCoDxp	1	400	0	1176227	-1	1176127
GazeCoD_1Model_male	16	1	33	<?xml version="1.0"?>\n<Clock xmlns:dt="urn:schemas-microsoft-com:datatypes"><Description dt:dt="string">E-Prime Primary Realtime Clock</Description><StartTime><Timestamp dt:dt="int">0</Timestamp><DateUtc dt:dt="string">2017-06-06T14:12:01Z</DateUtc></StartTime><FrequencyChanges><FrequencyChange><Frequency dt:dt="r8">3312939</Frequency><Timestamp dt:dt="r8">999172762</Timestamp><Current dt:dt="r8…	60.003	1	right	999806607	2017-06-06	16:12:01	14:12:01	female	411	{LEFTARROW}	55							0	1178504	1178377	{LEFTARROW}	127	1177261	1176961	800	left6,4	16	12	390	mask16	0	1178361	0	1178161	eqm10_NoEyeNmodel1_dir	90	H	gazeCOD	GazeCoDxp	1	400	0	1177861	0	1177761
GazeCoD_1Model_male	16	1	33	<?xml version="1.0"?>\n<Clock xmlns:dt="urn:schemas-microsoft-com:datatypes"><Description dt:dt="string">E-Prime Primary Realtime Clock</Description><StartTime><Timestamp dt:dt="int">0</Timestamp><DateUtc dt:dt="string">2017-06-06T14:12:01Z</DateUtc></StartTime><FrequencyChanges><FrequencyChange><Frequency dt:dt="r8">3312939</Frequency><Timestamp dt:dt="r8">999172762</Timestamp><Current dt:dt="r8…	60.003	1	right	999806607	2017-06-06	16:12:01	14:12:01	female	412	{LEFTARROW}	55							0	1180288	1180061	{LEFTARROW}	227	1178937	1178527	910	left6,4	27	12	391	mask27	0	1180044	0	1179844	eqm10_NoEyeNmodel1_dir	90	HV	gazeCOD	GazeCoDxp	1	400	0	1179544	7	1179444
GazeCoD_1Model_male	16	1	33	<?xml version="1.0"?>\n<Clock xmlns:dt="urn:schemas-microsoft-com:datatypes"><Description dt:dt="string">E-Prime Primary Realtime Clock</Description><StartTime><Timestamp dt:dt="int">0</Timestamp><DateUtc dt:dt="string">2017-06-06T14:12:01Z</DateUtc></StartTime><FrequencyChanges><FrequencyChange><Frequency dt:dt="r8">3312939</Frequency><Timestamp dt:dt="r8">999172762</Timestamp><Current dt:dt="r8…	60.003	1	right	999806607	2017-06-06	16:12:01	14:12:01	female	413	{LEFTARROW}	49							0	1183032	1181677	{DOWNARROW}	1354	1180565	1180311	754	left1,6	2	12	392	mask2	0	1181660	0	1181460	eqm10_NoEyeNmodel1_dir	0	V	gazeCOD	GazeCoDxp	0	400	0	1181160	-5	1181060
GazeCoD_1Model_male	16	1	33	<?xml version="1.0"?>\n<Clock xmlns:dt="urn:schemas-microsoft-com:datatypes"><Description dt:dt="string">E-Prime Primary Realtime Clock</Description><StartTime><Timestamp dt:dt="int">0</Timestamp><DateUtc dt:dt="string">2017-06-06T14:12:01Z</DateUtc></StartTime><FrequencyChanges><FrequencyChange><Frequency dt:dt="r8">3312939</Frequency><Timestamp dt:dt="r8">999172762</Timestamp><Current dt:dt="r8…	60.003	1	right	999806607	2017-06-06	16:12:01	14:12:01	female	414	{RIGHTARROW}	46							0	1184975	1184594	{DOWNARROW}	381	1183468	1183044	924	right1,6	29	12	393	mask29	0	1184577	0	1184377	eqm10_NoEyeNmodel1_dir	90	HV	gazeCOD	GazeCoDxp	0	400	0	1184077	9	1183977
GazeCoD_1Model_male	16	1	33	<?xml version="1.0"?>\n<Clock xmlns:dt="urn:schemas-microsoft-com:datatypes"><Description dt:dt="string">E-Prime Primary Realtime Clock</Description><StartTime><Timestamp dt:dt="int">0</Timestamp><DateUtc dt:dt="string">2017-06-06T14:12:01Z</DateUtc></StartTime><FrequencyChanges><FrequencyChange><Frequency dt:dt="r8">3312939</Frequency><Timestamp dt:dt="r8">999172762</Timestamp><Current dt:dt="r8…	60.003	1	right	999806607	2017-06-06	16:12:01	14:12:01	female	415	{DOWNARROW}	79							0	1187159	1186427	{DOWNARROW}	732	1185314	1184994	820	DG0	1	12	394	mask1	0	1186410	0	1186210	eqm10_NoEyeNmodel1_dir	0	V	gazeCOD	GazeCoDxp	1	400	0	1185910	-4	1185810
GazeCoD_1Model_male	16	1	33	<?xml version="1.0"?>\n<Clock xmlns:dt="urn:schemas-microsoft-com:datatypes"><Description dt:dt="string">E-Prime Primary Realtime Clock</Description><StartTime><Timestamp dt:dt="int">0</Timestamp><DateUtc dt:dt="string">2017-06-06T14:12:01Z</DateUtc></StartTime><FrequencyChanges><FrequencyChange><Frequency dt:dt="r8">3312939</Frequency><Timestamp dt:dt="r8">999172762</Timestamp><Current dt:dt="r8…	60.003	1	right	999806607	2017-06-06	16:12:01	14:12:01	female	416	{RIGHTARROW}	46							0	1190255	1188693	{DOWNARROW}	1562	1187568	1187177	891	right1,6	18	12	395	mask18	0	1188677	0	1188477	eqm10_NoEyeNmodel1_dir	90	H	gazeCOD	GazeCoDxp	0	400	0	1188177	9	1188077
GazeCoD_1Model_male	16	1	33	<?xml version="1.0"?>\n<Clock xmlns:dt="urn:schemas-microsoft-com:datatypes"><Description dt:dt="string">E-Prime Primary Realtime Clock</Description><StartTime><Timestamp dt:dt="int">0</Timestamp><DateUtc dt:dt="string">2017-06-06T14:12:01Z</DateUtc></StartTime><FrequencyChanges><FrequencyChange><Frequency dt:dt="r8">3312939</Frequency><Timestamp dt:dt="r8">999172762</Timestamp><Current dt:dt="r8…	60.003	1	right	999806607	2017-06-06	16:12:01	14:12:01	female	417	{LEFTARROW}	51							0	1192183	1191843	{DOWNARROW}	340	1190723	1190277	946	left3,2	3	12	396	mask3	0	1191827	0	1191627	eqm10_NoEyeNmodel1_dir	0	V	gazeCOD	GazeCoDxp	0	400	0	1191327	4	1191227
GazeCoD_1Model_male	16	1	33	<?xml version="1.0"?>\n<Clock xmlns:dt="urn:schemas-microsoft-com:datatypes"><Description dt:dt="string">E-Prime Primary Realtime Clock</Description><StartTime><Timestamp dt:dt="int">0</Timestamp><DateUtc dt:dt="string">2017-06-06T14:12:01Z</DateUtc></StartTime><FrequencyChanges><FrequencyChange><Frequency dt:dt="r8">3312939</Frequency><Timestamp dt:dt="r8">999172762</Timestamp><Current dt:dt="r8…	60.003	1	right	999806607	2017-06-06	16:12:01	14:12:01	female	418	{RIGHTARROW}	40							0	1193751	1193576	{RIGHTARROW}	175	1192465	1192193	772	right6,4	21	13	397	mask21	0	1193560	0	1193360	eqm10_NoEyeNmodel1_dir	90	H	gazeCOD	GazeCoDxp	1	400	0	1193060	-5	1192960
GazeCoD_1Model_male	16	1	33	<?xml version="1.0"?>\n<Clock xmlns:dt="urn:schemas-microsoft-com:datatypes"><Description dt:dt="string">E-Prime Primary Realtime Clock</Description><StartTime><Timestamp dt:dt="int">0</Timestamp><DateUtc dt:dt="string">2017-06-06T14:12:01Z</DateUtc></StartTime><FrequencyChanges><FrequencyChange><Frequency dt:dt="r8">3312939</Frequency><Timestamp dt:dt="r8">999172762</Timestamp><Current dt:dt="r8…	60.003	1	right	999806607	2017-06-06	16:12:01	14:12:01	female	419	{LEFTARROW}	55							0	1195423	1195260	{LEFTARROW}	163	1194139	1193760	879	left6,4	16	13	398	mask16	0	1195243	0	1195043	eqm10_NoEyeNmodel1_dir	90	H	gazeCOD	GazeCoDxp	1	400	0	1194743	4	1194643
GazeCoD_1Model_male	16	1	33	<?xml version="1.0"?>\n<Clock xmlns:dt="urn:schemas-microsoft-com:datatypes"><Description dt:dt="string">E-Prime Primary Realtime Clock</Description><StartTime><Timestamp dt:dt="int">0</Timestamp><DateUtc dt:dt="string">2017-06-06T14:12:01Z</DateUtc></StartTime><FrequencyChanges><FrequencyChange><Frequency dt:dt="r8">3312939</Frequency><Timestamp dt:dt="r8">999172762</Timestamp><Current dt:dt="r8…	60.003	1	right	999806607	2017-06-06	16:12:01	14:12:01	female	420	{LEFTARROW}	49							0	1197279	1196960	{LEFTARROW}	319	1195849	1195443	906	left1,6	24	13	399	mask24	0	1196943	-1	1196743	eqm10_NoEyeNmodel1_dir	90	HV	gazeCOD	GazeCoDxp	1	400	0	1196444	-5	1196344
GazeCoD_1Model_male	16	1	33	<?xml version="1.0"?>\n<Clock xmlns:dt="urn:schemas-microsoft-com:datatypes"><Description dt:dt="string">E-Prime Primary Realtime Clock</Description><StartTime><Timestamp dt:dt="int">0</Timestamp><DateUtc dt:dt="string">2017-06-06T14:12:01Z</DateUtc></StartTime><FrequencyChanges><FrequencyChange><Frequency dt:dt="r8">3312939</Frequency><Timestamp dt:dt="r8">999172762</Timestamp><Current dt:dt="r8…	60.003	1	right	999806607	2017-06-06	16:12:01	14:12:01	female	421	{RIGHTARROW}	77							0	1198863	1198760	{RIGHTARROW}	103	1197646	1197293	853	right8	11	13	400	mask11	0	1198743	0	1198543	eqm10_NoEyeNmodel1_dir	0	V	gazeCOD	GazeCoDxp	1	400	0	1198243	-3	1198143
GazeCoD_1Model_male	16	1	33	<?xml version="1.0"?>\n<Clock xmlns:dt="urn:schemas-microsoft-com:datatypes"><Description dt:dt="string">E-Prime Primary Realtime Clock</Description><StartTime><Timestamp dt:dt="int">0</Timestamp><DateUtc dt:dt="string">2017-06-06T14:12:01Z</DateUtc></StartTime><FrequencyChanges><FrequencyChange><Frequency dt:dt="r8">3312939</Frequency><Timestamp dt:dt="r8">999172762</Timestamp><Current dt:dt="r8…	60.003	1	right	999806607	2017-06-06	16:12:01	14:12:01	female	422	{RIGHTARROW}	46							0	1200983	1200309	{RIGHTARROW}	674	1199185	1198876	809	right1,6	18	13	401	mask18	0	1200293	0	1200093	eqm10_NoEyeNmodel1_dir	90	H	gazeCOD	GazeCoDxp	1	400	0	1199793	8	1199693
GazeCoD_1Model_male	16	1	33	<?xml version="1.0"?>\n<Clock xmlns:dt="urn:schemas-microsoft-com:datatypes"><Description dt:dt="string">E-Prime Primary Realtime Clock</Description><StartTime><Timestamp dt:dt="int">0</Timestamp><DateUtc dt:dt="string">2017-06-06T14:12:01Z</DateUtc></StartTime><FrequencyChanges><FrequencyChange><Frequency dt:dt="r8">3312939</Frequency><Timestamp dt:dt="r8">999172762</Timestamp><Current dt:dt="r8…	60.003	1	right	999806607	2017-06-06	16:12:01	14:12:01	female	423	{LEFTARROW}	55							0	1202622	1202426	{LEFTARROW}	196	1201299	1200993	806	left6,4	27	13	402	mask27	0	1202409	0	1202209	eqm10_NoEyeNmodel1_dir	90	HV	gazeCOD	GazeCoDxp	1	400	0	1201909	10	1201809
GazeCoD_1Model_male	16	1	33	<?xml version="1.0"?>\n<Clock xmlns:dt="urn:schemas-microsoft-com:datatypes"><Description dt:dt="string">E-Prime Primary Realtime Clock</Description><StartTime><Timestamp dt:dt="int">0</Timestamp><DateUtc dt:dt="string">2017-06-06T14:12:01Z</DateUtc></StartTime><FrequencyChanges><FrequencyChange><Frequency dt:dt="r8">3312939</Frequency><Timestamp dt:dt="r8">999172762</Timestamp><Current dt:dt="r8…	60.003	1	right	999806607	2017-06-06	16:12:01	14:12:01	female	424	{LEFTARROW}	53							0	1204398	1204109	{LEFTARROW}	289	1202989	1202643	846	left4,8	26	13	403	mask26	0	1204093	0	1203893	eqm10_NoEyeNmodel1_dir	90	HV	gazeCOD	GazeCoDxp	1	400	0	1203593	4	1203493
GazeCoD_1Model_male	16	1	33	<?xml version="1.0"?>\n<Clock xmlns:dt="urn:schemas-microsoft-com:datatypes"><Description dt:dt="string">E-Prime Primary Realtime Clock</Description><StartTime><Timestamp dt:dt="int">0</Timestamp><DateUtc dt:dt="string">2017-06-06T14:12:01Z</DateUtc></StartTime><FrequencyChanges><FrequencyChange><Frequency dt:dt="r8">3312939</Frequency><Timestamp dt:dt="r8">999172762</Timestamp><Current dt:dt="r8…	60.003	1	right	999806607	2017-06-06	16:12:01	14:12:01	female	425	{DOWNARROW}	79							0	1206454	1205942	{LEFTARROW}	512	1204818	1204409	909	DG0	23	13	404	mask23	0	1205926	0	1205726	eqm10_NoEyeNmodel1_dir	90	HV	gazeCOD	GazeCoDxp	0	400	0	1205426	8	1205326
GazeCoD_1Model_male	16	1	33	<?xml version="1.0"?>\n<Clock xmlns:dt="urn:schemas-microsoft-com:datatypes"><Description dt:dt="string">E-Prime Primary Realtime Clock</Description><StartTime><Timestamp dt:dt="int">0</Timestamp><DateUtc dt:dt="string">2017-06-06T14:12:01Z</DateUtc></StartTime><FrequencyChanges><FrequencyChange><Frequency dt:dt="r8">3312939</Frequency><Timestamp dt:dt="r8">999172762</Timestamp><Current dt:dt="r8…	60.003	1	right	999806607	2017-06-06	16:12:01	14:12:01	female	426	{LEFTARROW}	78							0	1208542	1208059	{LEFTARROW}	483	1206946	1206476	970	left8	17	13	405	mask17	0	1208042	0	1207842	eqm10_NoEyeNmodel1_dir	90	H	gazeCOD	GazeCoDxp	1	400	0	1207542	-4	1207442
GazeCoD_1Model_male	16	1	33	<?xml version="1.0"?>\n<Clock xmlns:dt="urn:schemas-microsoft-com:datatypes"><Description dt:dt="string">E-Prime Primary Realtime Clock</Description><StartTime><Timestamp dt:dt="int">0</Timestamp><DateUtc dt:dt="string">2017-06-06T14:12:01Z</DateUtc></StartTime><FrequencyChanges><FrequencyChange><Frequency dt:dt="r8">3312939</Frequency><Timestamp dt:dt="r8">999172762</Timestamp><Current dt:dt="r8…	60.003	1	right	999806607	2017-06-06	16:12:01	14:12:01	female	427	{RIGHTARROW}	42							0	1210214	1210026	{RIGHTARROW}	188	1208900	1208559	841	right4,8	31	13	406	mask31	0	1210009	0	1209809	eqm10_NoEyeNmodel1_dir	90	HV	gazeCOD	GazeCoDxp	1	400	0	1209509	9	1209409
GazeCoD_1Model_male	16	1	33	<?xml version="1.0"?>\n<Clock xmlns:dt="urn:schemas-microsoft-com:datatypes"><Description dt:dt="string">E-Prime Primary Realtime Clock</Description><StartTime><Timestamp dt:dt="int">0</Timestamp><DateUtc dt:dt="string">2017-06-06T14:12:01Z</DateUtc></StartTime><FrequencyChanges><FrequencyChange><Frequency dt:dt="r8">3312939</Frequency><Timestamp dt:dt="r8">999172762</Timestamp><Current dt:dt="r8…	60.003	1	right	999806607	2017-06-06	16:12:01	14:12:01	female	428	{RIGHTARROW}	46							0	1212110	1211759	{RIGHTARROW}	351	1210632	1210226	906	right1,6	7	13	407	mask7	0	1211742	0	1211542	eqm10_NoEyeNmodel1_dir	0	V	gazeCOD	GazeCoDxp	1	400	0	1211242	10	1211142
GazeCoD_1Model_male	16	1	33	<?xml version="1.0"?>\n<Clock xmlns:dt="urn:schemas-microsoft-com:datatypes"><Description dt:dt="string">E-Prime Primary Realtime Clock</Description><StartTime><Timestamp dt:dt="int">0</Timestamp><DateUtc dt:dt="string">2017-06-06T14:12:01Z</DateUtc></StartTime><FrequencyChanges><FrequencyChange><Frequency dt:dt="r8">3312939</Frequency><Timestamp dt:dt="r8">999172762</Timestamp><Current dt:dt="r8…	60.003	1	right	999806607	2017-06-06	16:12:01	14:12:01	female	429	{RIGHTARROW}	44							0	1213750	1213525	{RIGHTARROW}	225	1212402	1212125	777	right3,2	8	13	408	mask8	0	1213509	0	1213309	eqm10_NoEyeNmodel1_dir	0	V	gazeCOD	GazeCoDxp	1	400	0	1213009	7	1212909
GazeCoD_1Model_male	16	1	33	<?xml version="1.0"?>\n<Clock xmlns:dt="urn:schemas-microsoft-com:datatypes"><Description dt:dt="string">E-Prime Primary Realtime Clock</Description><StartTime><Timestamp dt:dt="int">0</Timestamp><DateUtc dt:dt="string">2017-06-06T14:12:01Z</DateUtc></StartTime><FrequencyChanges><FrequencyChange><Frequency dt:dt="r8">3312939</Frequency><Timestamp dt:dt="r8">999172762</Timestamp><Current dt:dt="r8…	60.003	1	right	999806607	2017-06-06	16:12:01	14:12:01	female	430	{LEFTARROW}	53							0	1215430	1215242	{LEFTARROW}	188	1214116	1213759	857	left4,8	15	13	409	mask15	0	1215225	0	1215025	eqm10_NoEyeNmodel1_dir	90	H	gazeCOD	GazeCoDxp	1	400	0	1214725	9	1214625
GazeCoD_1Model_male	16	1	33	<?xml version="1.0"?>\n<Clock xmlns:dt="urn:schemas-microsoft-com:datatypes"><Description dt:dt="string">E-Prime Primary Realtime Clock</Description><StartTime><Timestamp dt:dt="int">0</Timestamp><DateUtc dt:dt="string">2017-06-06T14:12:01Z</DateUtc></StartTime><FrequencyChanges><FrequencyChange><Frequency dt:dt="r8">3312939</Frequency><Timestamp dt:dt="r8">999172762</Timestamp><Current dt:dt="r8…	60.003	1	right	999806607	2017-06-06	16:12:01	14:12:01	female	431	{LEFTARROW}	53							0	1217374	1216959	{LEFTARROW}	415	1215840	1215442	898	left4,8	4	13	410	mask4	0	1216942	0	1216742	eqm10_NoEyeNmodel1_dir	0	V	gazeCOD	GazeCoDxp	1	400	0	1216442	2	1216342
GazeCoD_1Model_male	16	1	33	<?xml version="1.0"?>\n<Clock xmlns:dt="urn:schemas-microsoft-com:datatypes"><Description dt:dt="string">E-Prime Primary Realtime Clock</Description><StartTime><Timestamp dt:dt="int">0</Timestamp><DateUtc dt:dt="string">2017-06-06T14:12:01Z</DateUtc></StartTime><FrequencyChanges><FrequencyChange><Frequency dt:dt="r8">3312939</Frequency><Timestamp dt:dt="r8">999172762</Timestamp><Current dt:dt="r8…	60.003	1	right	999806607	2017-06-06	16:12:01	14:12:01	female	432	{RIGHTARROW}	77							0	1219166	1218875	{RIGHTARROW}	291	1217753	1217392	861	right8	22	13	411	mask22	0	1218858	0	1218658	eqm10_NoEyeNmodel1_dir	90	H	gazeCOD	GazeCoDxp	1	400	0	1218358	5	1218258
GazeCoD_1Model_male	16	1	33	<?xml version="1.0"?>\n<Clock xmlns:dt="urn:schemas-microsoft-com:datatypes"><Description dt:dt="string">E-Prime Primary Realtime Clock</Description><StartTime><Timestamp dt:dt="int">0</Timestamp><DateUtc dt:dt="string">2017-06-06T14:12:01Z</DateUtc></StartTime><FrequencyChanges><FrequencyChange><Frequency dt:dt="r8">3312939</Frequency><Timestamp dt:dt="r8">999172762</Timestamp><Current dt:dt="r8…	60.003	1	right	999806607	2017-06-06	16:12:01	14:12:01	female	433	{LEFTARROW}	51							0	1220878	1220642	{LEFTARROW}	236	1219524	1219175	849	left3,2	14	13	412	mask14	0	1220625	0	1220425	eqm10_NoEyeNmodel1_dir	90	H	gazeCOD	GazeCoDxp	1	400	0	1220125	1	1220025
GazeCoD_1Model_male	16	1	33	<?xml version="1.0"?>\n<Clock xmlns:dt="urn:schemas-microsoft-com:datatypes"><Description dt:dt="string">E-Prime Primary Realtime Clock</Description><StartTime><Timestamp dt:dt="int">0</Timestamp><DateUtc dt:dt="string">2017-06-06T14:12:01Z</DateUtc></StartTime><FrequencyChanges><FrequencyChange><Frequency dt:dt="r8">3312939</Frequency><Timestamp dt:dt="r8">999172762</Timestamp><Current dt:dt="r8…	60.003	1	right	999806607	2017-06-06	16:12:01	14:12:01	female	434	{LEFTARROW}	49							0	1222885	1222325	{LEFTARROW}	560	1221210	1220892	818	left1,6	13	13	413	mask13	0	1222308	0	1222108	eqm10_NoEyeNmodel1_dir	90	H	gazeCOD	GazeCoDxp	1	400	0	1221808	-2	1221708
GazeCoD_1Model_male	16	1	33	<?xml version="1.0"?>\n<Clock xmlns:dt="urn:schemas-microsoft-com:datatypes"><Description dt:dt="string">E-Prime Primary Realtime Clock</Description><StartTime><Timestamp dt:dt="int">0</Timestamp><DateUtc dt:dt="string">2017-06-06T14:12:01Z</DateUtc></StartTime><FrequencyChanges><FrequencyChange><Frequency dt:dt="r8">3312939</Frequency><Timestamp dt:dt="r8">999172762</Timestamp><Current dt:dt="r8…	60.003	1	right	999806607	2017-06-06	16:12:01	14:12:01	female	435	{LEFTARROW}	78							0	1224677	1224408	{LEFTARROW}	269	1223288	1222908	880	left8	6	13	414	mask6	0	1224392	0	1224192	eqm10_NoEyeNmodel1_dir	0	V	gazeCOD	GazeCoDxp	1	400	0	1223892	4	1223792
GazeCoD_1Model_male	16	1	33	<?xml version="1.0"?>\n<Clock xmlns:dt="urn:schemas-microsoft-com:datatypes"><Description dt:dt="string">E-Prime Primary Realtime Clock</Description><StartTime><Timestamp dt:dt="int">0</Timestamp><DateUtc dt:dt="string">2017-06-06T14:12:01Z</DateUtc></StartTime><FrequencyChanges><FrequencyChange><Frequency dt:dt="r8">3312939</Frequency><Timestamp dt:dt="r8">999172762</Timestamp><Current dt:dt="r8…	60.003	1	right	999806607	2017-06-06	16:12:01	14:12:01	female	436	{RIGHTARROW}	42							0	1226381	1226108	{RIGHTARROW}	273	1224984	1224691	793	right4,8	20	13	415	mask20	0	1226091	0	1225891	eqm10_NoEyeNmodel1_dir	90	H	gazeCOD	GazeCoDxp	1	400	0	1225591	7	1225491
GazeCoD_1Model_male	16	1	33	<?xml version="1.0"?>\n<Clock xmlns:dt="urn:schemas-microsoft-com:datatypes"><Description dt:dt="string">E-Prime Primary Realtime Clock</Description><StartTime><Timestamp dt:dt="int">0</Timestamp><DateUtc dt:dt="string">2017-06-06T14:12:01Z</DateUtc></StartTime><FrequencyChanges><FrequencyChange><Frequency dt:dt="r8">3312939</Frequency><Timestamp dt:dt="r8">999172762</Timestamp><Current dt:dt="r8…	60.003	1	right	999806607	2017-06-06	16:12:01	14:12:01	female	437	{DOWNARROW}	79							0	1228589	1227941	{RIGHTARROW}	648	1226822	1226391	931	DG0	1	13	416	mask1	0	1227925	0	1227725	eqm10_NoEyeNmodel1_dir	0	V	gazeCOD	GazeCoDxp	0	400	0	1227425	3	1227325
GazeCoD_1Model_male	16	1	33	<?xml version="1.0"?>\n<Clock xmlns:dt="urn:schemas-microsoft-com:datatypes"><Description dt:dt="string">E-Prime Primary Realtime Clock</Description><StartTime><Timestamp dt:dt="int">0</Timestamp><DateUtc dt:dt="string">2017-06-06T14:12:01Z</DateUtc></StartTime><FrequencyChanges><FrequencyChange><Frequency dt:dt="r8">3312939</Frequency><Timestamp dt:dt="r8">999172762</Timestamp><Current dt:dt="r8…	60.003	1	right	999806607	2017-06-06	16:12:01	14:12:01	female	438	{LEFTARROW}	51							0	1230501	1230125	{RIGHTARROW}	376	1229002	1228608	894	left3,2	3	13	417	mask3	0	1230108	0	1229908	eqm10_NoEyeNmodel1_dir	0	V	gazeCOD	GazeCoDxp	0	400	0	1229608	6	1229508
GazeCoD_1Model_male	16	1	33	<?xml version="1.0"?>\n<Clock xmlns:dt="urn:schemas-microsoft-com:datatypes"><Description dt:dt="string">E-Prime Primary Realtime Clock</Description><StartTime><Timestamp dt:dt="int">0</Timestamp><DateUtc dt:dt="string">2017-06-06T14:12:01Z</DateUtc></StartTime><FrequencyChanges><FrequencyChange><Frequency dt:dt="r8">3312939</Frequency><Timestamp dt:dt="r8">999172762</Timestamp><Current dt:dt="r8…	60.003	1	right	999806607	2017-06-06	16:12:01	14:12:01	female	439	{RIGHTARROW}	42							0	1232205	1231941	{RIGHTARROW}	264	1230823	1230525	798	right4,8	9	13	418	mask9	0	1231924	0	1231724	eqm10_NoEyeNmodel1_dir	0	V	gazeCOD	GazeCoDxp	1	400	0	1231424	1	1231324
GazeCoD_1Model_male	16	1	33	<?xml version="1.0"?>\n<Clock xmlns:dt="urn:schemas-microsoft-com:datatypes"><Description dt:dt="string">E-Prime Primary Realtime Clock</Description><StartTime><Timestamp dt:dt="int">0</Timestamp><DateUtc dt:dt="string">2017-06-06T14:12:01Z</DateUtc></StartTime><FrequencyChanges><FrequencyChange><Frequency dt:dt="r8">3312939</Frequency><Timestamp dt:dt="r8">999172762</Timestamp><Current dt:dt="r8…	60.003	1	right	999806607	2017-06-06	16:12:01	14:12:01	female	440	{LEFTARROW}	78							0	1233885	1233658	{LEFTARROW}	227	1232547	1232224	823	left8	28	13	419	mask28	0	1233641	-1	1233441	eqm10_NoEyeNmodel1_dir	90	HV	gazeCOD	GazeCoDxp	1	400	0	1233142	-5	1233042
GazeCoD_1Model_male	16	1	33	<?xml version="1.0"?>\n<Clock xmlns:dt="urn:schemas-microsoft-com:datatypes"><Description dt:dt="string">E-Prime Primary Realtime Clock</Description><StartTime><Timestamp dt:dt="int">0</Timestamp><DateUtc dt:dt="string">2017-06-06T14:12:01Z</DateUtc></StartTime><FrequencyChanges><FrequencyChange><Frequency dt:dt="r8">3312939</Frequency><Timestamp dt:dt="r8">999172762</Timestamp><Current dt:dt="r8…	60.003	1	right	999806607	2017-06-06	16:12:01	14:12:01	female	441	{RIGHTARROW}	77							0	1235677	1235391	{RIGHTARROW}	286	1234277	1233908	869	right8	33	13	420	mask33	0	1235374	0	1235174	eqm10_NoEyeNmodel1_dir	90	HV	gazeCOD	GazeCoDxp	1	400	0	1234874	-3	1234774
GazeCoD_1Model_male	16	1	33	<?xml version="1.0"?>\n<Clock xmlns:dt="urn:schemas-microsoft-com:datatypes"><Description dt:dt="string">E-Prime Primary Realtime Clock</Description><StartTime><Timestamp dt:dt="int">0</Timestamp><DateUtc dt:dt="string">2017-06-06T14:12:01Z</DateUtc></StartTime><FrequencyChanges><FrequencyChange><Frequency dt:dt="r8">3312939</Frequency><Timestamp dt:dt="r8">999172762</Timestamp><Current dt:dt="r8…	60.003	1	right	999806607	2017-06-06	16:12:01	14:12:01	female	442	{DOWNARROW}	79							0	1237501	1237291	{RIGHTARROW}	210	1236172	1235691	981	DG0	12	13	421	mask12	0	1237274	0	1237074	eqm10_NoEyeNmodel1_dir	90	H	gazeCOD	GazeCoDxp	0	400	0	1236774	2	1236674
GazeCoD_1Model_male	16	1	33	<?xml version="1.0"?>\n<Clock xmlns:dt="urn:schemas-microsoft-com:datatypes"><Description dt:dt="string">E-Prime Primary Realtime Clock</Description><StartTime><Timestamp dt:dt="int">0</Timestamp><DateUtc dt:dt="string">2017-06-06T14:12:01Z</DateUtc></StartTime><FrequencyChanges><FrequencyChange><Frequency dt:dt="r8">3312939</Frequency><Timestamp dt:dt="r8">999172762</Timestamp><Current dt:dt="r8…	60.003	1	right	999806607	2017-06-06	16:12:01	14:12:01	female	443	{RIGHTARROW}	46							0	1239413	1239107	{RIGHTARROW}	306	1237985	1237524	961	right1,6	29	13	422	mask29	0	1239091	0	1238891	eqm10_NoEyeNmodel1_dir	90	HV	gazeCOD	GazeCoDxp	1	400	0	1238591	6	1238491
GazeCoD_1Model_male	16	1	33	<?xml version="1.0"?>\n<Clock xmlns:dt="urn:schemas-microsoft-com:datatypes"><Description dt:dt="string">E-Prime Primary Realtime Clock</Description><StartTime><Timestamp dt:dt="int">0</Timestamp><DateUtc dt:dt="string">2017-06-06T14:12:01Z</DateUtc></StartTime><FrequencyChanges><FrequencyChange><Frequency dt:dt="r8">3312939</Frequency><Timestamp dt:dt="r8">999172762</Timestamp><Current dt:dt="r8…	60.003	1	right	999806607	2017-06-06	16:12:01	14:12:01	female	444	{LEFTARROW}	51							0	1241037	1240841	{LEFTARROW}	195	1239723	1239424	799	left3,2	25	13	423	mask25	0	1240824	0	1240624	eqm10_NoEyeNmodel1_dir	90	HV	gazeCOD	GazeCoDxp	1	400	0	1240324	1	1240224
GazeCoD_1Model_male	16	1	33	<?xml version="1.0"?>\n<Clock xmlns:dt="urn:schemas-microsoft-com:datatypes"><Description dt:dt="string">E-Prime Primary Realtime Clock</Description><StartTime><Timestamp dt:dt="int">0</Timestamp><DateUtc dt:dt="string">2017-06-06T14:12:01Z</DateUtc></StartTime><FrequencyChanges><FrequencyChange><Frequency dt:dt="r8">3312939</Frequency><Timestamp dt:dt="r8">999172762</Timestamp><Current dt:dt="r8…	60.003	1	right	999806607	2017-06-06	16:12:01	14:12:01	female	445	{RIGHTARROW}	40							0	1242604	1242491	{RIGHTARROW}	113	1241366	1241057	809	right6,4	32	13	424	mask32	0	1242474	0	1242274	eqm10_NoEyeNmodel1_dir	90	HV	gazeCOD	GazeCoDxp	1	400	0	1241974	8	1241874
GazeCoD_1Model_male	16	1	33	<?xml version="1.0"?>\n<Clock xmlns:dt="urn:schemas-microsoft-com:datatypes"><Description dt:dt="string">E-Prime Primary Realtime Clock</Description><StartTime><Timestamp dt:dt="int">0</Timestamp><DateUtc dt:dt="string">2017-06-06T14:12:01Z</DateUtc></StartTime><FrequencyChanges><FrequencyChange><Frequency dt:dt="r8">3312939</Frequency><Timestamp dt:dt="r8">999172762</Timestamp><Current dt:dt="r8…	60.003	1	right	999806607	2017-06-06	16:12:01	14:12:01	female	446	{RIGHTARROW}	44							0	1244684	1244074	{DOWNARROW}	610	1242950	1242624	826	right3,2	19	13	425	mask19	0	1244057	0	1243857	eqm10_NoEyeNmodel1_dir	90	H	gazeCOD	GazeCoDxp	0	400	0	1243557	7	1243457
GazeCoD_1Model_male	16	1	33	<?xml version="1.0"?>\n<Clock xmlns:dt="urn:schemas-microsoft-com:datatypes"><Description dt:dt="string">E-Prime Primary Realtime Clock</Description><StartTime><Timestamp dt:dt="int">0</Timestamp><DateUtc dt:dt="string">2017-06-06T14:12:01Z</DateUtc></StartTime><FrequencyChanges><FrequencyChange><Frequency dt:dt="r8">3312939</Frequency><Timestamp dt:dt="r8">999172762</Timestamp><Current dt:dt="r8…	60.003	1	right	999806607	2017-06-06	16:12:01	14:12:01	female	447	{LEFTARROW}	55							0	1246964	1246224	{LEFTARROW}	740	1245097	1244707	890	left6,4	5	13	426	mask5	0	1246207	0	1246007	eqm10_NoEyeNmodel1_dir	0	V	gazeCOD	GazeCoDxp	1	400	0	1245707	10	1245607
GazeCoD_1Model_male	16	1	33	<?xml version="1.0"?>\n<Clock xmlns:dt="urn:schemas-microsoft-com:datatypes"><Description dt:dt="string">E-Prime Primary Realtime Clock</Description><StartTime><Timestamp dt:dt="int">0</Timestamp><DateUtc dt:dt="string">2017-06-06T14:12:01Z</DateUtc></StartTime><FrequencyChanges><FrequencyChange><Frequency dt:dt="r8">3312939</Frequency><Timestamp dt:dt="r8">999172762</Timestamp><Current dt:dt="r8…	60.003	1	right	999806607	2017-06-06	16:12:01	14:12:01	female	448	{LEFTARROW}	49							0	1248780	1248407	{RIGHTARROW}	373	1247290	1246974	816	left1,6	2	13	427	mask2	0	1248390	0	1248190	eqm10_NoEyeNmodel1_dir	0	V	gazeCOD	GazeCoDxp	0	400	0	1247890	0	1247790
GazeCoD_1Model_male	16	1	33	<?xml version="1.0"?>\n<Clock xmlns:dt="urn:schemas-microsoft-com:datatypes"><Description dt:dt="string">E-Prime Primary Realtime Clock</Description><StartTime><Timestamp dt:dt="int">0</Timestamp><DateUtc dt:dt="string">2017-06-06T14:12:01Z</DateUtc></StartTime><FrequencyChanges><FrequencyChange><Frequency dt:dt="r8">3312939</Frequency><Timestamp dt:dt="r8">999172762</Timestamp><Current dt:dt="r8…	60.003	1	right	999806607	2017-06-06	16:12:01	14:12:01	female	449	{RIGHTARROW}	40							0	1250572	1250390	{RIGHTARROW}	182	1249269	1248790	979	right6,4	10	13	428	mask10	0	1250373	0	1250173	eqm10_NoEyeNmodel1_dir	0	V	gazeCOD	GazeCoDxp	1	400	0	1249873	4	1249773
GazeCoD_1Model_male	16	1	33	<?xml version="1.0"?>\n<Clock xmlns:dt="urn:schemas-microsoft-com:datatypes"><Description dt:dt="string">E-Prime Primary Realtime Clock</Description><StartTime><Timestamp dt:dt="int">0</Timestamp><DateUtc dt:dt="string">2017-06-06T14:12:01Z</DateUtc></StartTime><FrequencyChanges><FrequencyChange><Frequency dt:dt="r8">3312939</Frequency><Timestamp dt:dt="r8">999172762</Timestamp><Current dt:dt="r8…	60.003	1	right	999806607	2017-06-06	16:12:01	14:12:01	female	450	{RIGHTARROW}	44							0	1252284	1252040	{RIGHTARROW}	244	1250922	1250590	832	right3,2	30	13	429	mask30	0	1252023	0	1251823	eqm10_NoEyeNmodel1_dir	90	HV	gazeCOD	GazeCoDxp	1	400	0	1251523	1	1251423
GazeCoD_1Model_male	16	1	33	<?xml version="1.0"?>\n<Clock xmlns:dt="urn:schemas-microsoft-com:datatypes"><Description dt:dt="string">E-Prime Primary Realtime Clock</Description><StartTime><Timestamp dt:dt="int">0</Timestamp><DateUtc dt:dt="string">2017-06-06T14:12:01Z</DateUtc></StartTime><FrequencyChanges><FrequencyChange><Frequency dt:dt="r8">3312939</Frequency><Timestamp dt:dt="r8">999172762</Timestamp><Current dt:dt="r8…	60.003	1	right	999806607	2017-06-06	16:12:01	14:12:01	female	451	{LEFTARROW}	51							0	1253900	1253707	{LEFTARROW}	193	1252593	1252307	786	left3,2	14	14	430	mask14	0	1253690	0	1253490	eqm10_NoEyeNmodel1_dir	90	H	gazeCOD	GazeCoDxp	1	400	0	1253190	-3	1253090
GazeCoD_1Model_male	16	1	33	<?xml version="1.0"?>\n<Clock xmlns:dt="urn:schemas-microsoft-com:datatypes"><Description dt:dt="string">E-Prime Primary Realtime Clock</Description><StartTime><Timestamp dt:dt="int">0</Timestamp><DateUtc dt:dt="string">2017-06-06T14:12:01Z</DateUtc></StartTime><FrequencyChanges><FrequencyChange><Frequency dt:dt="r8">3312939</Frequency><Timestamp dt:dt="r8">999172762</Timestamp><Current dt:dt="r8…	60.003	1	right	999806607	2017-06-06	16:12:01	14:12:01	female	452	{RIGHTARROW}	44							0	1255692	1255357	{RIGHTARROW}	335	1254246	1253923	823	right3,2	30	14	431	mask30	0	1255340	-1	1255140	eqm10_NoEyeNmodel1_dir	90	HV	gazeCOD	GazeCoDxp	1	400	0	1254841	-5	1254741
GazeCoD_1Model_male	16	1	33	<?xml version="1.0"?>\n<Clock xmlns:dt="urn:schemas-microsoft-com:datatypes"><Description dt:dt="string">E-Prime Primary Realtime Clock</Description><StartTime><Timestamp dt:dt="int">0</Timestamp><DateUtc dt:dt="string">2017-06-06T14:12:01Z</DateUtc></StartTime><FrequencyChanges><FrequencyChange><Frequency dt:dt="r8">3312939</Frequency><Timestamp dt:dt="r8">999172762</Timestamp><Current dt:dt="r8…	60.003	1	right	999806607	2017-06-06	16:12:01	14:12:01	female	453	{RIGHTARROW}	44							0	1257428	1257156	{RIGHTARROW}	272	1256043	1255707	836	right3,2	8	14	432	mask8	0	1257140	0	1256940	eqm10_NoEyeNmodel1_dir	0	V	gazeCOD	GazeCoDxp	1	400	0	1256640	-3	1256540
GazeCoD_1Model_male	16	1	33	<?xml version="1.0"?>\n<Clock xmlns:dt="urn:schemas-microsoft-com:datatypes"><Description dt:dt="string">E-Prime Primary Realtime Clock</Description><StartTime><Timestamp dt:dt="int">0</Timestamp><DateUtc dt:dt="string">2017-06-06T14:12:01Z</DateUtc></StartTime><FrequencyChanges><FrequencyChange><Frequency dt:dt="r8">3312939</Frequency><Timestamp dt:dt="r8">999172762</Timestamp><Current dt:dt="r8…	60.003	1	right	999806607	2017-06-06	16:12:01	14:12:01	female	454	{RIGHTARROW}	42							0	1259315	1258806	{RIGHTARROW}	509	1257695	1257440	755	right4,8	20	14	433	mask20	0	1258790	0	1258590	eqm10_NoEyeNmodel1_dir	90	H	gazeCOD	GazeCoDxp	1	400	0	1258290	-5	1258190
GazeCoD_1Model_male	16	1	33	<?xml version="1.0"?>\n<Clock xmlns:dt="urn:schemas-microsoft-com:datatypes"><Description dt:dt="string">E-Prime Primary Realtime Clock</Description><StartTime><Timestamp dt:dt="int">0</Timestamp><DateUtc dt:dt="string">2017-06-06T14:12:01Z</DateUtc></StartTime><FrequencyChanges><FrequencyChange><Frequency dt:dt="r8">3312939</Frequency><Timestamp dt:dt="r8">999172762</Timestamp><Current dt:dt="r8…	60.003	1	right	999806607	2017-06-06	16:12:01	14:12:01	female	455	{RIGHTARROW}	77							0	1261195	1260940	{RIGHTARROW}	255	1259814	1259340	974	right8	11	14	434	mask11	0	1260923	0	1260723	eqm10_NoEyeNmodel1_dir	0	V	gazeCOD	GazeCoDxp	1	400	0	1260423	9	1260323
GazeCoD_1Model_male	16	1	33	<?xml version="1.0"?>\n<Clock xmlns:dt="urn:schemas-microsoft-com:datatypes"><Description dt:dt="string">E-Prime Primary Realtime Clock</Description><StartTime><Timestamp dt:dt="int">0</Timestamp><DateUtc dt:dt="string">2017-06-06T14:12:01Z</DateUtc></StartTime><FrequencyChanges><FrequencyChange><Frequency dt:dt="r8">3312939</Frequency><Timestamp dt:dt="r8">999172762</Timestamp><Current dt:dt="r8…	60.003	1	right	999806607	2017-06-06	16:12:01	14:12:01	female	456	{LEFTARROW}	55							0	1262611	1262589	{LEFTARROW}	22	1261474	1261206	768	left6,4	5	14	435	mask5	0	1262573	0	1262373	eqm10_NoEyeNmodel1_dir	0	V	gazeCOD	GazeCoDxp	1	400	0	1262073	-1	1261973
GazeCoD_1Model_male	16	1	33	<?xml version="1.0"?>\n<Clock xmlns:dt="urn:schemas-microsoft-com:datatypes"><Description dt:dt="string">E-Prime Primary Realtime Clock</Description><StartTime><Timestamp dt:dt="int">0</Timestamp><DateUtc dt:dt="string">2017-06-06T14:12:01Z</DateUtc></StartTime><FrequencyChanges><FrequencyChange><Frequency dt:dt="r8">3312939</Frequency><Timestamp dt:dt="r8">999172762</Timestamp><Current dt:dt="r8…	60.003	1	right	999806607	2017-06-06	16:12:01	14:12:01	female	457	{RIGHTARROW}	77							0	1264467	1264239	{RIGHTARROW}	228	1263120	1262623	997	right8	22	14	436	mask22	0	1264223	0	1264023	eqm10_NoEyeNmodel1_dir	90	H	gazeCOD	GazeCoDxp	1	400	0	1263723	3	1263623
GazeCoD_1Model_male	16	1	33	<?xml version="1.0"?>\n<Clock xmlns:dt="urn:schemas-microsoft-com:datatypes"><Description dt:dt="string">E-Prime Primary Realtime Clock</Description><StartTime><Timestamp dt:dt="int">0</Timestamp><DateUtc dt:dt="string">2017-06-06T14:12:01Z</DateUtc></StartTime><FrequencyChanges><FrequencyChange><Frequency dt:dt="r8">3312939</Frequency><Timestamp dt:dt="r8">999172762</Timestamp><Current dt:dt="r8…	60.003	1	right	999806607	2017-06-06	16:12:01	14:12:01	female	458	{LEFTARROW}	78							0	1266131	1265989	{LEFTARROW}	142	1264865	1264489	876	left8	28	14	437	mask28	0	1265973	0	1265773	eqm10_NoEyeNmodel1_dir	90	HV	gazeCOD	GazeCoDxp	1	400	0	1265473	8	1265373
GazeCoD_1Model_male	16	1	33	<?xml version="1.0"?>\n<Clock xmlns:dt="urn:schemas-microsoft-com:datatypes"><Description dt:dt="string">E-Prime Primary Realtime Clock</Description><StartTime><Timestamp dt:dt="int">0</Timestamp><DateUtc dt:dt="string">2017-06-06T14:12:01Z</DateUtc></StartTime><FrequencyChanges><FrequencyChange><Frequency dt:dt="r8">3312939</Frequency><Timestamp dt:dt="r8">999172762</Timestamp><Current dt:dt="r8…	60.003	1	right	999806607	2017-06-06	16:12:01	14:12:01	female	459	{RIGHTARROW}	77							0	1267979	1267689	{RIGHTARROW}	290	1266566	1266156	910	right8	33	14	438	mask33	0	1267673	0	1267473	eqm10_NoEyeNmodel1_dir	90	HV	gazeCOD	GazeCoDxp	1	400	0	1267173	7	1267073
GazeCoD_1Model_male	16	1	33	<?xml version="1.0"?>\n<Clock xmlns:dt="urn:schemas-microsoft-com:datatypes"><Description dt:dt="string">E-Prime Primary Realtime Clock</Description><StartTime><Timestamp dt:dt="int">0</Timestamp><DateUtc dt:dt="string">2017-06-06T14:12:01Z</DateUtc></StartTime><FrequencyChanges><FrequencyChange><Frequency dt:dt="r8">3312939</Frequency><Timestamp dt:dt="r8">999172762</Timestamp><Current dt:dt="r8…	60.003	1	right	999806607	2017-06-06	16:12:01	14:12:01	female	460	{RIGHTARROW}	40							0	1270019	1269456	{RIGHTARROW}	563	1268340	1267989	851	right6,4	21	14	439	mask21	0	1269439	0	1269239	eqm10_NoEyeNmodel1_dir	90	H	gazeCOD	GazeCoDxp	1	400	0	1268939	-1	1268839
GazeCoD_1Model_male	16	1	33	<?xml version="1.0"?>\n<Clock xmlns:dt="urn:schemas-microsoft-com:datatypes"><Description dt:dt="string">E-Prime Primary Realtime Clock</Description><StartTime><Timestamp dt:dt="int">0</Timestamp><DateUtc dt:dt="string">2017-06-06T14:12:01Z</DateUtc></StartTime><FrequencyChanges><FrequencyChange><Frequency dt:dt="r8">3312939</Frequency><Timestamp dt:dt="r8">999172762</Timestamp><Current dt:dt="r8…	60.003	1	right	999806607	2017-06-06	16:12:01	14:12:01	female	461	{RIGHTARROW}	40							0	1271755	1271439	{RIGHTARROW}	316	1270326	1270039	787	right6,4	32	14	440	mask32	0	1271422	0	1271222	eqm10_NoEyeNmodel1_dir	90	HV	gazeCOD	GazeCoDxp	1	400	0	1270922	-4	1270822
GazeCoD_1Model_male	16	1	33	<?xml version="1.0"?>\n<Clock xmlns:dt="urn:schemas-microsoft-com:datatypes"><Description dt:dt="string">E-Prime Primary Realtime Clock</Description><StartTime><Timestamp dt:dt="int">0</Timestamp><DateUtc dt:dt="string">2017-06-06T14:12:01Z</DateUtc></StartTime><FrequencyChanges><FrequencyChange><Frequency dt:dt="r8">3312939</Frequency><Timestamp dt:dt="r8">999172762</Timestamp><Current dt:dt="r8…	60.003	1	right	999806607	2017-06-06	16:12:01	14:12:01	female	462	{RIGHTARROW}	44							0	1306337	1306137	{RIGHTARROW}	200	1305013	1304621	892	right3,2	19	14	441	mask19	0	1306121	0	1305921	eqm10_NoEyeNmodel1_dir	90	H	gazeCOD	GazeCoDxp	1	400	0	1305621	8	1305521
GazeCoD_1Model_male	16	1	33	<?xml version="1.0"?>\n<Clock xmlns:dt="urn:schemas-microsoft-com:datatypes"><Description dt:dt="string">E-Prime Primary Realtime Clock</Description><StartTime><Timestamp dt:dt="int">0</Timestamp><DateUtc dt:dt="string">2017-06-06T14:12:01Z</DateUtc></StartTime><FrequencyChanges><FrequencyChange><Frequency dt:dt="r8">3312939</Frequency><Timestamp dt:dt="r8">999172762</Timestamp><Current dt:dt="r8…	60.003	1	right	999806607	2017-06-06	16:12:01	14:12:01	female	463	{RIGHTARROW}	46							0	1307913	1307720	{RIGHTARROW}	193	1306604	1306354	750	right1,6	18	14	442	mask18	0	1307704	0	1307504	eqm10_NoEyeNmodel1_dir	90	H	gazeCOD	GazeCoDxp	1	400	0	1307204	0	1307104
GazeCoD_1Model_male	16	1	33	<?xml version="1.0"?>\n<Clock xmlns:dt="urn:schemas-microsoft-com:datatypes"><Description dt:dt="string">E-Prime Primary Realtime Clock</Description><StartTime><Timestamp dt:dt="int">0</Timestamp><DateUtc dt:dt="string">2017-06-06T14:12:01Z</DateUtc></StartTime><FrequencyChanges><FrequencyChange><Frequency dt:dt="r8">3312939</Frequency><Timestamp dt:dt="r8">999172762</Timestamp><Current dt:dt="r8…	60.003	1	right	999806607	2017-06-06	16:12:01	14:12:01	female	464	{DOWNARROW}	79							0	1309481	1309320	{RIGHTARROW}	161	1308196	1307937	759	DG0	1	14	443	mask1	0	1309304	0	1309104	eqm10_NoEyeNmodel1_dir	0	V	gazeCOD	GazeCoDxp	0	400	0	1308804	8	1308704
GazeCoD_1Model_male	16	1	33	<?xml version="1.0"?>\n<Clock xmlns:dt="urn:schemas-microsoft-com:datatypes"><Description dt:dt="string">E-Prime Primary Realtime Clock</Description><StartTime><Timestamp dt:dt="int">0</Timestamp><DateUtc dt:dt="string">2017-06-06T14:12:01Z</DateUtc></StartTime><FrequencyChanges><FrequencyChange><Frequency dt:dt="r8">3312939</Frequency><Timestamp dt:dt="r8">999172762</Timestamp><Current dt:dt="r8…	60.003	1	right	999806607	2017-06-06	16:12:01	14:12:01	female	465	{RIGHTARROW}	46							0	1311561	1310937	{LEFTARROW}	624	1309817	1309504	813	right1,6	29	14	444	mask29	0	1310920	0	1310720	eqm10_NoEyeNmodel1_dir	90	HV	gazeCOD	GazeCoDxp	0	400	0	1310420	3	1310320
GazeCoD_1Model_male	16	1	33	<?xml version="1.0"?>\n<Clock xmlns:dt="urn:schemas-microsoft-com:datatypes"><Description dt:dt="string">E-Prime Primary Realtime Clock</Description><StartTime><Timestamp dt:dt="int">0</Timestamp><DateUtc dt:dt="string">2017-06-06T14:12:01Z</DateUtc></StartTime><FrequencyChanges><FrequencyChange><Frequency dt:dt="r8">3312939</Frequency><Timestamp dt:dt="r8">999172762</Timestamp><Current dt:dt="r8…	60.003	1	right	999806607	2017-06-06	16:12:01	14:12:01	female	466	{RIGHTARROW}	42							0	1313393	1313087	{RIGHTARROW}	306	1311965	1311570	895	right4,8	9	14	445	mask9	0	1313070	0	1312870	eqm10_NoEyeNmodel1_dir	0	V	gazeCOD	GazeCoDxp	1	400	0	1312570	5	1312470
GazeCoD_1Model_male	16	1	33	<?xml version="1.0"?>\n<Clock xmlns:dt="urn:schemas-microsoft-com:datatypes"><Description dt:dt="string">E-Prime Primary Realtime Clock</Description><StartTime><Timestamp dt:dt="int">0</Timestamp><DateUtc dt:dt="string">2017-06-06T14:12:01Z</DateUtc></StartTime><FrequencyChanges><FrequencyChange><Frequency dt:dt="r8">3312939</Frequency><Timestamp dt:dt="r8">999172762</Timestamp><Current dt:dt="r8…	60.003	1	right	999806607	2017-06-06	16:12:01	14:12:01	female	467	{DOWNARROW}	79							0	1315121	1314887	{LEFTARROW}	234	1313767	1313403	864	DG0	23	14	446	mask23	0	1314870	0	1314670	eqm10_NoEyeNmodel1_dir	90	HV	gazeCOD	GazeCoDxp	0	400	0	1314370	3	1314270
GazeCoD_1Model_male	16	1	33	<?xml version="1.0"?>\n<Clock xmlns:dt="urn:schemas-microsoft-com:datatypes"><Description dt:dt="string">E-Prime Primary Realtime Clock</Description><StartTime><Timestamp dt:dt="int">0</Timestamp><DateUtc dt:dt="string">2017-06-06T14:12:01Z</DateUtc></StartTime><FrequencyChanges><FrequencyChange><Frequency dt:dt="r8">3312939</Frequency><Timestamp dt:dt="r8">999172762</Timestamp><Current dt:dt="r8…	60.003	1	right	999806607	2017-06-06	16:12:01	14:12:01	female	468	{LEFTARROW}	49							0	1317048	1316720	{RIGHTARROW}	328	1315601	1315137	964	left1,6	2	14	447	mask2	0	1316703	0	1316503	eqm10_NoEyeNmodel1_dir	0	V	gazeCOD	GazeCoDxp	0	400	0	1316203	2	1316103
GazeCoD_1Model_male	16	1	33	<?xml version="1.0"?>\n<Clock xmlns:dt="urn:schemas-microsoft-com:datatypes"><Description dt:dt="string">E-Prime Primary Realtime Clock</Description><StartTime><Timestamp dt:dt="int">0</Timestamp><DateUtc dt:dt="string">2017-06-06T14:12:01Z</DateUtc></StartTime><FrequencyChanges><FrequencyChange><Frequency dt:dt="r8">3312939</Frequency><Timestamp dt:dt="r8">999172762</Timestamp><Current dt:dt="r8…	60.003	1	right	999806607	2017-06-06	16:12:01	14:12:01	female	469	{DOWNARROW}	79							0	1318888	1318520	{LEFTARROW}	368	1317401	1317070	831	DG0	12	14	448	mask12	0	1318503	0	1318303	eqm10_NoEyeNmodel1_dir	90	H	gazeCOD	GazeCoDxp	0	400	0	1318003	2	1317903
GazeCoD_1Model_male	16	1	33	<?xml version="1.0"?>\n<Clock xmlns:dt="urn:schemas-microsoft-com:datatypes"><Description dt:dt="string">E-Prime Primary Realtime Clock</Description><StartTime><Timestamp dt:dt="int">0</Timestamp><DateUtc dt:dt="string">2017-06-06T14:12:01Z</DateUtc></StartTime><FrequencyChanges><FrequencyChange><Frequency dt:dt="r8">3312939</Frequency><Timestamp dt:dt="r8">999172762</Timestamp><Current dt:dt="r8…	60.003	1	right	999806607	2017-06-06	16:12:01	14:12:01	female	470	{LEFTARROW}	53							0	1320536	1320386	{LEFTARROW}	150	1319273	1318903	870	left4,8	4	14	449	mask4	0	1320370	0	1320170	eqm10_NoEyeNmodel1_dir	0	V	gazeCOD	GazeCoDxp	1	400	0	1319870	-3	1319770
GazeCoD_1Model_male	16	1	33	<?xml version="1.0"?>\n<Clock xmlns:dt="urn:schemas-microsoft-com:datatypes"><Description dt:dt="string">E-Prime Primary Realtime Clock</Description><StartTime><Timestamp dt:dt="int">0</Timestamp><DateUtc dt:dt="string">2017-06-06T14:12:01Z</DateUtc></StartTime><FrequencyChanges><FrequencyChange><Frequency dt:dt="r8">3312939</Frequency><Timestamp dt:dt="r8">999172762</Timestamp><Current dt:dt="r8…	60.003	1	right	999806607	2017-06-06	16:12:01	14:12:01	female	471	{LEFTARROW}	49							0	1322304	1322153	{LEFTARROW}	151	1321028	1320553	975	left1,6	24	14	450	mask24	0	1322136	0	1321936	eqm10_NoEyeNmodel1_dir	90	HV	gazeCOD	GazeCoDxp	1	400	0	1321636	8	1321536
GazeCoD_1Model_male	16	1	33	<?xml version="1.0"?>\n<Clock xmlns:dt="urn:schemas-microsoft-com:datatypes"><Description dt:dt="string">E-Prime Primary Realtime Clock</Description><StartTime><Timestamp dt:dt="int">0</Timestamp><DateUtc dt:dt="string">2017-06-06T14:12:01Z</DateUtc></StartTime><FrequencyChanges><FrequencyChange><Frequency dt:dt="r8">3312939</Frequency><Timestamp dt:dt="r8">999172762</Timestamp><Current dt:dt="r8…	60.003	1	right	999806607	2017-06-06	16:12:01	14:12:01	female	472	{LEFTARROW}	78							0	1323912	1323720	{LEFTARROW}	192	1322600	1322320	780	left8	6	14	451	mask6	0	1323703	0	1323503	eqm10_NoEyeNmodel1_dir	0	V	gazeCOD	GazeCoDxp	1	400	0	1323203	3	1323103
GazeCoD_1Model_male	16	1	33	<?xml version="1.0"?>\n<Clock xmlns:dt="urn:schemas-microsoft-com:datatypes"><Description dt:dt="string">E-Prime Primary Realtime Clock</Description><StartTime><Timestamp dt:dt="int">0</Timestamp><DateUtc dt:dt="string">2017-06-06T14:12:01Z</DateUtc></StartTime><FrequencyChanges><FrequencyChange><Frequency dt:dt="r8">3312939</Frequency><Timestamp dt:dt="r8">999172762</Timestamp><Current dt:dt="r8…	60.003	1	right	999806607	2017-06-06	16:12:01	14:12:01	female	473	{LEFTARROW}	51							0	1325584	1325403	{LEFTARROW}	181	1324280	1323936	844	left3,2	3	14	452	mask3	0	1325386	0	1325186	eqm10_NoEyeNmodel1_dir	0	V	gazeCOD	GazeCoDxp	1	400	0	1324886	6	1324786
GazeCoD_1Model_male	16	1	33	<?xml version="1.0"?>\n<Clock xmlns:dt="urn:schemas-microsoft-com:datatypes"><Description dt:dt="string">E-Prime Primary Realtime Clock</Description><StartTime><Timestamp dt:dt="int">0</Timestamp><DateUtc dt:dt="string">2017-06-06T14:12:01Z</DateUtc></StartTime><FrequencyChanges><FrequencyChange><Frequency dt:dt="r8">3312939</Frequency><Timestamp dt:dt="r8">999172762</Timestamp><Current dt:dt="r8…	60.003	1	right	999806607	2017-06-06	16:12:01	14:12:01	female	474	{LEFTARROW}	53							0	1327280	1327036	{LEFTARROW}	244	1325910	1325603	807	left4,8	15	14	453	mask15	0	1327019	0	1326819	eqm10_NoEyeNmodel1_dir	90	H	gazeCOD	GazeCoDxp	1	400	0	1326519	9	1326419
GazeCoD_1Model_male	16	1	33	<?xml version="1.0"?>\n<Clock xmlns:dt="urn:schemas-microsoft-com:datatypes"><Description dt:dt="string">E-Prime Primary Realtime Clock</Description><StartTime><Timestamp dt:dt="int">0</Timestamp><DateUtc dt:dt="string">2017-06-06T14:12:01Z</DateUtc></StartTime><FrequencyChanges><FrequencyChange><Frequency dt:dt="r8">3312939</Frequency><Timestamp dt:dt="r8">999172762</Timestamp><Current dt:dt="r8…	60.003	1	right	999806607	2017-06-06	16:12:01	14:12:01	female	475	{RIGHTARROW}	46							0	1328912	1328753	{RIGHTARROW}	159	1327641	1327303	838	right1,6	7	14	454	mask7	0	1328736	0	1328536	eqm10_NoEyeNmodel1_dir	0	V	gazeCOD	GazeCoDxp	1	400	0	1328236	-5	1328136
GazeCoD_1Model_male	16	1	33	<?xml version="1.0"?>\n<Clock xmlns:dt="urn:schemas-microsoft-com:datatypes"><Description dt:dt="string">E-Prime Primary Realtime Clock</Description><StartTime><Timestamp dt:dt="int">0</Timestamp><DateUtc dt:dt="string">2017-06-06T14:12:01Z</DateUtc></StartTime><FrequencyChanges><FrequencyChange><Frequency dt:dt="r8">3312939</Frequency><Timestamp dt:dt="r8">999172762</Timestamp><Current dt:dt="r8…	60.003	1	right	999806607	2017-06-06	16:12:01	14:12:01	female	476	{RIGHTARROW}	42							0	1330552	1330369	{RIGHTARROW}	183	1329245	1328936	809	right4,8	31	14	455	mask31	0	1330353	0	1330153	eqm10_NoEyeNmodel1_dir	90	HV	gazeCOD	GazeCoDxp	1	400	0	1329853	8	1329753
GazeCoD_1Model_male	16	1	33	<?xml version="1.0"?>\n<Clock xmlns:dt="urn:schemas-microsoft-com:datatypes"><Description dt:dt="string">E-Prime Primary Realtime Clock</Description><StartTime><Timestamp dt:dt="int">0</Timestamp><DateUtc dt:dt="string">2017-06-06T14:12:01Z</DateUtc></StartTime><FrequencyChanges><FrequencyChange><Frequency dt:dt="r8">3312939</Frequency><Timestamp dt:dt="r8">999172762</Timestamp><Current dt:dt="r8…	60.003	1	right	999806607	2017-06-06	16:12:01	14:12:01	female	477	{LEFTARROW}	78							0	1332320	1332152	{LEFTARROW}	168	1331036	1330569	967	left8	17	14	456	mask17	0	1332136	0	1331936	eqm10_NoEyeNmodel1_dir	90	H	gazeCOD	GazeCoDxp	1	400	0	1331636	0	1331536
GazeCoD_1Model_male	16	1	33	<?xml version="1.0"?>\n<Clock xmlns:dt="urn:schemas-microsoft-com:datatypes"><Description dt:dt="string">E-Prime Primary Realtime Clock</Description><StartTime><Timestamp dt:dt="int">0</Timestamp><DateUtc dt:dt="string">2017-06-06T14:12:01Z</DateUtc></StartTime><FrequencyChanges><FrequencyChange><Frequency dt:dt="r8">3312939</Frequency><Timestamp dt:dt="r8">999172762</Timestamp><Current dt:dt="r8…	60.003	1	right	999806607	2017-06-06	16:12:01	14:12:01	female	478	{LEFTARROW}	55							0	1333920	1333869	{LEFTARROW}	51	1332748	1332336	912	left6,4	27	14	457	mask27	0	1333852	0	1333652	eqm10_NoEyeNmodel1_dir	90	HV	gazeCOD	GazeCoDxp	1	400	0	1333352	4	1333252
GazeCoD_1Model_male	16	1	33	<?xml version="1.0"?>\n<Clock xmlns:dt="urn:schemas-microsoft-com:datatypes"><Description dt:dt="string">E-Prime Primary Realtime Clock</Description><StartTime><Timestamp dt:dt="int">0</Timestamp><DateUtc dt:dt="string">2017-06-06T14:12:01Z</DateUtc></StartTime><FrequencyChanges><FrequencyChange><Frequency dt:dt="r8">3312939</Frequency><Timestamp dt:dt="r8">999172762</Timestamp><Current dt:dt="r8…	60.003	1	right	999806607	2017-06-06	16:12:01	14:12:01	female	479	{LEFTARROW}	51							0	1335599	1335369	{LEFTARROW}	230	1334247	1333936	811	left3,2	25	14	458	mask25	0	1335352	0	1335152	eqm10_NoEyeNmodel1_dir	90	HV	gazeCOD	GazeCoDxp	1	400	0	1334852	5	1334752
GazeCoD_1Model_male	16	1	33	<?xml version="1.0"?>\n<Clock xmlns:dt="urn:schemas-microsoft-com:datatypes"><Description dt:dt="string">E-Prime Primary Realtime Clock</Description><StartTime><Timestamp dt:dt="int">0</Timestamp><DateUtc dt:dt="string">2017-06-06T14:12:01Z</DateUtc></StartTime><FrequencyChanges><FrequencyChange><Frequency dt:dt="r8">3312939</Frequency><Timestamp dt:dt="r8">999172762</Timestamp><Current dt:dt="r8…	60.003	1	right	999806607	2017-06-06	16:12:01	14:12:01	female	480	{LEFTARROW}	53							0	1337271	1337136	{LEFTARROW}	135	1336016	1335619	897	left4,8	26	14	459	mask26	0	1337119	0	1336919	eqm10_NoEyeNmodel1_dir	90	HV	gazeCOD	GazeCoDxp	1	400	0	1336619	3	1336519
GazeCoD_1Model_male	16	1	33	<?xml version="1.0"?>\n<Clock xmlns:dt="urn:schemas-microsoft-com:datatypes"><Description dt:dt="string">E-Prime Primary Realtime Clock</Description><StartTime><Timestamp dt:dt="int">0</Timestamp><DateUtc dt:dt="string">2017-06-06T14:12:01Z</DateUtc></StartTime><FrequencyChanges><FrequencyChange><Frequency dt:dt="r8">3312939</Frequency><Timestamp dt:dt="r8">999172762</Timestamp><Current dt:dt="r8…	60.003	1	right	999806607	2017-06-06	16:12:01	14:12:01	female	481	{LEFTARROW}	49							0	1338943	1338719	{LEFTARROW}	224	1337607	1337286	821	left1,6	13	14	460	mask13	0	1338702	0	1338502	eqm10_NoEyeNmodel1_dir	90	H	gazeCOD	GazeCoDxp	1	400	0	1338202	-5	1338102
GazeCoD_1Model_male	16	1	33	<?xml version="1.0"?>\n<Clock xmlns:dt="urn:schemas-microsoft-com:datatypes"><Description dt:dt="string">E-Prime Primary Realtime Clock</Description><StartTime><Timestamp dt:dt="int">0</Timestamp><DateUtc dt:dt="string">2017-06-06T14:12:01Z</DateUtc></StartTime><FrequencyChanges><FrequencyChange><Frequency dt:dt="r8">3312939</Frequency><Timestamp dt:dt="r8">999172762</Timestamp><Current dt:dt="r8…	60.003	1	right	999806607	2017-06-06	16:12:01	14:12:01	female	482	{LEFTARROW}	55							0	1340775	1340552	{LEFTARROW}	223	1339431	1338952	979	left6,4	16	14	461	mask16	0	1340535	0	1340335	eqm10_NoEyeNmodel1_dir	90	H	gazeCOD	GazeCoDxp	1	400	0	1340035	4	1339935
GazeCoD_1Model_male	16	1	33	<?xml version="1.0"?>\n<Clock xmlns:dt="urn:schemas-microsoft-com:datatypes"><Description dt:dt="string">E-Prime Primary Realtime Clock</Description><StartTime><Timestamp dt:dt="int">0</Timestamp><DateUtc dt:dt="string">2017-06-06T14:12:01Z</DateUtc></StartTime><FrequencyChanges><FrequencyChange><Frequency dt:dt="r8">3312939</Frequency><Timestamp dt:dt="r8">999172762</Timestamp><Current dt:dt="r8…	60.003	1	right	999806607	2017-06-06	16:12:01	14:12:01	female	483	{RIGHTARROW}	40							0	1342351	1342185	{RIGHTARROW}	166	1341068	1340785	783	right6,4	10	14	462	mask10	0	1342169	0	1341969	eqm10_NoEyeNmodel1_dir	0	V	gazeCOD	GazeCoDxp	1	400	0	1341669	1	1341569
GazeCoD_1Model_male	16	1	33	<?xml version="1.0"?>\n<Clock xmlns:dt="urn:schemas-microsoft-com:datatypes"><Description dt:dt="string">E-Prime Primary Realtime Clock</Description><StartTime><Timestamp dt:dt="int">0</Timestamp><DateUtc dt:dt="string">2017-06-06T14:12:01Z</DateUtc></StartTime><FrequencyChanges><FrequencyChange><Frequency dt:dt="r8">3312939</Frequency><Timestamp dt:dt="r8">999172762</Timestamp><Current dt:dt="r8…	60.003	1	right	999806607	2017-06-06	16:12:01	14:12:01	female	484	{LEFTARROW}	78							0	1344031	1343869	{LEFTARROW}	162	1342745	1342369	876	left8	28	15	463	mask28	0	1343852	0	1343652	eqm10_NoEyeNmodel1_dir	90	HV	gazeCOD	GazeCoDxp	1	400	0	1343352	7	1343252
GazeCoD_1Model_male	16	1	33	<?xml version="1.0"?>\n<Clock xmlns:dt="urn:schemas-microsoft-com:datatypes"><Description dt:dt="string">E-Prime Primary Realtime Clock</Description><StartTime><Timestamp dt:dt="int">0</Timestamp><DateUtc dt:dt="string">2017-06-06T14:12:01Z</DateUtc></StartTime><FrequencyChanges><FrequencyChange><Frequency dt:dt="r8">3312939</Frequency><Timestamp dt:dt="r8">999172762</Timestamp><Current dt:dt="r8…	60.003	1	right	999806607	2017-06-06	16:12:01	14:12:01	female	485	{RIGHTARROW}	77							0	1345535	1345435	{RIGHTARROW}	100	1344313	1344052	761	right8	22	15	464	mask22	0	1345418	0	1345218	eqm10_NoEyeNmodel1_dir	90	H	gazeCOD	GazeCoDxp	1	400	0	1344918	5	1344818
GazeCoD_1Model_male	16	1	33	<?xml version="1.0"?>\n<Clock xmlns:dt="urn:schemas-microsoft-com:datatypes"><Description dt:dt="string">E-Prime Primary Realtime Clock</Description><StartTime><Timestamp dt:dt="int">0</Timestamp><DateUtc dt:dt="string">2017-06-06T14:12:01Z</DateUtc></StartTime><FrequencyChanges><FrequencyChange><Frequency dt:dt="r8">3312939</Frequency><Timestamp dt:dt="r8">999172762</Timestamp><Current dt:dt="r8…	60.003	1	right	999806607	2017-06-06	16:12:01	14:12:01	female	486	{RIGHTARROW}	40							0	1347111	1347035	{RIGHTARROW}	76	1345917	1345552	865	right6,4	21	15	465	mask21	0	1347018	0	1346818	eqm10_NoEyeNmodel1_dir	90	H	gazeCOD	GazeCoDxp	1	400	0	1346518	1	1346418
GazeCoD_1Model_male	16	1	33	<?xml version="1.0"?>\n<Clock xmlns:dt="urn:schemas-microsoft-com:datatypes"><Description dt:dt="string">E-Prime Primary Realtime Clock</Description><StartTime><Timestamp dt:dt="int">0</Timestamp><DateUtc dt:dt="string">2017-06-06T14:12:01Z</DateUtc></StartTime><FrequencyChanges><FrequencyChange><Frequency dt:dt="r8">3312939</Frequency><Timestamp dt:dt="r8">999172762</Timestamp><Current dt:dt="r8…	60.003	1	right	999806607	2017-06-06	16:12:01	14:12:01	female	487	{RIGHTARROW}	46							0	1348775	1348568	{RIGHTARROW}	207	1347451	1347135	816	right1,6	18	15	466	mask18	0	1348552	0	1348352	eqm10_NoEyeNmodel1_dir	90	H	gazeCOD	GazeCoDxp	1	400	0	1348052	1	1347952
GazeCoD_1Model_male	16	1	33	<?xml version="1.0"?>\n<Clock xmlns:dt="urn:schemas-microsoft-com:datatypes"><Description dt:dt="string">E-Prime Primary Realtime Clock</Description><StartTime><Timestamp dt:dt="int">0</Timestamp><DateUtc dt:dt="string">2017-06-06T14:12:01Z</DateUtc></StartTime><FrequencyChanges><FrequencyChange><Frequency dt:dt="r8">3312939</Frequency><Timestamp dt:dt="r8">999172762</Timestamp><Current dt:dt="r8…	60.003	1	right	999806607	2017-06-06	16:12:01	14:12:01	female	488	{RIGHTARROW}	42							0	1350351	1350152	{RIGHTARROW}	199	1349041	1348785	756	right4,8	20	15	467	mask20	0	1350135	-1	1349935	eqm10_NoEyeNmodel1_dir	90	H	gazeCOD	GazeCoDxp	1	400	0	1349636	-5	1349536
GazeCoD_1Model_male	16	1	33	<?xml version="1.0"?>\n<Clock xmlns:dt="urn:schemas-microsoft-com:datatypes"><Description dt:dt="string">E-Prime Primary Realtime Clock</Description><StartTime><Timestamp dt:dt="int">0</Timestamp><DateUtc dt:dt="string">2017-06-06T14:12:01Z</DateUtc></StartTime><FrequencyChanges><FrequencyChange><Frequency dt:dt="r8">3312939</Frequency><Timestamp dt:dt="r8">999172762</Timestamp><Current dt:dt="r8…	60.003	1	right	999806607	2017-06-06	16:12:01	14:12:01	female	489	{RIGHTARROW}	77							0	1351967	1351768	{RIGHTARROW}	199	1350643	1350368	775	right8	33	15	468	mask33	0	1351751	0	1351551	eqm10_NoEyeNmodel1_dir	90	HV	gazeCOD	GazeCoDxp	1	400	0	1351251	8	1351151
GazeCoD_1Model_male	16	1	33	<?xml version="1.0"?>\n<Clock xmlns:dt="urn:schemas-microsoft-com:datatypes"><Description dt:dt="string">E-Prime Primary Realtime Clock</Description><StartTime><Timestamp dt:dt="int">0</Timestamp><DateUtc dt:dt="string">2017-06-06T14:12:01Z</DateUtc></StartTime><FrequencyChanges><FrequencyChange><Frequency dt:dt="r8">3312939</Frequency><Timestamp dt:dt="r8">999172762</Timestamp><Current dt:dt="r8…	60.003	1	right	999806607	2017-06-06	16:12:01	14:12:01	female	490	{LEFTARROW}	55							0	1353614	1353401	{LEFTARROW}	213	1352275	1351985	790	left6,4	5	15	469	mask5	0	1353385	0	1353185	eqm10_NoEyeNmodel1_dir	0	V	gazeCOD	GazeCoDxp	1	400	0	1352885	10	1352785
GazeCoD_1Model_male	16	1	33	<?xml version="1.0"?>\n<Clock xmlns:dt="urn:schemas-microsoft-com:datatypes"><Description dt:dt="string">E-Prime Primary Realtime Clock</Description><StartTime><Timestamp dt:dt="int">0</Timestamp><DateUtc dt:dt="string">2017-06-06T14:12:01Z</DateUtc></StartTime><FrequencyChanges><FrequencyChange><Frequency dt:dt="r8">3312939</Frequency><Timestamp dt:dt="r8">999172762</Timestamp><Current dt:dt="r8…	60.003	1	right	999806607	2017-06-06	16:12:01	14:12:01	female	491	{LEFTARROW}	78							0	1355214	1355051	{LEFTARROW}	163	1353931	1353635	796	left8	6	15	470	mask6	0	1355035	0	1354835	eqm10_NoEyeNmodel1_dir	0	V	gazeCOD	GazeCoDxp	1	400	0	1354535	4	1354435
GazeCoD_1Model_male	16	1	33	<?xml version="1.0"?>\n<Clock xmlns:dt="urn:schemas-microsoft-com:datatypes"><Description dt:dt="string">E-Prime Primary Realtime Clock</Description><StartTime><Timestamp dt:dt="int">0</Timestamp><DateUtc dt:dt="string">2017-06-06T14:12:01Z</DateUtc></StartTime><FrequencyChanges><FrequencyChange><Frequency dt:dt="r8">3312939</Frequency><Timestamp dt:dt="r8">999172762</Timestamp><Current dt:dt="r8…	60.003	1	right	999806607	2017-06-06	16:12:01	14:12:01	female	492	{LEFTARROW}	49							0	1356814	1356668	{LEFTARROW}	146	1355545	1355235	810	left1,6	13	15	471	mask13	0	1356651	0	1356451	eqm10_NoEyeNmodel1_dir	90	H	gazeCOD	GazeCoDxp	1	400	0	1356151	6	1356051
GazeCoD_1Model_male	16	1	33	<?xml version="1.0"?>\n<Clock xmlns:dt="urn:schemas-microsoft-com:datatypes"><Description dt:dt="string">E-Prime Primary Realtime Clock</Description><StartTime><Timestamp dt:dt="int">0</Timestamp><DateUtc dt:dt="string">2017-06-06T14:12:01Z</DateUtc></StartTime><FrequencyChanges><FrequencyChange><Frequency dt:dt="r8">3312939</Frequency><Timestamp dt:dt="r8">999172762</Timestamp><Current dt:dt="r8…	60.003	1	right	999806607	2017-06-06	16:12:01	14:12:01	female	493	{RIGHTARROW}	77							0	1359798	1358401	{RIGHTARROW}	1397	1357276	1356834	942	right8	11	15	472	mask11	0	1358384	0	1358184	eqm10_NoEyeNmodel1_dir	0	V	gazeCOD	GazeCoDxp	1	400	0	1357884	8	1357784
GazeCoD_1Model_male	16	1	33	<?xml version="1.0"?>\n<Clock xmlns:dt="urn:schemas-microsoft-com:datatypes"><Description dt:dt="string">E-Prime Primary Realtime Clock</Description><StartTime><Timestamp dt:dt="int">0</Timestamp><DateUtc dt:dt="string">2017-06-06T14:12:01Z</DateUtc></StartTime><FrequencyChanges><FrequencyChange><Frequency dt:dt="r8">3312939</Frequency><Timestamp dt:dt="r8">999172762</Timestamp><Current dt:dt="r8…	60.003	1	right	999806607	2017-06-06	16:12:01	14:12:01	female	494	{LEFTARROW}	49							0	1361566	1361234	{RIGHTARROW}	332	1360118	1359818	800	left1,6	2	15	473	mask2	0	1361218	0	1361018	eqm10_NoEyeNmodel1_dir	0	V	gazeCOD	GazeCoDxp	0	400	0	1360718	0	1360618
GazeCoD_1Model_male	16	1	33	<?xml version="1.0"?>\n<Clock xmlns:dt="urn:schemas-microsoft-com:datatypes"><Description dt:dt="string">E-Prime Primary Realtime Clock</Description><StartTime><Timestamp dt:dt="int">0</Timestamp><DateUtc dt:dt="string">2017-06-06T14:12:01Z</DateUtc></StartTime><FrequencyChanges><FrequencyChange><Frequency dt:dt="r8">3312939</Frequency><Timestamp dt:dt="r8">999172762</Timestamp><Current dt:dt="r8…	60.003	1	right	999806607	2017-06-06	16:12:01	14:12:01	female	495	{LEFTARROW}	53							0	1363286	1363051	{RIGHTARROW}	235	1361929	1361584	845	left4,8	4	15	474	mask4	0	1363034	0	1362834	eqm10_NoEyeNmodel1_dir	0	V	gazeCOD	GazeCoDxp	0	400	0	1362534	5	1362434
GazeCoD_1Model_male	16	1	33	<?xml version="1.0"?>\n<Clock xmlns:dt="urn:schemas-microsoft-com:datatypes"><Description dt:dt="string">E-Prime Primary Realtime Clock</Description><StartTime><Timestamp dt:dt="int">0</Timestamp><DateUtc dt:dt="string">2017-06-06T14:12:01Z</DateUtc></StartTime><FrequencyChanges><FrequencyChange><Frequency dt:dt="r8">3312939</Frequency><Timestamp dt:dt="r8">999172762</Timestamp><Current dt:dt="r8…	60.003	1	right	999806607	2017-06-06	16:12:01	14:12:01	female	496	{LEFTARROW}	53							0	1365222	1364917	{LEFTARROW}	305	1363797	1363301	996	left4,8	15	15	475	mask15	0	1364901	0	1364701	eqm10_NoEyeNmodel1_dir	90	H	gazeCOD	GazeCoDxp	1	400	0	1364401	4	1364301
GazeCoD_1Model_male	16	1	33	<?xml version="1.0"?>\n<Clock xmlns:dt="urn:schemas-microsoft-com:datatypes"><Description dt:dt="string">E-Prime Primary Realtime Clock</Description><StartTime><Timestamp dt:dt="int">0</Timestamp><DateUtc dt:dt="string">2017-06-06T14:12:01Z</DateUtc></StartTime><FrequencyChanges><FrequencyChange><Frequency dt:dt="r8">3312939</Frequency><Timestamp dt:dt="r8">999172762</Timestamp><Current dt:dt="r8…	60.003	1	right	999806607	2017-06-06	16:12:01	14:12:01	female	497	{RIGHTARROW}	44							0	1366886	1366751	{RIGHTARROW}	135	1365637	1365234	903	right3,2	8	15	476	mask8	0	1366734	0	1366534	eqm10_NoEyeNmodel1_dir	0	V	gazeCOD	GazeCoDxp	1	400	0	1366234	-3	1366134
GazeCoD_1Model_male	16	1	33	<?xml version="1.0"?>\n<Clock xmlns:dt="urn:schemas-microsoft-com:datatypes"><Description dt:dt="string">E-Prime Primary Realtime Clock</Description><StartTime><Timestamp dt:dt="int">0</Timestamp><DateUtc dt:dt="string">2017-06-06T14:12:01Z</DateUtc></StartTime><FrequencyChanges><FrequencyChange><Frequency dt:dt="r8">3312939</Frequency><Timestamp dt:dt="r8">999172762</Timestamp><Current dt:dt="r8…	60.003	1	right	999806607	2017-06-06	16:12:01	14:12:01	female	498	{RIGHTARROW}	40							0	1368566	1368434	{RIGHTARROW}	132	1367321	1366901	920	right6,4	32	15	477	mask32	0	1368417	0	1368217	eqm10_NoEyeNmodel1_dir	90	HV	gazeCOD	GazeCoDxp	1	400	0	1367917	-4	1367817
GazeCoD_1Model_male	16	1	33	<?xml version="1.0"?>\n<Clock xmlns:dt="urn:schemas-microsoft-com:datatypes"><Description dt:dt="string">E-Prime Primary Realtime Clock</Description><StartTime><Timestamp dt:dt="int">0</Timestamp><DateUtc dt:dt="string">2017-06-06T14:12:01Z</DateUtc></StartTime><FrequencyChanges><FrequencyChange><Frequency dt:dt="r8">3312939</Frequency><Timestamp dt:dt="r8">999172762</Timestamp><Current dt:dt="r8…	60.003	1	right	999806607	2017-06-06	16:12:01	14:12:01	female	499	{RIGHTARROW}	44							0	1370190	1370067	{RIGHTARROW}	123	1368943	1368584	859	right3,2	19	15	478	mask19	0	1370050	0	1369850	eqm10_NoEyeNmodel1_dir	90	H	gazeCOD	GazeCoDxp	1	400	0	1369550	7	1369450
GazeCoD_1Model_male	16	1	33	<?xml version="1.0"?>\n<Clock xmlns:dt="urn:schemas-microsoft-com:datatypes"><Description dt:dt="string">E-Prime Primary Realtime Clock</Description><StartTime><Timestamp dt:dt="int">0</Timestamp><DateUtc dt:dt="string">2017-06-06T14:12:01Z</DateUtc></StartTime><FrequencyChanges><FrequencyChange><Frequency dt:dt="r8">3312939</Frequency><Timestamp dt:dt="r8">999172762</Timestamp><Current dt:dt="r8…	60.003	1	right	999806607	2017-06-06	16:12:01	14:12:01	female	500	{LEFTARROW}	51							0	1371934	1371684	{RIGHTARROW}	249	1370571	1370200	871	left3,2	3	15	479	mask3	0	1371667	0	1371467	eqm10_NoEyeNmodel1_dir	0	V	gazeCOD	GazeCoDxp	0	400	0	1371167	-4	1371067
GazeCoD_1Model_male	16	1	33	<?xml version="1.0"?>\n<Clock xmlns:dt="urn:schemas-microsoft-com:datatypes"><Description dt:dt="string">E-Prime Primary Realtime Clock</Description><StartTime><Timestamp dt:dt="int">0</Timestamp><DateUtc dt:dt="string">2017-06-06T14:12:01Z</DateUtc></StartTime><FrequencyChanges><FrequencyChange><Frequency dt:dt="r8">3312939</Frequency><Timestamp dt:dt="r8">999172762</Timestamp><Current dt:dt="r8…	60.003	1	right	999806607	2017-06-06	16:12:01	14:12:01	female	501	{LEFTARROW}	78							0	1373733	1373534	{LEFTARROW}	199	1372409	1371950	959	left8	17	15	480	mask17	0	1373517	0	1373317	eqm10_NoEyeNmodel1_dir	90	H	gazeCOD	GazeCoDxp	1	400	0	1373017	8	1372917
GazeCoD_1Model_male	16	1	33	<?xml version="1.0"?>\n<Clock xmlns:dt="urn:schemas-microsoft-com:datatypes"><Description dt:dt="string">E-Prime Primary Realtime Clock</Description><StartTime><Timestamp dt:dt="int">0</Timestamp><DateUtc dt:dt="string">2017-06-06T14:12:01Z</DateUtc></StartTime><FrequencyChanges><FrequencyChange><Frequency dt:dt="r8">3312939</Frequency><Timestamp dt:dt="r8">999172762</Timestamp><Current dt:dt="r8…	60.003	1	right	999806607	2017-06-06	16:12:01	14:12:01	female	502	{RIGHTARROW}	44							0	1375829	1375317	{DOWNARROW}	512	1374200	1373750	950	right3,2	30	15	481	mask30	0	1375300	0	1375100	eqm10_NoEyeNmodel1_dir	90	HV	gazeCOD	GazeCoDxp	0	400	0	1374800	0	1374700
GazeCoD_1Model_male	16	1	33	<?xml version="1.0"?>\n<Clock xmlns:dt="urn:schemas-microsoft-com:datatypes"><Description dt:dt="string">E-Prime Primary Realtime Clock</Description><StartTime><Timestamp dt:dt="int">0</Timestamp><DateUtc dt:dt="string">2017-06-06T14:12:01Z</DateUtc></StartTime><FrequencyChanges><FrequencyChange><Frequency dt:dt="r8">3312939</Frequency><Timestamp dt:dt="r8">999172762</Timestamp><Current dt:dt="r8…	60.003	1	right	999806607	2017-06-06	16:12:01	14:12:01	female	503	{LEFTARROW}	55							0	1377333	1377217	{LEFTARROW}	116	1376102	1375850	752	left6,4	27	15	482	mask27	0	1377200	0	1377000	eqm10_NoEyeNmodel1_dir	90	HV	gazeCOD	GazeCoDxp	1	400	0	1376700	-2	1376600
GazeCoD_1Model_male	16	1	33	<?xml version="1.0"?>\n<Clock xmlns:dt="urn:schemas-microsoft-com:datatypes"><Description dt:dt="string">E-Prime Primary Realtime Clock</Description><StartTime><Timestamp dt:dt="int">0</Timestamp><DateUtc dt:dt="string">2017-06-06T14:12:01Z</DateUtc></StartTime><FrequencyChanges><FrequencyChange><Frequency dt:dt="r8">3312939</Frequency><Timestamp dt:dt="r8">999172762</Timestamp><Current dt:dt="r8…	60.003	1	right	999806607	2017-06-06	16:12:01	14:12:01	female	504	{LEFTARROW}	51							0	1378901	1378783	{LEFTARROW}	118	1377661	1377350	811	left3,2	25	15	483	mask25	0	1378767	0	1378567	eqm10_NoEyeNmodel1_dir	90	HV	gazeCOD	GazeCoDxp	1	400	0	1378267	6	1378167
GazeCoD_1Model_male	16	1	33	<?xml version="1.0"?>\n<Clock xmlns:dt="urn:schemas-microsoft-com:datatypes"><Description dt:dt="string">E-Prime Primary Realtime Clock</Description><StartTime><Timestamp dt:dt="int">0</Timestamp><DateUtc dt:dt="string">2017-06-06T14:12:01Z</DateUtc></StartTime><FrequencyChanges><FrequencyChange><Frequency dt:dt="r8">3312939</Frequency><Timestamp dt:dt="r8">999172762</Timestamp><Current dt:dt="r8…	60.003	1	right	999806607	2017-06-06	16:12:01	14:12:01	female	505	{RIGHTARROW}	46							0	1380941	1380317	{RIGHTARROW}	624	1379196	1378917	779	right1,6	29	15	484	mask29	0	1380300	0	1380100	eqm10_NoEyeNmodel1_dir	90	HV	gazeCOD	GazeCoDxp	1	400	0	1379800	4	1379700
GazeCoD_1Model_male	16	1	33	<?xml version="1.0"?>\n<Clock xmlns:dt="urn:schemas-microsoft-com:datatypes"><Description dt:dt="string">E-Prime Primary Realtime Clock</Description><StartTime><Timestamp dt:dt="int">0</Timestamp><DateUtc dt:dt="string">2017-06-06T14:12:01Z</DateUtc></StartTime><FrequencyChanges><FrequencyChange><Frequency dt:dt="r8">3312939</Frequency><Timestamp dt:dt="r8">999172762</Timestamp><Current dt:dt="r8…	60.003	1	right	999806607	2017-06-06	16:12:01	14:12:01	female	506	{DOWNARROW}	79							0	1382805	1382333	{LEFTARROW}	472	1381212	1380950	762	DG0	23	15	485	mask23	0	1382316	-1	1382116	eqm10_NoEyeNmodel1_dir	90	HV	gazeCOD	GazeCoDxp	0	400	0	1381817	5	1381717
GazeCoD_1Model_male	16	1	33	<?xml version="1.0"?>\n<Clock xmlns:dt="urn:schemas-microsoft-com:datatypes"><Description dt:dt="string">E-Prime Primary Realtime Clock</Description><StartTime><Timestamp dt:dt="int">0</Timestamp><DateUtc dt:dt="string">2017-06-06T14:12:01Z</DateUtc></StartTime><FrequencyChanges><FrequencyChange><Frequency dt:dt="r8">3312939</Frequency><Timestamp dt:dt="r8">999172762</Timestamp><Current dt:dt="r8…	60.003	1	right	999806607	2017-06-06	16:12:01	14:12:01	female	507	{RIGHTARROW}	40							0	1384365	1384283	{RIGHTARROW}	82	1383162	1382816	846	right6,4	10	15	486	mask10	0	1384266	0	1384066	eqm10_NoEyeNmodel1_dir	0	V	gazeCOD	GazeCoDxp	1	400	0	1383766	4	1383666
GazeCoD_1Model_male	16	1	33	<?xml version="1.0"?>\n<Clock xmlns:dt="urn:schemas-microsoft-com:datatypes"><Description dt:dt="string">E-Prime Primary Realtime Clock</Description><StartTime><Timestamp dt:dt="int">0</Timestamp><DateUtc dt:dt="string">2017-06-06T14:12:01Z</DateUtc></StartTime><FrequencyChanges><FrequencyChange><Frequency dt:dt="r8">3312939</Frequency><Timestamp dt:dt="r8">999172762</Timestamp><Current dt:dt="r8…	60.003	1	right	999806607	2017-06-06	16:12:01	14:12:01	female	508	{LEFTARROW}	55							0	1385845	1385833	{LEFTARROW}	12	1384710	1384383	827	left6,4	16	15	487	mask16	0	1385816	0	1385616	eqm10_NoEyeNmodel1_dir	90	H	gazeCOD	GazeCoDxp	1	400	0	1385316	6	1385216
GazeCoD_1Model_male	16	1	33	<?xml version="1.0"?>\n<Clock xmlns:dt="urn:schemas-microsoft-com:datatypes"><Description dt:dt="string">E-Prime Primary Realtime Clock</Description><StartTime><Timestamp dt:dt="int">0</Timestamp><DateUtc dt:dt="string">2017-06-06T14:12:01Z</DateUtc></StartTime><FrequencyChanges><FrequencyChange><Frequency dt:dt="r8">3312939</Frequency><Timestamp dt:dt="r8">999172762</Timestamp><Current dt:dt="r8…	60.003	1	right	999806607	2017-06-06	16:12:01	14:12:01	female	509	{LEFTARROW}	53							0	1387381	1387350	{LEFTARROW}	31	1386235	1385866	869	left4,8	26	15	488	mask26	0	1387333	0	1387133	eqm10_NoEyeNmodel1_dir	90	HV	gazeCOD	GazeCoDxp	1	400	0	1386833	-2	1386733
GazeCoD_1Model_male	16	1	33	<?xml version="1.0"?>\n<Clock xmlns:dt="urn:schemas-microsoft-com:datatypes"><Description dt:dt="string">E-Prime Primary Realtime Clock</Description><StartTime><Timestamp dt:dt="int">0</Timestamp><DateUtc dt:dt="string">2017-06-06T14:12:01Z</DateUtc></StartTime><FrequencyChanges><FrequencyChange><Frequency dt:dt="r8">3312939</Frequency><Timestamp dt:dt="r8">999172762</Timestamp><Current dt:dt="r8…	60.003	1	right	999806607	2017-06-06	16:12:01	14:12:01	female	510	{DOWNARROW}	79							0	1389685	1388966	{LEFTARROW}	719	1387844	1387400	944	DG0	1	15	489	mask1	0	1388949	0	1388749	eqm10_NoEyeNmodel1_dir	0	V	gazeCOD	GazeCoDxp	0	400	0	1388449	5	1388349
GazeCoD_1Model_male	16	1	33	<?xml version="1.0"?>\n<Clock xmlns:dt="urn:schemas-microsoft-com:datatypes"><Description dt:dt="string">E-Prime Primary Realtime Clock</Description><StartTime><Timestamp dt:dt="int">0</Timestamp><DateUtc dt:dt="string">2017-06-06T14:12:01Z</DateUtc></StartTime><FrequencyChanges><FrequencyChange><Frequency dt:dt="r8">3312939</Frequency><Timestamp dt:dt="r8">999172762</Timestamp><Current dt:dt="r8…	60.003	1	right	999806607	2017-06-06	16:12:01	14:12:01	female	511	{RIGHTARROW}	42							0	1391564	1391233	{RIGHTARROW}	331	1390118	1389699	919	right4,8	9	15	490	mask9	0	1391216	0	1391016	eqm10_NoEyeNmodel1_dir	0	V	gazeCOD	GazeCoDxp	1	400	0	1390716	-2	1390616
GazeCoD_1Model_male	16	1	33	<?xml version="1.0"?>\n<Clock xmlns:dt="urn:schemas-microsoft-com:datatypes"><Description dt:dt="string">E-Prime Primary Realtime Clock</Description><StartTime><Timestamp dt:dt="int">0</Timestamp><DateUtc dt:dt="string">2017-06-06T14:12:01Z</DateUtc></StartTime><FrequencyChanges><FrequencyChange><Frequency dt:dt="r8">3312939</Frequency><Timestamp dt:dt="r8">999172762</Timestamp><Current dt:dt="r8…	60.003	1	right	999806607	2017-06-06	16:12:01	14:12:01	female	512	{DOWNARROW}	79							0	1393460	1393099	{LEFTARROW}	361	1391981	1391583	898	DG0	12	15	491	mask12	0	1393083	0	1392883	eqm10_NoEyeNmodel1_dir	90	H	gazeCOD	GazeCoDxp	0	400	0	1392583	2	1392483
GazeCoD_1Model_male	16	1	33	<?xml version="1.0"?>\n<Clock xmlns:dt="urn:schemas-microsoft-com:datatypes"><Description dt:dt="string">E-Prime Primary Realtime Clock</Description><StartTime><Timestamp dt:dt="int">0</Timestamp><DateUtc dt:dt="string">2017-06-06T14:12:01Z</DateUtc></StartTime><FrequencyChanges><FrequencyChange><Frequency dt:dt="r8">3312939</Frequency><Timestamp dt:dt="r8">999172762</Timestamp><Current dt:dt="r8…	60.003	1	right	999806607	2017-06-06	16:12:01	14:12:01	female	513	{RIGHTARROW}	42							0	1395596	1394916	{RIGHTARROW}	680	1393794	1393483	811	right4,8	31	15	492	mask31	0	1394899	0	1394699	eqm10_NoEyeNmodel1_dir	90	HV	gazeCOD	GazeCoDxp	1	400	0	1394399	5	1394299
GazeCoD_1Model_male	16	1	33	<?xml version="1.0"?>\n<Clock xmlns:dt="urn:schemas-microsoft-com:datatypes"><Description dt:dt="string">E-Prime Primary Realtime Clock</Description><StartTime><Timestamp dt:dt="int">0</Timestamp><DateUtc dt:dt="string">2017-06-06T14:12:01Z</DateUtc></StartTime><FrequencyChanges><FrequencyChange><Frequency dt:dt="r8">3312939</Frequency><Timestamp dt:dt="r8">999172762</Timestamp><Current dt:dt="r8…	60.003	1	right	999806607	2017-06-06	16:12:01	14:12:01	female	514	{LEFTARROW}	51							0	1397308	1397032	{LEFTARROW}	276	1395908	1395616	792	left3,2	14	15	493	mask14	0	1397016	0	1396816	eqm10_NoEyeNmodel1_dir	90	H	gazeCOD	GazeCoDxp	1	400	0	1396516	8	1396416
GazeCoD_1Model_male	16	1	33	<?xml version="1.0"?>\n<Clock xmlns:dt="urn:schemas-microsoft-com:datatypes"><Description dt:dt="string">E-Prime Primary Realtime Clock</Description><StartTime><Timestamp dt:dt="int">0</Timestamp><DateUtc dt:dt="string">2017-06-06T14:12:01Z</DateUtc></StartTime><FrequencyChanges><FrequencyChange><Frequency dt:dt="r8">3312939</Frequency><Timestamp dt:dt="r8">999172762</Timestamp><Current dt:dt="r8…	60.003	1	right	999806607	2017-06-06	16:12:01	14:12:01	female	515	{RIGHTARROW}	46							0	1398964	1398732	{RIGHTARROW}	232	1397614	1397332	782	right1,6	7	15	494	mask7	0	1398716	0	1398516	eqm10_NoEyeNmodel1_dir	0	V	gazeCOD	GazeCoDxp	1	400	0	1398216	2	1398116
GazeCoD_1Model_male	16	1	33	<?xml version="1.0"?>\n<Clock xmlns:dt="urn:schemas-microsoft-com:datatypes"><Description dt:dt="string">E-Prime Primary Realtime Clock</Description><StartTime><Timestamp dt:dt="int">0</Timestamp><DateUtc dt:dt="string">2017-06-06T14:12:01Z</DateUtc></StartTime><FrequencyChanges><FrequencyChange><Frequency dt:dt="r8">3312939</Frequency><Timestamp dt:dt="r8">999172762</Timestamp><Current dt:dt="r8…	60.003	1	right	999806607	2017-06-06	16:12:01	14:12:01	female	516	{LEFTARROW}	49							0	1400812	1400516	{LEFTARROW}	296	1399391	1398982	909	left1,6	24	15	495	mask24	0	1400499	0	1400299	eqm10_NoEyeNmodel1_dir	90	HV	gazeCOD	GazeCoDxp	1	400	0	1399999	8	1399899
GazeCoD_1Model_male	16	1	33	<?xml version="1.0"?>\n<Clock xmlns:dt="urn:schemas-microsoft-com:datatypes"><Description dt:dt="string">E-Prime Primary Realtime Clock</Description><StartTime><Timestamp dt:dt="int">0</Timestamp><DateUtc dt:dt="string">2017-06-06T14:12:01Z</DateUtc></StartTime><FrequencyChanges><FrequencyChange><Frequency dt:dt="r8">3312939</Frequency><Timestamp dt:dt="r8">999172762</Timestamp><Current dt:dt="r8…	60.003	1	right	999806607	2017-06-06	16:12:01	14:12:01	female	517	{RIGHTARROW}	40							0	1415315	1413332	{RIGHTARROW}	1983	1412217	1411815	902	right6,4	21	16	496	mask21	0	1413315	0	1413115	eqm10_NoEyeNmodel1_dir	90	H	gazeCOD	GazeCoDxp	1	400	0	1412815	-2	1412715
GazeCoD_1Model_male	16	1	33	<?xml version="1.0"?>\n<Clock xmlns:dt="urn:schemas-microsoft-com:datatypes"><Description dt:dt="string">E-Prime Primary Realtime Clock</Description><StartTime><Timestamp dt:dt="int">0</Timestamp><DateUtc dt:dt="string">2017-06-06T14:12:01Z</DateUtc></StartTime><FrequencyChanges><FrequencyChange><Frequency dt:dt="r8">3312939</Frequency><Timestamp dt:dt="r8">999172762</Timestamp><Current dt:dt="r8…	60.003	1	right	999806607	2017-06-06	16:12:01	14:12:01	female	518	{RIGHTARROW}	42							0	1417131	1416915	{RIGHTARROW}	216	1415799	1415331	968	right4,8	20	16	497	mask20	0	1416898	0	1416698	eqm10_NoEyeNmodel1_dir	90	H	gazeCOD	GazeCoDxp	1	400	0	1416398	-1	1416298
GazeCoD_1Model_male	16	1	33	<?xml version="1.0"?>\n<Clock xmlns:dt="urn:schemas-microsoft-com:datatypes"><Description dt:dt="string">E-Prime Primary Realtime Clock</Description><StartTime><Timestamp dt:dt="int">0</Timestamp><DateUtc dt:dt="string">2017-06-06T14:12:01Z</DateUtc></StartTime><FrequencyChanges><FrequencyChange><Frequency dt:dt="r8">3312939</Frequency><Timestamp dt:dt="r8">999172762</Timestamp><Current dt:dt="r8…	60.003	1	right	999806607	2017-06-06	16:12:01	14:12:01	female	519	{DOWNARROW}	79							0	1419155	1418681	{LEFTARROW}	474	1417566	1417148	918	DG0	12	16	498	mask12	0	1418665	0	1418465	eqm10_NoEyeNmodel1_dir	90	H	gazeCOD	GazeCoDxp	0	400	0	1418165	-1	1418065
GazeCoD_1Model_male	16	1	33	<?xml version="1.0"?>\n<Clock xmlns:dt="urn:schemas-microsoft-com:datatypes"><Description dt:dt="string">E-Prime Primary Realtime Clock</Description><StartTime><Timestamp dt:dt="int">0</Timestamp><DateUtc dt:dt="string">2017-06-06T14:12:01Z</DateUtc></StartTime><FrequencyChanges><FrequencyChange><Frequency dt:dt="r8">3312939</Frequency><Timestamp dt:dt="r8">999172762</Timestamp><Current dt:dt="r8…	60.003	1	right	999806607	2017-06-06	16:12:01	14:12:01	female	520	{RIGHTARROW}	77							0	1420779	1420664	{RIGHTARROW}	115	1419542	1419165	877	right8	22	16	499	mask22	0	1420648	0	1420448	eqm10_NoEyeNmodel1_dir	90	H	gazeCOD	GazeCoDxp	1	400	0	1420148	6	1420048
GazeCoD_1Model_male	16	1	33	<?xml version="1.0"?>\n<Clock xmlns:dt="urn:schemas-microsoft-com:datatypes"><Description dt:dt="string">E-Prime Primary Realtime Clock</Description><StartTime><Timestamp dt:dt="int">0</Timestamp><DateUtc dt:dt="string">2017-06-06T14:12:01Z</DateUtc></StartTime><FrequencyChanges><FrequencyChange><Frequency dt:dt="r8">3312939</Frequency><Timestamp dt:dt="r8">999172762</Timestamp><Current dt:dt="r8…	60.003	1	right	999806607	2017-06-06	16:12:01	14:12:01	female	521	{LEFTARROW}	78							0	1422267	1422164	{LEFTARROW}	103	1421048	1420798	750	left8	28	16	500	mask28	0	1422148	0	1421948	eqm10_NoEyeNmodel1_dir	90	HV	gazeCOD	GazeCoDxp	1	400	0	1421648	0	1421548
GazeCoD_1Model_male	16	1	33	<?xml version="1.0"?>\n<Clock xmlns:dt="urn:schemas-microsoft-com:datatypes"><Description dt:dt="string">E-Prime Primary Realtime Clock</Description><StartTime><Timestamp dt:dt="int">0</Timestamp><DateUtc dt:dt="string">2017-06-06T14:12:01Z</DateUtc></StartTime><FrequencyChanges><FrequencyChange><Frequency dt:dt="r8">3312939</Frequency><Timestamp dt:dt="r8">999172762</Timestamp><Current dt:dt="r8…	60.003	1	right	999806607	2017-06-06	16:12:01	14:12:01	female	522	{RIGHTARROW}	46							0	1423939	1423798	{RIGHTARROW}	141	1422675	1422281	894	right1,6	7	16	501	mask7	0	1423781	0	1423581	eqm10_NoEyeNmodel1_dir	0	V	gazeCOD	GazeCoDxp	1	400	0	1423281	6	1423181
GazeCoD_1Model_male	16	1	33	<?xml version="1.0"?>\n<Clock xmlns:dt="urn:schemas-microsoft-com:datatypes"><Description dt:dt="string">E-Prime Primary Realtime Clock</Description><StartTime><Timestamp dt:dt="int">0</Timestamp><DateUtc dt:dt="string">2017-06-06T14:12:01Z</DateUtc></StartTime><FrequencyChanges><FrequencyChange><Frequency dt:dt="r8">3312939</Frequency><Timestamp dt:dt="r8">999172762</Timestamp><Current dt:dt="r8…	60.003	1	right	999806607	2017-06-06	16:12:01	14:12:01	female	523	{LEFTARROW}	55							0	1425627	1425414	{LEFTARROW}	213	1424298	1423948	850	left6,4	16	16	502	mask16	0	1425398	0	1425198	eqm10_NoEyeNmodel1_dir	90	H	gazeCOD	GazeCoDxp	1	400	0	1424898	0	1424798
GazeCoD_1Model_male	16	1	33	<?xml version="1.0"?>\n<Clock xmlns:dt="urn:schemas-microsoft-com:datatypes"><Description dt:dt="string">E-Prime Primary Realtime Clock</Description><StartTime><Timestamp dt:dt="int">0</Timestamp><DateUtc dt:dt="string">2017-06-06T14:12:01Z</DateUtc></StartTime><FrequencyChanges><FrequencyChange><Frequency dt:dt="r8">3312939</Frequency><Timestamp dt:dt="r8">999172762</Timestamp><Current dt:dt="r8…	60.003	1	right	999806607	2017-06-06	16:12:01	14:12:01	female	524	{LEFTARROW}	49							0	1427395	1427181	{LEFTARROW}	214	1426059	1425648	911	left1,6	2	16	503	mask2	0	1427164	0	1426964	eqm10_NoEyeNmodel1_dir	0	V	gazeCOD	GazeCoDxp	1	400	0	1426664	5	1426564
GazeCoD_1Model_male	16	1	33	<?xml version="1.0"?>\n<Clock xmlns:dt="urn:schemas-microsoft-com:datatypes"><Description dt:dt="string">E-Prime Primary Realtime Clock</Description><StartTime><Timestamp dt:dt="int">0</Timestamp><DateUtc dt:dt="string">2017-06-06T14:12:01Z</DateUtc></StartTime><FrequencyChanges><FrequencyChange><Frequency dt:dt="r8">3312939</Frequency><Timestamp dt:dt="r8">999172762</Timestamp><Current dt:dt="r8…	60.003	1	right	999806607	2017-06-06	16:12:01	14:12:01	female	525	{LEFTARROW}	53							0	1429075	1428914	{LEFTARROW}	160	1427790	1427414	876	left4,8	26	16	504	mask26	0	1428897	0	1428697	eqm10_NoEyeNmodel1_dir	90	HV	gazeCOD	GazeCoDxp	1	400	0	1428397	7	1428297
GazeCoD_1Model_male	16	1	33	<?xml version="1.0"?>\n<Clock xmlns:dt="urn:schemas-microsoft-com:datatypes"><Description dt:dt="string">E-Prime Primary Realtime Clock</Description><StartTime><Timestamp dt:dt="int">0</Timestamp><DateUtc dt:dt="string">2017-06-06T14:12:01Z</DateUtc></StartTime><FrequencyChanges><FrequencyChange><Frequency dt:dt="r8">3312939</Frequency><Timestamp dt:dt="r8">999172762</Timestamp><Current dt:dt="r8…	60.003	1	right	999806607	2017-06-06	16:12:01	14:12:01	female	526	{LEFTARROW}	49							0	1430914	1430664	{LEFTARROW}	250	1429544	1429097	947	left1,6	13	16	505	mask13	0	1430647	0	1430447	eqm10_NoEyeNmodel1_dir	90	H	gazeCOD	GazeCoDxp	1	400	0	1430147	3	1430047
GazeCoD_1Model_male	16	1	33	<?xml version="1.0"?>\n<Clock xmlns:dt="urn:schemas-microsoft-com:datatypes"><Description dt:dt="string">E-Prime Primary Realtime Clock</Description><StartTime><Timestamp dt:dt="int">0</Timestamp><DateUtc dt:dt="string">2017-06-06T14:12:01Z</DateUtc></StartTime><FrequencyChanges><FrequencyChange><Frequency dt:dt="r8">3312939</Frequency><Timestamp dt:dt="r8">999172762</Timestamp><Current dt:dt="r8…	60.003	1	right	999806607	2017-06-06	16:12:01	14:12:01	female	527	{RIGHTARROW}	42							0	1432562	1432381	{RIGHTARROW}	181	1431260	1430931	829	right4,8	9	16	506	mask9	0	1432364	0	1432164	eqm10_NoEyeNmodel1_dir	0	V	gazeCOD	GazeCoDxp	1	400	0	1431864	4	1431764
GazeCoD_1Model_male	16	1	33	<?xml version="1.0"?>\n<Clock xmlns:dt="urn:schemas-microsoft-com:datatypes"><Description dt:dt="string">E-Prime Primary Realtime Clock</Description><StartTime><Timestamp dt:dt="int">0</Timestamp><DateUtc dt:dt="string">2017-06-06T14:12:01Z</DateUtc></StartTime><FrequencyChanges><FrequencyChange><Frequency dt:dt="r8">3312939</Frequency><Timestamp dt:dt="r8">999172762</Timestamp><Current dt:dt="r8…	60.003	1	right	999806607	2017-06-06	16:12:01	14:12:01	female	528	{RIGHTARROW}	40							0	1434274	1434097	{RIGHTARROW}	177	1432976	1432580	896	right6,4	10	16	507	mask10	0	1434080	0	1433880	eqm10_NoEyeNmodel1_dir	0	V	gazeCOD	GazeCoDxp	1	400	0	1433580	4	1433480
GazeCoD_1Model_male	16	1	33	<?xml version="1.0"?>\n<Clock xmlns:dt="urn:schemas-microsoft-com:datatypes"><Description dt:dt="string">E-Prime Primary Realtime Clock</Description><StartTime><Timestamp dt:dt="int">0</Timestamp><DateUtc dt:dt="string">2017-06-06T14:12:01Z</DateUtc></StartTime><FrequencyChanges><FrequencyChange><Frequency dt:dt="r8">3312939</Frequency><Timestamp dt:dt="r8">999172762</Timestamp><Current dt:dt="r8…	60.003	1	right	999806607	2017-06-06	16:12:01	14:12:01	female	529	{RIGHTARROW}	42							0	1435914	1435764	{RIGHTARROW}	150	1434642	1434297	845	right4,8	31	16	508	mask31	0	1435747	0	1435547	eqm10_NoEyeNmodel1_dir	90	HV	gazeCOD	GazeCoDxp	1	400	0	1435247	5	1435147
GazeCoD_1Model_male	16	1	33	<?xml version="1.0"?>\n<Clock xmlns:dt="urn:schemas-microsoft-com:datatypes"><Description dt:dt="string">E-Prime Primary Realtime Clock</Description><StartTime><Timestamp dt:dt="int">0</Timestamp><DateUtc dt:dt="string">2017-06-06T14:12:01Z</DateUtc></StartTime><FrequencyChanges><FrequencyChange><Frequency dt:dt="r8">3312939</Frequency><Timestamp dt:dt="r8">999172762</Timestamp><Current dt:dt="r8…	60.003	1	right	999806607	2017-06-06	16:12:01	14:12:01	female	530	{LEFTARROW}	78							0	1437706	1437547	{LEFTARROW}	159	1436421	1435930	991	left8	6	16	509	mask6	0	1437530	0	1437330	eqm10_NoEyeNmodel1_dir	0	V	gazeCOD	GazeCoDxp	1	400	0	1437030	9	1436930
GazeCoD_1Model_male	16	1	33	<?xml version="1.0"?>\n<Clock xmlns:dt="urn:schemas-microsoft-com:datatypes"><Description dt:dt="string">E-Prime Primary Realtime Clock</Description><StartTime><Timestamp dt:dt="int">0</Timestamp><DateUtc dt:dt="string">2017-06-06T14:12:01Z</DateUtc></StartTime><FrequencyChanges><FrequencyChange><Frequency dt:dt="r8">3312939</Frequency><Timestamp dt:dt="r8">999172762</Timestamp><Current dt:dt="r8…	60.003	1	right	999806607	2017-06-06	16:12:01	14:12:01	female	531	{LEFTARROW}	51							0	1439410	1439197	{LEFTARROW}	213	1438079	1437730	849	left3,2	25	16	510	mask25	0	1439180	0	1438980	eqm10_NoEyeNmodel1_dir	90	HV	gazeCOD	GazeCoDxp	1	400	0	1438680	1	1438580
GazeCoD_1Model_male	16	1	33	<?xml version="1.0"?>\n<Clock xmlns:dt="urn:schemas-microsoft-com:datatypes"><Description dt:dt="string">E-Prime Primary Realtime Clock</Description><StartTime><Timestamp dt:dt="int">0</Timestamp><DateUtc dt:dt="string">2017-06-06T14:12:01Z</DateUtc></StartTime><FrequencyChanges><FrequencyChange><Frequency dt:dt="r8">3312939</Frequency><Timestamp dt:dt="r8">999172762</Timestamp><Current dt:dt="r8…	60.003	1	right	999806607	2017-06-06	16:12:01	14:12:01	female	532	{DOWNARROW}	79							0	1441202	1440963	{LEFTARROW}	239	1439847	1439430	917	DG0	23	16	511	mask23	0	1440947	0	1440747	eqm10_NoEyeNmodel1_dir	90	HV	gazeCOD	GazeCoDxp	0	400	0	1440447	0	1440347
GazeCoD_1Model_male	16	1	33	<?xml version="1.0"?>\n<Clock xmlns:dt="urn:schemas-microsoft-com:datatypes"><Description dt:dt="string">E-Prime Primary Realtime Clock</Description><StartTime><Timestamp dt:dt="int">0</Timestamp><DateUtc dt:dt="string">2017-06-06T14:12:01Z</DateUtc></StartTime><FrequencyChanges><FrequencyChange><Frequency dt:dt="r8">3312939</Frequency><Timestamp dt:dt="r8">999172762</Timestamp><Current dt:dt="r8…	60.003	1	right	999806607	2017-06-06	16:12:01	14:12:01	female	533	{LEFTARROW}	55							0	1442762	1442697	{LEFTARROW}	65	1441575	1441213	862	left6,4	27	16	512	mask27	0	1442680	0	1442480	eqm10_NoEyeNmodel1_dir	90	HV	gazeCOD	GazeCoDxp	1	400	0	1442180	5	1442080
GazeCoD_1Model_male	16	1	33	<?xml version="1.0"?>\n<Clock xmlns:dt="urn:schemas-microsoft-com:datatypes"><Description dt:dt="string">E-Prime Primary Realtime Clock</Description><StartTime><Timestamp dt:dt="int">0</Timestamp><DateUtc dt:dt="string">2017-06-06T14:12:01Z</DateUtc></StartTime><FrequencyChanges><FrequencyChange><Frequency dt:dt="r8">3312939</Frequency><Timestamp dt:dt="r8">999172762</Timestamp><Current dt:dt="r8…	60.003	1	right	999806607	2017-06-06	16:12:01	14:12:01	female	534	{RIGHTARROW}	46							0	1444610	1444380	{RIGHTARROW}	230	1443268	1442780	988	right1,6	18	16	513	mask18	0	1444363	0	1444163	eqm10_NoEyeNmodel1_dir	90	H	gazeCOD	GazeCoDxp	1	400	0	1443863	-5	1443763
GazeCoD_1Model_male	16	1	33	<?xml version="1.0"?>\n<Clock xmlns:dt="urn:schemas-microsoft-com:datatypes"><Description dt:dt="string">E-Prime Primary Realtime Clock</Description><StartTime><Timestamp dt:dt="int">0</Timestamp><DateUtc dt:dt="string">2017-06-06T14:12:01Z</DateUtc></StartTime><FrequencyChanges><FrequencyChange><Frequency dt:dt="r8">3312939</Frequency><Timestamp dt:dt="r8">999172762</Timestamp><Current dt:dt="r8…	60.003	1	right	999806607	2017-06-06	16:12:01	14:12:01	female	535	{DOWNARROW}	79							0	1446450	1446146	{RIGHTARROW}	303	1445025	1444630	895	DG0	1	16	514	mask1	0	1446130	0	1445930	eqm10_NoEyeNmodel1_dir	0	V	gazeCOD	GazeCoDxp	0	400	0	1445630	5	1445530
GazeCoD_1Model_male	16	1	33	<?xml version="1.0"?>\n<Clock xmlns:dt="urn:schemas-microsoft-com:datatypes"><Description dt:dt="string">E-Prime Primary Realtime Clock</Description><StartTime><Timestamp dt:dt="int">0</Timestamp><DateUtc dt:dt="string">2017-06-06T14:12:01Z</DateUtc></StartTime><FrequencyChanges><FrequencyChange><Frequency dt:dt="r8">3312939</Frequency><Timestamp dt:dt="r8">999172762</Timestamp><Current dt:dt="r8…	60.003	1	right	999806607	2017-06-06	16:12:01	14:12:01	female	536	{RIGHTARROW}	46							0	1448426	1447880	{DOWNARROW}	545	1446757	1446463	794	right1,6	29	16	515	mask29	0	1447863	0	1447663	eqm10_NoEyeNmodel1_dir	90	HV	gazeCOD	GazeCoDxp	0	400	0	1447363	6	1447263
GazeCoD_1Model_male	16	1	33	<?xml version="1.0"?>\n<Clock xmlns:dt="urn:schemas-microsoft-com:datatypes"><Description dt:dt="string">E-Prime Primary Realtime Clock</Description><StartTime><Timestamp dt:dt="int">0</Timestamp><DateUtc dt:dt="string">2017-06-06T14:12:01Z</DateUtc></StartTime><FrequencyChanges><FrequencyChange><Frequency dt:dt="r8">3312939</Frequency><Timestamp dt:dt="r8">999172762</Timestamp><Current dt:dt="r8…	60.003	1	right	999806607	2017-06-06	16:12:01	14:12:01	female	537	{LEFTARROW}	51							0	1450177	1449946	{LEFTARROW}	231	1448831	1448446	885	left3,2	14	16	516	mask14	0	1449930	0	1449730	eqm10_NoEyeNmodel1_dir	90	H	gazeCOD	GazeCoDxp	1	400	0	1449430	-1	1449330
GazeCoD_1Model_male	16	1	33	<?xml version="1.0"?>\n<Clock xmlns:dt="urn:schemas-microsoft-com:datatypes"><Description dt:dt="string">E-Prime Primary Realtime Clock</Description><StartTime><Timestamp dt:dt="int">0</Timestamp><DateUtc dt:dt="string">2017-06-06T14:12:01Z</DateUtc></StartTime><FrequencyChanges><FrequencyChange><Frequency dt:dt="r8">3312939</Frequency><Timestamp dt:dt="r8">999172762</Timestamp><Current dt:dt="r8…	60.003	1	right	999806607	2017-06-06	16:12:01	14:12:01	female	538	{LEFTARROW}	55							0	1452073	1451813	{LEFTARROW}	260	1450694	1450196	998	left6,4	5	16	517	mask5	0	1451796	0	1451596	eqm10_NoEyeNmodel1_dir	0	V	gazeCOD	GazeCoDxp	1	400	0	1451296	2	1451196
GazeCoD_1Model_male	16	1	33	<?xml version="1.0"?>\n<Clock xmlns:dt="urn:schemas-microsoft-com:datatypes"><Description dt:dt="string">E-Prime Primary Realtime Clock</Description><StartTime><Timestamp dt:dt="int">0</Timestamp><DateUtc dt:dt="string">2017-06-06T14:12:01Z</DateUtc></StartTime><FrequencyChanges><FrequencyChange><Frequency dt:dt="r8">3312939</Frequency><Timestamp dt:dt="r8">999172762</Timestamp><Current dt:dt="r8…	60.003	1	right	999806607	2017-06-06	16:12:01	14:12:01	female	539	{RIGHTARROW}	44							0	1453961	1453679	{RIGHTARROW}	282	1452566	1452096	970	right3,2	8	16	518	mask8	0	1453663	0	1453463	eqm10_NoEyeNmodel1_dir	0	V	gazeCOD	GazeCoDxp	1	400	0	1453163	-3	1453063
GazeCoD_1Model_male	16	1	33	<?xml version="1.0"?>\n<Clock xmlns:dt="urn:schemas-microsoft-com:datatypes"><Description dt:dt="string">E-Prime Primary Realtime Clock</Description><StartTime><Timestamp dt:dt="int">0</Timestamp><DateUtc dt:dt="string">2017-06-06T14:12:01Z</DateUtc></StartTime><FrequencyChanges><FrequencyChange><Frequency dt:dt="r8">3312939</Frequency><Timestamp dt:dt="r8">999172762</Timestamp><Current dt:dt="r8…	60.003	1	right	999806607	2017-06-06	16:12:01	14:12:01	female	540	{RIGHTARROW}	44							0	1455721	1455429	{RIGHTARROW}	292	1454307	1453979	828	right3,2	30	16	519	mask30	0	1455413	0	1455213	eqm10_NoEyeNmodel1_dir	90	HV	gazeCOD	GazeCoDxp	1	400	0	1454913	6	1454813
GazeCoD_1Model_male	16	1	33	<?xml version="1.0"?>\n<Clock xmlns:dt="urn:schemas-microsoft-com:datatypes"><Description dt:dt="string">E-Prime Primary Realtime Clock</Description><StartTime><Timestamp dt:dt="int">0</Timestamp><DateUtc dt:dt="string">2017-06-06T14:12:01Z</DateUtc></StartTime><FrequencyChanges><FrequencyChange><Frequency dt:dt="r8">3312939</Frequency><Timestamp dt:dt="r8">999172762</Timestamp><Current dt:dt="r8…	60.003	1	right	999806607	2017-06-06	16:12:01	14:12:01	female	541	{RIGHTARROW}	44							0	1457897	1457313	{RIGHTARROW}	584	1456199	1455746	953	right3,2	19	16	520	mask19	0	1457296	0	1457096	eqm10_NoEyeNmodel1_dir	90	H	gazeCOD	GazeCoDxp	1	400	0	1456796	-3	1456696
GazeCoD_1Model_male	16	1	33	<?xml version="1.0"?>\n<Clock xmlns:dt="urn:schemas-microsoft-com:datatypes"><Description dt:dt="string">E-Prime Primary Realtime Clock</Description><StartTime><Timestamp dt:dt="int">0</Timestamp><DateUtc dt:dt="string">2017-06-06T14:12:01Z</DateUtc></StartTime><FrequencyChanges><FrequencyChange><Frequency dt:dt="r8">3312939</Frequency><Timestamp dt:dt="r8">999172762</Timestamp><Current dt:dt="r8…	60.003	1	right	999806607	2017-06-06	16:12:01	14:12:01	female	542	{LEFTARROW}	51							0	1459857	1459446	{LEFTARROW}	411	1458324	1457912	912	left3,2	3	16	521	mask3	0	1459429	0	1459229	eqm10_NoEyeNmodel1_dir	0	V	gazeCOD	GazeCoDxp	1	400	0	1458929	5	1458829
GazeCoD_1Model_male	16	1	33	<?xml version="1.0"?>\n<Clock xmlns:dt="urn:schemas-microsoft-com:datatypes"><Description dt:dt="string">E-Prime Primary Realtime Clock</Description><StartTime><Timestamp dt:dt="int">0</Timestamp><DateUtc dt:dt="string">2017-06-06T14:12:01Z</DateUtc></StartTime><FrequencyChanges><FrequencyChange><Frequency dt:dt="r8">3312939</Frequency><Timestamp dt:dt="r8">999172762</Timestamp><Current dt:dt="r8…	60.003	1	right	999806607	2017-06-06	16:12:01	14:12:01	female	543	{LEFTARROW}	78							0	1461793	1461479	{LEFTARROW}	314	1460365	1459879	986	left8	17	16	522	mask17	0	1461462	0	1461262	eqm10_NoEyeNmodel1_dir	90	H	gazeCOD	GazeCoDxp	1	400	0	1460962	-3	1460862
GazeCoD_1Model_male	16	1	33	<?xml version="1.0"?>\n<Clock xmlns:dt="urn:schemas-microsoft-com:datatypes"><Description dt:dt="string">E-Prime Primary Realtime Clock</Description><StartTime><Timestamp dt:dt="int">0</Timestamp><DateUtc dt:dt="string">2017-06-06T14:12:01Z</DateUtc></StartTime><FrequencyChanges><FrequencyChange><Frequency dt:dt="r8">3312939</Frequency><Timestamp dt:dt="r8">999172762</Timestamp><Current dt:dt="r8…	60.003	1	right	999806607	2017-06-06	16:12:01	14:12:01	female	544	{RIGHTARROW}	77							0	1463497	1463229	{RIGHTARROW}	268	1462109	1461812	797	right8	11	16	523	mask11	0	1463212	0	1463012	eqm10_NoEyeNmodel1_dir	0	V	gazeCOD	GazeCoDxp	1	400	0	1462712	3	1462612
GazeCoD_1Model_male	16	1	33	<?xml version="1.0"?>\n<Clock xmlns:dt="urn:schemas-microsoft-com:datatypes"><Description dt:dt="string">E-Prime Primary Realtime Clock</Description><StartTime><Timestamp dt:dt="int">0</Timestamp><DateUtc dt:dt="string">2017-06-06T14:12:01Z</DateUtc></StartTime><FrequencyChanges><FrequencyChange><Frequency dt:dt="r8">3312939</Frequency><Timestamp dt:dt="r8">999172762</Timestamp><Current dt:dt="r8…	60.003	1	right	999806607	2017-06-06	16:12:01	14:12:01	female	545	{LEFTARROW}	49							0	1465385	1464979	{DOWNARROW}	406	1463860	1463512	848	left1,6	24	16	524	mask24	0	1464962	0	1464762	eqm10_NoEyeNmodel1_dir	90	HV	gazeCOD	GazeCoDxp	0	400	0	1464462	2	1464362
GazeCoD_1Model_male	16	1	33	<?xml version="1.0"?>\n<Clock xmlns:dt="urn:schemas-microsoft-com:datatypes"><Description dt:dt="string">E-Prime Primary Realtime Clock</Description><StartTime><Timestamp dt:dt="int">0</Timestamp><DateUtc dt:dt="string">2017-06-06T14:12:01Z</DateUtc></StartTime><FrequencyChanges><FrequencyChange><Frequency dt:dt="r8">3312939</Frequency><Timestamp dt:dt="r8">999172762</Timestamp><Current dt:dt="r8…	60.003	1	right	999806607	2017-06-06	16:12:01	14:12:01	female	546	{LEFTARROW}	53							0	1467376	1466795	{LEFTARROW}	581	1465680	1465395	785	left4,8	4	16	525	mask4	0	1466779	0	1466579	eqm10_NoEyeNmodel1_dir	0	V	gazeCOD	GazeCoDxp	1	400	0	1466279	-1	1466179
GazeCoD_1Model_male	16	1	33	<?xml version="1.0"?>\n<Clock xmlns:dt="urn:schemas-microsoft-com:datatypes"><Description dt:dt="string">E-Prime Primary Realtime Clock</Description><StartTime><Timestamp dt:dt="int">0</Timestamp><DateUtc dt:dt="string">2017-06-06T14:12:01Z</DateUtc></StartTime><FrequencyChanges><FrequencyChange><Frequency dt:dt="r8">3312939</Frequency><Timestamp dt:dt="r8">999172762</Timestamp><Current dt:dt="r8…	60.003	1	right	999806607	2017-06-06	16:12:01	14:12:01	female	547	{RIGHTARROW}	40							0	1469208	1468912	{RIGHTARROW}	296	1467799	1467395	904	right6,4	32	16	526	mask32	0	1468895	0	1468695	eqm10_NoEyeNmodel1_dir	90	HV	gazeCOD	GazeCoDxp	1	400	0	1468395	-4	1468295
GazeCoD_1Model_male	16	1	33	<?xml version="1.0"?>\n<Clock xmlns:dt="urn:schemas-microsoft-com:datatypes"><Description dt:dt="string">E-Prime Primary Realtime Clock</Description><StartTime><Timestamp dt:dt="int">0</Timestamp><DateUtc dt:dt="string">2017-06-06T14:12:01Z</DateUtc></StartTime><FrequencyChanges><FrequencyChange><Frequency dt:dt="r8">3312939</Frequency><Timestamp dt:dt="r8">999172762</Timestamp><Current dt:dt="r8…	60.003	1	right	999806607	2017-06-06	16:12:01	14:12:01	female	548	{LEFTARROW}	53							0	1471448	1470812	{LEFTARROW}	636	1469691	1469229	962	left4,8	15	16	527	mask15	0	1470795	0	1470595	eqm10_NoEyeNmodel1_dir	90	H	gazeCOD	GazeCoDxp	1	400	0	1470295	4	1470195
GazeCoD_1Model_male	16	1	33	<?xml version="1.0"?>\n<Clock xmlns:dt="urn:schemas-microsoft-com:datatypes"><Description dt:dt="string">E-Prime Primary Realtime Clock</Description><StartTime><Timestamp dt:dt="int">0</Timestamp><DateUtc dt:dt="string">2017-06-06T14:12:01Z</DateUtc></StartTime><FrequencyChanges><FrequencyChange><Frequency dt:dt="r8">3312939</Frequency><Timestamp dt:dt="r8">999172762</Timestamp><Current dt:dt="r8…	60.003	1	right	999806607	2017-06-06	16:12:01	14:12:01	female	549	{RIGHTARROW}	77							0	1473072	1472895	{RIGHTARROW}	177	1471769	1471462	807	right8	33	16	528	mask33	0	1472878	0	1472678	eqm10_NoEyeNmodel1_dir	90	HV	gazeCOD	GazeCoDxp	1	400	0	1472378	9	1472278
GazeCoD_1Model_male	16	1	33	<?xml version="1.0"?>\n<Clock xmlns:dt="urn:schemas-microsoft-com:datatypes"><Description dt:dt="string">E-Prime Primary Realtime Clock</Description><StartTime><Timestamp dt:dt="int">0</Timestamp><DateUtc dt:dt="string">2017-06-06T14:12:01Z</DateUtc></StartTime><FrequencyChanges><FrequencyChange><Frequency dt:dt="r8">3312939</Frequency><Timestamp dt:dt="r8">999172762</Timestamp><Current dt:dt="r8…	60.003	1	right	999806607	2017-06-06	16:12:01	14:12:01	female	550	{RIGHTARROW}	44							0	1474920	1474645	{RIGHTARROW}	275	1473519	1473095	924	right3,2	30	17	529	mask30	0	1474628	0	1474428	eqm10_NoEyeNmodel1_dir	90	HV	gazeCOD	GazeCoDxp	1	400	0	1474128	9	1474028
GazeCoD_1Model_male	16	1	33	<?xml version="1.0"?>\n<Clock xmlns:dt="urn:schemas-microsoft-com:datatypes"><Description dt:dt="string">E-Prime Primary Realtime Clock</Description><StartTime><Timestamp dt:dt="int">0</Timestamp><DateUtc dt:dt="string">2017-06-06T14:12:01Z</DateUtc></StartTime><FrequencyChanges><FrequencyChange><Frequency dt:dt="r8">3312939</Frequency><Timestamp dt:dt="r8">999172762</Timestamp><Current dt:dt="r8…	60.003	1	right	999806607	2017-06-06	16:12:01	14:12:01	female	551	{DOWNARROW}	79							0	1477344	1476412	{RIGHTARROW}	932	1475286	1474945	841	DG0	23	17	530	mask23	0	1476395	0	1476195	eqm10_NoEyeNmodel1_dir	90	HV	gazeCOD	GazeCoDxp	0	400	0	1475895	9	1475795
GazeCoD_1Model_male	16	1	33	<?xml version="1.0"?>\n<Clock xmlns:dt="urn:schemas-microsoft-com:datatypes"><Description dt:dt="string">E-Prime Primary Realtime Clock</Description><StartTime><Timestamp dt:dt="int">0</Timestamp><DateUtc dt:dt="string">2017-06-06T14:12:01Z</DateUtc></StartTime><FrequencyChanges><FrequencyChange><Frequency dt:dt="r8">3312939</Frequency><Timestamp dt:dt="r8">999172762</Timestamp><Current dt:dt="r8…	60.003	1	right	999806607	2017-06-06	16:12:01	14:12:01	female	552	{LEFTARROW}	53							0	1480384	1478845	{DOWNARROW}	1539	1477729	1477361	868	left4,8	15	17	531	mask15	0	1478828	0	1478628	eqm10_NoEyeNmodel1_dir	90	H	gazeCOD	GazeCoDxp	0	400	0	1478328	-1	1478228
GazeCoD_1Model_male	16	1	33	<?xml version="1.0"?>\n<Clock xmlns:dt="urn:schemas-microsoft-com:datatypes"><Description dt:dt="string">E-Prime Primary Realtime Clock</Description><StartTime><Timestamp dt:dt="int">0</Timestamp><DateUtc dt:dt="string">2017-06-06T14:12:01Z</DateUtc></StartTime><FrequencyChanges><FrequencyChange><Frequency dt:dt="r8">3312939</Frequency><Timestamp dt:dt="r8">999172762</Timestamp><Current dt:dt="r8…	60.003	1	right	999806607	2017-06-06	16:12:01	14:12:01	female	553	{LEFTARROW}	53							0	1483672	1481945	{LEFTARROW}	1727	1480829	1480395	934	left4,8	4	17	532	mask4	0	1481928	0	1481728	eqm10_NoEyeNmodel1_dir	0	V	gazeCOD	GazeCoDxp	1	400	0	1481428	-1	1481328
GazeCoD_1Model_male	16	1	33	<?xml version="1.0"?>\n<Clock xmlns:dt="urn:schemas-microsoft-com:datatypes"><Description dt:dt="string">E-Prime Primary Realtime Clock</Description><StartTime><Timestamp dt:dt="int">0</Timestamp><DateUtc dt:dt="string">2017-06-06T14:12:01Z</DateUtc></StartTime><FrequencyChanges><FrequencyChange><Frequency dt:dt="r8">3312939</Frequency><Timestamp dt:dt="r8">999172762</Timestamp><Current dt:dt="r8…	60.003	1	right	999806607	2017-06-06	16:12:01	14:12:01	female	554	{LEFTARROW}	49							0	1485600	1485278	{LEFTARROW}	322	1484152	1483694	958	left1,6	2	17	533	mask2	0	1485261	0	1485061	eqm10_NoEyeNmodel1_dir	0	V	gazeCOD	GazeCoDxp	1	400	0	1484761	9	1484661
GazeCoD_1Model_male	16	1	33	<?xml version="1.0"?>\n<Clock xmlns:dt="urn:schemas-microsoft-com:datatypes"><Description dt:dt="string">E-Prime Primary Realtime Clock</Description><StartTime><Timestamp dt:dt="int">0</Timestamp><DateUtc dt:dt="string">2017-06-06T14:12:01Z</DateUtc></StartTime><FrequencyChanges><FrequencyChange><Frequency dt:dt="r8">3312939</Frequency><Timestamp dt:dt="r8">999172762</Timestamp><Current dt:dt="r8…	60.003	1	right	999806607	2017-06-06	16:12:01	14:12:01	female	555	{LEFTARROW}	49							0	1487503	1487211	{LEFTARROW}	292	1486095	1485611	984	left1,6	24	17	534	mask24	0	1487194	0	1486994	eqm10_NoEyeNmodel1_dir	90	HV	gazeCOD	GazeCoDxp	1	400	0	1486694	-1	1486594
GazeCoD_1Model_male	16	1	33	<?xml version="1.0"?>\n<Clock xmlns:dt="urn:schemas-microsoft-com:datatypes"><Description dt:dt="string">E-Prime Primary Realtime Clock</Description><StartTime><Timestamp dt:dt="int">0</Timestamp><DateUtc dt:dt="string">2017-06-06T14:12:01Z</DateUtc></StartTime><FrequencyChanges><FrequencyChange><Frequency dt:dt="r8">3312939</Frequency><Timestamp dt:dt="r8">999172762</Timestamp><Current dt:dt="r8…	60.003	1	right	999806607	2017-06-06	16:12:01	14:12:01	female	556	{LEFTARROW}	78							0	1489455	1489044	{LEFTARROW}	411	1487920	1487528	892	left8	17	17	535	mask17	0	1489028	0	1488828	eqm10_NoEyeNmodel1_dir	90	H	gazeCOD	GazeCoDxp	1	400	0	1488528	8	1488428
GazeCoD_1Model_male	16	1	33	<?xml version="1.0"?>\n<Clock xmlns:dt="urn:schemas-microsoft-com:datatypes"><Description dt:dt="string">E-Prime Primary Realtime Clock</Description><StartTime><Timestamp dt:dt="int">0</Timestamp><DateUtc dt:dt="string">2017-06-06T14:12:01Z</DateUtc></StartTime><FrequencyChanges><FrequencyChange><Frequency dt:dt="r8">3312939</Frequency><Timestamp dt:dt="r8">999172762</Timestamp><Current dt:dt="r8…	60.003	1	right	999806607	2017-06-06	16:12:01	14:12:01	female	557	{RIGHTARROW}	42							0	1491055	1490861	{RIGHTARROW}	194	1489734	1489478	756	right4,8	20	17	536	mask20	0	1490844	0	1490644	eqm10_NoEyeNmodel1_dir	90	H	gazeCOD	GazeCoDxp	1	400	0	1490344	10	1490244
GazeCoD_1Model_male	16	1	33	<?xml version="1.0"?>\n<Clock xmlns:dt="urn:schemas-microsoft-com:datatypes"><Description dt:dt="string">E-Prime Primary Realtime Clock</Description><StartTime><Timestamp dt:dt="int">0</Timestamp><DateUtc dt:dt="string">2017-06-06T14:12:01Z</DateUtc></StartTime><FrequencyChanges><FrequencyChange><Frequency dt:dt="r8">3312939</Frequency><Timestamp dt:dt="r8">999172762</Timestamp><Current dt:dt="r8…	60.003	1	right	999806607	2017-06-06	16:12:01	14:12:01	female	558	{RIGHTARROW}	46							0	1492823	1492494	{DOWNARROW}	329	1491381	1491077	804	right1,6	29	17	537	mask29	0	1492477	0	1492277	eqm10_NoEyeNmodel1_dir	90	HV	gazeCOD	GazeCoDxp	0	400	0	1491977	-4	1491877
GazeCoD_1Model_male	16	1	33	<?xml version="1.0"?>\n<Clock xmlns:dt="urn:schemas-microsoft-com:datatypes"><Description dt:dt="string">E-Prime Primary Realtime Clock</Description><StartTime><Timestamp dt:dt="int">0</Timestamp><DateUtc dt:dt="string">2017-06-06T14:12:01Z</DateUtc></StartTime><FrequencyChanges><FrequencyChange><Frequency dt:dt="r8">3312939</Frequency><Timestamp dt:dt="r8">999172762</Timestamp><Current dt:dt="r8…	60.003	1	right	999806607	2017-06-06	16:12:01	14:12:01	female	559	{RIGHTARROW}	44							0	1494351	1494277	{RIGHTARROW}	74	1493163	1492844	819	right3,2	8	17	538	mask8	0	1494261	0	1494061	eqm10_NoEyeNmodel1_dir	0	V	gazeCOD	GazeCoDxp	1	400	0	1493761	-2	1493661
GazeCoD_1Model_male	16	1	33	<?xml version="1.0"?>\n<Clock xmlns:dt="urn:schemas-microsoft-com:datatypes"><Description dt:dt="string">E-Prime Primary Realtime Clock</Description><StartTime><Timestamp dt:dt="int">0</Timestamp><DateUtc dt:dt="string">2017-06-06T14:12:01Z</DateUtc></StartTime><FrequencyChanges><FrequencyChange><Frequency dt:dt="r8">3312939</Frequency><Timestamp dt:dt="r8">999172762</Timestamp><Current dt:dt="r8…	60.003	1	right	999806607	2017-06-06	16:12:01	14:12:01	female	560	{LEFTARROW}	51							0	1496247	1495911	{RIGHTARROW}	336	1494786	1494361	925	left3,2	3	17	539	mask3	0	1495894	0	1495694	eqm10_NoEyeNmodel1_dir	0	V	gazeCOD	GazeCoDxp	0	400	0	1495394	8	1495294
GazeCoD_1Model_male	16	1	33	<?xml version="1.0"?>\n<Clock xmlns:dt="urn:schemas-microsoft-com:datatypes"><Description dt:dt="string">E-Prime Primary Realtime Clock</Description><StartTime><Timestamp dt:dt="int">0</Timestamp><DateUtc dt:dt="string">2017-06-06T14:12:01Z</DateUtc></StartTime><FrequencyChanges><FrequencyChange><Frequency dt:dt="r8">3312939</Frequency><Timestamp dt:dt="r8">999172762</Timestamp><Current dt:dt="r8…	60.003	1	right	999806607	2017-06-06	16:12:01	14:12:01	female	561	{LEFTARROW}	51							0	1497839	1497710	{LEFTARROW}	129	1496595	1496260	835	left3,2	25	17	540	mask25	0	1497694	0	1497494	eqm10_NoEyeNmodel1_dir	90	HV	gazeCOD	GazeCoDxp	1	400	0	1497194	-1	1497094
GazeCoD_1Model_male	16	1	33	<?xml version="1.0"?>\n<Clock xmlns:dt="urn:schemas-microsoft-com:datatypes"><Description dt:dt="string">E-Prime Primary Realtime Clock</Description><StartTime><Timestamp dt:dt="int">0</Timestamp><DateUtc dt:dt="string">2017-06-06T14:12:01Z</DateUtc></StartTime><FrequencyChanges><FrequencyChange><Frequency dt:dt="r8">3312939</Frequency><Timestamp dt:dt="r8">999172762</Timestamp><Current dt:dt="r8…	60.003	1	right	999806607	2017-06-06	16:12:01	14:12:01	female	562	{RIGHTARROW}	42							0	1499439	1499310	{RIGHTARROW}	129	1498185	1497860	825	right4,8	31	17	541	mask31	0	1499294	0	1499094	eqm10_NoEyeNmodel1_dir	90	HV	gazeCOD	GazeCoDxp	1	400	0	1498794	9	1498694
GazeCoD_1Model_male	16	1	33	<?xml version="1.0"?>\n<Clock xmlns:dt="urn:schemas-microsoft-com:datatypes"><Description dt:dt="string">E-Prime Primary Realtime Clock</Description><StartTime><Timestamp dt:dt="int">0</Timestamp><DateUtc dt:dt="string">2017-06-06T14:12:01Z</DateUtc></StartTime><FrequencyChanges><FrequencyChange><Frequency dt:dt="r8">3312939</Frequency><Timestamp dt:dt="r8">999172762</Timestamp><Current dt:dt="r8…	60.003	1	right	999806607	2017-06-06	16:12:01	14:12:01	female	563	{LEFTARROW}	55							0	1501143	1500994	{LEFTARROW}	149	1499868	1499460	908	left6,4	16	17	542	mask16	0	1500977	0	1500777	eqm10_NoEyeNmodel1_dir	90	H	gazeCOD	GazeCoDxp	1	400	0	1500477	9	1500377
GazeCoD_1Model_male	16	1	33	<?xml version="1.0"?>\n<Clock xmlns:dt="urn:schemas-microsoft-com:datatypes"><Description dt:dt="string">E-Prime Primary Realtime Clock</Description><StartTime><Timestamp dt:dt="int">0</Timestamp><DateUtc dt:dt="string">2017-06-06T14:12:01Z</DateUtc></StartTime><FrequencyChanges><FrequencyChange><Frequency dt:dt="r8">3312939</Frequency><Timestamp dt:dt="r8">999172762</Timestamp><Current dt:dt="r8…	60.003	1	right	999806607	2017-06-06	16:12:01	14:12:01	female	564	{LEFTARROW}	55							0	1502887	1502643	{LEFTARROW}	244	1501527	1501160	867	left6,4	27	17	543	mask27	0	1502627	0	1502427	eqm10_NoEyeNmodel1_dir	90	HV	gazeCOD	GazeCoDxp	1	400	0	1502127	0	1502027
GazeCoD_1Model_male	16	1	33	<?xml version="1.0"?>\n<Clock xmlns:dt="urn:schemas-microsoft-com:datatypes"><Description dt:dt="string">E-Prime Primary Realtime Clock</Description><StartTime><Timestamp dt:dt="int">0</Timestamp><DateUtc dt:dt="string">2017-06-06T14:12:01Z</DateUtc></StartTime><FrequencyChanges><FrequencyChange><Frequency dt:dt="r8">3312939</Frequency><Timestamp dt:dt="r8">999172762</Timestamp><Current dt:dt="r8…	60.003	1	right	999806607	2017-06-06	16:12:01	14:12:01	female	565	{LEFTARROW}	78							0	1504758	1504460	{LEFTARROW}	298	1503345	1502910	935	left8	6	17	544	mask6	0	1504443	0	1504243	eqm10_NoEyeNmodel1_dir	0	V	gazeCOD	GazeCoDxp	1	400	0	1503943	-2	1503843
GazeCoD_1Model_male	16	1	33	<?xml version="1.0"?>\n<Clock xmlns:dt="urn:schemas-microsoft-com:datatypes"><Description dt:dt="string">E-Prime Primary Realtime Clock</Description><StartTime><Timestamp dt:dt="int">0</Timestamp><DateUtc dt:dt="string">2017-06-06T14:12:01Z</DateUtc></StartTime><FrequencyChanges><FrequencyChange><Frequency dt:dt="r8">3312939</Frequency><Timestamp dt:dt="r8">999172762</Timestamp><Current dt:dt="r8…	60.003	1	right	999806607	2017-06-06	16:12:01	14:12:01	female	566	{LEFTARROW}	51							0	1506406	1506160	{LEFTARROW}	246	1505038	1504777	761	left3,2	14	17	545	mask14	0	1506143	0	1505943	eqm10_NoEyeNmodel1_dir	90	H	gazeCOD	GazeCoDxp	1	400	0	1505643	5	1505543
GazeCoD_1Model_male	16	1	33	<?xml version="1.0"?>\n<Clock xmlns:dt="urn:schemas-microsoft-com:datatypes"><Description dt:dt="string">E-Prime Primary Realtime Clock</Description><StartTime><Timestamp dt:dt="int">0</Timestamp><DateUtc dt:dt="string">2017-06-06T14:12:01Z</DateUtc></StartTime><FrequencyChanges><FrequencyChange><Frequency dt:dt="r8">3312939</Frequency><Timestamp dt:dt="r8">999172762</Timestamp><Current dt:dt="r8…	60.003	1	right	999806607	2017-06-06	16:12:01	14:12:01	female	567	{LEFTARROW}	55							0	1508262	1507793	{LEFTARROW}	469	1506678	1506427	751	left6,4	5	17	546	mask5	0	1507777	0	1507577	eqm10_NoEyeNmodel1_dir	0	V	gazeCOD	GazeCoDxp	1	400	0	1507277	-1	1507177
GazeCoD_1Model_male	16	1	33	<?xml version="1.0"?>\n<Clock xmlns:dt="urn:schemas-microsoft-com:datatypes"><Description dt:dt="string">E-Prime Primary Realtime Clock</Description><StartTime><Timestamp dt:dt="int">0</Timestamp><DateUtc dt:dt="string">2017-06-06T14:12:01Z</DateUtc></StartTime><FrequencyChanges><FrequencyChange><Frequency dt:dt="r8">3312939</Frequency><Timestamp dt:dt="r8">999172762</Timestamp><Current dt:dt="r8…	60.003	1	right	999806607	2017-06-06	16:12:01	14:12:01	female	568	{LEFTARROW}	78							0	1510054	1509860	{LEFTARROW}	194	1508744	1508277	967	left8	28	17	547	mask28	0	1509843	0	1509643	eqm10_NoEyeNmodel1_dir	90	HV	gazeCOD	GazeCoDxp	1	400	0	1509343	-1	1509243
GazeCoD_1Model_male	16	1	33	<?xml version="1.0"?>\n<Clock xmlns:dt="urn:schemas-microsoft-com:datatypes"><Description dt:dt="string">E-Prime Primary Realtime Clock</Description><StartTime><Timestamp dt:dt="int">0</Timestamp><DateUtc dt:dt="string">2017-06-06T14:12:01Z</DateUtc></StartTime><FrequencyChanges><FrequencyChange><Frequency dt:dt="r8">3312939</Frequency><Timestamp dt:dt="r8">999172762</Timestamp><Current dt:dt="r8…	60.003	1	right	999806607	2017-06-06	16:12:01	14:12:01	female	569	{LEFTARROW}	49							0	1512174	1511676	{LEFTARROW}	498	1510556	1510076	980	left1,6	13	17	548	mask13	0	1511660	0	1511460	eqm10_NoEyeNmodel1_dir	90	H	gazeCOD	GazeCoDxp	1	400	0	1511160	4	1511060
GazeCoD_1Model_male	16	1	33	<?xml version="1.0"?>\n<Clock xmlns:dt="urn:schemas-microsoft-com:datatypes"><Description dt:dt="string">E-Prime Primary Realtime Clock</Description><StartTime><Timestamp dt:dt="int">0</Timestamp><DateUtc dt:dt="string">2017-06-06T14:12:01Z</DateUtc></StartTime><FrequencyChanges><FrequencyChange><Frequency dt:dt="r8">3312939</Frequency><Timestamp dt:dt="r8">999172762</Timestamp><Current dt:dt="r8…	60.003	1	right	999806607	2017-06-06	16:12:01	14:12:01	female	570	{RIGHTARROW}	46							0	1513782	1513643	{RIGHTARROW}	139	1512526	1512193	833	right1,6	7	17	549	mask7	0	1513626	0	1513426	eqm10_NoEyeNmodel1_dir	0	V	gazeCOD	GazeCoDxp	1	400	0	1513126	0	1513026
GazeCoD_1Model_male	16	1	33	<?xml version="1.0"?>\n<Clock xmlns:dt="urn:schemas-microsoft-com:datatypes"><Description dt:dt="string">E-Prime Primary Realtime Clock</Description><StartTime><Timestamp dt:dt="int">0</Timestamp><DateUtc dt:dt="string">2017-06-06T14:12:01Z</DateUtc></StartTime><FrequencyChanges><FrequencyChange><Frequency dt:dt="r8">3312939</Frequency><Timestamp dt:dt="r8">999172762</Timestamp><Current dt:dt="r8…	60.003	1	right	999806607	2017-06-06	16:12:01	14:12:01	female	571	{LEFTARROW}	53							0	1515518	1515393	{LEFTARROW}	125	1514279	1513793	986	left4,8	26	17	550	mask26	0	1515376	0	1515176	eqm10_NoEyeNmodel1_dir	90	HV	gazeCOD	GazeCoDxp	1	400	0	1514876	-3	1514776
GazeCoD_1Model_male	16	1	33	<?xml version="1.0"?>\n<Clock xmlns:dt="urn:schemas-microsoft-com:datatypes"><Description dt:dt="string">E-Prime Primary Realtime Clock</Description><StartTime><Timestamp dt:dt="int">0</Timestamp><DateUtc dt:dt="string">2017-06-06T14:12:01Z</DateUtc></StartTime><FrequencyChanges><FrequencyChange><Frequency dt:dt="r8">3312939</Frequency><Timestamp dt:dt="r8">999172762</Timestamp><Current dt:dt="r8…	60.003	1	right	999806607	2017-06-06	16:12:01	14:12:01	female	572	{RIGHTARROW}	77							0	1558204	1558074	{RIGHTARROW}	130	1556963	1556557	906	right8	22	17	551	mask22	0	1558057	-1	1557857	eqm10_NoEyeNmodel1_dir	90	H	gazeCOD	GazeCoDxp	1	400	0	1557558	-5	1557458
GazeCoD_1Model_male	16	1	33	<?xml version="1.0"?>\n<Clock xmlns:dt="urn:schemas-microsoft-com:datatypes"><Description dt:dt="string">E-Prime Primary Realtime Clock</Description><StartTime><Timestamp dt:dt="int">0</Timestamp><DateUtc dt:dt="string">2017-06-06T14:12:01Z</DateUtc></StartTime><FrequencyChanges><FrequencyChange><Frequency dt:dt="r8">3312939</Frequency><Timestamp dt:dt="r8">999172762</Timestamp><Current dt:dt="r8…	60.003	1	right	999806607	2017-06-06	16:12:01	14:12:01	female	573	{DOWNARROW}	79							0	1559988	1559807	{RIGHTARROW}	181	1558685	1558224	961	DG0	12	17	552	mask12	0	1559790	0	1559590	eqm10_NoEyeNmodel1_dir	90	H	gazeCOD	GazeCoDxp	0	400	0	1559290	5	1559190
GazeCoD_1Model_male	16	1	33	<?xml version="1.0"?>\n<Clock xmlns:dt="urn:schemas-microsoft-com:datatypes"><Description dt:dt="string">E-Prime Primary Realtime Clock</Description><StartTime><Timestamp dt:dt="int">0</Timestamp><DateUtc dt:dt="string">2017-06-06T14:12:01Z</DateUtc></StartTime><FrequencyChanges><FrequencyChange><Frequency dt:dt="r8">3312939</Frequency><Timestamp dt:dt="r8">999172762</Timestamp><Current dt:dt="r8…	60.003	1	right	999806607	2017-06-06	16:12:01	14:12:01	female	574	{RIGHTARROW}	40							0	1561667	1561407	{RIGHTARROW}	260	1560283	1560007	776	right6,4	10	17	553	mask10	0	1561390	0	1561190	eqm10_NoEyeNmodel1_dir	0	V	gazeCOD	GazeCoDxp	1	400	0	1560890	7	1560790
GazeCoD_1Model_male	16	1	33	<?xml version="1.0"?>\n<Clock xmlns:dt="urn:schemas-microsoft-com:datatypes"><Description dt:dt="string">E-Prime Primary Realtime Clock</Description><StartTime><Timestamp dt:dt="int">0</Timestamp><DateUtc dt:dt="string">2017-06-06T14:12:01Z</DateUtc></StartTime><FrequencyChanges><FrequencyChange><Frequency dt:dt="r8">3312939</Frequency><Timestamp dt:dt="r8">999172762</Timestamp><Current dt:dt="r8…	60.003	1	right	999806607	2017-06-06	16:12:01	14:12:01	female	575	{RIGHTARROW}	44							0	1563307	1563107	{RIGHTARROW}	200	1561989	1561690	799	right3,2	19	17	554	mask19	0	1563090	0	1562890	eqm10_NoEyeNmodel1_dir	90	H	gazeCOD	GazeCoDxp	1	400	0	1562590	1	1562490
GazeCoD_1Model_male	16	1	33	<?xml version="1.0"?>\n<Clock xmlns:dt="urn:schemas-microsoft-com:datatypes"><Description dt:dt="string">E-Prime Primary Realtime Clock</Description><StartTime><Timestamp dt:dt="int">0</Timestamp><DateUtc dt:dt="string">2017-06-06T14:12:01Z</DateUtc></StartTime><FrequencyChanges><FrequencyChange><Frequency dt:dt="r8">3312939</Frequency><Timestamp dt:dt="r8">999172762</Timestamp><Current dt:dt="r8…	60.003	1	right	999806607	2017-06-06	16:12:01	14:12:01	female	576	{RIGHTARROW}	77							0	1565075	1564857	{RIGHTARROW}	218	1563731	1563324	907	right8	11	17	555	mask11	0	1564840	0	1564640	eqm10_NoEyeNmodel1_dir	0	V	gazeCOD	GazeCoDxp	1	400	0	1564340	9	1564240
GazeCoD_1Model_male	16	1	33	<?xml version="1.0"?>\n<Clock xmlns:dt="urn:schemas-microsoft-com:datatypes"><Description dt:dt="string">E-Prime Primary Realtime Clock</Description><StartTime><Timestamp dt:dt="int">0</Timestamp><DateUtc dt:dt="string">2017-06-06T14:12:01Z</DateUtc></StartTime><FrequencyChanges><FrequencyChange><Frequency dt:dt="r8">3312939</Frequency><Timestamp dt:dt="r8">999172762</Timestamp><Current dt:dt="r8…	60.003	1	right	999806607	2017-06-06	16:12:01	14:12:01	female	577	{RIGHTARROW}	42							0	1566659	1566540	{RIGHTARROW}	119	1565424	1565090	834	right4,8	9	17	556	mask9	0	1566523	0	1566323	eqm10_NoEyeNmodel1_dir	0	V	gazeCOD	GazeCoDxp	1	400	0	1566023	-1	1565923
GazeCoD_1Model_male	16	1	33	<?xml version="1.0"?>\n<Clock xmlns:dt="urn:schemas-microsoft-com:datatypes"><Description dt:dt="string">E-Prime Primary Realtime Clock</Description><StartTime><Timestamp dt:dt="int">0</Timestamp><DateUtc dt:dt="string">2017-06-06T14:12:01Z</DateUtc></StartTime><FrequencyChanges><FrequencyChange><Frequency dt:dt="r8">3312939</Frequency><Timestamp dt:dt="r8">999172762</Timestamp><Current dt:dt="r8…	60.003	1	right	999806607	2017-06-06	16:12:01	14:12:01	female	578	{RIGHTARROW}	46							0	1568387	1568173	{RIGHTARROW}	214	1567059	1566673	886	right1,6	18	17	557	mask18	0	1568157	0	1567957	eqm10_NoEyeNmodel1_dir	90	H	gazeCOD	GazeCoDxp	1	400	0	1567657	-2	1567557
GazeCoD_1Model_male	16	1	33	<?xml version="1.0"?>\n<Clock xmlns:dt="urn:schemas-microsoft-com:datatypes"><Description dt:dt="string">E-Prime Primary Realtime Clock</Description><StartTime><Timestamp dt:dt="int">0</Timestamp><DateUtc dt:dt="string">2017-06-06T14:12:01Z</DateUtc></StartTime><FrequencyChanges><FrequencyChange><Frequency dt:dt="r8">3312939</Frequency><Timestamp dt:dt="r8">999172762</Timestamp><Current dt:dt="r8…	60.003	1	right	999806607	2017-06-06	16:12:01	14:12:01	female	579	{RIGHTARROW}	40							0	1569979	1569890	{RIGHTARROW}	89	1568774	1568407	867	right6,4	32	17	558	mask32	0	1569873	0	1569673	eqm10_NoEyeNmodel1_dir	90	HV	gazeCOD	GazeCoDxp	1	400	0	1569373	-1	1569273
GazeCoD_1Model_male	16	1	33	<?xml version="1.0"?>\n<Clock xmlns:dt="urn:schemas-microsoft-com:datatypes"><Description dt:dt="string">E-Prime Primary Realtime Clock</Description><StartTime><Timestamp dt:dt="int">0</Timestamp><DateUtc dt:dt="string">2017-06-06T14:12:01Z</DateUtc></StartTime><FrequencyChanges><FrequencyChange><Frequency dt:dt="r8">3312939</Frequency><Timestamp dt:dt="r8">999172762</Timestamp><Current dt:dt="r8…	60.003	1	right	999806607	2017-06-06	16:12:01	14:12:01	female	580	{RIGHTARROW}	77							0	1571803	1571606	{RIGHTARROW}	197	1570486	1569990	996	right8	33	17	559	mask33	0	1571590	0	1571390	eqm10_NoEyeNmodel1_dir	90	HV	gazeCOD	GazeCoDxp	1	400	0	1571090	4	1570990
[truncated: 1,442 more rows]
[truncated: 3 more columns]
