# Supplementary material for: Fixed or flexible? Orientation preference in identity and gaze processing in humans
Source: PLoS One. 2019 Jan 25;14(1):e0210503. doi: 10.1371/journal.pone.0210503 (PMC6347268; doi:10.1371/journal.pone.0210503)
Supplement: S3 File — Eprime log files were merged across gaze experiment sessions. (ZIP) [file pone.0210503.s005.zip › GazeCoD_1Model_male-17_merged.xlsx]

## Sheet: GazeCoD_1Model_male-17_merged
D:\GAZE\Gaze_data\GazeCoD_data\NEWDATA\GazeCoD_1Model_male-17-1.emrg2
ExperimentName	Subject	Session	Age	Clock.Information	Display.RefreshRate	Group	Handedness	RandomSeed	SessionDate	SessionTime	SessionTimeUtc	Sex	Block	Correct	Direction	FamiFiltered	FamiFiltered.Cycle	FamiFiltered.Sample	FamiFullSpectrum	FamiFullSpectrum.Cycle	FamiFullSpectrum.Sample	fixation.ACC	fixation.OffsetTime	fixation.OnsetTime	fixation.RESP	fixation.RT	fixation4.OffsetTime	fixation4.OnsetTime	fixdur	Gaze	GazeCoDxp	GazeCoDxp.Cycle	GazeCoDxp.Sample	mask	MASK.DurationError	MASK.OffsetTime	MASK.OnsetDelay	MASK.OnsetTime	Model	Orientation	Orilabel	Procedure	Running	STIMULUS.ACC	STIMULUS.Duration	STIMULUS.DurationError	STIMULUS.OffsetTime	STIMULUS.OnsetDelay	STIMULUS.OnsetTime
GazeCoD_1Model_male	17	1	21	<?xml version="1.0"?>\n<Clock xmlns:dt="urn:schemas-microsoft-com:datatypes"><Description dt:dt="string">E-Prime Primary Realtime Clock</Description><StartTime><Timestamp dt:dt="int">0</Timestamp><DateUtc dt:dt="string">2017-07-17T10:18:44Z</DateUtc></StartTime><FrequencyChanges><FrequencyChange><Frequency dt:dt="r8">3328130</Frequency><Timestamp dt:dt="r8">4111423997</Timestamp><Current dt:dt="r…	59.94	1	right	-182881308	07-17-2017	12:18:44	10:18:44	female	1	{DOWNARROW}	79				1	1	1	0	82990	82803	{DOWNARROW}	187	81681	81351	830					mask22	0	82786	1	82586	eqf04_NoEyeNmodel6_dir	eq		Fami	FamiFullSpectrum	1	400	0	82285	4	82185
GazeCoD_1Model_male	17	1	21	<?xml version="1.0"?>\n<Clock xmlns:dt="urn:schemas-microsoft-com:datatypes"><Description dt:dt="string">E-Prime Primary Realtime Clock</Description><StartTime><Timestamp dt:dt="int">0</Timestamp><DateUtc dt:dt="string">2017-07-17T10:18:44Z</DateUtc></StartTime><FrequencyChanges><FrequencyChange><Frequency dt:dt="r8">3328130</Frequency><Timestamp dt:dt="r8">4111423997</Timestamp><Current dt:dt="r…	59.94	1	right	-182881308	07-17-2017	12:18:44	10:18:44	female	2	{RIGHTARROW}	77				6	1	2	0	85318	84972	{RIGHTARROW}	346	83845	83520	825					mask27	0	84955	1	84755	eqf04_NoEyeNmodel6_dir	eq		Fami	FamiFullSpectrum	1	400	0	84454	9	84354
GazeCoD_1Model_male	17	1	21	<?xml version="1.0"?>\n<Clock xmlns:dt="urn:schemas-microsoft-com:datatypes"><Description dt:dt="string">E-Prime Primary Realtime Clock</Description><StartTime><Timestamp dt:dt="int">0</Timestamp><DateUtc dt:dt="string">2017-07-17T10:18:44Z</DateUtc></StartTime><FrequencyChanges><FrequencyChange><Frequency dt:dt="r8">3328130</Frequency><Timestamp dt:dt="r8">4111423997</Timestamp><Current dt:dt="r…	59.94	1	right	-182881308	07-17-2017	12:18:44	10:18:44	female	3	{RIGHTARROW}	77				7	1	3	0	87606	87324	{RIGHTARROW}	282	86201	85856	845					mask28	0	87307	0	87107	eqf04_NoEyeNmodel6_dir	eq		Fami	FamiFullSpectrum	1	400	0	86807	6	86707
GazeCoD_1Model_male	17	1	21	<?xml version="1.0"?>\n<Clock xmlns:dt="urn:schemas-microsoft-com:datatypes"><Description dt:dt="string">E-Prime Primary Realtime Clock</Description><StartTime><Timestamp dt:dt="int">0</Timestamp><DateUtc dt:dt="string">2017-07-17T10:18:44Z</DateUtc></StartTime><FrequencyChanges><FrequencyChange><Frequency dt:dt="r8">3328130</Frequency><Timestamp dt:dt="r8">4111423997</Timestamp><Current dt:dt="r…	59.94	1	right	-182881308	07-17-2017	12:18:44	10:18:44	female	4	{LEFTARROW}	78				10	1	4	0	90046	89726	{LEFTARROW}	320	88602	88141	961					mask31	0	89709	0	89509	eqf04_NoEyeNmodel6_dir	eq		Fami	FamiFullSpectrum	1	400	0	89209	7	89109
GazeCoD_1Model_male	17	1	21	<?xml version="1.0"?>\n<Clock xmlns:dt="urn:schemas-microsoft-com:datatypes"><Description dt:dt="string">E-Prime Primary Realtime Clock</Description><StartTime><Timestamp dt:dt="int">0</Timestamp><DateUtc dt:dt="string">2017-07-17T10:18:44Z</DateUtc></StartTime><FrequencyChanges><FrequencyChange><Frequency dt:dt="r8">3328130</Frequency><Timestamp dt:dt="r8">4111423997</Timestamp><Current dt:dt="r…	59.94	1	right	-182881308	07-17-2017	12:18:44	10:18:44	female	5	{DOWNARROW}	79				2	1	5	0	92358	92062	{DOWNARROW}	296	90946	90577	869					mask23	0	92045	0	91845	eqf04_NoEyeNmodel6_dir	eq		Fami	FamiFullSpectrum	1	400	0	91545	-1	91445
GazeCoD_1Model_male	17	1	21	<?xml version="1.0"?>\n<Clock xmlns:dt="urn:schemas-microsoft-com:datatypes"><Description dt:dt="string">E-Prime Primary Realtime Clock</Description><StartTime><Timestamp dt:dt="int">0</Timestamp><DateUtc dt:dt="string">2017-07-17T10:18:44Z</DateUtc></StartTime><FrequencyChanges><FrequencyChange><Frequency dt:dt="r8">3328130</Frequency><Timestamp dt:dt="r8">4111423997</Timestamp><Current dt:dt="r…	59.94	1	right	-182881308	07-17-2017	12:18:44	10:18:44	female	6	{LEFTARROW}	78				11	1	6	0	94702	94464	{LEFTARROW}	238	93345	92896	949					mask32	0	94448	1	94248	eqf04_NoEyeNmodel6_dir	eq		Fami	FamiFullSpectrum	1	400	0	93947	2	93847
GazeCoD_1Model_male	17	1	21	<?xml version="1.0"?>\n<Clock xmlns:dt="urn:schemas-microsoft-com:datatypes"><Description dt:dt="string">E-Prime Primary Realtime Clock</Description><StartTime><Timestamp dt:dt="int">0</Timestamp><DateUtc dt:dt="string">2017-07-17T10:18:44Z</DateUtc></StartTime><FrequencyChanges><FrequencyChange><Frequency dt:dt="r8">3328130</Frequency><Timestamp dt:dt="r8">4111423997</Timestamp><Current dt:dt="r…	59.94	1	right	-182881308	07-17-2017	12:18:44	10:18:44	female	7	{LEFTARROW}	78				12	1	7	0	96942	96650	{LEFTARROW}	292	95535	95232	803					mask33	0	96633	0	96433	eqf04_NoEyeNmodel6_dir	eq		Fami	FamiFullSpectrum	1	400	0	96133	-2	96033
GazeCoD_1Model_male	17	1	21	<?xml version="1.0"?>\n<Clock xmlns:dt="urn:schemas-microsoft-com:datatypes"><Description dt:dt="string">E-Prime Primary Realtime Clock</Description><StartTime><Timestamp dt:dt="int">0</Timestamp><DateUtc dt:dt="string">2017-07-17T10:18:44Z</DateUtc></StartTime><FrequencyChanges><FrequencyChange><Frequency dt:dt="r8">3328130</Frequency><Timestamp dt:dt="r8">4111423997</Timestamp><Current dt:dt="r…	59.94	1	right	-182881308	07-17-2017	12:18:44	10:18:44	female	8	{RIGHTARROW}	77				5	1	8	0	99174	98869	{RIGHTARROW}	305	97751	97484	767					mask26	0	98852	0	98652	eqf04_NoEyeNmodel6_dir	eq		Fami	FamiFullSpectrum	1	400	0	98352	1	98252
GazeCoD_1Model_male	17	1	21	<?xml version="1.0"?>\n<Clock xmlns:dt="urn:schemas-microsoft-com:datatypes"><Description dt:dt="string">E-Prime Primary Realtime Clock</Description><StartTime><Timestamp dt:dt="int">0</Timestamp><DateUtc dt:dt="string">2017-07-17T10:18:44Z</DateUtc></StartTime><FrequencyChanges><FrequencyChange><Frequency dt:dt="r8">3328130</Frequency><Timestamp dt:dt="r8">4111423997</Timestamp><Current dt:dt="r…	59.94	1	right	-182881308	07-17-2017	12:18:44	10:18:44	female	9	{DOWNARROW}	79				3	1	9	0	101446	101105	{DOWNARROW}	341	99987	99703	784					mask24	0	101088	1	100888	eqf04_NoEyeNmodel6_dir	eq		Fami	FamiFullSpectrum	1	400	0	100587	0	100487
GazeCoD_1Model_male	17	1	21	<?xml version="1.0"?>\n<Clock xmlns:dt="urn:schemas-microsoft-com:datatypes"><Description dt:dt="string">E-Prime Primary Realtime Clock</Description><StartTime><Timestamp dt:dt="int">0</Timestamp><DateUtc dt:dt="string">2017-07-17T10:18:44Z</DateUtc></StartTime><FrequencyChanges><FrequencyChange><Frequency dt:dt="r8">3328130</Frequency><Timestamp dt:dt="r8">4111423997</Timestamp><Current dt:dt="r…	59.94	1	right	-182881308	07-17-2017	12:18:44	10:18:44	female	10	{LEFTARROW}	78				9	1	10	0	103702	103574	{LEFTARROW}	128	102456	101989	967					mask30	0	103557	1	103357	eqf04_NoEyeNmodel6_dir	eq		Fami	FamiFullSpectrum	1	400	0	103056	0	102956
GazeCoD_1Model_male	17	1	21	<?xml version="1.0"?>\n<Clock xmlns:dt="urn:schemas-microsoft-com:datatypes"><Description dt:dt="string">E-Prime Primary Realtime Clock</Description><StartTime><Timestamp dt:dt="int">0</Timestamp><DateUtc dt:dt="string">2017-07-17T10:18:44Z</DateUtc></StartTime><FrequencyChanges><FrequencyChange><Frequency dt:dt="r8">3328130</Frequency><Timestamp dt:dt="r8">4111423997</Timestamp><Current dt:dt="r…	59.94	1	right	-182881308	07-17-2017	12:18:44	10:18:44	female	11	{RIGHTARROW}	77				8	1	11	0	105918	105642	{RIGHTARROW}	276	104515	104241	774					mask29	0	105626	1	105426	eqf04_NoEyeNmodel6_dir	eq		Fami	FamiFullSpectrum	1	400	0	105125	10	105025
GazeCoD_1Model_male	17	1	21	<?xml version="1.0"?>\n<Clock xmlns:dt="urn:schemas-microsoft-com:datatypes"><Description dt:dt="string">E-Prime Primary Realtime Clock</Description><StartTime><Timestamp dt:dt="int">0</Timestamp><DateUtc dt:dt="string">2017-07-17T10:18:44Z</DateUtc></StartTime><FrequencyChanges><FrequencyChange><Frequency dt:dt="r8">3328130</Frequency><Timestamp dt:dt="r8">4111423997</Timestamp><Current dt:dt="r…	59.94	1	right	-182881308	07-17-2017	12:18:44	10:18:44	female	12	{DOWNARROW}	79				4	1	12	0	108110	107961	{DOWNARROW}	149	106839	106460	879					mask25	0	107945	1	107745	eqf04_NoEyeNmodel6_dir	eq		Fami	FamiFullSpectrum	1	400	0	107444	5	107344
GazeCoD_1Model_male	17	1	21	<?xml version="1.0"?>\n<Clock xmlns:dt="urn:schemas-microsoft-com:datatypes"><Description dt:dt="string">E-Prime Primary Realtime Clock</Description><StartTime><Timestamp dt:dt="int">0</Timestamp><DateUtc dt:dt="string">2017-07-17T10:18:44Z</DateUtc></StartTime><FrequencyChanges><FrequencyChange><Frequency dt:dt="r8">3328130</Frequency><Timestamp dt:dt="r8">4111423997</Timestamp><Current dt:dt="r…	59.94	1	right	-182881308	07-17-2017	12:18:44	10:18:44	female	13	{RIGHTARROW}	77	8	1	1				0	113190	113067	{RIGHTARROW}	123	111945	111448	997					mask26	0	113050	1	112850	eqf04_NoEyeNmodel6_dir	90		FamiFilt	FamiFiltered	1	400	0	112549	4	112449
GazeCoD_1Model_male	17	1	21	<?xml version="1.0"?>\n<Clock xmlns:dt="urn:schemas-microsoft-com:datatypes"><Description dt:dt="string">E-Prime Primary Realtime Clock</Description><StartTime><Timestamp dt:dt="int">0</Timestamp><DateUtc dt:dt="string">2017-07-17T10:18:44Z</DateUtc></StartTime><FrequencyChanges><FrequencyChange><Frequency dt:dt="r8">3328130</Frequency><Timestamp dt:dt="r8">4111423997</Timestamp><Current dt:dt="r…	59.94	1	right	-182881308	07-17-2017	12:18:44	10:18:44	female	14	{LEFTARROW}	78	6	1	2				0	115990	114568	{DOWNARROW}	1422	113456	113200	756					mask15	0	114551	0	114351	eqf04_NoEyeNmodel6_dir	90		FamiFilt	FamiFiltered	0	400	0	114051	-5	113951
GazeCoD_1Model_male	17	1	21	<?xml version="1.0"?>\n<Clock xmlns:dt="urn:schemas-microsoft-com:datatypes"><Description dt:dt="string">E-Prime Primary Realtime Clock</Description><StartTime><Timestamp dt:dt="int">0</Timestamp><DateUtc dt:dt="string">2017-07-17T10:18:44Z</DateUtc></StartTime><FrequencyChanges><FrequencyChange><Frequency dt:dt="r8">3328130</Frequency><Timestamp dt:dt="r8">4111423997</Timestamp><Current dt:dt="r…	59.94	1	right	-182881308	07-17-2017	12:18:44	10:18:44	female	15	{DOWNARROW}	79	4	1	3				0	117734	117421	{DOWNARROW}	313	116295	116003	792					mask13	0	117404	0	117204	eqf04_NoEyeNmodel6_dir	90		FamiFilt	FamiFiltered	1	400	0	116904	9	116804
GazeCoD_1Model_male	17	1	21	<?xml version="1.0"?>\n<Clock xmlns:dt="urn:schemas-microsoft-com:datatypes"><Description dt:dt="string">E-Prime Primary Realtime Clock</Description><StartTime><Timestamp dt:dt="int">0</Timestamp><DateUtc dt:dt="string">2017-07-17T10:18:44Z</DateUtc></StartTime><FrequencyChanges><FrequencyChange><Frequency dt:dt="r8">3328130</Frequency><Timestamp dt:dt="r8">4111423997</Timestamp><Current dt:dt="r…	59.94	1	right	-182881308	07-17-2017	12:18:44	10:18:44	female	16	{DOWNARROW}	79	1	1	4				0	119662	119340	{DOWNARROW}	322	118212	117755	957					mask1	0	119323	1	119123	eqf04_NoEyeNmodel6_dir	0		FamiFilt	FamiFiltered	1	400	0	118822	10	118722
GazeCoD_1Model_male	17	1	21	<?xml version="1.0"?>\n<Clock xmlns:dt="urn:schemas-microsoft-com:datatypes"><Description dt:dt="string">E-Prime Primary Realtime Clock</Description><StartTime><Timestamp dt:dt="int">0</Timestamp><DateUtc dt:dt="string">2017-07-17T10:18:44Z</DateUtc></StartTime><FrequencyChanges><FrequencyChange><Frequency dt:dt="r8">3328130</Frequency><Timestamp dt:dt="r8">4111423997</Timestamp><Current dt:dt="r…	59.94	1	right	-182881308	07-17-2017	12:18:44	10:18:44	female	17	{RIGHTARROW}	77	2	1	5				0	121558	121208	{RIGHTARROW}	350	120093	119673	920					mask5	0	121191	0	120991	eqf04_NoEyeNmodel6_dir	0		FamiFilt	FamiFiltered	1	400	0	120691	-2	120591
GazeCoD_1Model_male	17	1	21	<?xml version="1.0"?>\n<Clock xmlns:dt="urn:schemas-microsoft-com:datatypes"><Description dt:dt="string">E-Prime Primary Realtime Clock</Description><StartTime><Timestamp dt:dt="int">0</Timestamp><DateUtc dt:dt="string">2017-07-17T10:18:44Z</DateUtc></StartTime><FrequencyChanges><FrequencyChange><Frequency dt:dt="r8">3328130</Frequency><Timestamp dt:dt="r8">4111423997</Timestamp><Current dt:dt="r…	59.94	1	right	-182881308	07-17-2017	12:18:44	10:18:44	female	18	{LEFTARROW}	78	3	1	6				0	123446	123093	{DOWNARROW}	353	121977	121575	902					mask9	0	123076	0	122876	eqf04_NoEyeNmodel6_dir	0		FamiFilt	FamiFiltered	0	400	0	122576	-1	122476
GazeCoD_1Model_male	17	1	21	<?xml version="1.0"?>\n<Clock xmlns:dt="urn:schemas-microsoft-com:datatypes"><Description dt:dt="string">E-Prime Primary Realtime Clock</Description><StartTime><Timestamp dt:dt="int">0</Timestamp><DateUtc dt:dt="string">2017-07-17T10:18:44Z</DateUtc></StartTime><FrequencyChanges><FrequencyChange><Frequency dt:dt="r8">3328130</Frequency><Timestamp dt:dt="r8">4111423997</Timestamp><Current dt:dt="r…	59.94	1	right	-182881308	07-17-2017	12:18:44	10:18:44	female	19	{DOWNARROW}	79	7	1	7				0	125222	124895	{DOWNARROW}	327	123773	123460	813					mask25	0	124878	0	124678	eqf04_NoEyeNmodel6_dir	90		FamiFilt	FamiFiltered	1	400	0	124378	5	124278
GazeCoD_1Model_male	17	1	21	<?xml version="1.0"?>\n<Clock xmlns:dt="urn:schemas-microsoft-com:datatypes"><Description dt:dt="string">E-Prime Primary Realtime Clock</Description><StartTime><Timestamp dt:dt="int">0</Timestamp><DateUtc dt:dt="string">2017-07-17T10:18:44Z</DateUtc></StartTime><FrequencyChanges><FrequencyChange><Frequency dt:dt="r8">3328130</Frequency><Timestamp dt:dt="r8">4111423997</Timestamp><Current dt:dt="r…	59.94	1	right	-182881308	07-17-2017	12:18:44	10:18:44	female	20	{RIGHTARROW}	77	5	1	8				0	127118	126814	{RIGHTARROW}	304	125689	125246	943					mask14	0	126797	1	126597	eqf04_NoEyeNmodel6_dir	90		FamiFilt	FamiFiltered	1	400	0	126296	7	126196
GazeCoD_1Model_male	17	1	21	<?xml version="1.0"?>\n<Clock xmlns:dt="urn:schemas-microsoft-com:datatypes"><Description dt:dt="string">E-Prime Primary Realtime Clock</Description><StartTime><Timestamp dt:dt="int">0</Timestamp><DateUtc dt:dt="string">2017-07-17T10:18:44Z</DateUtc></StartTime><FrequencyChanges><FrequencyChange><Frequency dt:dt="r8">3328130</Frequency><Timestamp dt:dt="r8">4111423997</Timestamp><Current dt:dt="r…	59.94	1	right	-182881308	07-17-2017	12:18:44	10:18:44	female	21	{LEFTARROW}	78	9	1	9				0	129006	128716	{LEFTARROW}	290	127589	127131	958					mask27	0	128699	1	128499	eqf04_NoEyeNmodel6_dir	90		FamiFilt	FamiFiltered	1	400	0	128198	9	128098
GazeCoD_1Model_male	17	1	21	<?xml version="1.0"?>\n<Clock xmlns:dt="urn:schemas-microsoft-com:datatypes"><Description dt:dt="string">E-Prime Primary Realtime Clock</Description><StartTime><Timestamp dt:dt="int">0</Timestamp><DateUtc dt:dt="string">2017-07-17T10:18:44Z</DateUtc></StartTime><FrequencyChanges><FrequencyChange><Frequency dt:dt="r8">3328130</Frequency><Timestamp dt:dt="r8">4111423997</Timestamp><Current dt:dt="r…	59.94	1	right	-182881308	07-17-2017	12:18:44	10:18:44	female	22	{LEFTARROW}	53							0	140094	139877	{DOWNARROW}	217	138754	138325	929	left4,8	15	1	1	mask15	0	139860	0	139660	eqm10_NoEyeNmodel1_dir	90	H	gazeCOD	GazeCoDxp	0	400	0	139360	6	139260
GazeCoD_1Model_male	17	1	21	<?xml version="1.0"?>\n<Clock xmlns:dt="urn:schemas-microsoft-com:datatypes"><Description dt:dt="string">E-Prime Primary Realtime Clock</Description><StartTime><Timestamp dt:dt="int">0</Timestamp><DateUtc dt:dt="string">2017-07-17T10:18:44Z</DateUtc></StartTime><FrequencyChanges><FrequencyChange><Frequency dt:dt="r8">3328130</Frequency><Timestamp dt:dt="r8">4111423997</Timestamp><Current dt:dt="r…	59.94	1	right	-182881308	07-17-2017	12:18:44	10:18:44	female	23	{RIGHTARROW}	77							0	141910	141679	{RIGHTARROW}	231	140567	140111	956	right8	11	1	2	mask11	0	141662	0	141462	eqm10_NoEyeNmodel1_dir	0	V	gazeCOD	GazeCoDxp	1	400	0	141162	-5	141062
GazeCoD_1Model_male	17	1	21	<?xml version="1.0"?>\n<Clock xmlns:dt="urn:schemas-microsoft-com:datatypes"><Description dt:dt="string">E-Prime Primary Realtime Clock</Description><StartTime><Timestamp dt:dt="int">0</Timestamp><DateUtc dt:dt="string">2017-07-17T10:18:44Z</DateUtc></StartTime><FrequencyChanges><FrequencyChange><Frequency dt:dt="r8">3328130</Frequency><Timestamp dt:dt="r8">4111423997</Timestamp><Current dt:dt="r…	59.94	1	right	-182881308	07-17-2017	12:18:44	10:18:44	female	24	{LEFTARROW}	78							0	143694	143531	{LEFTARROW}	163	142407	141929	978	left8	6	1	3	mask6	0	143514	1	143314	eqm10_NoEyeNmodel1_dir	0	V	gazeCOD	GazeCoDxp	1	400	0	143013	6	142913
GazeCoD_1Model_male	17	1	21	<?xml version="1.0"?>\n<Clock xmlns:dt="urn:schemas-microsoft-com:datatypes"><Description dt:dt="string">E-Prime Primary Realtime Clock</Description><StartTime><Timestamp dt:dt="int">0</Timestamp><DateUtc dt:dt="string">2017-07-17T10:18:44Z</DateUtc></StartTime><FrequencyChanges><FrequencyChange><Frequency dt:dt="r8">3328130</Frequency><Timestamp dt:dt="r8">4111423997</Timestamp><Current dt:dt="r…	59.94	1	right	-182881308	07-17-2017	12:18:44	10:18:44	female	25	{RIGHTARROW}	44							0	145518	145232	{DOWNARROW}	286	144107	143714	893	right3,2	8	1	4	mask8	0	145215	0	145015	eqm10_NoEyeNmodel1_dir	0	V	gazeCOD	GazeCoDxp	0	400	0	144715	8	144615
GazeCoD_1Model_male	17	1	21	<?xml version="1.0"?>\n<Clock xmlns:dt="urn:schemas-microsoft-com:datatypes"><Description dt:dt="string">E-Prime Primary Realtime Clock</Description><StartTime><Timestamp dt:dt="int">0</Timestamp><DateUtc dt:dt="string">2017-07-17T10:18:44Z</DateUtc></StartTime><FrequencyChanges><FrequencyChange><Frequency dt:dt="r8">3328130</Frequency><Timestamp dt:dt="r8">4111423997</Timestamp><Current dt:dt="r…	59.94	1	right	-182881308	07-17-2017	12:18:44	10:18:44	female	26	{LEFTARROW}	55							0	147462	147051	{DOWNARROW}	411	145929	145533	896	left6,4	16	1	5	mask16	0	147034	0	146834	eqm10_NoEyeNmodel1_dir	90	H	gazeCOD	GazeCoDxp	0	400	0	146534	5	146434
GazeCoD_1Model_male	17	1	21	<?xml version="1.0"?>\n<Clock xmlns:dt="urn:schemas-microsoft-com:datatypes"><Description dt:dt="string">E-Prime Primary Realtime Clock</Description><StartTime><Timestamp dt:dt="int">0</Timestamp><DateUtc dt:dt="string">2017-07-17T10:18:44Z</DateUtc></StartTime><FrequencyChanges><FrequencyChange><Frequency dt:dt="r8">3328130</Frequency><Timestamp dt:dt="r8">4111423997</Timestamp><Current dt:dt="r…	59.94	1	right	-182881308	07-17-2017	12:18:44	10:18:44	female	27	{RIGHTARROW}	77							0	149214	148969	{RIGHTARROW}	245	147858	147485	873	right8	33	1	6	mask33	0	148953	0	148753	eqm10_NoEyeNmodel1_dir	90	HV	gazeCOD	GazeCoDxp	1	400	0	148453	-5	148353
GazeCoD_1Model_male	17	1	21	<?xml version="1.0"?>\n<Clock xmlns:dt="urn:schemas-microsoft-com:datatypes"><Description dt:dt="string">E-Prime Primary Realtime Clock</Description><StartTime><Timestamp dt:dt="int">0</Timestamp><DateUtc dt:dt="string">2017-07-17T10:18:44Z</DateUtc></StartTime><FrequencyChanges><FrequencyChange><Frequency dt:dt="r8">3328130</Frequency><Timestamp dt:dt="r8">4111423997</Timestamp><Current dt:dt="r…	59.94	1	right	-182881308	07-17-2017	12:18:44	10:18:44	female	28	{RIGHTARROW}	42							0	151182	150755	{RIGHTARROW}	427	149640	149236	904	right4,8	9	1	7	mask9	0	150738	1	150538	eqm10_NoEyeNmodel1_dir	0	V	gazeCOD	GazeCoDxp	1	400	0	150237	-3	150137
GazeCoD_1Model_male	17	1	21	<?xml version="1.0"?>\n<Clock xmlns:dt="urn:schemas-microsoft-com:datatypes"><Description dt:dt="string">E-Prime Primary Realtime Clock</Description><StartTime><Timestamp dt:dt="int">0</Timestamp><DateUtc dt:dt="string">2017-07-17T10:18:44Z</DateUtc></StartTime><FrequencyChanges><FrequencyChange><Frequency dt:dt="r8">3328130</Frequency><Timestamp dt:dt="r8">4111423997</Timestamp><Current dt:dt="r…	59.94	1	right	-182881308	07-17-2017	12:18:44	10:18:44	female	29	{LEFTARROW}	51							0	152926	152640	{DOWNARROW}	286	151521	151205	816	left3,2	14	1	8	mask14	0	152623	0	152423	eqm10_NoEyeNmodel1_dir	90	H	gazeCOD	GazeCoDxp	0	400	0	152123	2	152023
GazeCoD_1Model_male	17	1	21	<?xml version="1.0"?>\n<Clock xmlns:dt="urn:schemas-microsoft-com:datatypes"><Description dt:dt="string">E-Prime Primary Realtime Clock</Description><StartTime><Timestamp dt:dt="int">0</Timestamp><DateUtc dt:dt="string">2017-07-17T10:18:44Z</DateUtc></StartTime><FrequencyChanges><FrequencyChange><Frequency dt:dt="r8">3328130</Frequency><Timestamp dt:dt="r8">4111423997</Timestamp><Current dt:dt="r…	59.94	1	right	-182881308	07-17-2017	12:18:44	10:18:44	female	30	{LEFTARROW}	53							0	154662	154342	{LEFTARROW}	320	153219	152940	779	left4,8	4	1	9	mask4	0	154325	1	154125	eqm10_NoEyeNmodel1_dir	0	V	gazeCOD	GazeCoDxp	1	400	0	153824	5	153724
GazeCoD_1Model_male	17	1	21	<?xml version="1.0"?>\n<Clock xmlns:dt="urn:schemas-microsoft-com:datatypes"><Description dt:dt="string">E-Prime Primary Realtime Clock</Description><StartTime><Timestamp dt:dt="int">0</Timestamp><DateUtc dt:dt="string">2017-07-17T10:18:44Z</DateUtc></StartTime><FrequencyChanges><FrequencyChange><Frequency dt:dt="r8">3328130</Frequency><Timestamp dt:dt="r8">4111423997</Timestamp><Current dt:dt="r…	59.94	1	right	-182881308	07-17-2017	12:18:44	10:18:44	female	31	{LEFTARROW}	51							0	156438	156143	{LEFTARROW}	295	155020	154675	845	left3,2	25	1	10	mask25	0	156126	0	155926	eqm10_NoEyeNmodel1_dir	90	HV	gazeCOD	GazeCoDxp	1	400	0	155626	6	155526
GazeCoD_1Model_male	17	1	21	<?xml version="1.0"?>\n<Clock xmlns:dt="urn:schemas-microsoft-com:datatypes"><Description dt:dt="string">E-Prime Primary Realtime Clock</Description><StartTime><Timestamp dt:dt="int">0</Timestamp><DateUtc dt:dt="string">2017-07-17T10:18:44Z</DateUtc></StartTime><FrequencyChanges><FrequencyChange><Frequency dt:dt="r8">3328130</Frequency><Timestamp dt:dt="r8">4111423997</Timestamp><Current dt:dt="r…	59.94	1	right	-182881308	07-17-2017	12:18:44	10:18:44	female	32	{DOWNARROW}	79							0	158166	157979	{DOWNARROW}	187	156866	156460	906	DG0	1	1	11	mask1	0	157962	1	157762	eqm10_NoEyeNmodel1_dir	0	V	gazeCOD	GazeCoDxp	1	400	0	157461	-5	157361
GazeCoD_1Model_male	17	1	21	<?xml version="1.0"?>\n<Clock xmlns:dt="urn:schemas-microsoft-com:datatypes"><Description dt:dt="string">E-Prime Primary Realtime Clock</Description><StartTime><Timestamp dt:dt="int">0</Timestamp><DateUtc dt:dt="string">2017-07-17T10:18:44Z</DateUtc></StartTime><FrequencyChanges><FrequencyChange><Frequency dt:dt="r8">3328130</Frequency><Timestamp dt:dt="r8">4111423997</Timestamp><Current dt:dt="r…	59.94	1	right	-182881308	07-17-2017	12:18:44	10:18:44	female	33	{LEFTARROW}	55							0	159910	159714	{LEFTARROW}	196	158587	158179	908	left6,4	27	1	12	mask27	0	159697	1	159497	eqm10_NoEyeNmodel1_dir	90	HV	gazeCOD	GazeCoDxp	1	400	0	159196	9	159096
GazeCoD_1Model_male	17	1	21	<?xml version="1.0"?>\n<Clock xmlns:dt="urn:schemas-microsoft-com:datatypes"><Description dt:dt="string">E-Prime Primary Realtime Clock</Description><StartTime><Timestamp dt:dt="int">0</Timestamp><DateUtc dt:dt="string">2017-07-17T10:18:44Z</DateUtc></StartTime><FrequencyChanges><FrequencyChange><Frequency dt:dt="r8">3328130</Frequency><Timestamp dt:dt="r8">4111423997</Timestamp><Current dt:dt="r…	59.94	1	right	-182881308	07-17-2017	12:18:44	10:18:44	female	34	{LEFTARROW}	49							0	161750	161399	{LEFTARROW}	351	160281	159931	850	left1,6	2	1	13	mask2	0	161382	1	161182	eqm10_NoEyeNmodel1_dir	0	V	gazeCOD	GazeCoDxp	1	400	0	160881	0	160781
GazeCoD_1Model_male	17	1	21	<?xml version="1.0"?>\n<Clock xmlns:dt="urn:schemas-microsoft-com:datatypes"><Description dt:dt="string">E-Prime Primary Realtime Clock</Description><StartTime><Timestamp dt:dt="int">0</Timestamp><DateUtc dt:dt="string">2017-07-17T10:18:44Z</DateUtc></StartTime><FrequencyChanges><FrequencyChange><Frequency dt:dt="r8">3328130</Frequency><Timestamp dt:dt="r8">4111423997</Timestamp><Current dt:dt="r…	59.94	1	right	-182881308	07-17-2017	12:18:44	10:18:44	female	35	{RIGHTARROW}	46							0	163614	163351	{DOWNARROW}	263	162229	161766	963	right1,6	29	1	14	mask29	0	163334	1	163134	eqm10_NoEyeNmodel1_dir	90	HV	gazeCOD	GazeCoDxp	0	400	0	162833	4	162733
GazeCoD_1Model_male	17	1	21	<?xml version="1.0"?>\n<Clock xmlns:dt="urn:schemas-microsoft-com:datatypes"><Description dt:dt="string">E-Prime Primary Realtime Clock</Description><StartTime><Timestamp dt:dt="int">0</Timestamp><DateUtc dt:dt="string">2017-07-17T10:18:44Z</DateUtc></StartTime><FrequencyChanges><FrequencyChange><Frequency dt:dt="r8">3328130</Frequency><Timestamp dt:dt="r8">4111423997</Timestamp><Current dt:dt="r…	59.94	1	right	-182881308	07-17-2017	12:18:44	10:18:44	female	36	{RIGHTARROW}	40							0	165438	165102	{RIGHTARROW}	336	163983	163634	849	right6,4	21	1	15	mask21	0	165085	0	164885	eqm10_NoEyeNmodel1_dir	90	H	gazeCOD	GazeCoDxp	1	400	0	164585	2	164485
GazeCoD_1Model_male	17	1	21	<?xml version="1.0"?>\n<Clock xmlns:dt="urn:schemas-microsoft-com:datatypes"><Description dt:dt="string">E-Prime Primary Realtime Clock</Description><StartTime><Timestamp dt:dt="int">0</Timestamp><DateUtc dt:dt="string">2017-07-17T10:18:44Z</DateUtc></StartTime><FrequencyChanges><FrequencyChange><Frequency dt:dt="r8">3328130</Frequency><Timestamp dt:dt="r8">4111423997</Timestamp><Current dt:dt="r…	59.94	1	right	-182881308	07-17-2017	12:18:44	10:18:44	female	37	{RIGHTARROW}	40							0	167366	166954	{RIGHTARROW}	412	165837	165453	884	right6,4	32	1	16	mask32	0	166937	0	166737	eqm10_NoEyeNmodel1_dir	90	HV	gazeCOD	GazeCoDxp	1	400	0	166437	0	166337
GazeCoD_1Model_male	17	1	21	<?xml version="1.0"?>\n<Clock xmlns:dt="urn:schemas-microsoft-com:datatypes"><Description dt:dt="string">E-Prime Primary Realtime Clock</Description><StartTime><Timestamp dt:dt="int">0</Timestamp><DateUtc dt:dt="string">2017-07-17T10:18:44Z</DateUtc></StartTime><FrequencyChanges><FrequencyChange><Frequency dt:dt="r8">3328130</Frequency><Timestamp dt:dt="r8">4111423997</Timestamp><Current dt:dt="r…	59.94	1	right	-182881308	07-17-2017	12:18:44	10:18:44	female	38	{LEFTARROW}	55							0	169094	168839	{LEFTARROW}	255	167719	167388	831	left6,4	5	1	17	mask5	0	168823	1	168623	eqm10_NoEyeNmodel1_dir	0	V	gazeCOD	GazeCoDxp	1	400	0	168322	3	168222
GazeCoD_1Model_male	17	1	21	<?xml version="1.0"?>\n<Clock xmlns:dt="urn:schemas-microsoft-com:datatypes"><Description dt:dt="string">E-Prime Primary Realtime Clock</Description><StartTime><Timestamp dt:dt="int">0</Timestamp><DateUtc dt:dt="string">2017-07-17T10:18:44Z</DateUtc></StartTime><FrequencyChanges><FrequencyChange><Frequency dt:dt="r8">3328130</Frequency><Timestamp dt:dt="r8">4111423997</Timestamp><Current dt:dt="r…	59.94	1	right	-182881308	07-17-2017	12:18:44	10:18:44	female	39	{RIGHTARROW}	40							0	171158	170591	{DOWNARROW}	567	169478	169106	872	right6,4	10	1	18	mask10	0	170574	0	170374	eqm10_NoEyeNmodel1_dir	0	V	gazeCOD	GazeCoDxp	0	400	0	170074	-4	169974
GazeCoD_1Model_male	17	1	21	<?xml version="1.0"?>\n<Clock xmlns:dt="urn:schemas-microsoft-com:datatypes"><Description dt:dt="string">E-Prime Primary Realtime Clock</Description><StartTime><Timestamp dt:dt="int">0</Timestamp><DateUtc dt:dt="string">2017-07-17T10:18:44Z</DateUtc></StartTime><FrequencyChanges><FrequencyChange><Frequency dt:dt="r8">3328130</Frequency><Timestamp dt:dt="r8">4111423997</Timestamp><Current dt:dt="r…	59.94	1	right	-182881308	07-17-2017	12:18:44	10:18:44	female	40	{RIGHTARROW}	46							0	172862	172643	{DOWNARROW}	219	171528	171175	853	right1,6	7	1	19	mask7	0	172626	0	172426	eqm10_NoEyeNmodel1_dir	0	V	gazeCOD	GazeCoDxp	0	400	0	172126	-2	172026
GazeCoD_1Model_male	17	1	21	<?xml version="1.0"?>\n<Clock xmlns:dt="urn:schemas-microsoft-com:datatypes"><Description dt:dt="string">E-Prime Primary Realtime Clock</Description><StartTime><Timestamp dt:dt="int">0</Timestamp><DateUtc dt:dt="string">2017-07-17T10:18:44Z</DateUtc></StartTime><FrequencyChanges><FrequencyChange><Frequency dt:dt="r8">3328130</Frequency><Timestamp dt:dt="r8">4111423997</Timestamp><Current dt:dt="r…	59.94	1	right	-182881308	07-17-2017	12:18:44	10:18:44	female	41	{RIGHTARROW}	44							0	174718	174378	{DOWNARROW}	340	173255	172877	878	right3,2	30	1	20	mask30	0	174362	1	174162	eqm10_NoEyeNmodel1_dir	90	HV	gazeCOD	GazeCoDxp	0	400	0	173861	6	173761
GazeCoD_1Model_male	17	1	21	<?xml version="1.0"?>\n<Clock xmlns:dt="urn:schemas-microsoft-com:datatypes"><Description dt:dt="string">E-Prime Primary Realtime Clock</Description><StartTime><Timestamp dt:dt="int">0</Timestamp><DateUtc dt:dt="string">2017-07-17T10:18:44Z</DateUtc></StartTime><FrequencyChanges><FrequencyChange><Frequency dt:dt="r8">3328130</Frequency><Timestamp dt:dt="r8">4111423997</Timestamp><Current dt:dt="r…	59.94	1	right	-182881308	07-17-2017	12:18:44	10:18:44	female	42	{RIGHTARROW}	44							0	176854	176247	{DOWNARROW}	607	175130	174729	901	right3,2	19	1	21	mask19	0	176230	0	176030	eqm10_NoEyeNmodel1_dir	90	H	gazeCOD	GazeCoDxp	0	400	0	175730	0	175630
GazeCoD_1Model_male	17	1	21	<?xml version="1.0"?>\n<Clock xmlns:dt="urn:schemas-microsoft-com:datatypes"><Description dt:dt="string">E-Prime Primary Realtime Clock</Description><StartTime><Timestamp dt:dt="int">0</Timestamp><DateUtc dt:dt="string">2017-07-17T10:18:44Z</DateUtc></StartTime><FrequencyChanges><FrequencyChange><Frequency dt:dt="r8">3328130</Frequency><Timestamp dt:dt="r8">4111423997</Timestamp><Current dt:dt="r…	59.94	1	right	-182881308	07-17-2017	12:18:44	10:18:44	female	43	{RIGHTARROW}	46							0	179438	178466	{RIGHTARROW}	972	177351	176864	987	right1,6	18	1	22	mask18	0	178449	0	178249	eqm10_NoEyeNmodel1_dir	90	H	gazeCOD	GazeCoDxp	1	400	0	177949	-2	177849
GazeCoD_1Model_male	17	1	21	<?xml version="1.0"?>\n<Clock xmlns:dt="urn:schemas-microsoft-com:datatypes"><Description dt:dt="string">E-Prime Primary Realtime Clock</Description><StartTime><Timestamp dt:dt="int">0</Timestamp><DateUtc dt:dt="string">2017-07-17T10:18:44Z</DateUtc></StartTime><FrequencyChanges><FrequencyChange><Frequency dt:dt="r8">3328130</Frequency><Timestamp dt:dt="r8">4111423997</Timestamp><Current dt:dt="r…	59.94	1	right	-182881308	07-17-2017	12:18:44	10:18:44	female	44	{DOWNARROW}	79							0	181222	180935	{DOWNARROW}	287	179808	179450	858	DG0	23	1	23	mask23	0	180918	0	180718	eqm10_NoEyeNmodel1_dir	90	HV	gazeCOD	GazeCoDxp	1	400	0	180418	10	180318
GazeCoD_1Model_male	17	1	21	<?xml version="1.0"?>\n<Clock xmlns:dt="urn:schemas-microsoft-com:datatypes"><Description dt:dt="string">E-Prime Primary Realtime Clock</Description><StartTime><Timestamp dt:dt="int">0</Timestamp><DateUtc dt:dt="string">2017-07-17T10:18:44Z</DateUtc></StartTime><FrequencyChanges><FrequencyChange><Frequency dt:dt="r8">3328130</Frequency><Timestamp dt:dt="r8">4111423997</Timestamp><Current dt:dt="r…	59.94	1	right	-182881308	07-17-2017	12:18:44	10:18:44	female	45	{LEFTARROW}	49							0	183086	182770	{LEFTARROW}	316	181643	181235	908	left1,6	24	1	24	mask24	0	182753	0	182553	eqm10_NoEyeNmodel1_dir	90	HV	gazeCOD	GazeCoDxp	1	400	0	182253	10	182153
GazeCoD_1Model_male	17	1	21	<?xml version="1.0"?>\n<Clock xmlns:dt="urn:schemas-microsoft-com:datatypes"><Description dt:dt="string">E-Prime Primary Realtime Clock</Description><StartTime><Timestamp dt:dt="int">0</Timestamp><DateUtc dt:dt="string">2017-07-17T10:18:44Z</DateUtc></StartTime><FrequencyChanges><FrequencyChange><Frequency dt:dt="r8">3328130</Frequency><Timestamp dt:dt="r8">4111423997</Timestamp><Current dt:dt="r…	59.94	1	right	-182881308	07-17-2017	12:18:44	10:18:44	female	46	{RIGHTARROW}	77							0	184758	184472	{RIGHTARROW}	286	183360	183104	756	right8	22	1	25	mask22	0	184455	0	184255	eqm10_NoEyeNmodel1_dir	90	H	gazeCOD	GazeCoDxp	1	400	0	183955	-5	183855
GazeCoD_1Model_male	17	1	21	<?xml version="1.0"?>\n<Clock xmlns:dt="urn:schemas-microsoft-com:datatypes"><Description dt:dt="string">E-Prime Primary Realtime Clock</Description><StartTime><Timestamp dt:dt="int">0</Timestamp><DateUtc dt:dt="string">2017-07-17T10:18:44Z</DateUtc></StartTime><FrequencyChanges><FrequencyChange><Frequency dt:dt="r8">3328130</Frequency><Timestamp dt:dt="r8">4111423997</Timestamp><Current dt:dt="r…	59.94	1	right	-182881308	07-17-2017	12:18:44	10:18:44	female	47	{LEFTARROW}	51							0	186414	186157	{LEFTARROW}	257	185037	184772	765	left3,2	3	1	26	mask3	0	186140	0	185940	eqm10_NoEyeNmodel1_dir	0	V	gazeCOD	GazeCoDxp	1	400	0	185640	3	185540
GazeCoD_1Model_male	17	1	21	<?xml version="1.0"?>\n<Clock xmlns:dt="urn:schemas-microsoft-com:datatypes"><Description dt:dt="string">E-Prime Primary Realtime Clock</Description><StartTime><Timestamp dt:dt="int">0</Timestamp><DateUtc dt:dt="string">2017-07-17T10:18:44Z</DateUtc></StartTime><FrequencyChanges><FrequencyChange><Frequency dt:dt="r8">3328130</Frequency><Timestamp dt:dt="r8">4111423997</Timestamp><Current dt:dt="r…	59.94	1	right	-182881308	07-17-2017	12:18:44	10:18:44	female	48	{LEFTARROW}	78							0	188318	188026	{LEFTARROW}	292	186913	186424	989	left8	28	1	27	mask28	0	188009	1	187809	eqm10_NoEyeNmodel1_dir	90	HV	gazeCOD	GazeCoDxp	1	400	0	187508	-5	187408
GazeCoD_1Model_male	17	1	21	<?xml version="1.0"?>\n<Clock xmlns:dt="urn:schemas-microsoft-com:datatypes"><Description dt:dt="string">E-Prime Primary Realtime Clock</Description><StartTime><Timestamp dt:dt="int">0</Timestamp><DateUtc dt:dt="string">2017-07-17T10:18:44Z</DateUtc></StartTime><FrequencyChanges><FrequencyChange><Frequency dt:dt="r8">3328130</Frequency><Timestamp dt:dt="r8">4111423997</Timestamp><Current dt:dt="r…	59.94	1	right	-182881308	07-17-2017	12:18:44	10:18:44	female	49	{DOWNARROW}	79							0	190030	189744	{DOWNARROW}	286	188617	188342	775	DG0	12	1	28	mask12	0	189727	0	189527	eqm10_NoEyeNmodel1_dir	90	H	gazeCOD	GazeCoDxp	1	400	0	189227	10	189127
GazeCoD_1Model_male	17	1	21	<?xml version="1.0"?>\n<Clock xmlns:dt="urn:schemas-microsoft-com:datatypes"><Description dt:dt="string">E-Prime Primary Realtime Clock</Description><StartTime><Timestamp dt:dt="int">0</Timestamp><DateUtc dt:dt="string">2017-07-17T10:18:44Z</DateUtc></StartTime><FrequencyChanges><FrequencyChange><Frequency dt:dt="r8">3328130</Frequency><Timestamp dt:dt="r8">4111423997</Timestamp><Current dt:dt="r…	59.94	1	right	-182881308	07-17-2017	12:18:44	10:18:44	female	50	{LEFTARROW}	78							0	191870	191646	{LEFTARROW}	224	190519	190044	975	left8	17	1	29	mask17	0	191629	0	191429	eqm10_NoEyeNmodel1_dir	90	H	gazeCOD	GazeCoDxp	1	400	0	191129	10	191029
GazeCoD_1Model_male	17	1	21	<?xml version="1.0"?>\n<Clock xmlns:dt="urn:schemas-microsoft-com:datatypes"><Description dt:dt="string">E-Prime Primary Realtime Clock</Description><StartTime><Timestamp dt:dt="int">0</Timestamp><DateUtc dt:dt="string">2017-07-17T10:18:44Z</DateUtc></StartTime><FrequencyChanges><FrequencyChange><Frequency dt:dt="r8">3328130</Frequency><Timestamp dt:dt="r8">4111423997</Timestamp><Current dt:dt="r…	59.94	1	right	-182881308	07-17-2017	12:18:44	10:18:44	female	51	{LEFTARROW}	53							0	193838	193481	{LEFTARROW}	357	192356	191896	960	left4,8	26	1	30	mask26	0	193464	0	193264	eqm10_NoEyeNmodel1_dir	90	HV	gazeCOD	GazeCoDxp	1	400	0	192964	8	192864
GazeCoD_1Model_male	17	1	21	<?xml version="1.0"?>\n<Clock xmlns:dt="urn:schemas-microsoft-com:datatypes"><Description dt:dt="string">E-Prime Primary Realtime Clock</Description><StartTime><Timestamp dt:dt="int">0</Timestamp><DateUtc dt:dt="string">2017-07-17T10:18:44Z</DateUtc></StartTime><FrequencyChanges><FrequencyChange><Frequency dt:dt="r8">3328130</Frequency><Timestamp dt:dt="r8">4111423997</Timestamp><Current dt:dt="r…	59.94	1	right	-182881308	07-17-2017	12:18:44	10:18:44	female	52	{RIGHTARROW}	42							0	195742	195366	{RIGHTARROW}	376	194243	193848	895	right4,8	20	1	31	mask20	0	195349	0	195149	eqm10_NoEyeNmodel1_dir	90	H	gazeCOD	GazeCoDxp	1	400	0	194849	6	194749
GazeCoD_1Model_male	17	1	21	<?xml version="1.0"?>\n<Clock xmlns:dt="urn:schemas-microsoft-com:datatypes"><Description dt:dt="string">E-Prime Primary Realtime Clock</Description><StartTime><Timestamp dt:dt="int">0</Timestamp><DateUtc dt:dt="string">2017-07-17T10:18:44Z</DateUtc></StartTime><FrequencyChanges><FrequencyChange><Frequency dt:dt="r8">3328130</Frequency><Timestamp dt:dt="r8">4111423997</Timestamp><Current dt:dt="r…	59.94	1	right	-182881308	07-17-2017	12:18:44	10:18:44	female	53	{RIGHTARROW}	42							0	197670	197352	{RIGHTARROW}	318	196229	195767	962	right4,8	31	1	32	mask31	0	197335	1	197135	eqm10_NoEyeNmodel1_dir	90	HV	gazeCOD	GazeCoDxp	1	400	0	196834	5	196734
GazeCoD_1Model_male	17	1	21	<?xml version="1.0"?>\n<Clock xmlns:dt="urn:schemas-microsoft-com:datatypes"><Description dt:dt="string">E-Prime Primary Realtime Clock</Description><StartTime><Timestamp dt:dt="int">0</Timestamp><DateUtc dt:dt="string">2017-07-17T10:18:44Z</DateUtc></StartTime><FrequencyChanges><FrequencyChange><Frequency dt:dt="r8">3328130</Frequency><Timestamp dt:dt="r8">4111423997</Timestamp><Current dt:dt="r…	59.94	1	right	-182881308	07-17-2017	12:18:44	10:18:44	female	54	{LEFTARROW}	49							0	199518	199137	{LEFTARROW}	381	198011	197685	826	left1,6	13	1	33	mask13	0	199120	1	198920	eqm10_NoEyeNmodel1_dir	90	H	gazeCOD	GazeCoDxp	1	400	0	198619	8	198519
GazeCoD_1Model_male	17	1	21	<?xml version="1.0"?>\n<Clock xmlns:dt="urn:schemas-microsoft-com:datatypes"><Description dt:dt="string">E-Prime Primary Realtime Clock</Description><StartTime><Timestamp dt:dt="int">0</Timestamp><DateUtc dt:dt="string">2017-07-17T10:18:44Z</DateUtc></StartTime><FrequencyChanges><FrequencyChange><Frequency dt:dt="r8">3328130</Frequency><Timestamp dt:dt="r8">4111423997</Timestamp><Current dt:dt="r…	59.94	1	right	-182881308	07-17-2017	12:18:44	10:18:44	female	55	{LEFTARROW}	55							0	201262	201072	{LEFTARROW}	190	199953	199537	916	left6,4	16	2	34	mask16	0	201055	0	200855	eqm10_NoEyeNmodel1_dir	90	H	gazeCOD	GazeCoDxp	1	400	0	200555	2	200455
GazeCoD_1Model_male	17	1	21	<?xml version="1.0"?>\n<Clock xmlns:dt="urn:schemas-microsoft-com:datatypes"><Description dt:dt="string">E-Prime Primary Realtime Clock</Description><StartTime><Timestamp dt:dt="int">0</Timestamp><DateUtc dt:dt="string">2017-07-17T10:18:44Z</DateUtc></StartTime><FrequencyChanges><FrequencyChange><Frequency dt:dt="r8">3328130</Frequency><Timestamp dt:dt="r8">4111423997</Timestamp><Current dt:dt="r…	59.94	1	right	-182881308	07-17-2017	12:18:44	10:18:44	female	56	{LEFTARROW}	49							0	203022	202724	{DOWNARROW}	298	201598	201272	826	left1,6	24	2	35	mask24	0	202707	1	202507	eqm10_NoEyeNmodel1_dir	90	HV	gazeCOD	GazeCoDxp	0	400	0	202206	8	202106
GazeCoD_1Model_male	17	1	21	<?xml version="1.0"?>\n<Clock xmlns:dt="urn:schemas-microsoft-com:datatypes"><Description dt:dt="string">E-Prime Primary Realtime Clock</Description><StartTime><Timestamp dt:dt="int">0</Timestamp><DateUtc dt:dt="string">2017-07-17T10:18:44Z</DateUtc></StartTime><FrequencyChanges><FrequencyChange><Frequency dt:dt="r8">3328130</Frequency><Timestamp dt:dt="r8">4111423997</Timestamp><Current dt:dt="r…	59.94	1	right	-182881308	07-17-2017	12:18:44	10:18:44	female	57	{RIGHTARROW}	40							0	204678	204442	{RIGHTARROW}	236	203318	203041	777	right6,4	32	2	36	mask32	0	204425	0	204225	eqm10_NoEyeNmodel1_dir	90	HV	gazeCOD	GazeCoDxp	1	400	0	203925	7	203825
GazeCoD_1Model_male	17	1	21	<?xml version="1.0"?>\n<Clock xmlns:dt="urn:schemas-microsoft-com:datatypes"><Description dt:dt="string">E-Prime Primary Realtime Clock</Description><StartTime><Timestamp dt:dt="int">0</Timestamp><DateUtc dt:dt="string">2017-07-17T10:18:44Z</DateUtc></StartTime><FrequencyChanges><FrequencyChange><Frequency dt:dt="r8">3328130</Frequency><Timestamp dt:dt="r8">4111423997</Timestamp><Current dt:dt="r…	59.94	1	right	-182881308	07-17-2017	12:18:44	10:18:44	female	58	{LEFTARROW}	78							0	206422	206144	{LEFTARROW}	278	205027	204692	835	left8	6	2	37	mask6	0	206127	1	205927	eqm10_NoEyeNmodel1_dir	0	V	gazeCOD	GazeCoDxp	1	400	0	205626	-1	205526
GazeCoD_1Model_male	17	1	21	<?xml version="1.0"?>\n<Clock xmlns:dt="urn:schemas-microsoft-com:datatypes"><Description dt:dt="string">E-Prime Primary Realtime Clock</Description><StartTime><Timestamp dt:dt="int">0</Timestamp><DateUtc dt:dt="string">2017-07-17T10:18:44Z</DateUtc></StartTime><FrequencyChanges><FrequencyChange><Frequency dt:dt="r8">3328130</Frequency><Timestamp dt:dt="r8">4111423997</Timestamp><Current dt:dt="r…	59.94	1	right	-182881308	07-17-2017	12:18:44	10:18:44	female	59	{LEFTARROW}	53							0	208150	207812	{RIGHTARROW}	338	206699	206444	755	left4,8	15	2	38	mask15	0	207795	0	207595	eqm10_NoEyeNmodel1_dir	90	H	gazeCOD	GazeCoDxp	0	400	0	207295	-4	207195
GazeCoD_1Model_male	17	1	21	<?xml version="1.0"?>\n<Clock xmlns:dt="urn:schemas-microsoft-com:datatypes"><Description dt:dt="string">E-Prime Primary Realtime Clock</Description><StartTime><Timestamp dt:dt="int">0</Timestamp><DateUtc dt:dt="string">2017-07-17T10:18:44Z</DateUtc></StartTime><FrequencyChanges><FrequencyChange><Frequency dt:dt="r8">3328130</Frequency><Timestamp dt:dt="r8">4111423997</Timestamp><Current dt:dt="r…	59.94	1	right	-182881308	07-17-2017	12:18:44	10:18:44	female	60	{RIGHTARROW}	44							0	209902	209581	{RIGHTARROW}	321	208469	208162	807	right3,2	30	2	39	mask30	0	209564	0	209364	eqm10_NoEyeNmodel1_dir	90	HV	gazeCOD	GazeCoDxp	1	400	0	209064	-5	208964
GazeCoD_1Model_male	17	1	21	<?xml version="1.0"?>\n<Clock xmlns:dt="urn:schemas-microsoft-com:datatypes"><Description dt:dt="string">E-Prime Primary Realtime Clock</Description><StartTime><Timestamp dt:dt="int">0</Timestamp><DateUtc dt:dt="string">2017-07-17T10:18:44Z</DateUtc></StartTime><FrequencyChanges><FrequencyChange><Frequency dt:dt="r8">3328130</Frequency><Timestamp dt:dt="r8">4111423997</Timestamp><Current dt:dt="r…	59.94	1	right	-182881308	07-17-2017	12:18:44	10:18:44	female	61	{RIGHTARROW}	46							0	211670	211382	{DOWNARROW}	288	210257	209914	843	right1,6	7	2	40	mask7	0	211366	1	211166	eqm10_NoEyeNmodel1_dir	0	V	gazeCOD	GazeCoDxp	0	400	0	210865	8	210765
GazeCoD_1Model_male	17	1	21	<?xml version="1.0"?>\n<Clock xmlns:dt="urn:schemas-microsoft-com:datatypes"><Description dt:dt="string">E-Prime Primary Realtime Clock</Description><StartTime><Timestamp dt:dt="int">0</Timestamp><DateUtc dt:dt="string">2017-07-17T10:18:44Z</DateUtc></StartTime><FrequencyChanges><FrequencyChange><Frequency dt:dt="r8">3328130</Frequency><Timestamp dt:dt="r8">4111423997</Timestamp><Current dt:dt="r…	59.94	1	right	-182881308	07-17-2017	12:18:44	10:18:44	female	62	{RIGHTARROW}	44							0	213662	213234	{DOWNARROW}	428	212108	211683	925	right3,2	8	2	41	mask8	0	213217	0	213017	eqm10_NoEyeNmodel1_dir	0	V	gazeCOD	GazeCoDxp	0	400	0	212717	9	212617
GazeCoD_1Model_male	17	1	21	<?xml version="1.0"?>\n<Clock xmlns:dt="urn:schemas-microsoft-com:datatypes"><Description dt:dt="string">E-Prime Primary Realtime Clock</Description><StartTime><Timestamp dt:dt="int">0</Timestamp><DateUtc dt:dt="string">2017-07-17T10:18:44Z</DateUtc></StartTime><FrequencyChanges><FrequencyChange><Frequency dt:dt="r8">3328130</Frequency><Timestamp dt:dt="r8">4111423997</Timestamp><Current dt:dt="r…	59.94	1	right	-182881308	07-17-2017	12:18:44	10:18:44	female	63	{DOWNARROW}	79							0	216342	215270	{RIGHTARROW}	1072	214153	213685	968	DG0	12	2	42	mask12	0	215253	1	215053	eqm10_NoEyeNmodel1_dir	90	H	gazeCOD	GazeCoDxp	0	400	0	214752	-1	214652
GazeCoD_1Model_male	17	1	21	<?xml version="1.0"?>\n<Clock xmlns:dt="urn:schemas-microsoft-com:datatypes"><Description dt:dt="string">E-Prime Primary Realtime Clock</Description><StartTime><Timestamp dt:dt="int">0</Timestamp><DateUtc dt:dt="string">2017-07-17T10:18:44Z</DateUtc></StartTime><FrequencyChanges><FrequencyChange><Frequency dt:dt="r8">3328130</Frequency><Timestamp dt:dt="r8">4111423997</Timestamp><Current dt:dt="r…	59.94	1	right	-182881308	07-17-2017	12:18:44	10:18:44	female	64	{LEFTARROW}	49							0	218334	217906	{DOWNARROW}	428	216791	216354	937	left1,6	2	2	43	mask2	0	217889	1	217689	eqm10_NoEyeNmodel1_dir	0	V	gazeCOD	GazeCoDxp	0	400	0	217388	-3	217288
GazeCoD_1Model_male	17	1	21	<?xml version="1.0"?>\n<Clock xmlns:dt="urn:schemas-microsoft-com:datatypes"><Description dt:dt="string">E-Prime Primary Realtime Clock</Description><StartTime><Timestamp dt:dt="int">0</Timestamp><DateUtc dt:dt="string">2017-07-17T10:18:44Z</DateUtc></StartTime><FrequencyChanges><FrequencyChange><Frequency dt:dt="r8">3328130</Frequency><Timestamp dt:dt="r8">4111423997</Timestamp><Current dt:dt="r…	59.94	1	right	-182881308	07-17-2017	12:18:44	10:18:44	female	65	{RIGHTARROW}	77							0	220238	219908	{RIGHTARROW}	330	218788	218356	932	right8	11	2	44	mask11	0	219891	1	219691	eqm10_NoEyeNmodel1_dir	0	V	gazeCOD	GazeCoDxp	1	400	0	219390	2	219290
GazeCoD_1Model_male	17	1	21	<?xml version="1.0"?>\n<Clock xmlns:dt="urn:schemas-microsoft-com:datatypes"><Description dt:dt="string">E-Prime Primary Realtime Clock</Description><StartTime><Timestamp dt:dt="int">0</Timestamp><DateUtc dt:dt="string">2017-07-17T10:18:44Z</DateUtc></StartTime><FrequencyChanges><FrequencyChange><Frequency dt:dt="r8">3328130</Frequency><Timestamp dt:dt="r8">4111423997</Timestamp><Current dt:dt="r…	59.94	1	right	-182881308	07-17-2017	12:18:44	10:18:44	female	66	{LEFTARROW}	51							0	222622	221860	{LEFTARROW}	762	220736	220258	978	left3,2	14	2	45	mask14	0	221843	1	221643	eqm10_NoEyeNmodel1_dir	90	H	gazeCOD	GazeCoDxp	1	400	0	221342	6	221242
GazeCoD_1Model_male	17	1	21	<?xml version="1.0"?>\n<Clock xmlns:dt="urn:schemas-microsoft-com:datatypes"><Description dt:dt="string">E-Prime Primary Realtime Clock</Description><StartTime><Timestamp dt:dt="int">0</Timestamp><DateUtc dt:dt="string">2017-07-17T10:18:44Z</DateUtc></StartTime><FrequencyChanges><FrequencyChange><Frequency dt:dt="r8">3328130</Frequency><Timestamp dt:dt="r8">4111423997</Timestamp><Current dt:dt="r…	59.94	1	right	-182881308	07-17-2017	12:18:44	10:18:44	female	67	{LEFTARROW}	49							0	224598	224112	{LEFTARROW}	486	222989	222644	845	left1,6	13	2	46	mask13	0	224095	0	223895	eqm10_NoEyeNmodel1_dir	90	H	gazeCOD	GazeCoDxp	1	400	0	223595	6	223495
GazeCoD_1Model_male	17	1	21	<?xml version="1.0"?>\n<Clock xmlns:dt="urn:schemas-microsoft-com:datatypes"><Description dt:dt="string">E-Prime Primary Realtime Clock</Description><StartTime><Timestamp dt:dt="int">0</Timestamp><DateUtc dt:dt="string">2017-07-17T10:18:44Z</DateUtc></StartTime><FrequencyChanges><FrequencyChange><Frequency dt:dt="r8">3328130</Frequency><Timestamp dt:dt="r8">4111423997</Timestamp><Current dt:dt="r…	59.94	1	right	-182881308	07-17-2017	12:18:44	10:18:44	female	68	{LEFTARROW}	55							0	226366	226181	{LEFTARROW}	185	225068	224612	956	left6,4	5	2	47	mask5	0	226164	1	225964	eqm10_NoEyeNmodel1_dir	0	V	gazeCOD	GazeCoDxp	1	400	0	225663	-5	225563
GazeCoD_1Model_male	17	1	21	<?xml version="1.0"?>\n<Clock xmlns:dt="urn:schemas-microsoft-com:datatypes"><Description dt:dt="string">E-Prime Primary Realtime Clock</Description><StartTime><Timestamp dt:dt="int">0</Timestamp><DateUtc dt:dt="string">2017-07-17T10:18:44Z</DateUtc></StartTime><FrequencyChanges><FrequencyChange><Frequency dt:dt="r8">3328130</Frequency><Timestamp dt:dt="r8">4111423997</Timestamp><Current dt:dt="r…	59.94	1	right	-182881308	07-17-2017	12:18:44	10:18:44	female	69	{RIGHTARROW}	40							0	228110	227832	{RIGHTARROW}	278	226714	226381	833	right6,4	21	2	48	mask21	0	227815	0	227615	eqm10_NoEyeNmodel1_dir	90	H	gazeCOD	GazeCoDxp	1	400	0	227315	1	227215
GazeCoD_1Model_male	17	1	21	<?xml version="1.0"?>\n<Clock xmlns:dt="urn:schemas-microsoft-com:datatypes"><Description dt:dt="string">E-Prime Primary Realtime Clock</Description><StartTime><Timestamp dt:dt="int">0</Timestamp><DateUtc dt:dt="string">2017-07-17T10:18:44Z</DateUtc></StartTime><FrequencyChanges><FrequencyChange><Frequency dt:dt="r8">3328130</Frequency><Timestamp dt:dt="r8">4111423997</Timestamp><Current dt:dt="r…	59.94	1	right	-182881308	07-17-2017	12:18:44	10:18:44	female	70	{DOWNARROW}	79							0	230030	229734	{DOWNARROW}	296	228614	228133	981	DG0	23	2	49	mask23	0	229717	0	229517	eqm10_NoEyeNmodel1_dir	90	HV	gazeCOD	GazeCoDxp	1	400	0	229217	3	229117
GazeCoD_1Model_male	17	1	21	<?xml version="1.0"?>\n<Clock xmlns:dt="urn:schemas-microsoft-com:datatypes"><Description dt:dt="string">E-Prime Primary Realtime Clock</Description><StartTime><Timestamp dt:dt="int">0</Timestamp><DateUtc dt:dt="string">2017-07-17T10:18:44Z</DateUtc></StartTime><FrequencyChanges><FrequencyChange><Frequency dt:dt="r8">3328130</Frequency><Timestamp dt:dt="r8">4111423997</Timestamp><Current dt:dt="r…	59.94	1	right	-182881308	07-17-2017	12:18:44	10:18:44	female	71	{RIGHTARROW}	44							0	231806	231486	{RIGHTARROW}	320	230366	230051	815	right3,2	19	2	50	mask19	0	231469	0	231269	eqm10_NoEyeNmodel1_dir	90	H	gazeCOD	GazeCoDxp	1	400	0	230969	3	230869
GazeCoD_1Model_male	17	1	21	<?xml version="1.0"?>\n<Clock xmlns:dt="urn:schemas-microsoft-com:datatypes"><Description dt:dt="string">E-Prime Primary Realtime Clock</Description><StartTime><Timestamp dt:dt="int">0</Timestamp><DateUtc dt:dt="string">2017-07-17T10:18:44Z</DateUtc></StartTime><FrequencyChanges><FrequencyChange><Frequency dt:dt="r8">3328130</Frequency><Timestamp dt:dt="r8">4111423997</Timestamp><Current dt:dt="r…	59.94	1	right	-182881308	07-17-2017	12:18:44	10:18:44	female	72	{LEFTARROW}	53							0	233606	233355	{LEFTARROW}	251	232229	231820	909	left4,8	26	2	51	mask26	0	233338	1	233138	eqm10_NoEyeNmodel1_dir	90	HV	gazeCOD	GazeCoDxp	1	400	0	232837	8	232737
GazeCoD_1Model_male	17	1	21	<?xml version="1.0"?>\n<Clock xmlns:dt="urn:schemas-microsoft-com:datatypes"><Description dt:dt="string">E-Prime Primary Realtime Clock</Description><StartTime><Timestamp dt:dt="int">0</Timestamp><DateUtc dt:dt="string">2017-07-17T10:18:44Z</DateUtc></StartTime><FrequencyChanges><FrequencyChange><Frequency dt:dt="r8">3328130</Frequency><Timestamp dt:dt="r8">4111423997</Timestamp><Current dt:dt="r…	59.94	1	right	-182881308	07-17-2017	12:18:44	10:18:44	female	73	{RIGHTARROW}	42							0	235350	235056	{RIGHTARROW}	294	233934	233621	813	right4,8	20	2	52	mask20	0	235039	0	234839	eqm10_NoEyeNmodel1_dir	90	H	gazeCOD	GazeCoDxp	1	400	0	234539	5	234439
GazeCoD_1Model_male	17	1	21	<?xml version="1.0"?>\n<Clock xmlns:dt="urn:schemas-microsoft-com:datatypes"><Description dt:dt="string">E-Prime Primary Realtime Clock</Description><StartTime><Timestamp dt:dt="int">0</Timestamp><DateUtc dt:dt="string">2017-07-17T10:18:44Z</DateUtc></StartTime><FrequencyChanges><FrequencyChange><Frequency dt:dt="r8">3328130</Frequency><Timestamp dt:dt="r8">4111423997</Timestamp><Current dt:dt="r…	59.94	1	right	-182881308	07-17-2017	12:18:44	10:18:44	female	74	{LEFTARROW}	78							0	237302	236975	{LEFTARROW}	327	235850	235373	977	left8	28	2	53	mask28	0	236958	0	236758	eqm10_NoEyeNmodel1_dir	90	HV	gazeCOD	GazeCoDxp	1	400	0	236458	8	236358
GazeCoD_1Model_male	17	1	21	<?xml version="1.0"?>\n<Clock xmlns:dt="urn:schemas-microsoft-com:datatypes"><Description dt:dt="string">E-Prime Primary Realtime Clock</Description><StartTime><Timestamp dt:dt="int">0</Timestamp><DateUtc dt:dt="string">2017-07-17T10:18:44Z</DateUtc></StartTime><FrequencyChanges><FrequencyChange><Frequency dt:dt="r8">3328130</Frequency><Timestamp dt:dt="r8">4111423997</Timestamp><Current dt:dt="r…	59.94	1	right	-182881308	07-17-2017	12:18:44	10:18:44	female	75	{DOWNARROW}	79							0	239206	238877	{DOWNARROW}	329	237755	237325	930	DG0	1	2	54	mask1	0	238860	1	238660	eqm10_NoEyeNmodel1_dir	0	V	gazeCOD	GazeCoDxp	1	400	0	238359	4	238259
GazeCoD_1Model_male	17	1	21	<?xml version="1.0"?>\n<Clock xmlns:dt="urn:schemas-microsoft-com:datatypes"><Description dt:dt="string">E-Prime Primary Realtime Clock</Description><StartTime><Timestamp dt:dt="int">0</Timestamp><DateUtc dt:dt="string">2017-07-17T10:18:44Z</DateUtc></StartTime><FrequencyChanges><FrequencyChange><Frequency dt:dt="r8">3328130</Frequency><Timestamp dt:dt="r8">4111423997</Timestamp><Current dt:dt="r…	59.94	1	right	-182881308	07-17-2017	12:18:44	10:18:44	female	76	{RIGHTARROW}	46							0	241102	240645	{DOWNARROW}	457	239532	239227	805	right1,6	29	2	55	mask29	0	240628	0	240428	eqm10_NoEyeNmodel1_dir	90	HV	gazeCOD	GazeCoDxp	0	400	0	240128	-4	240028
GazeCoD_1Model_male	17	1	21	<?xml version="1.0"?>\n<Clock xmlns:dt="urn:schemas-microsoft-com:datatypes"><Description dt:dt="string">E-Prime Primary Realtime Clock</Description><StartTime><Timestamp dt:dt="int">0</Timestamp><DateUtc dt:dt="string">2017-07-17T10:18:44Z</DateUtc></StartTime><FrequencyChanges><FrequencyChange><Frequency dt:dt="r8">3328130</Frequency><Timestamp dt:dt="r8">4111423997</Timestamp><Current dt:dt="r…	59.94	1	right	-182881308	07-17-2017	12:18:44	10:18:44	female	77	{RIGHTARROW}	40							0	253718	253525	{RIGHTARROW}	193	252400	252007	893	right6,4	10	2	56	mask10	0	253508	0	253308	eqm10_NoEyeNmodel1_dir	0	V	gazeCOD	GazeCoDxp	1	400	0	253008	8	252908
GazeCoD_1Model_male	17	1	21	<?xml version="1.0"?>\n<Clock xmlns:dt="urn:schemas-microsoft-com:datatypes"><Description dt:dt="string">E-Prime Primary Realtime Clock</Description><StartTime><Timestamp dt:dt="int">0</Timestamp><DateUtc dt:dt="string">2017-07-17T10:18:44Z</DateUtc></StartTime><FrequencyChanges><FrequencyChange><Frequency dt:dt="r8">3328130</Frequency><Timestamp dt:dt="r8">4111423997</Timestamp><Current dt:dt="r…	59.94	1	right	-182881308	07-17-2017	12:18:44	10:18:44	female	78	{LEFTARROW}	51							0	255430	255277	{LEFTARROW}	153	254152	253742	910	left3,2	25	2	57	mask25	0	255260	1	255060	eqm10_NoEyeNmodel1_dir	90	HV	gazeCOD	GazeCoDxp	1	400	0	254759	7	254659
GazeCoD_1Model_male	17	1	21	<?xml version="1.0"?>\n<Clock xmlns:dt="urn:schemas-microsoft-com:datatypes"><Description dt:dt="string">E-Prime Primary Realtime Clock</Description><StartTime><Timestamp dt:dt="int">0</Timestamp><DateUtc dt:dt="string">2017-07-17T10:18:44Z</DateUtc></StartTime><FrequencyChanges><FrequencyChange><Frequency dt:dt="r8">3328130</Frequency><Timestamp dt:dt="r8">4111423997</Timestamp><Current dt:dt="r…	59.94	1	right	-182881308	07-17-2017	12:18:44	10:18:44	female	79	{LEFTARROW}	51							0	257246	257045	{DOWNARROW}	201	255928	255443	985	left3,2	3	2	58	mask3	0	257028	0	256828	eqm10_NoEyeNmodel1_dir	0	V	gazeCOD	GazeCoDxp	0	400	0	256528	0	256428
GazeCoD_1Model_male	17	1	21	<?xml version="1.0"?>\n<Clock xmlns:dt="urn:schemas-microsoft-com:datatypes"><Description dt:dt="string">E-Prime Primary Realtime Clock</Description><StartTime><Timestamp dt:dt="int">0</Timestamp><DateUtc dt:dt="string">2017-07-17T10:18:44Z</DateUtc></StartTime><FrequencyChanges><FrequencyChange><Frequency dt:dt="r8">3328130</Frequency><Timestamp dt:dt="r8">4111423997</Timestamp><Current dt:dt="r…	59.94	1	right	-182881308	07-17-2017	12:18:44	10:18:44	female	80	{LEFTARROW}	78							0	258926	258797	{LEFTARROW}	129	257671	257262	909	left8	17	2	59	mask17	0	258780	0	258580	eqm10_NoEyeNmodel1_dir	90	H	gazeCOD	GazeCoDxp	1	400	0	258280	9	258180
GazeCoD_1Model_male	17	1	21	<?xml version="1.0"?>\n<Clock xmlns:dt="urn:schemas-microsoft-com:datatypes"><Description dt:dt="string">E-Prime Primary Realtime Clock</Description><StartTime><Timestamp dt:dt="int">0</Timestamp><DateUtc dt:dt="string">2017-07-17T10:18:44Z</DateUtc></StartTime><FrequencyChanges><FrequencyChange><Frequency dt:dt="r8">3328130</Frequency><Timestamp dt:dt="r8">4111423997</Timestamp><Current dt:dt="r…	59.94	1	right	-182881308	07-17-2017	12:18:44	10:18:44	female	81	{RIGHTARROW}	46							0	260502	260348	{RIGHTARROW}	154	259235	258947	788	right1,6	18	2	60	mask18	0	260332	1	260132	eqm10_NoEyeNmodel1_dir	90	H	gazeCOD	GazeCoDxp	1	400	0	259831	-4	259731
GazeCoD_1Model_male	17	1	21	<?xml version="1.0"?>\n<Clock xmlns:dt="urn:schemas-microsoft-com:datatypes"><Description dt:dt="string">E-Prime Primary Realtime Clock</Description><StartTime><Timestamp dt:dt="int">0</Timestamp><DateUtc dt:dt="string">2017-07-17T10:18:44Z</DateUtc></StartTime><FrequencyChanges><FrequencyChange><Frequency dt:dt="r8">3328130</Frequency><Timestamp dt:dt="r8">4111423997</Timestamp><Current dt:dt="r…	59.94	1	right	-182881308	07-17-2017	12:18:44	10:18:44	female	82	{LEFTARROW}	53							0	262118	262000	{LEFTARROW}	118	260875	260515	860	left4,8	4	2	61	mask4	0	261983	0	261783	eqm10_NoEyeNmodel1_dir	0	V	gazeCOD	GazeCoDxp	1	400	0	261483	8	261383
GazeCoD_1Model_male	17	1	21	<?xml version="1.0"?>\n<Clock xmlns:dt="urn:schemas-microsoft-com:datatypes"><Description dt:dt="string">E-Prime Primary Realtime Clock</Description><StartTime><Timestamp dt:dt="int">0</Timestamp><DateUtc dt:dt="string">2017-07-17T10:18:44Z</DateUtc></StartTime><FrequencyChanges><FrequencyChange><Frequency dt:dt="r8">3328130</Frequency><Timestamp dt:dt="r8">4111423997</Timestamp><Current dt:dt="r…	59.94	1	right	-182881308	07-17-2017	12:18:44	10:18:44	female	83	{LEFTARROW}	55							0	263766	263585	{LEFTARROW}	181	262467	262134	833	left6,4	27	2	62	mask27	0	263568	0	263368	eqm10_NoEyeNmodel1_dir	90	HV	gazeCOD	GazeCoDxp	1	400	0	263068	1	262968
GazeCoD_1Model_male	17	1	21	<?xml version="1.0"?>\n<Clock xmlns:dt="urn:schemas-microsoft-com:datatypes"><Description dt:dt="string">E-Prime Primary Realtime Clock</Description><StartTime><Timestamp dt:dt="int">0</Timestamp><DateUtc dt:dt="string">2017-07-17T10:18:44Z</DateUtc></StartTime><FrequencyChanges><FrequencyChange><Frequency dt:dt="r8">3328130</Frequency><Timestamp dt:dt="r8">4111423997</Timestamp><Current dt:dt="r…	59.94	1	right	-182881308	07-17-2017	12:18:44	10:18:44	female	84	{RIGHTARROW}	77							0	265462	265270	{RIGHTARROW}	192	264151	263785	866	right8	22	2	63	mask22	0	265253	0	265053	eqm10_NoEyeNmodel1_dir	90	H	gazeCOD	GazeCoDxp	1	400	0	264753	2	264653
GazeCoD_1Model_male	17	1	21	<?xml version="1.0"?>\n<Clock xmlns:dt="urn:schemas-microsoft-com:datatypes"><Description dt:dt="string">E-Prime Primary Realtime Clock</Description><StartTime><Timestamp dt:dt="int">0</Timestamp><DateUtc dt:dt="string">2017-07-17T10:18:44Z</DateUtc></StartTime><FrequencyChanges><FrequencyChange><Frequency dt:dt="r8">3328130</Frequency><Timestamp dt:dt="r8">4111423997</Timestamp><Current dt:dt="r…	59.94	1	right	-182881308	07-17-2017	12:18:44	10:18:44	female	85	{RIGHTARROW}	42							0	267190	266888	{RIGHTARROW}	302	265775	265487	788	right4,8	9	2	64	mask9	0	266871	0	266671	eqm10_NoEyeNmodel1_dir	0	V	gazeCOD	GazeCoDxp	1	400	0	266371	-4	266271
GazeCoD_1Model_male	17	1	21	<?xml version="1.0"?>\n<Clock xmlns:dt="urn:schemas-microsoft-com:datatypes"><Description dt:dt="string">E-Prime Primary Realtime Clock</Description><StartTime><Timestamp dt:dt="int">0</Timestamp><DateUtc dt:dt="string">2017-07-17T10:18:44Z</DateUtc></StartTime><FrequencyChanges><FrequencyChange><Frequency dt:dt="r8">3328130</Frequency><Timestamp dt:dt="r8">4111423997</Timestamp><Current dt:dt="r…	59.94	1	right	-182881308	07-17-2017	12:18:44	10:18:44	female	86	{RIGHTARROW}	42							0	269022	268757	{RIGHTARROW}	265	267641	267205	936	right4,8	31	2	65	mask31	0	268740	0	268540	eqm10_NoEyeNmodel1_dir	90	HV	gazeCOD	GazeCoDxp	1	400	0	268240	-1	268140
GazeCoD_1Model_male	17	1	21	<?xml version="1.0"?>\n<Clock xmlns:dt="urn:schemas-microsoft-com:datatypes"><Description dt:dt="string">E-Prime Primary Realtime Clock</Description><StartTime><Timestamp dt:dt="int">0</Timestamp><DateUtc dt:dt="string">2017-07-17T10:18:44Z</DateUtc></StartTime><FrequencyChanges><FrequencyChange><Frequency dt:dt="r8">3328130</Frequency><Timestamp dt:dt="r8">4111423997</Timestamp><Current dt:dt="r…	59.94	1	right	-182881308	07-17-2017	12:18:44	10:18:44	female	87	{RIGHTARROW}	77							0	270846	270542	{RIGHTARROW}	304	269430	269041	889	right8	33	2	66	mask33	0	270525	0	270325	eqm10_NoEyeNmodel1_dir	90	HV	gazeCOD	GazeCoDxp	1	400	0	270025	-5	269925
GazeCoD_1Model_male	17	1	21	<?xml version="1.0"?>\n<Clock xmlns:dt="urn:schemas-microsoft-com:datatypes"><Description dt:dt="string">E-Prime Primary Realtime Clock</Description><StartTime><Timestamp dt:dt="int">0</Timestamp><DateUtc dt:dt="string">2017-07-17T10:18:44Z</DateUtc></StartTime><FrequencyChanges><FrequencyChange><Frequency dt:dt="r8">3328130</Frequency><Timestamp dt:dt="r8">4111423997</Timestamp><Current dt:dt="r…	59.94	1	right	-182881308	07-17-2017	12:18:44	10:18:44	female	88	{RIGHTARROW}	46							0	272886	272444	{DOWNARROW}	442	271321	270859	962	right1,6	29	3	67	mask29	0	272427	0	272227	eqm10_NoEyeNmodel1_dir	90	HV	gazeCOD	GazeCoDxp	0	400	0	271927	6	271827
GazeCoD_1Model_male	17	1	21	<?xml version="1.0"?>\n<Clock xmlns:dt="urn:schemas-microsoft-com:datatypes"><Description dt:dt="string">E-Prime Primary Realtime Clock</Description><StartTime><Timestamp dt:dt="int">0</Timestamp><DateUtc dt:dt="string">2017-07-17T10:18:44Z</DateUtc></StartTime><FrequencyChanges><FrequencyChange><Frequency dt:dt="r8">3328130</Frequency><Timestamp dt:dt="r8">4111423997</Timestamp><Current dt:dt="r…	59.94	1	right	-182881308	07-17-2017	12:18:44	10:18:44	female	89	{DOWNARROW}	79							0	274718	274446	{DOWNARROW}	272	273320	272911	909	DG0	1	3	68	mask1	0	274429	0	274229	eqm10_NoEyeNmodel1_dir	0	V	gazeCOD	GazeCoDxp	1	400	0	273929	9	273829
GazeCoD_1Model_male	17	1	21	<?xml version="1.0"?>\n<Clock xmlns:dt="urn:schemas-microsoft-com:datatypes"><Description dt:dt="string">E-Prime Primary Realtime Clock</Description><StartTime><Timestamp dt:dt="int">0</Timestamp><DateUtc dt:dt="string">2017-07-17T10:18:44Z</DateUtc></StartTime><FrequencyChanges><FrequencyChange><Frequency dt:dt="r8">3328130</Frequency><Timestamp dt:dt="r8">4111423997</Timestamp><Current dt:dt="r…	59.94	1	right	-182881308	07-17-2017	12:18:44	10:18:44	female	90	{RIGHTARROW}	77							0	276598	276331	{RIGHTARROW}	267	275208	274730	978	right8	22	3	69	mask22	0	276314	0	276114	eqm10_NoEyeNmodel1_dir	90	H	gazeCOD	GazeCoDxp	1	400	0	275814	6	275714
GazeCoD_1Model_male	17	1	21	<?xml version="1.0"?>\n<Clock xmlns:dt="urn:schemas-microsoft-com:datatypes"><Description dt:dt="string">E-Prime Primary Realtime Clock</Description><StartTime><Timestamp dt:dt="int">0</Timestamp><DateUtc dt:dt="string">2017-07-17T10:18:44Z</DateUtc></StartTime><FrequencyChanges><FrequencyChange><Frequency dt:dt="r8">3328130</Frequency><Timestamp dt:dt="r8">4111423997</Timestamp><Current dt:dt="r…	59.94	1	right	-182881308	07-17-2017	12:18:44	10:18:44	female	91	{RIGHTARROW}	42							0	278486	278016	{DOWNARROW}	470	276903	276615	788	right4,8	9	3	70	mask9	0	277999	0	277799	eqm10_NoEyeNmodel1_dir	0	V	gazeCOD	GazeCoDxp	0	400	0	277499	-4	277399
GazeCoD_1Model_male	17	1	21	<?xml version="1.0"?>\n<Clock xmlns:dt="urn:schemas-microsoft-com:datatypes"><Description dt:dt="string">E-Prime Primary Realtime Clock</Description><StartTime><Timestamp dt:dt="int">0</Timestamp><DateUtc dt:dt="string">2017-07-17T10:18:44Z</DateUtc></StartTime><FrequencyChanges><FrequencyChange><Frequency dt:dt="r8">3328130</Frequency><Timestamp dt:dt="r8">4111423997</Timestamp><Current dt:dt="r…	59.94	1	right	-182881308	07-17-2017	12:18:44	10:18:44	female	92	{LEFTARROW}	49							0	280366	280052	{DOWNARROW}	314	278939	278500	939	left1,6	2	3	71	mask2	0	280035	1	279835	eqm10_NoEyeNmodel1_dir	0	V	gazeCOD	GazeCoDxp	0	400	0	279534	-5	279434
GazeCoD_1Model_male	17	1	21	<?xml version="1.0"?>\n<Clock xmlns:dt="urn:schemas-microsoft-com:datatypes"><Description dt:dt="string">E-Prime Primary Realtime Clock</Description><StartTime><Timestamp dt:dt="int">0</Timestamp><DateUtc dt:dt="string">2017-07-17T10:18:44Z</DateUtc></StartTime><FrequencyChanges><FrequencyChange><Frequency dt:dt="r8">3328130</Frequency><Timestamp dt:dt="r8">4111423997</Timestamp><Current dt:dt="r…	59.94	1	right	-182881308	07-17-2017	12:18:44	10:18:44	female	93	{RIGHTARROW}	44							0	282398	281970	{RIGHTARROW}	428	280852	280385	967	right3,2	8	3	72	mask8	0	281953	0	281753	eqm10_NoEyeNmodel1_dir	0	V	gazeCOD	GazeCoDxp	1	400	0	281453	1	281353
GazeCoD_1Model_male	17	1	21	<?xml version="1.0"?>\n<Clock xmlns:dt="urn:schemas-microsoft-com:datatypes"><Description dt:dt="string">E-Prime Primary Realtime Clock</Description><StartTime><Timestamp dt:dt="int">0</Timestamp><DateUtc dt:dt="string">2017-07-17T10:18:44Z</DateUtc></StartTime><FrequencyChanges><FrequencyChange><Frequency dt:dt="r8">3328130</Frequency><Timestamp dt:dt="r8">4111423997</Timestamp><Current dt:dt="r…	59.94	1	right	-182881308	07-17-2017	12:18:44	10:18:44	female	94	{LEFTARROW}	51							0	284382	283922	{LEFTARROW}	460	282802	282421	881	left3,2	14	3	73	mask14	0	283905	0	283705	eqm10_NoEyeNmodel1_dir	90	H	gazeCOD	GazeCoDxp	1	400	0	283405	3	283305
GazeCoD_1Model_male	17	1	21	<?xml version="1.0"?>\n<Clock xmlns:dt="urn:schemas-microsoft-com:datatypes"><Description dt:dt="string">E-Prime Primary Realtime Clock</Description><StartTime><Timestamp dt:dt="int">0</Timestamp><DateUtc dt:dt="string">2017-07-17T10:18:44Z</DateUtc></StartTime><FrequencyChanges><FrequencyChange><Frequency dt:dt="r8">3328130</Frequency><Timestamp dt:dt="r8">4111423997</Timestamp><Current dt:dt="r…	59.94	1	right	-182881308	07-17-2017	12:18:44	10:18:44	female	95	{LEFTARROW}	78							0	286182	285824	{LEFTARROW}	358	284701	284406	795	left8	28	3	74	mask28	0	285807	0	285607	eqm10_NoEyeNmodel1_dir	90	HV	gazeCOD	GazeCoDxp	1	400	0	285307	6	285207
GazeCoD_1Model_male	17	1	21	<?xml version="1.0"?>\n<Clock xmlns:dt="urn:schemas-microsoft-com:datatypes"><Description dt:dt="string">E-Prime Primary Realtime Clock</Description><StartTime><Timestamp dt:dt="int">0</Timestamp><DateUtc dt:dt="string">2017-07-17T10:18:44Z</DateUtc></StartTime><FrequencyChanges><FrequencyChange><Frequency dt:dt="r8">3328130</Frequency><Timestamp dt:dt="r8">4111423997</Timestamp><Current dt:dt="r…	59.94	1	right	-182881308	07-17-2017	12:18:44	10:18:44	female	96	{LEFTARROW}	78							0	288006	287809	{LEFTARROW}	197	286687	286208	979	left8	17	3	75	mask17	0	287793	1	287593	eqm10_NoEyeNmodel1_dir	90	H	gazeCOD	GazeCoDxp	1	400	0	287292	5	287192
GazeCoD_1Model_male	17	1	21	<?xml version="1.0"?>\n<Clock xmlns:dt="urn:schemas-microsoft-com:datatypes"><Description dt:dt="string">E-Prime Primary Realtime Clock</Description><StartTime><Timestamp dt:dt="int">0</Timestamp><DateUtc dt:dt="string">2017-07-17T10:18:44Z</DateUtc></StartTime><FrequencyChanges><FrequencyChange><Frequency dt:dt="r8">3328130</Frequency><Timestamp dt:dt="r8">4111423997</Timestamp><Current dt:dt="r…	59.94	1	right	-182881308	07-17-2017	12:18:44	10:18:44	female	97	{RIGHTARROW}	44							0	289990	289561	{DOWNARROW}	429	288449	288026	923	right3,2	30	3	76	mask30	0	289544	0	289344	eqm10_NoEyeNmodel1_dir	90	HV	gazeCOD	GazeCoDxp	0	400	0	289044	-5	288944
GazeCoD_1Model_male	17	1	21	<?xml version="1.0"?>\n<Clock xmlns:dt="urn:schemas-microsoft-com:datatypes"><Description dt:dt="string">E-Prime Primary Realtime Clock</Description><StartTime><Timestamp dt:dt="int">0</Timestamp><DateUtc dt:dt="string">2017-07-17T10:18:44Z</DateUtc></StartTime><FrequencyChanges><FrequencyChange><Frequency dt:dt="r8">3328130</Frequency><Timestamp dt:dt="r8">4111423997</Timestamp><Current dt:dt="r…	59.94	1	right	-182881308	07-17-2017	12:18:44	10:18:44	female	98	{LEFTARROW}	55							0	291998	291547	{LEFTARROW}	451	290422	290012	910	left6,4	5	3	77	mask5	0	291530	1	291330	eqm10_NoEyeNmodel1_dir	0	V	gazeCOD	GazeCoDxp	1	400	0	291029	7	290929
GazeCoD_1Model_male	17	1	21	<?xml version="1.0"?>\n<Clock xmlns:dt="urn:schemas-microsoft-com:datatypes"><Description dt:dt="string">E-Prime Primary Realtime Clock</Description><StartTime><Timestamp dt:dt="int">0</Timestamp><DateUtc dt:dt="string">2017-07-17T10:18:44Z</DateUtc></StartTime><FrequencyChanges><FrequencyChange><Frequency dt:dt="r8">3328130</Frequency><Timestamp dt:dt="r8">4111423997</Timestamp><Current dt:dt="r…	59.94	1	right	-182881308	07-17-2017	12:18:44	10:18:44	female	99	{RIGHTARROW}	46							0	293950	293482	{DOWNARROW}	468	292361	292014	847	right1,6	18	3	78	mask18	0	293465	0	293265	eqm10_NoEyeNmodel1_dir	90	H	gazeCOD	GazeCoDxp	0	400	0	292965	4	292865
GazeCoD_1Model_male	17	1	21	<?xml version="1.0"?>\n<Clock xmlns:dt="urn:schemas-microsoft-com:datatypes"><Description dt:dt="string">E-Prime Primary Realtime Clock</Description><StartTime><Timestamp dt:dt="int">0</Timestamp><DateUtc dt:dt="string">2017-07-17T10:18:44Z</DateUtc></StartTime><FrequencyChanges><FrequencyChange><Frequency dt:dt="r8">3328130</Frequency><Timestamp dt:dt="r8">4111423997</Timestamp><Current dt:dt="r…	59.94	1	right	-182881308	07-17-2017	12:18:44	10:18:44	female	100	{RIGHTARROW}	44							0	295710	295367	{RIGHTARROW}	343	294247	293966	781	right3,2	19	3	79	mask19	0	295350	0	295150	eqm10_NoEyeNmodel1_dir	90	H	gazeCOD	GazeCoDxp	1	400	0	294850	3	294750
GazeCoD_1Model_male	17	1	21	<?xml version="1.0"?>\n<Clock xmlns:dt="urn:schemas-microsoft-com:datatypes"><Description dt:dt="string">E-Prime Primary Realtime Clock</Description><StartTime><Timestamp dt:dt="int">0</Timestamp><DateUtc dt:dt="string">2017-07-17T10:18:44Z</DateUtc></StartTime><FrequencyChanges><FrequencyChange><Frequency dt:dt="r8">3328130</Frequency><Timestamp dt:dt="r8">4111423997</Timestamp><Current dt:dt="r…	59.94	1	right	-182881308	07-17-2017	12:18:44	10:18:44	female	101	{DOWNARROW}	79							0	297486	297169	{LEFTARROW}	317	296044	295734	810	DG0	12	3	80	mask12	0	297152	0	296952	eqm10_NoEyeNmodel1_dir	90	H	gazeCOD	GazeCoDxp	0	400	0	296652	8	296552
GazeCoD_1Model_male	17	1	21	<?xml version="1.0"?>\n<Clock xmlns:dt="urn:schemas-microsoft-com:datatypes"><Description dt:dt="string">E-Prime Primary Realtime Clock</Description><StartTime><Timestamp dt:dt="int">0</Timestamp><DateUtc dt:dt="string">2017-07-17T10:18:44Z</DateUtc></StartTime><FrequencyChanges><FrequencyChange><Frequency dt:dt="r8">3328130</Frequency><Timestamp dt:dt="r8">4111423997</Timestamp><Current dt:dt="r…	59.94	1	right	-182881308	07-17-2017	12:18:44	10:18:44	female	102	{LEFTARROW}	55							0	299302	299088	{LEFTARROW}	214	297969	297503	966	left6,4	16	3	81	mask16	0	299071	1	298871	eqm10_NoEyeNmodel1_dir	90	H	gazeCOD	GazeCoDxp	1	400	0	298570	1	298470
GazeCoD_1Model_male	17	1	21	<?xml version="1.0"?>\n<Clock xmlns:dt="urn:schemas-microsoft-com:datatypes"><Description dt:dt="string">E-Prime Primary Realtime Clock</Description><StartTime><Timestamp dt:dt="int">0</Timestamp><DateUtc dt:dt="string">2017-07-17T10:18:44Z</DateUtc></StartTime><FrequencyChanges><FrequencyChange><Frequency dt:dt="r8">3328130</Frequency><Timestamp dt:dt="r8">4111423997</Timestamp><Current dt:dt="r…	59.94	1	right	-182881308	07-17-2017	12:18:44	10:18:44	female	103	{RIGHTARROW}	77							0	301070	300773	{RIGHTARROW}	297	299654	299321	833	right8	33	3	82	mask33	0	300756	1	300556	eqm10_NoEyeNmodel1_dir	90	HV	gazeCOD	GazeCoDxp	1	400	0	300255	1	300155
GazeCoD_1Model_male	17	1	21	<?xml version="1.0"?>\n<Clock xmlns:dt="urn:schemas-microsoft-com:datatypes"><Description dt:dt="string">E-Prime Primary Realtime Clock</Description><StartTime><Timestamp dt:dt="int">0</Timestamp><DateUtc dt:dt="string">2017-07-17T10:18:44Z</DateUtc></StartTime><FrequencyChanges><FrequencyChange><Frequency dt:dt="r8">3328130</Frequency><Timestamp dt:dt="r8">4111423997</Timestamp><Current dt:dt="r…	59.94	1	right	-182881308	07-17-2017	12:18:44	10:18:44	female	104	{RIGHTARROW}	40							0	302942	302541	{RIGHTARROW}	401	301428	301090	838	right6,4	32	3	83	mask32	0	302524	0	302324	eqm10_NoEyeNmodel1_dir	90	HV	gazeCOD	GazeCoDxp	1	400	0	302024	-4	301924
GazeCoD_1Model_male	17	1	21	<?xml version="1.0"?>\n<Clock xmlns:dt="urn:schemas-microsoft-com:datatypes"><Description dt:dt="string">E-Prime Primary Realtime Clock</Description><StartTime><Timestamp dt:dt="int">0</Timestamp><DateUtc dt:dt="string">2017-07-17T10:18:44Z</DateUtc></StartTime><FrequencyChanges><FrequencyChange><Frequency dt:dt="r8">3328130</Frequency><Timestamp dt:dt="r8">4111423997</Timestamp><Current dt:dt="r…	59.94	1	right	-182881308	07-17-2017	12:18:44	10:18:44	female	105	{LEFTARROW}	78							0	304782	304543	{LEFTARROW}	239	303416	302958	958	left8	6	3	84	mask6	0	304526	0	304326	eqm10_NoEyeNmodel1_dir	0	V	gazeCOD	GazeCoDxp	1	400	0	304026	10	303926
GazeCoD_1Model_male	17	1	21	<?xml version="1.0"?>\n<Clock xmlns:dt="urn:schemas-microsoft-com:datatypes"><Description dt:dt="string">E-Prime Primary Realtime Clock</Description><StartTime><Timestamp dt:dt="int">0</Timestamp><DateUtc dt:dt="string">2017-07-17T10:18:44Z</DateUtc></StartTime><FrequencyChanges><FrequencyChange><Frequency dt:dt="r8">3328130</Frequency><Timestamp dt:dt="r8">4111423997</Timestamp><Current dt:dt="r…	59.94	1	right	-182881308	07-17-2017	12:18:44	10:18:44	female	106	{RIGHTARROW}	77							0	306638	306328	{RIGHTARROW}	310	305213	304793	920	right8	11	3	85	mask11	0	306311	0	306111	eqm10_NoEyeNmodel1_dir	0	V	gazeCOD	GazeCoDxp	1	400	0	305811	-2	305711
GazeCoD_1Model_male	17	1	21	<?xml version="1.0"?>\n<Clock xmlns:dt="urn:schemas-microsoft-com:datatypes"><Description dt:dt="string">E-Prime Primary Realtime Clock</Description><StartTime><Timestamp dt:dt="int">0</Timestamp><DateUtc dt:dt="string">2017-07-17T10:18:44Z</DateUtc></StartTime><FrequencyChanges><FrequencyChange><Frequency dt:dt="r8">3328130</Frequency><Timestamp dt:dt="r8">4111423997</Timestamp><Current dt:dt="r…	59.94	1	right	-182881308	07-17-2017	12:18:44	10:18:44	female	107	{RIGHTARROW}	42							0	308518	308230	{RIGHTARROW}	288	307113	306662	951	right4,8	31	3	86	mask31	0	308213	0	308013	eqm10_NoEyeNmodel1_dir	90	HV	gazeCOD	GazeCoDxp	1	400	0	307713	0	307613
GazeCoD_1Model_male	17	1	21	<?xml version="1.0"?>\n<Clock xmlns:dt="urn:schemas-microsoft-com:datatypes"><Description dt:dt="string">E-Prime Primary Realtime Clock</Description><StartTime><Timestamp dt:dt="int">0</Timestamp><DateUtc dt:dt="string">2017-07-17T10:18:44Z</DateUtc></StartTime><FrequencyChanges><FrequencyChange><Frequency dt:dt="r8">3328130</Frequency><Timestamp dt:dt="r8">4111423997</Timestamp><Current dt:dt="r…	59.94	1	right	-182881308	07-17-2017	12:18:44	10:18:44	female	108	{LEFTARROW}	49							0	310406	310099	{LEFTARROW}	307	308972	308530	942	left1,6	13	3	87	mask13	0	310082	1	309882	eqm10_NoEyeNmodel1_dir	90	H	gazeCOD	GazeCoDxp	1	400	0	309581	9	309481
GazeCoD_1Model_male	17	1	21	<?xml version="1.0"?>\n<Clock xmlns:dt="urn:schemas-microsoft-com:datatypes"><Description dt:dt="string">E-Prime Primary Realtime Clock</Description><StartTime><Timestamp dt:dt="int">0</Timestamp><DateUtc dt:dt="string">2017-07-17T10:18:44Z</DateUtc></StartTime><FrequencyChanges><FrequencyChange><Frequency dt:dt="r8">3328130</Frequency><Timestamp dt:dt="r8">4111423997</Timestamp><Current dt:dt="r…	59.94	1	right	-182881308	07-17-2017	12:18:44	10:18:44	female	109	{LEFTARROW}	55							0	312254	312001	{LEFTARROW}	253	310876	310416	960	left6,4	27	3	88	mask27	0	311984	1	311784	eqm10_NoEyeNmodel1_dir	90	HV	gazeCOD	GazeCoDxp	1	400	0	311483	7	311383
GazeCoD_1Model_male	17	1	21	<?xml version="1.0"?>\n<Clock xmlns:dt="urn:schemas-microsoft-com:datatypes"><Description dt:dt="string">E-Prime Primary Realtime Clock</Description><StartTime><Timestamp dt:dt="int">0</Timestamp><DateUtc dt:dt="string">2017-07-17T10:18:44Z</DateUtc></StartTime><FrequencyChanges><FrequencyChange><Frequency dt:dt="r8">3328130</Frequency><Timestamp dt:dt="r8">4111423997</Timestamp><Current dt:dt="r…	59.94	1	right	-182881308	07-17-2017	12:18:44	10:18:44	female	110	{RIGHTARROW}	46							0	314182	313802	{DOWNARROW}	380	312677	312267	910	right1,6	7	3	89	mask7	0	313785	0	313585	eqm10_NoEyeNmodel1_dir	0	V	gazeCOD	GazeCoDxp	0	400	0	313285	8	313185
GazeCoD_1Model_male	17	1	21	<?xml version="1.0"?>\n<Clock xmlns:dt="urn:schemas-microsoft-com:datatypes"><Description dt:dt="string">E-Prime Primary Realtime Clock</Description><StartTime><Timestamp dt:dt="int">0</Timestamp><DateUtc dt:dt="string">2017-07-17T10:18:44Z</DateUtc></StartTime><FrequencyChanges><FrequencyChange><Frequency dt:dt="r8">3328130</Frequency><Timestamp dt:dt="r8">4111423997</Timestamp><Current dt:dt="r…	59.94	1	right	-182881308	07-17-2017	12:18:44	10:18:44	female	111	{RIGHTARROW}	40							0	316174	315788	{RIGHTARROW}	386	314672	314203	969	right6,4	21	3	90	mask21	0	315771	1	315571	eqm10_NoEyeNmodel1_dir	90	H	gazeCOD	GazeCoDxp	1	400	0	315270	-2	315170
GazeCoD_1Model_male	17	1	21	<?xml version="1.0"?>\n<Clock xmlns:dt="urn:schemas-microsoft-com:datatypes"><Description dt:dt="string">E-Prime Primary Realtime Clock</Description><StartTime><Timestamp dt:dt="int">0</Timestamp><DateUtc dt:dt="string">2017-07-17T10:18:44Z</DateUtc></StartTime><FrequencyChanges><FrequencyChange><Frequency dt:dt="r8">3328130</Frequency><Timestamp dt:dt="r8">4111423997</Timestamp><Current dt:dt="r…	59.94	1	right	-182881308	07-17-2017	12:18:44	10:18:44	female	112	{LEFTARROW}	51							0	318022	317606	{LEFTARROW}	416	316485	316188	797	left3,2	25	3	91	mask25	0	317589	0	317389	eqm10_NoEyeNmodel1_dir	90	HV	gazeCOD	GazeCoDxp	1	400	0	317089	4	316989
GazeCoD_1Model_male	17	1	21	<?xml version="1.0"?>\n<Clock xmlns:dt="urn:schemas-microsoft-com:datatypes"><Description dt:dt="string">E-Prime Primary Realtime Clock</Description><StartTime><Timestamp dt:dt="int">0</Timestamp><DateUtc dt:dt="string">2017-07-17T10:18:44Z</DateUtc></StartTime><FrequencyChanges><FrequencyChange><Frequency dt:dt="r8">3328130</Frequency><Timestamp dt:dt="r8">4111423997</Timestamp><Current dt:dt="r…	59.94	1	right	-182881308	07-17-2017	12:18:44	10:18:44	female	113	{LEFTARROW}	53							0	319766	319425	{LEFTARROW}	341	318303	318040	763	left4,8	4	3	92	mask4	0	319408	1	319208	eqm10_NoEyeNmodel1_dir	0	V	gazeCOD	GazeCoDxp	1	400	0	318907	4	318807
GazeCoD_1Model_male	17	1	21	<?xml version="1.0"?>\n<Clock xmlns:dt="urn:schemas-microsoft-com:datatypes"><Description dt:dt="string">E-Prime Primary Realtime Clock</Description><StartTime><Timestamp dt:dt="int">0</Timestamp><DateUtc dt:dt="string">2017-07-17T10:18:44Z</DateUtc></StartTime><FrequencyChanges><FrequencyChange><Frequency dt:dt="r8">3328130</Frequency><Timestamp dt:dt="r8">4111423997</Timestamp><Current dt:dt="r…	59.94	1	right	-182881308	07-17-2017	12:18:44	10:18:44	female	114	{RIGHTARROW}	42							0	321510	321210	{RIGHTARROW}	300	320095	319792	803	right4,8	20	3	93	mask20	0	321193	0	320993	eqm10_NoEyeNmodel1_dir	90	H	gazeCOD	GazeCoDxp	1	400	0	320693	-2	320593
GazeCoD_1Model_male	17	1	21	<?xml version="1.0"?>\n<Clock xmlns:dt="urn:schemas-microsoft-com:datatypes"><Description dt:dt="string">E-Prime Primary Realtime Clock</Description><StartTime><Timestamp dt:dt="int">0</Timestamp><DateUtc dt:dt="string">2017-07-17T10:18:44Z</DateUtc></StartTime><FrequencyChanges><FrequencyChange><Frequency dt:dt="r8">3328130</Frequency><Timestamp dt:dt="r8">4111423997</Timestamp><Current dt:dt="r…	59.94	1	right	-182881308	07-17-2017	12:18:44	10:18:44	female	115	{LEFTARROW}	51							0	323446	323112	{LEFTARROW}	334	321986	321527	959	left3,2	3	3	94	mask3	0	323095	1	322895	eqm10_NoEyeNmodel1_dir	0	V	gazeCOD	GazeCoDxp	1	400	0	322594	8	322494
GazeCoD_1Model_male	17	1	21	<?xml version="1.0"?>\n<Clock xmlns:dt="urn:schemas-microsoft-com:datatypes"><Description dt:dt="string">E-Prime Primary Realtime Clock</Description><StartTime><Timestamp dt:dt="int">0</Timestamp><DateUtc dt:dt="string">2017-07-17T10:18:44Z</DateUtc></StartTime><FrequencyChanges><FrequencyChange><Frequency dt:dt="r8">3328130</Frequency><Timestamp dt:dt="r8">4111423997</Timestamp><Current dt:dt="r…	59.94	1	right	-182881308	07-17-2017	12:18:44	10:18:44	female	116	{LEFTARROW}	49							0	325358	325030	{LEFTARROW}	328	323914	323462	952	left1,6	24	3	95	mask24	0	325013	0	324813	eqm10_NoEyeNmodel1_dir	90	HV	gazeCOD	GazeCoDxp	1	400	0	324513	-1	324413
GazeCoD_1Model_male	17	1	21	<?xml version="1.0"?>\n<Clock xmlns:dt="urn:schemas-microsoft-com:datatypes"><Description dt:dt="string">E-Prime Primary Realtime Clock</Description><StartTime><Timestamp dt:dt="int">0</Timestamp><DateUtc dt:dt="string">2017-07-17T10:18:44Z</DateUtc></StartTime><FrequencyChanges><FrequencyChange><Frequency dt:dt="r8">3328130</Frequency><Timestamp dt:dt="r8">4111423997</Timestamp><Current dt:dt="r…	59.94	1	right	-182881308	07-17-2017	12:18:44	10:18:44	female	117	{LEFTARROW}	53							0	327246	326916	{LEFTARROW}	330	325801	325381	920	left4,8	26	3	96	mask26	0	326899	1	326699	eqm10_NoEyeNmodel1_dir	90	HV	gazeCOD	GazeCoDxp	1	400	0	326398	-3	326298
GazeCoD_1Model_male	17	1	21	<?xml version="1.0"?>\n<Clock xmlns:dt="urn:schemas-microsoft-com:datatypes"><Description dt:dt="string">E-Prime Primary Realtime Clock</Description><StartTime><Timestamp dt:dt="int">0</Timestamp><DateUtc dt:dt="string">2017-07-17T10:18:44Z</DateUtc></StartTime><FrequencyChanges><FrequencyChange><Frequency dt:dt="r8">3328130</Frequency><Timestamp dt:dt="r8">4111423997</Timestamp><Current dt:dt="r…	59.94	1	right	-182881308	07-17-2017	12:18:44	10:18:44	female	118	{DOWNARROW}	79							0	329246	328884	{LEFTARROW}	362	327764	327266	998	DG0	23	3	97	mask23	0	328867	0	328667	eqm10_NoEyeNmodel1_dir	90	HV	gazeCOD	GazeCoDxp	0	400	0	328367	3	328267
GazeCoD_1Model_male	17	1	21	<?xml version="1.0"?>\n<Clock xmlns:dt="urn:schemas-microsoft-com:datatypes"><Description dt:dt="string">E-Prime Primary Realtime Clock</Description><StartTime><Timestamp dt:dt="int">0</Timestamp><DateUtc dt:dt="string">2017-07-17T10:18:44Z</DateUtc></StartTime><FrequencyChanges><FrequencyChange><Frequency dt:dt="r8">3328130</Frequency><Timestamp dt:dt="r8">4111423997</Timestamp><Current dt:dt="r…	59.94	1	right	-182881308	07-17-2017	12:18:44	10:18:44	female	119	{LEFTARROW}	53							0	331126	330769	{LEFTARROW}	357	329658	329268	890	left4,8	15	3	98	mask15	0	330753	0	330553	eqm10_NoEyeNmodel1_dir	90	H	gazeCOD	GazeCoDxp	1	400	0	330253	-5	330153
GazeCoD_1Model_male	17	1	21	<?xml version="1.0"?>\n<Clock xmlns:dt="urn:schemas-microsoft-com:datatypes"><Description dt:dt="string">E-Prime Primary Realtime Clock</Description><StartTime><Timestamp dt:dt="int">0</Timestamp><DateUtc dt:dt="string">2017-07-17T10:18:44Z</DateUtc></StartTime><FrequencyChanges><FrequencyChange><Frequency dt:dt="r8">3328130</Frequency><Timestamp dt:dt="r8">4111423997</Timestamp><Current dt:dt="r…	59.94	1	right	-182881308	07-17-2017	12:18:44	10:18:44	female	120	{RIGHTARROW}	40							0	332990	332555	{RIGHTARROW}	435	331440	331136	804	right6,4	10	3	99	mask10	0	332538	1	332338	eqm10_NoEyeNmodel1_dir	0	V	gazeCOD	GazeCoDxp	1	400	0	332037	-3	331937
GazeCoD_1Model_male	17	1	21	<?xml version="1.0"?>\n<Clock xmlns:dt="urn:schemas-microsoft-com:datatypes"><Description dt:dt="string">E-Prime Primary Realtime Clock</Description><StartTime><Timestamp dt:dt="int">0</Timestamp><DateUtc dt:dt="string">2017-07-17T10:18:44Z</DateUtc></StartTime><FrequencyChanges><FrequencyChange><Frequency dt:dt="r8">3328130</Frequency><Timestamp dt:dt="r8">4111423997</Timestamp><Current dt:dt="r…	59.94	1	right	-182881308	07-17-2017	12:18:44	10:18:44	female	121	{LEFTARROW}	49							0	334910	334573	{DOWNARROW}	337	333459	333005	954	left1,6	13	4	100	mask13	0	334556	0	334356	eqm10_NoEyeNmodel1_dir	90	H	gazeCOD	GazeCoDxp	0	400	0	334056	-3	333956
GazeCoD_1Model_male	17	1	21	<?xml version="1.0"?>\n<Clock xmlns:dt="urn:schemas-microsoft-com:datatypes"><Description dt:dt="string">E-Prime Primary Realtime Clock</Description><StartTime><Timestamp dt:dt="int">0</Timestamp><DateUtc dt:dt="string">2017-07-17T10:18:44Z</DateUtc></StartTime><FrequencyChanges><FrequencyChange><Frequency dt:dt="r8">3328130</Frequency><Timestamp dt:dt="r8">4111423997</Timestamp><Current dt:dt="r…	59.94	1	right	-182881308	07-17-2017	12:18:44	10:18:44	female	122	{RIGHTARROW}	46							0	336750	336525	{DOWNARROW}	225	335403	334924	979	right1,6	7	4	101	mask7	0	336508	0	336308	eqm10_NoEyeNmodel1_dir	0	V	gazeCOD	GazeCoDxp	0	400	0	336008	5	335908
GazeCoD_1Model_male	17	1	21	<?xml version="1.0"?>\n<Clock xmlns:dt="urn:schemas-microsoft-com:datatypes"><Description dt:dt="string">E-Prime Primary Realtime Clock</Description><StartTime><Timestamp dt:dt="int">0</Timestamp><DateUtc dt:dt="string">2017-07-17T10:18:44Z</DateUtc></StartTime><FrequencyChanges><FrequencyChange><Frequency dt:dt="r8">3328130</Frequency><Timestamp dt:dt="r8">4111423997</Timestamp><Current dt:dt="r…	59.94	1	right	-182881308	07-17-2017	12:18:44	10:18:44	female	123	{RIGHTARROW}	40							0	338534	338260	{RIGHTARROW}	274	337144	336776	868	right6,4	32	4	102	mask32	0	338243	0	338043	eqm10_NoEyeNmodel1_dir	90	HV	gazeCOD	GazeCoDxp	1	400	0	337743	-1	337643
GazeCoD_1Model_male	17	1	21	<?xml version="1.0"?>\n<Clock xmlns:dt="urn:schemas-microsoft-com:datatypes"><Description dt:dt="string">E-Prime Primary Realtime Clock</Description><StartTime><Timestamp dt:dt="int">0</Timestamp><DateUtc dt:dt="string">2017-07-17T10:18:44Z</DateUtc></StartTime><FrequencyChanges><FrequencyChange><Frequency dt:dt="r8">3328130</Frequency><Timestamp dt:dt="r8">4111423997</Timestamp><Current dt:dt="r…	59.94	1	right	-182881308	07-17-2017	12:18:44	10:18:44	female	124	{LEFTARROW}	53							0	340302	340029	{LEFTARROW}	273	338915	338544	871	left4,8	15	4	103	mask15	0	340012	1	339812	eqm10_NoEyeNmodel1_dir	90	H	gazeCOD	GazeCoDxp	1	400	0	339511	-4	339411
GazeCoD_1Model_male	17	1	21	<?xml version="1.0"?>\n<Clock xmlns:dt="urn:schemas-microsoft-com:datatypes"><Description dt:dt="string">E-Prime Primary Realtime Clock</Description><StartTime><Timestamp dt:dt="int">0</Timestamp><DateUtc dt:dt="string">2017-07-17T10:18:44Z</DateUtc></StartTime><FrequencyChanges><FrequencyChange><Frequency dt:dt="r8">3328130</Frequency><Timestamp dt:dt="r8">4111423997</Timestamp><Current dt:dt="r…	59.94	1	right	-182881308	07-17-2017	12:18:44	10:18:44	female	125	{LEFTARROW}	51							0	342078	341814	{LEFTARROW}	264	340700	340312	888	left3,2	25	4	104	mask25	0	341797	0	341597	eqm10_NoEyeNmodel1_dir	90	HV	gazeCOD	GazeCoDxp	1	400	0	341297	-3	341197
GazeCoD_1Model_male	17	1	21	<?xml version="1.0"?>\n<Clock xmlns:dt="urn:schemas-microsoft-com:datatypes"><Description dt:dt="string">E-Prime Primary Realtime Clock</Description><StartTime><Timestamp dt:dt="int">0</Timestamp><DateUtc dt:dt="string">2017-07-17T10:18:44Z</DateUtc></StartTime><FrequencyChanges><FrequencyChange><Frequency dt:dt="r8">3328130</Frequency><Timestamp dt:dt="r8">4111423997</Timestamp><Current dt:dt="r…	59.94	1	right	-182881308	07-17-2017	12:18:44	10:18:44	female	126	{RIGHTARROW}	42							0	343838	343566	{RIGHTARROW}	272	342442	342098	844	right4,8	20	4	105	mask20	0	343549	1	343349	eqm10_NoEyeNmodel1_dir	90	H	gazeCOD	GazeCoDxp	1	400	0	343048	6	342948
GazeCoD_1Model_male	17	1	21	<?xml version="1.0"?>\n<Clock xmlns:dt="urn:schemas-microsoft-com:datatypes"><Description dt:dt="string">E-Prime Primary Realtime Clock</Description><StartTime><Timestamp dt:dt="int">0</Timestamp><DateUtc dt:dt="string">2017-07-17T10:18:44Z</DateUtc></StartTime><FrequencyChanges><FrequencyChange><Frequency dt:dt="r8">3328130</Frequency><Timestamp dt:dt="r8">4111423997</Timestamp><Current dt:dt="r…	59.94	1	right	-182881308	07-17-2017	12:18:44	10:18:44	female	127	{RIGHTARROW}	46							0	345638	345301	{DOWNARROW}	337	344183	343849	834	right1,6	29	4	106	mask29	0	345284	1	345084	eqm10_NoEyeNmodel1_dir	90	HV	gazeCOD	GazeCoDxp	0	400	0	344783	0	344683
GazeCoD_1Model_male	17	1	21	<?xml version="1.0"?>\n<Clock xmlns:dt="urn:schemas-microsoft-com:datatypes"><Description dt:dt="string">E-Prime Primary Realtime Clock</Description><StartTime><Timestamp dt:dt="int">0</Timestamp><DateUtc dt:dt="string">2017-07-17T10:18:44Z</DateUtc></StartTime><FrequencyChanges><FrequencyChange><Frequency dt:dt="r8">3328130</Frequency><Timestamp dt:dt="r8">4111423997</Timestamp><Current dt:dt="r…	59.94	1	right	-182881308	07-17-2017	12:18:44	10:18:44	female	128	{LEFTARROW}	78							0	347326	347086	{LEFTARROW}	240	345968	345651	817	left8	28	4	107	mask28	0	347069	0	346869	eqm10_NoEyeNmodel1_dir	90	HV	gazeCOD	GazeCoDxp	1	400	0	346569	1	346469
GazeCoD_1Model_male	17	1	21	<?xml version="1.0"?>\n<Clock xmlns:dt="urn:schemas-microsoft-com:datatypes"><Description dt:dt="string">E-Prime Primary Realtime Clock</Description><StartTime><Timestamp dt:dt="int">0</Timestamp><DateUtc dt:dt="string">2017-07-17T10:18:44Z</DateUtc></StartTime><FrequencyChanges><FrequencyChange><Frequency dt:dt="r8">3328130</Frequency><Timestamp dt:dt="r8">4111423997</Timestamp><Current dt:dt="r…	59.94	1	right	-182881308	07-17-2017	12:18:44	10:18:44	female	129	{LEFTARROW}	55							0	349086	348754	{LEFTARROW}	332	347640	347336	804	left6,4	27	4	108	mask27	0	348737	0	348537	eqm10_NoEyeNmodel1_dir	90	HV	gazeCOD	GazeCoDxp	1	400	0	348237	-3	348137
GazeCoD_1Model_male	17	1	21	<?xml version="1.0"?>\n<Clock xmlns:dt="urn:schemas-microsoft-com:datatypes"><Description dt:dt="string">E-Prime Primary Realtime Clock</Description><StartTime><Timestamp dt:dt="int">0</Timestamp><DateUtc dt:dt="string">2017-07-17T10:18:44Z</DateUtc></StartTime><FrequencyChanges><FrequencyChange><Frequency dt:dt="r8">3328130</Frequency><Timestamp dt:dt="r8">4111423997</Timestamp><Current dt:dt="r…	59.94	1	right	-182881308	07-17-2017	12:18:44	10:18:44	female	130	{LEFTARROW}	49							0	350942	350606	{LEFTARROW}	336	349483	349105	878	left1,6	2	4	109	mask2	0	350589	0	350389	eqm10_NoEyeNmodel1_dir	0	V	gazeCOD	GazeCoDxp	1	400	0	350089	6	349989
GazeCoD_1Model_male	17	1	21	<?xml version="1.0"?>\n<Clock xmlns:dt="urn:schemas-microsoft-com:datatypes"><Description dt:dt="string">E-Prime Primary Realtime Clock</Description><StartTime><Timestamp dt:dt="int">0</Timestamp><DateUtc dt:dt="string">2017-07-17T10:18:44Z</DateUtc></StartTime><FrequencyChanges><FrequencyChange><Frequency dt:dt="r8">3328130</Frequency><Timestamp dt:dt="r8">4111423997</Timestamp><Current dt:dt="r…	59.94	1	right	-182881308	07-17-2017	12:18:44	10:18:44	female	131	{RIGHTARROW}	77							0	352638	352358	{RIGHTARROW}	280	351246	350956	790	right8	22	4	110	mask22	0	352341	0	352141	eqm10_NoEyeNmodel1_dir	90	H	gazeCOD	GazeCoDxp	1	400	0	351841	-5	351741
GazeCoD_1Model_male	17	1	21	<?xml version="1.0"?>\n<Clock xmlns:dt="urn:schemas-microsoft-com:datatypes"><Description dt:dt="string">E-Prime Primary Realtime Clock</Description><StartTime><Timestamp dt:dt="int">0</Timestamp><DateUtc dt:dt="string">2017-07-17T10:18:44Z</DateUtc></StartTime><FrequencyChanges><FrequencyChange><Frequency dt:dt="r8">3328130</Frequency><Timestamp dt:dt="r8">4111423997</Timestamp><Current dt:dt="r…	59.94	1	right	-182881308	07-17-2017	12:18:44	10:18:44	female	132	{LEFTARROW}	55							0	358886	358798	{LEFTARROW}	88	357673	357179	994	left6,4	16	4	111	mask16	0	358781	1	358581	eqm10_NoEyeNmodel1_dir	90	H	gazeCOD	GazeCoDxp	1	400	0	358280	7	358180
GazeCoD_1Model_male	17	1	21	<?xml version="1.0"?>\n<Clock xmlns:dt="urn:schemas-microsoft-com:datatypes"><Description dt:dt="string">E-Prime Primary Realtime Clock</Description><StartTime><Timestamp dt:dt="int">0</Timestamp><DateUtc dt:dt="string">2017-07-17T10:18:44Z</DateUtc></StartTime><FrequencyChanges><FrequencyChange><Frequency dt:dt="r8">3328130</Frequency><Timestamp dt:dt="r8">4111423997</Timestamp><Current dt:dt="r…	59.94	1	right	-182881308	07-17-2017	12:18:44	10:18:44	female	133	{DOWNARROW}	79							0	360702	360499	{LEFTARROW}	203	359374	358898	976	DG0	23	4	112	mask23	0	360483	1	360283	eqm10_NoEyeNmodel1_dir	90	HV	gazeCOD	GazeCoDxp	0	400	0	359982	8	359882
GazeCoD_1Model_male	17	1	21	<?xml version="1.0"?>\n<Clock xmlns:dt="urn:schemas-microsoft-com:datatypes"><Description dt:dt="string">E-Prime Primary Realtime Clock</Description><StartTime><Timestamp dt:dt="int">0</Timestamp><DateUtc dt:dt="string">2017-07-17T10:18:44Z</DateUtc></StartTime><FrequencyChanges><FrequencyChange><Frequency dt:dt="r8">3328130</Frequency><Timestamp dt:dt="r8">4111423997</Timestamp><Current dt:dt="r…	59.94	1	right	-182881308	07-17-2017	12:18:44	10:18:44	female	134	{RIGHTARROW}	77							0	362510	362184	{RIGHTARROW}	326	361057	360716	841	right8	11	4	113	mask11	0	362168	1	361968	eqm10_NoEyeNmodel1_dir	0	V	gazeCOD	GazeCoDxp	1	400	0	361667	10	361567
GazeCoD_1Model_male	17	1	21	<?xml version="1.0"?>\n<Clock xmlns:dt="urn:schemas-microsoft-com:datatypes"><Description dt:dt="string">E-Prime Primary Realtime Clock</Description><StartTime><Timestamp dt:dt="int">0</Timestamp><DateUtc dt:dt="string">2017-07-17T10:18:44Z</DateUtc></StartTime><FrequencyChanges><FrequencyChange><Frequency dt:dt="r8">3328130</Frequency><Timestamp dt:dt="r8">4111423997</Timestamp><Current dt:dt="r…	59.94	1	right	-182881308	07-17-2017	12:18:44	10:18:44	female	135	{RIGHTARROW}	46							0	364342	364153	{DOWNARROW}	189	363031	362535	996	right1,6	18	4	114	mask18	0	364136	0	363936	eqm10_NoEyeNmodel1_dir	90	H	gazeCOD	GazeCoDxp	0	400	0	363636	5	363536
GazeCoD_1Model_male	17	1	21	<?xml version="1.0"?>\n<Clock xmlns:dt="urn:schemas-microsoft-com:datatypes"><Description dt:dt="string">E-Prime Primary Realtime Clock</Description><StartTime><Timestamp dt:dt="int">0</Timestamp><DateUtc dt:dt="string">2017-07-17T10:18:44Z</DateUtc></StartTime><FrequencyChanges><FrequencyChange><Frequency dt:dt="r8">3328130</Frequency><Timestamp dt:dt="r8">4111423997</Timestamp><Current dt:dt="r…	59.94	1	right	-182881308	07-17-2017	12:18:44	10:18:44	female	136	{RIGHTARROW}	42							0	366318	365955	{RIGHTARROW}	363	364839	364353	986	right4,8	9	4	115	mask9	0	365938	0	365738	eqm10_NoEyeNmodel1_dir	0	V	gazeCOD	GazeCoDxp	1	400	0	365438	-1	365338
GazeCoD_1Model_male	17	1	21	<?xml version="1.0"?>\n<Clock xmlns:dt="urn:schemas-microsoft-com:datatypes"><Description dt:dt="string">E-Prime Primary Realtime Clock</Description><StartTime><Timestamp dt:dt="int">0</Timestamp><DateUtc dt:dt="string">2017-07-17T10:18:44Z</DateUtc></StartTime><FrequencyChanges><FrequencyChange><Frequency dt:dt="r8">3328130</Frequency><Timestamp dt:dt="r8">4111423997</Timestamp><Current dt:dt="r…	59.94	1	right	-182881308	07-17-2017	12:18:44	10:18:44	female	137	{LEFTARROW}	55							0	368206	367957	{LEFTARROW}	249	366836	366339	997	left6,4	5	4	116	mask5	0	367940	0	367740	eqm10_NoEyeNmodel1_dir	0	V	gazeCOD	GazeCoDxp	1	400	0	367440	4	367340
GazeCoD_1Model_male	17	1	21	<?xml version="1.0"?>\n<Clock xmlns:dt="urn:schemas-microsoft-com:datatypes"><Description dt:dt="string">E-Prime Primary Realtime Clock</Description><StartTime><Timestamp dt:dt="int">0</Timestamp><DateUtc dt:dt="string">2017-07-17T10:18:44Z</DateUtc></StartTime><FrequencyChanges><FrequencyChange><Frequency dt:dt="r8">3328130</Frequency><Timestamp dt:dt="r8">4111423997</Timestamp><Current dt:dt="r…	59.94	1	right	-182881308	07-17-2017	12:18:44	10:18:44	female	138	{LEFTARROW}	51							0	370062	369792	{LEFTARROW}	270	368667	368224	943	left3,2	3	4	117	mask3	0	369775	0	369575	eqm10_NoEyeNmodel1_dir	0	V	gazeCOD	GazeCoDxp	1	400	0	369275	8	369175
GazeCoD_1Model_male	17	1	21	<?xml version="1.0"?>\n<Clock xmlns:dt="urn:schemas-microsoft-com:datatypes"><Description dt:dt="string">E-Prime Primary Realtime Clock</Description><StartTime><Timestamp dt:dt="int">0</Timestamp><DateUtc dt:dt="string">2017-07-17T10:18:44Z</DateUtc></StartTime><FrequencyChanges><FrequencyChange><Frequency dt:dt="r8">3328130</Frequency><Timestamp dt:dt="r8">4111423997</Timestamp><Current dt:dt="r…	59.94	1	right	-182881308	07-17-2017	12:18:44	10:18:44	female	139	{RIGHTARROW}	44							0	371766	371477	{DOWNARROW}	289	370364	370076	788	right3,2	8	4	118	mask8	0	371460	0	371260	eqm10_NoEyeNmodel1_dir	0	V	gazeCOD	GazeCoDxp	0	400	0	370960	-4	370860
GazeCoD_1Model_male	17	1	21	<?xml version="1.0"?>\n<Clock xmlns:dt="urn:schemas-microsoft-com:datatypes"><Description dt:dt="string">E-Prime Primary Realtime Clock</Description><StartTime><Timestamp dt:dt="int">0</Timestamp><DateUtc dt:dt="string">2017-07-17T10:18:44Z</DateUtc></StartTime><FrequencyChanges><FrequencyChange><Frequency dt:dt="r8">3328130</Frequency><Timestamp dt:dt="r8">4111423997</Timestamp><Current dt:dt="r…	59.94	1	right	-182881308	07-17-2017	12:18:44	10:18:44	female	140	{RIGHTARROW}	40							0	373670	373196	{RIGHTARROW}	474	372078	371777	801	right6,4	10	4	119	mask10	0	373179	1	372979	eqm10_NoEyeNmodel1_dir	0	V	gazeCOD	GazeCoDxp	1	400	0	372678	0	372578
GazeCoD_1Model_male	17	1	21	<?xml version="1.0"?>\n<Clock xmlns:dt="urn:schemas-microsoft-com:datatypes"><Description dt:dt="string">E-Prime Primary Realtime Clock</Description><StartTime><Timestamp dt:dt="int">0</Timestamp><DateUtc dt:dt="string">2017-07-17T10:18:44Z</DateUtc></StartTime><FrequencyChanges><FrequencyChange><Frequency dt:dt="r8">3328130</Frequency><Timestamp dt:dt="r8">4111423997</Timestamp><Current dt:dt="r…	59.94	1	right	-182881308	07-17-2017	12:18:44	10:18:44	female	141	{RIGHTARROW}	44							0	375558	375214	{DOWNARROW}	344	374095	373680	915	right3,2	19	4	120	mask19	0	375197	0	374997	eqm10_NoEyeNmodel1_dir	90	H	gazeCOD	GazeCoDxp	0	400	0	374697	2	374597
GazeCoD_1Model_male	17	1	21	<?xml version="1.0"?>\n<Clock xmlns:dt="urn:schemas-microsoft-com:datatypes"><Description dt:dt="string">E-Prime Primary Realtime Clock</Description><StartTime><Timestamp dt:dt="int">0</Timestamp><DateUtc dt:dt="string">2017-07-17T10:18:44Z</DateUtc></StartTime><FrequencyChanges><FrequencyChange><Frequency dt:dt="r8">3328130</Frequency><Timestamp dt:dt="r8">4111423997</Timestamp><Current dt:dt="r…	59.94	1	right	-182881308	07-17-2017	12:18:44	10:18:44	female	142	{RIGHTARROW}	77							0	377318	377016	{RIGHTARROW}	302	375898	375581	817	right8	33	4	121	mask33	0	376999	0	376799	eqm10_NoEyeNmodel1_dir	90	HV	gazeCOD	GazeCoDxp	1	400	0	376499	1	376399
GazeCoD_1Model_male	17	1	21	<?xml version="1.0"?>\n<Clock xmlns:dt="urn:schemas-microsoft-com:datatypes"><Description dt:dt="string">E-Prime Primary Realtime Clock</Description><StartTime><Timestamp dt:dt="int">0</Timestamp><DateUtc dt:dt="string">2017-07-17T10:18:44Z</DateUtc></StartTime><FrequencyChanges><FrequencyChange><Frequency dt:dt="r8">3328130</Frequency><Timestamp dt:dt="r8">4111423997</Timestamp><Current dt:dt="r…	59.94	1	right	-182881308	07-17-2017	12:18:44	10:18:44	female	143	{DOWNARROW}	79							0	379102	378751	{DOWNARROW}	351	377631	377333	798	DG0	1	4	122	mask1	0	378734	0	378534	eqm10_NoEyeNmodel1_dir	0	V	gazeCOD	GazeCoDxp	1	400	0	378234	3	378134
GazeCoD_1Model_male	17	1	21	<?xml version="1.0"?>\n<Clock xmlns:dt="urn:schemas-microsoft-com:datatypes"><Description dt:dt="string">E-Prime Primary Realtime Clock</Description><StartTime><Timestamp dt:dt="int">0</Timestamp><DateUtc dt:dt="string">2017-07-17T10:18:44Z</DateUtc></StartTime><FrequencyChanges><FrequencyChange><Frequency dt:dt="r8">3328130</Frequency><Timestamp dt:dt="r8">4111423997</Timestamp><Current dt:dt="r…	59.94	1	right	-182881308	07-17-2017	12:18:44	10:18:44	female	144	{RIGHTARROW}	40							0	380918	380586	{RIGHTARROW}	332	379473	379118	855	right6,4	21	4	123	mask21	0	380569	0	380369	eqm10_NoEyeNmodel1_dir	90	H	gazeCOD	GazeCoDxp	1	400	0	380069	-4	379969
GazeCoD_1Model_male	17	1	21	<?xml version="1.0"?>\n<Clock xmlns:dt="urn:schemas-microsoft-com:datatypes"><Description dt:dt="string">E-Prime Primary Realtime Clock</Description><StartTime><Timestamp dt:dt="int">0</Timestamp><DateUtc dt:dt="string">2017-07-17T10:18:44Z</DateUtc></StartTime><FrequencyChanges><FrequencyChange><Frequency dt:dt="r8">3328130</Frequency><Timestamp dt:dt="r8">4111423997</Timestamp><Current dt:dt="r…	59.94	1	right	-182881308	07-17-2017	12:18:44	10:18:44	female	145	{LEFTARROW}	51							0	382798	382522	{LEFTARROW}	276	381404	380937	967	left3,2	14	4	124	mask14	0	382505	1	382305	eqm10_NoEyeNmodel1_dir	90	H	gazeCOD	GazeCoDxp	1	400	0	382004	0	381904
GazeCoD_1Model_male	17	1	21	<?xml version="1.0"?>\n<Clock xmlns:dt="urn:schemas-microsoft-com:datatypes"><Description dt:dt="string">E-Prime Primary Realtime Clock</Description><StartTime><Timestamp dt:dt="int">0</Timestamp><DateUtc dt:dt="string">2017-07-17T10:18:44Z</DateUtc></StartTime><FrequencyChanges><FrequencyChange><Frequency dt:dt="r8">3328130</Frequency><Timestamp dt:dt="r8">4111423997</Timestamp><Current dt:dt="r…	59.94	1	right	-182881308	07-17-2017	12:18:44	10:18:44	female	146	{LEFTARROW}	78							0	384622	384207	{LEFTARROW}	414	383089	382822	767	left8	17	4	125	mask17	0	384190	1	383990	eqm10_NoEyeNmodel1_dir	90	H	gazeCOD	GazeCoDxp	1	400	0	383689	0	383589
GazeCoD_1Model_male	17	1	21	<?xml version="1.0"?>\n<Clock xmlns:dt="urn:schemas-microsoft-com:datatypes"><Description dt:dt="string">E-Prime Primary Realtime Clock</Description><StartTime><Timestamp dt:dt="int">0</Timestamp><DateUtc dt:dt="string">2017-07-17T10:18:44Z</DateUtc></StartTime><FrequencyChanges><FrequencyChange><Frequency dt:dt="r8">3328130</Frequency><Timestamp dt:dt="r8">4111423997</Timestamp><Current dt:dt="r…	59.94	1	right	-182881308	07-17-2017	12:18:44	10:18:44	female	147	{LEFTARROW}	78							0	386462	386209	{LEFTARROW}	252	385087	384640	947	left8	6	4	126	mask6	0	386192	1	385992	eqm10_NoEyeNmodel1_dir	0	V	gazeCOD	GazeCoDxp	1	400	0	385691	4	385591
GazeCoD_1Model_male	17	1	21	<?xml version="1.0"?>\n<Clock xmlns:dt="urn:schemas-microsoft-com:datatypes"><Description dt:dt="string">E-Prime Primary Realtime Clock</Description><StartTime><Timestamp dt:dt="int">0</Timestamp><DateUtc dt:dt="string">2017-07-17T10:18:44Z</DateUtc></StartTime><FrequencyChanges><FrequencyChange><Frequency dt:dt="r8">3328130</Frequency><Timestamp dt:dt="r8">4111423997</Timestamp><Current dt:dt="r…	59.94	1	right	-182881308	07-17-2017	12:18:44	10:18:44	female	148	{RIGHTARROW}	44							0	388350	388077	{DOWNARROW}	272	386959	386476	983	right3,2	30	4	127	mask30	0	388060	0	387860	eqm10_NoEyeNmodel1_dir	90	HV	gazeCOD	GazeCoDxp	0	400	0	387560	1	387460
GazeCoD_1Model_male	17	1	21	<?xml version="1.0"?>\n<Clock xmlns:dt="urn:schemas-microsoft-com:datatypes"><Description dt:dt="string">E-Prime Primary Realtime Clock</Description><StartTime><Timestamp dt:dt="int">0</Timestamp><DateUtc dt:dt="string">2017-07-17T10:18:44Z</DateUtc></StartTime><FrequencyChanges><FrequencyChange><Frequency dt:dt="r8">3328130</Frequency><Timestamp dt:dt="r8">4111423997</Timestamp><Current dt:dt="r…	59.94	1	right	-182881308	07-17-2017	12:18:44	10:18:44	female	149	{RIGHTARROW}	42							0	390062	389829	{RIGHTARROW}	232	388714	388361	853	right4,8	31	4	128	mask31	0	389812	0	389612	eqm10_NoEyeNmodel1_dir	90	HV	gazeCOD	GazeCoDxp	1	400	0	389312	-2	389212
GazeCoD_1Model_male	17	1	21	<?xml version="1.0"?>\n<Clock xmlns:dt="urn:schemas-microsoft-com:datatypes"><Description dt:dt="string">E-Prime Primary Realtime Clock</Description><StartTime><Timestamp dt:dt="int">0</Timestamp><DateUtc dt:dt="string">2017-07-17T10:18:44Z</DateUtc></StartTime><FrequencyChanges><FrequencyChange><Frequency dt:dt="r8">3328130</Frequency><Timestamp dt:dt="r8">4111423997</Timestamp><Current dt:dt="r…	59.94	1	right	-182881308	07-17-2017	12:18:44	10:18:44	female	150	{LEFTARROW}	53							0	391966	391514	{LEFTARROW}	451	390398	390079	819	left4,8	4	4	129	mask4	0	391497	0	391297	eqm10_NoEyeNmodel1_dir	0	V	gazeCOD	GazeCoDxp	1	400	0	390997	-1	390897
GazeCoD_1Model_male	17	1	21	<?xml version="1.0"?>\n<Clock xmlns:dt="urn:schemas-microsoft-com:datatypes"><Description dt:dt="string">E-Prime Primary Realtime Clock</Description><StartTime><Timestamp dt:dt="int">0</Timestamp><DateUtc dt:dt="string">2017-07-17T10:18:44Z</DateUtc></StartTime><FrequencyChanges><FrequencyChange><Frequency dt:dt="r8">3328130</Frequency><Timestamp dt:dt="r8">4111423997</Timestamp><Current dt:dt="r…	59.94	1	right	-182881308	07-17-2017	12:18:44	10:18:44	female	151	{LEFTARROW}	49							0	394022	393583	{LEFTARROW}	438	392464	391981	983	left1,6	24	4	130	mask24	0	393566	0	393366	eqm10_NoEyeNmodel1_dir	90	HV	gazeCOD	GazeCoDxp	1	400	0	393066	2	392966
GazeCoD_1Model_male	17	1	21	<?xml version="1.0"?>\n<Clock xmlns:dt="urn:schemas-microsoft-com:datatypes"><Description dt:dt="string">E-Prime Primary Realtime Clock</Description><StartTime><Timestamp dt:dt="int">0</Timestamp><DateUtc dt:dt="string">2017-07-17T10:18:44Z</DateUtc></StartTime><FrequencyChanges><FrequencyChange><Frequency dt:dt="r8">3328130</Frequency><Timestamp dt:dt="r8">4111423997</Timestamp><Current dt:dt="r…	59.94	1	right	-182881308	07-17-2017	12:18:44	10:18:44	female	152	{LEFTARROW}	53							0	395774	395418	{LEFTARROW}	355	394302	394033	769	left4,8	26	4	131	mask26	0	395401	0	395201	eqm10_NoEyeNmodel1_dir	90	HV	gazeCOD	GazeCoDxp	1	400	0	394901	-1	394801
GazeCoD_1Model_male	17	1	21	<?xml version="1.0"?>\n<Clock xmlns:dt="urn:schemas-microsoft-com:datatypes"><Description dt:dt="string">E-Prime Primary Realtime Clock</Description><StartTime><Timestamp dt:dt="int">0</Timestamp><DateUtc dt:dt="string">2017-07-17T10:18:44Z</DateUtc></StartTime><FrequencyChanges><FrequencyChange><Frequency dt:dt="r8">3328130</Frequency><Timestamp dt:dt="r8">4111423997</Timestamp><Current dt:dt="r…	59.94	1	right	-182881308	07-17-2017	12:18:44	10:18:44	female	153	{DOWNARROW}	79							0	397622	397320	{LEFTARROW}	301	396200	395785	915	DG0	12	4	132	mask12	0	397303	0	397103	eqm10_NoEyeNmodel1_dir	90	H	gazeCOD	GazeCoDxp	0	400	0	396803	3	396703
GazeCoD_1Model_male	17	1	21	<?xml version="1.0"?>\n<Clock xmlns:dt="urn:schemas-microsoft-com:datatypes"><Description dt:dt="string">E-Prime Primary Realtime Clock</Description><StartTime><Timestamp dt:dt="int">0</Timestamp><DateUtc dt:dt="string">2017-07-17T10:18:44Z</DateUtc></StartTime><FrequencyChanges><FrequencyChange><Frequency dt:dt="r8">3328130</Frequency><Timestamp dt:dt="r8">4111423997</Timestamp><Current dt:dt="r…	59.94	1	right	-182881308	07-17-2017	12:18:44	10:18:44	female	154	{DOWNARROW}	79							0	399366	399038	{LEFTARROW}	327	397917	397637	780	DG0	12	5	133	mask12	0	399021	0	398821	eqm10_NoEyeNmodel1_dir	90	H	gazeCOD	GazeCoDxp	0	400	0	398521	4	398421
GazeCoD_1Model_male	17	1	21	<?xml version="1.0"?>\n<Clock xmlns:dt="urn:schemas-microsoft-com:datatypes"><Description dt:dt="string">E-Prime Primary Realtime Clock</Description><StartTime><Timestamp dt:dt="int">0</Timestamp><DateUtc dt:dt="string">2017-07-17T10:18:44Z</DateUtc></StartTime><FrequencyChanges><FrequencyChange><Frequency dt:dt="r8">3328130</Frequency><Timestamp dt:dt="r8">4111423997</Timestamp><Current dt:dt="r…	59.94	1	right	-182881308	07-17-2017	12:18:44	10:18:44	female	155	{LEFTARROW}	49							0	401358	400990	{LEFTARROW}	367	399867	399389	978	left1,6	2	5	134	mask2	0	400973	0	400773	eqm10_NoEyeNmodel1_dir	0	V	gazeCOD	GazeCoDxp	1	400	0	400473	6	400373
GazeCoD_1Model_male	17	1	21	<?xml version="1.0"?>\n<Clock xmlns:dt="urn:schemas-microsoft-com:datatypes"><Description dt:dt="string">E-Prime Primary Realtime Clock</Description><StartTime><Timestamp dt:dt="int">0</Timestamp><DateUtc dt:dt="string">2017-07-17T10:18:44Z</DateUtc></StartTime><FrequencyChanges><FrequencyChange><Frequency dt:dt="r8">3328130</Frequency><Timestamp dt:dt="r8">4111423997</Timestamp><Current dt:dt="r…	59.94	1	right	-182881308	07-17-2017	12:18:44	10:18:44	female	156	{RIGHTARROW}	46							0	403030	402759	{DOWNARROW}	270	401638	401374	764	right1,6	7	5	135	mask7	0	402742	1	402542	eqm10_NoEyeNmodel1_dir	0	V	gazeCOD	GazeCoDxp	0	400	0	402241	3	402141
GazeCoD_1Model_male	17	1	21	<?xml version="1.0"?>\n<Clock xmlns:dt="urn:schemas-microsoft-com:datatypes"><Description dt:dt="string">E-Prime Primary Realtime Clock</Description><StartTime><Timestamp dt:dt="int">0</Timestamp><DateUtc dt:dt="string">2017-07-17T10:18:44Z</DateUtc></StartTime><FrequencyChanges><FrequencyChange><Frequency dt:dt="r8">3328130</Frequency><Timestamp dt:dt="r8">4111423997</Timestamp><Current dt:dt="r…	59.94	1	right	-182881308	07-17-2017	12:18:44	10:18:44	female	157	{RIGHTARROW}	42							0	404862	404611	{RIGHTARROW}	250	403491	403042	949	right4,8	9	5	136	mask9	0	404594	1	404394	eqm10_NoEyeNmodel1_dir	0	V	gazeCOD	GazeCoDxp	1	400	0	404093	2	403993
GazeCoD_1Model_male	17	1	21	<?xml version="1.0"?>\n<Clock xmlns:dt="urn:schemas-microsoft-com:datatypes"><Description dt:dt="string">E-Prime Primary Realtime Clock</Description><StartTime><Timestamp dt:dt="int">0</Timestamp><DateUtc dt:dt="string">2017-07-17T10:18:44Z</DateUtc></StartTime><FrequencyChanges><FrequencyChange><Frequency dt:dt="r8">3328130</Frequency><Timestamp dt:dt="r8">4111423997</Timestamp><Current dt:dt="r…	59.94	1	right	-182881308	07-17-2017	12:18:44	10:18:44	female	158	{RIGHTARROW}	40							0	406598	406296	{RIGHTARROW}	301	405171	404878	793	right6,4	10	5	137	mask10	0	406279	1	406079	eqm10_NoEyeNmodel1_dir	0	V	gazeCOD	GazeCoDxp	1	400	0	405778	7	405678
GazeCoD_1Model_male	17	1	21	<?xml version="1.0"?>\n<Clock xmlns:dt="urn:schemas-microsoft-com:datatypes"><Description dt:dt="string">E-Prime Primary Realtime Clock</Description><StartTime><Timestamp dt:dt="int">0</Timestamp><DateUtc dt:dt="string">2017-07-17T10:18:44Z</DateUtc></StartTime><FrequencyChanges><FrequencyChange><Frequency dt:dt="r8">3328130</Frequency><Timestamp dt:dt="r8">4111423997</Timestamp><Current dt:dt="r…	59.94	1	right	-182881308	07-17-2017	12:18:44	10:18:44	female	159	{LEFTARROW}	78							0	408638	408198	{LEFTARROW}	439	407071	406613	958	left8	6	5	138	mask6	0	408181	1	407981	eqm10_NoEyeNmodel1_dir	0	V	gazeCOD	GazeCoDxp	1	400	0	407680	9	407580
GazeCoD_1Model_male	17	1	21	<?xml version="1.0"?>\n<Clock xmlns:dt="urn:schemas-microsoft-com:datatypes"><Description dt:dt="string">E-Prime Primary Realtime Clock</Description><StartTime><Timestamp dt:dt="int">0</Timestamp><DateUtc dt:dt="string">2017-07-17T10:18:44Z</DateUtc></StartTime><FrequencyChanges><FrequencyChange><Frequency dt:dt="r8">3328130</Frequency><Timestamp dt:dt="r8">4111423997</Timestamp><Current dt:dt="r…	59.94	1	right	-182881308	07-17-2017	12:18:44	10:18:44	female	160	{LEFTARROW}	55							0	410317	410033	{LEFTARROW}	284	408910	408648	762	left6,4	5	5	139	mask5	0	410016	1	409816	eqm10_NoEyeNmodel1_dir	0	V	gazeCOD	GazeCoDxp	1	400	0	409515	5	409415
GazeCoD_1Model_male	17	1	21	<?xml version="1.0"?>\n<Clock xmlns:dt="urn:schemas-microsoft-com:datatypes"><Description dt:dt="string">E-Prime Primary Realtime Clock</Description><StartTime><Timestamp dt:dt="int">0</Timestamp><DateUtc dt:dt="string">2017-07-17T10:18:44Z</DateUtc></StartTime><FrequencyChanges><FrequencyChange><Frequency dt:dt="r8">3328130</Frequency><Timestamp dt:dt="r8">4111423997</Timestamp><Current dt:dt="r…	59.94	1	right	-182881308	07-17-2017	12:18:44	10:18:44	female	161	{RIGHTARROW}	40							0	412598	411885	{DOWNARROW}	712	410773	410333	940	right6,4	32	5	140	mask32	0	411868	0	411668	eqm10_NoEyeNmodel1_dir	90	HV	gazeCOD	GazeCoDxp	0	400	0	411368	-5	411268
GazeCoD_1Model_male	17	1	21	<?xml version="1.0"?>\n<Clock xmlns:dt="urn:schemas-microsoft-com:datatypes"><Description dt:dt="string">E-Prime Primary Realtime Clock</Description><StartTime><Timestamp dt:dt="int">0</Timestamp><DateUtc dt:dt="string">2017-07-17T10:18:44Z</DateUtc></StartTime><FrequencyChanges><FrequencyChange><Frequency dt:dt="r8">3328130</Frequency><Timestamp dt:dt="r8">4111423997</Timestamp><Current dt:dt="r…	59.94	1	right	-182881308	07-17-2017	12:18:44	10:18:44	female	162	{LEFTARROW}	53							0	414470	414154	{LEFTARROW}	315	413042	412619	923	left4,8	15	5	141	mask15	0	414137	0	413937	eqm10_NoEyeNmodel1_dir	90	H	gazeCOD	GazeCoDxp	1	400	0	413637	-5	413537
GazeCoD_1Model_male	17	1	21	<?xml version="1.0"?>\n<Clock xmlns:dt="urn:schemas-microsoft-com:datatypes"><Description dt:dt="string">E-Prime Primary Realtime Clock</Description><StartTime><Timestamp dt:dt="int">0</Timestamp><DateUtc dt:dt="string">2017-07-17T10:18:44Z</DateUtc></StartTime><FrequencyChanges><FrequencyChange><Frequency dt:dt="r8">3328130</Frequency><Timestamp dt:dt="r8">4111423997</Timestamp><Current dt:dt="r…	59.94	1	right	-182881308	07-17-2017	12:18:44	10:18:44	female	163	{RIGHTARROW}	77							0	416325	416089	{RIGHTARROW}	236	414964	414487	977	right8	11	5	142	mask11	0	416072	0	415872	eqm10_NoEyeNmodel1_dir	0	V	gazeCOD	GazeCoDxp	1	400	0	415572	8	415472
GazeCoD_1Model_male	17	1	21	<?xml version="1.0"?>\n<Clock xmlns:dt="urn:schemas-microsoft-com:datatypes"><Description dt:dt="string">E-Prime Primary Realtime Clock</Description><StartTime><Timestamp dt:dt="int">0</Timestamp><DateUtc dt:dt="string">2017-07-17T10:18:44Z</DateUtc></StartTime><FrequencyChanges><FrequencyChange><Frequency dt:dt="r8">3328130</Frequency><Timestamp dt:dt="r8">4111423997</Timestamp><Current dt:dt="r…	59.94	1	right	-182881308	07-17-2017	12:18:44	10:18:44	female	164	{RIGHTARROW}	77							0	418278	417924	{RIGHTARROW}	353	416804	416339	965	right8	33	5	143	mask33	0	417907	0	417707	eqm10_NoEyeNmodel1_dir	90	HV	gazeCOD	GazeCoDxp	1	400	0	417407	3	417307
GazeCoD_1Model_male	17	1	21	<?xml version="1.0"?>\n<Clock xmlns:dt="urn:schemas-microsoft-com:datatypes"><Description dt:dt="string">E-Prime Primary Realtime Clock</Description><StartTime><Timestamp dt:dt="int">0</Timestamp><DateUtc dt:dt="string">2017-07-17T10:18:44Z</DateUtc></StartTime><FrequencyChanges><FrequencyChange><Frequency dt:dt="r8">3328130</Frequency><Timestamp dt:dt="r8">4111423997</Timestamp><Current dt:dt="r…	59.94	1	right	-182881308	07-17-2017	12:18:44	10:18:44	female	165	{RIGHTARROW}	42							0	420061	419692	{RIGHTARROW}	369	418579	418291	788	right4,8	20	5	144	mask20	0	419676	1	419476	eqm10_NoEyeNmodel1_dir	90	H	gazeCOD	GazeCoDxp	1	400	0	419175	-4	419075
GazeCoD_1Model_male	17	1	21	<?xml version="1.0"?>\n<Clock xmlns:dt="urn:schemas-microsoft-com:datatypes"><Description dt:dt="string">E-Prime Primary Realtime Clock</Description><StartTime><Timestamp dt:dt="int">0</Timestamp><DateUtc dt:dt="string">2017-07-17T10:18:44Z</DateUtc></StartTime><FrequencyChanges><FrequencyChange><Frequency dt:dt="r8">3328130</Frequency><Timestamp dt:dt="r8">4111423997</Timestamp><Current dt:dt="r…	59.94	1	right	-182881308	07-17-2017	12:18:44	10:18:44	female	166	{RIGHTARROW}	44							0	421837	421478	{DOWNARROW}	359	420358	420076	782	right3,2	30	5	145	mask30	0	421461	1	421261	eqm10_NoEyeNmodel1_dir	90	HV	gazeCOD	GazeCoDxp	0	400	0	420960	2	420860
GazeCoD_1Model_male	17	1	21	<?xml version="1.0"?>\n<Clock xmlns:dt="urn:schemas-microsoft-com:datatypes"><Description dt:dt="string">E-Prime Primary Realtime Clock</Description><StartTime><Timestamp dt:dt="int">0</Timestamp><DateUtc dt:dt="string">2017-07-17T10:18:44Z</DateUtc></StartTime><FrequencyChanges><FrequencyChange><Frequency dt:dt="r8">3328130</Frequency><Timestamp dt:dt="r8">4111423997</Timestamp><Current dt:dt="r…	59.94	1	right	-182881308	07-17-2017	12:18:44	10:18:44	female	167	{LEFTARROW}	51							0	423549	423279	{LEFTARROW}	270	422166	421861	805	left3,2	3	5	146	mask3	0	423263	1	423063	eqm10_NoEyeNmodel1_dir	0	V	gazeCOD	GazeCoDxp	1	400	0	422762	-4	422662
GazeCoD_1Model_male	17	1	21	<?xml version="1.0"?>\n<Clock xmlns:dt="urn:schemas-microsoft-com:datatypes"><Description dt:dt="string">E-Prime Primary Realtime Clock</Description><StartTime><Timestamp dt:dt="int">0</Timestamp><DateUtc dt:dt="string">2017-07-17T10:18:44Z</DateUtc></StartTime><FrequencyChanges><FrequencyChange><Frequency dt:dt="r8">3328130</Frequency><Timestamp dt:dt="r8">4111423997</Timestamp><Current dt:dt="r…	59.94	1	right	-182881308	07-17-2017	12:18:44	10:18:44	female	168	{LEFTARROW}	49							0	425581	425065	{DOWNARROW}	516	423953	423563	890	left1,6	13	5	147	mask13	0	425048	0	424848	eqm10_NoEyeNmodel1_dir	90	H	gazeCOD	GazeCoDxp	0	400	0	424548	-5	424448
GazeCoD_1Model_male	17	1	21	<?xml version="1.0"?>\n<Clock xmlns:dt="urn:schemas-microsoft-com:datatypes"><Description dt:dt="string">E-Prime Primary Realtime Clock</Description><StartTime><Timestamp dt:dt="int">0</Timestamp><DateUtc dt:dt="string">2017-07-17T10:18:44Z</DateUtc></StartTime><FrequencyChanges><FrequencyChange><Frequency dt:dt="r8">3328130</Frequency><Timestamp dt:dt="r8">4111423997</Timestamp><Current dt:dt="r…	59.94	1	right	-182881308	07-17-2017	12:18:44	10:18:44	female	169	{DOWNARROW}	79							0	427310	427033	{LEFTARROW}	276	425916	425598	818	DG0	1	5	148	mask1	0	427016	0	426816	eqm10_NoEyeNmodel1_dir	0	V	gazeCOD	GazeCoDxp	0	400	0	426516	0	426416
GazeCoD_1Model_male	17	1	21	<?xml version="1.0"?>\n<Clock xmlns:dt="urn:schemas-microsoft-com:datatypes"><Description dt:dt="string">E-Prime Primary Realtime Clock</Description><StartTime><Timestamp dt:dt="int">0</Timestamp><DateUtc dt:dt="string">2017-07-17T10:18:44Z</DateUtc></StartTime><FrequencyChanges><FrequencyChange><Frequency dt:dt="r8">3328130</Frequency><Timestamp dt:dt="r8">4111423997</Timestamp><Current dt:dt="r…	59.94	1	right	-182881308	07-17-2017	12:18:44	10:18:44	female	170	{RIGHTARROW}	40							0	429078	428868	{RIGHTARROW}	209	427747	427333	914	right6,4	21	5	149	mask21	0	428851	0	428651	eqm10_NoEyeNmodel1_dir	90	H	gazeCOD	GazeCoDxp	1	400	0	428351	4	428251
GazeCoD_1Model_male	17	1	21	<?xml version="1.0"?>\n<Clock xmlns:dt="urn:schemas-microsoft-com:datatypes"><Description dt:dt="string">E-Prime Primary Realtime Clock</Description><StartTime><Timestamp dt:dt="int">0</Timestamp><DateUtc dt:dt="string">2017-07-17T10:18:44Z</DateUtc></StartTime><FrequencyChanges><FrequencyChange><Frequency dt:dt="r8">3328130</Frequency><Timestamp dt:dt="r8">4111423997</Timestamp><Current dt:dt="r…	59.94	1	right	-182881308	07-17-2017	12:18:44	10:18:44	female	171	{RIGHTARROW}	42							0	431005	430704	{RIGHTARROW}	301	429588	429102	986	right4,8	31	5	150	mask31	0	430687	1	430487	eqm10_NoEyeNmodel1_dir	90	HV	gazeCOD	GazeCoDxp	1	400	0	430186	-2	430086
GazeCoD_1Model_male	17	1	21	<?xml version="1.0"?>\n<Clock xmlns:dt="urn:schemas-microsoft-com:datatypes"><Description dt:dt="string">E-Prime Primary Realtime Clock</Description><StartTime><Timestamp dt:dt="int">0</Timestamp><DateUtc dt:dt="string">2017-07-17T10:18:44Z</DateUtc></StartTime><FrequencyChanges><FrequencyChange><Frequency dt:dt="r8">3328130</Frequency><Timestamp dt:dt="r8">4111423997</Timestamp><Current dt:dt="r…	59.94	1	right	-182881308	07-17-2017	12:18:44	10:18:44	female	172	{LEFTARROW}	51							0	432845	432389	{DOWNARROW}	456	431276	431021	755	left3,2	25	5	151	mask25	0	432372	1	432172	eqm10_NoEyeNmodel1_dir	90	HV	gazeCOD	GazeCoDxp	0	400	0	431871	-5	431771
GazeCoD_1Model_male	17	1	21	<?xml version="1.0"?>\n<Clock xmlns:dt="urn:schemas-microsoft-com:datatypes"><Description dt:dt="string">E-Prime Primary Realtime Clock</Description><StartTime><Timestamp dt:dt="int">0</Timestamp><DateUtc dt:dt="string">2017-07-17T10:18:44Z</DateUtc></StartTime><FrequencyChanges><FrequencyChange><Frequency dt:dt="r8">3328130</Frequency><Timestamp dt:dt="r8">4111423997</Timestamp><Current dt:dt="r…	59.94	1	right	-182881308	07-17-2017	12:18:44	10:18:44	female	173	{LEFTARROW}	51							0	434581	434257	{DOWNARROW}	324	433141	432856	785	left3,2	14	5	152	mask14	0	434240	0	434040	eqm10_NoEyeNmodel1_dir	90	H	gazeCOD	GazeCoDxp	0	400	0	433740	-1	433640
GazeCoD_1Model_male	17	1	21	<?xml version="1.0"?>\n<Clock xmlns:dt="urn:schemas-microsoft-com:datatypes"><Description dt:dt="string">E-Prime Primary Realtime Clock</Description><StartTime><Timestamp dt:dt="int">0</Timestamp><DateUtc dt:dt="string">2017-07-17T10:18:44Z</DateUtc></StartTime><FrequencyChanges><FrequencyChange><Frequency dt:dt="r8">3328130</Frequency><Timestamp dt:dt="r8">4111423997</Timestamp><Current dt:dt="r…	59.94	1	right	-182881308	07-17-2017	12:18:44	10:18:44	female	174	{LEFTARROW}	53							0	436421	436142	{LEFTARROW}	279	435024	434608	916	left4,8	4	5	153	mask4	0	436125	0	435925	eqm10_NoEyeNmodel1_dir	0	V	gazeCOD	GazeCoDxp	1	400	0	435625	1	435525
GazeCoD_1Model_male	17	1	21	<?xml version="1.0"?>\n<Clock xmlns:dt="urn:schemas-microsoft-com:datatypes"><Description dt:dt="string">E-Prime Primary Realtime Clock</Description><StartTime><Timestamp dt:dt="int">0</Timestamp><DateUtc dt:dt="string">2017-07-17T10:18:44Z</DateUtc></StartTime><FrequencyChanges><FrequencyChange><Frequency dt:dt="r8">3328130</Frequency><Timestamp dt:dt="r8">4111423997</Timestamp><Current dt:dt="r…	59.94	1	right	-182881308	07-17-2017	12:18:44	10:18:44	female	175	{LEFTARROW}	55							0	438205	438028	{LEFTARROW}	177	436915	436443	972	left6,4	16	5	154	mask16	0	438011	1	437811	eqm10_NoEyeNmodel1_dir	90	H	gazeCOD	GazeCoDxp	1	400	0	437510	-5	437410
GazeCoD_1Model_male	17	1	21	<?xml version="1.0"?>\n<Clock xmlns:dt="urn:schemas-microsoft-com:datatypes"><Description dt:dt="string">E-Prime Primary Realtime Clock</Description><StartTime><Timestamp dt:dt="int">0</Timestamp><DateUtc dt:dt="string">2017-07-17T10:18:44Z</DateUtc></StartTime><FrequencyChanges><FrequencyChange><Frequency dt:dt="r8">3328130</Frequency><Timestamp dt:dt="r8">4111423997</Timestamp><Current dt:dt="r…	59.94	1	right	-182881308	07-17-2017	12:18:44	10:18:44	female	176	{RIGHTARROW}	77							0	439973	439796	{RIGHTARROW}	177	438670	438228	942	right8	22	5	155	mask22	0	439779	0	439579	eqm10_NoEyeNmodel1_dir	90	H	gazeCOD	GazeCoDxp	1	400	0	439279	9	439179
GazeCoD_1Model_male	17	1	21	<?xml version="1.0"?>\n<Clock xmlns:dt="urn:schemas-microsoft-com:datatypes"><Description dt:dt="string">E-Prime Primary Realtime Clock</Description><StartTime><Timestamp dt:dt="int">0</Timestamp><DateUtc dt:dt="string">2017-07-17T10:18:44Z</DateUtc></StartTime><FrequencyChanges><FrequencyChange><Frequency dt:dt="r8">3328130</Frequency><Timestamp dt:dt="r8">4111423997</Timestamp><Current dt:dt="r…	59.94	1	right	-182881308	07-17-2017	12:18:44	10:18:44	female	177	{DOWNARROW}	79							0	441901	441581	{DOWNARROW}	320	440462	439996	966	DG0	23	5	156	mask23	0	441564	0	441364	eqm10_NoEyeNmodel1_dir	90	HV	gazeCOD	GazeCoDxp	1	400	0	441064	2	440964
GazeCoD_1Model_male	17	1	21	<?xml version="1.0"?>\n<Clock xmlns:dt="urn:schemas-microsoft-com:datatypes"><Description dt:dt="string">E-Prime Primary Realtime Clock</Description><StartTime><Timestamp dt:dt="int">0</Timestamp><DateUtc dt:dt="string">2017-07-17T10:18:44Z</DateUtc></StartTime><FrequencyChanges><FrequencyChange><Frequency dt:dt="r8">3328130</Frequency><Timestamp dt:dt="r8">4111423997</Timestamp><Current dt:dt="r…	59.94	1	right	-182881308	07-17-2017	12:18:44	10:18:44	female	178	{RIGHTARROW}	46							0	443869	443300	{LEFTARROW}	569	442187	441915	772	right1,6	18	5	157	mask18	0	443283	1	443083	eqm10_NoEyeNmodel1_dir	90	H	gazeCOD	GazeCoDxp	0	400	0	442782	-5	442682
GazeCoD_1Model_male	17	1	21	<?xml version="1.0"?>\n<Clock xmlns:dt="urn:schemas-microsoft-com:datatypes"><Description dt:dt="string">E-Prime Primary Realtime Clock</Description><StartTime><Timestamp dt:dt="int">0</Timestamp><DateUtc dt:dt="string">2017-07-17T10:18:44Z</DateUtc></StartTime><FrequencyChanges><FrequencyChange><Frequency dt:dt="r8">3328130</Frequency><Timestamp dt:dt="r8">4111423997</Timestamp><Current dt:dt="r…	59.94	1	right	-182881308	07-17-2017	12:18:44	10:18:44	female	179	{LEFTARROW}	78							0	445589	445368	{LEFTARROW}	221	444246	443884	862	left8	28	5	158	mask28	0	445351	0	445151	eqm10_NoEyeNmodel1_dir	90	HV	gazeCOD	GazeCoDxp	1	400	0	444851	5	444751
GazeCoD_1Model_male	17	1	21	<?xml version="1.0"?>\n<Clock xmlns:dt="urn:schemas-microsoft-com:datatypes"><Description dt:dt="string">E-Prime Primary Realtime Clock</Description><StartTime><Timestamp dt:dt="int">0</Timestamp><DateUtc dt:dt="string">2017-07-17T10:18:44Z</DateUtc></StartTime><FrequencyChanges><FrequencyChange><Frequency dt:dt="r8">3328130</Frequency><Timestamp dt:dt="r8">4111423997</Timestamp><Current dt:dt="r…	59.94	1	right	-182881308	07-17-2017	12:18:44	10:18:44	female	180	{RIGHTARROW}	46							0	447341	447087	{DOWNARROW}	254	445962	445602	860	right1,6	29	5	159	mask29	0	447070	1	446870	eqm10_NoEyeNmodel1_dir	90	HV	gazeCOD	GazeCoDxp	0	400	0	446569	7	446469
GazeCoD_1Model_male	17	1	21	<?xml version="1.0"?>\n<Clock xmlns:dt="urn:schemas-microsoft-com:datatypes"><Description dt:dt="string">E-Prime Primary Realtime Clock</Description><StartTime><Timestamp dt:dt="int">0</Timestamp><DateUtc dt:dt="string">2017-07-17T10:18:44Z</DateUtc></StartTime><FrequencyChanges><FrequencyChange><Frequency dt:dt="r8">3328130</Frequency><Timestamp dt:dt="r8">4111423997</Timestamp><Current dt:dt="r…	59.94	1	right	-182881308	07-17-2017	12:18:44	10:18:44	female	181	{LEFTARROW}	78							0	449125	448872	{LEFTARROW}	253	447745	447354	891	left8	17	5	160	mask17	0	448855	0	448655	eqm10_NoEyeNmodel1_dir	90	H	gazeCOD	GazeCoDxp	1	400	0	448355	10	448255
GazeCoD_1Model_male	17	1	21	<?xml version="1.0"?>\n<Clock xmlns:dt="urn:schemas-microsoft-com:datatypes"><Description dt:dt="string">E-Prime Primary Realtime Clock</Description><StartTime><Timestamp dt:dt="int">0</Timestamp><DateUtc dt:dt="string">2017-07-17T10:18:44Z</DateUtc></StartTime><FrequencyChanges><FrequencyChange><Frequency dt:dt="r8">3328130</Frequency><Timestamp dt:dt="r8">4111423997</Timestamp><Current dt:dt="r…	59.94	1	right	-182881308	07-17-2017	12:18:44	10:18:44	female	182	{LEFTARROW}	55							0	450837	450590	{LEFTARROW}	247	449474	449139	835	left6,4	27	5	161	mask27	0	450573	0	450373	eqm10_NoEyeNmodel1_dir	90	HV	gazeCOD	GazeCoDxp	1	400	0	450073	-1	449973
GazeCoD_1Model_male	17	1	21	<?xml version="1.0"?>\n<Clock xmlns:dt="urn:schemas-microsoft-com:datatypes"><Description dt:dt="string">E-Prime Primary Realtime Clock</Description><StartTime><Timestamp dt:dt="int">0</Timestamp><DateUtc dt:dt="string">2017-07-17T10:18:44Z</DateUtc></StartTime><FrequencyChanges><FrequencyChange><Frequency dt:dt="r8">3328130</Frequency><Timestamp dt:dt="r8">4111423997</Timestamp><Current dt:dt="r…	59.94	1	right	-182881308	07-17-2017	12:18:44	10:18:44	female	183	{LEFTARROW}	49							0	452549	452259	{LEFTARROW}	290	451146	450857	789	left1,6	24	5	162	mask24	0	452242	1	452042	eqm10_NoEyeNmodel1_dir	90	HV	gazeCOD	GazeCoDxp	1	400	0	451741	-5	451641
GazeCoD_1Model_male	17	1	21	<?xml version="1.0"?>\n<Clock xmlns:dt="urn:schemas-microsoft-com:datatypes"><Description dt:dt="string">E-Prime Primary Realtime Clock</Description><StartTime><Timestamp dt:dt="int">0</Timestamp><DateUtc dt:dt="string">2017-07-17T10:18:44Z</DateUtc></StartTime><FrequencyChanges><FrequencyChange><Frequency dt:dt="r8">3328130</Frequency><Timestamp dt:dt="r8">4111423997</Timestamp><Current dt:dt="r…	59.94	1	right	-182881308	07-17-2017	12:18:44	10:18:44	female	184	{RIGHTARROW}	44							0	454405	454077	{DOWNARROW}	328	452959	452560	899	right3,2	8	5	163	mask8	0	454060	0	453860	eqm10_NoEyeNmodel1_dir	0	V	gazeCOD	GazeCoDxp	0	400	0	453560	1	453460
GazeCoD_1Model_male	17	1	21	<?xml version="1.0"?>\n<Clock xmlns:dt="urn:schemas-microsoft-com:datatypes"><Description dt:dt="string">E-Prime Primary Realtime Clock</Description><StartTime><Timestamp dt:dt="int">0</Timestamp><DateUtc dt:dt="string">2017-07-17T10:18:44Z</DateUtc></StartTime><FrequencyChanges><FrequencyChange><Frequency dt:dt="r8">3328130</Frequency><Timestamp dt:dt="r8">4111423997</Timestamp><Current dt:dt="r…	59.94	1	right	-182881308	07-17-2017	12:18:44	10:18:44	female	185	{LEFTARROW}	53							0	456293	455879	{LEFTARROW}	414	454757	454427	830	left4,8	26	5	164	mask26	0	455862	0	455662	eqm10_NoEyeNmodel1_dir	90	HV	gazeCOD	GazeCoDxp	1	400	0	455362	5	455262
GazeCoD_1Model_male	17	1	21	<?xml version="1.0"?>\n<Clock xmlns:dt="urn:schemas-microsoft-com:datatypes"><Description dt:dt="string">E-Prime Primary Realtime Clock</Description><StartTime><Timestamp dt:dt="int">0</Timestamp><DateUtc dt:dt="string">2017-07-17T10:18:44Z</DateUtc></StartTime><FrequencyChanges><FrequencyChange><Frequency dt:dt="r8">3328130</Frequency><Timestamp dt:dt="r8">4111423997</Timestamp><Current dt:dt="r…	59.94	1	right	-182881308	07-17-2017	12:18:44	10:18:44	female	186	{RIGHTARROW}	44							0	458165	457914	{DOWNARROW}	251	456803	456313	990	right3,2	19	5	165	mask19	0	457897	-1	457697	eqm10_NoEyeNmodel1_dir	90	H	gazeCOD	GazeCoDxp	0	400	0	457398	-5	457298
GazeCoD_1Model_male	17	1	21	<?xml version="1.0"?>\n<Clock xmlns:dt="urn:schemas-microsoft-com:datatypes"><Description dt:dt="string">E-Prime Primary Realtime Clock</Description><StartTime><Timestamp dt:dt="int">0</Timestamp><DateUtc dt:dt="string">2017-07-17T10:18:44Z</DateUtc></StartTime><FrequencyChanges><FrequencyChange><Frequency dt:dt="r8">3328130</Frequency><Timestamp dt:dt="r8">4111423997</Timestamp><Current dt:dt="r…	59.94	1	right	-182881308	07-17-2017	12:18:44	10:18:44	female	187	{LEFTARROW}	49							0	464365	464154	{DOWNARROW}	211	463034	462586	948	left1,6	2	6	166	mask2	0	464137	0	463937	eqm10_NoEyeNmodel1_dir	0	V	gazeCOD	GazeCoDxp	0	400	0	463637	3	463537
GazeCoD_1Model_male	17	1	21	<?xml version="1.0"?>\n<Clock xmlns:dt="urn:schemas-microsoft-com:datatypes"><Description dt:dt="string">E-Prime Primary Realtime Clock</Description><StartTime><Timestamp dt:dt="int">0</Timestamp><DateUtc dt:dt="string">2017-07-17T10:18:44Z</DateUtc></StartTime><FrequencyChanges><FrequencyChange><Frequency dt:dt="r8">3328130</Frequency><Timestamp dt:dt="r8">4111423997</Timestamp><Current dt:dt="r…	59.94	1	right	-182881308	07-17-2017	12:18:44	10:18:44	female	188	{RIGHTARROW}	44							0	466221	465856	{DOWNARROW}	365	464742	464388	854	right3,2	19	6	167	mask19	0	465839	1	465639	eqm10_NoEyeNmodel1_dir	90	H	gazeCOD	GazeCoDxp	0	400	0	465338	-4	465238
GazeCoD_1Model_male	17	1	21	<?xml version="1.0"?>\n<Clock xmlns:dt="urn:schemas-microsoft-com:datatypes"><Description dt:dt="string">E-Prime Primary Realtime Clock</Description><StartTime><Timestamp dt:dt="int">0</Timestamp><DateUtc dt:dt="string">2017-07-17T10:18:44Z</DateUtc></StartTime><FrequencyChanges><FrequencyChange><Frequency dt:dt="r8">3328130</Frequency><Timestamp dt:dt="r8">4111423997</Timestamp><Current dt:dt="r…	59.94	1	right	-182881308	07-17-2017	12:18:44	10:18:44	female	189	{RIGHTARROW}	77							0	467925	467624	{RIGHTARROW}	301	466504	466239	765	right8	33	6	168	mask33	0	467607	0	467407	eqm10_NoEyeNmodel1_dir	90	HV	gazeCOD	GazeCoDxp	1	400	0	467107	3	467007
GazeCoD_1Model_male	17	1	21	<?xml version="1.0"?>\n<Clock xmlns:dt="urn:schemas-microsoft-com:datatypes"><Description dt:dt="string">E-Prime Primary Realtime Clock</Description><StartTime><Timestamp dt:dt="int">0</Timestamp><DateUtc dt:dt="string">2017-07-17T10:18:44Z</DateUtc></StartTime><FrequencyChanges><FrequencyChange><Frequency dt:dt="r8">3328130</Frequency><Timestamp dt:dt="r8">4111423997</Timestamp><Current dt:dt="r…	59.94	1	right	-182881308	07-17-2017	12:18:44	10:18:44	female	190	{RIGHTARROW}	77							0	469661	469443	{RIGHTARROW}	218	468322	467941	881	right8	22	6	169	mask22	0	469426	1	469226	eqm10_NoEyeNmodel1_dir	90	H	gazeCOD	GazeCoDxp	1	400	0	468925	3	468825
GazeCoD_1Model_male	17	1	21	<?xml version="1.0"?>\n<Clock xmlns:dt="urn:schemas-microsoft-com:datatypes"><Description dt:dt="string">E-Prime Primary Realtime Clock</Description><StartTime><Timestamp dt:dt="int">0</Timestamp><DateUtc dt:dt="string">2017-07-17T10:18:44Z</DateUtc></StartTime><FrequencyChanges><FrequencyChange><Frequency dt:dt="r8">3328130</Frequency><Timestamp dt:dt="r8">4111423997</Timestamp><Current dt:dt="r…	59.94	1	right	-182881308	07-17-2017	12:18:44	10:18:44	female	191	{DOWNARROW}	79							0	471405	471244	{DOWNARROW}	161	470130	469676	954	DG0	23	6	170	mask23	0	471228	1	471028	eqm10_NoEyeNmodel1_dir	90	HV	gazeCOD	GazeCoDxp	1	400	0	470727	-3	470627
GazeCoD_1Model_male	17	1	21	<?xml version="1.0"?>\n<Clock xmlns:dt="urn:schemas-microsoft-com:datatypes"><Description dt:dt="string">E-Prime Primary Realtime Clock</Description><StartTime><Timestamp dt:dt="int">0</Timestamp><DateUtc dt:dt="string">2017-07-17T10:18:44Z</DateUtc></StartTime><FrequencyChanges><FrequencyChange><Frequency dt:dt="r8">3328130</Frequency><Timestamp dt:dt="r8">4111423997</Timestamp><Current dt:dt="r…	59.94	1	right	-182881308	07-17-2017	12:18:44	10:18:44	female	192	{LEFTARROW}	53							0	473149	472863	{DOWNARROW}	286	471741	471428	813	left4,8	15	6	171	mask15	0	472846	1	472646	eqm10_NoEyeNmodel1_dir	90	H	gazeCOD	GazeCoDxp	0	400	0	472345	4	472245
GazeCoD_1Model_male	17	1	21	<?xml version="1.0"?>\n<Clock xmlns:dt="urn:schemas-microsoft-com:datatypes"><Description dt:dt="string">E-Prime Primary Realtime Clock</Description><StartTime><Timestamp dt:dt="int">0</Timestamp><DateUtc dt:dt="string">2017-07-17T10:18:44Z</DateUtc></StartTime><FrequencyChanges><FrequencyChange><Frequency dt:dt="r8">3328130</Frequency><Timestamp dt:dt="r8">4111423997</Timestamp><Current dt:dt="r…	59.94	1	right	-182881308	07-17-2017	12:18:44	10:18:44	female	193	{RIGHTARROW}	44							0	474997	474731	{DOWNARROW}	266	473616	473163	953	right3,2	8	6	172	mask8	0	474714	0	474514	eqm10_NoEyeNmodel1_dir	0	V	gazeCOD	GazeCoDxp	0	400	0	474214	-2	474114
GazeCoD_1Model_male	17	1	21	<?xml version="1.0"?>\n<Clock xmlns:dt="urn:schemas-microsoft-com:datatypes"><Description dt:dt="string">E-Prime Primary Realtime Clock</Description><StartTime><Timestamp dt:dt="int">0</Timestamp><DateUtc dt:dt="string">2017-07-17T10:18:44Z</DateUtc></StartTime><FrequencyChanges><FrequencyChange><Frequency dt:dt="r8">3328130</Frequency><Timestamp dt:dt="r8">4111423997</Timestamp><Current dt:dt="r…	59.94	1	right	-182881308	07-17-2017	12:18:44	10:18:44	female	194	{RIGHTARROW}	77							0	476669	476416	{RIGHTARROW}	253	475294	475015	779	right8	11	6	173	mask11	0	476399	0	476199	eqm10_NoEyeNmodel1_dir	0	V	gazeCOD	GazeCoDxp	1	400	0	475899	5	475799
GazeCoD_1Model_male	17	1	21	<?xml version="1.0"?>\n<Clock xmlns:dt="urn:schemas-microsoft-com:datatypes"><Description dt:dt="string">E-Prime Primary Realtime Clock</Description><StartTime><Timestamp dt:dt="int">0</Timestamp><DateUtc dt:dt="string">2017-07-17T10:18:44Z</DateUtc></StartTime><FrequencyChanges><FrequencyChange><Frequency dt:dt="r8">3328130</Frequency><Timestamp dt:dt="r8">4111423997</Timestamp><Current dt:dt="r…	59.94	1	right	-182881308	07-17-2017	12:18:44	10:18:44	female	195	{DOWNARROW}	79							0	478597	478185	{DOWNARROW}	412	477057	476683	874	DG0	12	6	174	mask12	0	478168	1	477968	eqm10_NoEyeNmodel1_dir	90	H	gazeCOD	GazeCoDxp	1	400	0	477667	10	477567
GazeCoD_1Model_male	17	1	21	<?xml version="1.0"?>\n<Clock xmlns:dt="urn:schemas-microsoft-com:datatypes"><Description dt:dt="string">E-Prime Primary Realtime Clock</Description><StartTime><Timestamp dt:dt="int">0</Timestamp><DateUtc dt:dt="string">2017-07-17T10:18:44Z</DateUtc></StartTime><FrequencyChanges><FrequencyChange><Frequency dt:dt="r8">3328130</Frequency><Timestamp dt:dt="r8">4111423997</Timestamp><Current dt:dt="r…	59.94	1	right	-182881308	07-17-2017	12:18:44	10:18:44	female	196	{RIGHTARROW}	44							0	480333	480020	{DOWNARROW}	313	478907	478619	788	right3,2	30	6	175	mask30	0	480003	0	479803	eqm10_NoEyeNmodel1_dir	90	HV	gazeCOD	GazeCoDxp	0	400	0	479503	-4	479403
GazeCoD_1Model_male	17	1	21	<?xml version="1.0"?>\n<Clock xmlns:dt="urn:schemas-microsoft-com:datatypes"><Description dt:dt="string">E-Prime Primary Realtime Clock</Description><StartTime><Timestamp dt:dt="int">0</Timestamp><DateUtc dt:dt="string">2017-07-17T10:18:44Z</DateUtc></StartTime><FrequencyChanges><FrequencyChange><Frequency dt:dt="r8">3328130</Frequency><Timestamp dt:dt="r8">4111423997</Timestamp><Current dt:dt="r…	59.94	1	right	-182881308	07-17-2017	12:18:44	10:18:44	female	197	{DOWNARROW}	79							0	482285	481972	{DOWNARROW}	313	480850	480354	996	DG0	1	6	176	mask1	0	481955	0	481755	eqm10_NoEyeNmodel1_dir	0	V	gazeCOD	GazeCoDxp	1	400	0	481455	5	481355
GazeCoD_1Model_male	17	1	21	<?xml version="1.0"?>\n<Clock xmlns:dt="urn:schemas-microsoft-com:datatypes"><Description dt:dt="string">E-Prime Primary Realtime Clock</Description><StartTime><Timestamp dt:dt="int">0</Timestamp><DateUtc dt:dt="string">2017-07-17T10:18:44Z</DateUtc></StartTime><FrequencyChanges><FrequencyChange><Frequency dt:dt="r8">3328130</Frequency><Timestamp dt:dt="r8">4111423997</Timestamp><Current dt:dt="r…	59.94	1	right	-182881308	07-17-2017	12:18:44	10:18:44	female	198	{RIGHTARROW}	42							0	485093	483840	{DOWNARROW}	1253	482725	482306	919	right4,8	31	6	177	mask31	0	483824	1	483624	eqm10_NoEyeNmodel1_dir	90	HV	gazeCOD	GazeCoDxp	0	400	0	483323	-2	483223
GazeCoD_1Model_male	17	1	21	<?xml version="1.0"?>\n<Clock xmlns:dt="urn:schemas-microsoft-com:datatypes"><Description dt:dt="string">E-Prime Primary Realtime Clock</Description><StartTime><Timestamp dt:dt="int">0</Timestamp><DateUtc dt:dt="string">2017-07-17T10:18:44Z</DateUtc></StartTime><FrequencyChanges><FrequencyChange><Frequency dt:dt="r8">3328130</Frequency><Timestamp dt:dt="r8">4111423997</Timestamp><Current dt:dt="r…	59.94	1	right	-182881308	07-17-2017	12:18:44	10:18:44	female	199	{LEFTARROW}	51							0	487301	486510	{LEFTARROW}	791	485396	485108	788	left3,2	14	6	178	mask14	0	486493	0	486293	eqm10_NoEyeNmodel1_dir	90	H	gazeCOD	GazeCoDxp	1	400	0	485993	-3	485893
GazeCoD_1Model_male	17	1	21	<?xml version="1.0"?>\n<Clock xmlns:dt="urn:schemas-microsoft-com:datatypes"><Description dt:dt="string">E-Prime Primary Realtime Clock</Description><StartTime><Timestamp dt:dt="int">0</Timestamp><DateUtc dt:dt="string">2017-07-17T10:18:44Z</DateUtc></StartTime><FrequencyChanges><FrequencyChange><Frequency dt:dt="r8">3328130</Frequency><Timestamp dt:dt="r8">4111423997</Timestamp><Current dt:dt="r…	59.94	1	right	-182881308	07-17-2017	12:18:44	10:18:44	female	200	{LEFTARROW}	78							0	489029	488896	{LEFTARROW}	133	487782	487327	955	left8	17	6	179	mask17	0	488879	1	488679	eqm10_NoEyeNmodel1_dir	90	H	gazeCOD	GazeCoDxp	1	400	0	488378	-4	488278
GazeCoD_1Model_male	17	1	21	<?xml version="1.0"?>\n<Clock xmlns:dt="urn:schemas-microsoft-com:datatypes"><Description dt:dt="string">E-Prime Primary Realtime Clock</Description><StartTime><Timestamp dt:dt="int">0</Timestamp><DateUtc dt:dt="string">2017-07-17T10:18:44Z</DateUtc></StartTime><FrequencyChanges><FrequencyChange><Frequency dt:dt="r8">3328130</Frequency><Timestamp dt:dt="r8">4111423997</Timestamp><Current dt:dt="r…	59.94	1	right	-182881308	07-17-2017	12:18:44	10:18:44	female	201	{RIGHTARROW}	42							0	490781	490531	{RIGHTARROW}	250	489406	489046	860	right4,8	20	6	180	mask20	0	490514	1	490314	eqm10_NoEyeNmodel1_dir	90	H	gazeCOD	GazeCoDxp	1	400	0	490013	7	489913
GazeCoD_1Model_male	17	1	21	<?xml version="1.0"?>\n<Clock xmlns:dt="urn:schemas-microsoft-com:datatypes"><Description dt:dt="string">E-Prime Primary Realtime Clock</Description><StartTime><Timestamp dt:dt="int">0</Timestamp><DateUtc dt:dt="string">2017-07-17T10:18:44Z</DateUtc></StartTime><FrequencyChanges><FrequencyChange><Frequency dt:dt="r8">3328130</Frequency><Timestamp dt:dt="r8">4111423997</Timestamp><Current dt:dt="r…	59.94	1	right	-182881308	07-17-2017	12:18:44	10:18:44	female	202	{LEFTARROW}	55							0	492573	492216	{LEFTARROW}	357	491097	490798	799	left6,4	27	6	181	mask27	0	492199	1	491999	eqm10_NoEyeNmodel1_dir	90	HV	gazeCOD	GazeCoDxp	1	400	0	491698	1	491598
GazeCoD_1Model_male	17	1	21	<?xml version="1.0"?>\n<Clock xmlns:dt="urn:schemas-microsoft-com:datatypes"><Description dt:dt="string">E-Prime Primary Realtime Clock</Description><StartTime><Timestamp dt:dt="int">0</Timestamp><DateUtc dt:dt="string">2017-07-17T10:18:44Z</DateUtc></StartTime><FrequencyChanges><FrequencyChange><Frequency dt:dt="r8">3328130</Frequency><Timestamp dt:dt="r8">4111423997</Timestamp><Current dt:dt="r…	59.94	1	right	-182881308	07-17-2017	12:18:44	10:18:44	female	203	{RIGHTARROW}	40							0	494413	494067	{RIGHTARROW}	346	492956	492599	857	right6,4	21	6	182	mask21	0	494051	0	493851	eqm10_NoEyeNmodel1_dir	90	H	gazeCOD	GazeCoDxp	1	400	0	493551	-5	493451
GazeCoD_1Model_male	17	1	21	<?xml version="1.0"?>\n<Clock xmlns:dt="urn:schemas-microsoft-com:datatypes"><Description dt:dt="string">E-Prime Primary Realtime Clock</Description><StartTime><Timestamp dt:dt="int">0</Timestamp><DateUtc dt:dt="string">2017-07-17T10:18:44Z</DateUtc></StartTime><FrequencyChanges><FrequencyChange><Frequency dt:dt="r8">3328130</Frequency><Timestamp dt:dt="r8">4111423997</Timestamp><Current dt:dt="r…	59.94	1	right	-182881308	07-17-2017	12:18:44	10:18:44	female	204	{LEFTARROW}	55							0	496357	496019	{LEFTARROW}	338	494908	494434	974	left6,4	16	6	183	mask16	0	496003	0	495803	eqm10_NoEyeNmodel1_dir	90	H	gazeCOD	GazeCoDxp	1	400	0	495503	-5	495403
GazeCoD_1Model_male	17	1	21	<?xml version="1.0"?>\n<Clock xmlns:dt="urn:schemas-microsoft-com:datatypes"><Description dt:dt="string">E-Prime Primary Realtime Clock</Description><StartTime><Timestamp dt:dt="int">0</Timestamp><DateUtc dt:dt="string">2017-07-17T10:18:44Z</DateUtc></StartTime><FrequencyChanges><FrequencyChange><Frequency dt:dt="r8">3328130</Frequency><Timestamp dt:dt="r8">4111423997</Timestamp><Current dt:dt="r…	59.94	1	right	-182881308	07-17-2017	12:18:44	10:18:44	female	205	{RIGHTARROW}	46							0	498173	497938	{DOWNARROW}	235	496826	496370	956	right1,6	7	6	184	mask7	0	497921	0	497721	eqm10_NoEyeNmodel1_dir	0	V	gazeCOD	GazeCoDxp	0	400	0	497421	-5	497321
GazeCoD_1Model_male	17	1	21	<?xml version="1.0"?>\n<Clock xmlns:dt="urn:schemas-microsoft-com:datatypes"><Description dt:dt="string">E-Prime Primary Realtime Clock</Description><StartTime><Timestamp dt:dt="int">0</Timestamp><DateUtc dt:dt="string">2017-07-17T10:18:44Z</DateUtc></StartTime><FrequencyChanges><FrequencyChange><Frequency dt:dt="r8">3328130</Frequency><Timestamp dt:dt="r8">4111423997</Timestamp><Current dt:dt="r…	59.94	1	right	-182881308	07-17-2017	12:18:44	10:18:44	female	206	{LEFTARROW}	49							0	500253	499757	{LEFTARROW}	496	498644	498188	956	left1,6	13	6	185	mask13	0	499740	1	499540	eqm10_NoEyeNmodel1_dir	90	H	gazeCOD	GazeCoDxp	1	400	0	499239	-5	499139
GazeCoD_1Model_male	17	1	21	<?xml version="1.0"?>\n<Clock xmlns:dt="urn:schemas-microsoft-com:datatypes"><Description dt:dt="string">E-Prime Primary Realtime Clock</Description><StartTime><Timestamp dt:dt="int">0</Timestamp><DateUtc dt:dt="string">2017-07-17T10:18:44Z</DateUtc></StartTime><FrequencyChanges><FrequencyChange><Frequency dt:dt="r8">3328130</Frequency><Timestamp dt:dt="r8">4111423997</Timestamp><Current dt:dt="r…	59.94	1	right	-182881308	07-17-2017	12:18:44	10:18:44	female	207	{LEFTARROW}	78							0	502125	501709	{LEFTARROW}	416	500583	500274	809	left8	6	6	186	mask6	0	501692	1	501492	eqm10_NoEyeNmodel1_dir	0	V	gazeCOD	GazeCoDxp	1	400	0	501191	8	501091
GazeCoD_1Model_male	17	1	21	<?xml version="1.0"?>\n<Clock xmlns:dt="urn:schemas-microsoft-com:datatypes"><Description dt:dt="string">E-Prime Primary Realtime Clock</Description><StartTime><Timestamp dt:dt="int">0</Timestamp><DateUtc dt:dt="string">2017-07-17T10:18:44Z</DateUtc></StartTime><FrequencyChanges><FrequencyChange><Frequency dt:dt="r8">3328130</Frequency><Timestamp dt:dt="r8">4111423997</Timestamp><Current dt:dt="r…	59.94	1	right	-182881308	07-17-2017	12:18:44	10:18:44	female	208	{LEFTARROW}	55							0	503901	503627	{LEFTARROW}	274	502509	502142	867	left6,4	5	6	187	mask5	0	503610	0	503410	eqm10_NoEyeNmodel1_dir	0	V	gazeCOD	GazeCoDxp	1	400	0	503110	1	503010
GazeCoD_1Model_male	17	1	21	<?xml version="1.0"?>\n<Clock xmlns:dt="urn:schemas-microsoft-com:datatypes"><Description dt:dt="string">E-Prime Primary Realtime Clock</Description><StartTime><Timestamp dt:dt="int">0</Timestamp><DateUtc dt:dt="string">2017-07-17T10:18:44Z</DateUtc></StartTime><FrequencyChanges><FrequencyChange><Frequency dt:dt="r8">3328130</Frequency><Timestamp dt:dt="r8">4111423997</Timestamp><Current dt:dt="r…	59.94	1	right	-182881308	07-17-2017	12:18:44	10:18:44	female	209	{LEFTARROW}	51							0	505765	505429	{DOWNARROW}	336	504307	503927	880	left3,2	25	6	188	mask25	0	505412	0	505212	eqm10_NoEyeNmodel1_dir	90	HV	gazeCOD	GazeCoDxp	0	400	0	504912	5	504812
GazeCoD_1Model_male	17	1	21	<?xml version="1.0"?>\n<Clock xmlns:dt="urn:schemas-microsoft-com:datatypes"><Description dt:dt="string">E-Prime Primary Realtime Clock</Description><StartTime><Timestamp dt:dt="int">0</Timestamp><DateUtc dt:dt="string">2017-07-17T10:18:44Z</DateUtc></StartTime><FrequencyChanges><FrequencyChange><Frequency dt:dt="r8">3328130</Frequency><Timestamp dt:dt="r8">4111423997</Timestamp><Current dt:dt="r…	59.94	1	right	-182881308	07-17-2017	12:18:44	10:18:44	female	210	{RIGHTARROW}	40							0	507501	507147	{RIGHTARROW}	354	506031	505779	752	right6,4	32	6	189	mask32	0	507130	0	506930	eqm10_NoEyeNmodel1_dir	90	HV	gazeCOD	GazeCoDxp	1	400	0	506630	-1	506530
GazeCoD_1Model_male	17	1	21	<?xml version="1.0"?>\n<Clock xmlns:dt="urn:schemas-microsoft-com:datatypes"><Description dt:dt="string">E-Prime Primary Realtime Clock</Description><StartTime><Timestamp dt:dt="int">0</Timestamp><DateUtc dt:dt="string">2017-07-17T10:18:44Z</DateUtc></StartTime><FrequencyChanges><FrequencyChange><Frequency dt:dt="r8">3328130</Frequency><Timestamp dt:dt="r8">4111423997</Timestamp><Current dt:dt="r…	59.94	1	right	-182881308	07-17-2017	12:18:44	10:18:44	female	211	{LEFTARROW}	53							0	509389	509016	{LEFTARROW}	373	507900	507514	886	left4,8	26	6	190	mask26	0	508999	0	508799	eqm10_NoEyeNmodel1_dir	90	HV	gazeCOD	GazeCoDxp	1	400	0	508499	-1	508399
GazeCoD_1Model_male	17	1	21	<?xml version="1.0"?>\n<Clock xmlns:dt="urn:schemas-microsoft-com:datatypes"><Description dt:dt="string">E-Prime Primary Realtime Clock</Description><StartTime><Timestamp dt:dt="int">0</Timestamp><DateUtc dt:dt="string">2017-07-17T10:18:44Z</DateUtc></StartTime><FrequencyChanges><FrequencyChange><Frequency dt:dt="r8">3328130</Frequency><Timestamp dt:dt="r8">4111423997</Timestamp><Current dt:dt="r…	59.94	1	right	-182881308	07-17-2017	12:18:44	10:18:44	female	212	{LEFTARROW}	78							0	511149	510868	{LEFTARROW}	281	509749	509400	849	left8	28	6	191	mask28	0	510851	1	510651	eqm10_NoEyeNmodel1_dir	90	HV	gazeCOD	GazeCoDxp	1	400	0	510350	1	510250
GazeCoD_1Model_male	17	1	21	<?xml version="1.0"?>\n<Clock xmlns:dt="urn:schemas-microsoft-com:datatypes"><Description dt:dt="string">E-Prime Primary Realtime Clock</Description><StartTime><Timestamp dt:dt="int">0</Timestamp><DateUtc dt:dt="string">2017-07-17T10:18:44Z</DateUtc></StartTime><FrequencyChanges><FrequencyChange><Frequency dt:dt="r8">3328130</Frequency><Timestamp dt:dt="r8">4111423997</Timestamp><Current dt:dt="r…	59.94	1	right	-182881308	07-17-2017	12:18:44	10:18:44	female	213	{LEFTARROW}	51							0	512965	512569	{LEFTARROW}	396	511452	511168	784	left3,2	3	6	192	mask3	0	512553	1	512353	eqm10_NoEyeNmodel1_dir	0	V	gazeCOD	GazeCoDxp	1	400	0	512052	0	511952
GazeCoD_1Model_male	17	1	21	<?xml version="1.0"?>\n<Clock xmlns:dt="urn:schemas-microsoft-com:datatypes"><Description dt:dt="string">E-Prime Primary Realtime Clock</Description><StartTime><Timestamp dt:dt="int">0</Timestamp><DateUtc dt:dt="string">2017-07-17T10:18:44Z</DateUtc></StartTime><FrequencyChanges><FrequencyChange><Frequency dt:dt="r8">3328130</Frequency><Timestamp dt:dt="r8">4111423997</Timestamp><Current dt:dt="r…	59.94	1	right	-182881308	07-17-2017	12:18:44	10:18:44	female	214	{LEFTARROW}	49							0	514797	514421	{DOWNARROW}	376	513294	512987	807	left1,6	24	6	193	mask24	0	514404	0	514204	eqm10_NoEyeNmodel1_dir	90	HV	gazeCOD	GazeCoDxp	0	400	0	513904	10	513804
GazeCoD_1Model_male	17	1	21	<?xml version="1.0"?>\n<Clock xmlns:dt="urn:schemas-microsoft-com:datatypes"><Description dt:dt="string">E-Prime Primary Realtime Clock</Description><StartTime><Timestamp dt:dt="int">0</Timestamp><DateUtc dt:dt="string">2017-07-17T10:18:44Z</DateUtc></StartTime><FrequencyChanges><FrequencyChange><Frequency dt:dt="r8">3328130</Frequency><Timestamp dt:dt="r8">4111423997</Timestamp><Current dt:dt="r…	59.94	1	right	-182881308	07-17-2017	12:18:44	10:18:44	female	215	{RIGHTARROW}	40							0	516701	516340	{RIGHTARROW}	361	515224	514822	902	right6,4	10	6	194	mask10	0	516323	0	516123	eqm10_NoEyeNmodel1_dir	0	V	gazeCOD	GazeCoDxp	1	400	0	515823	-1	515723
GazeCoD_1Model_male	17	1	21	<?xml version="1.0"?>\n<Clock xmlns:dt="urn:schemas-microsoft-com:datatypes"><Description dt:dt="string">E-Prime Primary Realtime Clock</Description><StartTime><Timestamp dt:dt="int">0</Timestamp><DateUtc dt:dt="string">2017-07-17T10:18:44Z</DateUtc></StartTime><FrequencyChanges><FrequencyChange><Frequency dt:dt="r8">3328130</Frequency><Timestamp dt:dt="r8">4111423997</Timestamp><Current dt:dt="r…	59.94	1	right	-182881308	07-17-2017	12:18:44	10:18:44	female	216	{RIGHTARROW}	42							0	518853	518092	{RIGHTARROW}	761	516977	516724	753	right4,8	9	6	195	mask9	0	518075	1	517875	eqm10_NoEyeNmodel1_dir	0	V	gazeCOD	GazeCoDxp	1	400	0	517574	-3	517474
GazeCoD_1Model_male	17	1	21	<?xml version="1.0"?>\n<Clock xmlns:dt="urn:schemas-microsoft-com:datatypes"><Description dt:dt="string">E-Prime Primary Realtime Clock</Description><StartTime><Timestamp dt:dt="int">0</Timestamp><DateUtc dt:dt="string">2017-07-17T10:18:44Z</DateUtc></StartTime><FrequencyChanges><FrequencyChange><Frequency dt:dt="r8">3328130</Frequency><Timestamp dt:dt="r8">4111423997</Timestamp><Current dt:dt="r…	59.94	1	right	-182881308	07-17-2017	12:18:44	10:18:44	female	217	{RIGHTARROW}	46							0	520725	520327	{RIGHTARROW}	398	519204	518876	828	right1,6	18	6	196	mask18	0	520310	0	520110	eqm10_NoEyeNmodel1_dir	90	H	gazeCOD	GazeCoDxp	1	400	0	519810	6	519710
GazeCoD_1Model_male	17	1	21	<?xml version="1.0"?>\n<Clock xmlns:dt="urn:schemas-microsoft-com:datatypes"><Description dt:dt="string">E-Prime Primary Realtime Clock</Description><StartTime><Timestamp dt:dt="int">0</Timestamp><DateUtc dt:dt="string">2017-07-17T10:18:44Z</DateUtc></StartTime><FrequencyChanges><FrequencyChange><Frequency dt:dt="r8">3328130</Frequency><Timestamp dt:dt="r8">4111423997</Timestamp><Current dt:dt="r…	59.94	1	right	-182881308	07-17-2017	12:18:44	10:18:44	female	218	{LEFTARROW}	53							0	522597	522296	{LEFTARROW}	301	521172	520744	928	left4,8	4	6	197	mask4	0	522279	0	522079	eqm10_NoEyeNmodel1_dir	0	V	gazeCOD	GazeCoDxp	1	400	0	521779	7	521679
GazeCoD_1Model_male	17	1	21	<?xml version="1.0"?>\n<Clock xmlns:dt="urn:schemas-microsoft-com:datatypes"><Description dt:dt="string">E-Prime Primary Realtime Clock</Description><StartTime><Timestamp dt:dt="int">0</Timestamp><DateUtc dt:dt="string">2017-07-17T10:18:44Z</DateUtc></StartTime><FrequencyChanges><FrequencyChange><Frequency dt:dt="r8">3328130</Frequency><Timestamp dt:dt="r8">4111423997</Timestamp><Current dt:dt="r…	59.94	1	right	-182881308	07-17-2017	12:18:44	10:18:44	female	219	{RIGHTARROW}	46							0	524309	524098	{DOWNARROW}	211	522986	522613	873	right1,6	29	6	198	mask29	0	524081	0	523881	eqm10_NoEyeNmodel1_dir	90	HV	gazeCOD	GazeCoDxp	0	400	0	523581	-5	523481
GazeCoD_1Model_male	17	1	21	<?xml version="1.0"?>\n<Clock xmlns:dt="urn:schemas-microsoft-com:datatypes"><Description dt:dt="string">E-Prime Primary Realtime Clock</Description><StartTime><Timestamp dt:dt="int">0</Timestamp><DateUtc dt:dt="string">2017-07-17T10:18:44Z</DateUtc></StartTime><FrequencyChanges><FrequencyChange><Frequency dt:dt="r8">3328130</Frequency><Timestamp dt:dt="r8">4111423997</Timestamp><Current dt:dt="r…	59.94	1	right	-182881308	07-17-2017	12:18:44	10:18:44	female	220	{LEFTARROW}	55							0	526109	525783	{LEFTARROW}	326	524661	524331	830	left6,4	16	7	199	mask16	0	525766	1	525566	eqm10_NoEyeNmodel1_dir	90	H	gazeCOD	GazeCoDxp	1	400	0	525265	4	525165
GazeCoD_1Model_male	17	1	21	<?xml version="1.0"?>\n<Clock xmlns:dt="urn:schemas-microsoft-com:datatypes"><Description dt:dt="string">E-Prime Primary Realtime Clock</Description><StartTime><Timestamp dt:dt="int">0</Timestamp><DateUtc dt:dt="string">2017-07-17T10:18:44Z</DateUtc></StartTime><FrequencyChanges><FrequencyChange><Frequency dt:dt="r8">3328130</Frequency><Timestamp dt:dt="r8">4111423997</Timestamp><Current dt:dt="r…	59.94	1	right	-182881308	07-17-2017	12:18:44	10:18:44	female	221	{RIGHTARROW}	44							0	527845	527685	{DOWNARROW}	160	526567	526133	934	right3,2	8	7	200	mask8	0	527668	1	527468	eqm10_NoEyeNmodel1_dir	0	V	gazeCOD	GazeCoDxp	0	400	0	527167	0	527067
GazeCoD_1Model_male	17	1	21	<?xml version="1.0"?>\n<Clock xmlns:dt="urn:schemas-microsoft-com:datatypes"><Description dt:dt="string">E-Prime Primary Realtime Clock</Description><StartTime><Timestamp dt:dt="int">0</Timestamp><DateUtc dt:dt="string">2017-07-17T10:18:44Z</DateUtc></StartTime><FrequencyChanges><FrequencyChange><Frequency dt:dt="r8">3328130</Frequency><Timestamp dt:dt="r8">4111423997</Timestamp><Current dt:dt="r…	59.94	1	right	-182881308	07-17-2017	12:18:44	10:18:44	female	222	{RIGHTARROW}	40							0	529749	529453	{RIGHTARROW}	296	528328	527868	960	right6,4	21	7	201	mask21	0	529436	0	529236	eqm10_NoEyeNmodel1_dir	90	H	gazeCOD	GazeCoDxp	1	400	0	528936	8	528836
GazeCoD_1Model_male	17	1	21	<?xml version="1.0"?>\n<Clock xmlns:dt="urn:schemas-microsoft-com:datatypes"><Description dt:dt="string">E-Prime Primary Realtime Clock</Description><StartTime><Timestamp dt:dt="int">0</Timestamp><DateUtc dt:dt="string">2017-07-17T10:18:44Z</DateUtc></StartTime><FrequencyChanges><FrequencyChange><Frequency dt:dt="r8">3328130</Frequency><Timestamp dt:dt="r8">4111423997</Timestamp><Current dt:dt="r…	59.94	1	right	-182881308	07-17-2017	12:18:44	10:18:44	female	223	{RIGHTARROW}	44							0	531693	531322	{DOWNARROW}	371	530195	529770	925	right3,2	30	7	202	mask30	0	531305	1	531105	eqm10_NoEyeNmodel1_dir	90	HV	gazeCOD	GazeCoDxp	0	400	0	530804	9	530704
GazeCoD_1Model_male	17	1	21	<?xml version="1.0"?>\n<Clock xmlns:dt="urn:schemas-microsoft-com:datatypes"><Description dt:dt="string">E-Prime Primary Realtime Clock</Description><StartTime><Timestamp dt:dt="int">0</Timestamp><DateUtc dt:dt="string">2017-07-17T10:18:44Z</DateUtc></StartTime><FrequencyChanges><FrequencyChange><Frequency dt:dt="r8">3328130</Frequency><Timestamp dt:dt="r8">4111423997</Timestamp><Current dt:dt="r…	59.94	1	right	-182881308	07-17-2017	12:18:44	10:18:44	female	224	{RIGHTARROW}	46							0	533525	533190	{DOWNARROW}	335	532070	531705	865	right1,6	29	7	203	mask29	0	533173	0	532973	eqm10_NoEyeNmodel1_dir	90	HV	gazeCOD	GazeCoDxp	0	400	0	532673	3	532573
GazeCoD_1Model_male	17	1	21	<?xml version="1.0"?>\n<Clock xmlns:dt="urn:schemas-microsoft-com:datatypes"><Description dt:dt="string">E-Prime Primary Realtime Clock</Description><StartTime><Timestamp dt:dt="int">0</Timestamp><DateUtc dt:dt="string">2017-07-17T10:18:44Z</DateUtc></StartTime><FrequencyChanges><FrequencyChange><Frequency dt:dt="r8">3328130</Frequency><Timestamp dt:dt="r8">4111423997</Timestamp><Current dt:dt="r…	59.94	1	right	-182881308	07-17-2017	12:18:44	10:18:44	female	225	{RIGHTARROW}	46							0	535501	534925	{DOWNARROW}	576	533801	533541	760	right1,6	18	7	204	mask18	0	534908	0	534708	eqm10_NoEyeNmodel1_dir	90	H	gazeCOD	GazeCoDxp	0	400	0	534408	7	534308
GazeCoD_1Model_male	17	1	21	<?xml version="1.0"?>\n<Clock xmlns:dt="urn:schemas-microsoft-com:datatypes"><Description dt:dt="string">E-Prime Primary Realtime Clock</Description><StartTime><Timestamp dt:dt="int">0</Timestamp><DateUtc dt:dt="string">2017-07-17T10:18:44Z</DateUtc></StartTime><FrequencyChanges><FrequencyChange><Frequency dt:dt="r8">3328130</Frequency><Timestamp dt:dt="r8">4111423997</Timestamp><Current dt:dt="r…	59.94	1	right	-182881308	07-17-2017	12:18:44	10:18:44	female	226	{LEFTARROW}	55							0	537245	537078	{LEFTARROW}	167	535957	535526	931	left6,4	5	7	205	mask5	0	537061	1	536861	eqm10_NoEyeNmodel1_dir	0	V	gazeCOD	GazeCoDxp	1	400	0	536560	3	536460
GazeCoD_1Model_male	17	1	21	<?xml version="1.0"?>\n<Clock xmlns:dt="urn:schemas-microsoft-com:datatypes"><Description dt:dt="string">E-Prime Primary Realtime Clock</Description><StartTime><Timestamp dt:dt="int">0</Timestamp><DateUtc dt:dt="string">2017-07-17T10:18:44Z</DateUtc></StartTime><FrequencyChanges><FrequencyChange><Frequency dt:dt="r8">3328130</Frequency><Timestamp dt:dt="r8">4111423997</Timestamp><Current dt:dt="r…	59.94	1	right	-182881308	07-17-2017	12:18:44	10:18:44	female	227	{LEFTARROW}	53							0	538933	538646	{LEFTARROW}	287	537518	537261	757	left4,8	4	7	206	mask4	0	538629	1	538429	eqm10_NoEyeNmodel1_dir	0	V	gazeCOD	GazeCoDxp	1	400	0	538128	10	538028
GazeCoD_1Model_male	17	1	21	<?xml version="1.0"?>\n<Clock xmlns:dt="urn:schemas-microsoft-com:datatypes"><Description dt:dt="string">E-Prime Primary Realtime Clock</Description><StartTime><Timestamp dt:dt="int">0</Timestamp><DateUtc dt:dt="string">2017-07-17T10:18:44Z</DateUtc></StartTime><FrequencyChanges><FrequencyChange><Frequency dt:dt="r8">3328130</Frequency><Timestamp dt:dt="r8">4111423997</Timestamp><Current dt:dt="r…	59.94	1	right	-182881308	07-17-2017	12:18:44	10:18:44	female	228	{RIGHTARROW}	44							0	540693	540381	{DOWNARROW}	312	539269	538946	823	right3,2	19	7	207	mask19	0	540364	0	540164	eqm10_NoEyeNmodel1_dir	90	H	gazeCOD	GazeCoDxp	0	400	0	539864	-5	539764
GazeCoD_1Model_male	17	1	21	<?xml version="1.0"?>\n<Clock xmlns:dt="urn:schemas-microsoft-com:datatypes"><Description dt:dt="string">E-Prime Primary Realtime Clock</Description><StartTime><Timestamp dt:dt="int">0</Timestamp><DateUtc dt:dt="string">2017-07-17T10:18:44Z</DateUtc></StartTime><FrequencyChanges><FrequencyChange><Frequency dt:dt="r8">3328130</Frequency><Timestamp dt:dt="r8">4111423997</Timestamp><Current dt:dt="r…	59.94	1	right	-182881308	07-17-2017	12:18:44	10:18:44	female	229	{DOWNARROW}	79							0	542693	542216	{DOWNARROW}	477	541102	540715	887	DG0	12	7	208	mask12	0	542199	0	541999	eqm10_NoEyeNmodel1_dir	90	H	gazeCOD	GazeCoDxp	1	400	0	541699	-3	541599
GazeCoD_1Model_male	17	1	21	<?xml version="1.0"?>\n<Clock xmlns:dt="urn:schemas-microsoft-com:datatypes"><Description dt:dt="string">E-Prime Primary Realtime Clock</Description><StartTime><Timestamp dt:dt="int">0</Timestamp><DateUtc dt:dt="string">2017-07-17T10:18:44Z</DateUtc></StartTime><FrequencyChanges><FrequencyChange><Frequency dt:dt="r8">3328130</Frequency><Timestamp dt:dt="r8">4111423997</Timestamp><Current dt:dt="r…	59.94	1	right	-182881308	07-17-2017	12:18:44	10:18:44	female	230	{LEFTARROW}	78							0	544389	544268	{LEFTARROW}	121	543147	542717	930	left8	6	7	209	mask6	0	544251	0	544051	eqm10_NoEyeNmodel1_dir	0	V	gazeCOD	GazeCoDxp	1	400	0	543751	4	543651
GazeCoD_1Model_male	17	1	21	<?xml version="1.0"?>\n<Clock xmlns:dt="urn:schemas-microsoft-com:datatypes"><Description dt:dt="string">E-Prime Primary Realtime Clock</Description><StartTime><Timestamp dt:dt="int">0</Timestamp><DateUtc dt:dt="string">2017-07-17T10:18:44Z</DateUtc></StartTime><FrequencyChanges><FrequencyChange><Frequency dt:dt="r8">3328130</Frequency><Timestamp dt:dt="r8">4111423997</Timestamp><Current dt:dt="r…	59.94	1	right	-182881308	07-17-2017	12:18:44	10:18:44	female	231	{LEFTARROW}	49							0	546693	545786	{DOWNARROW}	907	544662	544402	760	left1,6	24	7	210	mask24	0	545769	0	545569	eqm10_NoEyeNmodel1_dir	90	HV	gazeCOD	GazeCoDxp	0	400	0	545269	7	545169
GazeCoD_1Model_male	17	1	21	<?xml version="1.0"?>\n<Clock xmlns:dt="urn:schemas-microsoft-com:datatypes"><Description dt:dt="string">E-Prime Primary Realtime Clock</Description><StartTime><Timestamp dt:dt="int">0</Timestamp><DateUtc dt:dt="string">2017-07-17T10:18:44Z</DateUtc></StartTime><FrequencyChanges><FrequencyChange><Frequency dt:dt="r8">3328130</Frequency><Timestamp dt:dt="r8">4111423997</Timestamp><Current dt:dt="r…	59.94	1	right	-182881308	07-17-2017	12:18:44	10:18:44	female	232	{DOWNARROW}	79							0	548557	548205	{DOWNARROW}	352	547091	546704	887	DG0	1	7	211	mask1	0	548189	1	547989	eqm10_NoEyeNmodel1_dir	0	V	gazeCOD	GazeCoDxp	1	400	0	547688	-3	547588
GazeCoD_1Model_male	17	1	21	<?xml version="1.0"?>\n<Clock xmlns:dt="urn:schemas-microsoft-com:datatypes"><Description dt:dt="string">E-Prime Primary Realtime Clock</Description><StartTime><Timestamp dt:dt="int">0</Timestamp><DateUtc dt:dt="string">2017-07-17T10:18:44Z</DateUtc></StartTime><FrequencyChanges><FrequencyChange><Frequency dt:dt="r8">3328130</Frequency><Timestamp dt:dt="r8">4111423997</Timestamp><Current dt:dt="r…	59.94	1	right	-182881308	07-17-2017	12:18:44	10:18:44	female	233	{RIGHTARROW}	42							0	550533	550141	{DOWNARROW}	392	549027	548572	955	right4,8	20	7	212	mask20	0	550124	1	549924	eqm10_NoEyeNmodel1_dir	90	H	gazeCOD	GazeCoDxp	0	400	0	549623	-4	549523
GazeCoD_1Model_male	17	1	21	<?xml version="1.0"?>\n<Clock xmlns:dt="urn:schemas-microsoft-com:datatypes"><Description dt:dt="string">E-Prime Primary Realtime Clock</Description><StartTime><Timestamp dt:dt="int">0</Timestamp><DateUtc dt:dt="string">2017-07-17T10:18:44Z</DateUtc></StartTime><FrequencyChanges><FrequencyChange><Frequency dt:dt="r8">3328130</Frequency><Timestamp dt:dt="r8">4111423997</Timestamp><Current dt:dt="r…	59.94	1	right	-182881308	07-17-2017	12:18:44	10:18:44	female	234	{LEFTARROW}	49							0	552485	552109	{LEFTARROW}	376	550985	550558	927	left1,6	2	7	213	mask2	0	552092	0	551892	eqm10_NoEyeNmodel1_dir	0	V	gazeCOD	GazeCoDxp	1	400	0	551592	7	551492
GazeCoD_1Model_male	17	1	21	<?xml version="1.0"?>\n<Clock xmlns:dt="urn:schemas-microsoft-com:datatypes"><Description dt:dt="string">E-Prime Primary Realtime Clock</Description><StartTime><Timestamp dt:dt="int">0</Timestamp><DateUtc dt:dt="string">2017-07-17T10:18:44Z</DateUtc></StartTime><FrequencyChanges><FrequencyChange><Frequency dt:dt="r8">3328130</Frequency><Timestamp dt:dt="r8">4111423997</Timestamp><Current dt:dt="r…	59.94	1	right	-182881308	07-17-2017	12:18:44	10:18:44	female	235	{LEFTARROW}	53							0	554373	554011	{LEFTARROW}	362	552890	552510	880	left4,8	15	7	214	mask15	0	553994	0	553794	eqm10_NoEyeNmodel1_dir	90	H	gazeCOD	GazeCoDxp	1	400	0	553494	4	553394
GazeCoD_1Model_male	17	1	21	<?xml version="1.0"?>\n<Clock xmlns:dt="urn:schemas-microsoft-com:datatypes"><Description dt:dt="string">E-Prime Primary Realtime Clock</Description><StartTime><Timestamp dt:dt="int">0</Timestamp><DateUtc dt:dt="string">2017-07-17T10:18:44Z</DateUtc></StartTime><FrequencyChanges><FrequencyChange><Frequency dt:dt="r8">3328130</Frequency><Timestamp dt:dt="r8">4111423997</Timestamp><Current dt:dt="r…	59.94	1	right	-182881308	07-17-2017	12:18:44	10:18:44	female	236	{LEFTARROW}	49							0	558269	556013	{LEFTARROW}	2256	554888	554395	993	left1,6	13	7	215	mask13	0	555996	0	555796	eqm10_NoEyeNmodel1_dir	90	H	gazeCOD	GazeCoDxp	1	400	0	555496	8	555396
GazeCoD_1Model_male	17	1	21	<?xml version="1.0"?>\n<Clock xmlns:dt="urn:schemas-microsoft-com:datatypes"><Description dt:dt="string">E-Prime Primary Realtime Clock</Description><StartTime><Timestamp dt:dt="int">0</Timestamp><DateUtc dt:dt="string">2017-07-17T10:18:44Z</DateUtc></StartTime><FrequencyChanges><FrequencyChange><Frequency dt:dt="r8">3328130</Frequency><Timestamp dt:dt="r8">4111423997</Timestamp><Current dt:dt="r…	59.94	1	right	-182881308	07-17-2017	12:18:44	10:18:44	female	237	{LEFTARROW}	78							0	559949	559767	{LEFTARROW}	182	558640	558282	858	left8	17	7	216	mask17	0	559750	0	559550	eqm10_NoEyeNmodel1_dir	90	H	gazeCOD	GazeCoDxp	1	400	0	559250	10	559150
GazeCoD_1Model_male	17	1	21	<?xml version="1.0"?>\n<Clock xmlns:dt="urn:schemas-microsoft-com:datatypes"><Description dt:dt="string">E-Prime Primary Realtime Clock</Description><StartTime><Timestamp dt:dt="int">0</Timestamp><DateUtc dt:dt="string">2017-07-17T10:18:44Z</DateUtc></StartTime><FrequencyChanges><FrequencyChange><Frequency dt:dt="r8">3328130</Frequency><Timestamp dt:dt="r8">4111423997</Timestamp><Current dt:dt="r…	59.94	1	right	-182881308	07-17-2017	12:18:44	10:18:44	female	238	{RIGHTARROW}	40							0	561845	561535	{RIGHTARROW}	310	560408	559967	941	right6,4	32	7	217	mask32	0	561519	1	561319	eqm10_NoEyeNmodel1_dir	90	HV	gazeCOD	GazeCoDxp	1	400	0	561018	10	560918
GazeCoD_1Model_male	17	1	21	<?xml version="1.0"?>\n<Clock xmlns:dt="urn:schemas-microsoft-com:datatypes"><Description dt:dt="string">E-Prime Primary Realtime Clock</Description><StartTime><Timestamp dt:dt="int">0</Timestamp><DateUtc dt:dt="string">2017-07-17T10:18:44Z</DateUtc></StartTime><FrequencyChanges><FrequencyChange><Frequency dt:dt="r8">3328130</Frequency><Timestamp dt:dt="r8">4111423997</Timestamp><Current dt:dt="r…	59.94	1	right	-182881308	07-17-2017	12:18:44	10:18:44	female	239	{RIGHTARROW}	46							0	563517	563287	{DOWNARROW}	230	562165	561869	796	right1,6	7	7	218	mask7	0	563270	0	563070	eqm10_NoEyeNmodel1_dir	0	V	gazeCOD	GazeCoDxp	0	400	0	562770	5	562670
GazeCoD_1Model_male	17	1	21	<?xml version="1.0"?>\n<Clock xmlns:dt="urn:schemas-microsoft-com:datatypes"><Description dt:dt="string">E-Prime Primary Realtime Clock</Description><StartTime><Timestamp dt:dt="int">0</Timestamp><DateUtc dt:dt="string">2017-07-17T10:18:44Z</DateUtc></StartTime><FrequencyChanges><FrequencyChange><Frequency dt:dt="r8">3328130</Frequency><Timestamp dt:dt="r8">4111423997</Timestamp><Current dt:dt="r…	59.94	1	right	-182881308	07-17-2017	12:18:44	10:18:44	female	240	{RIGHTARROW}	77							0	565285	565106	{RIGHTARROW}	179	563992	563538	954	right8	22	7	219	mask22	0	565089	1	564889	eqm10_NoEyeNmodel1_dir	90	H	gazeCOD	GazeCoDxp	1	400	0	564588	-4	564488
GazeCoD_1Model_male	17	1	21	<?xml version="1.0"?>\n<Clock xmlns:dt="urn:schemas-microsoft-com:datatypes"><Description dt:dt="string">E-Prime Primary Realtime Clock</Description><StartTime><Timestamp dt:dt="int">0</Timestamp><DateUtc dt:dt="string">2017-07-17T10:18:44Z</DateUtc></StartTime><FrequencyChanges><FrequencyChange><Frequency dt:dt="r8">3328130</Frequency><Timestamp dt:dt="r8">4111423997</Timestamp><Current dt:dt="r…	59.94	1	right	-182881308	07-17-2017	12:18:44	10:18:44	female	241	{RIGHTARROW}	42							0	566885	566774	{DOWNARROW}	111	565651	565306	845	right4,8	9	7	220	mask9	0	566757	0	566557	eqm10_NoEyeNmodel1_dir	0	V	gazeCOD	GazeCoDxp	0	400	0	566257	6	566157
GazeCoD_1Model_male	17	1	21	<?xml version="1.0"?>\n<Clock xmlns:dt="urn:schemas-microsoft-com:datatypes"><Description dt:dt="string">E-Prime Primary Realtime Clock</Description><StartTime><Timestamp dt:dt="int">0</Timestamp><DateUtc dt:dt="string">2017-07-17T10:18:44Z</DateUtc></StartTime><FrequencyChanges><FrequencyChange><Frequency dt:dt="r8">3328130</Frequency><Timestamp dt:dt="r8">4111423997</Timestamp><Current dt:dt="r…	59.94	1	right	-182881308	07-17-2017	12:18:44	10:18:44	female	242	{RIGHTARROW}	77							0	571525	571379	{RIGHTARROW}	146	570258	569794	964	right8	11	7	221	mask11	0	571362	1	571162	eqm10_NoEyeNmodel1_dir	0	V	gazeCOD	GazeCoDxp	1	400	0	570861	3	570761
GazeCoD_1Model_male	17	1	21	<?xml version="1.0"?>\n<Clock xmlns:dt="urn:schemas-microsoft-com:datatypes"><Description dt:dt="string">E-Prime Primary Realtime Clock</Description><StartTime><Timestamp dt:dt="int">0</Timestamp><DateUtc dt:dt="string">2017-07-17T10:18:44Z</DateUtc></StartTime><FrequencyChanges><FrequencyChange><Frequency dt:dt="r8">3328130</Frequency><Timestamp dt:dt="r8">4111423997</Timestamp><Current dt:dt="r…	59.94	1	right	-182881308	07-17-2017	12:18:44	10:18:44	female	243	{RIGHTARROW}	42							0	573165	573064	{DOWNARROW}	101	571941	571546	895	right4,8	31	7	222	mask31	0	573047	0	572847	eqm10_NoEyeNmodel1_dir	90	HV	gazeCOD	GazeCoDxp	0	400	0	572547	6	572447
GazeCoD_1Model_male	17	1	21	<?xml version="1.0"?>\n<Clock xmlns:dt="urn:schemas-microsoft-com:datatypes"><Description dt:dt="string">E-Prime Primary Realtime Clock</Description><StartTime><Timestamp dt:dt="int">0</Timestamp><DateUtc dt:dt="string">2017-07-17T10:18:44Z</DateUtc></StartTime><FrequencyChanges><FrequencyChange><Frequency dt:dt="r8">3328130</Frequency><Timestamp dt:dt="r8">4111423997</Timestamp><Current dt:dt="r…	59.94	1	right	-182881308	07-17-2017	12:18:44	10:18:44	female	244	{RIGHTARROW}	40							0	574901	574699	{RIGHTARROW}	202	573575	573181	894	right6,4	10	7	223	mask10	0	574682	1	574482	eqm10_NoEyeNmodel1_dir	0	V	gazeCOD	GazeCoDxp	1	400	0	574181	6	574081
GazeCoD_1Model_male	17	1	21	<?xml version="1.0"?>\n<Clock xmlns:dt="urn:schemas-microsoft-com:datatypes"><Description dt:dt="string">E-Prime Primary Realtime Clock</Description><StartTime><Timestamp dt:dt="int">0</Timestamp><DateUtc dt:dt="string">2017-07-17T10:18:44Z</DateUtc></StartTime><FrequencyChanges><FrequencyChange><Frequency dt:dt="r8">3328130</Frequency><Timestamp dt:dt="r8">4111423997</Timestamp><Current dt:dt="r…	59.94	1	right	-182881308	07-17-2017	12:18:44	10:18:44	female	245	{LEFTARROW}	51							0	576349	576300	{DOWNARROW}	49	575176	574916	760	left3,2	25	7	224	mask25	0	576284	1	576084	eqm10_NoEyeNmodel1_dir	90	HV	gazeCOD	GazeCoDxp	0	400	0	575783	7	575683
GazeCoD_1Model_male	17	1	21	<?xml version="1.0"?>\n<Clock xmlns:dt="urn:schemas-microsoft-com:datatypes"><Description dt:dt="string">E-Prime Primary Realtime Clock</Description><StartTime><Timestamp dt:dt="int">0</Timestamp><DateUtc dt:dt="string">2017-07-17T10:18:44Z</DateUtc></StartTime><FrequencyChanges><FrequencyChange><Frequency dt:dt="r8">3328130</Frequency><Timestamp dt:dt="r8">4111423997</Timestamp><Current dt:dt="r…	59.94	1	right	-182881308	07-17-2017	12:18:44	10:18:44	female	246	{LEFTARROW}	53							0	578165	577969	{LEFTARROW}	196	576844	576367	977	left4,8	26	7	225	mask26	0	577952	1	577752	eqm10_NoEyeNmodel1_dir	90	HV	gazeCOD	GazeCoDxp	1	400	0	577451	7	577351
GazeCoD_1Model_male	17	1	21	<?xml version="1.0"?>\n<Clock xmlns:dt="urn:schemas-microsoft-com:datatypes"><Description dt:dt="string">E-Prime Primary Realtime Clock</Description><StartTime><Timestamp dt:dt="int">0</Timestamp><DateUtc dt:dt="string">2017-07-17T10:18:44Z</DateUtc></StartTime><FrequencyChanges><FrequencyChange><Frequency dt:dt="r8">3328130</Frequency><Timestamp dt:dt="r8">4111423997</Timestamp><Current dt:dt="r…	59.94	1	right	-182881308	07-17-2017	12:18:44	10:18:44	female	247	{DOWNARROW}	79							0	580037	579754	{DOWNARROW}	283	578638	578186	952	DG0	23	7	226	mask23	0	579737	0	579537	eqm10_NoEyeNmodel1_dir	90	HV	gazeCOD	GazeCoDxp	1	400	0	579237	-1	579137
GazeCoD_1Model_male	17	1	21	<?xml version="1.0"?>\n<Clock xmlns:dt="urn:schemas-microsoft-com:datatypes"><Description dt:dt="string">E-Prime Primary Realtime Clock</Description><StartTime><Timestamp dt:dt="int">0</Timestamp><DateUtc dt:dt="string">2017-07-17T10:18:44Z</DateUtc></StartTime><FrequencyChanges><FrequencyChange><Frequency dt:dt="r8">3328130</Frequency><Timestamp dt:dt="r8">4111423997</Timestamp><Current dt:dt="r…	59.94	1	right	-182881308	07-17-2017	12:18:44	10:18:44	female	248	{RIGHTARROW}	77							0	581717	581622	{RIGHTARROW}	95	580495	580054	941	right8	33	7	227	mask33	0	581606	1	581406	eqm10_NoEyeNmodel1_dir	90	HV	gazeCOD	GazeCoDxp	1	400	0	581105	10	581005
GazeCoD_1Model_male	17	1	21	<?xml version="1.0"?>\n<Clock xmlns:dt="urn:schemas-microsoft-com:datatypes"><Description dt:dt="string">E-Prime Primary Realtime Clock</Description><StartTime><Timestamp dt:dt="int">0</Timestamp><DateUtc dt:dt="string">2017-07-17T10:18:44Z</DateUtc></StartTime><FrequencyChanges><FrequencyChange><Frequency dt:dt="r8">3328130</Frequency><Timestamp dt:dt="r8">4111423997</Timestamp><Current dt:dt="r…	59.94	1	right	-182881308	07-17-2017	12:18:44	10:18:44	female	249	{LEFTARROW}	78							0	583205	583107	{LEFTARROW}	98	581996	581739	757	left8	28	7	228	mask28	0	583090	-1	582890	eqm10_NoEyeNmodel1_dir	90	HV	gazeCOD	GazeCoDxp	1	400	0	582591	-5	582491
GazeCoD_1Model_male	17	1	21	<?xml version="1.0"?>\n<Clock xmlns:dt="urn:schemas-microsoft-com:datatypes"><Description dt:dt="string">E-Prime Primary Realtime Clock</Description><StartTime><Timestamp dt:dt="int">0</Timestamp><DateUtc dt:dt="string">2017-07-17T10:18:44Z</DateUtc></StartTime><FrequencyChanges><FrequencyChange><Frequency dt:dt="r8">3328130</Frequency><Timestamp dt:dt="r8">4111423997</Timestamp><Current dt:dt="r…	59.94	1	right	-182881308	07-17-2017	12:18:44	10:18:44	female	250	{LEFTARROW}	55							0	586765	584726	{LEFTARROW}	2039	583603	583224	879	left6,4	27	7	229	mask27	0	584709	1	584509	eqm10_NoEyeNmodel1_dir	90	HV	gazeCOD	GazeCoDxp	1	400	0	584208	5	584108
GazeCoD_1Model_male	17	1	21	<?xml version="1.0"?>\n<Clock xmlns:dt="urn:schemas-microsoft-com:datatypes"><Description dt:dt="string">E-Prime Primary Realtime Clock</Description><StartTime><Timestamp dt:dt="int">0</Timestamp><DateUtc dt:dt="string">2017-07-17T10:18:44Z</DateUtc></StartTime><FrequencyChanges><FrequencyChange><Frequency dt:dt="r8">3328130</Frequency><Timestamp dt:dt="r8">4111423997</Timestamp><Current dt:dt="r…	59.94	1	right	-182881308	07-17-2017	12:18:44	10:18:44	female	251	{LEFTARROW}	51							0	588661	588296	{LEFTARROW}	365	587178	586778	900	left3,2	3	7	230	mask3	0	588279	0	588079	eqm10_NoEyeNmodel1_dir	0	V	gazeCOD	GazeCoDxp	1	400	0	587779	1	587679
GazeCoD_1Model_male	17	1	21	<?xml version="1.0"?>\n<Clock xmlns:dt="urn:schemas-microsoft-com:datatypes"><Description dt:dt="string">E-Prime Primary Realtime Clock</Description><StartTime><Timestamp dt:dt="int">0</Timestamp><DateUtc dt:dt="string">2017-07-17T10:18:44Z</DateUtc></StartTime><FrequencyChanges><FrequencyChange><Frequency dt:dt="r8">3328130</Frequency><Timestamp dt:dt="r8">4111423997</Timestamp><Current dt:dt="r…	59.94	1	right	-182881308	07-17-2017	12:18:44	10:18:44	female	252	{LEFTARROW}	51							0	590277	590098	{LEFTARROW}	179	588985	588680	805	left3,2	14	7	231	mask14	0	590081	1	589881	eqm10_NoEyeNmodel1_dir	90	H	gazeCOD	GazeCoDxp	1	400	0	589580	-5	589480
GazeCoD_1Model_male	17	1	21	<?xml version="1.0"?>\n<Clock xmlns:dt="urn:schemas-microsoft-com:datatypes"><Description dt:dt="string">E-Prime Primary Realtime Clock</Description><StartTime><Timestamp dt:dt="int">0</Timestamp><DateUtc dt:dt="string">2017-07-17T10:18:44Z</DateUtc></StartTime><FrequencyChanges><FrequencyChange><Frequency dt:dt="r8">3328130</Frequency><Timestamp dt:dt="r8">4111423997</Timestamp><Current dt:dt="r…	59.94	1	right	-182881308	07-17-2017	12:18:44	10:18:44	female	253	{RIGHTARROW}	44							0	592077	591783	{DOWNARROW}	294	590670	590298	872	right3,2	30	8	232	mask30	0	591766	1	591566	eqm10_NoEyeNmodel1_dir	90	HV	gazeCOD	GazeCoDxp	0	400	0	591265	-5	591165
GazeCoD_1Model_male	17	1	21	<?xml version="1.0"?>\n<Clock xmlns:dt="urn:schemas-microsoft-com:datatypes"><Description dt:dt="string">E-Prime Primary Realtime Clock</Description><StartTime><Timestamp dt:dt="int">0</Timestamp><DateUtc dt:dt="string">2017-07-17T10:18:44Z</DateUtc></StartTime><FrequencyChanges><FrequencyChange><Frequency dt:dt="r8">3328130</Frequency><Timestamp dt:dt="r8">4111423997</Timestamp><Current dt:dt="r…	59.94	1	right	-182881308	07-17-2017	12:18:44	10:18:44	female	254	{LEFTARROW}	55							0	593853	593501	{LEFTARROW}	352	592378	592100	778	left6,4	27	8	233	mask27	0	593484	0	593284	eqm10_NoEyeNmodel1_dir	90	HV	gazeCOD	GazeCoDxp	1	400	0	592984	6	592884
GazeCoD_1Model_male	17	1	21	<?xml version="1.0"?>\n<Clock xmlns:dt="urn:schemas-microsoft-com:datatypes"><Description dt:dt="string">E-Prime Primary Realtime Clock</Description><StartTime><Timestamp dt:dt="int">0</Timestamp><DateUtc dt:dt="string">2017-07-17T10:18:44Z</DateUtc></StartTime><FrequencyChanges><FrequencyChange><Frequency dt:dt="r8">3328130</Frequency><Timestamp dt:dt="r8">4111423997</Timestamp><Current dt:dt="r…	59.94	1	right	-182881308	07-17-2017	12:18:44	10:18:44	female	255	{DOWNARROW}	79							0	595837	595436	{DOWNARROW}	401	594319	593868	951	DG0	1	8	234	mask1	0	595419	0	595219	eqm10_NoEyeNmodel1_dir	0	V	gazeCOD	GazeCoDxp	1	400	0	594919	0	594819
GazeCoD_1Model_male	17	1	21	<?xml version="1.0"?>\n<Clock xmlns:dt="urn:schemas-microsoft-com:datatypes"><Description dt:dt="string">E-Prime Primary Realtime Clock</Description><StartTime><Timestamp dt:dt="int">0</Timestamp><DateUtc dt:dt="string">2017-07-17T10:18:44Z</DateUtc></StartTime><FrequencyChanges><FrequencyChange><Frequency dt:dt="r8">3328130</Frequency><Timestamp dt:dt="r8">4111423997</Timestamp><Current dt:dt="r…	59.94	1	right	-182881308	07-17-2017	12:18:44	10:18:44	female	256	{RIGHTARROW}	77							0	597589	597305	{RIGHTARROW}	284	596183	595853	830	right8	11	8	235	mask11	0	597288	0	597088	eqm10_NoEyeNmodel1_dir	0	V	gazeCOD	GazeCoDxp	1	400	0	596788	5	596688
GazeCoD_1Model_male	17	1	21	<?xml version="1.0"?>\n<Clock xmlns:dt="urn:schemas-microsoft-com:datatypes"><Description dt:dt="string">E-Prime Primary Realtime Clock</Description><StartTime><Timestamp dt:dt="int">0</Timestamp><DateUtc dt:dt="string">2017-07-17T10:18:44Z</DateUtc></StartTime><FrequencyChanges><FrequencyChange><Frequency dt:dt="r8">3328130</Frequency><Timestamp dt:dt="r8">4111423997</Timestamp><Current dt:dt="r…	59.94	1	right	-182881308	07-17-2017	12:18:44	10:18:44	female	257	{RIGHTARROW}	42							0	599301	599057	{RIGHTARROW}	244	597936	597605	831	right4,8	9	8	236	mask9	0	599040	1	598840	eqm10_NoEyeNmodel1_dir	0	V	gazeCOD	GazeCoDxp	1	400	0	598539	3	598439
GazeCoD_1Model_male	17	1	21	<?xml version="1.0"?>\n<Clock xmlns:dt="urn:schemas-microsoft-com:datatypes"><Description dt:dt="string">E-Prime Primary Realtime Clock</Description><StartTime><Timestamp dt:dt="int">0</Timestamp><DateUtc dt:dt="string">2017-07-17T10:18:44Z</DateUtc></StartTime><FrequencyChanges><FrequencyChange><Frequency dt:dt="r8">3328130</Frequency><Timestamp dt:dt="r8">4111423997</Timestamp><Current dt:dt="r…	59.94	1	right	-182881308	07-17-2017	12:18:44	10:18:44	female	258	{DOWNARROW}	79							0	601237	600875	{DOWNARROW}	362	599760	599324	936	DG0	23	8	237	mask23	0	600858	0	600658	eqm10_NoEyeNmodel1_dir	90	HV	gazeCOD	GazeCoDxp	1	400	0	600358	-2	600258
GazeCoD_1Model_male	17	1	21	<?xml version="1.0"?>\n<Clock xmlns:dt="urn:schemas-microsoft-com:datatypes"><Description dt:dt="string">E-Prime Primary Realtime Clock</Description><StartTime><Timestamp dt:dt="int">0</Timestamp><DateUtc dt:dt="string">2017-07-17T10:18:44Z</DateUtc></StartTime><FrequencyChanges><FrequencyChange><Frequency dt:dt="r8">3328130</Frequency><Timestamp dt:dt="r8">4111423997</Timestamp><Current dt:dt="r…	59.94	1	right	-182881308	07-17-2017	12:18:44	10:18:44	female	259	{RIGHTARROW}	44							0	603021	602777	{RIGHTARROW}	244	601653	601259	894	right3,2	19	8	238	mask19	0	602760	0	602560	eqm10_NoEyeNmodel1_dir	90	H	gazeCOD	GazeCoDxp	1	400	0	602260	7	602160
GazeCoD_1Model_male	17	1	21	<?xml version="1.0"?>\n<Clock xmlns:dt="urn:schemas-microsoft-com:datatypes"><Description dt:dt="string">E-Prime Primary Realtime Clock</Description><StartTime><Timestamp dt:dt="int">0</Timestamp><DateUtc dt:dt="string">2017-07-17T10:18:44Z</DateUtc></StartTime><FrequencyChanges><FrequencyChange><Frequency dt:dt="r8">3328130</Frequency><Timestamp dt:dt="r8">4111423997</Timestamp><Current dt:dt="r…	59.94	1	right	-182881308	07-17-2017	12:18:44	10:18:44	female	260	{RIGHTARROW}	77							0	605109	604629	{RIGHTARROW}	480	603516	603044	972	right8	33	8	239	mask33	0	604612	0	604412	eqm10_NoEyeNmodel1_dir	90	HV	gazeCOD	GazeCoDxp	1	400	0	604112	-4	604012
GazeCoD_1Model_male	17	1	21	<?xml version="1.0"?>\n<Clock xmlns:dt="urn:schemas-microsoft-com:datatypes"><Description dt:dt="string">E-Prime Primary Realtime Clock</Description><StartTime><Timestamp dt:dt="int">0</Timestamp><DateUtc dt:dt="string">2017-07-17T10:18:44Z</DateUtc></StartTime><FrequencyChanges><FrequencyChange><Frequency dt:dt="r8">3328130</Frequency><Timestamp dt:dt="r8">4111423997</Timestamp><Current dt:dt="r…	59.94	1	right	-182881308	07-17-2017	12:18:44	10:18:44	female	261	{DOWNARROW}	79							0	607077	606664	{RIGHTARROW}	413	605550	605129	921	DG0	12	8	240	mask12	0	606647	0	606447	eqm10_NoEyeNmodel1_dir	90	H	gazeCOD	GazeCoDxp	0	400	0	606147	-3	606047
GazeCoD_1Model_male	17	1	21	<?xml version="1.0"?>\n<Clock xmlns:dt="urn:schemas-microsoft-com:datatypes"><Description dt:dt="string">E-Prime Primary Realtime Clock</Description><StartTime><Timestamp dt:dt="int">0</Timestamp><DateUtc dt:dt="string">2017-07-17T10:18:44Z</DateUtc></StartTime><FrequencyChanges><FrequencyChange><Frequency dt:dt="r8">3328130</Frequency><Timestamp dt:dt="r8">4111423997</Timestamp><Current dt:dt="r…	59.94	1	right	-182881308	07-17-2017	12:18:44	10:18:44	female	262	{RIGHTARROW}	44							0	608909	608550	{RIGHTARROW}	359	607422	607098	824	right3,2	8	8	241	mask8	0	608533	1	608333	eqm10_NoEyeNmodel1_dir	0	V	gazeCOD	GazeCoDxp	1	400	0	608032	10	607932
GazeCoD_1Model_male	17	1	21	<?xml version="1.0"?>\n<Clock xmlns:dt="urn:schemas-microsoft-com:datatypes"><Description dt:dt="string">E-Prime Primary Realtime Clock</Description><StartTime><Timestamp dt:dt="int">0</Timestamp><DateUtc dt:dt="string">2017-07-17T10:18:44Z</DateUtc></StartTime><FrequencyChanges><FrequencyChange><Frequency dt:dt="r8">3328130</Frequency><Timestamp dt:dt="r8">4111423997</Timestamp><Current dt:dt="r…	59.94	1	right	-182881308	07-17-2017	12:18:44	10:18:44	female	263	{LEFTARROW}	51							0	610661	610351	{LEFTARROW}	310	609239	608933	806	left3,2	25	8	242	mask25	0	610335	1	610135	eqm10_NoEyeNmodel1_dir	90	HV	gazeCOD	GazeCoDxp	1	400	0	609834	-5	609734
GazeCoD_1Model_male	17	1	21	<?xml version="1.0"?>\n<Clock xmlns:dt="urn:schemas-microsoft-com:datatypes"><Description dt:dt="string">E-Prime Primary Realtime Clock</Description><StartTime><Timestamp dt:dt="int">0</Timestamp><DateUtc dt:dt="string">2017-07-17T10:18:44Z</DateUtc></StartTime><FrequencyChanges><FrequencyChange><Frequency dt:dt="r8">3328130</Frequency><Timestamp dt:dt="r8">4111423997</Timestamp><Current dt:dt="r…	59.94	1	right	-182881308	07-17-2017	12:18:44	10:18:44	female	264	{LEFTARROW}	53							0	612413	612237	{LEFTARROW}	176	611112	610685	927	left4,8	26	8	243	mask26	0	612220	1	612020	eqm10_NoEyeNmodel1_dir	90	HV	gazeCOD	GazeCoDxp	1	400	0	611719	7	611619
GazeCoD_1Model_male	17	1	21	<?xml version="1.0"?>\n<Clock xmlns:dt="urn:schemas-microsoft-com:datatypes"><Description dt:dt="string">E-Prime Primary Realtime Clock</Description><StartTime><Timestamp dt:dt="int">0</Timestamp><DateUtc dt:dt="string">2017-07-17T10:18:44Z</DateUtc></StartTime><FrequencyChanges><FrequencyChange><Frequency dt:dt="r8">3328130</Frequency><Timestamp dt:dt="r8">4111423997</Timestamp><Current dt:dt="r…	59.94	1	right	-182881308	07-17-2017	12:18:44	10:18:44	female	265	{RIGHTARROW}	42							0	614253	613988	{RIGHTARROW}	265	612866	612437	929	right4,8	20	8	244	mask20	0	613972	1	613772	eqm10_NoEyeNmodel1_dir	90	H	gazeCOD	GazeCoDxp	1	400	0	613471	5	613371
GazeCoD_1Model_male	17	1	21	<?xml version="1.0"?>\n<Clock xmlns:dt="urn:schemas-microsoft-com:datatypes"><Description dt:dt="string">E-Prime Primary Realtime Clock</Description><StartTime><Timestamp dt:dt="int">0</Timestamp><DateUtc dt:dt="string">2017-07-17T10:18:44Z</DateUtc></StartTime><FrequencyChanges><FrequencyChange><Frequency dt:dt="r8">3328130</Frequency><Timestamp dt:dt="r8">4111423997</Timestamp><Current dt:dt="r…	59.94	1	right	-182881308	07-17-2017	12:18:44	10:18:44	female	266	{LEFTARROW}	49							0	616117	615690	{LEFTARROW}	427	614577	614272	805	left1,6	24	8	245	mask24	0	615673	0	615473	eqm10_NoEyeNmodel1_dir	90	HV	gazeCOD	GazeCoDxp	1	400	0	615173	-4	615073
GazeCoD_1Model_male	17	1	21	<?xml version="1.0"?>\n<Clock xmlns:dt="urn:schemas-microsoft-com:datatypes"><Description dt:dt="string">E-Prime Primary Realtime Clock</Description><StartTime><Timestamp dt:dt="int">0</Timestamp><DateUtc dt:dt="string">2017-07-17T10:18:44Z</DateUtc></StartTime><FrequencyChanges><FrequencyChange><Frequency dt:dt="r8">3328130</Frequency><Timestamp dt:dt="r8">4111423997</Timestamp><Current dt:dt="r…	59.94	1	right	-182881308	07-17-2017	12:18:44	10:18:44	female	267	{LEFTARROW}	49							0	617885	617575	{LEFTARROW}	310	616453	616141	812	left1,6	2	8	246	mask2	0	617558	0	617358	eqm10_NoEyeNmodel1_dir	0	V	gazeCOD	GazeCoDxp	1	400	0	617058	5	616958
GazeCoD_1Model_male	17	1	21	<?xml version="1.0"?>\n<Clock xmlns:dt="urn:schemas-microsoft-com:datatypes"><Description dt:dt="string">E-Prime Primary Realtime Clock</Description><StartTime><Timestamp dt:dt="int">0</Timestamp><DateUtc dt:dt="string">2017-07-17T10:18:44Z</DateUtc></StartTime><FrequencyChanges><FrequencyChange><Frequency dt:dt="r8">3328130</Frequency><Timestamp dt:dt="r8">4111423997</Timestamp><Current dt:dt="r…	59.94	1	right	-182881308	07-17-2017	12:18:44	10:18:44	female	268	{RIGHTARROW}	46							0	619973	619461	{LEFTARROW}	512	618333	617909	924	right1,6	7	8	247	mask7	0	619444	1	619244	eqm10_NoEyeNmodel1_dir	0	V	gazeCOD	GazeCoDxp	0	400	0	618943	10	618843
GazeCoD_1Model_male	17	1	21	<?xml version="1.0"?>\n<Clock xmlns:dt="urn:schemas-microsoft-com:datatypes"><Description dt:dt="string">E-Prime Primary Realtime Clock</Description><StartTime><Timestamp dt:dt="int">0</Timestamp><DateUtc dt:dt="string">2017-07-17T10:18:44Z</DateUtc></StartTime><FrequencyChanges><FrequencyChange><Frequency dt:dt="r8">3328130</Frequency><Timestamp dt:dt="r8">4111423997</Timestamp><Current dt:dt="r…	59.94	1	right	-182881308	07-17-2017	12:18:44	10:18:44	female	269	{LEFTARROW}	78							0	621837	621529	{LEFTARROW}	308	620416	619994	922	left8	17	8	248	mask17	0	621512	0	621312	eqm10_NoEyeNmodel1_dir	90	H	gazeCOD	GazeCoDxp	1	400	0	621012	-4	620912
GazeCoD_1Model_male	17	1	21	<?xml version="1.0"?>\n<Clock xmlns:dt="urn:schemas-microsoft-com:datatypes"><Description dt:dt="string">E-Prime Primary Realtime Clock</Description><StartTime><Timestamp dt:dt="int">0</Timestamp><DateUtc dt:dt="string">2017-07-17T10:18:44Z</DateUtc></StartTime><FrequencyChanges><FrequencyChange><Frequency dt:dt="r8">3328130</Frequency><Timestamp dt:dt="r8">4111423997</Timestamp><Current dt:dt="r…	59.94	1	right	-182881308	07-17-2017	12:18:44	10:18:44	female	270	{RIGHTARROW}	46							0	623645	623398	{LEFTARROW}	247	622277	621863	914	right1,6	18	8	249	mask18	0	623381	0	623181	eqm10_NoEyeNmodel1_dir	90	H	gazeCOD	GazeCoDxp	0	400	0	622881	4	622781
GazeCoD_1Model_male	17	1	21	<?xml version="1.0"?>\n<Clock xmlns:dt="urn:schemas-microsoft-com:datatypes"><Description dt:dt="string">E-Prime Primary Realtime Clock</Description><StartTime><Timestamp dt:dt="int">0</Timestamp><DateUtc dt:dt="string">2017-07-17T10:18:44Z</DateUtc></StartTime><FrequencyChanges><FrequencyChange><Frequency dt:dt="r8">3328130</Frequency><Timestamp dt:dt="r8">4111423997</Timestamp><Current dt:dt="r…	59.94	1	right	-182881308	07-17-2017	12:18:44	10:18:44	female	271	{LEFTARROW}	49							0	625461	625150	{LEFTARROW}	311	624034	623665	869	left1,6	13	8	250	mask13	0	625133	1	624933	eqm10_NoEyeNmodel1_dir	90	H	gazeCOD	GazeCoDxp	1	400	0	624632	-2	624532
GazeCoD_1Model_male	17	1	21	<?xml version="1.0"?>\n<Clock xmlns:dt="urn:schemas-microsoft-com:datatypes"><Description dt:dt="string">E-Prime Primary Realtime Clock</Description><StartTime><Timestamp dt:dt="int">0</Timestamp><DateUtc dt:dt="string">2017-07-17T10:18:44Z</DateUtc></StartTime><FrequencyChanges><FrequencyChange><Frequency dt:dt="r8">3328130</Frequency><Timestamp dt:dt="r8">4111423997</Timestamp><Current dt:dt="r…	59.94	1	right	-182881308	07-17-2017	12:18:44	10:18:44	female	272	{RIGHTARROW}	40							0	627213	626868	{RIGHTARROW}	345	625749	625483	766	right6,4	32	8	251	mask32	0	626851	0	626651	eqm10_NoEyeNmodel1_dir	90	HV	gazeCOD	GazeCoDxp	1	400	0	626351	2	626251
GazeCoD_1Model_male	17	1	21	<?xml version="1.0"?>\n<Clock xmlns:dt="urn:schemas-microsoft-com:datatypes"><Description dt:dt="string">E-Prime Primary Realtime Clock</Description><StartTime><Timestamp dt:dt="int">0</Timestamp><DateUtc dt:dt="string">2017-07-17T10:18:44Z</DateUtc></StartTime><FrequencyChanges><FrequencyChange><Frequency dt:dt="r8">3328130</Frequency><Timestamp dt:dt="r8">4111423997</Timestamp><Current dt:dt="r…	59.94	1	right	-182881308	07-17-2017	12:18:44	10:18:44	female	273	{RIGHTARROW}	42							0	629069	628670	{RIGHTARROW}	399	627546	627235	811	right4,8	31	8	252	mask31	0	628653	0	628453	eqm10_NoEyeNmodel1_dir	90	HV	gazeCOD	GazeCoDxp	1	400	0	628153	7	628053
GazeCoD_1Model_male	17	1	21	<?xml version="1.0"?>\n<Clock xmlns:dt="urn:schemas-microsoft-com:datatypes"><Description dt:dt="string">E-Prime Primary Realtime Clock</Description><StartTime><Timestamp dt:dt="int">0</Timestamp><DateUtc dt:dt="string">2017-07-17T10:18:44Z</DateUtc></StartTime><FrequencyChanges><FrequencyChange><Frequency dt:dt="r8">3328130</Frequency><Timestamp dt:dt="r8">4111423997</Timestamp><Current dt:dt="r…	59.94	1	right	-182881308	07-17-2017	12:18:44	10:18:44	female	274	{LEFTARROW}	78							0	631077	630672	{LEFTARROW}	405	629556	629087	969	left8	28	8	253	mask28	0	630655	0	630455	eqm10_NoEyeNmodel1_dir	90	HV	gazeCOD	GazeCoDxp	1	400	0	630155	-1	630055
GazeCoD_1Model_male	17	1	21	<?xml version="1.0"?>\n<Clock xmlns:dt="urn:schemas-microsoft-com:datatypes"><Description dt:dt="string">E-Prime Primary Realtime Clock</Description><StartTime><Timestamp dt:dt="int">0</Timestamp><DateUtc dt:dt="string">2017-07-17T10:18:44Z</DateUtc></StartTime><FrequencyChanges><FrequencyChange><Frequency dt:dt="r8">3328130</Frequency><Timestamp dt:dt="r8">4111423997</Timestamp><Current dt:dt="r…	59.94	1	right	-182881308	07-17-2017	12:18:44	10:18:44	female	275	{RIGHTARROW}	77							0	632949	632557	{RIGHTARROW}	392	631432	631089	843	right8	22	8	254	mask22	0	632540	0	632340	eqm10_NoEyeNmodel1_dir	90	H	gazeCOD	GazeCoDxp	1	400	0	632040	8	631940
GazeCoD_1Model_male	17	1	21	<?xml version="1.0"?>\n<Clock xmlns:dt="urn:schemas-microsoft-com:datatypes"><Description dt:dt="string">E-Prime Primary Realtime Clock</Description><StartTime><Timestamp dt:dt="int">0</Timestamp><DateUtc dt:dt="string">2017-07-17T10:18:44Z</DateUtc></StartTime><FrequencyChanges><FrequencyChange><Frequency dt:dt="r8">3328130</Frequency><Timestamp dt:dt="r8">4111423997</Timestamp><Current dt:dt="r…	59.94	1	right	-182881308	07-17-2017	12:18:44	10:18:44	female	276	{RIGHTARROW}	46							0	634941	634542	{RIGHTARROW}	399	633425	632974	951	right1,6	29	8	255	mask29	0	634526	1	634326	eqm10_NoEyeNmodel1_dir	90	HV	gazeCOD	GazeCoDxp	1	400	0	634025	0	633925
GazeCoD_1Model_male	17	1	21	<?xml version="1.0"?>\n<Clock xmlns:dt="urn:schemas-microsoft-com:datatypes"><Description dt:dt="string">E-Prime Primary Realtime Clock</Description><StartTime><Timestamp dt:dt="int">0</Timestamp><DateUtc dt:dt="string">2017-07-17T10:18:44Z</DateUtc></StartTime><FrequencyChanges><FrequencyChange><Frequency dt:dt="r8">3328130</Frequency><Timestamp dt:dt="r8">4111423997</Timestamp><Current dt:dt="r…	59.94	1	right	-182881308	07-17-2017	12:18:44	10:18:44	female	277	{LEFTARROW}	53							0	636605	636411	{LEFTARROW}	194	635298	634960	838	left4,8	4	8	256	mask4	0	636394	0	636194	eqm10_NoEyeNmodel1_dir	0	V	gazeCOD	GazeCoDxp	1	400	0	635894	-4	635794
GazeCoD_1Model_male	17	1	21	<?xml version="1.0"?>\n<Clock xmlns:dt="urn:schemas-microsoft-com:datatypes"><Description dt:dt="string">E-Prime Primary Realtime Clock</Description><StartTime><Timestamp dt:dt="int">0</Timestamp><DateUtc dt:dt="string">2017-07-17T10:18:44Z</DateUtc></StartTime><FrequencyChanges><FrequencyChange><Frequency dt:dt="r8">3328130</Frequency><Timestamp dt:dt="r8">4111423997</Timestamp><Current dt:dt="r…	59.94	1	right	-182881308	07-17-2017	12:18:44	10:18:44	female	278	{RIGHTARROW}	40							0	638333	638029	{RIGHTARROW}	304	636917	636628	789	right6,4	10	8	257	mask10	0	638012	0	637812	eqm10_NoEyeNmodel1_dir	0	V	gazeCOD	GazeCoDxp	1	400	0	637512	-5	637412
GazeCoD_1Model_male	17	1	21	<?xml version="1.0"?>\n<Clock xmlns:dt="urn:schemas-microsoft-com:datatypes"><Description dt:dt="string">E-Prime Primary Realtime Clock</Description><StartTime><Timestamp dt:dt="int">0</Timestamp><DateUtc dt:dt="string">2017-07-17T10:18:44Z</DateUtc></StartTime><FrequencyChanges><FrequencyChange><Frequency dt:dt="r8">3328130</Frequency><Timestamp dt:dt="r8">4111423997</Timestamp><Current dt:dt="r…	59.94	1	right	-182881308	07-17-2017	12:18:44	10:18:44	female	279	{LEFTARROW}	51							0	640133	639948	{LEFTARROW}	185	638832	638346	986	left3,2	3	8	258	mask3	0	639931	0	639731	eqm10_NoEyeNmodel1_dir	0	V	gazeCOD	GazeCoDxp	1	400	0	639431	-1	639331
GazeCoD_1Model_male	17	1	21	<?xml version="1.0"?>\n<Clock xmlns:dt="urn:schemas-microsoft-com:datatypes"><Description dt:dt="string">E-Prime Primary Realtime Clock</Description><StartTime><Timestamp dt:dt="int">0</Timestamp><DateUtc dt:dt="string">2017-07-17T10:18:44Z</DateUtc></StartTime><FrequencyChanges><FrequencyChange><Frequency dt:dt="r8">3328130</Frequency><Timestamp dt:dt="r8">4111423997</Timestamp><Current dt:dt="r…	59.94	1	right	-182881308	07-17-2017	12:18:44	10:18:44	female	280	{LEFTARROW}	51							0	642141	641633	{LEFTARROW}	508	640506	640148	858	left3,2	14	8	259	mask14	0	641616	0	641416	eqm10_NoEyeNmodel1_dir	90	H	gazeCOD	GazeCoDxp	1	400	0	641116	10	641016
GazeCoD_1Model_male	17	1	21	<?xml version="1.0"?>\n<Clock xmlns:dt="urn:schemas-microsoft-com:datatypes"><Description dt:dt="string">E-Prime Primary Realtime Clock</Description><StartTime><Timestamp dt:dt="int">0</Timestamp><DateUtc dt:dt="string">2017-07-17T10:18:44Z</DateUtc></StartTime><FrequencyChanges><FrequencyChange><Frequency dt:dt="r8">3328130</Frequency><Timestamp dt:dt="r8">4111423997</Timestamp><Current dt:dt="r…	59.94	1	right	-182881308	07-17-2017	12:18:44	10:18:44	female	281	{LEFTARROW}	53							0	643941	643718	{LEFTARROW}	223	642605	642167	938	left4,8	15	8	260	mask15	0	643701	0	643501	eqm10_NoEyeNmodel1_dir	90	H	gazeCOD	GazeCoDxp	1	400	0	643201	-4	643101
GazeCoD_1Model_male	17	1	21	<?xml version="1.0"?>\n<Clock xmlns:dt="urn:schemas-microsoft-com:datatypes"><Description dt:dt="string">E-Prime Primary Realtime Clock</Description><StartTime><Timestamp dt:dt="int">0</Timestamp><DateUtc dt:dt="string">2017-07-17T10:18:44Z</DateUtc></StartTime><FrequencyChanges><FrequencyChange><Frequency dt:dt="r8">3328130</Frequency><Timestamp dt:dt="r8">4111423997</Timestamp><Current dt:dt="r…	59.94	1	right	-182881308	07-17-2017	12:18:44	10:18:44	female	282	{LEFTARROW}	55							0	646021	645353	{LEFTARROW}	668	644231	643952	779	left6,4	16	8	261	mask16	0	645336	0	645136	eqm10_NoEyeNmodel1_dir	90	H	gazeCOD	GazeCoDxp	1	400	0	644836	5	644736
GazeCoD_1Model_male	17	1	21	<?xml version="1.0"?>\n<Clock xmlns:dt="urn:schemas-microsoft-com:datatypes"><Description dt:dt="string">E-Prime Primary Realtime Clock</Description><StartTime><Timestamp dt:dt="int">0</Timestamp><DateUtc dt:dt="string">2017-07-17T10:18:44Z</DateUtc></StartTime><FrequencyChanges><FrequencyChange><Frequency dt:dt="r8">3328130</Frequency><Timestamp dt:dt="r8">4111423997</Timestamp><Current dt:dt="r…	59.94	1	right	-182881308	07-17-2017	12:18:44	10:18:44	female	283	{LEFTARROW}	55							0	647933	647639	{LEFTARROW}	294	646521	646037	984	left6,4	5	8	262	mask5	0	647622	0	647422	eqm10_NoEyeNmodel1_dir	0	V	gazeCOD	GazeCoDxp	1	400	0	647122	1	647022
GazeCoD_1Model_male	17	1	21	<?xml version="1.0"?>\n<Clock xmlns:dt="urn:schemas-microsoft-com:datatypes"><Description dt:dt="string">E-Prime Primary Realtime Clock</Description><StartTime><Timestamp dt:dt="int">0</Timestamp><DateUtc dt:dt="string">2017-07-17T10:18:44Z</DateUtc></StartTime><FrequencyChanges><FrequencyChange><Frequency dt:dt="r8">3328130</Frequency><Timestamp dt:dt="r8">4111423997</Timestamp><Current dt:dt="r…	59.94	1	right	-182881308	07-17-2017	12:18:44	10:18:44	female	284	{LEFTARROW}	78							0	649605	649357	{LEFTARROW}	248	648233	647956	777	left8	6	8	263	mask6	0	649341	1	649141	eqm10_NoEyeNmodel1_dir	0	V	gazeCOD	GazeCoDxp	1	400	0	648840	7	648740
GazeCoD_1Model_male	17	1	21	<?xml version="1.0"?>\n<Clock xmlns:dt="urn:schemas-microsoft-com:datatypes"><Description dt:dt="string">E-Prime Primary Realtime Clock</Description><StartTime><Timestamp dt:dt="int">0</Timestamp><DateUtc dt:dt="string">2017-07-17T10:18:44Z</DateUtc></StartTime><FrequencyChanges><FrequencyChange><Frequency dt:dt="r8">3328130</Frequency><Timestamp dt:dt="r8">4111423997</Timestamp><Current dt:dt="r…	59.94	1	right	-182881308	07-17-2017	12:18:44	10:18:44	female	285	{RIGHTARROW}	40							0	651365	651193	{RIGHTARROW}	172	650080	649624	956	right6,4	21	8	264	mask21	0	651176	1	650976	eqm10_NoEyeNmodel1_dir	90	H	gazeCOD	GazeCoDxp	1	400	0	650675	-5	650575
GazeCoD_1Model_male	17	1	21	<?xml version="1.0"?>\n<Clock xmlns:dt="urn:schemas-microsoft-com:datatypes"><Description dt:dt="string">E-Prime Primary Realtime Clock</Description><StartTime><Timestamp dt:dt="int">0</Timestamp><DateUtc dt:dt="string">2017-07-17T10:18:44Z</DateUtc></StartTime><FrequencyChanges><FrequencyChange><Frequency dt:dt="r8">3328130</Frequency><Timestamp dt:dt="r8">4111423997</Timestamp><Current dt:dt="r…	59.94	1	right	-182881308	07-17-2017	12:18:44	10:18:44	female	286	{LEFTARROW}	49							0	653085	652894	{DOWNARROW}	191	651782	651376	906	left1,6	2	9	265	mask2	0	652877	0	652677	eqm10_NoEyeNmodel1_dir	0	V	gazeCOD	GazeCoDxp	0	400	0	652377	-5	652277
GazeCoD_1Model_male	17	1	21	<?xml version="1.0"?>\n<Clock xmlns:dt="urn:schemas-microsoft-com:datatypes"><Description dt:dt="string">E-Prime Primary Realtime Clock</Description><StartTime><Timestamp dt:dt="int">0</Timestamp><DateUtc dt:dt="string">2017-07-17T10:18:44Z</DateUtc></StartTime><FrequencyChanges><FrequencyChange><Frequency dt:dt="r8">3328130</Frequency><Timestamp dt:dt="r8">4111423997</Timestamp><Current dt:dt="r…	59.94	1	right	-182881308	07-17-2017	12:18:44	10:18:44	female	287	{LEFTARROW}	51							0	654693	654513	{LEFTARROW}	180	653396	653111	785	left3,2	3	9	266	mask3	0	654496	1	654296	eqm10_NoEyeNmodel1_dir	0	V	gazeCOD	GazeCoDxp	1	400	0	653995	-1	653895
GazeCoD_1Model_male	17	1	21	<?xml version="1.0"?>\n<Clock xmlns:dt="urn:schemas-microsoft-com:datatypes"><Description dt:dt="string">E-Prime Primary Realtime Clock</Description><StartTime><Timestamp dt:dt="int">0</Timestamp><DateUtc dt:dt="string">2017-07-17T10:18:44Z</DateUtc></StartTime><FrequencyChanges><FrequencyChange><Frequency dt:dt="r8">3328130</Frequency><Timestamp dt:dt="r8">4111423997</Timestamp><Current dt:dt="r…	59.94	1	right	-182881308	07-17-2017	12:18:44	10:18:44	female	288	{LEFTARROW}	53							0	656333	656114	{LEFTARROW}	219	655003	654713	790	left4,8	26	9	267	mask26	0	656097	-1	655897	eqm10_NoEyeNmodel1_dir	90	HV	gazeCOD	GazeCoDxp	1	400	0	655598	-5	655498
GazeCoD_1Model_male	17	1	21	<?xml version="1.0"?>\n<Clock xmlns:dt="urn:schemas-microsoft-com:datatypes"><Description dt:dt="string">E-Prime Primary Realtime Clock</Description><StartTime><Timestamp dt:dt="int">0</Timestamp><DateUtc dt:dt="string">2017-07-17T10:18:44Z</DateUtc></StartTime><FrequencyChanges><FrequencyChange><Frequency dt:dt="r8">3328130</Frequency><Timestamp dt:dt="r8">4111423997</Timestamp><Current dt:dt="r…	59.94	1	right	-182881308	07-17-2017	12:18:44	10:18:44	female	289	{LEFTARROW}	51							0	658205	657916	{LEFTARROW}	289	656798	656348	950	left3,2	25	9	268	mask25	0	657899	0	657699	eqm10_NoEyeNmodel1_dir	90	HV	gazeCOD	GazeCoDxp	1	400	0	657399	1	657299
GazeCoD_1Model_male	17	1	21	<?xml version="1.0"?>\n<Clock xmlns:dt="urn:schemas-microsoft-com:datatypes"><Description dt:dt="string">E-Prime Primary Realtime Clock</Description><StartTime><Timestamp dt:dt="int">0</Timestamp><DateUtc dt:dt="string">2017-07-17T10:18:44Z</DateUtc></StartTime><FrequencyChanges><FrequencyChange><Frequency dt:dt="r8">3328130</Frequency><Timestamp dt:dt="r8">4111423997</Timestamp><Current dt:dt="r…	59.94	1	right	-182881308	07-17-2017	12:18:44	10:18:44	female	290	{LEFTARROW}	78							0	659965	659651	{LEFTARROW}	314	658525	658216	809	left8	6	9	269	mask6	0	659634	0	659434	eqm10_NoEyeNmodel1_dir	0	V	gazeCOD	GazeCoDxp	1	400	0	659134	9	659034
GazeCoD_1Model_male	17	1	21	<?xml version="1.0"?>\n<Clock xmlns:dt="urn:schemas-microsoft-com:datatypes"><Description dt:dt="string">E-Prime Primary Realtime Clock</Description><StartTime><Timestamp dt:dt="int">0</Timestamp><DateUtc dt:dt="string">2017-07-17T10:18:44Z</DateUtc></StartTime><FrequencyChanges><FrequencyChange><Frequency dt:dt="r8">3328130</Frequency><Timestamp dt:dt="r8">4111423997</Timestamp><Current dt:dt="r…	59.94	1	right	-182881308	07-17-2017	12:18:44	10:18:44	female	291	{RIGHTARROW}	42							0	661941	661553	{RIGHTARROW}	388	660431	659985	946	right4,8	20	9	270	mask20	0	661536	0	661336	eqm10_NoEyeNmodel1_dir	90	H	gazeCOD	GazeCoDxp	1	400	0	661036	5	660936
GazeCoD_1Model_male	17	1	21	<?xml version="1.0"?>\n<Clock xmlns:dt="urn:schemas-microsoft-com:datatypes"><Description dt:dt="string">E-Prime Primary Realtime Clock</Description><StartTime><Timestamp dt:dt="int">0</Timestamp><DateUtc dt:dt="string">2017-07-17T10:18:44Z</DateUtc></StartTime><FrequencyChanges><FrequencyChange><Frequency dt:dt="r8">3328130</Frequency><Timestamp dt:dt="r8">4111423997</Timestamp><Current dt:dt="r…	59.94	1	right	-182881308	07-17-2017	12:18:44	10:18:44	female	292	{RIGHTARROW}	46							0	663589	663388	{DOWNARROW}	201	662268	661953	815	right1,6	7	9	271	mask7	0	663371	0	663171	eqm10_NoEyeNmodel1_dir	0	V	gazeCOD	GazeCoDxp	0	400	0	662871	3	662771
GazeCoD_1Model_male	17	1	21	<?xml version="1.0"?>\n<Clock xmlns:dt="urn:schemas-microsoft-com:datatypes"><Description dt:dt="string">E-Prime Primary Realtime Clock</Description><StartTime><Timestamp dt:dt="int">0</Timestamp><DateUtc dt:dt="string">2017-07-17T10:18:44Z</DateUtc></StartTime><FrequencyChanges><FrequencyChange><Frequency dt:dt="r8">3328130</Frequency><Timestamp dt:dt="r8">4111423997</Timestamp><Current dt:dt="r…	59.94	1	right	-182881308	07-17-2017	12:18:44	10:18:44	female	293	{RIGHTARROW}	40							0	665597	665123	{RIGHTARROW}	474	664002	663605	897	right6,4	10	9	272	mask10	0	665106	0	664906	eqm10_NoEyeNmodel1_dir	0	V	gazeCOD	GazeCoDxp	1	400	0	664606	4	664506
GazeCoD_1Model_male	17	1	21	<?xml version="1.0"?>\n<Clock xmlns:dt="urn:schemas-microsoft-com:datatypes"><Description dt:dt="string">E-Prime Primary Realtime Clock</Description><StartTime><Timestamp dt:dt="int">0</Timestamp><DateUtc dt:dt="string">2017-07-17T10:18:44Z</DateUtc></StartTime><FrequencyChanges><FrequencyChange><Frequency dt:dt="r8">3328130</Frequency><Timestamp dt:dt="r8">4111423997</Timestamp><Current dt:dt="r…	59.94	1	right	-182881308	07-17-2017	12:18:44	10:18:44	female	294	{LEFTARROW}	55							0	667325	667142	{LEFTARROW}	183	666025	665607	918	left6,4	5	9	273	mask5	0	667125	0	666925	eqm10_NoEyeNmodel1_dir	0	V	gazeCOD	GazeCoDxp	1	400	0	666625	0	666525
GazeCoD_1Model_male	17	1	21	<?xml version="1.0"?>\n<Clock xmlns:dt="urn:schemas-microsoft-com:datatypes"><Description dt:dt="string">E-Prime Primary Realtime Clock</Description><StartTime><Timestamp dt:dt="int">0</Timestamp><DateUtc dt:dt="string">2017-07-17T10:18:44Z</DateUtc></StartTime><FrequencyChanges><FrequencyChange><Frequency dt:dt="r8">3328130</Frequency><Timestamp dt:dt="r8">4111423997</Timestamp><Current dt:dt="r…	59.94	1	right	-182881308	07-17-2017	12:18:44	10:18:44	female	295	{LEFTARROW}	53							0	669101	668910	{LEFTARROW}	191	667787	667342	945	left4,8	15	9	274	mask15	0	668894	1	668694	eqm10_NoEyeNmodel1_dir	90	H	gazeCOD	GazeCoDxp	1	400	0	668393	6	668293
GazeCoD_1Model_male	17	1	21	<?xml version="1.0"?>\n<Clock xmlns:dt="urn:schemas-microsoft-com:datatypes"><Description dt:dt="string">E-Prime Primary Realtime Clock</Description><StartTime><Timestamp dt:dt="int">0</Timestamp><DateUtc dt:dt="string">2017-07-17T10:18:44Z</DateUtc></StartTime><FrequencyChanges><FrequencyChange><Frequency dt:dt="r8">3328130</Frequency><Timestamp dt:dt="r8">4111423997</Timestamp><Current dt:dt="r…	59.94	1	right	-182881308	07-17-2017	12:18:44	10:18:44	female	296	{RIGHTARROW}	46							0	671133	670746	{DOWNARROW}	387	669627	669127	1000	right1,6	29	9	275	mask29	0	670729	1	670529	eqm10_NoEyeNmodel1_dir	90	HV	gazeCOD	GazeCoDxp	0	400	0	670228	1	670128
GazeCoD_1Model_male	17	1	21	<?xml version="1.0"?>\n<Clock xmlns:dt="urn:schemas-microsoft-com:datatypes"><Description dt:dt="string">E-Prime Primary Realtime Clock</Description><StartTime><Timestamp dt:dt="int">0</Timestamp><DateUtc dt:dt="string">2017-07-17T10:18:44Z</DateUtc></StartTime><FrequencyChanges><FrequencyChange><Frequency dt:dt="r8">3328130</Frequency><Timestamp dt:dt="r8">4111423997</Timestamp><Current dt:dt="r…	59.94	1	right	-182881308	07-17-2017	12:18:44	10:18:44	female	297	{RIGHTARROW}	77							0	675485	675467	{RIGHTARROW}	18	674353	674049	804	right8	33	9	276	mask33	0	675450	0	675250	eqm10_NoEyeNmodel1_dir	90	HV	gazeCOD	GazeCoDxp	1	400	0	674950	-3	674850
GazeCoD_1Model_male	17	1	21	<?xml version="1.0"?>\n<Clock xmlns:dt="urn:schemas-microsoft-com:datatypes"><Description dt:dt="string">E-Prime Primary Realtime Clock</Description><StartTime><Timestamp dt:dt="int">0</Timestamp><DateUtc dt:dt="string">2017-07-17T10:18:44Z</DateUtc></StartTime><FrequencyChanges><FrequencyChange><Frequency dt:dt="r8">3328130</Frequency><Timestamp dt:dt="r8">4111423997</Timestamp><Current dt:dt="r…	59.94	1	right	-182881308	07-17-2017	12:18:44	10:18:44	female	298	{RIGHTARROW}	42							0	678445	676919	{RIGHTARROW}	1526	675805	675500	805	right4,8	31	9	277	mask31	0	676902	1	676702	eqm10_NoEyeNmodel1_dir	90	HV	gazeCOD	GazeCoDxp	1	400	0	676401	-4	676301
GazeCoD_1Model_male	17	1	21	<?xml version="1.0"?>\n<Clock xmlns:dt="urn:schemas-microsoft-com:datatypes"><Description dt:dt="string">E-Prime Primary Realtime Clock</Description><StartTime><Timestamp dt:dt="int">0</Timestamp><DateUtc dt:dt="string">2017-07-17T10:18:44Z</DateUtc></StartTime><FrequencyChanges><FrequencyChange><Frequency dt:dt="r8">3328130</Frequency><Timestamp dt:dt="r8">4111423997</Timestamp><Current dt:dt="r…	59.94	1	right	-182881308	07-17-2017	12:18:44	10:18:44	female	299	{DOWNARROW}	79							0	680045	679888	{LEFTARROW}	157	678772	678470	802	DG0	1	9	278	mask1	0	679871	0	679671	eqm10_NoEyeNmodel1_dir	0	V	gazeCOD	GazeCoDxp	0	400	0	679371	-1	679271
GazeCoD_1Model_male	17	1	21	<?xml version="1.0"?>\n<Clock xmlns:dt="urn:schemas-microsoft-com:datatypes"><Description dt:dt="string">E-Prime Primary Realtime Clock</Description><StartTime><Timestamp dt:dt="int">0</Timestamp><DateUtc dt:dt="string">2017-07-17T10:18:44Z</DateUtc></StartTime><FrequencyChanges><FrequencyChange><Frequency dt:dt="r8">3328130</Frequency><Timestamp dt:dt="r8">4111423997</Timestamp><Current dt:dt="r…	59.94	1	right	-182881308	07-17-2017	12:18:44	10:18:44	female	300	{LEFTARROW}	51							0	681901	681607	{LEFTARROW}	294	680487	680056	931	left3,2	14	9	279	mask14	0	681590	1	681390	eqm10_NoEyeNmodel1_dir	90	H	gazeCOD	GazeCoDxp	1	400	0	681089	2	680989
GazeCoD_1Model_male	17	1	21	<?xml version="1.0"?>\n<Clock xmlns:dt="urn:schemas-microsoft-com:datatypes"><Description dt:dt="string">E-Prime Primary Realtime Clock</Description><StartTime><Timestamp dt:dt="int">0</Timestamp><DateUtc dt:dt="string">2017-07-17T10:18:44Z</DateUtc></StartTime><FrequencyChanges><FrequencyChange><Frequency dt:dt="r8">3328130</Frequency><Timestamp dt:dt="r8">4111423997</Timestamp><Current dt:dt="r…	59.94	1	right	-182881308	07-17-2017	12:18:44	10:18:44	female	301	{RIGHTARROW}	40							0	684781	683392	{RIGHTARROW}	1389	682278	681924	854	right6,4	32	9	280	mask32	0	683375	1	683175	eqm10_NoEyeNmodel1_dir	90	HV	gazeCOD	GazeCoDxp	1	400	0	682874	-4	682774
GazeCoD_1Model_male	17	1	21	<?xml version="1.0"?>\n<Clock xmlns:dt="urn:schemas-microsoft-com:datatypes"><Description dt:dt="string">E-Prime Primary Realtime Clock</Description><StartTime><Timestamp dt:dt="int">0</Timestamp><DateUtc dt:dt="string">2017-07-17T10:18:44Z</DateUtc></StartTime><FrequencyChanges><FrequencyChange><Frequency dt:dt="r8">3328130</Frequency><Timestamp dt:dt="r8">4111423997</Timestamp><Current dt:dt="r…	59.94	1	right	-182881308	07-17-2017	12:18:44	10:18:44	female	302	{LEFTARROW}	49							0	686541	686278	{LEFTARROW}	263	685154	684793	861	left1,6	24	9	281	mask24	0	686261	0	686061	eqm10_NoEyeNmodel1_dir	90	HV	gazeCOD	GazeCoDxp	1	400	0	685761	7	685661
GazeCoD_1Model_male	17	1	21	<?xml version="1.0"?>\n<Clock xmlns:dt="urn:schemas-microsoft-com:datatypes"><Description dt:dt="string">E-Prime Primary Realtime Clock</Description><StartTime><Timestamp dt:dt="int">0</Timestamp><DateUtc dt:dt="string">2017-07-17T10:18:44Z</DateUtc></StartTime><FrequencyChanges><FrequencyChange><Frequency dt:dt="r8">3328130</Frequency><Timestamp dt:dt="r8">4111423997</Timestamp><Current dt:dt="r…	59.94	1	right	-182881308	07-17-2017	12:18:44	10:18:44	female	303	{DOWNARROW}	79							0	688549	688163	{DOWNARROW}	386	687036	686562	974	DG0	12	9	282	mask12	0	688146	0	687946	eqm10_NoEyeNmodel1_dir	90	H	gazeCOD	GazeCoDxp	1	400	0	687646	10	687546
GazeCoD_1Model_male	17	1	21	<?xml version="1.0"?>\n<Clock xmlns:dt="urn:schemas-microsoft-com:datatypes"><Description dt:dt="string">E-Prime Primary Realtime Clock</Description><StartTime><Timestamp dt:dt="int">0</Timestamp><DateUtc dt:dt="string">2017-07-17T10:18:44Z</DateUtc></StartTime><FrequencyChanges><FrequencyChange><Frequency dt:dt="r8">3328130</Frequency><Timestamp dt:dt="r8">4111423997</Timestamp><Current dt:dt="r…	59.94	1	right	-182881308	07-17-2017	12:18:44	10:18:44	female	304	{RIGHTARROW}	44							0	690277	690149	{DOWNARROW}	128	689033	688564	969	right3,2	30	9	283	mask30	0	690132	1	689932	eqm10_NoEyeNmodel1_dir	90	HV	gazeCOD	GazeCoDxp	0	400	0	689631	-2	689531
GazeCoD_1Model_male	17	1	21	<?xml version="1.0"?>\n<Clock xmlns:dt="urn:schemas-microsoft-com:datatypes"><Description dt:dt="string">E-Prime Primary Realtime Clock</Description><StartTime><Timestamp dt:dt="int">0</Timestamp><DateUtc dt:dt="string">2017-07-17T10:18:44Z</DateUtc></StartTime><FrequencyChanges><FrequencyChange><Frequency dt:dt="r8">3328130</Frequency><Timestamp dt:dt="r8">4111423997</Timestamp><Current dt:dt="r…	59.94	1	right	-182881308	07-17-2017	12:18:44	10:18:44	female	305	{RIGHTARROW}	44							0	691957	691784	{DOWNARROW}	173	690668	690299	869	right3,2	19	9	284	mask19	0	691767	1	691567	eqm10_NoEyeNmodel1_dir	90	H	gazeCOD	GazeCoDxp	0	400	0	691266	-2	691166
GazeCoD_1Model_male	17	1	21	<?xml version="1.0"?>\n<Clock xmlns:dt="urn:schemas-microsoft-com:datatypes"><Description dt:dt="string">E-Prime Primary Realtime Clock</Description><StartTime><Timestamp dt:dt="int">0</Timestamp><DateUtc dt:dt="string">2017-07-17T10:18:44Z</DateUtc></StartTime><FrequencyChanges><FrequencyChange><Frequency dt:dt="r8">3328130</Frequency><Timestamp dt:dt="r8">4111423997</Timestamp><Current dt:dt="r…	59.94	1	right	-182881308	07-17-2017	12:18:44	10:18:44	female	306	{RIGHTARROW}	77							0	695445	693569	{RIGHTARROW}	1876	692456	691967	989	right8	11	9	285	mask11	0	693552	1	693352	eqm10_NoEyeNmodel1_dir	0	V	gazeCOD	GazeCoDxp	1	400	0	693051	-5	692951
GazeCoD_1Model_male	17	1	21	<?xml version="1.0"?>\n<Clock xmlns:dt="urn:schemas-microsoft-com:datatypes"><Description dt:dt="string">E-Prime Primary Realtime Clock</Description><StartTime><Timestamp dt:dt="int">0</Timestamp><DateUtc dt:dt="string">2017-07-17T10:18:44Z</DateUtc></StartTime><FrequencyChanges><FrequencyChange><Frequency dt:dt="r8">3328130</Frequency><Timestamp dt:dt="r8">4111423997</Timestamp><Current dt:dt="r…	59.94	1	right	-182881308	07-17-2017	12:18:44	10:18:44	female	307	{RIGHTARROW}	40							0	697245	696939	{RIGHTARROW}	306	695813	695471	842	right6,4	21	9	286	mask21	0	696922	1	696722	eqm10_NoEyeNmodel1_dir	90	H	gazeCOD	GazeCoDxp	1	400	0	696421	8	696321
GazeCoD_1Model_male	17	1	21	<?xml version="1.0"?>\n<Clock xmlns:dt="urn:schemas-microsoft-com:datatypes"><Description dt:dt="string">E-Prime Primary Realtime Clock</Description><StartTime><Timestamp dt:dt="int">0</Timestamp><DateUtc dt:dt="string">2017-07-17T10:18:44Z</DateUtc></StartTime><FrequencyChanges><FrequencyChange><Frequency dt:dt="r8">3328130</Frequency><Timestamp dt:dt="r8">4111423997</Timestamp><Current dt:dt="r…	59.94	1	right	-182881308	07-17-2017	12:18:44	10:18:44	female	308	{LEFTARROW}	78							0	699029	698807	{LEFTARROW}	222	697692	697256	936	left8	17	9	287	mask17	0	698790	0	698590	eqm10_NoEyeNmodel1_dir	90	H	gazeCOD	GazeCoDxp	1	400	0	698290	-2	698190
GazeCoD_1Model_male	17	1	21	<?xml version="1.0"?>\n<Clock xmlns:dt="urn:schemas-microsoft-com:datatypes"><Description dt:dt="string">E-Prime Primary Realtime Clock</Description><StartTime><Timestamp dt:dt="int">0</Timestamp><DateUtc dt:dt="string">2017-07-17T10:18:44Z</DateUtc></StartTime><FrequencyChanges><FrequencyChange><Frequency dt:dt="r8">3328130</Frequency><Timestamp dt:dt="r8">4111423997</Timestamp><Current dt:dt="r…	59.94	1	right	-182881308	07-17-2017	12:18:44	10:18:44	female	309	{RIGHTARROW}	77							0	700949	700609	{RIGHTARROW}	340	699484	699041	943	right8	22	9	288	mask22	0	700592	0	700392	eqm10_NoEyeNmodel1_dir	90	H	gazeCOD	GazeCoDxp	1	400	0	700092	8	699992
GazeCoD_1Model_male	17	1	21	<?xml version="1.0"?>\n<Clock xmlns:dt="urn:schemas-microsoft-com:datatypes"><Description dt:dt="string">E-Prime Primary Realtime Clock</Description><StartTime><Timestamp dt:dt="int">0</Timestamp><DateUtc dt:dt="string">2017-07-17T10:18:44Z</DateUtc></StartTime><FrequencyChanges><FrequencyChange><Frequency dt:dt="r8">3328130</Frequency><Timestamp dt:dt="r8">4111423997</Timestamp><Current dt:dt="r…	59.94	1	right	-182881308	07-17-2017	12:18:44	10:18:44	female	310	{LEFTARROW}	53							0	702701	702344	{LEFTARROW}	357	701233	700959	774	left4,8	4	9	289	mask4	0	702327	-1	702127	eqm10_NoEyeNmodel1_dir	0	V	gazeCOD	GazeCoDxp	1	400	0	701828	-5	701728
GazeCoD_1Model_male	17	1	21	<?xml version="1.0"?>\n<Clock xmlns:dt="urn:schemas-microsoft-com:datatypes"><Description dt:dt="string">E-Prime Primary Realtime Clock</Description><StartTime><Timestamp dt:dt="int">0</Timestamp><DateUtc dt:dt="string">2017-07-17T10:18:44Z</DateUtc></StartTime><FrequencyChanges><FrequencyChange><Frequency dt:dt="r8">3328130</Frequency><Timestamp dt:dt="r8">4111423997</Timestamp><Current dt:dt="r…	59.94	1	right	-182881308	07-17-2017	12:18:44	10:18:44	female	311	{RIGHTARROW}	42							0	704421	704113	{RIGHTARROW}	308	702997	702711	786	right4,8	9	9	290	mask9	0	704096	1	703896	eqm10_NoEyeNmodel1_dir	0	V	gazeCOD	GazeCoDxp	1	400	0	703595	-2	703495
GazeCoD_1Model_male	17	1	21	<?xml version="1.0"?>\n<Clock xmlns:dt="urn:schemas-microsoft-com:datatypes"><Description dt:dt="string">E-Prime Primary Realtime Clock</Description><StartTime><Timestamp dt:dt="int">0</Timestamp><DateUtc dt:dt="string">2017-07-17T10:18:44Z</DateUtc></StartTime><FrequencyChanges><FrequencyChange><Frequency dt:dt="r8">3328130</Frequency><Timestamp dt:dt="r8">4111423997</Timestamp><Current dt:dt="r…	59.94	1	right	-182881308	07-17-2017	12:18:44	10:18:44	female	312	{RIGHTARROW}	44							0	706277	705931	{DOWNARROW}	346	704811	704446	865	right3,2	8	9	291	mask8	0	705914	0	705714	eqm10_NoEyeNmodel1_dir	0	V	gazeCOD	GazeCoDxp	0	400	0	705414	3	705314
GazeCoD_1Model_male	17	1	21	<?xml version="1.0"?>\n<Clock xmlns:dt="urn:schemas-microsoft-com:datatypes"><Description dt:dt="string">E-Prime Primary Realtime Clock</Description><StartTime><Timestamp dt:dt="int">0</Timestamp><DateUtc dt:dt="string">2017-07-17T10:18:44Z</DateUtc></StartTime><FrequencyChanges><FrequencyChange><Frequency dt:dt="r8">3328130</Frequency><Timestamp dt:dt="r8">4111423997</Timestamp><Current dt:dt="r…	59.94	1	right	-182881308	07-17-2017	12:18:44	10:18:44	female	313	{RIGHTARROW}	46							0	708301	707916	{RIGHTARROW}	385	706797	706298	999	right1,6	18	9	292	mask18	0	707900	1	707700	eqm10_NoEyeNmodel1_dir	90	H	gazeCOD	GazeCoDxp	1	400	0	707399	2	707299
GazeCoD_1Model_male	17	1	21	<?xml version="1.0"?>\n<Clock xmlns:dt="urn:schemas-microsoft-com:datatypes"><Description dt:dt="string">E-Prime Primary Realtime Clock</Description><StartTime><Timestamp dt:dt="int">0</Timestamp><DateUtc dt:dt="string">2017-07-17T10:18:44Z</DateUtc></StartTime><FrequencyChanges><FrequencyChange><Frequency dt:dt="r8">3328130</Frequency><Timestamp dt:dt="r8">4111423997</Timestamp><Current dt:dt="r…	59.94	1	right	-182881308	07-17-2017	12:18:44	10:18:44	female	314	{LEFTARROW}	78							0	710261	709785	{LEFTARROW}	476	708666	708317	849	left8	28	9	293	mask28	0	709768	0	709568	eqm10_NoEyeNmodel1_dir	90	HV	gazeCOD	GazeCoDxp	1	400	0	709268	2	709168
GazeCoD_1Model_male	17	1	21	<?xml version="1.0"?>\n<Clock xmlns:dt="urn:schemas-microsoft-com:datatypes"><Description dt:dt="string">E-Prime Primary Realtime Clock</Description><StartTime><Timestamp dt:dt="int">0</Timestamp><DateUtc dt:dt="string">2017-07-17T10:18:44Z</DateUtc></StartTime><FrequencyChanges><FrequencyChange><Frequency dt:dt="r8">3328130</Frequency><Timestamp dt:dt="r8">4111423997</Timestamp><Current dt:dt="r…	59.94	1	right	-182881308	07-17-2017	12:18:44	10:18:44	female	315	{LEFTARROW}	49							0	712237	711854	{DOWNARROW}	383	710738	710286	952	left1,6	13	9	294	mask13	0	711837	1	711637	eqm10_NoEyeNmodel1_dir	90	H	gazeCOD	GazeCoDxp	0	400	0	711336	-2	711236
GazeCoD_1Model_male	17	1	21	<?xml version="1.0"?>\n<Clock xmlns:dt="urn:schemas-microsoft-com:datatypes"><Description dt:dt="string">E-Prime Primary Realtime Clock</Description><StartTime><Timestamp dt:dt="int">0</Timestamp><DateUtc dt:dt="string">2017-07-17T10:18:44Z</DateUtc></StartTime><FrequencyChanges><FrequencyChange><Frequency dt:dt="r8">3328130</Frequency><Timestamp dt:dt="r8">4111423997</Timestamp><Current dt:dt="r…	59.94	1	right	-182881308	07-17-2017	12:18:44	10:18:44	female	316	{LEFTARROW}	55							0	714165	713806	{LEFTARROW}	359	712692	712254	938	left6,4	27	9	295	mask27	0	713789	1	713589	eqm10_NoEyeNmodel1_dir	90	HV	gazeCOD	GazeCoDxp	1	400	0	713288	-4	713188
GazeCoD_1Model_male	17	1	21	<?xml version="1.0"?>\n<Clock xmlns:dt="urn:schemas-microsoft-com:datatypes"><Description dt:dt="string">E-Prime Primary Realtime Clock</Description><StartTime><Timestamp dt:dt="int">0</Timestamp><DateUtc dt:dt="string">2017-07-17T10:18:44Z</DateUtc></StartTime><FrequencyChanges><FrequencyChange><Frequency dt:dt="r8">3328130</Frequency><Timestamp dt:dt="r8">4111423997</Timestamp><Current dt:dt="r…	59.94	1	right	-182881308	07-17-2017	12:18:44	10:18:44	female	317	{DOWNARROW}	79							0	715997	715691	{DOWNARROW}	306	714576	714189	887	DG0	23	9	296	mask23	0	715674	0	715474	eqm10_NoEyeNmodel1_dir	90	HV	gazeCOD	GazeCoDxp	1	400	0	715174	-2	715074
GazeCoD_1Model_male	17	1	21	<?xml version="1.0"?>\n<Clock xmlns:dt="urn:schemas-microsoft-com:datatypes"><Description dt:dt="string">E-Prime Primary Realtime Clock</Description><StartTime><Timestamp dt:dt="int">0</Timestamp><DateUtc dt:dt="string">2017-07-17T10:18:44Z</DateUtc></StartTime><FrequencyChanges><FrequencyChange><Frequency dt:dt="r8">3328130</Frequency><Timestamp dt:dt="r8">4111423997</Timestamp><Current dt:dt="r…	59.94	1	right	-182881308	07-17-2017	12:18:44	10:18:44	female	318	{LEFTARROW}	55							0	717973	717576	{LEFTARROW}	397	716456	716008	948	left6,4	16	9	297	mask16	0	717559	0	717359	eqm10_NoEyeNmodel1_dir	90	H	gazeCOD	GazeCoDxp	1	400	0	717059	3	716959
GazeCoD_1Model_male	17	1	21	<?xml version="1.0"?>\n<Clock xmlns:dt="urn:schemas-microsoft-com:datatypes"><Description dt:dt="string">E-Prime Primary Realtime Clock</Description><StartTime><Timestamp dt:dt="int">0</Timestamp><DateUtc dt:dt="string">2017-07-17T10:18:44Z</DateUtc></StartTime><FrequencyChanges><FrequencyChange><Frequency dt:dt="r8">3328130</Frequency><Timestamp dt:dt="r8">4111423997</Timestamp><Current dt:dt="r…	59.94	1	right	-182881308	07-17-2017	12:18:44	10:18:44	female	319	{RIGHTARROW}	44							0	719829	719411	{DOWNARROW}	418	718291	717993	798	right3,2	30	10	298	mask30	0	719394	0	719194	eqm10_NoEyeNmodel1_dir	90	HV	gazeCOD	GazeCoDxp	0	400	0	718894	3	718794
GazeCoD_1Model_male	17	1	21	<?xml version="1.0"?>\n<Clock xmlns:dt="urn:schemas-microsoft-com:datatypes"><Description dt:dt="string">E-Prime Primary Realtime Clock</Description><StartTime><Timestamp dt:dt="int">0</Timestamp><DateUtc dt:dt="string">2017-07-17T10:18:44Z</DateUtc></StartTime><FrequencyChanges><FrequencyChange><Frequency dt:dt="r8">3328130</Frequency><Timestamp dt:dt="r8">4111423997</Timestamp><Current dt:dt="r…	59.94	1	right	-182881308	07-17-2017	12:18:44	10:18:44	female	320	{RIGHTARROW}	42							0	721741	721247	{DOWNARROW}	494	720128	719845	783	right4,8	9	10	299	mask9	0	721230	1	721030	eqm10_NoEyeNmodel1_dir	0	V	gazeCOD	GazeCoDxp	0	400	0	720729	1	720629
GazeCoD_1Model_male	17	1	21	<?xml version="1.0"?>\n<Clock xmlns:dt="urn:schemas-microsoft-com:datatypes"><Description dt:dt="string">E-Prime Primary Realtime Clock</Description><StartTime><Timestamp dt:dt="int">0</Timestamp><DateUtc dt:dt="string">2017-07-17T10:18:44Z</DateUtc></StartTime><FrequencyChanges><FrequencyChange><Frequency dt:dt="r8">3328130</Frequency><Timestamp dt:dt="r8">4111423997</Timestamp><Current dt:dt="r…	59.94	1	right	-182881308	07-17-2017	12:18:44	10:18:44	female	321	{LEFTARROW}	49							0	723789	723382	{DOWNARROW}	407	722261	721764	997	left1,6	24	10	300	mask24	0	723365	0	723165	eqm10_NoEyeNmodel1_dir	90	HV	gazeCOD	GazeCoDxp	0	400	0	722865	4	722765
GazeCoD_1Model_male	17	1	21	<?xml version="1.0"?>\n<Clock xmlns:dt="urn:schemas-microsoft-com:datatypes"><Description dt:dt="string">E-Prime Primary Realtime Clock</Description><StartTime><Timestamp dt:dt="int">0</Timestamp><DateUtc dt:dt="string">2017-07-17T10:18:44Z</DateUtc></StartTime><FrequencyChanges><FrequencyChange><Frequency dt:dt="r8">3328130</Frequency><Timestamp dt:dt="r8">4111423997</Timestamp><Current dt:dt="r…	59.94	1	right	-182881308	07-17-2017	12:18:44	10:18:44	female	322	{LEFTARROW}	55							0	725661	725301	{LEFTARROW}	360	724177	723799	878	left6,4	27	10	301	mask27	0	725284	1	725084	eqm10_NoEyeNmodel1_dir	90	HV	gazeCOD	GazeCoDxp	1	400	0	724783	6	724683
GazeCoD_1Model_male	17	1	21	<?xml version="1.0"?>\n<Clock xmlns:dt="urn:schemas-microsoft-com:datatypes"><Description dt:dt="string">E-Prime Primary Realtime Clock</Description><StartTime><Timestamp dt:dt="int">0</Timestamp><DateUtc dt:dt="string">2017-07-17T10:18:44Z</DateUtc></StartTime><FrequencyChanges><FrequencyChange><Frequency dt:dt="r8">3328130</Frequency><Timestamp dt:dt="r8">4111423997</Timestamp><Current dt:dt="r…	59.94	1	right	-182881308	07-17-2017	12:18:44	10:18:44	female	323	{RIGHTARROW}	44							0	727573	727153	{DOWNARROW}	420	726039	725684	855	right3,2	8	10	302	mask8	0	727136	1	726936	eqm10_NoEyeNmodel1_dir	0	V	gazeCOD	GazeCoDxp	0	400	0	726635	-4	726535
GazeCoD_1Model_male	17	1	21	<?xml version="1.0"?>\n<Clock xmlns:dt="urn:schemas-microsoft-com:datatypes"><Description dt:dt="string">E-Prime Primary Realtime Clock</Description><StartTime><Timestamp dt:dt="int">0</Timestamp><DateUtc dt:dt="string">2017-07-17T10:18:44Z</DateUtc></StartTime><FrequencyChanges><FrequencyChange><Frequency dt:dt="r8">3328130</Frequency><Timestamp dt:dt="r8">4111423997</Timestamp><Current dt:dt="r…	59.94	1	right	-182881308	07-17-2017	12:18:44	10:18:44	female	324	{DOWNARROW}	79							0	729533	729104	{DOWNARROW}	429	727989	727586	903	DG0	12	10	303	mask12	0	729088	1	728888	eqm10_NoEyeNmodel1_dir	90	H	gazeCOD	GazeCoDxp	1	400	0	728587	-2	728487
GazeCoD_1Model_male	17	1	21	<?xml version="1.0"?>\n<Clock xmlns:dt="urn:schemas-microsoft-com:datatypes"><Description dt:dt="string">E-Prime Primary Realtime Clock</Description><StartTime><Timestamp dt:dt="int">0</Timestamp><DateUtc dt:dt="string">2017-07-17T10:18:44Z</DateUtc></StartTime><FrequencyChanges><FrequencyChange><Frequency dt:dt="r8">3328130</Frequency><Timestamp dt:dt="r8">4111423997</Timestamp><Current dt:dt="r…	59.94	1	right	-182881308	07-17-2017	12:18:44	10:18:44	female	325	{RIGHTARROW}	42							0	731445	731056	{DOWNARROW}	389	729936	729555	881	right4,8	31	10	304	mask31	0	731040	1	730840	eqm10_NoEyeNmodel1_dir	90	HV	gazeCOD	GazeCoDxp	0	400	0	730539	3	730439
GazeCoD_1Model_male	17	1	21	<?xml version="1.0"?>\n<Clock xmlns:dt="urn:schemas-microsoft-com:datatypes"><Description dt:dt="string">E-Prime Primary Realtime Clock</Description><StartTime><Timestamp dt:dt="int">0</Timestamp><DateUtc dt:dt="string">2017-07-17T10:18:44Z</DateUtc></StartTime><FrequencyChanges><FrequencyChange><Frequency dt:dt="r8">3328130</Frequency><Timestamp dt:dt="r8">4111423997</Timestamp><Current dt:dt="r…	59.94	1	right	-182881308	07-17-2017	12:18:44	10:18:44	female	326	{RIGHTARROW}	77							0	733285	732925	{RIGHTARROW}	360	731804	731457	847	right8	11	10	305	mask11	0	732908	0	732708	eqm10_NoEyeNmodel1_dir	0	V	gazeCOD	GazeCoDxp	1	400	0	732408	4	732308
GazeCoD_1Model_male	17	1	21	<?xml version="1.0"?>\n<Clock xmlns:dt="urn:schemas-microsoft-com:datatypes"><Description dt:dt="string">E-Prime Primary Realtime Clock</Description><StartTime><Timestamp dt:dt="int">0</Timestamp><DateUtc dt:dt="string">2017-07-17T10:18:44Z</DateUtc></StartTime><FrequencyChanges><FrequencyChange><Frequency dt:dt="r8">3328130</Frequency><Timestamp dt:dt="r8">4111423997</Timestamp><Current dt:dt="r…	59.94	1	right	-182881308	07-17-2017	12:18:44	10:18:44	female	327	{LEFTARROW}	53							0	735165	734777	{LEFTARROW}	388	733663	733309	854	left4,8	4	10	306	mask4	0	734760	0	734560	eqm10_NoEyeNmodel1_dir	0	V	gazeCOD	GazeCoDxp	1	400	0	734260	-3	734160
GazeCoD_1Model_male	17	1	21	<?xml version="1.0"?>\n<Clock xmlns:dt="urn:schemas-microsoft-com:datatypes"><Description dt:dt="string">E-Prime Primary Realtime Clock</Description><StartTime><Timestamp dt:dt="int">0</Timestamp><DateUtc dt:dt="string">2017-07-17T10:18:44Z</DateUtc></StartTime><FrequencyChanges><FrequencyChange><Frequency dt:dt="r8">3328130</Frequency><Timestamp dt:dt="r8">4111423997</Timestamp><Current dt:dt="r…	59.94	1	right	-182881308	07-17-2017	12:18:44	10:18:44	female	328	{RIGHTARROW}	40							0	737165	736729	{RIGHTARROW}	436	735613	735177	936	right6,4	10	10	307	mask10	0	736712	0	736512	eqm10_NoEyeNmodel1_dir	0	V	gazeCOD	GazeCoDxp	1	400	0	736212	-1	736112
GazeCoD_1Model_male	17	1	21	<?xml version="1.0"?>\n<Clock xmlns:dt="urn:schemas-microsoft-com:datatypes"><Description dt:dt="string">E-Prime Primary Realtime Clock</Description><StartTime><Timestamp dt:dt="int">0</Timestamp><DateUtc dt:dt="string">2017-07-17T10:18:44Z</DateUtc></StartTime><FrequencyChanges><FrequencyChange><Frequency dt:dt="r8">3328130</Frequency><Timestamp dt:dt="r8">4111423997</Timestamp><Current dt:dt="r…	59.94	1	right	-182881308	07-17-2017	12:18:44	10:18:44	female	329	{LEFTARROW}	49							0	739029	738581	{DOWNARROW}	448	737460	737179	781	left1,6	13	10	308	mask13	0	738564	1	738364	eqm10_NoEyeNmodel1_dir	90	H	gazeCOD	GazeCoDxp	0	400	0	738063	3	737963
GazeCoD_1Model_male	17	1	21	<?xml version="1.0"?>\n<Clock xmlns:dt="urn:schemas-microsoft-com:datatypes"><Description dt:dt="string">E-Prime Primary Realtime Clock</Description><StartTime><Timestamp dt:dt="int">0</Timestamp><DateUtc dt:dt="string">2017-07-17T10:18:44Z</DateUtc></StartTime><FrequencyChanges><FrequencyChange><Frequency dt:dt="r8">3328130</Frequency><Timestamp dt:dt="r8">4111423997</Timestamp><Current dt:dt="r…	59.94	1	right	-182881308	07-17-2017	12:18:44	10:18:44	female	330	{DOWNARROW}	79							0	740949	740599	{DOWNARROW}	350	739485	739048	937	DG0	1	10	309	mask1	0	740583	1	740383	eqm10_NoEyeNmodel1_dir	0	V	gazeCOD	GazeCoDxp	1	400	0	740082	-3	739982
GazeCoD_1Model_male	17	1	21	<?xml version="1.0"?>\n<Clock xmlns:dt="urn:schemas-microsoft-com:datatypes"><Description dt:dt="string">E-Prime Primary Realtime Clock</Description><StartTime><Timestamp dt:dt="int">0</Timestamp><DateUtc dt:dt="string">2017-07-17T10:18:44Z</DateUtc></StartTime><FrequencyChanges><FrequencyChange><Frequency dt:dt="r8">3328130</Frequency><Timestamp dt:dt="r8">4111423997</Timestamp><Current dt:dt="r…	59.94	1	right	-182881308	07-17-2017	12:18:44	10:18:44	female	331	{RIGHTARROW}	46							0	742837	742435	{DOWNARROW}	402	741318	740966	852	right1,6	29	10	310	mask29	0	742418	1	742218	eqm10_NoEyeNmodel1_dir	90	HV	gazeCOD	GazeCoDxp	0	400	0	741917	-1	741817
GazeCoD_1Model_male	17	1	21	<?xml version="1.0"?>\n<Clock xmlns:dt="urn:schemas-microsoft-com:datatypes"><Description dt:dt="string">E-Prime Primary Realtime Clock</Description><StartTime><Timestamp dt:dt="int">0</Timestamp><DateUtc dt:dt="string">2017-07-17T10:18:44Z</DateUtc></StartTime><FrequencyChanges><FrequencyChange><Frequency dt:dt="r8">3328130</Frequency><Timestamp dt:dt="r8">4111423997</Timestamp><Current dt:dt="r…	59.94	1	right	-182881308	07-17-2017	12:18:44	10:18:44	female	332	{LEFTARROW}	49							0	744805	744353	{DOWNARROW}	452	743238	742852	886	left1,6	2	10	311	mask2	0	744336	0	744136	eqm10_NoEyeNmodel1_dir	0	V	gazeCOD	GazeCoDxp	0	400	0	743836	-2	743736
GazeCoD_1Model_male	17	1	21	<?xml version="1.0"?>\n<Clock xmlns:dt="urn:schemas-microsoft-com:datatypes"><Description dt:dt="string">E-Prime Primary Realtime Clock</Description><StartTime><Timestamp dt:dt="int">0</Timestamp><DateUtc dt:dt="string">2017-07-17T10:18:44Z</DateUtc></StartTime><FrequencyChanges><FrequencyChange><Frequency dt:dt="r8">3328130</Frequency><Timestamp dt:dt="r8">4111423997</Timestamp><Current dt:dt="r…	59.94	1	right	-182881308	07-17-2017	12:18:44	10:18:44	female	333	{LEFTARROW}	51							0	746389	746205	{LEFTARROW}	184	745086	744820	766	left3,2	3	10	312	mask3	0	746188	0	745988	eqm10_NoEyeNmodel1_dir	0	V	gazeCOD	GazeCoDxp	1	400	0	745688	2	745588
GazeCoD_1Model_male	17	1	21	<?xml version="1.0"?>\n<Clock xmlns:dt="urn:schemas-microsoft-com:datatypes"><Description dt:dt="string">E-Prime Primary Realtime Clock</Description><StartTime><Timestamp dt:dt="int">0</Timestamp><DateUtc dt:dt="string">2017-07-17T10:18:44Z</DateUtc></StartTime><FrequencyChanges><FrequencyChange><Frequency dt:dt="r8">3328130</Frequency><Timestamp dt:dt="r8">4111423997</Timestamp><Current dt:dt="r…	59.94	1	right	-182881308	07-17-2017	12:18:44	10:18:44	female	334	{LEFTARROW}	55							0	748125	747773	{LEFTARROW}	352	746660	746405	755	left6,4	5	10	313	mask5	0	747756	0	747556	eqm10_NoEyeNmodel1_dir	0	V	gazeCOD	GazeCoDxp	1	400	0	747256	-4	747156
GazeCoD_1Model_male	17	1	21	<?xml version="1.0"?>\n<Clock xmlns:dt="urn:schemas-microsoft-com:datatypes"><Description dt:dt="string">E-Prime Primary Realtime Clock</Description><StartTime><Timestamp dt:dt="int">0</Timestamp><DateUtc dt:dt="string">2017-07-17T10:18:44Z</DateUtc></StartTime><FrequencyChanges><FrequencyChange><Frequency dt:dt="r8">3328130</Frequency><Timestamp dt:dt="r8">4111423997</Timestamp><Current dt:dt="r…	59.94	1	right	-182881308	07-17-2017	12:18:44	10:18:44	female	335	{LEFTARROW}	55							0	749949	749592	{LEFTARROW}	357	748478	748140	838	left6,4	16	10	314	mask16	0	749575	0	749375	eqm10_NoEyeNmodel1_dir	90	H	gazeCOD	GazeCoDxp	1	400	0	749075	-3	748975
GazeCoD_1Model_male	17	1	21	<?xml version="1.0"?>\n<Clock xmlns:dt="urn:schemas-microsoft-com:datatypes"><Description dt:dt="string">E-Prime Primary Realtime Clock</Description><StartTime><Timestamp dt:dt="int">0</Timestamp><DateUtc dt:dt="string">2017-07-17T10:18:44Z</DateUtc></StartTime><FrequencyChanges><FrequencyChange><Frequency dt:dt="r8">3328130</Frequency><Timestamp dt:dt="r8">4111423997</Timestamp><Current dt:dt="r…	59.94	1	right	-182881308	07-17-2017	12:18:44	10:18:44	female	336	{LEFTARROW}	78							0	751869	751477	{LEFTARROW}	392	750355	749959	896	left8	17	10	315	mask17	0	751460	0	751260	eqm10_NoEyeNmodel1_dir	90	H	gazeCOD	GazeCoDxp	1	400	0	750960	5	750860
GazeCoD_1Model_male	17	1	21	<?xml version="1.0"?>\n<Clock xmlns:dt="urn:schemas-microsoft-com:datatypes"><Description dt:dt="string">E-Prime Primary Realtime Clock</Description><StartTime><Timestamp dt:dt="int">0</Timestamp><DateUtc dt:dt="string">2017-07-17T10:18:44Z</DateUtc></StartTime><FrequencyChanges><FrequencyChange><Frequency dt:dt="r8">3328130</Frequency><Timestamp dt:dt="r8">4111423997</Timestamp><Current dt:dt="r…	59.94	1	right	-182881308	07-17-2017	12:18:44	10:18:44	female	337	{LEFTARROW}	53							0	753637	753296	{LEFTARROW}	341	752170	751894	776	left4,8	26	10	316	mask26	0	753279	1	753079	eqm10_NoEyeNmodel1_dir	90	HV	gazeCOD	GazeCoDxp	1	400	0	752778	8	752678
GazeCoD_1Model_male	17	1	21	<?xml version="1.0"?>\n<Clock xmlns:dt="urn:schemas-microsoft-com:datatypes"><Description dt:dt="string">E-Prime Primary Realtime Clock</Description><StartTime><Timestamp dt:dt="int">0</Timestamp><DateUtc dt:dt="string">2017-07-17T10:18:44Z</DateUtc></StartTime><FrequencyChanges><FrequencyChange><Frequency dt:dt="r8">3328130</Frequency><Timestamp dt:dt="r8">4111423997</Timestamp><Current dt:dt="r…	59.94	1	right	-182881308	07-17-2017	12:18:44	10:18:44	female	338	{DOWNARROW}	79							0	755589	755264	{DOWNARROW}	325	754144	753663	981	DG0	23	10	317	mask23	0	755247	0	755047	eqm10_NoEyeNmodel1_dir	90	HV	gazeCOD	GazeCoDxp	1	400	0	754747	3	754647
GazeCoD_1Model_male	17	1	21	<?xml version="1.0"?>\n<Clock xmlns:dt="urn:schemas-microsoft-com:datatypes"><Description dt:dt="string">E-Prime Primary Realtime Clock</Description><StartTime><Timestamp dt:dt="int">0</Timestamp><DateUtc dt:dt="string">2017-07-17T10:18:44Z</DateUtc></StartTime><FrequencyChanges><FrequencyChange><Frequency dt:dt="r8">3328130</Frequency><Timestamp dt:dt="r8">4111423997</Timestamp><Current dt:dt="r…	59.94	1	right	-182881308	07-17-2017	12:18:44	10:18:44	female	339	{RIGHTARROW}	44							0	757533	757183	{DOWNARROW}	350	756066	755615	951	right3,2	19	10	318	mask19	0	757166	0	756966	eqm10_NoEyeNmodel1_dir	90	H	gazeCOD	GazeCoDxp	0	400	0	756666	0	756566
GazeCoD_1Model_male	17	1	21	<?xml version="1.0"?>\n<Clock xmlns:dt="urn:schemas-microsoft-com:datatypes"><Description dt:dt="string">E-Prime Primary Realtime Clock</Description><StartTime><Timestamp dt:dt="int">0</Timestamp><DateUtc dt:dt="string">2017-07-17T10:18:44Z</DateUtc></StartTime><FrequencyChanges><FrequencyChange><Frequency dt:dt="r8">3328130</Frequency><Timestamp dt:dt="r8">4111423997</Timestamp><Current dt:dt="r…	59.94	1	right	-182881308	07-17-2017	12:18:44	10:18:44	female	340	{RIGHTARROW}	40							0	759533	759151	{RIGHTARROW}	382	758037	757550	987	right6,4	32	10	319	mask32	0	759135	1	758935	eqm10_NoEyeNmodel1_dir	90	HV	gazeCOD	GazeCoDxp	1	400	0	758634	-3	758534
GazeCoD_1Model_male	17	1	21	<?xml version="1.0"?>\n<Clock xmlns:dt="urn:schemas-microsoft-com:datatypes"><Description dt:dt="string">E-Prime Primary Realtime Clock</Description><StartTime><Timestamp dt:dt="int">0</Timestamp><DateUtc dt:dt="string">2017-07-17T10:18:44Z</DateUtc></StartTime><FrequencyChanges><FrequencyChange><Frequency dt:dt="r8">3328130</Frequency><Timestamp dt:dt="r8">4111423997</Timestamp><Current dt:dt="r…	59.94	1	right	-182881308	07-17-2017	12:18:44	10:18:44	female	341	{RIGHTARROW}	46							0	761445	761120	{DOWNARROW}	325	759999	759552	947	right1,6	18	10	320	mask18	0	761103	0	760903	eqm10_NoEyeNmodel1_dir	90	H	gazeCOD	GazeCoDxp	0	400	0	760603	4	760503
GazeCoD_1Model_male	17	1	21	<?xml version="1.0"?>\n<Clock xmlns:dt="urn:schemas-microsoft-com:datatypes"><Description dt:dt="string">E-Prime Primary Realtime Clock</Description><StartTime><Timestamp dt:dt="int">0</Timestamp><DateUtc dt:dt="string">2017-07-17T10:18:44Z</DateUtc></StartTime><FrequencyChanges><FrequencyChange><Frequency dt:dt="r8">3328130</Frequency><Timestamp dt:dt="r8">4111423997</Timestamp><Current dt:dt="r…	59.94	1	right	-182881308	07-17-2017	12:18:44	10:18:44	female	342	{LEFTARROW}	51							0	763845	763005	{DOWNARROW}	840	761881	761470	911	left3,2	14	10	321	mask14	0	762988	0	762788	eqm10_NoEyeNmodel1_dir	90	H	gazeCOD	GazeCoDxp	0	400	0	762488	7	762388
GazeCoD_1Model_male	17	1	21	<?xml version="1.0"?>\n<Clock xmlns:dt="urn:schemas-microsoft-com:datatypes"><Description dt:dt="string">E-Prime Primary Realtime Clock</Description><StartTime><Timestamp dt:dt="int">0</Timestamp><DateUtc dt:dt="string">2017-07-17T10:18:44Z</DateUtc></StartTime><FrequencyChanges><FrequencyChange><Frequency dt:dt="r8">3328130</Frequency><Timestamp dt:dt="r8">4111423997</Timestamp><Current dt:dt="r…	59.94	1	right	-182881308	07-17-2017	12:18:44	10:18:44	female	343	{LEFTARROW}	78							0	765637	765391	{LEFTARROW}	246	764267	763856	911	left8	28	10	322	mask28	0	765374	0	765174	eqm10_NoEyeNmodel1_dir	90	HV	gazeCOD	GazeCoDxp	1	400	0	764874	7	764774
GazeCoD_1Model_male	17	1	21	<?xml version="1.0"?>\n<Clock xmlns:dt="urn:schemas-microsoft-com:datatypes"><Description dt:dt="string">E-Prime Primary Realtime Clock</Description><StartTime><Timestamp dt:dt="int">0</Timestamp><DateUtc dt:dt="string">2017-07-17T10:18:44Z</DateUtc></StartTime><FrequencyChanges><FrequencyChange><Frequency dt:dt="r8">3328130</Frequency><Timestamp dt:dt="r8">4111423997</Timestamp><Current dt:dt="r…	59.94	1	right	-182881308	07-17-2017	12:18:44	10:18:44	female	344	{RIGHTARROW}	42							0	767469	767093	{DOWNARROW}	376	765979	765658	821	right4,8	20	10	323	mask20	0	767076	1	766876	eqm10_NoEyeNmodel1_dir	90	H	gazeCOD	GazeCoDxp	0	400	0	766575	-4	766475
GazeCoD_1Model_male	17	1	21	<?xml version="1.0"?>\n<Clock xmlns:dt="urn:schemas-microsoft-com:datatypes"><Description dt:dt="string">E-Prime Primary Realtime Clock</Description><StartTime><Timestamp dt:dt="int">0</Timestamp><DateUtc dt:dt="string">2017-07-17T10:18:44Z</DateUtc></StartTime><FrequencyChanges><FrequencyChange><Frequency dt:dt="r8">3328130</Frequency><Timestamp dt:dt="r8">4111423997</Timestamp><Current dt:dt="r…	59.94	1	right	-182881308	07-17-2017	12:18:44	10:18:44	female	345	{LEFTARROW}	53							0	769029	768878	{LEFTARROW}	151	767753	767493	760	left4,8	15	10	324	mask15	0	768861	0	768661	eqm10_NoEyeNmodel1_dir	90	H	gazeCOD	GazeCoDxp	1	400	0	768361	8	768261
GazeCoD_1Model_male	17	1	21	<?xml version="1.0"?>\n<Clock xmlns:dt="urn:schemas-microsoft-com:datatypes"><Description dt:dt="string">E-Prime Primary Realtime Clock</Description><StartTime><Timestamp dt:dt="int">0</Timestamp><DateUtc dt:dt="string">2017-07-17T10:18:44Z</DateUtc></StartTime><FrequencyChanges><FrequencyChange><Frequency dt:dt="r8">3328130</Frequency><Timestamp dt:dt="r8">4111423997</Timestamp><Current dt:dt="r…	59.94	1	right	-182881308	07-17-2017	12:18:44	10:18:44	female	346	{LEFTARROW}	78							0	770813	770480	{LEFTARROW}	333	769352	769045	807	left8	6	10	325	mask6	0	770463	1	770263	eqm10_NoEyeNmodel1_dir	0	V	gazeCOD	GazeCoDxp	1	400	0	769962	10	769862
GazeCoD_1Model_male	17	1	21	<?xml version="1.0"?>\n<Clock xmlns:dt="urn:schemas-microsoft-com:datatypes"><Description dt:dt="string">E-Prime Primary Realtime Clock</Description><StartTime><Timestamp dt:dt="int">0</Timestamp><DateUtc dt:dt="string">2017-07-17T10:18:44Z</DateUtc></StartTime><FrequencyChanges><FrequencyChange><Frequency dt:dt="r8">3328130</Frequency><Timestamp dt:dt="r8">4111423997</Timestamp><Current dt:dt="r…	59.94	1	right	-182881308	07-17-2017	12:18:44	10:18:44	female	347	{RIGHTARROW}	40							0	772645	772448	{RIGHTARROW}	197	771325	770830	995	right6,4	21	10	326	mask21	0	772431	0	772231	eqm10_NoEyeNmodel1_dir	90	H	gazeCOD	GazeCoDxp	1	400	0	771931	6	771831
GazeCoD_1Model_male	17	1	21	<?xml version="1.0"?>\n<Clock xmlns:dt="urn:schemas-microsoft-com:datatypes"><Description dt:dt="string">E-Prime Primary Realtime Clock</Description><StartTime><Timestamp dt:dt="int">0</Timestamp><DateUtc dt:dt="string">2017-07-17T10:18:44Z</DateUtc></StartTime><FrequencyChanges><FrequencyChange><Frequency dt:dt="r8">3328130</Frequency><Timestamp dt:dt="r8">4111423997</Timestamp><Current dt:dt="r…	59.94	1	right	-182881308	07-17-2017	12:18:44	10:18:44	female	348	{RIGHTARROW}	46							0	774381	774233	{DOWNARROW}	148	773121	772665	956	right1,6	7	10	327	mask7	0	774216	0	774016	eqm10_NoEyeNmodel1_dir	0	V	gazeCOD	GazeCoDxp	0	400	0	773716	-5	773616
GazeCoD_1Model_male	17	1	21	<?xml version="1.0"?>\n<Clock xmlns:dt="urn:schemas-microsoft-com:datatypes"><Description dt:dt="string">E-Prime Primary Realtime Clock</Description><StartTime><Timestamp dt:dt="int">0</Timestamp><DateUtc dt:dt="string">2017-07-17T10:18:44Z</DateUtc></StartTime><FrequencyChanges><FrequencyChange><Frequency dt:dt="r8">3328130</Frequency><Timestamp dt:dt="r8">4111423997</Timestamp><Current dt:dt="r…	59.94	1	right	-182881308	07-17-2017	12:18:44	10:18:44	female	349	{LEFTARROW}	51							0	776125	775985	{LEFTARROW}	140	774872	774400	972	left3,2	25	10	328	mask25	0	775968	0	775768	eqm10_NoEyeNmodel1_dir	90	HV	gazeCOD	GazeCoDxp	1	400	0	775468	-4	775368
GazeCoD_1Model_male	17	1	21	<?xml version="1.0"?>\n<Clock xmlns:dt="urn:schemas-microsoft-com:datatypes"><Description dt:dt="string">E-Prime Primary Realtime Clock</Description><StartTime><Timestamp dt:dt="int">0</Timestamp><DateUtc dt:dt="string">2017-07-17T10:18:44Z</DateUtc></StartTime><FrequencyChanges><FrequencyChange><Frequency dt:dt="r8">3328130</Frequency><Timestamp dt:dt="r8">4111423997</Timestamp><Current dt:dt="r…	59.94	1	right	-182881308	07-17-2017	12:18:44	10:18:44	female	350	{RIGHTARROW}	77							0	777757	777553	{RIGHTARROW}	204	776434	776135	799	right8	22	10	329	mask22	0	777536	0	777336	eqm10_NoEyeNmodel1_dir	90	H	gazeCOD	GazeCoDxp	1	400	0	777036	2	776936
GazeCoD_1Model_male	17	1	21	<?xml version="1.0"?>\n<Clock xmlns:dt="urn:schemas-microsoft-com:datatypes"><Description dt:dt="string">E-Prime Primary Realtime Clock</Description><StartTime><Timestamp dt:dt="int">0</Timestamp><DateUtc dt:dt="string">2017-07-17T10:18:44Z</DateUtc></StartTime><FrequencyChanges><FrequencyChange><Frequency dt:dt="r8">3328130</Frequency><Timestamp dt:dt="r8">4111423997</Timestamp><Current dt:dt="r…	59.94	1	right	-182881308	07-17-2017	12:18:44	10:18:44	female	351	{RIGHTARROW}	77							0	779581	779255	{RIGHTARROW}	326	778132	777770	862	right8	33	10	330	mask33	0	779238	0	779038	eqm10_NoEyeNmodel1_dir	90	HV	gazeCOD	GazeCoDxp	1	400	0	778738	6	778638
GazeCoD_1Model_male	17	1	21	<?xml version="1.0"?>\n<Clock xmlns:dt="urn:schemas-microsoft-com:datatypes"><Description dt:dt="string">E-Prime Primary Realtime Clock</Description><StartTime><Timestamp dt:dt="int">0</Timestamp><DateUtc dt:dt="string">2017-07-17T10:18:44Z</DateUtc></StartTime><FrequencyChanges><FrequencyChange><Frequency dt:dt="r8">3328130</Frequency><Timestamp dt:dt="r8">4111423997</Timestamp><Current dt:dt="r…	59.94	1	right	-182881308	07-17-2017	12:18:44	10:18:44	female	352	{RIGHTARROW}	46							0	786085	785928	{RIGHTARROW}	157	784806	784310	996	right1,6	18	11	331	mask18	0	785912	1	785712	eqm10_NoEyeNmodel1_dir	90	H	gazeCOD	GazeCoDxp	1	400	0	785411	5	785311
GazeCoD_1Model_male	17	1	21	<?xml version="1.0"?>\n<Clock xmlns:dt="urn:schemas-microsoft-com:datatypes"><Description dt:dt="string">E-Prime Primary Realtime Clock</Description><StartTime><Timestamp dt:dt="int">0</Timestamp><DateUtc dt:dt="string">2017-07-17T10:18:44Z</DateUtc></StartTime><FrequencyChanges><FrequencyChange><Frequency dt:dt="r8">3328130</Frequency><Timestamp dt:dt="r8">4111423997</Timestamp><Current dt:dt="r…	59.94	1	right	-182881308	07-17-2017	12:18:44	10:18:44	female	353	{LEFTARROW}	55							0	787605	787580	{LEFTARROW}	25	786463	786096	867	left6,4	16	11	332	mask16	0	787563	0	787363	eqm10_NoEyeNmodel1_dir	90	H	gazeCOD	GazeCoDxp	1	400	0	787063	0	786963
GazeCoD_1Model_male	17	1	21	<?xml version="1.0"?>\n<Clock xmlns:dt="urn:schemas-microsoft-com:datatypes"><Description dt:dt="string">E-Prime Primary Realtime Clock</Description><StartTime><Timestamp dt:dt="int">0</Timestamp><DateUtc dt:dt="string">2017-07-17T10:18:44Z</DateUtc></StartTime><FrequencyChanges><FrequencyChange><Frequency dt:dt="r8">3328130</Frequency><Timestamp dt:dt="r8">4111423997</Timestamp><Current dt:dt="r…	59.94	1	right	-182881308	07-17-2017	12:18:44	10:18:44	female	354	{DOWNARROW}	79							0	789381	789165	{DOWNARROW}	216	788044	787630	914	DG0	12	11	333	mask12	0	789148	0	788948	eqm10_NoEyeNmodel1_dir	90	H	gazeCOD	GazeCoDxp	1	400	0	788648	4	788548
GazeCoD_1Model_male	17	1	21	<?xml version="1.0"?>\n<Clock xmlns:dt="urn:schemas-microsoft-com:datatypes"><Description dt:dt="string">E-Prime Primary Realtime Clock</Description><StartTime><Timestamp dt:dt="int">0</Timestamp><DateUtc dt:dt="string">2017-07-17T10:18:44Z</DateUtc></StartTime><FrequencyChanges><FrequencyChange><Frequency dt:dt="r8">3328130</Frequency><Timestamp dt:dt="r8">4111423997</Timestamp><Current dt:dt="r…	59.94	1	right	-182881308	07-17-2017	12:18:44	10:18:44	female	355	{RIGHTARROW}	44							0	791029	790883	{DOWNARROW}	146	789769	789399	870	right3,2	8	11	334	mask8	0	790867	1	790667	eqm10_NoEyeNmodel1_dir	0	V	gazeCOD	GazeCoDxp	0	400	0	790366	-3	790266
GazeCoD_1Model_male	17	1	21	<?xml version="1.0"?>\n<Clock xmlns:dt="urn:schemas-microsoft-com:datatypes"><Description dt:dt="string">E-Prime Primary Realtime Clock</Description><StartTime><Timestamp dt:dt="int">0</Timestamp><DateUtc dt:dt="string">2017-07-17T10:18:44Z</DateUtc></StartTime><FrequencyChanges><FrequencyChange><Frequency dt:dt="r8">3328130</Frequency><Timestamp dt:dt="r8">4111423997</Timestamp><Current dt:dt="r…	59.94	1	right	-182881308	07-17-2017	12:18:44	10:18:44	female	356	{LEFTARROW}	78							0	792677	792602	{LEFTARROW}	75	791486	791050	936	left8	6	11	335	mask6	0	792585	0	792385	eqm10_NoEyeNmodel1_dir	0	V	gazeCOD	GazeCoDxp	1	400	0	792085	-1	791985
GazeCoD_1Model_male	17	1	21	<?xml version="1.0"?>\n<Clock xmlns:dt="urn:schemas-microsoft-com:datatypes"><Description dt:dt="string">E-Prime Primary Realtime Clock</Description><StartTime><Timestamp dt:dt="int">0</Timestamp><DateUtc dt:dt="string">2017-07-17T10:18:44Z</DateUtc></StartTime><FrequencyChanges><FrequencyChange><Frequency dt:dt="r8">3328130</Frequency><Timestamp dt:dt="r8">4111423997</Timestamp><Current dt:dt="r…	59.94	1	right	-182881308	07-17-2017	12:18:44	10:18:44	female	357	{LEFTARROW}	49							0	794589	794270	{DOWNARROW}	319	793143	792702	941	left1,6	13	11	336	mask13	0	794253	0	794053	eqm10_NoEyeNmodel1_dir	90	H	gazeCOD	GazeCoDxp	0	400	0	793753	10	793653
GazeCoD_1Model_male	17	1	21	<?xml version="1.0"?>\n<Clock xmlns:dt="urn:schemas-microsoft-com:datatypes"><Description dt:dt="string">E-Prime Primary Realtime Clock</Description><StartTime><Timestamp dt:dt="int">0</Timestamp><DateUtc dt:dt="string">2017-07-17T10:18:44Z</DateUtc></StartTime><FrequencyChanges><FrequencyChange><Frequency dt:dt="r8">3328130</Frequency><Timestamp dt:dt="r8">4111423997</Timestamp><Current dt:dt="r…	59.94	1	right	-182881308	07-17-2017	12:18:44	10:18:44	female	358	{LEFTARROW}	49							0	796373	796172	{DOWNARROW}	201	795049	794604	945	left1,6	24	11	337	mask24	0	796155	0	795955	eqm10_NoEyeNmodel1_dir	90	HV	gazeCOD	GazeCoDxp	0	400	0	795655	6	795555
GazeCoD_1Model_male	17	1	21	<?xml version="1.0"?>\n<Clock xmlns:dt="urn:schemas-microsoft-com:datatypes"><Description dt:dt="string">E-Prime Primary Realtime Clock</Description><StartTime><Timestamp dt:dt="int">0</Timestamp><DateUtc dt:dt="string">2017-07-17T10:18:44Z</DateUtc></StartTime><FrequencyChanges><FrequencyChange><Frequency dt:dt="r8">3328130</Frequency><Timestamp dt:dt="r8">4111423997</Timestamp><Current dt:dt="r…	59.94	1	right	-182881308	07-17-2017	12:18:44	10:18:44	female	359	{LEFTARROW}	78							0	798037	797807	{LEFTARROW}	230	796680	796389	791	left8	17	11	338	mask17	0	797790	0	797590	eqm10_NoEyeNmodel1_dir	90	H	gazeCOD	GazeCoDxp	1	400	0	797290	10	797190
GazeCoD_1Model_male	17	1	21	<?xml version="1.0"?>\n<Clock xmlns:dt="urn:schemas-microsoft-com:datatypes"><Description dt:dt="string">E-Prime Primary Realtime Clock</Description><StartTime><Timestamp dt:dt="int">0</Timestamp><DateUtc dt:dt="string">2017-07-17T10:18:44Z</DateUtc></StartTime><FrequencyChanges><FrequencyChange><Frequency dt:dt="r8">3328130</Frequency><Timestamp dt:dt="r8">4111423997</Timestamp><Current dt:dt="r…	59.94	1	right	-182881308	07-17-2017	12:18:44	10:18:44	female	360	{DOWNARROW}	79							0	799605	799459	{DOWNARROW}	146	798334	798057	777	DG0	23	11	339	mask23	0	799442	1	799242	eqm10_NoEyeNmodel1_dir	90	HV	gazeCOD	GazeCoDxp	1	400	0	798941	7	798841
GazeCoD_1Model_male	17	1	21	<?xml version="1.0"?>\n<Clock xmlns:dt="urn:schemas-microsoft-com:datatypes"><Description dt:dt="string">E-Prime Primary Realtime Clock</Description><StartTime><Timestamp dt:dt="int">0</Timestamp><DateUtc dt:dt="string">2017-07-17T10:18:44Z</DateUtc></StartTime><FrequencyChanges><FrequencyChange><Frequency dt:dt="r8">3328130</Frequency><Timestamp dt:dt="r8">4111423997</Timestamp><Current dt:dt="r…	59.94	1	right	-182881308	07-17-2017	12:18:44	10:18:44	female	361	{RIGHTARROW}	44							0	801461	801211	{DOWNARROW}	250	800085	799626	959	right3,2	30	11	340	mask30	0	801194	1	800994	eqm10_NoEyeNmodel1_dir	90	HV	gazeCOD	GazeCoDxp	0	400	0	800693	8	800593
GazeCoD_1Model_male	17	1	21	<?xml version="1.0"?>\n<Clock xmlns:dt="urn:schemas-microsoft-com:datatypes"><Description dt:dt="string">E-Prime Primary Realtime Clock</Description><StartTime><Timestamp dt:dt="int">0</Timestamp><DateUtc dt:dt="string">2017-07-17T10:18:44Z</DateUtc></StartTime><FrequencyChanges><FrequencyChange><Frequency dt:dt="r8">3328130</Frequency><Timestamp dt:dt="r8">4111423997</Timestamp><Current dt:dt="r…	59.94	1	right	-182881308	07-17-2017	12:18:44	10:18:44	female	362	{LEFTARROW}	51							0	803301	803079	{DOWNARROW}	222	801962	801477	985	left3,2	14	11	341	mask14	0	803062	0	802862	eqm10_NoEyeNmodel1_dir	90	H	gazeCOD	GazeCoDxp	0	400	0	802562	0	802462
GazeCoD_1Model_male	17	1	21	<?xml version="1.0"?>\n<Clock xmlns:dt="urn:schemas-microsoft-com:datatypes"><Description dt:dt="string">E-Prime Primary Realtime Clock</Description><StartTime><Timestamp dt:dt="int">0</Timestamp><DateUtc dt:dt="string">2017-07-17T10:18:44Z</DateUtc></StartTime><FrequencyChanges><FrequencyChange><Frequency dt:dt="r8">3328130</Frequency><Timestamp dt:dt="r8">4111423997</Timestamp><Current dt:dt="r…	59.94	1	right	-182881308	07-17-2017	12:18:44	10:18:44	female	363	{RIGHTARROW}	42							0	804957	804697	{DOWNARROW}	260	803583	803313	770	right4,8	20	11	342	mask20	0	804680	0	804480	eqm10_NoEyeNmodel1_dir	90	H	gazeCOD	GazeCoDxp	0	400	0	804180	-3	804080
GazeCoD_1Model_male	17	1	21	<?xml version="1.0"?>\n<Clock xmlns:dt="urn:schemas-microsoft-com:datatypes"><Description dt:dt="string">E-Prime Primary Realtime Clock</Description><StartTime><Timestamp dt:dt="int">0</Timestamp><DateUtc dt:dt="string">2017-07-17T10:18:44Z</DateUtc></StartTime><FrequencyChanges><FrequencyChange><Frequency dt:dt="r8">3328130</Frequency><Timestamp dt:dt="r8">4111423997</Timestamp><Current dt:dt="r…	59.94	1	right	-182881308	07-17-2017	12:18:44	10:18:44	female	364	{RIGHTARROW}	77							0	806997	806499	{DOWNARROW}	498	805376	804981	895	right8	22	11	343	mask22	0	806482	0	806282	eqm10_NoEyeNmodel1_dir	90	H	gazeCOD	GazeCoDxp	0	400	0	805982	6	805882
GazeCoD_1Model_male	17	1	21	<?xml version="1.0"?>\n<Clock xmlns:dt="urn:schemas-microsoft-com:datatypes"><Description dt:dt="string">E-Prime Primary Realtime Clock</Description><StartTime><Timestamp dt:dt="int">0</Timestamp><DateUtc dt:dt="string">2017-07-17T10:18:44Z</DateUtc></StartTime><FrequencyChanges><FrequencyChange><Frequency dt:dt="r8">3328130</Frequency><Timestamp dt:dt="r8">4111423997</Timestamp><Current dt:dt="r…	59.94	1	right	-182881308	07-17-2017	12:18:44	10:18:44	female	365	{LEFTARROW}	53							0	808693	808485	{LEFTARROW}	208	807365	807016	849	left4,8	26	11	344	mask26	0	808468	1	808268	eqm10_NoEyeNmodel1_dir	90	HV	gazeCOD	GazeCoDxp	1	400	0	807967	2	807867
GazeCoD_1Model_male	17	1	21	<?xml version="1.0"?>\n<Clock xmlns:dt="urn:schemas-microsoft-com:datatypes"><Description dt:dt="string">E-Prime Primary Realtime Clock</Description><StartTime><Timestamp dt:dt="int">0</Timestamp><DateUtc dt:dt="string">2017-07-17T10:18:44Z</DateUtc></StartTime><FrequencyChanges><FrequencyChange><Frequency dt:dt="r8">3328130</Frequency><Timestamp dt:dt="r8">4111423997</Timestamp><Current dt:dt="r…	59.94	1	right	-182881308	07-17-2017	12:18:44	10:18:44	female	366	{RIGHTARROW}	77							0	810461	810270	{RIGHTARROW}	191	809145	808718	927	right8	11	11	345	mask11	0	810253	1	810053	eqm10_NoEyeNmodel1_dir	0	V	gazeCOD	GazeCoDxp	1	400	0	809752	7	809652
GazeCoD_1Model_male	17	1	21	<?xml version="1.0"?>\n<Clock xmlns:dt="urn:schemas-microsoft-com:datatypes"><Description dt:dt="string">E-Prime Primary Realtime Clock</Description><StartTime><Timestamp dt:dt="int">0</Timestamp><DateUtc dt:dt="string">2017-07-17T10:18:44Z</DateUtc></StartTime><FrequencyChanges><FrequencyChange><Frequency dt:dt="r8">3328130</Frequency><Timestamp dt:dt="r8">4111423997</Timestamp><Current dt:dt="r…	59.94	1	right	-182881308	07-17-2017	12:18:44	10:18:44	female	367	{RIGHTARROW}	46							0	812181	811938	{DOWNARROW}	243	810812	810487	825	right1,6	29	11	346	mask29	0	811921	0	811721	eqm10_NoEyeNmodel1_dir	90	HV	gazeCOD	GazeCoDxp	0	400	0	811421	9	811321
GazeCoD_1Model_male	17	1	21	<?xml version="1.0"?>\n<Clock xmlns:dt="urn:schemas-microsoft-com:datatypes"><Description dt:dt="string">E-Prime Primary Realtime Clock</Description><StartTime><Timestamp dt:dt="int">0</Timestamp><DateUtc dt:dt="string">2017-07-17T10:18:44Z</DateUtc></StartTime><FrequencyChanges><FrequencyChange><Frequency dt:dt="r8">3328130</Frequency><Timestamp dt:dt="r8">4111423997</Timestamp><Current dt:dt="r…	59.94	1	right	-182881308	07-17-2017	12:18:44	10:18:44	female	368	{RIGHTARROW}	44							0	814117	813690	{RIGHTARROW}	427	812565	812205	860	right3,2	19	11	347	mask19	0	813673	1	813473	eqm10_NoEyeNmodel1_dir	90	H	gazeCOD	GazeCoDxp	1	400	0	813172	7	813072
GazeCoD_1Model_male	17	1	21	<?xml version="1.0"?>\n<Clock xmlns:dt="urn:schemas-microsoft-com:datatypes"><Description dt:dt="string">E-Prime Primary Realtime Clock</Description><StartTime><Timestamp dt:dt="int">0</Timestamp><DateUtc dt:dt="string">2017-07-17T10:18:44Z</DateUtc></StartTime><FrequencyChanges><FrequencyChange><Frequency dt:dt="r8">3328130</Frequency><Timestamp dt:dt="r8">4111423997</Timestamp><Current dt:dt="r…	59.94	1	right	-182881308	07-17-2017	12:18:44	10:18:44	female	369	{RIGHTARROW}	46							0	815853	815592	{DOWNARROW}	261	814470	814140	830	right1,6	7	11	348	mask7	0	815575	1	815375	eqm10_NoEyeNmodel1_dir	0	V	gazeCOD	GazeCoDxp	0	400	0	815074	4	814974
GazeCoD_1Model_male	17	1	21	<?xml version="1.0"?>\n<Clock xmlns:dt="urn:schemas-microsoft-com:datatypes"><Description dt:dt="string">E-Prime Primary Realtime Clock</Description><StartTime><Timestamp dt:dt="int">0</Timestamp><DateUtc dt:dt="string">2017-07-17T10:18:44Z</DateUtc></StartTime><FrequencyChanges><FrequencyChange><Frequency dt:dt="r8">3328130</Frequency><Timestamp dt:dt="r8">4111423997</Timestamp><Current dt:dt="r…	59.94	1	right	-182881308	07-17-2017	12:18:44	10:18:44	female	370	{DOWNARROW}	79							0	817613	817310	{DOWNARROW}	303	816184	815875	809	DG0	1	11	349	mask1	0	817293	0	817093	eqm10_NoEyeNmodel1_dir	0	V	gazeCOD	GazeCoDxp	1	400	0	816793	9	816693
GazeCoD_1Model_male	17	1	21	<?xml version="1.0"?>\n<Clock xmlns:dt="urn:schemas-microsoft-com:datatypes"><Description dt:dt="string">E-Prime Primary Realtime Clock</Description><StartTime><Timestamp dt:dt="int">0</Timestamp><DateUtc dt:dt="string">2017-07-17T10:18:44Z</DateUtc></StartTime><FrequencyChanges><FrequencyChange><Frequency dt:dt="r8">3328130</Frequency><Timestamp dt:dt="r8">4111423997</Timestamp><Current dt:dt="r…	59.94	1	right	-182881308	07-17-2017	12:18:44	10:18:44	female	371	{RIGHTARROW}	42							0	819333	819129	{DOWNARROW}	204	818006	817627	879	right4,8	9	11	350	mask9	0	819112	1	818912	eqm10_NoEyeNmodel1_dir	0	V	gazeCOD	GazeCoDxp	0	400	0	818611	5	818511
GazeCoD_1Model_male	17	1	21	<?xml version="1.0"?>\n<Clock xmlns:dt="urn:schemas-microsoft-com:datatypes"><Description dt:dt="string">E-Prime Primary Realtime Clock</Description><StartTime><Timestamp dt:dt="int">0</Timestamp><DateUtc dt:dt="string">2017-07-17T10:18:44Z</DateUtc></StartTime><FrequencyChanges><FrequencyChange><Frequency dt:dt="r8">3328130</Frequency><Timestamp dt:dt="r8">4111423997</Timestamp><Current dt:dt="r…	59.94	1	right	-182881308	07-17-2017	12:18:44	10:18:44	female	372	{RIGHTARROW}	77							0	821213	820847	{RIGHTARROW}	366	819730	819345	885	right8	33	11	351	mask33	0	820830	0	820630	eqm10_NoEyeNmodel1_dir	90	HV	gazeCOD	GazeCoDxp	1	400	0	820330	0	820230
GazeCoD_1Model_male	17	1	21	<?xml version="1.0"?>\n<Clock xmlns:dt="urn:schemas-microsoft-com:datatypes"><Description dt:dt="string">E-Prime Primary Realtime Clock</Description><StartTime><Timestamp dt:dt="int">0</Timestamp><DateUtc dt:dt="string">2017-07-17T10:18:44Z</DateUtc></StartTime><FrequencyChanges><FrequencyChange><Frequency dt:dt="r8">3328130</Frequency><Timestamp dt:dt="r8">4111423997</Timestamp><Current dt:dt="r…	59.94	1	right	-182881308	07-17-2017	12:18:44	10:18:44	female	373	{RIGHTARROW}	42							0	823109	822782	{RIGHTARROW}	327	821667	821231	936	right4,8	31	11	352	mask31	0	822765	0	822565	eqm10_NoEyeNmodel1_dir	90	HV	gazeCOD	GazeCoDxp	1	400	0	822265	-2	822165
GazeCoD_1Model_male	17	1	21	<?xml version="1.0"?>\n<Clock xmlns:dt="urn:schemas-microsoft-com:datatypes"><Description dt:dt="string">E-Prime Primary Realtime Clock</Description><StartTime><Timestamp dt:dt="int">0</Timestamp><DateUtc dt:dt="string">2017-07-17T10:18:44Z</DateUtc></StartTime><FrequencyChanges><FrequencyChange><Frequency dt:dt="r8">3328130</Frequency><Timestamp dt:dt="r8">4111423997</Timestamp><Current dt:dt="r…	59.94	1	right	-182881308	07-17-2017	12:18:44	10:18:44	female	374	{LEFTARROW}	53							0	825085	824734	{LEFTARROW}	351	823618	823133	985	left4,8	4	11	353	mask4	0	824717	0	824517	eqm10_NoEyeNmodel1_dir	0	V	gazeCOD	GazeCoDxp	1	400	0	824217	-1	824117
GazeCoD_1Model_male	17	1	21	<?xml version="1.0"?>\n<Clock xmlns:dt="urn:schemas-microsoft-com:datatypes"><Description dt:dt="string">E-Prime Primary Realtime Clock</Description><StartTime><Timestamp dt:dt="int">0</Timestamp><DateUtc dt:dt="string">2017-07-17T10:18:44Z</DateUtc></StartTime><FrequencyChanges><FrequencyChange><Frequency dt:dt="r8">3328130</Frequency><Timestamp dt:dt="r8">4111423997</Timestamp><Current dt:dt="r…	59.94	1	right	-182881308	07-17-2017	12:18:44	10:18:44	female	375	{LEFTARROW}	55							0	826909	826686	{LEFTARROW}	223	825566	825101	965	left6,4	5	11	354	mask5	0	826669	0	826469	eqm10_NoEyeNmodel1_dir	0	V	gazeCOD	GazeCoDxp	1	400	0	826169	3	826069
GazeCoD_1Model_male	17	1	21	<?xml version="1.0"?>\n<Clock xmlns:dt="urn:schemas-microsoft-com:datatypes"><Description dt:dt="string">E-Prime Primary Realtime Clock</Description><StartTime><Timestamp dt:dt="int">0</Timestamp><DateUtc dt:dt="string">2017-07-17T10:18:44Z</DateUtc></StartTime><FrequencyChanges><FrequencyChange><Frequency dt:dt="r8">3328130</Frequency><Timestamp dt:dt="r8">4111423997</Timestamp><Current dt:dt="r…	59.94	1	right	-182881308	07-17-2017	12:18:44	10:18:44	female	376	{LEFTARROW}	51							0	828613	828305	{DOWNARROW}	308	827182	826920	762	left3,2	25	11	355	mask25	0	828288	1	828088	eqm10_NoEyeNmodel1_dir	90	HV	gazeCOD	GazeCoDxp	0	400	0	827787	5	827687
GazeCoD_1Model_male	17	1	21	<?xml version="1.0"?>\n<Clock xmlns:dt="urn:schemas-microsoft-com:datatypes"><Description dt:dt="string">E-Prime Primary Realtime Clock</Description><StartTime><Timestamp dt:dt="int">0</Timestamp><DateUtc dt:dt="string">2017-07-17T10:18:44Z</DateUtc></StartTime><FrequencyChanges><FrequencyChange><Frequency dt:dt="r8">3328130</Frequency><Timestamp dt:dt="r8">4111423997</Timestamp><Current dt:dt="r…	59.94	1	right	-182881308	07-17-2017	12:18:44	10:18:44	female	377	{LEFTARROW}	53							0	830573	830190	{DOWNARROW}	383	829069	828638	931	left4,8	15	11	356	mask15	0	830173	1	829973	eqm10_NoEyeNmodel1_dir	90	H	gazeCOD	GazeCoDxp	0	400	0	829672	3	829572
GazeCoD_1Model_male	17	1	21	<?xml version="1.0"?>\n<Clock xmlns:dt="urn:schemas-microsoft-com:datatypes"><Description dt:dt="string">E-Prime Primary Realtime Clock</Description><StartTime><Timestamp dt:dt="int">0</Timestamp><DateUtc dt:dt="string">2017-07-17T10:18:44Z</DateUtc></StartTime><FrequencyChanges><FrequencyChange><Frequency dt:dt="r8">3328130</Frequency><Timestamp dt:dt="r8">4111423997</Timestamp><Current dt:dt="r…	59.94	1	right	-182881308	07-17-2017	12:18:44	10:18:44	female	378	{LEFTARROW}	55							0	832437	832075	{LEFTARROW}	362	830959	830590	869	left6,4	27	11	357	mask27	0	832058	0	831858	eqm10_NoEyeNmodel1_dir	90	HV	gazeCOD	GazeCoDxp	1	400	0	831558	-1	831458
GazeCoD_1Model_male	17	1	21	<?xml version="1.0"?>\n<Clock xmlns:dt="urn:schemas-microsoft-com:datatypes"><Description dt:dt="string">E-Prime Primary Realtime Clock</Description><StartTime><Timestamp dt:dt="int">0</Timestamp><DateUtc dt:dt="string">2017-07-17T10:18:44Z</DateUtc></StartTime><FrequencyChanges><FrequencyChange><Frequency dt:dt="r8">3328130</Frequency><Timestamp dt:dt="r8">4111423997</Timestamp><Current dt:dt="r…	59.94	1	right	-182881308	07-17-2017	12:18:44	10:18:44	female	379	{LEFTARROW}	51							0	834373	834010	{LEFTARROW}	363	832894	832459	935	left3,2	3	11	358	mask3	0	833993	0	833793	eqm10_NoEyeNmodel1_dir	0	V	gazeCOD	GazeCoDxp	1	400	0	833493	-1	833393
GazeCoD_1Model_male	17	1	21	<?xml version="1.0"?>\n<Clock xmlns:dt="urn:schemas-microsoft-com:datatypes"><Description dt:dt="string">E-Prime Primary Realtime Clock</Description><StartTime><Timestamp dt:dt="int">0</Timestamp><DateUtc dt:dt="string">2017-07-17T10:18:44Z</DateUtc></StartTime><FrequencyChanges><FrequencyChange><Frequency dt:dt="r8">3328130</Frequency><Timestamp dt:dt="r8">4111423997</Timestamp><Current dt:dt="r…	59.94	1	right	-182881308	07-17-2017	12:18:44	10:18:44	female	380	{LEFTARROW}	49							0	836093	835795	{LEFTARROW}	298	834673	834394	779	left1,6	2	11	359	mask2	0	835779	1	835579	eqm10_NoEyeNmodel1_dir	0	V	gazeCOD	GazeCoDxp	1	400	0	835278	5	835178
GazeCoD_1Model_male	17	1	21	<?xml version="1.0"?>\n<Clock xmlns:dt="urn:schemas-microsoft-com:datatypes"><Description dt:dt="string">E-Prime Primary Realtime Clock</Description><StartTime><Timestamp dt:dt="int">0</Timestamp><DateUtc dt:dt="string">2017-07-17T10:18:44Z</DateUtc></StartTime><FrequencyChanges><FrequencyChange><Frequency dt:dt="r8">3328130</Frequency><Timestamp dt:dt="r8">4111423997</Timestamp><Current dt:dt="r…	59.94	1	right	-182881308	07-17-2017	12:18:44	10:18:44	female	381	{RIGHTARROW}	40							0	837845	837581	{RIGHTARROW}	264	836469	836112	857	right6,4	32	11	360	mask32	0	837564	0	837364	eqm10_NoEyeNmodel1_dir	90	HV	gazeCOD	GazeCoDxp	1	400	0	837064	-5	836964
GazeCoD_1Model_male	17	1	21	<?xml version="1.0"?>\n<Clock xmlns:dt="urn:schemas-microsoft-com:datatypes"><Description dt:dt="string">E-Prime Primary Realtime Clock</Description><StartTime><Timestamp dt:dt="int">0</Timestamp><DateUtc dt:dt="string">2017-07-17T10:18:44Z</DateUtc></StartTime><FrequencyChanges><FrequencyChange><Frequency dt:dt="r8">3328130</Frequency><Timestamp dt:dt="r8">4111423997</Timestamp><Current dt:dt="r…	59.94	1	right	-182881308	07-17-2017	12:18:44	10:18:44	female	382	{RIGHTARROW}	40							0	839781	839432	{RIGHTARROW}	349	838319	837864	955	right6,4	21	11	361	mask21	0	839416	1	839216	eqm10_NoEyeNmodel1_dir	90	H	gazeCOD	GazeCoDxp	1	400	0	838915	-4	838815
GazeCoD_1Model_male	17	1	21	<?xml version="1.0"?>\n<Clock xmlns:dt="urn:schemas-microsoft-com:datatypes"><Description dt:dt="string">E-Prime Primary Realtime Clock</Description><StartTime><Timestamp dt:dt="int">0</Timestamp><DateUtc dt:dt="string">2017-07-17T10:18:44Z</DateUtc></StartTime><FrequencyChanges><FrequencyChange><Frequency dt:dt="r8">3328130</Frequency><Timestamp dt:dt="r8">4111423997</Timestamp><Current dt:dt="r…	59.94	1	right	-182881308	07-17-2017	12:18:44	10:18:44	female	383	{LEFTARROW}	78							0	841701	841318	{LEFTARROW}	383	840195	839799	896	left8	28	11	362	mask28	0	841301	1	841101	eqm10_NoEyeNmodel1_dir	90	HV	gazeCOD	GazeCoDxp	1	400	0	840800	5	840700
GazeCoD_1Model_male	17	1	21	<?xml version="1.0"?>\n<Clock xmlns:dt="urn:schemas-microsoft-com:datatypes"><Description dt:dt="string">E-Prime Primary Realtime Clock</Description><StartTime><Timestamp dt:dt="int">0</Timestamp><DateUtc dt:dt="string">2017-07-17T10:18:44Z</DateUtc></StartTime><FrequencyChanges><FrequencyChange><Frequency dt:dt="r8">3328130</Frequency><Timestamp dt:dt="r8">4111423997</Timestamp><Current dt:dt="r…	59.94	1	right	-182881308	07-17-2017	12:18:44	10:18:44	female	384	{RIGHTARROW}	40							0	843613	843270	{RIGHTARROW}	343	842143	841718	925	right6,4	10	11	363	mask10	0	843253	1	843053	eqm10_NoEyeNmodel1_dir	0	V	gazeCOD	GazeCoDxp	1	400	0	842752	9	842652
GazeCoD_1Model_male	17	1	21	<?xml version="1.0"?>\n<Clock xmlns:dt="urn:schemas-microsoft-com:datatypes"><Description dt:dt="string">E-Prime Primary Realtime Clock</Description><StartTime><Timestamp dt:dt="int">0</Timestamp><DateUtc dt:dt="string">2017-07-17T10:18:44Z</DateUtc></StartTime><FrequencyChanges><FrequencyChange><Frequency dt:dt="r8">3328130</Frequency><Timestamp dt:dt="r8">4111423997</Timestamp><Current dt:dt="r…	59.94	1	right	-182881308	07-17-2017	12:18:44	10:18:44	female	385	{LEFTARROW}	55							0	845469	845071	{LEFTARROW}	398	843956	843637	819	left6,4	5	12	364	mask5	0	845055	1	844855	eqm10_NoEyeNmodel1_dir	0	V	gazeCOD	GazeCoDxp	1	400	0	844554	-2	844454
GazeCoD_1Model_male	17	1	21	<?xml version="1.0"?>\n<Clock xmlns:dt="urn:schemas-microsoft-com:datatypes"><Description dt:dt="string">E-Prime Primary Realtime Clock</Description><StartTime><Timestamp dt:dt="int">0</Timestamp><DateUtc dt:dt="string">2017-07-17T10:18:44Z</DateUtc></StartTime><FrequencyChanges><FrequencyChange><Frequency dt:dt="r8">3328130</Frequency><Timestamp dt:dt="r8">4111423997</Timestamp><Current dt:dt="r…	59.94	1	right	-182881308	07-17-2017	12:18:44	10:18:44	female	386	{RIGHTARROW}	42							0	847317	847040	{RIGHTARROW}	277	845921	845489	932	right4,8	20	12	365	mask20	0	847023	0	846823	eqm10_NoEyeNmodel1_dir	90	H	gazeCOD	GazeCoDxp	1	400	0	846523	2	846423
GazeCoD_1Model_male	17	1	21	<?xml version="1.0"?>\n<Clock xmlns:dt="urn:schemas-microsoft-com:datatypes"><Description dt:dt="string">E-Prime Primary Realtime Clock</Description><StartTime><Timestamp dt:dt="int">0</Timestamp><DateUtc dt:dt="string">2017-07-17T10:18:44Z</DateUtc></StartTime><FrequencyChanges><FrequencyChange><Frequency dt:dt="r8">3328130</Frequency><Timestamp dt:dt="r8">4111423997</Timestamp><Current dt:dt="r…	59.94	1	right	-182881308	07-17-2017	12:18:44	10:18:44	female	387	{RIGHTARROW}	42							0	849093	848742	{RIGHTARROW}	351	847623	847340	783	right4,8	31	12	366	mask31	0	848725	0	848525	eqm10_NoEyeNmodel1_dir	90	HV	gazeCOD	GazeCoDxp	1	400	0	848225	2	848125
GazeCoD_1Model_male	17	1	21	<?xml version="1.0"?>\n<Clock xmlns:dt="urn:schemas-microsoft-com:datatypes"><Description dt:dt="string">E-Prime Primary Realtime Clock</Description><StartTime><Timestamp dt:dt="int">0</Timestamp><DateUtc dt:dt="string">2017-07-17T10:18:44Z</DateUtc></StartTime><FrequencyChanges><FrequencyChange><Frequency dt:dt="r8">3328130</Frequency><Timestamp dt:dt="r8">4111423997</Timestamp><Current dt:dt="r…	59.94	1	right	-182881308	07-17-2017	12:18:44	10:18:44	female	388	{RIGHTARROW}	46							0	850861	850494	{DOWNARROW}	367	849374	849109	765	right1,6	7	12	367	mask7	0	850477	1	850277	eqm10_NoEyeNmodel1_dir	0	V	gazeCOD	GazeCoDxp	0	400	0	849976	2	849876
GazeCoD_1Model_male	17	1	21	<?xml version="1.0"?>\n<Clock xmlns:dt="urn:schemas-microsoft-com:datatypes"><Description dt:dt="string">E-Prime Primary Realtime Clock</Description><StartTime><Timestamp dt:dt="int">0</Timestamp><DateUtc dt:dt="string">2017-07-17T10:18:44Z</DateUtc></StartTime><FrequencyChanges><FrequencyChange><Frequency dt:dt="r8">3328130</Frequency><Timestamp dt:dt="r8">4111423997</Timestamp><Current dt:dt="r…	59.94	1	right	-182881308	07-17-2017	12:18:44	10:18:44	female	389	{RIGHTARROW}	42							0	852573	852395	{RIGHTARROW}	178	851278	850877	901	right4,8	9	12	368	mask9	0	852379	1	852179	eqm10_NoEyeNmodel1_dir	0	V	gazeCOD	GazeCoDxp	1	400	0	851878	0	851778
GazeCoD_1Model_male	17	1	21	<?xml version="1.0"?>\n<Clock xmlns:dt="urn:schemas-microsoft-com:datatypes"><Description dt:dt="string">E-Prime Primary Realtime Clock</Description><StartTime><Timestamp dt:dt="int">0</Timestamp><DateUtc dt:dt="string">2017-07-17T10:18:44Z</DateUtc></StartTime><FrequencyChanges><FrequencyChange><Frequency dt:dt="r8">3328130</Frequency><Timestamp dt:dt="r8">4111423997</Timestamp><Current dt:dt="r…	59.94	1	right	-182881308	07-17-2017	12:18:44	10:18:44	female	390	{RIGHTARROW}	44							0	854437	854164	{RIGHTARROW}	273	853042	852596	946	right3,2	8	12	369	mask8	0	854147	0	853947	eqm10_NoEyeNmodel1_dir	0	V	gazeCOD	GazeCoDxp	1	400	0	853647	5	853547
GazeCoD_1Model_male	17	1	21	<?xml version="1.0"?>\n<Clock xmlns:dt="urn:schemas-microsoft-com:datatypes"><Description dt:dt="string">E-Prime Primary Realtime Clock</Description><StartTime><Timestamp dt:dt="int">0</Timestamp><DateUtc dt:dt="string">2017-07-17T10:18:44Z</DateUtc></StartTime><FrequencyChanges><FrequencyChange><Frequency dt:dt="r8">3328130</Frequency><Timestamp dt:dt="r8">4111423997</Timestamp><Current dt:dt="r…	59.94	1	right	-182881308	07-17-2017	12:18:44	10:18:44	female	391	{RIGHTARROW}	44							0	856141	855882	{RIGHTARROW}	259	854762	854448	814	right3,2	19	12	370	mask19	0	855865	0	855665	eqm10_NoEyeNmodel1_dir	90	H	gazeCOD	GazeCoDxp	1	400	0	855365	3	855265
GazeCoD_1Model_male	17	1	21	<?xml version="1.0"?>\n<Clock xmlns:dt="urn:schemas-microsoft-com:datatypes"><Description dt:dt="string">E-Prime Primary Realtime Clock</Description><StartTime><Timestamp dt:dt="int">0</Timestamp><DateUtc dt:dt="string">2017-07-17T10:18:44Z</DateUtc></StartTime><FrequencyChanges><FrequencyChange><Frequency dt:dt="r8">3328130</Frequency><Timestamp dt:dt="r8">4111423997</Timestamp><Current dt:dt="r…	59.94	1	right	-182881308	07-17-2017	12:18:44	10:18:44	female	392	{LEFTARROW}	49							0	857773	857634	{DOWNARROW}	139	856513	856166	847	left1,6	24	12	371	mask24	0	857617	0	857417	eqm10_NoEyeNmodel1_dir	90	HV	gazeCOD	GazeCoDxp	0	400	0	857117	4	857017
GazeCoD_1Model_male	17	1	21	<?xml version="1.0"?>\n<Clock xmlns:dt="urn:schemas-microsoft-com:datatypes"><Description dt:dt="string">E-Prime Primary Realtime Clock</Description><StartTime><Timestamp dt:dt="int">0</Timestamp><DateUtc dt:dt="string">2017-07-17T10:18:44Z</DateUtc></StartTime><FrequencyChanges><FrequencyChange><Frequency dt:dt="r8">3328130</Frequency><Timestamp dt:dt="r8">4111423997</Timestamp><Current dt:dt="r…	59.94	1	right	-182881308	07-17-2017	12:18:44	10:18:44	female	393	{RIGHTARROW}	44							0	860077	859236	{RIGHTARROW}	841	858109	857784	825	right3,2	30	12	372	mask30	0	859219	1	859019	eqm10_NoEyeNmodel1_dir	90	HV	gazeCOD	GazeCoDxp	1	400	0	858718	9	858618
GazeCoD_1Model_male	17	1	21	<?xml version="1.0"?>\n<Clock xmlns:dt="urn:schemas-microsoft-com:datatypes"><Description dt:dt="string">E-Prime Primary Realtime Clock</Description><StartTime><Timestamp dt:dt="int">0</Timestamp><DateUtc dt:dt="string">2017-07-17T10:18:44Z</DateUtc></StartTime><FrequencyChanges><FrequencyChange><Frequency dt:dt="r8">3328130</Frequency><Timestamp dt:dt="r8">4111423997</Timestamp><Current dt:dt="r…	59.94	1	right	-182881308	07-17-2017	12:18:44	10:18:44	female	394	{RIGHTARROW}	77							0	861877	861538	{RIGHTARROW}	339	860422	860087	835	right8	11	12	373	mask11	0	861521	0	861321	eqm10_NoEyeNmodel1_dir	0	V	gazeCOD	GazeCoDxp	1	400	0	861021	-1	860921
GazeCoD_1Model_male	17	1	21	<?xml version="1.0"?>\n<Clock xmlns:dt="urn:schemas-microsoft-com:datatypes"><Description dt:dt="string">E-Prime Primary Realtime Clock</Description><StartTime><Timestamp dt:dt="int">0</Timestamp><DateUtc dt:dt="string">2017-07-17T10:18:44Z</DateUtc></StartTime><FrequencyChanges><FrequencyChange><Frequency dt:dt="r8">3328130</Frequency><Timestamp dt:dt="r8">4111423997</Timestamp><Current dt:dt="r…	59.94	1	right	-182881308	07-17-2017	12:18:44	10:18:44	female	395	{LEFTARROW}	78							0	863621	863423	{LEFTARROW}	198	862312	861888	924	left8	28	12	374	mask28	0	863406	-1	863206	eqm10_NoEyeNmodel1_dir	90	HV	gazeCOD	GazeCoDxp	1	400	0	862907	-5	862807
GazeCoD_1Model_male	17	1	21	<?xml version="1.0"?>\n<Clock xmlns:dt="urn:schemas-microsoft-com:datatypes"><Description dt:dt="string">E-Prime Primary Realtime Clock</Description><StartTime><Timestamp dt:dt="int">0</Timestamp><DateUtc dt:dt="string">2017-07-17T10:18:44Z</DateUtc></StartTime><FrequencyChanges><FrequencyChange><Frequency dt:dt="r8">3328130</Frequency><Timestamp dt:dt="r8">4111423997</Timestamp><Current dt:dt="r…	59.94	1	right	-182881308	07-17-2017	12:18:44	10:18:44	female	396	{RIGHTARROW}	77							0	865501	865092	{RIGHTARROW}	409	863970	863640	830	right8	22	12	375	mask22	0	865075	1	864875	eqm10_NoEyeNmodel1_dir	90	H	gazeCOD	GazeCoDxp	1	400	0	864574	4	864474
GazeCoD_1Model_male	17	1	21	<?xml version="1.0"?>\n<Clock xmlns:dt="urn:schemas-microsoft-com:datatypes"><Description dt:dt="string">E-Prime Primary Realtime Clock</Description><StartTime><Timestamp dt:dt="int">0</Timestamp><DateUtc dt:dt="string">2017-07-17T10:18:44Z</DateUtc></StartTime><FrequencyChanges><FrequencyChange><Frequency dt:dt="r8">3328130</Frequency><Timestamp dt:dt="r8">4111423997</Timestamp><Current dt:dt="r…	59.94	1	right	-182881308	07-17-2017	12:18:44	10:18:44	female	397	{RIGHTARROW}	77							0	867389	867044	{RIGHTARROW}	345	865920	865525	895	right8	33	12	376	mask33	0	867027	1	866827	eqm10_NoEyeNmodel1_dir	90	HV	gazeCOD	GazeCoDxp	1	400	0	866526	6	866426
GazeCoD_1Model_male	17	1	21	<?xml version="1.0"?>\n<Clock xmlns:dt="urn:schemas-microsoft-com:datatypes"><Description dt:dt="string">E-Prime Primary Realtime Clock</Description><StartTime><Timestamp dt:dt="int">0</Timestamp><DateUtc dt:dt="string">2017-07-17T10:18:44Z</DateUtc></StartTime><FrequencyChanges><FrequencyChange><Frequency dt:dt="r8">3328130</Frequency><Timestamp dt:dt="r8">4111423997</Timestamp><Current dt:dt="r…	59.94	1	right	-182881308	07-17-2017	12:18:44	10:18:44	female	398	{LEFTARROW}	53							0	869589	868812	{DOWNARROW}	777	867696	867411	785	left4,8	15	12	377	mask15	0	868795	0	868595	eqm10_NoEyeNmodel1_dir	90	H	gazeCOD	GazeCoDxp	0	400	0	868295	-1	868195
GazeCoD_1Model_male	17	1	21	<?xml version="1.0"?>\n<Clock xmlns:dt="urn:schemas-microsoft-com:datatypes"><Description dt:dt="string">E-Prime Primary Realtime Clock</Description><StartTime><Timestamp dt:dt="int">0</Timestamp><DateUtc dt:dt="string">2017-07-17T10:18:44Z</DateUtc></StartTime><FrequencyChanges><FrequencyChange><Frequency dt:dt="r8">3328130</Frequency><Timestamp dt:dt="r8">4111423997</Timestamp><Current dt:dt="r…	59.94	1	right	-182881308	07-17-2017	12:18:44	10:18:44	female	399	{RIGHTARROW}	40							0	871501	871114	{RIGHTARROW}	387	869994	869613	881	right6,4	21	12	378	mask21	0	871097	0	870897	eqm10_NoEyeNmodel1_dir	90	H	gazeCOD	GazeCoDxp	1	400	0	870597	3	870497
GazeCoD_1Model_male	17	1	21	<?xml version="1.0"?>\n<Clock xmlns:dt="urn:schemas-microsoft-com:datatypes"><Description dt:dt="string">E-Prime Primary Realtime Clock</Description><StartTime><Timestamp dt:dt="int">0</Timestamp><DateUtc dt:dt="string">2017-07-17T10:18:44Z</DateUtc></StartTime><FrequencyChanges><FrequencyChange><Frequency dt:dt="r8">3328130</Frequency><Timestamp dt:dt="r8">4111423997</Timestamp><Current dt:dt="r…	59.94	1	right	-182881308	07-17-2017	12:18:44	10:18:44	female	400	{RIGHTARROW}	40							0	873517	873000	{RIGHTARROW}	517	871881	871515	866	right6,4	32	12	379	mask32	0	872983	1	872783	eqm10_NoEyeNmodel1_dir	90	HV	gazeCOD	GazeCoDxp	1	400	0	872482	1	872382
GazeCoD_1Model_male	17	1	21	<?xml version="1.0"?>\n<Clock xmlns:dt="urn:schemas-microsoft-com:datatypes"><Description dt:dt="string">E-Prime Primary Realtime Clock</Description><StartTime><Timestamp dt:dt="int">0</Timestamp><DateUtc dt:dt="string">2017-07-17T10:18:44Z</DateUtc></StartTime><FrequencyChanges><FrequencyChange><Frequency dt:dt="r8">3328130</Frequency><Timestamp dt:dt="r8">4111423997</Timestamp><Current dt:dt="r…	59.94	1	right	-182881308	07-17-2017	12:18:44	10:18:44	female	401	{LEFTARROW}	78							0	875765	874968	{LEFTARROW}	797	873849	873533	816	left8	17	12	380	mask17	0	874951	0	874751	eqm10_NoEyeNmodel1_dir	90	H	gazeCOD	GazeCoDxp	1	400	0	874451	2	874351
GazeCoD_1Model_male	17	1	21	<?xml version="1.0"?>\n<Clock xmlns:dt="urn:schemas-microsoft-com:datatypes"><Description dt:dt="string">E-Prime Primary Realtime Clock</Description><StartTime><Timestamp dt:dt="int">0</Timestamp><DateUtc dt:dt="string">2017-07-17T10:18:44Z</DateUtc></StartTime><FrequencyChanges><FrequencyChange><Frequency dt:dt="r8">3328130</Frequency><Timestamp dt:dt="r8">4111423997</Timestamp><Current dt:dt="r…	59.94	1	right	-182881308	07-17-2017	12:18:44	10:18:44	female	402	{RIGHTARROW}	40							0	877645	877287	{RIGHTARROW}	358	876161	875786	875	right6,4	10	12	381	mask10	0	877270	0	877070	eqm10_NoEyeNmodel1_dir	0	V	gazeCOD	GazeCoDxp	1	400	0	876770	9	876670
GazeCoD_1Model_male	17	1	21	<?xml version="1.0"?>\n<Clock xmlns:dt="urn:schemas-microsoft-com:datatypes"><Description dt:dt="string">E-Prime Primary Realtime Clock</Description><StartTime><Timestamp dt:dt="int">0</Timestamp><DateUtc dt:dt="string">2017-07-17T10:18:44Z</DateUtc></StartTime><FrequencyChanges><FrequencyChange><Frequency dt:dt="r8">3328130</Frequency><Timestamp dt:dt="r8">4111423997</Timestamp><Current dt:dt="r…	59.94	1	right	-182881308	07-17-2017	12:18:44	10:18:44	female	403	{LEFTARROW}	78							0	879413	879139	{LEFTARROW}	274	878018	877655	863	left8	6	12	382	mask6	0	879122	0	878922	eqm10_NoEyeNmodel1_dir	0	V	gazeCOD	GazeCoDxp	1	400	0	878622	4	878522
GazeCoD_1Model_male	17	1	21	<?xml version="1.0"?>\n<Clock xmlns:dt="urn:schemas-microsoft-com:datatypes"><Description dt:dt="string">E-Prime Primary Realtime Clock</Description><StartTime><Timestamp dt:dt="int">0</Timestamp><DateUtc dt:dt="string">2017-07-17T10:18:44Z</DateUtc></StartTime><FrequencyChanges><FrequencyChange><Frequency dt:dt="r8">3328130</Frequency><Timestamp dt:dt="r8">4111423997</Timestamp><Current dt:dt="r…	59.94	1	right	-182881308	07-17-2017	12:18:44	10:18:44	female	404	{LEFTARROW}	49							0	881205	880908	{LEFTARROW}	297	879792	879423	869	left1,6	2	12	383	mask2	0	880891	1	880691	eqm10_NoEyeNmodel1_dir	0	V	gazeCOD	GazeCoDxp	1	400	0	880390	-2	880290
GazeCoD_1Model_male	17	1	21	<?xml version="1.0"?>\n<Clock xmlns:dt="urn:schemas-microsoft-com:datatypes"><Description dt:dt="string">E-Prime Primary Realtime Clock</Description><StartTime><Timestamp dt:dt="int">0</Timestamp><DateUtc dt:dt="string">2017-07-17T10:18:44Z</DateUtc></StartTime><FrequencyChanges><FrequencyChange><Frequency dt:dt="r8">3328130</Frequency><Timestamp dt:dt="r8">4111423997</Timestamp><Current dt:dt="r…	59.94	1	right	-182881308	07-17-2017	12:18:44	10:18:44	female	405	{LEFTARROW}	53							0	883037	882676	{LEFTARROW}	361	881553	881225	828	left4,8	26	12	384	mask26	0	882659	0	882459	eqm10_NoEyeNmodel1_dir	90	HV	gazeCOD	GazeCoDxp	1	400	0	882159	6	882059
GazeCoD_1Model_male	17	1	21	<?xml version="1.0"?>\n<Clock xmlns:dt="urn:schemas-microsoft-com:datatypes"><Description dt:dt="string">E-Prime Primary Realtime Clock</Description><StartTime><Timestamp dt:dt="int">0</Timestamp><DateUtc dt:dt="string">2017-07-17T10:18:44Z</DateUtc></StartTime><FrequencyChanges><FrequencyChange><Frequency dt:dt="r8">3328130</Frequency><Timestamp dt:dt="r8">4111423997</Timestamp><Current dt:dt="r…	59.94	1	right	-182881308	07-17-2017	12:18:44	10:18:44	female	406	{LEFTARROW}	51							0	884885	884511	{LEFTARROW}	374	883387	883060	827	left3,2	3	12	385	mask3	0	884494	0	884294	eqm10_NoEyeNmodel1_dir	0	V	gazeCOD	GazeCoDxp	1	400	0	883994	7	883894
GazeCoD_1Model_male	17	1	21	<?xml version="1.0"?>\n<Clock xmlns:dt="urn:schemas-microsoft-com:datatypes"><Description dt:dt="string">E-Prime Primary Realtime Clock</Description><StartTime><Timestamp dt:dt="int">0</Timestamp><DateUtc dt:dt="string">2017-07-17T10:18:44Z</DateUtc></StartTime><FrequencyChanges><FrequencyChange><Frequency dt:dt="r8">3328130</Frequency><Timestamp dt:dt="r8">4111423997</Timestamp><Current dt:dt="r…	59.94	1	right	-182881308	07-17-2017	12:18:44	10:18:44	female	407	{DOWNARROW}	79							0	889957	889883	{LEFTARROW}	74	888767	888365	902	DG0	1	12	386	mask1	0	889866	0	889666	eqm10_NoEyeNmodel1_dir	0	V	gazeCOD	GazeCoDxp	0	400	0	889366	-1	889266
GazeCoD_1Model_male	17	1	21	<?xml version="1.0"?>\n<Clock xmlns:dt="urn:schemas-microsoft-com:datatypes"><Description dt:dt="string">E-Prime Primary Realtime Clock</Description><StartTime><Timestamp dt:dt="int">0</Timestamp><DateUtc dt:dt="string">2017-07-17T10:18:44Z</DateUtc></StartTime><FrequencyChanges><FrequencyChange><Frequency dt:dt="r8">3328130</Frequency><Timestamp dt:dt="r8">4111423997</Timestamp><Current dt:dt="r…	59.94	1	right	-182881308	07-17-2017	12:18:44	10:18:44	female	408	{DOWNARROW}	79							0	891733	891552	{DOWNARROW}	181	890430	889967	963	DG0	12	12	387	mask12	0	891535	1	891335	eqm10_NoEyeNmodel1_dir	90	H	gazeCOD	GazeCoDxp	1	400	0	891034	4	890934
GazeCoD_1Model_male	17	1	21	<?xml version="1.0"?>\n<Clock xmlns:dt="urn:schemas-microsoft-com:datatypes"><Description dt:dt="string">E-Prime Primary Realtime Clock</Description><StartTime><Timestamp dt:dt="int">0</Timestamp><DateUtc dt:dt="string">2017-07-17T10:18:44Z</DateUtc></StartTime><FrequencyChanges><FrequencyChange><Frequency dt:dt="r8">3328130</Frequency><Timestamp dt:dt="r8">4111423997</Timestamp><Current dt:dt="r…	59.94	1	right	-182881308	07-17-2017	12:18:44	10:18:44	female	409	{LEFTARROW}	51							0	893317	893170	{DOWNARROW}	147	892057	891752	805	left3,2	14	12	388	mask14	0	893153	0	892953	eqm10_NoEyeNmodel1_dir	90	H	gazeCOD	GazeCoDxp	0	400	0	892653	-4	892553
GazeCoD_1Model_male	17	1	21	<?xml version="1.0"?>\n<Clock xmlns:dt="urn:schemas-microsoft-com:datatypes"><Description dt:dt="string">E-Prime Primary Realtime Clock</Description><StartTime><Timestamp dt:dt="int">0</Timestamp><DateUtc dt:dt="string">2017-07-17T10:18:44Z</DateUtc></StartTime><FrequencyChanges><FrequencyChange><Frequency dt:dt="r8">3328130</Frequency><Timestamp dt:dt="r8">4111423997</Timestamp><Current dt:dt="r…	59.94	1	right	-182881308	07-17-2017	12:18:44	10:18:44	female	410	{LEFTARROW}	55							0	895269	894888	{LEFTARROW}	381	893766	893337	929	left6,4	27	12	389	mask27	0	894871	0	894671	eqm10_NoEyeNmodel1_dir	90	HV	gazeCOD	GazeCoDxp	1	400	0	894371	5	894271
GazeCoD_1Model_male	17	1	21	<?xml version="1.0"?>\n<Clock xmlns:dt="urn:schemas-microsoft-com:datatypes"><Description dt:dt="string">E-Prime Primary Realtime Clock</Description><StartTime><Timestamp dt:dt="int">0</Timestamp><DateUtc dt:dt="string">2017-07-17T10:18:44Z</DateUtc></StartTime><FrequencyChanges><FrequencyChange><Frequency dt:dt="r8">3328130</Frequency><Timestamp dt:dt="r8">4111423997</Timestamp><Current dt:dt="r…	59.94	1	right	-182881308	07-17-2017	12:18:44	10:18:44	female	411	{LEFTARROW}	53							0	897261	896857	{LEFTARROW}	404	895732	895289	943	left4,8	4	12	390	mask4	0	896840	0	896640	eqm10_NoEyeNmodel1_dir	0	V	gazeCOD	GazeCoDxp	1	400	0	896340	8	896240
GazeCoD_1Model_male	17	1	21	<?xml version="1.0"?>\n<Clock xmlns:dt="urn:schemas-microsoft-com:datatypes"><Description dt:dt="string">E-Prime Primary Realtime Clock</Description><StartTime><Timestamp dt:dt="int">0</Timestamp><DateUtc dt:dt="string">2017-07-17T10:18:44Z</DateUtc></StartTime><FrequencyChanges><FrequencyChange><Frequency dt:dt="r8">3328130</Frequency><Timestamp dt:dt="r8">4111423997</Timestamp><Current dt:dt="r…	59.94	1	right	-182881308	07-17-2017	12:18:44	10:18:44	female	412	{RIGHTARROW}	46							0	899013	898642	{DOWNARROW}	371	897527	897274	753	right1,6	18	12	391	mask18	0	898625	0	898425	eqm10_NoEyeNmodel1_dir	90	H	gazeCOD	GazeCoDxp	0	400	0	898125	-2	898025
GazeCoD_1Model_male	17	1	21	<?xml version="1.0"?>\n<Clock xmlns:dt="urn:schemas-microsoft-com:datatypes"><Description dt:dt="string">E-Prime Primary Realtime Clock</Description><StartTime><Timestamp dt:dt="int">0</Timestamp><DateUtc dt:dt="string">2017-07-17T10:18:44Z</DateUtc></StartTime><FrequencyChanges><FrequencyChange><Frequency dt:dt="r8">3328130</Frequency><Timestamp dt:dt="r8">4111423997</Timestamp><Current dt:dt="r…	59.94	1	right	-182881308	07-17-2017	12:18:44	10:18:44	female	413	{LEFTARROW}	51							0	900997	900594	{LEFTARROW}	403	899473	899026	947	left3,2	25	12	392	mask25	0	900577	0	900377	eqm10_NoEyeNmodel1_dir	90	HV	gazeCOD	GazeCoDxp	1	400	0	900077	4	899977
GazeCoD_1Model_male	17	1	21	<?xml version="1.0"?>\n<Clock xmlns:dt="urn:schemas-microsoft-com:datatypes"><Description dt:dt="string">E-Prime Primary Realtime Clock</Description><StartTime><Timestamp dt:dt="int">0</Timestamp><DateUtc dt:dt="string">2017-07-17T10:18:44Z</DateUtc></StartTime><FrequencyChanges><FrequencyChange><Frequency dt:dt="r8">3328130</Frequency><Timestamp dt:dt="r8">4111423997</Timestamp><Current dt:dt="r…	59.94	1	right	-182881308	07-17-2017	12:18:44	10:18:44	female	414	{DOWNARROW}	79							0	902917	902529	{DOWNARROW}	388	901409	901011	898	DG0	23	12	393	mask23	0	902512	0	902312	eqm10_NoEyeNmodel1_dir	90	HV	gazeCOD	GazeCoDxp	1	400	0	902012	3	901912
GazeCoD_1Model_male	17	1	21	<?xml version="1.0"?>\n<Clock xmlns:dt="urn:schemas-microsoft-com:datatypes"><Description dt:dt="string">E-Prime Primary Realtime Clock</Description><StartTime><Timestamp dt:dt="int">0</Timestamp><DateUtc dt:dt="string">2017-07-17T10:18:44Z</DateUtc></StartTime><FrequencyChanges><FrequencyChange><Frequency dt:dt="r8">3328130</Frequency><Timestamp dt:dt="r8">4111423997</Timestamp><Current dt:dt="r…	59.94	1	right	-182881308	07-17-2017	12:18:44	10:18:44	female	415	{RIGHTARROW}	46							0	904829	904548	{DOWNARROW}	281	903421	902930	991	right1,6	29	12	394	mask29	0	904531	0	904331	eqm10_NoEyeNmodel1_dir	90	HV	gazeCOD	GazeCoDxp	0	400	0	904031	10	903931
GazeCoD_1Model_male	17	1	21	<?xml version="1.0"?>\n<Clock xmlns:dt="urn:schemas-microsoft-com:datatypes"><Description dt:dt="string">E-Prime Primary Realtime Clock</Description><StartTime><Timestamp dt:dt="int">0</Timestamp><DateUtc dt:dt="string">2017-07-17T10:18:44Z</DateUtc></StartTime><FrequencyChanges><FrequencyChange><Frequency dt:dt="r8">3328130</Frequency><Timestamp dt:dt="r8">4111423997</Timestamp><Current dt:dt="r…	59.94	1	right	-182881308	07-17-2017	12:18:44	10:18:44	female	416	{LEFTARROW}	49							0	906765	906317	{DOWNARROW}	448	905199	904848	851	left1,6	13	12	395	mask13	0	906300	1	906100	eqm10_NoEyeNmodel1_dir	90	H	gazeCOD	GazeCoDxp	0	400	0	905799	0	905699
GazeCoD_1Model_male	17	1	21	<?xml version="1.0"?>\n<Clock xmlns:dt="urn:schemas-microsoft-com:datatypes"><Description dt:dt="string">E-Prime Primary Realtime Clock</Description><StartTime><Timestamp dt:dt="int">0</Timestamp><DateUtc dt:dt="string">2017-07-17T10:18:44Z</DateUtc></StartTime><FrequencyChanges><FrequencyChange><Frequency dt:dt="r8">3328130</Frequency><Timestamp dt:dt="r8">4111423997</Timestamp><Current dt:dt="r…	59.94	1	right	-182881308	07-17-2017	12:18:44	10:18:44	female	417	{LEFTARROW}	55							0	908981	908202	{LEFTARROW}	779	907084	906784	800	left6,4	16	12	396	mask16	0	908185	1	907985	eqm10_NoEyeNmodel1_dir	90	H	gazeCOD	GazeCoDxp	1	400	0	907684	0	907584
GazeCoD_1Model_male	17	1	21	<?xml version="1.0"?>\n<Clock xmlns:dt="urn:schemas-microsoft-com:datatypes"><Description dt:dt="string">E-Prime Primary Realtime Clock</Description><StartTime><Timestamp dt:dt="int">0</Timestamp><DateUtc dt:dt="string">2017-07-17T10:18:44Z</DateUtc></StartTime><FrequencyChanges><FrequencyChange><Frequency dt:dt="r8">3328130</Frequency><Timestamp dt:dt="r8">4111423997</Timestamp><Current dt:dt="r…	59.94	1	right	-182881308	07-17-2017	12:18:44	10:18:44	female	418	{RIGHTARROW}	46							0	910829	910487	{DOWNARROW}	342	909371	909003	868	right1,6	18	13	397	mask18	0	910471	1	910271	eqm10_NoEyeNmodel1_dir	90	H	gazeCOD	GazeCoDxp	0	400	0	909970	-1	909870
GazeCoD_1Model_male	17	1	21	<?xml version="1.0"?>\n<Clock xmlns:dt="urn:schemas-microsoft-com:datatypes"><Description dt:dt="string">E-Prime Primary Realtime Clock</Description><StartTime><Timestamp dt:dt="int">0</Timestamp><DateUtc dt:dt="string">2017-07-17T10:18:44Z</DateUtc></StartTime><FrequencyChanges><FrequencyChange><Frequency dt:dt="r8">3328130</Frequency><Timestamp dt:dt="r8">4111423997</Timestamp><Current dt:dt="r…	59.94	1	right	-182881308	07-17-2017	12:18:44	10:18:44	female	419	{LEFTARROW}	49							0	912741	912389	{DOWNARROW}	352	911266	910854	912	left1,6	13	13	398	mask13	0	912372	0	912172	eqm10_NoEyeNmodel1_dir	90	H	gazeCOD	GazeCoDxp	0	400	0	911872	6	911772
GazeCoD_1Model_male	17	1	21	<?xml version="1.0"?>\n<Clock xmlns:dt="urn:schemas-microsoft-com:datatypes"><Description dt:dt="string">E-Prime Primary Realtime Clock</Description><StartTime><Timestamp dt:dt="int">0</Timestamp><DateUtc dt:dt="string">2017-07-17T10:18:44Z</DateUtc></StartTime><FrequencyChanges><FrequencyChange><Frequency dt:dt="r8">3328130</Frequency><Timestamp dt:dt="r8">4111423997</Timestamp><Current dt:dt="r…	59.94	1	right	-182881308	07-17-2017	12:18:44	10:18:44	female	420	{RIGHTARROW}	44							0	914677	914241	{RIGHTARROW}	436	913122	912756	866	right3,2	19	13	399	mask19	0	914224	0	914024	eqm10_NoEyeNmodel1_dir	90	H	gazeCOD	GazeCoDxp	1	400	0	913724	2	913624
GazeCoD_1Model_male	17	1	21	<?xml version="1.0"?>\n<Clock xmlns:dt="urn:schemas-microsoft-com:datatypes"><Description dt:dt="string">E-Prime Primary Realtime Clock</Description><StartTime><Timestamp dt:dt="int">0</Timestamp><DateUtc dt:dt="string">2017-07-17T10:18:44Z</DateUtc></StartTime><FrequencyChanges><FrequencyChange><Frequency dt:dt="r8">3328130</Frequency><Timestamp dt:dt="r8">4111423997</Timestamp><Current dt:dt="r…	59.94	1	right	-182881308	07-17-2017	12:18:44	10:18:44	female	421	{RIGHTARROW}	40							0	916581	916227	{RIGHTARROW}	354	915110	914692	918	right6,4	32	13	400	mask32	0	916210	1	916010	eqm10_NoEyeNmodel1_dir	90	HV	gazeCOD	GazeCoDxp	1	400	0	915709	-1	915609
GazeCoD_1Model_male	17	1	21	<?xml version="1.0"?>\n<Clock xmlns:dt="urn:schemas-microsoft-com:datatypes"><Description dt:dt="string">E-Prime Primary Realtime Clock</Description><StartTime><Timestamp dt:dt="int">0</Timestamp><DateUtc dt:dt="string">2017-07-17T10:18:44Z</DateUtc></StartTime><FrequencyChanges><FrequencyChange><Frequency dt:dt="r8">3328130</Frequency><Timestamp dt:dt="r8">4111423997</Timestamp><Current dt:dt="r…	59.94	1	right	-182881308	07-17-2017	12:18:44	10:18:44	female	422	{RIGHTARROW}	44							0	918525	918012	{RIGHTARROW}	513	916886	916594	792	right3,2	30	13	401	mask30	0	917995	1	917795	eqm10_NoEyeNmodel1_dir	90	HV	gazeCOD	GazeCoDxp	1	400	0	917494	8	917394
GazeCoD_1Model_male	17	1	21	<?xml version="1.0"?>\n<Clock xmlns:dt="urn:schemas-microsoft-com:datatypes"><Description dt:dt="string">E-Prime Primary Realtime Clock</Description><StartTime><Timestamp dt:dt="int">0</Timestamp><DateUtc dt:dt="string">2017-07-17T10:18:44Z</DateUtc></StartTime><FrequencyChanges><FrequencyChange><Frequency dt:dt="r8">3328130</Frequency><Timestamp dt:dt="r8">4111423997</Timestamp><Current dt:dt="r…	59.94	1	right	-182881308	07-17-2017	12:18:44	10:18:44	female	423	{LEFTARROW}	55							0	920349	920014	{LEFTARROW}	335	918895	918546	849	left6,4	5	13	402	mask5	0	919997	1	919797	eqm10_NoEyeNmodel1_dir	0	V	gazeCOD	GazeCoDxp	1	400	0	919496	1	919396
GazeCoD_1Model_male	17	1	21	<?xml version="1.0"?>\n<Clock xmlns:dt="urn:schemas-microsoft-com:datatypes"><Description dt:dt="string">E-Prime Primary Realtime Clock</Description><StartTime><Timestamp dt:dt="int">0</Timestamp><DateUtc dt:dt="string">2017-07-17T10:18:44Z</DateUtc></StartTime><FrequencyChanges><FrequencyChange><Frequency dt:dt="r8">3328130</Frequency><Timestamp dt:dt="r8">4111423997</Timestamp><Current dt:dt="r…	59.94	1	right	-182881308	07-17-2017	12:18:44	10:18:44	female	424	{LEFTARROW}	78							0	922013	921866	{LEFTARROW}	147	920741	920364	877	left8	17	13	403	mask17	0	921849	1	921649	eqm10_NoEyeNmodel1_dir	90	H	gazeCOD	GazeCoDxp	1	400	0	921348	7	921248
GazeCoD_1Model_male	17	1	21	<?xml version="1.0"?>\n<Clock xmlns:dt="urn:schemas-microsoft-com:datatypes"><Description dt:dt="string">E-Prime Primary Realtime Clock</Description><StartTime><Timestamp dt:dt="int">0</Timestamp><DateUtc dt:dt="string">2017-07-17T10:18:44Z</DateUtc></StartTime><FrequencyChanges><FrequencyChange><Frequency dt:dt="r8">3328130</Frequency><Timestamp dt:dt="r8">4111423997</Timestamp><Current dt:dt="r…	59.94	1	right	-182881308	07-17-2017	12:18:44	10:18:44	female	425	{LEFTARROW}	51							0	924053	923484	{LEFTARROW}	569	922371	922032	839	left3,2	14	13	404	mask14	0	923467	0	923267	eqm10_NoEyeNmodel1_dir	90	H	gazeCOD	GazeCoDxp	1	400	0	922967	-4	922867
GazeCoD_1Model_male	17	1	21	<?xml version="1.0"?>\n<Clock xmlns:dt="urn:schemas-microsoft-com:datatypes"><Description dt:dt="string">E-Prime Primary Realtime Clock</Description><StartTime><Timestamp dt:dt="int">0</Timestamp><DateUtc dt:dt="string">2017-07-17T10:18:44Z</DateUtc></StartTime><FrequencyChanges><FrequencyChange><Frequency dt:dt="r8">3328130</Frequency><Timestamp dt:dt="r8">4111423997</Timestamp><Current dt:dt="r…	59.94	1	right	-182881308	07-17-2017	12:18:44	10:18:44	female	426	{RIGHTARROW}	46							0	925669	925469	{DOWNARROW}	200	924356	924068	788	right1,6	29	13	405	mask29	0	925452	0	925252	eqm10_NoEyeNmodel1_dir	90	HV	gazeCOD	GazeCoDxp	0	400	0	924952	-4	924852
GazeCoD_1Model_male	17	1	21	<?xml version="1.0"?>\n<Clock xmlns:dt="urn:schemas-microsoft-com:datatypes"><Description dt:dt="string">E-Prime Primary Realtime Clock</Description><StartTime><Timestamp dt:dt="int">0</Timestamp><DateUtc dt:dt="string">2017-07-17T10:18:44Z</DateUtc></StartTime><FrequencyChanges><FrequencyChange><Frequency dt:dt="r8">3328130</Frequency><Timestamp dt:dt="r8">4111423997</Timestamp><Current dt:dt="r…	59.94	1	right	-182881308	07-17-2017	12:18:44	10:18:44	female	427	{RIGHTARROW}	77							0	927637	927288	{RIGHTARROW}	349	926161	925686	975	right8	11	13	406	mask11	0	927271	1	927071	eqm10_NoEyeNmodel1_dir	0	V	gazeCOD	GazeCoDxp	1	400	0	926770	9	926670
GazeCoD_1Model_male	17	1	21	<?xml version="1.0"?>\n<Clock xmlns:dt="urn:schemas-microsoft-com:datatypes"><Description dt:dt="string">E-Prime Primary Realtime Clock</Description><StartTime><Timestamp dt:dt="int">0</Timestamp><DateUtc dt:dt="string">2017-07-17T10:18:44Z</DateUtc></StartTime><FrequencyChanges><FrequencyChange><Frequency dt:dt="r8">3328130</Frequency><Timestamp dt:dt="r8">4111423997</Timestamp><Current dt:dt="r…	59.94	1	right	-182881308	07-17-2017	12:18:44	10:18:44	female	428	{LEFTARROW}	53							0	929429	929089	{RIGHTARROW}	340	927978	927655	823	left4,8	15	13	407	mask15	0	929073	0	928873	eqm10_NoEyeNmodel1_dir	90	H	gazeCOD	GazeCoDxp	0	400	0	928573	-5	928473
GazeCoD_1Model_male	17	1	21	<?xml version="1.0"?>\n<Clock xmlns:dt="urn:schemas-microsoft-com:datatypes"><Description dt:dt="string">E-Prime Primary Realtime Clock</Description><StartTime><Timestamp dt:dt="int">0</Timestamp><DateUtc dt:dt="string">2017-07-17T10:18:44Z</DateUtc></StartTime><FrequencyChanges><FrequencyChange><Frequency dt:dt="r8">3328130</Frequency><Timestamp dt:dt="r8">4111423997</Timestamp><Current dt:dt="r…	59.94	1	right	-182881308	07-17-2017	12:18:44	10:18:44	female	429	{LEFTARROW}	49							0	931261	930975	{LEFTARROW}	286	929857	929440	917	left1,6	24	13	408	mask24	0	930958	1	930758	eqm10_NoEyeNmodel1_dir	90	HV	gazeCOD	GazeCoDxp	1	400	0	930457	0	930357
GazeCoD_1Model_male	17	1	21	<?xml version="1.0"?>\n<Clock xmlns:dt="urn:schemas-microsoft-com:datatypes"><Description dt:dt="string">E-Prime Primary Realtime Clock</Description><StartTime><Timestamp dt:dt="int">0</Timestamp><DateUtc dt:dt="string">2017-07-17T10:18:44Z</DateUtc></StartTime><FrequencyChanges><FrequencyChange><Frequency dt:dt="r8">3328130</Frequency><Timestamp dt:dt="r8">4111423997</Timestamp><Current dt:dt="r…	59.94	1	right	-182881308	07-17-2017	12:18:44	10:18:44	female	430	{LEFTARROW}	55							0	933053	932860	{LEFTARROW}	193	931745	931275	970	left6,4	27	13	409	mask27	0	932843	0	932643	eqm10_NoEyeNmodel1_dir	90	HV	gazeCOD	GazeCoDxp	1	400	0	932343	-2	932243
GazeCoD_1Model_male	17	1	21	<?xml version="1.0"?>\n<Clock xmlns:dt="urn:schemas-microsoft-com:datatypes"><Description dt:dt="string">E-Prime Primary Realtime Clock</Description><StartTime><Timestamp dt:dt="int">0</Timestamp><DateUtc dt:dt="string">2017-07-17T10:18:44Z</DateUtc></StartTime><FrequencyChanges><FrequencyChange><Frequency dt:dt="r8">3328130</Frequency><Timestamp dt:dt="r8">4111423997</Timestamp><Current dt:dt="r…	59.94	1	right	-182881308	07-17-2017	12:18:44	10:18:44	female	431	{RIGHTARROW}	77							0	934845	934495	{RIGHTARROW}	350	933379	933077	802	right8	22	13	410	mask22	0	934478	0	934278	eqm10_NoEyeNmodel1_dir	90	H	gazeCOD	GazeCoDxp	1	400	0	933978	-1	933878
GazeCoD_1Model_male	17	1	21	<?xml version="1.0"?>\n<Clock xmlns:dt="urn:schemas-microsoft-com:datatypes"><Description dt:dt="string">E-Prime Primary Realtime Clock</Description><StartTime><Timestamp dt:dt="int">0</Timestamp><DateUtc dt:dt="string">2017-07-17T10:18:44Z</DateUtc></StartTime><FrequencyChanges><FrequencyChange><Frequency dt:dt="r8">3328130</Frequency><Timestamp dt:dt="r8">4111423997</Timestamp><Current dt:dt="r…	59.94	1	right	-182881308	07-17-2017	12:18:44	10:18:44	female	432	{DOWNARROW}	79							0	936957	936297	{DOWNARROW}	660	935184	934862	822	DG0	12	13	411	mask12	0	936280	1	936080	eqm10_NoEyeNmodel1_dir	90	H	gazeCOD	GazeCoDxp	1	400	0	935779	-5	935679
GazeCoD_1Model_male	17	1	21	<?xml version="1.0"?>\n<Clock xmlns:dt="urn:schemas-microsoft-com:datatypes"><Description dt:dt="string">E-Prime Primary Realtime Clock</Description><StartTime><Timestamp dt:dt="int">0</Timestamp><DateUtc dt:dt="string">2017-07-17T10:18:44Z</DateUtc></StartTime><FrequencyChanges><FrequencyChange><Frequency dt:dt="r8">3328130</Frequency><Timestamp dt:dt="r8">4111423997</Timestamp><Current dt:dt="r…	59.94	1	right	-182881308	07-17-2017	12:18:44	10:18:44	female	433	{DOWNARROW}	79							0	938597	938349	{DOWNARROW}	248	937237	936981	756	DG0	1	13	412	mask1	0	938332	0	938132	eqm10_NoEyeNmodel1_dir	0	V	gazeCOD	GazeCoDxp	1	400	0	937832	-5	937732
GazeCoD_1Model_male	17	1	21	<?xml version="1.0"?>\n<Clock xmlns:dt="urn:schemas-microsoft-com:datatypes"><Description dt:dt="string">E-Prime Primary Realtime Clock</Description><StartTime><Timestamp dt:dt="int">0</Timestamp><DateUtc dt:dt="string">2017-07-17T10:18:44Z</DateUtc></StartTime><FrequencyChanges><FrequencyChange><Frequency dt:dt="r8">3328130</Frequency><Timestamp dt:dt="r8">4111423997</Timestamp><Current dt:dt="r…	59.94	1	right	-182881308	07-17-2017	12:18:44	10:18:44	female	434	{RIGHTARROW}	46							0	940381	940217	{DOWNARROW}	164	939090	938616	974	right1,6	7	13	413	mask7	0	940200	0	940000	eqm10_NoEyeNmodel1_dir	0	V	gazeCOD	GazeCoDxp	0	400	0	939700	10	939600
GazeCoD_1Model_male	17	1	21	<?xml version="1.0"?>\n<Clock xmlns:dt="urn:schemas-microsoft-com:datatypes"><Description dt:dt="string">E-Prime Primary Realtime Clock</Description><StartTime><Timestamp dt:dt="int">0</Timestamp><DateUtc dt:dt="string">2017-07-17T10:18:44Z</DateUtc></StartTime><FrequencyChanges><FrequencyChange><Frequency dt:dt="r8">3328130</Frequency><Timestamp dt:dt="r8">4111423997</Timestamp><Current dt:dt="r…	59.94	1	right	-182881308	07-17-2017	12:18:44	10:18:44	female	435	{LEFTARROW}	53							0	942021	941786	{LEFTARROW}	235	940672	940401	771	left4,8	4	13	414	mask4	0	941769	1	941569	eqm10_NoEyeNmodel1_dir	0	V	gazeCOD	GazeCoDxp	1	400	0	941268	-4	941168
GazeCoD_1Model_male	17	1	21	<?xml version="1.0"?>\n<Clock xmlns:dt="urn:schemas-microsoft-com:datatypes"><Description dt:dt="string">E-Prime Primary Realtime Clock</Description><StartTime><Timestamp dt:dt="int">0</Timestamp><DateUtc dt:dt="string">2017-07-17T10:18:44Z</DateUtc></StartTime><FrequencyChanges><FrequencyChange><Frequency dt:dt="r8">3328130</Frequency><Timestamp dt:dt="r8">4111423997</Timestamp><Current dt:dt="r…	59.94	1	right	-182881308	07-17-2017	12:18:44	10:18:44	female	436	{LEFTARROW}	51							0	944549	943537	{DOWNARROW}	1012	942414	942036	878	left3,2	25	13	415	mask25	0	943521	1	943321	eqm10_NoEyeNmodel1_dir	90	HV	gazeCOD	GazeCoDxp	0	400	0	943020	6	942920
GazeCoD_1Model_male	17	1	21	<?xml version="1.0"?>\n<Clock xmlns:dt="urn:schemas-microsoft-com:datatypes"><Description dt:dt="string">E-Prime Primary Realtime Clock</Description><StartTime><Timestamp dt:dt="int">0</Timestamp><DateUtc dt:dt="string">2017-07-17T10:18:44Z</DateUtc></StartTime><FrequencyChanges><FrequencyChange><Frequency dt:dt="r8">3328130</Frequency><Timestamp dt:dt="r8">4111423997</Timestamp><Current dt:dt="r…	59.94	1	right	-182881308	07-17-2017	12:18:44	10:18:44	female	437	{LEFTARROW}	55							0	946453	946107	{LEFTARROW}	346	944988	944572	916	left6,4	16	13	416	mask16	0	946090	1	945890	eqm10_NoEyeNmodel1_dir	90	H	gazeCOD	GazeCoDxp	1	400	0	945589	1	945489
GazeCoD_1Model_male	17	1	21	<?xml version="1.0"?>\n<Clock xmlns:dt="urn:schemas-microsoft-com:datatypes"><Description dt:dt="string">E-Prime Primary Realtime Clock</Description><StartTime><Timestamp dt:dt="int">0</Timestamp><DateUtc dt:dt="string">2017-07-17T10:18:44Z</DateUtc></StartTime><FrequencyChanges><FrequencyChange><Frequency dt:dt="r8">3328130</Frequency><Timestamp dt:dt="r8">4111423997</Timestamp><Current dt:dt="r…	59.94	1	right	-182881308	07-17-2017	12:18:44	10:18:44	female	438	{RIGHTARROW}	42							0	948085	947875	{DOWNARROW}	210	946751	946474	777	right4,8	31	13	417	mask31	0	947858	0	947658	eqm10_NoEyeNmodel1_dir	90	HV	gazeCOD	GazeCoDxp	0	400	0	947358	7	947258
GazeCoD_1Model_male	17	1	21	<?xml version="1.0"?>\n<Clock xmlns:dt="urn:schemas-microsoft-com:datatypes"><Description dt:dt="string">E-Prime Primary Realtime Clock</Description><StartTime><Timestamp dt:dt="int">0</Timestamp><DateUtc dt:dt="string">2017-07-17T10:18:44Z</DateUtc></StartTime><FrequencyChanges><FrequencyChange><Frequency dt:dt="r8">3328130</Frequency><Timestamp dt:dt="r8">4111423997</Timestamp><Current dt:dt="r…	59.94	1	right	-182881308	07-17-2017	12:18:44	10:18:44	female	439	{RIGHTARROW}	40							0	949941	949510	{RIGHTARROW}	431	948390	948109	781	right6,4	21	13	418	mask21	0	949493	0	949293	eqm10_NoEyeNmodel1_dir	90	H	gazeCOD	GazeCoDxp	1	400	0	948993	3	948893
GazeCoD_1Model_male	17	1	21	<?xml version="1.0"?>\n<Clock xmlns:dt="urn:schemas-microsoft-com:datatypes"><Description dt:dt="string">E-Prime Primary Realtime Clock</Description><StartTime><Timestamp dt:dt="int">0</Timestamp><DateUtc dt:dt="string">2017-07-17T10:18:44Z</DateUtc></StartTime><FrequencyChanges><FrequencyChange><Frequency dt:dt="r8">3328130</Frequency><Timestamp dt:dt="r8">4111423997</Timestamp><Current dt:dt="r…	59.94	1	right	-182881308	07-17-2017	12:18:44	10:18:44	female	440	{RIGHTARROW}	42							0	951805	951512	{RIGHTARROW}	293	950398	949961	937	right4,8	9	13	419	mask9	0	951495	0	951295	eqm10_NoEyeNmodel1_dir	0	V	gazeCOD	GazeCoDxp	1	400	0	950995	-3	950895
GazeCoD_1Model_male	17	1	21	<?xml version="1.0"?>\n<Clock xmlns:dt="urn:schemas-microsoft-com:datatypes"><Description dt:dt="string">E-Prime Primary Realtime Clock</Description><StartTime><Timestamp dt:dt="int">0</Timestamp><DateUtc dt:dt="string">2017-07-17T10:18:44Z</DateUtc></StartTime><FrequencyChanges><FrequencyChange><Frequency dt:dt="r8">3328130</Frequency><Timestamp dt:dt="r8">4111423997</Timestamp><Current dt:dt="r…	59.94	1	right	-182881308	07-17-2017	12:18:44	10:18:44	female	441	{RIGHTARROW}	40							0	953805	953331	{RIGHTARROW}	474	952205	951829	876	right6,4	10	13	420	mask10	0	953314	1	953114	eqm10_NoEyeNmodel1_dir	0	V	gazeCOD	GazeCoDxp	1	400	0	952813	8	952713
GazeCoD_1Model_male	17	1	21	<?xml version="1.0"?>\n<Clock xmlns:dt="urn:schemas-microsoft-com:datatypes"><Description dt:dt="string">E-Prime Primary Realtime Clock</Description><StartTime><Timestamp dt:dt="int">0</Timestamp><DateUtc dt:dt="string">2017-07-17T10:18:44Z</DateUtc></StartTime><FrequencyChanges><FrequencyChange><Frequency dt:dt="r8">3328130</Frequency><Timestamp dt:dt="r8">4111423997</Timestamp><Current dt:dt="r…	59.94	1	right	-182881308	07-17-2017	12:18:44	10:18:44	female	442	{LEFTARROW}	78							0	955829	955266	{LEFTARROW}	563	954151	953831	820	left8	6	13	421	mask6	0	955249	0	955049	eqm10_NoEyeNmodel1_dir	0	V	gazeCOD	GazeCoDxp	1	400	0	954749	-2	954649
GazeCoD_1Model_male	17	1	21	<?xml version="1.0"?>\n<Clock xmlns:dt="urn:schemas-microsoft-com:datatypes"><Description dt:dt="string">E-Prime Primary Realtime Clock</Description><StartTime><Timestamp dt:dt="int">0</Timestamp><DateUtc dt:dt="string">2017-07-17T10:18:44Z</DateUtc></StartTime><FrequencyChanges><FrequencyChange><Frequency dt:dt="r8">3328130</Frequency><Timestamp dt:dt="r8">4111423997</Timestamp><Current dt:dt="r…	59.94	1	right	-182881308	07-17-2017	12:18:44	10:18:44	female	443	{DOWNARROW}	79							0	957717	957368	{DOWNARROW}	349	956246	955850	896	DG0	23	13	422	mask23	0	957351	0	957151	eqm10_NoEyeNmodel1_dir	90	HV	gazeCOD	GazeCoDxp	1	400	0	956851	5	956751
GazeCoD_1Model_male	17	1	21	<?xml version="1.0"?>\n<Clock xmlns:dt="urn:schemas-microsoft-com:datatypes"><Description dt:dt="string">E-Prime Primary Realtime Clock</Description><StartTime><Timestamp dt:dt="int">0</Timestamp><DateUtc dt:dt="string">2017-07-17T10:18:44Z</DateUtc></StartTime><FrequencyChanges><FrequencyChange><Frequency dt:dt="r8">3328130</Frequency><Timestamp dt:dt="r8">4111423997</Timestamp><Current dt:dt="r…	59.94	1	right	-182881308	07-17-2017	12:18:44	10:18:44	female	444	{LEFTARROW}	53							0	959653	959253	{LEFTARROW}	400	958142	957735	907	left4,8	26	13	423	mask26	0	959236	-1	959036	eqm10_NoEyeNmodel1_dir	90	HV	gazeCOD	GazeCoDxp	1	400	0	958737	-5	958637
GazeCoD_1Model_male	17	1	21	<?xml version="1.0"?>\n<Clock xmlns:dt="urn:schemas-microsoft-com:datatypes"><Description dt:dt="string">E-Prime Primary Realtime Clock</Description><StartTime><Timestamp dt:dt="int">0</Timestamp><DateUtc dt:dt="string">2017-07-17T10:18:44Z</DateUtc></StartTime><FrequencyChanges><FrequencyChange><Frequency dt:dt="r8">3328130</Frequency><Timestamp dt:dt="r8">4111423997</Timestamp><Current dt:dt="r…	59.94	1	right	-182881308	07-17-2017	12:18:44	10:18:44	female	445	{LEFTARROW}	49							0	961661	961055	{LEFTARROW}	606	959936	959670	766	left1,6	2	13	424	mask2	0	961038	0	960838	eqm10_NoEyeNmodel1_dir	0	V	gazeCOD	GazeCoDxp	1	400	0	960538	2	960438
GazeCoD_1Model_male	17	1	21	<?xml version="1.0"?>\n<Clock xmlns:dt="urn:schemas-microsoft-com:datatypes"><Description dt:dt="string">E-Prime Primary Realtime Clock</Description><StartTime><Timestamp dt:dt="int">0</Timestamp><DateUtc dt:dt="string">2017-07-17T10:18:44Z</DateUtc></StartTime><FrequencyChanges><FrequencyChange><Frequency dt:dt="r8">3328130</Frequency><Timestamp dt:dt="r8">4111423997</Timestamp><Current dt:dt="r…	59.94	1	right	-182881308	07-17-2017	12:18:44	10:18:44	female	446	{RIGHTARROW}	44							0	963565	963074	{DOWNARROW}	491	961949	961672	777	right3,2	8	13	425	mask8	0	963057	1	962857	eqm10_NoEyeNmodel1_dir	0	V	gazeCOD	GazeCoDxp	0	400	0	962556	7	962456
GazeCoD_1Model_male	17	1	21	<?xml version="1.0"?>\n<Clock xmlns:dt="urn:schemas-microsoft-com:datatypes"><Description dt:dt="string">E-Prime Primary Realtime Clock</Description><StartTime><Timestamp dt:dt="int">0</Timestamp><DateUtc dt:dt="string">2017-07-17T10:18:44Z</DateUtc></StartTime><FrequencyChanges><FrequencyChange><Frequency dt:dt="r8">3328130</Frequency><Timestamp dt:dt="r8">4111423997</Timestamp><Current dt:dt="r…	59.94	1	right	-182881308	07-17-2017	12:18:44	10:18:44	female	447	{RIGHTARROW}	42							0	965541	964976	{RIGHTARROW}	565	963852	963591	761	right4,8	20	13	426	mask20	0	964959	1	964759	eqm10_NoEyeNmodel1_dir	90	H	gazeCOD	GazeCoDxp	1	400	0	964458	6	964358
GazeCoD_1Model_male	17	1	21	<?xml version="1.0"?>\n<Clock xmlns:dt="urn:schemas-microsoft-com:datatypes"><Description dt:dt="string">E-Prime Primary Realtime Clock</Description><StartTime><Timestamp dt:dt="int">0</Timestamp><DateUtc dt:dt="string">2017-07-17T10:18:44Z</DateUtc></StartTime><FrequencyChanges><FrequencyChange><Frequency dt:dt="r8">3328130</Frequency><Timestamp dt:dt="r8">4111423997</Timestamp><Current dt:dt="r…	59.94	1	right	-182881308	07-17-2017	12:18:44	10:18:44	female	448	{LEFTARROW}	78							0	967421	967078	{LEFTARROW}	343	965950	965560	890	left8	28	13	427	mask28	0	967061	0	966861	eqm10_NoEyeNmodel1_dir	90	HV	gazeCOD	GazeCoDxp	1	400	0	966561	11	966461
GazeCoD_1Model_male	17	1	21	<?xml version="1.0"?>\n<Clock xmlns:dt="urn:schemas-microsoft-com:datatypes"><Description dt:dt="string">E-Prime Primary Realtime Clock</Description><StartTime><Timestamp dt:dt="int">0</Timestamp><DateUtc dt:dt="string">2017-07-17T10:18:44Z</DateUtc></StartTime><FrequencyChanges><FrequencyChange><Frequency dt:dt="r8">3328130</Frequency><Timestamp dt:dt="r8">4111423997</Timestamp><Current dt:dt="r…	59.94	1	right	-182881308	07-17-2017	12:18:44	10:18:44	female	449	{LEFTARROW}	51							0	969365	968980	{LEFTARROW}	385	967863	967445	918	left3,2	3	13	428	mask3	0	968963	1	968763	eqm10_NoEyeNmodel1_dir	0	V	gazeCOD	GazeCoDxp	1	400	0	968462	-1	968362
GazeCoD_1Model_male	17	1	21	<?xml version="1.0"?>\n<Clock xmlns:dt="urn:schemas-microsoft-com:datatypes"><Description dt:dt="string">E-Prime Primary Realtime Clock</Description><StartTime><Timestamp dt:dt="int">0</Timestamp><DateUtc dt:dt="string">2017-07-17T10:18:44Z</DateUtc></StartTime><FrequencyChanges><FrequencyChange><Frequency dt:dt="r8">3328130</Frequency><Timestamp dt:dt="r8">4111423997</Timestamp><Current dt:dt="r…	59.94	1	right	-182881308	07-17-2017	12:18:44	10:18:44	female	450	{RIGHTARROW}	77							0	971317	970915	{RIGHTARROW}	402	969792	969380	912	right8	33	13	429	mask33	0	970898	0	970698	eqm10_NoEyeNmodel1_dir	90	HV	gazeCOD	GazeCoDxp	1	400	0	970398	6	970298
GazeCoD_1Model_male	17	1	21	<?xml version="1.0"?>\n<Clock xmlns:dt="urn:schemas-microsoft-com:datatypes"><Description dt:dt="string">E-Prime Primary Realtime Clock</Description><StartTime><Timestamp dt:dt="int">0</Timestamp><DateUtc dt:dt="string">2017-07-17T10:18:44Z</DateUtc></StartTime><FrequencyChanges><FrequencyChange><Frequency dt:dt="r8">3328130</Frequency><Timestamp dt:dt="r8">4111423997</Timestamp><Current dt:dt="r…	59.94	1	right	-182881308	07-17-2017	12:18:44	10:18:44	female	451	{LEFTARROW}	53							0	973325	972884	{LEFTARROW}	441	971756	971332	924	left4,8	15	14	430	mask15	0	972867	1	972667	eqm10_NoEyeNmodel1_dir	90	H	gazeCOD	GazeCoDxp	1	400	0	972366	10	972266
GazeCoD_1Model_male	17	1	21	<?xml version="1.0"?>\n<Clock xmlns:dt="urn:schemas-microsoft-com:datatypes"><Description dt:dt="string">E-Prime Primary Realtime Clock</Description><StartTime><Timestamp dt:dt="int">0</Timestamp><DateUtc dt:dt="string">2017-07-17T10:18:44Z</DateUtc></StartTime><FrequencyChanges><FrequencyChange><Frequency dt:dt="r8">3328130</Frequency><Timestamp dt:dt="r8">4111423997</Timestamp><Current dt:dt="r…	59.94	1	right	-182881308	07-17-2017	12:18:44	10:18:44	female	452	{RIGHTARROW}	42							0	975029	974736	{RIGHTARROW}	293	973616	973351	765	right4,8	9	14	431	mask9	0	974719	1	974519	eqm10_NoEyeNmodel1_dir	0	V	gazeCOD	GazeCoDxp	1	400	0	974218	2	974118
GazeCoD_1Model_male	17	1	21	<?xml version="1.0"?>\n<Clock xmlns:dt="urn:schemas-microsoft-com:datatypes"><Description dt:dt="string">E-Prime Primary Realtime Clock</Description><StartTime><Timestamp dt:dt="int">0</Timestamp><DateUtc dt:dt="string">2017-07-17T10:18:44Z</DateUtc></StartTime><FrequencyChanges><FrequencyChange><Frequency dt:dt="r8">3328130</Frequency><Timestamp dt:dt="r8">4111423997</Timestamp><Current dt:dt="r…	59.94	1	right	-182881308	07-17-2017	12:18:44	10:18:44	female	453	{RIGHTARROW}	46							0	976717	976454	{DOWNARROW}	263	975332	975053	779	right1,6	7	14	432	mask7	0	976437	0	976237	eqm10_NoEyeNmodel1_dir	0	V	gazeCOD	GazeCoDxp	0	400	0	975937	5	975837
GazeCoD_1Model_male	17	1	21	<?xml version="1.0"?>\n<Clock xmlns:dt="urn:schemas-microsoft-com:datatypes"><Description dt:dt="string">E-Prime Primary Realtime Clock</Description><StartTime><Timestamp dt:dt="int">0</Timestamp><DateUtc dt:dt="string">2017-07-17T10:18:44Z</DateUtc></StartTime><FrequencyChanges><FrequencyChange><Frequency dt:dt="r8">3328130</Frequency><Timestamp dt:dt="r8">4111423997</Timestamp><Current dt:dt="r…	59.94	1	right	-182881308	07-17-2017	12:18:44	10:18:44	female	454	{RIGHTARROW}	42							0	978645	978222	{RIGHTARROW}	423	977099	976738	861	right4,8	20	14	433	mask20	0	978205	0	978005	eqm10_NoEyeNmodel1_dir	90	H	gazeCOD	GazeCoDxp	1	400	0	977705	6	977605
GazeCoD_1Model_male	17	1	21	<?xml version="1.0"?>\n<Clock xmlns:dt="urn:schemas-microsoft-com:datatypes"><Description dt:dt="string">E-Prime Primary Realtime Clock</Description><StartTime><Timestamp dt:dt="int">0</Timestamp><DateUtc dt:dt="string">2017-07-17T10:18:44Z</DateUtc></StartTime><FrequencyChanges><FrequencyChange><Frequency dt:dt="r8">3328130</Frequency><Timestamp dt:dt="r8">4111423997</Timestamp><Current dt:dt="r…	59.94	1	right	-182881308	07-17-2017	12:18:44	10:18:44	female	455	{LEFTARROW}	55							0	980685	980274	{LEFTARROW}	411	979156	978656	1000	left6,4	16	14	434	mask16	0	980258	1	980058	eqm10_NoEyeNmodel1_dir	90	H	gazeCOD	GazeCoDxp	1	400	0	979757	1	979657
GazeCoD_1Model_male	17	1	21	<?xml version="1.0"?>\n<Clock xmlns:dt="urn:schemas-microsoft-com:datatypes"><Description dt:dt="string">E-Prime Primary Realtime Clock</Description><StartTime><Timestamp dt:dt="int">0</Timestamp><DateUtc dt:dt="string">2017-07-17T10:18:44Z</DateUtc></StartTime><FrequencyChanges><FrequencyChange><Frequency dt:dt="r8">3328130</Frequency><Timestamp dt:dt="r8">4111423997</Timestamp><Current dt:dt="r…	59.94	1	right	-182881308	07-17-2017	12:18:44	10:18:44	female	456	{LEFTARROW}	49							0	982597	982226	{DOWNARROW}	371	981111	980708	903	left1,6	13	14	435	mask13	0	982210	1	982010	eqm10_NoEyeNmodel1_dir	90	H	gazeCOD	GazeCoDxp	0	400	0	981709	-2	981609
GazeCoD_1Model_male	17	1	21	<?xml version="1.0"?>\n<Clock xmlns:dt="urn:schemas-microsoft-com:datatypes"><Description dt:dt="string">E-Prime Primary Realtime Clock</Description><StartTime><Timestamp dt:dt="int">0</Timestamp><DateUtc dt:dt="string">2017-07-17T10:18:44Z</DateUtc></StartTime><FrequencyChanges><FrequencyChange><Frequency dt:dt="r8">3328130</Frequency><Timestamp dt:dt="r8">4111423997</Timestamp><Current dt:dt="r…	59.94	1	right	-182881308	07-17-2017	12:18:44	10:18:44	female	457	{RIGHTARROW}	44							0	984341	984028	{DOWNARROW}	313	982916	982610	806	right3,2	19	14	436	mask19	0	984011	0	983811	eqm10_NoEyeNmodel1_dir	90	H	gazeCOD	GazeCoDxp	0	400	0	983511	-5	983411
GazeCoD_1Model_male	17	1	21	<?xml version="1.0"?>\n<Clock xmlns:dt="urn:schemas-microsoft-com:datatypes"><Description dt:dt="string">E-Prime Primary Realtime Clock</Description><StartTime><Timestamp dt:dt="int">0</Timestamp><DateUtc dt:dt="string">2017-07-17T10:18:44Z</DateUtc></StartTime><FrequencyChanges><FrequencyChange><Frequency dt:dt="r8">3328130</Frequency><Timestamp dt:dt="r8">4111423997</Timestamp><Current dt:dt="r…	59.94	1	right	-182881308	07-17-2017	12:18:44	10:18:44	female	458	{RIGHTARROW}	40							0	986141	985797	{RIGHTARROW}	344	984681	984362	819	right6,4	10	14	437	mask10	0	985780	1	985580	eqm10_NoEyeNmodel1_dir	0	V	gazeCOD	GazeCoDxp	1	400	0	985279	-2	985179
GazeCoD_1Model_male	17	1	21	<?xml version="1.0"?>\n<Clock xmlns:dt="urn:schemas-microsoft-com:datatypes"><Description dt:dt="string">E-Prime Primary Realtime Clock</Description><StartTime><Timestamp dt:dt="int">0</Timestamp><DateUtc dt:dt="string">2017-07-17T10:18:44Z</DateUtc></StartTime><FrequencyChanges><FrequencyChange><Frequency dt:dt="r8">3328130</Frequency><Timestamp dt:dt="r8">4111423997</Timestamp><Current dt:dt="r…	59.94	1	right	-182881308	07-17-2017	12:18:44	10:18:44	female	459	{LEFTARROW}	55							0	988085	987765	{LEFTARROW}	320	986645	986164	981	left6,4	5	14	438	mask5	0	987748	0	987548	eqm10_NoEyeNmodel1_dir	0	V	gazeCOD	GazeCoDxp	1	400	0	987248	3	987148
GazeCoD_1Model_male	17	1	21	<?xml version="1.0"?>\n<Clock xmlns:dt="urn:schemas-microsoft-com:datatypes"><Description dt:dt="string">E-Prime Primary Realtime Clock</Description><StartTime><Timestamp dt:dt="int">0</Timestamp><DateUtc dt:dt="string">2017-07-17T10:18:44Z</DateUtc></StartTime><FrequencyChanges><FrequencyChange><Frequency dt:dt="r8">3328130</Frequency><Timestamp dt:dt="r8">4111423997</Timestamp><Current dt:dt="r…	59.94	1	right	-182881308	07-17-2017	12:18:44	10:18:44	female	460	{RIGHTARROW}	40							0	989869	989601	{RIGHTARROW}	268	988473	988099	874	right6,4	21	14	439	mask21	0	989584	1	989384	eqm10_NoEyeNmodel1_dir	90	H	gazeCOD	GazeCoDxp	1	400	0	989083	10	988983
GazeCoD_1Model_male	17	1	21	<?xml version="1.0"?>\n<Clock xmlns:dt="urn:schemas-microsoft-com:datatypes"><Description dt:dt="string">E-Prime Primary Realtime Clock</Description><StartTime><Timestamp dt:dt="int">0</Timestamp><DateUtc dt:dt="string">2017-07-17T10:18:44Z</DateUtc></StartTime><FrequencyChanges><FrequencyChange><Frequency dt:dt="r8">3328130</Frequency><Timestamp dt:dt="r8">4111423997</Timestamp><Current dt:dt="r…	59.94	1	right	-182881308	07-17-2017	12:18:44	10:18:44	female	461	{RIGHTARROW}	77							0	991677	991286	{RIGHTARROW}	391	990171	989884	787	right8	11	14	440	mask11	0	991269	1	991069	eqm10_NoEyeNmodel1_dir	0	V	gazeCOD	GazeCoDxp	1	400	0	990768	-3	990668
GazeCoD_1Model_male	17	1	21	<?xml version="1.0"?>\n<Clock xmlns:dt="urn:schemas-microsoft-com:datatypes"><Description dt:dt="string">E-Prime Primary Realtime Clock</Description><StartTime><Timestamp dt:dt="int">0</Timestamp><DateUtc dt:dt="string">2017-07-17T10:18:44Z</DateUtc></StartTime><FrequencyChanges><FrequencyChange><Frequency dt:dt="r8">3328130</Frequency><Timestamp dt:dt="r8">4111423997</Timestamp><Current dt:dt="r…	59.94	1	right	-182881308	07-17-2017	12:18:44	10:18:44	female	462	{LEFTARROW}	49							0	1164796	1164610	{DOWNARROW}	186	1163487	1163025	962	left1,6	2	14	441	mask2	0	1164593	0	1164393	eqm10_NoEyeNmodel1_dir	0	V	gazeCOD	GazeCoDxp	0	400	0	1164093	6	1163993
GazeCoD_1Model_male	17	1	21	<?xml version="1.0"?>\n<Clock xmlns:dt="urn:schemas-microsoft-com:datatypes"><Description dt:dt="string">E-Prime Primary Realtime Clock</Description><StartTime><Timestamp dt:dt="int">0</Timestamp><DateUtc dt:dt="string">2017-07-17T10:18:44Z</DateUtc></StartTime><FrequencyChanges><FrequencyChange><Frequency dt:dt="r8">3328130</Frequency><Timestamp dt:dt="r8">4111423997</Timestamp><Current dt:dt="r…	59.94	1	right	-182881308	07-17-2017	12:18:44	10:18:44	female	463	{DOWNARROW}	79							0	1166524	1166212	{DOWNARROW}	312	1165090	1164811	779	DG0	12	14	442	mask12	0	1166195	0	1165995	eqm10_NoEyeNmodel1_dir	90	H	gazeCOD	GazeCoDxp	1	400	0	1165695	5	1165595
GazeCoD_1Model_male	17	1	21	<?xml version="1.0"?>\n<Clock xmlns:dt="urn:schemas-microsoft-com:datatypes"><Description dt:dt="string">E-Prime Primary Realtime Clock</Description><StartTime><Timestamp dt:dt="int">0</Timestamp><DateUtc dt:dt="string">2017-07-17T10:18:44Z</DateUtc></StartTime><FrequencyChanges><FrequencyChange><Frequency dt:dt="r8">3328130</Frequency><Timestamp dt:dt="r8">4111423997</Timestamp><Current dt:dt="r…	59.94	1	right	-182881308	07-17-2017	12:18:44	10:18:44	female	464	{RIGHTARROW}	44							0	1168380	1168247	{DOWNARROW}	133	1167134	1166712	922	right3,2	8	14	443	mask8	0	1168230	0	1168030	eqm10_NoEyeNmodel1_dir	0	V	gazeCOD	GazeCoDxp	0	400	0	1167730	-4	1167630
GazeCoD_1Model_male	17	1	21	<?xml version="1.0"?>\n<Clock xmlns:dt="urn:schemas-microsoft-com:datatypes"><Description dt:dt="string">E-Prime Primary Realtime Clock</Description><StartTime><Timestamp dt:dt="int">0</Timestamp><DateUtc dt:dt="string">2017-07-17T10:18:44Z</DateUtc></StartTime><FrequencyChanges><FrequencyChange><Frequency dt:dt="r8">3328130</Frequency><Timestamp dt:dt="r8">4111423997</Timestamp><Current dt:dt="r…	59.94	1	right	-182881308	07-17-2017	12:18:44	10:18:44	female	465	{LEFTARROW}	78							0	1170132	1169916	{LEFTARROW}	216	1168791	1168397	894	left8	28	14	444	mask28	0	1169899	1	1169699	eqm10_NoEyeNmodel1_dir	90	HV	gazeCOD	GazeCoDxp	1	400	0	1169398	7	1169298
GazeCoD_1Model_male	17	1	21	<?xml version="1.0"?>\n<Clock xmlns:dt="urn:schemas-microsoft-com:datatypes"><Description dt:dt="string">E-Prime Primary Realtime Clock</Description><StartTime><Timestamp dt:dt="int">0</Timestamp><DateUtc dt:dt="string">2017-07-17T10:18:44Z</DateUtc></StartTime><FrequencyChanges><FrequencyChange><Frequency dt:dt="r8">3328130</Frequency><Timestamp dt:dt="r8">4111423997</Timestamp><Current dt:dt="r…	59.94	1	right	-182881308	07-17-2017	12:18:44	10:18:44	female	466	{LEFTARROW}	49							0	1171988	1171667	{DOWNARROW}	321	1170546	1170149	897	left1,6	24	14	445	mask24	0	1171651	1	1171451	eqm10_NoEyeNmodel1_dir	90	HV	gazeCOD	GazeCoDxp	0	400	0	1171150	4	1171050
GazeCoD_1Model_male	17	1	21	<?xml version="1.0"?>\n<Clock xmlns:dt="urn:schemas-microsoft-com:datatypes"><Description dt:dt="string">E-Prime Primary Realtime Clock</Description><StartTime><Timestamp dt:dt="int">0</Timestamp><DateUtc dt:dt="string">2017-07-17T10:18:44Z</DateUtc></StartTime><FrequencyChanges><FrequencyChange><Frequency dt:dt="r8">3328130</Frequency><Timestamp dt:dt="r8">4111423997</Timestamp><Current dt:dt="r…	59.94	1	right	-182881308	07-17-2017	12:18:44	10:18:44	female	467	{RIGHTARROW}	46							0	1173644	1173519	{DOWNARROW}	125	1172400	1172001	899	right1,6	29	14	446	mask29	0	1173502	0	1173302	eqm10_NoEyeNmodel1_dir	90	HV	gazeCOD	GazeCoDxp	0	400	0	1173002	2	1172902
GazeCoD_1Model_male	17	1	21	<?xml version="1.0"?>\n<Clock xmlns:dt="urn:schemas-microsoft-com:datatypes"><Description dt:dt="string">E-Prime Primary Realtime Clock</Description><StartTime><Timestamp dt:dt="int">0</Timestamp><DateUtc dt:dt="string">2017-07-17T10:18:44Z</DateUtc></StartTime><FrequencyChanges><FrequencyChange><Frequency dt:dt="r8">3328130</Frequency><Timestamp dt:dt="r8">4111423997</Timestamp><Current dt:dt="r…	59.94	1	right	-182881308	07-17-2017	12:18:44	10:18:44	female	468	{RIGHTARROW}	42							0	1175460	1175138	{RIGHTARROW}	322	1174023	1173669	854	right4,8	31	14	447	mask31	0	1175121	1	1174921	eqm10_NoEyeNmodel1_dir	90	HV	gazeCOD	GazeCoDxp	1	400	0	1174620	-3	1174520
GazeCoD_1Model_male	17	1	21	<?xml version="1.0"?>\n<Clock xmlns:dt="urn:schemas-microsoft-com:datatypes"><Description dt:dt="string">E-Prime Primary Realtime Clock</Description><StartTime><Timestamp dt:dt="int">0</Timestamp><DateUtc dt:dt="string">2017-07-17T10:18:44Z</DateUtc></StartTime><FrequencyChanges><FrequencyChange><Frequency dt:dt="r8">3328130</Frequency><Timestamp dt:dt="r8">4111423997</Timestamp><Current dt:dt="r…	59.94	1	right	-182881308	07-17-2017	12:18:44	10:18:44	female	469	{LEFTARROW}	51							0	1177036	1176873	{DOWNARROW}	163	1175753	1175471	782	left3,2	14	14	448	mask14	0	1176856	1	1176656	eqm10_NoEyeNmodel1_dir	90	H	gazeCOD	GazeCoDxp	0	400	0	1176355	2	1176255
GazeCoD_1Model_male	17	1	21	<?xml version="1.0"?>\n<Clock xmlns:dt="urn:schemas-microsoft-com:datatypes"><Description dt:dt="string">E-Prime Primary Realtime Clock</Description><StartTime><Timestamp dt:dt="int">0</Timestamp><DateUtc dt:dt="string">2017-07-17T10:18:44Z</DateUtc></StartTime><FrequencyChanges><FrequencyChange><Frequency dt:dt="r8">3328130</Frequency><Timestamp dt:dt="r8">4111423997</Timestamp><Current dt:dt="r…	59.94	1	right	-182881308	07-17-2017	12:18:44	10:18:44	female	470	{LEFTARROW}	78							0	1178740	1178524	{LEFTARROW}	216	1177404	1177056	848	left8	17	14	449	mask17	0	1178507	0	1178307	eqm10_NoEyeNmodel1_dir	90	H	gazeCOD	GazeCoDxp	1	400	0	1178007	3	1177907
GazeCoD_1Model_male	17	1	21	<?xml version="1.0"?>\n<Clock xmlns:dt="urn:schemas-microsoft-com:datatypes"><Description dt:dt="string">E-Prime Primary Realtime Clock</Description><StartTime><Timestamp dt:dt="int">0</Timestamp><DateUtc dt:dt="string">2017-07-17T10:18:44Z</DateUtc></StartTime><FrequencyChanges><FrequencyChange><Frequency dt:dt="r8">3328130</Frequency><Timestamp dt:dt="r8">4111423997</Timestamp><Current dt:dt="r…	59.94	1	right	-182881308	07-17-2017	12:18:44	10:18:44	female	471	{RIGHTARROW}	77							0	1180228	1180193	{RIGHTARROW}	35	1179067	1178758	809	right8	22	14	450	mask22	0	1180176	1	1179976	eqm10_NoEyeNmodel1_dir	90	H	gazeCOD	GazeCoDxp	1	400	0	1179675	8	1179575
GazeCoD_1Model_male	17	1	21	<?xml version="1.0"?>\n<Clock xmlns:dt="urn:schemas-microsoft-com:datatypes"><Description dt:dt="string">E-Prime Primary Realtime Clock</Description><StartTime><Timestamp dt:dt="int">0</Timestamp><DateUtc dt:dt="string">2017-07-17T10:18:44Z</DateUtc></StartTime><FrequencyChanges><FrequencyChange><Frequency dt:dt="r8">3328130</Frequency><Timestamp dt:dt="r8">4111423997</Timestamp><Current dt:dt="r…	59.94	1	right	-182881308	07-17-2017	12:18:44	10:18:44	female	472	{LEFTARROW}	53							0	1182012	1181611	{LEFTARROW}	401	1180498	1180243	755	left4,8	4	14	451	mask4	0	1181594	0	1181394	eqm10_NoEyeNmodel1_dir	0	V	gazeCOD	GazeCoDxp	1	400	0	1181094	-4	1180994
GazeCoD_1Model_male	17	1	21	<?xml version="1.0"?>\n<Clock xmlns:dt="urn:schemas-microsoft-com:datatypes"><Description dt:dt="string">E-Prime Primary Realtime Clock</Description><StartTime><Timestamp dt:dt="int">0</Timestamp><DateUtc dt:dt="string">2017-07-17T10:18:44Z</DateUtc></StartTime><FrequencyChanges><FrequencyChange><Frequency dt:dt="r8">3328130</Frequency><Timestamp dt:dt="r8">4111423997</Timestamp><Current dt:dt="r…	59.94	1	right	-182881308	07-17-2017	12:18:44	10:18:44	female	473	{RIGHTARROW}	40							0	1183868	1183579	{RIGHTARROW}	289	1182459	1182028	931	right6,4	32	14	452	mask32	0	1183563	1	1183363	eqm10_NoEyeNmodel1_dir	90	HV	gazeCOD	GazeCoDxp	1	400	0	1183062	3	1182962
GazeCoD_1Model_male	17	1	21	<?xml version="1.0"?>\n<Clock xmlns:dt="urn:schemas-microsoft-com:datatypes"><Description dt:dt="string">E-Prime Primary Realtime Clock</Description><StartTime><Timestamp dt:dt="int">0</Timestamp><DateUtc dt:dt="string">2017-07-17T10:18:44Z</DateUtc></StartTime><FrequencyChanges><FrequencyChange><Frequency dt:dt="r8">3328130</Frequency><Timestamp dt:dt="r8">4111423997</Timestamp><Current dt:dt="r…	59.94	1	right	-182881308	07-17-2017	12:18:44	10:18:44	female	474	{RIGHTARROW}	77							0	1185692	1185381	{RIGHTARROW}	311	1184256	1183880	876	right8	33	14	453	mask33	0	1185364	0	1185164	eqm10_NoEyeNmodel1_dir	90	HV	gazeCOD	GazeCoDxp	1	400	0	1184864	8	1184764
GazeCoD_1Model_male	17	1	21	<?xml version="1.0"?>\n<Clock xmlns:dt="urn:schemas-microsoft-com:datatypes"><Description dt:dt="string">E-Prime Primary Realtime Clock</Description><StartTime><Timestamp dt:dt="int">0</Timestamp><DateUtc dt:dt="string">2017-07-17T10:18:44Z</DateUtc></StartTime><FrequencyChanges><FrequencyChange><Frequency dt:dt="r8">3328130</Frequency><Timestamp dt:dt="r8">4111423997</Timestamp><Current dt:dt="r…	59.94	1	right	-182881308	07-17-2017	12:18:44	10:18:44	female	475	{LEFTARROW}	51							0	1187396	1187233	{LEFTARROW}	163	1186115	1185715	900	left3,2	3	14	454	mask3	0	1187216	0	1187016	eqm10_NoEyeNmodel1_dir	0	V	gazeCOD	GazeCoDxp	1	400	0	1186716	1	1186616
GazeCoD_1Model_male	17	1	21	<?xml version="1.0"?>\n<Clock xmlns:dt="urn:schemas-microsoft-com:datatypes"><Description dt:dt="string">E-Prime Primary Realtime Clock</Description><StartTime><Timestamp dt:dt="int">0</Timestamp><DateUtc dt:dt="string">2017-07-17T10:18:44Z</DateUtc></StartTime><FrequencyChanges><FrequencyChange><Frequency dt:dt="r8">3328130</Frequency><Timestamp dt:dt="r8">4111423997</Timestamp><Current dt:dt="r…	59.94	1	right	-182881308	07-17-2017	12:18:44	10:18:44	female	476	{LEFTARROW}	78							0	1188940	1188801	{LEFTARROW}	139	1187674	1187417	757	left8	6	14	455	mask6	0	1188784	0	1188584	eqm10_NoEyeNmodel1_dir	0	V	gazeCOD	GazeCoDxp	1	400	0	1188284	10	1188184
GazeCoD_1Model_male	17	1	21	<?xml version="1.0"?>\n<Clock xmlns:dt="urn:schemas-microsoft-com:datatypes"><Description dt:dt="string">E-Prime Primary Realtime Clock</Description><StartTime><Timestamp dt:dt="int">0</Timestamp><DateUtc dt:dt="string">2017-07-17T10:18:44Z</DateUtc></StartTime><FrequencyChanges><FrequencyChange><Frequency dt:dt="r8">3328130</Frequency><Timestamp dt:dt="r8">4111423997</Timestamp><Current dt:dt="r…	59.94	1	right	-182881308	07-17-2017	12:18:44	10:18:44	female	477	{LEFTARROW}	53							0	1190604	1190386	{LEFTARROW}	218	1189263	1188952	811	left4,8	26	14	456	mask26	0	1190369	0	1190169	eqm10_NoEyeNmodel1_dir	90	HV	gazeCOD	GazeCoDxp	1	400	0	1189869	6	1189769
GazeCoD_1Model_male	17	1	21	<?xml version="1.0"?>\n<Clock xmlns:dt="urn:schemas-microsoft-com:datatypes"><Description dt:dt="string">E-Prime Primary Realtime Clock</Description><StartTime><Timestamp dt:dt="int">0</Timestamp><DateUtc dt:dt="string">2017-07-17T10:18:44Z</DateUtc></StartTime><FrequencyChanges><FrequencyChange><Frequency dt:dt="r8">3328130</Frequency><Timestamp dt:dt="r8">4111423997</Timestamp><Current dt:dt="r…	59.94	1	right	-182881308	07-17-2017	12:18:44	10:18:44	female	478	{LEFTARROW}	55							0	1192396	1192238	{LEFTARROW}	158	1191112	1190620	992	left6,4	27	14	457	mask27	0	1192221	0	1192021	eqm10_NoEyeNmodel1_dir	90	HV	gazeCOD	GazeCoDxp	1	400	0	1191721	9	1191621
GazeCoD_1Model_male	17	1	21	<?xml version="1.0"?>\n<Clock xmlns:dt="urn:schemas-microsoft-com:datatypes"><Description dt:dt="string">E-Prime Primary Realtime Clock</Description><StartTime><Timestamp dt:dt="int">0</Timestamp><DateUtc dt:dt="string">2017-07-17T10:18:44Z</DateUtc></StartTime><FrequencyChanges><FrequencyChange><Frequency dt:dt="r8">3328130</Frequency><Timestamp dt:dt="r8">4111423997</Timestamp><Current dt:dt="r…	59.94	1	right	-182881308	07-17-2017	12:18:44	10:18:44	female	479	{DOWNARROW}	79							0	1194156	1193990	{DOWNARROW}	166	1192874	1192422	952	DG0	1	14	458	mask1	0	1193973	0	1193773	eqm10_NoEyeNmodel1_dir	0	V	gazeCOD	GazeCoDxp	1	400	0	1193473	-1	1193373
GazeCoD_1Model_male	17	1	21	<?xml version="1.0"?>\n<Clock xmlns:dt="urn:schemas-microsoft-com:datatypes"><Description dt:dt="string">E-Prime Primary Realtime Clock</Description><StartTime><Timestamp dt:dt="int">0</Timestamp><DateUtc dt:dt="string">2017-07-17T10:18:44Z</DateUtc></StartTime><FrequencyChanges><FrequencyChange><Frequency dt:dt="r8">3328130</Frequency><Timestamp dt:dt="r8">4111423997</Timestamp><Current dt:dt="r…	59.94	1	right	-182881308	07-17-2017	12:18:44	10:18:44	female	480	{RIGHTARROW}	46							0	1195764	1195608	{DOWNARROW}	156	1194483	1194173	810	right1,6	18	14	459	mask18	0	1195591	0	1195391	eqm10_NoEyeNmodel1_dir	90	H	gazeCOD	GazeCoDxp	0	400	0	1195091	8	1194991
GazeCoD_1Model_male	17	1	21	<?xml version="1.0"?>\n<Clock xmlns:dt="urn:schemas-microsoft-com:datatypes"><Description dt:dt="string">E-Prime Primary Realtime Clock</Description><StartTime><Timestamp dt:dt="int">0</Timestamp><DateUtc dt:dt="string">2017-07-17T10:18:44Z</DateUtc></StartTime><FrequencyChanges><FrequencyChange><Frequency dt:dt="r8">3328130</Frequency><Timestamp dt:dt="r8">4111423997</Timestamp><Current dt:dt="r…	59.94	1	right	-182881308	07-17-2017	12:18:44	10:18:44	female	481	{RIGHTARROW}	44							0	1197516	1197393	{DOWNARROW}	123	1196274	1195775	999	right3,2	30	14	460	mask30	0	1197377	1	1197177	eqm10_NoEyeNmodel1_dir	90	HV	gazeCOD	GazeCoDxp	0	400	0	1196876	2	1196776
GazeCoD_1Model_male	17	1	21	<?xml version="1.0"?>\n<Clock xmlns:dt="urn:schemas-microsoft-com:datatypes"><Description dt:dt="string">E-Prime Primary Realtime Clock</Description><StartTime><Timestamp dt:dt="int">0</Timestamp><DateUtc dt:dt="string">2017-07-17T10:18:44Z</DateUtc></StartTime><FrequencyChanges><FrequencyChange><Frequency dt:dt="r8">3328130</Frequency><Timestamp dt:dt="r8">4111423997</Timestamp><Current dt:dt="r…	59.94	1	right	-182881308	07-17-2017	12:18:44	10:18:44	female	482	{LEFTARROW}	51							0	1199092	1198895	{LEFTARROW}	197	1197777	1197527	750	left3,2	25	14	461	mask25	0	1198878	0	1198678	eqm10_NoEyeNmodel1_dir	90	HV	gazeCOD	GazeCoDxp	1	400	0	1198378	1	1198278
GazeCoD_1Model_male	17	1	21	<?xml version="1.0"?>\n<Clock xmlns:dt="urn:schemas-microsoft-com:datatypes"><Description dt:dt="string">E-Prime Primary Realtime Clock</Description><StartTime><Timestamp dt:dt="int">0</Timestamp><DateUtc dt:dt="string">2017-07-17T10:18:44Z</DateUtc></StartTime><FrequencyChanges><FrequencyChange><Frequency dt:dt="r8">3328130</Frequency><Timestamp dt:dt="r8">4111423997</Timestamp><Current dt:dt="r…	59.94	1	right	-182881308	07-17-2017	12:18:44	10:18:44	female	483	{DOWNARROW}	79							0	1200772	1200663	{LEFTARROW}	109	1199542	1199112	930	DG0	23	14	462	mask23	0	1200646	0	1200446	eqm10_NoEyeNmodel1_dir	90	HV	gazeCOD	GazeCoDxp	0	400	0	1200146	4	1200046
GazeCoD_1Model_male	17	1	21	<?xml version="1.0"?>\n<Clock xmlns:dt="urn:schemas-microsoft-com:datatypes"><Description dt:dt="string">E-Prime Primary Realtime Clock</Description><StartTime><Timestamp dt:dt="int">0</Timestamp><DateUtc dt:dt="string">2017-07-17T10:18:44Z</DateUtc></StartTime><FrequencyChanges><FrequencyChange><Frequency dt:dt="r8">3328130</Frequency><Timestamp dt:dt="r8">4111423997</Timestamp><Current dt:dt="r…	59.94	1	right	-182881308	07-17-2017	12:18:44	10:18:44	female	484	{LEFTARROW}	78							0	1202364	1202265	{LEFTARROW}	99	1201141	1200797	844	left8	6	15	463	mask6	0	1202248	0	1202048	eqm10_NoEyeNmodel1_dir	0	V	gazeCOD	GazeCoDxp	1	400	0	1201748	7	1201648
GazeCoD_1Model_male	17	1	21	<?xml version="1.0"?>\n<Clock xmlns:dt="urn:schemas-microsoft-com:datatypes"><Description dt:dt="string">E-Prime Primary Realtime Clock</Description><StartTime><Timestamp dt:dt="int">0</Timestamp><DateUtc dt:dt="string">2017-07-17T10:18:44Z</DateUtc></StartTime><FrequencyChanges><FrequencyChange><Frequency dt:dt="r8">3328130</Frequency><Timestamp dt:dt="r8">4111423997</Timestamp><Current dt:dt="r…	59.94	1	right	-182881308	07-17-2017	12:18:44	10:18:44	female	485	{RIGHTARROW}	77							0	1203948	1203917	{RIGHTARROW}	31	1202802	1202382	920	right8	33	15	464	mask33	0	1203900	1	1203700	eqm10_NoEyeNmodel1_dir	90	HV	gazeCOD	GazeCoDxp	1	400	0	1203399	-3	1203299
GazeCoD_1Model_male	17	1	21	<?xml version="1.0"?>\n<Clock xmlns:dt="urn:schemas-microsoft-com:datatypes"><Description dt:dt="string">E-Prime Primary Realtime Clock</Description><StartTime><Timestamp dt:dt="int">0</Timestamp><DateUtc dt:dt="string">2017-07-17T10:18:44Z</DateUtc></StartTime><FrequencyChanges><FrequencyChange><Frequency dt:dt="r8">3328130</Frequency><Timestamp dt:dt="r8">4111423997</Timestamp><Current dt:dt="r…	59.94	1	right	-182881308	07-17-2017	12:18:44	10:18:44	female	486	{LEFTARROW}	78							0	1205700	1205485	{LEFTARROW}	215	1204360	1203967	893	left8	28	15	465	mask28	0	1205468	0	1205268	eqm10_NoEyeNmodel1_dir	90	HV	gazeCOD	GazeCoDxp	1	400	0	1204968	8	1204868
GazeCoD_1Model_male	17	1	21	<?xml version="1.0"?>\n<Clock xmlns:dt="urn:schemas-microsoft-com:datatypes"><Description dt:dt="string">E-Prime Primary Realtime Clock</Description><StartTime><Timestamp dt:dt="int">0</Timestamp><DateUtc dt:dt="string">2017-07-17T10:18:44Z</DateUtc></StartTime><FrequencyChanges><FrequencyChange><Frequency dt:dt="r8">3328130</Frequency><Timestamp dt:dt="r8">4111423997</Timestamp><Current dt:dt="r…	59.94	1	right	-182881308	07-17-2017	12:18:44	10:18:44	female	487	{DOWNARROW}	79							0	1207332	1207170	{DOWNARROW}	162	1206053	1205718	835	DG0	12	15	466	mask12	0	1207153	0	1206953	eqm10_NoEyeNmodel1_dir	90	H	gazeCOD	GazeCoDxp	1	400	0	1206653	0	1206553
GazeCoD_1Model_male	17	1	21	<?xml version="1.0"?>\n<Clock xmlns:dt="urn:schemas-microsoft-com:datatypes"><Description dt:dt="string">E-Prime Primary Realtime Clock</Description><StartTime><Timestamp dt:dt="int">0</Timestamp><DateUtc dt:dt="string">2017-07-17T10:18:44Z</DateUtc></StartTime><FrequencyChanges><FrequencyChange><Frequency dt:dt="r8">3328130</Frequency><Timestamp dt:dt="r8">4111423997</Timestamp><Current dt:dt="r…	59.94	1	right	-182881308	07-17-2017	12:18:44	10:18:44	female	488	{RIGHTARROW}	44							0	1209132	1208888	{RIGHTARROW}	244	1207776	1207353	923	right3,2	30	15	467	mask30	0	1208871	0	1208671	eqm10_NoEyeNmodel1_dir	90	HV	gazeCOD	GazeCoDxp	1	400	0	1208371	-5	1208271
GazeCoD_1Model_male	17	1	21	<?xml version="1.0"?>\n<Clock xmlns:dt="urn:schemas-microsoft-com:datatypes"><Description dt:dt="string">E-Prime Primary Realtime Clock</Description><StartTime><Timestamp dt:dt="int">0</Timestamp><DateUtc dt:dt="string">2017-07-17T10:18:44Z</DateUtc></StartTime><FrequencyChanges><FrequencyChange><Frequency dt:dt="r8">3328130</Frequency><Timestamp dt:dt="r8">4111423997</Timestamp><Current dt:dt="r…	59.94	1	right	-182881308	07-17-2017	12:18:44	10:18:44	female	489	{LEFTARROW}	55							0	1210964	1210623	{LEFTARROW}	341	1209503	1209155	848	left6,4	5	15	468	mask5	0	1210607	1	1210407	eqm10_NoEyeNmodel1_dir	0	V	gazeCOD	GazeCoDxp	1	400	0	1210106	3	1210006
GazeCoD_1Model_male	17	1	21	<?xml version="1.0"?>\n<Clock xmlns:dt="urn:schemas-microsoft-com:datatypes"><Description dt:dt="string">E-Prime Primary Realtime Clock</Description><StartTime><Timestamp dt:dt="int">0</Timestamp><DateUtc dt:dt="string">2017-07-17T10:18:44Z</DateUtc></StartTime><FrequencyChanges><FrequencyChange><Frequency dt:dt="r8">3328130</Frequency><Timestamp dt:dt="r8">4111423997</Timestamp><Current dt:dt="r…	59.94	1	right	-182881308	07-17-2017	12:18:44	10:18:44	female	490	{DOWNARROW}	79							0	1212636	1212509	{DOWNARROW}	127	1211394	1210990	904	DG0	1	15	469	mask1	0	1212492	1	1212292	eqm10_NoEyeNmodel1_dir	0	V	gazeCOD	GazeCoDxp	1	400	0	1211991	-3	1211891
GazeCoD_1Model_male	17	1	21	<?xml version="1.0"?>\n<Clock xmlns:dt="urn:schemas-microsoft-com:datatypes"><Description dt:dt="string">E-Prime Primary Realtime Clock</Description><StartTime><Timestamp dt:dt="int">0</Timestamp><DateUtc dt:dt="string">2017-07-17T10:18:44Z</DateUtc></StartTime><FrequencyChanges><FrequencyChange><Frequency dt:dt="r8">3328130</Frequency><Timestamp dt:dt="r8">4111423997</Timestamp><Current dt:dt="r…	59.94	1	right	-182881308	07-17-2017	12:18:44	10:18:44	female	491	{LEFTARROW}	51							0	1214420	1214144	{LEFTARROW}	276	1213030	1212659	871	left3,2	14	15	470	mask14	0	1214127	1	1213927	eqm10_NoEyeNmodel1_dir	90	H	gazeCOD	GazeCoDxp	1	400	0	1213626	-4	1213526
GazeCoD_1Model_male	17	1	21	<?xml version="1.0"?>\n<Clock xmlns:dt="urn:schemas-microsoft-com:datatypes"><Description dt:dt="string">E-Prime Primary Realtime Clock</Description><StartTime><Timestamp dt:dt="int">0</Timestamp><DateUtc dt:dt="string">2017-07-17T10:18:44Z</DateUtc></StartTime><FrequencyChanges><FrequencyChange><Frequency dt:dt="r8">3328130</Frequency><Timestamp dt:dt="r8">4111423997</Timestamp><Current dt:dt="r…	59.94	1	right	-182881308	07-17-2017	12:18:44	10:18:44	female	492	{LEFTARROW}	78							0	1216172	1216012	{LEFTARROW}	160	1214896	1214444	952	left8	17	15	471	mask17	0	1215995	0	1215795	eqm10_NoEyeNmodel1_dir	90	H	gazeCOD	GazeCoDxp	1	400	0	1215495	-1	1215395
GazeCoD_1Model_male	17	1	21	<?xml version="1.0"?>\n<Clock xmlns:dt="urn:schemas-microsoft-com:datatypes"><Description dt:dt="string">E-Prime Primary Realtime Clock</Description><StartTime><Timestamp dt:dt="int">0</Timestamp><DateUtc dt:dt="string">2017-07-17T10:18:44Z</DateUtc></StartTime><FrequencyChanges><FrequencyChange><Frequency dt:dt="r8">3328130</Frequency><Timestamp dt:dt="r8">4111423997</Timestamp><Current dt:dt="r…	59.94	1	right	-182881308	07-17-2017	12:18:44	10:18:44	female	493	{LEFTARROW}	49							0	1218252	1217814	{DOWNARROW}	438	1216692	1216196	996	left1,6	13	15	472	mask13	0	1217797	0	1217597	eqm10_NoEyeNmodel1_dir	90	H	gazeCOD	GazeCoDxp	0	400	0	1217297	5	1217197
GazeCoD_1Model_male	17	1	21	<?xml version="1.0"?>\n<Clock xmlns:dt="urn:schemas-microsoft-com:datatypes"><Description dt:dt="string">E-Prime Primary Realtime Clock</Description><StartTime><Timestamp dt:dt="int">0</Timestamp><DateUtc dt:dt="string">2017-07-17T10:18:44Z</DateUtc></StartTime><FrequencyChanges><FrequencyChange><Frequency dt:dt="r8">3328130</Frequency><Timestamp dt:dt="r8">4111423997</Timestamp><Current dt:dt="r…	59.94	1	right	-182881308	07-17-2017	12:18:44	10:18:44	female	494	{RIGHTARROW}	46							0	1220268	1219799	{RIGHTARROW}	469	1218680	1218264	916	right1,6	29	15	473	mask29	0	1219782	0	1219582	eqm10_NoEyeNmodel1_dir	90	HV	gazeCOD	GazeCoDxp	1	400	0	1219282	2	1219182
GazeCoD_1Model_male	17	1	21	<?xml version="1.0"?>\n<Clock xmlns:dt="urn:schemas-microsoft-com:datatypes"><Description dt:dt="string">E-Prime Primary Realtime Clock</Description><StartTime><Timestamp dt:dt="int">0</Timestamp><DateUtc dt:dt="string">2017-07-17T10:18:44Z</DateUtc></StartTime><FrequencyChanges><FrequencyChange><Frequency dt:dt="r8">3328130</Frequency><Timestamp dt:dt="r8">4111423997</Timestamp><Current dt:dt="r…	59.94	1	right	-182881308	07-17-2017	12:18:44	10:18:44	female	495	{LEFTARROW}	51							0	1222308	1221785	{LEFTARROW}	523	1220657	1220283	874	left3,2	25	15	474	mask25	0	1221768	1	1221568	eqm10_NoEyeNmodel1_dir	90	HV	gazeCOD	GazeCoDxp	1	400	0	1221267	10	1221167
GazeCoD_1Model_male	17	1	21	<?xml version="1.0"?>\n<Clock xmlns:dt="urn:schemas-microsoft-com:datatypes"><Description dt:dt="string">E-Prime Primary Realtime Clock</Description><StartTime><Timestamp dt:dt="int">0</Timestamp><DateUtc dt:dt="string">2017-07-17T10:18:44Z</DateUtc></StartTime><FrequencyChanges><FrequencyChange><Frequency dt:dt="r8">3328130</Frequency><Timestamp dt:dt="r8">4111423997</Timestamp><Current dt:dt="r…	59.94	1	right	-182881308	07-17-2017	12:18:44	10:18:44	female	496	{RIGHTARROW}	42							0	1224180	1223937	{RIGHTARROW}	243	1222819	1222319	1000	right4,8	31	15	475	mask31	0	1223920	0	1223720	eqm10_NoEyeNmodel1_dir	90	HV	gazeCOD	GazeCoDxp	1	400	0	1223420	1	1223320
GazeCoD_1Model_male	17	1	21	<?xml version="1.0"?>\n<Clock xmlns:dt="urn:schemas-microsoft-com:datatypes"><Description dt:dt="string">E-Prime Primary Realtime Clock</Description><StartTime><Timestamp dt:dt="int">0</Timestamp><DateUtc dt:dt="string">2017-07-17T10:18:44Z</DateUtc></StartTime><FrequencyChanges><FrequencyChange><Frequency dt:dt="r8">3328130</Frequency><Timestamp dt:dt="r8">4111423997</Timestamp><Current dt:dt="r…	59.94	1	right	-182881308	07-17-2017	12:18:44	10:18:44	female	497	{RIGHTARROW}	44							0	1225908	1225705	{RIGHTARROW}	203	1224580	1224204	876	right3,2	19	15	476	mask19	0	1225688	0	1225488	eqm10_NoEyeNmodel1_dir	90	H	gazeCOD	GazeCoDxp	1	400	0	1225188	8	1225088
GazeCoD_1Model_male	17	1	21	<?xml version="1.0"?>\n<Clock xmlns:dt="urn:schemas-microsoft-com:datatypes"><Description dt:dt="string">E-Prime Primary Realtime Clock</Description><StartTime><Timestamp dt:dt="int">0</Timestamp><DateUtc dt:dt="string">2017-07-17T10:18:44Z</DateUtc></StartTime><FrequencyChanges><FrequencyChange><Frequency dt:dt="r8">3328130</Frequency><Timestamp dt:dt="r8">4111423997</Timestamp><Current dt:dt="r…	59.94	1	right	-182881308	07-17-2017	12:18:44	10:18:44	female	498	{RIGHTARROW}	44							0	1227996	1227457	{DOWNARROW}	539	1226334	1225922	912	right3,2	8	15	477	mask8	0	1227440	0	1227240	eqm10_NoEyeNmodel1_dir	0	V	gazeCOD	GazeCoDxp	0	400	0	1226940	6	1226840
GazeCoD_1Model_male	17	1	21	<?xml version="1.0"?>\n<Clock xmlns:dt="urn:schemas-microsoft-com:datatypes"><Description dt:dt="string">E-Prime Primary Realtime Clock</Description><StartTime><Timestamp dt:dt="int">0</Timestamp><DateUtc dt:dt="string">2017-07-17T10:18:44Z</DateUtc></StartTime><FrequencyChanges><FrequencyChange><Frequency dt:dt="r8">3328130</Frequency><Timestamp dt:dt="r8">4111423997</Timestamp><Current dt:dt="r…	59.94	1	right	-182881308	07-17-2017	12:18:44	10:18:44	female	499	{LEFTARROW}	53							0	1230100	1229559	{LEFTARROW}	541	1228437	1228008	929	left4,8	15	15	478	mask15	0	1229542	0	1229342	eqm10_NoEyeNmodel1_dir	90	H	gazeCOD	GazeCoDxp	1	400	0	1229042	5	1228942
GazeCoD_1Model_male	17	1	21	<?xml version="1.0"?>\n<Clock xmlns:dt="urn:schemas-microsoft-com:datatypes"><Description dt:dt="string">E-Prime Primary Realtime Clock</Description><StartTime><Timestamp dt:dt="int">0</Timestamp><DateUtc dt:dt="string">2017-07-17T10:18:44Z</DateUtc></StartTime><FrequencyChanges><FrequencyChange><Frequency dt:dt="r8">3328130</Frequency><Timestamp dt:dt="r8">4111423997</Timestamp><Current dt:dt="r…	59.94	1	right	-182881308	07-17-2017	12:18:44	10:18:44	female	500	{RIGHTARROW}	77							0	1231860	1231544	{RIGHTARROW}	316	1230423	1230126	797	right8	11	15	479	mask11	0	1231528	1	1231328	eqm10_NoEyeNmodel1_dir	0	V	gazeCOD	GazeCoDxp	1	400	0	1231027	4	1230927
GazeCoD_1Model_male	17	1	21	<?xml version="1.0"?>\n<Clock xmlns:dt="urn:schemas-microsoft-com:datatypes"><Description dt:dt="string">E-Prime Primary Realtime Clock</Description><StartTime><Timestamp dt:dt="int">0</Timestamp><DateUtc dt:dt="string">2017-07-17T10:18:44Z</DateUtc></StartTime><FrequencyChanges><FrequencyChange><Frequency dt:dt="r8">3328130</Frequency><Timestamp dt:dt="r8">4111423997</Timestamp><Current dt:dt="r…	59.94	1	right	-182881308	07-17-2017	12:18:44	10:18:44	female	501	{RIGHTARROW}	46							0	1233876	1233313	{DOWNARROW}	563	1232198	1231878	820	right1,6	18	15	480	mask18	0	1233296	0	1233096	eqm10_NoEyeNmodel1_dir	90	H	gazeCOD	GazeCoDxp	0	400	0	1232796	-2	1232696
GazeCoD_1Model_male	17	1	21	<?xml version="1.0"?>\n<Clock xmlns:dt="urn:schemas-microsoft-com:datatypes"><Description dt:dt="string">E-Prime Primary Realtime Clock</Description><StartTime><Timestamp dt:dt="int">0</Timestamp><DateUtc dt:dt="string">2017-07-17T10:18:44Z</DateUtc></StartTime><FrequencyChanges><FrequencyChange><Frequency dt:dt="r8">3328130</Frequency><Timestamp dt:dt="r8">4111423997</Timestamp><Current dt:dt="r…	59.94	1	right	-182881308	07-17-2017	12:18:44	10:18:44	female	502	{LEFTARROW}	53							0	1235668	1235365	{LEFTARROW}	303	1234249	1233897	852	left4,8	4	15	481	mask4	0	1235348	0	1235148	eqm10_NoEyeNmodel1_dir	0	V	gazeCOD	GazeCoDxp	1	400	0	1234848	-1	1234748
GazeCoD_1Model_male	17	1	21	<?xml version="1.0"?>\n<Clock xmlns:dt="urn:schemas-microsoft-com:datatypes"><Description dt:dt="string">E-Prime Primary Realtime Clock</Description><StartTime><Timestamp dt:dt="int">0</Timestamp><DateUtc dt:dt="string">2017-07-17T10:18:44Z</DateUtc></StartTime><FrequencyChanges><FrequencyChange><Frequency dt:dt="r8">3328130</Frequency><Timestamp dt:dt="r8">4111423997</Timestamp><Current dt:dt="r…	59.94	1	right	-182881308	07-17-2017	12:18:44	10:18:44	female	503	{RIGHTARROW}	40							0	1237476	1237300	{RIGHTARROW}	176	1236179	1235682	997	right6,4	32	15	482	mask32	0	1237283	0	1237083	eqm10_NoEyeNmodel1_dir	90	HV	gazeCOD	GazeCoDxp	1	400	0	1236783	4	1236683
GazeCoD_1Model_male	17	1	21	<?xml version="1.0"?>\n<Clock xmlns:dt="urn:schemas-microsoft-com:datatypes"><Description dt:dt="string">E-Prime Primary Realtime Clock</Description><StartTime><Timestamp dt:dt="int">0</Timestamp><DateUtc dt:dt="string">2017-07-17T10:18:44Z</DateUtc></StartTime><FrequencyChanges><FrequencyChange><Frequency dt:dt="r8">3328130</Frequency><Timestamp dt:dt="r8">4111423997</Timestamp><Current dt:dt="r…	59.94	1	right	-182881308	07-17-2017	12:18:44	10:18:44	female	504	{LEFTARROW}	55							0	1239444	1239052	{LEFTARROW}	392	1237938	1237500	938	left6,4	27	15	483	mask27	0	1239035	0	1238835	eqm10_NoEyeNmodel1_dir	90	HV	gazeCOD	GazeCoDxp	1	400	0	1238535	-3	1238435
GazeCoD_1Model_male	17	1	21	<?xml version="1.0"?>\n<Clock xmlns:dt="urn:schemas-microsoft-com:datatypes"><Description dt:dt="string">E-Prime Primary Realtime Clock</Description><StartTime><Timestamp dt:dt="int">0</Timestamp><DateUtc dt:dt="string">2017-07-17T10:18:44Z</DateUtc></StartTime><FrequencyChanges><FrequencyChange><Frequency dt:dt="r8">3328130</Frequency><Timestamp dt:dt="r8">4111423997</Timestamp><Current dt:dt="r…	59.94	1	right	-182881308	07-17-2017	12:18:44	10:18:44	female	505	{RIGHTARROW}	42							0	1241316	1241087	{RIGHTARROW}	229	1239969	1239469	1000	right4,8	20	15	484	mask20	0	1241071	1	1240871	eqm10_NoEyeNmodel1_dir	90	H	gazeCOD	GazeCoDxp	1	400	0	1240570	1	1240470
GazeCoD_1Model_male	17	1	21	<?xml version="1.0"?>\n<Clock xmlns:dt="urn:schemas-microsoft-com:datatypes"><Description dt:dt="string">E-Prime Primary Realtime Clock</Description><StartTime><Timestamp dt:dt="int">0</Timestamp><DateUtc dt:dt="string">2017-07-17T10:18:44Z</DateUtc></StartTime><FrequencyChanges><FrequencyChange><Frequency dt:dt="r8">3328130</Frequency><Timestamp dt:dt="r8">4111423997</Timestamp><Current dt:dt="r…	59.94	1	right	-182881308	07-17-2017	12:18:44	10:18:44	female	506	{RIGHTARROW}	77							0	1242980	1242722	{RIGHTARROW}	258	1241599	1241338	761	right8	22	15	485	mask22	0	1242706	1	1242506	eqm10_NoEyeNmodel1_dir	90	H	gazeCOD	GazeCoDxp	1	400	0	1242205	6	1242105
GazeCoD_1Model_male	17	1	21	<?xml version="1.0"?>\n<Clock xmlns:dt="urn:schemas-microsoft-com:datatypes"><Description dt:dt="string">E-Prime Primary Realtime Clock</Description><StartTime><Timestamp dt:dt="int">0</Timestamp><DateUtc dt:dt="string">2017-07-17T10:18:44Z</DateUtc></StartTime><FrequencyChanges><FrequencyChange><Frequency dt:dt="r8">3328130</Frequency><Timestamp dt:dt="r8">4111423997</Timestamp><Current dt:dt="r…	59.94	1	right	-182881308	07-17-2017	12:18:44	10:18:44	female	507	{LEFTARROW}	51							0	1244876	1244441	{LEFTARROW}	435	1243325	1243006	819	left3,2	3	15	486	mask3	0	1244424	0	1244224	eqm10_NoEyeNmodel1_dir	0	V	gazeCOD	GazeCoDxp	1	400	0	1243924	-1	1243824
GazeCoD_1Model_male	17	1	21	<?xml version="1.0"?>\n<Clock xmlns:dt="urn:schemas-microsoft-com:datatypes"><Description dt:dt="string">E-Prime Primary Realtime Clock</Description><StartTime><Timestamp dt:dt="int">0</Timestamp><DateUtc dt:dt="string">2017-07-17T10:18:44Z</DateUtc></StartTime><FrequencyChanges><FrequencyChange><Frequency dt:dt="r8">3328130</Frequency><Timestamp dt:dt="r8">4111423997</Timestamp><Current dt:dt="r…	59.94	1	right	-182881308	07-17-2017	12:18:44	10:18:44	female	508	{RIGHTARROW}	40							0	1246532	1246276	{RIGHTARROW}	256	1245162	1244891	771	right6,4	21	15	487	mask21	0	1246259	0	1246059	eqm10_NoEyeNmodel1_dir	90	H	gazeCOD	GazeCoDxp	1	400	0	1245759	-3	1245659
GazeCoD_1Model_male	17	1	21	<?xml version="1.0"?>\n<Clock xmlns:dt="urn:schemas-microsoft-com:datatypes"><Description dt:dt="string">E-Prime Primary Realtime Clock</Description><StartTime><Timestamp dt:dt="int">0</Timestamp><DateUtc dt:dt="string">2017-07-17T10:18:44Z</DateUtc></StartTime><FrequencyChanges><FrequencyChange><Frequency dt:dt="r8">3328130</Frequency><Timestamp dt:dt="r8">4111423997</Timestamp><Current dt:dt="r…	59.94	1	right	-182881308	07-17-2017	12:18:44	10:18:44	female	509	{DOWNARROW}	79							0	1248252	1247928	{DOWNARROW}	324	1246815	1246543	772	DG0	23	15	488	mask23	0	1247911	1	1247711	eqm10_NoEyeNmodel1_dir	90	HV	gazeCOD	GazeCoDxp	1	400	0	1247410	-5	1247310
GazeCoD_1Model_male	17	1	21	<?xml version="1.0"?>\n<Clock xmlns:dt="urn:schemas-microsoft-com:datatypes"><Description dt:dt="string">E-Prime Primary Realtime Clock</Description><StartTime><Timestamp dt:dt="int">0</Timestamp><DateUtc dt:dt="string">2017-07-17T10:18:44Z</DateUtc></StartTime><FrequencyChanges><FrequencyChange><Frequency dt:dt="r8">3328130</Frequency><Timestamp dt:dt="r8">4111423997</Timestamp><Current dt:dt="r…	59.94	1	right	-182881308	07-17-2017	12:18:44	10:18:44	female	510	{LEFTARROW}	49							0	1250132	1249729	{LEFTARROW}	403	1248616	1248278	838	left1,6	2	15	489	mask2	0	1249713	1	1249513	eqm10_NoEyeNmodel1_dir	0	V	gazeCOD	GazeCoDxp	1	400	0	1249212	-4	1249112
GazeCoD_1Model_male	17	1	21	<?xml version="1.0"?>\n<Clock xmlns:dt="urn:schemas-microsoft-com:datatypes"><Description dt:dt="string">E-Prime Primary Realtime Clock</Description><StartTime><Timestamp dt:dt="int">0</Timestamp><DateUtc dt:dt="string">2017-07-17T10:18:44Z</DateUtc></StartTime><FrequencyChanges><FrequencyChange><Frequency dt:dt="r8">3328130</Frequency><Timestamp dt:dt="r8">4111423997</Timestamp><Current dt:dt="r…	59.94	1	right	-182881308	07-17-2017	12:18:44	10:18:44	female	511	{RIGHTARROW}	46							0	1251908	1251615	{DOWNARROW}	293	1250489	1250147	842	right1,6	7	15	490	mask7	0	1251598	1	1251398	eqm10_NoEyeNmodel1_dir	0	V	gazeCOD	GazeCoDxp	0	400	0	1251097	8	1250997
GazeCoD_1Model_male	17	1	21	<?xml version="1.0"?>\n<Clock xmlns:dt="urn:schemas-microsoft-com:datatypes"><Description dt:dt="string">E-Prime Primary Realtime Clock</Description><StartTime><Timestamp dt:dt="int">0</Timestamp><DateUtc dt:dt="string">2017-07-17T10:18:44Z</DateUtc></StartTime><FrequencyChanges><FrequencyChange><Frequency dt:dt="r8">3328130</Frequency><Timestamp dt:dt="r8">4111423997</Timestamp><Current dt:dt="r…	59.94	1	right	-182881308	07-17-2017	12:18:44	10:18:44	female	512	{LEFTARROW}	49							0	1254028	1253483	{LEFTARROW}	545	1252358	1251932	926	left1,6	24	15	491	mask24	0	1253466	0	1253266	eqm10_NoEyeNmodel1_dir	90	HV	gazeCOD	GazeCoDxp	1	400	0	1252966	8	1252866
GazeCoD_1Model_male	17	1	21	<?xml version="1.0"?>\n<Clock xmlns:dt="urn:schemas-microsoft-com:datatypes"><Description dt:dt="string">E-Prime Primary Realtime Clock</Description><StartTime><Timestamp dt:dt="int">0</Timestamp><DateUtc dt:dt="string">2017-07-17T10:18:44Z</DateUtc></StartTime><FrequencyChanges><FrequencyChange><Frequency dt:dt="r8">3328130</Frequency><Timestamp dt:dt="r8">4111423997</Timestamp><Current dt:dt="r…	59.94	1	right	-182881308	07-17-2017	12:18:44	10:18:44	female	513	{RIGHTARROW}	42							0	1256004	1255552	{RIGHTARROW}	452	1254432	1254051	881	right4,8	9	15	492	mask9	0	1255535	0	1255335	eqm10_NoEyeNmodel1_dir	0	V	gazeCOD	GazeCoDxp	1	400	0	1255035	3	1254935
GazeCoD_1Model_male	17	1	21	<?xml version="1.0"?>\n<Clock xmlns:dt="urn:schemas-microsoft-com:datatypes"><Description dt:dt="string">E-Prime Primary Realtime Clock</Description><StartTime><Timestamp dt:dt="int">0</Timestamp><DateUtc dt:dt="string">2017-07-17T10:18:44Z</DateUtc></StartTime><FrequencyChanges><FrequencyChange><Frequency dt:dt="r8">3328130</Frequency><Timestamp dt:dt="r8">4111423997</Timestamp><Current dt:dt="r…	59.94	1	right	-182881308	07-17-2017	12:18:44	10:18:44	female	514	{LEFTARROW}	55							0	1257852	1257537	{LEFTARROW}	315	1256421	1256019	902	left6,4	16	15	493	mask16	0	1257520	0	1257320	eqm10_NoEyeNmodel1_dir	90	H	gazeCOD	GazeCoDxp	1	400	0	1257020	-1	1256920
GazeCoD_1Model_male	17	1	21	<?xml version="1.0"?>\n<Clock xmlns:dt="urn:schemas-microsoft-com:datatypes"><Description dt:dt="string">E-Prime Primary Realtime Clock</Description><StartTime><Timestamp dt:dt="int">0</Timestamp><DateUtc dt:dt="string">2017-07-17T10:18:44Z</DateUtc></StartTime><FrequencyChanges><FrequencyChange><Frequency dt:dt="r8">3328130</Frequency><Timestamp dt:dt="r8">4111423997</Timestamp><Current dt:dt="r…	59.94	1	right	-182881308	07-17-2017	12:18:44	10:18:44	female	515	{LEFTARROW}	53							0	1259596	1259306	{LEFTARROW}	290	1258192	1257871	821	left4,8	26	15	494	mask26	0	1259289	0	1259089	eqm10_NoEyeNmodel1_dir	90	HV	gazeCOD	GazeCoDxp	1	400	0	1258789	-3	1258689
GazeCoD_1Model_male	17	1	21	<?xml version="1.0"?>\n<Clock xmlns:dt="urn:schemas-microsoft-com:datatypes"><Description dt:dt="string">E-Prime Primary Realtime Clock</Description><StartTime><Timestamp dt:dt="int">0</Timestamp><DateUtc dt:dt="string">2017-07-17T10:18:44Z</DateUtc></StartTime><FrequencyChanges><FrequencyChange><Frequency dt:dt="r8">3328130</Frequency><Timestamp dt:dt="r8">4111423997</Timestamp><Current dt:dt="r…	59.94	1	right	-182881308	07-17-2017	12:18:44	10:18:44	female	516	{RIGHTARROW}	40							0	1261500	1261074	{RIGHTARROW}	426	1259949	1259607	842	right6,4	10	15	495	mask10	0	1261057	0	1260857	eqm10_NoEyeNmodel1_dir	0	V	gazeCOD	GazeCoDxp	1	400	0	1260557	8	1260457
GazeCoD_1Model_male	17	1	21	<?xml version="1.0"?>\n<Clock xmlns:dt="urn:schemas-microsoft-com:datatypes"><Description dt:dt="string">E-Prime Primary Realtime Clock</Description><StartTime><Timestamp dt:dt="int">0</Timestamp><DateUtc dt:dt="string">2017-07-17T10:18:44Z</DateUtc></StartTime><FrequencyChanges><FrequencyChange><Frequency dt:dt="r8">3328130</Frequency><Timestamp dt:dt="r8">4111423997</Timestamp><Current dt:dt="r…	59.94	1	right	-182881308	07-17-2017	12:18:44	10:18:44	female	517	{RIGHTARROW}	77							0	1265972	1265946	{RIGHTARROW}	26	1264819	1264544	775	right8	11	16	496	mask11	0	1265929	0	1265729	eqm10_NoEyeNmodel1_dir	0	V	gazeCOD	GazeCoDxp	1	400	0	1265429	10	1265329
GazeCoD_1Model_male	17	1	21	<?xml version="1.0"?>\n<Clock xmlns:dt="urn:schemas-microsoft-com:datatypes"><Description dt:dt="string">E-Prime Primary Realtime Clock</Description><StartTime><Timestamp dt:dt="int">0</Timestamp><DateUtc dt:dt="string">2017-07-17T10:18:44Z</DateUtc></StartTime><FrequencyChanges><FrequencyChange><Frequency dt:dt="r8">3328130</Frequency><Timestamp dt:dt="r8">4111423997</Timestamp><Current dt:dt="r…	59.94	1	right	-182881308	07-17-2017	12:18:44	10:18:44	female	518	{LEFTARROW}	53							0	1267676	1267581	{LEFTARROW}	95	1266460	1265996	964	left4,8	26	16	497	mask26	0	1267564	0	1267364	eqm10_NoEyeNmodel1_dir	90	HV	gazeCOD	GazeCoDxp	1	400	0	1267064	4	1266964
GazeCoD_1Model_male	17	1	21	<?xml version="1.0"?>\n<Clock xmlns:dt="urn:schemas-microsoft-com:datatypes"><Description dt:dt="string">E-Prime Primary Realtime Clock</Description><StartTime><Timestamp dt:dt="int">0</Timestamp><DateUtc dt:dt="string">2017-07-17T10:18:44Z</DateUtc></StartTime><FrequencyChanges><FrequencyChange><Frequency dt:dt="r8">3328130</Frequency><Timestamp dt:dt="r8">4111423997</Timestamp><Current dt:dt="r…	59.94	1	right	-182881308	07-17-2017	12:18:44	10:18:44	female	519	{DOWNARROW}	79							0	1269364	1269066	{DOWNARROW}	298	1267953	1267698	755	DG0	12	16	498	mask12	0	1269049	1	1268849	eqm10_NoEyeNmodel1_dir	90	H	gazeCOD	GazeCoDxp	1	400	0	1268548	-5	1268448
GazeCoD_1Model_male	17	1	21	<?xml version="1.0"?>\n<Clock xmlns:dt="urn:schemas-microsoft-com:datatypes"><Description dt:dt="string">E-Prime Primary Realtime Clock</Description><StartTime><Timestamp dt:dt="int">0</Timestamp><DateUtc dt:dt="string">2017-07-17T10:18:44Z</DateUtc></StartTime><FrequencyChanges><FrequencyChange><Frequency dt:dt="r8">3328130</Frequency><Timestamp dt:dt="r8">4111423997</Timestamp><Current dt:dt="r…	59.94	1	right	-182881308	07-17-2017	12:18:44	10:18:44	female	520	{LEFTARROW}	55							0	1270932	1270767	{LEFTARROW}	165	1269654	1269383	771	left6,4	16	16	499	mask16	0	1270750	0	1270550	eqm10_NoEyeNmodel1_dir	90	H	gazeCOD	GazeCoDxp	1	400	0	1270250	-4	1270150
GazeCoD_1Model_male	17	1	21	<?xml version="1.0"?>\n<Clock xmlns:dt="urn:schemas-microsoft-com:datatypes"><Description dt:dt="string">E-Prime Primary Realtime Clock</Description><StartTime><Timestamp dt:dt="int">0</Timestamp><DateUtc dt:dt="string">2017-07-17T10:18:44Z</DateUtc></StartTime><FrequencyChanges><FrequencyChange><Frequency dt:dt="r8">3328130</Frequency><Timestamp dt:dt="r8">4111423997</Timestamp><Current dt:dt="r…	59.94	1	right	-182881308	07-17-2017	12:18:44	10:18:44	female	521	{LEFTARROW}	53							0	1272508	1272369	{LEFTARROW}	139	1271255	1270951	804	left4,8	4	16	500	mask4	0	1272352	0	1272152	eqm10_NoEyeNmodel1_dir	0	V	gazeCOD	GazeCoDxp	1	400	0	1271852	-3	1271752
GazeCoD_1Model_male	17	1	21	<?xml version="1.0"?>\n<Clock xmlns:dt="urn:schemas-microsoft-com:datatypes"><Description dt:dt="string">E-Prime Primary Realtime Clock</Description><StartTime><Timestamp dt:dt="int">0</Timestamp><DateUtc dt:dt="string">2017-07-17T10:18:44Z</DateUtc></StartTime><FrequencyChanges><FrequencyChange><Frequency dt:dt="r8">3328130</Frequency><Timestamp dt:dt="r8">4111423997</Timestamp><Current dt:dt="r…	59.94	1	right	-182881308	07-17-2017	12:18:44	10:18:44	female	522	{LEFTARROW}	49							0	1274356	1274104	{LEFTARROW}	252	1272985	1272519	966	left1,6	2	16	501	mask2	0	1274087	0	1273887	eqm10_NoEyeNmodel1_dir	0	V	gazeCOD	GazeCoDxp	1	400	0	1273587	2	1273487
GazeCoD_1Model_male	17	1	21	<?xml version="1.0"?>\n<Clock xmlns:dt="urn:schemas-microsoft-com:datatypes"><Description dt:dt="string">E-Prime Primary Realtime Clock</Description><StartTime><Timestamp dt:dt="int">0</Timestamp><DateUtc dt:dt="string">2017-07-17T10:18:44Z</DateUtc></StartTime><FrequencyChanges><FrequencyChange><Frequency dt:dt="r8">3328130</Frequency><Timestamp dt:dt="r8">4111423997</Timestamp><Current dt:dt="r…	59.94	1	right	-182881308	07-17-2017	12:18:44	10:18:44	female	523	{RIGHTARROW}	40							0	1276124	1275973	{RIGHTARROW}	151	1274849	1274371	978	right6,4	21	16	502	mask21	0	1275956	1	1275756	eqm10_NoEyeNmodel1_dir	90	H	gazeCOD	GazeCoDxp	1	400	0	1275455	6	1275355
GazeCoD_1Model_male	17	1	21	<?xml version="1.0"?>\n<Clock xmlns:dt="urn:schemas-microsoft-com:datatypes"><Description dt:dt="string">E-Prime Primary Realtime Clock</Description><StartTime><Timestamp dt:dt="int">0</Timestamp><DateUtc dt:dt="string">2017-07-17T10:18:44Z</DateUtc></StartTime><FrequencyChanges><FrequencyChange><Frequency dt:dt="r8">3328130</Frequency><Timestamp dt:dt="r8">4111423997</Timestamp><Current dt:dt="r…	59.94	1	right	-182881308	07-17-2017	12:18:44	10:18:44	female	524	{RIGHTARROW}	42							0	1277852	1277674	{RIGHTARROW}	178	1276555	1276139	916	right4,8	31	16	503	mask31	0	1277657	0	1277457	eqm10_NoEyeNmodel1_dir	90	HV	gazeCOD	GazeCoDxp	1	400	0	1277157	2	1277057
GazeCoD_1Model_male	17	1	21	<?xml version="1.0"?>\n<Clock xmlns:dt="urn:schemas-microsoft-com:datatypes"><Description dt:dt="string">E-Prime Primary Realtime Clock</Description><StartTime><Timestamp dt:dt="int">0</Timestamp><DateUtc dt:dt="string">2017-07-17T10:18:44Z</DateUtc></StartTime><FrequencyChanges><FrequencyChange><Frequency dt:dt="r8">3328130</Frequency><Timestamp dt:dt="r8">4111423997</Timestamp><Current dt:dt="r…	59.94	1	right	-182881308	07-17-2017	12:18:44	10:18:44	female	525	{LEFTARROW}	51							0	1279620	1279426	{LEFTARROW}	194	1278301	1277875	926	left3,2	14	16	504	mask14	0	1279409	0	1279209	eqm10_NoEyeNmodel1_dir	90	H	gazeCOD	GazeCoDxp	1	400	0	1278909	8	1278809
GazeCoD_1Model_male	17	1	21	<?xml version="1.0"?>\n<Clock xmlns:dt="urn:schemas-microsoft-com:datatypes"><Description dt:dt="string">E-Prime Primary Realtime Clock</Description><StartTime><Timestamp dt:dt="int">0</Timestamp><DateUtc dt:dt="string">2017-07-17T10:18:44Z</DateUtc></StartTime><FrequencyChanges><FrequencyChange><Frequency dt:dt="r8">3328130</Frequency><Timestamp dt:dt="r8">4111423997</Timestamp><Current dt:dt="r…	59.94	1	right	-182881308	07-17-2017	12:18:44	10:18:44	female	526	{RIGHTARROW}	46							0	1281444	1281245	{DOWNARROW}	199	1280128	1279643	985	right1,6	7	16	505	mask7	0	1281228	1	1281028	eqm10_NoEyeNmodel1_dir	0	V	gazeCOD	GazeCoDxp	0	400	0	1280727	-1	1280627
GazeCoD_1Model_male	17	1	21	<?xml version="1.0"?>\n<Clock xmlns:dt="urn:schemas-microsoft-com:datatypes"><Description dt:dt="string">E-Prime Primary Realtime Clock</Description><StartTime><Timestamp dt:dt="int">0</Timestamp><DateUtc dt:dt="string">2017-07-17T10:18:44Z</DateUtc></StartTime><FrequencyChanges><FrequencyChange><Frequency dt:dt="r8">3328130</Frequency><Timestamp dt:dt="r8">4111423997</Timestamp><Current dt:dt="r…	59.94	1	right	-182881308	07-17-2017	12:18:44	10:18:44	female	527	{RIGHTARROW}	77							0	1283124	1282963	{RIGHTARROW}	161	1281836	1281462	874	right8	33	16	506	mask33	0	1282946	0	1282746	eqm10_NoEyeNmodel1_dir	90	HV	gazeCOD	GazeCoDxp	1	400	0	1282446	10	1282346
GazeCoD_1Model_male	17	1	21	<?xml version="1.0"?>\n<Clock xmlns:dt="urn:schemas-microsoft-com:datatypes"><Description dt:dt="string">E-Prime Primary Realtime Clock</Description><StartTime><Timestamp dt:dt="int">0</Timestamp><DateUtc dt:dt="string">2017-07-17T10:18:44Z</DateUtc></StartTime><FrequencyChanges><FrequencyChange><Frequency dt:dt="r8">3328130</Frequency><Timestamp dt:dt="r8">4111423997</Timestamp><Current dt:dt="r…	59.94	1	right	-182881308	07-17-2017	12:18:44	10:18:44	female	528	{RIGHTARROW}	40							0	1284876	1284648	{RIGHTARROW}	228	1283532	1283147	885	right6,4	32	16	507	mask32	0	1284631	0	1284431	eqm10_NoEyeNmodel1_dir	90	HV	gazeCOD	GazeCoDxp	1	400	0	1284131	-1	1284031
GazeCoD_1Model_male	17	1	21	<?xml version="1.0"?>\n<Clock xmlns:dt="urn:schemas-microsoft-com:datatypes"><Description dt:dt="string">E-Prime Primary Realtime Clock</Description><StartTime><Timestamp dt:dt="int">0</Timestamp><DateUtc dt:dt="string">2017-07-17T10:18:44Z</DateUtc></StartTime><FrequencyChanges><FrequencyChange><Frequency dt:dt="r8">3328130</Frequency><Timestamp dt:dt="r8">4111423997</Timestamp><Current dt:dt="r…	59.94	1	right	-182881308	07-17-2017	12:18:44	10:18:44	female	529	{RIGHTARROW}	44							0	1286988	1286350	{RIGHTARROW}	638	1285236	1284898	838	right3,2	8	16	508	mask8	0	1286333	1	1286133	eqm10_NoEyeNmodel1_dir	0	V	gazeCOD	GazeCoDxp	1	400	0	1285832	-4	1285732
GazeCoD_1Model_male	17	1	21	<?xml version="1.0"?>\n<Clock xmlns:dt="urn:schemas-microsoft-com:datatypes"><Description dt:dt="string">E-Prime Primary Realtime Clock</Description><StartTime><Timestamp dt:dt="int">0</Timestamp><DateUtc dt:dt="string">2017-07-17T10:18:44Z</DateUtc></StartTime><FrequencyChanges><FrequencyChange><Frequency dt:dt="r8">3328130</Frequency><Timestamp dt:dt="r8">4111423997</Timestamp><Current dt:dt="r…	59.94	1	right	-182881308	07-17-2017	12:18:44	10:18:44	female	530	{RIGHTARROW}	77							0	1288756	1288502	{RIGHTARROW}	254	1287379	1287000	879	right8	22	16	509	mask22	0	1288485	0	1288285	eqm10_NoEyeNmodel1_dir	90	H	gazeCOD	GazeCoDxp	1	400	0	1287985	6	1287885
GazeCoD_1Model_male	17	1	21	<?xml version="1.0"?>\n<Clock xmlns:dt="urn:schemas-microsoft-com:datatypes"><Description dt:dt="string">E-Prime Primary Realtime Clock</Description><StartTime><Timestamp dt:dt="int">0</Timestamp><DateUtc dt:dt="string">2017-07-17T10:18:44Z</DateUtc></StartTime><FrequencyChanges><FrequencyChange><Frequency dt:dt="r8">3328130</Frequency><Timestamp dt:dt="r8">4111423997</Timestamp><Current dt:dt="r…	59.94	1	right	-182881308	07-17-2017	12:18:44	10:18:44	female	531	{LEFTARROW}	55							0	1290660	1290354	{LEFTARROW}	306	1289230	1288769	961	left6,4	5	16	510	mask5	0	1290337	0	1290137	eqm10_NoEyeNmodel1_dir	0	V	gazeCOD	GazeCoDxp	1	400	0	1289837	7	1289737
GazeCoD_1Model_male	17	1	21	<?xml version="1.0"?>\n<Clock xmlns:dt="urn:schemas-microsoft-com:datatypes"><Description dt:dt="string">E-Prime Primary Realtime Clock</Description><StartTime><Timestamp dt:dt="int">0</Timestamp><DateUtc dt:dt="string">2017-07-17T10:18:44Z</DateUtc></StartTime><FrequencyChanges><FrequencyChange><Frequency dt:dt="r8">3328130</Frequency><Timestamp dt:dt="r8">4111423997</Timestamp><Current dt:dt="r…	59.94	1	right	-182881308	07-17-2017	12:18:44	10:18:44	female	532	{RIGHTARROW}	44							0	1292340	1292106	{DOWNARROW}	234	1290981	1290671	810	right3,2	30	16	511	mask30	0	1292089	1	1291889	eqm10_NoEyeNmodel1_dir	90	HV	gazeCOD	GazeCoDxp	0	400	0	1291588	7	1291488
GazeCoD_1Model_male	17	1	21	<?xml version="1.0"?>\n<Clock xmlns:dt="urn:schemas-microsoft-com:datatypes"><Description dt:dt="string">E-Prime Primary Realtime Clock</Description><StartTime><Timestamp dt:dt="int">0</Timestamp><DateUtc dt:dt="string">2017-07-17T10:18:44Z</DateUtc></StartTime><FrequencyChanges><FrequencyChange><Frequency dt:dt="r8">3328130</Frequency><Timestamp dt:dt="r8">4111423997</Timestamp><Current dt:dt="r…	59.94	1	right	-182881308	07-17-2017	12:18:44	10:18:44	female	533	{LEFTARROW}	78							0	1293996	1293757	{LEFTARROW}	239	1292635	1292356	779	left8	17	16	512	mask17	0	1293740	0	1293540	eqm10_NoEyeNmodel1_dir	90	H	gazeCOD	GazeCoDxp	1	400	0	1293240	5	1293140
GazeCoD_1Model_male	17	1	21	<?xml version="1.0"?>\n<Clock xmlns:dt="urn:schemas-microsoft-com:datatypes"><Description dt:dt="string">E-Prime Primary Realtime Clock</Description><StartTime><Timestamp dt:dt="int">0</Timestamp><DateUtc dt:dt="string">2017-07-17T10:18:44Z</DateUtc></StartTime><FrequencyChanges><FrequencyChange><Frequency dt:dt="r8">3328130</Frequency><Timestamp dt:dt="r8">4111423997</Timestamp><Current dt:dt="r…	59.94	1	right	-182881308	07-17-2017	12:18:44	10:18:44	female	534	{RIGHTARROW}	44							0	1295652	1295392	{RIGHTARROW}	260	1294269	1294007	762	right3,2	19	16	513	mask19	0	1295375	0	1295175	eqm10_NoEyeNmodel1_dir	90	H	gazeCOD	GazeCoDxp	1	400	0	1294875	6	1294775
GazeCoD_1Model_male	17	1	21	<?xml version="1.0"?>\n<Clock xmlns:dt="urn:schemas-microsoft-com:datatypes"><Description dt:dt="string">E-Prime Primary Realtime Clock</Description><StartTime><Timestamp dt:dt="int">0</Timestamp><DateUtc dt:dt="string">2017-07-17T10:18:44Z</DateUtc></StartTime><FrequencyChanges><FrequencyChange><Frequency dt:dt="r8">3328130</Frequency><Timestamp dt:dt="r8">4111423997</Timestamp><Current dt:dt="r…	59.94	1	right	-182881308	07-17-2017	12:18:44	10:18:44	female	535	{LEFTARROW}	51							0	1297308	1297077	{LEFTARROW}	231	1295965	1295676	789	left3,2	3	16	514	mask3	0	1297060	0	1296860	eqm10_NoEyeNmodel1_dir	0	V	gazeCOD	GazeCoDxp	1	400	0	1296560	-5	1296460
GazeCoD_1Model_male	17	1	21	<?xml version="1.0"?>\n<Clock xmlns:dt="urn:schemas-microsoft-com:datatypes"><Description dt:dt="string">E-Prime Primary Realtime Clock</Description><StartTime><Timestamp dt:dt="int">0</Timestamp><DateUtc dt:dt="string">2017-07-17T10:18:44Z</DateUtc></StartTime><FrequencyChanges><FrequencyChange><Frequency dt:dt="r8">3328130</Frequency><Timestamp dt:dt="r8">4111423997</Timestamp><Current dt:dt="r…	59.94	1	right	-182881308	07-17-2017	12:18:44	10:18:44	female	536	{RIGHTARROW}	46							0	1299116	1298896	{DOWNARROW}	220	1297783	1297328	955	right1,6	29	16	515	mask29	0	1298879	1	1298679	eqm10_NoEyeNmodel1_dir	90	HV	gazeCOD	GazeCoDxp	0	400	0	1298378	-5	1298278
GazeCoD_1Model_male	17	1	21	<?xml version="1.0"?>\n<Clock xmlns:dt="urn:schemas-microsoft-com:datatypes"><Description dt:dt="string">E-Prime Primary Realtime Clock</Description><StartTime><Timestamp dt:dt="int">0</Timestamp><DateUtc dt:dt="string">2017-07-17T10:18:44Z</DateUtc></StartTime><FrequencyChanges><FrequencyChange><Frequency dt:dt="r8">3328130</Frequency><Timestamp dt:dt="r8">4111423997</Timestamp><Current dt:dt="r…	59.94	1	right	-182881308	07-17-2017	12:18:44	10:18:44	female	537	{RIGHTARROW}	40							0	1300900	1300681	{RIGHTARROW}	219	1299569	1299129	940	right6,4	10	16	516	mask10	0	1300664	0	1300464	eqm10_NoEyeNmodel1_dir	0	V	gazeCOD	GazeCoDxp	1	400	0	1300164	-5	1300064
GazeCoD_1Model_male	17	1	21	<?xml version="1.0"?>\n<Clock xmlns:dt="urn:schemas-microsoft-com:datatypes"><Description dt:dt="string">E-Prime Primary Realtime Clock</Description><StartTime><Timestamp dt:dt="int">0</Timestamp><DateUtc dt:dt="string">2017-07-17T10:18:44Z</DateUtc></StartTime><FrequencyChanges><FrequencyChange><Frequency dt:dt="r8">3328130</Frequency><Timestamp dt:dt="r8">4111423997</Timestamp><Current dt:dt="r…	59.94	1	right	-182881308	07-17-2017	12:18:44	10:18:44	female	538	{DOWNARROW}	79							0	1302556	1302282	{DOWNARROW}	274	1301168	1300914	754	DG0	23	16	517	mask23	0	1302266	1	1302066	eqm10_NoEyeNmodel1_dir	90	HV	gazeCOD	GazeCoDxp	1	400	0	1301765	-3	1301665
GazeCoD_1Model_male	17	1	21	<?xml version="1.0"?>\n<Clock xmlns:dt="urn:schemas-microsoft-com:datatypes"><Description dt:dt="string">E-Prime Primary Realtime Clock</Description><StartTime><Timestamp dt:dt="int">0</Timestamp><DateUtc dt:dt="string">2017-07-17T10:18:44Z</DateUtc></StartTime><FrequencyChanges><FrequencyChange><Frequency dt:dt="r8">3328130</Frequency><Timestamp dt:dt="r8">4111423997</Timestamp><Current dt:dt="r…	59.94	1	right	-182881308	07-17-2017	12:18:44	10:18:44	female	539	{RIGHTARROW}	46							0	1304372	1304134	{DOWNARROW}	238	1303023	1302567	956	right1,6	18	16	518	mask18	0	1304117	-1	1303917	eqm10_NoEyeNmodel1_dir	90	H	gazeCOD	GazeCoDxp	0	400	0	1303618	-5	1303518
GazeCoD_1Model_male	17	1	21	<?xml version="1.0"?>\n<Clock xmlns:dt="urn:schemas-microsoft-com:datatypes"><Description dt:dt="string">E-Prime Primary Realtime Clock</Description><StartTime><Timestamp dt:dt="int">0</Timestamp><DateUtc dt:dt="string">2017-07-17T10:18:44Z</DateUtc></StartTime><FrequencyChanges><FrequencyChange><Frequency dt:dt="r8">3328130</Frequency><Timestamp dt:dt="r8">4111423997</Timestamp><Current dt:dt="r…	59.94	1	right	-182881308	07-17-2017	12:18:44	10:18:44	female	540	{LEFTARROW}	51							0	1306052	1305869	{LEFTARROW}	183	1304745	1304385	860	left3,2	25	16	519	mask25	0	1305853	1	1305653	eqm10_NoEyeNmodel1_dir	90	HV	gazeCOD	GazeCoDxp	1	400	0	1305352	7	1305252
GazeCoD_1Model_male	17	1	21	<?xml version="1.0"?>\n<Clock xmlns:dt="urn:schemas-microsoft-com:datatypes"><Description dt:dt="string">E-Prime Primary Realtime Clock</Description><StartTime><Timestamp dt:dt="int">0</Timestamp><DateUtc dt:dt="string">2017-07-17T10:18:44Z</DateUtc></StartTime><FrequencyChanges><FrequencyChange><Frequency dt:dt="r8">3328130</Frequency><Timestamp dt:dt="r8">4111423997</Timestamp><Current dt:dt="r…	59.94	1	right	-182881308	07-17-2017	12:18:44	10:18:44	female	541	{LEFTARROW}	49							0	1307924	1307655	{DOWNARROW}	269	1306539	1306070	969	left1,6	13	16	520	mask13	0	1307638	1	1307438	eqm10_NoEyeNmodel1_dir	90	H	gazeCOD	GazeCoDxp	0	400	0	1307137	-2	1307037
GazeCoD_1Model_male	17	1	21	<?xml version="1.0"?>\n<Clock xmlns:dt="urn:schemas-microsoft-com:datatypes"><Description dt:dt="string">E-Prime Primary Realtime Clock</Description><StartTime><Timestamp dt:dt="int">0</Timestamp><DateUtc dt:dt="string">2017-07-17T10:18:44Z</DateUtc></StartTime><FrequencyChanges><FrequencyChange><Frequency dt:dt="r8">3328130</Frequency><Timestamp dt:dt="r8">4111423997</Timestamp><Current dt:dt="r…	59.94	1	right	-182881308	07-17-2017	12:18:44	10:18:44	female	542	{DOWNARROW}	79							0	1309716	1309440	{LEFTARROW}	276	1308313	1307938	875	DG0	1	16	521	mask1	0	1309423	1	1309223	eqm10_NoEyeNmodel1_dir	0	V	gazeCOD	GazeCoDxp	0	400	0	1308922	9	1308822
GazeCoD_1Model_male	17	1	21	<?xml version="1.0"?>\n<Clock xmlns:dt="urn:schemas-microsoft-com:datatypes"><Description dt:dt="string">E-Prime Primary Realtime Clock</Description><StartTime><Timestamp dt:dt="int">0</Timestamp><DateUtc dt:dt="string">2017-07-17T10:18:44Z</DateUtc></StartTime><FrequencyChanges><FrequencyChange><Frequency dt:dt="r8">3328130</Frequency><Timestamp dt:dt="r8">4111423997</Timestamp><Current dt:dt="r…	59.94	1	right	-182881308	07-17-2017	12:18:44	10:18:44	female	543	{LEFTARROW}	78							0	1311500	1311308	{LEFTARROW}	192	1310185	1309740	945	left8	28	16	522	mask28	0	1311291	0	1311091	eqm10_NoEyeNmodel1_dir	90	HV	gazeCOD	GazeCoDxp	1	400	0	1310791	6	1310691
GazeCoD_1Model_male	17	1	21	<?xml version="1.0"?>\n<Clock xmlns:dt="urn:schemas-microsoft-com:datatypes"><Description dt:dt="string">E-Prime Primary Realtime Clock</Description><StartTime><Timestamp dt:dt="int">0</Timestamp><DateUtc dt:dt="string">2017-07-17T10:18:44Z</DateUtc></StartTime><FrequencyChanges><FrequencyChange><Frequency dt:dt="r8">3328130</Frequency><Timestamp dt:dt="r8">4111423997</Timestamp><Current dt:dt="r…	59.94	1	right	-182881308	07-17-2017	12:18:44	10:18:44	female	544	{LEFTARROW}	53							0	1313108	1312993	{LEFTARROW}	115	1311867	1311525	842	left4,8	15	16	523	mask15	0	1312976	0	1312776	eqm10_NoEyeNmodel1_dir	90	H	gazeCOD	GazeCoDxp	1	400	0	1312476	9	1312376
GazeCoD_1Model_male	17	1	21	<?xml version="1.0"?>\n<Clock xmlns:dt="urn:schemas-microsoft-com:datatypes"><Description dt:dt="string">E-Prime Primary Realtime Clock</Description><StartTime><Timestamp dt:dt="int">0</Timestamp><DateUtc dt:dt="string">2017-07-17T10:18:44Z</DateUtc></StartTime><FrequencyChanges><FrequencyChange><Frequency dt:dt="r8">3328130</Frequency><Timestamp dt:dt="r8">4111423997</Timestamp><Current dt:dt="r…	59.94	1	right	-182881308	07-17-2017	12:18:44	10:18:44	female	545	{LEFTARROW}	49							0	1314892	1314662	{LEFTARROW}	230	1313536	1313127	909	left1,6	24	16	524	mask24	0	1314645	1	1314445	eqm10_NoEyeNmodel1_dir	90	HV	gazeCOD	GazeCoDxp	1	400	0	1314144	8	1314044
GazeCoD_1Model_male	17	1	21	<?xml version="1.0"?>\n<Clock xmlns:dt="urn:schemas-microsoft-com:datatypes"><Description dt:dt="string">E-Prime Primary Realtime Clock</Description><StartTime><Timestamp dt:dt="int">0</Timestamp><DateUtc dt:dt="string">2017-07-17T10:18:44Z</DateUtc></StartTime><FrequencyChanges><FrequencyChange><Frequency dt:dt="r8">3328130</Frequency><Timestamp dt:dt="r8">4111423997</Timestamp><Current dt:dt="r…	59.94	1	right	-182881308	07-17-2017	12:18:44	10:18:44	female	546	{LEFTARROW}	55							0	1316628	1316380	{LEFTARROW}	248	1315258	1314912	846	left6,4	27	16	525	mask27	0	1316363	0	1316163	eqm10_NoEyeNmodel1_dir	90	HV	gazeCOD	GazeCoDxp	1	400	0	1315863	5	1315763
GazeCoD_1Model_male	17	1	21	<?xml version="1.0"?>\n<Clock xmlns:dt="urn:schemas-microsoft-com:datatypes"><Description dt:dt="string">E-Prime Primary Realtime Clock</Description><StartTime><Timestamp dt:dt="int">0</Timestamp><DateUtc dt:dt="string">2017-07-17T10:18:44Z</DateUtc></StartTime><FrequencyChanges><FrequencyChange><Frequency dt:dt="r8">3328130</Frequency><Timestamp dt:dt="r8">4111423997</Timestamp><Current dt:dt="r…	59.94	1	right	-182881308	07-17-2017	12:18:44	10:18:44	female	547	{LEFTARROW}	78							0	1318236	1318148	{LEFTARROW}	88	1317030	1316647	883	left8	6	16	526	mask6	0	1318132	1	1317932	eqm10_NoEyeNmodel1_dir	0	V	gazeCOD	GazeCoDxp	1	400	0	1317631	1	1317531
GazeCoD_1Model_male	17	1	21	<?xml version="1.0"?>\n<Clock xmlns:dt="urn:schemas-microsoft-com:datatypes"><Description dt:dt="string">E-Prime Primary Realtime Clock</Description><StartTime><Timestamp dt:dt="int">0</Timestamp><DateUtc dt:dt="string">2017-07-17T10:18:44Z</DateUtc></StartTime><FrequencyChanges><FrequencyChange><Frequency dt:dt="r8">3328130</Frequency><Timestamp dt:dt="r8">4111423997</Timestamp><Current dt:dt="r…	59.94	1	right	-182881308	07-17-2017	12:18:44	10:18:44	female	548	{RIGHTARROW}	42							0	1319908	1319683	{RIGHTARROW}	225	1318564	1318249	815	right4,8	20	16	527	mask20	0	1319666	0	1319466	eqm10_NoEyeNmodel1_dir	90	H	gazeCOD	GazeCoDxp	1	400	0	1319166	2	1319066
GazeCoD_1Model_male	17	1	21	<?xml version="1.0"?>\n<Clock xmlns:dt="urn:schemas-microsoft-com:datatypes"><Description dt:dt="string">E-Prime Primary Realtime Clock</Description><StartTime><Timestamp dt:dt="int">0</Timestamp><DateUtc dt:dt="string">2017-07-17T10:18:44Z</DateUtc></StartTime><FrequencyChanges><FrequencyChange><Frequency dt:dt="r8">3328130</Frequency><Timestamp dt:dt="r8">4111423997</Timestamp><Current dt:dt="r…	59.94	1	right	-182881308	07-17-2017	12:18:44	10:18:44	female	549	{RIGHTARROW}	42							0	1321676	1321452	{RIGHTARROW}	224	1320335	1319934	901	right4,8	9	16	528	mask9	0	1321435	0	1321235	eqm10_NoEyeNmodel1_dir	0	V	gazeCOD	GazeCoDxp	1	400	0	1320935	0	1320835
GazeCoD_1Model_male	17	1	21	<?xml version="1.0"?>\n<Clock xmlns:dt="urn:schemas-microsoft-com:datatypes"><Description dt:dt="string">E-Prime Primary Realtime Clock</Description><StartTime><Timestamp dt:dt="int">0</Timestamp><DateUtc dt:dt="string">2017-07-17T10:18:44Z</DateUtc></StartTime><FrequencyChanges><FrequencyChange><Frequency dt:dt="r8">3328130</Frequency><Timestamp dt:dt="r8">4111423997</Timestamp><Current dt:dt="r…	59.94	1	right	-182881308	07-17-2017	12:18:44	10:18:44	female	550	{RIGHTARROW}	42							0	1323548	1323187	{RIGHTARROW}	361	1322071	1321702	869	right4,8	20	17	529	mask20	0	1323170	0	1322970	eqm10_NoEyeNmodel1_dir	90	H	gazeCOD	GazeCoDxp	1	400	0	1322670	-1	1322570
GazeCoD_1Model_male	17	1	21	<?xml version="1.0"?>\n<Clock xmlns:dt="urn:schemas-microsoft-com:datatypes"><Description dt:dt="string">E-Prime Primary Realtime Clock</Description><StartTime><Timestamp dt:dt="int">0</Timestamp><DateUtc dt:dt="string">2017-07-17T10:18:44Z</DateUtc></StartTime><FrequencyChanges><FrequencyChange><Frequency dt:dt="r8">3328130</Frequency><Timestamp dt:dt="r8">4111423997</Timestamp><Current dt:dt="r…	59.94	1	right	-182881308	07-17-2017	12:18:44	10:18:44	female	551	{RIGHTARROW}	44							0	1325252	1324955	{RIGHTARROW}	297	1323843	1323571	772	right3,2	8	17	530	mask8	0	1324938	0	1324738	eqm10_NoEyeNmodel1_dir	0	V	gazeCOD	GazeCoDxp	1	400	0	1324438	-5	1324338
GazeCoD_1Model_male	17	1	21	<?xml version="1.0"?>\n<Clock xmlns:dt="urn:schemas-microsoft-com:datatypes"><Description dt:dt="string">E-Prime Primary Realtime Clock</Description><StartTime><Timestamp dt:dt="int">0</Timestamp><DateUtc dt:dt="string">2017-07-17T10:18:44Z</DateUtc></StartTime><FrequencyChanges><FrequencyChange><Frequency dt:dt="r8">3328130</Frequency><Timestamp dt:dt="r8">4111423997</Timestamp><Current dt:dt="r…	59.94	1	right	-182881308	07-17-2017	12:18:44	10:18:44	female	552	{RIGHTARROW}	40							0	1327092	1326791	{RIGHTARROW}	301	1325679	1325272	907	right6,4	21	17	531	mask21	0	1326774	0	1326574	eqm10_NoEyeNmodel1_dir	90	H	gazeCOD	GazeCoDxp	1	400	0	1326274	-5	1326174
GazeCoD_1Model_male	17	1	21	<?xml version="1.0"?>\n<Clock xmlns:dt="urn:schemas-microsoft-com:datatypes"><Description dt:dt="string">E-Prime Primary Realtime Clock</Description><StartTime><Timestamp dt:dt="int">0</Timestamp><DateUtc dt:dt="string">2017-07-17T10:18:44Z</DateUtc></StartTime><FrequencyChanges><FrequencyChange><Frequency dt:dt="r8">3328130</Frequency><Timestamp dt:dt="r8">4111423997</Timestamp><Current dt:dt="r…	59.94	1	right	-182881308	07-17-2017	12:18:44	10:18:44	female	553	{RIGHTARROW}	40							0	1328908	1328642	{RIGHTARROW}	266	1327517	1327108	909	right6,4	32	17	532	mask32	0	1328626	1	1328426	eqm10_NoEyeNmodel1_dir	90	HV	gazeCOD	GazeCoDxp	1	400	0	1328125	8	1328025
GazeCoD_1Model_male	17	1	21	<?xml version="1.0"?>\n<Clock xmlns:dt="urn:schemas-microsoft-com:datatypes"><Description dt:dt="string">E-Prime Primary Realtime Clock</Description><StartTime><Timestamp dt:dt="int">0</Timestamp><DateUtc dt:dt="string">2017-07-17T10:18:44Z</DateUtc></StartTime><FrequencyChanges><FrequencyChange><Frequency dt:dt="r8">3328130</Frequency><Timestamp dt:dt="r8">4111423997</Timestamp><Current dt:dt="r…	59.94	1	right	-182881308	07-17-2017	12:18:44	10:18:44	female	554	{RIGHTARROW}	46							0	1330796	1330478	{DOWNARROW}	318	1329364	1328926	938	right1,6	7	17	533	mask7	0	1330461	1	1330261	eqm10_NoEyeNmodel1_dir	0	V	gazeCOD	GazeCoDxp	0	400	0	1329960	-4	1329860
GazeCoD_1Model_male	17	1	21	<?xml version="1.0"?>\n<Clock xmlns:dt="urn:schemas-microsoft-com:datatypes"><Description dt:dt="string">E-Prime Primary Realtime Clock</Description><StartTime><Timestamp dt:dt="int">0</Timestamp><DateUtc dt:dt="string">2017-07-17T10:18:44Z</DateUtc></StartTime><FrequencyChanges><FrequencyChange><Frequency dt:dt="r8">3328130</Frequency><Timestamp dt:dt="r8">4111423997</Timestamp><Current dt:dt="r…	59.94	1	right	-182881308	07-17-2017	12:18:44	10:18:44	female	555	{LEFTARROW}	49							0	1332556	1332313	{DOWNARROW}	243	1331190	1330811	879	left1,6	13	17	534	mask13	0	1332296	1	1332096	eqm10_NoEyeNmodel1_dir	90	H	gazeCOD	GazeCoDxp	0	400	0	1331795	5	1331695
GazeCoD_1Model_male	17	1	21	<?xml version="1.0"?>\n<Clock xmlns:dt="urn:schemas-microsoft-com:datatypes"><Description dt:dt="string">E-Prime Primary Realtime Clock</Description><StartTime><Timestamp dt:dt="int">0</Timestamp><DateUtc dt:dt="string">2017-07-17T10:18:44Z</DateUtc></StartTime><FrequencyChanges><FrequencyChange><Frequency dt:dt="r8">3328130</Frequency><Timestamp dt:dt="r8">4111423997</Timestamp><Current dt:dt="r…	59.94	1	right	-182881308	07-17-2017	12:18:44	10:18:44	female	556	{LEFTARROW}	55							0	1334148	1334014	{LEFTARROW}	134	1332894	1332580	814	left6,4	27	17	535	mask27	0	1333998	1	1333798	eqm10_NoEyeNmodel1_dir	90	HV	gazeCOD	GazeCoDxp	1	400	0	1333497	3	1333397
GazeCoD_1Model_male	17	1	21	<?xml version="1.0"?>\n<Clock xmlns:dt="urn:schemas-microsoft-com:datatypes"><Description dt:dt="string">E-Prime Primary Realtime Clock</Description><StartTime><Timestamp dt:dt="int">0</Timestamp><DateUtc dt:dt="string">2017-07-17T10:18:44Z</DateUtc></StartTime><FrequencyChanges><FrequencyChange><Frequency dt:dt="r8">3328130</Frequency><Timestamp dt:dt="r8">4111423997</Timestamp><Current dt:dt="r…	59.94	1	right	-182881308	07-17-2017	12:18:44	10:18:44	female	557	{RIGHTARROW}	77							0	1335860	1335700	{RIGHTARROW}	160	1334579	1334165	914	right8	33	17	536	mask33	0	1335683	1	1335483	eqm10_NoEyeNmodel1_dir	90	HV	gazeCOD	GazeCoDxp	1	400	0	1335182	3	1335082
GazeCoD_1Model_male	17	1	21	<?xml version="1.0"?>\n<Clock xmlns:dt="urn:schemas-microsoft-com:datatypes"><Description dt:dt="string">E-Prime Primary Realtime Clock</Description><StartTime><Timestamp dt:dt="int">0</Timestamp><DateUtc dt:dt="string">2017-07-17T10:18:44Z</DateUtc></StartTime><FrequencyChanges><FrequencyChange><Frequency dt:dt="r8">3328130</Frequency><Timestamp dt:dt="r8">4111423997</Timestamp><Current dt:dt="r…	59.94	1	right	-182881308	07-17-2017	12:18:44	10:18:44	female	558	{LEFTARROW}	53							0	1337540	1337368	{LEFTARROW}	172	1336250	1335883	867	left4,8	4	17	537	mask4	0	1337351	0	1337151	eqm10_NoEyeNmodel1_dir	0	V	gazeCOD	GazeCoDxp	1	400	0	1336851	1	1336751
GazeCoD_1Model_male	17	1	21	<?xml version="1.0"?>\n<Clock xmlns:dt="urn:schemas-microsoft-com:datatypes"><Description dt:dt="string">E-Prime Primary Realtime Clock</Description><StartTime><Timestamp dt:dt="int">0</Timestamp><DateUtc dt:dt="string">2017-07-17T10:18:44Z</DateUtc></StartTime><FrequencyChanges><FrequencyChange><Frequency dt:dt="r8">3328130</Frequency><Timestamp dt:dt="r8">4111423997</Timestamp><Current dt:dt="r…	59.94	1	right	-182881308	07-17-2017	12:18:44	10:18:44	female	559	{RIGHTARROW}	44							0	1339324	1339136	{RIGHTARROW}	188	1338013	1337551	962	right3,2	19	17	538	mask19	0	1339119	0	1338919	eqm10_NoEyeNmodel1_dir	90	H	gazeCOD	GazeCoDxp	1	400	0	1338619	6	1338519
GazeCoD_1Model_male	17	1	21	<?xml version="1.0"?>\n<Clock xmlns:dt="urn:schemas-microsoft-com:datatypes"><Description dt:dt="string">E-Prime Primary Realtime Clock</Description><StartTime><Timestamp dt:dt="int">0</Timestamp><DateUtc dt:dt="string">2017-07-17T10:18:44Z</DateUtc></StartTime><FrequencyChanges><FrequencyChange><Frequency dt:dt="r8">3328130</Frequency><Timestamp dt:dt="r8">4111423997</Timestamp><Current dt:dt="r…	59.94	1	right	-182881308	07-17-2017	12:18:44	10:18:44	female	560	{LEFTARROW}	78							0	1341100	1340921	{LEFTARROW}	179	1339797	1339337	960	left8	6	17	539	mask6	0	1340905	1	1340705	eqm10_NoEyeNmodel1_dir	0	V	gazeCOD	GazeCoDxp	1	400	0	1340404	7	1340304
GazeCoD_1Model_male	17	1	21	<?xml version="1.0"?>\n<Clock xmlns:dt="urn:schemas-microsoft-com:datatypes"><Description dt:dt="string">E-Prime Primary Realtime Clock</Description><StartTime><Timestamp dt:dt="int">0</Timestamp><DateUtc dt:dt="string">2017-07-17T10:18:44Z</DateUtc></StartTime><FrequencyChanges><FrequencyChange><Frequency dt:dt="r8">3328130</Frequency><Timestamp dt:dt="r8">4111423997</Timestamp><Current dt:dt="r…	59.94	1	right	-182881308	07-17-2017	12:18:44	10:18:44	female	561	{LEFTARROW}	49							0	1342844	1342623	{LEFTARROW}	221	1341502	1341122	880	left1,6	2	17	540	mask2	0	1342606	0	1342406	eqm10_NoEyeNmodel1_dir	0	V	gazeCOD	GazeCoDxp	1	400	0	1342106	4	1342006
GazeCoD_1Model_male	17	1	21	<?xml version="1.0"?>\n<Clock xmlns:dt="urn:schemas-microsoft-com:datatypes"><Description dt:dt="string">E-Prime Primary Realtime Clock</Description><StartTime><Timestamp dt:dt="int">0</Timestamp><DateUtc dt:dt="string">2017-07-17T10:18:44Z</DateUtc></StartTime><FrequencyChanges><FrequencyChange><Frequency dt:dt="r8">3328130</Frequency><Timestamp dt:dt="r8">4111423997</Timestamp><Current dt:dt="r…	59.94	1	right	-182881308	07-17-2017	12:18:44	10:18:44	female	562	{RIGHTARROW}	44							0	1344532	1344342	{DOWNARROW}	190	1343229	1342857	872	right3,2	30	17	541	mask30	0	1344325	1	1344125	eqm10_NoEyeNmodel1_dir	90	HV	gazeCOD	GazeCoDxp	0	400	0	1343824	-5	1343724
GazeCoD_1Model_male	17	1	21	<?xml version="1.0"?>\n<Clock xmlns:dt="urn:schemas-microsoft-com:datatypes"><Description dt:dt="string">E-Prime Primary Realtime Clock</Description><StartTime><Timestamp dt:dt="int">0</Timestamp><DateUtc dt:dt="string">2017-07-17T10:18:44Z</DateUtc></StartTime><FrequencyChanges><FrequencyChange><Frequency dt:dt="r8">3328130</Frequency><Timestamp dt:dt="r8">4111423997</Timestamp><Current dt:dt="r…	59.94	1	right	-182881308	07-17-2017	12:18:44	10:18:44	female	563	{RIGHTARROW}	46							0	1346196	1346060	{DOWNARROW}	136	1344942	1344542	900	right1,6	29	17	542	mask29	0	1346043	0	1345843	eqm10_NoEyeNmodel1_dir	90	HV	gazeCOD	GazeCoDxp	0	400	0	1345543	1	1345443
GazeCoD_1Model_male	17	1	21	<?xml version="1.0"?>\n<Clock xmlns:dt="urn:schemas-microsoft-com:datatypes"><Description dt:dt="string">E-Prime Primary Realtime Clock</Description><StartTime><Timestamp dt:dt="int">0</Timestamp><DateUtc dt:dt="string">2017-07-17T10:18:44Z</DateUtc></StartTime><FrequencyChanges><FrequencyChange><Frequency dt:dt="r8">3328130</Frequency><Timestamp dt:dt="r8">4111423997</Timestamp><Current dt:dt="r…	59.94	1	right	-182881308	07-17-2017	12:18:44	10:18:44	female	564	{DOWNARROW}	79							0	1348140	1347795	{LEFTARROW}	345	1346669	1346210	959	DG0	1	17	543	mask1	0	1347778	0	1347578	eqm10_NoEyeNmodel1_dir	0	V	gazeCOD	GazeCoDxp	0	400	0	1347278	9	1347178
GazeCoD_1Model_male	17	1	21	<?xml version="1.0"?>\n<Clock xmlns:dt="urn:schemas-microsoft-com:datatypes"><Description dt:dt="string">E-Prime Primary Realtime Clock</Description><StartTime><Timestamp dt:dt="int">0</Timestamp><DateUtc dt:dt="string">2017-07-17T10:18:44Z</DateUtc></StartTime><FrequencyChanges><FrequencyChange><Frequency dt:dt="r8">3328130</Frequency><Timestamp dt:dt="r8">4111423997</Timestamp><Current dt:dt="r…	59.94	1	right	-182881308	07-17-2017	12:18:44	10:18:44	female	565	{DOWNARROW}	79							0	1349892	1349730	{DOWNARROW}	162	1348606	1348162	944	DG0	12	17	544	mask12	0	1349713	0	1349513	eqm10_NoEyeNmodel1_dir	90	H	gazeCOD	GazeCoDxp	1	400	0	1349213	7	1349113
GazeCoD_1Model_male	17	1	21	<?xml version="1.0"?>\n<Clock xmlns:dt="urn:schemas-microsoft-com:datatypes"><Description dt:dt="string">E-Prime Primary Realtime Clock</Description><StartTime><Timestamp dt:dt="int">0</Timestamp><DateUtc dt:dt="string">2017-07-17T10:18:44Z</DateUtc></StartTime><FrequencyChanges><FrequencyChange><Frequency dt:dt="r8">3328130</Frequency><Timestamp dt:dt="r8">4111423997</Timestamp><Current dt:dt="r…	59.94	1	right	-182881308	07-17-2017	12:18:44	10:18:44	female	566	{RIGHTARROW}	77							0	1351596	1351365	{RIGHTARROW}	231	1350241	1349914	827	right8	22	17	545	mask22	0	1351348	0	1351148	eqm10_NoEyeNmodel1_dir	90	H	gazeCOD	GazeCoDxp	1	400	0	1350848	7	1350748
GazeCoD_1Model_male	17	1	21	<?xml version="1.0"?>\n<Clock xmlns:dt="urn:schemas-microsoft-com:datatypes"><Description dt:dt="string">E-Prime Primary Realtime Clock</Description><StartTime><Timestamp dt:dt="int">0</Timestamp><DateUtc dt:dt="string">2017-07-17T10:18:44Z</DateUtc></StartTime><FrequencyChanges><FrequencyChange><Frequency dt:dt="r8">3328130</Frequency><Timestamp dt:dt="r8">4111423997</Timestamp><Current dt:dt="r…	59.94	1	right	-182881308	07-17-2017	12:18:44	10:18:44	female	567	{LEFTARROW}	53							0	1353252	1353000	{LEFTARROW}	252	1351888	1351616	772	left4,8	15	17	546	mask15	0	1352983	0	1352783	eqm10_NoEyeNmodel1_dir	90	H	gazeCOD	GazeCoDxp	1	400	0	1352483	-5	1352383
GazeCoD_1Model_male	17	1	21	<?xml version="1.0"?>\n<Clock xmlns:dt="urn:schemas-microsoft-com:datatypes"><Description dt:dt="string">E-Prime Primary Realtime Clock</Description><StartTime><Timestamp dt:dt="int">0</Timestamp><DateUtc dt:dt="string">2017-07-17T10:18:44Z</DateUtc></StartTime><FrequencyChanges><FrequencyChange><Frequency dt:dt="r8">3328130</Frequency><Timestamp dt:dt="r8">4111423997</Timestamp><Current dt:dt="r…	59.94	1	right	-182881308	07-17-2017	12:18:44	10:18:44	female	568	{RIGHTARROW}	42							0	1354820	1354652	{DOWNARROW}	168	1353539	1353267	772	right4,8	31	17	547	mask31	0	1354635	0	1354435	eqm10_NoEyeNmodel1_dir	90	HV	gazeCOD	GazeCoDxp	0	400	0	1354135	-4	1354035
GazeCoD_1Model_male	17	1	21	<?xml version="1.0"?>\n<Clock xmlns:dt="urn:schemas-microsoft-com:datatypes"><Description dt:dt="string">E-Prime Primary Realtime Clock</Description><StartTime><Timestamp dt:dt="int">0</Timestamp><DateUtc dt:dt="string">2017-07-17T10:18:44Z</DateUtc></StartTime><FrequencyChanges><FrequencyChange><Frequency dt:dt="r8">3328130</Frequency><Timestamp dt:dt="r8">4111423997</Timestamp><Current dt:dt="r…	59.94	1	right	-182881308	07-17-2017	12:18:44	10:18:44	female	569	{LEFTARROW}	49							0	1356540	1356370	{DOWNARROW}	170	1355246	1354835	911	left1,6	24	17	548	mask24	0	1356353	0	1356153	eqm10_NoEyeNmodel1_dir	90	HV	gazeCOD	GazeCoDxp	0	400	0	1355853	7	1355753
GazeCoD_1Model_male	17	1	21	<?xml version="1.0"?>\n<Clock xmlns:dt="urn:schemas-microsoft-com:datatypes"><Description dt:dt="string">E-Prime Primary Realtime Clock</Description><StartTime><Timestamp dt:dt="int">0</Timestamp><DateUtc dt:dt="string">2017-07-17T10:18:44Z</DateUtc></StartTime><FrequencyChanges><FrequencyChange><Frequency dt:dt="r8">3328130</Frequency><Timestamp dt:dt="r8">4111423997</Timestamp><Current dt:dt="r…	59.94	1	right	-182881308	07-17-2017	12:18:44	10:18:44	female	570	{LEFTARROW}	55							0	1358140	1358122	{LEFTARROW}	18	1357006	1356554	952	left6,4	5	17	549	mask5	0	1358105	0	1357905	eqm10_NoEyeNmodel1_dir	0	V	gazeCOD	GazeCoDxp	1	400	0	1357605	-1	1357505
GazeCoD_1Model_male	17	1	21	<?xml version="1.0"?>\n<Clock xmlns:dt="urn:schemas-microsoft-com:datatypes"><Description dt:dt="string">E-Prime Primary Realtime Clock</Description><StartTime><Timestamp dt:dt="int">0</Timestamp><DateUtc dt:dt="string">2017-07-17T10:18:44Z</DateUtc></StartTime><FrequencyChanges><FrequencyChange><Frequency dt:dt="r8">3328130</Frequency><Timestamp dt:dt="r8">4111423997</Timestamp><Current dt:dt="r…	59.94	1	right	-182881308	07-17-2017	12:18:44	10:18:44	female	571	{RIGHTARROW}	46							0	1359980	1359607	{DOWNARROW}	373	1358485	1358156	829	right1,6	18	17	550	mask18	0	1359590	0	1359390	eqm10_NoEyeNmodel1_dir	90	H	gazeCOD	GazeCoDxp	0	400	0	1359090	5	1358990
GazeCoD_1Model_male	17	1	21	<?xml version="1.0"?>\n<Clock xmlns:dt="urn:schemas-microsoft-com:datatypes"><Description dt:dt="string">E-Prime Primary Realtime Clock</Description><StartTime><Timestamp dt:dt="int">0</Timestamp><DateUtc dt:dt="string">2017-07-17T10:18:44Z</DateUtc></StartTime><FrequencyChanges><FrequencyChange><Frequency dt:dt="r8">3328130</Frequency><Timestamp dt:dt="r8">4111423997</Timestamp><Current dt:dt="r…	59.94	1	right	-182881308	07-17-2017	12:18:44	10:18:44	female	572	{RIGHTARROW}	40							0	1364988	1364912	{RIGHTARROW}	76	1363793	1363444	849	right6,4	10	17	551	mask10	0	1364895	0	1364695	eqm10_NoEyeNmodel1_dir	0	V	gazeCOD	GazeCoDxp	1	400	0	1364395	2	1364295
GazeCoD_1Model_male	17	1	21	<?xml version="1.0"?>\n<Clock xmlns:dt="urn:schemas-microsoft-com:datatypes"><Description dt:dt="string">E-Prime Primary Realtime Clock</Description><StartTime><Timestamp dt:dt="int">0</Timestamp><DateUtc dt:dt="string">2017-07-17T10:18:44Z</DateUtc></StartTime><FrequencyChanges><FrequencyChange><Frequency dt:dt="r8">3328130</Frequency><Timestamp dt:dt="r8">4111423997</Timestamp><Current dt:dt="r…	59.94	1	right	-182881308	07-17-2017	12:18:44	10:18:44	female	573	{RIGHTARROW}	77							0	1368180	1366631	{RIGHTARROW}	1549	1365512	1365012	1000	right8	11	17	552	mask11	0	1366614	1	1366414	eqm10_NoEyeNmodel1_dir	0	V	gazeCOD	GazeCoDxp	1	400	0	1366113	1	1366013
GazeCoD_1Model_male	17	1	21	<?xml version="1.0"?>\n<Clock xmlns:dt="urn:schemas-microsoft-com:datatypes"><Description dt:dt="string">E-Prime Primary Realtime Clock</Description><StartTime><Timestamp dt:dt="int">0</Timestamp><DateUtc dt:dt="string">2017-07-17T10:18:44Z</DateUtc></StartTime><FrequencyChanges><FrequencyChange><Frequency dt:dt="r8">3328130</Frequency><Timestamp dt:dt="r8">4111423997</Timestamp><Current dt:dt="r…	59.94	1	right	-182881308	07-17-2017	12:18:44	10:18:44	female	574	{LEFTARROW}	53							0	1369788	1369717	{LEFTARROW}	71	1368601	1368199	902	left4,8	26	17	553	mask26	0	1369700	0	1369500	eqm10_NoEyeNmodel1_dir	90	HV	gazeCOD	GazeCoDxp	1	400	0	1369200	-1	1369100
GazeCoD_1Model_male	17	1	21	<?xml version="1.0"?>\n<Clock xmlns:dt="urn:schemas-microsoft-com:datatypes"><Description dt:dt="string">E-Prime Primary Realtime Clock</Description><StartTime><Timestamp dt:dt="int">0</Timestamp><DateUtc dt:dt="string">2017-07-17T10:18:44Z</DateUtc></StartTime><FrequencyChanges><FrequencyChange><Frequency dt:dt="r8">3328130</Frequency><Timestamp dt:dt="r8">4111423997</Timestamp><Current dt:dt="r…	59.94	1	right	-182881308	07-17-2017	12:18:44	10:18:44	female	575	{LEFTARROW}	55							0	1371300	1371202	{LEFTARROW}	98	1370083	1369801	782	left6,4	16	17	554	mask16	0	1371185	0	1370985	eqm10_NoEyeNmodel1_dir	90	H	gazeCOD	GazeCoDxp	1	400	0	1370685	2	1370585
GazeCoD_1Model_male	17	1	21	<?xml version="1.0"?>\n<Clock xmlns:dt="urn:schemas-microsoft-com:datatypes"><Description dt:dt="string">E-Prime Primary Realtime Clock</Description><StartTime><Timestamp dt:dt="int">0</Timestamp><DateUtc dt:dt="string">2017-07-17T10:18:44Z</DateUtc></StartTime><FrequencyChanges><FrequencyChange><Frequency dt:dt="r8">3328130</Frequency><Timestamp dt:dt="r8">4111423997</Timestamp><Current dt:dt="r…	59.94	1	right	-182881308	07-17-2017	12:18:44	10:18:44	female	576	{LEFTARROW}	51							0	1373148	1372904	{DOWNARROW}	244	1371784	1371319	965	left3,2	14	17	555	mask14	0	1372887	1	1372687	eqm10_NoEyeNmodel1_dir	90	H	gazeCOD	GazeCoDxp	0	400	0	1372386	2	1372286
GazeCoD_1Model_male	17	1	21	<?xml version="1.0"?>\n<Clock xmlns:dt="urn:schemas-microsoft-com:datatypes"><Description dt:dt="string">E-Prime Primary Realtime Clock</Description><StartTime><Timestamp dt:dt="int">0</Timestamp><DateUtc dt:dt="string">2017-07-17T10:18:44Z</DateUtc></StartTime><FrequencyChanges><FrequencyChange><Frequency dt:dt="r8">3328130</Frequency><Timestamp dt:dt="r8">4111423997</Timestamp><Current dt:dt="r…	59.94	1	right	-182881308	07-17-2017	12:18:44	10:18:44	female	577	{LEFTARROW}	78							0	1376492	1374789	{LEFTARROW}	1703	1373670	1373171	999	left8	28	17	556	mask28	0	1374772	0	1374572	eqm10_NoEyeNmodel1_dir	90	HV	gazeCOD	GazeCoDxp	1	400	0	1374272	2	1374172
GazeCoD_1Model_male	17	1	21	<?xml version="1.0"?>\n<Clock xmlns:dt="urn:schemas-microsoft-com:datatypes"><Description dt:dt="string">E-Prime Primary Realtime Clock</Description><StartTime><Timestamp dt:dt="int">0</Timestamp><DateUtc dt:dt="string">2017-07-17T10:18:44Z</DateUtc></StartTime><FrequencyChanges><FrequencyChange><Frequency dt:dt="r8">3328130</Frequency><Timestamp dt:dt="r8">4111423997</Timestamp><Current dt:dt="r…	59.94	1	right	-182881308	07-17-2017	12:18:44	10:18:44	female	578	{LEFTARROW}	78							0	1378060	1377925	{LEFTARROW}	135	1376810	1376507	803	left8	17	17	557	mask17	0	1377909	1	1377709	eqm10_NoEyeNmodel1_dir	90	H	gazeCOD	GazeCoDxp	1	400	0	1377408	-2	1377308
GazeCoD_1Model_male	17	1	21	<?xml version="1.0"?>\n<Clock xmlns:dt="urn:schemas-microsoft-com:datatypes"><Description dt:dt="string">E-Prime Primary Realtime Clock</Description><StartTime><Timestamp dt:dt="int">0</Timestamp><DateUtc dt:dt="string">2017-07-17T10:18:44Z</DateUtc></StartTime><FrequencyChanges><FrequencyChange><Frequency dt:dt="r8">3328130</Frequency><Timestamp dt:dt="r8">4111423997</Timestamp><Current dt:dt="r…	59.94	1	right	-182881308	07-17-2017	12:18:44	10:18:44	female	579	{LEFTARROW}	51							0	1379852	1379610	{LEFTARROW}	242	1378484	1378076	908	left3,2	3	17	558	mask3	0	1379594	1	1379394	eqm10_NoEyeNmodel1_dir	0	V	gazeCOD	GazeCoDxp	1	400	0	1379093	9	1378993
GazeCoD_1Model_male	17	1	21	<?xml version="1.0"?>\n<Clock xmlns:dt="urn:schemas-microsoft-com:datatypes"><Description dt:dt="string">E-Prime Primary Realtime Clock</Description><StartTime><Timestamp dt:dt="int">0</Timestamp><DateUtc dt:dt="string">2017-07-17T10:18:44Z</DateUtc></StartTime><FrequencyChanges><FrequencyChange><Frequency dt:dt="r8">3328130</Frequency><Timestamp dt:dt="r8">4111423997</Timestamp><Current dt:dt="r…	59.94	1	right	-182881308	07-17-2017	12:18:44	10:18:44	female	580	{DOWNARROW}	79							0	1381324	1381245	{DOWNARROW}	79	1380129	1379877	752	DG0	23	17	559	mask23	0	1381229	1	1381029	eqm10_NoEyeNmodel1_dir	90	HV	gazeCOD	GazeCoDxp	1	400	0	1380728	-1	1380628
GazeCoD_1Model_male	17	1	21	<?xml version="1.0"?>\n<Clock xmlns:dt="urn:schemas-microsoft-com:datatypes"><Description dt:dt="string">E-Prime Primary Realtime Clock</Description><StartTime><Timestamp dt:dt="int">0</Timestamp><DateUtc dt:dt="string">2017-07-17T10:18:44Z</DateUtc></StartTime><FrequencyChanges><FrequencyChange><Frequency dt:dt="r8">3328130</Frequency><Timestamp dt:dt="r8">4111423997</Timestamp><Current dt:dt="r…	59.94	1	right	-182881308	07-17-2017	12:18:44	10:18:44	female	581	{RIGHTARROW}	42							0	1383044	1382747	{RIGHTARROW}	297	1381635	1381346	789	right4,8	9	17	560	mask9	0	1382730	0	1382530	eqm10_NoEyeNmodel1_dir	0	V	gazeCOD	GazeCoDxp	1	400	0	1382230	-5	1382130
GazeCoD_1Model_male	17	1	21	<?xml version="1.0"?>\n<Clock xmlns:dt="urn:schemas-microsoft-com:datatypes"><Description dt:dt="string">E-Prime Primary Realtime Clock</Description><StartTime><Timestamp dt:dt="int">0</Timestamp><DateUtc dt:dt="string">2017-07-17T10:18:44Z</DateUtc></StartTime><FrequencyChanges><FrequencyChange><Frequency dt:dt="r8">3328130</Frequency><Timestamp dt:dt="r8">4111423997</Timestamp><Current dt:dt="r…	59.94	1	right	-182881308	07-17-2017	12:18:44	10:18:44	female	582	{LEFTARROW}	51							0	1384580	1384449	{LEFTARROW}	131	1383331	1383064	767	left3,2	25	17	561	mask25	0	1384432	1	1384232	eqm10_NoEyeNmodel1_dir	90	HV	gazeCOD	GazeCoDxp	1	400	0	1383931	0	1383831
[truncated: 1,440 more rows]
[truncated: 3 more columns]
