# Supplementary material for: Fixed or flexible? Orientation preference in identity and gaze processing in humans
Source: PLoS One. 2019 Jan 25;14(1):e0210503. doi: 10.1371/journal.pone.0210503 (PMC6347268; doi:10.1371/journal.pone.0210503)
Supplement: S3 File — Eprime log files were merged across gaze experiment sessions. (ZIP) [file pone.0210503.s005.zip › GazeCoD_1Model_male-18_merged.xlsx]

## Sheet: GazeCoD_1Model_male-18_merged
D:\GAZE\Gaze_data\GazeCoD_data\NEWDATA\GazeCoD_1Model_male-18-2.emrg2
ExperimentName	Subject	Session	Age	Clock.Information	Display.RefreshRate	Group	Handedness	RandomSeed	SessionDate	SessionTime	SessionTimeUtc	Sex	Block	Correct	Direction	FamiFiltered	FamiFiltered.Cycle	FamiFiltered.Sample	FamiFullSpectrum	FamiFullSpectrum.Cycle	FamiFullSpectrum.Sample	fixation.ACC	fixation.OffsetTime	fixation.OnsetTime	fixation.RESP	fixation.RT	fixation4.OffsetTime	fixation4.OnsetTime	fixdur	Gaze	GazeCoDxp	GazeCoDxp.Cycle	GazeCoDxp.Sample	mask	MASK.DurationError	MASK.OffsetTime	MASK.OnsetDelay	MASK.OnsetTime	Model	Orientation	Orilabel	Procedure	Running	STIMULUS.ACC	STIMULUS.Duration	STIMULUS.DurationError	STIMULUS.OffsetTime	STIMULUS.OnsetDelay	STIMULUS.OnsetTime
GazeCoD_1Model_male	18	2	25	<?xml version="1.0"?>\n<Clock xmlns:dt="urn:schemas-microsoft-com:datatypes"><Description dt:dt="string">E-Prime Primary Realtime Clock</Description><StartTime><Timestamp dt:dt="int">0</Timestamp><DateUtc dt:dt="string">2017-07-18T13:23:10Z</DateUtc></StartTime><FrequencyChanges><FrequencyChange><Frequency dt:dt="r8">3328124</Frequency><Timestamp dt:dt="r8">87179052179</Timestamp><Current dt:dt="…	59.94	1	right	1280353848	07-18-2017	15:23:10	13:23:10	female	1	{RIGHTARROW}	77				7	1	1	0	211557	211417	{RIGHTARROW}	140	210302	210049	753					mask28	0	211400	1	211200	eqf04_NoEyeNmodel6_dir	eq		Fami	FamiFullSpectrum	1	400	0	210899	-3	210799
GazeCoD_1Model_male	18	2	25	<?xml version="1.0"?>\n<Clock xmlns:dt="urn:schemas-microsoft-com:datatypes"><Description dt:dt="string">E-Prime Primary Realtime Clock</Description><StartTime><Timestamp dt:dt="int">0</Timestamp><DateUtc dt:dt="string">2017-07-18T13:23:10Z</DateUtc></StartTime><FrequencyChanges><FrequencyChange><Frequency dt:dt="r8">3328124</Frequency><Timestamp dt:dt="r8">87179052179</Timestamp><Current dt:dt="…	59.94	1	right	1280353848	07-18-2017	15:23:10	13:23:10	female	2	{DOWNARROW}	79				1	1	2	0	213677	213469	{DOWNARROW}	208	212356	212084	772					mask22	0	213452	0	213252	eqf04_NoEyeNmodel6_dir	eq		Fami	FamiFullSpectrum	1	400	0	212952	-4	212852
GazeCoD_1Model_male	18	2	25	<?xml version="1.0"?>\n<Clock xmlns:dt="urn:schemas-microsoft-com:datatypes"><Description dt:dt="string">E-Prime Primary Realtime Clock</Description><StartTime><Timestamp dt:dt="int">0</Timestamp><DateUtc dt:dt="string">2017-07-18T13:23:10Z</DateUtc></StartTime><FrequencyChanges><FrequencyChange><Frequency dt:dt="r8">3328124</Frequency><Timestamp dt:dt="r8">87179052179</Timestamp><Current dt:dt="…	59.94	1	right	1280353848	07-18-2017	15:23:10	13:23:10	female	3	{DOWNARROW}	79				4	1	3	0	215829	215754	{DOWNARROW}	75	214642	214203	939					mask25	0	215738	1	215538	eqf04_NoEyeNmodel6_dir	eq		Fami	FamiFullSpectrum	1	400	0	215237	-5	215137
GazeCoD_1Model_male	18	2	25	<?xml version="1.0"?>\n<Clock xmlns:dt="urn:schemas-microsoft-com:datatypes"><Description dt:dt="string">E-Prime Primary Realtime Clock</Description><StartTime><Timestamp dt:dt="int">0</Timestamp><DateUtc dt:dt="string">2017-07-18T13:23:10Z</DateUtc></StartTime><FrequencyChanges><FrequencyChange><Frequency dt:dt="r8">3328124</Frequency><Timestamp dt:dt="r8">87179052179</Timestamp><Current dt:dt="…	59.94	1	right	1280353848	07-18-2017	15:23:10	13:23:10	female	4	{LEFTARROW}	78				9	1	4	0	219397	217873	{LEFTARROW}	1524	216759	216355	904					mask30	0	217856	0	217656	eqf04_NoEyeNmodel6_dir	eq		Fami	FamiFullSpectrum	1	400	0	217356	-3	217256
GazeCoD_1Model_male	18	2	25	<?xml version="1.0"?>\n<Clock xmlns:dt="urn:schemas-microsoft-com:datatypes"><Description dt:dt="string">E-Prime Primary Realtime Clock</Description><StartTime><Timestamp dt:dt="int">0</Timestamp><DateUtc dt:dt="string">2017-07-18T13:23:10Z</DateUtc></StartTime><FrequencyChanges><FrequencyChange><Frequency dt:dt="r8">3328124</Frequency><Timestamp dt:dt="r8">87179052179</Timestamp><Current dt:dt="…	59.94	1	right	1280353848	07-18-2017	15:23:10	13:23:10	female	5	{RIGHTARROW}	77				8	1	5	0	221653	221360	{RIGHTARROW}	293	220247	219925	822					mask29	0	221343	0	221143	eqf04_NoEyeNmodel6_dir	eq		Fami	FamiFullSpectrum	1	400	0	220843	-4	220743
GazeCoD_1Model_male	18	2	25	<?xml version="1.0"?>\n<Clock xmlns:dt="urn:schemas-microsoft-com:datatypes"><Description dt:dt="string">E-Prime Primary Realtime Clock</Description><StartTime><Timestamp dt:dt="int">0</Timestamp><DateUtc dt:dt="string">2017-07-18T13:23:10Z</DateUtc></StartTime><FrequencyChanges><FrequencyChange><Frequency dt:dt="r8">3328124</Frequency><Timestamp dt:dt="r8">87179052179</Timestamp><Current dt:dt="…	59.94	1	right	1280353848	07-18-2017	15:23:10	13:23:10	female	6	{LEFTARROW}	78				12	1	6	0	224093	223696	{LEFTARROW}	397	222568	222194	874					mask33	0	223679	0	223479	eqf04_NoEyeNmodel6_dir	eq		Fami	FamiFullSpectrum	1	400	0	223179	11	223079
GazeCoD_1Model_male	18	2	25	<?xml version="1.0"?>\n<Clock xmlns:dt="urn:schemas-microsoft-com:datatypes"><Description dt:dt="string">E-Prime Primary Realtime Clock</Description><StartTime><Timestamp dt:dt="int">0</Timestamp><DateUtc dt:dt="string">2017-07-18T13:23:10Z</DateUtc></StartTime><FrequencyChanges><FrequencyChange><Frequency dt:dt="r8">3328124</Frequency><Timestamp dt:dt="r8">87179052179</Timestamp><Current dt:dt="…	59.94	1	right	1280353848	07-18-2017	15:23:10	13:23:10	female	7	{DOWNARROW}	79				3	1	7	0	226133	226082	{DOWNARROW}	51	224965	224630	835					mask24	0	226065	1	225865	eqf04_NoEyeNmodel6_dir	eq		Fami	FamiFullSpectrum	1	400	0	225564	-1	225464
GazeCoD_1Model_male	18	2	25	<?xml version="1.0"?>\n<Clock xmlns:dt="urn:schemas-microsoft-com:datatypes"><Description dt:dt="string">E-Prime Primary Realtime Clock</Description><StartTime><Timestamp dt:dt="int">0</Timestamp><DateUtc dt:dt="string">2017-07-18T13:23:10Z</DateUtc></StartTime><FrequencyChanges><FrequencyChange><Frequency dt:dt="r8">3328124</Frequency><Timestamp dt:dt="r8">87179052179</Timestamp><Current dt:dt="…	59.94	1	right	1280353848	07-18-2017	15:23:10	13:23:10	female	8	{LEFTARROW}	78				10	1	8	0	228125	228117	{LEFTARROW}	8	227002	226665	837					mask31	0	228100	0	227900	eqf04_NoEyeNmodel6_dir	eq		Fami	FamiFullSpectrum	1	400	0	227600	-2	227500
GazeCoD_1Model_male	18	2	25	<?xml version="1.0"?>\n<Clock xmlns:dt="urn:schemas-microsoft-com:datatypes"><Description dt:dt="string">E-Prime Primary Realtime Clock</Description><StartTime><Timestamp dt:dt="int">0</Timestamp><DateUtc dt:dt="string">2017-07-18T13:23:10Z</DateUtc></StartTime><FrequencyChanges><FrequencyChange><Frequency dt:dt="r8">3328124</Frequency><Timestamp dt:dt="r8">87179052179</Timestamp><Current dt:dt="…	59.94	1	right	1280353848	07-18-2017	15:23:10	13:23:10	female	9	{LEFTARROW}	78				11	1	9	0	231005	230186	{LEFTARROW}	819	229061	228667	894					mask32	0	230169	1	229969	eqf04_NoEyeNmodel6_dir	eq		Fami	FamiFullSpectrum	1	400	0	229668	7	229568
GazeCoD_1Model_male	18	2	25	<?xml version="1.0"?>\n<Clock xmlns:dt="urn:schemas-microsoft-com:datatypes"><Description dt:dt="string">E-Prime Primary Realtime Clock</Description><StartTime><Timestamp dt:dt="int">0</Timestamp><DateUtc dt:dt="string">2017-07-18T13:23:10Z</DateUtc></StartTime><FrequencyChanges><FrequencyChange><Frequency dt:dt="r8">3328124</Frequency><Timestamp dt:dt="r8">87179052179</Timestamp><Current dt:dt="…	59.94	1	right	1280353848	07-18-2017	15:23:10	13:23:10	female	10	{RIGHTARROW}	77				5	1	10	0	233029	232938	{RIGHTARROW}	91	231820	231537	783					mask26	0	232922	1	232722	eqf04_NoEyeNmodel6_dir	eq		Fami	FamiFullSpectrum	1	400	0	232421	1	232321
GazeCoD_1Model_male	18	2	25	<?xml version="1.0"?>\n<Clock xmlns:dt="urn:schemas-microsoft-com:datatypes"><Description dt:dt="string">E-Prime Primary Realtime Clock</Description><StartTime><Timestamp dt:dt="int">0</Timestamp><DateUtc dt:dt="string">2017-07-18T13:23:10Z</DateUtc></StartTime><FrequencyChanges><FrequencyChange><Frequency dt:dt="r8">3328124</Frequency><Timestamp dt:dt="r8">87179052179</Timestamp><Current dt:dt="…	59.94	1	right	1280353848	07-18-2017	15:23:10	13:23:10	female	11	{RIGHTARROW}	77				6	1	11	0	235333	235007	{RIGHTARROW}	326	233893	233556	837					mask27	0	234990	0	234790	eqf04_NoEyeNmodel6_dir	eq		Fami	FamiFullSpectrum	1	400	0	234490	-3	234390
GazeCoD_1Model_male	18	2	25	<?xml version="1.0"?>\n<Clock xmlns:dt="urn:schemas-microsoft-com:datatypes"><Description dt:dt="string">E-Prime Primary Realtime Clock</Description><StartTime><Timestamp dt:dt="int">0</Timestamp><DateUtc dt:dt="string">2017-07-18T13:23:10Z</DateUtc></StartTime><FrequencyChanges><FrequencyChange><Frequency dt:dt="r8">3328124</Frequency><Timestamp dt:dt="r8">87179052179</Timestamp><Current dt:dt="…	59.94	1	right	1280353848	07-18-2017	15:23:10	13:23:10	female	12	{DOWNARROW}	79				2	1	12	0	237413	237376	{DOWNARROW}	37	236255	235858	897					mask23	0	237359	0	237159	eqf04_NoEyeNmodel6_dir	eq		Fami	FamiFullSpectrum	1	400	0	236859	4	236759
GazeCoD_1Model_male	18	2	25	<?xml version="1.0"?>\n<Clock xmlns:dt="urn:schemas-microsoft-com:datatypes"><Description dt:dt="string">E-Prime Primary Realtime Clock</Description><StartTime><Timestamp dt:dt="int">0</Timestamp><DateUtc dt:dt="string">2017-07-18T13:23:10Z</DateUtc></StartTime><FrequencyChanges><FrequencyChange><Frequency dt:dt="r8">3328124</Frequency><Timestamp dt:dt="r8">87179052179</Timestamp><Current dt:dt="…	59.94	1	right	1280353848	07-18-2017	15:23:10	13:23:10	female	13	{RIGHTARROW}	77	8	1	1				0	252485	252041	{RIGHTARROW}	444	250929	250490	939					mask26	0	252024	0	251824	eqf04_NoEyeNmodel6_dir	90		FamiFilt	FamiFiltered	1	400	0	251524	-5	251424
GazeCoD_1Model_male	18	2	25	<?xml version="1.0"?>\n<Clock xmlns:dt="urn:schemas-microsoft-com:datatypes"><Description dt:dt="string">E-Prime Primary Realtime Clock</Description><StartTime><Timestamp dt:dt="int">0</Timestamp><DateUtc dt:dt="string">2017-07-18T13:23:10Z</DateUtc></StartTime><FrequencyChanges><FrequencyChange><Frequency dt:dt="r8">3328124</Frequency><Timestamp dt:dt="r8">87179052179</Timestamp><Current dt:dt="…	59.94	1	right	1280353848	07-18-2017	15:23:10	13:23:10	female	14	{DOWNARROW}	79	7	1	2				0	254165	253993	{DOWNARROW}	172	252866	252508	858					mask25	0	253976	0	253776	eqf04_NoEyeNmodel6_dir	90		FamiFilt	FamiFiltered	1	400	0	253476	10	253376
GazeCoD_1Model_male	18	2	25	<?xml version="1.0"?>\n<Clock xmlns:dt="urn:schemas-microsoft-com:datatypes"><Description dt:dt="string">E-Prime Primary Realtime Clock</Description><StartTime><Timestamp dt:dt="int">0</Timestamp><DateUtc dt:dt="string">2017-07-18T13:23:10Z</DateUtc></StartTime><FrequencyChanges><FrequencyChange><Frequency dt:dt="r8">3328124</Frequency><Timestamp dt:dt="r8">87179052179</Timestamp><Current dt:dt="…	59.94	1	right	1280353848	07-18-2017	15:23:10	13:23:10	female	15	{RIGHTARROW}	77	2	1	3				0	256301	255578	{RIGHTARROW}	723	254462	254177	785					mask5	0	255561	0	255361	eqf04_NoEyeNmodel6_dir	0		FamiFilt	FamiFiltered	1	400	0	255061	-1	254961
GazeCoD_1Model_male	18	2	25	<?xml version="1.0"?>\n<Clock xmlns:dt="urn:schemas-microsoft-com:datatypes"><Description dt:dt="string">E-Prime Primary Realtime Clock</Description><StartTime><Timestamp dt:dt="int">0</Timestamp><DateUtc dt:dt="string">2017-07-18T13:23:10Z</DateUtc></StartTime><FrequencyChanges><FrequencyChange><Frequency dt:dt="r8">3328124</Frequency><Timestamp dt:dt="r8">87179052179</Timestamp><Current dt:dt="…	59.94	1	right	1280353848	07-18-2017	15:23:10	13:23:10	female	16	{RIGHTARROW}	77	5	1	4				0	258309	257864	{RIGHTARROW}	445	256751	256312	939					mask14	0	257847	1	257647	eqf04_NoEyeNmodel6_dir	90		FamiFilt	FamiFiltered	1	400	0	257346	-5	257246
GazeCoD_1Model_male	18	2	25	<?xml version="1.0"?>\n<Clock xmlns:dt="urn:schemas-microsoft-com:datatypes"><Description dt:dt="string">E-Prime Primary Realtime Clock</Description><StartTime><Timestamp dt:dt="int">0</Timestamp><DateUtc dt:dt="string">2017-07-18T13:23:10Z</DateUtc></StartTime><FrequencyChanges><FrequencyChange><Frequency dt:dt="r8">3328124</Frequency><Timestamp dt:dt="r8">87179052179</Timestamp><Current dt:dt="…	59.94	1	right	1280353848	07-18-2017	15:23:10	13:23:10	female	17	{LEFTARROW}	78	6	1	5				0	260037	259849	{LEFTARROW}	188	258729	258331	898					mask15	0	259832	0	259632	eqf04_NoEyeNmodel6_dir	90		FamiFilt	FamiFiltered	1	400	0	259332	3	259232
GazeCoD_1Model_male	18	2	25	<?xml version="1.0"?>\n<Clock xmlns:dt="urn:schemas-microsoft-com:datatypes"><Description dt:dt="string">E-Prime Primary Realtime Clock</Description><StartTime><Timestamp dt:dt="int">0</Timestamp><DateUtc dt:dt="string">2017-07-18T13:23:10Z</DateUtc></StartTime><FrequencyChanges><FrequencyChange><Frequency dt:dt="r8">3328124</Frequency><Timestamp dt:dt="r8">87179052179</Timestamp><Current dt:dt="…	59.94	1	right	1280353848	07-18-2017	15:23:10	13:23:10	female	18	{DOWNARROW}	79	4	1	6				0	261925	261584	{DOWNARROW}	341	260464	260049	915					mask13	0	261567	0	261367	eqf04_NoEyeNmodel6_dir	90		FamiFilt	FamiFiltered	1	400	0	261067	3	260967
GazeCoD_1Model_male	18	2	25	<?xml version="1.0"?>\n<Clock xmlns:dt="urn:schemas-microsoft-com:datatypes"><Description dt:dt="string">E-Prime Primary Realtime Clock</Description><StartTime><Timestamp dt:dt="int">0</Timestamp><DateUtc dt:dt="string">2017-07-18T13:23:10Z</DateUtc></StartTime><FrequencyChanges><FrequencyChange><Frequency dt:dt="r8">3328124</Frequency><Timestamp dt:dt="r8">87179052179</Timestamp><Current dt:dt="…	59.94	1	right	1280353848	07-18-2017	15:23:10	13:23:10	female	19	{DOWNARROW}	79	1	1	7				0	263669	263453	{DOWNARROW}	216	262329	261934	895					mask1	0	263436	1	263236	eqf04_NoEyeNmodel6_dir	0		FamiFilt	FamiFiltered	1	400	0	262935	6	262835
GazeCoD_1Model_male	18	2	25	<?xml version="1.0"?>\n<Clock xmlns:dt="urn:schemas-microsoft-com:datatypes"><Description dt:dt="string">E-Prime Primary Realtime Clock</Description><StartTime><Timestamp dt:dt="int">0</Timestamp><DateUtc dt:dt="string">2017-07-18T13:23:10Z</DateUtc></StartTime><FrequencyChanges><FrequencyChange><Frequency dt:dt="r8">3328124</Frequency><Timestamp dt:dt="r8">87179052179</Timestamp><Current dt:dt="…	59.94	1	right	1280353848	07-18-2017	15:23:10	13:23:10	female	20	{LEFTARROW}	78	9	1	8				0	265333	265221	{LEFTARROW}	112	264096	263686	910					mask27	0	265204	0	265004	eqf04_NoEyeNmodel6_dir	90		FamiFilt	FamiFiltered	1	400	0	264704	8	264604
GazeCoD_1Model_male	18	2	25	<?xml version="1.0"?>\n<Clock xmlns:dt="urn:schemas-microsoft-com:datatypes"><Description dt:dt="string">E-Prime Primary Realtime Clock</Description><StartTime><Timestamp dt:dt="int">0</Timestamp><DateUtc dt:dt="string">2017-07-18T13:23:10Z</DateUtc></StartTime><FrequencyChanges><FrequencyChange><Frequency dt:dt="r8">3328124</Frequency><Timestamp dt:dt="r8">87179052179</Timestamp><Current dt:dt="…	59.94	1	right	1280353848	07-18-2017	15:23:10	13:23:10	female	21	{LEFTARROW}	78	3	1	9				0	266941	266873	{DOWNARROW}	68	265759	265355	904					mask9	0	266856	1	266656	eqf04_NoEyeNmodel6_dir	0		FamiFilt	FamiFiltered	0	400	0	266355	-4	266255
GazeCoD_1Model_male	18	2	25	<?xml version="1.0"?>\n<Clock xmlns:dt="urn:schemas-microsoft-com:datatypes"><Description dt:dt="string">E-Prime Primary Realtime Clock</Description><StartTime><Timestamp dt:dt="int">0</Timestamp><DateUtc dt:dt="string">2017-07-18T13:23:10Z</DateUtc></StartTime><FrequencyChanges><FrequencyChange><Frequency dt:dt="r8">3328124</Frequency><Timestamp dt:dt="r8">87179052179</Timestamp><Current dt:dt="…	59.94	1	right	1280353848	07-18-2017	15:23:10	13:23:10	female	22	{LEFTARROW}	51							0	285389	285058	{DOWNARROW}	331	283937	283573	864	left3,2	14	1	1	mask14	0	285041	1	284841	eqm10_NoEyeNmodel1_dir	90	H	gazeCOD	GazeCoDxp	0	400	0	284540	3	284440
GazeCoD_1Model_male	18	2	25	<?xml version="1.0"?>\n<Clock xmlns:dt="urn:schemas-microsoft-com:datatypes"><Description dt:dt="string">E-Prime Primary Realtime Clock</Description><StartTime><Timestamp dt:dt="int">0</Timestamp><DateUtc dt:dt="string">2017-07-18T13:23:10Z</DateUtc></StartTime><FrequencyChanges><FrequencyChange><Frequency dt:dt="r8">3328124</Frequency><Timestamp dt:dt="r8">87179052179</Timestamp><Current dt:dt="…	59.94	1	right	1280353848	07-18-2017	15:23:10	13:23:10	female	23	{LEFTARROW}	55							0	287069	286860	{LEFTARROW}	209	285743	285408	835	left6,4	27	1	2	mask27	0	286843	1	286643	eqm10_NoEyeNmodel1_dir	90	HV	gazeCOD	GazeCoDxp	1	400	0	286342	-1	286242
GazeCoD_1Model_male	18	2	25	<?xml version="1.0"?>\n<Clock xmlns:dt="urn:schemas-microsoft-com:datatypes"><Description dt:dt="string">E-Prime Primary Realtime Clock</Description><StartTime><Timestamp dt:dt="int">0</Timestamp><DateUtc dt:dt="string">2017-07-18T13:23:10Z</DateUtc></StartTime><FrequencyChanges><FrequencyChange><Frequency dt:dt="r8">3328124</Frequency><Timestamp dt:dt="r8">87179052179</Timestamp><Current dt:dt="…	59.94	1	right	1280353848	07-18-2017	15:23:10	13:23:10	female	24	{RIGHTARROW}	42							0	288997	288695	{RIGHTARROW}	302	287577	287093	984	right4,8	20	1	3	mask20	0	288678	0	288478	eqm10_NoEyeNmodel1_dir	90	H	gazeCOD	GazeCoDxp	1	400	0	288178	1	288078
GazeCoD_1Model_male	18	2	25	<?xml version="1.0"?>\n<Clock xmlns:dt="urn:schemas-microsoft-com:datatypes"><Description dt:dt="string">E-Prime Primary Realtime Clock</Description><StartTime><Timestamp dt:dt="int">0</Timestamp><DateUtc dt:dt="string">2017-07-18T13:23:10Z</DateUtc></StartTime><FrequencyChanges><FrequencyChange><Frequency dt:dt="r8">3328124</Frequency><Timestamp dt:dt="r8">87179052179</Timestamp><Current dt:dt="…	59.94	1	right	1280353848	07-18-2017	15:23:10	13:23:10	female	25	{RIGHTARROW}	44							0	290629	290497	{DOWNARROW}	132	289375	289012	863	right3,2	8	1	4	mask8	0	290480	1	290280	eqm10_NoEyeNmodel1_dir	0	V	gazeCOD	GazeCoDxp	0	400	0	289979	4	289879
GazeCoD_1Model_male	18	2	25	<?xml version="1.0"?>\n<Clock xmlns:dt="urn:schemas-microsoft-com:datatypes"><Description dt:dt="string">E-Prime Primary Realtime Clock</Description><StartTime><Timestamp dt:dt="int">0</Timestamp><DateUtc dt:dt="string">2017-07-18T13:23:10Z</DateUtc></StartTime><FrequencyChanges><FrequencyChange><Frequency dt:dt="r8">3328124</Frequency><Timestamp dt:dt="r8">87179052179</Timestamp><Current dt:dt="…	59.94	1	right	1280353848	07-18-2017	15:23:10	13:23:10	female	26	{LEFTARROW}	53							0	292245	292115	{LEFTARROW}	130	290994	290647	847	left4,8	26	1	5	mask26	0	292098	0	291898	eqm10_NoEyeNmodel1_dir	90	HV	gazeCOD	GazeCoDxp	1	400	0	291598	4	291498
GazeCoD_1Model_male	18	2	25	<?xml version="1.0"?>\n<Clock xmlns:dt="urn:schemas-microsoft-com:datatypes"><Description dt:dt="string">E-Prime Primary Realtime Clock</Description><StartTime><Timestamp dt:dt="int">0</Timestamp><DateUtc dt:dt="string">2017-07-18T13:23:10Z</DateUtc></StartTime><FrequencyChanges><FrequencyChange><Frequency dt:dt="r8">3328124</Frequency><Timestamp dt:dt="r8">87179052179</Timestamp><Current dt:dt="…	59.94	1	right	1280353848	07-18-2017	15:23:10	13:23:10	female	27	{RIGHTARROW}	42							0	294341	293833	{DOWNARROW}	508	292710	292265	945	right4,8	31	1	6	mask31	0	293816	0	293616	eqm10_NoEyeNmodel1_dir	90	HV	gazeCOD	GazeCoDxp	0	400	0	293316	6	293216
GazeCoD_1Model_male	18	2	25	<?xml version="1.0"?>\n<Clock xmlns:dt="urn:schemas-microsoft-com:datatypes"><Description dt:dt="string">E-Prime Primary Realtime Clock</Description><StartTime><Timestamp dt:dt="int">0</Timestamp><DateUtc dt:dt="string">2017-07-18T13:23:10Z</DateUtc></StartTime><FrequencyChanges><FrequencyChange><Frequency dt:dt="r8">3328124</Frequency><Timestamp dt:dt="r8">87179052179</Timestamp><Current dt:dt="…	59.94	1	right	1280353848	07-18-2017	15:23:10	13:23:10	female	28	{LEFTARROW}	55							0	296109	295902	{LEFTARROW}	207	294777	294351	926	left6,4	16	1	7	mask16	0	295885	0	295685	eqm10_NoEyeNmodel1_dir	90	H	gazeCOD	GazeCoDxp	1	400	0	295385	8	295285
GazeCoD_1Model_male	18	2	25	<?xml version="1.0"?>\n<Clock xmlns:dt="urn:schemas-microsoft-com:datatypes"><Description dt:dt="string">E-Prime Primary Realtime Clock</Description><StartTime><Timestamp dt:dt="int">0</Timestamp><DateUtc dt:dt="string">2017-07-18T13:23:10Z</DateUtc></StartTime><FrequencyChanges><FrequencyChange><Frequency dt:dt="r8">3328124</Frequency><Timestamp dt:dt="r8">87179052179</Timestamp><Current dt:dt="…	59.94	1	right	1280353848	07-18-2017	15:23:10	13:23:10	female	29	{RIGHTARROW}	44							0	297925	297570	{DOWNARROW}	355	296451	296119	832	right3,2	19	1	8	mask19	0	297554	1	297354	eqm10_NoEyeNmodel1_dir	90	H	gazeCOD	GazeCoDxp	0	400	0	297053	2	296953
GazeCoD_1Model_male	18	2	25	<?xml version="1.0"?>\n<Clock xmlns:dt="urn:schemas-microsoft-com:datatypes"><Description dt:dt="string">E-Prime Primary Realtime Clock</Description><StartTime><Timestamp dt:dt="int">0</Timestamp><DateUtc dt:dt="string">2017-07-18T13:23:10Z</DateUtc></StartTime><FrequencyChanges><FrequencyChange><Frequency dt:dt="r8">3328124</Frequency><Timestamp dt:dt="r8">87179052179</Timestamp><Current dt:dt="…	59.94	1	right	1280353848	07-18-2017	15:23:10	13:23:10	female	30	{LEFTARROW}	49							0	299677	299372	{DOWNARROW}	305	298255	297937	818	left1,6	2	1	9	mask2	0	299355	0	299155	eqm10_NoEyeNmodel1_dir	0	V	gazeCOD	GazeCoDxp	0	400	0	298855	0	298755
GazeCoD_1Model_male	18	2	25	<?xml version="1.0"?>\n<Clock xmlns:dt="urn:schemas-microsoft-com:datatypes"><Description dt:dt="string">E-Prime Primary Realtime Clock</Description><StartTime><Timestamp dt:dt="int">0</Timestamp><DateUtc dt:dt="string">2017-07-18T13:23:10Z</DateUtc></StartTime><FrequencyChanges><FrequencyChange><Frequency dt:dt="r8">3328124</Frequency><Timestamp dt:dt="r8">87179052179</Timestamp><Current dt:dt="…	59.94	1	right	1280353848	07-18-2017	15:23:10	13:23:10	female	31	{RIGHTARROW}	77							0	301301	301141	{RIGHTARROW}	160	300019	299689	830	right8	11	1	10	mask11	0	301124	1	300924	eqm10_NoEyeNmodel1_dir	0	V	gazeCOD	GazeCoDxp	1	400	0	300623	4	300523
GazeCoD_1Model_male	18	2	25	<?xml version="1.0"?>\n<Clock xmlns:dt="urn:schemas-microsoft-com:datatypes"><Description dt:dt="string">E-Prime Primary Realtime Clock</Description><StartTime><Timestamp dt:dt="int">0</Timestamp><DateUtc dt:dt="string">2017-07-18T13:23:10Z</DateUtc></StartTime><FrequencyChanges><FrequencyChange><Frequency dt:dt="r8">3328124</Frequency><Timestamp dt:dt="r8">87179052179</Timestamp><Current dt:dt="…	59.94	1	right	1280353848	07-18-2017	15:23:10	13:23:10	female	32	{LEFTARROW}	55							0	302853	302709	{LEFTARROW}	144	301587	301324	763	left6,4	5	1	11	mask5	0	302692	0	302492	eqm10_NoEyeNmodel1_dir	0	V	gazeCOD	GazeCoDxp	1	400	0	302192	5	302092
GazeCoD_1Model_male	18	2	25	<?xml version="1.0"?>\n<Clock xmlns:dt="urn:schemas-microsoft-com:datatypes"><Description dt:dt="string">E-Prime Primary Realtime Clock</Description><StartTime><Timestamp dt:dt="int">0</Timestamp><DateUtc dt:dt="string">2017-07-18T13:23:10Z</DateUtc></StartTime><FrequencyChanges><FrequencyChange><Frequency dt:dt="r8">3328124</Frequency><Timestamp dt:dt="r8">87179052179</Timestamp><Current dt:dt="…	59.94	1	right	1280353848	07-18-2017	15:23:10	13:23:10	female	33	{LEFTARROW}	53							0	304829	304394	{DOWNARROW}	435	303281	302876	905	left4,8	15	1	12	mask15	0	304377	0	304177	eqm10_NoEyeNmodel1_dir	90	H	gazeCOD	GazeCoDxp	0	400	0	303877	-4	303777
GazeCoD_1Model_male	18	2	25	<?xml version="1.0"?>\n<Clock xmlns:dt="urn:schemas-microsoft-com:datatypes"><Description dt:dt="string">E-Prime Primary Realtime Clock</Description><StartTime><Timestamp dt:dt="int">0</Timestamp><DateUtc dt:dt="string">2017-07-18T13:23:10Z</DateUtc></StartTime><FrequencyChanges><FrequencyChange><Frequency dt:dt="r8">3328124</Frequency><Timestamp dt:dt="r8">87179052179</Timestamp><Current dt:dt="…	59.94	1	right	1280353848	07-18-2017	15:23:10	13:23:10	female	34	{RIGHTARROW}	40							0	306669	306379	{RIGHTARROW}	290	305266	304844	922	right6,4	21	1	13	mask21	0	306362	0	306162	eqm10_NoEyeNmodel1_dir	90	H	gazeCOD	GazeCoDxp	1	400	0	305862	-4	305762
GazeCoD_1Model_male	18	2	25	<?xml version="1.0"?>\n<Clock xmlns:dt="urn:schemas-microsoft-com:datatypes"><Description dt:dt="string">E-Prime Primary Realtime Clock</Description><StartTime><Timestamp dt:dt="int">0</Timestamp><DateUtc dt:dt="string">2017-07-18T13:23:10Z</DateUtc></StartTime><FrequencyChanges><FrequencyChange><Frequency dt:dt="r8">3328124</Frequency><Timestamp dt:dt="r8">87179052179</Timestamp><Current dt:dt="…	59.94	1	right	1280353848	07-18-2017	15:23:10	13:23:10	female	35	{RIGHTARROW}	77							0	308413	308131	{RIGHTARROW}	282	307006	306680	826	right8	33	1	14	mask33	0	308114	0	307914	eqm10_NoEyeNmodel1_dir	90	HV	gazeCOD	GazeCoDxp	1	400	0	307614	8	307514
GazeCoD_1Model_male	18	2	25	<?xml version="1.0"?>\n<Clock xmlns:dt="urn:schemas-microsoft-com:datatypes"><Description dt:dt="string">E-Prime Primary Realtime Clock</Description><StartTime><Timestamp dt:dt="int">0</Timestamp><DateUtc dt:dt="string">2017-07-18T13:23:10Z</DateUtc></StartTime><FrequencyChanges><FrequencyChange><Frequency dt:dt="r8">3328124</Frequency><Timestamp dt:dt="r8">87179052179</Timestamp><Current dt:dt="…	59.94	1	right	1280353848	07-18-2017	15:23:10	13:23:10	female	36	{LEFTARROW}	49							0	310229	309916	{DOWNARROW}	313	308795	308431	864	left1,6	24	1	15	mask24	0	309899	0	309699	eqm10_NoEyeNmodel1_dir	90	HV	gazeCOD	GazeCoDxp	0	400	0	309399	4	309299
GazeCoD_1Model_male	18	2	25	<?xml version="1.0"?>\n<Clock xmlns:dt="urn:schemas-microsoft-com:datatypes"><Description dt:dt="string">E-Prime Primary Realtime Clock</Description><StartTime><Timestamp dt:dt="int">0</Timestamp><DateUtc dt:dt="string">2017-07-18T13:23:10Z</DateUtc></StartTime><FrequencyChanges><FrequencyChange><Frequency dt:dt="r8">3328124</Frequency><Timestamp dt:dt="r8">87179052179</Timestamp><Current dt:dt="…	59.94	1	right	1280353848	07-18-2017	15:23:10	13:23:10	female	37	{RIGHTARROW}	40							0	311893	311701	{RIGHTARROW}	192	310580	310250	830	right6,4	32	1	16	mask32	0	311684	0	311484	eqm10_NoEyeNmodel1_dir	90	HV	gazeCOD	GazeCoDxp	1	400	0	311184	4	311084
GazeCoD_1Model_male	18	2	25	<?xml version="1.0"?>\n<Clock xmlns:dt="urn:schemas-microsoft-com:datatypes"><Description dt:dt="string">E-Prime Primary Realtime Clock</Description><StartTime><Timestamp dt:dt="int">0</Timestamp><DateUtc dt:dt="string">2017-07-18T13:23:10Z</DateUtc></StartTime><FrequencyChanges><FrequencyChange><Frequency dt:dt="r8">3328124</Frequency><Timestamp dt:dt="r8">87179052179</Timestamp><Current dt:dt="…	59.94	1	right	1280353848	07-18-2017	15:23:10	13:23:10	female	38	{RIGHTARROW}	77							0	313885	313487	{RIGHTARROW}	398	312370	311902	968	right8	22	1	17	mask22	0	313470	1	313270	eqm10_NoEyeNmodel1_dir	90	H	gazeCOD	GazeCoDxp	1	400	0	312969	-1	312869
GazeCoD_1Model_male	18	2	25	<?xml version="1.0"?>\n<Clock xmlns:dt="urn:schemas-microsoft-com:datatypes"><Description dt:dt="string">E-Prime Primary Realtime Clock</Description><StartTime><Timestamp dt:dt="int">0</Timestamp><DateUtc dt:dt="string">2017-07-18T13:23:10Z</DateUtc></StartTime><FrequencyChanges><FrequencyChange><Frequency dt:dt="r8">3328124</Frequency><Timestamp dt:dt="r8">87179052179</Timestamp><Current dt:dt="…	59.94	1	right	1280353848	07-18-2017	15:23:10	13:23:10	female	39	{DOWNARROW}	79							0	315613	315405	{DOWNARROW}	208	314292	313904	888	DG0	12	1	18	mask12	0	315388	0	315188	eqm10_NoEyeNmodel1_dir	90	H	gazeCOD	GazeCoDxp	1	400	0	314888	-4	314788
GazeCoD_1Model_male	18	2	25	<?xml version="1.0"?>\n<Clock xmlns:dt="urn:schemas-microsoft-com:datatypes"><Description dt:dt="string">E-Prime Primary Realtime Clock</Description><StartTime><Timestamp dt:dt="int">0</Timestamp><DateUtc dt:dt="string">2017-07-18T13:23:10Z</DateUtc></StartTime><FrequencyChanges><FrequencyChange><Frequency dt:dt="r8">3328124</Frequency><Timestamp dt:dt="r8">87179052179</Timestamp><Current dt:dt="…	59.94	1	right	1280353848	07-18-2017	15:23:10	13:23:10	female	40	{RIGHTARROW}	44							0	317181	317007	{DOWNARROW}	174	315879	315622	757	right3,2	30	1	19	mask30	0	316990	1	316790	eqm10_NoEyeNmodel1_dir	90	HV	gazeCOD	GazeCoDxp	0	400	0	316489	10	316389
GazeCoD_1Model_male	18	2	25	<?xml version="1.0"?>\n<Clock xmlns:dt="urn:schemas-microsoft-com:datatypes"><Description dt:dt="string">E-Prime Primary Realtime Clock</Description><StartTime><Timestamp dt:dt="int">0</Timestamp><DateUtc dt:dt="string">2017-07-18T13:23:10Z</DateUtc></StartTime><FrequencyChanges><FrequencyChange><Frequency dt:dt="r8">3328124</Frequency><Timestamp dt:dt="r8">87179052179</Timestamp><Current dt:dt="…	59.94	1	right	1280353848	07-18-2017	15:23:10	13:23:10	female	41	{LEFTARROW}	49							0	318933	318742	{DOWNARROW}	191	317624	317190	934	left1,6	13	1	20	mask13	0	318725	0	318525	eqm10_NoEyeNmodel1_dir	90	H	gazeCOD	GazeCoDxp	0	400	0	318225	1	318125
GazeCoD_1Model_male	18	2	25	<?xml version="1.0"?>\n<Clock xmlns:dt="urn:schemas-microsoft-com:datatypes"><Description dt:dt="string">E-Prime Primary Realtime Clock</Description><StartTime><Timestamp dt:dt="int">0</Timestamp><DateUtc dt:dt="string">2017-07-18T13:23:10Z</DateUtc></StartTime><FrequencyChanges><FrequencyChange><Frequency dt:dt="r8">3328124</Frequency><Timestamp dt:dt="r8">87179052179</Timestamp><Current dt:dt="…	59.94	1	right	1280353848	07-18-2017	15:23:10	13:23:10	female	42	{LEFTARROW}	78							0	320589	320527	{LEFTARROW}	62	319400	318942	958	left8	6	1	21	mask6	0	320510	0	320310	eqm10_NoEyeNmodel1_dir	0	V	gazeCOD	GazeCoDxp	1	400	0	320010	10	319910
GazeCoD_1Model_male	18	2	25	<?xml version="1.0"?>\n<Clock xmlns:dt="urn:schemas-microsoft-com:datatypes"><Description dt:dt="string">E-Prime Primary Realtime Clock</Description><StartTime><Timestamp dt:dt="int">0</Timestamp><DateUtc dt:dt="string">2017-07-18T13:23:10Z</DateUtc></StartTime><FrequencyChanges><FrequencyChange><Frequency dt:dt="r8">3328124</Frequency><Timestamp dt:dt="r8">87179052179</Timestamp><Current dt:dt="…	59.94	1	right	1280353848	07-18-2017	15:23:10	13:23:10	female	43	{LEFTARROW}	78							0	322213	322028	{LEFTARROW}	185	320912	320610	802	left8	17	1	22	mask17	0	322012	1	321812	eqm10_NoEyeNmodel1_dir	90	H	gazeCOD	GazeCoDxp	1	400	0	321511	-1	321411
GazeCoD_1Model_male	18	2	25	<?xml version="1.0"?>\n<Clock xmlns:dt="urn:schemas-microsoft-com:datatypes"><Description dt:dt="string">E-Prime Primary Realtime Clock</Description><StartTime><Timestamp dt:dt="int">0</Timestamp><DateUtc dt:dt="string">2017-07-18T13:23:10Z</DateUtc></StartTime><FrequencyChanges><FrequencyChange><Frequency dt:dt="r8">3328124</Frequency><Timestamp dt:dt="r8">87179052179</Timestamp><Current dt:dt="…	59.94	1	right	1280353848	07-18-2017	15:23:10	13:23:10	female	44	{LEFTARROW}	78							0	323853	323663	{LEFTARROW}	190	322552	322229	823	left8	28	1	23	mask28	0	323647	0	323447	eqm10_NoEyeNmodel1_dir	90	HV	gazeCOD	GazeCoDxp	1	400	0	323147	-5	323047
GazeCoD_1Model_male	18	2	25	<?xml version="1.0"?>\n<Clock xmlns:dt="urn:schemas-microsoft-com:datatypes"><Description dt:dt="string">E-Prime Primary Realtime Clock</Description><StartTime><Timestamp dt:dt="int">0</Timestamp><DateUtc dt:dt="string">2017-07-18T13:23:10Z</DateUtc></StartTime><FrequencyChanges><FrequencyChange><Frequency dt:dt="r8">3328124</Frequency><Timestamp dt:dt="r8">87179052179</Timestamp><Current dt:dt="…	59.94	1	right	1280353848	07-18-2017	15:23:10	13:23:10	female	45	{RIGHTARROW}	46							0	325509	325365	{DOWNARROW}	144	324238	323864	874	right1,6	7	1	24	mask7	0	325348	0	325148	eqm10_NoEyeNmodel1_dir	0	V	gazeCOD	GazeCoDxp	0	400	0	324848	10	324748
GazeCoD_1Model_male	18	2	25	<?xml version="1.0"?>\n<Clock xmlns:dt="urn:schemas-microsoft-com:datatypes"><Description dt:dt="string">E-Prime Primary Realtime Clock</Description><StartTime><Timestamp dt:dt="int">0</Timestamp><DateUtc dt:dt="string">2017-07-18T13:23:10Z</DateUtc></StartTime><FrequencyChanges><FrequencyChange><Frequency dt:dt="r8">3328124</Frequency><Timestamp dt:dt="r8">87179052179</Timestamp><Current dt:dt="…	59.94	1	right	1280353848	07-18-2017	15:23:10	13:23:10	female	46	{RIGHTARROW}	46							0	327349	327034	{LEFTARROW}	315	325919	325532	887	right1,6	18	1	25	mask18	0	327017	1	326817	eqm10_NoEyeNmodel1_dir	90	H	gazeCOD	GazeCoDxp	0	400	0	326516	-3	326416
GazeCoD_1Model_male	18	2	25	<?xml version="1.0"?>\n<Clock xmlns:dt="urn:schemas-microsoft-com:datatypes"><Description dt:dt="string">E-Prime Primary Realtime Clock</Description><StartTime><Timestamp dt:dt="int">0</Timestamp><DateUtc dt:dt="string">2017-07-18T13:23:10Z</DateUtc></StartTime><FrequencyChanges><FrequencyChange><Frequency dt:dt="r8">3328124</Frequency><Timestamp dt:dt="r8">87179052179</Timestamp><Current dt:dt="…	59.94	1	right	1280353848	07-18-2017	15:23:10	13:23:10	female	47	{LEFTARROW}	53							0	329421	328835	{LEFTARROW}	586	327718	327367	851	left4,8	4	1	26	mask4	0	328818	0	328618	eqm10_NoEyeNmodel1_dir	0	V	gazeCOD	GazeCoDxp	1	400	0	328318	0	328218
GazeCoD_1Model_male	18	2	25	<?xml version="1.0"?>\n<Clock xmlns:dt="urn:schemas-microsoft-com:datatypes"><Description dt:dt="string">E-Prime Primary Realtime Clock</Description><StartTime><Timestamp dt:dt="int">0</Timestamp><DateUtc dt:dt="string">2017-07-18T13:23:10Z</DateUtc></StartTime><FrequencyChanges><FrequencyChange><Frequency dt:dt="r8">3328124</Frequency><Timestamp dt:dt="r8">87179052179</Timestamp><Current dt:dt="…	59.94	1	right	1280353848	07-18-2017	15:23:10	13:23:10	female	48	{RIGHTARROW}	40							0	331077	330887	{RIGHTARROW}	190	329769	329436	833	right6,4	10	1	27	mask10	0	330871	1	330671	eqm10_NoEyeNmodel1_dir	0	V	gazeCOD	GazeCoDxp	1	400	0	330370	1	330270
GazeCoD_1Model_male	18	2	25	<?xml version="1.0"?>\n<Clock xmlns:dt="urn:schemas-microsoft-com:datatypes"><Description dt:dt="string">E-Prime Primary Realtime Clock</Description><StartTime><Timestamp dt:dt="int">0</Timestamp><DateUtc dt:dt="string">2017-07-18T13:23:10Z</DateUtc></StartTime><FrequencyChanges><FrequencyChange><Frequency dt:dt="r8">3328124</Frequency><Timestamp dt:dt="r8">87179052179</Timestamp><Current dt:dt="…	59.94	1	right	1280353848	07-18-2017	15:23:10	13:23:10	female	49	{RIGHTARROW}	46							0	332741	332456	{DOWNARROW}	285	331342	331088	754	right1,6	29	1	28	mask29	0	332439	1	332239	eqm10_NoEyeNmodel1_dir	90	HV	gazeCOD	GazeCoDxp	0	400	0	331938	-4	331838
GazeCoD_1Model_male	18	2	25	<?xml version="1.0"?>\n<Clock xmlns:dt="urn:schemas-microsoft-com:datatypes"><Description dt:dt="string">E-Prime Primary Realtime Clock</Description><StartTime><Timestamp dt:dt="int">0</Timestamp><DateUtc dt:dt="string">2017-07-18T13:23:10Z</DateUtc></StartTime><FrequencyChanges><FrequencyChange><Frequency dt:dt="r8">3328124</Frequency><Timestamp dt:dt="r8">87179052179</Timestamp><Current dt:dt="…	59.94	1	right	1280353848	07-18-2017	15:23:10	13:23:10	female	50	{RIGHTARROW}	42							0	334661	334191	{DOWNARROW}	470	333070	332756	814	right4,8	9	1	29	mask9	0	334174	1	333974	eqm10_NoEyeNmodel1_dir	0	V	gazeCOD	GazeCoDxp	0	400	0	333673	3	333573
GazeCoD_1Model_male	18	2	25	<?xml version="1.0"?>\n<Clock xmlns:dt="urn:schemas-microsoft-com:datatypes"><Description dt:dt="string">E-Prime Primary Realtime Clock</Description><StartTime><Timestamp dt:dt="int">0</Timestamp><DateUtc dt:dt="string">2017-07-18T13:23:10Z</DateUtc></StartTime><FrequencyChanges><FrequencyChange><Frequency dt:dt="r8">3328124</Frequency><Timestamp dt:dt="r8">87179052179</Timestamp><Current dt:dt="…	59.94	1	right	1280353848	07-18-2017	15:23:10	13:23:10	female	51	{LEFTARROW}	51							0	336581	336093	{LEFTARROW}	488	334981	334675	806	left3,2	25	1	30	mask25	0	336076	0	335876	eqm10_NoEyeNmodel1_dir	90	HV	gazeCOD	GazeCoDxp	1	400	0	335576	-5	335476
GazeCoD_1Model_male	18	2	25	<?xml version="1.0"?>\n<Clock xmlns:dt="urn:schemas-microsoft-com:datatypes"><Description dt:dt="string">E-Prime Primary Realtime Clock</Description><StartTime><Timestamp dt:dt="int">0</Timestamp><DateUtc dt:dt="string">2017-07-18T13:23:10Z</DateUtc></StartTime><FrequencyChanges><FrequencyChange><Frequency dt:dt="r8">3328124</Frequency><Timestamp dt:dt="r8">87179052179</Timestamp><Current dt:dt="…	59.94	1	right	1280353848	07-18-2017	15:23:10	13:23:10	female	52	{LEFTARROW}	51							0	338349	338061	{DOWNARROW}	288	336937	336593	844	left3,2	3	1	31	mask3	0	338044	0	337844	eqm10_NoEyeNmodel1_dir	0	V	gazeCOD	GazeCoDxp	0	400	0	337544	7	337444
GazeCoD_1Model_male	18	2	25	<?xml version="1.0"?>\n<Clock xmlns:dt="urn:schemas-microsoft-com:datatypes"><Description dt:dt="string">E-Prime Primary Realtime Clock</Description><StartTime><Timestamp dt:dt="int">0</Timestamp><DateUtc dt:dt="string">2017-07-18T13:23:10Z</DateUtc></StartTime><FrequencyChanges><FrequencyChange><Frequency dt:dt="r8">3328124</Frequency><Timestamp dt:dt="r8">87179052179</Timestamp><Current dt:dt="…	59.94	1	right	1280353848	07-18-2017	15:23:10	13:23:10	female	53	{DOWNARROW}	79							0	340357	339963	{DOWNARROW}	394	338850	338362	988	DG0	23	1	32	mask23	0	339946	0	339746	eqm10_NoEyeNmodel1_dir	90	HV	gazeCOD	GazeCoDxp	1	400	0	339446	-4	339346
GazeCoD_1Model_male	18	2	25	<?xml version="1.0"?>\n<Clock xmlns:dt="urn:schemas-microsoft-com:datatypes"><Description dt:dt="string">E-Prime Primary Realtime Clock</Description><StartTime><Timestamp dt:dt="int">0</Timestamp><DateUtc dt:dt="string">2017-07-18T13:23:10Z</DateUtc></StartTime><FrequencyChanges><FrequencyChange><Frequency dt:dt="r8">3328124</Frequency><Timestamp dt:dt="r8">87179052179</Timestamp><Current dt:dt="…	59.94	1	right	1280353848	07-18-2017	15:23:10	13:23:10	female	54	{DOWNARROW}	79							0	342365	341798	{DOWNARROW}	567	340673	340380	793	DG0	1	1	33	mask1	0	341782	1	341582	eqm10_NoEyeNmodel1_dir	0	V	gazeCOD	GazeCoDxp	1	400	0	341281	8	341181
GazeCoD_1Model_male	18	2	25	<?xml version="1.0"?>\n<Clock xmlns:dt="urn:schemas-microsoft-com:datatypes"><Description dt:dt="string">E-Prime Primary Realtime Clock</Description><StartTime><Timestamp dt:dt="int">0</Timestamp><DateUtc dt:dt="string">2017-07-18T13:23:10Z</DateUtc></StartTime><FrequencyChanges><FrequencyChange><Frequency dt:dt="r8">3328124</Frequency><Timestamp dt:dt="r8">87179052179</Timestamp><Current dt:dt="…	59.94	1	right	1280353848	07-18-2017	15:23:10	13:23:10	female	55	{RIGHTARROW}	46							0	344493	343901	{DOWNARROW}	592	342781	342382	899	right1,6	18	2	34	mask18	0	343884	1	343684	eqm10_NoEyeNmodel1_dir	90	H	gazeCOD	GazeCoDxp	0	400	0	343383	2	343283
GazeCoD_1Model_male	18	2	25	<?xml version="1.0"?>\n<Clock xmlns:dt="urn:schemas-microsoft-com:datatypes"><Description dt:dt="string">E-Prime Primary Realtime Clock</Description><StartTime><Timestamp dt:dt="int">0</Timestamp><DateUtc dt:dt="string">2017-07-18T13:23:10Z</DateUtc></StartTime><FrequencyChanges><FrequencyChange><Frequency dt:dt="r8">3328124</Frequency><Timestamp dt:dt="r8">87179052179</Timestamp><Current dt:dt="…	59.94	1	right	1280353848	07-18-2017	15:23:10	13:23:10	female	56	{LEFTARROW}	78							0	346269	345953	{LEFTARROW}	316	344826	344502	824	left8	17	2	35	mask17	0	345936	1	345736	eqm10_NoEyeNmodel1_dir	90	H	gazeCOD	GazeCoDxp	1	400	0	345435	9	345335
GazeCoD_1Model_male	18	2	25	<?xml version="1.0"?>\n<Clock xmlns:dt="urn:schemas-microsoft-com:datatypes"><Description dt:dt="string">E-Prime Primary Realtime Clock</Description><StartTime><Timestamp dt:dt="int">0</Timestamp><DateUtc dt:dt="string">2017-07-18T13:23:10Z</DateUtc></StartTime><FrequencyChanges><FrequencyChange><Frequency dt:dt="r8">3328124</Frequency><Timestamp dt:dt="r8">87179052179</Timestamp><Current dt:dt="…	59.94	1	right	1280353848	07-18-2017	15:23:10	13:23:10	female	57	{RIGHTARROW}	44							0	348157	347821	{RIGHTARROW}	336	346700	346286	914	right3,2	8	2	36	mask8	0	347804	0	347604	eqm10_NoEyeNmodel1_dir	0	V	gazeCOD	GazeCoDxp	1	400	0	347304	4	347204
GazeCoD_1Model_male	18	2	25	<?xml version="1.0"?>\n<Clock xmlns:dt="urn:schemas-microsoft-com:datatypes"><Description dt:dt="string">E-Prime Primary Realtime Clock</Description><StartTime><Timestamp dt:dt="int">0</Timestamp><DateUtc dt:dt="string">2017-07-18T13:23:10Z</DateUtc></StartTime><FrequencyChanges><FrequencyChange><Frequency dt:dt="r8">3328124</Frequency><Timestamp dt:dt="r8">87179052179</Timestamp><Current dt:dt="…	59.94	1	right	1280353848	07-18-2017	15:23:10	13:23:10	female	58	{LEFTARROW}	49							0	349941	349556	{DOWNARROW}	385	348434	348172	762	left1,6	2	2	37	mask2	0	349539	0	349339	eqm10_NoEyeNmodel1_dir	0	V	gazeCOD	GazeCoDxp	0	400	0	349039	5	348939
GazeCoD_1Model_male	18	2	25	<?xml version="1.0"?>\n<Clock xmlns:dt="urn:schemas-microsoft-com:datatypes"><Description dt:dt="string">E-Prime Primary Realtime Clock</Description><StartTime><Timestamp dt:dt="int">0</Timestamp><DateUtc dt:dt="string">2017-07-18T13:23:10Z</DateUtc></StartTime><FrequencyChanges><FrequencyChange><Frequency dt:dt="r8">3328124</Frequency><Timestamp dt:dt="r8">87179052179</Timestamp><Current dt:dt="…	59.94	1	right	1280353848	07-18-2017	15:23:10	13:23:10	female	59	{DOWNARROW}	79							0	351845	351492	{DOWNARROW}	353	350374	349957	917	DG0	1	2	38	mask1	0	351475	1	351275	eqm10_NoEyeNmodel1_dir	0	V	gazeCOD	GazeCoDxp	1	400	0	350974	0	350874
GazeCoD_1Model_male	18	2	25	<?xml version="1.0"?>\n<Clock xmlns:dt="urn:schemas-microsoft-com:datatypes"><Description dt:dt="string">E-Prime Primary Realtime Clock</Description><StartTime><Timestamp dt:dt="int">0</Timestamp><DateUtc dt:dt="string">2017-07-18T13:23:10Z</DateUtc></StartTime><FrequencyChanges><FrequencyChange><Frequency dt:dt="r8">3328124</Frequency><Timestamp dt:dt="r8">87179052179</Timestamp><Current dt:dt="…	59.94	1	right	1280353848	07-18-2017	15:23:10	13:23:10	female	60	{LEFTARROW}	53							0	353621	353393	{LEFTARROW}	228	352267	351859	908	left4,8	15	2	39	mask15	0	353377	1	353177	eqm10_NoEyeNmodel1_dir	90	H	gazeCOD	GazeCoDxp	1	400	0	352876	9	352776
GazeCoD_1Model_male	18	2	25	<?xml version="1.0"?>\n<Clock xmlns:dt="urn:schemas-microsoft-com:datatypes"><Description dt:dt="string">E-Prime Primary Realtime Clock</Description><StartTime><Timestamp dt:dt="int">0</Timestamp><DateUtc dt:dt="string">2017-07-18T13:23:10Z</DateUtc></StartTime><FrequencyChanges><FrequencyChange><Frequency dt:dt="r8">3328124</Frequency><Timestamp dt:dt="r8">87179052179</Timestamp><Current dt:dt="…	59.94	1	right	1280353848	07-18-2017	15:23:10	13:23:10	female	61	{LEFTARROW}	51							0	355605	355195	{LEFTARROW}	410	354084	353644	940	left3,2	14	2	40	mask14	0	355178	-1	354978	eqm10_NoEyeNmodel1_dir	90	H	gazeCOD	GazeCoDxp	1	400	0	354679	-5	354579
GazeCoD_1Model_male	18	2	25	<?xml version="1.0"?>\n<Clock xmlns:dt="urn:schemas-microsoft-com:datatypes"><Description dt:dt="string">E-Prime Primary Realtime Clock</Description><StartTime><Timestamp dt:dt="int">0</Timestamp><DateUtc dt:dt="string">2017-07-18T13:23:10Z</DateUtc></StartTime><FrequencyChanges><FrequencyChange><Frequency dt:dt="r8">3328124</Frequency><Timestamp dt:dt="r8">87179052179</Timestamp><Current dt:dt="…	59.94	1	right	1280353848	07-18-2017	15:23:10	13:23:10	female	62	{LEFTARROW}	49							0	357549	357131	{DOWNARROW}	418	356017	355629	888	left1,6	24	2	41	mask24	0	357114	1	356914	eqm10_NoEyeNmodel1_dir	90	HV	gazeCOD	GazeCoDxp	0	400	0	356613	-4	356513
GazeCoD_1Model_male	18	2	25	<?xml version="1.0"?>\n<Clock xmlns:dt="urn:schemas-microsoft-com:datatypes"><Description dt:dt="string">E-Prime Primary Realtime Clock</Description><StartTime><Timestamp dt:dt="int">0</Timestamp><DateUtc dt:dt="string">2017-07-18T13:23:10Z</DateUtc></StartTime><FrequencyChanges><FrequencyChange><Frequency dt:dt="r8">3328124</Frequency><Timestamp dt:dt="r8">87179052179</Timestamp><Current dt:dt="…	59.94	1	right	1280353848	07-18-2017	15:23:10	13:23:10	female	63	{RIGHTARROW}	40							0	359389	359166	{RIGHTARROW}	223	358049	357564	985	right6,4	32	2	42	mask32	0	359149	0	358949	eqm10_NoEyeNmodel1_dir	90	HV	gazeCOD	GazeCoDxp	1	400	0	358649	0	358549
GazeCoD_1Model_male	18	2	25	<?xml version="1.0"?>\n<Clock xmlns:dt="urn:schemas-microsoft-com:datatypes"><Description dt:dt="string">E-Prime Primary Realtime Clock</Description><StartTime><Timestamp dt:dt="int">0</Timestamp><DateUtc dt:dt="string">2017-07-18T13:23:10Z</DateUtc></StartTime><FrequencyChanges><FrequencyChange><Frequency dt:dt="r8">3328124</Frequency><Timestamp dt:dt="r8">87179052179</Timestamp><Current dt:dt="…	59.94	1	right	1280353848	07-18-2017	15:23:10	13:23:10	female	64	{RIGHTARROW}	42							0	361197	360968	{RIGHTARROW}	229	359843	359400	943	right4,8	9	2	43	mask9	0	360951	0	360751	eqm10_NoEyeNmodel1_dir	0	V	gazeCOD	GazeCoDxp	1	400	0	360451	8	360351
GazeCoD_1Model_male	18	2	25	<?xml version="1.0"?>\n<Clock xmlns:dt="urn:schemas-microsoft-com:datatypes"><Description dt:dt="string">E-Prime Primary Realtime Clock</Description><StartTime><Timestamp dt:dt="int">0</Timestamp><DateUtc dt:dt="string">2017-07-18T13:23:10Z</DateUtc></StartTime><FrequencyChanges><FrequencyChange><Frequency dt:dt="r8">3328124</Frequency><Timestamp dt:dt="r8">87179052179</Timestamp><Current dt:dt="…	59.94	1	right	1280353848	07-18-2017	15:23:10	13:23:10	female	65	{LEFTARROW}	49							0	362973	362653	{LEFTARROW}	320	361539	361218	821	left1,6	13	2	44	mask13	0	362636	0	362436	eqm10_NoEyeNmodel1_dir	90	H	gazeCOD	GazeCoDxp	1	400	0	362136	-3	362036
GazeCoD_1Model_male	18	2	25	<?xml version="1.0"?>\n<Clock xmlns:dt="urn:schemas-microsoft-com:datatypes"><Description dt:dt="string">E-Prime Primary Realtime Clock</Description><StartTime><Timestamp dt:dt="int">0</Timestamp><DateUtc dt:dt="string">2017-07-18T13:23:10Z</DateUtc></StartTime><FrequencyChanges><FrequencyChange><Frequency dt:dt="r8">3328124</Frequency><Timestamp dt:dt="r8">87179052179</Timestamp><Current dt:dt="…	59.94	1	right	1280353848	07-18-2017	15:23:10	13:23:10	female	66	{LEFTARROW}	53							0	365021	364521	{LEFTARROW}	500	363403	362987	916	left4,8	4	2	45	mask4	0	364505	1	364305	eqm10_NoEyeNmodel1_dir	0	V	gazeCOD	GazeCoDxp	1	400	0	364004	1	363904
GazeCoD_1Model_male	18	2	25	<?xml version="1.0"?>\n<Clock xmlns:dt="urn:schemas-microsoft-com:datatypes"><Description dt:dt="string">E-Prime Primary Realtime Clock</Description><StartTime><Timestamp dt:dt="int">0</Timestamp><DateUtc dt:dt="string">2017-07-18T13:23:10Z</DateUtc></StartTime><FrequencyChanges><FrequencyChange><Frequency dt:dt="r8">3328124</Frequency><Timestamp dt:dt="r8">87179052179</Timestamp><Current dt:dt="…	59.94	1	right	1280353848	07-18-2017	15:23:10	13:23:10	female	67	{LEFTARROW}	51							0	366757	366423	{DOWNARROW}	334	365311	365039	772	left3,2	3	2	46	mask3	0	366406	0	366206	eqm10_NoEyeNmodel1_dir	0	V	gazeCOD	GazeCoDxp	0	400	0	365906	-5	365806
GazeCoD_1Model_male	18	2	25	<?xml version="1.0"?>\n<Clock xmlns:dt="urn:schemas-microsoft-com:datatypes"><Description dt:dt="string">E-Prime Primary Realtime Clock</Description><StartTime><Timestamp dt:dt="int">0</Timestamp><DateUtc dt:dt="string">2017-07-18T13:23:10Z</DateUtc></StartTime><FrequencyChanges><FrequencyChange><Frequency dt:dt="r8">3328124</Frequency><Timestamp dt:dt="r8">87179052179</Timestamp><Current dt:dt="…	59.94	1	right	1280353848	07-18-2017	15:23:10	13:23:10	female	68	{RIGHTARROW}	77							0	368285	368192	{RIGHTARROW}	93	367075	366774	801	right8	33	2	47	mask33	0	368175	1	367975	eqm10_NoEyeNmodel1_dir	90	HV	gazeCOD	GazeCoDxp	1	400	0	367674	-1	367574
GazeCoD_1Model_male	18	2	25	<?xml version="1.0"?>\n<Clock xmlns:dt="urn:schemas-microsoft-com:datatypes"><Description dt:dt="string">E-Prime Primary Realtime Clock</Description><StartTime><Timestamp dt:dt="int">0</Timestamp><DateUtc dt:dt="string">2017-07-18T13:23:10Z</DateUtc></StartTime><FrequencyChanges><FrequencyChange><Frequency dt:dt="r8">3328124</Frequency><Timestamp dt:dt="r8">87179052179</Timestamp><Current dt:dt="…	59.94	1	right	1280353848	07-18-2017	15:23:10	13:23:10	female	69	{DOWNARROW}	79							0	369901	369727	{DOWNARROW}	174	368613	368309	804	DG0	23	2	48	mask23	0	369710	1	369510	eqm10_NoEyeNmodel1_dir	90	HV	gazeCOD	GazeCoDxp	1	400	0	369209	-4	369109
GazeCoD_1Model_male	18	2	25	<?xml version="1.0"?>\n<Clock xmlns:dt="urn:schemas-microsoft-com:datatypes"><Description dt:dt="string">E-Prime Primary Realtime Clock</Description><StartTime><Timestamp dt:dt="int">0</Timestamp><DateUtc dt:dt="string">2017-07-18T13:23:10Z</DateUtc></StartTime><FrequencyChanges><FrequencyChange><Frequency dt:dt="r8">3328124</Frequency><Timestamp dt:dt="r8">87179052179</Timestamp><Current dt:dt="…	59.94	1	right	1280353848	07-18-2017	15:23:10	13:23:10	female	70	{LEFTARROW}	55							0	372669	371462	{LEFTARROW}	1207	370341	369910	931	left6,4	27	2	49	mask27	0	371445	1	371245	eqm10_NoEyeNmodel1_dir	90	HV	gazeCOD	GazeCoDxp	1	400	0	370944	3	370844
GazeCoD_1Model_male	18	2	25	<?xml version="1.0"?>\n<Clock xmlns:dt="urn:schemas-microsoft-com:datatypes"><Description dt:dt="string">E-Prime Primary Realtime Clock</Description><StartTime><Timestamp dt:dt="int">0</Timestamp><DateUtc dt:dt="string">2017-07-18T13:23:10Z</DateUtc></StartTime><FrequencyChanges><FrequencyChange><Frequency dt:dt="r8">3328124</Frequency><Timestamp dt:dt="r8">87179052179</Timestamp><Current dt:dt="…	59.94	1	right	1280353848	07-18-2017	15:23:10	13:23:10	female	71	{LEFTARROW}	55							0	374501	374164	{LEFTARROW}	337	373040	372680	860	left6,4	5	2	50	mask5	0	374148	1	373948	eqm10_NoEyeNmodel1_dir	0	V	gazeCOD	GazeCoDxp	1	400	0	373647	7	373547
GazeCoD_1Model_male	18	2	25	<?xml version="1.0"?>\n<Clock xmlns:dt="urn:schemas-microsoft-com:datatypes"><Description dt:dt="string">E-Prime Primary Realtime Clock</Description><StartTime><Timestamp dt:dt="int">0</Timestamp><DateUtc dt:dt="string">2017-07-18T13:23:10Z</DateUtc></StartTime><FrequencyChanges><FrequencyChange><Frequency dt:dt="r8">3328124</Frequency><Timestamp dt:dt="r8">87179052179</Timestamp><Current dt:dt="…	59.94	1	right	1280353848	07-18-2017	15:23:10	13:23:10	female	72	{RIGHTARROW}	42							0	376397	376016	{RIGHTARROW}	381	374898	374515	883	right4,8	20	2	51	mask20	0	375999	0	375799	eqm10_NoEyeNmodel1_dir	90	H	gazeCOD	GazeCoDxp	1	400	0	375499	1	375399
GazeCoD_1Model_male	18	2	25	<?xml version="1.0"?>\n<Clock xmlns:dt="urn:schemas-microsoft-com:datatypes"><Description dt:dt="string">E-Prime Primary Realtime Clock</Description><StartTime><Timestamp dt:dt="int">0</Timestamp><DateUtc dt:dt="string">2017-07-18T13:23:10Z</DateUtc></StartTime><FrequencyChanges><FrequencyChange><Frequency dt:dt="r8">3328124</Frequency><Timestamp dt:dt="r8">87179052179</Timestamp><Current dt:dt="…	59.94	1	right	1280353848	07-18-2017	15:23:10	13:23:10	female	73	{RIGHTARROW}	46							0	378269	377968	{DOWNARROW}	301	376845	376417	928	right1,6	7	2	52	mask7	0	377951	0	377751	eqm10_NoEyeNmodel1_dir	0	V	gazeCOD	GazeCoDxp	0	400	0	377451	6	377351
GazeCoD_1Model_male	18	2	25	<?xml version="1.0"?>\n<Clock xmlns:dt="urn:schemas-microsoft-com:datatypes"><Description dt:dt="string">E-Prime Primary Realtime Clock</Description><StartTime><Timestamp dt:dt="int">0</Timestamp><DateUtc dt:dt="string">2017-07-18T13:23:10Z</DateUtc></StartTime><FrequencyChanges><FrequencyChange><Frequency dt:dt="r8">3328124</Frequency><Timestamp dt:dt="r8">87179052179</Timestamp><Current dt:dt="…	59.94	1	right	1280353848	07-18-2017	15:23:10	13:23:10	female	74	{LEFTARROW}	53							0	379885	379653	{LEFTARROW}	232	378541	378285	756	left4,8	26	2	53	mask26	0	379636	0	379436	eqm10_NoEyeNmodel1_dir	90	HV	gazeCOD	GazeCoDxp	1	400	0	379136	-5	379036
GazeCoD_1Model_male	18	2	25	<?xml version="1.0"?>\n<Clock xmlns:dt="urn:schemas-microsoft-com:datatypes"><Description dt:dt="string">E-Prime Primary Realtime Clock</Description><StartTime><Timestamp dt:dt="int">0</Timestamp><DateUtc dt:dt="string">2017-07-18T13:23:10Z</DateUtc></StartTime><FrequencyChanges><FrequencyChange><Frequency dt:dt="r8">3328124</Frequency><Timestamp dt:dt="r8">87179052179</Timestamp><Current dt:dt="…	59.94	1	right	1280353848	07-18-2017	15:23:10	13:23:10	female	75	{RIGHTARROW}	44							0	381677	381472	{RIGHTARROW}	205	380351	379904	947	right3,2	30	2	54	mask30	0	381455	0	381255	eqm10_NoEyeNmodel1_dir	90	HV	gazeCOD	GazeCoDxp	1	400	0	380955	4	380855
GazeCoD_1Model_male	18	2	25	<?xml version="1.0"?>\n<Clock xmlns:dt="urn:schemas-microsoft-com:datatypes"><Description dt:dt="string">E-Prime Primary Realtime Clock</Description><StartTime><Timestamp dt:dt="int">0</Timestamp><DateUtc dt:dt="string">2017-07-18T13:23:10Z</DateUtc></StartTime><FrequencyChanges><FrequencyChange><Frequency dt:dt="r8">3328124</Frequency><Timestamp dt:dt="r8">87179052179</Timestamp><Current dt:dt="…	59.94	1	right	1280353848	07-18-2017	15:23:10	13:23:10	female	76	{RIGHTARROW}	44							0	383525	383140	{DOWNARROW}	385	382013	381689	824	right3,2	19	2	55	mask19	0	383123	0	382923	eqm10_NoEyeNmodel1_dir	90	H	gazeCOD	GazeCoDxp	0	400	0	382623	10	382523
GazeCoD_1Model_male	18	2	25	<?xml version="1.0"?>\n<Clock xmlns:dt="urn:schemas-microsoft-com:datatypes"><Description dt:dt="string">E-Prime Primary Realtime Clock</Description><StartTime><Timestamp dt:dt="int">0</Timestamp><DateUtc dt:dt="string">2017-07-18T13:23:10Z</DateUtc></StartTime><FrequencyChanges><FrequencyChange><Frequency dt:dt="r8">3328124</Frequency><Timestamp dt:dt="r8">87179052179</Timestamp><Current dt:dt="…	59.94	1	right	1280353848	07-18-2017	15:23:10	13:23:10	female	77	{RIGHTARROW}	77							0	392349	392299	{RIGHTARROW}	50	391188	390815	873	right8	22	2	56	mask22	0	392283	0	392083	eqm10_NoEyeNmodel1_dir	90	H	gazeCOD	GazeCoDxp	1	400	0	391783	-5	391683
GazeCoD_1Model_male	18	2	25	<?xml version="1.0"?>\n<Clock xmlns:dt="urn:schemas-microsoft-com:datatypes"><Description dt:dt="string">E-Prime Primary Realtime Clock</Description><StartTime><Timestamp dt:dt="int">0</Timestamp><DateUtc dt:dt="string">2017-07-18T13:23:10Z</DateUtc></StartTime><FrequencyChanges><FrequencyChange><Frequency dt:dt="r8">3328124</Frequency><Timestamp dt:dt="r8">87179052179</Timestamp><Current dt:dt="…	59.94	1	right	1280353848	07-18-2017	15:23:10	13:23:10	female	78	{RIGHTARROW}	40							0	393941	393834	{RIGHTARROW}	107	392719	392366	853	right6,4	10	2	57	mask10	0	393817	0	393617	eqm10_NoEyeNmodel1_dir	0	V	gazeCOD	GazeCoDxp	1	400	0	393317	-2	393217
GazeCoD_1Model_male	18	2	25	<?xml version="1.0"?>\n<Clock xmlns:dt="urn:schemas-microsoft-com:datatypes"><Description dt:dt="string">E-Prime Primary Realtime Clock</Description><StartTime><Timestamp dt:dt="int">0</Timestamp><DateUtc dt:dt="string">2017-07-18T13:23:10Z</DateUtc></StartTime><FrequencyChanges><FrequencyChange><Frequency dt:dt="r8">3328124</Frequency><Timestamp dt:dt="r8">87179052179</Timestamp><Current dt:dt="…	59.94	1	right	1280353848	07-18-2017	15:23:10	13:23:10	female	79	{RIGHTARROW}	77							0	396117	395369	{RIGHTARROW}	748	394257	393951	806	right8	11	2	58	mask11	0	395352	0	395152	eqm10_NoEyeNmodel1_dir	0	V	gazeCOD	GazeCoDxp	1	400	0	394852	-5	394752
GazeCoD_1Model_male	18	2	25	<?xml version="1.0"?>\n<Clock xmlns:dt="urn:schemas-microsoft-com:datatypes"><Description dt:dt="string">E-Prime Primary Realtime Clock</Description><StartTime><Timestamp dt:dt="int">0</Timestamp><DateUtc dt:dt="string">2017-07-18T13:23:10Z</DateUtc></StartTime><FrequencyChanges><FrequencyChange><Frequency dt:dt="r8">3328124</Frequency><Timestamp dt:dt="r8">87179052179</Timestamp><Current dt:dt="…	59.94	1	right	1280353848	07-18-2017	15:23:10	13:23:10	female	80	{LEFTARROW}	78							0	397965	397738	{LEFTARROW}	227	396625	396137	988	left8	6	2	59	mask6	0	397721	0	397521	eqm10_NoEyeNmodel1_dir	0	V	gazeCOD	GazeCoDxp	1	400	0	397221	-4	397121
GazeCoD_1Model_male	18	2	25	<?xml version="1.0"?>\n<Clock xmlns:dt="urn:schemas-microsoft-com:datatypes"><Description dt:dt="string">E-Prime Primary Realtime Clock</Description><StartTime><Timestamp dt:dt="int">0</Timestamp><DateUtc dt:dt="string">2017-07-18T13:23:10Z</DateUtc></StartTime><FrequencyChanges><FrequencyChange><Frequency dt:dt="r8">3328124</Frequency><Timestamp dt:dt="r8">87179052179</Timestamp><Current dt:dt="…	59.94	1	right	1280353848	07-18-2017	15:23:10	13:23:10	female	81	{LEFTARROW}	55							0	399917	399423	{LEFTARROW}	494	398303	397989	814	left6,4	16	2	60	mask16	0	399406	0	399206	eqm10_NoEyeNmodel1_dir	90	H	gazeCOD	GazeCoDxp	1	400	0	398906	3	398806
GazeCoD_1Model_male	18	2	25	<?xml version="1.0"?>\n<Clock xmlns:dt="urn:schemas-microsoft-com:datatypes"><Description dt:dt="string">E-Prime Primary Realtime Clock</Description><StartTime><Timestamp dt:dt="int">0</Timestamp><DateUtc dt:dt="string">2017-07-18T13:23:10Z</DateUtc></StartTime><FrequencyChanges><FrequencyChange><Frequency dt:dt="r8">3328124</Frequency><Timestamp dt:dt="r8">87179052179</Timestamp><Current dt:dt="…	59.94	1	right	1280353848	07-18-2017	15:23:10	13:23:10	female	82	{DOWNARROW}	79							0	401669	401459	{DOWNARROW}	210	400338	399941	897	DG0	12	2	61	mask12	0	401442	1	401242	eqm10_NoEyeNmodel1_dir	90	H	gazeCOD	GazeCoDxp	1	400	0	400941	3	400841
GazeCoD_1Model_male	18	2	25	<?xml version="1.0"?>\n<Clock xmlns:dt="urn:schemas-microsoft-com:datatypes"><Description dt:dt="string">E-Prime Primary Realtime Clock</Description><StartTime><Timestamp dt:dt="int">0</Timestamp><DateUtc dt:dt="string">2017-07-18T13:23:10Z</DateUtc></StartTime><FrequencyChanges><FrequencyChange><Frequency dt:dt="r8">3328124</Frequency><Timestamp dt:dt="r8">87179052179</Timestamp><Current dt:dt="…	59.94	1	right	1280353848	07-18-2017	15:23:10	13:23:10	female	83	{RIGHTARROW}	46							0	403349	403144	{RIGHTARROW}	205	402022	401692	830	right1,6	29	2	62	mask29	0	403127	1	402927	eqm10_NoEyeNmodel1_dir	90	HV	gazeCOD	GazeCoDxp	1	400	0	402626	4	402526
GazeCoD_1Model_male	18	2	25	<?xml version="1.0"?>\n<Clock xmlns:dt="urn:schemas-microsoft-com:datatypes"><Description dt:dt="string">E-Prime Primary Realtime Clock</Description><StartTime><Timestamp dt:dt="int">0</Timestamp><DateUtc dt:dt="string">2017-07-18T13:23:10Z</DateUtc></StartTime><FrequencyChanges><FrequencyChange><Frequency dt:dt="r8">3328124</Frequency><Timestamp dt:dt="r8">87179052179</Timestamp><Current dt:dt="…	59.94	1	right	1280353848	07-18-2017	15:23:10	13:23:10	female	84	{LEFTARROW}	51							0	405093	404929	{LEFTARROW}	164	403816	403361	955	left3,2	25	2	63	mask25	0	404912	0	404712	eqm10_NoEyeNmodel1_dir	90	HV	gazeCOD	GazeCoDxp	1	400	0	404412	-4	404312
GazeCoD_1Model_male	18	2	25	<?xml version="1.0"?>\n<Clock xmlns:dt="urn:schemas-microsoft-com:datatypes"><Description dt:dt="string">E-Prime Primary Realtime Clock</Description><StartTime><Timestamp dt:dt="int">0</Timestamp><DateUtc dt:dt="string">2017-07-18T13:23:10Z</DateUtc></StartTime><FrequencyChanges><FrequencyChange><Frequency dt:dt="r8">3328124</Frequency><Timestamp dt:dt="r8">87179052179</Timestamp><Current dt:dt="…	59.94	1	right	1280353848	07-18-2017	15:23:10	13:23:10	female	85	{RIGHTARROW}	42							0	406965	406664	{RIGHTARROW}	301	405543	405112	931	right4,8	31	2	64	mask31	0	406647	0	406447	eqm10_NoEyeNmodel1_dir	90	HV	gazeCOD	GazeCoDxp	1	400	0	406147	4	406047
GazeCoD_1Model_male	18	2	25	<?xml version="1.0"?>\n<Clock xmlns:dt="urn:schemas-microsoft-com:datatypes"><Description dt:dt="string">E-Prime Primary Realtime Clock</Description><StartTime><Timestamp dt:dt="int">0</Timestamp><DateUtc dt:dt="string">2017-07-18T13:23:10Z</DateUtc></StartTime><FrequencyChanges><FrequencyChange><Frequency dt:dt="r8">3328124</Frequency><Timestamp dt:dt="r8">87179052179</Timestamp><Current dt:dt="…	59.94	1	right	1280353848	07-18-2017	15:23:10	13:23:10	female	86	{LEFTARROW}	78							0	408773	408549	{LEFTARROW}	224	407427	406981	946	left8	28	2	65	mask28	0	408532	0	408332	eqm10_NoEyeNmodel1_dir	90	HV	gazeCOD	GazeCoDxp	1	400	0	408032	5	407932
GazeCoD_1Model_male	18	2	25	<?xml version="1.0"?>\n<Clock xmlns:dt="urn:schemas-microsoft-com:datatypes"><Description dt:dt="string">E-Prime Primary Realtime Clock</Description><StartTime><Timestamp dt:dt="int">0</Timestamp><DateUtc dt:dt="string">2017-07-18T13:23:10Z</DateUtc></StartTime><FrequencyChanges><FrequencyChange><Frequency dt:dt="r8">3328124</Frequency><Timestamp dt:dt="r8">87179052179</Timestamp><Current dt:dt="…	59.94	1	right	1280353848	07-18-2017	15:23:10	13:23:10	female	87	{RIGHTARROW}	40							0	410605	410384	{RIGHTARROW}	221	409265	408783	982	right6,4	21	2	66	mask21	0	410368	1	410168	eqm10_NoEyeNmodel1_dir	90	H	gazeCOD	GazeCoDxp	1	400	0	409867	2	409767
GazeCoD_1Model_male	18	2	25	<?xml version="1.0"?>\n<Clock xmlns:dt="urn:schemas-microsoft-com:datatypes"><Description dt:dt="string">E-Prime Primary Realtime Clock</Description><StartTime><Timestamp dt:dt="int">0</Timestamp><DateUtc dt:dt="string">2017-07-18T13:23:10Z</DateUtc></StartTime><FrequencyChanges><FrequencyChange><Frequency dt:dt="r8">3328124</Frequency><Timestamp dt:dt="r8">87179052179</Timestamp><Current dt:dt="…	59.94	1	right	1280353848	07-18-2017	15:23:10	13:23:10	female	88	{LEFTARROW}	51							0	412309	412220	{DOWNARROW}	89	411100	410618	982	left3,2	25	3	67	mask25	0	412203	1	412003	eqm10_NoEyeNmodel1_dir	90	HV	gazeCOD	GazeCoDxp	0	400	0	411702	2	411602
GazeCoD_1Model_male	18	2	25	<?xml version="1.0"?>\n<Clock xmlns:dt="urn:schemas-microsoft-com:datatypes"><Description dt:dt="string">E-Prime Primary Realtime Clock</Description><StartTime><Timestamp dt:dt="int">0</Timestamp><DateUtc dt:dt="string">2017-07-18T13:23:10Z</DateUtc></StartTime><FrequencyChanges><FrequencyChange><Frequency dt:dt="r8">3328124</Frequency><Timestamp dt:dt="r8">87179052179</Timestamp><Current dt:dt="…	59.94	1	right	1280353848	07-18-2017	15:23:10	13:23:10	female	89	{LEFTARROW}	53							0	413877	413754	{LEFTARROW}	123	412641	412320	821	left4,8	26	3	68	mask26	0	413738	1	413538	eqm10_NoEyeNmodel1_dir	90	HV	gazeCOD	GazeCoDxp	1	400	0	413237	-4	413137
GazeCoD_1Model_male	18	2	25	<?xml version="1.0"?>\n<Clock xmlns:dt="urn:schemas-microsoft-com:datatypes"><Description dt:dt="string">E-Prime Primary Realtime Clock</Description><StartTime><Timestamp dt:dt="int">0</Timestamp><DateUtc dt:dt="string">2017-07-18T13:23:10Z</DateUtc></StartTime><FrequencyChanges><FrequencyChange><Frequency dt:dt="r8">3328124</Frequency><Timestamp dt:dt="r8">87179052179</Timestamp><Current dt:dt="…	59.94	1	right	1280353848	07-18-2017	15:23:10	13:23:10	female	90	{LEFTARROW}	49							0	415653	415440	{LEFTARROW}	213	414323	413888	935	left1,6	24	3	69	mask24	0	415423	1	415223	eqm10_NoEyeNmodel1_dir	90	HV	gazeCOD	GazeCoDxp	1	400	0	414922	-1	414822
GazeCoD_1Model_male	18	2	25	<?xml version="1.0"?>\n<Clock xmlns:dt="urn:schemas-microsoft-com:datatypes"><Description dt:dt="string">E-Prime Primary Realtime Clock</Description><StartTime><Timestamp dt:dt="int">0</Timestamp><DateUtc dt:dt="string">2017-07-18T13:23:10Z</DateUtc></StartTime><FrequencyChanges><FrequencyChange><Frequency dt:dt="r8">3328124</Frequency><Timestamp dt:dt="r8">87179052179</Timestamp><Current dt:dt="…	59.94	1	right	1280353848	07-18-2017	15:23:10	13:23:10	female	91	{RIGHTARROW}	40							0	417389	417141	{RIGHTARROW}	248	416014	415673	841	right6,4	10	3	70	mask10	0	417124	0	416924	eqm10_NoEyeNmodel1_dir	0	V	gazeCOD	GazeCoDxp	1	400	0	416624	10	416524
GazeCoD_1Model_male	18	2	25	<?xml version="1.0"?>\n<Clock xmlns:dt="urn:schemas-microsoft-com:datatypes"><Description dt:dt="string">E-Prime Primary Realtime Clock</Description><StartTime><Timestamp dt:dt="int">0</Timestamp><DateUtc dt:dt="string">2017-07-18T13:23:10Z</DateUtc></StartTime><FrequencyChanges><FrequencyChange><Frequency dt:dt="r8">3328124</Frequency><Timestamp dt:dt="r8">87179052179</Timestamp><Current dt:dt="…	59.94	1	right	1280353848	07-18-2017	15:23:10	13:23:10	female	92	{RIGHTARROW}	44							0	419245	418910	{RIGHTARROW}	335	417794	417408	886	right3,2	8	3	71	mask8	0	418893	1	418693	eqm10_NoEyeNmodel1_dir	0	V	gazeCOD	GazeCoDxp	1	400	0	418392	-2	418292
GazeCoD_1Model_male	18	2	25	<?xml version="1.0"?>\n<Clock xmlns:dt="urn:schemas-microsoft-com:datatypes"><Description dt:dt="string">E-Prime Primary Realtime Clock</Description><StartTime><Timestamp dt:dt="int">0</Timestamp><DateUtc dt:dt="string">2017-07-18T13:23:10Z</DateUtc></StartTime><FrequencyChanges><FrequencyChange><Frequency dt:dt="r8">3328124</Frequency><Timestamp dt:dt="r8">87179052179</Timestamp><Current dt:dt="…	59.94	1	right	1280353848	07-18-2017	15:23:10	13:23:10	female	93	{RIGHTARROW}	46							0	421213	420878	{DOWNARROW}	335	419756	419260	996	right1,6	29	3	72	mask29	0	420861	0	420661	eqm10_NoEyeNmodel1_dir	90	HV	gazeCOD	GazeCoDxp	0	400	0	420361	5	420261
GazeCoD_1Model_male	18	2	25	<?xml version="1.0"?>\n<Clock xmlns:dt="urn:schemas-microsoft-com:datatypes"><Description dt:dt="string">E-Prime Primary Realtime Clock</Description><StartTime><Timestamp dt:dt="int">0</Timestamp><DateUtc dt:dt="string">2017-07-18T13:23:10Z</DateUtc></StartTime><FrequencyChanges><FrequencyChange><Frequency dt:dt="r8">3328124</Frequency><Timestamp dt:dt="r8">87179052179</Timestamp><Current dt:dt="…	59.94	1	right	1280353848	07-18-2017	15:23:10	13:23:10	female	94	{LEFTARROW}	78							0	423093	422814	{LEFTARROW}	279	421700	421229	971	left8	6	3	73	mask6	0	422797	1	422597	eqm10_NoEyeNmodel1_dir	0	V	gazeCOD	GazeCoDxp	1	400	0	422296	-4	422196
GazeCoD_1Model_male	18	2	25	<?xml version="1.0"?>\n<Clock xmlns:dt="urn:schemas-microsoft-com:datatypes"><Description dt:dt="string">E-Prime Primary Realtime Clock</Description><StartTime><Timestamp dt:dt="int">0</Timestamp><DateUtc dt:dt="string">2017-07-18T13:23:10Z</DateUtc></StartTime><FrequencyChanges><FrequencyChange><Frequency dt:dt="r8">3328124</Frequency><Timestamp dt:dt="r8">87179052179</Timestamp><Current dt:dt="…	59.94	1	right	1280353848	07-18-2017	15:23:10	13:23:10	female	95	{LEFTARROW}	49							0	424877	424515	{LEFTARROW}	362	423392	423114	778	left1,6	13	3	74	mask13	0	424498	0	424298	eqm10_NoEyeNmodel1_dir	90	H	gazeCOD	GazeCoDxp	1	400	0	423998	6	423898
GazeCoD_1Model_male	18	2	25	<?xml version="1.0"?>\n<Clock xmlns:dt="urn:schemas-microsoft-com:datatypes"><Description dt:dt="string">E-Prime Primary Realtime Clock</Description><StartTime><Timestamp dt:dt="int">0</Timestamp><DateUtc dt:dt="string">2017-07-18T13:23:10Z</DateUtc></StartTime><FrequencyChanges><FrequencyChange><Frequency dt:dt="r8">3328124</Frequency><Timestamp dt:dt="r8">87179052179</Timestamp><Current dt:dt="…	59.94	1	right	1280353848	07-18-2017	15:23:10	13:23:10	female	96	{RIGHTARROW}	44							0	426765	426434	{RIGHTARROW}	331	425312	424899	913	right3,2	30	3	75	mask30	0	426417	0	426217	eqm10_NoEyeNmodel1_dir	90	HV	gazeCOD	GazeCoDxp	1	400	0	425917	5	425817
GazeCoD_1Model_male	18	2	25	<?xml version="1.0"?>\n<Clock xmlns:dt="urn:schemas-microsoft-com:datatypes"><Description dt:dt="string">E-Prime Primary Realtime Clock</Description><StartTime><Timestamp dt:dt="int">0</Timestamp><DateUtc dt:dt="string">2017-07-18T13:23:10Z</DateUtc></StartTime><FrequencyChanges><FrequencyChange><Frequency dt:dt="r8">3328124</Frequency><Timestamp dt:dt="r8">87179052179</Timestamp><Current dt:dt="…	59.94	1	right	1280353848	07-18-2017	15:23:10	13:23:10	female	97	{RIGHTARROW}	46							0	428805	428353	{DOWNARROW}	452	427232	426784	948	right1,6	18	3	76	mask18	0	428336	1	428136	eqm10_NoEyeNmodel1_dir	90	H	gazeCOD	GazeCoDxp	0	400	0	427835	3	427735
GazeCoD_1Model_male	18	2	25	<?xml version="1.0"?>\n<Clock xmlns:dt="urn:schemas-microsoft-com:datatypes"><Description dt:dt="string">E-Prime Primary Realtime Clock</Description><StartTime><Timestamp dt:dt="int">0</Timestamp><DateUtc dt:dt="string">2017-07-18T13:23:10Z</DateUtc></StartTime><FrequencyChanges><FrequencyChange><Frequency dt:dt="r8">3328124</Frequency><Timestamp dt:dt="r8">87179052179</Timestamp><Current dt:dt="…	59.94	1	right	1280353848	07-18-2017	15:23:10	13:23:10	female	98	{DOWNARROW}	79							0	430805	430388	{LEFTARROW}	417	429266	428820	946	DG0	12	3	77	mask12	0	430371	0	430171	eqm10_NoEyeNmodel1_dir	90	H	gazeCOD	GazeCoDxp	0	400	0	429871	5	429771
GazeCoD_1Model_male	18	2	25	<?xml version="1.0"?>\n<Clock xmlns:dt="urn:schemas-microsoft-com:datatypes"><Description dt:dt="string">E-Prime Primary Realtime Clock</Description><StartTime><Timestamp dt:dt="int">0</Timestamp><DateUtc dt:dt="string">2017-07-18T13:23:10Z</DateUtc></StartTime><FrequencyChanges><FrequencyChange><Frequency dt:dt="r8">3328124</Frequency><Timestamp dt:dt="r8">87179052179</Timestamp><Current dt:dt="…	59.94	1	right	1280353848	07-18-2017	15:23:10	13:23:10	female	99	{RIGHTARROW}	42							0	432693	432373	{RIGHTARROW}	320	431249	430822	927	right4,8	31	3	78	mask31	0	432356	0	432156	eqm10_NoEyeNmodel1_dir	90	HV	gazeCOD	GazeCoDxp	1	400	0	431856	7	431756
GazeCoD_1Model_male	18	2	25	<?xml version="1.0"?>\n<Clock xmlns:dt="urn:schemas-microsoft-com:datatypes"><Description dt:dt="string">E-Prime Primary Realtime Clock</Description><StartTime><Timestamp dt:dt="int">0</Timestamp><DateUtc dt:dt="string">2017-07-18T13:23:10Z</DateUtc></StartTime><FrequencyChanges><FrequencyChange><Frequency dt:dt="r8">3328124</Frequency><Timestamp dt:dt="r8">87179052179</Timestamp><Current dt:dt="…	59.94	1	right	1280353848	07-18-2017	15:23:10	13:23:10	female	100	{LEFTARROW}	55							0	434365	434092	{LEFTARROW}	273	432975	432707	768	left6,4	16	3	79	mask16	0	434075	1	433875	eqm10_NoEyeNmodel1_dir	90	H	gazeCOD	GazeCoDxp	1	400	0	433574	-1	433474
GazeCoD_1Model_male	18	2	25	<?xml version="1.0"?>\n<Clock xmlns:dt="urn:schemas-microsoft-com:datatypes"><Description dt:dt="string">E-Prime Primary Realtime Clock</Description><StartTime><Timestamp dt:dt="int">0</Timestamp><DateUtc dt:dt="string">2017-07-18T13:23:10Z</DateUtc></StartTime><FrequencyChanges><FrequencyChange><Frequency dt:dt="r8">3328124</Frequency><Timestamp dt:dt="r8">87179052179</Timestamp><Current dt:dt="…	59.94	1	right	1280353848	07-18-2017	15:23:10	13:23:10	female	101	{RIGHTARROW}	77							0	436149	435894	{RIGHTARROW}	255	434779	434375	904	right8	33	3	80	mask33	0	435877	1	435677	eqm10_NoEyeNmodel1_dir	90	HV	gazeCOD	GazeCoDxp	1	400	0	435376	-3	435276
GazeCoD_1Model_male	18	2	25	<?xml version="1.0"?>\n<Clock xmlns:dt="urn:schemas-microsoft-com:datatypes"><Description dt:dt="string">E-Prime Primary Realtime Clock</Description><StartTime><Timestamp dt:dt="int">0</Timestamp><DateUtc dt:dt="string">2017-07-18T13:23:10Z</DateUtc></StartTime><FrequencyChanges><FrequencyChange><Frequency dt:dt="r8">3328124</Frequency><Timestamp dt:dt="r8">87179052179</Timestamp><Current dt:dt="…	59.94	1	right	1280353848	07-18-2017	15:23:10	13:23:10	female	102	{LEFTARROW}	55							0	437965	437712	{LEFTARROW}	253	436596	436160	936	left6,4	5	3	81	mask5	0	437695	0	437495	eqm10_NoEyeNmodel1_dir	0	V	gazeCOD	GazeCoDxp	1	400	0	437195	-1	437095
GazeCoD_1Model_male	18	2	25	<?xml version="1.0"?>\n<Clock xmlns:dt="urn:schemas-microsoft-com:datatypes"><Description dt:dt="string">E-Prime Primary Realtime Clock</Description><StartTime><Timestamp dt:dt="int">0</Timestamp><DateUtc dt:dt="string">2017-07-18T13:23:10Z</DateUtc></StartTime><FrequencyChanges><FrequencyChange><Frequency dt:dt="r8">3328124</Frequency><Timestamp dt:dt="r8">87179052179</Timestamp><Current dt:dt="…	59.94	1	right	1280353848	07-18-2017	15:23:10	13:23:10	female	103	{RIGHTARROW}	77							0	439709	439480	{RIGHTARROW}	229	438353	437979	874	right8	11	3	82	mask11	0	439464	1	439264	eqm10_NoEyeNmodel1_dir	0	V	gazeCOD	GazeCoDxp	1	400	0	438963	10	438863
GazeCoD_1Model_male	18	2	25	<?xml version="1.0"?>\n<Clock xmlns:dt="urn:schemas-microsoft-com:datatypes"><Description dt:dt="string">E-Prime Primary Realtime Clock</Description><StartTime><Timestamp dt:dt="int">0</Timestamp><DateUtc dt:dt="string">2017-07-18T13:23:10Z</DateUtc></StartTime><FrequencyChanges><FrequencyChange><Frequency dt:dt="r8">3328124</Frequency><Timestamp dt:dt="r8">87179052179</Timestamp><Current dt:dt="…	59.94	1	right	1280353848	07-18-2017	15:23:10	13:23:10	female	104	{RIGHTARROW}	40							0	441461	441115	{DOWNARROW}	346	439994	439731	763	right6,4	21	3	83	mask21	0	441099	1	440899	eqm10_NoEyeNmodel1_dir	90	H	gazeCOD	GazeCoDxp	0	400	0	440598	4	440498
GazeCoD_1Model_male	18	2	25	<?xml version="1.0"?>\n<Clock xmlns:dt="urn:schemas-microsoft-com:datatypes"><Description dt:dt="string">E-Prime Primary Realtime Clock</Description><StartTime><Timestamp dt:dt="int">0</Timestamp><DateUtc dt:dt="string">2017-07-18T13:23:10Z</DateUtc></StartTime><FrequencyChanges><FrequencyChange><Frequency dt:dt="r8">3328124</Frequency><Timestamp dt:dt="r8">87179052179</Timestamp><Current dt:dt="…	59.94	1	right	1280353848	07-18-2017	15:23:10	13:23:10	female	105	{RIGHTARROW}	42							0	443245	443034	{RIGHTARROW}	211	441914	441482	932	right4,8	9	3	84	mask9	0	443017	0	442817	eqm10_NoEyeNmodel1_dir	0	V	gazeCOD	GazeCoDxp	1	400	0	442517	3	442417
GazeCoD_1Model_male	18	2	25	<?xml version="1.0"?>\n<Clock xmlns:dt="urn:schemas-microsoft-com:datatypes"><Description dt:dt="string">E-Prime Primary Realtime Clock</Description><StartTime><Timestamp dt:dt="int">0</Timestamp><DateUtc dt:dt="string">2017-07-18T13:23:10Z</DateUtc></StartTime><FrequencyChanges><FrequencyChange><Frequency dt:dt="r8">3328124</Frequency><Timestamp dt:dt="r8">87179052179</Timestamp><Current dt:dt="…	59.94	1	right	1280353848	07-18-2017	15:23:10	13:23:10	female	106	{LEFTARROW}	53							0	444917	444769	{LEFTARROW}	148	443657	443268	889	left4,8	4	3	85	mask4	0	444752	0	444552	eqm10_NoEyeNmodel1_dir	0	V	gazeCOD	GazeCoDxp	1	400	0	444252	-5	444152
GazeCoD_1Model_male	18	2	25	<?xml version="1.0"?>\n<Clock xmlns:dt="urn:schemas-microsoft-com:datatypes"><Description dt:dt="string">E-Prime Primary Realtime Clock</Description><StartTime><Timestamp dt:dt="int">0</Timestamp><DateUtc dt:dt="string">2017-07-18T13:23:10Z</DateUtc></StartTime><FrequencyChanges><FrequencyChange><Frequency dt:dt="r8">3328124</Frequency><Timestamp dt:dt="r8">87179052179</Timestamp><Current dt:dt="…	59.94	1	right	1280353848	07-18-2017	15:23:10	13:23:10	female	107	{RIGHTARROW}	46							0	446501	446354	{RIGHTARROW}	147	445240	444936	804	right1,6	7	3	86	mask7	0	446337	0	446137	eqm10_NoEyeNmodel1_dir	0	V	gazeCOD	GazeCoDxp	1	400	0	445837	-3	445737
GazeCoD_1Model_male	18	2	25	<?xml version="1.0"?>\n<Clock xmlns:dt="urn:schemas-microsoft-com:datatypes"><Description dt:dt="string">E-Prime Primary Realtime Clock</Description><StartTime><Timestamp dt:dt="int">0</Timestamp><DateUtc dt:dt="string">2017-07-18T13:23:10Z</DateUtc></StartTime><FrequencyChanges><FrequencyChange><Frequency dt:dt="r8">3328124</Frequency><Timestamp dt:dt="r8">87179052179</Timestamp><Current dt:dt="…	59.94	1	right	1280353848	07-18-2017	15:23:10	13:23:10	female	108	{LEFTARROW}	55							0	448029	447922	{LEFTARROW}	107	446808	446521	787	left6,4	27	3	87	mask27	0	447905	0	447705	eqm10_NoEyeNmodel1_dir	90	HV	gazeCOD	GazeCoDxp	1	400	0	447405	-3	447305
GazeCoD_1Model_male	18	2	25	<?xml version="1.0"?>\n<Clock xmlns:dt="urn:schemas-microsoft-com:datatypes"><Description dt:dt="string">E-Prime Primary Realtime Clock</Description><StartTime><Timestamp dt:dt="int">0</Timestamp><DateUtc dt:dt="string">2017-07-18T13:23:10Z</DateUtc></StartTime><FrequencyChanges><FrequencyChange><Frequency dt:dt="r8">3328124</Frequency><Timestamp dt:dt="r8">87179052179</Timestamp><Current dt:dt="…	59.94	1	right	1280353848	07-18-2017	15:23:10	13:23:10	female	109	{RIGHTARROW}	42							0	449645	449524	{RIGHTARROW}	121	448401	448039	862	right4,8	20	3	88	mask20	0	449507	0	449307	eqm10_NoEyeNmodel1_dir	90	H	gazeCOD	GazeCoDxp	1	400	0	449007	6	448907
GazeCoD_1Model_male	18	2	25	<?xml version="1.0"?>\n<Clock xmlns:dt="urn:schemas-microsoft-com:datatypes"><Description dt:dt="string">E-Prime Primary Realtime Clock</Description><StartTime><Timestamp dt:dt="int">0</Timestamp><DateUtc dt:dt="string">2017-07-18T13:23:10Z</DateUtc></StartTime><FrequencyChanges><FrequencyChange><Frequency dt:dt="r8">3328124</Frequency><Timestamp dt:dt="r8">87179052179</Timestamp><Current dt:dt="…	59.94	1	right	1280353848	07-18-2017	15:23:10	13:23:10	female	110	{DOWNARROW}	79							0	451693	451142	{DOWNARROW}	551	450017	449657	860	DG0	23	3	89	mask23	0	451125	0	450925	eqm10_NoEyeNmodel1_dir	90	HV	gazeCOD	GazeCoDxp	1	400	0	450625	8	450525
GazeCoD_1Model_male	18	2	25	<?xml version="1.0"?>\n<Clock xmlns:dt="urn:schemas-microsoft-com:datatypes"><Description dt:dt="string">E-Prime Primary Realtime Clock</Description><StartTime><Timestamp dt:dt="int">0</Timestamp><DateUtc dt:dt="string">2017-07-18T13:23:10Z</DateUtc></StartTime><FrequencyChanges><FrequencyChange><Frequency dt:dt="r8">3328124</Frequency><Timestamp dt:dt="r8">87179052179</Timestamp><Current dt:dt="…	59.94	1	right	1280353848	07-18-2017	15:23:10	13:23:10	female	111	{DOWNARROW}	79							0	453597	453328	{DOWNARROW}	269	452204	451709	995	DG0	1	3	90	mask1	0	453311	1	453111	eqm10_NoEyeNmodel1_dir	0	V	gazeCOD	GazeCoDxp	1	400	0	452810	6	452710
GazeCoD_1Model_male	18	2	25	<?xml version="1.0"?>\n<Clock xmlns:dt="urn:schemas-microsoft-com:datatypes"><Description dt:dt="string">E-Prime Primary Realtime Clock</Description><StartTime><Timestamp dt:dt="int">0</Timestamp><DateUtc dt:dt="string">2017-07-18T13:23:10Z</DateUtc></StartTime><FrequencyChanges><FrequencyChange><Frequency dt:dt="r8">3328124</Frequency><Timestamp dt:dt="r8">87179052179</Timestamp><Current dt:dt="…	59.94	1	right	1280353848	07-18-2017	15:23:10	13:23:10	female	112	{LEFTARROW}	51							0	455181	455113	{LEFTARROW}	68	453995	453611	884	left3,2	14	3	91	mask14	0	455096	0	454896	eqm10_NoEyeNmodel1_dir	90	H	gazeCOD	GazeCoDxp	1	400	0	454596	1	454496
GazeCoD_1Model_male	18	2	25	<?xml version="1.0"?>\n<Clock xmlns:dt="urn:schemas-microsoft-com:datatypes"><Description dt:dt="string">E-Prime Primary Realtime Clock</Description><StartTime><Timestamp dt:dt="int">0</Timestamp><DateUtc dt:dt="string">2017-07-18T13:23:10Z</DateUtc></StartTime><FrequencyChanges><FrequencyChange><Frequency dt:dt="r8">3328124</Frequency><Timestamp dt:dt="r8">87179052179</Timestamp><Current dt:dt="…	59.94	1	right	1280353848	07-18-2017	15:23:10	13:23:10	female	113	{LEFTARROW}	78							0	456901	456614	{LEFTARROW}	287	455503	455196	807	left8	17	3	92	mask17	0	456598	0	456398	eqm10_NoEyeNmodel1_dir	90	H	gazeCOD	GazeCoDxp	1	400	0	456098	-5	455998
GazeCoD_1Model_male	18	2	25	<?xml version="1.0"?>\n<Clock xmlns:dt="urn:schemas-microsoft-com:datatypes"><Description dt:dt="string">E-Prime Primary Realtime Clock</Description><StartTime><Timestamp dt:dt="int">0</Timestamp><DateUtc dt:dt="string">2017-07-18T13:23:10Z</DateUtc></StartTime><FrequencyChanges><FrequencyChange><Frequency dt:dt="r8">3328124</Frequency><Timestamp dt:dt="r8">87179052179</Timestamp><Current dt:dt="…	59.94	1	right	1280353848	07-18-2017	15:23:10	13:23:10	female	114	{RIGHTARROW}	40							0	458565	458483	{RIGHTARROW}	82	457357	456915	942	right6,4	32	3	93	mask32	0	458466	0	458266	eqm10_NoEyeNmodel1_dir	90	HV	gazeCOD	GazeCoDxp	1	400	0	457966	9	457866
GazeCoD_1Model_male	18	2	25	<?xml version="1.0"?>\n<Clock xmlns:dt="urn:schemas-microsoft-com:datatypes"><Description dt:dt="string">E-Prime Primary Realtime Clock</Description><StartTime><Timestamp dt:dt="int">0</Timestamp><DateUtc dt:dt="string">2017-07-18T13:23:10Z</DateUtc></StartTime><FrequencyChanges><FrequencyChange><Frequency dt:dt="r8">3328124</Frequency><Timestamp dt:dt="r8">87179052179</Timestamp><Current dt:dt="…	59.94	1	right	1280353848	07-18-2017	15:23:10	13:23:10	female	115	{LEFTARROW}	53							0	460261	459985	{LEFTARROW}	276	458860	458583	777	left4,8	15	3	94	mask15	0	459968	1	459768	eqm10_NoEyeNmodel1_dir	90	H	gazeCOD	GazeCoDxp	1	400	0	459467	7	459367
GazeCoD_1Model_male	18	2	25	<?xml version="1.0"?>\n<Clock xmlns:dt="urn:schemas-microsoft-com:datatypes"><Description dt:dt="string">E-Prime Primary Realtime Clock</Description><StartTime><Timestamp dt:dt="int">0</Timestamp><DateUtc dt:dt="string">2017-07-18T13:23:10Z</DateUtc></StartTime><FrequencyChanges><FrequencyChange><Frequency dt:dt="r8">3328124</Frequency><Timestamp dt:dt="r8">87179052179</Timestamp><Current dt:dt="…	59.94	1	right	1280353848	07-18-2017	15:23:10	13:23:10	female	116	{RIGHTARROW}	77							0	461997	461803	{RIGHTARROW}	194	460690	460285	905	right8	22	3	95	mask22	0	461786	0	461586	eqm10_NoEyeNmodel1_dir	90	H	gazeCOD	GazeCoDxp	1	400	0	461286	-4	461186
GazeCoD_1Model_male	18	2	25	<?xml version="1.0"?>\n<Clock xmlns:dt="urn:schemas-microsoft-com:datatypes"><Description dt:dt="string">E-Prime Primary Realtime Clock</Description><StartTime><Timestamp dt:dt="int">0</Timestamp><DateUtc dt:dt="string">2017-07-18T13:23:10Z</DateUtc></StartTime><FrequencyChanges><FrequencyChange><Frequency dt:dt="r8">3328124</Frequency><Timestamp dt:dt="r8">87179052179</Timestamp><Current dt:dt="…	59.94	1	right	1280353848	07-18-2017	15:23:10	13:23:10	female	117	{RIGHTARROW}	44							0	463853	463538	{RIGHTARROW}	315	462418	462020	898	right3,2	19	3	96	mask19	0	463521	0	463321	eqm10_NoEyeNmodel1_dir	90	H	gazeCOD	GazeCoDxp	1	400	0	463021	3	462921
GazeCoD_1Model_male	18	2	25	<?xml version="1.0"?>\n<Clock xmlns:dt="urn:schemas-microsoft-com:datatypes"><Description dt:dt="string">E-Prime Primary Realtime Clock</Description><StartTime><Timestamp dt:dt="int">0</Timestamp><DateUtc dt:dt="string">2017-07-18T13:23:10Z</DateUtc></StartTime><FrequencyChanges><FrequencyChange><Frequency dt:dt="r8">3328124</Frequency><Timestamp dt:dt="r8">87179052179</Timestamp><Current dt:dt="…	59.94	1	right	1280353848	07-18-2017	15:23:10	13:23:10	female	118	{LEFTARROW}	78							0	465677	465423	{LEFTARROW}	254	464299	463872	927	left8	28	3	97	mask28	0	465406	0	465206	eqm10_NoEyeNmodel1_dir	90	HV	gazeCOD	GazeCoDxp	1	400	0	464906	7	464806
GazeCoD_1Model_male	18	2	25	<?xml version="1.0"?>\n<Clock xmlns:dt="urn:schemas-microsoft-com:datatypes"><Description dt:dt="string">E-Prime Primary Realtime Clock</Description><StartTime><Timestamp dt:dt="int">0</Timestamp><DateUtc dt:dt="string">2017-07-18T13:23:10Z</DateUtc></StartTime><FrequencyChanges><FrequencyChange><Frequency dt:dt="r8">3328124</Frequency><Timestamp dt:dt="r8">87179052179</Timestamp><Current dt:dt="…	59.94	1	right	1280353848	07-18-2017	15:23:10	13:23:10	female	119	{LEFTARROW}	51							0	467597	467275	{LEFTARROW}	322	466155	465690	965	left3,2	3	3	98	mask3	0	467258	0	467058	eqm10_NoEyeNmodel1_dir	0	V	gazeCOD	GazeCoDxp	1	400	0	466758	3	466658
GazeCoD_1Model_male	18	2	25	<?xml version="1.0"?>\n<Clock xmlns:dt="urn:schemas-microsoft-com:datatypes"><Description dt:dt="string">E-Prime Primary Realtime Clock</Description><StartTime><Timestamp dt:dt="int">0</Timestamp><DateUtc dt:dt="string">2017-07-18T13:23:10Z</DateUtc></StartTime><FrequencyChanges><FrequencyChange><Frequency dt:dt="r8">3328124</Frequency><Timestamp dt:dt="r8">87179052179</Timestamp><Current dt:dt="…	59.94	1	right	1280353848	07-18-2017	15:23:10	13:23:10	female	120	{LEFTARROW}	49							0	469437	469127	{DOWNARROW}	310	468005	467609	896	left1,6	2	3	99	mask2	0	469110	0	468910	eqm10_NoEyeNmodel1_dir	0	V	gazeCOD	GazeCoDxp	0	400	0	468610	5	468510
GazeCoD_1Model_male	18	2	25	<?xml version="1.0"?>\n<Clock xmlns:dt="urn:schemas-microsoft-com:datatypes"><Description dt:dt="string">E-Prime Primary Realtime Clock</Description><StartTime><Timestamp dt:dt="int">0</Timestamp><DateUtc dt:dt="string">2017-07-18T13:23:10Z</DateUtc></StartTime><FrequencyChanges><FrequencyChange><Frequency dt:dt="r8">3328124</Frequency><Timestamp dt:dt="r8">87179052179</Timestamp><Current dt:dt="…	59.94	1	right	1280353848	07-18-2017	15:23:10	13:23:10	female	121	{RIGHTARROW}	42							0	471269	470946	{RIGHTARROW}	323	469828	469461	867	right4,8	9	4	100	mask9	0	470929	1	470729	eqm10_NoEyeNmodel1_dir	0	V	gazeCOD	GazeCoDxp	1	400	0	470428	0	470328
GazeCoD_1Model_male	18	2	25	<?xml version="1.0"?>\n<Clock xmlns:dt="urn:schemas-microsoft-com:datatypes"><Description dt:dt="string">E-Prime Primary Realtime Clock</Description><StartTime><Timestamp dt:dt="int">0</Timestamp><DateUtc dt:dt="string">2017-07-18T13:23:10Z</DateUtc></StartTime><FrequencyChanges><FrequencyChange><Frequency dt:dt="r8">3328124</Frequency><Timestamp dt:dt="r8">87179052179</Timestamp><Current dt:dt="…	59.94	1	right	1280353848	07-18-2017	15:23:10	13:23:10	female	122	{RIGHTARROW}	44							0	473149	472864	{RIGHTARROW}	285	471753	471279	974	right3,2	8	4	101	mask8	0	472847	-1	472647	eqm10_NoEyeNmodel1_dir	0	V	gazeCOD	GazeCoDxp	1	400	0	472348	-5	472248
GazeCoD_1Model_male	18	2	25	<?xml version="1.0"?>\n<Clock xmlns:dt="urn:schemas-microsoft-com:datatypes"><Description dt:dt="string">E-Prime Primary Realtime Clock</Description><StartTime><Timestamp dt:dt="int">0</Timestamp><DateUtc dt:dt="string">2017-07-18T13:23:10Z</DateUtc></StartTime><FrequencyChanges><FrequencyChange><Frequency dt:dt="r8">3328124</Frequency><Timestamp dt:dt="r8">87179052179</Timestamp><Current dt:dt="…	59.94	1	right	1280353848	07-18-2017	15:23:10	13:23:10	female	123	{LEFTARROW}	78							0	474973	474666	{LEFTARROW}	307	473545	473164	881	left8	17	4	102	mask17	0	474649	0	474449	eqm10_NoEyeNmodel1_dir	90	H	gazeCOD	GazeCoDxp	1	400	0	474149	4	474049
GazeCoD_1Model_male	18	2	25	<?xml version="1.0"?>\n<Clock xmlns:dt="urn:schemas-microsoft-com:datatypes"><Description dt:dt="string">E-Prime Primary Realtime Clock</Description><StartTime><Timestamp dt:dt="int">0</Timestamp><DateUtc dt:dt="string">2017-07-18T13:23:10Z</DateUtc></StartTime><FrequencyChanges><FrequencyChange><Frequency dt:dt="r8">3328124</Frequency><Timestamp dt:dt="r8">87179052179</Timestamp><Current dt:dt="…	59.94	1	right	1280353848	07-18-2017	15:23:10	13:23:10	female	124	{LEFTARROW}	51							0	476989	476518	{DOWNARROW}	471	475391	474983	908	left3,2	3	4	103	mask3	0	476501	0	476301	eqm10_NoEyeNmodel1_dir	0	V	gazeCOD	GazeCoDxp	0	400	0	476001	10	475901
GazeCoD_1Model_male	18	2	25	<?xml version="1.0"?>\n<Clock xmlns:dt="urn:schemas-microsoft-com:datatypes"><Description dt:dt="string">E-Prime Primary Realtime Clock</Description><StartTime><Timestamp dt:dt="int">0</Timestamp><DateUtc dt:dt="string">2017-07-18T13:23:10Z</DateUtc></StartTime><FrequencyChanges><FrequencyChange><Frequency dt:dt="r8">3328124</Frequency><Timestamp dt:dt="r8">87179052179</Timestamp><Current dt:dt="…	59.94	1	right	1280353848	07-18-2017	15:23:10	13:23:10	female	125	{RIGHTARROW}	44							0	479085	478537	{DOWNARROW}	548	477414	477002	912	right3,2	19	4	104	mask19	0	478520	1	478320	eqm10_NoEyeNmodel1_dir	90	H	gazeCOD	GazeCoDxp	0	400	0	478019	5	477919
GazeCoD_1Model_male	18	2	25	<?xml version="1.0"?>\n<Clock xmlns:dt="urn:schemas-microsoft-com:datatypes"><Description dt:dt="string">E-Prime Primary Realtime Clock</Description><StartTime><Timestamp dt:dt="int">0</Timestamp><DateUtc dt:dt="string">2017-07-18T13:23:10Z</DateUtc></StartTime><FrequencyChanges><FrequencyChange><Frequency dt:dt="r8">3328124</Frequency><Timestamp dt:dt="r8">87179052179</Timestamp><Current dt:dt="…	59.94	1	right	1280353848	07-18-2017	15:23:10	13:23:10	female	126	{DOWNARROW}	79							0	481045	480655	{DOWNARROW}	390	479539	479104	935	DG0	12	4	105	mask12	0	480639	1	480439	eqm10_NoEyeNmodel1_dir	90	H	gazeCOD	GazeCoDxp	1	400	0	480138	-1	480038
GazeCoD_1Model_male	18	2	25	<?xml version="1.0"?>\n<Clock xmlns:dt="urn:schemas-microsoft-com:datatypes"><Description dt:dt="string">E-Prime Primary Realtime Clock</Description><StartTime><Timestamp dt:dt="int">0</Timestamp><DateUtc dt:dt="string">2017-07-18T13:23:10Z</DateUtc></StartTime><FrequencyChanges><FrequencyChange><Frequency dt:dt="r8">3328124</Frequency><Timestamp dt:dt="r8">87179052179</Timestamp><Current dt:dt="…	59.94	1	right	1280353848	07-18-2017	15:23:10	13:23:10	female	127	{LEFTARROW}	78							0	482837	482607	{LEFTARROW}	230	481494	481056	938	left8	6	4	106	mask6	0	482590	0	482390	eqm10_NoEyeNmodel1_dir	0	V	gazeCOD	GazeCoDxp	1	400	0	482090	-4	481990
GazeCoD_1Model_male	18	2	25	<?xml version="1.0"?>\n<Clock xmlns:dt="urn:schemas-microsoft-com:datatypes"><Description dt:dt="string">E-Prime Primary Realtime Clock</Description><StartTime><Timestamp dt:dt="int">0</Timestamp><DateUtc dt:dt="string">2017-07-18T13:23:10Z</DateUtc></StartTime><FrequencyChanges><FrequencyChange><Frequency dt:dt="r8">3328124</Frequency><Timestamp dt:dt="r8">87179052179</Timestamp><Current dt:dt="…	59.94	1	right	1280353848	07-18-2017	15:23:10	13:23:10	female	128	{LEFTARROW}	49							0	484957	484342	{DOWNARROW}	615	483222	482858	864	left1,6	13	4	107	mask13	0	484326	1	484126	eqm10_NoEyeNmodel1_dir	90	H	gazeCOD	GazeCoDxp	0	400	0	483825	3	483725
GazeCoD_1Model_male	18	2	25	<?xml version="1.0"?>\n<Clock xmlns:dt="urn:schemas-microsoft-com:datatypes"><Description dt:dt="string">E-Prime Primary Realtime Clock</Description><StartTime><Timestamp dt:dt="int">0</Timestamp><DateUtc dt:dt="string">2017-07-18T13:23:10Z</DateUtc></StartTime><FrequencyChanges><FrequencyChange><Frequency dt:dt="r8">3328124</Frequency><Timestamp dt:dt="r8">87179052179</Timestamp><Current dt:dt="…	59.94	1	right	1280353848	07-18-2017	15:23:10	13:23:10	female	129	{RIGHTARROW}	77							0	486821	486561	{RIGHTARROW}	260	485434	484976	958	right8	33	4	108	mask33	0	486544	0	486344	eqm10_NoEyeNmodel1_dir	90	HV	gazeCOD	GazeCoDxp	1	400	0	486044	10	485944
GazeCoD_1Model_male	18	2	25	<?xml version="1.0"?>\n<Clock xmlns:dt="urn:schemas-microsoft-com:datatypes"><Description dt:dt="string">E-Prime Primary Realtime Clock</Description><StartTime><Timestamp dt:dt="int">0</Timestamp><DateUtc dt:dt="string">2017-07-18T13:23:10Z</DateUtc></StartTime><FrequencyChanges><FrequencyChange><Frequency dt:dt="r8">3328124</Frequency><Timestamp dt:dt="r8">87179052179</Timestamp><Current dt:dt="…	59.94	1	right	1280353848	07-18-2017	15:23:10	13:23:10	female	130	{RIGHTARROW}	77							0	488653	488363	{RIGHTARROW}	290	487245	486845	900	right8	11	4	109	mask11	0	488346	0	488146	eqm10_NoEyeNmodel1_dir	0	V	gazeCOD	GazeCoDxp	1	400	0	487846	1	487746
GazeCoD_1Model_male	18	2	25	<?xml version="1.0"?>\n<Clock xmlns:dt="urn:schemas-microsoft-com:datatypes"><Description dt:dt="string">E-Prime Primary Realtime Clock</Description><StartTime><Timestamp dt:dt="int">0</Timestamp><DateUtc dt:dt="string">2017-07-18T13:23:10Z</DateUtc></StartTime><FrequencyChanges><FrequencyChange><Frequency dt:dt="r8">3328124</Frequency><Timestamp dt:dt="r8">87179052179</Timestamp><Current dt:dt="…	59.94	1	right	1280353848	07-18-2017	15:23:10	13:23:10	female	131	{RIGHTARROW}	46							0	490757	490182	{DOWNARROW}	575	489065	488663	902	right1,6	29	4	110	mask29	0	490165	1	489965	eqm10_NoEyeNmodel1_dir	90	HV	gazeCOD	GazeCoDxp	0	400	0	489664	-1	489564
GazeCoD_1Model_male	18	2	25	<?xml version="1.0"?>\n<Clock xmlns:dt="urn:schemas-microsoft-com:datatypes"><Description dt:dt="string">E-Prime Primary Realtime Clock</Description><StartTime><Timestamp dt:dt="int">0</Timestamp><DateUtc dt:dt="string">2017-07-18T13:23:10Z</DateUtc></StartTime><FrequencyChanges><FrequencyChange><Frequency dt:dt="r8">3328124</Frequency><Timestamp dt:dt="r8">87179052179</Timestamp><Current dt:dt="…	59.94	1	right	1280353848	07-18-2017	15:23:10	13:23:10	female	132	{LEFTARROW}	55							0	495269	495187	{LEFTARROW}	82	494072	493652	920	left6,4	27	4	111	mask27	0	495170	1	494970	eqm10_NoEyeNmodel1_dir	90	HV	gazeCOD	GazeCoDxp	1	400	0	494669	-3	494569
GazeCoD_1Model_male	18	2	25	<?xml version="1.0"?>\n<Clock xmlns:dt="urn:schemas-microsoft-com:datatypes"><Description dt:dt="string">E-Prime Primary Realtime Clock</Description><StartTime><Timestamp dt:dt="int">0</Timestamp><DateUtc dt:dt="string">2017-07-18T13:23:10Z</DateUtc></StartTime><FrequencyChanges><FrequencyChange><Frequency dt:dt="r8">3328124</Frequency><Timestamp dt:dt="r8">87179052179</Timestamp><Current dt:dt="…	59.94	1	right	1280353848	07-18-2017	15:23:10	13:23:10	female	133	{LEFTARROW}	55							0	497021	496705	{LEFTARROW}	316	495589	495287	802	left6,4	16	4	112	mask16	0	496688	0	496488	eqm10_NoEyeNmodel1_dir	90	H	gazeCOD	GazeCoDxp	1	400	0	496188	-1	496088
GazeCoD_1Model_male	18	2	25	<?xml version="1.0"?>\n<Clock xmlns:dt="urn:schemas-microsoft-com:datatypes"><Description dt:dt="string">E-Prime Primary Realtime Clock</Description><StartTime><Timestamp dt:dt="int">0</Timestamp><DateUtc dt:dt="string">2017-07-18T13:23:10Z</DateUtc></StartTime><FrequencyChanges><FrequencyChange><Frequency dt:dt="r8">3328124</Frequency><Timestamp dt:dt="r8">87179052179</Timestamp><Current dt:dt="…	59.94	1	right	1280353848	07-18-2017	15:23:10	13:23:10	female	134	{RIGHTARROW}	40							0	498725	498473	{RIGHTARROW}	252	497350	497039	811	right6,4	32	4	113	mask32	0	498457	1	498257	eqm10_NoEyeNmodel1_dir	90	HV	gazeCOD	GazeCoDxp	1	400	0	497956	6	497856
GazeCoD_1Model_male	18	2	25	<?xml version="1.0"?>\n<Clock xmlns:dt="urn:schemas-microsoft-com:datatypes"><Description dt:dt="string">E-Prime Primary Realtime Clock</Description><StartTime><Timestamp dt:dt="int">0</Timestamp><DateUtc dt:dt="string">2017-07-18T13:23:10Z</DateUtc></StartTime><FrequencyChanges><FrequencyChange><Frequency dt:dt="r8">3328124</Frequency><Timestamp dt:dt="r8">87179052179</Timestamp><Current dt:dt="…	59.94	1	right	1280353848	07-18-2017	15:23:10	13:23:10	female	135	{RIGHTARROW}	42							0	500517	500192	{RIGHTARROW}	325	499070	498740	830	right4,8	31	4	114	mask31	0	500175	0	499975	eqm10_NoEyeNmodel1_dir	90	HV	gazeCOD	GazeCoDxp	1	400	0	499675	5	499575
GazeCoD_1Model_male	18	2	25	<?xml version="1.0"?>\n<Clock xmlns:dt="urn:schemas-microsoft-com:datatypes"><Description dt:dt="string">E-Prime Primary Realtime Clock</Description><StartTime><Timestamp dt:dt="int">0</Timestamp><DateUtc dt:dt="string">2017-07-18T13:23:10Z</DateUtc></StartTime><FrequencyChanges><FrequencyChange><Frequency dt:dt="r8">3328124</Frequency><Timestamp dt:dt="r8">87179052179</Timestamp><Current dt:dt="…	59.94	1	right	1280353848	07-18-2017	15:23:10	13:23:10	female	136	{RIGHTARROW}	42							0	502445	502094	{DOWNARROW}	351	500972	500526	946	right4,8	20	4	115	mask20	0	502077	1	501877	eqm10_NoEyeNmodel1_dir	90	H	gazeCOD	GazeCoDxp	0	400	0	501576	4	501476
GazeCoD_1Model_male	18	2	25	<?xml version="1.0"?>\n<Clock xmlns:dt="urn:schemas-microsoft-com:datatypes"><Description dt:dt="string">E-Prime Primary Realtime Clock</Description><StartTime><Timestamp dt:dt="int">0</Timestamp><DateUtc dt:dt="string">2017-07-18T13:23:10Z</DateUtc></StartTime><FrequencyChanges><FrequencyChange><Frequency dt:dt="r8">3328124</Frequency><Timestamp dt:dt="r8">87179052179</Timestamp><Current dt:dt="…	59.94	1	right	1280353848	07-18-2017	15:23:10	13:23:10	female	137	{RIGHTARROW}	40							0	504245	503946	{RIGHTARROW}	299	502834	502461	873	right6,4	10	4	116	mask10	0	503929	0	503729	eqm10_NoEyeNmodel1_dir	0	V	gazeCOD	GazeCoDxp	1	400	0	503429	-5	503329
GazeCoD_1Model_male	18	2	25	<?xml version="1.0"?>\n<Clock xmlns:dt="urn:schemas-microsoft-com:datatypes"><Description dt:dt="string">E-Prime Primary Realtime Clock</Description><StartTime><Timestamp dt:dt="int">0</Timestamp><DateUtc dt:dt="string">2017-07-18T13:23:10Z</DateUtc></StartTime><FrequencyChanges><FrequencyChange><Frequency dt:dt="r8">3328124</Frequency><Timestamp dt:dt="r8">87179052179</Timestamp><Current dt:dt="…	59.94	1	right	1280353848	07-18-2017	15:23:10	13:23:10	female	138	{LEFTARROW}	78							0	506061	505831	{LEFTARROW}	230	504717	504263	954	left8	28	4	117	mask28	0	505814	0	505614	eqm10_NoEyeNmodel1_dir	90	HV	gazeCOD	GazeCoDxp	1	400	0	505314	-3	505214
GazeCoD_1Model_male	18	2	25	<?xml version="1.0"?>\n<Clock xmlns:dt="urn:schemas-microsoft-com:datatypes"><Description dt:dt="string">E-Prime Primary Realtime Clock</Description><StartTime><Timestamp dt:dt="int">0</Timestamp><DateUtc dt:dt="string">2017-07-18T13:23:10Z</DateUtc></StartTime><FrequencyChanges><FrequencyChange><Frequency dt:dt="r8">3328124</Frequency><Timestamp dt:dt="r8">87179052179</Timestamp><Current dt:dt="…	59.94	1	right	1280353848	07-18-2017	15:23:10	13:23:10	female	139	{LEFTARROW}	53							0	507941	507516	{DOWNARROW}	425	506397	506081	816	left4,8	4	4	118	mask4	0	507499	0	507299	eqm10_NoEyeNmodel1_dir	0	V	gazeCOD	GazeCoDxp	0	400	0	506999	2	506899
GazeCoD_1Model_male	18	2	25	<?xml version="1.0"?>\n<Clock xmlns:dt="urn:schemas-microsoft-com:datatypes"><Description dt:dt="string">E-Prime Primary Realtime Clock</Description><StartTime><Timestamp dt:dt="int">0</Timestamp><DateUtc dt:dt="string">2017-07-18T13:23:10Z</DateUtc></StartTime><FrequencyChanges><FrequencyChange><Frequency dt:dt="r8">3328124</Frequency><Timestamp dt:dt="r8">87179052179</Timestamp><Current dt:dt="…	59.94	1	right	1280353848	07-18-2017	15:23:10	13:23:10	female	140	{LEFTARROW}	51							0	509877	509468	{DOWNARROW}	409	508354	507950	904	left3,2	14	4	119	mask14	0	509451	0	509251	eqm10_NoEyeNmodel1_dir	90	H	gazeCOD	GazeCoDxp	0	400	0	508951	-3	508851
GazeCoD_1Model_male	18	2	25	<?xml version="1.0"?>\n<Clock xmlns:dt="urn:schemas-microsoft-com:datatypes"><Description dt:dt="string">E-Prime Primary Realtime Clock</Description><StartTime><Timestamp dt:dt="int">0</Timestamp><DateUtc dt:dt="string">2017-07-18T13:23:10Z</DateUtc></StartTime><FrequencyChanges><FrequencyChange><Frequency dt:dt="r8">3328124</Frequency><Timestamp dt:dt="r8">87179052179</Timestamp><Current dt:dt="…	59.94	1	right	1280353848	07-18-2017	15:23:10	13:23:10	female	141	{RIGHTARROW}	77							0	511485	511353	{RIGHTARROW}	132	510230	509902	828	right8	22	4	120	mask22	0	511336	0	511136	eqm10_NoEyeNmodel1_dir	90	H	gazeCOD	GazeCoDxp	1	400	0	510836	6	510736
GazeCoD_1Model_male	18	2	25	<?xml version="1.0"?>\n<Clock xmlns:dt="urn:schemas-microsoft-com:datatypes"><Description dt:dt="string">E-Prime Primary Realtime Clock</Description><StartTime><Timestamp dt:dt="int">0</Timestamp><DateUtc dt:dt="string">2017-07-18T13:23:10Z</DateUtc></StartTime><FrequencyChanges><FrequencyChange><Frequency dt:dt="r8">3328124</Frequency><Timestamp dt:dt="r8">87179052179</Timestamp><Current dt:dt="…	59.94	1	right	1280353848	07-18-2017	15:23:10	13:23:10	female	142	{DOWNARROW}	79							0	513237	512988	{DOWNARROW}	249	511866	511503	863	DG0	1	4	121	mask1	0	512971	0	512771	eqm10_NoEyeNmodel1_dir	0	V	gazeCOD	GazeCoDxp	1	400	0	512471	5	512371
GazeCoD_1Model_male	18	2	25	<?xml version="1.0"?>\n<Clock xmlns:dt="urn:schemas-microsoft-com:datatypes"><Description dt:dt="string">E-Prime Primary Realtime Clock</Description><StartTime><Timestamp dt:dt="int">0</Timestamp><DateUtc dt:dt="string">2017-07-18T13:23:10Z</DateUtc></StartTime><FrequencyChanges><FrequencyChange><Frequency dt:dt="r8">3328124</Frequency><Timestamp dt:dt="r8">87179052179</Timestamp><Current dt:dt="…	59.94	1	right	1280353848	07-18-2017	15:23:10	13:23:10	female	143	{RIGHTARROW}	46							0	515045	514723	{DOWNARROW}	322	513608	513255	853	right1,6	7	4	122	mask7	0	514706	0	514506	eqm10_NoEyeNmodel1_dir	0	V	gazeCOD	GazeCoDxp	0	400	0	514206	-2	514106
GazeCoD_1Model_male	18	2	25	<?xml version="1.0"?>\n<Clock xmlns:dt="urn:schemas-microsoft-com:datatypes"><Description dt:dt="string">E-Prime Primary Realtime Clock</Description><StartTime><Timestamp dt:dt="int">0</Timestamp><DateUtc dt:dt="string">2017-07-18T13:23:10Z</DateUtc></StartTime><FrequencyChanges><FrequencyChange><Frequency dt:dt="r8">3328124</Frequency><Timestamp dt:dt="r8">87179052179</Timestamp><Current dt:dt="…	59.94	1	right	1280353848	07-18-2017	15:23:10	13:23:10	female	144	{LEFTARROW}	55							0	516909	516625	{LEFTARROW}	284	515503	515057	946	left6,4	5	4	123	mask5	0	516608	0	516408	eqm10_NoEyeNmodel1_dir	0	V	gazeCOD	GazeCoDxp	1	400	0	516108	5	516008
GazeCoD_1Model_male	18	2	25	<?xml version="1.0"?>\n<Clock xmlns:dt="urn:schemas-microsoft-com:datatypes"><Description dt:dt="string">E-Prime Primary Realtime Clock</Description><StartTime><Timestamp dt:dt="int">0</Timestamp><DateUtc dt:dt="string">2017-07-18T13:23:10Z</DateUtc></StartTime><FrequencyChanges><FrequencyChange><Frequency dt:dt="r8">3328124</Frequency><Timestamp dt:dt="r8">87179052179</Timestamp><Current dt:dt="…	59.94	1	right	1280353848	07-18-2017	15:23:10	13:23:10	female	145	{LEFTARROW}	51							0	518701	518410	{LEFTARROW}	291	517298	516925	873	left3,2	25	4	124	mask25	0	518393	0	518193	eqm10_NoEyeNmodel1_dir	90	HV	gazeCOD	GazeCoDxp	1	400	0	517893	-5	517793
GazeCoD_1Model_male	18	2	25	<?xml version="1.0"?>\n<Clock xmlns:dt="urn:schemas-microsoft-com:datatypes"><Description dt:dt="string">E-Prime Primary Realtime Clock</Description><StartTime><Timestamp dt:dt="int">0</Timestamp><DateUtc dt:dt="string">2017-07-18T13:23:10Z</DateUtc></StartTime><FrequencyChanges><FrequencyChange><Frequency dt:dt="r8">3328124</Frequency><Timestamp dt:dt="r8">87179052179</Timestamp><Current dt:dt="…	59.94	1	right	1280353848	07-18-2017	15:23:10	13:23:10	female	146	{DOWNARROW}	79							0	520741	520162	{DOWNARROW}	579	519035	518711	824	DG0	23	4	125	mask23	0	520145	0	519945	eqm10_NoEyeNmodel1_dir	90	HV	gazeCOD	GazeCoDxp	1	400	0	519645	10	519545
GazeCoD_1Model_male	18	2	25	<?xml version="1.0"?>\n<Clock xmlns:dt="urn:schemas-microsoft-com:datatypes"><Description dt:dt="string">E-Prime Primary Realtime Clock</Description><StartTime><Timestamp dt:dt="int">0</Timestamp><DateUtc dt:dt="string">2017-07-18T13:23:10Z</DateUtc></StartTime><FrequencyChanges><FrequencyChange><Frequency dt:dt="r8">3328124</Frequency><Timestamp dt:dt="r8">87179052179</Timestamp><Current dt:dt="…	59.94	1	right	1280353848	07-18-2017	15:23:10	13:23:10	female	147	{LEFTARROW}	49							0	522461	522131	{LEFTARROW}	330	521018	520763	755	left1,6	24	4	126	mask24	0	522114	1	521914	eqm10_NoEyeNmodel1_dir	90	HV	gazeCOD	GazeCoDxp	1	400	0	521613	-5	521513
GazeCoD_1Model_male	18	2	25	<?xml version="1.0"?>\n<Clock xmlns:dt="urn:schemas-microsoft-com:datatypes"><Description dt:dt="string">E-Prime Primary Realtime Clock</Description><StartTime><Timestamp dt:dt="int">0</Timestamp><DateUtc dt:dt="string">2017-07-18T13:23:10Z</DateUtc></StartTime><FrequencyChanges><FrequencyChange><Frequency dt:dt="r8">3328124</Frequency><Timestamp dt:dt="r8">87179052179</Timestamp><Current dt:dt="…	59.94	1	right	1280353848	07-18-2017	15:23:10	13:23:10	female	148	{LEFTARROW}	49							0	524549	524099	{DOWNARROW}	450	522976	522481	995	left1,6	2	4	127	mask2	0	524082	0	523882	eqm10_NoEyeNmodel1_dir	0	V	gazeCOD	GazeCoDxp	0	400	0	523582	6	523482
GazeCoD_1Model_male	18	2	25	<?xml version="1.0"?>\n<Clock xmlns:dt="urn:schemas-microsoft-com:datatypes"><Description dt:dt="string">E-Prime Primary Realtime Clock</Description><StartTime><Timestamp dt:dt="int">0</Timestamp><DateUtc dt:dt="string">2017-07-18T13:23:10Z</DateUtc></StartTime><FrequencyChanges><FrequencyChange><Frequency dt:dt="r8">3328124</Frequency><Timestamp dt:dt="r8">87179052179</Timestamp><Current dt:dt="…	59.94	1	right	1280353848	07-18-2017	15:23:10	13:23:10	female	149	{RIGHTARROW}	44							0	526445	525985	{RIGHTARROW}	460	524869	524566	803	right3,2	30	4	128	mask30	0	525968	1	525768	eqm10_NoEyeNmodel1_dir	90	HV	gazeCOD	GazeCoDxp	1	400	0	525467	-2	525367
GazeCoD_1Model_male	18	2	25	<?xml version="1.0"?>\n<Clock xmlns:dt="urn:schemas-microsoft-com:datatypes"><Description dt:dt="string">E-Prime Primary Realtime Clock</Description><StartTime><Timestamp dt:dt="int">0</Timestamp><DateUtc dt:dt="string">2017-07-18T13:23:10Z</DateUtc></StartTime><FrequencyChanges><FrequencyChange><Frequency dt:dt="r8">3328124</Frequency><Timestamp dt:dt="r8">87179052179</Timestamp><Current dt:dt="…	59.94	1	right	1280353848	07-18-2017	15:23:10	13:23:10	female	150	{LEFTARROW}	53							0	528741	528070	{LEFTARROW}	671	526943	526468	975	left4,8	15	4	129	mask15	0	528053	0	527853	eqm10_NoEyeNmodel1_dir	90	H	gazeCOD	GazeCoDxp	1	400	0	527553	10	527453
GazeCoD_1Model_male	18	2	25	<?xml version="1.0"?>\n<Clock xmlns:dt="urn:schemas-microsoft-com:datatypes"><Description dt:dt="string">E-Prime Primary Realtime Clock</Description><StartTime><Timestamp dt:dt="int">0</Timestamp><DateUtc dt:dt="string">2017-07-18T13:23:10Z</DateUtc></StartTime><FrequencyChanges><FrequencyChange><Frequency dt:dt="r8">3328124</Frequency><Timestamp dt:dt="r8">87179052179</Timestamp><Current dt:dt="…	59.94	1	right	1280353848	07-18-2017	15:23:10	13:23:10	female	151	{RIGHTARROW}	40							0	530597	530322	{RIGHTARROW}	275	529196	528754	942	right6,4	21	4	130	mask21	0	530305	0	530105	eqm10_NoEyeNmodel1_dir	90	H	gazeCOD	GazeCoDxp	1	400	0	529805	9	529705
GazeCoD_1Model_male	18	2	25	<?xml version="1.0"?>\n<Clock xmlns:dt="urn:schemas-microsoft-com:datatypes"><Description dt:dt="string">E-Prime Primary Realtime Clock</Description><StartTime><Timestamp dt:dt="int">0</Timestamp><DateUtc dt:dt="string">2017-07-18T13:23:10Z</DateUtc></StartTime><FrequencyChanges><FrequencyChange><Frequency dt:dt="r8">3328124</Frequency><Timestamp dt:dt="r8">87179052179</Timestamp><Current dt:dt="…	59.94	1	right	1280353848	07-18-2017	15:23:10	13:23:10	female	152	{RIGHTARROW}	46							0	532173	532007	{DOWNARROW}	166	530882	530606	776	right1,6	18	4	131	mask18	0	531990	0	531790	eqm10_NoEyeNmodel1_dir	90	H	gazeCOD	GazeCoDxp	0	400	0	531490	8	531390
GazeCoD_1Model_male	18	2	25	<?xml version="1.0"?>\n<Clock xmlns:dt="urn:schemas-microsoft-com:datatypes"><Description dt:dt="string">E-Prime Primary Realtime Clock</Description><StartTime><Timestamp dt:dt="int">0</Timestamp><DateUtc dt:dt="string">2017-07-18T13:23:10Z</DateUtc></StartTime><FrequencyChanges><FrequencyChange><Frequency dt:dt="r8">3328124</Frequency><Timestamp dt:dt="r8">87179052179</Timestamp><Current dt:dt="…	59.94	1	right	1280353848	07-18-2017	15:23:10	13:23:10	female	153	{LEFTARROW}	53							0	533877	533592	{LEFTARROW}	285	532481	532191	790	left4,8	26	4	132	mask26	0	533575	-1	533375	eqm10_NoEyeNmodel1_dir	90	HV	gazeCOD	GazeCoDxp	1	400	0	533076	-5	532976
GazeCoD_1Model_male	18	2	25	<?xml version="1.0"?>\n<Clock xmlns:dt="urn:schemas-microsoft-com:datatypes"><Description dt:dt="string">E-Prime Primary Realtime Clock</Description><StartTime><Timestamp dt:dt="int">0</Timestamp><DateUtc dt:dt="string">2017-07-18T13:23:10Z</DateUtc></StartTime><FrequencyChanges><FrequencyChange><Frequency dt:dt="r8">3328124</Frequency><Timestamp dt:dt="r8">87179052179</Timestamp><Current dt:dt="…	59.94	1	right	1280353848	07-18-2017	15:23:10	13:23:10	female	154	{DOWNARROW}	79							0	535741	535444	{DOWNARROW}	297	534321	533893	928	DG0	1	5	133	mask1	0	535427	0	535227	eqm10_NoEyeNmodel1_dir	0	V	gazeCOD	GazeCoDxp	1	400	0	534927	6	534827
GazeCoD_1Model_male	18	2	25	<?xml version="1.0"?>\n<Clock xmlns:dt="urn:schemas-microsoft-com:datatypes"><Description dt:dt="string">E-Prime Primary Realtime Clock</Description><StartTime><Timestamp dt:dt="int">0</Timestamp><DateUtc dt:dt="string">2017-07-18T13:23:10Z</DateUtc></StartTime><FrequencyChanges><FrequencyChange><Frequency dt:dt="r8">3328124</Frequency><Timestamp dt:dt="r8">87179052179</Timestamp><Current dt:dt="…	59.94	1	right	1280353848	07-18-2017	15:23:10	13:23:10	female	155	{RIGHTARROW}	42							0	537725	537379	{DOWNARROW}	346	536257	535761	996	right4,8	20	5	134	mask20	0	537362	0	537162	eqm10_NoEyeNmodel1_dir	90	H	gazeCOD	GazeCoDxp	0	400	0	536862	5	536762
GazeCoD_1Model_male	18	2	25	<?xml version="1.0"?>\n<Clock xmlns:dt="urn:schemas-microsoft-com:datatypes"><Description dt:dt="string">E-Prime Primary Realtime Clock</Description><StartTime><Timestamp dt:dt="int">0</Timestamp><DateUtc dt:dt="string">2017-07-18T13:23:10Z</DateUtc></StartTime><FrequencyChanges><FrequencyChange><Frequency dt:dt="r8">3328124</Frequency><Timestamp dt:dt="r8">87179052179</Timestamp><Current dt:dt="…	59.94	1	right	1280353848	07-18-2017	15:23:10	13:23:10	female	156	{LEFTARROW}	53							0	539717	539215	{LEFTARROW}	502	538092	537746	846	left4,8	4	5	135	mask4	0	539198	1	538998	eqm10_NoEyeNmodel1_dir	0	V	gazeCOD	GazeCoDxp	1	400	0	538697	5	538597
GazeCoD_1Model_male	18	2	25	<?xml version="1.0"?>\n<Clock xmlns:dt="urn:schemas-microsoft-com:datatypes"><Description dt:dt="string">E-Prime Primary Realtime Clock</Description><StartTime><Timestamp dt:dt="int">0</Timestamp><DateUtc dt:dt="string">2017-07-18T13:23:10Z</DateUtc></StartTime><FrequencyChanges><FrequencyChange><Frequency dt:dt="r8">3328124</Frequency><Timestamp dt:dt="r8">87179052179</Timestamp><Current dt:dt="…	59.94	1	right	1280353848	07-18-2017	15:23:10	13:23:10	female	157	{DOWNARROW}	79							0	541517	541200	{DOWNARROW}	317	540088	539732	856	DG0	12	5	136	mask12	0	541183	0	540983	eqm10_NoEyeNmodel1_dir	90	H	gazeCOD	GazeCoDxp	1	400	0	540683	-5	540583
GazeCoD_1Model_male	18	2	25	<?xml version="1.0"?>\n<Clock xmlns:dt="urn:schemas-microsoft-com:datatypes"><Description dt:dt="string">E-Prime Primary Realtime Clock</Description><StartTime><Timestamp dt:dt="int">0</Timestamp><DateUtc dt:dt="string">2017-07-18T13:23:10Z</DateUtc></StartTime><FrequencyChanges><FrequencyChange><Frequency dt:dt="r8">3328124</Frequency><Timestamp dt:dt="r8">87179052179</Timestamp><Current dt:dt="…	59.94	1	right	1280353848	07-18-2017	15:23:10	13:23:10	female	158	{LEFTARROW}	78							0	543269	543135	{LEFTARROW}	134	542013	541534	979	left8	6	5	137	mask6	0	543118	0	542918	eqm10_NoEyeNmodel1_dir	0	V	gazeCOD	GazeCoDxp	1	400	0	542618	5	542518
GazeCoD_1Model_male	18	2	25	<?xml version="1.0"?>\n<Clock xmlns:dt="urn:schemas-microsoft-com:datatypes"><Description dt:dt="string">E-Prime Primary Realtime Clock</Description><StartTime><Timestamp dt:dt="int">0</Timestamp><DateUtc dt:dt="string">2017-07-18T13:23:10Z</DateUtc></StartTime><FrequencyChanges><FrequencyChange><Frequency dt:dt="r8">3328124</Frequency><Timestamp dt:dt="r8">87179052179</Timestamp><Current dt:dt="…	59.94	1	right	1280353848	07-18-2017	15:23:10	13:23:10	female	159	{LEFTARROW}	49							0	545005	544720	{LEFTARROW}	285	543599	543285	814	left1,6	24	5	138	mask24	0	544703	0	544503	eqm10_NoEyeNmodel1_dir	90	HV	gazeCOD	GazeCoDxp	1	400	0	544203	4	544103
GazeCoD_1Model_male	18	2	25	<?xml version="1.0"?>\n<Clock xmlns:dt="urn:schemas-microsoft-com:datatypes"><Description dt:dt="string">E-Prime Primary Realtime Clock</Description><StartTime><Timestamp dt:dt="int">0</Timestamp><DateUtc dt:dt="string">2017-07-18T13:23:10Z</DateUtc></StartTime><FrequencyChanges><FrequencyChange><Frequency dt:dt="r8">3328124</Frequency><Timestamp dt:dt="r8">87179052179</Timestamp><Current dt:dt="…	59.94	1	right	1280353848	07-18-2017	15:23:10	13:23:10	female	160	{LEFTARROW}	55							0	546725	546405	{LEFTARROW}	320	545287	545020	767	left6,4	16	5	139	mask16	0	546388	0	546188	eqm10_NoEyeNmodel1_dir	90	H	gazeCOD	GazeCoDxp	1	400	0	545888	1	545788
GazeCoD_1Model_male	18	2	25	<?xml version="1.0"?>\n<Clock xmlns:dt="urn:schemas-microsoft-com:datatypes"><Description dt:dt="string">E-Prime Primary Realtime Clock</Description><StartTime><Timestamp dt:dt="int">0</Timestamp><DateUtc dt:dt="string">2017-07-18T13:23:10Z</DateUtc></StartTime><FrequencyChanges><FrequencyChange><Frequency dt:dt="r8">3328124</Frequency><Timestamp dt:dt="r8">87179052179</Timestamp><Current dt:dt="…	59.94	1	right	1280353848	07-18-2017	15:23:10	13:23:10	female	161	{RIGHTARROW}	40							0	548557	548240	{RIGHTARROW}	317	547113	546739	874	right6,4	21	5	140	mask21	0	548223	0	548023	eqm10_NoEyeNmodel1_dir	90	H	gazeCOD	GazeCoDxp	1	400	0	547723	10	547623
GazeCoD_1Model_male	18	2	25	<?xml version="1.0"?>\n<Clock xmlns:dt="urn:schemas-microsoft-com:datatypes"><Description dt:dt="string">E-Prime Primary Realtime Clock</Description><StartTime><Timestamp dt:dt="int">0</Timestamp><DateUtc dt:dt="string">2017-07-18T13:23:10Z</DateUtc></StartTime><FrequencyChanges><FrequencyChange><Frequency dt:dt="r8">3328124</Frequency><Timestamp dt:dt="r8">87179052179</Timestamp><Current dt:dt="…	59.94	1	right	1280353848	07-18-2017	15:23:10	13:23:10	female	162	{LEFTARROW}	51							0	550621	550176	{DOWNARROW}	445	549063	548574	989	left3,2	25	5	141	mask25	0	550159	1	549959	eqm10_NoEyeNmodel1_dir	90	HV	gazeCOD	GazeCoDxp	0	400	0	549658	-5	549558
GazeCoD_1Model_male	18	2	25	<?xml version="1.0"?>\n<Clock xmlns:dt="urn:schemas-microsoft-com:datatypes"><Description dt:dt="string">E-Prime Primary Realtime Clock</Description><StartTime><Timestamp dt:dt="int">0</Timestamp><DateUtc dt:dt="string">2017-07-18T13:23:10Z</DateUtc></StartTime><FrequencyChanges><FrequencyChange><Frequency dt:dt="r8">3328124</Frequency><Timestamp dt:dt="r8">87179052179</Timestamp><Current dt:dt="…	59.94	1	right	1280353848	07-18-2017	15:23:10	13:23:10	female	163	{LEFTARROW}	55							0	552373	552244	{LEFTARROW}	129	551133	550643	990	left6,4	27	5	142	mask27	0	552227	-1	552027	eqm10_NoEyeNmodel1_dir	90	HV	gazeCOD	GazeCoDxp	1	400	0	551728	-5	551628
GazeCoD_1Model_male	18	2	25	<?xml version="1.0"?>\n<Clock xmlns:dt="urn:schemas-microsoft-com:datatypes"><Description dt:dt="string">E-Prime Primary Realtime Clock</Description><StartTime><Timestamp dt:dt="int">0</Timestamp><DateUtc dt:dt="string">2017-07-18T13:23:10Z</DateUtc></StartTime><FrequencyChanges><FrequencyChange><Frequency dt:dt="r8">3328124</Frequency><Timestamp dt:dt="r8">87179052179</Timestamp><Current dt:dt="…	59.94	1	right	1280353848	07-18-2017	15:23:10	13:23:10	female	164	{RIGHTARROW}	42							0	554061	553913	{RIGHTARROW}	148	552790	552395	895	right4,8	31	5	143	mask31	0	553896	1	553696	eqm10_NoEyeNmodel1_dir	90	HV	gazeCOD	GazeCoDxp	1	400	0	553395	5	553295
GazeCoD_1Model_male	18	2	25	<?xml version="1.0"?>\n<Clock xmlns:dt="urn:schemas-microsoft-com:datatypes"><Description dt:dt="string">E-Prime Primary Realtime Clock</Description><StartTime><Timestamp dt:dt="int">0</Timestamp><DateUtc dt:dt="string">2017-07-18T13:23:10Z</DateUtc></StartTime><FrequencyChanges><FrequencyChange><Frequency dt:dt="r8">3328124</Frequency><Timestamp dt:dt="r8">87179052179</Timestamp><Current dt:dt="…	59.94	1	right	1280353848	07-18-2017	15:23:10	13:23:10	female	165	{RIGHTARROW}	77							0	555821	555681	{RIGHTARROW}	140	554556	554080	976	right8	22	5	144	mask22	0	555664	0	555464	eqm10_NoEyeNmodel1_dir	90	H	gazeCOD	GazeCoDxp	1	400	0	555164	8	555064
GazeCoD_1Model_male	18	2	25	<?xml version="1.0"?>\n<Clock xmlns:dt="urn:schemas-microsoft-com:datatypes"><Description dt:dt="string">E-Prime Primary Realtime Clock</Description><StartTime><Timestamp dt:dt="int">0</Timestamp><DateUtc dt:dt="string">2017-07-18T13:23:10Z</DateUtc></StartTime><FrequencyChanges><FrequencyChange><Frequency dt:dt="r8">3328124</Frequency><Timestamp dt:dt="r8">87179052179</Timestamp><Current dt:dt="…	59.94	1	right	1280353848	07-18-2017	15:23:10	13:23:10	female	166	{LEFTARROW}	51							0	557533	557350	{DOWNARROW}	183	556228	555831	897	left3,2	3	5	145	mask3	0	557333	1	557133	eqm10_NoEyeNmodel1_dir	0	V	gazeCOD	GazeCoDxp	0	400	0	556832	4	556732
GazeCoD_1Model_male	18	2	25	<?xml version="1.0"?>\n<Clock xmlns:dt="urn:schemas-microsoft-com:datatypes"><Description dt:dt="string">E-Prime Primary Realtime Clock</Description><StartTime><Timestamp dt:dt="int">0</Timestamp><DateUtc dt:dt="string">2017-07-18T13:23:10Z</DateUtc></StartTime><FrequencyChanges><FrequencyChange><Frequency dt:dt="r8">3328124</Frequency><Timestamp dt:dt="r8">87179052179</Timestamp><Current dt:dt="…	59.94	1	right	1280353848	07-18-2017	15:23:10	13:23:10	female	167	{RIGHTARROW}	77							0	559141	559035	{RIGHTARROW}	106	557916	557550	866	right8	33	5	146	mask33	0	559018	1	558818	eqm10_NoEyeNmodel1_dir	90	HV	gazeCOD	GazeCoDxp	1	400	0	558517	1	558417
GazeCoD_1Model_male	18	2	25	<?xml version="1.0"?>\n<Clock xmlns:dt="urn:schemas-microsoft-com:datatypes"><Description dt:dt="string">E-Prime Primary Realtime Clock</Description><StartTime><Timestamp dt:dt="int">0</Timestamp><DateUtc dt:dt="string">2017-07-18T13:23:10Z</DateUtc></StartTime><FrequencyChanges><FrequencyChange><Frequency dt:dt="r8">3328124</Frequency><Timestamp dt:dt="r8">87179052179</Timestamp><Current dt:dt="…	59.94	1	right	1280353848	07-18-2017	15:23:10	13:23:10	female	168	{LEFTARROW}	78							0	560613	560536	{LEFTARROW}	77	559412	559151	761	left8	28	5	147	mask28	0	560519	0	560319	eqm10_NoEyeNmodel1_dir	90	HV	gazeCOD	GazeCoDxp	1	400	0	560019	7	559919
GazeCoD_1Model_male	18	2	25	<?xml version="1.0"?>\n<Clock xmlns:dt="urn:schemas-microsoft-com:datatypes"><Description dt:dt="string">E-Prime Primary Realtime Clock</Description><StartTime><Timestamp dt:dt="int">0</Timestamp><DateUtc dt:dt="string">2017-07-18T13:23:10Z</DateUtc></StartTime><FrequencyChanges><FrequencyChange><Frequency dt:dt="r8">3328124</Frequency><Timestamp dt:dt="r8">87179052179</Timestamp><Current dt:dt="…	59.94	1	right	1280353848	07-18-2017	15:23:10	13:23:10	female	169	{RIGHTARROW}	40							0	562405	562238	{RIGHTARROW}	167	561111	560636	975	right6,4	10	5	148	mask10	0	562221	0	562021	eqm10_NoEyeNmodel1_dir	0	V	gazeCOD	GazeCoDxp	1	400	0	561721	10	561621
GazeCoD_1Model_male	18	2	25	<?xml version="1.0"?>\n<Clock xmlns:dt="urn:schemas-microsoft-com:datatypes"><Description dt:dt="string">E-Prime Primary Realtime Clock</Description><StartTime><Timestamp dt:dt="int">0</Timestamp><DateUtc dt:dt="string">2017-07-18T13:23:10Z</DateUtc></StartTime><FrequencyChanges><FrequencyChange><Frequency dt:dt="r8">3328124</Frequency><Timestamp dt:dt="r8">87179052179</Timestamp><Current dt:dt="…	59.94	1	right	1280353848	07-18-2017	15:23:10	13:23:10	female	170	{LEFTARROW}	51							0	564133	563940	{DOWNARROW}	193	562826	562421	905	left3,2	14	5	149	mask14	0	563923	1	563723	eqm10_NoEyeNmodel1_dir	90	H	gazeCOD	GazeCoDxp	0	400	0	563422	-4	563322
GazeCoD_1Model_male	18	2	25	<?xml version="1.0"?>\n<Clock xmlns:dt="urn:schemas-microsoft-com:datatypes"><Description dt:dt="string">E-Prime Primary Realtime Clock</Description><StartTime><Timestamp dt:dt="int">0</Timestamp><DateUtc dt:dt="string">2017-07-18T13:23:10Z</DateUtc></StartTime><FrequencyChanges><FrequencyChange><Frequency dt:dt="r8">3328124</Frequency><Timestamp dt:dt="r8">87179052179</Timestamp><Current dt:dt="…	59.94	1	right	1280353848	07-18-2017	15:23:10	13:23:10	female	171	{LEFTARROW}	49							0	566053	565658	{DOWNARROW}	395	564540	564156	884	left1,6	13	5	150	mask13	0	565641	0	565441	eqm10_NoEyeNmodel1_dir	90	H	gazeCOD	GazeCoDxp	0	400	0	565141	1	565041
GazeCoD_1Model_male	18	2	25	<?xml version="1.0"?>\n<Clock xmlns:dt="urn:schemas-microsoft-com:datatypes"><Description dt:dt="string">E-Prime Primary Realtime Clock</Description><StartTime><Timestamp dt:dt="int">0</Timestamp><DateUtc dt:dt="string">2017-07-18T13:23:10Z</DateUtc></StartTime><FrequencyChanges><FrequencyChange><Frequency dt:dt="r8">3328124</Frequency><Timestamp dt:dt="r8">87179052179</Timestamp><Current dt:dt="…	59.94	1	right	1280353848	07-18-2017	15:23:10	13:23:10	female	172	{LEFTARROW}	55							0	567773	567560	{LEFTARROW}	213	566438	566075	863	left6,4	5	5	151	mask5	0	567543	0	567343	eqm10_NoEyeNmodel1_dir	0	V	gazeCOD	GazeCoDxp	1	400	0	567043	5	566943
GazeCoD_1Model_male	18	2	25	<?xml version="1.0"?>\n<Clock xmlns:dt="urn:schemas-microsoft-com:datatypes"><Description dt:dt="string">E-Prime Primary Realtime Clock</Description><StartTime><Timestamp dt:dt="int">0</Timestamp><DateUtc dt:dt="string">2017-07-18T13:23:10Z</DateUtc></StartTime><FrequencyChanges><FrequencyChange><Frequency dt:dt="r8">3328124</Frequency><Timestamp dt:dt="r8">87179052179</Timestamp><Current dt:dt="…	59.94	1	right	1280353848	07-18-2017	15:23:10	13:23:10	female	173	{LEFTARROW}	53							0	569469	569178	{LEFTARROW}	291	568061	567793	768	left4,8	26	5	152	mask26	0	569161	0	568961	eqm10_NoEyeNmodel1_dir	90	HV	gazeCOD	GazeCoDxp	1	400	0	568661	0	568561
GazeCoD_1Model_male	18	2	25	<?xml version="1.0"?>\n<Clock xmlns:dt="urn:schemas-microsoft-com:datatypes"><Description dt:dt="string">E-Prime Primary Realtime Clock</Description><StartTime><Timestamp dt:dt="int">0</Timestamp><DateUtc dt:dt="string">2017-07-18T13:23:10Z</DateUtc></StartTime><FrequencyChanges><FrequencyChange><Frequency dt:dt="r8">3328124</Frequency><Timestamp dt:dt="r8">87179052179</Timestamp><Current dt:dt="…	59.94	1	right	1280353848	07-18-2017	15:23:10	13:23:10	female	174	{RIGHTARROW}	46							0	571293	571063	{RIGHTARROW}	230	569946	569478	968	right1,6	7	5	153	mask7	0	571047	1	570847	eqm10_NoEyeNmodel1_dir	0	V	gazeCOD	GazeCoDxp	1	400	0	570546	0	570446
GazeCoD_1Model_male	18	2	25	<?xml version="1.0"?>\n<Clock xmlns:dt="urn:schemas-microsoft-com:datatypes"><Description dt:dt="string">E-Prime Primary Realtime Clock</Description><StartTime><Timestamp dt:dt="int">0</Timestamp><DateUtc dt:dt="string">2017-07-18T13:23:10Z</DateUtc></StartTime><FrequencyChanges><FrequencyChange><Frequency dt:dt="r8">3328124</Frequency><Timestamp dt:dt="r8">87179052179</Timestamp><Current dt:dt="…	59.94	1	right	1280353848	07-18-2017	15:23:10	13:23:10	female	175	{RIGHTARROW}	77							0	572997	572932	{RIGHTARROW}	65	571808	571314	994	right8	11	5	154	mask11	0	572915	0	572715	eqm10_NoEyeNmodel1_dir	0	V	gazeCOD	GazeCoDxp	1	400	0	572415	7	572315
GazeCoD_1Model_male	18	2	25	<?xml version="1.0"?>\n<Clock xmlns:dt="urn:schemas-microsoft-com:datatypes"><Description dt:dt="string">E-Prime Primary Realtime Clock</Description><StartTime><Timestamp dt:dt="int">0</Timestamp><DateUtc dt:dt="string">2017-07-18T13:23:10Z</DateUtc></StartTime><FrequencyChanges><FrequencyChange><Frequency dt:dt="r8">3328124</Frequency><Timestamp dt:dt="r8">87179052179</Timestamp><Current dt:dt="…	59.94	1	right	1280353848	07-18-2017	15:23:10	13:23:10	female	176	{RIGHTARROW}	44							0	574653	574517	{RIGHTARROW}	136	573392	573015	877	right3,2	19	5	155	mask19	0	574500	0	574300	eqm10_NoEyeNmodel1_dir	90	H	gazeCOD	GazeCoDxp	1	400	0	574000	8	573900
GazeCoD_1Model_male	18	2	25	<?xml version="1.0"?>\n<Clock xmlns:dt="urn:schemas-microsoft-com:datatypes"><Description dt:dt="string">E-Prime Primary Realtime Clock</Description><StartTime><Timestamp dt:dt="int">0</Timestamp><DateUtc dt:dt="string">2017-07-18T13:23:10Z</DateUtc></StartTime><FrequencyChanges><FrequencyChange><Frequency dt:dt="r8">3328124</Frequency><Timestamp dt:dt="r8">87179052179</Timestamp><Current dt:dt="…	59.94	1	right	1280353848	07-18-2017	15:23:10	13:23:10	female	177	{LEFTARROW}	53							0	576197	576068	{LEFTARROW}	129	574941	574667	774	left4,8	15	5	156	mask15	0	576052	1	575852	eqm10_NoEyeNmodel1_dir	90	H	gazeCOD	GazeCoDxp	1	400	0	575551	10	575451
GazeCoD_1Model_male	18	2	25	<?xml version="1.0"?>\n<Clock xmlns:dt="urn:schemas-microsoft-com:datatypes"><Description dt:dt="string">E-Prime Primary Realtime Clock</Description><StartTime><Timestamp dt:dt="int">0</Timestamp><DateUtc dt:dt="string">2017-07-18T13:23:10Z</DateUtc></StartTime><FrequencyChanges><FrequencyChange><Frequency dt:dt="r8">3328124</Frequency><Timestamp dt:dt="r8">87179052179</Timestamp><Current dt:dt="…	59.94	1	right	1280353848	07-18-2017	15:23:10	13:23:10	female	178	{LEFTARROW}	49							0	577749	577637	{DOWNARROW}	112	576524	576219	805	left1,6	2	5	157	mask2	0	577620	1	577420	eqm10_NoEyeNmodel1_dir	0	V	gazeCOD	GazeCoDxp	0	400	0	577119	-5	577019
GazeCoD_1Model_male	18	2	25	<?xml version="1.0"?>\n<Clock xmlns:dt="urn:schemas-microsoft-com:datatypes"><Description dt:dt="string">E-Prime Primary Realtime Clock</Description><StartTime><Timestamp dt:dt="int">0</Timestamp><DateUtc dt:dt="string">2017-07-18T13:23:10Z</DateUtc></StartTime><FrequencyChanges><FrequencyChange><Frequency dt:dt="r8">3328124</Frequency><Timestamp dt:dt="r8">87179052179</Timestamp><Current dt:dt="…	59.94	1	right	1280353848	07-18-2017	15:23:10	13:23:10	female	179	{RIGHTARROW}	46							0	579421	579388	{RIGHTARROW}	33	578264	577770	994	right1,6	29	5	158	mask29	0	579372	1	579172	eqm10_NoEyeNmodel1_dir	90	HV	gazeCOD	GazeCoDxp	1	400	0	578871	7	578771
GazeCoD_1Model_male	18	2	25	<?xml version="1.0"?>\n<Clock xmlns:dt="urn:schemas-microsoft-com:datatypes"><Description dt:dt="string">E-Prime Primary Realtime Clock</Description><StartTime><Timestamp dt:dt="int">0</Timestamp><DateUtc dt:dt="string">2017-07-18T13:23:10Z</DateUtc></StartTime><FrequencyChanges><FrequencyChange><Frequency dt:dt="r8">3328124</Frequency><Timestamp dt:dt="r8">87179052179</Timestamp><Current dt:dt="…	59.94	1	right	1280353848	07-18-2017	15:23:10	13:23:10	female	180	{DOWNARROW}	79							0	581117	580957	{DOWNARROW}	160	579835	579439	896	DG0	23	5	159	mask23	0	580940	1	580740	eqm10_NoEyeNmodel1_dir	90	HV	gazeCOD	GazeCoDxp	1	400	0	580439	4	580339
GazeCoD_1Model_male	18	2	25	<?xml version="1.0"?>\n<Clock xmlns:dt="urn:schemas-microsoft-com:datatypes"><Description dt:dt="string">E-Prime Primary Realtime Clock</Description><StartTime><Timestamp dt:dt="int">0</Timestamp><DateUtc dt:dt="string">2017-07-18T13:23:10Z</DateUtc></StartTime><FrequencyChanges><FrequencyChange><Frequency dt:dt="r8">3328124</Frequency><Timestamp dt:dt="r8">87179052179</Timestamp><Current dt:dt="…	59.94	1	right	1280353848	07-18-2017	15:23:10	13:23:10	female	181	{RIGHTARROW}	44							0	582765	582658	{RIGHTARROW}	107	581535	581140	895	right3,2	8	5	160	mask8	0	582642	1	582442	eqm10_NoEyeNmodel1_dir	0	V	gazeCOD	GazeCoDxp	1	400	0	582141	6	582041
GazeCoD_1Model_male	18	2	25	<?xml version="1.0"?>\n<Clock xmlns:dt="urn:schemas-microsoft-com:datatypes"><Description dt:dt="string">E-Prime Primary Realtime Clock</Description><StartTime><Timestamp dt:dt="int">0</Timestamp><DateUtc dt:dt="string">2017-07-18T13:23:10Z</DateUtc></StartTime><FrequencyChanges><FrequencyChange><Frequency dt:dt="r8">3328124</Frequency><Timestamp dt:dt="r8">87179052179</Timestamp><Current dt:dt="…	59.94	1	right	1280353848	07-18-2017	15:23:10	13:23:10	female	182	{RIGHTARROW}	44							0	584637	584343	{DOWNARROW}	294	583228	582775	953	right3,2	30	5	161	mask30	0	584327	1	584127	eqm10_NoEyeNmodel1_dir	90	HV	gazeCOD	GazeCoDxp	0	400	0	583826	-2	583726
GazeCoD_1Model_male	18	2	25	<?xml version="1.0"?>\n<Clock xmlns:dt="urn:schemas-microsoft-com:datatypes"><Description dt:dt="string">E-Prime Primary Realtime Clock</Description><StartTime><Timestamp dt:dt="int">0</Timestamp><DateUtc dt:dt="string">2017-07-18T13:23:10Z</DateUtc></StartTime><FrequencyChanges><FrequencyChange><Frequency dt:dt="r8">3328124</Frequency><Timestamp dt:dt="r8">87179052179</Timestamp><Current dt:dt="…	59.94	1	right	1280353848	07-18-2017	15:23:10	13:23:10	female	183	{RIGHTARROW}	42							0	586293	586195	{RIGHTARROW}	98	585079	584660	919	right4,8	9	5	162	mask9	0	586178	0	585978	eqm10_NoEyeNmodel1_dir	0	V	gazeCOD	GazeCoDxp	1	400	0	585678	-1	585578
GazeCoD_1Model_male	18	2	25	<?xml version="1.0"?>\n<Clock xmlns:dt="urn:schemas-microsoft-com:datatypes"><Description dt:dt="string">E-Prime Primary Realtime Clock</Description><StartTime><Timestamp dt:dt="int">0</Timestamp><DateUtc dt:dt="string">2017-07-18T13:23:10Z</DateUtc></StartTime><FrequencyChanges><FrequencyChange><Frequency dt:dt="r8">3328124</Frequency><Timestamp dt:dt="r8">87179052179</Timestamp><Current dt:dt="…	59.94	1	right	1280353848	07-18-2017	15:23:10	13:23:10	female	184	{RIGHTARROW}	40							0	587965	587730	{RIGHTARROW}	235	586613	586312	801	right6,4	32	5	163	mask32	0	587713	0	587513	eqm10_NoEyeNmodel1_dir	90	HV	gazeCOD	GazeCoDxp	1	400	0	587213	0	587113
GazeCoD_1Model_male	18	2	25	<?xml version="1.0"?>\n<Clock xmlns:dt="urn:schemas-microsoft-com:datatypes"><Description dt:dt="string">E-Prime Primary Realtime Clock</Description><StartTime><Timestamp dt:dt="int">0</Timestamp><DateUtc dt:dt="string">2017-07-18T13:23:10Z</DateUtc></StartTime><FrequencyChanges><FrequencyChange><Frequency dt:dt="r8">3328124</Frequency><Timestamp dt:dt="r8">87179052179</Timestamp><Current dt:dt="…	59.94	1	right	1280353848	07-18-2017	15:23:10	13:23:10	female	185	{LEFTARROW}	78							0	589693	589532	{LEFTARROW}	161	588407	587980	927	left8	17	5	164	mask17	0	589515	0	589315	eqm10_NoEyeNmodel1_dir	90	H	gazeCOD	GazeCoDxp	1	400	0	589015	8	588915
GazeCoD_1Model_male	18	2	25	<?xml version="1.0"?>\n<Clock xmlns:dt="urn:schemas-microsoft-com:datatypes"><Description dt:dt="string">E-Prime Primary Realtime Clock</Description><StartTime><Timestamp dt:dt="int">0</Timestamp><DateUtc dt:dt="string">2017-07-18T13:23:10Z</DateUtc></StartTime><FrequencyChanges><FrequencyChange><Frequency dt:dt="r8">3328124</Frequency><Timestamp dt:dt="r8">87179052179</Timestamp><Current dt:dt="…	59.94	1	right	1280353848	07-18-2017	15:23:10	13:23:10	female	186	{RIGHTARROW}	46							0	591421	591284	{DOWNARROW}	137	590165	589716	949	right1,6	18	5	165	mask18	0	591267	0	591067	eqm10_NoEyeNmodel1_dir	90	H	gazeCOD	GazeCoDxp	0	400	0	590767	2	590667
GazeCoD_1Model_male	18	2	25	<?xml version="1.0"?>\n<Clock xmlns:dt="urn:schemas-microsoft-com:datatypes"><Description dt:dt="string">E-Prime Primary Realtime Clock</Description><StartTime><Timestamp dt:dt="int">0</Timestamp><DateUtc dt:dt="string">2017-07-18T13:23:10Z</DateUtc></StartTime><FrequencyChanges><FrequencyChange><Frequency dt:dt="r8">3328124</Frequency><Timestamp dt:dt="r8">87179052179</Timestamp><Current dt:dt="…	59.94	1	right	1280353848	07-18-2017	15:23:10	13:23:10	female	187	{LEFTARROW}	55							0	596293	596189	{LEFTARROW}	104	595062	594570	992	left6,4	27	6	166	mask27	0	596172	1	595972	eqm10_NoEyeNmodel1_dir	90	HV	gazeCOD	GazeCoDxp	1	400	0	595671	9	595571
GazeCoD_1Model_male	18	2	25	<?xml version="1.0"?>\n<Clock xmlns:dt="urn:schemas-microsoft-com:datatypes"><Description dt:dt="string">E-Prime Primary Realtime Clock</Description><StartTime><Timestamp dt:dt="int">0</Timestamp><DateUtc dt:dt="string">2017-07-18T13:23:10Z</DateUtc></StartTime><FrequencyChanges><FrequencyChange><Frequency dt:dt="r8">3328124</Frequency><Timestamp dt:dt="r8">87179052179</Timestamp><Current dt:dt="…	59.94	1	right	1280353848	07-18-2017	15:23:10	13:23:10	female	188	{RIGHTARROW}	44							0	598197	597890	{DOWNARROW}	307	596767	596306	961	right3,2	30	6	167	mask30	0	597874	1	597674	eqm10_NoEyeNmodel1_dir	90	HV	gazeCOD	GazeCoDxp	0	400	0	597373	6	597273
GazeCoD_1Model_male	18	2	25	<?xml version="1.0"?>\n<Clock xmlns:dt="urn:schemas-microsoft-com:datatypes"><Description dt:dt="string">E-Prime Primary Realtime Clock</Description><StartTime><Timestamp dt:dt="int">0</Timestamp><DateUtc dt:dt="string">2017-07-18T13:23:10Z</DateUtc></StartTime><FrequencyChanges><FrequencyChange><Frequency dt:dt="r8">3328124</Frequency><Timestamp dt:dt="r8">87179052179</Timestamp><Current dt:dt="…	59.94	1	right	1280353848	07-18-2017	15:23:10	13:23:10	female	189	{LEFTARROW}	51							0	600005	599776	{DOWNARROW}	229	598661	598207	954	left3,2	14	6	168	mask14	0	599759	1	599559	eqm10_NoEyeNmodel1_dir	90	H	gazeCOD	GazeCoDxp	0	400	0	599258	-3	599158
GazeCoD_1Model_male	18	2	25	<?xml version="1.0"?>\n<Clock xmlns:dt="urn:schemas-microsoft-com:datatypes"><Description dt:dt="string">E-Prime Primary Realtime Clock</Description><StartTime><Timestamp dt:dt="int">0</Timestamp><DateUtc dt:dt="string">2017-07-18T13:23:10Z</DateUtc></StartTime><FrequencyChanges><FrequencyChange><Frequency dt:dt="r8">3328124</Frequency><Timestamp dt:dt="r8">87179052179</Timestamp><Current dt:dt="…	59.94	1	right	1280353848	07-18-2017	15:23:10	13:23:10	female	190	{DOWNARROW}	79							0	601605	601477	{DOWNARROW}	128	600359	600026	833	DG0	1	6	169	mask1	0	601461	1	601261	eqm10_NoEyeNmodel1_dir	0	V	gazeCOD	GazeCoDxp	1	400	0	600960	1	600860
GazeCoD_1Model_male	18	2	25	<?xml version="1.0"?>\n<Clock xmlns:dt="urn:schemas-microsoft-com:datatypes"><Description dt:dt="string">E-Prime Primary Realtime Clock</Description><StartTime><Timestamp dt:dt="int">0</Timestamp><DateUtc dt:dt="string">2017-07-18T13:23:10Z</DateUtc></StartTime><FrequencyChanges><FrequencyChange><Frequency dt:dt="r8">3328124</Frequency><Timestamp dt:dt="r8">87179052179</Timestamp><Current dt:dt="…	59.94	1	right	1280353848	07-18-2017	15:23:10	13:23:10	female	191	{RIGHTARROW}	40							0	603149	603112	{RIGHTARROW}	37	601993	601628	865	right6,4	10	6	170	mask10	0	603096	1	602896	eqm10_NoEyeNmodel1_dir	0	V	gazeCOD	GazeCoDxp	1	400	0	602595	2	602495
GazeCoD_1Model_male	18	2	25	<?xml version="1.0"?>\n<Clock xmlns:dt="urn:schemas-microsoft-com:datatypes"><Description dt:dt="string">E-Prime Primary Realtime Clock</Description><StartTime><Timestamp dt:dt="int">0</Timestamp><DateUtc dt:dt="string">2017-07-18T13:23:10Z</DateUtc></StartTime><FrequencyChanges><FrequencyChange><Frequency dt:dt="r8">3328124</Frequency><Timestamp dt:dt="r8">87179052179</Timestamp><Current dt:dt="…	59.94	1	right	1280353848	07-18-2017	15:23:10	13:23:10	female	192	{RIGHTARROW}	77							0	604869	604714	{RIGHTARROW}	155	603597	603162	935	right8	11	6	171	mask11	0	604697	0	604497	eqm10_NoEyeNmodel1_dir	0	V	gazeCOD	GazeCoDxp	1	400	0	604197	0	604097
GazeCoD_1Model_male	18	2	25	<?xml version="1.0"?>\n<Clock xmlns:dt="urn:schemas-microsoft-com:datatypes"><Description dt:dt="string">E-Prime Primary Realtime Clock</Description><StartTime><Timestamp dt:dt="int">0</Timestamp><DateUtc dt:dt="string">2017-07-18T13:23:10Z</DateUtc></StartTime><FrequencyChanges><FrequencyChange><Frequency dt:dt="r8">3328124</Frequency><Timestamp dt:dt="r8">87179052179</Timestamp><Current dt:dt="…	59.94	1	right	1280353848	07-18-2017	15:23:10	13:23:10	female	193	{LEFTARROW}	51							0	606509	606332	{LEFTARROW}	177	605217	604881	836	left3,2	3	6	172	mask3	0	606315	0	606115	eqm10_NoEyeNmodel1_dir	0	V	gazeCOD	GazeCoDxp	1	400	0	605815	-2	605715
GazeCoD_1Model_male	18	2	25	<?xml version="1.0"?>\n<Clock xmlns:dt="urn:schemas-microsoft-com:datatypes"><Description dt:dt="string">E-Prime Primary Realtime Clock</Description><StartTime><Timestamp dt:dt="int">0</Timestamp><DateUtc dt:dt="string">2017-07-18T13:23:10Z</DateUtc></StartTime><FrequencyChanges><FrequencyChange><Frequency dt:dt="r8">3328124</Frequency><Timestamp dt:dt="r8">87179052179</Timestamp><Current dt:dt="…	59.94	1	right	1280353848	07-18-2017	15:23:10	13:23:10	female	194	{LEFTARROW}	55							0	608301	608117	{LEFTARROW}	184	606999	606533	966	left6,4	16	6	173	mask16	0	608101	1	607901	eqm10_NoEyeNmodel1_dir	90	H	gazeCOD	GazeCoDxp	1	400	0	607600	1	607500
GazeCoD_1Model_male	18	2	25	<?xml version="1.0"?>\n<Clock xmlns:dt="urn:schemas-microsoft-com:datatypes"><Description dt:dt="string">E-Prime Primary Realtime Clock</Description><StartTime><Timestamp dt:dt="int">0</Timestamp><DateUtc dt:dt="string">2017-07-18T13:23:10Z</DateUtc></StartTime><FrequencyChanges><FrequencyChange><Frequency dt:dt="r8">3328124</Frequency><Timestamp dt:dt="r8">87179052179</Timestamp><Current dt:dt="…	59.94	1	right	1280353848	07-18-2017	15:23:10	13:23:10	female	195	{LEFTARROW}	53							0	609901	609736	{LEFTARROW}	165	608611	608318	793	left4,8	26	6	174	mask26	0	609719	0	609519	eqm10_NoEyeNmodel1_dir	90	HV	gazeCOD	GazeCoDxp	1	400	0	609219	8	609119
GazeCoD_1Model_male	18	2	25	<?xml version="1.0"?>\n<Clock xmlns:dt="urn:schemas-microsoft-com:datatypes"><Description dt:dt="string">E-Prime Primary Realtime Clock</Description><StartTime><Timestamp dt:dt="int">0</Timestamp><DateUtc dt:dt="string">2017-07-18T13:23:10Z</DateUtc></StartTime><FrequencyChanges><FrequencyChange><Frequency dt:dt="r8">3328124</Frequency><Timestamp dt:dt="r8">87179052179</Timestamp><Current dt:dt="…	59.94	1	right	1280353848	07-18-2017	15:23:10	13:23:10	female	196	{RIGHTARROW}	46							0	611477	611337	{DOWNARROW}	140	610217	609919	798	right1,6	29	6	175	mask29	0	611321	1	611121	eqm10_NoEyeNmodel1_dir	90	HV	gazeCOD	GazeCoDxp	0	400	0	610820	3	610720
GazeCoD_1Model_male	18	2	25	<?xml version="1.0"?>\n<Clock xmlns:dt="urn:schemas-microsoft-com:datatypes"><Description dt:dt="string">E-Prime Primary Realtime Clock</Description><StartTime><Timestamp dt:dt="int">0</Timestamp><DateUtc dt:dt="string">2017-07-18T13:23:10Z</DateUtc></StartTime><FrequencyChanges><FrequencyChange><Frequency dt:dt="r8">3328124</Frequency><Timestamp dt:dt="r8">87179052179</Timestamp><Current dt:dt="…	59.94	1	right	1280353848	07-18-2017	15:23:10	13:23:10	female	197	{LEFTARROW}	53							0	613221	613056	{LEFTARROW}	165	611929	611488	941	left4,8	15	6	176	mask15	0	613039	0	612839	eqm10_NoEyeNmodel1_dir	90	H	gazeCOD	GazeCoDxp	1	400	0	612539	10	612439
GazeCoD_1Model_male	18	2	25	<?xml version="1.0"?>\n<Clock xmlns:dt="urn:schemas-microsoft-com:datatypes"><Description dt:dt="string">E-Prime Primary Realtime Clock</Description><StartTime><Timestamp dt:dt="int">0</Timestamp><DateUtc dt:dt="string">2017-07-18T13:23:10Z</DateUtc></StartTime><FrequencyChanges><FrequencyChange><Frequency dt:dt="r8">3328124</Frequency><Timestamp dt:dt="r8">87179052179</Timestamp><Current dt:dt="…	59.94	1	right	1280353848	07-18-2017	15:23:10	13:23:10	female	198	{RIGHTARROW}	44							0	615021	614808	{LEFTARROW}	213	613689	613239	950	right3,2	19	6	177	mask19	0	614791	1	614591	eqm10_NoEyeNmodel1_dir	90	H	gazeCOD	GazeCoDxp	0	400	0	614290	1	614190
GazeCoD_1Model_male	18	2	25	<?xml version="1.0"?>\n<Clock xmlns:dt="urn:schemas-microsoft-com:datatypes"><Description dt:dt="string">E-Prime Primary Realtime Clock</Description><StartTime><Timestamp dt:dt="int">0</Timestamp><DateUtc dt:dt="string">2017-07-18T13:23:10Z</DateUtc></StartTime><FrequencyChanges><FrequencyChange><Frequency dt:dt="r8">3328124</Frequency><Timestamp dt:dt="r8">87179052179</Timestamp><Current dt:dt="…	59.94	1	right	1280353848	07-18-2017	15:23:10	13:23:10	female	199	{RIGHTARROW}	40							0	616645	616493	{RIGHTARROW}	152	615365	615041	824	right6,4	32	6	178	mask32	0	616476	1	616276	eqm10_NoEyeNmodel1_dir	90	HV	gazeCOD	GazeCoDxp	1	400	0	615975	10	615875
GazeCoD_1Model_male	18	2	25	<?xml version="1.0"?>\n<Clock xmlns:dt="urn:schemas-microsoft-com:datatypes"><Description dt:dt="string">E-Prime Primary Realtime Clock</Description><StartTime><Timestamp dt:dt="int">0</Timestamp><DateUtc dt:dt="string">2017-07-18T13:23:10Z</DateUtc></StartTime><FrequencyChanges><FrequencyChange><Frequency dt:dt="r8">3328124</Frequency><Timestamp dt:dt="r8">87179052179</Timestamp><Current dt:dt="…	59.94	1	right	1280353848	07-18-2017	15:23:10	13:23:10	female	200	{LEFTARROW}	78							0	618117	618094	{LEFTARROW}	23	616976	616659	817	left8	28	6	179	mask28	0	618077	0	617877	eqm10_NoEyeNmodel1_dir	90	HV	gazeCOD	GazeCoDxp	1	400	0	617577	1	617477
GazeCoD_1Model_male	18	2	25	<?xml version="1.0"?>\n<Clock xmlns:dt="urn:schemas-microsoft-com:datatypes"><Description dt:dt="string">E-Prime Primary Realtime Clock</Description><StartTime><Timestamp dt:dt="int">0</Timestamp><DateUtc dt:dt="string">2017-07-18T13:23:10Z</DateUtc></StartTime><FrequencyChanges><FrequencyChange><Frequency dt:dt="r8">3328124</Frequency><Timestamp dt:dt="r8">87179052179</Timestamp><Current dt:dt="…	59.94	1	right	1280353848	07-18-2017	15:23:10	13:23:10	female	201	{RIGHTARROW}	40							0	619565	619512	{RIGHTARROW}	53	618393	618128	765	right6,4	21	6	180	mask21	0	619495	0	619295	eqm10_NoEyeNmodel1_dir	90	H	gazeCOD	GazeCoDxp	1	400	0	618995	2	618895
GazeCoD_1Model_male	18	2	25	<?xml version="1.0"?>\n<Clock xmlns:dt="urn:schemas-microsoft-com:datatypes"><Description dt:dt="string">E-Prime Primary Realtime Clock</Description><StartTime><Timestamp dt:dt="int">0</Timestamp><DateUtc dt:dt="string">2017-07-18T13:23:10Z</DateUtc></StartTime><FrequencyChanges><FrequencyChange><Frequency dt:dt="r8">3328124</Frequency><Timestamp dt:dt="r8">87179052179</Timestamp><Current dt:dt="…	59.94	1	right	1280353848	07-18-2017	15:23:10	13:23:10	female	202	{DOWNARROW}	79							0	621237	621131	{LEFTARROW}	106	620009	619579	930	DG0	12	6	181	mask12	0	621114	1	620914	eqm10_NoEyeNmodel1_dir	90	H	gazeCOD	GazeCoDxp	0	400	0	620613	4	620513
GazeCoD_1Model_male	18	2	25	<?xml version="1.0"?>\n<Clock xmlns:dt="urn:schemas-microsoft-com:datatypes"><Description dt:dt="string">E-Prime Primary Realtime Clock</Description><StartTime><Timestamp dt:dt="int">0</Timestamp><DateUtc dt:dt="string">2017-07-18T13:23:10Z</DateUtc></StartTime><FrequencyChanges><FrequencyChange><Frequency dt:dt="r8">3328124</Frequency><Timestamp dt:dt="r8">87179052179</Timestamp><Current dt:dt="…	59.94	1	right	1280353848	07-18-2017	15:23:10	13:23:10	female	203	{RIGHTARROW}	44							0	622877	622816	{DOWNARROW}	61	621702	621247	955	right3,2	8	6	182	mask8	0	622799	1	622599	eqm10_NoEyeNmodel1_dir	0	V	gazeCOD	GazeCoDxp	0	400	0	622298	-4	622198
GazeCoD_1Model_male	18	2	25	<?xml version="1.0"?>\n<Clock xmlns:dt="urn:schemas-microsoft-com:datatypes"><Description dt:dt="string">E-Prime Primary Realtime Clock</Description><StartTime><Timestamp dt:dt="int">0</Timestamp><DateUtc dt:dt="string">2017-07-18T13:23:10Z</DateUtc></StartTime><FrequencyChanges><FrequencyChange><Frequency dt:dt="r8">3328124</Frequency><Timestamp dt:dt="r8">87179052179</Timestamp><Current dt:dt="…	59.94	1	right	1280353848	07-18-2017	15:23:10	13:23:10	female	204	{RIGHTARROW}	42							0	624549	624317	{DOWNARROW}	232	623190	622899	791	right4,8	20	6	183	mask20	0	624300	0	624100	eqm10_NoEyeNmodel1_dir	90	H	gazeCOD	GazeCoDxp	0	400	0	623800	10	623700
GazeCoD_1Model_male	18	2	25	<?xml version="1.0"?>\n<Clock xmlns:dt="urn:schemas-microsoft-com:datatypes"><Description dt:dt="string">E-Prime Primary Realtime Clock</Description><StartTime><Timestamp dt:dt="int">0</Timestamp><DateUtc dt:dt="string">2017-07-18T13:23:10Z</DateUtc></StartTime><FrequencyChanges><FrequencyChange><Frequency dt:dt="r8">3328124</Frequency><Timestamp dt:dt="r8">87179052179</Timestamp><Current dt:dt="…	59.94	1	right	1280353848	07-18-2017	15:23:10	13:23:10	female	205	{RIGHTARROW}	77							0	626269	626186	{DOWNARROW}	83	625063	624567	996	right8	22	6	184	mask22	0	626169	1	625969	eqm10_NoEyeNmodel1_dir	90	H	gazeCOD	GazeCoDxp	0	400	0	625668	5	625568
GazeCoD_1Model_male	18	2	25	<?xml version="1.0"?>\n<Clock xmlns:dt="urn:schemas-microsoft-com:datatypes"><Description dt:dt="string">E-Prime Primary Realtime Clock</Description><StartTime><Timestamp dt:dt="int">0</Timestamp><DateUtc dt:dt="string">2017-07-18T13:23:10Z</DateUtc></StartTime><FrequencyChanges><FrequencyChange><Frequency dt:dt="r8">3328124</Frequency><Timestamp dt:dt="r8">87179052179</Timestamp><Current dt:dt="…	59.94	1	right	1280353848	07-18-2017	15:23:10	13:23:10	female	206	{LEFTARROW}	78							0	627925	627904	{LEFTARROW}	21	626782	626286	996	left8	6	6	185	mask6	0	627887	0	627687	eqm10_NoEyeNmodel1_dir	0	V	gazeCOD	GazeCoDxp	1	400	0	627387	5	627287
GazeCoD_1Model_male	18	2	25	<?xml version="1.0"?>\n<Clock xmlns:dt="urn:schemas-microsoft-com:datatypes"><Description dt:dt="string">E-Prime Primary Realtime Clock</Description><StartTime><Timestamp dt:dt="int">0</Timestamp><DateUtc dt:dt="string">2017-07-18T13:23:10Z</DateUtc></StartTime><FrequencyChanges><FrequencyChange><Frequency dt:dt="r8">3328124</Frequency><Timestamp dt:dt="r8">87179052179</Timestamp><Current dt:dt="…	59.94	1	right	1280353848	07-18-2017	15:23:10	13:23:10	female	207	{RIGHTARROW}	42							0	629509	629406	{RIGHTARROW}	103	628285	627938	847	right4,8	31	6	186	mask31	0	629389	1	629189	eqm10_NoEyeNmodel1_dir	90	HV	gazeCOD	GazeCoDxp	1	400	0	628888	3	628788
GazeCoD_1Model_male	18	2	25	<?xml version="1.0"?>\n<Clock xmlns:dt="urn:schemas-microsoft-com:datatypes"><Description dt:dt="string">E-Prime Primary Realtime Clock</Description><StartTime><Timestamp dt:dt="int">0</Timestamp><DateUtc dt:dt="string">2017-07-18T13:23:10Z</DateUtc></StartTime><FrequencyChanges><FrequencyChange><Frequency dt:dt="r8">3328124</Frequency><Timestamp dt:dt="r8">87179052179</Timestamp><Current dt:dt="…	59.94	1	right	1280353848	07-18-2017	15:23:10	13:23:10	female	208	{LEFTARROW}	49							0	631021	630941	{DOWNARROW}	80	629828	629522	806	left1,6	13	6	187	mask13	0	630924	1	630724	eqm10_NoEyeNmodel1_dir	90	H	gazeCOD	GazeCoDxp	0	400	0	630423	-5	630323
GazeCoD_1Model_male	18	2	25	<?xml version="1.0"?>\n<Clock xmlns:dt="urn:schemas-microsoft-com:datatypes"><Description dt:dt="string">E-Prime Primary Realtime Clock</Description><StartTime><Timestamp dt:dt="int">0</Timestamp><DateUtc dt:dt="string">2017-07-18T13:23:10Z</DateUtc></StartTime><FrequencyChanges><FrequencyChange><Frequency dt:dt="r8">3328124</Frequency><Timestamp dt:dt="r8">87179052179</Timestamp><Current dt:dt="…	59.94	1	right	1280353848	07-18-2017	15:23:10	13:23:10	female	209	{RIGHTARROW}	46							0	632653	632576	{RIGHTARROW}	77	631461	631041	920	right1,6	7	6	188	mask7	0	632559	1	632359	eqm10_NoEyeNmodel1_dir	0	V	gazeCOD	GazeCoDxp	1	400	0	632058	-3	631958
GazeCoD_1Model_male	18	2	25	<?xml version="1.0"?>\n<Clock xmlns:dt="urn:schemas-microsoft-com:datatypes"><Description dt:dt="string">E-Prime Primary Realtime Clock</Description><StartTime><Timestamp dt:dt="int">0</Timestamp><DateUtc dt:dt="string">2017-07-18T13:23:10Z</DateUtc></StartTime><FrequencyChanges><FrequencyChange><Frequency dt:dt="r8">3328124</Frequency><Timestamp dt:dt="r8">87179052179</Timestamp><Current dt:dt="…	59.94	1	right	1280353848	07-18-2017	15:23:10	13:23:10	female	210	{RIGHTARROW}	77							0	634229	634227	{RIGHTARROW}	2	633105	632676	929	right8	33	6	189	mask33	0	634210	0	634010	eqm10_NoEyeNmodel1_dir	90	HV	gazeCOD	GazeCoDxp	1	400	0	633710	5	633610
GazeCoD_1Model_male	18	2	25	<?xml version="1.0"?>\n<Clock xmlns:dt="urn:schemas-microsoft-com:datatypes"><Description dt:dt="string">E-Prime Primary Realtime Clock</Description><StartTime><Timestamp dt:dt="int">0</Timestamp><DateUtc dt:dt="string">2017-07-18T13:23:10Z</DateUtc></StartTime><FrequencyChanges><FrequencyChange><Frequency dt:dt="r8">3328124</Frequency><Timestamp dt:dt="r8">87179052179</Timestamp><Current dt:dt="…	59.94	1	right	1280353848	07-18-2017	15:23:10	13:23:10	female	211	{RIGHTARROW}	46							0	635813	635729	{DOWNARROW}	84	634602	634244	858	right1,6	18	6	190	mask18	0	635712	1	635512	eqm10_NoEyeNmodel1_dir	90	H	gazeCOD	GazeCoDxp	0	400	0	635211	9	635111
GazeCoD_1Model_male	18	2	25	<?xml version="1.0"?>\n<Clock xmlns:dt="urn:schemas-microsoft-com:datatypes"><Description dt:dt="string">E-Prime Primary Realtime Clock</Description><StartTime><Timestamp dt:dt="int">0</Timestamp><DateUtc dt:dt="string">2017-07-18T13:23:10Z</DateUtc></StartTime><FrequencyChanges><FrequencyChange><Frequency dt:dt="r8">3328124</Frequency><Timestamp dt:dt="r8">87179052179</Timestamp><Current dt:dt="…	59.94	1	right	1280353848	07-18-2017	15:23:10	13:23:10	female	212	{LEFTARROW}	49							0	637365	637280	{DOWNARROW}	85	636163	635829	834	left1,6	2	6	191	mask2	0	637263	0	637063	eqm10_NoEyeNmodel1_dir	0	V	gazeCOD	GazeCoDxp	0	400	0	636763	0	636663
GazeCoD_1Model_male	18	2	25	<?xml version="1.0"?>\n<Clock xmlns:dt="urn:schemas-microsoft-com:datatypes"><Description dt:dt="string">E-Prime Primary Realtime Clock</Description><StartTime><Timestamp dt:dt="int">0</Timestamp><DateUtc dt:dt="string">2017-07-18T13:23:10Z</DateUtc></StartTime><FrequencyChanges><FrequencyChange><Frequency dt:dt="r8">3328124</Frequency><Timestamp dt:dt="r8">87179052179</Timestamp><Current dt:dt="…	59.94	1	right	1280353848	07-18-2017	15:23:10	13:23:10	female	213	{LEFTARROW}	49							0	638901	638865	{DOWNARROW}	36	637749	637380	869	left1,6	24	6	192	mask24	0	638848	0	638648	eqm10_NoEyeNmodel1_dir	90	HV	gazeCOD	GazeCoDxp	0	400	0	638348	-1	638248
GazeCoD_1Model_male	18	2	25	<?xml version="1.0"?>\n<Clock xmlns:dt="urn:schemas-microsoft-com:datatypes"><Description dt:dt="string">E-Prime Primary Realtime Clock</Description><StartTime><Timestamp dt:dt="int">0</Timestamp><DateUtc dt:dt="string">2017-07-18T13:23:10Z</DateUtc></StartTime><FrequencyChanges><FrequencyChange><Frequency dt:dt="r8">3328124</Frequency><Timestamp dt:dt="r8">87179052179</Timestamp><Current dt:dt="…	59.94	1	right	1280353848	07-18-2017	15:23:10	13:23:10	female	214	{LEFTARROW}	53							0	640573	640417	{DOWNARROW}	156	639293	638915	878	left4,8	4	6	193	mask4	0	640400	1	640200	eqm10_NoEyeNmodel1_dir	0	V	gazeCOD	GazeCoDxp	0	400	0	639899	6	639799
GazeCoD_1Model_male	18	2	25	<?xml version="1.0"?>\n<Clock xmlns:dt="urn:schemas-microsoft-com:datatypes"><Description dt:dt="string">E-Prime Primary Realtime Clock</Description><StartTime><Timestamp dt:dt="int">0</Timestamp><DateUtc dt:dt="string">2017-07-18T13:23:10Z</DateUtc></StartTime><FrequencyChanges><FrequencyChange><Frequency dt:dt="r8">3328124</Frequency><Timestamp dt:dt="r8">87179052179</Timestamp><Current dt:dt="…	59.94	1	right	1280353848	07-18-2017	15:23:10	13:23:10	female	215	{LEFTARROW}	78							0	642197	642152	{LEFTARROW}	45	641035	640584	951	left8	17	6	194	mask17	0	642135	0	641935	eqm10_NoEyeNmodel1_dir	90	H	gazeCOD	GazeCoDxp	1	400	0	641635	0	641535
GazeCoD_1Model_male	18	2	25	<?xml version="1.0"?>\n<Clock xmlns:dt="urn:schemas-microsoft-com:datatypes"><Description dt:dt="string">E-Prime Primary Realtime Clock</Description><StartTime><Timestamp dt:dt="int">0</Timestamp><DateUtc dt:dt="string">2017-07-18T13:23:10Z</DateUtc></StartTime><FrequencyChanges><FrequencyChange><Frequency dt:dt="r8">3328124</Frequency><Timestamp dt:dt="r8">87179052179</Timestamp><Current dt:dt="…	59.94	1	right	1280353848	07-18-2017	15:23:10	13:23:10	female	216	{LEFTARROW}	51							0	643933	643837	{LEFTARROW}	96	642715	642219	996	left3,2	25	6	195	mask25	0	643820	0	643620	eqm10_NoEyeNmodel1_dir	90	HV	gazeCOD	GazeCoDxp	1	400	0	643320	5	643220
GazeCoD_1Model_male	18	2	25	<?xml version="1.0"?>\n<Clock xmlns:dt="urn:schemas-microsoft-com:datatypes"><Description dt:dt="string">E-Prime Primary Realtime Clock</Description><StartTime><Timestamp dt:dt="int">0</Timestamp><DateUtc dt:dt="string">2017-07-18T13:23:10Z</DateUtc></StartTime><FrequencyChanges><FrequencyChange><Frequency dt:dt="r8">3328124</Frequency><Timestamp dt:dt="r8">87179052179</Timestamp><Current dt:dt="…	59.94	1	right	1280353848	07-18-2017	15:23:10	13:23:10	female	217	{DOWNARROW}	79							0	645509	645439	{LEFTARROW}	70	644324	643954	870	DG0	23	6	196	mask23	0	645422	1	645222	eqm10_NoEyeNmodel1_dir	90	HV	gazeCOD	GazeCoDxp	0	400	0	644921	-3	644821
GazeCoD_1Model_male	18	2	25	<?xml version="1.0"?>\n<Clock xmlns:dt="urn:schemas-microsoft-com:datatypes"><Description dt:dt="string">E-Prime Primary Realtime Clock</Description><StartTime><Timestamp dt:dt="int">0</Timestamp><DateUtc dt:dt="string">2017-07-18T13:23:10Z</DateUtc></StartTime><FrequencyChanges><FrequencyChange><Frequency dt:dt="r8">3328124</Frequency><Timestamp dt:dt="r8">87179052179</Timestamp><Current dt:dt="…	59.94	1	right	1280353848	07-18-2017	15:23:10	13:23:10	female	218	{LEFTARROW}	55							0	646965	646923	{LEFTARROW}	42	645798	645522	776	left6,4	5	6	197	mask5	0	646906	0	646706	eqm10_NoEyeNmodel1_dir	0	V	gazeCOD	GazeCoDxp	1	400	0	646406	8	646306
GazeCoD_1Model_male	18	2	25	<?xml version="1.0"?>\n<Clock xmlns:dt="urn:schemas-microsoft-com:datatypes"><Description dt:dt="string">E-Prime Primary Realtime Clock</Description><StartTime><Timestamp dt:dt="int">0</Timestamp><DateUtc dt:dt="string">2017-07-18T13:23:10Z</DateUtc></StartTime><FrequencyChanges><FrequencyChange><Frequency dt:dt="r8">3328124</Frequency><Timestamp dt:dt="r8">87179052179</Timestamp><Current dt:dt="…	59.94	1	right	1280353848	07-18-2017	15:23:10	13:23:10	female	219	{RIGHTARROW}	42							0	648461	648392	{RIGHTARROW}	69	647266	646990	776	right4,8	9	6	198	mask9	0	648375	1	648175	eqm10_NoEyeNmodel1_dir	0	V	gazeCOD	GazeCoDxp	1	400	0	647874	8	647774
GazeCoD_1Model_male	18	2	25	<?xml version="1.0"?>\n<Clock xmlns:dt="urn:schemas-microsoft-com:datatypes"><Description dt:dt="string">E-Prime Primary Realtime Clock</Description><StartTime><Timestamp dt:dt="int">0</Timestamp><DateUtc dt:dt="string">2017-07-18T13:23:10Z</DateUtc></StartTime><FrequencyChanges><FrequencyChange><Frequency dt:dt="r8">3328124</Frequency><Timestamp dt:dt="r8">87179052179</Timestamp><Current dt:dt="…	59.94	1	right	1280353848	07-18-2017	15:23:10	13:23:10	female	220	{LEFTARROW}	53							0	650141	649993	{LEFTARROW}	148	648868	648475	893	left4,8	4	7	199	mask4	0	649976	0	649776	eqm10_NoEyeNmodel1_dir	0	V	gazeCOD	GazeCoDxp	1	400	0	649476	8	649376
GazeCoD_1Model_male	18	2	25	<?xml version="1.0"?>\n<Clock xmlns:dt="urn:schemas-microsoft-com:datatypes"><Description dt:dt="string">E-Prime Primary Realtime Clock</Description><StartTime><Timestamp dt:dt="int">0</Timestamp><DateUtc dt:dt="string">2017-07-18T13:23:10Z</DateUtc></StartTime><FrequencyChanges><FrequencyChange><Frequency dt:dt="r8">3328124</Frequency><Timestamp dt:dt="r8">87179052179</Timestamp><Current dt:dt="…	59.94	1	right	1280353848	07-18-2017	15:23:10	13:23:10	female	221	{LEFTARROW}	51							0	651837	651762	{DOWNARROW}	75	650645	650160	985	left3,2	14	7	200	mask14	0	651745	1	651545	eqm10_NoEyeNmodel1_dir	90	H	gazeCOD	GazeCoDxp	0	400	0	651244	-1	651144
GazeCoD_1Model_male	18	2	25	<?xml version="1.0"?>\n<Clock xmlns:dt="urn:schemas-microsoft-com:datatypes"><Description dt:dt="string">E-Prime Primary Realtime Clock</Description><StartTime><Timestamp dt:dt="int">0</Timestamp><DateUtc dt:dt="string">2017-07-18T13:23:10Z</DateUtc></StartTime><FrequencyChanges><FrequencyChange><Frequency dt:dt="r8">3328124</Frequency><Timestamp dt:dt="r8">87179052179</Timestamp><Current dt:dt="…	59.94	1	right	1280353848	07-18-2017	15:23:10	13:23:10	female	222	{LEFTARROW}	53							0	654709	653263	{DOWNARROW}	1446	652136	651862	774	left4,8	15	7	201	mask15	0	653246	0	653046	eqm10_NoEyeNmodel1_dir	90	H	gazeCOD	GazeCoDxp	1	400	0	652746	10	652646
GazeCoD_1Model_male	18	2	25	<?xml version="1.0"?>\n<Clock xmlns:dt="urn:schemas-microsoft-com:datatypes"><Description dt:dt="string">E-Prime Primary Realtime Clock</Description><StartTime><Timestamp dt:dt="int">0</Timestamp><DateUtc dt:dt="string">2017-07-18T13:23:10Z</DateUtc></StartTime><FrequencyChanges><FrequencyChange><Frequency dt:dt="r8">3328124</Frequency><Timestamp dt:dt="r8">87179052179</Timestamp><Current dt:dt="…	59.94	1	right	1280353848	07-18-2017	15:23:10	13:23:10	female	223	{LEFTARROW}	55							0	657013	655365	{LEFTARROW}	1648	654733	654731	930	left6,4	27	7	202	mask27	0	655348	0	655148	eqm10_NoEyeNmodel1_dir	90	HV	gazeCOD	GazeCoDxp	1	400	0	654848	15	654748
GazeCoD_1Model_male	18	2	25	<?xml version="1.0"?>\n<Clock xmlns:dt="urn:schemas-microsoft-com:datatypes"><Description dt:dt="string">E-Prime Primary Realtime Clock</Description><StartTime><Timestamp dt:dt="int">0</Timestamp><DateUtc dt:dt="string">2017-07-18T13:23:10Z</DateUtc></StartTime><FrequencyChanges><FrequencyChange><Frequency dt:dt="r8">3328124</Frequency><Timestamp dt:dt="r8">87179052179</Timestamp><Current dt:dt="…	59.94	1	right	1280353848	07-18-2017	15:23:10	13:23:10	female	224	{RIGHTARROW}	44							0	658661	658568	{RIGHTARROW}	93	657443	657034	909	right3,2	8	7	203	mask8	0	658552	1	658352	eqm10_NoEyeNmodel1_dir	0	V	gazeCOD	GazeCoDxp	1	400	0	658051	8	657951
GazeCoD_1Model_male	18	2	25	<?xml version="1.0"?>\n<Clock xmlns:dt="urn:schemas-microsoft-com:datatypes"><Description dt:dt="string">E-Prime Primary Realtime Clock</Description><StartTime><Timestamp dt:dt="int">0</Timestamp><DateUtc dt:dt="string">2017-07-18T13:23:10Z</DateUtc></StartTime><FrequencyChanges><FrequencyChange><Frequency dt:dt="r8">3328124</Frequency><Timestamp dt:dt="r8">87179052179</Timestamp><Current dt:dt="…	59.94	1	right	1280353848	07-18-2017	15:23:10	13:23:10	female	225	{LEFTARROW}	55							0	660413	660203	{LEFTARROW}	210	659082	658685	897	left6,4	5	7	204	mask5	0	660187	1	659987	eqm10_NoEyeNmodel1_dir	0	V	gazeCOD	GazeCoDxp	1	400	0	659686	4	659586
GazeCoD_1Model_male	18	2	25	<?xml version="1.0"?>\n<Clock xmlns:dt="urn:schemas-microsoft-com:datatypes"><Description dt:dt="string">E-Prime Primary Realtime Clock</Description><StartTime><Timestamp dt:dt="int">0</Timestamp><DateUtc dt:dt="string">2017-07-18T13:23:10Z</DateUtc></StartTime><FrequencyChanges><FrequencyChange><Frequency dt:dt="r8">3328124</Frequency><Timestamp dt:dt="r8">87179052179</Timestamp><Current dt:dt="…	59.94	1	right	1280353848	07-18-2017	15:23:10	13:23:10	female	226	{RIGHTARROW}	42							0	661933	661838	{RIGHTARROW}	95	660711	660437	774	right4,8	20	7	205	mask20	0	661822	1	661622	eqm10_NoEyeNmodel1_dir	90	H	gazeCOD	GazeCoDxp	1	400	0	661321	10	661221
GazeCoD_1Model_male	18	2	25	<?xml version="1.0"?>\n<Clock xmlns:dt="urn:schemas-microsoft-com:datatypes"><Description dt:dt="string">E-Prime Primary Realtime Clock</Description><StartTime><Timestamp dt:dt="int">0</Timestamp><DateUtc dt:dt="string">2017-07-18T13:23:10Z</DateUtc></StartTime><FrequencyChanges><FrequencyChange><Frequency dt:dt="r8">3328124</Frequency><Timestamp dt:dt="r8">87179052179</Timestamp><Current dt:dt="…	59.94	1	right	1280353848	07-18-2017	15:23:10	13:23:10	female	227	{RIGHTARROW}	44							0	663501	663457	{RIGHTARROW}	44	662332	661955	877	right3,2	30	7	206	mask30	0	663440	1	663240	eqm10_NoEyeNmodel1_dir	90	HV	gazeCOD	GazeCoDxp	1	400	0	662939	7	662839
GazeCoD_1Model_male	18	2	25	<?xml version="1.0"?>\n<Clock xmlns:dt="urn:schemas-microsoft-com:datatypes"><Description dt:dt="string">E-Prime Primary Realtime Clock</Description><StartTime><Timestamp dt:dt="int">0</Timestamp><DateUtc dt:dt="string">2017-07-18T13:23:10Z</DateUtc></StartTime><FrequencyChanges><FrequencyChange><Frequency dt:dt="r8">3328124</Frequency><Timestamp dt:dt="r8">87179052179</Timestamp><Current dt:dt="…	59.94	1	right	1280353848	07-18-2017	15:23:10	13:23:10	female	228	{LEFTARROW}	78							0	664997	664942	{LEFTARROW}	55	663817	663523	794	left8	28	7	207	mask28	0	664925	1	664725	eqm10_NoEyeNmodel1_dir	90	HV	gazeCOD	GazeCoDxp	1	400	0	664424	7	664324
GazeCoD_1Model_male	18	2	25	<?xml version="1.0"?>\n<Clock xmlns:dt="urn:schemas-microsoft-com:datatypes"><Description dt:dt="string">E-Prime Primary Realtime Clock</Description><StartTime><Timestamp dt:dt="int">0</Timestamp><DateUtc dt:dt="string">2017-07-18T13:23:10Z</DateUtc></StartTime><FrequencyChanges><FrequencyChange><Frequency dt:dt="r8">3328124</Frequency><Timestamp dt:dt="r8">87179052179</Timestamp><Current dt:dt="…	59.94	1	right	1280353848	07-18-2017	15:23:10	13:23:10	female	229	{RIGHTARROW}	40							0	666453	666443	{RIGHTARROW}	10	665316	665008	808	right6,4	21	7	208	mask21	0	666426	0	666226	eqm10_NoEyeNmodel1_dir	90	H	gazeCOD	GazeCoDxp	1	400	0	665926	10	665826
GazeCoD_1Model_male	18	2	25	<?xml version="1.0"?>\n<Clock xmlns:dt="urn:schemas-microsoft-com:datatypes"><Description dt:dt="string">E-Prime Primary Realtime Clock</Description><StartTime><Timestamp dt:dt="int">0</Timestamp><DateUtc dt:dt="string">2017-07-18T13:23:10Z</DateUtc></StartTime><FrequencyChanges><FrequencyChange><Frequency dt:dt="r8">3328124</Frequency><Timestamp dt:dt="r8">87179052179</Timestamp><Current dt:dt="…	59.94	1	right	1280353848	07-18-2017	15:23:10	13:23:10	female	230	{LEFTARROW}	49							0	667989	667928	{DOWNARROW}	61	666805	666476	829	left1,6	2	7	209	mask2	0	667911	0	667711	eqm10_NoEyeNmodel1_dir	0	V	gazeCOD	GazeCoDxp	0	400	0	667411	6	667311
GazeCoD_1Model_male	18	2	25	<?xml version="1.0"?>\n<Clock xmlns:dt="urn:schemas-microsoft-com:datatypes"><Description dt:dt="string">E-Prime Primary Realtime Clock</Description><StartTime><Timestamp dt:dt="int">0</Timestamp><DateUtc dt:dt="string">2017-07-18T13:23:10Z</DateUtc></StartTime><FrequencyChanges><FrequencyChange><Frequency dt:dt="r8">3328124</Frequency><Timestamp dt:dt="r8">87179052179</Timestamp><Current dt:dt="…	59.94	1	right	1280353848	07-18-2017	15:23:10	13:23:10	female	231	{LEFTARROW}	51							0	669477	669413	{LEFTARROW}	64	668296	668011	785	left3,2	25	7	210	mask25	0	669396	1	669196	eqm10_NoEyeNmodel1_dir	90	HV	gazeCOD	GazeCoDxp	1	400	0	668895	-1	668795
GazeCoD_1Model_male	18	2	25	<?xml version="1.0"?>\n<Clock xmlns:dt="urn:schemas-microsoft-com:datatypes"><Description dt:dt="string">E-Prime Primary Realtime Clock</Description><StartTime><Timestamp dt:dt="int">0</Timestamp><DateUtc dt:dt="string">2017-07-18T13:23:10Z</DateUtc></StartTime><FrequencyChanges><FrequencyChange><Frequency dt:dt="r8">3328124</Frequency><Timestamp dt:dt="r8">87179052179</Timestamp><Current dt:dt="…	59.94	1	right	1280353848	07-18-2017	15:23:10	13:23:10	female	232	{RIGHTARROW}	46							0	671085	671064	{RIGHTARROW}	21	669942	669496	946	right1,6	18	7	211	mask18	0	671048	1	670848	eqm10_NoEyeNmodel1_dir	90	H	gazeCOD	GazeCoDxp	1	400	0	670547	5	670447
GazeCoD_1Model_male	18	2	25	<?xml version="1.0"?>\n<Clock xmlns:dt="urn:schemas-microsoft-com:datatypes"><Description dt:dt="string">E-Prime Primary Realtime Clock</Description><StartTime><Timestamp dt:dt="int">0</Timestamp><DateUtc dt:dt="string">2017-07-18T13:23:10Z</DateUtc></StartTime><FrequencyChanges><FrequencyChange><Frequency dt:dt="r8">3328124</Frequency><Timestamp dt:dt="r8">87179052179</Timestamp><Current dt:dt="…	59.94	1	right	1280353848	07-18-2017	15:23:10	13:23:10	female	233	{DOWNARROW}	79							0	672597	672566	{DOWNARROW}	31	671440	671098	842	DG0	23	7	212	mask23	0	672549	0	672349	eqm10_NoEyeNmodel1_dir	90	HV	gazeCOD	GazeCoDxp	1	400	0	672049	9	671949
GazeCoD_1Model_male	18	2	25	<?xml version="1.0"?>\n<Clock xmlns:dt="urn:schemas-microsoft-com:datatypes"><Description dt:dt="string">E-Prime Primary Realtime Clock</Description><StartTime><Timestamp dt:dt="int">0</Timestamp><DateUtc dt:dt="string">2017-07-18T13:23:10Z</DateUtc></StartTime><FrequencyChanges><FrequencyChange><Frequency dt:dt="r8">3328124</Frequency><Timestamp dt:dt="r8">87179052179</Timestamp><Current dt:dt="…	59.94	1	right	1280353848	07-18-2017	15:23:10	13:23:10	female	234	{LEFTARROW}	78							0	674221	674151	{LEFTARROW}	70	673032	672616	916	left8	17	7	213	mask17	0	674134	0	673934	eqm10_NoEyeNmodel1_dir	90	H	gazeCOD	GazeCoDxp	1	400	0	673634	2	673534
GazeCoD_1Model_male	18	2	25	<?xml version="1.0"?>\n<Clock xmlns:dt="urn:schemas-microsoft-com:datatypes"><Description dt:dt="string">E-Prime Primary Realtime Clock</Description><StartTime><Timestamp dt:dt="int">0</Timestamp><DateUtc dt:dt="string">2017-07-18T13:23:10Z</DateUtc></StartTime><FrequencyChanges><FrequencyChange><Frequency dt:dt="r8">3328124</Frequency><Timestamp dt:dt="r8">87179052179</Timestamp><Current dt:dt="…	59.94	1	right	1280353848	07-18-2017	15:23:10	13:23:10	female	235	{LEFTARROW}	49							0	675765	675719	{LEFTARROW}	46	674598	674234	864	left1,6	24	7	214	mask24	0	675702	0	675502	eqm10_NoEyeNmodel1_dir	90	HV	gazeCOD	GazeCoDxp	1	400	0	675202	4	675102
GazeCoD_1Model_male	18	2	25	<?xml version="1.0"?>\n<Clock xmlns:dt="urn:schemas-microsoft-com:datatypes"><Description dt:dt="string">E-Prime Primary Realtime Clock</Description><StartTime><Timestamp dt:dt="int">0</Timestamp><DateUtc dt:dt="string">2017-07-18T13:23:10Z</DateUtc></StartTime><FrequencyChanges><FrequencyChange><Frequency dt:dt="r8">3328124</Frequency><Timestamp dt:dt="r8">87179052179</Timestamp><Current dt:dt="…	59.94	1	right	1280353848	07-18-2017	15:23:10	13:23:10	female	236	{RIGHTARROW}	77							0	678709	677354	{RIGHTARROW}	1355	676242	675786	956	right8	33	7	215	mask33	0	677337	0	677137	eqm10_NoEyeNmodel1_dir	90	HV	gazeCOD	GazeCoDxp	1	400	0	676837	-5	676737
GazeCoD_1Model_male	18	2	25	<?xml version="1.0"?>\n<Clock xmlns:dt="urn:schemas-microsoft-com:datatypes"><Description dt:dt="string">E-Prime Primary Realtime Clock</Description><StartTime><Timestamp dt:dt="int">0</Timestamp><DateUtc dt:dt="string">2017-07-18T13:23:10Z</DateUtc></StartTime><FrequencyChanges><FrequencyChange><Frequency dt:dt="r8">3328124</Frequency><Timestamp dt:dt="r8">87179052179</Timestamp><Current dt:dt="…	59.94	1	right	1280353848	07-18-2017	15:23:10	13:23:10	female	237	{RIGHTARROW}	40							0	680541	680290	{RIGHTARROW}	251	679166	678722	944	right6,4	32	7	216	mask32	0	680274	1	680074	eqm10_NoEyeNmodel1_dir	90	HV	gazeCOD	GazeCoDxp	1	400	0	679773	7	679673
GazeCoD_1Model_male	18	2	25	<?xml version="1.0"?>\n<Clock xmlns:dt="urn:schemas-microsoft-com:datatypes"><Description dt:dt="string">E-Prime Primary Realtime Clock</Description><StartTime><Timestamp dt:dt="int">0</Timestamp><DateUtc dt:dt="string">2017-07-18T13:23:10Z</DateUtc></StartTime><FrequencyChanges><FrequencyChange><Frequency dt:dt="r8">3328124</Frequency><Timestamp dt:dt="r8">87179052179</Timestamp><Current dt:dt="…	59.94	1	right	1280353848	07-18-2017	15:23:10	13:23:10	female	238	{RIGHTARROW}	42							0	682173	682109	{RIGHTARROW}	64	680988	680557	931	right4,8	31	7	217	mask31	0	682092	0	681892	eqm10_NoEyeNmodel1_dir	90	HV	gazeCOD	GazeCoDxp	1	400	0	681592	4	681492
GazeCoD_1Model_male	18	2	25	<?xml version="1.0"?>\n<Clock xmlns:dt="urn:schemas-microsoft-com:datatypes"><Description dt:dt="string">E-Prime Primary Realtime Clock</Description><StartTime><Timestamp dt:dt="int">0</Timestamp><DateUtc dt:dt="string">2017-07-18T13:23:10Z</DateUtc></StartTime><FrequencyChanges><FrequencyChange><Frequency dt:dt="r8">3328124</Frequency><Timestamp dt:dt="r8">87179052179</Timestamp><Current dt:dt="…	59.94	1	right	1280353848	07-18-2017	15:23:10	13:23:10	female	239	{RIGHTARROW}	77							0	683821	683560	{RIGHTARROW}	261	682444	682192	752	right8	22	7	218	mask22	0	683543	0	683343	eqm10_NoEyeNmodel1_dir	90	H	gazeCOD	GazeCoDxp	1	400	0	683043	-1	682943
GazeCoD_1Model_male	18	2	25	<?xml version="1.0"?>\n<Clock xmlns:dt="urn:schemas-microsoft-com:datatypes"><Description dt:dt="string">E-Prime Primary Realtime Clock</Description><StartTime><Timestamp dt:dt="int">0</Timestamp><DateUtc dt:dt="string">2017-07-18T13:23:10Z</DateUtc></StartTime><FrequencyChanges><FrequencyChange><Frequency dt:dt="r8">3328124</Frequency><Timestamp dt:dt="r8">87179052179</Timestamp><Current dt:dt="…	59.94	1	right	1280353848	07-18-2017	15:23:10	13:23:10	female	240	{LEFTARROW}	55							0	685501	685446	{LEFTARROW}	55	684330	683844	986	left6,4	16	7	219	mask16	0	685429	1	685229	eqm10_NoEyeNmodel1_dir	90	H	gazeCOD	GazeCoDxp	1	400	0	684928	-2	684828
GazeCoD_1Model_male	18	2	25	<?xml version="1.0"?>\n<Clock xmlns:dt="urn:schemas-microsoft-com:datatypes"><Description dt:dt="string">E-Prime Primary Realtime Clock</Description><StartTime><Timestamp dt:dt="int">0</Timestamp><DateUtc dt:dt="string">2017-07-18T13:23:10Z</DateUtc></StartTime><FrequencyChanges><FrequencyChange><Frequency dt:dt="r8">3328124</Frequency><Timestamp dt:dt="r8">87179052179</Timestamp><Current dt:dt="…	59.94	1	right	1280353848	07-18-2017	15:23:10	13:23:10	female	241	{RIGHTARROW}	77							0	686989	686930	{RIGHTARROW}	59	685817	685512	805	right8	11	7	220	mask11	0	686914	1	686714	eqm10_NoEyeNmodel1_dir	0	V	gazeCOD	GazeCoDxp	1	400	0	686413	-4	686313
GazeCoD_1Model_male	18	2	25	<?xml version="1.0"?>\n<Clock xmlns:dt="urn:schemas-microsoft-com:datatypes"><Description dt:dt="string">E-Prime Primary Realtime Clock</Description><StartTime><Timestamp dt:dt="int">0</Timestamp><DateUtc dt:dt="string">2017-07-18T13:23:10Z</DateUtc></StartTime><FrequencyChanges><FrequencyChange><Frequency dt:dt="r8">3328124</Frequency><Timestamp dt:dt="r8">87179052179</Timestamp><Current dt:dt="…	59.94	1	right	1280353848	07-18-2017	15:23:10	13:23:10	female	242	{RIGHTARROW}	44							0	692341	692286	{RIGHTARROW}	55	691172	690884	788	right3,2	19	7	221	mask19	0	692269	0	692069	eqm10_NoEyeNmodel1_dir	90	H	gazeCOD	GazeCoDxp	1	400	0	691769	-3	691669
GazeCoD_1Model_male	18	2	25	<?xml version="1.0"?>\n<Clock xmlns:dt="urn:schemas-microsoft-com:datatypes"><Description dt:dt="string">E-Prime Primary Realtime Clock</Description><StartTime><Timestamp dt:dt="int">0</Timestamp><DateUtc dt:dt="string">2017-07-18T13:23:10Z</DateUtc></StartTime><FrequencyChanges><FrequencyChange><Frequency dt:dt="r8">3328124</Frequency><Timestamp dt:dt="r8">87179052179</Timestamp><Current dt:dt="…	59.94	1	right	1280353848	07-18-2017	15:23:10	13:23:10	female	243	{LEFTARROW}	53							0	693933	693887	{LEFTARROW}	46	692768	692353	915	left4,8	26	7	222	mask26	0	693871	1	693671	eqm10_NoEyeNmodel1_dir	90	HV	gazeCOD	GazeCoDxp	1	400	0	693370	2	693270
GazeCoD_1Model_male	18	2	25	<?xml version="1.0"?>\n<Clock xmlns:dt="urn:schemas-microsoft-com:datatypes"><Description dt:dt="string">E-Prime Primary Realtime Clock</Description><StartTime><Timestamp dt:dt="int">0</Timestamp><DateUtc dt:dt="string">2017-07-18T13:23:10Z</DateUtc></StartTime><FrequencyChanges><FrequencyChange><Frequency dt:dt="r8">3328124</Frequency><Timestamp dt:dt="r8">87179052179</Timestamp><Current dt:dt="…	59.94	1	right	1280353848	07-18-2017	15:23:10	13:23:10	female	244	{RIGHTARROW}	40							0	695525	695422	{RIGHTARROW}	103	694299	693954	845	right6,4	10	7	223	mask10	0	695405	0	695205	eqm10_NoEyeNmodel1_dir	0	V	gazeCOD	GazeCoDxp	1	400	0	694905	6	694805
GazeCoD_1Model_male	18	2	25	<?xml version="1.0"?>\n<Clock xmlns:dt="urn:schemas-microsoft-com:datatypes"><Description dt:dt="string">E-Prime Primary Realtime Clock</Description><StartTime><Timestamp dt:dt="int">0</Timestamp><DateUtc dt:dt="string">2017-07-18T13:23:10Z</DateUtc></StartTime><FrequencyChanges><FrequencyChange><Frequency dt:dt="r8">3328124</Frequency><Timestamp dt:dt="r8">87179052179</Timestamp><Current dt:dt="…	59.94	1	right	1280353848	07-18-2017	15:23:10	13:23:10	female	245	{RIGHTARROW}	42							0	697173	697057	{RIGHTARROW}	116	695930	695539	891	right4,8	9	7	224	mask9	0	697040	0	696840	eqm10_NoEyeNmodel1_dir	0	V	gazeCOD	GazeCoDxp	1	400	0	696540	10	696440
GazeCoD_1Model_male	18	2	25	<?xml version="1.0"?>\n<Clock xmlns:dt="urn:schemas-microsoft-com:datatypes"><Description dt:dt="string">E-Prime Primary Realtime Clock</Description><StartTime><Timestamp dt:dt="int">0</Timestamp><DateUtc dt:dt="string">2017-07-18T13:23:10Z</DateUtc></StartTime><FrequencyChanges><FrequencyChange><Frequency dt:dt="r8">3328124</Frequency><Timestamp dt:dt="r8">87179052179</Timestamp><Current dt:dt="…	59.94	1	right	1280353848	07-18-2017	15:23:10	13:23:10	female	246	{RIGHTARROW}	46							0	698821	698792	{RIGHTARROW}	29	697672	697191	981	right1,6	7	7	225	mask7	0	698776	1	698576	eqm10_NoEyeNmodel1_dir	0	V	gazeCOD	GazeCoDxp	1	400	0	698275	3	698175
GazeCoD_1Model_male	18	2	25	<?xml version="1.0"?>\n<Clock xmlns:dt="urn:schemas-microsoft-com:datatypes"><Description dt:dt="string">E-Prime Primary Realtime Clock</Description><StartTime><Timestamp dt:dt="int">0</Timestamp><DateUtc dt:dt="string">2017-07-18T13:23:10Z</DateUtc></StartTime><FrequencyChanges><FrequencyChange><Frequency dt:dt="r8">3328124</Frequency><Timestamp dt:dt="r8">87179052179</Timestamp><Current dt:dt="…	59.94	1	right	1280353848	07-18-2017	15:23:10	13:23:10	female	247	{DOWNARROW}	79							0	700453	700311	{DOWNARROW}	142	699195	698842	853	DG0	1	7	226	mask1	0	700294	1	700094	eqm10_NoEyeNmodel1_dir	0	V	gazeCOD	GazeCoDxp	1	400	0	699793	-2	699693
GazeCoD_1Model_male	18	2	25	<?xml version="1.0"?>\n<Clock xmlns:dt="urn:schemas-microsoft-com:datatypes"><Description dt:dt="string">E-Prime Primary Realtime Clock</Description><StartTime><Timestamp dt:dt="int">0</Timestamp><DateUtc dt:dt="string">2017-07-18T13:23:10Z</DateUtc></StartTime><FrequencyChanges><FrequencyChange><Frequency dt:dt="r8">3328124</Frequency><Timestamp dt:dt="r8">87179052179</Timestamp><Current dt:dt="…	59.94	1	right	1280353848	07-18-2017	15:23:10	13:23:10	female	248	{LEFTARROW}	49							0	702469	702079	{DOWNARROW}	390	700953	700477	976	left1,6	13	7	227	mask13	0	702062	0	701862	eqm10_NoEyeNmodel1_dir	90	H	gazeCOD	GazeCoDxp	0	400	0	701562	9	701462
GazeCoD_1Model_male	18	2	25	<?xml version="1.0"?>\n<Clock xmlns:dt="urn:schemas-microsoft-com:datatypes"><Description dt:dt="string">E-Prime Primary Realtime Clock</Description><StartTime><Timestamp dt:dt="int">0</Timestamp><DateUtc dt:dt="string">2017-07-18T13:23:10Z</DateUtc></StartTime><FrequencyChanges><FrequencyChange><Frequency dt:dt="r8">3328124</Frequency><Timestamp dt:dt="r8">87179052179</Timestamp><Current dt:dt="…	59.94	1	right	1280353848	07-18-2017	15:23:10	13:23:10	female	249	{LEFTARROW}	78							0	704157	703881	{LEFTARROW}	276	702767	702479	788	left8	6	7	228	mask6	0	703864	0	703664	eqm10_NoEyeNmodel1_dir	0	V	gazeCOD	GazeCoDxp	1	400	0	703364	-3	703264
GazeCoD_1Model_male	18	2	25	<?xml version="1.0"?>\n<Clock xmlns:dt="urn:schemas-microsoft-com:datatypes"><Description dt:dt="string">E-Prime Primary Realtime Clock</Description><StartTime><Timestamp dt:dt="int">0</Timestamp><DateUtc dt:dt="string">2017-07-18T13:23:10Z</DateUtc></StartTime><FrequencyChanges><FrequencyChange><Frequency dt:dt="r8">3328124</Frequency><Timestamp dt:dt="r8">87179052179</Timestamp><Current dt:dt="…	59.94	1	right	1280353848	07-18-2017	15:23:10	13:23:10	female	250	{RIGHTARROW}	46							0	705901	705599	{RIGHTARROW}	302	704486	704181	805	right1,6	29	7	229	mask29	0	705582	0	705382	eqm10_NoEyeNmodel1_dir	90	HV	gazeCOD	GazeCoDxp	1	400	0	705082	-4	704982
GazeCoD_1Model_male	18	2	25	<?xml version="1.0"?>\n<Clock xmlns:dt="urn:schemas-microsoft-com:datatypes"><Description dt:dt="string">E-Prime Primary Realtime Clock</Description><StartTime><Timestamp dt:dt="int">0</Timestamp><DateUtc dt:dt="string">2017-07-18T13:23:10Z</DateUtc></StartTime><FrequencyChanges><FrequencyChange><Frequency dt:dt="r8">3328124</Frequency><Timestamp dt:dt="r8">87179052179</Timestamp><Current dt:dt="…	59.94	1	right	1280353848	07-18-2017	15:23:10	13:23:10	female	251	{LEFTARROW}	51							0	707389	707334	{DOWNARROW}	55	706209	705916	793	left3,2	3	7	230	mask3	0	707318	1	707118	eqm10_NoEyeNmodel1_dir	0	V	gazeCOD	GazeCoDxp	0	400	0	706817	8	706717
GazeCoD_1Model_male	18	2	25	<?xml version="1.0"?>\n<Clock xmlns:dt="urn:schemas-microsoft-com:datatypes"><Description dt:dt="string">E-Prime Primary Realtime Clock</Description><StartTime><Timestamp dt:dt="int">0</Timestamp><DateUtc dt:dt="string">2017-07-18T13:23:10Z</DateUtc></StartTime><FrequencyChanges><FrequencyChange><Frequency dt:dt="r8">3328124</Frequency><Timestamp dt:dt="r8">87179052179</Timestamp><Current dt:dt="…	59.94	1	right	1280353848	07-18-2017	15:23:10	13:23:10	female	252	{DOWNARROW}	79							0	709029	708919	{DOWNARROW}	110	707806	707401	905	DG0	12	7	231	mask12	0	708902	0	708702	eqm10_NoEyeNmodel1_dir	90	H	gazeCOD	GazeCoDxp	1	400	0	708402	-4	708302
GazeCoD_1Model_male	18	2	25	<?xml version="1.0"?>\n<Clock xmlns:dt="urn:schemas-microsoft-com:datatypes"><Description dt:dt="string">E-Prime Primary Realtime Clock</Description><StartTime><Timestamp dt:dt="int">0</Timestamp><DateUtc dt:dt="string">2017-07-18T13:23:10Z</DateUtc></StartTime><FrequencyChanges><FrequencyChange><Frequency dt:dt="r8">3328124</Frequency><Timestamp dt:dt="r8">87179052179</Timestamp><Current dt:dt="…	59.94	1	right	1280353848	07-18-2017	15:23:10	13:23:10	female	253	{LEFTARROW}	78							0	710693	710588	{LEFTARROW}	105	709471	709053	918	left8	17	8	232	mask17	0	710571	1	710371	eqm10_NoEyeNmodel1_dir	90	H	gazeCOD	GazeCoDxp	1	400	0	710070	-1	709970
GazeCoD_1Model_male	18	2	25	<?xml version="1.0"?>\n<Clock xmlns:dt="urn:schemas-microsoft-com:datatypes"><Description dt:dt="string">E-Prime Primary Realtime Clock</Description><StartTime><Timestamp dt:dt="int">0</Timestamp><DateUtc dt:dt="string">2017-07-18T13:23:10Z</DateUtc></StartTime><FrequencyChanges><FrequencyChange><Frequency dt:dt="r8">3328124</Frequency><Timestamp dt:dt="r8">87179052179</Timestamp><Current dt:dt="…	59.94	1	right	1280353848	07-18-2017	15:23:10	13:23:10	female	254	{LEFTARROW}	55							0	712141	712139	{LEFTARROW}	2	711024	710704	820	left6,4	27	8	233	mask27	0	712122	0	711922	eqm10_NoEyeNmodel1_dir	90	HV	gazeCOD	GazeCoDxp	1	400	0	711622	-2	711522
GazeCoD_1Model_male	18	2	25	<?xml version="1.0"?>\n<Clock xmlns:dt="urn:schemas-microsoft-com:datatypes"><Description dt:dt="string">E-Prime Primary Realtime Clock</Description><StartTime><Timestamp dt:dt="int">0</Timestamp><DateUtc dt:dt="string">2017-07-18T13:23:10Z</DateUtc></StartTime><FrequencyChanges><FrequencyChange><Frequency dt:dt="r8">3328124</Frequency><Timestamp dt:dt="r8">87179052179</Timestamp><Current dt:dt="…	59.94	1	right	1280353848	07-18-2017	15:23:10	13:23:10	female	255	{LEFTARROW}	78							0	714541	713641	{LEFTARROW}	900	712522	712156	866	left8	6	8	234	mask6	0	713624	1	713424	eqm10_NoEyeNmodel1_dir	0	V	gazeCOD	GazeCoDxp	1	400	0	713123	1	713023
GazeCoD_1Model_male	18	2	25	<?xml version="1.0"?>\n<Clock xmlns:dt="urn:schemas-microsoft-com:datatypes"><Description dt:dt="string">E-Prime Primary Realtime Clock</Description><StartTime><Timestamp dt:dt="int">0</Timestamp><DateUtc dt:dt="string">2017-07-18T13:23:10Z</DateUtc></StartTime><FrequencyChanges><FrequencyChange><Frequency dt:dt="r8">3328124</Frequency><Timestamp dt:dt="r8">87179052179</Timestamp><Current dt:dt="…	59.94	1	right	1280353848	07-18-2017	15:23:10	13:23:10	female	256	{RIGHTARROW}	42							0	716237	716160	{RIGHTARROW}	77	715045	714558	987	right4,8	20	8	235	mask20	0	716143	0	715943	eqm10_NoEyeNmodel1_dir	90	H	gazeCOD	GazeCoDxp	1	400	0	715643	-2	715543
GazeCoD_1Model_male	18	2	25	<?xml version="1.0"?>\n<Clock xmlns:dt="urn:schemas-microsoft-com:datatypes"><Description dt:dt="string">E-Prime Primary Realtime Clock</Description><StartTime><Timestamp dt:dt="int">0</Timestamp><DateUtc dt:dt="string">2017-07-18T13:23:10Z</DateUtc></StartTime><FrequencyChanges><FrequencyChange><Frequency dt:dt="r8">3328124</Frequency><Timestamp dt:dt="r8">87179052179</Timestamp><Current dt:dt="…	59.94	1	right	1280353848	07-18-2017	15:23:10	13:23:10	female	257	{LEFTARROW}	49							0	717669	717661	{LEFTARROW}	8	716548	716260	788	left1,6	24	8	236	mask24	0	717645	1	717445	eqm10_NoEyeNmodel1_dir	90	HV	gazeCOD	GazeCoDxp	1	400	0	717144	-4	717044
GazeCoD_1Model_male	18	2	25	<?xml version="1.0"?>\n<Clock xmlns:dt="urn:schemas-microsoft-com:datatypes"><Description dt:dt="string">E-Prime Primary Realtime Clock</Description><StartTime><Timestamp dt:dt="int">0</Timestamp><DateUtc dt:dt="string">2017-07-18T13:23:10Z</DateUtc></StartTime><FrequencyChanges><FrequencyChange><Frequency dt:dt="r8">3328124</Frequency><Timestamp dt:dt="r8">87179052179</Timestamp><Current dt:dt="…	59.94	1	right	1280353848	07-18-2017	15:23:10	13:23:10	female	258	{RIGHTARROW}	77							0	719813	719213	{RIGHTARROW}	600	718092	717678	914	right8	33	8	237	mask33	0	719196	0	718996	eqm10_NoEyeNmodel1_dir	90	HV	gazeCOD	GazeCoDxp	1	400	0	718696	4	718596
GazeCoD_1Model_male	18	2	25	<?xml version="1.0"?>\n<Clock xmlns:dt="urn:schemas-microsoft-com:datatypes"><Description dt:dt="string">E-Prime Primary Realtime Clock</Description><StartTime><Timestamp dt:dt="int">0</Timestamp><DateUtc dt:dt="string">2017-07-18T13:23:10Z</DateUtc></StartTime><FrequencyChanges><FrequencyChange><Frequency dt:dt="r8">3328124</Frequency><Timestamp dt:dt="r8">87179052179</Timestamp><Current dt:dt="…	59.94	1	right	1280353848	07-18-2017	15:23:10	13:23:10	female	259	{RIGHTARROW}	44							0	721477	721399	{RIGHTARROW}	78	720284	719830	954	right3,2	8	8	238	mask8	0	721382	1	721182	eqm10_NoEyeNmodel1_dir	0	V	gazeCOD	GazeCoDxp	1	400	0	720881	-3	720781
GazeCoD_1Model_male	18	2	25	<?xml version="1.0"?>\n<Clock xmlns:dt="urn:schemas-microsoft-com:datatypes"><Description dt:dt="string">E-Prime Primary Realtime Clock</Description><StartTime><Timestamp dt:dt="int">0</Timestamp><DateUtc dt:dt="string">2017-07-18T13:23:10Z</DateUtc></StartTime><FrequencyChanges><FrequencyChange><Frequency dt:dt="r8">3328124</Frequency><Timestamp dt:dt="r8">87179052179</Timestamp><Current dt:dt="…	59.94	1	right	1280353848	07-18-2017	15:23:10	13:23:10	female	260	{DOWNARROW}	79							0	723141	722933	{RIGHTARROW}	208	721808	721499	809	DG0	1	8	239	mask1	0	722917	1	722717	eqm10_NoEyeNmodel1_dir	0	V	gazeCOD	GazeCoDxp	0	400	0	722416	8	722316
GazeCoD_1Model_male	18	2	25	<?xml version="1.0"?>\n<Clock xmlns:dt="urn:schemas-microsoft-com:datatypes"><Description dt:dt="string">E-Prime Primary Realtime Clock</Description><StartTime><Timestamp dt:dt="int">0</Timestamp><DateUtc dt:dt="string">2017-07-18T13:23:10Z</DateUtc></StartTime><FrequencyChanges><FrequencyChange><Frequency dt:dt="r8">3328124</Frequency><Timestamp dt:dt="r8">87179052179</Timestamp><Current dt:dt="…	59.94	1	right	1280353848	07-18-2017	15:23:10	13:23:10	female	261	{LEFTARROW}	49							0	724725	724568	{DOWNARROW}	157	723456	723150	806	left1,6	2	8	240	mask2	0	724552	1	724352	eqm10_NoEyeNmodel1_dir	0	V	gazeCOD	GazeCoDxp	0	400	0	724051	-5	723951
GazeCoD_1Model_male	18	2	25	<?xml version="1.0"?>\n<Clock xmlns:dt="urn:schemas-microsoft-com:datatypes"><Description dt:dt="string">E-Prime Primary Realtime Clock</Description><StartTime><Timestamp dt:dt="int">0</Timestamp><DateUtc dt:dt="string">2017-07-18T13:23:10Z</DateUtc></StartTime><FrequencyChanges><FrequencyChange><Frequency dt:dt="r8">3328124</Frequency><Timestamp dt:dt="r8">87179052179</Timestamp><Current dt:dt="…	59.94	1	right	1280353848	07-18-2017	15:23:10	13:23:10	female	262	{LEFTARROW}	51							0	726461	726187	{DOWNARROW}	274	725069	724735	834	left3,2	25	8	241	mask25	0	726170	1	725970	eqm10_NoEyeNmodel1_dir	90	HV	gazeCOD	GazeCoDxp	0	400	0	725669	0	725569
GazeCoD_1Model_male	18	2	25	<?xml version="1.0"?>\n<Clock xmlns:dt="urn:schemas-microsoft-com:datatypes"><Description dt:dt="string">E-Prime Primary Realtime Clock</Description><StartTime><Timestamp dt:dt="int">0</Timestamp><DateUtc dt:dt="string">2017-07-18T13:23:10Z</DateUtc></StartTime><FrequencyChanges><FrequencyChange><Frequency dt:dt="r8">3328124</Frequency><Timestamp dt:dt="r8">87179052179</Timestamp><Current dt:dt="…	59.94	1	right	1280353848	07-18-2017	15:23:10	13:23:10	female	263	{RIGHTARROW}	46							0	728157	727972	{RIGHTARROW}	185	726859	726470	889	right1,6	7	8	242	mask7	0	727955	0	727755	eqm10_NoEyeNmodel1_dir	0	V	gazeCOD	GazeCoDxp	1	400	0	727455	-4	727355
GazeCoD_1Model_male	18	2	25	<?xml version="1.0"?>\n<Clock xmlns:dt="urn:schemas-microsoft-com:datatypes"><Description dt:dt="string">E-Prime Primary Realtime Clock</Description><StartTime><Timestamp dt:dt="int">0</Timestamp><DateUtc dt:dt="string">2017-07-18T13:23:10Z</DateUtc></StartTime><FrequencyChanges><FrequencyChange><Frequency dt:dt="r8">3328124</Frequency><Timestamp dt:dt="r8">87179052179</Timestamp><Current dt:dt="…	59.94	1	right	1280353848	07-18-2017	15:23:10	13:23:10	female	264	{DOWNARROW}	79							0	729717	729640	{DOWNARROW}	77	728528	728172	856	DG0	12	8	243	mask12	0	729623	0	729423	eqm10_NoEyeNmodel1_dir	90	H	gazeCOD	GazeCoDxp	1	400	0	729123	-5	729023
GazeCoD_1Model_male	18	2	25	<?xml version="1.0"?>\n<Clock xmlns:dt="urn:schemas-microsoft-com:datatypes"><Description dt:dt="string">E-Prime Primary Realtime Clock</Description><StartTime><Timestamp dt:dt="int">0</Timestamp><DateUtc dt:dt="string">2017-07-18T13:23:10Z</DateUtc></StartTime><FrequencyChanges><FrequencyChange><Frequency dt:dt="r8">3328124</Frequency><Timestamp dt:dt="r8">87179052179</Timestamp><Current dt:dt="…	59.94	1	right	1280353848	07-18-2017	15:23:10	13:23:10	female	265	{LEFTARROW}	78							0	731221	731158	{LEFTARROW}	63	730039	729740	799	left8	28	8	244	mask28	0	731142	1	730942	eqm10_NoEyeNmodel1_dir	90	HV	gazeCOD	GazeCoDxp	1	400	0	730641	2	730541
GazeCoD_1Model_male	18	2	25	<?xml version="1.0"?>\n<Clock xmlns:dt="urn:schemas-microsoft-com:datatypes"><Description dt:dt="string">E-Prime Primary Realtime Clock</Description><StartTime><Timestamp dt:dt="int">0</Timestamp><DateUtc dt:dt="string">2017-07-18T13:23:10Z</DateUtc></StartTime><FrequencyChanges><FrequencyChange><Frequency dt:dt="r8">3328124</Frequency><Timestamp dt:dt="r8">87179052179</Timestamp><Current dt:dt="…	59.94	1	right	1280353848	07-18-2017	15:23:10	13:23:10	female	266	{RIGHTARROW}	44							0	732957	732827	{RIGHTARROW}	130	731710	731242	968	right3,2	30	8	245	mask30	0	732810	0	732610	eqm10_NoEyeNmodel1_dir	90	HV	gazeCOD	GazeCoDxp	1	400	0	732310	0	732210
GazeCoD_1Model_male	18	2	25	<?xml version="1.0"?>\n<Clock xmlns:dt="urn:schemas-microsoft-com:datatypes"><Description dt:dt="string">E-Prime Primary Realtime Clock</Description><StartTime><Timestamp dt:dt="int">0</Timestamp><DateUtc dt:dt="string">2017-07-18T13:23:10Z</DateUtc></StartTime><FrequencyChanges><FrequencyChange><Frequency dt:dt="r8">3328124</Frequency><Timestamp dt:dt="r8">87179052179</Timestamp><Current dt:dt="…	59.94	1	right	1280353848	07-18-2017	15:23:10	13:23:10	female	267	{RIGHTARROW}	77							0	734581	734495	{RIGHTARROW}	86	733371	732977	894	right8	22	8	246	mask22	0	734478	0	734278	eqm10_NoEyeNmodel1_dir	90	H	gazeCOD	GazeCoDxp	1	400	0	733978	7	733878
GazeCoD_1Model_male	18	2	25	<?xml version="1.0"?>\n<Clock xmlns:dt="urn:schemas-microsoft-com:datatypes"><Description dt:dt="string">E-Prime Primary Realtime Clock</Description><StartTime><Timestamp dt:dt="int">0</Timestamp><DateUtc dt:dt="string">2017-07-18T13:23:10Z</DateUtc></StartTime><FrequencyChanges><FrequencyChange><Frequency dt:dt="r8">3328124</Frequency><Timestamp dt:dt="r8">87179052179</Timestamp><Current dt:dt="…	59.94	1	right	1280353848	07-18-2017	15:23:10	13:23:10	female	268	{LEFTARROW}	49							0	736253	736080	{LEFTARROW}	173	734953	734595	858	left1,6	13	8	247	mask13	0	736063	0	735863	eqm10_NoEyeNmodel1_dir	90	H	gazeCOD	GazeCoDxp	1	400	0	735563	10	735463
GazeCoD_1Model_male	18	2	25	<?xml version="1.0"?>\n<Clock xmlns:dt="urn:schemas-microsoft-com:datatypes"><Description dt:dt="string">E-Prime Primary Realtime Clock</Description><StartTime><Timestamp dt:dt="int">0</Timestamp><DateUtc dt:dt="string">2017-07-18T13:23:10Z</DateUtc></StartTime><FrequencyChanges><FrequencyChange><Frequency dt:dt="r8">3328124</Frequency><Timestamp dt:dt="r8">87179052179</Timestamp><Current dt:dt="…	59.94	1	right	1280353848	07-18-2017	15:23:10	13:23:10	female	269	{LEFTARROW}	51							0	737421	737064	{LEFTARROW}	357	736429	736264	884	left3,2	14	8	248	mask14	0	737048	1	736848	eqm10_NoEyeNmodel1_dir	90	H	gazeCOD	GazeCoDxp	1	400	0	736547	18	736447
GazeCoD_1Model_male	18	2	25	<?xml version="1.0"?>\n<Clock xmlns:dt="urn:schemas-microsoft-com:datatypes"><Description dt:dt="string">E-Prime Primary Realtime Clock</Description><StartTime><Timestamp dt:dt="int">0</Timestamp><DateUtc dt:dt="string">2017-07-18T13:23:10Z</DateUtc></StartTime><FrequencyChanges><FrequencyChange><Frequency dt:dt="r8">3328124</Frequency><Timestamp dt:dt="r8">87179052179</Timestamp><Current dt:dt="…	59.94	1	right	1280353848	07-18-2017	15:23:10	13:23:10	female	270	{LEFTARROW}	55							0	738949	738866	{LEFTARROW}	83	737753	737431	822	left6,4	5	8	249	mask5	0	738849	0	738649	eqm10_NoEyeNmodel1_dir	0	V	gazeCOD	GazeCoDxp	1	400	0	738349	-4	738249
GazeCoD_1Model_male	18	2	25	<?xml version="1.0"?>\n<Clock xmlns:dt="urn:schemas-microsoft-com:datatypes"><Description dt:dt="string">E-Prime Primary Realtime Clock</Description><StartTime><Timestamp dt:dt="int">0</Timestamp><DateUtc dt:dt="string">2017-07-18T13:23:10Z</DateUtc></StartTime><FrequencyChanges><FrequencyChange><Frequency dt:dt="r8">3328124</Frequency><Timestamp dt:dt="r8">87179052179</Timestamp><Current dt:dt="…	59.94	1	right	1280353848	07-18-2017	15:23:10	13:23:10	female	271	{RIGHTARROW}	46							0	740669	740485	{LEFTARROW}	184	739358	738966	892	right1,6	18	8	250	mask18	0	740468	1	740268	eqm10_NoEyeNmodel1_dir	90	H	gazeCOD	GazeCoDxp	0	400	0	739967	9	739867
GazeCoD_1Model_male	18	2	25	<?xml version="1.0"?>\n<Clock xmlns:dt="urn:schemas-microsoft-com:datatypes"><Description dt:dt="string">E-Prime Primary Realtime Clock</Description><StartTime><Timestamp dt:dt="int">0</Timestamp><DateUtc dt:dt="string">2017-07-18T13:23:10Z</DateUtc></StartTime><FrequencyChanges><FrequencyChange><Frequency dt:dt="r8">3328124</Frequency><Timestamp dt:dt="r8">87179052179</Timestamp><Current dt:dt="…	59.94	1	right	1280353848	07-18-2017	15:23:10	13:23:10	female	272	{RIGHTARROW}	77							0	742293	742270	{RIGHTARROW}	23	741158	740685	973	right8	11	8	251	mask11	0	742253	0	742053	eqm10_NoEyeNmodel1_dir	0	V	gazeCOD	GazeCoDxp	1	400	0	741753	-5	741653
GazeCoD_1Model_male	18	2	25	<?xml version="1.0"?>\n<Clock xmlns:dt="urn:schemas-microsoft-com:datatypes"><Description dt:dt="string">E-Prime Primary Realtime Clock</Description><StartTime><Timestamp dt:dt="int">0</Timestamp><DateUtc dt:dt="string">2017-07-18T13:23:10Z</DateUtc></StartTime><FrequencyChanges><FrequencyChange><Frequency dt:dt="r8">3328124</Frequency><Timestamp dt:dt="r8">87179052179</Timestamp><Current dt:dt="…	59.94	1	right	1280353848	07-18-2017	15:23:10	13:23:10	female	273	{LEFTARROW}	53							0	743861	743771	{LEFTARROW}	90	742649	742303	846	left4,8	15	8	252	mask15	0	743754	0	743554	eqm10_NoEyeNmodel1_dir	90	H	gazeCOD	GazeCoDxp	1	400	0	743254	5	743154
GazeCoD_1Model_male	18	2	25	<?xml version="1.0"?>\n<Clock xmlns:dt="urn:schemas-microsoft-com:datatypes"><Description dt:dt="string">E-Prime Primary Realtime Clock</Description><StartTime><Timestamp dt:dt="int">0</Timestamp><DateUtc dt:dt="string">2017-07-18T13:23:10Z</DateUtc></StartTime><FrequencyChanges><FrequencyChange><Frequency dt:dt="r8">3328124</Frequency><Timestamp dt:dt="r8">87179052179</Timestamp><Current dt:dt="…	59.94	1	right	1280353848	07-18-2017	15:23:10	13:23:10	female	274	{RIGHTARROW}	40							0	745381	745306	{RIGHTARROW}	75	744184	743871	813	right6,4	21	8	253	mask21	0	745289	0	745089	eqm10_NoEyeNmodel1_dir	90	H	gazeCOD	GazeCoDxp	1	400	0	744789	5	744689
GazeCoD_1Model_male	18	2	25	<?xml version="1.0"?>\n<Clock xmlns:dt="urn:schemas-microsoft-com:datatypes"><Description dt:dt="string">E-Prime Primary Realtime Clock</Description><StartTime><Timestamp dt:dt="int">0</Timestamp><DateUtc dt:dt="string">2017-07-18T13:23:10Z</DateUtc></StartTime><FrequencyChanges><FrequencyChange><Frequency dt:dt="r8">3328124</Frequency><Timestamp dt:dt="r8">87179052179</Timestamp><Current dt:dt="…	59.94	1	right	1280353848	07-18-2017	15:23:10	13:23:10	female	275	{DOWNARROW}	79							0	747197	746991	{DOWNARROW}	206	745865	745390	975	DG0	23	8	254	mask23	0	746974	0	746774	eqm10_NoEyeNmodel1_dir	90	HV	gazeCOD	GazeCoDxp	1	400	0	746474	9	746374
GazeCoD_1Model_male	18	2	25	<?xml version="1.0"?>\n<Clock xmlns:dt="urn:schemas-microsoft-com:datatypes"><Description dt:dt="string">E-Prime Primary Realtime Clock</Description><StartTime><Timestamp dt:dt="int">0</Timestamp><DateUtc dt:dt="string">2017-07-18T13:23:10Z</DateUtc></StartTime><FrequencyChanges><FrequencyChange><Frequency dt:dt="r8">3328124</Frequency><Timestamp dt:dt="r8">87179052179</Timestamp><Current dt:dt="…	59.94	1	right	1280353848	07-18-2017	15:23:10	13:23:10	female	276	{RIGHTARROW}	42							0	748821	748760	{RIGHTARROW}	61	747642	747208	934	right4,8	9	8	255	mask9	0	748743	1	748543	eqm10_NoEyeNmodel1_dir	0	V	gazeCOD	GazeCoDxp	1	400	0	748242	0	748142
GazeCoD_1Model_male	18	2	25	<?xml version="1.0"?>\n<Clock xmlns:dt="urn:schemas-microsoft-com:datatypes"><Description dt:dt="string">E-Prime Primary Realtime Clock</Description><StartTime><Timestamp dt:dt="int">0</Timestamp><DateUtc dt:dt="string">2017-07-18T13:23:10Z</DateUtc></StartTime><FrequencyChanges><FrequencyChange><Frequency dt:dt="r8">3328124</Frequency><Timestamp dt:dt="r8">87179052179</Timestamp><Current dt:dt="…	59.94	1	right	1280353848	07-18-2017	15:23:10	13:23:10	female	277	{RIGHTARROW}	40							0	750533	750294	{RIGHTARROW}	239	749180	748843	837	right6,4	10	8	256	mask10	0	750278	1	750078	eqm10_NoEyeNmodel1_dir	0	V	gazeCOD	GazeCoDxp	1	400	0	749777	-3	749677
GazeCoD_1Model_male	18	2	25	<?xml version="1.0"?>\n<Clock xmlns:dt="urn:schemas-microsoft-com:datatypes"><Description dt:dt="string">E-Prime Primary Realtime Clock</Description><StartTime><Timestamp dt:dt="int">0</Timestamp><DateUtc dt:dt="string">2017-07-18T13:23:10Z</DateUtc></StartTime><FrequencyChanges><FrequencyChange><Frequency dt:dt="r8">3328124</Frequency><Timestamp dt:dt="r8">87179052179</Timestamp><Current dt:dt="…	59.94	1	right	1280353848	07-18-2017	15:23:10	13:23:10	female	278	{RIGHTARROW}	46							0	752149	752113	{DOWNARROW}	36	750989	750545	944	right1,6	29	8	257	mask29	0	752096	0	751896	eqm10_NoEyeNmodel1_dir	90	HV	gazeCOD	GazeCoDxp	0	400	0	751596	7	751496
GazeCoD_1Model_male	18	2	25	<?xml version="1.0"?>\n<Clock xmlns:dt="urn:schemas-microsoft-com:datatypes"><Description dt:dt="string">E-Prime Primary Realtime Clock</Description><StartTime><Timestamp dt:dt="int">0</Timestamp><DateUtc dt:dt="string">2017-07-18T13:23:10Z</DateUtc></StartTime><FrequencyChanges><FrequencyChange><Frequency dt:dt="r8">3328124</Frequency><Timestamp dt:dt="r8">87179052179</Timestamp><Current dt:dt="…	59.94	1	right	1280353848	07-18-2017	15:23:10	13:23:10	female	279	{LEFTARROW}	53							0	753613	753531	{LEFTARROW}	82	752418	752163	755	left4,8	4	8	258	mask4	0	753514	0	753314	eqm10_NoEyeNmodel1_dir	0	V	gazeCOD	GazeCoDxp	1	400	0	753014	-4	752914
GazeCoD_1Model_male	18	2	25	<?xml version="1.0"?>\n<Clock xmlns:dt="urn:schemas-microsoft-com:datatypes"><Description dt:dt="string">E-Prime Primary Realtime Clock</Description><StartTime><Timestamp dt:dt="int">0</Timestamp><DateUtc dt:dt="string">2017-07-18T13:23:10Z</DateUtc></StartTime><FrequencyChanges><FrequencyChange><Frequency dt:dt="r8">3328124</Frequency><Timestamp dt:dt="r8">87179052179</Timestamp><Current dt:dt="…	59.94	1	right	1280353848	07-18-2017	15:23:10	13:23:10	female	280	{RIGHTARROW}	44							0	755237	755133	{DOWNARROW}	104	754010	753631	879	right3,2	19	8	259	mask19	0	755116	1	754916	eqm10_NoEyeNmodel1_dir	90	H	gazeCOD	GazeCoDxp	0	400	0	754615	5	754515
GazeCoD_1Model_male	18	2	25	<?xml version="1.0"?>\n<Clock xmlns:dt="urn:schemas-microsoft-com:datatypes"><Description dt:dt="string">E-Prime Primary Realtime Clock</Description><StartTime><Timestamp dt:dt="int">0</Timestamp><DateUtc dt:dt="string">2017-07-18T13:23:10Z</DateUtc></StartTime><FrequencyChanges><FrequencyChange><Frequency dt:dt="r8">3328124</Frequency><Timestamp dt:dt="r8">87179052179</Timestamp><Current dt:dt="…	59.94	1	right	1280353848	07-18-2017	15:23:10	13:23:10	female	281	{LEFTARROW}	53							0	756933	756684	{LEFTARROW}	249	755561	755249	812	left4,8	26	8	260	mask26	0	756667	0	756467	eqm10_NoEyeNmodel1_dir	90	HV	gazeCOD	GazeCoDxp	1	400	0	756167	6	756067
GazeCoD_1Model_male	18	2	25	<?xml version="1.0"?>\n<Clock xmlns:dt="urn:schemas-microsoft-com:datatypes"><Description dt:dt="string">E-Prime Primary Realtime Clock</Description><StartTime><Timestamp dt:dt="int">0</Timestamp><DateUtc dt:dt="string">2017-07-18T13:23:10Z</DateUtc></StartTime><FrequencyChanges><FrequencyChange><Frequency dt:dt="r8">3328124</Frequency><Timestamp dt:dt="r8">87179052179</Timestamp><Current dt:dt="…	59.94	1	right	1280353848	07-18-2017	15:23:10	13:23:10	female	282	{RIGHTARROW}	42							0	758501	758386	{DOWNARROW}	115	757273	756951	822	right4,8	31	8	261	mask31	0	758369	0	758169	eqm10_NoEyeNmodel1_dir	90	HV	gazeCOD	GazeCoDxp	0	400	0	757869	-4	757769
GazeCoD_1Model_male	18	2	25	<?xml version="1.0"?>\n<Clock xmlns:dt="urn:schemas-microsoft-com:datatypes"><Description dt:dt="string">E-Prime Primary Realtime Clock</Description><StartTime><Timestamp dt:dt="int">0</Timestamp><DateUtc dt:dt="string">2017-07-18T13:23:10Z</DateUtc></StartTime><FrequencyChanges><FrequencyChange><Frequency dt:dt="r8">3328124</Frequency><Timestamp dt:dt="r8">87179052179</Timestamp><Current dt:dt="…	59.94	1	right	1280353848	07-18-2017	15:23:10	13:23:10	female	283	{LEFTARROW}	55							0	760149	760054	{LEFTARROW}	95	758942	758519	923	left6,4	16	8	262	mask16	0	760037	0	759837	eqm10_NoEyeNmodel1_dir	90	H	gazeCOD	GazeCoDxp	1	400	0	759537	-5	759437
GazeCoD_1Model_male	18	2	25	<?xml version="1.0"?>\n<Clock xmlns:dt="urn:schemas-microsoft-com:datatypes"><Description dt:dt="string">E-Prime Primary Realtime Clock</Description><StartTime><Timestamp dt:dt="int">0</Timestamp><DateUtc dt:dt="string">2017-07-18T13:23:10Z</DateUtc></StartTime><FrequencyChanges><FrequencyChange><Frequency dt:dt="r8">3328124</Frequency><Timestamp dt:dt="r8">87179052179</Timestamp><Current dt:dt="…	59.94	1	right	1280353848	07-18-2017	15:23:10	13:23:10	female	284	{LEFTARROW}	51							0	761829	761639	{DOWNARROW}	190	760518	760171	847	left3,2	3	8	263	mask3	0	761622	0	761422	eqm10_NoEyeNmodel1_dir	0	V	gazeCOD	GazeCoDxp	0	400	0	761122	4	761022
GazeCoD_1Model_male	18	2	25	<?xml version="1.0"?>\n<Clock xmlns:dt="urn:schemas-microsoft-com:datatypes"><Description dt:dt="string">E-Prime Primary Realtime Clock</Description><StartTime><Timestamp dt:dt="int">0</Timestamp><DateUtc dt:dt="string">2017-07-18T13:23:10Z</DateUtc></StartTime><FrequencyChanges><FrequencyChange><Frequency dt:dt="r8">3328124</Frequency><Timestamp dt:dt="r8">87179052179</Timestamp><Current dt:dt="…	59.94	1	right	1280353848	07-18-2017	15:23:10	13:23:10	female	285	{RIGHTARROW}	40							0	763325	763224	{RIGHTARROW}	101	762112	761839	773	right6,4	32	8	264	mask32	0	763207	0	763007	eqm10_NoEyeNmodel1_dir	90	HV	gazeCOD	GazeCoDxp	1	400	0	762707	-5	762607
GazeCoD_1Model_male	18	2	25	<?xml version="1.0"?>\n<Clock xmlns:dt="urn:schemas-microsoft-com:datatypes"><Description dt:dt="string">E-Prime Primary Realtime Clock</Description><StartTime><Timestamp dt:dt="int">0</Timestamp><DateUtc dt:dt="string">2017-07-18T13:23:10Z</DateUtc></StartTime><FrequencyChanges><FrequencyChange><Frequency dt:dt="r8">3328124</Frequency><Timestamp dt:dt="r8">87179052179</Timestamp><Current dt:dt="…	59.94	1	right	1280353848	07-18-2017	15:23:10	13:23:10	female	286	{RIGHTARROW}	40							0	764901	764809	{RIGHTARROW}	92	763685	763341	844	right6,4	21	9	265	mask21	0	764792	0	764592	eqm10_NoEyeNmodel1_dir	90	H	gazeCOD	GazeCoDxp	1	400	0	764292	7	764192
GazeCoD_1Model_male	18	2	25	<?xml version="1.0"?>\n<Clock xmlns:dt="urn:schemas-microsoft-com:datatypes"><Description dt:dt="string">E-Prime Primary Realtime Clock</Description><StartTime><Timestamp dt:dt="int">0</Timestamp><DateUtc dt:dt="string">2017-07-18T13:23:10Z</DateUtc></StartTime><FrequencyChanges><FrequencyChange><Frequency dt:dt="r8">3328124</Frequency><Timestamp dt:dt="r8">87179052179</Timestamp><Current dt:dt="…	59.94	1	right	1280353848	07-18-2017	15:23:10	13:23:10	female	287	{LEFTARROW}	51							0	766501	766427	{DOWNARROW}	74	765301	764926	875	left3,2	3	9	266	mask3	0	766411	1	766211	eqm10_NoEyeNmodel1_dir	0	V	gazeCOD	GazeCoDxp	0	400	0	765910	9	765810
GazeCoD_1Model_male	18	2	25	<?xml version="1.0"?>\n<Clock xmlns:dt="urn:schemas-microsoft-com:datatypes"><Description dt:dt="string">E-Prime Primary Realtime Clock</Description><StartTime><Timestamp dt:dt="int">0</Timestamp><DateUtc dt:dt="string">2017-07-18T13:23:10Z</DateUtc></StartTime><FrequencyChanges><FrequencyChange><Frequency dt:dt="r8">3328124</Frequency><Timestamp dt:dt="r8">87179052179</Timestamp><Current dt:dt="…	59.94	1	right	1280353848	07-18-2017	15:23:10	13:23:10	female	288	{LEFTARROW}	49							0	768197	768096	{DOWNARROW}	101	766978	766511	967	left1,6	2	9	267	mask2	0	768079	1	767879	eqm10_NoEyeNmodel1_dir	0	V	gazeCOD	GazeCoDxp	0	400	0	767578	0	767478
GazeCoD_1Model_male	18	2	25	<?xml version="1.0"?>\n<Clock xmlns:dt="urn:schemas-microsoft-com:datatypes"><Description dt:dt="string">E-Prime Primary Realtime Clock</Description><StartTime><Timestamp dt:dt="int">0</Timestamp><DateUtc dt:dt="string">2017-07-18T13:23:10Z</DateUtc></StartTime><FrequencyChanges><FrequencyChange><Frequency dt:dt="r8">3328124</Frequency><Timestamp dt:dt="r8">87179052179</Timestamp><Current dt:dt="…	59.94	1	right	1280353848	07-18-2017	15:23:10	13:23:10	female	289	{RIGHTARROW}	44							0	769837	769747	{RIGHTARROW}	90	768635	768213	922	right3,2	30	9	268	mask30	0	769731	1	769531	eqm10_NoEyeNmodel1_dir	90	HV	gazeCOD	GazeCoDxp	1	400	0	769230	-5	769130
GazeCoD_1Model_male	18	2	25	<?xml version="1.0"?>\n<Clock xmlns:dt="urn:schemas-microsoft-com:datatypes"><Description dt:dt="string">E-Prime Primary Realtime Clock</Description><StartTime><Timestamp dt:dt="int">0</Timestamp><DateUtc dt:dt="string">2017-07-18T13:23:10Z</DateUtc></StartTime><FrequencyChanges><FrequencyChange><Frequency dt:dt="r8">3328124</Frequency><Timestamp dt:dt="r8">87179052179</Timestamp><Current dt:dt="…	59.94	1	right	1280353848	07-18-2017	15:23:10	13:23:10	female	290	{RIGHTARROW}	44							0	771429	771299	{DOWNARROW}	130	770172	769848	824	right3,2	19	9	269	mask19	0	771282	0	771082	eqm10_NoEyeNmodel1_dir	90	H	gazeCOD	GazeCoDxp	0	400	0	770782	10	770682
GazeCoD_1Model_male	18	2	25	<?xml version="1.0"?>\n<Clock xmlns:dt="urn:schemas-microsoft-com:datatypes"><Description dt:dt="string">E-Prime Primary Realtime Clock</Description><StartTime><Timestamp dt:dt="int">0</Timestamp><DateUtc dt:dt="string">2017-07-18T13:23:10Z</DateUtc></StartTime><FrequencyChanges><FrequencyChange><Frequency dt:dt="r8">3328124</Frequency><Timestamp dt:dt="r8">87179052179</Timestamp><Current dt:dt="…	59.94	1	right	1280353848	07-18-2017	15:23:10	13:23:10	female	291	{LEFTARROW}	55							0	772997	772917	{LEFTARROW}	80	771800	771449	851	left6,4	5	9	270	mask5	0	772900	0	772700	eqm10_NoEyeNmodel1_dir	0	V	gazeCOD	GazeCoDxp	1	400	0	772400	0	772300
GazeCoD_1Model_male	18	2	25	<?xml version="1.0"?>\n<Clock xmlns:dt="urn:schemas-microsoft-com:datatypes"><Description dt:dt="string">E-Prime Primary Realtime Clock</Description><StartTime><Timestamp dt:dt="int">0</Timestamp><DateUtc dt:dt="string">2017-07-18T13:23:10Z</DateUtc></StartTime><FrequencyChanges><FrequencyChange><Frequency dt:dt="r8">3328124</Frequency><Timestamp dt:dt="r8">87179052179</Timestamp><Current dt:dt="…	59.94	1	right	1280353848	07-18-2017	15:23:10	13:23:10	female	292	{LEFTARROW}	78							0	774525	774469	{LEFTARROW}	56	773350	773017	833	left8	28	9	271	mask28	0	774452	0	774252	eqm10_NoEyeNmodel1_dir	90	HV	gazeCOD	GazeCoDxp	1	400	0	773952	2	773852
GazeCoD_1Model_male	18	2	25	<?xml version="1.0"?>\n<Clock xmlns:dt="urn:schemas-microsoft-com:datatypes"><Description dt:dt="string">E-Prime Primary Realtime Clock</Description><StartTime><Timestamp dt:dt="int">0</Timestamp><DateUtc dt:dt="string">2017-07-18T13:23:10Z</DateUtc></StartTime><FrequencyChanges><FrequencyChange><Frequency dt:dt="r8">3328124</Frequency><Timestamp dt:dt="r8">87179052179</Timestamp><Current dt:dt="…	59.94	1	right	1280353848	07-18-2017	15:23:10	13:23:10	female	293	{RIGHTARROW}	42							0	776189	775920	{RIGHTARROW}	269	774805	774536	769	right4,8	9	9	272	mask9	0	775903	0	775703	eqm10_NoEyeNmodel1_dir	0	V	gazeCOD	GazeCoDxp	1	400	0	775403	-2	775303
GazeCoD_1Model_male	18	2	25	<?xml version="1.0"?>\n<Clock xmlns:dt="urn:schemas-microsoft-com:datatypes"><Description dt:dt="string">E-Prime Primary Realtime Clock</Description><StartTime><Timestamp dt:dt="int">0</Timestamp><DateUtc dt:dt="string">2017-07-18T13:23:10Z</DateUtc></StartTime><FrequencyChanges><FrequencyChange><Frequency dt:dt="r8">3328124</Frequency><Timestamp dt:dt="r8">87179052179</Timestamp><Current dt:dt="…	59.94	1	right	1280353848	07-18-2017	15:23:10	13:23:10	female	294	{LEFTARROW}	51							0	777901	777756	{RIGHTARROW}	145	776640	776204	936	left3,2	14	9	273	mask14	0	777739	1	777539	eqm10_NoEyeNmodel1_dir	90	H	gazeCOD	GazeCoDxp	0	400	0	777238	-2	777138
GazeCoD_1Model_male	18	2	25	<?xml version="1.0"?>\n<Clock xmlns:dt="urn:schemas-microsoft-com:datatypes"><Description dt:dt="string">E-Prime Primary Realtime Clock</Description><StartTime><Timestamp dt:dt="int">0</Timestamp><DateUtc dt:dt="string">2017-07-18T13:23:10Z</DateUtc></StartTime><FrequencyChanges><FrequencyChange><Frequency dt:dt="r8">3328124</Frequency><Timestamp dt:dt="r8">87179052179</Timestamp><Current dt:dt="…	59.94	1	right	1280353848	07-18-2017	15:23:10	13:23:10	female	295	{RIGHTARROW}	77							0	779501	779441	{RIGHTARROW}	60	778324	777922	902	right8	33	9	274	mask33	0	779424	1	779224	eqm10_NoEyeNmodel1_dir	90	HV	gazeCOD	GazeCoDxp	1	400	0	778923	-1	778823
GazeCoD_1Model_male	18	2	25	<?xml version="1.0"?>\n<Clock xmlns:dt="urn:schemas-microsoft-com:datatypes"><Description dt:dt="string">E-Prime Primary Realtime Clock</Description><StartTime><Timestamp dt:dt="int">0</Timestamp><DateUtc dt:dt="string">2017-07-18T13:23:10Z</DateUtc></StartTime><FrequencyChanges><FrequencyChange><Frequency dt:dt="r8">3328124</Frequency><Timestamp dt:dt="r8">87179052179</Timestamp><Current dt:dt="…	59.94	1	right	1280353848	07-18-2017	15:23:10	13:23:10	female	296	{LEFTARROW}	78							0	781093	780992	{LEFTARROW}	101	779873	779524	849	left8	17	9	275	mask17	0	780975	0	780775	eqm10_NoEyeNmodel1_dir	90	H	gazeCOD	GazeCoDxp	1	400	0	780475	2	780375
GazeCoD_1Model_male	18	2	25	<?xml version="1.0"?>\n<Clock xmlns:dt="urn:schemas-microsoft-com:datatypes"><Description dt:dt="string">E-Prime Primary Realtime Clock</Description><StartTime><Timestamp dt:dt="int">0</Timestamp><DateUtc dt:dt="string">2017-07-18T13:23:10Z</DateUtc></StartTime><FrequencyChanges><FrequencyChange><Frequency dt:dt="r8">3328124</Frequency><Timestamp dt:dt="r8">87179052179</Timestamp><Current dt:dt="…	59.94	1	right	1280353848	07-18-2017	15:23:10	13:23:10	female	297	{RIGHTARROW}	40							0	794509	793722	{RIGHTARROW}	787	792608	792137	971	right6,4	32	9	276	mask32	0	793705	1	793505	eqm10_NoEyeNmodel1_dir	90	HV	gazeCOD	GazeCoDxp	1	400	0	793204	-4	793104
GazeCoD_1Model_male	18	2	25	<?xml version="1.0"?>\n<Clock xmlns:dt="urn:schemas-microsoft-com:datatypes"><Description dt:dt="string">E-Prime Primary Realtime Clock</Description><StartTime><Timestamp dt:dt="int">0</Timestamp><DateUtc dt:dt="string">2017-07-18T13:23:10Z</DateUtc></StartTime><FrequencyChanges><FrequencyChange><Frequency dt:dt="r8">3328124</Frequency><Timestamp dt:dt="r8">87179052179</Timestamp><Current dt:dt="…	59.94	1	right	1280353848	07-18-2017	15:23:10	13:23:10	female	298	{LEFTARROW}	55							0	796133	795974	{LEFTARROW}	159	794855	794522	833	left6,4	16	9	277	mask16	0	795957	0	795757	eqm10_NoEyeNmodel1_dir	90	H	gazeCOD	GazeCoDxp	1	400	0	795457	2	795357
GazeCoD_1Model_male	18	2	25	<?xml version="1.0"?>\n<Clock xmlns:dt="urn:schemas-microsoft-com:datatypes"><Description dt:dt="string">E-Prime Primary Realtime Clock</Description><StartTime><Timestamp dt:dt="int">0</Timestamp><DateUtc dt:dt="string">2017-07-18T13:23:10Z</DateUtc></StartTime><FrequencyChanges><FrequencyChange><Frequency dt:dt="r8">3328124</Frequency><Timestamp dt:dt="r8">87179052179</Timestamp><Current dt:dt="…	59.94	1	right	1280353848	07-18-2017	15:23:10	13:23:10	female	299	{RIGHTARROW}	46							0	798189	797592	{DOWNARROW}	597	796478	796157	821	right1,6	7	9	278	mask7	0	797575	0	797375	eqm10_NoEyeNmodel1_dir	0	V	gazeCOD	GazeCoDxp	0	400	0	797075	-3	796975
GazeCoD_1Model_male	18	2	25	<?xml version="1.0"?>\n<Clock xmlns:dt="urn:schemas-microsoft-com:datatypes"><Description dt:dt="string">E-Prime Primary Realtime Clock</Description><StartTime><Timestamp dt:dt="int">0</Timestamp><DateUtc dt:dt="string">2017-07-18T13:23:10Z</DateUtc></StartTime><FrequencyChanges><FrequencyChange><Frequency dt:dt="r8">3328124</Frequency><Timestamp dt:dt="r8">87179052179</Timestamp><Current dt:dt="…	59.94	1	right	1280353848	07-18-2017	15:23:10	13:23:10	female	300	{RIGHTARROW}	42							0	799909	799644	{RIGHTARROW}	265	798523	798210	813	right4,8	20	9	279	mask20	0	799627	0	799427	eqm10_NoEyeNmodel1_dir	90	H	gazeCOD	GazeCoDxp	1	400	0	799127	4	799027
GazeCoD_1Model_male	18	2	25	<?xml version="1.0"?>\n<Clock xmlns:dt="urn:schemas-microsoft-com:datatypes"><Description dt:dt="string">E-Prime Primary Realtime Clock</Description><StartTime><Timestamp dt:dt="int">0</Timestamp><DateUtc dt:dt="string">2017-07-18T13:23:10Z</DateUtc></StartTime><FrequencyChanges><FrequencyChange><Frequency dt:dt="r8">3328124</Frequency><Timestamp dt:dt="r8">87179052179</Timestamp><Current dt:dt="…	59.94	1	right	1280353848	07-18-2017	15:23:10	13:23:10	female	301	{LEFTARROW}	78							0	801629	801396	{LEFTARROW}	233	800272	799928	844	left8	6	9	280	mask6	0	801379	0	801179	eqm10_NoEyeNmodel1_dir	0	V	gazeCOD	GazeCoDxp	1	400	0	800879	7	800779
GazeCoD_1Model_male	18	2	25	<?xml version="1.0"?>\n<Clock xmlns:dt="urn:schemas-microsoft-com:datatypes"><Description dt:dt="string">E-Prime Primary Realtime Clock</Description><StartTime><Timestamp dt:dt="int">0</Timestamp><DateUtc dt:dt="string">2017-07-18T13:23:10Z</DateUtc></StartTime><FrequencyChanges><FrequencyChange><Frequency dt:dt="r8">3328124</Frequency><Timestamp dt:dt="r8">87179052179</Timestamp><Current dt:dt="…	59.94	1	right	1280353848	07-18-2017	15:23:10	13:23:10	female	302	{RIGHTARROW}	42							0	803325	803265	{RIGHTARROW}	60	802139	801646	993	right4,8	31	9	281	mask31	0	803248	1	803048	eqm10_NoEyeNmodel1_dir	90	HV	gazeCOD	GazeCoDxp	1	400	0	802747	8	802647
GazeCoD_1Model_male	18	2	25	<?xml version="1.0"?>\n<Clock xmlns:dt="urn:schemas-microsoft-com:datatypes"><Description dt:dt="string">E-Prime Primary Realtime Clock</Description><StartTime><Timestamp dt:dt="int">0</Timestamp><DateUtc dt:dt="string">2017-07-18T13:23:10Z</DateUtc></StartTime><FrequencyChanges><FrequencyChange><Frequency dt:dt="r8">3328124</Frequency><Timestamp dt:dt="r8">87179052179</Timestamp><Current dt:dt="…	59.94	1	right	1280353848	07-18-2017	15:23:10	13:23:10	female	303	{RIGHTARROW}	77							0	804997	804766	{RIGHTARROW}	231	803644	803348	796	right8	22	9	282	mask22	0	804749	0	804549	eqm10_NoEyeNmodel1_dir	90	H	gazeCOD	GazeCoDxp	1	400	0	804249	5	804149
GazeCoD_1Model_male	18	2	25	<?xml version="1.0"?>\n<Clock xmlns:dt="urn:schemas-microsoft-com:datatypes"><Description dt:dt="string">E-Prime Primary Realtime Clock</Description><StartTime><Timestamp dt:dt="int">0</Timestamp><DateUtc dt:dt="string">2017-07-18T13:23:10Z</DateUtc></StartTime><FrequencyChanges><FrequencyChange><Frequency dt:dt="r8">3328124</Frequency><Timestamp dt:dt="r8">87179052179</Timestamp><Current dt:dt="…	59.94	1	right	1280353848	07-18-2017	15:23:10	13:23:10	female	304	{LEFTARROW}	53							0	806629	806451	{LEFTARROW}	178	805336	805016	820	left4,8	4	9	283	mask4	0	806434	0	806234	eqm10_NoEyeNmodel1_dir	0	V	gazeCOD	GazeCoDxp	1	400	0	805934	-2	805834
GazeCoD_1Model_male	18	2	25	<?xml version="1.0"?>\n<Clock xmlns:dt="urn:schemas-microsoft-com:datatypes"><Description dt:dt="string">E-Prime Primary Realtime Clock</Description><StartTime><Timestamp dt:dt="int">0</Timestamp><DateUtc dt:dt="string">2017-07-18T13:23:10Z</DateUtc></StartTime><FrequencyChanges><FrequencyChange><Frequency dt:dt="r8">3328124</Frequency><Timestamp dt:dt="r8">87179052179</Timestamp><Current dt:dt="…	59.94	1	right	1280353848	07-18-2017	15:23:10	13:23:10	female	305	{LEFTARROW}	49							0	808445	808220	{DOWNARROW}	225	807093	806651	942	left1,6	13	9	284	mask13	0	808203	1	808003	eqm10_NoEyeNmodel1_dir	90	H	gazeCOD	GazeCoDxp	0	400	0	807702	9	807602
GazeCoD_1Model_male	18	2	25	<?xml version="1.0"?>\n<Clock xmlns:dt="urn:schemas-microsoft-com:datatypes"><Description dt:dt="string">E-Prime Primary Realtime Clock</Description><StartTime><Timestamp dt:dt="int">0</Timestamp><DateUtc dt:dt="string">2017-07-18T13:23:10Z</DateUtc></StartTime><FrequencyChanges><FrequencyChange><Frequency dt:dt="r8">3328124</Frequency><Timestamp dt:dt="r8">87179052179</Timestamp><Current dt:dt="…	59.94	1	right	1280353848	07-18-2017	15:23:10	13:23:10	female	306	{RIGHTARROW}	40							0	810205	810088	{RIGHTARROW}	117	808966	808470	996	right6,4	10	9	285	mask10	0	810071	0	809871	eqm10_NoEyeNmodel1_dir	0	V	gazeCOD	GazeCoDxp	1	400	0	809571	5	809471
GazeCoD_1Model_male	18	2	25	<?xml version="1.0"?>\n<Clock xmlns:dt="urn:schemas-microsoft-com:datatypes"><Description dt:dt="string">E-Prime Primary Realtime Clock</Description><StartTime><Timestamp dt:dt="int">0</Timestamp><DateUtc dt:dt="string">2017-07-18T13:23:10Z</DateUtc></StartTime><FrequencyChanges><FrequencyChange><Frequency dt:dt="r8">3328124</Frequency><Timestamp dt:dt="r8">87179052179</Timestamp><Current dt:dt="…	59.94	1	right	1280353848	07-18-2017	15:23:10	13:23:10	female	307	{RIGHTARROW}	77							0	811781	811690	{RIGHTARROW}	91	810566	810222	844	right8	11	9	286	mask11	0	811673	0	811473	eqm10_NoEyeNmodel1_dir	0	V	gazeCOD	GazeCoDxp	1	400	0	811173	7	811073
GazeCoD_1Model_male	18	2	25	<?xml version="1.0"?>\n<Clock xmlns:dt="urn:schemas-microsoft-com:datatypes"><Description dt:dt="string">E-Prime Primary Realtime Clock</Description><StartTime><Timestamp dt:dt="int">0</Timestamp><DateUtc dt:dt="string">2017-07-18T13:23:10Z</DateUtc></StartTime><FrequencyChanges><FrequencyChange><Frequency dt:dt="r8">3328124</Frequency><Timestamp dt:dt="r8">87179052179</Timestamp><Current dt:dt="…	59.94	1	right	1280353848	07-18-2017	15:23:10	13:23:10	female	308	{RIGHTARROW}	46							0	813461	813258	{DOWNARROW}	203	812140	811790	850	right1,6	18	9	287	mask18	0	813241	0	813041	eqm10_NoEyeNmodel1_dir	90	H	gazeCOD	GazeCoDxp	0	400	0	812741	1	812641
GazeCoD_1Model_male	18	2	25	<?xml version="1.0"?>\n<Clock xmlns:dt="urn:schemas-microsoft-com:datatypes"><Description dt:dt="string">E-Prime Primary Realtime Clock</Description><StartTime><Timestamp dt:dt="int">0</Timestamp><DateUtc dt:dt="string">2017-07-18T13:23:10Z</DateUtc></StartTime><FrequencyChanges><FrequencyChange><Frequency dt:dt="r8">3328124</Frequency><Timestamp dt:dt="r8">87179052179</Timestamp><Current dt:dt="…	59.94	1	right	1280353848	07-18-2017	15:23:10	13:23:10	female	309	{DOWNARROW}	79							0	815021	814893	{DOWNARROW}	128	813766	813475	791	DG0	1	9	288	mask1	0	814876	0	814676	eqm10_NoEyeNmodel1_dir	0	V	gazeCOD	GazeCoDxp	1	400	0	814376	10	814276
GazeCoD_1Model_male	18	2	25	<?xml version="1.0"?>\n<Clock xmlns:dt="urn:schemas-microsoft-com:datatypes"><Description dt:dt="string">E-Prime Primary Realtime Clock</Description><StartTime><Timestamp dt:dt="int">0</Timestamp><DateUtc dt:dt="string">2017-07-18T13:23:10Z</DateUtc></StartTime><FrequencyChanges><FrequencyChange><Frequency dt:dt="r8">3328124</Frequency><Timestamp dt:dt="r8">87179052179</Timestamp><Current dt:dt="…	59.94	1	right	1280353848	07-18-2017	15:23:10	13:23:10	female	310	{LEFTARROW}	51							0	816653	816445	{LEFTARROW}	208	815326	815043	783	left3,2	25	9	289	mask25	0	816428	1	816228	eqm10_NoEyeNmodel1_dir	90	HV	gazeCOD	GazeCoDxp	1	400	0	815927	1	815827
GazeCoD_1Model_male	18	2	25	<?xml version="1.0"?>\n<Clock xmlns:dt="urn:schemas-microsoft-com:datatypes"><Description dt:dt="string">E-Prime Primary Realtime Clock</Description><StartTime><Timestamp dt:dt="int">0</Timestamp><DateUtc dt:dt="string">2017-07-18T13:23:10Z</DateUtc></StartTime><FrequencyChanges><FrequencyChange><Frequency dt:dt="r8">3328124</Frequency><Timestamp dt:dt="r8">87179052179</Timestamp><Current dt:dt="…	59.94	1	right	1280353848	07-18-2017	15:23:10	13:23:10	female	311	{DOWNARROW}	79							0	818357	818096	{DOWNARROW}	261	816978	816662	816	DG0	23	9	290	mask23	0	818079	0	817879	eqm10_NoEyeNmodel1_dir	90	HV	gazeCOD	GazeCoDxp	1	400	0	817579	1	817479
GazeCoD_1Model_male	18	2	25	<?xml version="1.0"?>\n<Clock xmlns:dt="urn:schemas-microsoft-com:datatypes"><Description dt:dt="string">E-Prime Primary Realtime Clock</Description><StartTime><Timestamp dt:dt="int">0</Timestamp><DateUtc dt:dt="string">2017-07-18T13:23:10Z</DateUtc></StartTime><FrequencyChanges><FrequencyChange><Frequency dt:dt="r8">3328124</Frequency><Timestamp dt:dt="r8">87179052179</Timestamp><Current dt:dt="…	59.94	1	right	1280353848	07-18-2017	15:23:10	13:23:10	female	312	{RIGHTARROW}	44							0	820061	819815	{DOWNARROW}	246	818688	818380	808	right3,2	8	9	291	mask8	0	819798	1	819598	eqm10_NoEyeNmodel1_dir	0	V	gazeCOD	GazeCoDxp	0	400	0	819297	9	819197
GazeCoD_1Model_male	18	2	25	<?xml version="1.0"?>\n<Clock xmlns:dt="urn:schemas-microsoft-com:datatypes"><Description dt:dt="string">E-Prime Primary Realtime Clock</Description><StartTime><Timestamp dt:dt="int">0</Timestamp><DateUtc dt:dt="string">2017-07-18T13:23:10Z</DateUtc></StartTime><FrequencyChanges><FrequencyChange><Frequency dt:dt="r8">3328124</Frequency><Timestamp dt:dt="r8">87179052179</Timestamp><Current dt:dt="…	59.94	1	right	1280353848	07-18-2017	15:23:10	13:23:10	female	313	{RIGHTARROW}	46							0	821669	821533	{DOWNARROW}	136	820406	820082	824	right1,6	29	9	292	mask29	0	821516	0	821316	eqm10_NoEyeNmodel1_dir	90	HV	gazeCOD	GazeCoDxp	0	400	0	821016	10	820916
GazeCoD_1Model_male	18	2	25	<?xml version="1.0"?>\n<Clock xmlns:dt="urn:schemas-microsoft-com:datatypes"><Description dt:dt="string">E-Prime Primary Realtime Clock</Description><StartTime><Timestamp dt:dt="int">0</Timestamp><DateUtc dt:dt="string">2017-07-18T13:23:10Z</DateUtc></StartTime><FrequencyChanges><FrequencyChange><Frequency dt:dt="r8">3328124</Frequency><Timestamp dt:dt="r8">87179052179</Timestamp><Current dt:dt="…	59.94	1	right	1280353848	07-18-2017	15:23:10	13:23:10	female	314	{LEFTARROW}	53							0	823269	823118	{LEFTARROW}	151	821994	821683	811	left4,8	26	9	293	mask26	0	823101	0	822901	eqm10_NoEyeNmodel1_dir	90	HV	gazeCOD	GazeCoDxp	1	400	0	822601	7	822501
GazeCoD_1Model_male	18	2	25	<?xml version="1.0"?>\n<Clock xmlns:dt="urn:schemas-microsoft-com:datatypes"><Description dt:dt="string">E-Prime Primary Realtime Clock</Description><StartTime><Timestamp dt:dt="int">0</Timestamp><DateUtc dt:dt="string">2017-07-18T13:23:10Z</DateUtc></StartTime><FrequencyChanges><FrequencyChange><Frequency dt:dt="r8">3328124</Frequency><Timestamp dt:dt="r8">87179052179</Timestamp><Current dt:dt="…	59.94	1	right	1280353848	07-18-2017	15:23:10	13:23:10	female	315	{LEFTARROW}	55							0	824813	824686	{LEFTARROW}	127	823566	823285	781	left6,4	27	9	294	mask27	0	824669	0	824469	eqm10_NoEyeNmodel1_dir	90	HV	gazeCOD	GazeCoDxp	1	400	0	824169	3	824069
GazeCoD_1Model_male	18	2	25	<?xml version="1.0"?>\n<Clock xmlns:dt="urn:schemas-microsoft-com:datatypes"><Description dt:dt="string">E-Prime Primary Realtime Clock</Description><StartTime><Timestamp dt:dt="int">0</Timestamp><DateUtc dt:dt="string">2017-07-18T13:23:10Z</DateUtc></StartTime><FrequencyChanges><FrequencyChange><Frequency dt:dt="r8">3328124</Frequency><Timestamp dt:dt="r8">87179052179</Timestamp><Current dt:dt="…	59.94	1	right	1280353848	07-18-2017	15:23:10	13:23:10	female	316	{DOWNARROW}	79							0	826485	826355	{DOWNARROW}	130	825243	824836	907	DG0	12	9	295	mask12	0	826338	0	826138	eqm10_NoEyeNmodel1_dir	90	H	gazeCOD	GazeCoDxp	1	400	0	825838	-5	825738
GazeCoD_1Model_male	18	2	25	<?xml version="1.0"?>\n<Clock xmlns:dt="urn:schemas-microsoft-com:datatypes"><Description dt:dt="string">E-Prime Primary Realtime Clock</Description><StartTime><Timestamp dt:dt="int">0</Timestamp><DateUtc dt:dt="string">2017-07-18T13:23:10Z</DateUtc></StartTime><FrequencyChanges><FrequencyChange><Frequency dt:dt="r8">3328124</Frequency><Timestamp dt:dt="r8">87179052179</Timestamp><Current dt:dt="…	59.94	1	right	1280353848	07-18-2017	15:23:10	13:23:10	female	317	{LEFTARROW}	53							0	828021	827940	{LEFTARROW}	81	826826	826505	821	left4,8	15	9	296	mask15	0	827923	1	827723	eqm10_NoEyeNmodel1_dir	90	H	gazeCOD	GazeCoDxp	1	400	0	827422	-4	827322
GazeCoD_1Model_male	18	2	25	<?xml version="1.0"?>\n<Clock xmlns:dt="urn:schemas-microsoft-com:datatypes"><Description dt:dt="string">E-Prime Primary Realtime Clock</Description><StartTime><Timestamp dt:dt="int">0</Timestamp><DateUtc dt:dt="string">2017-07-18T13:23:10Z</DateUtc></StartTime><FrequencyChanges><FrequencyChange><Frequency dt:dt="r8">3328124</Frequency><Timestamp dt:dt="r8">87179052179</Timestamp><Current dt:dt="…	59.94	1	right	1280353848	07-18-2017	15:23:10	13:23:10	female	318	{LEFTARROW}	49							0	829805	829658	{LEFTARROW}	147	828534	828040	994	left1,6	24	9	297	mask24	0	829641	0	829441	eqm10_NoEyeNmodel1_dir	90	HV	gazeCOD	GazeCoDxp	1	400	0	829141	7	829041
GazeCoD_1Model_male	18	2	25	<?xml version="1.0"?>\n<Clock xmlns:dt="urn:schemas-microsoft-com:datatypes"><Description dt:dt="string">E-Prime Primary Realtime Clock</Description><StartTime><Timestamp dt:dt="int">0</Timestamp><DateUtc dt:dt="string">2017-07-18T13:23:10Z</DateUtc></StartTime><FrequencyChanges><FrequencyChange><Frequency dt:dt="r8">3328124</Frequency><Timestamp dt:dt="r8">87179052179</Timestamp><Current dt:dt="…	59.94	1	right	1280353848	07-18-2017	15:23:10	13:23:10	female	319	{LEFTARROW}	51							0	831349	831210	{LEFTARROW}	139	830097	829825	772	left3,2	25	10	298	mask25	0	831193	1	830993	eqm10_NoEyeNmodel1_dir	90	HV	gazeCOD	GazeCoDxp	1	400	0	830692	-5	830592
GazeCoD_1Model_male	18	2	25	<?xml version="1.0"?>\n<Clock xmlns:dt="urn:schemas-microsoft-com:datatypes"><Description dt:dt="string">E-Prime Primary Realtime Clock</Description><StartTime><Timestamp dt:dt="int">0</Timestamp><DateUtc dt:dt="string">2017-07-18T13:23:10Z</DateUtc></StartTime><FrequencyChanges><FrequencyChange><Frequency dt:dt="r8">3328124</Frequency><Timestamp dt:dt="r8">87179052179</Timestamp><Current dt:dt="…	59.94	1	right	1280353848	07-18-2017	15:23:10	13:23:10	female	320	{DOWNARROW}	79							0	832885	832778	{DOWNARROW}	107	831651	831360	791	DG0	1	10	299	mask1	0	832761	1	832561	eqm10_NoEyeNmodel1_dir	0	V	gazeCOD	GazeCoDxp	1	400	0	832260	9	832160
GazeCoD_1Model_male	18	2	25	<?xml version="1.0"?>\n<Clock xmlns:dt="urn:schemas-microsoft-com:datatypes"><Description dt:dt="string">E-Prime Primary Realtime Clock</Description><StartTime><Timestamp dt:dt="int">0</Timestamp><DateUtc dt:dt="string">2017-07-18T13:23:10Z</DateUtc></StartTime><FrequencyChanges><FrequencyChange><Frequency dt:dt="r8">3328124</Frequency><Timestamp dt:dt="r8">87179052179</Timestamp><Current dt:dt="…	59.94	1	right	1280353848	07-18-2017	15:23:10	13:23:10	female	321	{LEFTARROW}	55							0	834589	834379	{DOWNARROW}	210	833263	832895	868	left6,4	5	10	300	mask5	0	834363	1	834163	eqm10_NoEyeNmodel1_dir	0	V	gazeCOD	GazeCoDxp	0	400	0	833862	-1	833762
GazeCoD_1Model_male	18	2	25	<?xml version="1.0"?>\n<Clock xmlns:dt="urn:schemas-microsoft-com:datatypes"><Description dt:dt="string">E-Prime Primary Realtime Clock</Description><StartTime><Timestamp dt:dt="int">0</Timestamp><DateUtc dt:dt="string">2017-07-18T13:23:10Z</DateUtc></StartTime><FrequencyChanges><FrequencyChange><Frequency dt:dt="r8">3328124</Frequency><Timestamp dt:dt="r8">87179052179</Timestamp><Current dt:dt="…	59.94	1	right	1280353848	07-18-2017	15:23:10	13:23:10	female	322	{RIGHTARROW}	42							0	835861	835380	{DOWNARROW}	481	834749	834613	978	right4,8	9	10	301	mask9	0	835364	1	835164	eqm10_NoEyeNmodel1_dir	0	V	gazeCOD	GazeCoDxp	0	400	0	834863	14	834763
GazeCoD_1Model_male	18	2	25	<?xml version="1.0"?>\n<Clock xmlns:dt="urn:schemas-microsoft-com:datatypes"><Description dt:dt="string">E-Prime Primary Realtime Clock</Description><StartTime><Timestamp dt:dt="int">0</Timestamp><DateUtc dt:dt="string">2017-07-18T13:23:10Z</DateUtc></StartTime><FrequencyChanges><FrequencyChange><Frequency dt:dt="r8">3328124</Frequency><Timestamp dt:dt="r8">87179052179</Timestamp><Current dt:dt="…	59.94	1	right	1280353848	07-18-2017	15:23:10	13:23:10	female	323	{LEFTARROW}	78							0	837957	837466	{LEFTARROW}	491	836339	835881	958	left8	28	10	302	mask28	0	837449	0	837249	eqm10_NoEyeNmodel1_dir	90	HV	gazeCOD	GazeCoDxp	1	400	0	836949	10	836849
GazeCoD_1Model_male	18	2	25	<?xml version="1.0"?>\n<Clock xmlns:dt="urn:schemas-microsoft-com:datatypes"><Description dt:dt="string">E-Prime Primary Realtime Clock</Description><StartTime><Timestamp dt:dt="int">0</Timestamp><DateUtc dt:dt="string">2017-07-18T13:23:10Z</DateUtc></StartTime><FrequencyChanges><FrequencyChange><Frequency dt:dt="r8">3328124</Frequency><Timestamp dt:dt="r8">87179052179</Timestamp><Current dt:dt="…	59.94	1	right	1280353848	07-18-2017	15:23:10	13:23:10	female	324	{LEFTARROW}	53							0	839461	839368	{LEFTARROW}	93	838248	837966	782	left4,8	26	10	303	mask26	0	839351	1	839151	eqm10_NoEyeNmodel1_dir	90	HV	gazeCOD	GazeCoDxp	1	400	0	838850	2	838750
GazeCoD_1Model_male	18	2	25	<?xml version="1.0"?>\n<Clock xmlns:dt="urn:schemas-microsoft-com:datatypes"><Description dt:dt="string">E-Prime Primary Realtime Clock</Description><StartTime><Timestamp dt:dt="int">0</Timestamp><DateUtc dt:dt="string">2017-07-18T13:23:10Z</DateUtc></StartTime><FrequencyChanges><FrequencyChange><Frequency dt:dt="r8">3328124</Frequency><Timestamp dt:dt="r8">87179052179</Timestamp><Current dt:dt="…	59.94	1	right	1280353848	07-18-2017	15:23:10	13:23:10	female	325	{LEFTARROW}	55							0	841133	841069	{LEFTARROW}	64	839950	839485	965	left6,4	27	10	304	mask27	0	841053	1	840853	eqm10_NoEyeNmodel1_dir	90	HV	gazeCOD	GazeCoDxp	1	400	0	840552	2	840452
GazeCoD_1Model_male	18	2	25	<?xml version="1.0"?>\n<Clock xmlns:dt="urn:schemas-microsoft-com:datatypes"><Description dt:dt="string">E-Prime Primary Realtime Clock</Description><StartTime><Timestamp dt:dt="int">0</Timestamp><DateUtc dt:dt="string">2017-07-18T13:23:10Z</DateUtc></StartTime><FrequencyChanges><FrequencyChange><Frequency dt:dt="r8">3328124</Frequency><Timestamp dt:dt="r8">87179052179</Timestamp><Current dt:dt="…	59.94	1	right	1280353848	07-18-2017	15:23:10	13:23:10	female	326	{RIGHTARROW}	44							0	842757	842671	{RIGHTARROW}	86	841558	841153	905	right3,2	30	10	305	mask30	0	842654	0	842454	eqm10_NoEyeNmodel1_dir	90	HV	gazeCOD	GazeCoDxp	1	400	0	842154	-4	842054
GazeCoD_1Model_male	18	2	25	<?xml version="1.0"?>\n<Clock xmlns:dt="urn:schemas-microsoft-com:datatypes"><Description dt:dt="string">E-Prime Primary Realtime Clock</Description><StartTime><Timestamp dt:dt="int">0</Timestamp><DateUtc dt:dt="string">2017-07-18T13:23:10Z</DateUtc></StartTime><FrequencyChanges><FrequencyChange><Frequency dt:dt="r8">3328124</Frequency><Timestamp dt:dt="r8">87179052179</Timestamp><Current dt:dt="…	59.94	1	right	1280353848	07-18-2017	15:23:10	13:23:10	female	327	{RIGHTARROW}	42							0	844309	844156	{DOWNARROW}	153	843035	842771	764	right4,8	20	10	306	mask20	0	844139	0	843939	eqm10_NoEyeNmodel1_dir	90	H	gazeCOD	GazeCoDxp	0	400	0	843639	4	843539
GazeCoD_1Model_male	18	2	25	<?xml version="1.0"?>\n<Clock xmlns:dt="urn:schemas-microsoft-com:datatypes"><Description dt:dt="string">E-Prime Primary Realtime Clock</Description><StartTime><Timestamp dt:dt="int">0</Timestamp><DateUtc dt:dt="string">2017-07-18T13:23:10Z</DateUtc></StartTime><FrequencyChanges><FrequencyChange><Frequency dt:dt="r8">3328124</Frequency><Timestamp dt:dt="r8">87179052179</Timestamp><Current dt:dt="…	59.94	1	right	1280353848	07-18-2017	15:23:10	13:23:10	female	328	{RIGHTARROW}	44							0	846013	845758	{DOWNARROW}	255	844636	844323	813	right3,2	19	10	307	mask19	0	845741	1	845541	eqm10_NoEyeNmodel1_dir	90	H	gazeCOD	GazeCoDxp	0	400	0	845240	4	845140
GazeCoD_1Model_male	18	2	25	<?xml version="1.0"?>\n<Clock xmlns:dt="urn:schemas-microsoft-com:datatypes"><Description dt:dt="string">E-Prime Primary Realtime Clock</Description><StartTime><Timestamp dt:dt="int">0</Timestamp><DateUtc dt:dt="string">2017-07-18T13:23:10Z</DateUtc></StartTime><FrequencyChanges><FrequencyChange><Frequency dt:dt="r8">3328124</Frequency><Timestamp dt:dt="r8">87179052179</Timestamp><Current dt:dt="…	59.94	1	right	1280353848	07-18-2017	15:23:10	13:23:10	female	329	{RIGHTARROW}	40							0	847749	847493	{RIGHTARROW}	256	846378	846025	853	right6,4	32	10	308	mask32	0	847476	1	847276	eqm10_NoEyeNmodel1_dir	90	HV	gazeCOD	GazeCoDxp	1	400	0	846975	-3	846875
GazeCoD_1Model_male	18	2	25	<?xml version="1.0"?>\n<Clock xmlns:dt="urn:schemas-microsoft-com:datatypes"><Description dt:dt="string">E-Prime Primary Realtime Clock</Description><StartTime><Timestamp dt:dt="int">0</Timestamp><DateUtc dt:dt="string">2017-07-18T13:23:10Z</DateUtc></StartTime><FrequencyChanges><FrequencyChange><Frequency dt:dt="r8">3328124</Frequency><Timestamp dt:dt="r8">87179052179</Timestamp><Current dt:dt="…	59.94	1	right	1280353848	07-18-2017	15:23:10	13:23:10	female	330	{RIGHTARROW}	77							0	849605	849278	{RIGHTARROW}	327	848160	847760	900	right8	22	10	309	mask22	0	849261	1	849061	eqm10_NoEyeNmodel1_dir	90	H	gazeCOD	GazeCoDxp	1	400	0	848760	0	848660
GazeCoD_1Model_male	18	2	25	<?xml version="1.0"?>\n<Clock xmlns:dt="urn:schemas-microsoft-com:datatypes"><Description dt:dt="string">E-Prime Primary Realtime Clock</Description><StartTime><Timestamp dt:dt="int">0</Timestamp><DateUtc dt:dt="string">2017-07-18T13:23:10Z</DateUtc></StartTime><FrequencyChanges><FrequencyChange><Frequency dt:dt="r8">3328124</Frequency><Timestamp dt:dt="r8">87179052179</Timestamp><Current dt:dt="…	59.94	1	right	1280353848	07-18-2017	15:23:10	13:23:10	female	331	{DOWNARROW}	79							0	851277	851113	{DOWNARROW}	164	849986	849628	858	DG0	23	10	310	mask23	0	851096	0	850896	eqm10_NoEyeNmodel1_dir	90	HV	gazeCOD	GazeCoDxp	1	400	0	850596	10	850496
GazeCoD_1Model_male	18	2	25	<?xml version="1.0"?>\n<Clock xmlns:dt="urn:schemas-microsoft-com:datatypes"><Description dt:dt="string">E-Prime Primary Realtime Clock</Description><StartTime><Timestamp dt:dt="int">0</Timestamp><DateUtc dt:dt="string">2017-07-18T13:23:10Z</DateUtc></StartTime><FrequencyChanges><FrequencyChange><Frequency dt:dt="r8">3328124</Frequency><Timestamp dt:dt="r8">87179052179</Timestamp><Current dt:dt="…	59.94	1	right	1280353848	07-18-2017	15:23:10	13:23:10	female	332	{RIGHTARROW}	40							0	852941	852798	{RIGHTARROW}	143	851671	851296	875	right6,4	10	10	311	mask10	0	852781	0	852581	eqm10_NoEyeNmodel1_dir	0	V	gazeCOD	GazeCoDxp	1	400	0	852281	10	852181
GazeCoD_1Model_male	18	2	25	<?xml version="1.0"?>\n<Clock xmlns:dt="urn:schemas-microsoft-com:datatypes"><Description dt:dt="string">E-Prime Primary Realtime Clock</Description><StartTime><Timestamp dt:dt="int">0</Timestamp><DateUtc dt:dt="string">2017-07-18T13:23:10Z</DateUtc></StartTime><FrequencyChanges><FrequencyChange><Frequency dt:dt="r8">3328124</Frequency><Timestamp dt:dt="r8">87179052179</Timestamp><Current dt:dt="…	59.94	1	right	1280353848	07-18-2017	15:23:10	13:23:10	female	333	{LEFTARROW}	51							0	854741	854583	{DOWNARROW}	158	853465	852965	1000	left3,2	3	10	312	mask3	0	854566	0	854366	eqm10_NoEyeNmodel1_dir	0	V	gazeCOD	GazeCoDxp	0	400	0	854066	1	853966
GazeCoD_1Model_male	18	2	25	<?xml version="1.0"?>\n<Clock xmlns:dt="urn:schemas-microsoft-com:datatypes"><Description dt:dt="string">E-Prime Primary Realtime Clock</Description><StartTime><Timestamp dt:dt="int">0</Timestamp><DateUtc dt:dt="string">2017-07-18T13:23:10Z</DateUtc></StartTime><FrequencyChanges><FrequencyChange><Frequency dt:dt="r8">3328124</Frequency><Timestamp dt:dt="r8">87179052179</Timestamp><Current dt:dt="…	59.94	1	right	1280353848	07-18-2017	15:23:10	13:23:10	female	334	{LEFTARROW}	78							0	856357	856185	{LEFTARROW}	172	855069	854750	819	left8	17	10	313	mask17	0	856168	1	855968	eqm10_NoEyeNmodel1_dir	90	H	gazeCOD	GazeCoDxp	1	400	0	855667	-2	855567
GazeCoD_1Model_male	18	2	25	<?xml version="1.0"?>\n<Clock xmlns:dt="urn:schemas-microsoft-com:datatypes"><Description dt:dt="string">E-Prime Primary Realtime Clock</Description><StartTime><Timestamp dt:dt="int">0</Timestamp><DateUtc dt:dt="string">2017-07-18T13:23:10Z</DateUtc></StartTime><FrequencyChanges><FrequencyChange><Frequency dt:dt="r8">3328124</Frequency><Timestamp dt:dt="r8">87179052179</Timestamp><Current dt:dt="…	59.94	1	right	1280353848	07-18-2017	15:23:10	13:23:10	female	335	{LEFTARROW}	55							0	858077	857853	{LEFTARROW}	224	856729	856368	861	left6,4	16	10	314	mask16	0	857836	0	857636	eqm10_NoEyeNmodel1_dir	90	H	gazeCOD	GazeCoDxp	1	400	0	857336	7	857236
GazeCoD_1Model_male	18	2	25	<?xml version="1.0"?>\n<Clock xmlns:dt="urn:schemas-microsoft-com:datatypes"><Description dt:dt="string">E-Prime Primary Realtime Clock</Description><StartTime><Timestamp dt:dt="int">0</Timestamp><DateUtc dt:dt="string">2017-07-18T13:23:10Z</DateUtc></StartTime><FrequencyChanges><FrequencyChange><Frequency dt:dt="r8">3328124</Frequency><Timestamp dt:dt="r8">87179052179</Timestamp><Current dt:dt="…	59.94	1	right	1280353848	07-18-2017	15:23:10	13:23:10	female	336	{LEFTARROW}	49							0	859797	859638	{DOWNARROW}	159	858513	858087	926	left1,6	13	10	315	mask13	0	859621	0	859421	eqm10_NoEyeNmodel1_dir	90	H	gazeCOD	GazeCoDxp	0	400	0	859121	8	859021
GazeCoD_1Model_male	18	2	25	<?xml version="1.0"?>\n<Clock xmlns:dt="urn:schemas-microsoft-com:datatypes"><Description dt:dt="string">E-Prime Primary Realtime Clock</Description><StartTime><Timestamp dt:dt="int">0</Timestamp><DateUtc dt:dt="string">2017-07-18T13:23:10Z</DateUtc></StartTime><FrequencyChanges><FrequencyChange><Frequency dt:dt="r8">3328124</Frequency><Timestamp dt:dt="r8">87179052179</Timestamp><Current dt:dt="…	59.94	1	right	1280353848	07-18-2017	15:23:10	13:23:10	female	337	{RIGHTARROW}	46							0	861461	861390	{DOWNARROW}	71	860268	859822	946	right1,6	18	10	316	mask18	0	861373	0	861173	eqm10_NoEyeNmodel1_dir	90	H	gazeCOD	GazeCoDxp	0	400	0	860873	5	860773
GazeCoD_1Model_male	18	2	25	<?xml version="1.0"?>\n<Clock xmlns:dt="urn:schemas-microsoft-com:datatypes"><Description dt:dt="string">E-Prime Primary Realtime Clock</Description><StartTime><Timestamp dt:dt="int">0</Timestamp><DateUtc dt:dt="string">2017-07-18T13:23:10Z</DateUtc></StartTime><FrequencyChanges><FrequencyChange><Frequency dt:dt="r8">3328124</Frequency><Timestamp dt:dt="r8">87179052179</Timestamp><Current dt:dt="…	59.94	1	right	1280353848	07-18-2017	15:23:10	13:23:10	female	338	{RIGHTARROW}	77							0	863213	863042	{RIGHTARROW}	171	861920	861473	947	right8	33	10	317	mask33	0	863025	1	862825	eqm10_NoEyeNmodel1_dir	90	HV	gazeCOD	GazeCoDxp	1	400	0	862524	4	862424
GazeCoD_1Model_male	18	2	25	<?xml version="1.0"?>\n<Clock xmlns:dt="urn:schemas-microsoft-com:datatypes"><Description dt:dt="string">E-Prime Primary Realtime Clock</Description><StartTime><Timestamp dt:dt="int">0</Timestamp><DateUtc dt:dt="string">2017-07-18T13:23:10Z</DateUtc></StartTime><FrequencyChanges><FrequencyChange><Frequency dt:dt="r8">3328124</Frequency><Timestamp dt:dt="r8">87179052179</Timestamp><Current dt:dt="…	59.94	1	right	1280353848	07-18-2017	15:23:10	13:23:10	female	339	{LEFTARROW}	53							0	865053	864760	{LEFTARROW}	293	863633	863225	908	left4,8	4	10	318	mask4	0	864743	0	864543	eqm10_NoEyeNmodel1_dir	0	V	gazeCOD	GazeCoDxp	1	400	0	864243	10	864143
GazeCoD_1Model_male	18	2	25	<?xml version="1.0"?>\n<Clock xmlns:dt="urn:schemas-microsoft-com:datatypes"><Description dt:dt="string">E-Prime Primary Realtime Clock</Description><StartTime><Timestamp dt:dt="int">0</Timestamp><DateUtc dt:dt="string">2017-07-18T13:23:10Z</DateUtc></StartTime><FrequencyChanges><FrequencyChange><Frequency dt:dt="r8">3328124</Frequency><Timestamp dt:dt="r8">87179052179</Timestamp><Current dt:dt="…	59.94	1	right	1280353848	07-18-2017	15:23:10	13:23:10	female	340	{LEFTARROW}	53							0	866909	866645	{DOWNARROW}	264	865521	865077	944	left4,8	15	10	319	mask15	0	866628	0	866428	eqm10_NoEyeNmodel1_dir	90	H	gazeCOD	GazeCoDxp	0	400	0	866128	7	866028
GazeCoD_1Model_male	18	2	25	<?xml version="1.0"?>\n<Clock xmlns:dt="urn:schemas-microsoft-com:datatypes"><Description dt:dt="string">E-Prime Primary Realtime Clock</Description><StartTime><Timestamp dt:dt="int">0</Timestamp><DateUtc dt:dt="string">2017-07-18T13:23:10Z</DateUtc></StartTime><FrequencyChanges><FrequencyChange><Frequency dt:dt="r8">3328124</Frequency><Timestamp dt:dt="r8">87179052179</Timestamp><Current dt:dt="…	59.94	1	right	1280353848	07-18-2017	15:23:10	13:23:10	female	341	{RIGHTARROW}	46							0	868509	868380	{DOWNARROW}	129	867255	866929	826	right1,6	7	10	320	mask7	0	868364	1	868164	eqm10_NoEyeNmodel1_dir	0	V	gazeCOD	GazeCoDxp	0	400	0	867863	8	867763
GazeCoD_1Model_male	18	2	25	<?xml version="1.0"?>\n<Clock xmlns:dt="urn:schemas-microsoft-com:datatypes"><Description dt:dt="string">E-Prime Primary Realtime Clock</Description><StartTime><Timestamp dt:dt="int">0</Timestamp><DateUtc dt:dt="string">2017-07-18T13:23:10Z</DateUtc></StartTime><FrequencyChanges><FrequencyChange><Frequency dt:dt="r8">3328124</Frequency><Timestamp dt:dt="r8">87179052179</Timestamp><Current dt:dt="…	59.94	1	right	1280353848	07-18-2017	15:23:10	13:23:10	female	342	{RIGHTARROW}	42							0	870237	870015	{DOWNARROW}	222	868904	868531	873	right4,8	31	10	321	mask31	0	869999	0	869799	eqm10_NoEyeNmodel1_dir	90	HV	gazeCOD	GazeCoDxp	0	400	0	869499	-5	869399
GazeCoD_1Model_male	18	2	25	<?xml version="1.0"?>\n<Clock xmlns:dt="urn:schemas-microsoft-com:datatypes"><Description dt:dt="string">E-Prime Primary Realtime Clock</Description><StartTime><Timestamp dt:dt="int">0</Timestamp><DateUtc dt:dt="string">2017-07-18T13:23:10Z</DateUtc></StartTime><FrequencyChanges><FrequencyChange><Frequency dt:dt="r8">3328124</Frequency><Timestamp dt:dt="r8">87179052179</Timestamp><Current dt:dt="…	59.94	1	right	1280353848	07-18-2017	15:23:10	13:23:10	female	343	{RIGHTARROW}	46							0	871965	871667	{DOWNARROW}	298	870551	870249	802	right1,6	29	10	322	mask29	0	871650	0	871450	eqm10_NoEyeNmodel1_dir	90	HV	gazeCOD	GazeCoDxp	0	400	0	871150	-1	871050
GazeCoD_1Model_male	18	2	25	<?xml version="1.0"?>\n<Clock xmlns:dt="urn:schemas-microsoft-com:datatypes"><Description dt:dt="string">E-Prime Primary Realtime Clock</Description><StartTime><Timestamp dt:dt="int">0</Timestamp><DateUtc dt:dt="string">2017-07-18T13:23:10Z</DateUtc></StartTime><FrequencyChanges><FrequencyChange><Frequency dt:dt="r8">3328124</Frequency><Timestamp dt:dt="r8">87179052179</Timestamp><Current dt:dt="…	59.94	1	right	1280353848	07-18-2017	15:23:10	13:23:10	female	344	{LEFTARROW}	78							0	873517	873419	{LEFTARROW}	98	872304	871984	820	left8	6	10	323	mask6	0	873402	0	873202	eqm10_NoEyeNmodel1_dir	0	V	gazeCOD	GazeCoDxp	1	400	0	872902	-2	872802
GazeCoD_1Model_male	18	2	25	<?xml version="1.0"?>\n<Clock xmlns:dt="urn:schemas-microsoft-com:datatypes"><Description dt:dt="string">E-Prime Primary Realtime Clock</Description><StartTime><Timestamp dt:dt="int">0</Timestamp><DateUtc dt:dt="string">2017-07-18T13:23:10Z</DateUtc></StartTime><FrequencyChanges><FrequencyChange><Frequency dt:dt="r8">3328124</Frequency><Timestamp dt:dt="r8">87179052179</Timestamp><Current dt:dt="…	59.94	1	right	1280353848	07-18-2017	15:23:10	13:23:10	female	345	{DOWNARROW}	79							0	875149	875004	{DOWNARROW}	145	873883	873536	847	DG0	12	10	324	mask12	0	874987	1	874787	eqm10_NoEyeNmodel1_dir	90	H	gazeCOD	GazeCoDxp	1	400	0	874486	3	874386
GazeCoD_1Model_male	18	2	25	<?xml version="1.0"?>\n<Clock xmlns:dt="urn:schemas-microsoft-com:datatypes"><Description dt:dt="string">E-Prime Primary Realtime Clock</Description><StartTime><Timestamp dt:dt="int">0</Timestamp><DateUtc dt:dt="string">2017-07-18T13:23:10Z</DateUtc></StartTime><FrequencyChanges><FrequencyChange><Frequency dt:dt="r8">3328124</Frequency><Timestamp dt:dt="r8">87179052179</Timestamp><Current dt:dt="…	59.94	1	right	1280353848	07-18-2017	15:23:10	13:23:10	female	346	{LEFTARROW}	49							0	876933	876655	{DOWNARROW}	278	875544	875171	873	left1,6	24	10	325	mask24	0	876639	0	876439	eqm10_NoEyeNmodel1_dir	90	HV	gazeCOD	GazeCoDxp	0	400	0	876139	-5	876039
GazeCoD_1Model_male	18	2	25	<?xml version="1.0"?>\n<Clock xmlns:dt="urn:schemas-microsoft-com:datatypes"><Description dt:dt="string">E-Prime Primary Realtime Clock</Description><StartTime><Timestamp dt:dt="int">0</Timestamp><DateUtc dt:dt="string">2017-07-18T13:23:10Z</DateUtc></StartTime><FrequencyChanges><FrequencyChange><Frequency dt:dt="r8">3328124</Frequency><Timestamp dt:dt="r8">87179052179</Timestamp><Current dt:dt="…	59.94	1	right	1280353848	07-18-2017	15:23:10	13:23:10	female	347	{LEFTARROW}	51							0	878693	878474	{DOWNARROW}	219	877351	876956	895	left3,2	14	10	326	mask14	0	878457	0	878257	eqm10_NoEyeNmodel1_dir	90	H	gazeCOD	GazeCoDxp	0	400	0	877957	6	877857
GazeCoD_1Model_male	18	2	25	<?xml version="1.0"?>\n<Clock xmlns:dt="urn:schemas-microsoft-com:datatypes"><Description dt:dt="string">E-Prime Primary Realtime Clock</Description><StartTime><Timestamp dt:dt="int">0</Timestamp><DateUtc dt:dt="string">2017-07-18T13:23:10Z</DateUtc></StartTime><FrequencyChanges><FrequencyChange><Frequency dt:dt="r8">3328124</Frequency><Timestamp dt:dt="r8">87179052179</Timestamp><Current dt:dt="…	59.94	1	right	1280353848	07-18-2017	15:23:10	13:23:10	female	348	{RIGHTARROW}	44							0	880261	880176	{DOWNARROW}	85	879056	878708	848	right3,2	8	10	327	mask8	0	880159	1	879959	eqm10_NoEyeNmodel1_dir	0	V	gazeCOD	GazeCoDxp	0	400	0	879658	2	879558
GazeCoD_1Model_male	18	2	25	<?xml version="1.0"?>\n<Clock xmlns:dt="urn:schemas-microsoft-com:datatypes"><Description dt:dt="string">E-Prime Primary Realtime Clock</Description><StartTime><Timestamp dt:dt="int">0</Timestamp><DateUtc dt:dt="string">2017-07-18T13:23:10Z</DateUtc></StartTime><FrequencyChanges><FrequencyChange><Frequency dt:dt="r8">3328124</Frequency><Timestamp dt:dt="r8">87179052179</Timestamp><Current dt:dt="…	59.94	1	right	1280353848	07-18-2017	15:23:10	13:23:10	female	349	{LEFTARROW}	49							0	881845	881694	{DOWNARROW}	151	880569	880276	793	left1,6	2	10	328	mask2	0	881677	0	881477	eqm10_NoEyeNmodel1_dir	0	V	gazeCOD	GazeCoDxp	0	400	0	881177	8	881077
GazeCoD_1Model_male	18	2	25	<?xml version="1.0"?>\n<Clock xmlns:dt="urn:schemas-microsoft-com:datatypes"><Description dt:dt="string">E-Prime Primary Realtime Clock</Description><StartTime><Timestamp dt:dt="int">0</Timestamp><DateUtc dt:dt="string">2017-07-18T13:23:10Z</DateUtc></StartTime><FrequencyChanges><FrequencyChange><Frequency dt:dt="r8">3328124</Frequency><Timestamp dt:dt="r8">87179052179</Timestamp><Current dt:dt="…	59.94	1	right	1280353848	07-18-2017	15:23:10	13:23:10	female	350	{RIGHTARROW}	77							0	883357	883229	{RIGHTARROW}	128	882116	881861	755	right8	11	10	329	mask11	0	883212	1	883012	eqm10_NoEyeNmodel1_dir	0	V	gazeCOD	GazeCoDxp	1	400	0	882711	-5	882611
GazeCoD_1Model_male	18	2	25	<?xml version="1.0"?>\n<Clock xmlns:dt="urn:schemas-microsoft-com:datatypes"><Description dt:dt="string">E-Prime Primary Realtime Clock</Description><StartTime><Timestamp dt:dt="int">0</Timestamp><DateUtc dt:dt="string">2017-07-18T13:23:10Z</DateUtc></StartTime><FrequencyChanges><FrequencyChange><Frequency dt:dt="r8">3328124</Frequency><Timestamp dt:dt="r8">87179052179</Timestamp><Current dt:dt="…	59.94	1	right	1280353848	07-18-2017	15:23:10	13:23:10	female	351	{RIGHTARROW}	40							0	885013	884780	{RIGHTARROW}	233	883654	883379	775	right6,4	21	10	330	mask21	0	884763	0	884563	eqm10_NoEyeNmodel1_dir	90	H	gazeCOD	GazeCoDxp	1	400	0	884263	9	884163
GazeCoD_1Model_male	18	2	25	<?xml version="1.0"?>\n<Clock xmlns:dt="urn:schemas-microsoft-com:datatypes"><Description dt:dt="string">E-Prime Primary Realtime Clock</Description><StartTime><Timestamp dt:dt="int">0</Timestamp><DateUtc dt:dt="string">2017-07-18T13:23:10Z</DateUtc></StartTime><FrequencyChanges><FrequencyChange><Frequency dt:dt="r8">3328124</Frequency><Timestamp dt:dt="r8">87179052179</Timestamp><Current dt:dt="…	59.94	1	right	1280353848	07-18-2017	15:23:10	13:23:10	female	352	{RIGHTARROW}	46							0	889261	889118	{DOWNARROW}	143	887997	887733	764	right1,6	18	11	331	mask18	0	889101	0	888901	eqm10_NoEyeNmodel1_dir	90	H	gazeCOD	GazeCoDxp	0	400	0	888601	4	888501
GazeCoD_1Model_male	18	2	25	<?xml version="1.0"?>\n<Clock xmlns:dt="urn:schemas-microsoft-com:datatypes"><Description dt:dt="string">E-Prime Primary Realtime Clock</Description><StartTime><Timestamp dt:dt="int">0</Timestamp><DateUtc dt:dt="string">2017-07-18T13:23:10Z</DateUtc></StartTime><FrequencyChanges><FrequencyChange><Frequency dt:dt="r8">3328124</Frequency><Timestamp dt:dt="r8">87179052179</Timestamp><Current dt:dt="…	59.94	1	right	1280353848	07-18-2017	15:23:10	13:23:10	female	353	{RIGHTARROW}	46							0	890957	890836	{DOWNARROW}	121	889721	889285	936	right1,6	29	11	332	mask29	0	890820	1	890620	eqm10_NoEyeNmodel1_dir	90	HV	gazeCOD	GazeCoDxp	0	400	0	890319	-2	890219
GazeCoD_1Model_male	18	2	25	<?xml version="1.0"?>\n<Clock xmlns:dt="urn:schemas-microsoft-com:datatypes"><Description dt:dt="string">E-Prime Primary Realtime Clock</Description><StartTime><Timestamp dt:dt="int">0</Timestamp><DateUtc dt:dt="string">2017-07-18T13:23:10Z</DateUtc></StartTime><FrequencyChanges><FrequencyChange><Frequency dt:dt="r8">3328124</Frequency><Timestamp dt:dt="r8">87179052179</Timestamp><Current dt:dt="…	59.94	1	right	1280353848	07-18-2017	15:23:10	13:23:10	female	354	{LEFTARROW}	53							0	892685	892588	{LEFTARROW}	97	891463	890970	993	left4,8	15	11	333	mask15	0	892571	0	892371	eqm10_NoEyeNmodel1_dir	90	H	gazeCOD	GazeCoDxp	1	400	0	892071	8	891971
GazeCoD_1Model_male	18	2	25	<?xml version="1.0"?>\n<Clock xmlns:dt="urn:schemas-microsoft-com:datatypes"><Description dt:dt="string">E-Prime Primary Realtime Clock</Description><StartTime><Timestamp dt:dt="int">0</Timestamp><DateUtc dt:dt="string">2017-07-18T13:23:10Z</DateUtc></StartTime><FrequencyChanges><FrequencyChange><Frequency dt:dt="r8">3328124</Frequency><Timestamp dt:dt="r8">87179052179</Timestamp><Current dt:dt="…	59.94	1	right	1280353848	07-18-2017	15:23:10	13:23:10	female	355	{LEFTARROW}	51							0	894397	894156	{LEFTARROW}	241	893033	892705	828	left3,2	14	11	334	mask14	0	894140	1	893940	eqm10_NoEyeNmodel1_dir	90	H	gazeCOD	GazeCoDxp	1	400	0	893639	6	893539
GazeCoD_1Model_male	18	2	25	<?xml version="1.0"?>\n<Clock xmlns:dt="urn:schemas-microsoft-com:datatypes"><Description dt:dt="string">E-Prime Primary Realtime Clock</Description><StartTime><Timestamp dt:dt="int">0</Timestamp><DateUtc dt:dt="string">2017-07-18T13:23:10Z</DateUtc></StartTime><FrequencyChanges><FrequencyChange><Frequency dt:dt="r8">3328124</Frequency><Timestamp dt:dt="r8">87179052179</Timestamp><Current dt:dt="…	59.94	1	right	1280353848	07-18-2017	15:23:10	13:23:10	female	356	{DOWNARROW}	79							0	896309	895841	{DOWNARROW}	468	894720	894407	813	DG0	23	11	335	mask23	0	895825	1	895625	eqm10_NoEyeNmodel1_dir	90	HV	gazeCOD	GazeCoDxp	1	400	0	895324	4	895224
GazeCoD_1Model_male	18	2	25	<?xml version="1.0"?>\n<Clock xmlns:dt="urn:schemas-microsoft-com:datatypes"><Description dt:dt="string">E-Prime Primary Realtime Clock</Description><StartTime><Timestamp dt:dt="int">0</Timestamp><DateUtc dt:dt="string">2017-07-18T13:23:10Z</DateUtc></StartTime><FrequencyChanges><FrequencyChange><Frequency dt:dt="r8">3328124</Frequency><Timestamp dt:dt="r8">87179052179</Timestamp><Current dt:dt="…	59.94	1	right	1280353848	07-18-2017	15:23:10	13:23:10	female	357	{LEFTARROW}	78							0	898005	897827	{LEFTARROW}	178	896705	896325	880	left8	17	11	336	mask17	0	897810	0	897610	eqm10_NoEyeNmodel1_dir	90	H	gazeCOD	GazeCoDxp	1	400	0	897310	5	897210
GazeCoD_1Model_male	18	2	25	<?xml version="1.0"?>\n<Clock xmlns:dt="urn:schemas-microsoft-com:datatypes"><Description dt:dt="string">E-Prime Primary Realtime Clock</Description><StartTime><Timestamp dt:dt="int">0</Timestamp><DateUtc dt:dt="string">2017-07-18T13:23:10Z</DateUtc></StartTime><FrequencyChanges><FrequencyChange><Frequency dt:dt="r8">3328124</Frequency><Timestamp dt:dt="r8">87179052179</Timestamp><Current dt:dt="…	59.94	1	right	1280353848	07-18-2017	15:23:10	13:23:10	female	358	{LEFTARROW}	51							0	899837	899495	{DOWNARROW}	342	898376	898027	849	left3,2	3	11	337	mask3	0	899478	0	899278	eqm10_NoEyeNmodel1_dir	0	V	gazeCOD	GazeCoDxp	0	400	0	898978	2	898878
GazeCoD_1Model_male	18	2	25	<?xml version="1.0"?>\n<Clock xmlns:dt="urn:schemas-microsoft-com:datatypes"><Description dt:dt="string">E-Prime Primary Realtime Clock</Description><StartTime><Timestamp dt:dt="int">0</Timestamp><DateUtc dt:dt="string">2017-07-18T13:23:10Z</DateUtc></StartTime><FrequencyChanges><FrequencyChange><Frequency dt:dt="r8">3328124</Frequency><Timestamp dt:dt="r8">87179052179</Timestamp><Current dt:dt="…	59.94	1	right	1280353848	07-18-2017	15:23:10	13:23:10	female	359	{RIGHTARROW}	40							0	901605	901447	{RIGHTARROW}	158	900332	899846	986	right6,4	10	11	338	mask10	0	901430	0	901230	eqm10_NoEyeNmodel1_dir	0	V	gazeCOD	GazeCoDxp	1	400	0	900930	-2	900830
GazeCoD_1Model_male	18	2	25	<?xml version="1.0"?>\n<Clock xmlns:dt="urn:schemas-microsoft-com:datatypes"><Description dt:dt="string">E-Prime Primary Realtime Clock</Description><StartTime><Timestamp dt:dt="int">0</Timestamp><DateUtc dt:dt="string">2017-07-18T13:23:10Z</DateUtc></StartTime><FrequencyChanges><FrequencyChange><Frequency dt:dt="r8">3328124</Frequency><Timestamp dt:dt="r8">87179052179</Timestamp><Current dt:dt="…	59.94	1	right	1280353848	07-18-2017	15:23:10	13:23:10	female	360	{RIGHTARROW}	40							0	903381	903216	{RIGHTARROW}	165	902094	901614	980	right6,4	32	11	339	mask32	0	903199	1	902999	eqm10_NoEyeNmodel1_dir	90	HV	gazeCOD	GazeCoDxp	1	400	0	902698	4	902598
GazeCoD_1Model_male	18	2	25	<?xml version="1.0"?>\n<Clock xmlns:dt="urn:schemas-microsoft-com:datatypes"><Description dt:dt="string">E-Prime Primary Realtime Clock</Description><StartTime><Timestamp dt:dt="int">0</Timestamp><DateUtc dt:dt="string">2017-07-18T13:23:10Z</DateUtc></StartTime><FrequencyChanges><FrequencyChange><Frequency dt:dt="r8">3328124</Frequency><Timestamp dt:dt="r8">87179052179</Timestamp><Current dt:dt="…	59.94	1	right	1280353848	07-18-2017	15:23:10	13:23:10	female	361	{RIGHTARROW}	42							0	904957	904867	{RIGHTARROW}	90	903740	903399	841	right4,8	9	11	340	mask9	0	904850	0	904650	eqm10_NoEyeNmodel1_dir	0	V	gazeCOD	GazeCoDxp	1	400	0	904350	10	904250
GazeCoD_1Model_male	18	2	25	<?xml version="1.0"?>\n<Clock xmlns:dt="urn:schemas-microsoft-com:datatypes"><Description dt:dt="string">E-Prime Primary Realtime Clock</Description><StartTime><Timestamp dt:dt="int">0</Timestamp><DateUtc dt:dt="string">2017-07-18T13:23:10Z</DateUtc></StartTime><FrequencyChanges><FrequencyChange><Frequency dt:dt="r8">3328124</Frequency><Timestamp dt:dt="r8">87179052179</Timestamp><Current dt:dt="…	59.94	1	right	1280353848	07-18-2017	15:23:10	13:23:10	female	362	{RIGHTARROW}	42							0	906629	906552	{DOWNARROW}	77	905434	904967	967	right4,8	20	11	341	mask20	0	906535	0	906335	eqm10_NoEyeNmodel1_dir	90	H	gazeCOD	GazeCoDxp	0	400	0	906035	1	905935
GazeCoD_1Model_male	18	2	25	<?xml version="1.0"?>\n<Clock xmlns:dt="urn:schemas-microsoft-com:datatypes"><Description dt:dt="string">E-Prime Primary Realtime Clock</Description><StartTime><Timestamp dt:dt="int">0</Timestamp><DateUtc dt:dt="string">2017-07-18T13:23:10Z</DateUtc></StartTime><FrequencyChanges><FrequencyChange><Frequency dt:dt="r8">3328124</Frequency><Timestamp dt:dt="r8">87179052179</Timestamp><Current dt:dt="…	59.94	1	right	1280353848	07-18-2017	15:23:10	13:23:10	female	363	{RIGHTARROW}	42							0	908261	908204	{RIGHTARROW}	57	907090	906652	938	right4,8	31	11	342	mask31	0	908187	0	907987	eqm10_NoEyeNmodel1_dir	90	HV	gazeCOD	GazeCoDxp	1	400	0	907687	-3	907587
GazeCoD_1Model_male	18	2	25	<?xml version="1.0"?>\n<Clock xmlns:dt="urn:schemas-microsoft-com:datatypes"><Description dt:dt="string">E-Prime Primary Realtime Clock</Description><StartTime><Timestamp dt:dt="int">0</Timestamp><DateUtc dt:dt="string">2017-07-18T13:23:10Z</DateUtc></StartTime><FrequencyChanges><FrequencyChange><Frequency dt:dt="r8">3328124</Frequency><Timestamp dt:dt="r8">87179052179</Timestamp><Current dt:dt="…	59.94	1	right	1280353848	07-18-2017	15:23:10	13:23:10	female	364	{RIGHTARROW}	77							0	909933	909689	{RIGHTARROW}	244	908566	908271	795	right8	11	11	343	mask11	0	909672	0	909472	eqm10_NoEyeNmodel1_dir	0	V	gazeCOD	GazeCoDxp	1	400	0	909172	6	909072
GazeCoD_1Model_male	18	2	25	<?xml version="1.0"?>\n<Clock xmlns:dt="urn:schemas-microsoft-com:datatypes"><Description dt:dt="string">E-Prime Primary Realtime Clock</Description><StartTime><Timestamp dt:dt="int">0</Timestamp><DateUtc dt:dt="string">2017-07-18T13:23:10Z</DateUtc></StartTime><FrequencyChanges><FrequencyChange><Frequency dt:dt="r8">3328124</Frequency><Timestamp dt:dt="r8">87179052179</Timestamp><Current dt:dt="…	59.94	1	right	1280353848	07-18-2017	15:23:10	13:23:10	female	365	{LEFTARROW}	49							0	911557	911357	{LEFTARROW}	200	910235	909956	779	left1,6	13	11	344	mask13	0	911340	0	911140	eqm10_NoEyeNmodel1_dir	90	H	gazeCOD	GazeCoDxp	1	400	0	910840	5	910740
GazeCoD_1Model_male	18	2	25	<?xml version="1.0"?>\n<Clock xmlns:dt="urn:schemas-microsoft-com:datatypes"><Description dt:dt="string">E-Prime Primary Realtime Clock</Description><StartTime><Timestamp dt:dt="int">0</Timestamp><DateUtc dt:dt="string">2017-07-18T13:23:10Z</DateUtc></StartTime><FrequencyChanges><FrequencyChange><Frequency dt:dt="r8">3328124</Frequency><Timestamp dt:dt="r8">87179052179</Timestamp><Current dt:dt="…	59.94	1	right	1280353848	07-18-2017	15:23:10	13:23:10	female	366	{LEFTARROW}	78							0	913173	913126	{LEFTARROW}	47	912008	911574	934	left8	28	11	345	mask28	0	913109	1	912909	eqm10_NoEyeNmodel1_dir	90	HV	gazeCOD	GazeCoDxp	1	400	0	912608	0	912508
GazeCoD_1Model_male	18	2	25	<?xml version="1.0"?>\n<Clock xmlns:dt="urn:schemas-microsoft-com:datatypes"><Description dt:dt="string">E-Prime Primary Realtime Clock</Description><StartTime><Timestamp dt:dt="int">0</Timestamp><DateUtc dt:dt="string">2017-07-18T13:23:10Z</DateUtc></StartTime><FrequencyChanges><FrequencyChange><Frequency dt:dt="r8">3328124</Frequency><Timestamp dt:dt="r8">87179052179</Timestamp><Current dt:dt="…	59.94	1	right	1280353848	07-18-2017	15:23:10	13:23:10	female	367	{RIGHTARROW}	40							0	914733	914610	{RIGHTARROW}	123	913492	913192	800	right6,4	21	11	346	mask21	0	914594	1	914394	eqm10_NoEyeNmodel1_dir	90	H	gazeCOD	GazeCoDxp	1	400	0	914093	1	913993
GazeCoD_1Model_male	18	2	25	<?xml version="1.0"?>\n<Clock xmlns:dt="urn:schemas-microsoft-com:datatypes"><Description dt:dt="string">E-Prime Primary Realtime Clock</Description><StartTime><Timestamp dt:dt="int">0</Timestamp><DateUtc dt:dt="string">2017-07-18T13:23:10Z</DateUtc></StartTime><FrequencyChanges><FrequencyChange><Frequency dt:dt="r8">3328124</Frequency><Timestamp dt:dt="r8">87179052179</Timestamp><Current dt:dt="…	59.94	1	right	1280353848	07-18-2017	15:23:10	13:23:10	female	368	{LEFTARROW}	49							0	916309	916279	{DOWNARROW}	30	915155	914744	911	left1,6	2	11	347	mask2	0	916262	0	916062	eqm10_NoEyeNmodel1_dir	0	V	gazeCOD	GazeCoDxp	0	400	0	915762	7	915662
GazeCoD_1Model_male	18	2	25	<?xml version="1.0"?>\n<Clock xmlns:dt="urn:schemas-microsoft-com:datatypes"><Description dt:dt="string">E-Prime Primary Realtime Clock</Description><StartTime><Timestamp dt:dt="int">0</Timestamp><DateUtc dt:dt="string">2017-07-18T13:23:10Z</DateUtc></StartTime><FrequencyChanges><FrequencyChange><Frequency dt:dt="r8">3328124</Frequency><Timestamp dt:dt="r8">87179052179</Timestamp><Current dt:dt="…	59.94	1	right	1280353848	07-18-2017	15:23:10	13:23:10	female	369	{RIGHTARROW}	77							0	917965	917897	{RIGHTARROW}	68	916770	916329	941	right8	33	11	348	mask33	0	917880	0	917680	eqm10_NoEyeNmodel1_dir	90	HV	gazeCOD	GazeCoDxp	1	400	0	917380	10	917280
GazeCoD_1Model_male	18	2	25	<?xml version="1.0"?>\n<Clock xmlns:dt="urn:schemas-microsoft-com:datatypes"><Description dt:dt="string">E-Prime Primary Realtime Clock</Description><StartTime><Timestamp dt:dt="int">0</Timestamp><DateUtc dt:dt="string">2017-07-18T13:23:10Z</DateUtc></StartTime><FrequencyChanges><FrequencyChange><Frequency dt:dt="r8">3328124</Frequency><Timestamp dt:dt="r8">87179052179</Timestamp><Current dt:dt="…	59.94	1	right	1280353848	07-18-2017	15:23:10	13:23:10	female	370	{DOWNARROW}	79							0	919677	919499	{DOWNARROW}	178	918374	917981	893	DG0	12	11	349	mask12	0	919482	1	919282	eqm10_NoEyeNmodel1_dir	90	H	gazeCOD	GazeCoDxp	1	400	0	918981	7	918881
GazeCoD_1Model_male	18	2	25	<?xml version="1.0"?>\n<Clock xmlns:dt="urn:schemas-microsoft-com:datatypes"><Description dt:dt="string">E-Prime Primary Realtime Clock</Description><StartTime><Timestamp dt:dt="int">0</Timestamp><DateUtc dt:dt="string">2017-07-18T13:23:10Z</DateUtc></StartTime><FrequencyChanges><FrequencyChange><Frequency dt:dt="r8">3328124</Frequency><Timestamp dt:dt="r8">87179052179</Timestamp><Current dt:dt="…	59.94	1	right	1280353848	07-18-2017	15:23:10	13:23:10	female	371	{RIGHTARROW}	44							0	921205	921100	{RIGHTARROW}	105	919986	919699	787	right3,2	30	11	350	mask30	0	921083	0	920883	eqm10_NoEyeNmodel1_dir	90	HV	gazeCOD	GazeCoDxp	1	400	0	920583	-3	920483
GazeCoD_1Model_male	18	2	25	<?xml version="1.0"?>\n<Clock xmlns:dt="urn:schemas-microsoft-com:datatypes"><Description dt:dt="string">E-Prime Primary Realtime Clock</Description><StartTime><Timestamp dt:dt="int">0</Timestamp><DateUtc dt:dt="string">2017-07-18T13:23:10Z</DateUtc></StartTime><FrequencyChanges><FrequencyChange><Frequency dt:dt="r8">3328124</Frequency><Timestamp dt:dt="r8">87179052179</Timestamp><Current dt:dt="…	59.94	1	right	1280353848	07-18-2017	15:23:10	13:23:10	female	372	{RIGHTARROW}	77							0	922901	922769	{RIGHTARROW}	132	921651	921217	934	right8	22	11	351	mask22	0	922752	1	922552	eqm10_NoEyeNmodel1_dir	90	H	gazeCOD	GazeCoDxp	1	400	0	922251	0	922151
GazeCoD_1Model_male	18	2	25	<?xml version="1.0"?>\n<Clock xmlns:dt="urn:schemas-microsoft-com:datatypes"><Description dt:dt="string">E-Prime Primary Realtime Clock</Description><StartTime><Timestamp dt:dt="int">0</Timestamp><DateUtc dt:dt="string">2017-07-18T13:23:10Z</DateUtc></StartTime><FrequencyChanges><FrequencyChange><Frequency dt:dt="r8">3328124</Frequency><Timestamp dt:dt="r8">87179052179</Timestamp><Current dt:dt="…	59.94	1	right	1280353848	07-18-2017	15:23:10	13:23:10	female	373	{LEFTARROW}	55							0	924429	924387	{LEFTARROW}	42	923263	922919	844	left6,4	16	11	352	mask16	0	924370	0	924170	eqm10_NoEyeNmodel1_dir	90	H	gazeCOD	GazeCoDxp	1	400	0	923870	7	923770
GazeCoD_1Model_male	18	2	25	<?xml version="1.0"?>\n<Clock xmlns:dt="urn:schemas-microsoft-com:datatypes"><Description dt:dt="string">E-Prime Primary Realtime Clock</Description><StartTime><Timestamp dt:dt="int">0</Timestamp><DateUtc dt:dt="string">2017-07-18T13:23:10Z</DateUtc></StartTime><FrequencyChanges><FrequencyChange><Frequency dt:dt="r8">3328124</Frequency><Timestamp dt:dt="r8">87179052179</Timestamp><Current dt:dt="…	59.94	1	right	1280353848	07-18-2017	15:23:10	13:23:10	female	374	{RIGHTARROW}	44							0	926021	925939	{RIGHTARROW}	82	924823	924454	869	right3,2	19	11	353	mask19	0	925922	1	925722	eqm10_NoEyeNmodel1_dir	90	H	gazeCOD	GazeCoDxp	1	400	0	925421	-2	925321
GazeCoD_1Model_male	18	2	25	<?xml version="1.0"?>\n<Clock xmlns:dt="urn:schemas-microsoft-com:datatypes"><Description dt:dt="string">E-Prime Primary Realtime Clock</Description><StartTime><Timestamp dt:dt="int">0</Timestamp><DateUtc dt:dt="string">2017-07-18T13:23:10Z</DateUtc></StartTime><FrequencyChanges><FrequencyChange><Frequency dt:dt="r8">3328124</Frequency><Timestamp dt:dt="r8">87179052179</Timestamp><Current dt:dt="…	59.94	1	right	1280353848	07-18-2017	15:23:10	13:23:10	female	375	{RIGHTARROW}	46							0	927709	927490	{RIGHTARROW}	219	926363	926039	824	right1,6	7	11	354	mask7	0	927473	0	927273	eqm10_NoEyeNmodel1_dir	0	V	gazeCOD	GazeCoDxp	1	400	0	926973	10	926873
GazeCoD_1Model_male	18	2	25	<?xml version="1.0"?>\n<Clock xmlns:dt="urn:schemas-microsoft-com:datatypes"><Description dt:dt="string">E-Prime Primary Realtime Clock</Description><StartTime><Timestamp dt:dt="int">0</Timestamp><DateUtc dt:dt="string">2017-07-18T13:23:10Z</DateUtc></StartTime><FrequencyChanges><FrequencyChange><Frequency dt:dt="r8">3328124</Frequency><Timestamp dt:dt="r8">87179052179</Timestamp><Current dt:dt="…	59.94	1	right	1280353848	07-18-2017	15:23:10	13:23:10	female	376	{RIGHTARROW}	44							0	929317	929242	{DOWNARROW}	75	928124	927724	900	right3,2	8	11	355	mask8	0	929225	0	929025	eqm10_NoEyeNmodel1_dir	0	V	gazeCOD	GazeCoDxp	0	400	0	928725	1	928625
GazeCoD_1Model_male	18	2	25	<?xml version="1.0"?>\n<Clock xmlns:dt="urn:schemas-microsoft-com:datatypes"><Description dt:dt="string">E-Prime Primary Realtime Clock</Description><StartTime><Timestamp dt:dt="int">0</Timestamp><DateUtc dt:dt="string">2017-07-18T13:23:10Z</DateUtc></StartTime><FrequencyChanges><FrequencyChange><Frequency dt:dt="r8">3328124</Frequency><Timestamp dt:dt="r8">87179052179</Timestamp><Current dt:dt="…	59.94	1	right	1280353848	07-18-2017	15:23:10	13:23:10	female	377	{LEFTARROW}	49							0	930901	930777	{LEFTARROW}	124	929663	929342	821	left1,6	24	11	356	mask24	0	930760	1	930560	eqm10_NoEyeNmodel1_dir	90	HV	gazeCOD	GazeCoDxp	1	400	0	930259	-4	930159
GazeCoD_1Model_male	18	2	25	<?xml version="1.0"?>\n<Clock xmlns:dt="urn:schemas-microsoft-com:datatypes"><Description dt:dt="string">E-Prime Primary Realtime Clock</Description><StartTime><Timestamp dt:dt="int">0</Timestamp><DateUtc dt:dt="string">2017-07-18T13:23:10Z</DateUtc></StartTime><FrequencyChanges><FrequencyChange><Frequency dt:dt="r8">3328124</Frequency><Timestamp dt:dt="r8">87179052179</Timestamp><Current dt:dt="…	59.94	1	right	1280353848	07-18-2017	15:23:10	13:23:10	female	378	{LEFTARROW}	51							0	932533	932395	{LEFTARROW}	138	931276	930910	866	left3,2	25	11	357	mask25	0	932378	0	932178	eqm10_NoEyeNmodel1_dir	90	HV	gazeCOD	GazeCoDxp	1	400	0	931878	2	931778
GazeCoD_1Model_male	18	2	25	<?xml version="1.0"?>\n<Clock xmlns:dt="urn:schemas-microsoft-com:datatypes"><Description dt:dt="string">E-Prime Primary Realtime Clock</Description><StartTime><Timestamp dt:dt="int">0</Timestamp><DateUtc dt:dt="string">2017-07-18T13:23:10Z</DateUtc></StartTime><FrequencyChanges><FrequencyChange><Frequency dt:dt="r8">3328124</Frequency><Timestamp dt:dt="r8">87179052179</Timestamp><Current dt:dt="…	59.94	1	right	1280353848	07-18-2017	15:23:10	13:23:10	female	379	{LEFTARROW}	53							0	934133	934013	{LEFTARROW}	120	932889	932545	844	left4,8	4	11	358	mask4	0	933997	1	933797	eqm10_NoEyeNmodel1_dir	0	V	gazeCOD	GazeCoDxp	1	400	0	933496	7	933396
GazeCoD_1Model_male	18	2	25	<?xml version="1.0"?>\n<Clock xmlns:dt="urn:schemas-microsoft-com:datatypes"><Description dt:dt="string">E-Prime Primary Realtime Clock</Description><StartTime><Timestamp dt:dt="int">0</Timestamp><DateUtc dt:dt="string">2017-07-18T13:23:10Z</DateUtc></StartTime><FrequencyChanges><FrequencyChange><Frequency dt:dt="r8">3328124</Frequency><Timestamp dt:dt="r8">87179052179</Timestamp><Current dt:dt="…	59.94	1	right	1280353848	07-18-2017	15:23:10	13:23:10	female	380	{LEFTARROW}	55							0	935829	935732	{LEFTARROW}	97	934604	934147	957	left6,4	5	11	359	mask5	0	935715	0	935515	eqm10_NoEyeNmodel1_dir	0	V	gazeCOD	GazeCoDxp	1	400	0	935215	11	935115
GazeCoD_1Model_male	18	2	25	<?xml version="1.0"?>\n<Clock xmlns:dt="urn:schemas-microsoft-com:datatypes"><Description dt:dt="string">E-Prime Primary Realtime Clock</Description><StartTime><Timestamp dt:dt="int">0</Timestamp><DateUtc dt:dt="string">2017-07-18T13:23:10Z</DateUtc></StartTime><FrequencyChanges><FrequencyChange><Frequency dt:dt="r8">3328124</Frequency><Timestamp dt:dt="r8">87179052179</Timestamp><Current dt:dt="…	59.94	1	right	1280353848	07-18-2017	15:23:10	13:23:10	female	381	{LEFTARROW}	78							0	937517	937434	{LEFTARROW}	83	936306	935849	957	left8	6	11	360	mask6	0	937417	1	937217	eqm10_NoEyeNmodel1_dir	0	V	gazeCOD	GazeCoDxp	1	400	0	936916	10	936816
GazeCoD_1Model_male	18	2	25	<?xml version="1.0"?>\n<Clock xmlns:dt="urn:schemas-microsoft-com:datatypes"><Description dt:dt="string">E-Prime Primary Realtime Clock</Description><StartTime><Timestamp dt:dt="int">0</Timestamp><DateUtc dt:dt="string">2017-07-18T13:23:10Z</DateUtc></StartTime><FrequencyChanges><FrequencyChange><Frequency dt:dt="r8">3328124</Frequency><Timestamp dt:dt="r8">87179052179</Timestamp><Current dt:dt="…	59.94	1	right	1280353848	07-18-2017	15:23:10	13:23:10	female	382	{LEFTARROW}	55							0	939173	939052	{LEFTARROW}	121	937938	937534	904	left6,4	27	11	361	mask27	0	939035	0	938835	eqm10_NoEyeNmodel1_dir	90	HV	gazeCOD	GazeCoDxp	1	400	0	938535	-3	938435
GazeCoD_1Model_male	18	2	25	<?xml version="1.0"?>\n<Clock xmlns:dt="urn:schemas-microsoft-com:datatypes"><Description dt:dt="string">E-Prime Primary Realtime Clock</Description><StartTime><Timestamp dt:dt="int">0</Timestamp><DateUtc dt:dt="string">2017-07-18T13:23:10Z</DateUtc></StartTime><FrequencyChanges><FrequencyChange><Frequency dt:dt="r8">3328124</Frequency><Timestamp dt:dt="r8">87179052179</Timestamp><Current dt:dt="…	59.94	1	right	1280353848	07-18-2017	15:23:10	13:23:10	female	383	{LEFTARROW}	53							0	940701	940603	{LEFTARROW}	98	939483	939185	798	left4,8	26	11	362	mask26	0	940586	0	940386	eqm10_NoEyeNmodel1_dir	90	HV	gazeCOD	GazeCoDxp	1	400	0	940086	3	939986
GazeCoD_1Model_male	18	2	25	<?xml version="1.0"?>\n<Clock xmlns:dt="urn:schemas-microsoft-com:datatypes"><Description dt:dt="string">E-Prime Primary Realtime Clock</Description><StartTime><Timestamp dt:dt="int">0</Timestamp><DateUtc dt:dt="string">2017-07-18T13:23:10Z</DateUtc></StartTime><FrequencyChanges><FrequencyChange><Frequency dt:dt="r8">3328124</Frequency><Timestamp dt:dt="r8">87179052179</Timestamp><Current dt:dt="…	59.94	1	right	1280353848	07-18-2017	15:23:10	13:23:10	female	384	{DOWNARROW}	79							0	942461	942305	{DOWNARROW}	156	941191	940720	971	DG0	1	11	363	mask1	0	942288	0	942088	eqm10_NoEyeNmodel1_dir	0	V	gazeCOD	GazeCoDxp	1	400	0	941788	-3	941688
GazeCoD_1Model_male	18	2	25	<?xml version="1.0"?>\n<Clock xmlns:dt="urn:schemas-microsoft-com:datatypes"><Description dt:dt="string">E-Prime Primary Realtime Clock</Description><StartTime><Timestamp dt:dt="int">0</Timestamp><DateUtc dt:dt="string">2017-07-18T13:23:10Z</DateUtc></StartTime><FrequencyChanges><FrequencyChange><Frequency dt:dt="r8">3328124</Frequency><Timestamp dt:dt="r8">87179052179</Timestamp><Current dt:dt="…	59.94	1	right	1280353848	07-18-2017	15:23:10	13:23:10	female	385	{RIGHTARROW}	40							0	944021	943923	{RIGHTARROW}	98	942805	942472	833	right6,4	10	12	364	mask10	0	943907	1	943707	eqm10_NoEyeNmodel1_dir	0	V	gazeCOD	GazeCoDxp	1	400	0	943406	1	943306
GazeCoD_1Model_male	18	2	25	<?xml version="1.0"?>\n<Clock xmlns:dt="urn:schemas-microsoft-com:datatypes"><Description dt:dt="string">E-Prime Primary Realtime Clock</Description><StartTime><Timestamp dt:dt="int">0</Timestamp><DateUtc dt:dt="string">2017-07-18T13:23:10Z</DateUtc></StartTime><FrequencyChanges><FrequencyChange><Frequency dt:dt="r8">3328124</Frequency><Timestamp dt:dt="r8">87179052179</Timestamp><Current dt:dt="…	59.94	1	right	1280353848	07-18-2017	15:23:10	13:23:10	female	386	{LEFTARROW}	78							0	945717	945492	{LEFTARROW}	225	944370	944040	830	left8	28	12	365	mask28	0	945475	1	945275	eqm10_NoEyeNmodel1_dir	90	HV	gazeCOD	GazeCoDxp	1	400	0	944974	4	944874
GazeCoD_1Model_male	18	2	25	<?xml version="1.0"?>\n<Clock xmlns:dt="urn:schemas-microsoft-com:datatypes"><Description dt:dt="string">E-Prime Primary Realtime Clock</Description><StartTime><Timestamp dt:dt="int">0</Timestamp><DateUtc dt:dt="string">2017-07-18T13:23:10Z</DateUtc></StartTime><FrequencyChanges><FrequencyChange><Frequency dt:dt="r8">3328124</Frequency><Timestamp dt:dt="r8">87179052179</Timestamp><Current dt:dt="…	59.94	1	right	1280353848	07-18-2017	15:23:10	13:23:10	female	387	{RIGHTARROW}	42							0	947349	947127	{DOWNARROW}	222	946006	945742	764	right4,8	20	12	366	mask20	0	947110	1	946910	eqm10_NoEyeNmodel1_dir	90	H	gazeCOD	GazeCoDxp	0	400	0	946609	3	946509
GazeCoD_1Model_male	18	2	25	<?xml version="1.0"?>\n<Clock xmlns:dt="urn:schemas-microsoft-com:datatypes"><Description dt:dt="string">E-Prime Primary Realtime Clock</Description><StartTime><Timestamp dt:dt="int">0</Timestamp><DateUtc dt:dt="string">2017-07-18T13:23:10Z</DateUtc></StartTime><FrequencyChanges><FrequencyChange><Frequency dt:dt="r8">3328124</Frequency><Timestamp dt:dt="r8">87179052179</Timestamp><Current dt:dt="…	59.94	1	right	1280353848	07-18-2017	15:23:10	13:23:10	female	388	{RIGHTARROW}	46							0	949029	948828	{DOWNARROW}	201	947707	947360	847	right1,6	29	12	367	mask29	0	948811	0	948611	eqm10_NoEyeNmodel1_dir	90	HV	gazeCOD	GazeCoDxp	0	400	0	948311	4	948211
GazeCoD_1Model_male	18	2	25	<?xml version="1.0"?>\n<Clock xmlns:dt="urn:schemas-microsoft-com:datatypes"><Description dt:dt="string">E-Prime Primary Realtime Clock</Description><StartTime><Timestamp dt:dt="int">0</Timestamp><DateUtc dt:dt="string">2017-07-18T13:23:10Z</DateUtc></StartTime><FrequencyChanges><FrequencyChange><Frequency dt:dt="r8">3328124</Frequency><Timestamp dt:dt="r8">87179052179</Timestamp><Current dt:dt="…	59.94	1	right	1280353848	07-18-2017	15:23:10	13:23:10	female	389	{DOWNARROW}	79							0	950685	950463	{DOWNARROW}	222	949339	949045	794	DG0	1	12	368	mask1	0	950446	0	950246	eqm10_NoEyeNmodel1_dir	0	V	gazeCOD	GazeCoDxp	1	400	0	949946	7	949846
GazeCoD_1Model_male	18	2	25	<?xml version="1.0"?>\n<Clock xmlns:dt="urn:schemas-microsoft-com:datatypes"><Description dt:dt="string">E-Prime Primary Realtime Clock</Description><StartTime><Timestamp dt:dt="int">0</Timestamp><DateUtc dt:dt="string">2017-07-18T13:23:10Z</DateUtc></StartTime><FrequencyChanges><FrequencyChange><Frequency dt:dt="r8">3328124</Frequency><Timestamp dt:dt="r8">87179052179</Timestamp><Current dt:dt="…	59.94	1	right	1280353848	07-18-2017	15:23:10	13:23:10	female	390	{LEFTARROW}	49							0	952245	952065	{DOWNARROW}	180	950949	950697	752	left1,6	2	12	369	mask2	0	952048	0	951848	eqm10_NoEyeNmodel1_dir	0	V	gazeCOD	GazeCoDxp	0	400	0	951548	-1	951448
GazeCoD_1Model_male	18	2	25	<?xml version="1.0"?>\n<Clock xmlns:dt="urn:schemas-microsoft-com:datatypes"><Description dt:dt="string">E-Prime Primary Realtime Clock</Description><StartTime><Timestamp dt:dt="int">0</Timestamp><DateUtc dt:dt="string">2017-07-18T13:23:10Z</DateUtc></StartTime><FrequencyChanges><FrequencyChange><Frequency dt:dt="r8">3328124</Frequency><Timestamp dt:dt="r8">87179052179</Timestamp><Current dt:dt="…	59.94	1	right	1280353848	07-18-2017	15:23:10	13:23:10	female	391	{RIGHTARROW}	44							0	953845	953700	{RIGHTARROW}	145	952580	952265	815	right3,2	8	12	370	mask8	0	953683	0	953483	eqm10_NoEyeNmodel1_dir	0	V	gazeCOD	GazeCoDxp	1	400	0	953183	3	953083
GazeCoD_1Model_male	18	2	25	<?xml version="1.0"?>\n<Clock xmlns:dt="urn:schemas-microsoft-com:datatypes"><Description dt:dt="string">E-Prime Primary Realtime Clock</Description><StartTime><Timestamp dt:dt="int">0</Timestamp><DateUtc dt:dt="string">2017-07-18T13:23:10Z</DateUtc></StartTime><FrequencyChanges><FrequencyChange><Frequency dt:dt="r8">3328124</Frequency><Timestamp dt:dt="r8">87179052179</Timestamp><Current dt:dt="…	59.94	1	right	1280353848	07-18-2017	15:23:10	13:23:10	female	392	{LEFTARROW}	55							0	955533	955485	{LEFTARROW}	48	954365	953867	998	left6,4	27	12	371	mask27	0	955468	0	955268	eqm10_NoEyeNmodel1_dir	90	HV	gazeCOD	GazeCoDxp	1	400	0	954968	3	954868
GazeCoD_1Model_male	18	2	25	<?xml version="1.0"?>\n<Clock xmlns:dt="urn:schemas-microsoft-com:datatypes"><Description dt:dt="string">E-Prime Primary Realtime Clock</Description><StartTime><Timestamp dt:dt="int">0</Timestamp><DateUtc dt:dt="string">2017-07-18T13:23:10Z</DateUtc></StartTime><FrequencyChanges><FrequencyChange><Frequency dt:dt="r8">3328124</Frequency><Timestamp dt:dt="r8">87179052179</Timestamp><Current dt:dt="…	59.94	1	right	1280353848	07-18-2017	15:23:10	13:23:10	female	393	{RIGHTARROW}	77							0	957093	956920	{RIGHTARROW}	173	955802	955552	750	right8	33	12	372	mask33	0	956903	0	956703	eqm10_NoEyeNmodel1_dir	90	HV	gazeCOD	GazeCoDxp	1	400	0	956403	1	956303
GazeCoD_1Model_male	18	2	25	<?xml version="1.0"?>\n<Clock xmlns:dt="urn:schemas-microsoft-com:datatypes"><Description dt:dt="string">E-Prime Primary Realtime Clock</Description><StartTime><Timestamp dt:dt="int">0</Timestamp><DateUtc dt:dt="string">2017-07-18T13:23:10Z</DateUtc></StartTime><FrequencyChanges><FrequencyChange><Frequency dt:dt="r8">3328124</Frequency><Timestamp dt:dt="r8">87179052179</Timestamp><Current dt:dt="…	59.94	1	right	1280353848	07-18-2017	15:23:10	13:23:10	female	394	{RIGHTARROW}	46							0	958717	958605	{RIGHTARROW}	112	957481	957103	878	right1,6	7	12	373	mask7	0	958588	0	958388	eqm10_NoEyeNmodel1_dir	0	V	gazeCOD	GazeCoDxp	1	400	0	958088	7	957988
GazeCoD_1Model_male	18	2	25	<?xml version="1.0"?>\n<Clock xmlns:dt="urn:schemas-microsoft-com:datatypes"><Description dt:dt="string">E-Prime Primary Realtime Clock</Description><StartTime><Timestamp dt:dt="int">0</Timestamp><DateUtc dt:dt="string">2017-07-18T13:23:10Z</DateUtc></StartTime><FrequencyChanges><FrequencyChange><Frequency dt:dt="r8">3328124</Frequency><Timestamp dt:dt="r8">87179052179</Timestamp><Current dt:dt="…	59.94	1	right	1280353848	07-18-2017	15:23:10	13:23:10	female	395	{LEFTARROW}	51							0	960269	960123	{DOWNARROW}	146	959000	958738	762	left3,2	3	12	374	mask3	0	960106	0	959906	eqm10_NoEyeNmodel1_dir	0	V	gazeCOD	GazeCoDxp	0	400	0	959606	6	959506
GazeCoD_1Model_male	18	2	25	<?xml version="1.0"?>\n<Clock xmlns:dt="urn:schemas-microsoft-com:datatypes"><Description dt:dt="string">E-Prime Primary Realtime Clock</Description><StartTime><Timestamp dt:dt="int">0</Timestamp><DateUtc dt:dt="string">2017-07-18T13:23:10Z</DateUtc></StartTime><FrequencyChanges><FrequencyChange><Frequency dt:dt="r8">3328124</Frequency><Timestamp dt:dt="r8">87179052179</Timestamp><Current dt:dt="…	59.94	1	right	1280353848	07-18-2017	15:23:10	13:23:10	female	396	{RIGHTARROW}	44							0	961973	961841	{RIGHTARROW}	132	960726	960290	936	right3,2	30	12	375	mask30	0	961825	1	961625	eqm10_NoEyeNmodel1_dir	90	HV	gazeCOD	GazeCoDxp	1	400	0	961324	-2	961224
GazeCoD_1Model_male	18	2	25	<?xml version="1.0"?>\n<Clock xmlns:dt="urn:schemas-microsoft-com:datatypes"><Description dt:dt="string">E-Prime Primary Realtime Clock</Description><StartTime><Timestamp dt:dt="int">0</Timestamp><DateUtc dt:dt="string">2017-07-18T13:23:10Z</DateUtc></StartTime><FrequencyChanges><FrequencyChange><Frequency dt:dt="r8">3328124</Frequency><Timestamp dt:dt="r8">87179052179</Timestamp><Current dt:dt="…	59.94	1	right	1280353848	07-18-2017	15:23:10	13:23:10	female	397	{LEFTARROW}	51							0	963437	963376	{LEFTARROW}	61	962258	961992	766	left3,2	25	12	376	mask25	0	963359	0	963159	eqm10_NoEyeNmodel1_dir	90	HV	gazeCOD	GazeCoDxp	1	400	0	962859	1	962759
GazeCoD_1Model_male	18	2	25	<?xml version="1.0"?>\n<Clock xmlns:dt="urn:schemas-microsoft-com:datatypes"><Description dt:dt="string">E-Prime Primary Realtime Clock</Description><StartTime><Timestamp dt:dt="int">0</Timestamp><DateUtc dt:dt="string">2017-07-18T13:23:10Z</DateUtc></StartTime><FrequencyChanges><FrequencyChange><Frequency dt:dt="r8">3328124</Frequency><Timestamp dt:dt="r8">87179052179</Timestamp><Current dt:dt="…	59.94	1	right	1280353848	07-18-2017	15:23:10	13:23:10	female	398	{LEFTARROW}	51							0	964933	964878	{LEFTARROW}	55	963752	963460	792	left3,2	14	12	377	mask14	0	964861	0	964661	eqm10_NoEyeNmodel1_dir	90	H	gazeCOD	GazeCoDxp	1	400	0	964361	9	964261
GazeCoD_1Model_male	18	2	25	<?xml version="1.0"?>\n<Clock xmlns:dt="urn:schemas-microsoft-com:datatypes"><Description dt:dt="string">E-Prime Primary Realtime Clock</Description><StartTime><Timestamp dt:dt="int">0</Timestamp><DateUtc dt:dt="string">2017-07-18T13:23:10Z</DateUtc></StartTime><FrequencyChanges><FrequencyChange><Frequency dt:dt="r8">3328124</Frequency><Timestamp dt:dt="r8">87179052179</Timestamp><Current dt:dt="…	59.94	1	right	1280353848	07-18-2017	15:23:10	13:23:10	female	399	{RIGHTARROW}	77							0	966413	966363	{RIGHTARROW}	50	965240	964945	795	right8	11	12	378	mask11	0	966346	1	966146	eqm10_NoEyeNmodel1_dir	0	V	gazeCOD	GazeCoDxp	1	400	0	965845	5	965745
GazeCoD_1Model_male	18	2	25	<?xml version="1.0"?>\n<Clock xmlns:dt="urn:schemas-microsoft-com:datatypes"><Description dt:dt="string">E-Prime Primary Realtime Clock</Description><StartTime><Timestamp dt:dt="int">0</Timestamp><DateUtc dt:dt="string">2017-07-18T13:23:10Z</DateUtc></StartTime><FrequencyChanges><FrequencyChange><Frequency dt:dt="r8">3328124</Frequency><Timestamp dt:dt="r8">87179052179</Timestamp><Current dt:dt="…	59.94	1	right	1280353848	07-18-2017	15:23:10	13:23:10	female	400	{LEFTARROW}	49							0	967941	967898	{LEFTARROW}	43	966773	966429	844	left1,6	24	12	379	mask24	0	967881	1	967681	eqm10_NoEyeNmodel1_dir	90	HV	gazeCOD	GazeCoDxp	1	400	0	967380	7	967280
GazeCoD_1Model_male	18	2	25	<?xml version="1.0"?>\n<Clock xmlns:dt="urn:schemas-microsoft-com:datatypes"><Description dt:dt="string">E-Prime Primary Realtime Clock</Description><StartTime><Timestamp dt:dt="int">0</Timestamp><DateUtc dt:dt="string">2017-07-18T13:23:10Z</DateUtc></StartTime><FrequencyChanges><FrequencyChange><Frequency dt:dt="r8">3328124</Frequency><Timestamp dt:dt="r8">87179052179</Timestamp><Current dt:dt="…	59.94	1	right	1280353848	07-18-2017	15:23:10	13:23:10	female	401	{RIGHTARROW}	40							0	969677	969583	{RIGHTARROW}	94	968455	967964	991	right6,4	32	12	380	mask32	0	969566	1	969366	eqm10_NoEyeNmodel1_dir	90	HV	gazeCOD	GazeCoDxp	1	400	0	969065	10	968965
GazeCoD_1Model_male	18	2	25	<?xml version="1.0"?>\n<Clock xmlns:dt="urn:schemas-microsoft-com:datatypes"><Description dt:dt="string">E-Prime Primary Realtime Clock</Description><StartTime><Timestamp dt:dt="int">0</Timestamp><DateUtc dt:dt="string">2017-07-18T13:23:10Z</DateUtc></StartTime><FrequencyChanges><FrequencyChange><Frequency dt:dt="r8">3328124</Frequency><Timestamp dt:dt="r8">87179052179</Timestamp><Current dt:dt="…	59.94	1	right	1280353848	07-18-2017	15:23:10	13:23:10	female	402	{RIGHTARROW}	46							0	971245	971218	{RIGHTARROW}	27	970099	969699	900	right1,6	18	12	381	mask18	0	971201	1	971001	eqm10_NoEyeNmodel1_dir	90	H	gazeCOD	GazeCoDxp	1	400	0	970700	1	970600
GazeCoD_1Model_male	18	2	25	<?xml version="1.0"?>\n<Clock xmlns:dt="urn:schemas-microsoft-com:datatypes"><Description dt:dt="string">E-Prime Primary Realtime Clock</Description><StartTime><Timestamp dt:dt="int">0</Timestamp><DateUtc dt:dt="string">2017-07-18T13:23:10Z</DateUtc></StartTime><FrequencyChanges><FrequencyChange><Frequency dt:dt="r8">3328124</Frequency><Timestamp dt:dt="r8">87179052179</Timestamp><Current dt:dt="…	59.94	1	right	1280353848	07-18-2017	15:23:10	13:23:10	female	403	{DOWNARROW}	79							0	972861	972686	{LEFTARROW}	175	971562	971268	794	DG0	23	12	382	mask23	0	972669	1	972469	eqm10_NoEyeNmodel1_dir	90	HV	gazeCOD	GazeCoDxp	0	400	0	972168	6	972068
GazeCoD_1Model_male	18	2	25	<?xml version="1.0"?>\n<Clock xmlns:dt="urn:schemas-microsoft-com:datatypes"><Description dt:dt="string">E-Prime Primary Realtime Clock</Description><StartTime><Timestamp dt:dt="int">0</Timestamp><DateUtc dt:dt="string">2017-07-18T13:23:10Z</DateUtc></StartTime><FrequencyChanges><FrequencyChange><Frequency dt:dt="r8">3328124</Frequency><Timestamp dt:dt="r8">87179052179</Timestamp><Current dt:dt="…	59.94	1	right	1280353848	07-18-2017	15:23:10	13:23:10	female	404	{LEFTARROW}	53							0	974325	974271	{LEFTARROW}	54	973157	972886	771	left4,8	4	12	383	mask4	0	974254	1	974054	eqm10_NoEyeNmodel1_dir	0	V	gazeCOD	GazeCoDxp	1	400	0	973753	-4	973653
GazeCoD_1Model_male	18	2	25	<?xml version="1.0"?>\n<Clock xmlns:dt="urn:schemas-microsoft-com:datatypes"><Description dt:dt="string">E-Prime Primary Realtime Clock</Description><StartTime><Timestamp dt:dt="int">0</Timestamp><DateUtc dt:dt="string">2017-07-18T13:23:10Z</DateUtc></StartTime><FrequencyChanges><FrequencyChange><Frequency dt:dt="r8">3328124</Frequency><Timestamp dt:dt="r8">87179052179</Timestamp><Current dt:dt="…	59.94	1	right	1280353848	07-18-2017	15:23:10	13:23:10	female	405	{LEFTARROW}	49							0	975957	975756	{DOWNARROW}	201	974639	974337	802	left1,6	13	12	384	mask13	0	975739	1	975539	eqm10_NoEyeNmodel1_dir	90	H	gazeCOD	GazeCoDxp	0	400	0	975238	-1	975138
GazeCoD_1Model_male	18	2	25	<?xml version="1.0"?>\n<Clock xmlns:dt="urn:schemas-microsoft-com:datatypes"><Description dt:dt="string">E-Prime Primary Realtime Clock</Description><StartTime><Timestamp dt:dt="int">0</Timestamp><DateUtc dt:dt="string">2017-07-18T13:23:10Z</DateUtc></StartTime><FrequencyChanges><FrequencyChange><Frequency dt:dt="r8">3328124</Frequency><Timestamp dt:dt="r8">87179052179</Timestamp><Current dt:dt="…	59.94	1	right	1280353848	07-18-2017	15:23:10	13:23:10	female	406	{LEFTARROW}	78							0	977493	977357	{LEFTARROW}	136	976232	975972	760	left8	17	12	385	mask17	0	977340	0	977140	eqm10_NoEyeNmodel1_dir	90	H	gazeCOD	GazeCoDxp	1	400	0	976840	8	976740
GazeCoD_1Model_male	18	2	25	<?xml version="1.0"?>\n<Clock xmlns:dt="urn:schemas-microsoft-com:datatypes"><Description dt:dt="string">E-Prime Primary Realtime Clock</Description><StartTime><Timestamp dt:dt="int">0</Timestamp><DateUtc dt:dt="string">2017-07-18T13:23:10Z</DateUtc></StartTime><FrequencyChanges><FrequencyChange><Frequency dt:dt="r8">3328124</Frequency><Timestamp dt:dt="r8">87179052179</Timestamp><Current dt:dt="…	59.94	1	right	1280353848	07-18-2017	15:23:10	13:23:10	female	407	{RIGHTARROW}	40							0	982909	982863	{RIGHTARROW}	46	981747	981311	936	right6,4	21	12	386	mask21	0	982846	1	982646	eqm10_NoEyeNmodel1_dir	90	H	gazeCOD	GazeCoDxp	1	400	0	982345	-2	982245
GazeCoD_1Model_male	18	2	25	<?xml version="1.0"?>\n<Clock xmlns:dt="urn:schemas-microsoft-com:datatypes"><Description dt:dt="string">E-Prime Primary Realtime Clock</Description><StartTime><Timestamp dt:dt="int">0</Timestamp><DateUtc dt:dt="string">2017-07-18T13:23:10Z</DateUtc></StartTime><FrequencyChanges><FrequencyChange><Frequency dt:dt="r8">3328124</Frequency><Timestamp dt:dt="r8">87179052179</Timestamp><Current dt:dt="…	59.94	1	right	1280353848	07-18-2017	15:23:10	13:23:10	female	408	{LEFTARROW}	55							0	984477	984381	{LEFTARROW}	96	983265	982929	836	left6,4	5	12	387	mask5	0	984364	0	984164	eqm10_NoEyeNmodel1_dir	0	V	gazeCOD	GazeCoDxp	1	400	0	983864	-1	983764
GazeCoD_1Model_male	18	2	25	<?xml version="1.0"?>\n<Clock xmlns:dt="urn:schemas-microsoft-com:datatypes"><Description dt:dt="string">E-Prime Primary Realtime Clock</Description><StartTime><Timestamp dt:dt="int">0</Timestamp><DateUtc dt:dt="string">2017-07-18T13:23:10Z</DateUtc></StartTime><FrequencyChanges><FrequencyChange><Frequency dt:dt="r8">3328124</Frequency><Timestamp dt:dt="r8">87179052179</Timestamp><Current dt:dt="…	59.94	1	right	1280353848	07-18-2017	15:23:10	13:23:10	female	409	{RIGHTARROW}	42							0	986069	986049	{RIGHTARROW}	20	984924	984498	926	right4,8	9	12	388	mask9	0	986032	0	985832	eqm10_NoEyeNmodel1_dir	0	V	gazeCOD	GazeCoDxp	1	400	0	985532	8	985432
GazeCoD_1Model_male	18	2	25	<?xml version="1.0"?>\n<Clock xmlns:dt="urn:schemas-microsoft-com:datatypes"><Description dt:dt="string">E-Prime Primary Realtime Clock</Description><StartTime><Timestamp dt:dt="int">0</Timestamp><DateUtc dt:dt="string">2017-07-18T13:23:10Z</DateUtc></StartTime><FrequencyChanges><FrequencyChange><Frequency dt:dt="r8">3328124</Frequency><Timestamp dt:dt="r8">87179052179</Timestamp><Current dt:dt="…	59.94	1	right	1280353848	07-18-2017	15:23:10	13:23:10	female	410	{DOWNARROW}	79							0	987829	987601	{DOWNARROW}	228	986485	986083	902	DG0	12	12	389	mask12	0	987584	0	987384	eqm10_NoEyeNmodel1_dir	90	H	gazeCOD	GazeCoDxp	1	400	0	987084	-1	986984
GazeCoD_1Model_male	18	2	25	<?xml version="1.0"?>\n<Clock xmlns:dt="urn:schemas-microsoft-com:datatypes"><Description dt:dt="string">E-Prime Primary Realtime Clock</Description><StartTime><Timestamp dt:dt="int">0</Timestamp><DateUtc dt:dt="string">2017-07-18T13:23:10Z</DateUtc></StartTime><FrequencyChanges><FrequencyChange><Frequency dt:dt="r8">3328124</Frequency><Timestamp dt:dt="r8">87179052179</Timestamp><Current dt:dt="…	59.94	1	right	1280353848	07-18-2017	15:23:10	13:23:10	female	411	{LEFTARROW}	78							0	989397	989319	{LEFTARROW}	78	988207	987851	856	left8	6	12	390	mask6	0	989302	0	989102	eqm10_NoEyeNmodel1_dir	0	V	gazeCOD	GazeCoDxp	1	400	0	988802	-5	988702
GazeCoD_1Model_male	18	2	25	<?xml version="1.0"?>\n<Clock xmlns:dt="urn:schemas-microsoft-com:datatypes"><Description dt:dt="string">E-Prime Primary Realtime Clock</Description><StartTime><Timestamp dt:dt="int">0</Timestamp><DateUtc dt:dt="string">2017-07-18T13:23:10Z</DateUtc></StartTime><FrequencyChanges><FrequencyChange><Frequency dt:dt="r8">3328124</Frequency><Timestamp dt:dt="r8">87179052179</Timestamp><Current dt:dt="…	59.94	1	right	1280353848	07-18-2017	15:23:10	13:23:10	female	412	{RIGHTARROW}	77							0	991013	990954	{RIGHTARROW}	59	989832	989419	913	right8	22	12	391	mask22	0	990937	0	990737	eqm10_NoEyeNmodel1_dir	90	H	gazeCOD	GazeCoDxp	1	400	0	990437	5	990337
GazeCoD_1Model_male	18	2	25	<?xml version="1.0"?>\n<Clock xmlns:dt="urn:schemas-microsoft-com:datatypes"><Description dt:dt="string">E-Prime Primary Realtime Clock</Description><StartTime><Timestamp dt:dt="int">0</Timestamp><DateUtc dt:dt="string">2017-07-18T13:23:10Z</DateUtc></StartTime><FrequencyChanges><FrequencyChange><Frequency dt:dt="r8">3328124</Frequency><Timestamp dt:dt="r8">87179052179</Timestamp><Current dt:dt="…	59.94	1	right	1280353848	07-18-2017	15:23:10	13:23:10	female	413	{RIGHTARROW}	44							0	992725	992406	{RIGHTARROW}	319	991294	991038	756	right3,2	19	12	392	mask19	0	992389	0	992189	eqm10_NoEyeNmodel1_dir	90	H	gazeCOD	GazeCoDxp	1	400	0	991889	-5	991789
GazeCoD_1Model_male	18	2	25	<?xml version="1.0"?>\n<Clock xmlns:dt="urn:schemas-microsoft-com:datatypes"><Description dt:dt="string">E-Prime Primary Realtime Clock</Description><StartTime><Timestamp dt:dt="int">0</Timestamp><DateUtc dt:dt="string">2017-07-18T13:23:10Z</DateUtc></StartTime><FrequencyChanges><FrequencyChange><Frequency dt:dt="r8">3328124</Frequency><Timestamp dt:dt="r8">87179052179</Timestamp><Current dt:dt="…	59.94	1	right	1280353848	07-18-2017	15:23:10	13:23:10	female	414	{LEFTARROW}	53							0	994317	994141	{LEFTARROW}	176	993019	992739	780	left4,8	26	12	393	mask26	0	994124	0	993924	eqm10_NoEyeNmodel1_dir	90	HV	gazeCOD	GazeCoDxp	1	400	0	993624	5	993524
GazeCoD_1Model_male	18	2	25	<?xml version="1.0"?>\n<Clock xmlns:dt="urn:schemas-microsoft-com:datatypes"><Description dt:dt="string">E-Prime Primary Realtime Clock</Description><StartTime><Timestamp dt:dt="int">0</Timestamp><DateUtc dt:dt="string">2017-07-18T13:23:10Z</DateUtc></StartTime><FrequencyChanges><FrequencyChange><Frequency dt:dt="r8">3328124</Frequency><Timestamp dt:dt="r8">87179052179</Timestamp><Current dt:dt="…	59.94	1	right	1280353848	07-18-2017	15:23:10	13:23:10	female	415	{LEFTARROW}	53							0	996037	995926	{LEFTARROW}	111	994807	994341	966	left4,8	15	12	394	mask15	0	995909	0	995709	eqm10_NoEyeNmodel1_dir	90	H	gazeCOD	GazeCoDxp	1	400	0	995409	2	995309
GazeCoD_1Model_male	18	2	25	<?xml version="1.0"?>\n<Clock xmlns:dt="urn:schemas-microsoft-com:datatypes"><Description dt:dt="string">E-Prime Primary Realtime Clock</Description><StartTime><Timestamp dt:dt="int">0</Timestamp><DateUtc dt:dt="string">2017-07-18T13:23:10Z</DateUtc></StartTime><FrequencyChanges><FrequencyChange><Frequency dt:dt="r8">3328124</Frequency><Timestamp dt:dt="r8">87179052179</Timestamp><Current dt:dt="…	59.94	1	right	1280353848	07-18-2017	15:23:10	13:23:10	female	416	{RIGHTARROW}	42							0	997525	997478	{RIGHTARROW}	47	996353	996059	794	right4,8	31	12	395	mask31	0	997461	1	997261	eqm10_NoEyeNmodel1_dir	90	HV	gazeCOD	GazeCoDxp	1	400	0	996960	7	996860
GazeCoD_1Model_male	18	2	25	<?xml version="1.0"?>\n<Clock xmlns:dt="urn:schemas-microsoft-com:datatypes"><Description dt:dt="string">E-Prime Primary Realtime Clock</Description><StartTime><Timestamp dt:dt="int">0</Timestamp><DateUtc dt:dt="string">2017-07-18T13:23:10Z</DateUtc></StartTime><FrequencyChanges><FrequencyChange><Frequency dt:dt="r8">3328124</Frequency><Timestamp dt:dt="r8">87179052179</Timestamp><Current dt:dt="…	59.94	1	right	1280353848	07-18-2017	15:23:10	13:23:10	female	417	{LEFTARROW}	55							0	999117	999096	{LEFTARROW}	21	997974	997544	930	left6,4	16	12	396	mask16	0	999079	0	998879	eqm10_NoEyeNmodel1_dir	90	H	gazeCOD	GazeCoDxp	1	400	0	998579	5	998479
GazeCoD_1Model_male	18	2	25	<?xml version="1.0"?>\n<Clock xmlns:dt="urn:schemas-microsoft-com:datatypes"><Description dt:dt="string">E-Prime Primary Realtime Clock</Description><StartTime><Timestamp dt:dt="int">0</Timestamp><DateUtc dt:dt="string">2017-07-18T13:23:10Z</DateUtc></StartTime><FrequencyChanges><FrequencyChange><Frequency dt:dt="r8">3328124</Frequency><Timestamp dt:dt="r8">87179052179</Timestamp><Current dt:dt="…	59.94	1	right	1280353848	07-18-2017	15:23:10	13:23:10	female	418	{RIGHTARROW}	42							0	1000717	1000631	{RIGHTARROW}	86	999515	999129	886	right4,8	20	13	397	mask20	0	1000614	1	1000414	eqm10_NoEyeNmodel1_dir	90	H	gazeCOD	GazeCoDxp	1	400	0	1000113	-2	1000013
GazeCoD_1Model_male	18	2	25	<?xml version="1.0"?>\n<Clock xmlns:dt="urn:schemas-microsoft-com:datatypes"><Description dt:dt="string">E-Prime Primary Realtime Clock</Description><StartTime><Timestamp dt:dt="int">0</Timestamp><DateUtc dt:dt="string">2017-07-18T13:23:10Z</DateUtc></StartTime><FrequencyChanges><FrequencyChange><Frequency dt:dt="r8">3328124</Frequency><Timestamp dt:dt="r8">87179052179</Timestamp><Current dt:dt="…	59.94	1	right	1280353848	07-18-2017	15:23:10	13:23:10	female	419	{LEFTARROW}	51							0	1002453	1002282	{LEFTARROW}	171	1001160	1000731	929	left3,2	25	13	398	mask25	0	1002265	0	1002065	eqm10_NoEyeNmodel1_dir	90	HV	gazeCOD	GazeCoDxp	1	400	0	1001765	5	1001665
GazeCoD_1Model_male	18	2	25	<?xml version="1.0"?>\n<Clock xmlns:dt="urn:schemas-microsoft-com:datatypes"><Description dt:dt="string">E-Prime Primary Realtime Clock</Description><StartTime><Timestamp dt:dt="int">0</Timestamp><DateUtc dt:dt="string">2017-07-18T13:23:10Z</DateUtc></StartTime><FrequencyChanges><FrequencyChange><Frequency dt:dt="r8">3328124</Frequency><Timestamp dt:dt="r8">87179052179</Timestamp><Current dt:dt="…	59.94	1	right	1280353848	07-18-2017	15:23:10	13:23:10	female	420	{RIGHTARROW}	77							0	1003941	1003901	{RIGHTARROW}	40	1002777	1002466	811	right8	11	13	399	mask11	0	1003884	1	1003684	eqm10_NoEyeNmodel1_dir	0	V	gazeCOD	GazeCoDxp	1	400	0	1003383	6	1003283
GazeCoD_1Model_male	18	2	25	<?xml version="1.0"?>\n<Clock xmlns:dt="urn:schemas-microsoft-com:datatypes"><Description dt:dt="string">E-Prime Primary Realtime Clock</Description><StartTime><Timestamp dt:dt="int">0</Timestamp><DateUtc dt:dt="string">2017-07-18T13:23:10Z</DateUtc></StartTime><FrequencyChanges><FrequencyChange><Frequency dt:dt="r8">3328124</Frequency><Timestamp dt:dt="r8">87179052179</Timestamp><Current dt:dt="…	59.94	1	right	1280353848	07-18-2017	15:23:10	13:23:10	female	421	{LEFTARROW}	78							0	1005501	1005335	{LEFTARROW}	166	1004218	1003951	767	left8	17	13	400	mask17	0	1005319	1	1005119	eqm10_NoEyeNmodel1_dir	90	H	gazeCOD	GazeCoDxp	1	400	0	1004818	0	1004718
GazeCoD_1Model_male	18	2	25	<?xml version="1.0"?>\n<Clock xmlns:dt="urn:schemas-microsoft-com:datatypes"><Description dt:dt="string">E-Prime Primary Realtime Clock</Description><StartTime><Timestamp dt:dt="int">0</Timestamp><DateUtc dt:dt="string">2017-07-18T13:23:10Z</DateUtc></StartTime><FrequencyChanges><FrequencyChange><Frequency dt:dt="r8">3328124</Frequency><Timestamp dt:dt="r8">87179052179</Timestamp><Current dt:dt="…	59.94	1	right	1280353848	07-18-2017	15:23:10	13:23:10	female	422	{LEFTARROW}	55							0	1007109	1006970	{LEFTARROW}	139	1005843	1005519	824	left6,4	27	13	401	mask27	0	1006954	1	1006754	eqm10_NoEyeNmodel1_dir	90	HV	gazeCOD	GazeCoDxp	1	400	0	1006453	10	1006353
GazeCoD_1Model_male	18	2	25	<?xml version="1.0"?>\n<Clock xmlns:dt="urn:schemas-microsoft-com:datatypes"><Description dt:dt="string">E-Prime Primary Realtime Clock</Description><StartTime><Timestamp dt:dt="int">0</Timestamp><DateUtc dt:dt="string">2017-07-18T13:23:10Z</DateUtc></StartTime><FrequencyChanges><FrequencyChange><Frequency dt:dt="r8">3328124</Frequency><Timestamp dt:dt="r8">87179052179</Timestamp><Current dt:dt="…	59.94	1	right	1280353848	07-18-2017	15:23:10	13:23:10	female	423	{RIGHTARROW}	46							0	1008581	1008505	{RIGHTARROW}	76	1007386	1007121	765	right1,6	18	13	402	mask18	0	1008488	0	1008288	eqm10_NoEyeNmodel1_dir	90	H	gazeCOD	GazeCoDxp	1	400	0	1007988	2	1007888
GazeCoD_1Model_male	18	2	25	<?xml version="1.0"?>\n<Clock xmlns:dt="urn:schemas-microsoft-com:datatypes"><Description dt:dt="string">E-Prime Primary Realtime Clock</Description><StartTime><Timestamp dt:dt="int">0</Timestamp><DateUtc dt:dt="string">2017-07-18T13:23:10Z</DateUtc></StartTime><FrequencyChanges><FrequencyChange><Frequency dt:dt="r8">3328124</Frequency><Timestamp dt:dt="r8">87179052179</Timestamp><Current dt:dt="…	59.94	1	right	1280353848	07-18-2017	15:23:10	13:23:10	female	424	{RIGHTARROW}	46							0	1010309	1010207	{DOWNARROW}	102	1009080	1008605	975	right1,6	29	13	403	mask29	0	1010190	0	1009990	eqm10_NoEyeNmodel1_dir	90	HV	gazeCOD	GazeCoDxp	0	400	0	1009690	10	1009590
GazeCoD_1Model_male	18	2	25	<?xml version="1.0"?>\n<Clock xmlns:dt="urn:schemas-microsoft-com:datatypes"><Description dt:dt="string">E-Prime Primary Realtime Clock</Description><StartTime><Timestamp dt:dt="int">0</Timestamp><DateUtc dt:dt="string">2017-07-18T13:23:10Z</DateUtc></StartTime><FrequencyChanges><FrequencyChange><Frequency dt:dt="r8">3328124</Frequency><Timestamp dt:dt="r8">87179052179</Timestamp><Current dt:dt="…	59.94	1	right	1280353848	07-18-2017	15:23:10	13:23:10	female	425	{RIGHTARROW}	46							0	1011925	1011825	{DOWNARROW}	100	1010699	1010324	875	right1,6	7	13	404	mask7	0	1011808	0	1011608	eqm10_NoEyeNmodel1_dir	0	V	gazeCOD	GazeCoDxp	0	400	0	1011308	9	1011208
GazeCoD_1Model_male	18	2	25	<?xml version="1.0"?>\n<Clock xmlns:dt="urn:schemas-microsoft-com:datatypes"><Description dt:dt="string">E-Prime Primary Realtime Clock</Description><StartTime><Timestamp dt:dt="int">0</Timestamp><DateUtc dt:dt="string">2017-07-18T13:23:10Z</DateUtc></StartTime><FrequencyChanges><FrequencyChange><Frequency dt:dt="r8">3328124</Frequency><Timestamp dt:dt="r8">87179052179</Timestamp><Current dt:dt="…	59.94	1	right	1280353848	07-18-2017	15:23:10	13:23:10	female	426	{RIGHTARROW}	42							0	1013621	1013527	{RIGHTARROW}	94	1012410	1011942	968	right4,8	9	13	405	mask9	0	1013510	0	1013310	eqm10_NoEyeNmodel1_dir	0	V	gazeCOD	GazeCoDxp	1	400	0	1013010	0	1012910
GazeCoD_1Model_male	18	2	25	<?xml version="1.0"?>\n<Clock xmlns:dt="urn:schemas-microsoft-com:datatypes"><Description dt:dt="string">E-Prime Primary Realtime Clock</Description><StartTime><Timestamp dt:dt="int">0</Timestamp><DateUtc dt:dt="string">2017-07-18T13:23:10Z</DateUtc></StartTime><FrequencyChanges><FrequencyChange><Frequency dt:dt="r8">3328124</Frequency><Timestamp dt:dt="r8">87179052179</Timestamp><Current dt:dt="…	59.94	1	right	1280353848	07-18-2017	15:23:10	13:23:10	female	427	{LEFTARROW}	51							0	1015229	1015145	{LEFTARROW}	84	1014025	1013644	881	left3,2	3	13	406	mask3	0	1015128	0	1014928	eqm10_NoEyeNmodel1_dir	0	V	gazeCOD	GazeCoDxp	1	400	0	1014628	3	1014528
GazeCoD_1Model_male	18	2	25	<?xml version="1.0"?>\n<Clock xmlns:dt="urn:schemas-microsoft-com:datatypes"><Description dt:dt="string">E-Prime Primary Realtime Clock</Description><StartTime><Timestamp dt:dt="int">0</Timestamp><DateUtc dt:dt="string">2017-07-18T13:23:10Z</DateUtc></StartTime><FrequencyChanges><FrequencyChange><Frequency dt:dt="r8">3328124</Frequency><Timestamp dt:dt="r8">87179052179</Timestamp><Current dt:dt="…	59.94	1	right	1280353848	07-18-2017	15:23:10	13:23:10	female	428	{RIGHTARROW}	44							0	1016805	1016664	{RIGHTARROW}	141	1015542	1015245	797	right3,2	30	13	407	mask30	0	1016647	1	1016447	eqm10_NoEyeNmodel1_dir	90	HV	gazeCOD	GazeCoDxp	1	400	0	1016146	4	1016046
GazeCoD_1Model_male	18	2	25	<?xml version="1.0"?>\n<Clock xmlns:dt="urn:schemas-microsoft-com:datatypes"><Description dt:dt="string">E-Prime Primary Realtime Clock</Description><StartTime><Timestamp dt:dt="int">0</Timestamp><DateUtc dt:dt="string">2017-07-18T13:23:10Z</DateUtc></StartTime><FrequencyChanges><FrequencyChange><Frequency dt:dt="r8">3328124</Frequency><Timestamp dt:dt="r8">87179052179</Timestamp><Current dt:dt="…	59.94	1	right	1280353848	07-18-2017	15:23:10	13:23:10	female	429	{LEFTARROW}	49							0	1018349	1018299	{DOWNARROW}	50	1017175	1016814	861	left1,6	2	13	408	mask2	0	1018282	1	1018082	eqm10_NoEyeNmodel1_dir	0	V	gazeCOD	GazeCoDxp	0	400	0	1017781	6	1017681
GazeCoD_1Model_male	18	2	25	<?xml version="1.0"?>\n<Clock xmlns:dt="urn:schemas-microsoft-com:datatypes"><Description dt:dt="string">E-Prime Primary Realtime Clock</Description><StartTime><Timestamp dt:dt="int">0</Timestamp><DateUtc dt:dt="string">2017-07-18T13:23:10Z</DateUtc></StartTime><FrequencyChanges><FrequencyChange><Frequency dt:dt="r8">3328124</Frequency><Timestamp dt:dt="r8">87179052179</Timestamp><Current dt:dt="…	59.94	1	right	1280353848	07-18-2017	15:23:10	13:23:10	female	430	{LEFTARROW}	53							0	1020029	1019850	{LEFTARROW}	179	1018738	1018365	873	left4,8	26	13	409	mask26	0	1019833	0	1019633	eqm10_NoEyeNmodel1_dir	90	HV	gazeCOD	GazeCoDxp	1	400	0	1019333	-5	1019233
GazeCoD_1Model_male	18	2	25	<?xml version="1.0"?>\n<Clock xmlns:dt="urn:schemas-microsoft-com:datatypes"><Description dt:dt="string">E-Prime Primary Realtime Clock</Description><StartTime><Timestamp dt:dt="int">0</Timestamp><DateUtc dt:dt="string">2017-07-18T13:23:10Z</DateUtc></StartTime><FrequencyChanges><FrequencyChange><Frequency dt:dt="r8">3328124</Frequency><Timestamp dt:dt="r8">87179052179</Timestamp><Current dt:dt="…	59.94	1	right	1280353848	07-18-2017	15:23:10	13:23:10	female	431	{LEFTARROW}	49							0	1021613	1021468	{DOWNARROW}	145	1020352	1020050	802	left1,6	13	13	410	mask13	0	1021452	1	1021252	eqm10_NoEyeNmodel1_dir	90	H	gazeCOD	GazeCoDxp	0	400	0	1020951	-1	1020851
GazeCoD_1Model_male	18	2	25	<?xml version="1.0"?>\n<Clock xmlns:dt="urn:schemas-microsoft-com:datatypes"><Description dt:dt="string">E-Prime Primary Realtime Clock</Description><StartTime><Timestamp dt:dt="int">0</Timestamp><DateUtc dt:dt="string">2017-07-18T13:23:10Z</DateUtc></StartTime><FrequencyChanges><FrequencyChange><Frequency dt:dt="r8">3328124</Frequency><Timestamp dt:dt="r8">87179052179</Timestamp><Current dt:dt="…	59.94	1	right	1280353848	07-18-2017	15:23:10	13:23:10	female	432	{DOWNARROW}	79							0	1023229	1023037	{DOWNARROW}	192	1021914	1021635	779	DG0	1	13	411	mask1	0	1023020	1	1022820	eqm10_NoEyeNmodel1_dir	0	V	gazeCOD	GazeCoDxp	1	400	0	1022519	5	1022419
GazeCoD_1Model_male	18	2	25	<?xml version="1.0"?>\n<Clock xmlns:dt="urn:schemas-microsoft-com:datatypes"><Description dt:dt="string">E-Prime Primary Realtime Clock</Description><StartTime><Timestamp dt:dt="int">0</Timestamp><DateUtc dt:dt="string">2017-07-18T13:23:10Z</DateUtc></StartTime><FrequencyChanges><FrequencyChange><Frequency dt:dt="r8">3328124</Frequency><Timestamp dt:dt="r8">87179052179</Timestamp><Current dt:dt="…	59.94	1	right	1280353848	07-18-2017	15:23:10	13:23:10	female	433	{LEFTARROW}	53							0	1024773	1024688	{LEFTARROW}	85	1023574	1023254	820	left4,8	15	13	412	mask15	0	1024671	0	1024471	eqm10_NoEyeNmodel1_dir	90	H	gazeCOD	GazeCoDxp	1	400	0	1024171	-3	1024071
GazeCoD_1Model_male	18	2	25	<?xml version="1.0"?>\n<Clock xmlns:dt="urn:schemas-microsoft-com:datatypes"><Description dt:dt="string">E-Prime Primary Realtime Clock</Description><StartTime><Timestamp dt:dt="int">0</Timestamp><DateUtc dt:dt="string">2017-07-18T13:23:10Z</DateUtc></StartTime><FrequencyChanges><FrequencyChange><Frequency dt:dt="r8">3328124</Frequency><Timestamp dt:dt="r8">87179052179</Timestamp><Current dt:dt="…	59.94	1	right	1280353848	07-18-2017	15:23:10	13:23:10	female	434	{RIGHTARROW}	44							0	1026541	1026373	{RIGHTARROW}	168	1025258	1024788	970	right3,2	19	13	413	mask19	0	1026356	0	1026156	eqm10_NoEyeNmodel1_dir	90	H	gazeCOD	GazeCoDxp	1	400	0	1025856	-2	1025756
GazeCoD_1Model_male	18	2	25	<?xml version="1.0"?>\n<Clock xmlns:dt="urn:schemas-microsoft-com:datatypes"><Description dt:dt="string">E-Prime Primary Realtime Clock</Description><StartTime><Timestamp dt:dt="int">0</Timestamp><DateUtc dt:dt="string">2017-07-18T13:23:10Z</DateUtc></StartTime><FrequencyChanges><FrequencyChange><Frequency dt:dt="r8">3328124</Frequency><Timestamp dt:dt="r8">87179052179</Timestamp><Current dt:dt="…	59.94	1	right	1280353848	07-18-2017	15:23:10	13:23:10	female	435	{RIGHTARROW}	44							0	1028229	1027975	{RIGHTARROW}	254	1026859	1026557	802	right3,2	8	13	414	mask8	0	1027958	0	1027758	eqm10_NoEyeNmodel1_dir	0	V	gazeCOD	GazeCoDxp	1	400	0	1027458	-1	1027358
GazeCoD_1Model_male	18	2	25	<?xml version="1.0"?>\n<Clock xmlns:dt="urn:schemas-microsoft-com:datatypes"><Description dt:dt="string">E-Prime Primary Realtime Clock</Description><StartTime><Timestamp dt:dt="int">0</Timestamp><DateUtc dt:dt="string">2017-07-18T13:23:10Z</DateUtc></StartTime><FrequencyChanges><FrequencyChange><Frequency dt:dt="r8">3328124</Frequency><Timestamp dt:dt="r8">87179052179</Timestamp><Current dt:dt="…	59.94	1	right	1280353848	07-18-2017	15:23:10	13:23:10	female	436	{RIGHTARROW}	42							0	1029829	1029710	{RIGHTARROW}	119	1028584	1028242	842	right4,8	31	13	415	mask31	0	1029693	0	1029493	eqm10_NoEyeNmodel1_dir	90	HV	gazeCOD	GazeCoDxp	1	400	0	1029193	9	1029093
GazeCoD_1Model_male	18	2	25	<?xml version="1.0"?>\n<Clock xmlns:dt="urn:schemas-microsoft-com:datatypes"><Description dt:dt="string">E-Prime Primary Realtime Clock</Description><StartTime><Timestamp dt:dt="int">0</Timestamp><DateUtc dt:dt="string">2017-07-18T13:23:10Z</DateUtc></StartTime><FrequencyChanges><FrequencyChange><Frequency dt:dt="r8">3328124</Frequency><Timestamp dt:dt="r8">87179052179</Timestamp><Current dt:dt="…	59.94	1	right	1280353848	07-18-2017	15:23:10	13:23:10	female	437	{LEFTARROW}	55							0	1031333	1031278	{LEFTARROW}	55	1030159	1029844	815	left6,4	16	13	416	mask16	0	1031261	0	1031061	eqm10_NoEyeNmodel1_dir	90	H	gazeCOD	GazeCoDxp	1	400	0	1030761	2	1030661
GazeCoD_1Model_male	18	2	25	<?xml version="1.0"?>\n<Clock xmlns:dt="urn:schemas-microsoft-com:datatypes"><Description dt:dt="string">E-Prime Primary Realtime Clock</Description><StartTime><Timestamp dt:dt="int">0</Timestamp><DateUtc dt:dt="string">2017-07-18T13:23:10Z</DateUtc></StartTime><FrequencyChanges><FrequencyChange><Frequency dt:dt="r8">3328124</Frequency><Timestamp dt:dt="r8">87179052179</Timestamp><Current dt:dt="…	59.94	1	right	1280353848	07-18-2017	15:23:10	13:23:10	female	438	{RIGHTARROW}	77							0	1033197	1032963	{RIGHTARROW}	234	1031838	1031345	993	right8	33	13	417	mask33	0	1032946	0	1032746	eqm10_NoEyeNmodel1_dir	90	HV	gazeCOD	GazeCoDxp	1	400	0	1032446	8	1032346
GazeCoD_1Model_male	18	2	25	<?xml version="1.0"?>\n<Clock xmlns:dt="urn:schemas-microsoft-com:datatypes"><Description dt:dt="string">E-Prime Primary Realtime Clock</Description><StartTime><Timestamp dt:dt="int">0</Timestamp><DateUtc dt:dt="string">2017-07-18T13:23:10Z</DateUtc></StartTime><FrequencyChanges><FrequencyChange><Frequency dt:dt="r8">3328124</Frequency><Timestamp dt:dt="r8">87179052179</Timestamp><Current dt:dt="…	59.94	1	right	1280353848	07-18-2017	15:23:10	13:23:10	female	439	{LEFTARROW}	51							0	1034645	1034615	{LEFTARROW}	30	1033494	1033214	780	left3,2	14	13	418	mask14	0	1034598	0	1034398	eqm10_NoEyeNmodel1_dir	90	H	gazeCOD	GazeCoDxp	1	400	0	1034098	4	1033998
GazeCoD_1Model_male	18	2	25	<?xml version="1.0"?>\n<Clock xmlns:dt="urn:schemas-microsoft-com:datatypes"><Description dt:dt="string">E-Prime Primary Realtime Clock</Description><StartTime><Timestamp dt:dt="int">0</Timestamp><DateUtc dt:dt="string">2017-07-18T13:23:10Z</DateUtc></StartTime><FrequencyChanges><FrequencyChange><Frequency dt:dt="r8">3328124</Frequency><Timestamp dt:dt="r8">87179052179</Timestamp><Current dt:dt="…	59.94	1	right	1280353848	07-18-2017	15:23:10	13:23:10	female	440	{LEFTARROW}	49							0	1036333	1036250	{LEFTARROW}	83	1035129	1034665	964	left1,6	24	13	419	mask24	0	1036233	0	1036033	eqm10_NoEyeNmodel1_dir	90	HV	gazeCOD	GazeCoDxp	1	400	0	1035733	4	1035633
GazeCoD_1Model_male	18	2	25	<?xml version="1.0"?>\n<Clock xmlns:dt="urn:schemas-microsoft-com:datatypes"><Description dt:dt="string">E-Prime Primary Realtime Clock</Description><StartTime><Timestamp dt:dt="int">0</Timestamp><DateUtc dt:dt="string">2017-07-18T13:23:10Z</DateUtc></StartTime><FrequencyChanges><FrequencyChange><Frequency dt:dt="r8">3328124</Frequency><Timestamp dt:dt="r8">87179052179</Timestamp><Current dt:dt="…	59.94	1	right	1280353848	07-18-2017	15:23:10	13:23:10	female	441	{RIGHTARROW}	40							0	1037805	1037735	{RIGHTARROW}	70	1036615	1036350	765	right6,4	21	13	420	mask21	0	1037718	0	1037518	eqm10_NoEyeNmodel1_dir	90	H	gazeCOD	GazeCoDxp	1	400	0	1037218	3	1037118
GazeCoD_1Model_male	18	2	25	<?xml version="1.0"?>\n<Clock xmlns:dt="urn:schemas-microsoft-com:datatypes"><Description dt:dt="string">E-Prime Primary Realtime Clock</Description><StartTime><Timestamp dt:dt="int">0</Timestamp><DateUtc dt:dt="string">2017-07-18T13:23:10Z</DateUtc></StartTime><FrequencyChanges><FrequencyChange><Frequency dt:dt="r8">3328124</Frequency><Timestamp dt:dt="r8">87179052179</Timestamp><Current dt:dt="…	59.94	1	right	1280353848	07-18-2017	15:23:10	13:23:10	female	442	{LEFTARROW}	55							0	1039349	1039270	{LEFTARROW}	79	1038158	1037818	840	left6,4	5	13	421	mask5	0	1039253	0	1039053	eqm10_NoEyeNmodel1_dir	0	V	gazeCOD	GazeCoDxp	1	400	0	1038753	-5	1038653
GazeCoD_1Model_male	18	2	25	<?xml version="1.0"?>\n<Clock xmlns:dt="urn:schemas-microsoft-com:datatypes"><Description dt:dt="string">E-Prime Primary Realtime Clock</Description><StartTime><Timestamp dt:dt="int">0</Timestamp><DateUtc dt:dt="string">2017-07-18T13:23:10Z</DateUtc></StartTime><FrequencyChanges><FrequencyChange><Frequency dt:dt="r8">3328124</Frequency><Timestamp dt:dt="r8">87179052179</Timestamp><Current dt:dt="…	59.94	1	right	1280353848	07-18-2017	15:23:10	13:23:10	female	443	{DOWNARROW}	79							0	1040925	1040888	{LEFTARROW}	37	1039762	1039370	892	DG0	23	13	422	mask23	0	1040871	0	1040671	eqm10_NoEyeNmodel1_dir	90	HV	gazeCOD	GazeCoDxp	0	400	0	1040371	9	1040271
GazeCoD_1Model_male	18	2	25	<?xml version="1.0"?>\n<Clock xmlns:dt="urn:schemas-microsoft-com:datatypes"><Description dt:dt="string">E-Prime Primary Realtime Clock</Description><StartTime><Timestamp dt:dt="int">0</Timestamp><DateUtc dt:dt="string">2017-07-18T13:23:10Z</DateUtc></StartTime><FrequencyChanges><FrequencyChange><Frequency dt:dt="r8">3328124</Frequency><Timestamp dt:dt="r8">87179052179</Timestamp><Current dt:dt="…	59.94	1	right	1280353848	07-18-2017	15:23:10	13:23:10	female	444	{DOWNARROW}	79							0	1042541	1042390	{LEFTARROW}	151	1041263	1040938	825	DG0	12	13	423	mask12	0	1042373	1	1042173	eqm10_NoEyeNmodel1_dir	90	H	gazeCOD	GazeCoDxp	0	400	0	1041872	9	1041772
GazeCoD_1Model_male	18	2	25	<?xml version="1.0"?>\n<Clock xmlns:dt="urn:schemas-microsoft-com:datatypes"><Description dt:dt="string">E-Prime Primary Realtime Clock</Description><StartTime><Timestamp dt:dt="int">0</Timestamp><DateUtc dt:dt="string">2017-07-18T13:23:10Z</DateUtc></StartTime><FrequencyChanges><FrequencyChange><Frequency dt:dt="r8">3328124</Frequency><Timestamp dt:dt="r8">87179052179</Timestamp><Current dt:dt="…	59.94	1	right	1280353848	07-18-2017	15:23:10	13:23:10	female	445	{RIGHTARROW}	40							0	1044277	1044158	{RIGHTARROW}	119	1043036	1042556	980	right6,4	32	13	424	mask32	0	1044141	0	1043941	eqm10_NoEyeNmodel1_dir	90	HV	gazeCOD	GazeCoDxp	1	400	0	1043641	5	1043541
GazeCoD_1Model_male	18	2	25	<?xml version="1.0"?>\n<Clock xmlns:dt="urn:schemas-microsoft-com:datatypes"><Description dt:dt="string">E-Prime Primary Realtime Clock</Description><StartTime><Timestamp dt:dt="int">0</Timestamp><DateUtc dt:dt="string">2017-07-18T13:23:10Z</DateUtc></StartTime><FrequencyChanges><FrequencyChange><Frequency dt:dt="r8">3328124</Frequency><Timestamp dt:dt="r8">87179052179</Timestamp><Current dt:dt="…	59.94	1	right	1280353848	07-18-2017	15:23:10	13:23:10	female	446	{LEFTARROW}	53							0	1045869	1045810	{LEFTARROW}	59	1044687	1044291	896	left4,8	4	13	425	mask4	0	1045793	1	1045593	eqm10_NoEyeNmodel1_dir	0	V	gazeCOD	GazeCoDxp	1	400	0	1045292	5	1045192
GazeCoD_1Model_male	18	2	25	<?xml version="1.0"?>\n<Clock xmlns:dt="urn:schemas-microsoft-com:datatypes"><Description dt:dt="string">E-Prime Primary Realtime Clock</Description><StartTime><Timestamp dt:dt="int">0</Timestamp><DateUtc dt:dt="string">2017-07-18T13:23:10Z</DateUtc></StartTime><FrequencyChanges><FrequencyChange><Frequency dt:dt="r8">3328124</Frequency><Timestamp dt:dt="r8">87179052179</Timestamp><Current dt:dt="…	59.94	1	right	1280353848	07-18-2017	15:23:10	13:23:10	female	447	{LEFTARROW}	78							0	1047429	1047311	{LEFTARROW}	118	1046200	1045893	807	left8	28	13	426	mask28	0	1047294	-1	1047094	eqm10_NoEyeNmodel1_dir	90	HV	gazeCOD	GazeCoDxp	1	400	0	1046795	-5	1046695
GazeCoD_1Model_male	18	2	25	<?xml version="1.0"?>\n<Clock xmlns:dt="urn:schemas-microsoft-com:datatypes"><Description dt:dt="string">E-Prime Primary Realtime Clock</Description><StartTime><Timestamp dt:dt="int">0</Timestamp><DateUtc dt:dt="string">2017-07-18T13:23:10Z</DateUtc></StartTime><FrequencyChanges><FrequencyChange><Frequency dt:dt="r8">3328124</Frequency><Timestamp dt:dt="r8">87179052179</Timestamp><Current dt:dt="…	59.94	1	right	1280353848	07-18-2017	15:23:10	13:23:10	female	448	{RIGHTARROW}	77							0	1048941	1048863	{RIGHTARROW}	78	1047748	1047445	803	right8	22	13	427	mask22	0	1048846	1	1048646	eqm10_NoEyeNmodel1_dir	90	H	gazeCOD	GazeCoDxp	1	400	0	1048345	-3	1048245
GazeCoD_1Model_male	18	2	25	<?xml version="1.0"?>\n<Clock xmlns:dt="urn:schemas-microsoft-com:datatypes"><Description dt:dt="string">E-Prime Primary Realtime Clock</Description><StartTime><Timestamp dt:dt="int">0</Timestamp><DateUtc dt:dt="string">2017-07-18T13:23:10Z</DateUtc></StartTime><FrequencyChanges><FrequencyChange><Frequency dt:dt="r8">3328124</Frequency><Timestamp dt:dt="r8">87179052179</Timestamp><Current dt:dt="…	59.94	1	right	1280353848	07-18-2017	15:23:10	13:23:10	female	449	{LEFTARROW}	78							0	1051813	1050548	{LEFTARROW}	1265	1049423	1048963	960	left8	6	13	428	mask6	0	1050531	1	1050331	eqm10_NoEyeNmodel1_dir	0	V	gazeCOD	GazeCoDxp	1	400	0	1050030	7	1049930
GazeCoD_1Model_male	18	2	25	<?xml version="1.0"?>\n<Clock xmlns:dt="urn:schemas-microsoft-com:datatypes"><Description dt:dt="string">E-Prime Primary Realtime Clock</Description><StartTime><Timestamp dt:dt="int">0</Timestamp><DateUtc dt:dt="string">2017-07-18T13:23:10Z</DateUtc></StartTime><FrequencyChanges><FrequencyChange><Frequency dt:dt="r8">3328124</Frequency><Timestamp dt:dt="r8">87179052179</Timestamp><Current dt:dt="…	59.94	1	right	1280353848	07-18-2017	15:23:10	13:23:10	female	450	{RIGHTARROW}	40							0	1053437	1053417	{RIGHTARROW}	20	1052305	1051832	973	right6,4	10	13	429	mask10	0	1053400	0	1053200	eqm10_NoEyeNmodel1_dir	0	V	gazeCOD	GazeCoDxp	1	400	0	1052900	-5	1052800
GazeCoD_1Model_male	18	2	25	<?xml version="1.0"?>\n<Clock xmlns:dt="urn:schemas-microsoft-com:datatypes"><Description dt:dt="string">E-Prime Primary Realtime Clock</Description><StartTime><Timestamp dt:dt="int">0</Timestamp><DateUtc dt:dt="string">2017-07-18T13:23:10Z</DateUtc></StartTime><FrequencyChanges><FrequencyChange><Frequency dt:dt="r8">3328124</Frequency><Timestamp dt:dt="r8">87179052179</Timestamp><Current dt:dt="…	59.94	1	right	1280353848	07-18-2017	15:23:10	13:23:10	female	451	{LEFTARROW}	78							0	1054989	1054902	{LEFTARROW}	87	1053790	1053451	839	left8	6	14	430	mask6	0	1054885	0	1054685	eqm10_NoEyeNmodel1_dir	0	V	gazeCOD	GazeCoDxp	1	400	0	1054385	-5	1054285
GazeCoD_1Model_male	18	2	25	<?xml version="1.0"?>\n<Clock xmlns:dt="urn:schemas-microsoft-com:datatypes"><Description dt:dt="string">E-Prime Primary Realtime Clock</Description><StartTime><Timestamp dt:dt="int">0</Timestamp><DateUtc dt:dt="string">2017-07-18T13:23:10Z</DateUtc></StartTime><FrequencyChanges><FrequencyChange><Frequency dt:dt="r8">3328124</Frequency><Timestamp dt:dt="r8">87179052179</Timestamp><Current dt:dt="…	59.94	1	right	1280353848	07-18-2017	15:23:10	13:23:10	female	452	{LEFTARROW}	55							0	1056413	1056370	{LEFTARROW}	43	1055256	1055002	754	left6,4	27	14	431	mask27	0	1056353	0	1056153	eqm10_NoEyeNmodel1_dir	90	HV	gazeCOD	GazeCoDxp	1	400	0	1055853	-3	1055753
GazeCoD_1Model_male	18	2	25	<?xml version="1.0"?>\n<Clock xmlns:dt="urn:schemas-microsoft-com:datatypes"><Description dt:dt="string">E-Prime Primary Realtime Clock</Description><StartTime><Timestamp dt:dt="int">0</Timestamp><DateUtc dt:dt="string">2017-07-18T13:23:10Z</DateUtc></StartTime><FrequencyChanges><FrequencyChange><Frequency dt:dt="r8">3328124</Frequency><Timestamp dt:dt="r8">87179052179</Timestamp><Current dt:dt="…	59.94	1	right	1280353848	07-18-2017	15:23:10	13:23:10	female	453	{LEFTARROW}	53							0	1057949	1057905	{LEFTARROW}	44	1056778	1056437	841	left4,8	15	14	432	mask15	0	1057888	0	1057688	eqm10_NoEyeNmodel1_dir	90	H	gazeCOD	GazeCoDxp	1	400	0	1057388	10	1057288
GazeCoD_1Model_male	18	2	25	<?xml version="1.0"?>\n<Clock xmlns:dt="urn:schemas-microsoft-com:datatypes"><Description dt:dt="string">E-Prime Primary Realtime Clock</Description><StartTime><Timestamp dt:dt="int">0</Timestamp><DateUtc dt:dt="string">2017-07-18T13:23:10Z</DateUtc></StartTime><FrequencyChanges><FrequencyChange><Frequency dt:dt="r8">3328124</Frequency><Timestamp dt:dt="r8">87179052179</Timestamp><Current dt:dt="…	59.94	1	right	1280353848	07-18-2017	15:23:10	13:23:10	female	454	{RIGHTARROW}	44							0	1059693	1059524	{RIGHTARROW}	169	1058400	1057972	928	right3,2	30	14	433	mask30	0	1059507	1	1059307	eqm10_NoEyeNmodel1_dir	90	HV	gazeCOD	GazeCoDxp	1	400	0	1059006	6	1058906
GazeCoD_1Model_male	18	2	25	<?xml version="1.0"?>\n<Clock xmlns:dt="urn:schemas-microsoft-com:datatypes"><Description dt:dt="string">E-Prime Primary Realtime Clock</Description><StartTime><Timestamp dt:dt="int">0</Timestamp><DateUtc dt:dt="string">2017-07-18T13:23:10Z</DateUtc></StartTime><FrequencyChanges><FrequencyChange><Frequency dt:dt="r8">3328124</Frequency><Timestamp dt:dt="r8">87179052179</Timestamp><Current dt:dt="…	59.94	1	right	1280353848	07-18-2017	15:23:10	13:23:10	female	455	{LEFTARROW}	49							0	1062117	1061309	{LEFTARROW}	808	1060197	1059707	990	left1,6	24	14	434	mask24	0	1061292	0	1061092	eqm10_NoEyeNmodel1_dir	90	HV	gazeCOD	GazeCoDxp	1	400	0	1060792	-5	1060692
GazeCoD_1Model_male	18	2	25	<?xml version="1.0"?>\n<Clock xmlns:dt="urn:schemas-microsoft-com:datatypes"><Description dt:dt="string">E-Prime Primary Realtime Clock</Description><StartTime><Timestamp dt:dt="int">0</Timestamp><DateUtc dt:dt="string">2017-07-18T13:23:10Z</DateUtc></StartTime><FrequencyChanges><FrequencyChange><Frequency dt:dt="r8">3328124</Frequency><Timestamp dt:dt="r8">87179052179</Timestamp><Current dt:dt="…	59.94	1	right	1280353848	07-18-2017	15:23:10	13:23:10	female	456	{RIGHTARROW}	46							0	1063549	1063494	{RIGHTARROW}	55	1062382	1062126	756	right1,6	29	14	435	mask29	0	1063477	0	1063277	eqm10_NoEyeNmodel1_dir	90	HV	gazeCOD	GazeCoDxp	1	400	0	1062977	-5	1062877
GazeCoD_1Model_male	18	2	25	<?xml version="1.0"?>\n<Clock xmlns:dt="urn:schemas-microsoft-com:datatypes"><Description dt:dt="string">E-Prime Primary Realtime Clock</Description><StartTime><Timestamp dt:dt="int">0</Timestamp><DateUtc dt:dt="string">2017-07-18T13:23:10Z</DateUtc></StartTime><FrequencyChanges><FrequencyChange><Frequency dt:dt="r8">3328124</Frequency><Timestamp dt:dt="r8">87179052179</Timestamp><Current dt:dt="…	59.94	1	right	1280353848	07-18-2017	15:23:10	13:23:10	female	457	{RIGHTARROW}	42							0	1065261	1065163	{RIGHTARROW}	98	1064046	1063561	985	right4,8	20	14	436	mask20	0	1065146	1	1064946	eqm10_NoEyeNmodel1_dir	90	H	gazeCOD	GazeCoDxp	1	400	0	1064645	-1	1064545
GazeCoD_1Model_male	18	2	25	<?xml version="1.0"?>\n<Clock xmlns:dt="urn:schemas-microsoft-com:datatypes"><Description dt:dt="string">E-Prime Primary Realtime Clock</Description><StartTime><Timestamp dt:dt="int">0</Timestamp><DateUtc dt:dt="string">2017-07-18T13:23:10Z</DateUtc></StartTime><FrequencyChanges><FrequencyChange><Frequency dt:dt="r8">3328124</Frequency><Timestamp dt:dt="r8">87179052179</Timestamp><Current dt:dt="…	59.94	1	right	1280353848	07-18-2017	15:23:10	13:23:10	female	458	{RIGHTARROW}	40							0	1068301	1066814	{RIGHTARROW}	1487	1065699	1065279	920	right6,4	10	14	437	mask10	0	1066797	0	1066597	eqm10_NoEyeNmodel1_dir	0	V	gazeCOD	GazeCoDxp	1	400	0	1066297	-2	1066197
GazeCoD_1Model_male	18	2	25	<?xml version="1.0"?>\n<Clock xmlns:dt="urn:schemas-microsoft-com:datatypes"><Description dt:dt="string">E-Prime Primary Realtime Clock</Description><StartTime><Timestamp dt:dt="int">0</Timestamp><DateUtc dt:dt="string">2017-07-18T13:23:10Z</DateUtc></StartTime><FrequencyChanges><FrequencyChange><Frequency dt:dt="r8">3328124</Frequency><Timestamp dt:dt="r8">87179052179</Timestamp><Current dt:dt="…	59.94	1	right	1280353848	07-18-2017	15:23:10	13:23:10	female	459	{DOWNARROW}	79							0	1069973	1069717	{DOWNARROW}	256	1068603	1068316	787	DG0	1	14	438	mask1	0	1069700	0	1069500	eqm10_NoEyeNmodel1_dir	0	V	gazeCOD	GazeCoDxp	1	400	0	1069200	-3	1069100
GazeCoD_1Model_male	18	2	25	<?xml version="1.0"?>\n<Clock xmlns:dt="urn:schemas-microsoft-com:datatypes"><Description dt:dt="string">E-Prime Primary Realtime Clock</Description><StartTime><Timestamp dt:dt="int">0</Timestamp><DateUtc dt:dt="string">2017-07-18T13:23:10Z</DateUtc></StartTime><FrequencyChanges><FrequencyChange><Frequency dt:dt="r8">3328124</Frequency><Timestamp dt:dt="r8">87179052179</Timestamp><Current dt:dt="…	59.94	1	right	1280353848	07-18-2017	15:23:10	13:23:10	female	460	{RIGHTARROW}	44							0	1071645	1071436	{DOWNARROW}	209	1070317	1069984	833	right3,2	19	14	439	mask19	0	1071419	1	1071219	eqm10_NoEyeNmodel1_dir	90	H	gazeCOD	GazeCoDxp	0	400	0	1070918	1	1070818
GazeCoD_1Model_male	18	2	25	<?xml version="1.0"?>\n<Clock xmlns:dt="urn:schemas-microsoft-com:datatypes"><Description dt:dt="string">E-Prime Primary Realtime Clock</Description><StartTime><Timestamp dt:dt="int">0</Timestamp><DateUtc dt:dt="string">2017-07-18T13:23:10Z</DateUtc></StartTime><FrequencyChanges><FrequencyChange><Frequency dt:dt="r8">3328124</Frequency><Timestamp dt:dt="r8">87179052179</Timestamp><Current dt:dt="…	59.94	1	right	1280353848	07-18-2017	15:23:10	13:23:10	female	461	{RIGHTARROW}	77							0	1073237	1073121	{RIGHTARROW}	116	1071997	1071669	828	right8	11	14	440	mask11	0	1073104	1	1072904	eqm10_NoEyeNmodel1_dir	0	V	gazeCOD	GazeCoDxp	1	400	0	1072603	6	1072503
GazeCoD_1Model_male	18	2	25	<?xml version="1.0"?>\n<Clock xmlns:dt="urn:schemas-microsoft-com:datatypes"><Description dt:dt="string">E-Prime Primary Realtime Clock</Description><StartTime><Timestamp dt:dt="int">0</Timestamp><DateUtc dt:dt="string">2017-07-18T13:23:10Z</DateUtc></StartTime><FrequencyChanges><FrequencyChange><Frequency dt:dt="r8">3328124</Frequency><Timestamp dt:dt="r8">87179052179</Timestamp><Current dt:dt="…	59.94	1	right	1280353848	07-18-2017	15:23:10	13:23:10	female	462	{RIGHTARROW}	46							0	1092709	1092223	{DOWNARROW}	486	1091107	1090672	935	right1,6	7	14	441	mask7	0	1092206	0	1092006	eqm10_NoEyeNmodel1_dir	0	V	gazeCOD	GazeCoDxp	0	400	0	1091706	-1	1091606
GazeCoD_1Model_male	18	2	25	<?xml version="1.0"?>\n<Clock xmlns:dt="urn:schemas-microsoft-com:datatypes"><Description dt:dt="string">E-Prime Primary Realtime Clock</Description><StartTime><Timestamp dt:dt="int">0</Timestamp><DateUtc dt:dt="string">2017-07-18T13:23:10Z</DateUtc></StartTime><FrequencyChanges><FrequencyChange><Frequency dt:dt="r8">3328124</Frequency><Timestamp dt:dt="r8">87179052179</Timestamp><Current dt:dt="…	59.94	1	right	1280353848	07-18-2017	15:23:10	13:23:10	female	463	{RIGHTARROW}	42							0	1094357	1094209	{DOWNARROW}	148	1093086	1092724	862	right4,8	9	14	442	mask9	0	1094192	1	1093992	eqm10_NoEyeNmodel1_dir	0	V	gazeCOD	GazeCoDxp	0	400	0	1093691	5	1093591
GazeCoD_1Model_male	18	2	25	<?xml version="1.0"?>\n<Clock xmlns:dt="urn:schemas-microsoft-com:datatypes"><Description dt:dt="string">E-Prime Primary Realtime Clock</Description><StartTime><Timestamp dt:dt="int">0</Timestamp><DateUtc dt:dt="string">2017-07-18T13:23:10Z</DateUtc></StartTime><FrequencyChanges><FrequencyChange><Frequency dt:dt="r8">3328124</Frequency><Timestamp dt:dt="r8">87179052179</Timestamp><Current dt:dt="…	59.94	1	right	1280353848	07-18-2017	15:23:10	13:23:10	female	464	{DOWNARROW}	79							0	1095973	1095860	{DOWNARROW}	113	1094741	1094375	866	DG0	23	14	443	mask23	0	1095843	0	1095643	eqm10_NoEyeNmodel1_dir	90	HV	gazeCOD	GazeCoDxp	1	400	0	1095343	2	1095243
GazeCoD_1Model_male	18	2	25	<?xml version="1.0"?>\n<Clock xmlns:dt="urn:schemas-microsoft-com:datatypes"><Description dt:dt="string">E-Prime Primary Realtime Clock</Description><StartTime><Timestamp dt:dt="int">0</Timestamp><DateUtc dt:dt="string">2017-07-18T13:23:10Z</DateUtc></StartTime><FrequencyChanges><FrequencyChange><Frequency dt:dt="r8">3328124</Frequency><Timestamp dt:dt="r8">87179052179</Timestamp><Current dt:dt="…	59.94	1	right	1280353848	07-18-2017	15:23:10	13:23:10	female	465	{RIGHTARROW}	40							0	1097565	1097495	{DOWNARROW}	70	1096369	1095994	875	right6,4	32	14	444	mask32	0	1097478	0	1097278	eqm10_NoEyeNmodel1_dir	90	HV	gazeCOD	GazeCoDxp	0	400	0	1096978	9	1096878
GazeCoD_1Model_male	18	2	25	<?xml version="1.0"?>\n<Clock xmlns:dt="urn:schemas-microsoft-com:datatypes"><Description dt:dt="string">E-Prime Primary Realtime Clock</Description><StartTime><Timestamp dt:dt="int">0</Timestamp><DateUtc dt:dt="string">2017-07-18T13:23:10Z</DateUtc></StartTime><FrequencyChanges><FrequencyChange><Frequency dt:dt="r8">3328124</Frequency><Timestamp dt:dt="r8">87179052179</Timestamp><Current dt:dt="…	59.94	1	right	1280353848	07-18-2017	15:23:10	13:23:10	female	466	{LEFTARROW}	55							0	1099309	1099114	{DOWNARROW}	195	1097986	1097579	907	left6,4	5	14	445	mask5	0	1099097	1	1098897	eqm10_NoEyeNmodel1_dir	0	V	gazeCOD	GazeCoDxp	0	400	0	1098596	10	1098496
GazeCoD_1Model_male	18	2	25	<?xml version="1.0"?>\n<Clock xmlns:dt="urn:schemas-microsoft-com:datatypes"><Description dt:dt="string">E-Prime Primary Realtime Clock</Description><StartTime><Timestamp dt:dt="int">0</Timestamp><DateUtc dt:dt="string">2017-07-18T13:23:10Z</DateUtc></StartTime><FrequencyChanges><FrequencyChange><Frequency dt:dt="r8">3328124</Frequency><Timestamp dt:dt="r8">87179052179</Timestamp><Current dt:dt="…	59.94	1	right	1280353848	07-18-2017	15:23:10	13:23:10	female	467	{RIGHTARROW}	42							0	1101165	1100949	{RIGHTARROW}	216	1099825	1099330	995	right4,8	31	14	446	mask31	0	1100932	1	1100732	eqm10_NoEyeNmodel1_dir	90	HV	gazeCOD	GazeCoDxp	1	400	0	1100431	6	1100331
GazeCoD_1Model_male	18	2	25	<?xml version="1.0"?>\n<Clock xmlns:dt="urn:schemas-microsoft-com:datatypes"><Description dt:dt="string">E-Prime Primary Realtime Clock</Description><StartTime><Timestamp dt:dt="int">0</Timestamp><DateUtc dt:dt="string">2017-07-18T13:23:10Z</DateUtc></StartTime><FrequencyChanges><FrequencyChange><Frequency dt:dt="r8">3328124</Frequency><Timestamp dt:dt="r8">87179052179</Timestamp><Current dt:dt="…	59.94	1	right	1280353848	07-18-2017	15:23:10	13:23:10	female	468	{LEFTARROW}	78							0	1102693	1102617	{LEFTARROW}	76	1101499	1101182	817	left8	17	14	447	mask17	0	1102600	0	1102400	eqm10_NoEyeNmodel1_dir	90	H	gazeCOD	GazeCoDxp	1	400	0	1102100	1	1102000
GazeCoD_1Model_male	18	2	25	<?xml version="1.0"?>\n<Clock xmlns:dt="urn:schemas-microsoft-com:datatypes"><Description dt:dt="string">E-Prime Primary Realtime Clock</Description><StartTime><Timestamp dt:dt="int">0</Timestamp><DateUtc dt:dt="string">2017-07-18T13:23:10Z</DateUtc></StartTime><FrequencyChanges><FrequencyChange><Frequency dt:dt="r8">3328124</Frequency><Timestamp dt:dt="r8">87179052179</Timestamp><Current dt:dt="…	59.94	1	right	1280353848	07-18-2017	15:23:10	13:23:10	female	469	{LEFTARROW}	51							0	1104421	1104185	{DOWNARROW}	236	1103071	1102717	854	left3,2	3	14	448	mask3	0	1104168	0	1103968	eqm10_NoEyeNmodel1_dir	0	V	gazeCOD	GazeCoDxp	0	400	0	1103668	-3	1103568
GazeCoD_1Model_male	18	2	25	<?xml version="1.0"?>\n<Clock xmlns:dt="urn:schemas-microsoft-com:datatypes"><Description dt:dt="string">E-Prime Primary Realtime Clock</Description><StartTime><Timestamp dt:dt="int">0</Timestamp><DateUtc dt:dt="string">2017-07-18T13:23:10Z</DateUtc></StartTime><FrequencyChanges><FrequencyChange><Frequency dt:dt="r8">3328124</Frequency><Timestamp dt:dt="r8">87179052179</Timestamp><Current dt:dt="…	59.94	1	right	1280353848	07-18-2017	15:23:10	13:23:10	female	470	{LEFTARROW}	51							0	1106085	1105920	{LEFTARROW}	165	1104808	1104436	872	left3,2	25	14	449	mask25	0	1105904	1	1105704	eqm10_NoEyeNmodel1_dir	90	HV	gazeCOD	GazeCoDxp	1	400	0	1105403	-5	1105303
GazeCoD_1Model_male	18	2	25	<?xml version="1.0"?>\n<Clock xmlns:dt="urn:schemas-microsoft-com:datatypes"><Description dt:dt="string">E-Prime Primary Realtime Clock</Description><StartTime><Timestamp dt:dt="int">0</Timestamp><DateUtc dt:dt="string">2017-07-18T13:23:10Z</DateUtc></StartTime><FrequencyChanges><FrequencyChange><Frequency dt:dt="r8">3328124</Frequency><Timestamp dt:dt="r8">87179052179</Timestamp><Current dt:dt="…	59.94	1	right	1280353848	07-18-2017	15:23:10	13:23:10	female	471	{RIGHTARROW}	40							0	1107645	1107489	{RIGHTARROW}	156	1106367	1106104	763	right6,4	21	14	450	mask21	0	1107472	1	1107272	eqm10_NoEyeNmodel1_dir	90	H	gazeCOD	GazeCoDxp	1	400	0	1106971	4	1106871
GazeCoD_1Model_male	18	2	25	<?xml version="1.0"?>\n<Clock xmlns:dt="urn:schemas-microsoft-com:datatypes"><Description dt:dt="string">E-Prime Primary Realtime Clock</Description><StartTime><Timestamp dt:dt="int">0</Timestamp><DateUtc dt:dt="string">2017-07-18T13:23:10Z</DateUtc></StartTime><FrequencyChanges><FrequencyChange><Frequency dt:dt="r8">3328124</Frequency><Timestamp dt:dt="r8">87179052179</Timestamp><Current dt:dt="…	59.94	1	right	1280353848	07-18-2017	15:23:10	13:23:10	female	472	{RIGHTARROW}	77							0	1109229	1109090	{RIGHTARROW}	139	1107969	1107655	814	right8	33	14	451	mask33	0	1109073	0	1108873	eqm10_NoEyeNmodel1_dir	90	HV	gazeCOD	GazeCoDxp	1	400	0	1108573	4	1108473
GazeCoD_1Model_male	18	2	25	<?xml version="1.0"?>\n<Clock xmlns:dt="urn:schemas-microsoft-com:datatypes"><Description dt:dt="string">E-Prime Primary Realtime Clock</Description><StartTime><Timestamp dt:dt="int">0</Timestamp><DateUtc dt:dt="string">2017-07-18T13:23:10Z</DateUtc></StartTime><FrequencyChanges><FrequencyChange><Frequency dt:dt="r8">3328124</Frequency><Timestamp dt:dt="r8">87179052179</Timestamp><Current dt:dt="…	59.94	1	right	1280353848	07-18-2017	15:23:10	13:23:10	female	473	{LEFTARROW}	49							0	1110797	1110625	{LEFTARROW}	172	1109511	1109240	771	left1,6	13	14	452	mask13	0	1110608	0	1110408	eqm10_NoEyeNmodel1_dir	90	H	gazeCOD	GazeCoDxp	1	400	0	1110108	-3	1110008
GazeCoD_1Model_male	18	2	25	<?xml version="1.0"?>\n<Clock xmlns:dt="urn:schemas-microsoft-com:datatypes"><Description dt:dt="string">E-Prime Primary Realtime Clock</Description><StartTime><Timestamp dt:dt="int">0</Timestamp><DateUtc dt:dt="string">2017-07-18T13:23:10Z</DateUtc></StartTime><FrequencyChanges><FrequencyChange><Frequency dt:dt="r8">3328124</Frequency><Timestamp dt:dt="r8">87179052179</Timestamp><Current dt:dt="…	59.94	1	right	1280353848	07-18-2017	15:23:10	13:23:10	female	474	{DOWNARROW}	79							0	1112781	1112310	{LEFTARROW}	471	1111198	1110809	889	DG0	12	14	453	mask12	0	1112293	0	1112093	eqm10_NoEyeNmodel1_dir	90	H	gazeCOD	GazeCoDxp	0	400	0	1111793	-5	1111693
GazeCoD_1Model_male	18	2	25	<?xml version="1.0"?>\n<Clock xmlns:dt="urn:schemas-microsoft-com:datatypes"><Description dt:dt="string">E-Prime Primary Realtime Clock</Description><StartTime><Timestamp dt:dt="int">0</Timestamp><DateUtc dt:dt="string">2017-07-18T13:23:10Z</DateUtc></StartTime><FrequencyChanges><FrequencyChange><Frequency dt:dt="r8">3328124</Frequency><Timestamp dt:dt="r8">87179052179</Timestamp><Current dt:dt="…	59.94	1	right	1280353848	07-18-2017	15:23:10	13:23:10	female	475	{RIGHTARROW}	46							0	1114397	1114179	{RIGHTARROW}	218	1113058	1112794	764	right1,6	18	14	454	mask18	0	1114162	1	1113962	eqm10_NoEyeNmodel1_dir	90	H	gazeCOD	GazeCoDxp	1	400	0	1113661	3	1113561
GazeCoD_1Model_male	18	2	25	<?xml version="1.0"?>\n<Clock xmlns:dt="urn:schemas-microsoft-com:datatypes"><Description dt:dt="string">E-Prime Primary Realtime Clock</Description><StartTime><Timestamp dt:dt="int">0</Timestamp><DateUtc dt:dt="string">2017-07-18T13:23:10Z</DateUtc></StartTime><FrequencyChanges><FrequencyChange><Frequency dt:dt="r8">3328124</Frequency><Timestamp dt:dt="r8">87179052179</Timestamp><Current dt:dt="…	59.94	1	right	1280353848	07-18-2017	15:23:10	13:23:10	female	476	{LEFTARROW}	55							0	1115845	1115780	{LEFTARROW}	65	1114667	1114412	755	left6,4	16	14	455	mask16	0	1115763	0	1115563	eqm10_NoEyeNmodel1_dir	90	H	gazeCOD	GazeCoDxp	1	400	0	1115263	-4	1115163
GazeCoD_1Model_male	18	2	25	<?xml version="1.0"?>\n<Clock xmlns:dt="urn:schemas-microsoft-com:datatypes"><Description dt:dt="string">E-Prime Primary Realtime Clock</Description><StartTime><Timestamp dt:dt="int">0</Timestamp><DateUtc dt:dt="string">2017-07-18T13:23:10Z</DateUtc></StartTime><FrequencyChanges><FrequencyChange><Frequency dt:dt="r8">3328124</Frequency><Timestamp dt:dt="r8">87179052179</Timestamp><Current dt:dt="…	59.94	1	right	1280353848	07-18-2017	15:23:10	13:23:10	female	477	{RIGHTARROW}	77							0	1117533	1117382	{RIGHTARROW}	151	1116256	1115864	892	right8	22	14	456	mask22	0	1117365	0	1117165	eqm10_NoEyeNmodel1_dir	90	H	gazeCOD	GazeCoDxp	1	400	0	1116865	9	1116765
GazeCoD_1Model_male	18	2	25	<?xml version="1.0"?>\n<Clock xmlns:dt="urn:schemas-microsoft-com:datatypes"><Description dt:dt="string">E-Prime Primary Realtime Clock</Description><StartTime><Timestamp dt:dt="int">0</Timestamp><DateUtc dt:dt="string">2017-07-18T13:23:10Z</DateUtc></StartTime><FrequencyChanges><FrequencyChange><Frequency dt:dt="r8">3328124</Frequency><Timestamp dt:dt="r8">87179052179</Timestamp><Current dt:dt="…	59.94	1	right	1280353848	07-18-2017	15:23:10	13:23:10	female	478	{LEFTARROW}	78							0	1119053	1118967	{LEFTARROW}	86	1117855	1117549	806	left8	28	14	457	mask28	0	1118950	0	1118750	eqm10_NoEyeNmodel1_dir	90	HV	gazeCOD	GazeCoDxp	1	400	0	1118450	-5	1118350
GazeCoD_1Model_male	18	2	25	<?xml version="1.0"?>\n<Clock xmlns:dt="urn:schemas-microsoft-com:datatypes"><Description dt:dt="string">E-Prime Primary Realtime Clock</Description><StartTime><Timestamp dt:dt="int">0</Timestamp><DateUtc dt:dt="string">2017-07-18T13:23:10Z</DateUtc></StartTime><FrequencyChanges><FrequencyChange><Frequency dt:dt="r8">3328124</Frequency><Timestamp dt:dt="r8">87179052179</Timestamp><Current dt:dt="…	59.94	1	right	1280353848	07-18-2017	15:23:10	13:23:10	female	479	{LEFTARROW}	53							0	1120589	1120535	{LEFTARROW}	54	1119421	1119067	854	left4,8	26	14	458	mask26	0	1120518	0	1120318	eqm10_NoEyeNmodel1_dir	90	HV	gazeCOD	GazeCoDxp	1	400	0	1120018	-3	1119918
GazeCoD_1Model_male	18	2	25	<?xml version="1.0"?>\n<Clock xmlns:dt="urn:schemas-microsoft-com:datatypes"><Description dt:dt="string">E-Prime Primary Realtime Clock</Description><StartTime><Timestamp dt:dt="int">0</Timestamp><DateUtc dt:dt="string">2017-07-18T13:23:10Z</DateUtc></StartTime><FrequencyChanges><FrequencyChange><Frequency dt:dt="r8">3328124</Frequency><Timestamp dt:dt="r8">87179052179</Timestamp><Current dt:dt="…	59.94	1	right	1280353848	07-18-2017	15:23:10	13:23:10	female	480	{LEFTARROW}	51							0	1122269	1122187	{LEFTARROW}	82	1121070	1120602	968	left3,2	14	14	459	mask14	0	1122170	0	1121970	eqm10_NoEyeNmodel1_dir	90	H	gazeCOD	GazeCoDxp	1	400	0	1121670	0	1121570
GazeCoD_1Model_male	18	2	25	<?xml version="1.0"?>\n<Clock xmlns:dt="urn:schemas-microsoft-com:datatypes"><Description dt:dt="string">E-Prime Primary Realtime Clock</Description><StartTime><Timestamp dt:dt="int">0</Timestamp><DateUtc dt:dt="string">2017-07-18T13:23:10Z</DateUtc></StartTime><FrequencyChanges><FrequencyChange><Frequency dt:dt="r8">3328124</Frequency><Timestamp dt:dt="r8">87179052179</Timestamp><Current dt:dt="…	59.94	1	right	1280353848	07-18-2017	15:23:10	13:23:10	female	481	{LEFTARROW}	53							0	1123989	1123855	{LEFTARROW}	134	1122742	1122287	955	left4,8	4	14	460	mask4	0	1123838	0	1123638	eqm10_NoEyeNmodel1_dir	0	V	gazeCOD	GazeCoDxp	1	400	0	1123338	-4	1123238
GazeCoD_1Model_male	18	2	25	<?xml version="1.0"?>\n<Clock xmlns:dt="urn:schemas-microsoft-com:datatypes"><Description dt:dt="string">E-Prime Primary Realtime Clock</Description><StartTime><Timestamp dt:dt="int">0</Timestamp><DateUtc dt:dt="string">2017-07-18T13:23:10Z</DateUtc></StartTime><FrequencyChanges><FrequencyChange><Frequency dt:dt="r8">3328124</Frequency><Timestamp dt:dt="r8">87179052179</Timestamp><Current dt:dt="…	59.94	1	right	1280353848	07-18-2017	15:23:10	13:23:10	female	482	{RIGHTARROW}	44							0	1125645	1125607	{RIGHTARROW}	38	1124491	1124005	986	right3,2	8	14	461	mask8	0	1125590	0	1125390	eqm10_NoEyeNmodel1_dir	0	V	gazeCOD	GazeCoDxp	1	400	0	1125090	-1	1124990
GazeCoD_1Model_male	18	2	25	<?xml version="1.0"?>\n<Clock xmlns:dt="urn:schemas-microsoft-com:datatypes"><Description dt:dt="string">E-Prime Primary Realtime Clock</Description><StartTime><Timestamp dt:dt="int">0</Timestamp><DateUtc dt:dt="string">2017-07-18T13:23:10Z</DateUtc></StartTime><FrequencyChanges><FrequencyChange><Frequency dt:dt="r8">3328124</Frequency><Timestamp dt:dt="r8">87179052179</Timestamp><Current dt:dt="…	59.94	1	right	1280353848	07-18-2017	15:23:10	13:23:10	female	483	{LEFTARROW}	49							0	1127333	1127108	{DOWNARROW}	225	1125996	1125657	839	left1,6	2	14	462	mask2	0	1127092	1	1126892	eqm10_NoEyeNmodel1_dir	0	V	gazeCOD	GazeCoDxp	0	400	0	1126591	-5	1126491
GazeCoD_1Model_male	18	2	25	<?xml version="1.0"?>\n<Clock xmlns:dt="urn:schemas-microsoft-com:datatypes"><Description dt:dt="string">E-Prime Primary Realtime Clock</Description><StartTime><Timestamp dt:dt="int">0</Timestamp><DateUtc dt:dt="string">2017-07-18T13:23:10Z</DateUtc></StartTime><FrequencyChanges><FrequencyChange><Frequency dt:dt="r8">3328124</Frequency><Timestamp dt:dt="r8">87179052179</Timestamp><Current dt:dt="…	59.94	1	right	1280353848	07-18-2017	15:23:10	13:23:10	female	484	{RIGHTARROW}	77							0	1128909	1128860	{RIGHTARROW}	49	1127745	1127342	903	right8	22	15	463	mask22	0	1128843	0	1128643	eqm10_NoEyeNmodel1_dir	90	H	gazeCOD	GazeCoDxp	1	400	0	1128343	-2	1128243
GazeCoD_1Model_male	18	2	25	<?xml version="1.0"?>\n<Clock xmlns:dt="urn:schemas-microsoft-com:datatypes"><Description dt:dt="string">E-Prime Primary Realtime Clock</Description><StartTime><Timestamp dt:dt="int">0</Timestamp><DateUtc dt:dt="string">2017-07-18T13:23:10Z</DateUtc></StartTime><FrequencyChanges><FrequencyChange><Frequency dt:dt="r8">3328124</Frequency><Timestamp dt:dt="r8">87179052179</Timestamp><Current dt:dt="…	59.94	1	right	1280353848	07-18-2017	15:23:10	13:23:10	female	485	{LEFTARROW}	55							0	1130381	1130362	{LEFTARROW}	19	1129241	1128927	814	left6,4	16	15	464	mask16	0	1130345	1	1130145	eqm10_NoEyeNmodel1_dir	90	H	gazeCOD	GazeCoDxp	1	400	0	1129844	3	1129744
GazeCoD_1Model_male	18	2	25	<?xml version="1.0"?>\n<Clock xmlns:dt="urn:schemas-microsoft-com:datatypes"><Description dt:dt="string">E-Prime Primary Realtime Clock</Description><StartTime><Timestamp dt:dt="int">0</Timestamp><DateUtc dt:dt="string">2017-07-18T13:23:10Z</DateUtc></StartTime><FrequencyChanges><FrequencyChange><Frequency dt:dt="r8">3328124</Frequency><Timestamp dt:dt="r8">87179052179</Timestamp><Current dt:dt="…	59.94	1	right	1280353848	07-18-2017	15:23:10	13:23:10	female	486	{LEFTARROW}	78							0	1131957	1131546	{LEFTARROW}	411	1130650	1130395	755	left8	6	15	465	mask6	0	1131529	0	1131329	eqm10_NoEyeNmodel1_dir	0	V	gazeCOD	GazeCoDxp	1	400	0	1131029	-221	1130929
GazeCoD_1Model_male	18	2	25	<?xml version="1.0"?>\n<Clock xmlns:dt="urn:schemas-microsoft-com:datatypes"><Description dt:dt="string">E-Prime Primary Realtime Clock</Description><StartTime><Timestamp dt:dt="int">0</Timestamp><DateUtc dt:dt="string">2017-07-18T13:23:10Z</DateUtc></StartTime><FrequencyChanges><FrequencyChange><Frequency dt:dt="r8">3328124</Frequency><Timestamp dt:dt="r8">87179052179</Timestamp><Current dt:dt="…	59.94	1	right	1280353848	07-18-2017	15:23:10	13:23:10	female	487	{RIGHTARROW}	42							0	1133453	1133381	{RIGHTARROW}	72	1132264	1131980	784	right4,8	9	15	466	mask9	0	1133365	1	1133165	eqm10_NoEyeNmodel1_dir	0	V	gazeCOD	GazeCoDxp	1	400	0	1132864	0	1132764
GazeCoD_1Model_male	18	2	25	<?xml version="1.0"?>\n<Clock xmlns:dt="urn:schemas-microsoft-com:datatypes"><Description dt:dt="string">E-Prime Primary Realtime Clock</Description><StartTime><Timestamp dt:dt="int">0</Timestamp><DateUtc dt:dt="string">2017-07-18T13:23:10Z</DateUtc></StartTime><FrequencyChanges><FrequencyChange><Frequency dt:dt="r8">3328124</Frequency><Timestamp dt:dt="r8">87179052179</Timestamp><Current dt:dt="…	59.94	1	right	1280353848	07-18-2017	15:23:10	13:23:10	female	488	{RIGHTARROW}	40							0	1135149	1135050	{RIGHTARROW}	99	1133938	1133465	973	right6,4	21	15	467	mask21	0	1135033	0	1134833	eqm10_NoEyeNmodel1_dir	90	H	gazeCOD	GazeCoDxp	1	400	0	1134533	-5	1134433
GazeCoD_1Model_male	18	2	25	<?xml version="1.0"?>\n<Clock xmlns:dt="urn:schemas-microsoft-com:datatypes"><Description dt:dt="string">E-Prime Primary Realtime Clock</Description><StartTime><Timestamp dt:dt="int">0</Timestamp><DateUtc dt:dt="string">2017-07-18T13:23:10Z</DateUtc></StartTime><FrequencyChanges><FrequencyChange><Frequency dt:dt="r8">3328124</Frequency><Timestamp dt:dt="r8">87179052179</Timestamp><Current dt:dt="…	59.94	1	right	1280353848	07-18-2017	15:23:10	13:23:10	female	489	{RIGHTARROW}	46							0	1136861	1136651	{RIGHTARROW}	210	1135524	1135167	857	right1,6	18	15	468	mask18	0	1136635	1	1136435	eqm10_NoEyeNmodel1_dir	90	H	gazeCOD	GazeCoDxp	1	400	0	1136134	10	1136034
GazeCoD_1Model_male	18	2	25	<?xml version="1.0"?>\n<Clock xmlns:dt="urn:schemas-microsoft-com:datatypes"><Description dt:dt="string">E-Prime Primary Realtime Clock</Description><StartTime><Timestamp dt:dt="int">0</Timestamp><DateUtc dt:dt="string">2017-07-18T13:23:10Z</DateUtc></StartTime><FrequencyChanges><FrequencyChange><Frequency dt:dt="r8">3328124</Frequency><Timestamp dt:dt="r8">87179052179</Timestamp><Current dt:dt="…	59.94	1	right	1280353848	07-18-2017	15:23:10	13:23:10	female	490	{LEFTARROW}	53							0	1138581	1138487	{LEFTARROW}	94	1137365	1136885	980	left4,8	4	15	469	mask4	0	1138470	1	1138270	eqm10_NoEyeNmodel1_dir	0	V	gazeCOD	GazeCoDxp	1	400	0	1137969	4	1137869
GazeCoD_1Model_male	18	2	25	<?xml version="1.0"?>\n<Clock xmlns:dt="urn:schemas-microsoft-com:datatypes"><Description dt:dt="string">E-Prime Primary Realtime Clock</Description><StartTime><Timestamp dt:dt="int">0</Timestamp><DateUtc dt:dt="string">2017-07-18T13:23:10Z</DateUtc></StartTime><FrequencyChanges><FrequencyChange><Frequency dt:dt="r8">3328124</Frequency><Timestamp dt:dt="r8">87179052179</Timestamp><Current dt:dt="…	59.94	1	right	1280353848	07-18-2017	15:23:10	13:23:10	female	491	{RIGHTARROW}	42							0	1140309	1140172	{RIGHTARROW}	137	1139059	1138603	956	right4,8	31	15	470	mask31	0	1140155	1	1139955	eqm10_NoEyeNmodel1_dir	90	HV	gazeCOD	GazeCoDxp	1	400	0	1139654	-5	1139554
GazeCoD_1Model_male	18	2	25	<?xml version="1.0"?>\n<Clock xmlns:dt="urn:schemas-microsoft-com:datatypes"><Description dt:dt="string">E-Prime Primary Realtime Clock</Description><StartTime><Timestamp dt:dt="int">0</Timestamp><DateUtc dt:dt="string">2017-07-18T13:23:10Z</DateUtc></StartTime><FrequencyChanges><FrequencyChange><Frequency dt:dt="r8">3328124</Frequency><Timestamp dt:dt="r8">87179052179</Timestamp><Current dt:dt="…	59.94	1	right	1280353848	07-18-2017	15:23:10	13:23:10	female	492	{RIGHTARROW}	42							0	1141813	1141740	{RIGHTARROW}	73	1140616	1140322	794	right4,8	20	15	471	mask20	0	1141723	0	1141523	eqm10_NoEyeNmodel1_dir	90	H	gazeCOD	GazeCoDxp	1	400	0	1141223	7	1141123
GazeCoD_1Model_male	18	2	25	<?xml version="1.0"?>\n<Clock xmlns:dt="urn:schemas-microsoft-com:datatypes"><Description dt:dt="string">E-Prime Primary Realtime Clock</Description><StartTime><Timestamp dt:dt="int">0</Timestamp><DateUtc dt:dt="string">2017-07-18T13:23:10Z</DateUtc></StartTime><FrequencyChanges><FrequencyChange><Frequency dt:dt="r8">3328124</Frequency><Timestamp dt:dt="r8">87179052179</Timestamp><Current dt:dt="…	59.94	1	right	1280353848	07-18-2017	15:23:10	13:23:10	female	493	{LEFTARROW}	55							0	1143517	1143392	{DOWNARROW}	125	1142278	1141823	955	left6,4	5	15	472	mask5	0	1143375	1	1143175	eqm10_NoEyeNmodel1_dir	0	V	gazeCOD	GazeCoDxp	0	400	0	1142874	-4	1142774
GazeCoD_1Model_male	18	2	25	<?xml version="1.0"?>\n<Clock xmlns:dt="urn:schemas-microsoft-com:datatypes"><Description dt:dt="string">E-Prime Primary Realtime Clock</Description><StartTime><Timestamp dt:dt="int">0</Timestamp><DateUtc dt:dt="string">2017-07-18T13:23:10Z</DateUtc></StartTime><FrequencyChanges><FrequencyChange><Frequency dt:dt="r8">3328124</Frequency><Timestamp dt:dt="r8">87179052179</Timestamp><Current dt:dt="…	59.94	1	right	1280353848	07-18-2017	15:23:10	13:23:10	female	494	{LEFTARROW}	78							0	1145229	1145160	{LEFTARROW}	69	1144036	1143542	994	left8	28	15	473	mask28	0	1145143	0	1144943	eqm10_NoEyeNmodel1_dir	90	HV	gazeCOD	GazeCoDxp	1	400	0	1144643	7	1144543
GazeCoD_1Model_male	18	2	25	<?xml version="1.0"?>\n<Clock xmlns:dt="urn:schemas-microsoft-com:datatypes"><Description dt:dt="string">E-Prime Primary Realtime Clock</Description><StartTime><Timestamp dt:dt="int">0</Timestamp><DateUtc dt:dt="string">2017-07-18T13:23:10Z</DateUtc></StartTime><FrequencyChanges><FrequencyChange><Frequency dt:dt="r8">3328124</Frequency><Timestamp dt:dt="r8">87179052179</Timestamp><Current dt:dt="…	59.94	1	right	1280353848	07-18-2017	15:23:10	13:23:10	female	495	{RIGHTARROW}	46							0	1147021	1146845	{RIGHTARROW}	176	1145732	1145243	989	right1,6	7	15	474	mask7	0	1146828	0	1146628	eqm10_NoEyeNmodel1_dir	0	V	gazeCOD	GazeCoDxp	1	400	0	1146328	-4	1146228
GazeCoD_1Model_male	18	2	25	<?xml version="1.0"?>\n<Clock xmlns:dt="urn:schemas-microsoft-com:datatypes"><Description dt:dt="string">E-Prime Primary Realtime Clock</Description><StartTime><Timestamp dt:dt="int">0</Timestamp><DateUtc dt:dt="string">2017-07-18T13:23:10Z</DateUtc></StartTime><FrequencyChanges><FrequencyChange><Frequency dt:dt="r8">3328124</Frequency><Timestamp dt:dt="r8">87179052179</Timestamp><Current dt:dt="…	59.94	1	right	1280353848	07-18-2017	15:23:10	13:23:10	female	496	{RIGHTARROW}	77							0	1148725	1148513	{RIGHTARROW}	212	1147393	1147045	848	right8	33	15	475	mask33	0	1148497	1	1148297	eqm10_NoEyeNmodel1_dir	90	HV	gazeCOD	GazeCoDxp	1	400	0	1147996	3	1147896
GazeCoD_1Model_male	18	2	25	<?xml version="1.0"?>\n<Clock xmlns:dt="urn:schemas-microsoft-com:datatypes"><Description dt:dt="string">E-Prime Primary Realtime Clock</Description><StartTime><Timestamp dt:dt="int">0</Timestamp><DateUtc dt:dt="string">2017-07-18T13:23:10Z</DateUtc></StartTime><FrequencyChanges><FrequencyChange><Frequency dt:dt="r8">3328124</Frequency><Timestamp dt:dt="r8">87179052179</Timestamp><Current dt:dt="…	59.94	1	right	1280353848	07-18-2017	15:23:10	13:23:10	female	497	{LEFTARROW}	53							0	1150365	1150198	{LEFTARROW}	167	1149082	1148747	835	left4,8	26	15	476	mask26	0	1150182	1	1149982	eqm10_NoEyeNmodel1_dir	90	HV	gazeCOD	GazeCoDxp	1	400	0	1149681	-1	1149581
GazeCoD_1Model_male	18	2	25	<?xml version="1.0"?>\n<Clock xmlns:dt="urn:schemas-microsoft-com:datatypes"><Description dt:dt="string">E-Prime Primary Realtime Clock</Description><StartTime><Timestamp dt:dt="int">0</Timestamp><DateUtc dt:dt="string">2017-07-18T13:23:10Z</DateUtc></StartTime><FrequencyChanges><FrequencyChange><Frequency dt:dt="r8">3328124</Frequency><Timestamp dt:dt="r8">87179052179</Timestamp><Current dt:dt="…	59.94	1	right	1280353848	07-18-2017	15:23:10	13:23:10	female	498	{DOWNARROW}	79							0	1151885	1151767	{DOWNARROW}	118	1150647	1150382	765	DG0	12	15	477	mask12	0	1151750	1	1151550	eqm10_NoEyeNmodel1_dir	90	H	gazeCOD	GazeCoDxp	1	400	0	1151249	2	1151149
GazeCoD_1Model_male	18	2	25	<?xml version="1.0"?>\n<Clock xmlns:dt="urn:schemas-microsoft-com:datatypes"><Description dt:dt="string">E-Prime Primary Realtime Clock</Description><StartTime><Timestamp dt:dt="int">0</Timestamp><DateUtc dt:dt="string">2017-07-18T13:23:10Z</DateUtc></StartTime><FrequencyChanges><FrequencyChange><Frequency dt:dt="r8">3328124</Frequency><Timestamp dt:dt="r8">87179052179</Timestamp><Current dt:dt="…	59.94	1	right	1280353848	07-18-2017	15:23:10	13:23:10	female	499	{RIGHTARROW}	46							0	1153509	1153302	{RIGHTARROW}	207	1152182	1151900	782	right1,6	29	15	478	mask29	0	1153285	1	1153085	eqm10_NoEyeNmodel1_dir	90	HV	gazeCOD	GazeCoDxp	1	400	0	1152784	2	1152684
GazeCoD_1Model_male	18	2	25	<?xml version="1.0"?>\n<Clock xmlns:dt="urn:schemas-microsoft-com:datatypes"><Description dt:dt="string">E-Prime Primary Realtime Clock</Description><StartTime><Timestamp dt:dt="int">0</Timestamp><DateUtc dt:dt="string">2017-07-18T13:23:10Z</DateUtc></StartTime><FrequencyChanges><FrequencyChange><Frequency dt:dt="r8">3328124</Frequency><Timestamp dt:dt="r8">87179052179</Timestamp><Current dt:dt="…	59.94	1	right	1280353848	07-18-2017	15:23:10	13:23:10	female	500	{LEFTARROW}	51							0	1155245	1155070	{LEFTARROW}	175	1153955	1153518	937	left3,2	14	15	479	mask14	0	1155053	0	1154853	eqm10_NoEyeNmodel1_dir	90	H	gazeCOD	GazeCoDxp	1	400	0	1154553	-2	1154453
GazeCoD_1Model_male	18	2	25	<?xml version="1.0"?>\n<Clock xmlns:dt="urn:schemas-microsoft-com:datatypes"><Description dt:dt="string">E-Prime Primary Realtime Clock</Description><StartTime><Timestamp dt:dt="int">0</Timestamp><DateUtc dt:dt="string">2017-07-18T13:23:10Z</DateUtc></StartTime><FrequencyChanges><FrequencyChange><Frequency dt:dt="r8">3328124</Frequency><Timestamp dt:dt="r8">87179052179</Timestamp><Current dt:dt="…	59.94	1	right	1280353848	07-18-2017	15:23:10	13:23:10	female	501	{LEFTARROW}	55							0	1157061	1156788	{LEFTARROW}	273	1155668	1155254	914	left6,4	27	15	480	mask27	0	1156772	1	1156572	eqm10_NoEyeNmodel1_dir	90	HV	gazeCOD	GazeCoDxp	1	400	0	1156271	3	1156171
GazeCoD_1Model_male	18	2	25	<?xml version="1.0"?>\n<Clock xmlns:dt="urn:schemas-microsoft-com:datatypes"><Description dt:dt="string">E-Prime Primary Realtime Clock</Description><StartTime><Timestamp dt:dt="int">0</Timestamp><DateUtc dt:dt="string">2017-07-18T13:23:10Z</DateUtc></StartTime><FrequencyChanges><FrequencyChange><Frequency dt:dt="r8">3328124</Frequency><Timestamp dt:dt="r8">87179052179</Timestamp><Current dt:dt="…	59.94	1	right	1280353848	07-18-2017	15:23:10	13:23:10	female	502	{RIGHTARROW}	44							0	1158693	1158624	{RIGHTARROW}	69	1157508	1157072	936	right3,2	8	15	481	mask8	0	1158607	1	1158407	eqm10_NoEyeNmodel1_dir	0	V	gazeCOD	GazeCoDxp	1	400	0	1158106	-2	1158006
GazeCoD_1Model_male	18	2	25	<?xml version="1.0"?>\n<Clock xmlns:dt="urn:schemas-microsoft-com:datatypes"><Description dt:dt="string">E-Prime Primary Realtime Clock</Description><StartTime><Timestamp dt:dt="int">0</Timestamp><DateUtc dt:dt="string">2017-07-18T13:23:10Z</DateUtc></StartTime><FrequencyChanges><FrequencyChange><Frequency dt:dt="r8">3328124</Frequency><Timestamp dt:dt="r8">87179052179</Timestamp><Current dt:dt="…	59.94	1	right	1280353848	07-18-2017	15:23:10	13:23:10	female	503	{LEFTARROW}	51							0	1160253	1160209	{LEFTARROW}	44	1159087	1158707	880	left3,2	25	15	482	mask25	0	1160192	1	1159992	eqm10_NoEyeNmodel1_dir	90	HV	gazeCOD	GazeCoDxp	1	400	0	1159691	4	1159591
GazeCoD_1Model_male	18	2	25	<?xml version="1.0"?>\n<Clock xmlns:dt="urn:schemas-microsoft-com:datatypes"><Description dt:dt="string">E-Prime Primary Realtime Clock</Description><StartTime><Timestamp dt:dt="int">0</Timestamp><DateUtc dt:dt="string">2017-07-18T13:23:10Z</DateUtc></StartTime><FrequencyChanges><FrequencyChange><Frequency dt:dt="r8">3328124</Frequency><Timestamp dt:dt="r8">87179052179</Timestamp><Current dt:dt="…	59.94	1	right	1280353848	07-18-2017	15:23:10	13:23:10	female	504	{LEFTARROW}	49							0	1161917	1161794	{LEFTARROW}	123	1160666	1160275	891	left1,6	24	15	483	mask24	0	1161777	1	1161577	eqm10_NoEyeNmodel1_dir	90	HV	gazeCOD	GazeCoDxp	1	400	0	1161276	10	1161176
GazeCoD_1Model_male	18	2	25	<?xml version="1.0"?>\n<Clock xmlns:dt="urn:schemas-microsoft-com:datatypes"><Description dt:dt="string">E-Prime Primary Realtime Clock</Description><StartTime><Timestamp dt:dt="int">0</Timestamp><DateUtc dt:dt="string">2017-07-18T13:23:10Z</DateUtc></StartTime><FrequencyChanges><FrequencyChange><Frequency dt:dt="r8">3328124</Frequency><Timestamp dt:dt="r8">87179052179</Timestamp><Current dt:dt="…	59.94	1	right	1280353848	07-18-2017	15:23:10	13:23:10	female	505	{RIGHTARROW}	44							0	1163621	1163479	{RIGHTARROW}	142	1162357	1161927	930	right3,2	19	15	484	mask19	0	1163462	1	1163262	eqm10_NoEyeNmodel1_dir	90	H	gazeCOD	GazeCoDxp	1	400	0	1162961	4	1162861
GazeCoD_1Model_male	18	2	25	<?xml version="1.0"?>\n<Clock xmlns:dt="urn:schemas-microsoft-com:datatypes"><Description dt:dt="string">E-Prime Primary Realtime Clock</Description><StartTime><Timestamp dt:dt="int">0</Timestamp><DateUtc dt:dt="string">2017-07-18T13:23:10Z</DateUtc></StartTime><FrequencyChanges><FrequencyChange><Frequency dt:dt="r8">3328124</Frequency><Timestamp dt:dt="r8">87179052179</Timestamp><Current dt:dt="…	59.94	1	right	1280353848	07-18-2017	15:23:10	13:23:10	female	506	{LEFTARROW}	53							0	1165197	1165080	{LEFTARROW}	117	1163963	1163645	818	left4,8	15	15	485	mask15	0	1165063	0	1164863	eqm10_NoEyeNmodel1_dir	90	H	gazeCOD	GazeCoDxp	1	400	0	1164563	0	1164463
GazeCoD_1Model_male	18	2	25	<?xml version="1.0"?>\n<Clock xmlns:dt="urn:schemas-microsoft-com:datatypes"><Description dt:dt="string">E-Prime Primary Realtime Clock</Description><StartTime><Timestamp dt:dt="int">0</Timestamp><DateUtc dt:dt="string">2017-07-18T13:23:10Z</DateUtc></StartTime><FrequencyChanges><FrequencyChange><Frequency dt:dt="r8">3328124</Frequency><Timestamp dt:dt="r8">87179052179</Timestamp><Current dt:dt="…	59.94	1	right	1280353848	07-18-2017	15:23:10	13:23:10	female	507	{RIGHTARROW}	77							0	1166773	1166682	{RIGHTARROW}	91	1165568	1165214	854	right8	11	15	486	mask11	0	1166665	1	1166465	eqm10_NoEyeNmodel1_dir	0	V	gazeCOD	GazeCoDxp	1	400	0	1166164	-4	1166064
GazeCoD_1Model_male	18	2	25	<?xml version="1.0"?>\n<Clock xmlns:dt="urn:schemas-microsoft-com:datatypes"><Description dt:dt="string">E-Prime Primary Realtime Clock</Description><StartTime><Timestamp dt:dt="int">0</Timestamp><DateUtc dt:dt="string">2017-07-18T13:23:10Z</DateUtc></StartTime><FrequencyChanges><FrequencyChange><Frequency dt:dt="r8">3328124</Frequency><Timestamp dt:dt="r8">87179052179</Timestamp><Current dt:dt="…	59.94	1	right	1280353848	07-18-2017	15:23:10	13:23:10	female	508	{LEFTARROW}	51							0	1168453	1168317	{DOWNARROW}	136	1167204	1166782	922	left3,2	3	15	487	mask3	0	1168300	1	1168100	eqm10_NoEyeNmodel1_dir	0	V	gazeCOD	GazeCoDxp	0	400	0	1167799	-5	1167699
GazeCoD_1Model_male	18	2	25	<?xml version="1.0"?>\n<Clock xmlns:dt="urn:schemas-microsoft-com:datatypes"><Description dt:dt="string">E-Prime Primary Realtime Clock</Description><StartTime><Timestamp dt:dt="int">0</Timestamp><DateUtc dt:dt="string">2017-07-18T13:23:10Z</DateUtc></StartTime><FrequencyChanges><FrequencyChange><Frequency dt:dt="r8">3328124</Frequency><Timestamp dt:dt="r8">87179052179</Timestamp><Current dt:dt="…	59.94	1	right	1280353848	07-18-2017	15:23:10	13:23:10	female	509	{RIGHTARROW}	44							0	1170085	1169952	{RIGHTARROW}	133	1168824	1168467	857	right3,2	30	15	488	mask30	0	1169935	1	1169735	eqm10_NoEyeNmodel1_dir	90	HV	gazeCOD	GazeCoDxp	1	400	0	1169434	10	1169334
GazeCoD_1Model_male	18	2	25	<?xml version="1.0"?>\n<Clock xmlns:dt="urn:schemas-microsoft-com:datatypes"><Description dt:dt="string">E-Prime Primary Realtime Clock</Description><StartTime><Timestamp dt:dt="int">0</Timestamp><DateUtc dt:dt="string">2017-07-18T13:23:10Z</DateUtc></StartTime><FrequencyChanges><FrequencyChange><Frequency dt:dt="r8">3328124</Frequency><Timestamp dt:dt="r8">87179052179</Timestamp><Current dt:dt="…	59.94	1	right	1280353848	07-18-2017	15:23:10	13:23:10	female	510	{LEFTARROW}	78							0	1171709	1171704	{LEFTARROW}	5	1170577	1170102	975	left8	17	15	489	mask17	0	1171687	1	1171487	eqm10_NoEyeNmodel1_dir	90	H	gazeCOD	GazeCoDxp	1	400	0	1171186	9	1171086
GazeCoD_1Model_male	18	2	25	<?xml version="1.0"?>\n<Clock xmlns:dt="urn:schemas-microsoft-com:datatypes"><Description dt:dt="string">E-Prime Primary Realtime Clock</Description><StartTime><Timestamp dt:dt="int">0</Timestamp><DateUtc dt:dt="string">2017-07-18T13:23:10Z</DateUtc></StartTime><FrequencyChanges><FrequencyChange><Frequency dt:dt="r8">3328124</Frequency><Timestamp dt:dt="r8">87179052179</Timestamp><Current dt:dt="…	59.94	1	right	1280353848	07-18-2017	15:23:10	13:23:10	female	511	{LEFTARROW}	49							0	1173485	1173222	{DOWNARROW}	263	1172104	1171720	884	left1,6	13	15	490	mask13	0	1173205	1	1173005	eqm10_NoEyeNmodel1_dir	90	H	gazeCOD	GazeCoDxp	0	400	0	1172704	0	1172604
GazeCoD_1Model_male	18	2	25	<?xml version="1.0"?>\n<Clock xmlns:dt="urn:schemas-microsoft-com:datatypes"><Description dt:dt="string">E-Prime Primary Realtime Clock</Description><StartTime><Timestamp dt:dt="int">0</Timestamp><DateUtc dt:dt="string">2017-07-18T13:23:10Z</DateUtc></StartTime><FrequencyChanges><FrequencyChange><Frequency dt:dt="r8">3328124</Frequency><Timestamp dt:dt="r8">87179052179</Timestamp><Current dt:dt="…	59.94	1	right	1280353848	07-18-2017	15:23:10	13:23:10	female	512	{DOWNARROW}	79							0	1175013	1174890	{DOWNARROW}	123	1173763	1173505	758	DG0	1	15	491	mask1	0	1174873	0	1174673	eqm10_NoEyeNmodel1_dir	0	V	gazeCOD	GazeCoDxp	1	400	0	1174373	10	1174273
GazeCoD_1Model_male	18	2	25	<?xml version="1.0"?>\n<Clock xmlns:dt="urn:schemas-microsoft-com:datatypes"><Description dt:dt="string">E-Prime Primary Realtime Clock</Description><StartTime><Timestamp dt:dt="int">0</Timestamp><DateUtc dt:dt="string">2017-07-18T13:23:10Z</DateUtc></StartTime><FrequencyChanges><FrequencyChange><Frequency dt:dt="r8">3328124</Frequency><Timestamp dt:dt="r8">87179052179</Timestamp><Current dt:dt="…	59.94	1	right	1280353848	07-18-2017	15:23:10	13:23:10	female	513	{RIGHTARROW}	40							0	1176685	1176625	{RIGHTARROW}	60	1175508	1175024	984	right6,4	10	15	492	mask10	0	1176608	0	1176408	eqm10_NoEyeNmodel1_dir	0	V	gazeCOD	GazeCoDxp	1	400	0	1176108	0	1176008
GazeCoD_1Model_male	18	2	25	<?xml version="1.0"?>\n<Clock xmlns:dt="urn:schemas-microsoft-com:datatypes"><Description dt:dt="string">E-Prime Primary Realtime Clock</Description><StartTime><Timestamp dt:dt="int">0</Timestamp><DateUtc dt:dt="string">2017-07-18T13:23:10Z</DateUtc></StartTime><FrequencyChanges><FrequencyChange><Frequency dt:dt="r8">3328124</Frequency><Timestamp dt:dt="r8">87179052179</Timestamp><Current dt:dt="…	59.94	1	right	1280353848	07-18-2017	15:23:10	13:23:10	female	514	{LEFTARROW}	49							0	1178469	1178310	{DOWNARROW}	159	1177187	1176709	978	left1,6	2	15	493	mask2	0	1178293	0	1178093	eqm10_NoEyeNmodel1_dir	0	V	gazeCOD	GazeCoDxp	0	400	0	1177793	6	1177693
GazeCoD_1Model_male	18	2	25	<?xml version="1.0"?>\n<Clock xmlns:dt="urn:schemas-microsoft-com:datatypes"><Description dt:dt="string">E-Prime Primary Realtime Clock</Description><StartTime><Timestamp dt:dt="int">0</Timestamp><DateUtc dt:dt="string">2017-07-18T13:23:10Z</DateUtc></StartTime><FrequencyChanges><FrequencyChange><Frequency dt:dt="r8">3328124</Frequency><Timestamp dt:dt="r8">87179052179</Timestamp><Current dt:dt="…	59.94	1	right	1280353848	07-18-2017	15:23:10	13:23:10	female	515	{DOWNARROW}	79							0	1180077	1179945	{DOWNARROW}	132	1178826	1178494	832	DG0	23	15	494	mask23	0	1179928	0	1179728	eqm10_NoEyeNmodel1_dir	90	HV	gazeCOD	GazeCoDxp	1	400	0	1179428	2	1179328
GazeCoD_1Model_male	18	2	25	<?xml version="1.0"?>\n<Clock xmlns:dt="urn:schemas-microsoft-com:datatypes"><Description dt:dt="string">E-Prime Primary Realtime Clock</Description><StartTime><Timestamp dt:dt="int">0</Timestamp><DateUtc dt:dt="string">2017-07-18T13:23:10Z</DateUtc></StartTime><FrequencyChanges><FrequencyChange><Frequency dt:dt="r8">3328124</Frequency><Timestamp dt:dt="r8">87179052179</Timestamp><Current dt:dt="…	59.94	1	right	1280353848	07-18-2017	15:23:10	13:23:10	female	516	{RIGHTARROW}	40							0	1181693	1181547	{RIGHTARROW}	146	1180422	1180095	827	right6,4	32	15	495	mask32	0	1181530	1	1181330	eqm10_NoEyeNmodel1_dir	90	HV	gazeCOD	GazeCoDxp	1	400	0	1181029	7	1180929
GazeCoD_1Model_male	18	2	25	<?xml version="1.0"?>\n<Clock xmlns:dt="urn:schemas-microsoft-com:datatypes"><Description dt:dt="string">E-Prime Primary Realtime Clock</Description><StartTime><Timestamp dt:dt="int">0</Timestamp><DateUtc dt:dt="string">2017-07-18T13:23:10Z</DateUtc></StartTime><FrequencyChanges><FrequencyChange><Frequency dt:dt="r8">3328124</Frequency><Timestamp dt:dt="r8">87179052179</Timestamp><Current dt:dt="…	59.94	1	right	1280353848	07-18-2017	15:23:10	13:23:10	female	517	{LEFTARROW}	55							0	1186253	1185651	{LEFTARROW}	602	1184531	1184266	765	left6,4	27	16	496	mask27	0	1185634	0	1185434	eqm10_NoEyeNmodel1_dir	90	HV	gazeCOD	GazeCoDxp	1	400	0	1185134	3	1185034
GazeCoD_1Model_male	18	2	25	<?xml version="1.0"?>\n<Clock xmlns:dt="urn:schemas-microsoft-com:datatypes"><Description dt:dt="string">E-Prime Primary Realtime Clock</Description><StartTime><Timestamp dt:dt="int">0</Timestamp><DateUtc dt:dt="string">2017-07-18T13:23:10Z</DateUtc></StartTime><FrequencyChanges><FrequencyChange><Frequency dt:dt="r8">3328124</Frequency><Timestamp dt:dt="r8">87179052179</Timestamp><Current dt:dt="…	59.94	1	right	1280353848	07-18-2017	15:23:10	13:23:10	female	518	{DOWNARROW}	79							0	1187877	1187803	{DOWNARROW}	74	1186679	1186268	911	DG0	12	16	497	mask12	0	1187786	0	1187586	eqm10_NoEyeNmodel1_dir	90	H	gazeCOD	GazeCoDxp	1	400	0	1187286	7	1187186
GazeCoD_1Model_male	18	2	25	<?xml version="1.0"?>\n<Clock xmlns:dt="urn:schemas-microsoft-com:datatypes"><Description dt:dt="string">E-Prime Primary Realtime Clock</Description><StartTime><Timestamp dt:dt="int">0</Timestamp><DateUtc dt:dt="string">2017-07-18T13:23:10Z</DateUtc></StartTime><FrequencyChanges><FrequencyChange><Frequency dt:dt="r8">3328124</Frequency><Timestamp dt:dt="r8">87179052179</Timestamp><Current dt:dt="…	59.94	1	right	1280353848	07-18-2017	15:23:10	13:23:10	female	519	{LEFTARROW}	53							0	1189405	1189355	{LEFTARROW}	50	1188241	1187887	854	left4,8	26	16	498	mask26	0	1189338	1	1189138	eqm10_NoEyeNmodel1_dir	90	HV	gazeCOD	GazeCoDxp	1	400	0	1188837	-4	1188737
GazeCoD_1Model_male	18	2	25	<?xml version="1.0"?>\n<Clock xmlns:dt="urn:schemas-microsoft-com:datatypes"><Description dt:dt="string">E-Prime Primary Realtime Clock</Description><StartTime><Timestamp dt:dt="int">0</Timestamp><DateUtc dt:dt="string">2017-07-18T13:23:10Z</DateUtc></StartTime><FrequencyChanges><FrequencyChange><Frequency dt:dt="r8">3328124</Frequency><Timestamp dt:dt="r8">87179052179</Timestamp><Current dt:dt="…	59.94	1	right	1280353848	07-18-2017	15:23:10	13:23:10	female	520	{RIGHTARROW}	40							0	1191037	1190990	{RIGHTARROW}	47	1189877	1189421	956	right6,4	32	16	499	mask32	0	1190973	1	1190773	eqm10_NoEyeNmodel1_dir	90	HV	gazeCOD	GazeCoDxp	1	400	0	1190472	-5	1190372
GazeCoD_1Model_male	18	2	25	<?xml version="1.0"?>\n<Clock xmlns:dt="urn:schemas-microsoft-com:datatypes"><Description dt:dt="string">E-Prime Primary Realtime Clock</Description><StartTime><Timestamp dt:dt="int">0</Timestamp><DateUtc dt:dt="string">2017-07-18T13:23:10Z</DateUtc></StartTime><FrequencyChanges><FrequencyChange><Frequency dt:dt="r8">3328124</Frequency><Timestamp dt:dt="r8">87179052179</Timestamp><Current dt:dt="…	59.94	1	right	1280353848	07-18-2017	15:23:10	13:23:10	female	521	{DOWNARROW}	79							0	1192565	1192441	{DOWNARROW}	124	1191321	1191056	765	DG0	1	16	500	mask1	0	1192424	0	1192224	eqm10_NoEyeNmodel1_dir	0	V	gazeCOD	GazeCoDxp	1	400	0	1191924	3	1191824
GazeCoD_1Model_male	18	2	25	<?xml version="1.0"?>\n<Clock xmlns:dt="urn:schemas-microsoft-com:datatypes"><Description dt:dt="string">E-Prime Primary Realtime Clock</Description><StartTime><Timestamp dt:dt="int">0</Timestamp><DateUtc dt:dt="string">2017-07-18T13:23:10Z</DateUtc></StartTime><FrequencyChanges><FrequencyChange><Frequency dt:dt="r8">3328124</Frequency><Timestamp dt:dt="r8">87179052179</Timestamp><Current dt:dt="…	59.94	1	right	1280353848	07-18-2017	15:23:10	13:23:10	female	522	{DOWNARROW}	79							0	1194173	1193993	{LEFTARROW}	180	1192871	1192575	796	DG0	23	16	501	mask23	0	1193976	1	1193776	eqm10_NoEyeNmodel1_dir	90	HV	gazeCOD	GazeCoDxp	0	400	0	1193475	4	1193375
GazeCoD_1Model_male	18	2	25	<?xml version="1.0"?>\n<Clock xmlns:dt="urn:schemas-microsoft-com:datatypes"><Description dt:dt="string">E-Prime Primary Realtime Clock</Description><StartTime><Timestamp dt:dt="int">0</Timestamp><DateUtc dt:dt="string">2017-07-18T13:23:10Z</DateUtc></StartTime><FrequencyChanges><FrequencyChange><Frequency dt:dt="r8">3328124</Frequency><Timestamp dt:dt="r8">87179052179</Timestamp><Current dt:dt="…	59.94	1	right	1280353848	07-18-2017	15:23:10	13:23:10	female	523	{LEFTARROW}	53							0	1195813	1195561	{LEFTARROW}	252	1194443	1194193	750	left4,8	15	16	502	mask15	0	1195544	0	1195344	eqm10_NoEyeNmodel1_dir	90	H	gazeCOD	GazeCoDxp	1	400	0	1195044	1	1194944
GazeCoD_1Model_male	18	2	25	<?xml version="1.0"?>\n<Clock xmlns:dt="urn:schemas-microsoft-com:datatypes"><Description dt:dt="string">E-Prime Primary Realtime Clock</Description><StartTime><Timestamp dt:dt="int">0</Timestamp><DateUtc dt:dt="string">2017-07-18T13:23:10Z</DateUtc></StartTime><FrequencyChanges><FrequencyChange><Frequency dt:dt="r8">3328124</Frequency><Timestamp dt:dt="r8">87179052179</Timestamp><Current dt:dt="…	59.94	1	right	1280353848	07-18-2017	15:23:10	13:23:10	female	524	{RIGHTARROW}	42							0	1197453	1197363	{DOWNARROW}	90	1196251	1195828	923	right4,8	20	16	503	mask20	0	1197346	0	1197146	eqm10_NoEyeNmodel1_dir	90	H	gazeCOD	GazeCoDxp	0	400	0	1196846	-5	1196746
GazeCoD_1Model_male	18	2	25	<?xml version="1.0"?>\n<Clock xmlns:dt="urn:schemas-microsoft-com:datatypes"><Description dt:dt="string">E-Prime Primary Realtime Clock</Description><StartTime><Timestamp dt:dt="int">0</Timestamp><DateUtc dt:dt="string">2017-07-18T13:23:10Z</DateUtc></StartTime><FrequencyChanges><FrequencyChange><Frequency dt:dt="r8">3328124</Frequency><Timestamp dt:dt="r8">87179052179</Timestamp><Current dt:dt="…	59.94	1	right	1280353848	07-18-2017	15:23:10	13:23:10	female	525	{LEFTARROW}	51							0	1199069	1198898	{LEFTARROW}	171	1197779	1197463	816	left3,2	14	16	504	mask14	0	1198881	1	1198681	eqm10_NoEyeNmodel1_dir	90	H	gazeCOD	GazeCoDxp	1	400	0	1198380	1	1198280
GazeCoD_1Model_male	18	2	25	<?xml version="1.0"?>\n<Clock xmlns:dt="urn:schemas-microsoft-com:datatypes"><Description dt:dt="string">E-Prime Primary Realtime Clock</Description><StartTime><Timestamp dt:dt="int">0</Timestamp><DateUtc dt:dt="string">2017-07-18T13:23:10Z</DateUtc></StartTime><FrequencyChanges><FrequencyChange><Frequency dt:dt="r8">3328124</Frequency><Timestamp dt:dt="r8">87179052179</Timestamp><Current dt:dt="…	59.94	1	right	1280353848	07-18-2017	15:23:10	13:23:10	female	526	{RIGHTARROW}	42							0	1200565	1200499	{RIGHTARROW}	66	1199375	1199081	794	right4,8	31	16	505	mask31	0	1200482	0	1200282	eqm10_NoEyeNmodel1_dir	90	HV	gazeCOD	GazeCoDxp	1	400	0	1199982	7	1199882
GazeCoD_1Model_male	18	2	25	<?xml version="1.0"?>\n<Clock xmlns:dt="urn:schemas-microsoft-com:datatypes"><Description dt:dt="string">E-Prime Primary Realtime Clock</Description><StartTime><Timestamp dt:dt="int">0</Timestamp><DateUtc dt:dt="string">2017-07-18T13:23:10Z</DateUtc></StartTime><FrequencyChanges><FrequencyChange><Frequency dt:dt="r8">3328124</Frequency><Timestamp dt:dt="r8">87179052179</Timestamp><Current dt:dt="…	59.94	1	right	1280353848	07-18-2017	15:23:10	13:23:10	female	527	{RIGHTARROW}	46							0	1202277	1202017	{RIGHTARROW}	260	1200901	1200583	818	right1,6	18	16	506	mask18	0	1202001	1	1201801	eqm10_NoEyeNmodel1_dir	90	H	gazeCOD	GazeCoDxp	1	400	0	1201500	-1	1201400
GazeCoD_1Model_male	18	2	25	<?xml version="1.0"?>\n<Clock xmlns:dt="urn:schemas-microsoft-com:datatypes"><Description dt:dt="string">E-Prime Primary Realtime Clock</Description><StartTime><Timestamp dt:dt="int">0</Timestamp><DateUtc dt:dt="string">2017-07-18T13:23:10Z</DateUtc></StartTime><FrequencyChanges><FrequencyChange><Frequency dt:dt="r8">3328124</Frequency><Timestamp dt:dt="r8">87179052179</Timestamp><Current dt:dt="…	59.94	1	right	1280353848	07-18-2017	15:23:10	13:23:10	female	528	{LEFTARROW}	78							0	1204045	1203903	{LEFTARROW}	142	1202791	1202301	990	left8	28	16	507	mask28	0	1203886	0	1203686	eqm10_NoEyeNmodel1_dir	90	HV	gazeCOD	GazeCoDxp	1	400	0	1203386	-5	1203286
GazeCoD_1Model_male	18	2	25	<?xml version="1.0"?>\n<Clock xmlns:dt="urn:schemas-microsoft-com:datatypes"><Description dt:dt="string">E-Prime Primary Realtime Clock</Description><StartTime><Timestamp dt:dt="int">0</Timestamp><DateUtc dt:dt="string">2017-07-18T13:23:10Z</DateUtc></StartTime><FrequencyChanges><FrequencyChange><Frequency dt:dt="r8">3328124</Frequency><Timestamp dt:dt="r8">87179052179</Timestamp><Current dt:dt="…	59.94	1	right	1280353848	07-18-2017	15:23:10	13:23:10	female	529	{LEFTARROW}	49							0	1205645	1205538	{LEFTARROW}	107	1204415	1204070	845	left1,6	13	16	508	mask13	0	1205521	1	1205321	eqm10_NoEyeNmodel1_dir	90	H	gazeCOD	GazeCoDxp	1	400	0	1205020	5	1204920
GazeCoD_1Model_male	18	2	25	<?xml version="1.0"?>\n<Clock xmlns:dt="urn:schemas-microsoft-com:datatypes"><Description dt:dt="string">E-Prime Primary Realtime Clock</Description><StartTime><Timestamp dt:dt="int">0</Timestamp><DateUtc dt:dt="string">2017-07-18T13:23:10Z</DateUtc></StartTime><FrequencyChanges><FrequencyChange><Frequency dt:dt="r8">3328124</Frequency><Timestamp dt:dt="r8">87179052179</Timestamp><Current dt:dt="…	59.94	1	right	1280353848	07-18-2017	15:23:10	13:23:10	female	530	{LEFTARROW}	49							0	1207269	1207223	{DOWNARROW}	46	1206111	1205654	957	left1,6	2	16	509	mask2	0	1207206	0	1207006	eqm10_NoEyeNmodel1_dir	0	V	gazeCOD	GazeCoDxp	0	400	0	1206706	-5	1206606
GazeCoD_1Model_male	18	2	25	<?xml version="1.0"?>\n<Clock xmlns:dt="urn:schemas-microsoft-com:datatypes"><Description dt:dt="string">E-Prime Primary Realtime Clock</Description><StartTime><Timestamp dt:dt="int">0</Timestamp><DateUtc dt:dt="string">2017-07-18T13:23:10Z</DateUtc></StartTime><FrequencyChanges><FrequencyChange><Frequency dt:dt="r8">3328124</Frequency><Timestamp dt:dt="r8">87179052179</Timestamp><Current dt:dt="…	59.94	1	right	1280353848	07-18-2017	15:23:10	13:23:10	female	531	{RIGHTARROW}	40							0	1209029	1208891	{RIGHTARROW}	138	1207769	1207289	980	right6,4	10	16	510	mask10	0	1208874	0	1208674	eqm10_NoEyeNmodel1_dir	0	V	gazeCOD	GazeCoDxp	1	400	0	1208374	5	1208274
GazeCoD_1Model_male	18	2	25	<?xml version="1.0"?>\n<Clock xmlns:dt="urn:schemas-microsoft-com:datatypes"><Description dt:dt="string">E-Prime Primary Realtime Clock</Description><StartTime><Timestamp dt:dt="int">0</Timestamp><DateUtc dt:dt="string">2017-07-18T13:23:10Z</DateUtc></StartTime><FrequencyChanges><FrequencyChange><Frequency dt:dt="r8">3328124</Frequency><Timestamp dt:dt="r8">87179052179</Timestamp><Current dt:dt="…	59.94	1	right	1280353848	07-18-2017	15:23:10	13:23:10	female	532	{RIGHTARROW}	77							0	1210637	1210543	{RIGHTARROW}	94	1209418	1209041	877	right8	11	16	511	mask11	0	1210526	1	1210326	eqm10_NoEyeNmodel1_dir	0	V	gazeCOD	GazeCoDxp	1	400	0	1210025	7	1209925
GazeCoD_1Model_male	18	2	25	<?xml version="1.0"?>\n<Clock xmlns:dt="urn:schemas-microsoft-com:datatypes"><Description dt:dt="string">E-Prime Primary Realtime Clock</Description><StartTime><Timestamp dt:dt="int">0</Timestamp><DateUtc dt:dt="string">2017-07-18T13:23:10Z</DateUtc></StartTime><FrequencyChanges><FrequencyChange><Frequency dt:dt="r8">3328124</Frequency><Timestamp dt:dt="r8">87179052179</Timestamp><Current dt:dt="…	59.94	1	right	1280353848	07-18-2017	15:23:10	13:23:10	female	533	{LEFTARROW}	55							0	1212301	1212228	{LEFTARROW}	73	1211103	1210660	943	left6,4	5	16	512	mask5	0	1212211	1	1212011	eqm10_NoEyeNmodel1_dir	0	V	gazeCOD	GazeCoDxp	1	400	0	1211710	7	1211610
GazeCoD_1Model_male	18	2	25	<?xml version="1.0"?>\n<Clock xmlns:dt="urn:schemas-microsoft-com:datatypes"><Description dt:dt="string">E-Prime Primary Realtime Clock</Description><StartTime><Timestamp dt:dt="int">0</Timestamp><DateUtc dt:dt="string">2017-07-18T13:23:10Z</DateUtc></StartTime><FrequencyChanges><FrequencyChange><Frequency dt:dt="r8">3328124</Frequency><Timestamp dt:dt="r8">87179052179</Timestamp><Current dt:dt="…	59.94	1	right	1280353848	07-18-2017	15:23:10	13:23:10	female	534	{RIGHTARROW}	44							0	1213997	1213863	{RIGHTARROW}	134	1212740	1212311	929	right3,2	19	16	513	mask19	0	1213846	1	1213646	eqm10_NoEyeNmodel1_dir	90	H	gazeCOD	GazeCoDxp	1	400	0	1213345	5	1213245
GazeCoD_1Model_male	18	2	25	<?xml version="1.0"?>\n<Clock xmlns:dt="urn:schemas-microsoft-com:datatypes"><Description dt:dt="string">E-Prime Primary Realtime Clock</Description><StartTime><Timestamp dt:dt="int">0</Timestamp><DateUtc dt:dt="string">2017-07-18T13:23:10Z</DateUtc></StartTime><FrequencyChanges><FrequencyChange><Frequency dt:dt="r8">3328124</Frequency><Timestamp dt:dt="r8">87179052179</Timestamp><Current dt:dt="…	59.94	1	right	1280353848	07-18-2017	15:23:10	13:23:10	female	535	{LEFTARROW}	51							0	1215541	1215398	{LEFTARROW}	143	1214283	1214013	770	left3,2	3	16	514	mask3	0	1215381	1	1215181	eqm10_NoEyeNmodel1_dir	0	V	gazeCOD	GazeCoDxp	1	400	0	1214880	-3	1214780
GazeCoD_1Model_male	18	2	25	<?xml version="1.0"?>\n<Clock xmlns:dt="urn:schemas-microsoft-com:datatypes"><Description dt:dt="string">E-Prime Primary Realtime Clock</Description><StartTime><Timestamp dt:dt="int">0</Timestamp><DateUtc dt:dt="string">2017-07-18T13:23:10Z</DateUtc></StartTime><FrequencyChanges><FrequencyChange><Frequency dt:dt="r8">3328124</Frequency><Timestamp dt:dt="r8">87179052179</Timestamp><Current dt:dt="…	59.94	1	right	1280353848	07-18-2017	15:23:10	13:23:10	female	536	{LEFTARROW}	51							0	1217317	1217149	{LEFTARROW}	168	1216037	1215564	973	left3,2	25	16	515	mask25	0	1217133	1	1216933	eqm10_NoEyeNmodel1_dir	90	HV	gazeCOD	GazeCoDxp	1	400	0	1216632	-5	1216532
GazeCoD_1Model_male	18	2	25	<?xml version="1.0"?>\n<Clock xmlns:dt="urn:schemas-microsoft-com:datatypes"><Description dt:dt="string">E-Prime Primary Realtime Clock</Description><StartTime><Timestamp dt:dt="int">0</Timestamp><DateUtc dt:dt="string">2017-07-18T13:23:10Z</DateUtc></StartTime><FrequencyChanges><FrequencyChange><Frequency dt:dt="r8">3328124</Frequency><Timestamp dt:dt="r8">87179052179</Timestamp><Current dt:dt="…	59.94	1	right	1280353848	07-18-2017	15:23:10	13:23:10	female	537	{RIGHTARROW}	77							0	1218941	1218834	{RIGHTARROW}	107	1217711	1217333	878	right8	33	16	516	mask33	0	1218818	1	1218618	eqm10_NoEyeNmodel1_dir	90	HV	gazeCOD	GazeCoDxp	1	400	0	1218317	6	1218217
GazeCoD_1Model_male	18	2	25	<?xml version="1.0"?>\n<Clock xmlns:dt="urn:schemas-microsoft-com:datatypes"><Description dt:dt="string">E-Prime Primary Realtime Clock</Description><StartTime><Timestamp dt:dt="int">0</Timestamp><DateUtc dt:dt="string">2017-07-18T13:23:10Z</DateUtc></StartTime><FrequencyChanges><FrequencyChange><Frequency dt:dt="r8">3328124</Frequency><Timestamp dt:dt="r8">87179052179</Timestamp><Current dt:dt="…	59.94	1	right	1280353848	07-18-2017	15:23:10	13:23:10	female	538	{LEFTARROW}	78							0	1220445	1220369	{LEFTARROW}	76	1219245	1218951	794	left8	6	16	517	mask6	0	1220352	0	1220152	eqm10_NoEyeNmodel1_dir	0	V	gazeCOD	GazeCoDxp	1	400	0	1219852	7	1219752
GazeCoD_1Model_male	18	2	25	<?xml version="1.0"?>\n<Clock xmlns:dt="urn:schemas-microsoft-com:datatypes"><Description dt:dt="string">E-Prime Primary Realtime Clock</Description><StartTime><Timestamp dt:dt="int">0</Timestamp><DateUtc dt:dt="string">2017-07-18T13:23:10Z</DateUtc></StartTime><FrequencyChanges><FrequencyChange><Frequency dt:dt="r8">3328124</Frequency><Timestamp dt:dt="r8">87179052179</Timestamp><Current dt:dt="…	59.94	1	right	1280353848	07-18-2017	15:23:10	13:23:10	female	539	{LEFTARROW}	78							0	1222053	1221971	{LEFTARROW}	82	1220850	1220469	881	left8	17	16	518	mask17	0	1221954	0	1221754	eqm10_NoEyeNmodel1_dir	90	H	gazeCOD	GazeCoDxp	1	400	0	1221454	4	1221354
GazeCoD_1Model_male	18	2	25	<?xml version="1.0"?>\n<Clock xmlns:dt="urn:schemas-microsoft-com:datatypes"><Description dt:dt="string">E-Prime Primary Realtime Clock</Description><StartTime><Timestamp dt:dt="int">0</Timestamp><DateUtc dt:dt="string">2017-07-18T13:23:10Z</DateUtc></StartTime><FrequencyChanges><FrequencyChange><Frequency dt:dt="r8">3328124</Frequency><Timestamp dt:dt="r8">87179052179</Timestamp><Current dt:dt="…	59.94	1	right	1280353848	07-18-2017	15:23:10	13:23:10	female	540	{RIGHTARROW}	46							0	1223677	1223623	{RIGHTARROW}	54	1222507	1222071	936	right1,6	29	16	519	mask29	0	1223606	1	1223406	eqm10_NoEyeNmodel1_dir	90	HV	gazeCOD	GazeCoDxp	1	400	0	1223105	-2	1223005
GazeCoD_1Model_male	18	2	25	<?xml version="1.0"?>\n<Clock xmlns:dt="urn:schemas-microsoft-com:datatypes"><Description dt:dt="string">E-Prime Primary Realtime Clock</Description><StartTime><Timestamp dt:dt="int">0</Timestamp><DateUtc dt:dt="string">2017-07-18T13:23:10Z</DateUtc></StartTime><FrequencyChanges><FrequencyChange><Frequency dt:dt="r8">3328124</Frequency><Timestamp dt:dt="r8">87179052179</Timestamp><Current dt:dt="…	59.94	1	right	1280353848	07-18-2017	15:23:10	13:23:10	female	541	{LEFTARROW}	55							0	1225413	1225308	{LEFTARROW}	105	1224188	1223689	999	left6,4	16	16	520	mask16	0	1225291	1	1225091	eqm10_NoEyeNmodel1_dir	90	H	gazeCOD	GazeCoDxp	1	400	0	1224790	2	1224690
GazeCoD_1Model_male	18	2	25	<?xml version="1.0"?>\n<Clock xmlns:dt="urn:schemas-microsoft-com:datatypes"><Description dt:dt="string">E-Prime Primary Realtime Clock</Description><StartTime><Timestamp dt:dt="int">0</Timestamp><DateUtc dt:dt="string">2017-07-18T13:23:10Z</DateUtc></StartTime><FrequencyChanges><FrequencyChange><Frequency dt:dt="r8">3328124</Frequency><Timestamp dt:dt="r8">87179052179</Timestamp><Current dt:dt="…	59.94	1	right	1280353848	07-18-2017	15:23:10	13:23:10	female	542	{RIGHTARROW}	40							0	1226885	1226809	{RIGHTARROW}	76	1225696	1225424	772	right6,4	21	16	521	mask21	0	1226792	0	1226592	eqm10_NoEyeNmodel1_dir	90	H	gazeCOD	GazeCoDxp	1	400	0	1226292	-4	1226192
GazeCoD_1Model_male	18	2	25	<?xml version="1.0"?>\n<Clock xmlns:dt="urn:schemas-microsoft-com:datatypes"><Description dt:dt="string">E-Prime Primary Realtime Clock</Description><StartTime><Timestamp dt:dt="int">0</Timestamp><DateUtc dt:dt="string">2017-07-18T13:23:10Z</DateUtc></StartTime><FrequencyChanges><FrequencyChange><Frequency dt:dt="r8">3328124</Frequency><Timestamp dt:dt="r8">87179052179</Timestamp><Current dt:dt="…	59.94	1	right	1280353848	07-18-2017	15:23:10	13:23:10	female	543	{LEFTARROW}	49							0	1228389	1228377	{LEFTARROW}	12	1227261	1226909	852	left1,6	24	16	522	mask24	0	1228361	1	1228161	eqm10_NoEyeNmodel1_dir	90	HV	gazeCOD	GazeCoDxp	1	400	0	1227860	-1	1227760
GazeCoD_1Model_male	18	2	25	<?xml version="1.0"?>\n<Clock xmlns:dt="urn:schemas-microsoft-com:datatypes"><Description dt:dt="string">E-Prime Primary Realtime Clock</Description><StartTime><Timestamp dt:dt="int">0</Timestamp><DateUtc dt:dt="string">2017-07-18T13:23:10Z</DateUtc></StartTime><FrequencyChanges><FrequencyChange><Frequency dt:dt="r8">3328124</Frequency><Timestamp dt:dt="r8">87179052179</Timestamp><Current dt:dt="…	59.94	1	right	1280353848	07-18-2017	15:23:10	13:23:10	female	544	{RIGHTARROW}	44							0	1229965	1229812	{RIGHTARROW}	153	1228687	1228411	776	right3,2	8	16	523	mask8	0	1229795	0	1229595	eqm10_NoEyeNmodel1_dir	0	V	gazeCOD	GazeCoDxp	1	400	0	1229295	8	1229195
GazeCoD_1Model_male	18	2	25	<?xml version="1.0"?>\n<Clock xmlns:dt="urn:schemas-microsoft-com:datatypes"><Description dt:dt="string">E-Prime Primary Realtime Clock</Description><StartTime><Timestamp dt:dt="int">0</Timestamp><DateUtc dt:dt="string">2017-07-18T13:23:10Z</DateUtc></StartTime><FrequencyChanges><FrequencyChange><Frequency dt:dt="r8">3328124</Frequency><Timestamp dt:dt="r8">87179052179</Timestamp><Current dt:dt="…	59.94	1	right	1280353848	07-18-2017	15:23:10	13:23:10	female	545	{RIGHTARROW}	46							0	1231613	1231481	{DOWNARROW}	132	1230361	1229979	882	right1,6	7	16	524	mask7	0	1231464	1	1231264	eqm10_NoEyeNmodel1_dir	0	V	gazeCOD	GazeCoDxp	0	400	0	1230963	2	1230863
GazeCoD_1Model_male	18	2	25	<?xml version="1.0"?>\n<Clock xmlns:dt="urn:schemas-microsoft-com:datatypes"><Description dt:dt="string">E-Prime Primary Realtime Clock</Description><StartTime><Timestamp dt:dt="int">0</Timestamp><DateUtc dt:dt="string">2017-07-18T13:23:10Z</DateUtc></StartTime><FrequencyChanges><FrequencyChange><Frequency dt:dt="r8">3328124</Frequency><Timestamp dt:dt="r8">87179052179</Timestamp><Current dt:dt="…	59.94	1	right	1280353848	07-18-2017	15:23:10	13:23:10	female	546	{RIGHTARROW}	77							0	1233101	1233015	{RIGHTARROW}	86	1231892	1231631	761	right8	22	16	525	mask22	0	1232999	1	1232799	eqm10_NoEyeNmodel1_dir	90	H	gazeCOD	GazeCoDxp	1	400	0	1232498	6	1232398
GazeCoD_1Model_male	18	2	25	<?xml version="1.0"?>\n<Clock xmlns:dt="urn:schemas-microsoft-com:datatypes"><Description dt:dt="string">E-Prime Primary Realtime Clock</Description><StartTime><Timestamp dt:dt="int">0</Timestamp><DateUtc dt:dt="string">2017-07-18T13:23:10Z</DateUtc></StartTime><FrequencyChanges><FrequencyChange><Frequency dt:dt="r8">3328124</Frequency><Timestamp dt:dt="r8">87179052179</Timestamp><Current dt:dt="…	59.94	1	right	1280353848	07-18-2017	15:23:10	13:23:10	female	547	{RIGHTARROW}	42							0	1234685	1234600	{RIGHTARROW}	85	1233487	1233116	871	right4,8	9	16	526	mask9	0	1234584	1	1234384	eqm10_NoEyeNmodel1_dir	0	V	gazeCOD	GazeCoDxp	1	400	0	1234083	-4	1233983
GazeCoD_1Model_male	18	2	25	<?xml version="1.0"?>\n<Clock xmlns:dt="urn:schemas-microsoft-com:datatypes"><Description dt:dt="string">E-Prime Primary Realtime Clock</Description><StartTime><Timestamp dt:dt="int">0</Timestamp><DateUtc dt:dt="string">2017-07-18T13:23:10Z</DateUtc></StartTime><FrequencyChanges><FrequencyChange><Frequency dt:dt="r8">3328124</Frequency><Timestamp dt:dt="r8">87179052179</Timestamp><Current dt:dt="…	59.94	1	right	1280353848	07-18-2017	15:23:10	13:23:10	female	548	{RIGHTARROW}	44							0	1236437	1236285	{RIGHTARROW}	152	1235171	1234700	971	right3,2	30	16	527	mask30	0	1236269	1	1236069	eqm10_NoEyeNmodel1_dir	90	HV	gazeCOD	GazeCoDxp	1	400	0	1235768	-3	1235668
GazeCoD_1Model_male	18	2	25	<?xml version="1.0"?>\n<Clock xmlns:dt="urn:schemas-microsoft-com:datatypes"><Description dt:dt="string">E-Prime Primary Realtime Clock</Description><StartTime><Timestamp dt:dt="int">0</Timestamp><DateUtc dt:dt="string">2017-07-18T13:23:10Z</DateUtc></StartTime><FrequencyChanges><FrequencyChange><Frequency dt:dt="r8">3328124</Frequency><Timestamp dt:dt="r8">87179052179</Timestamp><Current dt:dt="…	59.94	1	right	1280353848	07-18-2017	15:23:10	13:23:10	female	549	{LEFTARROW}	53							0	1238101	1238004	{LEFTARROW}	97	1236881	1236452	929	left4,8	4	16	528	mask4	0	1237987	0	1237787	eqm10_NoEyeNmodel1_dir	0	V	gazeCOD	GazeCoDxp	1	400	0	1237487	6	1237387
GazeCoD_1Model_male	18	2	25	<?xml version="1.0"?>\n<Clock xmlns:dt="urn:schemas-microsoft-com:datatypes"><Description dt:dt="string">E-Prime Primary Realtime Clock</Description><StartTime><Timestamp dt:dt="int">0</Timestamp><DateUtc dt:dt="string">2017-07-18T13:23:10Z</DateUtc></StartTime><FrequencyChanges><FrequencyChange><Frequency dt:dt="r8">3328124</Frequency><Timestamp dt:dt="r8">87179052179</Timestamp><Current dt:dt="…	59.94	1	right	1280353848	07-18-2017	15:23:10	13:23:10	female	550	{LEFTARROW}	49							0	1239765	1239639	{DOWNARROW}	126	1238517	1238121	896	left1,6	2	17	529	mask2	0	1239622	0	1239422	eqm10_NoEyeNmodel1_dir	0	V	gazeCOD	GazeCoDxp	0	400	0	1239122	5	1239022
GazeCoD_1Model_male	18	2	25	<?xml version="1.0"?>\n<Clock xmlns:dt="urn:schemas-microsoft-com:datatypes"><Description dt:dt="string">E-Prime Primary Realtime Clock</Description><StartTime><Timestamp dt:dt="int">0</Timestamp><DateUtc dt:dt="string">2017-07-18T13:23:10Z</DateUtc></StartTime><FrequencyChanges><FrequencyChange><Frequency dt:dt="r8">3328124</Frequency><Timestamp dt:dt="r8">87179052179</Timestamp><Current dt:dt="…	59.94	1	right	1280353848	07-18-2017	15:23:10	13:23:10	female	551	{RIGHTARROW}	40							0	1242469	1241391	{RIGHTARROW}	1078	1240263	1239789	974	right6,4	10	17	530	mask10	0	1241374	1	1241174	eqm10_NoEyeNmodel1_dir	0	V	gazeCOD	GazeCoDxp	1	400	0	1240873	10	1240773
GazeCoD_1Model_male	18	2	25	<?xml version="1.0"?>\n<Clock xmlns:dt="urn:schemas-microsoft-com:datatypes"><Description dt:dt="string">E-Prime Primary Realtime Clock</Description><StartTime><Timestamp dt:dt="int">0</Timestamp><DateUtc dt:dt="string">2017-07-18T13:23:10Z</DateUtc></StartTime><FrequencyChanges><FrequencyChange><Frequency dt:dt="r8">3328124</Frequency><Timestamp dt:dt="r8">87179052179</Timestamp><Current dt:dt="…	59.94	1	right	1280353848	07-18-2017	15:23:10	13:23:10	female	552	{LEFTARROW}	78							0	1244013	1244010	{LEFTARROW}	3	1242888	1242492	896	left8	28	17	531	mask28	0	1243993	0	1243793	eqm10_NoEyeNmodel1_dir	90	HV	gazeCOD	GazeCoDxp	1	400	0	1243493	5	1243393
GazeCoD_1Model_male	18	2	25	<?xml version="1.0"?>\n<Clock xmlns:dt="urn:schemas-microsoft-com:datatypes"><Description dt:dt="string">E-Prime Primary Realtime Clock</Description><StartTime><Timestamp dt:dt="int">0</Timestamp><DateUtc dt:dt="string">2017-07-18T13:23:10Z</DateUtc></StartTime><FrequencyChanges><FrequencyChange><Frequency dt:dt="r8">3328124</Frequency><Timestamp dt:dt="r8">87179052179</Timestamp><Current dt:dt="…	59.94	1	right	1280353848	07-18-2017	15:23:10	13:23:10	female	553	{RIGHTARROW}	44							0	1245565	1245461	{RIGHTARROW}	104	1244334	1244027	807	right3,2	30	17	532	mask30	0	1245444	0	1245244	eqm10_NoEyeNmodel1_dir	90	HV	gazeCOD	GazeCoDxp	1	400	0	1244944	10	1244844
GazeCoD_1Model_male	18	2	25	<?xml version="1.0"?>\n<Clock xmlns:dt="urn:schemas-microsoft-com:datatypes"><Description dt:dt="string">E-Prime Primary Realtime Clock</Description><StartTime><Timestamp dt:dt="int">0</Timestamp><DateUtc dt:dt="string">2017-07-18T13:23:10Z</DateUtc></StartTime><FrequencyChanges><FrequencyChange><Frequency dt:dt="r8">3328124</Frequency><Timestamp dt:dt="r8">87179052179</Timestamp><Current dt:dt="…	59.94	1	right	1280353848	07-18-2017	15:23:10	13:23:10	female	554	{DOWNARROW}	79							0	1247269	1247030	{RIGHTARROW}	239	1245913	1245578	835	DG0	23	17	533	mask23	0	1247013	1	1246813	eqm10_NoEyeNmodel1_dir	90	HV	gazeCOD	GazeCoDxp	0	400	0	1246512	-1	1246412
GazeCoD_1Model_male	18	2	25	<?xml version="1.0"?>\n<Clock xmlns:dt="urn:schemas-microsoft-com:datatypes"><Description dt:dt="string">E-Prime Primary Realtime Clock</Description><StartTime><Timestamp dt:dt="int">0</Timestamp><DateUtc dt:dt="string">2017-07-18T13:23:10Z</DateUtc></StartTime><FrequencyChanges><FrequencyChange><Frequency dt:dt="r8">3328124</Frequency><Timestamp dt:dt="r8">87179052179</Timestamp><Current dt:dt="…	59.94	1	right	1280353848	07-18-2017	15:23:10	13:23:10	female	555	{RIGHTARROW}	40							0	1248885	1248698	{DOWNARROW}	187	1247571	1247280	791	right6,4	32	17	534	mask32	0	1248681	0	1248481	eqm10_NoEyeNmodel1_dir	90	HV	gazeCOD	GazeCoDxp	0	400	0	1248181	10	1248081
GazeCoD_1Model_male	18	2	25	<?xml version="1.0"?>\n<Clock xmlns:dt="urn:schemas-microsoft-com:datatypes"><Description dt:dt="string">E-Prime Primary Realtime Clock</Description><StartTime><Timestamp dt:dt="int">0</Timestamp><DateUtc dt:dt="string">2017-07-18T13:23:10Z</DateUtc></StartTime><FrequencyChanges><FrequencyChange><Frequency dt:dt="r8">3328124</Frequency><Timestamp dt:dt="r8">87179052179</Timestamp><Current dt:dt="…	59.94	1	right	1280353848	07-18-2017	15:23:10	13:23:10	female	556	{LEFTARROW}	51							0	1250397	1250316	{LEFTARROW}	81	1249195	1248898	797	left3,2	25	17	535	mask25	0	1250299	0	1250099	eqm10_NoEyeNmodel1_dir	90	HV	gazeCOD	GazeCoDxp	1	400	0	1249799	4	1249699
GazeCoD_1Model_male	18	2	25	<?xml version="1.0"?>\n<Clock xmlns:dt="urn:schemas-microsoft-com:datatypes"><Description dt:dt="string">E-Prime Primary Realtime Clock</Description><StartTime><Timestamp dt:dt="int">0</Timestamp><DateUtc dt:dt="string">2017-07-18T13:23:10Z</DateUtc></StartTime><FrequencyChanges><FrequencyChange><Frequency dt:dt="r8">3328124</Frequency><Timestamp dt:dt="r8">87179052179</Timestamp><Current dt:dt="…	59.94	1	right	1280353848	07-18-2017	15:23:10	13:23:10	female	557	{RIGHTARROW}	77							0	1252493	1252018	{DOWNARROW}	475	1250900	1250416	984	right8	22	17	536	mask22	0	1252001	0	1251801	eqm10_NoEyeNmodel1_dir	90	H	gazeCOD	GazeCoDxp	0	400	0	1251501	1	1251401
GazeCoD_1Model_male	18	2	25	<?xml version="1.0"?>\n<Clock xmlns:dt="urn:schemas-microsoft-com:datatypes"><Description dt:dt="string">E-Prime Primary Realtime Clock</Description><StartTime><Timestamp dt:dt="int">0</Timestamp><DateUtc dt:dt="string">2017-07-18T13:23:10Z</DateUtc></StartTime><FrequencyChanges><FrequencyChange><Frequency dt:dt="r8">3328124</Frequency><Timestamp dt:dt="r8">87179052179</Timestamp><Current dt:dt="…	59.94	1	right	1280353848	07-18-2017	15:23:10	13:23:10	female	558	{LEFTARROW}	53							0	1254197	1253920	{LEFTARROW}	277	1252800	1252502	798	left4,8	26	17	537	mask26	0	1253903	0	1253703	eqm10_NoEyeNmodel1_dir	90	HV	gazeCOD	GazeCoDxp	1	400	0	1253403	3	1253303
GazeCoD_1Model_male	18	2	25	<?xml version="1.0"?>\n<Clock xmlns:dt="urn:schemas-microsoft-com:datatypes"><Description dt:dt="string">E-Prime Primary Realtime Clock</Description><StartTime><Timestamp dt:dt="int">0</Timestamp><DateUtc dt:dt="string">2017-07-18T13:23:10Z</DateUtc></StartTime><FrequencyChanges><FrequencyChange><Frequency dt:dt="r8">3328124</Frequency><Timestamp dt:dt="r8">87179052179</Timestamp><Current dt:dt="…	59.94	1	right	1280353848	07-18-2017	15:23:10	13:23:10	female	559	{RIGHTARROW}	46							0	1255869	1255638	{DOWNARROW}	231	1254522	1254220	802	right1,6	29	17	538	mask29	0	1255621	0	1255421	eqm10_NoEyeNmodel1_dir	90	HV	gazeCOD	GazeCoDxp	0	400	0	1255121	-1	1255021
GazeCoD_1Model_male	18	2	25	<?xml version="1.0"?>\n<Clock xmlns:dt="urn:schemas-microsoft-com:datatypes"><Description dt:dt="string">E-Prime Primary Realtime Clock</Description><StartTime><Timestamp dt:dt="int">0</Timestamp><DateUtc dt:dt="string">2017-07-18T13:23:10Z</DateUtc></StartTime><FrequencyChanges><FrequencyChange><Frequency dt:dt="r8">3328124</Frequency><Timestamp dt:dt="r8">87179052179</Timestamp><Current dt:dt="…	59.94	1	right	1280353848	07-18-2017	15:23:10	13:23:10	female	560	{LEFTARROW}	53							0	1257629	1257490	{LEFTARROW}	139	1256366	1255889	977	left4,8	4	17	539	mask4	0	1257473	0	1257273	eqm10_NoEyeNmodel1_dir	0	V	gazeCOD	GazeCoDxp	1	400	0	1256973	7	1256873
GazeCoD_1Model_male	18	2	25	<?xml version="1.0"?>\n<Clock xmlns:dt="urn:schemas-microsoft-com:datatypes"><Description dt:dt="string">E-Prime Primary Realtime Clock</Description><StartTime><Timestamp dt:dt="int">0</Timestamp><DateUtc dt:dt="string">2017-07-18T13:23:10Z</DateUtc></StartTime><FrequencyChanges><FrequencyChange><Frequency dt:dt="r8">3328124</Frequency><Timestamp dt:dt="r8">87179052179</Timestamp><Current dt:dt="…	59.94	1	right	1280353848	07-18-2017	15:23:10	13:23:10	female	561	{RIGHTARROW}	44							0	1259197	1259025	{RIGHTARROW}	172	1257910	1257640	770	right3,2	8	17	540	mask8	0	1259008	0	1258808	eqm10_NoEyeNmodel1_dir	0	V	gazeCOD	GazeCoDxp	1	400	0	1258508	-2	1258408
GazeCoD_1Model_male	18	2	25	<?xml version="1.0"?>\n<Clock xmlns:dt="urn:schemas-microsoft-com:datatypes"><Description dt:dt="string">E-Prime Primary Realtime Clock</Description><StartTime><Timestamp dt:dt="int">0</Timestamp><DateUtc dt:dt="string">2017-07-18T13:23:10Z</DateUtc></StartTime><FrequencyChanges><FrequencyChange><Frequency dt:dt="r8">3328124</Frequency><Timestamp dt:dt="r8">87179052179</Timestamp><Current dt:dt="…	59.94	1	right	1280353848	07-18-2017	15:23:10	13:23:10	female	562	{LEFTARROW}	49							0	1260717	1260593	{DOWNARROW}	124	1259467	1259209	758	left1,6	24	17	541	mask24	0	1260576	0	1260376	eqm10_NoEyeNmodel1_dir	90	HV	gazeCOD	GazeCoDxp	0	400	0	1260076	9	1259976
GazeCoD_1Model_male	18	2	25	<?xml version="1.0"?>\n<Clock xmlns:dt="urn:schemas-microsoft-com:datatypes"><Description dt:dt="string">E-Prime Primary Realtime Clock</Description><StartTime><Timestamp dt:dt="int">0</Timestamp><DateUtc dt:dt="string">2017-07-18T13:23:10Z</DateUtc></StartTime><FrequencyChanges><FrequencyChange><Frequency dt:dt="r8">3328124</Frequency><Timestamp dt:dt="r8">87179052179</Timestamp><Current dt:dt="…	59.94	1	right	1280353848	07-18-2017	15:23:10	13:23:10	female	563	{LEFTARROW}	53							0	1262485	1262278	{LEFTARROW}	207	1261158	1260727	931	left4,8	15	17	542	mask15	0	1262261	0	1262061	eqm10_NoEyeNmodel1_dir	90	H	gazeCOD	GazeCoDxp	1	400	0	1261761	3	1261661
GazeCoD_1Model_male	18	2	25	<?xml version="1.0"?>\n<Clock xmlns:dt="urn:schemas-microsoft-com:datatypes"><Description dt:dt="string">E-Prime Primary Realtime Clock</Description><StartTime><Timestamp dt:dt="int">0</Timestamp><DateUtc dt:dt="string">2017-07-18T13:23:10Z</DateUtc></StartTime><FrequencyChanges><FrequencyChange><Frequency dt:dt="r8">3328124</Frequency><Timestamp dt:dt="r8">87179052179</Timestamp><Current dt:dt="…	59.94	1	right	1280353848	07-18-2017	15:23:10	13:23:10	female	564	{LEFTARROW}	51							0	1264133	1264047	{LEFTARROW}	86	1262920	1262495	925	left3,2	14	17	543	mask14	0	1264030	0	1263830	eqm10_NoEyeNmodel1_dir	90	H	gazeCOD	GazeCoDxp	1	400	0	1263530	10	1263430
GazeCoD_1Model_male	18	2	25	<?xml version="1.0"?>\n<Clock xmlns:dt="urn:schemas-microsoft-com:datatypes"><Description dt:dt="string">E-Prime Primary Realtime Clock</Description><StartTime><Timestamp dt:dt="int">0</Timestamp><DateUtc dt:dt="string">2017-07-18T13:23:10Z</DateUtc></StartTime><FrequencyChanges><FrequencyChange><Frequency dt:dt="r8">3328124</Frequency><Timestamp dt:dt="r8">87179052179</Timestamp><Current dt:dt="…	59.94	1	right	1280353848	07-18-2017	15:23:10	13:23:10	female	565	{LEFTARROW}	78							0	1265637	1265615	{LEFTARROW}	22	1264503	1264147	856	left8	17	17	544	mask17	0	1265598	0	1265398	eqm10_NoEyeNmodel1_dir	90	H	gazeCOD	GazeCoDxp	1	400	0	1265098	-5	1264998
GazeCoD_1Model_male	18	2	25	<?xml version="1.0"?>\n<Clock xmlns:dt="urn:schemas-microsoft-com:datatypes"><Description dt:dt="string">E-Prime Primary Realtime Clock</Description><StartTime><Timestamp dt:dt="int">0</Timestamp><DateUtc dt:dt="string">2017-07-18T13:23:10Z</DateUtc></StartTime><FrequencyChanges><FrequencyChange><Frequency dt:dt="r8">3328124</Frequency><Timestamp dt:dt="r8">87179052179</Timestamp><Current dt:dt="…	59.94	1	right	1280353848	07-18-2017	15:23:10	13:23:10	female	566	{RIGHTARROW}	42							0	1267333	1267183	{DOWNARROW}	150	1266070	1265648	922	right4,8	9	17	545	mask9	0	1267166	0	1266966	eqm10_NoEyeNmodel1_dir	0	V	gazeCOD	GazeCoDxp	0	400	0	1266666	-4	1266566
GazeCoD_1Model_male	18	2	25	<?xml version="1.0"?>\n<Clock xmlns:dt="urn:schemas-microsoft-com:datatypes"><Description dt:dt="string">E-Prime Primary Realtime Clock</Description><StartTime><Timestamp dt:dt="int">0</Timestamp><DateUtc dt:dt="string">2017-07-18T13:23:10Z</DateUtc></StartTime><FrequencyChanges><FrequencyChange><Frequency dt:dt="r8">3328124</Frequency><Timestamp dt:dt="r8">87179052179</Timestamp><Current dt:dt="…	59.94	1	right	1280353848	07-18-2017	15:23:10	13:23:10	female	567	{RIGHTARROW}	40							0	1268917	1268752	{DOWNARROW}	165	1267635	1267350	785	right6,4	21	17	546	mask21	0	1268735	1	1268535	eqm10_NoEyeNmodel1_dir	90	H	gazeCOD	GazeCoDxp	0	400	0	1268234	-1	1268134
GazeCoD_1Model_male	18	2	25	<?xml version="1.0"?>\n<Clock xmlns:dt="urn:schemas-microsoft-com:datatypes"><Description dt:dt="string">E-Prime Primary Realtime Clock</Description><StartTime><Timestamp dt:dt="int">0</Timestamp><DateUtc dt:dt="string">2017-07-18T13:23:10Z</DateUtc></StartTime><FrequencyChanges><FrequencyChange><Frequency dt:dt="r8">3328124</Frequency><Timestamp dt:dt="r8">87179052179</Timestamp><Current dt:dt="…	59.94	1	right	1280353848	07-18-2017	15:23:10	13:23:10	female	568	{LEFTARROW}	55							0	1270645	1270537	{LEFTARROW}	108	1269411	1268935	976	left6,4	5	17	547	mask5	0	1270520	1	1270320	eqm10_NoEyeNmodel1_dir	0	V	gazeCOD	GazeCoDxp	1	400	0	1270019	8	1269919
GazeCoD_1Model_male	18	2	25	<?xml version="1.0"?>\n<Clock xmlns:dt="urn:schemas-microsoft-com:datatypes"><Description dt:dt="string">E-Prime Primary Realtime Clock</Description><StartTime><Timestamp dt:dt="int">0</Timestamp><DateUtc dt:dt="string">2017-07-18T13:23:10Z</DateUtc></StartTime><FrequencyChanges><FrequencyChange><Frequency dt:dt="r8">3328124</Frequency><Timestamp dt:dt="r8">87179052179</Timestamp><Current dt:dt="…	59.94	1	right	1280353848	07-18-2017	15:23:10	13:23:10	female	569	{RIGHTARROW}	46							0	1272101	1272072	{DOWNARROW}	29	1270960	1270654	806	right1,6	7	17	548	mask7	0	1272055	0	1271855	eqm10_NoEyeNmodel1_dir	0	V	gazeCOD	GazeCoDxp	0	400	0	1271555	-5	1271455
GazeCoD_1Model_male	18	2	25	<?xml version="1.0"?>\n<Clock xmlns:dt="urn:schemas-microsoft-com:datatypes"><Description dt:dt="string">E-Prime Primary Realtime Clock</Description><StartTime><Timestamp dt:dt="int">0</Timestamp><DateUtc dt:dt="string">2017-07-18T13:23:10Z</DateUtc></StartTime><FrequencyChanges><FrequencyChange><Frequency dt:dt="r8">3328124</Frequency><Timestamp dt:dt="r8">87179052179</Timestamp><Current dt:dt="…	59.94	1	right	1280353848	07-18-2017	15:23:10	13:23:10	female	570	{DOWNARROW}	79							0	1273637	1273523	{DOWNARROW}	114	1272408	1272122	786	DG0	1	17	549	mask1	0	1273506	0	1273306	eqm10_NoEyeNmodel1_dir	0	V	gazeCOD	GazeCoDxp	1	400	0	1273006	-2	1272906
GazeCoD_1Model_male	18	2	25	<?xml version="1.0"?>\n<Clock xmlns:dt="urn:schemas-microsoft-com:datatypes"><Description dt:dt="string">E-Prime Primary Realtime Clock</Description><StartTime><Timestamp dt:dt="int">0</Timestamp><DateUtc dt:dt="string">2017-07-18T13:23:10Z</DateUtc></StartTime><FrequencyChanges><FrequencyChange><Frequency dt:dt="r8">3328124</Frequency><Timestamp dt:dt="r8">87179052179</Timestamp><Current dt:dt="…	59.94	1	right	1280353848	07-18-2017	15:23:10	13:23:10	female	571	{RIGHTARROW}	44							0	1275325	1275208	{DOWNARROW}	117	1274095	1273657	938	right3,2	19	17	550	mask19	0	1275191	0	1274991	eqm10_NoEyeNmodel1_dir	90	H	gazeCOD	GazeCoDxp	0	400	0	1274691	-4	1274591
GazeCoD_1Model_male	18	2	25	<?xml version="1.0"?>\n<Clock xmlns:dt="urn:schemas-microsoft-com:datatypes"><Description dt:dt="string">E-Prime Primary Realtime Clock</Description><StartTime><Timestamp dt:dt="int">0</Timestamp><DateUtc dt:dt="string">2017-07-18T13:23:10Z</DateUtc></StartTime><FrequencyChanges><FrequencyChange><Frequency dt:dt="r8">3328124</Frequency><Timestamp dt:dt="r8">87179052179</Timestamp><Current dt:dt="…	59.94	1	right	1280353848	07-18-2017	15:23:10	13:23:10	female	572	{LEFTARROW}	49							0	1280517	1280430	{DOWNARROW}	87	1279309	1278945	864	left1,6	13	17	551	mask13	0	1280413	0	1280213	eqm10_NoEyeNmodel1_dir	90	H	gazeCOD	GazeCoDxp	0	400	0	1279913	4	1279813
GazeCoD_1Model_male	18	2	25	<?xml version="1.0"?>\n<Clock xmlns:dt="urn:schemas-microsoft-com:datatypes"><Description dt:dt="string">E-Prime Primary Realtime Clock</Description><StartTime><Timestamp dt:dt="int">0</Timestamp><DateUtc dt:dt="string">2017-07-18T13:23:10Z</DateUtc></StartTime><FrequencyChanges><FrequencyChange><Frequency dt:dt="r8">3328124</Frequency><Timestamp dt:dt="r8">87179052179</Timestamp><Current dt:dt="…	59.94	1	right	1280353848	07-18-2017	15:23:10	13:23:10	female	573	{LEFTARROW}	51							0	1282205	1282132	{DOWNARROW}	73	1281009	1280530	979	left3,2	3	17	552	mask3	0	1282115	1	1281915	eqm10_NoEyeNmodel1_dir	0	V	gazeCOD	GazeCoDxp	0	400	0	1281614	5	1281514
GazeCoD_1Model_male	18	2	25	<?xml version="1.0"?>\n<Clock xmlns:dt="urn:schemas-microsoft-com:datatypes"><Description dt:dt="string">E-Prime Primary Realtime Clock</Description><StartTime><Timestamp dt:dt="int">0</Timestamp><DateUtc dt:dt="string">2017-07-18T13:23:10Z</DateUtc></StartTime><FrequencyChanges><FrequencyChange><Frequency dt:dt="r8">3328124</Frequency><Timestamp dt:dt="r8">87179052179</Timestamp><Current dt:dt="…	59.94	1	right	1280353848	07-18-2017	15:23:10	13:23:10	female	574	{RIGHTARROW}	42							0	1283781	1283667	{DOWNARROW}	114	1282549	1282215	834	right4,8	20	17	553	mask20	0	1283650	1	1283450	eqm10_NoEyeNmodel1_dir	90	H	gazeCOD	GazeCoDxp	0	400	0	1283149	0	1283049
GazeCoD_1Model_male	18	2	25	<?xml version="1.0"?>\n<Clock xmlns:dt="urn:schemas-microsoft-com:datatypes"><Description dt:dt="string">E-Prime Primary Realtime Clock</Description><StartTime><Timestamp dt:dt="int">0</Timestamp><DateUtc dt:dt="string">2017-07-18T13:23:10Z</DateUtc></StartTime><FrequencyChanges><FrequencyChange><Frequency dt:dt="r8">3328124</Frequency><Timestamp dt:dt="r8">87179052179</Timestamp><Current dt:dt="…	59.94	1	right	1280353848	07-18-2017	15:23:10	13:23:10	female	575	{DOWNARROW}	79							0	1285493	1285418	{DOWNARROW}	75	1284296	1283800	996	DG0	12	17	554	mask12	0	1285402	1	1285202	eqm10_NoEyeNmodel1_dir	90	H	gazeCOD	GazeCoDxp	1	400	0	1284901	5	1284801
GazeCoD_1Model_male	18	2	25	<?xml version="1.0"?>\n<Clock xmlns:dt="urn:schemas-microsoft-com:datatypes"><Description dt:dt="string">E-Prime Primary Realtime Clock</Description><StartTime><Timestamp dt:dt="int">0</Timestamp><DateUtc dt:dt="string">2017-07-18T13:23:10Z</DateUtc></StartTime><FrequencyChanges><FrequencyChange><Frequency dt:dt="r8">3328124</Frequency><Timestamp dt:dt="r8">87179052179</Timestamp><Current dt:dt="…	59.94	1	right	1280353848	07-18-2017	15:23:10	13:23:10	female	576	{RIGHTARROW}	77							0	1287221	1287070	{DOWNARROW}	151	1285947	1285502	945	right8	11	17	555	mask11	0	1287053	0	1286853	eqm10_NoEyeNmodel1_dir	0	V	gazeCOD	GazeCoDxp	0	400	0	1286553	6	1286453
GazeCoD_1Model_male	18	2	25	<?xml version="1.0"?>\n<Clock xmlns:dt="urn:schemas-microsoft-com:datatypes"><Description dt:dt="string">E-Prime Primary Realtime Clock</Description><StartTime><Timestamp dt:dt="int">0</Timestamp><DateUtc dt:dt="string">2017-07-18T13:23:10Z</DateUtc></StartTime><FrequencyChanges><FrequencyChange><Frequency dt:dt="r8">3328124</Frequency><Timestamp dt:dt="r8">87179052179</Timestamp><Current dt:dt="…	59.94	1	right	1280353848	07-18-2017	15:23:10	13:23:10	female	577	{RIGHTARROW}	42							0	1288877	1288855	{DOWNARROW}	22	1287732	1287237	995	right4,8	31	17	556	mask31	0	1288838	0	1288638	eqm10_NoEyeNmodel1_dir	90	HV	gazeCOD	GazeCoDxp	0	400	0	1288338	6	1288238
GazeCoD_1Model_male	18	2	25	<?xml version="1.0"?>\n<Clock xmlns:dt="urn:schemas-microsoft-com:datatypes"><Description dt:dt="string">E-Prime Primary Realtime Clock</Description><StartTime><Timestamp dt:dt="int">0</Timestamp><DateUtc dt:dt="string">2017-07-18T13:23:10Z</DateUtc></StartTime><FrequencyChanges><FrequencyChange><Frequency dt:dt="r8">3328124</Frequency><Timestamp dt:dt="r8">87179052179</Timestamp><Current dt:dt="…	59.94	1	right	1280353848	07-18-2017	15:23:10	13:23:10	female	578	{LEFTARROW}	55							0	1291101	1290457	{LEFTARROW}	644	1289343	1288889	954	left6,4	27	17	557	mask27	0	1290440	0	1290240	eqm10_NoEyeNmodel1_dir	90	HV	gazeCOD	GazeCoDxp	1	400	0	1289940	-3	1289840
GazeCoD_1Model_male	18	2	25	<?xml version="1.0"?>\n<Clock xmlns:dt="urn:schemas-microsoft-com:datatypes"><Description dt:dt="string">E-Prime Primary Realtime Clock</Description><StartTime><Timestamp dt:dt="int">0</Timestamp><DateUtc dt:dt="string">2017-07-18T13:23:10Z</DateUtc></StartTime><FrequencyChanges><FrequencyChange><Frequency dt:dt="r8">3328124</Frequency><Timestamp dt:dt="r8">87179052179</Timestamp><Current dt:dt="…	59.94	1	right	1280353848	07-18-2017	15:23:10	13:23:10	female	579	{RIGHTARROW}	77							0	1292885	1292726	{RIGHTARROW}	159	1291601	1291124	977	right8	33	17	558	mask33	0	1292709	1	1292509	eqm10_NoEyeNmodel1_dir	90	HV	gazeCOD	GazeCoDxp	1	400	0	1292208	7	1292108
GazeCoD_1Model_male	18	2	25	<?xml version="1.0"?>\n<Clock xmlns:dt="urn:schemas-microsoft-com:datatypes"><Description dt:dt="string">E-Prime Primary Realtime Clock</Description><StartTime><Timestamp dt:dt="int">0</Timestamp><DateUtc dt:dt="string">2017-07-18T13:23:10Z</DateUtc></StartTime><FrequencyChanges><FrequencyChange><Frequency dt:dt="r8">3328124</Frequency><Timestamp dt:dt="r8">87179052179</Timestamp><Current dt:dt="…	59.94	1	right	1280353848	07-18-2017	15:23:10	13:23:10	female	580	{LEFTARROW}	55							0	1294541	1294511	{LEFTARROW}	30	1293385	1292909	976	left6,4	16	17	559	mask16	0	1294494	0	1294294	eqm10_NoEyeNmodel1_dir	90	H	gazeCOD	GazeCoDxp	1	400	0	1293994	9	1293894
GazeCoD_1Model_male	18	2	25	<?xml version="1.0"?>\n<Clock xmlns:dt="urn:schemas-microsoft-com:datatypes"><Description dt:dt="string">E-Prime Primary Realtime Clock</Description><StartTime><Timestamp dt:dt="int">0</Timestamp><DateUtc dt:dt="string">2017-07-18T13:23:10Z</DateUtc></StartTime><FrequencyChanges><FrequencyChange><Frequency dt:dt="r8">3328124</Frequency><Timestamp dt:dt="r8">87179052179</Timestamp><Current dt:dt="…	59.94	1	right	1280353848	07-18-2017	15:23:10	13:23:10	female	581	{LEFTARROW}	78							0	1296173	1296079	{LEFTARROW}	94	1294964	1294561	903	left8	6	17	560	mask6	0	1296062	0	1295862	eqm10_NoEyeNmodel1_dir	0	V	gazeCOD	GazeCoDxp	1	400	0	1295562	-2	1295462
[truncated: 1,441 more rows]
[truncated: 3 more columns]
