# Supplementary material for: Fixed or flexible? Orientation preference in identity and gaze processing in humans
Source: PLoS One. 2019 Jan 25;14(1):e0210503. doi: 10.1371/journal.pone.0210503 (PMC6347268; doi:10.1371/journal.pone.0210503)
Supplement: S3 File — Eprime log files were merged across gaze experiment sessions. (ZIP) [file pone.0210503.s005.zip › GazeCoD_1Model_male-19_merged.xlsx]

## Sheet: GazeCoD_1Model_male-19_merged
D:\GAZE\Gaze_data\GazeCoD_data\NEWDATA\GazeCoD_1Model_male-19-2.emrg2
ExperimentName	Subject	Session	Age	Clock.Information	Display.RefreshRate	Group	Handedness	RandomSeed	SessionDate	SessionTime	SessionTimeUtc	Sex	Block	Correct	Direction	FamiFiltered	FamiFiltered.Cycle	FamiFiltered.Sample	FamiFullSpectrum	FamiFullSpectrum.Cycle	FamiFullSpectrum.Sample	fixation.ACC	fixation.OffsetTime	fixation.OnsetTime	fixation.RESP	fixation.RT	fixation4.OffsetTime	fixation4.OnsetTime	fixdur	Gaze	GazeCoDxp	GazeCoDxp.Cycle	GazeCoDxp.Sample	mask	MASK.DurationError	MASK.OffsetTime	MASK.OnsetDelay	MASK.OnsetTime	Model	Orientation	Orilabel	Procedure	Running	STIMULUS.ACC	STIMULUS.Duration	STIMULUS.DurationError	STIMULUS.OffsetTime	STIMULUS.OnsetDelay	STIMULUS.OnsetTime
GazeCoD_1Model_male	19	2	26	<?xml version="1.0"?>\n<Clock xmlns:dt="urn:schemas-microsoft-com:datatypes"><Description dt:dt="string">E-Prime Primary Realtime Clock</Description><StartTime><Timestamp dt:dt="int">0</Timestamp><DateUtc dt:dt="string">2017-07-19T07:24:24Z</DateUtc></StartTime><FrequencyChanges><FrequencyChange><Frequency dt:dt="r8">3328124</Frequency><Timestamp dt:dt="r8">14080921127</Timestamp><Current dt:dt="…	59.94	1	right	1196684366	07-19-2017	09:24:24	07:24:24	female	1	{RIGHTARROW}	77				8	1	1	0	52865	52797	{RIGHTARROW}	68	51677	51262	915					mask29	0	52780	0	52580	eqf04_NoEyeNmodel6_dir	eq		Fami	FamiFullSpectrum	1	400	0	52280	3	52180
GazeCoD_1Model_male	19	2	26	<?xml version="1.0"?>\n<Clock xmlns:dt="urn:schemas-microsoft-com:datatypes"><Description dt:dt="string">E-Prime Primary Realtime Clock</Description><StartTime><Timestamp dt:dt="int">0</Timestamp><DateUtc dt:dt="string">2017-07-19T07:24:24Z</DateUtc></StartTime><FrequencyChanges><FrequencyChange><Frequency dt:dt="r8">3328124</Frequency><Timestamp dt:dt="r8">14080921127</Timestamp><Current dt:dt="…	59.94	1	right	1196684366	07-19-2017	09:24:24	07:24:24	female	2	{RIGHTARROW}	77				5	1	2	0	55537	54933	{RIGHTARROW}	604	53817	53398	919					mask26	0	54916	1	54716	eqf04_NoEyeNmodel6_dir	eq		Fami	FamiFullSpectrum	1	400	0	54415	-2	54315
GazeCoD_1Model_male	19	2	26	<?xml version="1.0"?>\n<Clock xmlns:dt="urn:schemas-microsoft-com:datatypes"><Description dt:dt="string">E-Prime Primary Realtime Clock</Description><StartTime><Timestamp dt:dt="int">0</Timestamp><DateUtc dt:dt="string">2017-07-19T07:24:24Z</DateUtc></StartTime><FrequencyChanges><FrequencyChange><Frequency dt:dt="r8">3328124</Frequency><Timestamp dt:dt="r8">14080921127</Timestamp><Current dt:dt="…	59.94	1	right	1196684366	07-19-2017	09:24:24	07:24:24	female	3	{LEFTARROW}	78				9	1	3	0	57769	57535	{LEFTARROW}	234	56419	56067	852					mask30	0	57519	1	57319	eqf04_NoEyeNmodel6_dir	eq		Fami	FamiFullSpectrum	1	400	0	57018	-1	56918
GazeCoD_1Model_male	19	2	26	<?xml version="1.0"?>\n<Clock xmlns:dt="urn:schemas-microsoft-com:datatypes"><Description dt:dt="string">E-Prime Primary Realtime Clock</Description><StartTime><Timestamp dt:dt="int">0</Timestamp><DateUtc dt:dt="string">2017-07-19T07:24:24Z</DateUtc></StartTime><FrequencyChanges><FrequencyChange><Frequency dt:dt="r8">3328124</Frequency><Timestamp dt:dt="r8">14080921127</Timestamp><Current dt:dt="…	59.94	1	right	1196684366	07-19-2017	09:24:24	07:24:24	female	4	{DOWNARROW}	79				4	1	4	0	59937	59854	{DOWNARROW}	83	58740	58303	937					mask25	0	59838	1	59638	eqf04_NoEyeNmodel6_dir	eq		Fami	FamiFullSpectrum	1	400	0	59337	-3	59237
GazeCoD_1Model_male	19	2	26	<?xml version="1.0"?>\n<Clock xmlns:dt="urn:schemas-microsoft-com:datatypes"><Description dt:dt="string">E-Prime Primary Realtime Clock</Description><StartTime><Timestamp dt:dt="int">0</Timestamp><DateUtc dt:dt="string">2017-07-19T07:24:24Z</DateUtc></StartTime><FrequencyChanges><FrequencyChange><Frequency dt:dt="r8">3328124</Frequency><Timestamp dt:dt="r8">14080921127</Timestamp><Current dt:dt="…	59.94	1	right	1196684366	07-19-2017	09:24:24	07:24:24	female	5	{DOWNARROW}	79				1	1	5	0	62545	61957	{DOWNARROW}	588	60833	60472	861					mask22	0	61940	1	61740	eqf04_NoEyeNmodel6_dir	eq		Fami	FamiFullSpectrum	1	400	0	61439	6	61339
GazeCoD_1Model_male	19	2	26	<?xml version="1.0"?>\n<Clock xmlns:dt="urn:schemas-microsoft-com:datatypes"><Description dt:dt="string">E-Prime Primary Realtime Clock</Description><StartTime><Timestamp dt:dt="int">0</Timestamp><DateUtc dt:dt="string">2017-07-19T07:24:24Z</DateUtc></StartTime><FrequencyChanges><FrequencyChange><Frequency dt:dt="r8">3328124</Frequency><Timestamp dt:dt="r8">14080921127</Timestamp><Current dt:dt="…	59.94	1	right	1196684366	07-19-2017	09:24:24	07:24:24	female	6	{LEFTARROW}	78				12	1	6	0	64657	64476	{LEFTARROW}	181	63350	63074	776					mask33	0	64459	1	64259	eqf04_NoEyeNmodel6_dir	eq		Fami	FamiFullSpectrum	1	400	0	63958	8	63858
GazeCoD_1Model_male	19	2	26	<?xml version="1.0"?>\n<Clock xmlns:dt="urn:schemas-microsoft-com:datatypes"><Description dt:dt="string">E-Prime Primary Realtime Clock</Description><StartTime><Timestamp dt:dt="int">0</Timestamp><DateUtc dt:dt="string">2017-07-19T07:24:24Z</DateUtc></StartTime><FrequencyChanges><FrequencyChange><Frequency dt:dt="r8">3328124</Frequency><Timestamp dt:dt="r8">14080921127</Timestamp><Current dt:dt="…	59.94	1	right	1196684366	07-19-2017	09:24:24	07:24:24	female	7	{DOWNARROW}	79				3	1	7	0	66697	66595	{DOWNARROW}	102	65481	65193	788					mask24	0	66578	1	66378	eqf04_NoEyeNmodel6_dir	eq		Fami	FamiFullSpectrum	1	400	0	66077	-4	65977
GazeCoD_1Model_male	19	2	26	<?xml version="1.0"?>\n<Clock xmlns:dt="urn:schemas-microsoft-com:datatypes"><Description dt:dt="string">E-Prime Primary Realtime Clock</Description><StartTime><Timestamp dt:dt="int">0</Timestamp><DateUtc dt:dt="string">2017-07-19T07:24:24Z</DateUtc></StartTime><FrequencyChanges><FrequencyChange><Frequency dt:dt="r8">3328124</Frequency><Timestamp dt:dt="r8">14080921127</Timestamp><Current dt:dt="…	59.94	1	right	1196684366	07-19-2017	09:24:24	07:24:24	female	8	{RIGHTARROW}	77				7	1	8	0	69249	68713	{RIGHTARROW}	536	67600	67229	871					mask28	0	68696	0	68496	eqf04_NoEyeNmodel6_dir	eq		Fami	FamiFullSpectrum	1	400	0	68196	-4	68096
GazeCoD_1Model_male	19	2	26	<?xml version="1.0"?>\n<Clock xmlns:dt="urn:schemas-microsoft-com:datatypes"><Description dt:dt="string">E-Prime Primary Realtime Clock</Description><StartTime><Timestamp dt:dt="int">0</Timestamp><DateUtc dt:dt="string">2017-07-19T07:24:24Z</DateUtc></StartTime><FrequencyChanges><FrequencyChange><Frequency dt:dt="r8">3328124</Frequency><Timestamp dt:dt="r8">14080921127</Timestamp><Current dt:dt="…	59.94	1	right	1196684366	07-19-2017	09:24:24	07:24:24	female	9	{RIGHTARROW}	77				6	1	9	0	71297	71199	{RIGHTARROW}	98	70078	69781	797					mask27	0	71182	0	70982	eqf04_NoEyeNmodel6_dir	eq		Fami	FamiFullSpectrum	1	400	0	70682	4	70582
GazeCoD_1Model_male	19	2	26	<?xml version="1.0"?>\n<Clock xmlns:dt="urn:schemas-microsoft-com:datatypes"><Description dt:dt="string">E-Prime Primary Realtime Clock</Description><StartTime><Timestamp dt:dt="int">0</Timestamp><DateUtc dt:dt="string">2017-07-19T07:24:24Z</DateUtc></StartTime><FrequencyChanges><FrequencyChange><Frequency dt:dt="r8">3328124</Frequency><Timestamp dt:dt="r8">14080921127</Timestamp><Current dt:dt="…	59.94	1	right	1196684366	07-19-2017	09:24:24	07:24:24	female	10	{LEFTARROW}	78				11	1	10	0	74001	73418	{LEFTARROW}	583	72305	71833	972					mask32	0	73401	0	73201	eqf04_NoEyeNmodel6_dir	eq		Fami	FamiFullSpectrum	1	400	0	72901	-4	72801
GazeCoD_1Model_male	19	2	26	<?xml version="1.0"?>\n<Clock xmlns:dt="urn:schemas-microsoft-com:datatypes"><Description dt:dt="string">E-Prime Primary Realtime Clock</Description><StartTime><Timestamp dt:dt="int">0</Timestamp><DateUtc dt:dt="string">2017-07-19T07:24:24Z</DateUtc></StartTime><FrequencyChanges><FrequencyChange><Frequency dt:dt="r8">3328124</Frequency><Timestamp dt:dt="r8">14080921127</Timestamp><Current dt:dt="…	59.94	1	right	1196684366	07-19-2017	09:24:24	07:24:24	female	11	{DOWNARROW}	79				2	1	11	0	76089	75921	{DOWNARROW}	168	74798	74536	762					mask23	0	75904	1	75704	eqf04_NoEyeNmodel6_dir	eq		Fami	FamiFullSpectrum	1	400	0	75403	5	75303
GazeCoD_1Model_male	19	2	26	<?xml version="1.0"?>\n<Clock xmlns:dt="urn:schemas-microsoft-com:datatypes"><Description dt:dt="string">E-Prime Primary Realtime Clock</Description><StartTime><Timestamp dt:dt="int">0</Timestamp><DateUtc dt:dt="string">2017-07-19T07:24:24Z</DateUtc></StartTime><FrequencyChanges><FrequencyChange><Frequency dt:dt="r8">3328124</Frequency><Timestamp dt:dt="r8">14080921127</Timestamp><Current dt:dt="…	59.94	1	right	1196684366	07-19-2017	09:24:24	07:24:24	female	12	{LEFTARROW}	78				10	1	12	0	78265	78106	{LEFTARROW}	159	76989	76621	868					mask31	0	78089	0	77889	eqf04_NoEyeNmodel6_dir	eq		Fami	FamiFullSpectrum	1	400	0	77589	0	77489
GazeCoD_1Model_male	19	2	26	<?xml version="1.0"?>\n<Clock xmlns:dt="urn:schemas-microsoft-com:datatypes"><Description dt:dt="string">E-Prime Primary Realtime Clock</Description><StartTime><Timestamp dt:dt="int">0</Timestamp><DateUtc dt:dt="string">2017-07-19T07:24:24Z</DateUtc></StartTime><FrequencyChanges><FrequencyChange><Frequency dt:dt="r8">3328124</Frequency><Timestamp dt:dt="r8">14080921127</Timestamp><Current dt:dt="…	59.94	1	right	1196684366	07-19-2017	09:24:24	07:24:24	female	13	{RIGHTARROW}	77	2	1	1				0	83073	82577	{RIGHTARROW}	496	81453	80992	961					mask5	0	82560	0	82360	eqf04_NoEyeNmodel6_dir	0		FamiFilt	FamiFiltered	1	400	0	82060	7	81960
GazeCoD_1Model_male	19	2	26	<?xml version="1.0"?>\n<Clock xmlns:dt="urn:schemas-microsoft-com:datatypes"><Description dt:dt="string">E-Prime Primary Realtime Clock</Description><StartTime><Timestamp dt:dt="int">0</Timestamp><DateUtc dt:dt="string">2017-07-19T07:24:24Z</DateUtc></StartTime><FrequencyChanges><FrequencyChange><Frequency dt:dt="r8">3328124</Frequency><Timestamp dt:dt="r8">14080921127</Timestamp><Current dt:dt="…	59.94	1	right	1196684366	07-19-2017	09:24:24	07:24:24	female	14	{RIGHTARROW}	77	5	1	2				0	85289	84629	{RIGHTARROW}	660	83510	83095	915					mask14	0	84613	1	84413	eqf04_NoEyeNmodel6_dir	90		FamiFilt	FamiFiltered	1	400	0	84112	2	84012
GazeCoD_1Model_male	19	2	26	<?xml version="1.0"?>\n<Clock xmlns:dt="urn:schemas-microsoft-com:datatypes"><Description dt:dt="string">E-Prime Primary Realtime Clock</Description><StartTime><Timestamp dt:dt="int">0</Timestamp><DateUtc dt:dt="string">2017-07-19T07:24:24Z</DateUtc></StartTime><FrequencyChanges><FrequencyChange><Frequency dt:dt="r8">3328124</Frequency><Timestamp dt:dt="r8">14080921127</Timestamp><Current dt:dt="…	59.94	1	right	1196684366	07-19-2017	09:24:24	07:24:24	female	15	{DOWNARROW}	79	7	1	3				0	87025	86848	{DOWNARROW}	177	85728	85313	915					mask25	0	86831	0	86631	eqf04_NoEyeNmodel6_dir	90		FamiFilt	FamiFiltered	1	400	0	86331	3	86231
GazeCoD_1Model_male	19	2	26	<?xml version="1.0"?>\n<Clock xmlns:dt="urn:schemas-microsoft-com:datatypes"><Description dt:dt="string">E-Prime Primary Realtime Clock</Description><StartTime><Timestamp dt:dt="int">0</Timestamp><DateUtc dt:dt="string">2017-07-19T07:24:24Z</DateUtc></StartTime><FrequencyChanges><FrequencyChange><Frequency dt:dt="r8">3328124</Frequency><Timestamp dt:dt="r8">14080921127</Timestamp><Current dt:dt="…	59.94	1	right	1196684366	07-19-2017	09:24:24	07:24:24	female	16	{LEFTARROW}	78	3	1	4				0	88777	88550	{LEFTARROW}	227	87423	87049	874					mask9	0	88533	0	88333	eqf04_NoEyeNmodel6_dir	0		FamiFilt	FamiFiltered	1	400	0	88033	10	87933
GazeCoD_1Model_male	19	2	26	<?xml version="1.0"?>\n<Clock xmlns:dt="urn:schemas-microsoft-com:datatypes"><Description dt:dt="string">E-Prime Primary Realtime Clock</Description><StartTime><Timestamp dt:dt="int">0</Timestamp><DateUtc dt:dt="string">2017-07-19T07:24:24Z</DateUtc></StartTime><FrequencyChanges><FrequencyChange><Frequency dt:dt="r8">3328124</Frequency><Timestamp dt:dt="r8">14080921127</Timestamp><Current dt:dt="…	59.94	1	right	1196684366	07-19-2017	09:24:24	07:24:24	female	17	{DOWNARROW}	79	1	1	5				0	91089	90352	{LEFTARROW}	737	89230	88800	930					mask1	0	90335	0	90135	eqf04_NoEyeNmodel6_dir	0		FamiFilt	FamiFiltered	0	400	0	89835	5	89735
GazeCoD_1Model_male	19	2	26	<?xml version="1.0"?>\n<Clock xmlns:dt="urn:schemas-microsoft-com:datatypes"><Description dt:dt="string">E-Prime Primary Realtime Clock</Description><StartTime><Timestamp dt:dt="int">0</Timestamp><DateUtc dt:dt="string">2017-07-19T07:24:24Z</DateUtc></StartTime><FrequencyChanges><FrequencyChange><Frequency dt:dt="r8">3328124</Frequency><Timestamp dt:dt="r8">14080921127</Timestamp><Current dt:dt="…	59.94	1	right	1196684366	07-19-2017	09:24:24	07:24:24	female	18	{RIGHTARROW}	77	8	1	6				0	92801	92587	{RIGHTARROW}	214	91476	91103	873					mask26	0	92571	0	92371	eqf04_NoEyeNmodel6_dir	90		FamiFilt	FamiFiltered	1	400	0	92071	-5	91971
GazeCoD_1Model_male	19	2	26	<?xml version="1.0"?>\n<Clock xmlns:dt="urn:schemas-microsoft-com:datatypes"><Description dt:dt="string">E-Prime Primary Realtime Clock</Description><StartTime><Timestamp dt:dt="int">0</Timestamp><DateUtc dt:dt="string">2017-07-19T07:24:24Z</DateUtc></StartTime><FrequencyChanges><FrequencyChange><Frequency dt:dt="r8">3328124</Frequency><Timestamp dt:dt="r8">14080921127</Timestamp><Current dt:dt="…	59.94	1	right	1196684366	07-19-2017	09:24:24	07:24:24	female	19	{DOWNARROW}	79	4	1	7				0	94777	94239	{RIGHTARROW}	538	93123	92821	802					mask13	0	94222	0	94022	eqf04_NoEyeNmodel6_dir	90		FamiFilt	FamiFiltered	0	400	0	93722	-1	93622
GazeCoD_1Model_male	19	2	26	<?xml version="1.0"?>\n<Clock xmlns:dt="urn:schemas-microsoft-com:datatypes"><Description dt:dt="string">E-Prime Primary Realtime Clock</Description><StartTime><Timestamp dt:dt="int">0</Timestamp><DateUtc dt:dt="string">2017-07-19T07:24:24Z</DateUtc></StartTime><FrequencyChanges><FrequencyChange><Frequency dt:dt="r8">3328124</Frequency><Timestamp dt:dt="r8">14080921127</Timestamp><Current dt:dt="…	59.94	1	right	1196684366	07-19-2017	09:24:24	07:24:24	female	20	{LEFTARROW}	78	9	1	8				0	96545	96241	{LEFTARROW}	304	95129	94790	839					mask27	0	96224	0	96024	eqf04_NoEyeNmodel6_dir	90		FamiFilt	FamiFiltered	1	400	0	95724	-5	95624
GazeCoD_1Model_male	19	2	26	<?xml version="1.0"?>\n<Clock xmlns:dt="urn:schemas-microsoft-com:datatypes"><Description dt:dt="string">E-Prime Primary Realtime Clock</Description><StartTime><Timestamp dt:dt="int">0</Timestamp><DateUtc dt:dt="string">2017-07-19T07:24:24Z</DateUtc></StartTime><FrequencyChanges><FrequencyChange><Frequency dt:dt="r8">3328124</Frequency><Timestamp dt:dt="r8">14080921127</Timestamp><Current dt:dt="…	59.94	1	right	1196684366	07-19-2017	09:24:24	07:24:24	female	21	{LEFTARROW}	78	6	1	9				0	98561	98110	{LEFTARROW}	451	96987	96558	929					mask15	0	98093	1	97893	eqf04_NoEyeNmodel6_dir	90		FamiFilt	FamiFiltered	1	400	0	97592	5	97492
GazeCoD_1Model_male	19	2	26	<?xml version="1.0"?>\n<Clock xmlns:dt="urn:schemas-microsoft-com:datatypes"><Description dt:dt="string">E-Prime Primary Realtime Clock</Description><StartTime><Timestamp dt:dt="int">0</Timestamp><DateUtc dt:dt="string">2017-07-19T07:24:24Z</DateUtc></StartTime><FrequencyChanges><FrequencyChange><Frequency dt:dt="r8">3328124</Frequency><Timestamp dt:dt="r8">14080921127</Timestamp><Current dt:dt="…	59.94	1	right	1196684366	07-19-2017	09:24:24	07:24:24	female	22	{LEFTARROW}	49							0	103265	102831	{DOWNARROW}	434	101709	101363	846	left1,6	2	1	1	mask2	0	102814	0	102614	eqm10_NoEyeNmodel1_dir	0	V	gazeCOD	GazeCoDxp	0	400	0	102314	5	102214
GazeCoD_1Model_male	19	2	26	<?xml version="1.0"?>\n<Clock xmlns:dt="urn:schemas-microsoft-com:datatypes"><Description dt:dt="string">E-Prime Primary Realtime Clock</Description><StartTime><Timestamp dt:dt="int">0</Timestamp><DateUtc dt:dt="string">2017-07-19T07:24:24Z</DateUtc></StartTime><FrequencyChanges><FrequencyChange><Frequency dt:dt="r8">3328124</Frequency><Timestamp dt:dt="r8">14080921127</Timestamp><Current dt:dt="…	59.94	1	right	1196684366	07-19-2017	09:24:24	07:24:24	female	23	{RIGHTARROW}	40							0	105025	104666	{RIGHTARROW}	359	103542	103282	760	right6,4	21	1	2	mask21	0	104649	0	104449	eqm10_NoEyeNmodel1_dir	90	H	gazeCOD	GazeCoDxp	1	400	0	104149	7	104049
GazeCoD_1Model_male	19	2	26	<?xml version="1.0"?>\n<Clock xmlns:dt="urn:schemas-microsoft-com:datatypes"><Description dt:dt="string">E-Prime Primary Realtime Clock</Description><StartTime><Timestamp dt:dt="int">0</Timestamp><DateUtc dt:dt="string">2017-07-19T07:24:24Z</DateUtc></StartTime><FrequencyChanges><FrequencyChange><Frequency dt:dt="r8">3328124</Frequency><Timestamp dt:dt="r8">14080921127</Timestamp><Current dt:dt="…	59.94	1	right	1196684366	07-19-2017	09:24:24	07:24:24	female	24	{DOWNARROW}	79							0	107009	106485	{DOWNARROW}	524	105358	105050	808	DG0	12	1	3	mask12	0	106468	0	106268	eqm10_NoEyeNmodel1_dir	90	H	gazeCOD	GazeCoDxp	1	400	0	105968	10	105868
GazeCoD_1Model_male	19	2	26	<?xml version="1.0"?>\n<Clock xmlns:dt="urn:schemas-microsoft-com:datatypes"><Description dt:dt="string">E-Prime Primary Realtime Clock</Description><StartTime><Timestamp dt:dt="int">0</Timestamp><DateUtc dt:dt="string">2017-07-19T07:24:24Z</DateUtc></StartTime><FrequencyChanges><FrequencyChange><Frequency dt:dt="r8">3328124</Frequency><Timestamp dt:dt="r8">14080921127</Timestamp><Current dt:dt="…	59.94	1	right	1196684366	07-19-2017	09:24:24	07:24:24	female	25	{LEFTARROW}	78							0	108809	108570	{LEFTARROW}	239	107449	107035	914	left8	17	1	4	mask17	0	108553	0	108353	eqm10_NoEyeNmodel1_dir	90	H	gazeCOD	GazeCoDxp	1	400	0	108053	4	107953
GazeCoD_1Model_male	19	2	26	<?xml version="1.0"?>\n<Clock xmlns:dt="urn:schemas-microsoft-com:datatypes"><Description dt:dt="string">E-Prime Primary Realtime Clock</Description><StartTime><Timestamp dt:dt="int">0</Timestamp><DateUtc dt:dt="string">2017-07-19T07:24:24Z</DateUtc></StartTime><FrequencyChanges><FrequencyChange><Frequency dt:dt="r8">3328124</Frequency><Timestamp dt:dt="r8">14080921127</Timestamp><Current dt:dt="…	59.94	1	right	1196684366	07-19-2017	09:24:24	07:24:24	female	26	{DOWNARROW}	79							0	110713	110272	{DOWNARROW}	441	109158	108821	837	DG0	1	1	5	mask1	0	110255	0	110055	eqm10_NoEyeNmodel1_dir	0	V	gazeCOD	GazeCoDxp	1	400	0	109755	-3	109655
GazeCoD_1Model_male	19	2	26	<?xml version="1.0"?>\n<Clock xmlns:dt="urn:schemas-microsoft-com:datatypes"><Description dt:dt="string">E-Prime Primary Realtime Clock</Description><StartTime><Timestamp dt:dt="int">0</Timestamp><DateUtc dt:dt="string">2017-07-19T07:24:24Z</DateUtc></StartTime><FrequencyChanges><FrequencyChange><Frequency dt:dt="r8">3328124</Frequency><Timestamp dt:dt="r8">14080921127</Timestamp><Current dt:dt="…	59.94	1	right	1196684366	07-19-2017	09:24:24	07:24:24	female	27	{RIGHTARROW}	42							0	112857	112291	{DOWNARROW}	566	111173	110739	934	right4,8	9	1	6	mask9	0	112274	1	112074	eqm10_NoEyeNmodel1_dir	0	V	gazeCOD	GazeCoDxp	0	400	0	111773	0	111673
GazeCoD_1Model_male	19	2	26	<?xml version="1.0"?>\n<Clock xmlns:dt="urn:schemas-microsoft-com:datatypes"><Description dt:dt="string">E-Prime Primary Realtime Clock</Description><StartTime><Timestamp dt:dt="int">0</Timestamp><DateUtc dt:dt="string">2017-07-19T07:24:24Z</DateUtc></StartTime><FrequencyChanges><FrequencyChange><Frequency dt:dt="r8">3328124</Frequency><Timestamp dt:dt="r8">14080921127</Timestamp><Current dt:dt="…	59.94	1	right	1196684366	07-19-2017	09:24:24	07:24:24	female	28	{LEFTARROW}	53							0	114537	114359	{LEFTARROW}	178	113232	112875	857	left4,8	4	1	7	mask4	0	114343	1	114143	eqm10_NoEyeNmodel1_dir	0	V	gazeCOD	GazeCoDxp	1	400	0	113842	10	113742
GazeCoD_1Model_male	19	2	26	<?xml version="1.0"?>\n<Clock xmlns:dt="urn:schemas-microsoft-com:datatypes"><Description dt:dt="string">E-Prime Primary Realtime Clock</Description><StartTime><Timestamp dt:dt="int">0</Timestamp><DateUtc dt:dt="string">2017-07-19T07:24:24Z</DateUtc></StartTime><FrequencyChanges><FrequencyChange><Frequency dt:dt="r8">3328124</Frequency><Timestamp dt:dt="r8">14080921127</Timestamp><Current dt:dt="…	59.94	1	right	1196684366	07-19-2017	09:24:24	07:24:24	female	29	{RIGHTARROW}	77							0	116361	116061	{DOWNARROW}	300	114943	114560	883	right8	22	1	8	mask22	0	116044	0	115844	eqm10_NoEyeNmodel1_dir	90	H	gazeCOD	GazeCoDxp	0	400	0	115544	1	115444
GazeCoD_1Model_male	19	2	26	<?xml version="1.0"?>\n<Clock xmlns:dt="urn:schemas-microsoft-com:datatypes"><Description dt:dt="string">E-Prime Primary Realtime Clock</Description><StartTime><Timestamp dt:dt="int">0</Timestamp><DateUtc dt:dt="string">2017-07-19T07:24:24Z</DateUtc></StartTime><FrequencyChanges><FrequencyChange><Frequency dt:dt="r8">3328124</Frequency><Timestamp dt:dt="r8">14080921127</Timestamp><Current dt:dt="…	59.94	1	right	1196684366	07-19-2017	09:24:24	07:24:24	female	30	{RIGHTARROW}	40							0	118585	117930	{DOWNARROW}	655	116802	116378	924	right6,4	10	1	9	mask10	0	117913	1	117713	eqm10_NoEyeNmodel1_dir	0	V	gazeCOD	GazeCoDxp	0	400	0	117412	10	117312
GazeCoD_1Model_male	19	2	26	<?xml version="1.0"?>\n<Clock xmlns:dt="urn:schemas-microsoft-com:datatypes"><Description dt:dt="string">E-Prime Primary Realtime Clock</Description><StartTime><Timestamp dt:dt="int">0</Timestamp><DateUtc dt:dt="string">2017-07-19T07:24:24Z</DateUtc></StartTime><FrequencyChanges><FrequencyChange><Frequency dt:dt="r8">3328124</Frequency><Timestamp dt:dt="r8">14080921127</Timestamp><Current dt:dt="…	59.94	1	right	1196684366	07-19-2017	09:24:24	07:24:24	female	31	{RIGHTARROW}	46							0	120305	120099	{DOWNARROW}	206	118975	118597	878	right1,6	7	1	10	mask7	0	120082	1	119882	eqm10_NoEyeNmodel1_dir	0	V	gazeCOD	GazeCoDxp	0	400	0	119581	6	119481
GazeCoD_1Model_male	19	2	26	<?xml version="1.0"?>\n<Clock xmlns:dt="urn:schemas-microsoft-com:datatypes"><Description dt:dt="string">E-Prime Primary Realtime Clock</Description><StartTime><Timestamp dt:dt="int">0</Timestamp><DateUtc dt:dt="string">2017-07-19T07:24:24Z</DateUtc></StartTime><FrequencyChanges><FrequencyChange><Frequency dt:dt="r8">3328124</Frequency><Timestamp dt:dt="r8">14080921127</Timestamp><Current dt:dt="…	59.94	1	right	1196684366	07-19-2017	09:24:24	07:24:24	female	32	{RIGHTARROW}	44							0	123369	121884	{DOWNARROW}	1485	120758	120315	943	right3,2	30	1	11	mask30	0	121867	1	121667	eqm10_NoEyeNmodel1_dir	90	HV	gazeCOD	GazeCoDxp	0	400	0	121366	8	121266
GazeCoD_1Model_male	19	2	26	<?xml version="1.0"?>\n<Clock xmlns:dt="urn:schemas-microsoft-com:datatypes"><Description dt:dt="string">E-Prime Primary Realtime Clock</Description><StartTime><Timestamp dt:dt="int">0</Timestamp><DateUtc dt:dt="string">2017-07-19T07:24:24Z</DateUtc></StartTime><FrequencyChanges><FrequencyChange><Frequency dt:dt="r8">3328124</Frequency><Timestamp dt:dt="r8">14080921127</Timestamp><Current dt:dt="…	59.94	1	right	1196684366	07-19-2017	09:24:24	07:24:24	female	33	{LEFTARROW}	51							0	125425	124920	{DOWNARROW}	505	123806	123385	921	left3,2	14	1	12	mask14	0	124903	0	124703	eqm10_NoEyeNmodel1_dir	90	H	gazeCOD	GazeCoDxp	0	400	0	124403	-3	124303
GazeCoD_1Model_male	19	2	26	<?xml version="1.0"?>\n<Clock xmlns:dt="urn:schemas-microsoft-com:datatypes"><Description dt:dt="string">E-Prime Primary Realtime Clock</Description><StartTime><Timestamp dt:dt="int">0</Timestamp><DateUtc dt:dt="string">2017-07-19T07:24:24Z</DateUtc></StartTime><FrequencyChanges><FrequencyChange><Frequency dt:dt="r8">3328124</Frequency><Timestamp dt:dt="r8">14080921127</Timestamp><Current dt:dt="…	59.94	1	right	1196684366	07-19-2017	09:24:24	07:24:24	female	34	{RIGHTARROW}	46							0	128257	126939	{DOWNARROW}	1318	125825	125437	888	right1,6	18	1	13	mask18	0	126922	0	126722	eqm10_NoEyeNmodel1_dir	90	H	gazeCOD	GazeCoDxp	0	400	0	126422	-3	126322
GazeCoD_1Model_male	19	2	26	<?xml version="1.0"?>\n<Clock xmlns:dt="urn:schemas-microsoft-com:datatypes"><Description dt:dt="string">E-Prime Primary Realtime Clock</Description><StartTime><Timestamp dt:dt="int">0</Timestamp><DateUtc dt:dt="string">2017-07-19T07:24:24Z</DateUtc></StartTime><FrequencyChanges><FrequencyChange><Frequency dt:dt="r8">3328124</Frequency><Timestamp dt:dt="r8">14080921127</Timestamp><Current dt:dt="…	59.94	1	right	1196684366	07-19-2017	09:24:24	07:24:24	female	35	{LEFTARROW}	78							0	129849	129725	{LEFTARROW}	124	128604	128274	830	left8	28	1	14	mask28	0	129708	0	129508	eqm10_NoEyeNmodel1_dir	90	HV	gazeCOD	GazeCoDxp	1	400	0	129208	4	129108
GazeCoD_1Model_male	19	2	26	<?xml version="1.0"?>\n<Clock xmlns:dt="urn:schemas-microsoft-com:datatypes"><Description dt:dt="string">E-Prime Primary Realtime Clock</Description><StartTime><Timestamp dt:dt="int">0</Timestamp><DateUtc dt:dt="string">2017-07-19T07:24:24Z</DateUtc></StartTime><FrequencyChanges><FrequencyChange><Frequency dt:dt="r8">3328124</Frequency><Timestamp dt:dt="r8">14080921127</Timestamp><Current dt:dt="…	59.94	1	right	1196684366	07-19-2017	09:24:24	07:24:24	female	36	{DOWNARROW}	79							0	131609	131360	{DOWNARROW}	249	130244	129875	869	DG0	23	1	15	mask23	0	131343	0	131143	eqm10_NoEyeNmodel1_dir	90	HV	gazeCOD	GazeCoDxp	1	400	0	130843	-1	130743
GazeCoD_1Model_male	19	2	26	<?xml version="1.0"?>\n<Clock xmlns:dt="urn:schemas-microsoft-com:datatypes"><Description dt:dt="string">E-Prime Primary Realtime Clock</Description><StartTime><Timestamp dt:dt="int">0</Timestamp><DateUtc dt:dt="string">2017-07-19T07:24:24Z</DateUtc></StartTime><FrequencyChanges><FrequencyChange><Frequency dt:dt="r8">3328124</Frequency><Timestamp dt:dt="r8">14080921127</Timestamp><Current dt:dt="…	59.94	1	right	1196684366	07-19-2017	09:24:24	07:24:24	female	37	{RIGHTARROW}	46							0	133361	133162	{DOWNARROW}	199	132045	131627	918	right1,6	29	1	16	mask29	0	133145	0	132945	eqm10_NoEyeNmodel1_dir	90	HV	gazeCOD	GazeCoDxp	0	400	0	132645	0	132545
GazeCoD_1Model_male	19	2	26	<?xml version="1.0"?>\n<Clock xmlns:dt="urn:schemas-microsoft-com:datatypes"><Description dt:dt="string">E-Prime Primary Realtime Clock</Description><StartTime><Timestamp dt:dt="int">0</Timestamp><DateUtc dt:dt="string">2017-07-19T07:24:24Z</DateUtc></StartTime><FrequencyChanges><FrequencyChange><Frequency dt:dt="r8">3328124</Frequency><Timestamp dt:dt="r8">14080921127</Timestamp><Current dt:dt="…	59.94	1	right	1196684366	07-19-2017	09:24:24	07:24:24	female	38	{RIGHTARROW}	42							0	135857	134880	{RIGHTARROW}	977	133766	133379	887	right4,8	20	1	17	mask20	0	134863	0	134663	eqm10_NoEyeNmodel1_dir	90	H	gazeCOD	GazeCoDxp	1	400	0	134363	-3	134263
GazeCoD_1Model_male	19	2	26	<?xml version="1.0"?>\n<Clock xmlns:dt="urn:schemas-microsoft-com:datatypes"><Description dt:dt="string">E-Prime Primary Realtime Clock</Description><StartTime><Timestamp dt:dt="int">0</Timestamp><DateUtc dt:dt="string">2017-07-19T07:24:24Z</DateUtc></StartTime><FrequencyChanges><FrequencyChange><Frequency dt:dt="r8">3328124</Frequency><Timestamp dt:dt="r8">14080921127</Timestamp><Current dt:dt="…	59.94	1	right	1196684366	07-19-2017	09:24:24	07:24:24	female	39	{LEFTARROW}	55							0	138257	137483	{LEFTARROW}	774	136361	135881	980	left6,4	5	1	18	mask5	0	137466	0	137266	eqm10_NoEyeNmodel1_dir	0	V	gazeCOD	GazeCoDxp	1	400	0	136966	5	136866
GazeCoD_1Model_male	19	2	26	<?xml version="1.0"?>\n<Clock xmlns:dt="urn:schemas-microsoft-com:datatypes"><Description dt:dt="string">E-Prime Primary Realtime Clock</Description><StartTime><Timestamp dt:dt="int">0</Timestamp><DateUtc dt:dt="string">2017-07-19T07:24:24Z</DateUtc></StartTime><FrequencyChanges><FrequencyChange><Frequency dt:dt="r8">3328124</Frequency><Timestamp dt:dt="r8">14080921127</Timestamp><Current dt:dt="…	59.94	1	right	1196684366	07-19-2017	09:24:24	07:24:24	female	40	{RIGHTARROW}	44							0	139881	139668	{DOWNARROW}	213	138547	138267	780	right3,2	19	1	19	mask19	0	139651	0	139451	eqm10_NoEyeNmodel1_dir	90	H	gazeCOD	GazeCoDxp	0	400	0	139151	4	139051
GazeCoD_1Model_male	19	2	26	<?xml version="1.0"?>\n<Clock xmlns:dt="urn:schemas-microsoft-com:datatypes"><Description dt:dt="string">E-Prime Primary Realtime Clock</Description><StartTime><Timestamp dt:dt="int">0</Timestamp><DateUtc dt:dt="string">2017-07-19T07:24:24Z</DateUtc></StartTime><FrequencyChanges><FrequencyChange><Frequency dt:dt="r8">3328124</Frequency><Timestamp dt:dt="r8">14080921127</Timestamp><Current dt:dt="…	59.94	1	right	1196684366	07-19-2017	09:24:24	07:24:24	female	41	{LEFTARROW}	53							0	141561	141437	{LEFTARROW}	124	140315	139902	913	left4,8	26	1	20	mask26	0	141420	0	141220	eqm10_NoEyeNmodel1_dir	90	HV	gazeCOD	GazeCoDxp	1	400	0	140920	5	140820
GazeCoD_1Model_male	19	2	26	<?xml version="1.0"?>\n<Clock xmlns:dt="urn:schemas-microsoft-com:datatypes"><Description dt:dt="string">E-Prime Primary Realtime Clock</Description><StartTime><Timestamp dt:dt="int">0</Timestamp><DateUtc dt:dt="string">2017-07-19T07:24:24Z</DateUtc></StartTime><FrequencyChanges><FrequencyChange><Frequency dt:dt="r8">3328124</Frequency><Timestamp dt:dt="r8">14080921127</Timestamp><Current dt:dt="…	59.94	1	right	1196684366	07-19-2017	09:24:24	07:24:24	female	42	{LEFTARROW}	53							0	143321	142988	{LEFTARROW}	333	141876	141587	789	left4,8	15	1	21	mask15	0	142971	0	142771	eqm10_NoEyeNmodel1_dir	90	H	gazeCOD	GazeCoDxp	1	400	0	142471	-5	142371
GazeCoD_1Model_male	19	2	26	<?xml version="1.0"?>\n<Clock xmlns:dt="urn:schemas-microsoft-com:datatypes"><Description dt:dt="string">E-Prime Primary Realtime Clock</Description><StartTime><Timestamp dt:dt="int">0</Timestamp><DateUtc dt:dt="string">2017-07-19T07:24:24Z</DateUtc></StartTime><FrequencyChanges><FrequencyChange><Frequency dt:dt="r8">3328124</Frequency><Timestamp dt:dt="r8">14080921127</Timestamp><Current dt:dt="…	59.94	1	right	1196684366	07-19-2017	09:24:24	07:24:24	female	43	{LEFTARROW}	55							0	145113	144824	{LEFTARROW}	289	143700	143339	861	left6,4	16	1	22	mask16	0	144807	1	144607	eqm10_NoEyeNmodel1_dir	90	H	gazeCOD	GazeCoDxp	1	400	0	144306	6	144206
GazeCoD_1Model_male	19	2	26	<?xml version="1.0"?>\n<Clock xmlns:dt="urn:schemas-microsoft-com:datatypes"><Description dt:dt="string">E-Prime Primary Realtime Clock</Description><StartTime><Timestamp dt:dt="int">0</Timestamp><DateUtc dt:dt="string">2017-07-19T07:24:24Z</DateUtc></StartTime><FrequencyChanges><FrequencyChange><Frequency dt:dt="r8">3328124</Frequency><Timestamp dt:dt="r8">14080921127</Timestamp><Current dt:dt="…	59.94	1	right	1196684366	07-19-2017	09:24:24	07:24:24	female	44	{LEFTARROW}	51							0	146985	146559	{LEFTARROW}	426	145440	145124	816	left3,2	3	1	23	mask3	0	146542	1	146342	eqm10_NoEyeNmodel1_dir	0	V	gazeCOD	GazeCoDxp	1	400	0	146041	1	145941
GazeCoD_1Model_male	19	2	26	<?xml version="1.0"?>\n<Clock xmlns:dt="urn:schemas-microsoft-com:datatypes"><Description dt:dt="string">E-Prime Primary Realtime Clock</Description><StartTime><Timestamp dt:dt="int">0</Timestamp><DateUtc dt:dt="string">2017-07-19T07:24:24Z</DateUtc></StartTime><FrequencyChanges><FrequencyChange><Frequency dt:dt="r8">3328124</Frequency><Timestamp dt:dt="r8">14080921127</Timestamp><Current dt:dt="…	59.94	1	right	1196684366	07-19-2017	09:24:24	07:24:24	female	45	{LEFTARROW}	78							0	148665	148477	{LEFTARROW}	188	147364	147009	855	left8	6	1	24	mask6	0	148460	0	148260	eqm10_NoEyeNmodel1_dir	0	V	gazeCOD	GazeCoDxp	1	400	0	147960	-4	147860
GazeCoD_1Model_male	19	2	26	<?xml version="1.0"?>\n<Clock xmlns:dt="urn:schemas-microsoft-com:datatypes"><Description dt:dt="string">E-Prime Primary Realtime Clock</Description><StartTime><Timestamp dt:dt="int">0</Timestamp><DateUtc dt:dt="string">2017-07-19T07:24:24Z</DateUtc></StartTime><FrequencyChanges><FrequencyChange><Frequency dt:dt="r8">3328124</Frequency><Timestamp dt:dt="r8">14080921127</Timestamp><Current dt:dt="…	59.94	1	right	1196684366	07-19-2017	09:24:24	07:24:24	female	46	{RIGHTARROW}	44							0	150393	150129	{DOWNARROW}	264	149012	148677	835	right3,2	8	1	25	mask8	0	150112	0	149912	eqm10_NoEyeNmodel1_dir	0	V	gazeCOD	GazeCoDxp	0	400	0	149612	0	149512
GazeCoD_1Model_male	19	2	26	<?xml version="1.0"?>\n<Clock xmlns:dt="urn:schemas-microsoft-com:datatypes"><Description dt:dt="string">E-Prime Primary Realtime Clock</Description><StartTime><Timestamp dt:dt="int">0</Timestamp><DateUtc dt:dt="string">2017-07-19T07:24:24Z</DateUtc></StartTime><FrequencyChanges><FrequencyChange><Frequency dt:dt="r8">3328124</Frequency><Timestamp dt:dt="r8">14080921127</Timestamp><Current dt:dt="…	59.94	1	right	1196684366	07-19-2017	09:24:24	07:24:24	female	47	{LEFTARROW}	49							0	152121	151981	{LEFTARROW}	140	150859	150413	946	left1,6	13	1	26	mask13	0	151964	0	151764	eqm10_NoEyeNmodel1_dir	90	H	gazeCOD	GazeCoDxp	1	400	0	151464	5	151364
GazeCoD_1Model_male	19	2	26	<?xml version="1.0"?>\n<Clock xmlns:dt="urn:schemas-microsoft-com:datatypes"><Description dt:dt="string">E-Prime Primary Realtime Clock</Description><StartTime><Timestamp dt:dt="int">0</Timestamp><DateUtc dt:dt="string">2017-07-19T07:24:24Z</DateUtc></StartTime><FrequencyChanges><FrequencyChange><Frequency dt:dt="r8">3328124</Frequency><Timestamp dt:dt="r8">14080921127</Timestamp><Current dt:dt="…	59.94	1	right	1196684366	07-19-2017	09:24:24	07:24:24	female	48	{RIGHTARROW}	77							0	153945	153616	{DOWNARROW}	329	152497	152131	866	right8	33	1	27	mask33	0	153599	0	153399	eqm10_NoEyeNmodel1_dir	90	HV	gazeCOD	GazeCoDxp	0	400	0	153099	2	152999
GazeCoD_1Model_male	19	2	26	<?xml version="1.0"?>\n<Clock xmlns:dt="urn:schemas-microsoft-com:datatypes"><Description dt:dt="string">E-Prime Primary Realtime Clock</Description><StartTime><Timestamp dt:dt="int">0</Timestamp><DateUtc dt:dt="string">2017-07-19T07:24:24Z</DateUtc></StartTime><FrequencyChanges><FrequencyChange><Frequency dt:dt="r8">3328124</Frequency><Timestamp dt:dt="r8">14080921127</Timestamp><Current dt:dt="…	59.94	1	right	1196684366	07-19-2017	09:24:24	07:24:24	female	49	{RIGHTARROW}	40							0	155801	155418	{DOWNARROW}	383	154298	153966	832	right6,4	32	1	28	mask32	0	155401	1	155201	eqm10_NoEyeNmodel1_dir	90	HV	gazeCOD	GazeCoDxp	0	400	0	154900	2	154800
GazeCoD_1Model_male	19	2	26	<?xml version="1.0"?>\n<Clock xmlns:dt="urn:schemas-microsoft-com:datatypes"><Description dt:dt="string">E-Prime Primary Realtime Clock</Description><StartTime><Timestamp dt:dt="int">0</Timestamp><DateUtc dt:dt="string">2017-07-19T07:24:24Z</DateUtc></StartTime><FrequencyChanges><FrequencyChange><Frequency dt:dt="r8">3328124</Frequency><Timestamp dt:dt="r8">14080921127</Timestamp><Current dt:dt="…	59.94	1	right	1196684366	07-19-2017	09:24:24	07:24:24	female	50	{LEFTARROW}	51							0	158153	157269	{LEFTARROW}	884	156154	155818	836	left3,2	25	1	29	mask25	0	157253	1	157053	eqm10_NoEyeNmodel1_dir	90	HV	gazeCOD	GazeCoDxp	1	400	0	156752	-2	156652
GazeCoD_1Model_male	19	2	26	<?xml version="1.0"?>\n<Clock xmlns:dt="urn:schemas-microsoft-com:datatypes"><Description dt:dt="string">E-Prime Primary Realtime Clock</Description><StartTime><Timestamp dt:dt="int">0</Timestamp><DateUtc dt:dt="string">2017-07-19T07:24:24Z</DateUtc></StartTime><FrequencyChanges><FrequencyChange><Frequency dt:dt="r8">3328124</Frequency><Timestamp dt:dt="r8">14080921127</Timestamp><Current dt:dt="…	59.94	1	right	1196684366	07-19-2017	09:24:24	07:24:24	female	51	{RIGHTARROW}	77							0	160017	159705	{RIGHTARROW}	312	158593	158170	923	right8	11	1	30	mask11	0	159688	0	159488	eqm10_NoEyeNmodel1_dir	0	V	gazeCOD	GazeCoDxp	1	400	0	159188	-5	159088
GazeCoD_1Model_male	19	2	26	<?xml version="1.0"?>\n<Clock xmlns:dt="urn:schemas-microsoft-com:datatypes"><Description dt:dt="string">E-Prime Primary Realtime Clock</Description><StartTime><Timestamp dt:dt="int">0</Timestamp><DateUtc dt:dt="string">2017-07-19T07:24:24Z</DateUtc></StartTime><FrequencyChanges><FrequencyChange><Frequency dt:dt="r8">3328124</Frequency><Timestamp dt:dt="r8">14080921127</Timestamp><Current dt:dt="…	59.94	1	right	1196684366	07-19-2017	09:24:24	07:24:24	female	52	{LEFTARROW}	55							0	161681	161540	{LEFTARROW}	141	160413	160039	874	left6,4	27	1	31	mask27	0	161524	1	161324	eqm10_NoEyeNmodel1_dir	90	HV	gazeCOD	GazeCoDxp	1	400	0	161023	10	160923
GazeCoD_1Model_male	19	2	26	<?xml version="1.0"?>\n<Clock xmlns:dt="urn:schemas-microsoft-com:datatypes"><Description dt:dt="string">E-Prime Primary Realtime Clock</Description><StartTime><Timestamp dt:dt="int">0</Timestamp><DateUtc dt:dt="string">2017-07-19T07:24:24Z</DateUtc></StartTime><FrequencyChanges><FrequencyChange><Frequency dt:dt="r8">3328124</Frequency><Timestamp dt:dt="r8">14080921127</Timestamp><Current dt:dt="…	59.94	1	right	1196684366	07-19-2017	09:24:24	07:24:24	female	53	{RIGHTARROW}	42							0	163329	163225	{DOWNARROW}	104	162099	161707	892	right4,8	31	1	32	mask31	0	163209	1	163009	eqm10_NoEyeNmodel1_dir	90	HV	gazeCOD	GazeCoDxp	0	400	0	162708	9	162608
GazeCoD_1Model_male	19	2	26	<?xml version="1.0"?>\n<Clock xmlns:dt="urn:schemas-microsoft-com:datatypes"><Description dt:dt="string">E-Prime Primary Realtime Clock</Description><StartTime><Timestamp dt:dt="int">0</Timestamp><DateUtc dt:dt="string">2017-07-19T07:24:24Z</DateUtc></StartTime><FrequencyChanges><FrequencyChange><Frequency dt:dt="r8">3328124</Frequency><Timestamp dt:dt="r8">14080921127</Timestamp><Current dt:dt="…	59.94	1	right	1196684366	07-19-2017	09:24:24	07:24:24	female	54	{LEFTARROW}	49							0	164969	164844	{DOWNARROW}	125	163731	163342	889	left1,6	24	1	33	mask24	0	164827	0	164627	eqm10_NoEyeNmodel1_dir	90	HV	gazeCOD	GazeCoDxp	0	400	0	164327	-4	164227
GazeCoD_1Model_male	19	2	26	<?xml version="1.0"?>\n<Clock xmlns:dt="urn:schemas-microsoft-com:datatypes"><Description dt:dt="string">E-Prime Primary Realtime Clock</Description><StartTime><Timestamp dt:dt="int">0</Timestamp><DateUtc dt:dt="string">2017-07-19T07:24:24Z</DateUtc></StartTime><FrequencyChanges><FrequencyChange><Frequency dt:dt="r8">3328124</Frequency><Timestamp dt:dt="r8">14080921127</Timestamp><Current dt:dt="…	59.94	1	right	1196684366	07-19-2017	09:24:24	07:24:24	female	55	{RIGHTARROW}	40							0	167081	166546	{DOWNARROW}	535	165432	164994	938	right6,4	10	2	34	mask10	0	166529	1	166329	eqm10_NoEyeNmodel1_dir	0	V	gazeCOD	GazeCoDxp	0	400	0	166028	-4	165928
GazeCoD_1Model_male	19	2	26	<?xml version="1.0"?>\n<Clock xmlns:dt="urn:schemas-microsoft-com:datatypes"><Description dt:dt="string">E-Prime Primary Realtime Clock</Description><StartTime><Timestamp dt:dt="int">0</Timestamp><DateUtc dt:dt="string">2017-07-19T07:24:24Z</DateUtc></StartTime><FrequencyChanges><FrequencyChange><Frequency dt:dt="r8">3328124</Frequency><Timestamp dt:dt="r8">14080921127</Timestamp><Current dt:dt="…	59.94	1	right	1196684366	07-19-2017	09:24:24	07:24:24	female	56	{RIGHTARROW}	77							0	168769	168598	{RIGHTARROW}	171	167471	167096	875	right8	11	2	35	mask11	0	168581	1	168381	eqm10_NoEyeNmodel1_dir	0	V	gazeCOD	GazeCoDxp	1	400	0	168080	9	167980
GazeCoD_1Model_male	19	2	26	<?xml version="1.0"?>\n<Clock xmlns:dt="urn:schemas-microsoft-com:datatypes"><Description dt:dt="string">E-Prime Primary Realtime Clock</Description><StartTime><Timestamp dt:dt="int">0</Timestamp><DateUtc dt:dt="string">2017-07-19T07:24:24Z</DateUtc></StartTime><FrequencyChanges><FrequencyChange><Frequency dt:dt="r8">3328124</Frequency><Timestamp dt:dt="r8">14080921127</Timestamp><Current dt:dt="…	59.94	1	right	1196684366	07-19-2017	09:24:24	07:24:24	female	57	{LEFTARROW}	78							0	170577	170366	{LEFTARROW}	211	169252	168781	971	left8	6	2	36	mask6	0	170349	0	170149	eqm10_NoEyeNmodel1_dir	0	V	gazeCOD	GazeCoDxp	1	400	0	169849	-3	169749
GazeCoD_1Model_male	19	2	26	<?xml version="1.0"?>\n<Clock xmlns:dt="urn:schemas-microsoft-com:datatypes"><Description dt:dt="string">E-Prime Primary Realtime Clock</Description><StartTime><Timestamp dt:dt="int">0</Timestamp><DateUtc dt:dt="string">2017-07-19T07:24:24Z</DateUtc></StartTime><FrequencyChanges><FrequencyChange><Frequency dt:dt="r8">3328124</Frequency><Timestamp dt:dt="r8">14080921127</Timestamp><Current dt:dt="…	59.94	1	right	1196684366	07-19-2017	09:24:24	07:24:24	female	58	{LEFTARROW}	55							0	172249	172018	{LEFTARROW}	231	170899	170600	799	left6,4	16	2	37	mask16	0	172001	1	171801	eqm10_NoEyeNmodel1_dir	90	H	gazeCOD	GazeCoDxp	1	400	0	171500	1	171400
GazeCoD_1Model_male	19	2	26	<?xml version="1.0"?>\n<Clock xmlns:dt="urn:schemas-microsoft-com:datatypes"><Description dt:dt="string">E-Prime Primary Realtime Clock</Description><StartTime><Timestamp dt:dt="int">0</Timestamp><DateUtc dt:dt="string">2017-07-19T07:24:24Z</DateUtc></StartTime><FrequencyChanges><FrequencyChange><Frequency dt:dt="r8">3328124</Frequency><Timestamp dt:dt="r8">14080921127</Timestamp><Current dt:dt="…	59.94	1	right	1196684366	07-19-2017	09:24:24	07:24:24	female	59	{LEFTARROW}	51							0	174225	173686	{DOWNARROW}	539	172559	172268	791	left3,2	14	2	38	mask14	0	173669	0	173469	eqm10_NoEyeNmodel1_dir	90	H	gazeCOD	GazeCoDxp	0	400	0	173169	10	173069
GazeCoD_1Model_male	19	2	26	<?xml version="1.0"?>\n<Clock xmlns:dt="urn:schemas-microsoft-com:datatypes"><Description dt:dt="string">E-Prime Primary Realtime Clock</Description><StartTime><Timestamp dt:dt="int">0</Timestamp><DateUtc dt:dt="string">2017-07-19T07:24:24Z</DateUtc></StartTime><FrequencyChanges><FrequencyChange><Frequency dt:dt="r8">3328124</Frequency><Timestamp dt:dt="r8">14080921127</Timestamp><Current dt:dt="…	59.94	1	right	1196684366	07-19-2017	09:24:24	07:24:24	female	60	{RIGHTARROW}	42							0	175913	175655	{RIGHTARROW}	258	174537	174237	800	right4,8	31	2	39	mask31	0	175638	1	175438	eqm10_NoEyeNmodel1_dir	90	HV	gazeCOD	GazeCoDxp	1	400	0	175137	0	175037
GazeCoD_1Model_male	19	2	26	<?xml version="1.0"?>\n<Clock xmlns:dt="urn:schemas-microsoft-com:datatypes"><Description dt:dt="string">E-Prime Primary Realtime Clock</Description><StartTime><Timestamp dt:dt="int">0</Timestamp><DateUtc dt:dt="string">2017-07-19T07:24:24Z</DateUtc></StartTime><FrequencyChanges><FrequencyChange><Frequency dt:dt="r8">3328124</Frequency><Timestamp dt:dt="r8">14080921127</Timestamp><Current dt:dt="…	59.94	1	right	1196684366	07-19-2017	09:24:24	07:24:24	female	61	{RIGHTARROW}	77							0	177609	177440	{DOWNARROW}	169	176323	175938	885	right8	22	2	40	mask22	0	177423	0	177223	eqm10_NoEyeNmodel1_dir	90	H	gazeCOD	GazeCoDxp	0	400	0	176923	0	176823
GazeCoD_1Model_male	19	2	26	<?xml version="1.0"?>\n<Clock xmlns:dt="urn:schemas-microsoft-com:datatypes"><Description dt:dt="string">E-Prime Primary Realtime Clock</Description><StartTime><Timestamp dt:dt="int">0</Timestamp><DateUtc dt:dt="string">2017-07-19T07:24:24Z</DateUtc></StartTime><FrequencyChanges><FrequencyChange><Frequency dt:dt="r8">3328124</Frequency><Timestamp dt:dt="r8">14080921127</Timestamp><Current dt:dt="…	59.94	1	right	1196684366	07-19-2017	09:24:24	07:24:24	female	62	{RIGHTARROW}	40							0	179433	179208	{DOWNARROW}	225	178083	177623	960	right6,4	21	2	41	mask21	0	179191	0	178991	eqm10_NoEyeNmodel1_dir	90	H	gazeCOD	GazeCoDxp	0	400	0	178691	8	178591
GazeCoD_1Model_male	19	2	26	<?xml version="1.0"?>\n<Clock xmlns:dt="urn:schemas-microsoft-com:datatypes"><Description dt:dt="string">E-Prime Primary Realtime Clock</Description><StartTime><Timestamp dt:dt="int">0</Timestamp><DateUtc dt:dt="string">2017-07-19T07:24:24Z</DateUtc></StartTime><FrequencyChanges><FrequencyChange><Frequency dt:dt="r8">3328124</Frequency><Timestamp dt:dt="r8">14080921127</Timestamp><Current dt:dt="…	59.94	1	right	1196684366	07-19-2017	09:24:24	07:24:24	female	63	{RIGHTARROW}	42							0	181177	180943	{RIGHTARROW}	234	179822	179459	863	right4,8	9	2	42	mask9	0	180927	1	180727	eqm10_NoEyeNmodel1_dir	0	V	gazeCOD	GazeCoDxp	1	400	0	180426	4	180326
GazeCoD_1Model_male	19	2	26	<?xml version="1.0"?>\n<Clock xmlns:dt="urn:schemas-microsoft-com:datatypes"><Description dt:dt="string">E-Prime Primary Realtime Clock</Description><StartTime><Timestamp dt:dt="int">0</Timestamp><DateUtc dt:dt="string">2017-07-19T07:24:24Z</DateUtc></StartTime><FrequencyChanges><FrequencyChange><Frequency dt:dt="r8">3328124</Frequency><Timestamp dt:dt="r8">14080921127</Timestamp><Current dt:dt="…	59.94	1	right	1196684366	07-19-2017	09:24:24	07:24:24	female	64	{DOWNARROW}	79							0	182665	182645	{DOWNARROW}	20	181524	181194	830	DG0	1	2	43	mask1	0	182628	0	182428	eqm10_NoEyeNmodel1_dir	0	V	gazeCOD	GazeCoDxp	1	400	0	182128	4	182028
GazeCoD_1Model_male	19	2	26	<?xml version="1.0"?>\n<Clock xmlns:dt="urn:schemas-microsoft-com:datatypes"><Description dt:dt="string">E-Prime Primary Realtime Clock</Description><StartTime><Timestamp dt:dt="int">0</Timestamp><DateUtc dt:dt="string">2017-07-19T07:24:24Z</DateUtc></StartTime><FrequencyChanges><FrequencyChange><Frequency dt:dt="r8">3328124</Frequency><Timestamp dt:dt="r8">14080921127</Timestamp><Current dt:dt="…	59.94	1	right	1196684366	07-19-2017	09:24:24	07:24:24	female	65	{LEFTARROW}	51							0	184641	184080	{LEFTARROW}	561	182961	182678	783	left3,2	25	2	44	mask25	0	184063	0	183863	eqm10_NoEyeNmodel1_dir	90	HV	gazeCOD	GazeCoDxp	1	400	0	183563	2	183463
GazeCoD_1Model_male	19	2	26	<?xml version="1.0"?>\n<Clock xmlns:dt="urn:schemas-microsoft-com:datatypes"><Description dt:dt="string">E-Prime Primary Realtime Clock</Description><StartTime><Timestamp dt:dt="int">0</Timestamp><DateUtc dt:dt="string">2017-07-19T07:24:24Z</DateUtc></StartTime><FrequencyChanges><FrequencyChange><Frequency dt:dt="r8">3328124</Frequency><Timestamp dt:dt="r8">14080921127</Timestamp><Current dt:dt="…	59.94	1	right	1196684366	07-19-2017	09:24:24	07:24:24	female	66	{RIGHTARROW}	42							0	186217	186082	{DOWNARROW}	135	184963	184664	799	right4,8	20	2	45	mask20	0	186065	0	185865	eqm10_NoEyeNmodel1_dir	90	H	gazeCOD	GazeCoDxp	0	400	0	185565	2	185465
GazeCoD_1Model_male	19	2	26	<?xml version="1.0"?>\n<Clock xmlns:dt="urn:schemas-microsoft-com:datatypes"><Description dt:dt="string">E-Prime Primary Realtime Clock</Description><StartTime><Timestamp dt:dt="int">0</Timestamp><DateUtc dt:dt="string">2017-07-19T07:24:24Z</DateUtc></StartTime><FrequencyChanges><FrequencyChange><Frequency dt:dt="r8">3328124</Frequency><Timestamp dt:dt="r8">14080921127</Timestamp><Current dt:dt="…	59.94	1	right	1196684366	07-19-2017	09:24:24	07:24:24	female	67	{LEFTARROW}	51							0	187961	187700	{DOWNARROW}	261	186582	186232	850	left3,2	3	2	46	mask3	0	187683	0	187483	eqm10_NoEyeNmodel1_dir	0	V	gazeCOD	GazeCoDxp	0	400	0	187183	1	187083
GazeCoD_1Model_male	19	2	26	<?xml version="1.0"?>\n<Clock xmlns:dt="urn:schemas-microsoft-com:datatypes"><Description dt:dt="string">E-Prime Primary Realtime Clock</Description><StartTime><Timestamp dt:dt="int">0</Timestamp><DateUtc dt:dt="string">2017-07-19T07:24:24Z</DateUtc></StartTime><FrequencyChanges><FrequencyChange><Frequency dt:dt="r8">3328124</Frequency><Timestamp dt:dt="r8">14080921127</Timestamp><Current dt:dt="…	59.94	1	right	1196684366	07-19-2017	09:24:24	07:24:24	female	68	{RIGHTARROW}	46							0	189593	189369	{DOWNARROW}	224	188244	187984	760	right1,6	7	2	47	mask7	0	189352	1	189152	eqm10_NoEyeNmodel1_dir	0	V	gazeCOD	GazeCoDxp	0	400	0	188851	7	188751
GazeCoD_1Model_male	19	2	26	<?xml version="1.0"?>\n<Clock xmlns:dt="urn:schemas-microsoft-com:datatypes"><Description dt:dt="string">E-Prime Primary Realtime Clock</Description><StartTime><Timestamp dt:dt="int">0</Timestamp><DateUtc dt:dt="string">2017-07-19T07:24:24Z</DateUtc></StartTime><FrequencyChanges><FrequencyChange><Frequency dt:dt="r8">3328124</Frequency><Timestamp dt:dt="r8">14080921127</Timestamp><Current dt:dt="…	59.94	1	right	1196684366	07-19-2017	09:24:24	07:24:24	female	69	{RIGHTARROW}	44							0	191353	191070	{DOWNARROW}	283	189951	189619	832	right3,2	19	2	48	mask19	0	191053	0	190853	eqm10_NoEyeNmodel1_dir	90	H	gazeCOD	GazeCoDxp	0	400	0	190553	2	190453
GazeCoD_1Model_male	19	2	26	<?xml version="1.0"?>\n<Clock xmlns:dt="urn:schemas-microsoft-com:datatypes"><Description dt:dt="string">E-Prime Primary Realtime Clock</Description><StartTime><Timestamp dt:dt="int">0</Timestamp><DateUtc dt:dt="string">2017-07-19T07:24:24Z</DateUtc></StartTime><FrequencyChanges><FrequencyChange><Frequency dt:dt="r8">3328124</Frequency><Timestamp dt:dt="r8">14080921127</Timestamp><Current dt:dt="…	59.94	1	right	1196684366	07-19-2017	09:24:24	07:24:24	female	70	{RIGHTARROW}	44							0	193121	192956	{DOWNARROW}	165	191828	191371	957	right3,2	30	2	49	mask30	0	192939	1	192739	eqm10_NoEyeNmodel1_dir	90	HV	gazeCOD	GazeCoDxp	0	400	0	192438	10	192338
GazeCoD_1Model_male	19	2	26	<?xml version="1.0"?>\n<Clock xmlns:dt="urn:schemas-microsoft-com:datatypes"><Description dt:dt="string">E-Prime Primary Realtime Clock</Description><StartTime><Timestamp dt:dt="int">0</Timestamp><DateUtc dt:dt="string">2017-07-19T07:24:24Z</DateUtc></StartTime><FrequencyChanges><FrequencyChange><Frequency dt:dt="r8">3328124</Frequency><Timestamp dt:dt="r8">14080921127</Timestamp><Current dt:dt="…	59.94	1	right	1196684366	07-19-2017	09:24:24	07:24:24	female	71	{LEFTARROW}	53							0	194905	194657	{DOWNARROW}	248	193535	193139	896	left4,8	26	2	50	mask26	0	194640	0	194440	eqm10_NoEyeNmodel1_dir	90	HV	gazeCOD	GazeCoDxp	0	400	0	194140	5	194040
GazeCoD_1Model_male	19	2	26	<?xml version="1.0"?>\n<Clock xmlns:dt="urn:schemas-microsoft-com:datatypes"><Description dt:dt="string">E-Prime Primary Realtime Clock</Description><StartTime><Timestamp dt:dt="int">0</Timestamp><DateUtc dt:dt="string">2017-07-19T07:24:24Z</DateUtc></StartTime><FrequencyChanges><FrequencyChange><Frequency dt:dt="r8">3328124</Frequency><Timestamp dt:dt="r8">14080921127</Timestamp><Current dt:dt="…	59.94	1	right	1196684366	07-19-2017	09:24:24	07:24:24	female	72	{LEFTARROW}	78							0	197169	196459	{DOWNARROW}	710	195333	194924	909	left8	17	2	51	mask17	0	196442	0	196242	eqm10_NoEyeNmodel1_dir	90	H	gazeCOD	GazeCoDxp	0	400	0	195942	9	195842
GazeCoD_1Model_male	19	2	26	<?xml version="1.0"?>\n<Clock xmlns:dt="urn:schemas-microsoft-com:datatypes"><Description dt:dt="string">E-Prime Primary Realtime Clock</Description><StartTime><Timestamp dt:dt="int">0</Timestamp><DateUtc dt:dt="string">2017-07-19T07:24:24Z</DateUtc></StartTime><FrequencyChanges><FrequencyChange><Frequency dt:dt="r8">3328124</Frequency><Timestamp dt:dt="r8">14080921127</Timestamp><Current dt:dt="…	59.94	1	right	1196684366	07-19-2017	09:24:24	07:24:24	female	73	{RIGHTARROW}	40							0	198833	198645	{DOWNARROW}	188	197524	197193	831	right6,4	32	2	52	mask32	0	198628	1	198428	eqm10_NoEyeNmodel1_dir	90	HV	gazeCOD	GazeCoDxp	0	400	0	198127	3	198027
GazeCoD_1Model_male	19	2	26	<?xml version="1.0"?>\n<Clock xmlns:dt="urn:schemas-microsoft-com:datatypes"><Description dt:dt="string">E-Prime Primary Realtime Clock</Description><StartTime><Timestamp dt:dt="int">0</Timestamp><DateUtc dt:dt="string">2017-07-19T07:24:24Z</DateUtc></StartTime><FrequencyChanges><FrequencyChange><Frequency dt:dt="r8">3328124</Frequency><Timestamp dt:dt="r8">14080921127</Timestamp><Current dt:dt="…	59.94	1	right	1196684366	07-19-2017	09:24:24	07:24:24	female	74	{LEFTARROW}	53							0	200673	200230	{DOWNARROW}	443	199115	198845	770	left4,8	15	2	53	mask15	0	200213	1	200013	eqm10_NoEyeNmodel1_dir	90	H	gazeCOD	GazeCoDxp	0	400	0	199712	-3	199612
GazeCoD_1Model_male	19	2	26	<?xml version="1.0"?>\n<Clock xmlns:dt="urn:schemas-microsoft-com:datatypes"><Description dt:dt="string">E-Prime Primary Realtime Clock</Description><StartTime><Timestamp dt:dt="int">0</Timestamp><DateUtc dt:dt="string">2017-07-19T07:24:24Z</DateUtc></StartTime><FrequencyChanges><FrequencyChange><Frequency dt:dt="r8">3328124</Frequency><Timestamp dt:dt="r8">14080921127</Timestamp><Current dt:dt="…	59.94	1	right	1196684366	07-19-2017	09:24:24	07:24:24	female	75	{DOWNARROW}	79							0	202361	202198	{DOWNARROW}	163	201081	200697	884	DG0	12	2	54	mask12	0	202181	0	201981	eqm10_NoEyeNmodel1_dir	90	H	gazeCOD	GazeCoDxp	1	400	0	201681	0	201581
GazeCoD_1Model_male	19	2	26	<?xml version="1.0"?>\n<Clock xmlns:dt="urn:schemas-microsoft-com:datatypes"><Description dt:dt="string">E-Prime Primary Realtime Clock</Description><StartTime><Timestamp dt:dt="int">0</Timestamp><DateUtc dt:dt="string">2017-07-19T07:24:24Z</DateUtc></StartTime><FrequencyChanges><FrequencyChange><Frequency dt:dt="r8">3328124</Frequency><Timestamp dt:dt="r8">14080921127</Timestamp><Current dt:dt="…	59.94	1	right	1196684366	07-19-2017	09:24:24	07:24:24	female	76	{RIGHTARROW}	44							0	204249	203983	{DOWNARROW}	266	202871	202382	989	right3,2	8	2	55	mask8	0	203966	0	203766	eqm10_NoEyeNmodel1_dir	0	V	gazeCOD	GazeCoDxp	0	400	0	203466	-5	203366
GazeCoD_1Model_male	19	2	26	<?xml version="1.0"?>\n<Clock xmlns:dt="urn:schemas-microsoft-com:datatypes"><Description dt:dt="string">E-Prime Primary Realtime Clock</Description><StartTime><Timestamp dt:dt="int">0</Timestamp><DateUtc dt:dt="string">2017-07-19T07:24:24Z</DateUtc></StartTime><FrequencyChanges><FrequencyChange><Frequency dt:dt="r8">3328124</Frequency><Timestamp dt:dt="r8">14080921127</Timestamp><Current dt:dt="…	59.94	1	right	1196684366	07-19-2017	09:24:24	07:24:24	female	77	{RIGHTARROW}	46							0	284929	284765	{DOWNARROW}	164	283646	283247	899	right1,6	18	2	56	mask18	0	284748	0	284548	eqm10_NoEyeNmodel1_dir	90	H	gazeCOD	GazeCoDxp	0	400	0	284248	2	284148
GazeCoD_1Model_male	19	2	26	<?xml version="1.0"?>\n<Clock xmlns:dt="urn:schemas-microsoft-com:datatypes"><Description dt:dt="string">E-Prime Primary Realtime Clock</Description><StartTime><Timestamp dt:dt="int">0</Timestamp><DateUtc dt:dt="string">2017-07-19T07:24:24Z</DateUtc></StartTime><FrequencyChanges><FrequencyChange><Frequency dt:dt="r8">3328124</Frequency><Timestamp dt:dt="r8">14080921127</Timestamp><Current dt:dt="…	59.94	1	right	1196684366	07-19-2017	09:24:24	07:24:24	female	78	{LEFTARROW}	55							0	286673	286350	{LEFTARROW}	323	285236	284948	788	left6,4	5	2	57	mask5	0	286333	0	286133	eqm10_NoEyeNmodel1_dir	0	V	gazeCOD	GazeCoDxp	1	400	0	285833	-3	285733
GazeCoD_1Model_male	19	2	26	<?xml version="1.0"?>\n<Clock xmlns:dt="urn:schemas-microsoft-com:datatypes"><Description dt:dt="string">E-Prime Primary Realtime Clock</Description><StartTime><Timestamp dt:dt="int">0</Timestamp><DateUtc dt:dt="string">2017-07-19T07:24:24Z</DateUtc></StartTime><FrequencyChanges><FrequencyChange><Frequency dt:dt="r8">3328124</Frequency><Timestamp dt:dt="r8">14080921127</Timestamp><Current dt:dt="…	59.94	1	right	1196684366	07-19-2017	09:24:24	07:24:24	female	79	{LEFTARROW}	49							0	288401	288268	{DOWNARROW}	133	287152	286684	968	left1,6	24	2	58	mask24	0	288252	1	288052	eqm10_NoEyeNmodel1_dir	90	HV	gazeCOD	GazeCoDxp	0	400	0	287751	-1	287651
GazeCoD_1Model_male	19	2	26	<?xml version="1.0"?>\n<Clock xmlns:dt="urn:schemas-microsoft-com:datatypes"><Description dt:dt="string">E-Prime Primary Realtime Clock</Description><StartTime><Timestamp dt:dt="int">0</Timestamp><DateUtc dt:dt="string">2017-07-19T07:24:24Z</DateUtc></StartTime><FrequencyChanges><FrequencyChange><Frequency dt:dt="r8">3328124</Frequency><Timestamp dt:dt="r8">14080921127</Timestamp><Current dt:dt="…	59.94	1	right	1196684366	07-19-2017	09:24:24	07:24:24	female	80	{RIGHTARROW}	46							0	290001	289920	{DOWNARROW}	81	288799	288419	880	right1,6	29	2	59	mask29	0	289903	0	289703	eqm10_NoEyeNmodel1_dir	90	HV	gazeCOD	GazeCoDxp	0	400	0	289403	4	289303
GazeCoD_1Model_male	19	2	26	<?xml version="1.0"?>\n<Clock xmlns:dt="urn:schemas-microsoft-com:datatypes"><Description dt:dt="string">E-Prime Primary Realtime Clock</Description><StartTime><Timestamp dt:dt="int">0</Timestamp><DateUtc dt:dt="string">2017-07-19T07:24:24Z</DateUtc></StartTime><FrequencyChanges><FrequencyChange><Frequency dt:dt="r8">3328124</Frequency><Timestamp dt:dt="r8">14080921127</Timestamp><Current dt:dt="…	59.94	1	right	1196684366	07-19-2017	09:24:24	07:24:24	female	81	{LEFTARROW}	49							0	291801	291589	{DOWNARROW}	212	290461	290020	941	left1,6	13	2	60	mask13	0	291572	1	291372	eqm10_NoEyeNmodel1_dir	90	H	gazeCOD	GazeCoDxp	0	400	0	291071	10	290971
GazeCoD_1Model_male	19	2	26	<?xml version="1.0"?>\n<Clock xmlns:dt="urn:schemas-microsoft-com:datatypes"><Description dt:dt="string">E-Prime Primary Realtime Clock</Description><StartTime><Timestamp dt:dt="int">0</Timestamp><DateUtc dt:dt="string">2017-07-19T07:24:24Z</DateUtc></StartTime><FrequencyChanges><FrequencyChange><Frequency dt:dt="r8">3328124</Frequency><Timestamp dt:dt="r8">14080921127</Timestamp><Current dt:dt="…	59.94	1	right	1196684366	07-19-2017	09:24:24	07:24:24	female	82	{LEFTARROW}	49							0	293905	293240	{DOWNARROW}	665	292113	291822	791	left1,6	2	2	61	mask2	0	293223	0	293023	eqm10_NoEyeNmodel1_dir	0	V	gazeCOD	GazeCoDxp	0	400	0	292723	10	292623
GazeCoD_1Model_male	19	2	26	<?xml version="1.0"?>\n<Clock xmlns:dt="urn:schemas-microsoft-com:datatypes"><Description dt:dt="string">E-Prime Primary Realtime Clock</Description><StartTime><Timestamp dt:dt="int">0</Timestamp><DateUtc dt:dt="string">2017-07-19T07:24:24Z</DateUtc></StartTime><FrequencyChanges><FrequencyChange><Frequency dt:dt="r8">3328124</Frequency><Timestamp dt:dt="r8">14080921127</Timestamp><Current dt:dt="…	59.94	1	right	1196684366	07-19-2017	09:24:24	07:24:24	female	83	{RIGHTARROW}	77							0	295609	295376	{RIGHTARROW}	233	294262	293924	838	right8	33	2	62	mask33	0	295359	1	295159	eqm10_NoEyeNmodel1_dir	90	HV	gazeCOD	GazeCoDxp	1	400	0	294858	-4	294758
GazeCoD_1Model_male	19	2	26	<?xml version="1.0"?>\n<Clock xmlns:dt="urn:schemas-microsoft-com:datatypes"><Description dt:dt="string">E-Prime Primary Realtime Clock</Description><StartTime><Timestamp dt:dt="int">0</Timestamp><DateUtc dt:dt="string">2017-07-19T07:24:24Z</DateUtc></StartTime><FrequencyChanges><FrequencyChange><Frequency dt:dt="r8">3328124</Frequency><Timestamp dt:dt="r8">14080921127</Timestamp><Current dt:dt="…	59.94	1	right	1196684366	07-19-2017	09:24:24	07:24:24	female	84	{DOWNARROW}	79							0	297169	297127	{DOWNARROW}	42	296013	295626	887	DG0	23	2	63	mask23	0	297111	1	296911	eqm10_NoEyeNmodel1_dir	90	HV	gazeCOD	GazeCoDxp	1	400	0	296610	-3	296510
GazeCoD_1Model_male	19	2	26	<?xml version="1.0"?>\n<Clock xmlns:dt="urn:schemas-microsoft-com:datatypes"><Description dt:dt="string">E-Prime Primary Realtime Clock</Description><StartTime><Timestamp dt:dt="int">0</Timestamp><DateUtc dt:dt="string">2017-07-19T07:24:24Z</DateUtc></StartTime><FrequencyChanges><FrequencyChange><Frequency dt:dt="r8">3328124</Frequency><Timestamp dt:dt="r8">14080921127</Timestamp><Current dt:dt="…	59.94	1	right	1196684366	07-19-2017	09:24:24	07:24:24	female	85	{LEFTARROW}	55							0	298705	298579	{LEFTARROW}	126	297456	297194	762	left6,4	27	2	64	mask27	0	298562	0	298362	eqm10_NoEyeNmodel1_dir	90	HV	gazeCOD	GazeCoDxp	1	400	0	298062	6	297962
GazeCoD_1Model_male	19	2	26	<?xml version="1.0"?>\n<Clock xmlns:dt="urn:schemas-microsoft-com:datatypes"><Description dt:dt="string">E-Prime Primary Realtime Clock</Description><StartTime><Timestamp dt:dt="int">0</Timestamp><DateUtc dt:dt="string">2017-07-19T07:24:24Z</DateUtc></StartTime><FrequencyChanges><FrequencyChange><Frequency dt:dt="r8">3328124</Frequency><Timestamp dt:dt="r8">14080921127</Timestamp><Current dt:dt="…	59.94	1	right	1196684366	07-19-2017	09:24:24	07:24:24	female	86	{LEFTARROW}	53							0	301049	300197	{DOWNARROW}	852	299079	298729	850	left4,8	4	2	65	mask4	0	300180	0	299980	eqm10_NoEyeNmodel1_dir	0	V	gazeCOD	GazeCoDxp	0	400	0	299680	1	299580
GazeCoD_1Model_male	19	2	26	<?xml version="1.0"?>\n<Clock xmlns:dt="urn:schemas-microsoft-com:datatypes"><Description dt:dt="string">E-Prime Primary Realtime Clock</Description><StartTime><Timestamp dt:dt="int">0</Timestamp><DateUtc dt:dt="string">2017-07-19T07:24:24Z</DateUtc></StartTime><FrequencyChanges><FrequencyChange><Frequency dt:dt="r8">3328124</Frequency><Timestamp dt:dt="r8">14080921127</Timestamp><Current dt:dt="…	59.94	1	right	1196684366	07-19-2017	09:24:24	07:24:24	female	87	{LEFTARROW}	78							0	303009	302616	{LEFTARROW}	393	301502	301065	937	left8	28	2	66	mask28	0	302599	0	302399	eqm10_NoEyeNmodel1_dir	90	HV	gazeCOD	GazeCoDxp	1	400	0	302099	-3	301999
GazeCoD_1Model_male	19	2	26	<?xml version="1.0"?>\n<Clock xmlns:dt="urn:schemas-microsoft-com:datatypes"><Description dt:dt="string">E-Prime Primary Realtime Clock</Description><StartTime><Timestamp dt:dt="int">0</Timestamp><DateUtc dt:dt="string">2017-07-19T07:24:24Z</DateUtc></StartTime><FrequencyChanges><FrequencyChange><Frequency dt:dt="r8">3328124</Frequency><Timestamp dt:dt="r8">14080921127</Timestamp><Current dt:dt="…	59.94	1	right	1196684366	07-19-2017	09:24:24	07:24:24	female	88	{DOWNARROW}	79							0	304697	304452	{DOWNARROW}	245	303338	303033	805	DG0	12	3	67	mask12	0	304435	1	304235	eqm10_NoEyeNmodel1_dir	90	H	gazeCOD	GazeCoDxp	1	400	0	303934	-4	303834
GazeCoD_1Model_male	19	2	26	<?xml version="1.0"?>\n<Clock xmlns:dt="urn:schemas-microsoft-com:datatypes"><Description dt:dt="string">E-Prime Primary Realtime Clock</Description><StartTime><Timestamp dt:dt="int">0</Timestamp><DateUtc dt:dt="string">2017-07-19T07:24:24Z</DateUtc></StartTime><FrequencyChanges><FrequencyChange><Frequency dt:dt="r8">3328124</Frequency><Timestamp dt:dt="r8">14080921127</Timestamp><Current dt:dt="…	59.94	1	right	1196684366	07-19-2017	09:24:24	07:24:24	female	89	{RIGHTARROW}	46							0	307057	306270	{RIGHTARROW}	787	305150	304718	932	right1,6	7	3	68	mask7	0	306253	0	306053	eqm10_NoEyeNmodel1_dir	0	V	gazeCOD	GazeCoDxp	1	400	0	305753	3	305653
GazeCoD_1Model_male	19	2	26	<?xml version="1.0"?>\n<Clock xmlns:dt="urn:schemas-microsoft-com:datatypes"><Description dt:dt="string">E-Prime Primary Realtime Clock</Description><StartTime><Timestamp dt:dt="int">0</Timestamp><DateUtc dt:dt="string">2017-07-19T07:24:24Z</DateUtc></StartTime><FrequencyChanges><FrequencyChange><Frequency dt:dt="r8">3328124</Frequency><Timestamp dt:dt="r8">14080921127</Timestamp><Current dt:dt="…	59.94	1	right	1196684366	07-19-2017	09:24:24	07:24:24	female	90	{LEFTARROW}	49							0	309177	308506	{DOWNARROW}	671	307381	307071	810	left1,6	13	3	69	mask13	0	308489	1	308289	eqm10_NoEyeNmodel1_dir	90	H	gazeCOD	GazeCoDxp	0	400	0	307988	7	307888
GazeCoD_1Model_male	19	2	26	<?xml version="1.0"?>\n<Clock xmlns:dt="urn:schemas-microsoft-com:datatypes"><Description dt:dt="string">E-Prime Primary Realtime Clock</Description><StartTime><Timestamp dt:dt="int">0</Timestamp><DateUtc dt:dt="string">2017-07-19T07:24:24Z</DateUtc></StartTime><FrequencyChanges><FrequencyChange><Frequency dt:dt="r8">3328124</Frequency><Timestamp dt:dt="r8">14080921127</Timestamp><Current dt:dt="…	59.94	1	right	1196684366	07-19-2017	09:24:24	07:24:24	female	91	{RIGHTARROW}	77							0	311001	310674	{DOWNARROW}	327	309557	309190	867	right8	22	3	70	mask22	0	310658	1	310458	eqm10_NoEyeNmodel1_dir	90	H	gazeCOD	GazeCoDxp	0	400	0	310157	0	310057
GazeCoD_1Model_male	19	2	26	<?xml version="1.0"?>\n<Clock xmlns:dt="urn:schemas-microsoft-com:datatypes"><Description dt:dt="string">E-Prime Primary Realtime Clock</Description><StartTime><Timestamp dt:dt="int">0</Timestamp><DateUtc dt:dt="string">2017-07-19T07:24:24Z</DateUtc></StartTime><FrequencyChanges><FrequencyChange><Frequency dt:dt="r8">3328124</Frequency><Timestamp dt:dt="r8">14080921127</Timestamp><Current dt:dt="…	59.94	1	right	1196684366	07-19-2017	09:24:24	07:24:24	female	92	{RIGHTARROW}	42							0	312801	312543	{RIGHTARROW}	258	311426	311025	901	right4,8	9	3	71	mask9	0	312526	0	312326	eqm10_NoEyeNmodel1_dir	0	V	gazeCOD	GazeCoDxp	1	400	0	312026	0	311926
GazeCoD_1Model_male	19	2	26	<?xml version="1.0"?>\n<Clock xmlns:dt="urn:schemas-microsoft-com:datatypes"><Description dt:dt="string">E-Prime Primary Realtime Clock</Description><StartTime><Timestamp dt:dt="int">0</Timestamp><DateUtc dt:dt="string">2017-07-19T07:24:24Z</DateUtc></StartTime><FrequencyChanges><FrequencyChange><Frequency dt:dt="r8">3328124</Frequency><Timestamp dt:dt="r8">14080921127</Timestamp><Current dt:dt="…	59.94	1	right	1196684366	07-19-2017	09:24:24	07:24:24	female	93	{LEFTARROW}	49							0	314785	314261	{LEFTARROW}	524	313135	312827	808	left1,6	24	3	72	mask24	0	314245	1	314045	eqm10_NoEyeNmodel1_dir	90	HV	gazeCOD	GazeCoDxp	1	400	0	313744	9	313644
GazeCoD_1Model_male	19	2	26	<?xml version="1.0"?>\n<Clock xmlns:dt="urn:schemas-microsoft-com:datatypes"><Description dt:dt="string">E-Prime Primary Realtime Clock</Description><StartTime><Timestamp dt:dt="int">0</Timestamp><DateUtc dt:dt="string">2017-07-19T07:24:24Z</DateUtc></StartTime><FrequencyChanges><FrequencyChange><Frequency dt:dt="r8">3328124</Frequency><Timestamp dt:dt="r8">14080921127</Timestamp><Current dt:dt="…	59.94	1	right	1196684366	07-19-2017	09:24:24	07:24:24	female	94	{LEFTARROW}	55							0	316681	316263	{LEFTARROW}	418	315143	314795	848	left6,4	5	3	73	mask5	0	316247	1	316047	eqm10_NoEyeNmodel1_dir	0	V	gazeCOD	GazeCoDxp	1	400	0	315746	3	315646
GazeCoD_1Model_male	19	2	26	<?xml version="1.0"?>\n<Clock xmlns:dt="urn:schemas-microsoft-com:datatypes"><Description dt:dt="string">E-Prime Primary Realtime Clock</Description><StartTime><Timestamp dt:dt="int">0</Timestamp><DateUtc dt:dt="string">2017-07-19T07:24:24Z</DateUtc></StartTime><FrequencyChanges><FrequencyChange><Frequency dt:dt="r8">3328124</Frequency><Timestamp dt:dt="r8">14080921127</Timestamp><Current dt:dt="…	59.94	1	right	1196684366	07-19-2017	09:24:24	07:24:24	female	95	{RIGHTARROW}	42							0	318577	318249	{DOWNARROW}	328	317124	316697	927	right4,8	31	3	74	mask31	0	318232	1	318032	eqm10_NoEyeNmodel1_dir	90	HV	gazeCOD	GazeCoDxp	0	400	0	317731	7	317631
GazeCoD_1Model_male	19	2	26	<?xml version="1.0"?>\n<Clock xmlns:dt="urn:schemas-microsoft-com:datatypes"><Description dt:dt="string">E-Prime Primary Realtime Clock</Description><StartTime><Timestamp dt:dt="int">0</Timestamp><DateUtc dt:dt="string">2017-07-19T07:24:24Z</DateUtc></StartTime><FrequencyChanges><FrequencyChange><Frequency dt:dt="r8">3328124</Frequency><Timestamp dt:dt="r8">14080921127</Timestamp><Current dt:dt="…	59.94	1	right	1196684366	07-19-2017	09:24:24	07:24:24	female	96	{LEFTARROW}	51							0	320633	320067	{LEFTARROW}	566	318951	318599	852	left3,2	3	3	75	mask3	0	320050	0	319850	eqm10_NoEyeNmodel1_dir	0	V	gazeCOD	GazeCoDxp	1	400	0	319550	-1	319450
GazeCoD_1Model_male	19	2	26	<?xml version="1.0"?>\n<Clock xmlns:dt="urn:schemas-microsoft-com:datatypes"><Description dt:dt="string">E-Prime Primary Realtime Clock</Description><StartTime><Timestamp dt:dt="int">0</Timestamp><DateUtc dt:dt="string">2017-07-19T07:24:24Z</DateUtc></StartTime><FrequencyChanges><FrequencyChange><Frequency dt:dt="r8">3328124</Frequency><Timestamp dt:dt="r8">14080921127</Timestamp><Current dt:dt="…	59.94	1	right	1196684366	07-19-2017	09:24:24	07:24:24	female	97	{LEFTARROW}	53							0	322825	322219	{LEFTARROW}	606	321107	320651	956	left4,8	26	3	76	mask26	0	322203	1	322003	eqm10_NoEyeNmodel1_dir	90	HV	gazeCOD	GazeCoDxp	1	400	0	321702	-5	321602
GazeCoD_1Model_male	19	2	26	<?xml version="1.0"?>\n<Clock xmlns:dt="urn:schemas-microsoft-com:datatypes"><Description dt:dt="string">E-Prime Primary Realtime Clock</Description><StartTime><Timestamp dt:dt="int">0</Timestamp><DateUtc dt:dt="string">2017-07-19T07:24:24Z</DateUtc></StartTime><FrequencyChanges><FrequencyChange><Frequency dt:dt="r8">3328124</Frequency><Timestamp dt:dt="r8">14080921127</Timestamp><Current dt:dt="…	59.94	1	right	1196684366	07-19-2017	09:24:24	07:24:24	female	98	{LEFTARROW}	55							0	325065	324372	{DOWNARROW}	693	323244	322837	907	left6,4	16	3	77	mask16	0	324355	1	324155	eqm10_NoEyeNmodel1_dir	90	H	gazeCOD	GazeCoDxp	0	400	0	323854	10	323754
GazeCoD_1Model_male	19	2	26	<?xml version="1.0"?>\n<Clock xmlns:dt="urn:schemas-microsoft-com:datatypes"><Description dt:dt="string">E-Prime Primary Realtime Clock</Description><StartTime><Timestamp dt:dt="int">0</Timestamp><DateUtc dt:dt="string">2017-07-19T07:24:24Z</DateUtc></StartTime><FrequencyChanges><FrequencyChange><Frequency dt:dt="r8">3328124</Frequency><Timestamp dt:dt="r8">14080921127</Timestamp><Current dt:dt="…	59.94	1	right	1196684366	07-19-2017	09:24:24	07:24:24	female	99	{LEFTARROW}	51							0	326665	326507	{LEFTARROW}	158	325392	325089	803	left3,2	25	3	78	mask25	0	326490	0	326290	eqm10_NoEyeNmodel1_dir	90	HV	gazeCOD	GazeCoDxp	1	400	0	325990	-2	325890
GazeCoD_1Model_male	19	2	26	<?xml version="1.0"?>\n<Clock xmlns:dt="urn:schemas-microsoft-com:datatypes"><Description dt:dt="string">E-Prime Primary Realtime Clock</Description><StartTime><Timestamp dt:dt="int">0</Timestamp><DateUtc dt:dt="string">2017-07-19T07:24:24Z</DateUtc></StartTime><FrequencyChanges><FrequencyChange><Frequency dt:dt="r8">3328124</Frequency><Timestamp dt:dt="r8">14080921127</Timestamp><Current dt:dt="…	59.94	1	right	1196684366	07-19-2017	09:24:24	07:24:24	female	100	{LEFTARROW}	53							0	328505	328242	{LEFTARROW}	263	327119	326691	928	left4,8	15	3	79	mask15	0	328225	0	328025	eqm10_NoEyeNmodel1_dir	90	H	gazeCOD	GazeCoDxp	1	400	0	327725	6	327625
GazeCoD_1Model_male	19	2	26	<?xml version="1.0"?>\n<Clock xmlns:dt="urn:schemas-microsoft-com:datatypes"><Description dt:dt="string">E-Prime Primary Realtime Clock</Description><StartTime><Timestamp dt:dt="int">0</Timestamp><DateUtc dt:dt="string">2017-07-19T07:24:24Z</DateUtc></StartTime><FrequencyChanges><FrequencyChange><Frequency dt:dt="r8">3328124</Frequency><Timestamp dt:dt="r8">14080921127</Timestamp><Current dt:dt="…	59.94	1	right	1196684366	07-19-2017	09:24:24	07:24:24	female	101	{LEFTARROW}	55							0	330161	329977	{LEFTARROW}	184	328865	328526	839	left6,4	27	3	80	mask27	0	329960	0	329760	eqm10_NoEyeNmodel1_dir	90	HV	gazeCOD	GazeCoDxp	1	400	0	329460	-5	329360
GazeCoD_1Model_male	19	2	26	<?xml version="1.0"?>\n<Clock xmlns:dt="urn:schemas-microsoft-com:datatypes"><Description dt:dt="string">E-Prime Primary Realtime Clock</Description><StartTime><Timestamp dt:dt="int">0</Timestamp><DateUtc dt:dt="string">2017-07-19T07:24:24Z</DateUtc></StartTime><FrequencyChanges><FrequencyChange><Frequency dt:dt="r8">3328124</Frequency><Timestamp dt:dt="r8">14080921127</Timestamp><Current dt:dt="…	59.94	1	right	1196684366	07-19-2017	09:24:24	07:24:24	female	102	{RIGHTARROW}	40							0	331969	331762	{DOWNARROW}	207	330651	330177	974	right6,4	21	3	81	mask21	0	331746	0	331546	eqm10_NoEyeNmodel1_dir	90	H	gazeCOD	GazeCoDxp	0	400	0	331246	-5	331146
GazeCoD_1Model_male	19	2	26	<?xml version="1.0"?>\n<Clock xmlns:dt="urn:schemas-microsoft-com:datatypes"><Description dt:dt="string">E-Prime Primary Realtime Clock</Description><StartTime><Timestamp dt:dt="int">0</Timestamp><DateUtc dt:dt="string">2017-07-19T07:24:24Z</DateUtc></StartTime><FrequencyChanges><FrequencyChange><Frequency dt:dt="r8">3328124</Frequency><Timestamp dt:dt="r8">14080921127</Timestamp><Current dt:dt="…	59.94	1	right	1196684366	07-19-2017	09:24:24	07:24:24	female	103	{RIGHTARROW}	44							0	333529	333414	{DOWNARROW}	115	332294	331979	815	right3,2	19	3	82	mask19	0	333397	0	333197	eqm10_NoEyeNmodel1_dir	90	H	gazeCOD	GazeCoDxp	0	400	0	332897	3	332797
GazeCoD_1Model_male	19	2	26	<?xml version="1.0"?>\n<Clock xmlns:dt="urn:schemas-microsoft-com:datatypes"><Description dt:dt="string">E-Prime Primary Realtime Clock</Description><StartTime><Timestamp dt:dt="int">0</Timestamp><DateUtc dt:dt="string">2017-07-19T07:24:24Z</DateUtc></StartTime><FrequencyChanges><FrequencyChange><Frequency dt:dt="r8">3328124</Frequency><Timestamp dt:dt="r8">14080921127</Timestamp><Current dt:dt="…	59.94	1	right	1196684366	07-19-2017	09:24:24	07:24:24	female	104	{LEFTARROW}	78							0	335289	335066	{LEFTARROW}	223	333950	333548	902	left8	17	3	83	mask17	0	335049	1	334849	eqm10_NoEyeNmodel1_dir	90	H	gazeCOD	GazeCoDxp	1	400	0	334548	-2	334448
GazeCoD_1Model_male	19	2	26	<?xml version="1.0"?>\n<Clock xmlns:dt="urn:schemas-microsoft-com:datatypes"><Description dt:dt="string">E-Prime Primary Realtime Clock</Description><StartTime><Timestamp dt:dt="int">0</Timestamp><DateUtc dt:dt="string">2017-07-19T07:24:24Z</DateUtc></StartTime><FrequencyChanges><FrequencyChange><Frequency dt:dt="r8">3328124</Frequency><Timestamp dt:dt="r8">14080921127</Timestamp><Current dt:dt="…	59.94	1	right	1196684366	07-19-2017	09:24:24	07:24:24	female	105	{RIGHTARROW}	77							0	337121	336868	{RIGHTARROW}	253	335753	335299	954	right8	11	3	84	mask11	0	336851	1	336651	eqm10_NoEyeNmodel1_dir	0	V	gazeCOD	GazeCoDxp	1	400	0	336350	-3	336250
GazeCoD_1Model_male	19	2	26	<?xml version="1.0"?>\n<Clock xmlns:dt="urn:schemas-microsoft-com:datatypes"><Description dt:dt="string">E-Prime Primary Realtime Clock</Description><StartTime><Timestamp dt:dt="int">0</Timestamp><DateUtc dt:dt="string">2017-07-19T07:24:24Z</DateUtc></StartTime><FrequencyChanges><FrequencyChange><Frequency dt:dt="r8">3328124</Frequency><Timestamp dt:dt="r8">14080921127</Timestamp><Current dt:dt="…	59.94	1	right	1196684366	07-19-2017	09:24:24	07:24:24	female	106	{DOWNARROW}	79							0	338977	338519	{DOWNARROW}	458	337407	337135	772	DG0	1	3	85	mask1	0	338502	0	338302	eqm10_NoEyeNmodel1_dir	0	V	gazeCOD	GazeCoDxp	1	400	0	338002	-5	337902
GazeCoD_1Model_male	19	2	26	<?xml version="1.0"?>\n<Clock xmlns:dt="urn:schemas-microsoft-com:datatypes"><Description dt:dt="string">E-Prime Primary Realtime Clock</Description><StartTime><Timestamp dt:dt="int">0</Timestamp><DateUtc dt:dt="string">2017-07-19T07:24:24Z</DateUtc></StartTime><FrequencyChanges><FrequencyChange><Frequency dt:dt="r8">3328124</Frequency><Timestamp dt:dt="r8">14080921127</Timestamp><Current dt:dt="…	59.94	1	right	1196684366	07-19-2017	09:24:24	07:24:24	female	107	{LEFTARROW}	51							0	340673	340471	{LEFTARROW}	202	339360	339003	857	left3,2	14	3	86	mask14	0	340454	-1	340254	eqm10_NoEyeNmodel1_dir	90	H	gazeCOD	GazeCoDxp	1	400	0	339955	-5	339855
GazeCoD_1Model_male	19	2	26	<?xml version="1.0"?>\n<Clock xmlns:dt="urn:schemas-microsoft-com:datatypes"><Description dt:dt="string">E-Prime Primary Realtime Clock</Description><StartTime><Timestamp dt:dt="int">0</Timestamp><DateUtc dt:dt="string">2017-07-19T07:24:24Z</DateUtc></StartTime><FrequencyChanges><FrequencyChange><Frequency dt:dt="r8">3328124</Frequency><Timestamp dt:dt="r8">14080921127</Timestamp><Current dt:dt="…	59.94	1	right	1196684366	07-19-2017	09:24:24	07:24:24	female	108	{DOWNARROW}	79							0	342281	342140	{DOWNARROW}	141	341012	340688	824	DG0	23	3	87	mask23	0	342123	1	341923	eqm10_NoEyeNmodel1_dir	90	HV	gazeCOD	GazeCoDxp	1	400	0	341622	10	341522
GazeCoD_1Model_male	19	2	26	<?xml version="1.0"?>\n<Clock xmlns:dt="urn:schemas-microsoft-com:datatypes"><Description dt:dt="string">E-Prime Primary Realtime Clock</Description><StartTime><Timestamp dt:dt="int">0</Timestamp><DateUtc dt:dt="string">2017-07-19T07:24:24Z</DateUtc></StartTime><FrequencyChanges><FrequencyChange><Frequency dt:dt="r8">3328124</Frequency><Timestamp dt:dt="r8">14080921127</Timestamp><Current dt:dt="…	59.94	1	right	1196684366	07-19-2017	09:24:24	07:24:24	female	109	{RIGHTARROW}	46							0	344497	343875	{DOWNARROW}	622	342757	342306	951	right1,6	18	3	88	mask18	0	343858	1	343658	eqm10_NoEyeNmodel1_dir	90	H	gazeCOD	GazeCoDxp	0	400	0	343357	0	343257
GazeCoD_1Model_male	19	2	26	<?xml version="1.0"?>\n<Clock xmlns:dt="urn:schemas-microsoft-com:datatypes"><Description dt:dt="string">E-Prime Primary Realtime Clock</Description><StartTime><Timestamp dt:dt="int">0</Timestamp><DateUtc dt:dt="string">2017-07-19T07:24:24Z</DateUtc></StartTime><FrequencyChanges><FrequencyChange><Frequency dt:dt="r8">3328124</Frequency><Timestamp dt:dt="r8">14080921127</Timestamp><Current dt:dt="…	59.94	1	right	1196684366	07-19-2017	09:24:24	07:24:24	female	110	{RIGHTARROW}	40							0	346169	345943	{RIGHTARROW}	226	344824	344509	815	right6,4	32	3	89	mask32	0	345927	1	345727	eqm10_NoEyeNmodel1_dir	90	HV	gazeCOD	GazeCoDxp	1	400	0	345426	2	345326
GazeCoD_1Model_male	19	2	26	<?xml version="1.0"?>\n<Clock xmlns:dt="urn:schemas-microsoft-com:datatypes"><Description dt:dt="string">E-Prime Primary Realtime Clock</Description><StartTime><Timestamp dt:dt="int">0</Timestamp><DateUtc dt:dt="string">2017-07-19T07:24:24Z</DateUtc></StartTime><FrequencyChanges><FrequencyChange><Frequency dt:dt="r8">3328124</Frequency><Timestamp dt:dt="r8">14080921127</Timestamp><Current dt:dt="…	59.94	1	right	1196684366	07-19-2017	09:24:24	07:24:24	female	111	{LEFTARROW}	49							0	348009	347628	{DOWNARROW}	381	346513	346194	819	left1,6	2	3	90	mask2	0	347612	1	347412	eqm10_NoEyeNmodel1_dir	0	V	gazeCOD	GazeCoDxp	0	400	0	347111	-2	347011
GazeCoD_1Model_male	19	2	26	<?xml version="1.0"?>\n<Clock xmlns:dt="urn:schemas-microsoft-com:datatypes"><Description dt:dt="string">E-Prime Primary Realtime Clock</Description><StartTime><Timestamp dt:dt="int">0</Timestamp><DateUtc dt:dt="string">2017-07-19T07:24:24Z</DateUtc></StartTime><FrequencyChanges><FrequencyChange><Frequency dt:dt="r8">3328124</Frequency><Timestamp dt:dt="r8">14080921127</Timestamp><Current dt:dt="…	59.94	1	right	1196684366	07-19-2017	09:24:24	07:24:24	female	112	{RIGHTARROW}	44							0	349625	349614	{DOWNARROW}	11	348501	348029	972	right3,2	30	3	91	mask30	0	349597	0	349397	eqm10_NoEyeNmodel1_dir	90	HV	gazeCOD	GazeCoDxp	0	400	0	349097	-4	348997
GazeCoD_1Model_male	19	2	26	<?xml version="1.0"?>\n<Clock xmlns:dt="urn:schemas-microsoft-com:datatypes"><Description dt:dt="string">E-Prime Primary Realtime Clock</Description><StartTime><Timestamp dt:dt="int">0</Timestamp><DateUtc dt:dt="string">2017-07-19T07:24:24Z</DateUtc></StartTime><FrequencyChanges><FrequencyChange><Frequency dt:dt="r8">3328124</Frequency><Timestamp dt:dt="r8">14080921127</Timestamp><Current dt:dt="…	59.94	1	right	1196684366	07-19-2017	09:24:24	07:24:24	female	113	{LEFTARROW}	78							0	351321	351065	{LEFTARROW}	256	349950	349647	803	left8	28	3	92	mask28	0	351048	0	350848	eqm10_NoEyeNmodel1_dir	90	HV	gazeCOD	GazeCoDxp	1	400	0	350548	-2	350448
GazeCoD_1Model_male	19	2	26	<?xml version="1.0"?>\n<Clock xmlns:dt="urn:schemas-microsoft-com:datatypes"><Description dt:dt="string">E-Prime Primary Realtime Clock</Description><StartTime><Timestamp dt:dt="int">0</Timestamp><DateUtc dt:dt="string">2017-07-19T07:24:24Z</DateUtc></StartTime><FrequencyChanges><FrequencyChange><Frequency dt:dt="r8">3328124</Frequency><Timestamp dt:dt="r8">14080921127</Timestamp><Current dt:dt="…	59.94	1	right	1196684366	07-19-2017	09:24:24	07:24:24	female	114	{LEFTARROW}	53							0	353097	352800	{LEFTARROW}	297	351679	351332	847	left4,8	4	3	93	mask4	0	352783	0	352583	eqm10_NoEyeNmodel1_dir	0	V	gazeCOD	GazeCoDxp	1	400	0	352283	4	352183
GazeCoD_1Model_male	19	2	26	<?xml version="1.0"?>\n<Clock xmlns:dt="urn:schemas-microsoft-com:datatypes"><Description dt:dt="string">E-Prime Primary Realtime Clock</Description><StartTime><Timestamp dt:dt="int">0</Timestamp><DateUtc dt:dt="string">2017-07-19T07:24:24Z</DateUtc></StartTime><FrequencyChanges><FrequencyChange><Frequency dt:dt="r8">3328124</Frequency><Timestamp dt:dt="r8">14080921127</Timestamp><Current dt:dt="…	59.94	1	right	1196684366	07-19-2017	09:24:24	07:24:24	female	115	{RIGHTARROW}	44							0	354993	354652	{RIGHTARROW}	341	353530	353117	913	right3,2	8	3	94	mask8	0	354635	0	354435	eqm10_NoEyeNmodel1_dir	0	V	gazeCOD	GazeCoDxp	1	400	0	354135	5	354035
GazeCoD_1Model_male	19	2	26	<?xml version="1.0"?>\n<Clock xmlns:dt="urn:schemas-microsoft-com:datatypes"><Description dt:dt="string">E-Prime Primary Realtime Clock</Description><StartTime><Timestamp dt:dt="int">0</Timestamp><DateUtc dt:dt="string">2017-07-19T07:24:24Z</DateUtc></StartTime><FrequencyChanges><FrequencyChange><Frequency dt:dt="r8">3328124</Frequency><Timestamp dt:dt="r8">14080921127</Timestamp><Current dt:dt="…	59.94	1	right	1196684366	07-19-2017	09:24:24	07:24:24	female	116	{RIGHTARROW}	77							0	356577	356437	{RIGHTARROW}	140	355315	355019	796	right8	33	3	95	mask33	0	356420	0	356220	eqm10_NoEyeNmodel1_dir	90	HV	gazeCOD	GazeCoDxp	1	400	0	355920	5	355820
GazeCoD_1Model_male	19	2	26	<?xml version="1.0"?>\n<Clock xmlns:dt="urn:schemas-microsoft-com:datatypes"><Description dt:dt="string">E-Prime Primary Realtime Clock</Description><StartTime><Timestamp dt:dt="int">0</Timestamp><DateUtc dt:dt="string">2017-07-19T07:24:24Z</DateUtc></StartTime><FrequencyChanges><FrequencyChange><Frequency dt:dt="r8">3328124</Frequency><Timestamp dt:dt="r8">14080921127</Timestamp><Current dt:dt="…	59.94	1	right	1196684366	07-19-2017	09:24:24	07:24:24	female	117	{LEFTARROW}	78							0	358129	358006	{LEFTARROW}	123	356894	356588	806	left8	6	3	96	mask6	0	357989	0	357789	eqm10_NoEyeNmodel1_dir	0	V	gazeCOD	GazeCoDxp	1	400	0	357489	-5	357389
GazeCoD_1Model_male	19	2	26	<?xml version="1.0"?>\n<Clock xmlns:dt="urn:schemas-microsoft-com:datatypes"><Description dt:dt="string">E-Prime Primary Realtime Clock</Description><StartTime><Timestamp dt:dt="int">0</Timestamp><DateUtc dt:dt="string">2017-07-19T07:24:24Z</DateUtc></StartTime><FrequencyChanges><FrequencyChange><Frequency dt:dt="r8">3328124</Frequency><Timestamp dt:dt="r8">14080921127</Timestamp><Current dt:dt="…	59.94	1	right	1196684366	07-19-2017	09:24:24	07:24:24	female	118	{RIGHTARROW}	40							0	359737	359607	{DOWNARROW}	130	358488	358139	849	right6,4	10	3	97	mask10	0	359590	0	359390	eqm10_NoEyeNmodel1_dir	0	V	gazeCOD	GazeCoDxp	0	400	0	359090	2	358990
GazeCoD_1Model_male	19	2	26	<?xml version="1.0"?>\n<Clock xmlns:dt="urn:schemas-microsoft-com:datatypes"><Description dt:dt="string">E-Prime Primary Realtime Clock</Description><StartTime><Timestamp dt:dt="int">0</Timestamp><DateUtc dt:dt="string">2017-07-19T07:24:24Z</DateUtc></StartTime><FrequencyChanges><FrequencyChange><Frequency dt:dt="r8">3328124</Frequency><Timestamp dt:dt="r8">14080921127</Timestamp><Current dt:dt="…	59.94	1	right	1196684366	07-19-2017	09:24:24	07:24:24	female	119	{RIGHTARROW}	42							0	361545	361175	{DOWNARROW}	370	360048	359757	791	right4,8	20	3	98	mask20	0	361159	1	360959	eqm10_NoEyeNmodel1_dir	90	H	gazeCOD	GazeCoDxp	0	400	0	360658	10	360558
GazeCoD_1Model_male	19	2	26	<?xml version="1.0"?>\n<Clock xmlns:dt="urn:schemas-microsoft-com:datatypes"><Description dt:dt="string">E-Prime Primary Realtime Clock</Description><StartTime><Timestamp dt:dt="int">0</Timestamp><DateUtc dt:dt="string">2017-07-19T07:24:24Z</DateUtc></StartTime><FrequencyChanges><FrequencyChange><Frequency dt:dt="r8">3328124</Frequency><Timestamp dt:dt="r8">14080921127</Timestamp><Current dt:dt="…	59.94	1	right	1196684366	07-19-2017	09:24:24	07:24:24	female	120	{RIGHTARROW}	46							0	363297	363144	{DOWNARROW}	153	362018	361559	959	right1,6	29	3	99	mask29	0	363127	0	362927	eqm10_NoEyeNmodel1_dir	90	HV	gazeCOD	GazeCoDxp	0	400	0	362627	9	362527
GazeCoD_1Model_male	19	2	26	<?xml version="1.0"?>\n<Clock xmlns:dt="urn:schemas-microsoft-com:datatypes"><Description dt:dt="string">E-Prime Primary Realtime Clock</Description><StartTime><Timestamp dt:dt="int">0</Timestamp><DateUtc dt:dt="string">2017-07-19T07:24:24Z</DateUtc></StartTime><FrequencyChanges><FrequencyChange><Frequency dt:dt="r8">3328124</Frequency><Timestamp dt:dt="r8">14080921127</Timestamp><Current dt:dt="…	59.94	1	right	1196684366	07-19-2017	09:24:24	07:24:24	female	121	{LEFTARROW}	55							0	364761	364729	{LEFTARROW}	32	363603	363311	792	left6,4	16	4	100	mask16	0	364712	0	364512	eqm10_NoEyeNmodel1_dir	90	H	gazeCOD	GazeCoDxp	1	400	0	364212	9	364112
GazeCoD_1Model_male	19	2	26	<?xml version="1.0"?>\n<Clock xmlns:dt="urn:schemas-microsoft-com:datatypes"><Description dt:dt="string">E-Prime Primary Realtime Clock</Description><StartTime><Timestamp dt:dt="int">0</Timestamp><DateUtc dt:dt="string">2017-07-19T07:24:24Z</DateUtc></StartTime><FrequencyChanges><FrequencyChange><Frequency dt:dt="r8">3328124</Frequency><Timestamp dt:dt="r8">14080921127</Timestamp><Current dt:dt="…	59.94	1	right	1196684366	07-19-2017	09:24:24	07:24:24	female	122	{RIGHTARROW}	42							0	366321	366164	{DOWNARROW}	157	365047	364779	768	right4,8	20	4	101	mask20	0	366147	0	365947	eqm10_NoEyeNmodel1_dir	90	H	gazeCOD	GazeCoDxp	0	400	0	365647	0	365547
GazeCoD_1Model_male	19	2	26	<?xml version="1.0"?>\n<Clock xmlns:dt="urn:schemas-microsoft-com:datatypes"><Description dt:dt="string">E-Prime Primary Realtime Clock</Description><StartTime><Timestamp dt:dt="int">0</Timestamp><DateUtc dt:dt="string">2017-07-19T07:24:24Z</DateUtc></StartTime><FrequencyChanges><FrequencyChange><Frequency dt:dt="r8">3328124</Frequency><Timestamp dt:dt="r8">14080921127</Timestamp><Current dt:dt="…	59.94	1	right	1196684366	07-19-2017	09:24:24	07:24:24	female	123	{RIGHTARROW}	46							0	368025	367899	{DOWNARROW}	126	366784	366347	937	right1,6	7	4	102	mask7	0	367882	0	367682	eqm10_NoEyeNmodel1_dir	0	V	gazeCOD	GazeCoDxp	0	400	0	367382	-2	367282
GazeCoD_1Model_male	19	2	26	<?xml version="1.0"?>\n<Clock xmlns:dt="urn:schemas-microsoft-com:datatypes"><Description dt:dt="string">E-Prime Primary Realtime Clock</Description><StartTime><Timestamp dt:dt="int">0</Timestamp><DateUtc dt:dt="string">2017-07-19T07:24:24Z</DateUtc></StartTime><FrequencyChanges><FrequencyChange><Frequency dt:dt="r8">3328124</Frequency><Timestamp dt:dt="r8">14080921127</Timestamp><Current dt:dt="…	59.94	1	right	1196684366	07-19-2017	09:24:24	07:24:24	female	124	{LEFTARROW}	51							0	370105	369584	{DOWNARROW}	521	368459	368049	910	left3,2	14	4	103	mask14	0	369567	0	369367	eqm10_NoEyeNmodel1_dir	90	H	gazeCOD	GazeCoDxp	0	400	0	369067	8	368967
GazeCoD_1Model_male	19	2	26	<?xml version="1.0"?>\n<Clock xmlns:dt="urn:schemas-microsoft-com:datatypes"><Description dt:dt="string">E-Prime Primary Realtime Clock</Description><StartTime><Timestamp dt:dt="int">0</Timestamp><DateUtc dt:dt="string">2017-07-19T07:24:24Z</DateUtc></StartTime><FrequencyChanges><FrequencyChange><Frequency dt:dt="r8">3328124</Frequency><Timestamp dt:dt="r8">14080921127</Timestamp><Current dt:dt="…	59.94	1	right	1196684366	07-19-2017	09:24:24	07:24:24	female	125	{LEFTARROW}	78							0	371865	371503	{LEFTARROW}	362	370383	370118	765	left8	17	4	104	mask17	0	371486	1	371286	eqm10_NoEyeNmodel1_dir	90	H	gazeCOD	GazeCoDxp	1	400	0	370985	2	370885
GazeCoD_1Model_male	19	2	26	<?xml version="1.0"?>\n<Clock xmlns:dt="urn:schemas-microsoft-com:datatypes"><Description dt:dt="string">E-Prime Primary Realtime Clock</Description><StartTime><Timestamp dt:dt="int">0</Timestamp><DateUtc dt:dt="string">2017-07-19T07:24:24Z</DateUtc></StartTime><FrequencyChanges><FrequencyChange><Frequency dt:dt="r8">3328124</Frequency><Timestamp dt:dt="r8">14080921127</Timestamp><Current dt:dt="…	59.94	1	right	1196684366	07-19-2017	09:24:24	07:24:24	female	126	{LEFTARROW}	51							0	373681	373421	{LEFTARROW}	260	372303	371886	917	left3,2	25	4	105	mask25	0	373404	0	373204	eqm10_NoEyeNmodel1_dir	90	HV	gazeCOD	GazeCoDxp	1	400	0	372904	1	372804
GazeCoD_1Model_male	19	2	26	<?xml version="1.0"?>\n<Clock xmlns:dt="urn:schemas-microsoft-com:datatypes"><Description dt:dt="string">E-Prime Primary Realtime Clock</Description><StartTime><Timestamp dt:dt="int">0</Timestamp><DateUtc dt:dt="string">2017-07-19T07:24:24Z</DateUtc></StartTime><FrequencyChanges><FrequencyChange><Frequency dt:dt="r8">3328124</Frequency><Timestamp dt:dt="r8">14080921127</Timestamp><Current dt:dt="…	59.94	1	right	1196684366	07-19-2017	09:24:24	07:24:24	female	127	{RIGHTARROW}	77							0	375617	375223	{RIGHTARROW}	394	374106	373705	901	right8	33	4	106	mask33	0	375206	0	375006	eqm10_NoEyeNmodel1_dir	90	HV	gazeCOD	GazeCoDxp	1	400	0	374706	0	374606
GazeCoD_1Model_male	19	2	26	<?xml version="1.0"?>\n<Clock xmlns:dt="urn:schemas-microsoft-com:datatypes"><Description dt:dt="string">E-Prime Primary Realtime Clock</Description><StartTime><Timestamp dt:dt="int">0</Timestamp><DateUtc dt:dt="string">2017-07-19T07:24:24Z</DateUtc></StartTime><FrequencyChanges><FrequencyChange><Frequency dt:dt="r8">3328124</Frequency><Timestamp dt:dt="r8">14080921127</Timestamp><Current dt:dt="…	59.94	1	right	1196684366	07-19-2017	09:24:24	07:24:24	female	128	{RIGHTARROW}	46							0	377473	377258	{DOWNARROW}	215	376131	375640	991	right1,6	29	4	107	mask29	0	377242	1	377042	eqm10_NoEyeNmodel1_dir	90	HV	gazeCOD	GazeCoDxp	0	400	0	376741	10	376641
GazeCoD_1Model_male	19	2	26	<?xml version="1.0"?>\n<Clock xmlns:dt="urn:schemas-microsoft-com:datatypes"><Description dt:dt="string">E-Prime Primary Realtime Clock</Description><StartTime><Timestamp dt:dt="int">0</Timestamp><DateUtc dt:dt="string">2017-07-19T07:24:24Z</DateUtc></StartTime><FrequencyChanges><FrequencyChange><Frequency dt:dt="r8">3328124</Frequency><Timestamp dt:dt="r8">14080921127</Timestamp><Current dt:dt="…	59.94	1	right	1196684366	07-19-2017	09:24:24	07:24:24	female	129	{RIGHTARROW}	44							0	379217	379027	{DOWNARROW}	190	377906	377492	914	right3,2	30	4	108	mask30	0	379010	0	378810	eqm10_NoEyeNmodel1_dir	90	HV	gazeCOD	GazeCoDxp	0	400	0	378510	4	378410
GazeCoD_1Model_male	19	2	26	<?xml version="1.0"?>\n<Clock xmlns:dt="urn:schemas-microsoft-com:datatypes"><Description dt:dt="string">E-Prime Primary Realtime Clock</Description><StartTime><Timestamp dt:dt="int">0</Timestamp><DateUtc dt:dt="string">2017-07-19T07:24:24Z</DateUtc></StartTime><FrequencyChanges><FrequencyChange><Frequency dt:dt="r8">3328124</Frequency><Timestamp dt:dt="r8">14080921127</Timestamp><Current dt:dt="…	59.94	1	right	1196684366	07-19-2017	09:24:24	07:24:24	female	130	{RIGHTARROW}	42							0	380809	380662	{DOWNARROW}	147	379540	379227	813	right4,8	31	4	109	mask31	0	380645	0	380445	eqm10_NoEyeNmodel1_dir	90	HV	gazeCOD	GazeCoDxp	0	400	0	380145	5	380045
GazeCoD_1Model_male	19	2	26	<?xml version="1.0"?>\n<Clock xmlns:dt="urn:schemas-microsoft-com:datatypes"><Description dt:dt="string">E-Prime Primary Realtime Clock</Description><StartTime><Timestamp dt:dt="int">0</Timestamp><DateUtc dt:dt="string">2017-07-19T07:24:24Z</DateUtc></StartTime><FrequencyChanges><FrequencyChange><Frequency dt:dt="r8">3328124</Frequency><Timestamp dt:dt="r8">14080921127</Timestamp><Current dt:dt="…	59.94	1	right	1196684366	07-19-2017	09:24:24	07:24:24	female	131	{RIGHTARROW}	40							0	382481	382297	{DOWNARROW}	184	381171	380829	842	right6,4	21	4	110	mask21	0	382280	0	382080	eqm10_NoEyeNmodel1_dir	90	H	gazeCOD	GazeCoDxp	0	400	0	381780	9	381680
GazeCoD_1Model_male	19	2	26	<?xml version="1.0"?>\n<Clock xmlns:dt="urn:schemas-microsoft-com:datatypes"><Description dt:dt="string">E-Prime Primary Realtime Clock</Description><StartTime><Timestamp dt:dt="int">0</Timestamp><DateUtc dt:dt="string">2017-07-19T07:24:24Z</DateUtc></StartTime><FrequencyChanges><FrequencyChange><Frequency dt:dt="r8">3328124</Frequency><Timestamp dt:dt="r8">14080921127</Timestamp><Current dt:dt="…	59.94	1	right	1196684366	07-19-2017	09:24:24	07:24:24	female	132	{LEFTARROW}	78							0	387449	386885	{LEFTARROW}	564	385765	385500	765	left8	28	4	111	mask28	0	386868	1	386668	eqm10_NoEyeNmodel1_dir	90	HV	gazeCOD	GazeCoDxp	1	400	0	386367	2	386267
GazeCoD_1Model_male	19	2	26	<?xml version="1.0"?>\n<Clock xmlns:dt="urn:schemas-microsoft-com:datatypes"><Description dt:dt="string">E-Prime Primary Realtime Clock</Description><StartTime><Timestamp dt:dt="int">0</Timestamp><DateUtc dt:dt="string">2017-07-19T07:24:24Z</DateUtc></StartTime><FrequencyChanges><FrequencyChange><Frequency dt:dt="r8">3328124</Frequency><Timestamp dt:dt="r8">14080921127</Timestamp><Current dt:dt="…	59.94	1	right	1196684366	07-19-2017	09:24:24	07:24:24	female	133	{LEFTARROW}	49							0	389081	388837	{DOWNARROW}	244	387724	387469	755	left1,6	2	4	112	mask2	0	388820	1	388620	eqm10_NoEyeNmodel1_dir	0	V	gazeCOD	GazeCoDxp	0	400	0	388319	-5	388219
GazeCoD_1Model_male	19	2	26	<?xml version="1.0"?>\n<Clock xmlns:dt="urn:schemas-microsoft-com:datatypes"><Description dt:dt="string">E-Prime Primary Realtime Clock</Description><StartTime><Timestamp dt:dt="int">0</Timestamp><DateUtc dt:dt="string">2017-07-19T07:24:24Z</DateUtc></StartTime><FrequencyChanges><FrequencyChange><Frequency dt:dt="r8">3328124</Frequency><Timestamp dt:dt="r8">14080921127</Timestamp><Current dt:dt="…	59.94	1	right	1196684366	07-19-2017	09:24:24	07:24:24	female	134	{DOWNARROW}	79							0	390825	390605	{DOWNARROW}	220	389480	389104	876	DG0	1	4	113	mask1	0	390588	0	390388	eqm10_NoEyeNmodel1_dir	0	V	gazeCOD	GazeCoDxp	1	400	0	390088	8	389988
GazeCoD_1Model_male	19	2	26	<?xml version="1.0"?>\n<Clock xmlns:dt="urn:schemas-microsoft-com:datatypes"><Description dt:dt="string">E-Prime Primary Realtime Clock</Description><StartTime><Timestamp dt:dt="int">0</Timestamp><DateUtc dt:dt="string">2017-07-19T07:24:24Z</DateUtc></StartTime><FrequencyChanges><FrequencyChange><Frequency dt:dt="r8">3328124</Frequency><Timestamp dt:dt="r8">14080921127</Timestamp><Current dt:dt="…	59.94	1	right	1196684366	07-19-2017	09:24:24	07:24:24	female	135	{LEFTARROW}	51							0	392377	392240	{DOWNARROW}	137	391125	390839	786	left3,2	3	4	114	mask3	0	392223	0	392023	eqm10_NoEyeNmodel1_dir	0	V	gazeCOD	GazeCoDxp	0	400	0	391723	-2	391623
GazeCoD_1Model_male	19	2	26	<?xml version="1.0"?>\n<Clock xmlns:dt="urn:schemas-microsoft-com:datatypes"><Description dt:dt="string">E-Prime Primary Realtime Clock</Description><StartTime><Timestamp dt:dt="int">0</Timestamp><DateUtc dt:dt="string">2017-07-19T07:24:24Z</DateUtc></StartTime><FrequencyChanges><FrequencyChange><Frequency dt:dt="r8">3328124</Frequency><Timestamp dt:dt="r8">14080921127</Timestamp><Current dt:dt="…	59.94	1	right	1196684366	07-19-2017	09:24:24	07:24:24	female	136	{DOWNARROW}	79							0	393969	393775	{DOWNARROW}	194	392653	392390	763	DG0	12	4	115	mask12	0	393758	0	393558	eqm10_NoEyeNmodel1_dir	90	H	gazeCOD	GazeCoDxp	1	400	0	393258	5	393158
GazeCoD_1Model_male	19	2	26	<?xml version="1.0"?>\n<Clock xmlns:dt="urn:schemas-microsoft-com:datatypes"><Description dt:dt="string">E-Prime Primary Realtime Clock</Description><StartTime><Timestamp dt:dt="int">0</Timestamp><DateUtc dt:dt="string">2017-07-19T07:24:24Z</DateUtc></StartTime><FrequencyChanges><FrequencyChange><Frequency dt:dt="r8">3328124</Frequency><Timestamp dt:dt="r8">14080921127</Timestamp><Current dt:dt="…	59.94	1	right	1196684366	07-19-2017	09:24:24	07:24:24	female	137	{LEFTARROW}	53							0	396513	395460	{LEFTARROW}	1053	394336	393992	844	left4,8	26	4	116	mask26	0	395443	0	395243	eqm10_NoEyeNmodel1_dir	90	HV	gazeCOD	GazeCoDxp	1	400	0	394943	7	394843
GazeCoD_1Model_male	19	2	26	<?xml version="1.0"?>\n<Clock xmlns:dt="urn:schemas-microsoft-com:datatypes"><Description dt:dt="string">E-Prime Primary Realtime Clock</Description><StartTime><Timestamp dt:dt="int">0</Timestamp><DateUtc dt:dt="string">2017-07-19T07:24:24Z</DateUtc></StartTime><FrequencyChanges><FrequencyChange><Frequency dt:dt="r8">3328124</Frequency><Timestamp dt:dt="r8">14080921127</Timestamp><Current dt:dt="…	59.94	1	right	1196684366	07-19-2017	09:24:24	07:24:24	female	138	{RIGHTARROW}	42							0	398161	397946	{RIGHTARROW}	215	396826	396528	798	right4,8	9	4	117	mask9	0	397929	0	397729	eqm10_NoEyeNmodel1_dir	0	V	gazeCOD	GazeCoDxp	1	400	0	397429	3	397329
GazeCoD_1Model_male	19	2	26	<?xml version="1.0"?>\n<Clock xmlns:dt="urn:schemas-microsoft-com:datatypes"><Description dt:dt="string">E-Prime Primary Realtime Clock</Description><StartTime><Timestamp dt:dt="int">0</Timestamp><DateUtc dt:dt="string">2017-07-19T07:24:24Z</DateUtc></StartTime><FrequencyChanges><FrequencyChange><Frequency dt:dt="r8">3328124</Frequency><Timestamp dt:dt="r8">14080921127</Timestamp><Current dt:dt="…	59.94	1	right	1196684366	07-19-2017	09:24:24	07:24:24	female	139	{LEFTARROW}	55							0	399889	399781	{LEFTARROW}	108	398664	398180	984	left6,4	27	4	118	mask27	0	399764	0	399564	eqm10_NoEyeNmodel1_dir	90	HV	gazeCOD	GazeCoDxp	1	400	0	399264	0	399164
GazeCoD_1Model_male	19	2	26	<?xml version="1.0"?>\n<Clock xmlns:dt="urn:schemas-microsoft-com:datatypes"><Description dt:dt="string">E-Prime Primary Realtime Clock</Description><StartTime><Timestamp dt:dt="int">0</Timestamp><DateUtc dt:dt="string">2017-07-19T07:24:24Z</DateUtc></StartTime><FrequencyChanges><FrequencyChange><Frequency dt:dt="r8">3328124</Frequency><Timestamp dt:dt="r8">14080921127</Timestamp><Current dt:dt="…	59.94	1	right	1196684366	07-19-2017	09:24:24	07:24:24	female	140	{RIGHTARROW}	44							0	401513	401449	{DOWNARROW}	64	400333	399915	918	right3,2	19	4	119	mask19	0	401433	1	401233	eqm10_NoEyeNmodel1_dir	90	H	gazeCOD	GazeCoDxp	0	400	0	400932	-1	400832
GazeCoD_1Model_male	19	2	26	<?xml version="1.0"?>\n<Clock xmlns:dt="urn:schemas-microsoft-com:datatypes"><Description dt:dt="string">E-Prime Primary Realtime Clock</Description><StartTime><Timestamp dt:dt="int">0</Timestamp><DateUtc dt:dt="string">2017-07-19T07:24:24Z</DateUtc></StartTime><FrequencyChanges><FrequencyChange><Frequency dt:dt="r8">3328124</Frequency><Timestamp dt:dt="r8">14080921127</Timestamp><Current dt:dt="…	59.94	1	right	1196684366	07-19-2017	09:24:24	07:24:24	female	141	{RIGHTARROW}	44							0	403657	403084	{LEFTARROW}	573	401973	401533	940	right3,2	8	4	120	mask8	0	403068	0	402868	eqm10_NoEyeNmodel1_dir	0	V	gazeCOD	GazeCoDxp	0	400	0	402568	-5	402468
GazeCoD_1Model_male	19	2	26	<?xml version="1.0"?>\n<Clock xmlns:dt="urn:schemas-microsoft-com:datatypes"><Description dt:dt="string">E-Prime Primary Realtime Clock</Description><StartTime><Timestamp dt:dt="int">0</Timestamp><DateUtc dt:dt="string">2017-07-19T07:24:24Z</DateUtc></StartTime><FrequencyChanges><FrequencyChange><Frequency dt:dt="r8">3328124</Frequency><Timestamp dt:dt="r8">14080921127</Timestamp><Current dt:dt="…	59.94	1	right	1196684366	07-19-2017	09:24:24	07:24:24	female	142	{LEFTARROW}	49							0	405353	405270	{DOWNARROW}	83	404150	403668	982	left1,6	24	4	121	mask24	0	405253	0	405053	eqm10_NoEyeNmodel1_dir	90	HV	gazeCOD	GazeCoDxp	0	400	0	404753	3	404653
GazeCoD_1Model_male	19	2	26	<?xml version="1.0"?>\n<Clock xmlns:dt="urn:schemas-microsoft-com:datatypes"><Description dt:dt="string">E-Prime Primary Realtime Clock</Description><StartTime><Timestamp dt:dt="int">0</Timestamp><DateUtc dt:dt="string">2017-07-19T07:24:24Z</DateUtc></StartTime><FrequencyChanges><FrequencyChange><Frequency dt:dt="r8">3328124</Frequency><Timestamp dt:dt="r8">14080921127</Timestamp><Current dt:dt="…	59.94	1	right	1196684366	07-19-2017	09:24:24	07:24:24	female	143	{RIGHTARROW}	46							0	407169	406755	{DOWNARROW}	414	405630	405370	760	right1,6	18	4	122	mask18	0	406738	0	406538	eqm10_NoEyeNmodel1_dir	90	H	gazeCOD	GazeCoDxp	0	400	0	406238	8	406138
GazeCoD_1Model_male	19	2	26	<?xml version="1.0"?>\n<Clock xmlns:dt="urn:schemas-microsoft-com:datatypes"><Description dt:dt="string">E-Prime Primary Realtime Clock</Description><StartTime><Timestamp dt:dt="int">0</Timestamp><DateUtc dt:dt="string">2017-07-19T07:24:24Z</DateUtc></StartTime><FrequencyChanges><FrequencyChange><Frequency dt:dt="r8">3328124</Frequency><Timestamp dt:dt="r8">14080921127</Timestamp><Current dt:dt="…	59.94	1	right	1196684366	07-19-2017	09:24:24	07:24:24	female	144	{LEFTARROW}	53							0	408769	408573	{LEFTARROW}	196	407456	407189	767	left4,8	15	4	123	mask15	0	408556	0	408356	eqm10_NoEyeNmodel1_dir	90	H	gazeCOD	GazeCoDxp	1	400	0	408056	0	407956
GazeCoD_1Model_male	19	2	26	<?xml version="1.0"?>\n<Clock xmlns:dt="urn:schemas-microsoft-com:datatypes"><Description dt:dt="string">E-Prime Primary Realtime Clock</Description><StartTime><Timestamp dt:dt="int">0</Timestamp><DateUtc dt:dt="string">2017-07-19T07:24:24Z</DateUtc></StartTime><FrequencyChanges><FrequencyChange><Frequency dt:dt="r8">3328124</Frequency><Timestamp dt:dt="r8">14080921127</Timestamp><Current dt:dt="…	59.94	1	right	1196684366	07-19-2017	09:24:24	07:24:24	female	145	{LEFTARROW}	55							0	410593	410358	{LEFTARROW}	235	409245	408790	955	left6,4	5	4	124	mask5	0	410342	1	410142	eqm10_NoEyeNmodel1_dir	0	V	gazeCOD	GazeCoDxp	1	400	0	409841	-4	409741
GazeCoD_1Model_male	19	2	26	<?xml version="1.0"?>\n<Clock xmlns:dt="urn:schemas-microsoft-com:datatypes"><Description dt:dt="string">E-Prime Primary Realtime Clock</Description><StartTime><Timestamp dt:dt="int">0</Timestamp><DateUtc dt:dt="string">2017-07-19T07:24:24Z</DateUtc></StartTime><FrequencyChanges><FrequencyChange><Frequency dt:dt="r8">3328124</Frequency><Timestamp dt:dt="r8">14080921127</Timestamp><Current dt:dt="…	59.94	1	right	1196684366	07-19-2017	09:24:24	07:24:24	female	146	{RIGHTARROW}	77							0	412297	412010	{RIGHTARROW}	287	410899	410609	790	right8	11	4	125	mask11	0	411993	-1	411793	eqm10_NoEyeNmodel1_dir	0	V	gazeCOD	GazeCoDxp	1	400	0	411494	-5	411394
GazeCoD_1Model_male	19	2	26	<?xml version="1.0"?>\n<Clock xmlns:dt="urn:schemas-microsoft-com:datatypes"><Description dt:dt="string">E-Prime Primary Realtime Clock</Description><StartTime><Timestamp dt:dt="int">0</Timestamp><DateUtc dt:dt="string">2017-07-19T07:24:24Z</DateUtc></StartTime><FrequencyChanges><FrequencyChange><Frequency dt:dt="r8">3328124</Frequency><Timestamp dt:dt="r8">14080921127</Timestamp><Current dt:dt="…	59.94	1	right	1196684366	07-19-2017	09:24:24	07:24:24	female	147	{RIGHTARROW}	77							0	414281	413895	{RIGHTARROW}	386	412779	412310	969	right8	22	4	126	mask22	0	413879	1	413679	eqm10_NoEyeNmodel1_dir	90	H	gazeCOD	GazeCoDxp	1	400	0	413378	-1	413278
GazeCoD_1Model_male	19	2	26	<?xml version="1.0"?>\n<Clock xmlns:dt="urn:schemas-microsoft-com:datatypes"><Description dt:dt="string">E-Prime Primary Realtime Clock</Description><StartTime><Timestamp dt:dt="int">0</Timestamp><DateUtc dt:dt="string">2017-07-19T07:24:24Z</DateUtc></StartTime><FrequencyChanges><FrequencyChange><Frequency dt:dt="r8">3328124</Frequency><Timestamp dt:dt="r8">14080921127</Timestamp><Current dt:dt="…	59.94	1	right	1196684366	07-19-2017	09:24:24	07:24:24	female	148	{RIGHTARROW}	40							0	416457	415831	{DOWNARROW}	626	414709	414296	913	right6,4	32	4	127	mask32	0	415814	1	415614	eqm10_NoEyeNmodel1_dir	90	HV	gazeCOD	GazeCoDxp	0	400	0	415313	4	415213
GazeCoD_1Model_male	19	2	26	<?xml version="1.0"?>\n<Clock xmlns:dt="urn:schemas-microsoft-com:datatypes"><Description dt:dt="string">E-Prime Primary Realtime Clock</Description><StartTime><Timestamp dt:dt="int">0</Timestamp><DateUtc dt:dt="string">2017-07-19T07:24:24Z</DateUtc></StartTime><FrequencyChanges><FrequencyChange><Frequency dt:dt="r8">3328124</Frequency><Timestamp dt:dt="r8">14080921127</Timestamp><Current dt:dt="…	59.94	1	right	1196684366	07-19-2017	09:24:24	07:24:24	female	149	{LEFTARROW}	78							0	418217	417866	{LEFTARROW}	351	416753	416481	772	left8	6	4	128	mask6	0	417849	0	417649	eqm10_NoEyeNmodel1_dir	0	V	gazeCOD	GazeCoDxp	1	400	0	417349	-4	417249
GazeCoD_1Model_male	19	2	26	<?xml version="1.0"?>\n<Clock xmlns:dt="urn:schemas-microsoft-com:datatypes"><Description dt:dt="string">E-Prime Primary Realtime Clock</Description><StartTime><Timestamp dt:dt="int">0</Timestamp><DateUtc dt:dt="string">2017-07-19T07:24:24Z</DateUtc></StartTime><FrequencyChanges><FrequencyChange><Frequency dt:dt="r8">3328124</Frequency><Timestamp dt:dt="r8">14080921127</Timestamp><Current dt:dt="…	59.94	1	right	1196684366	07-19-2017	09:24:24	07:24:24	female	150	{LEFTARROW}	49							0	419745	419601	{DOWNARROW}	144	418490	418233	757	left1,6	13	4	129	mask13	0	419584	-1	419384	eqm10_NoEyeNmodel1_dir	90	H	gazeCOD	GazeCoDxp	0	400	0	419085	-5	418985
GazeCoD_1Model_male	19	2	26	<?xml version="1.0"?>\n<Clock xmlns:dt="urn:schemas-microsoft-com:datatypes"><Description dt:dt="string">E-Prime Primary Realtime Clock</Description><StartTime><Timestamp dt:dt="int">0</Timestamp><DateUtc dt:dt="string">2017-07-19T07:24:24Z</DateUtc></StartTime><FrequencyChanges><FrequencyChange><Frequency dt:dt="r8">3328124</Frequency><Timestamp dt:dt="r8">14080921127</Timestamp><Current dt:dt="…	59.94	1	right	1196684366	07-19-2017	09:24:24	07:24:24	female	151	{LEFTARROW}	53							0	421305	421219	{LEFTARROW}	86	420101	419768	833	left4,8	4	4	130	mask4	0	421203	1	421003	eqm10_NoEyeNmodel1_dir	0	V	gazeCOD	GazeCoDxp	1	400	0	420702	1	420602
GazeCoD_1Model_male	19	2	26	<?xml version="1.0"?>\n<Clock xmlns:dt="urn:schemas-microsoft-com:datatypes"><Description dt:dt="string">E-Prime Primary Realtime Clock</Description><StartTime><Timestamp dt:dt="int">0</Timestamp><DateUtc dt:dt="string">2017-07-19T07:24:24Z</DateUtc></StartTime><FrequencyChanges><FrequencyChange><Frequency dt:dt="r8">3328124</Frequency><Timestamp dt:dt="r8">14080921127</Timestamp><Current dt:dt="…	59.94	1	right	1196684366	07-19-2017	09:24:24	07:24:24	female	152	{DOWNARROW}	79							0	422953	422871	{DOWNARROW}	82	421755	421320	935	DG0	23	4	131	mask23	0	422854	0	422654	eqm10_NoEyeNmodel1_dir	90	HV	gazeCOD	GazeCoDxp	1	400	0	422354	-1	422254
GazeCoD_1Model_male	19	2	26	<?xml version="1.0"?>\n<Clock xmlns:dt="urn:schemas-microsoft-com:datatypes"><Description dt:dt="string">E-Prime Primary Realtime Clock</Description><StartTime><Timestamp dt:dt="int">0</Timestamp><DateUtc dt:dt="string">2017-07-19T07:24:24Z</DateUtc></StartTime><FrequencyChanges><FrequencyChange><Frequency dt:dt="r8">3328124</Frequency><Timestamp dt:dt="r8">14080921127</Timestamp><Current dt:dt="…	59.94	1	right	1196684366	07-19-2017	09:24:24	07:24:24	female	153	{RIGHTARROW}	40							0	424921	424489	{RIGHTARROW}	432	423375	422971	904	right6,4	10	4	132	mask10	0	424473	1	424273	eqm10_NoEyeNmodel1_dir	0	V	gazeCOD	GazeCoDxp	1	400	0	423972	-3	423872
GazeCoD_1Model_male	19	2	26	<?xml version="1.0"?>\n<Clock xmlns:dt="urn:schemas-microsoft-com:datatypes"><Description dt:dt="string">E-Prime Primary Realtime Clock</Description><StartTime><Timestamp dt:dt="int">0</Timestamp><DateUtc dt:dt="string">2017-07-19T07:24:24Z</DateUtc></StartTime><FrequencyChanges><FrequencyChange><Frequency dt:dt="r8">3328124</Frequency><Timestamp dt:dt="r8">14080921127</Timestamp><Current dt:dt="…	59.94	1	right	1196684366	07-19-2017	09:24:24	07:24:24	female	154	{LEFTARROW}	78							0	426545	426325	{LEFTARROW}	220	425199	424940	759	left8	28	5	133	mask28	0	426308	1	426108	eqm10_NoEyeNmodel1_dir	90	HV	gazeCOD	GazeCoDxp	1	400	0	425807	8	425707
GazeCoD_1Model_male	19	2	26	<?xml version="1.0"?>\n<Clock xmlns:dt="urn:schemas-microsoft-com:datatypes"><Description dt:dt="string">E-Prime Primary Realtime Clock</Description><StartTime><Timestamp dt:dt="int">0</Timestamp><DateUtc dt:dt="string">2017-07-19T07:24:24Z</DateUtc></StartTime><FrequencyChanges><FrequencyChange><Frequency dt:dt="r8">3328124</Frequency><Timestamp dt:dt="r8">14080921127</Timestamp><Current dt:dt="…	59.94	1	right	1196684366	07-19-2017	09:24:24	07:24:24	female	155	{LEFTARROW}	51							0	428473	428093	{LEFTARROW}	380	426980	426558	922	left3,2	14	5	134	mask14	0	428076	0	427876	eqm10_NoEyeNmodel1_dir	90	H	gazeCOD	GazeCoDxp	1	400	0	427576	-4	427476
GazeCoD_1Model_male	19	2	26	<?xml version="1.0"?>\n<Clock xmlns:dt="urn:schemas-microsoft-com:datatypes"><Description dt:dt="string">E-Prime Primary Realtime Clock</Description><StartTime><Timestamp dt:dt="int">0</Timestamp><DateUtc dt:dt="string">2017-07-19T07:24:24Z</DateUtc></StartTime><FrequencyChanges><FrequencyChange><Frequency dt:dt="r8">3328124</Frequency><Timestamp dt:dt="r8">14080921127</Timestamp><Current dt:dt="…	59.94	1	right	1196684366	07-19-2017	09:24:24	07:24:24	female	156	{LEFTARROW}	53							0	430089	429978	{LEFTARROW}	111	428867	428493	874	left4,8	4	5	135	mask4	0	429961	-1	429761	eqm10_NoEyeNmodel1_dir	0	V	gazeCOD	GazeCoDxp	1	400	0	429462	-5	429362
GazeCoD_1Model_male	19	2	26	<?xml version="1.0"?>\n<Clock xmlns:dt="urn:schemas-microsoft-com:datatypes"><Description dt:dt="string">E-Prime Primary Realtime Clock</Description><StartTime><Timestamp dt:dt="int">0</Timestamp><DateUtc dt:dt="string">2017-07-19T07:24:24Z</DateUtc></StartTime><FrequencyChanges><FrequencyChange><Frequency dt:dt="r8">3328124</Frequency><Timestamp dt:dt="r8">14080921127</Timestamp><Current dt:dt="…	59.94	1	right	1196684366	07-19-2017	09:24:24	07:24:24	female	157	{RIGHTARROW}	46							0	431745	431580	{DOWNARROW}	165	430466	430112	854	right1,6	29	5	136	mask29	0	431563	0	431363	eqm10_NoEyeNmodel1_dir	90	HV	gazeCOD	GazeCoDxp	0	400	0	431063	-3	430963
GazeCoD_1Model_male	19	2	26	<?xml version="1.0"?>\n<Clock xmlns:dt="urn:schemas-microsoft-com:datatypes"><Description dt:dt="string">E-Prime Primary Realtime Clock</Description><StartTime><Timestamp dt:dt="int">0</Timestamp><DateUtc dt:dt="string">2017-07-19T07:24:24Z</DateUtc></StartTime><FrequencyChanges><FrequencyChange><Frequency dt:dt="r8">3328124</Frequency><Timestamp dt:dt="r8">14080921127</Timestamp><Current dt:dt="…	59.94	1	right	1196684366	07-19-2017	09:24:24	07:24:24	female	158	{RIGHTARROW}	42							0	434049	433348	{RIGHTARROW}	701	432221	431763	958	right4,8	9	5	137	mask9	0	433332	1	433132	eqm10_NoEyeNmodel1_dir	0	V	gazeCOD	GazeCoDxp	1	400	0	432831	10	432731
GazeCoD_1Model_male	19	2	26	<?xml version="1.0"?>\n<Clock xmlns:dt="urn:schemas-microsoft-com:datatypes"><Description dt:dt="string">E-Prime Primary Realtime Clock</Description><StartTime><Timestamp dt:dt="int">0</Timestamp><DateUtc dt:dt="string">2017-07-19T07:24:24Z</DateUtc></StartTime><FrequencyChanges><FrequencyChange><Frequency dt:dt="r8">3328124</Frequency><Timestamp dt:dt="r8">14080921127</Timestamp><Current dt:dt="…	59.94	1	right	1196684366	07-19-2017	09:24:24	07:24:24	female	159	{RIGHTARROW}	40							0	436353	435451	{RIGHTARROW}	902	434330	434066	764	right6,4	32	5	138	mask32	0	435434	1	435234	eqm10_NoEyeNmodel1_dir	90	HV	gazeCOD	GazeCoDxp	1	400	0	434933	3	434833
GazeCoD_1Model_male	19	2	26	<?xml version="1.0"?>\n<Clock xmlns:dt="urn:schemas-microsoft-com:datatypes"><Description dt:dt="string">E-Prime Primary Realtime Clock</Description><StartTime><Timestamp dt:dt="int">0</Timestamp><DateUtc dt:dt="string">2017-07-19T07:24:24Z</DateUtc></StartTime><FrequencyChanges><FrequencyChange><Frequency dt:dt="r8">3328124</Frequency><Timestamp dt:dt="r8">14080921127</Timestamp><Current dt:dt="…	59.94	1	right	1196684366	07-19-2017	09:24:24	07:24:24	female	160	{RIGHTARROW}	44							0	437873	437736	{DOWNARROW}	137	436621	436368	753	right3,2	19	5	139	mask19	0	437719	0	437519	eqm10_NoEyeNmodel1_dir	90	H	gazeCOD	GazeCoDxp	0	400	0	437219	-2	437119
GazeCoD_1Model_male	19	2	26	<?xml version="1.0"?>\n<Clock xmlns:dt="urn:schemas-microsoft-com:datatypes"><Description dt:dt="string">E-Prime Primary Realtime Clock</Description><StartTime><Timestamp dt:dt="int">0</Timestamp><DateUtc dt:dt="string">2017-07-19T07:24:24Z</DateUtc></StartTime><FrequencyChanges><FrequencyChange><Frequency dt:dt="r8">3328124</Frequency><Timestamp dt:dt="r8">14080921127</Timestamp><Current dt:dt="…	59.94	1	right	1196684366	07-19-2017	09:24:24	07:24:24	female	161	{RIGHTARROW}	77							0	439545	439421	{RIGHTARROW}	124	438302	437886	916	right8	33	5	140	mask33	0	439404	0	439204	eqm10_NoEyeNmodel1_dir	90	HV	gazeCOD	GazeCoDxp	1	400	0	438904	2	438804
GazeCoD_1Model_male	19	2	26	<?xml version="1.0"?>\n<Clock xmlns:dt="urn:schemas-microsoft-com:datatypes"><Description dt:dt="string">E-Prime Primary Realtime Clock</Description><StartTime><Timestamp dt:dt="int">0</Timestamp><DateUtc dt:dt="string">2017-07-19T07:24:24Z</DateUtc></StartTime><FrequencyChanges><FrequencyChange><Frequency dt:dt="r8">3328124</Frequency><Timestamp dt:dt="r8">14080921127</Timestamp><Current dt:dt="…	59.94	1	right	1196684366	07-19-2017	09:24:24	07:24:24	female	162	{LEFTARROW}	55							0	440945	440939	{LEFTARROW}	6	439824	439571	753	left6,4	16	5	141	mask16	0	440923	1	440723	eqm10_NoEyeNmodel1_dir	90	H	gazeCOD	GazeCoDxp	1	400	0	440422	-2	440322
GazeCoD_1Model_male	19	2	26	<?xml version="1.0"?>\n<Clock xmlns:dt="urn:schemas-microsoft-com:datatypes"><Description dt:dt="string">E-Prime Primary Realtime Clock</Description><StartTime><Timestamp dt:dt="int">0</Timestamp><DateUtc dt:dt="string">2017-07-19T07:24:24Z</DateUtc></StartTime><FrequencyChanges><FrequencyChange><Frequency dt:dt="r8">3328124</Frequency><Timestamp dt:dt="r8">14080921127</Timestamp><Current dt:dt="…	59.94	1	right	1196684366	07-19-2017	09:24:24	07:24:24	female	163	{LEFTARROW}	55							0	442625	442558	{LEFTARROW}	67	441446	441056	890	left6,4	27	5	142	mask27	0	442541	0	442341	eqm10_NoEyeNmodel1_dir	90	HV	gazeCOD	GazeCoDxp	1	400	0	442041	-5	441941
GazeCoD_1Model_male	19	2	26	<?xml version="1.0"?>\n<Clock xmlns:dt="urn:schemas-microsoft-com:datatypes"><Description dt:dt="string">E-Prime Primary Realtime Clock</Description><StartTime><Timestamp dt:dt="int">0</Timestamp><DateUtc dt:dt="string">2017-07-19T07:24:24Z</DateUtc></StartTime><FrequencyChanges><FrequencyChange><Frequency dt:dt="r8">3328124</Frequency><Timestamp dt:dt="r8">14080921127</Timestamp><Current dt:dt="…	59.94	1	right	1196684366	07-19-2017	09:24:24	07:24:24	female	164	{DOWNARROW}	79							0	444169	444076	{DOWNARROW}	93	442960	442641	819	DG0	12	5	143	mask12	0	444059	0	443859	eqm10_NoEyeNmodel1_dir	90	H	gazeCOD	GazeCoDxp	1	400	0	443559	-1	443459
GazeCoD_1Model_male	19	2	26	<?xml version="1.0"?>\n<Clock xmlns:dt="urn:schemas-microsoft-com:datatypes"><Description dt:dt="string">E-Prime Primary Realtime Clock</Description><StartTime><Timestamp dt:dt="int">0</Timestamp><DateUtc dt:dt="string">2017-07-19T07:24:24Z</DateUtc></StartTime><FrequencyChanges><FrequencyChange><Frequency dt:dt="r8">3328124</Frequency><Timestamp dt:dt="r8">14080921127</Timestamp><Current dt:dt="…	59.94	1	right	1196684366	07-19-2017	09:24:24	07:24:24	female	165	{LEFTARROW}	49							0	446105	445728	{LEFTARROW}	377	444608	444193	915	left1,6	24	5	144	mask24	0	445711	1	445511	eqm10_NoEyeNmodel1_dir	90	HV	gazeCOD	GazeCoDxp	1	400	0	445210	2	445110
GazeCoD_1Model_male	19	2	26	<?xml version="1.0"?>\n<Clock xmlns:dt="urn:schemas-microsoft-com:datatypes"><Description dt:dt="string">E-Prime Primary Realtime Clock</Description><StartTime><Timestamp dt:dt="int">0</Timestamp><DateUtc dt:dt="string">2017-07-19T07:24:24Z</DateUtc></StartTime><FrequencyChanges><FrequencyChange><Frequency dt:dt="r8">3328124</Frequency><Timestamp dt:dt="r8">14080921127</Timestamp><Current dt:dt="…	59.94	1	right	1196684366	07-19-2017	09:24:24	07:24:24	female	166	{LEFTARROW}	55							0	447785	447596	{LEFTARROW}	189	446479	446128	851	left6,4	5	5	145	mask5	0	447579	0	447379	eqm10_NoEyeNmodel1_dir	0	V	gazeCOD	GazeCoDxp	1	400	0	447079	0	446979
GazeCoD_1Model_male	19	2	26	<?xml version="1.0"?>\n<Clock xmlns:dt="urn:schemas-microsoft-com:datatypes"><Description dt:dt="string">E-Prime Primary Realtime Clock</Description><StartTime><Timestamp dt:dt="int">0</Timestamp><DateUtc dt:dt="string">2017-07-19T07:24:24Z</DateUtc></StartTime><FrequencyChanges><FrequencyChange><Frequency dt:dt="r8">3328124</Frequency><Timestamp dt:dt="r8">14080921127</Timestamp><Current dt:dt="…	59.94	1	right	1196684366	07-19-2017	09:24:24	07:24:24	female	167	{LEFTARROW}	51							0	449289	449181	{LEFTARROW}	108	448062	447796	766	left3,2	3	5	146	mask3	0	449164	0	448964	eqm10_NoEyeNmodel1_dir	0	V	gazeCOD	GazeCoDxp	1	400	0	448664	2	448564
GazeCoD_1Model_male	19	2	26	<?xml version="1.0"?>\n<Clock xmlns:dt="urn:schemas-microsoft-com:datatypes"><Description dt:dt="string">E-Prime Primary Realtime Clock</Description><StartTime><Timestamp dt:dt="int">0</Timestamp><DateUtc dt:dt="string">2017-07-19T07:24:24Z</DateUtc></StartTime><FrequencyChanges><FrequencyChange><Frequency dt:dt="r8">3328124</Frequency><Timestamp dt:dt="r8">14080921127</Timestamp><Current dt:dt="…	59.94	1	right	1196684366	07-19-2017	09:24:24	07:24:24	female	168	{DOWNARROW}	79							0	450793	450783	{DOWNARROW}	10	449665	449315	850	DG0	23	5	147	mask23	0	450766	1	450566	eqm10_NoEyeNmodel1_dir	90	HV	gazeCOD	GazeCoDxp	1	400	0	450265	0	450165
GazeCoD_1Model_male	19	2	26	<?xml version="1.0"?>\n<Clock xmlns:dt="urn:schemas-microsoft-com:datatypes"><Description dt:dt="string">E-Prime Primary Realtime Clock</Description><StartTime><Timestamp dt:dt="int">0</Timestamp><DateUtc dt:dt="string">2017-07-19T07:24:24Z</DateUtc></StartTime><FrequencyChanges><FrequencyChange><Frequency dt:dt="r8">3328124</Frequency><Timestamp dt:dt="r8">14080921127</Timestamp><Current dt:dt="…	59.94	1	right	1196684366	07-19-2017	09:24:24	07:24:24	female	169	{RIGHTARROW}	40							0	452361	452251	{DOWNARROW}	110	451134	450816	818	right6,4	21	5	148	mask21	0	452234	0	452034	eqm10_NoEyeNmodel1_dir	90	H	gazeCOD	GazeCoDxp	0	400	0	451734	0	451634
GazeCoD_1Model_male	19	2	26	<?xml version="1.0"?>\n<Clock xmlns:dt="urn:schemas-microsoft-com:datatypes"><Description dt:dt="string">E-Prime Primary Realtime Clock</Description><StartTime><Timestamp dt:dt="int">0</Timestamp><DateUtc dt:dt="string">2017-07-19T07:24:24Z</DateUtc></StartTime><FrequencyChanges><FrequencyChange><Frequency dt:dt="r8">3328124</Frequency><Timestamp dt:dt="r8">14080921127</Timestamp><Current dt:dt="…	59.94	1	right	1196684366	07-19-2017	09:24:24	07:24:24	female	170	{LEFTARROW}	51							0	454113	453852	{DOWNARROW}	261	452738	452384	854	left3,2	25	5	149	mask25	0	453836	1	453636	eqm10_NoEyeNmodel1_dir	90	HV	gazeCOD	GazeCoDxp	0	400	0	453335	-3	453235
GazeCoD_1Model_male	19	2	26	<?xml version="1.0"?>\n<Clock xmlns:dt="urn:schemas-microsoft-com:datatypes"><Description dt:dt="string">E-Prime Primary Realtime Clock</Description><StartTime><Timestamp dt:dt="int">0</Timestamp><DateUtc dt:dt="string">2017-07-19T07:24:24Z</DateUtc></StartTime><FrequencyChanges><FrequencyChange><Frequency dt:dt="r8">3328124</Frequency><Timestamp dt:dt="r8">14080921127</Timestamp><Current dt:dt="…	59.94	1	right	1196684366	07-19-2017	09:24:24	07:24:24	female	171	{RIGHTARROW}	44							0	455761	455704	{DOWNARROW}	57	454584	454136	948	right3,2	30	5	150	mask30	0	455687	0	455487	eqm10_NoEyeNmodel1_dir	90	HV	gazeCOD	GazeCoDxp	0	400	0	455187	3	455087
GazeCoD_1Model_male	19	2	26	<?xml version="1.0"?>\n<Clock xmlns:dt="urn:schemas-microsoft-com:datatypes"><Description dt:dt="string">E-Prime Primary Realtime Clock</Description><StartTime><Timestamp dt:dt="int">0</Timestamp><DateUtc dt:dt="string">2017-07-19T07:24:24Z</DateUtc></StartTime><FrequencyChanges><FrequencyChange><Frequency dt:dt="r8">3328124</Frequency><Timestamp dt:dt="r8">14080921127</Timestamp><Current dt:dt="…	59.94	1	right	1196684366	07-19-2017	09:24:24	07:24:24	female	172	{RIGHTARROW}	77							0	457849	457323	{RIGHTARROW}	526	456195	455771	924	right8	11	5	151	mask11	0	457306	1	457106	eqm10_NoEyeNmodel1_dir	0	V	gazeCOD	GazeCoDxp	1	400	0	456805	10	456705
GazeCoD_1Model_male	19	2	26	<?xml version="1.0"?>\n<Clock xmlns:dt="urn:schemas-microsoft-com:datatypes"><Description dt:dt="string">E-Prime Primary Realtime Clock</Description><StartTime><Timestamp dt:dt="int">0</Timestamp><DateUtc dt:dt="string">2017-07-19T07:24:24Z</DateUtc></StartTime><FrequencyChanges><FrequencyChange><Frequency dt:dt="r8">3328124</Frequency><Timestamp dt:dt="r8">14080921127</Timestamp><Current dt:dt="…	59.94	1	right	1196684366	07-19-2017	09:24:24	07:24:24	female	173	{LEFTARROW}	78							0	459425	459258	{LEFTARROW}	167	458143	457873	770	left8	17	5	152	mask17	0	459241	0	459041	eqm10_NoEyeNmodel1_dir	90	H	gazeCOD	GazeCoDxp	1	400	0	458741	-2	458641
GazeCoD_1Model_male	19	2	26	<?xml version="1.0"?>\n<Clock xmlns:dt="urn:schemas-microsoft-com:datatypes"><Description dt:dt="string">E-Prime Primary Realtime Clock</Description><StartTime><Timestamp dt:dt="int">0</Timestamp><DateUtc dt:dt="string">2017-07-19T07:24:24Z</DateUtc></StartTime><FrequencyChanges><FrequencyChange><Frequency dt:dt="r8">3328124</Frequency><Timestamp dt:dt="r8">14080921127</Timestamp><Current dt:dt="…	59.94	1	right	1196684366	07-19-2017	09:24:24	07:24:24	female	174	{RIGHTARROW}	42							0	460985	460943	{DOWNARROW}	42	459818	459441	877	right4,8	31	5	153	mask31	0	460926	0	460726	eqm10_NoEyeNmodel1_dir	90	HV	gazeCOD	GazeCoDxp	0	400	0	460426	8	460326
GazeCoD_1Model_male	19	2	26	<?xml version="1.0"?>\n<Clock xmlns:dt="urn:schemas-microsoft-com:datatypes"><Description dt:dt="string">E-Prime Primary Realtime Clock</Description><StartTime><Timestamp dt:dt="int">0</Timestamp><DateUtc dt:dt="string">2017-07-19T07:24:24Z</DateUtc></StartTime><FrequencyChanges><FrequencyChange><Frequency dt:dt="r8">3328124</Frequency><Timestamp dt:dt="r8">14080921127</Timestamp><Current dt:dt="…	59.94	1	right	1196684366	07-19-2017	09:24:24	07:24:24	female	175	{DOWNARROW}	79							0	463225	462478	{DOWNARROW}	747	461362	461010	852	DG0	1	5	154	mask1	0	462461	0	462261	eqm10_NoEyeNmodel1_dir	0	V	gazeCOD	GazeCoDxp	1	400	0	461961	-1	461861
GazeCoD_1Model_male	19	2	26	<?xml version="1.0"?>\n<Clock xmlns:dt="urn:schemas-microsoft-com:datatypes"><Description dt:dt="string">E-Prime Primary Realtime Clock</Description><StartTime><Timestamp dt:dt="int">0</Timestamp><DateUtc dt:dt="string">2017-07-19T07:24:24Z</DateUtc></StartTime><FrequencyChanges><FrequencyChange><Frequency dt:dt="r8">3328124</Frequency><Timestamp dt:dt="r8">14080921127</Timestamp><Current dt:dt="…	59.94	1	right	1196684366	07-19-2017	09:24:24	07:24:24	female	176	{LEFTARROW}	49							0	465249	464830	{DOWNARROW}	419	463705	463245	960	left1,6	13	5	155	mask13	0	464813	0	464613	eqm10_NoEyeNmodel1_dir	90	H	gazeCOD	GazeCoDxp	0	400	0	464313	8	464213
GazeCoD_1Model_male	19	2	26	<?xml version="1.0"?>\n<Clock xmlns:dt="urn:schemas-microsoft-com:datatypes"><Description dt:dt="string">E-Prime Primary Realtime Clock</Description><StartTime><Timestamp dt:dt="int">0</Timestamp><DateUtc dt:dt="string">2017-07-19T07:24:24Z</DateUtc></StartTime><FrequencyChanges><FrequencyChange><Frequency dt:dt="r8">3328124</Frequency><Timestamp dt:dt="r8">14080921127</Timestamp><Current dt:dt="…	59.94	1	right	1196684366	07-19-2017	09:24:24	07:24:24	female	177	{RIGHTARROW}	77							0	466913	466699	{DOWNARROW}	214	465586	465264	822	right8	22	5	156	mask22	0	466682	1	466482	eqm10_NoEyeNmodel1_dir	90	H	gazeCOD	GazeCoDxp	0	400	0	466181	-5	466081
GazeCoD_1Model_male	19	2	26	<?xml version="1.0"?>\n<Clock xmlns:dt="urn:schemas-microsoft-com:datatypes"><Description dt:dt="string">E-Prime Primary Realtime Clock</Description><StartTime><Timestamp dt:dt="int">0</Timestamp><DateUtc dt:dt="string">2017-07-19T07:24:24Z</DateUtc></StartTime><FrequencyChanges><FrequencyChange><Frequency dt:dt="r8">3328124</Frequency><Timestamp dt:dt="r8">14080921127</Timestamp><Current dt:dt="…	59.94	1	right	1196684366	07-19-2017	09:24:24	07:24:24	female	178	{LEFTARROW}	53							0	468625	468434	{DOWNARROW}	191	467316	466932	884	left4,8	15	5	157	mask15	0	468417	0	468217	eqm10_NoEyeNmodel1_dir	90	H	gazeCOD	GazeCoDxp	0	400	0	467917	1	467817
GazeCoD_1Model_male	19	2	26	<?xml version="1.0"?>\n<Clock xmlns:dt="urn:schemas-microsoft-com:datatypes"><Description dt:dt="string">E-Prime Primary Realtime Clock</Description><StartTime><Timestamp dt:dt="int">0</Timestamp><DateUtc dt:dt="string">2017-07-19T07:24:24Z</DateUtc></StartTime><FrequencyChanges><FrequencyChange><Frequency dt:dt="r8">3328124</Frequency><Timestamp dt:dt="r8">14080921127</Timestamp><Current dt:dt="…	59.94	1	right	1196684366	07-19-2017	09:24:24	07:24:24	female	179	{LEFTARROW}	49							0	470817	470119	{DOWNARROW}	698	469007	468651	856	left1,6	2	5	158	mask2	0	470102	0	469902	eqm10_NoEyeNmodel1_dir	0	V	gazeCOD	GazeCoDxp	0	400	0	469602	-5	469502
GazeCoD_1Model_male	19	2	26	<?xml version="1.0"?>\n<Clock xmlns:dt="urn:schemas-microsoft-com:datatypes"><Description dt:dt="string">E-Prime Primary Realtime Clock</Description><StartTime><Timestamp dt:dt="int">0</Timestamp><DateUtc dt:dt="string">2017-07-19T07:24:24Z</DateUtc></StartTime><FrequencyChanges><FrequencyChange><Frequency dt:dt="r8">3328124</Frequency><Timestamp dt:dt="r8">14080921127</Timestamp><Current dt:dt="…	59.94	1	right	1196684366	07-19-2017	09:24:24	07:24:24	female	180	{RIGHTARROW}	40							0	472425	472204	{RIGHTARROW}	221	471090	470836	754	right6,4	10	5	159	mask10	0	472187	0	471987	eqm10_NoEyeNmodel1_dir	0	V	gazeCOD	GazeCoDxp	1	400	0	471687	-3	471587
GazeCoD_1Model_male	19	2	26	<?xml version="1.0"?>\n<Clock xmlns:dt="urn:schemas-microsoft-com:datatypes"><Description dt:dt="string">E-Prime Primary Realtime Clock</Description><StartTime><Timestamp dt:dt="int">0</Timestamp><DateUtc dt:dt="string">2017-07-19T07:24:24Z</DateUtc></StartTime><FrequencyChanges><FrequencyChange><Frequency dt:dt="r8">3328124</Frequency><Timestamp dt:dt="r8">14080921127</Timestamp><Current dt:dt="…	59.94	1	right	1196684366	07-19-2017	09:24:24	07:24:24	female	181	{RIGHTARROW}	44							0	474089	473856	{RIGHTARROW}	233	472741	472438	803	right3,2	8	5	160	mask8	0	473839	0	473639	eqm10_NoEyeNmodel1_dir	0	V	gazeCOD	GazeCoDxp	1	400	0	473339	-2	473239
GazeCoD_1Model_male	19	2	26	<?xml version="1.0"?>\n<Clock xmlns:dt="urn:schemas-microsoft-com:datatypes"><Description dt:dt="string">E-Prime Primary Realtime Clock</Description><StartTime><Timestamp dt:dt="int">0</Timestamp><DateUtc dt:dt="string">2017-07-19T07:24:24Z</DateUtc></StartTime><FrequencyChanges><FrequencyChange><Frequency dt:dt="r8">3328124</Frequency><Timestamp dt:dt="r8">14080921127</Timestamp><Current dt:dt="…	59.94	1	right	1196684366	07-19-2017	09:24:24	07:24:24	female	182	{RIGHTARROW}	46							0	475625	475491	{DOWNARROW}	134	474379	474106	773	right1,6	18	5	161	mask18	0	475474	0	475274	eqm10_NoEyeNmodel1_dir	90	H	gazeCOD	GazeCoDxp	0	400	0	474974	-5	474874
GazeCoD_1Model_male	19	2	26	<?xml version="1.0"?>\n<Clock xmlns:dt="urn:schemas-microsoft-com:datatypes"><Description dt:dt="string">E-Prime Primary Realtime Clock</Description><StartTime><Timestamp dt:dt="int">0</Timestamp><DateUtc dt:dt="string">2017-07-19T07:24:24Z</DateUtc></StartTime><FrequencyChanges><FrequencyChange><Frequency dt:dt="r8">3328124</Frequency><Timestamp dt:dt="r8">14080921127</Timestamp><Current dt:dt="…	59.94	1	right	1196684366	07-19-2017	09:24:24	07:24:24	female	183	{RIGHTARROW}	42							0	477337	477026	{DOWNARROW}	311	475901	475641	760	right4,8	20	5	162	mask20	0	477009	0	476809	eqm10_NoEyeNmodel1_dir	90	H	gazeCOD	GazeCoDxp	0	400	0	476509	8	476409
GazeCoD_1Model_male	19	2	26	<?xml version="1.0"?>\n<Clock xmlns:dt="urn:schemas-microsoft-com:datatypes"><Description dt:dt="string">E-Prime Primary Realtime Clock</Description><StartTime><Timestamp dt:dt="int">0</Timestamp><DateUtc dt:dt="string">2017-07-19T07:24:24Z</DateUtc></StartTime><FrequencyChanges><FrequencyChange><Frequency dt:dt="r8">3328124</Frequency><Timestamp dt:dt="r8">14080921127</Timestamp><Current dt:dt="…	59.94	1	right	1196684366	07-19-2017	09:24:24	07:24:24	female	184	{RIGHTARROW}	46							0	480049	478811	{DOWNARROW}	1238	477695	477360	835	right1,6	7	5	163	mask7	0	478794	0	478594	eqm10_NoEyeNmodel1_dir	0	V	gazeCOD	GazeCoDxp	0	400	0	478294	-1	478194
GazeCoD_1Model_male	19	2	26	<?xml version="1.0"?>\n<Clock xmlns:dt="urn:schemas-microsoft-com:datatypes"><Description dt:dt="string">E-Prime Primary Realtime Clock</Description><StartTime><Timestamp dt:dt="int">0</Timestamp><DateUtc dt:dt="string">2017-07-19T07:24:24Z</DateUtc></StartTime><FrequencyChanges><FrequencyChange><Frequency dt:dt="r8">3328124</Frequency><Timestamp dt:dt="r8">14080921127</Timestamp><Current dt:dt="…	59.94	1	right	1196684366	07-19-2017	09:24:24	07:24:24	female	185	{LEFTARROW}	78							0	481817	481514	{LEFTARROW}	303	480390	480062	828	left8	6	5	164	mask6	0	481497	1	481297	eqm10_NoEyeNmodel1_dir	0	V	gazeCOD	GazeCoDxp	1	400	0	480996	6	480896
GazeCoD_1Model_male	19	2	26	<?xml version="1.0"?>\n<Clock xmlns:dt="urn:schemas-microsoft-com:datatypes"><Description dt:dt="string">E-Prime Primary Realtime Clock</Description><StartTime><Timestamp dt:dt="int">0</Timestamp><DateUtc dt:dt="string">2017-07-19T07:24:24Z</DateUtc></StartTime><FrequencyChanges><FrequencyChange><Frequency dt:dt="r8">3328124</Frequency><Timestamp dt:dt="r8">14080921127</Timestamp><Current dt:dt="…	59.94	1	right	1196684366	07-19-2017	09:24:24	07:24:24	female	186	{LEFTARROW}	53							0	483657	483432	{DOWNARROW}	225	482316	481831	985	left4,8	26	5	165	mask26	0	483415	0	483215	eqm10_NoEyeNmodel1_dir	90	HV	gazeCOD	GazeCoDxp	0	400	0	482915	-1	482815
GazeCoD_1Model_male	19	2	26	<?xml version="1.0"?>\n<Clock xmlns:dt="urn:schemas-microsoft-com:datatypes"><Description dt:dt="string">E-Prime Primary Realtime Clock</Description><StartTime><Timestamp dt:dt="int">0</Timestamp><DateUtc dt:dt="string">2017-07-19T07:24:24Z</DateUtc></StartTime><FrequencyChanges><FrequencyChange><Frequency dt:dt="r8">3328124</Frequency><Timestamp dt:dt="r8">14080921127</Timestamp><Current dt:dt="…	59.94	1	right	1196684366	07-19-2017	09:24:24	07:24:24	female	187	{LEFTARROW}	49							0	489433	489272	{DOWNARROW}	161	488151	487720	931	left1,6	13	6	166	mask13	0	489255	1	489055	eqm10_NoEyeNmodel1_dir	90	H	gazeCOD	GazeCoDxp	0	400	0	488754	3	488654
GazeCoD_1Model_male	19	2	26	<?xml version="1.0"?>\n<Clock xmlns:dt="urn:schemas-microsoft-com:datatypes"><Description dt:dt="string">E-Prime Primary Realtime Clock</Description><StartTime><Timestamp dt:dt="int">0</Timestamp><DateUtc dt:dt="string">2017-07-19T07:24:24Z</DateUtc></StartTime><FrequencyChanges><FrequencyChange><Frequency dt:dt="r8">3328124</Frequency><Timestamp dt:dt="r8">14080921127</Timestamp><Current dt:dt="…	59.94	1	right	1196684366	07-19-2017	09:24:24	07:24:24	female	188	{LEFTARROW}	53							0	491209	490990	{LEFTARROW}	219	489871	489455	916	left4,8	26	6	167	mask26	0	490973	0	490773	eqm10_NoEyeNmodel1_dir	90	HV	gazeCOD	GazeCoDxp	1	400	0	490473	2	490373
GazeCoD_1Model_male	19	2	26	<?xml version="1.0"?>\n<Clock xmlns:dt="urn:schemas-microsoft-com:datatypes"><Description dt:dt="string">E-Prime Primary Realtime Clock</Description><StartTime><Timestamp dt:dt="int">0</Timestamp><DateUtc dt:dt="string">2017-07-19T07:24:24Z</DateUtc></StartTime><FrequencyChanges><FrequencyChange><Frequency dt:dt="r8">3328124</Frequency><Timestamp dt:dt="r8">14080921127</Timestamp><Current dt:dt="…	59.94	1	right	1196684366	07-19-2017	09:24:24	07:24:24	female	189	{RIGHTARROW}	40							0	492801	492675	{RIGHTARROW}	126	491556	491224	832	right6,4	10	6	168	mask10	0	492658	0	492458	eqm10_NoEyeNmodel1_dir	0	V	gazeCOD	GazeCoDxp	1	400	0	492158	2	492058
GazeCoD_1Model_male	19	2	26	<?xml version="1.0"?>\n<Clock xmlns:dt="urn:schemas-microsoft-com:datatypes"><Description dt:dt="string">E-Prime Primary Realtime Clock</Description><StartTime><Timestamp dt:dt="int">0</Timestamp><DateUtc dt:dt="string">2017-07-19T07:24:24Z</DateUtc></StartTime><FrequencyChanges><FrequencyChange><Frequency dt:dt="r8">3328124</Frequency><Timestamp dt:dt="r8">14080921127</Timestamp><Current dt:dt="…	59.94	1	right	1196684366	07-19-2017	09:24:24	07:24:24	female	190	{LEFTARROW}	53							0	494609	494260	{LEFTARROW}	349	493137	492825	812	left4,8	4	6	169	mask4	0	494243	0	494043	eqm10_NoEyeNmodel1_dir	0	V	gazeCOD	GazeCoDxp	1	400	0	493743	6	493643
GazeCoD_1Model_male	19	2	26	<?xml version="1.0"?>\n<Clock xmlns:dt="urn:schemas-microsoft-com:datatypes"><Description dt:dt="string">E-Prime Primary Realtime Clock</Description><StartTime><Timestamp dt:dt="int">0</Timestamp><DateUtc dt:dt="string">2017-07-19T07:24:24Z</DateUtc></StartTime><FrequencyChanges><FrequencyChange><Frequency dt:dt="r8">3328124</Frequency><Timestamp dt:dt="r8">14080921127</Timestamp><Current dt:dt="…	59.94	1	right	1196684366	07-19-2017	09:24:24	07:24:24	female	191	{DOWNARROW}	79							0	496065	496062	{DOWNARROW}	3	494943	494627	816	DG0	12	6	170	mask12	0	496045	1	495845	eqm10_NoEyeNmodel1_dir	90	H	gazeCOD	GazeCoDxp	1	400	0	495544	1	495444
GazeCoD_1Model_male	19	2	26	<?xml version="1.0"?>\n<Clock xmlns:dt="urn:schemas-microsoft-com:datatypes"><Description dt:dt="string">E-Prime Primary Realtime Clock</Description><StartTime><Timestamp dt:dt="int">0</Timestamp><DateUtc dt:dt="string">2017-07-19T07:24:24Z</DateUtc></StartTime><FrequencyChanges><FrequencyChange><Frequency dt:dt="r8">3328124</Frequency><Timestamp dt:dt="r8">14080921127</Timestamp><Current dt:dt="…	59.94	1	right	1196684366	07-19-2017	09:24:24	07:24:24	female	192	{DOWNARROW}	79							0	497665	497497	{LEFTARROW}	168	496385	496078	807	DG0	1	6	171	mask1	0	497480	0	497280	eqm10_NoEyeNmodel1_dir	0	V	gazeCOD	GazeCoDxp	0	400	0	496980	-5	496880
GazeCoD_1Model_male	19	2	26	<?xml version="1.0"?>\n<Clock xmlns:dt="urn:schemas-microsoft-com:datatypes"><Description dt:dt="string">E-Prime Primary Realtime Clock</Description><StartTime><Timestamp dt:dt="int">0</Timestamp><DateUtc dt:dt="string">2017-07-19T07:24:24Z</DateUtc></StartTime><FrequencyChanges><FrequencyChange><Frequency dt:dt="r8">3328124</Frequency><Timestamp dt:dt="r8">14080921127</Timestamp><Current dt:dt="…	59.94	1	right	1196684366	07-19-2017	09:24:24	07:24:24	female	193	{LEFTARROW}	51							0	499817	499098	{LEFTARROW}	719	497987	497680	807	left3,2	3	6	172	mask3	0	499081	-1	498881	eqm10_NoEyeNmodel1_dir	0	V	gazeCOD	GazeCoDxp	1	400	0	498582	-5	498482
GazeCoD_1Model_male	19	2	26	<?xml version="1.0"?>\n<Clock xmlns:dt="urn:schemas-microsoft-com:datatypes"><Description dt:dt="string">E-Prime Primary Realtime Clock</Description><StartTime><Timestamp dt:dt="int">0</Timestamp><DateUtc dt:dt="string">2017-07-19T07:24:24Z</DateUtc></StartTime><FrequencyChanges><FrequencyChange><Frequency dt:dt="r8">3328124</Frequency><Timestamp dt:dt="r8">14080921127</Timestamp><Current dt:dt="…	59.94	1	right	1196684366	07-19-2017	09:24:24	07:24:24	female	194	{LEFTARROW}	78							0	501281	501267	{LEFTARROW}	14	500154	499832	822	left8	28	6	173	mask28	0	501250	0	501050	eqm10_NoEyeNmodel1_dir	90	HV	gazeCOD	GazeCoDxp	1	400	0	500750	-4	500650
GazeCoD_1Model_male	19	2	26	<?xml version="1.0"?>\n<Clock xmlns:dt="urn:schemas-microsoft-com:datatypes"><Description dt:dt="string">E-Prime Primary Realtime Clock</Description><StartTime><Timestamp dt:dt="int">0</Timestamp><DateUtc dt:dt="string">2017-07-19T07:24:24Z</DateUtc></StartTime><FrequencyChanges><FrequencyChange><Frequency dt:dt="r8">3328124</Frequency><Timestamp dt:dt="r8">14080921127</Timestamp><Current dt:dt="…	59.94	1	right	1196684366	07-19-2017	09:24:24	07:24:24	female	195	{LEFTARROW}	49							0	502921	502819	{LEFTARROW}	102	501693	501300	893	left1,6	2	6	174	mask2	0	502802	1	502602	eqm10_NoEyeNmodel1_dir	0	V	gazeCOD	GazeCoDxp	1	400	0	502301	8	502201
GazeCoD_1Model_male	19	2	26	<?xml version="1.0"?>\n<Clock xmlns:dt="urn:schemas-microsoft-com:datatypes"><Description dt:dt="string">E-Prime Primary Realtime Clock</Description><StartTime><Timestamp dt:dt="int">0</Timestamp><DateUtc dt:dt="string">2017-07-19T07:24:24Z</DateUtc></StartTime><FrequencyChanges><FrequencyChange><Frequency dt:dt="r8">3328124</Frequency><Timestamp dt:dt="r8">14080921127</Timestamp><Current dt:dt="…	59.94	1	right	1196684366	07-19-2017	09:24:24	07:24:24	female	196	{RIGHTARROW}	77							0	504625	504437	{RIGHTARROW}	188	503314	502935	879	right8	11	6	175	mask11	0	504420	0	504220	eqm10_NoEyeNmodel1_dir	0	V	gazeCOD	GazeCoDxp	1	400	0	503920	6	503820
GazeCoD_1Model_male	19	2	26	<?xml version="1.0"?>\n<Clock xmlns:dt="urn:schemas-microsoft-com:datatypes"><Description dt:dt="string">E-Prime Primary Realtime Clock</Description><StartTime><Timestamp dt:dt="int">0</Timestamp><DateUtc dt:dt="string">2017-07-19T07:24:24Z</DateUtc></StartTime><FrequencyChanges><FrequencyChange><Frequency dt:dt="r8">3328124</Frequency><Timestamp dt:dt="r8">14080921127</Timestamp><Current dt:dt="…	59.94	1	right	1196684366	07-19-2017	09:24:24	07:24:24	female	197	{RIGHTARROW}	46							0	506633	506155	{RIGHTARROW}	478	505042	504637	905	right1,6	7	6	176	mask7	0	506138	0	505938	eqm10_NoEyeNmodel1_dir	0	V	gazeCOD	GazeCoDxp	1	400	0	505638	-4	505538
GazeCoD_1Model_male	19	2	26	<?xml version="1.0"?>\n<Clock xmlns:dt="urn:schemas-microsoft-com:datatypes"><Description dt:dt="string">E-Prime Primary Realtime Clock</Description><StartTime><Timestamp dt:dt="int">0</Timestamp><DateUtc dt:dt="string">2017-07-19T07:24:24Z</DateUtc></StartTime><FrequencyChanges><FrequencyChange><Frequency dt:dt="r8">3328124</Frequency><Timestamp dt:dt="r8">14080921127</Timestamp><Current dt:dt="…	59.94	1	right	1196684366	07-19-2017	09:24:24	07:24:24	female	198	{RIGHTARROW}	40							0	509297	508141	{DOWNARROW}	1156	507029	506656	873	right6,4	21	6	177	mask21	0	508124	0	507924	eqm10_NoEyeNmodel1_dir	90	H	gazeCOD	GazeCoDxp	0	400	0	507624	-5	507524
GazeCoD_1Model_male	19	2	26	<?xml version="1.0"?>\n<Clock xmlns:dt="urn:schemas-microsoft-com:datatypes"><Description dt:dt="string">E-Prime Primary Realtime Clock</Description><StartTime><Timestamp dt:dt="int">0</Timestamp><DateUtc dt:dt="string">2017-07-19T07:24:24Z</DateUtc></StartTime><FrequencyChanges><FrequencyChange><Frequency dt:dt="r8">3328124</Frequency><Timestamp dt:dt="r8">14080921127</Timestamp><Current dt:dt="…	59.94	1	right	1196684366	07-19-2017	09:24:24	07:24:24	female	199	{RIGHTARROW}	44							0	511041	510877	{RIGHTARROW}	164	509762	509308	954	right3,2	30	6	178	mask30	0	510860	1	510660	eqm10_NoEyeNmodel1_dir	90	HV	gazeCOD	GazeCoDxp	1	400	0	510359	-3	510259
GazeCoD_1Model_male	19	2	26	<?xml version="1.0"?>\n<Clock xmlns:dt="urn:schemas-microsoft-com:datatypes"><Description dt:dt="string">E-Prime Primary Realtime Clock</Description><StartTime><Timestamp dt:dt="int">0</Timestamp><DateUtc dt:dt="string">2017-07-19T07:24:24Z</DateUtc></StartTime><FrequencyChanges><FrequencyChange><Frequency dt:dt="r8">3328124</Frequency><Timestamp dt:dt="r8">14080921127</Timestamp><Current dt:dt="…	59.94	1	right	1196684366	07-19-2017	09:24:24	07:24:24	female	200	{LEFTARROW}	55							0	512689	512645	{LEFTARROW}	44	511525	511060	965	left6,4	27	6	179	mask27	0	512628	0	512428	eqm10_NoEyeNmodel1_dir	90	HV	gazeCOD	GazeCoDxp	1	400	0	512128	3	512028
GazeCoD_1Model_male	19	2	26	<?xml version="1.0"?>\n<Clock xmlns:dt="urn:schemas-microsoft-com:datatypes"><Description dt:dt="string">E-Prime Primary Realtime Clock</Description><StartTime><Timestamp dt:dt="int">0</Timestamp><DateUtc dt:dt="string">2017-07-19T07:24:24Z</DateUtc></StartTime><FrequencyChanges><FrequencyChange><Frequency dt:dt="r8">3328124</Frequency><Timestamp dt:dt="r8">14080921127</Timestamp><Current dt:dt="…	59.94	1	right	1196684366	07-19-2017	09:24:24	07:24:24	female	201	{LEFTARROW}	78							0	514505	514280	{LEFTARROW}	225	513165	512712	953	left8	6	6	180	mask6	0	514263	0	514063	eqm10_NoEyeNmodel1_dir	0	V	gazeCOD	GazeCoDxp	1	400	0	513763	-2	513663
GazeCoD_1Model_male	19	2	26	<?xml version="1.0"?>\n<Clock xmlns:dt="urn:schemas-microsoft-com:datatypes"><Description dt:dt="string">E-Prime Primary Realtime Clock</Description><StartTime><Timestamp dt:dt="int">0</Timestamp><DateUtc dt:dt="string">2017-07-19T07:24:24Z</DateUtc></StartTime><FrequencyChanges><FrequencyChange><Frequency dt:dt="r8">3328124</Frequency><Timestamp dt:dt="r8">14080921127</Timestamp><Current dt:dt="…	59.94	1	right	1196684366	07-19-2017	09:24:24	07:24:24	female	202	{LEFTARROW}	55							0	516257	516015	{LEFTARROW}	242	514894	514530	864	left6,4	5	6	181	mask5	0	515998	0	515798	eqm10_NoEyeNmodel1_dir	0	V	gazeCOD	GazeCoDxp	1	400	0	515498	4	515398
GazeCoD_1Model_male	19	2	26	<?xml version="1.0"?>\n<Clock xmlns:dt="urn:schemas-microsoft-com:datatypes"><Description dt:dt="string">E-Prime Primary Realtime Clock</Description><StartTime><Timestamp dt:dt="int">0</Timestamp><DateUtc dt:dt="string">2017-07-19T07:24:24Z</DateUtc></StartTime><FrequencyChanges><FrequencyChange><Frequency dt:dt="r8">3328124</Frequency><Timestamp dt:dt="r8">14080921127</Timestamp><Current dt:dt="…	59.94	1	right	1196684366	07-19-2017	09:24:24	07:24:24	female	203	{RIGHTARROW}	44							0	517953	517800	{RIGHTARROW}	153	516674	516282	892	right3,2	8	6	182	mask8	0	517783	0	517583	eqm10_NoEyeNmodel1_dir	0	V	gazeCOD	GazeCoDxp	1	400	0	517283	9	517183
GazeCoD_1Model_male	19	2	26	<?xml version="1.0"?>\n<Clock xmlns:dt="urn:schemas-microsoft-com:datatypes"><Description dt:dt="string">E-Prime Primary Realtime Clock</Description><StartTime><Timestamp dt:dt="int">0</Timestamp><DateUtc dt:dt="string">2017-07-19T07:24:24Z</DateUtc></StartTime><FrequencyChanges><FrequencyChange><Frequency dt:dt="r8">3328124</Frequency><Timestamp dt:dt="r8">14080921127</Timestamp><Current dt:dt="…	59.94	1	right	1196684366	07-19-2017	09:24:24	07:24:24	female	204	{RIGHTARROW}	46							0	519761	519535	{DOWNARROW}	226	518418	517967	951	right1,6	18	6	183	mask18	0	519519	1	519319	eqm10_NoEyeNmodel1_dir	90	H	gazeCOD	GazeCoDxp	0	400	0	519018	0	518918
GazeCoD_1Model_male	19	2	26	<?xml version="1.0"?>\n<Clock xmlns:dt="urn:schemas-microsoft-com:datatypes"><Description dt:dt="string">E-Prime Primary Realtime Clock</Description><StartTime><Timestamp dt:dt="int">0</Timestamp><DateUtc dt:dt="string">2017-07-19T07:24:24Z</DateUtc></StartTime><FrequencyChanges><FrequencyChange><Frequency dt:dt="r8">3328124</Frequency><Timestamp dt:dt="r8">14080921127</Timestamp><Current dt:dt="…	59.94	1	right	1196684366	07-19-2017	09:24:24	07:24:24	female	205	{RIGHTARROW}	44							0	521433	521220	{DOWNARROW}	213	520101	519786	815	right3,2	19	6	184	mask19	0	521204	1	521004	eqm10_NoEyeNmodel1_dir	90	H	gazeCOD	GazeCoDxp	0	400	0	520703	2	520603
GazeCoD_1Model_male	19	2	26	<?xml version="1.0"?>\n<Clock xmlns:dt="urn:schemas-microsoft-com:datatypes"><Description dt:dt="string">E-Prime Primary Realtime Clock</Description><StartTime><Timestamp dt:dt="int">0</Timestamp><DateUtc dt:dt="string">2017-07-19T07:24:24Z</DateUtc></StartTime><FrequencyChanges><FrequencyChange><Frequency dt:dt="r8">3328124</Frequency><Timestamp dt:dt="r8">14080921127</Timestamp><Current dt:dt="…	59.94	1	right	1196684366	07-19-2017	09:24:24	07:24:24	female	206	{LEFTARROW}	55							0	522881	522855	{LEFTARROW}	26	521739	521454	785	left6,4	16	6	185	mask16	0	522839	1	522639	eqm10_NoEyeNmodel1_dir	90	H	gazeCOD	GazeCoDxp	1	400	0	522338	-1	522238
GazeCoD_1Model_male	19	2	26	<?xml version="1.0"?>\n<Clock xmlns:dt="urn:schemas-microsoft-com:datatypes"><Description dt:dt="string">E-Prime Primary Realtime Clock</Description><StartTime><Timestamp dt:dt="int">0</Timestamp><DateUtc dt:dt="string">2017-07-19T07:24:24Z</DateUtc></StartTime><FrequencyChanges><FrequencyChange><Frequency dt:dt="r8">3328124</Frequency><Timestamp dt:dt="r8">14080921127</Timestamp><Current dt:dt="…	59.94	1	right	1196684366	07-19-2017	09:24:24	07:24:24	female	207	{DOWNARROW}	79							0	524497	524274	{DOWNARROW}	223	523156	522906	750	DG0	23	6	186	mask23	0	524257	1	524057	eqm10_NoEyeNmodel1_dir	90	HV	gazeCOD	GazeCoDxp	1	400	0	523756	0	523656
GazeCoD_1Model_male	19	2	26	<?xml version="1.0"?>\n<Clock xmlns:dt="urn:schemas-microsoft-com:datatypes"><Description dt:dt="string">E-Prime Primary Realtime Clock</Description><StartTime><Timestamp dt:dt="int">0</Timestamp><DateUtc dt:dt="string">2017-07-19T07:24:24Z</DateUtc></StartTime><FrequencyChanges><FrequencyChange><Frequency dt:dt="r8">3328124</Frequency><Timestamp dt:dt="r8">14080921127</Timestamp><Current dt:dt="…	59.94	1	right	1196684366	07-19-2017	09:24:24	07:24:24	female	208	{LEFTARROW}	53							0	526241	526042	{LEFTARROW}	199	524916	524507	909	left4,8	15	6	187	mask15	0	526025	0	525825	eqm10_NoEyeNmodel1_dir	90	H	gazeCOD	GazeCoDxp	1	400	0	525525	9	525425
GazeCoD_1Model_male	19	2	26	<?xml version="1.0"?>\n<Clock xmlns:dt="urn:schemas-microsoft-com:datatypes"><Description dt:dt="string">E-Prime Primary Realtime Clock</Description><StartTime><Timestamp dt:dt="int">0</Timestamp><DateUtc dt:dt="string">2017-07-19T07:24:24Z</DateUtc></StartTime><FrequencyChanges><FrequencyChange><Frequency dt:dt="r8">3328124</Frequency><Timestamp dt:dt="r8">14080921127</Timestamp><Current dt:dt="…	59.94	1	right	1196684366	07-19-2017	09:24:24	07:24:24	female	209	{RIGHTARROW}	77							0	527713	527627	{RIGHTARROW}	86	526515	526259	756	right8	33	6	188	mask33	0	527610	0	527410	eqm10_NoEyeNmodel1_dir	90	HV	gazeCOD	GazeCoDxp	1	400	0	527110	-5	527010
GazeCoD_1Model_male	19	2	26	<?xml version="1.0"?>\n<Clock xmlns:dt="urn:schemas-microsoft-com:datatypes"><Description dt:dt="string">E-Prime Primary Realtime Clock</Description><StartTime><Timestamp dt:dt="int">0</Timestamp><DateUtc dt:dt="string">2017-07-19T07:24:24Z</DateUtc></StartTime><FrequencyChanges><FrequencyChange><Frequency dt:dt="r8">3328124</Frequency><Timestamp dt:dt="r8">14080921127</Timestamp><Current dt:dt="…	59.94	1	right	1196684366	07-19-2017	09:24:24	07:24:24	female	210	{LEFTARROW}	51							0	529137	529128	{DOWNARROW}	9	528003	527727	776	left3,2	25	6	189	mask25	0	529112	1	528912	eqm10_NoEyeNmodel1_dir	90	HV	gazeCOD	GazeCoDxp	0	400	0	528611	8	528511
GazeCoD_1Model_male	19	2	26	<?xml version="1.0"?>\n<Clock xmlns:dt="urn:schemas-microsoft-com:datatypes"><Description dt:dt="string">E-Prime Primary Realtime Clock</Description><StartTime><Timestamp dt:dt="int">0</Timestamp><DateUtc dt:dt="string">2017-07-19T07:24:24Z</DateUtc></StartTime><FrequencyChanges><FrequencyChange><Frequency dt:dt="r8">3328124</Frequency><Timestamp dt:dt="r8">14080921127</Timestamp><Current dt:dt="…	59.94	1	right	1196684366	07-19-2017	09:24:24	07:24:24	female	211	{RIGHTARROW}	46							0	530833	530747	{DOWNARROW}	86	529629	529162	967	right1,6	29	6	190	mask29	0	530730	1	530530	eqm10_NoEyeNmodel1_dir	90	HV	gazeCOD	GazeCoDxp	0	400	0	530229	0	530129
GazeCoD_1Model_male	19	2	26	<?xml version="1.0"?>\n<Clock xmlns:dt="urn:schemas-microsoft-com:datatypes"><Description dt:dt="string">E-Prime Primary Realtime Clock</Description><StartTime><Timestamp dt:dt="int">0</Timestamp><DateUtc dt:dt="string">2017-07-19T07:24:24Z</DateUtc></StartTime><FrequencyChanges><FrequencyChange><Frequency dt:dt="r8">3328124</Frequency><Timestamp dt:dt="r8">14080921127</Timestamp><Current dt:dt="…	59.94	1	right	1196684366	07-19-2017	09:24:24	07:24:24	female	212	{RIGHTARROW}	42							0	532625	532432	{DOWNARROW}	193	531313	530847	966	right4,8	20	6	191	mask20	0	532415	0	532215	eqm10_NoEyeNmodel1_dir	90	H	gazeCOD	GazeCoDxp	0	400	0	531915	2	531815
GazeCoD_1Model_male	19	2	26	<?xml version="1.0"?>\n<Clock xmlns:dt="urn:schemas-microsoft-com:datatypes"><Description dt:dt="string">E-Prime Primary Realtime Clock</Description><StartTime><Timestamp dt:dt="int">0</Timestamp><DateUtc dt:dt="string">2017-07-19T07:24:24Z</DateUtc></StartTime><FrequencyChanges><FrequencyChange><Frequency dt:dt="r8">3328124</Frequency><Timestamp dt:dt="r8">14080921127</Timestamp><Current dt:dt="…	59.94	1	right	1196684366	07-19-2017	09:24:24	07:24:24	female	213	{LEFTARROW}	51							0	534633	534167	{DOWNARROW}	466	533044	532649	895	left3,2	14	6	192	mask14	0	534150	0	533950	eqm10_NoEyeNmodel1_dir	90	H	gazeCOD	GazeCoDxp	0	400	0	533650	6	533550
GazeCoD_1Model_male	19	2	26	<?xml version="1.0"?>\n<Clock xmlns:dt="urn:schemas-microsoft-com:datatypes"><Description dt:dt="string">E-Prime Primary Realtime Clock</Description><StartTime><Timestamp dt:dt="int">0</Timestamp><DateUtc dt:dt="string">2017-07-19T07:24:24Z</DateUtc></StartTime><FrequencyChanges><FrequencyChange><Frequency dt:dt="r8">3328124</Frequency><Timestamp dt:dt="r8">14080921127</Timestamp><Current dt:dt="…	59.94	1	right	1196684366	07-19-2017	09:24:24	07:24:24	female	214	{RIGHTARROW}	42							0	536177	536035	{RIGHTARROW}	142	534912	534651	761	right4,8	9	6	193	mask9	0	536019	1	535819	eqm10_NoEyeNmodel1_dir	0	V	gazeCOD	GazeCoDxp	1	400	0	535518	6	535418
GazeCoD_1Model_male	19	2	26	<?xml version="1.0"?>\n<Clock xmlns:dt="urn:schemas-microsoft-com:datatypes"><Description dt:dt="string">E-Prime Primary Realtime Clock</Description><StartTime><Timestamp dt:dt="int">0</Timestamp><DateUtc dt:dt="string">2017-07-19T07:24:24Z</DateUtc></StartTime><FrequencyChanges><FrequencyChange><Frequency dt:dt="r8">3328124</Frequency><Timestamp dt:dt="r8">14080921127</Timestamp><Current dt:dt="…	59.94	1	right	1196684366	07-19-2017	09:24:24	07:24:24	female	215	{RIGHTARROW}	42							0	537689	537587	{DOWNARROW}	102	536462	536202	760	right4,8	31	6	194	mask31	0	537570	0	537370	eqm10_NoEyeNmodel1_dir	90	HV	gazeCOD	GazeCoDxp	0	400	0	537070	8	536970
GazeCoD_1Model_male	19	2	26	<?xml version="1.0"?>\n<Clock xmlns:dt="urn:schemas-microsoft-com:datatypes"><Description dt:dt="string">E-Prime Primary Realtime Clock</Description><StartTime><Timestamp dt:dt="int">0</Timestamp><DateUtc dt:dt="string">2017-07-19T07:24:24Z</DateUtc></StartTime><FrequencyChanges><FrequencyChange><Frequency dt:dt="r8">3328124</Frequency><Timestamp dt:dt="r8">14080921127</Timestamp><Current dt:dt="…	59.94	1	right	1196684366	07-19-2017	09:24:24	07:24:24	female	216	{RIGHTARROW}	77							0	539489	539255	{DOWNARROW}	234	538128	537704	924	right8	22	6	195	mask22	0	539238	0	539038	eqm10_NoEyeNmodel1_dir	90	H	gazeCOD	GazeCoDxp	0	400	0	538738	10	538638
GazeCoD_1Model_male	19	2	26	<?xml version="1.0"?>\n<Clock xmlns:dt="urn:schemas-microsoft-com:datatypes"><Description dt:dt="string">E-Prime Primary Realtime Clock</Description><StartTime><Timestamp dt:dt="int">0</Timestamp><DateUtc dt:dt="string">2017-07-19T07:24:24Z</DateUtc></StartTime><FrequencyChanges><FrequencyChange><Frequency dt:dt="r8">3328124</Frequency><Timestamp dt:dt="r8">14080921127</Timestamp><Current dt:dt="…	59.94	1	right	1196684366	07-19-2017	09:24:24	07:24:24	female	217	{RIGHTARROW}	40							0	541281	540990	{DOWNARROW}	291	539866	539506	860	right6,4	32	6	196	mask32	0	540974	1	540774	eqm10_NoEyeNmodel1_dir	90	HV	gazeCOD	GazeCoDxp	0	400	0	540473	7	540373
GazeCoD_1Model_male	19	2	26	<?xml version="1.0"?>\n<Clock xmlns:dt="urn:schemas-microsoft-com:datatypes"><Description dt:dt="string">E-Prime Primary Realtime Clock</Description><StartTime><Timestamp dt:dt="int">0</Timestamp><DateUtc dt:dt="string">2017-07-19T07:24:24Z</DateUtc></StartTime><FrequencyChanges><FrequencyChange><Frequency dt:dt="r8">3328124</Frequency><Timestamp dt:dt="r8">14080921127</Timestamp><Current dt:dt="…	59.94	1	right	1196684366	07-19-2017	09:24:24	07:24:24	female	218	{LEFTARROW}	78							0	543081	542709	{LEFTARROW}	372	541596	541307	789	left8	17	6	197	mask17	0	542692	0	542492	eqm10_NoEyeNmodel1_dir	90	H	gazeCOD	GazeCoDxp	1	400	0	542192	-4	542092
GazeCoD_1Model_male	19	2	26	<?xml version="1.0"?>\n<Clock xmlns:dt="urn:schemas-microsoft-com:datatypes"><Description dt:dt="string">E-Prime Primary Realtime Clock</Description><StartTime><Timestamp dt:dt="int">0</Timestamp><DateUtc dt:dt="string">2017-07-19T07:24:24Z</DateUtc></StartTime><FrequencyChanges><FrequencyChange><Frequency dt:dt="r8">3328124</Frequency><Timestamp dt:dt="r8">14080921127</Timestamp><Current dt:dt="…	59.94	1	right	1196684366	07-19-2017	09:24:24	07:24:24	female	219	{LEFTARROW}	49							0	545097	544577	{LEFTARROW}	520	543454	543093	861	left1,6	24	6	198	mask24	0	544561	1	544361	eqm10_NoEyeNmodel1_dir	90	HV	gazeCOD	GazeCoDxp	1	400	0	544060	6	543960
GazeCoD_1Model_male	19	2	26	<?xml version="1.0"?>\n<Clock xmlns:dt="urn:schemas-microsoft-com:datatypes"><Description dt:dt="string">E-Prime Primary Realtime Clock</Description><StartTime><Timestamp dt:dt="int">0</Timestamp><DateUtc dt:dt="string">2017-07-19T07:24:24Z</DateUtc></StartTime><FrequencyChanges><FrequencyChange><Frequency dt:dt="r8">3328124</Frequency><Timestamp dt:dt="r8">14080921127</Timestamp><Current dt:dt="…	59.94	1	right	1196684366	07-19-2017	09:24:24	07:24:24	female	220	{LEFTARROW}	51							0	546745	546696	{LEFTARROW}	49	545573	545111	962	left3,2	14	7	199	mask14	0	546679	0	546479	eqm10_NoEyeNmodel1_dir	90	H	gazeCOD	GazeCoDxp	1	400	0	546179	6	546079
GazeCoD_1Model_male	19	2	26	<?xml version="1.0"?>\n<Clock xmlns:dt="urn:schemas-microsoft-com:datatypes"><Description dt:dt="string">E-Prime Primary Realtime Clock</Description><StartTime><Timestamp dt:dt="int">0</Timestamp><DateUtc dt:dt="string">2017-07-19T07:24:24Z</DateUtc></StartTime><FrequencyChanges><FrequencyChange><Frequency dt:dt="r8">3328124</Frequency><Timestamp dt:dt="r8">14080921127</Timestamp><Current dt:dt="…	59.94	1	right	1196684366	07-19-2017	09:24:24	07:24:24	female	221	{LEFTARROW}	51							0	548185	548148	{DOWNARROW}	37	547023	546763	760	left3,2	3	7	200	mask3	0	548131	1	547931	eqm10_NoEyeNmodel1_dir	0	V	gazeCOD	GazeCoDxp	0	400	0	547630	7	547530
GazeCoD_1Model_male	19	2	26	<?xml version="1.0"?>\n<Clock xmlns:dt="urn:schemas-microsoft-com:datatypes"><Description dt:dt="string">E-Prime Primary Realtime Clock</Description><StartTime><Timestamp dt:dt="int">0</Timestamp><DateUtc dt:dt="string">2017-07-19T07:24:24Z</DateUtc></StartTime><FrequencyChanges><FrequencyChange><Frequency dt:dt="r8">3328124</Frequency><Timestamp dt:dt="r8">14080921127</Timestamp><Current dt:dt="…	59.94	1	right	1196684366	07-19-2017	09:24:24	07:24:24	female	222	{LEFTARROW}	78							0	549681	549666	{LEFTARROW}	15	548542	548198	844	left8	28	7	201	mask28	0	549649	0	549449	eqm10_NoEyeNmodel1_dir	90	HV	gazeCOD	GazeCoDxp	1	400	0	549149	7	549049
GazeCoD_1Model_male	19	2	26	<?xml version="1.0"?>\n<Clock xmlns:dt="urn:schemas-microsoft-com:datatypes"><Description dt:dt="string">E-Prime Primary Realtime Clock</Description><StartTime><Timestamp dt:dt="int">0</Timestamp><DateUtc dt:dt="string">2017-07-19T07:24:24Z</DateUtc></StartTime><FrequencyChanges><FrequencyChange><Frequency dt:dt="r8">3328124</Frequency><Timestamp dt:dt="r8">14080921127</Timestamp><Current dt:dt="…	59.94	1	right	1196684366	07-19-2017	09:24:24	07:24:24	female	223	{RIGHTARROW}	42							0	551177	551167	{DOWNARROW}	10	550045	549699	846	right4,8	31	7	202	mask31	0	551151	1	550951	eqm10_NoEyeNmodel1_dir	90	HV	gazeCOD	GazeCoDxp	0	400	0	550650	5	550550
GazeCoD_1Model_male	19	2	26	<?xml version="1.0"?>\n<Clock xmlns:dt="urn:schemas-microsoft-com:datatypes"><Description dt:dt="string">E-Prime Primary Realtime Clock</Description><StartTime><Timestamp dt:dt="int">0</Timestamp><DateUtc dt:dt="string">2017-07-19T07:24:24Z</DateUtc></StartTime><FrequencyChanges><FrequencyChange><Frequency dt:dt="r8">3328124</Frequency><Timestamp dt:dt="r8">14080921127</Timestamp><Current dt:dt="…	59.94	1	right	1196684366	07-19-2017	09:24:24	07:24:24	female	224	{LEFTARROW}	49							0	553329	552802	{DOWNARROW}	527	551679	551201	978	left1,6	13	7	203	mask13	0	552786	1	552586	eqm10_NoEyeNmodel1_dir	90	H	gazeCOD	GazeCoDxp	0	400	0	552285	6	552185
GazeCoD_1Model_male	19	2	26	<?xml version="1.0"?>\n<Clock xmlns:dt="urn:schemas-microsoft-com:datatypes"><Description dt:dt="string">E-Prime Primary Realtime Clock</Description><StartTime><Timestamp dt:dt="int">0</Timestamp><DateUtc dt:dt="string">2017-07-19T07:24:24Z</DateUtc></StartTime><FrequencyChanges><FrequencyChange><Frequency dt:dt="r8">3328124</Frequency><Timestamp dt:dt="r8">14080921127</Timestamp><Current dt:dt="…	59.94	1	right	1196684366	07-19-2017	09:24:24	07:24:24	female	225	{RIGHTARROW}	42							0	555153	554821	{DOWNARROW}	332	553696	553353	843	right4,8	9	7	204	mask9	0	554804	0	554604	eqm10_NoEyeNmodel1_dir	0	V	gazeCOD	GazeCoDxp	0	400	0	554304	8	554204
GazeCoD_1Model_male	19	2	26	<?xml version="1.0"?>\n<Clock xmlns:dt="urn:schemas-microsoft-com:datatypes"><Description dt:dt="string">E-Prime Primary Realtime Clock</Description><StartTime><Timestamp dt:dt="int">0</Timestamp><DateUtc dt:dt="string">2017-07-19T07:24:24Z</DateUtc></StartTime><FrequencyChanges><FrequencyChange><Frequency dt:dt="r8">3328124</Frequency><Timestamp dt:dt="r8">14080921127</Timestamp><Current dt:dt="…	59.94	1	right	1196684366	07-19-2017	09:24:24	07:24:24	female	226	{DOWNARROW}	79							0	556993	556590	{DOWNARROW}	403	555477	555171	806	DG0	1	7	205	mask1	0	556573	1	556373	eqm10_NoEyeNmodel1_dir	0	V	gazeCOD	GazeCoDxp	1	400	0	556072	-5	555972
GazeCoD_1Model_male	19	2	26	<?xml version="1.0"?>\n<Clock xmlns:dt="urn:schemas-microsoft-com:datatypes"><Description dt:dt="string">E-Prime Primary Realtime Clock</Description><StartTime><Timestamp dt:dt="int">0</Timestamp><DateUtc dt:dt="string">2017-07-19T07:24:24Z</DateUtc></StartTime><FrequencyChanges><FrequencyChange><Frequency dt:dt="r8">3328124</Frequency><Timestamp dt:dt="r8">14080921127</Timestamp><Current dt:dt="…	59.94	1	right	1196684366	07-19-2017	09:24:24	07:24:24	female	227	{LEFTARROW}	55							0	558825	558608	{LEFTARROW}	217	557494	557007	987	left6,4	16	7	206	mask16	0	558591	0	558391	eqm10_NoEyeNmodel1_dir	90	H	gazeCOD	GazeCoDxp	1	400	0	558091	-3	557991
GazeCoD_1Model_male	19	2	26	<?xml version="1.0"?>\n<Clock xmlns:dt="urn:schemas-microsoft-com:datatypes"><Description dt:dt="string">E-Prime Primary Realtime Clock</Description><StartTime><Timestamp dt:dt="int">0</Timestamp><DateUtc dt:dt="string">2017-07-19T07:24:24Z</DateUtc></StartTime><FrequencyChanges><FrequencyChange><Frequency dt:dt="r8">3328124</Frequency><Timestamp dt:dt="r8">14080921127</Timestamp><Current dt:dt="…	59.94	1	right	1196684366	07-19-2017	09:24:24	07:24:24	female	228	{RIGHTARROW}	46							0	560713	560310	{DOWNARROW}	403	559193	558842	851	right1,6	18	7	207	mask18	0	560293	0	560093	eqm10_NoEyeNmodel1_dir	90	H	gazeCOD	GazeCoDxp	0	400	0	559793	0	559693
GazeCoD_1Model_male	19	2	26	<?xml version="1.0"?>\n<Clock xmlns:dt="urn:schemas-microsoft-com:datatypes"><Description dt:dt="string">E-Prime Primary Realtime Clock</Description><StartTime><Timestamp dt:dt="int">0</Timestamp><DateUtc dt:dt="string">2017-07-19T07:24:24Z</DateUtc></StartTime><FrequencyChanges><FrequencyChange><Frequency dt:dt="r8">3328124</Frequency><Timestamp dt:dt="r8">14080921127</Timestamp><Current dt:dt="…	59.94	1	right	1196684366	07-19-2017	09:24:24	07:24:24	female	229	{LEFTARROW}	55							0	562393	562262	{LEFTARROW}	131	561150	560727	923	left6,4	5	7	208	mask5	0	562245	0	562045	eqm10_NoEyeNmodel1_dir	0	V	gazeCOD	GazeCoDxp	1	400	0	561745	-5	561645
GazeCoD_1Model_male	19	2	26	<?xml version="1.0"?>\n<Clock xmlns:dt="urn:schemas-microsoft-com:datatypes"><Description dt:dt="string">E-Prime Primary Realtime Clock</Description><StartTime><Timestamp dt:dt="int">0</Timestamp><DateUtc dt:dt="string">2017-07-19T07:24:24Z</DateUtc></StartTime><FrequencyChanges><FrequencyChange><Frequency dt:dt="r8">3328124</Frequency><Timestamp dt:dt="r8">14080921127</Timestamp><Current dt:dt="…	59.94	1	right	1196684366	07-19-2017	09:24:24	07:24:24	female	230	{LEFTARROW}	78							0	564329	564014	{LEFTARROW}	315	562888	562412	976	left8	6	7	209	mask6	0	563997	1	563797	eqm10_NoEyeNmodel1_dir	0	V	gazeCOD	GazeCoDxp	1	400	0	563496	8	563396
GazeCoD_1Model_male	19	2	26	<?xml version="1.0"?>\n<Clock xmlns:dt="urn:schemas-microsoft-com:datatypes"><Description dt:dt="string">E-Prime Primary Realtime Clock</Description><StartTime><Timestamp dt:dt="int">0</Timestamp><DateUtc dt:dt="string">2017-07-19T07:24:24Z</DateUtc></StartTime><FrequencyChanges><FrequencyChange><Frequency dt:dt="r8">3328124</Frequency><Timestamp dt:dt="r8">14080921127</Timestamp><Current dt:dt="…	59.94	1	right	1196684366	07-19-2017	09:24:24	07:24:24	female	231	{LEFTARROW}	53							0	566113	565899	{LEFTARROW}	214	564782	564347	935	left4,8	26	7	210	mask26	0	565882	0	565682	eqm10_NoEyeNmodel1_dir	90	HV	gazeCOD	GazeCoDxp	1	400	0	565382	0	565282
GazeCoD_1Model_male	19	2	26	<?xml version="1.0"?>\n<Clock xmlns:dt="urn:schemas-microsoft-com:datatypes"><Description dt:dt="string">E-Prime Primary Realtime Clock</Description><StartTime><Timestamp dt:dt="int">0</Timestamp><DateUtc dt:dt="string">2017-07-19T07:24:24Z</DateUtc></StartTime><FrequencyChanges><FrequencyChange><Frequency dt:dt="r8">3328124</Frequency><Timestamp dt:dt="r8">14080921127</Timestamp><Current dt:dt="…	59.94	1	right	1196684366	07-19-2017	09:24:24	07:24:24	female	232	{RIGHTARROW}	44							0	567833	567701	{DOWNARROW}	132	566579	566133	946	right3,2	30	7	211	mask30	0	567684	1	567484	eqm10_NoEyeNmodel1_dir	90	HV	gazeCOD	GazeCoDxp	0	400	0	567183	4	567083
GazeCoD_1Model_male	19	2	26	<?xml version="1.0"?>\n<Clock xmlns:dt="urn:schemas-microsoft-com:datatypes"><Description dt:dt="string">E-Prime Primary Realtime Clock</Description><StartTime><Timestamp dt:dt="int">0</Timestamp><DateUtc dt:dt="string">2017-07-19T07:24:24Z</DateUtc></StartTime><FrequencyChanges><FrequencyChange><Frequency dt:dt="r8">3328124</Frequency><Timestamp dt:dt="r8">14080921127</Timestamp><Current dt:dt="…	59.94	1	right	1196684366	07-19-2017	09:24:24	07:24:24	female	233	{RIGHTARROW}	77							0	569801	569453	{RIGHTARROW}	348	568334	567851	983	right8	11	7	212	mask11	0	569436	1	569236	eqm10_NoEyeNmodel1_dir	0	V	gazeCOD	GazeCoDxp	1	400	0	568935	1	568835
GazeCoD_1Model_male	19	2	26	<?xml version="1.0"?>\n<Clock xmlns:dt="urn:schemas-microsoft-com:datatypes"><Description dt:dt="string">E-Prime Primary Realtime Clock</Description><StartTime><Timestamp dt:dt="int">0</Timestamp><DateUtc dt:dt="string">2017-07-19T07:24:24Z</DateUtc></StartTime><FrequencyChanges><FrequencyChange><Frequency dt:dt="r8">3328124</Frequency><Timestamp dt:dt="r8">14080921127</Timestamp><Current dt:dt="…	59.94	1	right	1196684366	07-19-2017	09:24:24	07:24:24	female	234	{LEFTARROW}	78							0	571393	571354	{LEFTARROW}	39	570240	569820	920	left8	17	7	213	mask17	0	571338	1	571138	eqm10_NoEyeNmodel1_dir	90	H	gazeCOD	GazeCoDxp	1	400	0	570837	-3	570737
GazeCoD_1Model_male	19	2	26	<?xml version="1.0"?>\n<Clock xmlns:dt="urn:schemas-microsoft-com:datatypes"><Description dt:dt="string">E-Prime Primary Realtime Clock</Description><StartTime><Timestamp dt:dt="int">0</Timestamp><DateUtc dt:dt="string">2017-07-19T07:24:24Z</DateUtc></StartTime><FrequencyChanges><FrequencyChange><Frequency dt:dt="r8">3328124</Frequency><Timestamp dt:dt="r8">14080921127</Timestamp><Current dt:dt="…	59.94	1	right	1196684366	07-19-2017	09:24:24	07:24:24	female	235	{RIGHTARROW}	46							0	573985	572973	{DOWNARROW}	1012	571856	571405	951	right1,6	29	7	214	mask29	0	572956	1	572756	eqm10_NoEyeNmodel1_dir	90	HV	gazeCOD	GazeCoDxp	0	400	0	572455	-1	572355
GazeCoD_1Model_male	19	2	26	<?xml version="1.0"?>\n<Clock xmlns:dt="urn:schemas-microsoft-com:datatypes"><Description dt:dt="string">E-Prime Primary Realtime Clock</Description><StartTime><Timestamp dt:dt="int">0</Timestamp><DateUtc dt:dt="string">2017-07-19T07:24:24Z</DateUtc></StartTime><FrequencyChanges><FrequencyChange><Frequency dt:dt="r8">3328124</Frequency><Timestamp dt:dt="r8">14080921127</Timestamp><Current dt:dt="…	59.94	1	right	1196684366	07-19-2017	09:24:24	07:24:24	female	236	{LEFTARROW}	49							0	575561	575425	{LEFTARROW}	136	574310	574007	803	left1,6	2	7	215	mask2	0	575408	0	575208	eqm10_NoEyeNmodel1_dir	0	V	gazeCOD	GazeCoDxp	1	400	0	574908	-2	574808
GazeCoD_1Model_male	19	2	26	<?xml version="1.0"?>\n<Clock xmlns:dt="urn:schemas-microsoft-com:datatypes"><Description dt:dt="string">E-Prime Primary Realtime Clock</Description><StartTime><Timestamp dt:dt="int">0</Timestamp><DateUtc dt:dt="string">2017-07-19T07:24:24Z</DateUtc></StartTime><FrequencyChanges><FrequencyChange><Frequency dt:dt="r8">3328124</Frequency><Timestamp dt:dt="r8">14080921127</Timestamp><Current dt:dt="…	59.94	1	right	1196684366	07-19-2017	09:24:24	07:24:24	female	237	{RIGHTARROW}	44							0	577417	577110	{DOWNARROW}	307	575991	575575	916	right3,2	19	7	216	mask19	0	577093	0	576893	eqm10_NoEyeNmodel1_dir	90	H	gazeCOD	GazeCoDxp	0	400	0	576593	2	576493
GazeCoD_1Model_male	19	2	26	<?xml version="1.0"?>\n<Clock xmlns:dt="urn:schemas-microsoft-com:datatypes"><Description dt:dt="string">E-Prime Primary Realtime Clock</Description><StartTime><Timestamp dt:dt="int">0</Timestamp><DateUtc dt:dt="string">2017-07-19T07:24:24Z</DateUtc></StartTime><FrequencyChanges><FrequencyChange><Frequency dt:dt="r8">3328124</Frequency><Timestamp dt:dt="r8">14080921127</Timestamp><Current dt:dt="…	59.94	1	right	1196684366	07-19-2017	09:24:24	07:24:24	female	238	{DOWNARROW}	79							0	579497	578912	{DOWNARROW}	585	577792	577428	864	DG0	23	7	217	mask23	0	578895	0	578695	eqm10_NoEyeNmodel1_dir	90	HV	gazeCOD	GazeCoDxp	1	400	0	578395	3	578295
GazeCoD_1Model_male	19	2	26	<?xml version="1.0"?>\n<Clock xmlns:dt="urn:schemas-microsoft-com:datatypes"><Description dt:dt="string">E-Prime Primary Realtime Clock</Description><StartTime><Timestamp dt:dt="int">0</Timestamp><DateUtc dt:dt="string">2017-07-19T07:24:24Z</DateUtc></StartTime><FrequencyChanges><FrequencyChange><Frequency dt:dt="r8">3328124</Frequency><Timestamp dt:dt="r8">14080921127</Timestamp><Current dt:dt="…	59.94	1	right	1196684366	07-19-2017	09:24:24	07:24:24	female	239	{LEFTARROW}	49							0	581233	580914	{DOWNARROW}	319	579801	579513	788	left1,6	24	7	218	mask24	0	580897	0	580697	eqm10_NoEyeNmodel1_dir	90	HV	gazeCOD	GazeCoDxp	0	400	0	580397	-4	580297
GazeCoD_1Model_male	19	2	26	<?xml version="1.0"?>\n<Clock xmlns:dt="urn:schemas-microsoft-com:datatypes"><Description dt:dt="string">E-Prime Primary Realtime Clock</Description><StartTime><Timestamp dt:dt="int">0</Timestamp><DateUtc dt:dt="string">2017-07-19T07:24:24Z</DateUtc></StartTime><FrequencyChanges><FrequencyChange><Frequency dt:dt="r8">3328124</Frequency><Timestamp dt:dt="r8">14080921127</Timestamp><Current dt:dt="…	59.94	1	right	1196684366	07-19-2017	09:24:24	07:24:24	female	240	{RIGHTARROW}	46							0	583185	582666	{DOWNARROW}	519	581545	581248	797	right1,6	7	7	219	mask7	0	582649	0	582449	eqm10_NoEyeNmodel1_dir	0	V	gazeCOD	GazeCoDxp	0	400	0	582149	4	582049
GazeCoD_1Model_male	19	2	26	<?xml version="1.0"?>\n<Clock xmlns:dt="urn:schemas-microsoft-com:datatypes"><Description dt:dt="string">E-Prime Primary Realtime Clock</Description><StartTime><Timestamp dt:dt="int">0</Timestamp><DateUtc dt:dt="string">2017-07-19T07:24:24Z</DateUtc></StartTime><FrequencyChanges><FrequencyChange><Frequency dt:dt="r8">3328124</Frequency><Timestamp dt:dt="r8">14080921127</Timestamp><Current dt:dt="…	59.94	1	right	1196684366	07-19-2017	09:24:24	07:24:24	female	241	{RIGHTARROW}	44							0	585177	584668	{DOWNARROW}	509	583555	583200	855	right3,2	8	7	220	mask8	0	584651	0	584451	eqm10_NoEyeNmodel1_dir	0	V	gazeCOD	GazeCoDxp	0	400	0	584151	-4	584051
GazeCoD_1Model_male	19	2	26	<?xml version="1.0"?>\n<Clock xmlns:dt="urn:schemas-microsoft-com:datatypes"><Description dt:dt="string">E-Prime Primary Realtime Clock</Description><StartTime><Timestamp dt:dt="int">0</Timestamp><DateUtc dt:dt="string">2017-07-19T07:24:24Z</DateUtc></StartTime><FrequencyChanges><FrequencyChange><Frequency dt:dt="r8">3328124</Frequency><Timestamp dt:dt="r8">14080921127</Timestamp><Current dt:dt="…	59.94	1	right	1196684366	07-19-2017	09:24:24	07:24:24	female	242	{LEFTARROW}	51							0	590585	590541	{LEFTARROW}	44	589416	588989	927	left3,2	25	7	221	mask25	0	590524	1	590324	eqm10_NoEyeNmodel1_dir	90	HV	gazeCOD	GazeCoDxp	1	400	0	590023	7	589923
GazeCoD_1Model_male	19	2	26	<?xml version="1.0"?>\n<Clock xmlns:dt="urn:schemas-microsoft-com:datatypes"><Description dt:dt="string">E-Prime Primary Realtime Clock</Description><StartTime><Timestamp dt:dt="int">0</Timestamp><DateUtc dt:dt="string">2017-07-19T07:24:24Z</DateUtc></StartTime><FrequencyChanges><FrequencyChange><Frequency dt:dt="r8">3328124</Frequency><Timestamp dt:dt="r8">14080921127</Timestamp><Current dt:dt="…	59.94	1	right	1196684366	07-19-2017	09:24:24	07:24:24	female	243	{RIGHTARROW}	77							0	592145	592075	{DOWNARROW}	70	590962	590607	855	right8	22	7	222	mask22	0	592059	1	591859	eqm10_NoEyeNmodel1_dir	90	H	gazeCOD	GazeCoDxp	0	400	0	591558	-4	591458
GazeCoD_1Model_male	19	2	26	<?xml version="1.0"?>\n<Clock xmlns:dt="urn:schemas-microsoft-com:datatypes"><Description dt:dt="string">E-Prime Primary Realtime Clock</Description><StartTime><Timestamp dt:dt="int">0</Timestamp><DateUtc dt:dt="string">2017-07-19T07:24:24Z</DateUtc></StartTime><FrequencyChanges><FrequencyChange><Frequency dt:dt="r8">3328124</Frequency><Timestamp dt:dt="r8">14080921127</Timestamp><Current dt:dt="…	59.94	1	right	1196684366	07-19-2017	09:24:24	07:24:24	female	244	{LEFTARROW}	55							0	594473	593660	{LEFTARROW}	813	592541	592159	882	left6,4	27	7	223	mask27	0	593643	0	593443	eqm10_NoEyeNmodel1_dir	90	HV	gazeCOD	GazeCoDxp	1	400	0	593143	2	593043
GazeCoD_1Model_male	19	2	26	<?xml version="1.0"?>\n<Clock xmlns:dt="urn:schemas-microsoft-com:datatypes"><Description dt:dt="string">E-Prime Primary Realtime Clock</Description><StartTime><Timestamp dt:dt="int">0</Timestamp><DateUtc dt:dt="string">2017-07-19T07:24:24Z</DateUtc></StartTime><FrequencyChanges><FrequencyChange><Frequency dt:dt="r8">3328124</Frequency><Timestamp dt:dt="r8">14080921127</Timestamp><Current dt:dt="…	59.94	1	right	1196684366	07-19-2017	09:24:24	07:24:24	female	245	{RIGHTARROW}	40							0	596353	596029	{RIGHTARROW}	324	594914	594495	919	right6,4	10	7	224	mask10	0	596013	1	595813	eqm10_NoEyeNmodel1_dir	0	V	gazeCOD	GazeCoDxp	1	400	0	595512	-2	595412
GazeCoD_1Model_male	19	2	26	<?xml version="1.0"?>\n<Clock xmlns:dt="urn:schemas-microsoft-com:datatypes"><Description dt:dt="string">E-Prime Primary Realtime Clock</Description><StartTime><Timestamp dt:dt="int">0</Timestamp><DateUtc dt:dt="string">2017-07-19T07:24:24Z</DateUtc></StartTime><FrequencyChanges><FrequencyChange><Frequency dt:dt="r8">3328124</Frequency><Timestamp dt:dt="r8">14080921127</Timestamp><Current dt:dt="…	59.94	1	right	1196684366	07-19-2017	09:24:24	07:24:24	female	246	{LEFTARROW}	53							0	597921	597865	{LEFTARROW}	56	596742	596364	878	left4,8	4	7	225	mask4	0	597848	1	597648	eqm10_NoEyeNmodel1_dir	0	V	gazeCOD	GazeCoDxp	1	400	0	597347	5	597247
GazeCoD_1Model_male	19	2	26	<?xml version="1.0"?>\n<Clock xmlns:dt="urn:schemas-microsoft-com:datatypes"><Description dt:dt="string">E-Prime Primary Realtime Clock</Description><StartTime><Timestamp dt:dt="int">0</Timestamp><DateUtc dt:dt="string">2017-07-19T07:24:24Z</DateUtc></StartTime><FrequencyChanges><FrequencyChange><Frequency dt:dt="r8">3328124</Frequency><Timestamp dt:dt="r8">14080921127</Timestamp><Current dt:dt="…	59.94	1	right	1196684366	07-19-2017	09:24:24	07:24:24	female	247	{LEFTARROW}	53							0	599625	599483	{LEFTARROW}	142	598363	597931	932	left4,8	15	7	226	mask15	0	599466	0	599266	eqm10_NoEyeNmodel1_dir	90	H	gazeCOD	GazeCoDxp	1	400	0	598966	3	598866
GazeCoD_1Model_male	19	2	26	<?xml version="1.0"?>\n<Clock xmlns:dt="urn:schemas-microsoft-com:datatypes"><Description dt:dt="string">E-Prime Primary Realtime Clock</Description><StartTime><Timestamp dt:dt="int">0</Timestamp><DateUtc dt:dt="string">2017-07-19T07:24:24Z</DateUtc></StartTime><FrequencyChanges><FrequencyChange><Frequency dt:dt="r8">3328124</Frequency><Timestamp dt:dt="r8">14080921127</Timestamp><Current dt:dt="…	59.94	1	right	1196684366	07-19-2017	09:24:24	07:24:24	female	248	{DOWNARROW}	79							0	601153	601068	{DOWNARROW}	85	599946	599650	796	DG0	12	7	227	mask12	0	601051	0	600851	eqm10_NoEyeNmodel1_dir	90	H	gazeCOD	GazeCoDxp	1	400	0	600551	5	600451
GazeCoD_1Model_male	19	2	26	<?xml version="1.0"?>\n<Clock xmlns:dt="urn:schemas-microsoft-com:datatypes"><Description dt:dt="string">E-Prime Primary Realtime Clock</Description><StartTime><Timestamp dt:dt="int">0</Timestamp><DateUtc dt:dt="string">2017-07-19T07:24:24Z</DateUtc></StartTime><FrequencyChanges><FrequencyChange><Frequency dt:dt="r8">3328124</Frequency><Timestamp dt:dt="r8">14080921127</Timestamp><Current dt:dt="…	59.94	1	right	1196684366	07-19-2017	09:24:24	07:24:24	female	249	{RIGHTARROW}	42							0	602673	602569	{DOWNARROW}	104	601457	601168	789	right4,8	20	7	228	mask20	0	602552	0	602352	eqm10_NoEyeNmodel1_dir	90	H	gazeCOD	GazeCoDxp	0	400	0	602052	-5	601952
GazeCoD_1Model_male	19	2	26	<?xml version="1.0"?>\n<Clock xmlns:dt="urn:schemas-microsoft-com:datatypes"><Description dt:dt="string">E-Prime Primary Realtime Clock</Description><StartTime><Timestamp dt:dt="int">0</Timestamp><DateUtc dt:dt="string">2017-07-19T07:24:24Z</DateUtc></StartTime><FrequencyChanges><FrequencyChange><Frequency dt:dt="r8">3328124</Frequency><Timestamp dt:dt="r8">14080921127</Timestamp><Current dt:dt="…	59.94	1	right	1196684366	07-19-2017	09:24:24	07:24:24	female	250	{RIGHTARROW}	77							0	604425	604254	{DOWNARROW}	171	603143	602686	957	right8	33	7	229	mask33	0	604237	-1	604037	eqm10_NoEyeNmodel1_dir	90	HV	gazeCOD	GazeCoDxp	0	400	0	603738	-5	603638
GazeCoD_1Model_male	19	2	26	<?xml version="1.0"?>\n<Clock xmlns:dt="urn:schemas-microsoft-com:datatypes"><Description dt:dt="string">E-Prime Primary Realtime Clock</Description><StartTime><Timestamp dt:dt="int">0</Timestamp><DateUtc dt:dt="string">2017-07-19T07:24:24Z</DateUtc></StartTime><FrequencyChanges><FrequencyChange><Frequency dt:dt="r8">3328124</Frequency><Timestamp dt:dt="r8">14080921127</Timestamp><Current dt:dt="…	59.94	1	right	1196684366	07-19-2017	09:24:24	07:24:24	female	251	{RIGHTARROW}	40							0	606129	605956	{DOWNARROW}	173	604842	604438	904	right6,4	21	7	230	mask21	0	605939	0	605739	eqm10_NoEyeNmodel1_dir	90	H	gazeCOD	GazeCoDxp	0	400	0	605439	-3	605339
GazeCoD_1Model_male	19	2	26	<?xml version="1.0"?>\n<Clock xmlns:dt="urn:schemas-microsoft-com:datatypes"><Description dt:dt="string">E-Prime Primary Realtime Clock</Description><StartTime><Timestamp dt:dt="int">0</Timestamp><DateUtc dt:dt="string">2017-07-19T07:24:24Z</DateUtc></StartTime><FrequencyChanges><FrequencyChange><Frequency dt:dt="r8">3328124</Frequency><Timestamp dt:dt="r8">14080921127</Timestamp><Current dt:dt="…	59.94	1	right	1196684366	07-19-2017	09:24:24	07:24:24	female	252	{RIGHTARROW}	40							0	607809	607591	{DOWNARROW}	218	606466	606140	826	right6,4	32	7	231	mask32	0	607574	0	607374	eqm10_NoEyeNmodel1_dir	90	HV	gazeCOD	GazeCoDxp	0	400	0	607074	8	606974
GazeCoD_1Model_male	19	2	26	<?xml version="1.0"?>\n<Clock xmlns:dt="urn:schemas-microsoft-com:datatypes"><Description dt:dt="string">E-Prime Primary Realtime Clock</Description><StartTime><Timestamp dt:dt="int">0</Timestamp><DateUtc dt:dt="string">2017-07-19T07:24:24Z</DateUtc></StartTime><FrequencyChanges><FrequencyChange><Frequency dt:dt="r8">3328124</Frequency><Timestamp dt:dt="r8">14080921127</Timestamp><Current dt:dt="…	59.94	1	right	1196684366	07-19-2017	09:24:24	07:24:24	female	253	{RIGHTARROW}	44							0	610017	609309	{DOWNARROW}	708	608196	607825	871	right3,2	8	8	232	mask8	0	609293	1	609093	eqm10_NoEyeNmodel1_dir	0	V	gazeCOD	GazeCoDxp	0	400	0	608792	-4	608692
GazeCoD_1Model_male	19	2	26	<?xml version="1.0"?>\n<Clock xmlns:dt="urn:schemas-microsoft-com:datatypes"><Description dt:dt="string">E-Prime Primary Realtime Clock</Description><StartTime><Timestamp dt:dt="int">0</Timestamp><DateUtc dt:dt="string">2017-07-19T07:24:24Z</DateUtc></StartTime><FrequencyChanges><FrequencyChange><Frequency dt:dt="r8">3328124</Frequency><Timestamp dt:dt="r8">14080921127</Timestamp><Current dt:dt="…	59.94	1	right	1196684366	07-19-2017	09:24:24	07:24:24	female	254	{RIGHTARROW}	40							0	611737	611428	{RIGHTARROW}	309	610311	610028	783	right6,4	32	8	233	mask32	0	611411	0	611211	eqm10_NoEyeNmodel1_dir	90	HV	gazeCOD	GazeCoDxp	1	400	0	610911	0	610811
GazeCoD_1Model_male	19	2	26	<?xml version="1.0"?>\n<Clock xmlns:dt="urn:schemas-microsoft-com:datatypes"><Description dt:dt="string">E-Prime Primary Realtime Clock</Description><StartTime><Timestamp dt:dt="int">0</Timestamp><DateUtc dt:dt="string">2017-07-19T07:24:24Z</DateUtc></StartTime><FrequencyChanges><FrequencyChange><Frequency dt:dt="r8">3328124</Frequency><Timestamp dt:dt="r8">14080921127</Timestamp><Current dt:dt="…	59.94	1	right	1196684366	07-19-2017	09:24:24	07:24:24	female	255	{RIGHTARROW}	42							0	613553	613280	{DOWNARROW}	273	612166	611762	904	right4,8	20	8	234	mask20	0	613263	0	613063	eqm10_NoEyeNmodel1_dir	90	H	gazeCOD	GazeCoDxp	0	400	0	612763	-3	612663
GazeCoD_1Model_male	19	2	26	<?xml version="1.0"?>\n<Clock xmlns:dt="urn:schemas-microsoft-com:datatypes"><Description dt:dt="string">E-Prime Primary Realtime Clock</Description><StartTime><Timestamp dt:dt="int">0</Timestamp><DateUtc dt:dt="string">2017-07-19T07:24:24Z</DateUtc></StartTime><FrequencyChanges><FrequencyChange><Frequency dt:dt="r8">3328124</Frequency><Timestamp dt:dt="r8">14080921127</Timestamp><Current dt:dt="…	59.94	1	right	1196684366	07-19-2017	09:24:24	07:24:24	female	256	{LEFTARROW}	49							0	615337	615165	{DOWNARROW}	172	614049	613564	985	left1,6	13	8	235	mask13	0	615149	1	614949	eqm10_NoEyeNmodel1_dir	90	H	gazeCOD	GazeCoDxp	0	400	0	614648	-1	614548
GazeCoD_1Model_male	19	2	26	<?xml version="1.0"?>\n<Clock xmlns:dt="urn:schemas-microsoft-com:datatypes"><Description dt:dt="string">E-Prime Primary Realtime Clock</Description><StartTime><Timestamp dt:dt="int">0</Timestamp><DateUtc dt:dt="string">2017-07-19T07:24:24Z</DateUtc></StartTime><FrequencyChanges><FrequencyChange><Frequency dt:dt="r8">3328124</Frequency><Timestamp dt:dt="r8">14080921127</Timestamp><Current dt:dt="…	59.94	1	right	1196684366	07-19-2017	09:24:24	07:24:24	female	257	{RIGHTARROW}	44							0	617457	616784	{DOWNARROW}	673	615663	615349	814	right3,2	19	8	236	mask19	0	616767	1	616567	eqm10_NoEyeNmodel1_dir	90	H	gazeCOD	GazeCoDxp	0	400	0	616266	3	616166
GazeCoD_1Model_male	19	2	26	<?xml version="1.0"?>\n<Clock xmlns:dt="urn:schemas-microsoft-com:datatypes"><Description dt:dt="string">E-Prime Primary Realtime Clock</Description><StartTime><Timestamp dt:dt="int">0</Timestamp><DateUtc dt:dt="string">2017-07-19T07:24:24Z</DateUtc></StartTime><FrequencyChanges><FrequencyChange><Frequency dt:dt="r8">3328124</Frequency><Timestamp dt:dt="r8">14080921127</Timestamp><Current dt:dt="…	59.94	1	right	1196684366	07-19-2017	09:24:24	07:24:24	female	258	{RIGHTARROW}	46							0	619345	618953	{DOWNARROW}	392	617827	617468	859	right1,6	29	8	237	mask29	0	618936	1	618736	eqm10_NoEyeNmodel1_dir	90	HV	gazeCOD	GazeCoDxp	0	400	0	618435	8	618335
GazeCoD_1Model_male	19	2	26	<?xml version="1.0"?>\n<Clock xmlns:dt="urn:schemas-microsoft-com:datatypes"><Description dt:dt="string">E-Prime Primary Realtime Clock</Description><StartTime><Timestamp dt:dt="int">0</Timestamp><DateUtc dt:dt="string">2017-07-19T07:24:24Z</DateUtc></StartTime><FrequencyChanges><FrequencyChange><Frequency dt:dt="r8">3328124</Frequency><Timestamp dt:dt="r8">14080921127</Timestamp><Current dt:dt="…	59.94	1	right	1196684366	07-19-2017	09:24:24	07:24:24	female	259	{DOWNARROW}	79							0	621321	620738	{DOWNARROW}	583	619621	619370	751	DG0	1	8	238	mask1	0	620721	1	620521	eqm10_NoEyeNmodel1_dir	0	V	gazeCOD	GazeCoDxp	1	400	0	620220	-1	620120
GazeCoD_1Model_male	19	2	26	<?xml version="1.0"?>\n<Clock xmlns:dt="urn:schemas-microsoft-com:datatypes"><Description dt:dt="string">E-Prime Primary Realtime Clock</Description><StartTime><Timestamp dt:dt="int">0</Timestamp><DateUtc dt:dt="string">2017-07-19T07:24:24Z</DateUtc></StartTime><FrequencyChanges><FrequencyChange><Frequency dt:dt="r8">3328124</Frequency><Timestamp dt:dt="r8">14080921127</Timestamp><Current dt:dt="…	59.94	1	right	1196684366	07-19-2017	09:24:24	07:24:24	female	260	{LEFTARROW}	78							0	623057	622923	{LEFTARROW}	134	621807	621338	969	left8	28	8	239	mask28	0	622906	0	622706	eqm10_NoEyeNmodel1_dir	90	HV	gazeCOD	GazeCoDxp	1	400	0	622406	-1	622306
GazeCoD_1Model_male	19	2	26	<?xml version="1.0"?>\n<Clock xmlns:dt="urn:schemas-microsoft-com:datatypes"><Description dt:dt="string">E-Prime Primary Realtime Clock</Description><StartTime><Timestamp dt:dt="int">0</Timestamp><DateUtc dt:dt="string">2017-07-19T07:24:24Z</DateUtc></StartTime><FrequencyChanges><FrequencyChange><Frequency dt:dt="r8">3328124</Frequency><Timestamp dt:dt="r8">14080921127</Timestamp><Current dt:dt="…	59.94	1	right	1196684366	07-19-2017	09:24:24	07:24:24	female	261	{LEFTARROW}	55							0	624857	624525	{DOWNARROW}	332	623412	623073	839	left6,4	5	8	240	mask5	0	624508	0	624308	eqm10_NoEyeNmodel1_dir	0	V	gazeCOD	GazeCoDxp	0	400	0	624008	-4	623908
GazeCoD_1Model_male	19	2	26	<?xml version="1.0"?>\n<Clock xmlns:dt="urn:schemas-microsoft-com:datatypes"><Description dt:dt="string">E-Prime Primary Realtime Clock</Description><StartTime><Timestamp dt:dt="int">0</Timestamp><DateUtc dt:dt="string">2017-07-19T07:24:24Z</DateUtc></StartTime><FrequencyChanges><FrequencyChange><Frequency dt:dt="r8">3328124</Frequency><Timestamp dt:dt="r8">14080921127</Timestamp><Current dt:dt="…	59.94	1	right	1196684366	07-19-2017	09:24:24	07:24:24	female	262	{LEFTARROW}	49							0	627049	626393	{DOWNARROW}	656	625278	624875	903	left1,6	2	8	241	mask2	0	626377	1	626177	eqm10_NoEyeNmodel1_dir	0	V	gazeCOD	GazeCoDxp	0	400	0	625876	-2	625776
GazeCoD_1Model_male	19	2	26	<?xml version="1.0"?>\n<Clock xmlns:dt="urn:schemas-microsoft-com:datatypes"><Description dt:dt="string">E-Prime Primary Realtime Clock</Description><StartTime><Timestamp dt:dt="int">0</Timestamp><DateUtc dt:dt="string">2017-07-19T07:24:24Z</DateUtc></StartTime><FrequencyChanges><FrequencyChange><Frequency dt:dt="r8">3328124</Frequency><Timestamp dt:dt="r8">14080921127</Timestamp><Current dt:dt="…	59.94	1	right	1196684366	07-19-2017	09:24:24	07:24:24	female	263	{RIGHTARROW}	40							0	628681	628445	{RIGHTARROW}	236	627320	627061	759	right6,4	21	8	242	mask21	0	628429	1	628229	eqm10_NoEyeNmodel1_dir	90	H	gazeCOD	GazeCoDxp	1	400	0	627928	8	627828
GazeCoD_1Model_male	19	2	26	<?xml version="1.0"?>\n<Clock xmlns:dt="urn:schemas-microsoft-com:datatypes"><Description dt:dt="string">E-Prime Primary Realtime Clock</Description><StartTime><Timestamp dt:dt="int">0</Timestamp><DateUtc dt:dt="string">2017-07-19T07:24:24Z</DateUtc></StartTime><FrequencyChanges><FrequencyChange><Frequency dt:dt="r8">3328124</Frequency><Timestamp dt:dt="r8">14080921127</Timestamp><Current dt:dt="…	59.94	1	right	1196684366	07-19-2017	09:24:24	07:24:24	female	264	{LEFTARROW}	49							0	630385	630114	{DOWNARROW}	271	629002	628696	806	left1,6	24	8	243	mask24	0	630097	0	629897	eqm10_NoEyeNmodel1_dir	90	HV	gazeCOD	GazeCoDxp	0	400	0	629597	-5	629497
GazeCoD_1Model_male	19	2	26	<?xml version="1.0"?>\n<Clock xmlns:dt="urn:schemas-microsoft-com:datatypes"><Description dt:dt="string">E-Prime Primary Realtime Clock</Description><StartTime><Timestamp dt:dt="int">0</Timestamp><DateUtc dt:dt="string">2017-07-19T07:24:24Z</DateUtc></StartTime><FrequencyChanges><FrequencyChange><Frequency dt:dt="r8">3328124</Frequency><Timestamp dt:dt="r8">14080921127</Timestamp><Current dt:dt="…	59.94	1	right	1196684366	07-19-2017	09:24:24	07:24:24	female	265	{LEFTARROW}	53							0	632161	631916	{LEFTARROW}	245	630792	630397	895	left4,8	26	8	244	mask26	0	631899	1	631699	eqm10_NoEyeNmodel1_dir	90	HV	gazeCOD	GazeCoDxp	1	400	0	631398	6	631298
GazeCoD_1Model_male	19	2	26	<?xml version="1.0"?>\n<Clock xmlns:dt="urn:schemas-microsoft-com:datatypes"><Description dt:dt="string">E-Prime Primary Realtime Clock</Description><StartTime><Timestamp dt:dt="int">0</Timestamp><DateUtc dt:dt="string">2017-07-19T07:24:24Z</DateUtc></StartTime><FrequencyChanges><FrequencyChange><Frequency dt:dt="r8">3328124</Frequency><Timestamp dt:dt="r8">14080921127</Timestamp><Current dt:dt="…	59.94	1	right	1196684366	07-19-2017	09:24:24	07:24:24	female	266	{LEFTARROW}	51							0	633985	633751	{LEFTARROW}	234	632628	632183	945	left3,2	25	8	245	mask25	0	633734	0	633534	eqm10_NoEyeNmodel1_dir	90	HV	gazeCOD	GazeCoDxp	1	400	0	633234	6	633134
GazeCoD_1Model_male	19	2	26	<?xml version="1.0"?>\n<Clock xmlns:dt="urn:schemas-microsoft-com:datatypes"><Description dt:dt="string">E-Prime Primary Realtime Clock</Description><StartTime><Timestamp dt:dt="int">0</Timestamp><DateUtc dt:dt="string">2017-07-19T07:24:24Z</DateUtc></StartTime><FrequencyChanges><FrequencyChange><Frequency dt:dt="r8">3328124</Frequency><Timestamp dt:dt="r8">14080921127</Timestamp><Current dt:dt="…	59.94	1	right	1196684366	07-19-2017	09:24:24	07:24:24	female	267	{RIGHTARROW}	46							0	635617	635603	{DOWNARROW}	14	634479	634001	978	right1,6	7	8	246	mask7	0	635586	1	635386	eqm10_NoEyeNmodel1_dir	0	V	gazeCOD	GazeCoDxp	0	400	0	635085	6	634985
GazeCoD_1Model_male	19	2	26	<?xml version="1.0"?>\n<Clock xmlns:dt="urn:schemas-microsoft-com:datatypes"><Description dt:dt="string">E-Prime Primary Realtime Clock</Description><StartTime><Timestamp dt:dt="int">0</Timestamp><DateUtc dt:dt="string">2017-07-19T07:24:24Z</DateUtc></StartTime><FrequencyChanges><FrequencyChange><Frequency dt:dt="r8">3328124</Frequency><Timestamp dt:dt="r8">14080921127</Timestamp><Current dt:dt="…	59.94	1	right	1196684366	07-19-2017	09:24:24	07:24:24	female	268	{RIGHTARROW}	77							0	637393	637121	{RIGHTARROW}	272	635998	635636	862	right8	22	8	247	mask22	0	637104	0	636904	eqm10_NoEyeNmodel1_dir	90	H	gazeCOD	GazeCoDxp	1	400	0	636604	6	636504
GazeCoD_1Model_male	19	2	26	<?xml version="1.0"?>\n<Clock xmlns:dt="urn:schemas-microsoft-com:datatypes"><Description dt:dt="string">E-Prime Primary Realtime Clock</Description><StartTime><Timestamp dt:dt="int">0</Timestamp><DateUtc dt:dt="string">2017-07-19T07:24:24Z</DateUtc></StartTime><FrequencyChanges><FrequencyChange><Frequency dt:dt="r8">3328124</Frequency><Timestamp dt:dt="r8">14080921127</Timestamp><Current dt:dt="…	59.94	1	right	1196684366	07-19-2017	09:24:24	07:24:24	female	269	{RIGHTARROW}	46							0	639105	638789	{RIGHTARROW}	316	637665	637405	760	right1,6	18	8	248	mask18	0	638772	0	638572	eqm10_NoEyeNmodel1_dir	90	H	gazeCOD	GazeCoDxp	1	400	0	638272	7	638172
GazeCoD_1Model_male	19	2	26	<?xml version="1.0"?>\n<Clock xmlns:dt="urn:schemas-microsoft-com:datatypes"><Description dt:dt="string">E-Prime Primary Realtime Clock</Description><StartTime><Timestamp dt:dt="int">0</Timestamp><DateUtc dt:dt="string">2017-07-19T07:24:24Z</DateUtc></StartTime><FrequencyChanges><FrequencyChange><Frequency dt:dt="r8">3328124</Frequency><Timestamp dt:dt="r8">14080921127</Timestamp><Current dt:dt="…	59.94	1	right	1196684366	07-19-2017	09:24:24	07:24:24	female	270	{LEFTARROW}	55							0	640833	640608	{LEFTARROW}	225	639487	639123	864	left6,4	27	8	249	mask27	0	640591	1	640391	eqm10_NoEyeNmodel1_dir	90	HV	gazeCOD	GazeCoDxp	1	400	0	640090	3	639990
GazeCoD_1Model_male	19	2	26	<?xml version="1.0"?>\n<Clock xmlns:dt="urn:schemas-microsoft-com:datatypes"><Description dt:dt="string">E-Prime Primary Realtime Clock</Description><StartTime><Timestamp dt:dt="int">0</Timestamp><DateUtc dt:dt="string">2017-07-19T07:24:24Z</DateUtc></StartTime><FrequencyChanges><FrequencyChange><Frequency dt:dt="r8">3328124</Frequency><Timestamp dt:dt="r8">14080921127</Timestamp><Current dt:dt="…	59.94	1	right	1196684366	07-19-2017	09:24:24	07:24:24	female	271	{DOWNARROW}	79							0	642545	642343	{DOWNARROW}	202	641219	640858	861	DG0	12	8	250	mask12	0	642326	0	642126	eqm10_NoEyeNmodel1_dir	90	H	gazeCOD	GazeCoDxp	1	400	0	641826	7	641726
GazeCoD_1Model_male	19	2	26	<?xml version="1.0"?>\n<Clock xmlns:dt="urn:schemas-microsoft-com:datatypes"><Description dt:dt="string">E-Prime Primary Realtime Clock</Description><StartTime><Timestamp dt:dt="int">0</Timestamp><DateUtc dt:dt="string">2017-07-19T07:24:24Z</DateUtc></StartTime><FrequencyChanges><FrequencyChange><Frequency dt:dt="r8">3328124</Frequency><Timestamp dt:dt="r8">14080921127</Timestamp><Current dt:dt="…	59.94	1	right	1196684366	07-19-2017	09:24:24	07:24:24	female	272	{LEFTARROW}	51							0	644313	643944	{DOWNARROW}	369	642828	642560	768	left3,2	3	8	251	mask3	0	643928	1	643728	eqm10_NoEyeNmodel1_dir	0	V	gazeCOD	GazeCoDxp	0	400	0	643427	-1	643327
GazeCoD_1Model_male	19	2	26	<?xml version="1.0"?>\n<Clock xmlns:dt="urn:schemas-microsoft-com:datatypes"><Description dt:dt="string">E-Prime Primary Realtime Clock</Description><StartTime><Timestamp dt:dt="int">0</Timestamp><DateUtc dt:dt="string">2017-07-19T07:24:24Z</DateUtc></StartTime><FrequencyChanges><FrequencyChange><Frequency dt:dt="r8">3328124</Frequency><Timestamp dt:dt="r8">14080921127</Timestamp><Current dt:dt="…	59.94	1	right	1196684366	07-19-2017	09:24:24	07:24:24	female	273	{RIGHTARROW}	44							0	646009	645730	{RIGHTARROW}	279	644604	644328	776	right3,2	30	8	252	mask30	0	645713	1	645513	eqm10_NoEyeNmodel1_dir	90	HV	gazeCOD	GazeCoDxp	1	400	0	645212	8	645112
GazeCoD_1Model_male	19	2	26	<?xml version="1.0"?>\n<Clock xmlns:dt="urn:schemas-microsoft-com:datatypes"><Description dt:dt="string">E-Prime Primary Realtime Clock</Description><StartTime><Timestamp dt:dt="int">0</Timestamp><DateUtc dt:dt="string">2017-07-19T07:24:24Z</DateUtc></StartTime><FrequencyChanges><FrequencyChange><Frequency dt:dt="r8">3328124</Frequency><Timestamp dt:dt="r8">14080921127</Timestamp><Current dt:dt="…	59.94	1	right	1196684366	07-19-2017	09:24:24	07:24:24	female	274	{LEFTARROW}	53							0	647785	647565	{LEFTARROW}	220	646445	646030	915	left4,8	15	8	253	mask15	0	647548	0	647348	eqm10_NoEyeNmodel1_dir	90	H	gazeCOD	GazeCoDxp	1	400	0	647048	3	646948
GazeCoD_1Model_male	19	2	26	<?xml version="1.0"?>\n<Clock xmlns:dt="urn:schemas-microsoft-com:datatypes"><Description dt:dt="string">E-Prime Primary Realtime Clock</Description><StartTime><Timestamp dt:dt="int">0</Timestamp><DateUtc dt:dt="string">2017-07-19T07:24:24Z</DateUtc></StartTime><FrequencyChanges><FrequencyChange><Frequency dt:dt="r8">3328124</Frequency><Timestamp dt:dt="r8">14080921127</Timestamp><Current dt:dt="…	59.94	1	right	1196684366	07-19-2017	09:24:24	07:24:24	female	275	{RIGHTARROW}	42							0	650593	649183	{DOWNARROW}	1410	648059	647798	761	right4,8	9	8	254	mask9	0	649166	0	648966	eqm10_NoEyeNmodel1_dir	0	V	gazeCOD	GazeCoDxp	0	400	0	648666	7	648566
GazeCoD_1Model_male	19	2	26	<?xml version="1.0"?>\n<Clock xmlns:dt="urn:schemas-microsoft-com:datatypes"><Description dt:dt="string">E-Prime Primary Realtime Clock</Description><StartTime><Timestamp dt:dt="int">0</Timestamp><DateUtc dt:dt="string">2017-07-19T07:24:24Z</DateUtc></StartTime><FrequencyChanges><FrequencyChange><Frequency dt:dt="r8">3328124</Frequency><Timestamp dt:dt="r8">14080921127</Timestamp><Current dt:dt="…	59.94	1	right	1196684366	07-19-2017	09:24:24	07:24:24	female	276	{LEFTARROW}	78							0	652209	652069	{LEFTARROW}	140	650942	650618	824	left8	6	8	255	mask6	0	652052	0	651852	eqm10_NoEyeNmodel1_dir	0	V	gazeCOD	GazeCoDxp	1	400	0	651552	10	651452
GazeCoD_1Model_male	19	2	26	<?xml version="1.0"?>\n<Clock xmlns:dt="urn:schemas-microsoft-com:datatypes"><Description dt:dt="string">E-Prime Primary Realtime Clock</Description><StartTime><Timestamp dt:dt="int">0</Timestamp><DateUtc dt:dt="string">2017-07-19T07:24:24Z</DateUtc></StartTime><FrequencyChanges><FrequencyChange><Frequency dt:dt="r8">3328124</Frequency><Timestamp dt:dt="r8">14080921127</Timestamp><Current dt:dt="…	59.94	1	right	1196684366	07-19-2017	09:24:24	07:24:24	female	277	{DOWNARROW}	79							0	654065	653754	{LEFTARROW}	311	652628	652220	908	DG0	23	8	256	mask23	0	653737	0	653537	eqm10_NoEyeNmodel1_dir	90	HV	gazeCOD	GazeCoDxp	0	400	0	653237	9	653137
GazeCoD_1Model_male	19	2	26	<?xml version="1.0"?>\n<Clock xmlns:dt="urn:schemas-microsoft-com:datatypes"><Description dt:dt="string">E-Prime Primary Realtime Clock</Description><StartTime><Timestamp dt:dt="int">0</Timestamp><DateUtc dt:dt="string">2017-07-19T07:24:24Z</DateUtc></StartTime><FrequencyChanges><FrequencyChange><Frequency dt:dt="r8">3328124</Frequency><Timestamp dt:dt="r8">14080921127</Timestamp><Current dt:dt="…	59.94	1	right	1196684366	07-19-2017	09:24:24	07:24:24	female	278	{RIGHTARROW}	77							0	655817	655706	{DOWNARROW}	111	654587	654088	999	right8	33	8	257	mask33	0	655689	0	655489	eqm10_NoEyeNmodel1_dir	90	HV	gazeCOD	GazeCoDxp	0	400	0	655189	2	655089
GazeCoD_1Model_male	19	2	26	<?xml version="1.0"?>\n<Clock xmlns:dt="urn:schemas-microsoft-com:datatypes"><Description dt:dt="string">E-Prime Primary Realtime Clock</Description><StartTime><Timestamp dt:dt="int">0</Timestamp><DateUtc dt:dt="string">2017-07-19T07:24:24Z</DateUtc></StartTime><FrequencyChanges><FrequencyChange><Frequency dt:dt="r8">3328124</Frequency><Timestamp dt:dt="r8">14080921127</Timestamp><Current dt:dt="…	59.94	1	right	1196684366	07-19-2017	09:24:24	07:24:24	female	279	{RIGHTARROW}	77							0	657929	657275	{RIGHTARROW}	654	656155	655840	815	right8	11	8	258	mask11	0	657258	1	657058	eqm10_NoEyeNmodel1_dir	0	V	gazeCOD	GazeCoDxp	1	400	0	656757	2	656657
GazeCoD_1Model_male	19	2	26	<?xml version="1.0"?>\n<Clock xmlns:dt="urn:schemas-microsoft-com:datatypes"><Description dt:dt="string">E-Prime Primary Realtime Clock</Description><StartTime><Timestamp dt:dt="int">0</Timestamp><DateUtc dt:dt="string">2017-07-19T07:24:24Z</DateUtc></StartTime><FrequencyChanges><FrequencyChange><Frequency dt:dt="r8">3328124</Frequency><Timestamp dt:dt="r8">14080921127</Timestamp><Current dt:dt="…	59.94	1	right	1196684366	07-19-2017	09:24:24	07:24:24	female	280	{LEFTARROW}	51							0	659705	659460	{LEFTARROW}	245	658338	657942	896	left3,2	14	8	259	mask14	0	659443	0	659243	eqm10_NoEyeNmodel1_dir	90	H	gazeCOD	GazeCoDxp	1	400	0	658943	5	658843
GazeCoD_1Model_male	19	2	26	<?xml version="1.0"?>\n<Clock xmlns:dt="urn:schemas-microsoft-com:datatypes"><Description dt:dt="string">E-Prime Primary Realtime Clock</Description><StartTime><Timestamp dt:dt="int">0</Timestamp><DateUtc dt:dt="string">2017-07-19T07:24:24Z</DateUtc></StartTime><FrequencyChanges><FrequencyChange><Frequency dt:dt="r8">3328124</Frequency><Timestamp dt:dt="r8">14080921127</Timestamp><Current dt:dt="…	59.94	1	right	1196684366	07-19-2017	09:24:24	07:24:24	female	281	{LEFTARROW}	55							0	661465	661245	{LEFTARROW}	220	660132	659727	905	left6,4	16	8	260	mask16	0	661228	0	661028	eqm10_NoEyeNmodel1_dir	90	H	gazeCOD	GazeCoDxp	1	400	0	660728	-4	660628
GazeCoD_1Model_male	19	2	26	<?xml version="1.0"?>\n<Clock xmlns:dt="urn:schemas-microsoft-com:datatypes"><Description dt:dt="string">E-Prime Primary Realtime Clock</Description><StartTime><Timestamp dt:dt="int">0</Timestamp><DateUtc dt:dt="string">2017-07-19T07:24:24Z</DateUtc></StartTime><FrequencyChanges><FrequencyChange><Frequency dt:dt="r8">3328124</Frequency><Timestamp dt:dt="r8">14080921127</Timestamp><Current dt:dt="…	59.94	1	right	1196684366	07-19-2017	09:24:24	07:24:24	female	282	{RIGHTARROW}	40							0	663241	662914	{DOWNARROW}	327	661790	661479	811	right6,4	10	8	261	mask10	0	662897	1	662697	eqm10_NoEyeNmodel1_dir	0	V	gazeCOD	GazeCoDxp	0	400	0	662396	6	662296
GazeCoD_1Model_male	19	2	26	<?xml version="1.0"?>\n<Clock xmlns:dt="urn:schemas-microsoft-com:datatypes"><Description dt:dt="string">E-Prime Primary Realtime Clock</Description><StartTime><Timestamp dt:dt="int">0</Timestamp><DateUtc dt:dt="string">2017-07-19T07:24:24Z</DateUtc></StartTime><FrequencyChanges><FrequencyChange><Frequency dt:dt="r8">3328124</Frequency><Timestamp dt:dt="r8">14080921127</Timestamp><Current dt:dt="…	59.94	1	right	1196684366	07-19-2017	09:24:24	07:24:24	female	283	{LEFTARROW}	78							0	664977	664699	{LEFTARROW}	278	663587	663264	823	left8	17	8	262	mask17	0	664682	0	664482	eqm10_NoEyeNmodel1_dir	90	H	gazeCOD	GazeCoDxp	1	400	0	664182	-5	664082
GazeCoD_1Model_male	19	2	26	<?xml version="1.0"?>\n<Clock xmlns:dt="urn:schemas-microsoft-com:datatypes"><Description dt:dt="string">E-Prime Primary Realtime Clock</Description><StartTime><Timestamp dt:dt="int">0</Timestamp><DateUtc dt:dt="string">2017-07-19T07:24:24Z</DateUtc></StartTime><FrequencyChanges><FrequencyChange><Frequency dt:dt="r8">3328124</Frequency><Timestamp dt:dt="r8">14080921127</Timestamp><Current dt:dt="…	59.94	1	right	1196684366	07-19-2017	09:24:24	07:24:24	female	284	{RIGHTARROW}	42							0	666577	666417	{DOWNARROW}	160	665300	664999	801	right4,8	31	8	263	mask31	0	666400	0	666200	eqm10_NoEyeNmodel1_dir	90	HV	gazeCOD	GazeCoDxp	0	400	0	665900	0	665800
GazeCoD_1Model_male	19	2	26	<?xml version="1.0"?>\n<Clock xmlns:dt="urn:schemas-microsoft-com:datatypes"><Description dt:dt="string">E-Prime Primary Realtime Clock</Description><StartTime><Timestamp dt:dt="int">0</Timestamp><DateUtc dt:dt="string">2017-07-19T07:24:24Z</DateUtc></StartTime><FrequencyChanges><FrequencyChange><Frequency dt:dt="r8">3328124</Frequency><Timestamp dt:dt="r8">14080921127</Timestamp><Current dt:dt="…	59.94	1	right	1196684366	07-19-2017	09:24:24	07:24:24	female	285	{LEFTARROW}	53							0	668497	668119	{LEFTARROW}	378	666998	666601	897	left4,8	4	8	264	mask4	0	668102	0	667902	eqm10_NoEyeNmodel1_dir	0	V	gazeCOD	GazeCoDxp	1	400	0	667602	4	667502
GazeCoD_1Model_male	19	2	26	<?xml version="1.0"?>\n<Clock xmlns:dt="urn:schemas-microsoft-com:datatypes"><Description dt:dt="string">E-Prime Primary Realtime Clock</Description><StartTime><Timestamp dt:dt="int">0</Timestamp><DateUtc dt:dt="string">2017-07-19T07:24:24Z</DateUtc></StartTime><FrequencyChanges><FrequencyChange><Frequency dt:dt="r8">3328124</Frequency><Timestamp dt:dt="r8">14080921127</Timestamp><Current dt:dt="…	59.94	1	right	1196684366	07-19-2017	09:24:24	07:24:24	female	286	{LEFTARROW}	53							0	670185	670004	{LEFTARROW}	181	668881	668519	862	left4,8	4	9	265	mask4	0	669987	0	669787	eqm10_NoEyeNmodel1_dir	0	V	gazeCOD	GazeCoDxp	1	400	0	669487	6	669387
GazeCoD_1Model_male	19	2	26	<?xml version="1.0"?>\n<Clock xmlns:dt="urn:schemas-microsoft-com:datatypes"><Description dt:dt="string">E-Prime Primary Realtime Clock</Description><StartTime><Timestamp dt:dt="int">0</Timestamp><DateUtc dt:dt="string">2017-07-19T07:24:24Z</DateUtc></StartTime><FrequencyChanges><FrequencyChange><Frequency dt:dt="r8">3328124</Frequency><Timestamp dt:dt="r8">14080921127</Timestamp><Current dt:dt="…	59.94	1	right	1196684366	07-19-2017	09:24:24	07:24:24	female	287	{RIGHTARROW}	42							0	671849	671639	{DOWNARROW}	210	670512	670204	808	right4,8	20	9	266	mask20	0	671622	0	671422	eqm10_NoEyeNmodel1_dir	90	H	gazeCOD	GazeCoDxp	0	400	0	671122	10	671022
GazeCoD_1Model_male	19	2	26	<?xml version="1.0"?>\n<Clock xmlns:dt="urn:schemas-microsoft-com:datatypes"><Description dt:dt="string">E-Prime Primary Realtime Clock</Description><StartTime><Timestamp dt:dt="int">0</Timestamp><DateUtc dt:dt="string">2017-07-19T07:24:24Z</DateUtc></StartTime><FrequencyChanges><FrequencyChange><Frequency dt:dt="r8">3328124</Frequency><Timestamp dt:dt="r8">14080921127</Timestamp><Current dt:dt="…	59.94	1	right	1196684366	07-19-2017	09:24:24	07:24:24	female	288	{RIGHTARROW}	44							0	673753	673274	{DOWNARROW}	479	672152	671873	779	right3,2	30	9	267	mask30	0	673257	0	673057	eqm10_NoEyeNmodel1_dir	90	HV	gazeCOD	GazeCoDxp	0	400	0	672757	5	672657
GazeCoD_1Model_male	19	2	26	<?xml version="1.0"?>\n<Clock xmlns:dt="urn:schemas-microsoft-com:datatypes"><Description dt:dt="string">E-Prime Primary Realtime Clock</Description><StartTime><Timestamp dt:dt="int">0</Timestamp><DateUtc dt:dt="string">2017-07-19T07:24:24Z</DateUtc></StartTime><FrequencyChanges><FrequencyChange><Frequency dt:dt="r8">3328124</Frequency><Timestamp dt:dt="r8">14080921127</Timestamp><Current dt:dt="…	59.94	1	right	1196684366	07-19-2017	09:24:24	07:24:24	female	289	{LEFTARROW}	49							0	675433	675376	{LEFTARROW}	57	674257	673775	982	left1,6	2	9	268	mask2	0	675359	0	675159	eqm10_NoEyeNmodel1_dir	0	V	gazeCOD	GazeCoDxp	1	400	0	674859	2	674759
GazeCoD_1Model_male	19	2	26	<?xml version="1.0"?>\n<Clock xmlns:dt="urn:schemas-microsoft-com:datatypes"><Description dt:dt="string">E-Prime Primary Realtime Clock</Description><StartTime><Timestamp dt:dt="int">0</Timestamp><DateUtc dt:dt="string">2017-07-19T07:24:24Z</DateUtc></StartTime><FrequencyChanges><FrequencyChange><Frequency dt:dt="r8">3328124</Frequency><Timestamp dt:dt="r8">14080921127</Timestamp><Current dt:dt="…	59.94	1	right	1196684366	07-19-2017	09:24:24	07:24:24	female	290	{RIGHTARROW}	42							0	677233	676928	{RIGHTARROW}	305	675807	675443	864	right4,8	31	9	269	mask31	0	676911	1	676711	eqm10_NoEyeNmodel1_dir	90	HV	gazeCOD	GazeCoDxp	1	400	0	676410	3	676310
GazeCoD_1Model_male	19	2	26	<?xml version="1.0"?>\n<Clock xmlns:dt="urn:schemas-microsoft-com:datatypes"><Description dt:dt="string">E-Prime Primary Realtime Clock</Description><StartTime><Timestamp dt:dt="int">0</Timestamp><DateUtc dt:dt="string">2017-07-19T07:24:24Z</DateUtc></StartTime><FrequencyChanges><FrequencyChange><Frequency dt:dt="r8">3328124</Frequency><Timestamp dt:dt="r8">14080921127</Timestamp><Current dt:dt="…	59.94	1	right	1196684366	07-19-2017	09:24:24	07:24:24	female	291	{RIGHTARROW}	46							0	679593	678663	{LEFTARROW}	930	677547	677245	802	right1,6	7	9	270	mask7	0	678646	0	678446	eqm10_NoEyeNmodel1_dir	0	V	gazeCOD	GazeCoDxp	0	400	0	678146	-1	678046
GazeCoD_1Model_male	19	2	26	<?xml version="1.0"?>\n<Clock xmlns:dt="urn:schemas-microsoft-com:datatypes"><Description dt:dt="string">E-Prime Primary Realtime Clock</Description><StartTime><Timestamp dt:dt="int">0</Timestamp><DateUtc dt:dt="string">2017-07-19T07:24:24Z</DateUtc></StartTime><FrequencyChanges><FrequencyChange><Frequency dt:dt="r8">3328124</Frequency><Timestamp dt:dt="r8">14080921127</Timestamp><Current dt:dt="…	59.94	1	right	1196684366	07-19-2017	09:24:24	07:24:24	female	292	{RIGHTARROW}	46							0	681713	681149	{DOWNARROW}	564	680034	679614	920	right1,6	29	9	271	mask29	0	681132	1	680932	eqm10_NoEyeNmodel1_dir	90	HV	gazeCOD	GazeCoDxp	0	400	0	680631	-3	680531
GazeCoD_1Model_male	19	2	26	<?xml version="1.0"?>\n<Clock xmlns:dt="urn:schemas-microsoft-com:datatypes"><Description dt:dt="string">E-Prime Primary Realtime Clock</Description><StartTime><Timestamp dt:dt="int">0</Timestamp><DateUtc dt:dt="string">2017-07-19T07:24:24Z</DateUtc></StartTime><FrequencyChanges><FrequencyChange><Frequency dt:dt="r8">3328124</Frequency><Timestamp dt:dt="r8">14080921127</Timestamp><Current dt:dt="…	59.94	1	right	1196684366	07-19-2017	09:24:24	07:24:24	female	293	{LEFTARROW}	49							0	683545	683151	{DOWNARROW}	394	682027	681733	794	left1,6	24	9	272	mask24	0	683134	1	682934	eqm10_NoEyeNmodel1_dir	90	HV	gazeCOD	GazeCoDxp	0	400	0	682633	6	682533
GazeCoD_1Model_male	19	2	26	<?xml version="1.0"?>\n<Clock xmlns:dt="urn:schemas-microsoft-com:datatypes"><Description dt:dt="string">E-Prime Primary Realtime Clock</Description><StartTime><Timestamp dt:dt="int">0</Timestamp><DateUtc dt:dt="string">2017-07-19T07:24:24Z</DateUtc></StartTime><FrequencyChanges><FrequencyChange><Frequency dt:dt="r8">3328124</Frequency><Timestamp dt:dt="r8">14080921127</Timestamp><Current dt:dt="…	59.94	1	right	1196684366	07-19-2017	09:24:24	07:24:24	female	294	{LEFTARROW}	53							0	686081	685119	{DOWNARROW}	962	684005	683568	937	left4,8	15	9	273	mask15	0	685103	1	684903	eqm10_NoEyeNmodel1_dir	90	H	gazeCOD	GazeCoDxp	0	400	0	684602	-3	684502
GazeCoD_1Model_male	19	2	26	<?xml version="1.0"?>\n<Clock xmlns:dt="urn:schemas-microsoft-com:datatypes"><Description dt:dt="string">E-Prime Primary Realtime Clock</Description><StartTime><Timestamp dt:dt="int">0</Timestamp><DateUtc dt:dt="string">2017-07-19T07:24:24Z</DateUtc></StartTime><FrequencyChanges><FrequencyChange><Frequency dt:dt="r8">3328124</Frequency><Timestamp dt:dt="r8">14080921127</Timestamp><Current dt:dt="…	59.94	1	right	1196684366	07-19-2017	09:24:24	07:24:24	female	295	{LEFTARROW}	51							0	688257	687622	{DOWNARROW}	635	686501	686104	897	left3,2	3	9	274	mask3	0	687605	0	687405	eqm10_NoEyeNmodel1_dir	0	V	gazeCOD	GazeCoDxp	0	400	0	687105	4	687005
GazeCoD_1Model_male	19	2	26	<?xml version="1.0"?>\n<Clock xmlns:dt="urn:schemas-microsoft-com:datatypes"><Description dt:dt="string">E-Prime Primary Realtime Clock</Description><StartTime><Timestamp dt:dt="int">0</Timestamp><DateUtc dt:dt="string">2017-07-19T07:24:24Z</DateUtc></StartTime><FrequencyChanges><FrequencyChange><Frequency dt:dt="r8">3328124</Frequency><Timestamp dt:dt="r8">14080921127</Timestamp><Current dt:dt="…	59.94	1	right	1196684366	07-19-2017	09:24:24	07:24:24	female	296	{RIGHTARROW}	42							0	690145	689741	{DOWNARROW}	404	688621	688273	848	right4,8	9	9	275	mask9	0	689724	1	689524	eqm10_NoEyeNmodel1_dir	0	V	gazeCOD	GazeCoDxp	0	400	0	689223	2	689123
GazeCoD_1Model_male	19	2	26	<?xml version="1.0"?>\n<Clock xmlns:dt="urn:schemas-microsoft-com:datatypes"><Description dt:dt="string">E-Prime Primary Realtime Clock</Description><StartTime><Timestamp dt:dt="int">0</Timestamp><DateUtc dt:dt="string">2017-07-19T07:24:24Z</DateUtc></StartTime><FrequencyChanges><FrequencyChange><Frequency dt:dt="r8">3328124</Frequency><Timestamp dt:dt="r8">14080921127</Timestamp><Current dt:dt="…	59.94	1	right	1196684366	07-19-2017	09:24:24	07:24:24	female	297	{RIGHTARROW}	40							0	738873	738840	{DOWNARROW}	33	737713	737422	791	right6,4	32	9	276	mask32	0	738823	0	738623	eqm10_NoEyeNmodel1_dir	90	HV	gazeCOD	GazeCoDxp	0	400	0	738323	10	738223
GazeCoD_1Model_male	19	2	26	<?xml version="1.0"?>\n<Clock xmlns:dt="urn:schemas-microsoft-com:datatypes"><Description dt:dt="string">E-Prime Primary Realtime Clock</Description><StartTime><Timestamp dt:dt="int">0</Timestamp><DateUtc dt:dt="string">2017-07-19T07:24:24Z</DateUtc></StartTime><FrequencyChanges><FrequencyChange><Frequency dt:dt="r8">3328124</Frequency><Timestamp dt:dt="r8">14080921127</Timestamp><Current dt:dt="…	59.94	1	right	1196684366	07-19-2017	09:24:24	07:24:24	female	298	{LEFTARROW}	51							0	740785	740459	{LEFTARROW}	326	739335	738890	945	left3,2	14	9	277	mask14	0	740442	1	740242	eqm10_NoEyeNmodel1_dir	90	H	gazeCOD	GazeCoDxp	1	400	0	739941	6	739841
GazeCoD_1Model_male	19	2	26	<?xml version="1.0"?>\n<Clock xmlns:dt="urn:schemas-microsoft-com:datatypes"><Description dt:dt="string">E-Prime Primary Realtime Clock</Description><StartTime><Timestamp dt:dt="int">0</Timestamp><DateUtc dt:dt="string">2017-07-19T07:24:24Z</DateUtc></StartTime><FrequencyChanges><FrequencyChange><Frequency dt:dt="r8">3328124</Frequency><Timestamp dt:dt="r8">14080921127</Timestamp><Current dt:dt="…	59.94	1	right	1196684366	07-19-2017	09:24:24	07:24:24	female	299	{LEFTARROW}	53							0	742465	742311	{LEFTARROW}	154	741195	740809	886	left4,8	26	9	278	mask26	0	742294	1	742094	eqm10_NoEyeNmodel1_dir	90	HV	gazeCOD	GazeCoDxp	1	400	0	741793	-2	741693
GazeCoD_1Model_male	19	2	26	<?xml version="1.0"?>\n<Clock xmlns:dt="urn:schemas-microsoft-com:datatypes"><Description dt:dt="string">E-Prime Primary Realtime Clock</Description><StartTime><Timestamp dt:dt="int">0</Timestamp><DateUtc dt:dt="string">2017-07-19T07:24:24Z</DateUtc></StartTime><FrequencyChanges><FrequencyChange><Frequency dt:dt="r8">3328124</Frequency><Timestamp dt:dt="r8">14080921127</Timestamp><Current dt:dt="…	59.94	1	right	1196684366	07-19-2017	09:24:24	07:24:24	female	300	{RIGHTARROW}	77							0	744193	744012	{DOWNARROW}	181	742892	742477	915	right8	11	9	279	mask11	0	743995	0	743795	eqm10_NoEyeNmodel1_dir	0	V	gazeCOD	GazeCoDxp	0	400	0	743495	3	743395
GazeCoD_1Model_male	19	2	26	<?xml version="1.0"?>\n<Clock xmlns:dt="urn:schemas-microsoft-com:datatypes"><Description dt:dt="string">E-Prime Primary Realtime Clock</Description><StartTime><Timestamp dt:dt="int">0</Timestamp><DateUtc dt:dt="string">2017-07-19T07:24:24Z</DateUtc></StartTime><FrequencyChanges><FrequencyChange><Frequency dt:dt="r8">3328124</Frequency><Timestamp dt:dt="r8">14080921127</Timestamp><Current dt:dt="…	59.94	1	right	1196684366	07-19-2017	09:24:24	07:24:24	female	301	{LEFTARROW}	78							0	746257	745631	{LEFTARROW}	626	744517	744212	805	left8	28	9	280	mask28	0	745614	1	745414	eqm10_NoEyeNmodel1_dir	90	HV	gazeCOD	GazeCoDxp	1	400	0	745113	-4	745013
GazeCoD_1Model_male	19	2	26	<?xml version="1.0"?>\n<Clock xmlns:dt="urn:schemas-microsoft-com:datatypes"><Description dt:dt="string">E-Prime Primary Realtime Clock</Description><StartTime><Timestamp dt:dt="int">0</Timestamp><DateUtc dt:dt="string">2017-07-19T07:24:24Z</DateUtc></StartTime><FrequencyChanges><FrequencyChange><Frequency dt:dt="r8">3328124</Frequency><Timestamp dt:dt="r8">14080921127</Timestamp><Current dt:dt="…	59.94	1	right	1196684366	07-19-2017	09:24:24	07:24:24	female	302	{DOWNARROW}	79							0	747913	747733	{DOWNARROW}	180	746612	746281	831	DG0	23	9	281	mask23	0	747716	1	747516	eqm10_NoEyeNmodel1_dir	90	HV	gazeCOD	GazeCoDxp	1	400	0	747215	3	747115
GazeCoD_1Model_male	19	2	26	<?xml version="1.0"?>\n<Clock xmlns:dt="urn:schemas-microsoft-com:datatypes"><Description dt:dt="string">E-Prime Primary Realtime Clock</Description><StartTime><Timestamp dt:dt="int">0</Timestamp><DateUtc dt:dt="string">2017-07-19T07:24:24Z</DateUtc></StartTime><FrequencyChanges><FrequencyChange><Frequency dt:dt="r8">3328124</Frequency><Timestamp dt:dt="r8">14080921127</Timestamp><Current dt:dt="…	59.94	1	right	1196684366	07-19-2017	09:24:24	07:24:24	female	303	{LEFTARROW}	78							0	749593	749301	{LEFTARROW}	292	748185	747933	752	left8	6	9	282	mask6	0	749284	0	749084	eqm10_NoEyeNmodel1_dir	0	V	gazeCOD	GazeCoDxp	1	400	0	748784	-1	748684
GazeCoD_1Model_male	19	2	26	<?xml version="1.0"?>\n<Clock xmlns:dt="urn:schemas-microsoft-com:datatypes"><Description dt:dt="string">E-Prime Primary Realtime Clock</Description><StartTime><Timestamp dt:dt="int">0</Timestamp><DateUtc dt:dt="string">2017-07-19T07:24:24Z</DateUtc></StartTime><FrequencyChanges><FrequencyChange><Frequency dt:dt="r8">3328124</Frequency><Timestamp dt:dt="r8">14080921127</Timestamp><Current dt:dt="…	59.94	1	right	1196684366	07-19-2017	09:24:24	07:24:24	female	304	{DOWNARROW}	79							0	753057	751236	{DOWNARROW}	1821	750116	749618	998	DG0	12	9	283	mask12	0	751219	0	751019	eqm10_NoEyeNmodel1_dir	90	H	gazeCOD	GazeCoDxp	1	400	0	750719	3	750619
GazeCoD_1Model_male	19	2	26	<?xml version="1.0"?>\n<Clock xmlns:dt="urn:schemas-microsoft-com:datatypes"><Description dt:dt="string">E-Prime Primary Realtime Clock</Description><StartTime><Timestamp dt:dt="int">0</Timestamp><DateUtc dt:dt="string">2017-07-19T07:24:24Z</DateUtc></StartTime><FrequencyChanges><FrequencyChange><Frequency dt:dt="r8">3328124</Frequency><Timestamp dt:dt="r8">14080921127</Timestamp><Current dt:dt="…	59.94	1	right	1196684366	07-19-2017	09:24:24	07:24:24	female	305	{LEFTARROW}	55							0	754737	754540	{LEFTARROW}	197	753427	753071	856	left6,4	5	9	284	mask5	0	754523	1	754323	eqm10_NoEyeNmodel1_dir	0	V	gazeCOD	GazeCoDxp	1	400	0	754022	-5	753922
GazeCoD_1Model_male	19	2	26	<?xml version="1.0"?>\n<Clock xmlns:dt="urn:schemas-microsoft-com:datatypes"><Description dt:dt="string">E-Prime Primary Realtime Clock</Description><StartTime><Timestamp dt:dt="int">0</Timestamp><DateUtc dt:dt="string">2017-07-19T07:24:24Z</DateUtc></StartTime><FrequencyChanges><FrequencyChange><Frequency dt:dt="r8">3328124</Frequency><Timestamp dt:dt="r8">14080921127</Timestamp><Current dt:dt="…	59.94	1	right	1196684366	07-19-2017	09:24:24	07:24:24	female	306	{LEFTARROW}	49							0	756329	756275	{LEFTARROW}	54	755159	754756	903	left1,6	13	9	285	mask13	0	756258	1	756058	eqm10_NoEyeNmodel1_dir	90	H	gazeCOD	GazeCoDxp	1	400	0	755757	-2	755657
GazeCoD_1Model_male	19	2	26	<?xml version="1.0"?>\n<Clock xmlns:dt="urn:schemas-microsoft-com:datatypes"><Description dt:dt="string">E-Prime Primary Realtime Clock</Description><StartTime><Timestamp dt:dt="int">0</Timestamp><DateUtc dt:dt="string">2017-07-19T07:24:24Z</DateUtc></StartTime><FrequencyChanges><FrequencyChange><Frequency dt:dt="r8">3328124</Frequency><Timestamp dt:dt="r8">14080921127</Timestamp><Current dt:dt="…	59.94	1	right	1196684366	07-19-2017	09:24:24	07:24:24	female	307	{RIGHTARROW}	44							0	757865	757759	{DOWNARROW}	106	756646	756341	805	right3,2	19	9	286	mask19	0	757743	1	757543	eqm10_NoEyeNmodel1_dir	90	H	gazeCOD	GazeCoDxp	0	400	0	757242	-4	757142
GazeCoD_1Model_male	19	2	26	<?xml version="1.0"?>\n<Clock xmlns:dt="urn:schemas-microsoft-com:datatypes"><Description dt:dt="string">E-Prime Primary Realtime Clock</Description><StartTime><Timestamp dt:dt="int">0</Timestamp><DateUtc dt:dt="string">2017-07-19T07:24:24Z</DateUtc></StartTime><FrequencyChanges><FrequencyChange><Frequency dt:dt="r8">3328124</Frequency><Timestamp dt:dt="r8">14080921127</Timestamp><Current dt:dt="…	59.94	1	right	1196684366	07-19-2017	09:24:24	07:24:24	female	308	{LEFTARROW}	55							0	759505	759378	{LEFTARROW}	127	758250	757876	874	left6,4	16	9	287	mask16	0	759361	1	759161	eqm10_NoEyeNmodel1_dir	90	H	gazeCOD	GazeCoDxp	1	400	0	758860	10	758760
GazeCoD_1Model_male	19	2	26	<?xml version="1.0"?>\n<Clock xmlns:dt="urn:schemas-microsoft-com:datatypes"><Description dt:dt="string">E-Prime Primary Realtime Clock</Description><StartTime><Timestamp dt:dt="int">0</Timestamp><DateUtc dt:dt="string">2017-07-19T07:24:24Z</DateUtc></StartTime><FrequencyChanges><FrequencyChange><Frequency dt:dt="r8">3328124</Frequency><Timestamp dt:dt="r8">14080921127</Timestamp><Current dt:dt="…	59.94	1	right	1196684366	07-19-2017	09:24:24	07:24:24	female	309	{RIGHTARROW}	40							0	761209	761046	{DOWNARROW}	163	759920	759528	892	right6,4	10	9	288	mask10	0	761029	0	760829	eqm10_NoEyeNmodel1_dir	0	V	gazeCOD	GazeCoDxp	0	400	0	760529	9	760429
GazeCoD_1Model_male	19	2	26	<?xml version="1.0"?>\n<Clock xmlns:dt="urn:schemas-microsoft-com:datatypes"><Description dt:dt="string">E-Prime Primary Realtime Clock</Description><StartTime><Timestamp dt:dt="int">0</Timestamp><DateUtc dt:dt="string">2017-07-19T07:24:24Z</DateUtc></StartTime><FrequencyChanges><FrequencyChange><Frequency dt:dt="r8">3328124</Frequency><Timestamp dt:dt="r8">14080921127</Timestamp><Current dt:dt="…	59.94	1	right	1196684366	07-19-2017	09:24:24	07:24:24	female	310	{RIGHTARROW}	77							0	763129	762748	{DOWNARROW}	381	761630	761230	900	right8	22	9	289	mask22	0	762731	0	762531	eqm10_NoEyeNmodel1_dir	90	H	gazeCOD	GazeCoDxp	0	400	0	762231	1	762131
GazeCoD_1Model_male	19	2	26	<?xml version="1.0"?>\n<Clock xmlns:dt="urn:schemas-microsoft-com:datatypes"><Description dt:dt="string">E-Prime Primary Realtime Clock</Description><StartTime><Timestamp dt:dt="int">0</Timestamp><DateUtc dt:dt="string">2017-07-19T07:24:24Z</DateUtc></StartTime><FrequencyChanges><FrequencyChange><Frequency dt:dt="r8">3328124</Frequency><Timestamp dt:dt="r8">14080921127</Timestamp><Current dt:dt="…	59.94	1	right	1196684366	07-19-2017	09:24:24	07:24:24	female	311	{RIGHTARROW}	77							0	764913	764633	{RIGHTARROW}	280	763520	763148	872	right8	33	9	290	mask33	0	764616	0	764416	eqm10_NoEyeNmodel1_dir	90	HV	gazeCOD	GazeCoDxp	1	400	0	764116	-4	764016
GazeCoD_1Model_male	19	2	26	<?xml version="1.0"?>\n<Clock xmlns:dt="urn:schemas-microsoft-com:datatypes"><Description dt:dt="string">E-Prime Primary Realtime Clock</Description><StartTime><Timestamp dt:dt="int">0</Timestamp><DateUtc dt:dt="string">2017-07-19T07:24:24Z</DateUtc></StartTime><FrequencyChanges><FrequencyChange><Frequency dt:dt="r8">3328124</Frequency><Timestamp dt:dt="r8">14080921127</Timestamp><Current dt:dt="…	59.94	1	right	1196684366	07-19-2017	09:24:24	07:24:24	female	312	{RIGHTARROW}	46							0	766489	766351	{DOWNARROW}	138	765240	764933	807	right1,6	18	9	291	mask18	0	766335	0	766135	eqm10_NoEyeNmodel1_dir	90	H	gazeCOD	GazeCoDxp	0	400	0	765835	-5	765735
GazeCoD_1Model_male	19	2	26	<?xml version="1.0"?>\n<Clock xmlns:dt="urn:schemas-microsoft-com:datatypes"><Description dt:dt="string">E-Prime Primary Realtime Clock</Description><StartTime><Timestamp dt:dt="int">0</Timestamp><DateUtc dt:dt="string">2017-07-19T07:24:24Z</DateUtc></StartTime><FrequencyChanges><FrequencyChange><Frequency dt:dt="r8">3328124</Frequency><Timestamp dt:dt="r8">14080921127</Timestamp><Current dt:dt="…	59.94	1	right	1196684366	07-19-2017	09:24:24	07:24:24	female	313	{RIGHTARROW}	40							0	768153	767970	{DOWNARROW}	183	766854	766502	852	right6,4	21	9	292	mask21	0	767953	1	767753	eqm10_NoEyeNmodel1_dir	90	H	gazeCOD	GazeCoDxp	0	400	0	767452	-2	767352
GazeCoD_1Model_male	19	2	26	<?xml version="1.0"?>\n<Clock xmlns:dt="urn:schemas-microsoft-com:datatypes"><Description dt:dt="string">E-Prime Primary Realtime Clock</Description><StartTime><Timestamp dt:dt="int">0</Timestamp><DateUtc dt:dt="string">2017-07-19T07:24:24Z</DateUtc></StartTime><FrequencyChanges><FrequencyChange><Frequency dt:dt="r8">3328124</Frequency><Timestamp dt:dt="r8">14080921127</Timestamp><Current dt:dt="…	59.94	1	right	1196684366	07-19-2017	09:24:24	07:24:24	female	314	{LEFTARROW}	55							0	769881	769772	{LEFTARROW}	109	768654	768170	984	left6,4	27	9	293	mask27	0	769755	1	769555	eqm10_NoEyeNmodel1_dir	90	HV	gazeCOD	GazeCoDxp	1	400	0	769254	0	769154
GazeCoD_1Model_male	19	2	26	<?xml version="1.0"?>\n<Clock xmlns:dt="urn:schemas-microsoft-com:datatypes"><Description dt:dt="string">E-Prime Primary Realtime Clock</Description><StartTime><Timestamp dt:dt="int">0</Timestamp><DateUtc dt:dt="string">2017-07-19T07:24:24Z</DateUtc></StartTime><FrequencyChanges><FrequencyChange><Frequency dt:dt="r8">3328124</Frequency><Timestamp dt:dt="r8">14080921127</Timestamp><Current dt:dt="…	59.94	1	right	1196684366	07-19-2017	09:24:24	07:24:24	female	315	{LEFTARROW}	51							0	771753	771473	{LEFTARROW}	280	770355	769905	950	left3,2	25	9	294	mask25	0	771456	0	771256	eqm10_NoEyeNmodel1_dir	90	HV	gazeCOD	GazeCoDxp	1	400	0	770956	1	770856
GazeCoD_1Model_male	19	2	26	<?xml version="1.0"?>\n<Clock xmlns:dt="urn:schemas-microsoft-com:datatypes"><Description dt:dt="string">E-Prime Primary Realtime Clock</Description><StartTime><Timestamp dt:dt="int">0</Timestamp><DateUtc dt:dt="string">2017-07-19T07:24:24Z</DateUtc></StartTime><FrequencyChanges><FrequencyChange><Frequency dt:dt="r8">3328124</Frequency><Timestamp dt:dt="r8">14080921127</Timestamp><Current dt:dt="…	59.94	1	right	1196684366	07-19-2017	09:24:24	07:24:24	female	316	{RIGHTARROW}	44							0	773289	773225	{DOWNARROW}	64	772103	771774	829	right3,2	8	9	295	mask8	0	773208	0	773008	eqm10_NoEyeNmodel1_dir	0	V	gazeCOD	GazeCoDxp	0	400	0	772708	5	772608
GazeCoD_1Model_male	19	2	26	<?xml version="1.0"?>\n<Clock xmlns:dt="urn:schemas-microsoft-com:datatypes"><Description dt:dt="string">E-Prime Primary Realtime Clock</Description><StartTime><Timestamp dt:dt="int">0</Timestamp><DateUtc dt:dt="string">2017-07-19T07:24:24Z</DateUtc></StartTime><FrequencyChanges><FrequencyChange><Frequency dt:dt="r8">3328124</Frequency><Timestamp dt:dt="r8">14080921127</Timestamp><Current dt:dt="…	59.94	1	right	1196684366	07-19-2017	09:24:24	07:24:24	female	317	{LEFTARROW}	78							0	774753	774727	{LEFTARROW}	26	773614	773308	806	left8	17	9	296	mask17	0	774710	1	774510	eqm10_NoEyeNmodel1_dir	90	H	gazeCOD	GazeCoDxp	1	400	0	774209	-5	774109
GazeCoD_1Model_male	19	2	26	<?xml version="1.0"?>\n<Clock xmlns:dt="urn:schemas-microsoft-com:datatypes"><Description dt:dt="string">E-Prime Primary Realtime Clock</Description><StartTime><Timestamp dt:dt="int">0</Timestamp><DateUtc dt:dt="string">2017-07-19T07:24:24Z</DateUtc></StartTime><FrequencyChanges><FrequencyChange><Frequency dt:dt="r8">3328124</Frequency><Timestamp dt:dt="r8">14080921127</Timestamp><Current dt:dt="…	59.94	1	right	1196684366	07-19-2017	09:24:24	07:24:24	female	318	{DOWNARROW}	79							0	776409	776312	{DOWNARROW}	97	775195	774777	918	DG0	1	9	297	mask1	0	776295	1	776095	eqm10_NoEyeNmodel1_dir	0	V	gazeCOD	GazeCoDxp	1	400	0	775794	-1	775694
GazeCoD_1Model_male	19	2	26	<?xml version="1.0"?>\n<Clock xmlns:dt="urn:schemas-microsoft-com:datatypes"><Description dt:dt="string">E-Prime Primary Realtime Clock</Description><StartTime><Timestamp dt:dt="int">0</Timestamp><DateUtc dt:dt="string">2017-07-19T07:24:24Z</DateUtc></StartTime><FrequencyChanges><FrequencyChange><Frequency dt:dt="r8">3328124</Frequency><Timestamp dt:dt="r8">14080921127</Timestamp><Current dt:dt="…	59.94	1	right	1196684366	07-19-2017	09:24:24	07:24:24	female	319	{RIGHTARROW}	42							0	778145	777980	{DOWNARROW}	165	776854	776428	926	right4,8	31	10	298	mask31	0	777963	0	777763	eqm10_NoEyeNmodel1_dir	90	HV	gazeCOD	GazeCoDxp	0	400	0	777463	9	777363
GazeCoD_1Model_male	19	2	26	<?xml version="1.0"?>\n<Clock xmlns:dt="urn:schemas-microsoft-com:datatypes"><Description dt:dt="string">E-Prime Primary Realtime Clock</Description><StartTime><Timestamp dt:dt="int">0</Timestamp><DateUtc dt:dt="string">2017-07-19T07:24:24Z</DateUtc></StartTime><FrequencyChanges><FrequencyChange><Frequency dt:dt="r8">3328124</Frequency><Timestamp dt:dt="r8">14080921127</Timestamp><Current dt:dt="…	59.94	1	right	1196684366	07-19-2017	09:24:24	07:24:24	female	320	{DOWNARROW}	79							0	780145	779665	{DOWNARROW}	480	778551	778163	888	DG0	12	10	299	mask12	0	779648	0	779448	eqm10_NoEyeNmodel1_dir	90	H	gazeCOD	GazeCoDxp	1	400	0	779148	-3	779048
GazeCoD_1Model_male	19	2	26	<?xml version="1.0"?>\n<Clock xmlns:dt="urn:schemas-microsoft-com:datatypes"><Description dt:dt="string">E-Prime Primary Realtime Clock</Description><StartTime><Timestamp dt:dt="int">0</Timestamp><DateUtc dt:dt="string">2017-07-19T07:24:24Z</DateUtc></StartTime><FrequencyChanges><FrequencyChange><Frequency dt:dt="r8">3328124</Frequency><Timestamp dt:dt="r8">14080921127</Timestamp><Current dt:dt="…	59.94	1	right	1196684366	07-19-2017	09:24:24	07:24:24	female	321	{LEFTARROW}	53							0	781929	781784	{LEFTARROW}	145	780659	780165	994	left4,8	26	10	300	mask26	0	781767	1	781567	eqm10_NoEyeNmodel1_dir	90	HV	gazeCOD	GazeCoDxp	1	400	0	781266	7	781166
GazeCoD_1Model_male	19	2	26	<?xml version="1.0"?>\n<Clock xmlns:dt="urn:schemas-microsoft-com:datatypes"><Description dt:dt="string">E-Prime Primary Realtime Clock</Description><StartTime><Timestamp dt:dt="int">0</Timestamp><DateUtc dt:dt="string">2017-07-19T07:24:24Z</DateUtc></StartTime><FrequencyChanges><FrequencyChange><Frequency dt:dt="r8">3328124</Frequency><Timestamp dt:dt="r8">14080921127</Timestamp><Current dt:dt="…	59.94	1	right	1196684366	07-19-2017	09:24:24	07:24:24	female	322	{LEFTARROW}	51							0	783545	783452	{LEFTARROW}	93	782327	781951	876	left3,2	14	10	301	mask14	0	783435	0	783235	eqm10_NoEyeNmodel1_dir	90	H	gazeCOD	GazeCoDxp	1	400	0	782935	8	782835
GazeCoD_1Model_male	19	2	26	<?xml version="1.0"?>\n<Clock xmlns:dt="urn:schemas-microsoft-com:datatypes"><Description dt:dt="string">E-Prime Primary Realtime Clock</Description><StartTime><Timestamp dt:dt="int">0</Timestamp><DateUtc dt:dt="string">2017-07-19T07:24:24Z</DateUtc></StartTime><FrequencyChanges><FrequencyChange><Frequency dt:dt="r8">3328124</Frequency><Timestamp dt:dt="r8">14080921127</Timestamp><Current dt:dt="…	59.94	1	right	1196684366	07-19-2017	09:24:24	07:24:24	female	323	{LEFTARROW}	55							0	785121	785020	{LEFTARROW}	101	783899	783569	830	left6,4	27	10	302	mask27	0	785003	0	784803	eqm10_NoEyeNmodel1_dir	90	HV	gazeCOD	GazeCoDxp	1	400	0	784503	4	784403
GazeCoD_1Model_male	19	2	26	<?xml version="1.0"?>\n<Clock xmlns:dt="urn:schemas-microsoft-com:datatypes"><Description dt:dt="string">E-Prime Primary Realtime Clock</Description><StartTime><Timestamp dt:dt="int">0</Timestamp><DateUtc dt:dt="string">2017-07-19T07:24:24Z</DateUtc></StartTime><FrequencyChanges><FrequencyChange><Frequency dt:dt="r8">3328124</Frequency><Timestamp dt:dt="r8">14080921127</Timestamp><Current dt:dt="…	59.94	1	right	1196684366	07-19-2017	09:24:24	07:24:24	female	324	{LEFTARROW}	49							0	786705	786522	{LEFTARROW}	183	785401	785137	764	left1,6	24	10	303	mask24	0	786505	0	786305	eqm10_NoEyeNmodel1_dir	90	HV	gazeCOD	GazeCoDxp	1	400	0	786005	4	785905
GazeCoD_1Model_male	19	2	26	<?xml version="1.0"?>\n<Clock xmlns:dt="urn:schemas-microsoft-com:datatypes"><Description dt:dt="string">E-Prime Primary Realtime Clock</Description><StartTime><Timestamp dt:dt="int">0</Timestamp><DateUtc dt:dt="string">2017-07-19T07:24:24Z</DateUtc></StartTime><FrequencyChanges><FrequencyChange><Frequency dt:dt="r8">3328124</Frequency><Timestamp dt:dt="r8">14080921127</Timestamp><Current dt:dt="…	59.94	1	right	1196684366	07-19-2017	09:24:24	07:24:24	female	325	{LEFTARROW}	51							0	788337	788190	{LEFTARROW}	147	787069	786722	847	left3,2	3	10	304	mask3	0	788173	0	787973	eqm10_NoEyeNmodel1_dir	0	V	gazeCOD	GazeCoDxp	1	400	0	787673	4	787573
GazeCoD_1Model_male	19	2	26	<?xml version="1.0"?>\n<Clock xmlns:dt="urn:schemas-microsoft-com:datatypes"><Description dt:dt="string">E-Prime Primary Realtime Clock</Description><StartTime><Timestamp dt:dt="int">0</Timestamp><DateUtc dt:dt="string">2017-07-19T07:24:24Z</DateUtc></StartTime><FrequencyChanges><FrequencyChange><Frequency dt:dt="r8">3328124</Frequency><Timestamp dt:dt="r8">14080921127</Timestamp><Current dt:dt="…	59.94	1	right	1196684366	07-19-2017	09:24:24	07:24:24	female	326	{RIGHTARROW}	40							0	789985	789975	{DOWNARROW}	10	788850	788357	993	right6,4	21	10	305	mask21	0	789958	0	789758	eqm10_NoEyeNmodel1_dir	90	H	gazeCOD	GazeCoDxp	0	400	0	789458	8	789358
GazeCoD_1Model_male	19	2	26	<?xml version="1.0"?>\n<Clock xmlns:dt="urn:schemas-microsoft-com:datatypes"><Description dt:dt="string">E-Prime Primary Realtime Clock</Description><StartTime><Timestamp dt:dt="int">0</Timestamp><DateUtc dt:dt="string">2017-07-19T07:24:24Z</DateUtc></StartTime><FrequencyChanges><FrequencyChange><Frequency dt:dt="r8">3328124</Frequency><Timestamp dt:dt="r8">14080921127</Timestamp><Current dt:dt="…	59.94	1	right	1196684366	07-19-2017	09:24:24	07:24:24	female	327	{RIGHTARROW}	46							0	791945	791393	{LEFTARROW}	552	790269	790009	760	right1,6	7	10	306	mask7	0	791377	1	791177	eqm10_NoEyeNmodel1_dir	0	V	gazeCOD	GazeCoDxp	0	400	0	790876	7	790776
GazeCoD_1Model_male	19	2	26	<?xml version="1.0"?>\n<Clock xmlns:dt="urn:schemas-microsoft-com:datatypes"><Description dt:dt="string">E-Prime Primary Realtime Clock</Description><StartTime><Timestamp dt:dt="int">0</Timestamp><DateUtc dt:dt="string">2017-07-19T07:24:24Z</DateUtc></StartTime><FrequencyChanges><FrequencyChange><Frequency dt:dt="r8">3328124</Frequency><Timestamp dt:dt="r8">14080921127</Timestamp><Current dt:dt="…	59.94	1	right	1196684366	07-19-2017	09:24:24	07:24:24	female	328	{LEFTARROW}	49							0	793969	793446	{DOWNARROW}	523	792333	791961	872	left1,6	13	10	307	mask13	0	793429	1	793229	eqm10_NoEyeNmodel1_dir	90	H	gazeCOD	GazeCoDxp	0	400	0	792928	-5	792828
GazeCoD_1Model_male	19	2	26	<?xml version="1.0"?>\n<Clock xmlns:dt="urn:schemas-microsoft-com:datatypes"><Description dt:dt="string">E-Prime Primary Realtime Clock</Description><StartTime><Timestamp dt:dt="int">0</Timestamp><DateUtc dt:dt="string">2017-07-19T07:24:24Z</DateUtc></StartTime><FrequencyChanges><FrequencyChange><Frequency dt:dt="r8">3328124</Frequency><Timestamp dt:dt="r8">14080921127</Timestamp><Current dt:dt="…	59.94	1	right	1196684366	07-19-2017	09:24:24	07:24:24	female	329	{DOWNARROW}	79							0	795433	795364	{DOWNARROW}	69	794248	793979	769	DG0	1	10	308	mask1	0	795347	0	795147	eqm10_NoEyeNmodel1_dir	0	V	gazeCOD	GazeCoDxp	1	400	0	794847	-1	794747
GazeCoD_1Model_male	19	2	26	<?xml version="1.0"?>\n<Clock xmlns:dt="urn:schemas-microsoft-com:datatypes"><Description dt:dt="string">E-Prime Primary Realtime Clock</Description><StartTime><Timestamp dt:dt="int">0</Timestamp><DateUtc dt:dt="string">2017-07-19T07:24:24Z</DateUtc></StartTime><FrequencyChanges><FrequencyChange><Frequency dt:dt="r8">3328124</Frequency><Timestamp dt:dt="r8">14080921127</Timestamp><Current dt:dt="…	59.94	1	right	1196684366	07-19-2017	09:24:24	07:24:24	female	330	{RIGHTARROW}	40							0	797233	796916	{RIGHTARROW}	317	795804	795448	856	right6,4	10	10	309	mask10	0	796899	0	796699	eqm10_NoEyeNmodel1_dir	0	V	gazeCOD	GazeCoDxp	1	400	0	796399	-5	796299
GazeCoD_1Model_male	19	2	26	<?xml version="1.0"?>\n<Clock xmlns:dt="urn:schemas-microsoft-com:datatypes"><Description dt:dt="string">E-Prime Primary Realtime Clock</Description><StartTime><Timestamp dt:dt="int">0</Timestamp><DateUtc dt:dt="string">2017-07-19T07:24:24Z</DateUtc></StartTime><FrequencyChanges><FrequencyChange><Frequency dt:dt="r8">3328124</Frequency><Timestamp dt:dt="r8">14080921127</Timestamp><Current dt:dt="…	59.94	1	right	1196684366	07-19-2017	09:24:24	07:24:24	female	331	{LEFTARROW}	55							0	798897	798701	{LEFTARROW}	196	797582	797249	833	left6,4	5	10	310	mask5	0	798684	0	798484	eqm10_NoEyeNmodel1_dir	0	V	gazeCOD	GazeCoDxp	1	400	0	798184	2	798084
GazeCoD_1Model_male	19	2	26	<?xml version="1.0"?>\n<Clock xmlns:dt="urn:schemas-microsoft-com:datatypes"><Description dt:dt="string">E-Prime Primary Realtime Clock</Description><StartTime><Timestamp dt:dt="int">0</Timestamp><DateUtc dt:dt="string">2017-07-19T07:24:24Z</DateUtc></StartTime><FrequencyChanges><FrequencyChange><Frequency dt:dt="r8">3328124</Frequency><Timestamp dt:dt="r8">14080921127</Timestamp><Current dt:dt="…	59.94	1	right	1196684366	07-19-2017	09:24:24	07:24:24	female	332	{LEFTARROW}	78							0	800513	800453	{LEFTARROW}	60	799330	798918	912	left8	6	10	311	mask6	0	800436	1	800236	eqm10_NoEyeNmodel1_dir	0	V	gazeCOD	GazeCoDxp	1	400	0	799935	5	799835
GazeCoD_1Model_male	19	2	26	<?xml version="1.0"?>\n<Clock xmlns:dt="urn:schemas-microsoft-com:datatypes"><Description dt:dt="string">E-Prime Primary Realtime Clock</Description><StartTime><Timestamp dt:dt="int">0</Timestamp><DateUtc dt:dt="string">2017-07-19T07:24:24Z</DateUtc></StartTime><FrequencyChanges><FrequencyChange><Frequency dt:dt="r8">3328124</Frequency><Timestamp dt:dt="r8">14080921127</Timestamp><Current dt:dt="…	59.94	1	right	1196684366	07-19-2017	09:24:24	07:24:24	female	333	{LEFTARROW}	53							0	802113	801937	{DOWNARROW}	176	800812	800536	776	left4,8	15	10	312	mask15	0	801921	1	801721	eqm10_NoEyeNmodel1_dir	90	H	gazeCOD	GazeCoDxp	0	400	0	801420	8	801320
GazeCoD_1Model_male	19	2	26	<?xml version="1.0"?>\n<Clock xmlns:dt="urn:schemas-microsoft-com:datatypes"><Description dt:dt="string">E-Prime Primary Realtime Clock</Description><StartTime><Timestamp dt:dt="int">0</Timestamp><DateUtc dt:dt="string">2017-07-19T07:24:24Z</DateUtc></StartTime><FrequencyChanges><FrequencyChange><Frequency dt:dt="r8">3328124</Frequency><Timestamp dt:dt="r8">14080921127</Timestamp><Current dt:dt="…	59.94	1	right	1196684366	07-19-2017	09:24:24	07:24:24	female	334	{RIGHTARROW}	77							0	804145	803639	{DOWNARROW}	506	802525	802138	887	right8	22	10	313	mask22	0	803622	0	803422	eqm10_NoEyeNmodel1_dir	90	H	gazeCOD	GazeCoDxp	0	400	0	803122	-3	803022
GazeCoD_1Model_male	19	2	26	<?xml version="1.0"?>\n<Clock xmlns:dt="urn:schemas-microsoft-com:datatypes"><Description dt:dt="string">E-Prime Primary Realtime Clock</Description><StartTime><Timestamp dt:dt="int">0</Timestamp><DateUtc dt:dt="string">2017-07-19T07:24:24Z</DateUtc></StartTime><FrequencyChanges><FrequencyChange><Frequency dt:dt="r8">3328124</Frequency><Timestamp dt:dt="r8">14080921127</Timestamp><Current dt:dt="…	59.94	1	right	1196684366	07-19-2017	09:24:24	07:24:24	female	335	{RIGHTARROW}	42							0	806025	805725	{DOWNARROW}	300	804602	804156	946	right4,8	20	10	314	mask20	0	805708	1	805508	eqm10_NoEyeNmodel1_dir	90	H	gazeCOD	GazeCoDxp	0	400	0	805207	5	805107
GazeCoD_1Model_male	19	2	26	<?xml version="1.0"?>\n<Clock xmlns:dt="urn:schemas-microsoft-com:datatypes"><Description dt:dt="string">E-Prime Primary Realtime Clock</Description><StartTime><Timestamp dt:dt="int">0</Timestamp><DateUtc dt:dt="string">2017-07-19T07:24:24Z</DateUtc></StartTime><FrequencyChanges><FrequencyChange><Frequency dt:dt="r8">3328124</Frequency><Timestamp dt:dt="r8">14080921127</Timestamp><Current dt:dt="…	59.94	1	right	1196684366	07-19-2017	09:24:24	07:24:24	female	336	{RIGHTARROW}	40							0	807721	807443	{RIGHTARROW}	278	806329	806042	787	right6,4	32	10	315	mask32	0	807426	0	807226	eqm10_NoEyeNmodel1_dir	90	HV	gazeCOD	GazeCoDxp	1	400	0	806926	-3	806826
GazeCoD_1Model_male	19	2	26	<?xml version="1.0"?>\n<Clock xmlns:dt="urn:schemas-microsoft-com:datatypes"><Description dt:dt="string">E-Prime Primary Realtime Clock</Description><StartTime><Timestamp dt:dt="int">0</Timestamp><DateUtc dt:dt="string">2017-07-19T07:24:24Z</DateUtc></StartTime><FrequencyChanges><FrequencyChange><Frequency dt:dt="r8">3328124</Frequency><Timestamp dt:dt="r8">14080921127</Timestamp><Current dt:dt="…	59.94	1	right	1196684366	07-19-2017	09:24:24	07:24:24	female	337	{LEFTARROW}	78							0	809297	809161	{LEFTARROW}	136	808044	807743	801	left8	28	10	316	mask28	0	809144	0	808944	eqm10_NoEyeNmodel1_dir	90	HV	gazeCOD	GazeCoDxp	1	400	0	808644	0	808544
GazeCoD_1Model_male	19	2	26	<?xml version="1.0"?>\n<Clock xmlns:dt="urn:schemas-microsoft-com:datatypes"><Description dt:dt="string">E-Prime Primary Realtime Clock</Description><StartTime><Timestamp dt:dt="int">0</Timestamp><DateUtc dt:dt="string">2017-07-19T07:24:24Z</DateUtc></StartTime><FrequencyChanges><FrequencyChange><Frequency dt:dt="r8">3328124</Frequency><Timestamp dt:dt="r8">14080921127</Timestamp><Current dt:dt="…	59.94	1	right	1196684366	07-19-2017	09:24:24	07:24:24	female	338	{RIGHTARROW}	44							0	810841	810746	{DOWNARROW}	95	809623	809312	811	right3,2	8	10	317	mask8	0	810729	0	810529	eqm10_NoEyeNmodel1_dir	0	V	gazeCOD	GazeCoDxp	0	400	0	810229	6	810129
GazeCoD_1Model_male	19	2	26	<?xml version="1.0"?>\n<Clock xmlns:dt="urn:schemas-microsoft-com:datatypes"><Description dt:dt="string">E-Prime Primary Realtime Clock</Description><StartTime><Timestamp dt:dt="int">0</Timestamp><DateUtc dt:dt="string">2017-07-19T07:24:24Z</DateUtc></StartTime><FrequencyChanges><FrequencyChange><Frequency dt:dt="r8">3328124</Frequency><Timestamp dt:dt="r8">14080921127</Timestamp><Current dt:dt="…	59.94	1	right	1196684366	07-19-2017	09:24:24	07:24:24	female	339	{RIGHTARROW}	44							0	812825	812381	{DOWNARROW}	444	811268	810863	905	right3,2	30	10	318	mask30	0	812364	0	812164	eqm10_NoEyeNmodel1_dir	90	HV	gazeCOD	GazeCoDxp	0	400	0	811864	-4	811764
GazeCoD_1Model_male	19	2	26	<?xml version="1.0"?>\n<Clock xmlns:dt="urn:schemas-microsoft-com:datatypes"><Description dt:dt="string">E-Prime Primary Realtime Clock</Description><StartTime><Timestamp dt:dt="int">0</Timestamp><DateUtc dt:dt="string">2017-07-19T07:24:24Z</DateUtc></StartTime><FrequencyChanges><FrequencyChange><Frequency dt:dt="r8">3328124</Frequency><Timestamp dt:dt="r8">14080921127</Timestamp><Current dt:dt="…	59.94	1	right	1196684366	07-19-2017	09:24:24	07:24:24	female	340	{DOWNARROW}	79							0	814737	814450	{DOWNARROW}	287	813337	812848	989	DG0	23	10	319	mask23	0	814433	0	814233	eqm10_NoEyeNmodel1_dir	90	HV	gazeCOD	GazeCoDxp	1	400	0	813933	-4	813833
GazeCoD_1Model_male	19	2	26	<?xml version="1.0"?>\n<Clock xmlns:dt="urn:schemas-microsoft-com:datatypes"><Description dt:dt="string">E-Prime Primary Realtime Clock</Description><StartTime><Timestamp dt:dt="int">0</Timestamp><DateUtc dt:dt="string">2017-07-19T07:24:24Z</DateUtc></StartTime><FrequencyChanges><FrequencyChange><Frequency dt:dt="r8">3328124</Frequency><Timestamp dt:dt="r8">14080921127</Timestamp><Current dt:dt="…	59.94	1	right	1196684366	07-19-2017	09:24:24	07:24:24	female	341	{RIGHTARROW}	77							0	816409	816152	{RIGHTARROW}	257	815027	814750	777	right8	33	10	320	mask33	0	816135	1	815935	eqm10_NoEyeNmodel1_dir	90	HV	gazeCOD	GazeCoDxp	1	400	0	815634	7	815534
GazeCoD_1Model_male	19	2	26	<?xml version="1.0"?>\n<Clock xmlns:dt="urn:schemas-microsoft-com:datatypes"><Description dt:dt="string">E-Prime Primary Realtime Clock</Description><StartTime><Timestamp dt:dt="int">0</Timestamp><DateUtc dt:dt="string">2017-07-19T07:24:24Z</DateUtc></StartTime><FrequencyChanges><FrequencyChange><Frequency dt:dt="r8">3328124</Frequency><Timestamp dt:dt="r8">14080921127</Timestamp><Current dt:dt="…	59.94	1	right	1196684366	07-19-2017	09:24:24	07:24:24	female	342	{LEFTARROW}	51							0	817993	817937	{LEFTARROW}	56	816825	816419	906	left3,2	25	10	321	mask25	0	817920	0	817720	eqm10_NoEyeNmodel1_dir	90	HV	gazeCOD	GazeCoDxp	1	400	0	817420	-5	817320
GazeCoD_1Model_male	19	2	26	<?xml version="1.0"?>\n<Clock xmlns:dt="urn:schemas-microsoft-com:datatypes"><Description dt:dt="string">E-Prime Primary Realtime Clock</Description><StartTime><Timestamp dt:dt="int">0</Timestamp><DateUtc dt:dt="string">2017-07-19T07:24:24Z</DateUtc></StartTime><FrequencyChanges><FrequencyChange><Frequency dt:dt="r8">3328124</Frequency><Timestamp dt:dt="r8">14080921127</Timestamp><Current dt:dt="…	59.94	1	right	1196684366	07-19-2017	09:24:24	07:24:24	female	343	{LEFTARROW}	78							0	819537	819455	{LEFTARROW}	82	818342	818004	838	left8	17	10	322	mask17	0	819438	0	819238	eqm10_NoEyeNmodel1_dir	90	H	gazeCOD	GazeCoDxp	1	400	0	818938	-4	818838
GazeCoD_1Model_male	19	2	26	<?xml version="1.0"?>\n<Clock xmlns:dt="urn:schemas-microsoft-com:datatypes"><Description dt:dt="string">E-Prime Primary Realtime Clock</Description><StartTime><Timestamp dt:dt="int">0</Timestamp><DateUtc dt:dt="string">2017-07-19T07:24:24Z</DateUtc></StartTime><FrequencyChanges><FrequencyChange><Frequency dt:dt="r8">3328124</Frequency><Timestamp dt:dt="r8">14080921127</Timestamp><Current dt:dt="…	59.94	1	right	1196684366	07-19-2017	09:24:24	07:24:24	female	344	{LEFTARROW}	55							0	821953	821174	{LEFTARROW}	779	820052	819555	997	left6,4	16	10	323	mask16	0	821157	1	820957	eqm10_NoEyeNmodel1_dir	90	H	gazeCOD	GazeCoDxp	1	400	0	820656	4	820556
GazeCoD_1Model_male	19	2	26	<?xml version="1.0"?>\n<Clock xmlns:dt="urn:schemas-microsoft-com:datatypes"><Description dt:dt="string">E-Prime Primary Realtime Clock</Description><StartTime><Timestamp dt:dt="int">0</Timestamp><DateUtc dt:dt="string">2017-07-19T07:24:24Z</DateUtc></StartTime><FrequencyChanges><FrequencyChange><Frequency dt:dt="r8">3328124</Frequency><Timestamp dt:dt="r8">14080921127</Timestamp><Current dt:dt="…	59.94	1	right	1196684366	07-19-2017	09:24:24	07:24:24	female	345	{RIGHTARROW}	77							0	823865	823459	{RIGHTARROW}	406	822338	821974	864	right8	11	10	324	mask11	0	823442	0	823242	eqm10_NoEyeNmodel1_dir	0	V	gazeCOD	GazeCoDxp	1	400	0	822942	4	822842
GazeCoD_1Model_male	19	2	26	<?xml version="1.0"?>\n<Clock xmlns:dt="urn:schemas-microsoft-com:datatypes"><Description dt:dt="string">E-Prime Primary Realtime Clock</Description><StartTime><Timestamp dt:dt="int">0</Timestamp><DateUtc dt:dt="string">2017-07-19T07:24:24Z</DateUtc></StartTime><FrequencyChanges><FrequencyChange><Frequency dt:dt="r8">3328124</Frequency><Timestamp dt:dt="r8">14080921127</Timestamp><Current dt:dt="…	59.94	1	right	1196684366	07-19-2017	09:24:24	07:24:24	female	346	{LEFTARROW}	49							0	825593	825344	{DOWNARROW}	249	824232	823876	856	left1,6	2	10	325	mask2	0	825328	1	825128	eqm10_NoEyeNmodel1_dir	0	V	gazeCOD	GazeCoDxp	0	400	0	824827	-5	824727
GazeCoD_1Model_male	19	2	26	<?xml version="1.0"?>\n<Clock xmlns:dt="urn:schemas-microsoft-com:datatypes"><Description dt:dt="string">E-Prime Primary Realtime Clock</Description><StartTime><Timestamp dt:dt="int">0</Timestamp><DateUtc dt:dt="string">2017-07-19T07:24:24Z</DateUtc></StartTime><FrequencyChanges><FrequencyChange><Frequency dt:dt="r8">3328124</Frequency><Timestamp dt:dt="r8">14080921127</Timestamp><Current dt:dt="…	59.94	1	right	1196684366	07-19-2017	09:24:24	07:24:24	female	347	{RIGHTARROW}	46							0	827273	827113	{DOWNARROW}	160	825987	825611	876	right1,6	29	10	326	mask29	0	827096	0	826896	eqm10_NoEyeNmodel1_dir	90	HV	gazeCOD	GazeCoDxp	0	400	0	826596	9	826496
GazeCoD_1Model_male	19	2	26	<?xml version="1.0"?>\n<Clock xmlns:dt="urn:schemas-microsoft-com:datatypes"><Description dt:dt="string">E-Prime Primary Realtime Clock</Description><StartTime><Timestamp dt:dt="int">0</Timestamp><DateUtc dt:dt="string">2017-07-19T07:24:24Z</DateUtc></StartTime><FrequencyChanges><FrequencyChange><Frequency dt:dt="r8">3328124</Frequency><Timestamp dt:dt="r8">14080921127</Timestamp><Current dt:dt="…	59.94	1	right	1196684366	07-19-2017	09:24:24	07:24:24	female	348	{LEFTARROW}	53							0	828905	828698	{LEFTARROW}	207	827572	827296	776	left4,8	4	10	327	mask4	0	828681	1	828481	eqm10_NoEyeNmodel1_dir	0	V	gazeCOD	GazeCoDxp	1	400	0	828180	8	828080
GazeCoD_1Model_male	19	2	26	<?xml version="1.0"?>\n<Clock xmlns:dt="urn:schemas-microsoft-com:datatypes"><Description dt:dt="string">E-Prime Primary Realtime Clock</Description><StartTime><Timestamp dt:dt="int">0</Timestamp><DateUtc dt:dt="string">2017-07-19T07:24:24Z</DateUtc></StartTime><FrequencyChanges><FrequencyChange><Frequency dt:dt="r8">3328124</Frequency><Timestamp dt:dt="r8">14080921127</Timestamp><Current dt:dt="…	59.94	1	right	1196684366	07-19-2017	09:24:24	07:24:24	female	349	{RIGHTARROW}	44							0	830545	830366	{DOWNARROW}	179	829252	828915	837	right3,2	19	10	328	mask19	0	830349	0	830149	eqm10_NoEyeNmodel1_dir	90	H	gazeCOD	GazeCoDxp	0	400	0	829849	-3	829749
GazeCoD_1Model_male	19	2	26	<?xml version="1.0"?>\n<Clock xmlns:dt="urn:schemas-microsoft-com:datatypes"><Description dt:dt="string">E-Prime Primary Realtime Clock</Description><StartTime><Timestamp dt:dt="int">0</Timestamp><DateUtc dt:dt="string">2017-07-19T07:24:24Z</DateUtc></StartTime><FrequencyChanges><FrequencyChange><Frequency dt:dt="r8">3328124</Frequency><Timestamp dt:dt="r8">14080921127</Timestamp><Current dt:dt="…	59.94	1	right	1196684366	07-19-2017	09:24:24	07:24:24	female	350	{RIGHTARROW}	46							0	832169	832051	{DOWNARROW}	118	830934	830566	868	right1,6	18	10	329	mask18	0	832034	0	831834	eqm10_NoEyeNmodel1_dir	90	H	gazeCOD	GazeCoDxp	0	400	0	831534	0	831434
GazeCoD_1Model_male	19	2	26	<?xml version="1.0"?>\n<Clock xmlns:dt="urn:schemas-microsoft-com:datatypes"><Description dt:dt="string">E-Prime Primary Realtime Clock</Description><StartTime><Timestamp dt:dt="int">0</Timestamp><DateUtc dt:dt="string">2017-07-19T07:24:24Z</DateUtc></StartTime><FrequencyChanges><FrequencyChange><Frequency dt:dt="r8">3328124</Frequency><Timestamp dt:dt="r8">14080921127</Timestamp><Current dt:dt="…	59.94	1	right	1196684366	07-19-2017	09:24:24	07:24:24	female	351	{RIGHTARROW}	42							0	833857	833770	{RIGHTARROW}	87	832657	832185	972	right4,8	9	10	330	mask9	0	833753	1	833553	eqm10_NoEyeNmodel1_dir	0	V	gazeCOD	GazeCoDxp	1	400	0	833252	-5	833152
GazeCoD_1Model_male	19	2	26	<?xml version="1.0"?>\n<Clock xmlns:dt="urn:schemas-microsoft-com:datatypes"><Description dt:dt="string">E-Prime Primary Realtime Clock</Description><StartTime><Timestamp dt:dt="int">0</Timestamp><DateUtc dt:dt="string">2017-07-19T07:24:24Z</DateUtc></StartTime><FrequencyChanges><FrequencyChange><Frequency dt:dt="r8">3328124</Frequency><Timestamp dt:dt="r8">14080921127</Timestamp><Current dt:dt="…	59.94	1	right	1196684366	07-19-2017	09:24:24	07:24:24	female	352	{LEFTARROW}	55							0	838857	838274	{DOWNARROW}	583	837158	836889	769	left6,4	16	11	331	mask16	0	838257	0	838057	eqm10_NoEyeNmodel1_dir	90	H	gazeCOD	GazeCoDxp	0	400	0	837757	-1	837657
GazeCoD_1Model_male	19	2	26	<?xml version="1.0"?>\n<Clock xmlns:dt="urn:schemas-microsoft-com:datatypes"><Description dt:dt="string">E-Prime Primary Realtime Clock</Description><StartTime><Timestamp dt:dt="int">0</Timestamp><DateUtc dt:dt="string">2017-07-19T07:24:24Z</DateUtc></StartTime><FrequencyChanges><FrequencyChange><Frequency dt:dt="r8">3328124</Frequency><Timestamp dt:dt="r8">14080921127</Timestamp><Current dt:dt="…	59.94	1	right	1196684366	07-19-2017	09:24:24	07:24:24	female	353	{DOWNARROW}	79							0	840561	840443	{RIGHTARROW}	118	839318	838875	943	DG0	1	11	332	mask1	0	840426	0	840226	eqm10_NoEyeNmodel1_dir	0	V	gazeCOD	GazeCoDxp	0	400	0	839926	8	839826
GazeCoD_1Model_male	19	2	26	<?xml version="1.0"?>\n<Clock xmlns:dt="urn:schemas-microsoft-com:datatypes"><Description dt:dt="string">E-Prime Primary Realtime Clock</Description><StartTime><Timestamp dt:dt="int">0</Timestamp><DateUtc dt:dt="string">2017-07-19T07:24:24Z</DateUtc></StartTime><FrequencyChanges><FrequencyChange><Frequency dt:dt="r8">3328124</Frequency><Timestamp dt:dt="r8">14080921127</Timestamp><Current dt:dt="…	59.94	1	right	1196684366	07-19-2017	09:24:24	07:24:24	female	354	{LEFTARROW}	49							0	842849	842178	{DOWNARROW}	671	841052	840576	976	left1,6	24	11	333	mask24	0	842161	0	841961	eqm10_NoEyeNmodel1_dir	90	HV	gazeCOD	GazeCoDxp	0	400	0	841661	9	841561
GazeCoD_1Model_male	19	2	26	<?xml version="1.0"?>\n<Clock xmlns:dt="urn:schemas-microsoft-com:datatypes"><Description dt:dt="string">E-Prime Primary Realtime Clock</Description><StartTime><Timestamp dt:dt="int">0</Timestamp><DateUtc dt:dt="string">2017-07-19T07:24:24Z</DateUtc></StartTime><FrequencyChanges><FrequencyChange><Frequency dt:dt="r8">3328124</Frequency><Timestamp dt:dt="r8">14080921127</Timestamp><Current dt:dt="…	59.94	1	right	1196684366	07-19-2017	09:24:24	07:24:24	female	355	{RIGHTARROW}	46							0	844497	844364	{DOWNARROW}	133	843236	842862	874	right1,6	29	11	334	mask29	0	844347	1	844147	eqm10_NoEyeNmodel1_dir	90	HV	gazeCOD	GazeCoDxp	0	400	0	843846	10	843746
GazeCoD_1Model_male	19	2	26	<?xml version="1.0"?>\n<Clock xmlns:dt="urn:schemas-microsoft-com:datatypes"><Description dt:dt="string">E-Prime Primary Realtime Clock</Description><StartTime><Timestamp dt:dt="int">0</Timestamp><DateUtc dt:dt="string">2017-07-19T07:24:24Z</DateUtc></StartTime><FrequencyChanges><FrequencyChange><Frequency dt:dt="r8">3328124</Frequency><Timestamp dt:dt="r8">14080921127</Timestamp><Current dt:dt="…	59.94	1	right	1196684366	07-19-2017	09:24:24	07:24:24	female	356	{LEFTARROW}	53							0	846249	846132	{LEFTARROW}	117	845010	844514	996	left4,8	15	11	335	mask15	0	846115	0	845915	eqm10_NoEyeNmodel1_dir	90	H	gazeCOD	GazeCoDxp	1	400	0	845615	5	845515
GazeCoD_1Model_male	19	2	26	<?xml version="1.0"?>\n<Clock xmlns:dt="urn:schemas-microsoft-com:datatypes"><Description dt:dt="string">E-Prime Primary Realtime Clock</Description><StartTime><Timestamp dt:dt="int">0</Timestamp><DateUtc dt:dt="string">2017-07-19T07:24:24Z</DateUtc></StartTime><FrequencyChanges><FrequencyChange><Frequency dt:dt="r8">3328124</Frequency><Timestamp dt:dt="r8">14080921127</Timestamp><Current dt:dt="…	59.94	1	right	1196684366	07-19-2017	09:24:24	07:24:24	female	357	{LEFTARROW}	53							0	847793	847767	{LEFTARROW}	26	846652	846266	886	left4,8	26	11	336	mask26	0	847750	0	847550	eqm10_NoEyeNmodel1_dir	90	HV	gazeCOD	GazeCoDxp	1	400	0	847250	-2	847150
GazeCoD_1Model_male	19	2	26	<?xml version="1.0"?>\n<Clock xmlns:dt="urn:schemas-microsoft-com:datatypes"><Description dt:dt="string">E-Prime Primary Realtime Clock</Description><StartTime><Timestamp dt:dt="int">0</Timestamp><DateUtc dt:dt="string">2017-07-19T07:24:24Z</DateUtc></StartTime><FrequencyChanges><FrequencyChange><Frequency dt:dt="r8">3328124</Frequency><Timestamp dt:dt="r8">14080921127</Timestamp><Current dt:dt="…	59.94	1	right	1196684366	07-19-2017	09:24:24	07:24:24	female	358	{RIGHTARROW}	40							0	850001	849235	{DOWNARROW}	766	848112	847817	795	right6,4	21	11	337	mask21	0	849218	0	849018	eqm10_NoEyeNmodel1_dir	90	H	gazeCOD	GazeCoDxp	0	400	0	848718	6	848618
GazeCoD_1Model_male	19	2	26	<?xml version="1.0"?>\n<Clock xmlns:dt="urn:schemas-microsoft-com:datatypes"><Description dt:dt="string">E-Prime Primary Realtime Clock</Description><StartTime><Timestamp dt:dt="int">0</Timestamp><DateUtc dt:dt="string">2017-07-19T07:24:24Z</DateUtc></StartTime><FrequencyChanges><FrequencyChange><Frequency dt:dt="r8">3328124</Frequency><Timestamp dt:dt="r8">14080921127</Timestamp><Current dt:dt="…	59.94	1	right	1196684366	07-19-2017	09:24:24	07:24:24	female	359	{RIGHTARROW}	77							0	851897	851387	{DOWNARROW}	510	850270	850019	751	right8	22	11	338	mask22	0	851370	0	851170	eqm10_NoEyeNmodel1_dir	90	H	gazeCOD	GazeCoDxp	0	400	0	850870	0	850770
GazeCoD_1Model_male	19	2	26	<?xml version="1.0"?>\n<Clock xmlns:dt="urn:schemas-microsoft-com:datatypes"><Description dt:dt="string">E-Prime Primary Realtime Clock</Description><StartTime><Timestamp dt:dt="int">0</Timestamp><DateUtc dt:dt="string">2017-07-19T07:24:24Z</DateUtc></StartTime><FrequencyChanges><FrequencyChange><Frequency dt:dt="r8">3328124</Frequency><Timestamp dt:dt="r8">14080921127</Timestamp><Current dt:dt="…	59.94	1	right	1196684366	07-19-2017	09:24:24	07:24:24	female	360	{LEFTARROW}	49							0	853817	853356	{DOWNARROW}	461	852236	851921	815	left1,6	2	11	339	mask2	0	853339	0	853139	eqm10_NoEyeNmodel1_dir	0	V	gazeCOD	GazeCoDxp	0	400	0	852839	3	852739
GazeCoD_1Model_male	19	2	26	<?xml version="1.0"?>\n<Clock xmlns:dt="urn:schemas-microsoft-com:datatypes"><Description dt:dt="string">E-Prime Primary Realtime Clock</Description><StartTime><Timestamp dt:dt="int">0</Timestamp><DateUtc dt:dt="string">2017-07-19T07:24:24Z</DateUtc></StartTime><FrequencyChanges><FrequencyChange><Frequency dt:dt="r8">3328124</Frequency><Timestamp dt:dt="r8">14080921127</Timestamp><Current dt:dt="…	59.94	1	right	1196684366	07-19-2017	09:24:24	07:24:24	female	361	{RIGHTARROW}	77							0	855241	855225	{RIGHTARROW}	16	854097	853840	757	right8	33	11	340	mask33	0	855208	1	855008	eqm10_NoEyeNmodel1_dir	90	HV	gazeCOD	GazeCoDxp	1	400	0	854707	10	854607
GazeCoD_1Model_male	19	2	26	<?xml version="1.0"?>\n<Clock xmlns:dt="urn:schemas-microsoft-com:datatypes"><Description dt:dt="string">E-Prime Primary Realtime Clock</Description><StartTime><Timestamp dt:dt="int">0</Timestamp><DateUtc dt:dt="string">2017-07-19T07:24:24Z</DateUtc></StartTime><FrequencyChanges><FrequencyChange><Frequency dt:dt="r8">3328124</Frequency><Timestamp dt:dt="r8">14080921127</Timestamp><Current dt:dt="…	59.94	1	right	1196684366	07-19-2017	09:24:24	07:24:24	female	362	{RIGHTARROW}	46							0	857097	856776	{DOWNARROW}	321	855654	855258	896	right1,6	18	11	341	mask18	0	856759	0	856559	eqm10_NoEyeNmodel1_dir	90	H	gazeCOD	GazeCoDxp	0	400	0	856259	5	856159
GazeCoD_1Model_male	19	2	26	<?xml version="1.0"?>\n<Clock xmlns:dt="urn:schemas-microsoft-com:datatypes"><Description dt:dt="string">E-Prime Primary Realtime Clock</Description><StartTime><Timestamp dt:dt="int">0</Timestamp><DateUtc dt:dt="string">2017-07-19T07:24:24Z</DateUtc></StartTime><FrequencyChanges><FrequencyChange><Frequency dt:dt="r8">3328124</Frequency><Timestamp dt:dt="r8">14080921127</Timestamp><Current dt:dt="…	59.94	1	right	1196684366	07-19-2017	09:24:24	07:24:24	female	363	{DOWNARROW}	79							0	858673	858511	{DOWNARROW}	162	857388	857110	778	DG0	23	11	342	mask23	0	858494	0	858294	eqm10_NoEyeNmodel1_dir	90	HV	gazeCOD	GazeCoDxp	1	400	0	857994	6	857894
GazeCoD_1Model_male	19	2	26	<?xml version="1.0"?>\n<Clock xmlns:dt="urn:schemas-microsoft-com:datatypes"><Description dt:dt="string">E-Prime Primary Realtime Clock</Description><StartTime><Timestamp dt:dt="int">0</Timestamp><DateUtc dt:dt="string">2017-07-19T07:24:24Z</DateUtc></StartTime><FrequencyChanges><FrequencyChange><Frequency dt:dt="r8">3328124</Frequency><Timestamp dt:dt="r8">14080921127</Timestamp><Current dt:dt="…	59.94	1	right	1196684366	07-19-2017	09:24:24	07:24:24	female	364	{RIGHTARROW}	40							0	860281	860063	{RIGHTARROW}	218	858949	858695	754	right6,4	10	11	343	mask10	0	860046	0	859846	eqm10_NoEyeNmodel1_dir	0	V	gazeCOD	GazeCoDxp	1	400	0	859546	-3	859446
GazeCoD_1Model_male	19	2	26	<?xml version="1.0"?>\n<Clock xmlns:dt="urn:schemas-microsoft-com:datatypes"><Description dt:dt="string">E-Prime Primary Realtime Clock</Description><StartTime><Timestamp dt:dt="int">0</Timestamp><DateUtc dt:dt="string">2017-07-19T07:24:24Z</DateUtc></StartTime><FrequencyChanges><FrequencyChange><Frequency dt:dt="r8">3328124</Frequency><Timestamp dt:dt="r8">14080921127</Timestamp><Current dt:dt="…	59.94	1	right	1196684366	07-19-2017	09:24:24	07:24:24	female	365	{RIGHTARROW}	42							0	861961	861881	{DOWNARROW}	80	860755	860296	959	right4,8	31	11	344	mask31	0	861864	0	861664	eqm10_NoEyeNmodel1_dir	90	HV	gazeCOD	GazeCoDxp	0	400	0	861364	9	861264
GazeCoD_1Model_male	19	2	26	<?xml version="1.0"?>\n<Clock xmlns:dt="urn:schemas-microsoft-com:datatypes"><Description dt:dt="string">E-Prime Primary Realtime Clock</Description><StartTime><Timestamp dt:dt="int">0</Timestamp><DateUtc dt:dt="string">2017-07-19T07:24:24Z</DateUtc></StartTime><FrequencyChanges><FrequencyChange><Frequency dt:dt="r8">3328124</Frequency><Timestamp dt:dt="r8">14080921127</Timestamp><Current dt:dt="…	59.94	1	right	1196684366	07-19-2017	09:24:24	07:24:24	female	366	{RIGHTARROW}	44							0	863649	863466	{DOWNARROW}	183	862346	861981	865	right3,2	19	11	345	mask19	0	863449	0	863249	eqm10_NoEyeNmodel1_dir	90	H	gazeCOD	GazeCoDxp	0	400	0	862949	3	862849
GazeCoD_1Model_male	19	2	26	<?xml version="1.0"?>\n<Clock xmlns:dt="urn:schemas-microsoft-com:datatypes"><Description dt:dt="string">E-Prime Primary Realtime Clock</Description><StartTime><Timestamp dt:dt="int">0</Timestamp><DateUtc dt:dt="string">2017-07-19T07:24:24Z</DateUtc></StartTime><FrequencyChanges><FrequencyChange><Frequency dt:dt="r8">3328124</Frequency><Timestamp dt:dt="r8">14080921127</Timestamp><Current dt:dt="…	59.94	1	right	1196684366	07-19-2017	09:24:24	07:24:24	female	367	{RIGHTARROW}	77							0	865257	865118	{RIGHTARROW}	139	864006	863666	840	right8	11	11	346	mask11	0	865101	0	864901	eqm10_NoEyeNmodel1_dir	0	V	gazeCOD	GazeCoDxp	1	400	0	864601	-5	864501
GazeCoD_1Model_male	19	2	26	<?xml version="1.0"?>\n<Clock xmlns:dt="urn:schemas-microsoft-com:datatypes"><Description dt:dt="string">E-Prime Primary Realtime Clock</Description><StartTime><Timestamp dt:dt="int">0</Timestamp><DateUtc dt:dt="string">2017-07-19T07:24:24Z</DateUtc></StartTime><FrequencyChanges><FrequencyChange><Frequency dt:dt="r8">3328124</Frequency><Timestamp dt:dt="r8">14080921127</Timestamp><Current dt:dt="…	59.94	1	right	1196684366	07-19-2017	09:24:24	07:24:24	female	368	{LEFTARROW}	78							0	866913	866669	{LEFTARROW}	244	865548	865268	780	left8	28	11	347	mask28	0	866653	1	866453	eqm10_NoEyeNmodel1_dir	90	HV	gazeCOD	GazeCoDxp	1	400	0	866152	4	866052
GazeCoD_1Model_male	19	2	26	<?xml version="1.0"?>\n<Clock xmlns:dt="urn:schemas-microsoft-com:datatypes"><Description dt:dt="string">E-Prime Primary Realtime Clock</Description><StartTime><Timestamp dt:dt="int">0</Timestamp><DateUtc dt:dt="string">2017-07-19T07:24:24Z</DateUtc></StartTime><FrequencyChanges><FrequencyChange><Frequency dt:dt="r8">3328124</Frequency><Timestamp dt:dt="r8">14080921127</Timestamp><Current dt:dt="…	59.94	1	right	1196684366	07-19-2017	09:24:24	07:24:24	female	369	{LEFTARROW}	51							0	868585	868405	{DOWNARROW}	180	867283	866936	847	left3,2	25	11	348	mask25	0	868388	1	868188	eqm10_NoEyeNmodel1_dir	90	HV	gazeCOD	GazeCoDxp	0	400	0	867887	4	867787
GazeCoD_1Model_male	19	2	26	<?xml version="1.0"?>\n<Clock xmlns:dt="urn:schemas-microsoft-com:datatypes"><Description dt:dt="string">E-Prime Primary Realtime Clock</Description><StartTime><Timestamp dt:dt="int">0</Timestamp><DateUtc dt:dt="string">2017-07-19T07:24:24Z</DateUtc></StartTime><FrequencyChanges><FrequencyChange><Frequency dt:dt="r8">3328124</Frequency><Timestamp dt:dt="r8">14080921127</Timestamp><Current dt:dt="…	59.94	1	right	1196684366	07-19-2017	09:24:24	07:24:24	female	370	{LEFTARROW}	49							0	870081	870023	{DOWNARROW}	58	868909	868605	804	left1,6	13	11	349	mask13	0	870006	0	869806	eqm10_NoEyeNmodel1_dir	90	H	gazeCOD	GazeCoDxp	0	400	0	869506	-3	869406
GazeCoD_1Model_male	19	2	26	<?xml version="1.0"?>\n<Clock xmlns:dt="urn:schemas-microsoft-com:datatypes"><Description dt:dt="string">E-Prime Primary Realtime Clock</Description><StartTime><Timestamp dt:dt="int">0</Timestamp><DateUtc dt:dt="string">2017-07-19T07:24:24Z</DateUtc></StartTime><FrequencyChanges><FrequencyChange><Frequency dt:dt="r8">3328124</Frequency><Timestamp dt:dt="r8">14080921127</Timestamp><Current dt:dt="…	59.94	1	right	1196684366	07-19-2017	09:24:24	07:24:24	female	371	{RIGHTARROW}	42							0	871593	871541	{DOWNARROW}	52	870418	870106	812	right4,8	20	11	350	mask20	0	871524	0	871324	eqm10_NoEyeNmodel1_dir	90	H	gazeCOD	GazeCoDxp	0	400	0	871024	6	870924
GazeCoD_1Model_male	19	2	26	<?xml version="1.0"?>\n<Clock xmlns:dt="urn:schemas-microsoft-com:datatypes"><Description dt:dt="string">E-Prime Primary Realtime Clock</Description><StartTime><Timestamp dt:dt="int">0</Timestamp><DateUtc dt:dt="string">2017-07-19T07:24:24Z</DateUtc></StartTime><FrequencyChanges><FrequencyChange><Frequency dt:dt="r8">3328124</Frequency><Timestamp dt:dt="r8">14080921127</Timestamp><Current dt:dt="…	59.94	1	right	1196684366	07-19-2017	09:24:24	07:24:24	female	372	{LEFTARROW}	51							0	873449	873143	{LEFTARROW}	306	872019	871608	911	left3,2	3	11	351	mask3	0	873126	1	872926	eqm10_NoEyeNmodel1_dir	0	V	gazeCOD	GazeCoDxp	1	400	0	872625	6	872525
GazeCoD_1Model_male	19	2	26	<?xml version="1.0"?>\n<Clock xmlns:dt="urn:schemas-microsoft-com:datatypes"><Description dt:dt="string">E-Prime Primary Realtime Clock</Description><StartTime><Timestamp dt:dt="int">0</Timestamp><DateUtc dt:dt="string">2017-07-19T07:24:24Z</DateUtc></StartTime><FrequencyChanges><FrequencyChange><Frequency dt:dt="r8">3328124</Frequency><Timestamp dt:dt="r8">14080921127</Timestamp><Current dt:dt="…	59.94	1	right	1196684366	07-19-2017	09:24:24	07:24:24	female	373	{RIGHTARROW}	42							0	875153	874844	{RIGHTARROW}	309	873729	873460	769	right4,8	9	11	352	mask9	0	874828	1	874628	eqm10_NoEyeNmodel1_dir	0	V	gazeCOD	GazeCoDxp	1	400	0	874327	-2	874227
GazeCoD_1Model_male	19	2	26	<?xml version="1.0"?>\n<Clock xmlns:dt="urn:schemas-microsoft-com:datatypes"><Description dt:dt="string">E-Prime Primary Realtime Clock</Description><StartTime><Timestamp dt:dt="int">0</Timestamp><DateUtc dt:dt="string">2017-07-19T07:24:24Z</DateUtc></StartTime><FrequencyChanges><FrequencyChange><Frequency dt:dt="r8">3328124</Frequency><Timestamp dt:dt="r8">14080921127</Timestamp><Current dt:dt="…	59.94	1	right	1196684366	07-19-2017	09:24:24	07:24:24	female	374	{LEFTARROW}	51							0	876769	876563	{DOWNARROW}	206	875438	875178	760	left3,2	14	11	353	mask14	0	876546	0	876346	eqm10_NoEyeNmodel1_dir	90	H	gazeCOD	GazeCoDxp	0	400	0	876046	8	875946
GazeCoD_1Model_male	19	2	26	<?xml version="1.0"?>\n<Clock xmlns:dt="urn:schemas-microsoft-com:datatypes"><Description dt:dt="string">E-Prime Primary Realtime Clock</Description><StartTime><Timestamp dt:dt="int">0</Timestamp><DateUtc dt:dt="string">2017-07-19T07:24:24Z</DateUtc></StartTime><FrequencyChanges><FrequencyChange><Frequency dt:dt="r8">3328124</Frequency><Timestamp dt:dt="r8">14080921127</Timestamp><Current dt:dt="…	59.94	1	right	1196684366	07-19-2017	09:24:24	07:24:24	female	375	{RIGHTARROW}	40							0	879585	878298	{RIGHTARROW}	1287	877172	876780	892	right6,4	32	11	354	mask32	0	878281	0	878081	eqm10_NoEyeNmodel1_dir	90	HV	gazeCOD	GazeCoDxp	1	400	0	877781	9	877681
GazeCoD_1Model_male	19	2	26	<?xml version="1.0"?>\n<Clock xmlns:dt="urn:schemas-microsoft-com:datatypes"><Description dt:dt="string">E-Prime Primary Realtime Clock</Description><StartTime><Timestamp dt:dt="int">0</Timestamp><DateUtc dt:dt="string">2017-07-19T07:24:24Z</DateUtc></StartTime><FrequencyChanges><FrequencyChange><Frequency dt:dt="r8">3328124</Frequency><Timestamp dt:dt="r8">14080921127</Timestamp><Current dt:dt="…	59.94	1	right	1196684366	07-19-2017	09:24:24	07:24:24	female	376	{LEFTARROW}	78							0	881497	880984	{LEFTARROW}	513	879861	879599	762	left8	6	11	355	mask6	0	880967	0	880767	eqm10_NoEyeNmodel1_dir	0	V	gazeCOD	GazeCoDxp	1	400	0	880467	6	880367
GazeCoD_1Model_male	19	2	26	<?xml version="1.0"?>\n<Clock xmlns:dt="urn:schemas-microsoft-com:datatypes"><Description dt:dt="string">E-Prime Primary Realtime Clock</Description><StartTime><Timestamp dt:dt="int">0</Timestamp><DateUtc dt:dt="string">2017-07-19T07:24:24Z</DateUtc></StartTime><FrequencyChanges><FrequencyChange><Frequency dt:dt="r8">3328124</Frequency><Timestamp dt:dt="r8">14080921127</Timestamp><Current dt:dt="…	59.94	1	right	1196684366	07-19-2017	09:24:24	07:24:24	female	377	{LEFTARROW}	53							0	883217	882986	{LEFTARROW}	231	881860	881518	842	left4,8	4	11	356	mask4	0	882969	0	882769	eqm10_NoEyeNmodel1_dir	0	V	gazeCOD	GazeCoDxp	1	400	0	882469	9	882369
GazeCoD_1Model_male	19	2	26	<?xml version="1.0"?>\n<Clock xmlns:dt="urn:schemas-microsoft-com:datatypes"><Description dt:dt="string">E-Prime Primary Realtime Clock</Description><StartTime><Timestamp dt:dt="int">0</Timestamp><DateUtc dt:dt="string">2017-07-19T07:24:24Z</DateUtc></StartTime><FrequencyChanges><FrequencyChange><Frequency dt:dt="r8">3328124</Frequency><Timestamp dt:dt="r8">14080921127</Timestamp><Current dt:dt="…	59.94	1	right	1196684366	07-19-2017	09:24:24	07:24:24	female	378	{RIGHTARROW}	44							0	885777	884721	{LEFTARROW}	1056	883594	883236	858	right3,2	8	11	357	mask8	0	884704	0	884504	eqm10_NoEyeNmodel1_dir	0	V	gazeCOD	GazeCoDxp	0	400	0	884204	10	884104
GazeCoD_1Model_male	19	2	26	<?xml version="1.0"?>\n<Clock xmlns:dt="urn:schemas-microsoft-com:datatypes"><Description dt:dt="string">E-Prime Primary Realtime Clock</Description><StartTime><Timestamp dt:dt="int">0</Timestamp><DateUtc dt:dt="string">2017-07-19T07:24:24Z</DateUtc></StartTime><FrequencyChanges><FrequencyChange><Frequency dt:dt="r8">3328124</Frequency><Timestamp dt:dt="r8">14080921127</Timestamp><Current dt:dt="…	59.94	1	right	1196684366	07-19-2017	09:24:24	07:24:24	female	379	{LEFTARROW}	55							0	887921	887324	{LEFTARROW}	597	886203	885789	914	left6,4	27	11	358	mask27	0	887307	1	887107	eqm10_NoEyeNmodel1_dir	90	HV	gazeCOD	GazeCoDxp	1	400	0	886806	3	886706
GazeCoD_1Model_male	19	2	26	<?xml version="1.0"?>\n<Clock xmlns:dt="urn:schemas-microsoft-com:datatypes"><Description dt:dt="string">E-Prime Primary Realtime Clock</Description><StartTime><Timestamp dt:dt="int">0</Timestamp><DateUtc dt:dt="string">2017-07-19T07:24:24Z</DateUtc></StartTime><FrequencyChanges><FrequencyChange><Frequency dt:dt="r8">3328124</Frequency><Timestamp dt:dt="r8">14080921127</Timestamp><Current dt:dt="…	59.94	1	right	1196684366	07-19-2017	09:24:24	07:24:24	female	380	{RIGHTARROW}	46							0	890073	889359	{DOWNARROW}	714	888246	887941	805	right1,6	7	11	359	mask7	0	889342	0	889142	eqm10_NoEyeNmodel1_dir	0	V	gazeCOD	GazeCoDxp	0	400	0	888842	-4	888742
GazeCoD_1Model_male	19	2	26	<?xml version="1.0"?>\n<Clock xmlns:dt="urn:schemas-microsoft-com:datatypes"><Description dt:dt="string">E-Prime Primary Realtime Clock</Description><StartTime><Timestamp dt:dt="int">0</Timestamp><DateUtc dt:dt="string">2017-07-19T07:24:24Z</DateUtc></StartTime><FrequencyChanges><FrequencyChange><Frequency dt:dt="r8">3328124</Frequency><Timestamp dt:dt="r8">14080921127</Timestamp><Current dt:dt="…	59.94	1	right	1196684366	07-19-2017	09:24:24	07:24:24	female	381	{RIGHTARROW}	44							0	891889	891578	{DOWNARROW}	311	890461	890093	868	right3,2	30	11	360	mask30	0	891561	0	891361	eqm10_NoEyeNmodel1_dir	90	HV	gazeCOD	GazeCoDxp	0	400	0	891061	0	890961
GazeCoD_1Model_male	19	2	26	<?xml version="1.0"?>\n<Clock xmlns:dt="urn:schemas-microsoft-com:datatypes"><Description dt:dt="string">E-Prime Primary Realtime Clock</Description><StartTime><Timestamp dt:dt="int">0</Timestamp><DateUtc dt:dt="string">2017-07-19T07:24:24Z</DateUtc></StartTime><FrequencyChanges><FrequencyChange><Frequency dt:dt="r8">3328124</Frequency><Timestamp dt:dt="r8">14080921127</Timestamp><Current dt:dt="…	59.94	1	right	1196684366	07-19-2017	09:24:24	07:24:24	female	382	{LEFTARROW}	78							0	896057	893330	{LEFTARROW}	2727	892210	891912	798	left8	17	11	361	mask17	0	893313	1	893113	eqm10_NoEyeNmodel1_dir	90	H	gazeCOD	GazeCoDxp	0	400	0	892812	2	892712
GazeCoD_1Model_male	19	2	26	<?xml version="1.0"?>\n<Clock xmlns:dt="urn:schemas-microsoft-com:datatypes"><Description dt:dt="string">E-Prime Primary Realtime Clock</Description><StartTime><Timestamp dt:dt="int">0</Timestamp><DateUtc dt:dt="string">2017-07-19T07:24:24Z</DateUtc></StartTime><FrequencyChanges><FrequencyChange><Frequency dt:dt="r8">3328124</Frequency><Timestamp dt:dt="r8">14080921127</Timestamp><Current dt:dt="…	59.94	1	right	1196684366	07-19-2017	09:24:24	07:24:24	female	383	{LEFTARROW}	55							0	898313	897551	{DOWNARROW}	762	896424	896083	841	left6,4	5	11	362	mask5	0	897534	1	897334	eqm10_NoEyeNmodel1_dir	0	V	gazeCOD	GazeCoDxp	0	400	0	897033	9	896933
GazeCoD_1Model_male	19	2	26	<?xml version="1.0"?>\n<Clock xmlns:dt="urn:schemas-microsoft-com:datatypes"><Description dt:dt="string">E-Prime Primary Realtime Clock</Description><StartTime><Timestamp dt:dt="int">0</Timestamp><DateUtc dt:dt="string">2017-07-19T07:24:24Z</DateUtc></StartTime><FrequencyChanges><FrequencyChange><Frequency dt:dt="r8">3328124</Frequency><Timestamp dt:dt="r8">14080921127</Timestamp><Current dt:dt="…	59.94	1	right	1196684366	07-19-2017	09:24:24	07:24:24	female	384	{DOWNARROW}	79							0	900465	899920	{LEFTARROW}	545	898804	898335	969	DG0	12	11	363	mask12	0	899903	1	899703	eqm10_NoEyeNmodel1_dir	90	H	gazeCOD	GazeCoDxp	0	400	0	899402	-2	899302
GazeCoD_1Model_male	19	2	26	<?xml version="1.0"?>\n<Clock xmlns:dt="urn:schemas-microsoft-com:datatypes"><Description dt:dt="string">E-Prime Primary Realtime Clock</Description><StartTime><Timestamp dt:dt="int">0</Timestamp><DateUtc dt:dt="string">2017-07-19T07:24:24Z</DateUtc></StartTime><FrequencyChanges><FrequencyChange><Frequency dt:dt="r8">3328124</Frequency><Timestamp dt:dt="r8">14080921127</Timestamp><Current dt:dt="…	59.94	1	right	1196684366	07-19-2017	09:24:24	07:24:24	female	385	{LEFTARROW}	53							0	901873	901872	{LEFTARROW}	1	900749	900487	762	left4,8	4	12	364	mask4	0	901855	1	901655	eqm10_NoEyeNmodel1_dir	0	V	gazeCOD	GazeCoDxp	1	400	0	901354	5	901254
GazeCoD_1Model_male	19	2	26	<?xml version="1.0"?>\n<Clock xmlns:dt="urn:schemas-microsoft-com:datatypes"><Description dt:dt="string">E-Prime Primary Realtime Clock</Description><StartTime><Timestamp dt:dt="int">0</Timestamp><DateUtc dt:dt="string">2017-07-19T07:24:24Z</DateUtc></StartTime><FrequencyChanges><FrequencyChange><Frequency dt:dt="r8">3328124</Frequency><Timestamp dt:dt="r8">14080921127</Timestamp><Current dt:dt="…	59.94	1	right	1196684366	07-19-2017	09:24:24	07:24:24	female	386	{LEFTARROW}	55							0	904201	903407	{LEFTARROW}	794	902285	901888	897	left6,4	5	12	365	mask5	0	903390	1	903190	eqm10_NoEyeNmodel1_dir	0	V	gazeCOD	GazeCoDxp	1	400	0	902889	4	902789
GazeCoD_1Model_male	19	2	26	<?xml version="1.0"?>\n<Clock xmlns:dt="urn:schemas-microsoft-com:datatypes"><Description dt:dt="string">E-Prime Primary Realtime Clock</Description><StartTime><Timestamp dt:dt="int">0</Timestamp><DateUtc dt:dt="string">2017-07-19T07:24:24Z</DateUtc></StartTime><FrequencyChanges><FrequencyChange><Frequency dt:dt="r8">3328124</Frequency><Timestamp dt:dt="r8">14080921127</Timestamp><Current dt:dt="…	59.94	1	right	1196684366	07-19-2017	09:24:24	07:24:24	female	387	{LEFTARROW}	49							0	906241	905792	{DOWNARROW}	449	904672	904224	948	left1,6	13	12	366	mask13	0	905775	0	905575	eqm10_NoEyeNmodel1_dir	90	H	gazeCOD	GazeCoDxp	0	400	0	905275	3	905175
GazeCoD_1Model_male	19	2	26	<?xml version="1.0"?>\n<Clock xmlns:dt="urn:schemas-microsoft-com:datatypes"><Description dt:dt="string">E-Prime Primary Realtime Clock</Description><StartTime><Timestamp dt:dt="int">0</Timestamp><DateUtc dt:dt="string">2017-07-19T07:24:24Z</DateUtc></StartTime><FrequencyChanges><FrequencyChange><Frequency dt:dt="r8">3328124</Frequency><Timestamp dt:dt="r8">14080921127</Timestamp><Current dt:dt="…	59.94	1	right	1196684366	07-19-2017	09:24:24	07:24:24	female	388	{LEFTARROW}	53							0	908577	907661	{DOWNARROW}	916	906534	906259	775	left4,8	15	12	367	mask15	0	907644	0	907444	eqm10_NoEyeNmodel1_dir	90	H	gazeCOD	GazeCoDxp	0	400	0	907144	10	907044
GazeCoD_1Model_male	19	2	26	<?xml version="1.0"?>\n<Clock xmlns:dt="urn:schemas-microsoft-com:datatypes"><Description dt:dt="string">E-Prime Primary Realtime Clock</Description><StartTime><Timestamp dt:dt="int">0</Timestamp><DateUtc dt:dt="string">2017-07-19T07:24:24Z</DateUtc></StartTime><FrequencyChanges><FrequencyChange><Frequency dt:dt="r8">3328124</Frequency><Timestamp dt:dt="r8">14080921127</Timestamp><Current dt:dt="…	59.94	1	right	1196684366	07-19-2017	09:24:24	07:24:24	female	389	{LEFTARROW}	78							0	910305	910013	{LEFTARROW}	292	908895	908595	800	left8	28	12	368	mask28	0	909996	0	909796	eqm10_NoEyeNmodel1_dir	90	HV	gazeCOD	GazeCoDxp	1	400	0	909496	1	909396
GazeCoD_1Model_male	19	2	26	<?xml version="1.0"?>\n<Clock xmlns:dt="urn:schemas-microsoft-com:datatypes"><Description dt:dt="string">E-Prime Primary Realtime Clock</Description><StartTime><Timestamp dt:dt="int">0</Timestamp><DateUtc dt:dt="string">2017-07-19T07:24:24Z</DateUtc></StartTime><FrequencyChanges><FrequencyChange><Frequency dt:dt="r8">3328124</Frequency><Timestamp dt:dt="r8">14080921127</Timestamp><Current dt:dt="…	59.94	1	right	1196684366	07-19-2017	09:24:24	07:24:24	female	390	{RIGHTARROW}	46							0	912305	911815	{DOWNARROW}	490	910695	910330	865	right1,6	7	12	369	mask7	0	911798	0	911598	eqm10_NoEyeNmodel1_dir	0	V	gazeCOD	GazeCoDxp	0	400	0	911298	3	911198
GazeCoD_1Model_male	19	2	26	<?xml version="1.0"?>\n<Clock xmlns:dt="urn:schemas-microsoft-com:datatypes"><Description dt:dt="string">E-Prime Primary Realtime Clock</Description><StartTime><Timestamp dt:dt="int">0</Timestamp><DateUtc dt:dt="string">2017-07-19T07:24:24Z</DateUtc></StartTime><FrequencyChanges><FrequencyChange><Frequency dt:dt="r8">3328124</Frequency><Timestamp dt:dt="r8">14080921127</Timestamp><Current dt:dt="…	59.94	1	right	1196684366	07-19-2017	09:24:24	07:24:24	female	391	{RIGHTARROW}	42							0	914817	913700	{DOWNARROW}	1117	912587	912316	771	right4,8	20	12	370	mask20	0	913683	0	913483	eqm10_NoEyeNmodel1_dir	90	H	gazeCOD	GazeCoDxp	0	400	0	913183	-4	913083
GazeCoD_1Model_male	19	2	26	<?xml version="1.0"?>\n<Clock xmlns:dt="urn:schemas-microsoft-com:datatypes"><Description dt:dt="string">E-Prime Primary Realtime Clock</Description><StartTime><Timestamp dt:dt="int">0</Timestamp><DateUtc dt:dt="string">2017-07-19T07:24:24Z</DateUtc></StartTime><FrequencyChanges><FrequencyChange><Frequency dt:dt="r8">3328124</Frequency><Timestamp dt:dt="r8">14080921127</Timestamp><Current dt:dt="…	59.94	1	right	1196684366	07-19-2017	09:24:24	07:24:24	female	392	{DOWNARROW}	79							0	917105	916353	{DOWNARROW}	752	915229	914835	894	DG0	1	12	371	mask1	0	916336	0	916136	eqm10_NoEyeNmodel1_dir	0	V	gazeCOD	GazeCoDxp	1	400	0	915836	7	915736
GazeCoD_1Model_male	19	2	26	<?xml version="1.0"?>\n<Clock xmlns:dt="urn:schemas-microsoft-com:datatypes"><Description dt:dt="string">E-Prime Primary Realtime Clock</Description><StartTime><Timestamp dt:dt="int">0</Timestamp><DateUtc dt:dt="string">2017-07-19T07:24:24Z</DateUtc></StartTime><FrequencyChanges><FrequencyChange><Frequency dt:dt="r8">3328124</Frequency><Timestamp dt:dt="r8">14080921127</Timestamp><Current dt:dt="…	59.94	1	right	1196684366	07-19-2017	09:24:24	07:24:24	female	393	{RIGHTARROW}	77							0	918921	918505	{RIGHTARROW}	416	917388	917120	768	right8	33	12	372	mask33	0	918488	0	918288	eqm10_NoEyeNmodel1_dir	90	HV	gazeCOD	GazeCoDxp	1	400	0	917988	0	917888
GazeCoD_1Model_male	19	2	26	<?xml version="1.0"?>\n<Clock xmlns:dt="urn:schemas-microsoft-com:datatypes"><Description dt:dt="string">E-Prime Primary Realtime Clock</Description><StartTime><Timestamp dt:dt="int">0</Timestamp><DateUtc dt:dt="string">2017-07-19T07:24:24Z</DateUtc></StartTime><FrequencyChanges><FrequencyChange><Frequency dt:dt="r8">3328124</Frequency><Timestamp dt:dt="r8">14080921127</Timestamp><Current dt:dt="…	59.94	1	right	1196684366	07-19-2017	09:24:24	07:24:24	female	394	{RIGHTARROW}	46							0	920825	920491	{RIGHTARROW}	334	919366	918939	927	right1,6	18	12	373	mask18	0	920474	1	920274	eqm10_NoEyeNmodel1_dir	90	H	gazeCOD	GazeCoDxp	1	400	0	919973	7	919873
GazeCoD_1Model_male	19	2	26	<?xml version="1.0"?>\n<Clock xmlns:dt="urn:schemas-microsoft-com:datatypes"><Description dt:dt="string">E-Prime Primary Realtime Clock</Description><StartTime><Timestamp dt:dt="int">0</Timestamp><DateUtc dt:dt="string">2017-07-19T07:24:24Z</DateUtc></StartTime><FrequencyChanges><FrequencyChange><Frequency dt:dt="r8">3328124</Frequency><Timestamp dt:dt="r8">14080921127</Timestamp><Current dt:dt="…	59.94	1	right	1196684366	07-19-2017	09:24:24	07:24:24	female	395	{LEFTARROW}	55							0	922489	922309	{DOWNARROW}	180	921195	920841	854	left6,4	16	12	374	mask16	0	922292	0	922092	eqm10_NoEyeNmodel1_dir	90	H	gazeCOD	GazeCoDxp	0	400	0	921792	-3	921692
GazeCoD_1Model_male	19	2	26	<?xml version="1.0"?>\n<Clock xmlns:dt="urn:schemas-microsoft-com:datatypes"><Description dt:dt="string">E-Prime Primary Realtime Clock</Description><StartTime><Timestamp dt:dt="int">0</Timestamp><DateUtc dt:dt="string">2017-07-19T07:24:24Z</DateUtc></StartTime><FrequencyChanges><FrequencyChange><Frequency dt:dt="r8">3328124</Frequency><Timestamp dt:dt="r8">14080921127</Timestamp><Current dt:dt="…	59.94	1	right	1196684366	07-19-2017	09:24:24	07:24:24	female	396	{RIGHTARROW}	40							0	924553	923894	{RIGHTARROW}	659	922779	922509	770	right6,4	10	12	375	mask10	0	923877	0	923677	eqm10_NoEyeNmodel1_dir	0	V	gazeCOD	GazeCoDxp	1	400	0	923377	-2	923277
GazeCoD_1Model_male	19	2	26	<?xml version="1.0"?>\n<Clock xmlns:dt="urn:schemas-microsoft-com:datatypes"><Description dt:dt="string">E-Prime Primary Realtime Clock</Description><StartTime><Timestamp dt:dt="int">0</Timestamp><DateUtc dt:dt="string">2017-07-19T07:24:24Z</DateUtc></StartTime><FrequencyChanges><FrequencyChange><Frequency dt:dt="r8">3328124</Frequency><Timestamp dt:dt="r8">14080921127</Timestamp><Current dt:dt="…	59.94	1	right	1196684366	07-19-2017	09:24:24	07:24:24	female	397	{DOWNARROW}	79							0	926081	926029	{DOWNARROW}	52	924904	924578	826	DG0	12	12	376	mask12	0	926013	1	925813	eqm10_NoEyeNmodel1_dir	90	H	gazeCOD	GazeCoDxp	1	400	0	925512	8	925412
GazeCoD_1Model_male	19	2	26	<?xml version="1.0"?>\n<Clock xmlns:dt="urn:schemas-microsoft-com:datatypes"><Description dt:dt="string">E-Prime Primary Realtime Clock</Description><StartTime><Timestamp dt:dt="int">0</Timestamp><DateUtc dt:dt="string">2017-07-19T07:24:24Z</DateUtc></StartTime><FrequencyChanges><FrequencyChange><Frequency dt:dt="r8">3328124</Frequency><Timestamp dt:dt="r8">14080921127</Timestamp><Current dt:dt="…	59.94	1	right	1196684366	07-19-2017	09:24:24	07:24:24	female	398	{RIGHTARROW}	46							0	927625	927531	{DOWNARROW}	94	926415	926096	819	right1,6	29	12	377	mask29	0	927514	0	927314	eqm10_NoEyeNmodel1_dir	90	HV	gazeCOD	GazeCoDxp	0	400	0	927014	-1	926914
GazeCoD_1Model_male	19	2	26	<?xml version="1.0"?>\n<Clock xmlns:dt="urn:schemas-microsoft-com:datatypes"><Description dt:dt="string">E-Prime Primary Realtime Clock</Description><StartTime><Timestamp dt:dt="int">0</Timestamp><DateUtc dt:dt="string">2017-07-19T07:24:24Z</DateUtc></StartTime><FrequencyChanges><FrequencyChange><Frequency dt:dt="r8">3328124</Frequency><Timestamp dt:dt="r8">14080921127</Timestamp><Current dt:dt="…	59.94	1	right	1196684366	07-19-2017	09:24:24	07:24:24	female	399	{LEFTARROW}	51							0	929809	929166	{LEFTARROW}	643	928051	927648	903	left3,2	25	12	378	mask25	0	929149	0	928949	eqm10_NoEyeNmodel1_dir	90	HV	gazeCOD	GazeCoDxp	1	400	0	928649	-2	928549
GazeCoD_1Model_male	19	2	26	<?xml version="1.0"?>\n<Clock xmlns:dt="urn:schemas-microsoft-com:datatypes"><Description dt:dt="string">E-Prime Primary Realtime Clock</Description><StartTime><Timestamp dt:dt="int">0</Timestamp><DateUtc dt:dt="string">2017-07-19T07:24:24Z</DateUtc></StartTime><FrequencyChanges><FrequencyChange><Frequency dt:dt="r8">3328124</Frequency><Timestamp dt:dt="r8">14080921127</Timestamp><Current dt:dt="…	59.94	1	right	1196684366	07-19-2017	09:24:24	07:24:24	female	400	{RIGHTARROW}	44							0	931481	931285	{DOWNARROW}	196	930173	929833	840	right3,2	19	12	379	mask19	0	931268	0	931068	eqm10_NoEyeNmodel1_dir	90	H	gazeCOD	GazeCoDxp	0	400	0	930768	-5	930668
GazeCoD_1Model_male	19	2	26	<?xml version="1.0"?>\n<Clock xmlns:dt="urn:schemas-microsoft-com:datatypes"><Description dt:dt="string">E-Prime Primary Realtime Clock</Description><StartTime><Timestamp dt:dt="int">0</Timestamp><DateUtc dt:dt="string">2017-07-19T07:24:24Z</DateUtc></StartTime><FrequencyChanges><FrequencyChange><Frequency dt:dt="r8">3328124</Frequency><Timestamp dt:dt="r8">14080921127</Timestamp><Current dt:dt="…	59.94	1	right	1196684366	07-19-2017	09:24:24	07:24:24	female	401	{RIGHTARROW}	77							0	933113	932970	{RIGHTARROW}	143	931846	931502	844	right8	22	12	380	mask22	0	932953	1	932753	eqm10_NoEyeNmodel1_dir	90	H	gazeCOD	GazeCoDxp	1	400	0	932452	6	932352
GazeCoD_1Model_male	19	2	26	<?xml version="1.0"?>\n<Clock xmlns:dt="urn:schemas-microsoft-com:datatypes"><Description dt:dt="string">E-Prime Primary Realtime Clock</Description><StartTime><Timestamp dt:dt="int">0</Timestamp><DateUtc dt:dt="string">2017-07-19T07:24:24Z</DateUtc></StartTime><FrequencyChanges><FrequencyChange><Frequency dt:dt="r8">3328124</Frequency><Timestamp dt:dt="r8">14080921127</Timestamp><Current dt:dt="…	59.94	1	right	1196684366	07-19-2017	09:24:24	07:24:24	female	402	{RIGHTARROW}	40							0	934625	934505	{DOWNARROW}	120	933392	933137	755	right6,4	32	12	381	mask32	0	934488	1	934288	eqm10_NoEyeNmodel1_dir	90	HV	gazeCOD	GazeCoDxp	0	400	0	933987	-5	933887
GazeCoD_1Model_male	19	2	26	<?xml version="1.0"?>\n<Clock xmlns:dt="urn:schemas-microsoft-com:datatypes"><Description dt:dt="string">E-Prime Primary Realtime Clock</Description><StartTime><Timestamp dt:dt="int">0</Timestamp><DateUtc dt:dt="string">2017-07-19T07:24:24Z</DateUtc></StartTime><FrequencyChanges><FrequencyChange><Frequency dt:dt="r8">3328124</Frequency><Timestamp dt:dt="r8">14080921127</Timestamp><Current dt:dt="…	59.94	1	right	1196684366	07-19-2017	09:24:24	07:24:24	female	403	{LEFTARROW}	78							0	936137	936056	{LEFTARROW}	81	934936	934638	798	left8	6	12	382	mask6	0	936039	0	935839	eqm10_NoEyeNmodel1_dir	0	V	gazeCOD	GazeCoDxp	1	400	0	935539	3	935439
GazeCoD_1Model_male	19	2	26	<?xml version="1.0"?>\n<Clock xmlns:dt="urn:schemas-microsoft-com:datatypes"><Description dt:dt="string">E-Prime Primary Realtime Clock</Description><StartTime><Timestamp dt:dt="int">0</Timestamp><DateUtc dt:dt="string">2017-07-19T07:24:24Z</DateUtc></StartTime><FrequencyChanges><FrequencyChange><Frequency dt:dt="r8">3328124</Frequency><Timestamp dt:dt="r8">14080921127</Timestamp><Current dt:dt="…	59.94	1	right	1196684366	07-19-2017	09:24:24	07:24:24	female	404	{RIGHTARROW}	40							0	938001	937691	{RIGHTARROW}	310	936568	936156	912	right6,4	21	12	383	mask21	0	937674	0	937474	eqm10_NoEyeNmodel1_dir	90	H	gazeCOD	GazeCoDxp	1	400	0	937174	6	937074
GazeCoD_1Model_male	19	2	26	<?xml version="1.0"?>\n<Clock xmlns:dt="urn:schemas-microsoft-com:datatypes"><Description dt:dt="string">E-Prime Primary Realtime Clock</Description><StartTime><Timestamp dt:dt="int">0</Timestamp><DateUtc dt:dt="string">2017-07-19T07:24:24Z</DateUtc></StartTime><FrequencyChanges><FrequencyChange><Frequency dt:dt="r8">3328124</Frequency><Timestamp dt:dt="r8">14080921127</Timestamp><Current dt:dt="…	59.94	1	right	1196684366	07-19-2017	09:24:24	07:24:24	female	405	{LEFTARROW}	51							0	940049	939610	{DOWNARROW}	439	938495	938025	970	left3,2	14	12	384	mask14	0	939593	0	939393	eqm10_NoEyeNmodel1_dir	90	H	gazeCOD	GazeCoDxp	0	400	0	939093	-2	938993
GazeCoD_1Model_male	19	2	26	<?xml version="1.0"?>\n<Clock xmlns:dt="urn:schemas-microsoft-com:datatypes"><Description dt:dt="string">E-Prime Primary Realtime Clock</Description><StartTime><Timestamp dt:dt="int">0</Timestamp><DateUtc dt:dt="string">2017-07-19T07:24:24Z</DateUtc></StartTime><FrequencyChanges><FrequencyChange><Frequency dt:dt="r8">3328124</Frequency><Timestamp dt:dt="r8">14080921127</Timestamp><Current dt:dt="…	59.94	1	right	1196684366	07-19-2017	09:24:24	07:24:24	female	406	{LEFTARROW}	53							0	942809	941578	{LEFTARROW}	1231	940457	940060	897	left4,8	26	12	385	mask26	0	941562	1	941362	eqm10_NoEyeNmodel1_dir	90	HV	gazeCOD	GazeCoDxp	1	400	0	941061	4	940961
GazeCoD_1Model_male	19	2	26	<?xml version="1.0"?>\n<Clock xmlns:dt="urn:schemas-microsoft-com:datatypes"><Description dt:dt="string">E-Prime Primary Realtime Clock</Description><StartTime><Timestamp dt:dt="int">0</Timestamp><DateUtc dt:dt="string">2017-07-19T07:24:24Z</DateUtc></StartTime><FrequencyChanges><FrequencyChange><Frequency dt:dt="r8">3328124</Frequency><Timestamp dt:dt="r8">14080921127</Timestamp><Current dt:dt="…	59.94	1	right	1196684366	07-19-2017	09:24:24	07:24:24	female	407	{LEFTARROW}	49							0	950881	950271	{LEFTARROW}	610	949159	948869	790	left1,6	2	12	386	mask2	0	950254	0	950054	eqm10_NoEyeNmodel1_dir	0	V	gazeCOD	GazeCoDxp	1	400	0	949754	-5	949654
GazeCoD_1Model_male	19	2	26	<?xml version="1.0"?>\n<Clock xmlns:dt="urn:schemas-microsoft-com:datatypes"><Description dt:dt="string">E-Prime Primary Realtime Clock</Description><StartTime><Timestamp dt:dt="int">0</Timestamp><DateUtc dt:dt="string">2017-07-19T07:24:24Z</DateUtc></StartTime><FrequencyChanges><FrequencyChange><Frequency dt:dt="r8">3328124</Frequency><Timestamp dt:dt="r8">14080921127</Timestamp><Current dt:dt="…	59.94	1	right	1196684366	07-19-2017	09:24:24	07:24:24	female	408	{RIGHTARROW}	77							0	952673	952356	{RIGHTARROW}	317	951230	950905	825	right8	11	12	387	mask11	0	952339	0	952139	eqm10_NoEyeNmodel1_dir	0	V	gazeCOD	GazeCoDxp	1	400	0	951839	9	951739
GazeCoD_1Model_male	19	2	26	<?xml version="1.0"?>\n<Clock xmlns:dt="urn:schemas-microsoft-com:datatypes"><Description dt:dt="string">E-Prime Primary Realtime Clock</Description><StartTime><Timestamp dt:dt="int">0</Timestamp><DateUtc dt:dt="string">2017-07-19T07:24:24Z</DateUtc></StartTime><FrequencyChanges><FrequencyChange><Frequency dt:dt="r8">3328124</Frequency><Timestamp dt:dt="r8">14080921127</Timestamp><Current dt:dt="…	59.94	1	right	1196684366	07-19-2017	09:24:24	07:24:24	female	409	{LEFTARROW}	55							0	954937	954291	{LEFTARROW}	646	953169	952690	979	left6,4	27	12	388	mask27	0	954274	0	954074	eqm10_NoEyeNmodel1_dir	90	HV	gazeCOD	GazeCoDxp	1	400	0	953774	5	953674
GazeCoD_1Model_male	19	2	26	<?xml version="1.0"?>\n<Clock xmlns:dt="urn:schemas-microsoft-com:datatypes"><Description dt:dt="string">E-Prime Primary Realtime Clock</Description><StartTime><Timestamp dt:dt="int">0</Timestamp><DateUtc dt:dt="string">2017-07-19T07:24:24Z</DateUtc></StartTime><FrequencyChanges><FrequencyChange><Frequency dt:dt="r8">3328124</Frequency><Timestamp dt:dt="r8">14080921127</Timestamp><Current dt:dt="…	59.94	1	right	1196684366	07-19-2017	09:24:24	07:24:24	female	410	{LEFTARROW}	78							0	956697	956377	{LEFTARROW}	320	955252	954959	793	left8	17	12	389	mask17	0	956360	1	956160	eqm10_NoEyeNmodel1_dir	90	H	gazeCOD	GazeCoDxp	1	400	0	955859	7	955759
GazeCoD_1Model_male	19	2	26	<?xml version="1.0"?>\n<Clock xmlns:dt="urn:schemas-microsoft-com:datatypes"><Description dt:dt="string">E-Prime Primary Realtime Clock</Description><StartTime><Timestamp dt:dt="int">0</Timestamp><DateUtc dt:dt="string">2017-07-19T07:24:24Z</DateUtc></StartTime><FrequencyChanges><FrequencyChange><Frequency dt:dt="r8">3328124</Frequency><Timestamp dt:dt="r8">14080921127</Timestamp><Current dt:dt="…	59.94	1	right	1196684366	07-19-2017	09:24:24	07:24:24	female	411	{RIGHTARROW}	44							0	958465	958145	{RIGHTARROW}	320	957021	956710	811	right3,2	8	12	390	mask8	0	958128	0	957928	eqm10_NoEyeNmodel1_dir	0	V	gazeCOD	GazeCoDxp	1	400	0	957628	7	957528
GazeCoD_1Model_male	19	2	26	<?xml version="1.0"?>\n<Clock xmlns:dt="urn:schemas-microsoft-com:datatypes"><Description dt:dt="string">E-Prime Primary Realtime Clock</Description><StartTime><Timestamp dt:dt="int">0</Timestamp><DateUtc dt:dt="string">2017-07-19T07:24:24Z</DateUtc></StartTime><FrequencyChanges><FrequencyChange><Frequency dt:dt="r8">3328124</Frequency><Timestamp dt:dt="r8">14080921127</Timestamp><Current dt:dt="…	59.94	1	right	1196684366	07-19-2017	09:24:24	07:24:24	female	412	{LEFTARROW}	51							0	960073	960047	{LEFTARROW}	26	958926	958479	947	left3,2	3	12	391	mask3	0	960030	0	959830	eqm10_NoEyeNmodel1_dir	0	V	gazeCOD	GazeCoDxp	1	400	0	959530	4	959430
GazeCoD_1Model_male	19	2	26	<?xml version="1.0"?>\n<Clock xmlns:dt="urn:schemas-microsoft-com:datatypes"><Description dt:dt="string">E-Prime Primary Realtime Clock</Description><StartTime><Timestamp dt:dt="int">0</Timestamp><DateUtc dt:dt="string">2017-07-19T07:24:24Z</DateUtc></StartTime><FrequencyChanges><FrequencyChange><Frequency dt:dt="r8">3328124</Frequency><Timestamp dt:dt="r8">14080921127</Timestamp><Current dt:dt="…	59.94	1	right	1196684366	07-19-2017	09:24:24	07:24:24	female	413	{DOWNARROW}	79							0	961745	961515	{DOWNARROW}	230	960390	960097	793	DG0	23	12	392	mask23	0	961498	0	961298	eqm10_NoEyeNmodel1_dir	90	HV	gazeCOD	GazeCoDxp	1	400	0	960998	8	960898
GazeCoD_1Model_male	19	2	26	<?xml version="1.0"?>\n<Clock xmlns:dt="urn:schemas-microsoft-com:datatypes"><Description dt:dt="string">E-Prime Primary Realtime Clock</Description><StartTime><Timestamp dt:dt="int">0</Timestamp><DateUtc dt:dt="string">2017-07-19T07:24:24Z</DateUtc></StartTime><FrequencyChanges><FrequencyChange><Frequency dt:dt="r8">3328124</Frequency><Timestamp dt:dt="r8">14080921127</Timestamp><Current dt:dt="…	59.94	1	right	1196684366	07-19-2017	09:24:24	07:24:24	female	414	{RIGHTARROW}	44							0	963409	963367	{DOWNARROW}	42	962252	961766	986	right3,2	30	12	393	mask30	0	963350	0	963150	eqm10_NoEyeNmodel1_dir	90	HV	gazeCOD	GazeCoDxp	0	400	0	962850	-2	962750
GazeCoD_1Model_male	19	2	26	<?xml version="1.0"?>\n<Clock xmlns:dt="urn:schemas-microsoft-com:datatypes"><Description dt:dt="string">E-Prime Primary Realtime Clock</Description><StartTime><Timestamp dt:dt="int">0</Timestamp><DateUtc dt:dt="string">2017-07-19T07:24:24Z</DateUtc></StartTime><FrequencyChanges><FrequencyChange><Frequency dt:dt="r8">3328124</Frequency><Timestamp dt:dt="r8">14080921127</Timestamp><Current dt:dt="…	59.94	1	right	1196684366	07-19-2017	09:24:24	07:24:24	female	415	{RIGHTARROW}	42							0	965169	964835	{RIGHTARROW}	334	963715	963434	781	right4,8	9	12	394	mask9	0	964818	0	964618	eqm10_NoEyeNmodel1_dir	0	V	gazeCOD	GazeCoDxp	1	400	0	964318	3	964218
GazeCoD_1Model_male	19	2	26	<?xml version="1.0"?>\n<Clock xmlns:dt="urn:schemas-microsoft-com:datatypes"><Description dt:dt="string">E-Prime Primary Realtime Clock</Description><StartTime><Timestamp dt:dt="int">0</Timestamp><DateUtc dt:dt="string">2017-07-19T07:24:24Z</DateUtc></StartTime><FrequencyChanges><FrequencyChange><Frequency dt:dt="r8">3328124</Frequency><Timestamp dt:dt="r8">14080921127</Timestamp><Current dt:dt="…	59.94	1	right	1196684366	07-19-2017	09:24:24	07:24:24	female	416	{LEFTARROW}	49							0	967313	966570	{LEFTARROW}	743	965443	965186	757	left1,6	24	12	395	mask24	0	966554	1	966354	eqm10_NoEyeNmodel1_dir	90	HV	gazeCOD	GazeCoDxp	1	400	0	966053	10	965953
GazeCoD_1Model_male	19	2	26	<?xml version="1.0"?>\n<Clock xmlns:dt="urn:schemas-microsoft-com:datatypes"><Description dt:dt="string">E-Prime Primary Realtime Clock</Description><StartTime><Timestamp dt:dt="int">0</Timestamp><DateUtc dt:dt="string">2017-07-19T07:24:24Z</DateUtc></StartTime><FrequencyChanges><FrequencyChange><Frequency dt:dt="r8">3328124</Frequency><Timestamp dt:dt="r8">14080921127</Timestamp><Current dt:dt="…	59.94	1	right	1196684366	07-19-2017	09:24:24	07:24:24	female	417	{RIGHTARROW}	42							0	969529	968873	{DOWNARROW}	656	967757	967338	919	right4,8	31	12	396	mask31	0	968856	1	968656	eqm10_NoEyeNmodel1_dir	90	HV	gazeCOD	GazeCoDxp	0	400	0	968355	-2	968255
GazeCoD_1Model_male	19	2	26	<?xml version="1.0"?>\n<Clock xmlns:dt="urn:schemas-microsoft-com:datatypes"><Description dt:dt="string">E-Prime Primary Realtime Clock</Description><StartTime><Timestamp dt:dt="int">0</Timestamp><DateUtc dt:dt="string">2017-07-19T07:24:24Z</DateUtc></StartTime><FrequencyChanges><FrequencyChange><Frequency dt:dt="r8">3328124</Frequency><Timestamp dt:dt="r8">14080921127</Timestamp><Current dt:dt="…	59.94	1	right	1196684366	07-19-2017	09:24:24	07:24:24	female	418	{RIGHTARROW}	44							0	971289	971008	{RIGHTARROW}	281	969882	969540	842	right3,2	19	13	397	mask19	0	970991	0	970791	eqm10_NoEyeNmodel1_dir	90	H	gazeCOD	GazeCoDxp	1	400	0	970491	9	970391
GazeCoD_1Model_male	19	2	26	<?xml version="1.0"?>\n<Clock xmlns:dt="urn:schemas-microsoft-com:datatypes"><Description dt:dt="string">E-Prime Primary Realtime Clock</Description><StartTime><Timestamp dt:dt="int">0</Timestamp><DateUtc dt:dt="string">2017-07-19T07:24:24Z</DateUtc></StartTime><FrequencyChanges><FrequencyChange><Frequency dt:dt="r8">3328124</Frequency><Timestamp dt:dt="r8">14080921127</Timestamp><Current dt:dt="…	59.94	1	right	1196684366	07-19-2017	09:24:24	07:24:24	female	419	{RIGHTARROW}	40							0	973441	972827	{RIGHTARROW}	614	971715	971309	906	right6,4	32	13	398	mask32	0	972810	0	972610	eqm10_NoEyeNmodel1_dir	90	HV	gazeCOD	GazeCoDxp	1	400	0	972310	-5	972210
GazeCoD_1Model_male	19	2	26	<?xml version="1.0"?>\n<Clock xmlns:dt="urn:schemas-microsoft-com:datatypes"><Description dt:dt="string">E-Prime Primary Realtime Clock</Description><StartTime><Timestamp dt:dt="int">0</Timestamp><DateUtc dt:dt="string">2017-07-19T07:24:24Z</DateUtc></StartTime><FrequencyChanges><FrequencyChange><Frequency dt:dt="r8">3328124</Frequency><Timestamp dt:dt="r8">14080921127</Timestamp><Current dt:dt="…	59.94	1	right	1196684366	07-19-2017	09:24:24	07:24:24	female	420	{LEFTARROW}	49							0	975433	974962	{DOWNARROW}	471	973850	973461	889	left1,6	2	13	399	mask2	0	974945	0	974745	eqm10_NoEyeNmodel1_dir	0	V	gazeCOD	GazeCoDxp	0	400	0	974445	-5	974345
GazeCoD_1Model_male	19	2	26	<?xml version="1.0"?>\n<Clock xmlns:dt="urn:schemas-microsoft-com:datatypes"><Description dt:dt="string">E-Prime Primary Realtime Clock</Description><StartTime><Timestamp dt:dt="int">0</Timestamp><DateUtc dt:dt="string">2017-07-19T07:24:24Z</DateUtc></StartTime><FrequencyChanges><FrequencyChange><Frequency dt:dt="r8">3328124</Frequency><Timestamp dt:dt="r8">14080921127</Timestamp><Current dt:dt="…	59.94	1	right	1196684366	07-19-2017	09:24:24	07:24:24	female	421	{RIGHTARROW}	77							0	977313	976881	{RIGHTARROW}	432	975758	975446	812	right8	11	13	400	mask11	0	976864	0	976664	eqm10_NoEyeNmodel1_dir	0	V	gazeCOD	GazeCoDxp	1	400	0	976364	6	976264
GazeCoD_1Model_male	19	2	26	<?xml version="1.0"?>\n<Clock xmlns:dt="urn:schemas-microsoft-com:datatypes"><Description dt:dt="string">E-Prime Primary Realtime Clock</Description><StartTime><Timestamp dt:dt="int">0</Timestamp><DateUtc dt:dt="string">2017-07-19T07:24:24Z</DateUtc></StartTime><FrequencyChanges><FrequencyChange><Frequency dt:dt="r8">3328124</Frequency><Timestamp dt:dt="r8">14080921127</Timestamp><Current dt:dt="…	59.94	1	right	1196684366	07-19-2017	09:24:24	07:24:24	female	422	{RIGHTARROW}	42							0	979121	978799	{RIGHTARROW}	322	977675	977331	844	right4,8	20	13	401	mask20	0	978783	1	978583	eqm10_NoEyeNmodel1_dir	90	H	gazeCOD	GazeCoDxp	1	400	0	978282	7	978182
GazeCoD_1Model_male	19	2	26	<?xml version="1.0"?>\n<Clock xmlns:dt="urn:schemas-microsoft-com:datatypes"><Description dt:dt="string">E-Prime Primary Realtime Clock</Description><StartTime><Timestamp dt:dt="int">0</Timestamp><DateUtc dt:dt="string">2017-07-19T07:24:24Z</DateUtc></StartTime><FrequencyChanges><FrequencyChange><Frequency dt:dt="r8">3328124</Frequency><Timestamp dt:dt="r8">14080921127</Timestamp><Current dt:dt="…	59.94	1	right	1196684366	07-19-2017	09:24:24	07:24:24	female	423	{LEFTARROW}	51							0	980881	980635	{LEFTARROW}	246	979508	979133	875	left3,2	14	13	402	mask14	0	980618	1	980418	eqm10_NoEyeNmodel1_dir	90	H	gazeCOD	GazeCoDxp	1	400	0	980117	9	980017
GazeCoD_1Model_male	19	2	26	<?xml version="1.0"?>\n<Clock xmlns:dt="urn:schemas-microsoft-com:datatypes"><Description dt:dt="string">E-Prime Primary Realtime Clock</Description><StartTime><Timestamp dt:dt="int">0</Timestamp><DateUtc dt:dt="string">2017-07-19T07:24:24Z</DateUtc></StartTime><FrequencyChanges><FrequencyChange><Frequency dt:dt="r8">3328124</Frequency><Timestamp dt:dt="r8">14080921127</Timestamp><Current dt:dt="…	59.94	1	right	1196684366	07-19-2017	09:24:24	07:24:24	female	424	{LEFTARROW}	55							0	982809	982486	{LEFTARROW}	323	981361	980902	959	left6,4	27	13	403	mask27	0	982470	1	982270	eqm10_NoEyeNmodel1_dir	90	HV	gazeCOD	GazeCoDxp	1	400	0	981969	8	981869
GazeCoD_1Model_male	19	2	26	<?xml version="1.0"?>\n<Clock xmlns:dt="urn:schemas-microsoft-com:datatypes"><Description dt:dt="string">E-Prime Primary Realtime Clock</Description><StartTime><Timestamp dt:dt="int">0</Timestamp><DateUtc dt:dt="string">2017-07-19T07:24:24Z</DateUtc></StartTime><FrequencyChanges><FrequencyChange><Frequency dt:dt="r8">3328124</Frequency><Timestamp dt:dt="r8">14080921127</Timestamp><Current dt:dt="…	59.94	1	right	1196684366	07-19-2017	09:24:24	07:24:24	female	425	{DOWNARROW}	79							0	985641	984422	{LEFTARROW}	1219	983310	982820	990	DG0	12	13	404	mask12	0	984405	0	984205	eqm10_NoEyeNmodel1_dir	90	H	gazeCOD	GazeCoDxp	0	400	0	983905	-5	983805
GazeCoD_1Model_male	19	2	26	<?xml version="1.0"?>\n<Clock xmlns:dt="urn:schemas-microsoft-com:datatypes"><Description dt:dt="string">E-Prime Primary Realtime Clock</Description><StartTime><Timestamp dt:dt="int">0</Timestamp><DateUtc dt:dt="string">2017-07-19T07:24:24Z</DateUtc></StartTime><FrequencyChanges><FrequencyChange><Frequency dt:dt="r8">3328124</Frequency><Timestamp dt:dt="r8">14080921127</Timestamp><Current dt:dt="…	59.94	1	right	1196684366	07-19-2017	09:24:24	07:24:24	female	426	{RIGHTARROW}	44							0	987857	987275	{RIGHTARROW}	582	986151	985656	995	right3,2	8	13	405	mask8	0	987258	1	987058	eqm10_NoEyeNmodel1_dir	0	V	gazeCOD	GazeCoDxp	1	400	0	986757	6	986657
GazeCoD_1Model_male	19	2	26	<?xml version="1.0"?>\n<Clock xmlns:dt="urn:schemas-microsoft-com:datatypes"><Description dt:dt="string">E-Prime Primary Realtime Clock</Description><StartTime><Timestamp dt:dt="int">0</Timestamp><DateUtc dt:dt="string">2017-07-19T07:24:24Z</DateUtc></StartTime><FrequencyChanges><FrequencyChange><Frequency dt:dt="r8">3328124</Frequency><Timestamp dt:dt="r8">14080921127</Timestamp><Current dt:dt="…	59.94	1	right	1196684366	07-19-2017	09:24:24	07:24:24	female	427	{RIGHTARROW}	77							0	990265	989343	{RIGHTARROW}	922	988223	987875	848	right8	33	13	406	mask33	0	989327	1	989127	eqm10_NoEyeNmodel1_dir	90	HV	gazeCOD	GazeCoDxp	1	400	0	988826	3	988726
GazeCoD_1Model_male	19	2	26	<?xml version="1.0"?>\n<Clock xmlns:dt="urn:schemas-microsoft-com:datatypes"><Description dt:dt="string">E-Prime Primary Realtime Clock</Description><StartTime><Timestamp dt:dt="int">0</Timestamp><DateUtc dt:dt="string">2017-07-19T07:24:24Z</DateUtc></StartTime><FrequencyChanges><FrequencyChange><Frequency dt:dt="r8">3328124</Frequency><Timestamp dt:dt="r8">14080921127</Timestamp><Current dt:dt="…	59.94	1	right	1196684366	07-19-2017	09:24:24	07:24:24	female	428	{RIGHTARROW}	77							0	992217	991696	{RIGHTARROW}	521	990572	990278	794	right8	22	13	407	mask22	0	991679	1	991479	eqm10_NoEyeNmodel1_dir	90	H	gazeCOD	GazeCoDxp	1	400	0	991178	6	991078
GazeCoD_1Model_male	19	2	26	<?xml version="1.0"?>\n<Clock xmlns:dt="urn:schemas-microsoft-com:datatypes"><Description dt:dt="string">E-Prime Primary Realtime Clock</Description><StartTime><Timestamp dt:dt="int">0</Timestamp><DateUtc dt:dt="string">2017-07-19T07:24:24Z</DateUtc></StartTime><FrequencyChanges><FrequencyChange><Frequency dt:dt="r8">3328124</Frequency><Timestamp dt:dt="r8">14080921127</Timestamp><Current dt:dt="…	59.94	1	right	1196684366	07-19-2017	09:24:24	07:24:24	female	429	{LEFTARROW}	53							0	994185	993614	{DOWNARROW}	571	992495	992230	765	left4,8	15	13	408	mask15	0	993598	1	993398	eqm10_NoEyeNmodel1_dir	90	H	gazeCOD	GazeCoDxp	0	400	0	993097	2	992997
GazeCoD_1Model_male	19	2	26	<?xml version="1.0"?>\n<Clock xmlns:dt="urn:schemas-microsoft-com:datatypes"><Description dt:dt="string">E-Prime Primary Realtime Clock</Description><StartTime><Timestamp dt:dt="int">0</Timestamp><DateUtc dt:dt="string">2017-07-19T07:24:24Z</DateUtc></StartTime><FrequencyChanges><FrequencyChange><Frequency dt:dt="r8">3328124</Frequency><Timestamp dt:dt="r8">14080921127</Timestamp><Current dt:dt="…	59.94	1	right	1196684366	07-19-2017	09:24:24	07:24:24	female	430	{RIGHTARROW}	42							0	996025	995783	{RIGHTARROW}	242	994668	994198	970	right4,8	9	13	409	mask9	0	995766	0	995566	eqm10_NoEyeNmodel1_dir	0	V	gazeCOD	GazeCoDxp	1	400	0	995266	-2	995166
GazeCoD_1Model_male	19	2	26	<?xml version="1.0"?>\n<Clock xmlns:dt="urn:schemas-microsoft-com:datatypes"><Description dt:dt="string">E-Prime Primary Realtime Clock</Description><StartTime><Timestamp dt:dt="int">0</Timestamp><DateUtc dt:dt="string">2017-07-19T07:24:24Z</DateUtc></StartTime><FrequencyChanges><FrequencyChange><Frequency dt:dt="r8">3328124</Frequency><Timestamp dt:dt="r8">14080921127</Timestamp><Current dt:dt="…	59.94	1	right	1196684366	07-19-2017	09:24:24	07:24:24	female	431	{LEFTARROW}	55							0	997833	997468	{LEFTARROW}	365	996344	996050	794	left6,4	5	13	410	mask5	0	997451	0	997251	eqm10_NoEyeNmodel1_dir	0	V	gazeCOD	GazeCoDxp	1	400	0	996951	7	996851
GazeCoD_1Model_male	19	2	26	<?xml version="1.0"?>\n<Clock xmlns:dt="urn:schemas-microsoft-com:datatypes"><Description dt:dt="string">E-Prime Primary Realtime Clock</Description><StartTime><Timestamp dt:dt="int">0</Timestamp><DateUtc dt:dt="string">2017-07-19T07:24:24Z</DateUtc></StartTime><FrequencyChanges><FrequencyChange><Frequency dt:dt="r8">3328124</Frequency><Timestamp dt:dt="r8">14080921127</Timestamp><Current dt:dt="…	59.94	1	right	1196684366	07-19-2017	09:24:24	07:24:24	female	432	{RIGHTARROW}	46							0	999561	999287	{RIGHTARROW}	274	998173	997852	821	right1,6	29	13	411	mask29	0	999270	1	999070	eqm10_NoEyeNmodel1_dir	90	HV	gazeCOD	GazeCoDxp	1	400	0	998769	-4	998669
GazeCoD_1Model_male	19	2	26	<?xml version="1.0"?>\n<Clock xmlns:dt="urn:schemas-microsoft-com:datatypes"><Description dt:dt="string">E-Prime Primary Realtime Clock</Description><StartTime><Timestamp dt:dt="int">0</Timestamp><DateUtc dt:dt="string">2017-07-19T07:24:24Z</DateUtc></StartTime><FrequencyChanges><FrequencyChange><Frequency dt:dt="r8">3328124</Frequency><Timestamp dt:dt="r8">14080921127</Timestamp><Current dt:dt="…	59.94	1	right	1196684366	07-19-2017	09:24:24	07:24:24	female	433	{RIGHTARROW}	40							0	1001417	1001089	{RIGHTARROW}	328	999972	999571	901	right6,4	10	13	412	mask10	0	1001072	1	1000872	eqm10_NoEyeNmodel1_dir	0	V	gazeCOD	GazeCoDxp	1	400	0	1000571	-1	1000471
GazeCoD_1Model_male	19	2	26	<?xml version="1.0"?>\n<Clock xmlns:dt="urn:schemas-microsoft-com:datatypes"><Description dt:dt="string">E-Prime Primary Realtime Clock</Description><StartTime><Timestamp dt:dt="int">0</Timestamp><DateUtc dt:dt="string">2017-07-19T07:24:24Z</DateUtc></StartTime><FrequencyChanges><FrequencyChange><Frequency dt:dt="r8">3328124</Frequency><Timestamp dt:dt="r8">14080921127</Timestamp><Current dt:dt="…	59.94	1	right	1196684366	07-19-2017	09:24:24	07:24:24	female	434	{LEFTARROW}	78							0	1003385	1003041	{LEFTARROW}	344	1001920	1001439	981	left8	28	13	413	mask28	0	1003024	1	1002824	eqm10_NoEyeNmodel1_dir	90	HV	gazeCOD	GazeCoDxp	1	400	0	1002523	3	1002423
GazeCoD_1Model_male	19	2	26	<?xml version="1.0"?>\n<Clock xmlns:dt="urn:schemas-microsoft-com:datatypes"><Description dt:dt="string">E-Prime Primary Realtime Clock</Description><StartTime><Timestamp dt:dt="int">0</Timestamp><DateUtc dt:dt="string">2017-07-19T07:24:24Z</DateUtc></StartTime><FrequencyChanges><FrequencyChange><Frequency dt:dt="r8">3328124</Frequency><Timestamp dt:dt="r8">14080921127</Timestamp><Current dt:dt="…	59.94	1	right	1196684366	07-19-2017	09:24:24	07:24:24	female	435	{RIGHTARROW}	46							0	1005569	1005009	{DOWNARROW}	560	1003889	1003408	981	right1,6	18	13	414	mask18	0	1004992	0	1004792	eqm10_NoEyeNmodel1_dir	90	H	gazeCOD	GazeCoDxp	0	400	0	1004492	3	1004392
GazeCoD_1Model_male	19	2	26	<?xml version="1.0"?>\n<Clock xmlns:dt="urn:schemas-microsoft-com:datatypes"><Description dt:dt="string">E-Prime Primary Realtime Clock</Description><StartTime><Timestamp dt:dt="int">0</Timestamp><DateUtc dt:dt="string">2017-07-19T07:24:24Z</DateUtc></StartTime><FrequencyChanges><FrequencyChange><Frequency dt:dt="r8">3328124</Frequency><Timestamp dt:dt="r8">14080921127</Timestamp><Current dt:dt="…	59.94	1	right	1196684366	07-19-2017	09:24:24	07:24:24	female	436	{LEFTARROW}	51							0	1007289	1007028	{LEFTARROW}	261	1005913	1005593	820	left3,2	3	13	415	mask3	0	1007011	0	1006811	eqm10_NoEyeNmodel1_dir	0	V	gazeCOD	GazeCoDxp	1	400	0	1006511	-2	1006411
GazeCoD_1Model_male	19	2	26	<?xml version="1.0"?>\n<Clock xmlns:dt="urn:schemas-microsoft-com:datatypes"><Description dt:dt="string">E-Prime Primary Realtime Clock</Description><StartTime><Timestamp dt:dt="int">0</Timestamp><DateUtc dt:dt="string">2017-07-19T07:24:24Z</DateUtc></StartTime><FrequencyChanges><FrequencyChange><Frequency dt:dt="r8">3328124</Frequency><Timestamp dt:dt="r8">14080921127</Timestamp><Current dt:dt="…	59.94	1	right	1196684366	07-19-2017	09:24:24	07:24:24	female	437	{RIGHTARROW}	42							0	1009169	1008730	{DOWNARROW}	439	1007603	1007312	791	right4,8	31	13	416	mask31	0	1008713	1	1008513	eqm10_NoEyeNmodel1_dir	90	HV	gazeCOD	GazeCoDxp	0	400	0	1008212	9	1008112
GazeCoD_1Model_male	19	2	26	<?xml version="1.0"?>\n<Clock xmlns:dt="urn:schemas-microsoft-com:datatypes"><Description dt:dt="string">E-Prime Primary Realtime Clock</Description><StartTime><Timestamp dt:dt="int">0</Timestamp><DateUtc dt:dt="string">2017-07-19T07:24:24Z</DateUtc></StartTime><FrequencyChanges><FrequencyChange><Frequency dt:dt="r8">3328124</Frequency><Timestamp dt:dt="r8">14080921127</Timestamp><Current dt:dt="…	59.94	1	right	1196684366	07-19-2017	09:24:24	07:24:24	female	438	{LEFTARROW}	78							0	1011049	1010682	{LEFTARROW}	367	1009563	1009180	883	left8	17	13	417	mask17	0	1010665	1	1010465	eqm10_NoEyeNmodel1_dir	90	H	gazeCOD	GazeCoDxp	1	400	0	1010164	1	1010064
GazeCoD_1Model_male	19	2	26	<?xml version="1.0"?>\n<Clock xmlns:dt="urn:schemas-microsoft-com:datatypes"><Description dt:dt="string">E-Prime Primary Realtime Clock</Description><StartTime><Timestamp dt:dt="int">0</Timestamp><DateUtc dt:dt="string">2017-07-19T07:24:24Z</DateUtc></StartTime><FrequencyChanges><FrequencyChange><Frequency dt:dt="r8">3328124</Frequency><Timestamp dt:dt="r8">14080921127</Timestamp><Current dt:dt="…	59.94	1	right	1196684366	07-19-2017	09:24:24	07:24:24	female	439	{RIGHTARROW}	40							0	1013073	1012617	{DOWNARROW}	456	1011497	1011065	932	right6,4	21	13	418	mask21	0	1012600	0	1012400	eqm10_NoEyeNmodel1_dir	90	H	gazeCOD	GazeCoDxp	0	400	0	1012100	3	1012000
GazeCoD_1Model_male	19	2	26	<?xml version="1.0"?>\n<Clock xmlns:dt="urn:schemas-microsoft-com:datatypes"><Description dt:dt="string">E-Prime Primary Realtime Clock</Description><StartTime><Timestamp dt:dt="int">0</Timestamp><DateUtc dt:dt="string">2017-07-19T07:24:24Z</DateUtc></StartTime><FrequencyChanges><FrequencyChange><Frequency dt:dt="r8">3328124</Frequency><Timestamp dt:dt="r8">14080921127</Timestamp><Current dt:dt="…	59.94	1	right	1196684366	07-19-2017	09:24:24	07:24:24	female	440	{DOWNARROW}	79							0	1014977	1014619	{DOWNARROW}	358	1013504	1013084	920	DG0	23	13	419	mask23	0	1014602	0	1014402	eqm10_NoEyeNmodel1_dir	90	HV	gazeCOD	GazeCoDxp	1	400	0	1014102	-2	1014002
GazeCoD_1Model_male	19	2	26	<?xml version="1.0"?>\n<Clock xmlns:dt="urn:schemas-microsoft-com:datatypes"><Description dt:dt="string">E-Prime Primary Realtime Clock</Description><StartTime><Timestamp dt:dt="int">0</Timestamp><DateUtc dt:dt="string">2017-07-19T07:24:24Z</DateUtc></StartTime><FrequencyChanges><FrequencyChange><Frequency dt:dt="r8">3328124</Frequency><Timestamp dt:dt="r8">14080921127</Timestamp><Current dt:dt="…	59.94	1	right	1196684366	07-19-2017	09:24:24	07:24:24	female	441	{RIGHTARROW}	44							0	1016577	1016538	{DOWNARROW}	39	1015412	1014987	925	right3,2	30	13	420	mask30	0	1016521	1	1016321	eqm10_NoEyeNmodel1_dir	90	HV	gazeCOD	GazeCoDxp	0	400	0	1016020	8	1015920
GazeCoD_1Model_male	19	2	26	<?xml version="1.0"?>\n<Clock xmlns:dt="urn:schemas-microsoft-com:datatypes"><Description dt:dt="string">E-Prime Primary Realtime Clock</Description><StartTime><Timestamp dt:dt="int">0</Timestamp><DateUtc dt:dt="string">2017-07-19T07:24:24Z</DateUtc></StartTime><FrequencyChanges><FrequencyChange><Frequency dt:dt="r8">3328124</Frequency><Timestamp dt:dt="r8">14080921127</Timestamp><Current dt:dt="…	59.94	1	right	1196684366	07-19-2017	09:24:24	07:24:24	female	442	{LEFTARROW}	78							0	1018329	1018106	{LEFTARROW}	223	1016985	1016588	897	left8	6	13	421	mask6	0	1018089	0	1017889	eqm10_NoEyeNmodel1_dir	0	V	gazeCOD	GazeCoDxp	1	400	0	1017589	4	1017489
GazeCoD_1Model_male	19	2	26	<?xml version="1.0"?>\n<Clock xmlns:dt="urn:schemas-microsoft-com:datatypes"><Description dt:dt="string">E-Prime Primary Realtime Clock</Description><StartTime><Timestamp dt:dt="int">0</Timestamp><DateUtc dt:dt="string">2017-07-19T07:24:24Z</DateUtc></StartTime><FrequencyChanges><FrequencyChange><Frequency dt:dt="r8">3328124</Frequency><Timestamp dt:dt="r8">14080921127</Timestamp><Current dt:dt="…	59.94	1	right	1196684366	07-19-2017	09:24:24	07:24:24	female	443	{RIGHTARROW}	46							0	1020305	1019958	{DOWNARROW}	347	1018838	1018339	999	right1,6	7	13	422	mask7	0	1019941	1	1019741	eqm10_NoEyeNmodel1_dir	0	V	gazeCOD	GazeCoDxp	0	400	0	1019440	2	1019340
GazeCoD_1Model_male	19	2	26	<?xml version="1.0"?>\n<Clock xmlns:dt="urn:schemas-microsoft-com:datatypes"><Description dt:dt="string">E-Prime Primary Realtime Clock</Description><StartTime><Timestamp dt:dt="int">0</Timestamp><DateUtc dt:dt="string">2017-07-19T07:24:24Z</DateUtc></StartTime><FrequencyChanges><FrequencyChange><Frequency dt:dt="r8">3328124</Frequency><Timestamp dt:dt="r8">14080921127</Timestamp><Current dt:dt="…	59.94	1	right	1196684366	07-19-2017	09:24:24	07:24:24	female	444	{DOWNARROW}	79							0	1021977	1021759	{DOWNARROW}	218	1020637	1020325	812	DG0	1	13	423	mask1	0	1021743	1	1021543	eqm10_NoEyeNmodel1_dir	0	V	gazeCOD	GazeCoDxp	1	400	0	1021242	5	1021142
GazeCoD_1Model_male	19	2	26	<?xml version="1.0"?>\n<Clock xmlns:dt="urn:schemas-microsoft-com:datatypes"><Description dt:dt="string">E-Prime Primary Realtime Clock</Description><StartTime><Timestamp dt:dt="int">0</Timestamp><DateUtc dt:dt="string">2017-07-19T07:24:24Z</DateUtc></StartTime><FrequencyChanges><FrequencyChange><Frequency dt:dt="r8">3328124</Frequency><Timestamp dt:dt="r8">14080921127</Timestamp><Current dt:dt="…	59.94	1	right	1196684366	07-19-2017	09:24:24	07:24:24	female	445	{LEFTARROW}	55							0	1023777	1023428	{LEFTARROW}	349	1022302	1021993	809	left6,4	16	13	424	mask16	0	1023411	0	1023211	eqm10_NoEyeNmodel1_dir	90	H	gazeCOD	GazeCoDxp	1	400	0	1022911	9	1022811
GazeCoD_1Model_male	19	2	26	<?xml version="1.0"?>\n<Clock xmlns:dt="urn:schemas-microsoft-com:datatypes"><Description dt:dt="string">E-Prime Primary Realtime Clock</Description><StartTime><Timestamp dt:dt="int">0</Timestamp><DateUtc dt:dt="string">2017-07-19T07:24:24Z</DateUtc></StartTime><FrequencyChanges><FrequencyChange><Frequency dt:dt="r8">3328124</Frequency><Timestamp dt:dt="r8">14080921127</Timestamp><Current dt:dt="…	59.94	1	right	1196684366	07-19-2017	09:24:24	07:24:24	female	446	{LEFTARROW}	49							0	1025801	1025396	{DOWNARROW}	405	1024274	1023795	979	left1,6	24	13	425	mask24	0	1025380	1	1025180	eqm10_NoEyeNmodel1_dir	90	HV	gazeCOD	GazeCoDxp	0	400	0	1024879	5	1024779
GazeCoD_1Model_male	19	2	26	<?xml version="1.0"?>\n<Clock xmlns:dt="urn:schemas-microsoft-com:datatypes"><Description dt:dt="string">E-Prime Primary Realtime Clock</Description><StartTime><Timestamp dt:dt="int">0</Timestamp><DateUtc dt:dt="string">2017-07-19T07:24:24Z</DateUtc></StartTime><FrequencyChanges><FrequencyChange><Frequency dt:dt="r8">3328124</Frequency><Timestamp dt:dt="r8">14080921127</Timestamp><Current dt:dt="…	59.94	1	right	1196684366	07-19-2017	09:24:24	07:24:24	female	447	{LEFTARROW}	53							0	1027657	1027248	{DOWNARROW}	409	1026137	1025814	823	left4,8	26	13	426	mask26	0	1027231	-1	1027031	eqm10_NoEyeNmodel1_dir	90	HV	gazeCOD	GazeCoDxp	0	400	0	1026732	-5	1026632
GazeCoD_1Model_male	19	2	26	<?xml version="1.0"?>\n<Clock xmlns:dt="urn:schemas-microsoft-com:datatypes"><Description dt:dt="string">E-Prime Primary Realtime Clock</Description><StartTime><Timestamp dt:dt="int">0</Timestamp><DateUtc dt:dt="string">2017-07-19T07:24:24Z</DateUtc></StartTime><FrequencyChanges><FrequencyChange><Frequency dt:dt="r8">3328124</Frequency><Timestamp dt:dt="r8">14080921127</Timestamp><Current dt:dt="…	59.94	1	right	1196684366	07-19-2017	09:24:24	07:24:24	female	448	{LEFTARROW}	53							0	1029953	1029150	{DOWNARROW}	803	1028031	1027682	849	left4,8	4	13	427	mask4	0	1029133	0	1028933	eqm10_NoEyeNmodel1_dir	0	V	gazeCOD	GazeCoDxp	0	400	0	1028633	2	1028533
GazeCoD_1Model_male	19	2	26	<?xml version="1.0"?>\n<Clock xmlns:dt="urn:schemas-microsoft-com:datatypes"><Description dt:dt="string">E-Prime Primary Realtime Clock</Description><StartTime><Timestamp dt:dt="int">0</Timestamp><DateUtc dt:dt="string">2017-07-19T07:24:24Z</DateUtc></StartTime><FrequencyChanges><FrequencyChange><Frequency dt:dt="r8">3328124</Frequency><Timestamp dt:dt="r8">14080921127</Timestamp><Current dt:dt="…	59.94	1	right	1196684366	07-19-2017	09:24:24	07:24:24	female	449	{LEFTARROW}	49							0	1032057	1031519	{DOWNARROW}	538	1030395	1029968	927	left1,6	13	13	428	mask13	0	1031502	0	1031302	eqm10_NoEyeNmodel1_dir	90	H	gazeCOD	GazeCoDxp	0	400	0	1031002	7	1030902
GazeCoD_1Model_male	19	2	26	<?xml version="1.0"?>\n<Clock xmlns:dt="urn:schemas-microsoft-com:datatypes"><Description dt:dt="string">E-Prime Primary Realtime Clock</Description><StartTime><Timestamp dt:dt="int">0</Timestamp><DateUtc dt:dt="string">2017-07-19T07:24:24Z</DateUtc></StartTime><FrequencyChanges><FrequencyChange><Frequency dt:dt="r8">3328124</Frequency><Timestamp dt:dt="r8">14080921127</Timestamp><Current dt:dt="…	59.94	1	right	1196684366	07-19-2017	09:24:24	07:24:24	female	450	{LEFTARROW}	51							0	1034017	1033571	{LEFTARROW}	446	1032460	1032070	890	left3,2	25	13	429	mask25	0	1033555	0	1033355	eqm10_NoEyeNmodel1_dir	90	HV	gazeCOD	GazeCoDxp	1	400	0	1033055	-5	1032955
GazeCoD_1Model_male	19	2	26	<?xml version="1.0"?>\n<Clock xmlns:dt="urn:schemas-microsoft-com:datatypes"><Description dt:dt="string">E-Prime Primary Realtime Clock</Description><StartTime><Timestamp dt:dt="int">0</Timestamp><DateUtc dt:dt="string">2017-07-19T07:24:24Z</DateUtc></StartTime><FrequencyChanges><FrequencyChange><Frequency dt:dt="r8">3328124</Frequency><Timestamp dt:dt="r8">14080921127</Timestamp><Current dt:dt="…	59.94	1	right	1196684366	07-19-2017	09:24:24	07:24:24	female	451	{LEFTARROW}	53							0	1035913	1035623	{DOWNARROW}	290	1034509	1034039	970	left4,8	15	14	430	mask15	0	1035607	1	1035407	eqm10_NoEyeNmodel1_dir	90	H	gazeCOD	GazeCoDxp	0	400	0	1035106	-3	1035006
GazeCoD_1Model_male	19	2	26	<?xml version="1.0"?>\n<Clock xmlns:dt="urn:schemas-microsoft-com:datatypes"><Description dt:dt="string">E-Prime Primary Realtime Clock</Description><StartTime><Timestamp dt:dt="int">0</Timestamp><DateUtc dt:dt="string">2017-07-19T07:24:24Z</DateUtc></StartTime><FrequencyChanges><FrequencyChange><Frequency dt:dt="r8">3328124</Frequency><Timestamp dt:dt="r8">14080921127</Timestamp><Current dt:dt="…	59.94	1	right	1196684366	07-19-2017	09:24:24	07:24:24	female	452	{LEFTARROW}	51							0	1037977	1037392	{DOWNARROW}	585	1036279	1035924	855	left3,2	25	14	431	mask25	0	1037375	0	1037175	eqm10_NoEyeNmodel1_dir	90	HV	gazeCOD	GazeCoDxp	0	400	0	1036875	-4	1036775
GazeCoD_1Model_male	19	2	26	<?xml version="1.0"?>\n<Clock xmlns:dt="urn:schemas-microsoft-com:datatypes"><Description dt:dt="string">E-Prime Primary Realtime Clock</Description><StartTime><Timestamp dt:dt="int">0</Timestamp><DateUtc dt:dt="string">2017-07-19T07:24:24Z</DateUtc></StartTime><FrequencyChanges><FrequencyChange><Frequency dt:dt="r8">3328124</Frequency><Timestamp dt:dt="r8">14080921127</Timestamp><Current dt:dt="…	59.94	1	right	1196684366	07-19-2017	09:24:24	07:24:24	female	453	{RIGHTARROW}	46							0	1039921	1039411	{DOWNARROW}	510	1038299	1037993	806	right1,6	29	14	432	mask29	0	1039394	0	1039194	eqm10_NoEyeNmodel1_dir	90	HV	gazeCOD	GazeCoDxp	0	400	0	1038894	-5	1038794
GazeCoD_1Model_male	19	2	26	<?xml version="1.0"?>\n<Clock xmlns:dt="urn:schemas-microsoft-com:datatypes"><Description dt:dt="string">E-Prime Primary Realtime Clock</Description><StartTime><Timestamp dt:dt="int">0</Timestamp><DateUtc dt:dt="string">2017-07-19T07:24:24Z</DateUtc></StartTime><FrequencyChanges><FrequencyChange><Frequency dt:dt="r8">3328124</Frequency><Timestamp dt:dt="r8">14080921127</Timestamp><Current dt:dt="…	59.94	1	right	1196684366	07-19-2017	09:24:24	07:24:24	female	454	{RIGHTARROW}	40							0	1041945	1041463	{DOWNARROW}	482	1040347	1039945	902	right6,4	32	14	433	mask32	0	1041446	1	1041246	eqm10_NoEyeNmodel1_dir	90	HV	gazeCOD	GazeCoDxp	0	400	0	1040945	-2	1040845
GazeCoD_1Model_male	19	2	26	<?xml version="1.0"?>\n<Clock xmlns:dt="urn:schemas-microsoft-com:datatypes"><Description dt:dt="string">E-Prime Primary Realtime Clock</Description><StartTime><Timestamp dt:dt="int">0</Timestamp><DateUtc dt:dt="string">2017-07-19T07:24:24Z</DateUtc></StartTime><FrequencyChanges><FrequencyChange><Frequency dt:dt="r8">3328124</Frequency><Timestamp dt:dt="r8">14080921127</Timestamp><Current dt:dt="…	59.94	1	right	1196684366	07-19-2017	09:24:24	07:24:24	female	455	{LEFTARROW}	53							0	1043849	1043431	{LEFTARROW}	418	1042320	1041963	857	left4,8	26	14	434	mask26	0	1043414	-1	1043214	eqm10_NoEyeNmodel1_dir	90	HV	gazeCOD	GazeCoDxp	1	400	0	1042915	-5	1042815
GazeCoD_1Model_male	19	2	26	<?xml version="1.0"?>\n<Clock xmlns:dt="urn:schemas-microsoft-com:datatypes"><Description dt:dt="string">E-Prime Primary Realtime Clock</Description><StartTime><Timestamp dt:dt="int">0</Timestamp><DateUtc dt:dt="string">2017-07-19T07:24:24Z</DateUtc></StartTime><FrequencyChanges><FrequencyChange><Frequency dt:dt="r8">3328124</Frequency><Timestamp dt:dt="r8">14080921127</Timestamp><Current dt:dt="…	59.94	1	right	1196684366	07-19-2017	09:24:24	07:24:24	female	456	{DOWNARROW}	79							0	1045721	1045383	{DOWNARROW}	338	1044265	1043865	900	DG0	1	14	435	mask1	0	1045366	0	1045166	eqm10_NoEyeNmodel1_dir	0	V	gazeCOD	GazeCoDxp	1	400	0	1044866	1	1044766
GazeCoD_1Model_male	19	2	26	<?xml version="1.0"?>\n<Clock xmlns:dt="urn:schemas-microsoft-com:datatypes"><Description dt:dt="string">E-Prime Primary Realtime Clock</Description><StartTime><Timestamp dt:dt="int">0</Timestamp><DateUtc dt:dt="string">2017-07-19T07:24:24Z</DateUtc></StartTime><FrequencyChanges><FrequencyChange><Frequency dt:dt="r8">3328124</Frequency><Timestamp dt:dt="r8">14080921127</Timestamp><Current dt:dt="…	59.94	1	right	1196684366	07-19-2017	09:24:24	07:24:24	female	457	{LEFTARROW}	53							0	1047841	1047319	{DOWNARROW}	522	1046194	1045734	960	left4,8	4	14	436	mask4	0	1047302	1	1047102	eqm10_NoEyeNmodel1_dir	0	V	gazeCOD	GazeCoDxp	0	400	0	1046801	7	1046701
GazeCoD_1Model_male	19	2	26	<?xml version="1.0"?>\n<Clock xmlns:dt="urn:schemas-microsoft-com:datatypes"><Description dt:dt="string">E-Prime Primary Realtime Clock</Description><StartTime><Timestamp dt:dt="int">0</Timestamp><DateUtc dt:dt="string">2017-07-19T07:24:24Z</DateUtc></StartTime><FrequencyChanges><FrequencyChange><Frequency dt:dt="r8">3328124</Frequency><Timestamp dt:dt="r8">14080921127</Timestamp><Current dt:dt="…	59.94	1	right	1196684366	07-19-2017	09:24:24	07:24:24	female	458	{RIGHTARROW}	77							0	1049665	1049321	{RIGHTARROW}	344	1048202	1047853	849	right8	11	14	437	mask11	0	1049304	1	1049104	eqm10_NoEyeNmodel1_dir	0	V	gazeCOD	GazeCoDxp	1	400	0	1048803	1	1048703
GazeCoD_1Model_male	19	2	26	<?xml version="1.0"?>\n<Clock xmlns:dt="urn:schemas-microsoft-com:datatypes"><Description dt:dt="string">E-Prime Primary Realtime Clock</Description><StartTime><Timestamp dt:dt="int">0</Timestamp><DateUtc dt:dt="string">2017-07-19T07:24:24Z</DateUtc></StartTime><FrequencyChanges><FrequencyChange><Frequency dt:dt="r8">3328124</Frequency><Timestamp dt:dt="r8">14080921127</Timestamp><Current dt:dt="…	59.94	1	right	1196684366	07-19-2017	09:24:24	07:24:24	female	459	{RIGHTARROW}	46							0	1051505	1051189	{DOWNARROW}	316	1050077	1049688	889	right1,6	7	14	438	mask7	0	1051172	0	1050972	eqm10_NoEyeNmodel1_dir	0	V	gazeCOD	GazeCoDxp	0	400	0	1050672	-5	1050572
GazeCoD_1Model_male	19	2	26	<?xml version="1.0"?>\n<Clock xmlns:dt="urn:schemas-microsoft-com:datatypes"><Description dt:dt="string">E-Prime Primary Realtime Clock</Description><StartTime><Timestamp dt:dt="int">0</Timestamp><DateUtc dt:dt="string">2017-07-19T07:24:24Z</DateUtc></StartTime><FrequencyChanges><FrequencyChange><Frequency dt:dt="r8">3328124</Frequency><Timestamp dt:dt="r8">14080921127</Timestamp><Current dt:dt="…	59.94	1	right	1196684366	07-19-2017	09:24:24	07:24:24	female	460	{LEFTARROW}	78							0	1053433	1053008	{LEFTARROW}	425	1051896	1051523	873	left8	28	14	439	mask28	0	1052991	0	1052791	eqm10_NoEyeNmodel1_dir	90	HV	gazeCOD	GazeCoDxp	1	400	0	1052491	-5	1052391
GazeCoD_1Model_male	19	2	26	<?xml version="1.0"?>\n<Clock xmlns:dt="urn:schemas-microsoft-com:datatypes"><Description dt:dt="string">E-Prime Primary Realtime Clock</Description><StartTime><Timestamp dt:dt="int">0</Timestamp><DateUtc dt:dt="string">2017-07-19T07:24:24Z</DateUtc></StartTime><FrequencyChanges><FrequencyChange><Frequency dt:dt="r8">3328124</Frequency><Timestamp dt:dt="r8">14080921127</Timestamp><Current dt:dt="…	59.94	1	right	1196684366	07-19-2017	09:24:24	07:24:24	female	461	{RIGHTARROW}	46							0	1055465	1055060	{DOWNARROW}	405	1053940	1053458	982	right1,6	18	14	440	mask18	0	1055043	0	1054843	eqm10_NoEyeNmodel1_dir	90	H	gazeCOD	GazeCoDxp	0	400	0	1054543	3	1054443
GazeCoD_1Model_male	19	2	26	<?xml version="1.0"?>\n<Clock xmlns:dt="urn:schemas-microsoft-com:datatypes"><Description dt:dt="string">E-Prime Primary Realtime Clock</Description><StartTime><Timestamp dt:dt="int">0</Timestamp><DateUtc dt:dt="string">2017-07-19T07:24:24Z</DateUtc></StartTime><FrequencyChanges><FrequencyChange><Frequency dt:dt="r8">3328124</Frequency><Timestamp dt:dt="r8">14080921127</Timestamp><Current dt:dt="…	59.94	1	right	1196684366	07-19-2017	09:24:24	07:24:24	female	462	{LEFTARROW}	49							0	1061145	1060649	{DOWNARROW}	496	1059524	1059081	943	left1,6	24	14	441	mask24	0	1060632	1	1060432	eqm10_NoEyeNmodel1_dir	90	HV	gazeCOD	GazeCoDxp	0	400	0	1060131	7	1060031
GazeCoD_1Model_male	19	2	26	<?xml version="1.0"?>\n<Clock xmlns:dt="urn:schemas-microsoft-com:datatypes"><Description dt:dt="string">E-Prime Primary Realtime Clock</Description><StartTime><Timestamp dt:dt="int">0</Timestamp><DateUtc dt:dt="string">2017-07-19T07:24:24Z</DateUtc></StartTime><FrequencyChanges><FrequencyChange><Frequency dt:dt="r8">3328124</Frequency><Timestamp dt:dt="r8">14080921127</Timestamp><Current dt:dt="…	59.94	1	right	1196684366	07-19-2017	09:24:24	07:24:24	female	463	{LEFTARROW}	55							0	1062993	1062534	{LEFTARROW}	459	1061422	1061166	756	left6,4	27	14	442	mask27	0	1062517	0	1062317	eqm10_NoEyeNmodel1_dir	90	HV	gazeCOD	GazeCoDxp	1	400	0	1062017	-5	1061917
GazeCoD_1Model_male	19	2	26	<?xml version="1.0"?>\n<Clock xmlns:dt="urn:schemas-microsoft-com:datatypes"><Description dt:dt="string">E-Prime Primary Realtime Clock</Description><StartTime><Timestamp dt:dt="int">0</Timestamp><DateUtc dt:dt="string">2017-07-19T07:24:24Z</DateUtc></StartTime><FrequencyChanges><FrequencyChange><Frequency dt:dt="r8">3328124</Frequency><Timestamp dt:dt="r8">14080921127</Timestamp><Current dt:dt="…	59.94	1	right	1196684366	07-19-2017	09:24:24	07:24:24	female	464	{RIGHTARROW}	44							0	1064753	1064403	{DOWNARROW}	350	1063281	1063018	763	right3,2	19	14	443	mask19	0	1064386	1	1064186	eqm10_NoEyeNmodel1_dir	90	H	gazeCOD	GazeCoDxp	0	400	0	1063885	4	1063785
GazeCoD_1Model_male	19	2	26	<?xml version="1.0"?>\n<Clock xmlns:dt="urn:schemas-microsoft-com:datatypes"><Description dt:dt="string">E-Prime Primary Realtime Clock</Description><StartTime><Timestamp dt:dt="int">0</Timestamp><DateUtc dt:dt="string">2017-07-19T07:24:24Z</DateUtc></StartTime><FrequencyChanges><FrequencyChange><Frequency dt:dt="r8">3328124</Frequency><Timestamp dt:dt="r8">14080921127</Timestamp><Current dt:dt="…	59.94	1	right	1196684366	07-19-2017	09:24:24	07:24:24	female	465	{RIGHTARROW}	40							0	1066369	1066221	{RIGHTARROW}	148	1065096	1064770	826	right6,4	10	14	444	mask10	0	1066204	0	1066004	eqm10_NoEyeNmodel1_dir	0	V	gazeCOD	GazeCoDxp	1	400	0	1065704	8	1065604
GazeCoD_1Model_male	19	2	26	<?xml version="1.0"?>\n<Clock xmlns:dt="urn:schemas-microsoft-com:datatypes"><Description dt:dt="string">E-Prime Primary Realtime Clock</Description><StartTime><Timestamp dt:dt="int">0</Timestamp><DateUtc dt:dt="string">2017-07-19T07:24:24Z</DateUtc></StartTime><FrequencyChanges><FrequencyChange><Frequency dt:dt="r8">3328124</Frequency><Timestamp dt:dt="r8">14080921127</Timestamp><Current dt:dt="…	59.94	1	right	1196684366	07-19-2017	09:24:24	07:24:24	female	466	{RIGHTARROW}	77							0	1068209	1067956	{RIGHTARROW}	253	1066838	1066388	950	right8	33	14	445	mask33	0	1067939	0	1067739	eqm10_NoEyeNmodel1_dir	90	HV	gazeCOD	GazeCoDxp	1	400	0	1067439	1	1067339
GazeCoD_1Model_male	19	2	26	<?xml version="1.0"?>\n<Clock xmlns:dt="urn:schemas-microsoft-com:datatypes"><Description dt:dt="string">E-Prime Primary Realtime Clock</Description><StartTime><Timestamp dt:dt="int">0</Timestamp><DateUtc dt:dt="string">2017-07-19T07:24:24Z</DateUtc></StartTime><FrequencyChanges><FrequencyChange><Frequency dt:dt="r8">3328124</Frequency><Timestamp dt:dt="r8">14080921127</Timestamp><Current dt:dt="…	59.94	1	right	1196684366	07-19-2017	09:24:24	07:24:24	female	467	{LEFTARROW}	49							0	1070057	1069658	{DOWNARROW}	399	1068545	1068223	822	left1,6	2	14	446	mask2	0	1069641	0	1069441	eqm10_NoEyeNmodel1_dir	0	V	gazeCOD	GazeCoDxp	0	400	0	1069141	-4	1069041
GazeCoD_1Model_male	19	2	26	<?xml version="1.0"?>\n<Clock xmlns:dt="urn:schemas-microsoft-com:datatypes"><Description dt:dt="string">E-Prime Primary Realtime Clock</Description><StartTime><Timestamp dt:dt="int">0</Timestamp><DateUtc dt:dt="string">2017-07-19T07:24:24Z</DateUtc></StartTime><FrequencyChanges><FrequencyChange><Frequency dt:dt="r8">3328124</Frequency><Timestamp dt:dt="r8">14080921127</Timestamp><Current dt:dt="…	59.94	1	right	1196684366	07-19-2017	09:24:24	07:24:24	female	468	{RIGHTARROW}	42							0	1071721	1071526	{DOWNARROW}	195	1070409	1070075	834	right4,8	31	14	447	mask31	0	1071510	1	1071310	eqm10_NoEyeNmodel1_dir	90	HV	gazeCOD	GazeCoDxp	0	400	0	1071009	0	1070909
GazeCoD_1Model_male	19	2	26	<?xml version="1.0"?>\n<Clock xmlns:dt="urn:schemas-microsoft-com:datatypes"><Description dt:dt="string">E-Prime Primary Realtime Clock</Description><StartTime><Timestamp dt:dt="int">0</Timestamp><DateUtc dt:dt="string">2017-07-19T07:24:24Z</DateUtc></StartTime><FrequencyChanges><FrequencyChange><Frequency dt:dt="r8">3328124</Frequency><Timestamp dt:dt="r8">14080921127</Timestamp><Current dt:dt="…	59.94	1	right	1196684366	07-19-2017	09:24:24	07:24:24	female	469	{RIGHTARROW}	77							0	1073905	1073345	{DOWNARROW}	560	1072226	1071743	983	right8	22	14	448	mask22	0	1073328	0	1073128	eqm10_NoEyeNmodel1_dir	90	H	gazeCOD	GazeCoDxp	0	400	0	1072828	2	1072728
GazeCoD_1Model_male	19	2	26	<?xml version="1.0"?>\n<Clock xmlns:dt="urn:schemas-microsoft-com:datatypes"><Description dt:dt="string">E-Prime Primary Realtime Clock</Description><StartTime><Timestamp dt:dt="int">0</Timestamp><DateUtc dt:dt="string">2017-07-19T07:24:24Z</DateUtc></StartTime><FrequencyChanges><FrequencyChange><Frequency dt:dt="r8">3328124</Frequency><Timestamp dt:dt="r8">14080921127</Timestamp><Current dt:dt="…	59.94	1	right	1196684366	07-19-2017	09:24:24	07:24:24	female	470	{DOWNARROW}	79							0	1075961	1075547	{DOWNARROW}	414	1074426	1073929	997	DG0	12	14	449	mask12	0	1075530	0	1075330	eqm10_NoEyeNmodel1_dir	90	H	gazeCOD	GazeCoDxp	1	400	0	1075030	4	1074930
GazeCoD_1Model_male	19	2	26	<?xml version="1.0"?>\n<Clock xmlns:dt="urn:schemas-microsoft-com:datatypes"><Description dt:dt="string">E-Prime Primary Realtime Clock</Description><StartTime><Timestamp dt:dt="int">0</Timestamp><DateUtc dt:dt="string">2017-07-19T07:24:24Z</DateUtc></StartTime><FrequencyChanges><FrequencyChange><Frequency dt:dt="r8">3328124</Frequency><Timestamp dt:dt="r8">14080921127</Timestamp><Current dt:dt="…	59.94	1	right	1196684366	07-19-2017	09:24:24	07:24:24	female	471	{LEFTARROW}	51							0	1077929	1077566	{DOWNARROW}	363	1076453	1075981	972	left3,2	3	14	450	mask3	0	1077549	0	1077349	eqm10_NoEyeNmodel1_dir	0	V	gazeCOD	GazeCoDxp	0	400	0	1077049	-4	1076949
GazeCoD_1Model_male	19	2	26	<?xml version="1.0"?>\n<Clock xmlns:dt="urn:schemas-microsoft-com:datatypes"><Description dt:dt="string">E-Prime Primary Realtime Clock</Description><StartTime><Timestamp dt:dt="int">0</Timestamp><DateUtc dt:dt="string">2017-07-19T07:24:24Z</DateUtc></StartTime><FrequencyChanges><FrequencyChange><Frequency dt:dt="r8">3328124</Frequency><Timestamp dt:dt="r8">14080921127</Timestamp><Current dt:dt="…	59.94	1	right	1196684366	07-19-2017	09:24:24	07:24:24	female	472	{DOWNARROW}	79							0	1079641	1079468	{DOWNARROW}	173	1078356	1077950	906	DG0	23	14	451	mask23	0	1079451	0	1079251	eqm10_NoEyeNmodel1_dir	90	HV	gazeCOD	GazeCoDxp	1	400	0	1078951	-5	1078851
GazeCoD_1Model_male	19	2	26	<?xml version="1.0"?>\n<Clock xmlns:dt="urn:schemas-microsoft-com:datatypes"><Description dt:dt="string">E-Prime Primary Realtime Clock</Description><StartTime><Timestamp dt:dt="int">0</Timestamp><DateUtc dt:dt="string">2017-07-19T07:24:24Z</DateUtc></StartTime><FrequencyChanges><FrequencyChange><Frequency dt:dt="r8">3328124</Frequency><Timestamp dt:dt="r8">14080921127</Timestamp><Current dt:dt="…	59.94	1	right	1196684366	07-19-2017	09:24:24	07:24:24	female	473	{RIGHTARROW}	44							0	1081321	1081053	{DOWNARROW}	268	1079940	1079651	789	right3,2	30	14	452	mask30	0	1081036	1	1080836	eqm10_NoEyeNmodel1_dir	90	HV	gazeCOD	GazeCoDxp	0	400	0	1080535	-5	1080435
GazeCoD_1Model_male	19	2	26	<?xml version="1.0"?>\n<Clock xmlns:dt="urn:schemas-microsoft-com:datatypes"><Description dt:dt="string">E-Prime Primary Realtime Clock</Description><StartTime><Timestamp dt:dt="int">0</Timestamp><DateUtc dt:dt="string">2017-07-19T07:24:24Z</DateUtc></StartTime><FrequencyChanges><FrequencyChange><Frequency dt:dt="r8">3328124</Frequency><Timestamp dt:dt="r8">14080921127</Timestamp><Current dt:dt="…	59.94	1	right	1196684366	07-19-2017	09:24:24	07:24:24	female	474	{RIGHTARROW}	42							0	1083697	1082855	{DOWNARROW}	842	1081729	1081336	893	right4,8	20	14	453	mask20	0	1082838	1	1082638	eqm10_NoEyeNmodel1_dir	90	H	gazeCOD	GazeCoDxp	0	400	0	1082337	8	1082237
GazeCoD_1Model_male	19	2	26	<?xml version="1.0"?>\n<Clock xmlns:dt="urn:schemas-microsoft-com:datatypes"><Description dt:dt="string">E-Prime Primary Realtime Clock</Description><StartTime><Timestamp dt:dt="int">0</Timestamp><DateUtc dt:dt="string">2017-07-19T07:24:24Z</DateUtc></StartTime><FrequencyChanges><FrequencyChange><Frequency dt:dt="r8">3328124</Frequency><Timestamp dt:dt="r8">14080921127</Timestamp><Current dt:dt="…	59.94	1	right	1196684366	07-19-2017	09:24:24	07:24:24	female	475	{RIGHTARROW}	44							0	1085577	1085107	{DOWNARROW}	470	1083990	1083722	768	right3,2	8	14	454	mask8	0	1085090	0	1084890	eqm10_NoEyeNmodel1_dir	0	V	gazeCOD	GazeCoDxp	0	400	0	1084590	0	1084490
GazeCoD_1Model_male	19	2	26	<?xml version="1.0"?>\n<Clock xmlns:dt="urn:schemas-microsoft-com:datatypes"><Description dt:dt="string">E-Prime Primary Realtime Clock</Description><StartTime><Timestamp dt:dt="int">0</Timestamp><DateUtc dt:dt="string">2017-07-19T07:24:24Z</DateUtc></StartTime><FrequencyChanges><FrequencyChange><Frequency dt:dt="r8">3328124</Frequency><Timestamp dt:dt="r8">14080921127</Timestamp><Current dt:dt="…	59.94	1	right	1196684366	07-19-2017	09:24:24	07:24:24	female	476	{RIGHTARROW}	42							0	1087369	1086975	{DOWNARROW}	394	1085857	1085591	766	right4,8	9	14	455	mask9	0	1086958	0	1086758	eqm10_NoEyeNmodel1_dir	0	V	gazeCOD	GazeCoDxp	0	400	0	1086458	1	1086358
GazeCoD_1Model_male	19	2	26	<?xml version="1.0"?>\n<Clock xmlns:dt="urn:schemas-microsoft-com:datatypes"><Description dt:dt="string">E-Prime Primary Realtime Clock</Description><StartTime><Timestamp dt:dt="int">0</Timestamp><DateUtc dt:dt="string">2017-07-19T07:24:24Z</DateUtc></StartTime><FrequencyChanges><FrequencyChange><Frequency dt:dt="r8">3328124</Frequency><Timestamp dt:dt="r8">14080921127</Timestamp><Current dt:dt="…	59.94	1	right	1196684366	07-19-2017	09:24:24	07:24:24	female	477	{LEFTARROW}	49							0	1089313	1088877	{DOWNARROW}	436	1087752	1087392	860	left1,6	13	14	456	mask13	0	1088860	0	1088660	eqm10_NoEyeNmodel1_dir	90	H	gazeCOD	GazeCoDxp	0	400	0	1088360	8	1088260
GazeCoD_1Model_male	19	2	26	<?xml version="1.0"?>\n<Clock xmlns:dt="urn:schemas-microsoft-com:datatypes"><Description dt:dt="string">E-Prime Primary Realtime Clock</Description><StartTime><Timestamp dt:dt="int">0</Timestamp><DateUtc dt:dt="string">2017-07-19T07:24:24Z</DateUtc></StartTime><FrequencyChanges><FrequencyChange><Frequency dt:dt="r8">3328124</Frequency><Timestamp dt:dt="r8">14080921127</Timestamp><Current dt:dt="…	59.94	1	right	1196684366	07-19-2017	09:24:24	07:24:24	female	478	{LEFTARROW}	78							0	1091321	1090763	{LEFTARROW}	558	1089642	1089328	814	left8	6	14	457	mask6	0	1090746	1	1090546	eqm10_NoEyeNmodel1_dir	0	V	gazeCOD	GazeCoDxp	1	400	0	1090245	3	1090145
GazeCoD_1Model_male	19	2	26	<?xml version="1.0"?>\n<Clock xmlns:dt="urn:schemas-microsoft-com:datatypes"><Description dt:dt="string">E-Prime Primary Realtime Clock</Description><StartTime><Timestamp dt:dt="int">0</Timestamp><DateUtc dt:dt="string">2017-07-19T07:24:24Z</DateUtc></StartTime><FrequencyChanges><FrequencyChange><Frequency dt:dt="r8">3328124</Frequency><Timestamp dt:dt="r8">14080921127</Timestamp><Current dt:dt="…	59.94	1	right	1196684366	07-19-2017	09:24:24	07:24:24	female	479	{LEFTARROW}	51							0	1093193	1092781	{DOWNARROW}	412	1091662	1091346	816	left3,2	14	14	458	mask14	0	1092764	0	1092564	eqm10_NoEyeNmodel1_dir	90	H	gazeCOD	GazeCoDxp	0	400	0	1092264	2	1092164
GazeCoD_1Model_male	19	2	26	<?xml version="1.0"?>\n<Clock xmlns:dt="urn:schemas-microsoft-com:datatypes"><Description dt:dt="string">E-Prime Primary Realtime Clock</Description><StartTime><Timestamp dt:dt="int">0</Timestamp><DateUtc dt:dt="string">2017-07-19T07:24:24Z</DateUtc></StartTime><FrequencyChanges><FrequencyChange><Frequency dt:dt="r8">3328124</Frequency><Timestamp dt:dt="r8">14080921127</Timestamp><Current dt:dt="…	59.94	1	right	1196684366	07-19-2017	09:24:24	07:24:24	female	480	{LEFTARROW}	78							0	1095089	1094683	{LEFTARROW}	406	1093557	1093215	842	left8	17	14	459	mask17	0	1094666	0	1094466	eqm10_NoEyeNmodel1_dir	90	H	gazeCOD	GazeCoDxp	1	400	0	1094166	9	1094066
GazeCoD_1Model_male	19	2	26	<?xml version="1.0"?>\n<Clock xmlns:dt="urn:schemas-microsoft-com:datatypes"><Description dt:dt="string">E-Prime Primary Realtime Clock</Description><StartTime><Timestamp dt:dt="int">0</Timestamp><DateUtc dt:dt="string">2017-07-19T07:24:24Z</DateUtc></StartTime><FrequencyChanges><FrequencyChange><Frequency dt:dt="r8">3328124</Frequency><Timestamp dt:dt="r8">14080921127</Timestamp><Current dt:dt="…	59.94	1	right	1196684366	07-19-2017	09:24:24	07:24:24	female	481	{RIGHTARROW}	40							0	1097025	1096602	{DOWNARROW}	423	1095482	1095100	882	right6,4	21	14	460	mask21	0	1096585	1	1096385	eqm10_NoEyeNmodel1_dir	90	H	gazeCOD	GazeCoDxp	0	400	0	1096084	2	1095984
GazeCoD_1Model_male	19	2	26	<?xml version="1.0"?>\n<Clock xmlns:dt="urn:schemas-microsoft-com:datatypes"><Description dt:dt="string">E-Prime Primary Realtime Clock</Description><StartTime><Timestamp dt:dt="int">0</Timestamp><DateUtc dt:dt="string">2017-07-19T07:24:24Z</DateUtc></StartTime><FrequencyChanges><FrequencyChange><Frequency dt:dt="r8">3328124</Frequency><Timestamp dt:dt="r8">14080921127</Timestamp><Current dt:dt="…	59.94	1	right	1196684366	07-19-2017	09:24:24	07:24:24	female	482	{LEFTARROW}	55							0	1099049	1098654	{LEFTARROW}	395	1097530	1097036	994	left6,4	5	14	461	mask5	0	1098637	0	1098437	eqm10_NoEyeNmodel1_dir	0	V	gazeCOD	GazeCoDxp	1	400	0	1098137	7	1098037
GazeCoD_1Model_male	19	2	26	<?xml version="1.0"?>\n<Clock xmlns:dt="urn:schemas-microsoft-com:datatypes"><Description dt:dt="string">E-Prime Primary Realtime Clock</Description><StartTime><Timestamp dt:dt="int">0</Timestamp><DateUtc dt:dt="string">2017-07-19T07:24:24Z</DateUtc></StartTime><FrequencyChanges><FrequencyChange><Frequency dt:dt="r8">3328124</Frequency><Timestamp dt:dt="r8">14080921127</Timestamp><Current dt:dt="…	59.94	1	right	1196684366	07-19-2017	09:24:24	07:24:24	female	483	{LEFTARROW}	55							0	1101297	1100472	{DOWNARROW}	825	1099354	1099071	783	left6,4	16	14	462	mask16	0	1100455	0	1100255	eqm10_NoEyeNmodel1_dir	90	H	gazeCOD	GazeCoDxp	0	400	0	1099955	1	1099855
GazeCoD_1Model_male	19	2	26	<?xml version="1.0"?>\n<Clock xmlns:dt="urn:schemas-microsoft-com:datatypes"><Description dt:dt="string">E-Prime Primary Realtime Clock</Description><StartTime><Timestamp dt:dt="int">0</Timestamp><DateUtc dt:dt="string">2017-07-19T07:24:24Z</DateUtc></StartTime><FrequencyChanges><FrequencyChange><Frequency dt:dt="r8">3328124</Frequency><Timestamp dt:dt="r8">14080921127</Timestamp><Current dt:dt="…	59.94	1	right	1196684366	07-19-2017	09:24:24	07:24:24	female	484	{DOWNARROW}	79							0	1103441	1102858	{DOWNARROW}	583	1101746	1101307	939	DG0	12	15	463	mask12	0	1102841	0	1102641	eqm10_NoEyeNmodel1_dir	90	H	gazeCOD	GazeCoDxp	1	400	0	1102341	-5	1102241
GazeCoD_1Model_male	19	2	26	<?xml version="1.0"?>\n<Clock xmlns:dt="urn:schemas-microsoft-com:datatypes"><Description dt:dt="string">E-Prime Primary Realtime Clock</Description><StartTime><Timestamp dt:dt="int">0</Timestamp><DateUtc dt:dt="string">2017-07-19T07:24:24Z</DateUtc></StartTime><FrequencyChanges><FrequencyChange><Frequency dt:dt="r8">3328124</Frequency><Timestamp dt:dt="r8">14080921127</Timestamp><Current dt:dt="…	59.94	1	right	1196684366	07-19-2017	09:24:24	07:24:24	female	485	{LEFTARROW}	78							0	1105417	1105044	{LEFTARROW}	373	1103916	1103459	957	left8	6	15	464	mask6	0	1105027	1	1104827	eqm10_NoEyeNmodel1_dir	0	V	gazeCOD	GazeCoDxp	1	400	0	1104526	10	1104426
GazeCoD_1Model_male	19	2	26	<?xml version="1.0"?>\n<Clock xmlns:dt="urn:schemas-microsoft-com:datatypes"><Description dt:dt="string">E-Prime Primary Realtime Clock</Description><StartTime><Timestamp dt:dt="int">0</Timestamp><DateUtc dt:dt="string">2017-07-19T07:24:24Z</DateUtc></StartTime><FrequencyChanges><FrequencyChange><Frequency dt:dt="r8">3328124</Frequency><Timestamp dt:dt="r8">14080921127</Timestamp><Current dt:dt="…	59.94	1	right	1196684366	07-19-2017	09:24:24	07:24:24	female	486	{DOWNARROW}	79							0	1107297	1106895	{DOWNARROW}	402	1105778	1105427	851	DG0	23	15	465	mask23	0	1106879	1	1106679	eqm10_NoEyeNmodel1_dir	90	HV	gazeCOD	GazeCoDxp	1	400	0	1106378	0	1106278
GazeCoD_1Model_male	19	2	26	<?xml version="1.0"?>\n<Clock xmlns:dt="urn:schemas-microsoft-com:datatypes"><Description dt:dt="string">E-Prime Primary Realtime Clock</Description><StartTime><Timestamp dt:dt="int">0</Timestamp><DateUtc dt:dt="string">2017-07-19T07:24:24Z</DateUtc></StartTime><FrequencyChanges><FrequencyChange><Frequency dt:dt="r8">3328124</Frequency><Timestamp dt:dt="r8">14080921127</Timestamp><Current dt:dt="…	59.94	1	right	1196684366	07-19-2017	09:24:24	07:24:24	female	487	{LEFTARROW}	51							0	1109177	1108764	{LEFTARROW}	413	1107644	1107313	831	left3,2	3	15	466	mask3	0	1108747	0	1108547	eqm10_NoEyeNmodel1_dir	0	V	gazeCOD	GazeCoDxp	1	400	0	1108247	3	1108147
GazeCoD_1Model_male	19	2	26	<?xml version="1.0"?>\n<Clock xmlns:dt="urn:schemas-microsoft-com:datatypes"><Description dt:dt="string">E-Prime Primary Realtime Clock</Description><StartTime><Timestamp dt:dt="int">0</Timestamp><DateUtc dt:dt="string">2017-07-19T07:24:24Z</DateUtc></StartTime><FrequencyChanges><FrequencyChange><Frequency dt:dt="r8">3328124</Frequency><Timestamp dt:dt="r8">14080921127</Timestamp><Current dt:dt="…	59.94	1	right	1196684366	07-19-2017	09:24:24	07:24:24	female	488	{RIGHTARROW}	46							0	1111073	1110699	{DOWNARROW}	374	1109581	1109198	883	right1,6	29	15	467	mask29	0	1110682	0	1110482	eqm10_NoEyeNmodel1_dir	90	HV	gazeCOD	GazeCoDxp	0	400	0	1110182	1	1110082
GazeCoD_1Model_male	19	2	26	<?xml version="1.0"?>\n<Clock xmlns:dt="urn:schemas-microsoft-com:datatypes"><Description dt:dt="string">E-Prime Primary Realtime Clock</Description><StartTime><Timestamp dt:dt="int">0</Timestamp><DateUtc dt:dt="string">2017-07-19T07:24:24Z</DateUtc></StartTime><FrequencyChanges><FrequencyChange><Frequency dt:dt="r8">3328124</Frequency><Timestamp dt:dt="r8">14080921127</Timestamp><Current dt:dt="…	59.94	1	right	1196684366	07-19-2017	09:24:24	07:24:24	female	489	{LEFTARROW}	53							0	1112969	1112568	{LEFTARROW}	401	1111441	1111083	858	left4,8	26	15	468	mask26	0	1112551	0	1112351	eqm10_NoEyeNmodel1_dir	90	HV	gazeCOD	GazeCoDxp	1	400	0	1112051	10	1111951
GazeCoD_1Model_male	19	2	26	<?xml version="1.0"?>\n<Clock xmlns:dt="urn:schemas-microsoft-com:datatypes"><Description dt:dt="string">E-Prime Primary Realtime Clock</Description><StartTime><Timestamp dt:dt="int">0</Timestamp><DateUtc dt:dt="string">2017-07-19T07:24:24Z</DateUtc></StartTime><FrequencyChanges><FrequencyChange><Frequency dt:dt="r8">3328124</Frequency><Timestamp dt:dt="r8">14080921127</Timestamp><Current dt:dt="…	59.94	1	right	1196684366	07-19-2017	09:24:24	07:24:24	female	490	{RIGHTARROW}	44							0	1114833	1114370	{DOWNARROW}	463	1113244	1112985	759	right3,2	19	15	469	mask19	0	1114353	1	1114153	eqm10_NoEyeNmodel1_dir	90	H	gazeCOD	GazeCoDxp	0	400	0	1113852	8	1113752
GazeCoD_1Model_male	19	2	26	<?xml version="1.0"?>\n<Clock xmlns:dt="urn:schemas-microsoft-com:datatypes"><Description dt:dt="string">E-Prime Primary Realtime Clock</Description><StartTime><Timestamp dt:dt="int">0</Timestamp><DateUtc dt:dt="string">2017-07-19T07:24:24Z</DateUtc></StartTime><FrequencyChanges><FrequencyChange><Frequency dt:dt="r8">3328124</Frequency><Timestamp dt:dt="r8">14080921127</Timestamp><Current dt:dt="…	59.94	1	right	1196684366	07-19-2017	09:24:24	07:24:24	female	491	{RIGHTARROW}	40							0	1116777	1116438	{DOWNARROW}	339	1115314	1114854	960	right6,4	21	15	470	mask21	0	1116422	1	1116222	eqm10_NoEyeNmodel1_dir	90	H	gazeCOD	GazeCoDxp	0	400	0	1115921	7	1115821
GazeCoD_1Model_male	19	2	26	<?xml version="1.0"?>\n<Clock xmlns:dt="urn:schemas-microsoft-com:datatypes"><Description dt:dt="string">E-Prime Primary Realtime Clock</Description><StartTime><Timestamp dt:dt="int">0</Timestamp><DateUtc dt:dt="string">2017-07-19T07:24:24Z</DateUtc></StartTime><FrequencyChanges><FrequencyChange><Frequency dt:dt="r8">3328124</Frequency><Timestamp dt:dt="r8">14080921127</Timestamp><Current dt:dt="…	59.94	1	right	1196684366	07-19-2017	09:24:24	07:24:24	female	492	{LEFTARROW}	53							0	1118609	1118274	{LEFTARROW}	335	1117152	1116789	863	left4,8	4	15	471	mask4	0	1118257	1	1118057	eqm10_NoEyeNmodel1_dir	0	V	gazeCOD	GazeCoDxp	1	400	0	1117756	4	1117656
GazeCoD_1Model_male	19	2	26	<?xml version="1.0"?>\n<Clock xmlns:dt="urn:schemas-microsoft-com:datatypes"><Description dt:dt="string">E-Prime Primary Realtime Clock</Description><StartTime><Timestamp dt:dt="int">0</Timestamp><DateUtc dt:dt="string">2017-07-19T07:24:24Z</DateUtc></StartTime><FrequencyChanges><FrequencyChange><Frequency dt:dt="r8">3328124</Frequency><Timestamp dt:dt="r8">14080921127</Timestamp><Current dt:dt="…	59.94	1	right	1196684366	07-19-2017	09:24:24	07:24:24	female	493	{RIGHTARROW}	44							0	1120905	1120059	{DOWNARROW}	846	1118935	1118624	811	right3,2	8	15	472	mask8	0	1120042	0	1119842	eqm10_NoEyeNmodel1_dir	0	V	gazeCOD	GazeCoDxp	0	400	0	1119542	7	1119442
GazeCoD_1Model_male	19	2	26	<?xml version="1.0"?>\n<Clock xmlns:dt="urn:schemas-microsoft-com:datatypes"><Description dt:dt="string">E-Prime Primary Realtime Clock</Description><StartTime><Timestamp dt:dt="int">0</Timestamp><DateUtc dt:dt="string">2017-07-19T07:24:24Z</DateUtc></StartTime><FrequencyChanges><FrequencyChange><Frequency dt:dt="r8">3328124</Frequency><Timestamp dt:dt="r8">14080921127</Timestamp><Current dt:dt="…	59.94	1	right	1196684366	07-19-2017	09:24:24	07:24:24	female	494	{LEFTARROW}	78							0	1122673	1122294	{LEFTARROW}	379	1121183	1120926	757	left8	28	15	473	mask28	0	1122278	0	1122078	eqm10_NoEyeNmodel1_dir	90	HV	gazeCOD	GazeCoDxp	1	400	0	1121778	-5	1121678
GazeCoD_1Model_male	19	2	26	<?xml version="1.0"?>\n<Clock xmlns:dt="urn:schemas-microsoft-com:datatypes"><Description dt:dt="string">E-Prime Primary Realtime Clock</Description><StartTime><Timestamp dt:dt="int">0</Timestamp><DateUtc dt:dt="string">2017-07-19T07:24:24Z</DateUtc></StartTime><FrequencyChanges><FrequencyChange><Frequency dt:dt="r8">3328124</Frequency><Timestamp dt:dt="r8">14080921127</Timestamp><Current dt:dt="…	59.94	1	right	1196684366	07-19-2017	09:24:24	07:24:24	female	495	{LEFTARROW}	78							0	1124481	1124196	{LEFTARROW}	285	1123079	1122695	884	left8	17	15	474	mask17	0	1124179	0	1123979	eqm10_NoEyeNmodel1_dir	90	H	gazeCOD	GazeCoDxp	1	400	0	1123679	0	1123579
GazeCoD_1Model_male	19	2	26	<?xml version="1.0"?>\n<Clock xmlns:dt="urn:schemas-microsoft-com:datatypes"><Description dt:dt="string">E-Prime Primary Realtime Clock</Description><StartTime><Timestamp dt:dt="int">0</Timestamp><DateUtc dt:dt="string">2017-07-19T07:24:24Z</DateUtc></StartTime><FrequencyChanges><FrequencyChange><Frequency dt:dt="r8">3328124</Frequency><Timestamp dt:dt="r8">14080921127</Timestamp><Current dt:dt="…	59.94	1	right	1196684366	07-19-2017	09:24:24	07:24:24	female	496	{RIGHTARROW}	42							0	1126409	1126031	{DOWNARROW}	378	1124919	1124497	922	right4,8	9	15	475	mask9	0	1126015	1	1125815	eqm10_NoEyeNmodel1_dir	0	V	gazeCOD	GazeCoDxp	0	400	0	1125514	-5	1125414
GazeCoD_1Model_male	19	2	26	<?xml version="1.0"?>\n<Clock xmlns:dt="urn:schemas-microsoft-com:datatypes"><Description dt:dt="string">E-Prime Primary Realtime Clock</Description><StartTime><Timestamp dt:dt="int">0</Timestamp><DateUtc dt:dt="string">2017-07-19T07:24:24Z</DateUtc></StartTime><FrequencyChanges><FrequencyChange><Frequency dt:dt="r8">3328124</Frequency><Timestamp dt:dt="r8">14080921127</Timestamp><Current dt:dt="…	59.94	1	right	1196684366	07-19-2017	09:24:24	07:24:24	female	497	{RIGHTARROW}	40							0	1128489	1127967	{DOWNARROW}	522	1126853	1126432	921	right6,4	32	15	476	mask32	0	1127950	0	1127750	eqm10_NoEyeNmodel1_dir	90	HV	gazeCOD	GazeCoDxp	0	400	0	1127450	-3	1127350
GazeCoD_1Model_male	19	2	26	<?xml version="1.0"?>\n<Clock xmlns:dt="urn:schemas-microsoft-com:datatypes"><Description dt:dt="string">E-Prime Primary Realtime Clock</Description><StartTime><Timestamp dt:dt="int">0</Timestamp><DateUtc dt:dt="string">2017-07-19T07:24:24Z</DateUtc></StartTime><FrequencyChanges><FrequencyChange><Frequency dt:dt="r8">3328124</Frequency><Timestamp dt:dt="r8">14080921127</Timestamp><Current dt:dt="…	59.94	1	right	1196684366	07-19-2017	09:24:24	07:24:24	female	498	{LEFTARROW}	55							0	1130289	1129935	{LEFTARROW}	354	1128820	1128501	819	left6,4	27	15	477	mask27	0	1129919	1	1129719	eqm10_NoEyeNmodel1_dir	90	HV	gazeCOD	GazeCoDxp	1	400	0	1129418	-2	1129318
GazeCoD_1Model_male	19	2	26	<?xml version="1.0"?>\n<Clock xmlns:dt="urn:schemas-microsoft-com:datatypes"><Description dt:dt="string">E-Prime Primary Realtime Clock</Description><StartTime><Timestamp dt:dt="int">0</Timestamp><DateUtc dt:dt="string">2017-07-19T07:24:24Z</DateUtc></StartTime><FrequencyChanges><FrequencyChange><Frequency dt:dt="r8">3328124</Frequency><Timestamp dt:dt="r8">14080921127</Timestamp><Current dt:dt="…	59.94	1	right	1196684366	07-19-2017	09:24:24	07:24:24	female	499	{LEFTARROW}	53							0	1132345	1131904	{LEFTARROW}	441	1130792	1130302	990	left4,8	15	15	478	mask15	0	1131887	0	1131687	eqm10_NoEyeNmodel1_dir	90	H	gazeCOD	GazeCoDxp	1	400	0	1131387	-5	1131287
GazeCoD_1Model_male	19	2	26	<?xml version="1.0"?>\n<Clock xmlns:dt="urn:schemas-microsoft-com:datatypes"><Description dt:dt="string">E-Prime Primary Realtime Clock</Description><StartTime><Timestamp dt:dt="int">0</Timestamp><DateUtc dt:dt="string">2017-07-19T07:24:24Z</DateUtc></StartTime><FrequencyChanges><FrequencyChange><Frequency dt:dt="r8">3328124</Frequency><Timestamp dt:dt="r8">14080921127</Timestamp><Current dt:dt="…	59.94	1	right	1196684366	07-19-2017	09:24:24	07:24:24	female	500	{LEFTARROW}	55							0	1134289	1133856	{LEFTARROW}	433	1132735	1132355	880	left6,4	16	15	479	mask16	0	1133839	0	1133639	eqm10_NoEyeNmodel1_dir	90	H	gazeCOD	GazeCoDxp	1	400	0	1133339	4	1133239
GazeCoD_1Model_male	19	2	26	<?xml version="1.0"?>\n<Clock xmlns:dt="urn:schemas-microsoft-com:datatypes"><Description dt:dt="string">E-Prime Primary Realtime Clock</Description><StartTime><Timestamp dt:dt="int">0</Timestamp><DateUtc dt:dt="string">2017-07-19T07:24:24Z</DateUtc></StartTime><FrequencyChanges><FrequencyChange><Frequency dt:dt="r8">3328124</Frequency><Timestamp dt:dt="r8">14080921127</Timestamp><Current dt:dt="…	59.94	1	right	1196684366	07-19-2017	09:24:24	07:24:24	female	501	{LEFTARROW}	49							0	1136289	1135908	{DOWNARROW}	381	1134795	1134307	988	left1,6	2	15	480	mask2	0	1135891	0	1135691	eqm10_NoEyeNmodel1_dir	0	V	gazeCOD	GazeCoDxp	0	400	0	1135391	-4	1135291
GazeCoD_1Model_male	19	2	26	<?xml version="1.0"?>\n<Clock xmlns:dt="urn:schemas-microsoft-com:datatypes"><Description dt:dt="string">E-Prime Primary Realtime Clock</Description><StartTime><Timestamp dt:dt="int">0</Timestamp><DateUtc dt:dt="string">2017-07-19T07:24:24Z</DateUtc></StartTime><FrequencyChanges><FrequencyChange><Frequency dt:dt="r8">3328124</Frequency><Timestamp dt:dt="r8">14080921127</Timestamp><Current dt:dt="…	59.94	1	right	1196684366	07-19-2017	09:24:24	07:24:24	female	502	{RIGHTARROW}	77							0	1138329	1137893	{RIGHTARROW}	436	1136776	1136309	967	right8	33	15	481	mask33	0	1137877	1	1137677	eqm10_NoEyeNmodel1_dir	90	HV	gazeCOD	GazeCoDxp	1	400	0	1137376	0	1137276
GazeCoD_1Model_male	19	2	26	<?xml version="1.0"?>\n<Clock xmlns:dt="urn:schemas-microsoft-com:datatypes"><Description dt:dt="string">E-Prime Primary Realtime Clock</Description><StartTime><Timestamp dt:dt="int">0</Timestamp><DateUtc dt:dt="string">2017-07-19T07:24:24Z</DateUtc></StartTime><FrequencyChanges><FrequencyChange><Frequency dt:dt="r8">3328124</Frequency><Timestamp dt:dt="r8">14080921127</Timestamp><Current dt:dt="…	59.94	1	right	1196684366	07-19-2017	09:24:24	07:24:24	female	503	{LEFTARROW}	51							0	1140257	1139745	{DOWNARROW}	512	1138620	1138344	776	left3,2	25	15	482	mask25	0	1139728	0	1139528	eqm10_NoEyeNmodel1_dir	90	HV	gazeCOD	GazeCoDxp	0	400	0	1139228	8	1139128
GazeCoD_1Model_male	19	2	26	<?xml version="1.0"?>\n<Clock xmlns:dt="urn:schemas-microsoft-com:datatypes"><Description dt:dt="string">E-Prime Primary Realtime Clock</Description><StartTime><Timestamp dt:dt="int">0</Timestamp><DateUtc dt:dt="string">2017-07-19T07:24:24Z</DateUtc></StartTime><FrequencyChanges><FrequencyChange><Frequency dt:dt="r8">3328124</Frequency><Timestamp dt:dt="r8">14080921127</Timestamp><Current dt:dt="…	59.94	1	right	1196684366	07-19-2017	09:24:24	07:24:24	female	504	{LEFTARROW}	51							0	1142305	1141864	{LEFTARROW}	441	1140739	1140279	960	left3,2	14	15	483	mask14	0	1141847	0	1141647	eqm10_NoEyeNmodel1_dir	90	H	gazeCOD	GazeCoDxp	1	400	0	1141347	8	1141247
GazeCoD_1Model_male	19	2	26	<?xml version="1.0"?>\n<Clock xmlns:dt="urn:schemas-microsoft-com:datatypes"><Description dt:dt="string">E-Prime Primary Realtime Clock</Description><StartTime><Timestamp dt:dt="int">0</Timestamp><DateUtc dt:dt="string">2017-07-19T07:24:24Z</DateUtc></StartTime><FrequencyChanges><FrequencyChange><Frequency dt:dt="r8">3328124</Frequency><Timestamp dt:dt="r8">14080921127</Timestamp><Current dt:dt="…	59.94	1	right	1196684366	07-19-2017	09:24:24	07:24:24	female	505	{DOWNARROW}	79							0	1144441	1143866	{DOWNARROW}	575	1142750	1142315	935	DG0	1	15	484	mask1	0	1143849	0	1143649	eqm10_NoEyeNmodel1_dir	0	V	gazeCOD	GazeCoDxp	1	400	0	1143349	-1	1143249
GazeCoD_1Model_male	19	2	26	<?xml version="1.0"?>\n<Clock xmlns:dt="urn:schemas-microsoft-com:datatypes"><Description dt:dt="string">E-Prime Primary Realtime Clock</Description><StartTime><Timestamp dt:dt="int">0</Timestamp><DateUtc dt:dt="string">2017-07-19T07:24:24Z</DateUtc></StartTime><FrequencyChanges><FrequencyChange><Frequency dt:dt="r8">3328124</Frequency><Timestamp dt:dt="r8">14080921127</Timestamp><Current dt:dt="…	59.94	1	right	1196684366	07-19-2017	09:24:24	07:24:24	female	506	{LEFTARROW}	49							0	1146425	1145968	{LEFTARROW}	457	1144849	1144451	898	left1,6	13	15	485	mask13	0	1145951	0	1145751	eqm10_NoEyeNmodel1_dir	90	H	gazeCOD	GazeCoDxp	1	400	0	1145451	2	1145351
GazeCoD_1Model_male	19	2	26	<?xml version="1.0"?>\n<Clock xmlns:dt="urn:schemas-microsoft-com:datatypes"><Description dt:dt="string">E-Prime Primary Realtime Clock</Description><StartTime><Timestamp dt:dt="int">0</Timestamp><DateUtc dt:dt="string">2017-07-19T07:24:24Z</DateUtc></StartTime><FrequencyChanges><FrequencyChange><Frequency dt:dt="r8">3328124</Frequency><Timestamp dt:dt="r8">14080921127</Timestamp><Current dt:dt="…	59.94	1	right	1196684366	07-19-2017	09:24:24	07:24:24	female	507	{RIGHTARROW}	46							0	1148281	1147887	{DOWNARROW}	394	1146775	1146435	840	right1,6	7	15	486	mask7	0	1147870	0	1147670	eqm10_NoEyeNmodel1_dir	0	V	gazeCOD	GazeCoDxp	0	400	0	1147370	-5	1147270
GazeCoD_1Model_male	19	2	26	<?xml version="1.0"?>\n<Clock xmlns:dt="urn:schemas-microsoft-com:datatypes"><Description dt:dt="string">E-Prime Primary Realtime Clock</Description><StartTime><Timestamp dt:dt="int">0</Timestamp><DateUtc dt:dt="string">2017-07-19T07:24:24Z</DateUtc></StartTime><FrequencyChanges><FrequencyChange><Frequency dt:dt="r8">3328124</Frequency><Timestamp dt:dt="r8">14080921127</Timestamp><Current dt:dt="…	59.94	1	right	1196684366	07-19-2017	09:24:24	07:24:24	female	508	{RIGHTARROW}	42							0	1150505	1149906	{DOWNARROW}	599	1148785	1148304	981	right4,8	20	15	487	mask20	0	1149889	1	1149689	eqm10_NoEyeNmodel1_dir	90	H	gazeCOD	GazeCoDxp	0	400	0	1149388	3	1149288
GazeCoD_1Model_male	19	2	26	<?xml version="1.0"?>\n<Clock xmlns:dt="urn:schemas-microsoft-com:datatypes"><Description dt:dt="string">E-Prime Primary Realtime Clock</Description><StartTime><Timestamp dt:dt="int">0</Timestamp><DateUtc dt:dt="string">2017-07-19T07:24:24Z</DateUtc></StartTime><FrequencyChanges><FrequencyChange><Frequency dt:dt="r8">3328124</Frequency><Timestamp dt:dt="r8">14080921127</Timestamp><Current dt:dt="…	59.94	1	right	1196684366	07-19-2017	09:24:24	07:24:24	female	509	{LEFTARROW}	49							0	1153041	1152058	{DOWNARROW}	983	1150943	1150523	920	left1,6	24	15	488	mask24	0	1152041	1	1151841	eqm10_NoEyeNmodel1_dir	90	HV	gazeCOD	GazeCoDxp	0	400	0	1151540	-3	1151440
GazeCoD_1Model_male	19	2	26	<?xml version="1.0"?>\n<Clock xmlns:dt="urn:schemas-microsoft-com:datatypes"><Description dt:dt="string">E-Prime Primary Realtime Clock</Description><StartTime><Timestamp dt:dt="int">0</Timestamp><DateUtc dt:dt="string">2017-07-19T07:24:24Z</DateUtc></StartTime><FrequencyChanges><FrequencyChange><Frequency dt:dt="r8">3328124</Frequency><Timestamp dt:dt="r8">14080921127</Timestamp><Current dt:dt="…	59.94	1	right	1196684366	07-19-2017	09:24:24	07:24:24	female	510	{RIGHTARROW}	42							0	1154929	1154510	{DOWNARROW}	419	1153385	1153059	826	right4,8	31	15	489	mask31	0	1154493	0	1154293	eqm10_NoEyeNmodel1_dir	90	HV	gazeCOD	GazeCoDxp	0	400	0	1153993	8	1153893
GazeCoD_1Model_male	19	2	26	<?xml version="1.0"?>\n<Clock xmlns:dt="urn:schemas-microsoft-com:datatypes"><Description dt:dt="string">E-Prime Primary Realtime Clock</Description><StartTime><Timestamp dt:dt="int">0</Timestamp><DateUtc dt:dt="string">2017-07-19T07:24:24Z</DateUtc></StartTime><FrequencyChanges><FrequencyChange><Frequency dt:dt="r8">3328124</Frequency><Timestamp dt:dt="r8">14080921127</Timestamp><Current dt:dt="…	59.94	1	right	1196684366	07-19-2017	09:24:24	07:24:24	female	511	{RIGHTARROW}	46							0	1156865	1156379	{DOWNARROW}	486	1155254	1154944	810	right1,6	18	15	490	mask18	0	1156362	0	1156162	eqm10_NoEyeNmodel1_dir	90	H	gazeCOD	GazeCoDxp	0	400	0	1155862	8	1155762
GazeCoD_1Model_male	19	2	26	<?xml version="1.0"?>\n<Clock xmlns:dt="urn:schemas-microsoft-com:datatypes"><Description dt:dt="string">E-Prime Primary Realtime Clock</Description><StartTime><Timestamp dt:dt="int">0</Timestamp><DateUtc dt:dt="string">2017-07-19T07:24:24Z</DateUtc></StartTime><FrequencyChanges><FrequencyChange><Frequency dt:dt="r8">3328124</Frequency><Timestamp dt:dt="r8">14080921127</Timestamp><Current dt:dt="…	59.94	1	right	1196684366	07-19-2017	09:24:24	07:24:24	female	512	{RIGHTARROW}	77							0	1158689	1158381	{RIGHTARROW}	308	1157260	1156879	881	right8	11	15	491	mask11	0	1158364	0	1158164	eqm10_NoEyeNmodel1_dir	0	V	gazeCOD	GazeCoDxp	1	400	0	1157864	4	1157764
GazeCoD_1Model_male	19	2	26	<?xml version="1.0"?>\n<Clock xmlns:dt="urn:schemas-microsoft-com:datatypes"><Description dt:dt="string">E-Prime Primary Realtime Clock</Description><StartTime><Timestamp dt:dt="int">0</Timestamp><DateUtc dt:dt="string">2017-07-19T07:24:24Z</DateUtc></StartTime><FrequencyChanges><FrequencyChange><Frequency dt:dt="r8">3328124</Frequency><Timestamp dt:dt="r8">14080921127</Timestamp><Current dt:dt="…	59.94	1	right	1196684366	07-19-2017	09:24:24	07:24:24	female	513	{RIGHTARROW}	40							0	1160513	1160166	{RIGHTARROW}	347	1159047	1158715	832	right6,4	10	15	492	mask10	0	1160149	0	1159949	eqm10_NoEyeNmodel1_dir	0	V	gazeCOD	GazeCoDxp	1	400	0	1159649	2	1159549
GazeCoD_1Model_male	19	2	26	<?xml version="1.0"?>\n<Clock xmlns:dt="urn:schemas-microsoft-com:datatypes"><Description dt:dt="string">E-Prime Primary Realtime Clock</Description><StartTime><Timestamp dt:dt="int">0</Timestamp><DateUtc dt:dt="string">2017-07-19T07:24:24Z</DateUtc></StartTime><FrequencyChanges><FrequencyChange><Frequency dt:dt="r8">3328124</Frequency><Timestamp dt:dt="r8">14080921127</Timestamp><Current dt:dt="…	59.94	1	right	1196684366	07-19-2017	09:24:24	07:24:24	female	514	{RIGHTARROW}	44							0	1162489	1162001	{DOWNARROW}	488	1160877	1160533	844	right3,2	30	15	493	mask30	0	1161984	0	1161784	eqm10_NoEyeNmodel1_dir	90	HV	gazeCOD	GazeCoDxp	0	400	0	1161484	7	1161384
GazeCoD_1Model_male	19	2	26	<?xml version="1.0"?>\n<Clock xmlns:dt="urn:schemas-microsoft-com:datatypes"><Description dt:dt="string">E-Prime Primary Realtime Clock</Description><StartTime><Timestamp dt:dt="int">0</Timestamp><DateUtc dt:dt="string">2017-07-19T07:24:24Z</DateUtc></StartTime><FrequencyChanges><FrequencyChange><Frequency dt:dt="r8">3328124</Frequency><Timestamp dt:dt="r8">14080921127</Timestamp><Current dt:dt="…	59.94	1	right	1196684366	07-19-2017	09:24:24	07:24:24	female	515	{RIGHTARROW}	77							0	1164737	1164103	{DOWNARROW}	634	1162989	1162502	987	right8	22	15	494	mask22	0	1164086	0	1163886	eqm10_NoEyeNmodel1_dir	90	H	gazeCOD	GazeCoDxp	0	400	0	1163586	-3	1163486
GazeCoD_1Model_male	19	2	26	<?xml version="1.0"?>\n<Clock xmlns:dt="urn:schemas-microsoft-com:datatypes"><Description dt:dt="string">E-Prime Primary Realtime Clock</Description><StartTime><Timestamp dt:dt="int">0</Timestamp><DateUtc dt:dt="string">2017-07-19T07:24:24Z</DateUtc></StartTime><FrequencyChanges><FrequencyChange><Frequency dt:dt="r8">3328124</Frequency><Timestamp dt:dt="r8">14080921127</Timestamp><Current dt:dt="…	59.94	1	right	1196684366	07-19-2017	09:24:24	07:24:24	female	516	{LEFTARROW}	55							0	1166833	1166139	{LEFTARROW}	694	1165022	1164754	768	left6,4	5	15	495	mask5	0	1166122	1	1165922	eqm10_NoEyeNmodel1_dir	0	V	gazeCOD	GazeCoDxp	1	400	0	1165621	-1	1165521
GazeCoD_1Model_male	19	2	26	<?xml version="1.0"?>\n<Clock xmlns:dt="urn:schemas-microsoft-com:datatypes"><Description dt:dt="string">E-Prime Primary Realtime Clock</Description><StartTime><Timestamp dt:dt="int">0</Timestamp><DateUtc dt:dt="string">2017-07-19T07:24:24Z</DateUtc></StartTime><FrequencyChanges><FrequencyChange><Frequency dt:dt="r8">3328124</Frequency><Timestamp dt:dt="r8">14080921127</Timestamp><Current dt:dt="…	59.94	1	right	1196684366	07-19-2017	09:24:24	07:24:24	female	517	{LEFTARROW}	53							0	1174729	1173863	{DOWNARROW}	866	1172744	1172245	999	left4,8	4	16	496	mask4	0	1173846	0	1173646	eqm10_NoEyeNmodel1_dir	0	V	gazeCOD	GazeCoDxp	0	400	0	1173346	2	1173246
GazeCoD_1Model_male	19	2	26	<?xml version="1.0"?>\n<Clock xmlns:dt="urn:schemas-microsoft-com:datatypes"><Description dt:dt="string">E-Prime Primary Realtime Clock</Description><StartTime><Timestamp dt:dt="int">0</Timestamp><DateUtc dt:dt="string">2017-07-19T07:24:24Z</DateUtc></StartTime><FrequencyChanges><FrequencyChange><Frequency dt:dt="r8">3328124</Frequency><Timestamp dt:dt="r8">14080921127</Timestamp><Current dt:dt="…	59.94	1	right	1196684366	07-19-2017	09:24:24	07:24:24	female	518	{LEFTARROW}	51							0	1176737	1176266	{DOWNARROW}	471	1175139	1174747	892	left3,2	14	16	497	mask14	0	1176249	1	1176049	eqm10_NoEyeNmodel1_dir	90	H	gazeCOD	GazeCoDxp	0	400	0	1175748	9	1175648
GazeCoD_1Model_male	19	2	26	<?xml version="1.0"?>\n<Clock xmlns:dt="urn:schemas-microsoft-com:datatypes"><Description dt:dt="string">E-Prime Primary Realtime Clock</Description><StartTime><Timestamp dt:dt="int">0</Timestamp><DateUtc dt:dt="string">2017-07-19T07:24:24Z</DateUtc></StartTime><FrequencyChanges><FrequencyChange><Frequency dt:dt="r8">3328124</Frequency><Timestamp dt:dt="r8">14080921127</Timestamp><Current dt:dt="…	59.94	1	right	1196684366	07-19-2017	09:24:24	07:24:24	female	519	{RIGHTARROW}	40							0	1178497	1178251	{DOWNARROW}	246	1177132	1176749	883	right6,4	21	16	498	mask21	0	1178234	0	1178034	eqm10_NoEyeNmodel1_dir	90	H	gazeCOD	GazeCoDxp	0	400	0	1177734	2	1177634
GazeCoD_1Model_male	19	2	26	<?xml version="1.0"?>\n<Clock xmlns:dt="urn:schemas-microsoft-com:datatypes"><Description dt:dt="string">E-Prime Primary Realtime Clock</Description><StartTime><Timestamp dt:dt="int">0</Timestamp><DateUtc dt:dt="string">2017-07-19T07:24:24Z</DateUtc></StartTime><FrequencyChanges><FrequencyChange><Frequency dt:dt="r8">3328124</Frequency><Timestamp dt:dt="r8">14080921127</Timestamp><Current dt:dt="…	59.94	1	right	1196684366	07-19-2017	09:24:24	07:24:24	female	520	{RIGHTARROW}	40							0	1180289	1179936	{DOWNARROW}	353	1178810	1178518	792	right6,4	10	16	499	mask10	0	1179919	0	1179719	eqm10_NoEyeNmodel1_dir	0	V	gazeCOD	GazeCoDxp	0	400	0	1179419	9	1179319
GazeCoD_1Model_male	19	2	26	<?xml version="1.0"?>\n<Clock xmlns:dt="urn:schemas-microsoft-com:datatypes"><Description dt:dt="string">E-Prime Primary Realtime Clock</Description><StartTime><Timestamp dt:dt="int">0</Timestamp><DateUtc dt:dt="string">2017-07-19T07:24:24Z</DateUtc></StartTime><FrequencyChanges><FrequencyChange><Frequency dt:dt="r8">3328124</Frequency><Timestamp dt:dt="r8">14080921127</Timestamp><Current dt:dt="…	59.94	1	right	1196684366	07-19-2017	09:24:24	07:24:24	female	521	{LEFTARROW}	53							0	1182369	1181855	{DOWNARROW}	514	1180735	1180303	932	left4,8	15	16	500	mask15	0	1181838	1	1181638	eqm10_NoEyeNmodel1_dir	90	H	gazeCOD	GazeCoDxp	0	400	0	1181337	2	1181237
GazeCoD_1Model_male	19	2	26	<?xml version="1.0"?>\n<Clock xmlns:dt="urn:schemas-microsoft-com:datatypes"><Description dt:dt="string">E-Prime Primary Realtime Clock</Description><StartTime><Timestamp dt:dt="int">0</Timestamp><DateUtc dt:dt="string">2017-07-19T07:24:24Z</DateUtc></StartTime><FrequencyChanges><FrequencyChange><Frequency dt:dt="r8">3328124</Frequency><Timestamp dt:dt="r8">14080921127</Timestamp><Current dt:dt="…	59.94	1	right	1196684366	07-19-2017	09:24:24	07:24:24	female	522	{LEFTARROW}	55							0	1184185	1183790	{LEFTARROW}	395	1182671	1182388	783	left6,4	27	16	501	mask27	0	1183773	0	1183573	eqm10_NoEyeNmodel1_dir	90	HV	gazeCOD	GazeCoDxp	1	400	0	1183273	2	1183173
GazeCoD_1Model_male	19	2	26	<?xml version="1.0"?>\n<Clock xmlns:dt="urn:schemas-microsoft-com:datatypes"><Description dt:dt="string">E-Prime Primary Realtime Clock</Description><StartTime><Timestamp dt:dt="int">0</Timestamp><DateUtc dt:dt="string">2017-07-19T07:24:24Z</DateUtc></StartTime><FrequencyChanges><FrequencyChange><Frequency dt:dt="r8">3328124</Frequency><Timestamp dt:dt="r8">14080921127</Timestamp><Current dt:dt="…	59.94	1	right	1196684366	07-19-2017	09:24:24	07:24:24	female	523	{LEFTARROW}	78							0	1186097	1185708	{LEFTARROW}	389	1184593	1184207	886	left8	6	16	502	mask6	0	1185692	1	1185492	eqm10_NoEyeNmodel1_dir	0	V	gazeCOD	GazeCoDxp	1	400	0	1185191	-2	1185091
GazeCoD_1Model_male	19	2	26	<?xml version="1.0"?>\n<Clock xmlns:dt="urn:schemas-microsoft-com:datatypes"><Description dt:dt="string">E-Prime Primary Realtime Clock</Description><StartTime><Timestamp dt:dt="int">0</Timestamp><DateUtc dt:dt="string">2017-07-19T07:24:24Z</DateUtc></StartTime><FrequencyChanges><FrequencyChange><Frequency dt:dt="r8">3328124</Frequency><Timestamp dt:dt="r8">14080921127</Timestamp><Current dt:dt="…	59.94	1	right	1196684366	07-19-2017	09:24:24	07:24:24	female	524	{LEFTARROW}	78							0	1188073	1187660	{LEFTARROW}	413	1186534	1186109	925	left8	28	16	503	mask28	0	1187644	1	1187444	eqm10_NoEyeNmodel1_dir	90	HV	gazeCOD	GazeCoDxp	1	400	0	1187143	9	1187043
GazeCoD_1Model_male	19	2	26	<?xml version="1.0"?>\n<Clock xmlns:dt="urn:schemas-microsoft-com:datatypes"><Description dt:dt="string">E-Prime Primary Realtime Clock</Description><StartTime><Timestamp dt:dt="int">0</Timestamp><DateUtc dt:dt="string">2017-07-19T07:24:24Z</DateUtc></StartTime><FrequencyChanges><FrequencyChange><Frequency dt:dt="r8">3328124</Frequency><Timestamp dt:dt="r8">14080921127</Timestamp><Current dt:dt="…	59.94	1	right	1196684366	07-19-2017	09:24:24	07:24:24	female	525	{RIGHTARROW}	44							0	1189865	1189512	{DOWNARROW}	353	1188391	1188094	797	right3,2	19	16	504	mask19	0	1189495	0	1189295	eqm10_NoEyeNmodel1_dir	90	H	gazeCOD	GazeCoDxp	0	400	0	1188995	4	1188895
GazeCoD_1Model_male	19	2	26	<?xml version="1.0"?>\n<Clock xmlns:dt="urn:schemas-microsoft-com:datatypes"><Description dt:dt="string">E-Prime Primary Realtime Clock</Description><StartTime><Timestamp dt:dt="int">0</Timestamp><DateUtc dt:dt="string">2017-07-19T07:24:24Z</DateUtc></StartTime><FrequencyChanges><FrequencyChange><Frequency dt:dt="r8">3328124</Frequency><Timestamp dt:dt="r8">14080921127</Timestamp><Current dt:dt="…	59.94	1	right	1196684366	07-19-2017	09:24:24	07:24:24	female	526	{RIGHTARROW}	42							0	1191777	1191331	{DOWNARROW}	446	1190211	1189879	832	right4,8	20	16	505	mask20	0	1191314	0	1191114	eqm10_NoEyeNmodel1_dir	90	H	gazeCOD	GazeCoDxp	0	400	0	1190814	3	1190714
GazeCoD_1Model_male	19	2	26	<?xml version="1.0"?>\n<Clock xmlns:dt="urn:schemas-microsoft-com:datatypes"><Description dt:dt="string">E-Prime Primary Realtime Clock</Description><StartTime><Timestamp dt:dt="int">0</Timestamp><DateUtc dt:dt="string">2017-07-19T07:24:24Z</DateUtc></StartTime><FrequencyChanges><FrequencyChange><Frequency dt:dt="r8">3328124</Frequency><Timestamp dt:dt="r8">14080921127</Timestamp><Current dt:dt="…	59.94	1	right	1196684366	07-19-2017	09:24:24	07:24:24	female	527	{DOWNARROW}	79							0	1193585	1193316	{DOWNARROW}	269	1192192	1191798	894	DG0	23	16	506	mask23	0	1193299	0	1193099	eqm10_NoEyeNmodel1_dir	90	HV	gazeCOD	GazeCoDxp	1	400	0	1192799	7	1192699
GazeCoD_1Model_male	19	2	26	<?xml version="1.0"?>\n<Clock xmlns:dt="urn:schemas-microsoft-com:datatypes"><Description dt:dt="string">E-Prime Primary Realtime Clock</Description><StartTime><Timestamp dt:dt="int">0</Timestamp><DateUtc dt:dt="string">2017-07-19T07:24:24Z</DateUtc></StartTime><FrequencyChanges><FrequencyChange><Frequency dt:dt="r8">3328124</Frequency><Timestamp dt:dt="r8">14080921127</Timestamp><Current dt:dt="…	59.94	1	right	1196684366	07-19-2017	09:24:24	07:24:24	female	528	{RIGHTARROW}	77							0	1195369	1195185	{DOWNARROW}	184	1194058	1193600	958	right8	22	16	507	mask22	0	1195168	1	1194968	eqm10_NoEyeNmodel1_dir	90	H	gazeCOD	GazeCoDxp	0	400	0	1194667	9	1194567
GazeCoD_1Model_male	19	2	26	<?xml version="1.0"?>\n<Clock xmlns:dt="urn:schemas-microsoft-com:datatypes"><Description dt:dt="string">E-Prime Primary Realtime Clock</Description><StartTime><Timestamp dt:dt="int">0</Timestamp><DateUtc dt:dt="string">2017-07-19T07:24:24Z</DateUtc></StartTime><FrequencyChanges><FrequencyChange><Frequency dt:dt="r8">3328124</Frequency><Timestamp dt:dt="r8">14080921127</Timestamp><Current dt:dt="…	59.94	1	right	1196684366	07-19-2017	09:24:24	07:24:24	female	529	{RIGHTARROW}	40							0	1197137	1196953	{RIGHTARROW}	184	1195842	1195385	957	right6,4	32	16	508	mask32	0	1196936	-1	1196736	eqm10_NoEyeNmodel1_dir	90	HV	gazeCOD	GazeCoDxp	1	400	0	1196437	-5	1196337
GazeCoD_1Model_male	19	2	26	<?xml version="1.0"?>\n<Clock xmlns:dt="urn:schemas-microsoft-com:datatypes"><Description dt:dt="string">E-Prime Primary Realtime Clock</Description><StartTime><Timestamp dt:dt="int">0</Timestamp><DateUtc dt:dt="string">2017-07-19T07:24:24Z</DateUtc></StartTime><FrequencyChanges><FrequencyChange><Frequency dt:dt="r8">3328124</Frequency><Timestamp dt:dt="r8">14080921127</Timestamp><Current dt:dt="…	59.94	1	right	1196684366	07-19-2017	09:24:24	07:24:24	female	530	{RIGHTARROW}	44							0	1198817	1198738	{DOWNARROW}	79	1197618	1197153	965	right3,2	8	16	509	mask8	0	1198721	0	1198521	eqm10_NoEyeNmodel1_dir	0	V	gazeCOD	GazeCoDxp	0	400	0	1198221	3	1198121
GazeCoD_1Model_male	19	2	26	<?xml version="1.0"?>\n<Clock xmlns:dt="urn:schemas-microsoft-com:datatypes"><Description dt:dt="string">E-Prime Primary Realtime Clock</Description><StartTime><Timestamp dt:dt="int">0</Timestamp><DateUtc dt:dt="string">2017-07-19T07:24:24Z</DateUtc></StartTime><FrequencyChanges><FrequencyChange><Frequency dt:dt="r8">3328124</Frequency><Timestamp dt:dt="r8">14080921127</Timestamp><Current dt:dt="…	59.94	1	right	1196684366	07-19-2017	09:24:24	07:24:24	female	531	{RIGHTARROW}	46							0	1200521	1200240	{DOWNARROW}	281	1199115	1198838	777	right1,6	29	16	510	mask29	0	1200223	0	1200023	eqm10_NoEyeNmodel1_dir	90	HV	gazeCOD	GazeCoDxp	0	400	0	1199723	8	1199623
GazeCoD_1Model_male	19	2	26	<?xml version="1.0"?>\n<Clock xmlns:dt="urn:schemas-microsoft-com:datatypes"><Description dt:dt="string">E-Prime Primary Realtime Clock</Description><StartTime><Timestamp dt:dt="int">0</Timestamp><DateUtc dt:dt="string">2017-07-19T07:24:24Z</DateUtc></StartTime><FrequencyChanges><FrequencyChange><Frequency dt:dt="r8">3328124</Frequency><Timestamp dt:dt="r8">14080921127</Timestamp><Current dt:dt="…	59.94	1	right	1196684366	07-19-2017	09:24:24	07:24:24	female	532	{LEFTARROW}	51							0	1202209	1202108	{LEFTARROW}	101	1200997	1200540	957	left3,2	25	16	511	mask25	0	1202091	-1	1201891	eqm10_NoEyeNmodel1_dir	90	HV	gazeCOD	GazeCoDxp	1	400	0	1201592	-5	1201492
GazeCoD_1Model_male	19	2	26	<?xml version="1.0"?>\n<Clock xmlns:dt="urn:schemas-microsoft-com:datatypes"><Description dt:dt="string">E-Prime Primary Realtime Clock</Description><StartTime><Timestamp dt:dt="int">0</Timestamp><DateUtc dt:dt="string">2017-07-19T07:24:24Z</DateUtc></StartTime><FrequencyChanges><FrequencyChange><Frequency dt:dt="r8">3328124</Frequency><Timestamp dt:dt="r8">14080921127</Timestamp><Current dt:dt="…	59.94	1	right	1196684366	07-19-2017	09:24:24	07:24:24	female	533	{RIGHTARROW}	44							0	1203953	1203693	{DOWNARROW}	260	1202575	1202225	850	right3,2	30	16	512	mask30	0	1203676	0	1203476	eqm10_NoEyeNmodel1_dir	90	HV	gazeCOD	GazeCoDxp	0	400	0	1203176	1	1203076
GazeCoD_1Model_male	19	2	26	<?xml version="1.0"?>\n<Clock xmlns:dt="urn:schemas-microsoft-com:datatypes"><Description dt:dt="string">E-Prime Primary Realtime Clock</Description><StartTime><Timestamp dt:dt="int">0</Timestamp><DateUtc dt:dt="string">2017-07-19T07:24:24Z</DateUtc></StartTime><FrequencyChanges><FrequencyChange><Frequency dt:dt="r8">3328124</Frequency><Timestamp dt:dt="r8">14080921127</Timestamp><Current dt:dt="…	59.94	1	right	1196684366	07-19-2017	09:24:24	07:24:24	female	534	{LEFTARROW}	49							0	1205825	1205495	{LEFTARROW}	330	1204371	1203977	894	left1,6	2	16	513	mask2	0	1205478	0	1205278	eqm10_NoEyeNmodel1_dir	0	V	gazeCOD	GazeCoDxp	1	400	0	1204978	7	1204878
GazeCoD_1Model_male	19	2	26	<?xml version="1.0"?>\n<Clock xmlns:dt="urn:schemas-microsoft-com:datatypes"><Description dt:dt="string">E-Prime Primary Realtime Clock</Description><StartTime><Timestamp dt:dt="int">0</Timestamp><DateUtc dt:dt="string">2017-07-19T07:24:24Z</DateUtc></StartTime><FrequencyChanges><FrequencyChange><Frequency dt:dt="r8">3328124</Frequency><Timestamp dt:dt="r8">14080921127</Timestamp><Current dt:dt="…	59.94	1	right	1196684366	07-19-2017	09:24:24	07:24:24	female	535	{LEFTARROW}	49							0	1207457	1207314	{DOWNARROW}	143	1206190	1205845	845	left1,6	13	16	514	mask13	0	1207297	1	1207097	eqm10_NoEyeNmodel1_dir	90	H	gazeCOD	GazeCoDxp	0	400	0	1206796	6	1206696
GazeCoD_1Model_male	19	2	26	<?xml version="1.0"?>\n<Clock xmlns:dt="urn:schemas-microsoft-com:datatypes"><Description dt:dt="string">E-Prime Primary Realtime Clock</Description><StartTime><Timestamp dt:dt="int">0</Timestamp><DateUtc dt:dt="string">2017-07-19T07:24:24Z</DateUtc></StartTime><FrequencyChanges><FrequencyChange><Frequency dt:dt="r8">3328124</Frequency><Timestamp dt:dt="r8">14080921127</Timestamp><Current dt:dt="…	59.94	1	right	1196684366	07-19-2017	09:24:24	07:24:24	female	536	{LEFTARROW}	78							0	1209289	1208882	{LEFTARROW}	407	1207768	1207480	788	left8	17	16	515	mask17	0	1208865	0	1208665	eqm10_NoEyeNmodel1_dir	90	H	gazeCOD	GazeCoDxp	1	400	0	1208365	-3	1208265
GazeCoD_1Model_male	19	2	26	<?xml version="1.0"?>\n<Clock xmlns:dt="urn:schemas-microsoft-com:datatypes"><Description dt:dt="string">E-Prime Primary Realtime Clock</Description><StartTime><Timestamp dt:dt="int">0</Timestamp><DateUtc dt:dt="string">2017-07-19T07:24:24Z</DateUtc></StartTime><FrequencyChanges><FrequencyChange><Frequency dt:dt="r8">3328124</Frequency><Timestamp dt:dt="r8">14080921127</Timestamp><Current dt:dt="…	59.94	1	right	1196684366	07-19-2017	09:24:24	07:24:24	female	537	{RIGHTARROW}	46							0	1210857	1210717	{DOWNARROW}	140	1209598	1209299	799	right1,6	7	16	516	mask7	0	1210700	0	1210500	eqm10_NoEyeNmodel1_dir	0	V	gazeCOD	GazeCoDxp	0	400	0	1210200	2	1210100
GazeCoD_1Model_male	19	2	26	<?xml version="1.0"?>\n<Clock xmlns:dt="urn:schemas-microsoft-com:datatypes"><Description dt:dt="string">E-Prime Primary Realtime Clock</Description><StartTime><Timestamp dt:dt="int">0</Timestamp><DateUtc dt:dt="string">2017-07-19T07:24:24Z</DateUtc></StartTime><FrequencyChanges><FrequencyChange><Frequency dt:dt="r8">3328124</Frequency><Timestamp dt:dt="r8">14080921127</Timestamp><Current dt:dt="…	59.94	1	right	1196684366	07-19-2017	09:24:24	07:24:24	female	538	{LEFTARROW}	55							0	1212505	1212486	{LEFTARROW}	19	1211363	1210867	996	left6,4	5	16	517	mask5	0	1212469	1	1212269	eqm10_NoEyeNmodel1_dir	0	V	gazeCOD	GazeCoDxp	1	400	0	1211968	5	1211868
GazeCoD_1Model_male	19	2	26	<?xml version="1.0"?>\n<Clock xmlns:dt="urn:schemas-microsoft-com:datatypes"><Description dt:dt="string">E-Prime Primary Realtime Clock</Description><StartTime><Timestamp dt:dt="int">0</Timestamp><DateUtc dt:dt="string">2017-07-19T07:24:24Z</DateUtc></StartTime><FrequencyChanges><FrequencyChange><Frequency dt:dt="r8">3328124</Frequency><Timestamp dt:dt="r8">14080921127</Timestamp><Current dt:dt="…	59.94	1	right	1196684366	07-19-2017	09:24:24	07:24:24	female	539	{LEFTARROW}	53							0	1214169	1214004	{LEFTARROW}	165	1212890	1212519	871	left4,8	26	16	518	mask26	0	1213987	1	1213787	eqm10_NoEyeNmodel1_dir	90	HV	gazeCOD	GazeCoDxp	1	400	0	1213486	-4	1213386
GazeCoD_1Model_male	19	2	26	<?xml version="1.0"?>\n<Clock xmlns:dt="urn:schemas-microsoft-com:datatypes"><Description dt:dt="string">E-Prime Primary Realtime Clock</Description><StartTime><Timestamp dt:dt="int">0</Timestamp><DateUtc dt:dt="string">2017-07-19T07:24:24Z</DateUtc></StartTime><FrequencyChanges><FrequencyChange><Frequency dt:dt="r8">3328124</Frequency><Timestamp dt:dt="r8">14080921127</Timestamp><Current dt:dt="…	59.94	1	right	1196684366	07-19-2017	09:24:24	07:24:24	female	540	{DOWNARROW}	79							0	1215961	1215655	{LEFTARROW}	306	1214532	1214187	845	DG0	12	16	519	mask12	0	1215638	0	1215438	eqm10_NoEyeNmodel1_dir	90	H	gazeCOD	GazeCoDxp	0	400	0	1215138	6	1215038
GazeCoD_1Model_male	19	2	26	<?xml version="1.0"?>\n<Clock xmlns:dt="urn:schemas-microsoft-com:datatypes"><Description dt:dt="string">E-Prime Primary Realtime Clock</Description><StartTime><Timestamp dt:dt="int">0</Timestamp><DateUtc dt:dt="string">2017-07-19T07:24:24Z</DateUtc></StartTime><FrequencyChanges><FrequencyChange><Frequency dt:dt="r8">3328124</Frequency><Timestamp dt:dt="r8">14080921127</Timestamp><Current dt:dt="…	59.94	1	right	1196684366	07-19-2017	09:24:24	07:24:24	female	541	{LEFTARROW}	51							0	1217401	1217390	{DOWNARROW}	11	1216267	1215972	795	left3,2	3	16	520	mask3	0	1217374	1	1217174	eqm10_NoEyeNmodel1_dir	0	V	gazeCOD	GazeCoDxp	0	400	0	1216873	6	1216773
GazeCoD_1Model_male	19	2	26	<?xml version="1.0"?>\n<Clock xmlns:dt="urn:schemas-microsoft-com:datatypes"><Description dt:dt="string">E-Prime Primary Realtime Clock</Description><StartTime><Timestamp dt:dt="int">0</Timestamp><DateUtc dt:dt="string">2017-07-19T07:24:24Z</DateUtc></StartTime><FrequencyChanges><FrequencyChange><Frequency dt:dt="r8">3328124</Frequency><Timestamp dt:dt="r8">14080921127</Timestamp><Current dt:dt="…	59.94	1	right	1196684366	07-19-2017	09:24:24	07:24:24	female	542	{RIGHTARROW}	42							0	1219457	1218942	{DOWNARROW}	515	1217825	1217424	901	right4,8	9	16	521	mask9	0	1218925	0	1218725	eqm10_NoEyeNmodel1_dir	0	V	gazeCOD	GazeCoDxp	0	400	0	1218425	0	1218325
GazeCoD_1Model_male	19	2	26	<?xml version="1.0"?>\n<Clock xmlns:dt="urn:schemas-microsoft-com:datatypes"><Description dt:dt="string">E-Prime Primary Realtime Clock</Description><StartTime><Timestamp dt:dt="int">0</Timestamp><DateUtc dt:dt="string">2017-07-19T07:24:24Z</DateUtc></StartTime><FrequencyChanges><FrequencyChange><Frequency dt:dt="r8">3328124</Frequency><Timestamp dt:dt="r8">14080921127</Timestamp><Current dt:dt="…	59.94	1	right	1196684366	07-19-2017	09:24:24	07:24:24	female	543	{RIGHTARROW}	77							0	1221321	1221011	{RIGHTARROW}	310	1219898	1219476	922	right8	33	16	522	mask33	0	1220994	1	1220794	eqm10_NoEyeNmodel1_dir	90	HV	gazeCOD	GazeCoDxp	1	400	0	1220493	-5	1220393
GazeCoD_1Model_male	19	2	26	<?xml version="1.0"?>\n<Clock xmlns:dt="urn:schemas-microsoft-com:datatypes"><Description dt:dt="string">E-Prime Primary Realtime Clock</Description><StartTime><Timestamp dt:dt="int">0</Timestamp><DateUtc dt:dt="string">2017-07-19T07:24:24Z</DateUtc></StartTime><FrequencyChanges><FrequencyChange><Frequency dt:dt="r8">3328124</Frequency><Timestamp dt:dt="r8">14080921127</Timestamp><Current dt:dt="…	59.94	1	right	1196684366	07-19-2017	09:24:24	07:24:24	female	544	{RIGHTARROW}	77							0	1223057	1222712	{RIGHTARROW}	345	1221600	1221344	756	right8	11	16	523	mask11	0	1222696	1	1222496	eqm10_NoEyeNmodel1_dir	0	V	gazeCOD	GazeCoDxp	1	400	0	1222195	-5	1222095
GazeCoD_1Model_male	19	2	26	<?xml version="1.0"?>\n<Clock xmlns:dt="urn:schemas-microsoft-com:datatypes"><Description dt:dt="string">E-Prime Primary Realtime Clock</Description><StartTime><Timestamp dt:dt="int">0</Timestamp><DateUtc dt:dt="string">2017-07-19T07:24:24Z</DateUtc></StartTime><FrequencyChanges><FrequencyChange><Frequency dt:dt="r8">3328124</Frequency><Timestamp dt:dt="r8">14080921127</Timestamp><Current dt:dt="…	59.94	1	right	1196684366	07-19-2017	09:24:24	07:24:24	female	545	{LEFTARROW}	49							0	1224681	1224448	{LEFTARROW}	233	1223333	1223080	753	left1,6	24	16	524	mask24	0	1224431	1	1224231	eqm10_NoEyeNmodel1_dir	90	HV	gazeCOD	GazeCoDxp	1	400	0	1223930	-3	1223830
GazeCoD_1Model_male	19	2	26	<?xml version="1.0"?>\n<Clock xmlns:dt="urn:schemas-microsoft-com:datatypes"><Description dt:dt="string">E-Prime Primary Realtime Clock</Description><StartTime><Timestamp dt:dt="int">0</Timestamp><DateUtc dt:dt="string">2017-07-19T07:24:24Z</DateUtc></StartTime><FrequencyChanges><FrequencyChange><Frequency dt:dt="r8">3328124</Frequency><Timestamp dt:dt="r8">14080921127</Timestamp><Current dt:dt="…	59.94	1	right	1196684366	07-19-2017	09:24:24	07:24:24	female	546	{LEFTARROW}	55							0	1226377	1226249	{LEFTARROW}	128	1225124	1224698	926	left6,4	16	16	525	mask16	0	1226233	1	1226033	eqm10_NoEyeNmodel1_dir	90	H	gazeCOD	GazeCoDxp	1	400	0	1225732	8	1225632
GazeCoD_1Model_male	19	2	26	<?xml version="1.0"?>\n<Clock xmlns:dt="urn:schemas-microsoft-com:datatypes"><Description dt:dt="string">E-Prime Primary Realtime Clock</Description><StartTime><Timestamp dt:dt="int">0</Timestamp><DateUtc dt:dt="string">2017-07-19T07:24:24Z</DateUtc></StartTime><FrequencyChanges><FrequencyChange><Frequency dt:dt="r8">3328124</Frequency><Timestamp dt:dt="r8">14080921127</Timestamp><Current dt:dt="…	59.94	1	right	1196684366	07-19-2017	09:24:24	07:24:24	female	547	{RIGHTARROW}	46							0	1228273	1227818	{DOWNARROW}	455	1226701	1226400	801	right1,6	18	16	526	mask18	0	1227801	1	1227601	eqm10_NoEyeNmodel1_dir	90	H	gazeCOD	GazeCoDxp	0	400	0	1227300	-1	1227200
GazeCoD_1Model_male	19	2	26	<?xml version="1.0"?>\n<Clock xmlns:dt="urn:schemas-microsoft-com:datatypes"><Description dt:dt="string">E-Prime Primary Realtime Clock</Description><StartTime><Timestamp dt:dt="int">0</Timestamp><DateUtc dt:dt="string">2017-07-19T07:24:24Z</DateUtc></StartTime><FrequencyChanges><FrequencyChange><Frequency dt:dt="r8">3328124</Frequency><Timestamp dt:dt="r8">14080921127</Timestamp><Current dt:dt="…	59.94	1	right	1196684366	07-19-2017	09:24:24	07:24:24	female	548	{RIGHTARROW}	42							0	1229913	1229803	{DOWNARROW}	110	1228684	1228285	899	right4,8	31	16	527	mask31	0	1229786	0	1229586	eqm10_NoEyeNmodel1_dir	90	HV	gazeCOD	GazeCoDxp	0	400	0	1229286	2	1229186
GazeCoD_1Model_male	19	2	26	<?xml version="1.0"?>\n<Clock xmlns:dt="urn:schemas-microsoft-com:datatypes"><Description dt:dt="string">E-Prime Primary Realtime Clock</Description><StartTime><Timestamp dt:dt="int">0</Timestamp><DateUtc dt:dt="string">2017-07-19T07:24:24Z</DateUtc></StartTime><FrequencyChanges><FrequencyChange><Frequency dt:dt="r8">3328124</Frequency><Timestamp dt:dt="r8">14080921127</Timestamp><Current dt:dt="…	59.94	1	right	1196684366	07-19-2017	09:24:24	07:24:24	female	549	{DOWNARROW}	79							0	1231881	1231305	{LEFTARROW}	576	1230190	1229936	754	DG0	1	16	528	mask1	0	1231288	1	1231088	eqm10_NoEyeNmodel1_dir	0	V	gazeCOD	GazeCoDxp	0	400	0	1230787	-3	1230687
GazeCoD_1Model_male	19	2	26	<?xml version="1.0"?>\n<Clock xmlns:dt="urn:schemas-microsoft-com:datatypes"><Description dt:dt="string">E-Prime Primary Realtime Clock</Description><StartTime><Timestamp dt:dt="int">0</Timestamp><DateUtc dt:dt="string">2017-07-19T07:24:24Z</DateUtc></StartTime><FrequencyChanges><FrequencyChange><Frequency dt:dt="r8">3328124</Frequency><Timestamp dt:dt="r8">14080921127</Timestamp><Current dt:dt="…	59.94	1	right	1196684366	07-19-2017	09:24:24	07:24:24	female	550	{RIGHTARROW}	46							0	1233601	1233440	{DOWNARROW}	161	1232327	1231905	922	right1,6	29	17	529	mask29	0	1233423	0	1233223	eqm10_NoEyeNmodel1_dir	90	HV	gazeCOD	GazeCoDxp	0	400	0	1232923	-4	1232823
GazeCoD_1Model_male	19	2	26	<?xml version="1.0"?>\n<Clock xmlns:dt="urn:schemas-microsoft-com:datatypes"><Description dt:dt="string">E-Prime Primary Realtime Clock</Description><StartTime><Timestamp dt:dt="int">0</Timestamp><DateUtc dt:dt="string">2017-07-19T07:24:24Z</DateUtc></StartTime><FrequencyChanges><FrequencyChange><Frequency dt:dt="r8">3328124</Frequency><Timestamp dt:dt="r8">14080921127</Timestamp><Current dt:dt="…	59.94	1	right	1196684366	07-19-2017	09:24:24	07:24:24	female	551	{RIGHTARROW}	77							0	1235233	1235042	{RIGHTARROW}	191	1233928	1233624	804	right8	11	17	530	mask11	0	1235025	1	1234825	eqm10_NoEyeNmodel1_dir	0	V	gazeCOD	GazeCoDxp	1	400	0	1234524	-4	1234424
GazeCoD_1Model_male	19	2	26	<?xml version="1.0"?>\n<Clock xmlns:dt="urn:schemas-microsoft-com:datatypes"><Description dt:dt="string">E-Prime Primary Realtime Clock</Description><StartTime><Timestamp dt:dt="int">0</Timestamp><DateUtc dt:dt="string">2017-07-19T07:24:24Z</DateUtc></StartTime><FrequencyChanges><FrequencyChange><Frequency dt:dt="r8">3328124</Frequency><Timestamp dt:dt="r8">14080921127</Timestamp><Current dt:dt="…	59.94	1	right	1196684366	07-19-2017	09:24:24	07:24:24	female	552	{LEFTARROW}	49							0	1237649	1236777	{DOWNARROW}	872	1235655	1235259	896	left1,6	13	17	531	mask13	0	1236760	1	1236560	eqm10_NoEyeNmodel1_dir	90	H	gazeCOD	GazeCoDxp	0	400	0	1236259	4	1236159
GazeCoD_1Model_male	19	2	26	<?xml version="1.0"?>\n<Clock xmlns:dt="urn:schemas-microsoft-com:datatypes"><Description dt:dt="string">E-Prime Primary Realtime Clock</Description><StartTime><Timestamp dt:dt="int">0</Timestamp><DateUtc dt:dt="string">2017-07-19T07:24:24Z</DateUtc></StartTime><FrequencyChanges><FrequencyChange><Frequency dt:dt="r8">3328124</Frequency><Timestamp dt:dt="r8">14080921127</Timestamp><Current dt:dt="…	59.94	1	right	1196684366	07-19-2017	09:24:24	07:24:24	female	553	{DOWNARROW}	79							0	1239305	1239196	{DOWNARROW}	109	1238070	1237661	909	DG0	23	17	532	mask23	0	1239179	0	1238979	eqm10_NoEyeNmodel1_dir	90	HV	gazeCOD	GazeCoDxp	1	400	0	1238679	9	1238579
GazeCoD_1Model_male	19	2	26	<?xml version="1.0"?>\n<Clock xmlns:dt="urn:schemas-microsoft-com:datatypes"><Description dt:dt="string">E-Prime Primary Realtime Clock</Description><StartTime><Timestamp dt:dt="int">0</Timestamp><DateUtc dt:dt="string">2017-07-19T07:24:24Z</DateUtc></StartTime><FrequencyChanges><FrequencyChange><Frequency dt:dt="r8">3328124</Frequency><Timestamp dt:dt="r8">14080921127</Timestamp><Current dt:dt="…	59.94	1	right	1196684366	07-19-2017	09:24:24	07:24:24	female	554	{RIGHTARROW}	44							0	1241161	1240898	{DOWNARROW}	263	1239783	1239329	954	right3,2	8	17	533	mask8	0	1240881	1	1240681	eqm10_NoEyeNmodel1_dir	0	V	gazeCOD	GazeCoDxp	0	400	0	1240380	-3	1240280
GazeCoD_1Model_male	19	2	26	<?xml version="1.0"?>\n<Clock xmlns:dt="urn:schemas-microsoft-com:datatypes"><Description dt:dt="string">E-Prime Primary Realtime Clock</Description><StartTime><Timestamp dt:dt="int">0</Timestamp><DateUtc dt:dt="string">2017-07-19T07:24:24Z</DateUtc></StartTime><FrequencyChanges><FrequencyChange><Frequency dt:dt="r8">3328124</Frequency><Timestamp dt:dt="r8">14080921127</Timestamp><Current dt:dt="…	59.94	1	right	1196684366	07-19-2017	09:24:24	07:24:24	female	555	{LEFTARROW}	78							0	1242889	1242783	{LEFTARROW}	106	1241666	1241181	985	left8	17	17	534	mask17	0	1242766	1	1242566	eqm10_NoEyeNmodel1_dir	90	H	gazeCOD	GazeCoDxp	1	400	0	1242265	-1	1242165
GazeCoD_1Model_male	19	2	26	<?xml version="1.0"?>\n<Clock xmlns:dt="urn:schemas-microsoft-com:datatypes"><Description dt:dt="string">E-Prime Primary Realtime Clock</Description><StartTime><Timestamp dt:dt="int">0</Timestamp><DateUtc dt:dt="string">2017-07-19T07:24:24Z</DateUtc></StartTime><FrequencyChanges><FrequencyChange><Frequency dt:dt="r8">3328124</Frequency><Timestamp dt:dt="r8">14080921127</Timestamp><Current dt:dt="…	59.94	1	right	1196684366	07-19-2017	09:24:24	07:24:24	female	556	{DOWNARROW}	79							0	1244705	1244451	{LEFTARROW}	254	1243326	1242900	926	DG0	12	17	535	mask12	0	1244434	0	1244234	eqm10_NoEyeNmodel1_dir	90	H	gazeCOD	GazeCoDxp	0	400	0	1243934	8	1243834
GazeCoD_1Model_male	19	2	26	<?xml version="1.0"?>\n<Clock xmlns:dt="urn:schemas-microsoft-com:datatypes"><Description dt:dt="string">E-Prime Primary Realtime Clock</Description><StartTime><Timestamp dt:dt="int">0</Timestamp><DateUtc dt:dt="string">2017-07-19T07:24:24Z</DateUtc></StartTime><FrequencyChanges><FrequencyChange><Frequency dt:dt="r8">3328124</Frequency><Timestamp dt:dt="r8">14080921127</Timestamp><Current dt:dt="…	59.94	1	right	1196684366	07-19-2017	09:24:24	07:24:24	female	557	{LEFTARROW}	53							0	1246529	1246220	{LEFTARROW}	309	1245104	1244718	886	left4,8	4	17	536	mask4	0	1246203	1	1246003	eqm10_NoEyeNmodel1_dir	0	V	gazeCOD	GazeCoDxp	1	400	0	1245702	-2	1245602
GazeCoD_1Model_male	19	2	26	<?xml version="1.0"?>\n<Clock xmlns:dt="urn:schemas-microsoft-com:datatypes"><Description dt:dt="string">E-Prime Primary Realtime Clock</Description><StartTime><Timestamp dt:dt="int">0</Timestamp><DateUtc dt:dt="string">2017-07-19T07:24:24Z</DateUtc></StartTime><FrequencyChanges><FrequencyChange><Frequency dt:dt="r8">3328124</Frequency><Timestamp dt:dt="r8">14080921127</Timestamp><Current dt:dt="…	59.94	1	right	1196684366	07-19-2017	09:24:24	07:24:24	female	558	{RIGHTARROW}	77							0	1248217	1248071	{RIGHTARROW}	146	1246958	1246553	905	right8	33	17	537	mask33	0	1248055	1	1247855	eqm10_NoEyeNmodel1_dir	90	HV	gazeCOD	GazeCoDxp	1	400	0	1247554	-4	1247454
GazeCoD_1Model_male	19	2	26	<?xml version="1.0"?>\n<Clock xmlns:dt="urn:schemas-microsoft-com:datatypes"><Description dt:dt="string">E-Prime Primary Realtime Clock</Description><StartTime><Timestamp dt:dt="int">0</Timestamp><DateUtc dt:dt="string">2017-07-19T07:24:24Z</DateUtc></StartTime><FrequencyChanges><FrequencyChange><Frequency dt:dt="r8">3328124</Frequency><Timestamp dt:dt="r8">14080921127</Timestamp><Current dt:dt="…	59.94	1	right	1196684366	07-19-2017	09:24:24	07:24:24	female	559	{LEFTARROW}	55							0	1249865	1249807	{LEFTARROW}	58	1248692	1248238	954	left6,4	27	17	538	mask27	0	1249790	1	1249590	eqm10_NoEyeNmodel1_dir	90	HV	gazeCOD	GazeCoDxp	1	400	0	1249289	-3	1249189
GazeCoD_1Model_male	19	2	26	<?xml version="1.0"?>\n<Clock xmlns:dt="urn:schemas-microsoft-com:datatypes"><Description dt:dt="string">E-Prime Primary Realtime Clock</Description><StartTime><Timestamp dt:dt="int">0</Timestamp><DateUtc dt:dt="string">2017-07-19T07:24:24Z</DateUtc></StartTime><FrequencyChanges><FrequencyChange><Frequency dt:dt="r8">3328124</Frequency><Timestamp dt:dt="r8">14080921127</Timestamp><Current dt:dt="…	59.94	1	right	1196684366	07-19-2017	09:24:24	07:24:24	female	560	{DOWNARROW}	79							0	1251705	1251358	{RIGHTARROW}	347	1250234	1249890	844	DG0	1	17	539	mask1	0	1251341	0	1251141	eqm10_NoEyeNmodel1_dir	0	V	gazeCOD	GazeCoDxp	0	400	0	1250841	7	1250741
GazeCoD_1Model_male	19	2	26	<?xml version="1.0"?>\n<Clock xmlns:dt="urn:schemas-microsoft-com:datatypes"><Description dt:dt="string">E-Prime Primary Realtime Clock</Description><StartTime><Timestamp dt:dt="int">0</Timestamp><DateUtc dt:dt="string">2017-07-19T07:24:24Z</DateUtc></StartTime><FrequencyChanges><FrequencyChange><Frequency dt:dt="r8">3328124</Frequency><Timestamp dt:dt="r8">14080921127</Timestamp><Current dt:dt="…	59.94	1	right	1196684366	07-19-2017	09:24:24	07:24:24	female	561	{RIGHTARROW}	46							0	1253753	1253210	{LEFTARROW}	543	1252092	1251725	867	right1,6	7	17	540	mask7	0	1253193	0	1252993	eqm10_NoEyeNmodel1_dir	0	V	gazeCOD	GazeCoDxp	0	400	0	1252693	1	1252593
GazeCoD_1Model_male	19	2	26	<?xml version="1.0"?>\n<Clock xmlns:dt="urn:schemas-microsoft-com:datatypes"><Description dt:dt="string">E-Prime Primary Realtime Clock</Description><StartTime><Timestamp dt:dt="int">0</Timestamp><DateUtc dt:dt="string">2017-07-19T07:24:24Z</DateUtc></StartTime><FrequencyChanges><FrequencyChange><Frequency dt:dt="r8">3328124</Frequency><Timestamp dt:dt="r8">14080921127</Timestamp><Current dt:dt="…	59.94	1	right	1196684366	07-19-2017	09:24:24	07:24:24	female	562	{RIGHTARROW}	77							0	1255297	1255145	{RIGHTARROW}	152	1254029	1253777	752	right8	22	17	541	mask22	0	1255128	0	1254928	eqm10_NoEyeNmodel1_dir	90	H	gazeCOD	GazeCoDxp	1	400	0	1254628	-1	1254528
GazeCoD_1Model_male	19	2	26	<?xml version="1.0"?>\n<Clock xmlns:dt="urn:schemas-microsoft-com:datatypes"><Description dt:dt="string">E-Prime Primary Realtime Clock</Description><StartTime><Timestamp dt:dt="int">0</Timestamp><DateUtc dt:dt="string">2017-07-19T07:24:24Z</DateUtc></StartTime><FrequencyChanges><FrequencyChange><Frequency dt:dt="r8">3328124</Frequency><Timestamp dt:dt="r8">14080921127</Timestamp><Current dt:dt="…	59.94	1	right	1196684366	07-19-2017	09:24:24	07:24:24	female	563	{RIGHTARROW}	40							0	1257169	1256714	{RIGHTARROW}	455	1255588	1255312	776	right6,4	10	17	542	mask10	0	1256697	1	1256497	eqm10_NoEyeNmodel1_dir	0	V	gazeCOD	GazeCoDxp	1	400	0	1256196	8	1256096
GazeCoD_1Model_male	19	2	26	<?xml version="1.0"?>\n<Clock xmlns:dt="urn:schemas-microsoft-com:datatypes"><Description dt:dt="string">E-Prime Primary Realtime Clock</Description><StartTime><Timestamp dt:dt="int">0</Timestamp><DateUtc dt:dt="string">2017-07-19T07:24:24Z</DateUtc></StartTime><FrequencyChanges><FrequencyChange><Frequency dt:dt="r8">3328124</Frequency><Timestamp dt:dt="r8">14080921127</Timestamp><Current dt:dt="…	59.94	1	right	1196684366	07-19-2017	09:24:24	07:24:24	female	564	{RIGHTARROW}	42							0	1259121	1258665	{DOWNARROW}	456	1257539	1257181	858	right4,8	9	17	543	mask9	0	1258649	1	1258449	eqm10_NoEyeNmodel1_dir	0	V	gazeCOD	GazeCoDxp	0	400	0	1258148	9	1258048
GazeCoD_1Model_male	19	2	26	<?xml version="1.0"?>\n<Clock xmlns:dt="urn:schemas-microsoft-com:datatypes"><Description dt:dt="string">E-Prime Primary Realtime Clock</Description><StartTime><Timestamp dt:dt="int">0</Timestamp><DateUtc dt:dt="string">2017-07-19T07:24:24Z</DateUtc></StartTime><FrequencyChanges><FrequencyChange><Frequency dt:dt="r8">3328124</Frequency><Timestamp dt:dt="r8">14080921127</Timestamp><Current dt:dt="…	59.94	1	right	1196684366	07-19-2017	09:24:24	07:24:24	female	565	{LEFTARROW}	51							0	1260937	1260718	{LEFTARROW}	219	1259592	1259133	959	left3,2	25	17	544	mask25	0	1260701	1	1260501	eqm10_NoEyeNmodel1_dir	90	HV	gazeCOD	GazeCoDxp	1	400	0	1260200	8	1260100
GazeCoD_1Model_male	19	2	26	<?xml version="1.0"?>\n<Clock xmlns:dt="urn:schemas-microsoft-com:datatypes"><Description dt:dt="string">E-Prime Primary Realtime Clock</Description><StartTime><Timestamp dt:dt="int">0</Timestamp><DateUtc dt:dt="string">2017-07-19T07:24:24Z</DateUtc></StartTime><FrequencyChanges><FrequencyChange><Frequency dt:dt="r8">3328124</Frequency><Timestamp dt:dt="r8">14080921127</Timestamp><Current dt:dt="…	59.94	1	right	1196684366	07-19-2017	09:24:24	07:24:24	female	566	{RIGHTARROW}	42							0	1262537	1262353	{DOWNARROW}	184	1261237	1260951	786	right4,8	31	17	545	mask31	0	1262336	1	1262136	eqm10_NoEyeNmodel1_dir	90	HV	gazeCOD	GazeCoDxp	0	400	0	1261835	-2	1261735
GazeCoD_1Model_male	19	2	26	<?xml version="1.0"?>\n<Clock xmlns:dt="urn:schemas-microsoft-com:datatypes"><Description dt:dt="string">E-Prime Primary Realtime Clock</Description><StartTime><Timestamp dt:dt="int">0</Timestamp><DateUtc dt:dt="string">2017-07-19T07:24:24Z</DateUtc></StartTime><FrequencyChanges><FrequencyChange><Frequency dt:dt="r8">3328124</Frequency><Timestamp dt:dt="r8">14080921127</Timestamp><Current dt:dt="…	59.94	1	right	1196684366	07-19-2017	09:24:24	07:24:24	female	567	{LEFTARROW}	51							0	1264441	1264171	{DOWNARROW}	270	1263051	1262553	998	left3,2	14	17	546	mask14	0	1264154	0	1263954	eqm10_NoEyeNmodel1_dir	90	H	gazeCOD	GazeCoDxp	0	400	0	1263654	3	1263554
GazeCoD_1Model_male	19	2	26	<?xml version="1.0"?>\n<Clock xmlns:dt="urn:schemas-microsoft-com:datatypes"><Description dt:dt="string">E-Prime Primary Realtime Clock</Description><StartTime><Timestamp dt:dt="int">0</Timestamp><DateUtc dt:dt="string">2017-07-19T07:24:24Z</DateUtc></StartTime><FrequencyChanges><FrequencyChange><Frequency dt:dt="r8">3328124</Frequency><Timestamp dt:dt="r8">14080921127</Timestamp><Current dt:dt="…	59.94	1	right	1196684366	07-19-2017	09:24:24	07:24:24	female	568	{LEFTARROW}	49							0	1266001	1265940	{LEFTARROW}	61	1264821	1264455	866	left1,6	2	17	547	mask2	0	1265923	1	1265723	eqm10_NoEyeNmodel1_dir	0	V	gazeCOD	GazeCoDxp	1	400	0	1265422	1	1265322
GazeCoD_1Model_male	19	2	26	<?xml version="1.0"?>\n<Clock xmlns:dt="urn:schemas-microsoft-com:datatypes"><Description dt:dt="string">E-Prime Primary Realtime Clock</Description><StartTime><Timestamp dt:dt="int">0</Timestamp><DateUtc dt:dt="string">2017-07-19T07:24:24Z</DateUtc></StartTime><FrequencyChanges><FrequencyChange><Frequency dt:dt="r8">3328124</Frequency><Timestamp dt:dt="r8">14080921127</Timestamp><Current dt:dt="…	59.94	1	right	1196684366	07-19-2017	09:24:24	07:24:24	female	569	{LEFTARROW}	53							0	1268097	1267625	{LEFTARROW}	472	1266508	1266023	985	left4,8	26	17	548	mask26	0	1267608	1	1267408	eqm10_NoEyeNmodel1_dir	90	HV	gazeCOD	GazeCoDxp	1	400	0	1267107	-1	1267007
GazeCoD_1Model_male	19	2	26	<?xml version="1.0"?>\n<Clock xmlns:dt="urn:schemas-microsoft-com:datatypes"><Description dt:dt="string">E-Prime Primary Realtime Clock</Description><StartTime><Timestamp dt:dt="int">0</Timestamp><DateUtc dt:dt="string">2017-07-19T07:24:24Z</DateUtc></StartTime><FrequencyChanges><FrequencyChange><Frequency dt:dt="r8">3328124</Frequency><Timestamp dt:dt="r8">14080921127</Timestamp><Current dt:dt="…	59.94	1	right	1196684366	07-19-2017	09:24:24	07:24:24	female	570	{LEFTARROW}	55							0	1270169	1269727	{LEFTARROW}	442	1268607	1268108	999	left6,4	16	17	549	mask16	0	1269710	1	1269510	eqm10_NoEyeNmodel1_dir	90	H	gazeCOD	GazeCoDxp	1	400	0	1269209	2	1269109
GazeCoD_1Model_male	19	2	26	<?xml version="1.0"?>\n<Clock xmlns:dt="urn:schemas-microsoft-com:datatypes"><Description dt:dt="string">E-Prime Primary Realtime Clock</Description><StartTime><Timestamp dt:dt="int">0</Timestamp><DateUtc dt:dt="string">2017-07-19T07:24:24Z</DateUtc></StartTime><FrequencyChanges><FrequencyChange><Frequency dt:dt="r8">3328124</Frequency><Timestamp dt:dt="r8">14080921127</Timestamp><Current dt:dt="…	59.94	1	right	1196684366	07-19-2017	09:24:24	07:24:24	female	571	{LEFTARROW}	53							0	1272097	1271612	{LEFTARROW}	485	1270500	1270194	806	left4,8	15	17	550	mask15	0	1271595	0	1271395	eqm10_NoEyeNmodel1_dir	90	H	gazeCOD	GazeCoDxp	1	400	0	1271095	-5	1270995
GazeCoD_1Model_male	19	2	26	<?xml version="1.0"?>\n<Clock xmlns:dt="urn:schemas-microsoft-com:datatypes"><Description dt:dt="string">E-Prime Primary Realtime Clock</Description><StartTime><Timestamp dt:dt="int">0</Timestamp><DateUtc dt:dt="string">2017-07-19T07:24:24Z</DateUtc></StartTime><FrequencyChanges><FrequencyChange><Frequency dt:dt="r8">3328124</Frequency><Timestamp dt:dt="r8">14080921127</Timestamp><Current dt:dt="…	59.94	1	right	1196684366	07-19-2017	09:24:24	07:24:24	female	572	{RIGHTARROW}	42							0	1286945	1286777	{DOWNARROW}	168	1285656	1285326	830	right4,8	20	17	551	mask20	0	1286760	0	1286560	eqm10_NoEyeNmodel1_dir	90	H	gazeCOD	GazeCoDxp	0	400	0	1286260	4	1286160
GazeCoD_1Model_male	19	2	26	<?xml version="1.0"?>\n<Clock xmlns:dt="urn:schemas-microsoft-com:datatypes"><Description dt:dt="string">E-Prime Primary Realtime Clock</Description><StartTime><Timestamp dt:dt="int">0</Timestamp><DateUtc dt:dt="string">2017-07-19T07:24:24Z</DateUtc></StartTime><FrequencyChanges><FrequencyChange><Frequency dt:dt="r8">3328124</Frequency><Timestamp dt:dt="r8">14080921127</Timestamp><Current dt:dt="…	59.94	1	right	1196684366	07-19-2017	09:24:24	07:24:24	female	573	{LEFTARROW}	55							0	1288705	1288496	{LEFTARROW}	209	1287375	1286961	914	left6,4	5	17	552	mask5	0	1288479	1	1288279	eqm10_NoEyeNmodel1_dir	0	V	gazeCOD	GazeCoDxp	1	400	0	1287978	3	1287878
GazeCoD_1Model_male	19	2	26	<?xml version="1.0"?>\n<Clock xmlns:dt="urn:schemas-microsoft-com:datatypes"><Description dt:dt="string">E-Prime Primary Realtime Clock</Description><StartTime><Timestamp dt:dt="int">0</Timestamp><DateUtc dt:dt="string">2017-07-19T07:24:24Z</DateUtc></StartTime><FrequencyChanges><FrequencyChange><Frequency dt:dt="r8">3328124</Frequency><Timestamp dt:dt="r8">14080921127</Timestamp><Current dt:dt="…	59.94	1	right	1196684366	07-19-2017	09:24:24	07:24:24	female	574	{LEFTARROW}	78							0	1291297	1290347	{LEFTARROW}	950	1289226	1288729	997	left8	6	17	553	mask6	0	1290331	1	1290131	eqm10_NoEyeNmodel1_dir	0	V	gazeCOD	GazeCoDxp	1	400	0	1289830	4	1289730
GazeCoD_1Model_male	19	2	26	<?xml version="1.0"?>\n<Clock xmlns:dt="urn:schemas-microsoft-com:datatypes"><Description dt:dt="string">E-Prime Primary Realtime Clock</Description><StartTime><Timestamp dt:dt="int">0</Timestamp><DateUtc dt:dt="string">2017-07-19T07:24:24Z</DateUtc></StartTime><FrequencyChanges><FrequencyChange><Frequency dt:dt="r8">3328124</Frequency><Timestamp dt:dt="r8">14080921127</Timestamp><Current dt:dt="…	59.94	1	right	1196684366	07-19-2017	09:24:24	07:24:24	female	575	{LEFTARROW}	51							0	1293145	1292767	{LEFTARROW}	378	1291654	1291315	839	left3,2	3	17	554	mask3	0	1292750	1	1292550	eqm10_NoEyeNmodel1_dir	0	V	gazeCOD	GazeCoDxp	1	400	0	1292249	-5	1292149
GazeCoD_1Model_male	19	2	26	<?xml version="1.0"?>\n<Clock xmlns:dt="urn:schemas-microsoft-com:datatypes"><Description dt:dt="string">E-Prime Primary Realtime Clock</Description><StartTime><Timestamp dt:dt="int">0</Timestamp><DateUtc dt:dt="string">2017-07-19T07:24:24Z</DateUtc></StartTime><FrequencyChanges><FrequencyChange><Frequency dt:dt="r8">3328124</Frequency><Timestamp dt:dt="r8">14080921127</Timestamp><Current dt:dt="…	59.94	1	right	1196684366	07-19-2017	09:24:24	07:24:24	female	576	{RIGHTARROW}	46							0	1294777	1294769	{DOWNARROW}	8	1293645	1293167	978	right1,6	18	17	555	mask18	0	1294752	1	1294552	eqm10_NoEyeNmodel1_dir	90	H	gazeCOD	GazeCoDxp	0	400	0	1294251	6	1294151
GazeCoD_1Model_male	19	2	26	<?xml version="1.0"?>\n<Clock xmlns:dt="urn:schemas-microsoft-com:datatypes"><Description dt:dt="string">E-Prime Primary Realtime Clock</Description><StartTime><Timestamp dt:dt="int">0</Timestamp><DateUtc dt:dt="string">2017-07-19T07:24:24Z</DateUtc></StartTime><FrequencyChanges><FrequencyChange><Frequency dt:dt="r8">3328124</Frequency><Timestamp dt:dt="r8">14080921127</Timestamp><Current dt:dt="…	59.94	1	right	1196684366	07-19-2017	09:24:24	07:24:24	female	577	{RIGHTARROW}	40							0	1296545	1296187	{DOWNARROW}	358	1295074	1294802	772	right6,4	21	17	556	mask21	0	1296170	1	1295970	eqm10_NoEyeNmodel1_dir	90	H	gazeCOD	GazeCoDxp	0	400	0	1295669	-5	1295569
GazeCoD_1Model_male	19	2	26	<?xml version="1.0"?>\n<Clock xmlns:dt="urn:schemas-microsoft-com:datatypes"><Description dt:dt="string">E-Prime Primary Realtime Clock</Description><StartTime><Timestamp dt:dt="int">0</Timestamp><DateUtc dt:dt="string">2017-07-19T07:24:24Z</DateUtc></StartTime><FrequencyChanges><FrequencyChange><Frequency dt:dt="r8">3328124</Frequency><Timestamp dt:dt="r8">14080921127</Timestamp><Current dt:dt="…	59.94	1	right	1196684366	07-19-2017	09:24:24	07:24:24	female	578	{LEFTARROW}	49							0	1298193	1297938	{LEFTARROW}	255	1296821	1296570	751	left1,6	24	17	557	mask24	0	1297922	1	1297722	eqm10_NoEyeNmodel1_dir	90	HV	gazeCOD	GazeCoDxp	1	400	0	1297421	0	1297321
GazeCoD_1Model_male	19	2	26	<?xml version="1.0"?>\n<Clock xmlns:dt="urn:schemas-microsoft-com:datatypes"><Description dt:dt="string">E-Prime Primary Realtime Clock</Description><StartTime><Timestamp dt:dt="int">0</Timestamp><DateUtc dt:dt="string">2017-07-19T07:24:24Z</DateUtc></StartTime><FrequencyChanges><FrequencyChange><Frequency dt:dt="r8">3328124</Frequency><Timestamp dt:dt="r8">14080921127</Timestamp><Current dt:dt="…	59.94	1	right	1196684366	07-19-2017	09:24:24	07:24:24	female	579	{RIGHTARROW}	44							0	1299769	1299724	{DOWNARROW}	45	1298597	1298205	892	right3,2	19	17	558	mask19	0	1299707	1	1299507	eqm10_NoEyeNmodel1_dir	90	H	gazeCOD	GazeCoDxp	0	400	0	1299206	9	1299106
GazeCoD_1Model_male	19	2	26	<?xml version="1.0"?>\n<Clock xmlns:dt="urn:schemas-microsoft-com:datatypes"><Description dt:dt="string">E-Prime Primary Realtime Clock</Description><StartTime><Timestamp dt:dt="int">0</Timestamp><DateUtc dt:dt="string">2017-07-19T07:24:24Z</DateUtc></StartTime><FrequencyChanges><FrequencyChange><Frequency dt:dt="r8">3328124</Frequency><Timestamp dt:dt="r8">14080921127</Timestamp><Current dt:dt="…	59.94	1	right	1196684366	07-19-2017	09:24:24	07:24:24	female	580	{RIGHTARROW}	44							0	1301441	1301208	{DOWNARROW}	233	1300082	1299790	792	right3,2	30	17	559	mask30	0	1301192	1	1300992	eqm10_NoEyeNmodel1_dir	90	HV	gazeCOD	GazeCoDxp	0	400	0	1300691	9	1300591
GazeCoD_1Model_male	19	2	26	<?xml version="1.0"?>\n<Clock xmlns:dt="urn:schemas-microsoft-com:datatypes"><Description dt:dt="string">E-Prime Primary Realtime Clock</Description><StartTime><Timestamp dt:dt="int">0</Timestamp><DateUtc dt:dt="string">2017-07-19T07:24:24Z</DateUtc></StartTime><FrequencyChanges><FrequencyChange><Frequency dt:dt="r8">3328124</Frequency><Timestamp dt:dt="r8">14080921127</Timestamp><Current dt:dt="…	59.94	1	right	1196684366	07-19-2017	09:24:24	07:24:24	female	581	{LEFTARROW}	78							0	1303065	1303060	{LEFTARROW}	5	1301946	1301459	987	left8	28	17	560	mask28	0	1303043	0	1302843	eqm10_NoEyeNmodel1_dir	90	HV	gazeCOD	GazeCoDxp	1	400	0	1302543	-3	1302443
GazeCoD_1Model_male	19	2	26	<?xml version="1.0"?>\n<Clock xmlns:dt="urn:schemas-microsoft-com:datatypes"><Description dt:dt="string">E-Prime Primary Realtime Clock</Description><StartTime><Timestamp dt:dt="int">0</Timestamp><DateUtc dt:dt="string">2017-07-19T07:24:24Z</DateUtc></StartTime><FrequencyChanges><FrequencyChange><Frequency dt:dt="r8">3328124</Frequency><Timestamp dt:dt="r8">14080921127</Timestamp><Current dt:dt="…	59.94	1	right	1196684366	07-19-2017	09:24:24	07:24:24	female	582	{RIGHTARROW}	40							0	1305089	1304679	{RIGHTARROW}	410	1303562	1303077	985	right6,4	32	17	561	mask32	0	1304662	1	1304462	eqm10_NoEyeNmodel1_dir	90	HV	gazeCOD	GazeCoDxp	1	400	0	1304161	-1	1304061
[truncated: 1,440 more rows]
[truncated: 3 more columns]
