# Supplementary material for: Fixed or flexible? Orientation preference in identity and gaze processing in humans
Source: PLoS One. 2019 Jan 25;14(1):e0210503. doi: 10.1371/journal.pone.0210503 (PMC6347268; doi:10.1371/journal.pone.0210503)
Supplement: S3 File — Eprime log files were merged across gaze experiment sessions. (ZIP) [file pone.0210503.s005.zip › GazeCoD_1Model_male-2_merged.xlsx]

## Sheet: GazeCoD_1Model_male-2_merged
E:\GAZE\Gaze_data\GazeCoD_data\individual\GazeCoD_1Model_male-2_merged.emrg2
ExperimentName	Subject	Session	Age	Clock.Information	Display.RefreshRate	Group	Handedness	RandomSeed	SessionDate	SessionTime	SessionTimeUtc	Sex	Block	Correct	Direction	FamiFiltered	FamiFiltered.Cycle	FamiFiltered.Sample	FamiFullSpectrum	FamiFullSpectrum.Cycle	FamiFullSpectrum.Sample	fixation.ACC	fixation.OffsetTime	fixation.OnsetTime	fixation.RESP	fixation.RT	fixation4.OffsetTime	fixation4.OnsetTime	fixdur	Gaze	GazeCoDxp	GazeCoDxp.Cycle	GazeCoDxp.Sample	mask	MASK.DurationError	MASK.OffsetTime	MASK.OnsetDelay	MASK.OnsetTime	Model	Orientation	Orilabel	Procedure	Running	STIMULUS.ACC	STIMULUS.Duration	STIMULUS.DurationError	STIMULUS.OffsetTime	STIMULUS.OnsetDelay	STIMULUS.OnsetTime
GazeCoD_1Model_male	2	1	19	<?xml version="1.0"?>\n<Clock xmlns:dt="urn:schemas-microsoft-com:datatypes"><Description dt:dt="string">E-Prime Primary Realtime Clock</Description><StartTime><Timestamp dt:dt="int">0</Timestamp><DateUtc dt:dt="string">2017-04-24T10:04:32Z</DateUtc></StartTime><FrequencyChanges><FrequencyChange><Frequency dt:dt="r8">3312939</Frequency><Timestamp dt:dt="r8">25573744500</Timestamp><Current dt:dt="…	60.003	1	right	-195424031	04-24-2017	12:04:33	10:04:33	female	1	{DOWNARROW}	79				2	1	1	0	38924	36928	{DOWNARROW}	1996	35811	35395	916					mask23	0	36911	0	36711	eqf04_NoEyeNmodel6_dir	eq		Fami	FamiFullSpectrum	1	400	0	36411	0	36311
GazeCoD_1Model_male	2	1	19	<?xml version="1.0"?>\n<Clock xmlns:dt="urn:schemas-microsoft-com:datatypes"><Description dt:dt="string">E-Prime Primary Realtime Clock</Description><StartTime><Timestamp dt:dt="int">0</Timestamp><DateUtc dt:dt="string">2017-04-24T10:04:32Z</DateUtc></StartTime><FrequencyChanges><FrequencyChange><Frequency dt:dt="r8">3312939</Frequency><Timestamp dt:dt="r8">25573744500</Timestamp><Current dt:dt="…	60.003	1	right	-195424031	04-24-2017	12:04:33	10:04:33	female	2	{RIGHTARROW}	77				6	1	2	0	40948	40945	{RIGHTARROW}	3	39825	39461	864					mask27	0	40928	0	40728	eqf04_NoEyeNmodel6_dir	eq		Fami	FamiFullSpectrum	1	400	0	40428	3	40328
GazeCoD_1Model_male	2	1	19	<?xml version="1.0"?>\n<Clock xmlns:dt="urn:schemas-microsoft-com:datatypes"><Description dt:dt="string">E-Prime Primary Realtime Clock</Description><StartTime><Timestamp dt:dt="int">0</Timestamp><DateUtc dt:dt="string">2017-04-24T10:04:32Z</DateUtc></StartTime><FrequencyChanges><FrequencyChange><Frequency dt:dt="r8">3312939</Frequency><Timestamp dt:dt="r8">25573744500</Timestamp><Current dt:dt="…	60.003	1	right	-195424031	04-24-2017	12:04:33	10:04:33	female	3	{LEFTARROW}	78				10	1	3	0	43947	43094	{LEFTARROW}	853	41968	41478	990					mask31	0	43078	0	42878	eqf04_NoEyeNmodel6_dir	eq		Fami	FamiFullSpectrum	1	400	0	42578	10	42478
GazeCoD_1Model_male	2	1	19	<?xml version="1.0"?>\n<Clock xmlns:dt="urn:schemas-microsoft-com:datatypes"><Description dt:dt="string">E-Prime Primary Realtime Clock</Description><StartTime><Timestamp dt:dt="int">0</Timestamp><DateUtc dt:dt="string">2017-04-24T10:04:32Z</DateUtc></StartTime><FrequencyChanges><FrequencyChange><Frequency dt:dt="r8">3312939</Frequency><Timestamp dt:dt="r8">25573744500</Timestamp><Current dt:dt="…	60.003	1	right	-195424031	04-24-2017	12:04:33	10:04:33	female	4	{LEFTARROW}	78				12	1	4	0	46355	45944	{LEFTARROW}	411	44831	44478	853					mask33	0	45928	0	45728	eqf04_NoEyeNmodel6_dir	eq		Fami	FamiFullSpectrum	1	400	0	45428	-3	45328
GazeCoD_1Model_male	2	1	19	<?xml version="1.0"?>\n<Clock xmlns:dt="urn:schemas-microsoft-com:datatypes"><Description dt:dt="string">E-Prime Primary Realtime Clock</Description><StartTime><Timestamp dt:dt="int">0</Timestamp><DateUtc dt:dt="string">2017-04-24T10:04:32Z</DateUtc></StartTime><FrequencyChanges><FrequencyChange><Frequency dt:dt="r8">3312939</Frequency><Timestamp dt:dt="r8">25573744500</Timestamp><Current dt:dt="…	60.003	1	right	-195424031	04-24-2017	12:04:33	10:04:33	female	5	{RIGHTARROW}	77				5	1	5	0	48779	48361	{RIGHTARROW}	418	47241	46894	847					mask26	0	48344	0	48144	eqf04_NoEyeNmodel6_dir	eq		Fami	FamiFullSpectrum	1	400	0	47844	3	47744
GazeCoD_1Model_male	2	1	19	<?xml version="1.0"?>\n<Clock xmlns:dt="urn:schemas-microsoft-com:datatypes"><Description dt:dt="string">E-Prime Primary Realtime Clock</Description><StartTime><Timestamp dt:dt="int">0</Timestamp><DateUtc dt:dt="string">2017-04-24T10:04:32Z</DateUtc></StartTime><FrequencyChanges><FrequencyChange><Frequency dt:dt="r8">3312939</Frequency><Timestamp dt:dt="r8">25573744500</Timestamp><Current dt:dt="…	60.003	1	right	-195424031	04-24-2017	12:04:33	10:04:33	female	6	{DOWNARROW}	79				1	1	6	0	50995	50711	{DOWNARROW}	284	49588	49311	777					mask22	0	50694	0	50494	eqf04_NoEyeNmodel6_dir	eq		Fami	FamiFullSpectrum	1	400	0	50194	6	50094
GazeCoD_1Model_male	2	1	19	<?xml version="1.0"?>\n<Clock xmlns:dt="urn:schemas-microsoft-com:datatypes"><Description dt:dt="string">E-Prime Primary Realtime Clock</Description><StartTime><Timestamp dt:dt="int">0</Timestamp><DateUtc dt:dt="string">2017-04-24T10:04:32Z</DateUtc></StartTime><FrequencyChanges><FrequencyChange><Frequency dt:dt="r8">3312939</Frequency><Timestamp dt:dt="r8">25573744500</Timestamp><Current dt:dt="…	60.003	1	right	-195424031	04-24-2017	12:04:33	10:04:33	female	7	{DOWNARROW}	79				4	1	7	0	53259	52927	{DOWNARROW}	332	51808	51527	781					mask25	0	52911	0	52711	eqf04_NoEyeNmodel6_dir	eq		Fami	FamiFullSpectrum	1	400	0	52411	3	52311
GazeCoD_1Model_male	2	1	19	<?xml version="1.0"?>\n<Clock xmlns:dt="urn:schemas-microsoft-com:datatypes"><Description dt:dt="string">E-Prime Primary Realtime Clock</Description><StartTime><Timestamp dt:dt="int">0</Timestamp><DateUtc dt:dt="string">2017-04-24T10:04:32Z</DateUtc></StartTime><FrequencyChanges><FrequencyChange><Frequency dt:dt="r8">3312939</Frequency><Timestamp dt:dt="r8">25573744500</Timestamp><Current dt:dt="…	60.003	1	right	-195424031	04-24-2017	12:04:33	10:04:33	female	8	{DOWNARROW}	79				3	1	8	0	55579	55277	{DOWNARROW}	302	54164	53794	870					mask24	0	55260	0	55060	eqf04_NoEyeNmodel6_dir	eq		Fami	FamiFullSpectrum	1	400	0	54760	-4	54660
GazeCoD_1Model_male	2	1	19	<?xml version="1.0"?>\n<Clock xmlns:dt="urn:schemas-microsoft-com:datatypes"><Description dt:dt="string">E-Prime Primary Realtime Clock</Description><StartTime><Timestamp dt:dt="int">0</Timestamp><DateUtc dt:dt="string">2017-04-24T10:04:32Z</DateUtc></StartTime><FrequencyChanges><FrequencyChange><Frequency dt:dt="r8">3312939</Frequency><Timestamp dt:dt="r8">25573744500</Timestamp><Current dt:dt="…	60.003	1	right	-195424031	04-24-2017	12:04:33	10:04:33	female	9	{RIGHTARROW}	77				8	1	9	0	58051	57678	{RIGHTARROW}	373	56563	56144	919					mask29	0	57660	0	57460	eqf04_NoEyeNmodel6_dir	eq		Fami	FamiFullSpectrum	1	400	0	57160	-3	57060
GazeCoD_1Model_male	2	1	19	<?xml version="1.0"?>\n<Clock xmlns:dt="urn:schemas-microsoft-com:datatypes"><Description dt:dt="string">E-Prime Primary Realtime Clock</Description><StartTime><Timestamp dt:dt="int">0</Timestamp><DateUtc dt:dt="string">2017-04-24T10:04:32Z</DateUtc></StartTime><FrequencyChanges><FrequencyChange><Frequency dt:dt="r8">3312939</Frequency><Timestamp dt:dt="r8">25573744500</Timestamp><Current dt:dt="…	60.003	1	right	-195424031	04-24-2017	12:04:33	10:04:33	female	10	{LEFTARROW}	78				11	1	10	0	60467	60211	{LEFTARROW}	256	59090	58610	980					mask32	0	60194	0	59994	eqf04_NoEyeNmodel6_dir	eq		Fami	FamiFullSpectrum	1	400	0	59694	4	59594
GazeCoD_1Model_male	2	1	19	<?xml version="1.0"?>\n<Clock xmlns:dt="urn:schemas-microsoft-com:datatypes"><Description dt:dt="string">E-Prime Primary Realtime Clock</Description><StartTime><Timestamp dt:dt="int">0</Timestamp><DateUtc dt:dt="string">2017-04-24T10:04:32Z</DateUtc></StartTime><FrequencyChanges><FrequencyChange><Frequency dt:dt="r8">3312939</Frequency><Timestamp dt:dt="r8">25573744500</Timestamp><Current dt:dt="…	60.003	1	right	-195424031	04-24-2017	12:04:33	10:04:33	female	11	{LEFTARROW}	78				9	1	11	0	62858	62510	{LEFTARROW}	348	61398	61027	871					mask30	0	62493	0	62293	eqf04_NoEyeNmodel6_dir	eq		Fami	FamiFullSpectrum	1	400	0	61993	-5	61893
GazeCoD_1Model_male	2	1	19	<?xml version="1.0"?>\n<Clock xmlns:dt="urn:schemas-microsoft-com:datatypes"><Description dt:dt="string">E-Prime Primary Realtime Clock</Description><StartTime><Timestamp dt:dt="int">0</Timestamp><DateUtc dt:dt="string">2017-04-24T10:04:32Z</DateUtc></StartTime><FrequencyChanges><FrequencyChange><Frequency dt:dt="r8">3312939</Frequency><Timestamp dt:dt="r8">25573744500</Timestamp><Current dt:dt="…	60.003	1	right	-195424031	04-24-2017	12:04:33	10:04:33	female	12	{RIGHTARROW}	77				7	1	12	0	65066	64827	{RIGHTARROW}	239	63701	63410	791					mask28	0	64810	0	64610	eqf04_NoEyeNmodel6_dir	eq		Fami	FamiFullSpectrum	1	400	0	64310	9	64210
GazeCoD_1Model_male	2	1	19	<?xml version="1.0"?>\n<Clock xmlns:dt="urn:schemas-microsoft-com:datatypes"><Description dt:dt="string">E-Prime Primary Realtime Clock</Description><StartTime><Timestamp dt:dt="int">0</Timestamp><DateUtc dt:dt="string">2017-04-24T10:04:32Z</DateUtc></StartTime><FrequencyChanges><FrequencyChange><Frequency dt:dt="r8">3312939</Frequency><Timestamp dt:dt="r8">25573744500</Timestamp><Current dt:dt="…	60.003	1	right	-195424031	04-24-2017	12:04:33	10:04:33	female	13	{RIGHTARROW}	77	8	1	1				0	69322	69093	{RIGHTARROW}	229	67953	67593	860					mask26	0	69060	0	68860	eqf04_NoEyeNmodel6_dir	HV		FamiFilt	FamiFiltered	1	400	0	68560	7	68460
GazeCoD_1Model_male	2	1	19	<?xml version="1.0"?>\n<Clock xmlns:dt="urn:schemas-microsoft-com:datatypes"><Description dt:dt="string">E-Prime Primary Realtime Clock</Description><StartTime><Timestamp dt:dt="int">0</Timestamp><DateUtc dt:dt="string">2017-04-24T10:04:32Z</DateUtc></StartTime><FrequencyChanges><FrequencyChange><Frequency dt:dt="r8">3312939</Frequency><Timestamp dt:dt="r8">25573744500</Timestamp><Current dt:dt="…	60.003	1	right	-195424031	04-24-2017	12:04:33	10:04:33	female	14	{LEFTARROW}	78	3	1	2				0	71058	70860	{DOWNARROW}	198	69739	69343	896					mask9	0	70843	0	70643	eqf04_NoEyeNmodel6_dir	0		FamiFilt	FamiFiltered	0	400	0	70343	4	70243
GazeCoD_1Model_male	2	1	19	<?xml version="1.0"?>\n<Clock xmlns:dt="urn:schemas-microsoft-com:datatypes"><Description dt:dt="string">E-Prime Primary Realtime Clock</Description><StartTime><Timestamp dt:dt="int">0</Timestamp><DateUtc dt:dt="string">2017-04-24T10:04:32Z</DateUtc></StartTime><FrequencyChanges><FrequencyChange><Frequency dt:dt="r8">3312939</Frequency><Timestamp dt:dt="r8">25573744500</Timestamp><Current dt:dt="…	60.003	1	right	-195424031	04-24-2017	12:04:33	10:04:33	female	15	{LEFTARROW}	78	6	1	3				0	72690	72443	{LEFTARROW}	247	71327	71076	751					mask15	0	72426	0	72226	eqf04_NoEyeNmodel6_dir	90		FamiFilt	FamiFiltered	1	400	0	71926	-1	71826
GazeCoD_1Model_male	2	1	19	<?xml version="1.0"?>\n<Clock xmlns:dt="urn:schemas-microsoft-com:datatypes"><Description dt:dt="string">E-Prime Primary Realtime Clock</Description><StartTime><Timestamp dt:dt="int">0</Timestamp><DateUtc dt:dt="string">2017-04-24T10:04:32Z</DateUtc></StartTime><FrequencyChanges><FrequencyChange><Frequency dt:dt="r8">3312939</Frequency><Timestamp dt:dt="r8">25573744500</Timestamp><Current dt:dt="…	60.003	1	right	-195424031	04-24-2017	12:04:33	10:04:33	female	16	{RIGHTARROW}	77	2	1	4				0	74474	74309	{DOWNARROW}	165	73188	72710	978					mask5	0	74293	0	74093	eqf04_NoEyeNmodel6_dir	0		FamiFilt	FamiFiltered	0	400	0	73793	5	73693
GazeCoD_1Model_male	2	1	19	<?xml version="1.0"?>\n<Clock xmlns:dt="urn:schemas-microsoft-com:datatypes"><Description dt:dt="string">E-Prime Primary Realtime Clock</Description><StartTime><Timestamp dt:dt="int">0</Timestamp><DateUtc dt:dt="string">2017-04-24T10:04:32Z</DateUtc></StartTime><FrequencyChanges><FrequencyChange><Frequency dt:dt="r8">3312939</Frequency><Timestamp dt:dt="r8">25573744500</Timestamp><Current dt:dt="…	60.003	1	right	-195424031	04-24-2017	12:04:33	10:04:33	female	17	{LEFTARROW}	78	9	1	5				0	76218	75943	{LEFTARROW}	275	74823	74493	830					mask27	0	75926	0	75726	eqf04_NoEyeNmodel6_dir	HV		FamiFilt	FamiFiltered	1	400	0	75426	3	75326
GazeCoD_1Model_male	2	1	19	<?xml version="1.0"?>\n<Clock xmlns:dt="urn:schemas-microsoft-com:datatypes"><Description dt:dt="string">E-Prime Primary Realtime Clock</Description><StartTime><Timestamp dt:dt="int">0</Timestamp><DateUtc dt:dt="string">2017-04-24T10:04:32Z</DateUtc></StartTime><FrequencyChanges><FrequencyChange><Frequency dt:dt="r8">3312939</Frequency><Timestamp dt:dt="r8">25573744500</Timestamp><Current dt:dt="…	60.003	1	right	-195424031	04-24-2017	12:04:33	10:04:33	female	18	{DOWNARROW}	79	1	1	6				0	77874	77643	{DOWNARROW}	231	76525	76243	782					mask1	0	77626	0	77426	eqf04_NoEyeNmodel6_dir	0		FamiFilt	FamiFiltered	1	400	0	77126	1	77026
GazeCoD_1Model_male	2	1	19	<?xml version="1.0"?>\n<Clock xmlns:dt="urn:schemas-microsoft-com:datatypes"><Description dt:dt="string">E-Prime Primary Realtime Clock</Description><StartTime><Timestamp dt:dt="int">0</Timestamp><DateUtc dt:dt="string">2017-04-24T10:04:32Z</DateUtc></StartTime><FrequencyChanges><FrequencyChange><Frequency dt:dt="r8">3312939</Frequency><Timestamp dt:dt="r8">25573744500</Timestamp><Current dt:dt="…	60.003	1	right	-195424031	04-24-2017	12:04:33	10:04:33	female	19	{DOWNARROW}	79	4	1	7				0	79674	79409	{RIGHTARROW}	265	78297	77893	904					mask13	0	79393	0	79193	eqf04_NoEyeNmodel6_dir	90		FamiFilt	FamiFiltered	0	400	0	78893	-4	78793
GazeCoD_1Model_male	2	1	19	<?xml version="1.0"?>\n<Clock xmlns:dt="urn:schemas-microsoft-com:datatypes"><Description dt:dt="string">E-Prime Primary Realtime Clock</Description><StartTime><Timestamp dt:dt="int">0</Timestamp><DateUtc dt:dt="string">2017-04-24T10:04:32Z</DateUtc></StartTime><FrequencyChanges><FrequencyChange><Frequency dt:dt="r8">3312939</Frequency><Timestamp dt:dt="r8">25573744500</Timestamp><Current dt:dt="…	60.003	1	right	-195424031	04-24-2017	12:04:33	10:04:33	female	20	{RIGHTARROW}	77	5	1	8				0	81593	81226	{RIGHTARROW}	367	80099	79692	907					mask14	0	81209	0	81009	eqf04_NoEyeNmodel6_dir	90		FamiFilt	FamiFiltered	1	400	0	80709	10	80609
GazeCoD_1Model_male	2	1	19	<?xml version="1.0"?>\n<Clock xmlns:dt="urn:schemas-microsoft-com:datatypes"><Description dt:dt="string">E-Prime Primary Realtime Clock</Description><StartTime><Timestamp dt:dt="int">0</Timestamp><DateUtc dt:dt="string">2017-04-24T10:04:32Z</DateUtc></StartTime><FrequencyChanges><FrequencyChange><Frequency dt:dt="r8">3312939</Frequency><Timestamp dt:dt="r8">25573744500</Timestamp><Current dt:dt="…	60.003	1	right	-195424031	04-24-2017	12:04:33	10:04:33	female	21	{DOWNARROW}	79	7	1	9				0	83393	83159	{DOWNARROW}	234	82044	81609	935					mask25	0	83142	0	82942	eqf04_NoEyeNmodel6_dir	HV		FamiFilt	FamiFiltered	1	400	0	82642	-2	82542
GazeCoD_1Model_male	2	1	19	<?xml version="1.0"?>\n<Clock xmlns:dt="urn:schemas-microsoft-com:datatypes"><Description dt:dt="string">E-Prime Primary Realtime Clock</Description><StartTime><Timestamp dt:dt="int">0</Timestamp><DateUtc dt:dt="string">2017-04-24T10:04:32Z</DateUtc></StartTime><FrequencyChanges><FrequencyChange><Frequency dt:dt="r8">3312939</Frequency><Timestamp dt:dt="r8">25573744500</Timestamp><Current dt:dt="…	60.003	1	right	-195424031	04-24-2017	12:04:33	10:04:33	female	22	{RIGHTARROW}	42							0	92641	90925	{DOWNARROW}	1716	89805	89409	896	right4,8	9	1	1	mask9	0	90909	0	90709	eqm10_NoEyeNmodel1_dir	0		gazeCOD	GazeCoDxp	0	400	0	90409	4	90309
GazeCoD_1Model_male	2	1	19	<?xml version="1.0"?>\n<Clock xmlns:dt="urn:schemas-microsoft-com:datatypes"><Description dt:dt="string">E-Prime Primary Realtime Clock</Description><StartTime><Timestamp dt:dt="int">0</Timestamp><DateUtc dt:dt="string">2017-04-24T10:04:32Z</DateUtc></StartTime><FrequencyChanges><FrequencyChange><Frequency dt:dt="r8">3312939</Frequency><Timestamp dt:dt="r8">25573744500</Timestamp><Current dt:dt="…	60.003	1	right	-195424031	04-24-2017	12:04:33	10:04:33	female	23	{LEFTARROW}	49							0	94465	94242	{DOWNARROW}	223	93115	92658	957	left1,6	24	1	2	mask24	0	94225	0	94025	eqm10_NoEyeNmodel1_dir	HV		gazeCOD	GazeCoDxp	0	400	0	93725	10	93625
GazeCoD_1Model_male	2	1	19	<?xml version="1.0"?>\n<Clock xmlns:dt="urn:schemas-microsoft-com:datatypes"><Description dt:dt="string">E-Prime Primary Realtime Clock</Description><StartTime><Timestamp dt:dt="int">0</Timestamp><DateUtc dt:dt="string">2017-04-24T10:04:32Z</DateUtc></StartTime><FrequencyChanges><FrequencyChange><Frequency dt:dt="r8">3312939</Frequency><Timestamp dt:dt="r8">25573744500</Timestamp><Current dt:dt="…	60.003	1	right	-195424031	04-24-2017	12:04:33	10:04:33	female	24	{LEFTARROW}	53							0	96409	95975	{DOWNARROW}	434	94858	94475	883	left4,8	4	1	3	mask4	0	95958	0	95758	eqm10_NoEyeNmodel1_dir	0		gazeCOD	GazeCoDxp	0	400	0	95458	0	95358
GazeCoD_1Model_male	2	1	19	<?xml version="1.0"?>\n<Clock xmlns:dt="urn:schemas-microsoft-com:datatypes"><Description dt:dt="string">E-Prime Primary Realtime Clock</Description><StartTime><Timestamp dt:dt="int">0</Timestamp><DateUtc dt:dt="string">2017-04-24T10:04:32Z</DateUtc></StartTime><FrequencyChanges><FrequencyChange><Frequency dt:dt="r8">3312939</Frequency><Timestamp dt:dt="r8">25573744500</Timestamp><Current dt:dt="…	60.003	1	right	-195424031	04-24-2017	12:04:33	10:04:33	female	25	{RIGHTARROW}	46							0	98321	97925	{RIGHTARROW}	395	96801	96425	876	right1,6	18	1	4	mask18	0	97908	0	97708	eqm10_NoEyeNmodel1_dir	90		gazeCOD	GazeCoDxp	1	400	0	97408	7	97308
GazeCoD_1Model_male	2	1	19	<?xml version="1.0"?>\n<Clock xmlns:dt="urn:schemas-microsoft-com:datatypes"><Description dt:dt="string">E-Prime Primary Realtime Clock</Description><StartTime><Timestamp dt:dt="int">0</Timestamp><DateUtc dt:dt="string">2017-04-24T10:04:32Z</DateUtc></StartTime><FrequencyChanges><FrequencyChange><Frequency dt:dt="r8">3312939</Frequency><Timestamp dt:dt="r8">25573744500</Timestamp><Current dt:dt="…	60.003	1	right	-195424031	04-24-2017	12:04:33	10:04:33	female	26	{LEFTARROW}	49							0	100208	99908	{DOWNARROW}	300	98796	98341	955	left1,6	2	1	5	mask2	0	99891	0	99691	eqm10_NoEyeNmodel1_dir	0		gazeCOD	GazeCoDxp	0	400	0	99391	-5	99291
GazeCoD_1Model_male	2	1	19	<?xml version="1.0"?>\n<Clock xmlns:dt="urn:schemas-microsoft-com:datatypes"><Description dt:dt="string">E-Prime Primary Realtime Clock</Description><StartTime><Timestamp dt:dt="int">0</Timestamp><DateUtc dt:dt="string">2017-04-24T10:04:32Z</DateUtc></StartTime><FrequencyChanges><FrequencyChange><Frequency dt:dt="r8">3312939</Frequency><Timestamp dt:dt="r8">25573744500</Timestamp><Current dt:dt="…	60.003	1	right	-195424031	04-24-2017	12:04:33	10:04:33	female	27	{RIGHTARROW}	40							0	102064	101658	{RIGHTARROW}	406	100543	100225	818	right6,4	21	1	6	mask21	0	101641	0	101441	eqm10_NoEyeNmodel1_dir	90		gazeCOD	GazeCoDxp	1	400	0	101141	-2	101041
GazeCoD_1Model_male	2	1	19	<?xml version="1.0"?>\n<Clock xmlns:dt="urn:schemas-microsoft-com:datatypes"><Description dt:dt="string">E-Prime Primary Realtime Clock</Description><StartTime><Timestamp dt:dt="int">0</Timestamp><DateUtc dt:dt="string">2017-04-24T10:04:32Z</DateUtc></StartTime><FrequencyChanges><FrequencyChange><Frequency dt:dt="r8">3312939</Frequency><Timestamp dt:dt="r8">25573744500</Timestamp><Current dt:dt="…	60.003	1	right	-195424031	04-24-2017	12:04:33	10:04:33	female	28	{RIGHTARROW}	44							0	104088	103675	{LEFTARROW}	413	102561	102075	986	right3,2	19	1	7	mask19	0	103658	0	103458	eqm10_NoEyeNmodel1_dir	90		gazeCOD	GazeCoDxp	0	400	0	103158	-3	103058
GazeCoD_1Model_male	2	1	19	<?xml version="1.0"?>\n<Clock xmlns:dt="urn:schemas-microsoft-com:datatypes"><Description dt:dt="string">E-Prime Primary Realtime Clock</Description><StartTime><Timestamp dt:dt="int">0</Timestamp><DateUtc dt:dt="string">2017-04-24T10:04:32Z</DateUtc></StartTime><FrequencyChanges><FrequencyChange><Frequency dt:dt="r8">3312939</Frequency><Timestamp dt:dt="r8">25573744500</Timestamp><Current dt:dt="…	60.003	1	right	-195424031	04-24-2017	12:04:33	10:04:33	female	29	{RIGHTARROW}	40							0	105928	105658	{DOWNARROW}	270	104536	104108	928	right6,4	10	1	8	mask10	0	105641	0	105441	eqm10_NoEyeNmodel1_dir	0		gazeCOD	GazeCoDxp	0	400	0	105141	5	105041
GazeCoD_1Model_male	2	1	19	<?xml version="1.0"?>\n<Clock xmlns:dt="urn:schemas-microsoft-com:datatypes"><Description dt:dt="string">E-Prime Primary Realtime Clock</Description><StartTime><Timestamp dt:dt="int">0</Timestamp><DateUtc dt:dt="string">2017-04-24T10:04:32Z</DateUtc></StartTime><FrequencyChanges><FrequencyChange><Frequency dt:dt="r8">3312939</Frequency><Timestamp dt:dt="r8">25573744500</Timestamp><Current dt:dt="…	60.003	1	right	-195424031	04-24-2017	12:04:33	10:04:33	female	30	{LEFTARROW}	49							0	107776	107424	{LEFTARROW}	352	106310	105941	869	left1,6	13	1	9	mask13	0	107408	0	107208	eqm10_NoEyeNmodel1_dir	90		gazeCOD	GazeCoDxp	1	400	0	106908	-2	106808
GazeCoD_1Model_male	2	1	19	<?xml version="1.0"?>\n<Clock xmlns:dt="urn:schemas-microsoft-com:datatypes"><Description dt:dt="string">E-Prime Primary Realtime Clock</Description><StartTime><Timestamp dt:dt="int">0</Timestamp><DateUtc dt:dt="string">2017-04-24T10:04:32Z</DateUtc></StartTime><FrequencyChanges><FrequencyChange><Frequency dt:dt="r8">3312939</Frequency><Timestamp dt:dt="r8">25573744500</Timestamp><Current dt:dt="…	60.003	1	right	-195424031	04-24-2017	12:04:33	10:04:33	female	31	{RIGHTARROW}	46							0	109584	109358	{DOWNARROW}	226	108231	107791	940	right1,6	7	1	10	mask7	0	109341	0	109141	eqm10_NoEyeNmodel1_dir	0		gazeCOD	GazeCoDxp	0	400	0	108841	10	108741
GazeCoD_1Model_male	2	1	19	<?xml version="1.0"?>\n<Clock xmlns:dt="urn:schemas-microsoft-com:datatypes"><Description dt:dt="string">E-Prime Primary Realtime Clock</Description><StartTime><Timestamp dt:dt="int">0</Timestamp><DateUtc dt:dt="string">2017-04-24T10:04:32Z</DateUtc></StartTime><FrequencyChanges><FrequencyChange><Frequency dt:dt="r8">3312939</Frequency><Timestamp dt:dt="r8">25573744500</Timestamp><Current dt:dt="…	60.003	1	right	-195424031	04-24-2017	12:04:33	10:04:33	female	32	{RIGHTARROW}	44							0	111480	111191	{DOWNARROW}	289	110076	109608	968	right3,2	8	1	11	mask8	0	111174	0	110974	eqm10_NoEyeNmodel1_dir	0		gazeCOD	GazeCoDxp	0	400	0	110674	-2	110574
GazeCoD_1Model_male	2	1	19	<?xml version="1.0"?>\n<Clock xmlns:dt="urn:schemas-microsoft-com:datatypes"><Description dt:dt="string">E-Prime Primary Realtime Clock</Description><StartTime><Timestamp dt:dt="int">0</Timestamp><DateUtc dt:dt="string">2017-04-24T10:04:32Z</DateUtc></StartTime><FrequencyChanges><FrequencyChange><Frequency dt:dt="r8">3312939</Frequency><Timestamp dt:dt="r8">25573744500</Timestamp><Current dt:dt="…	60.003	1	right	-195424031	04-24-2017	12:04:33	10:04:33	female	33	{LEFTARROW}	55							0	113304	112941	{DOWNARROW}	363	111827	111491	836	left6,4	5	1	12	mask5	0	112924	0	112724	eqm10_NoEyeNmodel1_dir	0		gazeCOD	GazeCoDxp	0	400	0	112424	-3	112324
GazeCoD_1Model_male	2	1	19	<?xml version="1.0"?>\n<Clock xmlns:dt="urn:schemas-microsoft-com:datatypes"><Description dt:dt="string">E-Prime Primary Realtime Clock</Description><StartTime><Timestamp dt:dt="int">0</Timestamp><DateUtc dt:dt="string">2017-04-24T10:04:32Z</DateUtc></StartTime><FrequencyChanges><FrequencyChange><Frequency dt:dt="r8">3312939</Frequency><Timestamp dt:dt="r8">25573744500</Timestamp><Current dt:dt="…	60.003	1	right	-195424031	04-24-2017	12:04:33	10:04:33	female	34	{DOWNARROW}	79							0	115320	114907	{DOWNARROW}	413	113785	113324	961	DG0	23	1	13	mask23	0	114891	0	114691	eqm10_NoEyeNmodel1_dir	HV		gazeCOD	GazeCoDxp	1	400	0	114391	6	114291
GazeCoD_1Model_male	2	1	19	<?xml version="1.0"?>\n<Clock xmlns:dt="urn:schemas-microsoft-com:datatypes"><Description dt:dt="string">E-Prime Primary Realtime Clock</Description><StartTime><Timestamp dt:dt="int">0</Timestamp><DateUtc dt:dt="string">2017-04-24T10:04:32Z</DateUtc></StartTime><FrequencyChanges><FrequencyChange><Frequency dt:dt="r8">3312939</Frequency><Timestamp dt:dt="r8">25573744500</Timestamp><Current dt:dt="…	60.003	1	right	-195424031	04-24-2017	12:04:33	10:04:33	female	35	{RIGHTARROW}	40							0	117304	116924	{RIGHTARROW}	379	115801	115341	960	right6,4	32	1	14	mask32	0	116907	0	116707	eqm10_NoEyeNmodel1_dir	HV		gazeCOD	GazeCoDxp	1	400	0	116407	6	116307
GazeCoD_1Model_male	2	1	19	<?xml version="1.0"?>\n<Clock xmlns:dt="urn:schemas-microsoft-com:datatypes"><Description dt:dt="string">E-Prime Primary Realtime Clock</Description><StartTime><Timestamp dt:dt="int">0</Timestamp><DateUtc dt:dt="string">2017-04-24T10:04:32Z</DateUtc></StartTime><FrequencyChanges><FrequencyChange><Frequency dt:dt="r8">3312939</Frequency><Timestamp dt:dt="r8">25573744500</Timestamp><Current dt:dt="…	60.003	1	right	-195424031	04-24-2017	12:04:33	10:04:33	female	36	{RIGHTARROW}	46							0	119287	118874	{DOWNARROW}	413	117762	117324	938	right1,6	29	1	15	mask29	0	118857	0	118657	eqm10_NoEyeNmodel1_dir	HV		gazeCOD	GazeCoDxp	0	400	0	118357	-5	118257
GazeCoD_1Model_male	2	1	19	<?xml version="1.0"?>\n<Clock xmlns:dt="urn:schemas-microsoft-com:datatypes"><Description dt:dt="string">E-Prime Primary Realtime Clock</Description><StartTime><Timestamp dt:dt="int">0</Timestamp><DateUtc dt:dt="string">2017-04-24T10:04:32Z</DateUtc></StartTime><FrequencyChanges><FrequencyChange><Frequency dt:dt="r8">3312939</Frequency><Timestamp dt:dt="r8">25573744500</Timestamp><Current dt:dt="…	60.003	1	right	-195424031	04-24-2017	12:04:33	10:04:33	female	37	{RIGHTARROW}	77							0	121055	120690	{RIGHTARROW}	365	119574	119307	767	right8	22	1	16	mask22	0	120674	0	120474	eqm10_NoEyeNmodel1_dir	90		gazeCOD	GazeCoDxp	1	400	0	120174	0	120074
GazeCoD_1Model_male	2	1	19	<?xml version="1.0"?>\n<Clock xmlns:dt="urn:schemas-microsoft-com:datatypes"><Description dt:dt="string">E-Prime Primary Realtime Clock</Description><StartTime><Timestamp dt:dt="int">0</Timestamp><DateUtc dt:dt="string">2017-04-24T10:04:32Z</DateUtc></StartTime><FrequencyChanges><FrequencyChange><Frequency dt:dt="r8">3312939</Frequency><Timestamp dt:dt="r8">25573744500</Timestamp><Current dt:dt="…	60.003	1	right	-195424031	04-24-2017	12:04:33	10:04:33	female	38	{DOWNARROW}	79							0	123239	122474	{DOWNARROW}	765	121360	121074	786	DG0	12	1	17	mask12	0	122457	0	122257	eqm10_NoEyeNmodel1_dir	90		gazeCOD	GazeCoDxp	1	400	0	121957	-3	121857
GazeCoD_1Model_male	2	1	19	<?xml version="1.0"?>\n<Clock xmlns:dt="urn:schemas-microsoft-com:datatypes"><Description dt:dt="string">E-Prime Primary Realtime Clock</Description><StartTime><Timestamp dt:dt="int">0</Timestamp><DateUtc dt:dt="string">2017-04-24T10:04:32Z</DateUtc></StartTime><FrequencyChanges><FrequencyChange><Frequency dt:dt="r8">3312939</Frequency><Timestamp dt:dt="r8">25573744500</Timestamp><Current dt:dt="…	60.003	1	right	-195424031	04-24-2017	12:04:33	10:04:33	female	39	{LEFTARROW}	78							0	125191	124807	{LEFTARROW}	384	123685	123257	928	left8	6	1	18	mask6	0	124790	0	124590	eqm10_NoEyeNmodel1_dir	0		gazeCOD	GazeCoDxp	1	400	0	124290	5	124190
GazeCoD_1Model_male	2	1	19	<?xml version="1.0"?>\n<Clock xmlns:dt="urn:schemas-microsoft-com:datatypes"><Description dt:dt="string">E-Prime Primary Realtime Clock</Description><StartTime><Timestamp dt:dt="int">0</Timestamp><DateUtc dt:dt="string">2017-04-24T10:04:32Z</DateUtc></StartTime><FrequencyChanges><FrequencyChange><Frequency dt:dt="r8">3312939</Frequency><Timestamp dt:dt="r8">25573744500</Timestamp><Current dt:dt="…	60.003	1	right	-195424031	04-24-2017	12:04:33	10:04:33	female	40	{LEFTARROW}	78							0	127135	126707	{LEFTARROW}	428	125589	125207	882	left8	28	1	19	mask28	0	126690	0	126490	eqm10_NoEyeNmodel1_dir	HV		gazeCOD	GazeCoDxp	1	400	0	126190	1	126090
GazeCoD_1Model_male	2	1	19	<?xml version="1.0"?>\n<Clock xmlns:dt="urn:schemas-microsoft-com:datatypes"><Description dt:dt="string">E-Prime Primary Realtime Clock</Description><StartTime><Timestamp dt:dt="int">0</Timestamp><DateUtc dt:dt="string">2017-04-24T10:04:32Z</DateUtc></StartTime><FrequencyChanges><FrequencyChange><Frequency dt:dt="r8">3312939</Frequency><Timestamp dt:dt="r8">25573744500</Timestamp><Current dt:dt="…	60.003	1	right	-195424031	04-24-2017	12:04:33	10:04:33	female	41	{LEFTARROW}	53							0	128959	128623	{DOWNARROW}	336	127509	127157	852	left4,8	15	1	20	mask15	0	128607	0	128407	eqm10_NoEyeNmodel1_dir	90		gazeCOD	GazeCoDxp	0	400	0	128107	-2	128007
GazeCoD_1Model_male	2	1	19	<?xml version="1.0"?>\n<Clock xmlns:dt="urn:schemas-microsoft-com:datatypes"><Description dt:dt="string">E-Prime Primary Realtime Clock</Description><StartTime><Timestamp dt:dt="int">0</Timestamp><DateUtc dt:dt="string">2017-04-24T10:04:32Z</DateUtc></StartTime><FrequencyChanges><FrequencyChange><Frequency dt:dt="r8">3312939</Frequency><Timestamp dt:dt="r8">25573744500</Timestamp><Current dt:dt="…	60.003	1	right	-195424031	04-24-2017	12:04:33	10:04:33	female	42	{LEFTARROW}	55							0	130727	130356	{LEFTARROW}	371	129245	128973	772	left6,4	16	1	21	mask16	0	130340	0	130140	eqm10_NoEyeNmodel1_dir	90		gazeCOD	GazeCoDxp	1	400	0	129840	-5	129740
GazeCoD_1Model_male	2	1	19	<?xml version="1.0"?>\n<Clock xmlns:dt="urn:schemas-microsoft-com:datatypes"><Description dt:dt="string">E-Prime Primary Realtime Clock</Description><StartTime><Timestamp dt:dt="int">0</Timestamp><DateUtc dt:dt="string">2017-04-24T10:04:32Z</DateUtc></StartTime><FrequencyChanges><FrequencyChange><Frequency dt:dt="r8">3312939</Frequency><Timestamp dt:dt="r8">25573744500</Timestamp><Current dt:dt="…	60.003	1	right	-195424031	04-24-2017	12:04:33	10:04:33	female	43	{RIGHTARROW}	42							0	132591	132323	{RIGHTARROW}	268	131199	130740	959	right4,8	20	1	22	mask20	0	132306	0	132106	eqm10_NoEyeNmodel1_dir	90		gazeCOD	GazeCoDxp	1	400	0	131806	7	131706
GazeCoD_1Model_male	2	1	19	<?xml version="1.0"?>\n<Clock xmlns:dt="urn:schemas-microsoft-com:datatypes"><Description dt:dt="string">E-Prime Primary Realtime Clock</Description><StartTime><Timestamp dt:dt="int">0</Timestamp><DateUtc dt:dt="string">2017-04-24T10:04:32Z</DateUtc></StartTime><FrequencyChanges><FrequencyChange><Frequency dt:dt="r8">3312939</Frequency><Timestamp dt:dt="r8">25573744500</Timestamp><Current dt:dt="…	60.003	1	right	-195424031	04-24-2017	12:04:33	10:04:33	female	44	{RIGHTARROW}	42							0	134551	134156	{RIGHTARROW}	395	133044	132606	938	right4,8	31	1	23	mask31	0	134140	0	133940	eqm10_NoEyeNmodel1_dir	HV		gazeCOD	GazeCoDxp	1	400	0	133640	-4	133540
GazeCoD_1Model_male	2	1	19	<?xml version="1.0"?>\n<Clock xmlns:dt="urn:schemas-microsoft-com:datatypes"><Description dt:dt="string">E-Prime Primary Realtime Clock</Description><StartTime><Timestamp dt:dt="int">0</Timestamp><DateUtc dt:dt="string">2017-04-24T10:04:32Z</DateUtc></StartTime><FrequencyChanges><FrequencyChange><Frequency dt:dt="r8">3312939</Frequency><Timestamp dt:dt="r8">25573744500</Timestamp><Current dt:dt="…	60.003	1	right	-195424031	04-24-2017	12:04:33	10:04:33	female	45	{LEFTARROW}	51							0	136423	136190	{DOWNARROW}	232	135068	134573	995	left3,2	3	1	24	mask3	0	136173	0	135973	eqm10_NoEyeNmodel1_dir	0		gazeCOD	GazeCoDxp	0	400	0	135673	5	135573
GazeCoD_1Model_male	2	1	19	<?xml version="1.0"?>\n<Clock xmlns:dt="urn:schemas-microsoft-com:datatypes"><Description dt:dt="string">E-Prime Primary Realtime Clock</Description><StartTime><Timestamp dt:dt="int">0</Timestamp><DateUtc dt:dt="string">2017-04-24T10:04:32Z</DateUtc></StartTime><FrequencyChanges><FrequencyChange><Frequency dt:dt="r8">3312939</Frequency><Timestamp dt:dt="r8">25573744500</Timestamp><Current dt:dt="…	60.003	1	right	-195424031	04-24-2017	12:04:33	10:04:33	female	46	{LEFTARROW}	55							0	138398	138023	{DOWNARROW}	375	136901	136439	962	left6,4	27	1	25	mask27	0	138006	0	137806	eqm10_NoEyeNmodel1_dir	HV		gazeCOD	GazeCoDxp	0	400	0	137506	5	137406
GazeCoD_1Model_male	2	1	19	<?xml version="1.0"?>\n<Clock xmlns:dt="urn:schemas-microsoft-com:datatypes"><Description dt:dt="string">E-Prime Primary Realtime Clock</Description><StartTime><Timestamp dt:dt="int">0</Timestamp><DateUtc dt:dt="string">2017-04-24T10:04:32Z</DateUtc></StartTime><FrequencyChanges><FrequencyChange><Frequency dt:dt="r8">3312939</Frequency><Timestamp dt:dt="r8">25573744500</Timestamp><Current dt:dt="…	60.003	1	right	-195424031	04-24-2017	12:04:33	10:04:33	female	47	{RIGHTARROW}	77							0	140046	139856	{RIGHTARROW}	190	138732	138423	809	right8	33	1	26	mask33	0	139839	0	139639	eqm10_NoEyeNmodel1_dir	HV		gazeCOD	GazeCoDxp	1	400	0	139339	7	139239
GazeCoD_1Model_male	2	1	19	<?xml version="1.0"?>\n<Clock xmlns:dt="urn:schemas-microsoft-com:datatypes"><Description dt:dt="string">E-Prime Primary Realtime Clock</Description><StartTime><Timestamp dt:dt="int">0</Timestamp><DateUtc dt:dt="string">2017-04-24T10:04:32Z</DateUtc></StartTime><FrequencyChanges><FrequencyChange><Frequency dt:dt="r8">3312939</Frequency><Timestamp dt:dt="r8">25573744500</Timestamp><Current dt:dt="…	60.003	1	right	-195424031	04-24-2017	12:04:33	10:04:33	female	48	{LEFTARROW}	51							0	141894	141523	{LEFTARROW}	371	140407	140056	851	left3,2	25	1	27	mask25	0	141506	0	141306	eqm10_NoEyeNmodel1_dir	HV		gazeCOD	GazeCoDxp	1	400	0	141006	-1	140906
GazeCoD_1Model_male	2	1	19	<?xml version="1.0"?>\n<Clock xmlns:dt="urn:schemas-microsoft-com:datatypes"><Description dt:dt="string">E-Prime Primary Realtime Clock</Description><StartTime><Timestamp dt:dt="int">0</Timestamp><DateUtc dt:dt="string">2017-04-24T10:04:32Z</DateUtc></StartTime><FrequencyChanges><FrequencyChange><Frequency dt:dt="r8">3312939</Frequency><Timestamp dt:dt="r8">25573744500</Timestamp><Current dt:dt="…	60.003	1	right	-195424031	04-24-2017	12:04:33	10:04:33	female	49	{RIGHTARROW}	77							0	143854	143489	{RIGHTARROW}	365	142362	141906	956	right8	11	1	28	mask11	0	143472	0	143272	eqm10_NoEyeNmodel1_dir	0		gazeCOD	GazeCoDxp	1	400	0	142972	10	142872
GazeCoD_1Model_male	2	1	19	<?xml version="1.0"?>\n<Clock xmlns:dt="urn:schemas-microsoft-com:datatypes"><Description dt:dt="string">E-Prime Primary Realtime Clock</Description><StartTime><Timestamp dt:dt="int">0</Timestamp><DateUtc dt:dt="string">2017-04-24T10:04:32Z</DateUtc></StartTime><FrequencyChanges><FrequencyChange><Frequency dt:dt="r8">3312939</Frequency><Timestamp dt:dt="r8">25573744500</Timestamp><Current dt:dt="…	60.003	1	right	-195424031	04-24-2017	12:04:33	10:04:33	female	50	{LEFTARROW}	78							0	145654	145272	{DOWNARROW}	382	144149	143872	777	left8	17	1	29	mask17	0	145256	0	145056	eqm10_NoEyeNmodel1_dir	90		gazeCOD	GazeCoDxp	0	400	0	144756	7	144656
GazeCoD_1Model_male	2	1	19	<?xml version="1.0"?>\n<Clock xmlns:dt="urn:schemas-microsoft-com:datatypes"><Description dt:dt="string">E-Prime Primary Realtime Clock</Description><StartTime><Timestamp dt:dt="int">0</Timestamp><DateUtc dt:dt="string">2017-04-24T10:04:32Z</DateUtc></StartTime><FrequencyChanges><FrequencyChange><Frequency dt:dt="r8">3312939</Frequency><Timestamp dt:dt="r8">25573744500</Timestamp><Current dt:dt="…	60.003	1	right	-195424031	04-24-2017	12:04:33	10:04:33	female	51	{DOWNARROW}	79							0	147630	147256	{DOWNARROW}	374	146139	145672	967	DG0	1	1	30	mask1	0	147239	0	147039	eqm10_NoEyeNmodel1_dir	0		gazeCOD	GazeCoDxp	1	400	0	146739	0	146639
GazeCoD_1Model_male	2	1	19	<?xml version="1.0"?>\n<Clock xmlns:dt="urn:schemas-microsoft-com:datatypes"><Description dt:dt="string">E-Prime Primary Realtime Clock</Description><StartTime><Timestamp dt:dt="int">0</Timestamp><DateUtc dt:dt="string">2017-04-24T10:04:32Z</DateUtc></StartTime><FrequencyChanges><FrequencyChange><Frequency dt:dt="r8">3312939</Frequency><Timestamp dt:dt="r8">25573744500</Timestamp><Current dt:dt="…	60.003	1	right	-195424031	04-24-2017	12:04:33	10:04:33	female	52	{LEFTARROW}	51							0	150046	149022	{DOWNARROW}	1024	147903	147639	764	left3,2	14	1	31	mask14	0	149005	-1	148805	eqm10_NoEyeNmodel1_dir	90		gazeCOD	GazeCoDxp	0	400	0	148506	3	148406
GazeCoD_1Model_male	2	1	19	<?xml version="1.0"?>\n<Clock xmlns:dt="urn:schemas-microsoft-com:datatypes"><Description dt:dt="string">E-Prime Primary Realtime Clock</Description><StartTime><Timestamp dt:dt="int">0</Timestamp><DateUtc dt:dt="string">2017-04-24T10:04:32Z</DateUtc></StartTime><FrequencyChanges><FrequencyChange><Frequency dt:dt="r8">3312939</Frequency><Timestamp dt:dt="r8">25573744500</Timestamp><Current dt:dt="…	60.003	1	right	-195424031	04-24-2017	12:04:33	10:04:33	female	53	{RIGHTARROW}	44							0	151886	151522	{RIGHTARROW}	364	150397	150055	842	right3,2	30	1	32	mask30	0	151505	0	151305	eqm10_NoEyeNmodel1_dir	HV		gazeCOD	GazeCoDxp	1	400	0	151005	8	150905
GazeCoD_1Model_male	2	1	19	<?xml version="1.0"?>\n<Clock xmlns:dt="urn:schemas-microsoft-com:datatypes"><Description dt:dt="string">E-Prime Primary Realtime Clock</Description><StartTime><Timestamp dt:dt="int">0</Timestamp><DateUtc dt:dt="string">2017-04-24T10:04:32Z</DateUtc></StartTime><FrequencyChanges><FrequencyChange><Frequency dt:dt="r8">3312939</Frequency><Timestamp dt:dt="r8">25573744500</Timestamp><Current dt:dt="…	60.003	1	right	-195424031	04-24-2017	12:04:33	10:04:33	female	54	{LEFTARROW}	53							0	153622	153355	{DOWNARROW}	267	152234	151905	829	left4,8	26	1	33	mask26	0	153339	0	153139	eqm10_NoEyeNmodel1_dir	HV		gazeCOD	GazeCoDxp	0	400	0	152839	5	152739
GazeCoD_1Model_male	2	1	19	<?xml version="1.0"?>\n<Clock xmlns:dt="urn:schemas-microsoft-com:datatypes"><Description dt:dt="string">E-Prime Primary Realtime Clock</Description><StartTime><Timestamp dt:dt="int">0</Timestamp><DateUtc dt:dt="string">2017-04-24T10:04:32Z</DateUtc></StartTime><FrequencyChanges><FrequencyChange><Frequency dt:dt="r8">3312939</Frequency><Timestamp dt:dt="r8">25573744500</Timestamp><Current dt:dt="…	60.003	1	right	-195424031	04-24-2017	12:04:33	10:04:33	female	55	{LEFTARROW}	53							0	155549	155172	{DOWNARROW}	377	154054	153639	915	left4,8	4	2	34	mask4	0	155155	0	154955	eqm10_NoEyeNmodel1_dir	0		gazeCOD	GazeCoDxp	0	400	0	154655	1	154555
GazeCoD_1Model_male	2	1	19	<?xml version="1.0"?>\n<Clock xmlns:dt="urn:schemas-microsoft-com:datatypes"><Description dt:dt="string">E-Prime Primary Realtime Clock</Description><StartTime><Timestamp dt:dt="int">0</Timestamp><DateUtc dt:dt="string">2017-04-24T10:04:32Z</DateUtc></StartTime><FrequencyChanges><FrequencyChange><Frequency dt:dt="r8">3312939</Frequency><Timestamp dt:dt="r8">25573744500</Timestamp><Current dt:dt="…	60.003	1	right	-195424031	04-24-2017	12:04:33	10:04:33	female	56	{RIGHTARROW}	40							0	157373	157022	{RIGHTARROW}	351	155902	155572	830	right6,4	21	2	35	mask21	0	157005	0	156805	eqm10_NoEyeNmodel1_dir	90		gazeCOD	GazeCoDxp	1	400	0	156505	3	156405
GazeCoD_1Model_male	2	1	19	<?xml version="1.0"?>\n<Clock xmlns:dt="urn:schemas-microsoft-com:datatypes"><Description dt:dt="string">E-Prime Primary Realtime Clock</Description><StartTime><Timestamp dt:dt="int">0</Timestamp><DateUtc dt:dt="string">2017-04-24T10:04:32Z</DateUtc></StartTime><FrequencyChanges><FrequencyChange><Frequency dt:dt="r8">3312939</Frequency><Timestamp dt:dt="r8">25573744500</Timestamp><Current dt:dt="…	60.003	1	right	-195424031	04-24-2017	12:04:33	10:04:33	female	57	{LEFTARROW}	53							0	159093	158755	{DOWNARROW}	338	157640	157388	752	left4,8	26	2	36	mask26	0	158738	0	158538	eqm10_NoEyeNmodel1_dir	HV		gazeCOD	GazeCoDxp	0	400	0	158238	-2	158138
GazeCoD_1Model_male	2	1	19	<?xml version="1.0"?>\n<Clock xmlns:dt="urn:schemas-microsoft-com:datatypes"><Description dt:dt="string">E-Prime Primary Realtime Clock</Description><StartTime><Timestamp dt:dt="int">0</Timestamp><DateUtc dt:dt="string">2017-04-24T10:04:32Z</DateUtc></StartTime><FrequencyChanges><FrequencyChange><Frequency dt:dt="r8">3312939</Frequency><Timestamp dt:dt="r8">25573744500</Timestamp><Current dt:dt="…	60.003	1	right	-195424031	04-24-2017	12:04:33	10:04:33	female	58	{RIGHTARROW}	77							0	160941	160655	{RIGHTARROW}	286	159537	159105	932	right8	11	2	37	mask11	0	160638	0	160438	eqm10_NoEyeNmodel1_dir	0		gazeCOD	GazeCoDxp	1	400	0	160138	1	160038
GazeCoD_1Model_male	2	1	19	<?xml version="1.0"?>\n<Clock xmlns:dt="urn:schemas-microsoft-com:datatypes"><Description dt:dt="string">E-Prime Primary Realtime Clock</Description><StartTime><Timestamp dt:dt="int">0</Timestamp><DateUtc dt:dt="string">2017-04-24T10:04:32Z</DateUtc></StartTime><FrequencyChanges><FrequencyChange><Frequency dt:dt="r8">3312939</Frequency><Timestamp dt:dt="r8">25573744500</Timestamp><Current dt:dt="…	60.003	1	right	-195424031	04-24-2017	12:04:33	10:04:33	female	59	{LEFTARROW}	55							0	162797	162455	{DOWNARROW}	342	161331	160955	876	left6,4	5	2	38	mask5	0	162438	0	162238	eqm10_NoEyeNmodel1_dir	0		gazeCOD	GazeCoDxp	0	400	0	161938	7	161838
GazeCoD_1Model_male	2	1	19	<?xml version="1.0"?>\n<Clock xmlns:dt="urn:schemas-microsoft-com:datatypes"><Description dt:dt="string">E-Prime Primary Realtime Clock</Description><StartTime><Timestamp dt:dt="int">0</Timestamp><DateUtc dt:dt="string">2017-04-24T10:04:32Z</DateUtc></StartTime><FrequencyChanges><FrequencyChange><Frequency dt:dt="r8">3312939</Frequency><Timestamp dt:dt="r8">25573744500</Timestamp><Current dt:dt="…	60.003	1	right	-195424031	04-24-2017	12:04:33	10:04:33	female	60	{DOWNARROW}	79							0	165085	164321	{DOWNARROW}	764	163204	162821	883	DG0	1	2	39	mask1	0	164305	0	164105	eqm10_NoEyeNmodel1_dir	0		gazeCOD	GazeCoDxp	1	400	0	163805	1	163705
GazeCoD_1Model_male	2	1	19	<?xml version="1.0"?>\n<Clock xmlns:dt="urn:schemas-microsoft-com:datatypes"><Description dt:dt="string">E-Prime Primary Realtime Clock</Description><StartTime><Timestamp dt:dt="int">0</Timestamp><DateUtc dt:dt="string">2017-04-24T10:04:32Z</DateUtc></StartTime><FrequencyChanges><FrequencyChange><Frequency dt:dt="r8">3312939</Frequency><Timestamp dt:dt="r8">25573744500</Timestamp><Current dt:dt="…	60.003	1	right	-195424031	04-24-2017	12:04:33	10:04:33	female	61	{RIGHTARROW}	46							0	166965	166721	{RIGHTARROW}	244	165602	165105	997	right1,6	18	2	40	mask18	0	166705	0	166505	eqm10_NoEyeNmodel1_dir	90		gazeCOD	GazeCoDxp	1	400	0	166205	3	166105
GazeCoD_1Model_male	2	1	19	<?xml version="1.0"?>\n<Clock xmlns:dt="urn:schemas-microsoft-com:datatypes"><Description dt:dt="string">E-Prime Primary Realtime Clock</Description><StartTime><Timestamp dt:dt="int">0</Timestamp><DateUtc dt:dt="string">2017-04-24T10:04:32Z</DateUtc></StartTime><FrequencyChanges><FrequencyChange><Frequency dt:dt="r8">3312939</Frequency><Timestamp dt:dt="r8">25573744500</Timestamp><Current dt:dt="…	60.003	1	right	-195424031	04-24-2017	12:04:33	10:04:33	female	62	{RIGHTARROW}	42							0	168957	168538	{RIGHTARROW}	419	167413	166988	925	right4,8	20	2	41	mask20	0	168521	0	168321	eqm10_NoEyeNmodel1_dir	90		gazeCOD	GazeCoDxp	1	400	0	168021	8	167921
GazeCoD_1Model_male	2	1	19	<?xml version="1.0"?>\n<Clock xmlns:dt="urn:schemas-microsoft-com:datatypes"><Description dt:dt="string">E-Prime Primary Realtime Clock</Description><StartTime><Timestamp dt:dt="int">0</Timestamp><DateUtc dt:dt="string">2017-04-24T10:04:32Z</DateUtc></StartTime><FrequencyChanges><FrequencyChange><Frequency dt:dt="r8">3312939</Frequency><Timestamp dt:dt="r8">25573744500</Timestamp><Current dt:dt="…	60.003	1	right	-195424031	04-24-2017	12:04:33	10:04:33	female	63	{LEFTARROW}	55							0	170877	170504	{DOWNARROW}	373	169386	168971	915	left6,4	16	2	42	mask16	0	170488	0	170288	eqm10_NoEyeNmodel1_dir	90		gazeCOD	GazeCoDxp	0	400	0	169988	2	169888
GazeCoD_1Model_male	2	1	19	<?xml version="1.0"?>\n<Clock xmlns:dt="urn:schemas-microsoft-com:datatypes"><Description dt:dt="string">E-Prime Primary Realtime Clock</Description><StartTime><Timestamp dt:dt="int">0</Timestamp><DateUtc dt:dt="string">2017-04-24T10:04:32Z</DateUtc></StartTime><FrequencyChanges><FrequencyChange><Frequency dt:dt="r8">3312939</Frequency><Timestamp dt:dt="r8">25573744500</Timestamp><Current dt:dt="…	60.003	1	right	-195424031	04-24-2017	12:04:33	10:04:33	female	64	{RIGHTARROW}	46							0	173325	172488	{DOWNARROW}	837	171367	170888	979	right1,6	7	2	43	mask7	0	172471	0	172271	eqm10_NoEyeNmodel1_dir	0		gazeCOD	GazeCoDxp	0	400	0	171971	4	171871
GazeCoD_1Model_male	2	1	19	<?xml version="1.0"?>\n<Clock xmlns:dt="urn:schemas-microsoft-com:datatypes"><Description dt:dt="string">E-Prime Primary Realtime Clock</Description><StartTime><Timestamp dt:dt="int">0</Timestamp><DateUtc dt:dt="string">2017-04-24T10:04:32Z</DateUtc></StartTime><FrequencyChanges><FrequencyChange><Frequency dt:dt="r8">3312939</Frequency><Timestamp dt:dt="r8">25573744500</Timestamp><Current dt:dt="…	60.003	1	right	-195424031	04-24-2017	12:04:33	10:04:33	female	65	{LEFTARROW}	49							0	175236	174837	{DOWNARROW}	399	173726	173338	888	left1,6	2	2	44	mask2	0	174821	0	174621	eqm10_NoEyeNmodel1_dir	0		gazeCOD	GazeCoDxp	0	400	0	174321	-5	174221
GazeCoD_1Model_male	2	1	19	<?xml version="1.0"?>\n<Clock xmlns:dt="urn:schemas-microsoft-com:datatypes"><Description dt:dt="string">E-Prime Primary Realtime Clock</Description><StartTime><Timestamp dt:dt="int">0</Timestamp><DateUtc dt:dt="string">2017-04-24T10:04:32Z</DateUtc></StartTime><FrequencyChanges><FrequencyChange><Frequency dt:dt="r8">3312939</Frequency><Timestamp dt:dt="r8">25573744500</Timestamp><Current dt:dt="…	60.003	1	right	-195424031	04-24-2017	12:04:33	10:04:33	female	66	{LEFTARROW}	78							0	177100	176804	{LEFTARROW}	296	175685	175254	931	left8	28	2	45	mask28	0	176787	0	176587	eqm10_NoEyeNmodel1_dir	HV		gazeCOD	GazeCoDxp	1	400	0	176287	2	176187
GazeCoD_1Model_male	2	1	19	<?xml version="1.0"?>\n<Clock xmlns:dt="urn:schemas-microsoft-com:datatypes"><Description dt:dt="string">E-Prime Primary Realtime Clock</Description><StartTime><Timestamp dt:dt="int">0</Timestamp><DateUtc dt:dt="string">2017-04-24T10:04:32Z</DateUtc></StartTime><FrequencyChanges><FrequencyChange><Frequency dt:dt="r8">3312939</Frequency><Timestamp dt:dt="r8">25573744500</Timestamp><Current dt:dt="…	60.003	1	right	-195424031	04-24-2017	12:04:33	10:04:33	female	67	{RIGHTARROW}	46							0	179356	178571	{DOWNARROW}	785	177446	177121	825	right1,6	29	2	46	mask29	0	178554	0	178354	eqm10_NoEyeNmodel1_dir	HV		gazeCOD	GazeCoDxp	0	400	0	178054	8	177954
GazeCoD_1Model_male	2	1	19	<?xml version="1.0"?>\n<Clock xmlns:dt="urn:schemas-microsoft-com:datatypes"><Description dt:dt="string">E-Prime Primary Realtime Clock</Description><StartTime><Timestamp dt:dt="int">0</Timestamp><DateUtc dt:dt="string">2017-04-24T10:04:32Z</DateUtc></StartTime><FrequencyChanges><FrequencyChange><Frequency dt:dt="r8">3312939</Frequency><Timestamp dt:dt="r8">25573744500</Timestamp><Current dt:dt="…	60.003	1	right	-195424031	04-24-2017	12:04:33	10:04:33	female	68	{RIGHTARROW}	40							0	181156	180904	{RIGHTARROW}	252	179790	179371	919	right6,4	32	2	47	mask32	0	180887	0	180687	eqm10_NoEyeNmodel1_dir	HV		gazeCOD	GazeCoDxp	1	400	0	180387	-3	180287
GazeCoD_1Model_male	2	1	19	<?xml version="1.0"?>\n<Clock xmlns:dt="urn:schemas-microsoft-com:datatypes"><Description dt:dt="string">E-Prime Primary Realtime Clock</Description><StartTime><Timestamp dt:dt="int">0</Timestamp><DateUtc dt:dt="string">2017-04-24T10:04:32Z</DateUtc></StartTime><FrequencyChanges><FrequencyChange><Frequency dt:dt="r8">3312939</Frequency><Timestamp dt:dt="r8">25573744500</Timestamp><Current dt:dt="…	60.003	1	right	-195424031	04-24-2017	12:04:33	10:04:33	female	69	{LEFTARROW}	51							0	183004	182537	{DOWNARROW}	467	181424	181170	754	left3,2	25	2	48	mask25	0	182520	0	182320	eqm10_NoEyeNmodel1_dir	HV		gazeCOD	GazeCoDxp	0	400	0	182020	-4	181920
GazeCoD_1Model_male	2	1	19	<?xml version="1.0"?>\n<Clock xmlns:dt="urn:schemas-microsoft-com:datatypes"><Description dt:dt="string">E-Prime Primary Realtime Clock</Description><StartTime><Timestamp dt:dt="int">0</Timestamp><DateUtc dt:dt="string">2017-04-24T10:04:32Z</DateUtc></StartTime><FrequencyChanges><FrequencyChange><Frequency dt:dt="r8">3312939</Frequency><Timestamp dt:dt="r8">25573744500</Timestamp><Current dt:dt="…	60.003	1	right	-195424031	04-24-2017	12:04:33	10:04:33	female	70	{RIGHTARROW}	77							0	184700	184554	{RIGHTARROW}	146	183443	183020	923	right8	22	2	49	mask22	0	184537	-1	184337	eqm10_NoEyeNmodel1_dir	90		gazeCOD	GazeCoDxp	1	400	0	184038	-5	183938
GazeCoD_1Model_male	2	1	19	<?xml version="1.0"?>\n<Clock xmlns:dt="urn:schemas-microsoft-com:datatypes"><Description dt:dt="string">E-Prime Primary Realtime Clock</Description><StartTime><Timestamp dt:dt="int">0</Timestamp><DateUtc dt:dt="string">2017-04-24T10:04:32Z</DateUtc></StartTime><FrequencyChanges><FrequencyChange><Frequency dt:dt="r8">3312939</Frequency><Timestamp dt:dt="r8">25573744500</Timestamp><Current dt:dt="…	60.003	1	right	-195424031	04-24-2017	12:04:33	10:04:33	female	71	{LEFTARROW}	51							0	186468	186287	{DOWNARROW}	181	185163	184720	943	left3,2	3	2	50	mask3	0	186270	0	186070	eqm10_NoEyeNmodel1_dir	0		gazeCOD	GazeCoDxp	0	400	0	185770	7	185670
GazeCoD_1Model_male	2	1	19	<?xml version="1.0"?>\n<Clock xmlns:dt="urn:schemas-microsoft-com:datatypes"><Description dt:dt="string">E-Prime Primary Realtime Clock</Description><StartTime><Timestamp dt:dt="int">0</Timestamp><DateUtc dt:dt="string">2017-04-24T10:04:32Z</DateUtc></StartTime><FrequencyChanges><FrequencyChange><Frequency dt:dt="r8">3312939</Frequency><Timestamp dt:dt="r8">25573744500</Timestamp><Current dt:dt="…	60.003	1	right	-195424031	04-24-2017	12:04:33	10:04:33	female	72	{RIGHTARROW}	42							0	188420	187987	{RIGHTARROW}	433	186862	186487	875	right4,8	31	2	51	mask31	0	187970	0	187770	eqm10_NoEyeNmodel1_dir	HV		gazeCOD	GazeCoDxp	1	400	0	187470	8	187370
GazeCoD_1Model_male	2	1	19	<?xml version="1.0"?>\n<Clock xmlns:dt="urn:schemas-microsoft-com:datatypes"><Description dt:dt="string">E-Prime Primary Realtime Clock</Description><StartTime><Timestamp dt:dt="int">0</Timestamp><DateUtc dt:dt="string">2017-04-24T10:04:32Z</DateUtc></StartTime><FrequencyChanges><FrequencyChange><Frequency dt:dt="r8">3312939</Frequency><Timestamp dt:dt="r8">25573744500</Timestamp><Current dt:dt="…	60.003	1	right	-195424031	04-24-2017	12:04:33	10:04:33	female	73	{LEFTARROW}	53							0	190564	189920	{DOWNARROW}	644	188803	188437	866	left4,8	15	2	52	mask15	0	189903	0	189703	eqm10_NoEyeNmodel1_dir	90		gazeCOD	GazeCoDxp	0	400	0	189403	0	189303
GazeCoD_1Model_male	2	1	19	<?xml version="1.0"?>\n<Clock xmlns:dt="urn:schemas-microsoft-com:datatypes"><Description dt:dt="string">E-Prime Primary Realtime Clock</Description><StartTime><Timestamp dt:dt="int">0</Timestamp><DateUtc dt:dt="string">2017-04-24T10:04:32Z</DateUtc></StartTime><FrequencyChanges><FrequencyChange><Frequency dt:dt="r8">3312939</Frequency><Timestamp dt:dt="r8">25573744500</Timestamp><Current dt:dt="…	60.003	1	right	-195424031	04-24-2017	12:04:33	10:04:33	female	74	{RIGHTARROW}	42							0	192500	192187	{DOWNARROW}	312	191060	190587	973	right4,8	9	2	53	mask9	0	192170	0	191970	eqm10_NoEyeNmodel1_dir	0		gazeCOD	GazeCoDxp	0	400	0	191670	10	191570
GazeCoD_1Model_male	2	1	19	<?xml version="1.0"?>\n<Clock xmlns:dt="urn:schemas-microsoft-com:datatypes"><Description dt:dt="string">E-Prime Primary Realtime Clock</Description><StartTime><Timestamp dt:dt="int">0</Timestamp><DateUtc dt:dt="string">2017-04-24T10:04:32Z</DateUtc></StartTime><FrequencyChanges><FrequencyChange><Frequency dt:dt="r8">3312939</Frequency><Timestamp dt:dt="r8">25573744500</Timestamp><Current dt:dt="…	60.003	1	right	-195424031	04-24-2017	12:04:33	10:04:33	female	75	{DOWNARROW}	79							0	194491	194086	{DOWNARROW}	405	192967	192520	947	DG0	23	2	54	mask23	0	194070	0	193870	eqm10_NoEyeNmodel1_dir	HV		gazeCOD	GazeCoDxp	1	400	0	193570	3	193470
GazeCoD_1Model_male	2	1	19	<?xml version="1.0"?>\n<Clock xmlns:dt="urn:schemas-microsoft-com:datatypes"><Description dt:dt="string">E-Prime Primary Realtime Clock</Description><StartTime><Timestamp dt:dt="int">0</Timestamp><DateUtc dt:dt="string">2017-04-24T10:04:32Z</DateUtc></StartTime><FrequencyChanges><FrequencyChange><Frequency dt:dt="r8">3312939</Frequency><Timestamp dt:dt="r8">25573744500</Timestamp><Current dt:dt="…	60.003	1	right	-195424031	04-24-2017	12:04:33	10:04:33	female	76	{LEFTARROW}	78							0	196283	196020	{LEFTARROW}	263	194908	194503	905	left8	6	2	55	mask6	0	196003	0	195803	eqm10_NoEyeNmodel1_dir	0		gazeCOD	GazeCoDxp	1	400	0	195503	-5	195403
GazeCoD_1Model_male	2	1	19	<?xml version="1.0"?>\n<Clock xmlns:dt="urn:schemas-microsoft-com:datatypes"><Description dt:dt="string">E-Prime Primary Realtime Clock</Description><StartTime><Timestamp dt:dt="int">0</Timestamp><DateUtc dt:dt="string">2017-04-24T10:04:32Z</DateUtc></StartTime><FrequencyChanges><FrequencyChange><Frequency dt:dt="r8">3312939</Frequency><Timestamp dt:dt="r8">25573744500</Timestamp><Current dt:dt="…	60.003	1	right	-195424031	04-24-2017	12:04:33	10:04:33	female	77	{RIGHTARROW}	44							0	202923	202669	{RIGHTARROW}	254	201551	201236	815	right3,2	30	2	56	mask30	0	202653	0	202453	eqm10_NoEyeNmodel1_dir	HV		gazeCOD	GazeCoDxp	1	400	0	202153	2	202053
GazeCoD_1Model_male	2	1	19	<?xml version="1.0"?>\n<Clock xmlns:dt="urn:schemas-microsoft-com:datatypes"><Description dt:dt="string">E-Prime Primary Realtime Clock</Description><StartTime><Timestamp dt:dt="int">0</Timestamp><DateUtc dt:dt="string">2017-04-24T10:04:32Z</DateUtc></StartTime><FrequencyChanges><FrequencyChange><Frequency dt:dt="r8">3312939</Frequency><Timestamp dt:dt="r8">25573744500</Timestamp><Current dt:dt="…	60.003	1	right	-195424031	04-24-2017	12:04:33	10:04:33	female	78	{LEFTARROW}	51							0	204787	204469	{RIGHTARROW}	318	203343	202936	907	left3,2	14	2	57	mask14	0	204453	0	204253	eqm10_NoEyeNmodel1_dir	90		gazeCOD	GazeCoDxp	0	400	0	203953	10	203853
GazeCoD_1Model_male	2	1	19	<?xml version="1.0"?>\n<Clock xmlns:dt="urn:schemas-microsoft-com:datatypes"><Description dt:dt="string">E-Prime Primary Realtime Clock</Description><StartTime><Timestamp dt:dt="int">0</Timestamp><DateUtc dt:dt="string">2017-04-24T10:04:32Z</DateUtc></StartTime><FrequencyChanges><FrequencyChange><Frequency dt:dt="r8">3312939</Frequency><Timestamp dt:dt="r8">25573744500</Timestamp><Current dt:dt="…	60.003	1	right	-195424031	04-24-2017	12:04:33	10:04:33	female	79	{RIGHTARROW}	44							0	206819	206352	{RIGHTARROW}	467	205239	204803	936	right3,2	19	2	58	mask19	0	206336	0	206136	eqm10_NoEyeNmodel1_dir	90		gazeCOD	GazeCoDxp	1	400	0	205836	-3	205736
GazeCoD_1Model_male	2	1	19	<?xml version="1.0"?>\n<Clock xmlns:dt="urn:schemas-microsoft-com:datatypes"><Description dt:dt="string">E-Prime Primary Realtime Clock</Description><StartTime><Timestamp dt:dt="int">0</Timestamp><DateUtc dt:dt="string">2017-04-24T10:04:32Z</DateUtc></StartTime><FrequencyChanges><FrequencyChange><Frequency dt:dt="r8">3312939</Frequency><Timestamp dt:dt="r8">25573744500</Timestamp><Current dt:dt="…	60.003	1	right	-195424031	04-24-2017	12:04:33	10:04:33	female	80	{RIGHTARROW}	40							0	208563	208286	{DOWNARROW}	277	207167	206836	831	right6,4	10	2	59	mask10	0	208269	0	208069	eqm10_NoEyeNmodel1_dir	0		gazeCOD	GazeCoDxp	0	400	0	207769	2	207669
GazeCoD_1Model_male	2	1	19	<?xml version="1.0"?>\n<Clock xmlns:dt="urn:schemas-microsoft-com:datatypes"><Description dt:dt="string">E-Prime Primary Realtime Clock</Description><StartTime><Timestamp dt:dt="int">0</Timestamp><DateUtc dt:dt="string">2017-04-24T10:04:32Z</DateUtc></StartTime><FrequencyChanges><FrequencyChange><Frequency dt:dt="r8">3312939</Frequency><Timestamp dt:dt="r8">25573744500</Timestamp><Current dt:dt="…	60.003	1	right	-195424031	04-24-2017	12:04:33	10:04:33	female	81	{LEFTARROW}	78							0	210411	210102	{DOWNARROW}	309	208977	208586	891	left8	17	2	60	mask17	0	210086	0	209886	eqm10_NoEyeNmodel1_dir	90		gazeCOD	GazeCoDxp	0	400	0	209586	9	209486
GazeCoD_1Model_male	2	1	19	<?xml version="1.0"?>\n<Clock xmlns:dt="urn:schemas-microsoft-com:datatypes"><Description dt:dt="string">E-Prime Primary Realtime Clock</Description><StartTime><Timestamp dt:dt="int">0</Timestamp><DateUtc dt:dt="string">2017-04-24T10:04:32Z</DateUtc></StartTime><FrequencyChanges><FrequencyChange><Frequency dt:dt="r8">3312939</Frequency><Timestamp dt:dt="r8">25573744500</Timestamp><Current dt:dt="…	60.003	1	right	-195424031	04-24-2017	12:04:33	10:04:33	female	82	{RIGHTARROW}	44							0	212403	212035	{DOWNARROW}	368	210910	210436	974	right3,2	8	2	61	mask8	0	212019	0	211819	eqm10_NoEyeNmodel1_dir	0		gazeCOD	GazeCoDxp	0	400	0	211519	9	211419
GazeCoD_1Model_male	2	1	19	<?xml version="1.0"?>\n<Clock xmlns:dt="urn:schemas-microsoft-com:datatypes"><Description dt:dt="string">E-Prime Primary Realtime Clock</Description><StartTime><Timestamp dt:dt="int">0</Timestamp><DateUtc dt:dt="string">2017-04-24T10:04:32Z</DateUtc></StartTime><FrequencyChanges><FrequencyChange><Frequency dt:dt="r8">3312939</Frequency><Timestamp dt:dt="r8">25573744500</Timestamp><Current dt:dt="…	60.003	1	right	-195424031	04-24-2017	12:04:33	10:04:33	female	83	{RIGHTARROW}	77							0	214178	213835	{RIGHTARROW}	343	212709	212419	790	right8	33	2	62	mask33	0	213819	0	213619	eqm10_NoEyeNmodel1_dir	HV		gazeCOD	GazeCoDxp	1	400	0	213319	10	213219
GazeCoD_1Model_male	2	1	19	<?xml version="1.0"?>\n<Clock xmlns:dt="urn:schemas-microsoft-com:datatypes"><Description dt:dt="string">E-Prime Primary Realtime Clock</Description><StartTime><Timestamp dt:dt="int">0</Timestamp><DateUtc dt:dt="string">2017-04-24T10:04:32Z</DateUtc></StartTime><FrequencyChanges><FrequencyChange><Frequency dt:dt="r8">3312939</Frequency><Timestamp dt:dt="r8">25573744500</Timestamp><Current dt:dt="…	60.003	1	right	-195424031	04-24-2017	12:04:33	10:04:33	female	84	{LEFTARROW}	55							0	215938	215752	{DOWNARROW}	186	214638	214202	936	left6,4	27	2	63	mask27	0	215735	0	215535	eqm10_NoEyeNmodel1_dir	HV		gazeCOD	GazeCoDxp	0	400	0	215235	-3	215135
GazeCoD_1Model_male	2	1	19	<?xml version="1.0"?>\n<Clock xmlns:dt="urn:schemas-microsoft-com:datatypes"><Description dt:dt="string">E-Prime Primary Realtime Clock</Description><StartTime><Timestamp dt:dt="int">0</Timestamp><DateUtc dt:dt="string">2017-04-24T10:04:32Z</DateUtc></StartTime><FrequencyChanges><FrequencyChange><Frequency dt:dt="r8">3312939</Frequency><Timestamp dt:dt="r8">25573744500</Timestamp><Current dt:dt="…	60.003	1	right	-195424031	04-24-2017	12:04:33	10:04:33	female	85	{DOWNARROW}	79							0	217642	217485	{RIGHTARROW}	157	216360	215952	908	DG0	12	2	64	mask12	0	217469	0	217269	eqm10_NoEyeNmodel1_dir	90		gazeCOD	GazeCoDxp	0	400	0	216969	9	216869
GazeCoD_1Model_male	2	1	19	<?xml version="1.0"?>\n<Clock xmlns:dt="urn:schemas-microsoft-com:datatypes"><Description dt:dt="string">E-Prime Primary Realtime Clock</Description><StartTime><Timestamp dt:dt="int">0</Timestamp><DateUtc dt:dt="string">2017-04-24T10:04:32Z</DateUtc></StartTime><FrequencyChanges><FrequencyChange><Frequency dt:dt="r8">3312939</Frequency><Timestamp dt:dt="r8">25573744500</Timestamp><Current dt:dt="…	60.003	1	right	-195424031	04-24-2017	12:04:33	10:04:33	female	86	{LEFTARROW}	49							0	219242	219118	{DOWNARROW}	124	217997	217652	845	left1,6	24	2	65	mask24	0	219102	0	218902	eqm10_NoEyeNmodel1_dir	HV		gazeCOD	GazeCoDxp	0	400	0	218602	5	218502
GazeCoD_1Model_male	2	1	19	<?xml version="1.0"?>\n<Clock xmlns:dt="urn:schemas-microsoft-com:datatypes"><Description dt:dt="string">E-Prime Primary Realtime Clock</Description><StartTime><Timestamp dt:dt="int">0</Timestamp><DateUtc dt:dt="string">2017-04-24T10:04:32Z</DateUtc></StartTime><FrequencyChanges><FrequencyChange><Frequency dt:dt="r8">3312939</Frequency><Timestamp dt:dt="r8">25573744500</Timestamp><Current dt:dt="…	60.003	1	right	-195424031	04-24-2017	12:04:33	10:04:33	female	87	{LEFTARROW}	49							0	221258	220818	{DOWNARROW}	440	219698	219252	946	left1,6	13	2	66	mask13	0	220802	0	220602	eqm10_NoEyeNmodel1_dir	90		gazeCOD	GazeCoDxp	0	400	0	220302	4	220202
GazeCoD_1Model_male	2	1	19	<?xml version="1.0"?>\n<Clock xmlns:dt="urn:schemas-microsoft-com:datatypes"><Description dt:dt="string">E-Prime Primary Realtime Clock</Description><StartTime><Timestamp dt:dt="int">0</Timestamp><DateUtc dt:dt="string">2017-04-24T10:04:32Z</DateUtc></StartTime><FrequencyChanges><FrequencyChange><Frequency dt:dt="r8">3312939</Frequency><Timestamp dt:dt="r8">25573744500</Timestamp><Current dt:dt="…	60.003	1	right	-195424031	04-24-2017	12:04:33	10:04:33	female	88	{RIGHTARROW}	77							0	223010	222718	{RIGHTARROW}	292	221595	221268	827	right8	22	3	67	mask22	0	222702	0	222502	eqm10_NoEyeNmodel1_dir	90		gazeCOD	GazeCoDxp	1	400	0	222202	7	222102
GazeCoD_1Model_male	2	1	19	<?xml version="1.0"?>\n<Clock xmlns:dt="urn:schemas-microsoft-com:datatypes"><Description dt:dt="string">E-Prime Primary Realtime Clock</Description><StartTime><Timestamp dt:dt="int">0</Timestamp><DateUtc dt:dt="string">2017-04-24T10:04:32Z</DateUtc></StartTime><FrequencyChanges><FrequencyChange><Frequency dt:dt="r8">3312939</Frequency><Timestamp dt:dt="r8">25573744500</Timestamp><Current dt:dt="…	60.003	1	right	-195424031	04-24-2017	12:04:33	10:04:33	female	89	{RIGHTARROW}	77							0	224890	224501	{RIGHTARROW}	389	223377	223035	842	right8	11	3	68	mask11	0	224485	0	224285	eqm10_NoEyeNmodel1_dir	0		gazeCOD	GazeCoDxp	1	400	0	223985	8	223885
GazeCoD_1Model_male	2	1	19	<?xml version="1.0"?>\n<Clock xmlns:dt="urn:schemas-microsoft-com:datatypes"><Description dt:dt="string">E-Prime Primary Realtime Clock</Description><StartTime><Timestamp dt:dt="int">0</Timestamp><DateUtc dt:dt="string">2017-04-24T10:04:32Z</DateUtc></StartTime><FrequencyChanges><FrequencyChange><Frequency dt:dt="r8">3312939</Frequency><Timestamp dt:dt="r8">25573744500</Timestamp><Current dt:dt="…	60.003	1	right	-195424031	04-24-2017	12:04:33	10:04:33	female	90	{LEFTARROW}	51							0	226794	226485	{LEFTARROW}	309	225364	224901	963	left3,2	3	3	69	mask3	0	226468	0	226268	eqm10_NoEyeNmodel1_dir	0		gazeCOD	GazeCoDxp	1	400	0	225968	4	225868
GazeCoD_1Model_male	2	1	19	<?xml version="1.0"?>\n<Clock xmlns:dt="urn:schemas-microsoft-com:datatypes"><Description dt:dt="string">E-Prime Primary Realtime Clock</Description><StartTime><Timestamp dt:dt="int">0</Timestamp><DateUtc dt:dt="string">2017-04-24T10:04:32Z</DateUtc></StartTime><FrequencyChanges><FrequencyChange><Frequency dt:dt="r8">3312939</Frequency><Timestamp dt:dt="r8">25573744500</Timestamp><Current dt:dt="…	60.003	1	right	-195424031	04-24-2017	12:04:33	10:04:33	female	91	{DOWNARROW}	79							0	228594	228301	{DOWNARROW}	293	227180	226818	862	DG0	23	3	70	mask23	0	228285	0	228085	eqm10_NoEyeNmodel1_dir	HV		gazeCOD	GazeCoDxp	1	400	0	227785	5	227685
GazeCoD_1Model_male	2	1	19	<?xml version="1.0"?>\n<Clock xmlns:dt="urn:schemas-microsoft-com:datatypes"><Description dt:dt="string">E-Prime Primary Realtime Clock</Description><StartTime><Timestamp dt:dt="int">0</Timestamp><DateUtc dt:dt="string">2017-04-24T10:04:32Z</DateUtc></StartTime><FrequencyChanges><FrequencyChange><Frequency dt:dt="r8">3312939</Frequency><Timestamp dt:dt="r8">25573744500</Timestamp><Current dt:dt="…	60.003	1	right	-195424031	04-24-2017	12:04:33	10:04:33	female	92	{RIGHTARROW}	42							0	230618	230051	{DOWNARROW}	567	228925	228618	807	right4,8	31	3	71	mask31	0	230035	0	229835	eqm10_NoEyeNmodel1_dir	HV		gazeCOD	GazeCoDxp	0	400	0	229535	10	229435
GazeCoD_1Model_male	2	1	19	<?xml version="1.0"?>\n<Clock xmlns:dt="urn:schemas-microsoft-com:datatypes"><Description dt:dt="string">E-Prime Primary Realtime Clock</Description><StartTime><Timestamp dt:dt="int">0</Timestamp><DateUtc dt:dt="string">2017-04-24T10:04:32Z</DateUtc></StartTime><FrequencyChanges><FrequencyChange><Frequency dt:dt="r8">3312939</Frequency><Timestamp dt:dt="r8">25573744500</Timestamp><Current dt:dt="…	60.003	1	right	-195424031	04-24-2017	12:04:33	10:04:33	female	93	{RIGHTARROW}	40							0	232289	232034	{RIGHTARROW}	255	230909	230635	774	right6,4	21	3	72	mask21	0	232018	0	231818	eqm10_NoEyeNmodel1_dir	90		gazeCOD	GazeCoDxp	1	400	0	231518	9	231418
GazeCoD_1Model_male	2	1	19	<?xml version="1.0"?>\n<Clock xmlns:dt="urn:schemas-microsoft-com:datatypes"><Description dt:dt="string">E-Prime Primary Realtime Clock</Description><StartTime><Timestamp dt:dt="int">0</Timestamp><DateUtc dt:dt="string">2017-04-24T10:04:32Z</DateUtc></StartTime><FrequencyChanges><FrequencyChange><Frequency dt:dt="r8">3312939</Frequency><Timestamp dt:dt="r8">25573744500</Timestamp><Current dt:dt="…	60.003	1	right	-195424031	04-24-2017	12:04:33	10:04:33	female	94	{LEFTARROW}	55							0	234137	233734	{DOWNARROW}	403	232614	232301	813	left6,4	5	3	73	mask5	0	233718	0	233518	eqm10_NoEyeNmodel1_dir	0		gazeCOD	GazeCoDxp	0	400	0	233218	4	233118
GazeCoD_1Model_male	2	1	19	<?xml version="1.0"?>\n<Clock xmlns:dt="urn:schemas-microsoft-com:datatypes"><Description dt:dt="string">E-Prime Primary Realtime Clock</Description><StartTime><Timestamp dt:dt="int">0</Timestamp><DateUtc dt:dt="string">2017-04-24T10:04:32Z</DateUtc></StartTime><FrequencyChanges><FrequencyChange><Frequency dt:dt="r8">3312939</Frequency><Timestamp dt:dt="r8">25573744500</Timestamp><Current dt:dt="…	60.003	1	right	-195424031	04-24-2017	12:04:33	10:04:33	female	95	{LEFTARROW}	53							0	236225	235684	{DOWNARROW}	541	234562	234151	911	left4,8	15	3	74	mask15	0	235668	0	235468	eqm10_NoEyeNmodel1_dir	90		gazeCOD	GazeCoDxp	0	400	0	235168	6	235068
GazeCoD_1Model_male	2	1	19	<?xml version="1.0"?>\n<Clock xmlns:dt="urn:schemas-microsoft-com:datatypes"><Description dt:dt="string">E-Prime Primary Realtime Clock</Description><StartTime><Timestamp dt:dt="int">0</Timestamp><DateUtc dt:dt="string">2017-04-24T10:04:32Z</DateUtc></StartTime><FrequencyChanges><FrequencyChange><Frequency dt:dt="r8">3312939</Frequency><Timestamp dt:dt="r8">25573744500</Timestamp><Current dt:dt="…	60.003	1	right	-195424031	04-24-2017	12:04:33	10:04:33	female	96	{DOWNARROW}	79							0	238129	237701	{DOWNARROW}	428	236576	236234	842	DG0	1	3	75	mask1	0	237684	0	237484	eqm10_NoEyeNmodel1_dir	0		gazeCOD	GazeCoDxp	1	400	0	237184	8	237084
GazeCoD_1Model_male	2	1	19	<?xml version="1.0"?>\n<Clock xmlns:dt="urn:schemas-microsoft-com:datatypes"><Description dt:dt="string">E-Prime Primary Realtime Clock</Description><StartTime><Timestamp dt:dt="int">0</Timestamp><DateUtc dt:dt="string">2017-04-24T10:04:32Z</DateUtc></StartTime><FrequencyChanges><FrequencyChange><Frequency dt:dt="r8">3312939</Frequency><Timestamp dt:dt="r8">25573744500</Timestamp><Current dt:dt="…	60.003	1	right	-195424031	04-24-2017	12:04:33	10:04:33	female	97	{RIGHTARROW}	46							0	240033	239601	{RIGHTARROW}	432	238483	238151	832	right1,6	18	3	76	mask18	0	239584	0	239384	eqm10_NoEyeNmodel1_dir	90		gazeCOD	GazeCoDxp	1	400	0	239084	1	238984
GazeCoD_1Model_male	2	1	19	<?xml version="1.0"?>\n<Clock xmlns:dt="urn:schemas-microsoft-com:datatypes"><Description dt:dt="string">E-Prime Primary Realtime Clock</Description><StartTime><Timestamp dt:dt="int">0</Timestamp><DateUtc dt:dt="string">2017-04-24T10:04:32Z</DateUtc></StartTime><FrequencyChanges><FrequencyChange><Frequency dt:dt="r8">3312939</Frequency><Timestamp dt:dt="r8">25573744500</Timestamp><Current dt:dt="…	60.003	1	right	-195424031	04-24-2017	12:04:33	10:04:33	female	98	{LEFTARROW}	51							0	242121	241567	{RIGHTARROW}	554	240444	240051	893	left3,2	14	3	77	mask14	0	241551	0	241351	eqm10_NoEyeNmodel1_dir	90		gazeCOD	GazeCoDxp	0	400	0	241051	7	240951
GazeCoD_1Model_male	2	1	19	<?xml version="1.0"?>\n<Clock xmlns:dt="urn:schemas-microsoft-com:datatypes"><Description dt:dt="string">E-Prime Primary Realtime Clock</Description><StartTime><Timestamp dt:dt="int">0</Timestamp><DateUtc dt:dt="string">2017-04-24T10:04:32Z</DateUtc></StartTime><FrequencyChanges><FrequencyChange><Frequency dt:dt="r8">3312939</Frequency><Timestamp dt:dt="r8">25573744500</Timestamp><Current dt:dt="…	60.003	1	right	-195424031	04-24-2017	12:04:33	10:04:33	female	99	{LEFTARROW}	78							0	244009	243584	{DOWNARROW}	425	242468	242134	834	left8	17	3	78	mask17	0	243567	0	243367	eqm10_NoEyeNmodel1_dir	90		gazeCOD	GazeCoDxp	0	400	0	243067	-1	242967
GazeCoD_1Model_male	2	1	19	<?xml version="1.0"?>\n<Clock xmlns:dt="urn:schemas-microsoft-com:datatypes"><Description dt:dt="string">E-Prime Primary Realtime Clock</Description><StartTime><Timestamp dt:dt="int">0</Timestamp><DateUtc dt:dt="string">2017-04-24T10:04:32Z</DateUtc></StartTime><FrequencyChanges><FrequencyChange><Frequency dt:dt="r8">3312939</Frequency><Timestamp dt:dt="r8">25573744500</Timestamp><Current dt:dt="…	60.003	1	right	-195424031	04-24-2017	12:04:33	10:04:33	female	100	{DOWNARROW}	79							0	246265	245584	{DOWNARROW}	681	244469	244034	935	DG0	12	3	79	mask12	0	245567	0	245367	eqm10_NoEyeNmodel1_dir	90		gazeCOD	GazeCoDxp	1	400	0	245067	-2	244967
GazeCoD_1Model_male	2	1	19	<?xml version="1.0"?>\n<Clock xmlns:dt="urn:schemas-microsoft-com:datatypes"><Description dt:dt="string">E-Prime Primary Realtime Clock</Description><StartTime><Timestamp dt:dt="int">0</Timestamp><DateUtc dt:dt="string">2017-04-24T10:04:32Z</DateUtc></StartTime><FrequencyChanges><FrequencyChange><Frequency dt:dt="r8">3312939</Frequency><Timestamp dt:dt="r8">25573744500</Timestamp><Current dt:dt="…	60.003	1	right	-195424031	04-24-2017	12:04:33	10:04:33	female	101	{LEFTARROW}	51							0	248121	247717	{DOWNARROW}	404	246592	246284	808	left3,2	25	3	80	mask25	0	247700	0	247500	eqm10_NoEyeNmodel1_dir	HV		gazeCOD	GazeCoDxp	0	400	0	247200	8	247100
GazeCoD_1Model_male	2	1	19	<?xml version="1.0"?>\n<Clock xmlns:dt="urn:schemas-microsoft-com:datatypes"><Description dt:dt="string">E-Prime Primary Realtime Clock</Description><StartTime><Timestamp dt:dt="int">0</Timestamp><DateUtc dt:dt="string">2017-04-24T10:04:32Z</DateUtc></StartTime><FrequencyChanges><FrequencyChange><Frequency dt:dt="r8">3312939</Frequency><Timestamp dt:dt="r8">25573744500</Timestamp><Current dt:dt="…	60.003	1	right	-195424031	04-24-2017	12:04:33	10:04:33	female	102	{RIGHTARROW}	42							0	250048	249667	{RIGHTARROW}	381	248554	248134	920	right4,8	20	3	81	mask20	0	249650	0	249450	eqm10_NoEyeNmodel1_dir	90		gazeCOD	GazeCoDxp	1	400	0	249150	-4	249050
GazeCoD_1Model_male	2	1	19	<?xml version="1.0"?>\n<Clock xmlns:dt="urn:schemas-microsoft-com:datatypes"><Description dt:dt="string">E-Prime Primary Realtime Clock</Description><StartTime><Timestamp dt:dt="int">0</Timestamp><DateUtc dt:dt="string">2017-04-24T10:04:32Z</DateUtc></StartTime><FrequencyChanges><FrequencyChange><Frequency dt:dt="r8">3312939</Frequency><Timestamp dt:dt="r8">25573744500</Timestamp><Current dt:dt="…	60.003	1	right	-195424031	04-24-2017	12:04:33	10:04:33	female	103	{LEFTARROW}	55							0	252096	251683	{LEFTARROW}	413	250561	250067	994	left6,4	27	3	82	mask27	0	251667	0	251467	eqm10_NoEyeNmodel1_dir	HV		gazeCOD	GazeCoDxp	1	400	0	251167	6	251067
GazeCoD_1Model_male	2	1	19	<?xml version="1.0"?>\n<Clock xmlns:dt="urn:schemas-microsoft-com:datatypes"><Description dt:dt="string">E-Prime Primary Realtime Clock</Description><StartTime><Timestamp dt:dt="int">0</Timestamp><DateUtc dt:dt="string">2017-04-24T10:04:32Z</DateUtc></StartTime><FrequencyChanges><FrequencyChange><Frequency dt:dt="r8">3312939</Frequency><Timestamp dt:dt="r8">25573744500</Timestamp><Current dt:dt="…	60.003	1	right	-195424031	04-24-2017	12:04:33	10:04:33	female	104	{RIGHTARROW}	42							0	253960	253717	{DOWNARROW}	243	252603	252117	986	right4,8	9	3	83	mask9	0	253700	0	253500	eqm10_NoEyeNmodel1_dir	0		gazeCOD	GazeCoDxp	0	400	0	253200	-3	253100
GazeCoD_1Model_male	2	1	19	<?xml version="1.0"?>\n<Clock xmlns:dt="urn:schemas-microsoft-com:datatypes"><Description dt:dt="string">E-Prime Primary Realtime Clock</Description><StartTime><Timestamp dt:dt="int">0</Timestamp><DateUtc dt:dt="string">2017-04-24T10:04:32Z</DateUtc></StartTime><FrequencyChanges><FrequencyChange><Frequency dt:dt="r8">3312939</Frequency><Timestamp dt:dt="r8">25573744500</Timestamp><Current dt:dt="…	60.003	1	right	-195424031	04-24-2017	12:04:33	10:04:33	female	105	{RIGHTARROW}	44							0	255824	255450	{DOWNARROW}	374	254334	253983	851	right3,2	30	3	84	mask30	0	255433	0	255233	eqm10_NoEyeNmodel1_dir	HV		gazeCOD	GazeCoDxp	0	400	0	254933	-1	254833
GazeCoD_1Model_male	2	1	19	<?xml version="1.0"?>\n<Clock xmlns:dt="urn:schemas-microsoft-com:datatypes"><Description dt:dt="string">E-Prime Primary Realtime Clock</Description><StartTime><Timestamp dt:dt="int">0</Timestamp><DateUtc dt:dt="string">2017-04-24T10:04:32Z</DateUtc></StartTime><FrequencyChanges><FrequencyChange><Frequency dt:dt="r8">3312939</Frequency><Timestamp dt:dt="r8">25573744500</Timestamp><Current dt:dt="…	60.003	1	right	-195424031	04-24-2017	12:04:33	10:04:33	female	106	{RIGHTARROW}	77							0	257712	257316	{RIGHTARROW}	396	256190	255833	857	right8	33	3	85	mask33	0	257300	0	257100	eqm10_NoEyeNmodel1_dir	HV		gazeCOD	GazeCoDxp	1	400	0	256800	10	256700
GazeCoD_1Model_male	2	1	19	<?xml version="1.0"?>\n<Clock xmlns:dt="urn:schemas-microsoft-com:datatypes"><Description dt:dt="string">E-Prime Primary Realtime Clock</Description><StartTime><Timestamp dt:dt="int">0</Timestamp><DateUtc dt:dt="string">2017-04-24T10:04:32Z</DateUtc></StartTime><FrequencyChanges><FrequencyChange><Frequency dt:dt="r8">3312939</Frequency><Timestamp dt:dt="r8">25573744500</Timestamp><Current dt:dt="…	60.003	1	right	-195424031	04-24-2017	12:04:33	10:04:33	female	107	{RIGHTARROW}	40							0	259320	259100	{DOWNARROW}	220	257988	257733	755	right6,4	10	3	86	mask10	0	259083	0	258883	eqm10_NoEyeNmodel1_dir	0		gazeCOD	GazeCoDxp	0	400	0	258583	-5	258483
GazeCoD_1Model_male	2	1	19	<?xml version="1.0"?>\n<Clock xmlns:dt="urn:schemas-microsoft-com:datatypes"><Description dt:dt="string">E-Prime Primary Realtime Clock</Description><StartTime><Timestamp dt:dt="int">0</Timestamp><DateUtc dt:dt="string">2017-04-24T10:04:32Z</DateUtc></StartTime><FrequencyChanges><FrequencyChange><Frequency dt:dt="r8">3312939</Frequency><Timestamp dt:dt="r8">25573744500</Timestamp><Current dt:dt="…	60.003	1	right	-195424031	04-24-2017	12:04:33	10:04:33	female	108	{LEFTARROW}	78							0	261272	260866	{LEFTARROW}	406	259747	259333	914	left8	6	3	87	mask6	0	260850	0	260650	eqm10_NoEyeNmodel1_dir	0		gazeCOD	GazeCoDxp	1	400	0	260350	3	260250
GazeCoD_1Model_male	2	1	19	<?xml version="1.0"?>\n<Clock xmlns:dt="urn:schemas-microsoft-com:datatypes"><Description dt:dt="string">E-Prime Primary Realtime Clock</Description><StartTime><Timestamp dt:dt="int">0</Timestamp><DateUtc dt:dt="string">2017-04-24T10:04:32Z</DateUtc></StartTime><FrequencyChanges><FrequencyChange><Frequency dt:dt="r8">3312939</Frequency><Timestamp dt:dt="r8">25573744500</Timestamp><Current dt:dt="…	60.003	1	right	-195424031	04-24-2017	12:04:33	10:04:33	female	109	{RIGHTARROW}	40							0	263080	262783	{DOWNARROW}	297	261664	261283	881	right6,4	32	3	88	mask32	0	262766	0	262566	eqm10_NoEyeNmodel1_dir	HV		gazeCOD	GazeCoDxp	0	400	0	262266	2	262166
GazeCoD_1Model_male	2	1	19	<?xml version="1.0"?>\n<Clock xmlns:dt="urn:schemas-microsoft-com:datatypes"><Description dt:dt="string">E-Prime Primary Realtime Clock</Description><StartTime><Timestamp dt:dt="int">0</Timestamp><DateUtc dt:dt="string">2017-04-24T10:04:32Z</DateUtc></StartTime><FrequencyChanges><FrequencyChange><Frequency dt:dt="r8">3312939</Frequency><Timestamp dt:dt="r8">25573744500</Timestamp><Current dt:dt="…	60.003	1	right	-195424031	04-24-2017	12:04:33	10:04:33	female	110	{LEFTARROW}	49							0	264840	264499	{DOWNARROW}	341	263383	263099	784	left1,6	2	3	89	mask2	0	264483	0	264283	eqm10_NoEyeNmodel1_dir	0		gazeCOD	GazeCoDxp	0	400	0	263983	0	263883
GazeCoD_1Model_male	2	1	19	<?xml version="1.0"?>\n<Clock xmlns:dt="urn:schemas-microsoft-com:datatypes"><Description dt:dt="string">E-Prime Primary Realtime Clock</Description><StartTime><Timestamp dt:dt="int">0</Timestamp><DateUtc dt:dt="string">2017-04-24T10:04:32Z</DateUtc></StartTime><FrequencyChanges><FrequencyChange><Frequency dt:dt="r8">3312939</Frequency><Timestamp dt:dt="r8">25573744500</Timestamp><Current dt:dt="…	60.003	1	right	-195424031	04-24-2017	12:04:33	10:04:33	female	111	{RIGHTARROW}	44							0	267176	266383	{DOWNARROW}	793	265256	264849	907	right3,2	8	3	90	mask8	0	266366	0	266166	eqm10_NoEyeNmodel1_dir	0		gazeCOD	GazeCoDxp	0	400	0	265866	10	265766
GazeCoD_1Model_male	2	1	19	<?xml version="1.0"?>\n<Clock xmlns:dt="urn:schemas-microsoft-com:datatypes"><Description dt:dt="string">E-Prime Primary Realtime Clock</Description><StartTime><Timestamp dt:dt="int">0</Timestamp><DateUtc dt:dt="string">2017-04-24T10:04:32Z</DateUtc></StartTime><FrequencyChanges><FrequencyChange><Frequency dt:dt="r8">3312939</Frequency><Timestamp dt:dt="r8">25573744500</Timestamp><Current dt:dt="…	60.003	1	right	-195424031	04-24-2017	12:04:33	10:04:33	female	112	{RIGHTARROW}	46							0	269159	268716	{DOWNARROW}	443	267596	267199	897	right1,6	7	3	91	mask7	0	268699	0	268499	eqm10_NoEyeNmodel1_dir	0		gazeCOD	GazeCoDxp	0	400	0	268199	3	268099
GazeCoD_1Model_male	2	1	19	<?xml version="1.0"?>\n<Clock xmlns:dt="urn:schemas-microsoft-com:datatypes"><Description dt:dt="string">E-Prime Primary Realtime Clock</Description><StartTime><Timestamp dt:dt="int">0</Timestamp><DateUtc dt:dt="string">2017-04-24T10:04:32Z</DateUtc></StartTime><FrequencyChanges><FrequencyChange><Frequency dt:dt="r8">3312939</Frequency><Timestamp dt:dt="r8">25573744500</Timestamp><Current dt:dt="…	60.003	1	right	-195424031	04-24-2017	12:04:33	10:04:33	female	113	{LEFTARROW}	49							0	271159	270799	{DOWNARROW}	360	269677	269182	995	left1,6	24	3	92	mask24	0	270782	0	270582	eqm10_NoEyeNmodel1_dir	HV		gazeCOD	GazeCoDxp	0	400	0	270282	5	270182
GazeCoD_1Model_male	2	1	19	<?xml version="1.0"?>\n<Clock xmlns:dt="urn:schemas-microsoft-com:datatypes"><Description dt:dt="string">E-Prime Primary Realtime Clock</Description><StartTime><Timestamp dt:dt="int">0</Timestamp><DateUtc dt:dt="string">2017-04-24T10:04:32Z</DateUtc></StartTime><FrequencyChanges><FrequencyChange><Frequency dt:dt="r8">3312939</Frequency><Timestamp dt:dt="r8">25573744500</Timestamp><Current dt:dt="…	60.003	1	right	-195424031	04-24-2017	12:04:33	10:04:33	female	114	{LEFTARROW}	78							0	272991	272666	{LEFTARROW}	325	271545	271182	863	left8	28	3	93	mask28	0	272649	0	272449	eqm10_NoEyeNmodel1_dir	HV		gazeCOD	GazeCoDxp	1	400	0	272149	4	272049
GazeCoD_1Model_male	2	1	19	<?xml version="1.0"?>\n<Clock xmlns:dt="urn:schemas-microsoft-com:datatypes"><Description dt:dt="string">E-Prime Primary Realtime Clock</Description><StartTime><Timestamp dt:dt="int">0</Timestamp><DateUtc dt:dt="string">2017-04-24T10:04:32Z</DateUtc></StartTime><FrequencyChanges><FrequencyChange><Frequency dt:dt="r8">3312939</Frequency><Timestamp dt:dt="r8">25573744500</Timestamp><Current dt:dt="…	60.003	1	right	-195424031	04-24-2017	12:04:33	10:04:33	female	115	{LEFTARROW}	49							0	275119	274566	{LEFTARROW}	553	273451	273016	935	left1,6	13	3	94	mask13	0	274549	0	274349	eqm10_NoEyeNmodel1_dir	90		gazeCOD	GazeCoDxp	1	400	0	274049	-2	273949
GazeCoD_1Model_male	2	1	19	<?xml version="1.0"?>\n<Clock xmlns:dt="urn:schemas-microsoft-com:datatypes"><Description dt:dt="string">E-Prime Primary Realtime Clock</Description><StartTime><Timestamp dt:dt="int">0</Timestamp><DateUtc dt:dt="string">2017-04-24T10:04:32Z</DateUtc></StartTime><FrequencyChanges><FrequencyChange><Frequency dt:dt="r8">3312939</Frequency><Timestamp dt:dt="r8">25573744500</Timestamp><Current dt:dt="…	60.003	1	right	-195424031	04-24-2017	12:04:33	10:04:33	female	116	{LEFTARROW}	53							0	277151	276715	{LEFTARROW}	436	275591	275132	959	left4,8	4	3	95	mask4	0	276699	0	276499	eqm10_NoEyeNmodel1_dir	0		gazeCOD	GazeCoDxp	1	400	0	276199	8	276099
GazeCoD_1Model_male	2	1	19	<?xml version="1.0"?>\n<Clock xmlns:dt="urn:schemas-microsoft-com:datatypes"><Description dt:dt="string">E-Prime Primary Realtime Clock</Description><StartTime><Timestamp dt:dt="int">0</Timestamp><DateUtc dt:dt="string">2017-04-24T10:04:32Z</DateUtc></StartTime><FrequencyChanges><FrequencyChange><Frequency dt:dt="r8">3312939</Frequency><Timestamp dt:dt="r8">25573744500</Timestamp><Current dt:dt="…	60.003	1	right	-195424031	04-24-2017	12:04:33	10:04:33	female	117	{LEFTARROW}	55							0	279055	278632	{LEFTARROW}	423	277505	277165	840	left6,4	16	3	96	mask16	0	278615	0	278415	eqm10_NoEyeNmodel1_dir	90		gazeCOD	GazeCoDxp	1	400	0	278115	10	278015
GazeCoD_1Model_male	2	1	19	<?xml version="1.0"?>\n<Clock xmlns:dt="urn:schemas-microsoft-com:datatypes"><Description dt:dt="string">E-Prime Primary Realtime Clock</Description><StartTime><Timestamp dt:dt="int">0</Timestamp><DateUtc dt:dt="string">2017-04-24T10:04:32Z</DateUtc></StartTime><FrequencyChanges><FrequencyChange><Frequency dt:dt="r8">3312939</Frequency><Timestamp dt:dt="r8">25573744500</Timestamp><Current dt:dt="…	60.003	1	right	-195424031	04-24-2017	12:04:33	10:04:33	female	118	{RIGHTARROW}	44							0	281015	280615	{RIGHTARROW}	400	279492	279065	927	right3,2	19	3	97	mask19	0	280599	0	280399	eqm10_NoEyeNmodel1_dir	90		gazeCOD	GazeCoDxp	1	400	0	280099	7	279999
GazeCoD_1Model_male	2	1	19	<?xml version="1.0"?>\n<Clock xmlns:dt="urn:schemas-microsoft-com:datatypes"><Description dt:dt="string">E-Prime Primary Realtime Clock</Description><StartTime><Timestamp dt:dt="int">0</Timestamp><DateUtc dt:dt="string">2017-04-24T10:04:32Z</DateUtc></StartTime><FrequencyChanges><FrequencyChange><Frequency dt:dt="r8">3312939</Frequency><Timestamp dt:dt="r8">25573744500</Timestamp><Current dt:dt="…	60.003	1	right	-195424031	04-24-2017	12:04:33	10:04:33	female	119	{LEFTARROW}	53							0	282911	282565	{DOWNARROW}	346	281440	281032	908	left4,8	26	3	98	mask26	0	282548	0	282348	eqm10_NoEyeNmodel1_dir	HV		gazeCOD	GazeCoDxp	0	400	0	282048	8	281948
GazeCoD_1Model_male	2	1	19	<?xml version="1.0"?>\n<Clock xmlns:dt="urn:schemas-microsoft-com:datatypes"><Description dt:dt="string">E-Prime Primary Realtime Clock</Description><StartTime><Timestamp dt:dt="int">0</Timestamp><DateUtc dt:dt="string">2017-04-24T10:04:32Z</DateUtc></StartTime><FrequencyChanges><FrequencyChange><Frequency dt:dt="r8">3312939</Frequency><Timestamp dt:dt="r8">25573744500</Timestamp><Current dt:dt="…	60.003	1	right	-195424031	04-24-2017	12:04:33	10:04:33	female	120	{RIGHTARROW}	46							0	284967	284465	{DOWNARROW}	502	283348	282932	916	right1,6	29	3	99	mask29	0	284448	0	284248	eqm10_NoEyeNmodel1_dir	HV		gazeCOD	GazeCoDxp	0	400	0	283948	0	283848
GazeCoD_1Model_male	2	1	19	<?xml version="1.0"?>\n<Clock xmlns:dt="urn:schemas-microsoft-com:datatypes"><Description dt:dt="string">E-Prime Primary Realtime Clock</Description><StartTime><Timestamp dt:dt="int">0</Timestamp><DateUtc dt:dt="string">2017-04-24T10:04:32Z</DateUtc></StartTime><FrequencyChanges><FrequencyChange><Frequency dt:dt="r8">3312939</Frequency><Timestamp dt:dt="r8">25573744500</Timestamp><Current dt:dt="…	60.003	1	right	-195424031	04-24-2017	12:04:33	10:04:33	female	121	{LEFTARROW}	53							0	286911	286532	{DOWNARROW}	379	285415	284982	933	left4,8	26	4	100	mask26	0	286515	0	286315	eqm10_NoEyeNmodel1_dir	HV		gazeCOD	GazeCoDxp	0	400	0	286015	0	285915
GazeCoD_1Model_male	2	1	19	<?xml version="1.0"?>\n<Clock xmlns:dt="urn:schemas-microsoft-com:datatypes"><Description dt:dt="string">E-Prime Primary Realtime Clock</Description><StartTime><Timestamp dt:dt="int">0</Timestamp><DateUtc dt:dt="string">2017-04-24T10:04:32Z</DateUtc></StartTime><FrequencyChanges><FrequencyChange><Frequency dt:dt="r8">3312939</Frequency><Timestamp dt:dt="r8">25573744500</Timestamp><Current dt:dt="…	60.003	1	right	-195424031	04-24-2017	12:04:33	10:04:33	female	122	{RIGHTARROW}	44							0	288950	288498	{RIGHTARROW}	452	287373	286932	941	right3,2	30	4	101	mask30	0	288481	0	288281	eqm10_NoEyeNmodel1_dir	HV		gazeCOD	GazeCoDxp	1	400	0	287981	8	287881
GazeCoD_1Model_male	2	1	19	<?xml version="1.0"?>\n<Clock xmlns:dt="urn:schemas-microsoft-com:datatypes"><Description dt:dt="string">E-Prime Primary Realtime Clock</Description><StartTime><Timestamp dt:dt="int">0</Timestamp><DateUtc dt:dt="string">2017-04-24T10:04:32Z</DateUtc></StartTime><FrequencyChanges><FrequencyChange><Frequency dt:dt="r8">3312939</Frequency><Timestamp dt:dt="r8">25573744500</Timestamp><Current dt:dt="…	60.003	1	right	-195424031	04-24-2017	12:04:33	10:04:33	female	123	{RIGHTARROW}	42							0	291094	290465	{RIGHTARROW}	629	289349	288965	884	right4,8	31	4	102	mask31	0	290448	0	290248	eqm10_NoEyeNmodel1_dir	HV		gazeCOD	GazeCoDxp	1	400	0	289948	-1	289848
GazeCoD_1Model_male	2	1	19	<?xml version="1.0"?>\n<Clock xmlns:dt="urn:schemas-microsoft-com:datatypes"><Description dt:dt="string">E-Prime Primary Realtime Clock</Description><StartTime><Timestamp dt:dt="int">0</Timestamp><DateUtc dt:dt="string">2017-04-24T10:04:32Z</DateUtc></StartTime><FrequencyChanges><FrequencyChange><Frequency dt:dt="r8">3312939</Frequency><Timestamp dt:dt="r8">25573744500</Timestamp><Current dt:dt="…	60.003	1	right	-195424031	04-24-2017	12:04:33	10:04:33	female	124	{LEFTARROW}	53							0	292726	292498	{DOWNARROW}	228	291387	291115	772	left4,8	4	4	103	mask4	0	292481	-1	292281	eqm10_NoEyeNmodel1_dir	0		gazeCOD	GazeCoDxp	0	400	0	291982	-5	291882
GazeCoD_1Model_male	2	1	19	<?xml version="1.0"?>\n<Clock xmlns:dt="urn:schemas-microsoft-com:datatypes"><Description dt:dt="string">E-Prime Primary Realtime Clock</Description><StartTime><Timestamp dt:dt="int">0</Timestamp><DateUtc dt:dt="string">2017-04-24T10:04:32Z</DateUtc></StartTime><FrequencyChanges><FrequencyChange><Frequency dt:dt="r8">3312939</Frequency><Timestamp dt:dt="r8">25573744500</Timestamp><Current dt:dt="…	60.003	1	right	-195424031	04-24-2017	12:04:33	10:04:33	female	125	{LEFTARROW}	49							0	294798	294314	{RIGHTARROW}	484	293200	292748	952	left1,6	13	4	104	mask13	0	294298	0	294098	eqm10_NoEyeNmodel1_dir	90		gazeCOD	GazeCoDxp	0	400	0	293798	-2	293698
GazeCoD_1Model_male	2	1	19	<?xml version="1.0"?>\n<Clock xmlns:dt="urn:schemas-microsoft-com:datatypes"><Description dt:dt="string">E-Prime Primary Realtime Clock</Description><StartTime><Timestamp dt:dt="int">0</Timestamp><DateUtc dt:dt="string">2017-04-24T10:04:32Z</DateUtc></StartTime><FrequencyChanges><FrequencyChange><Frequency dt:dt="r8">3312939</Frequency><Timestamp dt:dt="r8">25573744500</Timestamp><Current dt:dt="…	60.003	1	right	-195424031	04-24-2017	12:04:33	10:04:33	female	126	{LEFTARROW}	49							0	296646	296248	{DOWNARROW}	398	295125	294814	811	left1,6	24	4	105	mask24	0	296231	0	296031	eqm10_NoEyeNmodel1_dir	HV		gazeCOD	GazeCoDxp	0	400	0	295731	6	295631
GazeCoD_1Model_male	2	1	19	<?xml version="1.0"?>\n<Clock xmlns:dt="urn:schemas-microsoft-com:datatypes"><Description dt:dt="string">E-Prime Primary Realtime Clock</Description><StartTime><Timestamp dt:dt="int">0</Timestamp><DateUtc dt:dt="string">2017-04-24T10:04:32Z</DateUtc></StartTime><FrequencyChanges><FrequencyChange><Frequency dt:dt="r8">3312939</Frequency><Timestamp dt:dt="r8">25573744500</Timestamp><Current dt:dt="…	60.003	1	right	-195424031	04-24-2017	12:04:33	10:04:33	female	127	{LEFTARROW}	51							0	298638	298114	{DOWNARROW}	524	297001	296664	837	left3,2	14	4	106	mask14	0	298098	0	297898	eqm10_NoEyeNmodel1_dir	90		gazeCOD	GazeCoDxp	0	400	0	297598	-3	297498
GazeCoD_1Model_male	2	1	19	<?xml version="1.0"?>\n<Clock xmlns:dt="urn:schemas-microsoft-com:datatypes"><Description dt:dt="string">E-Prime Primary Realtime Clock</Description><StartTime><Timestamp dt:dt="int">0</Timestamp><DateUtc dt:dt="string">2017-04-24T10:04:32Z</DateUtc></StartTime><FrequencyChanges><FrequencyChange><Frequency dt:dt="r8">3312939</Frequency><Timestamp dt:dt="r8">25573744500</Timestamp><Current dt:dt="…	60.003	1	right	-195424031	04-24-2017	12:04:33	10:04:33	female	128	{RIGHTARROW}	77							0	300414	300114	{RIGHTARROW}	300	298994	298648	846	right8	22	4	107	mask22	0	300098	0	299898	eqm10_NoEyeNmodel1_dir	90		gazeCOD	GazeCoDxp	1	400	0	299598	4	299498
GazeCoD_1Model_male	2	1	19	<?xml version="1.0"?>\n<Clock xmlns:dt="urn:schemas-microsoft-com:datatypes"><Description dt:dt="string">E-Prime Primary Realtime Clock</Description><StartTime><Timestamp dt:dt="int">0</Timestamp><DateUtc dt:dt="string">2017-04-24T10:04:32Z</DateUtc></StartTime><FrequencyChanges><FrequencyChange><Frequency dt:dt="r8">3312939</Frequency><Timestamp dt:dt="r8">25573744500</Timestamp><Current dt:dt="…	60.003	1	right	-195424031	04-24-2017	12:04:33	10:04:33	female	129	{LEFTARROW}	51							0	302134	301897	{DOWNARROW}	237	300786	300431	855	left3,2	3	4	108	mask3	0	301881	0	301681	eqm10_NoEyeNmodel1_dir	0		gazeCOD	GazeCoDxp	0	400	0	301381	-5	301281
GazeCoD_1Model_male	2	1	19	<?xml version="1.0"?>\n<Clock xmlns:dt="urn:schemas-microsoft-com:datatypes"><Description dt:dt="string">E-Prime Primary Realtime Clock</Description><StartTime><Timestamp dt:dt="int">0</Timestamp><DateUtc dt:dt="string">2017-04-24T10:04:32Z</DateUtc></StartTime><FrequencyChanges><FrequencyChange><Frequency dt:dt="r8">3312939</Frequency><Timestamp dt:dt="r8">25573744500</Timestamp><Current dt:dt="…	60.003	1	right	-195424031	04-24-2017	12:04:33	10:04:33	female	130	{RIGHTARROW}	40							0	303958	303514	{RIGHTARROW}	444	302402	302147	755	right6,4	10	4	109	mask10	0	303497	0	303297	eqm10_NoEyeNmodel1_dir	0		gazeCOD	GazeCoDxp	1	400	0	302997	-5	302897
GazeCoD_1Model_male	2	1	19	<?xml version="1.0"?>\n<Clock xmlns:dt="urn:schemas-microsoft-com:datatypes"><Description dt:dt="string">E-Prime Primary Realtime Clock</Description><StartTime><Timestamp dt:dt="int">0</Timestamp><DateUtc dt:dt="string">2017-04-24T10:04:32Z</DateUtc></StartTime><FrequencyChanges><FrequencyChange><Frequency dt:dt="r8">3312939</Frequency><Timestamp dt:dt="r8">25573744500</Timestamp><Current dt:dt="…	60.003	1	right	-195424031	04-24-2017	12:04:33	10:04:33	female	131	{RIGHTARROW}	44							0	306134	305397	{RIGHTARROW}	736	304279	303981	798	right3,2	19	4	110	mask19	0	305381	0	305181	eqm10_NoEyeNmodel1_dir	90		gazeCOD	GazeCoDxp	1	400	0	304881	2	304781
GazeCoD_1Model_male	2	1	19	<?xml version="1.0"?>\n<Clock xmlns:dt="urn:schemas-microsoft-com:datatypes"><Description dt:dt="string">E-Prime Primary Realtime Clock</Description><StartTime><Timestamp dt:dt="int">0</Timestamp><DateUtc dt:dt="string">2017-04-24T10:04:32Z</DateUtc></StartTime><FrequencyChanges><FrequencyChange><Frequency dt:dt="r8">3312939</Frequency><Timestamp dt:dt="r8">25573744500</Timestamp><Current dt:dt="…	60.003	1	right	-195424031	04-24-2017	12:04:33	10:04:33	female	132	{LEFTARROW}	55							0	341884	341329	{DOWNARROW}	555	340205	339945	760	left6,4	16	4	111	mask16	0	341312	0	341112	eqm10_NoEyeNmodel1_dir	90		gazeCOD	GazeCoDxp	0	400	0	340812	7	340712
GazeCoD_1Model_male	2	1	19	<?xml version="1.0"?>\n<Clock xmlns:dt="urn:schemas-microsoft-com:datatypes"><Description dt:dt="string">E-Prime Primary Realtime Clock</Description><StartTime><Timestamp dt:dt="int">0</Timestamp><DateUtc dt:dt="string">2017-04-24T10:04:32Z</DateUtc></StartTime><FrequencyChanges><FrequencyChange><Frequency dt:dt="r8">3312939</Frequency><Timestamp dt:dt="r8">25573744500</Timestamp><Current dt:dt="…	60.003	1	right	-195424031	04-24-2017	12:04:33	10:04:33	female	133	{RIGHTARROW}	40							0	343740	343495	{RIGHTARROW}	245	342383	341895	988	right6,4	32	4	112	mask32	0	343479	0	343279	eqm10_NoEyeNmodel1_dir	HV		gazeCOD	GazeCoDxp	1	400	0	342979	-4	342879
GazeCoD_1Model_male	2	1	19	<?xml version="1.0"?>\n<Clock xmlns:dt="urn:schemas-microsoft-com:datatypes"><Description dt:dt="string">E-Prime Primary Realtime Clock</Description><StartTime><Timestamp dt:dt="int">0</Timestamp><DateUtc dt:dt="string">2017-04-24T10:04:32Z</DateUtc></StartTime><FrequencyChanges><FrequencyChange><Frequency dt:dt="r8">3312939</Frequency><Timestamp dt:dt="r8">25573744500</Timestamp><Current dt:dt="…	60.003	1	right	-195424031	04-24-2017	12:04:33	10:04:33	female	134	{RIGHTARROW}	42							0	345611	345128	{RIGHTARROW}	483	344013	343762	751	right4,8	9	4	113	mask9	0	345112	0	344912	eqm10_NoEyeNmodel1_dir	0		gazeCOD	GazeCoDxp	1	400	0	344612	-1	344512
GazeCoD_1Model_male	2	1	19	<?xml version="1.0"?>\n<Clock xmlns:dt="urn:schemas-microsoft-com:datatypes"><Description dt:dt="string">E-Prime Primary Realtime Clock</Description><StartTime><Timestamp dt:dt="int">0</Timestamp><DateUtc dt:dt="string">2017-04-24T10:04:32Z</DateUtc></StartTime><FrequencyChanges><FrequencyChange><Frequency dt:dt="r8">3312939</Frequency><Timestamp dt:dt="r8">25573744500</Timestamp><Current dt:dt="…	60.003	1	right	-195424031	04-24-2017	12:04:33	10:04:33	female	135	{LEFTARROW}	78							0	347435	347212	{DOWNARROW}	223	346101	345628	973	left8	28	4	114	mask28	0	347195	-1	346995	eqm10_NoEyeNmodel1_dir	HV		gazeCOD	GazeCoDxp	0	400	0	346696	-5	346596
GazeCoD_1Model_male	2	1	19	<?xml version="1.0"?>\n<Clock xmlns:dt="urn:schemas-microsoft-com:datatypes"><Description dt:dt="string">E-Prime Primary Realtime Clock</Description><StartTime><Timestamp dt:dt="int">0</Timestamp><DateUtc dt:dt="string">2017-04-24T10:04:32Z</DateUtc></StartTime><FrequencyChanges><FrequencyChange><Frequency dt:dt="r8">3312939</Frequency><Timestamp dt:dt="r8">25573744500</Timestamp><Current dt:dt="…	60.003	1	right	-195424031	04-24-2017	12:04:33	10:04:33	female	136	{RIGHTARROW}	77							0	349187	348845	{RIGHTARROW}	342	347718	347445	773	right8	11	4	115	mask11	0	348828	0	348628	eqm10_NoEyeNmodel1_dir	0		gazeCOD	GazeCoDxp	1	400	0	348328	10	348228
GazeCoD_1Model_male	2	1	19	<?xml version="1.0"?>\n<Clock xmlns:dt="urn:schemas-microsoft-com:datatypes"><Description dt:dt="string">E-Prime Primary Realtime Clock</Description><StartTime><Timestamp dt:dt="int">0</Timestamp><DateUtc dt:dt="string">2017-04-24T10:04:32Z</DateUtc></StartTime><FrequencyChanges><FrequencyChange><Frequency dt:dt="r8">3312939</Frequency><Timestamp dt:dt="r8">25573744500</Timestamp><Current dt:dt="…	60.003	1	right	-195424031	04-24-2017	12:04:33	10:04:33	female	137	{LEFTARROW}	78							0	350931	350728	{LEFTARROW}	203	349601	349212	889	left8	6	4	116	mask6	0	350712	0	350512	eqm10_NoEyeNmodel1_dir	0		gazeCOD	GazeCoDxp	1	400	0	350212	11	350112
GazeCoD_1Model_male	2	1	19	<?xml version="1.0"?>\n<Clock xmlns:dt="urn:schemas-microsoft-com:datatypes"><Description dt:dt="string">E-Prime Primary Realtime Clock</Description><StartTime><Timestamp dt:dt="int">0</Timestamp><DateUtc dt:dt="string">2017-04-24T10:04:32Z</DateUtc></StartTime><FrequencyChanges><FrequencyChange><Frequency dt:dt="r8">3312939</Frequency><Timestamp dt:dt="r8">25573744500</Timestamp><Current dt:dt="…	60.003	1	right	-195424031	04-24-2017	12:04:33	10:04:33	female	138	{DOWNARROW}	79							0	352579	352395	{DOWNARROW}	184	351283	350945	838	DG0	1	4	117	mask1	0	352378	0	352178	eqm10_NoEyeNmodel1_dir	0		gazeCOD	GazeCoDxp	1	400	0	351878	-5	351778
GazeCoD_1Model_male	2	1	19	<?xml version="1.0"?>\n<Clock xmlns:dt="urn:schemas-microsoft-com:datatypes"><Description dt:dt="string">E-Prime Primary Realtime Clock</Description><StartTime><Timestamp dt:dt="int">0</Timestamp><DateUtc dt:dt="string">2017-04-24T10:04:32Z</DateUtc></StartTime><FrequencyChanges><FrequencyChange><Frequency dt:dt="r8">3312939</Frequency><Timestamp dt:dt="r8">25573744500</Timestamp><Current dt:dt="…	60.003	1	right	-195424031	04-24-2017	12:04:33	10:04:33	female	139	{LEFTARROW}	51							0	354371	354111	{DOWNARROW}	260	352989	352595	894	left3,2	25	4	118	mask25	0	354095	0	353895	eqm10_NoEyeNmodel1_dir	HV		gazeCOD	GazeCoDxp	0	400	0	353595	6	353495
GazeCoD_1Model_male	2	1	19	<?xml version="1.0"?>\n<Clock xmlns:dt="urn:schemas-microsoft-com:datatypes"><Description dt:dt="string">E-Prime Primary Realtime Clock</Description><StartTime><Timestamp dt:dt="int">0</Timestamp><DateUtc dt:dt="string">2017-04-24T10:04:32Z</DateUtc></StartTime><FrequencyChanges><FrequencyChange><Frequency dt:dt="r8">3312939</Frequency><Timestamp dt:dt="r8">25573744500</Timestamp><Current dt:dt="…	60.003	1	right	-195424031	04-24-2017	12:04:33	10:04:33	female	140	{DOWNARROW}	79							0	356195	355895	{DOWNARROW}	300	354779	354395	884	DG0	12	4	119	mask12	0	355878	0	355678	eqm10_NoEyeNmodel1_dir	90		gazeCOD	GazeCoDxp	1	400	0	355378	-1	355278
GazeCoD_1Model_male	2	1	19	<?xml version="1.0"?>\n<Clock xmlns:dt="urn:schemas-microsoft-com:datatypes"><Description dt:dt="string">E-Prime Primary Realtime Clock</Description><StartTime><Timestamp dt:dt="int">0</Timestamp><DateUtc dt:dt="string">2017-04-24T10:04:32Z</DateUtc></StartTime><FrequencyChanges><FrequencyChange><Frequency dt:dt="r8">3312939</Frequency><Timestamp dt:dt="r8">25573744500</Timestamp><Current dt:dt="…	60.003	1	right	-195424031	04-24-2017	12:04:33	10:04:33	female	141	{LEFTARROW}	78							0	358011	357828	{LEFTARROW}	183	356701	356211	990	left8	17	4	120	mask17	0	357811	0	357611	eqm10_NoEyeNmodel1_dir	90		gazeCOD	GazeCoDxp	1	400	0	357311	10	357211
GazeCoD_1Model_male	2	1	19	<?xml version="1.0"?>\n<Clock xmlns:dt="urn:schemas-microsoft-com:datatypes"><Description dt:dt="string">E-Prime Primary Realtime Clock</Description><StartTime><Timestamp dt:dt="int">0</Timestamp><DateUtc dt:dt="string">2017-04-24T10:04:32Z</DateUtc></StartTime><FrequencyChanges><FrequencyChange><Frequency dt:dt="r8">3312939</Frequency><Timestamp dt:dt="r8">25573744500</Timestamp><Current dt:dt="…	60.003	1	right	-195424031	04-24-2017	12:04:33	10:04:33	female	142	{RIGHTARROW}	40							0	360035	359578	{RIGHTARROW}	457	358465	358028	937	right6,4	21	4	121	mask21	0	359561	0	359361	eqm10_NoEyeNmodel1_dir	90		gazeCOD	GazeCoDxp	1	400	0	359061	-4	358961
GazeCoD_1Model_male	2	1	19	<?xml version="1.0"?>\n<Clock xmlns:dt="urn:schemas-microsoft-com:datatypes"><Description dt:dt="string">E-Prime Primary Realtime Clock</Description><StartTime><Timestamp dt:dt="int">0</Timestamp><DateUtc dt:dt="string">2017-04-24T10:04:32Z</DateUtc></StartTime><FrequencyChanges><FrequencyChange><Frequency dt:dt="r8">3312939</Frequency><Timestamp dt:dt="r8">25573744500</Timestamp><Current dt:dt="…	60.003	1	right	-195424031	04-24-2017	12:04:33	10:04:33	female	143	{RIGHTARROW}	77							0	362307	361528	{RIGHTARROW}	779	360406	360044	862	right8	33	4	122	mask33	0	361511	0	361311	eqm10_NoEyeNmodel1_dir	HV		gazeCOD	GazeCoDxp	1	400	0	361011	5	360911
GazeCoD_1Model_male	2	1	19	<?xml version="1.0"?>\n<Clock xmlns:dt="urn:schemas-microsoft-com:datatypes"><Description dt:dt="string">E-Prime Primary Realtime Clock</Description><StartTime><Timestamp dt:dt="int">0</Timestamp><DateUtc dt:dt="string">2017-04-24T10:04:32Z</DateUtc></StartTime><FrequencyChanges><FrequencyChange><Frequency dt:dt="r8">3312939</Frequency><Timestamp dt:dt="r8">25573744500</Timestamp><Current dt:dt="…	60.003	1	right	-195424031	04-24-2017	12:04:33	10:04:33	female	144	{DOWNARROW}	79							0	364139	363811	{RIGHTARROW}	328	362700	362328	872	DG0	23	4	123	mask23	0	363794	-1	363594	eqm10_NoEyeNmodel1_dir	HV		gazeCOD	GazeCoDxp	0	400	0	363295	-5	363195
GazeCoD_1Model_male	2	1	19	<?xml version="1.0"?>\n<Clock xmlns:dt="urn:schemas-microsoft-com:datatypes"><Description dt:dt="string">E-Prime Primary Realtime Clock</Description><StartTime><Timestamp dt:dt="int">0</Timestamp><DateUtc dt:dt="string">2017-04-24T10:04:32Z</DateUtc></StartTime><FrequencyChanges><FrequencyChange><Frequency dt:dt="r8">3312939</Frequency><Timestamp dt:dt="r8">25573744500</Timestamp><Current dt:dt="…	60.003	1	right	-195424031	04-24-2017	12:04:33	10:04:33	female	145	{RIGHTARROW}	44							0	366002	365611	{DOWNARROW}	391	364485	364161	824	right3,2	8	4	124	mask8	0	365594	0	365394	eqm10_NoEyeNmodel1_dir	0		gazeCOD	GazeCoDxp	0	400	0	365094	9	364994
GazeCoD_1Model_male	2	1	19	<?xml version="1.0"?>\n<Clock xmlns:dt="urn:schemas-microsoft-com:datatypes"><Description dt:dt="string">E-Prime Primary Realtime Clock</Description><StartTime><Timestamp dt:dt="int">0</Timestamp><DateUtc dt:dt="string">2017-04-24T10:04:32Z</DateUtc></StartTime><FrequencyChanges><FrequencyChange><Frequency dt:dt="r8">3312939</Frequency><Timestamp dt:dt="r8">25573744500</Timestamp><Current dt:dt="…	60.003	1	right	-195424031	04-24-2017	12:04:33	10:04:33	female	146	{LEFTARROW}	49							0	368034	367611	{DOWNARROW}	423	366496	366027	969	left1,6	2	4	125	mask2	0	367594	0	367394	eqm10_NoEyeNmodel1_dir	0		gazeCOD	GazeCoDxp	0	400	0	367094	-2	366994
GazeCoD_1Model_male	2	1	19	<?xml version="1.0"?>\n<Clock xmlns:dt="urn:schemas-microsoft-com:datatypes"><Description dt:dt="string">E-Prime Primary Realtime Clock</Description><StartTime><Timestamp dt:dt="int">0</Timestamp><DateUtc dt:dt="string">2017-04-24T10:04:32Z</DateUtc></StartTime><FrequencyChanges><FrequencyChange><Frequency dt:dt="r8">3312939</Frequency><Timestamp dt:dt="r8">25573744500</Timestamp><Current dt:dt="…	60.003	1	right	-195424031	04-24-2017	12:04:33	10:04:33	female	147	{LEFTARROW}	55							0	369810	369560	{LEFTARROW}	250	368446	368044	902	left6,4	5	4	126	mask5	0	369544	0	369344	eqm10_NoEyeNmodel1_dir	0		gazeCOD	GazeCoDxp	1	400	0	369044	-2	368944
GazeCoD_1Model_male	2	1	19	<?xml version="1.0"?>\n<Clock xmlns:dt="urn:schemas-microsoft-com:datatypes"><Description dt:dt="string">E-Prime Primary Realtime Clock</Description><StartTime><Timestamp dt:dt="int">0</Timestamp><DateUtc dt:dt="string">2017-04-24T10:04:32Z</DateUtc></StartTime><FrequencyChanges><FrequencyChange><Frequency dt:dt="r8">3312939</Frequency><Timestamp dt:dt="r8">25573744500</Timestamp><Current dt:dt="…	60.003	1	right	-195424031	04-24-2017	12:04:33	10:04:33	female	148	{RIGHTARROW}	42							0	371674	371210	{RIGHTARROW}	464	370091	369827	764	right4,8	20	4	127	mask20	0	371194	0	370994	eqm10_NoEyeNmodel1_dir	90		gazeCOD	GazeCoDxp	1	400	0	370694	3	370594
GazeCoD_1Model_male	2	1	19	<?xml version="1.0"?>\n<Clock xmlns:dt="urn:schemas-microsoft-com:datatypes"><Description dt:dt="string">E-Prime Primary Realtime Clock</Description><StartTime><Timestamp dt:dt="int">0</Timestamp><DateUtc dt:dt="string">2017-04-24T10:04:32Z</DateUtc></StartTime><FrequencyChanges><FrequencyChange><Frequency dt:dt="r8">3312939</Frequency><Timestamp dt:dt="r8">25573744500</Timestamp><Current dt:dt="…	60.003	1	right	-195424031	04-24-2017	12:04:33	10:04:33	female	149	{LEFTARROW}	53							0	373490	373194	{DOWNARROW}	296	372081	371694	887	left4,8	15	4	128	mask15	0	373177	0	372977	eqm10_NoEyeNmodel1_dir	90		gazeCOD	GazeCoDxp	0	400	0	372677	-4	372577
GazeCoD_1Model_male	2	1	19	<?xml version="1.0"?>\n<Clock xmlns:dt="urn:schemas-microsoft-com:datatypes"><Description dt:dt="string">E-Prime Primary Realtime Clock</Description><StartTime><Timestamp dt:dt="int">0</Timestamp><DateUtc dt:dt="string">2017-04-24T10:04:32Z</DateUtc></StartTime><FrequencyChanges><FrequencyChange><Frequency dt:dt="r8">3312939</Frequency><Timestamp dt:dt="r8">25573744500</Timestamp><Current dt:dt="…	60.003	1	right	-195424031	04-24-2017	12:04:33	10:04:33	female	150	{RIGHTARROW}	46							0	375274	374927	{DOWNARROW}	347	373807	373510	797	right1,6	29	4	129	mask29	0	374910	0	374710	eqm10_NoEyeNmodel1_dir	HV		gazeCOD	GazeCoDxp	0	400	0	374410	3	374310
GazeCoD_1Model_male	2	1	19	<?xml version="1.0"?>\n<Clock xmlns:dt="urn:schemas-microsoft-com:datatypes"><Description dt:dt="string">E-Prime Primary Realtime Clock</Description><StartTime><Timestamp dt:dt="int">0</Timestamp><DateUtc dt:dt="string">2017-04-24T10:04:32Z</DateUtc></StartTime><FrequencyChanges><FrequencyChange><Frequency dt:dt="r8">3312939</Frequency><Timestamp dt:dt="r8">25573744500</Timestamp><Current dt:dt="…	60.003	1	right	-195424031	04-24-2017	12:04:33	10:04:33	female	151	{LEFTARROW}	55							0	377514	376877	{DOWNARROW}	637	375760	375294	966	left6,4	27	4	130	mask27	0	376860	0	376660	eqm10_NoEyeNmodel1_dir	HV		gazeCOD	GazeCoDxp	0	400	0	376360	0	376260
GazeCoD_1Model_male	2	1	19	<?xml version="1.0"?>\n<Clock xmlns:dt="urn:schemas-microsoft-com:datatypes"><Description dt:dt="string">E-Prime Primary Realtime Clock</Description><StartTime><Timestamp dt:dt="int">0</Timestamp><DateUtc dt:dt="string">2017-04-24T10:04:32Z</DateUtc></StartTime><FrequencyChanges><FrequencyChange><Frequency dt:dt="r8">3312939</Frequency><Timestamp dt:dt="r8">25573744500</Timestamp><Current dt:dt="…	60.003	1	right	-195424031	04-24-2017	12:04:33	10:04:33	female	152	{RIGHTARROW}	46							0	380122	379127	{RIGHTARROW}	995	378009	377527	982	right1,6	18	4	131	mask18	0	379110	0	378910	eqm10_NoEyeNmodel1_dir	90		gazeCOD	GazeCoDxp	1	400	0	378610	1	378510
GazeCoD_1Model_male	2	1	19	<?xml version="1.0"?>\n<Clock xmlns:dt="urn:schemas-microsoft-com:datatypes"><Description dt:dt="string">E-Prime Primary Realtime Clock</Description><StartTime><Timestamp dt:dt="int">0</Timestamp><DateUtc dt:dt="string">2017-04-24T10:04:32Z</DateUtc></StartTime><FrequencyChanges><FrequencyChange><Frequency dt:dt="r8">3312939</Frequency><Timestamp dt:dt="r8">25573744500</Timestamp><Current dt:dt="…	60.003	1	right	-195424031	04-24-2017	12:04:33	10:04:33	female	153	{RIGHTARROW}	46							0	382138	381677	{DOWNARROW}	461	380557	380143	914	right1,6	7	4	132	mask7	0	381660	0	381460	eqm10_NoEyeNmodel1_dir	0		gazeCOD	GazeCoDxp	0	400	0	381160	3	381060
GazeCoD_1Model_male	2	1	19	<?xml version="1.0"?>\n<Clock xmlns:dt="urn:schemas-microsoft-com:datatypes"><Description dt:dt="string">E-Prime Primary Realtime Clock</Description><StartTime><Timestamp dt:dt="int">0</Timestamp><DateUtc dt:dt="string">2017-04-24T10:04:32Z</DateUtc></StartTime><FrequencyChanges><FrequencyChange><Frequency dt:dt="r8">3312939</Frequency><Timestamp dt:dt="r8">25573744500</Timestamp><Current dt:dt="…	60.003	1	right	-195424031	04-24-2017	12:04:33	10:04:33	female	154	{RIGHTARROW}	44							0	383986	383610	{RIGHTARROW}	375	382492	382160	832	right3,2	30	5	133	mask30	0	383593	0	383393	eqm10_NoEyeNmodel1_dir	HV		gazeCOD	GazeCoDxp	1	400	0	383093	1	382993
GazeCoD_1Model_male	2	1	19	<?xml version="1.0"?>\n<Clock xmlns:dt="urn:schemas-microsoft-com:datatypes"><Description dt:dt="string">E-Prime Primary Realtime Clock</Description><StartTime><Timestamp dt:dt="int">0</Timestamp><DateUtc dt:dt="string">2017-04-24T10:04:32Z</DateUtc></StartTime><FrequencyChanges><FrequencyChange><Frequency dt:dt="r8">3312939</Frequency><Timestamp dt:dt="r8">25573744500</Timestamp><Current dt:dt="…	60.003	1	right	-195424031	04-24-2017	12:04:33	10:04:33	female	155	{RIGHTARROW}	77							0	385801	385576	{RIGHTARROW}	225	384457	384010	947	right8	11	5	134	mask11	0	385560	0	385360	eqm10_NoEyeNmodel1_dir	0		gazeCOD	GazeCoDxp	1	400	0	385060	3	384960
GazeCoD_1Model_male	2	1	19	<?xml version="1.0"?>\n<Clock xmlns:dt="urn:schemas-microsoft-com:datatypes"><Description dt:dt="string">E-Prime Primary Realtime Clock</Description><StartTime><Timestamp dt:dt="int">0</Timestamp><DateUtc dt:dt="string">2017-04-24T10:04:32Z</DateUtc></StartTime><FrequencyChanges><FrequencyChange><Frequency dt:dt="r8">3312939</Frequency><Timestamp dt:dt="r8">25573744500</Timestamp><Current dt:dt="…	60.003	1	right	-195424031	04-24-2017	12:04:33	10:04:33	female	156	{LEFTARROW}	49							0	387705	387226	{DOWNARROW}	479	386112	385826	786	left1,6	24	5	135	mask24	0	387210	0	387010	eqm10_NoEyeNmodel1_dir	HV		gazeCOD	GazeCoDxp	0	400	0	386710	-2	386610
GazeCoD_1Model_male	2	1	19	<?xml version="1.0"?>\n<Clock xmlns:dt="urn:schemas-microsoft-com:datatypes"><Description dt:dt="string">E-Prime Primary Realtime Clock</Description><StartTime><Timestamp dt:dt="int">0</Timestamp><DateUtc dt:dt="string">2017-04-24T10:04:32Z</DateUtc></StartTime><FrequencyChanges><FrequencyChange><Frequency dt:dt="r8">3312939</Frequency><Timestamp dt:dt="r8">25573744500</Timestamp><Current dt:dt="…	60.003	1	right	-195424031	04-24-2017	12:04:33	10:04:33	female	157	{LEFTARROW}	78							0	390545	389093	{LEFTARROW}	1452	387979	387726	753	left8	28	5	136	mask28	0	389076	0	388876	eqm10_NoEyeNmodel1_dir	HV		gazeCOD	GazeCoDxp	1	400	0	388576	-3	388476
GazeCoD_1Model_male	2	1	19	<?xml version="1.0"?>\n<Clock xmlns:dt="urn:schemas-microsoft-com:datatypes"><Description dt:dt="string">E-Prime Primary Realtime Clock</Description><StartTime><Timestamp dt:dt="int">0</Timestamp><DateUtc dt:dt="string">2017-04-24T10:04:32Z</DateUtc></StartTime><FrequencyChanges><FrequencyChange><Frequency dt:dt="r8">3312939</Frequency><Timestamp dt:dt="r8">25573744500</Timestamp><Current dt:dt="…	60.003	1	right	-195424031	04-24-2017	12:04:33	10:04:33	female	158	{LEFTARROW}	55							0	392241	392009	{LEFTARROW}	232	390884	390559	825	left6,4	27	5	137	mask27	0	391993	0	391793	eqm10_NoEyeNmodel1_dir	HV		gazeCOD	GazeCoDxp	1	400	0	391493	9	391393
GazeCoD_1Model_male	2	1	19	<?xml version="1.0"?>\n<Clock xmlns:dt="urn:schemas-microsoft-com:datatypes"><Description dt:dt="string">E-Prime Primary Realtime Clock</Description><StartTime><Timestamp dt:dt="int">0</Timestamp><DateUtc dt:dt="string">2017-04-24T10:04:32Z</DateUtc></StartTime><FrequencyChanges><FrequencyChange><Frequency dt:dt="r8">3312939</Frequency><Timestamp dt:dt="r8">25573744500</Timestamp><Current dt:dt="…	60.003	1	right	-195424031	04-24-2017	12:04:33	10:04:33	female	159	{RIGHTARROW}	44							0	393849	393793	{DOWNARROW}	56	392668	392259	909	right3,2	8	5	138	mask8	0	393776	0	393576	eqm10_NoEyeNmodel1_dir	0		gazeCOD	GazeCoDxp	0	400	0	393276	8	393176
GazeCoD_1Model_male	2	1	19	<?xml version="1.0"?>\n<Clock xmlns:dt="urn:schemas-microsoft-com:datatypes"><Description dt:dt="string">E-Prime Primary Realtime Clock</Description><StartTime><Timestamp dt:dt="int">0</Timestamp><DateUtc dt:dt="string">2017-04-24T10:04:32Z</DateUtc></StartTime><FrequencyChanges><FrequencyChange><Frequency dt:dt="r8">3312939</Frequency><Timestamp dt:dt="r8">25573744500</Timestamp><Current dt:dt="…	60.003	1	right	-195424031	04-24-2017	12:04:33	10:04:33	female	160	{RIGHTARROW}	40							0	395489	395376	{RIGHTARROW}	113	394256	393859	897	right6,4	21	5	139	mask21	0	395359	0	395159	eqm10_NoEyeNmodel1_dir	90		gazeCOD	GazeCoDxp	1	400	0	394859	3	394759
GazeCoD_1Model_male	2	1	19	<?xml version="1.0"?>\n<Clock xmlns:dt="urn:schemas-microsoft-com:datatypes"><Description dt:dt="string">E-Prime Primary Realtime Clock</Description><StartTime><Timestamp dt:dt="int">0</Timestamp><DateUtc dt:dt="string">2017-04-24T10:04:32Z</DateUtc></StartTime><FrequencyChanges><FrequencyChange><Frequency dt:dt="r8">3312939</Frequency><Timestamp dt:dt="r8">25573744500</Timestamp><Current dt:dt="…	60.003	1	right	-195424031	04-24-2017	12:04:33	10:04:33	female	161	{LEFTARROW}	49							0	397257	397026	{DOWNARROW}	231	395911	395509	902	left1,6	13	5	140	mask13	0	397009	0	396809	eqm10_NoEyeNmodel1_dir	90		gazeCOD	GazeCoDxp	0	400	0	396509	-2	396409
GazeCoD_1Model_male	2	1	19	<?xml version="1.0"?>\n<Clock xmlns:dt="urn:schemas-microsoft-com:datatypes"><Description dt:dt="string">E-Prime Primary Realtime Clock</Description><StartTime><Timestamp dt:dt="int">0</Timestamp><DateUtc dt:dt="string">2017-04-24T10:04:32Z</DateUtc></StartTime><FrequencyChanges><FrequencyChange><Frequency dt:dt="r8">3312939</Frequency><Timestamp dt:dt="r8">25573744500</Timestamp><Current dt:dt="…	60.003	1	right	-195424031	04-24-2017	12:04:33	10:04:33	female	162	{RIGHTARROW}	44							0	399145	398826	{RIGHTARROW}	319	397711	397276	935	right3,2	19	5	141	mask19	0	398809	0	398609	eqm10_NoEyeNmodel1_dir	90		gazeCOD	GazeCoDxp	1	400	0	398309	-2	398209
GazeCoD_1Model_male	2	1	19	<?xml version="1.0"?>\n<Clock xmlns:dt="urn:schemas-microsoft-com:datatypes"><Description dt:dt="string">E-Prime Primary Realtime Clock</Description><StartTime><Timestamp dt:dt="int">0</Timestamp><DateUtc dt:dt="string">2017-04-24T10:04:32Z</DateUtc></StartTime><FrequencyChanges><FrequencyChange><Frequency dt:dt="r8">3312939</Frequency><Timestamp dt:dt="r8">25573744500</Timestamp><Current dt:dt="…	60.003	1	right	-195424031	04-24-2017	12:04:33	10:04:33	female	163	{RIGHTARROW}	77							0	401241	400776	{RIGHTARROW}	465	399649	399159	990	right8	22	5	142	mask22	0	400759	0	400559	eqm10_NoEyeNmodel1_dir	90		gazeCOD	GazeCoDxp	1	400	0	400259	10	400159
GazeCoD_1Model_male	2	1	19	<?xml version="1.0"?>\n<Clock xmlns:dt="urn:schemas-microsoft-com:datatypes"><Description dt:dt="string">E-Prime Primary Realtime Clock</Description><StartTime><Timestamp dt:dt="int">0</Timestamp><DateUtc dt:dt="string">2017-04-24T10:04:32Z</DateUtc></StartTime><FrequencyChanges><FrequencyChange><Frequency dt:dt="r8">3312939</Frequency><Timestamp dt:dt="r8">25573744500</Timestamp><Current dt:dt="…	60.003	1	right	-195424031	04-24-2017	12:04:33	10:04:33	female	164	{RIGHTARROW}	42							0	403120	402659	{RIGHTARROW}	461	401535	401259	776	right4,8	20	5	143	mask20	0	402642	0	402442	eqm10_NoEyeNmodel1_dir	90		gazeCOD	GazeCoDxp	1	400	0	402142	7	402042
GazeCoD_1Model_male	2	1	19	<?xml version="1.0"?>\n<Clock xmlns:dt="urn:schemas-microsoft-com:datatypes"><Description dt:dt="string">E-Prime Primary Realtime Clock</Description><StartTime><Timestamp dt:dt="int">0</Timestamp><DateUtc dt:dt="string">2017-04-24T10:04:32Z</DateUtc></StartTime><FrequencyChanges><FrequencyChange><Frequency dt:dt="r8">3312939</Frequency><Timestamp dt:dt="r8">25573744500</Timestamp><Current dt:dt="…	60.003	1	right	-195424031	04-24-2017	12:04:33	10:04:33	female	165	{DOWNARROW}	79							0	404984	404592	{DOWNARROW}	392	403475	403142	833	DG0	23	5	144	mask23	0	404575	0	404375	eqm10_NoEyeNmodel1_dir	HV		gazeCOD	GazeCoDxp	1	400	0	404075	0	403975
GazeCoD_1Model_male	2	1	19	<?xml version="1.0"?>\n<Clock xmlns:dt="urn:schemas-microsoft-com:datatypes"><Description dt:dt="string">E-Prime Primary Realtime Clock</Description><StartTime><Timestamp dt:dt="int">0</Timestamp><DateUtc dt:dt="string">2017-04-24T10:04:32Z</DateUtc></StartTime><FrequencyChanges><FrequencyChange><Frequency dt:dt="r8">3312939</Frequency><Timestamp dt:dt="r8">25573744500</Timestamp><Current dt:dt="…	60.003	1	right	-195424031	04-24-2017	12:04:33	10:04:33	female	166	{LEFTARROW}	55							0	406792	406475	{LEFTARROW}	317	405350	405009	841	left6,4	5	5	145	mask5	0	406459	0	406259	eqm10_NoEyeNmodel1_dir	0		gazeCOD	GazeCoDxp	1	400	0	405959	9	405859
GazeCoD_1Model_male	2	1	19	<?xml version="1.0"?>\n<Clock xmlns:dt="urn:schemas-microsoft-com:datatypes"><Description dt:dt="string">E-Prime Primary Realtime Clock</Description><StartTime><Timestamp dt:dt="int">0</Timestamp><DateUtc dt:dt="string">2017-04-24T10:04:32Z</DateUtc></StartTime><FrequencyChanges><FrequencyChange><Frequency dt:dt="r8">3312939</Frequency><Timestamp dt:dt="r8">25573744500</Timestamp><Current dt:dt="…	60.003	1	right	-195424031	04-24-2017	12:04:33	10:04:33	female	167	{LEFTARROW}	53							0	409248	408308	{LEFTARROW}	940	407193	406809	884	left4,8	15	5	146	mask15	0	408292	0	408092	eqm10_NoEyeNmodel1_dir	90		gazeCOD	GazeCoDxp	1	400	0	407792	-1	407692
GazeCoD_1Model_male	2	1	19	<?xml version="1.0"?>\n<Clock xmlns:dt="urn:schemas-microsoft-com:datatypes"><Description dt:dt="string">E-Prime Primary Realtime Clock</Description><StartTime><Timestamp dt:dt="int">0</Timestamp><DateUtc dt:dt="string">2017-04-24T10:04:32Z</DateUtc></StartTime><FrequencyChanges><FrequencyChange><Frequency dt:dt="r8">3312939</Frequency><Timestamp dt:dt="r8">25573744500</Timestamp><Current dt:dt="…	60.003	1	right	-195424031	04-24-2017	12:04:33	10:04:33	female	168	{LEFTARROW}	51							0	411008	410675	{DOWNARROW}	333	409556	409258	798	left3,2	25	5	147	mask25	0	410658	0	410458	eqm10_NoEyeNmodel1_dir	HV		gazeCOD	GazeCoDxp	0	400	0	410158	2	410058
GazeCoD_1Model_male	2	1	19	<?xml version="1.0"?>\n<Clock xmlns:dt="urn:schemas-microsoft-com:datatypes"><Description dt:dt="string">E-Prime Primary Realtime Clock</Description><StartTime><Timestamp dt:dt="int">0</Timestamp><DateUtc dt:dt="string">2017-04-24T10:04:32Z</DateUtc></StartTime><FrequencyChanges><FrequencyChange><Frequency dt:dt="r8">3312939</Frequency><Timestamp dt:dt="r8">25573744500</Timestamp><Current dt:dt="…	60.003	1	right	-195424031	04-24-2017	12:04:33	10:04:33	female	169	{LEFTARROW}	51							0	412648	412408	{RIGHTARROW}	240	411282	411025	757	left3,2	14	5	148	mask14	0	412392	0	412192	eqm10_NoEyeNmodel1_dir	90		gazeCOD	GazeCoDxp	0	400	0	411892	10	411792
GazeCoD_1Model_male	2	1	19	<?xml version="1.0"?>\n<Clock xmlns:dt="urn:schemas-microsoft-com:datatypes"><Description dt:dt="string">E-Prime Primary Realtime Clock</Description><StartTime><Timestamp dt:dt="int">0</Timestamp><DateUtc dt:dt="string">2017-04-24T10:04:32Z</DateUtc></StartTime><FrequencyChanges><FrequencyChange><Frequency dt:dt="r8">3312939</Frequency><Timestamp dt:dt="r8">25573744500</Timestamp><Current dt:dt="…	60.003	1	right	-195424031	04-24-2017	12:04:33	10:04:33	female	170	{RIGHTARROW}	42							0	414704	414225	{RIGHTARROW}	479	413106	412658	948	right4,8	31	5	149	mask31	0	414208	0	414008	eqm10_NoEyeNmodel1_dir	HV		gazeCOD	GazeCoDxp	1	400	0	413708	2	413608
GazeCoD_1Model_male	2	1	19	<?xml version="1.0"?>\n<Clock xmlns:dt="urn:schemas-microsoft-com:datatypes"><Description dt:dt="string">E-Prime Primary Realtime Clock</Description><StartTime><Timestamp dt:dt="int">0</Timestamp><DateUtc dt:dt="string">2017-04-24T10:04:32Z</DateUtc></StartTime><FrequencyChanges><FrequencyChange><Frequency dt:dt="r8">3312939</Frequency><Timestamp dt:dt="r8">25573744500</Timestamp><Current dt:dt="…	60.003	1	right	-195424031	04-24-2017	12:04:33	10:04:33	female	171	{LEFTARROW}	78							0	416672	416325	{DOWNARROW}	347	415203	414725	978	left8	6	5	150	mask6	0	416308	0	416108	eqm10_NoEyeNmodel1_dir	0		gazeCOD	GazeCoDxp	0	400	0	415808	5	415708
GazeCoD_1Model_male	2	1	19	<?xml version="1.0"?>\n<Clock xmlns:dt="urn:schemas-microsoft-com:datatypes"><Description dt:dt="string">E-Prime Primary Realtime Clock</Description><StartTime><Timestamp dt:dt="int">0</Timestamp><DateUtc dt:dt="string">2017-04-24T10:04:32Z</DateUtc></StartTime><FrequencyChanges><FrequencyChange><Frequency dt:dt="r8">3312939</Frequency><Timestamp dt:dt="r8">25573744500</Timestamp><Current dt:dt="…	60.003	1	right	-195424031	04-24-2017	12:04:33	10:04:33	female	172	{RIGHTARROW}	46							0	418520	418191	{DOWNARROW}	329	417071	416691	880	right1,6	7	5	151	mask7	0	418175	0	417975	eqm10_NoEyeNmodel1_dir	0		gazeCOD	GazeCoDxp	0	400	0	417675	4	417575
GazeCoD_1Model_male	2	1	19	<?xml version="1.0"?>\n<Clock xmlns:dt="urn:schemas-microsoft-com:datatypes"><Description dt:dt="string">E-Prime Primary Realtime Clock</Description><StartTime><Timestamp dt:dt="int">0</Timestamp><DateUtc dt:dt="string">2017-04-24T10:04:32Z</DateUtc></StartTime><FrequencyChanges><FrequencyChange><Frequency dt:dt="r8">3312939</Frequency><Timestamp dt:dt="r8">25573744500</Timestamp><Current dt:dt="…	60.003	1	right	-195424031	04-24-2017	12:04:33	10:04:33	female	173	{LEFTARROW}	49							0	420344	419941	{DOWNARROW}	402	418826	418541	785	left1,6	2	5	152	mask2	0	419924	-1	419724	eqm10_NoEyeNmodel1_dir	0		gazeCOD	GazeCoDxp	0	400	0	419425	-1	419325
GazeCoD_1Model_male	2	1	19	<?xml version="1.0"?>\n<Clock xmlns:dt="urn:schemas-microsoft-com:datatypes"><Description dt:dt="string">E-Prime Primary Realtime Clock</Description><StartTime><Timestamp dt:dt="int">0</Timestamp><DateUtc dt:dt="string">2017-04-24T10:04:32Z</DateUtc></StartTime><FrequencyChanges><FrequencyChange><Frequency dt:dt="r8">3312939</Frequency><Timestamp dt:dt="r8">25573744500</Timestamp><Current dt:dt="…	60.003	1	right	-195424031	04-24-2017	12:04:33	10:04:33	female	174	{LEFTARROW}	55							0	422319	421941	{LEFTARROW}	378	420825	420358	967	left6,4	16	5	153	mask16	0	421924	0	421724	eqm10_NoEyeNmodel1_dir	90		gazeCOD	GazeCoDxp	1	400	0	421424	-1	421324
GazeCoD_1Model_male	2	1	19	<?xml version="1.0"?>\n<Clock xmlns:dt="urn:schemas-microsoft-com:datatypes"><Description dt:dt="string">E-Prime Primary Realtime Clock</Description><StartTime><Timestamp dt:dt="int">0</Timestamp><DateUtc dt:dt="string">2017-04-24T10:04:32Z</DateUtc></StartTime><FrequencyChanges><FrequencyChange><Frequency dt:dt="r8">3312939</Frequency><Timestamp dt:dt="r8">25573744500</Timestamp><Current dt:dt="…	60.003	1	right	-195424031	04-24-2017	12:04:33	10:04:33	female	175	{DOWNARROW}	79							0	424079	423741	{DOWNARROW}	338	422628	422341	787	DG0	1	5	154	mask1	0	423724	0	423524	eqm10_NoEyeNmodel1_dir	0		gazeCOD	GazeCoDxp	1	400	0	423224	-4	423124
GazeCoD_1Model_male	2	1	19	<?xml version="1.0"?>\n<Clock xmlns:dt="urn:schemas-microsoft-com:datatypes"><Description dt:dt="string">E-Prime Primary Realtime Clock</Description><StartTime><Timestamp dt:dt="int">0</Timestamp><DateUtc dt:dt="string">2017-04-24T10:04:32Z</DateUtc></StartTime><FrequencyChanges><FrequencyChange><Frequency dt:dt="r8">3312939</Frequency><Timestamp dt:dt="r8">25573744500</Timestamp><Current dt:dt="…	60.003	1	right	-195424031	04-24-2017	12:04:33	10:04:33	female	176	{RIGHTARROW}	40							0	426079	425691	{RIGHTARROW}	388	424573	424091	982	right6,4	10	5	155	mask10	0	425674	0	425474	eqm10_NoEyeNmodel1_dir	0		gazeCOD	GazeCoDxp	1	400	0	425174	1	425074
GazeCoD_1Model_male	2	1	19	<?xml version="1.0"?>\n<Clock xmlns:dt="urn:schemas-microsoft-com:datatypes"><Description dt:dt="string">E-Prime Primary Realtime Clock</Description><StartTime><Timestamp dt:dt="int">0</Timestamp><DateUtc dt:dt="string">2017-04-24T10:04:32Z</DateUtc></StartTime><FrequencyChanges><FrequencyChange><Frequency dt:dt="r8">3312939</Frequency><Timestamp dt:dt="r8">25573744500</Timestamp><Current dt:dt="…	60.003	1	right	-195424031	04-24-2017	12:04:33	10:04:33	female	177	{LEFTARROW}	53							0	428039	427557	{LEFTARROW}	482	426446	426091	855	left4,8	26	5	156	mask26	0	427541	0	427341	eqm10_NoEyeNmodel1_dir	HV		gazeCOD	GazeCoDxp	1	400	0	427041	-5	426941
GazeCoD_1Model_male	2	1	19	<?xml version="1.0"?>\n<Clock xmlns:dt="urn:schemas-microsoft-com:datatypes"><Description dt:dt="string">E-Prime Primary Realtime Clock</Description><StartTime><Timestamp dt:dt="int">0</Timestamp><DateUtc dt:dt="string">2017-04-24T10:04:32Z</DateUtc></StartTime><FrequencyChanges><FrequencyChange><Frequency dt:dt="r8">3312939</Frequency><Timestamp dt:dt="r8">25573744500</Timestamp><Current dt:dt="…	60.003	1	right	-195424031	04-24-2017	12:04:33	10:04:33	female	178	{LEFTARROW}	51							0	429983	429607	{DOWNARROW}	376	428484	428057	927	left3,2	3	5	157	mask3	0	429591	0	429391	eqm10_NoEyeNmodel1_dir	0		gazeCOD	GazeCoDxp	0	400	0	429091	7	428991
GazeCoD_1Model_male	2	1	19	<?xml version="1.0"?>\n<Clock xmlns:dt="urn:schemas-microsoft-com:datatypes"><Description dt:dt="string">E-Prime Primary Realtime Clock</Description><StartTime><Timestamp dt:dt="int">0</Timestamp><DateUtc dt:dt="string">2017-04-24T10:04:32Z</DateUtc></StartTime><FrequencyChanges><FrequencyChange><Frequency dt:dt="r8">3312939</Frequency><Timestamp dt:dt="r8">25573744500</Timestamp><Current dt:dt="…	60.003	1	right	-195424031	04-24-2017	12:04:33	10:04:33	female	179	{RIGHTARROW}	46							0	431959	431591	{DOWNARROW}	368	430472	430007	965	right1,6	29	5	158	mask29	0	431574	0	431374	eqm10_NoEyeNmodel1_dir	HV		gazeCOD	GazeCoDxp	0	400	0	431074	2	430974
GazeCoD_1Model_male	2	1	19	<?xml version="1.0"?>\n<Clock xmlns:dt="urn:schemas-microsoft-com:datatypes"><Description dt:dt="string">E-Prime Primary Realtime Clock</Description><StartTime><Timestamp dt:dt="int">0</Timestamp><DateUtc dt:dt="string">2017-04-24T10:04:32Z</DateUtc></StartTime><FrequencyChanges><FrequencyChange><Frequency dt:dt="r8">3312939</Frequency><Timestamp dt:dt="r8">25573744500</Timestamp><Current dt:dt="…	60.003	1	right	-195424031	04-24-2017	12:04:33	10:04:33	female	180	{LEFTARROW}	78							0	434351	433507	{DOWNARROW}	844	432380	431974	906	left8	17	5	159	mask17	0	433490	0	433290	eqm10_NoEyeNmodel1_dir	90		gazeCOD	GazeCoDxp	0	400	0	432990	10	432890
GazeCoD_1Model_male	2	1	19	<?xml version="1.0"?>\n<Clock xmlns:dt="urn:schemas-microsoft-com:datatypes"><Description dt:dt="string">E-Prime Primary Realtime Clock</Description><StartTime><Timestamp dt:dt="int">0</Timestamp><DateUtc dt:dt="string">2017-04-24T10:04:32Z</DateUtc></StartTime><FrequencyChanges><FrequencyChange><Frequency dt:dt="r8">3312939</Frequency><Timestamp dt:dt="r8">25573744500</Timestamp><Current dt:dt="…	60.003	1	right	-195424031	04-24-2017	12:04:33	10:04:33	female	181	{RIGHTARROW}	77							0	435919	435840	{RIGHTARROW}	79	434725	434374	851	right8	33	5	160	mask33	0	435824	0	435624	eqm10_NoEyeNmodel1_dir	HV		gazeCOD	GazeCoDxp	1	400	0	435324	-1	435224
GazeCoD_1Model_male	2	1	19	<?xml version="1.0"?>\n<Clock xmlns:dt="urn:schemas-microsoft-com:datatypes"><Description dt:dt="string">E-Prime Primary Realtime Clock</Description><StartTime><Timestamp dt:dt="int">0</Timestamp><DateUtc dt:dt="string">2017-04-24T10:04:32Z</DateUtc></StartTime><FrequencyChanges><FrequencyChange><Frequency dt:dt="r8">3312939</Frequency><Timestamp dt:dt="r8">25573744500</Timestamp><Current dt:dt="…	60.003	1	right	-195424031	04-24-2017	12:04:33	10:04:33	female	182	{RIGHTARROW}	42							0	437775	437324	{RIGHTARROW}	451	436208	435940	768	right4,8	9	5	161	mask9	0	437307	0	437107	eqm10_NoEyeNmodel1_dir	0		gazeCOD	GazeCoDxp	1	400	0	436807	-1	436707
GazeCoD_1Model_male	2	1	19	<?xml version="1.0"?>\n<Clock xmlns:dt="urn:schemas-microsoft-com:datatypes"><Description dt:dt="string">E-Prime Primary Realtime Clock</Description><StartTime><Timestamp dt:dt="int">0</Timestamp><DateUtc dt:dt="string">2017-04-24T10:04:32Z</DateUtc></StartTime><FrequencyChanges><FrequencyChange><Frequency dt:dt="r8">3312939</Frequency><Timestamp dt:dt="r8">25573744500</Timestamp><Current dt:dt="…	60.003	1	right	-195424031	04-24-2017	12:04:33	10:04:33	female	183	{LEFTARROW}	53							0	439727	439373	{LEFTARROW}	353	438251	437790	961	left4,8	4	5	162	mask4	0	439357	0	439157	eqm10_NoEyeNmodel1_dir	0		gazeCOD	GazeCoDxp	1	400	0	438857	6	438757
GazeCoD_1Model_male	2	1	19	<?xml version="1.0"?>\n<Clock xmlns:dt="urn:schemas-microsoft-com:datatypes"><Description dt:dt="string">E-Prime Primary Realtime Clock</Description><StartTime><Timestamp dt:dt="int">0</Timestamp><DateUtc dt:dt="string">2017-04-24T10:04:32Z</DateUtc></StartTime><FrequencyChanges><FrequencyChange><Frequency dt:dt="r8">3312939</Frequency><Timestamp dt:dt="r8">25573744500</Timestamp><Current dt:dt="…	60.003	1	right	-195424031	04-24-2017	12:04:33	10:04:33	female	184	{RIGHTARROW}	40							0	441878	441340	{RIGHTARROW}	538	440220	439740	980	right6,4	32	5	163	mask32	0	441323	0	441123	eqm10_NoEyeNmodel1_dir	HV		gazeCOD	GazeCoDxp	1	400	0	440823	3	440723
GazeCoD_1Model_male	2	1	19	<?xml version="1.0"?>\n<Clock xmlns:dt="urn:schemas-microsoft-com:datatypes"><Description dt:dt="string">E-Prime Primary Realtime Clock</Description><StartTime><Timestamp dt:dt="int">0</Timestamp><DateUtc dt:dt="string">2017-04-24T10:04:32Z</DateUtc></StartTime><FrequencyChanges><FrequencyChange><Frequency dt:dt="r8">3312939</Frequency><Timestamp dt:dt="r8">25573744500</Timestamp><Current dt:dt="…	60.003	1	right	-195424031	04-24-2017	12:04:33	10:04:33	female	185	{RIGHTARROW}	46							0	443702	443273	{RIGHTARROW}	429	442148	441890	758	right1,6	18	5	164	mask18	0	443257	0	443057	eqm10_NoEyeNmodel1_dir	90		gazeCOD	GazeCoDxp	1	400	0	442757	9	442657
GazeCoD_1Model_male	2	1	19	<?xml version="1.0"?>\n<Clock xmlns:dt="urn:schemas-microsoft-com:datatypes"><Description dt:dt="string">E-Prime Primary Realtime Clock</Description><StartTime><Timestamp dt:dt="int">0</Timestamp><DateUtc dt:dt="string">2017-04-24T10:04:32Z</DateUtc></StartTime><FrequencyChanges><FrequencyChange><Frequency dt:dt="r8">3312939</Frequency><Timestamp dt:dt="r8">25573744500</Timestamp><Current dt:dt="…	60.003	1	right	-195424031	04-24-2017	12:04:33	10:04:33	female	186	{DOWNARROW}	79							0	445646	445206	{RIGHTARROW}	440	444080	443723	857	DG0	12	5	165	mask12	0	445190	0	444990	eqm10_NoEyeNmodel1_dir	90		gazeCOD	GazeCoDxp	0	400	0	444690	10	444590
GazeCoD_1Model_male	2	1	19	<?xml version="1.0"?>\n<Clock xmlns:dt="urn:schemas-microsoft-com:datatypes"><Description dt:dt="string">E-Prime Primary Realtime Clock</Description><StartTime><Timestamp dt:dt="int">0</Timestamp><DateUtc dt:dt="string">2017-04-24T10:04:32Z</DateUtc></StartTime><FrequencyChanges><FrequencyChange><Frequency dt:dt="r8">3312939</Frequency><Timestamp dt:dt="r8">25573744500</Timestamp><Current dt:dt="…	60.003	1	right	-195424031	04-24-2017	12:04:33	10:04:33	female	187	{RIGHTARROW}	42							0	450598	450156	{RIGHTARROW}	442	449043	448656	887	right4,8	9	6	166	mask9	0	450140	0	449940	eqm10_NoEyeNmodel1_dir	0		gazeCOD	GazeCoDxp	1	400	0	449640	-3	449540
GazeCoD_1Model_male	2	1	19	<?xml version="1.0"?>\n<Clock xmlns:dt="urn:schemas-microsoft-com:datatypes"><Description dt:dt="string">E-Prime Primary Realtime Clock</Description><StartTime><Timestamp dt:dt="int">0</Timestamp><DateUtc dt:dt="string">2017-04-24T10:04:32Z</DateUtc></StartTime><FrequencyChanges><FrequencyChange><Frequency dt:dt="r8">3312939</Frequency><Timestamp dt:dt="r8">25573744500</Timestamp><Current dt:dt="…	60.003	1	right	-195424031	04-24-2017	12:04:33	10:04:33	female	188	{LEFTARROW}	55							0	452390	452156	{LEFTARROW}	234	451036	450623	913	left6,4	5	6	167	mask5	0	452139	0	451939	eqm10_NoEyeNmodel1_dir	0		gazeCOD	GazeCoDxp	1	400	0	451639	3	451539
GazeCoD_1Model_male	2	1	19	<?xml version="1.0"?>\n<Clock xmlns:dt="urn:schemas-microsoft-com:datatypes"><Description dt:dt="string">E-Prime Primary Realtime Clock</Description><StartTime><Timestamp dt:dt="int">0</Timestamp><DateUtc dt:dt="string">2017-04-24T10:04:32Z</DateUtc></StartTime><FrequencyChanges><FrequencyChange><Frequency dt:dt="r8">3312939</Frequency><Timestamp dt:dt="r8">25573744500</Timestamp><Current dt:dt="…	60.003	1	right	-195424031	04-24-2017	12:04:33	10:04:33	female	189	{RIGHTARROW}	40							0	454446	453973	{RIGHTARROW}	473	452861	452406	955	right6,4	32	6	168	mask32	0	453956	0	453756	eqm10_NoEyeNmodel1_dir	HV		gazeCOD	GazeCoDxp	1	400	0	453456	-5	453356
GazeCoD_1Model_male	2	1	19	<?xml version="1.0"?>\n<Clock xmlns:dt="urn:schemas-microsoft-com:datatypes"><Description dt:dt="string">E-Prime Primary Realtime Clock</Description><StartTime><Timestamp dt:dt="int">0</Timestamp><DateUtc dt:dt="string">2017-04-24T10:04:32Z</DateUtc></StartTime><FrequencyChanges><FrequencyChange><Frequency dt:dt="r8">3312939</Frequency><Timestamp dt:dt="r8">25573744500</Timestamp><Current dt:dt="…	60.003	1	right	-195424031	04-24-2017	12:04:33	10:04:33	female	190	{LEFTARROW}	53							0	456430	455989	{LEFTARROW}	441	454865	454456	909	left4,8	4	6	169	mask4	0	455973	0	455773	eqm10_NoEyeNmodel1_dir	0		gazeCOD	GazeCoDxp	1	400	0	455473	8	455373
GazeCoD_1Model_male	2	1	19	<?xml version="1.0"?>\n<Clock xmlns:dt="urn:schemas-microsoft-com:datatypes"><Description dt:dt="string">E-Prime Primary Realtime Clock</Description><StartTime><Timestamp dt:dt="int">0</Timestamp><DateUtc dt:dt="string">2017-04-24T10:04:32Z</DateUtc></StartTime><FrequencyChanges><FrequencyChange><Frequency dt:dt="r8">3312939</Frequency><Timestamp dt:dt="r8">25573744500</Timestamp><Current dt:dt="…	60.003	1	right	-195424031	04-24-2017	12:04:33	10:04:33	female	191	{DOWNARROW}	79							0	458158	457989	{DOWNARROW}	168	456864	456439	925	DG0	1	6	170	mask1	0	457972	-1	457772	eqm10_NoEyeNmodel1_dir	0		gazeCOD	GazeCoDxp	1	400	0	457473	9	457373
GazeCoD_1Model_male	2	1	19	<?xml version="1.0"?>\n<Clock xmlns:dt="urn:schemas-microsoft-com:datatypes"><Description dt:dt="string">E-Prime Primary Realtime Clock</Description><StartTime><Timestamp dt:dt="int">0</Timestamp><DateUtc dt:dt="string">2017-04-24T10:04:32Z</DateUtc></StartTime><FrequencyChanges><FrequencyChange><Frequency dt:dt="r8">3312939</Frequency><Timestamp dt:dt="r8">25573744500</Timestamp><Current dt:dt="…	60.003	1	right	-195424031	04-24-2017	12:04:33	10:04:33	female	192	{LEFTARROW}	49							0	460189	459706	{DOWNARROW}	483	458590	458172	918	left1,6	2	6	171	mask2	0	459689	0	459489	eqm10_NoEyeNmodel1_dir	0		gazeCOD	GazeCoDxp	0	400	0	459189	-1	459089
GazeCoD_1Model_male	2	1	19	<?xml version="1.0"?>\n<Clock xmlns:dt="urn:schemas-microsoft-com:datatypes"><Description dt:dt="string">E-Prime Primary Realtime Clock</Description><StartTime><Timestamp dt:dt="int">0</Timestamp><DateUtc dt:dt="string">2017-04-24T10:04:32Z</DateUtc></StartTime><FrequencyChanges><FrequencyChange><Frequency dt:dt="r8">3312939</Frequency><Timestamp dt:dt="r8">25573744500</Timestamp><Current dt:dt="…	60.003	1	right	-195424031	04-24-2017	12:04:33	10:04:33	female	193	{RIGHTARROW}	40							0	462053	461656	{RIGHTARROW}	397	460536	460206	830	right6,4	10	6	172	mask10	0	461639	0	461439	eqm10_NoEyeNmodel1_dir	0		gazeCOD	GazeCoDxp	1	400	0	461139	3	461039
GazeCoD_1Model_male	2	1	19	<?xml version="1.0"?>\n<Clock xmlns:dt="urn:schemas-microsoft-com:datatypes"><Description dt:dt="string">E-Prime Primary Realtime Clock</Description><StartTime><Timestamp dt:dt="int">0</Timestamp><DateUtc dt:dt="string">2017-04-24T10:04:32Z</DateUtc></StartTime><FrequencyChanges><FrequencyChange><Frequency dt:dt="r8">3312939</Frequency><Timestamp dt:dt="r8">25573744500</Timestamp><Current dt:dt="…	60.003	1	right	-195424031	04-24-2017	12:04:33	10:04:33	female	194	{RIGHTARROW}	40							0	463997	463606	{RIGHTARROW}	391	462494	462072	922	right6,4	21	6	173	mask21	0	463589	0	463389	eqm10_NoEyeNmodel1_dir	90		gazeCOD	GazeCoDxp	1	400	0	463089	-5	462989
GazeCoD_1Model_male	2	1	19	<?xml version="1.0"?>\n<Clock xmlns:dt="urn:schemas-microsoft-com:datatypes"><Description dt:dt="string">E-Prime Primary Realtime Clock</Description><StartTime><Timestamp dt:dt="int">0</Timestamp><DateUtc dt:dt="string">2017-04-24T10:04:32Z</DateUtc></StartTime><FrequencyChanges><FrequencyChange><Frequency dt:dt="r8">3312939</Frequency><Timestamp dt:dt="r8">25573744500</Timestamp><Current dt:dt="…	60.003	1	right	-195424031	04-24-2017	12:04:33	10:04:33	female	195	{LEFTARROW}	53							0	465917	465472	{LEFTARROW}	445	464351	464022	829	left4,8	26	6	174	mask26	0	465455	0	465255	eqm10_NoEyeNmodel1_dir	HV		gazeCOD	GazeCoDxp	1	400	0	464955	4	464855
GazeCoD_1Model_male	2	1	19	<?xml version="1.0"?>\n<Clock xmlns:dt="urn:schemas-microsoft-com:datatypes"><Description dt:dt="string">E-Prime Primary Realtime Clock</Description><StartTime><Timestamp dt:dt="int">0</Timestamp><DateUtc dt:dt="string">2017-04-24T10:04:32Z</DateUtc></StartTime><FrequencyChanges><FrequencyChange><Frequency dt:dt="r8">3312939</Frequency><Timestamp dt:dt="r8">25573744500</Timestamp><Current dt:dt="…	60.003	1	right	-195424031	04-24-2017	12:04:33	10:04:33	female	196	{RIGHTARROW}	77							0	467909	467489	{RIGHTARROW}	420	466378	465939	939	right8	33	6	175	mask33	0	467472	-1	467272	eqm10_NoEyeNmodel1_dir	HV		gazeCOD	GazeCoDxp	1	400	0	466973	-5	466873
GazeCoD_1Model_male	2	1	19	<?xml version="1.0"?>\n<Clock xmlns:dt="urn:schemas-microsoft-com:datatypes"><Description dt:dt="string">E-Prime Primary Realtime Clock</Description><StartTime><Timestamp dt:dt="int">0</Timestamp><DateUtc dt:dt="string">2017-04-24T10:04:32Z</DateUtc></StartTime><FrequencyChanges><FrequencyChange><Frequency dt:dt="r8">3312939</Frequency><Timestamp dt:dt="r8">25573744500</Timestamp><Current dt:dt="…	60.003	1	right	-195424031	04-24-2017	12:04:33	10:04:33	female	197	{RIGHTARROW}	44							0	469757	469289	{RIGHTARROW}	468	468178	467922	756	right3,2	19	6	176	mask19	0	469272	-1	469072	eqm10_NoEyeNmodel1_dir	90		gazeCOD	GazeCoDxp	1	400	0	468773	-5	468673
GazeCoD_1Model_male	2	1	19	<?xml version="1.0"?>\n<Clock xmlns:dt="urn:schemas-microsoft-com:datatypes"><Description dt:dt="string">E-Prime Primary Realtime Clock</Description><StartTime><Timestamp dt:dt="int">0</Timestamp><DateUtc dt:dt="string">2017-04-24T10:04:32Z</DateUtc></StartTime><FrequencyChanges><FrequencyChange><Frequency dt:dt="r8">3312939</Frequency><Timestamp dt:dt="r8">25573744500</Timestamp><Current dt:dt="…	60.003	1	right	-195424031	04-24-2017	12:04:33	10:04:33	female	198	{LEFTARROW}	49							0	471837	471255	{RIGHTARROW}	582	470132	469772	860	left1,6	13	6	177	mask13	0	471238	0	471038	eqm10_NoEyeNmodel1_dir	90		gazeCOD	GazeCoDxp	0	400	0	470738	6	470638
GazeCoD_1Model_male	2	1	19	<?xml version="1.0"?>\n<Clock xmlns:dt="urn:schemas-microsoft-com:datatypes"><Description dt:dt="string">E-Prime Primary Realtime Clock</Description><StartTime><Timestamp dt:dt="int">0</Timestamp><DateUtc dt:dt="string">2017-04-24T10:04:32Z</DateUtc></StartTime><FrequencyChanges><FrequencyChange><Frequency dt:dt="r8">3312939</Frequency><Timestamp dt:dt="r8">25573744500</Timestamp><Current dt:dt="…	60.003	1	right	-195424031	04-24-2017	12:04:33	10:04:33	female	199	{RIGHTARROW}	77							0	474413	473222	{RIGHTARROW}	1191	472111	471855	756	right8	22	6	178	mask22	0	473205	-1	473005	eqm10_NoEyeNmodel1_dir	90		gazeCOD	GazeCoDxp	1	400	0	472706	-5	472606
GazeCoD_1Model_male	2	1	19	<?xml version="1.0"?>\n<Clock xmlns:dt="urn:schemas-microsoft-com:datatypes"><Description dt:dt="string">E-Prime Primary Realtime Clock</Description><StartTime><Timestamp dt:dt="int">0</Timestamp><DateUtc dt:dt="string">2017-04-24T10:04:32Z</DateUtc></StartTime><FrequencyChanges><FrequencyChange><Frequency dt:dt="r8">3312939</Frequency><Timestamp dt:dt="r8">25573744500</Timestamp><Current dt:dt="…	60.003	1	right	-195424031	04-24-2017	12:04:33	10:04:33	female	200	{RIGHTARROW}	46							0	475957	475872	{RIGHTARROW}	85	474745	474422	823	right1,6	29	6	179	mask29	0	475855	0	475655	eqm10_NoEyeNmodel1_dir	HV		gazeCOD	GazeCoDxp	1	400	0	475355	10	475255
GazeCoD_1Model_male	2	1	19	<?xml version="1.0"?>\n<Clock xmlns:dt="urn:schemas-microsoft-com:datatypes"><Description dt:dt="string">E-Prime Primary Realtime Clock</Description><StartTime><Timestamp dt:dt="int">0</Timestamp><DateUtc dt:dt="string">2017-04-24T10:04:32Z</DateUtc></StartTime><FrequencyChanges><FrequencyChange><Frequency dt:dt="r8">3312939</Frequency><Timestamp dt:dt="r8">25573744500</Timestamp><Current dt:dt="…	60.003	1	right	-195424031	04-24-2017	12:04:33	10:04:33	female	201	{RIGHTARROW}	44							0	477972	477471	{RIGHTARROW}	501	476351	475972	879	right3,2	8	6	180	mask8	0	477455	0	477255	eqm10_NoEyeNmodel1_dir	0		gazeCOD	GazeCoDxp	1	400	0	476955	4	476855
GazeCoD_1Model_male	2	1	19	<?xml version="1.0"?>\n<Clock xmlns:dt="urn:schemas-microsoft-com:datatypes"><Description dt:dt="string">E-Prime Primary Realtime Clock</Description><StartTime><Timestamp dt:dt="int">0</Timestamp><DateUtc dt:dt="string">2017-04-24T10:04:32Z</DateUtc></StartTime><FrequencyChanges><FrequencyChange><Frequency dt:dt="r8">3312939</Frequency><Timestamp dt:dt="r8">25573744500</Timestamp><Current dt:dt="…	60.003	1	right	-195424031	04-24-2017	12:04:33	10:04:33	female	202	{LEFTARROW}	55							0	479852	479571	{DOWNARROW}	281	478451	477988	963	left6,4	16	6	181	mask16	0	479555	0	479355	eqm10_NoEyeNmodel1_dir	90		gazeCOD	GazeCoDxp	0	400	0	479055	4	478955
GazeCoD_1Model_male	2	1	19	<?xml version="1.0"?>\n<Clock xmlns:dt="urn:schemas-microsoft-com:datatypes"><Description dt:dt="string">E-Prime Primary Realtime Clock</Description><StartTime><Timestamp dt:dt="int">0</Timestamp><DateUtc dt:dt="string">2017-04-24T10:04:32Z</DateUtc></StartTime><FrequencyChanges><FrequencyChange><Frequency dt:dt="r8">3312939</Frequency><Timestamp dt:dt="r8">25573744500</Timestamp><Current dt:dt="…	60.003	1	right	-195424031	04-24-2017	12:04:33	10:04:33	female	203	{LEFTARROW}	51							0	481852	481438	{DOWNARROW}	414	480319	479871	948	left3,2	3	6	182	mask3	0	481421	0	481221	eqm10_NoEyeNmodel1_dir	0		gazeCOD	GazeCoDxp	0	400	0	480921	2	480821
GazeCoD_1Model_male	2	1	19	<?xml version="1.0"?>\n<Clock xmlns:dt="urn:schemas-microsoft-com:datatypes"><Description dt:dt="string">E-Prime Primary Realtime Clock</Description><StartTime><Timestamp dt:dt="int">0</Timestamp><DateUtc dt:dt="string">2017-04-24T10:04:32Z</DateUtc></StartTime><FrequencyChanges><FrequencyChange><Frequency dt:dt="r8">3312939</Frequency><Timestamp dt:dt="r8">25573744500</Timestamp><Current dt:dt="…	60.003	1	right	-195424031	04-24-2017	12:04:33	10:04:33	female	204	{RIGHTARROW}	77							0	483580	483421	{RIGHTARROW}	159	482295	481871	924	right8	11	6	183	mask11	0	483404	0	483204	eqm10_NoEyeNmodel1_dir	0		gazeCOD	GazeCoDxp	1	400	0	482904	9	482804
GazeCoD_1Model_male	2	1	19	<?xml version="1.0"?>\n<Clock xmlns:dt="urn:schemas-microsoft-com:datatypes"><Description dt:dt="string">E-Prime Primary Realtime Clock</Description><StartTime><Timestamp dt:dt="int">0</Timestamp><DateUtc dt:dt="string">2017-04-24T10:04:32Z</DateUtc></StartTime><FrequencyChanges><FrequencyChange><Frequency dt:dt="r8">3312939</Frequency><Timestamp dt:dt="r8">25573744500</Timestamp><Current dt:dt="…	60.003	1	right	-195424031	04-24-2017	12:04:33	10:04:33	female	205	{LEFTARROW}	78							0	485892	485104	{LEFTARROW}	788	483986	483604	882	left8	17	6	184	mask17	0	485088	0	484888	eqm10_NoEyeNmodel1_dir	90		gazeCOD	GazeCoDxp	1	400	0	484588	2	484488
GazeCoD_1Model_male	2	1	19	<?xml version="1.0"?>\n<Clock xmlns:dt="urn:schemas-microsoft-com:datatypes"><Description dt:dt="string">E-Prime Primary Realtime Clock</Description><StartTime><Timestamp dt:dt="int">0</Timestamp><DateUtc dt:dt="string">2017-04-24T10:04:32Z</DateUtc></StartTime><FrequencyChanges><FrequencyChange><Frequency dt:dt="r8">3312939</Frequency><Timestamp dt:dt="r8">25573744500</Timestamp><Current dt:dt="…	60.003	1	right	-195424031	04-24-2017	12:04:33	10:04:33	female	206	{RIGHTARROW}	46							0	487980	487488	{DOWNARROW}	492	486376	485904	972	right1,6	7	6	185	mask7	0	487471	0	487271	eqm10_NoEyeNmodel1_dir	0		gazeCOD	GazeCoDxp	0	400	0	486971	-5	486871
GazeCoD_1Model_male	2	1	19	<?xml version="1.0"?>\n<Clock xmlns:dt="urn:schemas-microsoft-com:datatypes"><Description dt:dt="string">E-Prime Primary Realtime Clock</Description><StartTime><Timestamp dt:dt="int">0</Timestamp><DateUtc dt:dt="string">2017-04-24T10:04:32Z</DateUtc></StartTime><FrequencyChanges><FrequencyChange><Frequency dt:dt="r8">3312939</Frequency><Timestamp dt:dt="r8">25573744500</Timestamp><Current dt:dt="…	60.003	1	right	-195424031	04-24-2017	12:04:33	10:04:33	female	207	{LEFTARROW}	49							0	490116	489554	{DOWNARROW}	562	488432	488004	928	left1,6	24	6	186	mask24	0	489538	0	489338	eqm10_NoEyeNmodel1_dir	HV		gazeCOD	GazeCoDxp	0	400	0	489038	6	488938
GazeCoD_1Model_male	2	1	19	<?xml version="1.0"?>\n<Clock xmlns:dt="urn:schemas-microsoft-com:datatypes"><Description dt:dt="string">E-Prime Primary Realtime Clock</Description><StartTime><Timestamp dt:dt="int">0</Timestamp><DateUtc dt:dt="string">2017-04-24T10:04:32Z</DateUtc></StartTime><FrequencyChanges><FrequencyChange><Frequency dt:dt="r8">3312939</Frequency><Timestamp dt:dt="r8">25573744500</Timestamp><Current dt:dt="…	60.003	1	right	-195424031	04-24-2017	12:04:33	10:04:33	female	208	{LEFTARROW}	51							0	492068	491571	{DOWNARROW}	497	490457	490137	820	left3,2	14	6	187	mask14	0	491554	0	491354	eqm10_NoEyeNmodel1_dir	90		gazeCOD	GazeCoDxp	0	400	0	491054	-3	490954
GazeCoD_1Model_male	2	1	19	<?xml version="1.0"?>\n<Clock xmlns:dt="urn:schemas-microsoft-com:datatypes"><Description dt:dt="string">E-Prime Primary Realtime Clock</Description><StartTime><Timestamp dt:dt="int">0</Timestamp><DateUtc dt:dt="string">2017-04-24T10:04:32Z</DateUtc></StartTime><FrequencyChanges><FrequencyChange><Frequency dt:dt="r8">3312939</Frequency><Timestamp dt:dt="r8">25573744500</Timestamp><Current dt:dt="…	60.003	1	right	-195424031	04-24-2017	12:04:33	10:04:33	female	209	{RIGHTARROW}	42							0	494140	493587	{DOWNARROW}	553	492463	492087	876	right4,8	20	6	188	mask20	0	493571	0	493371	eqm10_NoEyeNmodel1_dir	90		gazeCOD	GazeCoDxp	0	400	0	493071	8	492971
GazeCoD_1Model_male	2	1	19	<?xml version="1.0"?>\n<Clock xmlns:dt="urn:schemas-microsoft-com:datatypes"><Description dt:dt="string">E-Prime Primary Realtime Clock</Description><StartTime><Timestamp dt:dt="int">0</Timestamp><DateUtc dt:dt="string">2017-04-24T10:04:32Z</DateUtc></StartTime><FrequencyChanges><FrequencyChange><Frequency dt:dt="r8">3312939</Frequency><Timestamp dt:dt="r8">25573744500</Timestamp><Current dt:dt="…	60.003	1	right	-195424031	04-24-2017	12:04:33	10:04:33	female	210	{LEFTARROW}	78							0	496140	495754	{LEFTARROW}	386	494637	494154	983	left8	6	6	189	mask6	0	495737	0	495537	eqm10_NoEyeNmodel1_dir	0		gazeCOD	GazeCoDxp	1	400	0	495237	0	495137
GazeCoD_1Model_male	2	1	19	<?xml version="1.0"?>\n<Clock xmlns:dt="urn:schemas-microsoft-com:datatypes"><Description dt:dt="string">E-Prime Primary Realtime Clock</Description><StartTime><Timestamp dt:dt="int">0</Timestamp><DateUtc dt:dt="string">2017-04-24T10:04:32Z</DateUtc></StartTime><FrequencyChanges><FrequencyChange><Frequency dt:dt="r8">3312939</Frequency><Timestamp dt:dt="r8">25573744500</Timestamp><Current dt:dt="…	60.003	1	right	-195424031	04-24-2017	12:04:33	10:04:33	female	211	{LEFTARROW}	53							0	498155	497654	{LEFTARROW}	501	496541	496154	887	left4,8	15	6	190	mask15	0	497637	0	497437	eqm10_NoEyeNmodel1_dir	90		gazeCOD	GazeCoDxp	1	400	0	497137	-4	497037
GazeCoD_1Model_male	2	1	19	<?xml version="1.0"?>\n<Clock xmlns:dt="urn:schemas-microsoft-com:datatypes"><Description dt:dt="string">E-Prime Primary Realtime Clock</Description><StartTime><Timestamp dt:dt="int">0</Timestamp><DateUtc dt:dt="string">2017-04-24T10:04:32Z</DateUtc></StartTime><FrequencyChanges><FrequencyChange><Frequency dt:dt="r8">3312939</Frequency><Timestamp dt:dt="r8">25573744500</Timestamp><Current dt:dt="…	60.003	1	right	-195424031	04-24-2017	12:04:33	10:04:33	female	212	{DOWNARROW}	79							0	500203	499787	{LEFTARROW}	416	498665	498170	995	DG0	12	6	191	mask12	0	499770	0	499570	eqm10_NoEyeNmodel1_dir	90		gazeCOD	GazeCoDxp	0	400	0	499270	5	499170
GazeCoD_1Model_male	2	1	19	<?xml version="1.0"?>\n<Clock xmlns:dt="urn:schemas-microsoft-com:datatypes"><Description dt:dt="string">E-Prime Primary Realtime Clock</Description><StartTime><Timestamp dt:dt="int">0</Timestamp><DateUtc dt:dt="string">2017-04-24T10:04:32Z</DateUtc></StartTime><FrequencyChanges><FrequencyChange><Frequency dt:dt="r8">3312939</Frequency><Timestamp dt:dt="r8">25573744500</Timestamp><Current dt:dt="…	60.003	1	right	-195424031	04-24-2017	12:04:33	10:04:33	female	213	{RIGHTARROW}	44							0	502363	501737	{RIGHTARROW}	626	500618	500220	898	right3,2	30	6	192	mask30	0	501720	0	501520	eqm10_NoEyeNmodel1_dir	HV		gazeCOD	GazeCoDxp	1	400	0	501220	2	501120
GazeCoD_1Model_male	2	1	19	<?xml version="1.0"?>\n<Clock xmlns:dt="urn:schemas-microsoft-com:datatypes"><Description dt:dt="string">E-Prime Primary Realtime Clock</Description><StartTime><Timestamp dt:dt="int">0</Timestamp><DateUtc dt:dt="string">2017-04-24T10:04:32Z</DateUtc></StartTime><FrequencyChanges><FrequencyChange><Frequency dt:dt="r8">3312939</Frequency><Timestamp dt:dt="r8">25573744500</Timestamp><Current dt:dt="…	60.003	1	right	-195424031	04-24-2017	12:04:33	10:04:33	female	214	{DOWNARROW}	79							0	504219	503803	{DOWNARROW}	416	502684	502387	797	DG0	23	6	193	mask23	0	503787	0	503587	eqm10_NoEyeNmodel1_dir	HV		gazeCOD	GazeCoDxp	1	400	0	503287	3	503187
GazeCoD_1Model_male	2	1	19	<?xml version="1.0"?>\n<Clock xmlns:dt="urn:schemas-microsoft-com:datatypes"><Description dt:dt="string">E-Prime Primary Realtime Clock</Description><StartTime><Timestamp dt:dt="int">0</Timestamp><DateUtc dt:dt="string">2017-04-24T10:04:32Z</DateUtc></StartTime><FrequencyChanges><FrequencyChange><Frequency dt:dt="r8">3312939</Frequency><Timestamp dt:dt="r8">25573744500</Timestamp><Current dt:dt="…	60.003	1	right	-195424031	04-24-2017	12:04:33	10:04:33	female	215	{RIGHTARROW}	46							0	506179	505737	{RIGHTARROW}	442	504613	504237	876	right1,6	18	6	194	mask18	0	505720	0	505520	eqm10_NoEyeNmodel1_dir	90		gazeCOD	GazeCoDxp	1	400	0	505220	7	505120
GazeCoD_1Model_male	2	1	19	<?xml version="1.0"?>\n<Clock xmlns:dt="urn:schemas-microsoft-com:datatypes"><Description dt:dt="string">E-Prime Primary Realtime Clock</Description><StartTime><Timestamp dt:dt="int">0</Timestamp><DateUtc dt:dt="string">2017-04-24T10:04:32Z</DateUtc></StartTime><FrequencyChanges><FrequencyChange><Frequency dt:dt="r8">3312939</Frequency><Timestamp dt:dt="r8">25573744500</Timestamp><Current dt:dt="…	60.003	1	right	-195424031	04-24-2017	12:04:33	10:04:33	female	216	{RIGHTARROW}	42							0	508163	507737	{RIGHTARROW}	426	506620	506203	917	right4,8	31	6	195	mask31	0	507720	0	507520	eqm10_NoEyeNmodel1_dir	HV		gazeCOD	GazeCoDxp	1	400	0	507220	0	507120
GazeCoD_1Model_male	2	1	19	<?xml version="1.0"?>\n<Clock xmlns:dt="urn:schemas-microsoft-com:datatypes"><Description dt:dt="string">E-Prime Primary Realtime Clock</Description><StartTime><Timestamp dt:dt="int">0</Timestamp><DateUtc dt:dt="string">2017-04-24T10:04:32Z</DateUtc></StartTime><FrequencyChanges><FrequencyChange><Frequency dt:dt="r8">3312939</Frequency><Timestamp dt:dt="r8">25573744500</Timestamp><Current dt:dt="…	60.003	1	right	-195424031	04-24-2017	12:04:33	10:04:33	female	217	{LEFTARROW}	55							0	510187	509786	{DOWNARROW}	401	508675	508187	988	left6,4	27	6	196	mask27	0	509770	0	509570	eqm10_NoEyeNmodel1_dir	HV		gazeCOD	GazeCoDxp	0	400	0	509270	-5	509170
GazeCoD_1Model_male	2	1	19	<?xml version="1.0"?>\n<Clock xmlns:dt="urn:schemas-microsoft-com:datatypes"><Description dt:dt="string">E-Prime Primary Realtime Clock</Description><StartTime><Timestamp dt:dt="int">0</Timestamp><DateUtc dt:dt="string">2017-04-24T10:04:32Z</DateUtc></StartTime><FrequencyChanges><FrequencyChange><Frequency dt:dt="r8">3312939</Frequency><Timestamp dt:dt="r8">25573744500</Timestamp><Current dt:dt="…	60.003	1	right	-195424031	04-24-2017	12:04:33	10:04:33	female	218	{LEFTARROW}	78							0	511939	511586	{LEFTARROW}	353	510469	510203	766	left8	28	6	197	mask28	0	511570	0	511370	eqm10_NoEyeNmodel1_dir	HV		gazeCOD	GazeCoDxp	1	400	0	511070	1	510970
GazeCoD_1Model_male	2	1	19	<?xml version="1.0"?>\n<Clock xmlns:dt="urn:schemas-microsoft-com:datatypes"><Description dt:dt="string">E-Prime Primary Realtime Clock</Description><StartTime><Timestamp dt:dt="int">0</Timestamp><DateUtc dt:dt="string">2017-04-24T10:04:32Z</DateUtc></StartTime><FrequencyChanges><FrequencyChange><Frequency dt:dt="r8">3312939</Frequency><Timestamp dt:dt="r8">25573744500</Timestamp><Current dt:dt="…	60.003	1	right	-195424031	04-24-2017	12:04:33	10:04:33	female	219	{LEFTARROW}	51							0	513867	513536	{DOWNARROW}	331	512416	511953	963	left3,2	25	6	198	mask25	0	513520	0	513320	eqm10_NoEyeNmodel1_dir	HV		gazeCOD	GazeCoDxp	0	400	0	513020	4	512920
GazeCoD_1Model_male	2	1	19	<?xml version="1.0"?>\n<Clock xmlns:dt="urn:schemas-microsoft-com:datatypes"><Description dt:dt="string">E-Prime Primary Realtime Clock</Description><StartTime><Timestamp dt:dt="int">0</Timestamp><DateUtc dt:dt="string">2017-04-24T10:04:32Z</DateUtc></StartTime><FrequencyChanges><FrequencyChange><Frequency dt:dt="r8">3312939</Frequency><Timestamp dt:dt="r8">25573744500</Timestamp><Current dt:dt="…	60.003	1	right	-195424031	04-24-2017	12:04:33	10:04:33	female	220	{RIGHTARROW}	46							0	515707	515386	{DOWNARROW}	320	514274	513886	888	right1,6	7	7	199	mask7	0	515369	0	515169	eqm10_NoEyeNmodel1_dir	0		gazeCOD	GazeCoDxp	0	400	0	514869	-5	514769
GazeCoD_1Model_male	2	1	19	<?xml version="1.0"?>\n<Clock xmlns:dt="urn:schemas-microsoft-com:datatypes"><Description dt:dt="string">E-Prime Primary Realtime Clock</Description><StartTime><Timestamp dt:dt="int">0</Timestamp><DateUtc dt:dt="string">2017-04-24T10:04:32Z</DateUtc></StartTime><FrequencyChanges><FrequencyChange><Frequency dt:dt="r8">3312939</Frequency><Timestamp dt:dt="r8">25573744500</Timestamp><Current dt:dt="…	60.003	1	right	-195424031	04-24-2017	12:04:33	10:04:33	female	221	{LEFTARROW}	78							0	517690	517186	{LEFTARROW}	504	516061	515719	842	left8	28	7	200	mask28	0	517169	0	516969	eqm10_NoEyeNmodel1_dir	HV		gazeCOD	GazeCoDxp	1	400	0	516669	8	516569
GazeCoD_1Model_male	2	1	19	<?xml version="1.0"?>\n<Clock xmlns:dt="urn:schemas-microsoft-com:datatypes"><Description dt:dt="string">E-Prime Primary Realtime Clock</Description><StartTime><Timestamp dt:dt="int">0</Timestamp><DateUtc dt:dt="string">2017-04-24T10:04:32Z</DateUtc></StartTime><FrequencyChanges><FrequencyChange><Frequency dt:dt="r8">3312939</Frequency><Timestamp dt:dt="r8">25573744500</Timestamp><Current dt:dt="…	60.003	1	right	-195424031	04-24-2017	12:04:33	10:04:33	female	222	{DOWNARROW}	79							0	519546	519136	{DOWNARROW}	410	518025	517703	822	DG0	12	7	201	mask12	0	519119	-1	518919	eqm10_NoEyeNmodel1_dir	90		gazeCOD	GazeCoDxp	1	400	0	518620	-5	518520
GazeCoD_1Model_male	2	1	19	<?xml version="1.0"?>\n<Clock xmlns:dt="urn:schemas-microsoft-com:datatypes"><Description dt:dt="string">E-Prime Primary Realtime Clock</Description><StartTime><Timestamp dt:dt="int">0</Timestamp><DateUtc dt:dt="string">2017-04-24T10:04:32Z</DateUtc></StartTime><FrequencyChanges><FrequencyChange><Frequency dt:dt="r8">3312939</Frequency><Timestamp dt:dt="r8">25573744500</Timestamp><Current dt:dt="…	60.003	1	right	-195424031	04-24-2017	12:04:33	10:04:33	female	223	{LEFTARROW}	55							0	521530	521152	{LEFTARROW}	378	520038	519569	969	left6,4	27	7	202	mask27	0	521136	0	520936	eqm10_NoEyeNmodel1_dir	HV		gazeCOD	GazeCoDxp	1	400	0	520636	-2	520536
GazeCoD_1Model_male	2	1	19	<?xml version="1.0"?>\n<Clock xmlns:dt="urn:schemas-microsoft-com:datatypes"><Description dt:dt="string">E-Prime Primary Realtime Clock</Description><StartTime><Timestamp dt:dt="int">0</Timestamp><DateUtc dt:dt="string">2017-04-24T10:04:32Z</DateUtc></StartTime><FrequencyChanges><FrequencyChange><Frequency dt:dt="r8">3312939</Frequency><Timestamp dt:dt="r8">25573744500</Timestamp><Current dt:dt="…	60.003	1	right	-195424031	04-24-2017	12:04:33	10:04:33	female	224	{RIGHTARROW}	40							0	523482	523102	{RIGHTARROW}	380	521989	521552	937	right6,4	21	7	203	mask21	0	523086	0	522886	eqm10_NoEyeNmodel1_dir	90		gazeCOD	GazeCoDxp	1	400	0	522586	-3	522486
GazeCoD_1Model_male	2	1	19	<?xml version="1.0"?>\n<Clock xmlns:dt="urn:schemas-microsoft-com:datatypes"><Description dt:dt="string">E-Prime Primary Realtime Clock</Description><StartTime><Timestamp dt:dt="int">0</Timestamp><DateUtc dt:dt="string">2017-04-24T10:04:32Z</DateUtc></StartTime><FrequencyChanges><FrequencyChange><Frequency dt:dt="r8">3312939</Frequency><Timestamp dt:dt="r8">25573744500</Timestamp><Current dt:dt="…	60.003	1	right	-195424031	04-24-2017	12:04:33	10:04:33	female	225	{LEFTARROW}	49							0	525482	525069	{DOWNARROW}	413	523954	523502	952	left1,6	13	7	204	mask13	0	525052	0	524852	eqm10_NoEyeNmodel1_dir	90		gazeCOD	GazeCoDxp	0	400	0	524552	-2	524452
GazeCoD_1Model_male	2	1	19	<?xml version="1.0"?>\n<Clock xmlns:dt="urn:schemas-microsoft-com:datatypes"><Description dt:dt="string">E-Prime Primary Realtime Clock</Description><StartTime><Timestamp dt:dt="int">0</Timestamp><DateUtc dt:dt="string">2017-04-24T10:04:32Z</DateUtc></StartTime><FrequencyChanges><FrequencyChange><Frequency dt:dt="r8">3312939</Frequency><Timestamp dt:dt="r8">25573744500</Timestamp><Current dt:dt="…	60.003	1	right	-195424031	04-24-2017	12:04:33	10:04:33	female	226	{RIGHTARROW}	77							0	527370	527052	{DOWNARROW}	318	525927	525502	925	right8	11	7	205	mask11	0	527036	0	526836	eqm10_NoEyeNmodel1_dir	0		gazeCOD	GazeCoDxp	0	400	0	526536	9	526436
GazeCoD_1Model_male	2	1	19	<?xml version="1.0"?>\n<Clock xmlns:dt="urn:schemas-microsoft-com:datatypes"><Description dt:dt="string">E-Prime Primary Realtime Clock</Description><StartTime><Timestamp dt:dt="int">0</Timestamp><DateUtc dt:dt="string">2017-04-24T10:04:32Z</DateUtc></StartTime><FrequencyChanges><FrequencyChange><Frequency dt:dt="r8">3312939</Frequency><Timestamp dt:dt="r8">25573744500</Timestamp><Current dt:dt="…	60.003	1	right	-195424031	04-24-2017	12:04:33	10:04:33	female	227	{LEFTARROW}	51							0	529138	528769	{DOWNARROW}	369	527657	527385	772	left3,2	14	7	206	mask14	0	528752	0	528552	eqm10_NoEyeNmodel1_dir	90		gazeCOD	GazeCoDxp	0	400	0	528252	-5	528152
GazeCoD_1Model_male	2	1	19	<?xml version="1.0"?>\n<Clock xmlns:dt="urn:schemas-microsoft-com:datatypes"><Description dt:dt="string">E-Prime Primary Realtime Clock</Description><StartTime><Timestamp dt:dt="int">0</Timestamp><DateUtc dt:dt="string">2017-04-24T10:04:32Z</DateUtc></StartTime><FrequencyChanges><FrequencyChange><Frequency dt:dt="r8">3312939</Frequency><Timestamp dt:dt="r8">25573744500</Timestamp><Current dt:dt="…	60.003	1	right	-195424031	04-24-2017	12:04:33	10:04:33	female	228	{LEFTARROW}	49							0	530802	530619	{DOWNARROW}	183	529508	529152	856	left1,6	24	7	207	mask24	0	530602	-1	530402	eqm10_NoEyeNmodel1_dir	HV		gazeCOD	GazeCoDxp	0	400	0	530103	-5	530003
GazeCoD_1Model_male	2	1	19	<?xml version="1.0"?>\n<Clock xmlns:dt="urn:schemas-microsoft-com:datatypes"><Description dt:dt="string">E-Prime Primary Realtime Clock</Description><StartTime><Timestamp dt:dt="int">0</Timestamp><DateUtc dt:dt="string">2017-04-24T10:04:32Z</DateUtc></StartTime><FrequencyChanges><FrequencyChange><Frequency dt:dt="r8">3312939</Frequency><Timestamp dt:dt="r8">25573744500</Timestamp><Current dt:dt="…	60.003	1	right	-195424031	04-24-2017	12:04:33	10:04:33	female	229	{DOWNARROW}	79							0	532482	532319	{RIGHTARROW}	163	531198	530819	879	DG0	23	7	208	mask23	0	532302	0	532102	eqm10_NoEyeNmodel1_dir	HV		gazeCOD	GazeCoDxp	0	400	0	531802	4	531702
GazeCoD_1Model_male	2	1	19	<?xml version="1.0"?>\n<Clock xmlns:dt="urn:schemas-microsoft-com:datatypes"><Description dt:dt="string">E-Prime Primary Realtime Clock</Description><StartTime><Timestamp dt:dt="int">0</Timestamp><DateUtc dt:dt="string">2017-04-24T10:04:32Z</DateUtc></StartTime><FrequencyChanges><FrequencyChange><Frequency dt:dt="r8">3312939</Frequency><Timestamp dt:dt="r8">25573744500</Timestamp><Current dt:dt="…	60.003	1	right	-195424031	04-24-2017	12:04:33	10:04:33	female	230	{LEFTARROW}	55							0	534442	533985	{DOWNARROW}	457	532859	532502	857	left6,4	16	7	209	mask16	0	533968	-1	533768	eqm10_NoEyeNmodel1_dir	90		gazeCOD	GazeCoDxp	0	400	0	533469	10	533369
GazeCoD_1Model_male	2	1	19	<?xml version="1.0"?>\n<Clock xmlns:dt="urn:schemas-microsoft-com:datatypes"><Description dt:dt="string">E-Prime Primary Realtime Clock</Description><StartTime><Timestamp dt:dt="int">0</Timestamp><DateUtc dt:dt="string">2017-04-24T10:04:32Z</DateUtc></StartTime><FrequencyChanges><FrequencyChange><Frequency dt:dt="r8">3312939</Frequency><Timestamp dt:dt="r8">25573744500</Timestamp><Current dt:dt="…	60.003	1	right	-195424031	04-24-2017	12:04:33	10:04:33	female	231	{LEFTARROW}	53							0	535945	535902	{LEFTARROW}	43	534783	534452	831	left4,8	15	7	210	mask15	0	535885	0	535685	eqm10_NoEyeNmodel1_dir	90		gazeCOD	GazeCoDxp	1	400	0	535385	2	535285
GazeCoD_1Model_male	2	1	19	<?xml version="1.0"?>\n<Clock xmlns:dt="urn:schemas-microsoft-com:datatypes"><Description dt:dt="string">E-Prime Primary Realtime Clock</Description><StartTime><Timestamp dt:dt="int">0</Timestamp><DateUtc dt:dt="string">2017-04-24T10:04:32Z</DateUtc></StartTime><FrequencyChanges><FrequencyChange><Frequency dt:dt="r8">3312939</Frequency><Timestamp dt:dt="r8">25573744500</Timestamp><Current dt:dt="…	60.003	1	right	-195424031	04-24-2017	12:04:33	10:04:33	female	232	{RIGHTARROW}	40							0	537961	537502	{DOWNARROW}	459	536385	535968	917	right6,4	10	7	211	mask10	0	537485	0	537285	eqm10_NoEyeNmodel1_dir	0		gazeCOD	GazeCoDxp	0	400	0	536985	0	536885
GazeCoD_1Model_male	2	1	19	<?xml version="1.0"?>\n<Clock xmlns:dt="urn:schemas-microsoft-com:datatypes"><Description dt:dt="string">E-Prime Primary Realtime Clock</Description><StartTime><Timestamp dt:dt="int">0</Timestamp><DateUtc dt:dt="string">2017-04-24T10:04:32Z</DateUtc></StartTime><FrequencyChanges><FrequencyChange><Frequency dt:dt="r8">3312939</Frequency><Timestamp dt:dt="r8">25573744500</Timestamp><Current dt:dt="…	60.003	1	right	-195424031	04-24-2017	12:04:33	10:04:33	female	233	{RIGHTARROW}	40							0	539833	539451	{RIGHTARROW}	382	538339	537985	854	right6,4	32	7	212	mask32	0	539435	0	539235	eqm10_NoEyeNmodel1_dir	HV		gazeCOD	GazeCoDxp	1	400	0	538935	-4	538835
GazeCoD_1Model_male	2	1	19	<?xml version="1.0"?>\n<Clock xmlns:dt="urn:schemas-microsoft-com:datatypes"><Description dt:dt="string">E-Prime Primary Realtime Clock</Description><StartTime><Timestamp dt:dt="int">0</Timestamp><DateUtc dt:dt="string">2017-04-24T10:04:32Z</DateUtc></StartTime><FrequencyChanges><FrequencyChange><Frequency dt:dt="r8">3312939</Frequency><Timestamp dt:dt="r8">25573744500</Timestamp><Current dt:dt="…	60.003	1	right	-195424031	04-24-2017	12:04:33	10:04:33	female	234	{RIGHTARROW}	46							0	541673	541335	{DOWNARROW}	338	540222	539852	870	right1,6	29	7	213	mask29	0	541318	0	541118	eqm10_NoEyeNmodel1_dir	HV		gazeCOD	GazeCoDxp	0	400	0	540818	-4	540718
GazeCoD_1Model_male	2	1	19	<?xml version="1.0"?>\n<Clock xmlns:dt="urn:schemas-microsoft-com:datatypes"><Description dt:dt="string">E-Prime Primary Realtime Clock</Description><StartTime><Timestamp dt:dt="int">0</Timestamp><DateUtc dt:dt="string">2017-04-24T10:04:32Z</DateUtc></StartTime><FrequencyChanges><FrequencyChange><Frequency dt:dt="r8">3312939</Frequency><Timestamp dt:dt="r8">25573744500</Timestamp><Current dt:dt="…	60.003	1	right	-195424031	04-24-2017	12:04:33	10:04:33	female	235	{DOWNARROW}	79							0	543209	543168	{DOWNARROW}	41	542050	541685	865	DG0	1	7	214	mask1	0	543151	0	542951	eqm10_NoEyeNmodel1_dir	0		gazeCOD	GazeCoDxp	1	400	0	542651	1	542551
GazeCoD_1Model_male	2	1	19	<?xml version="1.0"?>\n<Clock xmlns:dt="urn:schemas-microsoft-com:datatypes"><Description dt:dt="string">E-Prime Primary Realtime Clock</Description><StartTime><Timestamp dt:dt="int">0</Timestamp><DateUtc dt:dt="string">2017-04-24T10:04:32Z</DateUtc></StartTime><FrequencyChanges><FrequencyChange><Frequency dt:dt="r8">3312939</Frequency><Timestamp dt:dt="r8">25573744500</Timestamp><Current dt:dt="…	60.003	1	right	-195424031	04-24-2017	12:04:33	10:04:33	female	236	{RIGHTARROW}	44							0	544873	544601	{RIGHTARROW}	272	543484	543218	766	right3,2	30	7	215	mask30	0	544585	0	544385	eqm10_NoEyeNmodel1_dir	HV		gazeCOD	GazeCoDxp	1	400	0	544085	1	543985
GazeCoD_1Model_male	2	1	19	<?xml version="1.0"?>\n<Clock xmlns:dt="urn:schemas-microsoft-com:datatypes"><Description dt:dt="string">E-Prime Primary Realtime Clock</Description><StartTime><Timestamp dt:dt="int">0</Timestamp><DateUtc dt:dt="string">2017-04-24T10:04:32Z</DateUtc></StartTime><FrequencyChanges><FrequencyChange><Frequency dt:dt="r8">3312939</Frequency><Timestamp dt:dt="r8">25573744500</Timestamp><Current dt:dt="…	60.003	1	right	-195424031	04-24-2017	12:04:33	10:04:33	female	237	{LEFTARROW}	53							0	546321	546268	{DOWNARROW}	53	545152	544885	767	left4,8	4	7	216	mask4	0	546251	0	546051	eqm10_NoEyeNmodel1_dir	0		gazeCOD	GazeCoDxp	0	400	0	545751	-1	545651
GazeCoD_1Model_male	2	1	19	<?xml version="1.0"?>\n<Clock xmlns:dt="urn:schemas-microsoft-com:datatypes"><Description dt:dt="string">E-Prime Primary Realtime Clock</Description><StartTime><Timestamp dt:dt="int">0</Timestamp><DateUtc dt:dt="string">2017-04-24T10:04:32Z</DateUtc></StartTime><FrequencyChanges><FrequencyChange><Frequency dt:dt="r8">3312939</Frequency><Timestamp dt:dt="r8">25573744500</Timestamp><Current dt:dt="…	60.003	1	right	-195424031	04-24-2017	12:04:33	10:04:33	female	238	{LEFTARROW}	78							0	549353	547834	{LEFTARROW}	1519	546720	546334	886	left8	17	7	217	mask17	0	547818	0	547618	eqm10_NoEyeNmodel1_dir	90		gazeCOD	GazeCoDxp	1	400	0	547318	-2	547218
GazeCoD_1Model_male	2	1	19	<?xml version="1.0"?>\n<Clock xmlns:dt="urn:schemas-microsoft-com:datatypes"><Description dt:dt="string">E-Prime Primary Realtime Clock</Description><StartTime><Timestamp dt:dt="int">0</Timestamp><DateUtc dt:dt="string">2017-04-24T10:04:32Z</DateUtc></StartTime><FrequencyChanges><FrequencyChange><Frequency dt:dt="r8">3312939</Frequency><Timestamp dt:dt="r8">25573744500</Timestamp><Current dt:dt="…	60.003	1	right	-195424031	04-24-2017	12:04:33	10:04:33	female	239	{LEFTARROW}	51							0	550945	550734	{DOWNARROW}	211	549623	549368	755	left3,2	25	7	218	mask25	0	550718	0	550518	eqm10_NoEyeNmodel1_dir	HV		gazeCOD	GazeCoDxp	0	400	0	550218	-5	550118
GazeCoD_1Model_male	2	1	19	<?xml version="1.0"?>\n<Clock xmlns:dt="urn:schemas-microsoft-com:datatypes"><Description dt:dt="string">E-Prime Primary Realtime Clock</Description><StartTime><Timestamp dt:dt="int">0</Timestamp><DateUtc dt:dt="string">2017-04-24T10:04:32Z</DateUtc></StartTime><FrequencyChanges><FrequencyChange><Frequency dt:dt="r8">3312939</Frequency><Timestamp dt:dt="r8">25573744500</Timestamp><Current dt:dt="…	60.003	1	right	-195424031	04-24-2017	12:04:33	10:04:33	female	240	{LEFTARROW}	51							0	552729	552567	{DOWNARROW}	161	551444	550968	976	left3,2	3	7	219	mask3	0	552551	0	552351	eqm10_NoEyeNmodel1_dir	0		gazeCOD	GazeCoDxp	0	400	0	552051	7	551951
GazeCoD_1Model_male	2	1	19	<?xml version="1.0"?>\n<Clock xmlns:dt="urn:schemas-microsoft-com:datatypes"><Description dt:dt="string">E-Prime Primary Realtime Clock</Description><StartTime><Timestamp dt:dt="int">0</Timestamp><DateUtc dt:dt="string">2017-04-24T10:04:32Z</DateUtc></StartTime><FrequencyChanges><FrequencyChange><Frequency dt:dt="r8">3312939</Frequency><Timestamp dt:dt="r8">25573744500</Timestamp><Current dt:dt="…	60.003	1	right	-195424031	04-24-2017	12:04:33	10:04:33	female	241	{RIGHTARROW}	46							0	554360	554151	{RIGHTARROW}	209	553029	552751	778	right1,6	18	7	220	mask18	0	554134	0	553934	eqm10_NoEyeNmodel1_dir	90		gazeCOD	GazeCoDxp	1	400	0	553634	5	553534
GazeCoD_1Model_male	2	1	19	<?xml version="1.0"?>\n<Clock xmlns:dt="urn:schemas-microsoft-com:datatypes"><Description dt:dt="string">E-Prime Primary Realtime Clock</Description><StartTime><Timestamp dt:dt="int">0</Timestamp><DateUtc dt:dt="string">2017-04-24T10:04:32Z</DateUtc></StartTime><FrequencyChanges><FrequencyChange><Frequency dt:dt="r8">3312939</Frequency><Timestamp dt:dt="r8">25573744500</Timestamp><Current dt:dt="…	60.003	1	right	-195424031	04-24-2017	12:04:33	10:04:33	female	242	{RIGHTARROW}	42							0	558640	558251	{DOWNARROW}	389	557126	556651	975	right4,8	20	7	221	mask20	0	558234	0	558034	eqm10_NoEyeNmodel1_dir	90		gazeCOD	GazeCoDxp	0	400	0	557734	8	557634
GazeCoD_1Model_male	2	1	19	<?xml version="1.0"?>\n<Clock xmlns:dt="urn:schemas-microsoft-com:datatypes"><Description dt:dt="string">E-Prime Primary Realtime Clock</Description><StartTime><Timestamp dt:dt="int">0</Timestamp><DateUtc dt:dt="string">2017-04-24T10:04:32Z</DateUtc></StartTime><FrequencyChanges><FrequencyChange><Frequency dt:dt="r8">3312939</Frequency><Timestamp dt:dt="r8">25573744500</Timestamp><Current dt:dt="…	60.003	1	right	-195424031	04-24-2017	12:04:33	10:04:33	female	243	{RIGHTARROW}	77							0	560448	560134	{RIGHTARROW}	314	559018	558650	868	right8	33	7	222	mask33	0	560117	0	559917	eqm10_NoEyeNmodel1_dir	HV		gazeCOD	GazeCoDxp	1	400	0	559617	-1	559517
GazeCoD_1Model_male	2	1	19	<?xml version="1.0"?>\n<Clock xmlns:dt="urn:schemas-microsoft-com:datatypes"><Description dt:dt="string">E-Prime Primary Realtime Clock</Description><StartTime><Timestamp dt:dt="int">0</Timestamp><DateUtc dt:dt="string">2017-04-24T10:04:32Z</DateUtc></StartTime><FrequencyChanges><FrequencyChange><Frequency dt:dt="r8">3312939</Frequency><Timestamp dt:dt="r8">25573744500</Timestamp><Current dt:dt="…	60.003	1	right	-195424031	04-24-2017	12:04:33	10:04:33	female	244	{LEFTARROW}	55							0	562280	562000	{DOWNARROW}	280	560876	560467	909	left6,4	5	7	223	mask5	0	561984	0	561784	eqm10_NoEyeNmodel1_dir	0		gazeCOD	GazeCoDxp	0	400	0	561484	8	561384
GazeCoD_1Model_male	2	1	19	<?xml version="1.0"?>\n<Clock xmlns:dt="urn:schemas-microsoft-com:datatypes"><Description dt:dt="string">E-Prime Primary Realtime Clock</Description><StartTime><Timestamp dt:dt="int">0</Timestamp><DateUtc dt:dt="string">2017-04-24T10:04:32Z</DateUtc></StartTime><FrequencyChanges><FrequencyChange><Frequency dt:dt="r8">3312939</Frequency><Timestamp dt:dt="r8">25573744500</Timestamp><Current dt:dt="…	60.003	1	right	-195424031	04-24-2017	12:04:33	10:04:33	female	245	{LEFTARROW}	49							0	564224	563884	{DOWNARROW}	340	562761	562300	961	left1,6	2	7	224	mask2	0	563867	0	563667	eqm10_NoEyeNmodel1_dir	0		gazeCOD	GazeCoDxp	0	400	0	563367	6	563267
GazeCoD_1Model_male	2	1	19	<?xml version="1.0"?>\n<Clock xmlns:dt="urn:schemas-microsoft-com:datatypes"><Description dt:dt="string">E-Prime Primary Realtime Clock</Description><StartTime><Timestamp dt:dt="int">0</Timestamp><DateUtc dt:dt="string">2017-04-24T10:04:32Z</DateUtc></StartTime><FrequencyChanges><FrequencyChange><Frequency dt:dt="r8">3312939</Frequency><Timestamp dt:dt="r8">25573744500</Timestamp><Current dt:dt="…	60.003	1	right	-195424031	04-24-2017	12:04:33	10:04:33	female	246	{LEFTARROW}	53							0	566088	565733	{DOWNARROW}	355	564614	564234	880	left4,8	26	7	225	mask26	0	565717	0	565517	eqm10_NoEyeNmodel1_dir	HV		gazeCOD	GazeCoDxp	0	400	0	565217	3	565117
GazeCoD_1Model_male	2	1	19	<?xml version="1.0"?>\n<Clock xmlns:dt="urn:schemas-microsoft-com:datatypes"><Description dt:dt="string">E-Prime Primary Realtime Clock</Description><StartTime><Timestamp dt:dt="int">0</Timestamp><DateUtc dt:dt="string">2017-04-24T10:04:32Z</DateUtc></StartTime><FrequencyChanges><FrequencyChange><Frequency dt:dt="r8">3312939</Frequency><Timestamp dt:dt="r8">25573744500</Timestamp><Current dt:dt="…	60.003	1	right	-195424031	04-24-2017	12:04:33	10:04:33	female	247	{LEFTARROW}	78							0	567936	567617	{DOWNARROW}	319	566496	566100	896	left8	6	7	226	mask6	0	567600	0	567400	eqm10_NoEyeNmodel1_dir	0		gazeCOD	GazeCoDxp	0	400	0	567100	4	567000
GazeCoD_1Model_male	2	1	19	<?xml version="1.0"?>\n<Clock xmlns:dt="urn:schemas-microsoft-com:datatypes"><Description dt:dt="string">E-Prime Primary Realtime Clock</Description><StartTime><Timestamp dt:dt="int">0</Timestamp><DateUtc dt:dt="string">2017-04-24T10:04:32Z</DateUtc></StartTime><FrequencyChanges><FrequencyChange><Frequency dt:dt="r8">3312939</Frequency><Timestamp dt:dt="r8">25573744500</Timestamp><Current dt:dt="…	60.003	1	right	-195424031	04-24-2017	12:04:33	10:04:33	female	248	{RIGHTARROW}	44							0	569656	569317	{DOWNARROW}	339	568205	567950	755	right3,2	19	7	227	mask19	0	569300	0	569100	eqm10_NoEyeNmodel1_dir	90		gazeCOD	GazeCoDxp	0	400	0	568800	-5	568700
GazeCoD_1Model_male	2	1	19	<?xml version="1.0"?>\n<Clock xmlns:dt="urn:schemas-microsoft-com:datatypes"><Description dt:dt="string">E-Prime Primary Realtime Clock</Description><StartTime><Timestamp dt:dt="int">0</Timestamp><DateUtc dt:dt="string">2017-04-24T10:04:32Z</DateUtc></StartTime><FrequencyChanges><FrequencyChange><Frequency dt:dt="r8">3312939</Frequency><Timestamp dt:dt="r8">25573744500</Timestamp><Current dt:dt="…	60.003	1	right	-195424031	04-24-2017	12:04:33	10:04:33	female	249	{RIGHTARROW}	44							0	571704	571050	{RIGHTARROW}	653	569933	569667	766	right3,2	8	7	228	mask8	0	571033	0	570833	eqm10_NoEyeNmodel1_dir	0		gazeCOD	GazeCoDxp	1	400	0	570533	0	570433
GazeCoD_1Model_male	2	1	19	<?xml version="1.0"?>\n<Clock xmlns:dt="urn:schemas-microsoft-com:datatypes"><Description dt:dt="string">E-Prime Primary Realtime Clock</Description><StartTime><Timestamp dt:dt="int">0</Timestamp><DateUtc dt:dt="string">2017-04-24T10:04:32Z</DateUtc></StartTime><FrequencyChanges><FrequencyChange><Frequency dt:dt="r8">3312939</Frequency><Timestamp dt:dt="r8">25573744500</Timestamp><Current dt:dt="…	60.003	1	right	-195424031	04-24-2017	12:04:33	10:04:33	female	250	{RIGHTARROW}	42							0	573751	573216	{RIGHTARROW}	535	572099	571716	883	right4,8	9	7	229	mask9	0	573200	0	573000	eqm10_NoEyeNmodel1_dir	0		gazeCOD	GazeCoDxp	1	400	0	572700	1	572600
GazeCoD_1Model_male	2	1	19	<?xml version="1.0"?>\n<Clock xmlns:dt="urn:schemas-microsoft-com:datatypes"><Description dt:dt="string">E-Prime Primary Realtime Clock</Description><StartTime><Timestamp dt:dt="int">0</Timestamp><DateUtc dt:dt="string">2017-04-24T10:04:32Z</DateUtc></StartTime><FrequencyChanges><FrequencyChange><Frequency dt:dt="r8">3312939</Frequency><Timestamp dt:dt="r8">25573744500</Timestamp><Current dt:dt="…	60.003	1	right	-195424031	04-24-2017	12:04:33	10:04:33	female	251	{RIGHTARROW}	42							0	575743	575366	{RIGHTARROW}	377	574250	573766	984	right4,8	31	7	230	mask31	0	575350	0	575150	eqm10_NoEyeNmodel1_dir	HV		gazeCOD	GazeCoDxp	1	400	0	574850	0	574750
GazeCoD_1Model_male	2	1	19	<?xml version="1.0"?>\n<Clock xmlns:dt="urn:schemas-microsoft-com:datatypes"><Description dt:dt="string">E-Prime Primary Realtime Clock</Description><StartTime><Timestamp dt:dt="int">0</Timestamp><DateUtc dt:dt="string">2017-04-24T10:04:32Z</DateUtc></StartTime><FrequencyChanges><FrequencyChange><Frequency dt:dt="r8">3312939</Frequency><Timestamp dt:dt="r8">25573744500</Timestamp><Current dt:dt="…	60.003	1	right	-195424031	04-24-2017	12:04:33	10:04:33	female	252	{RIGHTARROW}	77							0	577655	577233	{RIGHTARROW}	422	576112	575766	846	right8	22	7	231	mask22	0	577216	0	577016	eqm10_NoEyeNmodel1_dir	90		gazeCOD	GazeCoDxp	1	400	0	576716	4	576616
GazeCoD_1Model_male	2	1	19	<?xml version="1.0"?>\n<Clock xmlns:dt="urn:schemas-microsoft-com:datatypes"><Description dt:dt="string">E-Prime Primary Realtime Clock</Description><StartTime><Timestamp dt:dt="int">0</Timestamp><DateUtc dt:dt="string">2017-04-24T10:04:32Z</DateUtc></StartTime><FrequencyChanges><FrequencyChange><Frequency dt:dt="r8">3312939</Frequency><Timestamp dt:dt="r8">25573744500</Timestamp><Current dt:dt="…	60.003	1	right	-195424031	04-24-2017	12:04:33	10:04:33	female	253	{LEFTARROW}	49							0	579455	579133	{DOWNARROW}	322	578016	577666	850	left1,6	2	8	232	mask2	0	579116	0	578916	eqm10_NoEyeNmodel1_dir	0		gazeCOD	GazeCoDxp	0	400	0	578616	0	578516
GazeCoD_1Model_male	2	1	19	<?xml version="1.0"?>\n<Clock xmlns:dt="urn:schemas-microsoft-com:datatypes"><Description dt:dt="string">E-Prime Primary Realtime Clock</Description><StartTime><Timestamp dt:dt="int">0</Timestamp><DateUtc dt:dt="string">2017-04-24T10:04:32Z</DateUtc></StartTime><FrequencyChanges><FrequencyChange><Frequency dt:dt="r8">3312939</Frequency><Timestamp dt:dt="r8">25573744500</Timestamp><Current dt:dt="…	60.003	1	right	-195424031	04-24-2017	12:04:33	10:04:33	female	254	{LEFTARROW}	53							0	581303	580966	{DOWNARROW}	337	579849	579466	883	left4,8	26	8	233	mask26	0	580949	0	580749	eqm10_NoEyeNmodel1_dir	HV		gazeCOD	GazeCoDxp	0	400	0	580449	0	580349
GazeCoD_1Model_male	2	1	19	<?xml version="1.0"?>\n<Clock xmlns:dt="urn:schemas-microsoft-com:datatypes"><Description dt:dt="string">E-Prime Primary Realtime Clock</Description><StartTime><Timestamp dt:dt="int">0</Timestamp><DateUtc dt:dt="string">2017-04-24T10:04:32Z</DateUtc></StartTime><FrequencyChanges><FrequencyChange><Frequency dt:dt="r8">3312939</Frequency><Timestamp dt:dt="r8">25573744500</Timestamp><Current dt:dt="…	60.003	1	right	-195424031	04-24-2017	12:04:33	10:04:33	female	255	{LEFTARROW}	55							0	583183	582699	{LEFTARROW}	484	581576	581316	760	left6,4	27	8	234	mask27	0	582683	0	582483	eqm10_NoEyeNmodel1_dir	HV		gazeCOD	GazeCoDxp	1	400	0	582183	7	582083
GazeCoD_1Model_male	2	1	19	<?xml version="1.0"?>\n<Clock xmlns:dt="urn:schemas-microsoft-com:datatypes"><Description dt:dt="string">E-Prime Primary Realtime Clock</Description><StartTime><Timestamp dt:dt="int">0</Timestamp><DateUtc dt:dt="string">2017-04-24T10:04:32Z</DateUtc></StartTime><FrequencyChanges><FrequencyChange><Frequency dt:dt="r8">3312939</Frequency><Timestamp dt:dt="r8">25573744500</Timestamp><Current dt:dt="…	60.003	1	right	-195424031	04-24-2017	12:04:33	10:04:33	female	256	{RIGHTARROW}	77							0	585111	584816	{RIGHTARROW}	295	583697	583199	998	right8	33	8	235	mask33	0	584799	0	584599	eqm10_NoEyeNmodel1_dir	HV		gazeCOD	GazeCoDxp	1	400	0	584299	2	584199
GazeCoD_1Model_male	2	1	19	<?xml version="1.0"?>\n<Clock xmlns:dt="urn:schemas-microsoft-com:datatypes"><Description dt:dt="string">E-Prime Primary Realtime Clock</Description><StartTime><Timestamp dt:dt="int">0</Timestamp><DateUtc dt:dt="string">2017-04-24T10:04:32Z</DateUtc></StartTime><FrequencyChanges><FrequencyChange><Frequency dt:dt="r8">3312939</Frequency><Timestamp dt:dt="r8">25573744500</Timestamp><Current dt:dt="…	60.003	1	right	-195424031	04-24-2017	12:04:33	10:04:33	female	257	{LEFTARROW}	51							0	587087	586616	{DOWNARROW}	471	585499	585132	867	left3,2	25	8	236	mask25	0	586599	0	586399	eqm10_NoEyeNmodel1_dir	HV		gazeCOD	GazeCoDxp	0	400	0	586099	0	585999
GazeCoD_1Model_male	2	1	19	<?xml version="1.0"?>\n<Clock xmlns:dt="urn:schemas-microsoft-com:datatypes"><Description dt:dt="string">E-Prime Primary Realtime Clock</Description><StartTime><Timestamp dt:dt="int">0</Timestamp><DateUtc dt:dt="string">2017-04-24T10:04:32Z</DateUtc></StartTime><FrequencyChanges><FrequencyChange><Frequency dt:dt="r8">3312939</Frequency><Timestamp dt:dt="r8">25573744500</Timestamp><Current dt:dt="…	60.003	1	right	-195424031	04-24-2017	12:04:33	10:04:33	female	258	{RIGHTARROW}	42							0	588919	588549	{RIGHTARROW}	370	587432	587099	833	right4,8	31	8	237	mask31	0	588532	0	588332	eqm10_NoEyeNmodel1_dir	HV		gazeCOD	GazeCoDxp	1	400	0	588032	0	587932
GazeCoD_1Model_male	2	1	19	<?xml version="1.0"?>\n<Clock xmlns:dt="urn:schemas-microsoft-com:datatypes"><Description dt:dt="string">E-Prime Primary Realtime Clock</Description><StartTime><Timestamp dt:dt="int">0</Timestamp><DateUtc dt:dt="string">2017-04-24T10:04:32Z</DateUtc></StartTime><FrequencyChanges><FrequencyChange><Frequency dt:dt="r8">3312939</Frequency><Timestamp dt:dt="r8">25573744500</Timestamp><Current dt:dt="…	60.003	1	right	-195424031	04-24-2017	12:04:33	10:04:33	female	259	{RIGHTARROW}	42							0	590959	590549	{RIGHTARROW}	409	589428	588932	996	right4,8	9	8	238	mask9	0	590532	0	590332	eqm10_NoEyeNmodel1_dir	0		gazeCOD	GazeCoDxp	1	400	0	590032	4	589932
GazeCoD_1Model_male	2	1	19	<?xml version="1.0"?>\n<Clock xmlns:dt="urn:schemas-microsoft-com:datatypes"><Description dt:dt="string">E-Prime Primary Realtime Clock</Description><StartTime><Timestamp dt:dt="int">0</Timestamp><DateUtc dt:dt="string">2017-04-24T10:04:32Z</DateUtc></StartTime><FrequencyChanges><FrequencyChange><Frequency dt:dt="r8">3312939</Frequency><Timestamp dt:dt="r8">25573744500</Timestamp><Current dt:dt="…	60.003	1	right	-195424031	04-24-2017	12:04:33	10:04:33	female	260	{RIGHTARROW}	42							0	592926	592549	{DOWNARROW}	377	591426	590982	944	right4,8	20	8	239	mask20	0	592532	0	592332	eqm10_NoEyeNmodel1_dir	90		gazeCOD	GazeCoDxp	0	400	0	592032	6	591932
GazeCoD_1Model_male	2	1	19	<?xml version="1.0"?>\n<Clock xmlns:dt="urn:schemas-microsoft-com:datatypes"><Description dt:dt="string">E-Prime Primary Realtime Clock</Description><StartTime><Timestamp dt:dt="int">0</Timestamp><DateUtc dt:dt="string">2017-04-24T10:04:32Z</DateUtc></StartTime><FrequencyChanges><FrequencyChange><Frequency dt:dt="r8">3312939</Frequency><Timestamp dt:dt="r8">25573744500</Timestamp><Current dt:dt="…	60.003	1	right	-195424031	04-24-2017	12:04:33	10:04:33	female	261	{RIGHTARROW}	46							0	594790	594449	{DOWNARROW}	341	593334	592949	885	right1,6	7	8	240	mask7	0	594432	0	594232	eqm10_NoEyeNmodel1_dir	0		gazeCOD	GazeCoDxp	0	400	0	593932	-2	593832
GazeCoD_1Model_male	2	1	19	<?xml version="1.0"?>\n<Clock xmlns:dt="urn:schemas-microsoft-com:datatypes"><Description dt:dt="string">E-Prime Primary Realtime Clock</Description><StartTime><Timestamp dt:dt="int">0</Timestamp><DateUtc dt:dt="string">2017-04-24T10:04:32Z</DateUtc></StartTime><FrequencyChanges><FrequencyChange><Frequency dt:dt="r8">3312939</Frequency><Timestamp dt:dt="r8">25573744500</Timestamp><Current dt:dt="…	60.003	1	right	-195424031	04-24-2017	12:04:33	10:04:33	female	262	{RIGHTARROW}	77							0	596662	596332	{RIGHTARROW}	330	595211	594815	896	right8	22	8	241	mask22	0	596315	0	596115	eqm10_NoEyeNmodel1_dir	90		gazeCOD	GazeCoDxp	1	400	0	595815	4	595715
GazeCoD_1Model_male	2	1	19	<?xml version="1.0"?>\n<Clock xmlns:dt="urn:schemas-microsoft-com:datatypes"><Description dt:dt="string">E-Prime Primary Realtime Clock</Description><StartTime><Timestamp dt:dt="int">0</Timestamp><DateUtc dt:dt="string">2017-04-24T10:04:32Z</DateUtc></StartTime><FrequencyChanges><FrequencyChange><Frequency dt:dt="r8">3312939</Frequency><Timestamp dt:dt="r8">25573744500</Timestamp><Current dt:dt="…	60.003	1	right	-195424031	04-24-2017	12:04:33	10:04:33	female	263	{RIGHTARROW}	40							0	598446	598182	{RIGHTARROW}	264	597061	596682	879	right6,4	10	8	242	mask10	0	598165	0	597965	eqm10_NoEyeNmodel1_dir	0		gazeCOD	GazeCoDxp	1	400	0	597665	4	597565
GazeCoD_1Model_male	2	1	19	<?xml version="1.0"?>\n<Clock xmlns:dt="urn:schemas-microsoft-com:datatypes"><Description dt:dt="string">E-Prime Primary Realtime Clock</Description><StartTime><Timestamp dt:dt="int">0</Timestamp><DateUtc dt:dt="string">2017-04-24T10:04:32Z</DateUtc></StartTime><FrequencyChanges><FrequencyChange><Frequency dt:dt="r8">3312939</Frequency><Timestamp dt:dt="r8">25573744500</Timestamp><Current dt:dt="…	60.003	1	right	-195424031	04-24-2017	12:04:33	10:04:33	female	264	{LEFTARROW}	78							0	600270	599882	{DOWNARROW}	388	598758	598465	793	left8	17	8	243	mask17	0	599865	0	599665	eqm10_NoEyeNmodel1_dir	90		gazeCOD	GazeCoDxp	0	400	0	599365	7	599265
GazeCoD_1Model_male	2	1	19	<?xml version="1.0"?>\n<Clock xmlns:dt="urn:schemas-microsoft-com:datatypes"><Description dt:dt="string">E-Prime Primary Realtime Clock</Description><StartTime><Timestamp dt:dt="int">0</Timestamp><DateUtc dt:dt="string">2017-04-24T10:04:32Z</DateUtc></StartTime><FrequencyChanges><FrequencyChange><Frequency dt:dt="r8">3312939</Frequency><Timestamp dt:dt="r8">25573744500</Timestamp><Current dt:dt="…	60.003	1	right	-195424031	04-24-2017	12:04:33	10:04:33	female	265	{RIGHTARROW}	77							0	602078	601715	{RIGHTARROW}	363	600596	600282	814	right8	11	8	244	mask11	0	601698	0	601498	eqm10_NoEyeNmodel1_dir	0		gazeCOD	GazeCoDxp	1	400	0	601198	2	601098
GazeCoD_1Model_male	2	1	19	<?xml version="1.0"?>\n<Clock xmlns:dt="urn:schemas-microsoft-com:datatypes"><Description dt:dt="string">E-Prime Primary Realtime Clock</Description><StartTime><Timestamp dt:dt="int">0</Timestamp><DateUtc dt:dt="string">2017-04-24T10:04:32Z</DateUtc></StartTime><FrequencyChanges><FrequencyChange><Frequency dt:dt="r8">3312939</Frequency><Timestamp dt:dt="r8">25573744500</Timestamp><Current dt:dt="…	60.003	1	right	-195424031	04-24-2017	12:04:33	10:04:33	female	266	{LEFTARROW}	78							0	603838	603531	{DOWNARROW}	307	602406	602098	808	left8	6	8	245	mask6	0	603515	0	603315	eqm10_NoEyeNmodel1_dir	0		gazeCOD	GazeCoDxp	0	400	0	603015	9	602915
GazeCoD_1Model_male	2	1	19	<?xml version="1.0"?>\n<Clock xmlns:dt="urn:schemas-microsoft-com:datatypes"><Description dt:dt="string">E-Prime Primary Realtime Clock</Description><StartTime><Timestamp dt:dt="int">0</Timestamp><DateUtc dt:dt="string">2017-04-24T10:04:32Z</DateUtc></StartTime><FrequencyChanges><FrequencyChange><Frequency dt:dt="r8">3312939</Frequency><Timestamp dt:dt="r8">25573744500</Timestamp><Current dt:dt="…	60.003	1	right	-195424031	04-24-2017	12:04:33	10:04:33	female	267	{LEFTARROW}	51							0	606214	605315	{RIGHTARROW}	899	604191	603848	843	left3,2	14	8	246	mask14	0	605298	0	605098	eqm10_NoEyeNmodel1_dir	90		gazeCOD	GazeCoDxp	0	400	0	604798	7	604698
GazeCoD_1Model_male	2	1	19	<?xml version="1.0"?>\n<Clock xmlns:dt="urn:schemas-microsoft-com:datatypes"><Description dt:dt="string">E-Prime Primary Realtime Clock</Description><StartTime><Timestamp dt:dt="int">0</Timestamp><DateUtc dt:dt="string">2017-04-24T10:04:32Z</DateUtc></StartTime><FrequencyChanges><FrequencyChange><Frequency dt:dt="r8">3312939</Frequency><Timestamp dt:dt="r8">25573744500</Timestamp><Current dt:dt="…	60.003	1	right	-195424031	04-24-2017	12:04:33	10:04:33	female	268	{LEFTARROW}	55							0	607974	607765	{DOWNARROW}	209	606654	606231	923	left6,4	16	8	247	mask16	0	607748	-1	607548	eqm10_NoEyeNmodel1_dir	90		gazeCOD	GazeCoDxp	0	400	0	607249	-5	607149
GazeCoD_1Model_male	2	1	19	<?xml version="1.0"?>\n<Clock xmlns:dt="urn:schemas-microsoft-com:datatypes"><Description dt:dt="string">E-Prime Primary Realtime Clock</Description><StartTime><Timestamp dt:dt="int">0</Timestamp><DateUtc dt:dt="string">2017-04-24T10:04:32Z</DateUtc></StartTime><FrequencyChanges><FrequencyChange><Frequency dt:dt="r8">3312939</Frequency><Timestamp dt:dt="r8">25573744500</Timestamp><Current dt:dt="…	60.003	1	right	-195424031	04-24-2017	12:04:33	10:04:33	female	269	{LEFTARROW}	49							0	609846	609531	{DOWNARROW}	314	608416	607998	918	left1,6	13	8	248	mask13	0	609514	-1	609314	eqm10_NoEyeNmodel1_dir	90		gazeCOD	GazeCoDxp	0	400	0	609015	-1	608915
GazeCoD_1Model_male	2	1	19	<?xml version="1.0"?>\n<Clock xmlns:dt="urn:schemas-microsoft-com:datatypes"><Description dt:dt="string">E-Prime Primary Realtime Clock</Description><StartTime><Timestamp dt:dt="int">0</Timestamp><DateUtc dt:dt="string">2017-04-24T10:04:32Z</DateUtc></StartTime><FrequencyChanges><FrequencyChange><Frequency dt:dt="r8">3312939</Frequency><Timestamp dt:dt="r8">25573744500</Timestamp><Current dt:dt="…	60.003	1	right	-195424031	04-24-2017	12:04:33	10:04:33	female	270	{LEFTARROW}	53							0	611541	611248	{DOWNARROW}	293	610121	609864	757	left4,8	15	8	249	mask15	0	611231	0	611031	eqm10_NoEyeNmodel1_dir	90		gazeCOD	GazeCoDxp	0	400	0	610731	10	610631
GazeCoD_1Model_male	2	1	19	<?xml version="1.0"?>\n<Clock xmlns:dt="urn:schemas-microsoft-com:datatypes"><Description dt:dt="string">E-Prime Primary Realtime Clock</Description><StartTime><Timestamp dt:dt="int">0</Timestamp><DateUtc dt:dt="string">2017-04-24T10:04:32Z</DateUtc></StartTime><FrequencyChanges><FrequencyChange><Frequency dt:dt="r8">3312939</Frequency><Timestamp dt:dt="r8">25573744500</Timestamp><Current dt:dt="…	60.003	1	right	-195424031	04-24-2017	12:04:33	10:04:33	female	271	{LEFTARROW}	55							0	613269	612948	{LEFTARROW}	321	611836	611564	772	left6,4	5	8	250	mask5	0	612931	0	612731	eqm10_NoEyeNmodel1_dir	0		gazeCOD	GazeCoDxp	1	400	0	612431	-5	612331
GazeCoD_1Model_male	2	1	19	<?xml version="1.0"?>\n<Clock xmlns:dt="urn:schemas-microsoft-com:datatypes"><Description dt:dt="string">E-Prime Primary Realtime Clock</Description><StartTime><Timestamp dt:dt="int">0</Timestamp><DateUtc dt:dt="string">2017-04-24T10:04:32Z</DateUtc></StartTime><FrequencyChanges><FrequencyChange><Frequency dt:dt="r8">3312939</Frequency><Timestamp dt:dt="r8">25573744500</Timestamp><Current dt:dt="…	60.003	1	right	-195424031	04-24-2017	12:04:33	10:04:33	female	272	{RIGHTARROW}	40							0	615309	614798	{RIGHTARROW}	511	613672	613281	891	right6,4	21	8	251	mask21	0	614781	0	614581	eqm10_NoEyeNmodel1_dir	90		gazeCOD	GazeCoDxp	1	400	0	614281	9	614181
GazeCoD_1Model_male	2	1	19	<?xml version="1.0"?>\n<Clock xmlns:dt="urn:schemas-microsoft-com:datatypes"><Description dt:dt="string">E-Prime Primary Realtime Clock</Description><StartTime><Timestamp dt:dt="int">0</Timestamp><DateUtc dt:dt="string">2017-04-24T10:04:32Z</DateUtc></StartTime><FrequencyChanges><FrequencyChange><Frequency dt:dt="r8">3312939</Frequency><Timestamp dt:dt="r8">25573744500</Timestamp><Current dt:dt="…	60.003	1	right	-195424031	04-24-2017	12:04:33	10:04:33	female	273	{DOWNARROW}	79							0	616997	616781	{DOWNARROW}	216	615662	615331	831	DG0	1	8	252	mask1	0	616764	0	616564	eqm10_NoEyeNmodel1_dir	0		gazeCOD	GazeCoDxp	1	400	0	616264	2	616164
GazeCoD_1Model_male	2	1	19	<?xml version="1.0"?>\n<Clock xmlns:dt="urn:schemas-microsoft-com:datatypes"><Description dt:dt="string">E-Prime Primary Realtime Clock</Description><StartTime><Timestamp dt:dt="int">0</Timestamp><DateUtc dt:dt="string">2017-04-24T10:04:32Z</DateUtc></StartTime><FrequencyChanges><FrequencyChange><Frequency dt:dt="r8">3312939</Frequency><Timestamp dt:dt="r8">25573744500</Timestamp><Current dt:dt="…	60.003	1	right	-195424031	04-24-2017	12:04:33	10:04:33	female	274	{RIGHTARROW}	40							0	618821	618481	{RIGHTARROW}	340	617358	617014	844	right6,4	32	8	253	mask32	0	618464	0	618264	eqm10_NoEyeNmodel1_dir	HV		gazeCOD	GazeCoDxp	1	400	0	617964	6	617864
GazeCoD_1Model_male	2	1	19	<?xml version="1.0"?>\n<Clock xmlns:dt="urn:schemas-microsoft-com:datatypes"><Description dt:dt="string">E-Prime Primary Realtime Clock</Description><StartTime><Timestamp dt:dt="int">0</Timestamp><DateUtc dt:dt="string">2017-04-24T10:04:32Z</DateUtc></StartTime><FrequencyChanges><FrequencyChange><Frequency dt:dt="r8">3312939</Frequency><Timestamp dt:dt="r8">25573744500</Timestamp><Current dt:dt="…	60.003	1	right	-195424031	04-24-2017	12:04:33	10:04:33	female	275	{RIGHTARROW}	44							0	620317	620231	{DOWNARROW}	86	619112	618831	781	right3,2	8	8	254	mask8	0	620214	0	620014	eqm10_NoEyeNmodel1_dir	0		gazeCOD	GazeCoDxp	0	400	0	619714	2	619614
GazeCoD_1Model_male	2	1	19	<?xml version="1.0"?>\n<Clock xmlns:dt="urn:schemas-microsoft-com:datatypes"><Description dt:dt="string">E-Prime Primary Realtime Clock</Description><StartTime><Timestamp dt:dt="int">0</Timestamp><DateUtc dt:dt="string">2017-04-24T10:04:32Z</DateUtc></StartTime><FrequencyChanges><FrequencyChange><Frequency dt:dt="r8">3312939</Frequency><Timestamp dt:dt="r8">25573744500</Timestamp><Current dt:dt="…	60.003	1	right	-195424031	04-24-2017	12:04:33	10:04:33	female	276	{LEFTARROW}	78							0	622069	621697	{LEFTARROW}	372	620582	620331	751	left8	28	8	255	mask28	0	621681	0	621481	eqm10_NoEyeNmodel1_dir	HV		gazeCOD	GazeCoDxp	1	400	0	621181	-1	621081
GazeCoD_1Model_male	2	1	19	<?xml version="1.0"?>\n<Clock xmlns:dt="urn:schemas-microsoft-com:datatypes"><Description dt:dt="string">E-Prime Primary Realtime Clock</Description><StartTime><Timestamp dt:dt="int">0</Timestamp><DateUtc dt:dt="string">2017-04-24T10:04:32Z</DateUtc></StartTime><FrequencyChanges><FrequencyChange><Frequency dt:dt="r8">3312939</Frequency><Timestamp dt:dt="r8">25573744500</Timestamp><Current dt:dt="…	60.003	1	right	-195424031	04-24-2017	12:04:33	10:04:33	female	277	{RIGHTARROW}	46							0	624101	623664	{LEFTARROW}	437	622542	622080	962	right1,6	18	8	256	mask18	0	623647	0	623447	eqm10_NoEyeNmodel1_dir	90		gazeCOD	GazeCoDxp	0	400	0	623147	5	623047
GazeCoD_1Model_male	2	1	19	<?xml version="1.0"?>\n<Clock xmlns:dt="urn:schemas-microsoft-com:datatypes"><Description dt:dt="string">E-Prime Primary Realtime Clock</Description><StartTime><Timestamp dt:dt="int">0</Timestamp><DateUtc dt:dt="string">2017-04-24T10:04:32Z</DateUtc></StartTime><FrequencyChanges><FrequencyChange><Frequency dt:dt="r8">3312939</Frequency><Timestamp dt:dt="r8">25573744500</Timestamp><Current dt:dt="…	60.003	1	right	-195424031	04-24-2017	12:04:33	10:04:33	female	278	{RIGHTARROW}	44							0	626093	625597	{RIGHTARROW}	496	624473	624114	859	right3,2	30	8	257	mask30	0	625580	0	625380	eqm10_NoEyeNmodel1_dir	HV		gazeCOD	GazeCoDxp	1	400	0	625080	7	624980
GazeCoD_1Model_male	2	1	19	<?xml version="1.0"?>\n<Clock xmlns:dt="urn:schemas-microsoft-com:datatypes"><Description dt:dt="string">E-Prime Primary Realtime Clock</Description><StartTime><Timestamp dt:dt="int">0</Timestamp><DateUtc dt:dt="string">2017-04-24T10:04:32Z</DateUtc></StartTime><FrequencyChanges><FrequencyChange><Frequency dt:dt="r8">3312939</Frequency><Timestamp dt:dt="r8">25573744500</Timestamp><Current dt:dt="…	60.003	1	right	-195424031	04-24-2017	12:04:33	10:04:33	female	279	{LEFTARROW}	49							0	628029	627630	{DOWNARROW}	399	626518	626114	904	left1,6	24	8	258	mask24	0	627614	0	627414	eqm10_NoEyeNmodel1_dir	HV		gazeCOD	GazeCoDxp	0	400	0	627114	-4	627014
GazeCoD_1Model_male	2	1	19	<?xml version="1.0"?>\n<Clock xmlns:dt="urn:schemas-microsoft-com:datatypes"><Description dt:dt="string">E-Prime Primary Realtime Clock</Description><StartTime><Timestamp dt:dt="int">0</Timestamp><DateUtc dt:dt="string">2017-04-24T10:04:32Z</DateUtc></StartTime><FrequencyChanges><FrequencyChange><Frequency dt:dt="r8">3312939</Frequency><Timestamp dt:dt="r8">25573744500</Timestamp><Current dt:dt="…	60.003	1	right	-195424031	04-24-2017	12:04:33	10:04:33	female	280	{LEFTARROW}	53							0	629812	629480	{DOWNARROW}	332	628361	628047	814	left4,8	4	8	259	mask4	0	629463	0	629263	eqm10_NoEyeNmodel1_dir	0		gazeCOD	GazeCoDxp	0	400	0	628963	2	628863
GazeCoD_1Model_male	2	1	19	<?xml version="1.0"?>\n<Clock xmlns:dt="urn:schemas-microsoft-com:datatypes"><Description dt:dt="string">E-Prime Primary Realtime Clock</Description><StartTime><Timestamp dt:dt="int">0</Timestamp><DateUtc dt:dt="string">2017-04-24T10:04:32Z</DateUtc></StartTime><FrequencyChanges><FrequencyChange><Frequency dt:dt="r8">3312939</Frequency><Timestamp dt:dt="r8">25573744500</Timestamp><Current dt:dt="…	60.003	1	right	-195424031	04-24-2017	12:04:33	10:04:33	female	281	{RIGHTARROW}	44							0	631612	631330	{RIGHTARROW}	282	630212	629830	882	right3,2	19	8	260	mask19	0	631313	0	631113	eqm10_NoEyeNmodel1_dir	90		gazeCOD	GazeCoDxp	1	400	0	630813	1	630713
GazeCoD_1Model_male	2	1	19	<?xml version="1.0"?>\n<Clock xmlns:dt="urn:schemas-microsoft-com:datatypes"><Description dt:dt="string">E-Prime Primary Realtime Clock</Description><StartTime><Timestamp dt:dt="int">0</Timestamp><DateUtc dt:dt="string">2017-04-24T10:04:32Z</DateUtc></StartTime><FrequencyChanges><FrequencyChange><Frequency dt:dt="r8">3312939</Frequency><Timestamp dt:dt="r8">25573744500</Timestamp><Current dt:dt="…	60.003	1	right	-195424031	04-24-2017	12:04:33	10:04:33	female	282	{RIGHTARROW}	46							0	633484	633113	{DOWNARROW}	371	631994	631630	864	right1,6	29	8	261	mask29	0	633097	0	632897	eqm10_NoEyeNmodel1_dir	HV		gazeCOD	GazeCoDxp	0	400	0	632597	3	632497
GazeCoD_1Model_male	2	1	19	<?xml version="1.0"?>\n<Clock xmlns:dt="urn:schemas-microsoft-com:datatypes"><Description dt:dt="string">E-Prime Primary Realtime Clock</Description><StartTime><Timestamp dt:dt="int">0</Timestamp><DateUtc dt:dt="string">2017-04-24T10:04:32Z</DateUtc></StartTime><FrequencyChanges><FrequencyChange><Frequency dt:dt="r8">3312939</Frequency><Timestamp dt:dt="r8">25573744500</Timestamp><Current dt:dt="…	60.003	1	right	-195424031	04-24-2017	12:04:33	10:04:33	female	283	{DOWNARROW}	79							0	635908	634980	{DOWNARROW}	928	633863	633497	866	DG0	23	8	262	mask23	0	634963	0	634763	eqm10_NoEyeNmodel1_dir	HV		gazeCOD	GazeCoDxp	1	400	0	634463	0	634363
GazeCoD_1Model_male	2	1	19	<?xml version="1.0"?>\n<Clock xmlns:dt="urn:schemas-microsoft-com:datatypes"><Description dt:dt="string">E-Prime Primary Realtime Clock</Description><StartTime><Timestamp dt:dt="int">0</Timestamp><DateUtc dt:dt="string">2017-04-24T10:04:32Z</DateUtc></StartTime><FrequencyChanges><FrequencyChange><Frequency dt:dt="r8">3312939</Frequency><Timestamp dt:dt="r8">25573744500</Timestamp><Current dt:dt="…	60.003	1	right	-195424031	04-24-2017	12:04:33	10:04:33	female	284	{LEFTARROW}	51							0	637860	637513	{DOWNARROW}	347	636386	635930	956	left3,2	3	8	263	mask3	0	637496	0	637296	eqm10_NoEyeNmodel1_dir	0		gazeCOD	GazeCoDxp	0	400	0	636996	10	636896
GazeCoD_1Model_male	2	1	19	<?xml version="1.0"?>\n<Clock xmlns:dt="urn:schemas-microsoft-com:datatypes"><Description dt:dt="string">E-Prime Primary Realtime Clock</Description><StartTime><Timestamp dt:dt="int">0</Timestamp><DateUtc dt:dt="string">2017-04-24T10:04:32Z</DateUtc></StartTime><FrequencyChanges><FrequencyChange><Frequency dt:dt="r8">3312939</Frequency><Timestamp dt:dt="r8">25573744500</Timestamp><Current dt:dt="…	60.003	1	right	-195424031	04-24-2017	12:04:33	10:04:33	female	285	{DOWNARROW}	79							0	639780	639363	{DOWNARROW}	417	638238	637880	858	DG0	12	8	264	mask12	0	639346	0	639146	eqm10_NoEyeNmodel1_dir	90		gazeCOD	GazeCoDxp	1	400	0	638846	8	638746
GazeCoD_1Model_male	2	1	19	<?xml version="1.0"?>\n<Clock xmlns:dt="urn:schemas-microsoft-com:datatypes"><Description dt:dt="string">E-Prime Primary Realtime Clock</Description><StartTime><Timestamp dt:dt="int">0</Timestamp><DateUtc dt:dt="string">2017-04-24T10:04:32Z</DateUtc></StartTime><FrequencyChanges><FrequencyChange><Frequency dt:dt="r8">3312939</Frequency><Timestamp dt:dt="r8">25573744500</Timestamp><Current dt:dt="…	60.003	1	right	-195424031	04-24-2017	12:04:33	10:04:33	female	286	{LEFTARROW}	55							0	641668	641279	{DOWNARROW}	389	640160	639796	864	left6,4	16	9	265	mask16	0	641263	0	641063	eqm10_NoEyeNmodel1_dir	90		gazeCOD	GazeCoDxp	0	400	0	640763	3	640663
GazeCoD_1Model_male	2	1	19	<?xml version="1.0"?>\n<Clock xmlns:dt="urn:schemas-microsoft-com:datatypes"><Description dt:dt="string">E-Prime Primary Realtime Clock</Description><StartTime><Timestamp dt:dt="int">0</Timestamp><DateUtc dt:dt="string">2017-04-24T10:04:32Z</DateUtc></StartTime><FrequencyChanges><FrequencyChange><Frequency dt:dt="r8">3312939</Frequency><Timestamp dt:dt="r8">25573744500</Timestamp><Current dt:dt="…	60.003	1	right	-195424031	04-24-2017	12:04:33	10:04:33	female	287	{LEFTARROW}	55							0	643556	643179	{DOWNARROW}	377	642068	641679	889	left6,4	5	9	266	mask5	0	643163	0	642963	eqm10_NoEyeNmodel1_dir	0		gazeCOD	GazeCoDxp	0	400	0	642663	-5	642563
GazeCoD_1Model_male	2	1	19	<?xml version="1.0"?>\n<Clock xmlns:dt="urn:schemas-microsoft-com:datatypes"><Description dt:dt="string">E-Prime Primary Realtime Clock</Description><StartTime><Timestamp dt:dt="int">0</Timestamp><DateUtc dt:dt="string">2017-04-24T10:04:32Z</DateUtc></StartTime><FrequencyChanges><FrequencyChange><Frequency dt:dt="r8">3312939</Frequency><Timestamp dt:dt="r8">25573744500</Timestamp><Current dt:dt="…	60.003	1	right	-195424031	04-24-2017	12:04:33	10:04:33	female	288	{DOWNARROW}	79							0	645444	644979	{DOWNARROW}	465	643858	643579	779	DG0	23	9	267	mask23	0	644963	0	644763	eqm10_NoEyeNmodel1_dir	HV		gazeCOD	GazeCoDxp	1	400	0	644463	5	644363
GazeCoD_1Model_male	2	1	19	<?xml version="1.0"?>\n<Clock xmlns:dt="urn:schemas-microsoft-com:datatypes"><Description dt:dt="string">E-Prime Primary Realtime Clock</Description><StartTime><Timestamp dt:dt="int">0</Timestamp><DateUtc dt:dt="string">2017-04-24T10:04:32Z</DateUtc></StartTime><FrequencyChanges><FrequencyChange><Frequency dt:dt="r8">3312939</Frequency><Timestamp dt:dt="r8">25573744500</Timestamp><Current dt:dt="…	60.003	1	right	-195424031	04-24-2017	12:04:33	10:04:33	female	289	{RIGHTARROW}	77							0	647292	646896	{RIGHTARROW}	396	645783	645463	820	right8	11	9	268	mask11	0	646879	0	646679	eqm10_NoEyeNmodel1_dir	0		gazeCOD	GazeCoDxp	1	400	0	646379	-4	646279
GazeCoD_1Model_male	2	1	19	<?xml version="1.0"?>\n<Clock xmlns:dt="urn:schemas-microsoft-com:datatypes"><Description dt:dt="string">E-Prime Primary Realtime Clock</Description><StartTime><Timestamp dt:dt="int">0</Timestamp><DateUtc dt:dt="string">2017-04-24T10:04:32Z</DateUtc></StartTime><FrequencyChanges><FrequencyChange><Frequency dt:dt="r8">3312939</Frequency><Timestamp dt:dt="r8">25573744500</Timestamp><Current dt:dt="…	60.003	1	right	-195424031	04-24-2017	12:04:33	10:04:33	female	290	{LEFTARROW}	51							0	649091	648846	{DOWNARROW}	245	647729	647312	917	left3,2	14	9	269	mask14	0	648829	0	648629	eqm10_NoEyeNmodel1_dir	90		gazeCOD	GazeCoDxp	0	400	0	648329	0	648229
GazeCoD_1Model_male	2	1	19	<?xml version="1.0"?>\n<Clock xmlns:dt="urn:schemas-microsoft-com:datatypes"><Description dt:dt="string">E-Prime Primary Realtime Clock</Description><StartTime><Timestamp dt:dt="int">0</Timestamp><DateUtc dt:dt="string">2017-04-24T10:04:32Z</DateUtc></StartTime><FrequencyChanges><FrequencyChange><Frequency dt:dt="r8">3312939</Frequency><Timestamp dt:dt="r8">25573744500</Timestamp><Current dt:dt="…	60.003	1	right	-195424031	04-24-2017	12:04:33	10:04:33	female	291	{RIGHTARROW}	40							0	650891	650679	{DOWNARROW}	212	649567	649112	955	right6,4	10	9	270	mask10	0	650662	0	650462	eqm10_NoEyeNmodel1_dir	0		gazeCOD	GazeCoDxp	0	400	0	650162	-5	650062
GazeCoD_1Model_male	2	1	19	<?xml version="1.0"?>\n<Clock xmlns:dt="urn:schemas-microsoft-com:datatypes"><Description dt:dt="string">E-Prime Primary Realtime Clock</Description><StartTime><Timestamp dt:dt="int">0</Timestamp><DateUtc dt:dt="string">2017-04-24T10:04:32Z</DateUtc></StartTime><FrequencyChanges><FrequencyChange><Frequency dt:dt="r8">3312939</Frequency><Timestamp dt:dt="r8">25573744500</Timestamp><Current dt:dt="…	60.003	1	right	-195424031	04-24-2017	12:04:33	10:04:33	female	292	{DOWNARROW}	79							0	652859	652429	{DOWNARROW}	430	651316	650912	904	DG0	1	9	271	mask1	0	652412	0	652212	eqm10_NoEyeNmodel1_dir	0		gazeCOD	GazeCoDxp	1	400	0	651912	-4	651812
GazeCoD_1Model_male	2	1	19	<?xml version="1.0"?>\n<Clock xmlns:dt="urn:schemas-microsoft-com:datatypes"><Description dt:dt="string">E-Prime Primary Realtime Clock</Description><StartTime><Timestamp dt:dt="int">0</Timestamp><DateUtc dt:dt="string">2017-04-24T10:04:32Z</DateUtc></StartTime><FrequencyChanges><FrequencyChange><Frequency dt:dt="r8">3312939</Frequency><Timestamp dt:dt="r8">25573744500</Timestamp><Current dt:dt="…	60.003	1	right	-195424031	04-24-2017	12:04:33	10:04:33	female	293	{LEFTARROW}	78							0	654867	654412	{DOWNARROW}	455	653286	652879	907	left8	6	9	272	mask6	0	654395	0	654195	eqm10_NoEyeNmodel1_dir	0		gazeCOD	GazeCoDxp	0	400	0	653895	9	653795
GazeCoD_1Model_male	2	1	19	<?xml version="1.0"?>\n<Clock xmlns:dt="urn:schemas-microsoft-com:datatypes"><Description dt:dt="string">E-Prime Primary Realtime Clock</Description><StartTime><Timestamp dt:dt="int">0</Timestamp><DateUtc dt:dt="string">2017-04-24T10:04:32Z</DateUtc></StartTime><FrequencyChanges><FrequencyChange><Frequency dt:dt="r8">3312939</Frequency><Timestamp dt:dt="r8">25573744500</Timestamp><Current dt:dt="…	60.003	1	right	-195424031	04-24-2017	12:04:33	10:04:33	female	294	{RIGHTARROW}	44							0	656763	656462	{RIGHTARROW}	301	655341	654879	962	right3,2	30	9	273	mask30	0	656445	0	656245	eqm10_NoEyeNmodel1_dir	HV		gazeCOD	GazeCoDxp	1	400	0	655945	4	655845
GazeCoD_1Model_male	2	1	19	<?xml version="1.0"?>\n<Clock xmlns:dt="urn:schemas-microsoft-com:datatypes"><Description dt:dt="string">E-Prime Primary Realtime Clock</Description><StartTime><Timestamp dt:dt="int">0</Timestamp><DateUtc dt:dt="string">2017-04-24T10:04:32Z</DateUtc></StartTime><FrequencyChanges><FrequencyChange><Frequency dt:dt="r8">3312939</Frequency><Timestamp dt:dt="r8">25573744500</Timestamp><Current dt:dt="…	60.003	1	right	-195424031	04-24-2017	12:04:33	10:04:33	female	295	{RIGHTARROW}	42							0	658563	658162	{RIGHTARROW}	401	657041	656779	762	right4,8	20	9	274	mask20	0	658145	0	657945	eqm10_NoEyeNmodel1_dir	90		gazeCOD	GazeCoDxp	1	400	0	657645	4	657545
GazeCoD_1Model_male	2	1	19	<?xml version="1.0"?>\n<Clock xmlns:dt="urn:schemas-microsoft-com:datatypes"><Description dt:dt="string">E-Prime Primary Realtime Clock</Description><StartTime><Timestamp dt:dt="int">0</Timestamp><DateUtc dt:dt="string">2017-04-24T10:04:32Z</DateUtc></StartTime><FrequencyChanges><FrequencyChange><Frequency dt:dt="r8">3312939</Frequency><Timestamp dt:dt="r8">25573744500</Timestamp><Current dt:dt="…	60.003	1	right	-195424031	04-24-2017	12:04:33	10:04:33	female	296	{LEFTARROW}	49							0	660411	660078	{DOWNARROW}	333	658958	658579	879	left1,6	24	9	275	mask24	0	660062	0	659862	eqm10_NoEyeNmodel1_dir	HV		gazeCOD	GazeCoDxp	0	400	0	659562	4	659462
GazeCoD_1Model_male	2	1	19	<?xml version="1.0"?>\n<Clock xmlns:dt="urn:schemas-microsoft-com:datatypes"><Description dt:dt="string">E-Prime Primary Realtime Clock</Description><StartTime><Timestamp dt:dt="int">0</Timestamp><DateUtc dt:dt="string">2017-04-24T10:04:32Z</DateUtc></StartTime><FrequencyChanges><FrequencyChange><Frequency dt:dt="r8">3312939</Frequency><Timestamp dt:dt="r8">25573744500</Timestamp><Current dt:dt="…	60.003	1	right	-195424031	04-24-2017	12:04:33	10:04:33	female	297	{RIGHTARROW}	40							0	757638	757490	{RIGHTARROW}	148	756367	755873	994	right6,4	21	9	276	mask21	0	757473	0	757273	eqm10_NoEyeNmodel1_dir	90		gazeCOD	GazeCoDxp	1	400	0	756973	6	756873
GazeCoD_1Model_male	2	1	19	<?xml version="1.0"?>\n<Clock xmlns:dt="urn:schemas-microsoft-com:datatypes"><Description dt:dt="string">E-Prime Primary Realtime Clock</Description><StartTime><Timestamp dt:dt="int">0</Timestamp><DateUtc dt:dt="string">2017-04-24T10:04:32Z</DateUtc></StartTime><FrequencyChanges><FrequencyChange><Frequency dt:dt="r8">3312939</Frequency><Timestamp dt:dt="r8">25573744500</Timestamp><Current dt:dt="…	60.003	1	right	-195424031	04-24-2017	12:04:33	10:04:33	female	298	{RIGHTARROW}	40							0	759486	759107	{RIGHTARROW}	379	757992	757657	835	right6,4	32	9	277	mask32	0	759090	0	758890	eqm10_NoEyeNmodel1_dir	HV		gazeCOD	GazeCoDxp	1	400	0	758590	-2	758490
GazeCoD_1Model_male	2	1	19	<?xml version="1.0"?>\n<Clock xmlns:dt="urn:schemas-microsoft-com:datatypes"><Description dt:dt="string">E-Prime Primary Realtime Clock</Description><StartTime><Timestamp dt:dt="int">0</Timestamp><DateUtc dt:dt="string">2017-04-24T10:04:32Z</DateUtc></StartTime><FrequencyChanges><FrequencyChange><Frequency dt:dt="r8">3312939</Frequency><Timestamp dt:dt="r8">25573744500</Timestamp><Current dt:dt="…	60.003	1	right	-195424031	04-24-2017	12:04:33	10:04:33	female	299	{RIGHTARROW}	42							0	761774	761040	{RIGHTARROW}	733	759922	759507	915	right4,8	9	9	278	mask9	0	761023	0	760823	eqm10_NoEyeNmodel1_dir	0		gazeCOD	GazeCoDxp	1	400	0	760523	1	760423
GazeCoD_1Model_male	2	1	19	<?xml version="1.0"?>\n<Clock xmlns:dt="urn:schemas-microsoft-com:datatypes"><Description dt:dt="string">E-Prime Primary Realtime Clock</Description><StartTime><Timestamp dt:dt="int">0</Timestamp><DateUtc dt:dt="string">2017-04-24T10:04:32Z</DateUtc></StartTime><FrequencyChanges><FrequencyChange><Frequency dt:dt="r8">3312939</Frequency><Timestamp dt:dt="r8">25573744500</Timestamp><Current dt:dt="…	60.003	1	right	-195424031	04-24-2017	12:04:33	10:04:33	female	300	{RIGHTARROW}	44							0	763397	763273	{DOWNARROW}	124	762151	761790	861	right3,2	8	9	279	mask8	0	763256	0	763056	eqm10_NoEyeNmodel1_dir	0		gazeCOD	GazeCoDxp	0	400	0	762756	5	762656
GazeCoD_1Model_male	2	1	19	<?xml version="1.0"?>\n<Clock xmlns:dt="urn:schemas-microsoft-com:datatypes"><Description dt:dt="string">E-Prime Primary Realtime Clock</Description><StartTime><Timestamp dt:dt="int">0</Timestamp><DateUtc dt:dt="string">2017-04-24T10:04:32Z</DateUtc></StartTime><FrequencyChanges><FrequencyChange><Frequency dt:dt="r8">3312939</Frequency><Timestamp dt:dt="r8">25573744500</Timestamp><Current dt:dt="…	60.003	1	right	-195424031	04-24-2017	12:04:33	10:04:33	female	301	{LEFTARROW}	51							0	765205	764823	{DOWNARROW}	382	763707	763407	800	left3,2	25	9	280	mask25	0	764806	0	764606	eqm10_NoEyeNmodel1_dir	HV		gazeCOD	GazeCoDxp	0	400	0	764306	-1	764206
GazeCoD_1Model_male	2	1	19	<?xml version="1.0"?>\n<Clock xmlns:dt="urn:schemas-microsoft-com:datatypes"><Description dt:dt="string">E-Prime Primary Realtime Clock</Description><StartTime><Timestamp dt:dt="int">0</Timestamp><DateUtc dt:dt="string">2017-04-24T10:04:32Z</DateUtc></StartTime><FrequencyChanges><FrequencyChange><Frequency dt:dt="r8">3312939</Frequency><Timestamp dt:dt="r8">25573744500</Timestamp><Current dt:dt="…	60.003	1	right	-195424031	04-24-2017	12:04:33	10:04:33	female	302	{LEFTARROW}	53							0	767021	766740	{RIGHTARROW}	281	765616	765223	893	left4,8	15	9	281	mask15	0	766723	0	766523	eqm10_NoEyeNmodel1_dir	90		gazeCOD	GazeCoDxp	0	400	0	766223	7	766123
GazeCoD_1Model_male	2	1	19	<?xml version="1.0"?>\n<Clock xmlns:dt="urn:schemas-microsoft-com:datatypes"><Description dt:dt="string">E-Prime Primary Realtime Clock</Description><StartTime><Timestamp dt:dt="int">0</Timestamp><DateUtc dt:dt="string">2017-04-24T10:04:32Z</DateUtc></StartTime><FrequencyChanges><FrequencyChange><Frequency dt:dt="r8">3312939</Frequency><Timestamp dt:dt="r8">25573744500</Timestamp><Current dt:dt="…	60.003	1	right	-195424031	04-24-2017	12:04:33	10:04:33	female	303	{LEFTARROW}	53							0	768765	768623	{DOWNARROW}	142	767509	767039	970	left4,8	26	9	282	mask26	0	768606	0	768406	eqm10_NoEyeNmodel1_dir	HV		gazeCOD	GazeCoDxp	0	400	0	768106	-3	768006
GazeCoD_1Model_male	2	1	19	<?xml version="1.0"?>\n<Clock xmlns:dt="urn:schemas-microsoft-com:datatypes"><Description dt:dt="string">E-Prime Primary Realtime Clock</Description><StartTime><Timestamp dt:dt="int">0</Timestamp><DateUtc dt:dt="string">2017-04-24T10:04:32Z</DateUtc></StartTime><FrequencyChanges><FrequencyChange><Frequency dt:dt="r8">3312939</Frequency><Timestamp dt:dt="r8">25573744500</Timestamp><Current dt:dt="…	60.003	1	right	-195424031	04-24-2017	12:04:33	10:04:33	female	304	{DOWNARROW}	79							0	770749	770323	{RIGHTARROW}	426	769205	768789	916	DG0	12	9	283	mask12	0	770306	0	770106	eqm10_NoEyeNmodel1_dir	90		gazeCOD	GazeCoDxp	0	400	0	769806	1	769706
GazeCoD_1Model_male	2	1	19	<?xml version="1.0"?>\n<Clock xmlns:dt="urn:schemas-microsoft-com:datatypes"><Description dt:dt="string">E-Prime Primary Realtime Clock</Description><StartTime><Timestamp dt:dt="int">0</Timestamp><DateUtc dt:dt="string">2017-04-24T10:04:32Z</DateUtc></StartTime><FrequencyChanges><FrequencyChange><Frequency dt:dt="r8">3312939</Frequency><Timestamp dt:dt="r8">25573744500</Timestamp><Current dt:dt="…	60.003	1	right	-195424031	04-24-2017	12:04:33	10:04:33	female	305	{RIGHTARROW}	46							0	772477	772239	{DOWNARROW}	238	771114	770773	841	right1,6	18	9	284	mask18	0	772223	0	772023	eqm10_NoEyeNmodel1_dir	90		gazeCOD	GazeCoDxp	0	400	0	771723	9	771623
GazeCoD_1Model_male	2	1	19	<?xml version="1.0"?>\n<Clock xmlns:dt="urn:schemas-microsoft-com:datatypes"><Description dt:dt="string">E-Prime Primary Realtime Clock</Description><StartTime><Timestamp dt:dt="int">0</Timestamp><DateUtc dt:dt="string">2017-04-24T10:04:32Z</DateUtc></StartTime><FrequencyChanges><FrequencyChange><Frequency dt:dt="r8">3312939</Frequency><Timestamp dt:dt="r8">25573744500</Timestamp><Current dt:dt="…	60.003	1	right	-195424031	04-24-2017	12:04:33	10:04:33	female	306	{LEFTARROW}	78							0	774341	774089	{LEFTARROW}	252	772966	772489	977	left8	28	9	285	mask28	0	774072	0	773872	eqm10_NoEyeNmodel1_dir	HV		gazeCOD	GazeCoDxp	1	400	0	773572	6	773472
GazeCoD_1Model_male	2	1	19	<?xml version="1.0"?>\n<Clock xmlns:dt="urn:schemas-microsoft-com:datatypes"><Description dt:dt="string">E-Prime Primary Realtime Clock</Description><StartTime><Timestamp dt:dt="int">0</Timestamp><DateUtc dt:dt="string">2017-04-24T10:04:32Z</DateUtc></StartTime><FrequencyChanges><FrequencyChange><Frequency dt:dt="r8">3312939</Frequency><Timestamp dt:dt="r8">25573744500</Timestamp><Current dt:dt="…	60.003	1	right	-195424031	04-24-2017	12:04:33	10:04:33	female	307	{RIGHTARROW}	46							0	775909	775839	{DOWNARROW}	70	774716	774356	860	right1,6	7	9	286	mask7	0	775822	0	775622	eqm10_NoEyeNmodel1_dir	0		gazeCOD	GazeCoDxp	0	400	0	775322	6	775222
GazeCoD_1Model_male	2	1	19	<?xml version="1.0"?>\n<Clock xmlns:dt="urn:schemas-microsoft-com:datatypes"><Description dt:dt="string">E-Prime Primary Realtime Clock</Description><StartTime><Timestamp dt:dt="int">0</Timestamp><DateUtc dt:dt="string">2017-04-24T10:04:32Z</DateUtc></StartTime><FrequencyChanges><FrequencyChange><Frequency dt:dt="r8">3312939</Frequency><Timestamp dt:dt="r8">25573744500</Timestamp><Current dt:dt="…	60.003	1	right	-195424031	04-24-2017	12:04:33	10:04:33	female	308	{RIGHTARROW}	42							0	777437	777289	{RIGHTARROW}	148	776173	775922	751	right4,8	31	9	287	mask31	0	777272	0	777072	eqm10_NoEyeNmodel1_dir	HV		gazeCOD	GazeCoDxp	1	400	0	776772	-1	776672
GazeCoD_1Model_male	2	1	19	<?xml version="1.0"?>\n<Clock xmlns:dt="urn:schemas-microsoft-com:datatypes"><Description dt:dt="string">E-Prime Primary Realtime Clock</Description><StartTime><Timestamp dt:dt="int">0</Timestamp><DateUtc dt:dt="string">2017-04-24T10:04:32Z</DateUtc></StartTime><FrequencyChanges><FrequencyChange><Frequency dt:dt="r8">3312939</Frequency><Timestamp dt:dt="r8">25573744500</Timestamp><Current dt:dt="…	60.003	1	right	-195424031	04-24-2017	12:04:33	10:04:33	female	309	{LEFTARROW}	49							0	779341	779022	{DOWNARROW}	319	777910	777456	954	left1,6	2	9	288	mask2	0	779006	0	778806	eqm10_NoEyeNmodel1_dir	0		gazeCOD	GazeCoDxp	0	400	0	778506	-4	778406
GazeCoD_1Model_male	2	1	19	<?xml version="1.0"?>\n<Clock xmlns:dt="urn:schemas-microsoft-com:datatypes"><Description dt:dt="string">E-Prime Primary Realtime Clock</Description><StartTime><Timestamp dt:dt="int">0</Timestamp><DateUtc dt:dt="string">2017-04-24T10:04:32Z</DateUtc></StartTime><FrequencyChanges><FrequencyChange><Frequency dt:dt="r8">3312939</Frequency><Timestamp dt:dt="r8">25573744500</Timestamp><Current dt:dt="…	60.003	1	right	-195424031	04-24-2017	12:04:33	10:04:33	female	310	{RIGHTARROW}	77							0	781044	780805	{RIGHTARROW}	239	779693	779355	838	right8	33	9	289	mask33	0	780789	0	780589	eqm10_NoEyeNmodel1_dir	HV		gazeCOD	GazeCoDxp	1	400	0	780289	-4	780189
GazeCoD_1Model_male	2	1	19	<?xml version="1.0"?>\n<Clock xmlns:dt="urn:schemas-microsoft-com:datatypes"><Description dt:dt="string">E-Prime Primary Realtime Clock</Description><StartTime><Timestamp dt:dt="int">0</Timestamp><DateUtc dt:dt="string">2017-04-24T10:04:32Z</DateUtc></StartTime><FrequencyChanges><FrequencyChange><Frequency dt:dt="r8">3312939</Frequency><Timestamp dt:dt="r8">25573744500</Timestamp><Current dt:dt="…	60.003	1	right	-195424031	04-24-2017	12:04:33	10:04:33	female	311	{RIGHTARROW}	46							0	782756	782572	{DOWNARROW}	184	781457	781055	902	right1,6	29	9	290	mask29	0	782555	0	782355	eqm10_NoEyeNmodel1_dir	HV		gazeCOD	GazeCoDxp	0	400	0	782055	-2	781955
GazeCoD_1Model_male	2	1	19	<?xml version="1.0"?>\n<Clock xmlns:dt="urn:schemas-microsoft-com:datatypes"><Description dt:dt="string">E-Prime Primary Realtime Clock</Description><StartTime><Timestamp dt:dt="int">0</Timestamp><DateUtc dt:dt="string">2017-04-24T10:04:32Z</DateUtc></StartTime><FrequencyChanges><FrequencyChange><Frequency dt:dt="r8">3312939</Frequency><Timestamp dt:dt="r8">25573744500</Timestamp><Current dt:dt="…	60.003	1	right	-195424031	04-24-2017	12:04:33	10:04:33	female	312	{LEFTARROW}	78							0	784764	784389	{LEFTARROW}	375	783270	782772	998	left8	17	9	291	mask17	0	784372	0	784172	eqm10_NoEyeNmodel1_dir	90		gazeCOD	GazeCoDxp	1	400	0	783872	2	783772
GazeCoD_1Model_male	2	1	19	<?xml version="1.0"?>\n<Clock xmlns:dt="urn:schemas-microsoft-com:datatypes"><Description dt:dt="string">E-Prime Primary Realtime Clock</Description><StartTime><Timestamp dt:dt="int">0</Timestamp><DateUtc dt:dt="string">2017-04-24T10:04:32Z</DateUtc></StartTime><FrequencyChanges><FrequencyChange><Frequency dt:dt="r8">3312939</Frequency><Timestamp dt:dt="r8">25573744500</Timestamp><Current dt:dt="…	60.003	1	right	-195424031	04-24-2017	12:04:33	10:04:33	female	313	{LEFTARROW}	51							0	786460	786405	{DOWNARROW}	55	785286	784789	997	left3,2	3	9	292	mask3	0	786388	0	786188	eqm10_NoEyeNmodel1_dir	0		gazeCOD	GazeCoDxp	0	400	0	785888	2	785788
GazeCoD_1Model_male	2	1	19	<?xml version="1.0"?>\n<Clock xmlns:dt="urn:schemas-microsoft-com:datatypes"><Description dt:dt="string">E-Prime Primary Realtime Clock</Description><StartTime><Timestamp dt:dt="int">0</Timestamp><DateUtc dt:dt="string">2017-04-24T10:04:32Z</DateUtc></StartTime><FrequencyChanges><FrequencyChange><Frequency dt:dt="r8">3312939</Frequency><Timestamp dt:dt="r8">25573744500</Timestamp><Current dt:dt="…	60.003	1	right	-195424031	04-24-2017	12:04:33	10:04:33	female	314	{LEFTARROW}	49							0	788988	788022	{DOWNARROW}	966	786902	786472	930	left1,6	13	9	293	mask13	0	788005	0	787805	eqm10_NoEyeNmodel1_dir	90		gazeCOD	GazeCoDxp	0	400	0	787505	3	787405
GazeCoD_1Model_male	2	1	19	<?xml version="1.0"?>\n<Clock xmlns:dt="urn:schemas-microsoft-com:datatypes"><Description dt:dt="string">E-Prime Primary Realtime Clock</Description><StartTime><Timestamp dt:dt="int">0</Timestamp><DateUtc dt:dt="string">2017-04-24T10:04:32Z</DateUtc></StartTime><FrequencyChanges><FrequencyChange><Frequency dt:dt="r8">3312939</Frequency><Timestamp dt:dt="r8">25573744500</Timestamp><Current dt:dt="…	60.003	1	right	-195424031	04-24-2017	12:04:33	10:04:33	female	315	{RIGHTARROW}	77							0	790876	790622	{RIGHTARROW}	254	789496	789005	991	right8	22	9	294	mask22	0	790605	0	790405	eqm10_NoEyeNmodel1_dir	90		gazeCOD	GazeCoDxp	1	400	0	790105	9	790005
GazeCoD_1Model_male	2	1	19	<?xml version="1.0"?>\n<Clock xmlns:dt="urn:schemas-microsoft-com:datatypes"><Description dt:dt="string">E-Prime Primary Realtime Clock</Description><StartTime><Timestamp dt:dt="int">0</Timestamp><DateUtc dt:dt="string">2017-04-24T10:04:32Z</DateUtc></StartTime><FrequencyChanges><FrequencyChange><Frequency dt:dt="r8">3312939</Frequency><Timestamp dt:dt="r8">25573744500</Timestamp><Current dt:dt="…	60.003	1	right	-195424031	04-24-2017	12:04:33	10:04:33	female	316	{LEFTARROW}	53							0	792748	792488	{LEFTARROW}	260	791364	790888	976	left4,8	4	9	295	mask4	0	792471	0	792271	eqm10_NoEyeNmodel1_dir	0		gazeCOD	GazeCoDxp	1	400	0	791971	7	791871
GazeCoD_1Model_male	2	1	19	<?xml version="1.0"?>\n<Clock xmlns:dt="urn:schemas-microsoft-com:datatypes"><Description dt:dt="string">E-Prime Primary Realtime Clock</Description><StartTime><Timestamp dt:dt="int">0</Timestamp><DateUtc dt:dt="string">2017-04-24T10:04:32Z</DateUtc></StartTime><FrequencyChanges><FrequencyChange><Frequency dt:dt="r8">3312939</Frequency><Timestamp dt:dt="r8">25573744500</Timestamp><Current dt:dt="…	60.003	1	right	-195424031	04-24-2017	12:04:33	10:04:33	female	317	{RIGHTARROW}	44							0	794436	794238	{DOWNARROW}	198	793123	792771	852	right3,2	19	9	296	mask19	0	794221	0	794021	eqm10_NoEyeNmodel1_dir	90		gazeCOD	GazeCoDxp	0	400	0	793721	-2	793621
GazeCoD_1Model_male	2	1	19	<?xml version="1.0"?>\n<Clock xmlns:dt="urn:schemas-microsoft-com:datatypes"><Description dt:dt="string">E-Prime Primary Realtime Clock</Description><StartTime><Timestamp dt:dt="int">0</Timestamp><DateUtc dt:dt="string">2017-04-24T10:04:32Z</DateUtc></StartTime><FrequencyChanges><FrequencyChange><Frequency dt:dt="r8">3312939</Frequency><Timestamp dt:dt="r8">25573744500</Timestamp><Current dt:dt="…	60.003	1	right	-195424031	04-24-2017	12:04:33	10:04:33	female	318	{LEFTARROW}	55							0	796116	795838	{LEFTARROW}	278	794711	794455	756	left6,4	27	9	297	mask27	0	795821	0	795621	eqm10_NoEyeNmodel1_dir	HV		gazeCOD	GazeCoDxp	1	400	0	795321	10	795221
GazeCoD_1Model_male	2	1	19	<?xml version="1.0"?>\n<Clock xmlns:dt="urn:schemas-microsoft-com:datatypes"><Description dt:dt="string">E-Prime Primary Realtime Clock</Description><StartTime><Timestamp dt:dt="int">0</Timestamp><DateUtc dt:dt="string">2017-04-24T10:04:32Z</DateUtc></StartTime><FrequencyChanges><FrequencyChange><Frequency dt:dt="r8">3312939</Frequency><Timestamp dt:dt="r8">25573744500</Timestamp><Current dt:dt="…	60.003	1	right	-195424031	04-24-2017	12:04:33	10:04:33	female	319	{LEFTARROW}	55							0	797996	797655	{LEFTARROW}	341	796529	796138	891	left6,4	16	10	298	mask16	0	797638	0	797438	eqm10_NoEyeNmodel1_dir	90		gazeCOD	GazeCoDxp	1	400	0	797138	9	797038
GazeCoD_1Model_male	2	1	19	<?xml version="1.0"?>\n<Clock xmlns:dt="urn:schemas-microsoft-com:datatypes"><Description dt:dt="string">E-Prime Primary Realtime Clock</Description><StartTime><Timestamp dt:dt="int">0</Timestamp><DateUtc dt:dt="string">2017-04-24T10:04:32Z</DateUtc></StartTime><FrequencyChanges><FrequencyChange><Frequency dt:dt="r8">3312939</Frequency><Timestamp dt:dt="r8">25573744500</Timestamp><Current dt:dt="…	60.003	1	right	-195424031	04-24-2017	12:04:33	10:04:33	female	320	{LEFTARROW}	55							0	799819	799554	{LEFTARROW}	265	798443	798005	938	left6,4	5	10	299	mask5	0	799538	0	799338	eqm10_NoEyeNmodel1_dir	0		gazeCOD	GazeCoDxp	1	400	0	799038	-5	798938
GazeCoD_1Model_male	2	1	19	<?xml version="1.0"?>\n<Clock xmlns:dt="urn:schemas-microsoft-com:datatypes"><Description dt:dt="string">E-Prime Primary Realtime Clock</Description><StartTime><Timestamp dt:dt="int">0</Timestamp><DateUtc dt:dt="string">2017-04-24T10:04:32Z</DateUtc></StartTime><FrequencyChanges><FrequencyChange><Frequency dt:dt="r8">3312939</Frequency><Timestamp dt:dt="r8">25573744500</Timestamp><Current dt:dt="…	60.003	1	right	-195424031	04-24-2017	12:04:33	10:04:33	female	321	{RIGHTARROW}	77							0	801515	801354	{DOWNARROW}	161	800239	799838	901	right8	11	10	300	mask11	0	801338	0	801138	eqm10_NoEyeNmodel1_dir	0		gazeCOD	GazeCoDxp	0	400	0	800838	-1	800738
GazeCoD_1Model_male	2	1	19	<?xml version="1.0"?>\n<Clock xmlns:dt="urn:schemas-microsoft-com:datatypes"><Description dt:dt="string">E-Prime Primary Realtime Clock</Description><StartTime><Timestamp dt:dt="int">0</Timestamp><DateUtc dt:dt="string">2017-04-24T10:04:32Z</DateUtc></StartTime><FrequencyChanges><FrequencyChange><Frequency dt:dt="r8">3312939</Frequency><Timestamp dt:dt="r8">25573744500</Timestamp><Current dt:dt="…	60.003	1	right	-195424031	04-24-2017	12:04:33	10:04:33	female	322	{RIGHTARROW}	46							0	803179	803004	{DOWNARROW}	175	801889	801538	851	right1,6	18	10	301	mask18	0	802988	0	802788	eqm10_NoEyeNmodel1_dir	90		gazeCOD	GazeCoDxp	0	400	0	802488	-1	802388
GazeCoD_1Model_male	2	1	19	<?xml version="1.0"?>\n<Clock xmlns:dt="urn:schemas-microsoft-com:datatypes"><Description dt:dt="string">E-Prime Primary Realtime Clock</Description><StartTime><Timestamp dt:dt="int">0</Timestamp><DateUtc dt:dt="string">2017-04-24T10:04:32Z</DateUtc></StartTime><FrequencyChanges><FrequencyChange><Frequency dt:dt="r8">3312939</Frequency><Timestamp dt:dt="r8">25573744500</Timestamp><Current dt:dt="…	60.003	1	right	-195424031	04-24-2017	12:04:33	10:04:33	female	323	{RIGHTARROW}	40							0	805475	804604	{RIGHTARROW}	871	803478	803204	774	right6,4	32	10	302	mask32	0	804588	0	804388	eqm10_NoEyeNmodel1_dir	HV		gazeCOD	GazeCoDxp	1	400	0	804088	10	803988
GazeCoD_1Model_male	2	1	19	<?xml version="1.0"?>\n<Clock xmlns:dt="urn:schemas-microsoft-com:datatypes"><Description dt:dt="string">E-Prime Primary Realtime Clock</Description><StartTime><Timestamp dt:dt="int">0</Timestamp><DateUtc dt:dt="string">2017-04-24T10:04:32Z</DateUtc></StartTime><FrequencyChanges><FrequencyChange><Frequency dt:dt="r8">3312939</Frequency><Timestamp dt:dt="r8">25573744500</Timestamp><Current dt:dt="…	60.003	1	right	-195424031	04-24-2017	12:04:33	10:04:33	female	324	{RIGHTARROW}	77							0	807179	806921	{RIGHTARROW}	258	805810	805487	823	right8	33	10	303	mask33	0	806904	-1	806704	eqm10_NoEyeNmodel1_dir	HV		gazeCOD	GazeCoDxp	1	400	0	806405	-5	806305
GazeCoD_1Model_male	2	1	19	<?xml version="1.0"?>\n<Clock xmlns:dt="urn:schemas-microsoft-com:datatypes"><Description dt:dt="string">E-Prime Primary Realtime Clock</Description><StartTime><Timestamp dt:dt="int">0</Timestamp><DateUtc dt:dt="string">2017-04-24T10:04:32Z</DateUtc></StartTime><FrequencyChanges><FrequencyChange><Frequency dt:dt="r8">3312939</Frequency><Timestamp dt:dt="r8">25573744500</Timestamp><Current dt:dt="…	60.003	1	right	-195424031	04-24-2017	12:04:33	10:04:33	female	325	{RIGHTARROW}	40							0	809531	808571	{RIGHTARROW}	960	807460	807204	756	right6,4	21	10	304	mask21	0	808554	-1	808354	eqm10_NoEyeNmodel1_dir	90		gazeCOD	GazeCoDxp	1	400	0	808055	-5	807955
GazeCoD_1Model_male	2	1	19	<?xml version="1.0"?>\n<Clock xmlns:dt="urn:schemas-microsoft-com:datatypes"><Description dt:dt="string">E-Prime Primary Realtime Clock</Description><StartTime><Timestamp dt:dt="int">0</Timestamp><DateUtc dt:dt="string">2017-04-24T10:04:32Z</DateUtc></StartTime><FrequencyChanges><FrequencyChange><Frequency dt:dt="r8">3312939</Frequency><Timestamp dt:dt="r8">25573744500</Timestamp><Current dt:dt="…	60.003	1	right	-195424031	04-24-2017	12:04:33	10:04:33	female	326	{RIGHTARROW}	44							0	811347	811054	{RIGHTARROW}	293	809930	809554	876	right3,2	30	10	305	mask30	0	811037	0	810837	eqm10_NoEyeNmodel1_dir	HV		gazeCOD	GazeCoDxp	1	400	0	810537	7	810437
GazeCoD_1Model_male	2	1	19	<?xml version="1.0"?>\n<Clock xmlns:dt="urn:schemas-microsoft-com:datatypes"><Description dt:dt="string">E-Prime Primary Realtime Clock</Description><StartTime><Timestamp dt:dt="int">0</Timestamp><DateUtc dt:dt="string">2017-04-24T10:04:32Z</DateUtc></StartTime><FrequencyChanges><FrequencyChange><Frequency dt:dt="r8">3312939</Frequency><Timestamp dt:dt="r8">25573744500</Timestamp><Current dt:dt="…	60.003	1	right	-195424031	04-24-2017	12:04:33	10:04:33	female	327	{RIGHTARROW}	40							0	813003	812770	{DOWNARROW}	233	811652	811370	782	right6,4	10	10	306	mask10	0	812754	0	812554	eqm10_NoEyeNmodel1_dir	0		gazeCOD	GazeCoDxp	0	400	0	812254	2	812154
GazeCoD_1Model_male	2	1	19	<?xml version="1.0"?>\n<Clock xmlns:dt="urn:schemas-microsoft-com:datatypes"><Description dt:dt="string">E-Prime Primary Realtime Clock</Description><StartTime><Timestamp dt:dt="int">0</Timestamp><DateUtc dt:dt="string">2017-04-24T10:04:32Z</DateUtc></StartTime><FrequencyChanges><FrequencyChange><Frequency dt:dt="r8">3312939</Frequency><Timestamp dt:dt="r8">25573744500</Timestamp><Current dt:dt="…	60.003	1	right	-195424031	04-24-2017	12:04:33	10:04:33	female	328	{DOWNARROW}	79							0	814595	814404	{RIGHTARROW}	191	813291	813020	771	DG0	12	10	307	mask12	0	814387	0	814187	eqm10_NoEyeNmodel1_dir	90		gazeCOD	GazeCoDxp	0	400	0	813887	-4	813787
GazeCoD_1Model_male	2	1	19	<?xml version="1.0"?>\n<Clock xmlns:dt="urn:schemas-microsoft-com:datatypes"><Description dt:dt="string">E-Prime Primary Realtime Clock</Description><StartTime><Timestamp dt:dt="int">0</Timestamp><DateUtc dt:dt="string">2017-04-24T10:04:32Z</DateUtc></StartTime><FrequencyChanges><FrequencyChange><Frequency dt:dt="r8">3312939</Frequency><Timestamp dt:dt="r8">25573744500</Timestamp><Current dt:dt="…	60.003	1	right	-195424031	04-24-2017	12:04:33	10:04:33	female	329	{RIGHTARROW}	42							0	816427	816104	{RIGHTARROW}	323	814979	814604	875	right4,8	20	10	308	mask20	0	816087	0	815887	eqm10_NoEyeNmodel1_dir	90		gazeCOD	GazeCoDxp	1	400	0	815587	8	815487
GazeCoD_1Model_male	2	1	19	<?xml version="1.0"?>\n<Clock xmlns:dt="urn:schemas-microsoft-com:datatypes"><Description dt:dt="string">E-Prime Primary Realtime Clock</Description><StartTime><Timestamp dt:dt="int">0</Timestamp><DateUtc dt:dt="string">2017-04-24T10:04:32Z</DateUtc></StartTime><FrequencyChanges><FrequencyChange><Frequency dt:dt="r8">3312939</Frequency><Timestamp dt:dt="r8">25573744500</Timestamp><Current dt:dt="…	60.003	1	right	-195424031	04-24-2017	12:04:33	10:04:33	female	330	{LEFTARROW}	49							0	817987	817837	{DOWNARROW}	149	816724	816437	787	left1,6	2	10	309	mask2	0	817820	0	817620	eqm10_NoEyeNmodel1_dir	0		gazeCOD	GazeCoDxp	0	400	0	817320	-4	817220
GazeCoD_1Model_male	2	1	19	<?xml version="1.0"?>\n<Clock xmlns:dt="urn:schemas-microsoft-com:datatypes"><Description dt:dt="string">E-Prime Primary Realtime Clock</Description><StartTime><Timestamp dt:dt="int">0</Timestamp><DateUtc dt:dt="string">2017-04-24T10:04:32Z</DateUtc></StartTime><FrequencyChanges><FrequencyChange><Frequency dt:dt="r8">3312939</Frequency><Timestamp dt:dt="r8">25573744500</Timestamp><Current dt:dt="…	60.003	1	right	-195424031	04-24-2017	12:04:33	10:04:33	female	331	{RIGHTARROW}	42							0	819618	819487	{DOWNARROW}	131	818363	818003	860	right4,8	9	10	310	mask9	0	819470	0	819270	eqm10_NoEyeNmodel1_dir	0		gazeCOD	GazeCoDxp	0	400	0	818970	7	818870
GazeCoD_1Model_male	2	1	19	<?xml version="1.0"?>\n<Clock xmlns:dt="urn:schemas-microsoft-com:datatypes"><Description dt:dt="string">E-Prime Primary Realtime Clock</Description><StartTime><Timestamp dt:dt="int">0</Timestamp><DateUtc dt:dt="string">2017-04-24T10:04:32Z</DateUtc></StartTime><FrequencyChanges><FrequencyChange><Frequency dt:dt="r8">3312939</Frequency><Timestamp dt:dt="r8">25573744500</Timestamp><Current dt:dt="…	60.003	1	right	-195424031	04-24-2017	12:04:33	10:04:33	female	332	{LEFTARROW}	51							0	821306	821120	{DOWNARROW}	186	819996	819637	859	left3,2	14	10	311	mask14	0	821103	0	820903	eqm10_NoEyeNmodel1_dir	90		gazeCOD	GazeCoDxp	0	400	0	820603	7	820503
GazeCoD_1Model_male	2	1	19	<?xml version="1.0"?>\n<Clock xmlns:dt="urn:schemas-microsoft-com:datatypes"><Description dt:dt="string">E-Prime Primary Realtime Clock</Description><StartTime><Timestamp dt:dt="int">0</Timestamp><DateUtc dt:dt="string">2017-04-24T10:04:32Z</DateUtc></StartTime><FrequencyChanges><FrequencyChange><Frequency dt:dt="r8">3312939</Frequency><Timestamp dt:dt="r8">25573744500</Timestamp><Current dt:dt="…	60.003	1	right	-195424031	04-24-2017	12:04:33	10:04:33	female	333	{LEFTARROW}	53							0	822890	822720	{DOWNARROW}	170	821596	821320	776	left4,8	4	10	312	mask4	0	822703	0	822503	eqm10_NoEyeNmodel1_dir	0		gazeCOD	GazeCoDxp	0	400	0	822203	7	822103
GazeCoD_1Model_male	2	1	19	<?xml version="1.0"?>\n<Clock xmlns:dt="urn:schemas-microsoft-com:datatypes"><Description dt:dt="string">E-Prime Primary Realtime Clock</Description><StartTime><Timestamp dt:dt="int">0</Timestamp><DateUtc dt:dt="string">2017-04-24T10:04:32Z</DateUtc></StartTime><FrequencyChanges><FrequencyChange><Frequency dt:dt="r8">3312939</Frequency><Timestamp dt:dt="r8">25573744500</Timestamp><Current dt:dt="…	60.003	1	right	-195424031	04-24-2017	12:04:33	10:04:33	female	334	{LEFTARROW}	78							0	824594	824403	{LEFTARROW}	191	823279	822903	876	left8	6	10	313	mask6	0	824386	0	824186	eqm10_NoEyeNmodel1_dir	0		gazeCOD	GazeCoDxp	1	400	0	823886	7	823786
GazeCoD_1Model_male	2	1	19	<?xml version="1.0"?>\n<Clock xmlns:dt="urn:schemas-microsoft-com:datatypes"><Description dt:dt="string">E-Prime Primary Realtime Clock</Description><StartTime><Timestamp dt:dt="int">0</Timestamp><DateUtc dt:dt="string">2017-04-24T10:04:32Z</DateUtc></StartTime><FrequencyChanges><FrequencyChange><Frequency dt:dt="r8">3312939</Frequency><Timestamp dt:dt="r8">25573744500</Timestamp><Current dt:dt="…	60.003	1	right	-195424031	04-24-2017	12:04:33	10:04:33	female	335	{RIGHTARROW}	46							0	826226	826086	{DOWNARROW}	140	824973	824603	870	right1,6	7	10	314	mask7	0	826070	0	825870	eqm10_NoEyeNmodel1_dir	0		gazeCOD	GazeCoDxp	0	400	0	825570	-3	825470
GazeCoD_1Model_male	2	1	19	<?xml version="1.0"?>\n<Clock xmlns:dt="urn:schemas-microsoft-com:datatypes"><Description dt:dt="string">E-Prime Primary Realtime Clock</Description><StartTime><Timestamp dt:dt="int">0</Timestamp><DateUtc dt:dt="string">2017-04-24T10:04:32Z</DateUtc></StartTime><FrequencyChanges><FrequencyChange><Frequency dt:dt="r8">3312939</Frequency><Timestamp dt:dt="r8">25573744500</Timestamp><Current dt:dt="…	60.003	1	right	-195424031	04-24-2017	12:04:33	10:04:33	female	336	{LEFTARROW}	51							0	828114	827736	{DOWNARROW}	378	826623	826236	887	left3,2	3	10	315	mask3	0	827720	0	827520	eqm10_NoEyeNmodel1_dir	0		gazeCOD	GazeCoDxp	0	400	0	827220	-3	827120
GazeCoD_1Model_male	2	1	19	<?xml version="1.0"?>\n<Clock xmlns:dt="urn:schemas-microsoft-com:datatypes"><Description dt:dt="string">E-Prime Primary Realtime Clock</Description><StartTime><Timestamp dt:dt="int">0</Timestamp><DateUtc dt:dt="string">2017-04-24T10:04:32Z</DateUtc></StartTime><FrequencyChanges><FrequencyChange><Frequency dt:dt="r8">3312939</Frequency><Timestamp dt:dt="r8">25573744500</Timestamp><Current dt:dt="…	60.003	1	right	-195424031	04-24-2017	12:04:33	10:04:33	female	337	{LEFTARROW}	78							0	829674	829669	{LEFTARROW}	5	828545	828136	909	left8	28	10	316	mask28	0	829653	0	829453	eqm10_NoEyeNmodel1_dir	HV		gazeCOD	GazeCoDxp	1	400	0	829153	8	829053
GazeCoD_1Model_male	2	1	19	<?xml version="1.0"?>\n<Clock xmlns:dt="urn:schemas-microsoft-com:datatypes"><Description dt:dt="string">E-Prime Primary Realtime Clock</Description><StartTime><Timestamp dt:dt="int">0</Timestamp><DateUtc dt:dt="string">2017-04-24T10:04:32Z</DateUtc></StartTime><FrequencyChanges><FrequencyChange><Frequency dt:dt="r8">3312939</Frequency><Timestamp dt:dt="r8">25573744500</Timestamp><Current dt:dt="…	60.003	1	right	-195424031	04-24-2017	12:04:33	10:04:33	female	338	{RIGHTARROW}	44							0	831418	831219	{RIGHTARROW}	199	830096	829686	910	right3,2	19	10	317	mask19	0	831203	0	831003	eqm10_NoEyeNmodel1_dir	90		gazeCOD	GazeCoDxp	1	400	0	830703	7	830603
GazeCoD_1Model_male	2	1	19	<?xml version="1.0"?>\n<Clock xmlns:dt="urn:schemas-microsoft-com:datatypes"><Description dt:dt="string">E-Prime Primary Realtime Clock</Description><StartTime><Timestamp dt:dt="int">0</Timestamp><DateUtc dt:dt="string">2017-04-24T10:04:32Z</DateUtc></StartTime><FrequencyChanges><FrequencyChange><Frequency dt:dt="r8">3312939</Frequency><Timestamp dt:dt="r8">25573744500</Timestamp><Current dt:dt="…	60.003	1	right	-195424031	04-24-2017	12:04:33	10:04:33	female	339	{RIGHTARROW}	46							0	833138	833053	{DOWNARROW}	85	831935	831436	999	right1,6	29	10	318	mask29	0	833036	0	832836	eqm10_NoEyeNmodel1_dir	HV		gazeCOD	GazeCoDxp	0	400	0	832536	1	832436
GazeCoD_1Model_male	2	1	19	<?xml version="1.0"?>\n<Clock xmlns:dt="urn:schemas-microsoft-com:datatypes"><Description dt:dt="string">E-Prime Primary Realtime Clock</Description><StartTime><Timestamp dt:dt="int">0</Timestamp><DateUtc dt:dt="string">2017-04-24T10:04:32Z</DateUtc></StartTime><FrequencyChanges><FrequencyChange><Frequency dt:dt="r8">3312939</Frequency><Timestamp dt:dt="r8">25573744500</Timestamp><Current dt:dt="…	60.003	1	right	-195424031	04-24-2017	12:04:33	10:04:33	female	340	{RIGHTARROW}	77							0	834778	834753	{RIGHTARROW}	25	833636	833153	983	right8	22	10	319	mask22	0	834736	0	834536	eqm10_NoEyeNmodel1_dir	90		gazeCOD	GazeCoDxp	1	400	0	834236	0	834136
GazeCoD_1Model_male	2	1	19	<?xml version="1.0"?>\n<Clock xmlns:dt="urn:schemas-microsoft-com:datatypes"><Description dt:dt="string">E-Prime Primary Realtime Clock</Description><StartTime><Timestamp dt:dt="int">0</Timestamp><DateUtc dt:dt="string">2017-04-24T10:04:32Z</DateUtc></StartTime><FrequencyChanges><FrequencyChange><Frequency dt:dt="r8">3312939</Frequency><Timestamp dt:dt="r8">25573744500</Timestamp><Current dt:dt="…	60.003	1	right	-195424031	04-24-2017	12:04:33	10:04:33	female	341	{DOWNARROW}	79							0	836274	836202	{DOWNARROW}	71	835091	834803	788	DG0	23	10	320	mask23	0	836186	0	835986	eqm10_NoEyeNmodel1_dir	HV		gazeCOD	GazeCoDxp	1	400	0	835686	-5	835586
GazeCoD_1Model_male	2	1	19	<?xml version="1.0"?>\n<Clock xmlns:dt="urn:schemas-microsoft-com:datatypes"><Description dt:dt="string">E-Prime Primary Realtime Clock</Description><StartTime><Timestamp dt:dt="int">0</Timestamp><DateUtc dt:dt="string">2017-04-24T10:04:32Z</DateUtc></StartTime><FrequencyChanges><FrequencyChange><Frequency dt:dt="r8">3312939</Frequency><Timestamp dt:dt="r8">25573744500</Timestamp><Current dt:dt="…	60.003	1	right	-195424031	04-24-2017	12:04:33	10:04:33	female	342	{RIGHTARROW}	44							0	837793	837736	{DOWNARROW}	57	836617	836286	831	right3,2	8	10	321	mask8	0	837719	0	837519	eqm10_NoEyeNmodel1_dir	0		gazeCOD	GazeCoDxp	0	400	0	837219	2	837119
GazeCoD_1Model_male	2	1	19	<?xml version="1.0"?>\n<Clock xmlns:dt="urn:schemas-microsoft-com:datatypes"><Description dt:dt="string">E-Prime Primary Realtime Clock</Description><StartTime><Timestamp dt:dt="int">0</Timestamp><DateUtc dt:dt="string">2017-04-24T10:04:32Z</DateUtc></StartTime><FrequencyChanges><FrequencyChange><Frequency dt:dt="r8">3312939</Frequency><Timestamp dt:dt="r8">25573744500</Timestamp><Current dt:dt="…	60.003	1	right	-195424031	04-24-2017	12:04:33	10:04:33	female	343	{LEFTARROW}	55							0	839361	839186	{LEFTARROW}	175	838059	837803	756	left6,4	27	10	322	mask27	0	839169	0	838969	eqm10_NoEyeNmodel1_dir	HV		gazeCOD	GazeCoDxp	1	400	0	838669	10	838569
GazeCoD_1Model_male	2	1	19	<?xml version="1.0"?>\n<Clock xmlns:dt="urn:schemas-microsoft-com:datatypes"><Description dt:dt="string">E-Prime Primary Realtime Clock</Description><StartTime><Timestamp dt:dt="int">0</Timestamp><DateUtc dt:dt="string">2017-04-24T10:04:32Z</DateUtc></StartTime><FrequencyChanges><FrequencyChange><Frequency dt:dt="r8">3312939</Frequency><Timestamp dt:dt="r8">25573744500</Timestamp><Current dt:dt="…	60.003	1	right	-195424031	04-24-2017	12:04:33	10:04:33	female	344	{LEFTARROW}	78							0	841105	840786	{LEFTARROW}	319	839671	839386	785	left8	17	10	323	mask17	0	840769	0	840569	eqm10_NoEyeNmodel1_dir	90		gazeCOD	GazeCoDxp	1	400	0	840269	-2	840169
GazeCoD_1Model_male	2	1	19	<?xml version="1.0"?>\n<Clock xmlns:dt="urn:schemas-microsoft-com:datatypes"><Description dt:dt="string">E-Prime Primary Realtime Clock</Description><StartTime><Timestamp dt:dt="int">0</Timestamp><DateUtc dt:dt="string">2017-04-24T10:04:32Z</DateUtc></StartTime><FrequencyChanges><FrequencyChange><Frequency dt:dt="r8">3312939</Frequency><Timestamp dt:dt="r8">25573744500</Timestamp><Current dt:dt="…	60.003	1	right	-195424031	04-24-2017	12:04:33	10:04:33	female	345	{LEFTARROW}	53							0	842857	842735	{LEFTARROW}	122	841616	841119	997	left4,8	15	10	324	mask15	0	842719	0	842519	eqm10_NoEyeNmodel1_dir	90		gazeCOD	GazeCoDxp	1	400	0	842219	3	842119
GazeCoD_1Model_male	2	1	19	<?xml version="1.0"?>\n<Clock xmlns:dt="urn:schemas-microsoft-com:datatypes"><Description dt:dt="string">E-Prime Primary Realtime Clock</Description><StartTime><Timestamp dt:dt="int">0</Timestamp><DateUtc dt:dt="string">2017-04-24T10:04:32Z</DateUtc></StartTime><FrequencyChanges><FrequencyChange><Frequency dt:dt="r8">3312939</Frequency><Timestamp dt:dt="r8">25573744500</Timestamp><Current dt:dt="…	60.003	1	right	-195424031	04-24-2017	12:04:33	10:04:33	female	346	{LEFTARROW}	49							0	844705	844385	{LEFTARROW}	320	843266	842869	897	left1,6	13	10	325	mask13	0	844369	0	844169	eqm10_NoEyeNmodel1_dir	90		gazeCOD	GazeCoDxp	1	400	0	843869	3	843769
GazeCoD_1Model_male	2	1	19	<?xml version="1.0"?>\n<Clock xmlns:dt="urn:schemas-microsoft-com:datatypes"><Description dt:dt="string">E-Prime Primary Realtime Clock</Description><StartTime><Timestamp dt:dt="int">0</Timestamp><DateUtc dt:dt="string">2017-04-24T10:04:32Z</DateUtc></StartTime><FrequencyChanges><FrequencyChange><Frequency dt:dt="r8">3312939</Frequency><Timestamp dt:dt="r8">25573744500</Timestamp><Current dt:dt="…	60.003	1	right	-195424031	04-24-2017	12:04:33	10:04:33	female	347	{RIGHTARROW}	42							0	846361	846119	{RIGHTARROW}	242	845005	844719	786	right4,8	31	10	326	mask31	0	846102	0	845902	eqm10_NoEyeNmodel1_dir	HV		gazeCOD	GazeCoDxp	1	400	0	845602	-3	845502
GazeCoD_1Model_male	2	1	19	<?xml version="1.0"?>\n<Clock xmlns:dt="urn:schemas-microsoft-com:datatypes"><Description dt:dt="string">E-Prime Primary Realtime Clock</Description><StartTime><Timestamp dt:dt="int">0</Timestamp><DateUtc dt:dt="string">2017-04-24T10:04:32Z</DateUtc></StartTime><FrequencyChanges><FrequencyChange><Frequency dt:dt="r8">3312939</Frequency><Timestamp dt:dt="r8">25573744500</Timestamp><Current dt:dt="…	60.003	1	right	-195424031	04-24-2017	12:04:33	10:04:33	female	348	{LEFTARROW}	49							0	848033	847902	{DOWNARROW}	131	846779	846385	894	left1,6	24	10	327	mask24	0	847885	0	847685	eqm10_NoEyeNmodel1_dir	HV		gazeCOD	GazeCoDxp	0	400	0	847385	6	847285
GazeCoD_1Model_male	2	1	19	<?xml version="1.0"?>\n<Clock xmlns:dt="urn:schemas-microsoft-com:datatypes"><Description dt:dt="string">E-Prime Primary Realtime Clock</Description><StartTime><Timestamp dt:dt="int">0</Timestamp><DateUtc dt:dt="string">2017-04-24T10:04:32Z</DateUtc></StartTime><FrequencyChanges><FrequencyChange><Frequency dt:dt="r8">3312939</Frequency><Timestamp dt:dt="r8">25573744500</Timestamp><Current dt:dt="…	60.003	1	right	-195424031	04-24-2017	12:04:33	10:04:33	female	349	{LEFTARROW}	53							0	850065	849668	{DOWNARROW}	397	848549	848052	997	left4,8	26	10	328	mask26	0	849652	0	849452	eqm10_NoEyeNmodel1_dir	HV		gazeCOD	GazeCoDxp	0	400	0	849152	3	849052
GazeCoD_1Model_male	2	1	19	<?xml version="1.0"?>\n<Clock xmlns:dt="urn:schemas-microsoft-com:datatypes"><Description dt:dt="string">E-Prime Primary Realtime Clock</Description><StartTime><Timestamp dt:dt="int">0</Timestamp><DateUtc dt:dt="string">2017-04-24T10:04:32Z</DateUtc></StartTime><FrequencyChanges><FrequencyChange><Frequency dt:dt="r8">3312939</Frequency><Timestamp dt:dt="r8">25573744500</Timestamp><Current dt:dt="…	60.003	1	right	-195424031	04-24-2017	12:04:33	10:04:33	female	350	{LEFTARROW}	51							0	851873	851518	{DOWNARROW}	355	850407	850085	822	left3,2	25	10	329	mask25	0	851502	0	851302	eqm10_NoEyeNmodel1_dir	HV		gazeCOD	GazeCoDxp	0	400	0	851002	-5	850902
GazeCoD_1Model_male	2	1	19	<?xml version="1.0"?>\n<Clock xmlns:dt="urn:schemas-microsoft-com:datatypes"><Description dt:dt="string">E-Prime Primary Realtime Clock</Description><StartTime><Timestamp dt:dt="int">0</Timestamp><DateUtc dt:dt="string">2017-04-24T10:04:32Z</DateUtc></StartTime><FrequencyChanges><FrequencyChange><Frequency dt:dt="r8">3312939</Frequency><Timestamp dt:dt="r8">25573744500</Timestamp><Current dt:dt="…	60.003	1	right	-195424031	04-24-2017	12:04:33	10:04:33	female	351	{DOWNARROW}	79							0	853657	853452	{DOWNARROW}	205	852334	851885	949	DG0	1	10	330	mask1	0	853435	0	853235	eqm10_NoEyeNmodel1_dir	0		gazeCOD	GazeCoDxp	1	400	0	852935	1	852835
GazeCoD_1Model_male	2	1	19	<?xml version="1.0"?>\n<Clock xmlns:dt="urn:schemas-microsoft-com:datatypes"><Description dt:dt="string">E-Prime Primary Realtime Clock</Description><StartTime><Timestamp dt:dt="int">0</Timestamp><DateUtc dt:dt="string">2017-04-24T10:04:32Z</DateUtc></StartTime><FrequencyChanges><FrequencyChange><Frequency dt:dt="r8">3312939</Frequency><Timestamp dt:dt="r8">25573744500</Timestamp><Current dt:dt="…	60.003	1	right	-195424031	04-24-2017	12:04:33	10:04:33	female	352	{RIGHTARROW}	46							0	862232	860168	{DOWNARROW}	2064	859052	858801	751	right1,6	29	11	331	mask29	0	860151	0	859951	eqm10_NoEyeNmodel1_dir	HV		gazeCOD	GazeCoDxp	0	400	0	859651	-1	859551
GazeCoD_1Model_male	2	1	19	<?xml version="1.0"?>\n<Clock xmlns:dt="urn:schemas-microsoft-com:datatypes"><Description dt:dt="string">E-Prime Primary Realtime Clock</Description><StartTime><Timestamp dt:dt="int">0</Timestamp><DateUtc dt:dt="string">2017-04-24T10:04:32Z</DateUtc></StartTime><FrequencyChanges><FrequencyChange><Frequency dt:dt="r8">3312939</Frequency><Timestamp dt:dt="r8">25573744500</Timestamp><Current dt:dt="…	60.003	1	right	-195424031	04-24-2017	12:04:33	10:04:33	female	353	{DOWNARROW}	79							0	863872	863701	{DOWNARROW}	171	862589	862251	838	DG0	23	11	332	mask23	0	863684	0	863484	eqm10_NoEyeNmodel1_dir	HV		gazeCOD	GazeCoDxp	1	400	0	863184	-5	863084
GazeCoD_1Model_male	2	1	19	<?xml version="1.0"?>\n<Clock xmlns:dt="urn:schemas-microsoft-com:datatypes"><Description dt:dt="string">E-Prime Primary Realtime Clock</Description><StartTime><Timestamp dt:dt="int">0</Timestamp><DateUtc dt:dt="string">2017-04-24T10:04:32Z</DateUtc></StartTime><FrequencyChanges><FrequencyChange><Frequency dt:dt="r8">3312939</Frequency><Timestamp dt:dt="r8">25573744500</Timestamp><Current dt:dt="…	60.003	1	right	-195424031	04-24-2017	12:04:33	10:04:33	female	354	{RIGHTARROW}	77							0	865472	865318	{DOWNARROW}	154	864194	863884	810	right8	11	11	333	mask11	0	865301	0	865101	eqm10_NoEyeNmodel1_dir	0		gazeCOD	GazeCoDxp	0	400	0	864801	7	864701
GazeCoD_1Model_male	2	1	19	<?xml version="1.0"?>\n<Clock xmlns:dt="urn:schemas-microsoft-com:datatypes"><Description dt:dt="string">E-Prime Primary Realtime Clock</Description><StartTime><Timestamp dt:dt="int">0</Timestamp><DateUtc dt:dt="string">2017-04-24T10:04:32Z</DateUtc></StartTime><FrequencyChanges><FrequencyChange><Frequency dt:dt="r8">3312939</Frequency><Timestamp dt:dt="r8">25573744500</Timestamp><Current dt:dt="…	60.003	1	right	-195424031	04-24-2017	12:04:33	10:04:33	female	355	{LEFTARROW}	55							0	868992	866968	{DOWNARROW}	2024	865856	865484	872	left6,4	27	11	334	mask27	0	866951	0	866751	eqm10_NoEyeNmodel1_dir	HV		gazeCOD	GazeCoDxp	0	400	0	866451	-5	866351
GazeCoD_1Model_male	2	1	19	<?xml version="1.0"?>\n<Clock xmlns:dt="urn:schemas-microsoft-com:datatypes"><Description dt:dt="string">E-Prime Primary Realtime Clock</Description><StartTime><Timestamp dt:dt="int">0</Timestamp><DateUtc dt:dt="string">2017-04-24T10:04:32Z</DateUtc></StartTime><FrequencyChanges><FrequencyChange><Frequency dt:dt="r8">3312939</Frequency><Timestamp dt:dt="r8">25573744500</Timestamp><Current dt:dt="…	60.003	1	right	-195424031	04-24-2017	12:04:33	10:04:33	female	356	{RIGHTARROW}	42							0	870632	870384	{RIGHTARROW}	248	869261	869001	760	right4,8	31	11	335	mask31	0	870367	0	870167	eqm10_NoEyeNmodel1_dir	HV		gazeCOD	GazeCoDxp	1	400	0	869867	6	869767
GazeCoD_1Model_male	2	1	19	<?xml version="1.0"?>\n<Clock xmlns:dt="urn:schemas-microsoft-com:datatypes"><Description dt:dt="string">E-Prime Primary Realtime Clock</Description><StartTime><Timestamp dt:dt="int">0</Timestamp><DateUtc dt:dt="string">2017-04-24T10:04:32Z</DateUtc></StartTime><FrequencyChanges><FrequencyChange><Frequency dt:dt="r8">3312939</Frequency><Timestamp dt:dt="r8">25573744500</Timestamp><Current dt:dt="…	60.003	1	right	-195424031	04-24-2017	12:04:33	10:04:33	female	357	{DOWNARROW}	79							0	872464	872034	{RIGHTARROW}	430	870908	870651	757	DG0	12	11	336	mask12	0	872017	0	871817	eqm10_NoEyeNmodel1_dir	90		gazeCOD	GazeCoDxp	0	400	0	871517	9	871417
GazeCoD_1Model_male	2	1	19	<?xml version="1.0"?>\n<Clock xmlns:dt="urn:schemas-microsoft-com:datatypes"><Description dt:dt="string">E-Prime Primary Realtime Clock</Description><StartTime><Timestamp dt:dt="int">0</Timestamp><DateUtc dt:dt="string">2017-04-24T10:04:32Z</DateUtc></StartTime><FrequencyChanges><FrequencyChange><Frequency dt:dt="r8">3312939</Frequency><Timestamp dt:dt="r8">25573744500</Timestamp><Current dt:dt="…	60.003	1	right	-195424031	04-24-2017	12:04:33	10:04:33	female	358	{RIGHTARROW}	44							0	874263	873867	{DOWNARROW}	396	872744	872484	760	right3,2	8	11	337	mask8	0	873851	0	873651	eqm10_NoEyeNmodel1_dir	0		gazeCOD	GazeCoDxp	0	400	0	873351	7	873251
GazeCoD_1Model_male	2	1	19	<?xml version="1.0"?>\n<Clock xmlns:dt="urn:schemas-microsoft-com:datatypes"><Description dt:dt="string">E-Prime Primary Realtime Clock</Description><StartTime><Timestamp dt:dt="int">0</Timestamp><DateUtc dt:dt="string">2017-04-24T10:04:32Z</DateUtc></StartTime><FrequencyChanges><FrequencyChange><Frequency dt:dt="r8">3312939</Frequency><Timestamp dt:dt="r8">25573744500</Timestamp><Current dt:dt="…	60.003	1	right	-195424031	04-24-2017	12:04:33	10:04:33	female	359	{LEFTARROW}	53							0	875799	875650	{LEFTARROW}	149	874539	874284	755	left4,8	15	11	338	mask15	0	875634	0	875434	eqm10_NoEyeNmodel1_dir	90		gazeCOD	GazeCoDxp	1	400	0	875134	-5	875034
GazeCoD_1Model_male	2	1	19	<?xml version="1.0"?>\n<Clock xmlns:dt="urn:schemas-microsoft-com:datatypes"><Description dt:dt="string">E-Prime Primary Realtime Clock</Description><StartTime><Timestamp dt:dt="int">0</Timestamp><DateUtc dt:dt="string">2017-04-24T10:04:32Z</DateUtc></StartTime><FrequencyChanges><FrequencyChange><Frequency dt:dt="r8">3312939</Frequency><Timestamp dt:dt="r8">25573744500</Timestamp><Current dt:dt="…	60.003	1	right	-195424031	04-24-2017	12:04:33	10:04:33	female	360	{RIGHTARROW}	40							0	877583	877250	{RIGHTARROW}	333	876132	875817	815	right6,4	21	11	339	mask21	0	877234	0	877034	eqm10_NoEyeNmodel1_dir	90		gazeCOD	GazeCoDxp	1	400	0	876734	2	876634
GazeCoD_1Model_male	2	1	19	<?xml version="1.0"?>\n<Clock xmlns:dt="urn:schemas-microsoft-com:datatypes"><Description dt:dt="string">E-Prime Primary Realtime Clock</Description><StartTime><Timestamp dt:dt="int">0</Timestamp><DateUtc dt:dt="string">2017-04-24T10:04:32Z</DateUtc></StartTime><FrequencyChanges><FrequencyChange><Frequency dt:dt="r8">3312939</Frequency><Timestamp dt:dt="r8">25573744500</Timestamp><Current dt:dt="…	60.003	1	right	-195424031	04-24-2017	12:04:33	10:04:33	female	361	{RIGHTARROW}	42							0	879271	879167	{DOWNARROW}	104	878048	877600	948	right4,8	9	11	340	mask9	0	879150	0	878950	eqm10_NoEyeNmodel1_dir	0		gazeCOD	GazeCoDxp	0	400	0	878650	2	878550
GazeCoD_1Model_male	2	1	19	<?xml version="1.0"?>\n<Clock xmlns:dt="urn:schemas-microsoft-com:datatypes"><Description dt:dt="string">E-Prime Primary Realtime Clock</Description><StartTime><Timestamp dt:dt="int">0</Timestamp><DateUtc dt:dt="string">2017-04-24T10:04:32Z</DateUtc></StartTime><FrequencyChanges><FrequencyChange><Frequency dt:dt="r8">3312939</Frequency><Timestamp dt:dt="r8">25573744500</Timestamp><Current dt:dt="…	60.003	1	right	-195424031	04-24-2017	12:04:33	10:04:33	female	362	{LEFTARROW}	53							0	880983	880833	{LEFTARROW}	150	879713	879284	929	left4,8	4	11	341	mask4	0	880817	0	880617	eqm10_NoEyeNmodel1_dir	0		gazeCOD	GazeCoDxp	1	400	0	880317	4	880217
GazeCoD_1Model_male	2	1	19	<?xml version="1.0"?>\n<Clock xmlns:dt="urn:schemas-microsoft-com:datatypes"><Description dt:dt="string">E-Prime Primary Realtime Clock</Description><StartTime><Timestamp dt:dt="int">0</Timestamp><DateUtc dt:dt="string">2017-04-24T10:04:32Z</DateUtc></StartTime><FrequencyChanges><FrequencyChange><Frequency dt:dt="r8">3312939</Frequency><Timestamp dt:dt="r8">25573744500</Timestamp><Current dt:dt="…	60.003	1	right	-195424031	04-24-2017	12:04:33	10:04:33	female	363	{LEFTARROW}	78							0	882719	882567	{LEFTARROW}	152	881449	881000	949	left8	6	11	342	mask6	0	882550	0	882350	eqm10_NoEyeNmodel1_dir	0		gazeCOD	GazeCoDxp	1	400	0	882050	1	881950
GazeCoD_1Model_male	2	1	19	<?xml version="1.0"?>\n<Clock xmlns:dt="urn:schemas-microsoft-com:datatypes"><Description dt:dt="string">E-Prime Primary Realtime Clock</Description><StartTime><Timestamp dt:dt="int">0</Timestamp><DateUtc dt:dt="string">2017-04-24T10:04:32Z</DateUtc></StartTime><FrequencyChanges><FrequencyChange><Frequency dt:dt="r8">3312939</Frequency><Timestamp dt:dt="r8">25573744500</Timestamp><Current dt:dt="…	60.003	1	right	-195424031	04-24-2017	12:04:33	10:04:33	female	364	{LEFTARROW}	55							0	884415	884250	{LEFTARROW}	165	883137	882733	904	left6,4	16	11	343	mask16	0	884233	0	884033	eqm10_NoEyeNmodel1_dir	90		gazeCOD	GazeCoDxp	1	400	0	883733	-4	883633
GazeCoD_1Model_male	2	1	19	<?xml version="1.0"?>\n<Clock xmlns:dt="urn:schemas-microsoft-com:datatypes"><Description dt:dt="string">E-Prime Primary Realtime Clock</Description><StartTime><Timestamp dt:dt="int">0</Timestamp><DateUtc dt:dt="string">2017-04-24T10:04:32Z</DateUtc></StartTime><FrequencyChanges><FrequencyChange><Frequency dt:dt="r8">3312939</Frequency><Timestamp dt:dt="r8">25573744500</Timestamp><Current dt:dt="…	60.003	1	right	-195424031	04-24-2017	12:04:33	10:04:33	female	365	{RIGHTARROW}	40							0	886135	885983	{RIGHTARROW}	152	884862	884433	929	right6,4	32	11	344	mask32	0	885967	0	885767	eqm10_NoEyeNmodel1_dir	HV		gazeCOD	GazeCoDxp	1	400	0	885467	5	885367
GazeCoD_1Model_male	2	1	19	<?xml version="1.0"?>\n<Clock xmlns:dt="urn:schemas-microsoft-com:datatypes"><Description dt:dt="string">E-Prime Primary Realtime Clock</Description><StartTime><Timestamp dt:dt="int">0</Timestamp><DateUtc dt:dt="string">2017-04-24T10:04:32Z</DateUtc></StartTime><FrequencyChanges><FrequencyChange><Frequency dt:dt="r8">3312939</Frequency><Timestamp dt:dt="r8">25573744500</Timestamp><Current dt:dt="…	60.003	1	right	-195424031	04-24-2017	12:04:33	10:04:33	female	366	{RIGHTARROW}	77							0	887799	887533	{RIGHTARROW}	266	886408	886150	758	right8	33	11	345	mask33	0	887516	0	887316	eqm10_NoEyeNmodel1_dir	HV		gazeCOD	GazeCoDxp	1	400	0	887016	8	886916
GazeCoD_1Model_male	2	1	19	<?xml version="1.0"?>\n<Clock xmlns:dt="urn:schemas-microsoft-com:datatypes"><Description dt:dt="string">E-Prime Primary Realtime Clock</Description><StartTime><Timestamp dt:dt="int">0</Timestamp><DateUtc dt:dt="string">2017-04-24T10:04:32Z</DateUtc></StartTime><FrequencyChanges><FrequencyChange><Frequency dt:dt="r8">3312939</Frequency><Timestamp dt:dt="r8">25573744500</Timestamp><Current dt:dt="…	60.003	1	right	-195424031	04-24-2017	12:04:33	10:04:33	female	367	{RIGHTARROW}	46							0	889463	889300	{DOWNARROW}	163	888184	887816	868	right1,6	7	11	346	mask7	0	889283	0	889083	eqm10_NoEyeNmodel1_dir	0		gazeCOD	GazeCoDxp	0	400	0	888783	-1	888683
GazeCoD_1Model_male	2	1	19	<?xml version="1.0"?>\n<Clock xmlns:dt="urn:schemas-microsoft-com:datatypes"><Description dt:dt="string">E-Prime Primary Realtime Clock</Description><StartTime><Timestamp dt:dt="int">0</Timestamp><DateUtc dt:dt="string">2017-04-24T10:04:32Z</DateUtc></StartTime><FrequencyChanges><FrequencyChange><Frequency dt:dt="r8">3312939</Frequency><Timestamp dt:dt="r8">25573744500</Timestamp><Current dt:dt="…	60.003	1	right	-195424031	04-24-2017	12:04:33	10:04:33	female	368	{RIGHTARROW}	46							0	891279	891000	{RIGHTARROW}	279	889888	889483	905	right1,6	18	11	347	mask18	0	890983	0	890783	eqm10_NoEyeNmodel1_dir	90		gazeCOD	GazeCoDxp	1	400	0	890483	-5	890383
GazeCoD_1Model_male	2	1	19	<?xml version="1.0"?>\n<Clock xmlns:dt="urn:schemas-microsoft-com:datatypes"><Description dt:dt="string">E-Prime Primary Realtime Clock</Description><StartTime><Timestamp dt:dt="int">0</Timestamp><DateUtc dt:dt="string">2017-04-24T10:04:32Z</DateUtc></StartTime><FrequencyChanges><FrequencyChange><Frequency dt:dt="r8">3312939</Frequency><Timestamp dt:dt="r8">25573744500</Timestamp><Current dt:dt="…	60.003	1	right	-195424031	04-24-2017	12:04:33	10:04:33	female	369	{RIGHTARROW}	44							0	893015	892733	{RIGHTARROW}	282	891608	891300	808	right3,2	30	11	348	mask30	0	892716	0	892516	eqm10_NoEyeNmodel1_dir	HV		gazeCOD	GazeCoDxp	1	400	0	892216	8	892116
GazeCoD_1Model_male	2	1	19	<?xml version="1.0"?>\n<Clock xmlns:dt="urn:schemas-microsoft-com:datatypes"><Description dt:dt="string">E-Prime Primary Realtime Clock</Description><StartTime><Timestamp dt:dt="int">0</Timestamp><DateUtc dt:dt="string">2017-04-24T10:04:32Z</DateUtc></StartTime><FrequencyChanges><FrequencyChange><Frequency dt:dt="r8">3312939</Frequency><Timestamp dt:dt="r8">25573744500</Timestamp><Current dt:dt="…	60.003	1	right	-195424031	04-24-2017	12:04:33	10:04:33	female	370	{RIGHTARROW}	40							0	895086	894599	{RIGHTARROW}	487	893482	893033	949	right6,4	10	11	349	mask10	0	894583	0	894383	eqm10_NoEyeNmodel1_dir	0		gazeCOD	GazeCoDxp	1	400	0	894083	1	893983
GazeCoD_1Model_male	2	1	19	<?xml version="1.0"?>\n<Clock xmlns:dt="urn:schemas-microsoft-com:datatypes"><Description dt:dt="string">E-Prime Primary Realtime Clock</Description><StartTime><Timestamp dt:dt="int">0</Timestamp><DateUtc dt:dt="string">2017-04-24T10:04:32Z</DateUtc></StartTime><FrequencyChanges><FrequencyChange><Frequency dt:dt="r8">3312939</Frequency><Timestamp dt:dt="r8">25573744500</Timestamp><Current dt:dt="…	60.003	1	right	-195424031	04-24-2017	12:04:33	10:04:33	female	371	{LEFTARROW}	51							0	896806	896699	{DOWNARROW}	107	895576	895099	977	left3,2	3	11	350	mask3	0	896683	0	896483	eqm10_NoEyeNmodel1_dir	0		gazeCOD	GazeCoDxp	0	400	0	896183	7	896083
GazeCoD_1Model_male	2	1	19	<?xml version="1.0"?>\n<Clock xmlns:dt="urn:schemas-microsoft-com:datatypes"><Description dt:dt="string">E-Prime Primary Realtime Clock</Description><StartTime><Timestamp dt:dt="int">0</Timestamp><DateUtc dt:dt="string">2017-04-24T10:04:32Z</DateUtc></StartTime><FrequencyChanges><FrequencyChange><Frequency dt:dt="r8">3312939</Frequency><Timestamp dt:dt="r8">25573744500</Timestamp><Current dt:dt="…	60.003	1	right	-195424031	04-24-2017	12:04:33	10:04:33	female	372	{RIGHTARROW}	42							0	898710	898416	{RIGHTARROW}	294	897295	896816	979	right4,8	20	11	351	mask20	0	898399	0	898199	eqm10_NoEyeNmodel1_dir	90		gazeCOD	GazeCoDxp	1	400	0	897899	4	897799
GazeCoD_1Model_male	2	1	19	<?xml version="1.0"?>\n<Clock xmlns:dt="urn:schemas-microsoft-com:datatypes"><Description dt:dt="string">E-Prime Primary Realtime Clock</Description><StartTime><Timestamp dt:dt="int">0</Timestamp><DateUtc dt:dt="string">2017-04-24T10:04:32Z</DateUtc></StartTime><FrequencyChanges><FrequencyChange><Frequency dt:dt="r8">3312939</Frequency><Timestamp dt:dt="r8">25573744500</Timestamp><Current dt:dt="…	60.003	1	right	-195424031	04-24-2017	12:04:33	10:04:33	female	373	{RIGHTARROW}	77							0	900446	900299	{RIGHTARROW}	147	899180	898733	947	right8	22	11	352	mask22	0	900282	0	900082	eqm10_NoEyeNmodel1_dir	90		gazeCOD	GazeCoDxp	1	400	0	899782	2	899682
GazeCoD_1Model_male	2	1	19	<?xml version="1.0"?>\n<Clock xmlns:dt="urn:schemas-microsoft-com:datatypes"><Description dt:dt="string">E-Prime Primary Realtime Clock</Description><StartTime><Timestamp dt:dt="int">0</Timestamp><DateUtc dt:dt="string">2017-04-24T10:04:32Z</DateUtc></StartTime><FrequencyChanges><FrequencyChange><Frequency dt:dt="r8">3312939</Frequency><Timestamp dt:dt="r8">25573744500</Timestamp><Current dt:dt="…	60.003	1	right	-195424031	04-24-2017	12:04:33	10:04:33	female	374	{LEFTARROW}	53							0	902374	901999	{LEFTARROW}	375	900875	900466	909	left4,8	26	11	353	mask26	0	901982	0	901782	eqm10_NoEyeNmodel1_dir	HV		gazeCOD	GazeCoDxp	1	400	0	901482	7	901382
GazeCoD_1Model_male	2	1	19	<?xml version="1.0"?>\n<Clock xmlns:dt="urn:schemas-microsoft-com:datatypes"><Description dt:dt="string">E-Prime Primary Realtime Clock</Description><StartTime><Timestamp dt:dt="int">0</Timestamp><DateUtc dt:dt="string">2017-04-24T10:04:32Z</DateUtc></StartTime><FrequencyChanges><FrequencyChange><Frequency dt:dt="r8">3312939</Frequency><Timestamp dt:dt="r8">25573744500</Timestamp><Current dt:dt="…	60.003	1	right	-195424031	04-24-2017	12:04:33	10:04:33	female	375	{LEFTARROW}	78							0	904158	903799	{LEFTARROW}	359	902686	902399	787	left8	17	11	354	mask17	0	903782	0	903582	eqm10_NoEyeNmodel1_dir	90		gazeCOD	GazeCoDxp	1	400	0	903282	-4	903182
GazeCoD_1Model_male	2	1	19	<?xml version="1.0"?>\n<Clock xmlns:dt="urn:schemas-microsoft-com:datatypes"><Description dt:dt="string">E-Prime Primary Realtime Clock</Description><StartTime><Timestamp dt:dt="int">0</Timestamp><DateUtc dt:dt="string">2017-04-24T10:04:32Z</DateUtc></StartTime><FrequencyChanges><FrequencyChange><Frequency dt:dt="r8">3312939</Frequency><Timestamp dt:dt="r8">25573744500</Timestamp><Current dt:dt="…	60.003	1	right	-195424031	04-24-2017	12:04:33	10:04:33	female	376	{LEFTARROW}	49							0	906054	905565	{DOWNARROW}	489	904444	904182	762	left1,6	24	11	355	mask24	0	905549	0	905349	eqm10_NoEyeNmodel1_dir	HV		gazeCOD	GazeCoDxp	0	400	0	905049	5	904949
GazeCoD_1Model_male	2	1	19	<?xml version="1.0"?>\n<Clock xmlns:dt="urn:schemas-microsoft-com:datatypes"><Description dt:dt="string">E-Prime Primary Realtime Clock</Description><StartTime><Timestamp dt:dt="int">0</Timestamp><DateUtc dt:dt="string">2017-04-24T10:04:32Z</DateUtc></StartTime><FrequencyChanges><FrequencyChange><Frequency dt:dt="r8">3312939</Frequency><Timestamp dt:dt="r8">25573744500</Timestamp><Current dt:dt="…	60.003	1	right	-195424031	04-24-2017	12:04:33	10:04:33	female	377	{RIGHTARROW}	44							0	908614	907432	{LEFTARROW}	1182	906320	906065	755	right3,2	19	11	356	mask19	0	907415	0	907215	eqm10_NoEyeNmodel1_dir	90		gazeCOD	GazeCoDxp	0	400	0	906915	-5	906815
GazeCoD_1Model_male	2	1	19	<?xml version="1.0"?>\n<Clock xmlns:dt="urn:schemas-microsoft-com:datatypes"><Description dt:dt="string">E-Prime Primary Realtime Clock</Description><StartTime><Timestamp dt:dt="int">0</Timestamp><DateUtc dt:dt="string">2017-04-24T10:04:32Z</DateUtc></StartTime><FrequencyChanges><FrequencyChange><Frequency dt:dt="r8">3312939</Frequency><Timestamp dt:dt="r8">25573744500</Timestamp><Current dt:dt="…	60.003	1	right	-195424031	04-24-2017	12:04:33	10:04:33	female	378	{LEFTARROW}	78							0	911014	910082	{LEFTARROW}	932	908960	908632	828	left8	28	11	357	mask28	0	910065	0	909865	eqm10_NoEyeNmodel1_dir	HV		gazeCOD	GazeCoDxp	1	400	0	909565	5	909465
GazeCoD_1Model_male	2	1	19	<?xml version="1.0"?>\n<Clock xmlns:dt="urn:schemas-microsoft-com:datatypes"><Description dt:dt="string">E-Prime Primary Realtime Clock</Description><StartTime><Timestamp dt:dt="int">0</Timestamp><DateUtc dt:dt="string">2017-04-24T10:04:32Z</DateUtc></StartTime><FrequencyChanges><FrequencyChange><Frequency dt:dt="r8">3312939</Frequency><Timestamp dt:dt="r8">25573744500</Timestamp><Current dt:dt="…	60.003	1	right	-195424031	04-24-2017	12:04:33	10:04:33	female	379	{LEFTARROW}	49							0	912813	912648	{DOWNARROW}	165	911531	911032	999	left1,6	2	11	358	mask2	0	912632	0	912432	eqm10_NoEyeNmodel1_dir	0		gazeCOD	GazeCoDxp	0	400	0	912132	1	912032
GazeCoD_1Model_male	2	1	19	<?xml version="1.0"?>\n<Clock xmlns:dt="urn:schemas-microsoft-com:datatypes"><Description dt:dt="string">E-Prime Primary Realtime Clock</Description><StartTime><Timestamp dt:dt="int">0</Timestamp><DateUtc dt:dt="string">2017-04-24T10:04:32Z</DateUtc></StartTime><FrequencyChanges><FrequencyChange><Frequency dt:dt="r8">3312939</Frequency><Timestamp dt:dt="r8">25573744500</Timestamp><Current dt:dt="…	60.003	1	right	-195424031	04-24-2017	12:04:33	10:04:33	female	380	{LEFTARROW}	55							0	914773	914215	{LEFTARROW}	558	913088	912832	756	left6,4	5	11	359	mask5	0	914198	0	913998	eqm10_NoEyeNmodel1_dir	0		gazeCOD	GazeCoDxp	1	400	0	913698	10	913598
GazeCoD_1Model_male	2	1	19	<?xml version="1.0"?>\n<Clock xmlns:dt="urn:schemas-microsoft-com:datatypes"><Description dt:dt="string">E-Prime Primary Realtime Clock</Description><StartTime><Timestamp dt:dt="int">0</Timestamp><DateUtc dt:dt="string">2017-04-24T10:04:32Z</DateUtc></StartTime><FrequencyChanges><FrequencyChange><Frequency dt:dt="r8">3312939</Frequency><Timestamp dt:dt="r8">25573744500</Timestamp><Current dt:dt="…	60.003	1	right	-195424031	04-24-2017	12:04:33	10:04:33	female	381	{LEFTARROW}	49							0	916933	916215	{LEFTARROW}	718	915103	914798	805	left1,6	13	11	360	mask13	0	916198	0	915998	eqm10_NoEyeNmodel1_dir	90		gazeCOD	GazeCoDxp	1	400	0	915698	-5	915598
GazeCoD_1Model_male	2	1	19	<?xml version="1.0"?>\n<Clock xmlns:dt="urn:schemas-microsoft-com:datatypes"><Description dt:dt="string">E-Prime Primary Realtime Clock</Description><StartTime><Timestamp dt:dt="int">0</Timestamp><DateUtc dt:dt="string">2017-04-24T10:04:32Z</DateUtc></StartTime><FrequencyChanges><FrequencyChange><Frequency dt:dt="r8">3312939</Frequency><Timestamp dt:dt="r8">25573744500</Timestamp><Current dt:dt="…	60.003	1	right	-195424031	04-24-2017	12:04:33	10:04:33	female	382	{LEFTARROW}	51							0	918629	918381	{DOWNARROW}	248	917260	916948	812	left3,2	14	11	361	mask14	0	918365	0	918165	eqm10_NoEyeNmodel1_dir	90		gazeCOD	GazeCoDxp	0	400	0	917865	5	917765
GazeCoD_1Model_male	2	1	19	<?xml version="1.0"?>\n<Clock xmlns:dt="urn:schemas-microsoft-com:datatypes"><Description dt:dt="string">E-Prime Primary Realtime Clock</Description><StartTime><Timestamp dt:dt="int">0</Timestamp><DateUtc dt:dt="string">2017-04-24T10:04:32Z</DateUtc></StartTime><FrequencyChanges><FrequencyChange><Frequency dt:dt="r8">3312939</Frequency><Timestamp dt:dt="r8">25573744500</Timestamp><Current dt:dt="…	60.003	1	right	-195424031	04-24-2017	12:04:33	10:04:33	female	383	{DOWNARROW}	79							0	920565	920198	{DOWNARROW}	367	919083	918648	935	DG0	1	11	362	mask1	0	920181	0	919981	eqm10_NoEyeNmodel1_dir	0		gazeCOD	GazeCoDxp	1	400	0	919681	-2	919581
GazeCoD_1Model_male	2	1	19	<?xml version="1.0"?>\n<Clock xmlns:dt="urn:schemas-microsoft-com:datatypes"><Description dt:dt="string">E-Prime Primary Realtime Clock</Description><StartTime><Timestamp dt:dt="int">0</Timestamp><DateUtc dt:dt="string">2017-04-24T10:04:32Z</DateUtc></StartTime><FrequencyChanges><FrequencyChange><Frequency dt:dt="r8">3312939</Frequency><Timestamp dt:dt="r8">25573744500</Timestamp><Current dt:dt="…	60.003	1	right	-195424031	04-24-2017	12:04:33	10:04:33	female	384	{LEFTARROW}	51							0	922349	922015	{DOWNARROW}	334	920890	920581	809	left3,2	25	11	363	mask25	0	921998	0	921798	eqm10_NoEyeNmodel1_dir	HV		gazeCOD	GazeCoDxp	0	400	0	921498	8	921398
GazeCoD_1Model_male	2	1	19	<?xml version="1.0"?>\n<Clock xmlns:dt="urn:schemas-microsoft-com:datatypes"><Description dt:dt="string">E-Prime Primary Realtime Clock</Description><StartTime><Timestamp dt:dt="int">0</Timestamp><DateUtc dt:dt="string">2017-04-24T10:04:32Z</DateUtc></StartTime><FrequencyChanges><FrequencyChange><Frequency dt:dt="r8">3312939</Frequency><Timestamp dt:dt="r8">25573744500</Timestamp><Current dt:dt="…	60.003	1	right	-195424031	04-24-2017	12:04:33	10:04:33	female	385	{LEFTARROW}	51							0	924061	923781	{DOWNARROW}	280	922658	922365	793	left3,2	25	12	364	mask25	0	923765	0	923565	eqm10_NoEyeNmodel1_dir	HV		gazeCOD	GazeCoDxp	0	400	0	923265	7	923165
GazeCoD_1Model_male	2	1	19	<?xml version="1.0"?>\n<Clock xmlns:dt="urn:schemas-microsoft-com:datatypes"><Description dt:dt="string">E-Prime Primary Realtime Clock</Description><StartTime><Timestamp dt:dt="int">0</Timestamp><DateUtc dt:dt="string">2017-04-24T10:04:32Z</DateUtc></StartTime><FrequencyChanges><FrequencyChange><Frequency dt:dt="r8">3312939</Frequency><Timestamp dt:dt="r8">25573744500</Timestamp><Current dt:dt="…	60.003	1	right	-195424031	04-24-2017	12:04:33	10:04:33	female	386	{LEFTARROW}	55							0	925765	925514	{LEFTARROW}	251	924389	924081	808	left6,4	27	12	365	mask27	0	925498	0	925298	eqm10_NoEyeNmodel1_dir	HV		gazeCOD	GazeCoDxp	1	400	0	924998	9	924898
GazeCoD_1Model_male	2	1	19	<?xml version="1.0"?>\n<Clock xmlns:dt="urn:schemas-microsoft-com:datatypes"><Description dt:dt="string">E-Prime Primary Realtime Clock</Description><StartTime><Timestamp dt:dt="int">0</Timestamp><DateUtc dt:dt="string">2017-04-24T10:04:32Z</DateUtc></StartTime><FrequencyChanges><FrequencyChange><Frequency dt:dt="r8">3312939</Frequency><Timestamp dt:dt="r8">25573744500</Timestamp><Current dt:dt="…	60.003	1	right	-195424031	04-24-2017	12:04:33	10:04:33	female	387	{LEFTARROW}	51							0	927469	927198	{DOWNARROW}	271	926085	925781	804	left3,2	3	12	366	mask3	0	927181	0	926981	eqm10_NoEyeNmodel1_dir	0		gazeCOD	GazeCoDxp	0	400	0	926681	-4	926581
GazeCoD_1Model_male	2	1	19	<?xml version="1.0"?>\n<Clock xmlns:dt="urn:schemas-microsoft-com:datatypes"><Description dt:dt="string">E-Prime Primary Realtime Clock</Description><StartTime><Timestamp dt:dt="int">0</Timestamp><DateUtc dt:dt="string">2017-04-24T10:04:32Z</DateUtc></StartTime><FrequencyChanges><FrequencyChange><Frequency dt:dt="r8">3312939</Frequency><Timestamp dt:dt="r8">25573744500</Timestamp><Current dt:dt="…	60.003	1	right	-195424031	04-24-2017	12:04:33	10:04:33	female	388	{LEFTARROW}	49							0	929373	928981	{DOWNARROW}	392	927859	927481	878	left1,6	2	12	367	mask2	0	928964	0	928764	eqm10_NoEyeNmodel1_dir	0		gazeCOD	GazeCoDxp	0	400	0	928464	5	928364
GazeCoD_1Model_male	2	1	19	<?xml version="1.0"?>\n<Clock xmlns:dt="urn:schemas-microsoft-com:datatypes"><Description dt:dt="string">E-Prime Primary Realtime Clock</Description><StartTime><Timestamp dt:dt="int">0</Timestamp><DateUtc dt:dt="string">2017-04-24T10:04:32Z</DateUtc></StartTime><FrequencyChanges><FrequencyChange><Frequency dt:dt="r8">3312939</Frequency><Timestamp dt:dt="r8">25573744500</Timestamp><Current dt:dt="…	60.003	1	right	-195424031	04-24-2017	12:04:33	10:04:33	female	389	{RIGHTARROW}	40							0	931197	930847	{RIGHTARROW}	349	929733	929398	835	right6,4	32	12	368	mask32	0	930831	0	930631	eqm10_NoEyeNmodel1_dir	HV		gazeCOD	GazeCoDxp	1	400	0	930331	-2	930231
GazeCoD_1Model_male	2	1	19	<?xml version="1.0"?>\n<Clock xmlns:dt="urn:schemas-microsoft-com:datatypes"><Description dt:dt="string">E-Prime Primary Realtime Clock</Description><StartTime><Timestamp dt:dt="int">0</Timestamp><DateUtc dt:dt="string">2017-04-24T10:04:32Z</DateUtc></StartTime><FrequencyChanges><FrequencyChange><Frequency dt:dt="r8">3312939</Frequency><Timestamp dt:dt="r8">25573744500</Timestamp><Current dt:dt="…	60.003	1	right	-195424031	04-24-2017	12:04:33	10:04:33	female	390	{LEFTARROW}	53							0	933004	932664	{LEFTARROW}	340	931553	931214	839	left4,8	4	12	369	mask4	0	932647	-1	932447	eqm10_NoEyeNmodel1_dir	0		gazeCOD	GazeCoDxp	1	400	0	932148	-5	932048
GazeCoD_1Model_male	2	1	19	<?xml version="1.0"?>\n<Clock xmlns:dt="urn:schemas-microsoft-com:datatypes"><Description dt:dt="string">E-Prime Primary Realtime Clock</Description><StartTime><Timestamp dt:dt="int">0</Timestamp><DateUtc dt:dt="string">2017-04-24T10:04:32Z</DateUtc></StartTime><FrequencyChanges><FrequencyChange><Frequency dt:dt="r8">3312939</Frequency><Timestamp dt:dt="r8">25573744500</Timestamp><Current dt:dt="…	60.003	1	right	-195424031	04-24-2017	12:04:33	10:04:33	female	391	{LEFTARROW}	49							0	935156	934531	{DOWNARROW}	625	933412	933014	898	left1,6	13	12	370	mask13	0	934514	0	934314	eqm10_NoEyeNmodel1_dir	90		gazeCOD	GazeCoDxp	0	400	0	934014	2	933914
GazeCoD_1Model_male	2	1	19	<?xml version="1.0"?>\n<Clock xmlns:dt="urn:schemas-microsoft-com:datatypes"><Description dt:dt="string">E-Prime Primary Realtime Clock</Description><StartTime><Timestamp dt:dt="int">0</Timestamp><DateUtc dt:dt="string">2017-04-24T10:04:32Z</DateUtc></StartTime><FrequencyChanges><FrequencyChange><Frequency dt:dt="r8">3312939</Frequency><Timestamp dt:dt="r8">25573744500</Timestamp><Current dt:dt="…	60.003	1	right	-195424031	04-24-2017	12:04:33	10:04:33	female	392	{LEFTARROW}	55							0	936860	936581	{LEFTARROW}	279	935460	935181	779	left6,4	5	12	371	mask5	0	936564	0	936364	eqm10_NoEyeNmodel1_dir	0		gazeCOD	GazeCoDxp	1	400	0	936064	4	935964
GazeCoD_1Model_male	2	1	19	<?xml version="1.0"?>\n<Clock xmlns:dt="urn:schemas-microsoft-com:datatypes"><Description dt:dt="string">E-Prime Primary Realtime Clock</Description><StartTime><Timestamp dt:dt="int">0</Timestamp><DateUtc dt:dt="string">2017-04-24T10:04:32Z</DateUtc></StartTime><FrequencyChanges><FrequencyChange><Frequency dt:dt="r8">3312939</Frequency><Timestamp dt:dt="r8">25573744500</Timestamp><Current dt:dt="…	60.003	1	right	-195424031	04-24-2017	12:04:33	10:04:33	female	393	{RIGHTARROW}	46							0	938788	938480	{RIGHTARROW}	308	937354	936881	973	right1,6	18	12	372	mask18	0	938464	0	938264	eqm10_NoEyeNmodel1_dir	90		gazeCOD	GazeCoDxp	1	400	0	937964	10	937864
GazeCoD_1Model_male	2	1	19	<?xml version="1.0"?>\n<Clock xmlns:dt="urn:schemas-microsoft-com:datatypes"><Description dt:dt="string">E-Prime Primary Realtime Clock</Description><StartTime><Timestamp dt:dt="int">0</Timestamp><DateUtc dt:dt="string">2017-04-24T10:04:32Z</DateUtc></StartTime><FrequencyChanges><FrequencyChange><Frequency dt:dt="r8">3312939</Frequency><Timestamp dt:dt="r8">25573744500</Timestamp><Current dt:dt="…	60.003	1	right	-195424031	04-24-2017	12:04:33	10:04:33	female	394	{LEFTARROW}	78							0	940676	940347	{LEFTARROW}	329	939221	938797	924	left8	17	12	373	mask17	0	940330	0	940130	eqm10_NoEyeNmodel1_dir	90		gazeCOD	GazeCoDxp	1	400	0	939830	9	939730
GazeCoD_1Model_male	2	1	19	<?xml version="1.0"?>\n<Clock xmlns:dt="urn:schemas-microsoft-com:datatypes"><Description dt:dt="string">E-Prime Primary Realtime Clock</Description><StartTime><Timestamp dt:dt="int">0</Timestamp><DateUtc dt:dt="string">2017-04-24T10:04:32Z</DateUtc></StartTime><FrequencyChanges><FrequencyChange><Frequency dt:dt="r8">3312939</Frequency><Timestamp dt:dt="r8">25573744500</Timestamp><Current dt:dt="…	60.003	1	right	-195424031	04-24-2017	12:04:33	10:04:33	female	395	{RIGHTARROW}	77							0	942620	942297	{RIGHTARROW}	323	941176	940697	979	right8	11	12	374	mask11	0	942280	0	942080	eqm10_NoEyeNmodel1_dir	0		gazeCOD	GazeCoDxp	1	400	0	941780	4	941680
GazeCoD_1Model_male	2	1	19	<?xml version="1.0"?>\n<Clock xmlns:dt="urn:schemas-microsoft-com:datatypes"><Description dt:dt="string">E-Prime Primary Realtime Clock</Description><StartTime><Timestamp dt:dt="int">0</Timestamp><DateUtc dt:dt="string">2017-04-24T10:04:32Z</DateUtc></StartTime><FrequencyChanges><FrequencyChange><Frequency dt:dt="r8">3312939</Frequency><Timestamp dt:dt="r8">25573744500</Timestamp><Current dt:dt="…	60.003	1	right	-195424031	04-24-2017	12:04:33	10:04:33	female	396	{LEFTARROW}	49							0	944396	944047	{DOWNARROW}	349	942922	942630	792	left1,6	24	12	375	mask24	0	944030	0	943830	eqm10_NoEyeNmodel1_dir	HV		gazeCOD	GazeCoDxp	0	400	0	943530	8	943430
GazeCoD_1Model_male	2	1	19	<?xml version="1.0"?>\n<Clock xmlns:dt="urn:schemas-microsoft-com:datatypes"><Description dt:dt="string">E-Prime Primary Realtime Clock</Description><StartTime><Timestamp dt:dt="int">0</Timestamp><DateUtc dt:dt="string">2017-04-24T10:04:32Z</DateUtc></StartTime><FrequencyChanges><FrequencyChange><Frequency dt:dt="r8">3312939</Frequency><Timestamp dt:dt="r8">25573744500</Timestamp><Current dt:dt="…	60.003	1	right	-195424031	04-24-2017	12:04:33	10:04:33	female	397	{LEFTARROW}	78							0	946140	945847	{LEFTARROW}	293	944733	944413	820	left8	6	12	376	mask6	0	945830	0	945630	eqm10_NoEyeNmodel1_dir	0		gazeCOD	GazeCoDxp	1	400	0	945330	-3	945230
GazeCoD_1Model_male	2	1	19	<?xml version="1.0"?>\n<Clock xmlns:dt="urn:schemas-microsoft-com:datatypes"><Description dt:dt="string">E-Prime Primary Realtime Clock</Description><StartTime><Timestamp dt:dt="int">0</Timestamp><DateUtc dt:dt="string">2017-04-24T10:04:32Z</DateUtc></StartTime><FrequencyChanges><FrequencyChange><Frequency dt:dt="r8">3312939</Frequency><Timestamp dt:dt="r8">25573744500</Timestamp><Current dt:dt="…	60.003	1	right	-195424031	04-24-2017	12:04:33	10:04:33	female	398	{RIGHTARROW}	44							0	948276	947763	{DOWNARROW}	513	946641	946163	978	right3,2	8	12	377	mask8	0	947747	0	947547	eqm10_NoEyeNmodel1_dir	0		gazeCOD	GazeCoDxp	0	400	0	947247	6	947147
GazeCoD_1Model_male	2	1	19	<?xml version="1.0"?>\n<Clock xmlns:dt="urn:schemas-microsoft-com:datatypes"><Description dt:dt="string">E-Prime Primary Realtime Clock</Description><StartTime><Timestamp dt:dt="int">0</Timestamp><DateUtc dt:dt="string">2017-04-24T10:04:32Z</DateUtc></StartTime><FrequencyChanges><FrequencyChange><Frequency dt:dt="r8">3312939</Frequency><Timestamp dt:dt="r8">25573744500</Timestamp><Current dt:dt="…	60.003	1	right	-195424031	04-24-2017	12:04:33	10:04:33	female	399	{RIGHTARROW}	42							0	950156	949846	{RIGHTARROW}	309	948730	948297	933	right4,8	20	12	378	mask20	0	949830	0	949630	eqm10_NoEyeNmodel1_dir	90		gazeCOD	GazeCoDxp	1	400	0	949330	0	949230
GazeCoD_1Model_male	2	1	19	<?xml version="1.0"?>\n<Clock xmlns:dt="urn:schemas-microsoft-com:datatypes"><Description dt:dt="string">E-Prime Primary Realtime Clock</Description><StartTime><Timestamp dt:dt="int">0</Timestamp><DateUtc dt:dt="string">2017-04-24T10:04:32Z</DateUtc></StartTime><FrequencyChanges><FrequencyChange><Frequency dt:dt="r8">3312939</Frequency><Timestamp dt:dt="r8">25573744500</Timestamp><Current dt:dt="…	60.003	1	right	-195424031	04-24-2017	12:04:33	10:04:33	female	400	{RIGHTARROW}	42							0	952155	951713	{RIGHTARROW}	442	950598	950180	918	right4,8	31	12	379	mask31	0	951696	0	951496	eqm10_NoEyeNmodel1_dir	HV		gazeCOD	GazeCoDxp	1	400	0	951196	-2	951096
GazeCoD_1Model_male	2	1	19	<?xml version="1.0"?>\n<Clock xmlns:dt="urn:schemas-microsoft-com:datatypes"><Description dt:dt="string">E-Prime Primary Realtime Clock</Description><StartTime><Timestamp dt:dt="int">0</Timestamp><DateUtc dt:dt="string">2017-04-24T10:04:32Z</DateUtc></StartTime><FrequencyChanges><FrequencyChange><Frequency dt:dt="r8">3312939</Frequency><Timestamp dt:dt="r8">25573744500</Timestamp><Current dt:dt="…	60.003	1	right	-195424031	04-24-2017	12:04:33	10:04:33	female	401	{RIGHTARROW}	42							0	954171	953663	{RIGHTARROW}	508	952545	952180	865	right4,8	9	12	380	mask9	0	953646	0	953446	eqm10_NoEyeNmodel1_dir	0		gazeCOD	GazeCoDxp	1	400	0	953146	1	953046
GazeCoD_1Model_male	2	1	19	<?xml version="1.0"?>\n<Clock xmlns:dt="urn:schemas-microsoft-com:datatypes"><Description dt:dt="string">E-Prime Primary Realtime Clock</Description><StartTime><Timestamp dt:dt="int">0</Timestamp><DateUtc dt:dt="string">2017-04-24T10:04:32Z</DateUtc></StartTime><FrequencyChanges><FrequencyChange><Frequency dt:dt="r8">3312939</Frequency><Timestamp dt:dt="r8">25573744500</Timestamp><Current dt:dt="…	60.003	1	right	-195424031	04-24-2017	12:04:33	10:04:33	female	402	{RIGHTARROW}	77							0	955947	955679	{DOWNARROW}	268	954568	954196	872	right8	33	12	381	mask33	0	955663	0	955463	eqm10_NoEyeNmodel1_dir	HV		gazeCOD	GazeCoDxp	0	400	0	955163	-5	955063
GazeCoD_1Model_male	2	1	19	<?xml version="1.0"?>\n<Clock xmlns:dt="urn:schemas-microsoft-com:datatypes"><Description dt:dt="string">E-Prime Primary Realtime Clock</Description><StartTime><Timestamp dt:dt="int">0</Timestamp><DateUtc dt:dt="string">2017-04-24T10:04:32Z</DateUtc></StartTime><FrequencyChanges><FrequencyChange><Frequency dt:dt="r8">3312939</Frequency><Timestamp dt:dt="r8">25573744500</Timestamp><Current dt:dt="…	60.003	1	right	-195424031	04-24-2017	12:04:33	10:04:33	female	403	{LEFTARROW}	55							0	958115	957463	{DOWNARROW}	652	956349	955963	886	left6,4	16	12	382	mask16	0	957446	0	957246	eqm10_NoEyeNmodel1_dir	90		gazeCOD	GazeCoDxp	0	400	0	956946	-3	956846
GazeCoD_1Model_male	2	1	19	<?xml version="1.0"?>\n<Clock xmlns:dt="urn:schemas-microsoft-com:datatypes"><Description dt:dt="string">E-Prime Primary Realtime Clock</Description><StartTime><Timestamp dt:dt="int">0</Timestamp><DateUtc dt:dt="string">2017-04-24T10:04:32Z</DateUtc></StartTime><FrequencyChanges><FrequencyChange><Frequency dt:dt="r8">3312939</Frequency><Timestamp dt:dt="r8">25573744500</Timestamp><Current dt:dt="…	60.003	1	right	-195424031	04-24-2017	12:04:33	10:04:33	female	404	{DOWNARROW}	79							0	960019	959513	{DOWNARROW}	506	958391	958129	762	DG0	23	12	383	mask23	0	959496	0	959296	eqm10_NoEyeNmodel1_dir	HV		gazeCOD	GazeCoDxp	1	400	0	958996	5	958896
GazeCoD_1Model_male	2	1	19	<?xml version="1.0"?>\n<Clock xmlns:dt="urn:schemas-microsoft-com:datatypes"><Description dt:dt="string">E-Prime Primary Realtime Clock</Description><StartTime><Timestamp dt:dt="int">0</Timestamp><DateUtc dt:dt="string">2017-04-24T10:04:32Z</DateUtc></StartTime><FrequencyChanges><FrequencyChange><Frequency dt:dt="r8">3312939</Frequency><Timestamp dt:dt="r8">25573744500</Timestamp><Current dt:dt="…	60.003	1	right	-195424031	04-24-2017	12:04:33	10:04:33	female	405	{RIGHTARROW}	77							0	961723	961479	{RIGHTARROW}	244	960359	960029	830	right8	22	12	384	mask22	0	961463	0	961263	eqm10_NoEyeNmodel1_dir	90		gazeCOD	GazeCoDxp	1	400	0	960963	4	960863
GazeCoD_1Model_male	2	1	19	<?xml version="1.0"?>\n<Clock xmlns:dt="urn:schemas-microsoft-com:datatypes"><Description dt:dt="string">E-Prime Primary Realtime Clock</Description><StartTime><Timestamp dt:dt="int">0</Timestamp><DateUtc dt:dt="string">2017-04-24T10:04:32Z</DateUtc></StartTime><FrequencyChanges><FrequencyChange><Frequency dt:dt="r8">3312939</Frequency><Timestamp dt:dt="r8">25573744500</Timestamp><Current dt:dt="…	60.003	1	right	-195424031	04-24-2017	12:04:33	10:04:33	female	406	{RIGHTARROW}	44							0	963651	963212	{RIGHTARROW}	439	962096	961746	850	right3,2	30	12	385	mask30	0	963196	0	962996	eqm10_NoEyeNmodel1_dir	HV		gazeCOD	GazeCoDxp	1	400	0	962696	0	962596
GazeCoD_1Model_male	2	1	19	<?xml version="1.0"?>\n<Clock xmlns:dt="urn:schemas-microsoft-com:datatypes"><Description dt:dt="string">E-Prime Primary Realtime Clock</Description><StartTime><Timestamp dt:dt="int">0</Timestamp><DateUtc dt:dt="string">2017-04-24T10:04:32Z</DateUtc></StartTime><FrequencyChanges><FrequencyChange><Frequency dt:dt="r8">3312939</Frequency><Timestamp dt:dt="r8">25573744500</Timestamp><Current dt:dt="…	60.003	1	right	-195424031	04-24-2017	12:04:33	10:04:33	female	407	{LEFTARROW}	78							0	967939	967729	{DOWNARROW}	210	966608	966229	879	left8	28	12	386	mask28	0	967712	0	967512	eqm10_NoEyeNmodel1_dir	HV		gazeCOD	GazeCoDxp	0	400	0	967212	4	967112
GazeCoD_1Model_male	2	1	19	<?xml version="1.0"?>\n<Clock xmlns:dt="urn:schemas-microsoft-com:datatypes"><Description dt:dt="string">E-Prime Primary Realtime Clock</Description><StartTime><Timestamp dt:dt="int">0</Timestamp><DateUtc dt:dt="string">2017-04-24T10:04:32Z</DateUtc></StartTime><FrequencyChanges><FrequencyChange><Frequency dt:dt="r8">3312939</Frequency><Timestamp dt:dt="r8">25573744500</Timestamp><Current dt:dt="…	60.003	1	right	-195424031	04-24-2017	12:04:33	10:04:33	female	408	{RIGHTARROW}	46							0	969883	969545	{RIGHTARROW}	337	968424	967962	962	right1,6	29	12	387	mask29	0	969529	0	969329	eqm10_NoEyeNmodel1_dir	HV		gazeCOD	GazeCoDxp	1	400	0	969029	5	968929
GazeCoD_1Model_male	2	1	19	<?xml version="1.0"?>\n<Clock xmlns:dt="urn:schemas-microsoft-com:datatypes"><Description dt:dt="string">E-Prime Primary Realtime Clock</Description><StartTime><Timestamp dt:dt="int">0</Timestamp><DateUtc dt:dt="string">2017-04-24T10:04:32Z</DateUtc></StartTime><FrequencyChanges><FrequencyChange><Frequency dt:dt="r8">3312939</Frequency><Timestamp dt:dt="r8">25573744500</Timestamp><Current dt:dt="…	60.003	1	right	-195424031	04-24-2017	12:04:33	10:04:33	female	409	{RIGHTARROW}	40							0	971570	971295	{RIGHTARROW}	275	970169	969895	774	right6,4	21	12	388	mask21	0	971279	0	971079	eqm10_NoEyeNmodel1_dir	90		gazeCOD	GazeCoDxp	1	400	0	970779	10	970679
GazeCoD_1Model_male	2	1	19	<?xml version="1.0"?>\n<Clock xmlns:dt="urn:schemas-microsoft-com:datatypes"><Description dt:dt="string">E-Prime Primary Realtime Clock</Description><StartTime><Timestamp dt:dt="int">0</Timestamp><DateUtc dt:dt="string">2017-04-24T10:04:32Z</DateUtc></StartTime><FrequencyChanges><FrequencyChange><Frequency dt:dt="r8">3312939</Frequency><Timestamp dt:dt="r8">25573744500</Timestamp><Current dt:dt="…	60.003	1	right	-195424031	04-24-2017	12:04:33	10:04:33	female	410	{RIGHTARROW}	40							0	973290	972995	{DOWNARROW}	295	971875	971595	780	right6,4	10	12	389	mask10	0	972979	0	972779	eqm10_NoEyeNmodel1_dir	0		gazeCOD	GazeCoDxp	0	400	0	972479	4	972379
GazeCoD_1Model_male	2	1	19	<?xml version="1.0"?>\n<Clock xmlns:dt="urn:schemas-microsoft-com:datatypes"><Description dt:dt="string">E-Prime Primary Realtime Clock</Description><StartTime><Timestamp dt:dt="int">0</Timestamp><DateUtc dt:dt="string">2017-04-24T10:04:32Z</DateUtc></StartTime><FrequencyChanges><FrequencyChange><Frequency dt:dt="r8">3312939</Frequency><Timestamp dt:dt="r8">25573744500</Timestamp><Current dt:dt="…	60.003	1	right	-195424031	04-24-2017	12:04:33	10:04:33	female	411	{LEFTARROW}	51							0	975098	974795	{DOWNARROW}	303	973674	973312	862	left3,2	14	12	390	mask14	0	974779	0	974579	eqm10_NoEyeNmodel1_dir	90		gazeCOD	GazeCoDxp	0	400	0	974279	5	974179
GazeCoD_1Model_male	2	1	19	<?xml version="1.0"?>\n<Clock xmlns:dt="urn:schemas-microsoft-com:datatypes"><Description dt:dt="string">E-Prime Primary Realtime Clock</Description><StartTime><Timestamp dt:dt="int">0</Timestamp><DateUtc dt:dt="string">2017-04-24T10:04:32Z</DateUtc></StartTime><FrequencyChanges><FrequencyChange><Frequency dt:dt="r8">3312939</Frequency><Timestamp dt:dt="r8">25573744500</Timestamp><Current dt:dt="…	60.003	1	right	-195424031	04-24-2017	12:04:33	10:04:33	female	412	{RIGHTARROW}	44							0	976674	976495	{RIGHTARROW}	179	975378	975112	766	right3,2	19	12	391	mask19	0	976478	0	976278	eqm10_NoEyeNmodel1_dir	90		gazeCOD	GazeCoDxp	1	400	0	975978	0	975878
GazeCoD_1Model_male	2	1	19	<?xml version="1.0"?>\n<Clock xmlns:dt="urn:schemas-microsoft-com:datatypes"><Description dt:dt="string">E-Prime Primary Realtime Clock</Description><StartTime><Timestamp dt:dt="int">0</Timestamp><DateUtc dt:dt="string">2017-04-24T10:04:32Z</DateUtc></StartTime><FrequencyChanges><FrequencyChange><Frequency dt:dt="r8">3312939</Frequency><Timestamp dt:dt="r8">25573744500</Timestamp><Current dt:dt="…	60.003	1	right	-195424031	04-24-2017	12:04:33	10:04:33	female	413	{DOWNARROW}	79							0	978530	978295	{DOWNARROW}	235	977183	976695	988	DG0	1	12	392	mask1	0	978278	0	978078	eqm10_NoEyeNmodel1_dir	0		gazeCOD	GazeCoDxp	1	400	0	977778	-5	977678
GazeCoD_1Model_male	2	1	19	<?xml version="1.0"?>\n<Clock xmlns:dt="urn:schemas-microsoft-com:datatypes"><Description dt:dt="string">E-Prime Primary Realtime Clock</Description><StartTime><Timestamp dt:dt="int">0</Timestamp><DateUtc dt:dt="string">2017-04-24T10:04:32Z</DateUtc></StartTime><FrequencyChanges><FrequencyChange><Frequency dt:dt="r8">3312939</Frequency><Timestamp dt:dt="r8">25573744500</Timestamp><Current dt:dt="…	60.003	1	right	-195424031	04-24-2017	12:04:33	10:04:33	female	414	{DOWNARROW}	79							0	980290	980145	{RIGHTARROW}	145	979025	978545	980	DG0	12	12	393	mask12	0	980128	0	979928	eqm10_NoEyeNmodel1_dir	90		gazeCOD	GazeCoDxp	0	400	0	979628	3	979528
GazeCoD_1Model_male	2	1	19	<?xml version="1.0"?>\n<Clock xmlns:dt="urn:schemas-microsoft-com:datatypes"><Description dt:dt="string">E-Prime Primary Realtime Clock</Description><StartTime><Timestamp dt:dt="int">0</Timestamp><DateUtc dt:dt="string">2017-04-24T10:04:32Z</DateUtc></StartTime><FrequencyChanges><FrequencyChange><Frequency dt:dt="r8">3312939</Frequency><Timestamp dt:dt="r8">25573744500</Timestamp><Current dt:dt="…	60.003	1	right	-195424031	04-24-2017	12:04:33	10:04:33	female	415	{RIGHTARROW}	46							0	981898	981745	{DOWNARROW}	153	980632	980312	820	right1,6	7	12	394	mask7	0	981728	0	981528	eqm10_NoEyeNmodel1_dir	0		gazeCOD	GazeCoDxp	0	400	0	981228	-4	981128
GazeCoD_1Model_male	2	1	19	<?xml version="1.0"?>\n<Clock xmlns:dt="urn:schemas-microsoft-com:datatypes"><Description dt:dt="string">E-Prime Primary Realtime Clock</Description><StartTime><Timestamp dt:dt="int">0</Timestamp><DateUtc dt:dt="string">2017-04-24T10:04:32Z</DateUtc></StartTime><FrequencyChanges><FrequencyChange><Frequency dt:dt="r8">3312939</Frequency><Timestamp dt:dt="r8">25573744500</Timestamp><Current dt:dt="…	60.003	1	right	-195424031	04-24-2017	12:04:33	10:04:33	female	416	{LEFTARROW}	53							0	983610	983361	{LEFTARROW}	249	982239	981911	828	left4,8	26	12	395	mask26	0	983345	0	983145	eqm10_NoEyeNmodel1_dir	HV		gazeCOD	GazeCoDxp	1	400	0	982845	6	982745
GazeCoD_1Model_male	2	1	19	<?xml version="1.0"?>\n<Clock xmlns:dt="urn:schemas-microsoft-com:datatypes"><Description dt:dt="string">E-Prime Primary Realtime Clock</Description><StartTime><Timestamp dt:dt="int">0</Timestamp><DateUtc dt:dt="string">2017-04-24T10:04:32Z</DateUtc></StartTime><FrequencyChanges><FrequencyChange><Frequency dt:dt="r8">3312939</Frequency><Timestamp dt:dt="r8">25573744500</Timestamp><Current dt:dt="…	60.003	1	right	-195424031	04-24-2017	12:04:33	10:04:33	female	417	{LEFTARROW}	53							0	985354	985145	{DOWNARROW}	209	984024	983628	896	left4,8	15	12	396	mask15	0	985128	0	984928	eqm10_NoEyeNmodel1_dir	90		gazeCOD	GazeCoDxp	0	400	0	984628	4	984528
GazeCoD_1Model_male	2	1	19	<?xml version="1.0"?>\n<Clock xmlns:dt="urn:schemas-microsoft-com:datatypes"><Description dt:dt="string">E-Prime Primary Realtime Clock</Description><StartTime><Timestamp dt:dt="int">0</Timestamp><DateUtc dt:dt="string">2017-04-24T10:04:32Z</DateUtc></StartTime><FrequencyChanges><FrequencyChange><Frequency dt:dt="r8">3312939</Frequency><Timestamp dt:dt="r8">25573744500</Timestamp><Current dt:dt="…	60.003	1	right	-195424031	04-24-2017	12:04:33	10:04:33	female	418	{LEFTARROW}	51							0	987066	986928	{DOWNARROW}	138	985809	985378	931	left3,2	14	13	397	mask14	0	986911	0	986711	eqm10_NoEyeNmodel1_dir	90		gazeCOD	GazeCoDxp	0	400	0	986411	2	986311
GazeCoD_1Model_male	2	1	19	<?xml version="1.0"?>\n<Clock xmlns:dt="urn:schemas-microsoft-com:datatypes"><Description dt:dt="string">E-Prime Primary Realtime Clock</Description><StartTime><Timestamp dt:dt="int">0</Timestamp><DateUtc dt:dt="string">2017-04-24T10:04:32Z</DateUtc></StartTime><FrequencyChanges><FrequencyChange><Frequency dt:dt="r8">3312939</Frequency><Timestamp dt:dt="r8">25573744500</Timestamp><Current dt:dt="…	60.003	1	right	-195424031	04-24-2017	12:04:33	10:04:33	female	419	{RIGHTARROW}	77							0	988785	988578	{RIGHTARROW}	207	987466	987078	888	right8	11	13	398	mask11	0	988561	0	988361	eqm10_NoEyeNmodel1_dir	0		gazeCOD	GazeCoDxp	1	400	0	988061	-5	987961
GazeCoD_1Model_male	2	1	19	<?xml version="1.0"?>\n<Clock xmlns:dt="urn:schemas-microsoft-com:datatypes"><Description dt:dt="string">E-Prime Primary Realtime Clock</Description><StartTime><Timestamp dt:dt="int">0</Timestamp><DateUtc dt:dt="string">2017-04-24T10:04:32Z</DateUtc></StartTime><FrequencyChanges><FrequencyChange><Frequency dt:dt="r8">3312939</Frequency><Timestamp dt:dt="r8">25573744500</Timestamp><Current dt:dt="…	60.003	1	right	-195424031	04-24-2017	12:04:33	10:04:33	female	420	{RIGHTARROW}	77							0	990577	990294	{RIGHTARROW}	283	989179	988795	884	right8	33	13	399	mask33	0	990278	0	990078	eqm10_NoEyeNmodel1_dir	HV		gazeCOD	GazeCoDxp	1	400	0	989778	-1	989678
GazeCoD_1Model_male	2	1	19	<?xml version="1.0"?>\n<Clock xmlns:dt="urn:schemas-microsoft-com:datatypes"><Description dt:dt="string">E-Prime Primary Realtime Clock</Description><StartTime><Timestamp dt:dt="int">0</Timestamp><DateUtc dt:dt="string">2017-04-24T10:04:32Z</DateUtc></StartTime><FrequencyChanges><FrequencyChange><Frequency dt:dt="r8">3312939</Frequency><Timestamp dt:dt="r8">25573744500</Timestamp><Current dt:dt="…	60.003	1	right	-195424031	04-24-2017	12:04:33	10:04:33	female	421	{RIGHTARROW}	42							0	992473	992094	{RIGHTARROW}	379	990975	990594	881	right4,8	31	13	400	mask31	0	992078	0	991878	eqm10_NoEyeNmodel1_dir	HV		gazeCOD	GazeCoDxp	1	400	0	991578	3	991478
GazeCoD_1Model_male	2	1	19	<?xml version="1.0"?>\n<Clock xmlns:dt="urn:schemas-microsoft-com:datatypes"><Description dt:dt="string">E-Prime Primary Realtime Clock</Description><StartTime><Timestamp dt:dt="int">0</Timestamp><DateUtc dt:dt="string">2017-04-24T10:04:32Z</DateUtc></StartTime><FrequencyChanges><FrequencyChange><Frequency dt:dt="r8">3312939</Frequency><Timestamp dt:dt="r8">25573744500</Timestamp><Current dt:dt="…	60.003	1	right	-195424031	04-24-2017	12:04:33	10:04:33	female	422	{RIGHTARROW}	77							0	994377	993977	{RIGHTARROW}	400	992865	992494	871	right8	22	13	401	mask22	0	993961	0	993761	eqm10_NoEyeNmodel1_dir	90		gazeCOD	GazeCoDxp	1	400	0	993461	-4	993361
GazeCoD_1Model_male	2	1	19	<?xml version="1.0"?>\n<Clock xmlns:dt="urn:schemas-microsoft-com:datatypes"><Description dt:dt="string">E-Prime Primary Realtime Clock</Description><StartTime><Timestamp dt:dt="int">0</Timestamp><DateUtc dt:dt="string">2017-04-24T10:04:32Z</DateUtc></StartTime><FrequencyChanges><FrequencyChange><Frequency dt:dt="r8">3312939</Frequency><Timestamp dt:dt="r8">25573744500</Timestamp><Current dt:dt="…	60.003	1	right	-195424031	04-24-2017	12:04:33	10:04:33	female	423	{LEFTARROW}	53							0	996649	995994	{DOWNARROW}	655	994879	994394	985	left4,8	4	13	402	mask4	0	995977	0	995777	eqm10_NoEyeNmodel1_dir	0		gazeCOD	GazeCoDxp	0	400	0	995477	-2	995377
GazeCoD_1Model_male	2	1	19	<?xml version="1.0"?>\n<Clock xmlns:dt="urn:schemas-microsoft-com:datatypes"><Description dt:dt="string">E-Prime Primary Realtime Clock</Description><StartTime><Timestamp dt:dt="int">0</Timestamp><DateUtc dt:dt="string">2017-04-24T10:04:32Z</DateUtc></StartTime><FrequencyChanges><FrequencyChange><Frequency dt:dt="r8">3312939</Frequency><Timestamp dt:dt="r8">25573744500</Timestamp><Current dt:dt="…	60.003	1	right	-195424031	04-24-2017	12:04:33	10:04:33	female	424	{LEFTARROW}	55							0	998681	998244	{DOWNARROW}	437	997121	996661	960	left6,4	27	13	403	mask27	0	998227	0	998027	eqm10_NoEyeNmodel1_dir	HV		gazeCOD	GazeCoDxp	0	400	0	997727	6	997627
GazeCoD_1Model_male	2	1	19	<?xml version="1.0"?>\n<Clock xmlns:dt="urn:schemas-microsoft-com:datatypes"><Description dt:dt="string">E-Prime Primary Realtime Clock</Description><StartTime><Timestamp dt:dt="int">0</Timestamp><DateUtc dt:dt="string">2017-04-24T10:04:32Z</DateUtc></StartTime><FrequencyChanges><FrequencyChange><Frequency dt:dt="r8">3312939</Frequency><Timestamp dt:dt="r8">25573744500</Timestamp><Current dt:dt="…	60.003	1	right	-195424031	04-24-2017	12:04:33	10:04:33	female	425	{RIGHTARROW}	40							0	1000433	1000094	{RIGHTARROW}	339	998972	998694	778	right6,4	21	13	404	mask21	0	1000077	0	999877	eqm10_NoEyeNmodel1_dir	90		gazeCOD	GazeCoDxp	1	400	0	999577	5	999477
GazeCoD_1Model_male	2	1	19	<?xml version="1.0"?>\n<Clock xmlns:dt="urn:schemas-microsoft-com:datatypes"><Description dt:dt="string">E-Prime Primary Realtime Clock</Description><StartTime><Timestamp dt:dt="int">0</Timestamp><DateUtc dt:dt="string">2017-04-24T10:04:32Z</DateUtc></StartTime><FrequencyChanges><FrequencyChange><Frequency dt:dt="r8">3312939</Frequency><Timestamp dt:dt="r8">25573744500</Timestamp><Current dt:dt="…	60.003	1	right	-195424031	04-24-2017	12:04:33	10:04:33	female	426	{RIGHTARROW}	46							0	1002121	1001994	{DOWNARROW}	127	1000879	1000444	935	right1,6	7	13	405	mask7	0	1001977	0	1001777	eqm10_NoEyeNmodel1_dir	0		gazeCOD	GazeCoDxp	0	400	0	1001477	-2	1001377
GazeCoD_1Model_male	2	1	19	<?xml version="1.0"?>\n<Clock xmlns:dt="urn:schemas-microsoft-com:datatypes"><Description dt:dt="string">E-Prime Primary Realtime Clock</Description><StartTime><Timestamp dt:dt="int">0</Timestamp><DateUtc dt:dt="string">2017-04-24T10:04:32Z</DateUtc></StartTime><FrequencyChanges><FrequencyChange><Frequency dt:dt="r8">3312939</Frequency><Timestamp dt:dt="r8">25573744500</Timestamp><Current dt:dt="…	60.003	1	right	-195424031	04-24-2017	12:04:33	10:04:33	female	427	{RIGHTARROW}	42							0	1003857	1003544	{RIGHTARROW}	313	1002429	1002144	785	right4,8	20	13	406	mask20	0	1003527	0	1003327	eqm10_NoEyeNmodel1_dir	90		gazeCOD	GazeCoDxp	1	400	0	1003027	-2	1002927
GazeCoD_1Model_male	2	1	19	<?xml version="1.0"?>\n<Clock xmlns:dt="urn:schemas-microsoft-com:datatypes"><Description dt:dt="string">E-Prime Primary Realtime Clock</Description><StartTime><Timestamp dt:dt="int">0</Timestamp><DateUtc dt:dt="string">2017-04-24T10:04:32Z</DateUtc></StartTime><FrequencyChanges><FrequencyChange><Frequency dt:dt="r8">3312939</Frequency><Timestamp dt:dt="r8">25573744500</Timestamp><Current dt:dt="…	60.003	1	right	-195424031	04-24-2017	12:04:33	10:04:33	female	428	{LEFTARROW}	78							0	1005761	1005444	{LEFTARROW}	317	1004321	1003877	944	left8	17	13	407	mask17	0	1005427	0	1005227	eqm10_NoEyeNmodel1_dir	90		gazeCOD	GazeCoDxp	1	400	0	1004927	6	1004827
GazeCoD_1Model_male	2	1	19	<?xml version="1.0"?>\n<Clock xmlns:dt="urn:schemas-microsoft-com:datatypes"><Description dt:dt="string">E-Prime Primary Realtime Clock</Description><StartTime><Timestamp dt:dt="int">0</Timestamp><DateUtc dt:dt="string">2017-04-24T10:04:32Z</DateUtc></StartTime><FrequencyChanges><FrequencyChange><Frequency dt:dt="r8">3312939</Frequency><Timestamp dt:dt="r8">25573744500</Timestamp><Current dt:dt="…	60.003	1	right	-195424031	04-24-2017	12:04:33	10:04:33	female	429	{DOWNARROW}	79							0	1007656	1007377	{DOWNARROW}	279	1006263	1005777	986	DG0	1	13	408	mask1	0	1007360	0	1007160	eqm10_NoEyeNmodel1_dir	0		gazeCOD	GazeCoDxp	1	400	0	1006860	-3	1006760
GazeCoD_1Model_male	2	1	19	<?xml version="1.0"?>\n<Clock xmlns:dt="urn:schemas-microsoft-com:datatypes"><Description dt:dt="string">E-Prime Primary Realtime Clock</Description><StartTime><Timestamp dt:dt="int">0</Timestamp><DateUtc dt:dt="string">2017-04-24T10:04:32Z</DateUtc></StartTime><FrequencyChanges><FrequencyChange><Frequency dt:dt="r8">3312939</Frequency><Timestamp dt:dt="r8">25573744500</Timestamp><Current dt:dt="…	60.003	1	right	-195424031	04-24-2017	12:04:33	10:04:33	female	430	{LEFTARROW}	49							0	1009672	1009243	{DOWNARROW}	429	1008131	1007677	954	left1,6	24	13	409	mask24	0	1009227	0	1009027	eqm10_NoEyeNmodel1_dir	HV		gazeCOD	GazeCoDxp	0	400	0	1008727	-4	1008627
GazeCoD_1Model_male	2	1	19	<?xml version="1.0"?>\n<Clock xmlns:dt="urn:schemas-microsoft-com:datatypes"><Description dt:dt="string">E-Prime Primary Realtime Clock</Description><StartTime><Timestamp dt:dt="int">0</Timestamp><DateUtc dt:dt="string">2017-04-24T10:04:32Z</DateUtc></StartTime><FrequencyChanges><FrequencyChange><Frequency dt:dt="r8">3312939</Frequency><Timestamp dt:dt="r8">25573744500</Timestamp><Current dt:dt="…	60.003	1	right	-195424031	04-24-2017	12:04:33	10:04:33	female	431	{LEFTARROW}	51							0	1011424	1011127	{DOWNARROW}	297	1010010	1009693	817	left3,2	3	13	410	mask3	0	1011110	0	1010910	eqm10_NoEyeNmodel1_dir	0		gazeCOD	GazeCoDxp	0	400	0	1010610	0	1010510
GazeCoD_1Model_male	2	1	19	<?xml version="1.0"?>\n<Clock xmlns:dt="urn:schemas-microsoft-com:datatypes"><Description dt:dt="string">E-Prime Primary Realtime Clock</Description><StartTime><Timestamp dt:dt="int">0</Timestamp><DateUtc dt:dt="string">2017-04-24T10:04:32Z</DateUtc></StartTime><FrequencyChanges><FrequencyChange><Frequency dt:dt="r8">3312939</Frequency><Timestamp dt:dt="r8">25573744500</Timestamp><Current dt:dt="…	60.003	1	right	-195424031	04-24-2017	12:04:33	10:04:33	female	432	{LEFTARROW}	78							0	1013264	1012826	{LEFTARROW}	438	1011714	1011443	771	left8	28	13	411	mask28	0	1012810	0	1012610	eqm10_NoEyeNmodel1_dir	HV		gazeCOD	GazeCoDxp	1	400	0	1012310	-4	1012210
GazeCoD_1Model_male	2	1	19	<?xml version="1.0"?>\n<Clock xmlns:dt="urn:schemas-microsoft-com:datatypes"><Description dt:dt="string">E-Prime Primary Realtime Clock</Description><StartTime><Timestamp dt:dt="int">0</Timestamp><DateUtc dt:dt="string">2017-04-24T10:04:32Z</DateUtc></StartTime><FrequencyChanges><FrequencyChange><Frequency dt:dt="r8">3312939</Frequency><Timestamp dt:dt="r8">25573744500</Timestamp><Current dt:dt="…	60.003	1	right	-195424031	04-24-2017	12:04:33	10:04:33	female	433	{LEFTARROW}	49							0	1015184	1014793	{DOWNARROW}	391	1013677	1013276	901	left1,6	13	13	412	mask13	0	1014776	0	1014576	eqm10_NoEyeNmodel1_dir	90		gazeCOD	GazeCoDxp	0	400	0	1014276	-1	1014176
GazeCoD_1Model_male	2	1	19	<?xml version="1.0"?>\n<Clock xmlns:dt="urn:schemas-microsoft-com:datatypes"><Description dt:dt="string">E-Prime Primary Realtime Clock</Description><StartTime><Timestamp dt:dt="int">0</Timestamp><DateUtc dt:dt="string">2017-04-24T10:04:32Z</DateUtc></StartTime><FrequencyChanges><FrequencyChange><Frequency dt:dt="r8">3312939</Frequency><Timestamp dt:dt="r8">25573744500</Timestamp><Current dt:dt="…	60.003	1	right	-195424031	04-24-2017	12:04:33	10:04:33	female	434	{RIGHTARROW}	40							0	1017040	1016643	{DOWNARROW}	397	1015519	1015193	826	right6,4	10	13	413	mask10	0	1016626	0	1016426	eqm10_NoEyeNmodel1_dir	0		gazeCOD	GazeCoDxp	0	400	0	1016126	7	1016026
GazeCoD_1Model_male	2	1	19	<?xml version="1.0"?>\n<Clock xmlns:dt="urn:schemas-microsoft-com:datatypes"><Description dt:dt="string">E-Prime Primary Realtime Clock</Description><StartTime><Timestamp dt:dt="int">0</Timestamp><DateUtc dt:dt="string">2017-04-24T10:04:32Z</DateUtc></StartTime><FrequencyChanges><FrequencyChange><Frequency dt:dt="r8">3312939</Frequency><Timestamp dt:dt="r8">25573744500</Timestamp><Current dt:dt="…	60.003	1	right	-195424031	04-24-2017	12:04:33	10:04:33	female	435	{LEFTARROW}	53							0	1018960	1018560	{LEFTARROW}	400	1017433	1017060	873	left4,8	15	13	414	mask15	0	1018543	0	1018343	eqm10_NoEyeNmodel1_dir	90		gazeCOD	GazeCoDxp	1	400	0	1018043	10	1017943
GazeCoD_1Model_male	2	1	19	<?xml version="1.0"?>\n<Clock xmlns:dt="urn:schemas-microsoft-com:datatypes"><Description dt:dt="string">E-Prime Primary Realtime Clock</Description><StartTime><Timestamp dt:dt="int">0</Timestamp><DateUtc dt:dt="string">2017-04-24T10:04:32Z</DateUtc></StartTime><FrequencyChanges><FrequencyChange><Frequency dt:dt="r8">3312939</Frequency><Timestamp dt:dt="r8">25573744500</Timestamp><Current dt:dt="…	60.003	1	right	-195424031	04-24-2017	12:04:33	10:04:33	female	436	{LEFTARROW}	49							0	1020936	1020459	{DOWNARROW}	477	1019337	1018976	861	left1,6	2	13	415	mask2	0	1020443	0	1020243	eqm10_NoEyeNmodel1_dir	0		gazeCOD	GazeCoDxp	0	400	0	1019943	6	1019843
GazeCoD_1Model_male	2	1	19	<?xml version="1.0"?>\n<Clock xmlns:dt="urn:schemas-microsoft-com:datatypes"><Description dt:dt="string">E-Prime Primary Realtime Clock</Description><StartTime><Timestamp dt:dt="int">0</Timestamp><DateUtc dt:dt="string">2017-04-24T10:04:32Z</DateUtc></StartTime><FrequencyChanges><FrequencyChange><Frequency dt:dt="r8">3312939</Frequency><Timestamp dt:dt="r8">25573744500</Timestamp><Current dt:dt="…	60.003	1	right	-195424031	04-24-2017	12:04:33	10:04:33	female	437	{LEFTARROW}	78							0	1023440	1022559	{LEFTARROW}	881	1021436	1020959	977	left8	6	13	416	mask6	0	1022543	0	1022343	eqm10_NoEyeNmodel1_dir	0		gazeCOD	GazeCoDxp	1	400	0	1022043	7	1021943
GazeCoD_1Model_male	2	1	19	<?xml version="1.0"?>\n<Clock xmlns:dt="urn:schemas-microsoft-com:datatypes"><Description dt:dt="string">E-Prime Primary Realtime Clock</Description><StartTime><Timestamp dt:dt="int">0</Timestamp><DateUtc dt:dt="string">2017-04-24T10:04:32Z</DateUtc></StartTime><FrequencyChanges><FrequencyChange><Frequency dt:dt="r8">3312939</Frequency><Timestamp dt:dt="r8">25573744500</Timestamp><Current dt:dt="…	60.003	1	right	-195424031	04-24-2017	12:04:33	10:04:33	female	438	{RIGHTARROW}	46							0	1025319	1024893	{RIGHTARROW}	426	1023782	1023459	823	right1,6	18	13	417	mask18	0	1024876	-1	1024676	eqm10_NoEyeNmodel1_dir	90		gazeCOD	GazeCoDxp	1	400	0	1024377	-5	1024277
GazeCoD_1Model_male	2	1	19	<?xml version="1.0"?>\n<Clock xmlns:dt="urn:schemas-microsoft-com:datatypes"><Description dt:dt="string">E-Prime Primary Realtime Clock</Description><StartTime><Timestamp dt:dt="int">0</Timestamp><DateUtc dt:dt="string">2017-04-24T10:04:32Z</DateUtc></StartTime><FrequencyChanges><FrequencyChange><Frequency dt:dt="r8">3312939</Frequency><Timestamp dt:dt="r8">25573744500</Timestamp><Current dt:dt="…	60.003	1	right	-195424031	04-24-2017	12:04:33	10:04:33	female	439	{RIGHTARROW}	42							0	1027359	1026709	{RIGHTARROW}	650	1025597	1025342	755	right4,8	9	13	418	mask9	0	1026692	0	1026492	eqm10_NoEyeNmodel1_dir	0		gazeCOD	GazeCoDxp	1	400	0	1026192	-5	1026092
GazeCoD_1Model_male	2	1	19	<?xml version="1.0"?>\n<Clock xmlns:dt="urn:schemas-microsoft-com:datatypes"><Description dt:dt="string">E-Prime Primary Realtime Clock</Description><StartTime><Timestamp dt:dt="int">0</Timestamp><DateUtc dt:dt="string">2017-04-24T10:04:32Z</DateUtc></StartTime><FrequencyChanges><FrequencyChange><Frequency dt:dt="r8">3312939</Frequency><Timestamp dt:dt="r8">25573744500</Timestamp><Current dt:dt="…	60.003	1	right	-195424031	04-24-2017	12:04:33	10:04:33	female	440	{LEFTARROW}	55							0	1029183	1028809	{LEFTARROW}	374	1027693	1027376	817	left6,4	5	13	419	mask5	0	1028792	0	1028592	eqm10_NoEyeNmodel1_dir	0		gazeCOD	GazeCoDxp	1	400	0	1028292	-1	1028192
GazeCoD_1Model_male	2	1	19	<?xml version="1.0"?>\n<Clock xmlns:dt="urn:schemas-microsoft-com:datatypes"><Description dt:dt="string">E-Prime Primary Realtime Clock</Description><StartTime><Timestamp dt:dt="int">0</Timestamp><DateUtc dt:dt="string">2017-04-24T10:04:32Z</DateUtc></StartTime><FrequencyChanges><FrequencyChange><Frequency dt:dt="r8">3312939</Frequency><Timestamp dt:dt="r8">25573744500</Timestamp><Current dt:dt="…	60.003	1	right	-195424031	04-24-2017	12:04:33	10:04:33	female	441	{RIGHTARROW}	40							0	1031119	1030709	{RIGHTARROW}	410	1029592	1029193	899	right6,4	32	13	420	mask32	0	1030692	0	1030492	eqm10_NoEyeNmodel1_dir	HV		gazeCOD	GazeCoDxp	1	400	0	1030192	0	1030092
GazeCoD_1Model_male	2	1	19	<?xml version="1.0"?>\n<Clock xmlns:dt="urn:schemas-microsoft-com:datatypes"><Description dt:dt="string">E-Prime Primary Realtime Clock</Description><StartTime><Timestamp dt:dt="int">0</Timestamp><DateUtc dt:dt="string">2017-04-24T10:04:32Z</DateUtc></StartTime><FrequencyChanges><FrequencyChange><Frequency dt:dt="r8">3312939</Frequency><Timestamp dt:dt="r8">25573744500</Timestamp><Current dt:dt="…	60.003	1	right	-195424031	04-24-2017	12:04:33	10:04:33	female	442	{DOWNARROW}	79							0	1033527	1032659	{DOWNARROW}	868	1031546	1031142	904	DG0	12	13	421	mask12	0	1032642	0	1032442	eqm10_NoEyeNmodel1_dir	90		gazeCOD	GazeCoDxp	1	400	0	1032142	-4	1032042
GazeCoD_1Model_male	2	1	19	<?xml version="1.0"?>\n<Clock xmlns:dt="urn:schemas-microsoft-com:datatypes"><Description dt:dt="string">E-Prime Primary Realtime Clock</Description><StartTime><Timestamp dt:dt="int">0</Timestamp><DateUtc dt:dt="string">2017-04-24T10:04:32Z</DateUtc></StartTime><FrequencyChanges><FrequencyChange><Frequency dt:dt="r8">3312939</Frequency><Timestamp dt:dt="r8">25573744500</Timestamp><Current dt:dt="…	60.003	1	right	-195424031	04-24-2017	12:04:33	10:04:33	female	443	{RIGHTARROW}	44							0	1035527	1035159	{RIGHTARROW}	368	1034042	1033542	1000	right3,2	19	13	422	mask19	0	1035142	0	1034942	eqm10_NoEyeNmodel1_dir	90		gazeCOD	GazeCoDxp	1	400	0	1034642	0	1034542
GazeCoD_1Model_male	2	1	19	<?xml version="1.0"?>\n<Clock xmlns:dt="urn:schemas-microsoft-com:datatypes"><Description dt:dt="string">E-Prime Primary Realtime Clock</Description><StartTime><Timestamp dt:dt="int">0</Timestamp><DateUtc dt:dt="string">2017-04-24T10:04:32Z</DateUtc></StartTime><FrequencyChanges><FrequencyChange><Frequency dt:dt="r8">3312939</Frequency><Timestamp dt:dt="r8">25573744500</Timestamp><Current dt:dt="…	60.003	1	right	-195424031	04-24-2017	12:04:33	10:04:33	female	444	{RIGHTARROW}	46							0	1037911	1037075	{DOWNARROW}	836	1035955	1035542	913	right1,6	29	13	423	mask29	0	1037059	0	1036859	eqm10_NoEyeNmodel1_dir	HV		gazeCOD	GazeCoDxp	0	400	0	1036559	4	1036459
GazeCoD_1Model_male	2	1	19	<?xml version="1.0"?>\n<Clock xmlns:dt="urn:schemas-microsoft-com:datatypes"><Description dt:dt="string">E-Prime Primary Realtime Clock</Description><StartTime><Timestamp dt:dt="int">0</Timestamp><DateUtc dt:dt="string">2017-04-24T10:04:32Z</DateUtc></StartTime><FrequencyChanges><FrequencyChange><Frequency dt:dt="r8">3312939</Frequency><Timestamp dt:dt="r8">25573744500</Timestamp><Current dt:dt="…	60.003	1	right	-195424031	04-24-2017	12:04:33	10:04:33	female	445	{RIGHTARROW}	44							0	1040367	1039392	{RIGHTARROW}	975	1038273	1037925	848	right3,2	30	13	424	mask30	0	1039375	0	1039175	eqm10_NoEyeNmodel1_dir	HV		gazeCOD	GazeCoDxp	1	400	0	1038875	2	1038775
GazeCoD_1Model_male	2	1	19	<?xml version="1.0"?>\n<Clock xmlns:dt="urn:schemas-microsoft-com:datatypes"><Description dt:dt="string">E-Prime Primary Realtime Clock</Description><StartTime><Timestamp dt:dt="int">0</Timestamp><DateUtc dt:dt="string">2017-04-24T10:04:32Z</DateUtc></StartTime><FrequencyChanges><FrequencyChange><Frequency dt:dt="r8">3312939</Frequency><Timestamp dt:dt="r8">25573744500</Timestamp><Current dt:dt="…	60.003	1	right	-195424031	04-24-2017	12:04:33	10:04:33	female	446	{LEFTARROW}	55							0	1042975	1041958	{RIGHTARROW}	1017	1040843	1040392	951	left6,4	16	13	425	mask16	0	1041942	0	1041742	eqm10_NoEyeNmodel1_dir	90		gazeCOD	GazeCoDxp	0	400	0	1041442	-1	1041342
GazeCoD_1Model_male	2	1	19	<?xml version="1.0"?>\n<Clock xmlns:dt="urn:schemas-microsoft-com:datatypes"><Description dt:dt="string">E-Prime Primary Realtime Clock</Description><StartTime><Timestamp dt:dt="int">0</Timestamp><DateUtc dt:dt="string">2017-04-24T10:04:32Z</DateUtc></StartTime><FrequencyChanges><FrequencyChange><Frequency dt:dt="r8">3312939</Frequency><Timestamp dt:dt="r8">25573744500</Timestamp><Current dt:dt="…	60.003	1	right	-195424031	04-24-2017	12:04:33	10:04:33	female	447	{LEFTARROW}	51							0	1045039	1044491	{DOWNARROW}	547	1043366	1042992	874	left3,2	25	13	426	mask25	0	1044475	0	1044275	eqm10_NoEyeNmodel1_dir	HV		gazeCOD	GazeCoDxp	0	400	0	1043975	9	1043875
GazeCoD_1Model_male	2	1	19	<?xml version="1.0"?>\n<Clock xmlns:dt="urn:schemas-microsoft-com:datatypes"><Description dt:dt="string">E-Prime Primary Realtime Clock</Description><StartTime><Timestamp dt:dt="int">0</Timestamp><DateUtc dt:dt="string">2017-04-24T10:04:32Z</DateUtc></StartTime><FrequencyChanges><FrequencyChange><Frequency dt:dt="r8">3312939</Frequency><Timestamp dt:dt="r8">25573744500</Timestamp><Current dt:dt="…	60.003	1	right	-195424031	04-24-2017	12:04:33	10:04:33	female	448	{DOWNARROW}	79							0	1047078	1046608	{DOWNARROW}	470	1045483	1045058	925	DG0	23	13	427	mask23	0	1046591	0	1046391	eqm10_NoEyeNmodel1_dir	HV		gazeCOD	GazeCoDxp	1	400	0	1046091	8	1045991
GazeCoD_1Model_male	2	1	19	<?xml version="1.0"?>\n<Clock xmlns:dt="urn:schemas-microsoft-com:datatypes"><Description dt:dt="string">E-Prime Primary Realtime Clock</Description><StartTime><Timestamp dt:dt="int">0</Timestamp><DateUtc dt:dt="string">2017-04-24T10:04:32Z</DateUtc></StartTime><FrequencyChanges><FrequencyChange><Frequency dt:dt="r8">3312939</Frequency><Timestamp dt:dt="r8">25573744500</Timestamp><Current dt:dt="…	60.003	1	right	-195424031	04-24-2017	12:04:33	10:04:33	female	449	{RIGHTARROW}	44							0	1048950	1048625	{RIGHTARROW}	325	1047504	1047091	913	right3,2	8	13	428	mask8	0	1048608	0	1048408	eqm10_NoEyeNmodel1_dir	0		gazeCOD	GazeCoDxp	1	400	0	1048108	4	1048008
GazeCoD_1Model_male	2	1	19	<?xml version="1.0"?>\n<Clock xmlns:dt="urn:schemas-microsoft-com:datatypes"><Description dt:dt="string">E-Prime Primary Realtime Clock</Description><StartTime><Timestamp dt:dt="int">0</Timestamp><DateUtc dt:dt="string">2017-04-24T10:04:32Z</DateUtc></StartTime><FrequencyChanges><FrequencyChange><Frequency dt:dt="r8">3312939</Frequency><Timestamp dt:dt="r8">25573744500</Timestamp><Current dt:dt="…	60.003	1	right	-195424031	04-24-2017	12:04:33	10:04:33	female	450	{LEFTARROW}	53							0	1050854	1050558	{DOWNARROW}	296	1049439	1048975	964	left4,8	26	13	429	mask26	0	1050541	0	1050341	eqm10_NoEyeNmodel1_dir	HV		gazeCOD	GazeCoDxp	0	400	0	1050041	2	1049941
GazeCoD_1Model_male	2	1	19	<?xml version="1.0"?>\n<Clock xmlns:dt="urn:schemas-microsoft-com:datatypes"><Description dt:dt="string">E-Prime Primary Realtime Clock</Description><StartTime><Timestamp dt:dt="int">0</Timestamp><DateUtc dt:dt="string">2017-04-24T10:04:32Z</DateUtc></StartTime><FrequencyChanges><FrequencyChange><Frequency dt:dt="r8">3312939</Frequency><Timestamp dt:dt="r8">25573744500</Timestamp><Current dt:dt="…	60.003	1	right	-195424031	04-24-2017	12:04:33	10:04:33	female	451	{LEFTARROW}	78							0	1052646	1052374	{LEFTARROW}	272	1051252	1050874	878	left8	17	14	430	mask17	0	1052358	0	1052158	eqm10_NoEyeNmodel1_dir	90		gazeCOD	GazeCoDxp	1	400	0	1051858	6	1051758
GazeCoD_1Model_male	2	1	19	<?xml version="1.0"?>\n<Clock xmlns:dt="urn:schemas-microsoft-com:datatypes"><Description dt:dt="string">E-Prime Primary Realtime Clock</Description><StartTime><Timestamp dt:dt="int">0</Timestamp><DateUtc dt:dt="string">2017-04-24T10:04:32Z</DateUtc></StartTime><FrequencyChanges><FrequencyChange><Frequency dt:dt="r8">3312939</Frequency><Timestamp dt:dt="r8">25573744500</Timestamp><Current dt:dt="…	60.003	1	right	-195424031	04-24-2017	12:04:33	10:04:33	female	452	{LEFTARROW}	55							0	1054750	1054274	{LEFTARROW}	476	1053157	1052658	999	left6,4	27	14	431	mask27	0	1054258	0	1054058	eqm10_NoEyeNmodel1_dir	HV		gazeCOD	GazeCoDxp	1	400	0	1053758	1	1053658
GazeCoD_1Model_male	2	1	19	<?xml version="1.0"?>\n<Clock xmlns:dt="urn:schemas-microsoft-com:datatypes"><Description dt:dt="string">E-Prime Primary Realtime Clock</Description><StartTime><Timestamp dt:dt="int">0</Timestamp><DateUtc dt:dt="string">2017-04-24T10:04:32Z</DateUtc></StartTime><FrequencyChanges><FrequencyChange><Frequency dt:dt="r8">3312939</Frequency><Timestamp dt:dt="r8">25573744500</Timestamp><Current dt:dt="…	60.003	1	right	-195424031	04-24-2017	12:04:33	10:04:33	female	453	{DOWNARROW}	79							0	1056686	1056274	{DOWNARROW}	412	1055155	1054774	881	DG0	12	14	432	mask12	0	1056258	0	1056058	eqm10_NoEyeNmodel1_dir	90		gazeCOD	GazeCoDxp	1	400	0	1055758	3	1055658
GazeCoD_1Model_male	2	1	19	<?xml version="1.0"?>\n<Clock xmlns:dt="urn:schemas-microsoft-com:datatypes"><Description dt:dt="string">E-Prime Primary Realtime Clock</Description><StartTime><Timestamp dt:dt="int">0</Timestamp><DateUtc dt:dt="string">2017-04-24T10:04:32Z</DateUtc></StartTime><FrequencyChanges><FrequencyChange><Frequency dt:dt="r8">3312939</Frequency><Timestamp dt:dt="r8">25573744500</Timestamp><Current dt:dt="…	60.003	1	right	-195424031	04-24-2017	12:04:33	10:04:33	female	454	{DOWNARROW}	79							0	1058526	1058207	{RIGHTARROW}	319	1057091	1056708	883	DG0	1	14	433	mask1	0	1058191	0	1057991	eqm10_NoEyeNmodel1_dir	0		gazeCOD	GazeCoDxp	0	400	0	1057691	0	1057591
GazeCoD_1Model_male	2	1	19	<?xml version="1.0"?>\n<Clock xmlns:dt="urn:schemas-microsoft-com:datatypes"><Description dt:dt="string">E-Prime Primary Realtime Clock</Description><StartTime><Timestamp dt:dt="int">0</Timestamp><DateUtc dt:dt="string">2017-04-24T10:04:32Z</DateUtc></StartTime><FrequencyChanges><FrequencyChange><Frequency dt:dt="r8">3312939</Frequency><Timestamp dt:dt="r8">25573744500</Timestamp><Current dt:dt="…	60.003	1	right	-195424031	04-24-2017	12:04:33	10:04:33	female	455	{RIGHTARROW}	44							0	1060390	1060141	{DOWNARROW}	249	1059014	1058541	973	right3,2	19	14	434	mask19	0	1060124	0	1059924	eqm10_NoEyeNmodel1_dir	90		gazeCOD	GazeCoDxp	0	400	0	1059624	10	1059524
GazeCoD_1Model_male	2	1	19	<?xml version="1.0"?>\n<Clock xmlns:dt="urn:schemas-microsoft-com:datatypes"><Description dt:dt="string">E-Prime Primary Realtime Clock</Description><StartTime><Timestamp dt:dt="int">0</Timestamp><DateUtc dt:dt="string">2017-04-24T10:04:32Z</DateUtc></StartTime><FrequencyChanges><FrequencyChange><Frequency dt:dt="r8">3312939</Frequency><Timestamp dt:dt="r8">25573744500</Timestamp><Current dt:dt="…	60.003	1	right	-195424031	04-24-2017	12:04:33	10:04:33	female	456	{DOWNARROW}	79							0	1062222	1061807	{DOWNARROW}	415	1060688	1060407	781	DG0	23	14	435	mask23	0	1061791	0	1061591	eqm10_NoEyeNmodel1_dir	HV		gazeCOD	GazeCoDxp	1	400	0	1061291	3	1061191
GazeCoD_1Model_male	2	1	19	<?xml version="1.0"?>\n<Clock xmlns:dt="urn:schemas-microsoft-com:datatypes"><Description dt:dt="string">E-Prime Primary Realtime Clock</Description><StartTime><Timestamp dt:dt="int">0</Timestamp><DateUtc dt:dt="string">2017-04-24T10:04:32Z</DateUtc></StartTime><FrequencyChanges><FrequencyChange><Frequency dt:dt="r8">3312939</Frequency><Timestamp dt:dt="r8">25573744500</Timestamp><Current dt:dt="…	60.003	1	right	-195424031	04-24-2017	12:04:33	10:04:33	female	457	{RIGHTARROW}	42							0	1064062	1063657	{RIGHTARROW}	404	1062544	1062241	803	right4,8	20	14	436	mask20	0	1063640	0	1063440	eqm10_NoEyeNmodel1_dir	90		gazeCOD	GazeCoDxp	1	400	0	1063140	-4	1063040
GazeCoD_1Model_male	2	1	19	<?xml version="1.0"?>\n<Clock xmlns:dt="urn:schemas-microsoft-com:datatypes"><Description dt:dt="string">E-Prime Primary Realtime Clock</Description><StartTime><Timestamp dt:dt="int">0</Timestamp><DateUtc dt:dt="string">2017-04-24T10:04:32Z</DateUtc></StartTime><FrequencyChanges><FrequencyChange><Frequency dt:dt="r8">3312939</Frequency><Timestamp dt:dt="r8">25573744500</Timestamp><Current dt:dt="…	60.003	1	right	-195424031	04-24-2017	12:04:33	10:04:33	female	458	{RIGHTARROW}	77							0	1065925	1065574	{RIGHTARROW}	351	1064451	1064074	877	right8	11	14	437	mask11	0	1065557	0	1065357	eqm10_NoEyeNmodel1_dir	0		gazeCOD	GazeCoDxp	1	400	0	1065057	6	1064957
GazeCoD_1Model_male	2	1	19	<?xml version="1.0"?>\n<Clock xmlns:dt="urn:schemas-microsoft-com:datatypes"><Description dt:dt="string">E-Prime Primary Realtime Clock</Description><StartTime><Timestamp dt:dt="int">0</Timestamp><DateUtc dt:dt="string">2017-04-24T10:04:32Z</DateUtc></StartTime><FrequencyChanges><FrequencyChange><Frequency dt:dt="r8">3312939</Frequency><Timestamp dt:dt="r8">25573744500</Timestamp><Current dt:dt="…	60.003	1	right	-195424031	04-24-2017	12:04:33	10:04:33	female	459	{LEFTARROW}	55							0	1068261	1067457	{DOWNARROW}	804	1066338	1065940	898	left6,4	16	14	438	mask16	0	1067440	0	1067240	eqm10_NoEyeNmodel1_dir	90		gazeCOD	GazeCoDxp	0	400	0	1066940	2	1066840
GazeCoD_1Model_male	2	1	19	<?xml version="1.0"?>\n<Clock xmlns:dt="urn:schemas-microsoft-com:datatypes"><Description dt:dt="string">E-Prime Primary Realtime Clock</Description><StartTime><Timestamp dt:dt="int">0</Timestamp><DateUtc dt:dt="string">2017-04-24T10:04:32Z</DateUtc></StartTime><FrequencyChanges><FrequencyChange><Frequency dt:dt="r8">3312939</Frequency><Timestamp dt:dt="r8">25573744500</Timestamp><Current dt:dt="…	60.003	1	right	-195424031	04-24-2017	12:04:33	10:04:33	female	460	{RIGHTARROW}	44							0	1070245	1069857	{RIGHTARROW}	388	1068737	1068274	963	right3,2	30	14	439	mask30	0	1069840	0	1069640	eqm10_NoEyeNmodel1_dir	HV		gazeCOD	GazeCoDxp	1	400	0	1069340	3	1069240
GazeCoD_1Model_male	2	1	19	<?xml version="1.0"?>\n<Clock xmlns:dt="urn:schemas-microsoft-com:datatypes"><Description dt:dt="string">E-Prime Primary Realtime Clock</Description><StartTime><Timestamp dt:dt="int">0</Timestamp><DateUtc dt:dt="string">2017-04-24T10:04:32Z</DateUtc></StartTime><FrequencyChanges><FrequencyChange><Frequency dt:dt="r8">3312939</Frequency><Timestamp dt:dt="r8">25573744500</Timestamp><Current dt:dt="…	60.003	1	right	-195424031	04-24-2017	12:04:33	10:04:33	female	461	{LEFTARROW}	53							0	1072325	1071823	{LEFTARROW}	502	1070707	1070257	950	left4,8	26	14	440	mask26	0	1071807	0	1071607	eqm10_NoEyeNmodel1_dir	HV		gazeCOD	GazeCoDxp	1	400	0	1071307	0	1071207
GazeCoD_1Model_male	2	1	19	<?xml version="1.0"?>\n<Clock xmlns:dt="urn:schemas-microsoft-com:datatypes"><Description dt:dt="string">E-Prime Primary Realtime Clock</Description><StartTime><Timestamp dt:dt="int">0</Timestamp><DateUtc dt:dt="string">2017-04-24T10:04:32Z</DateUtc></StartTime><FrequencyChanges><FrequencyChange><Frequency dt:dt="r8">3312939</Frequency><Timestamp dt:dt="r8">25573744500</Timestamp><Current dt:dt="…	60.003	1	right	-195424031	04-24-2017	12:04:33	10:04:33	female	462	{LEFTARROW}	49							0	1081837	1079823	{DOWNARROW}	2014	1078707	1078273	934	left1,6	13	14	441	mask13	0	1079806	0	1079606	eqm10_NoEyeNmodel1_dir	90		gazeCOD	GazeCoDxp	0	400	0	1079306	-1	1079206
GazeCoD_1Model_male	2	1	19	<?xml version="1.0"?>\n<Clock xmlns:dt="urn:schemas-microsoft-com:datatypes"><Description dt:dt="string">E-Prime Primary Realtime Clock</Description><StartTime><Timestamp dt:dt="int">0</Timestamp><DateUtc dt:dt="string">2017-04-24T10:04:32Z</DateUtc></StartTime><FrequencyChanges><FrequencyChange><Frequency dt:dt="r8">3312939</Frequency><Timestamp dt:dt="r8">25573744500</Timestamp><Current dt:dt="…	60.003	1	right	-195424031	04-24-2017	12:04:33	10:04:33	female	463	{RIGHTARROW}	46							0	1083612	1083423	{DOWNARROW}	189	1082299	1081856	943	right1,6	29	14	442	mask29	0	1083406	0	1083206	eqm10_NoEyeNmodel1_dir	HV		gazeCOD	GazeCoDxp	0	400	0	1082906	7	1082806
GazeCoD_1Model_male	2	1	19	<?xml version="1.0"?>\n<Clock xmlns:dt="urn:schemas-microsoft-com:datatypes"><Description dt:dt="string">E-Prime Primary Realtime Clock</Description><StartTime><Timestamp dt:dt="int">0</Timestamp><DateUtc dt:dt="string">2017-04-24T10:04:32Z</DateUtc></StartTime><FrequencyChanges><FrequencyChange><Frequency dt:dt="r8">3312939</Frequency><Timestamp dt:dt="r8">25573744500</Timestamp><Current dt:dt="…	60.003	1	right	-195424031	04-24-2017	12:04:33	10:04:33	female	464	{RIGHTARROW}	46							0	1085396	1085089	{DOWNARROW}	307	1083965	1083623	842	right1,6	7	14	443	mask7	0	1085073	0	1084873	eqm10_NoEyeNmodel1_dir	0		gazeCOD	GazeCoDxp	0	400	0	1084573	8	1084473
GazeCoD_1Model_male	2	1	19	<?xml version="1.0"?>\n<Clock xmlns:dt="urn:schemas-microsoft-com:datatypes"><Description dt:dt="string">E-Prime Primary Realtime Clock</Description><StartTime><Timestamp dt:dt="int">0</Timestamp><DateUtc dt:dt="string">2017-04-24T10:04:32Z</DateUtc></StartTime><FrequencyChanges><FrequencyChange><Frequency dt:dt="r8">3312939</Frequency><Timestamp dt:dt="r8">25573744500</Timestamp><Current dt:dt="…	60.003	1	right	-195424031	04-24-2017	12:04:33	10:04:33	female	465	{LEFTARROW}	49							0	1087244	1086956	{DOWNARROW}	288	1085843	1085406	937	left1,6	2	14	444	mask2	0	1086939	0	1086739	eqm10_NoEyeNmodel1_dir	0		gazeCOD	GazeCoDxp	0	400	0	1086439	-4	1086339
GazeCoD_1Model_male	2	1	19	<?xml version="1.0"?>\n<Clock xmlns:dt="urn:schemas-microsoft-com:datatypes"><Description dt:dt="string">E-Prime Primary Realtime Clock</Description><StartTime><Timestamp dt:dt="int">0</Timestamp><DateUtc dt:dt="string">2017-04-24T10:04:32Z</DateUtc></StartTime><FrequencyChanges><FrequencyChange><Frequency dt:dt="r8">3312939</Frequency><Timestamp dt:dt="r8">25573744500</Timestamp><Current dt:dt="…	60.003	1	right	-195424031	04-24-2017	12:04:33	10:04:33	female	466	{LEFTARROW}	51							0	1088980	1088806	{DOWNARROW}	174	1087692	1087256	936	left3,2	25	14	445	mask25	0	1088789	0	1088589	eqm10_NoEyeNmodel1_dir	HV		gazeCOD	GazeCoDxp	0	400	0	1088289	-3	1088189
GazeCoD_1Model_male	2	1	19	<?xml version="1.0"?>\n<Clock xmlns:dt="urn:schemas-microsoft-com:datatypes"><Description dt:dt="string">E-Prime Primary Realtime Clock</Description><StartTime><Timestamp dt:dt="int">0</Timestamp><DateUtc dt:dt="string">2017-04-24T10:04:32Z</DateUtc></StartTime><FrequencyChanges><FrequencyChange><Frequency dt:dt="r8">3312939</Frequency><Timestamp dt:dt="r8">25573744500</Timestamp><Current dt:dt="…	60.003	1	right	-195424031	04-24-2017	12:04:33	10:04:33	female	467	{LEFTARROW}	49							0	1090892	1090522	{DOWNARROW}	370	1089398	1088989	909	left1,6	24	14	446	mask24	0	1090506	0	1090306	eqm10_NoEyeNmodel1_dir	HV		gazeCOD	GazeCoDxp	0	400	0	1090006	8	1089906
GazeCoD_1Model_male	2	1	19	<?xml version="1.0"?>\n<Clock xmlns:dt="urn:schemas-microsoft-com:datatypes"><Description dt:dt="string">E-Prime Primary Realtime Clock</Description><StartTime><Timestamp dt:dt="int">0</Timestamp><DateUtc dt:dt="string">2017-04-24T10:04:32Z</DateUtc></StartTime><FrequencyChanges><FrequencyChange><Frequency dt:dt="r8">3312939</Frequency><Timestamp dt:dt="r8">25573744500</Timestamp><Current dt:dt="…	60.003	1	right	-195424031	04-24-2017	12:04:33	10:04:33	female	468	{RIGHTARROW}	77							0	1092684	1092522	{RIGHTARROW}	162	1091397	1090906	991	right8	33	14	447	mask33	0	1092506	0	1092306	eqm10_NoEyeNmodel1_dir	HV		gazeCOD	GazeCoDxp	1	400	0	1092006	9	1091906
GazeCoD_1Model_male	2	1	19	<?xml version="1.0"?>\n<Clock xmlns:dt="urn:schemas-microsoft-com:datatypes"><Description dt:dt="string">E-Prime Primary Realtime Clock</Description><StartTime><Timestamp dt:dt="int">0</Timestamp><DateUtc dt:dt="string">2017-04-24T10:04:32Z</DateUtc></StartTime><FrequencyChanges><FrequencyChange><Frequency dt:dt="r8">3312939</Frequency><Timestamp dt:dt="r8">25573744500</Timestamp><Current dt:dt="…	60.003	1	right	-195424031	04-24-2017	12:04:33	10:04:33	female	469	{RIGHTARROW}	40							0	1094692	1094272	{RIGHTARROW}	420	1093146	1092706	940	right6,4	10	14	448	mask10	0	1094256	0	1094056	eqm10_NoEyeNmodel1_dir	0		gazeCOD	GazeCoDxp	1	400	0	1093756	10	1093656
GazeCoD_1Model_male	2	1	19	<?xml version="1.0"?>\n<Clock xmlns:dt="urn:schemas-microsoft-com:datatypes"><Description dt:dt="string">E-Prime Primary Realtime Clock</Description><StartTime><Timestamp dt:dt="int">0</Timestamp><DateUtc dt:dt="string">2017-04-24T10:04:32Z</DateUtc></StartTime><FrequencyChanges><FrequencyChange><Frequency dt:dt="r8">3312939</Frequency><Timestamp dt:dt="r8">25573744500</Timestamp><Current dt:dt="…	60.003	1	right	-195424031	04-24-2017	12:04:33	10:04:33	female	470	{RIGHTARROW}	40							0	1096492	1096105	{RIGHTARROW}	387	1094980	1094705	775	right6,4	21	14	449	mask21	0	1096089	0	1095889	eqm10_NoEyeNmodel1_dir	90		gazeCOD	GazeCoDxp	1	400	0	1095589	9	1095489
GazeCoD_1Model_male	2	1	19	<?xml version="1.0"?>\n<Clock xmlns:dt="urn:schemas-microsoft-com:datatypes"><Description dt:dt="string">E-Prime Primary Realtime Clock</Description><StartTime><Timestamp dt:dt="int">0</Timestamp><DateUtc dt:dt="string">2017-04-24T10:04:32Z</DateUtc></StartTime><FrequencyChanges><FrequencyChange><Frequency dt:dt="r8">3312939</Frequency><Timestamp dt:dt="r8">25573744500</Timestamp><Current dt:dt="…	60.003	1	right	-195424031	04-24-2017	12:04:33	10:04:33	female	471	{LEFTARROW}	78							0	1098372	1097989	{LEFTARROW}	383	1096863	1096505	858	left8	6	14	450	mask6	0	1097972	0	1097772	eqm10_NoEyeNmodel1_dir	0		gazeCOD	GazeCoDxp	1	400	0	1097472	9	1097372
GazeCoD_1Model_male	2	1	19	<?xml version="1.0"?>\n<Clock xmlns:dt="urn:schemas-microsoft-com:datatypes"><Description dt:dt="string">E-Prime Primary Realtime Clock</Description><StartTime><Timestamp dt:dt="int">0</Timestamp><DateUtc dt:dt="string">2017-04-24T10:04:32Z</DateUtc></StartTime><FrequencyChanges><FrequencyChange><Frequency dt:dt="r8">3312939</Frequency><Timestamp dt:dt="r8">25573744500</Timestamp><Current dt:dt="…	60.003	1	right	-195424031	04-24-2017	12:04:33	10:04:33	female	472	{RIGHTARROW}	42							0	1100388	1099972	{RIGHTARROW}	415	1098847	1098389	958	right4,8	31	14	451	mask31	0	1099955	0	1099755	eqm10_NoEyeNmodel1_dir	HV		gazeCOD	GazeCoDxp	1	400	0	1099455	8	1099355
GazeCoD_1Model_male	2	1	19	<?xml version="1.0"?>\n<Clock xmlns:dt="urn:schemas-microsoft-com:datatypes"><Description dt:dt="string">E-Prime Primary Realtime Clock</Description><StartTime><Timestamp dt:dt="int">0</Timestamp><DateUtc dt:dt="string">2017-04-24T10:04:32Z</DateUtc></StartTime><FrequencyChanges><FrequencyChange><Frequency dt:dt="r8">3312939</Frequency><Timestamp dt:dt="r8">25573744500</Timestamp><Current dt:dt="…	60.003	1	right	-195424031	04-24-2017	12:04:33	10:04:33	female	473	{LEFTARROW}	51							0	1102555	1101938	{LEFTARROW}	617	1100814	1100405	909	left3,2	14	14	452	mask14	0	1101922	0	1101722	eqm10_NoEyeNmodel1_dir	90		gazeCOD	GazeCoDxp	1	400	0	1101422	8	1101322
GazeCoD_1Model_male	2	1	19	<?xml version="1.0"?>\n<Clock xmlns:dt="urn:schemas-microsoft-com:datatypes"><Description dt:dt="string">E-Prime Primary Realtime Clock</Description><StartTime><Timestamp dt:dt="int">0</Timestamp><DateUtc dt:dt="string">2017-04-24T10:04:32Z</DateUtc></StartTime><FrequencyChanges><FrequencyChange><Frequency dt:dt="r8">3312939</Frequency><Timestamp dt:dt="r8">25573744500</Timestamp><Current dt:dt="…	60.003	1	right	-195424031	04-24-2017	12:04:33	10:04:33	female	474	{LEFTARROW}	53							0	1104611	1104038	{DOWNARROW}	573	1102921	1102572	849	left4,8	15	14	453	mask15	0	1104022	0	1103822	eqm10_NoEyeNmodel1_dir	90		gazeCOD	GazeCoDxp	0	400	0	1103522	1	1103422
GazeCoD_1Model_male	2	1	19	<?xml version="1.0"?>\n<Clock xmlns:dt="urn:schemas-microsoft-com:datatypes"><Description dt:dt="string">E-Prime Primary Realtime Clock</Description><StartTime><Timestamp dt:dt="int">0</Timestamp><DateUtc dt:dt="string">2017-04-24T10:04:32Z</DateUtc></StartTime><FrequencyChanges><FrequencyChange><Frequency dt:dt="r8">3312939</Frequency><Timestamp dt:dt="r8">25573744500</Timestamp><Current dt:dt="…	60.003	1	right	-195424031	04-24-2017	12:04:33	10:04:33	female	475	{RIGHTARROW}	44							0	1106411	1106055	{DOWNARROW}	356	1104932	1104622	810	right3,2	8	14	454	mask8	0	1106038	0	1105838	eqm10_NoEyeNmodel1_dir	0		gazeCOD	GazeCoDxp	0	400	0	1105538	6	1105438
GazeCoD_1Model_male	2	1	19	<?xml version="1.0"?>\n<Clock xmlns:dt="urn:schemas-microsoft-com:datatypes"><Description dt:dt="string">E-Prime Primary Realtime Clock</Description><StartTime><Timestamp dt:dt="int">0</Timestamp><DateUtc dt:dt="string">2017-04-24T10:04:32Z</DateUtc></StartTime><FrequencyChanges><FrequencyChange><Frequency dt:dt="r8">3312939</Frequency><Timestamp dt:dt="r8">25573744500</Timestamp><Current dt:dt="…	60.003	1	right	-195424031	04-24-2017	12:04:33	10:04:33	female	476	{LEFTARROW}	51							0	1108355	1107855	{DOWNARROW}	500	1106728	1106422	806	left3,2	3	14	455	mask3	0	1107838	0	1107638	eqm10_NoEyeNmodel1_dir	0		gazeCOD	GazeCoDxp	0	400	0	1107338	10	1107238
GazeCoD_1Model_male	2	1	19	<?xml version="1.0"?>\n<Clock xmlns:dt="urn:schemas-microsoft-com:datatypes"><Description dt:dt="string">E-Prime Primary Realtime Clock</Description><StartTime><Timestamp dt:dt="int">0</Timestamp><DateUtc dt:dt="string">2017-04-24T10:04:32Z</DateUtc></StartTime><FrequencyChanges><FrequencyChange><Frequency dt:dt="r8">3312939</Frequency><Timestamp dt:dt="r8">25573744500</Timestamp><Current dt:dt="…	60.003	1	right	-195424031	04-24-2017	12:04:33	10:04:33	female	477	{RIGHTARROW}	46							0	1110035	1109788	{DOWNARROW}	247	1108661	1108371	790	right1,6	18	14	456	mask18	0	1109771	0	1109571	eqm10_NoEyeNmodel1_dir	90		gazeCOD	GazeCoDxp	0	400	0	1109271	10	1109171
GazeCoD_1Model_male	2	1	19	<?xml version="1.0"?>\n<Clock xmlns:dt="urn:schemas-microsoft-com:datatypes"><Description dt:dt="string">E-Prime Primary Realtime Clock</Description><StartTime><Timestamp dt:dt="int">0</Timestamp><DateUtc dt:dt="string">2017-04-24T10:04:32Z</DateUtc></StartTime><FrequencyChanges><FrequencyChange><Frequency dt:dt="r8">3312939</Frequency><Timestamp dt:dt="r8">25573744500</Timestamp><Current dt:dt="…	60.003	1	right	-195424031	04-24-2017	12:04:33	10:04:33	female	478	{RIGHTARROW}	42							0	1111859	1111455	{DOWNARROW}	404	1110335	1110055	780	right4,8	9	14	457	mask9	0	1111438	0	1111238	eqm10_NoEyeNmodel1_dir	0		gazeCOD	GazeCoDxp	0	400	0	1110938	3	1110838
GazeCoD_1Model_male	2	1	19	<?xml version="1.0"?>\n<Clock xmlns:dt="urn:schemas-microsoft-com:datatypes"><Description dt:dt="string">E-Prime Primary Realtime Clock</Description><StartTime><Timestamp dt:dt="int">0</Timestamp><DateUtc dt:dt="string">2017-04-24T10:04:32Z</DateUtc></StartTime><FrequencyChanges><FrequencyChange><Frequency dt:dt="r8">3312939</Frequency><Timestamp dt:dt="r8">25573744500</Timestamp><Current dt:dt="…	60.003	1	right	-195424031	04-24-2017	12:04:33	10:04:33	female	479	{LEFTARROW}	53							0	1113803	1113371	{LEFTARROW}	432	1112258	1111871	887	left4,8	4	14	458	mask4	0	1113355	0	1113155	eqm10_NoEyeNmodel1_dir	0		gazeCOD	GazeCoDxp	1	400	0	1112855	-3	1112755
GazeCoD_1Model_male	2	1	19	<?xml version="1.0"?>\n<Clock xmlns:dt="urn:schemas-microsoft-com:datatypes"><Description dt:dt="string">E-Prime Primary Realtime Clock</Description><StartTime><Timestamp dt:dt="int">0</Timestamp><DateUtc dt:dt="string">2017-04-24T10:04:32Z</DateUtc></StartTime><FrequencyChanges><FrequencyChange><Frequency dt:dt="r8">3312939</Frequency><Timestamp dt:dt="r8">25573744500</Timestamp><Current dt:dt="…	60.003	1	right	-195424031	04-24-2017	12:04:33	10:04:33	female	480	{RIGHTARROW}	40							0	1115659	1115238	{RIGHTARROW}	421	1114121	1113821	800	right6,4	32	14	459	mask32	0	1115221	0	1115021	eqm10_NoEyeNmodel1_dir	HV		gazeCOD	GazeCoDxp	1	400	0	1114721	0	1114621
GazeCoD_1Model_male	2	1	19	<?xml version="1.0"?>\n<Clock xmlns:dt="urn:schemas-microsoft-com:datatypes"><Description dt:dt="string">E-Prime Primary Realtime Clock</Description><StartTime><Timestamp dt:dt="int">0</Timestamp><DateUtc dt:dt="string">2017-04-24T10:04:32Z</DateUtc></StartTime><FrequencyChanges><FrequencyChange><Frequency dt:dt="r8">3312939</Frequency><Timestamp dt:dt="r8">25573744500</Timestamp><Current dt:dt="…	60.003	1	right	-195424031	04-24-2017	12:04:33	10:04:33	female	481	{LEFTARROW}	55							0	1117627	1117188	{LEFTARROW}	439	1116074	1115671	903	left6,4	5	14	460	mask5	0	1117171	0	1116971	eqm10_NoEyeNmodel1_dir	0		gazeCOD	GazeCoDxp	1	400	0	1116671	-3	1116571
GazeCoD_1Model_male	2	1	19	<?xml version="1.0"?>\n<Clock xmlns:dt="urn:schemas-microsoft-com:datatypes"><Description dt:dt="string">E-Prime Primary Realtime Clock</Description><StartTime><Timestamp dt:dt="int">0</Timestamp><DateUtc dt:dt="string">2017-04-24T10:04:32Z</DateUtc></StartTime><FrequencyChanges><FrequencyChange><Frequency dt:dt="r8">3312939</Frequency><Timestamp dt:dt="r8">25573744500</Timestamp><Current dt:dt="…	60.003	1	right	-195424031	04-24-2017	12:04:33	10:04:33	female	482	{LEFTARROW}	78							0	1119427	1119121	{LEFTARROW}	306	1118008	1117638	870	left8	28	14	461	mask28	0	1119104	0	1118904	eqm10_NoEyeNmodel1_dir	HV		gazeCOD	GazeCoDxp	1	400	0	1118604	-4	1118504
GazeCoD_1Model_male	2	1	19	<?xml version="1.0"?>\n<Clock xmlns:dt="urn:schemas-microsoft-com:datatypes"><Description dt:dt="string">E-Prime Primary Realtime Clock</Description><StartTime><Timestamp dt:dt="int">0</Timestamp><DateUtc dt:dt="string">2017-04-24T10:04:32Z</DateUtc></StartTime><FrequencyChanges><FrequencyChange><Frequency dt:dt="r8">3312939</Frequency><Timestamp dt:dt="r8">25573744500</Timestamp><Current dt:dt="…	60.003	1	right	-195424031	04-24-2017	12:04:33	10:04:33	female	483	{RIGHTARROW}	77							0	1121219	1121004	{RIGHTARROW}	214	1119881	1119438	943	right8	22	14	462	mask22	0	1120987	0	1120787	eqm10_NoEyeNmodel1_dir	90		gazeCOD	GazeCoDxp	1	400	0	1120487	6	1120387
GazeCoD_1Model_male	2	1	19	<?xml version="1.0"?>\n<Clock xmlns:dt="urn:schemas-microsoft-com:datatypes"><Description dt:dt="string">E-Prime Primary Realtime Clock</Description><StartTime><Timestamp dt:dt="int">0</Timestamp><DateUtc dt:dt="string">2017-04-24T10:04:32Z</DateUtc></StartTime><FrequencyChanges><FrequencyChange><Frequency dt:dt="r8">3312939</Frequency><Timestamp dt:dt="r8">25573744500</Timestamp><Current dt:dt="…	60.003	1	right	-195424031	04-24-2017	12:04:33	10:04:33	female	484	{LEFTARROW}	53							0	1123210	1122704	{LEFTARROW}	506	1121591	1121237	854	left4,8	4	15	463	mask4	0	1122687	0	1122487	eqm10_NoEyeNmodel1_dir	0		gazeCOD	GazeCoDxp	1	400	0	1122187	-4	1122087
GazeCoD_1Model_male	2	1	19	<?xml version="1.0"?>\n<Clock xmlns:dt="urn:schemas-microsoft-com:datatypes"><Description dt:dt="string">E-Prime Primary Realtime Clock</Description><StartTime><Timestamp dt:dt="int">0</Timestamp><DateUtc dt:dt="string">2017-04-24T10:04:32Z</DateUtc></StartTime><FrequencyChanges><FrequencyChange><Frequency dt:dt="r8">3312939</Frequency><Timestamp dt:dt="r8">25573744500</Timestamp><Current dt:dt="…	60.003	1	right	-195424031	04-24-2017	12:04:33	10:04:33	female	485	{LEFTARROW}	55							0	1125098	1124787	{LEFTARROW}	311	1123672	1123221	951	left6,4	27	15	464	mask27	0	1124771	0	1124571	eqm10_NoEyeNmodel1_dir	HV		gazeCOD	GazeCoDxp	1	400	0	1124271	-1	1124171
GazeCoD_1Model_male	2	1	19	<?xml version="1.0"?>\n<Clock xmlns:dt="urn:schemas-microsoft-com:datatypes"><Description dt:dt="string">E-Prime Primary Realtime Clock</Description><StartTime><Timestamp dt:dt="int">0</Timestamp><DateUtc dt:dt="string">2017-04-24T10:04:32Z</DateUtc></StartTime><FrequencyChanges><FrequencyChange><Frequency dt:dt="r8">3312939</Frequency><Timestamp dt:dt="r8">25573744500</Timestamp><Current dt:dt="…	60.003	1	right	-195424031	04-24-2017	12:04:33	10:04:33	female	486	{RIGHTARROW}	40							0	1126978	1126670	{RIGHTARROW}	308	1125554	1125121	933	right6,4	21	15	465	mask21	0	1126654	0	1126454	eqm10_NoEyeNmodel1_dir	90		gazeCOD	GazeCoDxp	1	400	0	1126154	0	1126054
GazeCoD_1Model_male	2	1	19	<?xml version="1.0"?>\n<Clock xmlns:dt="urn:schemas-microsoft-com:datatypes"><Description dt:dt="string">E-Prime Primary Realtime Clock</Description><StartTime><Timestamp dt:dt="int">0</Timestamp><DateUtc dt:dt="string">2017-04-24T10:04:32Z</DateUtc></StartTime><FrequencyChanges><FrequencyChange><Frequency dt:dt="r8">3312939</Frequency><Timestamp dt:dt="r8">25573744500</Timestamp><Current dt:dt="…	60.003	1	right	-195424031	04-24-2017	12:04:33	10:04:33	female	487	{LEFTARROW}	78							0	1128826	1128587	{LEFTARROW}	239	1127469	1126987	982	left8	28	15	466	mask28	0	1128570	0	1128370	eqm10_NoEyeNmodel1_dir	HV		gazeCOD	GazeCoDxp	1	400	0	1128070	1	1127970
GazeCoD_1Model_male	2	1	19	<?xml version="1.0"?>\n<Clock xmlns:dt="urn:schemas-microsoft-com:datatypes"><Description dt:dt="string">E-Prime Primary Realtime Clock</Description><StartTime><Timestamp dt:dt="int">0</Timestamp><DateUtc dt:dt="string">2017-04-24T10:04:32Z</DateUtc></StartTime><FrequencyChanges><FrequencyChange><Frequency dt:dt="r8">3312939</Frequency><Timestamp dt:dt="r8">25573744500</Timestamp><Current dt:dt="…	60.003	1	right	-195424031	04-24-2017	12:04:33	10:04:33	female	488	{LEFTARROW}	51							0	1130722	1130270	{DOWNARROW}	452	1129147	1128837	810	left3,2	25	15	467	mask25	0	1130254	0	1130054	eqm10_NoEyeNmodel1_dir	HV		gazeCOD	GazeCoDxp	0	400	0	1129754	7	1129654
GazeCoD_1Model_male	2	1	19	<?xml version="1.0"?>\n<Clock xmlns:dt="urn:schemas-microsoft-com:datatypes"><Description dt:dt="string">E-Prime Primary Realtime Clock</Description><StartTime><Timestamp dt:dt="int">0</Timestamp><DateUtc dt:dt="string">2017-04-24T10:04:32Z</DateUtc></StartTime><FrequencyChanges><FrequencyChange><Frequency dt:dt="r8">3312939</Frequency><Timestamp dt:dt="r8">25573744500</Timestamp><Current dt:dt="…	60.003	1	right	-195424031	04-24-2017	12:04:33	10:04:33	female	489	{LEFTARROW}	55							0	1132322	1132137	{LEFTARROW}	185	1131010	1130737	773	left6,4	16	15	468	mask16	0	1132120	0	1131920	eqm10_NoEyeNmodel1_dir	90		gazeCOD	GazeCoDxp	1	400	0	1131620	10	1131520
GazeCoD_1Model_male	2	1	19	<?xml version="1.0"?>\n<Clock xmlns:dt="urn:schemas-microsoft-com:datatypes"><Description dt:dt="string">E-Prime Primary Realtime Clock</Description><StartTime><Timestamp dt:dt="int">0</Timestamp><DateUtc dt:dt="string">2017-04-24T10:04:32Z</DateUtc></StartTime><FrequencyChanges><FrequencyChange><Frequency dt:dt="r8">3312939</Frequency><Timestamp dt:dt="r8">25573744500</Timestamp><Current dt:dt="…	60.003	1	right	-195424031	04-24-2017	12:04:33	10:04:33	female	490	{RIGHTARROW}	44							0	1134322	1133937	{RIGHTARROW}	385	1132818	1132337	981	right3,2	19	15	469	mask19	0	1133920	0	1133720	eqm10_NoEyeNmodel1_dir	90		gazeCOD	GazeCoDxp	1	400	0	1133420	2	1133320
GazeCoD_1Model_male	2	1	19	<?xml version="1.0"?>\n<Clock xmlns:dt="urn:schemas-microsoft-com:datatypes"><Description dt:dt="string">E-Prime Primary Realtime Clock</Description><StartTime><Timestamp dt:dt="int">0</Timestamp><DateUtc dt:dt="string">2017-04-24T10:04:32Z</DateUtc></StartTime><FrequencyChanges><FrequencyChange><Frequency dt:dt="r8">3312939</Frequency><Timestamp dt:dt="r8">25573744500</Timestamp><Current dt:dt="…	60.003	1	right	-195424031	04-24-2017	12:04:33	10:04:33	female	491	{LEFTARROW}	55							0	1136250	1135853	{LEFTARROW}	397	1134741	1134337	904	left6,4	5	15	470	mask5	0	1135837	0	1135637	eqm10_NoEyeNmodel1_dir	0		gazeCOD	GazeCoDxp	1	400	0	1135337	-4	1135237
GazeCoD_1Model_male	2	1	19	<?xml version="1.0"?>\n<Clock xmlns:dt="urn:schemas-microsoft-com:datatypes"><Description dt:dt="string">E-Prime Primary Realtime Clock</Description><StartTime><Timestamp dt:dt="int">0</Timestamp><DateUtc dt:dt="string">2017-04-24T10:04:32Z</DateUtc></StartTime><FrequencyChanges><FrequencyChange><Frequency dt:dt="r8">3312939</Frequency><Timestamp dt:dt="r8">25573744500</Timestamp><Current dt:dt="…	60.003	1	right	-195424031	04-24-2017	12:04:33	10:04:33	female	492	{LEFTARROW}	51							0	1138362	1137853	{LEFTARROW}	509	1136727	1136270	957	left3,2	14	15	471	mask14	0	1137837	0	1137637	eqm10_NoEyeNmodel1_dir	90		gazeCOD	GazeCoDxp	1	400	0	1137337	10	1137237
GazeCoD_1Model_male	2	1	19	<?xml version="1.0"?>\n<Clock xmlns:dt="urn:schemas-microsoft-com:datatypes"><Description dt:dt="string">E-Prime Primary Realtime Clock</Description><StartTime><Timestamp dt:dt="int">0</Timestamp><DateUtc dt:dt="string">2017-04-24T10:04:32Z</DateUtc></StartTime><FrequencyChanges><FrequencyChange><Frequency dt:dt="r8">3312939</Frequency><Timestamp dt:dt="r8">25573744500</Timestamp><Current dt:dt="…	60.003	1	right	-195424031	04-24-2017	12:04:33	10:04:33	female	493	{LEFTARROW}	51							0	1140258	1139970	{LEFTARROW}	287	1138847	1138387	960	left3,2	3	15	472	mask3	0	1139953	0	1139753	eqm10_NoEyeNmodel1_dir	0		gazeCOD	GazeCoDxp	1	400	0	1139453	6	1139353
GazeCoD_1Model_male	2	1	19	<?xml version="1.0"?>\n<Clock xmlns:dt="urn:schemas-microsoft-com:datatypes"><Description dt:dt="string">E-Prime Primary Realtime Clock</Description><StartTime><Timestamp dt:dt="int">0</Timestamp><DateUtc dt:dt="string">2017-04-24T10:04:32Z</DateUtc></StartTime><FrequencyChanges><FrequencyChange><Frequency dt:dt="r8">3312939</Frequency><Timestamp dt:dt="r8">25573744500</Timestamp><Current dt:dt="…	60.003	1	right	-195424031	04-24-2017	12:04:33	10:04:33	female	494	{LEFTARROW}	53							0	1142153	1141803	{LEFTARROW}	350	1140681	1140270	911	left4,8	26	15	473	mask26	0	1141786	0	1141586	eqm10_NoEyeNmodel1_dir	HV		gazeCOD	GazeCoDxp	1	400	0	1141286	5	1141186
GazeCoD_1Model_male	2	1	19	<?xml version="1.0"?>\n<Clock xmlns:dt="urn:schemas-microsoft-com:datatypes"><Description dt:dt="string">E-Prime Primary Realtime Clock</Description><StartTime><Timestamp dt:dt="int">0</Timestamp><DateUtc dt:dt="string">2017-04-24T10:04:32Z</DateUtc></StartTime><FrequencyChanges><FrequencyChange><Frequency dt:dt="r8">3312939</Frequency><Timestamp dt:dt="r8">25573744500</Timestamp><Current dt:dt="…	60.003	1	right	-195424031	04-24-2017	12:04:33	10:04:33	female	495	{LEFTARROW}	78							0	1144129	1143753	{LEFTARROW}	376	1142640	1142170	970	left8	6	15	474	mask6	0	1143736	0	1143536	eqm10_NoEyeNmodel1_dir	0		gazeCOD	GazeCoDxp	1	400	0	1143236	-4	1143136
GazeCoD_1Model_male	2	1	19	<?xml version="1.0"?>\n<Clock xmlns:dt="urn:schemas-microsoft-com:datatypes"><Description dt:dt="string">E-Prime Primary Realtime Clock</Description><StartTime><Timestamp dt:dt="int">0</Timestamp><DateUtc dt:dt="string">2017-04-24T10:04:32Z</DateUtc></StartTime><FrequencyChanges><FrequencyChange><Frequency dt:dt="r8">3312939</Frequency><Timestamp dt:dt="r8">25573744500</Timestamp><Current dt:dt="…	60.003	1	right	-195424031	04-24-2017	12:04:33	10:04:33	female	496	{RIGHTARROW}	77							0	1146321	1145686	{LEFTARROW}	635	1144566	1144153	913	right8	11	15	475	mask11	0	1145669	-1	1145469	eqm10_NoEyeNmodel1_dir	0		gazeCOD	GazeCoDxp	0	400	0	1145170	4	1145070
GazeCoD_1Model_male	2	1	19	<?xml version="1.0"?>\n<Clock xmlns:dt="urn:schemas-microsoft-com:datatypes"><Description dt:dt="string">E-Prime Primary Realtime Clock</Description><StartTime><Timestamp dt:dt="int">0</Timestamp><DateUtc dt:dt="string">2017-04-24T10:04:32Z</DateUtc></StartTime><FrequencyChanges><FrequencyChange><Frequency dt:dt="r8">3312939</Frequency><Timestamp dt:dt="r8">25573744500</Timestamp><Current dt:dt="…	60.003	1	right	-195424031	04-24-2017	12:04:33	10:04:33	female	497	{RIGHTARROW}	77							0	1148225	1147869	{RIGHTARROW}	356	1146743	1146336	907	right8	33	15	476	mask33	0	1147853	0	1147653	eqm10_NoEyeNmodel1_dir	HV		gazeCOD	GazeCoDxp	1	400	0	1147353	10	1147253
GazeCoD_1Model_male	2	1	19	<?xml version="1.0"?>\n<Clock xmlns:dt="urn:schemas-microsoft-com:datatypes"><Description dt:dt="string">E-Prime Primary Realtime Clock</Description><StartTime><Timestamp dt:dt="int">0</Timestamp><DateUtc dt:dt="string">2017-04-24T10:04:32Z</DateUtc></StartTime><FrequencyChanges><FrequencyChange><Frequency dt:dt="r8">3312939</Frequency><Timestamp dt:dt="r8">25573744500</Timestamp><Current dt:dt="…	60.003	1	right	-195424031	04-24-2017	12:04:33	10:04:33	female	498	{DOWNARROW}	79							0	1150249	1149803	{DOWNARROW}	446	1148682	1148236	946	DG0	23	15	477	mask23	0	1149786	0	1149586	eqm10_NoEyeNmodel1_dir	HV		gazeCOD	GazeCoDxp	1	400	0	1149286	4	1149186
GazeCoD_1Model_male	2	1	19	<?xml version="1.0"?>\n<Clock xmlns:dt="urn:schemas-microsoft-com:datatypes"><Description dt:dt="string">E-Prime Primary Realtime Clock</Description><StartTime><Timestamp dt:dt="int">0</Timestamp><DateUtc dt:dt="string">2017-04-24T10:04:32Z</DateUtc></StartTime><FrequencyChanges><FrequencyChange><Frequency dt:dt="r8">3312939</Frequency><Timestamp dt:dt="r8">25573744500</Timestamp><Current dt:dt="…	60.003	1	right	-195424031	04-24-2017	12:04:33	10:04:33	female	499	{RIGHTARROW}	44							0	1152209	1151786	{RIGHTARROW}	423	1150669	1150269	900	right3,2	30	15	478	mask30	0	1151769	0	1151569	eqm10_NoEyeNmodel1_dir	HV		gazeCOD	GazeCoDxp	1	400	0	1151269	0	1151169
GazeCoD_1Model_male	2	1	19	<?xml version="1.0"?>\n<Clock xmlns:dt="urn:schemas-microsoft-com:datatypes"><Description dt:dt="string">E-Prime Primary Realtime Clock</Description><StartTime><Timestamp dt:dt="int">0</Timestamp><DateUtc dt:dt="string">2017-04-24T10:04:32Z</DateUtc></StartTime><FrequencyChanges><FrequencyChange><Frequency dt:dt="r8">3312939</Frequency><Timestamp dt:dt="r8">25573744500</Timestamp><Current dt:dt="…	60.003	1	right	-195424031	04-24-2017	12:04:33	10:04:33	female	500	{LEFTARROW}	49							0	1154145	1153802	{DOWNARROW}	343	1152680	1152219	961	left1,6	2	15	479	mask2	0	1153786	0	1153586	eqm10_NoEyeNmodel1_dir	0		gazeCOD	GazeCoDxp	0	400	0	1153286	6	1153186
GazeCoD_1Model_male	2	1	19	<?xml version="1.0"?>\n<Clock xmlns:dt="urn:schemas-microsoft-com:datatypes"><Description dt:dt="string">E-Prime Primary Realtime Clock</Description><StartTime><Timestamp dt:dt="int">0</Timestamp><DateUtc dt:dt="string">2017-04-24T10:04:32Z</DateUtc></StartTime><FrequencyChanges><FrequencyChange><Frequency dt:dt="r8">3312939</Frequency><Timestamp dt:dt="r8">25573744500</Timestamp><Current dt:dt="…	60.003	1	right	-195424031	04-24-2017	12:04:33	10:04:33	female	501	{LEFTARROW}	49							0	1156081	1155786	{DOWNARROW}	295	1154663	1154169	994	left1,6	13	15	480	mask13	0	1155769	0	1155569	eqm10_NoEyeNmodel1_dir	90		gazeCOD	GazeCoDxp	0	400	0	1155269	6	1155169
GazeCoD_1Model_male	2	1	19	<?xml version="1.0"?>\n<Clock xmlns:dt="urn:schemas-microsoft-com:datatypes"><Description dt:dt="string">E-Prime Primary Realtime Clock</Description><StartTime><Timestamp dt:dt="int">0</Timestamp><DateUtc dt:dt="string">2017-04-24T10:04:32Z</DateUtc></StartTime><FrequencyChanges><FrequencyChange><Frequency dt:dt="r8">3312939</Frequency><Timestamp dt:dt="r8">25573744500</Timestamp><Current dt:dt="…	60.003	1	right	-195424031	04-24-2017	12:04:33	10:04:33	female	502	{RIGHTARROW}	44							0	1157969	1157635	{DOWNARROW}	334	1156518	1156102	916	right3,2	8	15	481	mask8	0	1157619	0	1157419	eqm10_NoEyeNmodel1_dir	0		gazeCOD	GazeCoDxp	0	400	0	1157119	1	1157019
GazeCoD_1Model_male	2	1	19	<?xml version="1.0"?>\n<Clock xmlns:dt="urn:schemas-microsoft-com:datatypes"><Description dt:dt="string">E-Prime Primary Realtime Clock</Description><StartTime><Timestamp dt:dt="int">0</Timestamp><DateUtc dt:dt="string">2017-04-24T10:04:32Z</DateUtc></StartTime><FrequencyChanges><FrequencyChange><Frequency dt:dt="r8">3312939</Frequency><Timestamp dt:dt="r8">25573744500</Timestamp><Current dt:dt="…	60.003	1	right	-195424031	04-24-2017	12:04:33	10:04:33	female	503	{RIGHTARROW}	40							0	1159896	1159485	{DOWNARROW}	411	1158361	1157985	876	right6,4	10	15	482	mask10	0	1159469	0	1159269	eqm10_NoEyeNmodel1_dir	0		gazeCOD	GazeCoDxp	0	400	0	1158969	8	1158869
GazeCoD_1Model_male	2	1	19	<?xml version="1.0"?>\n<Clock xmlns:dt="urn:schemas-microsoft-com:datatypes"><Description dt:dt="string">E-Prime Primary Realtime Clock</Description><StartTime><Timestamp dt:dt="int">0</Timestamp><DateUtc dt:dt="string">2017-04-24T10:04:32Z</DateUtc></StartTime><FrequencyChanges><FrequencyChange><Frequency dt:dt="r8">3312939</Frequency><Timestamp dt:dt="r8">25573744500</Timestamp><Current dt:dt="…	60.003	1	right	-195424031	04-24-2017	12:04:33	10:04:33	female	504	{RIGHTARROW}	40							0	1161720	1161335	{DOWNARROW}	385	1160212	1159919	793	right6,4	32	15	483	mask32	0	1161319	0	1161119	eqm10_NoEyeNmodel1_dir	HV		gazeCOD	GazeCoDxp	0	400	0	1160819	7	1160719
GazeCoD_1Model_male	2	1	19	<?xml version="1.0"?>\n<Clock xmlns:dt="urn:schemas-microsoft-com:datatypes"><Description dt:dt="string">E-Prime Primary Realtime Clock</Description><StartTime><Timestamp dt:dt="int">0</Timestamp><DateUtc dt:dt="string">2017-04-24T10:04:32Z</DateUtc></StartTime><FrequencyChanges><FrequencyChange><Frequency dt:dt="r8">3312939</Frequency><Timestamp dt:dt="r8">25573744500</Timestamp><Current dt:dt="…	60.003	1	right	-195424031	04-24-2017	12:04:33	10:04:33	female	505	{RIGHTARROW}	77							0	1163416	1163202	{RIGHTARROW}	214	1162083	1161735	848	right8	22	15	484	mask22	0	1163185	0	1162985	eqm10_NoEyeNmodel1_dir	90		gazeCOD	GazeCoDxp	1	400	0	1162685	2	1162585
GazeCoD_1Model_male	2	1	19	<?xml version="1.0"?>\n<Clock xmlns:dt="urn:schemas-microsoft-com:datatypes"><Description dt:dt="string">E-Prime Primary Realtime Clock</Description><StartTime><Timestamp dt:dt="int">0</Timestamp><DateUtc dt:dt="string">2017-04-24T10:04:32Z</DateUtc></StartTime><FrequencyChanges><FrequencyChange><Frequency dt:dt="r8">3312939</Frequency><Timestamp dt:dt="r8">25573744500</Timestamp><Current dt:dt="…	60.003	1	right	-195424031	04-24-2017	12:04:33	10:04:33	female	506	{RIGHTARROW}	46							0	1165240	1164852	{DOWNARROW}	388	1163737	1163435	802	right1,6	18	15	485	mask18	0	1164835	0	1164635	eqm10_NoEyeNmodel1_dir	90		gazeCOD	GazeCoDxp	0	400	0	1164335	-2	1164235
GazeCoD_1Model_male	2	1	19	<?xml version="1.0"?>\n<Clock xmlns:dt="urn:schemas-microsoft-com:datatypes"><Description dt:dt="string">E-Prime Primary Realtime Clock</Description><StartTime><Timestamp dt:dt="int">0</Timestamp><DateUtc dt:dt="string">2017-04-24T10:04:32Z</DateUtc></StartTime><FrequencyChanges><FrequencyChange><Frequency dt:dt="r8">3312939</Frequency><Timestamp dt:dt="r8">25573744500</Timestamp><Current dt:dt="…	60.003	1	right	-195424031	04-24-2017	12:04:33	10:04:33	female	507	{RIGHTARROW}	46							0	1167104	1166652	{DOWNARROW}	452	1165530	1165252	778	right1,6	7	15	486	mask7	0	1166635	0	1166435	eqm10_NoEyeNmodel1_dir	0		gazeCOD	GazeCoDxp	0	400	0	1166135	5	1166035
GazeCoD_1Model_male	2	1	19	<?xml version="1.0"?>\n<Clock xmlns:dt="urn:schemas-microsoft-com:datatypes"><Description dt:dt="string">E-Prime Primary Realtime Clock</Description><StartTime><Timestamp dt:dt="int">0</Timestamp><DateUtc dt:dt="string">2017-04-24T10:04:32Z</DateUtc></StartTime><FrequencyChanges><FrequencyChange><Frequency dt:dt="r8">3312939</Frequency><Timestamp dt:dt="r8">25573744500</Timestamp><Current dt:dt="…	60.003	1	right	-195424031	04-24-2017	12:04:33	10:04:33	female	508	{RIGHTARROW}	42							0	1169216	1168618	{DOWNARROW}	598	1167504	1167118	886	right4,8	9	15	487	mask9	0	1168602	0	1168402	eqm10_NoEyeNmodel1_dir	0		gazeCOD	GazeCoDxp	0	400	0	1168102	-2	1168002
GazeCoD_1Model_male	2	1	19	<?xml version="1.0"?>\n<Clock xmlns:dt="urn:schemas-microsoft-com:datatypes"><Description dt:dt="string">E-Prime Primary Realtime Clock</Description><StartTime><Timestamp dt:dt="int">0</Timestamp><DateUtc dt:dt="string">2017-04-24T10:04:32Z</DateUtc></StartTime><FrequencyChanges><FrequencyChange><Frequency dt:dt="r8">3312939</Frequency><Timestamp dt:dt="r8">25573744500</Timestamp><Current dt:dt="…	60.003	1	right	-195424031	04-24-2017	12:04:33	10:04:33	female	509	{LEFTARROW}	49							0	1171136	1170751	{DOWNARROW}	385	1169629	1169235	894	left1,6	24	15	488	mask24	0	1170735	0	1170535	eqm10_NoEyeNmodel1_dir	HV		gazeCOD	GazeCoDxp	0	400	0	1170235	6	1170135
GazeCoD_1Model_male	2	1	19	<?xml version="1.0"?>\n<Clock xmlns:dt="urn:schemas-microsoft-com:datatypes"><Description dt:dt="string">E-Prime Primary Realtime Clock</Description><StartTime><Timestamp dt:dt="int">0</Timestamp><DateUtc dt:dt="string">2017-04-24T10:04:32Z</DateUtc></StartTime><FrequencyChanges><FrequencyChange><Frequency dt:dt="r8">3312939</Frequency><Timestamp dt:dt="r8">25573744500</Timestamp><Current dt:dt="…	60.003	1	right	-195424031	04-24-2017	12:04:33	10:04:33	female	510	{RIGHTARROW}	42							0	1172824	1172651	{RIGHTARROW}	173	1171537	1171151	886	right4,8	20	15	489	mask20	0	1172635	0	1172435	eqm10_NoEyeNmodel1_dir	90		gazeCOD	GazeCoDxp	1	400	0	1172135	-2	1172035
GazeCoD_1Model_male	2	1	19	<?xml version="1.0"?>\n<Clock xmlns:dt="urn:schemas-microsoft-com:datatypes"><Description dt:dt="string">E-Prime Primary Realtime Clock</Description><StartTime><Timestamp dt:dt="int">0</Timestamp><DateUtc dt:dt="string">2017-04-24T10:04:32Z</DateUtc></StartTime><FrequencyChanges><FrequencyChange><Frequency dt:dt="r8">3312939</Frequency><Timestamp dt:dt="r8">25573744500</Timestamp><Current dt:dt="…	60.003	1	right	-195424031	04-24-2017	12:04:33	10:04:33	female	511	{RIGHTARROW}	42							0	1174768	1174318	{RIGHTARROW}	450	1173193	1172835	858	right4,8	31	15	490	mask31	0	1174301	0	1174101	eqm10_NoEyeNmodel1_dir	HV		gazeCOD	GazeCoDxp	1	400	0	1173801	8	1173701
GazeCoD_1Model_male	2	1	19	<?xml version="1.0"?>\n<Clock xmlns:dt="urn:schemas-microsoft-com:datatypes"><Description dt:dt="string">E-Prime Primary Realtime Clock</Description><StartTime><Timestamp dt:dt="int">0</Timestamp><DateUtc dt:dt="string">2017-04-24T10:04:32Z</DateUtc></StartTime><FrequencyChanges><FrequencyChange><Frequency dt:dt="r8">3312939</Frequency><Timestamp dt:dt="r8">25573744500</Timestamp><Current dt:dt="…	60.003	1	right	-195424031	04-24-2017	12:04:33	10:04:33	female	512	{DOWNARROW}	79							0	1176736	1176334	{LEFTARROW}	402	1175215	1174785	930	DG0	12	15	491	mask12	0	1176318	0	1176118	eqm10_NoEyeNmodel1_dir	90		gazeCOD	GazeCoDxp	0	400	0	1175818	3	1175718
GazeCoD_1Model_male	2	1	19	<?xml version="1.0"?>\n<Clock xmlns:dt="urn:schemas-microsoft-com:datatypes"><Description dt:dt="string">E-Prime Primary Realtime Clock</Description><StartTime><Timestamp dt:dt="int">0</Timestamp><DateUtc dt:dt="string">2017-04-24T10:04:32Z</DateUtc></StartTime><FrequencyChanges><FrequencyChange><Frequency dt:dt="r8">3312939</Frequency><Timestamp dt:dt="r8">25573744500</Timestamp><Current dt:dt="…	60.003	1	right	-195424031	04-24-2017	12:04:33	10:04:33	female	513	{RIGHTARROW}	46							0	1178679	1178301	{DOWNARROW}	378	1177179	1176751	928	right1,6	29	15	492	mask29	0	1178284	0	1178084	eqm10_NoEyeNmodel1_dir	HV		gazeCOD	GazeCoDxp	0	400	0	1177784	5	1177684
GazeCoD_1Model_male	2	1	19	<?xml version="1.0"?>\n<Clock xmlns:dt="urn:schemas-microsoft-com:datatypes"><Description dt:dt="string">E-Prime Primary Realtime Clock</Description><StartTime><Timestamp dt:dt="int">0</Timestamp><DateUtc dt:dt="string">2017-04-24T10:04:32Z</DateUtc></StartTime><FrequencyChanges><FrequencyChange><Frequency dt:dt="r8">3312939</Frequency><Timestamp dt:dt="r8">25573744500</Timestamp><Current dt:dt="…	60.003	1	right	-195424031	04-24-2017	12:04:33	10:04:33	female	514	{LEFTARROW}	53							0	1180815	1180184	{DOWNARROW}	631	1179071	1178701	870	left4,8	15	15	493	mask15	0	1180168	0	1179968	eqm10_NoEyeNmodel1_dir	90		gazeCOD	GazeCoDxp	0	400	0	1179668	-3	1179568
GazeCoD_1Model_male	2	1	19	<?xml version="1.0"?>\n<Clock xmlns:dt="urn:schemas-microsoft-com:datatypes"><Description dt:dt="string">E-Prime Primary Realtime Clock</Description><StartTime><Timestamp dt:dt="int">0</Timestamp><DateUtc dt:dt="string">2017-04-24T10:04:32Z</DateUtc></StartTime><FrequencyChanges><FrequencyChange><Frequency dt:dt="r8">3312939</Frequency><Timestamp dt:dt="r8">25573744500</Timestamp><Current dt:dt="…	60.003	1	right	-195424031	04-24-2017	12:04:33	10:04:33	female	515	{LEFTARROW}	78							0	1182927	1182384	{DOWNARROW}	543	1181270	1180834	936	left8	17	15	494	mask17	0	1182368	0	1182168	eqm10_NoEyeNmodel1_dir	90		gazeCOD	GazeCoDxp	0	400	0	1181868	-2	1181768
GazeCoD_1Model_male	2	1	19	<?xml version="1.0"?>\n<Clock xmlns:dt="urn:schemas-microsoft-com:datatypes"><Description dt:dt="string">E-Prime Primary Realtime Clock</Description><StartTime><Timestamp dt:dt="int">0</Timestamp><DateUtc dt:dt="string">2017-04-24T10:04:32Z</DateUtc></StartTime><FrequencyChanges><FrequencyChange><Frequency dt:dt="r8">3312939</Frequency><Timestamp dt:dt="r8">25573744500</Timestamp><Current dt:dt="…	60.003	1	right	-195424031	04-24-2017	12:04:33	10:04:33	female	516	{DOWNARROW}	79							0	1184919	1184434	{DOWNARROW}	485	1183322	1182951	871	DG0	1	15	495	mask1	0	1184417	0	1184217	eqm10_NoEyeNmodel1_dir	0		gazeCOD	GazeCoDxp	1	400	0	1183917	-5	1183817
GazeCoD_1Model_male	2	1	19	<?xml version="1.0"?>\n<Clock xmlns:dt="urn:schemas-microsoft-com:datatypes"><Description dt:dt="string">E-Prime Primary Realtime Clock</Description><StartTime><Timestamp dt:dt="int">0</Timestamp><DateUtc dt:dt="string">2017-04-24T10:04:32Z</DateUtc></StartTime><FrequencyChanges><FrequencyChange><Frequency dt:dt="r8">3312939</Frequency><Timestamp dt:dt="r8">25573744500</Timestamp><Current dt:dt="…	60.003	1	right	-195424031	04-24-2017	12:04:33	10:04:33	female	517	{DOWNARROW}	79							0	1192447	1192334	{RIGHTARROW}	113	1191217	1190934	783	DG0	12	16	496	mask12	0	1192317	0	1192117	eqm10_NoEyeNmodel1_dir	90		gazeCOD	GazeCoDxp	0	400	0	1191817	0	1191717
GazeCoD_1Model_male	2	1	19	<?xml version="1.0"?>\n<Clock xmlns:dt="urn:schemas-microsoft-com:datatypes"><Description dt:dt="string">E-Prime Primary Realtime Clock</Description><StartTime><Timestamp dt:dt="int">0</Timestamp><DateUtc dt:dt="string">2017-04-24T10:04:32Z</DateUtc></StartTime><FrequencyChanges><FrequencyChange><Frequency dt:dt="r8">3312939</Frequency><Timestamp dt:dt="r8">25573744500</Timestamp><Current dt:dt="…	60.003	1	right	-195424031	04-24-2017	12:04:33	10:04:33	female	518	{RIGHTARROW}	44							0	1196023	1194034	{RIGHTARROW}	1989	1192914	1192467	947	right3,2	19	16	497	mask19	0	1194017	0	1193817	eqm10_NoEyeNmodel1_dir	90		gazeCOD	GazeCoDxp	1	400	0	1193517	3	1193417
GazeCoD_1Model_male	2	1	19	<?xml version="1.0"?>\n<Clock xmlns:dt="urn:schemas-microsoft-com:datatypes"><Description dt:dt="string">E-Prime Primary Realtime Clock</Description><StartTime><Timestamp dt:dt="int">0</Timestamp><DateUtc dt:dt="string">2017-04-24T10:04:32Z</DateUtc></StartTime><FrequencyChanges><FrequencyChange><Frequency dt:dt="r8">3312939</Frequency><Timestamp dt:dt="r8">25573744500</Timestamp><Current dt:dt="…	60.003	1	right	-195424031	04-24-2017	12:04:33	10:04:33	female	519	{LEFTARROW}	78							0	1197790	1197617	{LEFTARROW}	173	1196505	1196033	972	left8	6	16	498	mask6	0	1197600	0	1197400	eqm10_NoEyeNmodel1_dir	0		gazeCOD	GazeCoDxp	1	400	0	1197100	-5	1197000
GazeCoD_1Model_male	2	1	19	<?xml version="1.0"?>\n<Clock xmlns:dt="urn:schemas-microsoft-com:datatypes"><Description dt:dt="string">E-Prime Primary Realtime Clock</Description><StartTime><Timestamp dt:dt="int">0</Timestamp><DateUtc dt:dt="string">2017-04-24T10:04:32Z</DateUtc></StartTime><FrequencyChanges><FrequencyChange><Frequency dt:dt="r8">3312939</Frequency><Timestamp dt:dt="r8">25573744500</Timestamp><Current dt:dt="…	60.003	1	right	-195424031	04-24-2017	12:04:33	10:04:33	female	520	{LEFTARROW}	55							0	1199582	1199233	{LEFTARROW}	349	1198116	1197800	816	left6,4	27	16	499	mask27	0	1199217	0	1199017	eqm10_NoEyeNmodel1_dir	HV		gazeCOD	GazeCoDxp	1	400	0	1198717	1	1198617
GazeCoD_1Model_male	2	1	19	<?xml version="1.0"?>\n<Clock xmlns:dt="urn:schemas-microsoft-com:datatypes"><Description dt:dt="string">E-Prime Primary Realtime Clock</Description><StartTime><Timestamp dt:dt="int">0</Timestamp><DateUtc dt:dt="string">2017-04-24T10:04:32Z</DateUtc></StartTime><FrequencyChanges><FrequencyChange><Frequency dt:dt="r8">3312939</Frequency><Timestamp dt:dt="r8">25573744500</Timestamp><Current dt:dt="…	60.003	1	right	-195424031	04-24-2017	12:04:33	10:04:33	female	521	{LEFTARROW}	51							0	1201270	1201033	{DOWNARROW}	237	1199908	1199600	808	left3,2	14	16	500	mask14	0	1201017	0	1200817	eqm10_NoEyeNmodel1_dir	90		gazeCOD	GazeCoDxp	0	400	0	1200517	9	1200417
GazeCoD_1Model_male	2	1	19	<?xml version="1.0"?>\n<Clock xmlns:dt="urn:schemas-microsoft-com:datatypes"><Description dt:dt="string">E-Prime Primary Realtime Clock</Description><StartTime><Timestamp dt:dt="int">0</Timestamp><DateUtc dt:dt="string">2017-04-24T10:04:32Z</DateUtc></StartTime><FrequencyChanges><FrequencyChange><Frequency dt:dt="r8">3312939</Frequency><Timestamp dt:dt="r8">25573744500</Timestamp><Current dt:dt="…	60.003	1	right	-195424031	04-24-2017	12:04:33	10:04:33	female	522	{RIGHTARROW}	40							0	1202950	1202783	{RIGHTARROW}	167	1201666	1201283	883	right6,4	32	16	501	mask32	0	1202766	0	1202566	eqm10_NoEyeNmodel1_dir	HV		gazeCOD	GazeCoDxp	1	400	0	1202266	0	1202166
GazeCoD_1Model_male	2	1	19	<?xml version="1.0"?>\n<Clock xmlns:dt="urn:schemas-microsoft-com:datatypes"><Description dt:dt="string">E-Prime Primary Realtime Clock</Description><StartTime><Timestamp dt:dt="int">0</Timestamp><DateUtc dt:dt="string">2017-04-24T10:04:32Z</DateUtc></StartTime><FrequencyChanges><FrequencyChange><Frequency dt:dt="r8">3312939</Frequency><Timestamp dt:dt="r8">25573744500</Timestamp><Current dt:dt="…	60.003	1	right	-195424031	04-24-2017	12:04:33	10:04:33	female	523	{RIGHTARROW}	42							0	1204702	1204350	{RIGHTARROW}	352	1203239	1202966	773	right4,8	20	16	502	mask20	0	1204333	-1	1204133	eqm10_NoEyeNmodel1_dir	90		gazeCOD	GazeCoDxp	1	400	0	1203834	-5	1203734
GazeCoD_1Model_male	2	1	19	<?xml version="1.0"?>\n<Clock xmlns:dt="urn:schemas-microsoft-com:datatypes"><Description dt:dt="string">E-Prime Primary Realtime Clock</Description><StartTime><Timestamp dt:dt="int">0</Timestamp><DateUtc dt:dt="string">2017-04-24T10:04:32Z</DateUtc></StartTime><FrequencyChanges><FrequencyChange><Frequency dt:dt="r8">3312939</Frequency><Timestamp dt:dt="r8">25573744500</Timestamp><Current dt:dt="…	60.003	1	right	-195424031	04-24-2017	12:04:33	10:04:33	female	524	{RIGHTARROW}	40							0	1207558	1206233	{RIGHTARROW}	1325	1205110	1204716	894	right6,4	21	16	503	mask21	0	1206216	0	1206016	eqm10_NoEyeNmodel1_dir	90		gazeCOD	GazeCoDxp	1	400	0	1205716	6	1205616
GazeCoD_1Model_male	2	1	19	<?xml version="1.0"?>\n<Clock xmlns:dt="urn:schemas-microsoft-com:datatypes"><Description dt:dt="string">E-Prime Primary Realtime Clock</Description><StartTime><Timestamp dt:dt="int">0</Timestamp><DateUtc dt:dt="string">2017-04-24T10:04:32Z</DateUtc></StartTime><FrequencyChanges><FrequencyChange><Frequency dt:dt="r8">3312939</Frequency><Timestamp dt:dt="r8">25573744500</Timestamp><Current dt:dt="…	60.003	1	right	-195424031	04-24-2017	12:04:33	10:04:33	female	525	{DOWNARROW}	79							0	1209438	1209049	{DOWNARROW}	389	1207923	1207583	840	DG0	23	16	504	mask23	0	1209033	0	1208833	eqm10_NoEyeNmodel1_dir	HV		gazeCOD	GazeCoDxp	1	400	0	1208533	10	1208433
GazeCoD_1Model_male	2	1	19	<?xml version="1.0"?>\n<Clock xmlns:dt="urn:schemas-microsoft-com:datatypes"><Description dt:dt="string">E-Prime Primary Realtime Clock</Description><StartTime><Timestamp dt:dt="int">0</Timestamp><DateUtc dt:dt="string">2017-04-24T10:04:32Z</DateUtc></StartTime><FrequencyChanges><FrequencyChange><Frequency dt:dt="r8">3312939</Frequency><Timestamp dt:dt="r8">25573744500</Timestamp><Current dt:dt="…	60.003	1	right	-195424031	04-24-2017	12:04:33	10:04:33	female	526	{LEFTARROW}	51							0	1211542	1211066	{DOWNARROW}	476	1209943	1209449	994	left3,2	25	16	505	mask25	0	1211049	0	1210849	eqm10_NoEyeNmodel1_dir	HV		gazeCOD	GazeCoDxp	0	400	0	1210549	6	1210449
GazeCoD_1Model_male	2	1	19	<?xml version="1.0"?>\n<Clock xmlns:dt="urn:schemas-microsoft-com:datatypes"><Description dt:dt="string">E-Prime Primary Realtime Clock</Description><StartTime><Timestamp dt:dt="int">0</Timestamp><DateUtc dt:dt="string">2017-04-24T10:04:32Z</DateUtc></StartTime><FrequencyChanges><FrequencyChange><Frequency dt:dt="r8">3312939</Frequency><Timestamp dt:dt="r8">25573744500</Timestamp><Current dt:dt="…	60.003	1	right	-195424031	04-24-2017	12:04:33	10:04:33	female	527	{LEFTARROW}	53							0	1213558	1213116	{DOWNARROW}	442	1211997	1211566	931	left4,8	15	16	506	mask15	0	1213099	0	1212899	eqm10_NoEyeNmodel1_dir	90		gazeCOD	GazeCoDxp	0	400	0	1212599	2	1212499
GazeCoD_1Model_male	2	1	19	<?xml version="1.0"?>\n<Clock xmlns:dt="urn:schemas-microsoft-com:datatypes"><Description dt:dt="string">E-Prime Primary Realtime Clock</Description><StartTime><Timestamp dt:dt="int">0</Timestamp><DateUtc dt:dt="string">2017-04-24T10:04:32Z</DateUtc></StartTime><FrequencyChanges><FrequencyChange><Frequency dt:dt="r8">3312939</Frequency><Timestamp dt:dt="r8">25573744500</Timestamp><Current dt:dt="…	60.003	1	right	-195424031	04-24-2017	12:04:33	10:04:33	female	528	{RIGHTARROW}	44							0	1215773	1215116	{DOWNARROW}	657	1214005	1213583	922	right3,2	8	16	507	mask8	0	1215099	-1	1214899	eqm10_NoEyeNmodel1_dir	0		gazeCOD	GazeCoDxp	0	400	0	1214600	-5	1214500
GazeCoD_1Model_male	2	1	19	<?xml version="1.0"?>\n<Clock xmlns:dt="urn:schemas-microsoft-com:datatypes"><Description dt:dt="string">E-Prime Primary Realtime Clock</Description><StartTime><Timestamp dt:dt="int">0</Timestamp><DateUtc dt:dt="string">2017-04-24T10:04:32Z</DateUtc></StartTime><FrequencyChanges><FrequencyChange><Frequency dt:dt="r8">3312939</Frequency><Timestamp dt:dt="r8">25573744500</Timestamp><Current dt:dt="…	60.003	1	right	-195424031	04-24-2017	12:04:33	10:04:33	female	529	{LEFTARROW}	49							0	1217661	1217282	{LEFTARROW}	379	1216163	1215783	880	left1,6	2	16	508	mask2	0	1217266	0	1217066	eqm10_NoEyeNmodel1_dir	0		gazeCOD	GazeCoDxp	1	400	0	1216766	3	1216666
GazeCoD_1Model_male	2	1	19	<?xml version="1.0"?>\n<Clock xmlns:dt="urn:schemas-microsoft-com:datatypes"><Description dt:dt="string">E-Prime Primary Realtime Clock</Description><StartTime><Timestamp dt:dt="int">0</Timestamp><DateUtc dt:dt="string">2017-04-24T10:04:32Z</DateUtc></StartTime><FrequencyChanges><FrequencyChange><Frequency dt:dt="r8">3312939</Frequency><Timestamp dt:dt="r8">25573744500</Timestamp><Current dt:dt="…	60.003	1	right	-195424031	04-24-2017	12:04:33	10:04:33	female	530	{LEFTARROW}	49							0	1219389	1219066	{DOWNARROW}	323	1217952	1217682	770	left1,6	24	16	509	mask24	0	1219049	0	1218849	eqm10_NoEyeNmodel1_dir	HV		gazeCOD	GazeCoDxp	0	400	0	1218549	-3	1218449
GazeCoD_1Model_male	2	1	19	<?xml version="1.0"?>\n<Clock xmlns:dt="urn:schemas-microsoft-com:datatypes"><Description dt:dt="string">E-Prime Primary Realtime Clock</Description><StartTime><Timestamp dt:dt="int">0</Timestamp><DateUtc dt:dt="string">2017-04-24T10:04:32Z</DateUtc></StartTime><FrequencyChanges><FrequencyChange><Frequency dt:dt="r8">3312939</Frequency><Timestamp dt:dt="r8">25573744500</Timestamp><Current dt:dt="…	60.003	1	right	-195424031	04-24-2017	12:04:33	10:04:33	female	531	{RIGHTARROW}	46							0	1221141	1220799	{LEFTARROW}	342	1219676	1219399	777	right1,6	7	16	510	mask7	0	1220782	0	1220582	eqm10_NoEyeNmodel1_dir	0		gazeCOD	GazeCoDxp	0	400	0	1220282	6	1220182
GazeCoD_1Model_male	2	1	19	<?xml version="1.0"?>\n<Clock xmlns:dt="urn:schemas-microsoft-com:datatypes"><Description dt:dt="string">E-Prime Primary Realtime Clock</Description><StartTime><Timestamp dt:dt="int">0</Timestamp><DateUtc dt:dt="string">2017-04-24T10:04:32Z</DateUtc></StartTime><FrequencyChanges><FrequencyChange><Frequency dt:dt="r8">3312939</Frequency><Timestamp dt:dt="r8">25573744500</Timestamp><Current dt:dt="…	60.003	1	right	-195424031	04-24-2017	12:04:33	10:04:33	female	532	{LEFTARROW}	53							0	1223453	1222749	{LEFTARROW}	704	1221628	1221165	963	left4,8	4	16	511	mask4	0	1222732	0	1222532	eqm10_NoEyeNmodel1_dir	0		gazeCOD	GazeCoDxp	1	400	0	1222232	4	1222132
GazeCoD_1Model_male	2	1	19	<?xml version="1.0"?>\n<Clock xmlns:dt="urn:schemas-microsoft-com:datatypes"><Description dt:dt="string">E-Prime Primary Realtime Clock</Description><StartTime><Timestamp dt:dt="int">0</Timestamp><DateUtc dt:dt="string">2017-04-24T10:04:32Z</DateUtc></StartTime><FrequencyChanges><FrequencyChange><Frequency dt:dt="r8">3312939</Frequency><Timestamp dt:dt="r8">25573744500</Timestamp><Current dt:dt="…	60.003	1	right	-195424031	04-24-2017	12:04:33	10:04:33	female	533	{LEFTARROW}	55							0	1225325	1224865	{DOWNARROW}	460	1223746	1223465	781	left6,4	16	16	512	mask16	0	1224849	0	1224649	eqm10_NoEyeNmodel1_dir	90		gazeCOD	GazeCoDxp	0	400	0	1224349	3	1224249
GazeCoD_1Model_male	2	1	19	<?xml version="1.0"?>\n<Clock xmlns:dt="urn:schemas-microsoft-com:datatypes"><Description dt:dt="string">E-Prime Primary Realtime Clock</Description><StartTime><Timestamp dt:dt="int">0</Timestamp><DateUtc dt:dt="string">2017-04-24T10:04:32Z</DateUtc></StartTime><FrequencyChanges><FrequencyChange><Frequency dt:dt="r8">3312939</Frequency><Timestamp dt:dt="r8">25573744500</Timestamp><Current dt:dt="…	60.003	1	right	-195424031	04-24-2017	12:04:33	10:04:33	female	534	{RIGHTARROW}	77							0	1227029	1226732	{RIGHTARROW}	297	1225618	1225349	769	right8	11	16	513	mask11	0	1226715	0	1226515	eqm10_NoEyeNmodel1_dir	0		gazeCOD	GazeCoDxp	1	400	0	1226215	-3	1226115
GazeCoD_1Model_male	2	1	19	<?xml version="1.0"?>\n<Clock xmlns:dt="urn:schemas-microsoft-com:datatypes"><Description dt:dt="string">E-Prime Primary Realtime Clock</Description><StartTime><Timestamp dt:dt="int">0</Timestamp><DateUtc dt:dt="string">2017-04-24T10:04:32Z</DateUtc></StartTime><FrequencyChanges><FrequencyChange><Frequency dt:dt="r8">3312939</Frequency><Timestamp dt:dt="r8">25573744500</Timestamp><Current dt:dt="…	60.003	1	right	-195424031	04-24-2017	12:04:33	10:04:33	female	535	{LEFTARROW}	78							0	1228709	1228498	{LEFTARROW}	211	1227386	1227048	838	left8	17	16	514	mask17	0	1228482	0	1228282	eqm10_NoEyeNmodel1_dir	90		gazeCOD	GazeCoDxp	1	400	0	1227982	-4	1227882
GazeCoD_1Model_male	2	1	19	<?xml version="1.0"?>\n<Clock xmlns:dt="urn:schemas-microsoft-com:datatypes"><Description dt:dt="string">E-Prime Primary Realtime Clock</Description><StartTime><Timestamp dt:dt="int">0</Timestamp><DateUtc dt:dt="string">2017-04-24T10:04:32Z</DateUtc></StartTime><FrequencyChanges><FrequencyChange><Frequency dt:dt="r8">3312939</Frequency><Timestamp dt:dt="r8">25573744500</Timestamp><Current dt:dt="…	60.003	1	right	-195424031	04-24-2017	12:04:33	10:04:33	female	536	{LEFTARROW}	53							0	1230493	1230165	{LEFTARROW}	328	1229046	1228732	814	left4,8	26	16	515	mask26	0	1230148	0	1229948	eqm10_NoEyeNmodel1_dir	HV		gazeCOD	GazeCoDxp	1	400	0	1229648	2	1229548
GazeCoD_1Model_male	2	1	19	<?xml version="1.0"?>\n<Clock xmlns:dt="urn:schemas-microsoft-com:datatypes"><Description dt:dt="string">E-Prime Primary Realtime Clock</Description><StartTime><Timestamp dt:dt="int">0</Timestamp><DateUtc dt:dt="string">2017-04-24T10:04:32Z</DateUtc></StartTime><FrequencyChanges><FrequencyChange><Frequency dt:dt="r8">3312939</Frequency><Timestamp dt:dt="r8">25573744500</Timestamp><Current dt:dt="…	60.003	1	right	-195424031	04-24-2017	12:04:33	10:04:33	female	537	{LEFTARROW}	51							0	1232485	1232015	{LEFTARROW}	470	1230898	1230515	883	left3,2	3	16	516	mask3	0	1231998	0	1231798	eqm10_NoEyeNmodel1_dir	0		gazeCOD	GazeCoDxp	1	400	0	1231498	0	1231398
GazeCoD_1Model_male	2	1	19	<?xml version="1.0"?>\n<Clock xmlns:dt="urn:schemas-microsoft-com:datatypes"><Description dt:dt="string">E-Prime Primary Realtime Clock</Description><StartTime><Timestamp dt:dt="int">0</Timestamp><DateUtc dt:dt="string">2017-04-24T10:04:32Z</DateUtc></StartTime><FrequencyChanges><FrequencyChange><Frequency dt:dt="r8">3312939</Frequency><Timestamp dt:dt="r8">25573744500</Timestamp><Current dt:dt="…	60.003	1	right	-195424031	04-24-2017	12:04:33	10:04:33	female	538	{RIGHTARROW}	46							0	1234261	1233865	{DOWNARROW}	396	1232752	1232498	754	right1,6	29	16	517	mask29	0	1233848	0	1233648	eqm10_NoEyeNmodel1_dir	HV		gazeCOD	GazeCoDxp	0	400	0	1233348	-4	1233248
GazeCoD_1Model_male	2	1	19	<?xml version="1.0"?>\n<Clock xmlns:dt="urn:schemas-microsoft-com:datatypes"><Description dt:dt="string">E-Prime Primary Realtime Clock</Description><StartTime><Timestamp dt:dt="int">0</Timestamp><DateUtc dt:dt="string">2017-04-24T10:04:32Z</DateUtc></StartTime><FrequencyChanges><FrequencyChange><Frequency dt:dt="r8">3312939</Frequency><Timestamp dt:dt="r8">25573744500</Timestamp><Current dt:dt="…	60.003	1	right	-195424031	04-24-2017	12:04:33	10:04:33	female	539	{RIGHTARROW}	44							0	1235980	1235665	{RIGHTARROW}	315	1234542	1234281	761	right3,2	30	16	518	mask30	0	1235648	0	1235448	eqm10_NoEyeNmodel1_dir	HV		gazeCOD	GazeCoDxp	1	400	0	1235148	6	1235048
GazeCoD_1Model_male	2	1	19	<?xml version="1.0"?>\n<Clock xmlns:dt="urn:schemas-microsoft-com:datatypes"><Description dt:dt="string">E-Prime Primary Realtime Clock</Description><StartTime><Timestamp dt:dt="int">0</Timestamp><DateUtc dt:dt="string">2017-04-24T10:04:32Z</DateUtc></StartTime><FrequencyChanges><FrequencyChange><Frequency dt:dt="r8">3312939</Frequency><Timestamp dt:dt="r8">25573744500</Timestamp><Current dt:dt="…	60.003	1	right	-195424031	04-24-2017	12:04:33	10:04:33	female	540	{RIGHTARROW}	46							0	1237876	1237498	{RIGHTARROW}	378	1236381	1235998	883	right1,6	18	16	519	mask18	0	1237481	0	1237281	eqm10_NoEyeNmodel1_dir	90		gazeCOD	GazeCoDxp	1	400	0	1236981	0	1236881
GazeCoD_1Model_male	2	1	19	<?xml version="1.0"?>\n<Clock xmlns:dt="urn:schemas-microsoft-com:datatypes"><Description dt:dt="string">E-Prime Primary Realtime Clock</Description><StartTime><Timestamp dt:dt="int">0</Timestamp><DateUtc dt:dt="string">2017-04-24T10:04:32Z</DateUtc></StartTime><FrequencyChanges><FrequencyChange><Frequency dt:dt="r8">3312939</Frequency><Timestamp dt:dt="r8">25573744500</Timestamp><Current dt:dt="…	60.003	1	right	-195424031	04-24-2017	12:04:33	10:04:33	female	541	{RIGHTARROW}	42							0	1239692	1239431	{DOWNARROW}	261	1238306	1237898	908	right4,8	9	16	520	mask9	0	1239415	0	1239215	eqm10_NoEyeNmodel1_dir	0		gazeCOD	GazeCoDxp	0	400	0	1238915	9	1238815
GazeCoD_1Model_male	2	1	19	<?xml version="1.0"?>\n<Clock xmlns:dt="urn:schemas-microsoft-com:datatypes"><Description dt:dt="string">E-Prime Primary Realtime Clock</Description><StartTime><Timestamp dt:dt="int">0</Timestamp><DateUtc dt:dt="string">2017-04-24T10:04:32Z</DateUtc></StartTime><FrequencyChanges><FrequencyChange><Frequency dt:dt="r8">3312939</Frequency><Timestamp dt:dt="r8">25573744500</Timestamp><Current dt:dt="…	60.003	1	right	-195424031	04-24-2017	12:04:33	10:04:33	female	542	{LEFTARROW}	78							0	1241564	1241314	{LEFTARROW}	250	1240191	1239714	977	left8	28	16	521	mask28	0	1241298	0	1241098	eqm10_NoEyeNmodel1_dir	HV		gazeCOD	GazeCoDxp	1	400	0	1240798	7	1240698
GazeCoD_1Model_male	2	1	19	<?xml version="1.0"?>\n<Clock xmlns:dt="urn:schemas-microsoft-com:datatypes"><Description dt:dt="string">E-Prime Primary Realtime Clock</Description><StartTime><Timestamp dt:dt="int">0</Timestamp><DateUtc dt:dt="string">2017-04-24T10:04:32Z</DateUtc></StartTime><FrequencyChanges><FrequencyChange><Frequency dt:dt="r8">3312939</Frequency><Timestamp dt:dt="r8">25573744500</Timestamp><Current dt:dt="…	60.003	1	right	-195424031	04-24-2017	12:04:33	10:04:33	female	543	{RIGHTARROW}	40							0	1243308	1242998	{DOWNARROW}	310	1241876	1241581	795	right6,4	10	16	522	mask10	0	1242981	0	1242781	eqm10_NoEyeNmodel1_dir	0		gazeCOD	GazeCoDxp	0	400	0	1242481	5	1242381
GazeCoD_1Model_male	2	1	19	<?xml version="1.0"?>\n<Clock xmlns:dt="urn:schemas-microsoft-com:datatypes"><Description dt:dt="string">E-Prime Primary Realtime Clock</Description><StartTime><Timestamp dt:dt="int">0</Timestamp><DateUtc dt:dt="string">2017-04-24T10:04:32Z</DateUtc></StartTime><FrequencyChanges><FrequencyChange><Frequency dt:dt="r8">3312939</Frequency><Timestamp dt:dt="r8">25573744500</Timestamp><Current dt:dt="…	60.003	1	right	-195424031	04-24-2017	12:04:33	10:04:33	female	544	{RIGHTARROW}	42							0	1245156	1244914	{RIGHTARROW}	242	1243789	1243331	958	right4,8	31	16	523	mask31	0	1244898	0	1244698	eqm10_NoEyeNmodel1_dir	HV		gazeCOD	GazeCoDxp	1	400	0	1244398	9	1244298
GazeCoD_1Model_male	2	1	19	<?xml version="1.0"?>\n<Clock xmlns:dt="urn:schemas-microsoft-com:datatypes"><Description dt:dt="string">E-Prime Primary Realtime Clock</Description><StartTime><Timestamp dt:dt="int">0</Timestamp><DateUtc dt:dt="string">2017-04-24T10:04:32Z</DateUtc></StartTime><FrequencyChanges><FrequencyChange><Frequency dt:dt="r8">3312939</Frequency><Timestamp dt:dt="r8">25573744500</Timestamp><Current dt:dt="…	60.003	1	right	-195424031	04-24-2017	12:04:33	10:04:33	female	545	{RIGHTARROW}	77							0	1246932	1246747	{RIGHTARROW}	185	1245627	1245181	946	right8	33	16	524	mask33	0	1246731	0	1246531	eqm10_NoEyeNmodel1_dir	HV		gazeCOD	GazeCoDxp	1	400	0	1246231	4	1246131
GazeCoD_1Model_male	2	1	19	<?xml version="1.0"?>\n<Clock xmlns:dt="urn:schemas-microsoft-com:datatypes"><Description dt:dt="string">E-Prime Primary Realtime Clock</Description><StartTime><Timestamp dt:dt="int">0</Timestamp><DateUtc dt:dt="string">2017-04-24T10:04:32Z</DateUtc></StartTime><FrequencyChanges><FrequencyChange><Frequency dt:dt="r8">3312939</Frequency><Timestamp dt:dt="r8">25573744500</Timestamp><Current dt:dt="…	60.003	1	right	-195424031	04-24-2017	12:04:33	10:04:33	female	546	{LEFTARROW}	55							0	1248836	1248514	{DOWNARROW}	322	1247401	1246947	954	left6,4	5	16	525	mask5	0	1248497	0	1248297	eqm10_NoEyeNmodel1_dir	0		gazeCOD	GazeCoDxp	0	400	0	1247997	-4	1247897
GazeCoD_1Model_male	2	1	19	<?xml version="1.0"?>\n<Clock xmlns:dt="urn:schemas-microsoft-com:datatypes"><Description dt:dt="string">E-Prime Primary Realtime Clock</Description><StartTime><Timestamp dt:dt="int">0</Timestamp><DateUtc dt:dt="string">2017-04-24T10:04:32Z</DateUtc></StartTime><FrequencyChanges><FrequencyChange><Frequency dt:dt="r8">3312939</Frequency><Timestamp dt:dt="r8">25573744500</Timestamp><Current dt:dt="…	60.003	1	right	-195424031	04-24-2017	12:04:33	10:04:33	female	547	{DOWNARROW}	79							0	1250716	1250364	{DOWNARROW}	352	1249247	1248847	900	DG0	1	16	526	mask1	0	1250347	0	1250147	eqm10_NoEyeNmodel1_dir	0		gazeCOD	GazeCoDxp	1	400	0	1249847	0	1249747
GazeCoD_1Model_male	2	1	19	<?xml version="1.0"?>\n<Clock xmlns:dt="urn:schemas-microsoft-com:datatypes"><Description dt:dt="string">E-Prime Primary Realtime Clock</Description><StartTime><Timestamp dt:dt="int">0</Timestamp><DateUtc dt:dt="string">2017-04-24T10:04:32Z</DateUtc></StartTime><FrequencyChanges><FrequencyChange><Frequency dt:dt="r8">3312939</Frequency><Timestamp dt:dt="r8">25573744500</Timestamp><Current dt:dt="…	60.003	1	right	-195424031	04-24-2017	12:04:33	10:04:33	female	548	{LEFTARROW}	49							0	1252932	1252230	{RIGHTARROW}	701	1251119	1250731	888	left1,6	13	16	527	mask13	0	1252214	0	1252014	eqm10_NoEyeNmodel1_dir	90		gazeCOD	GazeCoDxp	0	400	0	1251714	-5	1251614
GazeCoD_1Model_male	2	1	19	<?xml version="1.0"?>\n<Clock xmlns:dt="urn:schemas-microsoft-com:datatypes"><Description dt:dt="string">E-Prime Primary Realtime Clock</Description><StartTime><Timestamp dt:dt="int">0</Timestamp><DateUtc dt:dt="string">2017-04-24T10:04:32Z</DateUtc></StartTime><FrequencyChanges><FrequencyChange><Frequency dt:dt="r8">3312939</Frequency><Timestamp dt:dt="r8">25573744500</Timestamp><Current dt:dt="…	60.003	1	right	-195424031	04-24-2017	12:04:33	10:04:33	female	549	{RIGHTARROW}	77							0	1255043	1254547	{RIGHTARROW}	496	1253424	1252947	977	right8	22	16	528	mask22	0	1254530	0	1254330	eqm10_NoEyeNmodel1_dir	90		gazeCOD	GazeCoDxp	1	400	0	1254030	6	1253930
GazeCoD_1Model_male	2	1	19	<?xml version="1.0"?>\n<Clock xmlns:dt="urn:schemas-microsoft-com:datatypes"><Description dt:dt="string">E-Prime Primary Realtime Clock</Description><StartTime><Timestamp dt:dt="int">0</Timestamp><DateUtc dt:dt="string">2017-04-24T10:04:32Z</DateUtc></StartTime><FrequencyChanges><FrequencyChange><Frequency dt:dt="r8">3312939</Frequency><Timestamp dt:dt="r8">25573744500</Timestamp><Current dt:dt="…	60.003	1	right	-195424031	04-24-2017	12:04:33	10:04:33	female	550	{RIGHTARROW}	46							0	1257107	1256480	{RIGHTARROW}	627	1255364	1255064	800	right1,6	18	17	529	mask18	0	1256464	0	1256264	eqm10_NoEyeNmodel1_dir	90		gazeCOD	GazeCoDxp	1	400	0	1255964	0	1255864
GazeCoD_1Model_male	2	1	19	<?xml version="1.0"?>\n<Clock xmlns:dt="urn:schemas-microsoft-com:datatypes"><Description dt:dt="string">E-Prime Primary Realtime Clock</Description><StartTime><Timestamp dt:dt="int">0</Timestamp><DateUtc dt:dt="string">2017-04-24T10:04:32Z</DateUtc></StartTime><FrequencyChanges><FrequencyChange><Frequency dt:dt="r8">3312939</Frequency><Timestamp dt:dt="r8">25573744500</Timestamp><Current dt:dt="…	60.003	1	right	-195424031	04-24-2017	12:04:33	10:04:33	female	551	{RIGHTARROW}	44							0	1259011	1258597	{RIGHTARROW}	414	1257475	1257130	845	right3,2	8	17	530	mask8	0	1258580	0	1258380	eqm10_NoEyeNmodel1_dir	0		gazeCOD	GazeCoDxp	1	400	0	1258080	5	1257980
GazeCoD_1Model_male	2	1	19	<?xml version="1.0"?>\n<Clock xmlns:dt="urn:schemas-microsoft-com:datatypes"><Description dt:dt="string">E-Prime Primary Realtime Clock</Description><StartTime><Timestamp dt:dt="int">0</Timestamp><DateUtc dt:dt="string">2017-04-24T10:04:32Z</DateUtc></StartTime><FrequencyChanges><FrequencyChange><Frequency dt:dt="r8">3312939</Frequency><Timestamp dt:dt="r8">25573744500</Timestamp><Current dt:dt="…	60.003	1	right	-195424031	04-24-2017	12:04:33	10:04:33	female	552	{DOWNARROW}	79							0	1260907	1260447	{DOWNARROW}	460	1259336	1259030	806	DG0	1	17	531	mask1	0	1260430	-1	1260230	eqm10_NoEyeNmodel1_dir	0		gazeCOD	GazeCoDxp	1	400	0	1259931	-5	1259831
GazeCoD_1Model_male	2	1	19	<?xml version="1.0"?>\n<Clock xmlns:dt="urn:schemas-microsoft-com:datatypes"><Description dt:dt="string">E-Prime Primary Realtime Clock</Description><StartTime><Timestamp dt:dt="int">0</Timestamp><DateUtc dt:dt="string">2017-04-24T10:04:32Z</DateUtc></StartTime><FrequencyChanges><FrequencyChange><Frequency dt:dt="r8">3312939</Frequency><Timestamp dt:dt="r8">25573744500</Timestamp><Current dt:dt="…	60.003	1	right	-195424031	04-24-2017	12:04:33	10:04:33	female	553	{DOWNARROW}	79							0	1263043	1262297	{RIGHTARROW}	746	1261184	1260930	754	DG0	12	17	532	mask12	0	1262280	0	1262080	eqm10_NoEyeNmodel1_dir	90		gazeCOD	GazeCoDxp	0	400	0	1261780	-4	1261680
GazeCoD_1Model_male	2	1	19	<?xml version="1.0"?>\n<Clock xmlns:dt="urn:schemas-microsoft-com:datatypes"><Description dt:dt="string">E-Prime Primary Realtime Clock</Description><StartTime><Timestamp dt:dt="int">0</Timestamp><DateUtc dt:dt="string">2017-04-24T10:04:32Z</DateUtc></StartTime><FrequencyChanges><FrequencyChange><Frequency dt:dt="r8">3312939</Frequency><Timestamp dt:dt="r8">25573744500</Timestamp><Current dt:dt="…	60.003	1	right	-195424031	04-24-2017	12:04:33	10:04:33	female	554	{LEFTARROW}	53							0	1264763	1264647	{DOWNARROW}	116	1263528	1263063	965	left4,8	15	17	533	mask15	0	1264630	0	1264430	eqm10_NoEyeNmodel1_dir	90		gazeCOD	GazeCoDxp	0	400	0	1264130	2	1264030
GazeCoD_1Model_male	2	1	19	<?xml version="1.0"?>\n<Clock xmlns:dt="urn:schemas-microsoft-com:datatypes"><Description dt:dt="string">E-Prime Primary Realtime Clock</Description><StartTime><Timestamp dt:dt="int">0</Timestamp><DateUtc dt:dt="string">2017-04-24T10:04:32Z</DateUtc></StartTime><FrequencyChanges><FrequencyChange><Frequency dt:dt="r8">3312939</Frequency><Timestamp dt:dt="r8">25573744500</Timestamp><Current dt:dt="…	60.003	1	right	-195424031	04-24-2017	12:04:33	10:04:33	female	555	{RIGHTARROW}	77							0	1266491	1266246	{RIGHTARROW}	245	1265131	1264780	851	right8	11	17	534	mask11	0	1266230	0	1266030	eqm10_NoEyeNmodel1_dir	0		gazeCOD	GazeCoDxp	1	400	0	1265730	-1	1265630
GazeCoD_1Model_male	2	1	19	<?xml version="1.0"?>\n<Clock xmlns:dt="urn:schemas-microsoft-com:datatypes"><Description dt:dt="string">E-Prime Primary Realtime Clock</Description><StartTime><Timestamp dt:dt="int">0</Timestamp><DateUtc dt:dt="string">2017-04-24T10:04:32Z</DateUtc></StartTime><FrequencyChanges><FrequencyChange><Frequency dt:dt="r8">3312939</Frequency><Timestamp dt:dt="r8">25573744500</Timestamp><Current dt:dt="…	60.003	1	right	-195424031	04-24-2017	12:04:33	10:04:33	female	556	{RIGHTARROW}	44							0	1268515	1268063	{RIGHTARROW}	452	1266940	1266513	927	right3,2	19	17	535	mask19	0	1268046	0	1267846	eqm10_NoEyeNmodel1_dir	90		gazeCOD	GazeCoDxp	1	400	0	1267546	6	1267446
GazeCoD_1Model_male	2	1	19	<?xml version="1.0"?>\n<Clock xmlns:dt="urn:schemas-microsoft-com:datatypes"><Description dt:dt="string">E-Prime Primary Realtime Clock</Description><StartTime><Timestamp dt:dt="int">0</Timestamp><DateUtc dt:dt="string">2017-04-24T10:04:32Z</DateUtc></StartTime><FrequencyChanges><FrequencyChange><Frequency dt:dt="r8">3312939</Frequency><Timestamp dt:dt="r8">25573744500</Timestamp><Current dt:dt="…	60.003	1	right	-195424031	04-24-2017	12:04:33	10:04:33	female	557	{RIGHTARROW}	46							0	1270251	1269930	{DOWNARROW}	321	1268808	1268530	778	right1,6	29	17	536	mask29	0	1269913	0	1269713	eqm10_NoEyeNmodel1_dir	HV		gazeCOD	GazeCoDxp	0	400	0	1269413	5	1269313
GazeCoD_1Model_male	2	1	19	<?xml version="1.0"?>\n<Clock xmlns:dt="urn:schemas-microsoft-com:datatypes"><Description dt:dt="string">E-Prime Primary Realtime Clock</Description><StartTime><Timestamp dt:dt="int">0</Timestamp><DateUtc dt:dt="string">2017-04-24T10:04:32Z</DateUtc></StartTime><FrequencyChanges><FrequencyChange><Frequency dt:dt="r8">3312939</Frequency><Timestamp dt:dt="r8">25573744500</Timestamp><Current dt:dt="…	60.003	1	right	-195424031	04-24-2017	12:04:33	10:04:33	female	558	{LEFTARROW}	78							0	1272059	1271729	{LEFTARROW}	329	1270608	1270263	845	left8	28	17	537	mask28	0	1271713	0	1271513	eqm10_NoEyeNmodel1_dir	HV		gazeCOD	GazeCoDxp	1	400	0	1271213	5	1271113
GazeCoD_1Model_male	2	1	19	<?xml version="1.0"?>\n<Clock xmlns:dt="urn:schemas-microsoft-com:datatypes"><Description dt:dt="string">E-Prime Primary Realtime Clock</Description><StartTime><Timestamp dt:dt="int">0</Timestamp><DateUtc dt:dt="string">2017-04-24T10:04:32Z</DateUtc></StartTime><FrequencyChanges><FrequencyChange><Frequency dt:dt="r8">3312939</Frequency><Timestamp dt:dt="r8">25573744500</Timestamp><Current dt:dt="…	60.003	1	right	-195424031	04-24-2017	12:04:33	10:04:33	female	559	{LEFTARROW}	51							0	1274002	1273563	{DOWNARROW}	439	1272436	1272079	857	left3,2	3	17	538	mask3	0	1273546	0	1273346	eqm10_NoEyeNmodel1_dir	0		gazeCOD	GazeCoDxp	0	400	0	1273046	10	1272946
GazeCoD_1Model_male	2	1	19	<?xml version="1.0"?>\n<Clock xmlns:dt="urn:schemas-microsoft-com:datatypes"><Description dt:dt="string">E-Prime Primary Realtime Clock</Description><StartTime><Timestamp dt:dt="int">0</Timestamp><DateUtc dt:dt="string">2017-04-24T10:04:32Z</DateUtc></StartTime><FrequencyChanges><FrequencyChange><Frequency dt:dt="r8">3312939</Frequency><Timestamp dt:dt="r8">25573744500</Timestamp><Current dt:dt="…	60.003	1	right	-195424031	04-24-2017	12:04:33	10:04:33	female	560	{RIGHTARROW}	44							0	1275802	1275613	{DOWNARROW}	189	1274486	1274013	973	right3,2	30	17	539	mask30	0	1275596	0	1275396	eqm10_NoEyeNmodel1_dir	HV		gazeCOD	GazeCoDxp	0	400	0	1275096	10	1274996
GazeCoD_1Model_male	2	1	19	<?xml version="1.0"?>\n<Clock xmlns:dt="urn:schemas-microsoft-com:datatypes"><Description dt:dt="string">E-Prime Primary Realtime Clock</Description><StartTime><Timestamp dt:dt="int">0</Timestamp><DateUtc dt:dt="string">2017-04-24T10:04:32Z</DateUtc></StartTime><FrequencyChanges><FrequencyChange><Frequency dt:dt="r8">3312939</Frequency><Timestamp dt:dt="r8">25573744500</Timestamp><Current dt:dt="…	60.003	1	right	-195424031	04-24-2017	12:04:33	10:04:33	female	561	{LEFTARROW}	53							0	1277522	1277279	{DOWNARROW}	243	1276162	1275813	849	left4,8	4	17	540	mask4	0	1277263	0	1277063	eqm10_NoEyeNmodel1_dir	0		gazeCOD	GazeCoDxp	0	400	0	1276763	1	1276663
GazeCoD_1Model_male	2	1	19	<?xml version="1.0"?>\n<Clock xmlns:dt="urn:schemas-microsoft-com:datatypes"><Description dt:dt="string">E-Prime Primary Realtime Clock</Description><StartTime><Timestamp dt:dt="int">0</Timestamp><DateUtc dt:dt="string">2017-04-24T10:04:32Z</DateUtc></StartTime><FrequencyChanges><FrequencyChange><Frequency dt:dt="r8">3312939</Frequency><Timestamp dt:dt="r8">25573744500</Timestamp><Current dt:dt="…	60.003	1	right	-195424031	04-24-2017	12:04:33	10:04:33	female	562	{LEFTARROW}	78							0	1279346	1279146	{LEFTARROW}	200	1278032	1277546	986	left8	17	17	541	mask17	0	1279129	0	1278929	eqm10_NoEyeNmodel1_dir	90		gazeCOD	GazeCoDxp	1	400	0	1278629	-3	1278529
GazeCoD_1Model_male	2	1	19	<?xml version="1.0"?>\n<Clock xmlns:dt="urn:schemas-microsoft-com:datatypes"><Description dt:dt="string">E-Prime Primary Realtime Clock</Description><StartTime><Timestamp dt:dt="int">0</Timestamp><DateUtc dt:dt="string">2017-04-24T10:04:32Z</DateUtc></StartTime><FrequencyChanges><FrequencyChange><Frequency dt:dt="r8">3312939</Frequency><Timestamp dt:dt="r8">25573744500</Timestamp><Current dt:dt="…	60.003	1	right	-195424031	04-24-2017	12:04:33	10:04:33	female	563	{LEFTARROW}	55							0	1281170	1280796	{LEFTARROW}	374	1279679	1279362	817	left6,4	27	17	542	mask27	0	1280779	0	1280579	eqm10_NoEyeNmodel1_dir	HV		gazeCOD	GazeCoDxp	1	400	0	1280279	0	1280179
GazeCoD_1Model_male	2	1	19	<?xml version="1.0"?>\n<Clock xmlns:dt="urn:schemas-microsoft-com:datatypes"><Description dt:dt="string">E-Prime Primary Realtime Clock</Description><StartTime><Timestamp dt:dt="int">0</Timestamp><DateUtc dt:dt="string">2017-04-24T10:04:32Z</DateUtc></StartTime><FrequencyChanges><FrequencyChange><Frequency dt:dt="r8">3312939</Frequency><Timestamp dt:dt="r8">25573744500</Timestamp><Current dt:dt="…	60.003	1	right	-195424031	04-24-2017	12:04:33	10:04:33	female	564	{RIGHTARROW}	40							0	1283170	1282796	{RIGHTARROW}	374	1281670	1281179	991	right6,4	21	17	543	mask21	0	1282779	0	1282579	eqm10_NoEyeNmodel1_dir	90		gazeCOD	GazeCoDxp	1	400	0	1282279	9	1282179
GazeCoD_1Model_male	2	1	19	<?xml version="1.0"?>\n<Clock xmlns:dt="urn:schemas-microsoft-com:datatypes"><Description dt:dt="string">E-Prime Primary Realtime Clock</Description><StartTime><Timestamp dt:dt="int">0</Timestamp><DateUtc dt:dt="string">2017-04-24T10:04:32Z</DateUtc></StartTime><FrequencyChanges><FrequencyChange><Frequency dt:dt="r8">3312939</Frequency><Timestamp dt:dt="r8">25573744500</Timestamp><Current dt:dt="…	60.003	1	right	-195424031	04-24-2017	12:04:33	10:04:33	female	565	{RIGHTARROW}	42							0	1285178	1284712	{RIGHTARROW}	466	1283590	1283179	911	right4,8	20	17	544	mask20	0	1284695	0	1284495	eqm10_NoEyeNmodel1_dir	90		gazeCOD	GazeCoDxp	1	400	0	1284195	5	1284095
GazeCoD_1Model_male	2	1	19	<?xml version="1.0"?>\n<Clock xmlns:dt="urn:schemas-microsoft-com:datatypes"><Description dt:dt="string">E-Prime Primary Realtime Clock</Description><StartTime><Timestamp dt:dt="int">0</Timestamp><DateUtc dt:dt="string">2017-04-24T10:04:32Z</DateUtc></StartTime><FrequencyChanges><FrequencyChange><Frequency dt:dt="r8">3312939</Frequency><Timestamp dt:dt="r8">25573744500</Timestamp><Current dt:dt="…	60.003	1	right	-195424031	04-24-2017	12:04:33	10:04:33	female	566	{LEFTARROW}	49							0	1287194	1286762	{DOWNARROW}	432	1285651	1285195	956	left1,6	24	17	545	mask24	0	1286745	-1	1286545	eqm10_NoEyeNmodel1_dir	HV		gazeCOD	GazeCoDxp	0	400	0	1286246	-5	1286146
GazeCoD_1Model_male	2	1	19	<?xml version="1.0"?>\n<Clock xmlns:dt="urn:schemas-microsoft-com:datatypes"><Description dt:dt="string">E-Prime Primary Realtime Clock</Description><StartTime><Timestamp dt:dt="int">0</Timestamp><DateUtc dt:dt="string">2017-04-24T10:04:32Z</DateUtc></StartTime><FrequencyChanges><FrequencyChange><Frequency dt:dt="r8">3312939</Frequency><Timestamp dt:dt="r8">25573744500</Timestamp><Current dt:dt="…	60.003	1	right	-195424031	04-24-2017	12:04:33	10:04:33	female	567	{DOWNARROW}	79							0	1288954	1288745	{RIGHTARROW}	209	1287631	1287212	919	DG0	23	17	546	mask23	0	1288729	0	1288529	eqm10_NoEyeNmodel1_dir	HV		gazeCOD	GazeCoDxp	0	400	0	1288229	-2	1288129
GazeCoD_1Model_male	2	1	19	<?xml version="1.0"?>\n<Clock xmlns:dt="urn:schemas-microsoft-com:datatypes"><Description dt:dt="string">E-Prime Primary Realtime Clock</Description><StartTime><Timestamp dt:dt="int">0</Timestamp><DateUtc dt:dt="string">2017-04-24T10:04:32Z</DateUtc></StartTime><FrequencyChanges><FrequencyChange><Frequency dt:dt="r8">3312939</Frequency><Timestamp dt:dt="r8">25573744500</Timestamp><Current dt:dt="…	60.003	1	right	-195424031	04-24-2017	12:04:33	10:04:33	female	568	{LEFTARROW}	51							0	1291313	1290412	{RIGHTARROW}	901	1289298	1288979	819	left3,2	14	17	547	mask14	0	1290395	0	1290195	eqm10_NoEyeNmodel1_dir	90		gazeCOD	GazeCoDxp	0	400	0	1289895	-3	1289795
GazeCoD_1Model_male	2	1	19	<?xml version="1.0"?>\n<Clock xmlns:dt="urn:schemas-microsoft-com:datatypes"><Description dt:dt="string">E-Prime Primary Realtime Clock</Description><StartTime><Timestamp dt:dt="int">0</Timestamp><DateUtc dt:dt="string">2017-04-24T10:04:32Z</DateUtc></StartTime><FrequencyChanges><FrequencyChange><Frequency dt:dt="r8">3312939</Frequency><Timestamp dt:dt="r8">25573744500</Timestamp><Current dt:dt="…	60.003	1	right	-195424031	04-24-2017	12:04:33	10:04:33	female	569	{LEFTARROW}	49							0	1293809	1292795	{DOWNARROW}	1014	1291683	1291328	855	left1,6	13	17	548	mask13	0	1292778	0	1292578	eqm10_NoEyeNmodel1_dir	90		gazeCOD	GazeCoDxp	0	400	0	1292278	-5	1292178
GazeCoD_1Model_male	2	1	19	<?xml version="1.0"?>\n<Clock xmlns:dt="urn:schemas-microsoft-com:datatypes"><Description dt:dt="string">E-Prime Primary Realtime Clock</Description><StartTime><Timestamp dt:dt="int">0</Timestamp><DateUtc dt:dt="string">2017-04-24T10:04:32Z</DateUtc></StartTime><FrequencyChanges><FrequencyChange><Frequency dt:dt="r8">3312939</Frequency><Timestamp dt:dt="r8">25573744500</Timestamp><Current dt:dt="…	60.003	1	right	-195424031	04-24-2017	12:04:33	10:04:33	female	570	{RIGHTARROW}	42							0	1295697	1295312	{RIGHTARROW}	385	1294191	1293828	863	right4,8	9	17	549	mask9	0	1295295	0	1295095	eqm10_NoEyeNmodel1_dir	0		gazeCOD	GazeCoDxp	1	400	0	1294795	4	1294695
GazeCoD_1Model_male	2	1	19	<?xml version="1.0"?>\n<Clock xmlns:dt="urn:schemas-microsoft-com:datatypes"><Description dt:dt="string">E-Prime Primary Realtime Clock</Description><StartTime><Timestamp dt:dt="int">0</Timestamp><DateUtc dt:dt="string">2017-04-24T10:04:32Z</DateUtc></StartTime><FrequencyChanges><FrequencyChange><Frequency dt:dt="r8">3312939</Frequency><Timestamp dt:dt="r8">25573744500</Timestamp><Current dt:dt="…	60.003	1	right	-195424031	04-24-2017	12:04:33	10:04:33	female	571	{LEFTARROW}	55							0	1297401	1297245	{LEFTARROW}	156	1296132	1295712	920	left6,4	5	17	550	mask5	0	1297228	0	1297028	eqm10_NoEyeNmodel1_dir	0		gazeCOD	GazeCoDxp	1	400	0	1296728	-4	1296628
GazeCoD_1Model_male	2	1	19	<?xml version="1.0"?>\n<Clock xmlns:dt="urn:schemas-microsoft-com:datatypes"><Description dt:dt="string">E-Prime Primary Realtime Clock</Description><StartTime><Timestamp dt:dt="int">0</Timestamp><DateUtc dt:dt="string">2017-04-24T10:04:32Z</DateUtc></StartTime><FrequencyChanges><FrequencyChange><Frequency dt:dt="r8">3312939</Frequency><Timestamp dt:dt="r8">25573744500</Timestamp><Current dt:dt="…	60.003	1	right	-195424031	04-24-2017	12:04:33	10:04:33	female	572	{LEFTARROW}	51							0	1302249	1301995	{LEFTARROW}	254	1300868	1300578	790	left3,2	25	17	551	mask25	0	1301978	0	1301778	eqm10_NoEyeNmodel1_dir	HV		gazeCOD	GazeCoDxp	1	400	0	1301478	10	1301378
GazeCoD_1Model_male	2	1	19	<?xml version="1.0"?>\n<Clock xmlns:dt="urn:schemas-microsoft-com:datatypes"><Description dt:dt="string">E-Prime Primary Realtime Clock</Description><StartTime><Timestamp dt:dt="int">0</Timestamp><DateUtc dt:dt="string">2017-04-24T10:04:32Z</DateUtc></StartTime><FrequencyChanges><FrequencyChange><Frequency dt:dt="r8">3312939</Frequency><Timestamp dt:dt="r8">25573744500</Timestamp><Current dt:dt="…	60.003	1	right	-195424031	04-24-2017	12:04:33	10:04:33	female	573	{LEFTARROW}	55							0	1303937	1303678	{LEFTARROW}	259	1302552	1302261	791	left6,4	16	17	552	mask16	0	1303661	0	1303461	eqm10_NoEyeNmodel1_dir	90		gazeCOD	GazeCoDxp	1	400	0	1303161	9	1303061
GazeCoD_1Model_male	2	1	19	<?xml version="1.0"?>\n<Clock xmlns:dt="urn:schemas-microsoft-com:datatypes"><Description dt:dt="string">E-Prime Primary Realtime Clock</Description><StartTime><Timestamp dt:dt="int">0</Timestamp><DateUtc dt:dt="string">2017-04-24T10:04:32Z</DateUtc></StartTime><FrequencyChanges><FrequencyChange><Frequency dt:dt="r8">3312939</Frequency><Timestamp dt:dt="r8">25573744500</Timestamp><Current dt:dt="…	60.003	1	right	-195424031	04-24-2017	12:04:33	10:04:33	female	574	{RIGHTARROW}	42							0	1305649	1305411	{RIGHTARROW}	238	1304295	1303961	834	right4,8	31	17	553	mask31	0	1305394	0	1305194	eqm10_NoEyeNmodel1_dir	HV		gazeCOD	GazeCoDxp	1	400	0	1304894	-1	1304794
GazeCoD_1Model_male	2	1	19	<?xml version="1.0"?>\n<Clock xmlns:dt="urn:schemas-microsoft-com:datatypes"><Description dt:dt="string">E-Prime Primary Realtime Clock</Description><StartTime><Timestamp dt:dt="int">0</Timestamp><DateUtc dt:dt="string">2017-04-24T10:04:32Z</DateUtc></StartTime><FrequencyChanges><FrequencyChange><Frequency dt:dt="r8">3312939</Frequency><Timestamp dt:dt="r8">25573744500</Timestamp><Current dt:dt="…	60.003	1	right	-195424031	04-24-2017	12:04:33	10:04:33	female	575	{RIGHTARROW}	40							0	1307537	1307211	{RIGHTARROW}	326	1306099	1305661	938	right6,4	10	17	554	mask10	0	1307194	0	1306994	eqm10_NoEyeNmodel1_dir	0		gazeCOD	GazeCoDxp	1	400	0	1306694	-5	1306594
GazeCoD_1Model_male	2	1	19	<?xml version="1.0"?>\n<Clock xmlns:dt="urn:schemas-microsoft-com:datatypes"><Description dt:dt="string">E-Prime Primary Realtime Clock</Description><StartTime><Timestamp dt:dt="int">0</Timestamp><DateUtc dt:dt="string">2017-04-24T10:04:32Z</DateUtc></StartTime><FrequencyChanges><FrequencyChange><Frequency dt:dt="r8">3312939</Frequency><Timestamp dt:dt="r8">25573744500</Timestamp><Current dt:dt="…	60.003	1	right	-195424031	04-24-2017	12:04:33	10:04:33	female	576	{LEFTARROW}	78							0	1309609	1309044	{LEFTARROW}	564	1307919	1307561	858	left8	6	17	555	mask6	0	1309028	0	1308828	eqm10_NoEyeNmodel1_dir	0		gazeCOD	GazeCoDxp	1	400	0	1308528	9	1308428
GazeCoD_1Model_male	2	1	19	<?xml version="1.0"?>\n<Clock xmlns:dt="urn:schemas-microsoft-com:datatypes"><Description dt:dt="string">E-Prime Primary Realtime Clock</Description><StartTime><Timestamp dt:dt="int">0</Timestamp><DateUtc dt:dt="string">2017-04-24T10:04:32Z</DateUtc></StartTime><FrequencyChanges><FrequencyChange><Frequency dt:dt="r8">3312939</Frequency><Timestamp dt:dt="r8">25573744500</Timestamp><Current dt:dt="…	60.003	1	right	-195424031	04-24-2017	12:04:33	10:04:33	female	577	{RIGHTARROW}	77							0	1311456	1311044	{RIGHTARROW}	412	1309920	1309627	793	right8	33	17	556	mask33	0	1311027	0	1310827	eqm10_NoEyeNmodel1_dir	HV		gazeCOD	GazeCoDxp	1	400	0	1310527	7	1310427
GazeCoD_1Model_male	2	1	19	<?xml version="1.0"?>\n<Clock xmlns:dt="urn:schemas-microsoft-com:datatypes"><Description dt:dt="string">E-Prime Primary Realtime Clock</Description><StartTime><Timestamp dt:dt="int">0</Timestamp><DateUtc dt:dt="string">2017-04-24T10:04:32Z</DateUtc></StartTime><FrequencyChanges><FrequencyChange><Frequency dt:dt="r8">3312939</Frequency><Timestamp dt:dt="r8">25573744500</Timestamp><Current dt:dt="…	60.003	1	right	-195424031	04-24-2017	12:04:33	10:04:33	female	578	{LEFTARROW}	49							0	1313496	1313077	{DOWNARROW}	419	1311955	1311477	978	left1,6	2	17	557	mask2	0	1313061	0	1312861	eqm10_NoEyeNmodel1_dir	0		gazeCOD	GazeCoDxp	0	400	0	1312561	6	1312461
GazeCoD_1Model_male	2	1	19	<?xml version="1.0"?>\n<Clock xmlns:dt="urn:schemas-microsoft-com:datatypes"><Description dt:dt="string">E-Prime Primary Realtime Clock</Description><StartTime><Timestamp dt:dt="int">0</Timestamp><DateUtc dt:dt="string">2017-04-24T10:04:32Z</DateUtc></StartTime><FrequencyChanges><FrequencyChange><Frequency dt:dt="r8">3312939</Frequency><Timestamp dt:dt="r8">25573744500</Timestamp><Current dt:dt="…	60.003	1	right	-195424031	04-24-2017	12:04:33	10:04:33	female	579	{RIGHTARROW}	46							0	1315712	1315111	{DOWNARROW}	601	1313988	1313511	977	right1,6	7	17	558	mask7	0	1315094	0	1314894	eqm10_NoEyeNmodel1_dir	0		gazeCOD	GazeCoDxp	0	400	0	1314594	6	1314494
GazeCoD_1Model_male	2	1	19	<?xml version="1.0"?>\n<Clock xmlns:dt="urn:schemas-microsoft-com:datatypes"><Description dt:dt="string">E-Prime Primary Realtime Clock</Description><StartTime><Timestamp dt:dt="int">0</Timestamp><DateUtc dt:dt="string">2017-04-24T10:04:32Z</DateUtc></StartTime><FrequencyChanges><FrequencyChange><Frequency dt:dt="r8">3312939</Frequency><Timestamp dt:dt="r8">25573744500</Timestamp><Current dt:dt="…	60.003	1	right	-195424031	04-24-2017	12:04:33	10:04:33	female	580	{LEFTARROW}	53							0	1317560	1317227	{LEFTARROW}	333	1316104	1315727	877	left4,8	26	17	559	mask26	0	1317210	0	1317010	eqm10_NoEyeNmodel1_dir	HV		gazeCOD	GazeCoDxp	1	400	0	1316710	6	1316610
GazeCoD_1Model_male	2	1	19	<?xml version="1.0"?>\n<Clock xmlns:dt="urn:schemas-microsoft-com:datatypes"><Description dt:dt="string">E-Prime Primary Realtime Clock</Description><StartTime><Timestamp dt:dt="int">0</Timestamp><DateUtc dt:dt="string">2017-04-24T10:04:32Z</DateUtc></StartTime><FrequencyChanges><FrequencyChange><Frequency dt:dt="r8">3312939</Frequency><Timestamp dt:dt="r8">25573744500</Timestamp><Current dt:dt="…	60.003	1	right	-195424031	04-24-2017	12:04:33	10:04:33	female	581	{RIGHTARROW}	40							0	1319400	1319010	{RIGHTARROW}	390	1317894	1317577	817	right6,4	32	17	560	mask32	0	1318994	0	1318794	eqm10_NoEyeNmodel1_dir	HV		gazeCOD	GazeCoDxp	1	400	0	1318494	0	1318394
GazeCoD_1Model_male	2	1	19	<?xml version="1.0"?>\n<Clock xmlns:dt="urn:schemas-microsoft-com:datatypes"><Description dt:dt="string">E-Prime Primary Realtime Clock</Description><StartTime><Timestamp dt:dt="int">0</Timestamp><DateUtc dt:dt="string">2017-04-24T10:04:32Z</DateUtc></StartTime><FrequencyChanges><FrequencyChange><Frequency dt:dt="r8">3312939</Frequency><Timestamp dt:dt="r8">25573744500</Timestamp><Current dt:dt="…	60.003	1	right	-195424031	04-24-2017	12:04:33	10:04:33	female	582	{RIGHTARROW}	77							0	1321192	1320827	{RIGHTARROW}	365	1319703	1319410	793	right8	22	17	561	mask22	0	1320810	0	1320610	eqm10_NoEyeNmodel1_dir	90		gazeCOD	GazeCoDxp	1	400	0	1320310	7	1320210
[truncated: 1,440 more rows]
[truncated: 3 more columns]
