# Supplementary material for: Fixed or flexible? Orientation preference in identity and gaze processing in humans
Source: PLoS One. 2019 Jan 25;14(1):e0210503. doi: 10.1371/journal.pone.0210503 (PMC6347268; doi:10.1371/journal.pone.0210503)
Supplement: S3 File — Eprime log files were merged across gaze experiment sessions. (ZIP) [file pone.0210503.s005.zip › GazeCoD_1Model_male-20_merged.xlsx]

## Sheet: GazeCoD_1Model_male-20_merged
D:\GAZE\Gaze_data\GazeCoD_data\NEWDATA\GazeCoD_1Model_male-20-2.emrg2
ExperimentName	Subject	Session	Age	Clock.Information	Display.RefreshRate	Group	Handedness	RandomSeed	SessionDate	SessionTime	SessionTimeUtc	Sex	Block	Correct	Direction	FamiFiltered	FamiFiltered.Cycle	FamiFiltered.Sample	FamiFullSpectrum	FamiFullSpectrum.Cycle	FamiFullSpectrum.Sample	fixation.ACC	fixation.OffsetTime	fixation.OnsetTime	fixation.RESP	fixation.RT	fixation4.OffsetTime	fixation4.OnsetTime	fixdur	Gaze	GazeCoDxp	GazeCoDxp.Cycle	GazeCoDxp.Sample	mask	MASK.DurationError	MASK.OffsetTime	MASK.OnsetDelay	MASK.OnsetTime	Model	Orientation	Orilabel	Procedure	Running	STIMULUS.ACC	STIMULUS.Duration	STIMULUS.DurationError	STIMULUS.OffsetTime	STIMULUS.OnsetDelay	STIMULUS.OnsetTime
GazeCoD_1Model_male	20	2	22	<?xml version="1.0"?>\n<Clock xmlns:dt="urn:schemas-microsoft-com:datatypes"><Description dt:dt="string">E-Prime Primary Realtime Clock</Description><StartTime><Timestamp dt:dt="int">0</Timestamp><DateUtc dt:dt="string">2017-07-18T12:44:07Z</DateUtc></StartTime><FrequencyChanges><FrequencyChange><Frequency dt:dt="r8">3328124</Frequency><Timestamp dt:dt="r8">79380712086</Timestamp><Current dt:dt="…	59.941	1	left	2071969290	07-18-2017	14:44:07		female	1	{DOWNARROW}	79				2	1	1	0	53536	53120	{DOWNARROW}	416	51997	51569	928					mask23	0	53103	0	52903	eqf04_NoEyeNmodel6_dir	eq		Fami	FamiFullSpectrum	1	400	0	52603	6	52503
GazeCoD_1Model_male	20	2	22	<?xml version="1.0"?>\n<Clock xmlns:dt="urn:schemas-microsoft-com:datatypes"><Description dt:dt="string">E-Prime Primary Realtime Clock</Description><StartTime><Timestamp dt:dt="int">0</Timestamp><DateUtc dt:dt="string">2017-07-18T12:44:07Z</DateUtc></StartTime><FrequencyChanges><FrequencyChange><Frequency dt:dt="r8">3328124</Frequency><Timestamp dt:dt="r8">79380712086</Timestamp><Current dt:dt="…	59.941	1	left	2071969290	07-18-2017	14:44:07		female	2	{LEFTARROW}	78				12	1	2	0	55600	55556	{LEFTARROW}	44	54438	54071	867					mask33	0	55539	0	55339	eqf04_NoEyeNmodel6_dir	eq		Fami	FamiFullSpectrum	1	400	0	55039	1	54939
GazeCoD_1Model_male	20	2	22	<?xml version="1.0"?>\n<Clock xmlns:dt="urn:schemas-microsoft-com:datatypes"><Description dt:dt="string">E-Prime Primary Realtime Clock</Description><StartTime><Timestamp dt:dt="int">0</Timestamp><DateUtc dt:dt="string">2017-07-18T12:44:07Z</DateUtc></StartTime><FrequencyChanges><FrequencyChange><Frequency dt:dt="r8">3328124</Frequency><Timestamp dt:dt="r8">79380712086</Timestamp><Current dt:dt="…	59.941	1	left	2071969290	07-18-2017	14:44:07		female	3	{RIGHTARROW}	77				7	1	3	0	57808	57758	{RIGHTARROW}	50	56640	56140	1000					mask28	0	57741	0	57541	eqf04_NoEyeNmodel6_dir	eq		Fami	FamiFullSpectrum	1	400	0	57241	1	57141
GazeCoD_1Model_male	20	2	22	<?xml version="1.0"?>\n<Clock xmlns:dt="urn:schemas-microsoft-com:datatypes"><Description dt:dt="string">E-Prime Primary Realtime Clock</Description><StartTime><Timestamp dt:dt="int">0</Timestamp><DateUtc dt:dt="string">2017-07-18T12:44:07Z</DateUtc></StartTime><FrequencyChanges><FrequencyChange><Frequency dt:dt="r8">3328124</Frequency><Timestamp dt:dt="r8">79380712086</Timestamp><Current dt:dt="…	59.941	1	left	2071969290	07-18-2017	14:44:07		female	4	{LEFTARROW}	78				10	1	4	0	59880	59877	{LEFTARROW}	3	58756	58342	914					mask31	0	59860	0	59660	eqf04_NoEyeNmodel6_dir	eq		Fami	FamiFullSpectrum	1	400	0	59360	4	59260
GazeCoD_1Model_male	20	2	22	<?xml version="1.0"?>\n<Clock xmlns:dt="urn:schemas-microsoft-com:datatypes"><Description dt:dt="string">E-Prime Primary Realtime Clock</Description><StartTime><Timestamp dt:dt="int">0</Timestamp><DateUtc dt:dt="string">2017-07-18T12:44:07Z</DateUtc></StartTime><FrequencyChanges><FrequencyChange><Frequency dt:dt="r8">3328124</Frequency><Timestamp dt:dt="r8">79380712086</Timestamp><Current dt:dt="…	59.941	1	left	2071969290	07-18-2017	14:44:07		female	5	{DOWNARROW}	79				1	1	5	0	62480	61879	{DOWNARROW}	601	60765	60411	854					mask22	0	61862	0	61662	eqf04_NoEyeNmodel6_dir	eq		Fami	FamiFullSpectrum	1	400	0	61362	-3	61262
GazeCoD_1Model_male	20	2	22	<?xml version="1.0"?>\n<Clock xmlns:dt="urn:schemas-microsoft-com:datatypes"><Description dt:dt="string">E-Prime Primary Realtime Clock</Description><StartTime><Timestamp dt:dt="int">0</Timestamp><DateUtc dt:dt="string">2017-07-18T12:44:07Z</DateUtc></StartTime><FrequencyChanges><FrequencyChange><Frequency dt:dt="r8">3328124</Frequency><Timestamp dt:dt="r8">79380712086</Timestamp><Current dt:dt="…	59.941	1	left	2071969290	07-18-2017	14:44:07		female	6	{LEFTARROW}	78				9	1	6	0	64528	64465	{LEFTARROW}	63	63353	63014	839					mask30	0	64448	0	64248	eqf04_NoEyeNmodel6_dir	eq		Fami	FamiFullSpectrum	1	400	0	63948	-5	63848
GazeCoD_1Model_male	20	2	22	<?xml version="1.0"?>\n<Clock xmlns:dt="urn:schemas-microsoft-com:datatypes"><Description dt:dt="string">E-Prime Primary Realtime Clock</Description><StartTime><Timestamp dt:dt="int">0</Timestamp><DateUtc dt:dt="string">2017-07-18T12:44:07Z</DateUtc></StartTime><FrequencyChanges><FrequencyChange><Frequency dt:dt="r8">3328124</Frequency><Timestamp dt:dt="r8">79380712086</Timestamp><Current dt:dt="…	59.941	1	left	2071969290	07-18-2017	14:44:07		female	7	{DOWNARROW}	79				4	1	7	0	66744	66467	{DOWNARROW}	277	65345	65066	779					mask25	0	66450	0	66250	eqf04_NoEyeNmodel6_dir	eq		Fami	FamiFullSpectrum	1	400	0	65950	5	65850
GazeCoD_1Model_male	20	2	22	<?xml version="1.0"?>\n<Clock xmlns:dt="urn:schemas-microsoft-com:datatypes"><Description dt:dt="string">E-Prime Primary Realtime Clock</Description><StartTime><Timestamp dt:dt="int">0</Timestamp><DateUtc dt:dt="string">2017-07-18T12:44:07Z</DateUtc></StartTime><FrequencyChanges><FrequencyChange><Frequency dt:dt="r8">3328124</Frequency><Timestamp dt:dt="r8">79380712086</Timestamp><Current dt:dt="…	59.941	1	left	2071969290	07-18-2017	14:44:07		female	8	{DOWNARROW}	79				3	1	8	0	69184	68836	{DOWNARROW}	348	67723	67285	938					mask24	0	68819	0	68619	eqf04_NoEyeNmodel6_dir	eq		Fami	FamiFullSpectrum	1	400	0	68319	-4	68219
GazeCoD_1Model_male	20	2	22	<?xml version="1.0"?>\n<Clock xmlns:dt="urn:schemas-microsoft-com:datatypes"><Description dt:dt="string">E-Prime Primary Realtime Clock</Description><StartTime><Timestamp dt:dt="int">0</Timestamp><DateUtc dt:dt="string">2017-07-18T12:44:07Z</DateUtc></StartTime><FrequencyChanges><FrequencyChange><Frequency dt:dt="r8">3328124</Frequency><Timestamp dt:dt="r8">79380712086</Timestamp><Current dt:dt="…	59.941	1	left	2071969290	07-18-2017	14:44:07		female	9	{LEFTARROW}	78				11	1	9	0	71464	71205	{LEFTARROW}	259	70091	69720	871					mask32	0	71188	0	70988	eqf04_NoEyeNmodel6_dir	eq		Fami	FamiFullSpectrum	1	400	0	70688	-3	70588
GazeCoD_1Model_male	20	2	22	<?xml version="1.0"?>\n<Clock xmlns:dt="urn:schemas-microsoft-com:datatypes"><Description dt:dt="string">E-Prime Primary Realtime Clock</Description><StartTime><Timestamp dt:dt="int">0</Timestamp><DateUtc dt:dt="string">2017-07-18T12:44:07Z</DateUtc></StartTime><FrequencyChanges><FrequencyChange><Frequency dt:dt="r8">3328124</Frequency><Timestamp dt:dt="r8">79380712086</Timestamp><Current dt:dt="…	59.941	1	left	2071969290	07-18-2017	14:44:07		female	10	{RIGHTARROW}	77				8	1	10	0	73744	73491	{RIGHTARROW}	253	72372	72006	866					mask29	0	73474	0	73274	eqf04_NoEyeNmodel6_dir	eq		Fami	FamiFullSpectrum	1	400	0	72974	2	72874
GazeCoD_1Model_male	20	2	22	<?xml version="1.0"?>\n<Clock xmlns:dt="urn:schemas-microsoft-com:datatypes"><Description dt:dt="string">E-Prime Primary Realtime Clock</Description><StartTime><Timestamp dt:dt="int">0</Timestamp><DateUtc dt:dt="string">2017-07-18T12:44:07Z</DateUtc></StartTime><FrequencyChanges><FrequencyChange><Frequency dt:dt="r8">3328124</Frequency><Timestamp dt:dt="r8">79380712086</Timestamp><Current dt:dt="…	59.941	1	left	2071969290	07-18-2017	14:44:07		female	11	{RIGHTARROW}	77				6	1	11	0	76080	75827	{RIGHTARROW}	253	74714	74275	939					mask27	0	75810	1	75610	eqf04_NoEyeNmodel6_dir	eq		Fami	FamiFullSpectrum	1	400	0	75309	-5	75209
GazeCoD_1Model_male	20	2	22	<?xml version="1.0"?>\n<Clock xmlns:dt="urn:schemas-microsoft-com:datatypes"><Description dt:dt="string">E-Prime Primary Realtime Clock</Description><StartTime><Timestamp dt:dt="int">0</Timestamp><DateUtc dt:dt="string">2017-07-18T12:44:07Z</DateUtc></StartTime><FrequencyChanges><FrequencyChange><Frequency dt:dt="r8">3328124</Frequency><Timestamp dt:dt="r8">79380712086</Timestamp><Current dt:dt="…	59.941	1	left	2071969290	07-18-2017	14:44:07		female	12	{RIGHTARROW}	77				5	1	12	0	78448	78062	{RIGHTARROW}	386	76946	76611	835					mask26	0	78045	0	77845	eqf04_NoEyeNmodel6_dir	eq		Fami	FamiFullSpectrum	1	400	0	77545	-1	77445
GazeCoD_1Model_male	20	2	22	<?xml version="1.0"?>\n<Clock xmlns:dt="urn:schemas-microsoft-com:datatypes"><Description dt:dt="string">E-Prime Primary Realtime Clock</Description><StartTime><Timestamp dt:dt="int">0</Timestamp><DateUtc dt:dt="string">2017-07-18T12:44:07Z</DateUtc></StartTime><FrequencyChanges><FrequencyChange><Frequency dt:dt="r8">3328124</Frequency><Timestamp dt:dt="r8">79380712086</Timestamp><Current dt:dt="…	59.941	1	left	2071969290	07-18-2017	14:44:07		female	13	{DOWNARROW}	79	1	1	1				0	82616	82266	{DOWNARROW}	350	81154	80748	906					mask1	0	82249	0	82049	eqf04_NoEyeNmodel6_dir	0		FamiFilt	FamiFiltered	1	400	0	81749	-5	81649
GazeCoD_1Model_male	20	2	22	<?xml version="1.0"?>\n<Clock xmlns:dt="urn:schemas-microsoft-com:datatypes"><Description dt:dt="string">E-Prime Primary Realtime Clock</Description><StartTime><Timestamp dt:dt="int">0</Timestamp><DateUtc dt:dt="string">2017-07-18T12:44:07Z</DateUtc></StartTime><FrequencyChanges><FrequencyChange><Frequency dt:dt="r8">3328124</Frequency><Timestamp dt:dt="r8">79380712086</Timestamp><Current dt:dt="…	59.941	1	left	2071969290	07-18-2017	14:44:07		female	14	{DOWNARROW}	79	4	1	2				0	84768	84001	{RIGHTARROW}	767	82884	82633	751					mask13	0	83985	1	83785	eqf04_NoEyeNmodel6_dir	90		FamiFilt	FamiFiltered	0	400	0	83484	0	83384
GazeCoD_1Model_male	20	2	22	<?xml version="1.0"?>\n<Clock xmlns:dt="urn:schemas-microsoft-com:datatypes"><Description dt:dt="string">E-Prime Primary Realtime Clock</Description><StartTime><Timestamp dt:dt="int">0</Timestamp><DateUtc dt:dt="string">2017-07-18T12:44:07Z</DateUtc></StartTime><FrequencyChanges><FrequencyChange><Frequency dt:dt="r8">3328124</Frequency><Timestamp dt:dt="r8">79380712086</Timestamp><Current dt:dt="…	59.941	1	left	2071969290	07-18-2017	14:44:07		female	15	{LEFTARROW}	78	3	1	3				0	86752	86204	{DOWNARROW}	548	85091	84786	805					mask9	0	86187	1	85987	eqf04_NoEyeNmodel6_dir	0		FamiFilt	FamiFiltered	0	400	0	85686	-5	85586
GazeCoD_1Model_male	20	2	22	<?xml version="1.0"?>\n<Clock xmlns:dt="urn:schemas-microsoft-com:datatypes"><Description dt:dt="string">E-Prime Primary Realtime Clock</Description><StartTime><Timestamp dt:dt="int">0</Timestamp><DateUtc dt:dt="string">2017-07-18T12:44:07Z</DateUtc></StartTime><FrequencyChanges><FrequencyChange><Frequency dt:dt="r8">3328124</Frequency><Timestamp dt:dt="r8">79380712086</Timestamp><Current dt:dt="…	59.941	1	left	2071969290	07-18-2017	14:44:07		female	16	{DOWNARROW}	79	7	1	4				0	89432	88222	{DOWNARROW}	1210	87101	86771	830					mask25	0	88205	0	88005	eqf04_NoEyeNmodel6_dir	90		FamiFilt	FamiFiltered	1	400	0	87705	4	87605
GazeCoD_1Model_male	20	2	22	<?xml version="1.0"?>\n<Clock xmlns:dt="urn:schemas-microsoft-com:datatypes"><Description dt:dt="string">E-Prime Primary Realtime Clock</Description><StartTime><Timestamp dt:dt="int">0</Timestamp><DateUtc dt:dt="string">2017-07-18T12:44:07Z</DateUtc></StartTime><FrequencyChanges><FrequencyChange><Frequency dt:dt="r8">3328124</Frequency><Timestamp dt:dt="r8">79380712086</Timestamp><Current dt:dt="…	59.941	1	left	2071969290	07-18-2017	14:44:07		female	17	{LEFTARROW}	78	6	1	5				0	91712	90958	{RIGHTARROW}	754	89846	89457	889					mask15	0	90942	1	90742	eqf04_NoEyeNmodel6_dir	90		FamiFilt	FamiFiltered	0	400	0	90441	-5	90341
GazeCoD_1Model_male	20	2	22	<?xml version="1.0"?>\n<Clock xmlns:dt="urn:schemas-microsoft-com:datatypes"><Description dt:dt="string">E-Prime Primary Realtime Clock</Description><StartTime><Timestamp dt:dt="int">0</Timestamp><DateUtc dt:dt="string">2017-07-18T12:44:07Z</DateUtc></StartTime><FrequencyChanges><FrequencyChange><Frequency dt:dt="r8">3328124</Frequency><Timestamp dt:dt="r8">79380712086</Timestamp><Current dt:dt="…	59.941	1	left	2071969290	07-18-2017	14:44:07		female	18	{RIGHTARROW}	77	8	1	6				0	93472	93127	{RIGHTARROW}	345	92013	91726	787					mask26	0	93110	0	92910	eqf04_NoEyeNmodel6_dir	90		FamiFilt	FamiFiltered	1	400	0	92610	-3	92510
GazeCoD_1Model_male	20	2	22	<?xml version="1.0"?>\n<Clock xmlns:dt="urn:schemas-microsoft-com:datatypes"><Description dt:dt="string">E-Prime Primary Realtime Clock</Description><StartTime><Timestamp dt:dt="int">0</Timestamp><DateUtc dt:dt="string">2017-07-18T12:44:07Z</DateUtc></StartTime><FrequencyChanges><FrequencyChange><Frequency dt:dt="r8">3328124</Frequency><Timestamp dt:dt="r8">79380712086</Timestamp><Current dt:dt="…	59.941	1	left	2071969290	07-18-2017	14:44:07		female	19	{RIGHTARROW}	77	2	1	7				0	95152	94963	{DOWNARROW}	189	93851	93494	857					mask5	0	94946	0	94746	eqf04_NoEyeNmodel6_dir	0		FamiFilt	FamiFiltered	0	400	0	94446	-5	94346
GazeCoD_1Model_male	20	2	22	<?xml version="1.0"?>\n<Clock xmlns:dt="urn:schemas-microsoft-com:datatypes"><Description dt:dt="string">E-Prime Primary Realtime Clock</Description><StartTime><Timestamp dt:dt="int">0</Timestamp><DateUtc dt:dt="string">2017-07-18T12:44:07Z</DateUtc></StartTime><FrequencyChanges><FrequencyChange><Frequency dt:dt="r8">3328124</Frequency><Timestamp dt:dt="r8">79380712086</Timestamp><Current dt:dt="…	59.941	1	left	2071969290	07-18-2017	14:44:07		female	20	{LEFTARROW}	78	9	1	8				0	97272	96731	{LEFTARROW}	541	95607	95163	944					mask27	0	96714	0	96514	eqf04_NoEyeNmodel6_dir	90		FamiFilt	FamiFiltered	1	400	0	96214	7	96114
GazeCoD_1Model_male	20	2	22	<?xml version="1.0"?>\n<Clock xmlns:dt="urn:schemas-microsoft-com:datatypes"><Description dt:dt="string">E-Prime Primary Realtime Clock</Description><StartTime><Timestamp dt:dt="int">0</Timestamp><DateUtc dt:dt="string">2017-07-18T12:44:07Z</DateUtc></StartTime><FrequencyChanges><FrequencyChange><Frequency dt:dt="r8">3328124</Frequency><Timestamp dt:dt="r8">79380712086</Timestamp><Current dt:dt="…	59.941	1	left	2071969290	07-18-2017	14:44:07		female	21	{RIGHTARROW}	77	5	1	9				0	99240	98666	{DOWNARROW}	574	97541	97282	759					mask14	0	98649	0	98449	eqf04_NoEyeNmodel6_dir	90		FamiFilt	FamiFiltered	0	400	0	98149	8	98049
GazeCoD_1Model_male	20	2	22	<?xml version="1.0"?>\n<Clock xmlns:dt="urn:schemas-microsoft-com:datatypes"><Description dt:dt="string">E-Prime Primary Realtime Clock</Description><StartTime><Timestamp dt:dt="int">0</Timestamp><DateUtc dt:dt="string">2017-07-18T12:44:07Z</DateUtc></StartTime><FrequencyChanges><FrequencyChange><Frequency dt:dt="r8">3328124</Frequency><Timestamp dt:dt="r8">79380712086</Timestamp><Current dt:dt="…	59.941	1	left	2071969290	07-18-2017	14:44:07		female	22	{LEFTARROW}	55							0	120408	120188	{DOWNARROW}	220	119067	118787	780	left6,4	5	1	1	mask5	0	120171	0	119971	eqm10_NoEyeNmodel1_dir	0	V	gazeCOD	GazeCoDxp	0	400	0	119671	4	119571
GazeCoD_1Model_male	20	2	22	<?xml version="1.0"?>\n<Clock xmlns:dt="urn:schemas-microsoft-com:datatypes"><Description dt:dt="string">E-Prime Primary Realtime Clock</Description><StartTime><Timestamp dt:dt="int">0</Timestamp><DateUtc dt:dt="string">2017-07-18T12:44:07Z</DateUtc></StartTime><FrequencyChanges><FrequencyChange><Frequency dt:dt="r8">3328124</Frequency><Timestamp dt:dt="r8">79380712086</Timestamp><Current dt:dt="…	59.941	1	left	2071969290	07-18-2017	14:44:07		female	23	{RIGHTARROW}	46							0	122000	121856	{DOWNARROW}	144	120730	120422	808	right1,6	7	1	2	mask7	0	121839	0	121639	eqm10_NoEyeNmodel1_dir	0	V	gazeCOD	GazeCoDxp	0	400	0	121339	9	121239
GazeCoD_1Model_male	20	2	22	<?xml version="1.0"?>\n<Clock xmlns:dt="urn:schemas-microsoft-com:datatypes"><Description dt:dt="string">E-Prime Primary Realtime Clock</Description><StartTime><Timestamp dt:dt="int">0</Timestamp><DateUtc dt:dt="string">2017-07-18T12:44:07Z</DateUtc></StartTime><FrequencyChanges><FrequencyChange><Frequency dt:dt="r8">3328124</Frequency><Timestamp dt:dt="r8">79380712086</Timestamp><Current dt:dt="…	59.941	1	left	2071969290	07-18-2017	14:44:07		female	24	{RIGHTARROW}	42							0	123752	123575	{RIGHTARROW}	177	122452	122023	929	right4,8	31	1	3	mask31	0	123558	1	123358	eqm10_NoEyeNmodel1_dir	90	HV	gazeCOD	GazeCoDxp	1	400	0	123057	5	122957
GazeCoD_1Model_male	20	2	22	<?xml version="1.0"?>\n<Clock xmlns:dt="urn:schemas-microsoft-com:datatypes"><Description dt:dt="string">E-Prime Primary Realtime Clock</Description><StartTime><Timestamp dt:dt="int">0</Timestamp><DateUtc dt:dt="string">2017-07-18T12:44:07Z</DateUtc></StartTime><FrequencyChanges><FrequencyChange><Frequency dt:dt="r8">3328124</Frequency><Timestamp dt:dt="r8">79380712086</Timestamp><Current dt:dt="…	59.941	1	left	2071969290	07-18-2017	14:44:07		female	25	{LEFTARROW}	51							0	125552	125377	{DOWNARROW}	175	124254	123775	979	left3,2	25	1	4	mask25	0	125360	1	125160	eqm10_NoEyeNmodel1_dir	90	HV	gazeCOD	GazeCoDxp	0	400	0	124859	5	124759
GazeCoD_1Model_male	20	2	22	<?xml version="1.0"?>\n<Clock xmlns:dt="urn:schemas-microsoft-com:datatypes"><Description dt:dt="string">E-Prime Primary Realtime Clock</Description><StartTime><Timestamp dt:dt="int">0</Timestamp><DateUtc dt:dt="string">2017-07-18T12:44:07Z</DateUtc></StartTime><FrequencyChanges><FrequencyChange><Frequency dt:dt="r8">3328124</Frequency><Timestamp dt:dt="r8">79380712086</Timestamp><Current dt:dt="…	59.941	1	left	2071969290	07-18-2017	14:44:07		female	26	{RIGHTARROW}	40							0	127408	127128	{DOWNARROW}	280	126010	125577	933	right6,4	10	1	5	mask10	0	127111	0	126911	eqm10_NoEyeNmodel1_dir	0	V	gazeCOD	GazeCoDxp	0	400	0	126611	1	126511
GazeCoD_1Model_male	20	2	22	<?xml version="1.0"?>\n<Clock xmlns:dt="urn:schemas-microsoft-com:datatypes"><Description dt:dt="string">E-Prime Primary Realtime Clock</Description><StartTime><Timestamp dt:dt="int">0</Timestamp><DateUtc dt:dt="string">2017-07-18T12:44:07Z</DateUtc></StartTime><FrequencyChanges><FrequencyChange><Frequency dt:dt="r8">3328124</Frequency><Timestamp dt:dt="r8">79380712086</Timestamp><Current dt:dt="…	59.941	1	left	2071969290	07-18-2017	14:44:07		female	27	{LEFTARROW}	53							0	129728	128880	{DOWNARROW}	848	127768	127429	839	left4,8	26	1	6	mask26	0	128863	0	128663	eqm10_NoEyeNmodel1_dir	90	HV	gazeCOD	GazeCoDxp	0	400	0	128363	-5	128263
GazeCoD_1Model_male	20	2	22	<?xml version="1.0"?>\n<Clock xmlns:dt="urn:schemas-microsoft-com:datatypes"><Description dt:dt="string">E-Prime Primary Realtime Clock</Description><StartTime><Timestamp dt:dt="int">0</Timestamp><DateUtc dt:dt="string">2017-07-18T12:44:07Z</DateUtc></StartTime><FrequencyChanges><FrequencyChange><Frequency dt:dt="r8">3328124</Frequency><Timestamp dt:dt="r8">79380712086</Timestamp><Current dt:dt="…	59.941	1	left	2071969290	07-18-2017	14:44:07		female	28	{LEFTARROW}	49							0	132016	131182	{DOWNARROW}	834	130060	129748	812	left1,6	24	1	7	mask24	0	131166	1	130966	eqm10_NoEyeNmodel1_dir	90	HV	gazeCOD	GazeCoDxp	0	400	0	130665	5	130565
GazeCoD_1Model_male	20	2	22	<?xml version="1.0"?>\n<Clock xmlns:dt="urn:schemas-microsoft-com:datatypes"><Description dt:dt="string">E-Prime Primary Realtime Clock</Description><StartTime><Timestamp dt:dt="int">0</Timestamp><DateUtc dt:dt="string">2017-07-18T12:44:07Z</DateUtc></StartTime><FrequencyChanges><FrequencyChange><Frequency dt:dt="r8">3328124</Frequency><Timestamp dt:dt="r8">79380712086</Timestamp><Current dt:dt="…	59.941	1	left	2071969290	07-18-2017	14:44:07		female	29	{DOWNARROW}	79							0	133808	133468	{DOWNARROW}	340	132355	132033	822	DG0	1	1	8	mask1	0	133451	0	133251	eqm10_NoEyeNmodel1_dir	0	V	gazeCOD	GazeCoDxp	1	400	0	132951	-4	132851
GazeCoD_1Model_male	20	2	22	<?xml version="1.0"?>\n<Clock xmlns:dt="urn:schemas-microsoft-com:datatypes"><Description dt:dt="string">E-Prime Primary Realtime Clock</Description><StartTime><Timestamp dt:dt="int">0</Timestamp><DateUtc dt:dt="string">2017-07-18T12:44:07Z</DateUtc></StartTime><FrequencyChanges><FrequencyChange><Frequency dt:dt="r8">3328124</Frequency><Timestamp dt:dt="r8">79380712086</Timestamp><Current dt:dt="…	59.941	1	left	2071969290	07-18-2017	14:44:07		female	30	{DOWNARROW}	79							0	135848	135253	{RIGHTARROW}	595	134135	133818	817	DG0	23	1	9	mask23	0	135236	0	135036	eqm10_NoEyeNmodel1_dir	90	HV	gazeCOD	GazeCoDxp	0	400	0	134736	1	134636
GazeCoD_1Model_male	20	2	22	<?xml version="1.0"?>\n<Clock xmlns:dt="urn:schemas-microsoft-com:datatypes"><Description dt:dt="string">E-Prime Primary Realtime Clock</Description><StartTime><Timestamp dt:dt="int">0</Timestamp><DateUtc dt:dt="string">2017-07-18T12:44:07Z</DateUtc></StartTime><FrequencyChanges><FrequencyChange><Frequency dt:dt="r8">3328124</Frequency><Timestamp dt:dt="r8">79380712086</Timestamp><Current dt:dt="…	59.941	1	left	2071969290	07-18-2017	14:44:07		female	31	{RIGHTARROW}	46							0	137512	137305	{RIGHTARROW}	207	136179	135871	808	right1,6	29	1	10	mask29	0	137288	0	137088	eqm10_NoEyeNmodel1_dir	90	HV	gazeCOD	GazeCoDxp	1	400	0	136788	9	136688
GazeCoD_1Model_male	20	2	22	<?xml version="1.0"?>\n<Clock xmlns:dt="urn:schemas-microsoft-com:datatypes"><Description dt:dt="string">E-Prime Primary Realtime Clock</Description><StartTime><Timestamp dt:dt="int">0</Timestamp><DateUtc dt:dt="string">2017-07-18T12:44:07Z</DateUtc></StartTime><FrequencyChanges><FrequencyChange><Frequency dt:dt="r8">3328124</Frequency><Timestamp dt:dt="r8">79380712086</Timestamp><Current dt:dt="…	59.941	1	left	2071969290	07-18-2017	14:44:07		female	32	{LEFTARROW}	49							0	139416	139057	{DOWNARROW}	359	137936	137522	914	left1,6	2	1	11	mask2	0	139040	0	138840	eqm10_NoEyeNmodel1_dir	0	V	gazeCOD	GazeCoDxp	0	400	0	138540	4	138440
GazeCoD_1Model_male	20	2	22	<?xml version="1.0"?>\n<Clock xmlns:dt="urn:schemas-microsoft-com:datatypes"><Description dt:dt="string">E-Prime Primary Realtime Clock</Description><StartTime><Timestamp dt:dt="int">0</Timestamp><DateUtc dt:dt="string">2017-07-18T12:44:07Z</DateUtc></StartTime><FrequencyChanges><FrequencyChange><Frequency dt:dt="r8">3328124</Frequency><Timestamp dt:dt="r8">79380712086</Timestamp><Current dt:dt="…	59.941	1	left	2071969290	07-18-2017	14:44:07		female	33	{RIGHTARROW}	42							0	141128	141009	{RIGHTARROW}	119	139892	139441	951	right4,8	20	1	12	mask20	0	140992	0	140792	eqm10_NoEyeNmodel1_dir	90	H	gazeCOD	GazeCoDxp	1	400	0	140492	0	140392
GazeCoD_1Model_male	20	2	22	<?xml version="1.0"?>\n<Clock xmlns:dt="urn:schemas-microsoft-com:datatypes"><Description dt:dt="string">E-Prime Primary Realtime Clock</Description><StartTime><Timestamp dt:dt="int">0</Timestamp><DateUtc dt:dt="string">2017-07-18T12:44:07Z</DateUtc></StartTime><FrequencyChanges><FrequencyChange><Frequency dt:dt="r8">3328124</Frequency><Timestamp dt:dt="r8">79380712086</Timestamp><Current dt:dt="…	59.941	1	left	2071969290	07-18-2017	14:44:07		female	34	{LEFTARROW}	51							0	143296	142727	{LEFTARROW}	569	141610	141143	967	left3,2	14	1	13	mask14	0	142711	1	142511	eqm10_NoEyeNmodel1_dir	90	H	gazeCOD	GazeCoDxp	1	400	0	142210	0	142110
GazeCoD_1Model_male	20	2	22	<?xml version="1.0"?>\n<Clock xmlns:dt="urn:schemas-microsoft-com:datatypes"><Description dt:dt="string">E-Prime Primary Realtime Clock</Description><StartTime><Timestamp dt:dt="int">0</Timestamp><DateUtc dt:dt="string">2017-07-18T12:44:07Z</DateUtc></StartTime><FrequencyChanges><FrequencyChange><Frequency dt:dt="r8">3328124</Frequency><Timestamp dt:dt="r8">79380712086</Timestamp><Current dt:dt="…	59.941	1	left	2071969290	07-18-2017	14:44:07		female	35	{LEFTARROW}	55							0	144968	144729	{DOWNARROW}	239	143604	143311	793	left6,4	27	1	14	mask27	0	144713	1	144513	eqm10_NoEyeNmodel1_dir	90	HV	gazeCOD	GazeCoDxp	0	400	0	144212	8	144112
GazeCoD_1Model_male	20	2	22	<?xml version="1.0"?>\n<Clock xmlns:dt="urn:schemas-microsoft-com:datatypes"><Description dt:dt="string">E-Prime Primary Realtime Clock</Description><StartTime><Timestamp dt:dt="int">0</Timestamp><DateUtc dt:dt="string">2017-07-18T12:44:07Z</DateUtc></StartTime><FrequencyChanges><FrequencyChange><Frequency dt:dt="r8">3328124</Frequency><Timestamp dt:dt="r8">79380712086</Timestamp><Current dt:dt="…	59.941	1	left	2071969290	07-18-2017	14:44:07		female	36	{RIGHTARROW}	40							0	146760	146465	{RIGHTARROW}	295	145341	144980	861	right6,4	32	1	15	mask32	0	146448	1	146248	eqm10_NoEyeNmodel1_dir	90	HV	gazeCOD	GazeCoDxp	1	400	0	145947	6	145847
GazeCoD_1Model_male	20	2	22	<?xml version="1.0"?>\n<Clock xmlns:dt="urn:schemas-microsoft-com:datatypes"><Description dt:dt="string">E-Prime Primary Realtime Clock</Description><StartTime><Timestamp dt:dt="int">0</Timestamp><DateUtc dt:dt="string">2017-07-18T12:44:07Z</DateUtc></StartTime><FrequencyChanges><FrequencyChange><Frequency dt:dt="r8">3328124</Frequency><Timestamp dt:dt="r8">79380712086</Timestamp><Current dt:dt="…	59.941	1	left	2071969290	07-18-2017	14:44:07		female	37	{RIGHTARROW}	40							0	148576	148383	{RIGHTARROW}	193	147258	146782	976	right6,4	21	1	16	mask21	0	148366	0	148166	eqm10_NoEyeNmodel1_dir	90	H	gazeCOD	GazeCoDxp	1	400	0	147866	8	147766
GazeCoD_1Model_male	20	2	22	<?xml version="1.0"?>\n<Clock xmlns:dt="urn:schemas-microsoft-com:datatypes"><Description dt:dt="string">E-Prime Primary Realtime Clock</Description><StartTime><Timestamp dt:dt="int">0</Timestamp><DateUtc dt:dt="string">2017-07-18T12:44:07Z</DateUtc></StartTime><FrequencyChanges><FrequencyChange><Frequency dt:dt="r8">3328124</Frequency><Timestamp dt:dt="r8">79380712086</Timestamp><Current dt:dt="…	59.941	1	left	2071969290	07-18-2017	14:44:07		female	38	{RIGHTARROW}	42							0	150672	150185	{RIGHTARROW}	487	149066	148600	966	right4,8	9	1	17	mask9	0	150168	0	149968	eqm10_NoEyeNmodel1_dir	0	V	gazeCOD	GazeCoDxp	1	400	0	149668	2	149568
GazeCoD_1Model_male	20	2	22	<?xml version="1.0"?>\n<Clock xmlns:dt="urn:schemas-microsoft-com:datatypes"><Description dt:dt="string">E-Prime Primary Realtime Clock</Description><StartTime><Timestamp dt:dt="int">0</Timestamp><DateUtc dt:dt="string">2017-07-18T12:44:07Z</DateUtc></StartTime><FrequencyChanges><FrequencyChange><Frequency dt:dt="r8">3328124</Frequency><Timestamp dt:dt="r8">79380712086</Timestamp><Current dt:dt="…	59.941	1	left	2071969290	07-18-2017	14:44:07		female	39	{LEFTARROW}	53							0	152600	152220	{DOWNARROW}	380	151098	150685	913	left4,8	4	1	18	mask4	0	152203	0	152003	eqm10_NoEyeNmodel1_dir	0	V	gazeCOD	GazeCoDxp	0	400	0	151703	5	151603
GazeCoD_1Model_male	20	2	22	<?xml version="1.0"?>\n<Clock xmlns:dt="urn:schemas-microsoft-com:datatypes"><Description dt:dt="string">E-Prime Primary Realtime Clock</Description><StartTime><Timestamp dt:dt="int">0</Timestamp><DateUtc dt:dt="string">2017-07-18T12:44:07Z</DateUtc></StartTime><FrequencyChanges><FrequencyChange><Frequency dt:dt="r8">3328124</Frequency><Timestamp dt:dt="r8">79380712086</Timestamp><Current dt:dt="…	59.941	1	left	2071969290	07-18-2017	14:44:07		female	40	{RIGHTARROW}	77							0	154624	154122	{RIGHTARROW}	502	153001	152621	880	right8	33	1	19	mask33	0	154105	0	153905	eqm10_NoEyeNmodel1_dir	90	HV	gazeCOD	GazeCoDxp	1	400	0	153605	4	153505
GazeCoD_1Model_male	20	2	22	<?xml version="1.0"?>\n<Clock xmlns:dt="urn:schemas-microsoft-com:datatypes"><Description dt:dt="string">E-Prime Primary Realtime Clock</Description><StartTime><Timestamp dt:dt="int">0</Timestamp><DateUtc dt:dt="string">2017-07-18T12:44:07Z</DateUtc></StartTime><FrequencyChanges><FrequencyChange><Frequency dt:dt="r8">3328124</Frequency><Timestamp dt:dt="r8">79380712086</Timestamp><Current dt:dt="…	59.941	1	left	2071969290	07-18-2017	14:44:07		female	41	{LEFTARROW}	78							0	156416	156158	{LEFTARROW}	258	155045	154639	906	left8	17	1	20	mask17	0	156141	1	155941	eqm10_NoEyeNmodel1_dir	90	H	gazeCOD	GazeCoDxp	1	400	0	155640	-5	155540
GazeCoD_1Model_male	20	2	22	<?xml version="1.0"?>\n<Clock xmlns:dt="urn:schemas-microsoft-com:datatypes"><Description dt:dt="string">E-Prime Primary Realtime Clock</Description><StartTime><Timestamp dt:dt="int">0</Timestamp><DateUtc dt:dt="string">2017-07-18T12:44:07Z</DateUtc></StartTime><FrequencyChanges><FrequencyChange><Frequency dt:dt="r8">3328124</Frequency><Timestamp dt:dt="r8">79380712086</Timestamp><Current dt:dt="…	59.941	1	left	2071969290	07-18-2017	14:44:07		female	42	{DOWNARROW}	79							0	158232	158010	{LEFTARROW}	222	156884	156441	943	DG0	12	1	21	mask12	0	157993	1	157793	eqm10_NoEyeNmodel1_dir	90	H	gazeCOD	GazeCoDxp	0	400	0	157492	8	157392
GazeCoD_1Model_male	20	2	22	<?xml version="1.0"?>\n<Clock xmlns:dt="urn:schemas-microsoft-com:datatypes"><Description dt:dt="string">E-Prime Primary Realtime Clock</Description><StartTime><Timestamp dt:dt="int">0</Timestamp><DateUtc dt:dt="string">2017-07-18T12:44:07Z</DateUtc></StartTime><FrequencyChanges><FrequencyChange><Frequency dt:dt="r8">3328124</Frequency><Timestamp dt:dt="r8">79380712086</Timestamp><Current dt:dt="…	59.941	1	left	2071969290	07-18-2017	14:44:07		female	43	{RIGHTARROW}	46							0	161440	159695	{LEFTARROW}	1745	158571	158243	828	right1,6	18	1	22	mask18	0	159678	1	159478	eqm10_NoEyeNmodel1_dir	90	H	gazeCOD	GazeCoDxp	0	400	0	159177	6	159077
GazeCoD_1Model_male	20	2	22	<?xml version="1.0"?>\n<Clock xmlns:dt="urn:schemas-microsoft-com:datatypes"><Description dt:dt="string">E-Prime Primary Realtime Clock</Description><StartTime><Timestamp dt:dt="int">0</Timestamp><DateUtc dt:dt="string">2017-07-18T12:44:07Z</DateUtc></StartTime><FrequencyChanges><FrequencyChange><Frequency dt:dt="r8">3328124</Frequency><Timestamp dt:dt="r8">79380712086</Timestamp><Current dt:dt="…	59.941	1	left	2071969290	07-18-2017	14:44:07		female	44	{RIGHTARROW}	44							0	163432	163031	{DOWNARROW}	401	161908	161463	945	right3,2	30	1	23	mask30	0	163014	0	162814	eqm10_NoEyeNmodel1_dir	90	HV	gazeCOD	GazeCoDxp	0	400	0	162514	6	162414
GazeCoD_1Model_male	20	2	22	<?xml version="1.0"?>\n<Clock xmlns:dt="urn:schemas-microsoft-com:datatypes"><Description dt:dt="string">E-Prime Primary Realtime Clock</Description><StartTime><Timestamp dt:dt="int">0</Timestamp><DateUtc dt:dt="string">2017-07-18T12:44:07Z</DateUtc></StartTime><FrequencyChanges><FrequencyChange><Frequency dt:dt="r8">3328124</Frequency><Timestamp dt:dt="r8">79380712086</Timestamp><Current dt:dt="…	59.941	1	left	2071969290	07-18-2017	14:44:07		female	45	{LEFTARROW}	78							0	165528	164967	{LEFTARROW}	561	163846	163448	898	left8	28	1	24	mask28	0	164950	1	164750	eqm10_NoEyeNmodel1_dir	90	HV	gazeCOD	GazeCoDxp	1	400	0	164449	3	164349
GazeCoD_1Model_male	20	2	22	<?xml version="1.0"?>\n<Clock xmlns:dt="urn:schemas-microsoft-com:datatypes"><Description dt:dt="string">E-Prime Primary Realtime Clock</Description><StartTime><Timestamp dt:dt="int">0</Timestamp><DateUtc dt:dt="string">2017-07-18T12:44:07Z</DateUtc></StartTime><FrequencyChanges><FrequencyChange><Frequency dt:dt="r8">3328124</Frequency><Timestamp dt:dt="r8">79380712086</Timestamp><Current dt:dt="…	59.941	1	left	2071969290	07-18-2017	14:44:07		female	46	{RIGHTARROW}	44							0	167440	167169	{DOWNARROW}	271	166048	165550	998	right3,2	8	1	25	mask8	0	167152	0	166952	eqm10_NoEyeNmodel1_dir	0	V	gazeCOD	GazeCoDxp	0	400	0	166652	4	166552
GazeCoD_1Model_male	20	2	22	<?xml version="1.0"?>\n<Clock xmlns:dt="urn:schemas-microsoft-com:datatypes"><Description dt:dt="string">E-Prime Primary Realtime Clock</Description><StartTime><Timestamp dt:dt="int">0</Timestamp><DateUtc dt:dt="string">2017-07-18T12:44:07Z</DateUtc></StartTime><FrequencyChanges><FrequencyChange><Frequency dt:dt="r8">3328124</Frequency><Timestamp dt:dt="r8">79380712086</Timestamp><Current dt:dt="…	59.941	1	left	2071969290	07-18-2017	14:44:07		female	47	{LEFTARROW}	55							0	169520	169021	{LEFTARROW}	499	167904	167452	952	left6,4	16	1	26	mask16	0	169004	1	168804	eqm10_NoEyeNmodel1_dir	90	H	gazeCOD	GazeCoDxp	1	400	0	168503	-1	168403
GazeCoD_1Model_male	20	2	22	<?xml version="1.0"?>\n<Clock xmlns:dt="urn:schemas-microsoft-com:datatypes"><Description dt:dt="string">E-Prime Primary Realtime Clock</Description><StartTime><Timestamp dt:dt="int">0</Timestamp><DateUtc dt:dt="string">2017-07-18T12:44:07Z</DateUtc></StartTime><FrequencyChanges><FrequencyChange><Frequency dt:dt="r8">3328124</Frequency><Timestamp dt:dt="r8">79380712086</Timestamp><Current dt:dt="…	59.941	1	left	2071969290	07-18-2017	14:44:07		female	48	{LEFTARROW}	78							0	172960	171089	{DOWNARROW}	1871	169973	169538	935	left8	6	1	27	mask6	0	171073	1	170873	eqm10_NoEyeNmodel1_dir	0	V	gazeCOD	GazeCoDxp	0	400	0	170572	-1	170472
GazeCoD_1Model_male	20	2	22	<?xml version="1.0"?>\n<Clock xmlns:dt="urn:schemas-microsoft-com:datatypes"><Description dt:dt="string">E-Prime Primary Realtime Clock</Description><StartTime><Timestamp dt:dt="int">0</Timestamp><DateUtc dt:dt="string">2017-07-18T12:44:07Z</DateUtc></StartTime><FrequencyChanges><FrequencyChange><Frequency dt:dt="r8">3328124</Frequency><Timestamp dt:dt="r8">79380712086</Timestamp><Current dt:dt="…	59.941	1	left	2071969290	07-18-2017	14:44:07		female	49	{RIGHTARROW}	77							0	177488	174460	{RIGHTARROW}	3028	173336	172975	861	right8	22	1	28	mask22	0	174443	1	174243	eqm10_NoEyeNmodel1_dir	90	H	gazeCOD	GazeCoDxp	0	400	0	173942	6	173842
GazeCoD_1Model_male	20	2	22	<?xml version="1.0"?>\n<Clock xmlns:dt="urn:schemas-microsoft-com:datatypes"><Description dt:dt="string">E-Prime Primary Realtime Clock</Description><StartTime><Timestamp dt:dt="int">0</Timestamp><DateUtc dt:dt="string">2017-07-18T12:44:07Z</DateUtc></StartTime><FrequencyChanges><FrequencyChange><Frequency dt:dt="r8">3328124</Frequency><Timestamp dt:dt="r8">79380712086</Timestamp><Current dt:dt="…	59.941	1	left	2071969290	07-18-2017	14:44:07		female	50	{RIGHTARROW}	77							0	179608	179081	{RIGHTARROW}	527	177956	177513	943	right8	11	1	29	mask11	0	179064	0	178864	eqm10_NoEyeNmodel1_dir	0	V	gazeCOD	GazeCoDxp	1	400	0	178564	8	178464
GazeCoD_1Model_male	20	2	22	<?xml version="1.0"?>\n<Clock xmlns:dt="urn:schemas-microsoft-com:datatypes"><Description dt:dt="string">E-Prime Primary Realtime Clock</Description><StartTime><Timestamp dt:dt="int">0</Timestamp><DateUtc dt:dt="string">2017-07-18T12:44:07Z</DateUtc></StartTime><FrequencyChanges><FrequencyChange><Frequency dt:dt="r8">3328124</Frequency><Timestamp dt:dt="r8">79380712086</Timestamp><Current dt:dt="…	59.941	1	left	2071969290	07-18-2017	14:44:07		female	51	{LEFTARROW}	53							0	181312	181183	{LEFTARROW}	129	180067	179631	936	left4,8	15	1	30	mask15	0	181166	0	180966	eqm10_NoEyeNmodel1_dir	90	H	gazeCOD	GazeCoDxp	1	400	0	180666	-1	180566
GazeCoD_1Model_male	20	2	22	<?xml version="1.0"?>\n<Clock xmlns:dt="urn:schemas-microsoft-com:datatypes"><Description dt:dt="string">E-Prime Primary Realtime Clock</Description><StartTime><Timestamp dt:dt="int">0</Timestamp><DateUtc dt:dt="string">2017-07-18T12:44:07Z</DateUtc></StartTime><FrequencyChanges><FrequencyChange><Frequency dt:dt="r8">3328124</Frequency><Timestamp dt:dt="r8">79380712086</Timestamp><Current dt:dt="…	59.941	1	left	2071969290	07-18-2017	14:44:07		female	52	{LEFTARROW}	51							0	183112	182885	{DOWNARROW}	227	181764	181333	931	left3,2	3	1	31	mask3	0	182868	1	182668	eqm10_NoEyeNmodel1_dir	0	V	gazeCOD	GazeCoDxp	0	400	0	182367	3	182267
GazeCoD_1Model_male	20	2	22	<?xml version="1.0"?>\n<Clock xmlns:dt="urn:schemas-microsoft-com:datatypes"><Description dt:dt="string">E-Prime Primary Realtime Clock</Description><StartTime><Timestamp dt:dt="int">0</Timestamp><DateUtc dt:dt="string">2017-07-18T12:44:07Z</DateUtc></StartTime><FrequencyChanges><FrequencyChange><Frequency dt:dt="r8">3328124</Frequency><Timestamp dt:dt="r8">79380712086</Timestamp><Current dt:dt="…	59.941	1	left	2071969290	07-18-2017	14:44:07		female	53	{LEFTARROW}	49							0	185064	184670	{LEFTARROW}	394	183551	183135	916	left1,6	13	1	32	mask13	0	184653	0	184453	eqm10_NoEyeNmodel1_dir	90	H	gazeCOD	GazeCoDxp	1	400	0	184153	2	184053
GazeCoD_1Model_male	20	2	22	<?xml version="1.0"?>\n<Clock xmlns:dt="urn:schemas-microsoft-com:datatypes"><Description dt:dt="string">E-Prime Primary Realtime Clock</Description><StartTime><Timestamp dt:dt="int">0</Timestamp><DateUtc dt:dt="string">2017-07-18T12:44:07Z</DateUtc></StartTime><FrequencyChanges><FrequencyChange><Frequency dt:dt="r8">3328124</Frequency><Timestamp dt:dt="r8">79380712086</Timestamp><Current dt:dt="…	59.941	1	left	2071969290	07-18-2017	14:44:07		female	54	{RIGHTARROW}	44							0	187176	186638	{LEFTARROW}	538	185519	185087	932	right3,2	19	1	33	mask19	0	186622	1	186422	eqm10_NoEyeNmodel1_dir	90	H	gazeCOD	GazeCoDxp	0	400	0	186121	2	186021
GazeCoD_1Model_male	20	2	22	<?xml version="1.0"?>\n<Clock xmlns:dt="urn:schemas-microsoft-com:datatypes"><Description dt:dt="string">E-Prime Primary Realtime Clock</Description><StartTime><Timestamp dt:dt="int">0</Timestamp><DateUtc dt:dt="string">2017-07-18T12:44:07Z</DateUtc></StartTime><FrequencyChanges><FrequencyChange><Frequency dt:dt="r8">3328124</Frequency><Timestamp dt:dt="r8">79380712086</Timestamp><Current dt:dt="…	59.941	1	left	2071969290	07-18-2017	14:44:07		female	55	{LEFTARROW}	53							0	189992	188640	{LEFTARROW}	1352	187519	187189	830	left4,8	15	2	34	mask15	0	188624	1	188424	eqm10_NoEyeNmodel1_dir	90	H	gazeCOD	GazeCoDxp	1	400	0	188123	4	188023
GazeCoD_1Model_male	20	2	22	<?xml version="1.0"?>\n<Clock xmlns:dt="urn:schemas-microsoft-com:datatypes"><Description dt:dt="string">E-Prime Primary Realtime Clock</Description><StartTime><Timestamp dt:dt="int">0</Timestamp><DateUtc dt:dt="string">2017-07-18T12:44:07Z</DateUtc></StartTime><FrequencyChanges><FrequencyChange><Frequency dt:dt="r8">3328124</Frequency><Timestamp dt:dt="r8">79380712086</Timestamp><Current dt:dt="…	59.941	1	left	2071969290	07-18-2017	14:44:07		female	56	{LEFTARROW}	49							0	191776	191593	{DOWNARROW}	183	190468	190009	959	left1,6	24	2	35	mask24	0	191577	1	191377	eqm10_NoEyeNmodel1_dir	90	HV	gazeCOD	GazeCoDxp	0	400	0	191076	8	190976
GazeCoD_1Model_male	20	2	22	<?xml version="1.0"?>\n<Clock xmlns:dt="urn:schemas-microsoft-com:datatypes"><Description dt:dt="string">E-Prime Primary Realtime Clock</Description><StartTime><Timestamp dt:dt="int">0</Timestamp><DateUtc dt:dt="string">2017-07-18T12:44:07Z</DateUtc></StartTime><FrequencyChanges><FrequencyChange><Frequency dt:dt="r8">3328124</Frequency><Timestamp dt:dt="r8">79380712086</Timestamp><Current dt:dt="…	59.941	1	left	2071969290	07-18-2017	14:44:07		female	57	{LEFTARROW}	51							0	193616	193228	{LEFTARROW}	388	192106	191794	812	left3,2	14	2	36	mask14	0	193212	1	193012	eqm10_NoEyeNmodel1_dir	90	H	gazeCOD	GazeCoDxp	1	400	0	192711	5	192611
GazeCoD_1Model_male	20	2	22	<?xml version="1.0"?>\n<Clock xmlns:dt="urn:schemas-microsoft-com:datatypes"><Description dt:dt="string">E-Prime Primary Realtime Clock</Description><StartTime><Timestamp dt:dt="int">0</Timestamp><DateUtc dt:dt="string">2017-07-18T12:44:07Z</DateUtc></StartTime><FrequencyChanges><FrequencyChange><Frequency dt:dt="r8">3328124</Frequency><Timestamp dt:dt="r8">79380712086</Timestamp><Current dt:dt="…	59.941	1	left	2071969290	07-18-2017	14:44:07		female	58	{RIGHTARROW}	44							0	196832	195047	{LEFTARROW}	1785	193922	193629	793	right3,2	19	2	37	mask19	0	195030	0	194830	eqm10_NoEyeNmodel1_dir	90	H	gazeCOD	GazeCoDxp	0	400	0	194530	8	194430
GazeCoD_1Model_male	20	2	22	<?xml version="1.0"?>\n<Clock xmlns:dt="urn:schemas-microsoft-com:datatypes"><Description dt:dt="string">E-Prime Primary Realtime Clock</Description><StartTime><Timestamp dt:dt="int">0</Timestamp><DateUtc dt:dt="string">2017-07-18T12:44:07Z</DateUtc></StartTime><FrequencyChanges><FrequencyChange><Frequency dt:dt="r8">3328124</Frequency><Timestamp dt:dt="r8">79380712086</Timestamp><Current dt:dt="…	59.941	1	left	2071969290	07-18-2017	14:44:07		female	59	{LEFTARROW}	49							0	199408	198400	{LEFTARROW}	1008	197278	196849	929	left1,6	13	2	38	mask13	0	198383	0	198183	eqm10_NoEyeNmodel1_dir	90	H	gazeCOD	GazeCoDxp	1	400	0	197883	5	197783
GazeCoD_1Model_male	20	2	22	<?xml version="1.0"?>\n<Clock xmlns:dt="urn:schemas-microsoft-com:datatypes"><Description dt:dt="string">E-Prime Primary Realtime Clock</Description><StartTime><Timestamp dt:dt="int">0</Timestamp><DateUtc dt:dt="string">2017-07-18T12:44:07Z</DateUtc></StartTime><FrequencyChanges><FrequencyChange><Frequency dt:dt="r8">3328124</Frequency><Timestamp dt:dt="r8">79380712086</Timestamp><Current dt:dt="…	59.941	1	left	2071969290	07-18-2017	14:44:07		female	60	{RIGHTARROW}	44							0	201112	200870	{DOWNARROW}	242	199747	199418	829	right3,2	8	2	39	mask8	0	200853	1	200653	eqm10_NoEyeNmodel1_dir	0	V	gazeCOD	GazeCoDxp	0	400	0	200352	5	200252
GazeCoD_1Model_male	20	2	22	<?xml version="1.0"?>\n<Clock xmlns:dt="urn:schemas-microsoft-com:datatypes"><Description dt:dt="string">E-Prime Primary Realtime Clock</Description><StartTime><Timestamp dt:dt="int">0</Timestamp><DateUtc dt:dt="string">2017-07-18T12:44:07Z</DateUtc></StartTime><FrequencyChanges><FrequencyChange><Frequency dt:dt="r8">3328124</Frequency><Timestamp dt:dt="r8">79380712086</Timestamp><Current dt:dt="…	59.941	1	left	2071969290	07-18-2017	14:44:07		female	61	{DOWNARROW}	79							0	203360	202571	{RIGHTARROW}	789	201459	201136	823	DG0	12	2	40	mask12	0	202554	0	202354	eqm10_NoEyeNmodel1_dir	90	H	gazeCOD	GazeCoDxp	0	400	0	202054	-5	201954
GazeCoD_1Model_male	20	2	22	<?xml version="1.0"?>\n<Clock xmlns:dt="urn:schemas-microsoft-com:datatypes"><Description dt:dt="string">E-Prime Primary Realtime Clock</Description><StartTime><Timestamp dt:dt="int">0</Timestamp><DateUtc dt:dt="string">2017-07-18T12:44:07Z</DateUtc></StartTime><FrequencyChanges><FrequencyChange><Frequency dt:dt="r8">3328124</Frequency><Timestamp dt:dt="r8">79380712086</Timestamp><Current dt:dt="…	59.941	1	left	2071969290	07-18-2017	14:44:07		female	62	{RIGHTARROW}	40							0	206520	204940	{DOWNARROW}	1580	203823	203372	951	right6,4	21	2	41	mask21	0	204923	0	204723	eqm10_NoEyeNmodel1_dir	90	H	gazeCOD	GazeCoDxp	0	400	0	204423	0	204323
GazeCoD_1Model_male	20	2	22	<?xml version="1.0"?>\n<Clock xmlns:dt="urn:schemas-microsoft-com:datatypes"><Description dt:dt="string">E-Prime Primary Realtime Clock</Description><StartTime><Timestamp dt:dt="int">0</Timestamp><DateUtc dt:dt="string">2017-07-18T12:44:07Z</DateUtc></StartTime><FrequencyChanges><FrequencyChange><Frequency dt:dt="r8">3328124</Frequency><Timestamp dt:dt="r8">79380712086</Timestamp><Current dt:dt="…	59.941	1	left	2071969290	07-18-2017	14:44:07		female	63	{LEFTARROW}	49							0	208576	208077	{DOWNARROW}	499	206964	206542	922	left1,6	2	2	42	mask2	0	208060	0	207860	eqm10_NoEyeNmodel1_dir	0	V	gazeCOD	GazeCoDxp	0	400	0	207560	-4	207460
GazeCoD_1Model_male	20	2	22	<?xml version="1.0"?>\n<Clock xmlns:dt="urn:schemas-microsoft-com:datatypes"><Description dt:dt="string">E-Prime Primary Realtime Clock</Description><StartTime><Timestamp dt:dt="int">0</Timestamp><DateUtc dt:dt="string">2017-07-18T12:44:07Z</DateUtc></StartTime><FrequencyChanges><FrequencyChange><Frequency dt:dt="r8">3328124</Frequency><Timestamp dt:dt="r8">79380712086</Timestamp><Current dt:dt="…	59.941	1	left	2071969290	07-18-2017	14:44:07		female	64	{DOWNARROW}	79							0	210360	209979	{RIGHTARROW}	381	208867	208594	773	DG0	1	2	43	mask1	0	209962	0	209762	eqm10_NoEyeNmodel1_dir	0	V	gazeCOD	GazeCoDxp	0	400	0	209462	-5	209362
GazeCoD_1Model_male	20	2	22	<?xml version="1.0"?>\n<Clock xmlns:dt="urn:schemas-microsoft-com:datatypes"><Description dt:dt="string">E-Prime Primary Realtime Clock</Description><StartTime><Timestamp dt:dt="int">0</Timestamp><DateUtc dt:dt="string">2017-07-18T12:44:07Z</DateUtc></StartTime><FrequencyChanges><FrequencyChange><Frequency dt:dt="r8">3328124</Frequency><Timestamp dt:dt="r8">79380712086</Timestamp><Current dt:dt="…	59.941	1	left	2071969290	07-18-2017	14:44:07		female	65	{RIGHTARROW}	77							0	212680	211947	{RIGHTARROW}	733	210832	210379	953	right8	22	2	44	mask22	0	211930	0	211730	eqm10_NoEyeNmodel1_dir	90	H	gazeCOD	GazeCoDxp	1	400	0	211430	-2	211330
GazeCoD_1Model_male	20	2	22	<?xml version="1.0"?>\n<Clock xmlns:dt="urn:schemas-microsoft-com:datatypes"><Description dt:dt="string">E-Prime Primary Realtime Clock</Description><StartTime><Timestamp dt:dt="int">0</Timestamp><DateUtc dt:dt="string">2017-07-18T12:44:07Z</DateUtc></StartTime><FrequencyChanges><FrequencyChange><Frequency dt:dt="r8">3328124</Frequency><Timestamp dt:dt="r8">79380712086</Timestamp><Current dt:dt="…	59.941	1	left	2071969290	07-18-2017	14:44:07		female	66	{RIGHTARROW}	46							0	214672	214100	{DOWNARROW}	572	212985	212698	787	right1,6	18	2	45	mask18	0	214083	1	213883	eqm10_NoEyeNmodel1_dir	90	H	gazeCOD	GazeCoDxp	0	400	0	213582	-3	213482
GazeCoD_1Model_male	20	2	22	<?xml version="1.0"?>\n<Clock xmlns:dt="urn:schemas-microsoft-com:datatypes"><Description dt:dt="string">E-Prime Primary Realtime Clock</Description><StartTime><Timestamp dt:dt="int">0</Timestamp><DateUtc dt:dt="string">2017-07-18T12:44:07Z</DateUtc></StartTime><FrequencyChanges><FrequencyChange><Frequency dt:dt="r8">3328124</Frequency><Timestamp dt:dt="r8">79380712086</Timestamp><Current dt:dt="…	59.941	1	left	2071969290	07-18-2017	14:44:07		female	67	{RIGHTARROW}	46							0	216432	216085	{RIGHTARROW}	347	214966	214683	783	right1,6	29	2	46	mask29	0	216068	0	215868	eqm10_NoEyeNmodel1_dir	90	HV	gazeCOD	GazeCoDxp	1	400	0	215568	2	215468
GazeCoD_1Model_male	20	2	22	<?xml version="1.0"?>\n<Clock xmlns:dt="urn:schemas-microsoft-com:datatypes"><Description dt:dt="string">E-Prime Primary Realtime Clock</Description><StartTime><Timestamp dt:dt="int">0</Timestamp><DateUtc dt:dt="string">2017-07-18T12:44:07Z</DateUtc></StartTime><FrequencyChanges><FrequencyChange><Frequency dt:dt="r8">3328124</Frequency><Timestamp dt:dt="r8">79380712086</Timestamp><Current dt:dt="…	59.941	1	left	2071969290	07-18-2017	14:44:07		female	68	{DOWNARROW}	79							0	218512	217937	{RIGHTARROW}	575	216813	216452	861	DG0	23	2	47	mask23	0	217920	1	217720	eqm10_NoEyeNmodel1_dir	90	HV	gazeCOD	GazeCoDxp	0	400	0	217419	6	217319
GazeCoD_1Model_male	20	2	22	<?xml version="1.0"?>\n<Clock xmlns:dt="urn:schemas-microsoft-com:datatypes"><Description dt:dt="string">E-Prime Primary Realtime Clock</Description><StartTime><Timestamp dt:dt="int">0</Timestamp><DateUtc dt:dt="string">2017-07-18T12:44:07Z</DateUtc></StartTime><FrequencyChanges><FrequencyChange><Frequency dt:dt="r8">3328124</Frequency><Timestamp dt:dt="r8">79380712086</Timestamp><Current dt:dt="…	59.941	1	left	2071969290	07-18-2017	14:44:07		female	69	{LEFTARROW}	51							0	220552	220139	{RIGHTARROW}	413	219020	218537	983	left3,2	25	2	48	mask25	0	220122	0	219922	eqm10_NoEyeNmodel1_dir	90	HV	gazeCOD	GazeCoDxp	0	400	0	219622	2	219522
GazeCoD_1Model_male	20	2	22	<?xml version="1.0"?>\n<Clock xmlns:dt="urn:schemas-microsoft-com:datatypes"><Description dt:dt="string">E-Prime Primary Realtime Clock</Description><StartTime><Timestamp dt:dt="int">0</Timestamp><DateUtc dt:dt="string">2017-07-18T12:44:07Z</DateUtc></StartTime><FrequencyChanges><FrequencyChange><Frequency dt:dt="r8">3328124</Frequency><Timestamp dt:dt="r8">79380712086</Timestamp><Current dt:dt="…	59.941	1	left	2071969290	07-18-2017	14:44:07		female	70	{RIGHTARROW}	40							0	222808	222091	{RIGHTARROW}	717	220971	220573	898	right6,4	10	2	49	mask10	0	222074	0	221874	eqm10_NoEyeNmodel1_dir	0	V	gazeCOD	GazeCoDxp	1	400	0	221574	3	221474
GazeCoD_1Model_male	20	2	22	<?xml version="1.0"?>\n<Clock xmlns:dt="urn:schemas-microsoft-com:datatypes"><Description dt:dt="string">E-Prime Primary Realtime Clock</Description><StartTime><Timestamp dt:dt="int">0</Timestamp><DateUtc dt:dt="string">2017-07-18T12:44:07Z</DateUtc></StartTime><FrequencyChanges><FrequencyChange><Frequency dt:dt="r8">3328124</Frequency><Timestamp dt:dt="r8">79380712086</Timestamp><Current dt:dt="…	59.941	1	left	2071969290	07-18-2017	14:44:07		female	71	{LEFTARROW}	55							0	224744	224293	{LEFTARROW}	451	223174	222825	849	left6,4	16	2	50	mask16	0	224276	0	224076	eqm10_NoEyeNmodel1_dir	90	H	gazeCOD	GazeCoDxp	1	400	0	223776	2	223676
GazeCoD_1Model_male	20	2	22	<?xml version="1.0"?>\n<Clock xmlns:dt="urn:schemas-microsoft-com:datatypes"><Description dt:dt="string">E-Prime Primary Realtime Clock</Description><StartTime><Timestamp dt:dt="int">0</Timestamp><DateUtc dt:dt="string">2017-07-18T12:44:07Z</DateUtc></StartTime><FrequencyChanges><FrequencyChange><Frequency dt:dt="r8">3328124</Frequency><Timestamp dt:dt="r8">79380712086</Timestamp><Current dt:dt="…	59.941	1	left	2071969290	07-18-2017	14:44:07		female	72	{RIGHTARROW}	77							0	226416	226279	{RIGHTARROW}	137	225166	224760	906	right8	11	2	51	mask11	0	226262	1	226062	eqm10_NoEyeNmodel1_dir	0	V	gazeCOD	GazeCoDxp	1	400	0	225761	-5	225661
GazeCoD_1Model_male	20	2	22	<?xml version="1.0"?>\n<Clock xmlns:dt="urn:schemas-microsoft-com:datatypes"><Description dt:dt="string">E-Prime Primary Realtime Clock</Description><StartTime><Timestamp dt:dt="int">0</Timestamp><DateUtc dt:dt="string">2017-07-18T12:44:07Z</DateUtc></StartTime><FrequencyChanges><FrequencyChange><Frequency dt:dt="r8">3328124</Frequency><Timestamp dt:dt="r8">79380712086</Timestamp><Current dt:dt="…	59.941	1	left	2071969290	07-18-2017	14:44:07		female	73	{RIGHTARROW}	42							0	228104	227813	{RIGHTARROW}	291	226692	226429	763	right4,8	31	2	52	mask31	0	227797	1	227597	eqm10_NoEyeNmodel1_dir	90	HV	gazeCOD	GazeCoDxp	1	400	0	227296	4	227196
GazeCoD_1Model_male	20	2	22	<?xml version="1.0"?>\n<Clock xmlns:dt="urn:schemas-microsoft-com:datatypes"><Description dt:dt="string">E-Prime Primary Realtime Clock</Description><StartTime><Timestamp dt:dt="int">0</Timestamp><DateUtc dt:dt="string">2017-07-18T12:44:07Z</DateUtc></StartTime><FrequencyChanges><FrequencyChange><Frequency dt:dt="r8">3328124</Frequency><Timestamp dt:dt="r8">79380712086</Timestamp><Current dt:dt="…	59.941	1	left	2071969290	07-18-2017	14:44:07		female	74	{LEFTARROW}	53							0	229856	229665	{DOWNARROW}	191	228545	228114	931	left4,8	26	2	53	mask26	0	229648	0	229448	eqm10_NoEyeNmodel1_dir	90	HV	gazeCOD	GazeCoDxp	0	400	0	229148	3	229048
GazeCoD_1Model_male	20	2	22	<?xml version="1.0"?>\n<Clock xmlns:dt="urn:schemas-microsoft-com:datatypes"><Description dt:dt="string">E-Prime Primary Realtime Clock</Description><StartTime><Timestamp dt:dt="int">0</Timestamp><DateUtc dt:dt="string">2017-07-18T12:44:07Z</DateUtc></StartTime><FrequencyChanges><FrequencyChange><Frequency dt:dt="r8">3328124</Frequency><Timestamp dt:dt="r8">79380712086</Timestamp><Current dt:dt="…	59.941	1	left	2071969290	07-18-2017	14:44:07		female	75	{LEFTARROW}	78							0	231824	231384	{RIGHTARROW}	440	230263	229866	897	left8	6	2	54	mask6	0	231367	1	231167	eqm10_NoEyeNmodel1_dir	0	V	gazeCOD	GazeCoDxp	0	400	0	230866	3	230766
GazeCoD_1Model_male	20	2	22	<?xml version="1.0"?>\n<Clock xmlns:dt="urn:schemas-microsoft-com:datatypes"><Description dt:dt="string">E-Prime Primary Realtime Clock</Description><StartTime><Timestamp dt:dt="int">0</Timestamp><DateUtc dt:dt="string">2017-07-18T12:44:07Z</DateUtc></StartTime><FrequencyChanges><FrequencyChange><Frequency dt:dt="r8">3328124</Frequency><Timestamp dt:dt="r8">79380712086</Timestamp><Current dt:dt="…	59.941	1	left	2071969290	07-18-2017	14:44:07		female	76	{LEFTARROW}	55							0	234640	233319	{LEFTARROW}	1321	232207	231834	873	left6,4	27	2	55	mask27	0	233302	0	233102	eqm10_NoEyeNmodel1_dir	90	HV	gazeCOD	GazeCoDxp	1	400	0	232802	-5	232702
GazeCoD_1Model_male	20	2	22	<?xml version="1.0"?>\n<Clock xmlns:dt="urn:schemas-microsoft-com:datatypes"><Description dt:dt="string">E-Prime Primary Realtime Clock</Description><StartTime><Timestamp dt:dt="int">0</Timestamp><DateUtc dt:dt="string">2017-07-18T12:44:07Z</DateUtc></StartTime><FrequencyChanges><FrequencyChange><Frequency dt:dt="r8">3328124</Frequency><Timestamp dt:dt="r8">79380712086</Timestamp><Current dt:dt="…	59.941	1	left	2071969290	07-18-2017	14:44:07		female	77	{RIGHTARROW}	40							0	317832	317254	{DOWNARROW}	578	316139	315886	753	right6,4	32	2	56	mask32	0	317237	1	317037	eqm10_NoEyeNmodel1_dir	90	HV	gazeCOD	GazeCoDxp	0	400	0	316736	-3	316636
GazeCoD_1Model_male	20	2	22	<?xml version="1.0"?>\n<Clock xmlns:dt="urn:schemas-microsoft-com:datatypes"><Description dt:dt="string">E-Prime Primary Realtime Clock</Description><StartTime><Timestamp dt:dt="int">0</Timestamp><DateUtc dt:dt="string">2017-07-18T12:44:07Z</DateUtc></StartTime><FrequencyChanges><FrequencyChange><Frequency dt:dt="r8">3328124</Frequency><Timestamp dt:dt="r8">79380712086</Timestamp><Current dt:dt="…	59.941	1	left	2071969290	07-18-2017	14:44:07		female	78	{LEFTARROW}	78							0	319728	319356	{LEFTARROW}	372	318239	317854	885	left8	17	2	57	mask17	0	319339	0	319139	eqm10_NoEyeNmodel1_dir	90	H	gazeCOD	GazeCoDxp	1	400	0	318839	0	318739
GazeCoD_1Model_male	20	2	22	<?xml version="1.0"?>\n<Clock xmlns:dt="urn:schemas-microsoft-com:datatypes"><Description dt:dt="string">E-Prime Primary Realtime Clock</Description><StartTime><Timestamp dt:dt="int">0</Timestamp><DateUtc dt:dt="string">2017-07-18T12:44:07Z</DateUtc></StartTime><FrequencyChanges><FrequencyChange><Frequency dt:dt="r8">3328124</Frequency><Timestamp dt:dt="r8">79380712086</Timestamp><Current dt:dt="…	59.941	1	left	2071969290	07-18-2017	14:44:07		female	79	{LEFTARROW}	51							0	321368	321208	{DOWNARROW}	160	320087	319740	847	left3,2	3	2	58	mask3	0	321191	1	320991	eqm10_NoEyeNmodel1_dir	0	V	gazeCOD	GazeCoDxp	0	400	0	320690	3	320590
GazeCoD_1Model_male	20	2	22	<?xml version="1.0"?>\n<Clock xmlns:dt="urn:schemas-microsoft-com:datatypes"><Description dt:dt="string">E-Prime Primary Realtime Clock</Description><StartTime><Timestamp dt:dt="int">0</Timestamp><DateUtc dt:dt="string">2017-07-18T12:44:07Z</DateUtc></StartTime><FrequencyChanges><FrequencyChange><Frequency dt:dt="r8">3328124</Frequency><Timestamp dt:dt="r8">79380712086</Timestamp><Current dt:dt="…	59.941	1	left	2071969290	07-18-2017	14:44:07		female	80	{RIGHTARROW}	44							0	323432	322859	{RIGHTARROW}	573	321737	321391	846	right3,2	30	2	59	mask30	0	322843	1	322643	eqm10_NoEyeNmodel1_dir	90	HV	gazeCOD	GazeCoDxp	1	400	0	322342	5	322242
GazeCoD_1Model_male	20	2	22	<?xml version="1.0"?>\n<Clock xmlns:dt="urn:schemas-microsoft-com:datatypes"><Description dt:dt="string">E-Prime Primary Realtime Clock</Description><StartTime><Timestamp dt:dt="int">0</Timestamp><DateUtc dt:dt="string">2017-07-18T12:44:07Z</DateUtc></StartTime><FrequencyChanges><FrequencyChange><Frequency dt:dt="r8">3328124</Frequency><Timestamp dt:dt="r8">79380712086</Timestamp><Current dt:dt="…	59.941	1	left	2071969290	07-18-2017	14:44:07		female	81	{RIGHTARROW}	42							0	325224	324995	{RIGHTARROW}	229	323882	323443	939	right4,8	9	2	60	mask9	0	324978	0	324778	eqm10_NoEyeNmodel1_dir	0	V	gazeCOD	GazeCoDxp	1	400	0	324478	-4	324378
GazeCoD_1Model_male	20	2	22	<?xml version="1.0"?>\n<Clock xmlns:dt="urn:schemas-microsoft-com:datatypes"><Description dt:dt="string">E-Prime Primary Realtime Clock</Description><StartTime><Timestamp dt:dt="int">0</Timestamp><DateUtc dt:dt="string">2017-07-18T12:44:07Z</DateUtc></StartTime><FrequencyChanges><FrequencyChange><Frequency dt:dt="r8">3328124</Frequency><Timestamp dt:dt="r8">79380712086</Timestamp><Current dt:dt="…	59.941	1	left	2071969290	07-18-2017	14:44:07		female	82	{LEFTARROW}	78							0	327016	326680	{LEFTARROW}	336	325561	325245	816	left8	28	2	61	mask28	0	326663	0	326463	eqm10_NoEyeNmodel1_dir	90	HV	gazeCOD	GazeCoDxp	1	400	0	326163	2	326063
GazeCoD_1Model_male	20	2	22	<?xml version="1.0"?>\n<Clock xmlns:dt="urn:schemas-microsoft-com:datatypes"><Description dt:dt="string">E-Prime Primary Realtime Clock</Description><StartTime><Timestamp dt:dt="int">0</Timestamp><DateUtc dt:dt="string">2017-07-18T12:44:07Z</DateUtc></StartTime><FrequencyChanges><FrequencyChange><Frequency dt:dt="r8">3328124</Frequency><Timestamp dt:dt="r8">79380712086</Timestamp><Current dt:dt="…	59.941	1	left	2071969290	07-18-2017	14:44:07		female	83	{RIGHTARROW}	42							0	328776	328515	{DOWNARROW}	261	327396	327030	866	right4,8	20	2	62	mask20	0	328498	0	328298	eqm10_NoEyeNmodel1_dir	90	H	gazeCOD	GazeCoDxp	0	400	0	327998	2	327898
GazeCoD_1Model_male	20	2	22	<?xml version="1.0"?>\n<Clock xmlns:dt="urn:schemas-microsoft-com:datatypes"><Description dt:dt="string">E-Prime Primary Realtime Clock</Description><StartTime><Timestamp dt:dt="int">0</Timestamp><DateUtc dt:dt="string">2017-07-18T12:44:07Z</DateUtc></StartTime><FrequencyChanges><FrequencyChange><Frequency dt:dt="r8">3328124</Frequency><Timestamp dt:dt="r8">79380712086</Timestamp><Current dt:dt="…	59.941	1	left	2071969290	07-18-2017	14:44:07		female	84	{RIGHTARROW}	77							0	330616	330400	{RIGHTARROW}	216	329288	328799	989	right8	33	2	63	mask33	0	330383	0	330183	eqm10_NoEyeNmodel1_dir	90	HV	gazeCOD	GazeCoDxp	1	400	0	329883	-5	329783
GazeCoD_1Model_male	20	2	22	<?xml version="1.0"?>\n<Clock xmlns:dt="urn:schemas-microsoft-com:datatypes"><Description dt:dt="string">E-Prime Primary Realtime Clock</Description><StartTime><Timestamp dt:dt="int">0</Timestamp><DateUtc dt:dt="string">2017-07-18T12:44:07Z</DateUtc></StartTime><FrequencyChanges><FrequencyChange><Frequency dt:dt="r8">3328124</Frequency><Timestamp dt:dt="r8">79380712086</Timestamp><Current dt:dt="…	59.941	1	left	2071969290	07-18-2017	14:44:07		female	85	{LEFTARROW}	55							0	332448	332085	{RIGHTARROW}	363	330963	330634	829	left6,4	5	2	64	mask5	0	332069	1	331869	eqm10_NoEyeNmodel1_dir	0	V	gazeCOD	GazeCoDxp	0	400	0	331568	5	331468
GazeCoD_1Model_male	20	2	22	<?xml version="1.0"?>\n<Clock xmlns:dt="urn:schemas-microsoft-com:datatypes"><Description dt:dt="string">E-Prime Primary Realtime Clock</Description><StartTime><Timestamp dt:dt="int">0</Timestamp><DateUtc dt:dt="string">2017-07-18T12:44:07Z</DateUtc></StartTime><FrequencyChanges><FrequencyChange><Frequency dt:dt="r8">3328124</Frequency><Timestamp dt:dt="r8">79380712086</Timestamp><Current dt:dt="…	59.941	1	left	2071969290	07-18-2017	14:44:07		female	86	{RIGHTARROW}	46							0	334176	333904	{RIGHTARROW}	272	332779	332469	810	right1,6	7	2	65	mask7	0	333887	0	333687	eqm10_NoEyeNmodel1_dir	0	V	gazeCOD	GazeCoDxp	1	400	0	333387	8	333287
GazeCoD_1Model_male	20	2	22	<?xml version="1.0"?>\n<Clock xmlns:dt="urn:schemas-microsoft-com:datatypes"><Description dt:dt="string">E-Prime Primary Realtime Clock</Description><StartTime><Timestamp dt:dt="int">0</Timestamp><DateUtc dt:dt="string">2017-07-18T12:44:07Z</DateUtc></StartTime><FrequencyChanges><FrequencyChange><Frequency dt:dt="r8">3328124</Frequency><Timestamp dt:dt="r8">79380712086</Timestamp><Current dt:dt="…	59.941	1	left	2071969290	07-18-2017	14:44:07		female	87	{LEFTARROW}	53							0	335648	335572	{RIGHTARROW}	76	334446	334188	758	left4,8	4	2	66	mask4	0	335555	0	335355	eqm10_NoEyeNmodel1_dir	0	V	gazeCOD	GazeCoDxp	0	400	0	335055	9	334955
GazeCoD_1Model_male	20	2	22	<?xml version="1.0"?>\n<Clock xmlns:dt="urn:schemas-microsoft-com:datatypes"><Description dt:dt="string">E-Prime Primary Realtime Clock</Description><StartTime><Timestamp dt:dt="int">0</Timestamp><DateUtc dt:dt="string">2017-07-18T12:44:07Z</DateUtc></StartTime><FrequencyChanges><FrequencyChange><Frequency dt:dt="r8">3328124</Frequency><Timestamp dt:dt="r8">79380712086</Timestamp><Current dt:dt="…	59.941	1	left	2071969290	07-18-2017	14:44:07		female	88	{LEFTARROW}	78							0	337688	337141	{DOWNARROW}	547	336027	335672	855	left8	6	3	67	mask6	0	337124	1	336924	eqm10_NoEyeNmodel1_dir	0	V	gazeCOD	GazeCoDxp	0	400	0	336623	-4	336523
GazeCoD_1Model_male	20	2	22	<?xml version="1.0"?>\n<Clock xmlns:dt="urn:schemas-microsoft-com:datatypes"><Description dt:dt="string">E-Prime Primary Realtime Clock</Description><StartTime><Timestamp dt:dt="int">0</Timestamp><DateUtc dt:dt="string">2017-07-18T12:44:07Z</DateUtc></StartTime><FrequencyChanges><FrequencyChange><Frequency dt:dt="r8">3328124</Frequency><Timestamp dt:dt="r8">79380712086</Timestamp><Current dt:dt="…	59.941	1	left	2071969290	07-18-2017	14:44:07		female	89	{RIGHTARROW}	46							0	339664	339326	{DOWNARROW}	338	338202	337708	994	right1,6	29	3	68	mask29	0	339309	0	339109	eqm10_NoEyeNmodel1_dir	90	HV	gazeCOD	GazeCoDxp	0	400	0	338809	7	338709
GazeCoD_1Model_male	20	2	22	<?xml version="1.0"?>\n<Clock xmlns:dt="urn:schemas-microsoft-com:datatypes"><Description dt:dt="string">E-Prime Primary Realtime Clock</Description><StartTime><Timestamp dt:dt="int">0</Timestamp><DateUtc dt:dt="string">2017-07-18T12:44:07Z</DateUtc></StartTime><FrequencyChanges><FrequencyChange><Frequency dt:dt="r8">3328124</Frequency><Timestamp dt:dt="r8">79380712086</Timestamp><Current dt:dt="…	59.941	1	left	2071969290	07-18-2017	14:44:07		female	90	{RIGHTARROW}	42							0	341280	341095	{RIGHTARROW}	185	339972	339676	796	right4,8	9	3	69	mask9	0	341078	1	340878	eqm10_NoEyeNmodel1_dir	0	V	gazeCOD	GazeCoDxp	1	400	0	340577	5	340477
GazeCoD_1Model_male	20	2	22	<?xml version="1.0"?>\n<Clock xmlns:dt="urn:schemas-microsoft-com:datatypes"><Description dt:dt="string">E-Prime Primary Realtime Clock</Description><StartTime><Timestamp dt:dt="int">0</Timestamp><DateUtc dt:dt="string">2017-07-18T12:44:07Z</DateUtc></StartTime><FrequencyChanges><FrequencyChange><Frequency dt:dt="r8">3328124</Frequency><Timestamp dt:dt="r8">79380712086</Timestamp><Current dt:dt="…	59.941	1	left	2071969290	07-18-2017	14:44:07		female	91	{LEFTARROW}	55							0	343368	342913	{LEFTARROW}	455	341791	341295	996	left6,4	16	3	70	mask16	0	342896	0	342696	eqm10_NoEyeNmodel1_dir	90	H	gazeCOD	GazeCoDxp	1	400	0	342396	5	342296
GazeCoD_1Model_male	20	2	22	<?xml version="1.0"?>\n<Clock xmlns:dt="urn:schemas-microsoft-com:datatypes"><Description dt:dt="string">E-Prime Primary Realtime Clock</Description><StartTime><Timestamp dt:dt="int">0</Timestamp><DateUtc dt:dt="string">2017-07-18T12:44:07Z</DateUtc></StartTime><FrequencyChanges><FrequencyChange><Frequency dt:dt="r8">3328124</Frequency><Timestamp dt:dt="r8">79380712086</Timestamp><Current dt:dt="…	59.941	1	left	2071969290	07-18-2017	14:44:07		female	92	{LEFTARROW}	53							0	345128	344765	{LEFTARROW}	363	343645	343380	765	left4,8	15	3	71	mask15	0	344748	0	344548	eqm10_NoEyeNmodel1_dir	90	H	gazeCOD	GazeCoDxp	1	400	0	344248	3	344148
GazeCoD_1Model_male	20	2	22	<?xml version="1.0"?>\n<Clock xmlns:dt="urn:schemas-microsoft-com:datatypes"><Description dt:dt="string">E-Prime Primary Realtime Clock</Description><StartTime><Timestamp dt:dt="int">0</Timestamp><DateUtc dt:dt="string">2017-07-18T12:44:07Z</DateUtc></StartTime><FrequencyChanges><FrequencyChange><Frequency dt:dt="r8">3328124</Frequency><Timestamp dt:dt="r8">79380712086</Timestamp><Current dt:dt="…	59.941	1	left	2071969290	07-18-2017	14:44:07		female	93	{RIGHTARROW}	42							0	347208	346700	{LEFTARROW}	508	345587	345149	938	right4,8	20	3	72	mask20	0	346683	0	346483	eqm10_NoEyeNmodel1_dir	90	H	gazeCOD	GazeCoDxp	0	400	0	346183	-4	346083
GazeCoD_1Model_male	20	2	22	<?xml version="1.0"?>\n<Clock xmlns:dt="urn:schemas-microsoft-com:datatypes"><Description dt:dt="string">E-Prime Primary Realtime Clock</Description><StartTime><Timestamp dt:dt="int">0</Timestamp><DateUtc dt:dt="string">2017-07-18T12:44:07Z</DateUtc></StartTime><FrequencyChanges><FrequencyChange><Frequency dt:dt="r8">3328124</Frequency><Timestamp dt:dt="r8">79380712086</Timestamp><Current dt:dt="…	59.941	1	left	2071969290	07-18-2017	14:44:07		female	94	{RIGHTARROW}	42							0	348984	348752	{DOWNARROW}	232	347627	347234	893	right4,8	31	3	73	mask31	0	348735	0	348535	eqm10_NoEyeNmodel1_dir	90	HV	gazeCOD	GazeCoDxp	0	400	0	348235	8	348135
GazeCoD_1Model_male	20	2	22	<?xml version="1.0"?>\n<Clock xmlns:dt="urn:schemas-microsoft-com:datatypes"><Description dt:dt="string">E-Prime Primary Realtime Clock</Description><StartTime><Timestamp dt:dt="int">0</Timestamp><DateUtc dt:dt="string">2017-07-18T12:44:07Z</DateUtc></StartTime><FrequencyChanges><FrequencyChange><Frequency dt:dt="r8">3328124</Frequency><Timestamp dt:dt="r8">79380712086</Timestamp><Current dt:dt="…	59.941	1	left	2071969290	07-18-2017	14:44:07		female	95	{LEFTARROW}	55							0	351104	350604	{RIGHTARROW}	500	349485	349002	983	left6,4	5	3	74	mask5	0	350587	0	350387	eqm10_NoEyeNmodel1_dir	0	V	gazeCOD	GazeCoDxp	0	400	0	350087	2	349987
GazeCoD_1Model_male	20	2	22	<?xml version="1.0"?>\n<Clock xmlns:dt="urn:schemas-microsoft-com:datatypes"><Description dt:dt="string">E-Prime Primary Realtime Clock</Description><StartTime><Timestamp dt:dt="int">0</Timestamp><DateUtc dt:dt="string">2017-07-18T12:44:07Z</DateUtc></StartTime><FrequencyChanges><FrequencyChange><Frequency dt:dt="r8">3328124</Frequency><Timestamp dt:dt="r8">79380712086</Timestamp><Current dt:dt="…	59.941	1	left	2071969290	07-18-2017	14:44:07		female	96	{RIGHTARROW}	77							0	352696	352589	{RIGHTARROW}	107	351477	351121	856	right8	33	3	75	mask33	0	352573	1	352373	eqm10_NoEyeNmodel1_dir	90	HV	gazeCOD	GazeCoDxp	1	400	0	352072	-5	351972
GazeCoD_1Model_male	20	2	22	<?xml version="1.0"?>\n<Clock xmlns:dt="urn:schemas-microsoft-com:datatypes"><Description dt:dt="string">E-Prime Primary Realtime Clock</Description><StartTime><Timestamp dt:dt="int">0</Timestamp><DateUtc dt:dt="string">2017-07-18T12:44:07Z</DateUtc></StartTime><FrequencyChanges><FrequencyChange><Frequency dt:dt="r8">3328124</Frequency><Timestamp dt:dt="r8">79380712086</Timestamp><Current dt:dt="…	59.941	1	left	2071969290	07-18-2017	14:44:07		female	97	{RIGHTARROW}	44							0	354352	354241	{RIGHTARROW}	111	353117	352706	911	right3,2	8	3	76	mask8	0	354224	0	354024	eqm10_NoEyeNmodel1_dir	0	V	gazeCOD	GazeCoDxp	1	400	0	353724	7	353624
GazeCoD_1Model_male	20	2	22	<?xml version="1.0"?>\n<Clock xmlns:dt="urn:schemas-microsoft-com:datatypes"><Description dt:dt="string">E-Prime Primary Realtime Clock</Description><StartTime><Timestamp dt:dt="int">0</Timestamp><DateUtc dt:dt="string">2017-07-18T12:44:07Z</DateUtc></StartTime><FrequencyChanges><FrequencyChange><Frequency dt:dt="r8">3328124</Frequency><Timestamp dt:dt="r8">79380712086</Timestamp><Current dt:dt="…	59.941	1	left	2071969290	07-18-2017	14:44:07		female	98	{DOWNARROW}	79							0	356008	355960	{RIGHTARROW}	48	354835	354375	960	DG0	1	3	77	mask1	0	355943	1	355743	eqm10_NoEyeNmodel1_dir	0	V	gazeCOD	GazeCoDxp	0	400	0	355442	7	355342
GazeCoD_1Model_male	20	2	22	<?xml version="1.0"?>\n<Clock xmlns:dt="urn:schemas-microsoft-com:datatypes"><Description dt:dt="string">E-Prime Primary Realtime Clock</Description><StartTime><Timestamp dt:dt="int">0</Timestamp><DateUtc dt:dt="string">2017-07-18T12:44:07Z</DateUtc></StartTime><FrequencyChanges><FrequencyChange><Frequency dt:dt="r8">3328124</Frequency><Timestamp dt:dt="r8">79380712086</Timestamp><Current dt:dt="…	59.941	1	left	2071969290	07-18-2017	14:44:07		female	99	{RIGHTARROW}	46							0	357480	357428	{RIGHTARROW}	52	356315	356026	789	right1,6	7	3	78	mask7	0	357411	1	357211	eqm10_NoEyeNmodel1_dir	0	V	gazeCOD	GazeCoDxp	1	400	0	356910	-5	356810
GazeCoD_1Model_male	20	2	22	<?xml version="1.0"?>\n<Clock xmlns:dt="urn:schemas-microsoft-com:datatypes"><Description dt:dt="string">E-Prime Primary Realtime Clock</Description><StartTime><Timestamp dt:dt="int">0</Timestamp><DateUtc dt:dt="string">2017-07-18T12:44:07Z</DateUtc></StartTime><FrequencyChanges><FrequencyChange><Frequency dt:dt="r8">3328124</Frequency><Timestamp dt:dt="r8">79380712086</Timestamp><Current dt:dt="…	59.941	1	left	2071969290	07-18-2017	14:44:07		female	100	{RIGHTARROW}	44							0	358896	358896	{RIGHTARROW}	0	357782	357494	788	right3,2	30	3	79	mask30	0	358879	0	358679	eqm10_NoEyeNmodel1_dir	90	HV	gazeCOD	GazeCoDxp	1	400	0	358379	-3	358279
GazeCoD_1Model_male	20	2	22	<?xml version="1.0"?>\n<Clock xmlns:dt="urn:schemas-microsoft-com:datatypes"><Description dt:dt="string">E-Prime Primary Realtime Clock</Description><StartTime><Timestamp dt:dt="int">0</Timestamp><DateUtc dt:dt="string">2017-07-18T12:44:07Z</DateUtc></StartTime><FrequencyChanges><FrequencyChange><Frequency dt:dt="r8">3328124</Frequency><Timestamp dt:dt="r8">79380712086</Timestamp><Current dt:dt="…	59.941	1	left	2071969290	07-18-2017	14:44:07		female	101	{LEFTARROW}	55							0	360520	360447	{DOWNARROW}	73	359325	358913	912	left6,4	27	3	80	mask27	0	360431	1	360231	eqm10_NoEyeNmodel1_dir	90	HV	gazeCOD	GazeCoDxp	0	400	0	359930	5	359830
GazeCoD_1Model_male	20	2	22	<?xml version="1.0"?>\n<Clock xmlns:dt="urn:schemas-microsoft-com:datatypes"><Description dt:dt="string">E-Prime Primary Realtime Clock</Description><StartTime><Timestamp dt:dt="int">0</Timestamp><DateUtc dt:dt="string">2017-07-18T12:44:07Z</DateUtc></StartTime><FrequencyChanges><FrequencyChange><Frequency dt:dt="r8">3328124</Frequency><Timestamp dt:dt="r8">79380712086</Timestamp><Current dt:dt="…	59.941	1	left	2071969290	07-18-2017	14:44:07		female	102	{RIGHTARROW}	40							0	362432	362116	{DOWNARROW}	316	360994	360531	963	right6,4	21	3	81	mask21	0	362099	1	361899	eqm10_NoEyeNmodel1_dir	90	H	gazeCOD	GazeCoDxp	0	400	0	361598	4	361498
GazeCoD_1Model_male	20	2	22	<?xml version="1.0"?>\n<Clock xmlns:dt="urn:schemas-microsoft-com:datatypes"><Description dt:dt="string">E-Prime Primary Realtime Clock</Description><StartTime><Timestamp dt:dt="int">0</Timestamp><DateUtc dt:dt="string">2017-07-18T12:44:07Z</DateUtc></StartTime><FrequencyChanges><FrequencyChange><Frequency dt:dt="r8">3328124</Frequency><Timestamp dt:dt="r8">79380712086</Timestamp><Current dt:dt="…	59.941	1	left	2071969290	07-18-2017	14:44:07		female	103	{RIGHTARROW}	77							0	364480	363868	{DOWNARROW}	612	362742	362449	793	right8	22	3	82	mask22	0	363851	1	363651	eqm10_NoEyeNmodel1_dir	90	H	gazeCOD	GazeCoDxp	0	400	0	363350	8	363250
GazeCoD_1Model_male	20	2	22	<?xml version="1.0"?>\n<Clock xmlns:dt="urn:schemas-microsoft-com:datatypes"><Description dt:dt="string">E-Prime Primary Realtime Clock</Description><StartTime><Timestamp dt:dt="int">0</Timestamp><DateUtc dt:dt="string">2017-07-18T12:44:07Z</DateUtc></StartTime><FrequencyChanges><FrequencyChange><Frequency dt:dt="r8">3328124</Frequency><Timestamp dt:dt="r8">79380712086</Timestamp><Current dt:dt="…	59.941	1	left	2071969290	07-18-2017	14:44:07		female	104	{LEFTARROW}	49							0	366640	366120	{DOWNARROW}	520	364997	364501	996	left1,6	24	3	83	mask24	0	366103	1	365903	eqm10_NoEyeNmodel1_dir	90	HV	gazeCOD	GazeCoDxp	0	400	0	365602	5	365502
GazeCoD_1Model_male	20	2	22	<?xml version="1.0"?>\n<Clock xmlns:dt="urn:schemas-microsoft-com:datatypes"><Description dt:dt="string">E-Prime Primary Realtime Clock</Description><StartTime><Timestamp dt:dt="int">0</Timestamp><DateUtc dt:dt="string">2017-07-18T12:44:07Z</DateUtc></StartTime><FrequencyChanges><FrequencyChange><Frequency dt:dt="r8">3328124</Frequency><Timestamp dt:dt="r8">79380712086</Timestamp><Current dt:dt="…	59.941	1	left	2071969290	07-18-2017	14:44:07		female	105	{RIGHTARROW}	40							0	368216	368189	{RIGHTARROW}	27	367065	366654	911	right6,4	32	3	84	mask32	0	368172	1	367972	eqm10_NoEyeNmodel1_dir	90	HV	gazeCOD	GazeCoDxp	1	400	0	367671	6	367571
GazeCoD_1Model_male	20	2	22	<?xml version="1.0"?>\n<Clock xmlns:dt="urn:schemas-microsoft-com:datatypes"><Description dt:dt="string">E-Prime Primary Realtime Clock</Description><StartTime><Timestamp dt:dt="int">0</Timestamp><DateUtc dt:dt="string">2017-07-18T12:44:07Z</DateUtc></StartTime><FrequencyChanges><FrequencyChange><Frequency dt:dt="r8">3328124</Frequency><Timestamp dt:dt="r8">79380712086</Timestamp><Current dt:dt="…	59.941	1	left	2071969290	07-18-2017	14:44:07		female	106	{LEFTARROW}	51							0	369728	369657	{LEFTARROW}	71	368544	368239	805	left3,2	14	3	85	mask14	0	369640	1	369440	eqm10_NoEyeNmodel1_dir	90	H	gazeCOD	GazeCoDxp	1	400	0	369139	-5	369039
GazeCoD_1Model_male	20	2	22	<?xml version="1.0"?>\n<Clock xmlns:dt="urn:schemas-microsoft-com:datatypes"><Description dt:dt="string">E-Prime Primary Realtime Clock</Description><StartTime><Timestamp dt:dt="int">0</Timestamp><DateUtc dt:dt="string">2017-07-18T12:44:07Z</DateUtc></StartTime><FrequencyChanges><FrequencyChange><Frequency dt:dt="r8">3328124</Frequency><Timestamp dt:dt="r8">79380712086</Timestamp><Current dt:dt="…	59.941	1	left	2071969290	07-18-2017	14:44:07		female	107	{LEFTARROW}	53							0	371472	371208	{LEFTARROW}	264	370089	369740	849	left4,8	26	3	86	mask26	0	371191	0	370991	eqm10_NoEyeNmodel1_dir	90	HV	gazeCOD	GazeCoDxp	1	400	0	370691	2	370591
GazeCoD_1Model_male	20	2	22	<?xml version="1.0"?>\n<Clock xmlns:dt="urn:schemas-microsoft-com:datatypes"><Description dt:dt="string">E-Prime Primary Realtime Clock</Description><StartTime><Timestamp dt:dt="int">0</Timestamp><DateUtc dt:dt="string">2017-07-18T12:44:07Z</DateUtc></StartTime><FrequencyChanges><FrequencyChange><Frequency dt:dt="r8">3328124</Frequency><Timestamp dt:dt="r8">79380712086</Timestamp><Current dt:dt="…	59.941	1	left	2071969290	07-18-2017	14:44:07		female	108	{RIGHTARROW}	46							0	373464	372943	{LEFTARROW}	521	371828	371492	836	right1,6	18	3	87	mask18	0	372926	0	372726	eqm10_NoEyeNmodel1_dir	90	H	gazeCOD	GazeCoDxp	0	400	0	372426	-2	372326
GazeCoD_1Model_male	20	2	22	<?xml version="1.0"?>\n<Clock xmlns:dt="urn:schemas-microsoft-com:datatypes"><Description dt:dt="string">E-Prime Primary Realtime Clock</Description><StartTime><Timestamp dt:dt="int">0</Timestamp><DateUtc dt:dt="string">2017-07-18T12:44:07Z</DateUtc></StartTime><FrequencyChanges><FrequencyChange><Frequency dt:dt="r8">3328124</Frequency><Timestamp dt:dt="r8">79380712086</Timestamp><Current dt:dt="…	59.941	1	left	2071969290	07-18-2017	14:44:07		female	109	{LEFTARROW}	78							0	375096	374929	{LEFTARROW}	167	373804	373477	827	left8	17	3	88	mask17	0	374912	1	374712	eqm10_NoEyeNmodel1_dir	90	H	gazeCOD	GazeCoDxp	1	400	0	374411	7	374311
GazeCoD_1Model_male	20	2	22	<?xml version="1.0"?>\n<Clock xmlns:dt="urn:schemas-microsoft-com:datatypes"><Description dt:dt="string">E-Prime Primary Realtime Clock</Description><StartTime><Timestamp dt:dt="int">0</Timestamp><DateUtc dt:dt="string">2017-07-18T12:44:07Z</DateUtc></StartTime><FrequencyChanges><FrequencyChange><Frequency dt:dt="r8">3328124</Frequency><Timestamp dt:dt="r8">79380712086</Timestamp><Current dt:dt="…	59.941	1	left	2071969290	07-18-2017	14:44:07		female	110	{LEFTARROW}	49							0	376520	376480	{LEFTARROW}	40	375364	375112	752	left1,6	13	3	89	mask13	0	376463	0	376263	eqm10_NoEyeNmodel1_dir	90	H	gazeCOD	GazeCoDxp	1	400	0	375963	-1	375863
GazeCoD_1Model_male	20	2	22	<?xml version="1.0"?>\n<Clock xmlns:dt="urn:schemas-microsoft-com:datatypes"><Description dt:dt="string">E-Prime Primary Realtime Clock</Description><StartTime><Timestamp dt:dt="int">0</Timestamp><DateUtc dt:dt="string">2017-07-18T12:44:07Z</DateUtc></StartTime><FrequencyChanges><FrequencyChange><Frequency dt:dt="r8">3328124</Frequency><Timestamp dt:dt="r8">79380712086</Timestamp><Current dt:dt="…	59.941	1	left	2071969290	07-18-2017	14:44:07		female	111	{LEFTARROW}	53							0	378008	377932	{DOWNARROW}	76	376820	376530	790	left4,8	4	3	90	mask4	0	377915	0	377715	eqm10_NoEyeNmodel1_dir	0	V	gazeCOD	GazeCoDxp	0	400	0	377415	-5	377315
GazeCoD_1Model_male	20	2	22	<?xml version="1.0"?>\n<Clock xmlns:dt="urn:schemas-microsoft-com:datatypes"><Description dt:dt="string">E-Prime Primary Realtime Clock</Description><StartTime><Timestamp dt:dt="int">0</Timestamp><DateUtc dt:dt="string">2017-07-18T12:44:07Z</DateUtc></StartTime><FrequencyChanges><FrequencyChange><Frequency dt:dt="r8">3328124</Frequency><Timestamp dt:dt="r8">79380712086</Timestamp><Current dt:dt="…	59.941	1	left	2071969290	07-18-2017	14:44:07		female	112	{DOWNARROW}	79							0	379544	379417	{LEFTARROW}	127	378295	378032	763	DG0	12	3	91	mask12	0	379400	1	379200	eqm10_NoEyeNmodel1_dir	90	H	gazeCOD	GazeCoDxp	0	400	0	378899	4	378799
GazeCoD_1Model_male	20	2	22	<?xml version="1.0"?>\n<Clock xmlns:dt="urn:schemas-microsoft-com:datatypes"><Description dt:dt="string">E-Prime Primary Realtime Clock</Description><StartTime><Timestamp dt:dt="int">0</Timestamp><DateUtc dt:dt="string">2017-07-18T12:44:07Z</DateUtc></StartTime><FrequencyChanges><FrequencyChange><Frequency dt:dt="r8">3328124</Frequency><Timestamp dt:dt="r8">79380712086</Timestamp><Current dt:dt="…	59.941	1	left	2071969290	07-18-2017	14:44:07		female	113	{RIGHTARROW}	44							0	381320	381185	{LEFTARROW}	135	380059	379567	992	right3,2	19	3	92	mask19	0	381168	0	380968	eqm10_NoEyeNmodel1_dir	90	H	gazeCOD	GazeCoDxp	0	400	0	380668	9	380568
GazeCoD_1Model_male	20	2	22	<?xml version="1.0"?>\n<Clock xmlns:dt="urn:schemas-microsoft-com:datatypes"><Description dt:dt="string">E-Prime Primary Realtime Clock</Description><StartTime><Timestamp dt:dt="int">0</Timestamp><DateUtc dt:dt="string">2017-07-18T12:44:07Z</DateUtc></StartTime><FrequencyChanges><FrequencyChange><Frequency dt:dt="r8">3328124</Frequency><Timestamp dt:dt="r8">79380712086</Timestamp><Current dt:dt="…	59.941	1	left	2071969290	07-18-2017	14:44:07		female	114	{LEFTARROW}	78							0	382960	382937	{LEFTARROW}	23	381820	381335	985	left8	28	3	93	mask28	0	382920	1	382720	eqm10_NoEyeNmodel1_dir	90	HV	gazeCOD	GazeCoDxp	1	400	0	382419	-1	382319
GazeCoD_1Model_male	20	2	22	<?xml version="1.0"?>\n<Clock xmlns:dt="urn:schemas-microsoft-com:datatypes"><Description dt:dt="string">E-Prime Primary Realtime Clock</Description><StartTime><Timestamp dt:dt="int">0</Timestamp><DateUtc dt:dt="string">2017-07-18T12:44:07Z</DateUtc></StartTime><FrequencyChanges><FrequencyChange><Frequency dt:dt="r8">3328124</Frequency><Timestamp dt:dt="r8">79380712086</Timestamp><Current dt:dt="…	59.941	1	left	2071969290	07-18-2017	14:44:07		female	115	{RIGHTARROW}	77							0	384552	384472	{RIGHTARROW}	80	383352	382970	882	right8	11	3	94	mask11	0	384455	1	384255	eqm10_NoEyeNmodel1_dir	0	V	gazeCOD	GazeCoDxp	1	400	0	383954	2	383854
GazeCoD_1Model_male	20	2	22	<?xml version="1.0"?>\n<Clock xmlns:dt="urn:schemas-microsoft-com:datatypes"><Description dt:dt="string">E-Prime Primary Realtime Clock</Description><StartTime><Timestamp dt:dt="int">0</Timestamp><DateUtc dt:dt="string">2017-07-18T12:44:07Z</DateUtc></StartTime><FrequencyChanges><FrequencyChange><Frequency dt:dt="r8">3328124</Frequency><Timestamp dt:dt="r8">79380712086</Timestamp><Current dt:dt="…	59.941	1	left	2071969290	07-18-2017	14:44:07		female	116	{LEFTARROW}	49							0	386272	386090	{RIGHTARROW}	182	384969	384572	897	left1,6	2	3	95	mask2	0	386073	0	385873	eqm10_NoEyeNmodel1_dir	0	V	gazeCOD	GazeCoDxp	0	400	0	385573	4	385473
GazeCoD_1Model_male	20	2	22	<?xml version="1.0"?>\n<Clock xmlns:dt="urn:schemas-microsoft-com:datatypes"><Description dt:dt="string">E-Prime Primary Realtime Clock</Description><StartTime><Timestamp dt:dt="int">0</Timestamp><DateUtc dt:dt="string">2017-07-18T12:44:07Z</DateUtc></StartTime><FrequencyChanges><FrequencyChange><Frequency dt:dt="r8">3328124</Frequency><Timestamp dt:dt="r8">79380712086</Timestamp><Current dt:dt="…	59.941	1	left	2071969290	07-18-2017	14:44:07		female	117	{LEFTARROW}	51							0	388064	387825	{RIGHTARROW}	239	386709	386290	919	left3,2	3	3	96	mask3	0	387808	0	387608	eqm10_NoEyeNmodel1_dir	0	V	gazeCOD	GazeCoDxp	0	400	0	387308	-1	387208
GazeCoD_1Model_male	20	2	22	<?xml version="1.0"?>\n<Clock xmlns:dt="urn:schemas-microsoft-com:datatypes"><Description dt:dt="string">E-Prime Primary Realtime Clock</Description><StartTime><Timestamp dt:dt="int">0</Timestamp><DateUtc dt:dt="string">2017-07-18T12:44:07Z</DateUtc></StartTime><FrequencyChanges><FrequencyChange><Frequency dt:dt="r8">3328124</Frequency><Timestamp dt:dt="r8">79380712086</Timestamp><Current dt:dt="…	59.941	1	left	2071969290	07-18-2017	14:44:07		female	118	{DOWNARROW}	79							0	389808	389510	{DOWNARROW}	298	388386	388075	811	DG0	23	3	97	mask23	0	389493	0	389293	eqm10_NoEyeNmodel1_dir	90	HV	gazeCOD	GazeCoDxp	1	400	0	388993	7	388893
GazeCoD_1Model_male	20	2	22	<?xml version="1.0"?>\n<Clock xmlns:dt="urn:schemas-microsoft-com:datatypes"><Description dt:dt="string">E-Prime Primary Realtime Clock</Description><StartTime><Timestamp dt:dt="int">0</Timestamp><DateUtc dt:dt="string">2017-07-18T12:44:07Z</DateUtc></StartTime><FrequencyChanges><FrequencyChange><Frequency dt:dt="r8">3328124</Frequency><Timestamp dt:dt="r8">79380712086</Timestamp><Current dt:dt="…	59.941	1	left	2071969290	07-18-2017	14:44:07		female	119	{RIGHTARROW}	40							0	391352	391262	{RIGHTARROW}	90	390143	389827	816	right6,4	10	3	98	mask10	0	391245	0	391045	eqm10_NoEyeNmodel1_dir	0	V	gazeCOD	GazeCoDxp	1	400	0	390745	2	390645
GazeCoD_1Model_male	20	2	22	<?xml version="1.0"?>\n<Clock xmlns:dt="urn:schemas-microsoft-com:datatypes"><Description dt:dt="string">E-Prime Primary Realtime Clock</Description><StartTime><Timestamp dt:dt="int">0</Timestamp><DateUtc dt:dt="string">2017-07-18T12:44:07Z</DateUtc></StartTime><FrequencyChanges><FrequencyChange><Frequency dt:dt="r8">3328124</Frequency><Timestamp dt:dt="r8">79380712086</Timestamp><Current dt:dt="…	59.941	1	left	2071969290	07-18-2017	14:44:07		female	120	{LEFTARROW}	51							0	392960	392730	{LEFTARROW}	230	391612	391362	750	left3,2	25	3	99	mask25	0	392713	0	392513	eqm10_NoEyeNmodel1_dir	90	HV	gazeCOD	GazeCoDxp	1	400	0	392213	1	392113
GazeCoD_1Model_male	20	2	22	<?xml version="1.0"?>\n<Clock xmlns:dt="urn:schemas-microsoft-com:datatypes"><Description dt:dt="string">E-Prime Primary Realtime Clock</Description><StartTime><Timestamp dt:dt="int">0</Timestamp><DateUtc dt:dt="string">2017-07-18T12:44:07Z</DateUtc></StartTime><FrequencyChanges><FrequencyChange><Frequency dt:dt="r8">3328124</Frequency><Timestamp dt:dt="r8">79380712086</Timestamp><Current dt:dt="…	59.941	1	left	2071969290	07-18-2017	14:44:07		female	121	{RIGHTARROW}	46							0	394536	394415	{LEFTARROW}	121	393297	392980	817	right1,6	18	4	100	mask18	0	394398	0	394198	eqm10_NoEyeNmodel1_dir	90	H	gazeCOD	GazeCoDxp	0	400	0	393898	1	393798
GazeCoD_1Model_male	20	2	22	<?xml version="1.0"?>\n<Clock xmlns:dt="urn:schemas-microsoft-com:datatypes"><Description dt:dt="string">E-Prime Primary Realtime Clock</Description><StartTime><Timestamp dt:dt="int">0</Timestamp><DateUtc dt:dt="string">2017-07-18T12:44:07Z</DateUtc></StartTime><FrequencyChanges><FrequencyChange><Frequency dt:dt="r8">3328124</Frequency><Timestamp dt:dt="r8">79380712086</Timestamp><Current dt:dt="…	59.941	1	left	2071969290	07-18-2017	14:44:07		female	122	{LEFTARROW}	55							0	396144	396100	{LEFTARROW}	44	394987	394549	938	left6,4	27	4	101	mask27	0	396083	0	395883	eqm10_NoEyeNmodel1_dir	90	HV	gazeCOD	GazeCoDxp	1	400	0	395583	-4	395483
GazeCoD_1Model_male	20	2	22	<?xml version="1.0"?>\n<Clock xmlns:dt="urn:schemas-microsoft-com:datatypes"><Description dt:dt="string">E-Prime Primary Realtime Clock</Description><StartTime><Timestamp dt:dt="int">0</Timestamp><DateUtc dt:dt="string">2017-07-18T12:44:07Z</DateUtc></StartTime><FrequencyChanges><FrequencyChange><Frequency dt:dt="r8">3328124</Frequency><Timestamp dt:dt="r8">79380712086</Timestamp><Current dt:dt="…	59.941	1	left	2071969290	07-18-2017	14:44:07		female	123	{RIGHTARROW}	40							0	397992	397785	{RIGHTARROW}	207	396661	396167	994	right6,4	32	4	102	mask32	0	397768	0	397568	eqm10_NoEyeNmodel1_dir	90	HV	gazeCOD	GazeCoDxp	1	400	0	397268	7	397168
GazeCoD_1Model_male	20	2	22	<?xml version="1.0"?>\n<Clock xmlns:dt="urn:schemas-microsoft-com:datatypes"><Description dt:dt="string">E-Prime Primary Realtime Clock</Description><StartTime><Timestamp dt:dt="int">0</Timestamp><DateUtc dt:dt="string">2017-07-18T12:44:07Z</DateUtc></StartTime><FrequencyChanges><FrequencyChange><Frequency dt:dt="r8">3328124</Frequency><Timestamp dt:dt="r8">79380712086</Timestamp><Current dt:dt="…	59.941	1	left	2071969290	07-18-2017	14:44:07		female	124	{RIGHTARROW}	44							0	399664	399620	{RIGHTARROW}	44	398502	398002	1000	right3,2	8	4	103	mask8	0	399603	0	399403	eqm10_NoEyeNmodel1_dir	0	V	gazeCOD	GazeCoDxp	1	400	0	399103	1	399003
GazeCoD_1Model_male	20	2	22	<?xml version="1.0"?>\n<Clock xmlns:dt="urn:schemas-microsoft-com:datatypes"><Description dt:dt="string">E-Prime Primary Realtime Clock</Description><StartTime><Timestamp dt:dt="int">0</Timestamp><DateUtc dt:dt="string">2017-07-18T12:44:07Z</DateUtc></StartTime><FrequencyChanges><FrequencyChange><Frequency dt:dt="r8">3328124</Frequency><Timestamp dt:dt="r8">79380712086</Timestamp><Current dt:dt="…	59.941	1	left	2071969290	07-18-2017	14:44:07		female	125	{LEFTARROW}	51							0	401592	401272	{LEFTARROW}	320	400159	399687	972	left3,2	25	4	104	mask25	0	401255	0	401055	eqm10_NoEyeNmodel1_dir	90	HV	gazeCOD	GazeCoDxp	1	400	0	400755	-4	400655
GazeCoD_1Model_male	20	2	22	<?xml version="1.0"?>\n<Clock xmlns:dt="urn:schemas-microsoft-com:datatypes"><Description dt:dt="string">E-Prime Primary Realtime Clock</Description><StartTime><Timestamp dt:dt="int">0</Timestamp><DateUtc dt:dt="string">2017-07-18T12:44:07Z</DateUtc></StartTime><FrequencyChanges><FrequencyChange><Frequency dt:dt="r8">3328124</Frequency><Timestamp dt:dt="r8">79380712086</Timestamp><Current dt:dt="…	59.941	1	left	2071969290	07-18-2017	14:44:07		female	126	{DOWNARROW}	79							0	403440	403074	{LEFTARROW}	366	401958	401606	852	DG0	23	4	105	mask23	0	403057	1	402857	eqm10_NoEyeNmodel1_dir	90	HV	gazeCOD	GazeCoDxp	0	400	0	402556	-2	402456
GazeCoD_1Model_male	20	2	22	<?xml version="1.0"?>\n<Clock xmlns:dt="urn:schemas-microsoft-com:datatypes"><Description dt:dt="string">E-Prime Primary Realtime Clock</Description><StartTime><Timestamp dt:dt="int">0</Timestamp><DateUtc dt:dt="string">2017-07-18T12:44:07Z</DateUtc></StartTime><FrequencyChanges><FrequencyChange><Frequency dt:dt="r8">3328124</Frequency><Timestamp dt:dt="r8">79380712086</Timestamp><Current dt:dt="…	59.941	1	left	2071969290	07-18-2017	14:44:07		female	127	{LEFTARROW}	78							0	405128	405042	{LEFTARROW}	86	403931	403458	973	left8	17	4	106	mask17	0	405026	0	404826	eqm10_NoEyeNmodel1_dir	90	H	gazeCOD	GazeCoDxp	1	400	0	404526	-5	404426
GazeCoD_1Model_male	20	2	22	<?xml version="1.0"?>\n<Clock xmlns:dt="urn:schemas-microsoft-com:datatypes"><Description dt:dt="string">E-Prime Primary Realtime Clock</Description><StartTime><Timestamp dt:dt="int">0</Timestamp><DateUtc dt:dt="string">2017-07-18T12:44:07Z</DateUtc></StartTime><FrequencyChanges><FrequencyChange><Frequency dt:dt="r8">3328124</Frequency><Timestamp dt:dt="r8">79380712086</Timestamp><Current dt:dt="…	59.941	1	left	2071969290	07-18-2017	14:44:07		female	128	{RIGHTARROW}	42							0	406752	406627	{LEFTARROW}	125	405512	405143	869	right4,8	20	4	107	mask20	0	406610	0	406410	eqm10_NoEyeNmodel1_dir	90	H	gazeCOD	GazeCoDxp	0	400	0	406110	-2	406010
GazeCoD_1Model_male	20	2	22	<?xml version="1.0"?>\n<Clock xmlns:dt="urn:schemas-microsoft-com:datatypes"><Description dt:dt="string">E-Prime Primary Realtime Clock</Description><StartTime><Timestamp dt:dt="int">0</Timestamp><DateUtc dt:dt="string">2017-07-18T12:44:07Z</DateUtc></StartTime><FrequencyChanges><FrequencyChange><Frequency dt:dt="r8">3328124</Frequency><Timestamp dt:dt="r8">79380712086</Timestamp><Current dt:dt="…	59.941	1	left	2071969290	07-18-2017	14:44:07		female	129	{RIGHTARROW}	46							0	408448	408262	{RIGHTARROW}	186	407150	406778	872	right1,6	7	4	108	mask7	0	408245	0	408045	eqm10_NoEyeNmodel1_dir	0	V	gazeCOD	GazeCoDxp	1	400	0	407745	-5	407645
GazeCoD_1Model_male	20	2	22	<?xml version="1.0"?>\n<Clock xmlns:dt="urn:schemas-microsoft-com:datatypes"><Description dt:dt="string">E-Prime Primary Realtime Clock</Description><StartTime><Timestamp dt:dt="int">0</Timestamp><DateUtc dt:dt="string">2017-07-18T12:44:07Z</DateUtc></StartTime><FrequencyChanges><FrequencyChange><Frequency dt:dt="r8">3328124</Frequency><Timestamp dt:dt="r8">79380712086</Timestamp><Current dt:dt="…	59.941	1	left	2071969290	07-18-2017	14:44:07		female	130	{RIGHTARROW}	44							0	410096	410064	{RIGHTARROW}	32	408952	408463	989	right3,2	30	4	109	mask30	0	410047	0	409847	eqm10_NoEyeNmodel1_dir	90	HV	gazeCOD	GazeCoDxp	1	400	0	409547	-5	409447
GazeCoD_1Model_male	20	2	22	<?xml version="1.0"?>\n<Clock xmlns:dt="urn:schemas-microsoft-com:datatypes"><Description dt:dt="string">E-Prime Primary Realtime Clock</Description><StartTime><Timestamp dt:dt="int">0</Timestamp><DateUtc dt:dt="string">2017-07-18T12:44:07Z</DateUtc></StartTime><FrequencyChanges><FrequencyChange><Frequency dt:dt="r8">3328124</Frequency><Timestamp dt:dt="r8">79380712086</Timestamp><Current dt:dt="…	59.941	1	left	2071969290	07-18-2017	14:44:07		female	131	{RIGHTARROW}	42							0	411944	411532	{DOWNARROW}	412	410411	410114	797	right4,8	31	4	110	mask31	0	411515	0	411315	eqm10_NoEyeNmodel1_dir	90	HV	gazeCOD	GazeCoDxp	0	400	0	411015	4	410915
GazeCoD_1Model_male	20	2	22	<?xml version="1.0"?>\n<Clock xmlns:dt="urn:schemas-microsoft-com:datatypes"><Description dt:dt="string">E-Prime Primary Realtime Clock</Description><StartTime><Timestamp dt:dt="int">0</Timestamp><DateUtc dt:dt="string">2017-07-18T12:44:07Z</DateUtc></StartTime><FrequencyChanges><FrequencyChange><Frequency dt:dt="r8">3328124</Frequency><Timestamp dt:dt="r8">79380712086</Timestamp><Current dt:dt="…	59.941	1	left	2071969290	07-18-2017	14:44:07		female	132	{LEFTARROW}	51							0	419456	419307	{DOWNARROW}	149	418180	417739	941	left3,2	3	4	111	mask3	0	419290	0	419090	eqm10_NoEyeNmodel1_dir	0	V	gazeCOD	GazeCoDxp	0	400	0	418790	10	418690
GazeCoD_1Model_male	20	2	22	<?xml version="1.0"?>\n<Clock xmlns:dt="urn:schemas-microsoft-com:datatypes"><Description dt:dt="string">E-Prime Primary Realtime Clock</Description><StartTime><Timestamp dt:dt="int">0</Timestamp><DateUtc dt:dt="string">2017-07-18T12:44:07Z</DateUtc></StartTime><FrequencyChanges><FrequencyChange><Frequency dt:dt="r8">3328124</Frequency><Timestamp dt:dt="r8">79380712086</Timestamp><Current dt:dt="…	59.941	1	left	2071969290	07-18-2017	14:44:07		female	133	{LEFTARROW}	78							0	420960	420942	{LEFTARROW}	18	419819	419474	845	left8	28	4	112	mask28	0	420925	0	420725	eqm10_NoEyeNmodel1_dir	90	HV	gazeCOD	GazeCoDxp	1	400	0	420425	6	420325
GazeCoD_1Model_male	20	2	22	<?xml version="1.0"?>\n<Clock xmlns:dt="urn:schemas-microsoft-com:datatypes"><Description dt:dt="string">E-Prime Primary Realtime Clock</Description><StartTime><Timestamp dt:dt="int">0</Timestamp><DateUtc dt:dt="string">2017-07-18T12:44:07Z</DateUtc></StartTime><FrequencyChanges><FrequencyChange><Frequency dt:dt="r8">3328124</Frequency><Timestamp dt:dt="r8">79380712086</Timestamp><Current dt:dt="…	59.941	1	left	2071969290	07-18-2017	14:44:07		female	134	{DOWNARROW}	79							0	422552	422493	{RIGHTARROW}	59	421367	420975	892	DG0	1	4	113	mask1	0	422477	1	422277	eqm10_NoEyeNmodel1_dir	0	V	gazeCOD	GazeCoDxp	0	400	0	421976	9	421876
GazeCoD_1Model_male	20	2	22	<?xml version="1.0"?>\n<Clock xmlns:dt="urn:schemas-microsoft-com:datatypes"><Description dt:dt="string">E-Prime Primary Realtime Clock</Description><StartTime><Timestamp dt:dt="int">0</Timestamp><DateUtc dt:dt="string">2017-07-18T12:44:07Z</DateUtc></StartTime><FrequencyChanges><FrequencyChange><Frequency dt:dt="r8">3328124</Frequency><Timestamp dt:dt="r8">79380712086</Timestamp><Current dt:dt="…	59.941	1	left	2071969290	07-18-2017	14:44:07		female	135	{RIGHTARROW}	42							0	424280	424095	{RIGHTARROW}	185	422968	422577	891	right4,8	9	4	114	mask9	0	424078	0	423878	eqm10_NoEyeNmodel1_dir	0	V	gazeCOD	GazeCoDxp	1	400	0	423578	10	423478
GazeCoD_1Model_male	20	2	22	<?xml version="1.0"?>\n<Clock xmlns:dt="urn:schemas-microsoft-com:datatypes"><Description dt:dt="string">E-Prime Primary Realtime Clock</Description><StartTime><Timestamp dt:dt="int">0</Timestamp><DateUtc dt:dt="string">2017-07-18T12:44:07Z</DateUtc></StartTime><FrequencyChanges><FrequencyChange><Frequency dt:dt="r8">3328124</Frequency><Timestamp dt:dt="r8">79380712086</Timestamp><Current dt:dt="…	59.941	1	left	2071969290	07-18-2017	14:44:07		female	136	{LEFTARROW}	53							0	425928	425897	{LEFTARROW}	31	424776	424295	981	left4,8	26	4	115	mask26	0	425880	0	425680	eqm10_NoEyeNmodel1_dir	90	HV	gazeCOD	GazeCoDxp	1	400	0	425380	4	425280
GazeCoD_1Model_male	20	2	22	<?xml version="1.0"?>\n<Clock xmlns:dt="urn:schemas-microsoft-com:datatypes"><Description dt:dt="string">E-Prime Primary Realtime Clock</Description><StartTime><Timestamp dt:dt="int">0</Timestamp><DateUtc dt:dt="string">2017-07-18T12:44:07Z</DateUtc></StartTime><FrequencyChanges><FrequencyChange><Frequency dt:dt="r8">3328124</Frequency><Timestamp dt:dt="r8">79380712086</Timestamp><Current dt:dt="…	59.941	1	left	2071969290	07-18-2017	14:44:07		female	137	{LEFTARROW}	53							0	427512	427332	{LEFTARROW}	180	426214	425947	767	left4,8	15	4	116	mask15	0	427315	1	427115	eqm10_NoEyeNmodel1_dir	90	H	gazeCOD	GazeCoDxp	1	400	0	426814	0	426714
GazeCoD_1Model_male	20	2	22	<?xml version="1.0"?>\n<Clock xmlns:dt="urn:schemas-microsoft-com:datatypes"><Description dt:dt="string">E-Prime Primary Realtime Clock</Description><StartTime><Timestamp dt:dt="int">0</Timestamp><DateUtc dt:dt="string">2017-07-18T12:44:07Z</DateUtc></StartTime><FrequencyChanges><FrequencyChange><Frequency dt:dt="r8">3328124</Frequency><Timestamp dt:dt="r8">79380712086</Timestamp><Current dt:dt="…	59.941	1	left	2071969290	07-18-2017	14:44:07		female	138	{LEFTARROW}	49							0	429136	429017	{RIGHTARROW}	119	427893	427532	861	left1,6	2	4	117	mask2	0	429000	1	428800	eqm10_NoEyeNmodel1_dir	0	V	gazeCOD	GazeCoDxp	0	400	0	428499	6	428399
GazeCoD_1Model_male	20	2	22	<?xml version="1.0"?>\n<Clock xmlns:dt="urn:schemas-microsoft-com:datatypes"><Description dt:dt="string">E-Prime Primary Realtime Clock</Description><StartTime><Timestamp dt:dt="int">0</Timestamp><DateUtc dt:dt="string">2017-07-18T12:44:07Z</DateUtc></StartTime><FrequencyChanges><FrequencyChange><Frequency dt:dt="r8">3328124</Frequency><Timestamp dt:dt="r8">79380712086</Timestamp><Current dt:dt="…	59.941	1	left	2071969290	07-18-2017	14:44:07		female	139	{LEFTARROW}	49							0	430832	430702	{LEFTARROW}	130	429587	429150	937	left1,6	13	4	118	mask13	0	430685	1	430485	eqm10_NoEyeNmodel1_dir	90	H	gazeCOD	GazeCoDxp	1	400	0	430184	-3	430084
GazeCoD_1Model_male	20	2	22	<?xml version="1.0"?>\n<Clock xmlns:dt="urn:schemas-microsoft-com:datatypes"><Description dt:dt="string">E-Prime Primary Realtime Clock</Description><StartTime><Timestamp dt:dt="int">0</Timestamp><DateUtc dt:dt="string">2017-07-18T12:44:07Z</DateUtc></StartTime><FrequencyChanges><FrequencyChange><Frequency dt:dt="r8">3328124</Frequency><Timestamp dt:dt="r8">79380712086</Timestamp><Current dt:dt="…	59.941	1	left	2071969290	07-18-2017	14:44:07		female	140	{RIGHTARROW}	40							0	432384	432237	{RIGHTARROW}	147	431119	430852	767	right6,4	10	4	119	mask10	0	432220	1	432020	eqm10_NoEyeNmodel1_dir	0	V	gazeCOD	GazeCoDxp	1	400	0	431719	0	431619
GazeCoD_1Model_male	20	2	22	<?xml version="1.0"?>\n<Clock xmlns:dt="urn:schemas-microsoft-com:datatypes"><Description dt:dt="string">E-Prime Primary Realtime Clock</Description><StartTime><Timestamp dt:dt="int">0</Timestamp><DateUtc dt:dt="string">2017-07-18T12:44:07Z</DateUtc></StartTime><FrequencyChanges><FrequencyChange><Frequency dt:dt="r8">3328124</Frequency><Timestamp dt:dt="r8">79380712086</Timestamp><Current dt:dt="…	59.941	1	left	2071969290	07-18-2017	14:44:07		female	141	{LEFTARROW}	55							0	435112	433888	{LEFTARROW}	1224	432768	432403	865	left6,4	16	4	120	mask16	0	433871	0	433671	eqm10_NoEyeNmodel1_dir	90	H	gazeCOD	GazeCoDxp	1	400	0	433371	3	433271
GazeCoD_1Model_male	20	2	22	<?xml version="1.0"?>\n<Clock xmlns:dt="urn:schemas-microsoft-com:datatypes"><Description dt:dt="string">E-Prime Primary Realtime Clock</Description><StartTime><Timestamp dt:dt="int">0</Timestamp><DateUtc dt:dt="string">2017-07-18T12:44:07Z</DateUtc></StartTime><FrequencyChanges><FrequencyChange><Frequency dt:dt="r8">3328124</Frequency><Timestamp dt:dt="r8">79380712086</Timestamp><Current dt:dt="…	59.941	1	left	2071969290	07-18-2017	14:44:07		female	142	{LEFTARROW}	55							0	436768	436558	{LEFTARROW}	210	435432	435123	809	left6,4	5	4	121	mask5	0	436541	1	436341	eqm10_NoEyeNmodel1_dir	0	V	gazeCOD	GazeCoDxp	1	400	0	436040	8	435940
GazeCoD_1Model_male	20	2	22	<?xml version="1.0"?>\n<Clock xmlns:dt="urn:schemas-microsoft-com:datatypes"><Description dt:dt="string">E-Prime Primary Realtime Clock</Description><StartTime><Timestamp dt:dt="int">0</Timestamp><DateUtc dt:dt="string">2017-07-18T12:44:07Z</DateUtc></StartTime><FrequencyChanges><FrequencyChange><Frequency dt:dt="r8">3328124</Frequency><Timestamp dt:dt="r8">79380712086</Timestamp><Current dt:dt="…	59.941	1	left	2071969290	07-18-2017	14:44:07		female	143	{LEFTARROW}	51							0	438464	438343	{LEFTARROW}	121	437228	436791	937	left3,2	14	4	122	mask14	0	438326	1	438126	eqm10_NoEyeNmodel1_dir	90	H	gazeCOD	GazeCoDxp	1	400	0	437825	-3	437725
GazeCoD_1Model_male	20	2	22	<?xml version="1.0"?>\n<Clock xmlns:dt="urn:schemas-microsoft-com:datatypes"><Description dt:dt="string">E-Prime Primary Realtime Clock</Description><StartTime><Timestamp dt:dt="int">0</Timestamp><DateUtc dt:dt="string">2017-07-18T12:44:07Z</DateUtc></StartTime><FrequencyChanges><FrequencyChange><Frequency dt:dt="r8">3328124</Frequency><Timestamp dt:dt="r8">79380712086</Timestamp><Current dt:dt="…	59.941	1	left	2071969290	07-18-2017	14:44:07		female	144	{RIGHTARROW}	40							0	440272	440061	{LEFTARROW}	211	438947	438476	971	right6,4	21	4	123	mask21	0	440044	0	439844	eqm10_NoEyeNmodel1_dir	90	H	gazeCOD	GazeCoDxp	0	400	0	439544	-3	439444
GazeCoD_1Model_male	20	2	22	<?xml version="1.0"?>\n<Clock xmlns:dt="urn:schemas-microsoft-com:datatypes"><Description dt:dt="string">E-Prime Primary Realtime Clock</Description><StartTime><Timestamp dt:dt="int">0</Timestamp><DateUtc dt:dt="string">2017-07-18T12:44:07Z</DateUtc></StartTime><FrequencyChanges><FrequencyChange><Frequency dt:dt="r8">3328124</Frequency><Timestamp dt:dt="r8">79380712086</Timestamp><Current dt:dt="…	59.941	1	left	2071969290	07-18-2017	14:44:07		female	145	{DOWNARROW}	79							0	441912	441880	{LEFTARROW}	32	440762	440295	967	DG0	12	4	124	mask12	0	441863	1	441663	eqm10_NoEyeNmodel1_dir	90	H	gazeCOD	GazeCoDxp	0	400	0	441362	0	441262
GazeCoD_1Model_male	20	2	22	<?xml version="1.0"?>\n<Clock xmlns:dt="urn:schemas-microsoft-com:datatypes"><Description dt:dt="string">E-Prime Primary Realtime Clock</Description><StartTime><Timestamp dt:dt="int">0</Timestamp><DateUtc dt:dt="string">2017-07-18T12:44:07Z</DateUtc></StartTime><FrequencyChanges><FrequencyChange><Frequency dt:dt="r8">3328124</Frequency><Timestamp dt:dt="r8">79380712086</Timestamp><Current dt:dt="…	59.941	1	left	2071969290	07-18-2017	14:44:07		female	146	{RIGHTARROW}	77							0	443792	443465	{RIGHTARROW}	327	442338	441930	908	right8	33	4	125	mask33	0	443448	1	443248	eqm10_NoEyeNmodel1_dir	90	HV	gazeCOD	GazeCoDxp	1	400	0	442947	9	442847
GazeCoD_1Model_male	20	2	22	<?xml version="1.0"?>\n<Clock xmlns:dt="urn:schemas-microsoft-com:datatypes"><Description dt:dt="string">E-Prime Primary Realtime Clock</Description><StartTime><Timestamp dt:dt="int">0</Timestamp><DateUtc dt:dt="string">2017-07-18T12:44:07Z</DateUtc></StartTime><FrequencyChanges><FrequencyChange><Frequency dt:dt="r8">3328124</Frequency><Timestamp dt:dt="r8">79380712086</Timestamp><Current dt:dt="…	59.941	1	left	2071969290	07-18-2017	14:44:07		female	147	{RIGHTARROW}	46							0	445488	445283	{RIGHTARROW}	205	444163	443815	848	right1,6	29	4	126	mask29	0	445266	0	445066	eqm10_NoEyeNmodel1_dir	90	HV	gazeCOD	GazeCoDxp	1	400	0	444766	3	444666
GazeCoD_1Model_male	20	2	22	<?xml version="1.0"?>\n<Clock xmlns:dt="urn:schemas-microsoft-com:datatypes"><Description dt:dt="string">E-Prime Primary Realtime Clock</Description><StartTime><Timestamp dt:dt="int">0</Timestamp><DateUtc dt:dt="string">2017-07-18T12:44:07Z</DateUtc></StartTime><FrequencyChanges><FrequencyChange><Frequency dt:dt="r8">3328124</Frequency><Timestamp dt:dt="r8">79380712086</Timestamp><Current dt:dt="…	59.941	1	left	2071969290	07-18-2017	14:44:07		female	148	{RIGHTARROW}	77							0	447880	447035	{RIGHTARROW}	845	445922	445500	922	right8	22	4	127	mask22	0	447018	0	446818	eqm10_NoEyeNmodel1_dir	90	H	gazeCOD	GazeCoDxp	1	400	0	446518	-4	446418
GazeCoD_1Model_male	20	2	22	<?xml version="1.0"?>\n<Clock xmlns:dt="urn:schemas-microsoft-com:datatypes"><Description dt:dt="string">E-Prime Primary Realtime Clock</Description><StartTime><Timestamp dt:dt="int">0</Timestamp><DateUtc dt:dt="string">2017-07-18T12:44:07Z</DateUtc></StartTime><FrequencyChanges><FrequencyChange><Frequency dt:dt="r8">3328124</Frequency><Timestamp dt:dt="r8">79380712086</Timestamp><Current dt:dt="…	59.941	1	left	2071969290	07-18-2017	14:44:07		female	149	{LEFTARROW}	78							0	449552	449421	{DOWNARROW}	131	448309	447902	907	left8	6	4	128	mask6	0	449404	0	449204	eqm10_NoEyeNmodel1_dir	0	V	gazeCOD	GazeCoDxp	0	400	0	448904	-5	448804
GazeCoD_1Model_male	20	2	22	<?xml version="1.0"?>\n<Clock xmlns:dt="urn:schemas-microsoft-com:datatypes"><Description dt:dt="string">E-Prime Primary Realtime Clock</Description><StartTime><Timestamp dt:dt="int">0</Timestamp><DateUtc dt:dt="string">2017-07-18T12:44:07Z</DateUtc></StartTime><FrequencyChanges><FrequencyChange><Frequency dt:dt="r8">3328124</Frequency><Timestamp dt:dt="r8">79380712086</Timestamp><Current dt:dt="…	59.941	1	left	2071969290	07-18-2017	14:44:07		female	150	{LEFTARROW}	49							0	451504	451006	{LEFTARROW}	498	449894	449571	823	left1,6	24	4	129	mask24	0	450989	0	450789	eqm10_NoEyeNmodel1_dir	90	HV	gazeCOD	GazeCoDxp	1	400	0	450489	-5	450389
GazeCoD_1Model_male	20	2	22	<?xml version="1.0"?>\n<Clock xmlns:dt="urn:schemas-microsoft-com:datatypes"><Description dt:dt="string">E-Prime Primary Realtime Clock</Description><StartTime><Timestamp dt:dt="int">0</Timestamp><DateUtc dt:dt="string">2017-07-18T12:44:07Z</DateUtc></StartTime><FrequencyChanges><FrequencyChange><Frequency dt:dt="r8">3328124</Frequency><Timestamp dt:dt="r8">79380712086</Timestamp><Current dt:dt="…	59.941	1	left	2071969290	07-18-2017	14:44:07		female	151	{RIGHTARROW}	77							0	453120	453058	{RIGHTARROW}	62	451940	451523	917	right8	11	4	130	mask11	0	453041	1	452841	eqm10_NoEyeNmodel1_dir	0	V	gazeCOD	GazeCoDxp	1	400	0	452540	0	452440
GazeCoD_1Model_male	20	2	22	<?xml version="1.0"?>\n<Clock xmlns:dt="urn:schemas-microsoft-com:datatypes"><Description dt:dt="string">E-Prime Primary Realtime Clock</Description><StartTime><Timestamp dt:dt="int">0</Timestamp><DateUtc dt:dt="string">2017-07-18T12:44:07Z</DateUtc></StartTime><FrequencyChanges><FrequencyChange><Frequency dt:dt="r8">3328124</Frequency><Timestamp dt:dt="r8">79380712086</Timestamp><Current dt:dt="…	59.941	1	left	2071969290	07-18-2017	14:44:07		female	152	{LEFTARROW}	53							0	455808	454759	{RIGHTARROW}	1049	453632	453141	991	left4,8	4	4	131	mask4	0	454742	0	454542	eqm10_NoEyeNmodel1_dir	0	V	gazeCOD	GazeCoDxp	0	400	0	454242	10	454142
GazeCoD_1Model_male	20	2	22	<?xml version="1.0"?>\n<Clock xmlns:dt="urn:schemas-microsoft-com:datatypes"><Description dt:dt="string">E-Prime Primary Realtime Clock</Description><StartTime><Timestamp dt:dt="int">0</Timestamp><DateUtc dt:dt="string">2017-07-18T12:44:07Z</DateUtc></StartTime><FrequencyChanges><FrequencyChange><Frequency dt:dt="r8">3328124</Frequency><Timestamp dt:dt="r8">79380712086</Timestamp><Current dt:dt="…	59.941	1	left	2071969290	07-18-2017	14:44:07		female	153	{RIGHTARROW}	44							0	458280	457429	{LEFTARROW}	851	456317	455827	990	right3,2	19	4	132	mask19	0	457412	0	457212	eqm10_NoEyeNmodel1_dir	90	H	gazeCOD	GazeCoDxp	0	400	0	456912	-5	456812
GazeCoD_1Model_male	20	2	22	<?xml version="1.0"?>\n<Clock xmlns:dt="urn:schemas-microsoft-com:datatypes"><Description dt:dt="string">E-Prime Primary Realtime Clock</Description><StartTime><Timestamp dt:dt="int">0</Timestamp><DateUtc dt:dt="string">2017-07-18T12:44:07Z</DateUtc></StartTime><FrequencyChanges><FrequencyChange><Frequency dt:dt="r8">3328124</Frequency><Timestamp dt:dt="r8">79380712086</Timestamp><Current dt:dt="…	59.941	1	left	2071969290	07-18-2017	14:44:07		female	154	{LEFTARROW}	78							0	459912	459781	{LEFTARROW}	131	458666	458296	870	left8	17	5	133	mask17	0	459764	0	459564	eqm10_NoEyeNmodel1_dir	90	H	gazeCOD	GazeCoDxp	1	400	0	459264	-2	459164
GazeCoD_1Model_male	20	2	22	<?xml version="1.0"?>\n<Clock xmlns:dt="urn:schemas-microsoft-com:datatypes"><Description dt:dt="string">E-Prime Primary Realtime Clock</Description><StartTime><Timestamp dt:dt="int">0</Timestamp><DateUtc dt:dt="string">2017-07-18T12:44:07Z</DateUtc></StartTime><FrequencyChanges><FrequencyChange><Frequency dt:dt="r8">3328124</Frequency><Timestamp dt:dt="r8">79380712086</Timestamp><Current dt:dt="…	59.941	1	left	2071969290	07-18-2017	14:44:07		female	155	{LEFTARROW}	53							0	461664	461449	{LEFTARROW}	215	460336	459931	905	left4,8	26	5	134	mask26	0	461433	1	461233	eqm10_NoEyeNmodel1_dir	90	HV	gazeCOD	GazeCoDxp	1	400	0	460932	-4	460832
GazeCoD_1Model_male	20	2	22	<?xml version="1.0"?>\n<Clock xmlns:dt="urn:schemas-microsoft-com:datatypes"><Description dt:dt="string">E-Prime Primary Realtime Clock</Description><StartTime><Timestamp dt:dt="int">0</Timestamp><DateUtc dt:dt="string">2017-07-18T12:44:07Z</DateUtc></StartTime><FrequencyChanges><FrequencyChange><Frequency dt:dt="r8">3328124</Frequency><Timestamp dt:dt="r8">79380712086</Timestamp><Current dt:dt="…	59.941	1	left	2071969290	07-18-2017	14:44:07		female	156	{RIGHTARROW}	44							0	463232	463168	{RIGHTARROW}	64	462052	461683	869	right3,2	8	5	135	mask8	0	463151	0	462951	eqm10_NoEyeNmodel1_dir	0	V	gazeCOD	GazeCoDxp	1	400	0	462651	-1	462551
GazeCoD_1Model_male	20	2	22	<?xml version="1.0"?>\n<Clock xmlns:dt="urn:schemas-microsoft-com:datatypes"><Description dt:dt="string">E-Prime Primary Realtime Clock</Description><StartTime><Timestamp dt:dt="int">0</Timestamp><DateUtc dt:dt="string">2017-07-18T12:44:07Z</DateUtc></StartTime><FrequencyChanges><FrequencyChange><Frequency dt:dt="r8">3328124</Frequency><Timestamp dt:dt="r8">79380712086</Timestamp><Current dt:dt="…	59.941	1	left	2071969290	07-18-2017	14:44:07		female	157	{LEFTARROW}	78							0	464872	464636	{RIGHTARROW}	236	463524	463251	773	left8	6	5	136	mask6	0	464619	0	464419	eqm10_NoEyeNmodel1_dir	0	V	gazeCOD	GazeCoDxp	0	400	0	464119	-5	464019
GazeCoD_1Model_male	20	2	22	<?xml version="1.0"?>\n<Clock xmlns:dt="urn:schemas-microsoft-com:datatypes"><Description dt:dt="string">E-Prime Primary Realtime Clock</Description><StartTime><Timestamp dt:dt="int">0</Timestamp><DateUtc dt:dt="string">2017-07-18T12:44:07Z</DateUtc></StartTime><FrequencyChanges><FrequencyChange><Frequency dt:dt="r8">3328124</Frequency><Timestamp dt:dt="r8">79380712086</Timestamp><Current dt:dt="…	59.941	1	left	2071969290	07-18-2017	14:44:07		female	158	{LEFTARROW}	55							0	466568	466454	{LEFTARROW}	114	465341	464886	955	left6,4	27	5	137	mask27	0	466438	1	466238	eqm10_NoEyeNmodel1_dir	90	HV	gazeCOD	GazeCoDxp	1	400	0	465937	-4	465837
GazeCoD_1Model_male	20	2	22	<?xml version="1.0"?>\n<Clock xmlns:dt="urn:schemas-microsoft-com:datatypes"><Description dt:dt="string">E-Prime Primary Realtime Clock</Description><StartTime><Timestamp dt:dt="int">0</Timestamp><DateUtc dt:dt="string">2017-07-18T12:44:07Z</DateUtc></StartTime><FrequencyChanges><FrequencyChange><Frequency dt:dt="r8">3328124</Frequency><Timestamp dt:dt="r8">79380712086</Timestamp><Current dt:dt="…	59.941	1	left	2071969290	07-18-2017	14:44:07		female	159	{LEFTARROW}	51							0	468224	468156	{LEFTARROW}	68	467029	466588	941	left3,2	14	5	138	mask14	0	468139	0	467939	eqm10_NoEyeNmodel1_dir	90	H	gazeCOD	GazeCoDxp	1	400	0	467639	10	467539
GazeCoD_1Model_male	20	2	22	<?xml version="1.0"?>\n<Clock xmlns:dt="urn:schemas-microsoft-com:datatypes"><Description dt:dt="string">E-Prime Primary Realtime Clock</Description><StartTime><Timestamp dt:dt="int">0</Timestamp><DateUtc dt:dt="string">2017-07-18T12:44:07Z</DateUtc></StartTime><FrequencyChanges><FrequencyChange><Frequency dt:dt="r8">3328124</Frequency><Timestamp dt:dt="r8">79380712086</Timestamp><Current dt:dt="…	59.941	1	left	2071969290	07-18-2017	14:44:07		female	160	{LEFTARROW}	49							0	469800	469658	{LEFTARROW}	142	468536	468240	796	left1,6	13	5	139	mask13	0	469641	1	469441	eqm10_NoEyeNmodel1_dir	90	H	gazeCOD	GazeCoDxp	1	400	0	469140	4	469040
GazeCoD_1Model_male	20	2	22	<?xml version="1.0"?>\n<Clock xmlns:dt="urn:schemas-microsoft-com:datatypes"><Description dt:dt="string">E-Prime Primary Realtime Clock</Description><StartTime><Timestamp dt:dt="int">0</Timestamp><DateUtc dt:dt="string">2017-07-18T12:44:07Z</DateUtc></StartTime><FrequencyChanges><FrequencyChange><Frequency dt:dt="r8">3328124</Frequency><Timestamp dt:dt="r8">79380712086</Timestamp><Current dt:dt="…	59.941	1	left	2071969290	07-18-2017	14:44:07		female	161	{RIGHTARROW}	46							0	471336	471193	{RIGHTARROW}	143	470076	469825	751	right1,6	7	5	140	mask7	0	471176	1	470976	eqm10_NoEyeNmodel1_dir	0	V	gazeCOD	GazeCoDxp	1	400	0	470675	-1	470575
GazeCoD_1Model_male	20	2	22	<?xml version="1.0"?>\n<Clock xmlns:dt="urn:schemas-microsoft-com:datatypes"><Description dt:dt="string">E-Prime Primary Realtime Clock</Description><StartTime><Timestamp dt:dt="int">0</Timestamp><DateUtc dt:dt="string">2017-07-18T12:44:07Z</DateUtc></StartTime><FrequencyChanges><FrequencyChange><Frequency dt:dt="r8">3328124</Frequency><Timestamp dt:dt="r8">79380712086</Timestamp><Current dt:dt="…	59.941	1	left	2071969290	07-18-2017	14:44:07		female	162	{LEFTARROW}	49							0	473048	472828	{DOWNARROW}	220	471716	471359	857	left1,6	2	5	141	mask2	0	472811	0	472611	eqm10_NoEyeNmodel1_dir	0	V	gazeCOD	GazeCoDxp	0	400	0	472311	-5	472211
GazeCoD_1Model_male	20	2	22	<?xml version="1.0"?>\n<Clock xmlns:dt="urn:schemas-microsoft-com:datatypes"><Description dt:dt="string">E-Prime Primary Realtime Clock</Description><StartTime><Timestamp dt:dt="int">0</Timestamp><DateUtc dt:dt="string">2017-07-18T12:44:07Z</DateUtc></StartTime><FrequencyChanges><FrequencyChange><Frequency dt:dt="r8">3328124</Frequency><Timestamp dt:dt="r8">79380712086</Timestamp><Current dt:dt="…	59.941	1	left	2071969290	07-18-2017	14:44:07		female	163	{RIGHTARROW}	40							0	474856	474446	{LEFTARROW}	410	473322	473061	761	right6,4	21	5	142	mask21	0	474429	0	474229	eqm10_NoEyeNmodel1_dir	90	H	gazeCOD	GazeCoDxp	0	400	0	473929	7	473829
GazeCoD_1Model_male	20	2	22	<?xml version="1.0"?>\n<Clock xmlns:dt="urn:schemas-microsoft-com:datatypes"><Description dt:dt="string">E-Prime Primary Realtime Clock</Description><StartTime><Timestamp dt:dt="int">0</Timestamp><DateUtc dt:dt="string">2017-07-18T12:44:07Z</DateUtc></StartTime><FrequencyChanges><FrequencyChange><Frequency dt:dt="r8">3328124</Frequency><Timestamp dt:dt="r8">79380712086</Timestamp><Current dt:dt="…	59.941	1	left	2071969290	07-18-2017	14:44:07		female	164	{RIGHTARROW}	44							0	476480	476298	{DOWNARROW}	182	475183	474880	803	right3,2	30	5	143	mask30	0	476281	1	476081	eqm10_NoEyeNmodel1_dir	90	HV	gazeCOD	GazeCoDxp	0	400	0	475780	-3	475680
GazeCoD_1Model_male	20	2	22	<?xml version="1.0"?>\n<Clock xmlns:dt="urn:schemas-microsoft-com:datatypes"><Description dt:dt="string">E-Prime Primary Realtime Clock</Description><StartTime><Timestamp dt:dt="int">0</Timestamp><DateUtc dt:dt="string">2017-07-18T12:44:07Z</DateUtc></StartTime><FrequencyChanges><FrequencyChange><Frequency dt:dt="r8">3328124</Frequency><Timestamp dt:dt="r8">79380712086</Timestamp><Current dt:dt="…	59.941	1	left	2071969290	07-18-2017	14:44:07		female	165	{DOWNARROW}	79							0	478488	478083	{RIGHTARROW}	405	476968	476498	970	DG0	1	5	144	mask1	0	478066	0	477866	eqm10_NoEyeNmodel1_dir	0	V	gazeCOD	GazeCoDxp	0	400	0	477566	-2	477466
GazeCoD_1Model_male	20	2	22	<?xml version="1.0"?>\n<Clock xmlns:dt="urn:schemas-microsoft-com:datatypes"><Description dt:dt="string">E-Prime Primary Realtime Clock</Description><StartTime><Timestamp dt:dt="int">0</Timestamp><DateUtc dt:dt="string">2017-07-18T12:44:07Z</DateUtc></StartTime><FrequencyChanges><FrequencyChange><Frequency dt:dt="r8">3328124</Frequency><Timestamp dt:dt="r8">79380712086</Timestamp><Current dt:dt="…	59.941	1	left	2071969290	07-18-2017	14:44:07		female	166	{RIGHTARROW}	77							0	482360	479985	{RIGHTARROW}	2375	478865	478500	865	right8	11	5	145	mask11	0	479968	0	479768	eqm10_NoEyeNmodel1_dir	0	V	gazeCOD	GazeCoDxp	1	400	0	479468	3	479368
GazeCoD_1Model_male	20	2	22	<?xml version="1.0"?>\n<Clock xmlns:dt="urn:schemas-microsoft-com:datatypes"><Description dt:dt="string">E-Prime Primary Realtime Clock</Description><StartTime><Timestamp dt:dt="int">0</Timestamp><DateUtc dt:dt="string">2017-07-18T12:44:07Z</DateUtc></StartTime><FrequencyChanges><FrequencyChange><Frequency dt:dt="r8">3328124</Frequency><Timestamp dt:dt="r8">79380712086</Timestamp><Current dt:dt="…	59.941	1	left	2071969290	07-18-2017	14:44:07		female	167	{LEFTARROW}	53							0	484000	483989	{RIGHTARROW}	11	482867	482371	996	left4,8	4	5	146	mask4	0	483972	0	483772	eqm10_NoEyeNmodel1_dir	0	V	gazeCOD	GazeCoDxp	0	400	0	483472	5	483372
GazeCoD_1Model_male	20	2	22	<?xml version="1.0"?>\n<Clock xmlns:dt="urn:schemas-microsoft-com:datatypes"><Description dt:dt="string">E-Prime Primary Realtime Clock</Description><StartTime><Timestamp dt:dt="int">0</Timestamp><DateUtc dt:dt="string">2017-07-18T12:44:07Z</DateUtc></StartTime><FrequencyChanges><FrequencyChange><Frequency dt:dt="r8">3328124</Frequency><Timestamp dt:dt="r8">79380712086</Timestamp><Current dt:dt="…	59.941	1	left	2071969290	07-18-2017	14:44:07		female	168	{DOWNARROW}	79							0	485808	485624	{DOWNARROW}	184	484502	484022	980	DG0	23	5	147	mask23	0	485607	0	485407	eqm10_NoEyeNmodel1_dir	90	HV	gazeCOD	GazeCoDxp	1	400	0	485107	5	485007
GazeCoD_1Model_male	20	2	22	<?xml version="1.0"?>\n<Clock xmlns:dt="urn:schemas-microsoft-com:datatypes"><Description dt:dt="string">E-Prime Primary Realtime Clock</Description><StartTime><Timestamp dt:dt="int">0</Timestamp><DateUtc dt:dt="string">2017-07-18T12:44:07Z</DateUtc></StartTime><FrequencyChanges><FrequencyChange><Frequency dt:dt="r8">3328124</Frequency><Timestamp dt:dt="r8">79380712086</Timestamp><Current dt:dt="…	59.941	1	left	2071969290	07-18-2017	14:44:07		female	169	{RIGHTARROW}	46							0	488056	487225	{DOWNARROW}	831	486114	485824	790	right1,6	18	5	148	mask18	0	487209	0	487009	eqm10_NoEyeNmodel1_dir	90	H	gazeCOD	GazeCoDxp	0	400	0	486709	-5	486609
GazeCoD_1Model_male	20	2	22	<?xml version="1.0"?>\n<Clock xmlns:dt="urn:schemas-microsoft-com:datatypes"><Description dt:dt="string">E-Prime Primary Realtime Clock</Description><StartTime><Timestamp dt:dt="int">0</Timestamp><DateUtc dt:dt="string">2017-07-18T12:44:07Z</DateUtc></StartTime><FrequencyChanges><FrequencyChange><Frequency dt:dt="r8">3328124</Frequency><Timestamp dt:dt="r8">79380712086</Timestamp><Current dt:dt="…	59.941	1	left	2071969290	07-18-2017	14:44:07		female	170	{RIGHTARROW}	40							0	489696	489528	{RIGHTARROW}	168	488405	488076	829	right6,4	32	5	149	mask32	0	489511	0	489311	eqm10_NoEyeNmodel1_dir	90	HV	gazeCOD	GazeCoDxp	1	400	0	489011	6	488911
GazeCoD_1Model_male	20	2	22	<?xml version="1.0"?>\n<Clock xmlns:dt="urn:schemas-microsoft-com:datatypes"><Description dt:dt="string">E-Prime Primary Realtime Clock</Description><StartTime><Timestamp dt:dt="int">0</Timestamp><DateUtc dt:dt="string">2017-07-18T12:44:07Z</DateUtc></StartTime><FrequencyChanges><FrequencyChange><Frequency dt:dt="r8">3328124</Frequency><Timestamp dt:dt="r8">79380712086</Timestamp><Current dt:dt="…	59.941	1	left	2071969290	07-18-2017	14:44:07		female	171	{RIGHTARROW}	77							0	493512	491330	{RIGHTARROW}	2182	490210	489711	999	right8	33	5	150	mask33	0	491313	1	491113	eqm10_NoEyeNmodel1_dir	90	HV	gazeCOD	GazeCoDxp	1	400	0	490812	2	490712
GazeCoD_1Model_male	20	2	22	<?xml version="1.0"?>\n<Clock xmlns:dt="urn:schemas-microsoft-com:datatypes"><Description dt:dt="string">E-Prime Primary Realtime Clock</Description><StartTime><Timestamp dt:dt="int">0</Timestamp><DateUtc dt:dt="string">2017-07-18T12:44:07Z</DateUtc></StartTime><FrequencyChanges><FrequencyChange><Frequency dt:dt="r8">3328124</Frequency><Timestamp dt:dt="r8">79380712086</Timestamp><Current dt:dt="…	59.941	1	left	2071969290	07-18-2017	14:44:07		female	172	{LEFTARROW}	55							0	496048	494967	{RIGHTARROW}	1081	493843	493532	811	left6,4	5	5	151	mask5	0	494950	1	494750	eqm10_NoEyeNmodel1_dir	0	V	gazeCOD	GazeCoDxp	0	400	0	494449	6	494349
GazeCoD_1Model_male	20	2	22	<?xml version="1.0"?>\n<Clock xmlns:dt="urn:schemas-microsoft-com:datatypes"><Description dt:dt="string">E-Prime Primary Realtime Clock</Description><StartTime><Timestamp dt:dt="int">0</Timestamp><DateUtc dt:dt="string">2017-07-18T12:44:07Z</DateUtc></StartTime><FrequencyChanges><FrequencyChange><Frequency dt:dt="r8">3328124</Frequency><Timestamp dt:dt="r8">79380712086</Timestamp><Current dt:dt="…	59.941	1	left	2071969290	07-18-2017	14:44:07		female	173	{RIGHTARROW}	77							0	498064	497669	{LEFTARROW}	395	496546	496068	978	right8	22	5	152	mask22	0	497652	0	497452	eqm10_NoEyeNmodel1_dir	90	H	gazeCOD	GazeCoDxp	0	400	0	497152	6	497052
GazeCoD_1Model_male	20	2	22	<?xml version="1.0"?>\n<Clock xmlns:dt="urn:schemas-microsoft-com:datatypes"><Description dt:dt="string">E-Prime Primary Realtime Clock</Description><StartTime><Timestamp dt:dt="int">0</Timestamp><DateUtc dt:dt="string">2017-07-18T12:44:07Z</DateUtc></StartTime><FrequencyChanges><FrequencyChange><Frequency dt:dt="r8">3328124</Frequency><Timestamp dt:dt="r8">79380712086</Timestamp><Current dt:dt="…	59.941	1	left	2071969290	07-18-2017	14:44:07		female	174	{RIGHTARROW}	46							0	500144	499655	{RIGHTARROW}	489	498541	498086	955	right1,6	29	5	153	mask29	0	499638	1	499438	eqm10_NoEyeNmodel1_dir	90	HV	gazeCOD	GazeCoDxp	1	400	0	499137	-4	499037
GazeCoD_1Model_male	20	2	22	<?xml version="1.0"?>\n<Clock xmlns:dt="urn:schemas-microsoft-com:datatypes"><Description dt:dt="string">E-Prime Primary Realtime Clock</Description><StartTime><Timestamp dt:dt="int">0</Timestamp><DateUtc dt:dt="string">2017-07-18T12:44:07Z</DateUtc></StartTime><FrequencyChanges><FrequencyChange><Frequency dt:dt="r8">3328124</Frequency><Timestamp dt:dt="r8">79380712086</Timestamp><Current dt:dt="…	59.941	1	left	2071969290	07-18-2017	14:44:07		female	175	{LEFTARROW}	55							0	501888	501707	{RIGHTARROW}	181	500590	500155	935	left6,4	16	5	154	mask16	0	501690	1	501490	eqm10_NoEyeNmodel1_dir	90	H	gazeCOD	GazeCoDxp	0	400	0	501189	-1	501089
GazeCoD_1Model_male	20	2	22	<?xml version="1.0"?>\n<Clock xmlns:dt="urn:schemas-microsoft-com:datatypes"><Description dt:dt="string">E-Prime Primary Realtime Clock</Description><StartTime><Timestamp dt:dt="int">0</Timestamp><DateUtc dt:dt="string">2017-07-18T12:44:07Z</DateUtc></StartTime><FrequencyChanges><FrequencyChange><Frequency dt:dt="r8">3328124</Frequency><Timestamp dt:dt="r8">79380712086</Timestamp><Current dt:dt="…	59.941	1	left	2071969290	07-18-2017	14:44:07		female	176	{LEFTARROW}	51							0	504544	503375	{LEFTARROW}	1169	502251	501907	844	left3,2	25	5	155	mask25	0	503358	0	503158	eqm10_NoEyeNmodel1_dir	90	HV	gazeCOD	GazeCoDxp	1	400	0	502858	7	502758
GazeCoD_1Model_male	20	2	22	<?xml version="1.0"?>\n<Clock xmlns:dt="urn:schemas-microsoft-com:datatypes"><Description dt:dt="string">E-Prime Primary Realtime Clock</Description><StartTime><Timestamp dt:dt="int">0</Timestamp><DateUtc dt:dt="string">2017-07-18T12:44:07Z</DateUtc></StartTime><FrequencyChanges><FrequencyChange><Frequency dt:dt="r8">3328124</Frequency><Timestamp dt:dt="r8">79380712086</Timestamp><Current dt:dt="…	59.941	1	left	2071969290	07-18-2017	14:44:07		female	177	{DOWNARROW}	79							0	506184	506044	{LEFTARROW}	140	504933	504560	873	DG0	12	5	156	mask12	0	506028	0	505828	eqm10_NoEyeNmodel1_dir	90	H	gazeCOD	GazeCoDxp	0	400	0	505528	-5	505428
GazeCoD_1Model_male	20	2	22	<?xml version="1.0"?>\n<Clock xmlns:dt="urn:schemas-microsoft-com:datatypes"><Description dt:dt="string">E-Prime Primary Realtime Clock</Description><StartTime><Timestamp dt:dt="int">0</Timestamp><DateUtc dt:dt="string">2017-07-18T12:44:07Z</DateUtc></StartTime><FrequencyChanges><FrequencyChange><Frequency dt:dt="r8">3328124</Frequency><Timestamp dt:dt="r8">79380712086</Timestamp><Current dt:dt="…	59.941	1	left	2071969290	07-18-2017	14:44:07		female	178	{LEFTARROW}	49							0	507720	507629	{LEFTARROW}	91	506504	506195	809	left1,6	24	5	157	mask24	0	507613	1	507413	eqm10_NoEyeNmodel1_dir	90	HV	gazeCOD	GazeCoDxp	1	400	0	507112	8	507012
GazeCoD_1Model_male	20	2	22	<?xml version="1.0"?>\n<Clock xmlns:dt="urn:schemas-microsoft-com:datatypes"><Description dt:dt="string">E-Prime Primary Realtime Clock</Description><StartTime><Timestamp dt:dt="int">0</Timestamp><DateUtc dt:dt="string">2017-07-18T12:44:07Z</DateUtc></StartTime><FrequencyChanges><FrequencyChange><Frequency dt:dt="r8">3328124</Frequency><Timestamp dt:dt="r8">79380712086</Timestamp><Current dt:dt="…	59.941	1	left	2071969290	07-18-2017	14:44:07		female	179	{RIGHTARROW}	44							0	509368	509314	{LEFTARROW}	54	508198	507746	952	right3,2	19	5	158	mask19	0	509298	1	509098	eqm10_NoEyeNmodel1_dir	90	H	gazeCOD	GazeCoDxp	0	400	0	508797	-1	508697
GazeCoD_1Model_male	20	2	22	<?xml version="1.0"?>\n<Clock xmlns:dt="urn:schemas-microsoft-com:datatypes"><Description dt:dt="string">E-Prime Primary Realtime Clock</Description><StartTime><Timestamp dt:dt="int">0</Timestamp><DateUtc dt:dt="string">2017-07-18T12:44:07Z</DateUtc></StartTime><FrequencyChanges><FrequencyChange><Frequency dt:dt="r8">3328124</Frequency><Timestamp dt:dt="r8">79380712086</Timestamp><Current dt:dt="…	59.941	1	left	2071969290	07-18-2017	14:44:07		female	180	{RIGHTARROW}	42							0	511040	510983	{RIGHTARROW}	57	509862	509381	981	right4,8	9	5	159	mask9	0	510966	0	510766	eqm10_NoEyeNmodel1_dir	0	V	gazeCOD	GazeCoDxp	1	400	0	510466	4	510366
GazeCoD_1Model_male	20	2	22	<?xml version="1.0"?>\n<Clock xmlns:dt="urn:schemas-microsoft-com:datatypes"><Description dt:dt="string">E-Prime Primary Realtime Clock</Description><StartTime><Timestamp dt:dt="int">0</Timestamp><DateUtc dt:dt="string">2017-07-18T12:44:07Z</DateUtc></StartTime><FrequencyChanges><FrequencyChange><Frequency dt:dt="r8">3328124</Frequency><Timestamp dt:dt="r8">79380712086</Timestamp><Current dt:dt="…	59.941	1	left	2071969290	07-18-2017	14:44:07		female	181	{RIGHTARROW}	40							0	513160	512618	{RIGHTARROW}	542	511498	511066	932	right6,4	10	5	160	mask10	0	512601	1	512401	eqm10_NoEyeNmodel1_dir	0	V	gazeCOD	GazeCoDxp	1	400	0	512100	2	512000
GazeCoD_1Model_male	20	2	22	<?xml version="1.0"?>\n<Clock xmlns:dt="urn:schemas-microsoft-com:datatypes"><Description dt:dt="string">E-Prime Primary Realtime Clock</Description><StartTime><Timestamp dt:dt="int">0</Timestamp><DateUtc dt:dt="string">2017-07-18T12:44:07Z</DateUtc></StartTime><FrequencyChanges><FrequencyChange><Frequency dt:dt="r8">3328124</Frequency><Timestamp dt:dt="r8">79380712086</Timestamp><Current dt:dt="…	59.941	1	left	2071969290	07-18-2017	14:44:07		female	182	{RIGHTARROW}	42							0	515208	514803	{RIGHTARROW}	405	513676	513185	991	right4,8	20	5	161	mask20	0	514786	0	514586	eqm10_NoEyeNmodel1_dir	90	H	gazeCOD	GazeCoDxp	1	400	0	514286	10	514186
GazeCoD_1Model_male	20	2	22	<?xml version="1.0"?>\n<Clock xmlns:dt="urn:schemas-microsoft-com:datatypes"><Description dt:dt="string">E-Prime Primary Realtime Clock</Description><StartTime><Timestamp dt:dt="int">0</Timestamp><DateUtc dt:dt="string">2017-07-18T12:44:07Z</DateUtc></StartTime><FrequencyChanges><FrequencyChange><Frequency dt:dt="r8">3328124</Frequency><Timestamp dt:dt="r8">79380712086</Timestamp><Current dt:dt="…	59.941	1	left	2071969290	07-18-2017	14:44:07		female	183	{LEFTARROW}	53							0	516848	516605	{DOWNARROW}	243	515492	515220	772	left4,8	15	5	162	mask15	0	516588	0	516388	eqm10_NoEyeNmodel1_dir	90	H	gazeCOD	GazeCoDxp	0	400	0	516088	-4	515988
GazeCoD_1Model_male	20	2	22	<?xml version="1.0"?>\n<Clock xmlns:dt="urn:schemas-microsoft-com:datatypes"><Description dt:dt="string">E-Prime Primary Realtime Clock</Description><StartTime><Timestamp dt:dt="int">0</Timestamp><DateUtc dt:dt="string">2017-07-18T12:44:07Z</DateUtc></StartTime><FrequencyChanges><FrequencyChange><Frequency dt:dt="r8">3328124</Frequency><Timestamp dt:dt="r8">79380712086</Timestamp><Current dt:dt="…	59.941	1	left	2071969290	07-18-2017	14:44:07		female	184	{LEFTARROW}	78							0	518520	518357	{LEFTARROW}	163	517238	516872	866	left8	28	5	163	mask28	0	518340	0	518140	eqm10_NoEyeNmodel1_dir	90	HV	gazeCOD	GazeCoDxp	1	400	0	517840	2	517740
GazeCoD_1Model_male	20	2	22	<?xml version="1.0"?>\n<Clock xmlns:dt="urn:schemas-microsoft-com:datatypes"><Description dt:dt="string">E-Prime Primary Realtime Clock</Description><StartTime><Timestamp dt:dt="int">0</Timestamp><DateUtc dt:dt="string">2017-07-18T12:44:07Z</DateUtc></StartTime><FrequencyChanges><FrequencyChange><Frequency dt:dt="r8">3328124</Frequency><Timestamp dt:dt="r8">79380712086</Timestamp><Current dt:dt="…	59.941	1	left	2071969290	07-18-2017	14:44:07		female	185	{RIGHTARROW}	42							0	520336	519992	{RIGHTARROW}	344	518875	518540	835	right4,8	31	5	164	mask31	0	519975	0	519775	eqm10_NoEyeNmodel1_dir	90	HV	gazeCOD	GazeCoDxp	1	400	0	519475	0	519375
GazeCoD_1Model_male	20	2	22	<?xml version="1.0"?>\n<Clock xmlns:dt="urn:schemas-microsoft-com:datatypes"><Description dt:dt="string">E-Prime Primary Realtime Clock</Description><StartTime><Timestamp dt:dt="int">0</Timestamp><DateUtc dt:dt="string">2017-07-18T12:44:07Z</DateUtc></StartTime><FrequencyChanges><FrequencyChange><Frequency dt:dt="r8">3328124</Frequency><Timestamp dt:dt="r8">79380712086</Timestamp><Current dt:dt="…	59.941	1	left	2071969290	07-18-2017	14:44:07		female	186	{LEFTARROW}	51							0	522472	521977	{RIGHTARROW}	495	520852	520359	993	left3,2	3	5	165	mask3	0	521960	0	521760	eqm10_NoEyeNmodel1_dir	0	V	gazeCOD	GazeCoDxp	0	400	0	521460	8	521360
GazeCoD_1Model_male	20	2	22	<?xml version="1.0"?>\n<Clock xmlns:dt="urn:schemas-microsoft-com:datatypes"><Description dt:dt="string">E-Prime Primary Realtime Clock</Description><StartTime><Timestamp dt:dt="int">0</Timestamp><DateUtc dt:dt="string">2017-07-18T12:44:07Z</DateUtc></StartTime><FrequencyChanges><FrequencyChange><Frequency dt:dt="r8">3328124</Frequency><Timestamp dt:dt="r8">79380712086</Timestamp><Current dt:dt="…	59.941	1	left	2071969290	07-18-2017	14:44:07		female	187	{DOWNARROW}	79							0	526872	525598	{DOWNARROW}	1274	524968	524830	992	DG0	1	6	166	mask1	0	525581	1	525381	eqm10_NoEyeNmodel1_dir	0	V	gazeCOD	GazeCoDxp	1	400	0	525080	12	524980
GazeCoD_1Model_male	20	2	22	<?xml version="1.0"?>\n<Clock xmlns:dt="urn:schemas-microsoft-com:datatypes"><Description dt:dt="string">E-Prime Primary Realtime Clock</Description><StartTime><Timestamp dt:dt="int">0</Timestamp><DateUtc dt:dt="string">2017-07-18T12:44:07Z</DateUtc></StartTime><FrequencyChanges><FrequencyChange><Frequency dt:dt="r8">3328124</Frequency><Timestamp dt:dt="r8">79380712086</Timestamp><Current dt:dt="…	59.941	1	left	2071969290	07-18-2017	14:44:07		female	188	{RIGHTARROW}	40							0	528568	528334	{RIGHTARROW}	234	527215	526882	833	right6,4	10	6	167	mask10	0	528317	1	528117	eqm10_NoEyeNmodel1_dir	0	V	gazeCOD	GazeCoDxp	1	400	0	527816	1	527716
GazeCoD_1Model_male	20	2	22	<?xml version="1.0"?>\n<Clock xmlns:dt="urn:schemas-microsoft-com:datatypes"><Description dt:dt="string">E-Prime Primary Realtime Clock</Description><StartTime><Timestamp dt:dt="int">0</Timestamp><DateUtc dt:dt="string">2017-07-18T12:44:07Z</DateUtc></StartTime><FrequencyChanges><FrequencyChange><Frequency dt:dt="r8">3328124</Frequency><Timestamp dt:dt="r8">79380712086</Timestamp><Current dt:dt="…	59.941	1	left	2071969290	07-18-2017	14:44:07		female	189	{RIGHTARROW}	44							0	530184	530069	{RIGHTARROW}	115	528944	528584	860	right3,2	30	6	168	mask30	0	530052	1	529852	eqm10_NoEyeNmodel1_dir	90	HV	gazeCOD	GazeCoDxp	1	400	0	529551	7	529451
GazeCoD_1Model_male	20	2	22	<?xml version="1.0"?>\n<Clock xmlns:dt="urn:schemas-microsoft-com:datatypes"><Description dt:dt="string">E-Prime Primary Realtime Clock</Description><StartTime><Timestamp dt:dt="int">0</Timestamp><DateUtc dt:dt="string">2017-07-18T12:44:07Z</DateUtc></StartTime><FrequencyChanges><FrequencyChange><Frequency dt:dt="r8">3328124</Frequency><Timestamp dt:dt="r8">79380712086</Timestamp><Current dt:dt="…	59.941	1	left	2071969290	07-18-2017	14:44:07		female	190	{LEFTARROW}	53							0	532120	531787	{LEFTARROW}	333	530675	530202	973	left4,8	26	6	169	mask26	0	531770	0	531570	eqm10_NoEyeNmodel1_dir	90	HV	gazeCOD	GazeCoDxp	1	400	0	531270	-5	531170
GazeCoD_1Model_male	20	2	22	<?xml version="1.0"?>\n<Clock xmlns:dt="urn:schemas-microsoft-com:datatypes"><Description dt:dt="string">E-Prime Primary Realtime Clock</Description><StartTime><Timestamp dt:dt="int">0</Timestamp><DateUtc dt:dt="string">2017-07-18T12:44:07Z</DateUtc></StartTime><FrequencyChanges><FrequencyChange><Frequency dt:dt="r8">3328124</Frequency><Timestamp dt:dt="r8">79380712086</Timestamp><Current dt:dt="…	59.941	1	left	2071969290	07-18-2017	14:44:07		female	191	{RIGHTARROW}	44							0	533776	533589	{RIGHTARROW}	187	532471	532138	833	right3,2	8	6	170	mask8	0	533572	0	533372	eqm10_NoEyeNmodel1_dir	0	V	gazeCOD	GazeCoDxp	1	400	0	533072	1	532972
GazeCoD_1Model_male	20	2	22	<?xml version="1.0"?>\n<Clock xmlns:dt="urn:schemas-microsoft-com:datatypes"><Description dt:dt="string">E-Prime Primary Realtime Clock</Description><StartTime><Timestamp dt:dt="int">0</Timestamp><DateUtc dt:dt="string">2017-07-18T12:44:07Z</DateUtc></StartTime><FrequencyChanges><FrequencyChange><Frequency dt:dt="r8">3328124</Frequency><Timestamp dt:dt="r8">79380712086</Timestamp><Current dt:dt="…	59.941	1	left	2071969290	07-18-2017	14:44:07		female	192	{LEFTARROW}	55							0	535696	535374	{RIGHTARROW}	322	534251	533789	962	left6,4	5	6	171	mask5	0	535357	0	535157	eqm10_NoEyeNmodel1_dir	0	V	gazeCOD	GazeCoDxp	0	400	0	534857	6	534757
GazeCoD_1Model_male	20	2	22	<?xml version="1.0"?>\n<Clock xmlns:dt="urn:schemas-microsoft-com:datatypes"><Description dt:dt="string">E-Prime Primary Realtime Clock</Description><StartTime><Timestamp dt:dt="int">0</Timestamp><DateUtc dt:dt="string">2017-07-18T12:44:07Z</DateUtc></StartTime><FrequencyChanges><FrequencyChange><Frequency dt:dt="r8">3328124</Frequency><Timestamp dt:dt="r8">79380712086</Timestamp><Current dt:dt="…	59.941	1	left	2071969290	07-18-2017	14:44:07		female	193	{LEFTARROW}	51							0	537232	537109	{RIGHTARROW}	123	535988	535708	780	left3,2	14	6	172	mask14	0	537092	0	536892	eqm10_NoEyeNmodel1_dir	90	H	gazeCOD	GazeCoDxp	0	400	0	536592	4	536492
GazeCoD_1Model_male	20	2	22	<?xml version="1.0"?>\n<Clock xmlns:dt="urn:schemas-microsoft-com:datatypes"><Description dt:dt="string">E-Prime Primary Realtime Clock</Description><StartTime><Timestamp dt:dt="int">0</Timestamp><DateUtc dt:dt="string">2017-07-18T12:44:07Z</DateUtc></StartTime><FrequencyChanges><FrequencyChange><Frequency dt:dt="r8">3328124</Frequency><Timestamp dt:dt="r8">79380712086</Timestamp><Current dt:dt="…	59.941	1	left	2071969290	07-18-2017	14:44:07		female	194	{LEFTARROW}	78							0	538952	538778	{LEFTARROW}	174	537652	537243	909	left8	28	6	173	mask28	0	538761	1	538561	eqm10_NoEyeNmodel1_dir	90	HV	gazeCOD	GazeCoDxp	1	400	0	538260	8	538160
GazeCoD_1Model_male	20	2	22	<?xml version="1.0"?>\n<Clock xmlns:dt="urn:schemas-microsoft-com:datatypes"><Description dt:dt="string">E-Prime Primary Realtime Clock</Description><StartTime><Timestamp dt:dt="int">0</Timestamp><DateUtc dt:dt="string">2017-07-18T12:44:07Z</DateUtc></StartTime><FrequencyChanges><FrequencyChange><Frequency dt:dt="r8">3328124</Frequency><Timestamp dt:dt="r8">79380712086</Timestamp><Current dt:dt="…	59.941	1	left	2071969290	07-18-2017	14:44:07		female	195	{LEFTARROW}	78							0	540816	540362	{RIGHTARROW}	454	539249	538978	771	left8	6	6	174	mask6	0	540346	1	540146	eqm10_NoEyeNmodel1_dir	0	V	gazeCOD	GazeCoDxp	0	400	0	539845	-4	539745
GazeCoD_1Model_male	20	2	22	<?xml version="1.0"?>\n<Clock xmlns:dt="urn:schemas-microsoft-com:datatypes"><Description dt:dt="string">E-Prime Primary Realtime Clock</Description><StartTime><Timestamp dt:dt="int">0</Timestamp><DateUtc dt:dt="string">2017-07-18T12:44:07Z</DateUtc></StartTime><FrequencyChanges><FrequencyChange><Frequency dt:dt="r8">3328124</Frequency><Timestamp dt:dt="r8">79380712086</Timestamp><Current dt:dt="…	59.941	1	left	2071969290	07-18-2017	14:44:07		female	196	{LEFTARROW}	78							0	542680	542264	{RIGHTARROW}	416	541146	540830	816	left8	17	6	175	mask17	0	542248	1	542048	eqm10_NoEyeNmodel1_dir	90	H	gazeCOD	GazeCoDxp	0	400	0	541747	1	541647
GazeCoD_1Model_male	20	2	22	<?xml version="1.0"?>\n<Clock xmlns:dt="urn:schemas-microsoft-com:datatypes"><Description dt:dt="string">E-Prime Primary Realtime Clock</Description><StartTime><Timestamp dt:dt="int">0</Timestamp><DateUtc dt:dt="string">2017-07-18T12:44:07Z</DateUtc></StartTime><FrequencyChanges><FrequencyChange><Frequency dt:dt="r8">3328124</Frequency><Timestamp dt:dt="r8">79380712086</Timestamp><Current dt:dt="…	59.941	1	left	2071969290	07-18-2017	14:44:07		female	197	{DOWNARROW}	79							0	545432	544150	{RIGHTARROW}	1282	543024	542698	826	DG0	23	6	176	mask23	0	544133	1	543933	eqm10_NoEyeNmodel1_dir	90	HV	gazeCOD	GazeCoDxp	0	400	0	543632	8	543532
GazeCoD_1Model_male	20	2	22	<?xml version="1.0"?>\n<Clock xmlns:dt="urn:schemas-microsoft-com:datatypes"><Description dt:dt="string">E-Prime Primary Realtime Clock</Description><StartTime><Timestamp dt:dt="int">0</Timestamp><DateUtc dt:dt="string">2017-07-18T12:44:07Z</DateUtc></StartTime><FrequencyChanges><FrequencyChange><Frequency dt:dt="r8">3328124</Frequency><Timestamp dt:dt="r8">79380712086</Timestamp><Current dt:dt="…	59.941	1	left	2071969290	07-18-2017	14:44:07		female	198	{LEFTARROW}	49							0	547496	546969	{DOWNARROW}	527	545847	545451	896	left1,6	24	6	177	mask24	0	546952	0	546752	eqm10_NoEyeNmodel1_dir	90	HV	gazeCOD	GazeCoDxp	0	400	0	546452	5	546352
GazeCoD_1Model_male	20	2	22	<?xml version="1.0"?>\n<Clock xmlns:dt="urn:schemas-microsoft-com:datatypes"><Description dt:dt="string">E-Prime Primary Realtime Clock</Description><StartTime><Timestamp dt:dt="int">0</Timestamp><DateUtc dt:dt="string">2017-07-18T12:44:07Z</DateUtc></StartTime><FrequencyChanges><FrequencyChange><Frequency dt:dt="r8">3328124</Frequency><Timestamp dt:dt="r8">79380712086</Timestamp><Current dt:dt="…	59.941	1	left	2071969290	07-18-2017	14:44:07		female	199	{RIGHTARROW}	46							0	549472	549021	{RIGHTARROW}	451	547899	547520	879	right1,6	29	6	178	mask29	0	549004	0	548804	eqm10_NoEyeNmodel1_dir	90	HV	gazeCOD	GazeCoDxp	1	400	0	548504	5	548404
GazeCoD_1Model_male	20	2	22	<?xml version="1.0"?>\n<Clock xmlns:dt="urn:schemas-microsoft-com:datatypes"><Description dt:dt="string">E-Prime Primary Realtime Clock</Description><StartTime><Timestamp dt:dt="int">0</Timestamp><DateUtc dt:dt="string">2017-07-18T12:44:07Z</DateUtc></StartTime><FrequencyChanges><FrequencyChange><Frequency dt:dt="r8">3328124</Frequency><Timestamp dt:dt="r8">79380712086</Timestamp><Current dt:dt="…	59.941	1	left	2071969290	07-18-2017	14:44:07		female	200	{LEFTARROW}	49							0	551344	551040	{RIGHTARROW}	304	549926	549488	938	left1,6	13	6	179	mask13	0	551023	0	550823	eqm10_NoEyeNmodel1_dir	90	H	gazeCOD	GazeCoDxp	0	400	0	550523	-3	550423
GazeCoD_1Model_male	20	2	22	<?xml version="1.0"?>\n<Clock xmlns:dt="urn:schemas-microsoft-com:datatypes"><Description dt:dt="string">E-Prime Primary Realtime Clock</Description><StartTime><Timestamp dt:dt="int">0</Timestamp><DateUtc dt:dt="string">2017-07-18T12:44:07Z</DateUtc></StartTime><FrequencyChanges><FrequencyChange><Frequency dt:dt="r8">3328124</Frequency><Timestamp dt:dt="r8">79380712086</Timestamp><Current dt:dt="…	59.941	1	left	2071969290	07-18-2017	14:44:07		female	201	{LEFTARROW}	49							0	553080	552959	{RIGHTARROW}	121	551844	551357	987	left1,6	2	6	180	mask2	0	552942	1	552742	eqm10_NoEyeNmodel1_dir	0	V	gazeCOD	GazeCoDxp	0	400	0	552441	-3	552341
GazeCoD_1Model_male	20	2	22	<?xml version="1.0"?>\n<Clock xmlns:dt="urn:schemas-microsoft-com:datatypes"><Description dt:dt="string">E-Prime Primary Realtime Clock</Description><StartTime><Timestamp dt:dt="int">0</Timestamp><DateUtc dt:dt="string">2017-07-18T12:44:07Z</DateUtc></StartTime><FrequencyChanges><FrequencyChange><Frequency dt:dt="r8">3328124</Frequency><Timestamp dt:dt="r8">79380712086</Timestamp><Current dt:dt="…	59.941	1	left	2071969290	07-18-2017	14:44:07		female	202	{RIGHTARROW}	42							0	554680	554493	{RIGHTARROW}	187	553381	553092	789	right4,8	20	6	181	mask20	0	554477	1	554277	eqm10_NoEyeNmodel1_dir	90	H	gazeCOD	GazeCoDxp	1	400	0	553976	-5	553876
GazeCoD_1Model_male	20	2	22	<?xml version="1.0"?>\n<Clock xmlns:dt="urn:schemas-microsoft-com:datatypes"><Description dt:dt="string">E-Prime Primary Realtime Clock</Description><StartTime><Timestamp dt:dt="int">0</Timestamp><DateUtc dt:dt="string">2017-07-18T12:44:07Z</DateUtc></StartTime><FrequencyChanges><FrequencyChange><Frequency dt:dt="r8">3328124</Frequency><Timestamp dt:dt="r8">79380712086</Timestamp><Current dt:dt="…	59.941	1	left	2071969290	07-18-2017	14:44:07		female	203	{RIGHTARROW}	40							0	556384	556095	{RIGHTARROW}	289	554968	554694	774	right6,4	32	6	182	mask32	0	556078	0	555878	eqm10_NoEyeNmodel1_dir	90	HV	gazeCOD	GazeCoDxp	1	400	0	555578	10	555478
GazeCoD_1Model_male	20	2	22	<?xml version="1.0"?>\n<Clock xmlns:dt="urn:schemas-microsoft-com:datatypes"><Description dt:dt="string">E-Prime Primary Realtime Clock</Description><StartTime><Timestamp dt:dt="int">0</Timestamp><DateUtc dt:dt="string">2017-07-18T12:44:07Z</DateUtc></StartTime><FrequencyChanges><FrequencyChange><Frequency dt:dt="r8">3328124</Frequency><Timestamp dt:dt="r8">79380712086</Timestamp><Current dt:dt="…	59.941	1	left	2071969290	07-18-2017	14:44:07		female	204	{RIGHTARROW}	42							0	557936	557897	{RIGHTARROW}	39	556781	556395	886	right4,8	9	6	183	mask9	0	557880	0	557680	eqm10_NoEyeNmodel1_dir	0	V	gazeCOD	GazeCoDxp	1	400	0	557380	-1	557280
GazeCoD_1Model_male	20	2	22	<?xml version="1.0"?>\n<Clock xmlns:dt="urn:schemas-microsoft-com:datatypes"><Description dt:dt="string">E-Prime Primary Realtime Clock</Description><StartTime><Timestamp dt:dt="int">0</Timestamp><DateUtc dt:dt="string">2017-07-18T12:44:07Z</DateUtc></StartTime><FrequencyChanges><FrequencyChange><Frequency dt:dt="r8">3328124</Frequency><Timestamp dt:dt="r8">79380712086</Timestamp><Current dt:dt="…	59.941	1	left	2071969290	07-18-2017	14:44:07		female	205	{RIGHTARROW}	77							0	559584	559465	{RIGHTARROW}	119	558346	557947	899	right8	11	6	184	mask11	0	559448	0	559248	eqm10_NoEyeNmodel1_dir	0	V	gazeCOD	GazeCoDxp	1	400	0	558948	2	558848
GazeCoD_1Model_male	20	2	22	<?xml version="1.0"?>\n<Clock xmlns:dt="urn:schemas-microsoft-com:datatypes"><Description dt:dt="string">E-Prime Primary Realtime Clock</Description><StartTime><Timestamp dt:dt="int">0</Timestamp><DateUtc dt:dt="string">2017-07-18T12:44:07Z</DateUtc></StartTime><FrequencyChanges><FrequencyChange><Frequency dt:dt="r8">3328124</Frequency><Timestamp dt:dt="r8">79380712086</Timestamp><Current dt:dt="…	59.941	1	left	2071969290	07-18-2017	14:44:07		female	206	{RIGHTARROW}	42							0	561904	561167	{RIGHTARROW}	737	560048	559599	949	right4,8	31	6	185	mask31	0	561150	0	560950	eqm10_NoEyeNmodel1_dir	90	HV	gazeCOD	GazeCoDxp	1	400	0	560650	2	560550
GazeCoD_1Model_male	20	2	22	<?xml version="1.0"?>\n<Clock xmlns:dt="urn:schemas-microsoft-com:datatypes"><Description dt:dt="string">E-Prime Primary Realtime Clock</Description><StartTime><Timestamp dt:dt="int">0</Timestamp><DateUtc dt:dt="string">2017-07-18T12:44:07Z</DateUtc></StartTime><FrequencyChanges><FrequencyChange><Frequency dt:dt="r8">3328124</Frequency><Timestamp dt:dt="r8">79380712086</Timestamp><Current dt:dt="…	59.941	1	left	2071969290	07-18-2017	14:44:07		female	207	{LEFTARROW}	51							0	563968	563319	{RIGHTARROW}	649	562197	561918	779	left3,2	3	6	186	mask3	0	563302	0	563102	eqm10_NoEyeNmodel1_dir	0	V	gazeCOD	GazeCoDxp	0	400	0	562802	5	562702
GazeCoD_1Model_male	20	2	22	<?xml version="1.0"?>\n<Clock xmlns:dt="urn:schemas-microsoft-com:datatypes"><Description dt:dt="string">E-Prime Primary Realtime Clock</Description><StartTime><Timestamp dt:dt="int">0</Timestamp><DateUtc dt:dt="string">2017-07-18T12:44:07Z</DateUtc></StartTime><FrequencyChanges><FrequencyChange><Frequency dt:dt="r8">3328124</Frequency><Timestamp dt:dt="r8">79380712086</Timestamp><Current dt:dt="…	59.941	1	left	2071969290	07-18-2017	14:44:07		female	208	{DOWNARROW}	79							0	566408	565455	{RIGHTARROW}	953	564343	563986	857	DG0	12	6	187	mask12	0	565438	0	565238	eqm10_NoEyeNmodel1_dir	90	H	gazeCOD	GazeCoDxp	0	400	0	564938	-5	564838
GazeCoD_1Model_male	20	2	22	<?xml version="1.0"?>\n<Clock xmlns:dt="urn:schemas-microsoft-com:datatypes"><Description dt:dt="string">E-Prime Primary Realtime Clock</Description><StartTime><Timestamp dt:dt="int">0</Timestamp><DateUtc dt:dt="string">2017-07-18T12:44:07Z</DateUtc></StartTime><FrequencyChanges><FrequencyChange><Frequency dt:dt="r8">3328124</Frequency><Timestamp dt:dt="r8">79380712086</Timestamp><Current dt:dt="…	59.941	1	left	2071969290	07-18-2017	14:44:07		female	209	{RIGHTARROW}	77							0	568040	568024	{RIGHTARROW}	16	566898	566422	976	right8	22	6	188	mask22	0	568007	1	567807	eqm10_NoEyeNmodel1_dir	90	H	gazeCOD	GazeCoDxp	1	400	0	567506	8	567406
GazeCoD_1Model_male	20	2	22	<?xml version="1.0"?>\n<Clock xmlns:dt="urn:schemas-microsoft-com:datatypes"><Description dt:dt="string">E-Prime Primary Realtime Clock</Description><StartTime><Timestamp dt:dt="int">0</Timestamp><DateUtc dt:dt="string">2017-07-18T12:44:07Z</DateUtc></StartTime><FrequencyChanges><FrequencyChange><Frequency dt:dt="r8">3328124</Frequency><Timestamp dt:dt="r8">79380712086</Timestamp><Current dt:dt="…	59.941	1	left	2071969290	07-18-2017	14:44:07		female	210	{LEFTARROW}	51							0	569848	569509	{LEFTARROW}	339	568389	568057	832	left3,2	25	6	189	mask25	0	569492	1	569292	eqm10_NoEyeNmodel1_dir	90	HV	gazeCOD	GazeCoDxp	1	400	0	568991	2	568891
GazeCoD_1Model_male	20	2	22	<?xml version="1.0"?>\n<Clock xmlns:dt="urn:schemas-microsoft-com:datatypes"><Description dt:dt="string">E-Prime Primary Realtime Clock</Description><StartTime><Timestamp dt:dt="int">0</Timestamp><DateUtc dt:dt="string">2017-07-18T12:44:07Z</DateUtc></StartTime><FrequencyChanges><FrequencyChange><Frequency dt:dt="r8">3328124</Frequency><Timestamp dt:dt="r8">79380712086</Timestamp><Current dt:dt="…	59.941	1	left	2071969290	07-18-2017	14:44:07		female	211	{LEFTARROW}	55							0	572472	571344	{DOWNARROW}	1128	570231	569859	872	left6,4	16	6	190	mask16	0	571327	1	571127	eqm10_NoEyeNmodel1_dir	90	H	gazeCOD	GazeCoDxp	0	400	0	570826	-5	570726
GazeCoD_1Model_male	20	2	22	<?xml version="1.0"?>\n<Clock xmlns:dt="urn:schemas-microsoft-com:datatypes"><Description dt:dt="string">E-Prime Primary Realtime Clock</Description><StartTime><Timestamp dt:dt="int">0</Timestamp><DateUtc dt:dt="string">2017-07-18T12:44:07Z</DateUtc></StartTime><FrequencyChanges><FrequencyChange><Frequency dt:dt="r8">3328124</Frequency><Timestamp dt:dt="r8">79380712086</Timestamp><Current dt:dt="…	59.941	1	left	2071969290	07-18-2017	14:44:07		female	212	{LEFTARROW}	53							0	575216	574113	{RIGHTARROW}	1103	572988	572495	993	left4,8	15	6	191	mask15	0	574096	0	573896	eqm10_NoEyeNmodel1_dir	90	H	gazeCOD	GazeCoDxp	0	400	0	573596	8	573496
GazeCoD_1Model_male	20	2	22	<?xml version="1.0"?>\n<Clock xmlns:dt="urn:schemas-microsoft-com:datatypes"><Description dt:dt="string">E-Prime Primary Realtime Clock</Description><StartTime><Timestamp dt:dt="int">0</Timestamp><DateUtc dt:dt="string">2017-07-18T12:44:07Z</DateUtc></StartTime><FrequencyChanges><FrequencyChange><Frequency dt:dt="r8">3328124</Frequency><Timestamp dt:dt="r8">79380712086</Timestamp><Current dt:dt="…	59.941	1	left	2071969290	07-18-2017	14:44:07		female	213	{LEFTARROW}	53							0	577040	576616	{DOWNARROW}	424	575493	575231	762	left4,8	4	6	192	mask4	0	576599	1	576399	eqm10_NoEyeNmodel1_dir	0	V	gazeCOD	GazeCoDxp	0	400	0	576098	5	575998
GazeCoD_1Model_male	20	2	22	<?xml version="1.0"?>\n<Clock xmlns:dt="urn:schemas-microsoft-com:datatypes"><Description dt:dt="string">E-Prime Primary Realtime Clock</Description><StartTime><Timestamp dt:dt="int">0</Timestamp><DateUtc dt:dt="string">2017-07-18T12:44:07Z</DateUtc></StartTime><FrequencyChanges><FrequencyChange><Frequency dt:dt="r8">3328124</Frequency><Timestamp dt:dt="r8">79380712086</Timestamp><Current dt:dt="…	59.941	1	left	2071969290	07-18-2017	14:44:07		female	214	{LEFTARROW}	55							0	578808	578584	{LEFTARROW}	224	577471	577050	921	left6,4	27	6	193	mask27	0	578568	1	578368	eqm10_NoEyeNmodel1_dir	90	HV	gazeCOD	GazeCoDxp	1	400	0	578067	-4	577967
GazeCoD_1Model_male	20	2	22	<?xml version="1.0"?>\n<Clock xmlns:dt="urn:schemas-microsoft-com:datatypes"><Description dt:dt="string">E-Prime Primary Realtime Clock</Description><StartTime><Timestamp dt:dt="int">0</Timestamp><DateUtc dt:dt="string">2017-07-18T12:44:07Z</DateUtc></StartTime><FrequencyChanges><FrequencyChange><Frequency dt:dt="r8">3328124</Frequency><Timestamp dt:dt="r8">79380712086</Timestamp><Current dt:dt="…	59.941	1	left	2071969290	07-18-2017	14:44:07		female	215	{RIGHTARROW}	77							0	580440	580286	{RIGHTARROW}	154	579168	578818	850	right8	33	6	194	mask33	0	580269	0	580069	eqm10_NoEyeNmodel1_dir	90	HV	gazeCOD	GazeCoDxp	1	400	0	579769	1	579669
GazeCoD_1Model_male	20	2	22	<?xml version="1.0"?>\n<Clock xmlns:dt="urn:schemas-microsoft-com:datatypes"><Description dt:dt="string">E-Prime Primary Realtime Clock</Description><StartTime><Timestamp dt:dt="int">0</Timestamp><DateUtc dt:dt="string">2017-07-18T12:44:07Z</DateUtc></StartTime><FrequencyChanges><FrequencyChange><Frequency dt:dt="r8">3328124</Frequency><Timestamp dt:dt="r8">79380712086</Timestamp><Current dt:dt="…	59.941	1	left	2071969290	07-18-2017	14:44:07		female	216	{RIGHTARROW}	46							0	581976	581904	{DOWNARROW}	72	580787	580453	834	right1,6	7	6	195	mask7	0	581888	1	581688	eqm10_NoEyeNmodel1_dir	0	V	gazeCOD	GazeCoDxp	0	400	0	581387	0	581287
GazeCoD_1Model_male	20	2	22	<?xml version="1.0"?>\n<Clock xmlns:dt="urn:schemas-microsoft-com:datatypes"><Description dt:dt="string">E-Prime Primary Realtime Clock</Description><StartTime><Timestamp dt:dt="int">0</Timestamp><DateUtc dt:dt="string">2017-07-18T12:44:07Z</DateUtc></StartTime><FrequencyChanges><FrequencyChange><Frequency dt:dt="r8">3328124</Frequency><Timestamp dt:dt="r8">79380712086</Timestamp><Current dt:dt="…	59.941	1	left	2071969290	07-18-2017	14:44:07		female	217	{RIGHTARROW}	46							0	583592	583423	{LEFTARROW}	169	582298	581988	810	right1,6	18	6	196	mask18	0	583406	1	583206	eqm10_NoEyeNmodel1_dir	90	H	gazeCOD	GazeCoDxp	0	400	0	582905	7	582805
GazeCoD_1Model_male	20	2	22	<?xml version="1.0"?>\n<Clock xmlns:dt="urn:schemas-microsoft-com:datatypes"><Description dt:dt="string">E-Prime Primary Realtime Clock</Description><StartTime><Timestamp dt:dt="int">0</Timestamp><DateUtc dt:dt="string">2017-07-18T12:44:07Z</DateUtc></StartTime><FrequencyChanges><FrequencyChange><Frequency dt:dt="r8">3328124</Frequency><Timestamp dt:dt="r8">79380712086</Timestamp><Current dt:dt="…	59.941	1	left	2071969290	07-18-2017	14:44:07		female	218	{RIGHTARROW}	44							0	585640	585224	{LEFTARROW}	416	584102	583606	996	right3,2	19	6	197	mask19	0	585208	1	585008	eqm10_NoEyeNmodel1_dir	90	H	gazeCOD	GazeCoDxp	0	400	0	584707	5	584607
GazeCoD_1Model_male	20	2	22	<?xml version="1.0"?>\n<Clock xmlns:dt="urn:schemas-microsoft-com:datatypes"><Description dt:dt="string">E-Prime Primary Realtime Clock</Description><StartTime><Timestamp dt:dt="int">0</Timestamp><DateUtc dt:dt="string">2017-07-18T12:44:07Z</DateUtc></StartTime><FrequencyChanges><FrequencyChange><Frequency dt:dt="r8">3328124</Frequency><Timestamp dt:dt="r8">79380712086</Timestamp><Current dt:dt="…	59.941	1	left	2071969290	07-18-2017	14:44:07		female	219	{RIGHTARROW}	40							0	587832	587193	{RIGHTARROW}	639	586076	585658	918	right6,4	21	6	198	mask21	0	587176	0	586976	eqm10_NoEyeNmodel1_dir	90	H	gazeCOD	GazeCoDxp	1	400	0	586676	0	586576
GazeCoD_1Model_male	20	2	22	<?xml version="1.0"?>\n<Clock xmlns:dt="urn:schemas-microsoft-com:datatypes"><Description dt:dt="string">E-Prime Primary Realtime Clock</Description><StartTime><Timestamp dt:dt="int">0</Timestamp><DateUtc dt:dt="string">2017-07-18T12:44:07Z</DateUtc></StartTime><FrequencyChanges><FrequencyChange><Frequency dt:dt="r8">3328124</Frequency><Timestamp dt:dt="r8">79380712086</Timestamp><Current dt:dt="…	59.941	1	left	2071969290	07-18-2017	14:44:07		female	220	{LEFTARROW}	49							0	589456	589229	{LEFTARROW}	227	588113	587844	769	left1,6	24	7	199	mask24	0	589212	1	589012	eqm10_NoEyeNmodel1_dir	90	HV	gazeCOD	GazeCoDxp	1	400	0	588711	-2	588611
GazeCoD_1Model_male	20	2	22	<?xml version="1.0"?>\n<Clock xmlns:dt="urn:schemas-microsoft-com:datatypes"><Description dt:dt="string">E-Prime Primary Realtime Clock</Description><StartTime><Timestamp dt:dt="int">0</Timestamp><DateUtc dt:dt="string">2017-07-18T12:44:07Z</DateUtc></StartTime><FrequencyChanges><FrequencyChange><Frequency dt:dt="r8">3328124</Frequency><Timestamp dt:dt="r8">79380712086</Timestamp><Current dt:dt="…	59.941	1	left	2071969290	07-18-2017	14:44:07		female	221	{RIGHTARROW}	77							0	591256	591080	{RIGHTARROW}	176	589963	589479	984	right8	22	7	200	mask22	0	591064	1	590864	eqm10_NoEyeNmodel1_dir	90	H	gazeCOD	GazeCoDxp	1	400	0	590563	0	590463
GazeCoD_1Model_male	20	2	22	<?xml version="1.0"?>\n<Clock xmlns:dt="urn:schemas-microsoft-com:datatypes"><Description dt:dt="string">E-Prime Primary Realtime Clock</Description><StartTime><Timestamp dt:dt="int">0</Timestamp><DateUtc dt:dt="string">2017-07-18T12:44:07Z</DateUtc></StartTime><FrequencyChanges><FrequencyChange><Frequency dt:dt="r8">3328124</Frequency><Timestamp dt:dt="r8">79380712086</Timestamp><Current dt:dt="…	59.941	1	left	2071969290	07-18-2017	14:44:07		female	222	{LEFTARROW}	78							0	593216	592765	{LEFTARROW}	451	591641	591281	860	left8	17	7	201	mask17	0	592749	1	592549	eqm10_NoEyeNmodel1_dir	90	H	gazeCOD	GazeCoDxp	1	400	0	592248	7	592148
GazeCoD_1Model_male	20	2	22	<?xml version="1.0"?>\n<Clock xmlns:dt="urn:schemas-microsoft-com:datatypes"><Description dt:dt="string">E-Prime Primary Realtime Clock</Description><StartTime><Timestamp dt:dt="int">0</Timestamp><DateUtc dt:dt="string">2017-07-18T12:44:07Z</DateUtc></StartTime><FrequencyChanges><FrequencyChange><Frequency dt:dt="r8">3328124</Frequency><Timestamp dt:dt="r8">79380712086</Timestamp><Current dt:dt="…	59.941	1	left	2071969290	07-18-2017	14:44:07		female	223	{RIGHTARROW}	42							0	594824	594651	{DOWNARROW}	173	593536	593233	803	right4,8	31	7	202	mask31	0	594634	1	594434	eqm10_NoEyeNmodel1_dir	90	HV	gazeCOD	GazeCoDxp	0	400	0	594133	-3	594033
GazeCoD_1Model_male	20	2	22	<?xml version="1.0"?>\n<Clock xmlns:dt="urn:schemas-microsoft-com:datatypes"><Description dt:dt="string">E-Prime Primary Realtime Clock</Description><StartTime><Timestamp dt:dt="int">0</Timestamp><DateUtc dt:dt="string">2017-07-18T12:44:07Z</DateUtc></StartTime><FrequencyChanges><FrequencyChange><Frequency dt:dt="r8">3328124</Frequency><Timestamp dt:dt="r8">79380712086</Timestamp><Current dt:dt="…	59.941	1	left	2071969290	07-18-2017	14:44:07		female	224	{RIGHTARROW}	77							0	596352	596302	{RIGHTARROW}	50	595178	594834	844	right8	11	7	203	mask11	0	596285	0	596085	eqm10_NoEyeNmodel1_dir	0	V	gazeCOD	GazeCoDxp	1	400	0	595785	7	595685
GazeCoD_1Model_male	20	2	22	<?xml version="1.0"?>\n<Clock xmlns:dt="urn:schemas-microsoft-com:datatypes"><Description dt:dt="string">E-Prime Primary Realtime Clock</Description><StartTime><Timestamp dt:dt="int">0</Timestamp><DateUtc dt:dt="string">2017-07-18T12:44:07Z</DateUtc></StartTime><FrequencyChanges><FrequencyChange><Frequency dt:dt="r8">3328124</Frequency><Timestamp dt:dt="r8">79380712086</Timestamp><Current dt:dt="…	59.941	1	left	2071969290	07-18-2017	14:44:07		female	225	{LEFTARROW}	53							0	598000	597804	{LEFTARROW}	196	596691	596369	822	left4,8	26	7	204	mask26	0	597787	0	597587	eqm10_NoEyeNmodel1_dir	90	HV	gazeCOD	GazeCoDxp	1	400	0	597287	-4	597187
GazeCoD_1Model_male	20	2	22	<?xml version="1.0"?>\n<Clock xmlns:dt="urn:schemas-microsoft-com:datatypes"><Description dt:dt="string">E-Prime Primary Realtime Clock</Description><StartTime><Timestamp dt:dt="int">0</Timestamp><DateUtc dt:dt="string">2017-07-18T12:44:07Z</DateUtc></StartTime><FrequencyChanges><FrequencyChange><Frequency dt:dt="r8">3328124</Frequency><Timestamp dt:dt="r8">79380712086</Timestamp><Current dt:dt="…	59.941	1	left	2071969290	07-18-2017	14:44:07		female	226	{LEFTARROW}	78							0	599552	599405	{LEFTARROW}	147	598290	598021	769	left8	28	7	205	mask28	0	599389	1	599189	eqm10_NoEyeNmodel1_dir	90	HV	gazeCOD	GazeCoDxp	1	400	0	598888	-2	598788
GazeCoD_1Model_male	20	2	22	<?xml version="1.0"?>\n<Clock xmlns:dt="urn:schemas-microsoft-com:datatypes"><Description dt:dt="string">E-Prime Primary Realtime Clock</Description><StartTime><Timestamp dt:dt="int">0</Timestamp><DateUtc dt:dt="string">2017-07-18T12:44:07Z</DateUtc></StartTime><FrequencyChanges><FrequencyChange><Frequency dt:dt="r8">3328124</Frequency><Timestamp dt:dt="r8">79380712086</Timestamp><Current dt:dt="…	59.941	1	left	2071969290	07-18-2017	14:44:07		female	227	{RIGHTARROW}	42							0	601928	600990	{RIGHTARROW}	938	599871	599572	799	right4,8	20	7	206	mask20	0	600974	1	600774	eqm10_NoEyeNmodel1_dir	90	H	gazeCOD	GazeCoDxp	1	400	0	600473	2	600373
GazeCoD_1Model_male	20	2	22	<?xml version="1.0"?>\n<Clock xmlns:dt="urn:schemas-microsoft-com:datatypes"><Description dt:dt="string">E-Prime Primary Realtime Clock</Description><StartTime><Timestamp dt:dt="int">0</Timestamp><DateUtc dt:dt="string">2017-07-18T12:44:07Z</DateUtc></StartTime><FrequencyChanges><FrequencyChange><Frequency dt:dt="r8">3328124</Frequency><Timestamp dt:dt="r8">79380712086</Timestamp><Current dt:dt="…	59.941	1	left	2071969290	07-18-2017	14:44:07		female	228	{RIGHTARROW}	46							0	604496	603410	{RIGHTARROW}	1086	602290	601941	849	right1,6	29	7	207	mask29	0	603393	1	603193	eqm10_NoEyeNmodel1_dir	90	HV	gazeCOD	GazeCoDxp	1	400	0	602892	2	602792
GazeCoD_1Model_male	20	2	22	<?xml version="1.0"?>\n<Clock xmlns:dt="urn:schemas-microsoft-com:datatypes"><Description dt:dt="string">E-Prime Primary Realtime Clock</Description><StartTime><Timestamp dt:dt="int">0</Timestamp><DateUtc dt:dt="string">2017-07-18T12:44:07Z</DateUtc></StartTime><FrequencyChanges><FrequencyChange><Frequency dt:dt="r8">3328124</Frequency><Timestamp dt:dt="r8">79380712086</Timestamp><Current dt:dt="…	59.941	1	left	2071969290	07-18-2017	14:44:07		female	229	{DOWNARROW}	79							0	607080	606129	{RIGHTARROW}	951	605004	604511	993	DG0	12	7	208	mask12	0	606112	0	605912	eqm10_NoEyeNmodel1_dir	90	H	gazeCOD	GazeCoDxp	0	400	0	605612	8	605512
GazeCoD_1Model_male	20	2	22	<?xml version="1.0"?>\n<Clock xmlns:dt="urn:schemas-microsoft-com:datatypes"><Description dt:dt="string">E-Prime Primary Realtime Clock</Description><StartTime><Timestamp dt:dt="int">0</Timestamp><DateUtc dt:dt="string">2017-07-18T12:44:07Z</DateUtc></StartTime><FrequencyChanges><FrequencyChange><Frequency dt:dt="r8">3328124</Frequency><Timestamp dt:dt="r8">79380712086</Timestamp><Current dt:dt="…	59.941	1	left	2071969290	07-18-2017	14:44:07		female	230	{LEFTARROW}	49							0	608920	608515	{DOWNARROW}	405	607403	607097	806	left1,6	2	7	209	mask2	0	608498	0	608298	eqm10_NoEyeNmodel1_dir	0	V	gazeCOD	GazeCoDxp	0	400	0	607998	-5	607898
GazeCoD_1Model_male	20	2	22	<?xml version="1.0"?>\n<Clock xmlns:dt="urn:schemas-microsoft-com:datatypes"><Description dt:dt="string">E-Prime Primary Realtime Clock</Description><StartTime><Timestamp dt:dt="int">0</Timestamp><DateUtc dt:dt="string">2017-07-18T12:44:07Z</DateUtc></StartTime><FrequencyChanges><FrequencyChange><Frequency dt:dt="r8">3328124</Frequency><Timestamp dt:dt="r8">79380712086</Timestamp><Current dt:dt="…	59.941	1	left	2071969290	07-18-2017	14:44:07		female	231	{LEFTARROW}	51							0	610888	610483	{LEFTARROW}	405	609370	608932	938	left3,2	14	7	210	mask14	0	610466	0	610266	eqm10_NoEyeNmodel1_dir	90	H	gazeCOD	GazeCoDxp	1	400	0	609966	-4	609866
GazeCoD_1Model_male	20	2	22	<?xml version="1.0"?>\n<Clock xmlns:dt="urn:schemas-microsoft-com:datatypes"><Description dt:dt="string">E-Prime Primary Realtime Clock</Description><StartTime><Timestamp dt:dt="int">0</Timestamp><DateUtc dt:dt="string">2017-07-18T12:44:07Z</DateUtc></StartTime><FrequencyChanges><FrequencyChange><Frequency dt:dt="r8">3328124</Frequency><Timestamp dt:dt="r8">79380712086</Timestamp><Current dt:dt="…	59.941	1	left	2071969290	07-18-2017	14:44:07		female	232	{LEFTARROW}	51							0	612744	612319	{LEFTARROW}	425	611194	610900	794	left3,2	25	7	211	mask25	0	612302	1	612102	eqm10_NoEyeNmodel1_dir	90	HV	gazeCOD	GazeCoDxp	1	400	0	611801	7	611701
GazeCoD_1Model_male	20	2	22	<?xml version="1.0"?>\n<Clock xmlns:dt="urn:schemas-microsoft-com:datatypes"><Description dt:dt="string">E-Prime Primary Realtime Clock</Description><StartTime><Timestamp dt:dt="int">0</Timestamp><DateUtc dt:dt="string">2017-07-18T12:44:07Z</DateUtc></StartTime><FrequencyChanges><FrequencyChange><Frequency dt:dt="r8">3328124</Frequency><Timestamp dt:dt="r8">79380712086</Timestamp><Current dt:dt="…	59.941	1	left	2071969290	07-18-2017	14:44:07		female	233	{LEFTARROW}	55							0	614576	614254	{RIGHTARROW}	322	613133	612769	864	left6,4	5	7	212	mask5	0	614237	0	614037	eqm10_NoEyeNmodel1_dir	0	V	gazeCOD	GazeCoDxp	0	400	0	613737	4	613637
GazeCoD_1Model_male	20	2	22	<?xml version="1.0"?>\n<Clock xmlns:dt="urn:schemas-microsoft-com:datatypes"><Description dt:dt="string">E-Prime Primary Realtime Clock</Description><StartTime><Timestamp dt:dt="int">0</Timestamp><DateUtc dt:dt="string">2017-07-18T12:44:07Z</DateUtc></StartTime><FrequencyChanges><FrequencyChange><Frequency dt:dt="r8">3328124</Frequency><Timestamp dt:dt="r8">79380712086</Timestamp><Current dt:dt="…	59.941	1	left	2071969290	07-18-2017	14:44:07		female	234	{RIGHTARROW}	44							0	616488	616139	{DOWNARROW}	349	615014	614587	927	right3,2	8	7	213	mask8	0	616122	0	615922	eqm10_NoEyeNmodel1_dir	0	V	gazeCOD	GazeCoDxp	0	400	0	615622	8	615522
GazeCoD_1Model_male	20	2	22	<?xml version="1.0"?>\n<Clock xmlns:dt="urn:schemas-microsoft-com:datatypes"><Description dt:dt="string">E-Prime Primary Realtime Clock</Description><StartTime><Timestamp dt:dt="int">0</Timestamp><DateUtc dt:dt="string">2017-07-18T12:44:07Z</DateUtc></StartTime><FrequencyChanges><FrequencyChange><Frequency dt:dt="r8">3328124</Frequency><Timestamp dt:dt="r8">79380712086</Timestamp><Current dt:dt="…	59.941	1	left	2071969290	07-18-2017	14:44:07		female	235	{DOWNARROW}	79							0	618072	617891	{DOWNARROW}	181	616773	616506	767	DG0	1	7	214	mask1	0	617874	0	617674	eqm10_NoEyeNmodel1_dir	0	V	gazeCOD	GazeCoDxp	1	400	0	617374	1	617274
GazeCoD_1Model_male	20	2	22	<?xml version="1.0"?>\n<Clock xmlns:dt="urn:schemas-microsoft-com:datatypes"><Description dt:dt="string">E-Prime Primary Realtime Clock</Description><StartTime><Timestamp dt:dt="int">0</Timestamp><DateUtc dt:dt="string">2017-07-18T12:44:07Z</DateUtc></StartTime><FrequencyChanges><FrequencyChange><Frequency dt:dt="r8">3328124</Frequency><Timestamp dt:dt="r8">79380712086</Timestamp><Current dt:dt="…	59.941	1	left	2071969290	07-18-2017	14:44:07		female	236	{LEFTARROW}	49							0	619576	619476	{LEFTARROW}	100	618357	618091	766	left1,6	13	7	215	mask13	0	619459	1	619259	eqm10_NoEyeNmodel1_dir	90	H	gazeCOD	GazeCoDxp	1	400	0	618958	1	618858
GazeCoD_1Model_male	20	2	22	<?xml version="1.0"?>\n<Clock xmlns:dt="urn:schemas-microsoft-com:datatypes"><Description dt:dt="string">E-Prime Primary Realtime Clock</Description><StartTime><Timestamp dt:dt="int">0</Timestamp><DateUtc dt:dt="string">2017-07-18T12:44:07Z</DateUtc></StartTime><FrequencyChanges><FrequencyChange><Frequency dt:dt="r8">3328124</Frequency><Timestamp dt:dt="r8">79380712086</Timestamp><Current dt:dt="…	59.941	1	left	2071969290	07-18-2017	14:44:07		female	237	{RIGHTARROW}	46							0	621480	621111	{LEFTARROW}	369	619984	619593	891	right1,6	18	7	216	mask18	0	621094	1	620894	eqm10_NoEyeNmodel1_dir	90	H	gazeCOD	GazeCoDxp	0	400	0	620593	9	620493
GazeCoD_1Model_male	20	2	22	<?xml version="1.0"?>\n<Clock xmlns:dt="urn:schemas-microsoft-com:datatypes"><Description dt:dt="string">E-Prime Primary Realtime Clock</Description><StartTime><Timestamp dt:dt="int">0</Timestamp><DateUtc dt:dt="string">2017-07-18T12:44:07Z</DateUtc></StartTime><FrequencyChanges><FrequencyChange><Frequency dt:dt="r8">3328124</Frequency><Timestamp dt:dt="r8">79380712086</Timestamp><Current dt:dt="…	59.941	1	left	2071969290	07-18-2017	14:44:07		female	238	{RIGHTARROW}	40							0	623184	623096	{RIGHTARROW}	88	621979	621494	985	right6,4	10	7	217	mask10	0	623079	0	622879	eqm10_NoEyeNmodel1_dir	0	V	gazeCOD	GazeCoDxp	1	400	0	622579	0	622479
GazeCoD_1Model_male	20	2	22	<?xml version="1.0"?>\n<Clock xmlns:dt="urn:schemas-microsoft-com:datatypes"><Description dt:dt="string">E-Prime Primary Realtime Clock</Description><StartTime><Timestamp dt:dt="int">0</Timestamp><DateUtc dt:dt="string">2017-07-18T12:44:07Z</DateUtc></StartTime><FrequencyChanges><FrequencyChange><Frequency dt:dt="r8">3328124</Frequency><Timestamp dt:dt="r8">79380712086</Timestamp><Current dt:dt="…	59.941	1	left	2071969290	07-18-2017	14:44:07		female	239	{LEFTARROW}	55							0	624824	624748	{LEFTARROW}	76	623629	623196	933	left6,4	16	7	218	mask16	0	624731	1	624531	eqm10_NoEyeNmodel1_dir	90	H	gazeCOD	GazeCoDxp	1	400	0	624230	1	624130
GazeCoD_1Model_male	20	2	22	<?xml version="1.0"?>\n<Clock xmlns:dt="urn:schemas-microsoft-com:datatypes"><Description dt:dt="string">E-Prime Primary Realtime Clock</Description><StartTime><Timestamp dt:dt="int">0</Timestamp><DateUtc dt:dt="string">2017-07-18T12:44:07Z</DateUtc></StartTime><FrequencyChanges><FrequencyChange><Frequency dt:dt="r8">3328124</Frequency><Timestamp dt:dt="r8">79380712086</Timestamp><Current dt:dt="…	59.941	1	left	2071969290	07-18-2017	14:44:07		female	240	{RIGHTARROW}	44							0	626752	626333	{LEFTARROW}	419	625221	624848	873	right3,2	19	7	219	mask19	0	626316	0	626116	eqm10_NoEyeNmodel1_dir	90	H	gazeCOD	GazeCoDxp	0	400	0	625816	-5	625716
GazeCoD_1Model_male	20	2	22	<?xml version="1.0"?>\n<Clock xmlns:dt="urn:schemas-microsoft-com:datatypes"><Description dt:dt="string">E-Prime Primary Realtime Clock</Description><StartTime><Timestamp dt:dt="int">0</Timestamp><DateUtc dt:dt="string">2017-07-18T12:44:07Z</DateUtc></StartTime><FrequencyChanges><FrequencyChange><Frequency dt:dt="r8">3328124</Frequency><Timestamp dt:dt="r8">79380712086</Timestamp><Current dt:dt="…	59.941	1	left	2071969290	07-18-2017	14:44:07		female	241	{RIGHTARROW}	77							0	629016	628285	{RIGHTARROW}	731	627169	626766	903	right8	33	7	220	mask33	0	628268	1	628068	eqm10_NoEyeNmodel1_dir	90	HV	gazeCOD	GazeCoDxp	1	400	0	627767	-2	627667
GazeCoD_1Model_male	20	2	22	<?xml version="1.0"?>\n<Clock xmlns:dt="urn:schemas-microsoft-com:datatypes"><Description dt:dt="string">E-Prime Primary Realtime Clock</Description><StartTime><Timestamp dt:dt="int">0</Timestamp><DateUtc dt:dt="string">2017-07-18T12:44:07Z</DateUtc></StartTime><FrequencyChanges><FrequencyChange><Frequency dt:dt="r8">3328124</Frequency><Timestamp dt:dt="r8">79380712086</Timestamp><Current dt:dt="…	59.941	1	left	2071969290	07-18-2017	14:44:07		female	242	{LEFTARROW}	51							0	633608	633340	{DOWNARROW}	268	632224	631805	919	left3,2	3	7	221	mask3	0	633323	1	633123	eqm10_NoEyeNmodel1_dir	0	V	gazeCOD	GazeCoDxp	0	400	0	632822	-2	632722
GazeCoD_1Model_male	20	2	22	<?xml version="1.0"?>\n<Clock xmlns:dt="urn:schemas-microsoft-com:datatypes"><Description dt:dt="string">E-Prime Primary Realtime Clock</Description><StartTime><Timestamp dt:dt="int">0</Timestamp><DateUtc dt:dt="string">2017-07-18T12:44:07Z</DateUtc></StartTime><FrequencyChanges><FrequencyChange><Frequency dt:dt="r8">3328124</Frequency><Timestamp dt:dt="r8">79380712086</Timestamp><Current dt:dt="…	59.941	1	left	2071969290	07-18-2017	14:44:07		female	243	{RIGHTARROW}	44							0	635368	635192	{LEFTARROW}	176	634070	633623	947	right3,2	30	7	222	mask30	0	635175	1	634975	eqm10_NoEyeNmodel1_dir	90	HV	gazeCOD	GazeCoDxp	0	400	0	634674	4	634574
GazeCoD_1Model_male	20	2	22	<?xml version="1.0"?>\n<Clock xmlns:dt="urn:schemas-microsoft-com:datatypes"><Description dt:dt="string">E-Prime Primary Realtime Clock</Description><StartTime><Timestamp dt:dt="int">0</Timestamp><DateUtc dt:dt="string">2017-07-18T12:44:07Z</DateUtc></StartTime><FrequencyChanges><FrequencyChange><Frequency dt:dt="r8">3328124</Frequency><Timestamp dt:dt="r8">79380712086</Timestamp><Current dt:dt="…	59.941	1	left	2071969290	07-18-2017	14:44:07		female	244	{LEFTARROW}	55							0	637000	636827	{LEFTARROW}	173	635715	635392	823	left6,4	27	7	223	mask27	0	636810	0	636610	eqm10_NoEyeNmodel1_dir	90	HV	gazeCOD	GazeCoDxp	1	400	0	636310	-5	636210
GazeCoD_1Model_male	20	2	22	<?xml version="1.0"?>\n<Clock xmlns:dt="urn:schemas-microsoft-com:datatypes"><Description dt:dt="string">E-Prime Primary Realtime Clock</Description><StartTime><Timestamp dt:dt="int">0</Timestamp><DateUtc dt:dt="string">2017-07-18T12:44:07Z</DateUtc></StartTime><FrequencyChanges><FrequencyChange><Frequency dt:dt="r8">3328124</Frequency><Timestamp dt:dt="r8">79380712086</Timestamp><Current dt:dt="…	59.941	1	left	2071969290	07-18-2017	14:44:07		female	245	{DOWNARROW}	79							0	639400	638478	{LEFTARROW}	922	637353	637010	843	DG0	23	7	224	mask23	0	638461	0	638261	eqm10_NoEyeNmodel1_dir	90	HV	gazeCOD	GazeCoDxp	0	400	0	637961	8	637861
GazeCoD_1Model_male	20	2	22	<?xml version="1.0"?>\n<Clock xmlns:dt="urn:schemas-microsoft-com:datatypes"><Description dt:dt="string">E-Prime Primary Realtime Clock</Description><StartTime><Timestamp dt:dt="int">0</Timestamp><DateUtc dt:dt="string">2017-07-18T12:44:07Z</DateUtc></StartTime><FrequencyChanges><FrequencyChange><Frequency dt:dt="r8">3328124</Frequency><Timestamp dt:dt="r8">79380712086</Timestamp><Current dt:dt="…	59.941	1	left	2071969290	07-18-2017	14:44:07		female	246	{LEFTARROW}	53							0	640944	640914	{LEFTARROW}	30	639789	639413	876	left4,8	15	7	225	mask15	0	640897	0	640697	eqm10_NoEyeNmodel1_dir	90	H	gazeCOD	GazeCoDxp	1	400	0	640397	8	640297
GazeCoD_1Model_male	20	2	22	<?xml version="1.0"?>\n<Clock xmlns:dt="urn:schemas-microsoft-com:datatypes"><Description dt:dt="string">E-Prime Primary Realtime Clock</Description><StartTime><Timestamp dt:dt="int">0</Timestamp><DateUtc dt:dt="string">2017-07-18T12:44:07Z</DateUtc></StartTime><FrequencyChanges><FrequencyChange><Frequency dt:dt="r8">3328124</Frequency><Timestamp dt:dt="r8">79380712086</Timestamp><Current dt:dt="…	59.941	1	left	2071969290	07-18-2017	14:44:07		female	247	{RIGHTARROW}	46							0	642944	642449	{RIGHTARROW}	495	641397	640964	933	right1,6	7	7	226	mask7	0	642432	0	642232	eqm10_NoEyeNmodel1_dir	0	V	gazeCOD	GazeCoDxp	1	400	0	641932	-65	641832
GazeCoD_1Model_male	20	2	22	<?xml version="1.0"?>\n<Clock xmlns:dt="urn:schemas-microsoft-com:datatypes"><Description dt:dt="string">E-Prime Primary Realtime Clock</Description><StartTime><Timestamp dt:dt="int">0</Timestamp><DateUtc dt:dt="string">2017-07-18T12:44:07Z</DateUtc></StartTime><FrequencyChanges><FrequencyChange><Frequency dt:dt="r8">3328124</Frequency><Timestamp dt:dt="r8">79380712086</Timestamp><Current dt:dt="…	59.941	1	left	2071969290	07-18-2017	14:44:07		female	248	{RIGHTARROW}	40							0	645624	644418	{RIGHTARROW}	1206	643290	642966	824	right6,4	32	7	227	mask32	0	644401	1	644201	eqm10_NoEyeNmodel1_dir	90	HV	gazeCOD	GazeCoDxp	1	400	0	643900	10	643800
GazeCoD_1Model_male	20	2	22	<?xml version="1.0"?>\n<Clock xmlns:dt="urn:schemas-microsoft-com:datatypes"><Description dt:dt="string">E-Prime Primary Realtime Clock</Description><StartTime><Timestamp dt:dt="int">0</Timestamp><DateUtc dt:dt="string">2017-07-18T12:44:07Z</DateUtc></StartTime><FrequencyChanges><FrequencyChange><Frequency dt:dt="r8">3328124</Frequency><Timestamp dt:dt="r8">79380712086</Timestamp><Current dt:dt="…	59.941	1	left	2071969290	07-18-2017	14:44:07		female	249	{LEFTARROW}	78							0	647496	647070	{DOWNARROW}	426	645950	645635	815	left8	6	7	228	mask6	0	647053	0	646853	eqm10_NoEyeNmodel1_dir	0	V	gazeCOD	GazeCoDxp	0	400	0	646553	3	646453
GazeCoD_1Model_male	20	2	22	<?xml version="1.0"?>\n<Clock xmlns:dt="urn:schemas-microsoft-com:datatypes"><Description dt:dt="string">E-Prime Primary Realtime Clock</Description><StartTime><Timestamp dt:dt="int">0</Timestamp><DateUtc dt:dt="string">2017-07-18T12:44:07Z</DateUtc></StartTime><FrequencyChanges><FrequencyChange><Frequency dt:dt="r8">3328124</Frequency><Timestamp dt:dt="r8">79380712086</Timestamp><Current dt:dt="…	59.941	1	left	2071969290	07-18-2017	14:44:07		female	250	{RIGHTARROW}	40							0	649296	649056	{DOWNARROW}	240	647930	647521	909	right6,4	21	7	229	mask21	0	649039	1	648839	eqm10_NoEyeNmodel1_dir	90	H	gazeCOD	GazeCoDxp	0	400	0	648538	8	648438
GazeCoD_1Model_male	20	2	22	<?xml version="1.0"?>\n<Clock xmlns:dt="urn:schemas-microsoft-com:datatypes"><Description dt:dt="string">E-Prime Primary Realtime Clock</Description><StartTime><Timestamp dt:dt="int">0</Timestamp><DateUtc dt:dt="string">2017-07-18T12:44:07Z</DateUtc></StartTime><FrequencyChanges><FrequencyChange><Frequency dt:dt="r8">3328124</Frequency><Timestamp dt:dt="r8">79380712086</Timestamp><Current dt:dt="…	59.941	1	left	2071969290	07-18-2017	14:44:07		female	251	{LEFTARROW}	53							0	650848	650841	{DOWNARROW}	7	649722	649306	916	left4,8	4	7	230	mask4	0	650824	1	650624	eqm10_NoEyeNmodel1_dir	0	V	gazeCOD	GazeCoDxp	0	400	0	650323	1	650223
GazeCoD_1Model_male	20	2	22	<?xml version="1.0"?>\n<Clock xmlns:dt="urn:schemas-microsoft-com:datatypes"><Description dt:dt="string">E-Prime Primary Realtime Clock</Description><StartTime><Timestamp dt:dt="int">0</Timestamp><DateUtc dt:dt="string">2017-07-18T12:44:07Z</DateUtc></StartTime><FrequencyChanges><FrequencyChange><Frequency dt:dt="r8">3328124</Frequency><Timestamp dt:dt="r8">79380712086</Timestamp><Current dt:dt="…	59.941	1	left	2071969290	07-18-2017	14:44:07		female	252	{RIGHTARROW}	42							0	652608	652442	{RIGHTARROW}	166	651322	650874	948	right4,8	9	7	231	mask9	0	652425	0	652225	eqm10_NoEyeNmodel1_dir	0	V	gazeCOD	GazeCoDxp	1	400	0	651925	3	651825
GazeCoD_1Model_male	20	2	22	<?xml version="1.0"?>\n<Clock xmlns:dt="urn:schemas-microsoft-com:datatypes"><Description dt:dt="string">E-Prime Primary Realtime Clock</Description><StartTime><Timestamp dt:dt="int">0</Timestamp><DateUtc dt:dt="string">2017-07-18T12:44:07Z</DateUtc></StartTime><FrequencyChanges><FrequencyChange><Frequency dt:dt="r8">3328124</Frequency><Timestamp dt:dt="r8">79380712086</Timestamp><Current dt:dt="…	59.941	1	left	2071969290	07-18-2017	14:44:07		female	253	{LEFTARROW}	49							0	654160	654044	{LEFTARROW}	116	652932	652626	806	left1,6	24	8	232	mask24	0	654027	0	653827	eqm10_NoEyeNmodel1_dir	90	HV	gazeCOD	GazeCoDxp	1	400	0	653527	-5	653427
GazeCoD_1Model_male	20	2	22	<?xml version="1.0"?>\n<Clock xmlns:dt="urn:schemas-microsoft-com:datatypes"><Description dt:dt="string">E-Prime Primary Realtime Clock</Description><StartTime><Timestamp dt:dt="int">0</Timestamp><DateUtc dt:dt="string">2017-07-18T12:44:07Z</DateUtc></StartTime><FrequencyChanges><FrequencyChange><Frequency dt:dt="r8">3328124</Frequency><Timestamp dt:dt="r8">79380712086</Timestamp><Current dt:dt="…	59.941	1	left	2071969290	07-18-2017	14:44:07		female	254	{DOWNARROW}	79							0	655856	655629	{LEFTARROW}	227	654514	654177	837	DG0	12	8	233	mask12	0	655612	0	655412	eqm10_NoEyeNmodel1_dir	90	H	gazeCOD	GazeCoDxp	0	400	0	655112	-2	655012
GazeCoD_1Model_male	20	2	22	<?xml version="1.0"?>\n<Clock xmlns:dt="urn:schemas-microsoft-com:datatypes"><Description dt:dt="string">E-Prime Primary Realtime Clock</Description><StartTime><Timestamp dt:dt="int">0</Timestamp><DateUtc dt:dt="string">2017-07-18T12:44:07Z</DateUtc></StartTime><FrequencyChanges><FrequencyChange><Frequency dt:dt="r8">3328124</Frequency><Timestamp dt:dt="r8">79380712086</Timestamp><Current dt:dt="…	59.941	1	left	2071969290	07-18-2017	14:44:07		female	255	{RIGHTARROW}	77							0	657720	657281	{RIGHTARROW}	439	656160	655879	781	right8	11	8	234	mask11	0	657264	1	657064	eqm10_NoEyeNmodel1_dir	0	V	gazeCOD	GazeCoDxp	1	400	0	656763	3	656663
GazeCoD_1Model_male	20	2	22	<?xml version="1.0"?>\n<Clock xmlns:dt="urn:schemas-microsoft-com:datatypes"><Description dt:dt="string">E-Prime Primary Realtime Clock</Description><StartTime><Timestamp dt:dt="int">0</Timestamp><DateUtc dt:dt="string">2017-07-18T12:44:07Z</DateUtc></StartTime><FrequencyChanges><FrequencyChange><Frequency dt:dt="r8">3328124</Frequency><Timestamp dt:dt="r8">79380712086</Timestamp><Current dt:dt="…	59.941	1	left	2071969290	07-18-2017	14:44:07		female	256	{LEFTARROW}	53							0	659336	659183	{LEFTARROW}	153	658058	657731	827	left4,8	15	8	235	mask15	0	659166	1	658966	eqm10_NoEyeNmodel1_dir	90	H	gazeCOD	GazeCoDxp	1	400	0	658665	7	658565
GazeCoD_1Model_male	20	2	22	<?xml version="1.0"?>\n<Clock xmlns:dt="urn:schemas-microsoft-com:datatypes"><Description dt:dt="string">E-Prime Primary Realtime Clock</Description><StartTime><Timestamp dt:dt="int">0</Timestamp><DateUtc dt:dt="string">2017-07-18T12:44:07Z</DateUtc></StartTime><FrequencyChanges><FrequencyChange><Frequency dt:dt="r8">3328124</Frequency><Timestamp dt:dt="r8">79380712086</Timestamp><Current dt:dt="…	59.941	1	left	2071969290	07-18-2017	14:44:07		female	257	{LEFTARROW}	51							0	660904	660784	{LEFTARROW}	120	659661	659349	812	left3,2	14	8	236	mask14	0	660767	0	660567	eqm10_NoEyeNmodel1_dir	90	H	gazeCOD	GazeCoDxp	1	400	0	660267	6	660167
GazeCoD_1Model_male	20	2	22	<?xml version="1.0"?>\n<Clock xmlns:dt="urn:schemas-microsoft-com:datatypes"><Description dt:dt="string">E-Prime Primary Realtime Clock</Description><StartTime><Timestamp dt:dt="int">0</Timestamp><DateUtc dt:dt="string">2017-07-18T12:44:07Z</DateUtc></StartTime><FrequencyChanges><FrequencyChange><Frequency dt:dt="r8">3328124</Frequency><Timestamp dt:dt="r8">79380712086</Timestamp><Current dt:dt="…	59.941	1	left	2071969290	07-18-2017	14:44:07		female	258	{RIGHTARROW}	40							0	662432	662386	{LEFTARROW}	46	661274	660918	856	right6,4	32	8	237	mask32	0	662369	0	662169	eqm10_NoEyeNmodel1_dir	90	HV	gazeCOD	GazeCoDxp	0	400	0	661869	-5	661769
GazeCoD_1Model_male	20	2	22	<?xml version="1.0"?>\n<Clock xmlns:dt="urn:schemas-microsoft-com:datatypes"><Description dt:dt="string">E-Prime Primary Realtime Clock</Description><StartTime><Timestamp dt:dt="int">0</Timestamp><DateUtc dt:dt="string">2017-07-18T12:44:07Z</DateUtc></StartTime><FrequencyChanges><FrequencyChange><Frequency dt:dt="r8">3328124</Frequency><Timestamp dt:dt="r8">79380712086</Timestamp><Current dt:dt="…	59.941	1	left	2071969290	07-18-2017	14:44:07		female	259	{LEFTARROW}	55							0	664160	663921	{LEFTARROW}	239	662796	662452	844	left6,4	16	8	238	mask16	0	663904	1	663704	eqm10_NoEyeNmodel1_dir	90	H	gazeCOD	GazeCoDxp	1	400	0	663403	7	663303
GazeCoD_1Model_male	20	2	22	<?xml version="1.0"?>\n<Clock xmlns:dt="urn:schemas-microsoft-com:datatypes"><Description dt:dt="string">E-Prime Primary Realtime Clock</Description><StartTime><Timestamp dt:dt="int">0</Timestamp><DateUtc dt:dt="string">2017-07-18T12:44:07Z</DateUtc></StartTime><FrequencyChanges><FrequencyChange><Frequency dt:dt="r8">3328124</Frequency><Timestamp dt:dt="r8">79380712086</Timestamp><Current dt:dt="…	59.941	1	left	2071969290	07-18-2017	14:44:07		female	260	{RIGHTARROW}	77							0	665736	665639	{RIGHTARROW}	97	664526	664171	855	right8	33	8	239	mask33	0	665622	0	665422	eqm10_NoEyeNmodel1_dir	90	HV	gazeCOD	GazeCoDxp	1	400	0	665122	-4	665022
GazeCoD_1Model_male	20	2	22	<?xml version="1.0"?>\n<Clock xmlns:dt="urn:schemas-microsoft-com:datatypes"><Description dt:dt="string">E-Prime Primary Realtime Clock</Description><StartTime><Timestamp dt:dt="int">0</Timestamp><DateUtc dt:dt="string">2017-07-18T12:44:07Z</DateUtc></StartTime><FrequencyChanges><FrequencyChange><Frequency dt:dt="r8">3328124</Frequency><Timestamp dt:dt="r8">79380712086</Timestamp><Current dt:dt="…	59.941	1	left	2071969290	07-18-2017	14:44:07		female	261	{LEFTARROW}	49							0	667800	667324	{RIGHTARROW}	476	666206	665756	950	left1,6	13	8	240	mask13	0	667307	0	667107	eqm10_NoEyeNmodel1_dir	90	H	gazeCOD	GazeCoDxp	0	400	0	666807	1	666707
GazeCoD_1Model_male	20	2	22	<?xml version="1.0"?>\n<Clock xmlns:dt="urn:schemas-microsoft-com:datatypes"><Description dt:dt="string">E-Prime Primary Realtime Clock</Description><StartTime><Timestamp dt:dt="int">0</Timestamp><DateUtc dt:dt="string">2017-07-18T12:44:07Z</DateUtc></StartTime><FrequencyChanges><FrequencyChange><Frequency dt:dt="r8">3328124</Frequency><Timestamp dt:dt="r8">79380712086</Timestamp><Current dt:dt="…	59.941	1	left	2071969290	07-18-2017	14:44:07		female	262	{RIGHTARROW}	46							0	670072	669293	{LEFTARROW}	779	668171	667825	846	right1,6	18	8	241	mask18	0	669276	1	669076	eqm10_NoEyeNmodel1_dir	90	H	gazeCOD	GazeCoDxp	0	400	0	668775	4	668675
GazeCoD_1Model_male	20	2	22	<?xml version="1.0"?>\n<Clock xmlns:dt="urn:schemas-microsoft-com:datatypes"><Description dt:dt="string">E-Prime Primary Realtime Clock</Description><StartTime><Timestamp dt:dt="int">0</Timestamp><DateUtc dt:dt="string">2017-07-18T12:44:07Z</DateUtc></StartTime><FrequencyChanges><FrequencyChange><Frequency dt:dt="r8">3328124</Frequency><Timestamp dt:dt="r8">79380712086</Timestamp><Current dt:dt="…	59.941	1	left	2071969290	07-18-2017	14:44:07		female	263	{LEFTARROW}	78							0	671672	671645	{LEFTARROW}	27	670522	670094	928	left8	17	8	242	mask17	0	671628	0	671428	eqm10_NoEyeNmodel1_dir	90	H	gazeCOD	GazeCoDxp	1	400	0	671128	6	671028
GazeCoD_1Model_male	20	2	22	<?xml version="1.0"?>\n<Clock xmlns:dt="urn:schemas-microsoft-com:datatypes"><Description dt:dt="string">E-Prime Primary Realtime Clock</Description><StartTime><Timestamp dt:dt="int">0</Timestamp><DateUtc dt:dt="string">2017-07-18T12:44:07Z</DateUtc></StartTime><FrequencyChanges><FrequencyChange><Frequency dt:dt="r8">3328124</Frequency><Timestamp dt:dt="r8">79380712086</Timestamp><Current dt:dt="…	59.941	1	left	2071969290	07-18-2017	14:44:07		female	264	{RIGHTARROW}	77							0	673536	673313	{LEFTARROW}	223	672186	671695	991	right8	22	8	243	mask22	0	673297	1	673097	eqm10_NoEyeNmodel1_dir	90	H	gazeCOD	GazeCoDxp	0	400	0	672796	10	672696
GazeCoD_1Model_male	20	2	22	<?xml version="1.0"?>\n<Clock xmlns:dt="urn:schemas-microsoft-com:datatypes"><Description dt:dt="string">E-Prime Primary Realtime Clock</Description><StartTime><Timestamp dt:dt="int">0</Timestamp><DateUtc dt:dt="string">2017-07-18T12:44:07Z</DateUtc></StartTime><FrequencyChanges><FrequencyChange><Frequency dt:dt="r8">3328124</Frequency><Timestamp dt:dt="r8">79380712086</Timestamp><Current dt:dt="…	59.941	1	left	2071969290	07-18-2017	14:44:07		female	265	{LEFTARROW}	78							0	675328	675099	{LEFTARROW}	229	673987	673547	940	left8	6	8	244	mask6	0	675082	0	674882	eqm10_NoEyeNmodel1_dir	0	V	gazeCOD	GazeCoDxp	1	400	0	674582	-5	674482
GazeCoD_1Model_male	20	2	22	<?xml version="1.0"?>\n<Clock xmlns:dt="urn:schemas-microsoft-com:datatypes"><Description dt:dt="string">E-Prime Primary Realtime Clock</Description><StartTime><Timestamp dt:dt="int">0</Timestamp><DateUtc dt:dt="string">2017-07-18T12:44:07Z</DateUtc></StartTime><FrequencyChanges><FrequencyChange><Frequency dt:dt="r8">3328124</Frequency><Timestamp dt:dt="r8">79380712086</Timestamp><Current dt:dt="…	59.941	1	left	2071969290	07-18-2017	14:44:07		female	266	{LEFTARROW}	53							0	676856	676717	{LEFTARROW}	139	675600	675349	751	left4,8	26	8	245	mask26	0	676700	0	676500	eqm10_NoEyeNmodel1_dir	90	HV	gazeCOD	GazeCoDxp	1	400	0	676200	0	676100
GazeCoD_1Model_male	20	2	22	<?xml version="1.0"?>\n<Clock xmlns:dt="urn:schemas-microsoft-com:datatypes"><Description dt:dt="string">E-Prime Primary Realtime Clock</Description><StartTime><Timestamp dt:dt="int">0</Timestamp><DateUtc dt:dt="string">2017-07-18T12:44:07Z</DateUtc></StartTime><FrequencyChanges><FrequencyChange><Frequency dt:dt="r8">3328124</Frequency><Timestamp dt:dt="r8">79380712086</Timestamp><Current dt:dt="…	59.941	1	left	2071969290	07-18-2017	14:44:07		female	267	{RIGHTARROW}	44							0	678664	678319	{DOWNARROW}	345	677202	676867	835	right3,2	8	8	246	mask8	0	678302	1	678102	eqm10_NoEyeNmodel1_dir	0	V	gazeCOD	GazeCoDxp	0	400	0	677801	-1	677701
GazeCoD_1Model_male	20	2	22	<?xml version="1.0"?>\n<Clock xmlns:dt="urn:schemas-microsoft-com:datatypes"><Description dt:dt="string">E-Prime Primary Realtime Clock</Description><StartTime><Timestamp dt:dt="int">0</Timestamp><DateUtc dt:dt="string">2017-07-18T12:44:07Z</DateUtc></StartTime><FrequencyChanges><FrequencyChange><Frequency dt:dt="r8">3328124</Frequency><Timestamp dt:dt="r8">79380712086</Timestamp><Current dt:dt="…	59.941	1	left	2071969290	07-18-2017	14:44:07		female	268	{RIGHTARROW}	42							0	682488	680220	{DOWNARROW}	2268	679096	678686	910	right4,8	9	8	247	mask9	0	680204	1	680004	eqm10_NoEyeNmodel1_dir	0	V	gazeCOD	GazeCoDxp	0	400	0	679703	7	679603
GazeCoD_1Model_male	20	2	22	<?xml version="1.0"?>\n<Clock xmlns:dt="urn:schemas-microsoft-com:datatypes"><Description dt:dt="string">E-Prime Primary Realtime Clock</Description><StartTime><Timestamp dt:dt="int">0</Timestamp><DateUtc dt:dt="string">2017-07-18T12:44:07Z</DateUtc></StartTime><FrequencyChanges><FrequencyChange><Frequency dt:dt="r8">3328124</Frequency><Timestamp dt:dt="r8">79380712086</Timestamp><Current dt:dt="…	59.941	1	left	2071969290	07-18-2017	14:44:07		female	269	{RIGHTARROW}	40							0	684184	683974	{RIGHTARROW}	210	682849	682506	843	right6,4	10	8	248	mask10	0	683957	0	683757	eqm10_NoEyeNmodel1_dir	0	V	gazeCOD	GazeCoDxp	1	400	0	683457	8	683357
GazeCoD_1Model_male	20	2	22	<?xml version="1.0"?>\n<Clock xmlns:dt="urn:schemas-microsoft-com:datatypes"><Description dt:dt="string">E-Prime Primary Realtime Clock</Description><StartTime><Timestamp dt:dt="int">0</Timestamp><DateUtc dt:dt="string">2017-07-18T12:44:07Z</DateUtc></StartTime><FrequencyChanges><FrequencyChange><Frequency dt:dt="r8">3328124</Frequency><Timestamp dt:dt="r8">79380712086</Timestamp><Current dt:dt="…	59.941	1	left	2071969290	07-18-2017	14:44:07		female	270	{LEFTARROW}	55							0	685992	685826	{RIGHTARROW}	166	684706	684208	998	left6,4	5	8	249	mask5	0	685809	0	685609	eqm10_NoEyeNmodel1_dir	0	V	gazeCOD	GazeCoDxp	0	400	0	685309	3	685209
GazeCoD_1Model_male	20	2	22	<?xml version="1.0"?>\n<Clock xmlns:dt="urn:schemas-microsoft-com:datatypes"><Description dt:dt="string">E-Prime Primary Realtime Clock</Description><StartTime><Timestamp dt:dt="int">0</Timestamp><DateUtc dt:dt="string">2017-07-18T12:44:07Z</DateUtc></StartTime><FrequencyChanges><FrequencyChange><Frequency dt:dt="r8">3328124</Frequency><Timestamp dt:dt="r8">79380712086</Timestamp><Current dt:dt="…	59.941	1	left	2071969290	07-18-2017	14:44:07		female	271	{DOWNARROW}	79							0	687744	687545	{RIGHTARROW}	199	686433	686010	923	DG0	1	8	250	mask1	0	687528	0	687328	eqm10_NoEyeNmodel1_dir	0	V	gazeCOD	GazeCoDxp	0	400	0	687028	-5	686928
GazeCoD_1Model_male	20	2	22	<?xml version="1.0"?>\n<Clock xmlns:dt="urn:schemas-microsoft-com:datatypes"><Description dt:dt="string">E-Prime Primary Realtime Clock</Description><StartTime><Timestamp dt:dt="int">0</Timestamp><DateUtc dt:dt="string">2017-07-18T12:44:07Z</DateUtc></StartTime><FrequencyChanges><FrequencyChange><Frequency dt:dt="r8">3328124</Frequency><Timestamp dt:dt="r8">79380712086</Timestamp><Current dt:dt="…	59.941	1	left	2071969290	07-18-2017	14:44:07		female	272	{RIGHTARROW}	44							0	689832	689296	{DOWNARROW}	536	688180	687761	919	right3,2	30	8	251	mask30	0	689279	0	689079	eqm10_NoEyeNmodel1_dir	90	HV	gazeCOD	GazeCoDxp	0	400	0	688779	-1	688679
GazeCoD_1Model_male	20	2	22	<?xml version="1.0"?>\n<Clock xmlns:dt="urn:schemas-microsoft-com:datatypes"><Description dt:dt="string">E-Prime Primary Realtime Clock</Description><StartTime><Timestamp dt:dt="int">0</Timestamp><DateUtc dt:dt="string">2017-07-18T12:44:07Z</DateUtc></StartTime><FrequencyChanges><FrequencyChange><Frequency dt:dt="r8">3328124</Frequency><Timestamp dt:dt="r8">79380712086</Timestamp><Current dt:dt="…	59.941	1	left	2071969290	07-18-2017	14:44:07		female	273	{RIGHTARROW}	46							0	691592	691382	{DOWNARROW}	210	690257	689847	910	right1,6	29	8	252	mask29	0	691365	1	691165	eqm10_NoEyeNmodel1_dir	90	HV	gazeCOD	GazeCoDxp	0	400	0	690864	7	690764
GazeCoD_1Model_male	20	2	22	<?xml version="1.0"?>\n<Clock xmlns:dt="urn:schemas-microsoft-com:datatypes"><Description dt:dt="string">E-Prime Primary Realtime Clock</Description><StartTime><Timestamp dt:dt="int">0</Timestamp><DateUtc dt:dt="string">2017-07-18T12:44:07Z</DateUtc></StartTime><FrequencyChanges><FrequencyChange><Frequency dt:dt="r8">3328124</Frequency><Timestamp dt:dt="r8">79380712086</Timestamp><Current dt:dt="…	59.941	1	left	2071969290	07-18-2017	14:44:07		female	274	{RIGHTARROW}	42							0	693400	693017	{LEFTARROW}	383	691900	691615	785	right4,8	20	8	253	mask20	0	693000	1	692800	eqm10_NoEyeNmodel1_dir	90	H	gazeCOD	GazeCoDxp	0	400	0	692499	-1	692399
GazeCoD_1Model_male	20	2	22	<?xml version="1.0"?>\n<Clock xmlns:dt="urn:schemas-microsoft-com:datatypes"><Description dt:dt="string">E-Prime Primary Realtime Clock</Description><StartTime><Timestamp dt:dt="int">0</Timestamp><DateUtc dt:dt="string">2017-07-18T12:44:07Z</DateUtc></StartTime><FrequencyChanges><FrequencyChange><Frequency dt:dt="r8">3328124</Frequency><Timestamp dt:dt="r8">79380712086</Timestamp><Current dt:dt="…	59.941	1	left	2071969290	07-18-2017	14:44:07		female	275	{LEFTARROW}	51							0	695040	694869	{LEFTARROW}	171	693755	693417	838	left3,2	25	8	254	mask25	0	694852	1	694652	eqm10_NoEyeNmodel1_dir	90	HV	gazeCOD	GazeCoDxp	1	400	0	694351	-4	694251
GazeCoD_1Model_male	20	2	22	<?xml version="1.0"?>\n<Clock xmlns:dt="urn:schemas-microsoft-com:datatypes"><Description dt:dt="string">E-Prime Primary Realtime Clock</Description><StartTime><Timestamp dt:dt="int">0</Timestamp><DateUtc dt:dt="string">2017-07-18T12:44:07Z</DateUtc></StartTime><FrequencyChanges><FrequencyChange><Frequency dt:dt="r8">3328124</Frequency><Timestamp dt:dt="r8">79380712086</Timestamp><Current dt:dt="…	59.941	1	left	2071969290	07-18-2017	14:44:07		female	276	{LEFTARROW}	53							0	696904	696654	{DOWNARROW}	250	695530	695052	978	left4,8	4	8	255	mask4	0	696637	1	696437	eqm10_NoEyeNmodel1_dir	0	V	gazeCOD	GazeCoDxp	0	400	0	696136	6	696036
GazeCoD_1Model_male	20	2	22	<?xml version="1.0"?>\n<Clock xmlns:dt="urn:schemas-microsoft-com:datatypes"><Description dt:dt="string">E-Prime Primary Realtime Clock</Description><StartTime><Timestamp dt:dt="int">0</Timestamp><DateUtc dt:dt="string">2017-07-18T12:44:07Z</DateUtc></StartTime><FrequencyChanges><FrequencyChange><Frequency dt:dt="r8">3328124</Frequency><Timestamp dt:dt="r8">79380712086</Timestamp><Current dt:dt="…	59.941	1	left	2071969290	07-18-2017	14:44:07		female	277	{RIGHTARROW}	46							0	698504	698305	{RIGHTARROW}	199	697179	696921	758	right1,6	7	8	256	mask7	0	698288	0	698088	eqm10_NoEyeNmodel1_dir	0	V	gazeCOD	GazeCoDxp	1	400	0	697788	9	697688
GazeCoD_1Model_male	20	2	22	<?xml version="1.0"?>\n<Clock xmlns:dt="urn:schemas-microsoft-com:datatypes"><Description dt:dt="string">E-Prime Primary Realtime Clock</Description><StartTime><Timestamp dt:dt="int">0</Timestamp><DateUtc dt:dt="string">2017-07-18T12:44:07Z</DateUtc></StartTime><FrequencyChanges><FrequencyChange><Frequency dt:dt="r8">3328124</Frequency><Timestamp dt:dt="r8">79380712086</Timestamp><Current dt:dt="…	59.941	1	left	2071969290	07-18-2017	14:44:07		female	278	{DOWNARROW}	79							0	700440	700057	{DOWNARROW}	383	698946	698522	924	DG0	23	8	257	mask23	0	700040	-1	699840	eqm10_NoEyeNmodel1_dir	90	HV	gazeCOD	GazeCoDxp	1	400	0	699541	-5	699441
GazeCoD_1Model_male	20	2	22	<?xml version="1.0"?>\n<Clock xmlns:dt="urn:schemas-microsoft-com:datatypes"><Description dt:dt="string">E-Prime Primary Realtime Clock</Description><StartTime><Timestamp dt:dt="int">0</Timestamp><DateUtc dt:dt="string">2017-07-18T12:44:07Z</DateUtc></StartTime><FrequencyChanges><FrequencyChange><Frequency dt:dt="r8">3328124</Frequency><Timestamp dt:dt="r8">79380712086</Timestamp><Current dt:dt="…	59.941	1	left	2071969290	07-18-2017	14:44:07		female	279	{RIGHTARROW}	42							0	702008	701959	{DOWNARROW}	49	700842	700458	884	right4,8	31	8	258	mask31	0	701942	0	701742	eqm10_NoEyeNmodel1_dir	90	HV	gazeCOD	GazeCoDxp	0	400	0	701442	0	701342
GazeCoD_1Model_male	20	2	22	<?xml version="1.0"?>\n<Clock xmlns:dt="urn:schemas-microsoft-com:datatypes"><Description dt:dt="string">E-Prime Primary Realtime Clock</Description><StartTime><Timestamp dt:dt="int">0</Timestamp><DateUtc dt:dt="string">2017-07-18T12:44:07Z</DateUtc></StartTime><FrequencyChanges><FrequencyChange><Frequency dt:dt="r8">3328124</Frequency><Timestamp dt:dt="r8">79380712086</Timestamp><Current dt:dt="…	59.941	1	left	2071969290	07-18-2017	14:44:07		female	280	{LEFTARROW}	78							0	703752	703577	{LEFTARROW}	175	702456	702026	930	left8	28	8	259	mask28	0	703560	0	703360	eqm10_NoEyeNmodel1_dir	90	HV	gazeCOD	GazeCoDxp	1	400	0	703060	4	702960
GazeCoD_1Model_male	20	2	22	<?xml version="1.0"?>\n<Clock xmlns:dt="urn:schemas-microsoft-com:datatypes"><Description dt:dt="string">E-Prime Primary Realtime Clock</Description><StartTime><Timestamp dt:dt="int">0</Timestamp><DateUtc dt:dt="string">2017-07-18T12:44:07Z</DateUtc></StartTime><FrequencyChanges><FrequencyChange><Frequency dt:dt="r8">3328124</Frequency><Timestamp dt:dt="r8">79380712086</Timestamp><Current dt:dt="…	59.941	1	left	2071969290	07-18-2017	14:44:07		female	281	{RIGHTARROW}	44							0	705616	705296	{DOWNARROW}	320	704177	703778	899	right3,2	19	8	260	mask19	0	705279	1	705079	eqm10_NoEyeNmodel1_dir	90	H	gazeCOD	GazeCoDxp	0	400	0	704778	1	704678
GazeCoD_1Model_male	20	2	22	<?xml version="1.0"?>\n<Clock xmlns:dt="urn:schemas-microsoft-com:datatypes"><Description dt:dt="string">E-Prime Primary Realtime Clock</Description><StartTime><Timestamp dt:dt="int">0</Timestamp><DateUtc dt:dt="string">2017-07-18T12:44:07Z</DateUtc></StartTime><FrequencyChanges><FrequencyChange><Frequency dt:dt="r8">3328124</Frequency><Timestamp dt:dt="r8">79380712086</Timestamp><Current dt:dt="…	59.941	1	left	2071969290	07-18-2017	14:44:07		female	282	{LEFTARROW}	55							0	707304	707131	{LEFTARROW}	173	706012	705629	883	left6,4	27	8	261	mask27	0	707114	0	706914	eqm10_NoEyeNmodel1_dir	90	HV	gazeCOD	GazeCoDxp	1	400	0	706614	2	706514
GazeCoD_1Model_male	20	2	22	<?xml version="1.0"?>\n<Clock xmlns:dt="urn:schemas-microsoft-com:datatypes"><Description dt:dt="string">E-Prime Primary Realtime Clock</Description><StartTime><Timestamp dt:dt="int">0</Timestamp><DateUtc dt:dt="string">2017-07-18T12:44:07Z</DateUtc></StartTime><FrequencyChanges><FrequencyChange><Frequency dt:dt="r8">3328124</Frequency><Timestamp dt:dt="r8">79380712086</Timestamp><Current dt:dt="…	59.941	1	left	2071969290	07-18-2017	14:44:07		female	283	{RIGHTARROW}	40							0	709456	708833	{LEFTARROW}	623	707710	707314	896	right6,4	21	8	262	mask21	0	708816	1	708616	eqm10_NoEyeNmodel1_dir	90	H	gazeCOD	GazeCoDxp	0	400	0	708315	5	708215
GazeCoD_1Model_male	20	2	22	<?xml version="1.0"?>\n<Clock xmlns:dt="urn:schemas-microsoft-com:datatypes"><Description dt:dt="string">E-Prime Primary Realtime Clock</Description><StartTime><Timestamp dt:dt="int">0</Timestamp><DateUtc dt:dt="string">2017-07-18T12:44:07Z</DateUtc></StartTime><FrequencyChanges><FrequencyChange><Frequency dt:dt="r8">3328124</Frequency><Timestamp dt:dt="r8">79380712086</Timestamp><Current dt:dt="…	59.941	1	left	2071969290	07-18-2017	14:44:07		female	284	{LEFTARROW}	51							0	711728	710985	{LEFTARROW}	743	709859	709467	892	left3,2	3	8	263	mask3	0	710968	0	710768	eqm10_NoEyeNmodel1_dir	0	V	gazeCOD	GazeCoDxp	1	400	0	710468	9	710368
GazeCoD_1Model_male	20	2	22	<?xml version="1.0"?>\n<Clock xmlns:dt="urn:schemas-microsoft-com:datatypes"><Description dt:dt="string">E-Prime Primary Realtime Clock</Description><StartTime><Timestamp dt:dt="int">0</Timestamp><DateUtc dt:dt="string">2017-07-18T12:44:07Z</DateUtc></StartTime><FrequencyChanges><FrequencyChange><Frequency dt:dt="r8">3328124</Frequency><Timestamp dt:dt="r8">79380712086</Timestamp><Current dt:dt="…	59.941	1	left	2071969290	07-18-2017	14:44:07		female	285	{LEFTARROW}	49							0	713624	713337	{DOWNARROW}	287	712221	711752	969	left1,6	2	8	264	mask2	0	713320	0	713120	eqm10_NoEyeNmodel1_dir	0	V	gazeCOD	GazeCoDxp	0	400	0	712820	-1	712720
GazeCoD_1Model_male	20	2	22	<?xml version="1.0"?>\n<Clock xmlns:dt="urn:schemas-microsoft-com:datatypes"><Description dt:dt="string">E-Prime Primary Realtime Clock</Description><StartTime><Timestamp dt:dt="int">0</Timestamp><DateUtc dt:dt="string">2017-07-18T12:44:07Z</DateUtc></StartTime><FrequencyChanges><FrequencyChange><Frequency dt:dt="r8">3328124</Frequency><Timestamp dt:dt="r8">79380712086</Timestamp><Current dt:dt="…	59.941	1	left	2071969290	07-18-2017	14:44:07		female	286	{LEFTARROW}	55							0	715272	715139	{LEFTARROW}	133	714012	713638	874	left6,4	16	9	265	mask16	0	715122	0	714922	eqm10_NoEyeNmodel1_dir	90	H	gazeCOD	GazeCoDxp	1	400	0	714622	10	714522
GazeCoD_1Model_male	20	2	22	<?xml version="1.0"?>\n<Clock xmlns:dt="urn:schemas-microsoft-com:datatypes"><Description dt:dt="string">E-Prime Primary Realtime Clock</Description><StartTime><Timestamp dt:dt="int">0</Timestamp><DateUtc dt:dt="string">2017-07-18T12:44:07Z</DateUtc></StartTime><FrequencyChanges><FrequencyChange><Frequency dt:dt="r8">3328124</Frequency><Timestamp dt:dt="r8">79380712086</Timestamp><Current dt:dt="…	59.941	1	left	2071969290	07-18-2017	14:44:07		female	287	{LEFTARROW}	78							0	716776	716691	{LEFTARROW}	85	715571	715289	782	left8	28	9	266	mask28	0	716674	1	716474	eqm10_NoEyeNmodel1_dir	90	HV	gazeCOD	GazeCoDxp	1	400	0	716173	2	716073
GazeCoD_1Model_male	20	2	22	<?xml version="1.0"?>\n<Clock xmlns:dt="urn:schemas-microsoft-com:datatypes"><Description dt:dt="string">E-Prime Primary Realtime Clock</Description><StartTime><Timestamp dt:dt="int">0</Timestamp><DateUtc dt:dt="string">2017-07-18T12:44:07Z</DateUtc></StartTime><FrequencyChanges><FrequencyChange><Frequency dt:dt="r8">3328124</Frequency><Timestamp dt:dt="r8">79380712086</Timestamp><Current dt:dt="…	59.941	1	left	2071969290	07-18-2017	14:44:07		female	288	{RIGHTARROW}	44							0	718384	718159	{RIGHTARROW}	225	717045	716791	754	right3,2	8	9	267	mask8	0	718142	1	717942	eqm10_NoEyeNmodel1_dir	0	V	gazeCOD	GazeCoDxp	1	400	0	717641	-4	717541
GazeCoD_1Model_male	20	2	22	<?xml version="1.0"?>\n<Clock xmlns:dt="urn:schemas-microsoft-com:datatypes"><Description dt:dt="string">E-Prime Primary Realtime Clock</Description><StartTime><Timestamp dt:dt="int">0</Timestamp><DateUtc dt:dt="string">2017-07-18T12:44:07Z</DateUtc></StartTime><FrequencyChanges><FrequencyChange><Frequency dt:dt="r8">3328124</Frequency><Timestamp dt:dt="r8">79380712086</Timestamp><Current dt:dt="…	59.941	1	left	2071969290	07-18-2017	14:44:07		female	289	{LEFTARROW}	78							0	720064	719927	{LEFTARROW}	137	718815	718409	906	left8	6	9	268	mask6	0	719910	0	719710	eqm10_NoEyeNmodel1_dir	0	V	gazeCOD	GazeCoDxp	1	400	0	719410	-5	719310
GazeCoD_1Model_male	20	2	22	<?xml version="1.0"?>\n<Clock xmlns:dt="urn:schemas-microsoft-com:datatypes"><Description dt:dt="string">E-Prime Primary Realtime Clock</Description><StartTime><Timestamp dt:dt="int">0</Timestamp><DateUtc dt:dt="string">2017-07-18T12:44:07Z</DateUtc></StartTime><FrequencyChanges><FrequencyChange><Frequency dt:dt="r8">3328124</Frequency><Timestamp dt:dt="r8">79380712086</Timestamp><Current dt:dt="…	59.941	1	left	2071969290	07-18-2017	14:44:07		female	290	{RIGHTARROW}	46							0	721968	721696	{RIGHTARROW}	272	720568	720077	991	right1,6	7	9	269	mask7	0	721679	1	721479	eqm10_NoEyeNmodel1_dir	0	V	gazeCOD	GazeCoDxp	1	400	0	721178	10	721078
GazeCoD_1Model_male	20	2	22	<?xml version="1.0"?>\n<Clock xmlns:dt="urn:schemas-microsoft-com:datatypes"><Description dt:dt="string">E-Prime Primary Realtime Clock</Description><StartTime><Timestamp dt:dt="int">0</Timestamp><DateUtc dt:dt="string">2017-07-18T12:44:07Z</DateUtc></StartTime><FrequencyChanges><FrequencyChange><Frequency dt:dt="r8">3328124</Frequency><Timestamp dt:dt="r8">79380712086</Timestamp><Current dt:dt="…	59.941	1	left	2071969290	07-18-2017	14:44:07		female	291	{RIGHTARROW}	42							0	723768	723581	{LEFTARROW}	187	722459	721979	980	right4,8	20	9	270	mask20	0	723564	0	723364	eqm10_NoEyeNmodel1_dir	90	H	gazeCOD	GazeCoDxp	0	400	0	723064	5	722964
GazeCoD_1Model_male	20	2	22	<?xml version="1.0"?>\n<Clock xmlns:dt="urn:schemas-microsoft-com:datatypes"><Description dt:dt="string">E-Prime Primary Realtime Clock</Description><StartTime><Timestamp dt:dt="int">0</Timestamp><DateUtc dt:dt="string">2017-07-18T12:44:07Z</DateUtc></StartTime><FrequencyChanges><FrequencyChange><Frequency dt:dt="r8">3328124</Frequency><Timestamp dt:dt="r8">79380712086</Timestamp><Current dt:dt="…	59.941	1	left	2071969290	07-18-2017	14:44:07		female	292	{RIGHTARROW}	40							0	726128	725183	{RIGHTARROW}	945	724064	723781	783	right6,4	21	9	271	mask21	0	725166	1	724966	eqm10_NoEyeNmodel1_dir	90	H	gazeCOD	GazeCoDxp	1	400	0	724665	1	724565
GazeCoD_1Model_male	20	2	22	<?xml version="1.0"?>\n<Clock xmlns:dt="urn:schemas-microsoft-com:datatypes"><Description dt:dt="string">E-Prime Primary Realtime Clock</Description><StartTime><Timestamp dt:dt="int">0</Timestamp><DateUtc dt:dt="string">2017-07-18T12:44:07Z</DateUtc></StartTime><FrequencyChanges><FrequencyChange><Frequency dt:dt="r8">3328124</Frequency><Timestamp dt:dt="r8">79380712086</Timestamp><Current dt:dt="…	59.941	1	left	2071969290	07-18-2017	14:44:07		female	293	{DOWNARROW}	79							0	727928	727702	{DOWNARROW}	226	726578	726150	928	DG0	23	9	272	mask23	0	727685	1	727485	eqm10_NoEyeNmodel1_dir	90	HV	gazeCOD	GazeCoDxp	1	400	0	727184	6	727084
GazeCoD_1Model_male	20	2	22	<?xml version="1.0"?>\n<Clock xmlns:dt="urn:schemas-microsoft-com:datatypes"><Description dt:dt="string">E-Prime Primary Realtime Clock</Description><StartTime><Timestamp dt:dt="int">0</Timestamp><DateUtc dt:dt="string">2017-07-18T12:44:07Z</DateUtc></StartTime><FrequencyChanges><FrequencyChange><Frequency dt:dt="r8">3328124</Frequency><Timestamp dt:dt="r8">79380712086</Timestamp><Current dt:dt="…	59.941	1	left	2071969290	07-18-2017	14:44:07		female	294	{LEFTARROW}	49							0	729632	729454	{LEFTARROW}	178	728334	727952	882	left1,6	13	9	273	mask13	0	729437	1	729237	eqm10_NoEyeNmodel1_dir	90	H	gazeCOD	GazeCoDxp	1	400	0	728936	2	728836
GazeCoD_1Model_male	20	2	22	<?xml version="1.0"?>\n<Clock xmlns:dt="urn:schemas-microsoft-com:datatypes"><Description dt:dt="string">E-Prime Primary Realtime Clock</Description><StartTime><Timestamp dt:dt="int">0</Timestamp><DateUtc dt:dt="string">2017-07-18T12:44:07Z</DateUtc></StartTime><FrequencyChanges><FrequencyChange><Frequency dt:dt="r8">3328124</Frequency><Timestamp dt:dt="r8">79380712086</Timestamp><Current dt:dt="…	59.941	1	left	2071969290	07-18-2017	14:44:07		female	295	{LEFTARROW}	78							0	731216	731155	{LEFTARROW}	61	730032	729654	878	left8	17	9	274	mask17	0	731138	0	730938	eqm10_NoEyeNmodel1_dir	90	H	gazeCOD	GazeCoDxp	1	400	0	730638	6	730538
GazeCoD_1Model_male	20	2	22	<?xml version="1.0"?>\n<Clock xmlns:dt="urn:schemas-microsoft-com:datatypes"><Description dt:dt="string">E-Prime Primary Realtime Clock</Description><StartTime><Timestamp dt:dt="int">0</Timestamp><DateUtc dt:dt="string">2017-07-18T12:44:07Z</DateUtc></StartTime><FrequencyChanges><FrequencyChange><Frequency dt:dt="r8">3328124</Frequency><Timestamp dt:dt="r8">79380712086</Timestamp><Current dt:dt="…	59.941	1	left	2071969290	07-18-2017	14:44:07		female	296	{LEFTARROW}	51							0	732952	732824	{DOWNARROW}	128	731706	731239	967	left3,2	3	9	275	mask3	0	732807	1	732607	eqm10_NoEyeNmodel1_dir	0	V	gazeCOD	GazeCoDxp	0	400	0	732306	0	732206
GazeCoD_1Model_male	20	2	22	<?xml version="1.0"?>\n<Clock xmlns:dt="urn:schemas-microsoft-com:datatypes"><Description dt:dt="string">E-Prime Primary Realtime Clock</Description><StartTime><Timestamp dt:dt="int">0</Timestamp><DateUtc dt:dt="string">2017-07-18T12:44:07Z</DateUtc></StartTime><FrequencyChanges><FrequencyChange><Frequency dt:dt="r8">3328124</Frequency><Timestamp dt:dt="r8">79380712086</Timestamp><Current dt:dt="…	59.941	1	left	2071969290	07-18-2017	14:44:07		female	297	{DOWNARROW}	79							0	736440	735560	{DOWNARROW}	880	734920	734809	765	DG0	1	9	276	mask1	0	735543	1	735343	eqm10_NoEyeNmodel1_dir	0	V	gazeCOD	GazeCoDxp	1	400	0	735042	22	734942
GazeCoD_1Model_male	20	2	22	<?xml version="1.0"?>\n<Clock xmlns:dt="urn:schemas-microsoft-com:datatypes"><Description dt:dt="string">E-Prime Primary Realtime Clock</Description><StartTime><Timestamp dt:dt="int">0</Timestamp><DateUtc dt:dt="string">2017-07-18T12:44:07Z</DateUtc></StartTime><FrequencyChanges><FrequencyChange><Frequency dt:dt="r8">3328124</Frequency><Timestamp dt:dt="r8">79380712086</Timestamp><Current dt:dt="…	59.941	1	left	2071969290	07-18-2017	14:44:07		female	298	{LEFTARROW}	53							0	738096	737895	{LEFTARROW}	201	736775	736461	814	left4,8	26	9	277	mask26	0	737878	0	737678	eqm10_NoEyeNmodel1_dir	90	HV	gazeCOD	GazeCoDxp	1	400	0	737378	3	737278
GazeCoD_1Model_male	20	2	22	<?xml version="1.0"?>\n<Clock xmlns:dt="urn:schemas-microsoft-com:datatypes"><Description dt:dt="string">E-Prime Primary Realtime Clock</Description><StartTime><Timestamp dt:dt="int">0</Timestamp><DateUtc dt:dt="string">2017-07-18T12:44:07Z</DateUtc></StartTime><FrequencyChanges><FrequencyChange><Frequency dt:dt="r8">3328124</Frequency><Timestamp dt:dt="r8">79380712086</Timestamp><Current dt:dt="…	59.941	1	left	2071969290	07-18-2017	14:44:07		female	299	{RIGHTARROW}	77							0	740416	739681	{RIGHTARROW}	735	738559	738112	947	right8	33	9	278	mask33	0	739664	1	739464	eqm10_NoEyeNmodel1_dir	90	HV	gazeCOD	GazeCoDxp	1	400	0	739163	4	739063
GazeCoD_1Model_male	20	2	22	<?xml version="1.0"?>\n<Clock xmlns:dt="urn:schemas-microsoft-com:datatypes"><Description dt:dt="string">E-Prime Primary Realtime Clock</Description><StartTime><Timestamp dt:dt="int">0</Timestamp><DateUtc dt:dt="string">2017-07-18T12:44:07Z</DateUtc></StartTime><FrequencyChanges><FrequencyChange><Frequency dt:dt="r8">3328124</Frequency><Timestamp dt:dt="r8">79380712086</Timestamp><Current dt:dt="…	59.941	1	left	2071969290	07-18-2017	14:44:07		female	300	{RIGHTARROW}	46							0	742168	741866	{DOWNARROW}	302	740741	740431	810	right1,6	29	9	279	mask29	0	741849	0	741649	eqm10_NoEyeNmodel1_dir	90	HV	gazeCOD	GazeCoDxp	0	400	0	741349	8	741249
GazeCoD_1Model_male	20	2	22	<?xml version="1.0"?>\n<Clock xmlns:dt="urn:schemas-microsoft-com:datatypes"><Description dt:dt="string">E-Prime Primary Realtime Clock</Description><StartTime><Timestamp dt:dt="int">0</Timestamp><DateUtc dt:dt="string">2017-07-18T12:44:07Z</DateUtc></StartTime><FrequencyChanges><FrequencyChange><Frequency dt:dt="r8">3328124</Frequency><Timestamp dt:dt="r8">79380712086</Timestamp><Current dt:dt="…	59.941	1	left	2071969290	07-18-2017	14:44:07		female	301	{RIGHTARROW}	46							0	744320	743685	{RIGHTARROW}	635	742558	742183	875	right1,6	18	9	280	mask18	0	743668	1	743468	eqm10_NoEyeNmodel1_dir	90	H	gazeCOD	GazeCoDxp	1	400	0	743167	9	743067
GazeCoD_1Model_male	20	2	22	<?xml version="1.0"?>\n<Clock xmlns:dt="urn:schemas-microsoft-com:datatypes"><Description dt:dt="string">E-Prime Primary Realtime Clock</Description><StartTime><Timestamp dt:dt="int">0</Timestamp><DateUtc dt:dt="string">2017-07-18T12:44:07Z</DateUtc></StartTime><FrequencyChanges><FrequencyChange><Frequency dt:dt="r8">3328124</Frequency><Timestamp dt:dt="r8">79380712086</Timestamp><Current dt:dt="…	59.941	1	left	2071969290	07-18-2017	14:44:07		female	302	{RIGHTARROW}	77							0	746480	745853	{RIGHTARROW}	627	744726	744335	891	right8	22	9	281	mask22	0	745837	1	745637	eqm10_NoEyeNmodel1_dir	90	H	gazeCOD	GazeCoDxp	1	400	0	745336	10	745236
GazeCoD_1Model_male	20	2	22	<?xml version="1.0"?>\n<Clock xmlns:dt="urn:schemas-microsoft-com:datatypes"><Description dt:dt="string">E-Prime Primary Realtime Clock</Description><StartTime><Timestamp dt:dt="int">0</Timestamp><DateUtc dt:dt="string">2017-07-18T12:44:07Z</DateUtc></StartTime><FrequencyChanges><FrequencyChange><Frequency dt:dt="r8">3328124</Frequency><Timestamp dt:dt="r8">79380712086</Timestamp><Current dt:dt="…	59.941	1	left	2071969290	07-18-2017	14:44:07		female	303	{RIGHTARROW}	42							0	748136	748089	{DOWNARROW}	47	746965	746504	961	right4,8	31	9	282	mask31	0	748072	0	747872	eqm10_NoEyeNmodel1_dir	90	HV	gazeCOD	GazeCoDxp	0	400	0	747572	7	747472
GazeCoD_1Model_male	20	2	22	<?xml version="1.0"?>\n<Clock xmlns:dt="urn:schemas-microsoft-com:datatypes"><Description dt:dt="string">E-Prime Primary Realtime Clock</Description><StartTime><Timestamp dt:dt="int">0</Timestamp><DateUtc dt:dt="string">2017-07-18T12:44:07Z</DateUtc></StartTime><FrequencyChanges><FrequencyChange><Frequency dt:dt="r8">3328124</Frequency><Timestamp dt:dt="r8">79380712086</Timestamp><Current dt:dt="…	59.941	1	left	2071969290	07-18-2017	14:44:07		female	304	{LEFTARROW}	53							0	749744	749641	{LEFTARROW}	103	748514	748156	858	left4,8	15	9	283	mask15	0	749624	1	749424	eqm10_NoEyeNmodel1_dir	90	H	gazeCOD	GazeCoDxp	1	400	0	749123	9	749023
GazeCoD_1Model_male	20	2	22	<?xml version="1.0"?>\n<Clock xmlns:dt="urn:schemas-microsoft-com:datatypes"><Description dt:dt="string">E-Prime Primary Realtime Clock</Description><StartTime><Timestamp dt:dt="int">0</Timestamp><DateUtc dt:dt="string">2017-07-18T12:44:07Z</DateUtc></StartTime><FrequencyChanges><FrequencyChange><Frequency dt:dt="r8">3328124</Frequency><Timestamp dt:dt="r8">79380712086</Timestamp><Current dt:dt="…	59.941	1	left	2071969290	07-18-2017	14:44:07		female	305	{LEFTARROW}	55							0	751488	751326	{LEFTARROW}	162	750213	749757	956	left6,4	27	9	284	mask27	0	751309	1	751109	eqm10_NoEyeNmodel1_dir	90	HV	gazeCOD	GazeCoDxp	1	400	0	750808	-5	750708
GazeCoD_1Model_male	20	2	22	<?xml version="1.0"?>\n<Clock xmlns:dt="urn:schemas-microsoft-com:datatypes"><Description dt:dt="string">E-Prime Primary Realtime Clock</Description><StartTime><Timestamp dt:dt="int">0</Timestamp><DateUtc dt:dt="string">2017-07-18T12:44:07Z</DateUtc></StartTime><FrequencyChanges><FrequencyChange><Frequency dt:dt="r8">3328124</Frequency><Timestamp dt:dt="r8">79380712086</Timestamp><Current dt:dt="…	59.941	1	left	2071969290	07-18-2017	14:44:07		female	306	{RIGHTARROW}	40							0	753600	753094	{RIGHTARROW}	506	751977	751509	968	right6,4	32	9	285	mask32	0	753077	0	752877	eqm10_NoEyeNmodel1_dir	90	HV	gazeCOD	GazeCoDxp	1	400	0	752577	0	752477
GazeCoD_1Model_male	20	2	22	<?xml version="1.0"?>\n<Clock xmlns:dt="urn:schemas-microsoft-com:datatypes"><Description dt:dt="string">E-Prime Primary Realtime Clock</Description><StartTime><Timestamp dt:dt="int">0</Timestamp><DateUtc dt:dt="string">2017-07-18T12:44:07Z</DateUtc></StartTime><FrequencyChanges><FrequencyChange><Frequency dt:dt="r8">3328124</Frequency><Timestamp dt:dt="r8">79380712086</Timestamp><Current dt:dt="…	59.941	1	left	2071969290	07-18-2017	14:44:07		female	307	{RIGHTARROW}	40							0	755304	755146	{RIGHTARROW}	158	754025	753611	914	right6,4	10	9	286	mask10	0	755129	0	754929	eqm10_NoEyeNmodel1_dir	0	V	gazeCOD	GazeCoDxp	1	400	0	754629	4	754529
GazeCoD_1Model_male	20	2	22	<?xml version="1.0"?>\n<Clock xmlns:dt="urn:schemas-microsoft-com:datatypes"><Description dt:dt="string">E-Prime Primary Realtime Clock</Description><StartTime><Timestamp dt:dt="int">0</Timestamp><DateUtc dt:dt="string">2017-07-18T12:44:07Z</DateUtc></StartTime><FrequencyChanges><FrequencyChange><Frequency dt:dt="r8">3328124</Frequency><Timestamp dt:dt="r8">79380712086</Timestamp><Current dt:dt="…	59.941	1	left	2071969290	07-18-2017	14:44:07		female	308	{LEFTARROW}	49							0	757128	756898	{RIGHTARROW}	230	755777	755313	964	left1,6	2	9	287	mask2	0	756881	0	756681	eqm10_NoEyeNmodel1_dir	0	V	gazeCOD	GazeCoDxp	0	400	0	756381	4	756281
GazeCoD_1Model_male	20	2	22	<?xml version="1.0"?>\n<Clock xmlns:dt="urn:schemas-microsoft-com:datatypes"><Description dt:dt="string">E-Prime Primary Realtime Clock</Description><StartTime><Timestamp dt:dt="int">0</Timestamp><DateUtc dt:dt="string">2017-07-18T12:44:07Z</DateUtc></StartTime><FrequencyChanges><FrequencyChange><Frequency dt:dt="r8">3328124</Frequency><Timestamp dt:dt="r8">79380712086</Timestamp><Current dt:dt="…	59.941	1	left	2071969290	07-18-2017	14:44:07		female	309	{RIGHTARROW}	42							0	758720	758616	{RIGHTARROW}	104	757496	757148	848	right4,8	9	9	288	mask9	0	758599	0	758399	eqm10_NoEyeNmodel1_dir	0	V	gazeCOD	GazeCoDxp	1	400	0	758099	3	757999
GazeCoD_1Model_male	20	2	22	<?xml version="1.0"?>\n<Clock xmlns:dt="urn:schemas-microsoft-com:datatypes"><Description dt:dt="string">E-Prime Primary Realtime Clock</Description><StartTime><Timestamp dt:dt="int">0</Timestamp><DateUtc dt:dt="string">2017-07-18T12:44:07Z</DateUtc></StartTime><FrequencyChanges><FrequencyChange><Frequency dt:dt="r8">3328124</Frequency><Timestamp dt:dt="r8">79380712086</Timestamp><Current dt:dt="…	59.941	1	left	2071969290	07-18-2017	14:44:07		female	310	{LEFTARROW}	53							0	760856	760351	{RIGHTARROW}	505	759229	758733	996	left4,8	4	9	289	mask4	0	760335	1	760135	eqm10_NoEyeNmodel1_dir	0	V	gazeCOD	GazeCoDxp	0	400	0	759834	5	759734
GazeCoD_1Model_male	20	2	22	<?xml version="1.0"?>\n<Clock xmlns:dt="urn:schemas-microsoft-com:datatypes"><Description dt:dt="string">E-Prime Primary Realtime Clock</Description><StartTime><Timestamp dt:dt="int">0</Timestamp><DateUtc dt:dt="string">2017-07-18T12:44:07Z</DateUtc></StartTime><FrequencyChanges><FrequencyChange><Frequency dt:dt="r8">3328124</Frequency><Timestamp dt:dt="r8">79380712086</Timestamp><Current dt:dt="…	59.941	1	left	2071969290	07-18-2017	14:44:07		female	311	{LEFTARROW}	55							0	763912	762470	{DOWNARROW}	1442	761349	760869	980	left6,4	5	9	290	mask5	0	762453	0	762253	eqm10_NoEyeNmodel1_dir	0	V	gazeCOD	GazeCoDxp	0	400	0	761953	4	761853
GazeCoD_1Model_male	20	2	22	<?xml version="1.0"?>\n<Clock xmlns:dt="urn:schemas-microsoft-com:datatypes"><Description dt:dt="string">E-Prime Primary Realtime Clock</Description><StartTime><Timestamp dt:dt="int">0</Timestamp><DateUtc dt:dt="string">2017-07-18T12:44:07Z</DateUtc></StartTime><FrequencyChanges><FrequencyChange><Frequency dt:dt="r8">3328124</Frequency><Timestamp dt:dt="r8">79380712086</Timestamp><Current dt:dt="…	59.941	1	left	2071969290	07-18-2017	14:44:07		female	312	{LEFTARROW}	51							0	765448	765406	{LEFTARROW}	42	764289	763922	867	left3,2	14	9	291	mask14	0	765390	1	765190	eqm10_NoEyeNmodel1_dir	90	H	gazeCOD	GazeCoDxp	1	400	0	764889	0	764789
GazeCoD_1Model_male	20	2	22	<?xml version="1.0"?>\n<Clock xmlns:dt="urn:schemas-microsoft-com:datatypes"><Description dt:dt="string">E-Prime Primary Realtime Clock</Description><StartTime><Timestamp dt:dt="int">0</Timestamp><DateUtc dt:dt="string">2017-07-18T12:44:07Z</DateUtc></StartTime><FrequencyChanges><FrequencyChange><Frequency dt:dt="r8">3328124</Frequency><Timestamp dt:dt="r8">79380712086</Timestamp><Current dt:dt="…	59.941	1	left	2071969290	07-18-2017	14:44:07		female	313	{RIGHTARROW}	77							0	767032	766891	{RIGHTARROW}	141	765771	765473	798	right8	11	9	292	mask11	0	766874	0	766674	eqm10_NoEyeNmodel1_dir	0	V	gazeCOD	GazeCoDxp	1	400	0	766374	3	766274
GazeCoD_1Model_male	20	2	22	<?xml version="1.0"?>\n<Clock xmlns:dt="urn:schemas-microsoft-com:datatypes"><Description dt:dt="string">E-Prime Primary Realtime Clock</Description><StartTime><Timestamp dt:dt="int">0</Timestamp><DateUtc dt:dt="string">2017-07-18T12:44:07Z</DateUtc></StartTime><FrequencyChanges><FrequencyChange><Frequency dt:dt="r8">3328124</Frequency><Timestamp dt:dt="r8">79380712086</Timestamp><Current dt:dt="…	59.941	1	left	2071969290	07-18-2017	14:44:07		female	314	{DOWNARROW}	79							0	769040	768626	{RIGHTARROW}	414	767512	767041	971	DG0	12	9	293	mask12	0	768610	1	768410	eqm10_NoEyeNmodel1_dir	90	H	gazeCOD	GazeCoDxp	0	400	0	768109	-3	768009
GazeCoD_1Model_male	20	2	22	<?xml version="1.0"?>\n<Clock xmlns:dt="urn:schemas-microsoft-com:datatypes"><Description dt:dt="string">E-Prime Primary Realtime Clock</Description><StartTime><Timestamp dt:dt="int">0</Timestamp><DateUtc dt:dt="string">2017-07-18T12:44:07Z</DateUtc></StartTime><FrequencyChanges><FrequencyChange><Frequency dt:dt="r8">3328124</Frequency><Timestamp dt:dt="r8">79380712086</Timestamp><Current dt:dt="…	59.941	1	left	2071969290	07-18-2017	14:44:07		female	315	{LEFTARROW}	51							0	770712	770545	{DOWNARROW}	167	769425	769060	865	left3,2	25	9	294	mask25	0	770528	0	770328	eqm10_NoEyeNmodel1_dir	90	HV	gazeCOD	GazeCoDxp	0	400	0	770028	3	769928
GazeCoD_1Model_male	20	2	22	<?xml version="1.0"?>\n<Clock xmlns:dt="urn:schemas-microsoft-com:datatypes"><Description dt:dt="string">E-Prime Primary Realtime Clock</Description><StartTime><Timestamp dt:dt="int">0</Timestamp><DateUtc dt:dt="string">2017-07-18T12:44:07Z</DateUtc></StartTime><FrequencyChanges><FrequencyChange><Frequency dt:dt="r8">3328124</Frequency><Timestamp dt:dt="r8">79380712086</Timestamp><Current dt:dt="…	59.941	1	left	2071969290	07-18-2017	14:44:07		female	316	{LEFTARROW}	49							0	772496	772230	{DOWNARROW}	266	771110	770729	881	left1,6	24	9	295	mask24	0	772213	0	772013	eqm10_NoEyeNmodel1_dir	90	HV	gazeCOD	GazeCoDxp	0	400	0	771713	3	771613
GazeCoD_1Model_male	20	2	22	<?xml version="1.0"?>\n<Clock xmlns:dt="urn:schemas-microsoft-com:datatypes"><Description dt:dt="string">E-Prime Primary Realtime Clock</Description><StartTime><Timestamp dt:dt="int">0</Timestamp><DateUtc dt:dt="string">2017-07-18T12:44:07Z</DateUtc></StartTime><FrequencyChanges><FrequencyChange><Frequency dt:dt="r8">3328124</Frequency><Timestamp dt:dt="r8">79380712086</Timestamp><Current dt:dt="…	59.941	1	left	2071969290	07-18-2017	14:44:07		female	317	{RIGHTARROW}	44							0	774520	774132	{LEFTARROW}	388	773008	772514	994	right3,2	19	9	296	mask19	0	774115	0	773915	eqm10_NoEyeNmodel1_dir	90	H	gazeCOD	GazeCoDxp	0	400	0	773615	7	773515
GazeCoD_1Model_male	20	2	22	<?xml version="1.0"?>\n<Clock xmlns:dt="urn:schemas-microsoft-com:datatypes"><Description dt:dt="string">E-Prime Primary Realtime Clock</Description><StartTime><Timestamp dt:dt="int">0</Timestamp><DateUtc dt:dt="string">2017-07-18T12:44:07Z</DateUtc></StartTime><FrequencyChanges><FrequencyChange><Frequency dt:dt="r8">3328124</Frequency><Timestamp dt:dt="r8">79380712086</Timestamp><Current dt:dt="…	59.941	1	left	2071969290	07-18-2017	14:44:07		female	318	{RIGHTARROW}	44							0	776672	776084	{DOWNARROW}	588	774968	774532	936	right3,2	30	9	297	mask30	0	776067	0	775867	eqm10_NoEyeNmodel1_dir	90	HV	gazeCOD	GazeCoDxp	0	400	0	775567	-1	775467
GazeCoD_1Model_male	20	2	22	<?xml version="1.0"?>\n<Clock xmlns:dt="urn:schemas-microsoft-com:datatypes"><Description dt:dt="string">E-Prime Primary Realtime Clock</Description><StartTime><Timestamp dt:dt="int">0</Timestamp><DateUtc dt:dt="string">2017-07-18T12:44:07Z</DateUtc></StartTime><FrequencyChanges><FrequencyChange><Frequency dt:dt="r8">3328124</Frequency><Timestamp dt:dt="r8">79380712086</Timestamp><Current dt:dt="…	59.941	1	left	2071969290	07-18-2017	14:44:07		female	319	{RIGHTARROW}	44							0	778432	778253	{LEFTARROW}	179	777139	776685	954	right3,2	19	10	298	mask19	0	778236	0	778036	eqm10_NoEyeNmodel1_dir	90	H	gazeCOD	GazeCoDxp	0	400	0	777736	-3	777636
GazeCoD_1Model_male	20	2	22	<?xml version="1.0"?>\n<Clock xmlns:dt="urn:schemas-microsoft-com:datatypes"><Description dt:dt="string">E-Prime Primary Realtime Clock</Description><StartTime><Timestamp dt:dt="int">0</Timestamp><DateUtc dt:dt="string">2017-07-18T12:44:07Z</DateUtc></StartTime><FrequencyChanges><FrequencyChange><Frequency dt:dt="r8">3328124</Frequency><Timestamp dt:dt="r8">79380712086</Timestamp><Current dt:dt="…	59.941	1	left	2071969290	07-18-2017	14:44:07		female	320	{LEFTARROW}	49							0	780064	779888	{LEFTARROW}	176	778776	778453	823	left1,6	13	10	299	mask13	0	779871	0	779671	eqm10_NoEyeNmodel1_dir	90	H	gazeCOD	GazeCoDxp	1	400	0	779371	-5	779271
GazeCoD_1Model_male	20	2	22	<?xml version="1.0"?>\n<Clock xmlns:dt="urn:schemas-microsoft-com:datatypes"><Description dt:dt="string">E-Prime Primary Realtime Clock</Description><StartTime><Timestamp dt:dt="int">0</Timestamp><DateUtc dt:dt="string">2017-07-18T12:44:07Z</DateUtc></StartTime><FrequencyChanges><FrequencyChange><Frequency dt:dt="r8">3328124</Frequency><Timestamp dt:dt="r8">79380712086</Timestamp><Current dt:dt="…	59.941	1	left	2071969290	07-18-2017	14:44:07		female	321	{LEFTARROW}	53							0	782208	781473	{LEFTARROW}	735	780358	780088	770	left4,8	4	10	300	mask4	0	781456	1	781256	eqm10_NoEyeNmodel1_dir	0	V	gazeCOD	GazeCoDxp	1	400	0	780955	-3	780855
GazeCoD_1Model_male	20	2	22	<?xml version="1.0"?>\n<Clock xmlns:dt="urn:schemas-microsoft-com:datatypes"><Description dt:dt="string">E-Prime Primary Realtime Clock</Description><StartTime><Timestamp dt:dt="int">0</Timestamp><DateUtc dt:dt="string">2017-07-18T12:44:07Z</DateUtc></StartTime><FrequencyChanges><FrequencyChange><Frequency dt:dt="r8">3328124</Frequency><Timestamp dt:dt="r8">79380712086</Timestamp><Current dt:dt="…	59.941	1	left	2071969290	07-18-2017	14:44:07		female	322	{LEFTARROW}	51							0	784200	783758	{LEFTARROW}	442	782644	782223	921	left3,2	14	10	301	mask14	0	783741	0	783541	eqm10_NoEyeNmodel1_dir	90	H	gazeCOD	GazeCoDxp	1	400	0	783241	-3	783141
GazeCoD_1Model_male	20	2	22	<?xml version="1.0"?>\n<Clock xmlns:dt="urn:schemas-microsoft-com:datatypes"><Description dt:dt="string">E-Prime Primary Realtime Clock</Description><StartTime><Timestamp dt:dt="int">0</Timestamp><DateUtc dt:dt="string">2017-07-18T12:44:07Z</DateUtc></StartTime><FrequencyChanges><FrequencyChange><Frequency dt:dt="r8">3328124</Frequency><Timestamp dt:dt="r8">79380712086</Timestamp><Current dt:dt="…	59.941	1	left	2071969290	07-18-2017	14:44:07		female	323	{RIGHTARROW}	40							0	785808	785627	{RIGHTARROW}	181	784509	784209	800	right6,4	10	10	302	mask10	0	785610	0	785410	eqm10_NoEyeNmodel1_dir	0	V	gazeCOD	GazeCoDxp	1	400	0	785110	1	785010
GazeCoD_1Model_male	20	2	22	<?xml version="1.0"?>\n<Clock xmlns:dt="urn:schemas-microsoft-com:datatypes"><Description dt:dt="string">E-Prime Primary Realtime Clock</Description><StartTime><Timestamp dt:dt="int">0</Timestamp><DateUtc dt:dt="string">2017-07-18T12:44:07Z</DateUtc></StartTime><FrequencyChanges><FrequencyChange><Frequency dt:dt="r8">3328124</Frequency><Timestamp dt:dt="r8">79380712086</Timestamp><Current dt:dt="…	59.941	1	left	2071969290	07-18-2017	14:44:07		female	324	{LEFTARROW}	55							0	787728	787329	{LEFTARROW}	399	786201	785827	874	left6,4	27	10	303	mask27	0	787312	1	787112	eqm10_NoEyeNmodel1_dir	90	HV	gazeCOD	GazeCoDxp	1	400	0	786811	10	786711
GazeCoD_1Model_male	20	2	22	<?xml version="1.0"?>\n<Clock xmlns:dt="urn:schemas-microsoft-com:datatypes"><Description dt:dt="string">E-Prime Primary Realtime Clock</Description><StartTime><Timestamp dt:dt="int">0</Timestamp><DateUtc dt:dt="string">2017-07-18T12:44:07Z</DateUtc></StartTime><FrequencyChanges><FrequencyChange><Frequency dt:dt="r8">3328124</Frequency><Timestamp dt:dt="r8">79380712086</Timestamp><Current dt:dt="…	59.941	1	left	2071969290	07-18-2017	14:44:07		female	325	{DOWNARROW}	79							0	789488	789197	{LEFTARROW}	291	788074	787746	828	DG0	12	10	304	mask12	0	789180	0	788980	eqm10_NoEyeNmodel1_dir	90	H	gazeCOD	GazeCoDxp	0	400	0	788680	6	788580
GazeCoD_1Model_male	20	2	22	<?xml version="1.0"?>\n<Clock xmlns:dt="urn:schemas-microsoft-com:datatypes"><Description dt:dt="string">E-Prime Primary Realtime Clock</Description><StartTime><Timestamp dt:dt="int">0</Timestamp><DateUtc dt:dt="string">2017-07-18T12:44:07Z</DateUtc></StartTime><FrequencyChanges><FrequencyChange><Frequency dt:dt="r8">3328124</Frequency><Timestamp dt:dt="r8">79380712086</Timestamp><Current dt:dt="…	59.941	1	left	2071969290	07-18-2017	14:44:07		female	326	{DOWNARROW}	79							0	792224	790932	{LEFTARROW}	1292	789810	789498	812	DG0	23	10	305	mask23	0	790915	0	790715	eqm10_NoEyeNmodel1_dir	90	HV	gazeCOD	GazeCoDxp	0	400	0	790415	5	790315
GazeCoD_1Model_male	20	2	22	<?xml version="1.0"?>\n<Clock xmlns:dt="urn:schemas-microsoft-com:datatypes"><Description dt:dt="string">E-Prime Primary Realtime Clock</Description><StartTime><Timestamp dt:dt="int">0</Timestamp><DateUtc dt:dt="string">2017-07-18T12:44:07Z</DateUtc></StartTime><FrequencyChanges><FrequencyChange><Frequency dt:dt="r8">3328124</Frequency><Timestamp dt:dt="r8">79380712086</Timestamp><Current dt:dt="…	59.941	1	left	2071969290	07-18-2017	14:44:07		female	327	{LEFTARROW}	49							0	794384	793718	{LEFTARROW}	666	792592	792234	858	left1,6	24	10	306	mask24	0	793702	1	793502	eqm10_NoEyeNmodel1_dir	90	HV	gazeCOD	GazeCoDxp	1	400	0	793201	9	793101
GazeCoD_1Model_male	20	2	22	<?xml version="1.0"?>\n<Clock xmlns:dt="urn:schemas-microsoft-com:datatypes"><Description dt:dt="string">E-Prime Primary Realtime Clock</Description><StartTime><Timestamp dt:dt="int">0</Timestamp><DateUtc dt:dt="string">2017-07-18T12:44:07Z</DateUtc></StartTime><FrequencyChanges><FrequencyChange><Frequency dt:dt="r8">3328124</Frequency><Timestamp dt:dt="r8">79380712086</Timestamp><Current dt:dt="…	59.941	1	left	2071969290	07-18-2017	14:44:07		female	328	{RIGHTARROW}	44							0	795928	795821	{DOWNARROW}	107	794696	794402	794	right3,2	8	10	307	mask8	0	795804	1	795604	eqm10_NoEyeNmodel1_dir	0	V	gazeCOD	GazeCoDxp	0	400	0	795303	7	795203
GazeCoD_1Model_male	20	2	22	<?xml version="1.0"?>\n<Clock xmlns:dt="urn:schemas-microsoft-com:datatypes"><Description dt:dt="string">E-Prime Primary Realtime Clock</Description><StartTime><Timestamp dt:dt="int">0</Timestamp><DateUtc dt:dt="string">2017-07-18T12:44:07Z</DateUtc></StartTime><FrequencyChanges><FrequencyChange><Frequency dt:dt="r8">3328124</Frequency><Timestamp dt:dt="r8">79380712086</Timestamp><Current dt:dt="…	59.941	1	left	2071969290	07-18-2017	14:44:07		female	329	{LEFTARROW}	53							0	797864	797456	{LEFTARROW}	408	796339	795937	902	left4,8	15	10	308	mask15	0	797439	1	797239	eqm10_NoEyeNmodel1_dir	90	H	gazeCOD	GazeCoDxp	1	400	0	796938	-1	796838
GazeCoD_1Model_male	20	2	22	<?xml version="1.0"?>\n<Clock xmlns:dt="urn:schemas-microsoft-com:datatypes"><Description dt:dt="string">E-Prime Primary Realtime Clock</Description><StartTime><Timestamp dt:dt="int">0</Timestamp><DateUtc dt:dt="string">2017-07-18T12:44:07Z</DateUtc></StartTime><FrequencyChanges><FrequencyChange><Frequency dt:dt="r8">3328124</Frequency><Timestamp dt:dt="r8">79380712086</Timestamp><Current dt:dt="…	59.941	1	left	2071969290	07-18-2017	14:44:07		female	330	{LEFTARROW}	55							0	799864	799341	{RIGHTARROW}	523	798228	797889	839	left6,4	5	10	309	mask5	0	799324	1	799124	eqm10_NoEyeNmodel1_dir	0	V	gazeCOD	GazeCoDxp	0	400	0	798823	-5	798723
GazeCoD_1Model_male	20	2	22	<?xml version="1.0"?>\n<Clock xmlns:dt="urn:schemas-microsoft-com:datatypes"><Description dt:dt="string">E-Prime Primary Realtime Clock</Description><StartTime><Timestamp dt:dt="int">0</Timestamp><DateUtc dt:dt="string">2017-07-18T12:44:07Z</DateUtc></StartTime><FrequencyChanges><FrequencyChange><Frequency dt:dt="r8">3328124</Frequency><Timestamp dt:dt="r8">79380712086</Timestamp><Current dt:dt="…	59.941	1	left	2071969290	07-18-2017	14:44:07		female	331	{LEFTARROW}	53							0	801440	801410	{LEFTARROW}	30	800287	799875	912	left4,8	26	10	310	mask26	0	801393	1	801193	eqm10_NoEyeNmodel1_dir	90	HV	gazeCOD	GazeCoDxp	1	400	0	800892	5	800792
GazeCoD_1Model_male	20	2	22	<?xml version="1.0"?>\n<Clock xmlns:dt="urn:schemas-microsoft-com:datatypes"><Description dt:dt="string">E-Prime Primary Realtime Clock</Description><StartTime><Timestamp dt:dt="int">0</Timestamp><DateUtc dt:dt="string">2017-07-18T12:44:07Z</DateUtc></StartTime><FrequencyChanges><FrequencyChange><Frequency dt:dt="r8">3328124</Frequency><Timestamp dt:dt="r8">79380712086</Timestamp><Current dt:dt="…	59.941	1	left	2071969290	07-18-2017	14:44:07		female	332	{LEFTARROW}	78							0	803344	802944	{LEFTARROW}	400	801821	801460	861	left8	6	10	311	mask6	0	802928	1	802728	eqm10_NoEyeNmodel1_dir	0	V	gazeCOD	GazeCoDxp	1	400	0	802427	6	802327
GazeCoD_1Model_male	20	2	22	<?xml version="1.0"?>\n<Clock xmlns:dt="urn:schemas-microsoft-com:datatypes"><Description dt:dt="string">E-Prime Primary Realtime Clock</Description><StartTime><Timestamp dt:dt="int">0</Timestamp><DateUtc dt:dt="string">2017-07-18T12:44:07Z</DateUtc></StartTime><FrequencyChanges><FrequencyChange><Frequency dt:dt="r8">3328124</Frequency><Timestamp dt:dt="r8">79380712086</Timestamp><Current dt:dt="…	59.941	1	left	2071969290	07-18-2017	14:44:07		female	333	{DOWNARROW}	79							0	805128	804896	{DOWNARROW}	232	803772	803362	910	DG0	1	10	312	mask1	0	804880	1	804680	eqm10_NoEyeNmodel1_dir	0	V	gazeCOD	GazeCoDxp	1	400	0	804379	7	804279
GazeCoD_1Model_male	20	2	22	<?xml version="1.0"?>\n<Clock xmlns:dt="urn:schemas-microsoft-com:datatypes"><Description dt:dt="string">E-Prime Primary Realtime Clock</Description><StartTime><Timestamp dt:dt="int">0</Timestamp><DateUtc dt:dt="string">2017-07-18T12:44:07Z</DateUtc></StartTime><FrequencyChanges><FrequencyChange><Frequency dt:dt="r8">3328124</Frequency><Timestamp dt:dt="r8">79380712086</Timestamp><Current dt:dt="…	59.941	1	left	2071969290	07-18-2017	14:44:07		female	334	{LEFTARROW}	51							0	806880	806565	{LEFTARROW}	315	805437	805147	790	left3,2	25	10	313	mask25	0	806548	1	806348	eqm10_NoEyeNmodel1_dir	90	HV	gazeCOD	GazeCoDxp	1	400	0	806047	10	805947
GazeCoD_1Model_male	20	2	22	<?xml version="1.0"?>\n<Clock xmlns:dt="urn:schemas-microsoft-com:datatypes"><Description dt:dt="string">E-Prime Primary Realtime Clock</Description><StartTime><Timestamp dt:dt="int">0</Timestamp><DateUtc dt:dt="string">2017-07-18T12:44:07Z</DateUtc></StartTime><FrequencyChanges><FrequencyChange><Frequency dt:dt="r8">3328124</Frequency><Timestamp dt:dt="r8">79380712086</Timestamp><Current dt:dt="…	59.941	1	left	2071969290	07-18-2017	14:44:07		female	335	{RIGHTARROW}	42							0	809088	808350	{DOWNARROW}	738	807224	806898	826	right4,8	31	10	314	mask31	0	808333	0	808133	eqm10_NoEyeNmodel1_dir	90	HV	gazeCOD	GazeCoDxp	0	400	0	807833	9	807733
GazeCoD_1Model_male	20	2	22	<?xml version="1.0"?>\n<Clock xmlns:dt="urn:schemas-microsoft-com:datatypes"><Description dt:dt="string">E-Prime Primary Realtime Clock</Description><StartTime><Timestamp dt:dt="int">0</Timestamp><DateUtc dt:dt="string">2017-07-18T12:44:07Z</DateUtc></StartTime><FrequencyChanges><FrequencyChange><Frequency dt:dt="r8">3328124</Frequency><Timestamp dt:dt="r8">79380712086</Timestamp><Current dt:dt="…	59.941	1	left	2071969290	07-18-2017	14:44:07		female	336	{RIGHTARROW}	77							0	810528	810502	{RIGHTARROW}	26	809377	809101	776	right8	11	10	315	mask11	0	810485	0	810285	eqm10_NoEyeNmodel1_dir	0	V	gazeCOD	GazeCoDxp	1	400	0	809985	8	809885
GazeCoD_1Model_male	20	2	22	<?xml version="1.0"?>\n<Clock xmlns:dt="urn:schemas-microsoft-com:datatypes"><Description dt:dt="string">E-Prime Primary Realtime Clock</Description><StartTime><Timestamp dt:dt="int">0</Timestamp><DateUtc dt:dt="string">2017-07-18T12:44:07Z</DateUtc></StartTime><FrequencyChanges><FrequencyChange><Frequency dt:dt="r8">3328124</Frequency><Timestamp dt:dt="r8">79380712086</Timestamp><Current dt:dt="…	59.941	1	left	2071969290	07-18-2017	14:44:07		female	337	{RIGHTARROW}	46							0	812528	812037	{RIGHTARROW}	491	810912	810552	860	right1,6	7	10	316	mask7	0	812020	0	811820	eqm10_NoEyeNmodel1_dir	0	V	gazeCOD	GazeCoDxp	1	400	0	811520	8	811420
GazeCoD_1Model_male	20	2	22	<?xml version="1.0"?>\n<Clock xmlns:dt="urn:schemas-microsoft-com:datatypes"><Description dt:dt="string">E-Prime Primary Realtime Clock</Description><StartTime><Timestamp dt:dt="int">0</Timestamp><DateUtc dt:dt="string">2017-07-18T12:44:07Z</DateUtc></StartTime><FrequencyChanges><FrequencyChange><Frequency dt:dt="r8">3328124</Frequency><Timestamp dt:dt="r8">79380712086</Timestamp><Current dt:dt="…	59.941	1	left	2071969290	07-18-2017	14:44:07		female	338	{LEFTARROW}	51							0	814664	813972	{DOWNARROW}	692	812854	812537	817	left3,2	3	10	317	mask3	0	813955	0	813755	eqm10_NoEyeNmodel1_dir	0	V	gazeCOD	GazeCoDxp	0	400	0	813455	1	813355
GazeCoD_1Model_male	20	2	22	<?xml version="1.0"?>\n<Clock xmlns:dt="urn:schemas-microsoft-com:datatypes"><Description dt:dt="string">E-Prime Primary Realtime Clock</Description><StartTime><Timestamp dt:dt="int">0</Timestamp><DateUtc dt:dt="string">2017-07-18T12:44:07Z</DateUtc></StartTime><FrequencyChanges><FrequencyChange><Frequency dt:dt="r8">3328124</Frequency><Timestamp dt:dt="r8">79380712086</Timestamp><Current dt:dt="…	59.941	1	left	2071969290	07-18-2017	14:44:07		female	339	{RIGHTARROW}	44							0	816344	816258	{DOWNARROW}	86	815144	814673	971	right3,2	30	10	318	mask30	0	816241	0	816041	eqm10_NoEyeNmodel1_dir	90	HV	gazeCOD	GazeCoDxp	0	400	0	815741	-3	815641
GazeCoD_1Model_male	20	2	22	<?xml version="1.0"?>\n<Clock xmlns:dt="urn:schemas-microsoft-com:datatypes"><Description dt:dt="string">E-Prime Primary Realtime Clock</Description><StartTime><Timestamp dt:dt="int">0</Timestamp><DateUtc dt:dt="string">2017-07-18T12:44:07Z</DateUtc></StartTime><FrequencyChanges><FrequencyChange><Frequency dt:dt="r8">3328124</Frequency><Timestamp dt:dt="r8">79380712086</Timestamp><Current dt:dt="…	59.941	1	left	2071969290	07-18-2017	14:44:07		female	340	{LEFTARROW}	78							0	817848	817759	{LEFTARROW}	89	816639	816358	781	left8	17	10	319	mask17	0	817742	0	817542	eqm10_NoEyeNmodel1_dir	90	H	gazeCOD	GazeCoDxp	1	400	0	817242	3	817142
GazeCoD_1Model_male	20	2	22	<?xml version="1.0"?>\n<Clock xmlns:dt="urn:schemas-microsoft-com:datatypes"><Description dt:dt="string">E-Prime Primary Realtime Clock</Description><StartTime><Timestamp dt:dt="int">0</Timestamp><DateUtc dt:dt="string">2017-07-18T12:44:07Z</DateUtc></StartTime><FrequencyChanges><FrequencyChange><Frequency dt:dt="r8">3328124</Frequency><Timestamp dt:dt="r8">79380712086</Timestamp><Current dt:dt="…	59.941	1	left	2071969290	07-18-2017	14:44:07		female	341	{RIGHTARROW}	46							0	819800	819261	{LEFTARROW}	539	818137	817859	778	right1,6	18	10	320	mask18	0	819244	0	819044	eqm10_NoEyeNmodel1_dir	90	H	gazeCOD	GazeCoDxp	0	400	0	818744	7	818644
GazeCoD_1Model_male	20	2	22	<?xml version="1.0"?>\n<Clock xmlns:dt="urn:schemas-microsoft-com:datatypes"><Description dt:dt="string">E-Prime Primary Realtime Clock</Description><StartTime><Timestamp dt:dt="int">0</Timestamp><DateUtc dt:dt="string">2017-07-18T12:44:07Z</DateUtc></StartTime><FrequencyChanges><FrequencyChange><Frequency dt:dt="r8">3328124</Frequency><Timestamp dt:dt="r8">79380712086</Timestamp><Current dt:dt="…	59.941	1	left	2071969290	07-18-2017	14:44:07		female	342	{LEFTARROW}	49							0	822304	821396	{RIGHTARROW}	908	820274	819811	963	left1,6	2	10	321	mask2	0	821380	1	821180	eqm10_NoEyeNmodel1_dir	0	V	gazeCOD	GazeCoDxp	0	400	0	820879	5	820779
GazeCoD_1Model_male	20	2	22	<?xml version="1.0"?>\n<Clock xmlns:dt="urn:schemas-microsoft-com:datatypes"><Description dt:dt="string">E-Prime Primary Realtime Clock</Description><StartTime><Timestamp dt:dt="int">0</Timestamp><DateUtc dt:dt="string">2017-07-18T12:44:07Z</DateUtc></StartTime><FrequencyChanges><FrequencyChange><Frequency dt:dt="r8">3328124</Frequency><Timestamp dt:dt="r8">79380712086</Timestamp><Current dt:dt="…	59.941	1	left	2071969290	07-18-2017	14:44:07		female	343	{RIGHTARROW}	46							0	824064	823866	{DOWNARROW}	198	822739	822314	925	right1,6	29	10	322	mask29	0	823849	1	823649	eqm10_NoEyeNmodel1_dir	90	HV	gazeCOD	GazeCoDxp	0	400	0	823348	9	823248
GazeCoD_1Model_male	20	2	22	<?xml version="1.0"?>\n<Clock xmlns:dt="urn:schemas-microsoft-com:datatypes"><Description dt:dt="string">E-Prime Primary Realtime Clock</Description><StartTime><Timestamp dt:dt="int">0</Timestamp><DateUtc dt:dt="string">2017-07-18T12:44:07Z</DateUtc></StartTime><FrequencyChanges><FrequencyChange><Frequency dt:dt="r8">3328124</Frequency><Timestamp dt:dt="r8">79380712086</Timestamp><Current dt:dt="…	59.941	1	left	2071969290	07-18-2017	14:44:07		female	344	{RIGHTARROW}	42							0	826024	825450	{LEFTARROW}	574	824337	824082	755	right4,8	20	10	323	mask20	0	825434	1	825234	eqm10_NoEyeNmodel1_dir	90	H	gazeCOD	GazeCoDxp	0	400	0	824933	-4	824833
GazeCoD_1Model_male	20	2	22	<?xml version="1.0"?>\n<Clock xmlns:dt="urn:schemas-microsoft-com:datatypes"><Description dt:dt="string">E-Prime Primary Realtime Clock</Description><StartTime><Timestamp dt:dt="int">0</Timestamp><DateUtc dt:dt="string">2017-07-18T12:44:07Z</DateUtc></StartTime><FrequencyChanges><FrequencyChange><Frequency dt:dt="r8">3328124</Frequency><Timestamp dt:dt="r8">79380712086</Timestamp><Current dt:dt="…	59.941	1	left	2071969290	07-18-2017	14:44:07		female	345	{RIGHTARROW}	77							0	828432	827636	{DOWNARROW}	796	826511	826034	977	right8	33	10	324	mask33	0	827619	0	827419	eqm10_NoEyeNmodel1_dir	90	HV	gazeCOD	GazeCoDxp	0	400	0	827119	8	827019
GazeCoD_1Model_male	20	2	22	<?xml version="1.0"?>\n<Clock xmlns:dt="urn:schemas-microsoft-com:datatypes"><Description dt:dt="string">E-Prime Primary Realtime Clock</Description><StartTime><Timestamp dt:dt="int">0</Timestamp><DateUtc dt:dt="string">2017-07-18T12:44:07Z</DateUtc></StartTime><FrequencyChanges><FrequencyChange><Frequency dt:dt="r8">3328124</Frequency><Timestamp dt:dt="r8">79380712086</Timestamp><Current dt:dt="…	59.941	1	left	2071969290	07-18-2017	14:44:07		female	346	{RIGHTARROW}	40							0	830256	830072	{DOWNARROW}	184	828949	828454	995	right6,4	21	10	325	mask21	0	830055	0	829855	eqm10_NoEyeNmodel1_dir	90	H	gazeCOD	GazeCoDxp	0	400	0	829555	6	829455
GazeCoD_1Model_male	20	2	22	<?xml version="1.0"?>\n<Clock xmlns:dt="urn:schemas-microsoft-com:datatypes"><Description dt:dt="string">E-Prime Primary Realtime Clock</Description><StartTime><Timestamp dt:dt="int">0</Timestamp><DateUtc dt:dt="string">2017-07-18T12:44:07Z</DateUtc></StartTime><FrequencyChanges><FrequencyChange><Frequency dt:dt="r8">3328124</Frequency><Timestamp dt:dt="r8">79380712086</Timestamp><Current dt:dt="…	59.941	1	left	2071969290	07-18-2017	14:44:07		female	347	{RIGHTARROW}	40							0	831824	831790	{RIGHTARROW}	34	830669	830272	897	right6,4	32	10	326	mask32	0	831773	0	831573	eqm10_NoEyeNmodel1_dir	90	HV	gazeCOD	GazeCoDxp	1	400	0	831273	4	831173
GazeCoD_1Model_male	20	2	22	<?xml version="1.0"?>\n<Clock xmlns:dt="urn:schemas-microsoft-com:datatypes"><Description dt:dt="string">E-Prime Primary Realtime Clock</Description><StartTime><Timestamp dt:dt="int">0</Timestamp><DateUtc dt:dt="string">2017-07-18T12:44:07Z</DateUtc></StartTime><FrequencyChanges><FrequencyChange><Frequency dt:dt="r8">3328124</Frequency><Timestamp dt:dt="r8">79380712086</Timestamp><Current dt:dt="…	59.941	1	left	2071969290	07-18-2017	14:44:07		female	348	{RIGHTARROW}	77							0	833336	833308	{RIGHTARROW}	28	832182	831840	842	right8	22	10	327	mask22	0	833292	1	833092	eqm10_NoEyeNmodel1_dir	90	H	gazeCOD	GazeCoDxp	1	400	0	832791	9	832691
GazeCoD_1Model_male	20	2	22	<?xml version="1.0"?>\n<Clock xmlns:dt="urn:schemas-microsoft-com:datatypes"><Description dt:dt="string">E-Prime Primary Realtime Clock</Description><StartTime><Timestamp dt:dt="int">0</Timestamp><DateUtc dt:dt="string">2017-07-18T12:44:07Z</DateUtc></StartTime><FrequencyChanges><FrequencyChange><Frequency dt:dt="r8">3328124</Frequency><Timestamp dt:dt="r8">79380712086</Timestamp><Current dt:dt="…	59.941	1	left	2071969290	07-18-2017	14:44:07		female	349	{RIGHTARROW}	42							0	834912	834793	{RIGHTARROW}	119	833672	833358	814	right4,8	9	10	328	mask9	0	834776	0	834576	eqm10_NoEyeNmodel1_dir	0	V	gazeCOD	GazeCoDxp	1	400	0	834276	4	834176
GazeCoD_1Model_male	20	2	22	<?xml version="1.0"?>\n<Clock xmlns:dt="urn:schemas-microsoft-com:datatypes"><Description dt:dt="string">E-Prime Primary Realtime Clock</Description><StartTime><Timestamp dt:dt="int">0</Timestamp><DateUtc dt:dt="string">2017-07-18T12:44:07Z</DateUtc></StartTime><FrequencyChanges><FrequencyChange><Frequency dt:dt="r8">3328124</Frequency><Timestamp dt:dt="r8">79380712086</Timestamp><Current dt:dt="…	59.941	1	left	2071969290	07-18-2017	14:44:07		female	350	{LEFTARROW}	55							0	836520	836462	{LEFTARROW}	58	835346	834927	919	left6,4	16	10	329	mask16	0	836445	1	836245	eqm10_NoEyeNmodel1_dir	90	H	gazeCOD	GazeCoDxp	1	400	0	835944	-2	835844
GazeCoD_1Model_male	20	2	22	<?xml version="1.0"?>\n<Clock xmlns:dt="urn:schemas-microsoft-com:datatypes"><Description dt:dt="string">E-Prime Primary Realtime Clock</Description><StartTime><Timestamp dt:dt="int">0</Timestamp><DateUtc dt:dt="string">2017-07-18T12:44:07Z</DateUtc></StartTime><FrequencyChanges><FrequencyChange><Frequency dt:dt="r8">3328124</Frequency><Timestamp dt:dt="r8">79380712086</Timestamp><Current dt:dt="…	59.941	1	left	2071969290	07-18-2017	14:44:07		female	351	{LEFTARROW}	78							0	838352	838130	{LEFTARROW}	222	837011	836545	966	left8	28	10	330	mask28	0	838113	0	837913	eqm10_NoEyeNmodel1_dir	90	HV	gazeCOD	GazeCoDxp	1	400	0	837613	2	837513
GazeCoD_1Model_male	20	2	22	<?xml version="1.0"?>\n<Clock xmlns:dt="urn:schemas-microsoft-com:datatypes"><Description dt:dt="string">E-Prime Primary Realtime Clock</Description><StartTime><Timestamp dt:dt="int">0</Timestamp><DateUtc dt:dt="string">2017-07-18T12:44:07Z</DateUtc></StartTime><FrequencyChanges><FrequencyChange><Frequency dt:dt="r8">3328124</Frequency><Timestamp dt:dt="r8">79380712086</Timestamp><Current dt:dt="…	59.941	1	left	2071969290	07-18-2017	14:44:07		female	352	{RIGHTARROW}	46							0	842352	842051	{RIGHTARROW}	301	840928	840432	996	right1,6	7	11	331	mask7	0	842034	1	841834	eqm10_NoEyeNmodel1_dir	0	V	gazeCOD	GazeCoDxp	1	400	0	841533	5	841433
GazeCoD_1Model_male	20	2	22	<?xml version="1.0"?>\n<Clock xmlns:dt="urn:schemas-microsoft-com:datatypes"><Description dt:dt="string">E-Prime Primary Realtime Clock</Description><StartTime><Timestamp dt:dt="int">0</Timestamp><DateUtc dt:dt="string">2017-07-18T12:44:07Z</DateUtc></StartTime><FrequencyChanges><FrequencyChange><Frequency dt:dt="r8">3328124</Frequency><Timestamp dt:dt="r8">79380712086</Timestamp><Current dt:dt="…	59.941	1	left	2071969290	07-18-2017	14:44:07		female	353	{RIGHTARROW}	42							0	844424	843919	{LEFTARROW}	505	842801	842368	933	right4,8	20	11	332	mask20	0	843902	0	843702	eqm10_NoEyeNmodel1_dir	90	H	gazeCOD	GazeCoDxp	0	400	0	843402	1	843302
GazeCoD_1Model_male	20	2	22	<?xml version="1.0"?>\n<Clock xmlns:dt="urn:schemas-microsoft-com:datatypes"><Description dt:dt="string">E-Prime Primary Realtime Clock</Description><StartTime><Timestamp dt:dt="int">0</Timestamp><DateUtc dt:dt="string">2017-07-18T12:44:07Z</DateUtc></StartTime><FrequencyChanges><FrequencyChange><Frequency dt:dt="r8">3328124</Frequency><Timestamp dt:dt="r8">79380712086</Timestamp><Current dt:dt="…	59.941	1	left	2071969290	07-18-2017	14:44:07		female	354	{LEFTARROW}	53							0	846112	845938	{LEFTARROW}	174	844815	844436	879	left4,8	15	11	333	mask15	0	845921	0	845721	eqm10_NoEyeNmodel1_dir	90	H	gazeCOD	GazeCoDxp	1	400	0	845421	6	845321
GazeCoD_1Model_male	20	2	22	<?xml version="1.0"?>\n<Clock xmlns:dt="urn:schemas-microsoft-com:datatypes"><Description dt:dt="string">E-Prime Primary Realtime Clock</Description><StartTime><Timestamp dt:dt="int">0</Timestamp><DateUtc dt:dt="string">2017-07-18T12:44:07Z</DateUtc></StartTime><FrequencyChanges><FrequencyChange><Frequency dt:dt="r8">3328124</Frequency><Timestamp dt:dt="r8">79380712086</Timestamp><Current dt:dt="…	59.941	1	left	2071969290	07-18-2017	14:44:07		female	355	{RIGHTARROW}	77							0	847776	847656	{RIGHTARROW}	120	846533	846121	912	right8	11	11	334	mask11	0	847639	0	847439	eqm10_NoEyeNmodel1_dir	0	V	gazeCOD	GazeCoDxp	1	400	0	847139	6	847039
GazeCoD_1Model_male	20	2	22	<?xml version="1.0"?>\n<Clock xmlns:dt="urn:schemas-microsoft-com:datatypes"><Description dt:dt="string">E-Prime Primary Realtime Clock</Description><StartTime><Timestamp dt:dt="int">0</Timestamp><DateUtc dt:dt="string">2017-07-18T12:44:07Z</DateUtc></StartTime><FrequencyChanges><FrequencyChange><Frequency dt:dt="r8">3328124</Frequency><Timestamp dt:dt="r8">79380712086</Timestamp><Current dt:dt="…	59.941	1	left	2071969290	07-18-2017	14:44:07		female	356	{RIGHTARROW}	42							0	849368	849325	{RIGHTARROW}	43	848201	847790	911	right4,8	31	11	335	mask31	0	849308	1	849108	eqm10_NoEyeNmodel1_dir	90	HV	gazeCOD	GazeCoDxp	1	400	0	848807	6	848707
GazeCoD_1Model_male	20	2	22	<?xml version="1.0"?>\n<Clock xmlns:dt="urn:schemas-microsoft-com:datatypes"><Description dt:dt="string">E-Prime Primary Realtime Clock</Description><StartTime><Timestamp dt:dt="int">0</Timestamp><DateUtc dt:dt="string">2017-07-18T12:44:07Z</DateUtc></StartTime><FrequencyChanges><FrequencyChange><Frequency dt:dt="r8">3328124</Frequency><Timestamp dt:dt="r8">79380712086</Timestamp><Current dt:dt="…	59.941	1	left	2071969290	07-18-2017	14:44:07		female	357	{RIGHTARROW}	40							0	850976	850893	{RIGHTARROW}	83	849777	849391	886	right6,4	21	11	336	mask21	0	850876	0	850676	eqm10_NoEyeNmodel1_dir	90	H	gazeCOD	GazeCoDxp	1	400	0	850376	-1	850276
GazeCoD_1Model_male	20	2	22	<?xml version="1.0"?>\n<Clock xmlns:dt="urn:schemas-microsoft-com:datatypes"><Description dt:dt="string">E-Prime Primary Realtime Clock</Description><StartTime><Timestamp dt:dt="int">0</Timestamp><DateUtc dt:dt="string">2017-07-18T12:44:07Z</DateUtc></StartTime><FrequencyChanges><FrequencyChange><Frequency dt:dt="r8">3328124</Frequency><Timestamp dt:dt="r8">79380712086</Timestamp><Current dt:dt="…	59.941	1	left	2071969290	07-18-2017	14:44:07		female	358	{LEFTARROW}	51							0	852880	852595	{LEFTARROW}	285	851480	850993	987	left3,2	25	11	337	mask25	0	852578	1	852378	eqm10_NoEyeNmodel1_dir	90	HV	gazeCOD	GazeCoDxp	1	400	0	852077	-3	851977
GazeCoD_1Model_male	20	2	22	<?xml version="1.0"?>\n<Clock xmlns:dt="urn:schemas-microsoft-com:datatypes"><Description dt:dt="string">E-Prime Primary Realtime Clock</Description><StartTime><Timestamp dt:dt="int">0</Timestamp><DateUtc dt:dt="string">2017-07-18T12:44:07Z</DateUtc></StartTime><FrequencyChanges><FrequencyChange><Frequency dt:dt="r8">3328124</Frequency><Timestamp dt:dt="r8">79380712086</Timestamp><Current dt:dt="…	59.941	1	left	2071969290	07-18-2017	14:44:07		female	359	{LEFTARROW}	55							0	854648	854430	{LEFTARROW}	218	853312	852895	917	left6,4	16	11	338	mask16	0	854413	1	854213	eqm10_NoEyeNmodel1_dir	90	H	gazeCOD	GazeCoDxp	1	400	0	853912	0	853812
GazeCoD_1Model_male	20	2	22	<?xml version="1.0"?>\n<Clock xmlns:dt="urn:schemas-microsoft-com:datatypes"><Description dt:dt="string">E-Prime Primary Realtime Clock</Description><StartTime><Timestamp dt:dt="int">0</Timestamp><DateUtc dt:dt="string">2017-07-18T12:44:07Z</DateUtc></StartTime><FrequencyChanges><FrequencyChange><Frequency dt:dt="r8">3328124</Frequency><Timestamp dt:dt="r8">79380712086</Timestamp><Current dt:dt="…	59.941	1	left	2071969290	07-18-2017	14:44:07		female	360	{RIGHTARROW}	77							0	856632	856115	{DOWNARROW}	517	855002	854663	839	right8	33	11	339	mask33	0	856098	0	855898	eqm10_NoEyeNmodel1_dir	90	HV	gazeCOD	GazeCoDxp	0	400	0	855598	-4	855498
GazeCoD_1Model_male	20	2	22	<?xml version="1.0"?>\n<Clock xmlns:dt="urn:schemas-microsoft-com:datatypes"><Description dt:dt="string">E-Prime Primary Realtime Clock</Description><StartTime><Timestamp dt:dt="int">0</Timestamp><DateUtc dt:dt="string">2017-07-18T12:44:07Z</DateUtc></StartTime><FrequencyChanges><FrequencyChange><Frequency dt:dt="r8">3328124</Frequency><Timestamp dt:dt="r8">79380712086</Timestamp><Current dt:dt="…	59.941	1	left	2071969290	07-18-2017	14:44:07		female	361	{LEFTARROW}	53							0	858848	858217	{DOWNARROW}	631	857097	856649	948	left4,8	4	11	340	mask4	0	858200	0	858000	eqm10_NoEyeNmodel1_dir	0	V	gazeCOD	GazeCoDxp	0	400	0	857700	3	857600
GazeCoD_1Model_male	20	2	22	<?xml version="1.0"?>\n<Clock xmlns:dt="urn:schemas-microsoft-com:datatypes"><Description dt:dt="string">E-Prime Primary Realtime Clock</Description><StartTime><Timestamp dt:dt="int">0</Timestamp><DateUtc dt:dt="string">2017-07-18T12:44:07Z</DateUtc></StartTime><FrequencyChanges><FrequencyChange><Frequency dt:dt="r8">3328124</Frequency><Timestamp dt:dt="r8">79380712086</Timestamp><Current dt:dt="…	59.941	1	left	2071969290	07-18-2017	14:44:07		female	362	{LEFTARROW}	49							0	861256	860469	{LEFTARROW}	787	859345	858868	977	left1,6	13	11	341	mask13	0	860452	0	860252	eqm10_NoEyeNmodel1_dir	90	H	gazeCOD	GazeCoDxp	1	400	0	859952	7	859852
GazeCoD_1Model_male	20	2	22	<?xml version="1.0"?>\n<Clock xmlns:dt="urn:schemas-microsoft-com:datatypes"><Description dt:dt="string">E-Prime Primary Realtime Clock</Description><StartTime><Timestamp dt:dt="int">0</Timestamp><DateUtc dt:dt="string">2017-07-18T12:44:07Z</DateUtc></StartTime><FrequencyChanges><FrequencyChange><Frequency dt:dt="r8">3328124</Frequency><Timestamp dt:dt="r8">79380712086</Timestamp><Current dt:dt="…	59.941	1	left	2071969290	07-18-2017	14:44:07		female	363	{LEFTARROW}	78							0	863840	862655	{LEFTARROW}	1185	861537	861270	767	left8	6	11	342	mask6	0	862638	1	862438	eqm10_NoEyeNmodel1_dir	0	V	gazeCOD	GazeCoDxp	1	400	0	862137	0	862037
GazeCoD_1Model_male	20	2	22	<?xml version="1.0"?>\n<Clock xmlns:dt="urn:schemas-microsoft-com:datatypes"><Description dt:dt="string">E-Prime Primary Realtime Clock</Description><StartTime><Timestamp dt:dt="int">0</Timestamp><DateUtc dt:dt="string">2017-07-18T12:44:07Z</DateUtc></StartTime><FrequencyChanges><FrequencyChange><Frequency dt:dt="r8">3328124</Frequency><Timestamp dt:dt="r8">79380712086</Timestamp><Current dt:dt="…	59.941	1	left	2071969290	07-18-2017	14:44:07		female	364	{RIGHTARROW}	44							0	865472	865391	{RIGHTARROW}	81	864275	863856	919	right3,2	8	11	343	mask8	0	865374	0	865174	eqm10_NoEyeNmodel1_dir	0	V	gazeCOD	GazeCoDxp	1	400	0	864874	-1	864774
GazeCoD_1Model_male	20	2	22	<?xml version="1.0"?>\n<Clock xmlns:dt="urn:schemas-microsoft-com:datatypes"><Description dt:dt="string">E-Prime Primary Realtime Clock</Description><StartTime><Timestamp dt:dt="int">0</Timestamp><DateUtc dt:dt="string">2017-07-18T12:44:07Z</DateUtc></StartTime><FrequencyChanges><FrequencyChange><Frequency dt:dt="r8">3328124</Frequency><Timestamp dt:dt="r8">79380712086</Timestamp><Current dt:dt="…	59.941	1	left	2071969290	07-18-2017	14:44:07		female	365	{RIGHTARROW}	77							0	867568	866992	{RIGHTARROW}	576	865871	865491	880	right8	22	11	344	mask22	0	866976	1	866776	eqm10_NoEyeNmodel1_dir	90	H	gazeCOD	GazeCoDxp	1	400	0	866475	4	866375
GazeCoD_1Model_male	20	2	22	<?xml version="1.0"?>\n<Clock xmlns:dt="urn:schemas-microsoft-com:datatypes"><Description dt:dt="string">E-Prime Primary Realtime Clock</Description><StartTime><Timestamp dt:dt="int">0</Timestamp><DateUtc dt:dt="string">2017-07-18T12:44:07Z</DateUtc></StartTime><FrequencyChanges><FrequencyChange><Frequency dt:dt="r8">3328124</Frequency><Timestamp dt:dt="r8">79380712086</Timestamp><Current dt:dt="…	59.941	1	left	2071969290	07-18-2017	14:44:07		female	366	{LEFTARROW}	49							0	869288	869011	{LEFTARROW}	277	867892	867593	799	left1,6	24	11	345	mask24	0	868994	0	868794	eqm10_NoEyeNmodel1_dir	90	HV	gazeCOD	GazeCoDxp	1	400	0	868494	2	868394
GazeCoD_1Model_male	20	2	22	<?xml version="1.0"?>\n<Clock xmlns:dt="urn:schemas-microsoft-com:datatypes"><Description dt:dt="string">E-Prime Primary Realtime Clock</Description><StartTime><Timestamp dt:dt="int">0</Timestamp><DateUtc dt:dt="string">2017-07-18T12:44:07Z</DateUtc></StartTime><FrequencyChanges><FrequencyChange><Frequency dt:dt="r8">3328124</Frequency><Timestamp dt:dt="r8">79380712086</Timestamp><Current dt:dt="…	59.941	1	left	2071969290	07-18-2017	14:44:07		female	367	{DOWNARROW}	79							0	871144	870830	{DOWNARROW}	314	869715	869311	904	DG0	23	11	346	mask23	0	870813	1	870613	eqm10_NoEyeNmodel1_dir	90	HV	gazeCOD	GazeCoDxp	1	400	0	870312	-3	870212
GazeCoD_1Model_male	20	2	22	<?xml version="1.0"?>\n<Clock xmlns:dt="urn:schemas-microsoft-com:datatypes"><Description dt:dt="string">E-Prime Primary Realtime Clock</Description><StartTime><Timestamp dt:dt="int">0</Timestamp><DateUtc dt:dt="string">2017-07-18T12:44:07Z</DateUtc></StartTime><FrequencyChanges><FrequencyChange><Frequency dt:dt="r8">3328124</Frequency><Timestamp dt:dt="r8">79380712086</Timestamp><Current dt:dt="…	59.941	1	left	2071969290	07-18-2017	14:44:07		female	368	{LEFTARROW}	78							0	872808	872631	{LEFTARROW}	177	871505	871163	842	left8	17	11	347	mask17	0	872615	1	872415	eqm10_NoEyeNmodel1_dir	90	H	gazeCOD	GazeCoDxp	1	400	0	872114	9	872014
GazeCoD_1Model_male	20	2	22	<?xml version="1.0"?>\n<Clock xmlns:dt="urn:schemas-microsoft-com:datatypes"><Description dt:dt="string">E-Prime Primary Realtime Clock</Description><StartTime><Timestamp dt:dt="int">0</Timestamp><DateUtc dt:dt="string">2017-07-18T12:44:07Z</DateUtc></StartTime><FrequencyChanges><FrequencyChange><Frequency dt:dt="r8">3328124</Frequency><Timestamp dt:dt="r8">79380712086</Timestamp><Current dt:dt="…	59.941	1	left	2071969290	07-18-2017	14:44:07		female	369	{LEFTARROW}	51							0	874752	874317	{LEFTARROW}	435	873205	872832	873	left3,2	14	11	348	mask14	0	874300	0	874100	eqm10_NoEyeNmodel1_dir	90	H	gazeCOD	GazeCoDxp	1	400	0	873800	-5	873700
GazeCoD_1Model_male	20	2	22	<?xml version="1.0"?>\n<Clock xmlns:dt="urn:schemas-microsoft-com:datatypes"><Description dt:dt="string">E-Prime Primary Realtime Clock</Description><StartTime><Timestamp dt:dt="int">0</Timestamp><DateUtc dt:dt="string">2017-07-18T12:44:07Z</DateUtc></StartTime><FrequencyChanges><FrequencyChange><Frequency dt:dt="r8">3328124</Frequency><Timestamp dt:dt="r8">79380712086</Timestamp><Current dt:dt="…	59.941	1	left	2071969290	07-18-2017	14:44:07		female	370	{RIGHTARROW}	40							0	876560	876252	{RIGHTARROW}	308	875136	874767	869	right6,4	10	11	349	mask10	0	876235	0	876035	eqm10_NoEyeNmodel1_dir	0	V	gazeCOD	GazeCoDxp	1	400	0	875735	-1	875635
GazeCoD_1Model_male	20	2	22	<?xml version="1.0"?>\n<Clock xmlns:dt="urn:schemas-microsoft-com:datatypes"><Description dt:dt="string">E-Prime Primary Realtime Clock</Description><StartTime><Timestamp dt:dt="int">0</Timestamp><DateUtc dt:dt="string">2017-07-18T12:44:07Z</DateUtc></StartTime><FrequencyChanges><FrequencyChange><Frequency dt:dt="r8">3328124</Frequency><Timestamp dt:dt="r8">79380712086</Timestamp><Current dt:dt="…	59.941	1	left	2071969290	07-18-2017	14:44:07		female	371	{RIGHTARROW}	40							0	878240	878004	{RIGHTARROW}	236	876877	876569	808	right6,4	32	11	350	mask32	0	877987	1	877787	eqm10_NoEyeNmodel1_dir	90	HV	gazeCOD	GazeCoDxp	1	400	0	877486	9	877386
GazeCoD_1Model_male	20	2	22	<?xml version="1.0"?>\n<Clock xmlns:dt="urn:schemas-microsoft-com:datatypes"><Description dt:dt="string">E-Prime Primary Realtime Clock</Description><StartTime><Timestamp dt:dt="int">0</Timestamp><DateUtc dt:dt="string">2017-07-18T12:44:07Z</DateUtc></StartTime><FrequencyChanges><FrequencyChange><Frequency dt:dt="r8">3328124</Frequency><Timestamp dt:dt="r8">79380712086</Timestamp><Current dt:dt="…	59.941	1	left	2071969290	07-18-2017	14:44:07		female	372	{RIGHTARROW}	46							0	882656	879789	{DOWNARROW}	2867	878672	878254	918	right1,6	29	11	351	mask29	0	879772	1	879572	eqm10_NoEyeNmodel1_dir	90	HV	gazeCOD	GazeCoDxp	0	400	0	879271	-1	879171
GazeCoD_1Model_male	20	2	22	<?xml version="1.0"?>\n<Clock xmlns:dt="urn:schemas-microsoft-com:datatypes"><Description dt:dt="string">E-Prime Primary Realtime Clock</Description><StartTime><Timestamp dt:dt="int">0</Timestamp><DateUtc dt:dt="string">2017-07-18T12:44:07Z</DateUtc></StartTime><FrequencyChanges><FrequencyChange><Frequency dt:dt="r8">3328124</Frequency><Timestamp dt:dt="r8">79380712086</Timestamp><Current dt:dt="…	59.941	1	left	2071969290	07-18-2017	14:44:07		female	373	{RIGHTARROW}	44							0	885312	884160	{LEFTARROW}	1152	883040	882675	865	right3,2	19	11	352	mask19	0	884143	0	883943	eqm10_NoEyeNmodel1_dir	90	H	gazeCOD	GazeCoDxp	0	400	0	883643	3	883543
GazeCoD_1Model_male	20	2	22	<?xml version="1.0"?>\n<Clock xmlns:dt="urn:schemas-microsoft-com:datatypes"><Description dt:dt="string">E-Prime Primary Realtime Clock</Description><StartTime><Timestamp dt:dt="int">0</Timestamp><DateUtc dt:dt="string">2017-07-18T12:44:07Z</DateUtc></StartTime><FrequencyChanges><FrequencyChange><Frequency dt:dt="r8">3328124</Frequency><Timestamp dt:dt="r8">79380712086</Timestamp><Current dt:dt="…	59.941	1	left	2071969290	07-18-2017	14:44:07		female	374	{LEFTARROW}	55							0	886976	886896	{LEFTARROW}	80	885773	885328	945	left6,4	27	11	353	mask27	0	886879	0	886679	eqm10_NoEyeNmodel1_dir	90	HV	gazeCOD	GazeCoDxp	1	400	0	886379	6	886279
GazeCoD_1Model_male	20	2	22	<?xml version="1.0"?>\n<Clock xmlns:dt="urn:schemas-microsoft-com:datatypes"><Description dt:dt="string">E-Prime Primary Realtime Clock</Description><StartTime><Timestamp dt:dt="int">0</Timestamp><DateUtc dt:dt="string">2017-07-18T12:44:07Z</DateUtc></StartTime><FrequencyChanges><FrequencyChange><Frequency dt:dt="r8">3328124</Frequency><Timestamp dt:dt="r8">79380712086</Timestamp><Current dt:dt="…	59.941	1	left	2071969290	07-18-2017	14:44:07		female	375	{LEFTARROW}	51							0	888904	888381	{DOWNARROW}	523	887267	886996	771	left3,2	3	11	354	mask3	0	888364	1	888164	eqm10_NoEyeNmodel1_dir	0	V	gazeCOD	GazeCoDxp	0	400	0	887863	-4	887763
GazeCoD_1Model_male	20	2	22	<?xml version="1.0"?>\n<Clock xmlns:dt="urn:schemas-microsoft-com:datatypes"><Description dt:dt="string">E-Prime Primary Realtime Clock</Description><StartTime><Timestamp dt:dt="int">0</Timestamp><DateUtc dt:dt="string">2017-07-18T12:44:07Z</DateUtc></StartTime><FrequencyChanges><FrequencyChange><Frequency dt:dt="r8">3328124</Frequency><Timestamp dt:dt="r8">79380712086</Timestamp><Current dt:dt="…	59.941	1	left	2071969290	07-18-2017	14:44:07		female	376	{RIGHTARROW}	46							0	890456	890349	{LEFTARROW}	107	889224	888915	809	right1,6	18	11	355	mask18	0	890332	0	890132	eqm10_NoEyeNmodel1_dir	90	H	gazeCOD	GazeCoDxp	0	400	0	889832	8	889732
GazeCoD_1Model_male	20	2	22	<?xml version="1.0"?>\n<Clock xmlns:dt="urn:schemas-microsoft-com:datatypes"><Description dt:dt="string">E-Prime Primary Realtime Clock</Description><StartTime><Timestamp dt:dt="int">0</Timestamp><DateUtc dt:dt="string">2017-07-18T12:44:07Z</DateUtc></StartTime><FrequencyChanges><FrequencyChange><Frequency dt:dt="r8">3328124</Frequency><Timestamp dt:dt="r8">79380712086</Timestamp><Current dt:dt="…	59.941	1	left	2071969290	07-18-2017	14:44:07		female	377	{LEFTARROW}	78							0	892096	892051	{LEFTARROW}	45	890930	890466	964	left8	28	11	356	mask28	0	892034	0	891834	eqm10_NoEyeNmodel1_dir	90	HV	gazeCOD	GazeCoDxp	1	400	0	891534	4	891434
GazeCoD_1Model_male	20	2	22	<?xml version="1.0"?>\n<Clock xmlns:dt="urn:schemas-microsoft-com:datatypes"><Description dt:dt="string">E-Prime Primary Realtime Clock</Description><StartTime><Timestamp dt:dt="int">0</Timestamp><DateUtc dt:dt="string">2017-07-18T12:44:07Z</DateUtc></StartTime><FrequencyChanges><FrequencyChange><Frequency dt:dt="r8">3328124</Frequency><Timestamp dt:dt="r8">79380712086</Timestamp><Current dt:dt="…	59.941	1	left	2071969290	07-18-2017	14:44:07		female	378	{LEFTARROW}	49							0	894336	893669	{LEFTARROW}	667	892549	892118	931	left1,6	2	11	357	mask2	0	893653	1	893453	eqm10_NoEyeNmodel1_dir	0	V	gazeCOD	GazeCoDxp	1	400	0	893152	3	893052
GazeCoD_1Model_male	20	2	22	<?xml version="1.0"?>\n<Clock xmlns:dt="urn:schemas-microsoft-com:datatypes"><Description dt:dt="string">E-Prime Primary Realtime Clock</Description><StartTime><Timestamp dt:dt="int">0</Timestamp><DateUtc dt:dt="string">2017-07-18T12:44:07Z</DateUtc></StartTime><FrequencyChanges><FrequencyChange><Frequency dt:dt="r8">3328124</Frequency><Timestamp dt:dt="r8">79380712086</Timestamp><Current dt:dt="…	59.941	1	left	2071969290	07-18-2017	14:44:07		female	379	{LEFTARROW}	55							0	896024	895822	{DOWNARROW}	202	894701	894353	848	left6,4	5	11	358	mask5	0	895805	1	895605	eqm10_NoEyeNmodel1_dir	0	V	gazeCOD	GazeCoDxp	0	400	0	895304	3	895204
GazeCoD_1Model_male	20	2	22	<?xml version="1.0"?>\n<Clock xmlns:dt="urn:schemas-microsoft-com:datatypes"><Description dt:dt="string">E-Prime Primary Realtime Clock</Description><StartTime><Timestamp dt:dt="int">0</Timestamp><DateUtc dt:dt="string">2017-07-18T12:44:07Z</DateUtc></StartTime><FrequencyChanges><FrequencyChange><Frequency dt:dt="r8">3328124</Frequency><Timestamp dt:dt="r8">79380712086</Timestamp><Current dt:dt="…	59.941	1	left	2071969290	07-18-2017	14:44:07		female	380	{RIGHTARROW}	44							0	897992	897473	{RIGHTARROW}	519	896362	896038	824	right3,2	30	11	359	mask30	0	897456	-1	897256	eqm10_NoEyeNmodel1_dir	90	HV	gazeCOD	GazeCoDxp	1	400	0	896957	-5	896857
GazeCoD_1Model_male	20	2	22	<?xml version="1.0"?>\n<Clock xmlns:dt="urn:schemas-microsoft-com:datatypes"><Description dt:dt="string">E-Prime Primary Realtime Clock</Description><StartTime><Timestamp dt:dt="int">0</Timestamp><DateUtc dt:dt="string">2017-07-18T12:44:07Z</DateUtc></StartTime><FrequencyChanges><FrequencyChange><Frequency dt:dt="r8">3328124</Frequency><Timestamp dt:dt="r8">79380712086</Timestamp><Current dt:dt="…	59.941	1	left	2071969290	07-18-2017	14:44:07		female	381	{RIGHTARROW}	42							0	899696	899475	{RIGHTARROW}	221	898357	898007	850	right4,8	9	11	360	mask9	0	899458	0	899258	eqm10_NoEyeNmodel1_dir	0	V	gazeCOD	GazeCoDxp	1	400	0	898958	1	898858
GazeCoD_1Model_male	20	2	22	<?xml version="1.0"?>\n<Clock xmlns:dt="urn:schemas-microsoft-com:datatypes"><Description dt:dt="string">E-Prime Primary Realtime Clock</Description><StartTime><Timestamp dt:dt="int">0</Timestamp><DateUtc dt:dt="string">2017-07-18T12:44:07Z</DateUtc></StartTime><FrequencyChanges><FrequencyChange><Frequency dt:dt="r8">3328124</Frequency><Timestamp dt:dt="r8">79380712086</Timestamp><Current dt:dt="…	59.941	1	left	2071969290	07-18-2017	14:44:07		female	382	{DOWNARROW}	79							0	901344	901227	{RIGHTARROW}	117	900115	899709	906	DG0	1	11	361	mask1	0	901210	0	901010	eqm10_NoEyeNmodel1_dir	0	V	gazeCOD	GazeCoDxp	0	400	0	900710	-5	900610
GazeCoD_1Model_male	20	2	22	<?xml version="1.0"?>\n<Clock xmlns:dt="urn:schemas-microsoft-com:datatypes"><Description dt:dt="string">E-Prime Primary Realtime Clock</Description><StartTime><Timestamp dt:dt="int">0</Timestamp><DateUtc dt:dt="string">2017-07-18T12:44:07Z</DateUtc></StartTime><FrequencyChanges><FrequencyChange><Frequency dt:dt="r8">3328124</Frequency><Timestamp dt:dt="r8">79380712086</Timestamp><Current dt:dt="…	59.941	1	left	2071969290	07-18-2017	14:44:07		female	383	{LEFTARROW}	53							0	903128	902945	{LEFTARROW}	183	901824	901361	963	left4,8	26	11	362	mask26	0	902929	1	902729	eqm10_NoEyeNmodel1_dir	90	HV	gazeCOD	GazeCoDxp	1	400	0	902428	4	902328
GazeCoD_1Model_male	20	2	22	<?xml version="1.0"?>\n<Clock xmlns:dt="urn:schemas-microsoft-com:datatypes"><Description dt:dt="string">E-Prime Primary Realtime Clock</Description><StartTime><Timestamp dt:dt="int">0</Timestamp><DateUtc dt:dt="string">2017-07-18T12:44:07Z</DateUtc></StartTime><FrequencyChanges><FrequencyChange><Frequency dt:dt="r8">3328124</Frequency><Timestamp dt:dt="r8">79380712086</Timestamp><Current dt:dt="…	59.941	1	left	2071969290	07-18-2017	14:44:07		female	384	{DOWNARROW}	79							0	904888	904731	{LEFTARROW}	157	903611	903146	965	DG0	12	11	363	mask12	0	904714	1	904514	eqm10_NoEyeNmodel1_dir	90	H	gazeCOD	GazeCoDxp	0	400	0	904213	2	904113
GazeCoD_1Model_male	20	2	22	<?xml version="1.0"?>\n<Clock xmlns:dt="urn:schemas-microsoft-com:datatypes"><Description dt:dt="string">E-Prime Primary Realtime Clock</Description><StartTime><Timestamp dt:dt="int">0</Timestamp><DateUtc dt:dt="string">2017-07-18T12:44:07Z</DateUtc></StartTime><FrequencyChanges><FrequencyChange><Frequency dt:dt="r8">3328124</Frequency><Timestamp dt:dt="r8">79380712086</Timestamp><Current dt:dt="…	59.941	1	left	2071969290	07-18-2017	14:44:07		female	385	{LEFTARROW}	49							0	906496	906316	{LEFTARROW}	180	905190	904897	793	left1,6	13	12	364	mask13	0	906299	1	906099	eqm10_NoEyeNmodel1_dir	90	H	gazeCOD	GazeCoDxp	1	400	0	905798	8	905698
GazeCoD_1Model_male	20	2	22	<?xml version="1.0"?>\n<Clock xmlns:dt="urn:schemas-microsoft-com:datatypes"><Description dt:dt="string">E-Prime Primary Realtime Clock</Description><StartTime><Timestamp dt:dt="int">0</Timestamp><DateUtc dt:dt="string">2017-07-18T12:44:07Z</DateUtc></StartTime><FrequencyChanges><FrequencyChange><Frequency dt:dt="r8">3328124</Frequency><Timestamp dt:dt="r8">79380712086</Timestamp><Current dt:dt="…	59.941	1	left	2071969290	07-18-2017	14:44:07		female	386	{LEFTARROW}	49							0	908368	908051	{LEFTARROW}	317	906930	906516	914	left1,6	24	12	365	mask24	0	908034	1	907834	eqm10_NoEyeNmodel1_dir	90	HV	gazeCOD	GazeCoDxp	1	400	0	907533	3	907433
GazeCoD_1Model_male	20	2	22	<?xml version="1.0"?>\n<Clock xmlns:dt="urn:schemas-microsoft-com:datatypes"><Description dt:dt="string">E-Prime Primary Realtime Clock</Description><StartTime><Timestamp dt:dt="int">0</Timestamp><DateUtc dt:dt="string">2017-07-18T12:44:07Z</DateUtc></StartTime><FrequencyChanges><FrequencyChange><Frequency dt:dt="r8">3328124</Frequency><Timestamp dt:dt="r8">79380712086</Timestamp><Current dt:dt="…	59.941	1	left	2071969290	07-18-2017	14:44:07		female	387	{RIGHTARROW}	77							0	910312	909786	{RIGHTARROW}	526	908667	908384	783	right8	11	12	366	mask11	0	909769	1	909569	eqm10_NoEyeNmodel1_dir	0	V	gazeCOD	GazeCoDxp	1	400	0	909268	1	909168
GazeCoD_1Model_male	20	2	22	<?xml version="1.0"?>\n<Clock xmlns:dt="urn:schemas-microsoft-com:datatypes"><Description dt:dt="string">E-Prime Primary Realtime Clock</Description><StartTime><Timestamp dt:dt="int">0</Timestamp><DateUtc dt:dt="string">2017-07-18T12:44:07Z</DateUtc></StartTime><FrequencyChanges><FrequencyChange><Frequency dt:dt="r8">3328124</Frequency><Timestamp dt:dt="r8">79380712086</Timestamp><Current dt:dt="…	59.941	1	left	2071969290	07-18-2017	14:44:07		female	388	{RIGHTARROW}	42							0	911792	911721	{LEFTARROW}	71	910596	910336	760	right4,8	20	12	367	mask20	0	911704	0	911504	eqm10_NoEyeNmodel1_dir	90	H	gazeCOD	GazeCoDxp	0	400	0	911204	8	911104
GazeCoD_1Model_male	20	2	22	<?xml version="1.0"?>\n<Clock xmlns:dt="urn:schemas-microsoft-com:datatypes"><Description dt:dt="string">E-Prime Primary Realtime Clock</Description><StartTime><Timestamp dt:dt="int">0</Timestamp><DateUtc dt:dt="string">2017-07-18T12:44:07Z</DateUtc></StartTime><FrequencyChanges><FrequencyChange><Frequency dt:dt="r8">3328124</Frequency><Timestamp dt:dt="r8">79380712086</Timestamp><Current dt:dt="…	59.941	1	left	2071969290	07-18-2017	14:44:07		female	389	{LEFTARROW}	78							0	913608	913389	{LEFTARROW}	219	912272	911804	968	left8	6	12	368	mask6	0	913372	0	913172	eqm10_NoEyeNmodel1_dir	0	V	gazeCOD	GazeCoDxp	1	400	0	912872	0	912772
GazeCoD_1Model_male	20	2	22	<?xml version="1.0"?>\n<Clock xmlns:dt="urn:schemas-microsoft-com:datatypes"><Description dt:dt="string">E-Prime Primary Realtime Clock</Description><StartTime><Timestamp dt:dt="int">0</Timestamp><DateUtc dt:dt="string">2017-07-18T12:44:07Z</DateUtc></StartTime><FrequencyChanges><FrequencyChange><Frequency dt:dt="r8">3328124</Frequency><Timestamp dt:dt="r8">79380712086</Timestamp><Current dt:dt="…	59.941	1	left	2071969290	07-18-2017	14:44:07		female	390	{RIGHTARROW}	40							0	915456	915208	{RIGHTARROW}	248	914096	913623	973	right6,4	32	12	369	mask32	0	915191	0	914991	eqm10_NoEyeNmodel1_dir	90	HV	gazeCOD	GazeCoDxp	1	400	0	914691	-5	914591
GazeCoD_1Model_male	20	2	22	<?xml version="1.0"?>\n<Clock xmlns:dt="urn:schemas-microsoft-com:datatypes"><Description dt:dt="string">E-Prime Primary Realtime Clock</Description><StartTime><Timestamp dt:dt="int">0</Timestamp><DateUtc dt:dt="string">2017-07-18T12:44:07Z</DateUtc></StartTime><FrequencyChanges><FrequencyChange><Frequency dt:dt="r8">3328124</Frequency><Timestamp dt:dt="r8">79380712086</Timestamp><Current dt:dt="…	59.941	1	left	2071969290	07-18-2017	14:44:07		female	391	{RIGHTARROW}	42							0	917200	916910	{RIGHTARROW}	290	915788	915475	813	right4,8	9	12	370	mask9	0	916893	1	916693	eqm10_NoEyeNmodel1_dir	0	V	gazeCOD	GazeCoDxp	1	400	0	916392	4	916292
GazeCoD_1Model_male	20	2	22	<?xml version="1.0"?>\n<Clock xmlns:dt="urn:schemas-microsoft-com:datatypes"><Description dt:dt="string">E-Prime Primary Realtime Clock</Description><StartTime><Timestamp dt:dt="int">0</Timestamp><DateUtc dt:dt="string">2017-07-18T12:44:07Z</DateUtc></StartTime><FrequencyChanges><FrequencyChange><Frequency dt:dt="r8">3328124</Frequency><Timestamp dt:dt="r8">79380712086</Timestamp><Current dt:dt="…	59.941	1	left	2071969290	07-18-2017	14:44:07		female	392	{RIGHTARROW}	44							0	918864	918711	{RIGHTARROW}	153	917585	917210	875	right3,2	8	12	371	mask8	0	918694	0	918494	eqm10_NoEyeNmodel1_dir	0	V	gazeCOD	GazeCoDxp	1	400	0	918194	9	918094
GazeCoD_1Model_male	20	2	22	<?xml version="1.0"?>\n<Clock xmlns:dt="urn:schemas-microsoft-com:datatypes"><Description dt:dt="string">E-Prime Primary Realtime Clock</Description><StartTime><Timestamp dt:dt="int">0</Timestamp><DateUtc dt:dt="string">2017-07-18T12:44:07Z</DateUtc></StartTime><FrequencyChanges><FrequencyChange><Frequency dt:dt="r8">3328124</Frequency><Timestamp dt:dt="r8">79380712086</Timestamp><Current dt:dt="…	59.941	1	left	2071969290	07-18-2017	14:44:07		female	393	{LEFTARROW}	53							0	921016	920413	{LEFTARROW}	603	919291	918878	913	left4,8	4	12	372	mask4	0	920396	0	920196	eqm10_NoEyeNmodel1_dir	0	V	gazeCOD	GazeCoDxp	1	400	0	919896	5	919796
GazeCoD_1Model_male	20	2	22	<?xml version="1.0"?>\n<Clock xmlns:dt="urn:schemas-microsoft-com:datatypes"><Description dt:dt="string">E-Prime Primary Realtime Clock</Description><StartTime><Timestamp dt:dt="int">0</Timestamp><DateUtc dt:dt="string">2017-07-18T12:44:07Z</DateUtc></StartTime><FrequencyChanges><FrequencyChange><Frequency dt:dt="r8">3328124</Frequency><Timestamp dt:dt="r8">79380712086</Timestamp><Current dt:dt="…	59.941	1	left	2071969290	07-18-2017	14:44:07		female	394	{RIGHTARROW}	44							0	922656	922432	{RIGHTARROW}	224	921319	921030	789	right3,2	19	12	373	mask19	0	922415	0	922215	eqm10_NoEyeNmodel1_dir	90	H	gazeCOD	GazeCoDxp	1	400	0	921915	-4	921815
GazeCoD_1Model_male	20	2	22	<?xml version="1.0"?>\n<Clock xmlns:dt="urn:schemas-microsoft-com:datatypes"><Description dt:dt="string">E-Prime Primary Realtime Clock</Description><StartTime><Timestamp dt:dt="int">0</Timestamp><DateUtc dt:dt="string">2017-07-18T12:44:07Z</DateUtc></StartTime><FrequencyChanges><FrequencyChange><Frequency dt:dt="r8">3328124</Frequency><Timestamp dt:dt="r8">79380712086</Timestamp><Current dt:dt="…	59.941	1	left	2071969290	07-18-2017	14:44:07		female	395	{LEFTARROW}	49							0	924792	924167	{RIGHTARROW}	625	923047	922665	882	left1,6	2	12	374	mask2	0	924150	0	923950	eqm10_NoEyeNmodel1_dir	0	V	gazeCOD	GazeCoDxp	0	400	0	923650	3	923550
GazeCoD_1Model_male	20	2	22	<?xml version="1.0"?>\n<Clock xmlns:dt="urn:schemas-microsoft-com:datatypes"><Description dt:dt="string">E-Prime Primary Realtime Clock</Description><StartTime><Timestamp dt:dt="int">0</Timestamp><DateUtc dt:dt="string">2017-07-18T12:44:07Z</DateUtc></StartTime><FrequencyChanges><FrequencyChange><Frequency dt:dt="r8">3328124</Frequency><Timestamp dt:dt="r8">79380712086</Timestamp><Current dt:dt="…	59.941	1	left	2071969290	07-18-2017	14:44:07		female	396	{LEFTARROW}	53							0	926456	926352	{LEFTARROW}	104	925236	924801	935	left4,8	26	12	375	mask26	0	926336	1	926136	eqm10_NoEyeNmodel1_dir	90	HV	gazeCOD	GazeCoDxp	1	400	0	925835	-1	925735
GazeCoD_1Model_male	20	2	22	<?xml version="1.0"?>\n<Clock xmlns:dt="urn:schemas-microsoft-com:datatypes"><Description dt:dt="string">E-Prime Primary Realtime Clock</Description><StartTime><Timestamp dt:dt="int">0</Timestamp><DateUtc dt:dt="string">2017-07-18T12:44:07Z</DateUtc></StartTime><FrequencyChanges><FrequencyChange><Frequency dt:dt="r8">3328124</Frequency><Timestamp dt:dt="r8">79380712086</Timestamp><Current dt:dt="…	59.941	1	left	2071969290	07-18-2017	14:44:07		female	397	{LEFTARROW}	53							0	928272	927887	{LEFTARROW}	385	926774	926469	805	left4,8	15	12	376	mask15	0	927870	0	927670	eqm10_NoEyeNmodel1_dir	90	H	gazeCOD	GazeCoDxp	1	400	0	927370	-4	927270
GazeCoD_1Model_male	20	2	22	<?xml version="1.0"?>\n<Clock xmlns:dt="urn:schemas-microsoft-com:datatypes"><Description dt:dt="string">E-Prime Primary Realtime Clock</Description><StartTime><Timestamp dt:dt="int">0</Timestamp><DateUtc dt:dt="string">2017-07-18T12:44:07Z</DateUtc></StartTime><FrequencyChanges><FrequencyChange><Frequency dt:dt="r8">3328124</Frequency><Timestamp dt:dt="r8">79380712086</Timestamp><Current dt:dt="…	59.941	1	left	2071969290	07-18-2017	14:44:07		female	398	{LEFTARROW}	55							0	930008	929889	{LEFTARROW}	119	928768	928288	980	left6,4	16	12	377	mask16	0	929872	0	929672	eqm10_NoEyeNmodel1_dir	90	H	gazeCOD	GazeCoDxp	1	400	0	929372	4	929272
GazeCoD_1Model_male	20	2	22	<?xml version="1.0"?>\n<Clock xmlns:dt="urn:schemas-microsoft-com:datatypes"><Description dt:dt="string">E-Prime Primary Realtime Clock</Description><StartTime><Timestamp dt:dt="int">0</Timestamp><DateUtc dt:dt="string">2017-07-18T12:44:07Z</DateUtc></StartTime><FrequencyChanges><FrequencyChange><Frequency dt:dt="r8">3328124</Frequency><Timestamp dt:dt="r8">79380712086</Timestamp><Current dt:dt="…	59.941	1	left	2071969290	07-18-2017	14:44:07		female	399	{RIGHTARROW}	40							0	931592	931541	{LEFTARROW}	51	930421	930023	898	right6,4	21	12	378	mask21	0	931524	0	931324	eqm10_NoEyeNmodel1_dir	90	H	gazeCOD	GazeCoDxp	0	400	0	931024	3	930924
GazeCoD_1Model_male	20	2	22	<?xml version="1.0"?>\n<Clock xmlns:dt="urn:schemas-microsoft-com:datatypes"><Description dt:dt="string">E-Prime Primary Realtime Clock</Description><StartTime><Timestamp dt:dt="int">0</Timestamp><DateUtc dt:dt="string">2017-07-18T12:44:07Z</DateUtc></StartTime><FrequencyChanges><FrequencyChange><Frequency dt:dt="r8">3328124</Frequency><Timestamp dt:dt="r8">79380712086</Timestamp><Current dt:dt="…	59.941	1	left	2071969290	07-18-2017	14:44:07		female	400	{RIGHTARROW}	46							0	933216	933176	{LEFTARROW}	40	932057	931608	949	right1,6	18	12	379	mask18	0	933159	0	932959	eqm10_NoEyeNmodel1_dir	90	H	gazeCOD	GazeCoDxp	0	400	0	932659	2	932559
GazeCoD_1Model_male	20	2	22	<?xml version="1.0"?>\n<Clock xmlns:dt="urn:schemas-microsoft-com:datatypes"><Description dt:dt="string">E-Prime Primary Realtime Clock</Description><StartTime><Timestamp dt:dt="int">0</Timestamp><DateUtc dt:dt="string">2017-07-18T12:44:07Z</DateUtc></StartTime><FrequencyChanges><FrequencyChange><Frequency dt:dt="r8">3328124</Frequency><Timestamp dt:dt="r8">79380712086</Timestamp><Current dt:dt="…	59.941	1	left	2071969290	07-18-2017	14:44:07		female	401	{LEFTARROW}	51							0	934856	934761	{LEFTARROW}	95	933647	933226	921	left3,2	25	12	380	mask25	0	934744	0	934544	eqm10_NoEyeNmodel1_dir	90	HV	gazeCOD	GazeCoDxp	1	400	0	934244	-3	934144
GazeCoD_1Model_male	20	2	22	<?xml version="1.0"?>\n<Clock xmlns:dt="urn:schemas-microsoft-com:datatypes"><Description dt:dt="string">E-Prime Primary Realtime Clock</Description><StartTime><Timestamp dt:dt="int">0</Timestamp><DateUtc dt:dt="string">2017-07-18T12:44:07Z</DateUtc></StartTime><FrequencyChanges><FrequencyChange><Frequency dt:dt="r8">3328124</Frequency><Timestamp dt:dt="r8">79380712086</Timestamp><Current dt:dt="…	59.941	1	left	2071969290	07-18-2017	14:44:07		female	402	{RIGHTARROW}	46							0	937120	936463	{RIGHTARROW}	657	935351	934878	973	right1,6	29	12	381	mask29	0	936446	0	936246	eqm10_NoEyeNmodel1_dir	90	HV	gazeCOD	GazeCoDxp	1	400	0	935946	-5	935846
GazeCoD_1Model_male	20	2	22	<?xml version="1.0"?>\n<Clock xmlns:dt="urn:schemas-microsoft-com:datatypes"><Description dt:dt="string">E-Prime Primary Realtime Clock</Description><StartTime><Timestamp dt:dt="int">0</Timestamp><DateUtc dt:dt="string">2017-07-18T12:44:07Z</DateUtc></StartTime><FrequencyChanges><FrequencyChange><Frequency dt:dt="r8">3328124</Frequency><Timestamp dt:dt="r8">79380712086</Timestamp><Current dt:dt="…	59.941	1	left	2071969290	07-18-2017	14:44:07		female	403	{RIGHTARROW}	42							0	939016	938682	{LEFTARROW}	334	937566	937130	936	right4,8	31	12	382	mask31	0	938665	1	938465	eqm10_NoEyeNmodel1_dir	90	HV	gazeCOD	GazeCoDxp	0	400	0	938164	-2	938064
GazeCoD_1Model_male	20	2	22	<?xml version="1.0"?>\n<Clock xmlns:dt="urn:schemas-microsoft-com:datatypes"><Description dt:dt="string">E-Prime Primary Realtime Clock</Description><StartTime><Timestamp dt:dt="int">0</Timestamp><DateUtc dt:dt="string">2017-07-18T12:44:07Z</DateUtc></StartTime><FrequencyChanges><FrequencyChange><Frequency dt:dt="r8">3328124</Frequency><Timestamp dt:dt="r8">79380712086</Timestamp><Current dt:dt="…	59.941	1	left	2071969290	07-18-2017	14:44:07		female	404	{DOWNARROW}	79							0	940696	940400	{RIGHTARROW}	296	939288	939032	756	DG0	1	12	383	mask1	0	940383	0	940183	eqm10_NoEyeNmodel1_dir	0	V	gazeCOD	GazeCoDxp	0	400	0	939883	-5	939783
GazeCoD_1Model_male	20	2	22	<?xml version="1.0"?>\n<Clock xmlns:dt="urn:schemas-microsoft-com:datatypes"><Description dt:dt="string">E-Prime Primary Realtime Clock</Description><StartTime><Timestamp dt:dt="int">0</Timestamp><DateUtc dt:dt="string">2017-07-18T12:44:07Z</DateUtc></StartTime><FrequencyChanges><FrequencyChange><Frequency dt:dt="r8">3328124</Frequency><Timestamp dt:dt="r8">79380712086</Timestamp><Current dt:dt="…	59.941	1	left	2071969290	07-18-2017	14:44:07		female	405	{RIGHTARROW}	46							0	942472	942152	{RIGHTARROW}	320	941032	940717	815	right1,6	7	12	384	mask7	0	942135	1	941935	eqm10_NoEyeNmodel1_dir	0	V	gazeCOD	GazeCoDxp	1	400	0	941634	2	941534
GazeCoD_1Model_male	20	2	22	<?xml version="1.0"?>\n<Clock xmlns:dt="urn:schemas-microsoft-com:datatypes"><Description dt:dt="string">E-Prime Primary Realtime Clock</Description><StartTime><Timestamp dt:dt="int">0</Timestamp><DateUtc dt:dt="string">2017-07-18T12:44:07Z</DateUtc></StartTime><FrequencyChanges><FrequencyChange><Frequency dt:dt="r8">3328124</Frequency><Timestamp dt:dt="r8">79380712086</Timestamp><Current dt:dt="…	59.941	1	left	2071969290	07-18-2017	14:44:07		female	406	{LEFTARROW}	78							0	944568	943937	{LEFTARROW}	631	942823	942485	838	left8	28	12	385	mask28	0	943920	0	943720	eqm10_NoEyeNmodel1_dir	90	HV	gazeCOD	GazeCoDxp	1	400	0	943420	-3	943320
GazeCoD_1Model_male	20	2	22	<?xml version="1.0"?>\n<Clock xmlns:dt="urn:schemas-microsoft-com:datatypes"><Description dt:dt="string">E-Prime Primary Realtime Clock</Description><StartTime><Timestamp dt:dt="int">0</Timestamp><DateUtc dt:dt="string">2017-07-18T12:44:07Z</DateUtc></StartTime><FrequencyChanges><FrequencyChange><Frequency dt:dt="r8">3328124</Frequency><Timestamp dt:dt="r8">79380712086</Timestamp><Current dt:dt="…	59.941	1	left	2071969290	07-18-2017	14:44:07		female	407	{DOWNARROW}	79							0	948760	948174	{RIGHTARROW}	586	947062	946623	939	DG0	23	12	386	mask23	0	948158	1	947958	eqm10_NoEyeNmodel1_dir	90	HV	gazeCOD	GazeCoDxp	0	400	0	947657	-5	947557
GazeCoD_1Model_male	20	2	22	<?xml version="1.0"?>\n<Clock xmlns:dt="urn:schemas-microsoft-com:datatypes"><Description dt:dt="string">E-Prime Primary Realtime Clock</Description><StartTime><Timestamp dt:dt="int">0</Timestamp><DateUtc dt:dt="string">2017-07-18T12:44:07Z</DateUtc></StartTime><FrequencyChanges><FrequencyChange><Frequency dt:dt="r8">3328124</Frequency><Timestamp dt:dt="r8">79380712086</Timestamp><Current dt:dt="…	59.941	1	left	2071969290	07-18-2017	14:44:07		female	408	{DOWNARROW}	79							0	950496	950393	{LEFTARROW}	103	949273	948775	998	DG0	12	12	387	mask12	0	950376	0	950176	eqm10_NoEyeNmodel1_dir	90	H	gazeCOD	GazeCoDxp	0	400	0	949876	3	949776
GazeCoD_1Model_male	20	2	22	<?xml version="1.0"?>\n<Clock xmlns:dt="urn:schemas-microsoft-com:datatypes"><Description dt:dt="string">E-Prime Primary Realtime Clock</Description><StartTime><Timestamp dt:dt="int">0</Timestamp><DateUtc dt:dt="string">2017-07-18T12:44:07Z</DateUtc></StartTime><FrequencyChanges><FrequencyChange><Frequency dt:dt="r8">3328124</Frequency><Timestamp dt:dt="r8">79380712086</Timestamp><Current dt:dt="…	59.941	1	left	2071969290	07-18-2017	14:44:07		female	409	{LEFTARROW}	51							0	952416	952012	{RIGHTARROW}	404	950893	950510	883	left3,2	14	12	388	mask14	0	951995	1	951795	eqm10_NoEyeNmodel1_dir	90	H	gazeCOD	GazeCoDxp	0	400	0	951494	1	951394
GazeCoD_1Model_male	20	2	22	<?xml version="1.0"?>\n<Clock xmlns:dt="urn:schemas-microsoft-com:datatypes"><Description dt:dt="string">E-Prime Primary Realtime Clock</Description><StartTime><Timestamp dt:dt="int">0</Timestamp><DateUtc dt:dt="string">2017-07-18T12:44:07Z</DateUtc></StartTime><FrequencyChanges><FrequencyChange><Frequency dt:dt="r8">3328124</Frequency><Timestamp dt:dt="r8">79380712086</Timestamp><Current dt:dt="…	59.941	1	left	2071969290	07-18-2017	14:44:07		female	410	{LEFTARROW}	78							0	954392	953964	{RIGHTARROW}	428	952838	952429	909	left8	17	12	389	mask17	0	953947	1	953747	eqm10_NoEyeNmodel1_dir	90	H	gazeCOD	GazeCoDxp	0	400	0	953446	8	953346
GazeCoD_1Model_male	20	2	22	<?xml version="1.0"?>\n<Clock xmlns:dt="urn:schemas-microsoft-com:datatypes"><Description dt:dt="string">E-Prime Primary Realtime Clock</Description><StartTime><Timestamp dt:dt="int">0</Timestamp><DateUtc dt:dt="string">2017-07-18T12:44:07Z</DateUtc></StartTime><FrequencyChanges><FrequencyChange><Frequency dt:dt="r8">3328124</Frequency><Timestamp dt:dt="r8">79380712086</Timestamp><Current dt:dt="…	59.941	1	left	2071969290	07-18-2017	14:44:07		female	411	{RIGHTARROW}	77							0	956136	955882	{RIGHTARROW}	254	954760	954414	846	right8	33	12	390	mask33	0	955865	0	955665	eqm10_NoEyeNmodel1_dir	90	HV	gazeCOD	GazeCoDxp	1	400	0	955365	5	955265
GazeCoD_1Model_male	20	2	22	<?xml version="1.0"?>\n<Clock xmlns:dt="urn:schemas-microsoft-com:datatypes"><Description dt:dt="string">E-Prime Primary Realtime Clock</Description><StartTime><Timestamp dt:dt="int">0</Timestamp><DateUtc dt:dt="string">2017-07-18T12:44:07Z</DateUtc></StartTime><FrequencyChanges><FrequencyChange><Frequency dt:dt="r8">3328124</Frequency><Timestamp dt:dt="r8">79380712086</Timestamp><Current dt:dt="…	59.941	1	left	2071969290	07-18-2017	14:44:07		female	412	{RIGHTARROW}	40							0	957872	957651	{RIGHTARROW}	221	956539	956149	890	right6,4	10	12	391	mask10	0	957634	0	957434	eqm10_NoEyeNmodel1_dir	0	V	gazeCOD	GazeCoDxp	1	400	0	957134	-5	957034
GazeCoD_1Model_male	20	2	22	<?xml version="1.0"?>\n<Clock xmlns:dt="urn:schemas-microsoft-com:datatypes"><Description dt:dt="string">E-Prime Primary Realtime Clock</Description><StartTime><Timestamp dt:dt="int">0</Timestamp><DateUtc dt:dt="string">2017-07-18T12:44:07Z</DateUtc></StartTime><FrequencyChanges><FrequencyChange><Frequency dt:dt="r8">3328124</Frequency><Timestamp dt:dt="r8">79380712086</Timestamp><Current dt:dt="…	59.941	1	left	2071969290	07-18-2017	14:44:07		female	413	{LEFTARROW}	55							0	959520	959486	{LEFTARROW}	34	958367	957884	983	left6,4	27	12	392	mask27	0	959469	0	959269	eqm10_NoEyeNmodel1_dir	90	HV	gazeCOD	GazeCoDxp	1	400	0	958969	2	958869
GazeCoD_1Model_male	20	2	22	<?xml version="1.0"?>\n<Clock xmlns:dt="urn:schemas-microsoft-com:datatypes"><Description dt:dt="string">E-Prime Primary Realtime Clock</Description><StartTime><Timestamp dt:dt="int">0</Timestamp><DateUtc dt:dt="string">2017-07-18T12:44:07Z</DateUtc></StartTime><FrequencyChanges><FrequencyChange><Frequency dt:dt="r8">3328124</Frequency><Timestamp dt:dt="r8">79380712086</Timestamp><Current dt:dt="…	59.941	1	left	2071969290	07-18-2017	14:44:07		female	414	{RIGHTARROW}	44							0	961232	960921	{LEFTARROW}	311	959804	959536	768	right3,2	30	12	393	mask30	0	960904	1	960704	eqm10_NoEyeNmodel1_dir	90	HV	gazeCOD	GazeCoDxp	0	400	0	960403	-1	960303
GazeCoD_1Model_male	20	2	22	<?xml version="1.0"?>\n<Clock xmlns:dt="urn:schemas-microsoft-com:datatypes"><Description dt:dt="string">E-Prime Primary Realtime Clock</Description><StartTime><Timestamp dt:dt="int">0</Timestamp><DateUtc dt:dt="string">2017-07-18T12:44:07Z</DateUtc></StartTime><FrequencyChanges><FrequencyChange><Frequency dt:dt="r8">3328124</Frequency><Timestamp dt:dt="r8">79380712086</Timestamp><Current dt:dt="…	59.941	1	left	2071969290	07-18-2017	14:44:07		female	415	{LEFTARROW}	55							0	963184	962739	{RIGHTARROW}	445	961617	961254	863	left6,4	5	12	394	mask5	0	962722	0	962522	eqm10_NoEyeNmodel1_dir	0	V	gazeCOD	GazeCoDxp	0	400	0	962222	5	962122
GazeCoD_1Model_male	20	2	22	<?xml version="1.0"?>\n<Clock xmlns:dt="urn:schemas-microsoft-com:datatypes"><Description dt:dt="string">E-Prime Primary Realtime Clock</Description><StartTime><Timestamp dt:dt="int">0</Timestamp><DateUtc dt:dt="string">2017-07-18T12:44:07Z</DateUtc></StartTime><FrequencyChanges><FrequencyChange><Frequency dt:dt="r8">3328124</Frequency><Timestamp dt:dt="r8">79380712086</Timestamp><Current dt:dt="…	59.941	1	left	2071969290	07-18-2017	14:44:07		female	416	{RIGHTARROW}	77							0	964984	964741	{RIGHTARROW}	243	963615	963206	909	right8	22	12	395	mask22	0	964724	0	964524	eqm10_NoEyeNmodel1_dir	90	H	gazeCOD	GazeCoDxp	1	400	0	964224	9	964124
GazeCoD_1Model_male	20	2	22	<?xml version="1.0"?>\n<Clock xmlns:dt="urn:schemas-microsoft-com:datatypes"><Description dt:dt="string">E-Prime Primary Realtime Clock</Description><StartTime><Timestamp dt:dt="int">0</Timestamp><DateUtc dt:dt="string">2017-07-18T12:44:07Z</DateUtc></StartTime><FrequencyChanges><FrequencyChange><Frequency dt:dt="r8">3328124</Frequency><Timestamp dt:dt="r8">79380712086</Timestamp><Current dt:dt="…	59.941	1	left	2071969290	07-18-2017	14:44:07		female	417	{LEFTARROW}	51							0	966816	966493	{RIGHTARROW}	323	965379	965008	871	left3,2	3	12	396	mask3	0	966476	0	966276	eqm10_NoEyeNmodel1_dir	0	V	gazeCOD	GazeCoDxp	0	400	0	965976	-3	965876
GazeCoD_1Model_male	20	2	22	<?xml version="1.0"?>\n<Clock xmlns:dt="urn:schemas-microsoft-com:datatypes"><Description dt:dt="string">E-Prime Primary Realtime Clock</Description><StartTime><Timestamp dt:dt="int">0</Timestamp><DateUtc dt:dt="string">2017-07-18T12:44:07Z</DateUtc></StartTime><FrequencyChanges><FrequencyChange><Frequency dt:dt="r8">3328124</Frequency><Timestamp dt:dt="r8">79380712086</Timestamp><Current dt:dt="…	59.941	1	left	2071969290	07-18-2017	14:44:07		female	418	{LEFTARROW}	49							0	968584	968228	{RIGHTARROW}	356	967116	966827	789	left1,6	2	13	397	mask2	0	968211	0	968011	eqm10_NoEyeNmodel1_dir	0	V	gazeCOD	GazeCoDxp	0	400	0	967711	-5	967611
GazeCoD_1Model_male	20	2	22	<?xml version="1.0"?>\n<Clock xmlns:dt="urn:schemas-microsoft-com:datatypes"><Description dt:dt="string">E-Prime Primary Realtime Clock</Description><StartTime><Timestamp dt:dt="int">0</Timestamp><DateUtc dt:dt="string">2017-07-18T12:44:07Z</DateUtc></StartTime><FrequencyChanges><FrequencyChange><Frequency dt:dt="r8">3328124</Frequency><Timestamp dt:dt="r8">79380712086</Timestamp><Current dt:dt="…	59.941	1	left	2071969290	07-18-2017	14:44:07		female	419	{RIGHTARROW}	44							0	970224	970197	{RIGHTARROW}	27	969075	968595	980	right3,2	30	13	398	mask30	0	970180	1	969980	eqm10_NoEyeNmodel1_dir	90	HV	gazeCOD	GazeCoDxp	1	400	0	969679	4	969579
GazeCoD_1Model_male	20	2	22	<?xml version="1.0"?>\n<Clock xmlns:dt="urn:schemas-microsoft-com:datatypes"><Description dt:dt="string">E-Prime Primary Realtime Clock</Description><StartTime><Timestamp dt:dt="int">0</Timestamp><DateUtc dt:dt="string">2017-07-18T12:44:07Z</DateUtc></StartTime><FrequencyChanges><FrequencyChange><Frequency dt:dt="r8">3328124</Frequency><Timestamp dt:dt="r8">79380712086</Timestamp><Current dt:dt="…	59.941	1	left	2071969290	07-18-2017	14:44:07		female	420	{RIGHTARROW}	46							0	971784	971648	{RIGHTARROW}	136	970534	970247	787	right1,6	7	13	399	mask7	0	971631	0	971431	eqm10_NoEyeNmodel1_dir	0	V	gazeCOD	GazeCoDxp	1	400	0	971131	-3	971031
GazeCoD_1Model_male	20	2	22	<?xml version="1.0"?>\n<Clock xmlns:dt="urn:schemas-microsoft-com:datatypes"><Description dt:dt="string">E-Prime Primary Realtime Clock</Description><StartTime><Timestamp dt:dt="int">0</Timestamp><DateUtc dt:dt="string">2017-07-18T12:44:07Z</DateUtc></StartTime><FrequencyChanges><FrequencyChange><Frequency dt:dt="r8">3328124</Frequency><Timestamp dt:dt="r8">79380712086</Timestamp><Current dt:dt="…	59.941	1	left	2071969290	07-18-2017	14:44:07		female	421	{LEFTARROW}	51							0	973408	973216	{RIGHTARROW}	192	972102	971798	804	left3,2	25	13	400	mask25	0	973200	1	973000	eqm10_NoEyeNmodel1_dir	90	HV	gazeCOD	GazeCoDxp	0	400	0	972699	-3	972599
GazeCoD_1Model_male	20	2	22	<?xml version="1.0"?>\n<Clock xmlns:dt="urn:schemas-microsoft-com:datatypes"><Description dt:dt="string">E-Prime Primary Realtime Clock</Description><StartTime><Timestamp dt:dt="int">0</Timestamp><DateUtc dt:dt="string">2017-07-18T12:44:07Z</DateUtc></StartTime><FrequencyChanges><FrequencyChange><Frequency dt:dt="r8">3328124</Frequency><Timestamp dt:dt="r8">79380712086</Timestamp><Current dt:dt="…	59.941	1	left	2071969290	07-18-2017	14:44:07		female	422	{LEFTARROW}	78							0	975728	975018	{RIGHTARROW}	710	973894	973433	961	left8	6	13	401	mask6	0	975001	0	974801	eqm10_NoEyeNmodel1_dir	0	V	gazeCOD	GazeCoDxp	0	400	0	974501	7	974401
GazeCoD_1Model_male	20	2	22	<?xml version="1.0"?>\n<Clock xmlns:dt="urn:schemas-microsoft-com:datatypes"><Description dt:dt="string">E-Prime Primary Realtime Clock</Description><StartTime><Timestamp dt:dt="int">0</Timestamp><DateUtc dt:dt="string">2017-07-18T12:44:07Z</DateUtc></StartTime><FrequencyChanges><FrequencyChange><Frequency dt:dt="r8">3328124</Frequency><Timestamp dt:dt="r8">79380712086</Timestamp><Current dt:dt="…	59.941	1	left	2071969290	07-18-2017	14:44:07		female	423	{RIGHTARROW}	46							0	978096	977154	{DOWNARROW}	942	976042	975752	790	right1,6	29	13	402	mask29	0	977137	0	976937	eqm10_NoEyeNmodel1_dir	90	HV	gazeCOD	GazeCoDxp	0	400	0	976637	-5	976537
GazeCoD_1Model_male	20	2	22	<?xml version="1.0"?>\n<Clock xmlns:dt="urn:schemas-microsoft-com:datatypes"><Description dt:dt="string">E-Prime Primary Realtime Clock</Description><StartTime><Timestamp dt:dt="int">0</Timestamp><DateUtc dt:dt="string">2017-07-18T12:44:07Z</DateUtc></StartTime><FrequencyChanges><FrequencyChange><Frequency dt:dt="r8">3328124</Frequency><Timestamp dt:dt="r8">79380712086</Timestamp><Current dt:dt="…	59.941	1	left	2071969290	07-18-2017	14:44:07		female	424	{LEFTARROW}	53							0	980032	979539	{LEFTARROW}	493	978421	978121	800	left4,8	26	13	403	mask26	0	979523	1	979323	eqm10_NoEyeNmodel1_dir	90	HV	gazeCOD	GazeCoDxp	1	400	0	979022	1	978922
GazeCoD_1Model_male	20	2	22	<?xml version="1.0"?>\n<Clock xmlns:dt="urn:schemas-microsoft-com:datatypes"><Description dt:dt="string">E-Prime Primary Realtime Clock</Description><StartTime><Timestamp dt:dt="int">0</Timestamp><DateUtc dt:dt="string">2017-07-18T12:44:07Z</DateUtc></StartTime><FrequencyChanges><FrequencyChange><Frequency dt:dt="r8">3328124</Frequency><Timestamp dt:dt="r8">79380712086</Timestamp><Current dt:dt="…	59.941	1	left	2071969290	07-18-2017	14:44:07		female	425	{RIGHTARROW}	77							0	981664	981525	{RIGHTARROW}	139	980407	980057	850	right8	22	13	404	mask22	0	981508	0	981308	eqm10_NoEyeNmodel1_dir	90	H	gazeCOD	GazeCoDxp	1	400	0	981008	1	980908
GazeCoD_1Model_male	20	2	22	<?xml version="1.0"?>\n<Clock xmlns:dt="urn:schemas-microsoft-com:datatypes"><Description dt:dt="string">E-Prime Primary Realtime Clock</Description><StartTime><Timestamp dt:dt="int">0</Timestamp><DateUtc dt:dt="string">2017-07-18T12:44:07Z</DateUtc></StartTime><FrequencyChanges><FrequencyChange><Frequency dt:dt="r8">3328124</Frequency><Timestamp dt:dt="r8">79380712086</Timestamp><Current dt:dt="…	59.941	1	left	2071969290	07-18-2017	14:44:07		female	426	{LEFTARROW}	53							0	983280	983176	{RIGHTARROW}	104	982056	981675	881	left4,8	15	13	405	mask15	0	983160	1	982960	eqm10_NoEyeNmodel1_dir	90	H	gazeCOD	GazeCoDxp	0	400	0	982659	3	982559
GazeCoD_1Model_male	20	2	22	<?xml version="1.0"?>\n<Clock xmlns:dt="urn:schemas-microsoft-com:datatypes"><Description dt:dt="string">E-Prime Primary Realtime Clock</Description><StartTime><Timestamp dt:dt="int">0</Timestamp><DateUtc dt:dt="string">2017-07-18T12:44:07Z</DateUtc></StartTime><FrequencyChanges><FrequencyChange><Frequency dt:dt="r8">3328124</Frequency><Timestamp dt:dt="r8">79380712086</Timestamp><Current dt:dt="…	59.941	1	left	2071969290	07-18-2017	14:44:07		female	427	{RIGHTARROW}	44							0	984880	984761	{RIGHTARROW}	119	983636	983293	843	right3,2	8	13	406	mask8	0	984745	1	984545	eqm10_NoEyeNmodel1_dir	0	V	gazeCOD	GazeCoDxp	1	400	0	984244	8	984144
GazeCoD_1Model_male	20	2	22	<?xml version="1.0"?>\n<Clock xmlns:dt="urn:schemas-microsoft-com:datatypes"><Description dt:dt="string">E-Prime Primary Realtime Clock</Description><StartTime><Timestamp dt:dt="int">0</Timestamp><DateUtc dt:dt="string">2017-07-18T12:44:07Z</DateUtc></StartTime><FrequencyChanges><FrequencyChange><Frequency dt:dt="r8">3328124</Frequency><Timestamp dt:dt="r8">79380712086</Timestamp><Current dt:dt="…	59.941	1	left	2071969290	07-18-2017	14:44:07		female	428	{LEFTARROW}	55							0	986480	986313	{LEFTARROW}	167	985198	984895	803	left6,4	27	13	407	mask27	0	986296	0	986096	eqm10_NoEyeNmodel1_dir	90	HV	gazeCOD	GazeCoDxp	1	400	0	985796	-2	985696
GazeCoD_1Model_male	20	2	22	<?xml version="1.0"?>\n<Clock xmlns:dt="urn:schemas-microsoft-com:datatypes"><Description dt:dt="string">E-Prime Primary Realtime Clock</Description><StartTime><Timestamp dt:dt="int">0</Timestamp><DateUtc dt:dt="string">2017-07-18T12:44:07Z</DateUtc></StartTime><FrequencyChanges><FrequencyChange><Frequency dt:dt="r8">3328124</Frequency><Timestamp dt:dt="r8">79380712086</Timestamp><Current dt:dt="…	59.941	1	left	2071969290	07-18-2017	14:44:07		female	429	{RIGHTARROW}	42							0	988680	988098	{RIGHTARROW}	582	986980	986497	983	right4,8	9	13	408	mask9	0	988081	0	987881	eqm10_NoEyeNmodel1_dir	0	V	gazeCOD	GazeCoDxp	1	400	0	987581	1	987481
GazeCoD_1Model_male	20	2	22	<?xml version="1.0"?>\n<Clock xmlns:dt="urn:schemas-microsoft-com:datatypes"><Description dt:dt="string">E-Prime Primary Realtime Clock</Description><StartTime><Timestamp dt:dt="int">0</Timestamp><DateUtc dt:dt="string">2017-07-18T12:44:07Z</DateUtc></StartTime><FrequencyChanges><FrequencyChange><Frequency dt:dt="r8">3328124</Frequency><Timestamp dt:dt="r8">79380712086</Timestamp><Current dt:dt="…	59.941	1	left	2071969290	07-18-2017	14:44:07		female	430	{RIGHTARROW}	44							0	990448	990234	{LEFTARROW}	214	989114	988699	915	right3,2	19	13	409	mask19	0	990217	1	990017	eqm10_NoEyeNmodel1_dir	90	H	gazeCOD	GazeCoDxp	0	400	0	989716	2	989616
GazeCoD_1Model_male	20	2	22	<?xml version="1.0"?>\n<Clock xmlns:dt="urn:schemas-microsoft-com:datatypes"><Description dt:dt="string">E-Prime Primary Realtime Clock</Description><StartTime><Timestamp dt:dt="int">0</Timestamp><DateUtc dt:dt="string">2017-07-18T12:44:07Z</DateUtc></StartTime><FrequencyChanges><FrequencyChange><Frequency dt:dt="r8">3328124</Frequency><Timestamp dt:dt="r8">79380712086</Timestamp><Current dt:dt="…	59.941	1	left	2071969290	07-18-2017	14:44:07		female	431	{LEFTARROW}	49							0	992480	992019	{LEFTARROW}	461	990901	990467	934	left1,6	24	13	410	mask24	0	992002	1	991802	eqm10_NoEyeNmodel1_dir	90	HV	gazeCOD	GazeCoDxp	1	400	0	991501	0	991401
GazeCoD_1Model_male	20	2	22	<?xml version="1.0"?>\n<Clock xmlns:dt="urn:schemas-microsoft-com:datatypes"><Description dt:dt="string">E-Prime Primary Realtime Clock</Description><StartTime><Timestamp dt:dt="int">0</Timestamp><DateUtc dt:dt="string">2017-07-18T12:44:07Z</DateUtc></StartTime><FrequencyChanges><FrequencyChange><Frequency dt:dt="r8">3328124</Frequency><Timestamp dt:dt="r8">79380712086</Timestamp><Current dt:dt="…	59.941	1	left	2071969290	07-18-2017	14:44:07		female	432	{RIGHTARROW}	42							0	994120	993921	{RIGHTARROW}	199	992807	992503	804	right4,8	31	13	411	mask31	0	993904	1	993704	eqm10_NoEyeNmodel1_dir	90	HV	gazeCOD	GazeCoDxp	1	400	0	993403	-4	993303
GazeCoD_1Model_male	20	2	22	<?xml version="1.0"?>\n<Clock xmlns:dt="urn:schemas-microsoft-com:datatypes"><Description dt:dt="string">E-Prime Primary Realtime Clock</Description><StartTime><Timestamp dt:dt="int">0</Timestamp><DateUtc dt:dt="string">2017-07-18T12:44:07Z</DateUtc></StartTime><FrequencyChanges><FrequencyChange><Frequency dt:dt="r8">3328124</Frequency><Timestamp dt:dt="r8">79380712086</Timestamp><Current dt:dt="…	59.941	1	left	2071969290	07-18-2017	14:44:07		female	433	{LEFTARROW}	78							0	995816	995522	{LEFTARROW}	294	994411	994138	773	left8	28	13	412	mask28	0	995505	-1	995305	eqm10_NoEyeNmodel1_dir	90	HV	gazeCOD	GazeCoDxp	1	400	0	995006	-5	994906
GazeCoD_1Model_male	20	2	22	<?xml version="1.0"?>\n<Clock xmlns:dt="urn:schemas-microsoft-com:datatypes"><Description dt:dt="string">E-Prime Primary Realtime Clock</Description><StartTime><Timestamp dt:dt="int">0</Timestamp><DateUtc dt:dt="string">2017-07-18T12:44:07Z</DateUtc></StartTime><FrequencyChanges><FrequencyChange><Frequency dt:dt="r8">3328124</Frequency><Timestamp dt:dt="r8">79380712086</Timestamp><Current dt:dt="…	59.941	1	left	2071969290	07-18-2017	14:44:07		female	434	{RIGHTARROW}	46							0	997600	997424	{RIGHTARROW}	176	996312	995839	973	right1,6	18	13	413	mask18	0	997407	0	997207	eqm10_NoEyeNmodel1_dir	90	H	gazeCOD	GazeCoDxp	1	400	0	996907	-5	996807
GazeCoD_1Model_male	20	2	22	<?xml version="1.0"?>\n<Clock xmlns:dt="urn:schemas-microsoft-com:datatypes"><Description dt:dt="string">E-Prime Primary Realtime Clock</Description><StartTime><Timestamp dt:dt="int">0</Timestamp><DateUtc dt:dt="string">2017-07-18T12:44:07Z</DateUtc></StartTime><FrequencyChanges><FrequencyChange><Frequency dt:dt="r8">3328124</Frequency><Timestamp dt:dt="r8">79380712086</Timestamp><Current dt:dt="…	59.941	1	left	2071969290	07-18-2017	14:44:07		female	435	{LEFTARROW}	53							0	999528	999176	{RIGHTARROW}	352	998049	997624	925	left4,8	4	13	414	mask4	0	999159	0	998959	eqm10_NoEyeNmodel1_dir	0	V	gazeCOD	GazeCoDxp	0	400	0	998659	10	998559
GazeCoD_1Model_male	20	2	22	<?xml version="1.0"?>\n<Clock xmlns:dt="urn:schemas-microsoft-com:datatypes"><Description dt:dt="string">E-Prime Primary Realtime Clock</Description><StartTime><Timestamp dt:dt="int">0</Timestamp><DateUtc dt:dt="string">2017-07-18T12:44:07Z</DateUtc></StartTime><FrequencyChanges><FrequencyChange><Frequency dt:dt="r8">3328124</Frequency><Timestamp dt:dt="r8">79380712086</Timestamp><Current dt:dt="…	59.941	1	left	2071969290	07-18-2017	14:44:07		female	436	{LEFTARROW}	49							0	1001680	1001145	{RIGHTARROW}	535	1000026	999543	983	left1,6	13	13	415	mask13	0	1001128	1	1000928	eqm10_NoEyeNmodel1_dir	90	H	gazeCOD	GazeCoDxp	0	400	0	1000627	1	1000527
GazeCoD_1Model_male	20	2	22	<?xml version="1.0"?>\n<Clock xmlns:dt="urn:schemas-microsoft-com:datatypes"><Description dt:dt="string">E-Prime Primary Realtime Clock</Description><StartTime><Timestamp dt:dt="int">0</Timestamp><DateUtc dt:dt="string">2017-07-18T12:44:07Z</DateUtc></StartTime><FrequencyChanges><FrequencyChange><Frequency dt:dt="r8">3328124</Frequency><Timestamp dt:dt="r8">79380712086</Timestamp><Current dt:dt="…	59.941	1	left	2071969290	07-18-2017	14:44:07		female	437	{LEFTARROW}	55							0	1003480	1003080	{DOWNARROW}	400	1001961	1001695	766	left6,4	5	13	416	mask5	0	1003063	0	1002863	eqm10_NoEyeNmodel1_dir	0	V	gazeCOD	GazeCoDxp	0	400	0	1002563	2	1002463
GazeCoD_1Model_male	20	2	22	<?xml version="1.0"?>\n<Clock xmlns:dt="urn:schemas-microsoft-com:datatypes"><Description dt:dt="string">E-Prime Primary Realtime Clock</Description><StartTime><Timestamp dt:dt="int">0</Timestamp><DateUtc dt:dt="string">2017-07-18T12:44:07Z</DateUtc></StartTime><FrequencyChanges><FrequencyChange><Frequency dt:dt="r8">3328124</Frequency><Timestamp dt:dt="r8">79380712086</Timestamp><Current dt:dt="…	59.941	1	left	2071969290	07-18-2017	14:44:07		female	438	{RIGHTARROW}	77							0	1005096	1004932	{RIGHTARROW}	164	1003815	1003497	818	right8	11	13	417	mask11	0	1004915	0	1004715	eqm10_NoEyeNmodel1_dir	0	V	gazeCOD	GazeCoDxp	1	400	0	1004415	0	1004315
GazeCoD_1Model_male	20	2	22	<?xml version="1.0"?>\n<Clock xmlns:dt="urn:schemas-microsoft-com:datatypes"><Description dt:dt="string">E-Prime Primary Realtime Clock</Description><StartTime><Timestamp dt:dt="int">0</Timestamp><DateUtc dt:dt="string">2017-07-18T12:44:07Z</DateUtc></StartTime><FrequencyChanges><FrequencyChange><Frequency dt:dt="r8">3328124</Frequency><Timestamp dt:dt="r8">79380712086</Timestamp><Current dt:dt="…	59.941	1	left	2071969290	07-18-2017	14:44:07		female	439	{RIGHTARROW}	42							0	1006888	1006717	{RIGHTARROW}	171	1005591	1005115	976	right4,8	20	13	418	mask20	0	1006700	0	1006500	eqm10_NoEyeNmodel1_dir	90	H	gazeCOD	GazeCoDxp	1	400	0	1006200	9	1006100
GazeCoD_1Model_male	20	2	22	<?xml version="1.0"?>\n<Clock xmlns:dt="urn:schemas-microsoft-com:datatypes"><Description dt:dt="string">E-Prime Primary Realtime Clock</Description><StartTime><Timestamp dt:dt="int">0</Timestamp><DateUtc dt:dt="string">2017-07-18T12:44:07Z</DateUtc></StartTime><FrequencyChanges><FrequencyChange><Frequency dt:dt="r8">3328124</Frequency><Timestamp dt:dt="r8">79380712086</Timestamp><Current dt:dt="…	59.941	1	left	2071969290	07-18-2017	14:44:07		female	440	{LEFTARROW}	55							0	1008592	1008319	{RIGHTARROW}	273	1007204	1006900	804	left6,4	16	13	419	mask16	0	1008302	1	1008102	eqm10_NoEyeNmodel1_dir	90	H	gazeCOD	GazeCoDxp	0	400	0	1007801	-3	1007701
GazeCoD_1Model_male	20	2	22	<?xml version="1.0"?>\n<Clock xmlns:dt="urn:schemas-microsoft-com:datatypes"><Description dt:dt="string">E-Prime Primary Realtime Clock</Description><StartTime><Timestamp dt:dt="int">0</Timestamp><DateUtc dt:dt="string">2017-07-18T12:44:07Z</DateUtc></StartTime><FrequencyChanges><FrequencyChange><Frequency dt:dt="r8">3328124</Frequency><Timestamp dt:dt="r8">79380712086</Timestamp><Current dt:dt="…	59.941	1	left	2071969290	07-18-2017	14:44:07		female	441	{LEFTARROW}	51							0	1010360	1010187	{RIGHTARROW}	173	1009060	1008602	958	left3,2	3	13	420	mask3	0	1010170	0	1009970	eqm10_NoEyeNmodel1_dir	0	V	gazeCOD	GazeCoDxp	0	400	0	1009670	10	1009570
GazeCoD_1Model_male	20	2	22	<?xml version="1.0"?>\n<Clock xmlns:dt="urn:schemas-microsoft-com:datatypes"><Description dt:dt="string">E-Prime Primary Realtime Clock</Description><StartTime><Timestamp dt:dt="int">0</Timestamp><DateUtc dt:dt="string">2017-07-18T12:44:07Z</DateUtc></StartTime><FrequencyChanges><FrequencyChange><Frequency dt:dt="r8">3328124</Frequency><Timestamp dt:dt="r8">79380712086</Timestamp><Current dt:dt="…	59.941	1	left	2071969290	07-18-2017	14:44:07		female	442	{DOWNARROW}	79							0	1012008	1011906	{RIGHTARROW}	102	1010780	1010371	909	DG0	12	13	421	mask12	0	1011889	1	1011689	eqm10_NoEyeNmodel1_dir	90	H	gazeCOD	GazeCoDxp	0	400	0	1011388	8	1011288
GazeCoD_1Model_male	20	2	22	<?xml version="1.0"?>\n<Clock xmlns:dt="urn:schemas-microsoft-com:datatypes"><Description dt:dt="string">E-Prime Primary Realtime Clock</Description><StartTime><Timestamp dt:dt="int">0</Timestamp><DateUtc dt:dt="string">2017-07-18T12:44:07Z</DateUtc></StartTime><FrequencyChanges><FrequencyChange><Frequency dt:dt="r8">3328124</Frequency><Timestamp dt:dt="r8">79380712086</Timestamp><Current dt:dt="…	59.941	1	left	2071969290	07-18-2017	14:44:07		female	443	{LEFTARROW}	51							0	1013616	1013440	{RIGHTARROW}	176	1012316	1012022	794	left3,2	14	13	422	mask14	0	1013424	1	1013224	eqm10_NoEyeNmodel1_dir	90	H	gazeCOD	GazeCoDxp	0	400	0	1012923	7	1012823
GazeCoD_1Model_male	20	2	22	<?xml version="1.0"?>\n<Clock xmlns:dt="urn:schemas-microsoft-com:datatypes"><Description dt:dt="string">E-Prime Primary Realtime Clock</Description><StartTime><Timestamp dt:dt="int">0</Timestamp><DateUtc dt:dt="string">2017-07-18T12:44:07Z</DateUtc></StartTime><FrequencyChanges><FrequencyChange><Frequency dt:dt="r8">3328124</Frequency><Timestamp dt:dt="r8">79380712086</Timestamp><Current dt:dt="…	59.941	1	left	2071969290	07-18-2017	14:44:07		female	444	{RIGHTARROW}	40							0	1015376	1015242	{RIGHTARROW}	134	1014118	1013641	977	right6,4	32	13	423	mask32	0	1015225	0	1015025	eqm10_NoEyeNmodel1_dir	90	HV	gazeCOD	GazeCoDxp	1	400	0	1014725	7	1014625
GazeCoD_1Model_male	20	2	22	<?xml version="1.0"?>\n<Clock xmlns:dt="urn:schemas-microsoft-com:datatypes"><Description dt:dt="string">E-Prime Primary Realtime Clock</Description><StartTime><Timestamp dt:dt="int">0</Timestamp><DateUtc dt:dt="string">2017-07-18T12:44:07Z</DateUtc></StartTime><FrequencyChanges><FrequencyChange><Frequency dt:dt="r8">3328124</Frequency><Timestamp dt:dt="r8">79380712086</Timestamp><Current dt:dt="…	59.941	1	left	2071969290	07-18-2017	14:44:07		female	445	{DOWNARROW}	79							0	1017336	1016827	{RIGHTARROW}	509	1015711	1015392	819	DG0	23	13	424	mask23	0	1016810	0	1016610	eqm10_NoEyeNmodel1_dir	90	HV	gazeCOD	GazeCoDxp	0	400	0	1016310	-1	1016210
GazeCoD_1Model_male	20	2	22	<?xml version="1.0"?>\n<Clock xmlns:dt="urn:schemas-microsoft-com:datatypes"><Description dt:dt="string">E-Prime Primary Realtime Clock</Description><StartTime><Timestamp dt:dt="int">0</Timestamp><DateUtc dt:dt="string">2017-07-18T12:44:07Z</DateUtc></StartTime><FrequencyChanges><FrequencyChange><Frequency dt:dt="r8">3328124</Frequency><Timestamp dt:dt="r8">79380712086</Timestamp><Current dt:dt="…	59.941	1	left	2071969290	07-18-2017	14:44:07		female	446	{LEFTARROW}	78							0	1019432	1018863	{LEFTARROW}	569	1017741	1017361	880	left8	17	13	425	mask17	0	1018846	1	1018646	eqm10_NoEyeNmodel1_dir	90	H	gazeCOD	GazeCoDxp	1	400	0	1018345	4	1018245
GazeCoD_1Model_male	20	2	22	<?xml version="1.0"?>\n<Clock xmlns:dt="urn:schemas-microsoft-com:datatypes"><Description dt:dt="string">E-Prime Primary Realtime Clock</Description><StartTime><Timestamp dt:dt="int">0</Timestamp><DateUtc dt:dt="string">2017-07-18T12:44:07Z</DateUtc></StartTime><FrequencyChanges><FrequencyChange><Frequency dt:dt="r8">3328124</Frequency><Timestamp dt:dt="r8">79380712086</Timestamp><Current dt:dt="…	59.941	1	left	2071969290	07-18-2017	14:44:07		female	447	{DOWNARROW}	79							0	1021584	1020948	{RIGHTARROW}	636	1019832	1019446	886	DG0	1	13	426	mask1	0	1020931	0	1020731	eqm10_NoEyeNmodel1_dir	0	V	gazeCOD	GazeCoDxp	0	400	0	1020431	-1	1020331
GazeCoD_1Model_male	20	2	22	<?xml version="1.0"?>\n<Clock xmlns:dt="urn:schemas-microsoft-com:datatypes"><Description dt:dt="string">E-Prime Primary Realtime Clock</Description><StartTime><Timestamp dt:dt="int">0</Timestamp><DateUtc dt:dt="string">2017-07-18T12:44:07Z</DateUtc></StartTime><FrequencyChanges><FrequencyChange><Frequency dt:dt="r8">3328124</Frequency><Timestamp dt:dt="r8">79380712086</Timestamp><Current dt:dt="…	59.941	1	left	2071969290	07-18-2017	14:44:07		female	448	{RIGHTARROW}	40							0	1023472	1023200	{RIGHTARROW}	272	1022075	1021599	976	right6,4	10	13	427	mask10	0	1023183	0	1022983	eqm10_NoEyeNmodel1_dir	0	V	gazeCOD	GazeCoDxp	1	400	0	1022683	8	1022583
GazeCoD_1Model_male	20	2	22	<?xml version="1.0"?>\n<Clock xmlns:dt="urn:schemas-microsoft-com:datatypes"><Description dt:dt="string">E-Prime Primary Realtime Clock</Description><StartTime><Timestamp dt:dt="int">0</Timestamp><DateUtc dt:dt="string">2017-07-18T12:44:07Z</DateUtc></StartTime><FrequencyChanges><FrequencyChange><Frequency dt:dt="r8">3328124</Frequency><Timestamp dt:dt="r8">79380712086</Timestamp><Current dt:dt="…	59.941	1	left	2071969290	07-18-2017	14:44:07		female	449	{RIGHTARROW}	77							0	1025160	1024935	{RIGHTARROW}	225	1023810	1023484	826	right8	33	13	428	mask33	0	1024918	0	1024718	eqm10_NoEyeNmodel1_dir	90	HV	gazeCOD	GazeCoDxp	1	400	0	1024418	8	1024318
GazeCoD_1Model_male	20	2	22	<?xml version="1.0"?>\n<Clock xmlns:dt="urn:schemas-microsoft-com:datatypes"><Description dt:dt="string">E-Prime Primary Realtime Clock</Description><StartTime><Timestamp dt:dt="int">0</Timestamp><DateUtc dt:dt="string">2017-07-18T12:44:07Z</DateUtc></StartTime><FrequencyChanges><FrequencyChange><Frequency dt:dt="r8">3328124</Frequency><Timestamp dt:dt="r8">79380712086</Timestamp><Current dt:dt="…	59.941	1	left	2071969290	07-18-2017	14:44:07		female	450	{RIGHTARROW}	40							0	1027088	1026787	{RIGHTARROW}	301	1025663	1025169	994	right6,4	21	13	429	mask21	0	1026770	0	1026570	eqm10_NoEyeNmodel1_dir	90	H	gazeCOD	GazeCoDxp	1	400	0	1026270	7	1026170
GazeCoD_1Model_male	20	2	22	<?xml version="1.0"?>\n<Clock xmlns:dt="urn:schemas-microsoft-com:datatypes"><Description dt:dt="string">E-Prime Primary Realtime Clock</Description><StartTime><Timestamp dt:dt="int">0</Timestamp><DateUtc dt:dt="string">2017-07-18T12:44:07Z</DateUtc></StartTime><FrequencyChanges><FrequencyChange><Frequency dt:dt="r8">3328124</Frequency><Timestamp dt:dt="r8">79380712086</Timestamp><Current dt:dt="…	59.941	1	left	2071969290	07-18-2017	14:44:07		female	451	{LEFTARROW}	49							0	1029256	1028706	{DOWNARROW}	550	1027593	1027104	989	left1,6	24	14	430	mask24	0	1028689	0	1028489	eqm10_NoEyeNmodel1_dir	90	HV	gazeCOD	GazeCoDxp	0	400	0	1028189	-4	1028089
GazeCoD_1Model_male	20	2	22	<?xml version="1.0"?>\n<Clock xmlns:dt="urn:schemas-microsoft-com:datatypes"><Description dt:dt="string">E-Prime Primary Realtime Clock</Description><StartTime><Timestamp dt:dt="int">0</Timestamp><DateUtc dt:dt="string">2017-07-18T12:44:07Z</DateUtc></StartTime><FrequencyChanges><FrequencyChange><Frequency dt:dt="r8">3328124</Frequency><Timestamp dt:dt="r8">79380712086</Timestamp><Current dt:dt="…	59.941	1	left	2071969290	07-18-2017	14:44:07		female	452	{LEFTARROW}	53							0	1031248	1030808	{DOWNARROW}	440	1029696	1029273	923	left4,8	4	14	431	mask4	0	1030791	0	1030591	eqm10_NoEyeNmodel1_dir	0	V	gazeCOD	GazeCoDxp	0	400	0	1030291	-5	1030191
GazeCoD_1Model_male	20	2	22	<?xml version="1.0"?>\n<Clock xmlns:dt="urn:schemas-microsoft-com:datatypes"><Description dt:dt="string">E-Prime Primary Realtime Clock</Description><StartTime><Timestamp dt:dt="int">0</Timestamp><DateUtc dt:dt="string">2017-07-18T12:44:07Z</DateUtc></StartTime><FrequencyChanges><FrequencyChange><Frequency dt:dt="r8">3328124</Frequency><Timestamp dt:dt="r8">79380712086</Timestamp><Current dt:dt="…	59.941	1	left	2071969290	07-18-2017	14:44:07		female	453	{RIGHTARROW}	42							0	1032904	1032710	{RIGHTARROW}	194	1031585	1031258	827	right4,8	20	14	432	mask20	0	1032693	0	1032493	eqm10_NoEyeNmodel1_dir	90	H	gazeCOD	GazeCoDxp	1	400	0	1032193	8	1032093
GazeCoD_1Model_male	20	2	22	<?xml version="1.0"?>\n<Clock xmlns:dt="urn:schemas-microsoft-com:datatypes"><Description dt:dt="string">E-Prime Primary Realtime Clock</Description><StartTime><Timestamp dt:dt="int">0</Timestamp><DateUtc dt:dt="string">2017-07-18T12:44:07Z</DateUtc></StartTime><FrequencyChanges><FrequencyChange><Frequency dt:dt="r8">3328124</Frequency><Timestamp dt:dt="r8">79380712086</Timestamp><Current dt:dt="…	59.941	1	left	2071969290	07-18-2017	14:44:07		female	454	{RIGHTARROW}	44							0	1034448	1034328	{RIGHTARROW}	120	1033206	1032927	779	right3,2	19	14	433	mask19	0	1034311	0	1034111	eqm10_NoEyeNmodel1_dir	90	H	gazeCOD	GazeCoDxp	1	400	0	1033811	5	1033711
GazeCoD_1Model_male	20	2	22	<?xml version="1.0"?>\n<Clock xmlns:dt="urn:schemas-microsoft-com:datatypes"><Description dt:dt="string">E-Prime Primary Realtime Clock</Description><StartTime><Timestamp dt:dt="int">0</Timestamp><DateUtc dt:dt="string">2017-07-18T12:44:07Z</DateUtc></StartTime><FrequencyChanges><FrequencyChange><Frequency dt:dt="r8">3328124</Frequency><Timestamp dt:dt="r8">79380712086</Timestamp><Current dt:dt="…	59.941	1	left	2071969290	07-18-2017	14:44:07		female	455	{LEFTARROW}	53							0	1036072	1035946	{RIGHTARROW}	126	1034828	1034462	866	left4,8	15	14	434	mask15	0	1035930	1	1035730	eqm10_NoEyeNmodel1_dir	90	H	gazeCOD	GazeCoDxp	0	400	0	1035429	1	1035329
GazeCoD_1Model_male	20	2	22	<?xml version="1.0"?>\n<Clock xmlns:dt="urn:schemas-microsoft-com:datatypes"><Description dt:dt="string">E-Prime Primary Realtime Clock</Description><StartTime><Timestamp dt:dt="int">0</Timestamp><DateUtc dt:dt="string">2017-07-18T12:44:07Z</DateUtc></StartTime><FrequencyChanges><FrequencyChange><Frequency dt:dt="r8">3328124</Frequency><Timestamp dt:dt="r8">79380712086</Timestamp><Current dt:dt="…	59.941	1	left	2071969290	07-18-2017	14:44:07		female	456	{LEFTARROW}	55							0	1037632	1037465	{RIGHTARROW}	167	1036353	1036097	756	left6,4	16	14	435	mask16	0	1037448	0	1037248	eqm10_NoEyeNmodel1_dir	90	H	gazeCOD	GazeCoDxp	0	400	0	1036948	-5	1036848
GazeCoD_1Model_male	20	2	22	<?xml version="1.0"?>\n<Clock xmlns:dt="urn:schemas-microsoft-com:datatypes"><Description dt:dt="string">E-Prime Primary Realtime Clock</Description><StartTime><Timestamp dt:dt="int">0</Timestamp><DateUtc dt:dt="string">2017-07-18T12:44:07Z</DateUtc></StartTime><FrequencyChanges><FrequencyChange><Frequency dt:dt="r8">3328124</Frequency><Timestamp dt:dt="r8">79380712086</Timestamp><Current dt:dt="…	59.941	1	left	2071969290	07-18-2017	14:44:07		female	457	{RIGHTARROW}	42							0	1039336	1039166	{RIGHTARROW}	170	1038043	1037648	895	right4,8	31	14	436	mask31	0	1039150	1	1038950	eqm10_NoEyeNmodel1_dir	90	HV	gazeCOD	GazeCoDxp	1	400	0	1038649	6	1038549
GazeCoD_1Model_male	20	2	22	<?xml version="1.0"?>\n<Clock xmlns:dt="urn:schemas-microsoft-com:datatypes"><Description dt:dt="string">E-Prime Primary Realtime Clock</Description><StartTime><Timestamp dt:dt="int">0</Timestamp><DateUtc dt:dt="string">2017-07-18T12:44:07Z</DateUtc></StartTime><FrequencyChanges><FrequencyChange><Frequency dt:dt="r8">3328124</Frequency><Timestamp dt:dt="r8">79380712086</Timestamp><Current dt:dt="…	59.941	1	left	2071969290	07-18-2017	14:44:07		female	458	{RIGHTARROW}	40							0	1040944	1040868	{RIGHTARROW}	76	1039746	1039350	896	right6,4	32	14	437	mask32	0	1040851	0	1040651	eqm10_NoEyeNmodel1_dir	90	HV	gazeCOD	GazeCoDxp	1	400	0	1040351	5	1040251
GazeCoD_1Model_male	20	2	22	<?xml version="1.0"?>\n<Clock xmlns:dt="urn:schemas-microsoft-com:datatypes"><Description dt:dt="string">E-Prime Primary Realtime Clock</Description><StartTime><Timestamp dt:dt="int">0</Timestamp><DateUtc dt:dt="string">2017-07-18T12:44:07Z</DateUtc></StartTime><FrequencyChanges><FrequencyChange><Frequency dt:dt="r8">3328124</Frequency><Timestamp dt:dt="r8">79380712086</Timestamp><Current dt:dt="…	59.941	1	left	2071969290	07-18-2017	14:44:07		female	459	{DOWNARROW}	79							0	1042904	1042503	{RIGHTARROW}	401	1041389	1040968	921	DG0	1	14	438	mask1	0	1042486	0	1042286	eqm10_NoEyeNmodel1_dir	0	V	gazeCOD	GazeCoDxp	0	400	0	1041986	-3	1041886
GazeCoD_1Model_male	20	2	22	<?xml version="1.0"?>\n<Clock xmlns:dt="urn:schemas-microsoft-com:datatypes"><Description dt:dt="string">E-Prime Primary Realtime Clock</Description><StartTime><Timestamp dt:dt="int">0</Timestamp><DateUtc dt:dt="string">2017-07-18T12:44:07Z</DateUtc></StartTime><FrequencyChanges><FrequencyChange><Frequency dt:dt="r8">3328124</Frequency><Timestamp dt:dt="r8">79380712086</Timestamp><Current dt:dt="…	59.941	1	left	2071969290	07-18-2017	14:44:07		female	460	{LEFTARROW}	78							0	1044576	1044338	{RIGHTARROW}	238	1043221	1042920	801	left8	17	14	439	mask17	0	1044321	0	1044121	eqm10_NoEyeNmodel1_dir	90	H	gazeCOD	GazeCoDxp	0	400	0	1043821	0	1043721
GazeCoD_1Model_male	20	2	22	<?xml version="1.0"?>\n<Clock xmlns:dt="urn:schemas-microsoft-com:datatypes"><Description dt:dt="string">E-Prime Primary Realtime Clock</Description><StartTime><Timestamp dt:dt="int">0</Timestamp><DateUtc dt:dt="string">2017-07-18T12:44:07Z</DateUtc></StartTime><FrequencyChanges><FrequencyChange><Frequency dt:dt="r8">3328124</Frequency><Timestamp dt:dt="r8">79380712086</Timestamp><Current dt:dt="…	59.941	1	left	2071969290	07-18-2017	14:44:07		female	461	{RIGHTARROW}	46							0	1046400	1046123	{RIGHTARROW}	277	1045003	1044589	914	right1,6	18	14	440	mask18	0	1046107	1	1045907	eqm10_NoEyeNmodel1_dir	90	H	gazeCOD	GazeCoDxp	1	400	0	1045606	3	1045506
GazeCoD_1Model_male	20	2	22	<?xml version="1.0"?>\n<Clock xmlns:dt="urn:schemas-microsoft-com:datatypes"><Description dt:dt="string">E-Prime Primary Realtime Clock</Description><StartTime><Timestamp dt:dt="int">0</Timestamp><DateUtc dt:dt="string">2017-07-18T12:44:07Z</DateUtc></StartTime><FrequencyChanges><FrequencyChange><Frequency dt:dt="r8">3328124</Frequency><Timestamp dt:dt="r8">79380712086</Timestamp><Current dt:dt="…	59.941	1	left	2071969290	07-18-2017	14:44:07		female	462	{LEFTARROW}	78							0	1116032	1115777	{LEFTARROW}	255	1114662	1114292	870	left8	6	14	441	mask6	0	1115760	0	1115560	eqm10_NoEyeNmodel1_dir	0	V	gazeCOD	GazeCoDxp	1	400	0	1115260	-2	1115160
GazeCoD_1Model_male	20	2	22	<?xml version="1.0"?>\n<Clock xmlns:dt="urn:schemas-microsoft-com:datatypes"><Description dt:dt="string">E-Prime Primary Realtime Clock</Description><StartTime><Timestamp dt:dt="int">0</Timestamp><DateUtc dt:dt="string">2017-07-18T12:44:07Z</DateUtc></StartTime><FrequencyChanges><FrequencyChange><Frequency dt:dt="r8">3328124</Frequency><Timestamp dt:dt="r8">79380712086</Timestamp><Current dt:dt="…	59.941	1	left	2071969290	07-18-2017	14:44:07		female	463	{LEFTARROW}	78							0	1117760	1117646	{LEFTARROW}	114	1116521	1116044	977	left8	28	14	442	mask28	0	1117629	1	1117429	eqm10_NoEyeNmodel1_dir	90	HV	gazeCOD	GazeCoDxp	1	400	0	1117128	7	1117028
GazeCoD_1Model_male	20	2	22	<?xml version="1.0"?>\n<Clock xmlns:dt="urn:schemas-microsoft-com:datatypes"><Description dt:dt="string">E-Prime Primary Realtime Clock</Description><StartTime><Timestamp dt:dt="int">0</Timestamp><DateUtc dt:dt="string">2017-07-18T12:44:07Z</DateUtc></StartTime><FrequencyChanges><FrequencyChange><Frequency dt:dt="r8">3328124</Frequency><Timestamp dt:dt="r8">79380712086</Timestamp><Current dt:dt="…	59.941	1	left	2071969290	07-18-2017	14:44:07		female	464	{LEFTARROW}	51							0	1119464	1119197	{LEFTARROW}	267	1118070	1117779	791	left3,2	25	14	443	mask25	0	1119180	0	1118980	eqm10_NoEyeNmodel1_dir	90	HV	gazeCOD	GazeCoDxp	1	400	0	1118680	10	1118580
GazeCoD_1Model_male	20	2	22	<?xml version="1.0"?>\n<Clock xmlns:dt="urn:schemas-microsoft-com:datatypes"><Description dt:dt="string">E-Prime Primary Realtime Clock</Description><StartTime><Timestamp dt:dt="int">0</Timestamp><DateUtc dt:dt="string">2017-07-18T12:44:07Z</DateUtc></StartTime><FrequencyChanges><FrequencyChange><Frequency dt:dt="r8">3328124</Frequency><Timestamp dt:dt="r8">79380712086</Timestamp><Current dt:dt="…	59.941	1	left	2071969290	07-18-2017	14:44:07		female	465	{RIGHTARROW}	77							0	1121144	1121066	{DOWNARROW}	78	1119944	1119481	963	right8	11	14	444	mask11	0	1121049	0	1120849	eqm10_NoEyeNmodel1_dir	0	V	gazeCOD	GazeCoDxp	0	400	0	1120549	5	1120449
GazeCoD_1Model_male	20	2	22	<?xml version="1.0"?>\n<Clock xmlns:dt="urn:schemas-microsoft-com:datatypes"><Description dt:dt="string">E-Prime Primary Realtime Clock</Description><StartTime><Timestamp dt:dt="int">0</Timestamp><DateUtc dt:dt="string">2017-07-18T12:44:07Z</DateUtc></StartTime><FrequencyChanges><FrequencyChange><Frequency dt:dt="r8">3328124</Frequency><Timestamp dt:dt="r8">79380712086</Timestamp><Current dt:dt="…	59.941	1	left	2071969290	07-18-2017	14:44:07		female	466	{RIGHTARROW}	46							0	1122752	1122701	{DOWNARROW}	51	1121580	1121166	914	right1,6	7	14	445	mask7	0	1122684	1	1122484	eqm10_NoEyeNmodel1_dir	0	V	gazeCOD	GazeCoDxp	0	400	0	1122183	3	1122083
GazeCoD_1Model_male	20	2	22	<?xml version="1.0"?>\n<Clock xmlns:dt="urn:schemas-microsoft-com:datatypes"><Description dt:dt="string">E-Prime Primary Realtime Clock</Description><StartTime><Timestamp dt:dt="int">0</Timestamp><DateUtc dt:dt="string">2017-07-18T12:44:07Z</DateUtc></StartTime><FrequencyChanges><FrequencyChange><Frequency dt:dt="r8">3328124</Frequency><Timestamp dt:dt="r8">79380712086</Timestamp><Current dt:dt="…	59.941	1	left	2071969290	07-18-2017	14:44:07		female	467	{DOWNARROW}	79							0	1124272	1124236	{LEFTARROW}	36	1123109	1122768	841	DG0	23	14	446	mask23	0	1124219	1	1124019	eqm10_NoEyeNmodel1_dir	90	HV	gazeCOD	GazeCoDxp	0	400	0	1123718	9	1123618
GazeCoD_1Model_male	20	2	22	<?xml version="1.0"?>\n<Clock xmlns:dt="urn:schemas-microsoft-com:datatypes"><Description dt:dt="string">E-Prime Primary Realtime Clock</Description><StartTime><Timestamp dt:dt="int">0</Timestamp><DateUtc dt:dt="string">2017-07-18T12:44:07Z</DateUtc></StartTime><FrequencyChanges><FrequencyChange><Frequency dt:dt="r8">3328124</Frequency><Timestamp dt:dt="r8">79380712086</Timestamp><Current dt:dt="…	59.941	1	left	2071969290	07-18-2017	14:44:07		female	468	{LEFTARROW}	49							0	1126192	1125804	{RIGHTARROW}	388	1124677	1124286	891	left1,6	2	14	447	mask2	0	1125787	0	1125587	eqm10_NoEyeNmodel1_dir	0	V	gazeCOD	GazeCoDxp	0	400	0	1125287	10	1125187
GazeCoD_1Model_male	20	2	22	<?xml version="1.0"?>\n<Clock xmlns:dt="urn:schemas-microsoft-com:datatypes"><Description dt:dt="string">E-Prime Primary Realtime Clock</Description><StartTime><Timestamp dt:dt="int">0</Timestamp><DateUtc dt:dt="string">2017-07-18T12:44:07Z</DateUtc></StartTime><FrequencyChanges><FrequencyChange><Frequency dt:dt="r8">3328124</Frequency><Timestamp dt:dt="r8">79380712086</Timestamp><Current dt:dt="…	59.941	1	left	2071969290	07-18-2017	14:44:07		female	469	{RIGHTARROW}	44							0	1127904	1127706	{RIGHTARROW}	198	1126586	1126204	882	right3,2	8	14	448	mask8	0	1127689	0	1127489	eqm10_NoEyeNmodel1_dir	0	V	gazeCOD	GazeCoDxp	1	400	0	1127189	3	1127089
GazeCoD_1Model_male	20	2	22	<?xml version="1.0"?>\n<Clock xmlns:dt="urn:schemas-microsoft-com:datatypes"><Description dt:dt="string">E-Prime Primary Realtime Clock</Description><StartTime><Timestamp dt:dt="int">0</Timestamp><DateUtc dt:dt="string">2017-07-18T12:44:07Z</DateUtc></StartTime><FrequencyChanges><FrequencyChange><Frequency dt:dt="r8">3328124</Frequency><Timestamp dt:dt="r8">79380712086</Timestamp><Current dt:dt="…	59.941	1	left	2071969290	07-18-2017	14:44:07		female	470	{RIGHTARROW}	77							0	1129408	1129307	{RIGHTARROW}	101	1128186	1127923	763	right8	33	14	449	mask33	0	1129291	1	1129091	eqm10_NoEyeNmodel1_dir	90	HV	gazeCOD	GazeCoDxp	1	400	0	1128790	4	1128690
GazeCoD_1Model_male	20	2	22	<?xml version="1.0"?>\n<Clock xmlns:dt="urn:schemas-microsoft-com:datatypes"><Description dt:dt="string">E-Prime Primary Realtime Clock</Description><StartTime><Timestamp dt:dt="int">0</Timestamp><DateUtc dt:dt="string">2017-07-18T12:44:07Z</DateUtc></StartTime><FrequencyChanges><FrequencyChange><Frequency dt:dt="r8">3328124</Frequency><Timestamp dt:dt="r8">79380712086</Timestamp><Current dt:dt="…	59.941	1	left	2071969290	07-18-2017	14:44:07		female	471	{RIGHTARROW}	40							0	1132232	1130976	{RIGHTARROW}	1256	1129851	1129424	927	right6,4	21	14	450	mask21	0	1130959	0	1130759	eqm10_NoEyeNmodel1_dir	90	H	gazeCOD	GazeCoDxp	1	400	0	1130459	8	1130359
GazeCoD_1Model_male	20	2	22	<?xml version="1.0"?>\n<Clock xmlns:dt="urn:schemas-microsoft-com:datatypes"><Description dt:dt="string">E-Prime Primary Realtime Clock</Description><StartTime><Timestamp dt:dt="int">0</Timestamp><DateUtc dt:dt="string">2017-07-18T12:44:07Z</DateUtc></StartTime><FrequencyChanges><FrequencyChange><Frequency dt:dt="r8">3328124</Frequency><Timestamp dt:dt="r8">79380712086</Timestamp><Current dt:dt="…	59.941	1	left	2071969290	07-18-2017	14:44:07		female	472	{LEFTARROW}	55							0	1133872	1133679	{LEFTARROW}	193	1132567	1132244	823	left6,4	27	14	451	mask27	0	1133662	0	1133462	eqm10_NoEyeNmodel1_dir	90	HV	gazeCOD	GazeCoDxp	1	400	0	1133162	-5	1133062
GazeCoD_1Model_male	20	2	22	<?xml version="1.0"?>\n<Clock xmlns:dt="urn:schemas-microsoft-com:datatypes"><Description dt:dt="string">E-Prime Primary Realtime Clock</Description><StartTime><Timestamp dt:dt="int">0</Timestamp><DateUtc dt:dt="string">2017-07-18T12:44:07Z</DateUtc></StartTime><FrequencyChanges><FrequencyChange><Frequency dt:dt="r8">3328124</Frequency><Timestamp dt:dt="r8">79380712086</Timestamp><Current dt:dt="…	59.941	1	left	2071969290	07-18-2017	14:44:07		female	473	{LEFTARROW}	55							0	1135824	1135380	{RIGHTARROW}	444	1134259	1133895	864	left6,4	5	14	452	mask5	0	1135363	0	1135163	eqm10_NoEyeNmodel1_dir	0	V	gazeCOD	GazeCoDxp	0	400	0	1134863	4	1134763
GazeCoD_1Model_male	20	2	22	<?xml version="1.0"?>\n<Clock xmlns:dt="urn:schemas-microsoft-com:datatypes"><Description dt:dt="string">E-Prime Primary Realtime Clock</Description><StartTime><Timestamp dt:dt="int">0</Timestamp><DateUtc dt:dt="string">2017-07-18T12:44:07Z</DateUtc></StartTime><FrequencyChanges><FrequencyChange><Frequency dt:dt="r8">3328124</Frequency><Timestamp dt:dt="r8">79380712086</Timestamp><Current dt:dt="…	59.941	1	left	2071969290	07-18-2017	14:44:07		female	474	{RIGHTARROW}	40							0	1137520	1137349	{RIGHTARROW}	171	1136223	1135847	876	right6,4	10	14	453	mask10	0	1137332	0	1137132	eqm10_NoEyeNmodel1_dir	0	V	gazeCOD	GazeCoDxp	1	400	0	1136832	9	1136732
GazeCoD_1Model_male	20	2	22	<?xml version="1.0"?>\n<Clock xmlns:dt="urn:schemas-microsoft-com:datatypes"><Description dt:dt="string">E-Prime Primary Realtime Clock</Description><StartTime><Timestamp dt:dt="int">0</Timestamp><DateUtc dt:dt="string">2017-07-18T12:44:07Z</DateUtc></StartTime><FrequencyChanges><FrequencyChange><Frequency dt:dt="r8">3328124</Frequency><Timestamp dt:dt="r8">79380712086</Timestamp><Current dt:dt="…	59.941	1	left	2071969290	07-18-2017	14:44:07		female	475	{LEFTARROW}	49							0	1139480	1139134	{LEFTARROW}	346	1138010	1137532	978	left1,6	13	14	454	mask13	0	1139117	0	1138917	eqm10_NoEyeNmodel1_dir	90	H	gazeCOD	GazeCoDxp	1	400	0	1138617	7	1138517
GazeCoD_1Model_male	20	2	22	<?xml version="1.0"?>\n<Clock xmlns:dt="urn:schemas-microsoft-com:datatypes"><Description dt:dt="string">E-Prime Primary Realtime Clock</Description><StartTime><Timestamp dt:dt="int">0</Timestamp><DateUtc dt:dt="string">2017-07-18T12:44:07Z</DateUtc></StartTime><FrequencyChanges><FrequencyChange><Frequency dt:dt="r8">3328124</Frequency><Timestamp dt:dt="r8">79380712086</Timestamp><Current dt:dt="…	59.941	1	left	2071969290	07-18-2017	14:44:07		female	476	{RIGHTARROW}	44							0	1141720	1140986	{RIGHTARROW}	734	1139863	1139501	862	right3,2	30	14	455	mask30	0	1140969	0	1140769	eqm10_NoEyeNmodel1_dir	90	HV	gazeCOD	GazeCoDxp	1	400	0	1140469	6	1140369
GazeCoD_1Model_male	20	2	22	<?xml version="1.0"?>\n<Clock xmlns:dt="urn:schemas-microsoft-com:datatypes"><Description dt:dt="string">E-Prime Primary Realtime Clock</Description><StartTime><Timestamp dt:dt="int">0</Timestamp><DateUtc dt:dt="string">2017-07-18T12:44:07Z</DateUtc></StartTime><FrequencyChanges><FrequencyChange><Frequency dt:dt="r8">3328124</Frequency><Timestamp dt:dt="r8">79380712086</Timestamp><Current dt:dt="…	59.941	1	left	2071969290	07-18-2017	14:44:07		female	477	{LEFTARROW}	51							0	1143568	1143255	{RIGHTARROW}	313	1142134	1141737	897	left3,2	14	14	456	mask14	0	1143238	0	1143038	eqm10_NoEyeNmodel1_dir	90	H	gazeCOD	GazeCoDxp	0	400	0	1142738	4	1142638
GazeCoD_1Model_male	20	2	22	<?xml version="1.0"?>\n<Clock xmlns:dt="urn:schemas-microsoft-com:datatypes"><Description dt:dt="string">E-Prime Primary Realtime Clock</Description><StartTime><Timestamp dt:dt="int">0</Timestamp><DateUtc dt:dt="string">2017-07-18T12:44:07Z</DateUtc></StartTime><FrequencyChanges><FrequencyChange><Frequency dt:dt="r8">3328124</Frequency><Timestamp dt:dt="r8">79380712086</Timestamp><Current dt:dt="…	59.941	1	left	2071969290	07-18-2017	14:44:07		female	478	{DOWNARROW}	79							0	1145392	1145040	{LEFTARROW}	352	1143927	1143589	838	DG0	12	14	457	mask12	0	1145023	0	1144823	eqm10_NoEyeNmodel1_dir	90	H	gazeCOD	GazeCoDxp	0	400	0	1144523	-4	1144423
GazeCoD_1Model_male	20	2	22	<?xml version="1.0"?>\n<Clock xmlns:dt="urn:schemas-microsoft-com:datatypes"><Description dt:dt="string">E-Prime Primary Realtime Clock</Description><StartTime><Timestamp dt:dt="int">0</Timestamp><DateUtc dt:dt="string">2017-07-18T12:44:07Z</DateUtc></StartTime><FrequencyChanges><FrequencyChange><Frequency dt:dt="r8">3328124</Frequency><Timestamp dt:dt="r8">79380712086</Timestamp><Current dt:dt="…	59.941	1	left	2071969290	07-18-2017	14:44:07		female	479	{LEFTARROW}	51							0	1147400	1146859	{RIGHTARROW}	541	1145735	1145407	828	left3,2	3	14	458	mask3	0	1146842	1	1146642	eqm10_NoEyeNmodel1_dir	0	V	gazeCOD	GazeCoDxp	0	400	0	1146341	6	1146241
GazeCoD_1Model_male	20	2	22	<?xml version="1.0"?>\n<Clock xmlns:dt="urn:schemas-microsoft-com:datatypes"><Description dt:dt="string">E-Prime Primary Realtime Clock</Description><StartTime><Timestamp dt:dt="int">0</Timestamp><DateUtc dt:dt="string">2017-07-18T12:44:07Z</DateUtc></StartTime><FrequencyChanges><FrequencyChange><Frequency dt:dt="r8">3328124</Frequency><Timestamp dt:dt="r8">79380712086</Timestamp><Current dt:dt="…	59.941	1	left	2071969290	07-18-2017	14:44:07		female	480	{RIGHTARROW}	46							0	1149320	1148877	{DOWNARROW}	443	1147760	1147409	851	right1,6	29	14	459	mask29	0	1148860	0	1148660	eqm10_NoEyeNmodel1_dir	90	HV	gazeCOD	GazeCoDxp	0	400	0	1148360	0	1148260
GazeCoD_1Model_male	20	2	22	<?xml version="1.0"?>\n<Clock xmlns:dt="urn:schemas-microsoft-com:datatypes"><Description dt:dt="string">E-Prime Primary Realtime Clock</Description><StartTime><Timestamp dt:dt="int">0</Timestamp><DateUtc dt:dt="string">2017-07-18T12:44:07Z</DateUtc></StartTime><FrequencyChanges><FrequencyChange><Frequency dt:dt="r8">3328124</Frequency><Timestamp dt:dt="r8">79380712086</Timestamp><Current dt:dt="…	59.941	1	left	2071969290	07-18-2017	14:44:07		female	481	{RIGHTARROW}	77							0	1151232	1150946	{RIGHTARROW}	286	1149824	1149344	980	right8	22	14	460	mask22	0	1150929	0	1150729	eqm10_NoEyeNmodel1_dir	90	H	gazeCOD	GazeCoDxp	1	400	0	1150429	5	1150329
GazeCoD_1Model_male	20	2	22	<?xml version="1.0"?>\n<Clock xmlns:dt="urn:schemas-microsoft-com:datatypes"><Description dt:dt="string">E-Prime Primary Realtime Clock</Description><StartTime><Timestamp dt:dt="int">0</Timestamp><DateUtc dt:dt="string">2017-07-18T12:44:07Z</DateUtc></StartTime><FrequencyChanges><FrequencyChange><Frequency dt:dt="r8">3328124</Frequency><Timestamp dt:dt="r8">79380712086</Timestamp><Current dt:dt="…	59.941	1	left	2071969290	07-18-2017	14:44:07		female	482	{LEFTARROW}	53							0	1152960	1152698	{LEFTARROW}	262	1151585	1151246	839	left4,8	26	14	461	mask26	0	1152681	1	1152481	eqm10_NoEyeNmodel1_dir	90	HV	gazeCOD	GazeCoDxp	1	400	0	1152180	-5	1152080
GazeCoD_1Model_male	20	2	22	<?xml version="1.0"?>\n<Clock xmlns:dt="urn:schemas-microsoft-com:datatypes"><Description dt:dt="string">E-Prime Primary Realtime Clock</Description><StartTime><Timestamp dt:dt="int">0</Timestamp><DateUtc dt:dt="string">2017-07-18T12:44:07Z</DateUtc></StartTime><FrequencyChanges><FrequencyChange><Frequency dt:dt="r8">3328124</Frequency><Timestamp dt:dt="r8">79380712086</Timestamp><Current dt:dt="…	59.941	1	left	2071969290	07-18-2017	14:44:07		female	483	{RIGHTARROW}	42							0	1154600	1154399	{RIGHTARROW}	201	1153286	1152981	805	right4,8	9	14	462	mask9	0	1154383	1	1154183	eqm10_NoEyeNmodel1_dir	0	V	gazeCOD	GazeCoDxp	1	400	0	1153882	-4	1153782
GazeCoD_1Model_male	20	2	22	<?xml version="1.0"?>\n<Clock xmlns:dt="urn:schemas-microsoft-com:datatypes"><Description dt:dt="string">E-Prime Primary Realtime Clock</Description><StartTime><Timestamp dt:dt="int">0</Timestamp><DateUtc dt:dt="string">2017-07-18T12:44:07Z</DateUtc></StartTime><FrequencyChanges><FrequencyChange><Frequency dt:dt="r8">3328124</Frequency><Timestamp dt:dt="r8">79380712086</Timestamp><Current dt:dt="…	59.941	1	left	2071969290	07-18-2017	14:44:07		female	484	{LEFTARROW}	49							0	1156192	1156068	{RIGHTARROW}	124	1154953	1154616	837	left1,6	2	15	463	mask2	0	1156051	0	1155851	eqm10_NoEyeNmodel1_dir	0	V	gazeCOD	GazeCoDxp	0	400	0	1155551	-2	1155451
GazeCoD_1Model_male	20	2	22	<?xml version="1.0"?>\n<Clock xmlns:dt="urn:schemas-microsoft-com:datatypes"><Description dt:dt="string">E-Prime Primary Realtime Clock</Description><StartTime><Timestamp dt:dt="int">0</Timestamp><DateUtc dt:dt="string">2017-07-18T12:44:07Z</DateUtc></StartTime><FrequencyChanges><FrequencyChange><Frequency dt:dt="r8">3328124</Frequency><Timestamp dt:dt="r8">79380712086</Timestamp><Current dt:dt="…	59.941	1	left	2071969290	07-18-2017	14:44:07		female	485	{RIGHTARROW}	42							0	1157696	1157569	{RIGHTARROW}	127	1156457	1156201	756	right4,8	9	15	464	mask9	0	1157552	0	1157352	eqm10_NoEyeNmodel1_dir	0	V	gazeCOD	GazeCoDxp	1	400	0	1157052	-5	1156952
GazeCoD_1Model_male	20	2	22	<?xml version="1.0"?>\n<Clock xmlns:dt="urn:schemas-microsoft-com:datatypes"><Description dt:dt="string">E-Prime Primary Realtime Clock</Description><StartTime><Timestamp dt:dt="int">0</Timestamp><DateUtc dt:dt="string">2017-07-18T12:44:07Z</DateUtc></StartTime><FrequencyChanges><FrequencyChange><Frequency dt:dt="r8">3328124</Frequency><Timestamp dt:dt="r8">79380712086</Timestamp><Current dt:dt="…	59.941	1	left	2071969290	07-18-2017	14:44:07		female	486	{RIGHTARROW}	44							0	1161064	1159288	{RIGHTARROW}	1776	1158173	1157719	954	right3,2	8	15	465	mask8	0	1159271	1	1159071	eqm10_NoEyeNmodel1_dir	0	V	gazeCOD	GazeCoDxp	1	400	0	1158770	-3	1158670
GazeCoD_1Model_male	20	2	22	<?xml version="1.0"?>\n<Clock xmlns:dt="urn:schemas-microsoft-com:datatypes"><Description dt:dt="string">E-Prime Primary Realtime Clock</Description><StartTime><Timestamp dt:dt="int">0</Timestamp><DateUtc dt:dt="string">2017-07-18T12:44:07Z</DateUtc></StartTime><FrequencyChanges><FrequencyChange><Frequency dt:dt="r8">3328124</Frequency><Timestamp dt:dt="r8">79380712086</Timestamp><Current dt:dt="…	59.941	1	left	2071969290	07-18-2017	14:44:07		female	487	{RIGHTARROW}	40							0	1162592	1162508	{RIGHTARROW}	84	1161391	1161073	818	right6,4	10	15	466	mask10	0	1162491	1	1162291	eqm10_NoEyeNmodel1_dir	0	V	gazeCOD	GazeCoDxp	1	400	0	1161990	-1	1161890
GazeCoD_1Model_male	20	2	22	<?xml version="1.0"?>\n<Clock xmlns:dt="urn:schemas-microsoft-com:datatypes"><Description dt:dt="string">E-Prime Primary Realtime Clock</Description><StartTime><Timestamp dt:dt="int">0</Timestamp><DateUtc dt:dt="string">2017-07-18T12:44:07Z</DateUtc></StartTime><FrequencyChanges><FrequencyChange><Frequency dt:dt="r8">3328124</Frequency><Timestamp dt:dt="r8">79380712086</Timestamp><Current dt:dt="…	59.941	1	left	2071969290	07-18-2017	14:44:07		female	488	{LEFTARROW}	51							0	1164352	1164143	{DOWNARROW}	209	1163019	1162608	911	left3,2	25	15	467	mask25	0	1164126	1	1163926	eqm10_NoEyeNmodel1_dir	90	HV	gazeCOD	GazeCoDxp	0	400	0	1163625	6	1163525
GazeCoD_1Model_male	20	2	22	<?xml version="1.0"?>\n<Clock xmlns:dt="urn:schemas-microsoft-com:datatypes"><Description dt:dt="string">E-Prime Primary Realtime Clock</Description><StartTime><Timestamp dt:dt="int">0</Timestamp><DateUtc dt:dt="string">2017-07-18T12:44:07Z</DateUtc></StartTime><FrequencyChanges><FrequencyChange><Frequency dt:dt="r8">3328124</Frequency><Timestamp dt:dt="r8">79380712086</Timestamp><Current dt:dt="…	59.941	1	left	2071969290	07-18-2017	14:44:07		female	489	{RIGHTARROW}	44							0	1166376	1165928	{DOWNARROW}	448	1164812	1164376	936	right3,2	19	15	468	mask19	0	1165911	1	1165711	eqm10_NoEyeNmodel1_dir	90	H	gazeCOD	GazeCoDxp	0	400	0	1165410	-2	1165310
GazeCoD_1Model_male	20	2	22	<?xml version="1.0"?>\n<Clock xmlns:dt="urn:schemas-microsoft-com:datatypes"><Description dt:dt="string">E-Prime Primary Realtime Clock</Description><StartTime><Timestamp dt:dt="int">0</Timestamp><DateUtc dt:dt="string">2017-07-18T12:44:07Z</DateUtc></StartTime><FrequencyChanges><FrequencyChange><Frequency dt:dt="r8">3328124</Frequency><Timestamp dt:dt="r8">79380712086</Timestamp><Current dt:dt="…	59.941	1	left	2071969290	07-18-2017	14:44:07		female	490	{LEFTARROW}	78							0	1167944	1167896	{LEFTARROW}	48	1166770	1166395	875	left8	28	15	469	mask28	0	1167880	1	1167680	eqm10_NoEyeNmodel1_dir	90	HV	gazeCOD	GazeCoDxp	1	400	0	1167379	9	1167279
GazeCoD_1Model_male	20	2	22	<?xml version="1.0"?>\n<Clock xmlns:dt="urn:schemas-microsoft-com:datatypes"><Description dt:dt="string">E-Prime Primary Realtime Clock</Description><StartTime><Timestamp dt:dt="int">0</Timestamp><DateUtc dt:dt="string">2017-07-18T12:44:07Z</DateUtc></StartTime><FrequencyChanges><FrequencyChange><Frequency dt:dt="r8">3328124</Frequency><Timestamp dt:dt="r8">79380712086</Timestamp><Current dt:dt="…	59.941	1	left	2071969290	07-18-2017	14:44:07		female	491	{LEFTARROW}	51							0	1169800	1169381	{RIGHTARROW}	419	1168265	1167963	802	left3,2	3	15	470	mask3	0	1169364	0	1169164	eqm10_NoEyeNmodel1_dir	0	V	gazeCOD	GazeCoDxp	0	400	0	1168864	-1	1168764
GazeCoD_1Model_male	20	2	22	<?xml version="1.0"?>\n<Clock xmlns:dt="urn:schemas-microsoft-com:datatypes"><Description dt:dt="string">E-Prime Primary Realtime Clock</Description><StartTime><Timestamp dt:dt="int">0</Timestamp><DateUtc dt:dt="string">2017-07-18T12:44:07Z</DateUtc></StartTime><FrequencyChanges><FrequencyChange><Frequency dt:dt="r8">3328124</Frequency><Timestamp dt:dt="r8">79380712086</Timestamp><Current dt:dt="…	59.941	1	left	2071969290	07-18-2017	14:44:07		female	492	{RIGHTARROW}	77							0	1171696	1171400	{DOWNARROW}	296	1170284	1169815	969	right8	22	15	471	mask22	0	1171383	0	1171183	eqm10_NoEyeNmodel1_dir	90	H	gazeCOD	GazeCoDxp	0	400	0	1170883	-1	1170783
GazeCoD_1Model_male	20	2	22	<?xml version="1.0"?>\n<Clock xmlns:dt="urn:schemas-microsoft-com:datatypes"><Description dt:dt="string">E-Prime Primary Realtime Clock</Description><StartTime><Timestamp dt:dt="int">0</Timestamp><DateUtc dt:dt="string">2017-07-18T12:44:07Z</DateUtc></StartTime><FrequencyChanges><FrequencyChange><Frequency dt:dt="r8">3328124</Frequency><Timestamp dt:dt="r8">79380712086</Timestamp><Current dt:dt="…	59.941	1	left	2071969290	07-18-2017	14:44:07		female	493	{RIGHTARROW}	46							0	1173320	1173102	{RIGHTARROW}	218	1171978	1171717	761	right1,6	18	15	472	mask18	0	1173085	1	1172885	eqm10_NoEyeNmodel1_dir	90	H	gazeCOD	GazeCoDxp	1	400	0	1172584	6	1172484
GazeCoD_1Model_male	20	2	22	<?xml version="1.0"?>\n<Clock xmlns:dt="urn:schemas-microsoft-com:datatypes"><Description dt:dt="string">E-Prime Primary Realtime Clock</Description><StartTime><Timestamp dt:dt="int">0</Timestamp><DateUtc dt:dt="string">2017-07-18T12:44:07Z</DateUtc></StartTime><FrequencyChanges><FrequencyChange><Frequency dt:dt="r8">3328124</Frequency><Timestamp dt:dt="r8">79380712086</Timestamp><Current dt:dt="…	59.941	1	left	2071969290	07-18-2017	14:44:07		female	494	{RIGHTARROW}	40							0	1174880	1174787	{RIGHTARROW}	93	1173673	1173335	838	right6,4	21	15	473	mask21	0	1174770	1	1174570	eqm10_NoEyeNmodel1_dir	90	H	gazeCOD	GazeCoDxp	1	400	0	1174269	-4	1174169
GazeCoD_1Model_male	20	2	22	<?xml version="1.0"?>\n<Clock xmlns:dt="urn:schemas-microsoft-com:datatypes"><Description dt:dt="string">E-Prime Primary Realtime Clock</Description><StartTime><Timestamp dt:dt="int">0</Timestamp><DateUtc dt:dt="string">2017-07-18T12:44:07Z</DateUtc></StartTime><FrequencyChanges><FrequencyChange><Frequency dt:dt="r8">3328124</Frequency><Timestamp dt:dt="r8">79380712086</Timestamp><Current dt:dt="…	59.941	1	left	2071969290	07-18-2017	14:44:07		female	495	{RIGHTARROW}	42							0	1176824	1176488	{RIGHTARROW}	336	1175374	1174904	970	right4,8	31	15	474	mask31	0	1176472	1	1176272	eqm10_NoEyeNmodel1_dir	90	HV	gazeCOD	GazeCoDxp	1	400	0	1175971	-3	1175871
GazeCoD_1Model_male	20	2	22	<?xml version="1.0"?>\n<Clock xmlns:dt="urn:schemas-microsoft-com:datatypes"><Description dt:dt="string">E-Prime Primary Realtime Clock</Description><StartTime><Timestamp dt:dt="int">0</Timestamp><DateUtc dt:dt="string">2017-07-18T12:44:07Z</DateUtc></StartTime><FrequencyChanges><FrequencyChange><Frequency dt:dt="r8">3328124</Frequency><Timestamp dt:dt="r8">79380712086</Timestamp><Current dt:dt="…	59.941	1	left	2071969290	07-18-2017	14:44:07		female	496	{RIGHTARROW}	46							0	1178560	1178424	{RIGHTARROW}	136	1177309	1176839	970	right1,6	7	15	475	mask7	0	1178407	1	1178207	eqm10_NoEyeNmodel1_dir	0	V	gazeCOD	GazeCoDxp	1	400	0	1177906	-3	1177806
GazeCoD_1Model_male	20	2	22	<?xml version="1.0"?>\n<Clock xmlns:dt="urn:schemas-microsoft-com:datatypes"><Description dt:dt="string">E-Prime Primary Realtime Clock</Description><StartTime><Timestamp dt:dt="int">0</Timestamp><DateUtc dt:dt="string">2017-07-18T12:44:07Z</DateUtc></StartTime><FrequencyChanges><FrequencyChange><Frequency dt:dt="r8">3328124</Frequency><Timestamp dt:dt="r8">79380712086</Timestamp><Current dt:dt="…	59.941	1	left	2071969290	07-18-2017	14:44:07		female	497	{RIGHTARROW}	77							0	1180200	1180142	{RIGHTARROW}	58	1179019	1178574	945	right8	11	15	476	mask11	0	1180125	0	1179925	eqm10_NoEyeNmodel1_dir	0	V	gazeCOD	GazeCoDxp	1	400	0	1179625	6	1179525
GazeCoD_1Model_male	20	2	22	<?xml version="1.0"?>\n<Clock xmlns:dt="urn:schemas-microsoft-com:datatypes"><Description dt:dt="string">E-Prime Primary Realtime Clock</Description><StartTime><Timestamp dt:dt="int">0</Timestamp><DateUtc dt:dt="string">2017-07-18T12:44:07Z</DateUtc></StartTime><FrequencyChanges><FrequencyChange><Frequency dt:dt="r8">3328124</Frequency><Timestamp dt:dt="r8">79380712086</Timestamp><Current dt:dt="…	59.941	1	left	2071969290	07-18-2017	14:44:07		female	498	{RIGHTARROW}	77							0	1181704	1181594	{RIGHTARROW}	110	1180466	1180209	757	right8	33	15	477	mask33	0	1181577	1	1181377	eqm10_NoEyeNmodel1_dir	90	HV	gazeCOD	GazeCoDxp	1	400	0	1181076	10	1180976
GazeCoD_1Model_male	20	2	22	<?xml version="1.0"?>\n<Clock xmlns:dt="urn:schemas-microsoft-com:datatypes"><Description dt:dt="string">E-Prime Primary Realtime Clock</Description><StartTime><Timestamp dt:dt="int">0</Timestamp><DateUtc dt:dt="string">2017-07-18T12:44:07Z</DateUtc></StartTime><FrequencyChanges><FrequencyChange><Frequency dt:dt="r8">3328124</Frequency><Timestamp dt:dt="r8">79380712086</Timestamp><Current dt:dt="…	59.941	1	left	2071969290	07-18-2017	14:44:07		female	499	{DOWNARROW}	79							0	1183680	1183245	{DOWNARROW}	435	1182120	1181727	893	DG0	12	15	478	mask12	0	1183228	0	1183028	eqm10_NoEyeNmodel1_dir	90	H	gazeCOD	GazeCoDxp	1	400	0	1182728	8	1182628
GazeCoD_1Model_male	20	2	22	<?xml version="1.0"?>\n<Clock xmlns:dt="urn:schemas-microsoft-com:datatypes"><Description dt:dt="string">E-Prime Primary Realtime Clock</Description><StartTime><Timestamp dt:dt="int">0</Timestamp><DateUtc dt:dt="string">2017-07-18T12:44:07Z</DateUtc></StartTime><FrequencyChanges><FrequencyChange><Frequency dt:dt="r8">3328124</Frequency><Timestamp dt:dt="r8">79380712086</Timestamp><Current dt:dt="…	59.941	1	left	2071969290	07-18-2017	14:44:07		female	500	{LEFTARROW}	49							0	1185168	1185114	{LEFTARROW}	54	1184000	1183696	804	left1,6	13	15	479	mask13	0	1185097	0	1184897	eqm10_NoEyeNmodel1_dir	90	H	gazeCOD	GazeCoDxp	1	400	0	1184597	-3	1184497
GazeCoD_1Model_male	20	2	22	<?xml version="1.0"?>\n<Clock xmlns:dt="urn:schemas-microsoft-com:datatypes"><Description dt:dt="string">E-Prime Primary Realtime Clock</Description><StartTime><Timestamp dt:dt="int">0</Timestamp><DateUtc dt:dt="string">2017-07-18T12:44:07Z</DateUtc></StartTime><FrequencyChanges><FrequencyChange><Frequency dt:dt="r8">3328124</Frequency><Timestamp dt:dt="r8">79380712086</Timestamp><Current dt:dt="…	59.941	1	left	2071969290	07-18-2017	14:44:07		female	501	{LEFTARROW}	49							0	1187744	1186632	{DOWNARROW}	1112	1185510	1185181	829	left1,6	24	15	480	mask24	0	1186615	0	1186415	eqm10_NoEyeNmodel1_dir	90	HV	gazeCOD	GazeCoDxp	0	400	0	1186115	5	1186015
GazeCoD_1Model_male	20	2	22	<?xml version="1.0"?>\n<Clock xmlns:dt="urn:schemas-microsoft-com:datatypes"><Description dt:dt="string">E-Prime Primary Realtime Clock</Description><StartTime><Timestamp dt:dt="int">0</Timestamp><DateUtc dt:dt="string">2017-07-18T12:44:07Z</DateUtc></StartTime><FrequencyChanges><FrequencyChange><Frequency dt:dt="r8">3328124</Frequency><Timestamp dt:dt="r8">79380712086</Timestamp><Current dt:dt="…	59.941	1	left	2071969290	07-18-2017	14:44:07		female	502	{LEFTARROW}	78							0	1189432	1189385	{LEFTARROW}	47	1188262	1187767	995	left8	17	15	481	mask17	0	1189368	0	1189168	eqm10_NoEyeNmodel1_dir	90	H	gazeCOD	GazeCoDxp	1	400	0	1188868	6	1188768
GazeCoD_1Model_male	20	2	22	<?xml version="1.0"?>\n<Clock xmlns:dt="urn:schemas-microsoft-com:datatypes"><Description dt:dt="string">E-Prime Primary Realtime Clock</Description><StartTime><Timestamp dt:dt="int">0</Timestamp><DateUtc dt:dt="string">2017-07-18T12:44:07Z</DateUtc></StartTime><FrequencyChanges><FrequencyChange><Frequency dt:dt="r8">3328124</Frequency><Timestamp dt:dt="r8">79380712086</Timestamp><Current dt:dt="…	59.941	1	left	2071969290	07-18-2017	14:44:07		female	503	{LEFTARROW}	53							0	1191528	1190836	{RIGHTARROW}	692	1189716	1189452	764	left4,8	4	15	482	mask4	0	1190819	0	1190619	eqm10_NoEyeNmodel1_dir	0	V	gazeCOD	GazeCoDxp	0	400	0	1190319	3	1190219
GazeCoD_1Model_male	20	2	22	<?xml version="1.0"?>\n<Clock xmlns:dt="urn:schemas-microsoft-com:datatypes"><Description dt:dt="string">E-Prime Primary Realtime Clock</Description><StartTime><Timestamp dt:dt="int">0</Timestamp><DateUtc dt:dt="string">2017-07-18T12:44:07Z</DateUtc></StartTime><FrequencyChanges><FrequencyChange><Frequency dt:dt="r8">3328124</Frequency><Timestamp dt:dt="r8">79380712086</Timestamp><Current dt:dt="…	59.941	1	left	2071969290	07-18-2017	14:44:07		female	504	{RIGHTARROW}	46							0	1193592	1192988	{DOWNARROW}	604	1191877	1191537	840	right1,6	29	15	483	mask29	0	1192972	0	1192772	eqm10_NoEyeNmodel1_dir	90	HV	gazeCOD	GazeCoDxp	0	400	0	1192472	-5	1192372
GazeCoD_1Model_male	20	2	22	<?xml version="1.0"?>\n<Clock xmlns:dt="urn:schemas-microsoft-com:datatypes"><Description dt:dt="string">E-Prime Primary Realtime Clock</Description><StartTime><Timestamp dt:dt="int">0</Timestamp><DateUtc dt:dt="string">2017-07-18T12:44:07Z</DateUtc></StartTime><FrequencyChanges><FrequencyChange><Frequency dt:dt="r8">3328124</Frequency><Timestamp dt:dt="r8">79380712086</Timestamp><Current dt:dt="…	59.941	1	left	2071969290	07-18-2017	14:44:07		female	505	{RIGHTARROW}	44							0	1195112	1195074	{LEFTARROW}	38	1193952	1193606	846	right3,2	30	15	484	mask30	0	1195057	0	1194857	eqm10_NoEyeNmodel1_dir	90	HV	gazeCOD	GazeCoDxp	0	400	0	1194557	5	1194457
GazeCoD_1Model_male	20	2	22	<?xml version="1.0"?>\n<Clock xmlns:dt="urn:schemas-microsoft-com:datatypes"><Description dt:dt="string">E-Prime Primary Realtime Clock</Description><StartTime><Timestamp dt:dt="int">0</Timestamp><DateUtc dt:dt="string">2017-07-18T12:44:07Z</DateUtc></StartTime><FrequencyChanges><FrequencyChange><Frequency dt:dt="r8">3328124</Frequency><Timestamp dt:dt="r8">79380712086</Timestamp><Current dt:dt="…	59.941	1	left	2071969290	07-18-2017	14:44:07		female	506	{LEFTARROW}	55							0	1196872	1196676	{LEFTARROW}	196	1195555	1195124	931	left6,4	5	15	485	mask5	0	1196659	1	1196459	eqm10_NoEyeNmodel1_dir	0	V	gazeCOD	GazeCoDxp	1	400	0	1196158	3	1196058
GazeCoD_1Model_male	20	2	22	<?xml version="1.0"?>\n<Clock xmlns:dt="urn:schemas-microsoft-com:datatypes"><Description dt:dt="string">E-Prime Primary Realtime Clock</Description><StartTime><Timestamp dt:dt="int">0</Timestamp><DateUtc dt:dt="string">2017-07-18T12:44:07Z</DateUtc></StartTime><FrequencyChanges><FrequencyChange><Frequency dt:dt="r8">3328124</Frequency><Timestamp dt:dt="r8">79380712086</Timestamp><Current dt:dt="…	59.941	1	left	2071969290	07-18-2017	14:44:07		female	507	{LEFTARROW}	51							0	1198688	1198411	{LEFTARROW}	277	1197285	1196892	893	left3,2	14	15	486	mask14	0	1198394	1	1198194	eqm10_NoEyeNmodel1_dir	90	H	gazeCOD	GazeCoDxp	1	400	0	1197893	8	1197793
GazeCoD_1Model_male	20	2	22	<?xml version="1.0"?>\n<Clock xmlns:dt="urn:schemas-microsoft-com:datatypes"><Description dt:dt="string">E-Prime Primary Realtime Clock</Description><StartTime><Timestamp dt:dt="int">0</Timestamp><DateUtc dt:dt="string">2017-07-18T12:44:07Z</DateUtc></StartTime><FrequencyChanges><FrequencyChange><Frequency dt:dt="r8">3328124</Frequency><Timestamp dt:dt="r8">79380712086</Timestamp><Current dt:dt="…	59.941	1	left	2071969290	07-18-2017	14:44:07		female	508	{LEFTARROW}	53							0	1200480	1200296	{LEFTARROW}	184	1199181	1198711	970	left4,8	26	15	487	mask26	0	1200279	0	1200079	eqm10_NoEyeNmodel1_dir	90	HV	gazeCOD	GazeCoDxp	1	400	0	1199779	-2	1199679
GazeCoD_1Model_male	20	2	22	<?xml version="1.0"?>\n<Clock xmlns:dt="urn:schemas-microsoft-com:datatypes"><Description dt:dt="string">E-Prime Primary Realtime Clock</Description><StartTime><Timestamp dt:dt="int">0</Timestamp><DateUtc dt:dt="string">2017-07-18T12:44:07Z</DateUtc></StartTime><FrequencyChanges><FrequencyChange><Frequency dt:dt="r8">3328124</Frequency><Timestamp dt:dt="r8">79380712086</Timestamp><Current dt:dt="…	59.941	1	left	2071969290	07-18-2017	14:44:07		female	509	{LEFTARROW}	53							0	1202056	1202014	{LEFTARROW}	42	1200892	1200496	896	left4,8	15	15	488	mask15	0	1201997	0	1201797	eqm10_NoEyeNmodel1_dir	90	H	gazeCOD	GazeCoDxp	1	400	0	1201497	5	1201397
GazeCoD_1Model_male	20	2	22	<?xml version="1.0"?>\n<Clock xmlns:dt="urn:schemas-microsoft-com:datatypes"><Description dt:dt="string">E-Prime Primary Realtime Clock</Description><StartTime><Timestamp dt:dt="int">0</Timestamp><DateUtc dt:dt="string">2017-07-18T12:44:07Z</DateUtc></StartTime><FrequencyChanges><FrequencyChange><Frequency dt:dt="r8">3328124</Frequency><Timestamp dt:dt="r8">79380712086</Timestamp><Current dt:dt="…	59.941	1	left	2071969290	07-18-2017	14:44:07		female	510	{LEFTARROW}	55							0	1205544	1203616	{LEFTARROW}	1928	1202502	1202081	921	left6,4	27	15	489	mask27	0	1203599	0	1203399	eqm10_NoEyeNmodel1_dir	90	HV	gazeCOD	GazeCoDxp	1	400	0	1203099	-3	1202999
GazeCoD_1Model_male	20	2	22	<?xml version="1.0"?>\n<Clock xmlns:dt="urn:schemas-microsoft-com:datatypes"><Description dt:dt="string">E-Prime Primary Realtime Clock</Description><StartTime><Timestamp dt:dt="int">0</Timestamp><DateUtc dt:dt="string">2017-07-18T12:44:07Z</DateUtc></StartTime><FrequencyChanges><FrequencyChange><Frequency dt:dt="r8">3328124</Frequency><Timestamp dt:dt="r8">79380712086</Timestamp><Current dt:dt="…	59.941	1	left	2071969290	07-18-2017	14:44:07		female	511	{RIGHTARROW}	40							0	1207384	1207186	{RIGHTARROW}	198	1206065	1205568	997	right6,4	32	15	490	mask32	0	1207169	0	1206969	eqm10_NoEyeNmodel1_dir	90	HV	gazeCOD	GazeCoDxp	1	400	0	1206669	4	1206569
GazeCoD_1Model_male	20	2	22	<?xml version="1.0"?>\n<Clock xmlns:dt="urn:schemas-microsoft-com:datatypes"><Description dt:dt="string">E-Prime Primary Realtime Clock</Description><StartTime><Timestamp dt:dt="int">0</Timestamp><DateUtc dt:dt="string">2017-07-18T12:44:07Z</DateUtc></StartTime><FrequencyChanges><FrequencyChange><Frequency dt:dt="r8">3328124</Frequency><Timestamp dt:dt="r8">79380712086</Timestamp><Current dt:dt="…	59.941	1	left	2071969290	07-18-2017	14:44:07		female	512	{LEFTARROW}	55							0	1209136	1209005	{LEFTARROW}	131	1207880	1207403	977	left6,4	16	15	491	mask16	0	1208988	1	1208788	eqm10_NoEyeNmodel1_dir	90	H	gazeCOD	GazeCoDxp	1	400	0	1208487	7	1208387
GazeCoD_1Model_male	20	2	22	<?xml version="1.0"?>\n<Clock xmlns:dt="urn:schemas-microsoft-com:datatypes"><Description dt:dt="string">E-Prime Primary Realtime Clock</Description><StartTime><Timestamp dt:dt="int">0</Timestamp><DateUtc dt:dt="string">2017-07-18T12:44:07Z</DateUtc></StartTime><FrequencyChanges><FrequencyChange><Frequency dt:dt="r8">3328124</Frequency><Timestamp dt:dt="r8">79380712086</Timestamp><Current dt:dt="…	59.941	1	left	2071969290	07-18-2017	14:44:07		female	513	{DOWNARROW}	79							0	1210768	1210556	{LEFTARROW}	212	1209433	1209155	778	DG0	23	15	492	mask23	0	1210539	0	1210339	eqm10_NoEyeNmodel1_dir	90	HV	gazeCOD	GazeCoDxp	0	400	0	1210039	6	1209939
GazeCoD_1Model_male	20	2	22	<?xml version="1.0"?>\n<Clock xmlns:dt="urn:schemas-microsoft-com:datatypes"><Description dt:dt="string">E-Prime Primary Realtime Clock</Description><StartTime><Timestamp dt:dt="int">0</Timestamp><DateUtc dt:dt="string">2017-07-18T12:44:07Z</DateUtc></StartTime><FrequencyChanges><FrequencyChange><Frequency dt:dt="r8">3328124</Frequency><Timestamp dt:dt="r8">79380712086</Timestamp><Current dt:dt="…	59.941	1	left	2071969290	07-18-2017	14:44:07		female	514	{RIGHTARROW}	42							0	1213048	1212241	{LEFTARROW}	807	1211129	1210790	839	right4,8	20	15	493	mask20	0	1212224	0	1212024	eqm10_NoEyeNmodel1_dir	90	H	gazeCOD	GazeCoDxp	0	400	0	1211724	-5	1211624
GazeCoD_1Model_male	20	2	22	<?xml version="1.0"?>\n<Clock xmlns:dt="urn:schemas-microsoft-com:datatypes"><Description dt:dt="string">E-Prime Primary Realtime Clock</Description><StartTime><Timestamp dt:dt="int">0</Timestamp><DateUtc dt:dt="string">2017-07-18T12:44:07Z</DateUtc></StartTime><FrequencyChanges><FrequencyChange><Frequency dt:dt="r8">3328124</Frequency><Timestamp dt:dt="r8">79380712086</Timestamp><Current dt:dt="…	59.941	1	left	2071969290	07-18-2017	14:44:07		female	515	{LEFTARROW}	78							0	1215112	1214644	{LEFTARROW}	468	1213526	1213059	967	left8	6	15	494	mask6	0	1214627	1	1214427	eqm10_NoEyeNmodel1_dir	0	V	gazeCOD	GazeCoDxp	1	400	0	1214126	0	1214026
GazeCoD_1Model_male	20	2	22	<?xml version="1.0"?>\n<Clock xmlns:dt="urn:schemas-microsoft-com:datatypes"><Description dt:dt="string">E-Prime Primary Realtime Clock</Description><StartTime><Timestamp dt:dt="int">0</Timestamp><DateUtc dt:dt="string">2017-07-18T12:44:07Z</DateUtc></StartTime><FrequencyChanges><FrequencyChange><Frequency dt:dt="r8">3328124</Frequency><Timestamp dt:dt="r8">79380712086</Timestamp><Current dt:dt="…	59.941	1	left	2071969290	07-18-2017	14:44:07		female	516	{DOWNARROW}	79							0	1217008	1216612	{RIGHTARROW}	396	1215498	1215127	871	DG0	1	15	495	mask1	0	1216595	0	1216395	eqm10_NoEyeNmodel1_dir	0	V	gazeCOD	GazeCoDxp	0	400	0	1216095	-3	1215995
GazeCoD_1Model_male	20	2	22	<?xml version="1.0"?>\n<Clock xmlns:dt="urn:schemas-microsoft-com:datatypes"><Description dt:dt="string">E-Prime Primary Realtime Clock</Description><StartTime><Timestamp dt:dt="int">0</Timestamp><DateUtc dt:dt="string">2017-07-18T12:44:07Z</DateUtc></StartTime><FrequencyChanges><FrequencyChange><Frequency dt:dt="r8">3328124</Frequency><Timestamp dt:dt="r8">79380712086</Timestamp><Current dt:dt="…	59.941	1	left	2071969290	07-18-2017	14:44:07		female	517	{RIGHTARROW}	46							0	1222096	1221117	{RIGHTARROW}	979	1219996	1219565	931	right1,6	18	16	496	mask18	0	1221100	0	1220900	eqm10_NoEyeNmodel1_dir	90	H	gazeCOD	GazeCoDxp	1	400	0	1220600	4	1220500
GazeCoD_1Model_male	20	2	22	<?xml version="1.0"?>\n<Clock xmlns:dt="urn:schemas-microsoft-com:datatypes"><Description dt:dt="string">E-Prime Primary Realtime Clock</Description><StartTime><Timestamp dt:dt="int">0</Timestamp><DateUtc dt:dt="string">2017-07-18T12:44:07Z</DateUtc></StartTime><FrequencyChanges><FrequencyChange><Frequency dt:dt="r8">3328124</Frequency><Timestamp dt:dt="r8">79380712086</Timestamp><Current dt:dt="…	59.941	1	left	2071969290	07-18-2017	14:44:07		female	518	{LEFTARROW}	51							0	1223776	1223536	{LEFTARROW}	240	1222418	1222118	800	left3,2	14	16	497	mask14	0	1223519	0	1223319	eqm10_NoEyeNmodel1_dir	90	H	gazeCOD	GazeCoDxp	1	400	0	1223019	1	1222919
GazeCoD_1Model_male	20	2	22	<?xml version="1.0"?>\n<Clock xmlns:dt="urn:schemas-microsoft-com:datatypes"><Description dt:dt="string">E-Prime Primary Realtime Clock</Description><StartTime><Timestamp dt:dt="int">0</Timestamp><DateUtc dt:dt="string">2017-07-18T12:44:07Z</DateUtc></StartTime><FrequencyChanges><FrequencyChange><Frequency dt:dt="r8">3328124</Frequency><Timestamp dt:dt="r8">79380712086</Timestamp><Current dt:dt="…	59.941	1	left	2071969290	07-18-2017	14:44:07		female	519	{DOWNARROW}	79							0	1225384	1225188	{RIGHTARROW}	196	1224076	1223786	790	DG0	1	16	498	mask1	0	1225171	0	1224971	eqm10_NoEyeNmodel1_dir	0	V	gazeCOD	GazeCoDxp	0	400	0	1224671	-5	1224571
GazeCoD_1Model_male	20	2	22	<?xml version="1.0"?>\n<Clock xmlns:dt="urn:schemas-microsoft-com:datatypes"><Description dt:dt="string">E-Prime Primary Realtime Clock</Description><StartTime><Timestamp dt:dt="int">0</Timestamp><DateUtc dt:dt="string">2017-07-18T12:44:07Z</DateUtc></StartTime><FrequencyChanges><FrequencyChange><Frequency dt:dt="r8">3328124</Frequency><Timestamp dt:dt="r8">79380712086</Timestamp><Current dt:dt="…	59.941	1	left	2071969290	07-18-2017	14:44:07		female	520	{RIGHTARROW}	44							0	1227576	1226956	{RIGHTARROW}	620	1225841	1225405	936	right3,2	30	16	499	mask30	0	1226939	0	1226739	eqm10_NoEyeNmodel1_dir	90	HV	gazeCOD	GazeCoDxp	1	400	0	1226439	-2	1226339
GazeCoD_1Model_male	20	2	22	<?xml version="1.0"?>\n<Clock xmlns:dt="urn:schemas-microsoft-com:datatypes"><Description dt:dt="string">E-Prime Primary Realtime Clock</Description><StartTime><Timestamp dt:dt="int">0</Timestamp><DateUtc dt:dt="string">2017-07-18T12:44:07Z</DateUtc></StartTime><FrequencyChanges><FrequencyChange><Frequency dt:dt="r8">3328124</Frequency><Timestamp dt:dt="r8">79380712086</Timestamp><Current dt:dt="…	59.941	1	left	2071969290	07-18-2017	14:44:07		female	521	{RIGHTARROW}	42							0	1229328	1229142	{LEFTARROW}	186	1228022	1227590	932	right4,8	20	16	500	mask20	0	1229125	1	1228925	eqm10_NoEyeNmodel1_dir	90	H	gazeCOD	GazeCoDxp	0	400	0	1228624	2	1228524
GazeCoD_1Model_male	20	2	22	<?xml version="1.0"?>\n<Clock xmlns:dt="urn:schemas-microsoft-com:datatypes"><Description dt:dt="string">E-Prime Primary Realtime Clock</Description><StartTime><Timestamp dt:dt="int">0</Timestamp><DateUtc dt:dt="string">2017-07-18T12:44:07Z</DateUtc></StartTime><FrequencyChanges><FrequencyChange><Frequency dt:dt="r8">3328124</Frequency><Timestamp dt:dt="r8">79380712086</Timestamp><Current dt:dt="…	59.941	1	left	2071969290	07-18-2017	14:44:07		female	522	{RIGHTARROW}	77							0	1231152	1230877	{LEFTARROW}	275	1229757	1229342	915	right8	22	16	501	mask22	0	1230860	1	1230660	eqm10_NoEyeNmodel1_dir	90	H	gazeCOD	GazeCoDxp	0	400	0	1230359	2	1230259
GazeCoD_1Model_male	20	2	22	<?xml version="1.0"?>\n<Clock xmlns:dt="urn:schemas-microsoft-com:datatypes"><Description dt:dt="string">E-Prime Primary Realtime Clock</Description><StartTime><Timestamp dt:dt="int">0</Timestamp><DateUtc dt:dt="string">2017-07-18T12:44:07Z</DateUtc></StartTime><FrequencyChanges><FrequencyChange><Frequency dt:dt="r8">3328124</Frequency><Timestamp dt:dt="r8">79380712086</Timestamp><Current dt:dt="…	59.941	1	left	2071969290	07-18-2017	14:44:07		female	523	{RIGHTARROW}	44							0	1232824	1232612	{RIGHTARROW}	212	1231496	1231177	819	right3,2	8	16	502	mask8	0	1232595	0	1232395	eqm10_NoEyeNmodel1_dir	0	V	gazeCOD	GazeCoDxp	1	400	0	1232095	-1	1231995
GazeCoD_1Model_male	20	2	22	<?xml version="1.0"?>\n<Clock xmlns:dt="urn:schemas-microsoft-com:datatypes"><Description dt:dt="string">E-Prime Primary Realtime Clock</Description><StartTime><Timestamp dt:dt="int">0</Timestamp><DateUtc dt:dt="string">2017-07-18T12:44:07Z</DateUtc></StartTime><FrequencyChanges><FrequencyChange><Frequency dt:dt="r8">3328124</Frequency><Timestamp dt:dt="r8">79380712086</Timestamp><Current dt:dt="…	59.941	1	left	2071969290	07-18-2017	14:44:07		female	524	{RIGHTARROW}	40							0	1234408	1234263	{RIGHTARROW}	145	1233145	1232845	800	right6,4	10	16	503	mask10	0	1234247	1	1234047	eqm10_NoEyeNmodel1_dir	0	V	gazeCOD	GazeCoDxp	1	400	0	1233746	1	1233646
GazeCoD_1Model_male	20	2	22	<?xml version="1.0"?>\n<Clock xmlns:dt="urn:schemas-microsoft-com:datatypes"><Description dt:dt="string">E-Prime Primary Realtime Clock</Description><StartTime><Timestamp dt:dt="int">0</Timestamp><DateUtc dt:dt="string">2017-07-18T12:44:07Z</DateUtc></StartTime><FrequencyChanges><FrequencyChange><Frequency dt:dt="r8">3328124</Frequency><Timestamp dt:dt="r8">79380712086</Timestamp><Current dt:dt="…	59.941	1	left	2071969290	07-18-2017	14:44:07		female	525	{DOWNARROW}	79							0	1238000	1235999	{RIGHTARROW}	2001	1234886	1234430	956	DG0	23	16	504	mask23	0	1235982	1	1235782	eqm10_NoEyeNmodel1_dir	90	HV	gazeCOD	GazeCoDxp	0	400	0	1235481	-5	1235381
GazeCoD_1Model_male	20	2	22	<?xml version="1.0"?>\n<Clock xmlns:dt="urn:schemas-microsoft-com:datatypes"><Description dt:dt="string">E-Prime Primary Realtime Clock</Description><StartTime><Timestamp dt:dt="int">0</Timestamp><DateUtc dt:dt="string">2017-07-18T12:44:07Z</DateUtc></StartTime><FrequencyChanges><FrequencyChange><Frequency dt:dt="r8">3328124</Frequency><Timestamp dt:dt="r8">79380712086</Timestamp><Current dt:dt="…	59.941	1	left	2071969290	07-18-2017	14:44:07		female	526	{LEFTARROW}	55							0	1240376	1239452	{DOWNARROW}	924	1238340	1238017	823	left6,4	5	16	505	mask5	0	1239435	0	1239235	eqm10_NoEyeNmodel1_dir	0	V	gazeCOD	GazeCoDxp	0	400	0	1238935	-5	1238835
GazeCoD_1Model_male	20	2	22	<?xml version="1.0"?>\n<Clock xmlns:dt="urn:schemas-microsoft-com:datatypes"><Description dt:dt="string">E-Prime Primary Realtime Clock</Description><StartTime><Timestamp dt:dt="int">0</Timestamp><DateUtc dt:dt="string">2017-07-18T12:44:07Z</DateUtc></StartTime><FrequencyChanges><FrequencyChange><Frequency dt:dt="r8">3328124</Frequency><Timestamp dt:dt="r8">79380712086</Timestamp><Current dt:dt="…	59.941	1	left	2071969290	07-18-2017	14:44:07		female	527	{LEFTARROW}	78							0	1242312	1241921	{LEFTARROW}	391	1240800	1240386	914	left8	6	16	506	mask6	0	1241904	0	1241704	eqm10_NoEyeNmodel1_dir	0	V	gazeCOD	GazeCoDxp	1	400	0	1241404	4	1241304
GazeCoD_1Model_male	20	2	22	<?xml version="1.0"?>\n<Clock xmlns:dt="urn:schemas-microsoft-com:datatypes"><Description dt:dt="string">E-Prime Primary Realtime Clock</Description><StartTime><Timestamp dt:dt="int">0</Timestamp><DateUtc dt:dt="string">2017-07-18T12:44:07Z</DateUtc></StartTime><FrequencyChanges><FrequencyChange><Frequency dt:dt="r8">3328124</Frequency><Timestamp dt:dt="r8">79380712086</Timestamp><Current dt:dt="…	59.941	1	left	2071969290	07-18-2017	14:44:07		female	528	{LEFTARROW}	55							0	1243912	1243823	{LEFTARROW}	89	1242699	1242322	877	left6,4	16	16	507	mask16	0	1243806	0	1243606	eqm10_NoEyeNmodel1_dir	90	H	gazeCOD	GazeCoDxp	1	400	0	1243306	7	1243206
GazeCoD_1Model_male	20	2	22	<?xml version="1.0"?>\n<Clock xmlns:dt="urn:schemas-microsoft-com:datatypes"><Description dt:dt="string">E-Prime Primary Realtime Clock</Description><StartTime><Timestamp dt:dt="int">0</Timestamp><DateUtc dt:dt="string">2017-07-18T12:44:07Z</DateUtc></StartTime><FrequencyChanges><FrequencyChange><Frequency dt:dt="r8">3328124</Frequency><Timestamp dt:dt="r8">79380712086</Timestamp><Current dt:dt="…	59.941	1	left	2071969290	07-18-2017	14:44:07		female	529	{LEFTARROW}	49							0	1245536	1245491	{LEFTARROW}	45	1244372	1243923	949	left1,6	13	16	508	mask13	0	1245475	1	1245275	eqm10_NoEyeNmodel1_dir	90	H	gazeCOD	GazeCoDxp	1	400	0	1244974	2	1244874
GazeCoD_1Model_male	20	2	22	<?xml version="1.0"?>\n<Clock xmlns:dt="urn:schemas-microsoft-com:datatypes"><Description dt:dt="string">E-Prime Primary Realtime Clock</Description><StartTime><Timestamp dt:dt="int">0</Timestamp><DateUtc dt:dt="string">2017-07-18T12:44:07Z</DateUtc></StartTime><FrequencyChanges><FrequencyChange><Frequency dt:dt="r8">3328124</Frequency><Timestamp dt:dt="r8">79380712086</Timestamp><Current dt:dt="…	59.941	1	left	2071969290	07-18-2017	14:44:07		female	530	{RIGHTARROW}	40							0	1247016	1246993	{LEFTARROW}	23	1245873	1245558	815	right6,4	21	16	509	mask21	0	1246976	0	1246776	eqm10_NoEyeNmodel1_dir	90	H	gazeCOD	GazeCoDxp	0	400	0	1246476	3	1246376
GazeCoD_1Model_male	20	2	22	<?xml version="1.0"?>\n<Clock xmlns:dt="urn:schemas-microsoft-com:datatypes"><Description dt:dt="string">E-Prime Primary Realtime Clock</Description><StartTime><Timestamp dt:dt="int">0</Timestamp><DateUtc dt:dt="string">2017-07-18T12:44:07Z</DateUtc></StartTime><FrequencyChanges><FrequencyChange><Frequency dt:dt="r8">3328124</Frequency><Timestamp dt:dt="r8">79380712086</Timestamp><Current dt:dt="…	59.941	1	left	2071969290	07-18-2017	14:44:07		female	531	{LEFTARROW}	51							0	1251520	1248394	{RIGHTARROW}	3126	1247278	1247026	752	left3,2	25	16	510	mask25	0	1248378	1	1248178	eqm10_NoEyeNmodel1_dir	90	HV	gazeCOD	GazeCoDxp	0	400	0	1247877	-1	1247777
GazeCoD_1Model_male	20	2	22	<?xml version="1.0"?>\n<Clock xmlns:dt="urn:schemas-microsoft-com:datatypes"><Description dt:dt="string">E-Prime Primary Realtime Clock</Description><StartTime><Timestamp dt:dt="int">0</Timestamp><DateUtc dt:dt="string">2017-07-18T12:44:07Z</DateUtc></StartTime><FrequencyChanges><FrequencyChange><Frequency dt:dt="r8">3328124</Frequency><Timestamp dt:dt="r8">79380712086</Timestamp><Current dt:dt="…	59.941	1	left	2071969290	07-18-2017	14:44:07		female	532	{LEFTARROW}	53							0	1255752	1252966	{DOWNARROW}	2786	1251846	1251531	815	left4,8	4	16	511	mask4	0	1252949	1	1252749	eqm10_NoEyeNmodel1_dir	0	V	gazeCOD	GazeCoDxp	0	400	0	1252448	2	1252348
GazeCoD_1Model_male	20	2	22	<?xml version="1.0"?>\n<Clock xmlns:dt="urn:schemas-microsoft-com:datatypes"><Description dt:dt="string">E-Prime Primary Realtime Clock</Description><StartTime><Timestamp dt:dt="int">0</Timestamp><DateUtc dt:dt="string">2017-07-18T12:44:07Z</DateUtc></StartTime><FrequencyChanges><FrequencyChange><Frequency dt:dt="r8">3328124</Frequency><Timestamp dt:dt="r8">79380712086</Timestamp><Current dt:dt="…	59.941	1	left	2071969290	07-18-2017	14:44:07		female	533	{LEFTARROW}	55							0	1257712	1257337	{LEFTARROW}	375	1256219	1255769	950	left6,4	27	16	512	mask27	0	1257320	0	1257120	eqm10_NoEyeNmodel1_dir	90	HV	gazeCOD	GazeCoDxp	1	400	0	1256820	1	1256720
GazeCoD_1Model_male	20	2	22	<?xml version="1.0"?>\n<Clock xmlns:dt="urn:schemas-microsoft-com:datatypes"><Description dt:dt="string">E-Prime Primary Realtime Clock</Description><StartTime><Timestamp dt:dt="int">0</Timestamp><DateUtc dt:dt="string">2017-07-18T12:44:07Z</DateUtc></StartTime><FrequencyChanges><FrequencyChange><Frequency dt:dt="r8">3328124</Frequency><Timestamp dt:dt="r8">79380712086</Timestamp><Current dt:dt="…	59.941	1	left	2071969290	07-18-2017	14:44:07		female	534	{RIGHTARROW}	77							0	1259520	1259339	{RIGHTARROW}	181	1258227	1257737	990	right8	33	16	513	mask33	0	1259322	0	1259122	eqm10_NoEyeNmodel1_dir	90	HV	gazeCOD	GazeCoDxp	1	400	0	1258822	-5	1258722
GazeCoD_1Model_male	20	2	22	<?xml version="1.0"?>\n<Clock xmlns:dt="urn:schemas-microsoft-com:datatypes"><Description dt:dt="string">E-Prime Primary Realtime Clock</Description><StartTime><Timestamp dt:dt="int">0</Timestamp><DateUtc dt:dt="string">2017-07-18T12:44:07Z</DateUtc></StartTime><FrequencyChanges><FrequencyChange><Frequency dt:dt="r8">3328124</Frequency><Timestamp dt:dt="r8">79380712086</Timestamp><Current dt:dt="…	59.941	1	left	2071969290	07-18-2017	14:44:07		female	535	{RIGHTARROW}	40							0	1261200	1261007	{RIGHTARROW}	193	1259881	1259539	842	right6,4	32	16	514	mask32	0	1260990	0	1260790	eqm10_NoEyeNmodel1_dir	90	HV	gazeCOD	GazeCoDxp	1	400	0	1260490	9	1260390
GazeCoD_1Model_male	20	2	22	<?xml version="1.0"?>\n<Clock xmlns:dt="urn:schemas-microsoft-com:datatypes"><Description dt:dt="string">E-Prime Primary Realtime Clock</Description><StartTime><Timestamp dt:dt="int">0</Timestamp><DateUtc dt:dt="string">2017-07-18T12:44:07Z</DateUtc></StartTime><FrequencyChanges><FrequencyChange><Frequency dt:dt="r8">3328124</Frequency><Timestamp dt:dt="r8">79380712086</Timestamp><Current dt:dt="…	59.941	1	left	2071969290	07-18-2017	14:44:07		female	536	{RIGHTARROW}	46							0	1262816	1262609	{RIGHTARROW}	207	1261486	1261224	762	right1,6	29	16	515	mask29	0	1262592	1	1262392	eqm10_NoEyeNmodel1_dir	90	HV	gazeCOD	GazeCoDxp	1	400	0	1262091	5	1261991
GazeCoD_1Model_male	20	2	22	<?xml version="1.0"?>\n<Clock xmlns:dt="urn:schemas-microsoft-com:datatypes"><Description dt:dt="string">E-Prime Primary Realtime Clock</Description><StartTime><Timestamp dt:dt="int">0</Timestamp><DateUtc dt:dt="string">2017-07-18T12:44:07Z</DateUtc></StartTime><FrequencyChanges><FrequencyChange><Frequency dt:dt="r8">3328124</Frequency><Timestamp dt:dt="r8">79380712086</Timestamp><Current dt:dt="…	59.941	1	left	2071969290	07-18-2017	14:44:07		female	537	{LEFTARROW}	51							0	1264664	1264377	{DOWNARROW}	287	1263255	1262826	929	left3,2	3	16	516	mask3	0	1264360	0	1264160	eqm10_NoEyeNmodel1_dir	0	V	gazeCOD	GazeCoDxp	0	400	0	1263860	5	1263760
GazeCoD_1Model_male	20	2	22	<?xml version="1.0"?>\n<Clock xmlns:dt="urn:schemas-microsoft-com:datatypes"><Description dt:dt="string">E-Prime Primary Realtime Clock</Description><StartTime><Timestamp dt:dt="int">0</Timestamp><DateUtc dt:dt="string">2017-07-18T12:44:07Z</DateUtc></StartTime><FrequencyChanges><FrequencyChange><Frequency dt:dt="r8">3328124</Frequency><Timestamp dt:dt="r8">79380712086</Timestamp><Current dt:dt="…	59.941	1	left	2071969290	07-18-2017	14:44:07		female	538	{RIGHTARROW}	42							0	1266160	1266096	{RIGHTARROW}	64	1264983	1264678	805	right4,8	31	16	517	mask31	0	1266079	1	1265879	eqm10_NoEyeNmodel1_dir	90	HV	gazeCOD	GazeCoDxp	1	400	0	1265578	-5	1265478
GazeCoD_1Model_male	20	2	22	<?xml version="1.0"?>\n<Clock xmlns:dt="urn:schemas-microsoft-com:datatypes"><Description dt:dt="string">E-Prime Primary Realtime Clock</Description><StartTime><Timestamp dt:dt="int">0</Timestamp><DateUtc dt:dt="string">2017-07-18T12:44:07Z</DateUtc></StartTime><FrequencyChanges><FrequencyChange><Frequency dt:dt="r8">3328124</Frequency><Timestamp dt:dt="r8">79380712086</Timestamp><Current dt:dt="…	59.941	1	left	2071969290	07-18-2017	14:44:07		female	539	{LEFTARROW}	78							0	1267680	1267614	{LEFTARROW}	66	1266490	1266179	811	left8	28	16	518	mask28	0	1267597	0	1267397	eqm10_NoEyeNmodel1_dir	90	HV	gazeCOD	GazeCoDxp	1	400	0	1267097	7	1266997
GazeCoD_1Model_male	20	2	22	<?xml version="1.0"?>\n<Clock xmlns:dt="urn:schemas-microsoft-com:datatypes"><Description dt:dt="string">E-Prime Primary Realtime Clock</Description><StartTime><Timestamp dt:dt="int">0</Timestamp><DateUtc dt:dt="string">2017-07-18T12:44:07Z</DateUtc></StartTime><FrequencyChanges><FrequencyChange><Frequency dt:dt="r8">3328124</Frequency><Timestamp dt:dt="r8">79380712086</Timestamp><Current dt:dt="…	59.941	1	left	2071969290	07-18-2017	14:44:07		female	540	{RIGHTARROW}	42							0	1269504	1269249	{RIGHTARROW}	255	1268127	1267697	930	right4,8	9	16	519	mask9	0	1269232	0	1269032	eqm10_NoEyeNmodel1_dir	0	V	gazeCOD	GazeCoDxp	1	400	0	1268732	5	1268632
GazeCoD_1Model_male	20	2	22	<?xml version="1.0"?>\n<Clock xmlns:dt="urn:schemas-microsoft-com:datatypes"><Description dt:dt="string">E-Prime Primary Realtime Clock</Description><StartTime><Timestamp dt:dt="int">0</Timestamp><DateUtc dt:dt="string">2017-07-18T12:44:07Z</DateUtc></StartTime><FrequencyChanges><FrequencyChange><Frequency dt:dt="r8">3328124</Frequency><Timestamp dt:dt="r8">79380712086</Timestamp><Current dt:dt="…	59.941	1	left	2071969290	07-18-2017	14:44:07		female	541	{LEFTARROW}	49							0	1271224	1270900	{DOWNARROW}	324	1269778	1269516	762	left1,6	24	16	520	mask24	0	1270884	1	1270684	eqm10_NoEyeNmodel1_dir	90	HV	gazeCOD	GazeCoDxp	0	400	0	1270383	5	1270283
GazeCoD_1Model_male	20	2	22	<?xml version="1.0"?>\n<Clock xmlns:dt="urn:schemas-microsoft-com:datatypes"><Description dt:dt="string">E-Prime Primary Realtime Clock</Description><StartTime><Timestamp dt:dt="int">0</Timestamp><DateUtc dt:dt="string">2017-07-18T12:44:07Z</DateUtc></StartTime><FrequencyChanges><FrequencyChange><Frequency dt:dt="r8">3328124</Frequency><Timestamp dt:dt="r8">79380712086</Timestamp><Current dt:dt="…	59.941	1	left	2071969290	07-18-2017	14:44:07		female	542	{RIGHTARROW}	44							0	1273472	1272836	{RIGHTARROW}	636	1271714	1271234	980	right3,2	19	16	521	mask19	0	1272819	1	1272619	eqm10_NoEyeNmodel1_dir	90	H	gazeCOD	GazeCoDxp	1	400	0	1272318	4	1272218
GazeCoD_1Model_male	20	2	22	<?xml version="1.0"?>\n<Clock xmlns:dt="urn:schemas-microsoft-com:datatypes"><Description dt:dt="string">E-Prime Primary Realtime Clock</Description><StartTime><Timestamp dt:dt="int">0</Timestamp><DateUtc dt:dt="string">2017-07-18T12:44:07Z</DateUtc></StartTime><FrequencyChanges><FrequencyChange><Frequency dt:dt="r8">3328124</Frequency><Timestamp dt:dt="r8">79380712086</Timestamp><Current dt:dt="…	59.941	1	left	2071969290	07-18-2017	14:44:07		female	543	{LEFTARROW}	78							0	1275168	1275005	{LEFTARROW}	163	1273882	1273486	896	left8	17	16	522	mask17	0	1274988	1	1274788	eqm10_NoEyeNmodel1_dir	90	H	gazeCOD	GazeCoDxp	1	400	0	1274487	5	1274387
GazeCoD_1Model_male	20	2	22	<?xml version="1.0"?>\n<Clock xmlns:dt="urn:schemas-microsoft-com:datatypes"><Description dt:dt="string">E-Prime Primary Realtime Clock</Description><StartTime><Timestamp dt:dt="int">0</Timestamp><DateUtc dt:dt="string">2017-07-18T12:44:07Z</DateUtc></StartTime><FrequencyChanges><FrequencyChange><Frequency dt:dt="r8">3328124</Frequency><Timestamp dt:dt="r8">79380712086</Timestamp><Current dt:dt="…	59.941	1	left	2071969290	07-18-2017	14:44:07		female	544	{RIGHTARROW}	77							0	1276792	1276673	{RIGHTARROW}	119	1275546	1275188	858	right8	11	16	523	mask11	0	1276656	0	1276456	eqm10_NoEyeNmodel1_dir	0	V	gazeCOD	GazeCoDxp	1	400	0	1276156	10	1276056
GazeCoD_1Model_male	20	2	22	<?xml version="1.0"?>\n<Clock xmlns:dt="urn:schemas-microsoft-com:datatypes"><Description dt:dt="string">E-Prime Primary Realtime Clock</Description><StartTime><Timestamp dt:dt="int">0</Timestamp><DateUtc dt:dt="string">2017-07-18T12:44:07Z</DateUtc></StartTime><FrequencyChanges><FrequencyChange><Frequency dt:dt="r8">3328124</Frequency><Timestamp dt:dt="r8">79380712086</Timestamp><Current dt:dt="…	59.941	1	left	2071969290	07-18-2017	14:44:07		female	545	{LEFTARROW}	49							0	1278320	1278241	{RIGHTARROW}	79	1277126	1276806	820	left1,6	2	16	524	mask2	0	1278224	0	1278024	eqm10_NoEyeNmodel1_dir	0	V	gazeCOD	GazeCoDxp	0	400	0	1277724	-2	1277624
GazeCoD_1Model_male	20	2	22	<?xml version="1.0"?>\n<Clock xmlns:dt="urn:schemas-microsoft-com:datatypes"><Description dt:dt="string">E-Prime Primary Realtime Clock</Description><StartTime><Timestamp dt:dt="int">0</Timestamp><DateUtc dt:dt="string">2017-07-18T12:44:07Z</DateUtc></StartTime><FrequencyChanges><FrequencyChange><Frequency dt:dt="r8">3328124</Frequency><Timestamp dt:dt="r8">79380712086</Timestamp><Current dt:dt="…	59.941	1	left	2071969290	07-18-2017	14:44:07		female	546	{DOWNARROW}	79							0	1280160	1279860	{LEFTARROW}	300	1278745	1278341	904	DG0	12	16	525	mask12	0	1279843	1	1279643	eqm10_NoEyeNmodel1_dir	90	H	gazeCOD	GazeCoDxp	0	400	0	1279342	-3	1279242
GazeCoD_1Model_male	20	2	22	<?xml version="1.0"?>\n<Clock xmlns:dt="urn:schemas-microsoft-com:datatypes"><Description dt:dt="string">E-Prime Primary Realtime Clock</Description><StartTime><Timestamp dt:dt="int">0</Timestamp><DateUtc dt:dt="string">2017-07-18T12:44:07Z</DateUtc></StartTime><FrequencyChanges><FrequencyChange><Frequency dt:dt="r8">3328124</Frequency><Timestamp dt:dt="r8">79380712086</Timestamp><Current dt:dt="…	59.941	1	left	2071969290	07-18-2017	14:44:07		female	547	{LEFTARROW}	53							0	1282312	1281778	{RIGHTARROW}	534	1280662	1280177	985	left4,8	15	16	526	mask15	0	1281761	0	1281561	eqm10_NoEyeNmodel1_dir	90	H	gazeCOD	GazeCoDxp	0	400	0	1281261	-1	1281161
GazeCoD_1Model_male	20	2	22	<?xml version="1.0"?>\n<Clock xmlns:dt="urn:schemas-microsoft-com:datatypes"><Description dt:dt="string">E-Prime Primary Realtime Clock</Description><StartTime><Timestamp dt:dt="int">0</Timestamp><DateUtc dt:dt="string">2017-07-18T12:44:07Z</DateUtc></StartTime><FrequencyChanges><FrequencyChange><Frequency dt:dt="r8">3328124</Frequency><Timestamp dt:dt="r8">79380712086</Timestamp><Current dt:dt="…	59.941	1	left	2071969290	07-18-2017	14:44:07		female	548	{RIGHTARROW}	46							0	1284984	1283713	{RIGHTARROW}	1271	1282602	1282329	773	right1,6	7	16	527	mask7	0	1283697	0	1283497	eqm10_NoEyeNmodel1_dir	0	V	gazeCOD	GazeCoDxp	1	400	0	1283197	-5	1283097
GazeCoD_1Model_male	20	2	22	<?xml version="1.0"?>\n<Clock xmlns:dt="urn:schemas-microsoft-com:datatypes"><Description dt:dt="string">E-Prime Primary Realtime Clock</Description><StartTime><Timestamp dt:dt="int">0</Timestamp><DateUtc dt:dt="string">2017-07-18T12:44:07Z</DateUtc></StartTime><FrequencyChanges><FrequencyChange><Frequency dt:dt="r8">3328124</Frequency><Timestamp dt:dt="r8">79380712086</Timestamp><Current dt:dt="…	59.941	1	left	2071969290	07-18-2017	14:44:07		female	549	{LEFTARROW}	53							0	1286728	1286533	{LEFTARROW}	195	1285414	1284998	916	left4,8	26	16	528	mask26	0	1286516	0	1286316	eqm10_NoEyeNmodel1_dir	90	HV	gazeCOD	GazeCoDxp	1	400	0	1286016	2	1285916
GazeCoD_1Model_male	20	2	22	<?xml version="1.0"?>\n<Clock xmlns:dt="urn:schemas-microsoft-com:datatypes"><Description dt:dt="string">E-Prime Primary Realtime Clock</Description><StartTime><Timestamp dt:dt="int">0</Timestamp><DateUtc dt:dt="string">2017-07-18T12:44:07Z</DateUtc></StartTime><FrequencyChanges><FrequencyChange><Frequency dt:dt="r8">3328124</Frequency><Timestamp dt:dt="r8">79380712086</Timestamp><Current dt:dt="…	59.941	1	left	2071969290	07-18-2017	14:44:07		female	550	{DOWNARROW}	79							0	1288512	1288185	{DOWNARROW}	327	1287070	1286750	820	DG0	23	17	529	mask23	0	1288168	1	1287968	eqm10_NoEyeNmodel1_dir	90	HV	gazeCOD	GazeCoDxp	1	400	0	1287667	-3	1287567
GazeCoD_1Model_male	20	2	22	<?xml version="1.0"?>\n<Clock xmlns:dt="urn:schemas-microsoft-com:datatypes"><Description dt:dt="string">E-Prime Primary Realtime Clock</Description><StartTime><Timestamp dt:dt="int">0</Timestamp><DateUtc dt:dt="string">2017-07-18T12:44:07Z</DateUtc></StartTime><FrequencyChanges><FrequencyChange><Frequency dt:dt="r8">3328124</Frequency><Timestamp dt:dt="r8">79380712086</Timestamp><Current dt:dt="…	59.941	1	left	2071969290	07-18-2017	14:44:07		female	551	{LEFTARROW}	49							0	1290176	1290103	{RIGHTARROW}	73	1288990	1288535	955	left1,6	13	17	530	mask13	0	1290086	0	1289886	eqm10_NoEyeNmodel1_dir	90	H	gazeCOD	GazeCoDxp	0	400	0	1289586	-4	1289486
GazeCoD_1Model_male	20	2	22	<?xml version="1.0"?>\n<Clock xmlns:dt="urn:schemas-microsoft-com:datatypes"><Description dt:dt="string">E-Prime Primary Realtime Clock</Description><StartTime><Timestamp dt:dt="int">0</Timestamp><DateUtc dt:dt="string">2017-07-18T12:44:07Z</DateUtc></StartTime><FrequencyChanges><FrequencyChange><Frequency dt:dt="r8">3328124</Frequency><Timestamp dt:dt="r8">79380712086</Timestamp><Current dt:dt="…	59.941	1	left	2071969290	07-18-2017	14:44:07		female	552	{RIGHTARROW}	40							0	1291944	1291805	{RIGHTARROW}	139	1290678	1290187	991	right6,4	32	17	531	mask32	0	1291788	0	1291588	eqm10_NoEyeNmodel1_dir	90	HV	gazeCOD	GazeCoDxp	1	400	0	1291288	10	1291188
GazeCoD_1Model_male	20	2	22	<?xml version="1.0"?>\n<Clock xmlns:dt="urn:schemas-microsoft-com:datatypes"><Description dt:dt="string">E-Prime Primary Realtime Clock</Description><StartTime><Timestamp dt:dt="int">0</Timestamp><DateUtc dt:dt="string">2017-07-18T12:44:07Z</DateUtc></StartTime><FrequencyChanges><FrequencyChange><Frequency dt:dt="r8">3328124</Frequency><Timestamp dt:dt="r8">79380712086</Timestamp><Current dt:dt="…	59.941	1	left	2071969290	07-18-2017	14:44:07		female	553	{RIGHTARROW}	77							0	1293424	1293407	{RIGHTARROW}	17	1292283	1291955	828	right8	33	17	532	mask33	0	1293390	1	1293190	eqm10_NoEyeNmodel1_dir	90	HV	gazeCOD	GazeCoDxp	1	400	0	1292889	6	1292789
GazeCoD_1Model_male	20	2	22	<?xml version="1.0"?>\n<Clock xmlns:dt="urn:schemas-microsoft-com:datatypes"><Description dt:dt="string">E-Prime Primary Realtime Clock</Description><StartTime><Timestamp dt:dt="int">0</Timestamp><DateUtc dt:dt="string">2017-07-18T12:44:07Z</DateUtc></StartTime><FrequencyChanges><FrequencyChange><Frequency dt:dt="r8">3328124</Frequency><Timestamp dt:dt="r8">79380712086</Timestamp><Current dt:dt="…	59.941	1	left	2071969290	07-18-2017	14:44:07		female	554	{RIGHTARROW}	77							0	1296432	1294908	{RIGHTARROW}	1524	1293786	1293440	846	right8	22	17	533	mask22	0	1294891	0	1294691	eqm10_NoEyeNmodel1_dir	90	H	gazeCOD	GazeCoDxp	1	400	0	1294391	5	1294291
GazeCoD_1Model_male	20	2	22	<?xml version="1.0"?>\n<Clock xmlns:dt="urn:schemas-microsoft-com:datatypes"><Description dt:dt="string">E-Prime Primary Realtime Clock</Description><StartTime><Timestamp dt:dt="int">0</Timestamp><DateUtc dt:dt="string">2017-07-18T12:44:07Z</DateUtc></StartTime><FrequencyChanges><FrequencyChange><Frequency dt:dt="r8">3328124</Frequency><Timestamp dt:dt="r8">79380712086</Timestamp><Current dt:dt="…	59.941	1	left	2071969290	07-18-2017	14:44:07		female	555	{RIGHTARROW}	44							0	1298152	1298061	{RIGHTARROW}	91	1296942	1296443	999	right3,2	30	17	534	mask30	0	1298044	0	1297844	eqm10_NoEyeNmodel1_dir	90	HV	gazeCOD	GazeCoDxp	1	400	0	1297544	2	1297444
GazeCoD_1Model_male	20	2	22	<?xml version="1.0"?>\n<Clock xmlns:dt="urn:schemas-microsoft-com:datatypes"><Description dt:dt="string">E-Prime Primary Realtime Clock</Description><StartTime><Timestamp dt:dt="int">0</Timestamp><DateUtc dt:dt="string">2017-07-18T12:44:07Z</DateUtc></StartTime><FrequencyChanges><FrequencyChange><Frequency dt:dt="r8">3328124</Frequency><Timestamp dt:dt="r8">79380712086</Timestamp><Current dt:dt="…	59.941	1	left	2071969290	07-18-2017	14:44:07		female	556	{LEFTARROW}	55							0	1299672	1299563	{LEFTARROW}	109	1298435	1298161	774	left6,4	27	17	535	mask27	0	1299546	1	1299346	eqm10_NoEyeNmodel1_dir	90	HV	gazeCOD	GazeCoDxp	1	400	0	1299045	10	1298945
GazeCoD_1Model_male	20	2	22	<?xml version="1.0"?>\n<Clock xmlns:dt="urn:schemas-microsoft-com:datatypes"><Description dt:dt="string">E-Prime Primary Realtime Clock</Description><StartTime><Timestamp dt:dt="int">0</Timestamp><DateUtc dt:dt="string">2017-07-18T12:44:07Z</DateUtc></StartTime><FrequencyChanges><FrequencyChange><Frequency dt:dt="r8">3328124</Frequency><Timestamp dt:dt="r8">79380712086</Timestamp><Current dt:dt="…	59.941	1	left	2071969290	07-18-2017	14:44:07		female	557	{LEFTARROW}	49							0	1302544	1301231	{RIGHTARROW}	1313	1300109	1299696	913	left1,6	2	17	536	mask2	0	1301214	0	1301014	eqm10_NoEyeNmodel1_dir	0	V	gazeCOD	GazeCoDxp	0	400	0	1300714	5	1300614
GazeCoD_1Model_male	20	2	22	<?xml version="1.0"?>\n<Clock xmlns:dt="urn:schemas-microsoft-com:datatypes"><Description dt:dt="string">E-Prime Primary Realtime Clock</Description><StartTime><Timestamp dt:dt="int">0</Timestamp><DateUtc dt:dt="string">2017-07-18T12:44:07Z</DateUtc></StartTime><FrequencyChanges><FrequencyChange><Frequency dt:dt="r8">3328124</Frequency><Timestamp dt:dt="r8">79380712086</Timestamp><Current dt:dt="…	59.941	1	left	2071969290	07-18-2017	14:44:07		female	558	{DOWNARROW}	79							0	1304664	1304167	{RIGHTARROW}	497	1303046	1302566	980	DG0	1	17	537	mask1	0	1304151	1	1303951	eqm10_NoEyeNmodel1_dir	0	V	gazeCOD	GazeCoDxp	0	400	0	1303650	4	1303550
GazeCoD_1Model_male	20	2	22	<?xml version="1.0"?>\n<Clock xmlns:dt="urn:schemas-microsoft-com:datatypes"><Description dt:dt="string">E-Prime Primary Realtime Clock</Description><StartTime><Timestamp dt:dt="int">0</Timestamp><DateUtc dt:dt="string">2017-07-18T12:44:07Z</DateUtc></StartTime><FrequencyChanges><FrequencyChange><Frequency dt:dt="r8">3328124</Frequency><Timestamp dt:dt="r8">79380712086</Timestamp><Current dt:dt="…	59.941	1	left	2071969290	07-18-2017	14:44:07		female	559	{LEFTARROW}	51							0	1306392	1306286	{LEFTARROW}	106	1305169	1304685	984	left3,2	14	17	538	mask14	0	1306269	0	1306069	eqm10_NoEyeNmodel1_dir	90	H	gazeCOD	GazeCoDxp	1	400	0	1305769	0	1305669
GazeCoD_1Model_male	20	2	22	<?xml version="1.0"?>\n<Clock xmlns:dt="urn:schemas-microsoft-com:datatypes"><Description dt:dt="string">E-Prime Primary Realtime Clock</Description><StartTime><Timestamp dt:dt="int">0</Timestamp><DateUtc dt:dt="string">2017-07-18T12:44:07Z</DateUtc></StartTime><FrequencyChanges><FrequencyChange><Frequency dt:dt="r8">3328124</Frequency><Timestamp dt:dt="r8">79380712086</Timestamp><Current dt:dt="…	59.941	1	left	2071969290	07-18-2017	14:44:07		female	560	{LEFTARROW}	55							0	1308256	1308021	{LEFTARROW}	235	1306903	1306403	1000	left6,4	16	17	539	mask16	0	1308004	0	1307804	eqm10_NoEyeNmodel1_dir	90	H	gazeCOD	GazeCoDxp	1	400	0	1307504	1	1307404
GazeCoD_1Model_male	20	2	22	<?xml version="1.0"?>\n<Clock xmlns:dt="urn:schemas-microsoft-com:datatypes"><Description dt:dt="string">E-Prime Primary Realtime Clock</Description><StartTime><Timestamp dt:dt="int">0</Timestamp><DateUtc dt:dt="string">2017-07-18T12:44:07Z</DateUtc></StartTime><FrequencyChanges><FrequencyChange><Frequency dt:dt="r8">3328124</Frequency><Timestamp dt:dt="r8">79380712086</Timestamp><Current dt:dt="…	59.941	1	left	2071969290	07-18-2017	14:44:07		female	561	{LEFTARROW}	53							0	1310264	1309806	{DOWNARROW}	458	1308692	1308272	920	left4,8	4	17	540	mask4	0	1309790	1	1309590	eqm10_NoEyeNmodel1_dir	0	V	gazeCOD	GazeCoDxp	0	400	0	1309289	-3	1309189
GazeCoD_1Model_male	20	2	22	<?xml version="1.0"?>\n<Clock xmlns:dt="urn:schemas-microsoft-com:datatypes"><Description dt:dt="string">E-Prime Primary Realtime Clock</Description><StartTime><Timestamp dt:dt="int">0</Timestamp><DateUtc dt:dt="string">2017-07-18T12:44:07Z</DateUtc></StartTime><FrequencyChanges><FrequencyChange><Frequency dt:dt="r8">3328124</Frequency><Timestamp dt:dt="r8">79380712086</Timestamp><Current dt:dt="…	59.941	1	left	2071969290	07-18-2017	14:44:07		female	562	{LEFTARROW}	78							0	1311896	1311842	{DOWNARROW}	54	1310725	1310274	951	left8	6	17	541	mask6	0	1311825	0	1311625	eqm10_NoEyeNmodel1_dir	0	V	gazeCOD	GazeCoDxp	0	400	0	1311325	0	1311225
GazeCoD_1Model_male	20	2	22	<?xml version="1.0"?>\n<Clock xmlns:dt="urn:schemas-microsoft-com:datatypes"><Description dt:dt="string">E-Prime Primary Realtime Clock</Description><StartTime><Timestamp dt:dt="int">0</Timestamp><DateUtc dt:dt="string">2017-07-18T12:44:07Z</DateUtc></StartTime><FrequencyChanges><FrequencyChange><Frequency dt:dt="r8">3328124</Frequency><Timestamp dt:dt="r8">79380712086</Timestamp><Current dt:dt="…	59.941	1	left	2071969290	07-18-2017	14:44:07		female	563	{RIGHTARROW}	44							0	1313824	1313443	{RIGHTARROW}	381	1312325	1311909	916	right3,2	8	17	542	mask8	0	1313427	1	1313227	eqm10_NoEyeNmodel1_dir	0	V	gazeCOD	GazeCoDxp	1	400	0	1312926	1	1312826
GazeCoD_1Model_male	20	2	22	<?xml version="1.0"?>\n<Clock xmlns:dt="urn:schemas-microsoft-com:datatypes"><Description dt:dt="string">E-Prime Primary Realtime Clock</Description><StartTime><Timestamp dt:dt="int">0</Timestamp><DateUtc dt:dt="string">2017-07-18T12:44:07Z</DateUtc></StartTime><FrequencyChanges><FrequencyChange><Frequency dt:dt="r8">3328124</Frequency><Timestamp dt:dt="r8">79380712086</Timestamp><Current dt:dt="…	59.941	1	left	2071969290	07-18-2017	14:44:07		female	564	{LEFTARROW}	78							0	1315448	1315229	{LEFTARROW}	219	1314107	1313844	763	left8	17	17	543	mask17	0	1315212	1	1315012	eqm10_NoEyeNmodel1_dir	90	H	gazeCOD	GazeCoDxp	1	400	0	1314711	4	1314611
GazeCoD_1Model_male	20	2	22	<?xml version="1.0"?>\n<Clock xmlns:dt="urn:schemas-microsoft-com:datatypes"><Description dt:dt="string">E-Prime Primary Realtime Clock</Description><StartTime><Timestamp dt:dt="int">0</Timestamp><DateUtc dt:dt="string">2017-07-18T12:44:07Z</DateUtc></StartTime><FrequencyChanges><FrequencyChange><Frequency dt:dt="r8">3328124</Frequency><Timestamp dt:dt="r8">79380712086</Timestamp><Current dt:dt="…	59.941	1	left	2071969290	07-18-2017	14:44:07		female	565	{LEFTARROW}	53							0	1317800	1317064	{LEFTARROW}	736	1315950	1315462	988	left4,8	15	17	544	mask15	0	1317047	0	1316847	eqm10_NoEyeNmodel1_dir	90	H	gazeCOD	GazeCoDxp	1	400	0	1316547	-3	1316447
GazeCoD_1Model_male	20	2	22	<?xml version="1.0"?>\n<Clock xmlns:dt="urn:schemas-microsoft-com:datatypes"><Description dt:dt="string">E-Prime Primary Realtime Clock</Description><StartTime><Timestamp dt:dt="int">0</Timestamp><DateUtc dt:dt="string">2017-07-18T12:44:07Z</DateUtc></StartTime><FrequencyChanges><FrequencyChange><Frequency dt:dt="r8">3328124</Frequency><Timestamp dt:dt="r8">79380712086</Timestamp><Current dt:dt="…	59.941	1	left	2071969290	07-18-2017	14:44:07		female	566	{RIGHTARROW}	46							0	1319696	1319283	{DOWNARROW}	413	1318156	1317815	841	right1,6	29	17	545	mask29	0	1319266	1	1319066	eqm10_NoEyeNmodel1_dir	90	HV	gazeCOD	GazeCoDxp	0	400	0	1318765	9	1318665
GazeCoD_1Model_male	20	2	22	<?xml version="1.0"?>\n<Clock xmlns:dt="urn:schemas-microsoft-com:datatypes"><Description dt:dt="string">E-Prime Primary Realtime Clock</Description><StartTime><Timestamp dt:dt="int">0</Timestamp><DateUtc dt:dt="string">2017-07-18T12:44:07Z</DateUtc></StartTime><FrequencyChanges><FrequencyChange><Frequency dt:dt="r8">3328124</Frequency><Timestamp dt:dt="r8">79380712086</Timestamp><Current dt:dt="…	59.941	1	left	2071969290	07-18-2017	14:44:07		female	567	{LEFTARROW}	55							0	1321328	1321235	{DOWNARROW}	93	1320112	1319716	896	left6,4	5	17	546	mask5	0	1321218	1	1321018	eqm10_NoEyeNmodel1_dir	0	V	gazeCOD	GazeCoDxp	0	400	0	1320717	5	1320617
GazeCoD_1Model_male	20	2	22	<?xml version="1.0"?>\n<Clock xmlns:dt="urn:schemas-microsoft-com:datatypes"><Description dt:dt="string">E-Prime Primary Realtime Clock</Description><StartTime><Timestamp dt:dt="int">0</Timestamp><DateUtc dt:dt="string">2017-07-18T12:44:07Z</DateUtc></StartTime><FrequencyChanges><FrequencyChange><Frequency dt:dt="r8">3328124</Frequency><Timestamp dt:dt="r8">79380712086</Timestamp><Current dt:dt="…	59.941	1	left	2071969290	07-18-2017	14:44:07		female	568	{LEFTARROW}	49							0	1323032	1322870	{DOWNARROW}	162	1321752	1321351	901	left1,6	24	17	547	mask24	0	1322853	1	1322653	eqm10_NoEyeNmodel1_dir	90	HV	gazeCOD	GazeCoDxp	0	400	0	1322352	0	1322252
GazeCoD_1Model_male	20	2	22	<?xml version="1.0"?>\n<Clock xmlns:dt="urn:schemas-microsoft-com:datatypes"><Description dt:dt="string">E-Prime Primary Realtime Clock</Description><StartTime><Timestamp dt:dt="int">0</Timestamp><DateUtc dt:dt="string">2017-07-18T12:44:07Z</DateUtc></StartTime><FrequencyChanges><FrequencyChange><Frequency dt:dt="r8">3328124</Frequency><Timestamp dt:dt="r8">79380712086</Timestamp><Current dt:dt="…	59.941	1	left	2071969290	07-18-2017	14:44:07		female	569	{RIGHTARROW}	42							0	1324888	1324671	{DOWNARROW}	217	1323546	1323053	993	right4,8	31	17	548	mask31	0	1324655	1	1324455	eqm10_NoEyeNmodel1_dir	90	HV	gazeCOD	GazeCoDxp	0	400	0	1324154	8	1324054
GazeCoD_1Model_male	20	2	22	<?xml version="1.0"?>\n<Clock xmlns:dt="urn:schemas-microsoft-com:datatypes"><Description dt:dt="string">E-Prime Primary Realtime Clock</Description><StartTime><Timestamp dt:dt="int">0</Timestamp><DateUtc dt:dt="string">2017-07-18T12:44:07Z</DateUtc></StartTime><FrequencyChanges><FrequencyChange><Frequency dt:dt="r8">3328124</Frequency><Timestamp dt:dt="r8">79380712086</Timestamp><Current dt:dt="…	59.941	1	left	2071969290	07-18-2017	14:44:07		female	570	{LEFTARROW}	53							0	1326512	1326407	{LEFTARROW}	105	1325280	1324905	875	left4,8	26	17	549	mask26	0	1326390	1	1326190	eqm10_NoEyeNmodel1_dir	90	HV	gazeCOD	GazeCoDxp	1	400	0	1325889	9	1325789
GazeCoD_1Model_male	20	2	22	<?xml version="1.0"?>\n<Clock xmlns:dt="urn:schemas-microsoft-com:datatypes"><Description dt:dt="string">E-Prime Primary Realtime Clock</Description><StartTime><Timestamp dt:dt="int">0</Timestamp><DateUtc dt:dt="string">2017-07-18T12:44:07Z</DateUtc></StartTime><FrequencyChanges><FrequencyChange><Frequency dt:dt="r8">3328124</Frequency><Timestamp dt:dt="r8">79380712086</Timestamp><Current dt:dt="…	59.941	1	left	2071969290	07-18-2017	14:44:07		female	571	{RIGHTARROW}	44							0	1328400	1328125	{LEFTARROW}	275	1326999	1326523	976	right3,2	19	17	550	mask19	0	1328108	0	1327908	eqm10_NoEyeNmodel1_dir	90	H	gazeCOD	GazeCoDxp	0	400	0	1327608	9	1327508
GazeCoD_1Model_male	20	2	22	<?xml version="1.0"?>\n<Clock xmlns:dt="urn:schemas-microsoft-com:datatypes"><Description dt:dt="string">E-Prime Primary Realtime Clock</Description><StartTime><Timestamp dt:dt="int">0</Timestamp><DateUtc dt:dt="string">2017-07-18T12:44:07Z</DateUtc></StartTime><FrequencyChanges><FrequencyChange><Frequency dt:dt="r8">3328124</Frequency><Timestamp dt:dt="r8">79380712086</Timestamp><Current dt:dt="…	59.941	1	left	2071969290	07-18-2017	14:44:07		female	572	{RIGHTARROW}	40							0	1332608	1332029	{LEFTARROW}	579	1330913	1330544	869	right6,4	21	17	551	mask21	0	1332012	0	1331812	eqm10_NoEyeNmodel1_dir	90	H	gazeCOD	GazeCoDxp	0	400	0	1331512	-1	1331412
GazeCoD_1Model_male	20	2	22	<?xml version="1.0"?>\n<Clock xmlns:dt="urn:schemas-microsoft-com:datatypes"><Description dt:dt="string">E-Prime Primary Realtime Clock</Description><StartTime><Timestamp dt:dt="int">0</Timestamp><DateUtc dt:dt="string">2017-07-18T12:44:07Z</DateUtc></StartTime><FrequencyChanges><FrequencyChange><Frequency dt:dt="r8">3328124</Frequency><Timestamp dt:dt="r8">79380712086</Timestamp><Current dt:dt="…	59.941	1	left	2071969290	07-18-2017	14:44:07		female	573	{RIGHTARROW}	42							0	1334464	1334164	{RIGHTARROW}	300	1333045	1332630	915	right4,8	9	17	552	mask9	0	1334148	1	1333948	eqm10_NoEyeNmodel1_dir	0	V	gazeCOD	GazeCoDxp	1	400	0	1333647	2	1333547
GazeCoD_1Model_male	20	2	22	<?xml version="1.0"?>\n<Clock xmlns:dt="urn:schemas-microsoft-com:datatypes"><Description dt:dt="string">E-Prime Primary Realtime Clock</Description><StartTime><Timestamp dt:dt="int">0</Timestamp><DateUtc dt:dt="string">2017-07-18T12:44:07Z</DateUtc></StartTime><FrequencyChanges><FrequencyChange><Frequency dt:dt="r8">3328124</Frequency><Timestamp dt:dt="r8">79380712086</Timestamp><Current dt:dt="…	59.941	1	left	2071969290	07-18-2017	14:44:07		female	574	{RIGHTARROW}	77							0	1336152	1336050	{RIGHTARROW}	102	1334926	1334481	945	right8	11	17	553	mask11	0	1336033	1	1335833	eqm10_NoEyeNmodel1_dir	0	V	gazeCOD	GazeCoDxp	1	400	0	1335532	6	1335432
GazeCoD_1Model_male	20	2	22	<?xml version="1.0"?>\n<Clock xmlns:dt="urn:schemas-microsoft-com:datatypes"><Description dt:dt="string">E-Prime Primary Realtime Clock</Description><StartTime><Timestamp dt:dt="int">0</Timestamp><DateUtc dt:dt="string">2017-07-18T12:44:07Z</DateUtc></StartTime><FrequencyChanges><FrequencyChange><Frequency dt:dt="r8">3328124</Frequency><Timestamp dt:dt="r8">79380712086</Timestamp><Current dt:dt="…	59.941	1	left	2071969290	07-18-2017	14:44:07		female	575	{RIGHTARROW}	46							0	1337728	1337585	{RIGHTARROW}	143	1336469	1336166	803	right1,6	18	17	554	mask18	0	1337568	1	1337368	eqm10_NoEyeNmodel1_dir	90	H	gazeCOD	GazeCoDxp	1	400	0	1337067	-2	1336967
GazeCoD_1Model_male	20	2	22	<?xml version="1.0"?>\n<Clock xmlns:dt="urn:schemas-microsoft-com:datatypes"><Description dt:dt="string">E-Prime Primary Realtime Clock</Description><StartTime><Timestamp dt:dt="int">0</Timestamp><DateUtc dt:dt="string">2017-07-18T12:44:07Z</DateUtc></StartTime><FrequencyChanges><FrequencyChange><Frequency dt:dt="r8">3328124</Frequency><Timestamp dt:dt="r8">79380712086</Timestamp><Current dt:dt="…	59.941	1	left	2071969290	07-18-2017	14:44:07		female	576	{LEFTARROW}	51							0	1339232	1339203	{RIGHTARROW}	29	1338079	1337751	828	left3,2	3	17	555	mask3	0	1339186	0	1338986	eqm10_NoEyeNmodel1_dir	0	V	gazeCOD	GazeCoDxp	0	400	0	1338686	7	1338586
GazeCoD_1Model_male	20	2	22	<?xml version="1.0"?>\n<Clock xmlns:dt="urn:schemas-microsoft-com:datatypes"><Description dt:dt="string">E-Prime Primary Realtime Clock</Description><StartTime><Timestamp dt:dt="int">0</Timestamp><DateUtc dt:dt="string">2017-07-18T12:44:07Z</DateUtc></StartTime><FrequencyChanges><FrequencyChange><Frequency dt:dt="r8">3328124</Frequency><Timestamp dt:dt="r8">79380712086</Timestamp><Current dt:dt="…	59.941	1	left	2071969290	07-18-2017	14:44:07		female	577	{RIGHTARROW}	46							0	1341048	1340788	{RIGHTARROW}	260	1339667	1339253	914	right1,6	7	17	556	mask7	0	1340771	1	1340571	eqm10_NoEyeNmodel1_dir	0	V	gazeCOD	GazeCoDxp	1	400	0	1340270	3	1340170
GazeCoD_1Model_male	20	2	22	<?xml version="1.0"?>\n<Clock xmlns:dt="urn:schemas-microsoft-com:datatypes"><Description dt:dt="string">E-Prime Primary Realtime Clock</Description><StartTime><Timestamp dt:dt="int">0</Timestamp><DateUtc dt:dt="string">2017-07-18T12:44:07Z</DateUtc></StartTime><FrequencyChanges><FrequencyChange><Frequency dt:dt="r8">3328124</Frequency><Timestamp dt:dt="r8">79380712086</Timestamp><Current dt:dt="…	59.941	1	left	2071969290	07-18-2017	14:44:07		female	578	{LEFTARROW}	51							0	1342784	1342640	{LEFTARROW}	144	1341526	1341071	955	left3,2	25	17	557	mask25	0	1342623	1	1342423	eqm10_NoEyeNmodel1_dir	90	HV	gazeCOD	GazeCoDxp	1	400	0	1342122	-4	1342022
GazeCoD_1Model_male	20	2	22	<?xml version="1.0"?>\n<Clock xmlns:dt="urn:schemas-microsoft-com:datatypes"><Description dt:dt="string">E-Prime Primary Realtime Clock</Description><StartTime><Timestamp dt:dt="int">0</Timestamp><DateUtc dt:dt="string">2017-07-18T12:44:07Z</DateUtc></StartTime><FrequencyChanges><FrequencyChange><Frequency dt:dt="r8">3328124</Frequency><Timestamp dt:dt="r8">79380712086</Timestamp><Current dt:dt="…	59.941	1	left	2071969290	07-18-2017	14:44:07		female	579	{LEFTARROW}	78							0	1344320	1344291	{LEFTARROW}	29	1343179	1342806	873	left8	28	17	558	mask28	0	1344274	0	1344074	eqm10_NoEyeNmodel1_dir	90	HV	gazeCOD	GazeCoDxp	1	400	0	1343774	-5	1343674
GazeCoD_1Model_male	20	2	22	<?xml version="1.0"?>\n<Clock xmlns:dt="urn:schemas-microsoft-com:datatypes"><Description dt:dt="string">E-Prime Primary Realtime Clock</Description><StartTime><Timestamp dt:dt="int">0</Timestamp><DateUtc dt:dt="string">2017-07-18T12:44:07Z</DateUtc></StartTime><FrequencyChanges><FrequencyChange><Frequency dt:dt="r8">3328124</Frequency><Timestamp dt:dt="r8">79380712086</Timestamp><Current dt:dt="…	59.941	1	left	2071969290	07-18-2017	14:44:07		female	580	{RIGHTARROW}	40							0	1345880	1345709	{RIGHTARROW}	171	1344595	1344341	754	right6,4	10	17	559	mask10	0	1345693	1	1345493	eqm10_NoEyeNmodel1_dir	0	V	gazeCOD	GazeCoDxp	1	400	0	1345192	-3	1345092
GazeCoD_1Model_male	20	2	22	<?xml version="1.0"?>\n<Clock xmlns:dt="urn:schemas-microsoft-com:datatypes"><Description dt:dt="string">E-Prime Primary Realtime Clock</Description><StartTime><Timestamp dt:dt="int">0</Timestamp><DateUtc dt:dt="string">2017-07-18T12:44:07Z</DateUtc></StartTime><FrequencyChanges><FrequencyChange><Frequency dt:dt="r8">3328124</Frequency><Timestamp dt:dt="r8">79380712086</Timestamp><Current dt:dt="…	59.941	1	left	2071969290	07-18-2017	14:44:07		female	581	{DOWNARROW}	79							0	1347600	1347328	{LEFTARROW}	272	1346212	1345893	819	DG0	12	17	560	mask12	0	1347311	1	1347111	eqm10_NoEyeNmodel1_dir	90	H	gazeCOD	GazeCoDxp	0	400	0	1346810	-2	1346710
GazeCoD_1Model_male	20	2	22	<?xml version="1.0"?>\n<Clock xmlns:dt="urn:schemas-microsoft-com:datatypes"><Description dt:dt="string">E-Prime Primary Realtime Clock</Description><StartTime><Timestamp dt:dt="int">0</Timestamp><DateUtc dt:dt="string">2017-07-18T12:44:07Z</DateUtc></StartTime><FrequencyChanges><FrequencyChange><Frequency dt:dt="r8">3328124</Frequency><Timestamp dt:dt="r8">79380712086</Timestamp><Current dt:dt="…	59.941	1	left	2071969290	07-18-2017	14:44:07		female	582	{RIGHTARROW}	42							0	1349536	1349163	{LEFTARROW}	373	1348048	1347611	937	right4,8	20	17	561	mask20	0	1349146	0	1348946	eqm10_NoEyeNmodel1_dir	90	H	gazeCOD	GazeCoDxp	0	400	0	1348646	-2	1348546
GazeCoD_1Model_male	20	2	22	<?xml version="1.0"?>\n<Clock xmlns:dt="urn:schemas-microsoft-com:datatypes"><Description dt:dt="string">E-Prime Primary Realtime Clock</Description><StartTime><Timestamp dt:dt="int">0</Timestamp><DateUtc dt:dt="string">2017-07-18T12:44:07Z</DateUtc></StartTime><FrequencyChanges><FrequencyChange><Frequency dt:dt="r8">3328124</Frequency><Timestamp dt:dt="r8">79380712086</Timestamp><Current dt:dt="…	59.941	1	left	2071969290	07-18-2017	14:44:07		female	583	{RIGHTARROW}	77							0	1351096	1351031	{RIGHTARROW}	65	1349906	1349547	859	right8	11	18	562	mask11	0	1351015	1	1350815	eqm10_NoEyeNmodel1_dir	0	V	gazeCOD	GazeCoDxp	1	400	0	1350514	8	1350414
GazeCoD_1Model_male	20	2	22	<?xml version="1.0"?>\n<Clock xmlns:dt="urn:schemas-microsoft-com:datatypes"><Description dt:dt="string">E-Prime Primary Realtime Clock</Description><StartTime><Timestamp dt:dt="int">0</Timestamp><DateUtc dt:dt="string">2017-07-18T12:44:07Z</DateUtc></StartTime><FrequencyChanges><FrequencyChange><Frequency dt:dt="r8">3328124</Frequency><Timestamp dt:dt="r8">79380712086</Timestamp><Current dt:dt="…	59.941	1	left	2071969290	07-18-2017	14:44:07		female	584	{LEFTARROW}	78							0	1352872	1352716	{LEFTARROW}	156	1351591	1351115	976	left8	28	18	563	mask28	0	1352700	1	1352500	eqm10_NoEyeNmodel1_dir	90	HV	gazeCOD	GazeCoDxp	1	400	0	1352199	8	1352099
GazeCoD_1Model_male	20	2	22	<?xml version="1.0"?>\n<Clock xmlns:dt="urn:schemas-microsoft-com:datatypes"><Description dt:dt="string">E-Prime Primary Realtime Clock</Description><StartTime><Timestamp dt:dt="int">0</Timestamp><DateUtc dt:dt="string">2017-07-18T12:44:07Z</DateUtc></StartTime><FrequencyChanges><FrequencyChange><Frequency dt:dt="r8">3328124</Frequency><Timestamp dt:dt="r8">79380712086</Timestamp><Current dt:dt="…	59.941	1	left	2071969290	07-18-2017	14:44:07		female	585	{RIGHTARROW}	46							0	1354696	1354402	{LEFTARROW}	294	1353276	1352883	893	right1,6	18	18	564	mask18	0	1354385	1	1354185	eqm10_NoEyeNmodel1_dir	90	H	gazeCOD	GazeCoDxp	0	400	0	1353884	8	1353784
GazeCoD_1Model_male	20	2	22	<?xml version="1.0"?>\n<Clock xmlns:dt="urn:schemas-microsoft-com:datatypes"><Description dt:dt="string">E-Prime Primary Realtime Clock</Description><StartTime><Timestamp dt:dt="int">0</Timestamp><DateUtc dt:dt="string">2017-07-18T12:44:07Z</DateUtc></StartTime><FrequencyChanges><FrequencyChange><Frequency dt:dt="r8">3328124</Frequency><Timestamp dt:dt="r8">79380712086</Timestamp><Current dt:dt="…	59.941	1	left	2071969290	07-18-2017	14:44:07		female	586	{LEFTARROW}	55							0	1356344	1356220	{LEFTARROW}	124	1355094	1354719	875	left6,4	27	18	565	mask27	0	1356203	0	1356003	eqm10_NoEyeNmodel1_dir	90	HV	gazeCOD	GazeCoDxp	1	400	0	1355703	9	1355603
GazeCoD_1Model_male	20	2	22	<?xml version="1.0"?>\n<Clock xmlns:dt="urn:schemas-microsoft-com:datatypes"><Description dt:dt="string">E-Prime Primary Realtime Clock</Description><StartTime><Timestamp dt:dt="int">0</Timestamp><DateUtc dt:dt="string">2017-07-18T12:44:07Z</DateUtc></StartTime><FrequencyChanges><FrequencyChange><Frequency dt:dt="r8">3328124</Frequency><Timestamp dt:dt="r8">79380712086</Timestamp><Current dt:dt="…	59.941	1	left	2071969290	07-18-2017	14:44:07		female	587	{RIGHTARROW}	46							0	1358240	1357805	{RIGHTARROW}	435	1356679	1356353	826	right1,6	7	18	566	mask7	0	1357788	0	1357588	eqm10_NoEyeNmodel1_dir	0	V	gazeCOD	GazeCoDxp	1	400	0	1357288	9	1357188
GazeCoD_1Model_male	20	2	22	<?xml version="1.0"?>\n<Clock xmlns:dt="urn:schemas-microsoft-com:datatypes"><Description dt:dt="string">E-Prime Primary Realtime Clock</Description><StartTime><Timestamp dt:dt="int">0</Timestamp><DateUtc dt:dt="string">2017-07-18T12:44:07Z</DateUtc></StartTime><FrequencyChanges><FrequencyChange><Frequency dt:dt="r8">3328124</Frequency><Timestamp dt:dt="r8">79380712086</Timestamp><Current dt:dt="…	59.941	1	left	2071969290	07-18-2017	14:44:07		female	588	{LEFTARROW}	51							0	1359856	1359640	{LEFTARROW}	216	1358525	1358255	770	left3,2	25	18	567	mask25	0	1359623	0	1359423	eqm10_NoEyeNmodel1_dir	90	HV	gazeCOD	GazeCoDxp	1	400	0	1359123	-2	1359023
[truncated: 1,434 more rows]
[truncated: 3 more columns]
