# Supplementary material for: Fixed or flexible? Orientation preference in identity and gaze processing in humans
Source: PLoS One. 2019 Jan 25;14(1):e0210503. doi: 10.1371/journal.pone.0210503 (PMC6347268; doi:10.1371/journal.pone.0210503)
Supplement: S3 File — Eprime log files were merged across gaze experiment sessions. (ZIP) [file pone.0210503.s005.zip › GazeCoD_1Model_male-21_merged.xlsx]

## Sheet: GazeCoD_1Model_male-21_merged
D:\GAZE\Gaze_data\GazeCoD_data\NEWDATA\GazeCoD_1Model_male-21_merged.emrg2
ExperimentName	Subject	Session	Age	Clock.Information	Display.RefreshRate	Group	Handedness	RandomSeed	SessionDate	SessionTime	SessionTimeUtc	Sex	Block	Correct	Direction	FamiFiltered	FamiFiltered.Cycle	FamiFiltered.Sample	FamiFullSpectrum	FamiFullSpectrum.Cycle	FamiFullSpectrum.Sample	fixation.ACC	fixation.OffsetTime	fixation.OnsetTime	fixation.RESP	fixation.RT	fixation4.OffsetTime	fixation4.OnsetTime	fixdur	Gaze	GazeCoDxp	GazeCoDxp.Cycle	GazeCoDxp.Sample	mask	MASK.DurationError	MASK.OffsetTime	MASK.OnsetDelay	MASK.OnsetTime	Model	Orientation	Orilabel	Procedure	Running	STIMULUS.ACC	STIMULUS.Duration	STIMULUS.DurationError	STIMULUS.OffsetTime	STIMULUS.OnsetDelay	STIMULUS.OnsetTime
GazeCoD_1Model_male	21	2	27	<?xml version="1.0"?>\n<Clock xmlns:dt="urn:schemas-microsoft-com:datatypes"><Description dt:dt="string">E-Prime Primary Realtime Clock</Description><StartTime><Timestamp dt:dt="int">0</Timestamp><DateUtc dt:dt="string">2017-07-20T11:08:44Z</DateUtc></StartTime><FrequencyChanges><FrequencyChange><Frequency dt:dt="r8">3328125</Frequency><Timestamp dt:dt="r8">1451640252</Timestamp><Current dt:dt="r…	59.94	1	right	1452284255	07-20-2017	13:08:44		male	1	{DOWNARROW}	79				3	1	1	0	57046	56638	{DOWNARROW}	408	55524	55170	854					mask24	0	56621	1	56421	eqf04_NoEyeNmodel6_dir	eq		Fami	FamiFullSpectrum	1	400	0	56120	-4	56020
GazeCoD_1Model_male	21	2	27	<?xml version="1.0"?>\n<Clock xmlns:dt="urn:schemas-microsoft-com:datatypes"><Description dt:dt="string">E-Prime Primary Realtime Clock</Description><StartTime><Timestamp dt:dt="int">0</Timestamp><DateUtc dt:dt="string">2017-07-20T11:08:44Z</DateUtc></StartTime><FrequencyChanges><FrequencyChange><Frequency dt:dt="r8">3328125</Frequency><Timestamp dt:dt="r8">1451640252</Timestamp><Current dt:dt="r…	59.94	1	right	1452284255	07-20-2017	13:08:44		male	2	{LEFTARROW}	78				10	1	2	0	59446	59023	{LEFTARROW}	423	57898	57589	809					mask31	0	59007	1	58807	eqf04_NoEyeNmodel6_dir	eq		Fami	FamiFullSpectrum	1	400	0	58506	8	58406
GazeCoD_1Model_male	21	2	27	<?xml version="1.0"?>\n<Clock xmlns:dt="urn:schemas-microsoft-com:datatypes"><Description dt:dt="string">E-Prime Primary Realtime Clock</Description><StartTime><Timestamp dt:dt="int">0</Timestamp><DateUtc dt:dt="string">2017-07-20T11:08:44Z</DateUtc></StartTime><FrequencyChanges><FrequencyChange><Frequency dt:dt="r8">3328125</Frequency><Timestamp dt:dt="r8">1451640252</Timestamp><Current dt:dt="r…	59.94	1	right	1452284255	07-20-2017	13:08:44		male	3	{DOWNARROW}	79				2	1	3	0	61726	61393	{DOWNARROW}	333	60279	59974	805					mask23	0	61376	1	61176	eqf04_NoEyeNmodel6_dir	eq		Fami	FamiFullSpectrum	1	400	0	60875	-4	60775
GazeCoD_1Model_male	21	2	27	<?xml version="1.0"?>\n<Clock xmlns:dt="urn:schemas-microsoft-com:datatypes"><Description dt:dt="string">E-Prime Primary Realtime Clock</Description><StartTime><Timestamp dt:dt="int">0</Timestamp><DateUtc dt:dt="string">2017-07-20T11:08:44Z</DateUtc></StartTime><FrequencyChanges><FrequencyChange><Frequency dt:dt="r8">3328125</Frequency><Timestamp dt:dt="r8">1451640252</Timestamp><Current dt:dt="r…	59.94	1	right	1452284255	07-20-2017	13:08:44		male	4	{LEFTARROW}	78				12	1	4	0	64134	63795	{LEFTARROW}	339	62668	62260	908					mask33	0	63778	0	63578	eqf04_NoEyeNmodel6_dir	eq		Fami	FamiFullSpectrum	1	400	0	63278	10	63178
GazeCoD_1Model_male	21	2	27	<?xml version="1.0"?>\n<Clock xmlns:dt="urn:schemas-microsoft-com:datatypes"><Description dt:dt="string">E-Prime Primary Realtime Clock</Description><StartTime><Timestamp dt:dt="int">0</Timestamp><DateUtc dt:dt="string">2017-07-20T11:08:44Z</DateUtc></StartTime><FrequencyChanges><FrequencyChange><Frequency dt:dt="r8">3328125</Frequency><Timestamp dt:dt="r8">1451640252</Timestamp><Current dt:dt="r…	59.94	1	right	1452284255	07-20-2017	13:08:44		male	5	{DOWNARROW}	79				4	1	5	0	66574	66197	{DOWNARROW}	377	65070	64662	908					mask25	0	66180	0	65980	eqf04_NoEyeNmodel6_dir	eq		Fami	FamiFullSpectrum	1	400	0	65680	10	65580
GazeCoD_1Model_male	21	2	27	<?xml version="1.0"?>\n<Clock xmlns:dt="urn:schemas-microsoft-com:datatypes"><Description dt:dt="string">E-Prime Primary Realtime Clock</Description><StartTime><Timestamp dt:dt="int">0</Timestamp><DateUtc dt:dt="string">2017-07-20T11:08:44Z</DateUtc></StartTime><FrequencyChanges><FrequencyChange><Frequency dt:dt="r8">3328125</Frequency><Timestamp dt:dt="r8">1451640252</Timestamp><Current dt:dt="r…	59.94	1	right	1452284255	07-20-2017	13:08:44		male	6	{RIGHTARROW}	77				5	1	6	0	68990	68700	{RIGHTARROW}	290	67584	67115	969					mask26	0	68683	0	68483	eqf04_NoEyeNmodel6_dir	eq		Fami	FamiFullSpectrum	1	400	0	68183	-1	68083
GazeCoD_1Model_male	21	2	27	<?xml version="1.0"?>\n<Clock xmlns:dt="urn:schemas-microsoft-com:datatypes"><Description dt:dt="string">E-Prime Primary Realtime Clock</Description><StartTime><Timestamp dt:dt="int">0</Timestamp><DateUtc dt:dt="string">2017-07-20T11:08:44Z</DateUtc></StartTime><FrequencyChanges><FrequencyChange><Frequency dt:dt="r8">3328125</Frequency><Timestamp dt:dt="r8">1451640252</Timestamp><Current dt:dt="r…	59.94	1	right	1452284255	07-20-2017	13:08:44		male	7	{RIGHTARROW}	77				6	1	7	0	71246	70969	{RIGHTARROW}	277	69856	69517	839					mask27	0	70952	0	70752	eqf04_NoEyeNmodel6_dir	eq		Fami	FamiFullSpectrum	1	400	0	70452	-4	70352
GazeCoD_1Model_male	21	2	27	<?xml version="1.0"?>\n<Clock xmlns:dt="urn:schemas-microsoft-com:datatypes"><Description dt:dt="string">E-Prime Primary Realtime Clock</Description><StartTime><Timestamp dt:dt="int">0</Timestamp><DateUtc dt:dt="string">2017-07-20T11:08:44Z</DateUtc></StartTime><FrequencyChanges><FrequencyChange><Frequency dt:dt="r8">3328125</Frequency><Timestamp dt:dt="r8">1451640252</Timestamp><Current dt:dt="r…	59.94	1	right	1452284255	07-20-2017	13:08:44		male	8	{DOWNARROW}	79				1	1	8	0	73502	73171	{DOWNARROW}	331	72052	71786	766					mask22	0	73154	0	72954	eqf04_NoEyeNmodel6_dir	eq		Fami	FamiFullSpectrum	1	400	0	72654	2	72554
GazeCoD_1Model_male	21	2	27	<?xml version="1.0"?>\n<Clock xmlns:dt="urn:schemas-microsoft-com:datatypes"><Description dt:dt="string">E-Prime Primary Realtime Clock</Description><StartTime><Timestamp dt:dt="int">0</Timestamp><DateUtc dt:dt="string">2017-07-20T11:08:44Z</DateUtc></StartTime><FrequencyChanges><FrequencyChange><Frequency dt:dt="r8">3328125</Frequency><Timestamp dt:dt="r8">1451640252</Timestamp><Current dt:dt="r…	59.94	1	right	1452284255	07-20-2017	13:08:44		male	9	{RIGHTARROW}	77				7	1	9	0	75662	75440	{RIGHTARROW}	222	74317	74039	778					mask28	0	75423	0	75223	eqf04_NoEyeNmodel6_dir	eq		Fami	FamiFullSpectrum	1	400	0	74923	6	74823
GazeCoD_1Model_male	21	2	27	<?xml version="1.0"?>\n<Clock xmlns:dt="urn:schemas-microsoft-com:datatypes"><Description dt:dt="string">E-Prime Primary Realtime Clock</Description><StartTime><Timestamp dt:dt="int">0</Timestamp><DateUtc dt:dt="string">2017-07-20T11:08:44Z</DateUtc></StartTime><FrequencyChanges><FrequencyChange><Frequency dt:dt="r8">3328125</Frequency><Timestamp dt:dt="r8">1451640252</Timestamp><Current dt:dt="r…	59.94	1	right	1452284255	07-20-2017	13:08:44		male	10	{LEFTARROW}	78				11	1	10	0	77886	77626	{LEFTARROW}	260	76508	76191	817					mask32	0	77609	1	77409	eqf04_NoEyeNmodel6_dir	eq		Fami	FamiFullSpectrum	1	400	0	77108	0	77008
GazeCoD_1Model_male	21	2	27	<?xml version="1.0"?>\n<Clock xmlns:dt="urn:schemas-microsoft-com:datatypes"><Description dt:dt="string">E-Prime Primary Realtime Clock</Description><StartTime><Timestamp dt:dt="int">0</Timestamp><DateUtc dt:dt="string">2017-07-20T11:08:44Z</DateUtc></StartTime><FrequencyChanges><FrequencyChange><Frequency dt:dt="r8">3328125</Frequency><Timestamp dt:dt="r8">1451640252</Timestamp><Current dt:dt="r…	59.94	1	right	1452284255	07-20-2017	13:08:44		male	11	{RIGHTARROW}	77				8	1	11	0	80214	80011	{RIGHTARROW}	203	78885	78426	959					mask29	0	79994	0	79794	eqf04_NoEyeNmodel6_dir	eq		Fami	FamiFullSpectrum	1	400	0	79494	9	79394
GazeCoD_1Model_male	21	2	27	<?xml version="1.0"?>\n<Clock xmlns:dt="urn:schemas-microsoft-com:datatypes"><Description dt:dt="string">E-Prime Primary Realtime Clock</Description><StartTime><Timestamp dt:dt="int">0</Timestamp><DateUtc dt:dt="string">2017-07-20T11:08:44Z</DateUtc></StartTime><FrequencyChanges><FrequencyChange><Frequency dt:dt="r8">3328125</Frequency><Timestamp dt:dt="r8">1451640252</Timestamp><Current dt:dt="r…	59.94	1	right	1452284255	07-20-2017	13:08:44		male	12	{LEFTARROW}	78				9	1	12	0	82342	82147	{LEFTARROW}	195	81027	80745	782					mask30	0	82130	0	81930	eqf04_NoEyeNmodel6_dir	eq		Fami	FamiFullSpectrum	1	400	0	81630	3	81530
GazeCoD_1Model_male	21	2	27	<?xml version="1.0"?>\n<Clock xmlns:dt="urn:schemas-microsoft-com:datatypes"><Description dt:dt="string">E-Prime Primary Realtime Clock</Description><StartTime><Timestamp dt:dt="int">0</Timestamp><DateUtc dt:dt="string">2017-07-20T11:08:44Z</DateUtc></StartTime><FrequencyChanges><FrequencyChange><Frequency dt:dt="r8">3328125</Frequency><Timestamp dt:dt="r8">1451640252</Timestamp><Current dt:dt="r…	59.94	1	right	1452284255	07-20-2017	13:08:44		male	13	{LEFTARROW}	78	3	1	1				0	90158	89821	{LEFTARROW}	337	88706	88370	836					mask9	0	89804	0	89604	eqf04_NoEyeNmodel6_dir	0		FamiFilt	FamiFiltered	1	400	0	89304	-2	89204
GazeCoD_1Model_male	21	2	27	<?xml version="1.0"?>\n<Clock xmlns:dt="urn:schemas-microsoft-com:datatypes"><Description dt:dt="string">E-Prime Primary Realtime Clock</Description><StartTime><Timestamp dt:dt="int">0</Timestamp><DateUtc dt:dt="string">2017-07-20T11:08:44Z</DateUtc></StartTime><FrequencyChanges><FrequencyChange><Frequency dt:dt="r8">3328125</Frequency><Timestamp dt:dt="r8">1451640252</Timestamp><Current dt:dt="r…	59.94	1	right	1452284255	07-20-2017	13:08:44		male	14	{DOWNARROW}	79	7	1	2				0	91830	91573	{DOWNARROW}	257	90450	90172	778					mask25	0	91556	0	91356	eqf04_NoEyeNmodel6_dir	90		FamiFilt	FamiFiltered	1	400	0	91056	6	90956
GazeCoD_1Model_male	21	2	27	<?xml version="1.0"?>\n<Clock xmlns:dt="urn:schemas-microsoft-com:datatypes"><Description dt:dt="string">E-Prime Primary Realtime Clock</Description><StartTime><Timestamp dt:dt="int">0</Timestamp><DateUtc dt:dt="string">2017-07-20T11:08:44Z</DateUtc></StartTime><FrequencyChanges><FrequencyChange><Frequency dt:dt="r8">3328125</Frequency><Timestamp dt:dt="r8">1451640252</Timestamp><Current dt:dt="r…	59.94	1	right	1452284255	07-20-2017	13:08:44		male	15	{RIGHTARROW}	77	2	1	3				0	93638	93241	{DOWNARROW}	397	92122	91857	765					mask5	0	93224	0	93024	eqf04_NoEyeNmodel6_dir	0		FamiFilt	FamiFiltered	0	400	0	92724	2	92624
GazeCoD_1Model_male	21	2	27	<?xml version="1.0"?>\n<Clock xmlns:dt="urn:schemas-microsoft-com:datatypes"><Description dt:dt="string">E-Prime Primary Realtime Clock</Description><StartTime><Timestamp dt:dt="int">0</Timestamp><DateUtc dt:dt="string">2017-07-20T11:08:44Z</DateUtc></StartTime><FrequencyChanges><FrequencyChange><Frequency dt:dt="r8">3328125</Frequency><Timestamp dt:dt="r8">1451640252</Timestamp><Current dt:dt="r…	59.94	1	right	1452284255	07-20-2017	13:08:44		male	16	{LEFTARROW}	78	9	1	4				0	95422	95193	{LEFTARROW}	229	94074	93658	916					mask27	0	95176	0	94976	eqf04_NoEyeNmodel6_dir	90		FamiFilt	FamiFiltered	1	400	0	94676	2	94576
GazeCoD_1Model_male	21	2	27	<?xml version="1.0"?>\n<Clock xmlns:dt="urn:schemas-microsoft-com:datatypes"><Description dt:dt="string">E-Prime Primary Realtime Clock</Description><StartTime><Timestamp dt:dt="int">0</Timestamp><DateUtc dt:dt="string">2017-07-20T11:08:44Z</DateUtc></StartTime><FrequencyChanges><FrequencyChange><Frequency dt:dt="r8">3328125</Frequency><Timestamp dt:dt="r8">1451640252</Timestamp><Current dt:dt="r…	59.94	1	right	1452284255	07-20-2017	13:08:44		male	17	{DOWNARROW}	79	4	1	5				0	97414	97028	{DOWNARROW}	386	95913	95444	969					mask13	0	97012	1	96812	eqf04_NoEyeNmodel6_dir	90		FamiFilt	FamiFiltered	1	400	0	96511	-2	96411
GazeCoD_1Model_male	21	2	27	<?xml version="1.0"?>\n<Clock xmlns:dt="urn:schemas-microsoft-com:datatypes"><Description dt:dt="string">E-Prime Primary Realtime Clock</Description><StartTime><Timestamp dt:dt="int">0</Timestamp><DateUtc dt:dt="string">2017-07-20T11:08:44Z</DateUtc></StartTime><FrequencyChanges><FrequencyChange><Frequency dt:dt="r8">3328125</Frequency><Timestamp dt:dt="r8">1451640252</Timestamp><Current dt:dt="r…	59.94	1	right	1452284255	07-20-2017	13:08:44		male	18	{RIGHTARROW}	77	8	1	6				0	99270	98980	{RIGHTARROW}	290	97868	97429	939					mask26	0	98964	1	98764	eqf04_NoEyeNmodel6_dir	90		FamiFilt	FamiFiltered	1	400	0	98463	-5	98363
GazeCoD_1Model_male	21	2	27	<?xml version="1.0"?>\n<Clock xmlns:dt="urn:schemas-microsoft-com:datatypes"><Description dt:dt="string">E-Prime Primary Realtime Clock</Description><StartTime><Timestamp dt:dt="int">0</Timestamp><DateUtc dt:dt="string">2017-07-20T11:08:44Z</DateUtc></StartTime><FrequencyChanges><FrequencyChange><Frequency dt:dt="r8">3328125</Frequency><Timestamp dt:dt="r8">1451640252</Timestamp><Current dt:dt="r…	59.94	1	right	1452284255	07-20-2017	13:08:44		male	19	{LEFTARROW}	78	6	1	7				0	100950	100649	{DOWNARROW}	301	99537	99281	756					mask15	0	100632	0	100432	eqf04_NoEyeNmodel6_dir	90		FamiFilt	FamiFiltered	0	400	0	100132	-5	100032
GazeCoD_1Model_male	21	2	27	<?xml version="1.0"?>\n<Clock xmlns:dt="urn:schemas-microsoft-com:datatypes"><Description dt:dt="string">E-Prime Primary Realtime Clock</Description><StartTime><Timestamp dt:dt="int">0</Timestamp><DateUtc dt:dt="string">2017-07-20T11:08:44Z</DateUtc></StartTime><FrequencyChanges><FrequencyChange><Frequency dt:dt="r8">3328125</Frequency><Timestamp dt:dt="r8">1451640252</Timestamp><Current dt:dt="r…	59.94	1	right	1452284255	07-20-2017	13:08:44		male	20	{DOWNARROW}	79	1	1	8				0	102974	102401	{LEFTARROW}	573	101285	100966	819					mask1	0	102384	1	102184	eqf04_NoEyeNmodel6_dir	0		FamiFilt	FamiFiltered	0	400	0	101883	-2	101783
GazeCoD_1Model_male	21	2	27	<?xml version="1.0"?>\n<Clock xmlns:dt="urn:schemas-microsoft-com:datatypes"><Description dt:dt="string">E-Prime Primary Realtime Clock</Description><StartTime><Timestamp dt:dt="int">0</Timestamp><DateUtc dt:dt="string">2017-07-20T11:08:44Z</DateUtc></StartTime><FrequencyChanges><FrequencyChange><Frequency dt:dt="r8">3328125</Frequency><Timestamp dt:dt="r8">1451640252</Timestamp><Current dt:dt="r…	59.94	1	right	1452284255	07-20-2017	13:08:44		male	21	{RIGHTARROW}	77	5	1	9				0	104902	104436	{DOWNARROW}	466	103323	102985	838					mask14	0	104419	0	104219	eqf04_NoEyeNmodel6_dir	90		FamiFilt	FamiFiltered	0	400	0	103919	-4	103819
GazeCoD_1Model_male	21	2	27	<?xml version="1.0"?>\n<Clock xmlns:dt="urn:schemas-microsoft-com:datatypes"><Description dt:dt="string">E-Prime Primary Realtime Clock</Description><StartTime><Timestamp dt:dt="int">0</Timestamp><DateUtc dt:dt="string">2017-07-20T11:08:44Z</DateUtc></StartTime><FrequencyChanges><FrequencyChange><Frequency dt:dt="r8">3328125</Frequency><Timestamp dt:dt="r8">1451640252</Timestamp><Current dt:dt="r…	59.94	1	right	1452284255	07-20-2017	13:08:44		male	22	{LEFTARROW}	55							0	118662	118016	{DOWNARROW}	646	116905	116448	957	left6,4	16	1	1	mask16	0	117999	-1	117799	eqm10_NoEyeNmodel1_dir	90	H	gazeCOD	GazeCoDxp	0	400	0	117500	-5	117400
GazeCoD_1Model_male	21	2	27	<?xml version="1.0"?>\n<Clock xmlns:dt="urn:schemas-microsoft-com:datatypes"><Description dt:dt="string">E-Prime Primary Realtime Clock</Description><StartTime><Timestamp dt:dt="int">0</Timestamp><DateUtc dt:dt="string">2017-07-20T11:08:44Z</DateUtc></StartTime><FrequencyChanges><FrequencyChange><Frequency dt:dt="r8">3328125</Frequency><Timestamp dt:dt="r8">1451640252</Timestamp><Current dt:dt="r…	59.94	1	right	1452284255	07-20-2017	13:08:44		male	23	{LEFTARROW}	49							0	121150	120152	{DOWNARROW}	998	119039	118684	855	left1,6	13	1	2	mask13	0	120135	0	119935	eqm10_NoEyeNmodel1_dir	90	H	gazeCOD	GazeCoDxp	0	400	0	119635	-4	119535
GazeCoD_1Model_male	21	2	27	<?xml version="1.0"?>\n<Clock xmlns:dt="urn:schemas-microsoft-com:datatypes"><Description dt:dt="string">E-Prime Primary Realtime Clock</Description><StartTime><Timestamp dt:dt="int">0</Timestamp><DateUtc dt:dt="string">2017-07-20T11:08:44Z</DateUtc></StartTime><FrequencyChanges><FrequencyChange><Frequency dt:dt="r8">3328125</Frequency><Timestamp dt:dt="r8">1451640252</Timestamp><Current dt:dt="r…	59.94	1	right	1452284255	07-20-2017	13:08:44		male	24	{RIGHTARROW}	40							0	123678	122671	{DOWNARROW}	1007	121545	121170	875	right6,4	10	1	3	mask10	0	122654	0	122454	eqm10_NoEyeNmodel1_dir	0	V	gazeCOD	GazeCoDxp	0	400	0	122154	9	122054
GazeCoD_1Model_male	21	2	27	<?xml version="1.0"?>\n<Clock xmlns:dt="urn:schemas-microsoft-com:datatypes"><Description dt:dt="string">E-Prime Primary Realtime Clock</Description><StartTime><Timestamp dt:dt="int">0</Timestamp><DateUtc dt:dt="string">2017-07-20T11:08:44Z</DateUtc></StartTime><FrequencyChanges><FrequencyChange><Frequency dt:dt="r8">3328125</Frequency><Timestamp dt:dt="r8">1451640252</Timestamp><Current dt:dt="r…	59.94	1	right	1452284255	07-20-2017	13:08:44		male	25	{DOWNARROW}	79							0	126366	125224	{DOWNARROW}	1142	124106	123689	917	DG0	23	1	4	mask23	0	125207	1	125007	eqm10_NoEyeNmodel1_dir	90	HV	gazeCOD	GazeCoDxp	1	400	0	124706	0	124606
GazeCoD_1Model_male	21	2	27	<?xml version="1.0"?>\n<Clock xmlns:dt="urn:schemas-microsoft-com:datatypes"><Description dt:dt="string">E-Prime Primary Realtime Clock</Description><StartTime><Timestamp dt:dt="int">0</Timestamp><DateUtc dt:dt="string">2017-07-20T11:08:44Z</DateUtc></StartTime><FrequencyChanges><FrequencyChange><Frequency dt:dt="r8">3328125</Frequency><Timestamp dt:dt="r8">1451640252</Timestamp><Current dt:dt="r…	59.94	1	right	1452284255	07-20-2017	13:08:44		male	26	{RIGHTARROW}	42							0	128686	127943	{DOWNARROW}	743	126827	126391	936	right4,8	9	1	5	mask9	0	127926	0	127726	eqm10_NoEyeNmodel1_dir	0	V	gazeCOD	GazeCoDxp	0	400	0	127426	-1	127326
GazeCoD_1Model_male	21	2	27	<?xml version="1.0"?>\n<Clock xmlns:dt="urn:schemas-microsoft-com:datatypes"><Description dt:dt="string">E-Prime Primary Realtime Clock</Description><StartTime><Timestamp dt:dt="int">0</Timestamp><DateUtc dt:dt="string">2017-07-20T11:08:44Z</DateUtc></StartTime><FrequencyChanges><FrequencyChange><Frequency dt:dt="r8">3328125</Frequency><Timestamp dt:dt="r8">1451640252</Timestamp><Current dt:dt="r…	59.94	1	right	1452284255	07-20-2017	13:08:44		male	27	{DOWNARROW}	79							0	130622	130195	{LEFTARROW}	427	129070	128710	860	DG0	1	1	6	mask1	0	130178	0	129978	eqm10_NoEyeNmodel1_dir	0	V	gazeCOD	GazeCoDxp	0	400	0	129678	8	129578
GazeCoD_1Model_male	21	2	27	<?xml version="1.0"?>\n<Clock xmlns:dt="urn:schemas-microsoft-com:datatypes"><Description dt:dt="string">E-Prime Primary Realtime Clock</Description><StartTime><Timestamp dt:dt="int">0</Timestamp><DateUtc dt:dt="string">2017-07-20T11:08:44Z</DateUtc></StartTime><FrequencyChanges><FrequencyChange><Frequency dt:dt="r8">3328125</Frequency><Timestamp dt:dt="r8">1451640252</Timestamp><Current dt:dt="r…	59.94	1	right	1452284255	07-20-2017	13:08:44		male	28	{LEFTARROW}	78							0	132710	132181	{LEFTARROW}	529	131055	130646	909	left8	28	1	7	mask28	0	132164	1	131964	eqm10_NoEyeNmodel1_dir	90	HV	gazeCOD	GazeCoDxp	1	400	0	131663	8	131563
GazeCoD_1Model_male	21	2	27	<?xml version="1.0"?>\n<Clock xmlns:dt="urn:schemas-microsoft-com:datatypes"><Description dt:dt="string">E-Prime Primary Realtime Clock</Description><StartTime><Timestamp dt:dt="int">0</Timestamp><DateUtc dt:dt="string">2017-07-20T11:08:44Z</DateUtc></StartTime><FrequencyChanges><FrequencyChange><Frequency dt:dt="r8">3328125</Frequency><Timestamp dt:dt="r8">1451640252</Timestamp><Current dt:dt="r…	59.94	1	right	1452284255	07-20-2017	13:08:44		male	29	{RIGHTARROW}	46							0	135902	134316	{DOWNARROW}	1586	133195	132731	964	right1,6	29	1	8	mask29	0	134299	0	134099	eqm10_NoEyeNmodel1_dir	90	HV	gazeCOD	GazeCoDxp	0	400	0	133799	4	133699
GazeCoD_1Model_male	21	2	27	<?xml version="1.0"?>\n<Clock xmlns:dt="urn:schemas-microsoft-com:datatypes"><Description dt:dt="string">E-Prime Primary Realtime Clock</Description><StartTime><Timestamp dt:dt="int">0</Timestamp><DateUtc dt:dt="string">2017-07-20T11:08:44Z</DateUtc></StartTime><FrequencyChanges><FrequencyChange><Frequency dt:dt="r8">3328125</Frequency><Timestamp dt:dt="r8">1451640252</Timestamp><Current dt:dt="r…	59.94	1	right	1452284255	07-20-2017	13:08:44		male	30	{RIGHTARROW}	77							0	138006	137286	{RIGHTARROW}	720	136174	135918	756	right8	11	1	9	mask11	0	137269	0	137069	eqm10_NoEyeNmodel1_dir	0	V	gazeCOD	GazeCoDxp	1	400	0	136769	-5	136669
GazeCoD_1Model_male	21	2	27	<?xml version="1.0"?>\n<Clock xmlns:dt="urn:schemas-microsoft-com:datatypes"><Description dt:dt="string">E-Prime Primary Realtime Clock</Description><StartTime><Timestamp dt:dt="int">0</Timestamp><DateUtc dt:dt="string">2017-07-20T11:08:44Z</DateUtc></StartTime><FrequencyChanges><FrequencyChange><Frequency dt:dt="r8">3328125</Frequency><Timestamp dt:dt="r8">1451640252</Timestamp><Current dt:dt="r…	59.94	1	right	1452284255	07-20-2017	13:08:44		male	31	{LEFTARROW}	51							0	140030	139488	{DOWNARROW}	542	138365	138020	845	left3,2	25	1	10	mask25	0	139471	0	139271	eqm10_NoEyeNmodel1_dir	90	HV	gazeCOD	GazeCoDxp	0	400	0	138971	6	138871
GazeCoD_1Model_male	21	2	27	<?xml version="1.0"?>\n<Clock xmlns:dt="urn:schemas-microsoft-com:datatypes"><Description dt:dt="string">E-Prime Primary Realtime Clock</Description><StartTime><Timestamp dt:dt="int">0</Timestamp><DateUtc dt:dt="string">2017-07-20T11:08:44Z</DateUtc></StartTime><FrequencyChanges><FrequencyChange><Frequency dt:dt="r8">3328125</Frequency><Timestamp dt:dt="r8">1451640252</Timestamp><Current dt:dt="r…	59.94	1	right	1452284255	07-20-2017	13:08:44		male	32	{LEFTARROW}	55							0	141934	141523	{LEFTARROW}	411	140397	140055	842	left6,4	5	1	11	mask5	0	141507	1	141307	eqm10_NoEyeNmodel1_dir	0	V	gazeCOD	GazeCoDxp	1	400	0	141006	9	140906
GazeCoD_1Model_male	21	2	27	<?xml version="1.0"?>\n<Clock xmlns:dt="urn:schemas-microsoft-com:datatypes"><Description dt:dt="string">E-Prime Primary Realtime Clock</Description><StartTime><Timestamp dt:dt="int">0</Timestamp><DateUtc dt:dt="string">2017-07-20T11:08:44Z</DateUtc></StartTime><FrequencyChanges><FrequencyChange><Frequency dt:dt="r8">3328125</Frequency><Timestamp dt:dt="r8">1451640252</Timestamp><Current dt:dt="r…	59.94	1	right	1452284255	07-20-2017	13:08:44		male	33	{LEFTARROW}	78							0	143934	143409	{LEFTARROW}	525	142287	141957	830	left8	6	1	12	mask6	0	143392	1	143192	eqm10_NoEyeNmodel1_dir	0	V	gazeCOD	GazeCoDxp	1	400	0	142891	4	142791
GazeCoD_1Model_male	21	2	27	<?xml version="1.0"?>\n<Clock xmlns:dt="urn:schemas-microsoft-com:datatypes"><Description dt:dt="string">E-Prime Primary Realtime Clock</Description><StartTime><Timestamp dt:dt="int">0</Timestamp><DateUtc dt:dt="string">2017-07-20T11:08:44Z</DateUtc></StartTime><FrequencyChanges><FrequencyChange><Frequency dt:dt="r8">3328125</Frequency><Timestamp dt:dt="r8">1451640252</Timestamp><Current dt:dt="r…	59.94	1	right	1452284255	07-20-2017	13:08:44		male	34	{DOWNARROW}	79							0	146086	145511	{DOWNARROW}	575	144397	143959	938	DG0	12	1	13	mask12	0	145494	1	145294	eqm10_NoEyeNmodel1_dir	90	H	gazeCOD	GazeCoDxp	1	400	0	144993	-4	144893
GazeCoD_1Model_male	21	2	27	<?xml version="1.0"?>\n<Clock xmlns:dt="urn:schemas-microsoft-com:datatypes"><Description dt:dt="string">E-Prime Primary Realtime Clock</Description><StartTime><Timestamp dt:dt="int">0</Timestamp><DateUtc dt:dt="string">2017-07-20T11:08:44Z</DateUtc></StartTime><FrequencyChanges><FrequencyChange><Frequency dt:dt="r8">3328125</Frequency><Timestamp dt:dt="r8">1451640252</Timestamp><Current dt:dt="r…	59.94	1	right	1452284255	07-20-2017	13:08:44		male	35	{RIGHTARROW}	44							0	148102	147663	{RIGHTARROW}	439	146538	146111	927	right3,2	19	1	14	mask19	0	147646	0	147446	eqm10_NoEyeNmodel1_dir	90	H	gazeCOD	GazeCoDxp	1	400	0	147146	8	147046
GazeCoD_1Model_male	21	2	27	<?xml version="1.0"?>\n<Clock xmlns:dt="urn:schemas-microsoft-com:datatypes"><Description dt:dt="string">E-Prime Primary Realtime Clock</Description><StartTime><Timestamp dt:dt="int">0</Timestamp><DateUtc dt:dt="string">2017-07-20T11:08:44Z</DateUtc></StartTime><FrequencyChanges><FrequencyChange><Frequency dt:dt="r8">3328125</Frequency><Timestamp dt:dt="r8">1451640252</Timestamp><Current dt:dt="r…	59.94	1	right	1452284255	07-20-2017	13:08:44		male	36	{LEFTARROW}	53							0	150054	149665	{DOWNARROW}	389	148538	148113	925	left4,8	26	1	15	mask26	0	149648	0	149448	eqm10_NoEyeNmodel1_dir	90	HV	gazeCOD	GazeCoDxp	0	400	0	149148	10	149048
GazeCoD_1Model_male	21	2	27	<?xml version="1.0"?>\n<Clock xmlns:dt="urn:schemas-microsoft-com:datatypes"><Description dt:dt="string">E-Prime Primary Realtime Clock</Description><StartTime><Timestamp dt:dt="int">0</Timestamp><DateUtc dt:dt="string">2017-07-20T11:08:44Z</DateUtc></StartTime><FrequencyChanges><FrequencyChange><Frequency dt:dt="r8">3328125</Frequency><Timestamp dt:dt="r8">1451640252</Timestamp><Current dt:dt="r…	59.94	1	right	1452284255	07-20-2017	13:08:44		male	37	{LEFTARROW}	49							0	152054	151584	{DOWNARROW}	470	150471	150065	906	left1,6	24	1	16	mask24	0	151567	1	151367	eqm10_NoEyeNmodel1_dir	90	HV	gazeCOD	GazeCoDxp	0	400	0	151066	-5	150966
GazeCoD_1Model_male	21	2	27	<?xml version="1.0"?>\n<Clock xmlns:dt="urn:schemas-microsoft-com:datatypes"><Description dt:dt="string">E-Prime Primary Realtime Clock</Description><StartTime><Timestamp dt:dt="int">0</Timestamp><DateUtc dt:dt="string">2017-07-20T11:08:44Z</DateUtc></StartTime><FrequencyChanges><FrequencyChange><Frequency dt:dt="r8">3328125</Frequency><Timestamp dt:dt="r8">1451640252</Timestamp><Current dt:dt="r…	59.94	1	right	1452284255	07-20-2017	13:08:44		male	38	{RIGHTARROW}	40							0	154190	153619	{RIGHTARROW}	571	152493	152067	926	right6,4	21	1	17	mask21	0	153602	0	153402	eqm10_NoEyeNmodel1_dir	90	H	gazeCOD	GazeCoDxp	1	400	0	153102	9	153002
GazeCoD_1Model_male	21	2	27	<?xml version="1.0"?>\n<Clock xmlns:dt="urn:schemas-microsoft-com:datatypes"><Description dt:dt="string">E-Prime Primary Realtime Clock</Description><StartTime><Timestamp dt:dt="int">0</Timestamp><DateUtc dt:dt="string">2017-07-20T11:08:44Z</DateUtc></StartTime><FrequencyChanges><FrequencyChange><Frequency dt:dt="r8">3328125</Frequency><Timestamp dt:dt="r8">1451640252</Timestamp><Current dt:dt="r…	59.94	1	right	1452284255	07-20-2017	13:08:44		male	39	{RIGHTARROW}	77							0	156182	155671	{RIGHTARROW}	511	154556	154203	853	right8	33	1	18	mask33	0	155654	0	155454	eqm10_NoEyeNmodel1_dir	90	HV	gazeCOD	GazeCoDxp	1	400	0	155154	-2	155054
GazeCoD_1Model_male	21	2	27	<?xml version="1.0"?>\n<Clock xmlns:dt="urn:schemas-microsoft-com:datatypes"><Description dt:dt="string">E-Prime Primary Realtime Clock</Description><StartTime><Timestamp dt:dt="int">0</Timestamp><DateUtc dt:dt="string">2017-07-20T11:08:44Z</DateUtc></StartTime><FrequencyChanges><FrequencyChange><Frequency dt:dt="r8">3328125</Frequency><Timestamp dt:dt="r8">1451640252</Timestamp><Current dt:dt="r…	59.94	1	right	1452284255	07-20-2017	13:08:44		male	40	{RIGHTARROW}	77							0	158070	157673	{RIGHTARROW}	397	156554	156205	849	right8	22	1	19	mask22	0	157656	0	157456	eqm10_NoEyeNmodel1_dir	90	H	gazeCOD	GazeCoDxp	1	400	0	157156	2	157056
GazeCoD_1Model_male	21	2	27	<?xml version="1.0"?>\n<Clock xmlns:dt="urn:schemas-microsoft-com:datatypes"><Description dt:dt="string">E-Prime Primary Realtime Clock</Description><StartTime><Timestamp dt:dt="int">0</Timestamp><DateUtc dt:dt="string">2017-07-20T11:08:44Z</DateUtc></StartTime><FrequencyChanges><FrequencyChange><Frequency dt:dt="r8">3328125</Frequency><Timestamp dt:dt="r8">1451640252</Timestamp><Current dt:dt="r…	59.94	1	right	1452284255	07-20-2017	13:08:44		male	41	{RIGHTARROW}	46							0	160782	159658	{DOWNARROW}	1124	158544	158090	954	right1,6	18	1	20	mask18	0	159642	1	159442	eqm10_NoEyeNmodel1_dir	90	H	gazeCOD	GazeCoDxp	0	400	0	159141	-3	159041
GazeCoD_1Model_male	21	2	27	<?xml version="1.0"?>\n<Clock xmlns:dt="urn:schemas-microsoft-com:datatypes"><Description dt:dt="string">E-Prime Primary Realtime Clock</Description><StartTime><Timestamp dt:dt="int">0</Timestamp><DateUtc dt:dt="string">2017-07-20T11:08:44Z</DateUtc></StartTime><FrequencyChanges><FrequencyChange><Frequency dt:dt="r8">3328125</Frequency><Timestamp dt:dt="r8">1451640252</Timestamp><Current dt:dt="r…	59.94	1	right	1452284255	07-20-2017	13:08:44		male	42	{LEFTARROW}	51							0	162766	162378	{DOWNARROW}	388	161253	160793	960	left3,2	3	1	21	mask3	0	162361	0	162161	eqm10_NoEyeNmodel1_dir	0	V	gazeCOD	GazeCoDxp	0	400	0	161861	8	161761
GazeCoD_1Model_male	21	2	27	<?xml version="1.0"?>\n<Clock xmlns:dt="urn:schemas-microsoft-com:datatypes"><Description dt:dt="string">E-Prime Primary Realtime Clock</Description><StartTime><Timestamp dt:dt="int">0</Timestamp><DateUtc dt:dt="string">2017-07-20T11:08:44Z</DateUtc></StartTime><FrequencyChanges><FrequencyChange><Frequency dt:dt="r8">3328125</Frequency><Timestamp dt:dt="r8">1451640252</Timestamp><Current dt:dt="r…	59.94	1	right	1452284255	07-20-2017	13:08:44		male	43	{LEFTARROW}	51							0	164990	164280	{DOWNARROW}	710	163152	162778	874	left3,2	14	1	22	mask14	0	164263	1	164063	eqm10_NoEyeNmodel1_dir	90	H	gazeCOD	GazeCoDxp	0	400	0	163762	10	163662
GazeCoD_1Model_male	21	2	27	<?xml version="1.0"?>\n<Clock xmlns:dt="urn:schemas-microsoft-com:datatypes"><Description dt:dt="string">E-Prime Primary Realtime Clock</Description><StartTime><Timestamp dt:dt="int">0</Timestamp><DateUtc dt:dt="string">2017-07-20T11:08:44Z</DateUtc></StartTime><FrequencyChanges><FrequencyChange><Frequency dt:dt="r8">3328125</Frequency><Timestamp dt:dt="r8">1451640252</Timestamp><Current dt:dt="r…	59.94	1	right	1452284255	07-20-2017	13:08:44		male	44	{RIGHTARROW}	42							0	166998	166449	{RIGHTARROW}	549	165330	165014	816	right4,8	31	1	23	mask31	0	166432	1	166232	eqm10_NoEyeNmodel1_dir	90	HV	gazeCOD	GazeCoDxp	1	400	0	165931	1	165831
GazeCoD_1Model_male	21	2	27	<?xml version="1.0"?>\n<Clock xmlns:dt="urn:schemas-microsoft-com:datatypes"><Description dt:dt="string">E-Prime Primary Realtime Clock</Description><StartTime><Timestamp dt:dt="int">0</Timestamp><DateUtc dt:dt="string">2017-07-20T11:08:44Z</DateUtc></StartTime><FrequencyChanges><FrequencyChange><Frequency dt:dt="r8">3328125</Frequency><Timestamp dt:dt="r8">1451640252</Timestamp><Current dt:dt="r…	59.94	1	right	1452284255	07-20-2017	13:08:44		male	45	{LEFTARROW}	55							0	169094	168434	{DOWNARROW}	660	167307	167016	791	left6,4	27	1	24	mask27	0	168417	0	168217	eqm10_NoEyeNmodel1_dir	90	HV	gazeCOD	GazeCoDxp	0	400	0	167917	10	167817
GazeCoD_1Model_male	21	2	27	<?xml version="1.0"?>\n<Clock xmlns:dt="urn:schemas-microsoft-com:datatypes"><Description dt:dt="string">E-Prime Primary Realtime Clock</Description><StartTime><Timestamp dt:dt="int">0</Timestamp><DateUtc dt:dt="string">2017-07-20T11:08:44Z</DateUtc></StartTime><FrequencyChanges><FrequencyChange><Frequency dt:dt="r8">3328125</Frequency><Timestamp dt:dt="r8">1451640252</Timestamp><Current dt:dt="r…	59.94	1	right	1452284255	07-20-2017	13:08:44		male	46	{LEFTARROW}	53							0	171390	170603	{DOWNARROW}	787	169482	169118	864	left4,8	4	1	25	mask4	0	170586	0	170386	eqm10_NoEyeNmodel1_dir	0	V	gazeCOD	GazeCoDxp	0	400	0	170086	4	169986
GazeCoD_1Model_male	21	2	27	<?xml version="1.0"?>\n<Clock xmlns:dt="urn:schemas-microsoft-com:datatypes"><Description dt:dt="string">E-Prime Primary Realtime Clock</Description><StartTime><Timestamp dt:dt="int">0</Timestamp><DateUtc dt:dt="string">2017-07-20T11:08:44Z</DateUtc></StartTime><FrequencyChanges><FrequencyChange><Frequency dt:dt="r8">3328125</Frequency><Timestamp dt:dt="r8">1451640252</Timestamp><Current dt:dt="r…	59.94	1	right	1452284255	07-20-2017	13:08:44		male	47	{RIGHTARROW}	44							0	174166	172955	{DOWNARROW}	1211	171844	171404	940	right3,2	30	1	26	mask30	0	172938	-1	172738	eqm10_NoEyeNmodel1_dir	90	HV	gazeCOD	GazeCoDxp	0	400	0	172439	-5	172339
GazeCoD_1Model_male	21	2	27	<?xml version="1.0"?>\n<Clock xmlns:dt="urn:schemas-microsoft-com:datatypes"><Description dt:dt="string">E-Prime Primary Realtime Clock</Description><StartTime><Timestamp dt:dt="int">0</Timestamp><DateUtc dt:dt="string">2017-07-20T11:08:44Z</DateUtc></StartTime><FrequencyChanges><FrequencyChange><Frequency dt:dt="r8">3328125</Frequency><Timestamp dt:dt="r8">1451640252</Timestamp><Current dt:dt="r…	59.94	1	right	1452284255	07-20-2017	13:08:44		male	48	{LEFTARROW}	78							0	176134	175691	{LEFTARROW}	443	174564	174190	874	left8	17	1	27	mask17	0	175674	0	175474	eqm10_NoEyeNmodel1_dir	90	H	gazeCOD	GazeCoDxp	1	400	0	175174	10	175074
GazeCoD_1Model_male	21	2	27	<?xml version="1.0"?>\n<Clock xmlns:dt="urn:schemas-microsoft-com:datatypes"><Description dt:dt="string">E-Prime Primary Realtime Clock</Description><StartTime><Timestamp dt:dt="int">0</Timestamp><DateUtc dt:dt="string">2017-07-20T11:08:44Z</DateUtc></StartTime><FrequencyChanges><FrequencyChange><Frequency dt:dt="r8">3328125</Frequency><Timestamp dt:dt="r8">1451640252</Timestamp><Current dt:dt="r…	59.94	1	right	1452284255	07-20-2017	13:08:44		male	49	{LEFTARROW}	49							0	178214	177743	{LEFTARROW}	471	176622	176158	964	left1,6	2	1	28	mask2	0	177726	0	177526	eqm10_NoEyeNmodel1_dir	0	V	gazeCOD	GazeCoDxp	1	400	0	177226	4	177126
GazeCoD_1Model_male	21	2	27	<?xml version="1.0"?>\n<Clock xmlns:dt="urn:schemas-microsoft-com:datatypes"><Description dt:dt="string">E-Prime Primary Realtime Clock</Description><StartTime><Timestamp dt:dt="int">0</Timestamp><DateUtc dt:dt="string">2017-07-20T11:08:44Z</DateUtc></StartTime><FrequencyChanges><FrequencyChange><Frequency dt:dt="r8">3328125</Frequency><Timestamp dt:dt="r8">1451640252</Timestamp><Current dt:dt="r…	59.94	1	right	1452284255	07-20-2017	13:08:44		male	50	{RIGHTARROW}	42							0	180254	179662	{RIGHTARROW}	592	178546	178227	819	right4,8	20	1	29	mask20	0	179645	0	179445	eqm10_NoEyeNmodel1_dir	90	H	gazeCOD	GazeCoDxp	1	400	0	179145	-1	179045
GazeCoD_1Model_male	21	2	27	<?xml version="1.0"?>\n<Clock xmlns:dt="urn:schemas-microsoft-com:datatypes"><Description dt:dt="string">E-Prime Primary Realtime Clock</Description><StartTime><Timestamp dt:dt="int">0</Timestamp><DateUtc dt:dt="string">2017-07-20T11:08:44Z</DateUtc></StartTime><FrequencyChanges><FrequencyChange><Frequency dt:dt="r8">3328125</Frequency><Timestamp dt:dt="r8">1451640252</Timestamp><Current dt:dt="r…	59.94	1	right	1452284255	07-20-2017	13:08:44		male	51	{LEFTARROW}	53							0	182318	181898	{DOWNARROW}	420	180779	180279	1000	left4,8	15	1	30	mask15	0	181881	1	181681	eqm10_NoEyeNmodel1_dir	90	H	gazeCOD	GazeCoDxp	0	400	0	181380	1	181280
GazeCoD_1Model_male	21	2	27	<?xml version="1.0"?>\n<Clock xmlns:dt="urn:schemas-microsoft-com:datatypes"><Description dt:dt="string">E-Prime Primary Realtime Clock</Description><StartTime><Timestamp dt:dt="int">0</Timestamp><DateUtc dt:dt="string">2017-07-20T11:08:44Z</DateUtc></StartTime><FrequencyChanges><FrequencyChange><Frequency dt:dt="r8">3328125</Frequency><Timestamp dt:dt="r8">1451640252</Timestamp><Current dt:dt="r…	59.94	1	right	1452284255	07-20-2017	13:08:44		male	52	{RIGHTARROW}	46							0	184246	183833	{DOWNARROW}	413	182707	182331	876	right1,6	7	1	31	mask7	0	183816	0	183616	eqm10_NoEyeNmodel1_dir	0	V	gazeCOD	GazeCoDxp	0	400	0	183316	9	183216
GazeCoD_1Model_male	21	2	27	<?xml version="1.0"?>\n<Clock xmlns:dt="urn:schemas-microsoft-com:datatypes"><Description dt:dt="string">E-Prime Primary Realtime Clock</Description><StartTime><Timestamp dt:dt="int">0</Timestamp><DateUtc dt:dt="string">2017-07-20T11:08:44Z</DateUtc></StartTime><FrequencyChanges><FrequencyChange><Frequency dt:dt="r8">3328125</Frequency><Timestamp dt:dt="r8">1451640252</Timestamp><Current dt:dt="r…	59.94	1	right	1452284255	07-20-2017	13:08:44		male	53	{RIGHTARROW}	40							0	186166	185852	{RIGHTARROW}	314	184726	184267	959	right6,4	32	1	32	mask32	0	185835	1	185635	eqm10_NoEyeNmodel1_dir	90	HV	gazeCOD	GazeCoDxp	1	400	0	185334	8	185234
GazeCoD_1Model_male	21	2	27	<?xml version="1.0"?>\n<Clock xmlns:dt="urn:schemas-microsoft-com:datatypes"><Description dt:dt="string">E-Prime Primary Realtime Clock</Description><StartTime><Timestamp dt:dt="int">0</Timestamp><DateUtc dt:dt="string">2017-07-20T11:08:44Z</DateUtc></StartTime><FrequencyChanges><FrequencyChange><Frequency dt:dt="r8">3328125</Frequency><Timestamp dt:dt="r8">1451640252</Timestamp><Current dt:dt="r…	59.94	1	right	1452284255	07-20-2017	13:08:44		male	54	{RIGHTARROW}	44							0	188110	187687	{DOWNARROW}	423	186571	186185	886	right3,2	8	1	33	mask8	0	187670	1	187470	eqm10_NoEyeNmodel1_dir	0	V	gazeCOD	GazeCoDxp	0	400	0	187169	-2	187069
GazeCoD_1Model_male	21	2	27	<?xml version="1.0"?>\n<Clock xmlns:dt="urn:schemas-microsoft-com:datatypes"><Description dt:dt="string">E-Prime Primary Realtime Clock</Description><StartTime><Timestamp dt:dt="int">0</Timestamp><DateUtc dt:dt="string">2017-07-20T11:08:44Z</DateUtc></StartTime><FrequencyChanges><FrequencyChange><Frequency dt:dt="r8">3328125</Frequency><Timestamp dt:dt="r8">1451640252</Timestamp><Current dt:dt="r…	59.94	1	right	1452284255	07-20-2017	13:08:44		male	55	{LEFTARROW}	55							0	190078	189639	{DOWNARROW}	439	188514	188121	893	left6,4	16	2	34	mask16	0	189622	1	189422	eqm10_NoEyeNmodel1_dir	90	H	gazeCOD	GazeCoDxp	0	400	0	189121	7	189021
GazeCoD_1Model_male	21	2	27	<?xml version="1.0"?>\n<Clock xmlns:dt="urn:schemas-microsoft-com:datatypes"><Description dt:dt="string">E-Prime Primary Realtime Clock</Description><StartTime><Timestamp dt:dt="int">0</Timestamp><DateUtc dt:dt="string">2017-07-20T11:08:44Z</DateUtc></StartTime><FrequencyChanges><FrequencyChange><Frequency dt:dt="r8">3328125</Frequency><Timestamp dt:dt="r8">1451640252</Timestamp><Current dt:dt="r…	59.94	1	right	1452284255	07-20-2017	13:08:44		male	56	{LEFTARROW}	78							0	192070	191524	{LEFTARROW}	546	190406	190089	817	left8	28	2	35	mask28	0	191507	0	191307	eqm10_NoEyeNmodel1_dir	90	HV	gazeCOD	GazeCoDxp	1	400	0	191007	1	190907
GazeCoD_1Model_male	21	2	27	<?xml version="1.0"?>\n<Clock xmlns:dt="urn:schemas-microsoft-com:datatypes"><Description dt:dt="string">E-Prime Primary Realtime Clock</Description><StartTime><Timestamp dt:dt="int">0</Timestamp><DateUtc dt:dt="string">2017-07-20T11:08:44Z</DateUtc></StartTime><FrequencyChanges><FrequencyChange><Frequency dt:dt="r8">3328125</Frequency><Timestamp dt:dt="r8">1451640252</Timestamp><Current dt:dt="r…	59.94	1	right	1452284255	07-20-2017	13:08:44		male	57	{RIGHTARROW}	42							0	193894	193459	{RIGHTARROW}	435	192345	192091	754	right4,8	20	2	36	mask20	0	193442	0	193242	eqm10_NoEyeNmodel1_dir	90	H	gazeCOD	GazeCoDxp	1	400	0	192942	-3	192842
GazeCoD_1Model_male	21	2	27	<?xml version="1.0"?>\n<Clock xmlns:dt="urn:schemas-microsoft-com:datatypes"><Description dt:dt="string">E-Prime Primary Realtime Clock</Description><StartTime><Timestamp dt:dt="int">0</Timestamp><DateUtc dt:dt="string">2017-07-20T11:08:44Z</DateUtc></StartTime><FrequencyChanges><FrequencyChange><Frequency dt:dt="r8">3328125</Frequency><Timestamp dt:dt="r8">1451640252</Timestamp><Current dt:dt="r…	59.94	1	right	1452284255	07-20-2017	13:08:44		male	58	{DOWNARROW}	79							0	195846	195361	{RIGHTARROW}	485	194246	193910	836	DG0	12	2	37	mask12	0	195344	0	195144	eqm10_NoEyeNmodel1_dir	90	H	gazeCOD	GazeCoDxp	0	400	0	194844	-2	194744
GazeCoD_1Model_male	21	2	27	<?xml version="1.0"?>\n<Clock xmlns:dt="urn:schemas-microsoft-com:datatypes"><Description dt:dt="string">E-Prime Primary Realtime Clock</Description><StartTime><Timestamp dt:dt="int">0</Timestamp><DateUtc dt:dt="string">2017-07-20T11:08:44Z</DateUtc></StartTime><FrequencyChanges><FrequencyChange><Frequency dt:dt="r8">3328125</Frequency><Timestamp dt:dt="r8">1451640252</Timestamp><Current dt:dt="r…	59.94	1	right	1452284255	07-20-2017	13:08:44		male	59	{LEFTARROW}	51							0	198494	197480	{RIGHTARROW}	1014	196358	195862	996	left3,2	14	2	38	mask14	0	197463	0	197263	eqm10_NoEyeNmodel1_dir	90	H	gazeCOD	GazeCoDxp	0	400	0	196963	5	196863
GazeCoD_1Model_male	21	2	27	<?xml version="1.0"?>\n<Clock xmlns:dt="urn:schemas-microsoft-com:datatypes"><Description dt:dt="string">E-Prime Primary Realtime Clock</Description><StartTime><Timestamp dt:dt="int">0</Timestamp><DateUtc dt:dt="string">2017-07-20T11:08:44Z</DateUtc></StartTime><FrequencyChanges><FrequencyChange><Frequency dt:dt="r8">3328125</Frequency><Timestamp dt:dt="r8">1451640252</Timestamp><Current dt:dt="r…	59.94	1	right	1452284255	07-20-2017	13:08:44		male	60	{RIGHTARROW}	77							0	200318	199916	{RIGHTARROW}	402	198793	198514	779	right8	22	2	39	mask22	0	199899	1	199699	eqm10_NoEyeNmodel1_dir	90	H	gazeCOD	GazeCoDxp	1	400	0	199398	5	199298
GazeCoD_1Model_male	21	2	27	<?xml version="1.0"?>\n<Clock xmlns:dt="urn:schemas-microsoft-com:datatypes"><Description dt:dt="string">E-Prime Primary Realtime Clock</Description><StartTime><Timestamp dt:dt="int">0</Timestamp><DateUtc dt:dt="string">2017-07-20T11:08:44Z</DateUtc></StartTime><FrequencyChanges><FrequencyChange><Frequency dt:dt="r8">3328125</Frequency><Timestamp dt:dt="r8">1451640252</Timestamp><Current dt:dt="r…	59.94	1	right	1452284255	07-20-2017	13:08:44		male	61	{RIGHTARROW}	77							0	202974	201784	{RIGHTARROW}	1190	200659	200333	826	right8	11	2	40	mask11	0	201767	0	201567	eqm10_NoEyeNmodel1_dir	0	V	gazeCOD	GazeCoDxp	1	400	0	201267	8	201167
GazeCoD_1Model_male	21	2	27	<?xml version="1.0"?>\n<Clock xmlns:dt="urn:schemas-microsoft-com:datatypes"><Description dt:dt="string">E-Prime Primary Realtime Clock</Description><StartTime><Timestamp dt:dt="int">0</Timestamp><DateUtc dt:dt="string">2017-07-20T11:08:44Z</DateUtc></StartTime><FrequencyChanges><FrequencyChange><Frequency dt:dt="r8">3328125</Frequency><Timestamp dt:dt="r8">1451640252</Timestamp><Current dt:dt="r…	59.94	1	right	1452284255	07-20-2017	13:08:44		male	62	{RIGHTARROW}	44							0	204902	204520	{DOWNARROW}	382	203395	202986	909	right3,2	30	2	41	mask30	0	204503	0	204303	eqm10_NoEyeNmodel1_dir	90	HV	gazeCOD	GazeCoDxp	0	400	0	204003	8	203903
GazeCoD_1Model_male	21	2	27	<?xml version="1.0"?>\n<Clock xmlns:dt="urn:schemas-microsoft-com:datatypes"><Description dt:dt="string">E-Prime Primary Realtime Clock</Description><StartTime><Timestamp dt:dt="int">0</Timestamp><DateUtc dt:dt="string">2017-07-20T11:08:44Z</DateUtc></StartTime><FrequencyChanges><FrequencyChange><Frequency dt:dt="r8">3328125</Frequency><Timestamp dt:dt="r8">1451640252</Timestamp><Current dt:dt="r…	59.94	1	right	1452284255	07-20-2017	13:08:44		male	63	{RIGHTARROW}	46							0	206894	206472	{DOWNARROW}	422	205349	204921	928	right1,6	18	2	42	mask18	0	206455	0	206255	eqm10_NoEyeNmodel1_dir	90	H	gazeCOD	GazeCoDxp	0	400	0	205955	6	205855
GazeCoD_1Model_male	21	2	27	<?xml version="1.0"?>\n<Clock xmlns:dt="urn:schemas-microsoft-com:datatypes"><Description dt:dt="string">E-Prime Primary Realtime Clock</Description><StartTime><Timestamp dt:dt="int">0</Timestamp><DateUtc dt:dt="string">2017-07-20T11:08:44Z</DateUtc></StartTime><FrequencyChanges><FrequencyChange><Frequency dt:dt="r8">3328125</Frequency><Timestamp dt:dt="r8">1451640252</Timestamp><Current dt:dt="r…	59.94	1	right	1452284255	07-20-2017	13:08:44		male	64	{LEFTARROW}	49							0	208926	208358	{DOWNARROW}	568	207232	206906	826	left1,6	13	2	43	mask13	0	208341	1	208141	eqm10_NoEyeNmodel1_dir	90	H	gazeCOD	GazeCoDxp	0	400	0	207840	8	207740
GazeCoD_1Model_male	21	2	27	<?xml version="1.0"?>\n<Clock xmlns:dt="urn:schemas-microsoft-com:datatypes"><Description dt:dt="string">E-Prime Primary Realtime Clock</Description><StartTime><Timestamp dt:dt="int">0</Timestamp><DateUtc dt:dt="string">2017-07-20T11:08:44Z</DateUtc></StartTime><FrequencyChanges><FrequencyChange><Frequency dt:dt="r8">3328125</Frequency><Timestamp dt:dt="r8">1451640252</Timestamp><Current dt:dt="r…	59.94	1	right	1452284255	07-20-2017	13:08:44		male	65	{RIGHTARROW}	40							0	211118	210526	{DOWNARROW}	592	209408	208942	966	right6,4	10	2	44	mask10	0	210510	1	210310	eqm10_NoEyeNmodel1_dir	0	V	gazeCOD	GazeCoDxp	0	400	0	210009	1	209909
GazeCoD_1Model_male	21	2	27	<?xml version="1.0"?>\n<Clock xmlns:dt="urn:schemas-microsoft-com:datatypes"><Description dt:dt="string">E-Prime Primary Realtime Clock</Description><StartTime><Timestamp dt:dt="int">0</Timestamp><DateUtc dt:dt="string">2017-07-20T11:08:44Z</DateUtc></StartTime><FrequencyChanges><FrequencyChange><Frequency dt:dt="r8">3328125</Frequency><Timestamp dt:dt="r8">1451640252</Timestamp><Current dt:dt="r…	59.94	1	right	1452284255	07-20-2017	13:08:44		male	66	{RIGHTARROW}	46							0	213142	212595	{DOWNARROW}	547	211482	211144	838	right1,6	7	2	45	mask7	0	212578	0	212378	eqm10_NoEyeNmodel1_dir	0	V	gazeCOD	GazeCoDxp	0	400	0	212078	-4	211978
GazeCoD_1Model_male	21	2	27	<?xml version="1.0"?>\n<Clock xmlns:dt="urn:schemas-microsoft-com:datatypes"><Description dt:dt="string">E-Prime Primary Realtime Clock</Description><StartTime><Timestamp dt:dt="int">0</Timestamp><DateUtc dt:dt="string">2017-07-20T11:08:44Z</DateUtc></StartTime><FrequencyChanges><FrequencyChange><Frequency dt:dt="r8">3328125</Frequency><Timestamp dt:dt="r8">1451640252</Timestamp><Current dt:dt="r…	59.94	1	right	1452284255	07-20-2017	13:08:44		male	67	{RIGHTARROW}	77							0	214982	214564	{RIGHTARROW}	418	213439	213162	777	right8	33	2	46	mask33	0	214547	0	214347	eqm10_NoEyeNmodel1_dir	90	HV	gazeCOD	GazeCoDxp	1	400	0	214047	8	213947
GazeCoD_1Model_male	21	2	27	<?xml version="1.0"?>\n<Clock xmlns:dt="urn:schemas-microsoft-com:datatypes"><Description dt:dt="string">E-Prime Primary Realtime Clock</Description><StartTime><Timestamp dt:dt="int">0</Timestamp><DateUtc dt:dt="string">2017-07-20T11:08:44Z</DateUtc></StartTime><FrequencyChanges><FrequencyChange><Frequency dt:dt="r8">3328125</Frequency><Timestamp dt:dt="r8">1451640252</Timestamp><Current dt:dt="r…	59.94	1	right	1452284255	07-20-2017	13:08:44		male	68	{RIGHTARROW}	44							0	217190	216616	{DOWNARROW}	574	215490	214998	992	right3,2	8	2	47	mask8	0	216599	0	216399	eqm10_NoEyeNmodel1_dir	0	V	gazeCOD	GazeCoDxp	0	400	0	216099	9	215999
GazeCoD_1Model_male	21	2	27	<?xml version="1.0"?>\n<Clock xmlns:dt="urn:schemas-microsoft-com:datatypes"><Description dt:dt="string">E-Prime Primary Realtime Clock</Description><StartTime><Timestamp dt:dt="int">0</Timestamp><DateUtc dt:dt="string">2017-07-20T11:08:44Z</DateUtc></StartTime><FrequencyChanges><FrequencyChange><Frequency dt:dt="r8">3328125</Frequency><Timestamp dt:dt="r8">1451640252</Timestamp><Current dt:dt="r…	59.94	1	right	1452284255	07-20-2017	13:08:44		male	69	{LEFTARROW}	78							0	219078	218618	{LEFTARROW}	460	217502	217217	785	left8	17	2	48	mask17	0	218601	0	218401	eqm10_NoEyeNmodel1_dir	90	H	gazeCOD	GazeCoDxp	1	400	0	218101	-1	218001
GazeCoD_1Model_male	21	2	27	<?xml version="1.0"?>\n<Clock xmlns:dt="urn:schemas-microsoft-com:datatypes"><Description dt:dt="string">E-Prime Primary Realtime Clock</Description><StartTime><Timestamp dt:dt="int">0</Timestamp><DateUtc dt:dt="string">2017-07-20T11:08:44Z</DateUtc></StartTime><FrequencyChanges><FrequencyChange><Frequency dt:dt="r8">3328125</Frequency><Timestamp dt:dt="r8">1451640252</Timestamp><Current dt:dt="r…	59.94	1	right	1452284255	07-20-2017	13:08:44		male	70	{LEFTARROW}	55							0	221430	220487	{DOWNARROW}	943	219360	219102	758	left6,4	27	2	49	mask27	0	220470	1	220270	eqm10_NoEyeNmodel1_dir	90	HV	gazeCOD	GazeCoDxp	0	400	0	219969	9	219869
GazeCoD_1Model_male	21	2	27	<?xml version="1.0"?>\n<Clock xmlns:dt="urn:schemas-microsoft-com:datatypes"><Description dt:dt="string">E-Prime Primary Realtime Clock</Description><StartTime><Timestamp dt:dt="int">0</Timestamp><DateUtc dt:dt="string">2017-07-20T11:08:44Z</DateUtc></StartTime><FrequencyChanges><FrequencyChange><Frequency dt:dt="r8">3328125</Frequency><Timestamp dt:dt="r8">1451640252</Timestamp><Current dt:dt="r…	59.94	1	right	1452284255	07-20-2017	13:08:44		male	71	{RIGHTARROW}	40							0	223910	223006	{DOWNARROW}	904	221884	221454	930	right6,4	32	2	50	mask32	0	222989	1	222789	eqm10_NoEyeNmodel1_dir	90	HV	gazeCOD	GazeCoDxp	0	400	0	222488	4	222388
GazeCoD_1Model_male	21	2	27	<?xml version="1.0"?>\n<Clock xmlns:dt="urn:schemas-microsoft-com:datatypes"><Description dt:dt="string">E-Prime Primary Realtime Clock</Description><StartTime><Timestamp dt:dt="int">0</Timestamp><DateUtc dt:dt="string">2017-07-20T11:08:44Z</DateUtc></StartTime><FrequencyChanges><FrequencyChange><Frequency dt:dt="r8">3328125</Frequency><Timestamp dt:dt="r8">1451640252</Timestamp><Current dt:dt="r…	59.94	1	right	1452284255	07-20-2017	13:08:44		male	72	{LEFTARROW}	53							0	225950	225492	{RIGHTARROW}	458	224377	223923	954	left4,8	15	2	51	mask15	0	225475	1	225275	eqm10_NoEyeNmodel1_dir	90	H	gazeCOD	GazeCoDxp	0	400	0	224974	-3	224874
GazeCoD_1Model_male	21	2	27	<?xml version="1.0"?>\n<Clock xmlns:dt="urn:schemas-microsoft-com:datatypes"><Description dt:dt="string">E-Prime Primary Realtime Clock</Description><StartTime><Timestamp dt:dt="int">0</Timestamp><DateUtc dt:dt="string">2017-07-20T11:08:44Z</DateUtc></StartTime><FrequencyChanges><FrequencyChange><Frequency dt:dt="r8">3328125</Frequency><Timestamp dt:dt="r8">1451640252</Timestamp><Current dt:dt="r…	59.94	1	right	1452284255	07-20-2017	13:08:44		male	73	{LEFTARROW}	53							0	228134	227343	{DOWNARROW}	791	226230	225975	755	left4,8	26	2	52	mask26	0	227327	1	227127	eqm10_NoEyeNmodel1_dir	90	HV	gazeCOD	GazeCoDxp	0	400	0	226826	-4	226726
GazeCoD_1Model_male	21	2	27	<?xml version="1.0"?>\n<Clock xmlns:dt="urn:schemas-microsoft-com:datatypes"><Description dt:dt="string">E-Prime Primary Realtime Clock</Description><StartTime><Timestamp dt:dt="int">0</Timestamp><DateUtc dt:dt="string">2017-07-20T11:08:44Z</DateUtc></StartTime><FrequencyChanges><FrequencyChange><Frequency dt:dt="r8">3328125</Frequency><Timestamp dt:dt="r8">1451640252</Timestamp><Current dt:dt="r…	59.94	1	right	1452284255	07-20-2017	13:08:44		male	74	{LEFTARROW}	78							0	230126	229662	{LEFTARROW}	464	228549	228145	904	left8	6	2	53	mask6	0	229646	1	229446	eqm10_NoEyeNmodel1_dir	0	V	gazeCOD	GazeCoDxp	1	400	0	229145	-4	229045
GazeCoD_1Model_male	21	2	27	<?xml version="1.0"?>\n<Clock xmlns:dt="urn:schemas-microsoft-com:datatypes"><Description dt:dt="string">E-Prime Primary Realtime Clock</Description><StartTime><Timestamp dt:dt="int">0</Timestamp><DateUtc dt:dt="string">2017-07-20T11:08:44Z</DateUtc></StartTime><FrequencyChanges><FrequencyChange><Frequency dt:dt="r8">3328125</Frequency><Timestamp dt:dt="r8">1451640252</Timestamp><Current dt:dt="r…	59.94	1	right	1452284255	07-20-2017	13:08:44		male	75	{DOWNARROW}	79							0	232062	231648	{DOWNARROW}	414	230525	230146	879	DG0	1	2	54	mask1	0	231631	1	231431	eqm10_NoEyeNmodel1_dir	0	V	gazeCOD	GazeCoDxp	1	400	0	231130	5	231030
GazeCoD_1Model_male	21	2	27	<?xml version="1.0"?>\n<Clock xmlns:dt="urn:schemas-microsoft-com:datatypes"><Description dt:dt="string">E-Prime Primary Realtime Clock</Description><StartTime><Timestamp dt:dt="int">0</Timestamp><DateUtc dt:dt="string">2017-07-20T11:08:44Z</DateUtc></StartTime><FrequencyChanges><FrequencyChange><Frequency dt:dt="r8">3328125</Frequency><Timestamp dt:dt="r8">1451640252</Timestamp><Current dt:dt="r…	59.94	1	right	1452284255	07-20-2017	13:08:44		male	76	{RIGHTARROW}	44							0	234118	233700	{RIGHTARROW}	418	232579	232082	997	right3,2	19	2	55	mask19	0	233683	0	233483	eqm10_NoEyeNmodel1_dir	90	H	gazeCOD	GazeCoDxp	1	400	0	233183	4	233083
GazeCoD_1Model_male	21	2	27	<?xml version="1.0"?>\n<Clock xmlns:dt="urn:schemas-microsoft-com:datatypes"><Description dt:dt="string">E-Prime Primary Realtime Clock</Description><StartTime><Timestamp dt:dt="int">0</Timestamp><DateUtc dt:dt="string">2017-07-20T11:08:44Z</DateUtc></StartTime><FrequencyChanges><FrequencyChange><Frequency dt:dt="r8">3328125</Frequency><Timestamp dt:dt="r8">1451640252</Timestamp><Current dt:dt="r…	59.94	1	right	1452284255	07-20-2017	13:08:44		male	77	{LEFTARROW}	51							0	323998	322840	{DOWNARROW}	1158	321716	321372	844	left3,2	3	2	56	mask3	0	322823	0	322623	eqm10_NoEyeNmodel1_dir	0	V	gazeCOD	GazeCoDxp	0	400	0	322323	7	322223
GazeCoD_1Model_male	21	2	27	<?xml version="1.0"?>\n<Clock xmlns:dt="urn:schemas-microsoft-com:datatypes"><Description dt:dt="string">E-Prime Primary Realtime Clock</Description><StartTime><Timestamp dt:dt="int">0</Timestamp><DateUtc dt:dt="string">2017-07-20T11:08:44Z</DateUtc></StartTime><FrequencyChanges><FrequencyChange><Frequency dt:dt="r8">3328125</Frequency><Timestamp dt:dt="r8">1451640252</Timestamp><Current dt:dt="r…	59.94	1	right	1452284255	07-20-2017	13:08:44		male	78	{RIGHTARROW}	42							0	326350	325609	{DOWNARROW}	741	324491	324024	967	right4,8	9	2	57	mask9	0	325592	0	325392	eqm10_NoEyeNmodel1_dir	0	V	gazeCOD	GazeCoDxp	0	400	0	325092	1	324992
GazeCoD_1Model_male	21	2	27	<?xml version="1.0"?>\n<Clock xmlns:dt="urn:schemas-microsoft-com:datatypes"><Description dt:dt="string">E-Prime Primary Realtime Clock</Description><StartTime><Timestamp dt:dt="int">0</Timestamp><DateUtc dt:dt="string">2017-07-20T11:08:44Z</DateUtc></StartTime><FrequencyChanges><FrequencyChange><Frequency dt:dt="r8">3328125</Frequency><Timestamp dt:dt="r8">1451640252</Timestamp><Current dt:dt="r…	59.94	1	right	1452284255	07-20-2017	13:08:44		male	79	{LEFTARROW}	49							0	329174	327812	{DOWNARROW}	1362	326685	326361	824	left1,6	2	2	58	mask2	0	327795	1	327595	eqm10_NoEyeNmodel1_dir	0	V	gazeCOD	GazeCoDxp	0	400	0	327294	9	327194
GazeCoD_1Model_male	21	2	27	<?xml version="1.0"?>\n<Clock xmlns:dt="urn:schemas-microsoft-com:datatypes"><Description dt:dt="string">E-Prime Primary Realtime Clock</Description><StartTime><Timestamp dt:dt="int">0</Timestamp><DateUtc dt:dt="string">2017-07-20T11:08:44Z</DateUtc></StartTime><FrequencyChanges><FrequencyChange><Frequency dt:dt="r8">3328125</Frequency><Timestamp dt:dt="r8">1451640252</Timestamp><Current dt:dt="r…	59.94	1	right	1452284255	07-20-2017	13:08:44		male	80	{RIGHTARROW}	46							0	331222	330664	{LEFTARROW}	558	329538	329196	842	right1,6	29	2	59	mask29	0	330648	1	330448	eqm10_NoEyeNmodel1_dir	90	HV	gazeCOD	GazeCoDxp	0	400	0	330147	9	330047
GazeCoD_1Model_male	21	2	27	<?xml version="1.0"?>\n<Clock xmlns:dt="urn:schemas-microsoft-com:datatypes"><Description dt:dt="string">E-Prime Primary Realtime Clock</Description><StartTime><Timestamp dt:dt="int">0</Timestamp><DateUtc dt:dt="string">2017-07-20T11:08:44Z</DateUtc></StartTime><FrequencyChanges><FrequencyChange><Frequency dt:dt="r8">3328125</Frequency><Timestamp dt:dt="r8">1451640252</Timestamp><Current dt:dt="r…	59.94	1	right	1452284255	07-20-2017	13:08:44		male	81	{DOWNARROW}	79							0	333454	332650	{DOWNARROW}	804	331536	331248	788	DG0	23	2	60	mask23	0	332633	1	332433	eqm10_NoEyeNmodel1_dir	90	HV	gazeCOD	GazeCoDxp	1	400	0	332132	-4	332032
GazeCoD_1Model_male	21	2	27	<?xml version="1.0"?>\n<Clock xmlns:dt="urn:schemas-microsoft-com:datatypes"><Description dt:dt="string">E-Prime Primary Realtime Clock</Description><StartTime><Timestamp dt:dt="int">0</Timestamp><DateUtc dt:dt="string">2017-07-20T11:08:44Z</DateUtc></StartTime><FrequencyChanges><FrequencyChange><Frequency dt:dt="r8">3328125</Frequency><Timestamp dt:dt="r8">1451640252</Timestamp><Current dt:dt="r…	59.94	1	right	1452284255	07-20-2017	13:08:44		male	82	{LEFTARROW}	51							0	335478	334935	{DOWNARROW}	543	333813	333467	846	left3,2	25	2	61	mask25	0	334919	1	334719	eqm10_NoEyeNmodel1_dir	90	HV	gazeCOD	GazeCoDxp	0	400	0	334418	5	334318
GazeCoD_1Model_male	21	2	27	<?xml version="1.0"?>\n<Clock xmlns:dt="urn:schemas-microsoft-com:datatypes"><Description dt:dt="string">E-Prime Primary Realtime Clock</Description><StartTime><Timestamp dt:dt="int">0</Timestamp><DateUtc dt:dt="string">2017-07-20T11:08:44Z</DateUtc></StartTime><FrequencyChanges><FrequencyChange><Frequency dt:dt="r8">3328125</Frequency><Timestamp dt:dt="r8">1451640252</Timestamp><Current dt:dt="r…	59.94	1	right	1452284255	07-20-2017	13:08:44		male	83	{LEFTARROW}	53							0	337430	337004	{LEFTARROW}	426	335891	335503	888	left4,8	4	2	62	mask4	0	336987	0	336787	eqm10_NoEyeNmodel1_dir	0	V	gazeCOD	GazeCoDxp	1	400	0	336487	-4	336387
GazeCoD_1Model_male	21	2	27	<?xml version="1.0"?>\n<Clock xmlns:dt="urn:schemas-microsoft-com:datatypes"><Description dt:dt="string">E-Prime Primary Realtime Clock</Description><StartTime><Timestamp dt:dt="int">0</Timestamp><DateUtc dt:dt="string">2017-07-20T11:08:44Z</DateUtc></StartTime><FrequencyChanges><FrequencyChange><Frequency dt:dt="r8">3328125</Frequency><Timestamp dt:dt="r8">1451640252</Timestamp><Current dt:dt="r…	59.94	1	right	1452284255	07-20-2017	13:08:44		male	84	{RIGHTARROW}	40							0	339246	338939	{RIGHTARROW}	307	337820	337455	865	right6,4	21	2	63	mask21	0	338923	1	338723	eqm10_NoEyeNmodel1_dir	90	H	gazeCOD	GazeCoDxp	1	400	0	338422	2	338322
GazeCoD_1Model_male	21	2	27	<?xml version="1.0"?>\n<Clock xmlns:dt="urn:schemas-microsoft-com:datatypes"><Description dt:dt="string">E-Prime Primary Realtime Clock</Description><StartTime><Timestamp dt:dt="int">0</Timestamp><DateUtc dt:dt="string">2017-07-20T11:08:44Z</DateUtc></StartTime><FrequencyChanges><FrequencyChange><Frequency dt:dt="r8">3328125</Frequency><Timestamp dt:dt="r8">1451640252</Timestamp><Current dt:dt="r…	59.94	1	right	1452284255	07-20-2017	13:08:44		male	85	{LEFTARROW}	55							0	341238	340858	{LEFTARROW}	380	339738	339257	981	left6,4	5	2	64	mask5	0	340841	0	340641	eqm10_NoEyeNmodel1_dir	0	V	gazeCOD	GazeCoDxp	1	400	0	340341	3	340241
GazeCoD_1Model_male	21	2	27	<?xml version="1.0"?>\n<Clock xmlns:dt="urn:schemas-microsoft-com:datatypes"><Description dt:dt="string">E-Prime Primary Realtime Clock</Description><StartTime><Timestamp dt:dt="int">0</Timestamp><DateUtc dt:dt="string">2017-07-20T11:08:44Z</DateUtc></StartTime><FrequencyChanges><FrequencyChange><Frequency dt:dt="r8">3328125</Frequency><Timestamp dt:dt="r8">1451640252</Timestamp><Current dt:dt="r…	59.94	1	right	1452284255	07-20-2017	13:08:44		male	86	{RIGHTARROW}	42							0	343286	342877	{RIGHTARROW}	409	341756	341258	998	right4,8	31	2	65	mask31	0	342860	1	342660	eqm10_NoEyeNmodel1_dir	90	HV	gazeCOD	GazeCoDxp	1	400	0	342359	3	342259
GazeCoD_1Model_male	21	2	27	<?xml version="1.0"?>\n<Clock xmlns:dt="urn:schemas-microsoft-com:datatypes"><Description dt:dt="string">E-Prime Primary Realtime Clock</Description><StartTime><Timestamp dt:dt="int">0</Timestamp><DateUtc dt:dt="string">2017-07-20T11:08:44Z</DateUtc></StartTime><FrequencyChanges><FrequencyChange><Frequency dt:dt="r8">3328125</Frequency><Timestamp dt:dt="r8">1451640252</Timestamp><Current dt:dt="r…	59.94	1	right	1452284255	07-20-2017	13:08:44		male	87	{LEFTARROW}	49							0	345030	344712	{DOWNARROW}	318	343590	343311	779	left1,6	24	2	66	mask24	0	344695	0	344495	eqm10_NoEyeNmodel1_dir	90	HV	gazeCOD	GazeCoDxp	0	400	0	344195	5	344095
GazeCoD_1Model_male	21	2	27	<?xml version="1.0"?>\n<Clock xmlns:dt="urn:schemas-microsoft-com:datatypes"><Description dt:dt="string">E-Prime Primary Realtime Clock</Description><StartTime><Timestamp dt:dt="int">0</Timestamp><DateUtc dt:dt="string">2017-07-20T11:08:44Z</DateUtc></StartTime><FrequencyChanges><FrequencyChange><Frequency dt:dt="r8">3328125</Frequency><Timestamp dt:dt="r8">1451640252</Timestamp><Current dt:dt="r…	59.94	1	right	1452284255	07-20-2017	13:08:44		male	88	{RIGHTARROW}	44							0	346894	346581	{RIGHTARROW}	313	345463	345046	917	right3,2	19	3	67	mask19	0	346564	1	346364	eqm10_NoEyeNmodel1_dir	90	H	gazeCOD	GazeCoDxp	1	400	0	346063	0	345963
GazeCoD_1Model_male	21	2	27	<?xml version="1.0"?>\n<Clock xmlns:dt="urn:schemas-microsoft-com:datatypes"><Description dt:dt="string">E-Prime Primary Realtime Clock</Description><StartTime><Timestamp dt:dt="int">0</Timestamp><DateUtc dt:dt="string">2017-07-20T11:08:44Z</DateUtc></StartTime><FrequencyChanges><FrequencyChange><Frequency dt:dt="r8">3328125</Frequency><Timestamp dt:dt="r8">1451640252</Timestamp><Current dt:dt="r…	59.94	1	right	1452284255	07-20-2017	13:08:44		male	89	{RIGHTARROW}	77							0	348926	348299	{DOWNARROW}	627	347182	346914	768	right8	11	3	68	mask11	0	348282	0	348082	eqm10_NoEyeNmodel1_dir	0	V	gazeCOD	GazeCoDxp	0	400	0	347782	0	347682
GazeCoD_1Model_male	21	2	27	<?xml version="1.0"?>\n<Clock xmlns:dt="urn:schemas-microsoft-com:datatypes"><Description dt:dt="string">E-Prime Primary Realtime Clock</Description><StartTime><Timestamp dt:dt="int">0</Timestamp><DateUtc dt:dt="string">2017-07-20T11:08:44Z</DateUtc></StartTime><FrequencyChanges><FrequencyChange><Frequency dt:dt="r8">3328125</Frequency><Timestamp dt:dt="r8">1451640252</Timestamp><Current dt:dt="r…	59.94	1	right	1452284255	07-20-2017	13:08:44		male	90	{RIGHTARROW}	46							0	350846	350368	{RIGHTARROW}	478	349248	348950	798	right1,6	18	3	69	mask18	0	350351	1	350151	eqm10_NoEyeNmodel1_dir	90	H	gazeCOD	GazeCoDxp	1	400	0	349850	2	349750
GazeCoD_1Model_male	21	2	27	<?xml version="1.0"?>\n<Clock xmlns:dt="urn:schemas-microsoft-com:datatypes"><Description dt:dt="string">E-Prime Primary Realtime Clock</Description><StartTime><Timestamp dt:dt="int">0</Timestamp><DateUtc dt:dt="string">2017-07-20T11:08:44Z</DateUtc></StartTime><FrequencyChanges><FrequencyChange><Frequency dt:dt="r8">3328125</Frequency><Timestamp dt:dt="r8">1451640252</Timestamp><Current dt:dt="r…	59.94	1	right	1452284255	07-20-2017	13:08:44		male	91	{DOWNARROW}	79							0	352958	352320	{RIGHTARROW}	638	351206	350868	838	DG0	12	3	70	mask12	0	352303	1	352103	eqm10_NoEyeNmodel1_dir	90	H	gazeCOD	GazeCoDxp	0	400	0	351802	-4	351702
GazeCoD_1Model_male	21	2	27	<?xml version="1.0"?>\n<Clock xmlns:dt="urn:schemas-microsoft-com:datatypes"><Description dt:dt="string">E-Prime Primary Realtime Clock</Description><StartTime><Timestamp dt:dt="int">0</Timestamp><DateUtc dt:dt="string">2017-07-20T11:08:44Z</DateUtc></StartTime><FrequencyChanges><FrequencyChange><Frequency dt:dt="r8">3328125</Frequency><Timestamp dt:dt="r8">1451640252</Timestamp><Current dt:dt="r…	59.94	1	right	1452284255	07-20-2017	13:08:44		male	92	{LEFTARROW}	78							0	355046	354572	{LEFTARROW}	474	353448	352970	978	left8	17	3	71	mask17	0	354555	0	354355	eqm10_NoEyeNmodel1_dir	90	H	gazeCOD	GazeCoDxp	1	400	0	354055	7	353955
GazeCoD_1Model_male	21	2	27	<?xml version="1.0"?>\n<Clock xmlns:dt="urn:schemas-microsoft-com:datatypes"><Description dt:dt="string">E-Prime Primary Realtime Clock</Description><StartTime><Timestamp dt:dt="int">0</Timestamp><DateUtc dt:dt="string">2017-07-20T11:08:44Z</DateUtc></StartTime><FrequencyChanges><FrequencyChange><Frequency dt:dt="r8">3328125</Frequency><Timestamp dt:dt="r8">1451640252</Timestamp><Current dt:dt="r…	59.94	1	right	1452284255	07-20-2017	13:08:44		male	93	{LEFTARROW}	55							0	356974	356507	{LEFTARROW}	467	355382	355072	810	left6,4	5	3	72	mask5	0	356490	0	356290	eqm10_NoEyeNmodel1_dir	0	V	gazeCOD	GazeCoDxp	1	400	0	355990	8	355890
GazeCoD_1Model_male	21	2	27	<?xml version="1.0"?>\n<Clock xmlns:dt="urn:schemas-microsoft-com:datatypes"><Description dt:dt="string">E-Prime Primary Realtime Clock</Description><StartTime><Timestamp dt:dt="int">0</Timestamp><DateUtc dt:dt="string">2017-07-20T11:08:44Z</DateUtc></StartTime><FrequencyChanges><FrequencyChange><Frequency dt:dt="r8">3328125</Frequency><Timestamp dt:dt="r8">1451640252</Timestamp><Current dt:dt="r…	59.94	1	right	1452284255	07-20-2017	13:08:44		male	94	{RIGHTARROW}	40							0	358750	358392	{RIGHTARROW}	358	357274	356991	783	right6,4	21	3	73	mask21	0	358376	1	358176	eqm10_NoEyeNmodel1_dir	90	H	gazeCOD	GazeCoDxp	1	400	0	357875	1	357775
GazeCoD_1Model_male	21	2	27	<?xml version="1.0"?>\n<Clock xmlns:dt="urn:schemas-microsoft-com:datatypes"><Description dt:dt="string">E-Prime Primary Realtime Clock</Description><StartTime><Timestamp dt:dt="int">0</Timestamp><DateUtc dt:dt="string">2017-07-20T11:08:44Z</DateUtc></StartTime><FrequencyChanges><FrequencyChange><Frequency dt:dt="r8">3328125</Frequency><Timestamp dt:dt="r8">1451640252</Timestamp><Current dt:dt="r…	59.94	1	right	1452284255	07-20-2017	13:08:44		male	95	{LEFTARROW}	53							0	361366	360211	{LEFTARROW}	1155	359099	358776	823	left4,8	4	3	74	mask4	0	360194	0	359994	eqm10_NoEyeNmodel1_dir	0	V	gazeCOD	GazeCoDxp	1	400	0	359694	-5	359594
GazeCoD_1Model_male	21	2	27	<?xml version="1.0"?>\n<Clock xmlns:dt="urn:schemas-microsoft-com:datatypes"><Description dt:dt="string">E-Prime Primary Realtime Clock</Description><StartTime><Timestamp dt:dt="int">0</Timestamp><DateUtc dt:dt="string">2017-07-20T11:08:44Z</DateUtc></StartTime><FrequencyChanges><FrequencyChange><Frequency dt:dt="r8">3328125</Frequency><Timestamp dt:dt="r8">1451640252</Timestamp><Current dt:dt="r…	59.94	1	right	1452284255	07-20-2017	13:08:44		male	96	{LEFTARROW}	53							0	363598	362814	{LEFTARROW}	784	361693	361379	814	left4,8	15	3	75	mask15	0	362797	1	362597	eqm10_NoEyeNmodel1_dir	90	H	gazeCOD	GazeCoDxp	1	400	0	362296	3	362196
GazeCoD_1Model_male	21	2	27	<?xml version="1.0"?>\n<Clock xmlns:dt="urn:schemas-microsoft-com:datatypes"><Description dt:dt="string">E-Prime Primary Realtime Clock</Description><StartTime><Timestamp dt:dt="int">0</Timestamp><DateUtc dt:dt="string">2017-07-20T11:08:44Z</DateUtc></StartTime><FrequencyChanges><FrequencyChange><Frequency dt:dt="r8">3328125</Frequency><Timestamp dt:dt="r8">1451640252</Timestamp><Current dt:dt="r…	59.94	1	right	1452284255	07-20-2017	13:08:44		male	97	{DOWNARROW}	79							0	365254	365016	{DOWNARROW}	238	363897	363614	783	DG0	23	3	76	mask23	0	364999	0	364799	eqm10_NoEyeNmodel1_dir	90	HV	gazeCOD	GazeCoDxp	1	400	0	364499	2	364399
GazeCoD_1Model_male	21	2	27	<?xml version="1.0"?>\n<Clock xmlns:dt="urn:schemas-microsoft-com:datatypes"><Description dt:dt="string">E-Prime Primary Realtime Clock</Description><StartTime><Timestamp dt:dt="int">0</Timestamp><DateUtc dt:dt="string">2017-07-20T11:08:44Z</DateUtc></StartTime><FrequencyChanges><FrequencyChange><Frequency dt:dt="r8">3328125</Frequency><Timestamp dt:dt="r8">1451640252</Timestamp><Current dt:dt="r…	59.94	1	right	1452284255	07-20-2017	13:08:44		male	98	{LEFTARROW}	51							0	367302	366834	{DOWNARROW}	468	365722	365266	956	left3,2	3	3	77	mask3	0	366817	0	366617	eqm10_NoEyeNmodel1_dir	0	V	gazeCOD	GazeCoDxp	0	400	0	366317	-5	366217
GazeCoD_1Model_male	21	2	27	<?xml version="1.0"?>\n<Clock xmlns:dt="urn:schemas-microsoft-com:datatypes"><Description dt:dt="string">E-Prime Primary Realtime Clock</Description><StartTime><Timestamp dt:dt="int">0</Timestamp><DateUtc dt:dt="string">2017-07-20T11:08:44Z</DateUtc></StartTime><FrequencyChanges><FrequencyChange><Frequency dt:dt="r8">3328125</Frequency><Timestamp dt:dt="r8">1451640252</Timestamp><Current dt:dt="r…	59.94	1	right	1452284255	07-20-2017	13:08:44		male	99	{LEFTARROW}	78							0	369206	368886	{LEFTARROW}	320	367759	367318	941	left8	6	3	78	mask6	0	368869	0	368669	eqm10_NoEyeNmodel1_dir	0	V	gazeCOD	GazeCoDxp	1	400	0	368369	10	368269
GazeCoD_1Model_male	21	2	27	<?xml version="1.0"?>\n<Clock xmlns:dt="urn:schemas-microsoft-com:datatypes"><Description dt:dt="string">E-Prime Primary Realtime Clock</Description><StartTime><Timestamp dt:dt="int">0</Timestamp><DateUtc dt:dt="string">2017-07-20T11:08:44Z</DateUtc></StartTime><FrequencyChanges><FrequencyChange><Frequency dt:dt="r8">3328125</Frequency><Timestamp dt:dt="r8">1451640252</Timestamp><Current dt:dt="r…	59.94	1	right	1452284255	07-20-2017	13:08:44		male	100	{LEFTARROW}	49							0	371086	370605	{LEFTARROW}	481	369489	369220	769	left1,6	13	3	79	mask13	0	370588	1	370388	eqm10_NoEyeNmodel1_dir	90	H	gazeCOD	GazeCoDxp	1	400	0	370087	-2	369987
GazeCoD_1Model_male	21	2	27	<?xml version="1.0"?>\n<Clock xmlns:dt="urn:schemas-microsoft-com:datatypes"><Description dt:dt="string">E-Prime Primary Realtime Clock</Description><StartTime><Timestamp dt:dt="int">0</Timestamp><DateUtc dt:dt="string">2017-07-20T11:08:44Z</DateUtc></StartTime><FrequencyChanges><FrequencyChange><Frequency dt:dt="r8">3328125</Frequency><Timestamp dt:dt="r8">1451640252</Timestamp><Current dt:dt="r…	59.94	1	right	1452284255	07-20-2017	13:08:44		male	101	{RIGHTARROW}	42							0	373046	372573	{DOWNARROW}	473	371459	371105	854	right4,8	9	3	80	mask9	0	372557	1	372357	eqm10_NoEyeNmodel1_dir	0	V	gazeCOD	GazeCoDxp	0	400	0	372056	-3	371956
GazeCoD_1Model_male	21	2	27	<?xml version="1.0"?>\n<Clock xmlns:dt="urn:schemas-microsoft-com:datatypes"><Description dt:dt="string">E-Prime Primary Realtime Clock</Description><StartTime><Timestamp dt:dt="int">0</Timestamp><DateUtc dt:dt="string">2017-07-20T11:08:44Z</DateUtc></StartTime><FrequencyChanges><FrequencyChange><Frequency dt:dt="r8">3328125</Frequency><Timestamp dt:dt="r8">1451640252</Timestamp><Current dt:dt="r…	59.94	1	right	1452284255	07-20-2017	13:08:44		male	102	{RIGHTARROW}	46							0	375014	374525	{DOWNARROW}	489	373399	373057	842	right1,6	29	3	81	mask29	0	374509	1	374309	eqm10_NoEyeNmodel1_dir	90	HV	gazeCOD	GazeCoDxp	0	400	0	374008	9	373908
GazeCoD_1Model_male	21	2	27	<?xml version="1.0"?>\n<Clock xmlns:dt="urn:schemas-microsoft-com:datatypes"><Description dt:dt="string">E-Prime Primary Realtime Clock</Description><StartTime><Timestamp dt:dt="int">0</Timestamp><DateUtc dt:dt="string">2017-07-20T11:08:44Z</DateUtc></StartTime><FrequencyChanges><FrequencyChange><Frequency dt:dt="r8">3328125</Frequency><Timestamp dt:dt="r8">1451640252</Timestamp><Current dt:dt="r…	59.94	1	right	1452284255	07-20-2017	13:08:44		male	103	{LEFTARROW}	53							0	377302	376427	{DOWNARROW}	875	375307	375026	781	left4,8	26	3	82	mask26	0	376410	0	376210	eqm10_NoEyeNmodel1_dir	90	HV	gazeCOD	GazeCoDxp	0	400	0	375910	3	375810
GazeCoD_1Model_male	21	2	27	<?xml version="1.0"?>\n<Clock xmlns:dt="urn:schemas-microsoft-com:datatypes"><Description dt:dt="string">E-Prime Primary Realtime Clock</Description><StartTime><Timestamp dt:dt="int">0</Timestamp><DateUtc dt:dt="string">2017-07-20T11:08:44Z</DateUtc></StartTime><FrequencyChanges><FrequencyChange><Frequency dt:dt="r8">3328125</Frequency><Timestamp dt:dt="r8">1451640252</Timestamp><Current dt:dt="r…	59.94	1	right	1452284255	07-20-2017	13:08:44		male	104	{LEFTARROW}	51							0	379110	378880	{RIGHTARROW}	230	377754	377328	926	left3,2	14	3	83	mask14	0	378863	0	378663	eqm10_NoEyeNmodel1_dir	90	H	gazeCOD	GazeCoDxp	0	400	0	378363	9	378263
GazeCoD_1Model_male	21	2	27	<?xml version="1.0"?>\n<Clock xmlns:dt="urn:schemas-microsoft-com:datatypes"><Description dt:dt="string">E-Prime Primary Realtime Clock</Description><StartTime><Timestamp dt:dt="int">0</Timestamp><DateUtc dt:dt="string">2017-07-20T11:08:44Z</DateUtc></StartTime><FrequencyChanges><FrequencyChange><Frequency dt:dt="r8">3328125</Frequency><Timestamp dt:dt="r8">1451640252</Timestamp><Current dt:dt="r…	59.94	1	right	1452284255	07-20-2017	13:08:44		male	105	{RIGHTARROW}	77							0	381054	380648	{RIGHTARROW}	406	379536	379130	906	right8	22	3	84	mask22	0	380631	0	380431	eqm10_NoEyeNmodel1_dir	90	H	gazeCOD	GazeCoDxp	1	400	0	380131	-5	380031
GazeCoD_1Model_male	21	2	27	<?xml version="1.0"?>\n<Clock xmlns:dt="urn:schemas-microsoft-com:datatypes"><Description dt:dt="string">E-Prime Primary Realtime Clock</Description><StartTime><Timestamp dt:dt="int">0</Timestamp><DateUtc dt:dt="string">2017-07-20T11:08:44Z</DateUtc></StartTime><FrequencyChanges><FrequencyChange><Frequency dt:dt="r8">3328125</Frequency><Timestamp dt:dt="r8">1451640252</Timestamp><Current dt:dt="r…	59.94	1	right	1452284255	07-20-2017	13:08:44		male	106	{LEFTARROW}	55							0	382894	382567	{LEFTARROW}	327	381441	381065	876	left6,4	27	3	85	mask27	0	382550	0	382350	eqm10_NoEyeNmodel1_dir	90	HV	gazeCOD	GazeCoDxp	1	400	0	382050	9	381950
GazeCoD_1Model_male	21	2	27	<?xml version="1.0"?>\n<Clock xmlns:dt="urn:schemas-microsoft-com:datatypes"><Description dt:dt="string">E-Prime Primary Realtime Clock</Description><StartTime><Timestamp dt:dt="int">0</Timestamp><DateUtc dt:dt="string">2017-07-20T11:08:44Z</DateUtc></StartTime><FrequencyChanges><FrequencyChange><Frequency dt:dt="r8">3328125</Frequency><Timestamp dt:dt="r8">1451640252</Timestamp><Current dt:dt="r…	59.94	1	right	1452284255	07-20-2017	13:08:44		male	107	{LEFTARROW}	49							0	384766	384435	{DOWNARROW}	331	383318	382917	901	left1,6	24	3	86	mask24	0	384419	1	384219	eqm10_NoEyeNmodel1_dir	90	HV	gazeCOD	GazeCoDxp	0	400	0	383918	0	383818
GazeCoD_1Model_male	21	2	27	<?xml version="1.0"?>\n<Clock xmlns:dt="urn:schemas-microsoft-com:datatypes"><Description dt:dt="string">E-Prime Primary Realtime Clock</Description><StartTime><Timestamp dt:dt="int">0</Timestamp><DateUtc dt:dt="string">2017-07-20T11:08:44Z</DateUtc></StartTime><FrequencyChanges><FrequencyChange><Frequency dt:dt="r8">3328125</Frequency><Timestamp dt:dt="r8">1451640252</Timestamp><Current dt:dt="r…	59.94	1	right	1452284255	07-20-2017	13:08:44		male	108	{RIGHTARROW}	44							0	387110	386387	{RIGHTARROW}	723	385262	384786	976	right3,2	30	3	87	mask30	0	386371	1	386171	eqm10_NoEyeNmodel1_dir	90	HV	gazeCOD	GazeCoDxp	1	400	0	385870	8	385770
GazeCoD_1Model_male	21	2	27	<?xml version="1.0"?>\n<Clock xmlns:dt="urn:schemas-microsoft-com:datatypes"><Description dt:dt="string">E-Prime Primary Realtime Clock</Description><StartTime><Timestamp dt:dt="int">0</Timestamp><DateUtc dt:dt="string">2017-07-20T11:08:44Z</DateUtc></StartTime><FrequencyChanges><FrequencyChange><Frequency dt:dt="r8">3328125</Frequency><Timestamp dt:dt="r8">1451640252</Timestamp><Current dt:dt="r…	59.94	1	right	1452284255	07-20-2017	13:08:44		male	109	{LEFTARROW}	51							0	388798	388506	{DOWNARROW}	292	387383	387121	762	left3,2	25	3	88	mask25	0	388489	0	388289	eqm10_NoEyeNmodel1_dir	90	HV	gazeCOD	GazeCoDxp	0	400	0	387989	6	387889
GazeCoD_1Model_male	21	2	27	<?xml version="1.0"?>\n<Clock xmlns:dt="urn:schemas-microsoft-com:datatypes"><Description dt:dt="string">E-Prime Primary Realtime Clock</Description><StartTime><Timestamp dt:dt="int">0</Timestamp><DateUtc dt:dt="string">2017-07-20T11:08:44Z</DateUtc></StartTime><FrequencyChanges><FrequencyChange><Frequency dt:dt="r8">3328125</Frequency><Timestamp dt:dt="r8">1451640252</Timestamp><Current dt:dt="r…	59.94	1	right	1452284255	07-20-2017	13:08:44		male	110	{LEFTARROW}	78							0	390638	390291	{LEFTARROW}	347	389179	388823	856	left8	28	3	89	mask28	0	390274	0	390074	eqm10_NoEyeNmodel1_dir	90	HV	gazeCOD	GazeCoDxp	1	400	0	389774	-5	389674
GazeCoD_1Model_male	21	2	27	<?xml version="1.0"?>\n<Clock xmlns:dt="urn:schemas-microsoft-com:datatypes"><Description dt:dt="string">E-Prime Primary Realtime Clock</Description><StartTime><Timestamp dt:dt="int">0</Timestamp><DateUtc dt:dt="string">2017-07-20T11:08:44Z</DateUtc></StartTime><FrequencyChanges><FrequencyChange><Frequency dt:dt="r8">3328125</Frequency><Timestamp dt:dt="r8">1451640252</Timestamp><Current dt:dt="r…	59.94	1	right	1452284255	07-20-2017	13:08:44		male	111	{LEFTARROW}	55							0	393518	392060	{LEFTARROW}	1458	390933	390658	775	left6,4	16	3	90	mask16	0	392043	1	391843	eqm10_NoEyeNmodel1_dir	90	H	gazeCOD	GazeCoDxp	1	400	0	391542	9	391442
GazeCoD_1Model_male	21	2	27	<?xml version="1.0"?>\n<Clock xmlns:dt="urn:schemas-microsoft-com:datatypes"><Description dt:dt="string">E-Prime Primary Realtime Clock</Description><StartTime><Timestamp dt:dt="int">0</Timestamp><DateUtc dt:dt="string">2017-07-20T11:08:44Z</DateUtc></StartTime><FrequencyChanges><FrequencyChange><Frequency dt:dt="r8">3328125</Frequency><Timestamp dt:dt="r8">1451640252</Timestamp><Current dt:dt="r…	59.94	1	right	1452284255	07-20-2017	13:08:44		male	112	{RIGHTARROW}	77							0	395230	394896	{RIGHTARROW}	334	393779	393529	750	right8	33	3	91	mask33	0	394879	0	394679	eqm10_NoEyeNmodel1_dir	90	HV	gazeCOD	GazeCoDxp	1	400	0	394379	0	394279
GazeCoD_1Model_male	21	2	27	<?xml version="1.0"?>\n<Clock xmlns:dt="urn:schemas-microsoft-com:datatypes"><Description dt:dt="string">E-Prime Primary Realtime Clock</Description><StartTime><Timestamp dt:dt="int">0</Timestamp><DateUtc dt:dt="string">2017-07-20T11:08:44Z</DateUtc></StartTime><FrequencyChanges><FrequencyChange><Frequency dt:dt="r8">3328125</Frequency><Timestamp dt:dt="r8">1451640252</Timestamp><Current dt:dt="r…	59.94	1	right	1452284255	07-20-2017	13:08:44		male	113	{DOWNARROW}	79							0	397102	396731	{DOWNARROW}	371	395615	395246	869	DG0	1	3	92	mask1	0	396714	0	396514	eqm10_NoEyeNmodel1_dir	0	V	gazeCOD	GazeCoDxp	1	400	0	396214	-1	396114
GazeCoD_1Model_male	21	2	27	<?xml version="1.0"?>\n<Clock xmlns:dt="urn:schemas-microsoft-com:datatypes"><Description dt:dt="string">E-Prime Primary Realtime Clock</Description><StartTime><Timestamp dt:dt="int">0</Timestamp><DateUtc dt:dt="string">2017-07-20T11:08:44Z</DateUtc></StartTime><FrequencyChanges><FrequencyChange><Frequency dt:dt="r8">3328125</Frequency><Timestamp dt:dt="r8">1451640252</Timestamp><Current dt:dt="r…	59.94	1	right	1452284255	07-20-2017	13:08:44		male	114	{RIGHTARROW}	46							0	399206	398717	{DOWNARROW}	489	397601	397115	986	right1,6	7	3	93	mask7	0	398700	1	398500	eqm10_NoEyeNmodel1_dir	0	V	gazeCOD	GazeCoDxp	0	400	0	398199	-2	398099
GazeCoD_1Model_male	21	2	27	<?xml version="1.0"?>\n<Clock xmlns:dt="urn:schemas-microsoft-com:datatypes"><Description dt:dt="string">E-Prime Primary Realtime Clock</Description><StartTime><Timestamp dt:dt="int">0</Timestamp><DateUtc dt:dt="string">2017-07-20T11:08:44Z</DateUtc></StartTime><FrequencyChanges><FrequencyChange><Frequency dt:dt="r8">3328125</Frequency><Timestamp dt:dt="r8">1451640252</Timestamp><Current dt:dt="r…	59.94	1	right	1452284255	07-20-2017	13:08:44		male	115	{RIGHTARROW}	42							0	401038	400602	{RIGHTARROW}	436	399479	399217	762	right4,8	31	3	94	mask31	0	400585	1	400385	eqm10_NoEyeNmodel1_dir	90	HV	gazeCOD	GazeCoDxp	1	400	0	400084	5	399984
GazeCoD_1Model_male	21	2	27	<?xml version="1.0"?>\n<Clock xmlns:dt="urn:schemas-microsoft-com:datatypes"><Description dt:dt="string">E-Prime Primary Realtime Clock</Description><StartTime><Timestamp dt:dt="int">0</Timestamp><DateUtc dt:dt="string">2017-07-20T11:08:44Z</DateUtc></StartTime><FrequencyChanges><FrequencyChange><Frequency dt:dt="r8">3328125</Frequency><Timestamp dt:dt="r8">1451640252</Timestamp><Current dt:dt="r…	59.94	1	right	1452284255	07-20-2017	13:08:44		male	116	{LEFTARROW}	49							0	403134	402654	{DOWNARROW}	480	401532	401052	980	left1,6	2	3	95	mask2	0	402637	0	402437	eqm10_NoEyeNmodel1_dir	0	V	gazeCOD	GazeCoDxp	0	400	0	402137	5	402037
GazeCoD_1Model_male	21	2	27	<?xml version="1.0"?>\n<Clock xmlns:dt="urn:schemas-microsoft-com:datatypes"><Description dt:dt="string">E-Prime Primary Realtime Clock</Description><StartTime><Timestamp dt:dt="int">0</Timestamp><DateUtc dt:dt="string">2017-07-20T11:08:44Z</DateUtc></StartTime><FrequencyChanges><FrequencyChange><Frequency dt:dt="r8">3328125</Frequency><Timestamp dt:dt="r8">1451640252</Timestamp><Current dt:dt="r…	59.94	1	right	1452284255	07-20-2017	13:08:44		male	117	{RIGHTARROW}	40							0	404942	404539	{DOWNARROW}	403	403425	403154	771	right6,4	10	3	96	mask10	0	404522	0	404322	eqm10_NoEyeNmodel1_dir	0	V	gazeCOD	GazeCoDxp	0	400	0	404022	-3	403922
GazeCoD_1Model_male	21	2	27	<?xml version="1.0"?>\n<Clock xmlns:dt="urn:schemas-microsoft-com:datatypes"><Description dt:dt="string">E-Prime Primary Realtime Clock</Description><StartTime><Timestamp dt:dt="int">0</Timestamp><DateUtc dt:dt="string">2017-07-20T11:08:44Z</DateUtc></StartTime><FrequencyChanges><FrequencyChange><Frequency dt:dt="r8">3328125</Frequency><Timestamp dt:dt="r8">1451640252</Timestamp><Current dt:dt="r…	59.94	1	right	1452284255	07-20-2017	13:08:44		male	118	{RIGHTARROW}	44							0	407118	406508	{DOWNARROW}	610	405396	404956	940	right3,2	8	3	97	mask8	0	406491	0	406291	eqm10_NoEyeNmodel1_dir	0	V	gazeCOD	GazeCoDxp	0	400	0	405991	-5	405891
GazeCoD_1Model_male	21	2	27	<?xml version="1.0"?>\n<Clock xmlns:dt="urn:schemas-microsoft-com:datatypes"><Description dt:dt="string">E-Prime Primary Realtime Clock</Description><StartTime><Timestamp dt:dt="int">0</Timestamp><DateUtc dt:dt="string">2017-07-20T11:08:44Z</DateUtc></StartTime><FrequencyChanges><FrequencyChange><Frequency dt:dt="r8">3328125</Frequency><Timestamp dt:dt="r8">1451640252</Timestamp><Current dt:dt="r…	59.94	1	right	1452284255	07-20-2017	13:08:44		male	119	{RIGHTARROW}	42							0	408966	408693	{RIGHTARROW}	273	407569	407142	927	right4,8	20	3	98	mask20	0	408676	0	408476	eqm10_NoEyeNmodel1_dir	90	H	gazeCOD	GazeCoDxp	1	400	0	408176	7	408076
GazeCoD_1Model_male	21	2	27	<?xml version="1.0"?>\n<Clock xmlns:dt="urn:schemas-microsoft-com:datatypes"><Description dt:dt="string">E-Prime Primary Realtime Clock</Description><StartTime><Timestamp dt:dt="int">0</Timestamp><DateUtc dt:dt="string">2017-07-20T11:08:44Z</DateUtc></StartTime><FrequencyChanges><FrequencyChange><Frequency dt:dt="r8">3328125</Frequency><Timestamp dt:dt="r8">1451640252</Timestamp><Current dt:dt="r…	59.94	1	right	1452284255	07-20-2017	13:08:44		male	120	{RIGHTARROW}	40							0	410934	410528	{RIGHTARROW}	406	409401	408977	924	right6,4	32	3	99	mask32	0	410512	1	410312	eqm10_NoEyeNmodel1_dir	90	HV	gazeCOD	GazeCoDxp	1	400	0	410011	10	409911
GazeCoD_1Model_male	21	2	27	<?xml version="1.0"?>\n<Clock xmlns:dt="urn:schemas-microsoft-com:datatypes"><Description dt:dt="string">E-Prime Primary Realtime Clock</Description><StartTime><Timestamp dt:dt="int">0</Timestamp><DateUtc dt:dt="string">2017-07-20T11:08:44Z</DateUtc></StartTime><FrequencyChanges><FrequencyChange><Frequency dt:dt="r8">3328125</Frequency><Timestamp dt:dt="r8">1451640252</Timestamp><Current dt:dt="r…	59.94	1	right	1452284255	07-20-2017	13:08:44		male	121	{RIGHTARROW}	42							0	412958	412480	{DOWNARROW}	478	411354	410946	908	right4,8	9	4	100	mask9	0	412464	1	412264	eqm10_NoEyeNmodel1_dir	0	V	gazeCOD	GazeCoDxp	0	400	0	411963	9	411863
GazeCoD_1Model_male	21	2	27	<?xml version="1.0"?>\n<Clock xmlns:dt="urn:schemas-microsoft-com:datatypes"><Description dt:dt="string">E-Prime Primary Realtime Clock</Description><StartTime><Timestamp dt:dt="int">0</Timestamp><DateUtc dt:dt="string">2017-07-20T11:08:44Z</DateUtc></StartTime><FrequencyChanges><FrequencyChange><Frequency dt:dt="r8">3328125</Frequency><Timestamp dt:dt="r8">1451640252</Timestamp><Current dt:dt="r…	59.94	1	right	1452284255	07-20-2017	13:08:44		male	122	{DOWNARROW}	79							0	414950	414482	{DOWNARROW}	468	413368	412981	887	DG0	1	4	101	mask1	0	414466	1	414266	eqm10_NoEyeNmodel1_dir	0	V	gazeCOD	GazeCoDxp	1	400	0	413965	-3	413865
GazeCoD_1Model_male	21	2	27	<?xml version="1.0"?>\n<Clock xmlns:dt="urn:schemas-microsoft-com:datatypes"><Description dt:dt="string">E-Prime Primary Realtime Clock</Description><StartTime><Timestamp dt:dt="int">0</Timestamp><DateUtc dt:dt="string">2017-07-20T11:08:44Z</DateUtc></StartTime><FrequencyChanges><FrequencyChange><Frequency dt:dt="r8">3328125</Frequency><Timestamp dt:dt="r8">1451640252</Timestamp><Current dt:dt="r…	59.94	1	right	1452284255	07-20-2017	13:08:44		male	123	{LEFTARROW}	53							0	416894	416384	{RIGHTARROW}	510	415261	414966	795	left4,8	15	4	102	mask15	0	416367	0	416167	eqm10_NoEyeNmodel1_dir	90	H	gazeCOD	GazeCoDxp	0	400	0	415867	6	415767
GazeCoD_1Model_male	21	2	27	<?xml version="1.0"?>\n<Clock xmlns:dt="urn:schemas-microsoft-com:datatypes"><Description dt:dt="string">E-Prime Primary Realtime Clock</Description><StartTime><Timestamp dt:dt="int">0</Timestamp><DateUtc dt:dt="string">2017-07-20T11:08:44Z</DateUtc></StartTime><FrequencyChanges><FrequencyChange><Frequency dt:dt="r8">3328125</Frequency><Timestamp dt:dt="r8">1451640252</Timestamp><Current dt:dt="r…	59.94	1	right	1452284255	07-20-2017	13:08:44		male	124	{LEFTARROW}	49							0	419022	418303	{LEFTARROW}	719	417191	416918	773	left1,6	2	4	103	mask2	0	418286	0	418086	eqm10_NoEyeNmodel1_dir	0	V	gazeCOD	GazeCoDxp	1	400	0	417786	-5	417686
GazeCoD_1Model_male	21	2	27	<?xml version="1.0"?>\n<Clock xmlns:dt="urn:schemas-microsoft-com:datatypes"><Description dt:dt="string">E-Prime Primary Realtime Clock</Description><StartTime><Timestamp dt:dt="int">0</Timestamp><DateUtc dt:dt="string">2017-07-20T11:08:44Z</DateUtc></StartTime><FrequencyChanges><FrequencyChange><Frequency dt:dt="r8">3328125</Frequency><Timestamp dt:dt="r8">1451640252</Timestamp><Current dt:dt="r…	59.94	1	right	1452284255	07-20-2017	13:08:44		male	125	{LEFTARROW}	55							0	420822	420455	{RIGHTARROW}	367	419337	419037	800	left6,4	16	4	104	mask16	0	420438	0	420238	eqm10_NoEyeNmodel1_dir	90	H	gazeCOD	GazeCoDxp	0	400	0	419938	1	419838
GazeCoD_1Model_male	21	2	27	<?xml version="1.0"?>\n<Clock xmlns:dt="urn:schemas-microsoft-com:datatypes"><Description dt:dt="string">E-Prime Primary Realtime Clock</Description><StartTime><Timestamp dt:dt="int">0</Timestamp><DateUtc dt:dt="string">2017-07-20T11:08:44Z</DateUtc></StartTime><FrequencyChanges><FrequencyChange><Frequency dt:dt="r8">3328125</Frequency><Timestamp dt:dt="r8">1451640252</Timestamp><Current dt:dt="r…	59.94	1	right	1452284255	07-20-2017	13:08:44		male	126	{DOWNARROW}	79							0	422630	422290	{DOWNARROW}	340	421169	420839	830	DG0	23	4	105	mask23	0	422273	0	422073	eqm10_NoEyeNmodel1_dir	90	HV	gazeCOD	GazeCoDxp	1	400	0	421773	4	421673
GazeCoD_1Model_male	21	2	27	<?xml version="1.0"?>\n<Clock xmlns:dt="urn:schemas-microsoft-com:datatypes"><Description dt:dt="string">E-Prime Primary Realtime Clock</Description><StartTime><Timestamp dt:dt="int">0</Timestamp><DateUtc dt:dt="string">2017-07-20T11:08:44Z</DateUtc></StartTime><FrequencyChanges><FrequencyChange><Frequency dt:dt="r8">3328125</Frequency><Timestamp dt:dt="r8">1451640252</Timestamp><Current dt:dt="r…	59.94	1	right	1452284255	07-20-2017	13:08:44		male	127	{LEFTARROW}	55							0	424478	424092	{LEFTARROW}	386	422978	422641	837	left6,4	5	4	106	mask5	0	424075	0	423875	eqm10_NoEyeNmodel1_dir	0	V	gazeCOD	GazeCoDxp	1	400	0	423575	-3	423475
GazeCoD_1Model_male	21	2	27	<?xml version="1.0"?>\n<Clock xmlns:dt="urn:schemas-microsoft-com:datatypes"><Description dt:dt="string">E-Prime Primary Realtime Clock</Description><StartTime><Timestamp dt:dt="int">0</Timestamp><DateUtc dt:dt="string">2017-07-20T11:08:44Z</DateUtc></StartTime><FrequencyChanges><FrequencyChange><Frequency dt:dt="r8">3328125</Frequency><Timestamp dt:dt="r8">1451640252</Timestamp><Current dt:dt="r…	59.94	1	right	1452284255	07-20-2017	13:08:44		male	128	{RIGHTARROW}	40							0	426262	425994	{RIGHTARROW}	268	424872	424493	879	right6,4	32	4	107	mask32	0	425977	0	425777	eqm10_NoEyeNmodel1_dir	90	HV	gazeCOD	GazeCoDxp	1	400	0	425477	5	425377
GazeCoD_1Model_male	21	2	27	<?xml version="1.0"?>\n<Clock xmlns:dt="urn:schemas-microsoft-com:datatypes"><Description dt:dt="string">E-Prime Primary Realtime Clock</Description><StartTime><Timestamp dt:dt="int">0</Timestamp><DateUtc dt:dt="string">2017-07-20T11:08:44Z</DateUtc></StartTime><FrequencyChanges><FrequencyChange><Frequency dt:dt="r8">3328125</Frequency><Timestamp dt:dt="r8">1451640252</Timestamp><Current dt:dt="r…	59.94	1	right	1452284255	07-20-2017	13:08:44		male	129	{DOWNARROW}	79							0	428142	427763	{RIGHTARROW}	379	426651	426278	873	DG0	12	4	108	mask12	0	427746	0	427546	eqm10_NoEyeNmodel1_dir	90	H	gazeCOD	GazeCoDxp	0	400	0	427246	-5	427146
GazeCoD_1Model_male	21	2	27	<?xml version="1.0"?>\n<Clock xmlns:dt="urn:schemas-microsoft-com:datatypes"><Description dt:dt="string">E-Prime Primary Realtime Clock</Description><StartTime><Timestamp dt:dt="int">0</Timestamp><DateUtc dt:dt="string">2017-07-20T11:08:44Z</DateUtc></StartTime><FrequencyChanges><FrequencyChange><Frequency dt:dt="r8">3328125</Frequency><Timestamp dt:dt="r8">1451640252</Timestamp><Current dt:dt="r…	59.94	1	right	1452284255	07-20-2017	13:08:44		male	130	{LEFTARROW}	78							0	429886	429564	{LEFTARROW}	322	428451	428163	788	left8	28	4	109	mask28	0	429547	0	429347	eqm10_NoEyeNmodel1_dir	90	HV	gazeCOD	GazeCoDxp	1	400	0	429047	-4	428947
GazeCoD_1Model_male	21	2	27	<?xml version="1.0"?>\n<Clock xmlns:dt="urn:schemas-microsoft-com:datatypes"><Description dt:dt="string">E-Prime Primary Realtime Clock</Description><StartTime><Timestamp dt:dt="int">0</Timestamp><DateUtc dt:dt="string">2017-07-20T11:08:44Z</DateUtc></StartTime><FrequencyChanges><FrequencyChange><Frequency dt:dt="r8">3328125</Frequency><Timestamp dt:dt="r8">1451640252</Timestamp><Current dt:dt="r…	59.94	1	right	1452284255	07-20-2017	13:08:44		male	131	{RIGHTARROW}	44							0	432502	431433	{LEFTARROW}	1069	430314	429898	916	right3,2	8	4	110	mask8	0	431416	0	431216	eqm10_NoEyeNmodel1_dir	0	V	gazeCOD	GazeCoDxp	0	400	0	430916	2	430816
GazeCoD_1Model_male	21	2	27	<?xml version="1.0"?>\n<Clock xmlns:dt="urn:schemas-microsoft-com:datatypes"><Description dt:dt="string">E-Prime Primary Realtime Clock</Description><StartTime><Timestamp dt:dt="int">0</Timestamp><DateUtc dt:dt="string">2017-07-20T11:08:44Z</DateUtc></StartTime><FrequencyChanges><FrequencyChange><Frequency dt:dt="r8">3328125</Frequency><Timestamp dt:dt="r8">1451640252</Timestamp><Current dt:dt="r…	59.94	1	right	1452284255	07-20-2017	13:08:44		male	132	{RIGHTARROW}	46							0	468734	467636	{DOWNARROW}	1098	466520	466151	869	right1,6	29	4	111	mask29	0	467619	0	467419	eqm10_NoEyeNmodel1_dir	90	HV	gazeCOD	GazeCoDxp	0	400	0	467119	-1	467019
GazeCoD_1Model_male	21	2	27	<?xml version="1.0"?>\n<Clock xmlns:dt="urn:schemas-microsoft-com:datatypes"><Description dt:dt="string">E-Prime Primary Realtime Clock</Description><StartTime><Timestamp dt:dt="int">0</Timestamp><DateUtc dt:dt="string">2017-07-20T11:08:44Z</DateUtc></StartTime><FrequencyChanges><FrequencyChange><Frequency dt:dt="r8">3328125</Frequency><Timestamp dt:dt="r8">1451640252</Timestamp><Current dt:dt="r…	59.94	1	right	1452284255	07-20-2017	13:08:44		male	133	{LEFTARROW}	49							0	470774	470189	{DOWNARROW}	585	469070	468754	816	left1,6	24	4	112	mask24	0	470172	1	469972	eqm10_NoEyeNmodel1_dir	90	HV	gazeCOD	GazeCoDxp	0	400	0	469671	1	469571
GazeCoD_1Model_male	21	2	27	<?xml version="1.0"?>\n<Clock xmlns:dt="urn:schemas-microsoft-com:datatypes"><Description dt:dt="string">E-Prime Primary Realtime Clock</Description><StartTime><Timestamp dt:dt="int">0</Timestamp><DateUtc dt:dt="string">2017-07-20T11:08:44Z</DateUtc></StartTime><FrequencyChanges><FrequencyChange><Frequency dt:dt="r8">3328125</Frequency><Timestamp dt:dt="r8">1451640252</Timestamp><Current dt:dt="r…	59.94	1	right	1452284255	07-20-2017	13:08:44		male	134	{LEFTARROW}	53							0	472574	472174	{LEFTARROW}	400	471055	470789	766	left4,8	4	4	113	mask4	0	472157	0	471957	eqm10_NoEyeNmodel1_dir	0	V	gazeCOD	GazeCoDxp	1	400	0	471657	2	471557
GazeCoD_1Model_male	21	2	27	<?xml version="1.0"?>\n<Clock xmlns:dt="urn:schemas-microsoft-com:datatypes"><Description dt:dt="string">E-Prime Primary Realtime Clock</Description><StartTime><Timestamp dt:dt="int">0</Timestamp><DateUtc dt:dt="string">2017-07-20T11:08:44Z</DateUtc></StartTime><FrequencyChanges><FrequencyChange><Frequency dt:dt="r8">3328125</Frequency><Timestamp dt:dt="r8">1451640252</Timestamp><Current dt:dt="r…	59.94	1	right	1452284255	07-20-2017	13:08:44		male	135	{RIGHTARROW}	77							0	474438	474143	{RIGHTARROW}	295	473031	472591	940	right8	22	4	114	mask22	0	474126	0	473926	eqm10_NoEyeNmodel1_dir	90	H	gazeCOD	GazeCoDxp	1	400	0	473626	-5	473526
GazeCoD_1Model_male	21	2	27	<?xml version="1.0"?>\n<Clock xmlns:dt="urn:schemas-microsoft-com:datatypes"><Description dt:dt="string">E-Prime Primary Realtime Clock</Description><StartTime><Timestamp dt:dt="int">0</Timestamp><DateUtc dt:dt="string">2017-07-20T11:08:44Z</DateUtc></StartTime><FrequencyChanges><FrequencyChange><Frequency dt:dt="r8">3328125</Frequency><Timestamp dt:dt="r8">1451640252</Timestamp><Current dt:dt="r…	59.94	1	right	1452284255	07-20-2017	13:08:44		male	136	{LEFTARROW}	51							0	476542	475995	{DOWNARROW}	547	474881	474460	921	left3,2	25	4	115	mask25	0	475978	1	475778	eqm10_NoEyeNmodel1_dir	90	HV	gazeCOD	GazeCoDxp	0	400	0	475477	-4	475377
GazeCoD_1Model_male	21	2	27	<?xml version="1.0"?>\n<Clock xmlns:dt="urn:schemas-microsoft-com:datatypes"><Description dt:dt="string">E-Prime Primary Realtime Clock</Description><StartTime><Timestamp dt:dt="int">0</Timestamp><DateUtc dt:dt="string">2017-07-20T11:08:44Z</DateUtc></StartTime><FrequencyChanges><FrequencyChange><Frequency dt:dt="r8">3328125</Frequency><Timestamp dt:dt="r8">1451640252</Timestamp><Current dt:dt="r…	59.94	1	right	1452284255	07-20-2017	13:08:44		male	137	{RIGHTARROW}	42							0	478502	478063	{RIGHTARROW}	439	476952	476562	890	right4,8	20	4	116	mask20	0	478046	-1	477846	eqm10_NoEyeNmodel1_dir	90	H	gazeCOD	GazeCoDxp	1	400	0	477547	-5	477447
GazeCoD_1Model_male	21	2	27	<?xml version="1.0"?>\n<Clock xmlns:dt="urn:schemas-microsoft-com:datatypes"><Description dt:dt="string">E-Prime Primary Realtime Clock</Description><StartTime><Timestamp dt:dt="int">0</Timestamp><DateUtc dt:dt="string">2017-07-20T11:08:44Z</DateUtc></StartTime><FrequencyChanges><FrequencyChange><Frequency dt:dt="r8">3328125</Frequency><Timestamp dt:dt="r8">1451640252</Timestamp><Current dt:dt="r…	59.94	1	right	1452284255	07-20-2017	13:08:44		male	138	{LEFTARROW}	49							0	480614	479899	{RIGHTARROW}	715	478784	478514	770	left1,6	13	4	117	mask13	0	479882	1	479682	eqm10_NoEyeNmodel1_dir	90	H	gazeCOD	GazeCoDxp	0	400	0	479381	-3	479281
GazeCoD_1Model_male	21	2	27	<?xml version="1.0"?>\n<Clock xmlns:dt="urn:schemas-microsoft-com:datatypes"><Description dt:dt="string">E-Prime Primary Realtime Clock</Description><StartTime><Timestamp dt:dt="int">0</Timestamp><DateUtc dt:dt="string">2017-07-20T11:08:44Z</DateUtc></StartTime><FrequencyChanges><FrequencyChange><Frequency dt:dt="r8">3328125</Frequency><Timestamp dt:dt="r8">1451640252</Timestamp><Current dt:dt="r…	59.94	1	right	1452284255	07-20-2017	13:08:44		male	139	{RIGHTARROW}	40							0	482526	482034	{DOWNARROW}	492	480921	480633	788	right6,4	10	4	118	mask10	0	482017	0	481817	eqm10_NoEyeNmodel1_dir	0	V	gazeCOD	GazeCoDxp	0	400	0	481517	-4	481417
GazeCoD_1Model_male	21	2	27	<?xml version="1.0"?>\n<Clock xmlns:dt="urn:schemas-microsoft-com:datatypes"><Description dt:dt="string">E-Prime Primary Realtime Clock</Description><StartTime><Timestamp dt:dt="int">0</Timestamp><DateUtc dt:dt="string">2017-07-20T11:08:44Z</DateUtc></StartTime><FrequencyChanges><FrequencyChange><Frequency dt:dt="r8">3328125</Frequency><Timestamp dt:dt="r8">1451640252</Timestamp><Current dt:dt="r…	59.94	1	right	1452284255	07-20-2017	13:08:44		male	140	{RIGHTARROW}	44							0	484478	483936	{RIGHTARROW}	542	482817	482551	766	right3,2	30	4	119	mask30	0	483919	0	483719	eqm10_NoEyeNmodel1_dir	90	HV	gazeCOD	GazeCoDxp	1	400	0	483419	2	483319
GazeCoD_1Model_male	21	2	27	<?xml version="1.0"?>\n<Clock xmlns:dt="urn:schemas-microsoft-com:datatypes"><Description dt:dt="string">E-Prime Primary Realtime Clock</Description><StartTime><Timestamp dt:dt="int">0</Timestamp><DateUtc dt:dt="string">2017-07-20T11:08:44Z</DateUtc></StartTime><FrequencyChanges><FrequencyChange><Frequency dt:dt="r8">3328125</Frequency><Timestamp dt:dt="r8">1451640252</Timestamp><Current dt:dt="r…	59.94	1	right	1452284255	07-20-2017	13:08:44		male	141	{RIGHTARROW}	77							0	486638	486121	{DOWNARROW}	517	484997	484503	994	right8	11	4	120	mask11	0	486105	1	485905	eqm10_NoEyeNmodel1_dir	0	V	gazeCOD	GazeCoDxp	0	400	0	485604	7	485504
GazeCoD_1Model_male	21	2	27	<?xml version="1.0"?>\n<Clock xmlns:dt="urn:schemas-microsoft-com:datatypes"><Description dt:dt="string">E-Prime Primary Realtime Clock</Description><StartTime><Timestamp dt:dt="int">0</Timestamp><DateUtc dt:dt="string">2017-07-20T11:08:44Z</DateUtc></StartTime><FrequencyChanges><FrequencyChange><Frequency dt:dt="r8">3328125</Frequency><Timestamp dt:dt="r8">1451640252</Timestamp><Current dt:dt="r…	59.94	1	right	1452284255	07-20-2017	13:08:44		male	142	{RIGHTARROW}	44							0	488838	488224	{LEFTARROW}	614	487098	486655	943	right3,2	19	4	121	mask19	0	488207	1	488007	eqm10_NoEyeNmodel1_dir	90	H	gazeCOD	GazeCoDxp	0	400	0	487706	8	487606
GazeCoD_1Model_male	21	2	27	<?xml version="1.0"?>\n<Clock xmlns:dt="urn:schemas-microsoft-com:datatypes"><Description dt:dt="string">E-Prime Primary Realtime Clock</Description><StartTime><Timestamp dt:dt="int">0</Timestamp><DateUtc dt:dt="string">2017-07-20T11:08:44Z</DateUtc></StartTime><FrequencyChanges><FrequencyChange><Frequency dt:dt="r8">3328125</Frequency><Timestamp dt:dt="r8">1451640252</Timestamp><Current dt:dt="r…	59.94	1	right	1452284255	07-20-2017	13:08:44		male	143	{LEFTARROW}	51							0	490902	490359	{LEFTARROW}	543	489243	488858	885	left3,2	3	4	122	mask3	0	490342	0	490142	eqm10_NoEyeNmodel1_dir	0	V	gazeCOD	GazeCoDxp	1	400	0	489842	-1	489742
GazeCoD_1Model_male	21	2	27	<?xml version="1.0"?>\n<Clock xmlns:dt="urn:schemas-microsoft-com:datatypes"><Description dt:dt="string">E-Prime Primary Realtime Clock</Description><StartTime><Timestamp dt:dt="int">0</Timestamp><DateUtc dt:dt="string">2017-07-20T11:08:44Z</DateUtc></StartTime><FrequencyChanges><FrequencyChange><Frequency dt:dt="r8">3328125</Frequency><Timestamp dt:dt="r8">1451640252</Timestamp><Current dt:dt="r…	59.94	1	right	1452284255	07-20-2017	13:08:44		male	144	{LEFTARROW}	78							0	492910	492461	{DOWNARROW}	449	491334	490926	908	left8	17	4	123	mask17	0	492444	0	492244	eqm10_NoEyeNmodel1_dir	90	H	gazeCOD	GazeCoDxp	0	400	0	491944	10	491844
GazeCoD_1Model_male	21	2	27	<?xml version="1.0"?>\n<Clock xmlns:dt="urn:schemas-microsoft-com:datatypes"><Description dt:dt="string">E-Prime Primary Realtime Clock</Description><StartTime><Timestamp dt:dt="int">0</Timestamp><DateUtc dt:dt="string">2017-07-20T11:08:44Z</DateUtc></StartTime><FrequencyChanges><FrequencyChange><Frequency dt:dt="r8">3328125</Frequency><Timestamp dt:dt="r8">1451640252</Timestamp><Current dt:dt="r…	59.94	1	right	1452284255	07-20-2017	13:08:44		male	145	{LEFTARROW}	78							0	494638	494346	{LEFTARROW}	292	493225	492928	797	left8	6	4	124	mask6	0	494330	1	494130	eqm10_NoEyeNmodel1_dir	0	V	gazeCOD	GazeCoDxp	1	400	0	493829	4	493729
GazeCoD_1Model_male	21	2	27	<?xml version="1.0"?>\n<Clock xmlns:dt="urn:schemas-microsoft-com:datatypes"><Description dt:dt="string">E-Prime Primary Realtime Clock</Description><StartTime><Timestamp dt:dt="int">0</Timestamp><DateUtc dt:dt="string">2017-07-20T11:08:44Z</DateUtc></StartTime><FrequencyChanges><FrequencyChange><Frequency dt:dt="r8">3328125</Frequency><Timestamp dt:dt="r8">1451640252</Timestamp><Current dt:dt="r…	59.94	1	right	1452284255	07-20-2017	13:08:44		male	146	{RIGHTARROW}	46							0	497158	496232	{LEFTARROW}	926	495115	494663	952	right1,6	7	4	125	mask7	0	496215	1	496015	eqm10_NoEyeNmodel1_dir	0	V	gazeCOD	GazeCoDxp	0	400	0	495714	-1	495614
GazeCoD_1Model_male	21	2	27	<?xml version="1.0"?>\n<Clock xmlns:dt="urn:schemas-microsoft-com:datatypes"><Description dt:dt="string">E-Prime Primary Realtime Clock</Description><StartTime><Timestamp dt:dt="int">0</Timestamp><DateUtc dt:dt="string">2017-07-20T11:08:44Z</DateUtc></StartTime><FrequencyChanges><FrequencyChange><Frequency dt:dt="r8">3328125</Frequency><Timestamp dt:dt="r8">1451640252</Timestamp><Current dt:dt="r…	59.94	1	right	1452284255	07-20-2017	13:08:44		male	147	{RIGHTARROW}	40							0	498998	498667	{RIGHTARROW}	331	497555	497183	872	right6,4	21	4	126	mask21	0	498651	1	498451	eqm10_NoEyeNmodel1_dir	90	H	gazeCOD	GazeCoDxp	1	400	0	498150	-5	498050
GazeCoD_1Model_male	21	2	27	<?xml version="1.0"?>\n<Clock xmlns:dt="urn:schemas-microsoft-com:datatypes"><Description dt:dt="string">E-Prime Primary Realtime Clock</Description><StartTime><Timestamp dt:dt="int">0</Timestamp><DateUtc dt:dt="string">2017-07-20T11:08:44Z</DateUtc></StartTime><FrequencyChanges><FrequencyChange><Frequency dt:dt="r8">3328125</Frequency><Timestamp dt:dt="r8">1451640252</Timestamp><Current dt:dt="r…	59.94	1	right	1452284255	07-20-2017	13:08:44		male	148	{LEFTARROW}	55							0	500926	500436	{DOWNARROW}	490	499309	499018	791	left6,4	27	4	127	mask27	0	500419	0	500219	eqm10_NoEyeNmodel1_dir	90	HV	gazeCOD	GazeCoDxp	0	400	0	499919	10	499819
GazeCoD_1Model_male	21	2	27	<?xml version="1.0"?>\n<Clock xmlns:dt="urn:schemas-microsoft-com:datatypes"><Description dt:dt="string">E-Prime Primary Realtime Clock</Description><StartTime><Timestamp dt:dt="int">0</Timestamp><DateUtc dt:dt="string">2017-07-20T11:08:44Z</DateUtc></StartTime><FrequencyChanges><FrequencyChange><Frequency dt:dt="r8">3328125</Frequency><Timestamp dt:dt="r8">1451640252</Timestamp><Current dt:dt="r…	59.94	1	right	1452284255	07-20-2017	13:08:44		male	149	{RIGHTARROW}	42							0	502918	502438	{RIGHTARROW}	480	501322	500936	886	right4,8	31	4	128	mask31	0	502421	0	502221	eqm10_NoEyeNmodel1_dir	90	HV	gazeCOD	GazeCoDxp	1	400	0	501921	-1	501821
GazeCoD_1Model_male	21	2	27	<?xml version="1.0"?>\n<Clock xmlns:dt="urn:schemas-microsoft-com:datatypes"><Description dt:dt="string">E-Prime Primary Realtime Clock</Description><StartTime><Timestamp dt:dt="int">0</Timestamp><DateUtc dt:dt="string">2017-07-20T11:08:44Z</DateUtc></StartTime><FrequencyChanges><FrequencyChange><Frequency dt:dt="r8">3328125</Frequency><Timestamp dt:dt="r8">1451640252</Timestamp><Current dt:dt="r…	59.94	1	right	1452284255	07-20-2017	13:08:44		male	150	{RIGHTARROW}	46							0	504902	504306	{DOWNARROW}	596	503192	502938	754	right1,6	18	4	129	mask18	0	504290	1	504090	eqm10_NoEyeNmodel1_dir	90	H	gazeCOD	GazeCoDxp	0	400	0	503789	-3	503689
GazeCoD_1Model_male	21	2	27	<?xml version="1.0"?>\n<Clock xmlns:dt="urn:schemas-microsoft-com:datatypes"><Description dt:dt="string">E-Prime Primary Realtime Clock</Description><StartTime><Timestamp dt:dt="int">0</Timestamp><DateUtc dt:dt="string">2017-07-20T11:08:44Z</DateUtc></StartTime><FrequencyChanges><FrequencyChange><Frequency dt:dt="r8">3328125</Frequency><Timestamp dt:dt="r8">1451640252</Timestamp><Current dt:dt="r…	59.94	1	right	1452284255	07-20-2017	13:08:44		male	151	{LEFTARROW}	53							0	506878	506442	{LEFTARROW}	436	505325	504924	901	left4,8	26	4	130	mask26	0	506425	0	506225	eqm10_NoEyeNmodel1_dir	90	HV	gazeCOD	GazeCoDxp	1	400	0	505925	0	505825
GazeCoD_1Model_male	21	2	27	<?xml version="1.0"?>\n<Clock xmlns:dt="urn:schemas-microsoft-com:datatypes"><Description dt:dt="string">E-Prime Primary Realtime Clock</Description><StartTime><Timestamp dt:dt="int">0</Timestamp><DateUtc dt:dt="string">2017-07-20T11:08:44Z</DateUtc></StartTime><FrequencyChanges><FrequencyChange><Frequency dt:dt="r8">3328125</Frequency><Timestamp dt:dt="r8">1451640252</Timestamp><Current dt:dt="r…	59.94	1	right	1452284255	07-20-2017	13:08:44		male	152	{RIGHTARROW}	77							0	509078	508477	{RIGHTARROW}	601	507364	506892	972	right8	33	4	131	mask33	0	508460	0	508260	eqm10_NoEyeNmodel1_dir	90	HV	gazeCOD	GazeCoDxp	1	400	0	507960	-4	507860
GazeCoD_1Model_male	21	2	27	<?xml version="1.0"?>\n<Clock xmlns:dt="urn:schemas-microsoft-com:datatypes"><Description dt:dt="string">E-Prime Primary Realtime Clock</Description><StartTime><Timestamp dt:dt="int">0</Timestamp><DateUtc dt:dt="string">2017-07-20T11:08:44Z</DateUtc></StartTime><FrequencyChanges><FrequencyChange><Frequency dt:dt="r8">3328125</Frequency><Timestamp dt:dt="r8">1451640252</Timestamp><Current dt:dt="r…	59.94	1	right	1452284255	07-20-2017	13:08:44		male	153	{LEFTARROW}	51							0	511670	510713	{LEFTARROW}	957	509594	509095	999	left3,2	14	4	132	mask14	0	510696	0	510496	eqm10_NoEyeNmodel1_dir	90	H	gazeCOD	GazeCoDxp	1	400	0	510196	2	510096
GazeCoD_1Model_male	21	2	27	<?xml version="1.0"?>\n<Clock xmlns:dt="urn:schemas-microsoft-com:datatypes"><Description dt:dt="string">E-Prime Primary Realtime Clock</Description><StartTime><Timestamp dt:dt="int">0</Timestamp><DateUtc dt:dt="string">2017-07-20T11:08:44Z</DateUtc></StartTime><FrequencyChanges><FrequencyChange><Frequency dt:dt="r8">3328125</Frequency><Timestamp dt:dt="r8">1451640252</Timestamp><Current dt:dt="r…	59.94	1	right	1452284255	07-20-2017	13:08:44		male	154	{RIGHTARROW}	44							0	513494	513049	{DOWNARROW}	445	511931	511681	750	right3,2	8	5	133	mask8	0	513032	1	512832	eqm10_NoEyeNmodel1_dir	0	V	gazeCOD	GazeCoDxp	0	400	0	512531	0	512431
GazeCoD_1Model_male	21	2	27	<?xml version="1.0"?>\n<Clock xmlns:dt="urn:schemas-microsoft-com:datatypes"><Description dt:dt="string">E-Prime Primary Realtime Clock</Description><StartTime><Timestamp dt:dt="int">0</Timestamp><DateUtc dt:dt="string">2017-07-20T11:08:44Z</DateUtc></StartTime><FrequencyChanges><FrequencyChange><Frequency dt:dt="r8">3328125</Frequency><Timestamp dt:dt="r8">1451640252</Timestamp><Current dt:dt="r…	59.94	1	right	1452284255	07-20-2017	13:08:44		male	155	{LEFTARROW}	51							0	515486	514917	{LEFTARROW}	569	513795	513516	779	left3,2	25	5	134	mask25	0	514900	0	514700	eqm10_NoEyeNmodel1_dir	90	HV	gazeCOD	GazeCoDxp	1	400	0	514400	5	514300
GazeCoD_1Model_male	21	2	27	<?xml version="1.0"?>\n<Clock xmlns:dt="urn:schemas-microsoft-com:datatypes"><Description dt:dt="string">E-Prime Primary Realtime Clock</Description><StartTime><Timestamp dt:dt="int">0</Timestamp><DateUtc dt:dt="string">2017-07-20T11:08:44Z</DateUtc></StartTime><FrequencyChanges><FrequencyChange><Frequency dt:dt="r8">3328125</Frequency><Timestamp dt:dt="r8">1451640252</Timestamp><Current dt:dt="r…	59.94	1	right	1452284255	07-20-2017	13:08:44		male	156	{LEFTARROW}	53							0	517790	517069	{LEFTARROW}	721	515945	515501	944	left4,8	4	5	135	mask4	0	517052	0	516852	eqm10_NoEyeNmodel1_dir	0	V	gazeCOD	GazeCoDxp	1	400	0	516552	7	516452
GazeCoD_1Model_male	21	2	27	<?xml version="1.0"?>\n<Clock xmlns:dt="urn:schemas-microsoft-com:datatypes"><Description dt:dt="string">E-Prime Primary Realtime Clock</Description><StartTime><Timestamp dt:dt="int">0</Timestamp><DateUtc dt:dt="string">2017-07-20T11:08:44Z</DateUtc></StartTime><FrequencyChanges><FrequencyChange><Frequency dt:dt="r8">3328125</Frequency><Timestamp dt:dt="r8">1451640252</Timestamp><Current dt:dt="r…	59.94	1	right	1452284255	07-20-2017	13:08:44		male	157	{LEFTARROW}	78							0	519846	519355	{LEFTARROW}	491	518243	517803	940	left8	28	5	136	mask28	0	519338	0	519138	eqm10_NoEyeNmodel1_dir	90	HV	gazeCOD	GazeCoDxp	1	400	0	518838	-5	518738
GazeCoD_1Model_male	21	2	27	<?xml version="1.0"?>\n<Clock xmlns:dt="urn:schemas-microsoft-com:datatypes"><Description dt:dt="string">E-Prime Primary Realtime Clock</Description><StartTime><Timestamp dt:dt="int">0</Timestamp><DateUtc dt:dt="string">2017-07-20T11:08:44Z</DateUtc></StartTime><FrequencyChanges><FrequencyChange><Frequency dt:dt="r8">3328125</Frequency><Timestamp dt:dt="r8">1451640252</Timestamp><Current dt:dt="r…	59.94	1	right	1452284255	07-20-2017	13:08:44		male	158	{RIGHTARROW}	42							0	522462	521374	{LEFTARROW}	1088	520253	519872	881	right4,8	20	5	137	mask20	0	521357	1	521157	eqm10_NoEyeNmodel1_dir	90	H	gazeCOD	GazeCoDxp	0	400	0	520856	3	520756
GazeCoD_1Model_male	21	2	27	<?xml version="1.0"?>\n<Clock xmlns:dt="urn:schemas-microsoft-com:datatypes"><Description dt:dt="string">E-Prime Primary Realtime Clock</Description><StartTime><Timestamp dt:dt="int">0</Timestamp><DateUtc dt:dt="string">2017-07-20T11:08:44Z</DateUtc></StartTime><FrequencyChanges><FrequencyChange><Frequency dt:dt="r8">3328125</Frequency><Timestamp dt:dt="r8">1451640252</Timestamp><Current dt:dt="r…	59.94	1	right	1452284255	07-20-2017	13:08:44		male	159	{LEFTARROW}	51							0	524414	524060	{DOWNARROW}	354	522937	522475	962	left3,2	14	5	138	mask14	0	524043	1	523843	eqm10_NoEyeNmodel1_dir	90	H	gazeCOD	GazeCoDxp	0	400	0	523542	5	523442
GazeCoD_1Model_male	21	2	27	<?xml version="1.0"?>\n<Clock xmlns:dt="urn:schemas-microsoft-com:datatypes"><Description dt:dt="string">E-Prime Primary Realtime Clock</Description><StartTime><Timestamp dt:dt="int">0</Timestamp><DateUtc dt:dt="string">2017-07-20T11:08:44Z</DateUtc></StartTime><FrequencyChanges><FrequencyChange><Frequency dt:dt="r8">3328125</Frequency><Timestamp dt:dt="r8">1451640252</Timestamp><Current dt:dt="r…	59.94	1	right	1452284255	07-20-2017	13:08:44		male	160	{DOWNARROW}	79							0	526454	525978	{DOWNARROW}	476	524854	524427	927	DG0	12	5	139	mask12	0	525961	0	525761	eqm10_NoEyeNmodel1_dir	90	H	gazeCOD	GazeCoDxp	1	400	0	525461	7	525361
GazeCoD_1Model_male	21	2	27	<?xml version="1.0"?>\n<Clock xmlns:dt="urn:schemas-microsoft-com:datatypes"><Description dt:dt="string">E-Prime Primary Realtime Clock</Description><StartTime><Timestamp dt:dt="int">0</Timestamp><DateUtc dt:dt="string">2017-07-20T11:08:44Z</DateUtc></StartTime><FrequencyChanges><FrequencyChange><Frequency dt:dt="r8">3328125</Frequency><Timestamp dt:dt="r8">1451640252</Timestamp><Current dt:dt="r…	59.94	1	right	1452284255	07-20-2017	13:08:44		male	161	{LEFTARROW}	49							0	528310	527880	{DOWNARROW}	430	526759	526479	780	left1,6	2	5	140	mask2	0	527863	0	527663	eqm10_NoEyeNmodel1_dir	0	V	gazeCOD	GazeCoDxp	0	400	0	527363	4	527263
GazeCoD_1Model_male	21	2	27	<?xml version="1.0"?>\n<Clock xmlns:dt="urn:schemas-microsoft-com:datatypes"><Description dt:dt="string">E-Prime Primary Realtime Clock</Description><StartTime><Timestamp dt:dt="int">0</Timestamp><DateUtc dt:dt="string">2017-07-20T11:08:44Z</DateUtc></StartTime><FrequencyChanges><FrequencyChange><Frequency dt:dt="r8">3328125</Frequency><Timestamp dt:dt="r8">1451640252</Timestamp><Current dt:dt="r…	59.94	1	right	1452284255	07-20-2017	13:08:44		male	162	{RIGHTARROW}	46							0	530430	529816	{DOWNARROW}	614	528696	528331	865	right1,6	7	5	141	mask7	0	529799	1	529599	eqm10_NoEyeNmodel1_dir	0	V	gazeCOD	GazeCoDxp	0	400	0	529298	2	529198
GazeCoD_1Model_male	21	2	27	<?xml version="1.0"?>\n<Clock xmlns:dt="urn:schemas-microsoft-com:datatypes"><Description dt:dt="string">E-Prime Primary Realtime Clock</Description><StartTime><Timestamp dt:dt="int">0</Timestamp><DateUtc dt:dt="string">2017-07-20T11:08:44Z</DateUtc></StartTime><FrequencyChanges><FrequencyChange><Frequency dt:dt="r8">3328125</Frequency><Timestamp dt:dt="r8">1451640252</Timestamp><Current dt:dt="r…	59.94	1	right	1452284255	07-20-2017	13:08:44		male	163	{LEFTARROW}	49							0	532734	531884	{DOWNARROW}	850	530763	530450	813	left1,6	24	5	142	mask24	0	531867	0	531667	eqm10_NoEyeNmodel1_dir	90	HV	gazeCOD	GazeCoDxp	0	400	0	531367	4	531267
GazeCoD_1Model_male	21	2	27	<?xml version="1.0"?>\n<Clock xmlns:dt="urn:schemas-microsoft-com:datatypes"><Description dt:dt="string">E-Prime Primary Realtime Clock</Description><StartTime><Timestamp dt:dt="int">0</Timestamp><DateUtc dt:dt="string">2017-07-20T11:08:44Z</DateUtc></StartTime><FrequencyChanges><FrequencyChange><Frequency dt:dt="r8">3328125</Frequency><Timestamp dt:dt="r8">1451640252</Timestamp><Current dt:dt="r…	59.94	1	right	1452284255	07-20-2017	13:08:44		male	164	{LEFTARROW}	49							0	534750	534337	{LEFTARROW}	413	533215	532752	963	left1,6	13	5	143	mask13	0	534320	0	534120	eqm10_NoEyeNmodel1_dir	90	H	gazeCOD	GazeCoDxp	1	400	0	533820	5	533720
GazeCoD_1Model_male	21	2	27	<?xml version="1.0"?>\n<Clock xmlns:dt="urn:schemas-microsoft-com:datatypes"><Description dt:dt="string">E-Prime Primary Realtime Clock</Description><StartTime><Timestamp dt:dt="int">0</Timestamp><DateUtc dt:dt="string">2017-07-20T11:08:44Z</DateUtc></StartTime><FrequencyChanges><FrequencyChange><Frequency dt:dt="r8">3328125</Frequency><Timestamp dt:dt="r8">1451640252</Timestamp><Current dt:dt="r…	59.94	1	right	1452284255	07-20-2017	13:08:44		male	165	{LEFTARROW}	55							0	536870	536372	{LEFTARROW}	498	535257	534771	986	left6,4	16	5	144	mask16	0	536355	0	536155	eqm10_NoEyeNmodel1_dir	90	H	gazeCOD	GazeCoDxp	1	400	0	535855	-2	535755
GazeCoD_1Model_male	21	2	27	<?xml version="1.0"?>\n<Clock xmlns:dt="urn:schemas-microsoft-com:datatypes"><Description dt:dt="string">E-Prime Primary Realtime Clock</Description><StartTime><Timestamp dt:dt="int">0</Timestamp><DateUtc dt:dt="string">2017-07-20T11:08:44Z</DateUtc></StartTime><FrequencyChanges><FrequencyChange><Frequency dt:dt="r8">3328125</Frequency><Timestamp dt:dt="r8">1451640252</Timestamp><Current dt:dt="r…	59.94	1	right	1452284255	07-20-2017	13:08:44		male	166	{DOWNARROW}	79							0	538934	538274	{DOWNARROW}	660	537149	536889	760	DG0	23	5	145	mask23	0	538257	0	538057	eqm10_NoEyeNmodel1_dir	90	HV	gazeCOD	GazeCoDxp	1	400	0	537757	8	537657
GazeCoD_1Model_male	21	2	27	<?xml version="1.0"?>\n<Clock xmlns:dt="urn:schemas-microsoft-com:datatypes"><Description dt:dt="string">E-Prime Primary Realtime Clock</Description><StartTime><Timestamp dt:dt="int">0</Timestamp><DateUtc dt:dt="string">2017-07-20T11:08:44Z</DateUtc></StartTime><FrequencyChanges><FrequencyChange><Frequency dt:dt="r8">3328125</Frequency><Timestamp dt:dt="r8">1451640252</Timestamp><Current dt:dt="r…	59.94	1	right	1452284255	07-20-2017	13:08:44		male	167	{LEFTARROW}	78							0	541510	540460	{DOWNARROW}	1050	539332	538958	874	left8	17	5	146	mask17	0	540443	1	540243	eqm10_NoEyeNmodel1_dir	90	H	gazeCOD	GazeCoDxp	0	400	0	539942	10	539842
GazeCoD_1Model_male	21	2	27	<?xml version="1.0"?>\n<Clock xmlns:dt="urn:schemas-microsoft-com:datatypes"><Description dt:dt="string">E-Prime Primary Realtime Clock</Description><StartTime><Timestamp dt:dt="int">0</Timestamp><DateUtc dt:dt="string">2017-07-20T11:08:44Z</DateUtc></StartTime><FrequencyChanges><FrequencyChange><Frequency dt:dt="r8">3328125</Frequency><Timestamp dt:dt="r8">1451640252</Timestamp><Current dt:dt="r…	59.94	1	right	1452284255	07-20-2017	13:08:44		male	168	{RIGHTARROW}	44							0	543382	543046	{DOWNARROW}	336	541934	541527	907	right3,2	30	5	147	mask30	0	543029	0	542829	eqm10_NoEyeNmodel1_dir	90	HV	gazeCOD	GazeCoDxp	0	400	0	542529	-5	542429
GazeCoD_1Model_male	21	2	27	<?xml version="1.0"?>\n<Clock xmlns:dt="urn:schemas-microsoft-com:datatypes"><Description dt:dt="string">E-Prime Primary Realtime Clock</Description><StartTime><Timestamp dt:dt="int">0</Timestamp><DateUtc dt:dt="string">2017-07-20T11:08:44Z</DateUtc></StartTime><FrequencyChanges><FrequencyChange><Frequency dt:dt="r8">3328125</Frequency><Timestamp dt:dt="r8">1451640252</Timestamp><Current dt:dt="r…	59.94	1	right	1452284255	07-20-2017	13:08:44		male	169	{LEFTARROW}	55							0	545918	544897	{DOWNARROW}	1021	543770	543396	874	left6,4	5	5	148	mask5	0	544881	1	544681	eqm10_NoEyeNmodel1_dir	0	V	gazeCOD	GazeCoDxp	0	400	0	544380	10	544280
GazeCoD_1Model_male	21	2	27	<?xml version="1.0"?>\n<Clock xmlns:dt="urn:schemas-microsoft-com:datatypes"><Description dt:dt="string">E-Prime Primary Realtime Clock</Description><StartTime><Timestamp dt:dt="int">0</Timestamp><DateUtc dt:dt="string">2017-07-20T11:08:44Z</DateUtc></StartTime><FrequencyChanges><FrequencyChange><Frequency dt:dt="r8">3328125</Frequency><Timestamp dt:dt="r8">1451640252</Timestamp><Current dt:dt="r…	59.94	1	right	1452284255	07-20-2017	13:08:44		male	170	{RIGHTARROW}	42							0	549382	547533	{DOWNARROW}	1849	546410	545932	978	right4,8	9	5	149	mask9	0	547517	1	547317	eqm10_NoEyeNmodel1_dir	0	V	gazeCOD	GazeCoDxp	0	400	0	547016	6	546916
GazeCoD_1Model_male	21	2	27	<?xml version="1.0"?>\n<Clock xmlns:dt="urn:schemas-microsoft-com:datatypes"><Description dt:dt="string">E-Prime Primary Realtime Clock</Description><StartTime><Timestamp dt:dt="int">0</Timestamp><DateUtc dt:dt="string">2017-07-20T11:08:44Z</DateUtc></StartTime><FrequencyChanges><FrequencyChange><Frequency dt:dt="r8">3328125</Frequency><Timestamp dt:dt="r8">1451640252</Timestamp><Current dt:dt="r…	59.94	1	right	1452284255	07-20-2017	13:08:44		male	171	{LEFTARROW}	53							0	551494	550803	{DOWNARROW}	691	549692	549402	790	left4,8	26	5	150	mask26	0	550787	0	550587	eqm10_NoEyeNmodel1_dir	90	HV	gazeCOD	GazeCoDxp	0	400	0	550287	-5	550187
GazeCoD_1Model_male	21	2	27	<?xml version="1.0"?>\n<Clock xmlns:dt="urn:schemas-microsoft-com:datatypes"><Description dt:dt="string">E-Prime Primary Realtime Clock</Description><StartTime><Timestamp dt:dt="int">0</Timestamp><DateUtc dt:dt="string">2017-07-20T11:08:44Z</DateUtc></StartTime><FrequencyChanges><FrequencyChange><Frequency dt:dt="r8">3328125</Frequency><Timestamp dt:dt="r8">1451640252</Timestamp><Current dt:dt="r…	59.94	1	right	1452284255	07-20-2017	13:08:44		male	172	{RIGHTARROW}	77							0	553382	552906	{LEFTARROW}	476	551781	551505	776	right8	22	5	151	mask22	0	552889	1	552689	eqm10_NoEyeNmodel1_dir	90	H	gazeCOD	GazeCoDxp	0	400	0	552388	7	552288
GazeCoD_1Model_male	21	2	27	<?xml version="1.0"?>\n<Clock xmlns:dt="urn:schemas-microsoft-com:datatypes"><Description dt:dt="string">E-Prime Primary Realtime Clock</Description><StartTime><Timestamp dt:dt="int">0</Timestamp><DateUtc dt:dt="string">2017-07-20T11:08:44Z</DateUtc></StartTime><FrequencyChanges><FrequencyChange><Frequency dt:dt="r8">3328125</Frequency><Timestamp dt:dt="r8">1451640252</Timestamp><Current dt:dt="r…	59.94	1	right	1452284255	07-20-2017	13:08:44		male	173	{RIGHTARROW}	46							0	555542	554974	{DOWNARROW}	568	553856	553406	950	right1,6	29	5	152	mask29	0	554957	0	554757	eqm10_NoEyeNmodel1_dir	90	HV	gazeCOD	GazeCoDxp	0	400	0	554457	1	554357
GazeCoD_1Model_male	21	2	27	<?xml version="1.0"?>\n<Clock xmlns:dt="urn:schemas-microsoft-com:datatypes"><Description dt:dt="string">E-Prime Primary Realtime Clock</Description><StartTime><Timestamp dt:dt="int">0</Timestamp><DateUtc dt:dt="string">2017-07-20T11:08:44Z</DateUtc></StartTime><FrequencyChanges><FrequencyChange><Frequency dt:dt="r8">3328125</Frequency><Timestamp dt:dt="r8">1451640252</Timestamp><Current dt:dt="r…	59.94	1	right	1452284255	07-20-2017	13:08:44		male	174	{LEFTARROW}	53							0	557470	556926	{LEFTARROW}	544	555809	555558	751	left4,8	15	5	153	mask15	0	556909	0	556709	eqm10_NoEyeNmodel1_dir	90	H	gazeCOD	GazeCoDxp	1	400	0	556409	0	556309
GazeCoD_1Model_male	21	2	27	<?xml version="1.0"?>\n<Clock xmlns:dt="urn:schemas-microsoft-com:datatypes"><Description dt:dt="string">E-Prime Primary Realtime Clock</Description><StartTime><Timestamp dt:dt="int">0</Timestamp><DateUtc dt:dt="string">2017-07-20T11:08:44Z</DateUtc></StartTime><FrequencyChanges><FrequencyChange><Frequency dt:dt="r8">3328125</Frequency><Timestamp dt:dt="r8">1451640252</Timestamp><Current dt:dt="r…	59.94	1	right	1452284255	07-20-2017	13:08:44		male	175	{RIGHTARROW}	46							0	560110	559012	{RIGHTARROW}	1098	557890	557494	896	right1,6	18	5	154	mask18	0	558995	1	558795	eqm10_NoEyeNmodel1_dir	90	H	gazeCOD	GazeCoDxp	1	400	0	558494	4	558394
GazeCoD_1Model_male	21	2	27	<?xml version="1.0"?>\n<Clock xmlns:dt="urn:schemas-microsoft-com:datatypes"><Description dt:dt="string">E-Prime Primary Realtime Clock</Description><StartTime><Timestamp dt:dt="int">0</Timestamp><DateUtc dt:dt="string">2017-07-20T11:08:44Z</DateUtc></StartTime><FrequencyChanges><FrequencyChange><Frequency dt:dt="r8">3328125</Frequency><Timestamp dt:dt="r8">1451640252</Timestamp><Current dt:dt="r…	59.94	1	right	1452284255	07-20-2017	13:08:44		male	176	{RIGHTARROW}	77							0	562078	561531	{RIGHTARROW}	547	560409	560130	779	right8	33	5	155	mask33	0	561514	0	561314	eqm10_NoEyeNmodel1_dir	90	HV	gazeCOD	GazeCoDxp	1	400	0	561014	5	560914
GazeCoD_1Model_male	21	2	27	<?xml version="1.0"?>\n<Clock xmlns:dt="urn:schemas-microsoft-com:datatypes"><Description dt:dt="string">E-Prime Primary Realtime Clock</Description><StartTime><Timestamp dt:dt="int">0</Timestamp><DateUtc dt:dt="string">2017-07-20T11:08:44Z</DateUtc></StartTime><FrequencyChanges><FrequencyChange><Frequency dt:dt="r8">3328125</Frequency><Timestamp dt:dt="r8">1451640252</Timestamp><Current dt:dt="r…	59.94	1	right	1452284255	07-20-2017	13:08:44		male	177	{RIGHTARROW}	40							0	563822	563500	{DOWNARROW}	322	562372	562098	774	right6,4	21	5	156	mask21	0	563483	1	563283	eqm10_NoEyeNmodel1_dir	90	H	gazeCOD	GazeCoDxp	0	400	0	562982	10	562882
GazeCoD_1Model_male	21	2	27	<?xml version="1.0"?>\n<Clock xmlns:dt="urn:schemas-microsoft-com:datatypes"><Description dt:dt="string">E-Prime Primary Realtime Clock</Description><StartTime><Timestamp dt:dt="int">0</Timestamp><DateUtc dt:dt="string">2017-07-20T11:08:44Z</DateUtc></StartTime><FrequencyChanges><FrequencyChange><Frequency dt:dt="r8">3328125</Frequency><Timestamp dt:dt="r8">1451640252</Timestamp><Current dt:dt="r…	59.94	1	right	1452284255	07-20-2017	13:08:44		male	178	{RIGHTARROW}	42							0	565854	565402	{DOWNARROW}	452	564276	563833	943	right4,8	31	5	157	mask31	0	565385	1	565185	eqm10_NoEyeNmodel1_dir	90	HV	gazeCOD	GazeCoDxp	0	400	0	564884	8	564784
GazeCoD_1Model_male	21	2	27	<?xml version="1.0"?>\n<Clock xmlns:dt="urn:schemas-microsoft-com:datatypes"><Description dt:dt="string">E-Prime Primary Realtime Clock</Description><StartTime><Timestamp dt:dt="int">0</Timestamp><DateUtc dt:dt="string">2017-07-20T11:08:44Z</DateUtc></StartTime><FrequencyChanges><FrequencyChange><Frequency dt:dt="r8">3328125</Frequency><Timestamp dt:dt="r8">1451640252</Timestamp><Current dt:dt="r…	59.94	1	right	1452284255	07-20-2017	13:08:44		male	179	{LEFTARROW}	78							0	567758	567370	{DOWNARROW}	388	566255	565869	886	left8	6	5	158	mask6	0	567353	0	567153	eqm10_NoEyeNmodel1_dir	0	V	gazeCOD	GazeCoDxp	0	400	0	566853	-2	566753
GazeCoD_1Model_male	21	2	27	<?xml version="1.0"?>\n<Clock xmlns:dt="urn:schemas-microsoft-com:datatypes"><Description dt:dt="string">E-Prime Primary Realtime Clock</Description><StartTime><Timestamp dt:dt="int">0</Timestamp><DateUtc dt:dt="string">2017-07-20T11:08:44Z</DateUtc></StartTime><FrequencyChanges><FrequencyChange><Frequency dt:dt="r8">3328125</Frequency><Timestamp dt:dt="r8">1451640252</Timestamp><Current dt:dt="r…	59.94	1	right	1452284255	07-20-2017	13:08:44		male	180	{RIGHTARROW}	77							0	570326	569239	{RIGHTARROW}	1087	568122	567771	851	right8	11	5	159	mask11	0	569222	1	569022	eqm10_NoEyeNmodel1_dir	0	V	gazeCOD	GazeCoDxp	1	400	0	568721	-1	568621
GazeCoD_1Model_male	21	2	27	<?xml version="1.0"?>\n<Clock xmlns:dt="urn:schemas-microsoft-com:datatypes"><Description dt:dt="string">E-Prime Primary Realtime Clock</Description><StartTime><Timestamp dt:dt="int">0</Timestamp><DateUtc dt:dt="string">2017-07-20T11:08:44Z</DateUtc></StartTime><FrequencyChanges><FrequencyChange><Frequency dt:dt="r8">3328125</Frequency><Timestamp dt:dt="r8">1451640252</Timestamp><Current dt:dt="r…	59.94	1	right	1452284255	07-20-2017	13:08:44		male	181	{LEFTARROW}	51							0	572174	571825	{DOWNARROW}	349	570699	570340	859	left3,2	3	5	160	mask3	0	571808	1	571608	eqm10_NoEyeNmodel1_dir	0	V	gazeCOD	GazeCoDxp	0	400	0	571307	8	571207
GazeCoD_1Model_male	21	2	27	<?xml version="1.0"?>\n<Clock xmlns:dt="urn:schemas-microsoft-com:datatypes"><Description dt:dt="string">E-Prime Primary Realtime Clock</Description><StartTime><Timestamp dt:dt="int">0</Timestamp><DateUtc dt:dt="string">2017-07-20T11:08:44Z</DateUtc></StartTime><FrequencyChanges><FrequencyChange><Frequency dt:dt="r8">3328125</Frequency><Timestamp dt:dt="r8">1451640252</Timestamp><Current dt:dt="r…	59.94	1	right	1452284255	07-20-2017	13:08:44		male	182	{LEFTARROW}	55							0	574190	573660	{LEFTARROW}	530	572544	572192	852	left6,4	27	5	161	mask27	0	573643	0	573443	eqm10_NoEyeNmodel1_dir	90	HV	gazeCOD	GazeCoDxp	1	400	0	573143	-1	573043
GazeCoD_1Model_male	21	2	27	<?xml version="1.0"?>\n<Clock xmlns:dt="urn:schemas-microsoft-com:datatypes"><Description dt:dt="string">E-Prime Primary Realtime Clock</Description><StartTime><Timestamp dt:dt="int">0</Timestamp><DateUtc dt:dt="string">2017-07-20T11:08:44Z</DateUtc></StartTime><FrequencyChanges><FrequencyChange><Frequency dt:dt="r8">3328125</Frequency><Timestamp dt:dt="r8">1451640252</Timestamp><Current dt:dt="r…	59.94	1	right	1452284255	07-20-2017	13:08:44		male	183	{RIGHTARROW}	44							0	576654	575795	{DOWNARROW}	859	574672	574210	962	right3,2	19	5	162	mask19	0	575778	0	575578	eqm10_NoEyeNmodel1_dir	90	H	gazeCOD	GazeCoDxp	0	400	0	575278	6	575178
GazeCoD_1Model_male	21	2	27	<?xml version="1.0"?>\n<Clock xmlns:dt="urn:schemas-microsoft-com:datatypes"><Description dt:dt="string">E-Prime Primary Realtime Clock</Description><StartTime><Timestamp dt:dt="int">0</Timestamp><DateUtc dt:dt="string">2017-07-20T11:08:44Z</DateUtc></StartTime><FrequencyChanges><FrequencyChange><Frequency dt:dt="r8">3328125</Frequency><Timestamp dt:dt="r8">1451640252</Timestamp><Current dt:dt="r…	59.94	1	right	1452284255	07-20-2017	13:08:44		male	184	{RIGHTARROW}	40							0	578942	578148	{DOWNARROW}	794	577031	576680	851	right6,4	10	5	163	mask10	0	578131	1	577931	eqm10_NoEyeNmodel1_dir	0	V	gazeCOD	GazeCoDxp	0	400	0	577630	-1	577530
GazeCoD_1Model_male	21	2	27	<?xml version="1.0"?>\n<Clock xmlns:dt="urn:schemas-microsoft-com:datatypes"><Description dt:dt="string">E-Prime Primary Realtime Clock</Description><StartTime><Timestamp dt:dt="int">0</Timestamp><DateUtc dt:dt="string">2017-07-20T11:08:44Z</DateUtc></StartTime><FrequencyChanges><FrequencyChange><Frequency dt:dt="r8">3328125</Frequency><Timestamp dt:dt="r8">1451640252</Timestamp><Current dt:dt="r…	59.94	1	right	1452284255	07-20-2017	13:08:44		male	185	{DOWNARROW}	79							0	580838	580500	{DOWNARROW}	338	579384	578965	919	DG0	1	5	164	mask1	0	580483	0	580283	eqm10_NoEyeNmodel1_dir	0	V	gazeCOD	GazeCoDxp	1	400	0	579983	-1	579883
GazeCoD_1Model_male	21	2	27	<?xml version="1.0"?>\n<Clock xmlns:dt="urn:schemas-microsoft-com:datatypes"><Description dt:dt="string">E-Prime Primary Realtime Clock</Description><StartTime><Timestamp dt:dt="int">0</Timestamp><DateUtc dt:dt="string">2017-07-20T11:08:44Z</DateUtc></StartTime><FrequencyChanges><FrequencyChange><Frequency dt:dt="r8">3328125</Frequency><Timestamp dt:dt="r8">1451640252</Timestamp><Current dt:dt="r…	59.94	1	right	1452284255	07-20-2017	13:08:44		male	186	{RIGHTARROW}	40							0	582982	582469	{DOWNARROW}	513	581349	580850	999	right6,4	32	5	165	mask32	0	582452	1	582252	eqm10_NoEyeNmodel1_dir	90	HV	gazeCOD	GazeCoDxp	0	400	0	581951	2	581851
GazeCoD_1Model_male	21	2	27	<?xml version="1.0"?>\n<Clock xmlns:dt="urn:schemas-microsoft-com:datatypes"><Description dt:dt="string">E-Prime Primary Realtime Clock</Description><StartTime><Timestamp dt:dt="int">0</Timestamp><DateUtc dt:dt="string">2017-07-20T11:08:44Z</DateUtc></StartTime><FrequencyChanges><FrequencyChange><Frequency dt:dt="r8">3328125</Frequency><Timestamp dt:dt="r8">1451640252</Timestamp><Current dt:dt="r…	59.94	1	right	1452284255	07-20-2017	13:08:44		male	187	{LEFTARROW}	53							0	657734	656544	{LEFTARROW}	1190	655418	655109	809	left4,8	15	6	166	mask15	0	656527	1	656327	eqm10_NoEyeNmodel1_dir	90	H	gazeCOD	GazeCoDxp	1	400	0	656026	8	655926
GazeCoD_1Model_male	21	2	27	<?xml version="1.0"?>\n<Clock xmlns:dt="urn:schemas-microsoft-com:datatypes"><Description dt:dt="string">E-Prime Primary Realtime Clock</Description><StartTime><Timestamp dt:dt="int">0</Timestamp><DateUtc dt:dt="string">2017-07-20T11:08:44Z</DateUtc></StartTime><FrequencyChanges><FrequencyChange><Frequency dt:dt="r8">3328125</Frequency><Timestamp dt:dt="r8">1451640252</Timestamp><Current dt:dt="r…	59.94	1	right	1452284255	07-20-2017	13:08:44		male	188	{RIGHTARROW}	46							0	659702	659280	{DOWNARROW}	422	658161	657745	916	right1,6	29	6	167	mask29	0	659263	1	659063	eqm10_NoEyeNmodel1_dir	90	HV	gazeCOD	GazeCoDxp	0	400	0	658762	1	658662
GazeCoD_1Model_male	21	2	27	<?xml version="1.0"?>\n<Clock xmlns:dt="urn:schemas-microsoft-com:datatypes"><Description dt:dt="string">E-Prime Primary Realtime Clock</Description><StartTime><Timestamp dt:dt="int">0</Timestamp><DateUtc dt:dt="string">2017-07-20T11:08:44Z</DateUtc></StartTime><FrequencyChanges><FrequencyChange><Frequency dt:dt="r8">3328125</Frequency><Timestamp dt:dt="r8">1451640252</Timestamp><Current dt:dt="r…	59.94	1	right	1452284255	07-20-2017	13:08:44		male	189	{DOWNARROW}	79							0	661710	661148	{DOWNARROW}	562	660025	659713	812	DG0	23	6	168	mask23	0	661131	0	660931	eqm10_NoEyeNmodel1_dir	90	HV	gazeCOD	GazeCoDxp	1	400	0	660631	6	660531
GazeCoD_1Model_male	21	2	27	<?xml version="1.0"?>\n<Clock xmlns:dt="urn:schemas-microsoft-com:datatypes"><Description dt:dt="string">E-Prime Primary Realtime Clock</Description><StartTime><Timestamp dt:dt="int">0</Timestamp><DateUtc dt:dt="string">2017-07-20T11:08:44Z</DateUtc></StartTime><FrequencyChanges><FrequencyChange><Frequency dt:dt="r8">3328125</Frequency><Timestamp dt:dt="r8">1451640252</Timestamp><Current dt:dt="r…	59.94	1	right	1452284255	07-20-2017	13:08:44		male	190	{RIGHTARROW}	46							0	663566	663217	{DOWNARROW}	349	662093	661732	861	right1,6	7	6	169	mask7	0	663200	0	663000	eqm10_NoEyeNmodel1_dir	0	V	gazeCOD	GazeCoDxp	0	400	0	662700	7	662600
GazeCoD_1Model_male	21	2	27	<?xml version="1.0"?>\n<Clock xmlns:dt="urn:schemas-microsoft-com:datatypes"><Description dt:dt="string">E-Prime Primary Realtime Clock</Description><StartTime><Timestamp dt:dt="int">0</Timestamp><DateUtc dt:dt="string">2017-07-20T11:08:44Z</DateUtc></StartTime><FrequencyChanges><FrequencyChange><Frequency dt:dt="r8">3328125</Frequency><Timestamp dt:dt="r8">1451640252</Timestamp><Current dt:dt="r…	59.94	1	right	1452284255	07-20-2017	13:08:44		male	191	{LEFTARROW}	51							0	665702	665069	{DOWNARROW}	633	663957	663584	873	left3,2	3	6	170	mask3	0	665052	0	664852	eqm10_NoEyeNmodel1_dir	0	V	gazeCOD	GazeCoDxp	0	400	0	664552	-5	664452
GazeCoD_1Model_male	21	2	27	<?xml version="1.0"?>\n<Clock xmlns:dt="urn:schemas-microsoft-com:datatypes"><Description dt:dt="string">E-Prime Primary Realtime Clock</Description><StartTime><Timestamp dt:dt="int">0</Timestamp><DateUtc dt:dt="string">2017-07-20T11:08:44Z</DateUtc></StartTime><FrequencyChanges><FrequencyChange><Frequency dt:dt="r8">3328125</Frequency><Timestamp dt:dt="r8">1451640252</Timestamp><Current dt:dt="r…	59.94	1	right	1452284255	07-20-2017	13:08:44		male	192	{RIGHTARROW}	42							0	667494	667121	{RIGHTARROW}	373	665999	665720	779	right4,8	31	6	171	mask31	0	667104	0	666904	eqm10_NoEyeNmodel1_dir	90	HV	gazeCOD	GazeCoDxp	1	400	0	666604	5	666504
GazeCoD_1Model_male	21	2	27	<?xml version="1.0"?>\n<Clock xmlns:dt="urn:schemas-microsoft-com:datatypes"><Description dt:dt="string">E-Prime Primary Realtime Clock</Description><StartTime><Timestamp dt:dt="int">0</Timestamp><DateUtc dt:dt="string">2017-07-20T11:08:44Z</DateUtc></StartTime><FrequencyChanges><FrequencyChange><Frequency dt:dt="r8">3328125</Frequency><Timestamp dt:dt="r8">1451640252</Timestamp><Current dt:dt="r…	59.94	1	right	1452284255	07-20-2017	13:08:44		male	193	{RIGHTARROW}	42							0	669398	669090	{RIGHTARROW}	308	667975	667505	970	right4,8	20	6	172	mask20	0	669073	1	668873	eqm10_NoEyeNmodel1_dir	90	H	gazeCOD	GazeCoDxp	1	400	0	668572	-3	668472
GazeCoD_1Model_male	21	2	27	<?xml version="1.0"?>\n<Clock xmlns:dt="urn:schemas-microsoft-com:datatypes"><Description dt:dt="string">E-Prime Primary Realtime Clock</Description><StartTime><Timestamp dt:dt="int">0</Timestamp><DateUtc dt:dt="string">2017-07-20T11:08:44Z</DateUtc></StartTime><FrequencyChanges><FrequencyChange><Frequency dt:dt="r8">3328125</Frequency><Timestamp dt:dt="r8">1451640252</Timestamp><Current dt:dt="r…	59.94	1	right	1452284255	07-20-2017	13:08:44		male	194	{RIGHTARROW}	40							0	671158	670808	{DOWNARROW}	350	669696	669423	773	right6,4	10	6	173	mask10	0	670791	0	670591	eqm10_NoEyeNmodel1_dir	0	V	gazeCOD	GazeCoDxp	0	400	0	670291	-5	670191
GazeCoD_1Model_male	21	2	27	<?xml version="1.0"?>\n<Clock xmlns:dt="urn:schemas-microsoft-com:datatypes"><Description dt:dt="string">E-Prime Primary Realtime Clock</Description><StartTime><Timestamp dt:dt="int">0</Timestamp><DateUtc dt:dt="string">2017-07-20T11:08:44Z</DateUtc></StartTime><FrequencyChanges><FrequencyChange><Frequency dt:dt="r8">3328125</Frequency><Timestamp dt:dt="r8">1451640252</Timestamp><Current dt:dt="r…	59.94	1	right	1452284255	07-20-2017	13:08:44		male	195	{DOWNARROW}	79							0	672990	672543	{RIGHTARROW}	447	671425	671175	750	DG0	12	6	174	mask12	0	672526	0	672326	eqm10_NoEyeNmodel1_dir	90	H	gazeCOD	GazeCoDxp	0	400	0	672026	1	671926
GazeCoD_1Model_male	21	2	27	<?xml version="1.0"?>\n<Clock xmlns:dt="urn:schemas-microsoft-com:datatypes"><Description dt:dt="string">E-Prime Primary Realtime Clock</Description><StartTime><Timestamp dt:dt="int">0</Timestamp><DateUtc dt:dt="string">2017-07-20T11:08:44Z</DateUtc></StartTime><FrequencyChanges><FrequencyChange><Frequency dt:dt="r8">3328125</Frequency><Timestamp dt:dt="r8">1451640252</Timestamp><Current dt:dt="r…	59.94	1	right	1452284255	07-20-2017	13:08:44		male	196	{RIGHTARROW}	77							0	674862	674578	{RIGHTARROW}	284	673454	673010	944	right8	22	6	175	mask22	0	674562	1	674362	eqm10_NoEyeNmodel1_dir	90	H	gazeCOD	GazeCoDxp	1	400	0	674061	7	673961
GazeCoD_1Model_male	21	2	27	<?xml version="1.0"?>\n<Clock xmlns:dt="urn:schemas-microsoft-com:datatypes"><Description dt:dt="string">E-Prime Primary Realtime Clock</Description><StartTime><Timestamp dt:dt="int">0</Timestamp><DateUtc dt:dt="string">2017-07-20T11:08:44Z</DateUtc></StartTime><FrequencyChanges><FrequencyChange><Frequency dt:dt="r8">3328125</Frequency><Timestamp dt:dt="r8">1451640252</Timestamp><Current dt:dt="r…	59.94	1	right	1452284255	07-20-2017	13:08:44		male	197	{LEFTARROW}	49							0	676710	676380	{LEFTARROW}	330	675263	674879	884	left1,6	2	6	176	mask2	0	676363	0	676163	eqm10_NoEyeNmodel1_dir	0	V	gazeCOD	GazeCoDxp	1	400	0	675863	0	675763
GazeCoD_1Model_male	21	2	27	<?xml version="1.0"?>\n<Clock xmlns:dt="urn:schemas-microsoft-com:datatypes"><Description dt:dt="string">E-Prime Primary Realtime Clock</Description><StartTime><Timestamp dt:dt="int">0</Timestamp><DateUtc dt:dt="string">2017-07-20T11:08:44Z</DateUtc></StartTime><FrequencyChanges><FrequencyChange><Frequency dt:dt="r8">3328125</Frequency><Timestamp dt:dt="r8">1451640252</Timestamp><Current dt:dt="r…	59.94	1	right	1452284255	07-20-2017	13:08:44		male	198	{LEFTARROW}	78							0	678534	678266	{DOWNARROW}	268	677152	676731	921	left8	17	6	177	mask17	0	678249	1	678049	eqm10_NoEyeNmodel1_dir	90	H	gazeCOD	GazeCoDxp	0	400	0	677748	-4	677648
GazeCoD_1Model_male	21	2	27	<?xml version="1.0"?>\n<Clock xmlns:dt="urn:schemas-microsoft-com:datatypes"><Description dt:dt="string">E-Prime Primary Realtime Clock</Description><StartTime><Timestamp dt:dt="int">0</Timestamp><DateUtc dt:dt="string">2017-07-20T11:08:44Z</DateUtc></StartTime><FrequencyChanges><FrequencyChange><Frequency dt:dt="r8">3328125</Frequency><Timestamp dt:dt="r8">1451640252</Timestamp><Current dt:dt="r…	59.94	1	right	1452284255	07-20-2017	13:08:44		male	199	{LEFTARROW}	78							0	680574	680167	{LEFTARROW}	407	679042	678549	993	left8	28	6	178	mask28	0	680151	1	679951	eqm10_NoEyeNmodel1_dir	90	HV	gazeCOD	GazeCoDxp	1	400	0	679650	8	679550
GazeCoD_1Model_male	21	2	27	<?xml version="1.0"?>\n<Clock xmlns:dt="urn:schemas-microsoft-com:datatypes"><Description dt:dt="string">E-Prime Primary Realtime Clock</Description><StartTime><Timestamp dt:dt="int">0</Timestamp><DateUtc dt:dt="string">2017-07-20T11:08:44Z</DateUtc></StartTime><FrequencyChanges><FrequencyChange><Frequency dt:dt="r8">3328125</Frequency><Timestamp dt:dt="r8">1451640252</Timestamp><Current dt:dt="r…	59.94	1	right	1452284255	07-20-2017	13:08:44		male	200	{RIGHTARROW}	44							0	682510	682103	{RIGHTARROW}	407	680975	680585	890	right3,2	19	6	179	mask19	0	682086	1	681886	eqm10_NoEyeNmodel1_dir	90	H	gazeCOD	GazeCoDxp	1	400	0	681585	10	681485
GazeCoD_1Model_male	21	2	27	<?xml version="1.0"?>\n<Clock xmlns:dt="urn:schemas-microsoft-com:datatypes"><Description dt:dt="string">E-Prime Primary Realtime Clock</Description><StartTime><Timestamp dt:dt="int">0</Timestamp><DateUtc dt:dt="string">2017-07-20T11:08:44Z</DateUtc></StartTime><FrequencyChanges><FrequencyChange><Frequency dt:dt="r8">3328125</Frequency><Timestamp dt:dt="r8">1451640252</Timestamp><Current dt:dt="r…	59.94	1	right	1452284255	07-20-2017	13:08:44		male	201	{LEFTARROW}	49							0	685078	684138	{RIGHTARROW}	940	683019	682536	983	left1,6	13	6	180	mask13	0	684121	0	683921	eqm10_NoEyeNmodel1_dir	90	H	gazeCOD	GazeCoDxp	0	400	0	683621	2	683521
GazeCoD_1Model_male	21	2	27	<?xml version="1.0"?>\n<Clock xmlns:dt="urn:schemas-microsoft-com:datatypes"><Description dt:dt="string">E-Prime Primary Realtime Clock</Description><StartTime><Timestamp dt:dt="int">0</Timestamp><DateUtc dt:dt="string">2017-07-20T11:08:44Z</DateUtc></StartTime><FrequencyChanges><FrequencyChange><Frequency dt:dt="r8">3328125</Frequency><Timestamp dt:dt="r8">1451640252</Timestamp><Current dt:dt="r…	59.94	1	right	1452284255	07-20-2017	13:08:44		male	202	{RIGHTARROW}	40							0	687118	686691	{RIGHTARROW}	427	685563	685089	974	right6,4	32	6	181	mask32	0	686674	1	686474	eqm10_NoEyeNmodel1_dir	90	HV	gazeCOD	GazeCoDxp	1	400	0	686173	10	686073
GazeCoD_1Model_male	21	2	27	<?xml version="1.0"?>\n<Clock xmlns:dt="urn:schemas-microsoft-com:datatypes"><Description dt:dt="string">E-Prime Primary Realtime Clock</Description><StartTime><Timestamp dt:dt="int">0</Timestamp><DateUtc dt:dt="string">2017-07-20T11:08:44Z</DateUtc></StartTime><FrequencyChanges><FrequencyChange><Frequency dt:dt="r8">3328125</Frequency><Timestamp dt:dt="r8">1451640252</Timestamp><Current dt:dt="r…	59.94	1	right	1452284255	07-20-2017	13:08:44		male	203	{RIGHTARROW}	44							0	688910	688559	{DOWNARROW}	351	687440	687141	799	right3,2	30	6	182	mask30	0	688542	0	688342	eqm10_NoEyeNmodel1_dir	90	HV	gazeCOD	GazeCoDxp	0	400	0	688042	2	687942
GazeCoD_1Model_male	21	2	27	<?xml version="1.0"?>\n<Clock xmlns:dt="urn:schemas-microsoft-com:datatypes"><Description dt:dt="string">E-Prime Primary Realtime Clock</Description><StartTime><Timestamp dt:dt="int">0</Timestamp><DateUtc dt:dt="string">2017-07-20T11:08:44Z</DateUtc></StartTime><FrequencyChanges><FrequencyChange><Frequency dt:dt="r8">3328125</Frequency><Timestamp dt:dt="r8">1451640252</Timestamp><Current dt:dt="r…	59.94	1	right	1452284255	07-20-2017	13:08:44		male	204	{LEFTARROW}	55							0	690702	690411	{LEFTARROW}	291	689298	688926	872	left6,4	27	6	183	mask27	0	690394	0	690194	eqm10_NoEyeNmodel1_dir	90	HV	gazeCOD	GazeCoDxp	1	400	0	689894	-4	689794
GazeCoD_1Model_male	21	2	27	<?xml version="1.0"?>\n<Clock xmlns:dt="urn:schemas-microsoft-com:datatypes"><Description dt:dt="string">E-Prime Primary Realtime Clock</Description><StartTime><Timestamp dt:dt="int">0</Timestamp><DateUtc dt:dt="string">2017-07-20T11:08:44Z</DateUtc></StartTime><FrequencyChanges><FrequencyChange><Frequency dt:dt="r8">3328125</Frequency><Timestamp dt:dt="r8">1451640252</Timestamp><Current dt:dt="r…	59.94	1	right	1452284255	07-20-2017	13:08:44		male	205	{RIGHTARROW}	46							0	692446	692180	{RIGHTARROW}	266	691066	690728	838	right1,6	18	6	184	mask18	0	692163	1	691963	eqm10_NoEyeNmodel1_dir	90	H	gazeCOD	GazeCoDxp	1	400	0	691662	-4	691562
GazeCoD_1Model_male	21	2	27	<?xml version="1.0"?>\n<Clock xmlns:dt="urn:schemas-microsoft-com:datatypes"><Description dt:dt="string">E-Prime Primary Realtime Clock</Description><StartTime><Timestamp dt:dt="int">0</Timestamp><DateUtc dt:dt="string">2017-07-20T11:08:44Z</DateUtc></StartTime><FrequencyChanges><FrequencyChange><Frequency dt:dt="r8">3328125</Frequency><Timestamp dt:dt="r8">1451640252</Timestamp><Current dt:dt="r…	59.94	1	right	1452284255	07-20-2017	13:08:44		male	206	{RIGHTARROW}	42							0	694350	693998	{DOWNARROW}	352	692882	692463	919	right4,8	9	6	185	mask9	0	693981	0	693781	eqm10_NoEyeNmodel1_dir	0	V	gazeCOD	GazeCoDxp	0	400	0	693481	-1	693381
GazeCoD_1Model_male	21	2	27	<?xml version="1.0"?>\n<Clock xmlns:dt="urn:schemas-microsoft-com:datatypes"><Description dt:dt="string">E-Prime Primary Realtime Clock</Description><StartTime><Timestamp dt:dt="int">0</Timestamp><DateUtc dt:dt="string">2017-07-20T11:08:44Z</DateUtc></StartTime><FrequencyChanges><FrequencyChange><Frequency dt:dt="r8">3328125</Frequency><Timestamp dt:dt="r8">1451640252</Timestamp><Current dt:dt="r…	59.94	1	right	1452284255	07-20-2017	13:08:44		male	207	{LEFTARROW}	51							0	695990	695733	{LEFTARROW}	257	694616	694365	751	left3,2	14	6	186	mask14	0	695716	0	695516	eqm10_NoEyeNmodel1_dir	90	H	gazeCOD	GazeCoDxp	1	400	0	695216	0	695116
GazeCoD_1Model_male	21	2	27	<?xml version="1.0"?>\n<Clock xmlns:dt="urn:schemas-microsoft-com:datatypes"><Description dt:dt="string">E-Prime Primary Realtime Clock</Description><StartTime><Timestamp dt:dt="int">0</Timestamp><DateUtc dt:dt="string">2017-07-20T11:08:44Z</DateUtc></StartTime><FrequencyChanges><FrequencyChange><Frequency dt:dt="r8">3328125</Frequency><Timestamp dt:dt="r8">1451640252</Timestamp><Current dt:dt="r…	59.94	1	right	1452284255	07-20-2017	13:08:44		male	208	{RIGHTARROW}	40							0	697886	697435	{LEFTARROW}	451	696310	696001	809	right6,4	21	6	187	mask21	0	697418	0	697218	eqm10_NoEyeNmodel1_dir	90	H	gazeCOD	GazeCoDxp	0	400	0	696918	8	696818
GazeCoD_1Model_male	21	2	27	<?xml version="1.0"?>\n<Clock xmlns:dt="urn:schemas-microsoft-com:datatypes"><Description dt:dt="string">E-Prime Primary Realtime Clock</Description><StartTime><Timestamp dt:dt="int">0</Timestamp><DateUtc dt:dt="string">2017-07-20T11:08:44Z</DateUtc></StartTime><FrequencyChanges><FrequencyChange><Frequency dt:dt="r8">3328125</Frequency><Timestamp dt:dt="r8">1451640252</Timestamp><Current dt:dt="r…	59.94	1	right	1452284255	07-20-2017	13:08:44		male	209	{LEFTARROW}	53							0	700198	699487	{LEFTARROW}	711	698373	697902	971	left4,8	4	6	188	mask4	0	699470	0	699270	eqm10_NoEyeNmodel1_dir	0	V	gazeCOD	GazeCoDxp	1	400	0	698970	-3	698870
GazeCoD_1Model_male	21	2	27	<?xml version="1.0"?>\n<Clock xmlns:dt="urn:schemas-microsoft-com:datatypes"><Description dt:dt="string">E-Prime Primary Realtime Clock</Description><StartTime><Timestamp dt:dt="int">0</Timestamp><DateUtc dt:dt="string">2017-07-20T11:08:44Z</DateUtc></StartTime><FrequencyChanges><FrequencyChange><Frequency dt:dt="r8">3328125</Frequency><Timestamp dt:dt="r8">1451640252</Timestamp><Current dt:dt="r…	59.94	1	right	1452284255	07-20-2017	13:08:44		male	210	{DOWNARROW}	79							0	702646	701739	{LEFTARROW}	907	700624	700221	903	DG0	1	6	189	mask1	0	701722	0	701522	eqm10_NoEyeNmodel1_dir	0	V	gazeCOD	GazeCoDxp	0	400	0	701222	-2	701122
GazeCoD_1Model_male	21	2	27	<?xml version="1.0"?>\n<Clock xmlns:dt="urn:schemas-microsoft-com:datatypes"><Description dt:dt="string">E-Prime Primary Realtime Clock</Description><StartTime><Timestamp dt:dt="int">0</Timestamp><DateUtc dt:dt="string">2017-07-20T11:08:44Z</DateUtc></StartTime><FrequencyChanges><FrequencyChange><Frequency dt:dt="r8">3328125</Frequency><Timestamp dt:dt="r8">1451640252</Timestamp><Current dt:dt="r…	59.94	1	right	1452284255	07-20-2017	13:08:44		male	211	{LEFTARROW}	78							0	704622	704058	{LEFTARROW}	564	702947	702657	790	left8	6	6	190	mask6	0	704041	-1	703841	eqm10_NoEyeNmodel1_dir	0	V	gazeCOD	GazeCoDxp	1	400	0	703542	-5	703442
GazeCoD_1Model_male	21	2	27	<?xml version="1.0"?>\n<Clock xmlns:dt="urn:schemas-microsoft-com:datatypes"><Description dt:dt="string">E-Prime Primary Realtime Clock</Description><StartTime><Timestamp dt:dt="int">0</Timestamp><DateUtc dt:dt="string">2017-07-20T11:08:44Z</DateUtc></StartTime><FrequencyChanges><FrequencyChange><Frequency dt:dt="r8">3328125</Frequency><Timestamp dt:dt="r8">1451640252</Timestamp><Current dt:dt="r…	59.94	1	right	1452284255	07-20-2017	13:08:44		male	212	{LEFTARROW}	49							0	706510	706127	{DOWNARROW}	383	705000	704642	858	left1,6	24	6	191	mask24	0	706110	0	705910	eqm10_NoEyeNmodel1_dir	90	HV	gazeCOD	GazeCoDxp	0	400	0	705610	10	705510
GazeCoD_1Model_male	21	2	27	<?xml version="1.0"?>\n<Clock xmlns:dt="urn:schemas-microsoft-com:datatypes"><Description dt:dt="string">E-Prime Primary Realtime Clock</Description><StartTime><Timestamp dt:dt="int">0</Timestamp><DateUtc dt:dt="string">2017-07-20T11:08:44Z</DateUtc></StartTime><FrequencyChanges><FrequencyChange><Frequency dt:dt="r8">3328125</Frequency><Timestamp dt:dt="r8">1451640252</Timestamp><Current dt:dt="r…	59.94	1	right	1452284255	07-20-2017	13:08:44		male	213	{RIGHTARROW}	77							0	708350	708046	{RIGHTARROW}	304	706926	706527	899	right8	11	6	192	mask11	0	708029	1	707829	eqm10_NoEyeNmodel1_dir	0	V	gazeCOD	GazeCoDxp	1	400	0	707528	2	707428
GazeCoD_1Model_male	21	2	27	<?xml version="1.0"?>\n<Clock xmlns:dt="urn:schemas-microsoft-com:datatypes"><Description dt:dt="string">E-Prime Primary Realtime Clock</Description><StartTime><Timestamp dt:dt="int">0</Timestamp><DateUtc dt:dt="string">2017-07-20T11:08:44Z</DateUtc></StartTime><FrequencyChanges><FrequencyChange><Frequency dt:dt="r8">3328125</Frequency><Timestamp dt:dt="r8">1451640252</Timestamp><Current dt:dt="r…	59.94	1	right	1452284255	07-20-2017	13:08:44		male	214	{LEFTARROW}	55							0	710230	709781	{RIGHTARROW}	449	708661	708363	798	left6,4	16	6	193	mask16	0	709764	1	709564	eqm10_NoEyeNmodel1_dir	90	H	gazeCOD	GazeCoDxp	0	400	0	709263	2	709163
GazeCoD_1Model_male	21	2	27	<?xml version="1.0"?>\n<Clock xmlns:dt="urn:schemas-microsoft-com:datatypes"><Description dt:dt="string">E-Prime Primary Realtime Clock</Description><StartTime><Timestamp dt:dt="int">0</Timestamp><DateUtc dt:dt="string">2017-07-20T11:08:44Z</DateUtc></StartTime><FrequencyChanges><FrequencyChange><Frequency dt:dt="r8">3328125</Frequency><Timestamp dt:dt="r8">1451640252</Timestamp><Current dt:dt="r…	59.94	1	right	1452284255	07-20-2017	13:08:44		male	215	{RIGHTARROW}	77							0	712142	711783	{RIGHTARROW}	359	710670	710248	922	right8	33	6	194	mask33	0	711766	1	711566	eqm10_NoEyeNmodel1_dir	90	HV	gazeCOD	GazeCoDxp	1	400	0	711265	-5	711165
GazeCoD_1Model_male	21	2	27	<?xml version="1.0"?>\n<Clock xmlns:dt="urn:schemas-microsoft-com:datatypes"><Description dt:dt="string">E-Prime Primary Realtime Clock</Description><StartTime><Timestamp dt:dt="int">0</Timestamp><DateUtc dt:dt="string">2017-07-20T11:08:44Z</DateUtc></StartTime><FrequencyChanges><FrequencyChange><Frequency dt:dt="r8">3328125</Frequency><Timestamp dt:dt="r8">1451640252</Timestamp><Current dt:dt="r…	59.94	1	right	1452284255	07-20-2017	13:08:44		male	216	{LEFTARROW}	51							0	714214	713735	{LEFTARROW}	479	712611	712166	945	left3,2	25	6	195	mask25	0	713718	1	713518	eqm10_NoEyeNmodel1_dir	90	HV	gazeCOD	GazeCoDxp	1	400	0	713217	6	713117
GazeCoD_1Model_male	21	2	27	<?xml version="1.0"?>\n<Clock xmlns:dt="urn:schemas-microsoft-com:datatypes"><Description dt:dt="string">E-Prime Primary Realtime Clock</Description><StartTime><Timestamp dt:dt="int">0</Timestamp><DateUtc dt:dt="string">2017-07-20T11:08:44Z</DateUtc></StartTime><FrequencyChanges><FrequencyChange><Frequency dt:dt="r8">3328125</Frequency><Timestamp dt:dt="r8">1451640252</Timestamp><Current dt:dt="r…	59.94	1	right	1452284255	07-20-2017	13:08:44		male	217	{LEFTARROW}	55							0	716518	715620	{LEFTARROW}	898	714502	714235	767	left6,4	5	6	196	mask5	0	715603	0	715403	eqm10_NoEyeNmodel1_dir	0	V	gazeCOD	GazeCoDxp	1	400	0	715103	1	715003
GazeCoD_1Model_male	21	2	27	<?xml version="1.0"?>\n<Clock xmlns:dt="urn:schemas-microsoft-com:datatypes"><Description dt:dt="string">E-Prime Primary Realtime Clock</Description><StartTime><Timestamp dt:dt="int">0</Timestamp><DateUtc dt:dt="string">2017-07-20T11:08:44Z</DateUtc></StartTime><FrequencyChanges><FrequencyChange><Frequency dt:dt="r8">3328125</Frequency><Timestamp dt:dt="r8">1451640252</Timestamp><Current dt:dt="r…	59.94	1	right	1452284255	07-20-2017	13:08:44		male	218	{RIGHTARROW}	44							0	718270	717906	{DOWNARROW}	364	716793	716537	756	right3,2	8	6	197	mask8	0	717889	1	717689	eqm10_NoEyeNmodel1_dir	0	V	gazeCOD	GazeCoDxp	0	400	0	717388	-5	717288
GazeCoD_1Model_male	21	2	27	<?xml version="1.0"?>\n<Clock xmlns:dt="urn:schemas-microsoft-com:datatypes"><Description dt:dt="string">E-Prime Primary Realtime Clock</Description><StartTime><Timestamp dt:dt="int">0</Timestamp><DateUtc dt:dt="string">2017-07-20T11:08:44Z</DateUtc></StartTime><FrequencyChanges><FrequencyChange><Frequency dt:dt="r8">3328125</Frequency><Timestamp dt:dt="r8">1451640252</Timestamp><Current dt:dt="r…	59.94	1	right	1452284255	07-20-2017	13:08:44		male	219	{LEFTARROW}	53							0	720302	719891	{DOWNARROW}	411	718777	718289	988	left4,8	26	6	198	mask26	0	719874	0	719674	eqm10_NoEyeNmodel1_dir	90	HV	gazeCOD	GazeCoDxp	0	400	0	719374	-3	719274
GazeCoD_1Model_male	21	2	27	<?xml version="1.0"?>\n<Clock xmlns:dt="urn:schemas-microsoft-com:datatypes"><Description dt:dt="string">E-Prime Primary Realtime Clock</Description><StartTime><Timestamp dt:dt="int">0</Timestamp><DateUtc dt:dt="string">2017-07-20T11:08:44Z</DateUtc></StartTime><FrequencyChanges><FrequencyChange><Frequency dt:dt="r8">3328125</Frequency><Timestamp dt:dt="r8">1451640252</Timestamp><Current dt:dt="r…	59.94	1	right	1452284255	07-20-2017	13:08:44		male	220	{RIGHTARROW}	42							0	722238	721860	{DOWNARROW}	378	720741	720325	916	right4,8	9	7	199	mask9	0	721843	1	721643	eqm10_NoEyeNmodel1_dir	0	V	gazeCOD	GazeCoDxp	0	400	0	721342	1	721242
GazeCoD_1Model_male	21	2	27	<?xml version="1.0"?>\n<Clock xmlns:dt="urn:schemas-microsoft-com:datatypes"><Description dt:dt="string">E-Prime Primary Realtime Clock</Description><StartTime><Timestamp dt:dt="int">0</Timestamp><DateUtc dt:dt="string">2017-07-20T11:08:44Z</DateUtc></StartTime><FrequencyChanges><FrequencyChange><Frequency dt:dt="r8">3328125</Frequency><Timestamp dt:dt="r8">1451640252</Timestamp><Current dt:dt="r…	59.94	1	right	1452284255	07-20-2017	13:08:44		male	221	{RIGHTARROW}	42							0	724086	723711	{RIGHTARROW}	375	722584	722260	824	right4,8	20	7	200	mask20	0	723695	1	723495	eqm10_NoEyeNmodel1_dir	90	H	gazeCOD	GazeCoDxp	1	400	0	723194	10	723094
GazeCoD_1Model_male	21	2	27	<?xml version="1.0"?>\n<Clock xmlns:dt="urn:schemas-microsoft-com:datatypes"><Description dt:dt="string">E-Prime Primary Realtime Clock</Description><StartTime><Timestamp dt:dt="int">0</Timestamp><DateUtc dt:dt="string">2017-07-20T11:08:44Z</DateUtc></StartTime><FrequencyChanges><FrequencyChange><Frequency dt:dt="r8">3328125</Frequency><Timestamp dt:dt="r8">1451640252</Timestamp><Current dt:dt="r…	59.94	1	right	1452284255	07-20-2017	13:08:44		male	222	{LEFTARROW}	78							0	725918	725497	{LEFTARROW}	421	724385	724112	773	left8	6	7	201	mask6	0	725480	0	725280	eqm10_NoEyeNmodel1_dir	0	V	gazeCOD	GazeCoDxp	1	400	0	724980	-5	724880
GazeCoD_1Model_male	21	2	27	<?xml version="1.0"?>\n<Clock xmlns:dt="urn:schemas-microsoft-com:datatypes"><Description dt:dt="string">E-Prime Primary Realtime Clock</Description><StartTime><Timestamp dt:dt="int">0</Timestamp><DateUtc dt:dt="string">2017-07-20T11:08:44Z</DateUtc></StartTime><FrequencyChanges><FrequencyChange><Frequency dt:dt="r8">3328125</Frequency><Timestamp dt:dt="r8">1451640252</Timestamp><Current dt:dt="r…	59.94	1	right	1452284255	07-20-2017	13:08:44		male	223	{RIGHTARROW}	42							0	727982	727465	{RIGHTARROW}	517	726354	725930	924	right4,8	31	7	202	mask31	0	727448	-1	727248	eqm10_NoEyeNmodel1_dir	90	HV	gazeCOD	GazeCoDxp	1	400	0	726949	-5	726849
GazeCoD_1Model_male	21	2	27	<?xml version="1.0"?>\n<Clock xmlns:dt="urn:schemas-microsoft-com:datatypes"><Description dt:dt="string">E-Prime Primary Realtime Clock</Description><StartTime><Timestamp dt:dt="int">0</Timestamp><DateUtc dt:dt="string">2017-07-20T11:08:44Z</DateUtc></StartTime><FrequencyChanges><FrequencyChange><Frequency dt:dt="r8">3328125</Frequency><Timestamp dt:dt="r8">1451640252</Timestamp><Current dt:dt="r…	59.94	1	right	1452284255	07-20-2017	13:08:44		male	224	{LEFTARROW}	55							0	729862	729417	{LEFTARROW}	445	728300	727999	801	left6,4	27	7	203	mask27	0	729400	0	729200	eqm10_NoEyeNmodel1_dir	90	HV	gazeCOD	GazeCoDxp	1	400	0	728900	0	728800
GazeCoD_1Model_male	21	2	27	<?xml version="1.0"?>\n<Clock xmlns:dt="urn:schemas-microsoft-com:datatypes"><Description dt:dt="string">E-Prime Primary Realtime Clock</Description><StartTime><Timestamp dt:dt="int">0</Timestamp><DateUtc dt:dt="string">2017-07-20T11:08:44Z</DateUtc></StartTime><FrequencyChanges><FrequencyChange><Frequency dt:dt="r8">3328125</Frequency><Timestamp dt:dt="r8">1451640252</Timestamp><Current dt:dt="r…	59.94	1	right	1452284255	07-20-2017	13:08:44		male	225	{LEFTARROW}	51							0	731862	731453	{DOWNARROW}	409	730332	729884	948	left3,2	25	7	204	mask25	0	731436	1	731236	eqm10_NoEyeNmodel1_dir	90	HV	gazeCOD	GazeCoDxp	0	400	0	730935	3	730835
GazeCoD_1Model_male	21	2	27	<?xml version="1.0"?>\n<Clock xmlns:dt="urn:schemas-microsoft-com:datatypes"><Description dt:dt="string">E-Prime Primary Realtime Clock</Description><StartTime><Timestamp dt:dt="int">0</Timestamp><DateUtc dt:dt="string">2017-07-20T11:08:44Z</DateUtc></StartTime><FrequencyChanges><FrequencyChange><Frequency dt:dt="r8">3328125</Frequency><Timestamp dt:dt="r8">1451640252</Timestamp><Current dt:dt="r…	59.94	1	right	1452284255	07-20-2017	13:08:44		male	226	{DOWNARROW}	79							0	733758	733304	{RIGHTARROW}	454	732184	731886	798	DG0	12	7	205	mask12	0	733288	1	733088	eqm10_NoEyeNmodel1_dir	90	H	gazeCOD	GazeCoDxp	0	400	0	732787	3	732687
GazeCoD_1Model_male	21	2	27	<?xml version="1.0"?>\n<Clock xmlns:dt="urn:schemas-microsoft-com:datatypes"><Description dt:dt="string">E-Prime Primary Realtime Clock</Description><StartTime><Timestamp dt:dt="int">0</Timestamp><DateUtc dt:dt="string">2017-07-20T11:08:44Z</DateUtc></StartTime><FrequencyChanges><FrequencyChange><Frequency dt:dt="r8">3328125</Frequency><Timestamp dt:dt="r8">1451640252</Timestamp><Current dt:dt="r…	59.94	1	right	1452284255	07-20-2017	13:08:44		male	227	{LEFTARROW}	51							0	735774	735240	{LEFTARROW}	534	734116	733772	844	left3,2	3	7	206	mask3	0	735223	1	735023	eqm10_NoEyeNmodel1_dir	0	V	gazeCOD	GazeCoDxp	1	400	0	734722	6	734622
GazeCoD_1Model_male	21	2	27	<?xml version="1.0"?>\n<Clock xmlns:dt="urn:schemas-microsoft-com:datatypes"><Description dt:dt="string">E-Prime Primary Realtime Clock</Description><StartTime><Timestamp dt:dt="int">0</Timestamp><DateUtc dt:dt="string">2017-07-20T11:08:44Z</DateUtc></StartTime><FrequencyChanges><FrequencyChange><Frequency dt:dt="r8">3328125</Frequency><Timestamp dt:dt="r8">1451640252</Timestamp><Current dt:dt="r…	59.94	1	right	1452284255	07-20-2017	13:08:44		male	228	{RIGHTARROW}	46							0	738574	737208	{LEFTARROW}	1366	736091	735790	801	right1,6	18	7	207	mask18	0	737191	0	736991	eqm10_NoEyeNmodel1_dir	90	H	gazeCOD	GazeCoDxp	0	400	0	736691	0	736591
GazeCoD_1Model_male	21	2	27	<?xml version="1.0"?>\n<Clock xmlns:dt="urn:schemas-microsoft-com:datatypes"><Description dt:dt="string">E-Prime Primary Realtime Clock</Description><StartTime><Timestamp dt:dt="int">0</Timestamp><DateUtc dt:dt="string">2017-07-20T11:08:44Z</DateUtc></StartTime><FrequencyChanges><FrequencyChange><Frequency dt:dt="r8">3328125</Frequency><Timestamp dt:dt="r8">1451640252</Timestamp><Current dt:dt="r…	59.94	1	right	1452284255	07-20-2017	13:08:44		male	229	{LEFTARROW}	53							0	740406	740045	{DOWNARROW}	361	738921	738593	828	left4,8	15	7	208	mask15	0	740028	1	739828	eqm10_NoEyeNmodel1_dir	90	H	gazeCOD	GazeCoDxp	0	400	0	739527	6	739427
GazeCoD_1Model_male	21	2	27	<?xml version="1.0"?>\n<Clock xmlns:dt="urn:schemas-microsoft-com:datatypes"><Description dt:dt="string">E-Prime Primary Realtime Clock</Description><StartTime><Timestamp dt:dt="int">0</Timestamp><DateUtc dt:dt="string">2017-07-20T11:08:44Z</DateUtc></StartTime><FrequencyChanges><FrequencyChange><Frequency dt:dt="r8">3328125</Frequency><Timestamp dt:dt="r8">1451640252</Timestamp><Current dt:dt="r…	59.94	1	right	1452284255	07-20-2017	13:08:44		male	230	{RIGHTARROW}	40							0	742094	741830	{RIGHTARROW}	264	740713	740428	785	right6,4	32	7	209	mask32	0	741813	1	741613	eqm10_NoEyeNmodel1_dir	90	HV	gazeCOD	GazeCoDxp	1	400	0	741312	-1	741212
GazeCoD_1Model_male	21	2	27	<?xml version="1.0"?>\n<Clock xmlns:dt="urn:schemas-microsoft-com:datatypes"><Description dt:dt="string">E-Prime Primary Realtime Clock</Description><StartTime><Timestamp dt:dt="int">0</Timestamp><DateUtc dt:dt="string">2017-07-20T11:08:44Z</DateUtc></StartTime><FrequencyChanges><FrequencyChange><Frequency dt:dt="r8">3328125</Frequency><Timestamp dt:dt="r8">1451640252</Timestamp><Current dt:dt="r…	59.94	1	right	1452284255	07-20-2017	13:08:44		male	231	{RIGHTARROW}	44							0	744086	743598	{DOWNARROW}	488	742483	742113	870	right3,2	8	7	210	mask8	0	743581	0	743381	eqm10_NoEyeNmodel1_dir	0	V	gazeCOD	GazeCoDxp	0	400	0	743081	-2	742981
GazeCoD_1Model_male	21	2	27	<?xml version="1.0"?>\n<Clock xmlns:dt="urn:schemas-microsoft-com:datatypes"><Description dt:dt="string">E-Prime Primary Realtime Clock</Description><StartTime><Timestamp dt:dt="int">0</Timestamp><DateUtc dt:dt="string">2017-07-20T11:08:44Z</DateUtc></StartTime><FrequencyChanges><FrequencyChange><Frequency dt:dt="r8">3328125</Frequency><Timestamp dt:dt="r8">1451640252</Timestamp><Current dt:dt="r…	59.94	1	right	1452284255	07-20-2017	13:08:44		male	232	{RIGHTARROW}	44							0	745950	745483	{RIGHTARROW}	467	744362	744099	763	right3,2	19	7	211	mask19	0	745467	1	745267	eqm10_NoEyeNmodel1_dir	90	H	gazeCOD	GazeCoDxp	1	400	0	744966	4	744866
GazeCoD_1Model_male	21	2	27	<?xml version="1.0"?>\n<Clock xmlns:dt="urn:schemas-microsoft-com:datatypes"><Description dt:dt="string">E-Prime Primary Realtime Clock</Description><StartTime><Timestamp dt:dt="int">0</Timestamp><DateUtc dt:dt="string">2017-07-20T11:08:44Z</DateUtc></StartTime><FrequencyChanges><FrequencyChange><Frequency dt:dt="r8">3328125</Frequency><Timestamp dt:dt="r8">1451640252</Timestamp><Current dt:dt="r…	59.94	1	right	1452284255	07-20-2017	13:08:44		male	233	{DOWNARROW}	79							0	747782	747535	{DOWNARROW}	247	746411	745967	944	DG0	1	7	212	mask1	0	747519	1	747319	eqm10_NoEyeNmodel1_dir	0	V	gazeCOD	GazeCoDxp	1	400	0	747018	7	746918
GazeCoD_1Model_male	21	2	27	<?xml version="1.0"?>\n<Clock xmlns:dt="urn:schemas-microsoft-com:datatypes"><Description dt:dt="string">E-Prime Primary Realtime Clock</Description><StartTime><Timestamp dt:dt="int">0</Timestamp><DateUtc dt:dt="string">2017-07-20T11:08:44Z</DateUtc></StartTime><FrequencyChanges><FrequencyChange><Frequency dt:dt="r8">3328125</Frequency><Timestamp dt:dt="r8">1451640252</Timestamp><Current dt:dt="r…	59.94	1	right	1452284255	07-20-2017	13:08:44		male	234	{LEFTARROW}	55							0	749574	749354	{LEFTARROW}	220	748228	747802	926	left6,4	5	7	213	mask5	0	749337	0	749137	eqm10_NoEyeNmodel1_dir	0	V	gazeCOD	GazeCoDxp	1	400	0	748837	9	748737
GazeCoD_1Model_male	21	2	27	<?xml version="1.0"?>\n<Clock xmlns:dt="urn:schemas-microsoft-com:datatypes"><Description dt:dt="string">E-Prime Primary Realtime Clock</Description><StartTime><Timestamp dt:dt="int">0</Timestamp><DateUtc dt:dt="string">2017-07-20T11:08:44Z</DateUtc></StartTime><FrequencyChanges><FrequencyChange><Frequency dt:dt="r8">3328125</Frequency><Timestamp dt:dt="r8">1451640252</Timestamp><Current dt:dt="r…	59.94	1	right	1452284255	07-20-2017	13:08:44		male	235	{LEFTARROW}	55							0	751622	751056	{RIGHTARROW}	566	749936	749588	848	left6,4	16	7	214	mask16	0	751039	1	750839	eqm10_NoEyeNmodel1_dir	90	H	gazeCOD	GazeCoDxp	0	400	0	750538	2	750438
GazeCoD_1Model_male	21	2	27	<?xml version="1.0"?>\n<Clock xmlns:dt="urn:schemas-microsoft-com:datatypes"><Description dt:dt="string">E-Prime Primary Realtime Clock</Description><StartTime><Timestamp dt:dt="int">0</Timestamp><DateUtc dt:dt="string">2017-07-20T11:08:44Z</DateUtc></StartTime><FrequencyChanges><FrequencyChange><Frequency dt:dt="r8">3328125</Frequency><Timestamp dt:dt="r8">1451640252</Timestamp><Current dt:dt="r…	59.94	1	right	1452284255	07-20-2017	13:08:44		male	236	{LEFTARROW}	49							0	753646	753208	{RIGHTARROW}	438	752087	751640	947	left1,6	13	7	215	mask13	0	753191	0	752991	eqm10_NoEyeNmodel1_dir	90	H	gazeCOD	GazeCoDxp	0	400	0	752691	4	752591
GazeCoD_1Model_male	21	2	27	<?xml version="1.0"?>\n<Clock xmlns:dt="urn:schemas-microsoft-com:datatypes"><Description dt:dt="string">E-Prime Primary Realtime Clock</Description><StartTime><Timestamp dt:dt="int">0</Timestamp><DateUtc dt:dt="string">2017-07-20T11:08:44Z</DateUtc></StartTime><FrequencyChanges><FrequencyChange><Frequency dt:dt="r8">3328125</Frequency><Timestamp dt:dt="r8">1451640252</Timestamp><Current dt:dt="r…	59.94	1	right	1452284255	07-20-2017	13:08:44		male	237	{LEFTARROW}	49							0	755566	755277	{DOWNARROW}	289	754156	753658	998	left1,6	2	7	216	mask2	0	755260	1	755060	eqm10_NoEyeNmodel1_dir	0	V	gazeCOD	GazeCoDxp	0	400	0	754759	3	754659
GazeCoD_1Model_male	21	2	27	<?xml version="1.0"?>\n<Clock xmlns:dt="urn:schemas-microsoft-com:datatypes"><Description dt:dt="string">E-Prime Primary Realtime Clock</Description><StartTime><Timestamp dt:dt="int">0</Timestamp><DateUtc dt:dt="string">2017-07-20T11:08:44Z</DateUtc></StartTime><FrequencyChanges><FrequencyChange><Frequency dt:dt="r8">3328125</Frequency><Timestamp dt:dt="r8">1451640252</Timestamp><Current dt:dt="r…	59.94	1	right	1452284255	07-20-2017	13:08:44		male	238	{RIGHTARROW}	40							0	757366	757179	{RIGHTARROW}	187	756067	755577	990	right6,4	21	7	217	mask21	0	757162	0	756962	eqm10_NoEyeNmodel1_dir	90	H	gazeCOD	GazeCoDxp	1	400	0	756662	-5	756562
GazeCoD_1Model_male	21	2	27	<?xml version="1.0"?>\n<Clock xmlns:dt="urn:schemas-microsoft-com:datatypes"><Description dt:dt="string">E-Prime Primary Realtime Clock</Description><StartTime><Timestamp dt:dt="int">0</Timestamp><DateUtc dt:dt="string">2017-07-20T11:08:44Z</DateUtc></StartTime><FrequencyChanges><FrequencyChange><Frequency dt:dt="r8">3328125</Frequency><Timestamp dt:dt="r8">1451640252</Timestamp><Current dt:dt="r…	59.94	1	right	1452284255	07-20-2017	13:08:44		male	239	{LEFTARROW}	51							0	759166	758814	{DOWNARROW}	352	757691	757379	812	left3,2	14	7	218	mask14	0	758797	1	758597	eqm10_NoEyeNmodel1_dir	90	H	gazeCOD	GazeCoDxp	0	400	0	758296	5	758196
GazeCoD_1Model_male	21	2	27	<?xml version="1.0"?>\n<Clock xmlns:dt="urn:schemas-microsoft-com:datatypes"><Description dt:dt="string">E-Prime Primary Realtime Clock</Description><StartTime><Timestamp dt:dt="int">0</Timestamp><DateUtc dt:dt="string">2017-07-20T11:08:44Z</DateUtc></StartTime><FrequencyChanges><FrequencyChange><Frequency dt:dt="r8">3328125</Frequency><Timestamp dt:dt="r8">1451640252</Timestamp><Current dt:dt="r…	59.94	1	right	1452284255	07-20-2017	13:08:44		male	240	{LEFTARROW}	78							0	762142	760799	{DOWNARROW}	1343	759674	759181	993	left8	17	7	219	mask17	0	760782	0	760582	eqm10_NoEyeNmodel1_dir	90	H	gazeCOD	GazeCoDxp	0	400	0	760282	8	760182
GazeCoD_1Model_male	21	2	27	<?xml version="1.0"?>\n<Clock xmlns:dt="urn:schemas-microsoft-com:datatypes"><Description dt:dt="string">E-Prime Primary Realtime Clock</Description><StartTime><Timestamp dt:dt="int">0</Timestamp><DateUtc dt:dt="string">2017-07-20T11:08:44Z</DateUtc></StartTime><FrequencyChanges><FrequencyChange><Frequency dt:dt="r8">3328125</Frequency><Timestamp dt:dt="r8">1451640252</Timestamp><Current dt:dt="r…	59.94	1	right	1452284255	07-20-2017	13:08:44		male	241	{RIGHTARROW}	44							0	764062	763752	{RIGHTARROW}	310	762633	762167	966	right3,2	30	7	220	mask30	0	763735	0	763535	eqm10_NoEyeNmodel1_dir	90	HV	gazeCOD	GazeCoDxp	1	400	0	763235	2	763135
GazeCoD_1Model_male	21	2	27	<?xml version="1.0"?>\n<Clock xmlns:dt="urn:schemas-microsoft-com:datatypes"><Description dt:dt="string">E-Prime Primary Realtime Clock</Description><StartTime><Timestamp dt:dt="int">0</Timestamp><DateUtc dt:dt="string">2017-07-20T11:08:44Z</DateUtc></StartTime><FrequencyChanges><FrequencyChange><Frequency dt:dt="r8">3328125</Frequency><Timestamp dt:dt="r8">1451640252</Timestamp><Current dt:dt="r…	59.94	1	right	1452284255	07-20-2017	13:08:44		male	242	{DOWNARROW}	79							0	773510	772911	{DOWNARROW}	599	771797	771393	904	DG0	23	7	221	mask23	0	772894	0	772694	eqm10_NoEyeNmodel1_dir	90	HV	gazeCOD	GazeCoDxp	1	400	0	772394	-3	772294
GazeCoD_1Model_male	21	2	27	<?xml version="1.0"?>\n<Clock xmlns:dt="urn:schemas-microsoft-com:datatypes"><Description dt:dt="string">E-Prime Primary Realtime Clock</Description><StartTime><Timestamp dt:dt="int">0</Timestamp><DateUtc dt:dt="string">2017-07-20T11:08:44Z</DateUtc></StartTime><FrequencyChanges><FrequencyChange><Frequency dt:dt="r8">3328125</Frequency><Timestamp dt:dt="r8">1451640252</Timestamp><Current dt:dt="r…	59.94	1	right	1452284255	07-20-2017	13:08:44		male	243	{RIGHTARROW}	46							0	775822	774946	{DOWNARROW}	876	773831	773528	803	right1,6	29	7	222	mask29	0	774930	1	774730	eqm10_NoEyeNmodel1_dir	90	HV	gazeCOD	GazeCoDxp	0	400	0	774429	-2	774329
GazeCoD_1Model_male	21	2	27	<?xml version="1.0"?>\n<Clock xmlns:dt="urn:schemas-microsoft-com:datatypes"><Description dt:dt="string">E-Prime Primary Realtime Clock</Description><StartTime><Timestamp dt:dt="int">0</Timestamp><DateUtc dt:dt="string">2017-07-20T11:08:44Z</DateUtc></StartTime><FrequencyChanges><FrequencyChange><Frequency dt:dt="r8">3328125</Frequency><Timestamp dt:dt="r8">1451640252</Timestamp><Current dt:dt="r…	59.94	1	right	1452284255	07-20-2017	13:08:44		male	244	{RIGHTARROW}	77							0	777630	777399	{RIGHTARROW}	231	776280	775847	933	right8	33	7	223	mask33	0	777382	0	777182	eqm10_NoEyeNmodel1_dir	90	HV	gazeCOD	GazeCoDxp	1	400	0	776882	2	776782
GazeCoD_1Model_male	21	2	27	<?xml version="1.0"?>\n<Clock xmlns:dt="urn:schemas-microsoft-com:datatypes"><Description dt:dt="string">E-Prime Primary Realtime Clock</Description><StartTime><Timestamp dt:dt="int">0</Timestamp><DateUtc dt:dt="string">2017-07-20T11:08:44Z</DateUtc></StartTime><FrequencyChanges><FrequencyChange><Frequency dt:dt="r8">3328125</Frequency><Timestamp dt:dt="r8">1451640252</Timestamp><Current dt:dt="r…	59.94	1	right	1452284255	07-20-2017	13:08:44		male	245	{LEFTARROW}	78							0	779422	779067	{LEFTARROW}	355	777953	777649	804	left8	28	7	224	mask28	0	779050	0	778850	eqm10_NoEyeNmodel1_dir	90	HV	gazeCOD	GazeCoDxp	1	400	0	778550	-3	778450
GazeCoD_1Model_male	21	2	27	<?xml version="1.0"?>\n<Clock xmlns:dt="urn:schemas-microsoft-com:datatypes"><Description dt:dt="string">E-Prime Primary Realtime Clock</Description><StartTime><Timestamp dt:dt="int">0</Timestamp><DateUtc dt:dt="string">2017-07-20T11:08:44Z</DateUtc></StartTime><FrequencyChanges><FrequencyChange><Frequency dt:dt="r8">3328125</Frequency><Timestamp dt:dt="r8">1451640252</Timestamp><Current dt:dt="r…	59.94	1	right	1452284255	07-20-2017	13:08:44		male	246	{LEFTARROW}	53							0	781070	780819	{DOWNARROW}	251	779699	779434	765	left4,8	26	7	225	mask26	0	780802	0	780602	eqm10_NoEyeNmodel1_dir	90	HV	gazeCOD	GazeCoDxp	0	400	0	780302	3	780202
GazeCoD_1Model_male	21	2	27	<?xml version="1.0"?>\n<Clock xmlns:dt="urn:schemas-microsoft-com:datatypes"><Description dt:dt="string">E-Prime Primary Realtime Clock</Description><StartTime><Timestamp dt:dt="int">0</Timestamp><DateUtc dt:dt="string">2017-07-20T11:08:44Z</DateUtc></StartTime><FrequencyChanges><FrequencyChange><Frequency dt:dt="r8">3328125</Frequency><Timestamp dt:dt="r8">1451640252</Timestamp><Current dt:dt="r…	59.94	1	right	1452284255	07-20-2017	13:08:44		male	247	{RIGHTARROW}	40							0	783262	782504	{DOWNARROW}	758	781383	781086	797	right6,4	10	7	226	mask10	0	782487	0	782287	eqm10_NoEyeNmodel1_dir	0	V	gazeCOD	GazeCoDxp	0	400	0	781987	4	781887
GazeCoD_1Model_male	21	2	27	<?xml version="1.0"?>\n<Clock xmlns:dt="urn:schemas-microsoft-com:datatypes"><Description dt:dt="string">E-Prime Primary Realtime Clock</Description><StartTime><Timestamp dt:dt="int">0</Timestamp><DateUtc dt:dt="string">2017-07-20T11:08:44Z</DateUtc></StartTime><FrequencyChanges><FrequencyChange><Frequency dt:dt="r8">3328125</Frequency><Timestamp dt:dt="r8">1451640252</Timestamp><Current dt:dt="r…	59.94	1	right	1452284255	07-20-2017	13:08:44		male	248	{RIGHTARROW}	77							0	784958	784806	{RIGHTARROW}	152	783694	783288	906	right8	22	7	227	mask22	0	784790	1	784590	eqm10_NoEyeNmodel1_dir	90	H	gazeCOD	GazeCoDxp	1	400	0	784289	-5	784189
GazeCoD_1Model_male	21	2	27	<?xml version="1.0"?>\n<Clock xmlns:dt="urn:schemas-microsoft-com:datatypes"><Description dt:dt="string">E-Prime Primary Realtime Clock</Description><StartTime><Timestamp dt:dt="int">0</Timestamp><DateUtc dt:dt="string">2017-07-20T11:08:44Z</DateUtc></StartTime><FrequencyChanges><FrequencyChange><Frequency dt:dt="r8">3328125</Frequency><Timestamp dt:dt="r8">1451640252</Timestamp><Current dt:dt="r…	59.94	1	right	1452284255	07-20-2017	13:08:44		male	249	{RIGHTARROW}	46							0	786662	786425	{DOWNARROW}	237	785304	784973	831	right1,6	7	7	228	mask7	0	786408	1	786208	eqm10_NoEyeNmodel1_dir	0	V	gazeCOD	GazeCoDxp	0	400	0	785907	3	785807
GazeCoD_1Model_male	21	2	27	<?xml version="1.0"?>\n<Clock xmlns:dt="urn:schemas-microsoft-com:datatypes"><Description dt:dt="string">E-Prime Primary Realtime Clock</Description><StartTime><Timestamp dt:dt="int">0</Timestamp><DateUtc dt:dt="string">2017-07-20T11:08:44Z</DateUtc></StartTime><FrequencyChanges><FrequencyChange><Frequency dt:dt="r8">3328125</Frequency><Timestamp dt:dt="r8">1451640252</Timestamp><Current dt:dt="r…	59.94	1	right	1452284255	07-20-2017	13:08:44		male	250	{LEFTARROW}	53							0	788318	788043	{LEFTARROW}	275	786927	786675	752	left4,8	4	7	229	mask4	0	788026	0	787826	eqm10_NoEyeNmodel1_dir	0	V	gazeCOD	GazeCoDxp	1	400	0	787526	-1	787426
GazeCoD_1Model_male	21	2	27	<?xml version="1.0"?>\n<Clock xmlns:dt="urn:schemas-microsoft-com:datatypes"><Description dt:dt="string">E-Prime Primary Realtime Clock</Description><StartTime><Timestamp dt:dt="int">0</Timestamp><DateUtc dt:dt="string">2017-07-20T11:08:44Z</DateUtc></StartTime><FrequencyChanges><FrequencyChange><Frequency dt:dt="r8">3328125</Frequency><Timestamp dt:dt="r8">1451640252</Timestamp><Current dt:dt="r…	59.94	1	right	1452284255	07-20-2017	13:08:44		male	251	{LEFTARROW}	49							0	790158	789828	{DOWNARROW}	330	788702	788343	859	left1,6	24	7	230	mask24	0	789811	0	789611	eqm10_NoEyeNmodel1_dir	90	HV	gazeCOD	GazeCoDxp	0	400	0	789311	9	789211
GazeCoD_1Model_male	21	2	27	<?xml version="1.0"?>\n<Clock xmlns:dt="urn:schemas-microsoft-com:datatypes"><Description dt:dt="string">E-Prime Primary Realtime Clock</Description><StartTime><Timestamp dt:dt="int">0</Timestamp><DateUtc dt:dt="string">2017-07-20T11:08:44Z</DateUtc></StartTime><FrequencyChanges><FrequencyChange><Frequency dt:dt="r8">3328125</Frequency><Timestamp dt:dt="r8">1451640252</Timestamp><Current dt:dt="r…	59.94	1	right	1452284255	07-20-2017	13:08:44		male	252	{RIGHTARROW}	77							0	792494	791730	{RIGHTARROW}	764	790615	790179	936	right8	11	7	231	mask11	0	791713	0	791513	eqm10_NoEyeNmodel1_dir	0	V	gazeCOD	GazeCoDxp	1	400	0	791213	-2	791113
GazeCoD_1Model_male	21	2	27	<?xml version="1.0"?>\n<Clock xmlns:dt="urn:schemas-microsoft-com:datatypes"><Description dt:dt="string">E-Prime Primary Realtime Clock</Description><StartTime><Timestamp dt:dt="int">0</Timestamp><DateUtc dt:dt="string">2017-07-20T11:08:44Z</DateUtc></StartTime><FrequencyChanges><FrequencyChange><Frequency dt:dt="r8">3328125</Frequency><Timestamp dt:dt="r8">1451640252</Timestamp><Current dt:dt="r…	59.94	1	right	1452284255	07-20-2017	13:08:44		male	253	{LEFTARROW}	78							0	794398	794016	{RIGHTARROW}	382	792889	792514	875	left8	17	8	232	mask17	0	793999	1	793799	eqm10_NoEyeNmodel1_dir	90	H	gazeCOD	GazeCoDxp	0	400	0	793498	9	793398
GazeCoD_1Model_male	21	2	27	<?xml version="1.0"?>\n<Clock xmlns:dt="urn:schemas-microsoft-com:datatypes"><Description dt:dt="string">E-Prime Primary Realtime Clock</Description><StartTime><Timestamp dt:dt="int">0</Timestamp><DateUtc dt:dt="string">2017-07-20T11:08:44Z</DateUtc></StartTime><FrequencyChanges><FrequencyChange><Frequency dt:dt="r8">3328125</Frequency><Timestamp dt:dt="r8">1451640252</Timestamp><Current dt:dt="r…	59.94	1	right	1452284255	07-20-2017	13:08:44		male	254	{DOWNARROW}	79							0	796270	796001	{DOWNARROW}	269	794881	794416	965	DG0	12	8	233	mask12	0	795984	0	795784	eqm10_NoEyeNmodel1_dir	90	H	gazeCOD	GazeCoDxp	1	400	0	795484	3	795384
GazeCoD_1Model_male	21	2	27	<?xml version="1.0"?>\n<Clock xmlns:dt="urn:schemas-microsoft-com:datatypes"><Description dt:dt="string">E-Prime Primary Realtime Clock</Description><StartTime><Timestamp dt:dt="int">0</Timestamp><DateUtc dt:dt="string">2017-07-20T11:08:44Z</DateUtc></StartTime><FrequencyChanges><FrequencyChange><Frequency dt:dt="r8">3328125</Frequency><Timestamp dt:dt="r8">1451640252</Timestamp><Current dt:dt="r…	59.94	1	right	1452284255	07-20-2017	13:08:44		male	255	{RIGHTARROW}	77							0	798238	797836	{RIGHTARROW}	402	796720	796285	935	right8	22	8	234	mask22	0	797819	0	797619	eqm10_NoEyeNmodel1_dir	90	H	gazeCOD	GazeCoDxp	1	400	0	797319	-1	797219
GazeCoD_1Model_male	21	2	27	<?xml version="1.0"?>\n<Clock xmlns:dt="urn:schemas-microsoft-com:datatypes"><Description dt:dt="string">E-Prime Primary Realtime Clock</Description><StartTime><Timestamp dt:dt="int">0</Timestamp><DateUtc dt:dt="string">2017-07-20T11:08:44Z</DateUtc></StartTime><FrequencyChanges><FrequencyChange><Frequency dt:dt="r8">3328125</Frequency><Timestamp dt:dt="r8">1451640252</Timestamp><Current dt:dt="r…	59.94	1	right	1452284255	07-20-2017	13:08:44		male	256	{RIGHTARROW}	42							0	800446	799805	{RIGHTARROW}	641	798681	798253	928	right4,8	20	8	235	mask20	0	799788	0	799588	eqm10_NoEyeNmodel1_dir	90	H	gazeCOD	GazeCoDxp	1	400	0	799288	7	799188
GazeCoD_1Model_male	21	2	27	<?xml version="1.0"?>\n<Clock xmlns:dt="urn:schemas-microsoft-com:datatypes"><Description dt:dt="string">E-Prime Primary Realtime Clock</Description><StartTime><Timestamp dt:dt="int">0</Timestamp><DateUtc dt:dt="string">2017-07-20T11:08:44Z</DateUtc></StartTime><FrequencyChanges><FrequencyChange><Frequency dt:dt="r8">3328125</Frequency><Timestamp dt:dt="r8">1451640252</Timestamp><Current dt:dt="r…	59.94	1	right	1452284255	07-20-2017	13:08:44		male	257	{LEFTARROW}	55							0	802630	802007	{DOWNARROW}	623	800891	800472	919	left6,4	16	8	236	mask16	0	801990	0	801790	eqm10_NoEyeNmodel1_dir	90	H	gazeCOD	GazeCoDxp	0	400	0	801490	-1	801390
GazeCoD_1Model_male	21	2	27	<?xml version="1.0"?>\n<Clock xmlns:dt="urn:schemas-microsoft-com:datatypes"><Description dt:dt="string">E-Prime Primary Realtime Clock</Description><StartTime><Timestamp dt:dt="int">0</Timestamp><DateUtc dt:dt="string">2017-07-20T11:08:44Z</DateUtc></StartTime><FrequencyChanges><FrequencyChange><Frequency dt:dt="r8">3328125</Frequency><Timestamp dt:dt="r8">1451640252</Timestamp><Current dt:dt="r…	59.94	1	right	1452284255	07-20-2017	13:08:44		male	258	{RIGHTARROW}	40							0	804566	804159	{RIGHTARROW}	407	803040	802641	899	right6,4	32	8	237	mask32	0	804142	0	803942	eqm10_NoEyeNmodel1_dir	90	HV	gazeCOD	GazeCoDxp	1	400	0	803642	2	803542
GazeCoD_1Model_male	21	2	27	<?xml version="1.0"?>\n<Clock xmlns:dt="urn:schemas-microsoft-com:datatypes"><Description dt:dt="string">E-Prime Primary Realtime Clock</Description><StartTime><Timestamp dt:dt="int">0</Timestamp><DateUtc dt:dt="string">2017-07-20T11:08:44Z</DateUtc></StartTime><FrequencyChanges><FrequencyChange><Frequency dt:dt="r8">3328125</Frequency><Timestamp dt:dt="r8">1451640252</Timestamp><Current dt:dt="r…	59.94	1	right	1452284255	07-20-2017	13:08:44		male	259	{RIGHTARROW}	42							0	806518	806161	{DOWNARROW}	357	805041	804577	964	right4,8	9	8	238	mask9	0	806144	0	805944	eqm10_NoEyeNmodel1_dir	0	V	gazeCOD	GazeCoDxp	0	400	0	805644	3	805544
GazeCoD_1Model_male	21	2	27	<?xml version="1.0"?>\n<Clock xmlns:dt="urn:schemas-microsoft-com:datatypes"><Description dt:dt="string">E-Prime Primary Realtime Clock</Description><StartTime><Timestamp dt:dt="int">0</Timestamp><DateUtc dt:dt="string">2017-07-20T11:08:44Z</DateUtc></StartTime><FrequencyChanges><FrequencyChange><Frequency dt:dt="r8">3328125</Frequency><Timestamp dt:dt="r8">1451640252</Timestamp><Current dt:dt="r…	59.94	1	right	1452284255	07-20-2017	13:08:44		male	260	{LEFTARROW}	49							0	808646	808130	{DOWNARROW}	516	807013	806529	984	left1,6	24	8	239	mask24	0	808113	0	807913	eqm10_NoEyeNmodel1_dir	90	HV	gazeCOD	GazeCoDxp	0	400	0	807613	0	807513
GazeCoD_1Model_male	21	2	27	<?xml version="1.0"?>\n<Clock xmlns:dt="urn:schemas-microsoft-com:datatypes"><Description dt:dt="string">E-Prime Primary Realtime Clock</Description><StartTime><Timestamp dt:dt="int">0</Timestamp><DateUtc dt:dt="string">2017-07-20T11:08:44Z</DateUtc></StartTime><FrequencyChanges><FrequencyChange><Frequency dt:dt="r8">3328125</Frequency><Timestamp dt:dt="r8">1451640252</Timestamp><Current dt:dt="r…	59.94	1	right	1452284255	07-20-2017	13:08:44		male	261	{LEFTARROW}	53							0	811198	810282	{DOWNARROW}	916	809159	808664	995	left4,8	4	8	240	mask4	0	810265	0	810065	eqm10_NoEyeNmodel1_dir	0	V	gazeCOD	GazeCoDxp	0	400	0	809765	6	809665
GazeCoD_1Model_male	21	2	27	<?xml version="1.0"?>\n<Clock xmlns:dt="urn:schemas-microsoft-com:datatypes"><Description dt:dt="string">E-Prime Primary Realtime Clock</Description><StartTime><Timestamp dt:dt="int">0</Timestamp><DateUtc dt:dt="string">2017-07-20T11:08:44Z</DateUtc></StartTime><FrequencyChanges><FrequencyChange><Frequency dt:dt="r8">3328125</Frequency><Timestamp dt:dt="r8">1451640252</Timestamp><Current dt:dt="r…	59.94	1	right	1452284255	07-20-2017	13:08:44		male	262	{LEFTARROW}	49							0	813342	812768	{DOWNARROW}	574	811655	811216	939	left1,6	2	8	241	mask2	0	812751	0	812551	eqm10_NoEyeNmodel1_dir	0	V	gazeCOD	GazeCoDxp	0	400	0	812251	-4	812151
GazeCoD_1Model_male	21	2	27	<?xml version="1.0"?>\n<Clock xmlns:dt="urn:schemas-microsoft-com:datatypes"><Description dt:dt="string">E-Prime Primary Realtime Clock</Description><StartTime><Timestamp dt:dt="int">0</Timestamp><DateUtc dt:dt="string">2017-07-20T11:08:44Z</DateUtc></StartTime><FrequencyChanges><FrequencyChange><Frequency dt:dt="r8">3328125</Frequency><Timestamp dt:dt="r8">1451640252</Timestamp><Current dt:dt="r…	59.94	1	right	1452284255	07-20-2017	13:08:44		male	263	{RIGHTARROW}	40							0	815030	814853	{RIGHTARROW}	177	813737	813353	884	right6,4	21	8	242	mask21	0	814837	1	814637	eqm10_NoEyeNmodel1_dir	90	H	gazeCOD	GazeCoDxp	1	400	0	814336	-1	814236
GazeCoD_1Model_male	21	2	27	<?xml version="1.0"?>\n<Clock xmlns:dt="urn:schemas-microsoft-com:datatypes"><Description dt:dt="string">E-Prime Primary Realtime Clock</Description><StartTime><Timestamp dt:dt="int">0</Timestamp><DateUtc dt:dt="string">2017-07-20T11:08:44Z</DateUtc></StartTime><FrequencyChanges><FrequencyChange><Frequency dt:dt="r8">3328125</Frequency><Timestamp dt:dt="r8">1451640252</Timestamp><Current dt:dt="r…	59.94	1	right	1452284255	07-20-2017	13:08:44		male	264	{DOWNARROW}	79							0	817110	816672	{DOWNARROW}	438	815552	815054	998	DG0	23	8	243	mask23	0	816655	0	816455	eqm10_NoEyeNmodel1_dir	90	HV	gazeCOD	GazeCoDxp	1	400	0	816155	3	816055
GazeCoD_1Model_male	21	2	27	<?xml version="1.0"?>\n<Clock xmlns:dt="urn:schemas-microsoft-com:datatypes"><Description dt:dt="string">E-Prime Primary Realtime Clock</Description><StartTime><Timestamp dt:dt="int">0</Timestamp><DateUtc dt:dt="string">2017-07-20T11:08:44Z</DateUtc></StartTime><FrequencyChanges><FrequencyChange><Frequency dt:dt="r8">3328125</Frequency><Timestamp dt:dt="r8">1451640252</Timestamp><Current dt:dt="r…	59.94	1	right	1452284255	07-20-2017	13:08:44		male	265	{LEFTARROW}	49							0	818910	818557	{DOWNARROW}	353	817445	817122	823	left1,6	13	8	244	mask13	0	818540	0	818340	eqm10_NoEyeNmodel1_dir	90	H	gazeCOD	GazeCoDxp	0	400	0	818040	-5	817940
GazeCoD_1Model_male	21	2	27	<?xml version="1.0"?>\n<Clock xmlns:dt="urn:schemas-microsoft-com:datatypes"><Description dt:dt="string">E-Prime Primary Realtime Clock</Description><StartTime><Timestamp dt:dt="int">0</Timestamp><DateUtc dt:dt="string">2017-07-20T11:08:44Z</DateUtc></StartTime><FrequencyChanges><FrequencyChange><Frequency dt:dt="r8">3328125</Frequency><Timestamp dt:dt="r8">1451640252</Timestamp><Current dt:dt="r…	59.94	1	right	1452284255	07-20-2017	13:08:44		male	266	{LEFTARROW}	78							0	820558	820342	{LEFTARROW}	216	819226	818924	802	left8	28	8	245	mask28	0	820325	0	820125	eqm10_NoEyeNmodel1_dir	90	HV	gazeCOD	GazeCoDxp	1	400	0	819825	-1	819725
GazeCoD_1Model_male	21	2	27	<?xml version="1.0"?>\n<Clock xmlns:dt="urn:schemas-microsoft-com:datatypes"><Description dt:dt="string">E-Prime Primary Realtime Clock</Description><StartTime><Timestamp dt:dt="int">0</Timestamp><DateUtc dt:dt="string">2017-07-20T11:08:44Z</DateUtc></StartTime><FrequencyChanges><FrequencyChange><Frequency dt:dt="r8">3328125</Frequency><Timestamp dt:dt="r8">1451640252</Timestamp><Current dt:dt="r…	59.94	1	right	1452284255	07-20-2017	13:08:44		male	267	{LEFTARROW}	53							0	822894	822061	{DOWNARROW}	833	820947	820576	871	left4,8	26	8	246	mask26	0	822044	1	821844	eqm10_NoEyeNmodel1_dir	90	HV	gazeCOD	GazeCoDxp	0	400	0	821543	-4	821443
GazeCoD_1Model_male	21	2	27	<?xml version="1.0"?>\n<Clock xmlns:dt="urn:schemas-microsoft-com:datatypes"><Description dt:dt="string">E-Prime Primary Realtime Clock</Description><StartTime><Timestamp dt:dt="int">0</Timestamp><DateUtc dt:dt="string">2017-07-20T11:08:44Z</DateUtc></StartTime><FrequencyChanges><FrequencyChange><Frequency dt:dt="r8">3328125</Frequency><Timestamp dt:dt="r8">1451640252</Timestamp><Current dt:dt="r…	59.94	1	right	1452284255	07-20-2017	13:08:44		male	268	{LEFTARROW}	55							0	824702	824346	{LEFTARROW}	356	823227	822912	815	left6,4	27	8	247	mask27	0	824329	0	824129	eqm10_NoEyeNmodel1_dir	90	HV	gazeCOD	GazeCoDxp	1	400	0	823829	2	823729
GazeCoD_1Model_male	21	2	27	<?xml version="1.0"?>\n<Clock xmlns:dt="urn:schemas-microsoft-com:datatypes"><Description dt:dt="string">E-Prime Primary Realtime Clock</Description><StartTime><Timestamp dt:dt="int">0</Timestamp><DateUtc dt:dt="string">2017-07-20T11:08:44Z</DateUtc></StartTime><FrequencyChanges><FrequencyChange><Frequency dt:dt="r8">3328125</Frequency><Timestamp dt:dt="r8">1451640252</Timestamp><Current dt:dt="r…	59.94	1	right	1452284255	07-20-2017	13:08:44		male	269	{LEFTARROW}	51							0	826742	826265	{LEFTARROW}	477	825145	824713	932	left3,2	25	8	248	mask25	0	826248	0	826048	eqm10_NoEyeNmodel1_dir	90	HV	gazeCOD	GazeCoDxp	1	400	0	825748	3	825648
GazeCoD_1Model_male	21	2	27	<?xml version="1.0"?>\n<Clock xmlns:dt="urn:schemas-microsoft-com:datatypes"><Description dt:dt="string">E-Prime Primary Realtime Clock</Description><StartTime><Timestamp dt:dt="int">0</Timestamp><DateUtc dt:dt="string">2017-07-20T11:08:44Z</DateUtc></StartTime><FrequencyChanges><FrequencyChange><Frequency dt:dt="r8">3328125</Frequency><Timestamp dt:dt="r8">1451640252</Timestamp><Current dt:dt="r…	59.94	1	right	1452284255	07-20-2017	13:08:44		male	270	{LEFTARROW}	78							0	828574	828250	{LEFTARROW}	324	827137	826765	872	left8	6	8	249	mask6	0	828233	0	828033	eqm10_NoEyeNmodel1_dir	0	V	gazeCOD	GazeCoDxp	1	400	0	827733	-4	827633
GazeCoD_1Model_male	21	2	27	<?xml version="1.0"?>\n<Clock xmlns:dt="urn:schemas-microsoft-com:datatypes"><Description dt:dt="string">E-Prime Primary Realtime Clock</Description><StartTime><Timestamp dt:dt="int">0</Timestamp><DateUtc dt:dt="string">2017-07-20T11:08:44Z</DateUtc></StartTime><FrequencyChanges><FrequencyChange><Frequency dt:dt="r8">3328125</Frequency><Timestamp dt:dt="r8">1451640252</Timestamp><Current dt:dt="r…	59.94	1	right	1452284255	07-20-2017	13:08:44		male	271	{RIGHTARROW}	46							0	830398	830119	{DOWNARROW}	279	829002	828585	917	right1,6	18	8	250	mask18	0	830102	0	829902	eqm10_NoEyeNmodel1_dir	90	H	gazeCOD	GazeCoDxp	0	400	0	829602	0	829502
GazeCoD_1Model_male	21	2	27	<?xml version="1.0"?>\n<Clock xmlns:dt="urn:schemas-microsoft-com:datatypes"><Description dt:dt="string">E-Prime Primary Realtime Clock</Description><StartTime><Timestamp dt:dt="int">0</Timestamp><DateUtc dt:dt="string">2017-07-20T11:08:44Z</DateUtc></StartTime><FrequencyChanges><FrequencyChange><Frequency dt:dt="r8">3328125</Frequency><Timestamp dt:dt="r8">1451640252</Timestamp><Current dt:dt="r…	59.94	1	right	1452284255	07-20-2017	13:08:44		male	272	{RIGHTARROW}	77							0	832150	831854	{RIGHTARROW}	296	830741	830419	822	right8	33	8	251	mask33	0	831837	0	831637	eqm10_NoEyeNmodel1_dir	90	HV	gazeCOD	GazeCoDxp	1	400	0	831337	-4	831237
GazeCoD_1Model_male	21	2	27	<?xml version="1.0"?>\n<Clock xmlns:dt="urn:schemas-microsoft-com:datatypes"><Description dt:dt="string">E-Prime Primary Realtime Clock</Description><StartTime><Timestamp dt:dt="int">0</Timestamp><DateUtc dt:dt="string">2017-07-20T11:08:44Z</DateUtc></StartTime><FrequencyChanges><FrequencyChange><Frequency dt:dt="r8">3328125</Frequency><Timestamp dt:dt="r8">1451640252</Timestamp><Current dt:dt="r…	59.94	1	right	1452284255	07-20-2017	13:08:44		male	273	{RIGHTARROW}	42							0	833982	833622	{RIGHTARROW}	360	832498	832171	827	right4,8	31	8	252	mask31	0	833606	1	833406	eqm10_NoEyeNmodel1_dir	90	HV	gazeCOD	GazeCoDxp	1	400	0	833105	7	833005
GazeCoD_1Model_male	21	2	27	<?xml version="1.0"?>\n<Clock xmlns:dt="urn:schemas-microsoft-com:datatypes"><Description dt:dt="string">E-Prime Primary Realtime Clock</Description><StartTime><Timestamp dt:dt="int">0</Timestamp><DateUtc dt:dt="string">2017-07-20T11:08:44Z</DateUtc></StartTime><FrequencyChanges><FrequencyChange><Frequency dt:dt="r8">3328125</Frequency><Timestamp dt:dt="r8">1451640252</Timestamp><Current dt:dt="r…	59.94	1	right	1452284255	07-20-2017	13:08:44		male	274	{RIGHTARROW}	44							0	835974	835608	{RIGHTARROW}	366	834482	834006	976	right3,2	30	8	253	mask30	0	835591	1	835391	eqm10_NoEyeNmodel1_dir	90	HV	gazeCOD	GazeCoDxp	1	400	0	835090	8	834990
GazeCoD_1Model_male	21	2	27	<?xml version="1.0"?>\n<Clock xmlns:dt="urn:schemas-microsoft-com:datatypes"><Description dt:dt="string">E-Prime Primary Realtime Clock</Description><StartTime><Timestamp dt:dt="int">0</Timestamp><DateUtc dt:dt="string">2017-07-20T11:08:44Z</DateUtc></StartTime><FrequencyChanges><FrequencyChange><Frequency dt:dt="r8">3328125</Frequency><Timestamp dt:dt="r8">1451640252</Timestamp><Current dt:dt="r…	59.94	1	right	1452284255	07-20-2017	13:08:44		male	275	{LEFTARROW}	51							0	837886	837510	{DOWNARROW}	376	836395	835991	904	left3,2	3	8	254	mask3	0	837493	1	837293	eqm10_NoEyeNmodel1_dir	0	V	gazeCOD	GazeCoDxp	0	400	0	836992	-3	836892
GazeCoD_1Model_male	21	2	27	<?xml version="1.0"?>\n<Clock xmlns:dt="urn:schemas-microsoft-com:datatypes"><Description dt:dt="string">E-Prime Primary Realtime Clock</Description><StartTime><Timestamp dt:dt="int">0</Timestamp><DateUtc dt:dt="string">2017-07-20T11:08:44Z</DateUtc></StartTime><FrequencyChanges><FrequencyChange><Frequency dt:dt="r8">3328125</Frequency><Timestamp dt:dt="r8">1451640252</Timestamp><Current dt:dt="r…	59.94	1	right	1452284255	07-20-2017	13:08:44		male	276	{RIGHTARROW}	40							0	840510	839311	{RIGHTARROW}	1199	838190	837910	780	right6,4	10	8	255	mask10	0	839295	1	839095	eqm10_NoEyeNmodel1_dir	0	V	gazeCOD	GazeCoDxp	1	400	0	838794	4	838694
GazeCoD_1Model_male	21	2	27	<?xml version="1.0"?>\n<Clock xmlns:dt="urn:schemas-microsoft-com:datatypes"><Description dt:dt="string">E-Prime Primary Realtime Clock</Description><StartTime><Timestamp dt:dt="int">0</Timestamp><DateUtc dt:dt="string">2017-07-20T11:08:44Z</DateUtc></StartTime><FrequencyChanges><FrequencyChange><Frequency dt:dt="r8">3328125</Frequency><Timestamp dt:dt="r8">1451640252</Timestamp><Current dt:dt="r…	59.94	1	right	1452284255	07-20-2017	13:08:44		male	277	{RIGHTARROW}	46							0	842454	842114	{DOWNARROW}	340	840991	840529	962	right1,6	7	8	256	mask7	0	842097	0	841897	eqm10_NoEyeNmodel1_dir	0	V	gazeCOD	GazeCoDxp	0	400	0	841597	6	841497
GazeCoD_1Model_male	21	2	27	<?xml version="1.0"?>\n<Clock xmlns:dt="urn:schemas-microsoft-com:datatypes"><Description dt:dt="string">E-Prime Primary Realtime Clock</Description><StartTime><Timestamp dt:dt="int">0</Timestamp><DateUtc dt:dt="string">2017-07-20T11:08:44Z</DateUtc></StartTime><FrequencyChanges><FrequencyChange><Frequency dt:dt="r8">3328125</Frequency><Timestamp dt:dt="r8">1451640252</Timestamp><Current dt:dt="r…	59.94	1	right	1452284255	07-20-2017	13:08:44		male	278	{RIGHTARROW}	44							0	844302	843933	{RIGHTARROW}	369	842807	842465	842	right3,2	19	8	257	mask19	0	843916	0	843716	eqm10_NoEyeNmodel1_dir	90	H	gazeCOD	GazeCoDxp	1	400	0	843416	9	843316
GazeCoD_1Model_male	21	2	27	<?xml version="1.0"?>\n<Clock xmlns:dt="urn:schemas-microsoft-com:datatypes"><Description dt:dt="string">E-Prime Primary Realtime Clock</Description><StartTime><Timestamp dt:dt="int">0</Timestamp><DateUtc dt:dt="string">2017-07-20T11:08:44Z</DateUtc></StartTime><FrequencyChanges><FrequencyChange><Frequency dt:dt="r8">3328125</Frequency><Timestamp dt:dt="r8">1451640252</Timestamp><Current dt:dt="r…	59.94	1	right	1452284255	07-20-2017	13:08:44		male	279	{RIGHTARROW}	44							0	846254	845901	{DOWNARROW}	353	844779	844317	962	right3,2	8	8	258	mask8	0	845885	1	845685	eqm10_NoEyeNmodel1_dir	0	V	gazeCOD	GazeCoDxp	0	400	0	845384	5	845284
GazeCoD_1Model_male	21	2	27	<?xml version="1.0"?>\n<Clock xmlns:dt="urn:schemas-microsoft-com:datatypes"><Description dt:dt="string">E-Prime Primary Realtime Clock</Description><StartTime><Timestamp dt:dt="int">0</Timestamp><DateUtc dt:dt="string">2017-07-20T11:08:44Z</DateUtc></StartTime><FrequencyChanges><FrequencyChange><Frequency dt:dt="r8">3328125</Frequency><Timestamp dt:dt="r8">1451640252</Timestamp><Current dt:dt="r…	59.94	1	right	1452284255	07-20-2017	13:08:44		male	280	{LEFTARROW}	55							0	847934	847637	{LEFTARROW}	297	846521	846269	752	left6,4	5	8	259	mask5	0	847620	1	847420	eqm10_NoEyeNmodel1_dir	0	V	gazeCOD	GazeCoDxp	1	400	0	847119	-2	847019
GazeCoD_1Model_male	21	2	27	<?xml version="1.0"?>\n<Clock xmlns:dt="urn:schemas-microsoft-com:datatypes"><Description dt:dt="string">E-Prime Primary Realtime Clock</Description><StartTime><Timestamp dt:dt="int">0</Timestamp><DateUtc dt:dt="string">2017-07-20T11:08:44Z</DateUtc></StartTime><FrequencyChanges><FrequencyChange><Frequency dt:dt="r8">3328125</Frequency><Timestamp dt:dt="r8">1451640252</Timestamp><Current dt:dt="r…	59.94	1	right	1452284255	07-20-2017	13:08:44		male	281	{RIGHTARROW}	46							0	849830	849488	{DOWNARROW}	342	848361	847954	907	right1,6	29	8	260	mask29	0	849472	1	849272	eqm10_NoEyeNmodel1_dir	90	HV	gazeCOD	GazeCoDxp	0	400	0	848971	10	848871
GazeCoD_1Model_male	21	2	27	<?xml version="1.0"?>\n<Clock xmlns:dt="urn:schemas-microsoft-com:datatypes"><Description dt:dt="string">E-Prime Primary Realtime Clock</Description><StartTime><Timestamp dt:dt="int">0</Timestamp><DateUtc dt:dt="string">2017-07-20T11:08:44Z</DateUtc></StartTime><FrequencyChanges><FrequencyChange><Frequency dt:dt="r8">3328125</Frequency><Timestamp dt:dt="r8">1451640252</Timestamp><Current dt:dt="r…	59.94	1	right	1452284255	07-20-2017	13:08:44		male	282	{LEFTARROW}	51							0	851726	851407	{RIGHTARROW}	319	850282	849855	927	left3,2	14	8	261	mask14	0	851390	0	851190	eqm10_NoEyeNmodel1_dir	90	H	gazeCOD	GazeCoDxp	0	400	0	850890	8	850790
GazeCoD_1Model_male	21	2	27	<?xml version="1.0"?>\n<Clock xmlns:dt="urn:schemas-microsoft-com:datatypes"><Description dt:dt="string">E-Prime Primary Realtime Clock</Description><StartTime><Timestamp dt:dt="int">0</Timestamp><DateUtc dt:dt="string">2017-07-20T11:08:44Z</DateUtc></StartTime><FrequencyChanges><FrequencyChange><Frequency dt:dt="r8">3328125</Frequency><Timestamp dt:dt="r8">1451640252</Timestamp><Current dt:dt="r…	59.94	1	right	1452284255	07-20-2017	13:08:44		male	283	{RIGHTARROW}	77							0	853686	853309	{RIGHTARROW}	377	852193	851741	952	right8	11	8	262	mask11	0	853292	0	853092	eqm10_NoEyeNmodel1_dir	0	V	gazeCOD	GazeCoDxp	1	400	0	852792	-1	852692
GazeCoD_1Model_male	21	2	27	<?xml version="1.0"?>\n<Clock xmlns:dt="urn:schemas-microsoft-com:datatypes"><Description dt:dt="string">E-Prime Primary Realtime Clock</Description><StartTime><Timestamp dt:dt="int">0</Timestamp><DateUtc dt:dt="string">2017-07-20T11:08:44Z</DateUtc></StartTime><FrequencyChanges><FrequencyChange><Frequency dt:dt="r8">3328125</Frequency><Timestamp dt:dt="r8">1451640252</Timestamp><Current dt:dt="r…	59.94	1	right	1452284255	07-20-2017	13:08:44		male	284	{DOWNARROW}	79							0	855598	855278	{DOWNARROW}	320	854164	853709	955	DG0	1	8	263	mask1	0	855261	1	855061	eqm10_NoEyeNmodel1_dir	0	V	gazeCOD	GazeCoDxp	1	400	0	854760	-4	854660
GazeCoD_1Model_male	21	2	27	<?xml version="1.0"?>\n<Clock xmlns:dt="urn:schemas-microsoft-com:datatypes"><Description dt:dt="string">E-Prime Primary Realtime Clock</Description><StartTime><Timestamp dt:dt="int">0</Timestamp><DateUtc dt:dt="string">2017-07-20T11:08:44Z</DateUtc></StartTime><FrequencyChanges><FrequencyChange><Frequency dt:dt="r8">3328125</Frequency><Timestamp dt:dt="r8">1451640252</Timestamp><Current dt:dt="r…	59.94	1	right	1452284255	07-20-2017	13:08:44		male	285	{LEFTARROW}	53							0	857382	857013	{DOWNARROW}	369	855900	855611	789	left4,8	15	8	264	mask15	0	856996	1	856796	eqm10_NoEyeNmodel1_dir	90	H	gazeCOD	GazeCoDxp	0	400	0	856495	-5	856395
GazeCoD_1Model_male	21	2	27	<?xml version="1.0"?>\n<Clock xmlns:dt="urn:schemas-microsoft-com:datatypes"><Description dt:dt="string">E-Prime Primary Realtime Clock</Description><StartTime><Timestamp dt:dt="int">0</Timestamp><DateUtc dt:dt="string">2017-07-20T11:08:44Z</DateUtc></StartTime><FrequencyChanges><FrequencyChange><Frequency dt:dt="r8">3328125</Frequency><Timestamp dt:dt="r8">1451640252</Timestamp><Current dt:dt="r…	59.94	1	right	1452284255	07-20-2017	13:08:44		male	286	{RIGHTARROW}	77							0	860838	858981	{DOWNARROW}	1857	857868	857396	972	right8	11	9	265	mask11	0	858964	0	858764	eqm10_NoEyeNmodel1_dir	0	V	gazeCOD	GazeCoDxp	0	400	0	858464	-4	858364
GazeCoD_1Model_male	21	2	27	<?xml version="1.0"?>\n<Clock xmlns:dt="urn:schemas-microsoft-com:datatypes"><Description dt:dt="string">E-Prime Primary Realtime Clock</Description><StartTime><Timestamp dt:dt="int">0</Timestamp><DateUtc dt:dt="string">2017-07-20T11:08:44Z</DateUtc></StartTime><FrequencyChanges><FrequencyChange><Frequency dt:dt="r8">3328125</Frequency><Timestamp dt:dt="r8">1451640252</Timestamp><Current dt:dt="r…	59.94	1	right	1452284255	07-20-2017	13:08:44		male	287	{RIGHTARROW}	42							0	862478	862251	{RIGHTARROW}	227	861139	860850	789	right4,8	31	9	266	mask31	0	862234	0	862034	eqm10_NoEyeNmodel1_dir	90	HV	gazeCOD	GazeCoDxp	1	400	0	861734	-5	861634
GazeCoD_1Model_male	21	2	27	<?xml version="1.0"?>\n<Clock xmlns:dt="urn:schemas-microsoft-com:datatypes"><Description dt:dt="string">E-Prime Primary Realtime Clock</Description><StartTime><Timestamp dt:dt="int">0</Timestamp><DateUtc dt:dt="string">2017-07-20T11:08:44Z</DateUtc></StartTime><FrequencyChanges><FrequencyChange><Frequency dt:dt="r8">3328125</Frequency><Timestamp dt:dt="r8">1451640252</Timestamp><Current dt:dt="r…	59.94	1	right	1452284255	07-20-2017	13:08:44		male	288	{LEFTARROW}	49							0	864246	864053	{LEFTARROW}	193	862933	862502	931	left1,6	2	9	267	mask2	0	864036	0	863836	eqm10_NoEyeNmodel1_dir	0	V	gazeCOD	GazeCoDxp	1	400	0	863536	3	863436
GazeCoD_1Model_male	21	2	27	<?xml version="1.0"?>\n<Clock xmlns:dt="urn:schemas-microsoft-com:datatypes"><Description dt:dt="string">E-Prime Primary Realtime Clock</Description><StartTime><Timestamp dt:dt="int">0</Timestamp><DateUtc dt:dt="string">2017-07-20T11:08:44Z</DateUtc></StartTime><FrequencyChanges><FrequencyChange><Frequency dt:dt="r8">3328125</Frequency><Timestamp dt:dt="r8">1451640252</Timestamp><Current dt:dt="r…	59.94	1	right	1452284255	07-20-2017	13:08:44		male	289	{LEFTARROW}	78							0	865982	865671	{LEFTARROW}	311	864555	864270	785	left8	28	9	268	mask28	0	865655	1	865455	eqm10_NoEyeNmodel1_dir	90	HV	gazeCOD	GazeCoDxp	1	400	0	865154	-1	865054
GazeCoD_1Model_male	21	2	27	<?xml version="1.0"?>\n<Clock xmlns:dt="urn:schemas-microsoft-com:datatypes"><Description dt:dt="string">E-Prime Primary Realtime Clock</Description><StartTime><Timestamp dt:dt="int">0</Timestamp><DateUtc dt:dt="string">2017-07-20T11:08:44Z</DateUtc></StartTime><FrequencyChanges><FrequencyChange><Frequency dt:dt="r8">3328125</Frequency><Timestamp dt:dt="r8">1451640252</Timestamp><Current dt:dt="r…	59.94	1	right	1452284255	07-20-2017	13:08:44		male	290	{LEFTARROW}	55							0	867718	867373	{DOWNARROW}	345	866257	866005	752	left6,4	16	9	269	mask16	0	867356	0	867156	eqm10_NoEyeNmodel1_dir	90	H	gazeCOD	GazeCoDxp	0	400	0	866856	-1	866756
GazeCoD_1Model_male	21	2	27	<?xml version="1.0"?>\n<Clock xmlns:dt="urn:schemas-microsoft-com:datatypes"><Description dt:dt="string">E-Prime Primary Realtime Clock</Description><StartTime><Timestamp dt:dt="int">0</Timestamp><DateUtc dt:dt="string">2017-07-20T11:08:44Z</DateUtc></StartTime><FrequencyChanges><FrequencyChange><Frequency dt:dt="r8">3328125</Frequency><Timestamp dt:dt="r8">1451640252</Timestamp><Current dt:dt="r…	59.94	1	right	1452284255	07-20-2017	13:08:44		male	291	{LEFTARROW}	78							0	869654	869325	{LEFTARROW}	329	868198	867740	958	left8	6	9	270	mask6	0	869308	0	869108	eqm10_NoEyeNmodel1_dir	0	V	gazeCOD	GazeCoDxp	1	400	0	868808	10	868708
GazeCoD_1Model_male	21	2	27	<?xml version="1.0"?>\n<Clock xmlns:dt="urn:schemas-microsoft-com:datatypes"><Description dt:dt="string">E-Prime Primary Realtime Clock</Description><StartTime><Timestamp dt:dt="int">0</Timestamp><DateUtc dt:dt="string">2017-07-20T11:08:44Z</DateUtc></StartTime><FrequencyChanges><FrequencyChange><Frequency dt:dt="r8">3328125</Frequency><Timestamp dt:dt="r8">1451640252</Timestamp><Current dt:dt="r…	59.94	1	right	1452284255	07-20-2017	13:08:44		male	292	{LEFTARROW}	55							0	871894	871060	{LEFTARROW}	834	869947	869675	772	left6,4	27	9	271	mask27	0	871043	0	870843	eqm10_NoEyeNmodel1_dir	90	HV	gazeCOD	GazeCoDxp	1	400	0	870543	-4	870443
GazeCoD_1Model_male	21	2	27	<?xml version="1.0"?>\n<Clock xmlns:dt="urn:schemas-microsoft-com:datatypes"><Description dt:dt="string">E-Prime Primary Realtime Clock</Description><StartTime><Timestamp dt:dt="int">0</Timestamp><DateUtc dt:dt="string">2017-07-20T11:08:44Z</DateUtc></StartTime><FrequencyChanges><FrequencyChange><Frequency dt:dt="r8">3328125</Frequency><Timestamp dt:dt="r8">1451640252</Timestamp><Current dt:dt="r…	59.94	1	right	1452284255	07-20-2017	13:08:44		male	293	{RIGHTARROW}	46							0	873606	873379	{DOWNARROW}	227	872262	871911	851	right1,6	18	9	272	mask18	0	873362	0	873162	eqm10_NoEyeNmodel1_dir	90	H	gazeCOD	GazeCoDxp	0	400	0	872862	0	872762
GazeCoD_1Model_male	21	2	27	<?xml version="1.0"?>\n<Clock xmlns:dt="urn:schemas-microsoft-com:datatypes"><Description dt:dt="string">E-Prime Primary Realtime Clock</Description><StartTime><Timestamp dt:dt="int">0</Timestamp><DateUtc dt:dt="string">2017-07-20T11:08:44Z</DateUtc></StartTime><FrequencyChanges><FrequencyChange><Frequency dt:dt="r8">3328125</Frequency><Timestamp dt:dt="r8">1451640252</Timestamp><Current dt:dt="r…	59.94	1	right	1452284255	07-20-2017	13:08:44		male	294	{LEFTARROW}	51							0	875550	875098	{LEFTARROW}	452	873980	873629	851	left3,2	3	9	273	mask3	0	875081	1	874881	eqm10_NoEyeNmodel1_dir	0	V	gazeCOD	GazeCoDxp	1	400	0	874580	0	874480
GazeCoD_1Model_male	21	2	27	<?xml version="1.0"?>\n<Clock xmlns:dt="urn:schemas-microsoft-com:datatypes"><Description dt:dt="string">E-Prime Primary Realtime Clock</Description><StartTime><Timestamp dt:dt="int">0</Timestamp><DateUtc dt:dt="string">2017-07-20T11:08:44Z</DateUtc></StartTime><FrequencyChanges><FrequencyChange><Frequency dt:dt="r8">3328125</Frequency><Timestamp dt:dt="r8">1451640252</Timestamp><Current dt:dt="r…	59.94	1	right	1452284255	07-20-2017	13:08:44		male	295	{LEFTARROW}	51							0	878918	877000	{LEFTARROW}	1918	875875	875565	810	left3,2	14	9	274	mask14	0	876983	1	876783	eqm10_NoEyeNmodel1_dir	90	H	gazeCOD	GazeCoDxp	1	400	0	876482	7	876382
GazeCoD_1Model_male	21	2	27	<?xml version="1.0"?>\n<Clock xmlns:dt="urn:schemas-microsoft-com:datatypes"><Description dt:dt="string">E-Prime Primary Realtime Clock</Description><StartTime><Timestamp dt:dt="int">0</Timestamp><DateUtc dt:dt="string">2017-07-20T11:08:44Z</DateUtc></StartTime><FrequencyChanges><FrequencyChange><Frequency dt:dt="r8">3328125</Frequency><Timestamp dt:dt="r8">1451640252</Timestamp><Current dt:dt="r…	59.94	1	right	1452284255	07-20-2017	13:08:44		male	296	{RIGHTARROW}	40							0	880622	880420	{DOWNARROW}	202	879298	878935	863	right6,4	10	9	275	mask10	0	880403	1	880203	eqm10_NoEyeNmodel1_dir	0	V	gazeCOD	GazeCoDxp	0	400	0	879902	4	879802
GazeCoD_1Model_male	21	2	27	<?xml version="1.0"?>\n<Clock xmlns:dt="urn:schemas-microsoft-com:datatypes"><Description dt:dt="string">E-Prime Primary Realtime Clock</Description><StartTime><Timestamp dt:dt="int">0</Timestamp><DateUtc dt:dt="string">2017-07-20T11:08:44Z</DateUtc></StartTime><FrequencyChanges><FrequencyChange><Frequency dt:dt="r8">3328125</Frequency><Timestamp dt:dt="r8">1451640252</Timestamp><Current dt:dt="r…	59.94	1	right	1452284255	07-20-2017	13:08:44		male	297	{LEFTARROW}	49							0	898054	897470	{DOWNARROW}	584	896353	896019	834	left1,6	24	9	276	mask24	0	897453	0	897253	eqm10_NoEyeNmodel1_dir	90	HV	gazeCOD	GazeCoDxp	0	400	0	896953	0	896853
GazeCoD_1Model_male	21	2	27	<?xml version="1.0"?>\n<Clock xmlns:dt="urn:schemas-microsoft-com:datatypes"><Description dt:dt="string">E-Prime Primary Realtime Clock</Description><StartTime><Timestamp dt:dt="int">0</Timestamp><DateUtc dt:dt="string">2017-07-20T11:08:44Z</DateUtc></StartTime><FrequencyChanges><FrequencyChange><Frequency dt:dt="r8">3328125</Frequency><Timestamp dt:dt="r8">1451640252</Timestamp><Current dt:dt="r…	59.94	1	right	1452284255	07-20-2017	13:08:44		male	298	{LEFTARROW}	53							0	900694	899539	{LEFTARROW}	1155	898418	898071	847	left4,8	26	9	277	mask26	0	899522	0	899322	eqm10_NoEyeNmodel1_dir	90	HV	gazeCOD	GazeCoDxp	1	400	0	899022	4	898922
GazeCoD_1Model_male	21	2	27	<?xml version="1.0"?>\n<Clock xmlns:dt="urn:schemas-microsoft-com:datatypes"><Description dt:dt="string">E-Prime Primary Realtime Clock</Description><StartTime><Timestamp dt:dt="int">0</Timestamp><DateUtc dt:dt="string">2017-07-20T11:08:44Z</DateUtc></StartTime><FrequencyChanges><FrequencyChange><Frequency dt:dt="r8">3328125</Frequency><Timestamp dt:dt="r8">1451640252</Timestamp><Current dt:dt="r…	59.94	1	right	1452284255	07-20-2017	13:08:44		male	299	{RIGHTARROW}	42							0	903158	902242	{RIGHTARROW}	916	901116	900707	909	right4,8	9	9	278	mask9	0	902225	1	902025	eqm10_NoEyeNmodel1_dir	0	V	gazeCOD	GazeCoDxp	1	400	0	901724	8	901624
GazeCoD_1Model_male	21	2	27	<?xml version="1.0"?>\n<Clock xmlns:dt="urn:schemas-microsoft-com:datatypes"><Description dt:dt="string">E-Prime Primary Realtime Clock</Description><StartTime><Timestamp dt:dt="int">0</Timestamp><DateUtc dt:dt="string">2017-07-20T11:08:44Z</DateUtc></StartTime><FrequencyChanges><FrequencyChange><Frequency dt:dt="r8">3328125</Frequency><Timestamp dt:dt="r8">1451640252</Timestamp><Current dt:dt="r…	59.94	1	right	1452284255	07-20-2017	13:08:44		male	300	{RIGHTARROW}	46							0	905718	904611	{RIGHTARROW}	1107	903488	903176	812	right1,6	29	9	279	mask29	0	904594	1	904394	eqm10_NoEyeNmodel1_dir	90	HV	gazeCOD	GazeCoDxp	1	400	0	904093	5	903993
GazeCoD_1Model_male	21	2	27	<?xml version="1.0"?>\n<Clock xmlns:dt="urn:schemas-microsoft-com:datatypes"><Description dt:dt="string">E-Prime Primary Realtime Clock</Description><StartTime><Timestamp dt:dt="int">0</Timestamp><DateUtc dt:dt="string">2017-07-20T11:08:44Z</DateUtc></StartTime><FrequencyChanges><FrequencyChange><Frequency dt:dt="r8">3328125</Frequency><Timestamp dt:dt="r8">1451640252</Timestamp><Current dt:dt="r…	59.94	1	right	1452284255	07-20-2017	13:08:44		male	301	{RIGHTARROW}	46							0	907438	907263	{DOWNARROW}	175	906150	905729	921	right1,6	7	9	280	mask7	0	907247	1	907047	eqm10_NoEyeNmodel1_dir	0	V	gazeCOD	GazeCoDxp	0	400	0	906746	-4	906646
GazeCoD_1Model_male	21	2	27	<?xml version="1.0"?>\n<Clock xmlns:dt="urn:schemas-microsoft-com:datatypes"><Description dt:dt="string">E-Prime Primary Realtime Clock</Description><StartTime><Timestamp dt:dt="int">0</Timestamp><DateUtc dt:dt="string">2017-07-20T11:08:44Z</DateUtc></StartTime><FrequencyChanges><FrequencyChange><Frequency dt:dt="r8">3328125</Frequency><Timestamp dt:dt="r8">1451640252</Timestamp><Current dt:dt="r…	59.94	1	right	1452284255	07-20-2017	13:08:44		male	302	{RIGHTARROW}	77							0	909030	908882	{RIGHTARROW}	148	907763	907464	799	right8	33	9	281	mask33	0	908865	1	908665	eqm10_NoEyeNmodel1_dir	90	HV	gazeCOD	GazeCoDxp	1	400	0	908364	1	908264
GazeCoD_1Model_male	21	2	27	<?xml version="1.0"?>\n<Clock xmlns:dt="urn:schemas-microsoft-com:datatypes"><Description dt:dt="string">E-Prime Primary Realtime Clock</Description><StartTime><Timestamp dt:dt="int">0</Timestamp><DateUtc dt:dt="string">2017-07-20T11:08:44Z</DateUtc></StartTime><FrequencyChanges><FrequencyChange><Frequency dt:dt="r8">3328125</Frequency><Timestamp dt:dt="r8">1451640252</Timestamp><Current dt:dt="r…	59.94	1	right	1452284255	07-20-2017	13:08:44		male	303	{LEFTARROW}	53							0	910670	910450	{DOWNARROW}	220	909330	909049	781	left4,8	15	9	282	mask15	0	910433	0	910233	eqm10_NoEyeNmodel1_dir	90	H	gazeCOD	GazeCoDxp	0	400	0	909933	3	909833
GazeCoD_1Model_male	21	2	27	<?xml version="1.0"?>\n<Clock xmlns:dt="urn:schemas-microsoft-com:datatypes"><Description dt:dt="string">E-Prime Primary Realtime Clock</Description><StartTime><Timestamp dt:dt="int">0</Timestamp><DateUtc dt:dt="string">2017-07-20T11:08:44Z</DateUtc></StartTime><FrequencyChanges><FrequencyChange><Frequency dt:dt="r8">3328125</Frequency><Timestamp dt:dt="r8">1451640252</Timestamp><Current dt:dt="r…	59.94	1	right	1452284255	07-20-2017	13:08:44		male	304	{RIGHTARROW}	42							0	912230	912052	{RIGHTARROW}	178	910934	910684	750	right4,8	20	9	283	mask20	0	912035	1	911835	eqm10_NoEyeNmodel1_dir	90	H	gazeCOD	GazeCoDxp	1	400	0	911534	0	911434
GazeCoD_1Model_male	21	2	27	<?xml version="1.0"?>\n<Clock xmlns:dt="urn:schemas-microsoft-com:datatypes"><Description dt:dt="string">E-Prime Primary Realtime Clock</Description><StartTime><Timestamp dt:dt="int">0</Timestamp><DateUtc dt:dt="string">2017-07-20T11:08:44Z</DateUtc></StartTime><FrequencyChanges><FrequencyChange><Frequency dt:dt="r8">3328125</Frequency><Timestamp dt:dt="r8">1451640252</Timestamp><Current dt:dt="r…	59.94	1	right	1452284255	07-20-2017	13:08:44		male	305	{RIGHTARROW}	77							0	914014	913853	{RIGHTARROW}	161	912740	912252	988	right8	22	9	284	mask22	0	913837	1	913637	eqm10_NoEyeNmodel1_dir	90	H	gazeCOD	GazeCoDxp	1	400	0	913336	-4	913236
GazeCoD_1Model_male	21	2	27	<?xml version="1.0"?>\n<Clock xmlns:dt="urn:schemas-microsoft-com:datatypes"><Description dt:dt="string">E-Prime Primary Realtime Clock</Description><StartTime><Timestamp dt:dt="int">0</Timestamp><DateUtc dt:dt="string">2017-07-20T11:08:44Z</DateUtc></StartTime><FrequencyChanges><FrequencyChange><Frequency dt:dt="r8">3328125</Frequency><Timestamp dt:dt="r8">1451640252</Timestamp><Current dt:dt="r…	59.94	1	right	1452284255	07-20-2017	13:08:44		male	306	{RIGHTARROW}	44							0	915950	915655	{RIGHTARROW}	295	914536	914037	999	right3,2	19	9	285	mask19	0	915638	0	915438	eqm10_NoEyeNmodel1_dir	90	H	gazeCOD	GazeCoDxp	1	400	0	915138	2	915038
GazeCoD_1Model_male	21	2	27	<?xml version="1.0"?>\n<Clock xmlns:dt="urn:schemas-microsoft-com:datatypes"><Description dt:dt="string">E-Prime Primary Realtime Clock</Description><StartTime><Timestamp dt:dt="int">0</Timestamp><DateUtc dt:dt="string">2017-07-20T11:08:44Z</DateUtc></StartTime><FrequencyChanges><FrequencyChange><Frequency dt:dt="r8">3328125</Frequency><Timestamp dt:dt="r8">1451640252</Timestamp><Current dt:dt="r…	59.94	1	right	1452284255	07-20-2017	13:08:44		male	307	{RIGHTARROW}	44							0	918742	917591	{RIGHTARROW}	1151	916468	915972	996	right3,2	30	9	286	mask30	0	917574	1	917374	eqm10_NoEyeNmodel1_dir	90	HV	gazeCOD	GazeCoDxp	1	400	0	917073	5	916973
GazeCoD_1Model_male	21	2	27	<?xml version="1.0"?>\n<Clock xmlns:dt="urn:schemas-microsoft-com:datatypes"><Description dt:dt="string">E-Prime Primary Realtime Clock</Description><StartTime><Timestamp dt:dt="int">0</Timestamp><DateUtc dt:dt="string">2017-07-20T11:08:44Z</DateUtc></StartTime><FrequencyChanges><FrequencyChange><Frequency dt:dt="r8">3328125</Frequency><Timestamp dt:dt="r8">1451640252</Timestamp><Current dt:dt="r…	59.94	1	right	1452284255	07-20-2017	13:08:44		male	308	{LEFTARROW}	55							0	920294	920176	{DOWNARROW}	118	919063	918758	805	left6,4	5	9	287	mask5	0	920160	1	919960	eqm10_NoEyeNmodel1_dir	0	V	gazeCOD	GazeCoDxp	0	400	0	919659	-4	919559
GazeCoD_1Model_male	21	2	27	<?xml version="1.0"?>\n<Clock xmlns:dt="urn:schemas-microsoft-com:datatypes"><Description dt:dt="string">E-Prime Primary Realtime Clock</Description><StartTime><Timestamp dt:dt="int">0</Timestamp><DateUtc dt:dt="string">2017-07-20T11:08:44Z</DateUtc></StartTime><FrequencyChanges><FrequencyChange><Frequency dt:dt="r8">3328125</Frequency><Timestamp dt:dt="r8">1451640252</Timestamp><Current dt:dt="r…	59.94	1	right	1452284255	07-20-2017	13:08:44		male	309	{DOWNARROW}	79							0	922486	921728	{RIGHTARROW}	758	920602	920310	792	DG0	12	9	288	mask12	0	921711	0	921511	eqm10_NoEyeNmodel1_dir	90	H	gazeCOD	GazeCoDxp	0	400	0	921211	9	921111
GazeCoD_1Model_male	21	2	27	<?xml version="1.0"?>\n<Clock xmlns:dt="urn:schemas-microsoft-com:datatypes"><Description dt:dt="string">E-Prime Primary Realtime Clock</Description><StartTime><Timestamp dt:dt="int">0</Timestamp><DateUtc dt:dt="string">2017-07-20T11:08:44Z</DateUtc></StartTime><FrequencyChanges><FrequencyChange><Frequency dt:dt="r8">3328125</Frequency><Timestamp dt:dt="r8">1451640252</Timestamp><Current dt:dt="r…	59.94	1	right	1452284255	07-20-2017	13:08:44		male	310	{RIGHTARROW}	40							0	924486	924080	{RIGHTARROW}	406	922957	922512	945	right6,4	32	9	289	mask32	0	924064	1	923864	eqm10_NoEyeNmodel1_dir	90	HV	gazeCOD	GazeCoDxp	1	400	0	923563	6	923463
GazeCoD_1Model_male	21	2	27	<?xml version="1.0"?>\n<Clock xmlns:dt="urn:schemas-microsoft-com:datatypes"><Description dt:dt="string">E-Prime Primary Realtime Clock</Description><StartTime><Timestamp dt:dt="int">0</Timestamp><DateUtc dt:dt="string">2017-07-20T11:08:44Z</DateUtc></StartTime><FrequencyChanges><FrequencyChange><Frequency dt:dt="r8">3328125</Frequency><Timestamp dt:dt="r8">1451640252</Timestamp><Current dt:dt="r…	59.94	1	right	1452284255	07-20-2017	13:08:44		male	311	{LEFTARROW}	51							0	926318	926049	{DOWNARROW}	269	924925	924498	927	left3,2	25	9	290	mask25	0	926032	0	925832	eqm10_NoEyeNmodel1_dir	90	HV	gazeCOD	GazeCoDxp	0	400	0	925532	7	925432
GazeCoD_1Model_male	21	2	27	<?xml version="1.0"?>\n<Clock xmlns:dt="urn:schemas-microsoft-com:datatypes"><Description dt:dt="string">E-Prime Primary Realtime Clock</Description><StartTime><Timestamp dt:dt="int">0</Timestamp><DateUtc dt:dt="string">2017-07-20T11:08:44Z</DateUtc></StartTime><FrequencyChanges><FrequencyChange><Frequency dt:dt="r8">3328125</Frequency><Timestamp dt:dt="r8">1451640252</Timestamp><Current dt:dt="r…	59.94	1	right	1452284255	07-20-2017	13:08:44		male	312	{RIGHTARROW}	44							0	928166	927868	{DOWNARROW}	298	926741	926333	908	right3,2	8	9	291	mask8	0	927851	1	927651	eqm10_NoEyeNmodel1_dir	0	V	gazeCOD	GazeCoDxp	0	400	0	927350	9	927250
GazeCoD_1Model_male	21	2	27	<?xml version="1.0"?>\n<Clock xmlns:dt="urn:schemas-microsoft-com:datatypes"><Description dt:dt="string">E-Prime Primary Realtime Clock</Description><StartTime><Timestamp dt:dt="int">0</Timestamp><DateUtc dt:dt="string">2017-07-20T11:08:44Z</DateUtc></StartTime><FrequencyChanges><FrequencyChange><Frequency dt:dt="r8">3328125</Frequency><Timestamp dt:dt="r8">1451640252</Timestamp><Current dt:dt="r…	59.94	1	right	1452284255	07-20-2017	13:08:44		male	313	{LEFTARROW}	49							0	930150	929753	{RIGHTARROW}	397	928635	928185	950	left1,6	13	9	292	mask13	0	929736	0	929536	eqm10_NoEyeNmodel1_dir	90	H	gazeCOD	GazeCoDxp	0	400	0	929236	1	929136
GazeCoD_1Model_male	21	2	27	<?xml version="1.0"?>\n<Clock xmlns:dt="urn:schemas-microsoft-com:datatypes"><Description dt:dt="string">E-Prime Primary Realtime Clock</Description><StartTime><Timestamp dt:dt="int">0</Timestamp><DateUtc dt:dt="string">2017-07-20T11:08:44Z</DateUtc></StartTime><FrequencyChanges><FrequencyChange><Frequency dt:dt="r8">3328125</Frequency><Timestamp dt:dt="r8">1451640252</Timestamp><Current dt:dt="r…	59.94	1	right	1452284255	07-20-2017	13:08:44		male	314	{RIGHTARROW}	40							0	932046	931655	{RIGHTARROW}	391	930540	930170	870	right6,4	21	9	293	mask21	0	931638	1	931438	eqm10_NoEyeNmodel1_dir	90	H	gazeCOD	GazeCoDxp	1	400	0	931137	-3	931037
GazeCoD_1Model_male	21	2	27	<?xml version="1.0"?>\n<Clock xmlns:dt="urn:schemas-microsoft-com:datatypes"><Description dt:dt="string">E-Prime Primary Realtime Clock</Description><StartTime><Timestamp dt:dt="int">0</Timestamp><DateUtc dt:dt="string">2017-07-20T11:08:44Z</DateUtc></StartTime><FrequencyChanges><FrequencyChange><Frequency dt:dt="r8">3328125</Frequency><Timestamp dt:dt="r8">1451640252</Timestamp><Current dt:dt="r…	59.94	1	right	1452284255	07-20-2017	13:08:44		male	315	{DOWNARROW}	79							0	933654	933523	{DOWNARROW}	131	932404	932072	832	DG0	1	9	294	mask1	0	933506	0	933306	eqm10_NoEyeNmodel1_dir	0	V	gazeCOD	GazeCoDxp	1	400	0	933006	2	932906
GazeCoD_1Model_male	21	2	27	<?xml version="1.0"?>\n<Clock xmlns:dt="urn:schemas-microsoft-com:datatypes"><Description dt:dt="string">E-Prime Primary Realtime Clock</Description><StartTime><Timestamp dt:dt="int">0</Timestamp><DateUtc dt:dt="string">2017-07-20T11:08:44Z</DateUtc></StartTime><FrequencyChanges><FrequencyChange><Frequency dt:dt="r8">3328125</Frequency><Timestamp dt:dt="r8">1451640252</Timestamp><Current dt:dt="r…	59.94	1	right	1452284255	07-20-2017	13:08:44		male	316	{DOWNARROW}	79							0	935462	935192	{DOWNARROW}	270	934068	933673	895	DG0	23	9	295	mask23	0	935175	1	934975	eqm10_NoEyeNmodel1_dir	90	HV	gazeCOD	GazeCoDxp	1	400	0	934674	6	934574
GazeCoD_1Model_male	21	2	27	<?xml version="1.0"?>\n<Clock xmlns:dt="urn:schemas-microsoft-com:datatypes"><Description dt:dt="string">E-Prime Primary Realtime Clock</Description><StartTime><Timestamp dt:dt="int">0</Timestamp><DateUtc dt:dt="string">2017-07-20T11:08:44Z</DateUtc></StartTime><FrequencyChanges><FrequencyChange><Frequency dt:dt="r8">3328125</Frequency><Timestamp dt:dt="r8">1451640252</Timestamp><Current dt:dt="r…	59.94	1	right	1452284255	07-20-2017	13:08:44		male	317	{LEFTARROW}	78							0	937182	936893	{DOWNARROW}	289	935776	935475	801	left8	17	9	296	mask17	0	936876	0	936676	eqm10_NoEyeNmodel1_dir	90	H	gazeCOD	GazeCoDxp	0	400	0	936376	0	936276
GazeCoD_1Model_male	21	2	27	<?xml version="1.0"?>\n<Clock xmlns:dt="urn:schemas-microsoft-com:datatypes"><Description dt:dt="string">E-Prime Primary Realtime Clock</Description><StartTime><Timestamp dt:dt="int">0</Timestamp><DateUtc dt:dt="string">2017-07-20T11:08:44Z</DateUtc></StartTime><FrequencyChanges><FrequencyChange><Frequency dt:dt="r8">3328125</Frequency><Timestamp dt:dt="r8">1451640252</Timestamp><Current dt:dt="r…	59.94	1	right	1452284255	07-20-2017	13:08:44		male	318	{LEFTARROW}	53							0	939246	938712	{LEFTARROW}	534	937599	937194	905	left4,8	4	9	297	mask4	0	938695	0	938495	eqm10_NoEyeNmodel1_dir	0	V	gazeCOD	GazeCoDxp	1	400	0	938195	-4	938095
GazeCoD_1Model_male	21	2	27	<?xml version="1.0"?>\n<Clock xmlns:dt="urn:schemas-microsoft-com:datatypes"><Description dt:dt="string">E-Prime Primary Realtime Clock</Description><StartTime><Timestamp dt:dt="int">0</Timestamp><DateUtc dt:dt="string">2017-07-20T11:08:44Z</DateUtc></StartTime><FrequencyChanges><FrequencyChange><Frequency dt:dt="r8">3328125</Frequency><Timestamp dt:dt="r8">1451640252</Timestamp><Current dt:dt="r…	59.94	1	right	1452284255	07-20-2017	13:08:44		male	319	{RIGHTARROW}	44							0	941078	940697	{DOWNARROW}	381	939573	939262	811	right3,2	19	10	298	mask19	0	940680	0	940480	eqm10_NoEyeNmodel1_dir	90	H	gazeCOD	GazeCoDxp	0	400	0	940180	7	940080
GazeCoD_1Model_male	21	2	27	<?xml version="1.0"?>\n<Clock xmlns:dt="urn:schemas-microsoft-com:datatypes"><Description dt:dt="string">E-Prime Primary Realtime Clock</Description><StartTime><Timestamp dt:dt="int">0</Timestamp><DateUtc dt:dt="string">2017-07-20T11:08:44Z</DateUtc></StartTime><FrequencyChanges><FrequencyChange><Frequency dt:dt="r8">3328125</Frequency><Timestamp dt:dt="r8">1451640252</Timestamp><Current dt:dt="r…	59.94	1	right	1452284255	07-20-2017	13:08:44		male	320	{RIGHTARROW}	46							0	943006	942666	{DOWNARROW}	340	941540	941098	942	right1,6	7	10	299	mask7	0	942649	0	942449	eqm10_NoEyeNmodel1_dir	0	V	gazeCOD	GazeCoDxp	0	400	0	942149	9	942049
GazeCoD_1Model_male	21	2	27	<?xml version="1.0"?>\n<Clock xmlns:dt="urn:schemas-microsoft-com:datatypes"><Description dt:dt="string">E-Prime Primary Realtime Clock</Description><StartTime><Timestamp dt:dt="int">0</Timestamp><DateUtc dt:dt="string">2017-07-20T11:08:44Z</DateUtc></StartTime><FrequencyChanges><FrequencyChange><Frequency dt:dt="r8">3328125</Frequency><Timestamp dt:dt="r8">1451640252</Timestamp><Current dt:dt="r…	59.94	1	right	1452284255	07-20-2017	13:08:44		male	321	{RIGHTARROW}	42							0	944798	944534	{RIGHTARROW}	264	943422	943017	905	right4,8	31	10	300	mask31	0	944518	1	944318	eqm10_NoEyeNmodel1_dir	90	HV	gazeCOD	GazeCoDxp	1	400	0	944017	-5	943917
GazeCoD_1Model_male	21	2	27	<?xml version="1.0"?>\n<Clock xmlns:dt="urn:schemas-microsoft-com:datatypes"><Description dt:dt="string">E-Prime Primary Realtime Clock</Description><StartTime><Timestamp dt:dt="int">0</Timestamp><DateUtc dt:dt="string">2017-07-20T11:08:44Z</DateUtc></StartTime><FrequencyChanges><FrequencyChange><Frequency dt:dt="r8">3328125</Frequency><Timestamp dt:dt="r8">1451640252</Timestamp><Current dt:dt="r…	59.94	1	right	1452284255	07-20-2017	13:08:44		male	322	{LEFTARROW}	53							0	946614	946203	{RIGHTARROW}	411	945085	944818	767	left4,8	15	10	301	mask15	0	946186	1	945986	eqm10_NoEyeNmodel1_dir	90	H	gazeCOD	GazeCoDxp	0	400	0	945685	0	945585
GazeCoD_1Model_male	21	2	27	<?xml version="1.0"?>\n<Clock xmlns:dt="urn:schemas-microsoft-com:datatypes"><Description dt:dt="string">E-Prime Primary Realtime Clock</Description><StartTime><Timestamp dt:dt="int">0</Timestamp><DateUtc dt:dt="string">2017-07-20T11:08:44Z</DateUtc></StartTime><FrequencyChanges><FrequencyChange><Frequency dt:dt="r8">3328125</Frequency><Timestamp dt:dt="r8">1451640252</Timestamp><Current dt:dt="r…	59.94	1	right	1452284255	07-20-2017	13:08:44		male	323	{RIGHTARROW}	40							0	948382	948155	{RIGHTARROW}	227	947041	946637	904	right6,4	32	10	302	mask32	0	948138	1	947938	eqm10_NoEyeNmodel1_dir	90	HV	gazeCOD	GazeCoDxp	1	400	0	947637	-4	947537
GazeCoD_1Model_male	21	2	27	<?xml version="1.0"?>\n<Clock xmlns:dt="urn:schemas-microsoft-com:datatypes"><Description dt:dt="string">E-Prime Primary Realtime Clock</Description><StartTime><Timestamp dt:dt="int">0</Timestamp><DateUtc dt:dt="string">2017-07-20T11:08:44Z</DateUtc></StartTime><FrequencyChanges><FrequencyChange><Frequency dt:dt="r8">3328125</Frequency><Timestamp dt:dt="r8">1451640252</Timestamp><Current dt:dt="r…	59.94	1	right	1452284255	07-20-2017	13:08:44		male	324	{LEFTARROW}	51							0	950462	949856	{DOWNARROW}	606	948742	948405	837	left3,2	14	10	303	mask14	0	949840	1	949640	eqm10_NoEyeNmodel1_dir	90	H	gazeCOD	GazeCoDxp	0	400	0	949339	-3	949239
GazeCoD_1Model_male	21	2	27	<?xml version="1.0"?>\n<Clock xmlns:dt="urn:schemas-microsoft-com:datatypes"><Description dt:dt="string">E-Prime Primary Realtime Clock</Description><StartTime><Timestamp dt:dt="int">0</Timestamp><DateUtc dt:dt="string">2017-07-20T11:08:44Z</DateUtc></StartTime><FrequencyChanges><FrequencyChange><Frequency dt:dt="r8">3328125</Frequency><Timestamp dt:dt="r8">1451640252</Timestamp><Current dt:dt="r…	59.94	1	right	1452284255	07-20-2017	13:08:44		male	325	{LEFTARROW}	49							0	952654	952075	{RIGHTARROW}	579	950957	950474	983	left1,6	13	10	304	mask13	0	952058	0	951858	eqm10_NoEyeNmodel1_dir	90	H	gazeCOD	GazeCoDxp	0	400	0	951558	1	951458
GazeCoD_1Model_male	21	2	27	<?xml version="1.0"?>\n<Clock xmlns:dt="urn:schemas-microsoft-com:datatypes"><Description dt:dt="string">E-Prime Primary Realtime Clock</Description><StartTime><Timestamp dt:dt="int">0</Timestamp><DateUtc dt:dt="string">2017-07-20T11:08:44Z</DateUtc></StartTime><FrequencyChanges><FrequencyChange><Frequency dt:dt="r8">3328125</Frequency><Timestamp dt:dt="r8">1451640252</Timestamp><Current dt:dt="r…	59.94	1	right	1452284255	07-20-2017	13:08:44		male	326	{LEFTARROW}	78							0	954598	954244	{LEFTARROW}	354	953132	952676	956	left8	28	10	305	mask28	0	954227	0	954027	eqm10_NoEyeNmodel1_dir	90	HV	gazeCOD	GazeCoDxp	1	400	0	953727	-5	953627
GazeCoD_1Model_male	21	2	27	<?xml version="1.0"?>\n<Clock xmlns:dt="urn:schemas-microsoft-com:datatypes"><Description dt:dt="string">E-Prime Primary Realtime Clock</Description><StartTime><Timestamp dt:dt="int">0</Timestamp><DateUtc dt:dt="string">2017-07-20T11:08:44Z</DateUtc></StartTime><FrequencyChanges><FrequencyChange><Frequency dt:dt="r8">3328125</Frequency><Timestamp dt:dt="r8">1451640252</Timestamp><Current dt:dt="r…	59.94	1	right	1452284255	07-20-2017	13:08:44		male	327	{DOWNARROW}	79							0	957118	956180	{RIGHTARROW}	938	955056	954611	945	DG0	23	10	306	mask23	0	956163	1	955963	eqm10_NoEyeNmodel1_dir	90	HV	gazeCOD	GazeCoDxp	0	400	0	955662	6	955562
GazeCoD_1Model_male	21	2	27	<?xml version="1.0"?>\n<Clock xmlns:dt="urn:schemas-microsoft-com:datatypes"><Description dt:dt="string">E-Prime Primary Realtime Clock</Description><StartTime><Timestamp dt:dt="int">0</Timestamp><DateUtc dt:dt="string">2017-07-20T11:08:44Z</DateUtc></StartTime><FrequencyChanges><FrequencyChange><Frequency dt:dt="r8">3328125</Frequency><Timestamp dt:dt="r8">1451640252</Timestamp><Current dt:dt="r…	59.94	1	right	1452284255	07-20-2017	13:08:44		male	328	{RIGHTARROW}	77							0	958726	958499	{DOWNARROW}	227	957380	957130	750	right8	11	10	307	mask11	0	958482	1	958282	eqm10_NoEyeNmodel1_dir	0	V	gazeCOD	GazeCoDxp	0	400	0	957981	1	957881
GazeCoD_1Model_male	21	2	27	<?xml version="1.0"?>\n<Clock xmlns:dt="urn:schemas-microsoft-com:datatypes"><Description dt:dt="string">E-Prime Primary Realtime Clock</Description><StartTime><Timestamp dt:dt="int">0</Timestamp><DateUtc dt:dt="string">2017-07-20T11:08:44Z</DateUtc></StartTime><FrequencyChanges><FrequencyChange><Frequency dt:dt="r8">3328125</Frequency><Timestamp dt:dt="r8">1451640252</Timestamp><Current dt:dt="r…	59.94	1	right	1452284255	07-20-2017	13:08:44		male	329	{LEFTARROW}	78							0	960910	960367	{LEFTARROW}	543	959241	958749	992	left8	6	10	308	mask6	0	960350	0	960150	eqm10_NoEyeNmodel1_dir	0	V	gazeCOD	GazeCoDxp	1	400	0	959850	9	959750
GazeCoD_1Model_male	21	2	27	<?xml version="1.0"?>\n<Clock xmlns:dt="urn:schemas-microsoft-com:datatypes"><Description dt:dt="string">E-Prime Primary Realtime Clock</Description><StartTime><Timestamp dt:dt="int">0</Timestamp><DateUtc dt:dt="string">2017-07-20T11:08:44Z</DateUtc></StartTime><FrequencyChanges><FrequencyChange><Frequency dt:dt="r8">3328125</Frequency><Timestamp dt:dt="r8">1451640252</Timestamp><Current dt:dt="r…	59.94	1	right	1452284255	07-20-2017	13:08:44		male	330	{RIGHTARROW}	44							0	962558	962352	{DOWNARROW}	206	961231	960934	797	right3,2	8	10	309	mask8	0	962336	1	962136	eqm10_NoEyeNmodel1_dir	0	V	gazeCOD	GazeCoDxp	0	400	0	961835	4	961735
GazeCoD_1Model_male	21	2	27	<?xml version="1.0"?>\n<Clock xmlns:dt="urn:schemas-microsoft-com:datatypes"><Description dt:dt="string">E-Prime Primary Realtime Clock</Description><StartTime><Timestamp dt:dt="int">0</Timestamp><DateUtc dt:dt="string">2017-07-20T11:08:44Z</DateUtc></StartTime><FrequencyChanges><FrequencyChange><Frequency dt:dt="r8">3328125</Frequency><Timestamp dt:dt="r8">1451640252</Timestamp><Current dt:dt="r…	59.94	1	right	1452284255	07-20-2017	13:08:44		male	331	{DOWNARROW}	79							0	964374	964138	{RIGHTARROW}	236	963025	962569	956	DG0	12	10	310	mask12	0	964121	1	963921	eqm10_NoEyeNmodel1_dir	90	H	gazeCOD	GazeCoDxp	0	400	0	963620	-5	963520
GazeCoD_1Model_male	21	2	27	<?xml version="1.0"?>\n<Clock xmlns:dt="urn:schemas-microsoft-com:datatypes"><Description dt:dt="string">E-Prime Primary Realtime Clock</Description><StartTime><Timestamp dt:dt="int">0</Timestamp><DateUtc dt:dt="string">2017-07-20T11:08:44Z</DateUtc></StartTime><FrequencyChanges><FrequencyChange><Frequency dt:dt="r8">3328125</Frequency><Timestamp dt:dt="r8">1451640252</Timestamp><Current dt:dt="r…	59.94	1	right	1452284255	07-20-2017	13:08:44		male	332	{DOWNARROW}	79							0	966630	966006	{DOWNARROW}	624	964883	964388	995	DG0	1	10	311	mask1	0	965989	0	965789	eqm10_NoEyeNmodel1_dir	0	V	gazeCOD	GazeCoDxp	1	400	0	965489	6	965389
GazeCoD_1Model_male	21	2	27	<?xml version="1.0"?>\n<Clock xmlns:dt="urn:schemas-microsoft-com:datatypes"><Description dt:dt="string">E-Prime Primary Realtime Clock</Description><StartTime><Timestamp dt:dt="int">0</Timestamp><DateUtc dt:dt="string">2017-07-20T11:08:44Z</DateUtc></StartTime><FrequencyChanges><FrequencyChange><Frequency dt:dt="r8">3328125</Frequency><Timestamp dt:dt="r8">1451640252</Timestamp><Current dt:dt="r…	59.94	1	right	1452284255	07-20-2017	13:08:44		male	333	{LEFTARROW}	51							0	968630	968225	{LEFTARROW}	405	967107	966641	966	left3,2	3	10	312	mask3	0	968208	0	968008	eqm10_NoEyeNmodel1_dir	0	V	gazeCOD	GazeCoDxp	1	400	0	967708	1	967608
GazeCoD_1Model_male	21	2	27	<?xml version="1.0"?>\n<Clock xmlns:dt="urn:schemas-microsoft-com:datatypes"><Description dt:dt="string">E-Prime Primary Realtime Clock</Description><StartTime><Timestamp dt:dt="int">0</Timestamp><DateUtc dt:dt="string">2017-07-20T11:08:44Z</DateUtc></StartTime><FrequencyChanges><FrequencyChange><Frequency dt:dt="r8">3328125</Frequency><Timestamp dt:dt="r8">1451640252</Timestamp><Current dt:dt="r…	59.94	1	right	1452284255	07-20-2017	13:08:44		male	334	{RIGHTARROW}	40							0	970262	970094	{RIGHTARROW}	168	968974	968642	832	right6,4	21	10	313	mask21	0	970077	1	969877	eqm10_NoEyeNmodel1_dir	90	H	gazeCOD	GazeCoDxp	1	400	0	969576	2	969476
GazeCoD_1Model_male	21	2	27	<?xml version="1.0"?>\n<Clock xmlns:dt="urn:schemas-microsoft-com:datatypes"><Description dt:dt="string">E-Prime Primary Realtime Clock</Description><StartTime><Timestamp dt:dt="int">0</Timestamp><DateUtc dt:dt="string">2017-07-20T11:08:44Z</DateUtc></StartTime><FrequencyChanges><FrequencyChange><Frequency dt:dt="r8">3328125</Frequency><Timestamp dt:dt="r8">1451640252</Timestamp><Current dt:dt="r…	59.94	1	right	1452284255	07-20-2017	13:08:44		male	335	{RIGHTARROW}	40							0	972102	971812	{DOWNARROW}	290	970690	970277	913	right6,4	10	10	314	mask10	0	971795	0	971595	eqm10_NoEyeNmodel1_dir	0	V	gazeCOD	GazeCoDxp	0	400	0	971295	5	971195
GazeCoD_1Model_male	21	2	27	<?xml version="1.0"?>\n<Clock xmlns:dt="urn:schemas-microsoft-com:datatypes"><Description dt:dt="string">E-Prime Primary Realtime Clock</Description><StartTime><Timestamp dt:dt="int">0</Timestamp><DateUtc dt:dt="string">2017-07-20T11:08:44Z</DateUtc></StartTime><FrequencyChanges><FrequencyChange><Frequency dt:dt="r8">3328125</Frequency><Timestamp dt:dt="r8">1451640252</Timestamp><Current dt:dt="r…	59.94	1	right	1452284255	07-20-2017	13:08:44		male	336	{LEFTARROW}	49							0	973966	973614	{DOWNARROW}	352	972495	972112	883	left1,6	24	10	315	mask24	0	973597	1	973397	eqm10_NoEyeNmodel1_dir	90	HV	gazeCOD	GazeCoDxp	0	400	0	973096	1	972996
GazeCoD_1Model_male	21	2	27	<?xml version="1.0"?>\n<Clock xmlns:dt="urn:schemas-microsoft-com:datatypes"><Description dt:dt="string">E-Prime Primary Realtime Clock</Description><StartTime><Timestamp dt:dt="int">0</Timestamp><DateUtc dt:dt="string">2017-07-20T11:08:44Z</DateUtc></StartTime><FrequencyChanges><FrequencyChange><Frequency dt:dt="r8">3328125</Frequency><Timestamp dt:dt="r8">1451640252</Timestamp><Current dt:dt="r…	59.94	1	right	1452284255	07-20-2017	13:08:44		male	337	{RIGHTARROW}	42							0	975654	975432	{DOWNARROW}	222	974312	973981	831	right4,8	9	10	316	mask9	0	975415	0	975215	eqm10_NoEyeNmodel1_dir	0	V	gazeCOD	GazeCoDxp	0	400	0	974915	3	974815
GazeCoD_1Model_male	21	2	27	<?xml version="1.0"?>\n<Clock xmlns:dt="urn:schemas-microsoft-com:datatypes"><Description dt:dt="string">E-Prime Primary Realtime Clock</Description><StartTime><Timestamp dt:dt="int">0</Timestamp><DateUtc dt:dt="string">2017-07-20T11:08:44Z</DateUtc></StartTime><FrequencyChanges><FrequencyChange><Frequency dt:dt="r8">3328125</Frequency><Timestamp dt:dt="r8">1451640252</Timestamp><Current dt:dt="r…	59.94	1	right	1452284255	07-20-2017	13:08:44		male	338	{LEFTARROW}	78							0	977798	977101	{RIGHTARROW}	697	975980	975666	814	left8	17	10	317	mask17	0	977084	1	976884	eqm10_NoEyeNmodel1_dir	90	H	gazeCOD	GazeCoDxp	0	400	0	976583	3	976483
GazeCoD_1Model_male	21	2	27	<?xml version="1.0"?>\n<Clock xmlns:dt="urn:schemas-microsoft-com:datatypes"><Description dt:dt="string">E-Prime Primary Realtime Clock</Description><StartTime><Timestamp dt:dt="int">0</Timestamp><DateUtc dt:dt="string">2017-07-20T11:08:44Z</DateUtc></StartTime><FrequencyChanges><FrequencyChange><Frequency dt:dt="r8">3328125</Frequency><Timestamp dt:dt="r8">1451640252</Timestamp><Current dt:dt="r…	59.94	1	right	1452284255	07-20-2017	13:08:44		male	339	{LEFTARROW}	53							0	979526	979286	{DOWNARROW}	240	978167	977818	849	left4,8	4	10	318	mask4	0	979269	0	979069	eqm10_NoEyeNmodel1_dir	0	V	gazeCOD	GazeCoDxp	0	400	0	978769	2	978669
GazeCoD_1Model_male	21	2	27	<?xml version="1.0"?>\n<Clock xmlns:dt="urn:schemas-microsoft-com:datatypes"><Description dt:dt="string">E-Prime Primary Realtime Clock</Description><StartTime><Timestamp dt:dt="int">0</Timestamp><DateUtc dt:dt="string">2017-07-20T11:08:44Z</DateUtc></StartTime><FrequencyChanges><FrequencyChange><Frequency dt:dt="r8">3328125</Frequency><Timestamp dt:dt="r8">1451640252</Timestamp><Current dt:dt="r…	59.94	1	right	1452284255	07-20-2017	13:08:44		male	340	{LEFTARROW}	53							0	982742	981155	{LEFTARROW}	1587	980033	979537	996	left4,8	26	10	319	mask26	0	981138	1	980938	eqm10_NoEyeNmodel1_dir	90	HV	gazeCOD	GazeCoDxp	1	400	0	980637	4	980537
GazeCoD_1Model_male	21	2	27	<?xml version="1.0"?>\n<Clock xmlns:dt="urn:schemas-microsoft-com:datatypes"><Description dt:dt="string">E-Prime Primary Realtime Clock</Description><StartTime><Timestamp dt:dt="int">0</Timestamp><DateUtc dt:dt="string">2017-07-20T11:08:44Z</DateUtc></StartTime><FrequencyChanges><FrequencyChange><Frequency dt:dt="r8">3328125</Frequency><Timestamp dt:dt="r8">1451640252</Timestamp><Current dt:dt="r…	59.94	1	right	1452284255	07-20-2017	13:08:44		male	341	{RIGHTARROW}	46							0	984534	984291	{DOWNARROW}	243	983175	982756	919	right1,6	29	10	320	mask29	0	984274	0	984074	eqm10_NoEyeNmodel1_dir	90	HV	gazeCOD	GazeCoDxp	0	400	0	983774	-1	983674
GazeCoD_1Model_male	21	2	27	<?xml version="1.0"?>\n<Clock xmlns:dt="urn:schemas-microsoft-com:datatypes"><Description dt:dt="string">E-Prime Primary Realtime Clock</Description><StartTime><Timestamp dt:dt="int">0</Timestamp><DateUtc dt:dt="string">2017-07-20T11:08:44Z</DateUtc></StartTime><FrequencyChanges><FrequencyChange><Frequency dt:dt="r8">3328125</Frequency><Timestamp dt:dt="r8">1451640252</Timestamp><Current dt:dt="r…	59.94	1	right	1452284255	07-20-2017	13:08:44		male	342	{RIGHTARROW}	44							0	986190	985960	{RIGHTARROW}	230	984838	984558	780	right3,2	30	10	321	mask30	0	985943	1	985743	eqm10_NoEyeNmodel1_dir	90	HV	gazeCOD	GazeCoDxp	1	400	0	985442	4	985342
GazeCoD_1Model_male	21	2	27	<?xml version="1.0"?>\n<Clock xmlns:dt="urn:schemas-microsoft-com:datatypes"><Description dt:dt="string">E-Prime Primary Realtime Clock</Description><StartTime><Timestamp dt:dt="int">0</Timestamp><DateUtc dt:dt="string">2017-07-20T11:08:44Z</DateUtc></StartTime><FrequencyChanges><FrequencyChange><Frequency dt:dt="r8">3328125</Frequency><Timestamp dt:dt="r8">1451640252</Timestamp><Current dt:dt="r…	59.94	1	right	1452284255	07-20-2017	13:08:44		male	343	{RIGHTARROW}	42							0	987966	987795	{RIGHTARROW}	171	986673	986210	963	right4,8	20	10	322	mask20	0	987778	1	987578	eqm10_NoEyeNmodel1_dir	90	H	gazeCOD	GazeCoDxp	1	400	0	987277	4	987177
GazeCoD_1Model_male	21	2	27	<?xml version="1.0"?>\n<Clock xmlns:dt="urn:schemas-microsoft-com:datatypes"><Description dt:dt="string">E-Prime Primary Realtime Clock</Description><StartTime><Timestamp dt:dt="int">0</Timestamp><DateUtc dt:dt="string">2017-07-20T11:08:44Z</DateUtc></StartTime><FrequencyChanges><FrequencyChange><Frequency dt:dt="r8">3328125</Frequency><Timestamp dt:dt="r8">1451640252</Timestamp><Current dt:dt="r…	59.94	1	right	1452284255	07-20-2017	13:08:44		male	344	{RIGHTARROW}	77							0	989622	989413	{RIGHTARROW}	209	988300	987978	822	right8	33	10	323	mask33	0	989396	0	989196	eqm10_NoEyeNmodel1_dir	90	HV	gazeCOD	GazeCoDxp	1	400	0	988896	-4	988796
GazeCoD_1Model_male	21	2	27	<?xml version="1.0"?>\n<Clock xmlns:dt="urn:schemas-microsoft-com:datatypes"><Description dt:dt="string">E-Prime Primary Realtime Clock</Description><StartTime><Timestamp dt:dt="int">0</Timestamp><DateUtc dt:dt="string">2017-07-20T11:08:44Z</DateUtc></StartTime><FrequencyChanges><FrequencyChange><Frequency dt:dt="r8">3328125</Frequency><Timestamp dt:dt="r8">1451640252</Timestamp><Current dt:dt="r…	59.94	1	right	1452284255	07-20-2017	13:08:44		male	345	{RIGHTARROW}	46							0	991518	991232	{RIGHTARROW}	286	990116	989647	969	right1,6	18	10	324	mask18	0	991215	1	991015	eqm10_NoEyeNmodel1_dir	90	H	gazeCOD	GazeCoDxp	1	400	0	990714	-2	990614
GazeCoD_1Model_male	21	2	27	<?xml version="1.0"?>\n<Clock xmlns:dt="urn:schemas-microsoft-com:datatypes"><Description dt:dt="string">E-Prime Primary Realtime Clock</Description><StartTime><Timestamp dt:dt="int">0</Timestamp><DateUtc dt:dt="string">2017-07-20T11:08:44Z</DateUtc></StartTime><FrequencyChanges><FrequencyChange><Frequency dt:dt="r8">3328125</Frequency><Timestamp dt:dt="r8">1451640252</Timestamp><Current dt:dt="r…	59.94	1	right	1452284255	07-20-2017	13:08:44		male	346	{LEFTARROW}	55							0	993358	993033	{LEFTARROW}	325	991921	991532	889	left6,4	5	10	325	mask5	0	993017	1	992817	eqm10_NoEyeNmodel1_dir	0	V	gazeCOD	GazeCoDxp	1	400	0	992516	-5	992416
GazeCoD_1Model_male	21	2	27	<?xml version="1.0"?>\n<Clock xmlns:dt="urn:schemas-microsoft-com:datatypes"><Description dt:dt="string">E-Prime Primary Realtime Clock</Description><StartTime><Timestamp dt:dt="int">0</Timestamp><DateUtc dt:dt="string">2017-07-20T11:08:44Z</DateUtc></StartTime><FrequencyChanges><FrequencyChange><Frequency dt:dt="r8">3328125</Frequency><Timestamp dt:dt="r8">1451640252</Timestamp><Current dt:dt="r…	59.94	1	right	1452284255	07-20-2017	13:08:44		male	347	{LEFTARROW}	49							0	995038	994852	{DOWNARROW}	186	993737	993384	853	left1,6	2	10	326	mask2	0	994835	0	994635	eqm10_NoEyeNmodel1_dir	0	V	gazeCOD	GazeCoDxp	0	400	0	994335	-2	994235
GazeCoD_1Model_male	21	2	27	<?xml version="1.0"?>\n<Clock xmlns:dt="urn:schemas-microsoft-com:datatypes"><Description dt:dt="string">E-Prime Primary Realtime Clock</Description><StartTime><Timestamp dt:dt="int">0</Timestamp><DateUtc dt:dt="string">2017-07-20T11:08:44Z</DateUtc></StartTime><FrequencyChanges><FrequencyChange><Frequency dt:dt="r8">3328125</Frequency><Timestamp dt:dt="r8">1451640252</Timestamp><Current dt:dt="r…	59.94	1	right	1452284255	07-20-2017	13:08:44		male	348	{RIGHTARROW}	77							0	996774	996637	{RIGHTARROW}	137	995524	995052	972	right8	22	10	327	mask22	0	996620	0	996420	eqm10_NoEyeNmodel1_dir	90	H	gazeCOD	GazeCoDxp	1	400	0	996120	-4	996020
GazeCoD_1Model_male	21	2	27	<?xml version="1.0"?>\n<Clock xmlns:dt="urn:schemas-microsoft-com:datatypes"><Description dt:dt="string">E-Prime Primary Realtime Clock</Description><StartTime><Timestamp dt:dt="int">0</Timestamp><DateUtc dt:dt="string">2017-07-20T11:08:44Z</DateUtc></StartTime><FrequencyChanges><FrequencyChange><Frequency dt:dt="r8">3328125</Frequency><Timestamp dt:dt="r8">1451640252</Timestamp><Current dt:dt="r…	59.94	1	right	1452284255	07-20-2017	13:08:44		male	349	{LEFTARROW}	51							0	998574	998172	{DOWNARROW}	402	997056	996787	769	left3,2	25	10	328	mask25	0	998155	0	997955	eqm10_NoEyeNmodel1_dir	90	HV	gazeCOD	GazeCoDxp	0	400	0	997655	-1	997555
GazeCoD_1Model_male	21	2	27	<?xml version="1.0"?>\n<Clock xmlns:dt="urn:schemas-microsoft-com:datatypes"><Description dt:dt="string">E-Prime Primary Realtime Clock</Description><StartTime><Timestamp dt:dt="int">0</Timestamp><DateUtc dt:dt="string">2017-07-20T11:08:44Z</DateUtc></StartTime><FrequencyChanges><FrequencyChange><Frequency dt:dt="r8">3328125</Frequency><Timestamp dt:dt="r8">1451640252</Timestamp><Current dt:dt="r…	59.94	1	right	1452284255	07-20-2017	13:08:44		male	350	{LEFTARROW}	55							0	1000694	1000207	{DOWNARROW}	487	999083	998589	994	left6,4	16	10	329	mask16	0	1000190	0	999990	eqm10_NoEyeNmodel1_dir	90	H	gazeCOD	GazeCoDxp	0	400	0	999690	7	999590
GazeCoD_1Model_male	21	2	27	<?xml version="1.0"?>\n<Clock xmlns:dt="urn:schemas-microsoft-com:datatypes"><Description dt:dt="string">E-Prime Primary Realtime Clock</Description><StartTime><Timestamp dt:dt="int">0</Timestamp><DateUtc dt:dt="string">2017-07-20T11:08:44Z</DateUtc></StartTime><FrequencyChanges><FrequencyChange><Frequency dt:dt="r8">3328125</Frequency><Timestamp dt:dt="r8">1451640252</Timestamp><Current dt:dt="r…	59.94	1	right	1452284255	07-20-2017	13:08:44		male	351	{LEFTARROW}	55							0	1002478	1002259	{LEFTARROW}	219	1001145	1000708	937	left6,4	27	10	330	mask27	0	1002242	0	1002042	eqm10_NoEyeNmodel1_dir	90	HV	gazeCOD	GazeCoDxp	1	400	0	1001742	-3	1001642
GazeCoD_1Model_male	21	2	27	<?xml version="1.0"?>\n<Clock xmlns:dt="urn:schemas-microsoft-com:datatypes"><Description dt:dt="string">E-Prime Primary Realtime Clock</Description><StartTime><Timestamp dt:dt="int">0</Timestamp><DateUtc dt:dt="string">2017-07-20T11:08:44Z</DateUtc></StartTime><FrequencyChanges><FrequencyChange><Frequency dt:dt="r8">3328125</Frequency><Timestamp dt:dt="r8">1451640252</Timestamp><Current dt:dt="r…	59.94	1	right	1452284255	07-20-2017	13:08:44		male	352	{LEFTARROW}	49							0	1015422	1014739	{LEFTARROW}	683	1013623	1013254	869	left1,6	2	11	331	mask2	0	1014722	1	1014522	eqm10_NoEyeNmodel1_dir	0	V	gazeCOD	GazeCoDxp	1	400	0	1014221	-2	1014121
GazeCoD_1Model_male	21	2	27	<?xml version="1.0"?>\n<Clock xmlns:dt="urn:schemas-microsoft-com:datatypes"><Description dt:dt="string">E-Prime Primary Realtime Clock</Description><StartTime><Timestamp dt:dt="int">0</Timestamp><DateUtc dt:dt="string">2017-07-20T11:08:44Z</DateUtc></StartTime><FrequencyChanges><FrequencyChange><Frequency dt:dt="r8">3328125</Frequency><Timestamp dt:dt="r8">1451640252</Timestamp><Current dt:dt="r…	59.94	1	right	1452284255	07-20-2017	13:08:44		male	353	{LEFTARROW}	55							0	1017254	1016824	{LEFTARROW}	430	1015711	1015439	772	left6,4	5	11	332	mask5	0	1016807	0	1016607	eqm10_NoEyeNmodel1_dir	0	V	gazeCOD	GazeCoDxp	1	400	0	1016307	-4	1016207
GazeCoD_1Model_male	21	2	27	<?xml version="1.0"?>\n<Clock xmlns:dt="urn:schemas-microsoft-com:datatypes"><Description dt:dt="string">E-Prime Primary Realtime Clock</Description><StartTime><Timestamp dt:dt="int">0</Timestamp><DateUtc dt:dt="string">2017-07-20T11:08:44Z</DateUtc></StartTime><FrequencyChanges><FrequencyChange><Frequency dt:dt="r8">3328125</Frequency><Timestamp dt:dt="r8">1451640252</Timestamp><Current dt:dt="r…	59.94	1	right	1452284255	07-20-2017	13:08:44		male	354	{LEFTARROW}	53							0	1019094	1018759	{DOWNARROW}	335	1017642	1017275	867	left4,8	15	11	333	mask15	0	1018742	0	1018542	eqm10_NoEyeNmodel1_dir	90	H	gazeCOD	GazeCoDxp	0	400	0	1018242	0	1018142
GazeCoD_1Model_male	21	2	27	<?xml version="1.0"?>\n<Clock xmlns:dt="urn:schemas-microsoft-com:datatypes"><Description dt:dt="string">E-Prime Primary Realtime Clock</Description><StartTime><Timestamp dt:dt="int">0</Timestamp><DateUtc dt:dt="string">2017-07-20T11:08:44Z</DateUtc></StartTime><FrequencyChanges><FrequencyChange><Frequency dt:dt="r8">3328125</Frequency><Timestamp dt:dt="r8">1451640252</Timestamp><Current dt:dt="r…	59.94	1	right	1452284255	07-20-2017	13:08:44		male	355	{LEFTARROW}	51							0	1020854	1020511	{DOWNARROW}	343	1019392	1019110	782	left3,2	25	11	334	mask25	0	1020494	0	1020294	eqm10_NoEyeNmodel1_dir	90	HV	gazeCOD	GazeCoDxp	0	400	0	1019994	2	1019894
GazeCoD_1Model_male	21	2	27	<?xml version="1.0"?>\n<Clock xmlns:dt="urn:schemas-microsoft-com:datatypes"><Description dt:dt="string">E-Prime Primary Realtime Clock</Description><StartTime><Timestamp dt:dt="int">0</Timestamp><DateUtc dt:dt="string">2017-07-20T11:08:44Z</DateUtc></StartTime><FrequencyChanges><FrequencyChange><Frequency dt:dt="r8">3328125</Frequency><Timestamp dt:dt="r8">1451640252</Timestamp><Current dt:dt="r…	59.94	1	right	1452284255	07-20-2017	13:08:44		male	356	{LEFTARROW}	53							0	1023118	1022396	{LEFTARROW}	722	1021272	1020878	894	left4,8	4	11	335	mask4	0	1022379	0	1022179	eqm10_NoEyeNmodel1_dir	0	V	gazeCOD	GazeCoDxp	1	400	0	1021879	7	1021779
GazeCoD_1Model_male	21	2	27	<?xml version="1.0"?>\n<Clock xmlns:dt="urn:schemas-microsoft-com:datatypes"><Description dt:dt="string">E-Prime Primary Realtime Clock</Description><StartTime><Timestamp dt:dt="int">0</Timestamp><DateUtc dt:dt="string">2017-07-20T11:08:44Z</DateUtc></StartTime><FrequencyChanges><FrequencyChange><Frequency dt:dt="r8">3328125</Frequency><Timestamp dt:dt="r8">1451640252</Timestamp><Current dt:dt="r…	59.94	1	right	1452284255	07-20-2017	13:08:44		male	357	{RIGHTARROW}	40							0	1024782	1024632	{RIGHTARROW}	150	1023518	1023130	888	right6,4	32	11	336	mask32	0	1024615	0	1024415	eqm10_NoEyeNmodel1_dir	90	HV	gazeCOD	GazeCoDxp	1	400	0	1024115	-3	1024015
GazeCoD_1Model_male	21	2	27	<?xml version="1.0"?>\n<Clock xmlns:dt="urn:schemas-microsoft-com:datatypes"><Description dt:dt="string">E-Prime Primary Realtime Clock</Description><StartTime><Timestamp dt:dt="int">0</Timestamp><DateUtc dt:dt="string">2017-07-20T11:08:44Z</DateUtc></StartTime><FrequencyChanges><FrequencyChange><Frequency dt:dt="r8">3328125</Frequency><Timestamp dt:dt="r8">1451640252</Timestamp><Current dt:dt="r…	59.94	1	right	1452284255	07-20-2017	13:08:44		male	358	{RIGHTARROW}	77							0	1026686	1026300	{RIGHTARROW}	386	1025177	1024799	878	right8	11	11	337	mask11	0	1026283	0	1026083	eqm10_NoEyeNmodel1_dir	0	V	gazeCOD	GazeCoDxp	1	400	0	1025783	6	1025683
GazeCoD_1Model_male	21	2	27	<?xml version="1.0"?>\n<Clock xmlns:dt="urn:schemas-microsoft-com:datatypes"><Description dt:dt="string">E-Prime Primary Realtime Clock</Description><StartTime><Timestamp dt:dt="int">0</Timestamp><DateUtc dt:dt="string">2017-07-20T11:08:44Z</DateUtc></StartTime><FrequencyChanges><FrequencyChange><Frequency dt:dt="r8">3328125</Frequency><Timestamp dt:dt="r8">1451640252</Timestamp><Current dt:dt="r…	59.94	1	right	1452284255	07-20-2017	13:08:44		male	359	{RIGHTARROW}	42							0	1028854	1028169	{DOWNARROW}	685	1027056	1026701	855	right4,8	9	11	338	mask9	0	1028152	0	1027952	eqm10_NoEyeNmodel1_dir	0	V	gazeCOD	GazeCoDxp	0	400	0	1027652	-4	1027552
GazeCoD_1Model_male	21	2	27	<?xml version="1.0"?>\n<Clock xmlns:dt="urn:schemas-microsoft-com:datatypes"><Description dt:dt="string">E-Prime Primary Realtime Clock</Description><StartTime><Timestamp dt:dt="int">0</Timestamp><DateUtc dt:dt="string">2017-07-20T11:08:44Z</DateUtc></StartTime><FrequencyChanges><FrequencyChange><Frequency dt:dt="r8">3328125</Frequency><Timestamp dt:dt="r8">1451640252</Timestamp><Current dt:dt="r…	59.94	1	right	1452284255	07-20-2017	13:08:44		male	360	{LEFTARROW}	55							0	1031246	1030388	{LEFTARROW}	858	1029263	1028870	893	left6,4	16	11	339	mask16	0	1030371	1	1030171	eqm10_NoEyeNmodel1_dir	90	H	gazeCOD	GazeCoDxp	1	400	0	1029870	7	1029770
GazeCoD_1Model_male	21	2	27	<?xml version="1.0"?>\n<Clock xmlns:dt="urn:schemas-microsoft-com:datatypes"><Description dt:dt="string">E-Prime Primary Realtime Clock</Description><StartTime><Timestamp dt:dt="int">0</Timestamp><DateUtc dt:dt="string">2017-07-20T11:08:44Z</DateUtc></StartTime><FrequencyChanges><FrequencyChange><Frequency dt:dt="r8">3328125</Frequency><Timestamp dt:dt="r8">1451640252</Timestamp><Current dt:dt="r…	59.94	1	right	1452284255	07-20-2017	13:08:44		male	361	{RIGHTARROW}	46							0	1033246	1032890	{DOWNARROW}	356	1031763	1031272	991	right1,6	7	11	340	mask7	0	1032873	0	1032673	eqm10_NoEyeNmodel1_dir	0	V	gazeCOD	GazeCoDxp	0	400	0	1032373	10	1032273
GazeCoD_1Model_male	21	2	27	<?xml version="1.0"?>\n<Clock xmlns:dt="urn:schemas-microsoft-com:datatypes"><Description dt:dt="string">E-Prime Primary Realtime Clock</Description><StartTime><Timestamp dt:dt="int">0</Timestamp><DateUtc dt:dt="string">2017-07-20T11:08:44Z</DateUtc></StartTime><FrequencyChanges><FrequencyChange><Frequency dt:dt="r8">3328125</Frequency><Timestamp dt:dt="r8">1451640252</Timestamp><Current dt:dt="r…	59.94	1	right	1452284255	07-20-2017	13:08:44		male	362	{LEFTARROW}	78							0	1035126	1034742	{LEFTARROW}	384	1033626	1033257	869	left8	28	11	341	mask28	0	1034725	0	1034525	eqm10_NoEyeNmodel1_dir	90	HV	gazeCOD	GazeCoDxp	1	400	0	1034225	-1	1034125
GazeCoD_1Model_male	21	2	27	<?xml version="1.0"?>\n<Clock xmlns:dt="urn:schemas-microsoft-com:datatypes"><Description dt:dt="string">E-Prime Primary Realtime Clock</Description><StartTime><Timestamp dt:dt="int">0</Timestamp><DateUtc dt:dt="string">2017-07-20T11:08:44Z</DateUtc></StartTime><FrequencyChanges><FrequencyChange><Frequency dt:dt="r8">3328125</Frequency><Timestamp dt:dt="r8">1451640252</Timestamp><Current dt:dt="r…	59.94	1	right	1452284255	07-20-2017	13:08:44		male	363	{RIGHTARROW}	44							0	1036830	1036527	{DOWNARROW}	303	1035400	1035143	757	right3,2	8	11	342	mask8	0	1036510	0	1036310	eqm10_NoEyeNmodel1_dir	0	V	gazeCOD	GazeCoDxp	0	400	0	1036010	10	1035910
GazeCoD_1Model_male	21	2	27	<?xml version="1.0"?>\n<Clock xmlns:dt="urn:schemas-microsoft-com:datatypes"><Description dt:dt="string">E-Prime Primary Realtime Clock</Description><StartTime><Timestamp dt:dt="int">0</Timestamp><DateUtc dt:dt="string">2017-07-20T11:08:44Z</DateUtc></StartTime><FrequencyChanges><FrequencyChange><Frequency dt:dt="r8">3328125</Frequency><Timestamp dt:dt="r8">1451640252</Timestamp><Current dt:dt="r…	59.94	1	right	1452284255	07-20-2017	13:08:44		male	364	{RIGHTARROW}	77							0	1038654	1038463	{RIGHTARROW}	191	1037335	1036844	991	right8	22	11	343	mask22	0	1038446	1	1038246	eqm10_NoEyeNmodel1_dir	90	H	gazeCOD	GazeCoDxp	1	400	0	1037945	10	1037845
GazeCoD_1Model_male	21	2	27	<?xml version="1.0"?>\n<Clock xmlns:dt="urn:schemas-microsoft-com:datatypes"><Description dt:dt="string">E-Prime Primary Realtime Clock</Description><StartTime><Timestamp dt:dt="int">0</Timestamp><DateUtc dt:dt="string">2017-07-20T11:08:44Z</DateUtc></StartTime><FrequencyChanges><FrequencyChange><Frequency dt:dt="r8">3328125</Frequency><Timestamp dt:dt="r8">1451640252</Timestamp><Current dt:dt="r…	59.94	1	right	1452284255	07-20-2017	13:08:44		male	365	{LEFTARROW}	78							0	1040774	1040098	{RIGHTARROW}	676	1038984	1038680	804	left8	17	11	344	mask17	0	1040081	1	1039881	eqm10_NoEyeNmodel1_dir	90	H	gazeCOD	GazeCoDxp	0	400	0	1039580	-4	1039480
GazeCoD_1Model_male	21	2	27	<?xml version="1.0"?>\n<Clock xmlns:dt="urn:schemas-microsoft-com:datatypes"><Description dt:dt="string">E-Prime Primary Realtime Clock</Description><StartTime><Timestamp dt:dt="int">0</Timestamp><DateUtc dt:dt="string">2017-07-20T11:08:44Z</DateUtc></StartTime><FrequencyChanges><FrequencyChange><Frequency dt:dt="r8">3328125</Frequency><Timestamp dt:dt="r8">1451640252</Timestamp><Current dt:dt="r…	59.94	1	right	1452284255	07-20-2017	13:08:44		male	366	{LEFTARROW}	55							0	1042758	1042300	{LEFTARROW}	458	1041182	1040798	884	left6,4	27	11	345	mask27	0	1042283	0	1042083	eqm10_NoEyeNmodel1_dir	90	HV	gazeCOD	GazeCoDxp	1	400	0	1041783	1	1041683
GazeCoD_1Model_male	21	2	27	<?xml version="1.0"?>\n<Clock xmlns:dt="urn:schemas-microsoft-com:datatypes"><Description dt:dt="string">E-Prime Primary Realtime Clock</Description><StartTime><Timestamp dt:dt="int">0</Timestamp><DateUtc dt:dt="string">2017-07-20T11:08:44Z</DateUtc></StartTime><FrequencyChanges><FrequencyChange><Frequency dt:dt="r8">3328125</Frequency><Timestamp dt:dt="r8">1451640252</Timestamp><Current dt:dt="r…	59.94	1	right	1452284255	07-20-2017	13:08:44		male	367	{RIGHTARROW}	44							0	1044654	1044402	{DOWNARROW}	252	1043279	1042784	995	right3,2	30	11	346	mask30	0	1044385	0	1044185	eqm10_NoEyeNmodel1_dir	90	HV	gazeCOD	GazeCoDxp	0	400	0	1043885	6	1043785
GazeCoD_1Model_male	21	2	27	<?xml version="1.0"?>\n<Clock xmlns:dt="urn:schemas-microsoft-com:datatypes"><Description dt:dt="string">E-Prime Primary Realtime Clock</Description><StartTime><Timestamp dt:dt="int">0</Timestamp><DateUtc dt:dt="string">2017-07-20T11:08:44Z</DateUtc></StartTime><FrequencyChanges><FrequencyChange><Frequency dt:dt="r8">3328125</Frequency><Timestamp dt:dt="r8">1451640252</Timestamp><Current dt:dt="r…	59.94	1	right	1452284255	07-20-2017	13:08:44		male	368	{DOWNARROW}	79							0	1046470	1046087	{RIGHTARROW}	383	1044971	1044669	802	DG0	12	11	347	mask12	0	1046070	0	1045870	eqm10_NoEyeNmodel1_dir	90	H	gazeCOD	GazeCoDxp	0	400	0	1045570	-1	1045470
GazeCoD_1Model_male	21	2	27	<?xml version="1.0"?>\n<Clock xmlns:dt="urn:schemas-microsoft-com:datatypes"><Description dt:dt="string">E-Prime Primary Realtime Clock</Description><StartTime><Timestamp dt:dt="int">0</Timestamp><DateUtc dt:dt="string">2017-07-20T11:08:44Z</DateUtc></StartTime><FrequencyChanges><FrequencyChange><Frequency dt:dt="r8">3328125</Frequency><Timestamp dt:dt="r8">1451640252</Timestamp><Current dt:dt="r…	59.94	1	right	1452284255	07-20-2017	13:08:44		male	369	{LEFTARROW}	53							0	1048158	1047905	{DOWNARROW}	253	1046791	1046487	804	left4,8	26	11	348	mask26	0	1047889	1	1047689	eqm10_NoEyeNmodel1_dir	90	HV	gazeCOD	GazeCoDxp	0	400	0	1047388	-3	1047288
GazeCoD_1Model_male	21	2	27	<?xml version="1.0"?>\n<Clock xmlns:dt="urn:schemas-microsoft-com:datatypes"><Description dt:dt="string">E-Prime Primary Realtime Clock</Description><StartTime><Timestamp dt:dt="int">0</Timestamp><DateUtc dt:dt="string">2017-07-20T11:08:44Z</DateUtc></StartTime><FrequencyChanges><FrequencyChange><Frequency dt:dt="r8">3328125</Frequency><Timestamp dt:dt="r8">1451640252</Timestamp><Current dt:dt="r…	59.94	1	right	1452284255	07-20-2017	13:08:44		male	370	{RIGHTARROW}	42							0	1049998	1049774	{RIGHTARROW}	224	1048649	1048172	977	right4,8	20	11	349	mask20	0	1049757	0	1049557	eqm10_NoEyeNmodel1_dir	90	H	gazeCOD	GazeCoDxp	1	400	0	1049257	8	1049157
GazeCoD_1Model_male	21	2	27	<?xml version="1.0"?>\n<Clock xmlns:dt="urn:schemas-microsoft-com:datatypes"><Description dt:dt="string">E-Prime Primary Realtime Clock</Description><StartTime><Timestamp dt:dt="int">0</Timestamp><DateUtc dt:dt="string">2017-07-20T11:08:44Z</DateUtc></StartTime><FrequencyChanges><FrequencyChange><Frequency dt:dt="r8">3328125</Frequency><Timestamp dt:dt="r8">1451640252</Timestamp><Current dt:dt="r…	59.94	1	right	1452284255	07-20-2017	13:08:44		male	371	{LEFTARROW}	49							0	1052086	1051626	{DOWNARROW}	460	1050507	1050024	983	left1,6	13	11	350	mask13	0	1051609	0	1051409	eqm10_NoEyeNmodel1_dir	90	H	gazeCOD	GazeCoDxp	0	400	0	1051109	2	1051009
GazeCoD_1Model_male	21	2	27	<?xml version="1.0"?>\n<Clock xmlns:dt="urn:schemas-microsoft-com:datatypes"><Description dt:dt="string">E-Prime Primary Realtime Clock</Description><StartTime><Timestamp dt:dt="int">0</Timestamp><DateUtc dt:dt="string">2017-07-20T11:08:44Z</DateUtc></StartTime><FrequencyChanges><FrequencyChange><Frequency dt:dt="r8">3328125</Frequency><Timestamp dt:dt="r8">1451640252</Timestamp><Current dt:dt="r…	59.94	1	right	1452284255	07-20-2017	13:08:44		male	372	{RIGHTARROW}	42							0	1054078	1053678	{RIGHTARROW}	400	1052561	1052110	951	right4,8	31	11	351	mask31	0	1053661	0	1053461	eqm10_NoEyeNmodel1_dir	90	HV	gazeCOD	GazeCoDxp	1	400	0	1053161	0	1053061
GazeCoD_1Model_male	21	2	27	<?xml version="1.0"?>\n<Clock xmlns:dt="urn:schemas-microsoft-com:datatypes"><Description dt:dt="string">E-Prime Primary Realtime Clock</Description><StartTime><Timestamp dt:dt="int">0</Timestamp><DateUtc dt:dt="string">2017-07-20T11:08:44Z</DateUtc></StartTime><FrequencyChanges><FrequencyChange><Frequency dt:dt="r8">3328125</Frequency><Timestamp dt:dt="r8">1451640252</Timestamp><Current dt:dt="r…	59.94	1	right	1452284255	07-20-2017	13:08:44		male	373	{RIGHTARROW}	77							0	1055814	1055513	{RIGHTARROW}	301	1054396	1054095	801	right8	33	11	352	mask33	0	1055496	0	1055296	eqm10_NoEyeNmodel1_dir	90	HV	gazeCOD	GazeCoDxp	1	400	0	1054996	0	1054896
GazeCoD_1Model_male	21	2	27	<?xml version="1.0"?>\n<Clock xmlns:dt="urn:schemas-microsoft-com:datatypes"><Description dt:dt="string">E-Prime Primary Realtime Clock</Description><StartTime><Timestamp dt:dt="int">0</Timestamp><DateUtc dt:dt="string">2017-07-20T11:08:44Z</DateUtc></StartTime><FrequencyChanges><FrequencyChange><Frequency dt:dt="r8">3328125</Frequency><Timestamp dt:dt="r8">1451640252</Timestamp><Current dt:dt="r…	59.94	1	right	1452284255	07-20-2017	13:08:44		male	374	{LEFTARROW}	49							0	1057822	1057448	{DOWNARROW}	374	1056328	1055830	998	left1,6	24	11	353	mask24	0	1057432	1	1057232	eqm10_NoEyeNmodel1_dir	90	HV	gazeCOD	GazeCoDxp	0	400	0	1056931	3	1056831
GazeCoD_1Model_male	21	2	27	<?xml version="1.0"?>\n<Clock xmlns:dt="urn:schemas-microsoft-com:datatypes"><Description dt:dt="string">E-Prime Primary Realtime Clock</Description><StartTime><Timestamp dt:dt="int">0</Timestamp><DateUtc dt:dt="string">2017-07-20T11:08:44Z</DateUtc></StartTime><FrequencyChanges><FrequencyChange><Frequency dt:dt="r8">3328125</Frequency><Timestamp dt:dt="r8">1451640252</Timestamp><Current dt:dt="r…	59.94	1	right	1452284255	07-20-2017	13:08:44		male	375	{RIGHTARROW}	44							0	1059534	1059234	{RIGHTARROW}	300	1058111	1057833	778	right3,2	19	11	354	mask19	0	1059217	1	1059017	eqm10_NoEyeNmodel1_dir	90	H	gazeCOD	GazeCoDxp	1	400	0	1058716	5	1058616
GazeCoD_1Model_male	21	2	27	<?xml version="1.0"?>\n<Clock xmlns:dt="urn:schemas-microsoft-com:datatypes"><Description dt:dt="string">E-Prime Primary Realtime Clock</Description><StartTime><Timestamp dt:dt="int">0</Timestamp><DateUtc dt:dt="string">2017-07-20T11:08:44Z</DateUtc></StartTime><FrequencyChanges><FrequencyChange><Frequency dt:dt="r8">3328125</Frequency><Timestamp dt:dt="r8">1451640252</Timestamp><Current dt:dt="r…	59.94	1	right	1452284255	07-20-2017	13:08:44		male	376	{RIGHTARROW}	40							0	1061334	1061119	{DOWNARROW}	215	1059993	1059551	942	right6,4	10	11	355	mask10	0	1061102	0	1060902	eqm10_NoEyeNmodel1_dir	0	V	gazeCOD	GazeCoDxp	0	400	0	1060602	9	1060502
GazeCoD_1Model_male	21	2	27	<?xml version="1.0"?>\n<Clock xmlns:dt="urn:schemas-microsoft-com:datatypes"><Description dt:dt="string">E-Prime Primary Realtime Clock</Description><StartTime><Timestamp dt:dt="int">0</Timestamp><DateUtc dt:dt="string">2017-07-20T11:08:44Z</DateUtc></StartTime><FrequencyChanges><FrequencyChange><Frequency dt:dt="r8">3328125</Frequency><Timestamp dt:dt="r8">1451640252</Timestamp><Current dt:dt="r…	59.94	1	right	1452284255	07-20-2017	13:08:44		male	377	{LEFTARROW}	78							0	1063118	1062837	{LEFTARROW}	281	1061715	1061352	863	left8	6	11	356	mask6	0	1062820	0	1062620	eqm10_NoEyeNmodel1_dir	0	V	gazeCOD	GazeCoDxp	1	400	0	1062320	5	1062220
GazeCoD_1Model_male	21	2	27	<?xml version="1.0"?>\n<Clock xmlns:dt="urn:schemas-microsoft-com:datatypes"><Description dt:dt="string">E-Prime Primary Realtime Clock</Description><StartTime><Timestamp dt:dt="int">0</Timestamp><DateUtc dt:dt="string">2017-07-20T11:08:44Z</DateUtc></StartTime><FrequencyChanges><FrequencyChange><Frequency dt:dt="r8">3328125</Frequency><Timestamp dt:dt="r8">1451640252</Timestamp><Current dt:dt="r…	59.94	1	right	1452284255	07-20-2017	13:08:44		male	378	{DOWNARROW}	79							0	1065030	1064656	{DOWNARROW}	374	1063534	1063138	896	DG0	23	11	357	mask23	0	1064639	1	1064439	eqm10_NoEyeNmodel1_dir	90	HV	gazeCOD	GazeCoDxp	1	400	0	1064138	4	1064038
GazeCoD_1Model_male	21	2	27	<?xml version="1.0"?>\n<Clock xmlns:dt="urn:schemas-microsoft-com:datatypes"><Description dt:dt="string">E-Prime Primary Realtime Clock</Description><StartTime><Timestamp dt:dt="int">0</Timestamp><DateUtc dt:dt="string">2017-07-20T11:08:44Z</DateUtc></StartTime><FrequencyChanges><FrequencyChange><Frequency dt:dt="r8">3328125</Frequency><Timestamp dt:dt="r8">1451640252</Timestamp><Current dt:dt="r…	59.94	1	right	1452284255	07-20-2017	13:08:44		male	379	{RIGHTARROW}	46							0	1067302	1066624	{RIGHTARROW}	678	1065498	1065056	942	right1,6	29	11	358	mask29	0	1066608	1	1066408	eqm10_NoEyeNmodel1_dir	90	HV	gazeCOD	GazeCoDxp	1	400	0	1066107	9	1066007
GazeCoD_1Model_male	21	2	27	<?xml version="1.0"?>\n<Clock xmlns:dt="urn:schemas-microsoft-com:datatypes"><Description dt:dt="string">E-Prime Primary Realtime Clock</Description><StartTime><Timestamp dt:dt="int">0</Timestamp><DateUtc dt:dt="string">2017-07-20T11:08:44Z</DateUtc></StartTime><FrequencyChanges><FrequencyChange><Frequency dt:dt="r8">3328125</Frequency><Timestamp dt:dt="r8">1451640252</Timestamp><Current dt:dt="r…	59.94	1	right	1452284255	07-20-2017	13:08:44		male	380	{LEFTARROW}	51							0	1069470	1068843	{DOWNARROW}	627	1067729	1067325	904	left3,2	14	11	359	mask14	0	1068826	0	1068626	eqm10_NoEyeNmodel1_dir	90	H	gazeCOD	GazeCoDxp	0	400	0	1068326	-3	1068226
GazeCoD_1Model_male	21	2	27	<?xml version="1.0"?>\n<Clock xmlns:dt="urn:schemas-microsoft-com:datatypes"><Description dt:dt="string">E-Prime Primary Realtime Clock</Description><StartTime><Timestamp dt:dt="int">0</Timestamp><DateUtc dt:dt="string">2017-07-20T11:08:44Z</DateUtc></StartTime><FrequencyChanges><FrequencyChange><Frequency dt:dt="r8">3328125</Frequency><Timestamp dt:dt="r8">1451640252</Timestamp><Current dt:dt="r…	59.94	1	right	1452284255	07-20-2017	13:08:44		male	381	{RIGHTARROW}	40							0	1071166	1070979	{RIGHTARROW}	187	1069866	1069494	872	right6,4	21	11	360	mask21	0	1070962	1	1070762	eqm10_NoEyeNmodel1_dir	90	H	gazeCOD	GazeCoDxp	1	400	0	1070461	-5	1070361
GazeCoD_1Model_male	21	2	27	<?xml version="1.0"?>\n<Clock xmlns:dt="urn:schemas-microsoft-com:datatypes"><Description dt:dt="string">E-Prime Primary Realtime Clock</Description><StartTime><Timestamp dt:dt="int">0</Timestamp><DateUtc dt:dt="string">2017-07-20T11:08:44Z</DateUtc></StartTime><FrequencyChanges><FrequencyChange><Frequency dt:dt="r8">3328125</Frequency><Timestamp dt:dt="r8">1451640252</Timestamp><Current dt:dt="r…	59.94	1	right	1452284255	07-20-2017	13:08:44		male	382	{DOWNARROW}	79							0	1072982	1072731	{DOWNARROW}	251	1071613	1071179	934	DG0	1	11	361	mask1	0	1072714	1	1072514	eqm10_NoEyeNmodel1_dir	0	V	gazeCOD	GazeCoDxp	1	400	0	1072213	0	1072113
GazeCoD_1Model_male	21	2	27	<?xml version="1.0"?>\n<Clock xmlns:dt="urn:schemas-microsoft-com:datatypes"><Description dt:dt="string">E-Prime Primary Realtime Clock</Description><StartTime><Timestamp dt:dt="int">0</Timestamp><DateUtc dt:dt="string">2017-07-20T11:08:44Z</DateUtc></StartTime><FrequencyChanges><FrequencyChange><Frequency dt:dt="r8">3328125</Frequency><Timestamp dt:dt="r8">1451640252</Timestamp><Current dt:dt="r…	59.94	1	right	1452284255	07-20-2017	13:08:44		male	383	{LEFTARROW}	51							0	1074798	1074416	{DOWNARROW}	382	1073299	1072997	802	left3,2	3	11	362	mask3	0	1074399	1	1074199	eqm10_NoEyeNmodel1_dir	0	V	gazeCOD	GazeCoDxp	0	400	0	1073898	-1	1073798
GazeCoD_1Model_male	21	2	27	<?xml version="1.0"?>\n<Clock xmlns:dt="urn:schemas-microsoft-com:datatypes"><Description dt:dt="string">E-Prime Primary Realtime Clock</Description><StartTime><Timestamp dt:dt="int">0</Timestamp><DateUtc dt:dt="string">2017-07-20T11:08:44Z</DateUtc></StartTime><FrequencyChanges><FrequencyChange><Frequency dt:dt="r8">3328125</Frequency><Timestamp dt:dt="r8">1451640252</Timestamp><Current dt:dt="r…	59.94	1	right	1452284255	07-20-2017	13:08:44		male	384	{RIGHTARROW}	46							0	1076686	1076384	{RIGHTARROW}	302	1075268	1074816	952	right1,6	18	11	363	mask18	0	1076367	0	1076167	eqm10_NoEyeNmodel1_dir	90	H	gazeCOD	GazeCoDxp	1	400	0	1075867	-1	1075767
GazeCoD_1Model_male	21	2	27	<?xml version="1.0"?>\n<Clock xmlns:dt="urn:schemas-microsoft-com:datatypes"><Description dt:dt="string">E-Prime Primary Realtime Clock</Description><StartTime><Timestamp dt:dt="int">0</Timestamp><DateUtc dt:dt="string">2017-07-20T11:08:44Z</DateUtc></StartTime><FrequencyChanges><FrequencyChange><Frequency dt:dt="r8">3328125</Frequency><Timestamp dt:dt="r8">1451640252</Timestamp><Current dt:dt="r…	59.94	1	right	1452284255	07-20-2017	13:08:44		male	385	{LEFTARROW}	51							0	1078574	1078203	{DOWNARROW}	371	1077088	1076701	887	left3,2	3	12	364	mask3	0	1078186	1	1077986	eqm10_NoEyeNmodel1_dir	0	V	gazeCOD	GazeCoDxp	0	400	0	1077685	-3	1077585
GazeCoD_1Model_male	21	2	27	<?xml version="1.0"?>\n<Clock xmlns:dt="urn:schemas-microsoft-com:datatypes"><Description dt:dt="string">E-Prime Primary Realtime Clock</Description><StartTime><Timestamp dt:dt="int">0</Timestamp><DateUtc dt:dt="string">2017-07-20T11:08:44Z</DateUtc></StartTime><FrequencyChanges><FrequencyChange><Frequency dt:dt="r8">3328125</Frequency><Timestamp dt:dt="r8">1451640252</Timestamp><Current dt:dt="r…	59.94	1	right	1452284255	07-20-2017	13:08:44		male	386	{RIGHTARROW}	77							0	1080262	1080105	{RIGHTARROW}	157	1078979	1078586	893	right8	22	12	365	mask22	0	1080088	1	1079888	eqm10_NoEyeNmodel1_dir	90	H	gazeCOD	GazeCoDxp	1	400	0	1079587	8	1079487
GazeCoD_1Model_male	21	2	27	<?xml version="1.0"?>\n<Clock xmlns:dt="urn:schemas-microsoft-com:datatypes"><Description dt:dt="string">E-Prime Primary Realtime Clock</Description><StartTime><Timestamp dt:dt="int">0</Timestamp><DateUtc dt:dt="string">2017-07-20T11:08:44Z</DateUtc></StartTime><FrequencyChanges><FrequencyChange><Frequency dt:dt="r8">3328125</Frequency><Timestamp dt:dt="r8">1451640252</Timestamp><Current dt:dt="r…	59.94	1	right	1452284255	07-20-2017	13:08:44		male	387	{RIGHTARROW}	46							0	1081982	1081756	{DOWNARROW}	226	1080636	1080288	848	right1,6	7	12	366	mask7	0	1081739	0	1081539	eqm10_NoEyeNmodel1_dir	0	V	gazeCOD	GazeCoDxp	0	400	0	1081239	3	1081139
GazeCoD_1Model_male	21	2	27	<?xml version="1.0"?>\n<Clock xmlns:dt="urn:schemas-microsoft-com:datatypes"><Description dt:dt="string">E-Prime Primary Realtime Clock</Description><StartTime><Timestamp dt:dt="int">0</Timestamp><DateUtc dt:dt="string">2017-07-20T11:08:44Z</DateUtc></StartTime><FrequencyChanges><FrequencyChange><Frequency dt:dt="r8">3328125</Frequency><Timestamp dt:dt="r8">1451640252</Timestamp><Current dt:dt="r…	59.94	1	right	1452284255	07-20-2017	13:08:44		male	388	{RIGHTARROW}	46							0	1083622	1083458	{DOWNARROW}	164	1082334	1082007	827	right1,6	29	12	367	mask29	0	1083441	0	1083241	eqm10_NoEyeNmodel1_dir	90	HV	gazeCOD	GazeCoDxp	0	400	0	1082941	7	1082841
GazeCoD_1Model_male	21	2	27	<?xml version="1.0"?>\n<Clock xmlns:dt="urn:schemas-microsoft-com:datatypes"><Description dt:dt="string">E-Prime Primary Realtime Clock</Description><StartTime><Timestamp dt:dt="int">0</Timestamp><DateUtc dt:dt="string">2017-07-20T11:08:44Z</DateUtc></StartTime><FrequencyChanges><FrequencyChange><Frequency dt:dt="r8">3328125</Frequency><Timestamp dt:dt="r8">1451640252</Timestamp><Current dt:dt="r…	59.94	1	right	1452284255	07-20-2017	13:08:44		male	389	{RIGHTARROW}	40							0	1085510	1085160	{RIGHTARROW}	350	1084048	1083642	906	right6,4	32	12	368	mask32	0	1085143	0	1084943	eqm10_NoEyeNmodel1_dir	90	HV	gazeCOD	GazeCoDxp	1	400	0	1084643	-5	1084543
GazeCoD_1Model_male	21	2	27	<?xml version="1.0"?>\n<Clock xmlns:dt="urn:schemas-microsoft-com:datatypes"><Description dt:dt="string">E-Prime Primary Realtime Clock</Description><StartTime><Timestamp dt:dt="int">0</Timestamp><DateUtc dt:dt="string">2017-07-20T11:08:44Z</DateUtc></StartTime><FrequencyChanges><FrequencyChange><Frequency dt:dt="r8">3328125</Frequency><Timestamp dt:dt="r8">1451640252</Timestamp><Current dt:dt="r…	59.94	1	right	1452284255	07-20-2017	13:08:44		male	390	{RIGHTARROW}	77							0	1087310	1087078	{RIGHTARROW}	232	1085953	1085527	926	right8	11	12	369	mask11	0	1087061	0	1086861	eqm10_NoEyeNmodel1_dir	0	V	gazeCOD	GazeCoDxp	1	400	0	1086561	8	1086461
GazeCoD_1Model_male	21	2	27	<?xml version="1.0"?>\n<Clock xmlns:dt="urn:schemas-microsoft-com:datatypes"><Description dt:dt="string">E-Prime Primary Realtime Clock</Description><StartTime><Timestamp dt:dt="int">0</Timestamp><DateUtc dt:dt="string">2017-07-20T11:08:44Z</DateUtc></StartTime><FrequencyChanges><FrequencyChange><Frequency dt:dt="r8">3328125</Frequency><Timestamp dt:dt="r8">1451640252</Timestamp><Current dt:dt="r…	59.94	1	right	1452284255	07-20-2017	13:08:44		male	391	{RIGHTARROW}	42							0	1089310	1088780	{RIGHTARROW}	530	1087656	1087329	827	right4,8	31	12	370	mask31	0	1088763	0	1088563	eqm10_NoEyeNmodel1_dir	90	HV	gazeCOD	GazeCoDxp	1	400	0	1088263	7	1088163
GazeCoD_1Model_male	21	2	27	<?xml version="1.0"?>\n<Clock xmlns:dt="urn:schemas-microsoft-com:datatypes"><Description dt:dt="string">E-Prime Primary Realtime Clock</Description><StartTime><Timestamp dt:dt="int">0</Timestamp><DateUtc dt:dt="string">2017-07-20T11:08:44Z</DateUtc></StartTime><FrequencyChanges><FrequencyChange><Frequency dt:dt="r8">3328125</Frequency><Timestamp dt:dt="r8">1451640252</Timestamp><Current dt:dt="r…	59.94	1	right	1452284255	07-20-2017	13:08:44		male	392	{DOWNARROW}	79							0	1091262	1090866	{RIGHTARROW}	396	1089749	1089331	918	DG0	12	12	371	mask12	0	1090849	1	1090649	eqm10_NoEyeNmodel1_dir	90	H	gazeCOD	GazeCoDxp	0	400	0	1090348	-1	1090248
GazeCoD_1Model_male	21	2	27	<?xml version="1.0"?>\n<Clock xmlns:dt="urn:schemas-microsoft-com:datatypes"><Description dt:dt="string">E-Prime Primary Realtime Clock</Description><StartTime><Timestamp dt:dt="int">0</Timestamp><DateUtc dt:dt="string">2017-07-20T11:08:44Z</DateUtc></StartTime><FrequencyChanges><FrequencyChange><Frequency dt:dt="r8">3328125</Frequency><Timestamp dt:dt="r8">1451640252</Timestamp><Current dt:dt="r…	59.94	1	right	1452284255	07-20-2017	13:08:44		male	393	{LEFTARROW}	49							0	1093262	1092884	{DOWNARROW}	378	1091759	1091283	976	left1,6	24	12	372	mask24	0	1092867	0	1092667	eqm10_NoEyeNmodel1_dir	90	HV	gazeCOD	GazeCoDxp	0	400	0	1092367	8	1092267
GazeCoD_1Model_male	21	2	27	<?xml version="1.0"?>\n<Clock xmlns:dt="urn:schemas-microsoft-com:datatypes"><Description dt:dt="string">E-Prime Primary Realtime Clock</Description><StartTime><Timestamp dt:dt="int">0</Timestamp><DateUtc dt:dt="string">2017-07-20T11:08:44Z</DateUtc></StartTime><FrequencyChanges><FrequencyChange><Frequency dt:dt="r8">3328125</Frequency><Timestamp dt:dt="r8">1451640252</Timestamp><Current dt:dt="r…	59.94	1	right	1452284255	07-20-2017	13:08:44		male	394	{LEFTARROW}	55							0	1095150	1094803	{DOWNARROW}	347	1093676	1093285	891	left6,4	27	12	373	mask27	0	1094786	0	1094586	eqm10_NoEyeNmodel1_dir	90	HV	gazeCOD	GazeCoDxp	0	400	0	1094286	10	1094186
GazeCoD_1Model_male	21	2	27	<?xml version="1.0"?>\n<Clock xmlns:dt="urn:schemas-microsoft-com:datatypes"><Description dt:dt="string">E-Prime Primary Realtime Clock</Description><StartTime><Timestamp dt:dt="int">0</Timestamp><DateUtc dt:dt="string">2017-07-20T11:08:44Z</DateUtc></StartTime><FrequencyChanges><FrequencyChange><Frequency dt:dt="r8">3328125</Frequency><Timestamp dt:dt="r8">1451640252</Timestamp><Current dt:dt="r…	59.94	1	right	1452284255	07-20-2017	13:08:44		male	395	{LEFTARROW}	53							0	1096918	1096588	{LEFTARROW}	330	1095471	1095170	801	left4,8	4	12	374	mask4	0	1096571	0	1096371	eqm10_NoEyeNmodel1_dir	0	V	gazeCOD	GazeCoDxp	1	400	0	1096071	0	1095971
GazeCoD_1Model_male	21	2	27	<?xml version="1.0"?>\n<Clock xmlns:dt="urn:schemas-microsoft-com:datatypes"><Description dt:dt="string">E-Prime Primary Realtime Clock</Description><StartTime><Timestamp dt:dt="int">0</Timestamp><DateUtc dt:dt="string">2017-07-20T11:08:44Z</DateUtc></StartTime><FrequencyChanges><FrequencyChange><Frequency dt:dt="r8">3328125</Frequency><Timestamp dt:dt="r8">1451640252</Timestamp><Current dt:dt="r…	59.94	1	right	1452284255	07-20-2017	13:08:44		male	396	{LEFTARROW}	55							0	1098750	1098373	{LEFTARROW}	377	1097249	1096938	811	left6,4	16	12	375	mask16	0	1098356	0	1098156	eqm10_NoEyeNmodel1_dir	90	H	gazeCOD	GazeCoDxp	1	400	0	1097856	7	1097756
GazeCoD_1Model_male	21	2	27	<?xml version="1.0"?>\n<Clock xmlns:dt="urn:schemas-microsoft-com:datatypes"><Description dt:dt="string">E-Prime Primary Realtime Clock</Description><StartTime><Timestamp dt:dt="int">0</Timestamp><DateUtc dt:dt="string">2017-07-20T11:08:44Z</DateUtc></StartTime><FrequencyChanges><FrequencyChange><Frequency dt:dt="r8">3328125</Frequency><Timestamp dt:dt="r8">1451640252</Timestamp><Current dt:dt="r…	59.94	1	right	1452284255	07-20-2017	13:08:44		male	397	{LEFTARROW}	53							0	1100638	1100292	{LEFTARROW}	346	1099171	1098774	897	left4,8	15	12	376	mask15	0	1100275	1	1100075	eqm10_NoEyeNmodel1_dir	90	H	gazeCOD	GazeCoDxp	1	400	0	1099774	3	1099674
GazeCoD_1Model_male	21	2	27	<?xml version="1.0"?>\n<Clock xmlns:dt="urn:schemas-microsoft-com:datatypes"><Description dt:dt="string">E-Prime Primary Realtime Clock</Description><StartTime><Timestamp dt:dt="int">0</Timestamp><DateUtc dt:dt="string">2017-07-20T11:08:44Z</DateUtc></StartTime><FrequencyChanges><FrequencyChange><Frequency dt:dt="r8">3328125</Frequency><Timestamp dt:dt="r8">1451640252</Timestamp><Current dt:dt="r…	59.94	1	right	1452284255	07-20-2017	13:08:44		male	398	{RIGHTARROW}	44							0	1102582	1102077	{LEFTARROW}	505	1100952	1100659	793	right3,2	19	12	377	mask19	0	1102060	0	1101860	eqm10_NoEyeNmodel1_dir	90	H	gazeCOD	GazeCoDxp	0	400	0	1101560	8	1101460
GazeCoD_1Model_male	21	2	27	<?xml version="1.0"?>\n<Clock xmlns:dt="urn:schemas-microsoft-com:datatypes"><Description dt:dt="string">E-Prime Primary Realtime Clock</Description><StartTime><Timestamp dt:dt="int">0</Timestamp><DateUtc dt:dt="string">2017-07-20T11:08:44Z</DateUtc></StartTime><FrequencyChanges><FrequencyChange><Frequency dt:dt="r8">3328125</Frequency><Timestamp dt:dt="r8">1451640252</Timestamp><Current dt:dt="r…	59.94	1	right	1452284255	07-20-2017	13:08:44		male	399	{LEFTARROW}	78							0	1104862	1103962	{LEFTARROW}	900	1102849	1102594	755	left8	17	12	378	mask17	0	1103945	0	1103745	eqm10_NoEyeNmodel1_dir	90	H	gazeCOD	GazeCoDxp	1	400	0	1103445	-4	1103345
GazeCoD_1Model_male	21	2	27	<?xml version="1.0"?>\n<Clock xmlns:dt="urn:schemas-microsoft-com:datatypes"><Description dt:dt="string">E-Prime Primary Realtime Clock</Description><StartTime><Timestamp dt:dt="int">0</Timestamp><DateUtc dt:dt="string">2017-07-20T11:08:44Z</DateUtc></StartTime><FrequencyChanges><FrequencyChange><Frequency dt:dt="r8">3328125</Frequency><Timestamp dt:dt="r8">1451640252</Timestamp><Current dt:dt="r…	59.94	1	right	1452284255	07-20-2017	13:08:44		male	400	{DOWNARROW}	79							0	1106790	1106481	{DOWNARROW}	309	1105367	1104880	987	DG0	23	12	379	mask23	0	1106464	0	1106264	eqm10_NoEyeNmodel1_dir	90	HV	gazeCOD	GazeCoDxp	1	400	0	1105964	-3	1105864
GazeCoD_1Model_male	21	2	27	<?xml version="1.0"?>\n<Clock xmlns:dt="urn:schemas-microsoft-com:datatypes"><Description dt:dt="string">E-Prime Primary Realtime Clock</Description><StartTime><Timestamp dt:dt="int">0</Timestamp><DateUtc dt:dt="string">2017-07-20T11:08:44Z</DateUtc></StartTime><FrequencyChanges><FrequencyChange><Frequency dt:dt="r8">3328125</Frequency><Timestamp dt:dt="r8">1451640252</Timestamp><Current dt:dt="r…	59.94	1	right	1452284255	07-20-2017	13:08:44		male	401	{RIGHTARROW}	44							0	1108510	1108300	{DOWNARROW}	210	1107184	1106815	869	right3,2	8	12	380	mask8	0	1108283	0	1108083	eqm10_NoEyeNmodel1_dir	0	V	gazeCOD	GazeCoDxp	0	400	0	1107783	-1	1107683
GazeCoD_1Model_male	21	2	27	<?xml version="1.0"?>\n<Clock xmlns:dt="urn:schemas-microsoft-com:datatypes"><Description dt:dt="string">E-Prime Primary Realtime Clock</Description><StartTime><Timestamp dt:dt="int">0</Timestamp><DateUtc dt:dt="string">2017-07-20T11:08:44Z</DateUtc></StartTime><FrequencyChanges><FrequencyChange><Frequency dt:dt="r8">3328125</Frequency><Timestamp dt:dt="r8">1451640252</Timestamp><Current dt:dt="r…	59.94	1	right	1452284255	07-20-2017	13:08:44		male	402	{RIGHTARROW}	40							0	1110230	1110002	{RIGHTARROW}	228	1108884	1108533	851	right6,4	21	12	381	mask21	0	1109985	1	1109785	eqm10_NoEyeNmodel1_dir	90	H	gazeCOD	GazeCoDxp	1	400	0	1109484	0	1109384
GazeCoD_1Model_male	21	2	27	<?xml version="1.0"?>\n<Clock xmlns:dt="urn:schemas-microsoft-com:datatypes"><Description dt:dt="string">E-Prime Primary Realtime Clock</Description><StartTime><Timestamp dt:dt="int">0</Timestamp><DateUtc dt:dt="string">2017-07-20T11:08:44Z</DateUtc></StartTime><FrequencyChanges><FrequencyChange><Frequency dt:dt="r8">3328125</Frequency><Timestamp dt:dt="r8">1451640252</Timestamp><Current dt:dt="r…	59.94	1	right	1452284255	07-20-2017	13:08:44		male	403	{RIGHTARROW}	40							0	1111926	1111753	{DOWNARROW}	173	1110633	1110252	881	right6,4	10	12	382	mask10	0	1111736	0	1111536	eqm10_NoEyeNmodel1_dir	0	V	gazeCOD	GazeCoDxp	0	400	0	1111236	3	1111136
GazeCoD_1Model_male	21	2	27	<?xml version="1.0"?>\n<Clock xmlns:dt="urn:schemas-microsoft-com:datatypes"><Description dt:dt="string">E-Prime Primary Realtime Clock</Description><StartTime><Timestamp dt:dt="int">0</Timestamp><DateUtc dt:dt="string">2017-07-20T11:08:44Z</DateUtc></StartTime><FrequencyChanges><FrequencyChange><Frequency dt:dt="r8">3328125</Frequency><Timestamp dt:dt="r8">1451640252</Timestamp><Current dt:dt="r…	59.94	1	right	1452284255	07-20-2017	13:08:44		male	404	{LEFTARROW}	55							0	1113798	1113522	{DOWNARROW}	276	1112395	1111937	958	left6,4	5	12	383	mask5	0	1113505	1	1113305	eqm10_NoEyeNmodel1_dir	0	V	gazeCOD	GazeCoDxp	0	400	0	1113004	9	1112904
GazeCoD_1Model_male	21	2	27	<?xml version="1.0"?>\n<Clock xmlns:dt="urn:schemas-microsoft-com:datatypes"><Description dt:dt="string">E-Prime Primary Realtime Clock</Description><StartTime><Timestamp dt:dt="int">0</Timestamp><DateUtc dt:dt="string">2017-07-20T11:08:44Z</DateUtc></StartTime><FrequencyChanges><FrequencyChange><Frequency dt:dt="r8">3328125</Frequency><Timestamp dt:dt="r8">1451640252</Timestamp><Current dt:dt="r…	59.94	1	right	1452284255	07-20-2017	13:08:44		male	405	{LEFTARROW}	51							0	1115654	1115424	{LEFTARROW}	230	1114310	1113822	988	left3,2	14	12	384	mask14	0	1115407	1	1115207	eqm10_NoEyeNmodel1_dir	90	H	gazeCOD	GazeCoDxp	1	400	0	1114906	-4	1114806
GazeCoD_1Model_male	21	2	27	<?xml version="1.0"?>\n<Clock xmlns:dt="urn:schemas-microsoft-com:datatypes"><Description dt:dt="string">E-Prime Primary Realtime Clock</Description><StartTime><Timestamp dt:dt="int">0</Timestamp><DateUtc dt:dt="string">2017-07-20T11:08:44Z</DateUtc></StartTime><FrequencyChanges><FrequencyChange><Frequency dt:dt="r8">3328125</Frequency><Timestamp dt:dt="r8">1451640252</Timestamp><Current dt:dt="r…	59.94	1	right	1452284255	07-20-2017	13:08:44		male	406	{LEFTARROW}	49							0	1118030	1117059	{LEFTARROW}	971	1115940	1115674	766	left1,6	13	12	385	mask13	0	1117042	1	1116842	eqm10_NoEyeNmodel1_dir	90	H	gazeCOD	GazeCoDxp	1	400	0	1116541	1	1116441
GazeCoD_1Model_male	21	2	27	<?xml version="1.0"?>\n<Clock xmlns:dt="urn:schemas-microsoft-com:datatypes"><Description dt:dt="string">E-Prime Primary Realtime Clock</Description><StartTime><Timestamp dt:dt="int">0</Timestamp><DateUtc dt:dt="string">2017-07-20T11:08:44Z</DateUtc></StartTime><FrequencyChanges><FrequencyChange><Frequency dt:dt="r8">3328125</Frequency><Timestamp dt:dt="r8">1451640252</Timestamp><Current dt:dt="r…	59.94	1	right	1452284255	07-20-2017	13:08:44		male	407	{LEFTARROW}	49							0	1139918	1139114	{DOWNARROW}	804	1137999	1137746	753	left1,6	2	12	386	mask2	0	1139097	0	1138897	eqm10_NoEyeNmodel1_dir	0	V	gazeCOD	GazeCoDxp	0	400	0	1138597	-2	1138497
GazeCoD_1Model_male	21	2	27	<?xml version="1.0"?>\n<Clock xmlns:dt="urn:schemas-microsoft-com:datatypes"><Description dt:dt="string">E-Prime Primary Realtime Clock</Description><StartTime><Timestamp dt:dt="int">0</Timestamp><DateUtc dt:dt="string">2017-07-20T11:08:44Z</DateUtc></StartTime><FrequencyChanges><FrequencyChange><Frequency dt:dt="r8">3328125</Frequency><Timestamp dt:dt="r8">1451640252</Timestamp><Current dt:dt="r…	59.94	1	right	1452284255	07-20-2017	13:08:44		male	408	{RIGHTARROW}	42							0	1141718	1141400	{DOWNARROW}	318	1140278	1139932	846	right4,8	9	12	387	mask9	0	1141383	0	1141183	eqm10_NoEyeNmodel1_dir	0	V	gazeCOD	GazeCoDxp	0	400	0	1140883	5	1140783
GazeCoD_1Model_male	21	2	27	<?xml version="1.0"?>\n<Clock xmlns:dt="urn:schemas-microsoft-com:datatypes"><Description dt:dt="string">E-Prime Primary Realtime Clock</Description><StartTime><Timestamp dt:dt="int">0</Timestamp><DateUtc dt:dt="string">2017-07-20T11:08:44Z</DateUtc></StartTime><FrequencyChanges><FrequencyChange><Frequency dt:dt="r8">3328125</Frequency><Timestamp dt:dt="r8">1451640252</Timestamp><Current dt:dt="r…	59.94	1	right	1452284255	07-20-2017	13:08:44		male	409	{RIGHTARROW}	46							0	1143726	1143268	{RIGHTARROW}	458	1142153	1141734	919	right1,6	18	12	388	mask18	0	1143252	1	1143052	eqm10_NoEyeNmodel1_dir	90	H	gazeCOD	GazeCoDxp	1	400	0	1142751	-2	1142651
GazeCoD_1Model_male	21	2	27	<?xml version="1.0"?>\n<Clock xmlns:dt="urn:schemas-microsoft-com:datatypes"><Description dt:dt="string">E-Prime Primary Realtime Clock</Description><StartTime><Timestamp dt:dt="int">0</Timestamp><DateUtc dt:dt="string">2017-07-20T11:08:44Z</DateUtc></StartTime><FrequencyChanges><FrequencyChange><Frequency dt:dt="r8">3328125</Frequency><Timestamp dt:dt="r8">1451640252</Timestamp><Current dt:dt="r…	59.94	1	right	1452284255	07-20-2017	13:08:44		male	410	{LEFTARROW}	53							0	1146542	1145321	{LEFTARROW}	1221	1144194	1143752	942	left4,8	26	12	389	mask26	0	1145304	1	1145104	eqm10_NoEyeNmodel1_dir	90	HV	gazeCOD	GazeCoDxp	1	400	0	1144803	9	1144703
GazeCoD_1Model_male	21	2	27	<?xml version="1.0"?>\n<Clock xmlns:dt="urn:schemas-microsoft-com:datatypes"><Description dt:dt="string">E-Prime Primary Realtime Clock</Description><StartTime><Timestamp dt:dt="int">0</Timestamp><DateUtc dt:dt="string">2017-07-20T11:08:44Z</DateUtc></StartTime><FrequencyChanges><FrequencyChange><Frequency dt:dt="r8">3328125</Frequency><Timestamp dt:dt="r8">1451640252</Timestamp><Current dt:dt="r…	59.94	1	right	1452284255	07-20-2017	13:08:44		male	411	{RIGHTARROW}	44							0	1148574	1147990	{DOWNARROW}	584	1146868	1146555	813	right3,2	30	12	390	mask30	0	1147973	0	1147773	eqm10_NoEyeNmodel1_dir	90	HV	gazeCOD	GazeCoDxp	0	400	0	1147473	5	1147373
GazeCoD_1Model_male	21	2	27	<?xml version="1.0"?>\n<Clock xmlns:dt="urn:schemas-microsoft-com:datatypes"><Description dt:dt="string">E-Prime Primary Realtime Clock</Description><StartTime><Timestamp dt:dt="int">0</Timestamp><DateUtc dt:dt="string">2017-07-20T11:08:44Z</DateUtc></StartTime><FrequencyChanges><FrequencyChange><Frequency dt:dt="r8">3328125</Frequency><Timestamp dt:dt="r8">1451640252</Timestamp><Current dt:dt="r…	59.94	1	right	1452284255	07-20-2017	13:08:44		male	412	{RIGHTARROW}	42							0	1150590	1150192	{RIGHTARROW}	398	1149072	1148591	981	right4,8	20	12	391	mask20	0	1150175	0	1149975	eqm10_NoEyeNmodel1_dir	90	H	gazeCOD	GazeCoDxp	1	400	0	1149675	3	1149575
GazeCoD_1Model_male	21	2	27	<?xml version="1.0"?>\n<Clock xmlns:dt="urn:schemas-microsoft-com:datatypes"><Description dt:dt="string">E-Prime Primary Realtime Clock</Description><StartTime><Timestamp dt:dt="int">0</Timestamp><DateUtc dt:dt="string">2017-07-20T11:08:44Z</DateUtc></StartTime><FrequencyChanges><FrequencyChange><Frequency dt:dt="r8">3328125</Frequency><Timestamp dt:dt="r8">1451640252</Timestamp><Current dt:dt="r…	59.94	1	right	1452284255	07-20-2017	13:08:44		male	413	{LEFTARROW}	51							0	1153550	1152177	{LEFTARROW}	1373	1151062	1150609	953	left3,2	25	12	392	mask25	0	1152161	1	1151961	eqm10_NoEyeNmodel1_dir	90	HV	gazeCOD	GazeCoDxp	1	400	0	1151660	-2	1151560
GazeCoD_1Model_male	21	2	27	<?xml version="1.0"?>\n<Clock xmlns:dt="urn:schemas-microsoft-com:datatypes"><Description dt:dt="string">E-Prime Primary Realtime Clock</Description><StartTime><Timestamp dt:dt="int">0</Timestamp><DateUtc dt:dt="string">2017-07-20T11:08:44Z</DateUtc></StartTime><FrequencyChanges><FrequencyChange><Frequency dt:dt="r8">3328125</Frequency><Timestamp dt:dt="r8">1451640252</Timestamp><Current dt:dt="r…	59.94	1	right	1452284255	07-20-2017	13:08:44		male	414	{LEFTARROW}	78							0	1155382	1154964	{LEFTARROW}	418	1153847	1153562	785	left8	6	12	393	mask6	0	1154947	1	1154747	eqm10_NoEyeNmodel1_dir	0	V	gazeCOD	GazeCoDxp	1	400	0	1154446	-1	1154346
GazeCoD_1Model_male	21	2	27	<?xml version="1.0"?>\n<Clock xmlns:dt="urn:schemas-microsoft-com:datatypes"><Description dt:dt="string">E-Prime Primary Realtime Clock</Description><StartTime><Timestamp dt:dt="int">0</Timestamp><DateUtc dt:dt="string">2017-07-20T11:08:44Z</DateUtc></StartTime><FrequencyChanges><FrequencyChange><Frequency dt:dt="r8">3328125</Frequency><Timestamp dt:dt="r8">1451640252</Timestamp><Current dt:dt="r…	59.94	1	right	1452284255	07-20-2017	13:08:44		male	415	{LEFTARROW}	78							0	1157142	1156765	{LEFTARROW}	377	1155647	1155397	750	left8	28	12	394	mask28	0	1156749	1	1156549	eqm10_NoEyeNmodel1_dir	90	HV	gazeCOD	GazeCoDxp	1	400	0	1156248	1	1156148
GazeCoD_1Model_male	21	2	27	<?xml version="1.0"?>\n<Clock xmlns:dt="urn:schemas-microsoft-com:datatypes"><Description dt:dt="string">E-Prime Primary Realtime Clock</Description><StartTime><Timestamp dt:dt="int">0</Timestamp><DateUtc dt:dt="string">2017-07-20T11:08:44Z</DateUtc></StartTime><FrequencyChanges><FrequencyChange><Frequency dt:dt="r8">3328125</Frequency><Timestamp dt:dt="r8">1451640252</Timestamp><Current dt:dt="r…	59.94	1	right	1452284255	07-20-2017	13:08:44		male	416	{RIGHTARROW}	77							0	1158862	1158667	{RIGHTARROW}	195	1157556	1157166	890	right8	33	12	395	mask33	0	1158650	-1	1158450	eqm10_NoEyeNmodel1_dir	90	HV	gazeCOD	GazeCoDxp	1	400	0	1158151	-5	1158051
GazeCoD_1Model_male	21	2	27	<?xml version="1.0"?>\n<Clock xmlns:dt="urn:schemas-microsoft-com:datatypes"><Description dt:dt="string">E-Prime Primary Realtime Clock</Description><StartTime><Timestamp dt:dt="int">0</Timestamp><DateUtc dt:dt="string">2017-07-20T11:08:44Z</DateUtc></StartTime><FrequencyChanges><FrequencyChange><Frequency dt:dt="r8">3328125</Frequency><Timestamp dt:dt="r8">1451640252</Timestamp><Current dt:dt="r…	59.94	1	right	1452284255	07-20-2017	13:08:44		male	417	{DOWNARROW}	79							0	1160502	1160352	{DOWNARROW}	150	1159235	1158884	851	DG0	1	12	396	mask1	0	1160335	0	1160135	eqm10_NoEyeNmodel1_dir	0	V	gazeCOD	GazeCoDxp	1	400	0	1159835	0	1159735
GazeCoD_1Model_male	21	2	27	<?xml version="1.0"?>\n<Clock xmlns:dt="urn:schemas-microsoft-com:datatypes"><Description dt:dt="string">E-Prime Primary Realtime Clock</Description><StartTime><Timestamp dt:dt="int">0</Timestamp><DateUtc dt:dt="string">2017-07-20T11:08:44Z</DateUtc></StartTime><FrequencyChanges><FrequencyChange><Frequency dt:dt="r8">3328125</Frequency><Timestamp dt:dt="r8">1451640252</Timestamp><Current dt:dt="r…	59.94	1	right	1452284255	07-20-2017	13:08:44		male	418	{RIGHTARROW}	77							0	1162118	1161971	{RIGHTARROW}	147	1160855	1160519	836	right8	22	13	397	mask22	0	1161954	1	1161754	eqm10_NoEyeNmodel1_dir	90	H	gazeCOD	GazeCoDxp	1	400	0	1161453	-2	1161353
GazeCoD_1Model_male	21	2	27	<?xml version="1.0"?>\n<Clock xmlns:dt="urn:schemas-microsoft-com:datatypes"><Description dt:dt="string">E-Prime Primary Realtime Clock</Description><StartTime><Timestamp dt:dt="int">0</Timestamp><DateUtc dt:dt="string">2017-07-20T11:08:44Z</DateUtc></StartTime><FrequencyChanges><FrequencyChange><Frequency dt:dt="r8">3328125</Frequency><Timestamp dt:dt="r8">1451640252</Timestamp><Current dt:dt="r…	59.94	1	right	1452284255	07-20-2017	13:08:44		male	419	{RIGHTARROW}	46							0	1164182	1163639	{RIGHTARROW}	543	1162525	1162138	887	right1,6	18	13	398	mask18	0	1163622	0	1163422	eqm10_NoEyeNmodel1_dir	90	H	gazeCOD	GazeCoDxp	1	400	0	1163122	-3	1163022
GazeCoD_1Model_male	21	2	27	<?xml version="1.0"?>\n<Clock xmlns:dt="urn:schemas-microsoft-com:datatypes"><Description dt:dt="string">E-Prime Primary Realtime Clock</Description><StartTime><Timestamp dt:dt="int">0</Timestamp><DateUtc dt:dt="string">2017-07-20T11:08:44Z</DateUtc></StartTime><FrequencyChanges><FrequencyChange><Frequency dt:dt="r8">3328125</Frequency><Timestamp dt:dt="r8">1451640252</Timestamp><Current dt:dt="r…	59.94	1	right	1452284255	07-20-2017	13:08:44		male	420	{LEFTARROW}	51							0	1166238	1165808	{DOWNARROW}	430	1164692	1164206	986	left3,2	14	13	399	mask14	0	1165791	0	1165591	eqm10_NoEyeNmodel1_dir	90	H	gazeCOD	GazeCoDxp	0	400	0	1165291	-1	1165191
GazeCoD_1Model_male	21	2	27	<?xml version="1.0"?>\n<Clock xmlns:dt="urn:schemas-microsoft-com:datatypes"><Description dt:dt="string">E-Prime Primary Realtime Clock</Description><StartTime><Timestamp dt:dt="int">0</Timestamp><DateUtc dt:dt="string">2017-07-20T11:08:44Z</DateUtc></StartTime><FrequencyChanges><FrequencyChange><Frequency dt:dt="r8">3328125</Frequency><Timestamp dt:dt="r8">1451640252</Timestamp><Current dt:dt="r…	59.94	1	right	1452284255	07-20-2017	13:08:44		male	421	{DOWNARROW}	79							0	1167814	1167643	{DOWNARROW}	171	1166516	1166258	758	DG0	1	13	400	mask1	0	1167626	0	1167426	eqm10_NoEyeNmodel1_dir	0	V	gazeCOD	GazeCoDxp	1	400	0	1167126	10	1167026
GazeCoD_1Model_male	21	2	27	<?xml version="1.0"?>\n<Clock xmlns:dt="urn:schemas-microsoft-com:datatypes"><Description dt:dt="string">E-Prime Primary Realtime Clock</Description><StartTime><Timestamp dt:dt="int">0</Timestamp><DateUtc dt:dt="string">2017-07-20T11:08:44Z</DateUtc></StartTime><FrequencyChanges><FrequencyChange><Frequency dt:dt="r8">3328125</Frequency><Timestamp dt:dt="r8">1451640252</Timestamp><Current dt:dt="r…	59.94	1	right	1452284255	07-20-2017	13:08:44		male	422	{LEFTARROW}	55							0	1169734	1169361	{RIGHTARROW}	373	1168250	1167827	923	left6,4	16	13	401	mask16	0	1169345	0	1169145	eqm10_NoEyeNmodel1_dir	90	H	gazeCOD	GazeCoDxp	0	400	0	1168845	-5	1168745
GazeCoD_1Model_male	21	2	27	<?xml version="1.0"?>\n<Clock xmlns:dt="urn:schemas-microsoft-com:datatypes"><Description dt:dt="string">E-Prime Primary Realtime Clock</Description><StartTime><Timestamp dt:dt="int">0</Timestamp><DateUtc dt:dt="string">2017-07-20T11:08:44Z</DateUtc></StartTime><FrequencyChanges><FrequencyChange><Frequency dt:dt="r8">3328125</Frequency><Timestamp dt:dt="r8">1451640252</Timestamp><Current dt:dt="r…	59.94	1	right	1452284255	07-20-2017	13:08:44		male	423	{LEFTARROW}	55							0	1171478	1171313	{DOWNARROW}	165	1170200	1169745	955	left6,4	27	13	402	mask27	0	1171297	1	1171097	eqm10_NoEyeNmodel1_dir	90	HV	gazeCOD	GazeCoDxp	0	400	0	1170796	-4	1170696
GazeCoD_1Model_male	21	2	27	<?xml version="1.0"?>\n<Clock xmlns:dt="urn:schemas-microsoft-com:datatypes"><Description dt:dt="string">E-Prime Primary Realtime Clock</Description><StartTime><Timestamp dt:dt="int">0</Timestamp><DateUtc dt:dt="string">2017-07-20T11:08:44Z</DateUtc></StartTime><FrequencyChanges><FrequencyChange><Frequency dt:dt="r8">3328125</Frequency><Timestamp dt:dt="r8">1451640252</Timestamp><Current dt:dt="r…	59.94	1	right	1452284255	07-20-2017	13:08:44		male	424	{LEFTARROW}	78							0	1173326	1173015	{LEFTARROW}	311	1171897	1171497	900	left8	28	13	403	mask28	0	1172998	0	1172798	eqm10_NoEyeNmodel1_dir	90	HV	gazeCOD	GazeCoDxp	1	400	0	1172498	1	1172398
GazeCoD_1Model_male	21	2	27	<?xml version="1.0"?>\n<Clock xmlns:dt="urn:schemas-microsoft-com:datatypes"><Description dt:dt="string">E-Prime Primary Realtime Clock</Description><StartTime><Timestamp dt:dt="int">0</Timestamp><DateUtc dt:dt="string">2017-07-20T11:08:44Z</DateUtc></StartTime><FrequencyChanges><FrequencyChange><Frequency dt:dt="r8">3328125</Frequency><Timestamp dt:dt="r8">1451640252</Timestamp><Current dt:dt="r…	59.94	1	right	1452284255	07-20-2017	13:08:44		male	425	{RIGHTARROW}	42							0	1175022	1174867	{RIGHTARROW}	155	1173746	1173349	897	right4,8	20	13	404	mask20	0	1174850	0	1174650	eqm10_NoEyeNmodel1_dir	90	H	gazeCOD	GazeCoDxp	1	400	0	1174350	4	1174250
GazeCoD_1Model_male	21	2	27	<?xml version="1.0"?>\n<Clock xmlns:dt="urn:schemas-microsoft-com:datatypes"><Description dt:dt="string">E-Prime Primary Realtime Clock</Description><StartTime><Timestamp dt:dt="int">0</Timestamp><DateUtc dt:dt="string">2017-07-20T11:08:44Z</DateUtc></StartTime><FrequencyChanges><FrequencyChange><Frequency dt:dt="r8">3328125</Frequency><Timestamp dt:dt="r8">1451640252</Timestamp><Current dt:dt="r…	59.94	1	right	1452284255	07-20-2017	13:08:44		male	426	{DOWNARROW}	79							0	1176894	1176519	{RIGHTARROW}	375	1175396	1175034	862	DG0	12	13	405	mask12	0	1176502	1	1176302	eqm10_NoEyeNmodel1_dir	90	H	gazeCOD	GazeCoDxp	0	400	0	1176001	5	1175901
GazeCoD_1Model_male	21	2	27	<?xml version="1.0"?>\n<Clock xmlns:dt="urn:schemas-microsoft-com:datatypes"><Description dt:dt="string">E-Prime Primary Realtime Clock</Description><StartTime><Timestamp dt:dt="int">0</Timestamp><DateUtc dt:dt="string">2017-07-20T11:08:44Z</DateUtc></StartTime><FrequencyChanges><FrequencyChange><Frequency dt:dt="r8">3328125</Frequency><Timestamp dt:dt="r8">1451640252</Timestamp><Current dt:dt="r…	59.94	1	right	1452284255	07-20-2017	13:08:44		male	427	{LEFTARROW}	51							0	1179102	1178487	{LEFTARROW}	615	1177372	1176919	953	left3,2	25	13	406	mask25	0	1178470	0	1178270	eqm10_NoEyeNmodel1_dir	90	HV	gazeCOD	GazeCoDxp	1	400	0	1177970	-2	1177870
GazeCoD_1Model_male	21	2	27	<?xml version="1.0"?>\n<Clock xmlns:dt="urn:schemas-microsoft-com:datatypes"><Description dt:dt="string">E-Prime Primary Realtime Clock</Description><StartTime><Timestamp dt:dt="int">0</Timestamp><DateUtc dt:dt="string">2017-07-20T11:08:44Z</DateUtc></StartTime><FrequencyChanges><FrequencyChange><Frequency dt:dt="r8">3328125</Frequency><Timestamp dt:dt="r8">1451640252</Timestamp><Current dt:dt="r…	59.94	1	right	1452284255	07-20-2017	13:08:44		male	428	{RIGHTARROW}	42							0	1180718	1180506	{DOWNARROW}	212	1179382	1179121	761	right4,8	9	13	407	mask9	0	1180489	0	1180289	eqm10_NoEyeNmodel1_dir	0	V	gazeCOD	GazeCoDxp	0	400	0	1179989	7	1179889
GazeCoD_1Model_male	21	2	27	<?xml version="1.0"?>\n<Clock xmlns:dt="urn:schemas-microsoft-com:datatypes"><Description dt:dt="string">E-Prime Primary Realtime Clock</Description><StartTime><Timestamp dt:dt="int">0</Timestamp><DateUtc dt:dt="string">2017-07-20T11:08:44Z</DateUtc></StartTime><FrequencyChanges><FrequencyChange><Frequency dt:dt="r8">3328125</Frequency><Timestamp dt:dt="r8">1451640252</Timestamp><Current dt:dt="r…	59.94	1	right	1452284255	07-20-2017	13:08:44		male	429	{LEFTARROW}	53							0	1182558	1182191	{DOWNARROW}	367	1181077	1180740	837	left4,8	15	13	408	mask15	0	1182174	0	1181974	eqm10_NoEyeNmodel1_dir	90	H	gazeCOD	GazeCoDxp	0	400	0	1181674	-3	1181574
GazeCoD_1Model_male	21	2	27	<?xml version="1.0"?>\n<Clock xmlns:dt="urn:schemas-microsoft-com:datatypes"><Description dt:dt="string">E-Prime Primary Realtime Clock</Description><StartTime><Timestamp dt:dt="int">0</Timestamp><DateUtc dt:dt="string">2017-07-20T11:08:44Z</DateUtc></StartTime><FrequencyChanges><FrequencyChange><Frequency dt:dt="r8">3328125</Frequency><Timestamp dt:dt="r8">1451640252</Timestamp><Current dt:dt="r…	59.94	1	right	1452284255	07-20-2017	13:08:44		male	430	{RIGHTARROW}	44							0	1184278	1184160	{RIGHTARROW}	118	1183040	1182575	965	right3,2	19	13	409	mask19	0	1184143	1	1183943	eqm10_NoEyeNmodel1_dir	90	H	gazeCOD	GazeCoDxp	1	400	0	1183642	2	1183542
GazeCoD_1Model_male	21	2	27	<?xml version="1.0"?>\n<Clock xmlns:dt="urn:schemas-microsoft-com:datatypes"><Description dt:dt="string">E-Prime Primary Realtime Clock</Description><StartTime><Timestamp dt:dt="int">0</Timestamp><DateUtc dt:dt="string">2017-07-20T11:08:44Z</DateUtc></StartTime><FrequencyChanges><FrequencyChange><Frequency dt:dt="r8">3328125</Frequency><Timestamp dt:dt="r8">1451640252</Timestamp><Current dt:dt="r…	59.94	1	right	1452284255	07-20-2017	13:08:44		male	431	{LEFTARROW}	51							0	1186150	1185728	{LEFTARROW}	422	1184612	1184293	819	left3,2	3	13	410	mask3	0	1185711	0	1185511	eqm10_NoEyeNmodel1_dir	0	V	gazeCOD	GazeCoDxp	1	400	0	1185211	-1	1185111
GazeCoD_1Model_male	21	2	27	<?xml version="1.0"?>\n<Clock xmlns:dt="urn:schemas-microsoft-com:datatypes"><Description dt:dt="string">E-Prime Primary Realtime Clock</Description><StartTime><Timestamp dt:dt="int">0</Timestamp><DateUtc dt:dt="string">2017-07-20T11:08:44Z</DateUtc></StartTime><FrequencyChanges><FrequencyChange><Frequency dt:dt="r8">3328125</Frequency><Timestamp dt:dt="r8">1451640252</Timestamp><Current dt:dt="r…	59.94	1	right	1452284255	07-20-2017	13:08:44		male	432	{LEFTARROW}	49							0	1188310	1187563	{DOWNARROW}	747	1186452	1186162	790	left1,6	2	13	411	mask2	0	1187546	-1	1187346	eqm10_NoEyeNmodel1_dir	0	V	gazeCOD	GazeCoDxp	0	400	0	1187047	-5	1186947
GazeCoD_1Model_male	21	2	27	<?xml version="1.0"?>\n<Clock xmlns:dt="urn:schemas-microsoft-com:datatypes"><Description dt:dt="string">E-Prime Primary Realtime Clock</Description><StartTime><Timestamp dt:dt="int">0</Timestamp><DateUtc dt:dt="string">2017-07-20T11:08:44Z</DateUtc></StartTime><FrequencyChanges><FrequencyChange><Frequency dt:dt="r8">3328125</Frequency><Timestamp dt:dt="r8">1451640252</Timestamp><Current dt:dt="r…	59.94	1	right	1452284255	07-20-2017	13:08:44		male	433	{RIGHTARROW}	40							0	1190206	1189932	{RIGHTARROW}	274	1188806	1188331	975	right6,4	32	13	412	mask32	0	1189915	0	1189715	eqm10_NoEyeNmodel1_dir	90	HV	gazeCOD	GazeCoDxp	1	400	0	1189415	9	1189315
GazeCoD_1Model_male	21	2	27	<?xml version="1.0"?>\n<Clock xmlns:dt="urn:schemas-microsoft-com:datatypes"><Description dt:dt="string">E-Prime Primary Realtime Clock</Description><StartTime><Timestamp dt:dt="int">0</Timestamp><DateUtc dt:dt="string">2017-07-20T11:08:44Z</DateUtc></StartTime><FrequencyChanges><FrequencyChange><Frequency dt:dt="r8">3328125</Frequency><Timestamp dt:dt="r8">1451640252</Timestamp><Current dt:dt="r…	59.94	1	right	1452284255	07-20-2017	13:08:44		male	434	{RIGHTARROW}	46							0	1191942	1191667	{DOWNARROW}	275	1190551	1190233	818	right1,6	29	13	413	mask29	0	1191650	0	1191450	eqm10_NoEyeNmodel1_dir	90	HV	gazeCOD	GazeCoDxp	0	400	0	1191150	-1	1191050
GazeCoD_1Model_male	21	2	27	<?xml version="1.0"?>\n<Clock xmlns:dt="urn:schemas-microsoft-com:datatypes"><Description dt:dt="string">E-Prime Primary Realtime Clock</Description><StartTime><Timestamp dt:dt="int">0</Timestamp><DateUtc dt:dt="string">2017-07-20T11:08:44Z</DateUtc></StartTime><FrequencyChanges><FrequencyChange><Frequency dt:dt="r8">3328125</Frequency><Timestamp dt:dt="r8">1451640252</Timestamp><Current dt:dt="r…	59.94	1	right	1452284255	07-20-2017	13:08:44		male	435	{RIGHTARROW}	42							0	1193814	1193402	{DOWNARROW}	412	1192287	1191968	819	right4,8	31	13	414	mask31	0	1193386	1	1193186	eqm10_NoEyeNmodel1_dir	90	HV	gazeCOD	GazeCoDxp	0	400	0	1192885	-2	1192785
GazeCoD_1Model_male	21	2	27	<?xml version="1.0"?>\n<Clock xmlns:dt="urn:schemas-microsoft-com:datatypes"><Description dt:dt="string">E-Prime Primary Realtime Clock</Description><StartTime><Timestamp dt:dt="int">0</Timestamp><DateUtc dt:dt="string">2017-07-20T11:08:44Z</DateUtc></StartTime><FrequencyChanges><FrequencyChange><Frequency dt:dt="r8">3328125</Frequency><Timestamp dt:dt="r8">1451640252</Timestamp><Current dt:dt="r…	59.94	1	right	1452284255	07-20-2017	13:08:44		male	436	{LEFTARROW}	49							0	1195902	1195221	{DOWNARROW}	681	1194102	1193836	766	left1,6	24	13	415	mask24	0	1195204	0	1195004	eqm10_NoEyeNmodel1_dir	90	HV	gazeCOD	GazeCoDxp	0	400	0	1194704	2	1194604
GazeCoD_1Model_male	21	2	27	<?xml version="1.0"?>\n<Clock xmlns:dt="urn:schemas-microsoft-com:datatypes"><Description dt:dt="string">E-Prime Primary Realtime Clock</Description><StartTime><Timestamp dt:dt="int">0</Timestamp><DateUtc dt:dt="string">2017-07-20T11:08:44Z</DateUtc></StartTime><FrequencyChanges><FrequencyChange><Frequency dt:dt="r8">3328125</Frequency><Timestamp dt:dt="r8">1451640252</Timestamp><Current dt:dt="r…	59.94	1	right	1452284255	07-20-2017	13:08:44		male	437	{LEFTARROW}	53							0	1197838	1197340	{LEFTARROW}	498	1196218	1195922	796	left4,8	4	13	416	mask4	0	1197323	1	1197123	eqm10_NoEyeNmodel1_dir	0	V	gazeCOD	GazeCoDxp	1	400	0	1196822	4	1196722
GazeCoD_1Model_male	21	2	27	<?xml version="1.0"?>\n<Clock xmlns:dt="urn:schemas-microsoft-com:datatypes"><Description dt:dt="string">E-Prime Primary Realtime Clock</Description><StartTime><Timestamp dt:dt="int">0</Timestamp><DateUtc dt:dt="string">2017-07-20T11:08:44Z</DateUtc></StartTime><FrequencyChanges><FrequencyChange><Frequency dt:dt="r8">3328125</Frequency><Timestamp dt:dt="r8">1451640252</Timestamp><Current dt:dt="r…	59.94	1	right	1452284255	07-20-2017	13:08:44		male	438	{LEFTARROW}	55							0	1200902	1199392	{LEFTARROW}	1510	1198273	1197857	916	left6,4	5	13	417	mask5	0	1199375	0	1199175	eqm10_NoEyeNmodel1_dir	0	V	gazeCOD	GazeCoDxp	1	400	0	1198875	2	1198775
GazeCoD_1Model_male	21	2	27	<?xml version="1.0"?>\n<Clock xmlns:dt="urn:schemas-microsoft-com:datatypes"><Description dt:dt="string">E-Prime Primary Realtime Clock</Description><StartTime><Timestamp dt:dt="int">0</Timestamp><DateUtc dt:dt="string">2017-07-20T11:08:44Z</DateUtc></StartTime><FrequencyChanges><FrequencyChange><Frequency dt:dt="r8">3328125</Frequency><Timestamp dt:dt="r8">1451640252</Timestamp><Current dt:dt="r…	59.94	1	right	1452284255	07-20-2017	13:08:44		male	439	{RIGHTARROW}	77							0	1202662	1202495	{RIGHTARROW}	167	1201376	1200927	949	right8	33	13	418	mask33	0	1202478	0	1202278	eqm10_NoEyeNmodel1_dir	90	HV	gazeCOD	GazeCoDxp	1	400	0	1201978	2	1201878
GazeCoD_1Model_male	21	2	27	<?xml version="1.0"?>\n<Clock xmlns:dt="urn:schemas-microsoft-com:datatypes"><Description dt:dt="string">E-Prime Primary Realtime Clock</Description><StartTime><Timestamp dt:dt="int">0</Timestamp><DateUtc dt:dt="string">2017-07-20T11:08:44Z</DateUtc></StartTime><FrequencyChanges><FrequencyChange><Frequency dt:dt="r8">3328125</Frequency><Timestamp dt:dt="r8">1451640252</Timestamp><Current dt:dt="r…	59.94	1	right	1452284255	07-20-2017	13:08:44		male	440	{LEFTARROW}	49							0	1204694	1204280	{RIGHTARROW}	414	1203156	1202678	978	left1,6	13	13	419	mask13	0	1204263	0	1204063	eqm10_NoEyeNmodel1_dir	90	H	gazeCOD	GazeCoDxp	0	400	0	1203763	7	1203663
GazeCoD_1Model_male	21	2	27	<?xml version="1.0"?>\n<Clock xmlns:dt="urn:schemas-microsoft-com:datatypes"><Description dt:dt="string">E-Prime Primary Realtime Clock</Description><StartTime><Timestamp dt:dt="int">0</Timestamp><DateUtc dt:dt="string">2017-07-20T11:08:44Z</DateUtc></StartTime><FrequencyChanges><FrequencyChange><Frequency dt:dt="r8">3328125</Frequency><Timestamp dt:dt="r8">1451640252</Timestamp><Current dt:dt="r…	59.94	1	right	1452284255	07-20-2017	13:08:44		male	441	{RIGHTARROW}	77							0	1206710	1206249	{RIGHTARROW}	461	1205129	1204714	915	right8	11	13	420	mask11	0	1206232	1	1206032	eqm10_NoEyeNmodel1_dir	0	V	gazeCOD	GazeCoDxp	1	400	0	1205731	2	1205631
GazeCoD_1Model_male	21	2	27	<?xml version="1.0"?>\n<Clock xmlns:dt="urn:schemas-microsoft-com:datatypes"><Description dt:dt="string">E-Prime Primary Realtime Clock</Description><StartTime><Timestamp dt:dt="int">0</Timestamp><DateUtc dt:dt="string">2017-07-20T11:08:44Z</DateUtc></StartTime><FrequencyChanges><FrequencyChange><Frequency dt:dt="r8">3328125</Frequency><Timestamp dt:dt="r8">1451640252</Timestamp><Current dt:dt="r…	59.94	1	right	1452284255	07-20-2017	13:08:44		male	442	{RIGHTARROW}	46							0	1208606	1208334	{DOWNARROW}	272	1207216	1206733	983	right1,6	7	13	421	mask7	0	1208317	0	1208117	eqm10_NoEyeNmodel1_dir	0	V	gazeCOD	GazeCoDxp	0	400	0	1207817	1	1207717
GazeCoD_1Model_male	21	2	27	<?xml version="1.0"?>\n<Clock xmlns:dt="urn:schemas-microsoft-com:datatypes"><Description dt:dt="string">E-Prime Primary Realtime Clock</Description><StartTime><Timestamp dt:dt="int">0</Timestamp><DateUtc dt:dt="string">2017-07-20T11:08:44Z</DateUtc></StartTime><FrequencyChanges><FrequencyChange><Frequency dt:dt="r8">3328125</Frequency><Timestamp dt:dt="r8">1451640252</Timestamp><Current dt:dt="r…	59.94	1	right	1452284255	07-20-2017	13:08:44		male	443	{LEFTARROW}	78							0	1210366	1210086	{LEFTARROW}	280	1208963	1208618	845	left8	17	13	422	mask17	0	1210069	0	1209869	eqm10_NoEyeNmodel1_dir	90	H	gazeCOD	GazeCoDxp	1	400	0	1209569	6	1209469
GazeCoD_1Model_male	21	2	27	<?xml version="1.0"?>\n<Clock xmlns:dt="urn:schemas-microsoft-com:datatypes"><Description dt:dt="string">E-Prime Primary Realtime Clock</Description><StartTime><Timestamp dt:dt="int">0</Timestamp><DateUtc dt:dt="string">2017-07-20T11:08:44Z</DateUtc></StartTime><FrequencyChanges><FrequencyChange><Frequency dt:dt="r8">3328125</Frequency><Timestamp dt:dt="r8">1451640252</Timestamp><Current dt:dt="r…	59.94	1	right	1452284255	07-20-2017	13:08:44		male	444	{RIGHTARROW}	44							0	1212110	1211871	{DOWNARROW}	239	1210755	1210386	869	right3,2	8	13	423	mask8	0	1211854	0	1211654	eqm10_NoEyeNmodel1_dir	0	V	gazeCOD	GazeCoDxp	0	400	0	1211354	-1	1211254
GazeCoD_1Model_male	21	2	27	<?xml version="1.0"?>\n<Clock xmlns:dt="urn:schemas-microsoft-com:datatypes"><Description dt:dt="string">E-Prime Primary Realtime Clock</Description><StartTime><Timestamp dt:dt="int">0</Timestamp><DateUtc dt:dt="string">2017-07-20T11:08:44Z</DateUtc></StartTime><FrequencyChanges><FrequencyChange><Frequency dt:dt="r8">3328125</Frequency><Timestamp dt:dt="r8">1451640252</Timestamp><Current dt:dt="r…	59.94	1	right	1452284255	07-20-2017	13:08:44		male	445	{RIGHTARROW}	40							0	1213958	1213673	{DOWNARROW}	285	1212561	1212121	940	right6,4	10	13	424	mask10	0	1213656	0	1213456	eqm10_NoEyeNmodel1_dir	0	V	gazeCOD	GazeCoDxp	0	400	0	1213156	-5	1213056
GazeCoD_1Model_male	21	2	27	<?xml version="1.0"?>\n<Clock xmlns:dt="urn:schemas-microsoft-com:datatypes"><Description dt:dt="string">E-Prime Primary Realtime Clock</Description><StartTime><Timestamp dt:dt="int">0</Timestamp><DateUtc dt:dt="string">2017-07-20T11:08:44Z</DateUtc></StartTime><FrequencyChanges><FrequencyChange><Frequency dt:dt="r8">3328125</Frequency><Timestamp dt:dt="r8">1451640252</Timestamp><Current dt:dt="r…	59.94	1	right	1452284255	07-20-2017	13:08:44		male	446	{LEFTARROW}	53							0	1215734	1215441	{DOWNARROW}	293	1214319	1213973	846	left4,8	26	13	425	mask26	0	1215424	0	1215224	eqm10_NoEyeNmodel1_dir	90	HV	gazeCOD	GazeCoDxp	0	400	0	1214924	5	1214824
GazeCoD_1Model_male	21	2	27	<?xml version="1.0"?>\n<Clock xmlns:dt="urn:schemas-microsoft-com:datatypes"><Description dt:dt="string">E-Prime Primary Realtime Clock</Description><StartTime><Timestamp dt:dt="int">0</Timestamp><DateUtc dt:dt="string">2017-07-20T11:08:44Z</DateUtc></StartTime><FrequencyChanges><FrequencyChange><Frequency dt:dt="r8">3328125</Frequency><Timestamp dt:dt="r8">1451640252</Timestamp><Current dt:dt="r…	59.94	1	right	1452284255	07-20-2017	13:08:44		male	447	{RIGHTARROW}	40							0	1217446	1217277	{RIGHTARROW}	169	1216153	1215758	895	right6,4	21	13	426	mask21	0	1217260	1	1217060	eqm10_NoEyeNmodel1_dir	90	H	gazeCOD	GazeCoDxp	1	400	0	1216759	6	1216659
GazeCoD_1Model_male	21	2	27	<?xml version="1.0"?>\n<Clock xmlns:dt="urn:schemas-microsoft-com:datatypes"><Description dt:dt="string">E-Prime Primary Realtime Clock</Description><StartTime><Timestamp dt:dt="int">0</Timestamp><DateUtc dt:dt="string">2017-07-20T11:08:44Z</DateUtc></StartTime><FrequencyChanges><FrequencyChange><Frequency dt:dt="r8">3328125</Frequency><Timestamp dt:dt="r8">1451640252</Timestamp><Current dt:dt="r…	59.94	1	right	1452284255	07-20-2017	13:08:44		male	448	{LEFTARROW}	78							0	1219238	1218878	{LEFTARROW}	360	1217756	1217460	796	left8	6	13	427	mask6	0	1218861	0	1218661	eqm10_NoEyeNmodel1_dir	0	V	gazeCOD	GazeCoDxp	1	400	0	1218361	5	1218261
GazeCoD_1Model_male	21	2	27	<?xml version="1.0"?>\n<Clock xmlns:dt="urn:schemas-microsoft-com:datatypes"><Description dt:dt="string">E-Prime Primary Realtime Clock</Description><StartTime><Timestamp dt:dt="int">0</Timestamp><DateUtc dt:dt="string">2017-07-20T11:08:44Z</DateUtc></StartTime><FrequencyChanges><FrequencyChange><Frequency dt:dt="r8">3328125</Frequency><Timestamp dt:dt="r8">1451640252</Timestamp><Current dt:dt="r…	59.94	1	right	1452284255	07-20-2017	13:08:44		male	449	{RIGHTARROW}	44							0	1221414	1220697	{DOWNARROW}	717	1219580	1219262	818	right3,2	30	13	428	mask30	0	1220680	1	1220480	eqm10_NoEyeNmodel1_dir	90	HV	gazeCOD	GazeCoDxp	0	400	0	1220179	-1	1220079
GazeCoD_1Model_male	21	2	27	<?xml version="1.0"?>\n<Clock xmlns:dt="urn:schemas-microsoft-com:datatypes"><Description dt:dt="string">E-Prime Primary Realtime Clock</Description><StartTime><Timestamp dt:dt="int">0</Timestamp><DateUtc dt:dt="string">2017-07-20T11:08:44Z</DateUtc></StartTime><FrequencyChanges><FrequencyChange><Frequency dt:dt="r8">3328125</Frequency><Timestamp dt:dt="r8">1451640252</Timestamp><Current dt:dt="r…	59.94	1	right	1452284255	07-20-2017	13:08:44		male	450	{DOWNARROW}	79							0	1223302	1222932	{DOWNARROW}	370	1221821	1221431	890	DG0	23	13	429	mask23	0	1222915	-1	1222715	eqm10_NoEyeNmodel1_dir	90	HV	gazeCOD	GazeCoDxp	1	400	0	1222416	-5	1222316
GazeCoD_1Model_male	21	2	27	<?xml version="1.0"?>\n<Clock xmlns:dt="urn:schemas-microsoft-com:datatypes"><Description dt:dt="string">E-Prime Primary Realtime Clock</Description><StartTime><Timestamp dt:dt="int">0</Timestamp><DateUtc dt:dt="string">2017-07-20T11:08:44Z</DateUtc></StartTime><FrequencyChanges><FrequencyChange><Frequency dt:dt="r8">3328125</Frequency><Timestamp dt:dt="r8">1451640252</Timestamp><Current dt:dt="r…	59.94	1	right	1452284255	07-20-2017	13:08:44		male	451	{RIGHTARROW}	40							0	1224974	1224801	{RIGHTARROW}	173	1223679	1223316	863	right6,4	32	14	430	mask32	0	1224784	0	1224584	eqm10_NoEyeNmodel1_dir	90	HV	gazeCOD	GazeCoDxp	1	400	0	1224284	5	1224184
GazeCoD_1Model_male	21	2	27	<?xml version="1.0"?>\n<Clock xmlns:dt="urn:schemas-microsoft-com:datatypes"><Description dt:dt="string">E-Prime Primary Realtime Clock</Description><StartTime><Timestamp dt:dt="int">0</Timestamp><DateUtc dt:dt="string">2017-07-20T11:08:44Z</DateUtc></StartTime><FrequencyChanges><FrequencyChange><Frequency dt:dt="r8">3328125</Frequency><Timestamp dt:dt="r8">1451640252</Timestamp><Current dt:dt="r…	59.94	1	right	1452284255	07-20-2017	13:08:44		male	452	{RIGHTARROW}	40							0	1226710	1226503	{RIGHTARROW}	207	1225384	1225001	883	right6,4	21	14	431	mask21	0	1226486	1	1226286	eqm10_NoEyeNmodel1_dir	90	H	gazeCOD	GazeCoDxp	1	400	0	1225985	1	1225885
GazeCoD_1Model_male	21	2	27	<?xml version="1.0"?>\n<Clock xmlns:dt="urn:schemas-microsoft-com:datatypes"><Description dt:dt="string">E-Prime Primary Realtime Clock</Description><StartTime><Timestamp dt:dt="int">0</Timestamp><DateUtc dt:dt="string">2017-07-20T11:08:44Z</DateUtc></StartTime><FrequencyChanges><FrequencyChange><Frequency dt:dt="r8">3328125</Frequency><Timestamp dt:dt="r8">1451640252</Timestamp><Current dt:dt="r…	59.94	1	right	1452284255	07-20-2017	13:08:44		male	453	{RIGHTARROW}	42							0	1228486	1228271	{RIGHTARROW}	215	1227151	1226736	915	right4,8	20	14	432	mask20	0	1228254	0	1228054	eqm10_NoEyeNmodel1_dir	90	H	gazeCOD	GazeCoDxp	1	400	0	1227754	3	1227654
GazeCoD_1Model_male	21	2	27	<?xml version="1.0"?>\n<Clock xmlns:dt="urn:schemas-microsoft-com:datatypes"><Description dt:dt="string">E-Prime Primary Realtime Clock</Description><StartTime><Timestamp dt:dt="int">0</Timestamp><DateUtc dt:dt="string">2017-07-20T11:08:44Z</DateUtc></StartTime><FrequencyChanges><FrequencyChange><Frequency dt:dt="r8">3328125</Frequency><Timestamp dt:dt="r8">1451640252</Timestamp><Current dt:dt="r…	59.94	1	right	1452284255	07-20-2017	13:08:44		male	454	{LEFTARROW}	49							0	1230486	1230089	{DOWNARROW}	397	1228967	1228505	962	left1,6	24	14	433	mask24	0	1230073	1	1229873	eqm10_NoEyeNmodel1_dir	90	HV	gazeCOD	GazeCoDxp	0	400	0	1229572	5	1229472
GazeCoD_1Model_male	21	2	27	<?xml version="1.0"?>\n<Clock xmlns:dt="urn:schemas-microsoft-com:datatypes"><Description dt:dt="string">E-Prime Primary Realtime Clock</Description><StartTime><Timestamp dt:dt="int">0</Timestamp><DateUtc dt:dt="string">2017-07-20T11:08:44Z</DateUtc></StartTime><FrequencyChanges><FrequencyChange><Frequency dt:dt="r8">3328125</Frequency><Timestamp dt:dt="r8">1451640252</Timestamp><Current dt:dt="r…	59.94	1	right	1452284255	07-20-2017	13:08:44		male	455	{LEFTARROW}	55							0	1232422	1232075	{LEFTARROW}	347	1230961	1230507	954	left6,4	27	14	434	mask27	0	1232058	0	1231858	eqm10_NoEyeNmodel1_dir	90	HV	gazeCOD	GazeCoDxp	1	400	0	1231558	-3	1231458
GazeCoD_1Model_male	21	2	27	<?xml version="1.0"?>\n<Clock xmlns:dt="urn:schemas-microsoft-com:datatypes"><Description dt:dt="string">E-Prime Primary Realtime Clock</Description><StartTime><Timestamp dt:dt="int">0</Timestamp><DateUtc dt:dt="string">2017-07-20T11:08:44Z</DateUtc></StartTime><FrequencyChanges><FrequencyChange><Frequency dt:dt="r8">3328125</Frequency><Timestamp dt:dt="r8">1451640252</Timestamp><Current dt:dt="r…	59.94	1	right	1452284255	07-20-2017	13:08:44		male	456	{RIGHTARROW}	46							0	1234230	1233843	{DOWNARROW}	387	1232724	1232442	782	right1,6	18	14	435	mask18	0	1233826	0	1233626	eqm10_NoEyeNmodel1_dir	90	H	gazeCOD	GazeCoDxp	0	400	0	1233326	2	1233226
GazeCoD_1Model_male	21	2	27	<?xml version="1.0"?>\n<Clock xmlns:dt="urn:schemas-microsoft-com:datatypes"><Description dt:dt="string">E-Prime Primary Realtime Clock</Description><StartTime><Timestamp dt:dt="int">0</Timestamp><DateUtc dt:dt="string">2017-07-20T11:08:44Z</DateUtc></StartTime><FrequencyChanges><FrequencyChange><Frequency dt:dt="r8">3328125</Frequency><Timestamp dt:dt="r8">1451640252</Timestamp><Current dt:dt="r…	59.94	1	right	1452284255	07-20-2017	13:08:44		male	457	{RIGHTARROW}	42							0	1235958	1235628	{RIGHTARROW}	330	1234504	1234244	760	right4,8	31	14	436	mask31	0	1235612	1	1235412	eqm10_NoEyeNmodel1_dir	90	HV	gazeCOD	GazeCoDxp	1	400	0	1235111	7	1235011
GazeCoD_1Model_male	21	2	27	<?xml version="1.0"?>\n<Clock xmlns:dt="urn:schemas-microsoft-com:datatypes"><Description dt:dt="string">E-Prime Primary Realtime Clock</Description><StartTime><Timestamp dt:dt="int">0</Timestamp><DateUtc dt:dt="string">2017-07-20T11:08:44Z</DateUtc></StartTime><FrequencyChanges><FrequencyChange><Frequency dt:dt="r8">3328125</Frequency><Timestamp dt:dt="r8">1451640252</Timestamp><Current dt:dt="r…	59.94	1	right	1452284255	07-20-2017	13:08:44		male	458	{RIGHTARROW}	42							0	1237678	1237380	{DOWNARROW}	298	1236259	1235979	780	right4,8	9	14	437	mask9	0	1237363	0	1237163	eqm10_NoEyeNmodel1_dir	0	V	gazeCOD	GazeCoDxp	0	400	0	1236863	4	1236763
GazeCoD_1Model_male	21	2	27	<?xml version="1.0"?>\n<Clock xmlns:dt="urn:schemas-microsoft-com:datatypes"><Description dt:dt="string">E-Prime Primary Realtime Clock</Description><StartTime><Timestamp dt:dt="int">0</Timestamp><DateUtc dt:dt="string">2017-07-20T11:08:44Z</DateUtc></StartTime><FrequencyChanges><FrequencyChange><Frequency dt:dt="r8">3328125</Frequency><Timestamp dt:dt="r8">1451640252</Timestamp><Current dt:dt="r…	59.94	1	right	1452284255	07-20-2017	13:08:44		male	459	{RIGHTARROW}	44							0	1239742	1239149	{DOWNARROW}	593	1238024	1237697	827	right3,2	30	14	438	mask30	0	1239132	1	1238932	eqm10_NoEyeNmodel1_dir	90	HV	gazeCOD	GazeCoDxp	0	400	0	1238631	7	1238531
GazeCoD_1Model_male	21	2	27	<?xml version="1.0"?>\n<Clock xmlns:dt="urn:schemas-microsoft-com:datatypes"><Description dt:dt="string">E-Prime Primary Realtime Clock</Description><StartTime><Timestamp dt:dt="int">0</Timestamp><DateUtc dt:dt="string">2017-07-20T11:08:44Z</DateUtc></StartTime><FrequencyChanges><FrequencyChange><Frequency dt:dt="r8">3328125</Frequency><Timestamp dt:dt="r8">1451640252</Timestamp><Current dt:dt="r…	59.94	1	right	1452284255	07-20-2017	13:08:44		male	460	{LEFTARROW}	49							0	1241590	1241368	{DOWNARROW}	222	1240252	1239766	986	left1,6	2	14	439	mask2	0	1241351	1	1241151	eqm10_NoEyeNmodel1_dir	0	V	gazeCOD	GazeCoDxp	0	400	0	1240850	-2	1240750
GazeCoD_1Model_male	21	2	27	<?xml version="1.0"?>\n<Clock xmlns:dt="urn:schemas-microsoft-com:datatypes"><Description dt:dt="string">E-Prime Primary Realtime Clock</Description><StartTime><Timestamp dt:dt="int">0</Timestamp><DateUtc dt:dt="string">2017-07-20T11:08:44Z</DateUtc></StartTime><FrequencyChanges><FrequencyChange><Frequency dt:dt="r8">3328125</Frequency><Timestamp dt:dt="r8">1451640252</Timestamp><Current dt:dt="r…	59.94	1	right	1452284255	07-20-2017	13:08:44		male	461	{RIGHTARROW}	46							0	1243862	1243003	{DOWNARROW}	859	1241889	1241601	788	right1,6	29	14	440	mask29	0	1242986	1	1242786	eqm10_NoEyeNmodel1_dir	90	HV	gazeCOD	GazeCoDxp	0	400	0	1242485	-4	1242385
GazeCoD_1Model_male	21	2	27	<?xml version="1.0"?>\n<Clock xmlns:dt="urn:schemas-microsoft-com:datatypes"><Description dt:dt="string">E-Prime Primary Realtime Clock</Description><StartTime><Timestamp dt:dt="int">0</Timestamp><DateUtc dt:dt="string">2017-07-20T11:08:44Z</DateUtc></StartTime><FrequencyChanges><FrequencyChange><Frequency dt:dt="r8">3328125</Frequency><Timestamp dt:dt="r8">1451640252</Timestamp><Current dt:dt="r…	59.94	1	right	1452284255	07-20-2017	13:08:44		male	462	{LEFTARROW}	78							0	1291558	1291018	{LEFTARROW}	540	1289902	1289533	869	left8	6	14	441	mask6	0	1291001	1	1290801	eqm10_NoEyeNmodel1_dir	0	V	gazeCOD	GazeCoDxp	1	400	0	1290500	-2	1290400
GazeCoD_1Model_male	21	2	27	<?xml version="1.0"?>\n<Clock xmlns:dt="urn:schemas-microsoft-com:datatypes"><Description dt:dt="string">E-Prime Primary Realtime Clock</Description><StartTime><Timestamp dt:dt="int">0</Timestamp><DateUtc dt:dt="string">2017-07-20T11:08:44Z</DateUtc></StartTime><FrequencyChanges><FrequencyChange><Frequency dt:dt="r8">3328125</Frequency><Timestamp dt:dt="r8">1451640252</Timestamp><Current dt:dt="r…	59.94	1	right	1452284255	07-20-2017	13:08:44		male	463	{DOWNARROW}	79							0	1293222	1292970	{DOWNARROW}	252	1291847	1291569	778	DG0	1	14	442	mask1	0	1292953	1	1292753	eqm10_NoEyeNmodel1_dir	0	V	gazeCOD	GazeCoDxp	1	400	0	1292452	5	1292352
GazeCoD_1Model_male	21	2	27	<?xml version="1.0"?>\n<Clock xmlns:dt="urn:schemas-microsoft-com:datatypes"><Description dt:dt="string">E-Prime Primary Realtime Clock</Description><StartTime><Timestamp dt:dt="int">0</Timestamp><DateUtc dt:dt="string">2017-07-20T11:08:44Z</DateUtc></StartTime><FrequencyChanges><FrequencyChange><Frequency dt:dt="r8">3328125</Frequency><Timestamp dt:dt="r8">1451640252</Timestamp><Current dt:dt="r…	59.94	1	right	1452284255	07-20-2017	13:08:44		male	464	{LEFTARROW}	49							0	1295342	1294855	{RIGHTARROW}	487	1293731	1293237	994	left1,6	13	14	443	mask13	0	1294838	0	1294638	eqm10_NoEyeNmodel1_dir	90	H	gazeCOD	GazeCoDxp	0	400	0	1294338	7	1294238
GazeCoD_1Model_male	21	2	27	<?xml version="1.0"?>\n<Clock xmlns:dt="urn:schemas-microsoft-com:datatypes"><Description dt:dt="string">E-Prime Primary Realtime Clock</Description><StartTime><Timestamp dt:dt="int">0</Timestamp><DateUtc dt:dt="string">2017-07-20T11:08:44Z</DateUtc></StartTime><FrequencyChanges><FrequencyChange><Frequency dt:dt="r8">3328125</Frequency><Timestamp dt:dt="r8">1451640252</Timestamp><Current dt:dt="r…	59.94	1	right	1452284255	07-20-2017	13:08:44		male	465	{LEFTARROW}	53							0	1297614	1296857	{LEFTARROW}	757	1295742	1295355	887	left4,8	4	14	444	mask4	0	1296840	0	1296640	eqm10_NoEyeNmodel1_dir	0	V	gazeCOD	GazeCoDxp	1	400	0	1296340	-2	1296240
GazeCoD_1Model_male	21	2	27	<?xml version="1.0"?>\n<Clock xmlns:dt="urn:schemas-microsoft-com:datatypes"><Description dt:dt="string">E-Prime Primary Realtime Clock</Description><StartTime><Timestamp dt:dt="int">0</Timestamp><DateUtc dt:dt="string">2017-07-20T11:08:44Z</DateUtc></StartTime><FrequencyChanges><FrequencyChange><Frequency dt:dt="r8">3328125</Frequency><Timestamp dt:dt="r8">1451640252</Timestamp><Current dt:dt="r…	59.94	1	right	1452284255	07-20-2017	13:08:44		male	466	{LEFTARROW}	55							0	1299238	1299076	{DOWNARROW}	162	1297963	1297641	822	left6,4	5	14	445	mask5	0	1299059	0	1298859	eqm10_NoEyeNmodel1_dir	0	V	gazeCOD	GazeCoDxp	0	400	0	1298559	-4	1298459
GazeCoD_1Model_male	21	2	27	<?xml version="1.0"?>\n<Clock xmlns:dt="urn:schemas-microsoft-com:datatypes"><Description dt:dt="string">E-Prime Primary Realtime Clock</Description><StartTime><Timestamp dt:dt="int">0</Timestamp><DateUtc dt:dt="string">2017-07-20T11:08:44Z</DateUtc></StartTime><FrequencyChanges><FrequencyChange><Frequency dt:dt="r8">3328125</Frequency><Timestamp dt:dt="r8">1451640252</Timestamp><Current dt:dt="r…	59.94	1	right	1452284255	07-20-2017	13:08:44		male	467	{RIGHTARROW}	46							0	1300894	1300694	{DOWNARROW}	200	1299572	1299259	813	right1,6	7	14	446	mask7	0	1300677	0	1300477	eqm10_NoEyeNmodel1_dir	0	V	gazeCOD	GazeCoDxp	0	400	0	1300177	5	1300077
GazeCoD_1Model_male	21	2	27	<?xml version="1.0"?>\n<Clock xmlns:dt="urn:schemas-microsoft-com:datatypes"><Description dt:dt="string">E-Prime Primary Realtime Clock</Description><StartTime><Timestamp dt:dt="int">0</Timestamp><DateUtc dt:dt="string">2017-07-20T11:08:44Z</DateUtc></StartTime><FrequencyChanges><FrequencyChange><Frequency dt:dt="r8">3328125</Frequency><Timestamp dt:dt="r8">1451640252</Timestamp><Current dt:dt="r…	59.94	1	right	1452284255	07-20-2017	13:08:44		male	468	{LEFTARROW}	51							0	1302654	1302479	{RIGHTARROW}	175	1301361	1300911	950	left3,2	14	14	447	mask14	0	1302462	0	1302262	eqm10_NoEyeNmodel1_dir	90	H	gazeCOD	GazeCoDxp	0	400	0	1301962	1	1301862
GazeCoD_1Model_male	21	2	27	<?xml version="1.0"?>\n<Clock xmlns:dt="urn:schemas-microsoft-com:datatypes"><Description dt:dt="string">E-Prime Primary Realtime Clock</Description><StartTime><Timestamp dt:dt="int">0</Timestamp><DateUtc dt:dt="string">2017-07-20T11:08:44Z</DateUtc></StartTime><FrequencyChanges><FrequencyChange><Frequency dt:dt="r8">3328125</Frequency><Timestamp dt:dt="r8">1451640252</Timestamp><Current dt:dt="r…	59.94	1	right	1452284255	07-20-2017	13:08:44		male	469	{LEFTARROW}	78							0	1304414	1304231	{LEFTARROW}	183	1303110	1302679	931	left8	28	14	448	mask28	0	1304214	0	1304014	eqm10_NoEyeNmodel1_dir	90	HV	gazeCOD	GazeCoDxp	1	400	0	1303714	4	1303614
GazeCoD_1Model_male	21	2	27	<?xml version="1.0"?>\n<Clock xmlns:dt="urn:schemas-microsoft-com:datatypes"><Description dt:dt="string">E-Prime Primary Realtime Clock</Description><StartTime><Timestamp dt:dt="int">0</Timestamp><DateUtc dt:dt="string">2017-07-20T11:08:44Z</DateUtc></StartTime><FrequencyChanges><FrequencyChange><Frequency dt:dt="r8">3328125</Frequency><Timestamp dt:dt="r8">1451640252</Timestamp><Current dt:dt="r…	59.94	1	right	1452284255	07-20-2017	13:08:44		male	470	{LEFTARROW}	55							0	1306558	1305833	{LEFTARROW}	725	1304721	1304431	790	left6,4	16	14	449	mask16	0	1305816	0	1305616	eqm10_NoEyeNmodel1_dir	90	H	gazeCOD	GazeCoDxp	1	400	0	1305316	-5	1305216
GazeCoD_1Model_male	21	2	27	<?xml version="1.0"?>\n<Clock xmlns:dt="urn:schemas-microsoft-com:datatypes"><Description dt:dt="string">E-Prime Primary Realtime Clock</Description><StartTime><Timestamp dt:dt="int">0</Timestamp><DateUtc dt:dt="string">2017-07-20T11:08:44Z</DateUtc></StartTime><FrequencyChanges><FrequencyChange><Frequency dt:dt="r8">3328125</Frequency><Timestamp dt:dt="r8">1451640252</Timestamp><Current dt:dt="r…	59.94	1	right	1452284255	07-20-2017	13:08:44		male	471	{LEFTARROW}	51							0	1308526	1308118	{LEFTARROW}	408	1307004	1306583	921	left3,2	3	14	450	mask3	0	1308101	0	1307901	eqm10_NoEyeNmodel1_dir	0	V	gazeCOD	GazeCoDxp	1	400	0	1307601	-3	1307501
GazeCoD_1Model_male	21	2	27	<?xml version="1.0"?>\n<Clock xmlns:dt="urn:schemas-microsoft-com:datatypes"><Description dt:dt="string">E-Prime Primary Realtime Clock</Description><StartTime><Timestamp dt:dt="int">0</Timestamp><DateUtc dt:dt="string">2017-07-20T11:08:44Z</DateUtc></StartTime><FrequencyChanges><FrequencyChange><Frequency dt:dt="r8">3328125</Frequency><Timestamp dt:dt="r8">1451640252</Timestamp><Current dt:dt="r…	59.94	1	right	1452284255	07-20-2017	13:08:44		male	472	{RIGHTARROW}	77							0	1310094	1309987	{RIGHTARROW}	107	1308871	1308552	819	right8	33	14	451	mask33	0	1309970	0	1309770	eqm10_NoEyeNmodel1_dir	90	HV	gazeCOD	GazeCoDxp	1	400	0	1309470	-1	1309370
GazeCoD_1Model_male	21	2	27	<?xml version="1.0"?>\n<Clock xmlns:dt="urn:schemas-microsoft-com:datatypes"><Description dt:dt="string">E-Prime Primary Realtime Clock</Description><StartTime><Timestamp dt:dt="int">0</Timestamp><DateUtc dt:dt="string">2017-07-20T11:08:44Z</DateUtc></StartTime><FrequencyChanges><FrequencyChange><Frequency dt:dt="r8">3328125</Frequency><Timestamp dt:dt="r8">1451640252</Timestamp><Current dt:dt="r…	59.94	1	right	1452284255	07-20-2017	13:08:44		male	473	{DOWNARROW}	79							0	1312158	1311538	{DOWNARROW}	620	1310417	1310120	797	DG0	12	14	452	mask12	0	1311522	1	1311322	eqm10_NoEyeNmodel1_dir	90	H	gazeCOD	GazeCoDxp	1	400	0	1311021	4	1310921
GazeCoD_1Model_male	21	2	27	<?xml version="1.0"?>\n<Clock xmlns:dt="urn:schemas-microsoft-com:datatypes"><Description dt:dt="string">E-Prime Primary Realtime Clock</Description><StartTime><Timestamp dt:dt="int">0</Timestamp><DateUtc dt:dt="string">2017-07-20T11:08:44Z</DateUtc></StartTime><FrequencyChanges><FrequencyChange><Frequency dt:dt="r8">3328125</Frequency><Timestamp dt:dt="r8">1451640252</Timestamp><Current dt:dt="r…	59.94	1	right	1452284255	07-20-2017	13:08:44		male	474	{LEFTARROW}	53							0	1314062	1313757	{LEFTARROW}	305	1312641	1312172	969	left4,8	26	14	453	mask26	0	1313740	0	1313540	eqm10_NoEyeNmodel1_dir	90	HV	gazeCOD	GazeCoDxp	1	400	0	1313240	-1	1313140
GazeCoD_1Model_male	21	2	27	<?xml version="1.0"?>\n<Clock xmlns:dt="urn:schemas-microsoft-com:datatypes"><Description dt:dt="string">E-Prime Primary Realtime Clock</Description><StartTime><Timestamp dt:dt="int">0</Timestamp><DateUtc dt:dt="string">2017-07-20T11:08:44Z</DateUtc></StartTime><FrequencyChanges><FrequencyChange><Frequency dt:dt="r8">3328125</Frequency><Timestamp dt:dt="r8">1451640252</Timestamp><Current dt:dt="r…	59.94	1	right	1452284255	07-20-2017	13:08:44		male	475	{RIGHTARROW}	40							0	1315830	1315659	{RIGHTARROW}	171	1314532	1314074	958	right6,4	10	14	454	mask10	0	1315642	0	1315442	eqm10_NoEyeNmodel1_dir	0	V	gazeCOD	GazeCoDxp	1	400	0	1315142	10	1315042
GazeCoD_1Model_male	21	2	27	<?xml version="1.0"?>\n<Clock xmlns:dt="urn:schemas-microsoft-com:datatypes"><Description dt:dt="string">E-Prime Primary Realtime Clock</Description><StartTime><Timestamp dt:dt="int">0</Timestamp><DateUtc dt:dt="string">2017-07-20T11:08:44Z</DateUtc></StartTime><FrequencyChanges><FrequencyChange><Frequency dt:dt="r8">3328125</Frequency><Timestamp dt:dt="r8">1451640252</Timestamp><Current dt:dt="r…	59.94	1	right	1452284255	07-20-2017	13:08:44		male	476	{RIGHTARROW}	44							0	1317462	1317244	{RIGHTARROW}	218	1316125	1315843	782	right3,2	19	14	455	mask19	0	1317227	0	1317027	eqm10_NoEyeNmodel1_dir	90	H	gazeCOD	GazeCoDxp	1	400	0	1316727	2	1316627
GazeCoD_1Model_male	21	2	27	<?xml version="1.0"?>\n<Clock xmlns:dt="urn:schemas-microsoft-com:datatypes"><Description dt:dt="string">E-Prime Primary Realtime Clock</Description><StartTime><Timestamp dt:dt="int">0</Timestamp><DateUtc dt:dt="string">2017-07-20T11:08:44Z</DateUtc></StartTime><FrequencyChanges><FrequencyChange><Frequency dt:dt="r8">3328125</Frequency><Timestamp dt:dt="r8">1451640252</Timestamp><Current dt:dt="r…	59.94	1	right	1452284255	07-20-2017	13:08:44		male	477	{LEFTARROW}	53							0	1319278	1319013	{DOWNARROW}	265	1317889	1317478	911	left4,8	15	14	456	mask15	0	1318996	1	1318796	eqm10_NoEyeNmodel1_dir	90	H	gazeCOD	GazeCoDxp	0	400	0	1318495	6	1318395
GazeCoD_1Model_male	21	2	27	<?xml version="1.0"?>\n<Clock xmlns:dt="urn:schemas-microsoft-com:datatypes"><Description dt:dt="string">E-Prime Primary Realtime Clock</Description><StartTime><Timestamp dt:dt="int">0</Timestamp><DateUtc dt:dt="string">2017-07-20T11:08:44Z</DateUtc></StartTime><FrequencyChanges><FrequencyChange><Frequency dt:dt="r8">3328125</Frequency><Timestamp dt:dt="r8">1451640252</Timestamp><Current dt:dt="r…	59.94	1	right	1452284255	07-20-2017	13:08:44		male	478	{DOWNARROW}	79							0	1321078	1320798	{DOWNARROW}	280	1319670	1319296	874	DG0	23	14	457	mask23	0	1320781	1	1320581	eqm10_NoEyeNmodel1_dir	90	HV	gazeCOD	GazeCoDxp	1	400	0	1320280	10	1320180
GazeCoD_1Model_male	21	2	27	<?xml version="1.0"?>\n<Clock xmlns:dt="urn:schemas-microsoft-com:datatypes"><Description dt:dt="string">E-Prime Primary Realtime Clock</Description><StartTime><Timestamp dt:dt="int">0</Timestamp><DateUtc dt:dt="string">2017-07-20T11:08:44Z</DateUtc></StartTime><FrequencyChanges><FrequencyChange><Frequency dt:dt="r8">3328125</Frequency><Timestamp dt:dt="r8">1451640252</Timestamp><Current dt:dt="r…	59.94	1	right	1452284255	07-20-2017	13:08:44		male	479	{RIGHTARROW}	77							0	1322686	1322550	{RIGHTARROW}	136	1321426	1321098	828	right8	22	14	458	mask22	0	1322533	1	1322333	eqm10_NoEyeNmodel1_dir	90	H	gazeCOD	GazeCoDxp	1	400	0	1322032	6	1321932
GazeCoD_1Model_male	21	2	27	<?xml version="1.0"?>\n<Clock xmlns:dt="urn:schemas-microsoft-com:datatypes"><Description dt:dt="string">E-Prime Primary Realtime Clock</Description><StartTime><Timestamp dt:dt="int">0</Timestamp><DateUtc dt:dt="string">2017-07-20T11:08:44Z</DateUtc></StartTime><FrequencyChanges><FrequencyChange><Frequency dt:dt="r8">3328125</Frequency><Timestamp dt:dt="r8">1451640252</Timestamp><Current dt:dt="r…	59.94	1	right	1452284255	07-20-2017	13:08:44		male	480	{RIGHTARROW}	44							0	1324406	1324185	{DOWNARROW}	221	1323061	1322700	861	right3,2	8	14	459	mask8	0	1324168	1	1323968	eqm10_NoEyeNmodel1_dir	0	V	gazeCOD	GazeCoDxp	0	400	0	1323667	6	1323567
GazeCoD_1Model_male	21	2	27	<?xml version="1.0"?>\n<Clock xmlns:dt="urn:schemas-microsoft-com:datatypes"><Description dt:dt="string">E-Prime Primary Realtime Clock</Description><StartTime><Timestamp dt:dt="int">0</Timestamp><DateUtc dt:dt="string">2017-07-20T11:08:44Z</DateUtc></StartTime><FrequencyChanges><FrequencyChange><Frequency dt:dt="r8">3328125</Frequency><Timestamp dt:dt="r8">1451640252</Timestamp><Current dt:dt="r…	59.94	1	right	1452284255	07-20-2017	13:08:44		male	481	{RIGHTARROW}	77							0	1326662	1326020	{DOWNARROW}	642	1324908	1324418	990	right8	11	14	460	mask11	0	1326003	0	1325803	eqm10_NoEyeNmodel1_dir	0	V	gazeCOD	GazeCoDxp	0	400	0	1325503	-5	1325403
GazeCoD_1Model_male	21	2	27	<?xml version="1.0"?>\n<Clock xmlns:dt="urn:schemas-microsoft-com:datatypes"><Description dt:dt="string">E-Prime Primary Realtime Clock</Description><StartTime><Timestamp dt:dt="int">0</Timestamp><DateUtc dt:dt="string">2017-07-20T11:08:44Z</DateUtc></StartTime><FrequencyChanges><FrequencyChange><Frequency dt:dt="r8">3328125</Frequency><Timestamp dt:dt="r8">1451640252</Timestamp><Current dt:dt="r…	59.94	1	right	1452284255	07-20-2017	13:08:44		male	482	{LEFTARROW}	51							0	1328790	1328239	{DOWNARROW}	551	1327119	1326687	932	left3,2	25	14	461	mask25	0	1328222	1	1328022	eqm10_NoEyeNmodel1_dir	90	HV	gazeCOD	GazeCoDxp	0	400	0	1327721	2	1327621
GazeCoD_1Model_male	21	2	27	<?xml version="1.0"?>\n<Clock xmlns:dt="urn:schemas-microsoft-com:datatypes"><Description dt:dt="string">E-Prime Primary Realtime Clock</Description><StartTime><Timestamp dt:dt="int">0</Timestamp><DateUtc dt:dt="string">2017-07-20T11:08:44Z</DateUtc></StartTime><FrequencyChanges><FrequencyChange><Frequency dt:dt="r8">3328125</Frequency><Timestamp dt:dt="r8">1451640252</Timestamp><Current dt:dt="r…	59.94	1	right	1452284255	07-20-2017	13:08:44		male	483	{LEFTARROW}	78							0	1331150	1330374	{LEFTARROW}	776	1329254	1328806	948	left8	17	14	462	mask17	0	1330357	0	1330157	eqm10_NoEyeNmodel1_dir	90	H	gazeCOD	GazeCoDxp	1	400	0	1329857	3	1329757
GazeCoD_1Model_male	21	2	27	<?xml version="1.0"?>\n<Clock xmlns:dt="urn:schemas-microsoft-com:datatypes"><Description dt:dt="string">E-Prime Primary Realtime Clock</Description><StartTime><Timestamp dt:dt="int">0</Timestamp><DateUtc dt:dt="string">2017-07-20T11:08:44Z</DateUtc></StartTime><FrequencyChanges><FrequencyChange><Frequency dt:dt="r8">3328125</Frequency><Timestamp dt:dt="r8">1451640252</Timestamp><Current dt:dt="r…	59.94	1	right	1452284255	07-20-2017	13:08:44		male	484	{LEFTARROW}	51							0	1332934	1332560	{DOWNARROW}	374	1331442	1331175	767	left3,2	25	15	463	mask25	0	1332543	1	1332343	eqm10_NoEyeNmodel1_dir	90	HV	gazeCOD	GazeCoDxp	0	400	0	1332042	0	1331942
GazeCoD_1Model_male	21	2	27	<?xml version="1.0"?>\n<Clock xmlns:dt="urn:schemas-microsoft-com:datatypes"><Description dt:dt="string">E-Prime Primary Realtime Clock</Description><StartTime><Timestamp dt:dt="int">0</Timestamp><DateUtc dt:dt="string">2017-07-20T11:08:44Z</DateUtc></StartTime><FrequencyChanges><FrequencyChange><Frequency dt:dt="r8">3328125</Frequency><Timestamp dt:dt="r8">1451640252</Timestamp><Current dt:dt="r…	59.94	1	right	1452284255	07-20-2017	13:08:44		male	485	{RIGHTARROW}	44							0	1334726	1334428	{DOWNARROW}	298	1333311	1332960	851	right3,2	8	15	464	mask8	0	1334411	0	1334211	eqm10_NoEyeNmodel1_dir	0	V	gazeCOD	GazeCoDxp	0	400	0	1333911	0	1333811
GazeCoD_1Model_male	21	2	27	<?xml version="1.0"?>\n<Clock xmlns:dt="urn:schemas-microsoft-com:datatypes"><Description dt:dt="string">E-Prime Primary Realtime Clock</Description><StartTime><Timestamp dt:dt="int">0</Timestamp><DateUtc dt:dt="string">2017-07-20T11:08:44Z</DateUtc></StartTime><FrequencyChanges><FrequencyChange><Frequency dt:dt="r8">3328125</Frequency><Timestamp dt:dt="r8">1451640252</Timestamp><Current dt:dt="r…	59.94	1	right	1452284255	07-20-2017	13:08:44		male	486	{RIGHTARROW}	42							0	1336390	1336180	{RIGHTARROW}	210	1335064	1334745	819	right4,8	20	15	465	mask20	0	1336163	0	1335963	eqm10_NoEyeNmodel1_dir	90	H	gazeCOD	GazeCoDxp	1	400	0	1335663	-1	1335563
GazeCoD_1Model_male	21	2	27	<?xml version="1.0"?>\n<Clock xmlns:dt="urn:schemas-microsoft-com:datatypes"><Description dt:dt="string">E-Prime Primary Realtime Clock</Description><StartTime><Timestamp dt:dt="int">0</Timestamp><DateUtc dt:dt="string">2017-07-20T11:08:44Z</DateUtc></StartTime><FrequencyChanges><FrequencyChange><Frequency dt:dt="r8">3328125</Frequency><Timestamp dt:dt="r8">1451640252</Timestamp><Current dt:dt="r…	59.94	1	right	1452284255	07-20-2017	13:08:44		male	487	{DOWNARROW}	79							0	1338134	1337798	{LEFTARROW}	336	1336679	1336414	765	DG0	1	15	466	mask1	0	1337781	0	1337581	eqm10_NoEyeNmodel1_dir	0	V	gazeCOD	GazeCoDxp	0	400	0	1337281	2	1337181
GazeCoD_1Model_male	21	2	27	<?xml version="1.0"?>\n<Clock xmlns:dt="urn:schemas-microsoft-com:datatypes"><Description dt:dt="string">E-Prime Primary Realtime Clock</Description><StartTime><Timestamp dt:dt="int">0</Timestamp><DateUtc dt:dt="string">2017-07-20T11:08:44Z</DateUtc></StartTime><FrequencyChanges><FrequencyChange><Frequency dt:dt="r8">3328125</Frequency><Timestamp dt:dt="r8">1451640252</Timestamp><Current dt:dt="r…	59.94	1	right	1452284255	07-20-2017	13:08:44		male	488	{RIGHTARROW}	42							0	1339966	1339700	{DOWNARROW}	266	1338589	1338149	940	right4,8	9	15	467	mask9	0	1339683	-1	1339483	eqm10_NoEyeNmodel1_dir	0	V	gazeCOD	GazeCoDxp	0	400	0	1339184	-5	1339084
GazeCoD_1Model_male	21	2	27	<?xml version="1.0"?>\n<Clock xmlns:dt="urn:schemas-microsoft-com:datatypes"><Description dt:dt="string">E-Prime Primary Realtime Clock</Description><StartTime><Timestamp dt:dt="int">0</Timestamp><DateUtc dt:dt="string">2017-07-20T11:08:44Z</DateUtc></StartTime><FrequencyChanges><FrequencyChange><Frequency dt:dt="r8">3328125</Frequency><Timestamp dt:dt="r8">1451640252</Timestamp><Current dt:dt="r…	59.94	1	right	1452284255	07-20-2017	13:08:44		male	489	{LEFTARROW}	53							0	1341998	1341435	{LEFTARROW}	563	1340309	1339984	825	left4,8	26	15	468	mask26	0	1341418	0	1341218	eqm10_NoEyeNmodel1_dir	90	HV	gazeCOD	GazeCoDxp	1	400	0	1340918	9	1340818
GazeCoD_1Model_male	21	2	27	<?xml version="1.0"?>\n<Clock xmlns:dt="urn:schemas-microsoft-com:datatypes"><Description dt:dt="string">E-Prime Primary Realtime Clock</Description><StartTime><Timestamp dt:dt="int">0</Timestamp><DateUtc dt:dt="string">2017-07-20T11:08:44Z</DateUtc></StartTime><FrequencyChanges><FrequencyChange><Frequency dt:dt="r8">3328125</Frequency><Timestamp dt:dt="r8">1451640252</Timestamp><Current dt:dt="r…	59.94	1	right	1452284255	07-20-2017	13:08:44		male	490	{LEFTARROW}	49							0	1343878	1343587	{RIGHTARROW}	291	1342464	1342019	945	left1,6	13	15	469	mask13	0	1343571	1	1343371	eqm10_NoEyeNmodel1_dir	90	H	gazeCOD	GazeCoDxp	0	400	0	1343070	6	1342970
GazeCoD_1Model_male	21	2	27	<?xml version="1.0"?>\n<Clock xmlns:dt="urn:schemas-microsoft-com:datatypes"><Description dt:dt="string">E-Prime Primary Realtime Clock</Description><StartTime><Timestamp dt:dt="int">0</Timestamp><DateUtc dt:dt="string">2017-07-20T11:08:44Z</DateUtc></StartTime><FrequencyChanges><FrequencyChange><Frequency dt:dt="r8">3328125</Frequency><Timestamp dt:dt="r8">1451640252</Timestamp><Current dt:dt="r…	59.94	1	right	1452284255	07-20-2017	13:08:44		male	491	{LEFTARROW}	78							0	1345606	1345373	{LEFTARROW}	233	1344256	1343904	852	left8	6	15	470	mask6	0	1345356	1	1345156	eqm10_NoEyeNmodel1_dir	0	V	gazeCOD	GazeCoDxp	1	400	0	1344855	-1	1344755
GazeCoD_1Model_male	21	2	27	<?xml version="1.0"?>\n<Clock xmlns:dt="urn:schemas-microsoft-com:datatypes"><Description dt:dt="string">E-Prime Primary Realtime Clock</Description><StartTime><Timestamp dt:dt="int">0</Timestamp><DateUtc dt:dt="string">2017-07-20T11:08:44Z</DateUtc></StartTime><FrequencyChanges><FrequencyChange><Frequency dt:dt="r8">3328125</Frequency><Timestamp dt:dt="r8">1451640252</Timestamp><Current dt:dt="r…	59.94	1	right	1452284255	07-20-2017	13:08:44		male	492	{RIGHTARROW}	44							0	1347606	1347074	{DOWNARROW}	532	1345959	1345623	836	right3,2	19	15	471	mask19	0	1347057	0	1346857	eqm10_NoEyeNmodel1_dir	90	H	gazeCOD	GazeCoDxp	0	400	0	1346557	-2	1346457
GazeCoD_1Model_male	21	2	27	<?xml version="1.0"?>\n<Clock xmlns:dt="urn:schemas-microsoft-com:datatypes"><Description dt:dt="string">E-Prime Primary Realtime Clock</Description><StartTime><Timestamp dt:dt="int">0</Timestamp><DateUtc dt:dt="string">2017-07-20T11:08:44Z</DateUtc></StartTime><FrequencyChanges><FrequencyChange><Frequency dt:dt="r8">3328125</Frequency><Timestamp dt:dt="r8">1451640252</Timestamp><Current dt:dt="r…	59.94	1	right	1452284255	07-20-2017	13:08:44		male	493	{LEFTARROW}	55							0	1349814	1349176	{DOWNARROW}	638	1348055	1347625	930	left6,4	16	15	472	mask16	0	1349160	1	1348960	eqm10_NoEyeNmodel1_dir	90	H	gazeCOD	GazeCoDxp	0	400	0	1348659	4	1348559
GazeCoD_1Model_male	21	2	27	<?xml version="1.0"?>\n<Clock xmlns:dt="urn:schemas-microsoft-com:datatypes"><Description dt:dt="string">E-Prime Primary Realtime Clock</Description><StartTime><Timestamp dt:dt="int">0</Timestamp><DateUtc dt:dt="string">2017-07-20T11:08:44Z</DateUtc></StartTime><FrequencyChanges><FrequencyChange><Frequency dt:dt="r8">3328125</Frequency><Timestamp dt:dt="r8">1451640252</Timestamp><Current dt:dt="r…	59.94	1	right	1452284255	07-20-2017	13:08:44		male	494	{LEFTARROW}	49							0	1351734	1351295	{DOWNARROW}	439	1350177	1349827	850	left1,6	2	15	473	mask2	0	1351278	0	1351078	eqm10_NoEyeNmodel1_dir	0	V	gazeCOD	GazeCoDxp	0	400	0	1350778	1	1350678
GazeCoD_1Model_male	21	2	27	<?xml version="1.0"?>\n<Clock xmlns:dt="urn:schemas-microsoft-com:datatypes"><Description dt:dt="string">E-Prime Primary Realtime Clock</Description><StartTime><Timestamp dt:dt="int">0</Timestamp><DateUtc dt:dt="string">2017-07-20T11:08:44Z</DateUtc></StartTime><FrequencyChanges><FrequencyChange><Frequency dt:dt="r8">3328125</Frequency><Timestamp dt:dt="r8">1451640252</Timestamp><Current dt:dt="r…	59.94	1	right	1452284255	07-20-2017	13:08:44		male	495	{RIGHTARROW}	46							0	1353462	1353147	{DOWNARROW}	315	1352020	1351746	774	right1,6	7	15	474	mask7	0	1353130	0	1352930	eqm10_NoEyeNmodel1_dir	0	V	gazeCOD	GazeCoDxp	0	400	0	1352630	10	1352530
GazeCoD_1Model_male	21	2	27	<?xml version="1.0"?>\n<Clock xmlns:dt="urn:schemas-microsoft-com:datatypes"><Description dt:dt="string">E-Prime Primary Realtime Clock</Description><StartTime><Timestamp dt:dt="int">0</Timestamp><DateUtc dt:dt="string">2017-07-20T11:08:44Z</DateUtc></StartTime><FrequencyChanges><FrequencyChange><Frequency dt:dt="r8">3328125</Frequency><Timestamp dt:dt="r8">1451640252</Timestamp><Current dt:dt="r…	59.94	1	right	1452284255	07-20-2017	13:08:44		male	496	{RIGHTARROW}	46							0	1355238	1355099	{RIGHTARROW}	139	1353977	1353481	996	right1,6	18	15	475	mask18	0	1355082	0	1354882	eqm10_NoEyeNmodel1_dir	90	H	gazeCOD	GazeCoDxp	1	400	0	1354582	5	1354482
GazeCoD_1Model_male	21	2	27	<?xml version="1.0"?>\n<Clock xmlns:dt="urn:schemas-microsoft-com:datatypes"><Description dt:dt="string">E-Prime Primary Realtime Clock</Description><StartTime><Timestamp dt:dt="int">0</Timestamp><DateUtc dt:dt="string">2017-07-20T11:08:44Z</DateUtc></StartTime><FrequencyChanges><FrequencyChange><Frequency dt:dt="r8">3328125</Frequency><Timestamp dt:dt="r8">1451640252</Timestamp><Current dt:dt="r…	59.94	1	right	1452284255	07-20-2017	13:08:44		male	497	{RIGHTARROW}	77							0	1356974	1356751	{RIGHTARROW}	223	1355635	1355249	886	right8	22	15	476	mask22	0	1356734	1	1356534	eqm10_NoEyeNmodel1_dir	90	H	gazeCOD	GazeCoDxp	1	400	0	1356233	-2	1356133
GazeCoD_1Model_male	21	2	27	<?xml version="1.0"?>\n<Clock xmlns:dt="urn:schemas-microsoft-com:datatypes"><Description dt:dt="string">E-Prime Primary Realtime Clock</Description><StartTime><Timestamp dt:dt="int">0</Timestamp><DateUtc dt:dt="string">2017-07-20T11:08:44Z</DateUtc></StartTime><FrequencyChanges><FrequencyChange><Frequency dt:dt="r8">3328125</Frequency><Timestamp dt:dt="r8">1451640252</Timestamp><Current dt:dt="r…	59.94	1	right	1452284255	07-20-2017	13:08:44		male	498	{RIGHTARROW}	40							0	1358534	1358452	{RIGHTARROW}	82	1357325	1356984	841	right6,4	21	15	477	mask21	0	1358436	1	1358236	eqm10_NoEyeNmodel1_dir	90	H	gazeCOD	GazeCoDxp	1	400	0	1357935	10	1357835
GazeCoD_1Model_male	21	2	27	<?xml version="1.0"?>\n<Clock xmlns:dt="urn:schemas-microsoft-com:datatypes"><Description dt:dt="string">E-Prime Primary Realtime Clock</Description><StartTime><Timestamp dt:dt="int">0</Timestamp><DateUtc dt:dt="string">2017-07-20T11:08:44Z</DateUtc></StartTime><FrequencyChanges><FrequencyChange><Frequency dt:dt="r8">3328125</Frequency><Timestamp dt:dt="r8">1451640252</Timestamp><Current dt:dt="r…	59.94	1	right	1452284255	07-20-2017	13:08:44		male	499	{RIGHTARROW}	44							0	1360270	1360021	{RIGHTARROW}	249	1358899	1358553	846	right3,2	30	15	478	mask30	0	1360004	1	1359804	eqm10_NoEyeNmodel1_dir	90	HV	gazeCOD	GazeCoDxp	1	400	0	1359503	4	1359403
GazeCoD_1Model_male	21	2	27	<?xml version="1.0"?>\n<Clock xmlns:dt="urn:schemas-microsoft-com:datatypes"><Description dt:dt="string">E-Prime Primary Realtime Clock</Description><StartTime><Timestamp dt:dt="int">0</Timestamp><DateUtc dt:dt="string">2017-07-20T11:08:44Z</DateUtc></StartTime><FrequencyChanges><FrequencyChange><Frequency dt:dt="r8">3328125</Frequency><Timestamp dt:dt="r8">1451640252</Timestamp><Current dt:dt="r…	59.94	1	right	1452284255	07-20-2017	13:08:44		male	500	{LEFTARROW}	51							0	1362022	1361856	{LEFTARROW}	166	1360732	1360288	944	left3,2	3	15	479	mask3	0	1361839	0	1361639	eqm10_NoEyeNmodel1_dir	0	V	gazeCOD	GazeCoDxp	1	400	0	1361339	7	1361239
GazeCoD_1Model_male	21	2	27	<?xml version="1.0"?>\n<Clock xmlns:dt="urn:schemas-microsoft-com:datatypes"><Description dt:dt="string">E-Prime Primary Realtime Clock</Description><StartTime><Timestamp dt:dt="int">0</Timestamp><DateUtc dt:dt="string">2017-07-20T11:08:44Z</DateUtc></StartTime><FrequencyChanges><FrequencyChange><Frequency dt:dt="r8">3328125</Frequency><Timestamp dt:dt="r8">1451640252</Timestamp><Current dt:dt="r…	59.94	1	right	1452284255	07-20-2017	13:08:44		male	501	{RIGHTARROW}	42							0	1363766	1363474	{RIGHTARROW}	292	1362359	1362039	820	right4,8	31	15	480	mask31	0	1363457	0	1363257	eqm10_NoEyeNmodel1_dir	90	HV	gazeCOD	GazeCoDxp	1	400	0	1362957	-2	1362857
GazeCoD_1Model_male	21	2	27	<?xml version="1.0"?>\n<Clock xmlns:dt="urn:schemas-microsoft-com:datatypes"><Description dt:dt="string">E-Prime Primary Realtime Clock</Description><StartTime><Timestamp dt:dt="int">0</Timestamp><DateUtc dt:dt="string">2017-07-20T11:08:44Z</DateUtc></StartTime><FrequencyChanges><FrequencyChange><Frequency dt:dt="r8">3328125</Frequency><Timestamp dt:dt="r8">1451640252</Timestamp><Current dt:dt="r…	59.94	1	right	1452284255	07-20-2017	13:08:44		male	502	{DOWNARROW}	79							0	1366246	1365193	{DOWNARROW}	1053	1364072	1363791	781	DG0	12	15	481	mask12	0	1365176	1	1364976	eqm10_NoEyeNmodel1_dir	90	H	gazeCOD	GazeCoDxp	1	400	0	1364675	3	1364575
GazeCoD_1Model_male	21	2	27	<?xml version="1.0"?>\n<Clock xmlns:dt="urn:schemas-microsoft-com:datatypes"><Description dt:dt="string">E-Prime Primary Realtime Clock</Description><StartTime><Timestamp dt:dt="int">0</Timestamp><DateUtc dt:dt="string">2017-07-20T11:08:44Z</DateUtc></StartTime><FrequencyChanges><FrequencyChange><Frequency dt:dt="r8">3328125</Frequency><Timestamp dt:dt="r8">1451640252</Timestamp><Current dt:dt="r…	59.94	1	right	1452284255	07-20-2017	13:08:44		male	503	{LEFTARROW}	53							0	1368070	1367745	{DOWNARROW}	325	1366630	1366260	870	left4,8	15	15	482	mask15	0	1367728	0	1367528	eqm10_NoEyeNmodel1_dir	90	H	gazeCOD	GazeCoDxp	0	400	0	1367228	-2	1367128
GazeCoD_1Model_male	21	2	27	<?xml version="1.0"?>\n<Clock xmlns:dt="urn:schemas-microsoft-com:datatypes"><Description dt:dt="string">E-Prime Primary Realtime Clock</Description><StartTime><Timestamp dt:dt="int">0</Timestamp><DateUtc dt:dt="string">2017-07-20T11:08:44Z</DateUtc></StartTime><FrequencyChanges><FrequencyChange><Frequency dt:dt="r8">3328125</Frequency><Timestamp dt:dt="r8">1451640252</Timestamp><Current dt:dt="r…	59.94	1	right	1452284255	07-20-2017	13:08:44		male	504	{LEFTARROW}	51							0	1369766	1369497	{DOWNARROW}	269	1368384	1368079	805	left3,2	14	15	483	mask14	0	1369480	0	1369280	eqm10_NoEyeNmodel1_dir	90	H	gazeCOD	GazeCoDxp	0	400	0	1368980	-4	1368880
GazeCoD_1Model_male	21	2	27	<?xml version="1.0"?>\n<Clock xmlns:dt="urn:schemas-microsoft-com:datatypes"><Description dt:dt="string">E-Prime Primary Realtime Clock</Description><StartTime><Timestamp dt:dt="int">0</Timestamp><DateUtc dt:dt="string">2017-07-20T11:08:44Z</DateUtc></StartTime><FrequencyChanges><FrequencyChange><Frequency dt:dt="r8">3328125</Frequency><Timestamp dt:dt="r8">1451640252</Timestamp><Current dt:dt="r…	59.94	1	right	1452284255	07-20-2017	13:08:44		male	505	{LEFTARROW}	55							0	1371358	1371215	{LEFTARROW}	143	1370094	1369781	813	left6,4	5	15	484	mask5	0	1371198	0	1370998	eqm10_NoEyeNmodel1_dir	0	V	gazeCOD	GazeCoDxp	1	400	0	1370698	4	1370598
GazeCoD_1Model_male	21	2	27	<?xml version="1.0"?>\n<Clock xmlns:dt="urn:schemas-microsoft-com:datatypes"><Description dt:dt="string">E-Prime Primary Realtime Clock</Description><StartTime><Timestamp dt:dt="int">0</Timestamp><DateUtc dt:dt="string">2017-07-20T11:08:44Z</DateUtc></StartTime><FrequencyChanges><FrequencyChange><Frequency dt:dt="r8">3328125</Frequency><Timestamp dt:dt="r8">1451640252</Timestamp><Current dt:dt="r…	59.94	1	right	1452284255	07-20-2017	13:08:44		male	506	{LEFTARROW}	55							0	1373326	1372950	{LEFTARROW}	376	1371827	1371382	945	left6,4	27	15	485	mask27	0	1372934	1	1372734	eqm10_NoEyeNmodel1_dir	90	HV	gazeCOD	GazeCoDxp	1	400	0	1372433	6	1372333
GazeCoD_1Model_male	21	2	27	<?xml version="1.0"?>\n<Clock xmlns:dt="urn:schemas-microsoft-com:datatypes"><Description dt:dt="string">E-Prime Primary Realtime Clock</Description><StartTime><Timestamp dt:dt="int">0</Timestamp><DateUtc dt:dt="string">2017-07-20T11:08:44Z</DateUtc></StartTime><FrequencyChanges><FrequencyChange><Frequency dt:dt="r8">3328125</Frequency><Timestamp dt:dt="r8">1451640252</Timestamp><Current dt:dt="r…	59.94	1	right	1452284255	07-20-2017	13:08:44		male	507	{RIGHTARROW}	40							0	1374902	1374736	{RIGHTARROW}	166	1373614	1373351	763	right6,4	32	15	486	mask32	0	1374719	1	1374519	eqm10_NoEyeNmodel1_dir	90	HV	gazeCOD	GazeCoDxp	1	400	0	1374218	4	1374118
GazeCoD_1Model_male	21	2	27	<?xml version="1.0"?>\n<Clock xmlns:dt="urn:schemas-microsoft-com:datatypes"><Description dt:dt="string">E-Prime Primary Realtime Clock</Description><StartTime><Timestamp dt:dt="int">0</Timestamp><DateUtc dt:dt="string">2017-07-20T11:08:44Z</DateUtc></StartTime><FrequencyChanges><FrequencyChange><Frequency dt:dt="r8">3328125</Frequency><Timestamp dt:dt="r8">1451640252</Timestamp><Current dt:dt="r…	59.94	1	right	1452284255	07-20-2017	13:08:44		male	508	{DOWNARROW}	79							0	1376558	1376337	{RIGHTARROW}	221	1375219	1374919	800	DG0	23	15	487	mask23	0	1376320	0	1376120	eqm10_NoEyeNmodel1_dir	90	HV	gazeCOD	GazeCoDxp	0	400	0	1375820	1	1375720
GazeCoD_1Model_male	21	2	27	<?xml version="1.0"?>\n<Clock xmlns:dt="urn:schemas-microsoft-com:datatypes"><Description dt:dt="string">E-Prime Primary Realtime Clock</Description><StartTime><Timestamp dt:dt="int">0</Timestamp><DateUtc dt:dt="string">2017-07-20T11:08:44Z</DateUtc></StartTime><FrequencyChanges><FrequencyChange><Frequency dt:dt="r8">3328125</Frequency><Timestamp dt:dt="r8">1451640252</Timestamp><Current dt:dt="r…	59.94	1	right	1452284255	07-20-2017	13:08:44		male	509	{RIGHTARROW}	40							0	1378070	1378022	{DOWNARROW}	48	1376905	1376571	834	right6,4	10	15	488	mask10	0	1378005	0	1377805	eqm10_NoEyeNmodel1_dir	0	V	gazeCOD	GazeCoDxp	0	400	0	1377505	0	1377405
GazeCoD_1Model_male	21	2	27	<?xml version="1.0"?>\n<Clock xmlns:dt="urn:schemas-microsoft-com:datatypes"><Description dt:dt="string">E-Prime Primary Realtime Clock</Description><StartTime><Timestamp dt:dt="int">0</Timestamp><DateUtc dt:dt="string">2017-07-20T11:08:44Z</DateUtc></StartTime><FrequencyChanges><FrequencyChange><Frequency dt:dt="r8">3328125</Frequency><Timestamp dt:dt="r8">1451640252</Timestamp><Current dt:dt="r…	59.94	1	right	1452284255	07-20-2017	13:08:44		male	510	{LEFTARROW}	53							0	1379758	1379574	{LEFTARROW}	184	1378447	1378089	858	left4,8	4	15	489	mask4	0	1379557	1	1379357	eqm10_NoEyeNmodel1_dir	0	V	gazeCOD	GazeCoDxp	1	400	0	1379056	9	1378956
GazeCoD_1Model_male	21	2	27	<?xml version="1.0"?>\n<Clock xmlns:dt="urn:schemas-microsoft-com:datatypes"><Description dt:dt="string">E-Prime Primary Realtime Clock</Description><StartTime><Timestamp dt:dt="int">0</Timestamp><DateUtc dt:dt="string">2017-07-20T11:08:44Z</DateUtc></StartTime><FrequencyChanges><FrequencyChange><Frequency dt:dt="r8">3328125</Frequency><Timestamp dt:dt="r8">1451640252</Timestamp><Current dt:dt="r…	59.94	1	right	1452284255	07-20-2017	13:08:44		male	511	{LEFTARROW}	78							0	1381486	1381225	{LEFTARROW}	261	1380104	1379774	830	left8	28	15	490	mask28	0	1381209	1	1381009	eqm10_NoEyeNmodel1_dir	90	HV	gazeCOD	GazeCoDxp	1	400	0	1380708	4	1380608
GazeCoD_1Model_male	21	2	27	<?xml version="1.0"?>\n<Clock xmlns:dt="urn:schemas-microsoft-com:datatypes"><Description dt:dt="string">E-Prime Primary Realtime Clock</Description><StartTime><Timestamp dt:dt="int">0</Timestamp><DateUtc dt:dt="string">2017-07-20T11:08:44Z</DateUtc></StartTime><FrequencyChanges><FrequencyChange><Frequency dt:dt="r8">3328125</Frequency><Timestamp dt:dt="r8">1451640252</Timestamp><Current dt:dt="r…	59.94	1	right	1452284255	07-20-2017	13:08:44		male	512	{RIGHTARROW}	46							0	1383990	1382944	{LEFTARROW}	1046	1381832	1381509	823	right1,6	29	15	491	mask29	0	1382927	0	1382727	eqm10_NoEyeNmodel1_dir	90	HV	gazeCOD	GazeCoDxp	0	400	0	1382427	-5	1382327
GazeCoD_1Model_male	21	2	27	<?xml version="1.0"?>\n<Clock xmlns:dt="urn:schemas-microsoft-com:datatypes"><Description dt:dt="string">E-Prime Primary Realtime Clock</Description><StartTime><Timestamp dt:dt="int">0</Timestamp><DateUtc dt:dt="string">2017-07-20T11:08:44Z</DateUtc></StartTime><FrequencyChanges><FrequencyChange><Frequency dt:dt="r8">3328125</Frequency><Timestamp dt:dt="r8">1451640252</Timestamp><Current dt:dt="r…	59.94	1	right	1452284255	07-20-2017	13:08:44		male	513	{RIGHTARROW}	77							0	1385654	1385480	{RIGHTARROW}	174	1384360	1384012	848	right8	33	15	492	mask33	0	1385463	1	1385263	eqm10_NoEyeNmodel1_dir	90	HV	gazeCOD	GazeCoDxp	1	400	0	1384962	2	1384862
GazeCoD_1Model_male	21	2	27	<?xml version="1.0"?>\n<Clock xmlns:dt="urn:schemas-microsoft-com:datatypes"><Description dt:dt="string">E-Prime Primary Realtime Clock</Description><StartTime><Timestamp dt:dt="int">0</Timestamp><DateUtc dt:dt="string">2017-07-20T11:08:44Z</DateUtc></StartTime><FrequencyChanges><FrequencyChange><Frequency dt:dt="r8">3328125</Frequency><Timestamp dt:dt="r8">1451640252</Timestamp><Current dt:dt="r…	59.94	1	right	1452284255	07-20-2017	13:08:44		male	514	{LEFTARROW}	49							0	1387686	1387048	{DOWNARROW}	638	1385923	1385664	759	left1,6	24	15	493	mask24	0	1387031	0	1386831	eqm10_NoEyeNmodel1_dir	90	HV	gazeCOD	GazeCoDxp	0	400	0	1386531	8	1386431
GazeCoD_1Model_male	21	2	27	<?xml version="1.0"?>\n<Clock xmlns:dt="urn:schemas-microsoft-com:datatypes"><Description dt:dt="string">E-Prime Primary Realtime Clock</Description><StartTime><Timestamp dt:dt="int">0</Timestamp><DateUtc dt:dt="string">2017-07-20T11:08:44Z</DateUtc></StartTime><FrequencyChanges><FrequencyChange><Frequency dt:dt="r8">3328125</Frequency><Timestamp dt:dt="r8">1451640252</Timestamp><Current dt:dt="r…	59.94	1	right	1452284255	07-20-2017	13:08:44		male	515	{RIGHTARROW}	77							0	1389462	1389133	{RIGHTARROW}	329	1388008	1387699	809	right8	11	15	494	mask11	0	1389117	1	1388917	eqm10_NoEyeNmodel1_dir	0	V	gazeCOD	GazeCoDxp	1	400	0	1388616	8	1388516
GazeCoD_1Model_male	21	2	27	<?xml version="1.0"?>\n<Clock xmlns:dt="urn:schemas-microsoft-com:datatypes"><Description dt:dt="string">E-Prime Primary Realtime Clock</Description><StartTime><Timestamp dt:dt="int">0</Timestamp><DateUtc dt:dt="string">2017-07-20T11:08:44Z</DateUtc></StartTime><FrequencyChanges><FrequencyChange><Frequency dt:dt="r8">3328125</Frequency><Timestamp dt:dt="r8">1451640252</Timestamp><Current dt:dt="r…	59.94	1	right	1452284255	07-20-2017	13:08:44		male	516	{LEFTARROW}	78							0	1391334	1390969	{DOWNARROW}	365	1389845	1389484	861	left8	17	15	495	mask17	0	1390952	1	1390752	eqm10_NoEyeNmodel1_dir	90	H	gazeCOD	GazeCoDxp	0	400	0	1390451	6	1390351
GazeCoD_1Model_male	21	2	27	<?xml version="1.0"?>\n<Clock xmlns:dt="urn:schemas-microsoft-com:datatypes"><Description dt:dt="string">E-Prime Primary Realtime Clock</Description><StartTime><Timestamp dt:dt="int">0</Timestamp><DateUtc dt:dt="string">2017-07-20T11:08:44Z</DateUtc></StartTime><FrequencyChanges><FrequencyChange><Frequency dt:dt="r8">3328125</Frequency><Timestamp dt:dt="r8">1451640252</Timestamp><Current dt:dt="r…	59.94	1	right	1452284255	07-20-2017	13:08:44		male	517	{LEFTARROW}	78							0	1405918	1405550	{LEFTARROW}	368	1404430	1404099	831	left8	6	16	496	mask6	0	1405533	0	1405333	eqm10_NoEyeNmodel1_dir	0	V	gazeCOD	GazeCoDxp	1	400	0	1405033	3	1404933
GazeCoD_1Model_male	21	2	27	<?xml version="1.0"?>\n<Clock xmlns:dt="urn:schemas-microsoft-com:datatypes"><Description dt:dt="string">E-Prime Primary Realtime Clock</Description><StartTime><Timestamp dt:dt="int">0</Timestamp><DateUtc dt:dt="string">2017-07-20T11:08:44Z</DateUtc></StartTime><FrequencyChanges><FrequencyChange><Frequency dt:dt="r8">3328125</Frequency><Timestamp dt:dt="r8">1451640252</Timestamp><Current dt:dt="r…	59.94	1	right	1452284255	07-20-2017	13:08:44		male	518	{LEFTARROW}	55							0	1407958	1407352	{DOWNARROW}	606	1406238	1405934	804	left6,4	16	16	497	mask16	0	1407335	0	1407135	eqm10_NoEyeNmodel1_dir	90	H	gazeCOD	GazeCoDxp	0	400	0	1406835	-3	1406735
GazeCoD_1Model_male	21	2	27	<?xml version="1.0"?>\n<Clock xmlns:dt="urn:schemas-microsoft-com:datatypes"><Description dt:dt="string">E-Prime Primary Realtime Clock</Description><StartTime><Timestamp dt:dt="int">0</Timestamp><DateUtc dt:dt="string">2017-07-20T11:08:44Z</DateUtc></StartTime><FrequencyChanges><FrequencyChange><Frequency dt:dt="r8">3328125</Frequency><Timestamp dt:dt="r8">1451640252</Timestamp><Current dt:dt="r…	59.94	1	right	1452284255	07-20-2017	13:08:44		male	519	{LEFTARROW}	51							0	1409702	1409387	{RIGHTARROW}	315	1408275	1407969	806	left3,2	14	16	498	mask14	0	1409370	0	1409170	eqm10_NoEyeNmodel1_dir	90	H	gazeCOD	GazeCoDxp	0	400	0	1408870	-5	1408770
GazeCoD_1Model_male	21	2	27	<?xml version="1.0"?>\n<Clock xmlns:dt="urn:schemas-microsoft-com:datatypes"><Description dt:dt="string">E-Prime Primary Realtime Clock</Description><StartTime><Timestamp dt:dt="int">0</Timestamp><DateUtc dt:dt="string">2017-07-20T11:08:44Z</DateUtc></StartTime><FrequencyChanges><FrequencyChange><Frequency dt:dt="r8">3328125</Frequency><Timestamp dt:dt="r8">1451640252</Timestamp><Current dt:dt="r…	59.94	1	right	1452284255	07-20-2017	13:08:44		male	520	{LEFTARROW}	53							0	1411478	1411272	{LEFTARROW}	206	1410160	1409721	939	left4,8	4	16	499	mask4	0	1411256	1	1411056	eqm10_NoEyeNmodel1_dir	0	V	gazeCOD	GazeCoDxp	1	400	0	1410755	-5	1410655
GazeCoD_1Model_male	21	2	27	<?xml version="1.0"?>\n<Clock xmlns:dt="urn:schemas-microsoft-com:datatypes"><Description dt:dt="string">E-Prime Primary Realtime Clock</Description><StartTime><Timestamp dt:dt="int">0</Timestamp><DateUtc dt:dt="string">2017-07-20T11:08:44Z</DateUtc></StartTime><FrequencyChanges><FrequencyChange><Frequency dt:dt="r8">3328125</Frequency><Timestamp dt:dt="r8">1451640252</Timestamp><Current dt:dt="r…	59.94	1	right	1452284255	07-20-2017	13:08:44		male	521	{RIGHTARROW}	42							0	1413342	1412974	{DOWNARROW}	368	1411863	1411489	874	right4,8	9	16	500	mask9	0	1412957	-1	1412757	eqm10_NoEyeNmodel1_dir	0	V	gazeCOD	GazeCoDxp	0	400	0	1412458	-5	1412358
GazeCoD_1Model_male	21	2	27	<?xml version="1.0"?>\n<Clock xmlns:dt="urn:schemas-microsoft-com:datatypes"><Description dt:dt="string">E-Prime Primary Realtime Clock</Description><StartTime><Timestamp dt:dt="int">0</Timestamp><DateUtc dt:dt="string">2017-07-20T11:08:44Z</DateUtc></StartTime><FrequencyChanges><FrequencyChange><Frequency dt:dt="r8">3328125</Frequency><Timestamp dt:dt="r8">1451640252</Timestamp><Current dt:dt="r…	59.94	1	right	1452284255	07-20-2017	13:08:44		male	522	{LEFTARROW}	49							0	1415206	1414843	{LEFTARROW}	363	1413726	1413358	868	left1,6	24	16	501	mask24	0	1414826	1	1414626	eqm10_NoEyeNmodel1_dir	90	HV	gazeCOD	GazeCoDxp	1	400	0	1414325	-1	1414225
GazeCoD_1Model_male	21	2	27	<?xml version="1.0"?>\n<Clock xmlns:dt="urn:schemas-microsoft-com:datatypes"><Description dt:dt="string">E-Prime Primary Realtime Clock</Description><StartTime><Timestamp dt:dt="int">0</Timestamp><DateUtc dt:dt="string">2017-07-20T11:08:44Z</DateUtc></StartTime><FrequencyChanges><FrequencyChange><Frequency dt:dt="r8">3328125</Frequency><Timestamp dt:dt="r8">1451640252</Timestamp><Current dt:dt="r…	59.94	1	right	1452284255	07-20-2017	13:08:44		male	523	{LEFTARROW}	55							0	1416766	1416595	{LEFTARROW}	171	1415480	1415226	754	left6,4	5	16	502	mask5	0	1416578	1	1416378	eqm10_NoEyeNmodel1_dir	0	V	gazeCOD	GazeCoDxp	1	400	0	1416077	-3	1415977
GazeCoD_1Model_male	21	2	27	<?xml version="1.0"?>\n<Clock xmlns:dt="urn:schemas-microsoft-com:datatypes"><Description dt:dt="string">E-Prime Primary Realtime Clock</Description><StartTime><Timestamp dt:dt="int">0</Timestamp><DateUtc dt:dt="string">2017-07-20T11:08:44Z</DateUtc></StartTime><FrequencyChanges><FrequencyChange><Frequency dt:dt="r8">3328125</Frequency><Timestamp dt:dt="r8">1451640252</Timestamp><Current dt:dt="r…	59.94	1	right	1452284255	07-20-2017	13:08:44		male	524	{DOWNARROW}	79							0	1418942	1418196	{RIGHTARROW}	746	1417080	1416778	802	DG0	23	16	503	mask23	0	1418179	0	1417979	eqm10_NoEyeNmodel1_dir	90	HV	gazeCOD	GazeCoDxp	0	400	0	1417679	-1	1417579
GazeCoD_1Model_male	21	2	27	<?xml version="1.0"?>\n<Clock xmlns:dt="urn:schemas-microsoft-com:datatypes"><Description dt:dt="string">E-Prime Primary Realtime Clock</Description><StartTime><Timestamp dt:dt="int">0</Timestamp><DateUtc dt:dt="string">2017-07-20T11:08:44Z</DateUtc></StartTime><FrequencyChanges><FrequencyChange><Frequency dt:dt="r8">3328125</Frequency><Timestamp dt:dt="r8">1451640252</Timestamp><Current dt:dt="r…	59.94	1	right	1452284255	07-20-2017	13:08:44		male	525	{RIGHTARROW}	42							0	1420486	1420365	{RIGHTARROW}	121	1419240	1418964	776	right4,8	20	16	504	mask20	0	1420348	0	1420148	eqm10_NoEyeNmodel1_dir	90	H	gazeCOD	GazeCoDxp	1	400	0	1419848	8	1419748
GazeCoD_1Model_male	21	2	27	<?xml version="1.0"?>\n<Clock xmlns:dt="urn:schemas-microsoft-com:datatypes"><Description dt:dt="string">E-Prime Primary Realtime Clock</Description><StartTime><Timestamp dt:dt="int">0</Timestamp><DateUtc dt:dt="string">2017-07-20T11:08:44Z</DateUtc></StartTime><FrequencyChanges><FrequencyChange><Frequency dt:dt="r8">3328125</Frequency><Timestamp dt:dt="r8">1451640252</Timestamp><Current dt:dt="r…	59.94	1	right	1452284255	07-20-2017	13:08:44		male	526	{RIGHTARROW}	44							0	1422238	1422000	{RIGHTARROW}	238	1420885	1420498	887	right3,2	19	16	505	mask19	0	1421983	0	1421783	eqm10_NoEyeNmodel1_dir	90	H	gazeCOD	GazeCoDxp	1	400	0	1421483	-2	1421383
GazeCoD_1Model_male	21	2	27	<?xml version="1.0"?>\n<Clock xmlns:dt="urn:schemas-microsoft-com:datatypes"><Description dt:dt="string">E-Prime Primary Realtime Clock</Description><StartTime><Timestamp dt:dt="int">0</Timestamp><DateUtc dt:dt="string">2017-07-20T11:08:44Z</DateUtc></StartTime><FrequencyChanges><FrequencyChange><Frequency dt:dt="r8">3328125</Frequency><Timestamp dt:dt="r8">1451640252</Timestamp><Current dt:dt="r…	59.94	1	right	1452284255	07-20-2017	13:08:44		male	527	{LEFTARROW}	78							0	1425150	1423752	{RIGHTARROW}	1398	1422625	1422250	875	left8	17	16	506	mask17	0	1423735	1	1423535	eqm10_NoEyeNmodel1_dir	90	H	gazeCOD	GazeCoDxp	0	400	0	1423234	9	1423134
GazeCoD_1Model_male	21	2	27	<?xml version="1.0"?>\n<Clock xmlns:dt="urn:schemas-microsoft-com:datatypes"><Description dt:dt="string">E-Prime Primary Realtime Clock</Description><StartTime><Timestamp dt:dt="int">0</Timestamp><DateUtc dt:dt="string">2017-07-20T11:08:44Z</DateUtc></StartTime><FrequencyChanges><FrequencyChange><Frequency dt:dt="r8">3328125</Frequency><Timestamp dt:dt="r8">1451640252</Timestamp><Current dt:dt="r…	59.94	1	right	1452284255	07-20-2017	13:08:44		male	528	{RIGHTARROW}	40							0	1427126	1426721	{DOWNARROW}	405	1425599	1425170	929	right6,4	10	16	507	mask10	0	1426705	1	1426505	eqm10_NoEyeNmodel1_dir	0	V	gazeCOD	GazeCoDxp	0	400	0	1426204	5	1426104
GazeCoD_1Model_male	21	2	27	<?xml version="1.0"?>\n<Clock xmlns:dt="urn:schemas-microsoft-com:datatypes"><Description dt:dt="string">E-Prime Primary Realtime Clock</Description><StartTime><Timestamp dt:dt="int">0</Timestamp><DateUtc dt:dt="string">2017-07-20T11:08:44Z</DateUtc></StartTime><FrequencyChanges><FrequencyChange><Frequency dt:dt="r8">3328125</Frequency><Timestamp dt:dt="r8">1451640252</Timestamp><Current dt:dt="r…	59.94	1	right	1452284255	07-20-2017	13:08:44		male	529	{LEFTARROW}	53							0	1429102	1428690	{DOWNARROW}	412	1427569	1427138	931	left4,8	15	16	508	mask15	0	1428673	0	1428473	eqm10_NoEyeNmodel1_dir	90	H	gazeCOD	GazeCoDxp	0	400	0	1428173	4	1428073
GazeCoD_1Model_male	21	2	27	<?xml version="1.0"?>\n<Clock xmlns:dt="urn:schemas-microsoft-com:datatypes"><Description dt:dt="string">E-Prime Primary Realtime Clock</Description><StartTime><Timestamp dt:dt="int">0</Timestamp><DateUtc dt:dt="string">2017-07-20T11:08:44Z</DateUtc></StartTime><FrequencyChanges><FrequencyChange><Frequency dt:dt="r8">3328125</Frequency><Timestamp dt:dt="r8">1451640252</Timestamp><Current dt:dt="r…	59.94	1	right	1452284255	07-20-2017	13:08:44		male	530	{LEFTARROW}	51							0	1431270	1430725	{DOWNARROW}	545	1429602	1429124	978	left3,2	25	16	509	mask25	0	1430709	1	1430509	eqm10_NoEyeNmodel1_dir	90	HV	gazeCOD	GazeCoDxp	0	400	0	1430208	6	1430108
GazeCoD_1Model_male	21	2	27	<?xml version="1.0"?>\n<Clock xmlns:dt="urn:schemas-microsoft-com:datatypes"><Description dt:dt="string">E-Prime Primary Realtime Clock</Description><StartTime><Timestamp dt:dt="int">0</Timestamp><DateUtc dt:dt="string">2017-07-20T11:08:44Z</DateUtc></StartTime><FrequencyChanges><FrequencyChange><Frequency dt:dt="r8">3328125</Frequency><Timestamp dt:dt="r8">1451640252</Timestamp><Current dt:dt="r…	59.94	1	right	1452284255	07-20-2017	13:08:44		male	531	{DOWNARROW}	79							0	1433054	1432711	{DOWNARROW}	343	1431588	1431293	795	DG0	1	16	510	mask1	0	1432694	1	1432494	eqm10_NoEyeNmodel1_dir	0	V	gazeCOD	GazeCoDxp	1	400	0	1432193	5	1432093
GazeCoD_1Model_male	21	2	27	<?xml version="1.0"?>\n<Clock xmlns:dt="urn:schemas-microsoft-com:datatypes"><Description dt:dt="string">E-Prime Primary Realtime Clock</Description><StartTime><Timestamp dt:dt="int">0</Timestamp><DateUtc dt:dt="string">2017-07-20T11:08:44Z</DateUtc></StartTime><FrequencyChanges><FrequencyChange><Frequency dt:dt="r8">3328125</Frequency><Timestamp dt:dt="r8">1451640252</Timestamp><Current dt:dt="r…	59.94	1	right	1452284255	07-20-2017	13:08:44		male	532	{RIGHTARROW}	46							0	1435326	1434479	{DOWNARROW}	847	1433352	1433078	774	right1,6	29	16	511	mask29	0	1434462	0	1434262	eqm10_NoEyeNmodel1_dir	90	HV	gazeCOD	GazeCoDxp	0	400	0	1433962	10	1433862
GazeCoD_1Model_male	21	2	27	<?xml version="1.0"?>\n<Clock xmlns:dt="urn:schemas-microsoft-com:datatypes"><Description dt:dt="string">E-Prime Primary Realtime Clock</Description><StartTime><Timestamp dt:dt="int">0</Timestamp><DateUtc dt:dt="string">2017-07-20T11:08:44Z</DateUtc></StartTime><FrequencyChanges><FrequencyChange><Frequency dt:dt="r8">3328125</Frequency><Timestamp dt:dt="r8">1451640252</Timestamp><Current dt:dt="r…	59.94	1	right	1452284255	07-20-2017	13:08:44		male	533	{LEFTARROW}	49							0	1437566	1436865	{DOWNARROW}	701	1435749	1435347	902	left1,6	2	16	512	mask2	0	1436848	0	1436648	eqm10_NoEyeNmodel1_dir	0	V	gazeCOD	GazeCoDxp	0	400	0	1436348	-1	1436248
GazeCoD_1Model_male	21	2	27	<?xml version="1.0"?>\n<Clock xmlns:dt="urn:schemas-microsoft-com:datatypes"><Description dt:dt="string">E-Prime Primary Realtime Clock</Description><StartTime><Timestamp dt:dt="int">0</Timestamp><DateUtc dt:dt="string">2017-07-20T11:08:44Z</DateUtc></StartTime><FrequencyChanges><FrequencyChange><Frequency dt:dt="r8">3328125</Frequency><Timestamp dt:dt="r8">1451640252</Timestamp><Current dt:dt="r…	59.94	1	right	1452284255	07-20-2017	13:08:44		male	534	{RIGHTARROW}	46							0	1439310	1439000	{DOWNARROW}	310	1437887	1437582	805	right1,6	7	16	513	mask7	0	1438984	1	1438784	eqm10_NoEyeNmodel1_dir	0	V	gazeCOD	GazeCoDxp	0	400	0	1438483	-4	1438383
GazeCoD_1Model_male	21	2	27	<?xml version="1.0"?>\n<Clock xmlns:dt="urn:schemas-microsoft-com:datatypes"><Description dt:dt="string">E-Prime Primary Realtime Clock</Description><StartTime><Timestamp dt:dt="int">0</Timestamp><DateUtc dt:dt="string">2017-07-20T11:08:44Z</DateUtc></StartTime><FrequencyChanges><FrequencyChange><Frequency dt:dt="r8">3328125</Frequency><Timestamp dt:dt="r8">1451640252</Timestamp><Current dt:dt="r…	59.94	1	right	1452284255	07-20-2017	13:08:44		male	535	{RIGHTARROW}	77							0	1440998	1440802	{RIGHTARROW}	196	1439685	1439334	851	right8	33	16	514	mask33	0	1440785	0	1440585	eqm10_NoEyeNmodel1_dir	90	HV	gazeCOD	GazeCoDxp	1	400	0	1440285	0	1440185
GazeCoD_1Model_male	21	2	27	<?xml version="1.0"?>\n<Clock xmlns:dt="urn:schemas-microsoft-com:datatypes"><Description dt:dt="string">E-Prime Primary Realtime Clock</Description><StartTime><Timestamp dt:dt="int">0</Timestamp><DateUtc dt:dt="string">2017-07-20T11:08:44Z</DateUtc></StartTime><FrequencyChanges><FrequencyChange><Frequency dt:dt="r8">3328125</Frequency><Timestamp dt:dt="r8">1451640252</Timestamp><Current dt:dt="r…	59.94	1	right	1452284255	07-20-2017	13:08:44		male	536	{RIGHTARROW}	46							0	1443158	1442537	{RIGHTARROW}	621	1441415	1441019	896	right1,6	18	16	515	mask18	0	1442520	0	1442320	eqm10_NoEyeNmodel1_dir	90	H	gazeCOD	GazeCoDxp	1	400	0	1442020	5	1441920
GazeCoD_1Model_male	21	2	27	<?xml version="1.0"?>\n<Clock xmlns:dt="urn:schemas-microsoft-com:datatypes"><Description dt:dt="string">E-Prime Primary Realtime Clock</Description><StartTime><Timestamp dt:dt="int">0</Timestamp><DateUtc dt:dt="string">2017-07-20T11:08:44Z</DateUtc></StartTime><FrequencyChanges><FrequencyChange><Frequency dt:dt="r8">3328125</Frequency><Timestamp dt:dt="r8">1451640252</Timestamp><Current dt:dt="r…	59.94	1	right	1452284255	07-20-2017	13:08:44		male	537	{RIGHTARROW}	42							0	1445014	1444573	{RIGHTARROW}	441	1443449	1443171	778	right4,8	31	16	516	mask31	0	1444556	1	1444356	eqm10_NoEyeNmodel1_dir	90	HV	gazeCOD	GazeCoDxp	1	400	0	1444055	6	1443955
GazeCoD_1Model_male	21	2	27	<?xml version="1.0"?>\n<Clock xmlns:dt="urn:schemas-microsoft-com:datatypes"><Description dt:dt="string">E-Prime Primary Realtime Clock</Description><StartTime><Timestamp dt:dt="int">0</Timestamp><DateUtc dt:dt="string">2017-07-20T11:08:44Z</DateUtc></StartTime><FrequencyChanges><FrequencyChange><Frequency dt:dt="r8">3328125</Frequency><Timestamp dt:dt="r8">1451640252</Timestamp><Current dt:dt="r…	59.94	1	right	1452284255	07-20-2017	13:08:44		male	538	{LEFTARROW}	49							0	1446742	1446458	{RIGHTARROW}	284	1445335	1445023	812	left1,6	13	16	517	mask13	0	1446441	0	1446241	eqm10_NoEyeNmodel1_dir	90	H	gazeCOD	GazeCoDxp	0	400	0	1445941	6	1445841
GazeCoD_1Model_male	21	2	27	<?xml version="1.0"?>\n<Clock xmlns:dt="urn:schemas-microsoft-com:datatypes"><Description dt:dt="string">E-Prime Primary Realtime Clock</Description><StartTime><Timestamp dt:dt="int">0</Timestamp><DateUtc dt:dt="string">2017-07-20T11:08:44Z</DateUtc></StartTime><FrequencyChanges><FrequencyChange><Frequency dt:dt="r8">3328125</Frequency><Timestamp dt:dt="r8">1451640252</Timestamp><Current dt:dt="r…	59.94	1	right	1452284255	07-20-2017	13:08:44		male	539	{RIGHTARROW}	77							0	1448414	1448126	{RIGHTARROW}	288	1447010	1446758	752	right8	22	16	518	mask22	0	1448109	0	1447909	eqm10_NoEyeNmodel1_dir	90	H	gazeCOD	GazeCoDxp	1	400	0	1447609	-1	1447509
GazeCoD_1Model_male	21	2	27	<?xml version="1.0"?>\n<Clock xmlns:dt="urn:schemas-microsoft-com:datatypes"><Description dt:dt="string">E-Prime Primary Realtime Clock</Description><StartTime><Timestamp dt:dt="int">0</Timestamp><DateUtc dt:dt="string">2017-07-20T11:08:44Z</DateUtc></StartTime><FrequencyChanges><FrequencyChange><Frequency dt:dt="r8">3328125</Frequency><Timestamp dt:dt="r8">1451640252</Timestamp><Current dt:dt="r…	59.94	1	right	1452284255	07-20-2017	13:08:44		male	540	{LEFTARROW}	51							0	1450838	1449878	{LEFTARROW}	960	1448754	1448427	827	left3,2	3	16	519	mask3	0	1449861	0	1449661	eqm10_NoEyeNmodel1_dir	0	V	gazeCOD	GazeCoDxp	1	400	0	1449361	7	1449261
GazeCoD_1Model_male	21	2	27	<?xml version="1.0"?>\n<Clock xmlns:dt="urn:schemas-microsoft-com:datatypes"><Description dt:dt="string">E-Prime Primary Realtime Clock</Description><StartTime><Timestamp dt:dt="int">0</Timestamp><DateUtc dt:dt="string">2017-07-20T11:08:44Z</DateUtc></StartTime><FrequencyChanges><FrequencyChange><Frequency dt:dt="r8">3328125</Frequency><Timestamp dt:dt="r8">1451640252</Timestamp><Current dt:dt="r…	59.94	1	right	1452284255	07-20-2017	13:08:44		male	541	{RIGHTARROW}	77							0	1452710	1452247	{RIGHTARROW}	463	1451123	1450862	761	right8	11	16	520	mask11	0	1452230	0	1452030	eqm10_NoEyeNmodel1_dir	0	V	gazeCOD	GazeCoDxp	1	400	0	1451730	7	1451630
GazeCoD_1Model_male	21	2	27	<?xml version="1.0"?>\n<Clock xmlns:dt="urn:schemas-microsoft-com:datatypes"><Description dt:dt="string">E-Prime Primary Realtime Clock</Description><StartTime><Timestamp dt:dt="int">0</Timestamp><DateUtc dt:dt="string">2017-07-20T11:08:44Z</DateUtc></StartTime><FrequencyChanges><FrequencyChange><Frequency dt:dt="r8">3328125</Frequency><Timestamp dt:dt="r8">1451640252</Timestamp><Current dt:dt="r…	59.94	1	right	1452284255	07-20-2017	13:08:44		male	542	{RIGHTARROW}	44							0	1454486	1454249	{RIGHTARROW}	237	1453129	1452731	898	right3,2	30	16	521	mask30	0	1454232	0	1454032	eqm10_NoEyeNmodel1_dir	90	HV	gazeCOD	GazeCoDxp	1	400	0	1453732	3	1453632
GazeCoD_1Model_male	21	2	27	<?xml version="1.0"?>\n<Clock xmlns:dt="urn:schemas-microsoft-com:datatypes"><Description dt:dt="string">E-Prime Primary Realtime Clock</Description><StartTime><Timestamp dt:dt="int">0</Timestamp><DateUtc dt:dt="string">2017-07-20T11:08:44Z</DateUtc></StartTime><FrequencyChanges><FrequencyChange><Frequency dt:dt="r8">3328125</Frequency><Timestamp dt:dt="r8">1451640252</Timestamp><Current dt:dt="r…	59.94	1	right	1452284255	07-20-2017	13:08:44		male	543	{DOWNARROW}	79							0	1456358	1456001	{RIGHTARROW}	357	1454884	1454499	885	DG0	12	16	522	mask12	0	1455984	0	1455784	eqm10_NoEyeNmodel1_dir	90	H	gazeCOD	GazeCoDxp	0	400	0	1455484	0	1455384
GazeCoD_1Model_male	21	2	27	<?xml version="1.0"?>\n<Clock xmlns:dt="urn:schemas-microsoft-com:datatypes"><Description dt:dt="string">E-Prime Primary Realtime Clock</Description><StartTime><Timestamp dt:dt="int">0</Timestamp><DateUtc dt:dt="string">2017-07-20T11:08:44Z</DateUtc></StartTime><FrequencyChanges><FrequencyChange><Frequency dt:dt="r8">3328125</Frequency><Timestamp dt:dt="r8">1451640252</Timestamp><Current dt:dt="r…	59.94	1	right	1452284255	07-20-2017	13:08:44		male	544	{RIGHTARROW}	40							0	1458070	1457753	{RIGHTARROW}	317	1456629	1456368	761	right6,4	32	16	523	mask32	0	1457736	1	1457536	eqm10_NoEyeNmodel1_dir	90	HV	gazeCOD	GazeCoDxp	1	400	0	1457235	6	1457135
GazeCoD_1Model_male	21	2	27	<?xml version="1.0"?>\n<Clock xmlns:dt="urn:schemas-microsoft-com:datatypes"><Description dt:dt="string">E-Prime Primary Realtime Clock</Description><StartTime><Timestamp dt:dt="int">0</Timestamp><DateUtc dt:dt="string">2017-07-20T11:08:44Z</DateUtc></StartTime><FrequencyChanges><FrequencyChange><Frequency dt:dt="r8">3328125</Frequency><Timestamp dt:dt="r8">1451640252</Timestamp><Current dt:dt="r…	59.94	1	right	1452284255	07-20-2017	13:08:44		male	545	{RIGHTARROW}	40							0	1459774	1459538	{RIGHTARROW}	236	1458415	1458086	829	right6,4	21	16	524	mask21	0	1459521	0	1459321	eqm10_NoEyeNmodel1_dir	90	H	gazeCOD	GazeCoDxp	1	400	0	1459021	6	1458921
GazeCoD_1Model_male	21	2	27	<?xml version="1.0"?>\n<Clock xmlns:dt="urn:schemas-microsoft-com:datatypes"><Description dt:dt="string">E-Prime Primary Realtime Clock</Description><StartTime><Timestamp dt:dt="int">0</Timestamp><DateUtc dt:dt="string">2017-07-20T11:08:44Z</DateUtc></StartTime><FrequencyChanges><FrequencyChange><Frequency dt:dt="r8">3328125</Frequency><Timestamp dt:dt="r8">1451640252</Timestamp><Current dt:dt="r…	59.94	1	right	1452284255	07-20-2017	13:08:44		male	546	{RIGHTARROW}	44							0	1461742	1461256	{DOWNARROW}	486	1460136	1459788	848	right3,2	8	16	525	mask8	0	1461239	0	1461039	eqm10_NoEyeNmodel1_dir	0	V	gazeCOD	GazeCoDxp	0	400	0	1460739	3	1460639
GazeCoD_1Model_male	21	2	27	<?xml version="1.0"?>\n<Clock xmlns:dt="urn:schemas-microsoft-com:datatypes"><Description dt:dt="string">E-Prime Primary Realtime Clock</Description><StartTime><Timestamp dt:dt="int">0</Timestamp><DateUtc dt:dt="string">2017-07-20T11:08:44Z</DateUtc></StartTime><FrequencyChanges><FrequencyChange><Frequency dt:dt="r8">3328125</Frequency><Timestamp dt:dt="r8">1451640252</Timestamp><Current dt:dt="r…	59.94	1	right	1452284255	07-20-2017	13:08:44		male	547	{LEFTARROW}	53							0	1463766	1463242	{DOWNARROW}	524	1462115	1461757	858	left4,8	26	16	526	mask26	0	1463225	1	1463025	eqm10_NoEyeNmodel1_dir	90	HV	gazeCOD	GazeCoDxp	0	400	0	1462724	9	1462624
GazeCoD_1Model_male	21	2	27	<?xml version="1.0"?>\n<Clock xmlns:dt="urn:schemas-microsoft-com:datatypes"><Description dt:dt="string">E-Prime Primary Realtime Clock</Description><StartTime><Timestamp dt:dt="int">0</Timestamp><DateUtc dt:dt="string">2017-07-20T11:08:44Z</DateUtc></StartTime><FrequencyChanges><FrequencyChange><Frequency dt:dt="r8">3328125</Frequency><Timestamp dt:dt="r8">1451640252</Timestamp><Current dt:dt="r…	59.94	1	right	1452284255	07-20-2017	13:08:44		male	548	{LEFTARROW}	55							0	1465750	1465344	{DOWNARROW}	406	1464217	1463775	942	left6,4	27	16	527	mask27	0	1465327	1	1465127	eqm10_NoEyeNmodel1_dir	90	HV	gazeCOD	GazeCoDxp	0	400	0	1464826	9	1464726
GazeCoD_1Model_male	21	2	27	<?xml version="1.0"?>\n<Clock xmlns:dt="urn:schemas-microsoft-com:datatypes"><Description dt:dt="string">E-Prime Primary Realtime Clock</Description><StartTime><Timestamp dt:dt="int">0</Timestamp><DateUtc dt:dt="string">2017-07-20T11:08:44Z</DateUtc></StartTime><FrequencyChanges><FrequencyChange><Frequency dt:dt="r8">3328125</Frequency><Timestamp dt:dt="r8">1451640252</Timestamp><Current dt:dt="r…	59.94	1	right	1452284255	07-20-2017	13:08:44		male	549	{LEFTARROW}	78							0	1467590	1467179	{DOWNARROW}	411	1466061	1465761	800	left8	28	16	528	mask28	0	1467162	0	1466962	eqm10_NoEyeNmodel1_dir	90	HV	gazeCOD	GazeCoDxp	0	400	0	1466662	1	1466562
GazeCoD_1Model_male	21	2	27	<?xml version="1.0"?>\n<Clock xmlns:dt="urn:schemas-microsoft-com:datatypes"><Description dt:dt="string">E-Prime Primary Realtime Clock</Description><StartTime><Timestamp dt:dt="int">0</Timestamp><DateUtc dt:dt="string">2017-07-20T11:08:44Z</DateUtc></StartTime><FrequencyChanges><FrequencyChange><Frequency dt:dt="r8">3328125</Frequency><Timestamp dt:dt="r8">1451640252</Timestamp><Current dt:dt="r…	59.94	1	right	1452284255	07-20-2017	13:08:44		male	550	{RIGHTARROW}	44							0	1469558	1469164	{DOWNARROW}	394	1468045	1467613	932	right3,2	8	17	529	mask8	0	1469147	0	1468947	eqm10_NoEyeNmodel1_dir	0	V	gazeCOD	GazeCoDxp	0	400	0	1468647	2	1468547
GazeCoD_1Model_male	21	2	27	<?xml version="1.0"?>\n<Clock xmlns:dt="urn:schemas-microsoft-com:datatypes"><Description dt:dt="string">E-Prime Primary Realtime Clock</Description><StartTime><Timestamp dt:dt="int">0</Timestamp><DateUtc dt:dt="string">2017-07-20T11:08:44Z</DateUtc></StartTime><FrequencyChanges><FrequencyChange><Frequency dt:dt="r8">3328125</Frequency><Timestamp dt:dt="r8">1451640252</Timestamp><Current dt:dt="r…	59.94	1	right	1452284255	07-20-2017	13:08:44		male	551	{RIGHTARROW}	77							0	1471358	1471066	{DOWNARROW}	292	1469941	1469581	860	right8	11	17	530	mask11	0	1471049	0	1470849	eqm10_NoEyeNmodel1_dir	0	V	gazeCOD	GazeCoDxp	0	400	0	1470549	8	1470449
GazeCoD_1Model_male	21	2	27	<?xml version="1.0"?>\n<Clock xmlns:dt="urn:schemas-microsoft-com:datatypes"><Description dt:dt="string">E-Prime Primary Realtime Clock</Description><StartTime><Timestamp dt:dt="int">0</Timestamp><DateUtc dt:dt="string">2017-07-20T11:08:44Z</DateUtc></StartTime><FrequencyChanges><FrequencyChange><Frequency dt:dt="r8">3328125</Frequency><Timestamp dt:dt="r8">1451640252</Timestamp><Current dt:dt="r…	59.94	1	right	1452284255	07-20-2017	13:08:44		male	552	{DOWNARROW}	79							0	1473366	1472951	{DOWNARROW}	415	1471833	1471383	950	DG0	1	17	531	mask1	0	1472935	1	1472735	eqm10_NoEyeNmodel1_dir	0	V	gazeCOD	GazeCoDxp	1	400	0	1472434	1	1472334
GazeCoD_1Model_male	21	2	27	<?xml version="1.0"?>\n<Clock xmlns:dt="urn:schemas-microsoft-com:datatypes"><Description dt:dt="string">E-Prime Primary Realtime Clock</Description><StartTime><Timestamp dt:dt="int">0</Timestamp><DateUtc dt:dt="string">2017-07-20T11:08:44Z</DateUtc></StartTime><FrequencyChanges><FrequencyChange><Frequency dt:dt="r8">3328125</Frequency><Timestamp dt:dt="r8">1451640252</Timestamp><Current dt:dt="r…	59.94	1	right	1452284255	07-20-2017	13:08:44		male	553	{RIGHTARROW}	40							0	1475990	1474837	{RIGHTARROW}	1153	1473718	1473385	833	right6,4	21	17	532	mask21	0	1474820	1	1474620	eqm10_NoEyeNmodel1_dir	90	H	gazeCOD	GazeCoDxp	1	400	0	1474319	1	1474219
GazeCoD_1Model_male	21	2	27	<?xml version="1.0"?>\n<Clock xmlns:dt="urn:schemas-microsoft-com:datatypes"><Description dt:dt="string">E-Prime Primary Realtime Clock</Description><StartTime><Timestamp dt:dt="int">0</Timestamp><DateUtc dt:dt="string">2017-07-20T11:08:44Z</DateUtc></StartTime><FrequencyChanges><FrequencyChange><Frequency dt:dt="r8">3328125</Frequency><Timestamp dt:dt="r8">1451640252</Timestamp><Current dt:dt="r…	59.94	1	right	1452284255	07-20-2017	13:08:44		male	554	{RIGHTARROW}	46							0	1478022	1477623	{DOWNARROW}	399	1476497	1476005	992	right1,6	7	17	533	mask7	0	1477606	0	1477406	eqm10_NoEyeNmodel1_dir	0	V	gazeCOD	GazeCoDxp	0	400	0	1477106	9	1477006
GazeCoD_1Model_male	21	2	27	<?xml version="1.0"?>\n<Clock xmlns:dt="urn:schemas-microsoft-com:datatypes"><Description dt:dt="string">E-Prime Primary Realtime Clock</Description><StartTime><Timestamp dt:dt="int">0</Timestamp><DateUtc dt:dt="string">2017-07-20T11:08:44Z</DateUtc></StartTime><FrequencyChanges><FrequencyChange><Frequency dt:dt="r8">3328125</Frequency><Timestamp dt:dt="r8">1451640252</Timestamp><Current dt:dt="r…	59.94	1	right	1452284255	07-20-2017	13:08:44		male	555	{LEFTARROW}	51							0	1480646	1479475	{LEFTARROW}	1171	1478363	1478040	823	left3,2	3	17	534	mask3	0	1479458	0	1479258	eqm10_NoEyeNmodel1_dir	0	V	gazeCOD	GazeCoDxp	1	400	0	1478958	-5	1478858
GazeCoD_1Model_male	21	2	27	<?xml version="1.0"?>\n<Clock xmlns:dt="urn:schemas-microsoft-com:datatypes"><Description dt:dt="string">E-Prime Primary Realtime Clock</Description><StartTime><Timestamp dt:dt="int">0</Timestamp><DateUtc dt:dt="string">2017-07-20T11:08:44Z</DateUtc></StartTime><FrequencyChanges><FrequencyChange><Frequency dt:dt="r8">3328125</Frequency><Timestamp dt:dt="r8">1451640252</Timestamp><Current dt:dt="r…	59.94	1	right	1452284255	07-20-2017	13:08:44		male	556	{RIGHTARROW}	77							0	1482382	1482144	{RIGHTARROW}	238	1481017	1480659	858	right8	22	17	535	mask22	0	1482127	0	1481927	eqm10_NoEyeNmodel1_dir	90	H	gazeCOD	GazeCoDxp	1	400	0	1481627	10	1481527
GazeCoD_1Model_male	21	2	27	<?xml version="1.0"?>\n<Clock xmlns:dt="urn:schemas-microsoft-com:datatypes"><Description dt:dt="string">E-Prime Primary Realtime Clock</Description><StartTime><Timestamp dt:dt="int">0</Timestamp><DateUtc dt:dt="string">2017-07-20T11:08:44Z</DateUtc></StartTime><FrequencyChanges><FrequencyChange><Frequency dt:dt="r8">3328125</Frequency><Timestamp dt:dt="r8">1451640252</Timestamp><Current dt:dt="r…	59.94	1	right	1452284255	07-20-2017	13:08:44		male	557	{LEFTARROW}	78							0	1484622	1484013	{LEFTARROW}	609	1482890	1482394	996	left8	17	17	536	mask17	0	1483996	1	1483796	eqm10_NoEyeNmodel1_dir	90	H	gazeCOD	GazeCoDxp	1	400	0	1483495	5	1483395
GazeCoD_1Model_male	21	2	27	<?xml version="1.0"?>\n<Clock xmlns:dt="urn:schemas-microsoft-com:datatypes"><Description dt:dt="string">E-Prime Primary Realtime Clock</Description><StartTime><Timestamp dt:dt="int">0</Timestamp><DateUtc dt:dt="string">2017-07-20T11:08:44Z</DateUtc></StartTime><FrequencyChanges><FrequencyChange><Frequency dt:dt="r8">3328125</Frequency><Timestamp dt:dt="r8">1451640252</Timestamp><Current dt:dt="r…	59.94	1	right	1452284255	07-20-2017	13:08:44		male	558	{LEFTARROW}	53							0	1487038	1486081	{DOWNARROW}	957	1484956	1484647	809	left4,8	15	17	537	mask15	0	1486064	0	1485864	eqm10_NoEyeNmodel1_dir	90	H	gazeCOD	GazeCoDxp	0	400	0	1485564	8	1485464
GazeCoD_1Model_male	21	2	27	<?xml version="1.0"?>\n<Clock xmlns:dt="urn:schemas-microsoft-com:datatypes"><Description dt:dt="string">E-Prime Primary Realtime Clock</Description><StartTime><Timestamp dt:dt="int">0</Timestamp><DateUtc dt:dt="string">2017-07-20T11:08:44Z</DateUtc></StartTime><FrequencyChanges><FrequencyChange><Frequency dt:dt="r8">3328125</Frequency><Timestamp dt:dt="r8">1451640252</Timestamp><Current dt:dt="r…	59.94	1	right	1452284255	07-20-2017	13:08:44		male	559	{LEFTARROW}	55							0	1489054	1488500	{DOWNARROW}	554	1487373	1487049	824	left6,4	16	17	538	mask16	0	1488484	1	1488284	eqm10_NoEyeNmodel1_dir	90	H	gazeCOD	GazeCoDxp	0	400	0	1487983	10	1487883
GazeCoD_1Model_male	21	2	27	<?xml version="1.0"?>\n<Clock xmlns:dt="urn:schemas-microsoft-com:datatypes"><Description dt:dt="string">E-Prime Primary Realtime Clock</Description><StartTime><Timestamp dt:dt="int">0</Timestamp><DateUtc dt:dt="string">2017-07-20T11:08:44Z</DateUtc></StartTime><FrequencyChanges><FrequencyChange><Frequency dt:dt="r8">3328125</Frequency><Timestamp dt:dt="r8">1451640252</Timestamp><Current dt:dt="r…	59.94	1	right	1452284255	07-20-2017	13:08:44		male	560	{LEFTARROW}	53							0	1491262	1490553	{DOWNARROW}	709	1489429	1489068	861	left4,8	26	17	539	mask26	0	1490536	1	1490336	eqm10_NoEyeNmodel1_dir	90	HV	gazeCOD	GazeCoDxp	0	400	0	1490035	6	1489935
GazeCoD_1Model_male	21	2	27	<?xml version="1.0"?>\n<Clock xmlns:dt="urn:schemas-microsoft-com:datatypes"><Description dt:dt="string">E-Prime Primary Realtime Clock</Description><StartTime><Timestamp dt:dt="int">0</Timestamp><DateUtc dt:dt="string">2017-07-20T11:08:44Z</DateUtc></StartTime><FrequencyChanges><FrequencyChange><Frequency dt:dt="r8">3328125</Frequency><Timestamp dt:dt="r8">1451640252</Timestamp><Current dt:dt="r…	59.94	1	right	1452284255	07-20-2017	13:08:44		male	561	{RIGHTARROW}	46							0	1493190	1492872	{DOWNARROW}	318	1491748	1491287	961	right1,6	29	17	540	mask29	0	1492855	1	1492655	eqm10_NoEyeNmodel1_dir	90	HV	gazeCOD	GazeCoDxp	0	400	0	1492354	6	1492254
GazeCoD_1Model_male	21	2	27	<?xml version="1.0"?>\n<Clock xmlns:dt="urn:schemas-microsoft-com:datatypes"><Description dt:dt="string">E-Prime Primary Realtime Clock</Description><StartTime><Timestamp dt:dt="int">0</Timestamp><DateUtc dt:dt="string">2017-07-20T11:08:44Z</DateUtc></StartTime><FrequencyChanges><FrequencyChange><Frequency dt:dt="r8">3328125</Frequency><Timestamp dt:dt="r8">1451640252</Timestamp><Current dt:dt="r…	59.94	1	right	1452284255	07-20-2017	13:08:44		male	562	{RIGHTARROW}	46							0	1494830	1494573	{RIGHTARROW}	257	1493460	1493205	755	right1,6	18	17	541	mask18	0	1494556	0	1494356	eqm10_NoEyeNmodel1_dir	90	H	gazeCOD	GazeCoDxp	1	400	0	1494056	-4	1493956
GazeCoD_1Model_male	21	2	27	<?xml version="1.0"?>\n<Clock xmlns:dt="urn:schemas-microsoft-com:datatypes"><Description dt:dt="string">E-Prime Primary Realtime Clock</Description><StartTime><Timestamp dt:dt="int">0</Timestamp><DateUtc dt:dt="string">2017-07-20T11:08:44Z</DateUtc></StartTime><FrequencyChanges><FrequencyChange><Frequency dt:dt="r8">3328125</Frequency><Timestamp dt:dt="r8">1451640252</Timestamp><Current dt:dt="r…	59.94	1	right	1452284255	07-20-2017	13:08:44		male	563	{RIGHTARROW}	40							0	1496478	1496225	{RIGHTARROW}	253	1495105	1494840	765	right6,4	32	17	542	mask32	0	1496208	0	1496008	eqm10_NoEyeNmodel1_dir	90	HV	gazeCOD	GazeCoDxp	1	400	0	1495708	3	1495608
GazeCoD_1Model_male	21	2	27	<?xml version="1.0"?>\n<Clock xmlns:dt="urn:schemas-microsoft-com:datatypes"><Description dt:dt="string">E-Prime Primary Realtime Clock</Description><StartTime><Timestamp dt:dt="int">0</Timestamp><DateUtc dt:dt="string">2017-07-20T11:08:44Z</DateUtc></StartTime><FrequencyChanges><FrequencyChange><Frequency dt:dt="r8">3328125</Frequency><Timestamp dt:dt="r8">1451640252</Timestamp><Current dt:dt="r…	59.94	1	right	1452284255	07-20-2017	13:08:44		male	564	{LEFTARROW}	78							0	1498358	1498060	{DOWNARROW}	298	1496936	1496492	944	left8	6	17	543	mask6	0	1498043	0	1497843	eqm10_NoEyeNmodel1_dir	0	V	gazeCOD	GazeCoDxp	0	400	0	1497543	7	1497443
GazeCoD_1Model_male	21	2	27	<?xml version="1.0"?>\n<Clock xmlns:dt="urn:schemas-microsoft-com:datatypes"><Description dt:dt="string">E-Prime Primary Realtime Clock</Description><StartTime><Timestamp dt:dt="int">0</Timestamp><DateUtc dt:dt="string">2017-07-20T11:08:44Z</DateUtc></StartTime><FrequencyChanges><FrequencyChange><Frequency dt:dt="r8">3328125</Frequency><Timestamp dt:dt="r8">1451640252</Timestamp><Current dt:dt="r…	59.94	1	right	1452284255	07-20-2017	13:08:44		male	565	{DOWNARROW}	79							0	1500238	1499962	{DOWNARROW}	276	1498837	1498377	960	DG0	12	17	544	mask12	0	1499945	0	1499745	eqm10_NoEyeNmodel1_dir	90	H	gazeCOD	GazeCoDxp	1	400	0	1499445	8	1499345
GazeCoD_1Model_male	21	2	27	<?xml version="1.0"?>\n<Clock xmlns:dt="urn:schemas-microsoft-com:datatypes"><Description dt:dt="string">E-Prime Primary Realtime Clock</Description><StartTime><Timestamp dt:dt="int">0</Timestamp><DateUtc dt:dt="string">2017-07-20T11:08:44Z</DateUtc></StartTime><FrequencyChanges><FrequencyChange><Frequency dt:dt="r8">3328125</Frequency><Timestamp dt:dt="r8">1451640252</Timestamp><Current dt:dt="r…	59.94	1	right	1452284255	07-20-2017	13:08:44		male	566	{LEFTARROW}	55							0	1501902	1501664	{LEFTARROW}	238	1500540	1500262	778	left6,4	5	17	545	mask5	0	1501647	1	1501447	eqm10_NoEyeNmodel1_dir	0	V	gazeCOD	GazeCoDxp	1	400	0	1501146	6	1501046
GazeCoD_1Model_male	21	2	27	<?xml version="1.0"?>\n<Clock xmlns:dt="urn:schemas-microsoft-com:datatypes"><Description dt:dt="string">E-Prime Primary Realtime Clock</Description><StartTime><Timestamp dt:dt="int">0</Timestamp><DateUtc dt:dt="string">2017-07-20T11:08:44Z</DateUtc></StartTime><FrequencyChanges><FrequencyChange><Frequency dt:dt="r8">3328125</Frequency><Timestamp dt:dt="r8">1451640252</Timestamp><Current dt:dt="r…	59.94	1	right	1452284255	07-20-2017	13:08:44		male	567	{LEFTARROW}	49							0	1503694	1503499	{DOWNARROW}	195	1502378	1501914	964	left1,6	24	17	546	mask24	0	1503482	0	1503282	eqm10_NoEyeNmodel1_dir	90	HV	gazeCOD	GazeCoDxp	0	400	0	1502982	4	1502882
GazeCoD_1Model_male	21	2	27	<?xml version="1.0"?>\n<Clock xmlns:dt="urn:schemas-microsoft-com:datatypes"><Description dt:dt="string">E-Prime Primary Realtime Clock</Description><StartTime><Timestamp dt:dt="int">0</Timestamp><DateUtc dt:dt="string">2017-07-20T11:08:44Z</DateUtc></StartTime><FrequencyChanges><FrequencyChange><Frequency dt:dt="r8">3328125</Frequency><Timestamp dt:dt="r8">1451640252</Timestamp><Current dt:dt="r…	59.94	1	right	1452284255	07-20-2017	13:08:44		male	568	{RIGHTARROW}	42							0	1505430	1505117	{RIGHTARROW}	313	1504000	1503716	784	right4,8	20	17	547	mask20	0	1505100	0	1504900	eqm10_NoEyeNmodel1_dir	90	H	gazeCOD	GazeCoDxp	1	400	0	1504600	0	1504500
GazeCoD_1Model_male	21	2	27	<?xml version="1.0"?>\n<Clock xmlns:dt="urn:schemas-microsoft-com:datatypes"><Description dt:dt="string">E-Prime Primary Realtime Clock</Description><StartTime><Timestamp dt:dt="int">0</Timestamp><DateUtc dt:dt="string">2017-07-20T11:08:44Z</DateUtc></StartTime><FrequencyChanges><FrequencyChange><Frequency dt:dt="r8">3328125</Frequency><Timestamp dt:dt="r8">1451640252</Timestamp><Current dt:dt="r…	59.94	1	right	1452284255	07-20-2017	13:08:44		male	569	{RIGHTARROW}	77							0	1507158	1506936	{RIGHTARROW}	222	1505812	1505451	861	right8	33	17	548	mask33	0	1506919	1	1506719	eqm10_NoEyeNmodel1_dir	90	HV	gazeCOD	GazeCoDxp	1	400	0	1506418	6	1506318
GazeCoD_1Model_male	21	2	27	<?xml version="1.0"?>\n<Clock xmlns:dt="urn:schemas-microsoft-com:datatypes"><Description dt:dt="string">E-Prime Primary Realtime Clock</Description><StartTime><Timestamp dt:dt="int">0</Timestamp><DateUtc dt:dt="string">2017-07-20T11:08:44Z</DateUtc></StartTime><FrequencyChanges><FrequencyChange><Frequency dt:dt="r8">3328125</Frequency><Timestamp dt:dt="r8">1451640252</Timestamp><Current dt:dt="r…	59.94	1	right	1452284255	07-20-2017	13:08:44		male	570	{LEFTARROW}	51							0	1508982	1508704	{DOWNARROW}	278	1507589	1507169	920	left3,2	25	17	549	mask25	0	1508687	0	1508487	eqm10_NoEyeNmodel1_dir	90	HV	gazeCOD	GazeCoDxp	0	400	0	1508187	-2	1508087
GazeCoD_1Model_male	21	2	27	<?xml version="1.0"?>\n<Clock xmlns:dt="urn:schemas-microsoft-com:datatypes"><Description dt:dt="string">E-Prime Primary Realtime Clock</Description><StartTime><Timestamp dt:dt="int">0</Timestamp><DateUtc dt:dt="string">2017-07-20T11:08:44Z</DateUtc></StartTime><FrequencyChanges><FrequencyChange><Frequency dt:dt="r8">3328125</Frequency><Timestamp dt:dt="r8">1451640252</Timestamp><Current dt:dt="r…	59.94	1	right	1452284255	07-20-2017	13:08:44		male	571	{RIGHTARROW}	42							0	1511494	1510406	{DOWNARROW}	1088	1509290	1509005	785	right4,8	31	17	550	mask31	0	1510389	0	1510189	eqm10_NoEyeNmodel1_dir	90	HV	gazeCOD	GazeCoDxp	0	400	0	1509889	-1	1509789
GazeCoD_1Model_male	21	2	27	<?xml version="1.0"?>\n<Clock xmlns:dt="urn:schemas-microsoft-com:datatypes"><Description dt:dt="string">E-Prime Primary Realtime Clock</Description><StartTime><Timestamp dt:dt="int">0</Timestamp><DateUtc dt:dt="string">2017-07-20T11:08:44Z</DateUtc></StartTime><FrequencyChanges><FrequencyChange><Frequency dt:dt="r8">3328125</Frequency><Timestamp dt:dt="r8">1451640252</Timestamp><Current dt:dt="r…	59.94	1	right	1452284255	07-20-2017	13:08:44		male	572	{LEFTARROW}	49							0	1537502	1536983	{DOWNARROW}	519	1535858	1535598	760	left1,6	2	17	551	mask2	0	1536966	1	1536766	eqm10_NoEyeNmodel1_dir	0	V	gazeCOD	GazeCoDxp	0	400	0	1536465	7	1536365
GazeCoD_1Model_male	21	2	27	<?xml version="1.0"?>\n<Clock xmlns:dt="urn:schemas-microsoft-com:datatypes"><Description dt:dt="string">E-Prime Primary Realtime Clock</Description><StartTime><Timestamp dt:dt="int">0</Timestamp><DateUtc dt:dt="string">2017-07-20T11:08:44Z</DateUtc></StartTime><FrequencyChanges><FrequencyChange><Frequency dt:dt="r8">3328125</Frequency><Timestamp dt:dt="r8">1451640252</Timestamp><Current dt:dt="r…	59.94	1	right	1452284255	07-20-2017	13:08:44		male	573	{LEFTARROW}	78							0	1539278	1538901	{LEFTARROW}	377	1537778	1537517	761	left8	28	17	552	mask28	0	1538884	0	1538684	eqm10_NoEyeNmodel1_dir	90	HV	gazeCOD	GazeCoDxp	1	400	0	1538384	6	1538284
GazeCoD_1Model_male	21	2	27	<?xml version="1.0"?>\n<Clock xmlns:dt="urn:schemas-microsoft-com:datatypes"><Description dt:dt="string">E-Prime Primary Realtime Clock</Description><StartTime><Timestamp dt:dt="int">0</Timestamp><DateUtc dt:dt="string">2017-07-20T11:08:44Z</DateUtc></StartTime><FrequencyChanges><FrequencyChange><Frequency dt:dt="r8">3328125</Frequency><Timestamp dt:dt="r8">1451640252</Timestamp><Current dt:dt="r…	59.94	1	right	1452284255	07-20-2017	13:08:44		male	574	{LEFTARROW}	51							0	1541190	1540803	{RIGHTARROW}	387	1539676	1539302	874	left3,2	14	17	553	mask14	0	1540786	0	1540586	eqm10_NoEyeNmodel1_dir	90	H	gazeCOD	GazeCoDxp	0	400	0	1540286	10	1540186
GazeCoD_1Model_male	21	2	27	<?xml version="1.0"?>\n<Clock xmlns:dt="urn:schemas-microsoft-com:datatypes"><Description dt:dt="string">E-Prime Primary Realtime Clock</Description><StartTime><Timestamp dt:dt="int">0</Timestamp><DateUtc dt:dt="string">2017-07-20T11:08:44Z</DateUtc></StartTime><FrequencyChanges><FrequencyChange><Frequency dt:dt="r8">3328125</Frequency><Timestamp dt:dt="r8">1451640252</Timestamp><Current dt:dt="r…	59.94	1	right	1452284255	07-20-2017	13:08:44		male	575	{DOWNARROW}	79							0	1543078	1542755	{DOWNARROW}	323	1541633	1541204	929	DG0	23	17	554	mask23	0	1542738	0	1542538	eqm10_NoEyeNmodel1_dir	90	HV	gazeCOD	GazeCoDxp	1	400	0	1542238	5	1542138
GazeCoD_1Model_male	21	2	27	<?xml version="1.0"?>\n<Clock xmlns:dt="urn:schemas-microsoft-com:datatypes"><Description dt:dt="string">E-Prime Primary Realtime Clock</Description><StartTime><Timestamp dt:dt="int">0</Timestamp><DateUtc dt:dt="string">2017-07-20T11:08:44Z</DateUtc></StartTime><FrequencyChanges><FrequencyChange><Frequency dt:dt="r8">3328125</Frequency><Timestamp dt:dt="r8">1451640252</Timestamp><Current dt:dt="r…	59.94	1	right	1452284255	07-20-2017	13:08:44		male	576	{RIGHTARROW}	42							0	1544806	1544590	{DOWNARROW}	216	1543469	1543089	880	right4,8	9	17	555	mask9	0	1544574	1	1544374	eqm10_NoEyeNmodel1_dir	0	V	gazeCOD	GazeCoDxp	0	400	0	1544073	4	1543973
GazeCoD_1Model_male	21	2	27	<?xml version="1.0"?>\n<Clock xmlns:dt="urn:schemas-microsoft-com:datatypes"><Description dt:dt="string">E-Prime Primary Realtime Clock</Description><StartTime><Timestamp dt:dt="int">0</Timestamp><DateUtc dt:dt="string">2017-07-20T11:08:44Z</DateUtc></StartTime><FrequencyChanges><FrequencyChange><Frequency dt:dt="r8">3328125</Frequency><Timestamp dt:dt="r8">1451640252</Timestamp><Current dt:dt="r…	59.94	1	right	1452284255	07-20-2017	13:08:44		male	577	{RIGHTARROW}	44							0	1546582	1546342	{RIGHTARROW}	240	1545226	1544824	902	right3,2	19	17	556	mask19	0	1546325	0	1546125	eqm10_NoEyeNmodel1_dir	90	H	gazeCOD	GazeCoDxp	1	400	0	1545825	-1	1545725
GazeCoD_1Model_male	21	2	27	<?xml version="1.0"?>\n<Clock xmlns:dt="urn:schemas-microsoft-com:datatypes"><Description dt:dt="string">E-Prime Primary Realtime Clock</Description><StartTime><Timestamp dt:dt="int">0</Timestamp><DateUtc dt:dt="string">2017-07-20T11:08:44Z</DateUtc></StartTime><FrequencyChanges><FrequencyChange><Frequency dt:dt="r8">3328125</Frequency><Timestamp dt:dt="r8">1451640252</Timestamp><Current dt:dt="r…	59.94	1	right	1452284255	07-20-2017	13:08:44		male	578	{LEFTARROW}	49							0	1548526	1548111	{RIGHTARROW}	415	1546995	1546592	903	left1,6	13	17	557	mask13	0	1548094	1	1547894	eqm10_NoEyeNmodel1_dir	90	H	gazeCOD	GazeCoDxp	0	400	0	1547593	-2	1547493
GazeCoD_1Model_male	21	2	27	<?xml version="1.0"?>\n<Clock xmlns:dt="urn:schemas-microsoft-com:datatypes"><Description dt:dt="string">E-Prime Primary Realtime Clock</Description><StartTime><Timestamp dt:dt="int">0</Timestamp><DateUtc dt:dt="string">2017-07-20T11:08:44Z</DateUtc></StartTime><FrequencyChanges><FrequencyChange><Frequency dt:dt="r8">3328125</Frequency><Timestamp dt:dt="r8">1451640252</Timestamp><Current dt:dt="r…	59.94	1	right	1452284255	07-20-2017	13:08:44		male	579	{RIGHTARROW}	44							0	1550414	1550063	{RIGHTARROW}	351	1548945	1548544	901	right3,2	30	17	558	mask30	0	1550046	1	1549846	eqm10_NoEyeNmodel1_dir	90	HV	gazeCOD	GazeCoDxp	1	400	0	1549545	0	1549445
GazeCoD_1Model_male	21	2	27	<?xml version="1.0"?>\n<Clock xmlns:dt="urn:schemas-microsoft-com:datatypes"><Description dt:dt="string">E-Prime Primary Realtime Clock</Description><StartTime><Timestamp dt:dt="int">0</Timestamp><DateUtc dt:dt="string">2017-07-20T11:08:44Z</DateUtc></StartTime><FrequencyChanges><FrequencyChange><Frequency dt:dt="r8">3328125</Frequency><Timestamp dt:dt="r8">1451640252</Timestamp><Current dt:dt="r…	59.94	1	right	1452284255	07-20-2017	13:08:44		male	580	{LEFTARROW}	53							0	1552342	1551965	{LEFTARROW}	377	1550846	1550430	916	left4,8	4	17	559	mask4	0	1551948	1	1551748	eqm10_NoEyeNmodel1_dir	0	V	gazeCOD	GazeCoDxp	1	400	0	1551447	1	1551347
GazeCoD_1Model_male	21	2	27	<?xml version="1.0"?>\n<Clock xmlns:dt="urn:schemas-microsoft-com:datatypes"><Description dt:dt="string">E-Prime Primary Realtime Clock</Description><StartTime><Timestamp dt:dt="int">0</Timestamp><DateUtc dt:dt="string">2017-07-20T11:08:44Z</DateUtc></StartTime><FrequencyChanges><FrequencyChange><Frequency dt:dt="r8">3328125</Frequency><Timestamp dt:dt="r8">1451640252</Timestamp><Current dt:dt="r…	59.94	1	right	1452284255	07-20-2017	13:08:44		male	581	{RIGHTARROW}	40							0	1554198	1553766	{DOWNARROW}	432	1552639	1552365	774	right6,4	10	17	560	mask10	0	1553749	0	1553549	eqm10_NoEyeNmodel1_dir	0	V	gazeCOD	GazeCoDxp	0	400	0	1553249	10	1553149
GazeCoD_1Model_male	21	2	27	<?xml version="1.0"?>\n<Clock xmlns:dt="urn:schemas-microsoft-com:datatypes"><Description dt:dt="string">E-Prime Primary Realtime Clock</Description><StartTime><Timestamp dt:dt="int">0</Timestamp><DateUtc dt:dt="string">2017-07-20T11:08:44Z</DateUtc></StartTime><FrequencyChanges><FrequencyChange><Frequency dt:dt="r8">3328125</Frequency><Timestamp dt:dt="r8">1451640252</Timestamp><Current dt:dt="r…	59.94	1	right	1452284255	07-20-2017	13:08:44		male	582	{LEFTARROW}	55							0	1555998	1555668	{LEFTARROW}	330	1554557	1554217	840	left6,4	27	17	561	mask27	0	1555651	-1	1555451	eqm10_NoEyeNmodel1_dir	90	HV	gazeCOD	GazeCoDxp	1	400	0	1555152	-5	1555052
GazeCoD_1Model_male	21	2	27	<?xml version="1.0"?>\n<Clock xmlns:dt="urn:schemas-microsoft-com:datatypes"><Description dt:dt="string">E-Prime Primary Realtime Clock</Description><StartTime><Timestamp dt:dt="int">0</Timestamp><DateUtc dt:dt="string">2017-07-20T11:08:44Z</DateUtc></StartTime><FrequencyChanges><FrequencyChange><Frequency dt:dt="r8">3328125</Frequency><Timestamp dt:dt="r8">1451640252</Timestamp><Current dt:dt="r…	59.94	1	right	1452284255	07-20-2017	13:08:44		male	583	{LEFTARROW}	49							0	1557822	1557470	{DOWNARROW}	352	1556346	1556019	827	left1,6	24	18	562	mask24	0	1557453	0	1557253	eqm10_NoEyeNmodel1_dir	90	HV	gazeCOD	GazeCoDxp	0	400	0	1556953	7	1556853
GazeCoD_1Model_male	21	2	27	<?xml version="1.0"?>\n<Clock xmlns:dt="urn:schemas-microsoft-com:datatypes"><Description dt:dt="string">E-Prime Primary Realtime Clock</Description><StartTime><Timestamp dt:dt="int">0</Timestamp><DateUtc dt:dt="string">2017-07-20T11:08:44Z</DateUtc></StartTime><FrequencyChanges><FrequencyChange><Frequency dt:dt="r8">3328125</Frequency><Timestamp dt:dt="r8">1451640252</Timestamp><Current dt:dt="r…	59.94	1	right	1452284255	07-20-2017	13:08:44		male	584	{LEFTARROW}	49							0	1559766	1559422	{DOWNARROW}	344	1558296	1557837	959	left1,6	13	18	563	mask13	0	1559405	0	1559205	eqm10_NoEyeNmodel1_dir	90	H	gazeCOD	GazeCoDxp	0	400	0	1558905	9	1558805
GazeCoD_1Model_male	21	2	27	<?xml version="1.0"?>\n<Clock xmlns:dt="urn:schemas-microsoft-com:datatypes"><Description dt:dt="string">E-Prime Primary Realtime Clock</Description><StartTime><Timestamp dt:dt="int">0</Timestamp><DateUtc dt:dt="string">2017-07-20T11:08:44Z</DateUtc></StartTime><FrequencyChanges><FrequencyChange><Frequency dt:dt="r8">3328125</Frequency><Timestamp dt:dt="r8">1451640252</Timestamp><Current dt:dt="r…	59.94	1	right	1452284255	07-20-2017	13:08:44		male	585	{RIGHTARROW}	40							0	1561558	1561224	{DOWNARROW}	334	1560104	1559789	815	right6,4	10	18	564	mask10	0	1561207	0	1561007	eqm10_NoEyeNmodel1_dir	0	V	gazeCOD	GazeCoDxp	0	400	0	1560707	3	1560607
GazeCoD_1Model_male	21	2	27	<?xml version="1.0"?>\n<Clock xmlns:dt="urn:schemas-microsoft-com:datatypes"><Description dt:dt="string">E-Prime Primary Realtime Clock</Description><StartTime><Timestamp dt:dt="int">0</Timestamp><DateUtc dt:dt="string">2017-07-20T11:08:44Z</DateUtc></StartTime><FrequencyChanges><FrequencyChange><Frequency dt:dt="r8">3328125</Frequency><Timestamp dt:dt="r8">1451640252</Timestamp><Current dt:dt="r…	59.94	1	right	1452284255	07-20-2017	13:08:44		male	586	{RIGHTARROW}	44							0	1563358	1563126	{RIGHTARROW}	232	1562007	1561574	933	right3,2	19	18	565	mask19	0	1563109	0	1562909	eqm10_NoEyeNmodel1_dir	90	H	gazeCOD	GazeCoDxp	1	400	0	1562609	2	1562509
GazeCoD_1Model_male	21	2	27	<?xml version="1.0"?>\n<Clock xmlns:dt="urn:schemas-microsoft-com:datatypes"><Description dt:dt="string">E-Prime Primary Realtime Clock</Description><StartTime><Timestamp dt:dt="int">0</Timestamp><DateUtc dt:dt="string">2017-07-20T11:08:44Z</DateUtc></StartTime><FrequencyChanges><FrequencyChange><Frequency dt:dt="r8">3328125</Frequency><Timestamp dt:dt="r8">1451640252</Timestamp><Current dt:dt="r…	59.94	1	right	1452284255	07-20-2017	13:08:44		male	587	{LEFTARROW}	55							0	1565270	1564878	{DOWNARROW}	392	1563751	1563376	875	left6,4	16	18	566	mask16	0	1564861	1	1564661	eqm10_NoEyeNmodel1_dir	90	H	gazeCOD	GazeCoDxp	0	400	0	1564360	9	1564260
GazeCoD_1Model_male	21	2	27	<?xml version="1.0"?>\n<Clock xmlns:dt="urn:schemas-microsoft-com:datatypes"><Description dt:dt="string">E-Prime Primary Realtime Clock</Description><StartTime><Timestamp dt:dt="int">0</Timestamp><DateUtc dt:dt="string">2017-07-20T11:08:44Z</DateUtc></StartTime><FrequencyChanges><FrequencyChange><Frequency dt:dt="r8">3328125</Frequency><Timestamp dt:dt="r8">1451640252</Timestamp><Current dt:dt="r…	59.94	1	right	1452284255	07-20-2017	13:08:44		male	588	{LEFTARROW}	53							0	1567086	1566780	{DOWNARROW}	306	1565653	1565295	858	left4,8	15	18	567	mask15	0	1566763	1	1566563	eqm10_NoEyeNmodel1_dir	90	H	gazeCOD	GazeCoDxp	0	400	0	1566262	9	1566162
GazeCoD_1Model_male	21	2	27	<?xml version="1.0"?>\n<Clock xmlns:dt="urn:schemas-microsoft-com:datatypes"><Description dt:dt="string">E-Prime Primary Realtime Clock</Description><StartTime><Timestamp dt:dt="int">0</Timestamp><DateUtc dt:dt="string">2017-07-20T11:08:44Z</DateUtc></StartTime><FrequencyChanges><FrequencyChange><Frequency dt:dt="r8">3328125</Frequency><Timestamp dt:dt="r8">1451640252</Timestamp><Current dt:dt="r…	59.94	1	right	1452284255	07-20-2017	13:08:44		male	589	{RIGHTARROW}	77							0	1568814	1568665	{RIGHTARROW}	149	1567540	1567097	943	right8	22	18	568	mask22	0	1568648	1	1568448	eqm10_NoEyeNmodel1_dir	90	H	gazeCOD	GazeCoDxp	1	400	0	1568147	7	1568047
[truncated: 1,433 more rows]
[truncated: 3 more columns]
