# Supplementary material for: Fixed or flexible? Orientation preference in identity and gaze processing in humans
Source: PLoS One. 2019 Jan 25;14(1):e0210503. doi: 10.1371/journal.pone.0210503 (PMC6347268; doi:10.1371/journal.pone.0210503)
Supplement: S3 File — Eprime log files were merged across gaze experiment sessions. (ZIP) [file pone.0210503.s005.zip › GazeCoD_1Model_male-22_merged.xlsx]

## Sheet: GazeCoD_1Model_male-22-2_merged
D:\GAZE\Gaze_data\GazeCoD_data\NEWDATA\GazeCoD_1Model_male-22-2_merged.emrg2
ExperimentName	Subject	Session	Age	Clock.Information	Display.RefreshRate	Group	Handedness	RandomSeed	SessionDate	SessionTime	SessionTimeUtc	Sex	Block	Correct	Direction	FamiFiltered	FamiFiltered.Cycle	FamiFiltered.Sample	FamiFullSpectrum	FamiFullSpectrum.Cycle	FamiFullSpectrum.Sample	fixation.ACC	fixation.OffsetTime	fixation.OnsetTime	fixation.RESP	fixation.RT	fixation4.OffsetTime	fixation4.OnsetTime	fixdur	Gaze	GazeCoDxp	GazeCoDxp.Cycle	GazeCoDxp.Sample	mask	MASK.DurationError	MASK.OffsetTime	MASK.OnsetDelay	MASK.OnsetTime	Model	Orientation	Orilabel	Procedure	Running	STIMULUS.ACC	STIMULUS.Duration	STIMULUS.DurationError	STIMULUS.OffsetTime	STIMULUS.OnsetDelay	STIMULUS.OnsetTime
GazeCoD_1Model_male	22	2	26	<?xml version="1.0"?>\n<Clock xmlns:dt="urn:schemas-microsoft-com:datatypes"><Description dt:dt="string">E-Prime Primary Realtime Clock</Description><StartTime><Timestamp dt:dt="int">0</Timestamp><DateUtc dt:dt="string">2017-07-25T11:34:50Z</DateUtc></StartTime><FrequencyChanges><FrequencyChange><Frequency dt:dt="r8">3328125</Frequency><Timestamp dt:dt="r8">139911216</Timestamp><Current dt:dt="r8…	59.94	1	right	140578325	07-25-2017	13:34:50		male	1	{DOWNARROW}	79				1	1	1	0	81673	80910	{DOWNARROW}	763	79799	79409	890					mask22	0	80893	-1	80693	eqf04_NoEyeNmodel6_dir	eq		Fami	FamiFullSpectrum	1	400	0	80394	-5	80294
GazeCoD_1Model_male	22	2	26	<?xml version="1.0"?>\n<Clock xmlns:dt="urn:schemas-microsoft-com:datatypes"><Description dt:dt="string">E-Prime Primary Realtime Clock</Description><StartTime><Timestamp dt:dt="int">0</Timestamp><DateUtc dt:dt="string">2017-07-25T11:34:50Z</DateUtc></StartTime><FrequencyChanges><FrequencyChange><Frequency dt:dt="r8">3328125</Frequency><Timestamp dt:dt="r8">139911216</Timestamp><Current dt:dt="r8…	59.94	1	right	140578325	07-25-2017	13:34:50		male	2	{RIGHTARROW}	77				5	1	2	0	83713	83646	{RIGHTARROW}	67	82532	82212	820					mask26	0	83630	1	83430	eqf04_NoEyeNmodel6_dir	eq		Fami	FamiFullSpectrum	1	400	0	83129	-3	83029
GazeCoD_1Model_male	22	2	26	<?xml version="1.0"?>\n<Clock xmlns:dt="urn:schemas-microsoft-com:datatypes"><Description dt:dt="string">E-Prime Primary Realtime Clock</Description><StartTime><Timestamp dt:dt="int">0</Timestamp><DateUtc dt:dt="string">2017-07-25T11:34:50Z</DateUtc></StartTime><FrequencyChanges><FrequencyChange><Frequency dt:dt="r8">3328125</Frequency><Timestamp dt:dt="r8">139911216</Timestamp><Current dt:dt="r8…	59.94	1	right	140578325	07-25-2017	13:34:50		male	3	{LEFTARROW}	78				10	1	3	0	86617	85682	{LEFTARROW}	935	84559	84247	812					mask31	0	85665	1	85465	eqf04_NoEyeNmodel6_dir	eq		Fami	FamiFullSpectrum	1	400	0	85164	5	85064
GazeCoD_1Model_male	22	2	26	<?xml version="1.0"?>\n<Clock xmlns:dt="urn:schemas-microsoft-com:datatypes"><Description dt:dt="string">E-Prime Primary Realtime Clock</Description><StartTime><Timestamp dt:dt="int">0</Timestamp><DateUtc dt:dt="string">2017-07-25T11:34:50Z</DateUtc></StartTime><FrequencyChanges><FrequencyChange><Frequency dt:dt="r8">3328125</Frequency><Timestamp dt:dt="r8">139911216</Timestamp><Current dt:dt="r8…	59.94	1	right	140578325	07-25-2017	13:34:50		male	4	{DOWNARROW}	79				3	1	4	0	88617	88568	{DOWNARROW}	49	87445	87150	795					mask24	0	88551	0	88351	eqf04_NoEyeNmodel6_dir	eq		Fami	FamiFullSpectrum	1	400	0	88051	6	87951
GazeCoD_1Model_male	22	2	26	<?xml version="1.0"?>\n<Clock xmlns:dt="urn:schemas-microsoft-com:datatypes"><Description dt:dt="string">E-Prime Primary Realtime Clock</Description><StartTime><Timestamp dt:dt="int">0</Timestamp><DateUtc dt:dt="string">2017-07-25T11:34:50Z</DateUtc></StartTime><FrequencyChanges><FrequencyChange><Frequency dt:dt="r8">3328125</Frequency><Timestamp dt:dt="r8">139911216</Timestamp><Current dt:dt="r8…	59.94	1	right	140578325	07-25-2017	13:34:50		male	5	{LEFTARROW}	78				9	1	5	0	91473	90720	{LEFTARROW}	753	89604	89152	952					mask30	0	90703	0	90503	eqf04_NoEyeNmodel6_dir	eq		Fami	FamiFullSpectrum	1	400	0	90203	-1	90103
GazeCoD_1Model_male	22	2	26	<?xml version="1.0"?>\n<Clock xmlns:dt="urn:schemas-microsoft-com:datatypes"><Description dt:dt="string">E-Prime Primary Realtime Clock</Description><StartTime><Timestamp dt:dt="int">0</Timestamp><DateUtc dt:dt="string">2017-07-25T11:34:50Z</DateUtc></StartTime><FrequencyChanges><FrequencyChange><Frequency dt:dt="r8">3328125</Frequency><Timestamp dt:dt="r8">139911216</Timestamp><Current dt:dt="r8…	59.94	1	right	140578325	07-25-2017	13:34:50		male	6	{RIGHTARROW}	77				8	1	6	0	93969	93423	{RIGHTARROW}	546	92302	92005	797					mask29	0	93406	0	93206	eqf04_NoEyeNmodel6_dir	eq		Fami	FamiFullSpectrum	1	400	0	92906	4	92806
GazeCoD_1Model_male	22	2	26	<?xml version="1.0"?>\n<Clock xmlns:dt="urn:schemas-microsoft-com:datatypes"><Description dt:dt="string">E-Prime Primary Realtime Clock</Description><StartTime><Timestamp dt:dt="int">0</Timestamp><DateUtc dt:dt="string">2017-07-25T11:34:50Z</DateUtc></StartTime><FrequencyChanges><FrequencyChange><Frequency dt:dt="r8">3328125</Frequency><Timestamp dt:dt="r8">139911216</Timestamp><Current dt:dt="r8…	59.94	1	right	140578325	07-25-2017	13:34:50		male	7	{LEFTARROW}	78				12	1	7	0	96465	95959	{LEFTARROW}	506	94833	94507	826					mask33	0	95942	0	95742	eqf04_NoEyeNmodel6_dir	eq		Fami	FamiFullSpectrum	1	400	0	95442	9	95342
GazeCoD_1Model_male	22	2	26	<?xml version="1.0"?>\n<Clock xmlns:dt="urn:schemas-microsoft-com:datatypes"><Description dt:dt="string">E-Prime Primary Realtime Clock</Description><StartTime><Timestamp dt:dt="int">0</Timestamp><DateUtc dt:dt="string">2017-07-25T11:34:50Z</DateUtc></StartTime><FrequencyChanges><FrequencyChange><Frequency dt:dt="r8">3328125</Frequency><Timestamp dt:dt="r8">139911216</Timestamp><Current dt:dt="r8…	59.94	1	right	140578325	07-25-2017	13:34:50		male	8	{LEFTARROW}	78				11	1	8	0	98969	98495	{LEFTARROW}	474	97378	96993	885					mask32	0	98478	1	98278	eqf04_NoEyeNmodel6_dir	eq		Fami	FamiFullSpectrum	1	400	0	97977	-1	97877
GazeCoD_1Model_male	22	2	26	<?xml version="1.0"?>\n<Clock xmlns:dt="urn:schemas-microsoft-com:datatypes"><Description dt:dt="string">E-Prime Primary Realtime Clock</Description><StartTime><Timestamp dt:dt="int">0</Timestamp><DateUtc dt:dt="string">2017-07-25T11:34:50Z</DateUtc></StartTime><FrequencyChanges><FrequencyChange><Frequency dt:dt="r8">3328125</Frequency><Timestamp dt:dt="r8">139911216</Timestamp><Current dt:dt="r8…	59.94	1	right	140578325	07-25-2017	13:34:50		male	9	{RIGHTARROW}	77				7	1	9	0	101625	101014	{RIGHTARROW}	611	99890	99496	894					mask28	0	100997	0	100797	eqf04_NoEyeNmodel6_dir	eq		Fami	FamiFullSpectrum	1	400	0	100497	7	100397
GazeCoD_1Model_male	22	2	26	<?xml version="1.0"?>\n<Clock xmlns:dt="urn:schemas-microsoft-com:datatypes"><Description dt:dt="string">E-Prime Primary Realtime Clock</Description><StartTime><Timestamp dt:dt="int">0</Timestamp><DateUtc dt:dt="string">2017-07-25T11:34:50Z</DateUtc></StartTime><FrequencyChanges><FrequencyChange><Frequency dt:dt="r8">3328125</Frequency><Timestamp dt:dt="r8">139911216</Timestamp><Current dt:dt="r8…	59.94	1	right	140578325	07-25-2017	13:34:50		male	10	{DOWNARROW}	79				4	1	10	0	103873	103617	{DOWNARROW}	256	102501	102165	836					mask25	0	103600	1	103400	eqf04_NoEyeNmodel6_dir	eq		Fami	FamiFullSpectrum	1	400	0	103099	-2	102999
GazeCoD_1Model_male	22	2	26	<?xml version="1.0"?>\n<Clock xmlns:dt="urn:schemas-microsoft-com:datatypes"><Description dt:dt="string">E-Prime Primary Realtime Clock</Description><StartTime><Timestamp dt:dt="int">0</Timestamp><DateUtc dt:dt="string">2017-07-25T11:34:50Z</DateUtc></StartTime><FrequencyChanges><FrequencyChange><Frequency dt:dt="r8">3328125</Frequency><Timestamp dt:dt="r8">139911216</Timestamp><Current dt:dt="r8…	59.94	1	right	140578325	07-25-2017	13:34:50		male	11	{RIGHTARROW}	77				6	1	11	0	106329	105952	{RIGHTARROW}	377	104838	104401	937					mask27	0	105935	0	105735	eqf04_NoEyeNmodel6_dir	eq		Fami	FamiFullSpectrum	1	400	0	105435	-3	105335
GazeCoD_1Model_male	22	2	26	<?xml version="1.0"?>\n<Clock xmlns:dt="urn:schemas-microsoft-com:datatypes"><Description dt:dt="string">E-Prime Primary Realtime Clock</Description><StartTime><Timestamp dt:dt="int">0</Timestamp><DateUtc dt:dt="string">2017-07-25T11:34:50Z</DateUtc></StartTime><FrequencyChanges><FrequencyChange><Frequency dt:dt="r8">3328125</Frequency><Timestamp dt:dt="r8">139911216</Timestamp><Current dt:dt="r8…	59.94	1	right	140578325	07-25-2017	13:34:50		male	12	{DOWNARROW}	79				2	1	12	0	108913	108271	{DOWNARROW}	642	107151	106870	781					mask23	0	108254	0	108054	eqf04_NoEyeNmodel6_dir	eq		Fami	FamiFullSpectrum	1	400	0	107754	3	107654
GazeCoD_1Model_male	22	2	26	<?xml version="1.0"?>\n<Clock xmlns:dt="urn:schemas-microsoft-com:datatypes"><Description dt:dt="string">E-Prime Primary Realtime Clock</Description><StartTime><Timestamp dt:dt="int">0</Timestamp><DateUtc dt:dt="string">2017-07-25T11:34:50Z</DateUtc></StartTime><FrequencyChanges><FrequencyChange><Frequency dt:dt="r8">3328125</Frequency><Timestamp dt:dt="r8">139911216</Timestamp><Current dt:dt="r8…	59.94	1	right	140578325	07-25-2017	13:34:50		male	13	{DOWNARROW}	79	1	1	1				0	119609	118999	{DOWNARROW}	610	117873	117547	826					mask1	0	118982	1	118782	eqf04_NoEyeNmodel6_dir	0		FamiFilt	FamiFiltered	1	400	0	118481	8	118381
GazeCoD_1Model_male	22	2	26	<?xml version="1.0"?>\n<Clock xmlns:dt="urn:schemas-microsoft-com:datatypes"><Description dt:dt="string">E-Prime Primary Realtime Clock</Description><StartTime><Timestamp dt:dt="int">0</Timestamp><DateUtc dt:dt="string">2017-07-25T11:34:50Z</DateUtc></StartTime><FrequencyChanges><FrequencyChange><Frequency dt:dt="r8">3328125</Frequency><Timestamp dt:dt="r8">139911216</Timestamp><Current dt:dt="r8…	59.94	1	right	140578325	07-25-2017	13:34:50		male	14	{RIGHTARROW}	77	5	1	2				0	122385	120901	{RIGHTARROW}	1484	120058	119633	925					mask14	0	120884	1	120684	eqf04_NoEyeNmodel6_dir	90		FamiFilt	FamiFiltered	1	400	0	120383	-275	120283
GazeCoD_1Model_male	22	2	26	<?xml version="1.0"?>\n<Clock xmlns:dt="urn:schemas-microsoft-com:datatypes"><Description dt:dt="string">E-Prime Primary Realtime Clock</Description><StartTime><Timestamp dt:dt="int">0</Timestamp><DateUtc dt:dt="string">2017-07-25T11:34:50Z</DateUtc></StartTime><FrequencyChanges><FrequencyChange><Frequency dt:dt="r8">3328125</Frequency><Timestamp dt:dt="r8">139911216</Timestamp><Current dt:dt="r8…	59.94	1	right	140578325	07-25-2017	13:34:50		male	15	{RIGHTARROW}	77	2	1	3				0	124793	123904	{RIGHTARROW}	889	122789	122402	887					mask5	0	123887	1	123687	eqf04_NoEyeNmodel6_dir	0		FamiFilt	FamiFiltered	1	400	0	123386	-3	123286
GazeCoD_1Model_male	22	2	26	<?xml version="1.0"?>\n<Clock xmlns:dt="urn:schemas-microsoft-com:datatypes"><Description dt:dt="string">E-Prime Primary Realtime Clock</Description><StartTime><Timestamp dt:dt="int">0</Timestamp><DateUtc dt:dt="string">2017-07-25T11:34:50Z</DateUtc></StartTime><FrequencyChanges><FrequencyChange><Frequency dt:dt="r8">3328125</Frequency><Timestamp dt:dt="r8">139911216</Timestamp><Current dt:dt="r8…	59.94	1	right	140578325	07-25-2017	13:34:50		male	16	{LEFTARROW}	78	9	1	4				0	127113	126423	{LEFTARROW}	690	125298	124805	993					mask27	0	126406	0	126206	eqf04_NoEyeNmodel6_dir	90		FamiFilt	FamiFiltered	1	400	0	125906	8	125806
GazeCoD_1Model_male	22	2	26	<?xml version="1.0"?>\n<Clock xmlns:dt="urn:schemas-microsoft-com:datatypes"><Description dt:dt="string">E-Prime Primary Realtime Clock</Description><StartTime><Timestamp dt:dt="int">0</Timestamp><DateUtc dt:dt="string">2017-07-25T11:34:50Z</DateUtc></StartTime><FrequencyChanges><FrequencyChange><Frequency dt:dt="r8">3328125</Frequency><Timestamp dt:dt="r8">139911216</Timestamp><Current dt:dt="r8…	59.94	1	right	140578325	07-25-2017	13:34:50		male	17	{LEFTARROW}	78	6	1	5				0	129313	128675	{DOWNARROW}	638	127563	127124	939					mask15	0	128658	0	128458	eqf04_NoEyeNmodel6_dir	90		FamiFilt	FamiFiltered	0	400	0	128158	-5	128058
GazeCoD_1Model_male	22	2	26	<?xml version="1.0"?>\n<Clock xmlns:dt="urn:schemas-microsoft-com:datatypes"><Description dt:dt="string">E-Prime Primary Realtime Clock</Description><StartTime><Timestamp dt:dt="int">0</Timestamp><DateUtc dt:dt="string">2017-07-25T11:34:50Z</DateUtc></StartTime><FrequencyChanges><FrequencyChange><Frequency dt:dt="r8">3328125</Frequency><Timestamp dt:dt="r8">139911216</Timestamp><Current dt:dt="r8…	59.94	1	right	140578325	07-25-2017	13:34:50		male	18	{RIGHTARROW}	77	8	1	6				0	131481	130877	{RIGHTARROW}	604	129765	129326	939					mask26	0	130861	1	130661	eqf04_NoEyeNmodel6_dir	90		FamiFilt	FamiFiltered	1	400	0	130360	-5	130260
GazeCoD_1Model_male	22	2	26	<?xml version="1.0"?>\n<Clock xmlns:dt="urn:schemas-microsoft-com:datatypes"><Description dt:dt="string">E-Prime Primary Realtime Clock</Description><StartTime><Timestamp dt:dt="int">0</Timestamp><DateUtc dt:dt="string">2017-07-25T11:34:50Z</DateUtc></StartTime><FrequencyChanges><FrequencyChange><Frequency dt:dt="r8">3328125</Frequency><Timestamp dt:dt="r8">139911216</Timestamp><Current dt:dt="r8…	59.94	1	right	140578325	07-25-2017	13:34:50		male	19	{DOWNARROW}	79	7	1	7				0	133769	133080	{DOWNARROW}	689	131962	131495	967					mask25	0	133063	1	132863	eqf04_NoEyeNmodel6_dir	90		FamiFilt	FamiFiltered	1	400	0	132562	0	132462
GazeCoD_1Model_male	22	2	26	<?xml version="1.0"?>\n<Clock xmlns:dt="urn:schemas-microsoft-com:datatypes"><Description dt:dt="string">E-Prime Primary Realtime Clock</Description><StartTime><Timestamp dt:dt="int">0</Timestamp><DateUtc dt:dt="string">2017-07-25T11:34:50Z</DateUtc></StartTime><FrequencyChanges><FrequencyChange><Frequency dt:dt="r8">3328125</Frequency><Timestamp dt:dt="r8">139911216</Timestamp><Current dt:dt="r8…	59.94	1	right	140578325	07-25-2017	13:34:50		male	20	{DOWNARROW}	79	4	1	8				0	135817	135215	{DOWNARROW}	602	134092	133780	812					mask13	0	135198	0	134998	eqf04_NoEyeNmodel6_dir	90		FamiFilt	FamiFiltered	1	400	0	134698	6	134598
GazeCoD_1Model_male	22	2	26	<?xml version="1.0"?>\n<Clock xmlns:dt="urn:schemas-microsoft-com:datatypes"><Description dt:dt="string">E-Prime Primary Realtime Clock</Description><StartTime><Timestamp dt:dt="int">0</Timestamp><DateUtc dt:dt="string">2017-07-25T11:34:50Z</DateUtc></StartTime><FrequencyChanges><FrequencyChange><Frequency dt:dt="r8">3328125</Frequency><Timestamp dt:dt="r8">139911216</Timestamp><Current dt:dt="r8…	59.94	1	right	140578325	07-25-2017	13:34:50		male	21	{LEFTARROW}	78	3	1	9				0	137801	137334	{DOWNARROW}	467	136218	135832	886					mask9	0	137317	0	137117	eqf04_NoEyeNmodel6_dir	0		FamiFilt	FamiFiltered	0	400	0	136817	-1	136717
GazeCoD_1Model_male	22	2	26	<?xml version="1.0"?>\n<Clock xmlns:dt="urn:schemas-microsoft-com:datatypes"><Description dt:dt="string">E-Prime Primary Realtime Clock</Description><StartTime><Timestamp dt:dt="int">0</Timestamp><DateUtc dt:dt="string">2017-07-25T11:34:50Z</DateUtc></StartTime><FrequencyChanges><FrequencyChange><Frequency dt:dt="r8">3328125</Frequency><Timestamp dt:dt="r8">139911216</Timestamp><Current dt:dt="r8…	59.94	1	right	140578325	07-25-2017	13:34:50		male	22	{RIGHTARROW}	42							0	150089	149696	{DOWNARROW}	393	148579	148162	917	right4,8	20	1	1	mask20	0	149680	1	149480	eqm10_NoEyeNmodel1_dir	90	H	gazeCOD	GazeCoDxp	0	400	0	149179	0	149079
GazeCoD_1Model_male	22	2	26	<?xml version="1.0"?>\n<Clock xmlns:dt="urn:schemas-microsoft-com:datatypes"><Description dt:dt="string">E-Prime Primary Realtime Clock</Description><StartTime><Timestamp dt:dt="int">0</Timestamp><DateUtc dt:dt="string">2017-07-25T11:34:50Z</DateUtc></StartTime><FrequencyChanges><FrequencyChange><Frequency dt:dt="r8">3328125</Frequency><Timestamp dt:dt="r8">139911216</Timestamp><Current dt:dt="r8…	59.94	1	right	140578325	07-25-2017	13:34:50		male	23	{RIGHTARROW}	46							0	151985	151548	{DOWNARROW}	437	150427	150114	813	right1,6	18	1	2	mask18	0	151531	0	151331	eqm10_NoEyeNmodel1_dir	90	H	gazeCOD	GazeCoDxp	0	400	0	151031	4	150931
GazeCoD_1Model_male	22	2	26	<?xml version="1.0"?>\n<Clock xmlns:dt="urn:schemas-microsoft-com:datatypes"><Description dt:dt="string">E-Prime Primary Realtime Clock</Description><StartTime><Timestamp dt:dt="int">0</Timestamp><DateUtc dt:dt="string">2017-07-25T11:34:50Z</DateUtc></StartTime><FrequencyChanges><FrequencyChange><Frequency dt:dt="r8">3328125</Frequency><Timestamp dt:dt="r8">139911216</Timestamp><Current dt:dt="r8…	59.94	1	right	140578325	07-25-2017	13:34:50		male	24	{DOWNARROW}	79							0	153785	153400	{DOWNARROW}	385	152275	151999	776	DG0	1	1	3	mask1	0	153383	0	153183	eqm10_NoEyeNmodel1_dir	0	V	gazeCOD	GazeCoDxp	1	400	0	152883	8	152783
GazeCoD_1Model_male	22	2	26	<?xml version="1.0"?>\n<Clock xmlns:dt="urn:schemas-microsoft-com:datatypes"><Description dt:dt="string">E-Prime Primary Realtime Clock</Description><StartTime><Timestamp dt:dt="int">0</Timestamp><DateUtc dt:dt="string">2017-07-25T11:34:50Z</DateUtc></StartTime><FrequencyChanges><FrequencyChange><Frequency dt:dt="r8">3328125</Frequency><Timestamp dt:dt="r8">139911216</Timestamp><Current dt:dt="r8…	59.94	1	right	140578325	07-25-2017	13:34:50		male	25	{RIGHTARROW}	77							0	155673	155185	{DOWNARROW}	488	154064	153801	763	right8	11	1	4	mask11	0	155168	0	154968	eqm10_NoEyeNmodel1_dir	0	V	gazeCOD	GazeCoDxp	0	400	0	154668	4	154568
GazeCoD_1Model_male	22	2	26	<?xml version="1.0"?>\n<Clock xmlns:dt="urn:schemas-microsoft-com:datatypes"><Description dt:dt="string">E-Prime Primary Realtime Clock</Description><StartTime><Timestamp dt:dt="int">0</Timestamp><DateUtc dt:dt="string">2017-07-25T11:34:50Z</DateUtc></StartTime><FrequencyChanges><FrequencyChange><Frequency dt:dt="r8">3328125</Frequency><Timestamp dt:dt="r8">139911216</Timestamp><Current dt:dt="r8…	59.94	1	right	140578325	07-25-2017	13:34:50		male	26	{LEFTARROW}	49							0	157465	157071	{DOWNARROW}	394	155959	155686	773	left1,6	2	1	5	mask2	0	157054	0	156854	eqm10_NoEyeNmodel1_dir	0	V	gazeCOD	GazeCoDxp	0	400	0	156554	-5	156454
GazeCoD_1Model_male	22	2	26	<?xml version="1.0"?>\n<Clock xmlns:dt="urn:schemas-microsoft-com:datatypes"><Description dt:dt="string">E-Prime Primary Realtime Clock</Description><StartTime><Timestamp dt:dt="int">0</Timestamp><DateUtc dt:dt="string">2017-07-25T11:34:50Z</DateUtc></StartTime><FrequencyChanges><FrequencyChange><Frequency dt:dt="r8">3328125</Frequency><Timestamp dt:dt="r8">139911216</Timestamp><Current dt:dt="r8…	59.94	1	right	140578325	07-25-2017	13:34:50		male	27	{RIGHTARROW}	44							0	159425	158956	{DOWNARROW}	469	157834	157488	846	right3,2	8	1	6	mask8	0	158939	1	158739	eqm10_NoEyeNmodel1_dir	0	V	gazeCOD	GazeCoDxp	0	400	0	158438	4	158338
GazeCoD_1Model_male	22	2	26	<?xml version="1.0"?>\n<Clock xmlns:dt="urn:schemas-microsoft-com:datatypes"><Description dt:dt="string">E-Prime Primary Realtime Clock</Description><StartTime><Timestamp dt:dt="int">0</Timestamp><DateUtc dt:dt="string">2017-07-25T11:34:50Z</DateUtc></StartTime><FrequencyChanges><FrequencyChange><Frequency dt:dt="r8">3328125</Frequency><Timestamp dt:dt="r8">139911216</Timestamp><Current dt:dt="r8…	59.94	1	right	140578325	07-25-2017	13:34:50		male	28	{RIGHTARROW}	44							0	161353	160941	{RIGHTARROW}	412	159828	159440	888	right3,2	19	1	7	mask19	0	160924	0	160724	eqm10_NoEyeNmodel1_dir	90	H	gazeCOD	GazeCoDxp	1	400	0	160424	-4	160324
GazeCoD_1Model_male	22	2	26	<?xml version="1.0"?>\n<Clock xmlns:dt="urn:schemas-microsoft-com:datatypes"><Description dt:dt="string">E-Prime Primary Realtime Clock</Description><StartTime><Timestamp dt:dt="int">0</Timestamp><DateUtc dt:dt="string">2017-07-25T11:34:50Z</DateUtc></StartTime><FrequencyChanges><FrequencyChange><Frequency dt:dt="r8">3328125</Frequency><Timestamp dt:dt="r8">139911216</Timestamp><Current dt:dt="r8…	59.94	1	right	140578325	07-25-2017	13:34:50		male	29	{LEFTARROW}	55							0	163297	162977	{DOWNARROW}	320	161852	161375	977	left6,4	27	1	8	mask27	0	162960	1	162760	eqm10_NoEyeNmodel1_dir	90	HV	gazeCOD	GazeCoDxp	0	400	0	162459	7	162359
GazeCoD_1Model_male	22	2	26	<?xml version="1.0"?>\n<Clock xmlns:dt="urn:schemas-microsoft-com:datatypes"><Description dt:dt="string">E-Prime Primary Realtime Clock</Description><StartTime><Timestamp dt:dt="int">0</Timestamp><DateUtc dt:dt="string">2017-07-25T11:34:50Z</DateUtc></StartTime><FrequencyChanges><FrequencyChange><Frequency dt:dt="r8">3328125</Frequency><Timestamp dt:dt="r8">139911216</Timestamp><Current dt:dt="r8…	59.94	1	right	140578325	07-25-2017	13:34:50		male	30	{RIGHTARROW}	46							0	165089	164745	{DOWNARROW}	344	163626	163310	816	right1,6	29	1	9	mask29	0	164728	0	164528	eqm10_NoEyeNmodel1_dir	90	HV	gazeCOD	GazeCoDxp	0	400	0	164228	2	164128
GazeCoD_1Model_male	22	2	26	<?xml version="1.0"?>\n<Clock xmlns:dt="urn:schemas-microsoft-com:datatypes"><Description dt:dt="string">E-Prime Primary Realtime Clock</Description><StartTime><Timestamp dt:dt="int">0</Timestamp><DateUtc dt:dt="string">2017-07-25T11:34:50Z</DateUtc></StartTime><FrequencyChanges><FrequencyChange><Frequency dt:dt="r8">3328125</Frequency><Timestamp dt:dt="r8">139911216</Timestamp><Current dt:dt="r8…	59.94	1	right	140578325	07-25-2017	13:34:50		male	31	{LEFTARROW}	55							0	166985	166680	{DOWNARROW}	305	165560	165112	948	left6,4	5	1	10	mask5	0	166663	0	166463	eqm10_NoEyeNmodel1_dir	0	V	gazeCOD	GazeCoDxp	0	400	0	166163	3	166063
GazeCoD_1Model_male	22	2	26	<?xml version="1.0"?>\n<Clock xmlns:dt="urn:schemas-microsoft-com:datatypes"><Description dt:dt="string">E-Prime Primary Realtime Clock</Description><StartTime><Timestamp dt:dt="int">0</Timestamp><DateUtc dt:dt="string">2017-07-25T11:34:50Z</DateUtc></StartTime><FrequencyChanges><FrequencyChange><Frequency dt:dt="r8">3328125</Frequency><Timestamp dt:dt="r8">139911216</Timestamp><Current dt:dt="r8…	59.94	1	right	140578325	07-25-2017	13:34:50		male	32	{LEFTARROW}	49							0	168849	168549	{DOWNARROW}	300	167435	166997	938	left1,6	13	1	11	mask13	0	168532	0	168332	eqm10_NoEyeNmodel1_dir	90	H	gazeCOD	GazeCoDxp	0	400	0	168032	-3	167932
GazeCoD_1Model_male	22	2	26	<?xml version="1.0"?>\n<Clock xmlns:dt="urn:schemas-microsoft-com:datatypes"><Description dt:dt="string">E-Prime Primary Realtime Clock</Description><StartTime><Timestamp dt:dt="int">0</Timestamp><DateUtc dt:dt="string">2017-07-25T11:34:50Z</DateUtc></StartTime><FrequencyChanges><FrequencyChange><Frequency dt:dt="r8">3328125</Frequency><Timestamp dt:dt="r8">139911216</Timestamp><Current dt:dt="r8…	59.94	1	right	140578325	07-25-2017	13:34:50		male	33	{RIGHTARROW}	44							0	170721	170417	{DOWNARROW}	304	169291	168866	925	right3,2	30	1	12	mask30	0	170400	0	170200	eqm10_NoEyeNmodel1_dir	90	HV	gazeCOD	GazeCoDxp	0	400	0	169900	9	169800
GazeCoD_1Model_male	22	2	26	<?xml version="1.0"?>\n<Clock xmlns:dt="urn:schemas-microsoft-com:datatypes"><Description dt:dt="string">E-Prime Primary Realtime Clock</Description><StartTime><Timestamp dt:dt="int">0</Timestamp><DateUtc dt:dt="string">2017-07-25T11:34:50Z</DateUtc></StartTime><FrequencyChanges><FrequencyChange><Frequency dt:dt="r8">3328125</Frequency><Timestamp dt:dt="r8">139911216</Timestamp><Current dt:dt="r8…	59.94	1	right	140578325	07-25-2017	13:34:50		male	34	{RIGHTARROW}	77							0	172641	172286	{RIGHTARROW}	355	171171	170734	937	right8	22	1	13	mask22	0	172269	0	172069	eqm10_NoEyeNmodel1_dir	90	H	gazeCOD	GazeCoDxp	1	400	0	171769	-2	171669
GazeCoD_1Model_male	22	2	26	<?xml version="1.0"?>\n<Clock xmlns:dt="urn:schemas-microsoft-com:datatypes"><Description dt:dt="string">E-Prime Primary Realtime Clock</Description><StartTime><Timestamp dt:dt="int">0</Timestamp><DateUtc dt:dt="string">2017-07-25T11:34:50Z</DateUtc></StartTime><FrequencyChanges><FrequencyChange><Frequency dt:dt="r8">3328125</Frequency><Timestamp dt:dt="r8">139911216</Timestamp><Current dt:dt="r8…	59.94	1	right	140578325	07-25-2017	13:34:50		male	35	{RIGHTARROW}	40							0	174473	174038	{DOWNARROW}	435	172922	172653	769	right6,4	32	1	14	mask32	0	174021	1	173821	eqm10_NoEyeNmodel1_dir	90	HV	gazeCOD	GazeCoDxp	0	400	0	173520	-2	173420
GazeCoD_1Model_male	22	2	26	<?xml version="1.0"?>\n<Clock xmlns:dt="urn:schemas-microsoft-com:datatypes"><Description dt:dt="string">E-Prime Primary Realtime Clock</Description><StartTime><Timestamp dt:dt="int">0</Timestamp><DateUtc dt:dt="string">2017-07-25T11:34:50Z</DateUtc></StartTime><FrequencyChanges><FrequencyChange><Frequency dt:dt="r8">3328125</Frequency><Timestamp dt:dt="r8">139911216</Timestamp><Current dt:dt="r8…	59.94	1	right	140578325	07-25-2017	13:34:50		male	36	{LEFTARROW}	53							0	176297	176090	{DOWNARROW}	207	174977	174488	989	left4,8	4	1	15	mask4	0	176073	1	175873	eqm10_NoEyeNmodel1_dir	0	V	gazeCOD	GazeCoDxp	0	400	0	175572	-5	175472
GazeCoD_1Model_male	22	2	26	<?xml version="1.0"?>\n<Clock xmlns:dt="urn:schemas-microsoft-com:datatypes"><Description dt:dt="string">E-Prime Primary Realtime Clock</Description><StartTime><Timestamp dt:dt="int">0</Timestamp><DateUtc dt:dt="string">2017-07-25T11:34:50Z</DateUtc></StartTime><FrequencyChanges><FrequencyChange><Frequency dt:dt="r8">3328125</Frequency><Timestamp dt:dt="r8">139911216</Timestamp><Current dt:dt="r8…	59.94	1	right	140578325	07-25-2017	13:34:50		male	37	{DOWNARROW}	79							0	178185	177892	{DOWNARROW}	293	176780	176307	973	DG0	12	1	16	mask12	0	177875	0	177675	eqm10_NoEyeNmodel1_dir	90	H	gazeCOD	GazeCoDxp	1	400	0	177375	-5	177275
GazeCoD_1Model_male	22	2	26	<?xml version="1.0"?>\n<Clock xmlns:dt="urn:schemas-microsoft-com:datatypes"><Description dt:dt="string">E-Prime Primary Realtime Clock</Description><StartTime><Timestamp dt:dt="int">0</Timestamp><DateUtc dt:dt="string">2017-07-25T11:34:50Z</DateUtc></StartTime><FrequencyChanges><FrequencyChange><Frequency dt:dt="r8">3328125</Frequency><Timestamp dt:dt="r8">139911216</Timestamp><Current dt:dt="r8…	59.94	1	right	140578325	07-25-2017	13:34:50		male	38	{LEFTARROW}	49							0	180129	179743	{DOWNARROW}	386	178632	178209	923	left1,6	24	1	17	mask24	0	179727	0	179527	eqm10_NoEyeNmodel1_dir	90	HV	gazeCOD	GazeCoDxp	0	400	0	179227	-5	179127
GazeCoD_1Model_male	22	2	26	<?xml version="1.0"?>\n<Clock xmlns:dt="urn:schemas-microsoft-com:datatypes"><Description dt:dt="string">E-Prime Primary Realtime Clock</Description><StartTime><Timestamp dt:dt="int">0</Timestamp><DateUtc dt:dt="string">2017-07-25T11:34:50Z</DateUtc></StartTime><FrequencyChanges><FrequencyChange><Frequency dt:dt="r8">3328125</Frequency><Timestamp dt:dt="r8">139911216</Timestamp><Current dt:dt="r8…	59.94	1	right	140578325	07-25-2017	13:34:50		male	39	{RIGHTARROW}	46							0	182057	181712	{DOWNARROW}	345	180587	180144	943	right1,6	7	1	18	mask7	0	181695	0	181495	eqm10_NoEyeNmodel1_dir	0	V	gazeCOD	GazeCoDxp	0	400	0	181195	8	181095
GazeCoD_1Model_male	22	2	26	<?xml version="1.0"?>\n<Clock xmlns:dt="urn:schemas-microsoft-com:datatypes"><Description dt:dt="string">E-Prime Primary Realtime Clock</Description><StartTime><Timestamp dt:dt="int">0</Timestamp><DateUtc dt:dt="string">2017-07-25T11:34:50Z</DateUtc></StartTime><FrequencyChanges><FrequencyChange><Frequency dt:dt="r8">3328125</Frequency><Timestamp dt:dt="r8">139911216</Timestamp><Current dt:dt="r8…	59.94	1	right	140578325	07-25-2017	13:34:50		male	40	{LEFTARROW}	78							0	183977	183664	{LEFTARROW}	313	182547	182079	968	left8	17	1	19	mask17	0	183647	0	183447	eqm10_NoEyeNmodel1_dir	90	H	gazeCOD	GazeCoDxp	1	400	0	183147	0	183047
GazeCoD_1Model_male	22	2	26	<?xml version="1.0"?>\n<Clock xmlns:dt="urn:schemas-microsoft-com:datatypes"><Description dt:dt="string">E-Prime Primary Realtime Clock</Description><StartTime><Timestamp dt:dt="int">0</Timestamp><DateUtc dt:dt="string">2017-07-25T11:34:50Z</DateUtc></StartTime><FrequencyChanges><FrequencyChange><Frequency dt:dt="r8">3328125</Frequency><Timestamp dt:dt="r8">139911216</Timestamp><Current dt:dt="r8…	59.94	1	right	140578325	07-25-2017	13:34:50		male	41	{DOWNARROW}	79							0	185825	185566	{DOWNARROW}	259	184442	183998	944	DG0	23	1	20	mask23	0	185549	0	185349	eqm10_NoEyeNmodel1_dir	90	HV	gazeCOD	GazeCoDxp	1	400	0	185049	7	184949
GazeCoD_1Model_male	22	2	26	<?xml version="1.0"?>\n<Clock xmlns:dt="urn:schemas-microsoft-com:datatypes"><Description dt:dt="string">E-Prime Primary Realtime Clock</Description><StartTime><Timestamp dt:dt="int">0</Timestamp><DateUtc dt:dt="string">2017-07-25T11:34:50Z</DateUtc></StartTime><FrequencyChanges><FrequencyChange><Frequency dt:dt="r8">3328125</Frequency><Timestamp dt:dt="r8">139911216</Timestamp><Current dt:dt="r8…	59.94	1	right	140578325	07-25-2017	13:34:50		male	42	{LEFTARROW}	78							0	187665	187384	{LEFTARROW}	281	186269	185850	919	left8	28	1	21	mask28	0	187368	1	187168	eqm10_NoEyeNmodel1_dir	90	HV	gazeCOD	GazeCoDxp	1	400	0	186867	-2	186767
GazeCoD_1Model_male	22	2	26	<?xml version="1.0"?>\n<Clock xmlns:dt="urn:schemas-microsoft-com:datatypes"><Description dt:dt="string">E-Prime Primary Realtime Clock</Description><StartTime><Timestamp dt:dt="int">0</Timestamp><DateUtc dt:dt="string">2017-07-25T11:34:50Z</DateUtc></StartTime><FrequencyChanges><FrequencyChange><Frequency dt:dt="r8">3328125</Frequency><Timestamp dt:dt="r8">139911216</Timestamp><Current dt:dt="r8…	59.94	1	right	140578325	07-25-2017	13:34:50		male	43	{RIGHTARROW}	77							0	189457	189170	{RIGHTARROW}	287	188044	187685	859	right8	33	1	22	mask33	0	189153	1	188953	eqm10_NoEyeNmodel1_dir	90	HV	gazeCOD	GazeCoDxp	1	400	0	188652	8	188552
GazeCoD_1Model_male	22	2	26	<?xml version="1.0"?>\n<Clock xmlns:dt="urn:schemas-microsoft-com:datatypes"><Description dt:dt="string">E-Prime Primary Realtime Clock</Description><StartTime><Timestamp dt:dt="int">0</Timestamp><DateUtc dt:dt="string">2017-07-25T11:34:50Z</DateUtc></StartTime><FrequencyChanges><FrequencyChange><Frequency dt:dt="r8">3328125</Frequency><Timestamp dt:dt="r8">139911216</Timestamp><Current dt:dt="r8…	59.94	1	right	140578325	07-25-2017	13:34:50		male	44	{LEFTARROW}	51							0	191209	191005	{DOWNARROW}	204	189882	189470	912	left3,2	14	1	23	mask14	0	190988	0	190788	eqm10_NoEyeNmodel1_dir	90	H	gazeCOD	GazeCoDxp	0	400	0	190488	6	190388
GazeCoD_1Model_male	22	2	26	<?xml version="1.0"?>\n<Clock xmlns:dt="urn:schemas-microsoft-com:datatypes"><Description dt:dt="string">E-Prime Primary Realtime Clock</Description><StartTime><Timestamp dt:dt="int">0</Timestamp><DateUtc dt:dt="string">2017-07-25T11:34:50Z</DateUtc></StartTime><FrequencyChanges><FrequencyChange><Frequency dt:dt="r8">3328125</Frequency><Timestamp dt:dt="r8">139911216</Timestamp><Current dt:dt="r8…	59.94	1	right	140578325	07-25-2017	13:34:50		male	45	{LEFTARROW}	51							0	192849	192690	{DOWNARROW}	159	191563	191222	841	left3,2	25	1	24	mask25	0	192673	0	192473	eqm10_NoEyeNmodel1_dir	90	HV	gazeCOD	GazeCoDxp	0	400	0	192173	10	192073
GazeCoD_1Model_male	22	2	26	<?xml version="1.0"?>\n<Clock xmlns:dt="urn:schemas-microsoft-com:datatypes"><Description dt:dt="string">E-Prime Primary Realtime Clock</Description><StartTime><Timestamp dt:dt="int">0</Timestamp><DateUtc dt:dt="string">2017-07-25T11:34:50Z</DateUtc></StartTime><FrequencyChanges><FrequencyChange><Frequency dt:dt="r8">3328125</Frequency><Timestamp dt:dt="r8">139911216</Timestamp><Current dt:dt="r8…	59.94	1	right	140578325	07-25-2017	13:34:50		male	46	{RIGHTARROW}	40							0	194329	194308	{RIGHTARROW}	21	193186	192873	813	right6,4	10	1	25	mask10	0	194291	0	194091	eqm10_NoEyeNmodel1_dir	0	V	gazeCOD	GazeCoDxp	1	400	0	193791	5	193691
GazeCoD_1Model_male	22	2	26	<?xml version="1.0"?>\n<Clock xmlns:dt="urn:schemas-microsoft-com:datatypes"><Description dt:dt="string">E-Prime Primary Realtime Clock</Description><StartTime><Timestamp dt:dt="int">0</Timestamp><DateUtc dt:dt="string">2017-07-25T11:34:50Z</DateUtc></StartTime><FrequencyChanges><FrequencyChange><Frequency dt:dt="r8">3328125</Frequency><Timestamp dt:dt="r8">139911216</Timestamp><Current dt:dt="r8…	59.94	1	right	140578325	07-25-2017	13:34:50		male	47	{RIGHTARROW}	42							0	195961	195843	{DOWNARROW}	118	194730	194342	888	right4,8	9	1	26	mask9	0	195826	0	195626	eqm10_NoEyeNmodel1_dir	0	V	gazeCOD	GazeCoDxp	1	400	0	195326	-4	195226
GazeCoD_1Model_male	22	2	26	<?xml version="1.0"?>\n<Clock xmlns:dt="urn:schemas-microsoft-com:datatypes"><Description dt:dt="string">E-Prime Primary Realtime Clock</Description><StartTime><Timestamp dt:dt="int">0</Timestamp><DateUtc dt:dt="string">2017-07-25T11:34:50Z</DateUtc></StartTime><FrequencyChanges><FrequencyChange><Frequency dt:dt="r8">3328125</Frequency><Timestamp dt:dt="r8">139911216</Timestamp><Current dt:dt="r8…	59.94	1	right	140578325	07-25-2017	13:34:50		male	48	{LEFTARROW}	53							0	197729	197428	{DOWNARROW}	301	196305	195977	828	left4,8	15	1	27	mask15	0	197411	0	197211	eqm10_NoEyeNmodel1_dir	90	H	gazeCOD	GazeCoDxp	0	400	0	196911	6	196811
GazeCoD_1Model_male	22	2	26	<?xml version="1.0"?>\n<Clock xmlns:dt="urn:schemas-microsoft-com:datatypes"><Description dt:dt="string">E-Prime Primary Realtime Clock</Description><StartTime><Timestamp dt:dt="int">0</Timestamp><DateUtc dt:dt="string">2017-07-25T11:34:50Z</DateUtc></StartTime><FrequencyChanges><FrequencyChange><Frequency dt:dt="r8">3328125</Frequency><Timestamp dt:dt="r8">139911216</Timestamp><Current dt:dt="r8…	59.94	1	right	140578325	07-25-2017	13:34:50		male	49	{LEFTARROW}	51							0	199353	199297	{DOWNARROW}	56	198173	197745	928	left3,2	3	1	28	mask3	0	199280	1	199080	eqm10_NoEyeNmodel1_dir	0	V	gazeCOD	GazeCoDxp	0	400	0	198779	6	198679
GazeCoD_1Model_male	22	2	26	<?xml version="1.0"?>\n<Clock xmlns:dt="urn:schemas-microsoft-com:datatypes"><Description dt:dt="string">E-Prime Primary Realtime Clock</Description><StartTime><Timestamp dt:dt="int">0</Timestamp><DateUtc dt:dt="string">2017-07-25T11:34:50Z</DateUtc></StartTime><FrequencyChanges><FrequencyChange><Frequency dt:dt="r8">3328125</Frequency><Timestamp dt:dt="r8">139911216</Timestamp><Current dt:dt="r8…	59.94	1	right	140578325	07-25-2017	13:34:50		male	50	{LEFTARROW}	55							0	200913	200781	{DOWNARROW}	132	199660	199363	797	left6,4	16	1	29	mask16	0	200764	0	200564	eqm10_NoEyeNmodel1_dir	90	H	gazeCOD	GazeCoDxp	0	400	0	200264	4	200164
GazeCoD_1Model_male	22	2	26	<?xml version="1.0"?>\n<Clock xmlns:dt="urn:schemas-microsoft-com:datatypes"><Description dt:dt="string">E-Prime Primary Realtime Clock</Description><StartTime><Timestamp dt:dt="int">0</Timestamp><DateUtc dt:dt="string">2017-07-25T11:34:50Z</DateUtc></StartTime><FrequencyChanges><FrequencyChange><Frequency dt:dt="r8">3328125</Frequency><Timestamp dt:dt="r8">139911216</Timestamp><Current dt:dt="r8…	59.94	1	right	140578325	07-25-2017	13:34:50		male	51	{LEFTARROW}	53							0	202617	202483	{DOWNARROW}	134	201371	200932	939	left4,8	26	1	30	mask26	0	202466	0	202266	eqm10_NoEyeNmodel1_dir	90	HV	gazeCOD	GazeCoDxp	0	400	0	201966	-5	201866
GazeCoD_1Model_male	22	2	26	<?xml version="1.0"?>\n<Clock xmlns:dt="urn:schemas-microsoft-com:datatypes"><Description dt:dt="string">E-Prime Primary Realtime Clock</Description><StartTime><Timestamp dt:dt="int">0</Timestamp><DateUtc dt:dt="string">2017-07-25T11:34:50Z</DateUtc></StartTime><FrequencyChanges><FrequencyChange><Frequency dt:dt="r8">3328125</Frequency><Timestamp dt:dt="r8">139911216</Timestamp><Current dt:dt="r8…	59.94	1	right	140578325	07-25-2017	13:34:50		male	52	{LEFTARROW}	78							0	204209	204018	{DOWNARROW}	191	202902	202633	769	left8	6	1	31	mask6	0	204001	0	203801	eqm10_NoEyeNmodel1_dir	0	V	gazeCOD	GazeCoDxp	0	400	0	203501	-1	203401
GazeCoD_1Model_male	22	2	26	<?xml version="1.0"?>\n<Clock xmlns:dt="urn:schemas-microsoft-com:datatypes"><Description dt:dt="string">E-Prime Primary Realtime Clock</Description><StartTime><Timestamp dt:dt="int">0</Timestamp><DateUtc dt:dt="string">2017-07-25T11:34:50Z</DateUtc></StartTime><FrequencyChanges><FrequencyChange><Frequency dt:dt="r8">3328125</Frequency><Timestamp dt:dt="r8">139911216</Timestamp><Current dt:dt="r8…	59.94	1	right	140578325	07-25-2017	13:34:50		male	53	{RIGHTARROW}	42							0	206097	205786	{RIGHTARROW}	311	204662	204235	927	right4,8	31	1	32	mask31	0	205770	1	205570	eqm10_NoEyeNmodel1_dir	90	HV	gazeCOD	GazeCoDxp	1	400	0	205269	7	205169
GazeCoD_1Model_male	22	2	26	<?xml version="1.0"?>\n<Clock xmlns:dt="urn:schemas-microsoft-com:datatypes"><Description dt:dt="string">E-Prime Primary Realtime Clock</Description><StartTime><Timestamp dt:dt="int">0</Timestamp><DateUtc dt:dt="string">2017-07-25T11:34:50Z</DateUtc></StartTime><FrequencyChanges><FrequencyChange><Frequency dt:dt="r8">3328125</Frequency><Timestamp dt:dt="r8">139911216</Timestamp><Current dt:dt="r8…	59.94	1	right	140578325	07-25-2017	13:34:50		male	54	{RIGHTARROW}	40							0	207889	207722	{RIGHTARROW}	167	206606	206120	986	right6,4	21	1	33	mask21	0	207705	1	207505	eqm10_NoEyeNmodel1_dir	90	H	gazeCOD	GazeCoDxp	1	400	0	207204	-2	207104
GazeCoD_1Model_male	22	2	26	<?xml version="1.0"?>\n<Clock xmlns:dt="urn:schemas-microsoft-com:datatypes"><Description dt:dt="string">E-Prime Primary Realtime Clock</Description><StartTime><Timestamp dt:dt="int">0</Timestamp><DateUtc dt:dt="string">2017-07-25T11:34:50Z</DateUtc></StartTime><FrequencyChanges><FrequencyChange><Frequency dt:dt="r8">3328125</Frequency><Timestamp dt:dt="r8">139911216</Timestamp><Current dt:dt="r8…	59.94	1	right	140578325	07-25-2017	13:34:50		male	55	{DOWNARROW}	79							0	209681	209440	{DOWNARROW}	241	208325	207905	920	DG0	12	2	34	mask12	0	209423	0	209223	eqm10_NoEyeNmodel1_dir	90	H	gazeCOD	GazeCoDxp	1	400	0	208923	-2	208823
GazeCoD_1Model_male	22	2	26	<?xml version="1.0"?>\n<Clock xmlns:dt="urn:schemas-microsoft-com:datatypes"><Description dt:dt="string">E-Prime Primary Realtime Clock</Description><StartTime><Timestamp dt:dt="int">0</Timestamp><DateUtc dt:dt="string">2017-07-25T11:34:50Z</DateUtc></StartTime><FrequencyChanges><FrequencyChange><Frequency dt:dt="r8">3328125</Frequency><Timestamp dt:dt="r8">139911216</Timestamp><Current dt:dt="r8…	59.94	1	right	140578325	07-25-2017	13:34:50		male	56	{LEFTARROW}	78							0	211473	211175	{LEFTARROW}	298	210059	209707	852	left8	17	2	35	mask17	0	211158	0	210958	eqm10_NoEyeNmodel1_dir	90	H	gazeCOD	GazeCoDxp	1	400	0	210658	-1	210558
GazeCoD_1Model_male	22	2	26	<?xml version="1.0"?>\n<Clock xmlns:dt="urn:schemas-microsoft-com:datatypes"><Description dt:dt="string">E-Prime Primary Realtime Clock</Description><StartTime><Timestamp dt:dt="int">0</Timestamp><DateUtc dt:dt="string">2017-07-25T11:34:50Z</DateUtc></StartTime><FrequencyChanges><FrequencyChange><Frequency dt:dt="r8">3328125</Frequency><Timestamp dt:dt="r8">139911216</Timestamp><Current dt:dt="r8…	59.94	1	right	140578325	07-25-2017	13:34:50		male	57	{LEFTARROW}	78							0	213145	212977	{DOWNARROW}	168	211859	211492	867	left8	6	2	36	mask6	0	212960	0	212760	eqm10_NoEyeNmodel1_dir	0	V	gazeCOD	GazeCoDxp	0	400	0	212460	1	212360
GazeCoD_1Model_male	22	2	26	<?xml version="1.0"?>\n<Clock xmlns:dt="urn:schemas-microsoft-com:datatypes"><Description dt:dt="string">E-Prime Primary Realtime Clock</Description><StartTime><Timestamp dt:dt="int">0</Timestamp><DateUtc dt:dt="string">2017-07-25T11:34:50Z</DateUtc></StartTime><FrequencyChanges><FrequencyChange><Frequency dt:dt="r8">3328125</Frequency><Timestamp dt:dt="r8">139911216</Timestamp><Current dt:dt="r8…	59.94	1	right	140578325	07-25-2017	13:34:50		male	58	{LEFTARROW}	53							0	214841	214595	{DOWNARROW}	246	213480	213161	819	left4,8	4	2	37	mask4	0	214578	0	214378	eqm10_NoEyeNmodel1_dir	0	V	gazeCOD	GazeCoDxp	0	400	0	214078	-2	213978
GazeCoD_1Model_male	22	2	26	<?xml version="1.0"?>\n<Clock xmlns:dt="urn:schemas-microsoft-com:datatypes"><Description dt:dt="string">E-Prime Primary Realtime Clock</Description><StartTime><Timestamp dt:dt="int">0</Timestamp><DateUtc dt:dt="string">2017-07-25T11:34:50Z</DateUtc></StartTime><FrequencyChanges><FrequencyChange><Frequency dt:dt="r8">3328125</Frequency><Timestamp dt:dt="r8">139911216</Timestamp><Current dt:dt="r8…	59.94	1	right	140578325	07-25-2017	13:34:50		male	59	{LEFTARROW}	78							0	216641	216380	{LEFTARROW}	261	215263	214862	901	left8	28	2	38	mask28	0	216364	1	216164	eqm10_NoEyeNmodel1_dir	90	HV	gazeCOD	GazeCoDxp	1	400	0	215863	0	215763
GazeCoD_1Model_male	22	2	26	<?xml version="1.0"?>\n<Clock xmlns:dt="urn:schemas-microsoft-com:datatypes"><Description dt:dt="string">E-Prime Primary Realtime Clock</Description><StartTime><Timestamp dt:dt="int">0</Timestamp><DateUtc dt:dt="string">2017-07-25T11:34:50Z</DateUtc></StartTime><FrequencyChanges><FrequencyChange><Frequency dt:dt="r8">3328125</Frequency><Timestamp dt:dt="r8">139911216</Timestamp><Current dt:dt="r8…	59.94	1	right	140578325	07-25-2017	13:34:50		male	60	{RIGHTARROW}	42							0	218145	218065	{RIGHTARROW}	80	216944	216664	780	right4,8	20	2	39	mask20	0	218049	1	217849	eqm10_NoEyeNmodel1_dir	90	H	gazeCOD	GazeCoDxp	1	400	0	217548	4	217448
GazeCoD_1Model_male	22	2	26	<?xml version="1.0"?>\n<Clock xmlns:dt="urn:schemas-microsoft-com:datatypes"><Description dt:dt="string">E-Prime Primary Realtime Clock</Description><StartTime><Timestamp dt:dt="int">0</Timestamp><DateUtc dt:dt="string">2017-07-25T11:34:50Z</DateUtc></StartTime><FrequencyChanges><FrequencyChange><Frequency dt:dt="r8">3328125</Frequency><Timestamp dt:dt="r8">139911216</Timestamp><Current dt:dt="r8…	59.94	1	right	140578325	07-25-2017	13:34:50		male	61	{RIGHTARROW}	44							0	219729	219650	{DOWNARROW}	79	218529	218166	863	right3,2	19	2	40	mask19	0	219634	1	219434	eqm10_NoEyeNmodel1_dir	90	H	gazeCOD	GazeCoDxp	0	400	0	219133	4	219033
GazeCoD_1Model_male	22	2	26	<?xml version="1.0"?>\n<Clock xmlns:dt="urn:schemas-microsoft-com:datatypes"><Description dt:dt="string">E-Prime Primary Realtime Clock</Description><StartTime><Timestamp dt:dt="int">0</Timestamp><DateUtc dt:dt="string">2017-07-25T11:34:50Z</DateUtc></StartTime><FrequencyChanges><FrequencyChange><Frequency dt:dt="r8">3328125</Frequency><Timestamp dt:dt="r8">139911216</Timestamp><Current dt:dt="r8…	59.94	1	right	140578325	07-25-2017	13:34:50		male	62	{RIGHTARROW}	44							0	223337	221269	{DOWNARROW}	2068	220142	219751	891	right3,2	8	2	41	mask8	0	221252	1	221052	eqm10_NoEyeNmodel1_dir	0	V	gazeCOD	GazeCoDxp	0	400	0	220751	9	220651
GazeCoD_1Model_male	22	2	26	<?xml version="1.0"?>\n<Clock xmlns:dt="urn:schemas-microsoft-com:datatypes"><Description dt:dt="string">E-Prime Primary Realtime Clock</Description><StartTime><Timestamp dt:dt="int">0</Timestamp><DateUtc dt:dt="string">2017-07-25T11:34:50Z</DateUtc></StartTime><FrequencyChanges><FrequencyChange><Frequency dt:dt="r8">3328125</Frequency><Timestamp dt:dt="r8">139911216</Timestamp><Current dt:dt="r8…	59.94	1	right	140578325	07-25-2017	13:34:50		male	63	{LEFTARROW}	53							0	225249	224872	{DOWNARROW}	377	223755	223354	901	left4,8	15	2	42	mask15	0	224855	0	224655	eqm10_NoEyeNmodel1_dir	90	H	gazeCOD	GazeCoDxp	0	400	0	224355	0	224255
GazeCoD_1Model_male	22	2	26	<?xml version="1.0"?>\n<Clock xmlns:dt="urn:schemas-microsoft-com:datatypes"><Description dt:dt="string">E-Prime Primary Realtime Clock</Description><StartTime><Timestamp dt:dt="int">0</Timestamp><DateUtc dt:dt="string">2017-07-25T11:34:50Z</DateUtc></StartTime><FrequencyChanges><FrequencyChange><Frequency dt:dt="r8">3328125</Frequency><Timestamp dt:dt="r8">139911216</Timestamp><Current dt:dt="r8…	59.94	1	right	140578325	07-25-2017	13:34:50		male	64	{RIGHTARROW}	40							0	226969	226824	{RIGHTARROW}	145	225710	225273	937	right6,4	32	2	43	mask32	0	226807	0	226607	eqm10_NoEyeNmodel1_dir	90	HV	gazeCOD	GazeCoDxp	1	400	0	226307	-3	226207
GazeCoD_1Model_male	22	2	26	<?xml version="1.0"?>\n<Clock xmlns:dt="urn:schemas-microsoft-com:datatypes"><Description dt:dt="string">E-Prime Primary Realtime Clock</Description><StartTime><Timestamp dt:dt="int">0</Timestamp><DateUtc dt:dt="string">2017-07-25T11:34:50Z</DateUtc></StartTime><FrequencyChanges><FrequencyChange><Frequency dt:dt="r8">3328125</Frequency><Timestamp dt:dt="r8">139911216</Timestamp><Current dt:dt="r8…	59.94	1	right	140578325	07-25-2017	13:34:50		male	65	{RIGHTARROW}	46							0	228705	228443	{DOWNARROW}	262	227320	226991	829	right1,6	7	2	44	mask7	0	228426	1	228226	eqm10_NoEyeNmodel1_dir	0	V	gazeCOD	GazeCoDxp	0	400	0	227925	5	227825
GazeCoD_1Model_male	22	2	26	<?xml version="1.0"?>\n<Clock xmlns:dt="urn:schemas-microsoft-com:datatypes"><Description dt:dt="string">E-Prime Primary Realtime Clock</Description><StartTime><Timestamp dt:dt="int">0</Timestamp><DateUtc dt:dt="string">2017-07-25T11:34:50Z</DateUtc></StartTime><FrequencyChanges><FrequencyChange><Frequency dt:dt="r8">3328125</Frequency><Timestamp dt:dt="r8">139911216</Timestamp><Current dt:dt="r8…	59.94	1	right	140578325	07-25-2017	13:34:50		male	66	{LEFTARROW}	49							0	230465	230211	{DOWNARROW}	254	229090	228726	864	left1,6	2	2	45	mask2	0	230194	0	229994	eqm10_NoEyeNmodel1_dir	0	V	gazeCOD	GazeCoDxp	0	400	0	229694	4	229594
GazeCoD_1Model_male	22	2	26	<?xml version="1.0"?>\n<Clock xmlns:dt="urn:schemas-microsoft-com:datatypes"><Description dt:dt="string">E-Prime Primary Realtime Clock</Description><StartTime><Timestamp dt:dt="int">0</Timestamp><DateUtc dt:dt="string">2017-07-25T11:34:50Z</DateUtc></StartTime><FrequencyChanges><FrequencyChange><Frequency dt:dt="r8">3328125</Frequency><Timestamp dt:dt="r8">139911216</Timestamp><Current dt:dt="r8…	59.94	1	right	140578325	07-25-2017	13:34:50		male	67	{RIGHTARROW}	77							0	232217	231896	{RIGHTARROW}	321	230782	230478	804	right8	33	2	46	mask33	0	231879	0	231679	eqm10_NoEyeNmodel1_dir	90	HV	gazeCOD	GazeCoDxp	1	400	0	231379	-3	231279
GazeCoD_1Model_male	22	2	26	<?xml version="1.0"?>\n<Clock xmlns:dt="urn:schemas-microsoft-com:datatypes"><Description dt:dt="string">E-Prime Primary Realtime Clock</Description><StartTime><Timestamp dt:dt="int">0</Timestamp><DateUtc dt:dt="string">2017-07-25T11:34:50Z</DateUtc></StartTime><FrequencyChanges><FrequencyChange><Frequency dt:dt="r8">3328125</Frequency><Timestamp dt:dt="r8">139911216</Timestamp><Current dt:dt="r8…	59.94	1	right	140578325	07-25-2017	13:34:50		male	68	{RIGHTARROW}	40							0	234017	233631	{RIGHTARROW}	386	232506	232230	776	right6,4	21	2	47	mask21	0	233614	0	233414	eqm10_NoEyeNmodel1_dir	90	H	gazeCOD	GazeCoDxp	1	400	0	233114	8	233014
GazeCoD_1Model_male	22	2	26	<?xml version="1.0"?>\n<Clock xmlns:dt="urn:schemas-microsoft-com:datatypes"><Description dt:dt="string">E-Prime Primary Realtime Clock</Description><StartTime><Timestamp dt:dt="int">0</Timestamp><DateUtc dt:dt="string">2017-07-25T11:34:50Z</DateUtc></StartTime><FrequencyChanges><FrequencyChange><Frequency dt:dt="r8">3328125</Frequency><Timestamp dt:dt="r8">139911216</Timestamp><Current dt:dt="r8…	59.94	1	right	140578325	07-25-2017	13:34:50		male	69	{RIGHTARROW}	40							0	235681	235400	{RIGHTARROW}	281	234283	234032	751	right6,4	10	2	48	mask10	0	235383	1	235183	eqm10_NoEyeNmodel1_dir	0	V	gazeCOD	GazeCoDxp	1	400	0	234882	-1	234782
GazeCoD_1Model_male	22	2	26	<?xml version="1.0"?>\n<Clock xmlns:dt="urn:schemas-microsoft-com:datatypes"><Description dt:dt="string">E-Prime Primary Realtime Clock</Description><StartTime><Timestamp dt:dt="int">0</Timestamp><DateUtc dt:dt="string">2017-07-25T11:34:50Z</DateUtc></StartTime><FrequencyChanges><FrequencyChange><Frequency dt:dt="r8">3328125</Frequency><Timestamp dt:dt="r8">139911216</Timestamp><Current dt:dt="r8…	59.94	1	right	140578325	07-25-2017	13:34:50		male	70	{RIGHTARROW}	42							0	237593	237268	{RIGHTARROW}	325	236145	235700	945	right4,8	9	2	49	mask9	0	237251	0	237051	eqm10_NoEyeNmodel1_dir	0	V	gazeCOD	GazeCoDxp	1	400	0	236751	6	236651
GazeCoD_1Model_male	22	2	26	<?xml version="1.0"?>\n<Clock xmlns:dt="urn:schemas-microsoft-com:datatypes"><Description dt:dt="string">E-Prime Primary Realtime Clock</Description><StartTime><Timestamp dt:dt="int">0</Timestamp><DateUtc dt:dt="string">2017-07-25T11:34:50Z</DateUtc></StartTime><FrequencyChanges><FrequencyChange><Frequency dt:dt="r8">3328125</Frequency><Timestamp dt:dt="r8">139911216</Timestamp><Current dt:dt="r8…	59.94	1	right	140578325	07-25-2017	13:34:50		male	71	{LEFTARROW}	55							0	239369	239170	{LEFTARROW}	199	238053	237619	934	left6,4	16	2	50	mask16	0	239153	0	238953	eqm10_NoEyeNmodel1_dir	90	H	gazeCOD	GazeCoDxp	1	400	0	238653	0	238553
GazeCoD_1Model_male	22	2	26	<?xml version="1.0"?>\n<Clock xmlns:dt="urn:schemas-microsoft-com:datatypes"><Description dt:dt="string">E-Prime Primary Realtime Clock</Description><StartTime><Timestamp dt:dt="int">0</Timestamp><DateUtc dt:dt="string">2017-07-25T11:34:50Z</DateUtc></StartTime><FrequencyChanges><FrequencyChange><Frequency dt:dt="r8">3328125</Frequency><Timestamp dt:dt="r8">139911216</Timestamp><Current dt:dt="r8…	59.94	1	right	140578325	07-25-2017	13:34:50		male	72	{LEFTARROW}	49							0	241177	240838	{DOWNARROW}	339	239715	239387	828	left1,6	24	2	51	mask24	0	240822	1	240622	eqm10_NoEyeNmodel1_dir	90	HV	gazeCOD	GazeCoDxp	0	400	0	240321	6	240221
GazeCoD_1Model_male	22	2	26	<?xml version="1.0"?>\n<Clock xmlns:dt="urn:schemas-microsoft-com:datatypes"><Description dt:dt="string">E-Prime Primary Realtime Clock</Description><StartTime><Timestamp dt:dt="int">0</Timestamp><DateUtc dt:dt="string">2017-07-25T11:34:50Z</DateUtc></StartTime><FrequencyChanges><FrequencyChange><Frequency dt:dt="r8">3328125</Frequency><Timestamp dt:dt="r8">139911216</Timestamp><Current dt:dt="r8…	59.94	1	right	140578325	07-25-2017	13:34:50		male	73	{RIGHTARROW}	77							0	242761	242640	{RIGHTARROW}	121	241527	241189	838	right8	22	2	52	mask22	0	242623	0	242423	eqm10_NoEyeNmodel1_dir	90	H	gazeCOD	GazeCoDxp	1	400	0	242123	-4	242023
GazeCoD_1Model_male	22	2	26	<?xml version="1.0"?>\n<Clock xmlns:dt="urn:schemas-microsoft-com:datatypes"><Description dt:dt="string">E-Prime Primary Realtime Clock</Description><StartTime><Timestamp dt:dt="int">0</Timestamp><DateUtc dt:dt="string">2017-07-25T11:34:50Z</DateUtc></StartTime><FrequencyChanges><FrequencyChange><Frequency dt:dt="r8">3328125</Frequency><Timestamp dt:dt="r8">139911216</Timestamp><Current dt:dt="r8…	59.94	1	right	140578325	07-25-2017	13:34:50		male	74	{RIGHTARROW}	46							0	244505	244158	{DOWNARROW}	347	243037	242774	763	right1,6	18	2	53	mask18	0	244142	1	243942	eqm10_NoEyeNmodel1_dir	90	H	gazeCOD	GazeCoDxp	0	400	0	243641	4	243541
GazeCoD_1Model_male	22	2	26	<?xml version="1.0"?>\n<Clock xmlns:dt="urn:schemas-microsoft-com:datatypes"><Description dt:dt="string">E-Prime Primary Realtime Clock</Description><StartTime><Timestamp dt:dt="int">0</Timestamp><DateUtc dt:dt="string">2017-07-25T11:34:50Z</DateUtc></StartTime><FrequencyChanges><FrequencyChange><Frequency dt:dt="r8">3328125</Frequency><Timestamp dt:dt="r8">139911216</Timestamp><Current dt:dt="r8…	59.94	1	right	140578325	07-25-2017	13:34:50		male	75	{RIGHTARROW}	46							0	246081	245944	{DOWNARROW}	137	244832	244526	806	right1,6	29	2	54	mask29	0	245927	0	245727	eqm10_NoEyeNmodel1_dir	90	HV	gazeCOD	GazeCoDxp	0	400	0	245427	-5	245327
GazeCoD_1Model_male	22	2	26	<?xml version="1.0"?>\n<Clock xmlns:dt="urn:schemas-microsoft-com:datatypes"><Description dt:dt="string">E-Prime Primary Realtime Clock</Description><StartTime><Timestamp dt:dt="int">0</Timestamp><DateUtc dt:dt="string">2017-07-25T11:34:50Z</DateUtc></StartTime><FrequencyChanges><FrequencyChange><Frequency dt:dt="r8">3328125</Frequency><Timestamp dt:dt="r8">139911216</Timestamp><Current dt:dt="r8…	59.94	1	right	140578325	07-25-2017	13:34:50		male	76	{LEFTARROW}	53							0	247889	247645	{LEFTARROW}	244	246526	246094	932	left4,8	26	2	55	mask26	0	247628	0	247428	eqm10_NoEyeNmodel1_dir	90	HV	gazeCOD	GazeCoDxp	1	400	0	247128	2	247028
GazeCoD_1Model_male	22	2	26	<?xml version="1.0"?>\n<Clock xmlns:dt="urn:schemas-microsoft-com:datatypes"><Description dt:dt="string">E-Prime Primary Realtime Clock</Description><StartTime><Timestamp dt:dt="int">0</Timestamp><DateUtc dt:dt="string">2017-07-25T11:34:50Z</DateUtc></StartTime><FrequencyChanges><FrequencyChange><Frequency dt:dt="r8">3328125</Frequency><Timestamp dt:dt="r8">139911216</Timestamp><Current dt:dt="r8…	59.94	1	right	140578325	07-25-2017	13:34:50		male	77	{LEFTARROW}	51							0	262337	262077	{DOWNARROW}	260	260953	260658	795	left3,2	3	2	56	mask3	0	262060	1	261860	eqm10_NoEyeNmodel1_dir	0	V	gazeCOD	GazeCoDxp	0	400	0	261559	6	261459
GazeCoD_1Model_male	22	2	26	<?xml version="1.0"?>\n<Clock xmlns:dt="urn:schemas-microsoft-com:datatypes"><Description dt:dt="string">E-Prime Primary Realtime Clock</Description><StartTime><Timestamp dt:dt="int">0</Timestamp><DateUtc dt:dt="string">2017-07-25T11:34:50Z</DateUtc></StartTime><FrequencyChanges><FrequencyChange><Frequency dt:dt="r8">3328125</Frequency><Timestamp dt:dt="r8">139911216</Timestamp><Current dt:dt="r8…	59.94	1	right	140578325	07-25-2017	13:34:50		male	78	{DOWNARROW}	79							0	264177	263812	{DOWNARROW}	365	262692	262360	832	DG0	23	2	57	mask23	0	263795	1	263595	eqm10_NoEyeNmodel1_dir	90	HV	gazeCOD	GazeCoDxp	1	400	0	263294	2	263194
GazeCoD_1Model_male	22	2	26	<?xml version="1.0"?>\n<Clock xmlns:dt="urn:schemas-microsoft-com:datatypes"><Description dt:dt="string">E-Prime Primary Realtime Clock</Description><StartTime><Timestamp dt:dt="int">0</Timestamp><DateUtc dt:dt="string">2017-07-25T11:34:50Z</DateUtc></StartTime><FrequencyChanges><FrequencyChange><Frequency dt:dt="r8">3328125</Frequency><Timestamp dt:dt="r8">139911216</Timestamp><Current dt:dt="r8…	59.94	1	right	140578325	07-25-2017	13:34:50		male	79	{LEFTARROW}	51							0	265937	265747	{DOWNARROW}	190	264624	264195	929	left3,2	14	2	58	mask14	0	265730	0	265530	eqm10_NoEyeNmodel1_dir	90	H	gazeCOD	GazeCoDxp	0	400	0	265230	6	265130
GazeCoD_1Model_male	22	2	26	<?xml version="1.0"?>\n<Clock xmlns:dt="urn:schemas-microsoft-com:datatypes"><Description dt:dt="string">E-Prime Primary Realtime Clock</Description><StartTime><Timestamp dt:dt="int">0</Timestamp><DateUtc dt:dt="string">2017-07-25T11:34:50Z</DateUtc></StartTime><FrequencyChanges><FrequencyChange><Frequency dt:dt="r8">3328125</Frequency><Timestamp dt:dt="r8">139911216</Timestamp><Current dt:dt="r8…	59.94	1	right	140578325	07-25-2017	13:34:50		male	80	{LEFTARROW}	51							0	267617	267415	{DOWNARROW}	202	266289	265947	842	left3,2	25	2	59	mask25	0	267398	0	267198	eqm10_NoEyeNmodel1_dir	90	HV	gazeCOD	GazeCoDxp	0	400	0	266898	9	266798
GazeCoD_1Model_male	22	2	26	<?xml version="1.0"?>\n<Clock xmlns:dt="urn:schemas-microsoft-com:datatypes"><Description dt:dt="string">E-Prime Primary Realtime Clock</Description><StartTime><Timestamp dt:dt="int">0</Timestamp><DateUtc dt:dt="string">2017-07-25T11:34:50Z</DateUtc></StartTime><FrequencyChanges><FrequencyChange><Frequency dt:dt="r8">3328125</Frequency><Timestamp dt:dt="r8">139911216</Timestamp><Current dt:dt="r8…	59.94	1	right	140578325	07-25-2017	13:34:50		male	81	{DOWNARROW}	79							0	269297	269234	{DOWNARROW}	63	268109	267632	977	DG0	1	2	60	mask1	0	269217	0	269017	eqm10_NoEyeNmodel1_dir	0	V	gazeCOD	GazeCoDxp	1	400	0	268717	8	268617
GazeCoD_1Model_male	22	2	26	<?xml version="1.0"?>\n<Clock xmlns:dt="urn:schemas-microsoft-com:datatypes"><Description dt:dt="string">E-Prime Primary Realtime Clock</Description><StartTime><Timestamp dt:dt="int">0</Timestamp><DateUtc dt:dt="string">2017-07-25T11:34:50Z</DateUtc></StartTime><FrequencyChanges><FrequencyChange><Frequency dt:dt="r8">3328125</Frequency><Timestamp dt:dt="r8">139911216</Timestamp><Current dt:dt="r8…	59.94	1	right	140578325	07-25-2017	13:34:50		male	82	{LEFTARROW}	55							0	271273	270936	{LEFTARROW}	337	269813	269317	996	left6,4	27	2	61	mask27	0	270919	1	270719	eqm10_NoEyeNmodel1_dir	90	HV	gazeCOD	GazeCoDxp	1	400	0	270418	5	270318
GazeCoD_1Model_male	22	2	26	<?xml version="1.0"?>\n<Clock xmlns:dt="urn:schemas-microsoft-com:datatypes"><Description dt:dt="string">E-Prime Primary Realtime Clock</Description><StartTime><Timestamp dt:dt="int">0</Timestamp><DateUtc dt:dt="string">2017-07-25T11:34:50Z</DateUtc></StartTime><FrequencyChanges><FrequencyChange><Frequency dt:dt="r8">3328125</Frequency><Timestamp dt:dt="r8">139911216</Timestamp><Current dt:dt="r8…	59.94	1	right	140578325	07-25-2017	13:34:50		male	83	{LEFTARROW}	49							0	273097	272771	{DOWNARROW}	326	271645	271286	859	left1,6	13	2	62	mask13	0	272754	1	272554	eqm10_NoEyeNmodel1_dir	90	H	gazeCOD	GazeCoDxp	0	400	0	272253	8	272153
GazeCoD_1Model_male	22	2	26	<?xml version="1.0"?>\n<Clock xmlns:dt="urn:schemas-microsoft-com:datatypes"><Description dt:dt="string">E-Prime Primary Realtime Clock</Description><StartTime><Timestamp dt:dt="int">0</Timestamp><DateUtc dt:dt="string">2017-07-25T11:34:50Z</DateUtc></StartTime><FrequencyChanges><FrequencyChange><Frequency dt:dt="r8">3328125</Frequency><Timestamp dt:dt="r8">139911216</Timestamp><Current dt:dt="r8…	59.94	1	right	140578325	07-25-2017	13:34:50		male	84	{RIGHTARROW}	42							0	274657	274623	{RIGHTARROW}	34	273496	273121	875	right4,8	31	2	63	mask31	0	274606	1	274406	eqm10_NoEyeNmodel1_dir	90	HV	gazeCOD	GazeCoDxp	1	400	0	274105	9	274005
GazeCoD_1Model_male	22	2	26	<?xml version="1.0"?>\n<Clock xmlns:dt="urn:schemas-microsoft-com:datatypes"><Description dt:dt="string">E-Prime Primary Realtime Clock</Description><StartTime><Timestamp dt:dt="int">0</Timestamp><DateUtc dt:dt="string">2017-07-25T11:34:50Z</DateUtc></StartTime><FrequencyChanges><FrequencyChange><Frequency dt:dt="r8">3328125</Frequency><Timestamp dt:dt="r8">139911216</Timestamp><Current dt:dt="r8…	59.94	1	right	140578325	07-25-2017	13:34:50		male	85	{LEFTARROW}	55							0	276513	276074	{DOWNARROW}	439	274955	274673	782	left6,4	5	2	64	mask5	0	276057	0	275857	eqm10_NoEyeNmodel1_dir	0	V	gazeCOD	GazeCoDxp	0	400	0	275557	2	275457
GazeCoD_1Model_male	22	2	26	<?xml version="1.0"?>\n<Clock xmlns:dt="urn:schemas-microsoft-com:datatypes"><Description dt:dt="string">E-Prime Primary Realtime Clock</Description><StartTime><Timestamp dt:dt="int">0</Timestamp><DateUtc dt:dt="string">2017-07-25T11:34:50Z</DateUtc></StartTime><FrequencyChanges><FrequencyChange><Frequency dt:dt="r8">3328125</Frequency><Timestamp dt:dt="r8">139911216</Timestamp><Current dt:dt="r8…	59.94	1	right	140578325	07-25-2017	13:34:50		male	86	{RIGHTARROW}	77							0	278289	278026	{RIGHTARROW}	263	276899	276525	874	right8	11	2	65	mask11	0	278009	0	277809	eqm10_NoEyeNmodel1_dir	0	V	gazeCOD	GazeCoDxp	1	400	0	277509	10	277409
GazeCoD_1Model_male	22	2	26	<?xml version="1.0"?>\n<Clock xmlns:dt="urn:schemas-microsoft-com:datatypes"><Description dt:dt="string">E-Prime Primary Realtime Clock</Description><StartTime><Timestamp dt:dt="int">0</Timestamp><DateUtc dt:dt="string">2017-07-25T11:34:50Z</DateUtc></StartTime><FrequencyChanges><FrequencyChange><Frequency dt:dt="r8">3328125</Frequency><Timestamp dt:dt="r8">139911216</Timestamp><Current dt:dt="r8…	59.94	1	right	140578325	07-25-2017	13:34:50		male	87	{RIGHTARROW}	44							0	280273	279794	{RIGHTARROW}	479	278677	278310	867	right3,2	30	2	66	mask30	0	279778	1	279578	eqm10_NoEyeNmodel1_dir	90	HV	gazeCOD	GazeCoDxp	1	400	0	279277	0	279177
GazeCoD_1Model_male	22	2	26	<?xml version="1.0"?>\n<Clock xmlns:dt="urn:schemas-microsoft-com:datatypes"><Description dt:dt="string">E-Prime Primary Realtime Clock</Description><StartTime><Timestamp dt:dt="int">0</Timestamp><DateUtc dt:dt="string">2017-07-25T11:34:50Z</DateUtc></StartTime><FrequencyChanges><FrequencyChange><Frequency dt:dt="r8">3328125</Frequency><Timestamp dt:dt="r8">139911216</Timestamp><Current dt:dt="r8…	59.94	1	right	140578325	07-25-2017	13:34:50		male	88	{RIGHTARROW}	44							0	282033	281897	{DOWNARROW}	136	280775	280295	980	right3,2	19	3	67	mask19	0	281880	1	281680	eqm10_NoEyeNmodel1_dir	90	H	gazeCOD	GazeCoDxp	0	400	0	281379	4	281279
GazeCoD_1Model_male	22	2	26	<?xml version="1.0"?>\n<Clock xmlns:dt="urn:schemas-microsoft-com:datatypes"><Description dt:dt="string">E-Prime Primary Realtime Clock</Description><StartTime><Timestamp dt:dt="int">0</Timestamp><DateUtc dt:dt="string">2017-07-25T11:34:50Z</DateUtc></StartTime><FrequencyChanges><FrequencyChange><Frequency dt:dt="r8">3328125</Frequency><Timestamp dt:dt="r8">139911216</Timestamp><Current dt:dt="r8…	59.94	1	right	140578325	07-25-2017	13:34:50		male	89	{LEFTARROW}	49							0	283681	283431	{DOWNARROW}	250	282305	282047	758	left1,6	13	3	68	mask13	0	283415	1	283215	eqm10_NoEyeNmodel1_dir	90	H	gazeCOD	GazeCoDxp	0	400	0	282914	9	282814
GazeCoD_1Model_male	22	2	26	<?xml version="1.0"?>\n<Clock xmlns:dt="urn:schemas-microsoft-com:datatypes"><Description dt:dt="string">E-Prime Primary Realtime Clock</Description><StartTime><Timestamp dt:dt="int">0</Timestamp><DateUtc dt:dt="string">2017-07-25T11:34:50Z</DateUtc></StartTime><FrequencyChanges><FrequencyChange><Frequency dt:dt="r8">3328125</Frequency><Timestamp dt:dt="r8">139911216</Timestamp><Current dt:dt="r8…	59.94	1	right	140578325	07-25-2017	13:34:50		male	90	{LEFTARROW}	55							0	285489	285150	{LEFTARROW}	339	284032	283698	834	left6,4	16	3	69	mask16	0	285133	0	284933	eqm10_NoEyeNmodel1_dir	90	H	gazeCOD	GazeCoDxp	1	400	0	284633	1	284533
GazeCoD_1Model_male	22	2	26	<?xml version="1.0"?>\n<Clock xmlns:dt="urn:schemas-microsoft-com:datatypes"><Description dt:dt="string">E-Prime Primary Realtime Clock</Description><StartTime><Timestamp dt:dt="int">0</Timestamp><DateUtc dt:dt="string">2017-07-25T11:34:50Z</DateUtc></StartTime><FrequencyChanges><FrequencyChange><Frequency dt:dt="r8">3328125</Frequency><Timestamp dt:dt="r8">139911216</Timestamp><Current dt:dt="r8…	59.94	1	right	140578325	07-25-2017	13:34:50		male	91	{LEFTARROW}	78							0	287369	287035	{LEFTARROW}	334	285921	285500	921	left8	17	3	70	mask17	0	287018	0	286818	eqm10_NoEyeNmodel1_dir	90	H	gazeCOD	GazeCoDxp	1	400	0	286518	-3	286418
GazeCoD_1Model_male	22	2	26	<?xml version="1.0"?>\n<Clock xmlns:dt="urn:schemas-microsoft-com:datatypes"><Description dt:dt="string">E-Prime Primary Realtime Clock</Description><StartTime><Timestamp dt:dt="int">0</Timestamp><DateUtc dt:dt="string">2017-07-25T11:34:50Z</DateUtc></StartTime><FrequencyChanges><FrequencyChange><Frequency dt:dt="r8">3328125</Frequency><Timestamp dt:dt="r8">139911216</Timestamp><Current dt:dt="r8…	59.94	1	right	140578325	07-25-2017	13:34:50		male	92	{DOWNARROW}	79							0	289033	288787	{DOWNARROW}	246	287668	287385	783	DG0	1	3	71	mask1	0	288770	0	288570	eqm10_NoEyeNmodel1_dir	0	V	gazeCOD	GazeCoDxp	1	400	0	288270	2	288170
GazeCoD_1Model_male	22	2	26	<?xml version="1.0"?>\n<Clock xmlns:dt="urn:schemas-microsoft-com:datatypes"><Description dt:dt="string">E-Prime Primary Realtime Clock</Description><StartTime><Timestamp dt:dt="int">0</Timestamp><DateUtc dt:dt="string">2017-07-25T11:34:50Z</DateUtc></StartTime><FrequencyChanges><FrequencyChange><Frequency dt:dt="r8">3328125</Frequency><Timestamp dt:dt="r8">139911216</Timestamp><Current dt:dt="r8…	59.94	1	right	140578325	07-25-2017	13:34:50		male	93	{LEFTARROW}	78							0	290769	290455	{LEFTARROW}	314	289328	289054	774	left8	28	3	72	mask28	0	290438	0	290238	eqm10_NoEyeNmodel1_dir	90	HV	gazeCOD	GazeCoDxp	1	400	0	289938	10	289838
GazeCoD_1Model_male	22	2	26	<?xml version="1.0"?>\n<Clock xmlns:dt="urn:schemas-microsoft-com:datatypes"><Description dt:dt="string">E-Prime Primary Realtime Clock</Description><StartTime><Timestamp dt:dt="int">0</Timestamp><DateUtc dt:dt="string">2017-07-25T11:34:50Z</DateUtc></StartTime><FrequencyChanges><FrequencyChange><Frequency dt:dt="r8">3328125</Frequency><Timestamp dt:dt="r8">139911216</Timestamp><Current dt:dt="r8…	59.94	1	right	140578325	07-25-2017	13:34:50		male	94	{RIGHTARROW}	44							0	292577	292324	{DOWNARROW}	253	291209	290789	920	right3,2	8	3	73	mask8	0	292307	0	292107	eqm10_NoEyeNmodel1_dir	0	V	gazeCOD	GazeCoDxp	0	400	0	291807	-2	291707
GazeCoD_1Model_male	22	2	26	<?xml version="1.0"?>\n<Clock xmlns:dt="urn:schemas-microsoft-com:datatypes"><Description dt:dt="string">E-Prime Primary Realtime Clock</Description><StartTime><Timestamp dt:dt="int">0</Timestamp><DateUtc dt:dt="string">2017-07-25T11:34:50Z</DateUtc></StartTime><FrequencyChanges><FrequencyChange><Frequency dt:dt="r8">3328125</Frequency><Timestamp dt:dt="r8">139911216</Timestamp><Current dt:dt="r8…	59.94	1	right	140578325	07-25-2017	13:34:50		male	95	{RIGHTARROW}	77							0	294209	294092	{RIGHTARROW}	117	292977	292591	886	right8	22	3	74	mask22	0	294075	0	293875	eqm10_NoEyeNmodel1_dir	90	H	gazeCOD	GazeCoDxp	1	400	0	293575	-2	293475
GazeCoD_1Model_male	22	2	26	<?xml version="1.0"?>\n<Clock xmlns:dt="urn:schemas-microsoft-com:datatypes"><Description dt:dt="string">E-Prime Primary Realtime Clock</Description><StartTime><Timestamp dt:dt="int">0</Timestamp><DateUtc dt:dt="string">2017-07-25T11:34:50Z</DateUtc></StartTime><FrequencyChanges><FrequencyChange><Frequency dt:dt="r8">3328125</Frequency><Timestamp dt:dt="r8">139911216</Timestamp><Current dt:dt="r8…	59.94	1	right	140578325	07-25-2017	13:34:50		male	96	{RIGHTARROW}	46							0	297697	295844	{DOWNARROW}	1853	294723	294226	997	right1,6	7	3	75	mask7	0	295827	0	295627	eqm10_NoEyeNmodel1_dir	0	V	gazeCOD	GazeCoDxp	0	400	0	295327	4	295227
GazeCoD_1Model_male	22	2	26	<?xml version="1.0"?>\n<Clock xmlns:dt="urn:schemas-microsoft-com:datatypes"><Description dt:dt="string">E-Prime Primary Realtime Clock</Description><StartTime><Timestamp dt:dt="int">0</Timestamp><DateUtc dt:dt="string">2017-07-25T11:34:50Z</DateUtc></StartTime><FrequencyChanges><FrequencyChange><Frequency dt:dt="r8">3328125</Frequency><Timestamp dt:dt="r8">139911216</Timestamp><Current dt:dt="r8…	59.94	1	right	140578325	07-25-2017	13:34:50		male	97	{DOWNARROW}	79							0	299537	299231	{DOWNARROW}	306	298110	297713	897	DG0	23	3	76	mask23	0	299214	1	299014	eqm10_NoEyeNmodel1_dir	90	HV	gazeCOD	GazeCoDxp	1	400	0	298713	3	298613
GazeCoD_1Model_male	22	2	26	<?xml version="1.0"?>\n<Clock xmlns:dt="urn:schemas-microsoft-com:datatypes"><Description dt:dt="string">E-Prime Primary Realtime Clock</Description><StartTime><Timestamp dt:dt="int">0</Timestamp><DateUtc dt:dt="string">2017-07-25T11:34:50Z</DateUtc></StartTime><FrequencyChanges><FrequencyChange><Frequency dt:dt="r8">3328125</Frequency><Timestamp dt:dt="r8">139911216</Timestamp><Current dt:dt="r8…	59.94	1	right	140578325	07-25-2017	13:34:50		male	98	{LEFTARROW}	53							0	301497	300983	{DOWNARROW}	514	299871	299548	823	left4,8	26	3	77	mask26	0	300966	0	300766	eqm10_NoEyeNmodel1_dir	90	HV	gazeCOD	GazeCoDxp	0	400	0	300466	-5	300366
GazeCoD_1Model_male	22	2	26	<?xml version="1.0"?>\n<Clock xmlns:dt="urn:schemas-microsoft-com:datatypes"><Description dt:dt="string">E-Prime Primary Realtime Clock</Description><StartTime><Timestamp dt:dt="int">0</Timestamp><DateUtc dt:dt="string">2017-07-25T11:34:50Z</DateUtc></StartTime><FrequencyChanges><FrequencyChange><Frequency dt:dt="r8">3328125</Frequency><Timestamp dt:dt="r8">139911216</Timestamp><Current dt:dt="r8…	59.94	1	right	140578325	07-25-2017	13:34:50		male	99	{RIGHTARROW}	40							0	303145	303051	{DOWNARROW}	94	301927	301516	911	right6,4	10	3	78	mask10	0	303034	0	302834	eqm10_NoEyeNmodel1_dir	0	V	gazeCOD	GazeCoDxp	0	400	0	302534	7	302434
GazeCoD_1Model_male	22	2	26	<?xml version="1.0"?>\n<Clock xmlns:dt="urn:schemas-microsoft-com:datatypes"><Description dt:dt="string">E-Prime Primary Realtime Clock</Description><StartTime><Timestamp dt:dt="int">0</Timestamp><DateUtc dt:dt="string">2017-07-25T11:34:50Z</DateUtc></StartTime><FrequencyChanges><FrequencyChange><Frequency dt:dt="r8">3328125</Frequency><Timestamp dt:dt="r8">139911216</Timestamp><Current dt:dt="r8…	59.94	1	right	140578325	07-25-2017	13:34:50		male	100	{LEFTARROW}	53							0	304969	304670	{DOWNARROW}	299	303551	303168	883	left4,8	4	3	79	mask4	0	304653	1	304453	eqm10_NoEyeNmodel1_dir	0	V	gazeCOD	GazeCoDxp	0	400	0	304152	1	304052
GazeCoD_1Model_male	22	2	26	<?xml version="1.0"?>\n<Clock xmlns:dt="urn:schemas-microsoft-com:datatypes"><Description dt:dt="string">E-Prime Primary Realtime Clock</Description><StartTime><Timestamp dt:dt="int">0</Timestamp><DateUtc dt:dt="string">2017-07-25T11:34:50Z</DateUtc></StartTime><FrequencyChanges><FrequencyChange><Frequency dt:dt="r8">3328125</Frequency><Timestamp dt:dt="r8">139911216</Timestamp><Current dt:dt="r8…	59.94	1	right	140578325	07-25-2017	13:34:50		male	101	{RIGHTARROW}	42							0	306593	306588	{RIGHTARROW}	5	305473	304987	986	right4,8	31	3	80	mask31	0	306571	0	306371	eqm10_NoEyeNmodel1_dir	90	HV	gazeCOD	GazeCoDxp	1	400	0	306071	-2	305971
GazeCoD_1Model_male	22	2	26	<?xml version="1.0"?>\n<Clock xmlns:dt="urn:schemas-microsoft-com:datatypes"><Description dt:dt="string">E-Prime Primary Realtime Clock</Description><StartTime><Timestamp dt:dt="int">0</Timestamp><DateUtc dt:dt="string">2017-07-25T11:34:50Z</DateUtc></StartTime><FrequencyChanges><FrequencyChange><Frequency dt:dt="r8">3328125</Frequency><Timestamp dt:dt="r8">139911216</Timestamp><Current dt:dt="r8…	59.94	1	right	140578325	07-25-2017	13:34:50		male	102	{LEFTARROW}	53							0	308497	308173	{DOWNARROW}	324	307061	306605	956	left4,8	15	3	81	mask15	0	308156	0	307956	eqm10_NoEyeNmodel1_dir	90	H	gazeCOD	GazeCoDxp	0	400	0	307656	-5	307556
GazeCoD_1Model_male	22	2	26	<?xml version="1.0"?>\n<Clock xmlns:dt="urn:schemas-microsoft-com:datatypes"><Description dt:dt="string">E-Prime Primary Realtime Clock</Description><StartTime><Timestamp dt:dt="int">0</Timestamp><DateUtc dt:dt="string">2017-07-25T11:34:50Z</DateUtc></StartTime><FrequencyChanges><FrequencyChange><Frequency dt:dt="r8">3328125</Frequency><Timestamp dt:dt="r8">139911216</Timestamp><Current dt:dt="r8…	59.94	1	right	140578325	07-25-2017	13:34:50		male	103	{LEFTARROW}	78							0	310137	309942	{DOWNARROW}	195	308823	308507	816	left8	6	3	82	mask6	0	309925	1	309725	eqm10_NoEyeNmodel1_dir	0	V	gazeCOD	GazeCoDxp	0	400	0	309424	1	309324
GazeCoD_1Model_male	22	2	26	<?xml version="1.0"?>\n<Clock xmlns:dt="urn:schemas-microsoft-com:datatypes"><Description dt:dt="string">E-Prime Primary Realtime Clock</Description><StartTime><Timestamp dt:dt="int">0</Timestamp><DateUtc dt:dt="string">2017-07-25T11:34:50Z</DateUtc></StartTime><FrequencyChanges><FrequencyChange><Frequency dt:dt="r8">3328125</Frequency><Timestamp dt:dt="r8">139911216</Timestamp><Current dt:dt="r8…	59.94	1	right	140578325	07-25-2017	13:34:50		male	104	{RIGHTARROW}	44							0	311865	311560	{DOWNARROW}	305	310443	310158	785	right3,2	30	3	83	mask30	0	311543	0	311343	eqm10_NoEyeNmodel1_dir	90	HV	gazeCOD	GazeCoDxp	0	400	0	311043	0	310943
GazeCoD_1Model_male	22	2	26	<?xml version="1.0"?>\n<Clock xmlns:dt="urn:schemas-microsoft-com:datatypes"><Description dt:dt="string">E-Prime Primary Realtime Clock</Description><StartTime><Timestamp dt:dt="int">0</Timestamp><DateUtc dt:dt="string">2017-07-25T11:34:50Z</DateUtc></StartTime><FrequencyChanges><FrequencyChange><Frequency dt:dt="r8">3328125</Frequency><Timestamp dt:dt="r8">139911216</Timestamp><Current dt:dt="r8…	59.94	1	right	140578325	07-25-2017	13:34:50		male	105	{LEFTARROW}	55							0	313737	313462	{DOWNARROW}	275	312346	311877	969	left6,4	5	3	84	mask5	0	313445	0	313245	eqm10_NoEyeNmodel1_dir	0	V	gazeCOD	GazeCoDxp	0	400	0	312945	-1	312845
GazeCoD_1Model_male	22	2	26	<?xml version="1.0"?>\n<Clock xmlns:dt="urn:schemas-microsoft-com:datatypes"><Description dt:dt="string">E-Prime Primary Realtime Clock</Description><StartTime><Timestamp dt:dt="int">0</Timestamp><DateUtc dt:dt="string">2017-07-25T11:34:50Z</DateUtc></StartTime><FrequencyChanges><FrequencyChange><Frequency dt:dt="r8">3328125</Frequency><Timestamp dt:dt="r8">139911216</Timestamp><Current dt:dt="r8…	59.94	1	right	140578325	07-25-2017	13:34:50		male	106	{RIGHTARROW}	46							0	315633	315297	{DOWNARROW}	336	314176	313762	914	right1,6	18	3	85	mask18	0	315280	0	315080	eqm10_NoEyeNmodel1_dir	90	H	gazeCOD	GazeCoDxp	0	400	0	314780	4	314680
GazeCoD_1Model_male	22	2	26	<?xml version="1.0"?>\n<Clock xmlns:dt="urn:schemas-microsoft-com:datatypes"><Description dt:dt="string">E-Prime Primary Realtime Clock</Description><StartTime><Timestamp dt:dt="int">0</Timestamp><DateUtc dt:dt="string">2017-07-25T11:34:50Z</DateUtc></StartTime><FrequencyChanges><FrequencyChange><Frequency dt:dt="r8">3328125</Frequency><Timestamp dt:dt="r8">139911216</Timestamp><Current dt:dt="r8…	59.94	1	right	140578325	07-25-2017	13:34:50		male	107	{RIGHTARROW}	46							0	317345	317099	{DOWNARROW}	246	315974	315647	827	right1,6	29	3	86	mask29	0	317082	0	316882	eqm10_NoEyeNmodel1_dir	90	HV	gazeCOD	GazeCoDxp	0	400	0	316582	8	316482
GazeCoD_1Model_male	22	2	26	<?xml version="1.0"?>\n<Clock xmlns:dt="urn:schemas-microsoft-com:datatypes"><Description dt:dt="string">E-Prime Primary Realtime Clock</Description><StartTime><Timestamp dt:dt="int">0</Timestamp><DateUtc dt:dt="string">2017-07-25T11:34:50Z</DateUtc></StartTime><FrequencyChanges><FrequencyChange><Frequency dt:dt="r8">3328125</Frequency><Timestamp dt:dt="r8">139911216</Timestamp><Current dt:dt="r8…	59.94	1	right	140578325	07-25-2017	13:34:50		male	108	{RIGHTARROW}	77							0	319049	318967	{RIGHTARROW}	82	317846	317366	980	right8	11	3	87	mask11	0	318950	0	318750	eqm10_NoEyeNmodel1_dir	0	V	gazeCOD	GazeCoDxp	1	400	0	318450	4	318350
GazeCoD_1Model_male	22	2	26	<?xml version="1.0"?>\n<Clock xmlns:dt="urn:schemas-microsoft-com:datatypes"><Description dt:dt="string">E-Prime Primary Realtime Clock</Description><StartTime><Timestamp dt:dt="int">0</Timestamp><DateUtc dt:dt="string">2017-07-25T11:34:50Z</DateUtc></StartTime><FrequencyChanges><FrequencyChange><Frequency dt:dt="r8">3328125</Frequency><Timestamp dt:dt="r8">139911216</Timestamp><Current dt:dt="r8…	59.94	1	right	140578325	07-25-2017	13:34:50		male	109	{RIGHTARROW}	40							0	320833	320436	{RIGHTARROW}	397	319321	319067	754	right6,4	21	3	88	mask21	0	320419	1	320219	eqm10_NoEyeNmodel1_dir	90	H	gazeCOD	GazeCoDxp	1	400	0	319918	-3	319818
GazeCoD_1Model_male	22	2	26	<?xml version="1.0"?>\n<Clock xmlns:dt="urn:schemas-microsoft-com:datatypes"><Description dt:dt="string">E-Prime Primary Realtime Clock</Description><StartTime><Timestamp dt:dt="int">0</Timestamp><DateUtc dt:dt="string">2017-07-25T11:34:50Z</DateUtc></StartTime><FrequencyChanges><FrequencyChange><Frequency dt:dt="r8">3328125</Frequency><Timestamp dt:dt="r8">139911216</Timestamp><Current dt:dt="r8…	59.94	1	right	140578325	07-25-2017	13:34:50		male	110	{RIGHTARROW}	42							0	322553	322404	{DOWNARROW}	149	321290	320853	937	right4,8	9	3	89	mask9	0	322387	0	322187	eqm10_NoEyeNmodel1_dir	0	V	gazeCOD	GazeCoDxp	0	400	0	321887	-3	321787
GazeCoD_1Model_male	22	2	26	<?xml version="1.0"?>\n<Clock xmlns:dt="urn:schemas-microsoft-com:datatypes"><Description dt:dt="string">E-Prime Primary Realtime Clock</Description><StartTime><Timestamp dt:dt="int">0</Timestamp><DateUtc dt:dt="string">2017-07-25T11:34:50Z</DateUtc></StartTime><FrequencyChanges><FrequencyChange><Frequency dt:dt="r8">3328125</Frequency><Timestamp dt:dt="r8">139911216</Timestamp><Current dt:dt="r8…	59.94	1	right	140578325	07-25-2017	13:34:50		male	111	{LEFTARROW}	55							0	324153	323939	{LEFTARROW}	214	322825	322571	754	left6,4	27	3	90	mask27	0	323922	0	323722	eqm10_NoEyeNmodel1_dir	90	HV	gazeCOD	GazeCoDxp	1	400	0	323422	-3	323322
GazeCoD_1Model_male	22	2	26	<?xml version="1.0"?>\n<Clock xmlns:dt="urn:schemas-microsoft-com:datatypes"><Description dt:dt="string">E-Prime Primary Realtime Clock</Description><StartTime><Timestamp dt:dt="int">0</Timestamp><DateUtc dt:dt="string">2017-07-25T11:34:50Z</DateUtc></StartTime><FrequencyChanges><FrequencyChange><Frequency dt:dt="r8">3328125</Frequency><Timestamp dt:dt="r8">139911216</Timestamp><Current dt:dt="r8…	59.94	1	right	140578325	07-25-2017	13:34:50		male	112	{DOWNARROW}	79							0	325937	325791	{DOWNARROW}	146	324671	324173	998	DG0	12	3	91	mask12	0	325774	0	325574	eqm10_NoEyeNmodel1_dir	90	H	gazeCOD	GazeCoDxp	1	400	0	325274	3	325174
GazeCoD_1Model_male	22	2	26	<?xml version="1.0"?>\n<Clock xmlns:dt="urn:schemas-microsoft-com:datatypes"><Description dt:dt="string">E-Prime Primary Realtime Clock</Description><StartTime><Timestamp dt:dt="int">0</Timestamp><DateUtc dt:dt="string">2017-07-25T11:34:50Z</DateUtc></StartTime><FrequencyChanges><FrequencyChange><Frequency dt:dt="r8">3328125</Frequency><Timestamp dt:dt="r8">139911216</Timestamp><Current dt:dt="r8…	59.94	1	right	140578325	07-25-2017	13:34:50		male	113	{LEFTARROW}	49							0	327665	327443	{DOWNARROW}	222	326317	325958	859	left1,6	24	3	92	mask24	0	327426	1	327226	eqm10_NoEyeNmodel1_dir	90	HV	gazeCOD	GazeCoDxp	0	400	0	326925	8	326825
GazeCoD_1Model_male	22	2	26	<?xml version="1.0"?>\n<Clock xmlns:dt="urn:schemas-microsoft-com:datatypes"><Description dt:dt="string">E-Prime Primary Realtime Clock</Description><StartTime><Timestamp dt:dt="int">0</Timestamp><DateUtc dt:dt="string">2017-07-25T11:34:50Z</DateUtc></StartTime><FrequencyChanges><FrequencyChange><Frequency dt:dt="r8">3328125</Frequency><Timestamp dt:dt="r8">139911216</Timestamp><Current dt:dt="r8…	59.94	1	right	140578325	07-25-2017	13:34:50		male	114	{LEFTARROW}	51							0	329665	329144	{DOWNARROW}	521	328020	327676	844	left3,2	14	3	93	mask14	0	329127	0	328927	eqm10_NoEyeNmodel1_dir	90	H	gazeCOD	GazeCoDxp	0	400	0	328627	7	328527
GazeCoD_1Model_male	22	2	26	<?xml version="1.0"?>\n<Clock xmlns:dt="urn:schemas-microsoft-com:datatypes"><Description dt:dt="string">E-Prime Primary Realtime Clock</Description><StartTime><Timestamp dt:dt="int">0</Timestamp><DateUtc dt:dt="string">2017-07-25T11:34:50Z</DateUtc></StartTime><FrequencyChanges><FrequencyChange><Frequency dt:dt="r8">3328125</Frequency><Timestamp dt:dt="r8">139911216</Timestamp><Current dt:dt="r8…	59.94	1	right	140578325	07-25-2017	13:34:50		male	115	{RIGHTARROW}	40							0	332369	331180	{RIGHTARROW}	1189	330056	329678	878	right6,4	32	3	94	mask32	0	331163	1	330963	eqm10_NoEyeNmodel1_dir	90	HV	gazeCOD	GazeCoDxp	1	400	0	330662	6	330562
GazeCoD_1Model_male	22	2	26	<?xml version="1.0"?>\n<Clock xmlns:dt="urn:schemas-microsoft-com:datatypes"><Description dt:dt="string">E-Prime Primary Realtime Clock</Description><StartTime><Timestamp dt:dt="int">0</Timestamp><DateUtc dt:dt="string">2017-07-25T11:34:50Z</DateUtc></StartTime><FrequencyChanges><FrequencyChange><Frequency dt:dt="r8">3328125</Frequency><Timestamp dt:dt="r8">139911216</Timestamp><Current dt:dt="r8…	59.94	1	right	140578325	07-25-2017	13:34:50		male	116	{LEFTARROW}	51							0	334097	333882	{DOWNARROW}	215	332760	332381	879	left3,2	3	3	95	mask3	0	333866	1	333666	eqm10_NoEyeNmodel1_dir	0	V	gazeCOD	GazeCoDxp	0	400	0	333365	5	333265
GazeCoD_1Model_male	22	2	26	<?xml version="1.0"?>\n<Clock xmlns:dt="urn:schemas-microsoft-com:datatypes"><Description dt:dt="string">E-Prime Primary Realtime Clock</Description><StartTime><Timestamp dt:dt="int">0</Timestamp><DateUtc dt:dt="string">2017-07-25T11:34:50Z</DateUtc></StartTime><FrequencyChanges><FrequencyChange><Frequency dt:dt="r8">3328125</Frequency><Timestamp dt:dt="r8">139911216</Timestamp><Current dt:dt="r8…	59.94	1	right	140578325	07-25-2017	13:34:50		male	117	{RIGHTARROW}	77							0	335889	335734	{RIGHTARROW}	155	334608	334116	992	right8	33	3	96	mask33	0	335717	0	335517	eqm10_NoEyeNmodel1_dir	90	HV	gazeCOD	GazeCoDxp	1	400	0	335217	9	335117
GazeCoD_1Model_male	22	2	26	<?xml version="1.0"?>\n<Clock xmlns:dt="urn:schemas-microsoft-com:datatypes"><Description dt:dt="string">E-Prime Primary Realtime Clock</Description><StartTime><Timestamp dt:dt="int">0</Timestamp><DateUtc dt:dt="string">2017-07-25T11:34:50Z</DateUtc></StartTime><FrequencyChanges><FrequencyChange><Frequency dt:dt="r8">3328125</Frequency><Timestamp dt:dt="r8">139911216</Timestamp><Current dt:dt="r8…	59.94	1	right	140578325	07-25-2017	13:34:50		male	118	{RIGHTARROW}	42							0	337857	337519	{DOWNARROW}	338	336394	335901	993	right4,8	20	3	97	mask20	0	337503	1	337303	eqm10_NoEyeNmodel1_dir	90	H	gazeCOD	GazeCoDxp	0	400	0	337002	8	336902
GazeCoD_1Model_male	22	2	26	<?xml version="1.0"?>\n<Clock xmlns:dt="urn:schemas-microsoft-com:datatypes"><Description dt:dt="string">E-Prime Primary Realtime Clock</Description><StartTime><Timestamp dt:dt="int">0</Timestamp><DateUtc dt:dt="string">2017-07-25T11:34:50Z</DateUtc></StartTime><FrequencyChanges><FrequencyChange><Frequency dt:dt="r8">3328125</Frequency><Timestamp dt:dt="r8">139911216</Timestamp><Current dt:dt="r8…	59.94	1	right	140578325	07-25-2017	13:34:50		male	119	{LEFTARROW}	51							0	339601	339305	{DOWNARROW}	296	338181	337870	811	left3,2	25	3	98	mask25	0	339288	1	339088	eqm10_NoEyeNmodel1_dir	90	HV	gazeCOD	GazeCoDxp	0	400	0	338787	6	338687
GazeCoD_1Model_male	22	2	26	<?xml version="1.0"?>\n<Clock xmlns:dt="urn:schemas-microsoft-com:datatypes"><Description dt:dt="string">E-Prime Primary Realtime Clock</Description><StartTime><Timestamp dt:dt="int">0</Timestamp><DateUtc dt:dt="string">2017-07-25T11:34:50Z</DateUtc></StartTime><FrequencyChanges><FrequencyChange><Frequency dt:dt="r8">3328125</Frequency><Timestamp dt:dt="r8">139911216</Timestamp><Current dt:dt="r8…	59.94	1	right	140578325	07-25-2017	13:34:50		male	120	{LEFTARROW}	49							0	341353	341223	{DOWNARROW}	130	340100	339622	978	left1,6	2	3	99	mask2	0	341206	0	341006	eqm10_NoEyeNmodel1_dir	0	V	gazeCOD	GazeCoDxp	0	400	0	340706	6	340606
GazeCoD_1Model_male	22	2	26	<?xml version="1.0"?>\n<Clock xmlns:dt="urn:schemas-microsoft-com:datatypes"><Description dt:dt="string">E-Prime Primary Realtime Clock</Description><StartTime><Timestamp dt:dt="int">0</Timestamp><DateUtc dt:dt="string">2017-07-25T11:34:50Z</DateUtc></StartTime><FrequencyChanges><FrequencyChange><Frequency dt:dt="r8">3328125</Frequency><Timestamp dt:dt="r8">139911216</Timestamp><Current dt:dt="r8…	59.94	1	right	140578325	07-25-2017	13:34:50		male	121	{RIGHTARROW}	46							0	343217	342791	{RIGHTARROW}	426	341669	341373	796	right1,6	29	4	100	mask29	0	342775	1	342575	eqm10_NoEyeNmodel1_dir	90	HV	gazeCOD	GazeCoDxp	1	400	0	342274	5	342174
GazeCoD_1Model_male	22	2	26	<?xml version="1.0"?>\n<Clock xmlns:dt="urn:schemas-microsoft-com:datatypes"><Description dt:dt="string">E-Prime Primary Realtime Clock</Description><StartTime><Timestamp dt:dt="int">0</Timestamp><DateUtc dt:dt="string">2017-07-25T11:34:50Z</DateUtc></StartTime><FrequencyChanges><FrequencyChange><Frequency dt:dt="r8">3328125</Frequency><Timestamp dt:dt="r8">139911216</Timestamp><Current dt:dt="r8…	59.94	1	right	140578325	07-25-2017	13:34:50		male	122	{RIGHTARROW}	44							0	344969	344677	{DOWNARROW}	292	343551	343242	809	right3,2	19	4	101	mask19	0	344660	1	344460	eqm10_NoEyeNmodel1_dir	90	H	gazeCOD	GazeCoDxp	0	400	0	344159	8	344059
GazeCoD_1Model_male	22	2	26	<?xml version="1.0"?>\n<Clock xmlns:dt="urn:schemas-microsoft-com:datatypes"><Description dt:dt="string">E-Prime Primary Realtime Clock</Description><StartTime><Timestamp dt:dt="int">0</Timestamp><DateUtc dt:dt="string">2017-07-25T11:34:50Z</DateUtc></StartTime><FrequencyChanges><FrequencyChange><Frequency dt:dt="r8">3328125</Frequency><Timestamp dt:dt="r8">139911216</Timestamp><Current dt:dt="r8…	59.94	1	right	140578325	07-25-2017	13:34:50		male	123	{DOWNARROW}	79							0	346769	346579	{DOWNARROW}	190	345464	344994	970	DG0	12	4	102	mask12	0	346562	1	346362	eqm10_NoEyeNmodel1_dir	90	H	gazeCOD	GazeCoDxp	1	400	0	346061	-3	345961
GazeCoD_1Model_male	22	2	26	<?xml version="1.0"?>\n<Clock xmlns:dt="urn:schemas-microsoft-com:datatypes"><Description dt:dt="string">E-Prime Primary Realtime Clock</Description><StartTime><Timestamp dt:dt="int">0</Timestamp><DateUtc dt:dt="string">2017-07-25T11:34:50Z</DateUtc></StartTime><FrequencyChanges><FrequencyChange><Frequency dt:dt="r8">3328125</Frequency><Timestamp dt:dt="r8">139911216</Timestamp><Current dt:dt="r8…	59.94	1	right	140578325	07-25-2017	13:34:50		male	124	{RIGHTARROW}	77							0	348289	348164	{RIGHTARROW}	125	347036	346779	757	right8	11	4	103	mask11	0	348147	1	347947	eqm10_NoEyeNmodel1_dir	0	V	gazeCOD	GazeCoDxp	1	400	0	347646	10	347546
GazeCoD_1Model_male	22	2	26	<?xml version="1.0"?>\n<Clock xmlns:dt="urn:schemas-microsoft-com:datatypes"><Description dt:dt="string">E-Prime Primary Realtime Clock</Description><StartTime><Timestamp dt:dt="int">0</Timestamp><DateUtc dt:dt="string">2017-07-25T11:34:50Z</DateUtc></StartTime><FrequencyChanges><FrequencyChange><Frequency dt:dt="r8">3328125</Frequency><Timestamp dt:dt="r8">139911216</Timestamp><Current dt:dt="r8…	59.94	1	right	140578325	07-25-2017	13:34:50		male	125	{LEFTARROW}	55							0	350137	349865	{LEFTARROW}	272	348740	348314	926	left6,4	27	4	104	mask27	0	349848	0	349648	eqm10_NoEyeNmodel1_dir	90	HV	gazeCOD	GazeCoDxp	1	400	0	349348	8	349248
GazeCoD_1Model_male	22	2	26	<?xml version="1.0"?>\n<Clock xmlns:dt="urn:schemas-microsoft-com:datatypes"><Description dt:dt="string">E-Prime Primary Realtime Clock</Description><StartTime><Timestamp dt:dt="int">0</Timestamp><DateUtc dt:dt="string">2017-07-25T11:34:50Z</DateUtc></StartTime><FrequencyChanges><FrequencyChange><Frequency dt:dt="r8">3328125</Frequency><Timestamp dt:dt="r8">139911216</Timestamp><Current dt:dt="r8…	59.94	1	right	140578325	07-25-2017	13:34:50		male	126	{RIGHTARROW}	40							0	351801	351634	{RIGHTARROW}	167	350517	350149	868	right6,4	21	4	105	mask21	0	351617	1	351417	eqm10_NoEyeNmodel1_dir	90	H	gazeCOD	GazeCoDxp	1	400	0	351116	-1	351016
GazeCoD_1Model_male	22	2	26	<?xml version="1.0"?>\n<Clock xmlns:dt="urn:schemas-microsoft-com:datatypes"><Description dt:dt="string">E-Prime Primary Realtime Clock</Description><StartTime><Timestamp dt:dt="int">0</Timestamp><DateUtc dt:dt="string">2017-07-25T11:34:50Z</DateUtc></StartTime><FrequencyChanges><FrequencyChange><Frequency dt:dt="r8">3328125</Frequency><Timestamp dt:dt="r8">139911216</Timestamp><Current dt:dt="r8…	59.94	1	right	140578325	07-25-2017	13:34:50		male	127	{RIGHTARROW}	44							0	353289	353219	{DOWNARROW}	70	352107	351817	790	right3,2	8	4	106	mask8	0	353202	0	353002	eqm10_NoEyeNmodel1_dir	0	V	gazeCOD	GazeCoDxp	0	400	0	352702	-5	352602
GazeCoD_1Model_male	22	2	26	<?xml version="1.0"?>\n<Clock xmlns:dt="urn:schemas-microsoft-com:datatypes"><Description dt:dt="string">E-Prime Primary Realtime Clock</Description><StartTime><Timestamp dt:dt="int">0</Timestamp><DateUtc dt:dt="string">2017-07-25T11:34:50Z</DateUtc></StartTime><FrequencyChanges><FrequencyChange><Frequency dt:dt="r8">3328125</Frequency><Timestamp dt:dt="r8">139911216</Timestamp><Current dt:dt="r8…	59.94	1	right	140578325	07-25-2017	13:34:50		male	128	{RIGHTARROW}	42							0	354929	354703	{RIGHTARROW}	226	353577	353302	775	right4,8	20	4	107	mask20	0	354687	1	354487	eqm10_NoEyeNmodel1_dir	90	H	gazeCOD	GazeCoDxp	1	400	0	354186	9	354086
GazeCoD_1Model_male	22	2	26	<?xml version="1.0"?>\n<Clock xmlns:dt="urn:schemas-microsoft-com:datatypes"><Description dt:dt="string">E-Prime Primary Realtime Clock</Description><StartTime><Timestamp dt:dt="int">0</Timestamp><DateUtc dt:dt="string">2017-07-25T11:34:50Z</DateUtc></StartTime><FrequencyChanges><FrequencyChange><Frequency dt:dt="r8">3328125</Frequency><Timestamp dt:dt="r8">139911216</Timestamp><Current dt:dt="r8…	59.94	1	right	140578325	07-25-2017	13:34:50		male	129	{RIGHTARROW}	77							0	356497	356439	{RIGHTARROW}	58	355316	354954	862	right8	33	4	108	mask33	0	356422	1	356222	eqm10_NoEyeNmodel1_dir	90	HV	gazeCOD	GazeCoDxp	1	400	0	355921	5	355821
GazeCoD_1Model_male	22	2	26	<?xml version="1.0"?>\n<Clock xmlns:dt="urn:schemas-microsoft-com:datatypes"><Description dt:dt="string">E-Prime Primary Realtime Clock</Description><StartTime><Timestamp dt:dt="int">0</Timestamp><DateUtc dt:dt="string">2017-07-25T11:34:50Z</DateUtc></StartTime><FrequencyChanges><FrequencyChange><Frequency dt:dt="r8">3328125</Frequency><Timestamp dt:dt="r8">139911216</Timestamp><Current dt:dt="r8…	59.94	1	right	140578325	07-25-2017	13:34:50		male	130	{LEFTARROW}	55							0	358241	357990	{LEFTARROW}	251	356878	356522	856	left6,4	5	4	109	mask5	0	357973	0	357773	eqm10_NoEyeNmodel1_dir	0	V	gazeCOD	GazeCoDxp	1	400	0	357473	-5	357373
GazeCoD_1Model_male	22	2	26	<?xml version="1.0"?>\n<Clock xmlns:dt="urn:schemas-microsoft-com:datatypes"><Description dt:dt="string">E-Prime Primary Realtime Clock</Description><StartTime><Timestamp dt:dt="int">0</Timestamp><DateUtc dt:dt="string">2017-07-25T11:34:50Z</DateUtc></StartTime><FrequencyChanges><FrequencyChange><Frequency dt:dt="r8">3328125</Frequency><Timestamp dt:dt="r8">139911216</Timestamp><Current dt:dt="r8…	59.94	1	right	140578325	07-25-2017	13:34:50		male	131	{RIGHTARROW}	44							0	360137	359825	{DOWNARROW}	312	358705	358257	948	right3,2	30	4	110	mask30	0	359808	0	359608	eqm10_NoEyeNmodel1_dir	90	HV	gazeCOD	GazeCoDxp	0	400	0	359308	3	359208
GazeCoD_1Model_male	22	2	26	<?xml version="1.0"?>\n<Clock xmlns:dt="urn:schemas-microsoft-com:datatypes"><Description dt:dt="string">E-Prime Primary Realtime Clock</Description><StartTime><Timestamp dt:dt="int">0</Timestamp><DateUtc dt:dt="string">2017-07-25T11:34:50Z</DateUtc></StartTime><FrequencyChanges><FrequencyChange><Frequency dt:dt="r8">3328125</Frequency><Timestamp dt:dt="r8">139911216</Timestamp><Current dt:dt="r8…	59.94	1	right	140578325	07-25-2017	13:34:50		male	132	{RIGHTARROW}	40							0	365873	365815	{RIGHTARROW}	58	364690	364263	927	right6,4	10	4	111	mask10	0	365798	1	365598	eqm10_NoEyeNmodel1_dir	0	V	gazeCOD	GazeCoDxp	1	400	0	365297	7	365197
GazeCoD_1Model_male	22	2	26	<?xml version="1.0"?>\n<Clock xmlns:dt="urn:schemas-microsoft-com:datatypes"><Description dt:dt="string">E-Prime Primary Realtime Clock</Description><StartTime><Timestamp dt:dt="int">0</Timestamp><DateUtc dt:dt="string">2017-07-25T11:34:50Z</DateUtc></StartTime><FrequencyChanges><FrequencyChange><Frequency dt:dt="r8">3328125</Frequency><Timestamp dt:dt="r8">139911216</Timestamp><Current dt:dt="r8…	59.94	1	right	140578325	07-25-2017	13:34:50		male	133	{RIGHTARROW}	46							0	367577	367366	{DOWNARROW}	211	366251	365898	853	right1,6	7	4	112	mask7	0	367349	0	367149	eqm10_NoEyeNmodel1_dir	0	V	gazeCOD	GazeCoDxp	0	400	0	366849	-2	366749
GazeCoD_1Model_male	22	2	26	<?xml version="1.0"?>\n<Clock xmlns:dt="urn:schemas-microsoft-com:datatypes"><Description dt:dt="string">E-Prime Primary Realtime Clock</Description><StartTime><Timestamp dt:dt="int">0</Timestamp><DateUtc dt:dt="string">2017-07-25T11:34:50Z</DateUtc></StartTime><FrequencyChanges><FrequencyChange><Frequency dt:dt="r8">3328125</Frequency><Timestamp dt:dt="r8">139911216</Timestamp><Current dt:dt="r8…	59.94	1	right	140578325	07-25-2017	13:34:50		male	134	{LEFTARROW}	49							0	369281	369035	{DOWNARROW}	246	367918	367600	818	left1,6	13	4	113	mask13	0	369018	1	368818	eqm10_NoEyeNmodel1_dir	90	H	gazeCOD	GazeCoDxp	0	400	0	368517	-1	368417
GazeCoD_1Model_male	22	2	26	<?xml version="1.0"?>\n<Clock xmlns:dt="urn:schemas-microsoft-com:datatypes"><Description dt:dt="string">E-Prime Primary Realtime Clock</Description><StartTime><Timestamp dt:dt="int">0</Timestamp><DateUtc dt:dt="string">2017-07-25T11:34:50Z</DateUtc></StartTime><FrequencyChanges><FrequencyChange><Frequency dt:dt="r8">3328125</Frequency><Timestamp dt:dt="r8">139911216</Timestamp><Current dt:dt="r8…	59.94	1	right	140578325	07-25-2017	13:34:50		male	135	{RIGHTARROW}	46							0	371081	370803	{DOWNARROW}	278	369691	369302	889	right1,6	18	4	114	mask18	0	370786	0	370586	eqm10_NoEyeNmodel1_dir	90	H	gazeCOD	GazeCoDxp	0	400	0	370286	-5	370186
GazeCoD_1Model_male	22	2	26	<?xml version="1.0"?>\n<Clock xmlns:dt="urn:schemas-microsoft-com:datatypes"><Description dt:dt="string">E-Prime Primary Realtime Clock</Description><StartTime><Timestamp dt:dt="int">0</Timestamp><DateUtc dt:dt="string">2017-07-25T11:34:50Z</DateUtc></StartTime><FrequencyChanges><FrequencyChange><Frequency dt:dt="r8">3328125</Frequency><Timestamp dt:dt="r8">139911216</Timestamp><Current dt:dt="r8…	59.94	1	right	140578325	07-25-2017	13:34:50		male	136	{LEFTARROW}	78							0	372625	372555	{LEFTARROW}	70	371430	371103	827	left8	17	4	115	mask17	0	372538	0	372338	eqm10_NoEyeNmodel1_dir	90	H	gazeCOD	GazeCoDxp	1	400	0	372038	8	371938
GazeCoD_1Model_male	22	2	26	<?xml version="1.0"?>\n<Clock xmlns:dt="urn:schemas-microsoft-com:datatypes"><Description dt:dt="string">E-Prime Primary Realtime Clock</Description><StartTime><Timestamp dt:dt="int">0</Timestamp><DateUtc dt:dt="string">2017-07-25T11:34:50Z</DateUtc></StartTime><FrequencyChanges><FrequencyChange><Frequency dt:dt="r8">3328125</Frequency><Timestamp dt:dt="r8">139911216</Timestamp><Current dt:dt="r8…	59.94	1	right	140578325	07-25-2017	13:34:50		male	137	{LEFTARROW}	49							0	374153	374140	{DOWNARROW}	13	373020	372638	882	left1,6	2	4	116	mask2	0	374123	1	373923	eqm10_NoEyeNmodel1_dir	0	V	gazeCOD	GazeCoDxp	0	400	0	373622	2	373522
GazeCoD_1Model_male	22	2	26	<?xml version="1.0"?>\n<Clock xmlns:dt="urn:schemas-microsoft-com:datatypes"><Description dt:dt="string">E-Prime Primary Realtime Clock</Description><StartTime><Timestamp dt:dt="int">0</Timestamp><DateUtc dt:dt="string">2017-07-25T11:34:50Z</DateUtc></StartTime><FrequencyChanges><FrequencyChange><Frequency dt:dt="r8">3328125</Frequency><Timestamp dt:dt="r8">139911216</Timestamp><Current dt:dt="r8…	59.94	1	right	140578325	07-25-2017	13:34:50		male	138	{DOWNARROW}	79							0	375625	375575	{DOWNARROW}	50	374448	374173	775	DG0	23	4	117	mask23	0	375558	1	375358	eqm10_NoEyeNmodel1_dir	90	HV	gazeCOD	GazeCoDxp	1	400	0	375057	9	374957
GazeCoD_1Model_male	22	2	26	<?xml version="1.0"?>\n<Clock xmlns:dt="urn:schemas-microsoft-com:datatypes"><Description dt:dt="string">E-Prime Primary Realtime Clock</Description><StartTime><Timestamp dt:dt="int">0</Timestamp><DateUtc dt:dt="string">2017-07-25T11:34:50Z</DateUtc></StartTime><FrequencyChanges><FrequencyChange><Frequency dt:dt="r8">3328125</Frequency><Timestamp dt:dt="r8">139911216</Timestamp><Current dt:dt="r8…	59.94	1	right	140578325	07-25-2017	13:34:50		male	139	{LEFTARROW}	78							0	378249	377176	{LEFTARROW}	1073	376058	375641	917	left8	28	4	118	mask28	0	377159	0	376959	eqm10_NoEyeNmodel1_dir	90	HV	gazeCOD	GazeCoDxp	1	400	0	376659	1	376559
GazeCoD_1Model_male	22	2	26	<?xml version="1.0"?>\n<Clock xmlns:dt="urn:schemas-microsoft-com:datatypes"><Description dt:dt="string">E-Prime Primary Realtime Clock</Description><StartTime><Timestamp dt:dt="int">0</Timestamp><DateUtc dt:dt="string">2017-07-25T11:34:50Z</DateUtc></StartTime><FrequencyChanges><FrequencyChange><Frequency dt:dt="r8">3328125</Frequency><Timestamp dt:dt="r8">139911216</Timestamp><Current dt:dt="r8…	59.94	1	right	140578325	07-25-2017	13:34:50		male	140	{LEFTARROW}	51							0	380065	379846	{DOWNARROW}	219	378731	378261	970	left3,2	3	4	119	mask3	0	379829	1	379629	eqm10_NoEyeNmodel1_dir	0	V	gazeCOD	GazeCoDxp	0	400	0	379328	-3	379228
GazeCoD_1Model_male	22	2	26	<?xml version="1.0"?>\n<Clock xmlns:dt="urn:schemas-microsoft-com:datatypes"><Description dt:dt="string">E-Prime Primary Realtime Clock</Description><StartTime><Timestamp dt:dt="int">0</Timestamp><DateUtc dt:dt="string">2017-07-25T11:34:50Z</DateUtc></StartTime><FrequencyChanges><FrequencyChange><Frequency dt:dt="r8">3328125</Frequency><Timestamp dt:dt="r8">139911216</Timestamp><Current dt:dt="r8…	59.94	1	right	140578325	07-25-2017	13:34:50		male	141	{LEFTARROW}	49							0	381649	381464	{DOWNARROW}	185	380338	380079	759	left1,6	24	4	120	mask24	0	381447	0	381247	eqm10_NoEyeNmodel1_dir	90	HV	gazeCOD	GazeCoDxp	0	400	0	380947	9	380847
GazeCoD_1Model_male	22	2	26	<?xml version="1.0"?>\n<Clock xmlns:dt="urn:schemas-microsoft-com:datatypes"><Description dt:dt="string">E-Prime Primary Realtime Clock</Description><StartTime><Timestamp dt:dt="int">0</Timestamp><DateUtc dt:dt="string">2017-07-25T11:34:50Z</DateUtc></StartTime><FrequencyChanges><FrequencyChange><Frequency dt:dt="r8">3328125</Frequency><Timestamp dt:dt="r8">139911216</Timestamp><Current dt:dt="r8…	59.94	1	right	140578325	07-25-2017	13:34:50		male	142	{LEFTARROW}	51							0	383241	383099	{DOWNARROW}	142	381975	381664	811	left3,2	14	4	121	mask14	0	383082	0	382882	eqm10_NoEyeNmodel1_dir	90	H	gazeCOD	GazeCoDxp	0	400	0	382582	7	382482
GazeCoD_1Model_male	22	2	26	<?xml version="1.0"?>\n<Clock xmlns:dt="urn:schemas-microsoft-com:datatypes"><Description dt:dt="string">E-Prime Primary Realtime Clock</Description><StartTime><Timestamp dt:dt="int">0</Timestamp><DateUtc dt:dt="string">2017-07-25T11:34:50Z</DateUtc></StartTime><FrequencyChanges><FrequencyChange><Frequency dt:dt="r8">3328125</Frequency><Timestamp dt:dt="r8">139911216</Timestamp><Current dt:dt="r8…	59.94	1	right	140578325	07-25-2017	13:34:50		male	143	{RIGHTARROW}	40							0	384865	384817	{RIGHTARROW}	48	383699	383266	933	right6,4	32	4	122	mask32	0	384800	0	384600	eqm10_NoEyeNmodel1_dir	90	HV	gazeCOD	GazeCoDxp	1	400	0	384300	1	384200
GazeCoD_1Model_male	22	2	26	<?xml version="1.0"?>\n<Clock xmlns:dt="urn:schemas-microsoft-com:datatypes"><Description dt:dt="string">E-Prime Primary Realtime Clock</Description><StartTime><Timestamp dt:dt="int">0</Timestamp><DateUtc dt:dt="string">2017-07-25T11:34:50Z</DateUtc></StartTime><FrequencyChanges><FrequencyChange><Frequency dt:dt="r8">3328125</Frequency><Timestamp dt:dt="r8">139911216</Timestamp><Current dt:dt="r8…	59.94	1	right	140578325	07-25-2017	13:34:50		male	144	{LEFTARROW}	55							0	386529	386252	{LEFTARROW}	277	385137	384884	753	left6,4	16	4	123	mask16	0	386235	0	386035	eqm10_NoEyeNmodel1_dir	90	H	gazeCOD	GazeCoDxp	1	400	0	385735	-2	385635
GazeCoD_1Model_male	22	2	26	<?xml version="1.0"?>\n<Clock xmlns:dt="urn:schemas-microsoft-com:datatypes"><Description dt:dt="string">E-Prime Primary Realtime Clock</Description><StartTime><Timestamp dt:dt="int">0</Timestamp><DateUtc dt:dt="string">2017-07-25T11:34:50Z</DateUtc></StartTime><FrequencyChanges><FrequencyChange><Frequency dt:dt="r8">3328125</Frequency><Timestamp dt:dt="r8">139911216</Timestamp><Current dt:dt="r8…	59.94	1	right	140578325	07-25-2017	13:34:50		male	145	{LEFTARROW}	53							0	388401	388171	{LEFTARROW}	230	387047	386552	995	left4,8	15	4	124	mask15	0	388154	1	387954	eqm10_NoEyeNmodel1_dir	90	H	gazeCOD	GazeCoDxp	1	400	0	387653	6	387553
GazeCoD_1Model_male	22	2	26	<?xml version="1.0"?>\n<Clock xmlns:dt="urn:schemas-microsoft-com:datatypes"><Description dt:dt="string">E-Prime Primary Realtime Clock</Description><StartTime><Timestamp dt:dt="int">0</Timestamp><DateUtc dt:dt="string">2017-07-25T11:34:50Z</DateUtc></StartTime><FrequencyChanges><FrequencyChange><Frequency dt:dt="r8">3328125</Frequency><Timestamp dt:dt="r8">139911216</Timestamp><Current dt:dt="r8…	59.94	1	right	140578325	07-25-2017	13:34:50		male	146	{RIGHTARROW}	42							0	390217	389922	{RIGHTARROW}	295	388809	388421	888	right4,8	31	4	125	mask31	0	389905	0	389705	eqm10_NoEyeNmodel1_dir	90	HV	gazeCOD	GazeCoDxp	1	400	0	389405	-4	389305
GazeCoD_1Model_male	22	2	26	<?xml version="1.0"?>\n<Clock xmlns:dt="urn:schemas-microsoft-com:datatypes"><Description dt:dt="string">E-Prime Primary Realtime Clock</Description><StartTime><Timestamp dt:dt="int">0</Timestamp><DateUtc dt:dt="string">2017-07-25T11:34:50Z</DateUtc></StartTime><FrequencyChanges><FrequencyChange><Frequency dt:dt="r8">3328125</Frequency><Timestamp dt:dt="r8">139911216</Timestamp><Current dt:dt="r8…	59.94	1	right	140578325	07-25-2017	13:34:50		male	147	{RIGHTARROW}	77							0	391929	391708	{RIGHTARROW}	221	390584	390239	845	right8	22	4	126	mask22	0	391691	1	391491	eqm10_NoEyeNmodel1_dir	90	H	gazeCOD	GazeCoDxp	1	400	0	391190	6	391090
GazeCoD_1Model_male	22	2	26	<?xml version="1.0"?>\n<Clock xmlns:dt="urn:schemas-microsoft-com:datatypes"><Description dt:dt="string">E-Prime Primary Realtime Clock</Description><StartTime><Timestamp dt:dt="int">0</Timestamp><DateUtc dt:dt="string">2017-07-25T11:34:50Z</DateUtc></StartTime><FrequencyChanges><FrequencyChange><Frequency dt:dt="r8">3328125</Frequency><Timestamp dt:dt="r8">139911216</Timestamp><Current dt:dt="r8…	59.94	1	right	140578325	07-25-2017	13:34:50		male	148	{LEFTARROW}	78							0	393497	393342	{LEFTARROW}	155	392226	391941	785	left8	6	4	127	mask6	0	393326	1	393126	eqm10_NoEyeNmodel1_dir	0	V	gazeCOD	GazeCoDxp	1	400	0	392825	-1	392725
GazeCoD_1Model_male	22	2	26	<?xml version="1.0"?>\n<Clock xmlns:dt="urn:schemas-microsoft-com:datatypes"><Description dt:dt="string">E-Prime Primary Realtime Clock</Description><StartTime><Timestamp dt:dt="int">0</Timestamp><DateUtc dt:dt="string">2017-07-25T11:34:50Z</DateUtc></StartTime><FrequencyChanges><FrequencyChange><Frequency dt:dt="r8">3328125</Frequency><Timestamp dt:dt="r8">139911216</Timestamp><Current dt:dt="r8…	59.94	1	right	140578325	07-25-2017	13:34:50		male	149	{LEFTARROW}	53							0	395401	395111	{DOWNARROW}	290	393987	393509	978	left4,8	4	4	128	mask4	0	395094	0	394894	eqm10_NoEyeNmodel1_dir	0	V	gazeCOD	GazeCoDxp	0	400	0	394594	7	394494
GazeCoD_1Model_male	22	2	26	<?xml version="1.0"?>\n<Clock xmlns:dt="urn:schemas-microsoft-com:datatypes"><Description dt:dt="string">E-Prime Primary Realtime Clock</Description><StartTime><Timestamp dt:dt="int">0</Timestamp><DateUtc dt:dt="string">2017-07-25T11:34:50Z</DateUtc></StartTime><FrequencyChanges><FrequencyChange><Frequency dt:dt="r8">3328125</Frequency><Timestamp dt:dt="r8">139911216</Timestamp><Current dt:dt="r8…	59.94	1	right	140578325	07-25-2017	13:34:50		male	150	{DOWNARROW}	79							0	397129	397030	{DOWNARROW}	99	395903	395411	992	DG0	1	4	129	mask1	0	397013	1	396813	eqm10_NoEyeNmodel1_dir	0	V	gazeCOD	GazeCoDxp	1	400	0	396512	9	396412
GazeCoD_1Model_male	22	2	26	<?xml version="1.0"?>\n<Clock xmlns:dt="urn:schemas-microsoft-com:datatypes"><Description dt:dt="string">E-Prime Primary Realtime Clock</Description><StartTime><Timestamp dt:dt="int">0</Timestamp><DateUtc dt:dt="string">2017-07-25T11:34:50Z</DateUtc></StartTime><FrequencyChanges><FrequencyChange><Frequency dt:dt="r8">3328125</Frequency><Timestamp dt:dt="r8">139911216</Timestamp><Current dt:dt="r8…	59.94	1	right	140578325	07-25-2017	13:34:50		male	151	{LEFTARROW}	51							0	398809	398698	{DOWNARROW}	111	397586	397146	940	left3,2	25	4	130	mask25	0	398681	0	398481	eqm10_NoEyeNmodel1_dir	90	HV	gazeCOD	GazeCoDxp	0	400	0	398181	-5	398081
GazeCoD_1Model_male	22	2	26	<?xml version="1.0"?>\n<Clock xmlns:dt="urn:schemas-microsoft-com:datatypes"><Description dt:dt="string">E-Prime Primary Realtime Clock</Description><StartTime><Timestamp dt:dt="int">0</Timestamp><DateUtc dt:dt="string">2017-07-25T11:34:50Z</DateUtc></StartTime><FrequencyChanges><FrequencyChange><Frequency dt:dt="r8">3328125</Frequency><Timestamp dt:dt="r8">139911216</Timestamp><Current dt:dt="r8…	59.94	1	right	140578325	07-25-2017	13:34:50		male	152	{RIGHTARROW}	42							0	400561	400416	{RIGHTARROW}	145	399289	398831	958	right4,8	9	4	131	mask9	0	400399	0	400199	eqm10_NoEyeNmodel1_dir	0	V	gazeCOD	GazeCoDxp	1	400	0	399899	10	399799
GazeCoD_1Model_male	22	2	26	<?xml version="1.0"?>\n<Clock xmlns:dt="urn:schemas-microsoft-com:datatypes"><Description dt:dt="string">E-Prime Primary Realtime Clock</Description><StartTime><Timestamp dt:dt="int">0</Timestamp><DateUtc dt:dt="string">2017-07-25T11:34:50Z</DateUtc></StartTime><FrequencyChanges><FrequencyChange><Frequency dt:dt="r8">3328125</Frequency><Timestamp dt:dt="r8">139911216</Timestamp><Current dt:dt="r8…	59.94	1	right	140578325	07-25-2017	13:34:50		male	153	{LEFTARROW}	53							0	402305	402118	{LEFTARROW}	187	400998	400583	915	left4,8	26	4	132	mask26	0	402101	0	401901	eqm10_NoEyeNmodel1_dir	90	HV	gazeCOD	GazeCoDxp	1	400	0	401601	3	401501
GazeCoD_1Model_male	22	2	26	<?xml version="1.0"?>\n<Clock xmlns:dt="urn:schemas-microsoft-com:datatypes"><Description dt:dt="string">E-Prime Primary Realtime Clock</Description><StartTime><Timestamp dt:dt="int">0</Timestamp><DateUtc dt:dt="string">2017-07-25T11:34:50Z</DateUtc></StartTime><FrequencyChanges><FrequencyChange><Frequency dt:dt="r8">3328125</Frequency><Timestamp dt:dt="r8">139911216</Timestamp><Current dt:dt="r8…	59.94	1	right	140578325	07-25-2017	13:34:50		male	154	{DOWNARROW}	79							0	404025	403753	{DOWNARROW}	272	402632	402318	814	DG0	12	5	133	mask12	0	403736	0	403536	eqm10_NoEyeNmodel1_dir	90	H	gazeCOD	GazeCoDxp	1	400	0	403236	4	403136
GazeCoD_1Model_male	22	2	26	<?xml version="1.0"?>\n<Clock xmlns:dt="urn:schemas-microsoft-com:datatypes"><Description dt:dt="string">E-Prime Primary Realtime Clock</Description><StartTime><Timestamp dt:dt="int">0</Timestamp><DateUtc dt:dt="string">2017-07-25T11:34:50Z</DateUtc></StartTime><FrequencyChanges><FrequencyChange><Frequency dt:dt="r8">3328125</Frequency><Timestamp dt:dt="r8">139911216</Timestamp><Current dt:dt="r8…	59.94	1	right	140578325	07-25-2017	13:34:50		male	155	{RIGHTARROW}	40							0	405729	405555	{RIGHTARROW}	174	404436	404037	899	right6,4	32	5	134	mask32	0	405538	0	405338	eqm10_NoEyeNmodel1_dir	90	HV	gazeCOD	GazeCoDxp	1	400	0	405038	2	404938
GazeCoD_1Model_male	22	2	26	<?xml version="1.0"?>\n<Clock xmlns:dt="urn:schemas-microsoft-com:datatypes"><Description dt:dt="string">E-Prime Primary Realtime Clock</Description><StartTime><Timestamp dt:dt="int">0</Timestamp><DateUtc dt:dt="string">2017-07-25T11:34:50Z</DateUtc></StartTime><FrequencyChanges><FrequencyChange><Frequency dt:dt="r8">3328125</Frequency><Timestamp dt:dt="r8">139911216</Timestamp><Current dt:dt="r8…	59.94	1	right	140578325	07-25-2017	13:34:50		male	156	{LEFTARROW}	51							0	409793	407357	{DOWNARROW}	2436	406231	405755	976	left3,2	3	5	135	mask3	0	407340	1	407140	eqm10_NoEyeNmodel1_dir	0	V	gazeCOD	GazeCoDxp	0	400	0	406839	8	406739
GazeCoD_1Model_male	22	2	26	<?xml version="1.0"?>\n<Clock xmlns:dt="urn:schemas-microsoft-com:datatypes"><Description dt:dt="string">E-Prime Primary Realtime Clock</Description><StartTime><Timestamp dt:dt="int">0</Timestamp><DateUtc dt:dt="string">2017-07-25T11:34:50Z</DateUtc></StartTime><FrequencyChanges><FrequencyChange><Frequency dt:dt="r8">3328125</Frequency><Timestamp dt:dt="r8">139911216</Timestamp><Current dt:dt="r8…	59.94	1	right	140578325	07-25-2017	13:34:50		male	157	{LEFTARROW}	78							0	412321	411311	{LEFTARROW}	1010	410198	409809	889	left8	28	5	136	mask28	0	411294	1	411094	eqm10_NoEyeNmodel1_dir	90	HV	gazeCOD	GazeCoDxp	1	400	0	410793	-5	410693
GazeCoD_1Model_male	22	2	26	<?xml version="1.0"?>\n<Clock xmlns:dt="urn:schemas-microsoft-com:datatypes"><Description dt:dt="string">E-Prime Primary Realtime Clock</Description><StartTime><Timestamp dt:dt="int">0</Timestamp><DateUtc dt:dt="string">2017-07-25T11:34:50Z</DateUtc></StartTime><FrequencyChanges><FrequencyChange><Frequency dt:dt="r8">3328125</Frequency><Timestamp dt:dt="r8">139911216</Timestamp><Current dt:dt="r8…	59.94	1	right	140578325	07-25-2017	13:34:50		male	158	{RIGHTARROW}	44							0	414025	413713	{DOWNARROW}	312	412600	412345	755	right3,2	19	5	137	mask19	0	413696	0	413496	eqm10_NoEyeNmodel1_dir	90	H	gazeCOD	GazeCoDxp	0	400	0	413196	-4	413096
GazeCoD_1Model_male	22	2	26	<?xml version="1.0"?>\n<Clock xmlns:dt="urn:schemas-microsoft-com:datatypes"><Description dt:dt="string">E-Prime Primary Realtime Clock</Description><StartTime><Timestamp dt:dt="int">0</Timestamp><DateUtc dt:dt="string">2017-07-25T11:34:50Z</DateUtc></StartTime><FrequencyChanges><FrequencyChange><Frequency dt:dt="r8">3328125</Frequency><Timestamp dt:dt="r8">139911216</Timestamp><Current dt:dt="r8…	59.94	1	right	140578325	07-25-2017	13:34:50		male	159	{LEFTARROW}	55							0	415841	415548	{LEFTARROW}	293	414425	414047	878	left6,4	5	5	138	mask5	0	415531	0	415331	eqm10_NoEyeNmodel1_dir	0	V	gazeCOD	GazeCoDxp	1	400	0	415031	6	414931
GazeCoD_1Model_male	22	2	26	<?xml version="1.0"?>\n<Clock xmlns:dt="urn:schemas-microsoft-com:datatypes"><Description dt:dt="string">E-Prime Primary Realtime Clock</Description><StartTime><Timestamp dt:dt="int">0</Timestamp><DateUtc dt:dt="string">2017-07-25T11:34:50Z</DateUtc></StartTime><FrequencyChanges><FrequencyChange><Frequency dt:dt="r8">3328125</Frequency><Timestamp dt:dt="r8">139911216</Timestamp><Current dt:dt="r8…	59.94	1	right	140578325	07-25-2017	13:34:50		male	160	{LEFTARROW}	55							0	417745	417300	{LEFTARROW}	445	416173	415865	808	left6,4	16	5	139	mask16	0	417283	0	417083	eqm10_NoEyeNmodel1_dir	90	H	gazeCOD	GazeCoDxp	1	400	0	416783	10	416683
GazeCoD_1Model_male	22	2	26	<?xml version="1.0"?>\n<Clock xmlns:dt="urn:schemas-microsoft-com:datatypes"><Description dt:dt="string">E-Prime Primary Realtime Clock</Description><StartTime><Timestamp dt:dt="int">0</Timestamp><DateUtc dt:dt="string">2017-07-25T11:34:50Z</DateUtc></StartTime><FrequencyChanges><FrequencyChange><Frequency dt:dt="r8">3328125</Frequency><Timestamp dt:dt="r8">139911216</Timestamp><Current dt:dt="r8…	59.94	1	right	140578325	07-25-2017	13:34:50		male	161	{RIGHTARROW}	44							0	419601	419352	{RIGHTARROW}	249	418227	417767	960	right3,2	30	5	140	mask30	0	419335	0	419135	eqm10_NoEyeNmodel1_dir	90	HV	gazeCOD	GazeCoDxp	1	400	0	418835	8	418735
GazeCoD_1Model_male	22	2	26	<?xml version="1.0"?>\n<Clock xmlns:dt="urn:schemas-microsoft-com:datatypes"><Description dt:dt="string">E-Prime Primary Realtime Clock</Description><StartTime><Timestamp dt:dt="int">0</Timestamp><DateUtc dt:dt="string">2017-07-25T11:34:50Z</DateUtc></StartTime><FrequencyChanges><FrequencyChange><Frequency dt:dt="r8">3328125</Frequency><Timestamp dt:dt="r8">139911216</Timestamp><Current dt:dt="r8…	59.94	1	right	140578325	07-25-2017	13:34:50		male	162	{LEFTARROW}	78							0	421329	421121	{LEFTARROW}	208	419994	419619	875	left8	17	5	141	mask17	0	421104	1	420904	eqm10_NoEyeNmodel1_dir	90	H	gazeCOD	GazeCoDxp	1	400	0	420603	9	420503
GazeCoD_1Model_male	22	2	26	<?xml version="1.0"?>\n<Clock xmlns:dt="urn:schemas-microsoft-com:datatypes"><Description dt:dt="string">E-Prime Primary Realtime Clock</Description><StartTime><Timestamp dt:dt="int">0</Timestamp><DateUtc dt:dt="string">2017-07-25T11:34:50Z</DateUtc></StartTime><FrequencyChanges><FrequencyChange><Frequency dt:dt="r8">3328125</Frequency><Timestamp dt:dt="r8">139911216</Timestamp><Current dt:dt="r8…	59.94	1	right	140578325	07-25-2017	13:34:50		male	163	{LEFTARROW}	49							0	422985	422889	{DOWNARROW}	96	421771	421354	917	left1,6	24	5	142	mask24	0	422872	0	422672	eqm10_NoEyeNmodel1_dir	90	HV	gazeCOD	GazeCoDxp	0	400	0	422372	1	422272
GazeCoD_1Model_male	22	2	26	<?xml version="1.0"?>\n<Clock xmlns:dt="urn:schemas-microsoft-com:datatypes"><Description dt:dt="string">E-Prime Primary Realtime Clock</Description><StartTime><Timestamp dt:dt="int">0</Timestamp><DateUtc dt:dt="string">2017-07-25T11:34:50Z</DateUtc></StartTime><FrequencyChanges><FrequencyChange><Frequency dt:dt="r8">3328125</Frequency><Timestamp dt:dt="r8">139911216</Timestamp><Current dt:dt="r8…	59.94	1	right	140578325	07-25-2017	13:34:50		male	164	{RIGHTARROW}	44							0	424513	424407	{RIGHTARROW}	106	423296	423006	790	right3,2	8	5	143	mask8	0	424390	-1	424190	eqm10_NoEyeNmodel1_dir	0	V	gazeCOD	GazeCoDxp	1	400	0	423891	-5	423791
GazeCoD_1Model_male	22	2	26	<?xml version="1.0"?>\n<Clock xmlns:dt="urn:schemas-microsoft-com:datatypes"><Description dt:dt="string">E-Prime Primary Realtime Clock</Description><StartTime><Timestamp dt:dt="int">0</Timestamp><DateUtc dt:dt="string">2017-07-25T11:34:50Z</DateUtc></StartTime><FrequencyChanges><FrequencyChange><Frequency dt:dt="r8">3328125</Frequency><Timestamp dt:dt="r8">139911216</Timestamp><Current dt:dt="r8…	59.94	1	right	140578325	07-25-2017	13:34:50		male	165	{LEFTARROW}	53							0	426073	425992	{DOWNARROW}	81	424868	424524	844	left4,8	4	5	144	mask4	0	425975	0	425775	eqm10_NoEyeNmodel1_dir	0	V	gazeCOD	GazeCoDxp	0	400	0	425475	7	425375
GazeCoD_1Model_male	22	2	26	<?xml version="1.0"?>\n<Clock xmlns:dt="urn:schemas-microsoft-com:datatypes"><Description dt:dt="string">E-Prime Primary Realtime Clock</Description><StartTime><Timestamp dt:dt="int">0</Timestamp><DateUtc dt:dt="string">2017-07-25T11:34:50Z</DateUtc></StartTime><FrequencyChanges><FrequencyChange><Frequency dt:dt="r8">3328125</Frequency><Timestamp dt:dt="r8">139911216</Timestamp><Current dt:dt="r8…	59.94	1	right	140578325	07-25-2017	13:34:50		male	166	{LEFTARROW}	78							0	428273	427460	{LEFTARROW}	813	426343	426092	751	left8	6	5	145	mask6	0	427443	0	427243	eqm10_NoEyeNmodel1_dir	0	V	gazeCOD	GazeCoDxp	1	400	0	426943	0	426843
GazeCoD_1Model_male	22	2	26	<?xml version="1.0"?>\n<Clock xmlns:dt="urn:schemas-microsoft-com:datatypes"><Description dt:dt="string">E-Prime Primary Realtime Clock</Description><StartTime><Timestamp dt:dt="int">0</Timestamp><DateUtc dt:dt="string">2017-07-25T11:34:50Z</DateUtc></StartTime><FrequencyChanges><FrequencyChange><Frequency dt:dt="r8">3328125</Frequency><Timestamp dt:dt="r8">139911216</Timestamp><Current dt:dt="r8…	59.94	1	right	140578325	07-25-2017	13:34:50		male	167	{RIGHTARROW}	77							0	429769	429696	{RIGHTARROW}	73	428583	428294	789	right8	11	5	146	mask11	0	429679	0	429479	eqm10_NoEyeNmodel1_dir	0	V	gazeCOD	GazeCoDxp	1	400	0	429179	-4	429079
GazeCoD_1Model_male	22	2	26	<?xml version="1.0"?>\n<Clock xmlns:dt="urn:schemas-microsoft-com:datatypes"><Description dt:dt="string">E-Prime Primary Realtime Clock</Description><StartTime><Timestamp dt:dt="int">0</Timestamp><DateUtc dt:dt="string">2017-07-25T11:34:50Z</DateUtc></StartTime><FrequencyChanges><FrequencyChange><Frequency dt:dt="r8">3328125</Frequency><Timestamp dt:dt="r8">139911216</Timestamp><Current dt:dt="r8…	59.94	1	right	140578325	07-25-2017	13:34:50		male	168	{LEFTARROW}	55							0	432097	431297	{LEFTARROW}	800	430173	429779	894	left6,4	27	5	147	mask27	0	431281	1	431081	eqm10_NoEyeNmodel1_dir	90	HV	gazeCOD	GazeCoDxp	1	400	0	430780	7	430680
GazeCoD_1Model_male	22	2	26	<?xml version="1.0"?>\n<Clock xmlns:dt="urn:schemas-microsoft-com:datatypes"><Description dt:dt="string">E-Prime Primary Realtime Clock</Description><StartTime><Timestamp dt:dt="int">0</Timestamp><DateUtc dt:dt="string">2017-07-25T11:34:50Z</DateUtc></StartTime><FrequencyChanges><FrequencyChange><Frequency dt:dt="r8">3328125</Frequency><Timestamp dt:dt="r8">139911216</Timestamp><Current dt:dt="r8…	59.94	1	right	140578325	07-25-2017	13:34:50		male	169	{LEFTARROW}	53							0	433705	433566	{LEFTARROW}	139	432441	432115	826	left4,8	26	5	148	mask26	0	433550	1	433350	eqm10_NoEyeNmodel1_dir	90	HV	gazeCOD	GazeCoDxp	1	400	0	433049	8	432949
GazeCoD_1Model_male	22	2	26	<?xml version="1.0"?>\n<Clock xmlns:dt="urn:schemas-microsoft-com:datatypes"><Description dt:dt="string">E-Prime Primary Realtime Clock</Description><StartTime><Timestamp dt:dt="int">0</Timestamp><DateUtc dt:dt="string">2017-07-25T11:34:50Z</DateUtc></StartTime><FrequencyChanges><FrequencyChange><Frequency dt:dt="r8">3328125</Frequency><Timestamp dt:dt="r8">139911216</Timestamp><Current dt:dt="r8…	59.94	1	right	140578325	07-25-2017	13:34:50		male	170	{RIGHTARROW}	42							0	435273	435251	{RIGHTARROW}	22	434127	433717	910	right4,8	9	5	149	mask9	0	435235	1	435035	eqm10_NoEyeNmodel1_dir	0	V	gazeCOD	GazeCoDxp	1	400	0	434734	7	434634
GazeCoD_1Model_male	22	2	26	<?xml version="1.0"?>\n<Clock xmlns:dt="urn:schemas-microsoft-com:datatypes"><Description dt:dt="string">E-Prime Primary Realtime Clock</Description><StartTime><Timestamp dt:dt="int">0</Timestamp><DateUtc dt:dt="string">2017-07-25T11:34:50Z</DateUtc></StartTime><FrequencyChanges><FrequencyChange><Frequency dt:dt="r8">3328125</Frequency><Timestamp dt:dt="r8">139911216</Timestamp><Current dt:dt="r8…	59.94	1	right	140578325	07-25-2017	13:34:50		male	171	{RIGHTARROW}	46							0	436961	436820	{DOWNARROW}	141	435694	435285	909	right1,6	18	5	150	mask18	0	436803	1	436603	eqm10_NoEyeNmodel1_dir	90	H	gazeCOD	GazeCoDxp	0	400	0	436302	8	436202
GazeCoD_1Model_male	22	2	26	<?xml version="1.0"?>\n<Clock xmlns:dt="urn:schemas-microsoft-com:datatypes"><Description dt:dt="string">E-Prime Primary Realtime Clock</Description><StartTime><Timestamp dt:dt="int">0</Timestamp><DateUtc dt:dt="string">2017-07-25T11:34:50Z</DateUtc></StartTime><FrequencyChanges><FrequencyChange><Frequency dt:dt="r8">3328125</Frequency><Timestamp dt:dt="r8">139911216</Timestamp><Current dt:dt="r8…	59.94	1	right	140578325	07-25-2017	13:34:50		male	172	{RIGHTARROW}	46							0	438489	438438	{DOWNARROW}	51	437314	436987	827	right1,6	7	5	151	mask7	0	438421	0	438221	eqm10_NoEyeNmodel1_dir	0	V	gazeCOD	GazeCoDxp	0	400	0	437921	7	437821
GazeCoD_1Model_male	22	2	26	<?xml version="1.0"?>\n<Clock xmlns:dt="urn:schemas-microsoft-com:datatypes"><Description dt:dt="string">E-Prime Primary Realtime Clock</Description><StartTime><Timestamp dt:dt="int">0</Timestamp><DateUtc dt:dt="string">2017-07-25T11:34:50Z</DateUtc></StartTime><FrequencyChanges><FrequencyChange><Frequency dt:dt="r8">3328125</Frequency><Timestamp dt:dt="r8">139911216</Timestamp><Current dt:dt="r8…	59.94	1	right	140578325	07-25-2017	13:34:50		male	173	{RIGHTARROW}	77							0	441433	439890	{RIGHTARROW}	1543	438766	438505	761	right8	22	5	152	mask22	0	439873	1	439673	eqm10_NoEyeNmodel1_dir	90	H	gazeCOD	GazeCoDxp	1	400	0	439372	6	439272
GazeCoD_1Model_male	22	2	26	<?xml version="1.0"?>\n<Clock xmlns:dt="urn:schemas-microsoft-com:datatypes"><Description dt:dt="string">E-Prime Primary Realtime Clock</Description><StartTime><Timestamp dt:dt="int">0</Timestamp><DateUtc dt:dt="string">2017-07-25T11:34:50Z</DateUtc></StartTime><FrequencyChanges><FrequencyChange><Frequency dt:dt="r8">3328125</Frequency><Timestamp dt:dt="r8">139911216</Timestamp><Current dt:dt="r8…	59.94	1	right	140578325	07-25-2017	13:34:50		male	174	{LEFTARROW}	53							0	443089	442993	{LEFTARROW}	96	441880	441458	922	left4,8	15	5	153	mask15	0	442976	1	442776	eqm10_NoEyeNmodel1_dir	90	H	gazeCOD	GazeCoDxp	1	400	0	442475	-5	442375
GazeCoD_1Model_male	22	2	26	<?xml version="1.0"?>\n<Clock xmlns:dt="urn:schemas-microsoft-com:datatypes"><Description dt:dt="string">E-Prime Primary Realtime Clock</Description><StartTime><Timestamp dt:dt="int">0</Timestamp><DateUtc dt:dt="string">2017-07-25T11:34:50Z</DateUtc></StartTime><FrequencyChanges><FrequencyChange><Frequency dt:dt="r8">3328125</Frequency><Timestamp dt:dt="r8">139911216</Timestamp><Current dt:dt="r8…	59.94	1	right	140578325	07-25-2017	13:34:50		male	175	{RIGHTARROW}	40							0	444625	444477	{RIGHTARROW}	148	443360	443109	751	right6,4	10	5	154	mask10	0	444461	1	444261	eqm10_NoEyeNmodel1_dir	0	V	gazeCOD	GazeCoDxp	1	400	0	443960	0	443860
GazeCoD_1Model_male	22	2	26	<?xml version="1.0"?>\n<Clock xmlns:dt="urn:schemas-microsoft-com:datatypes"><Description dt:dt="string">E-Prime Primary Realtime Clock</Description><StartTime><Timestamp dt:dt="int">0</Timestamp><DateUtc dt:dt="string">2017-07-25T11:34:50Z</DateUtc></StartTime><FrequencyChanges><FrequencyChange><Frequency dt:dt="r8">3328125</Frequency><Timestamp dt:dt="r8">139911216</Timestamp><Current dt:dt="r8…	59.94	1	right	140578325	07-25-2017	13:34:50		male	176	{DOWNARROW}	79							0	446337	446263	{DOWNARROW}	74	445144	444644	1000	DG0	23	5	155	mask23	0	446246	1	446046	eqm10_NoEyeNmodel1_dir	90	HV	gazeCOD	GazeCoDxp	1	400	0	445745	1	445645
GazeCoD_1Model_male	22	2	26	<?xml version="1.0"?>\n<Clock xmlns:dt="urn:schemas-microsoft-com:datatypes"><Description dt:dt="string">E-Prime Primary Realtime Clock</Description><StartTime><Timestamp dt:dt="int">0</Timestamp><DateUtc dt:dt="string">2017-07-25T11:34:50Z</DateUtc></StartTime><FrequencyChanges><FrequencyChange><Frequency dt:dt="r8">3328125</Frequency><Timestamp dt:dt="r8">139911216</Timestamp><Current dt:dt="r8…	59.94	1	right	140578325	07-25-2017	13:34:50		male	177	{LEFTARROW}	51							0	447873	447731	{DOWNARROW}	142	446615	446363	752	left3,2	14	5	156	mask14	0	447714	1	447514	eqm10_NoEyeNmodel1_dir	90	H	gazeCOD	GazeCoDxp	0	400	0	447213	-2	447113
GazeCoD_1Model_male	22	2	26	<?xml version="1.0"?>\n<Clock xmlns:dt="urn:schemas-microsoft-com:datatypes"><Description dt:dt="string">E-Prime Primary Realtime Clock</Description><StartTime><Timestamp dt:dt="int">0</Timestamp><DateUtc dt:dt="string">2017-07-25T11:34:50Z</DateUtc></StartTime><FrequencyChanges><FrequencyChange><Frequency dt:dt="r8">3328125</Frequency><Timestamp dt:dt="r8">139911216</Timestamp><Current dt:dt="r8…	59.94	1	right	140578325	07-25-2017	13:34:50		male	178	{LEFTARROW}	49							0	451129	449449	{DOWNARROW}	1680	448334	447898	936	left1,6	2	5	157	mask2	0	449432	0	449232	eqm10_NoEyeNmodel1_dir	0	V	gazeCOD	GazeCoDxp	0	400	0	448932	-2	448832
GazeCoD_1Model_male	22	2	26	<?xml version="1.0"?>\n<Clock xmlns:dt="urn:schemas-microsoft-com:datatypes"><Description dt:dt="string">E-Prime Primary Realtime Clock</Description><StartTime><Timestamp dt:dt="int">0</Timestamp><DateUtc dt:dt="string">2017-07-25T11:34:50Z</DateUtc></StartTime><FrequencyChanges><FrequencyChange><Frequency dt:dt="r8">3328125</Frequency><Timestamp dt:dt="r8">139911216</Timestamp><Current dt:dt="r8…	59.94	1	right	140578325	07-25-2017	13:34:50		male	179	{RIGHTARROW}	40							0	453937	452569	{RIGHTARROW}	1368	451444	451151	793	right6,4	21	5	158	mask21	0	452552	0	452352	eqm10_NoEyeNmodel1_dir	90	H	gazeCOD	GazeCoDxp	1	400	0	452052	8	451952
GazeCoD_1Model_male	22	2	26	<?xml version="1.0"?>\n<Clock xmlns:dt="urn:schemas-microsoft-com:datatypes"><Description dt:dt="string">E-Prime Primary Realtime Clock</Description><StartTime><Timestamp dt:dt="int">0</Timestamp><DateUtc dt:dt="string">2017-07-25T11:34:50Z</DateUtc></StartTime><FrequencyChanges><FrequencyChange><Frequency dt:dt="r8">3328125</Frequency><Timestamp dt:dt="r8">139911216</Timestamp><Current dt:dt="r8…	59.94	1	right	140578325	07-25-2017	13:34:50		male	180	{RIGHTARROW}	42							0	455753	455439	{RIGHTARROW}	314	454322	453954	868	right4,8	31	5	159	mask31	0	455422	1	455222	eqm10_NoEyeNmodel1_dir	90	HV	gazeCOD	GazeCoDxp	1	400	0	454921	-1	454821
GazeCoD_1Model_male	22	2	26	<?xml version="1.0"?>\n<Clock xmlns:dt="urn:schemas-microsoft-com:datatypes"><Description dt:dt="string">E-Prime Primary Realtime Clock</Description><StartTime><Timestamp dt:dt="int">0</Timestamp><DateUtc dt:dt="string">2017-07-25T11:34:50Z</DateUtc></StartTime><FrequencyChanges><FrequencyChange><Frequency dt:dt="r8">3328125</Frequency><Timestamp dt:dt="r8">139911216</Timestamp><Current dt:dt="r8…	59.94	1	right	140578325	07-25-2017	13:34:50		male	181	{RIGHTARROW}	46							0	457593	457240	{DOWNARROW}	353	456126	455772	854	right1,6	29	5	160	mask29	0	457223	0	457023	eqm10_NoEyeNmodel1_dir	90	HV	gazeCOD	GazeCoDxp	0	400	0	456723	-3	456623
GazeCoD_1Model_male	22	2	26	<?xml version="1.0"?>\n<Clock xmlns:dt="urn:schemas-microsoft-com:datatypes"><Description dt:dt="string">E-Prime Primary Realtime Clock</Description><StartTime><Timestamp dt:dt="int">0</Timestamp><DateUtc dt:dt="string">2017-07-25T11:34:50Z</DateUtc></StartTime><FrequencyChanges><FrequencyChange><Frequency dt:dt="r8">3328125</Frequency><Timestamp dt:dt="r8">139911216</Timestamp><Current dt:dt="r8…	59.94	1	right	140578325	07-25-2017	13:34:50		male	182	{DOWNARROW}	79							0	459497	459192	{DOWNARROW}	305	458078	457607	971	DG0	1	5	161	mask1	0	459175	0	458975	eqm10_NoEyeNmodel1_dir	0	V	gazeCOD	GazeCoDxp	1	400	0	458675	-3	458575
GazeCoD_1Model_male	22	2	26	<?xml version="1.0"?>\n<Clock xmlns:dt="urn:schemas-microsoft-com:datatypes"><Description dt:dt="string">E-Prime Primary Realtime Clock</Description><StartTime><Timestamp dt:dt="int">0</Timestamp><DateUtc dt:dt="string">2017-07-25T11:34:50Z</DateUtc></StartTime><FrequencyChanges><FrequencyChange><Frequency dt:dt="r8">3328125</Frequency><Timestamp dt:dt="r8">139911216</Timestamp><Current dt:dt="r8…	59.94	1	right	140578325	07-25-2017	13:34:50		male	183	{LEFTARROW}	51							0	461297	460977	{DOWNARROW}	320	459850	459509	841	left3,2	25	5	162	mask25	0	460961	1	460761	eqm10_NoEyeNmodel1_dir	90	HV	gazeCOD	GazeCoDxp	0	400	0	460460	10	460360
GazeCoD_1Model_male	22	2	26	<?xml version="1.0"?>\n<Clock xmlns:dt="urn:schemas-microsoft-com:datatypes"><Description dt:dt="string">E-Prime Primary Realtime Clock</Description><StartTime><Timestamp dt:dt="int">0</Timestamp><DateUtc dt:dt="string">2017-07-25T11:34:50Z</DateUtc></StartTime><FrequencyChanges><FrequencyChange><Frequency dt:dt="r8">3328125</Frequency><Timestamp dt:dt="r8">139911216</Timestamp><Current dt:dt="r8…	59.94	1	right	140578325	07-25-2017	13:34:50		male	184	{LEFTARROW}	49							0	463073	462829	{DOWNARROW}	244	461717	461311	906	left1,6	13	5	163	mask13	0	462812	0	462612	eqm10_NoEyeNmodel1_dir	90	H	gazeCOD	GazeCoDxp	0	400	0	462312	-5	462212
GazeCoD_1Model_male	22	2	26	<?xml version="1.0"?>\n<Clock xmlns:dt="urn:schemas-microsoft-com:datatypes"><Description dt:dt="string">E-Prime Primary Realtime Clock</Description><StartTime><Timestamp dt:dt="int">0</Timestamp><DateUtc dt:dt="string">2017-07-25T11:34:50Z</DateUtc></StartTime><FrequencyChanges><FrequencyChange><Frequency dt:dt="r8">3328125</Frequency><Timestamp dt:dt="r8">139911216</Timestamp><Current dt:dt="r8…	59.94	1	right	140578325	07-25-2017	13:34:50		male	185	{RIGHTARROW}	77							0	465425	464631	{RIGHTARROW}	794	463518	463096	922	right8	33	5	164	mask33	0	464614	0	464414	eqm10_NoEyeNmodel1_dir	90	HV	gazeCOD	GazeCoDxp	1	400	0	464114	-4	464014
GazeCoD_1Model_male	22	2	26	<?xml version="1.0"?>\n<Clock xmlns:dt="urn:schemas-microsoft-com:datatypes"><Description dt:dt="string">E-Prime Primary Realtime Clock</Description><StartTime><Timestamp dt:dt="int">0</Timestamp><DateUtc dt:dt="string">2017-07-25T11:34:50Z</DateUtc></StartTime><FrequencyChanges><FrequencyChange><Frequency dt:dt="r8">3328125</Frequency><Timestamp dt:dt="r8">139911216</Timestamp><Current dt:dt="r8…	59.94	1	right	140578325	07-25-2017	13:34:50		male	186	{RIGHTARROW}	42							0	467289	466917	{RIGHTARROW}	372	465798	465449	849	right4,8	20	5	165	mask20	0	466900	0	466700	eqm10_NoEyeNmodel1_dir	90	H	gazeCOD	GazeCoDxp	1	400	0	466400	2	466300
GazeCoD_1Model_male	22	2	26	<?xml version="1.0"?>\n<Clock xmlns:dt="urn:schemas-microsoft-com:datatypes"><Description dt:dt="string">E-Prime Primary Realtime Clock</Description><StartTime><Timestamp dt:dt="int">0</Timestamp><DateUtc dt:dt="string">2017-07-25T11:34:50Z</DateUtc></StartTime><FrequencyChanges><FrequencyChange><Frequency dt:dt="r8">3328125</Frequency><Timestamp dt:dt="r8">139911216</Timestamp><Current dt:dt="r8…	59.94	1	right	140578325	07-25-2017	13:34:50		male	187	{LEFTARROW}	55							0	473417	473240	{LEFTARROW}	177	472113	471655	958	left6,4	16	6	166	mask16	0	473223	0	473023	eqm10_NoEyeNmodel1_dir	90	H	gazeCOD	GazeCoDxp	1	400	0	472723	10	472623
GazeCoD_1Model_male	22	2	26	<?xml version="1.0"?>\n<Clock xmlns:dt="urn:schemas-microsoft-com:datatypes"><Description dt:dt="string">E-Prime Primary Realtime Clock</Description><StartTime><Timestamp dt:dt="int">0</Timestamp><DateUtc dt:dt="string">2017-07-25T11:34:50Z</DateUtc></StartTime><FrequencyChanges><FrequencyChange><Frequency dt:dt="r8">3328125</Frequency><Timestamp dt:dt="r8">139911216</Timestamp><Current dt:dt="r8…	59.94	1	right	140578325	07-25-2017	13:34:50		male	188	{RIGHTARROW}	40							0	475217	474875	{RIGHTARROW}	342	473748	473440	808	right6,4	10	6	167	mask10	0	474858	0	474658	eqm10_NoEyeNmodel1_dir	0	V	gazeCOD	GazeCoDxp	1	400	0	474358	10	474258
GazeCoD_1Model_male	22	2	26	<?xml version="1.0"?>\n<Clock xmlns:dt="urn:schemas-microsoft-com:datatypes"><Description dt:dt="string">E-Prime Primary Realtime Clock</Description><StartTime><Timestamp dt:dt="int">0</Timestamp><DateUtc dt:dt="string">2017-07-25T11:34:50Z</DateUtc></StartTime><FrequencyChanges><FrequencyChange><Frequency dt:dt="r8">3328125</Frequency><Timestamp dt:dt="r8">139911216</Timestamp><Current dt:dt="r8…	59.94	1	right	140578325	07-25-2017	13:34:50		male	189	{LEFTARROW}	53							0	476769	476727	{DOWNARROW}	42	475601	475242	859	left4,8	15	6	168	mask15	0	476710	1	476510	eqm10_NoEyeNmodel1_dir	90	H	gazeCOD	GazeCoDxp	0	400	0	476209	8	476109
GazeCoD_1Model_male	22	2	26	<?xml version="1.0"?>\n<Clock xmlns:dt="urn:schemas-microsoft-com:datatypes"><Description dt:dt="string">E-Prime Primary Realtime Clock</Description><StartTime><Timestamp dt:dt="int">0</Timestamp><DateUtc dt:dt="string">2017-07-25T11:34:50Z</DateUtc></StartTime><FrequencyChanges><FrequencyChange><Frequency dt:dt="r8">3328125</Frequency><Timestamp dt:dt="r8">139911216</Timestamp><Current dt:dt="r8…	59.94	1	right	140578325	07-25-2017	13:34:50		male	190	{LEFTARROW}	49							0	478425	478328	{DOWNARROW}	97	477210	476793	917	left1,6	2	6	169	mask2	0	478311	0	478111	eqm10_NoEyeNmodel1_dir	0	V	gazeCOD	GazeCoDxp	0	400	0	477811	1	477711
GazeCoD_1Model_male	22	2	26	<?xml version="1.0"?>\n<Clock xmlns:dt="urn:schemas-microsoft-com:datatypes"><Description dt:dt="string">E-Prime Primary Realtime Clock</Description><StartTime><Timestamp dt:dt="int">0</Timestamp><DateUtc dt:dt="string">2017-07-25T11:34:50Z</DateUtc></StartTime><FrequencyChanges><FrequencyChange><Frequency dt:dt="r8">3328125</Frequency><Timestamp dt:dt="r8">139911216</Timestamp><Current dt:dt="r8…	59.94	1	right	140578325	07-25-2017	13:34:50		male	191	{RIGHTARROW}	42							0	480817	479847	{RIGHTARROW}	970	478735	478445	790	right4,8	31	6	170	mask31	0	479830	0	479630	eqm10_NoEyeNmodel1_dir	90	HV	gazeCOD	GazeCoDxp	1	400	0	479330	-5	479230
GazeCoD_1Model_male	22	2	26	<?xml version="1.0"?>\n<Clock xmlns:dt="urn:schemas-microsoft-com:datatypes"><Description dt:dt="string">E-Prime Primary Realtime Clock</Description><StartTime><Timestamp dt:dt="int">0</Timestamp><DateUtc dt:dt="string">2017-07-25T11:34:50Z</DateUtc></StartTime><FrequencyChanges><FrequencyChange><Frequency dt:dt="r8">3328125</Frequency><Timestamp dt:dt="r8">139911216</Timestamp><Current dt:dt="r8…	59.94	1	right	140578325	07-25-2017	13:34:50		male	192	{RIGHTARROW}	77							0	482441	482399	{RIGHTARROW}	42	481275	480831	944	right8	33	6	171	mask33	0	482382	0	482182	eqm10_NoEyeNmodel1_dir	90	HV	gazeCOD	GazeCoDxp	1	400	0	481882	7	481782
GazeCoD_1Model_male	22	2	26	<?xml version="1.0"?>\n<Clock xmlns:dt="urn:schemas-microsoft-com:datatypes"><Description dt:dt="string">E-Prime Primary Realtime Clock</Description><StartTime><Timestamp dt:dt="int">0</Timestamp><DateUtc dt:dt="string">2017-07-25T11:34:50Z</DateUtc></StartTime><FrequencyChanges><FrequencyChange><Frequency dt:dt="r8">3328125</Frequency><Timestamp dt:dt="r8">139911216</Timestamp><Current dt:dt="r8…	59.94	1	right	140578325	07-25-2017	13:34:50		male	193	{LEFTARROW}	78							0	484305	483867	{LEFTARROW}	438	482752	482466	786	left8	17	6	172	mask17	0	483850	0	483650	eqm10_NoEyeNmodel1_dir	90	H	gazeCOD	GazeCoDxp	1	400	0	483350	-2	483250
GazeCoD_1Model_male	22	2	26	<?xml version="1.0"?>\n<Clock xmlns:dt="urn:schemas-microsoft-com:datatypes"><Description dt:dt="string">E-Prime Primary Realtime Clock</Description><StartTime><Timestamp dt:dt="int">0</Timestamp><DateUtc dt:dt="string">2017-07-25T11:34:50Z</DateUtc></StartTime><FrequencyChanges><FrequencyChange><Frequency dt:dt="r8">3328125</Frequency><Timestamp dt:dt="r8">139911216</Timestamp><Current dt:dt="r8…	59.94	1	right	140578325	07-25-2017	13:34:50		male	194	{RIGHTARROW}	77							0	485849	485819	{RIGHTARROW}	30	484701	484318	883	right8	22	6	173	mask22	0	485802	0	485602	eqm10_NoEyeNmodel1_dir	90	H	gazeCOD	GazeCoDxp	1	400	0	485302	1	485202
GazeCoD_1Model_male	22	2	26	<?xml version="1.0"?>\n<Clock xmlns:dt="urn:schemas-microsoft-com:datatypes"><Description dt:dt="string">E-Prime Primary Realtime Clock</Description><StartTime><Timestamp dt:dt="int">0</Timestamp><DateUtc dt:dt="string">2017-07-25T11:34:50Z</DateUtc></StartTime><FrequencyChanges><FrequencyChange><Frequency dt:dt="r8">3328125</Frequency><Timestamp dt:dt="r8">139911216</Timestamp><Current dt:dt="r8…	59.94	1	right	140578325	07-25-2017	13:34:50		male	195	{RIGHTARROW}	44							0	487753	487421	{RIGHTARROW}	332	486299	485869	930	right3,2	19	6	174	mask19	0	487404	0	487204	eqm10_NoEyeNmodel1_dir	90	H	gazeCOD	GazeCoDxp	1	400	0	486904	5	486804
GazeCoD_1Model_male	22	2	26	<?xml version="1.0"?>\n<Clock xmlns:dt="urn:schemas-microsoft-com:datatypes"><Description dt:dt="string">E-Prime Primary Realtime Clock</Description><StartTime><Timestamp dt:dt="int">0</Timestamp><DateUtc dt:dt="string">2017-07-25T11:34:50Z</DateUtc></StartTime><FrequencyChanges><FrequencyChange><Frequency dt:dt="r8">3328125</Frequency><Timestamp dt:dt="r8">139911216</Timestamp><Current dt:dt="r8…	59.94	1	right	140578325	07-25-2017	13:34:50		male	196	{RIGHTARROW}	40							0	489329	489239	{RIGHTARROW}	90	488117	487771	846	right6,4	32	6	175	mask32	0	489222	0	489022	eqm10_NoEyeNmodel1_dir	90	HV	gazeCOD	GazeCoDxp	1	400	0	488722	5	488622
GazeCoD_1Model_male	22	2	26	<?xml version="1.0"?>\n<Clock xmlns:dt="urn:schemas-microsoft-com:datatypes"><Description dt:dt="string">E-Prime Primary Realtime Clock</Description><StartTime><Timestamp dt:dt="int">0</Timestamp><DateUtc dt:dt="string">2017-07-25T11:34:50Z</DateUtc></StartTime><FrequencyChanges><FrequencyChange><Frequency dt:dt="r8">3328125</Frequency><Timestamp dt:dt="r8">139911216</Timestamp><Current dt:dt="r8…	59.94	1	right	140578325	07-25-2017	13:34:50		male	197	{LEFTARROW}	53							0	491505	490858	{DOWNARROW}	647	489730	489339	891	left4,8	4	6	176	mask4	0	490841	1	490641	eqm10_NoEyeNmodel1_dir	0	V	gazeCOD	GazeCoDxp	0	400	0	490340	10	490240
GazeCoD_1Model_male	22	2	26	<?xml version="1.0"?>\n<Clock xmlns:dt="urn:schemas-microsoft-com:datatypes"><Description dt:dt="string">E-Prime Primary Realtime Clock</Description><StartTime><Timestamp dt:dt="int">0</Timestamp><DateUtc dt:dt="string">2017-07-25T11:34:50Z</DateUtc></StartTime><FrequencyChanges><FrequencyChange><Frequency dt:dt="r8">3328125</Frequency><Timestamp dt:dt="r8">139911216</Timestamp><Current dt:dt="r8…	59.94	1	right	140578325	07-25-2017	13:34:50		male	198	{RIGHTARROW}	46							0	493305	492976	{DOWNARROW}	329	491860	491525	835	right1,6	18	6	177	mask18	0	492960	1	492760	eqm10_NoEyeNmodel1_dir	90	H	gazeCOD	GazeCoDxp	0	400	0	492459	-1	492359
GazeCoD_1Model_male	22	2	26	<?xml version="1.0"?>\n<Clock xmlns:dt="urn:schemas-microsoft-com:datatypes"><Description dt:dt="string">E-Prime Primary Realtime Clock</Description><StartTime><Timestamp dt:dt="int">0</Timestamp><DateUtc dt:dt="string">2017-07-25T11:34:50Z</DateUtc></StartTime><FrequencyChanges><FrequencyChange><Frequency dt:dt="r8">3328125</Frequency><Timestamp dt:dt="r8">139911216</Timestamp><Current dt:dt="r8…	59.94	1	right	140578325	07-25-2017	13:34:50		male	199	{RIGHTARROW}	44							0	495321	494895	{DOWNARROW}	426	493783	493327	956	right3,2	8	6	178	mask8	0	494878	0	494678	eqm10_NoEyeNmodel1_dir	0	V	gazeCOD	GazeCoDxp	0	400	0	494378	-5	494278
GazeCoD_1Model_male	22	2	26	<?xml version="1.0"?>\n<Clock xmlns:dt="urn:schemas-microsoft-com:datatypes"><Description dt:dt="string">E-Prime Primary Realtime Clock</Description><StartTime><Timestamp dt:dt="int">0</Timestamp><DateUtc dt:dt="string">2017-07-25T11:34:50Z</DateUtc></StartTime><FrequencyChanges><FrequencyChange><Frequency dt:dt="r8">3328125</Frequency><Timestamp dt:dt="r8">139911216</Timestamp><Current dt:dt="r8…	59.94	1	right	140578325	07-25-2017	13:34:50		male	200	{LEFTARROW}	53							0	497281	496864	{LEFTARROW}	417	495737	495346	891	left4,8	26	6	179	mask26	0	496847	1	496647	eqm10_NoEyeNmodel1_dir	90	HV	gazeCOD	GazeCoDxp	1	400	0	496346	9	496246
GazeCoD_1Model_male	22	2	26	<?xml version="1.0"?>\n<Clock xmlns:dt="urn:schemas-microsoft-com:datatypes"><Description dt:dt="string">E-Prime Primary Realtime Clock</Description><StartTime><Timestamp dt:dt="int">0</Timestamp><DateUtc dt:dt="string">2017-07-25T11:34:50Z</DateUtc></StartTime><FrequencyChanges><FrequencyChange><Frequency dt:dt="r8">3328125</Frequency><Timestamp dt:dt="r8">139911216</Timestamp><Current dt:dt="r8…	59.94	1	right	140578325	07-25-2017	13:34:50		male	201	{RIGHTARROW}	42							0	499145	498732	{RIGHTARROW}	413	497607	497297	810	right4,8	20	6	180	mask20	0	498715	0	498515	eqm10_NoEyeNmodel1_dir	90	H	gazeCOD	GazeCoDxp	1	400	0	498215	8	498115
GazeCoD_1Model_male	22	2	26	<?xml version="1.0"?>\n<Clock xmlns:dt="urn:schemas-microsoft-com:datatypes"><Description dt:dt="string">E-Prime Primary Realtime Clock</Description><StartTime><Timestamp dt:dt="int">0</Timestamp><DateUtc dt:dt="string">2017-07-25T11:34:50Z</DateUtc></StartTime><FrequencyChanges><FrequencyChange><Frequency dt:dt="r8">3328125</Frequency><Timestamp dt:dt="r8">139911216</Timestamp><Current dt:dt="r8…	59.94	1	right	140578325	07-25-2017	13:34:50		male	202	{LEFTARROW}	78							0	501241	500718	{LEFTARROW}	523	499594	499166	928	left8	28	6	181	mask28	0	500701	1	500501	eqm10_NoEyeNmodel1_dir	90	HV	gazeCOD	GazeCoDxp	1	400	0	500200	6	500100
GazeCoD_1Model_male	22	2	26	<?xml version="1.0"?>\n<Clock xmlns:dt="urn:schemas-microsoft-com:datatypes"><Description dt:dt="string">E-Prime Primary Realtime Clock</Description><StartTime><Timestamp dt:dt="int">0</Timestamp><DateUtc dt:dt="string">2017-07-25T11:34:50Z</DateUtc></StartTime><FrequencyChanges><FrequencyChange><Frequency dt:dt="r8">3328125</Frequency><Timestamp dt:dt="r8">139911216</Timestamp><Current dt:dt="r8…	59.94	1	right	140578325	07-25-2017	13:34:50		male	203	{RIGHTARROW}	46							0	503033	502736	{DOWNARROW}	297	501625	501251	874	right1,6	29	6	182	mask29	0	502719	-1	502519	eqm10_NoEyeNmodel1_dir	90	HV	gazeCOD	GazeCoDxp	0	400	0	502220	-5	502120
GazeCoD_1Model_male	22	2	26	<?xml version="1.0"?>\n<Clock xmlns:dt="urn:schemas-microsoft-com:datatypes"><Description dt:dt="string">E-Prime Primary Realtime Clock</Description><StartTime><Timestamp dt:dt="int">0</Timestamp><DateUtc dt:dt="string">2017-07-25T11:34:50Z</DateUtc></StartTime><FrequencyChanges><FrequencyChange><Frequency dt:dt="r8">3328125</Frequency><Timestamp dt:dt="r8">139911216</Timestamp><Current dt:dt="r8…	59.94	1	right	140578325	07-25-2017	13:34:50		male	204	{LEFTARROW}	49							0	504713	504605	{DOWNARROW}	108	503488	503053	935	left1,6	24	6	183	mask24	0	504588	0	504388	eqm10_NoEyeNmodel1_dir	90	HV	gazeCOD	GazeCoDxp	0	400	0	504088	0	503988
GazeCoD_1Model_male	22	2	26	<?xml version="1.0"?>\n<Clock xmlns:dt="urn:schemas-microsoft-com:datatypes"><Description dt:dt="string">E-Prime Primary Realtime Clock</Description><StartTime><Timestamp dt:dt="int">0</Timestamp><DateUtc dt:dt="string">2017-07-25T11:34:50Z</DateUtc></StartTime><FrequencyChanges><FrequencyChange><Frequency dt:dt="r8">3328125</Frequency><Timestamp dt:dt="r8">139911216</Timestamp><Current dt:dt="r8…	59.94	1	right	140578325	07-25-2017	13:34:50		male	205	{LEFTARROW}	78							0	506457	506257	{LEFTARROW}	200	505130	504738	892	left8	6	6	184	mask6	0	506240	1	506040	eqm10_NoEyeNmodel1_dir	0	V	gazeCOD	GazeCoDxp	1	400	0	505739	9	505639
GazeCoD_1Model_male	22	2	26	<?xml version="1.0"?>\n<Clock xmlns:dt="urn:schemas-microsoft-com:datatypes"><Description dt:dt="string">E-Prime Primary Realtime Clock</Description><StartTime><Timestamp dt:dt="int">0</Timestamp><DateUtc dt:dt="string">2017-07-25T11:34:50Z</DateUtc></StartTime><FrequencyChanges><FrequencyChange><Frequency dt:dt="r8">3328125</Frequency><Timestamp dt:dt="r8">139911216</Timestamp><Current dt:dt="r8…	59.94	1	right	140578325	07-25-2017	13:34:50		male	206	{DOWNARROW}	79							0	508257	507992	{DOWNARROW}	265	506876	506473	903	DG0	12	6	185	mask12	0	507975	1	507775	eqm10_NoEyeNmodel1_dir	90	H	gazeCOD	GazeCoDxp	1	400	0	507474	-2	507374
GazeCoD_1Model_male	22	2	26	<?xml version="1.0"?>\n<Clock xmlns:dt="urn:schemas-microsoft-com:datatypes"><Description dt:dt="string">E-Prime Primary Realtime Clock</Description><StartTime><Timestamp dt:dt="int">0</Timestamp><DateUtc dt:dt="string">2017-07-25T11:34:50Z</DateUtc></StartTime><FrequencyChanges><FrequencyChange><Frequency dt:dt="r8">3328125</Frequency><Timestamp dt:dt="r8">139911216</Timestamp><Current dt:dt="r8…	59.94	1	right	140578325	07-25-2017	13:34:50		male	207	{RIGHTARROW}	40							0	509873	509677	{RIGHTARROW}	196	508562	508275	787	right6,4	21	6	186	mask21	0	509660	1	509460	eqm10_NoEyeNmodel1_dir	90	H	gazeCOD	GazeCoDxp	1	400	0	509159	-3	509059
GazeCoD_1Model_male	22	2	26	<?xml version="1.0"?>\n<Clock xmlns:dt="urn:schemas-microsoft-com:datatypes"><Description dt:dt="string">E-Prime Primary Realtime Clock</Description><StartTime><Timestamp dt:dt="int">0</Timestamp><DateUtc dt:dt="string">2017-07-25T11:34:50Z</DateUtc></StartTime><FrequencyChanges><FrequencyChange><Frequency dt:dt="r8">3328125</Frequency><Timestamp dt:dt="r8">139911216</Timestamp><Current dt:dt="r8…	59.94	1	right	140578325	07-25-2017	13:34:50		male	208	{RIGHTARROW}	77							0	511825	511412	{RIGHTARROW}	413	510284	509894	890	right8	11	6	187	mask11	0	511395	1	511195	eqm10_NoEyeNmodel1_dir	0	V	gazeCOD	GazeCoDxp	1	400	0	510894	10	510794
GazeCoD_1Model_male	22	2	26	<?xml version="1.0"?>\n<Clock xmlns:dt="urn:schemas-microsoft-com:datatypes"><Description dt:dt="string">E-Prime Primary Realtime Clock</Description><StartTime><Timestamp dt:dt="int">0</Timestamp><DateUtc dt:dt="string">2017-07-25T11:34:50Z</DateUtc></StartTime><FrequencyChanges><FrequencyChange><Frequency dt:dt="r8">3328125</Frequency><Timestamp dt:dt="r8">139911216</Timestamp><Current dt:dt="r8…	59.94	1	right	140578325	07-25-2017	13:34:50		male	209	{RIGHTARROW}	46							0	513449	513364	{DOWNARROW}	85	512252	511846	906	right1,6	7	6	188	mask7	0	513347	0	513147	eqm10_NoEyeNmodel1_dir	0	V	gazeCOD	GazeCoDxp	0	400	0	512847	-5	512747
GazeCoD_1Model_male	22	2	26	<?xml version="1.0"?>\n<Clock xmlns:dt="urn:schemas-microsoft-com:datatypes"><Description dt:dt="string">E-Prime Primary Realtime Clock</Description><StartTime><Timestamp dt:dt="int">0</Timestamp><DateUtc dt:dt="string">2017-07-25T11:34:50Z</DateUtc></StartTime><FrequencyChanges><FrequencyChange><Frequency dt:dt="r8">3328125</Frequency><Timestamp dt:dt="r8">139911216</Timestamp><Current dt:dt="r8…	59.94	1	right	140578325	07-25-2017	13:34:50		male	210	{LEFTARROW}	49							0	515113	514982	{LEFTARROW}	131	513869	513464	905	left1,6	13	6	189	mask13	0	514965	0	514765	eqm10_NoEyeNmodel1_dir	90	H	gazeCOD	GazeCoDxp	1	400	0	514465	-4	514365
GazeCoD_1Model_male	22	2	26	<?xml version="1.0"?>\n<Clock xmlns:dt="urn:schemas-microsoft-com:datatypes"><Description dt:dt="string">E-Prime Primary Realtime Clock</Description><StartTime><Timestamp dt:dt="int">0</Timestamp><DateUtc dt:dt="string">2017-07-25T11:34:50Z</DateUtc></StartTime><FrequencyChanges><FrequencyChange><Frequency dt:dt="r8">3328125</Frequency><Timestamp dt:dt="r8">139911216</Timestamp><Current dt:dt="r8…	59.94	1	right	140578325	07-25-2017	13:34:50		male	211	{LEFTARROW}	51							0	516801	516700	{DOWNARROW}	101	515587	515132	955	left3,2	25	6	190	mask25	0	516684	1	516484	eqm10_NoEyeNmodel1_dir	90	HV	gazeCOD	GazeCoDxp	0	400	0	516183	-4	516083
GazeCoD_1Model_male	22	2	26	<?xml version="1.0"?>\n<Clock xmlns:dt="urn:schemas-microsoft-com:datatypes"><Description dt:dt="string">E-Prime Primary Realtime Clock</Description><StartTime><Timestamp dt:dt="int">0</Timestamp><DateUtc dt:dt="string">2017-07-25T11:34:50Z</DateUtc></StartTime><FrequencyChanges><FrequencyChange><Frequency dt:dt="r8">3328125</Frequency><Timestamp dt:dt="r8">139911216</Timestamp><Current dt:dt="r8…	59.94	1	right	140578325	07-25-2017	13:34:50		male	212	{RIGHTARROW}	42							0	518641	518402	{DOWNARROW}	239	517280	516817	963	right4,8	9	6	191	mask9	0	518385	0	518185	eqm10_NoEyeNmodel1_dir	0	V	gazeCOD	GazeCoDxp	0	400	0	517885	5	517785
GazeCoD_1Model_male	22	2	26	<?xml version="1.0"?>\n<Clock xmlns:dt="urn:schemas-microsoft-com:datatypes"><Description dt:dt="string">E-Prime Primary Realtime Clock</Description><StartTime><Timestamp dt:dt="int">0</Timestamp><DateUtc dt:dt="string">2017-07-25T11:34:50Z</DateUtc></StartTime><FrequencyChanges><FrequencyChange><Frequency dt:dt="r8">3328125</Frequency><Timestamp dt:dt="r8">139911216</Timestamp><Current dt:dt="r8…	59.94	1	right	140578325	07-25-2017	13:34:50		male	213	{LEFTARROW}	51							0	520329	520037	{DOWNARROW}	292	518922	518652	770	left3,2	3	6	192	mask3	0	520020	0	519820	eqm10_NoEyeNmodel1_dir	0	V	gazeCOD	GazeCoDxp	0	400	0	519520	-2	519420
GazeCoD_1Model_male	22	2	26	<?xml version="1.0"?>\n<Clock xmlns:dt="urn:schemas-microsoft-com:datatypes"><Description dt:dt="string">E-Prime Primary Realtime Clock</Description><StartTime><Timestamp dt:dt="int">0</Timestamp><DateUtc dt:dt="string">2017-07-25T11:34:50Z</DateUtc></StartTime><FrequencyChanges><FrequencyChange><Frequency dt:dt="r8">3328125</Frequency><Timestamp dt:dt="r8">139911216</Timestamp><Current dt:dt="r8…	59.94	1	right	140578325	07-25-2017	13:34:50		male	214	{DOWNARROW}	79							0	521953	521922	{DOWNARROW}	31	520807	520354	953	DG0	23	6	193	mask23	0	521905	0	521705	eqm10_NoEyeNmodel1_dir	90	HV	gazeCOD	GazeCoDxp	1	400	0	521405	-2	521305
GazeCoD_1Model_male	22	2	26	<?xml version="1.0"?>\n<Clock xmlns:dt="urn:schemas-microsoft-com:datatypes"><Description dt:dt="string">E-Prime Primary Realtime Clock</Description><StartTime><Timestamp dt:dt="int">0</Timestamp><DateUtc dt:dt="string">2017-07-25T11:34:50Z</DateUtc></StartTime><FrequencyChanges><FrequencyChange><Frequency dt:dt="r8">3328125</Frequency><Timestamp dt:dt="r8">139911216</Timestamp><Current dt:dt="r8…	59.94	1	right	140578325	07-25-2017	13:34:50		male	215	{LEFTARROW}	55							0	523601	523424	{DOWNARROW}	177	522297	521972	825	left6,4	5	6	194	mask5	0	523407	0	523207	eqm10_NoEyeNmodel1_dir	0	V	gazeCOD	GazeCoDxp	0	400	0	522907	10	522807
GazeCoD_1Model_male	22	2	26	<?xml version="1.0"?>\n<Clock xmlns:dt="urn:schemas-microsoft-com:datatypes"><Description dt:dt="string">E-Prime Primary Realtime Clock</Description><StartTime><Timestamp dt:dt="int">0</Timestamp><DateUtc dt:dt="string">2017-07-25T11:34:50Z</DateUtc></StartTime><FrequencyChanges><FrequencyChange><Frequency dt:dt="r8">3328125</Frequency><Timestamp dt:dt="r8">139911216</Timestamp><Current dt:dt="r8…	59.94	1	right	140578325	07-25-2017	13:34:50		male	216	{RIGHTARROW}	44							0	525241	525009	{RIGHTARROW}	232	523882	523624	758	right3,2	30	6	195	mask30	0	524992	0	524792	eqm10_NoEyeNmodel1_dir	90	HV	gazeCOD	GazeCoDxp	1	400	0	524492	10	524392
GazeCoD_1Model_male	22	2	26	<?xml version="1.0"?>\n<Clock xmlns:dt="urn:schemas-microsoft-com:datatypes"><Description dt:dt="string">E-Prime Primary Realtime Clock</Description><StartTime><Timestamp dt:dt="int">0</Timestamp><DateUtc dt:dt="string">2017-07-25T11:34:50Z</DateUtc></StartTime><FrequencyChanges><FrequencyChange><Frequency dt:dt="r8">3328125</Frequency><Timestamp dt:dt="r8">139911216</Timestamp><Current dt:dt="r8…	59.94	1	right	140578325	07-25-2017	13:34:50		male	217	{DOWNARROW}	79							0	526977	526844	{DOWNARROW}	133	525729	525259	970	DG0	1	6	196	mask1	0	526827	0	526627	eqm10_NoEyeNmodel1_dir	0	V	gazeCOD	GazeCoDxp	1	400	0	526327	-2	526227
GazeCoD_1Model_male	22	2	26	<?xml version="1.0"?>\n<Clock xmlns:dt="urn:schemas-microsoft-com:datatypes"><Description dt:dt="string">E-Prime Primary Realtime Clock</Description><StartTime><Timestamp dt:dt="int">0</Timestamp><DateUtc dt:dt="string">2017-07-25T11:34:50Z</DateUtc></StartTime><FrequencyChanges><FrequencyChange><Frequency dt:dt="r8">3328125</Frequency><Timestamp dt:dt="r8">139911216</Timestamp><Current dt:dt="r8…	59.94	1	right	140578325	07-25-2017	13:34:50		male	218	{LEFTARROW}	55							0	528433	528396	{LEFTARROW}	37	527275	526994	781	left6,4	27	6	197	mask27	0	528379	1	528179	eqm10_NoEyeNmodel1_dir	90	HV	gazeCOD	GazeCoDxp	1	400	0	527878	3	527778
GazeCoD_1Model_male	22	2	26	<?xml version="1.0"?>\n<Clock xmlns:dt="urn:schemas-microsoft-com:datatypes"><Description dt:dt="string">E-Prime Primary Realtime Clock</Description><StartTime><Timestamp dt:dt="int">0</Timestamp><DateUtc dt:dt="string">2017-07-25T11:34:50Z</DateUtc></StartTime><FrequencyChanges><FrequencyChange><Frequency dt:dt="r8">3328125</Frequency><Timestamp dt:dt="r8">139911216</Timestamp><Current dt:dt="r8…	59.94	1	right	140578325	07-25-2017	13:34:50		male	219	{LEFTARROW}	51							0	530233	529997	{DOWNARROW}	236	528884	528446	938	left3,2	14	6	198	mask14	0	529980	0	529780	eqm10_NoEyeNmodel1_dir	90	H	gazeCOD	GazeCoDxp	0	400	0	529480	-4	529380
GazeCoD_1Model_male	22	2	26	<?xml version="1.0"?>\n<Clock xmlns:dt="urn:schemas-microsoft-com:datatypes"><Description dt:dt="string">E-Prime Primary Realtime Clock</Description><StartTime><Timestamp dt:dt="int">0</Timestamp><DateUtc dt:dt="string">2017-07-25T11:34:50Z</DateUtc></StartTime><FrequencyChanges><FrequencyChange><Frequency dt:dt="r8">3328125</Frequency><Timestamp dt:dt="r8">139911216</Timestamp><Current dt:dt="r8…	59.94	1	right	140578325	07-25-2017	13:34:50		male	220	{LEFTARROW}	51							0	531825	531666	{DOWNARROW}	159	530550	530247	803	left3,2	3	7	199	mask3	0	531649	1	531449	eqm10_NoEyeNmodel1_dir	0	V	gazeCOD	GazeCoDxp	0	400	0	531148	-2	531048
GazeCoD_1Model_male	22	2	26	<?xml version="1.0"?>\n<Clock xmlns:dt="urn:schemas-microsoft-com:datatypes"><Description dt:dt="string">E-Prime Primary Realtime Clock</Description><StartTime><Timestamp dt:dt="int">0</Timestamp><DateUtc dt:dt="string">2017-07-25T11:34:50Z</DateUtc></StartTime><FrequencyChanges><FrequencyChange><Frequency dt:dt="r8">3328125</Frequency><Timestamp dt:dt="r8">139911216</Timestamp><Current dt:dt="r8…	59.94	1	right	140578325	07-25-2017	13:34:50		male	221	{RIGHTARROW}	44							0	533249	533234	{DOWNARROW}	15	532109	531849	760	right3,2	30	7	200	mask30	0	533217	1	533017	eqm10_NoEyeNmodel1_dir	90	HV	gazeCOD	GazeCoDxp	0	400	0	532716	7	532616
GazeCoD_1Model_male	22	2	26	<?xml version="1.0"?>\n<Clock xmlns:dt="urn:schemas-microsoft-com:datatypes"><Description dt:dt="string">E-Prime Primary Realtime Clock</Description><StartTime><Timestamp dt:dt="int">0</Timestamp><DateUtc dt:dt="string">2017-07-25T11:34:50Z</DateUtc></StartTime><FrequencyChanges><FrequencyChange><Frequency dt:dt="r8">3328125</Frequency><Timestamp dt:dt="r8">139911216</Timestamp><Current dt:dt="r8…	59.94	1	right	140578325	07-25-2017	13:34:50		male	222	{RIGHTARROW}	46							0	535033	534835	{DOWNARROW}	198	533718	533267	951	right1,6	18	7	201	mask18	0	534819	1	534619	eqm10_NoEyeNmodel1_dir	90	H	gazeCOD	GazeCoDxp	0	400	0	534318	0	534218
GazeCoD_1Model_male	22	2	26	<?xml version="1.0"?>\n<Clock xmlns:dt="urn:schemas-microsoft-com:datatypes"><Description dt:dt="string">E-Prime Primary Realtime Clock</Description><StartTime><Timestamp dt:dt="int">0</Timestamp><DateUtc dt:dt="string">2017-07-25T11:34:50Z</DateUtc></StartTime><FrequencyChanges><FrequencyChange><Frequency dt:dt="r8">3328125</Frequency><Timestamp dt:dt="r8">139911216</Timestamp><Current dt:dt="r8…	59.94	1	right	140578325	07-25-2017	13:34:50		male	223	{DOWNARROW}	79							0	538441	536520	{DOWNARROW}	1921	535407	535052	855	DG0	12	7	202	mask12	0	536504	1	536304	eqm10_NoEyeNmodel1_dir	90	H	gazeCOD	GazeCoDxp	1	400	0	536003	-4	535903
GazeCoD_1Model_male	22	2	26	<?xml version="1.0"?>\n<Clock xmlns:dt="urn:schemas-microsoft-com:datatypes"><Description dt:dt="string">E-Prime Primary Realtime Clock</Description><StartTime><Timestamp dt:dt="int">0</Timestamp><DateUtc dt:dt="string">2017-07-25T11:34:50Z</DateUtc></StartTime><FrequencyChanges><FrequencyChange><Frequency dt:dt="r8">3328125</Frequency><Timestamp dt:dt="r8">139911216</Timestamp><Current dt:dt="r8…	59.94	1	right	140578325	07-25-2017	13:34:50		male	224	{LEFTARROW}	78							0	540105	539991	{LEFTARROW}	114	538874	538456	918	left8	28	7	203	mask28	0	539974	1	539774	eqm10_NoEyeNmodel1_dir	90	HV	gazeCOD	GazeCoDxp	1	400	0	539473	-1	539373
GazeCoD_1Model_male	22	2	26	<?xml version="1.0"?>\n<Clock xmlns:dt="urn:schemas-microsoft-com:datatypes"><Description dt:dt="string">E-Prime Primary Realtime Clock</Description><StartTime><Timestamp dt:dt="int">0</Timestamp><DateUtc dt:dt="string">2017-07-25T11:34:50Z</DateUtc></StartTime><FrequencyChanges><FrequencyChange><Frequency dt:dt="r8">3328125</Frequency><Timestamp dt:dt="r8">139911216</Timestamp><Current dt:dt="r8…	59.94	1	right	140578325	07-25-2017	13:34:50		male	225	{RIGHTARROW}	42							0	541873	541676	{RIGHTARROW}	197	540549	540124	925	right4,8	20	7	204	mask20	0	541659	1	541459	eqm10_NoEyeNmodel1_dir	90	H	gazeCOD	GazeCoDxp	1	400	0	541158	9	541058
GazeCoD_1Model_male	22	2	26	<?xml version="1.0"?>\n<Clock xmlns:dt="urn:schemas-microsoft-com:datatypes"><Description dt:dt="string">E-Prime Primary Realtime Clock</Description><StartTime><Timestamp dt:dt="int">0</Timestamp><DateUtc dt:dt="string">2017-07-25T11:34:50Z</DateUtc></StartTime><FrequencyChanges><FrequencyChange><Frequency dt:dt="r8">3328125</Frequency><Timestamp dt:dt="r8">139911216</Timestamp><Current dt:dt="r8…	59.94	1	right	140578325	07-25-2017	13:34:50		male	226	{LEFTARROW}	49							0	543321	543261	{DOWNARROW}	60	542144	541893	751	left1,6	13	7	205	mask13	0	543244	1	543044	eqm10_NoEyeNmodel1_dir	90	H	gazeCOD	GazeCoDxp	0	400	0	542743	-1	542643
GazeCoD_1Model_male	22	2	26	<?xml version="1.0"?>\n<Clock xmlns:dt="urn:schemas-microsoft-com:datatypes"><Description dt:dt="string">E-Prime Primary Realtime Clock</Description><StartTime><Timestamp dt:dt="int">0</Timestamp><DateUtc dt:dt="string">2017-07-25T11:34:50Z</DateUtc></StartTime><FrequencyChanges><FrequencyChange><Frequency dt:dt="r8">3328125</Frequency><Timestamp dt:dt="r8">139911216</Timestamp><Current dt:dt="r8…	59.94	1	right	140578325	07-25-2017	13:34:50		male	227	{RIGHTARROW}	40							0	544913	544795	{RIGHTARROW}	118	543668	543344	824	right6,4	32	7	206	mask32	0	544779	1	544579	eqm10_NoEyeNmodel1_dir	90	HV	gazeCOD	GazeCoDxp	1	400	0	544278	10	544178
GazeCoD_1Model_male	22	2	26	<?xml version="1.0"?>\n<Clock xmlns:dt="urn:schemas-microsoft-com:datatypes"><Description dt:dt="string">E-Prime Primary Realtime Clock</Description><StartTime><Timestamp dt:dt="int">0</Timestamp><DateUtc dt:dt="string">2017-07-25T11:34:50Z</DateUtc></StartTime><FrequencyChanges><FrequencyChange><Frequency dt:dt="r8">3328125</Frequency><Timestamp dt:dt="r8">139911216</Timestamp><Current dt:dt="r8…	59.94	1	right	140578325	07-25-2017	13:34:50		male	228	{DOWNARROW}	79							0	546585	546347	{DOWNARROW}	238	545220	544929	791	DG0	1	7	207	mask1	0	546330	0	546130	eqm10_NoEyeNmodel1_dir	0	V	gazeCOD	GazeCoDxp	1	400	0	545830	10	545730
GazeCoD_1Model_male	22	2	26	<?xml version="1.0"?>\n<Clock xmlns:dt="urn:schemas-microsoft-com:datatypes"><Description dt:dt="string">E-Prime Primary Realtime Clock</Description><StartTime><Timestamp dt:dt="int">0</Timestamp><DateUtc dt:dt="string">2017-07-25T11:34:50Z</DateUtc></StartTime><FrequencyChanges><FrequencyChange><Frequency dt:dt="r8">3328125</Frequency><Timestamp dt:dt="r8">139911216</Timestamp><Current dt:dt="r8…	59.94	1	right	140578325	07-25-2017	13:34:50		male	229	{LEFTARROW}	53							0	548305	548049	{DOWNARROW}	256	546923	546597	826	left4,8	4	7	208	mask4	0	548032	1	547832	eqm10_NoEyeNmodel1_dir	0	V	gazeCOD	GazeCoDxp	0	400	0	547531	8	547431
GazeCoD_1Model_male	22	2	26	<?xml version="1.0"?>\n<Clock xmlns:dt="urn:schemas-microsoft-com:datatypes"><Description dt:dt="string">E-Prime Primary Realtime Clock</Description><StartTime><Timestamp dt:dt="int">0</Timestamp><DateUtc dt:dt="string">2017-07-25T11:34:50Z</DateUtc></StartTime><FrequencyChanges><FrequencyChange><Frequency dt:dt="r8">3328125</Frequency><Timestamp dt:dt="r8">139911216</Timestamp><Current dt:dt="r8…	59.94	1	right	140578325	07-25-2017	13:34:50		male	230	{LEFTARROW}	49							0	549969	549901	{DOWNARROW}	68	548773	548316	957	left1,6	2	7	209	mask2	0	549884	1	549684	eqm10_NoEyeNmodel1_dir	0	V	gazeCOD	GazeCoDxp	0	400	0	549383	10	549283
GazeCoD_1Model_male	22	2	26	<?xml version="1.0"?>\n<Clock xmlns:dt="urn:schemas-microsoft-com:datatypes"><Description dt:dt="string">E-Prime Primary Realtime Clock</Description><StartTime><Timestamp dt:dt="int">0</Timestamp><DateUtc dt:dt="string">2017-07-25T11:34:50Z</DateUtc></StartTime><FrequencyChanges><FrequencyChange><Frequency dt:dt="r8">3328125</Frequency><Timestamp dt:dt="r8">139911216</Timestamp><Current dt:dt="r8…	59.94	1	right	140578325	07-25-2017	13:34:50		male	231	{LEFTARROW}	78							0	551641	551552	{LEFTARROW}	89	550437	549984	953	left8	6	7	210	mask6	0	551535	0	551335	eqm10_NoEyeNmodel1_dir	0	V	gazeCOD	GazeCoDxp	1	400	0	551035	-2	550935
GazeCoD_1Model_male	22	2	26	<?xml version="1.0"?>\n<Clock xmlns:dt="urn:schemas-microsoft-com:datatypes"><Description dt:dt="string">E-Prime Primary Realtime Clock</Description><StartTime><Timestamp dt:dt="int">0</Timestamp><DateUtc dt:dt="string">2017-07-25T11:34:50Z</DateUtc></StartTime><FrequencyChanges><FrequencyChange><Frequency dt:dt="r8">3328125</Frequency><Timestamp dt:dt="r8">139911216</Timestamp><Current dt:dt="r8…	59.94	1	right	140578325	07-25-2017	13:34:50		male	232	{LEFTARROW}	53							0	553113	553020	{DOWNARROW}	93	551902	551652	750	left4,8	15	7	211	mask15	0	553004	1	552804	eqm10_NoEyeNmodel1_dir	90	H	gazeCOD	GazeCoDxp	0	400	0	552503	1	552403
GazeCoD_1Model_male	22	2	26	<?xml version="1.0"?>\n<Clock xmlns:dt="urn:schemas-microsoft-com:datatypes"><Description dt:dt="string">E-Prime Primary Realtime Clock</Description><StartTime><Timestamp dt:dt="int">0</Timestamp><DateUtc dt:dt="string">2017-07-25T11:34:50Z</DateUtc></StartTime><FrequencyChanges><FrequencyChange><Frequency dt:dt="r8">3328125</Frequency><Timestamp dt:dt="r8">139911216</Timestamp><Current dt:dt="r8…	59.94	1	right	140578325	07-25-2017	13:34:50		male	233	{RIGHTARROW}	40							0	554745	554722	{RIGHTARROW}	23	553601	553137	964	right6,4	10	7	212	mask10	0	554705	0	554505	eqm10_NoEyeNmodel1_dir	0	V	gazeCOD	GazeCoDxp	1	400	0	554205	4	554105
GazeCoD_1Model_male	22	2	26	<?xml version="1.0"?>\n<Clock xmlns:dt="urn:schemas-microsoft-com:datatypes"><Description dt:dt="string">E-Prime Primary Realtime Clock</Description><StartTime><Timestamp dt:dt="int">0</Timestamp><DateUtc dt:dt="string">2017-07-25T11:34:50Z</DateUtc></StartTime><FrequencyChanges><FrequencyChange><Frequency dt:dt="r8">3328125</Frequency><Timestamp dt:dt="r8">139911216</Timestamp><Current dt:dt="r8…	59.94	1	right	140578325	07-25-2017	13:34:50		male	234	{RIGHTARROW}	77							0	556313	556257	{RIGHTARROW}	56	555135	554756	879	right8	11	7	213	mask11	0	556240	0	556040	eqm10_NoEyeNmodel1_dir	0	V	gazeCOD	GazeCoDxp	1	400	0	555740	5	555640
GazeCoD_1Model_male	22	2	26	<?xml version="1.0"?>\n<Clock xmlns:dt="urn:schemas-microsoft-com:datatypes"><Description dt:dt="string">E-Prime Primary Realtime Clock</Description><StartTime><Timestamp dt:dt="int">0</Timestamp><DateUtc dt:dt="string">2017-07-25T11:34:50Z</DateUtc></StartTime><FrequencyChanges><FrequencyChange><Frequency dt:dt="r8">3328125</Frequency><Timestamp dt:dt="r8">139911216</Timestamp><Current dt:dt="r8…	59.94	1	right	140578325	07-25-2017	13:34:50		male	235	{RIGHTARROW}	46							0	559793	557759	{DOWNARROW}	2034	556631	556324	807	right1,6	7	7	214	mask7	0	557742	1	557542	eqm10_NoEyeNmodel1_dir	0	V	gazeCOD	GazeCoDxp	0	400	0	557241	10	557141
GazeCoD_1Model_male	22	2	26	<?xml version="1.0"?>\n<Clock xmlns:dt="urn:schemas-microsoft-com:datatypes"><Description dt:dt="string">E-Prime Primary Realtime Clock</Description><StartTime><Timestamp dt:dt="int">0</Timestamp><DateUtc dt:dt="string">2017-07-25T11:34:50Z</DateUtc></StartTime><FrequencyChanges><FrequencyChange><Frequency dt:dt="r8">3328125</Frequency><Timestamp dt:dt="r8">139911216</Timestamp><Current dt:dt="r8…	59.94	1	right	140578325	07-25-2017	13:34:50		male	236	{LEFTARROW}	55							0	561593	561412	{LEFTARROW}	181	560301	559811	990	left6,4	27	7	215	mask27	0	561395	-1	561195	eqm10_NoEyeNmodel1_dir	90	HV	gazeCOD	GazeCoDxp	1	400	0	560896	-5	560796
GazeCoD_1Model_male	22	2	26	<?xml version="1.0"?>\n<Clock xmlns:dt="urn:schemas-microsoft-com:datatypes"><Description dt:dt="string">E-Prime Primary Realtime Clock</Description><StartTime><Timestamp dt:dt="int">0</Timestamp><DateUtc dt:dt="string">2017-07-25T11:34:50Z</DateUtc></StartTime><FrequencyChanges><FrequencyChange><Frequency dt:dt="r8">3328125</Frequency><Timestamp dt:dt="r8">139911216</Timestamp><Current dt:dt="r8…	59.94	1	right	140578325	07-25-2017	13:34:50		male	237	{RIGHTARROW}	77							0	563329	563164	{RIGHTARROW}	165	562041	561612	929	right8	33	7	216	mask33	0	563147	0	562947	eqm10_NoEyeNmodel1_dir	90	HV	gazeCOD	GazeCoDxp	1	400	0	562647	6	562547
GazeCoD_1Model_male	22	2	26	<?xml version="1.0"?>\n<Clock xmlns:dt="urn:schemas-microsoft-com:datatypes"><Description dt:dt="string">E-Prime Primary Realtime Clock</Description><StartTime><Timestamp dt:dt="int">0</Timestamp><DateUtc dt:dt="string">2017-07-25T11:34:50Z</DateUtc></StartTime><FrequencyChanges><FrequencyChange><Frequency dt:dt="r8">3328125</Frequency><Timestamp dt:dt="r8">139911216</Timestamp><Current dt:dt="r8…	59.94	1	right	140578325	07-25-2017	13:34:50		male	238	{LEFTARROW}	49							0	565041	564799	{DOWNARROW}	242	563682	563348	834	left1,6	24	7	217	mask24	0	564782	0	564582	eqm10_NoEyeNmodel1_dir	90	HV	gazeCOD	GazeCoDxp	0	400	0	564282	0	564182
GazeCoD_1Model_male	22	2	26	<?xml version="1.0"?>\n<Clock xmlns:dt="urn:schemas-microsoft-com:datatypes"><Description dt:dt="string">E-Prime Primary Realtime Clock</Description><StartTime><Timestamp dt:dt="int">0</Timestamp><DateUtc dt:dt="string">2017-07-25T11:34:50Z</DateUtc></StartTime><FrequencyChanges><FrequencyChange><Frequency dt:dt="r8">3328125</Frequency><Timestamp dt:dt="r8">139911216</Timestamp><Current dt:dt="r8…	59.94	1	right	140578325	07-25-2017	13:34:50		male	239	{RIGHTARROW}	42							0	566561	566484	{RIGHTARROW}	77	565371	565066	805	right4,8	31	7	218	mask31	0	566467	0	566267	eqm10_NoEyeNmodel1_dir	90	HV	gazeCOD	GazeCoDxp	1	400	0	565967	-4	565867
GazeCoD_1Model_male	22	2	26	<?xml version="1.0"?>\n<Clock xmlns:dt="urn:schemas-microsoft-com:datatypes"><Description dt:dt="string">E-Prime Primary Realtime Clock</Description><StartTime><Timestamp dt:dt="int">0</Timestamp><DateUtc dt:dt="string">2017-07-25T11:34:50Z</DateUtc></StartTime><FrequencyChanges><FrequencyChange><Frequency dt:dt="r8">3328125</Frequency><Timestamp dt:dt="r8">139911216</Timestamp><Current dt:dt="r8…	59.94	1	right	140578325	07-25-2017	13:34:50		male	240	{LEFTARROW}	55							0	568185	568102	{LEFTARROW}	83	566986	566584	902	left6,4	5	7	219	mask5	0	568085	0	567885	eqm10_NoEyeNmodel1_dir	0	V	gazeCOD	GazeCoDxp	1	400	0	567585	-1	567485
GazeCoD_1Model_male	22	2	26	<?xml version="1.0"?>\n<Clock xmlns:dt="urn:schemas-microsoft-com:datatypes"><Description dt:dt="string">E-Prime Primary Realtime Clock</Description><StartTime><Timestamp dt:dt="int">0</Timestamp><DateUtc dt:dt="string">2017-07-25T11:34:50Z</DateUtc></StartTime><FrequencyChanges><FrequencyChange><Frequency dt:dt="r8">3328125</Frequency><Timestamp dt:dt="r8">139911216</Timestamp><Current dt:dt="r8…	59.94	1	right	140578325	07-25-2017	13:34:50		male	241	{RIGHTARROW}	44							0	571369	569771	{DOWNARROW}	1598	568644	568202	942	right3,2	8	7	220	mask8	0	569754	1	569554	eqm10_NoEyeNmodel1_dir	0	V	gazeCOD	GazeCoDxp	0	400	0	569253	9	569153
GazeCoD_1Model_male	22	2	26	<?xml version="1.0"?>\n<Clock xmlns:dt="urn:schemas-microsoft-com:datatypes"><Description dt:dt="string">E-Prime Primary Realtime Clock</Description><StartTime><Timestamp dt:dt="int">0</Timestamp><DateUtc dt:dt="string">2017-07-25T11:34:50Z</DateUtc></StartTime><FrequencyChanges><FrequencyChange><Frequency dt:dt="r8">3328125</Frequency><Timestamp dt:dt="r8">139911216</Timestamp><Current dt:dt="r8…	59.94	1	right	140578325	07-25-2017	13:34:50		male	242	{RIGHTARROW}	44							0	594073	594012	{DOWNARROW}	61	592899	592460	939	right3,2	19	7	221	mask19	0	593995	0	593795	eqm10_NoEyeNmodel1_dir	90	H	gazeCOD	GazeCoDxp	0	400	0	593495	-4	593395
GazeCoD_1Model_male	22	2	26	<?xml version="1.0"?>\n<Clock xmlns:dt="urn:schemas-microsoft-com:datatypes"><Description dt:dt="string">E-Prime Primary Realtime Clock</Description><StartTime><Timestamp dt:dt="int">0</Timestamp><DateUtc dt:dt="string">2017-07-25T11:34:50Z</DateUtc></StartTime><FrequencyChanges><FrequencyChange><Frequency dt:dt="r8">3328125</Frequency><Timestamp dt:dt="r8">139911216</Timestamp><Current dt:dt="r8…	59.94	1	right	140578325	07-25-2017	13:34:50		male	243	{LEFTARROW}	78							0	595649	595597	{DOWNARROW}	52	594472	594095	877	left8	17	7	222	mask17	0	595580	1	595380	eqm10_NoEyeNmodel1_dir	90	H	gazeCOD	GazeCoDxp	0	400	0	595079	7	594979
GazeCoD_1Model_male	22	2	26	<?xml version="1.0"?>\n<Clock xmlns:dt="urn:schemas-microsoft-com:datatypes"><Description dt:dt="string">E-Prime Primary Realtime Clock</Description><StartTime><Timestamp dt:dt="int">0</Timestamp><DateUtc dt:dt="string">2017-07-25T11:34:50Z</DateUtc></StartTime><FrequencyChanges><FrequencyChange><Frequency dt:dt="r8">3328125</Frequency><Timestamp dt:dt="r8">139911216</Timestamp><Current dt:dt="r8…	59.94	1	right	140578325	07-25-2017	13:34:50		male	244	{DOWNARROW}	79							0	598153	597215	{DOWNARROW}	938	596101	595663	938	DG0	23	7	223	mask23	0	597198	0	596998	eqm10_NoEyeNmodel1_dir	90	HV	gazeCOD	GazeCoDxp	1	400	0	596698	-3	596598
GazeCoD_1Model_male	22	2	26	<?xml version="1.0"?>\n<Clock xmlns:dt="urn:schemas-microsoft-com:datatypes"><Description dt:dt="string">E-Prime Primary Realtime Clock</Description><StartTime><Timestamp dt:dt="int">0</Timestamp><DateUtc dt:dt="string">2017-07-25T11:34:50Z</DateUtc></StartTime><FrequencyChanges><FrequencyChange><Frequency dt:dt="r8">3328125</Frequency><Timestamp dt:dt="r8">139911216</Timestamp><Current dt:dt="r8…	59.94	1	right	140578325	07-25-2017	13:34:50		male	245	{LEFTARROW}	51							0	599713	599668	{DOWNARROW}	45	598550	598166	884	left3,2	25	7	224	mask25	0	599651	1	599451	eqm10_NoEyeNmodel1_dir	90	HV	gazeCOD	GazeCoDxp	0	400	0	599150	0	599050
GazeCoD_1Model_male	22	2	26	<?xml version="1.0"?>\n<Clock xmlns:dt="urn:schemas-microsoft-com:datatypes"><Description dt:dt="string">E-Prime Primary Realtime Clock</Description><StartTime><Timestamp dt:dt="int">0</Timestamp><DateUtc dt:dt="string">2017-07-25T11:34:50Z</DateUtc></StartTime><FrequencyChanges><FrequencyChange><Frequency dt:dt="r8">3328125</Frequency><Timestamp dt:dt="r8">139911216</Timestamp><Current dt:dt="r8…	59.94	1	right	140578325	07-25-2017	13:34:50		male	246	{RIGHTARROW}	42							0	601289	601119	{DOWNARROW}	170	600005	599734	771	right4,8	9	7	225	mask9	0	601102	0	600902	eqm10_NoEyeNmodel1_dir	0	V	gazeCOD	GazeCoDxp	0	400	0	600602	-3	600502
GazeCoD_1Model_male	22	2	26	<?xml version="1.0"?>\n<Clock xmlns:dt="urn:schemas-microsoft-com:datatypes"><Description dt:dt="string">E-Prime Primary Realtime Clock</Description><StartTime><Timestamp dt:dt="int">0</Timestamp><DateUtc dt:dt="string">2017-07-25T11:34:50Z</DateUtc></StartTime><FrequencyChanges><FrequencyChange><Frequency dt:dt="r8">3328125</Frequency><Timestamp dt:dt="r8">139911216</Timestamp><Current dt:dt="r8…	59.94	1	right	140578325	07-25-2017	13:34:50		male	247	{LEFTARROW}	55							0	602905	602671	{DOWNARROW}	234	601555	601303	752	left6,4	16	7	226	mask16	0	602654	1	602454	eqm10_NoEyeNmodel1_dir	90	H	gazeCOD	GazeCoDxp	0	400	0	602153	-2	602053
GazeCoD_1Model_male	22	2	26	<?xml version="1.0"?>\n<Clock xmlns:dt="urn:schemas-microsoft-com:datatypes"><Description dt:dt="string">E-Prime Primary Realtime Clock</Description><StartTime><Timestamp dt:dt="int">0</Timestamp><DateUtc dt:dt="string">2017-07-25T11:34:50Z</DateUtc></StartTime><FrequencyChanges><FrequencyChange><Frequency dt:dt="r8">3328125</Frequency><Timestamp dt:dt="r8">139911216</Timestamp><Current dt:dt="r8…	59.94	1	right	140578325	07-25-2017	13:34:50		male	248	{RIGHTARROW}	46							0	604601	604539	{DOWNARROW}	62	603414	602921	993	right1,6	29	7	227	mask29	0	604522	0	604322	eqm10_NoEyeNmodel1_dir	90	HV	gazeCOD	GazeCoDxp	0	400	0	604022	8	603922
GazeCoD_1Model_male	22	2	26	<?xml version="1.0"?>\n<Clock xmlns:dt="urn:schemas-microsoft-com:datatypes"><Description dt:dt="string">E-Prime Primary Realtime Clock</Description><StartTime><Timestamp dt:dt="int">0</Timestamp><DateUtc dt:dt="string">2017-07-25T11:34:50Z</DateUtc></StartTime><FrequencyChanges><FrequencyChange><Frequency dt:dt="r8">3328125</Frequency><Timestamp dt:dt="r8">139911216</Timestamp><Current dt:dt="r8…	59.94	1	right	140578325	07-25-2017	13:34:50		male	249	{LEFTARROW}	53							0	606481	606141	{LEFTARROW}	340	605020	604623	897	left4,8	26	7	228	mask26	0	606124	1	605924	eqm10_NoEyeNmodel1_dir	90	HV	gazeCOD	GazeCoDxp	1	400	0	605623	3	605523
GazeCoD_1Model_male	22	2	26	<?xml version="1.0"?>\n<Clock xmlns:dt="urn:schemas-microsoft-com:datatypes"><Description dt:dt="string">E-Prime Primary Realtime Clock</Description><StartTime><Timestamp dt:dt="int">0</Timestamp><DateUtc dt:dt="string">2017-07-25T11:34:50Z</DateUtc></StartTime><FrequencyChanges><FrequencyChange><Frequency dt:dt="r8">3328125</Frequency><Timestamp dt:dt="r8">139911216</Timestamp><Current dt:dt="r8…	59.94	1	right	140578325	07-25-2017	13:34:50		male	250	{RIGHTARROW}	77							0	608249	607943	{RIGHTARROW}	306	606827	606491	836	right8	22	7	229	mask22	0	607926	1	607726	eqm10_NoEyeNmodel1_dir	90	H	gazeCOD	GazeCoDxp	1	400	0	607425	-2	607325
GazeCoD_1Model_male	22	2	26	<?xml version="1.0"?>\n<Clock xmlns:dt="urn:schemas-microsoft-com:datatypes"><Description dt:dt="string">E-Prime Primary Realtime Clock</Description><StartTime><Timestamp dt:dt="int">0</Timestamp><DateUtc dt:dt="string">2017-07-25T11:34:50Z</DateUtc></StartTime><FrequencyChanges><FrequencyChange><Frequency dt:dt="r8">3328125</Frequency><Timestamp dt:dt="r8">139911216</Timestamp><Current dt:dt="r8…	59.94	1	right	140578325	07-25-2017	13:34:50		male	251	{RIGHTARROW}	40							0	610153	609744	{RIGHTARROW}	409	608619	608260	859	right6,4	21	7	230	mask21	0	609727	0	609527	eqm10_NoEyeNmodel1_dir	90	H	gazeCOD	GazeCoDxp	1	400	0	609227	8	609127
GazeCoD_1Model_male	22	2	26	<?xml version="1.0"?>\n<Clock xmlns:dt="urn:schemas-microsoft-com:datatypes"><Description dt:dt="string">E-Prime Primary Realtime Clock</Description><StartTime><Timestamp dt:dt="int">0</Timestamp><DateUtc dt:dt="string">2017-07-25T11:34:50Z</DateUtc></StartTime><FrequencyChanges><FrequencyChange><Frequency dt:dt="r8">3328125</Frequency><Timestamp dt:dt="r8">139911216</Timestamp><Current dt:dt="r8…	59.94	1	right	140578325	07-25-2017	13:34:50		male	252	{LEFTARROW}	51							0	612249	611796	{DOWNARROW}	453	610678	610178	1000	left3,2	14	7	231	mask14	0	611780	1	611580	eqm10_NoEyeNmodel1_dir	90	H	gazeCOD	GazeCoDxp	0	400	0	611279	1	611179
GazeCoD_1Model_male	22	2	26	<?xml version="1.0"?>\n<Clock xmlns:dt="urn:schemas-microsoft-com:datatypes"><Description dt:dt="string">E-Prime Primary Realtime Clock</Description><StartTime><Timestamp dt:dt="int">0</Timestamp><DateUtc dt:dt="string">2017-07-25T11:34:50Z</DateUtc></StartTime><FrequencyChanges><FrequencyChange><Frequency dt:dt="r8">3328125</Frequency><Timestamp dt:dt="r8">139911216</Timestamp><Current dt:dt="r8…	59.94	1	right	140578325	07-25-2017	13:34:50		male	253	{RIGHTARROW}	42							0	614377	613849	{RIGHTARROW}	528	612735	612264	971	right4,8	9	8	232	mask9	0	613832	1	613632	eqm10_NoEyeNmodel1_dir	0	V	gazeCOD	GazeCoDxp	1	400	0	613331	-4	613231
GazeCoD_1Model_male	22	2	26	<?xml version="1.0"?>\n<Clock xmlns:dt="urn:schemas-microsoft-com:datatypes"><Description dt:dt="string">E-Prime Primary Realtime Clock</Description><StartTime><Timestamp dt:dt="int">0</Timestamp><DateUtc dt:dt="string">2017-07-25T11:34:50Z</DateUtc></StartTime><FrequencyChanges><FrequencyChange><Frequency dt:dt="r8">3328125</Frequency><Timestamp dt:dt="r8">139911216</Timestamp><Current dt:dt="r8…	59.94	1	right	140578325	07-25-2017	13:34:50		male	254	{RIGHTARROW}	77							0	616529	615951	{RIGHTARROW}	578	614832	614399	933	right8	11	8	233	mask11	0	615934	1	615734	eqm10_NoEyeNmodel1_dir	0	V	gazeCOD	GazeCoDxp	1	400	0	615433	1	615333
GazeCoD_1Model_male	22	2	26	<?xml version="1.0"?>\n<Clock xmlns:dt="urn:schemas-microsoft-com:datatypes"><Description dt:dt="string">E-Prime Primary Realtime Clock</Description><StartTime><Timestamp dt:dt="int">0</Timestamp><DateUtc dt:dt="string">2017-07-25T11:34:50Z</DateUtc></StartTime><FrequencyChanges><FrequencyChange><Frequency dt:dt="r8">3328125</Frequency><Timestamp dt:dt="r8">139911216</Timestamp><Current dt:dt="r8…	59.94	1	right	140578325	07-25-2017	13:34:50		male	255	{RIGHTARROW}	40							0	618425	617853	{RIGHTARROW}	572	617000	616551	949	right6,4	10	8	234	mask10	0	617836	1	617636	eqm10_NoEyeNmodel1_dir	0	V	gazeCOD	GazeCoDxp	1	400	0	617335	-265	617235
GazeCoD_1Model_male	22	2	26	<?xml version="1.0"?>\n<Clock xmlns:dt="urn:schemas-microsoft-com:datatypes"><Description dt:dt="string">E-Prime Primary Realtime Clock</Description><StartTime><Timestamp dt:dt="int">0</Timestamp><DateUtc dt:dt="string">2017-07-25T11:34:50Z</DateUtc></StartTime><FrequencyChanges><FrequencyChange><Frequency dt:dt="r8">3328125</Frequency><Timestamp dt:dt="r8">139911216</Timestamp><Current dt:dt="r8…	59.94	1	right	140578325	07-25-2017	13:34:50		male	256	{LEFTARROW}	55							0	620329	619921	{LEFTARROW}	408	618806	618436	870	left6,4	5	8	235	mask5	0	619904	0	619704	eqm10_NoEyeNmodel1_dir	0	V	gazeCOD	GazeCoDxp	1	400	0	619404	-2	619304
GazeCoD_1Model_male	22	2	26	<?xml version="1.0"?>\n<Clock xmlns:dt="urn:schemas-microsoft-com:datatypes"><Description dt:dt="string">E-Prime Primary Realtime Clock</Description><StartTime><Timestamp dt:dt="int">0</Timestamp><DateUtc dt:dt="string">2017-07-25T11:34:50Z</DateUtc></StartTime><FrequencyChanges><FrequencyChange><Frequency dt:dt="r8">3328125</Frequency><Timestamp dt:dt="r8">139911216</Timestamp><Current dt:dt="r8…	59.94	1	right	140578325	07-25-2017	13:34:50		male	257	{LEFTARROW}	78							0	622409	621807	{LEFTARROW}	602	620691	620338	853	left8	6	8	236	mask6	0	621790	1	621590	eqm10_NoEyeNmodel1_dir	0	V	gazeCOD	GazeCoDxp	1	400	0	621289	-2	621189
GazeCoD_1Model_male	22	2	26	<?xml version="1.0"?>\n<Clock xmlns:dt="urn:schemas-microsoft-com:datatypes"><Description dt:dt="string">E-Prime Primary Realtime Clock</Description><StartTime><Timestamp dt:dt="int">0</Timestamp><DateUtc dt:dt="string">2017-07-25T11:34:50Z</DateUtc></StartTime><FrequencyChanges><FrequencyChange><Frequency dt:dt="r8">3328125</Frequency><Timestamp dt:dt="r8">139911216</Timestamp><Current dt:dt="r8…	59.94	1	right	140578325	07-25-2017	13:34:50		male	258	{RIGHTARROW}	77							0	624465	623842	{RIGHTARROW}	623	622722	622424	798	right8	33	8	237	mask33	0	623825	0	623625	eqm10_NoEyeNmodel1_dir	90	HV	gazeCOD	GazeCoDxp	1	400	0	623325	3	623225
GazeCoD_1Model_male	22	2	26	<?xml version="1.0"?>\n<Clock xmlns:dt="urn:schemas-microsoft-com:datatypes"><Description dt:dt="string">E-Prime Primary Realtime Clock</Description><StartTime><Timestamp dt:dt="int">0</Timestamp><DateUtc dt:dt="string">2017-07-25T11:34:50Z</DateUtc></StartTime><FrequencyChanges><FrequencyChange><Frequency dt:dt="r8">3328125</Frequency><Timestamp dt:dt="r8">139911216</Timestamp><Current dt:dt="r8…	59.94	1	right	140578325	07-25-2017	13:34:50		male	259	{DOWNARROW}	79							0	626545	625944	{DOWNARROW}	601	624829	624476	853	DG0	12	8	238	mask12	0	625927	0	625727	eqm10_NoEyeNmodel1_dir	90	H	gazeCOD	GazeCoDxp	1	400	0	625427	-2	625327
GazeCoD_1Model_male	22	2	26	<?xml version="1.0"?>\n<Clock xmlns:dt="urn:schemas-microsoft-com:datatypes"><Description dt:dt="string">E-Prime Primary Realtime Clock</Description><StartTime><Timestamp dt:dt="int">0</Timestamp><DateUtc dt:dt="string">2017-07-25T11:34:50Z</DateUtc></StartTime><FrequencyChanges><FrequencyChange><Frequency dt:dt="r8">3328125</Frequency><Timestamp dt:dt="r8">139911216</Timestamp><Current dt:dt="r8…	59.94	1	right	140578325	07-25-2017	13:34:50		male	260	{LEFTARROW}	55							0	628377	627929	{LEFTARROW}	448	626817	626561	756	left6,4	16	8	239	mask16	0	627913	1	627713	eqm10_NoEyeNmodel1_dir	90	H	gazeCOD	GazeCoDxp	1	400	0	627412	-5	627312
GazeCoD_1Model_male	22	2	26	<?xml version="1.0"?>\n<Clock xmlns:dt="urn:schemas-microsoft-com:datatypes"><Description dt:dt="string">E-Prime Primary Realtime Clock</Description><StartTime><Timestamp dt:dt="int">0</Timestamp><DateUtc dt:dt="string">2017-07-25T11:34:50Z</DateUtc></StartTime><FrequencyChanges><FrequencyChange><Frequency dt:dt="r8">3328125</Frequency><Timestamp dt:dt="r8">139911216</Timestamp><Current dt:dt="r8…	59.94	1	right	140578325	07-25-2017	13:34:50		male	261	{LEFTARROW}	51							0	630417	629865	{LEFTARROW}	552	628750	628397	853	left3,2	14	8	240	mask14	0	629848	1	629648	eqm10_NoEyeNmodel1_dir	90	H	gazeCOD	GazeCoDxp	1	400	0	629347	-3	629247
GazeCoD_1Model_male	22	2	26	<?xml version="1.0"?>\n<Clock xmlns:dt="urn:schemas-microsoft-com:datatypes"><Description dt:dt="string">E-Prime Primary Realtime Clock</Description><StartTime><Timestamp dt:dt="int">0</Timestamp><DateUtc dt:dt="string">2017-07-25T11:34:50Z</DateUtc></StartTime><FrequencyChanges><FrequencyChange><Frequency dt:dt="r8">3328125</Frequency><Timestamp dt:dt="r8">139911216</Timestamp><Current dt:dt="r8…	59.94	1	right	140578325	07-25-2017	13:34:50		male	262	{RIGHTARROW}	46							0	632257	631817	{DOWNARROW}	440	630701	630432	769	right1,6	29	8	241	mask29	0	631800	1	631600	eqm10_NoEyeNmodel1_dir	90	HV	gazeCOD	GazeCoDxp	0	400	0	631299	-2	631199
GazeCoD_1Model_male	22	2	26	<?xml version="1.0"?>\n<Clock xmlns:dt="urn:schemas-microsoft-com:datatypes"><Description dt:dt="string">E-Prime Primary Realtime Clock</Description><StartTime><Timestamp dt:dt="int">0</Timestamp><DateUtc dt:dt="string">2017-07-25T11:34:50Z</DateUtc></StartTime><FrequencyChanges><FrequencyChange><Frequency dt:dt="r8">3328125</Frequency><Timestamp dt:dt="r8">139911216</Timestamp><Current dt:dt="r8…	59.94	1	right	140578325	07-25-2017	13:34:50		male	263	{LEFTARROW}	53							0	634209	633735	{LEFTARROW}	474	632616	632267	849	left4,8	4	8	242	mask4	0	633718	0	633518	eqm10_NoEyeNmodel1_dir	0	V	gazeCOD	GazeCoDxp	1	400	0	633218	2	633118
GazeCoD_1Model_male	22	2	26	<?xml version="1.0"?>\n<Clock xmlns:dt="urn:schemas-microsoft-com:datatypes"><Description dt:dt="string">E-Prime Primary Realtime Clock</Description><StartTime><Timestamp dt:dt="int">0</Timestamp><DateUtc dt:dt="string">2017-07-25T11:34:50Z</DateUtc></StartTime><FrequencyChanges><FrequencyChange><Frequency dt:dt="r8">3328125</Frequency><Timestamp dt:dt="r8">139911216</Timestamp><Current dt:dt="r8…	59.94	1	right	140578325	07-25-2017	13:34:50		male	264	{RIGHTARROW}	40							0	636169	635771	{RIGHTARROW}	398	634652	634219	933	right6,4	32	8	243	mask32	0	635754	1	635554	eqm10_NoEyeNmodel1_dir	90	HV	gazeCOD	GazeCoDxp	1	400	0	635253	1	635153
GazeCoD_1Model_male	22	2	26	<?xml version="1.0"?>\n<Clock xmlns:dt="urn:schemas-microsoft-com:datatypes"><Description dt:dt="string">E-Prime Primary Realtime Clock</Description><StartTime><Timestamp dt:dt="int">0</Timestamp><DateUtc dt:dt="string">2017-07-25T11:34:50Z</DateUtc></StartTime><FrequencyChanges><FrequencyChange><Frequency dt:dt="r8">3328125</Frequency><Timestamp dt:dt="r8">139911216</Timestamp><Current dt:dt="r8…	59.94	1	right	140578325	07-25-2017	13:34:50		male	265	{RIGHTARROW}	46							0	638145	637623	{DOWNARROW}	522	636504	636188	816	right1,6	18	8	244	mask18	0	637606	1	637406	eqm10_NoEyeNmodel1_dir	90	H	gazeCOD	GazeCoDxp	0	400	0	637105	1	637005
GazeCoD_1Model_male	22	2	26	<?xml version="1.0"?>\n<Clock xmlns:dt="urn:schemas-microsoft-com:datatypes"><Description dt:dt="string">E-Prime Primary Realtime Clock</Description><StartTime><Timestamp dt:dt="int">0</Timestamp><DateUtc dt:dt="string">2017-07-25T11:34:50Z</DateUtc></StartTime><FrequencyChanges><FrequencyChange><Frequency dt:dt="r8">3328125</Frequency><Timestamp dt:dt="r8">139911216</Timestamp><Current dt:dt="r8…	59.94	1	right	140578325	07-25-2017	13:34:50		male	266	{LEFTARROW}	49							0	640001	639625	{DOWNARROW}	376	638509	638156	853	left1,6	13	8	245	mask13	0	639608	1	639408	eqm10_NoEyeNmodel1_dir	90	H	gazeCOD	GazeCoDxp	0	400	0	639107	-2	639007
GazeCoD_1Model_male	22	2	26	<?xml version="1.0"?>\n<Clock xmlns:dt="urn:schemas-microsoft-com:datatypes"><Description dt:dt="string">E-Prime Primary Realtime Clock</Description><StartTime><Timestamp dt:dt="int">0</Timestamp><DateUtc dt:dt="string">2017-07-25T11:34:50Z</DateUtc></StartTime><FrequencyChanges><FrequencyChange><Frequency dt:dt="r8">3328125</Frequency><Timestamp dt:dt="r8">139911216</Timestamp><Current dt:dt="r8…	59.94	1	right	140578325	07-25-2017	13:34:50		male	267	{LEFTARROW}	78							0	641665	641393	{LEFTARROW}	272	640276	640025	751	left8	28	8	246	mask28	0	641376	0	641176	eqm10_NoEyeNmodel1_dir	90	HV	gazeCOD	GazeCoDxp	1	400	0	640876	0	640776
GazeCoD_1Model_male	22	2	26	<?xml version="1.0"?>\n<Clock xmlns:dt="urn:schemas-microsoft-com:datatypes"><Description dt:dt="string">E-Prime Primary Realtime Clock</Description><StartTime><Timestamp dt:dt="int">0</Timestamp><DateUtc dt:dt="string">2017-07-25T11:34:50Z</DateUtc></StartTime><FrequencyChanges><FrequencyChange><Frequency dt:dt="r8">3328125</Frequency><Timestamp dt:dt="r8">139911216</Timestamp><Current dt:dt="r8…	59.94	1	right	140578325	07-25-2017	13:34:50		male	268	{RIGHTARROW}	44							0	643633	643078	{RIGHTARROW}	555	641966	641677	789	right3,2	30	8	247	mask30	0	643061	0	642861	eqm10_NoEyeNmodel1_dir	90	HV	gazeCOD	GazeCoDxp	1	400	0	642561	-5	642461
GazeCoD_1Model_male	22	2	26	<?xml version="1.0"?>\n<Clock xmlns:dt="urn:schemas-microsoft-com:datatypes"><Description dt:dt="string">E-Prime Primary Realtime Clock</Description><StartTime><Timestamp dt:dt="int">0</Timestamp><DateUtc dt:dt="string">2017-07-25T11:34:50Z</DateUtc></StartTime><FrequencyChanges><FrequencyChange><Frequency dt:dt="r8">3328125</Frequency><Timestamp dt:dt="r8">139911216</Timestamp><Current dt:dt="r8…	59.94	1	right	140578325	07-25-2017	13:34:50		male	269	{LEFTARROW}	78							0	645505	645180	{LEFTARROW}	325	644065	643645	920	left8	17	8	248	mask17	0	645163	0	644963	eqm10_NoEyeNmodel1_dir	90	H	gazeCOD	GazeCoDxp	1	400	0	644663	-2	644563
GazeCoD_1Model_male	22	2	26	<?xml version="1.0"?>\n<Clock xmlns:dt="urn:schemas-microsoft-com:datatypes"><Description dt:dt="string">E-Prime Primary Realtime Clock</Description><StartTime><Timestamp dt:dt="int">0</Timestamp><DateUtc dt:dt="string">2017-07-25T11:34:50Z</DateUtc></StartTime><FrequencyChanges><FrequencyChange><Frequency dt:dt="r8">3328125</Frequency><Timestamp dt:dt="r8">139911216</Timestamp><Current dt:dt="r8…	59.94	1	right	140578325	07-25-2017	13:34:50		male	270	{LEFTARROW}	51							0	647497	647099	{DOWNARROW}	398	645986	645514	972	left3,2	25	8	249	mask25	0	647082	1	646882	eqm10_NoEyeNmodel1_dir	90	HV	gazeCOD	GazeCoDxp	0	400	0	646581	-5	646481
GazeCoD_1Model_male	22	2	26	<?xml version="1.0"?>\n<Clock xmlns:dt="urn:schemas-microsoft-com:datatypes"><Description dt:dt="string">E-Prime Primary Realtime Clock</Description><StartTime><Timestamp dt:dt="int">0</Timestamp><DateUtc dt:dt="string">2017-07-25T11:34:50Z</DateUtc></StartTime><FrequencyChanges><FrequencyChange><Frequency dt:dt="r8">3328125</Frequency><Timestamp dt:dt="r8">139911216</Timestamp><Current dt:dt="r8…	59.94	1	right	140578325	07-25-2017	13:34:50		male	271	{DOWNARROW}	79							0	649249	648917	{DOWNARROW}	332	647794	647516	778	DG0	1	8	250	mask1	0	648900	0	648700	eqm10_NoEyeNmodel1_dir	0	V	gazeCOD	GazeCoDxp	1	400	0	648400	6	648300
GazeCoD_1Model_male	22	2	26	<?xml version="1.0"?>\n<Clock xmlns:dt="urn:schemas-microsoft-com:datatypes"><Description dt:dt="string">E-Prime Primary Realtime Clock</Description><StartTime><Timestamp dt:dt="int">0</Timestamp><DateUtc dt:dt="string">2017-07-25T11:34:50Z</DateUtc></StartTime><FrequencyChanges><FrequencyChange><Frequency dt:dt="r8">3328125</Frequency><Timestamp dt:dt="r8">139911216</Timestamp><Current dt:dt="r8…	59.94	1	right	140578325	07-25-2017	13:34:50		male	272	{RIGHTARROW}	77							0	650873	650702	{RIGHTARROW}	171	649587	649268	819	right8	22	8	251	mask22	0	650686	1	650486	eqm10_NoEyeNmodel1_dir	90	H	gazeCOD	GazeCoDxp	1	400	0	650185	-2	650085
GazeCoD_1Model_male	22	2	26	<?xml version="1.0"?>\n<Clock xmlns:dt="urn:schemas-microsoft-com:datatypes"><Description dt:dt="string">E-Prime Primary Realtime Clock</Description><StartTime><Timestamp dt:dt="int">0</Timestamp><DateUtc dt:dt="string">2017-07-25T11:34:50Z</DateUtc></StartTime><FrequencyChanges><FrequencyChange><Frequency dt:dt="r8">3328125</Frequency><Timestamp dt:dt="r8">139911216</Timestamp><Current dt:dt="r8…	59.94	1	right	140578325	07-25-2017	13:34:50		male	273	{RIGHTARROW}	42							0	652809	652421	{RIGHTARROW}	388	651304	650886	918	right4,8	20	8	252	mask20	0	652404	0	652204	eqm10_NoEyeNmodel1_dir	90	H	gazeCOD	GazeCoDxp	1	400	0	651904	0	651804
GazeCoD_1Model_male	22	2	26	<?xml version="1.0"?>\n<Clock xmlns:dt="urn:schemas-microsoft-com:datatypes"><Description dt:dt="string">E-Prime Primary Realtime Clock</Description><StartTime><Timestamp dt:dt="int">0</Timestamp><DateUtc dt:dt="string">2017-07-25T11:34:50Z</DateUtc></StartTime><FrequencyChanges><FrequencyChange><Frequency dt:dt="r8">3328125</Frequency><Timestamp dt:dt="r8">139911216</Timestamp><Current dt:dt="r8…	59.94	1	right	140578325	07-25-2017	13:34:50		male	274	{LEFTARROW}	53							0	654553	654256	{LEFTARROW}	297	653142	652821	821	left4,8	15	8	253	mask15	0	654239	0	654039	eqm10_NoEyeNmodel1_dir	90	H	gazeCOD	GazeCoDxp	1	400	0	653739	-3	653639
GazeCoD_1Model_male	22	2	26	<?xml version="1.0"?>\n<Clock xmlns:dt="urn:schemas-microsoft-com:datatypes"><Description dt:dt="string">E-Prime Primary Realtime Clock</Description><StartTime><Timestamp dt:dt="int">0</Timestamp><DateUtc dt:dt="string">2017-07-25T11:34:50Z</DateUtc></StartTime><FrequencyChanges><FrequencyChange><Frequency dt:dt="r8">3328125</Frequency><Timestamp dt:dt="r8">139911216</Timestamp><Current dt:dt="r8…	59.94	1	right	140578325	07-25-2017	13:34:50		male	275	{RIGHTARROW}	44							0	656441	656108	{RIGHTARROW}	333	654985	654573	912	right3,2	19	8	254	mask19	0	656091	0	655891	eqm10_NoEyeNmodel1_dir	90	H	gazeCOD	GazeCoDxp	1	400	0	655591	6	655491
GazeCoD_1Model_male	22	2	26	<?xml version="1.0"?>\n<Clock xmlns:dt="urn:schemas-microsoft-com:datatypes"><Description dt:dt="string">E-Prime Primary Realtime Clock</Description><StartTime><Timestamp dt:dt="int">0</Timestamp><DateUtc dt:dt="string">2017-07-25T11:34:50Z</DateUtc></StartTime><FrequencyChanges><FrequencyChange><Frequency dt:dt="r8">3328125</Frequency><Timestamp dt:dt="r8">139911216</Timestamp><Current dt:dt="r8…	59.94	1	right	140578325	07-25-2017	13:34:50		male	276	{LEFTARROW}	49							0	658305	658043	{DOWNARROW}	262	656922	656458	964	left1,6	2	8	255	mask2	0	658026	0	657826	eqm10_NoEyeNmodel1_dir	0	V	gazeCOD	GazeCoDxp	0	400	0	657526	4	657426
GazeCoD_1Model_male	22	2	26	<?xml version="1.0"?>\n<Clock xmlns:dt="urn:schemas-microsoft-com:datatypes"><Description dt:dt="string">E-Prime Primary Realtime Clock</Description><StartTime><Timestamp dt:dt="int">0</Timestamp><DateUtc dt:dt="string">2017-07-25T11:34:50Z</DateUtc></StartTime><FrequencyChanges><FrequencyChange><Frequency dt:dt="r8">3328125</Frequency><Timestamp dt:dt="r8">139911216</Timestamp><Current dt:dt="r8…	59.94	1	right	140578325	07-25-2017	13:34:50		male	277	{RIGHTARROW}	42							0	660105	659895	{RIGHTARROW}	210	658772	658327	945	right4,8	31	8	256	mask31	0	659878	0	659678	eqm10_NoEyeNmodel1_dir	90	HV	gazeCOD	GazeCoDxp	1	400	0	659378	6	659278
GazeCoD_1Model_male	22	2	26	<?xml version="1.0"?>\n<Clock xmlns:dt="urn:schemas-microsoft-com:datatypes"><Description dt:dt="string">E-Prime Primary Realtime Clock</Description><StartTime><Timestamp dt:dt="int">0</Timestamp><DateUtc dt:dt="string">2017-07-25T11:34:50Z</DateUtc></StartTime><FrequencyChanges><FrequencyChange><Frequency dt:dt="r8">3328125</Frequency><Timestamp dt:dt="r8">139911216</Timestamp><Current dt:dt="r8…	59.94	1	right	140578325	07-25-2017	13:34:50		male	278	{LEFTARROW}	51							0	661977	661563	{LEFTARROW}	414	660442	660129	813	left3,2	3	8	257	mask3	0	661546	0	661346	eqm10_NoEyeNmodel1_dir	0	V	gazeCOD	GazeCoDxp	1	400	0	661046	4	660946
GazeCoD_1Model_male	22	2	26	<?xml version="1.0"?>\n<Clock xmlns:dt="urn:schemas-microsoft-com:datatypes"><Description dt:dt="string">E-Prime Primary Realtime Clock</Description><StartTime><Timestamp dt:dt="int">0</Timestamp><DateUtc dt:dt="string">2017-07-25T11:34:50Z</DateUtc></StartTime><FrequencyChanges><FrequencyChange><Frequency dt:dt="r8">3328125</Frequency><Timestamp dt:dt="r8">139911216</Timestamp><Current dt:dt="r8…	59.94	1	right	140578325	07-25-2017	13:34:50		male	279	{LEFTARROW}	49							0	663921	663615	{DOWNARROW}	306	662490	661997	993	left1,6	24	8	258	mask24	0	663599	1	663399	eqm10_NoEyeNmodel1_dir	90	HV	gazeCOD	GazeCoDxp	0	400	0	663098	8	662998
GazeCoD_1Model_male	22	2	26	<?xml version="1.0"?>\n<Clock xmlns:dt="urn:schemas-microsoft-com:datatypes"><Description dt:dt="string">E-Prime Primary Realtime Clock</Description><StartTime><Timestamp dt:dt="int">0</Timestamp><DateUtc dt:dt="string">2017-07-25T11:34:50Z</DateUtc></StartTime><FrequencyChanges><FrequencyChange><Frequency dt:dt="r8">3328125</Frequency><Timestamp dt:dt="r8">139911216</Timestamp><Current dt:dt="r8…	59.94	1	right	140578325	07-25-2017	13:34:50		male	280	{RIGHTARROW}	40							0	665673	665534	{RIGHTARROW}	139	664408	663932	976	right6,4	21	8	259	mask21	0	665517	0	665317	eqm10_NoEyeNmodel1_dir	90	H	gazeCOD	GazeCoDxp	1	400	0	665017	9	664917
GazeCoD_1Model_male	22	2	26	<?xml version="1.0"?>\n<Clock xmlns:dt="urn:schemas-microsoft-com:datatypes"><Description dt:dt="string">E-Prime Primary Realtime Clock</Description><StartTime><Timestamp dt:dt="int">0</Timestamp><DateUtc dt:dt="string">2017-07-25T11:34:50Z</DateUtc></StartTime><FrequencyChanges><FrequencyChange><Frequency dt:dt="r8">3328125</Frequency><Timestamp dt:dt="r8">139911216</Timestamp><Current dt:dt="r8…	59.94	1	right	140578325	07-25-2017	13:34:50		male	281	{LEFTARROW}	55							0	667545	667236	{LEFTARROW}	309	666121	665684	937	left6,4	27	8	260	mask27	0	667219	1	667019	eqm10_NoEyeNmodel1_dir	90	HV	gazeCOD	GazeCoDxp	1	400	0	666718	-3	666618
GazeCoD_1Model_male	22	2	26	<?xml version="1.0"?>\n<Clock xmlns:dt="urn:schemas-microsoft-com:datatypes"><Description dt:dt="string">E-Prime Primary Realtime Clock</Description><StartTime><Timestamp dt:dt="int">0</Timestamp><DateUtc dt:dt="string">2017-07-25T11:34:50Z</DateUtc></StartTime><FrequencyChanges><FrequencyChange><Frequency dt:dt="r8">3328125</Frequency><Timestamp dt:dt="r8">139911216</Timestamp><Current dt:dt="r8…	59.94	1	right	140578325	07-25-2017	13:34:50		male	282	{DOWNARROW}	79							0	669393	669088	{DOWNARROW}	305	667968	667569	899	DG0	23	8	261	mask23	0	669071	1	668871	eqm10_NoEyeNmodel1_dir	90	HV	gazeCOD	GazeCoDxp	1	400	0	668570	2	668470
GazeCoD_1Model_male	22	2	26	<?xml version="1.0"?>\n<Clock xmlns:dt="urn:schemas-microsoft-com:datatypes"><Description dt:dt="string">E-Prime Primary Realtime Clock</Description><StartTime><Timestamp dt:dt="int">0</Timestamp><DateUtc dt:dt="string">2017-07-25T11:34:50Z</DateUtc></StartTime><FrequencyChanges><FrequencyChange><Frequency dt:dt="r8">3328125</Frequency><Timestamp dt:dt="r8">139911216</Timestamp><Current dt:dt="r8…	59.94	1	right	140578325	07-25-2017	13:34:50		male	283	{LEFTARROW}	53							0	671337	670973	{LEFTARROW}	364	669855	669405	950	left4,8	26	8	262	mask26	0	670956	0	670756	eqm10_NoEyeNmodel1_dir	90	HV	gazeCOD	GazeCoDxp	1	400	0	670456	1	670356
GazeCoD_1Model_male	22	2	26	<?xml version="1.0"?>\n<Clock xmlns:dt="urn:schemas-microsoft-com:datatypes"><Description dt:dt="string">E-Prime Primary Realtime Clock</Description><StartTime><Timestamp dt:dt="int">0</Timestamp><DateUtc dt:dt="string">2017-07-25T11:34:50Z</DateUtc></StartTime><FrequencyChanges><FrequencyChange><Frequency dt:dt="r8">3328125</Frequency><Timestamp dt:dt="r8">139911216</Timestamp><Current dt:dt="r8…	59.94	1	right	140578325	07-25-2017	13:34:50		male	284	{RIGHTARROW}	46							0	673033	672908	{DOWNARROW}	125	671786	671357	929	right1,6	7	8	263	mask7	0	672891	0	672691	eqm10_NoEyeNmodel1_dir	0	V	gazeCOD	GazeCoDxp	0	400	0	672391	5	672291
GazeCoD_1Model_male	22	2	26	<?xml version="1.0"?>\n<Clock xmlns:dt="urn:schemas-microsoft-com:datatypes"><Description dt:dt="string">E-Prime Primary Realtime Clock</Description><StartTime><Timestamp dt:dt="int">0</Timestamp><DateUtc dt:dt="string">2017-07-25T11:34:50Z</DateUtc></StartTime><FrequencyChanges><FrequencyChange><Frequency dt:dt="r8">3328125</Frequency><Timestamp dt:dt="r8">139911216</Timestamp><Current dt:dt="r8…	59.94	1	right	140578325	07-25-2017	13:34:50		male	285	{RIGHTARROW}	44							0	674857	674543	{DOWNARROW}	314	673424	673042	882	right3,2	8	8	264	mask8	0	674526	0	674326	eqm10_NoEyeNmodel1_dir	0	V	gazeCOD	GazeCoDxp	0	400	0	674026	2	673926
GazeCoD_1Model_male	22	2	26	<?xml version="1.0"?>\n<Clock xmlns:dt="urn:schemas-microsoft-com:datatypes"><Description dt:dt="string">E-Prime Primary Realtime Clock</Description><StartTime><Timestamp dt:dt="int">0</Timestamp><DateUtc dt:dt="string">2017-07-25T11:34:50Z</DateUtc></StartTime><FrequencyChanges><FrequencyChange><Frequency dt:dt="r8">3328125</Frequency><Timestamp dt:dt="r8">139911216</Timestamp><Current dt:dt="r8…	59.94	1	right	140578325	07-25-2017	13:34:50		male	286	{RIGHTARROW}	46							0	676809	676495	{DOWNARROW}	314	675373	674877	996	right1,6	7	9	265	mask7	0	676478	0	676278	eqm10_NoEyeNmodel1_dir	0	V	gazeCOD	GazeCoDxp	0	400	0	675978	5	675878
GazeCoD_1Model_male	22	2	26	<?xml version="1.0"?>\n<Clock xmlns:dt="urn:schemas-microsoft-com:datatypes"><Description dt:dt="string">E-Prime Primary Realtime Clock</Description><StartTime><Timestamp dt:dt="int">0</Timestamp><DateUtc dt:dt="string">2017-07-25T11:34:50Z</DateUtc></StartTime><FrequencyChanges><FrequencyChange><Frequency dt:dt="r8">3328125</Frequency><Timestamp dt:dt="r8">139911216</Timestamp><Current dt:dt="r8…	59.94	1	right	140578325	07-25-2017	13:34:50		male	287	{LEFTARROW}	55							0	678681	678397	{DOWNARROW}	284	677281	676829	952	left6,4	16	9	266	mask16	0	678380	0	678180	eqm10_NoEyeNmodel1_dir	90	H	gazeCOD	GazeCoDxp	0	400	0	677880	-1	677780
GazeCoD_1Model_male	22	2	26	<?xml version="1.0"?>\n<Clock xmlns:dt="urn:schemas-microsoft-com:datatypes"><Description dt:dt="string">E-Prime Primary Realtime Clock</Description><StartTime><Timestamp dt:dt="int">0</Timestamp><DateUtc dt:dt="string">2017-07-25T11:34:50Z</DateUtc></StartTime><FrequencyChanges><FrequencyChange><Frequency dt:dt="r8">3328125</Frequency><Timestamp dt:dt="r8">139911216</Timestamp><Current dt:dt="r8…	59.94	1	right	140578325	07-25-2017	13:34:50		male	288	{LEFTARROW}	55							0	680545	680266	{LEFTARROW}	279	679149	678697	952	left6,4	5	9	267	mask5	0	680249	1	680049	eqm10_NoEyeNmodel1_dir	0	V	gazeCOD	GazeCoDxp	1	400	0	679748	-1	679648
GazeCoD_1Model_male	22	2	26	<?xml version="1.0"?>\n<Clock xmlns:dt="urn:schemas-microsoft-com:datatypes"><Description dt:dt="string">E-Prime Primary Realtime Clock</Description><StartTime><Timestamp dt:dt="int">0</Timestamp><DateUtc dt:dt="string">2017-07-25T11:34:50Z</DateUtc></StartTime><FrequencyChanges><FrequencyChange><Frequency dt:dt="r8">3328125</Frequency><Timestamp dt:dt="r8">139911216</Timestamp><Current dt:dt="r8…	59.94	1	right	140578325	07-25-2017	13:34:50		male	289	{LEFTARROW}	78							0	682465	682134	{LEFTARROW}	331	681017	680566	951	left8	6	9	268	mask6	0	682117	0	681917	eqm10_NoEyeNmodel1_dir	0	V	gazeCOD	GazeCoDxp	1	400	0	681617	0	681517
GazeCoD_1Model_male	22	2	26	<?xml version="1.0"?>\n<Clock xmlns:dt="urn:schemas-microsoft-com:datatypes"><Description dt:dt="string">E-Prime Primary Realtime Clock</Description><StartTime><Timestamp dt:dt="int">0</Timestamp><DateUtc dt:dt="string">2017-07-25T11:34:50Z</DateUtc></StartTime><FrequencyChanges><FrequencyChange><Frequency dt:dt="r8">3328125</Frequency><Timestamp dt:dt="r8">139911216</Timestamp><Current dt:dt="r8…	59.94	1	right	140578325	07-25-2017	13:34:50		male	290	{LEFTARROW}	55							0	684217	683969	{LEFTARROW}	248	682853	682485	868	left6,4	27	9	269	mask27	0	683952	0	683752	eqm10_NoEyeNmodel1_dir	90	HV	gazeCOD	GazeCoDxp	1	400	0	683452	-1	683352
GazeCoD_1Model_male	22	2	26	<?xml version="1.0"?>\n<Clock xmlns:dt="urn:schemas-microsoft-com:datatypes"><Description dt:dt="string">E-Prime Primary Realtime Clock</Description><StartTime><Timestamp dt:dt="int">0</Timestamp><DateUtc dt:dt="string">2017-07-25T11:34:50Z</DateUtc></StartTime><FrequencyChanges><FrequencyChange><Frequency dt:dt="r8">3328125</Frequency><Timestamp dt:dt="r8">139911216</Timestamp><Current dt:dt="r8…	59.94	1	right	140578325	07-25-2017	13:34:50		male	291	{LEFTARROW}	49							0	685873	685704	{DOWNARROW}	169	684593	684236	857	left1,6	13	9	270	mask13	0	685688	0	685488	eqm10_NoEyeNmodel1_dir	90	H	gazeCOD	GazeCoDxp	0	400	0	685188	-5	685088
GazeCoD_1Model_male	22	2	26	<?xml version="1.0"?>\n<Clock xmlns:dt="urn:schemas-microsoft-com:datatypes"><Description dt:dt="string">E-Prime Primary Realtime Clock</Description><StartTime><Timestamp dt:dt="int">0</Timestamp><DateUtc dt:dt="string">2017-07-25T11:34:50Z</DateUtc></StartTime><FrequencyChanges><FrequencyChange><Frequency dt:dt="r8">3328125</Frequency><Timestamp dt:dt="r8">139911216</Timestamp><Current dt:dt="r8…	59.94	1	right	140578325	07-25-2017	13:34:50		male	292	{LEFTARROW}	51							0	687553	687256	{DOWNARROW}	297	686142	685888	754	left3,2	25	9	271	mask25	0	687239	0	687039	eqm10_NoEyeNmodel1_dir	90	HV	gazeCOD	GazeCoDxp	0	400	0	686739	-3	686639
GazeCoD_1Model_male	22	2	26	<?xml version="1.0"?>\n<Clock xmlns:dt="urn:schemas-microsoft-com:datatypes"><Description dt:dt="string">E-Prime Primary Realtime Clock</Description><StartTime><Timestamp dt:dt="int">0</Timestamp><DateUtc dt:dt="string">2017-07-25T11:34:50Z</DateUtc></StartTime><FrequencyChanges><FrequencyChange><Frequency dt:dt="r8">3328125</Frequency><Timestamp dt:dt="r8">139911216</Timestamp><Current dt:dt="r8…	59.94	1	right	140578325	07-25-2017	13:34:50		male	293	{LEFTARROW}	78							0	689313	689141	{LEFTARROW}	172	688028	687573	955	left8	17	9	272	mask17	0	689124	0	688924	eqm10_NoEyeNmodel1_dir	90	H	gazeCOD	GazeCoDxp	1	400	0	688624	-4	688524
GazeCoD_1Model_male	22	2	26	<?xml version="1.0"?>\n<Clock xmlns:dt="urn:schemas-microsoft-com:datatypes"><Description dt:dt="string">E-Prime Primary Realtime Clock</Description><StartTime><Timestamp dt:dt="int">0</Timestamp><DateUtc dt:dt="string">2017-07-25T11:34:50Z</DateUtc></StartTime><FrequencyChanges><FrequencyChange><Frequency dt:dt="r8">3328125</Frequency><Timestamp dt:dt="r8">139911216</Timestamp><Current dt:dt="r8…	59.94	1	right	140578325	07-25-2017	13:34:50		male	294	{RIGHTARROW}	44							0	690817	690776	{DOWNARROW}	41	689655	689325	830	right3,2	8	9	273	mask8	0	690759	0	690559	eqm10_NoEyeNmodel1_dir	0	V	gazeCOD	GazeCoDxp	0	400	0	690259	4	690159
GazeCoD_1Model_male	22	2	26	<?xml version="1.0"?>\n<Clock xmlns:dt="urn:schemas-microsoft-com:datatypes"><Description dt:dt="string">E-Prime Primary Realtime Clock</Description><StartTime><Timestamp dt:dt="int">0</Timestamp><DateUtc dt:dt="string">2017-07-25T11:34:50Z</DateUtc></StartTime><FrequencyChanges><FrequencyChange><Frequency dt:dt="r8">3328125</Frequency><Timestamp dt:dt="r8">139911216</Timestamp><Current dt:dt="r8…	59.94	1	right	140578325	07-25-2017	13:34:50		male	295	{LEFTARROW}	49							0	692329	692261	{DOWNARROW}	68	691140	690826	814	left1,6	2	9	274	mask2	0	692244	0	692044	eqm10_NoEyeNmodel1_dir	0	V	gazeCOD	GazeCoDxp	0	400	0	691744	4	691644
GazeCoD_1Model_male	22	2	26	<?xml version="1.0"?>\n<Clock xmlns:dt="urn:schemas-microsoft-com:datatypes"><Description dt:dt="string">E-Prime Primary Realtime Clock</Description><StartTime><Timestamp dt:dt="int">0</Timestamp><DateUtc dt:dt="string">2017-07-25T11:34:50Z</DateUtc></StartTime><FrequencyChanges><FrequencyChange><Frequency dt:dt="r8">3328125</Frequency><Timestamp dt:dt="r8">139911216</Timestamp><Current dt:dt="r8…	59.94	1	right	140578325	07-25-2017	13:34:50		male	296	{RIGHTARROW}	42							0	695641	693846	{DOWNARROW}	1795	692721	692344	877	right4,8	31	9	275	mask31	0	693829	0	693629	eqm10_NoEyeNmodel1_dir	90	HV	gazeCOD	GazeCoDxp	0	400	0	693329	8	693229
GazeCoD_1Model_male	22	2	26	<?xml version="1.0"?>\n<Clock xmlns:dt="urn:schemas-microsoft-com:datatypes"><Description dt:dt="string">E-Prime Primary Realtime Clock</Description><StartTime><Timestamp dt:dt="int">0</Timestamp><DateUtc dt:dt="string">2017-07-25T11:34:50Z</DateUtc></StartTime><FrequencyChanges><FrequencyChange><Frequency dt:dt="r8">3328125</Frequency><Timestamp dt:dt="r8">139911216</Timestamp><Current dt:dt="r8…	59.94	1	right	140578325	07-25-2017	13:34:50		male	297	{RIGHTARROW}	77							0	705409	705274	{RIGHTARROW}	135	704160	703739	921	right8	33	9	276	mask33	0	705257	0	705057	eqm10_NoEyeNmodel1_dir	90	HV	gazeCOD	GazeCoDxp	1	400	0	704757	-3	704657
GazeCoD_1Model_male	22	2	26	<?xml version="1.0"?>\n<Clock xmlns:dt="urn:schemas-microsoft-com:datatypes"><Description dt:dt="string">E-Prime Primary Realtime Clock</Description><StartTime><Timestamp dt:dt="int">0</Timestamp><DateUtc dt:dt="string">2017-07-25T11:34:50Z</DateUtc></StartTime><FrequencyChanges><FrequencyChange><Frequency dt:dt="r8">3328125</Frequency><Timestamp dt:dt="r8">139911216</Timestamp><Current dt:dt="r8…	59.94	1	right	140578325	07-25-2017	13:34:50		male	298	{LEFTARROW}	53							0	707009	706926	{DOWNARROW}	83	705802	705424	878	left4,8	15	9	277	mask15	0	706909	0	706709	eqm10_NoEyeNmodel1_dir	90	H	gazeCOD	GazeCoDxp	0	400	0	706409	7	706309
GazeCoD_1Model_male	22	2	26	<?xml version="1.0"?>\n<Clock xmlns:dt="urn:schemas-microsoft-com:datatypes"><Description dt:dt="string">E-Prime Primary Realtime Clock</Description><StartTime><Timestamp dt:dt="int">0</Timestamp><DateUtc dt:dt="string">2017-07-25T11:34:50Z</DateUtc></StartTime><FrequencyChanges><FrequencyChange><Frequency dt:dt="r8">3328125</Frequency><Timestamp dt:dt="r8">139911216</Timestamp><Current dt:dt="r8…	59.94	1	right	140578325	07-25-2017	13:34:50		male	299	{LEFTARROW}	53							0	710225	708511	{LEFTARROW}	1714	707395	707026	869	left4,8	26	9	278	mask26	0	708494	0	708294	eqm10_NoEyeNmodel1_dir	90	HV	gazeCOD	GazeCoDxp	1	400	0	707994	-1	707894
GazeCoD_1Model_male	22	2	26	<?xml version="1.0"?>\n<Clock xmlns:dt="urn:schemas-microsoft-com:datatypes"><Description dt:dt="string">E-Prime Primary Realtime Clock</Description><StartTime><Timestamp dt:dt="int">0</Timestamp><DateUtc dt:dt="string">2017-07-25T11:34:50Z</DateUtc></StartTime><FrequencyChanges><FrequencyChange><Frequency dt:dt="r8">3328125</Frequency><Timestamp dt:dt="r8">139911216</Timestamp><Current dt:dt="r8…	59.94	1	right	140578325	07-25-2017	13:34:50		male	300	{DOWNARROW}	79							0	711881	711864	{DOWNARROW}	17	710746	710246	1000	DG0	1	9	279	mask1	0	711847	0	711647	eqm10_NoEyeNmodel1_dir	0	V	gazeCOD	GazeCoDxp	1	400	0	711347	1	711247
GazeCoD_1Model_male	22	2	26	<?xml version="1.0"?>\n<Clock xmlns:dt="urn:schemas-microsoft-com:datatypes"><Description dt:dt="string">E-Prime Primary Realtime Clock</Description><StartTime><Timestamp dt:dt="int">0</Timestamp><DateUtc dt:dt="string">2017-07-25T11:34:50Z</DateUtc></StartTime><FrequencyChanges><FrequencyChange><Frequency dt:dt="r8">3328125</Frequency><Timestamp dt:dt="r8">139911216</Timestamp><Current dt:dt="r8…	59.94	1	right	140578325	07-25-2017	13:34:50		male	301	{RIGHTARROW}	77							0	713625	713382	{RIGHTARROW}	243	712270	711898	872	right8	22	9	280	mask22	0	713365	0	713165	eqm10_NoEyeNmodel1_dir	90	H	gazeCOD	GazeCoDxp	1	400	0	712865	-5	712765
GazeCoD_1Model_male	22	2	26	<?xml version="1.0"?>\n<Clock xmlns:dt="urn:schemas-microsoft-com:datatypes"><Description dt:dt="string">E-Prime Primary Realtime Clock</Description><StartTime><Timestamp dt:dt="int">0</Timestamp><DateUtc dt:dt="string">2017-07-25T11:34:50Z</DateUtc></StartTime><FrequencyChanges><FrequencyChange><Frequency dt:dt="r8">3328125</Frequency><Timestamp dt:dt="r8">139911216</Timestamp><Current dt:dt="r8…	59.94	1	right	140578325	07-25-2017	13:34:50		male	302	{RIGHTARROW}	42							0	715417	715034	{RIGHTARROW}	383	713908	713649	759	right4,8	9	9	281	mask9	0	715017	0	714817	eqm10_NoEyeNmodel1_dir	0	V	gazeCOD	GazeCoDxp	1	400	0	714517	9	714417
GazeCoD_1Model_male	22	2	26	<?xml version="1.0"?>\n<Clock xmlns:dt="urn:schemas-microsoft-com:datatypes"><Description dt:dt="string">E-Prime Primary Realtime Clock</Description><StartTime><Timestamp dt:dt="int">0</Timestamp><DateUtc dt:dt="string">2017-07-25T11:34:50Z</DateUtc></StartTime><FrequencyChanges><FrequencyChange><Frequency dt:dt="r8">3328125</Frequency><Timestamp dt:dt="r8">139911216</Timestamp><Current dt:dt="r8…	59.94	1	right	140578325	07-25-2017	13:34:50		male	303	{RIGHTARROW}	42							0	717153	716986	{DOWNARROW}	167	715860	715434	926	right4,8	20	9	282	mask20	0	716969	0	716769	eqm10_NoEyeNmodel1_dir	90	H	gazeCOD	GazeCoDxp	0	400	0	716469	9	716369
GazeCoD_1Model_male	22	2	26	<?xml version="1.0"?>\n<Clock xmlns:dt="urn:schemas-microsoft-com:datatypes"><Description dt:dt="string">E-Prime Primary Realtime Clock</Description><StartTime><Timestamp dt:dt="int">0</Timestamp><DateUtc dt:dt="string">2017-07-25T11:34:50Z</DateUtc></StartTime><FrequencyChanges><FrequencyChange><Frequency dt:dt="r8">3328125</Frequency><Timestamp dt:dt="r8">139911216</Timestamp><Current dt:dt="r8…	59.94	1	right	140578325	07-25-2017	13:34:50		male	304	{RIGHTARROW}	46							0	718817	718538	{RIGHTARROW}	279	717425	717170	755	right1,6	18	9	283	mask18	0	718521	1	718321	eqm10_NoEyeNmodel1_dir	90	H	gazeCOD	GazeCoDxp	1	400	0	718020	-5	717920
GazeCoD_1Model_male	22	2	26	<?xml version="1.0"?>\n<Clock xmlns:dt="urn:schemas-microsoft-com:datatypes"><Description dt:dt="string">E-Prime Primary Realtime Clock</Description><StartTime><Timestamp dt:dt="int">0</Timestamp><DateUtc dt:dt="string">2017-07-25T11:34:50Z</DateUtc></StartTime><FrequencyChanges><FrequencyChange><Frequency dt:dt="r8">3328125</Frequency><Timestamp dt:dt="r8">139911216</Timestamp><Current dt:dt="r8…	59.94	1	right	140578325	07-25-2017	13:34:50		male	305	{RIGHTARROW}	44							0	720601	720306	{RIGHTARROW}	295	719184	718838	846	right3,2	19	9	284	mask19	0	720289	0	720089	eqm10_NoEyeNmodel1_dir	90	H	gazeCOD	GazeCoDxp	1	400	0	719789	5	719689
GazeCoD_1Model_male	22	2	26	<?xml version="1.0"?>\n<Clock xmlns:dt="urn:schemas-microsoft-com:datatypes"><Description dt:dt="string">E-Prime Primary Realtime Clock</Description><StartTime><Timestamp dt:dt="int">0</Timestamp><DateUtc dt:dt="string">2017-07-25T11:34:50Z</DateUtc></StartTime><FrequencyChanges><FrequencyChange><Frequency dt:dt="r8">3328125</Frequency><Timestamp dt:dt="r8">139911216</Timestamp><Current dt:dt="r8…	59.94	1	right	140578325	07-25-2017	13:34:50		male	306	{LEFTARROW}	78							0	722321	722141	{LEFTARROW}	180	721015	720623	892	left8	28	9	285	mask28	0	722124	0	721924	eqm10_NoEyeNmodel1_dir	90	HV	gazeCOD	GazeCoDxp	1	400	0	721624	9	721524
GazeCoD_1Model_male	22	2	26	<?xml version="1.0"?>\n<Clock xmlns:dt="urn:schemas-microsoft-com:datatypes"><Description dt:dt="string">E-Prime Primary Realtime Clock</Description><StartTime><Timestamp dt:dt="int">0</Timestamp><DateUtc dt:dt="string">2017-07-25T11:34:50Z</DateUtc></StartTime><FrequencyChanges><FrequencyChange><Frequency dt:dt="r8">3328125</Frequency><Timestamp dt:dt="r8">139911216</Timestamp><Current dt:dt="r8…	59.94	1	right	140578325	07-25-2017	13:34:50		male	307	{LEFTARROW}	53							0	724305	723960	{LEFTARROW}	345	722834	722341	993	left4,8	4	9	286	mask4	0	723943	1	723743	eqm10_NoEyeNmodel1_dir	0	V	gazeCOD	GazeCoDxp	1	400	0	723442	8	723342
GazeCoD_1Model_male	22	2	26	<?xml version="1.0"?>\n<Clock xmlns:dt="urn:schemas-microsoft-com:datatypes"><Description dt:dt="string">E-Prime Primary Realtime Clock</Description><StartTime><Timestamp dt:dt="int">0</Timestamp><DateUtc dt:dt="string">2017-07-25T11:34:50Z</DateUtc></StartTime><FrequencyChanges><FrequencyChange><Frequency dt:dt="r8">3328125</Frequency><Timestamp dt:dt="r8">139911216</Timestamp><Current dt:dt="r8…	59.94	1	right	140578325	07-25-2017	13:34:50		male	308	{RIGHTARROW}	46							0	726009	725778	{DOWNARROW}	231	724652	724327	825	right1,6	29	9	287	mask29	0	725761	0	725561	eqm10_NoEyeNmodel1_dir	90	HV	gazeCOD	GazeCoDxp	0	400	0	725261	9	725161
GazeCoD_1Model_male	22	2	26	<?xml version="1.0"?>\n<Clock xmlns:dt="urn:schemas-microsoft-com:datatypes"><Description dt:dt="string">E-Prime Primary Realtime Clock</Description><StartTime><Timestamp dt:dt="int">0</Timestamp><DateUtc dt:dt="string">2017-07-25T11:34:50Z</DateUtc></StartTime><FrequencyChanges><FrequencyChange><Frequency dt:dt="r8">3328125</Frequency><Timestamp dt:dt="r8">139911216</Timestamp><Current dt:dt="r8…	59.94	1	right	140578325	07-25-2017	13:34:50		male	309	{RIGHTARROW}	77							0	727769	727597	{RIGHTARROW}	172	726473	726028	945	right8	11	9	288	mask11	0	727580	1	727380	eqm10_NoEyeNmodel1_dir	0	V	gazeCOD	GazeCoDxp	1	400	0	727079	6	726979
GazeCoD_1Model_male	22	2	26	<?xml version="1.0"?>\n<Clock xmlns:dt="urn:schemas-microsoft-com:datatypes"><Description dt:dt="string">E-Prime Primary Realtime Clock</Description><StartTime><Timestamp dt:dt="int">0</Timestamp><DateUtc dt:dt="string">2017-07-25T11:34:50Z</DateUtc></StartTime><FrequencyChanges><FrequencyChange><Frequency dt:dt="r8">3328125</Frequency><Timestamp dt:dt="r8">139911216</Timestamp><Current dt:dt="r8…	59.94	1	right	140578325	07-25-2017	13:34:50		male	310	{DOWNARROW}	79							0	729625	729315	{RIGHTARROW}	310	728200	727780	920	DG0	23	9	289	mask23	0	729298	0	729098	eqm10_NoEyeNmodel1_dir	90	HV	gazeCOD	GazeCoDxp	0	400	0	728798	-2	728698
GazeCoD_1Model_male	22	2	26	<?xml version="1.0"?>\n<Clock xmlns:dt="urn:schemas-microsoft-com:datatypes"><Description dt:dt="string">E-Prime Primary Realtime Clock</Description><StartTime><Timestamp dt:dt="int">0</Timestamp><DateUtc dt:dt="string">2017-07-25T11:34:50Z</DateUtc></StartTime><FrequencyChanges><FrequencyChange><Frequency dt:dt="r8">3328125</Frequency><Timestamp dt:dt="r8">139911216</Timestamp><Current dt:dt="r8…	59.94	1	right	140578325	07-25-2017	13:34:50		male	311	{DOWNARROW}	79							0	731481	731184	{LEFTARROW}	297	730071	729649	922	DG0	12	9	290	mask12	0	731167	1	730967	eqm10_NoEyeNmodel1_dir	90	H	gazeCOD	GazeCoDxp	0	400	0	730666	-5	730566
GazeCoD_1Model_male	22	2	26	<?xml version="1.0"?>\n<Clock xmlns:dt="urn:schemas-microsoft-com:datatypes"><Description dt:dt="string">E-Prime Primary Realtime Clock</Description><StartTime><Timestamp dt:dt="int">0</Timestamp><DateUtc dt:dt="string">2017-07-25T11:34:50Z</DateUtc></StartTime><FrequencyChanges><FrequencyChange><Frequency dt:dt="r8">3328125</Frequency><Timestamp dt:dt="r8">139911216</Timestamp><Current dt:dt="r8…	59.94	1	right	140578325	07-25-2017	13:34:50		male	312	{LEFTARROW}	51							0	733361	732952	{LEFTARROW}	409	731841	731501	840	left3,2	14	9	291	mask14	0	732935	-1	732735	eqm10_NoEyeNmodel1_dir	90	H	gazeCOD	GazeCoDxp	1	400	0	732436	-5	732336
GazeCoD_1Model_male	22	2	26	<?xml version="1.0"?>\n<Clock xmlns:dt="urn:schemas-microsoft-com:datatypes"><Description dt:dt="string">E-Prime Primary Realtime Clock</Description><StartTime><Timestamp dt:dt="int">0</Timestamp><DateUtc dt:dt="string">2017-07-25T11:34:50Z</DateUtc></StartTime><FrequencyChanges><FrequencyChange><Frequency dt:dt="r8">3328125</Frequency><Timestamp dt:dt="r8">139911216</Timestamp><Current dt:dt="r8…	59.94	1	right	140578325	07-25-2017	13:34:50		male	313	{RIGHTARROW}	40							0	735057	734904	{RIGHTARROW}	153	733779	733386	893	right6,4	10	9	292	mask10	0	734887	0	734687	eqm10_NoEyeNmodel1_dir	0	V	gazeCOD	GazeCoDxp	1	400	0	734387	8	734287
GazeCoD_1Model_male	22	2	26	<?xml version="1.0"?>\n<Clock xmlns:dt="urn:schemas-microsoft-com:datatypes"><Description dt:dt="string">E-Prime Primary Realtime Clock</Description><StartTime><Timestamp dt:dt="int">0</Timestamp><DateUtc dt:dt="string">2017-07-25T11:34:50Z</DateUtc></StartTime><FrequencyChanges><FrequencyChange><Frequency dt:dt="r8">3328125</Frequency><Timestamp dt:dt="r8">139911216</Timestamp><Current dt:dt="r8…	59.94	1	right	140578325	07-25-2017	13:34:50		male	314	{RIGHTARROW}	40							0	736713	736606	{RIGHTARROW}	107	735489	735071	918	right6,4	32	9	293	mask32	0	736589	0	736389	eqm10_NoEyeNmodel1_dir	90	HV	gazeCOD	GazeCoDxp	1	400	0	736089	0	735989
GazeCoD_1Model_male	22	2	26	<?xml version="1.0"?>\n<Clock xmlns:dt="urn:schemas-microsoft-com:datatypes"><Description dt:dt="string">E-Prime Primary Realtime Clock</Description><StartTime><Timestamp dt:dt="int">0</Timestamp><DateUtc dt:dt="string">2017-07-25T11:34:50Z</DateUtc></StartTime><FrequencyChanges><FrequencyChange><Frequency dt:dt="r8">3328125</Frequency><Timestamp dt:dt="r8">139911216</Timestamp><Current dt:dt="r8…	59.94	1	right	140578325	07-25-2017	13:34:50		male	315	{RIGHTARROW}	40							0	738513	738207	{RIGHTARROW}	306	737088	736723	865	right6,4	21	9	294	mask21	0	738191	1	737991	eqm10_NoEyeNmodel1_dir	90	H	gazeCOD	GazeCoDxp	1	400	0	737690	2	737590
GazeCoD_1Model_male	22	2	26	<?xml version="1.0"?>\n<Clock xmlns:dt="urn:schemas-microsoft-com:datatypes"><Description dt:dt="string">E-Prime Primary Realtime Clock</Description><StartTime><Timestamp dt:dt="int">0</Timestamp><DateUtc dt:dt="string">2017-07-25T11:34:50Z</DateUtc></StartTime><FrequencyChanges><FrequencyChange><Frequency dt:dt="r8">3328125</Frequency><Timestamp dt:dt="r8">139911216</Timestamp><Current dt:dt="r8…	59.94	1	right	140578325	07-25-2017	13:34:50		male	316	{RIGHTARROW}	44							0	740329	740043	{RIGHTARROW}	286	738918	738524	894	right3,2	30	9	295	mask30	0	740026	1	739826	eqm10_NoEyeNmodel1_dir	90	HV	gazeCOD	GazeCoDxp	1	400	0	739525	7	739425
GazeCoD_1Model_male	22	2	26	<?xml version="1.0"?>\n<Clock xmlns:dt="urn:schemas-microsoft-com:datatypes"><Description dt:dt="string">E-Prime Primary Realtime Clock</Description><StartTime><Timestamp dt:dt="int">0</Timestamp><DateUtc dt:dt="string">2017-07-25T11:34:50Z</DateUtc></StartTime><FrequencyChanges><FrequencyChange><Frequency dt:dt="r8">3328125</Frequency><Timestamp dt:dt="r8">139911216</Timestamp><Current dt:dt="r8…	59.94	1	right	140578325	07-25-2017	13:34:50		male	317	{LEFTARROW}	49							0	742017	741728	{LEFTARROW}	289	740612	740343	769	left1,6	24	9	296	mask24	0	741711	1	741511	eqm10_NoEyeNmodel1_dir	90	HV	gazeCOD	GazeCoDxp	1	400	0	741210	-2	741110
GazeCoD_1Model_male	22	2	26	<?xml version="1.0"?>\n<Clock xmlns:dt="urn:schemas-microsoft-com:datatypes"><Description dt:dt="string">E-Prime Primary Realtime Clock</Description><StartTime><Timestamp dt:dt="int">0</Timestamp><DateUtc dt:dt="string">2017-07-25T11:34:50Z</DateUtc></StartTime><FrequencyChanges><FrequencyChange><Frequency dt:dt="r8">3328125</Frequency><Timestamp dt:dt="r8">139911216</Timestamp><Current dt:dt="r8…	59.94	1	right	140578325	07-25-2017	13:34:50		male	318	{LEFTARROW}	51							0	743625	743463	{DOWNARROW}	162	742340	742028	812	left3,2	3	9	297	mask3	0	743446	1	743246	eqm10_NoEyeNmodel1_dir	0	V	gazeCOD	GazeCoDxp	0	400	0	742945	5	742845
GazeCoD_1Model_male	22	2	26	<?xml version="1.0"?>\n<Clock xmlns:dt="urn:schemas-microsoft-com:datatypes"><Description dt:dt="string">E-Prime Primary Realtime Clock</Description><StartTime><Timestamp dt:dt="int">0</Timestamp><DateUtc dt:dt="string">2017-07-25T11:34:50Z</DateUtc></StartTime><FrequencyChanges><FrequencyChange><Frequency dt:dt="r8">3328125</Frequency><Timestamp dt:dt="r8">139911216</Timestamp><Current dt:dt="r8…	59.94	1	right	140578325	07-25-2017	13:34:50		male	319	{RIGHTARROW}	44							0	745289	745148	{RIGHTARROW}	141	744034	743646	888	right3,2	19	10	298	mask19	0	745131	0	744931	eqm10_NoEyeNmodel1_dir	90	H	gazeCOD	GazeCoDxp	1	400	0	744631	-3	744531
GazeCoD_1Model_male	22	2	26	<?xml version="1.0"?>\n<Clock xmlns:dt="urn:schemas-microsoft-com:datatypes"><Description dt:dt="string">E-Prime Primary Realtime Clock</Description><StartTime><Timestamp dt:dt="int">0</Timestamp><DateUtc dt:dt="string">2017-07-25T11:34:50Z</DateUtc></StartTime><FrequencyChanges><FrequencyChange><Frequency dt:dt="r8">3328125</Frequency><Timestamp dt:dt="r8">139911216</Timestamp><Current dt:dt="r8…	59.94	1	right	140578325	07-25-2017	13:34:50		male	320	{RIGHTARROW}	40							0	746793	746783	{RIGHTARROW}	10	745655	745298	857	right6,4	32	10	299	mask32	0	746766	1	746566	eqm10_NoEyeNmodel1_dir	90	HV	gazeCOD	GazeCoDxp	1	400	0	746265	10	746165
GazeCoD_1Model_male	22	2	26	<?xml version="1.0"?>\n<Clock xmlns:dt="urn:schemas-microsoft-com:datatypes"><Description dt:dt="string">E-Prime Primary Realtime Clock</Description><StartTime><Timestamp dt:dt="int">0</Timestamp><DateUtc dt:dt="string">2017-07-25T11:34:50Z</DateUtc></StartTime><FrequencyChanges><FrequencyChange><Frequency dt:dt="r8">3328125</Frequency><Timestamp dt:dt="r8">139911216</Timestamp><Current dt:dt="r8…	59.94	1	right	140578325	07-25-2017	13:34:50		male	321	{LEFTARROW}	55							0	748425	748351	{LEFTARROW}	74	747236	746816	920	left6,4	27	10	300	mask27	0	748334	0	748134	eqm10_NoEyeNmodel1_dir	90	HV	gazeCOD	GazeCoDxp	1	400	0	747834	-2	747734
GazeCoD_1Model_male	22	2	26	<?xml version="1.0"?>\n<Clock xmlns:dt="urn:schemas-microsoft-com:datatypes"><Description dt:dt="string">E-Prime Primary Realtime Clock</Description><StartTime><Timestamp dt:dt="int">0</Timestamp><DateUtc dt:dt="string">2017-07-25T11:34:50Z</DateUtc></StartTime><FrequencyChanges><FrequencyChange><Frequency dt:dt="r8">3328125</Frequency><Timestamp dt:dt="r8">139911216</Timestamp><Current dt:dt="r8…	59.94	1	right	140578325	07-25-2017	13:34:50		male	322	{RIGHTARROW}	40							0	750041	749869	{RIGHTARROW}	172	748756	748434	822	right6,4	10	10	301	mask10	0	749852	0	749652	eqm10_NoEyeNmodel1_dir	0	V	gazeCOD	GazeCoDxp	1	400	0	749352	-4	749252
GazeCoD_1Model_male	22	2	26	<?xml version="1.0"?>\n<Clock xmlns:dt="urn:schemas-microsoft-com:datatypes"><Description dt:dt="string">E-Prime Primary Realtime Clock</Description><StartTime><Timestamp dt:dt="int">0</Timestamp><DateUtc dt:dt="string">2017-07-25T11:34:50Z</DateUtc></StartTime><FrequencyChanges><FrequencyChange><Frequency dt:dt="r8">3328125</Frequency><Timestamp dt:dt="r8">139911216</Timestamp><Current dt:dt="r8…	59.94	1	right	140578325	07-25-2017	13:34:50		male	323	{LEFTARROW}	53							0	751705	751454	{LEFTARROW}	251	750333	750053	780	left4,8	26	10	302	mask26	0	751437	0	751237	eqm10_NoEyeNmodel1_dir	90	HV	gazeCOD	GazeCoDxp	1	400	0	750937	4	750837
GazeCoD_1Model_male	22	2	26	<?xml version="1.0"?>\n<Clock xmlns:dt="urn:schemas-microsoft-com:datatypes"><Description dt:dt="string">E-Prime Primary Realtime Clock</Description><StartTime><Timestamp dt:dt="int">0</Timestamp><DateUtc dt:dt="string">2017-07-25T11:34:50Z</DateUtc></StartTime><FrequencyChanges><FrequencyChange><Frequency dt:dt="r8">3328125</Frequency><Timestamp dt:dt="r8">139911216</Timestamp><Current dt:dt="r8…	59.94	1	right	140578325	07-25-2017	13:34:50		male	324	{DOWNARROW}	79							0	753393	753106	{DOWNARROW}	287	751991	751721	770	DG0	23	10	303	mask23	0	753089	0	752889	eqm10_NoEyeNmodel1_dir	90	HV	gazeCOD	GazeCoDxp	1	400	0	752589	-2	752489
GazeCoD_1Model_male	22	2	26	<?xml version="1.0"?>\n<Clock xmlns:dt="urn:schemas-microsoft-com:datatypes"><Description dt:dt="string">E-Prime Primary Realtime Clock</Description><StartTime><Timestamp dt:dt="int">0</Timestamp><DateUtc dt:dt="string">2017-07-25T11:34:50Z</DateUtc></StartTime><FrequencyChanges><FrequencyChange><Frequency dt:dt="r8">3328125</Frequency><Timestamp dt:dt="r8">139911216</Timestamp><Current dt:dt="r8…	59.94	1	right	140578325	07-25-2017	13:34:50		male	325	{RIGHTARROW}	46							0	755185	754924	{RIGHTARROW}	261	753813	753406	907	right1,6	18	10	304	mask18	0	754907	-1	754707	eqm10_NoEyeNmodel1_dir	90	H	gazeCOD	GazeCoDxp	1	400	0	754408	-5	754308
GazeCoD_1Model_male	22	2	26	<?xml version="1.0"?>\n<Clock xmlns:dt="urn:schemas-microsoft-com:datatypes"><Description dt:dt="string">E-Prime Primary Realtime Clock</Description><StartTime><Timestamp dt:dt="int">0</Timestamp><DateUtc dt:dt="string">2017-07-25T11:34:50Z</DateUtc></StartTime><FrequencyChanges><FrequencyChange><Frequency dt:dt="r8">3328125</Frequency><Timestamp dt:dt="r8">139911216</Timestamp><Current dt:dt="r8…	59.94	1	right	140578325	07-25-2017	13:34:50		male	326	{DOWNARROW}	79							0	756857	756810	{DOWNARROW}	47	755695	755208	987	DG0	1	10	305	mask1	0	756793	1	756593	eqm10_NoEyeNmodel1_dir	0	V	gazeCOD	GazeCoDxp	1	400	0	756292	-3	756192
GazeCoD_1Model_male	22	2	26	<?xml version="1.0"?>\n<Clock xmlns:dt="urn:schemas-microsoft-com:datatypes"><Description dt:dt="string">E-Prime Primary Realtime Clock</Description><StartTime><Timestamp dt:dt="int">0</Timestamp><DateUtc dt:dt="string">2017-07-25T11:34:50Z</DateUtc></StartTime><FrequencyChanges><FrequencyChange><Frequency dt:dt="r8">3328125</Frequency><Timestamp dt:dt="r8">139911216</Timestamp><Current dt:dt="r8…	59.94	1	right	140578325	07-25-2017	13:34:50		male	327	{RIGHTARROW}	77							0	759641	758361	{RIGHTARROW}	1280	757237	756876	861	right8	11	10	306	mask11	0	758344	0	758144	eqm10_NoEyeNmodel1_dir	0	V	gazeCOD	GazeCoDxp	1	400	0	757844	7	757744
GazeCoD_1Model_male	22	2	26	<?xml version="1.0"?>\n<Clock xmlns:dt="urn:schemas-microsoft-com:datatypes"><Description dt:dt="string">E-Prime Primary Realtime Clock</Description><StartTime><Timestamp dt:dt="int">0</Timestamp><DateUtc dt:dt="string">2017-07-25T11:34:50Z</DateUtc></StartTime><FrequencyChanges><FrequencyChange><Frequency dt:dt="r8">3328125</Frequency><Timestamp dt:dt="r8">139911216</Timestamp><Current dt:dt="r8…	59.94	1	right	140578325	07-25-2017	13:34:50		male	328	{LEFTARROW}	53							0	761249	761064	{LEFTARROW}	185	759937	759662	775	left4,8	4	10	307	mask4	0	761047	0	760847	eqm10_NoEyeNmodel1_dir	0	V	gazeCOD	GazeCoDxp	1	400	0	760547	10	760447
GazeCoD_1Model_male	22	2	26	<?xml version="1.0"?>\n<Clock xmlns:dt="urn:schemas-microsoft-com:datatypes"><Description dt:dt="string">E-Prime Primary Realtime Clock</Description><StartTime><Timestamp dt:dt="int">0</Timestamp><DateUtc dt:dt="string">2017-07-25T11:34:50Z</DateUtc></StartTime><FrequencyChanges><FrequencyChange><Frequency dt:dt="r8">3328125</Frequency><Timestamp dt:dt="r8">139911216</Timestamp><Current dt:dt="r8…	59.94	1	right	140578325	07-25-2017	13:34:50		male	329	{LEFTARROW}	78							0	762905	762699	{LEFTARROW}	206	761578	761264	814	left8	28	10	308	mask28	0	762682	0	762482	eqm10_NoEyeNmodel1_dir	90	HV	gazeCOD	GazeCoDxp	1	400	0	762182	4	762082
GazeCoD_1Model_male	22	2	26	<?xml version="1.0"?>\n<Clock xmlns:dt="urn:schemas-microsoft-com:datatypes"><Description dt:dt="string">E-Prime Primary Realtime Clock</Description><StartTime><Timestamp dt:dt="int">0</Timestamp><DateUtc dt:dt="string">2017-07-25T11:34:50Z</DateUtc></StartTime><FrequencyChanges><FrequencyChange><Frequency dt:dt="r8">3328125</Frequency><Timestamp dt:dt="r8">139911216</Timestamp><Current dt:dt="r8…	59.94	1	right	140578325	07-25-2017	13:34:50		male	330	{LEFTARROW}	55							0	764617	764284	{LEFTARROW}	333	763172	762916	756	left6,4	16	10	309	mask16	0	764267	0	764067	eqm10_NoEyeNmodel1_dir	90	H	gazeCOD	GazeCoDxp	1	400	0	763767	-5	763667
GazeCoD_1Model_male	22	2	26	<?xml version="1.0"?>\n<Clock xmlns:dt="urn:schemas-microsoft-com:datatypes"><Description dt:dt="string">E-Prime Primary Realtime Clock</Description><StartTime><Timestamp dt:dt="int">0</Timestamp><DateUtc dt:dt="string">2017-07-25T11:34:50Z</DateUtc></StartTime><FrequencyChanges><FrequencyChange><Frequency dt:dt="r8">3328125</Frequency><Timestamp dt:dt="r8">139911216</Timestamp><Current dt:dt="r8…	59.94	1	right	140578325	07-25-2017	13:34:50		male	331	{RIGHTARROW}	40							0	766233	766036	{RIGHTARROW}	197	764909	764634	775	right6,4	21	10	310	mask21	0	766019	1	765819	eqm10_NoEyeNmodel1_dir	90	H	gazeCOD	GazeCoDxp	1	400	0	765518	9	765418
GazeCoD_1Model_male	22	2	26	<?xml version="1.0"?>\n<Clock xmlns:dt="urn:schemas-microsoft-com:datatypes"><Description dt:dt="string">E-Prime Primary Realtime Clock</Description><StartTime><Timestamp dt:dt="int">0</Timestamp><DateUtc dt:dt="string">2017-07-25T11:34:50Z</DateUtc></StartTime><FrequencyChanges><FrequencyChange><Frequency dt:dt="r8">3328125</Frequency><Timestamp dt:dt="r8">139911216</Timestamp><Current dt:dt="r8…	59.94	1	right	140578325	07-25-2017	13:34:50		male	332	{LEFTARROW}	49							0	768073	767854	{LEFTARROW}	219	766739	766252	987	left1,6	13	10	311	mask13	0	767837	0	767637	eqm10_NoEyeNmodel1_dir	90	H	gazeCOD	GazeCoDxp	1	400	0	767337	-2	767237
GazeCoD_1Model_male	22	2	26	<?xml version="1.0"?>\n<Clock xmlns:dt="urn:schemas-microsoft-com:datatypes"><Description dt:dt="string">E-Prime Primary Realtime Clock</Description><StartTime><Timestamp dt:dt="int">0</Timestamp><DateUtc dt:dt="string">2017-07-25T11:34:50Z</DateUtc></StartTime><FrequencyChanges><FrequencyChange><Frequency dt:dt="r8">3328125</Frequency><Timestamp dt:dt="r8">139911216</Timestamp><Current dt:dt="r8…	59.94	1	right	140578325	07-25-2017	13:34:50		male	333	{LEFTARROW}	49							0	769705	769456	{DOWNARROW}	249	768340	768088	752	left1,6	2	10	312	mask2	0	769439	1	769239	eqm10_NoEyeNmodel1_dir	0	V	gazeCOD	GazeCoDxp	0	400	0	768938	-2	768838
GazeCoD_1Model_male	22	2	26	<?xml version="1.0"?>\n<Clock xmlns:dt="urn:schemas-microsoft-com:datatypes"><Description dt:dt="string">E-Prime Primary Realtime Clock</Description><StartTime><Timestamp dt:dt="int">0</Timestamp><DateUtc dt:dt="string">2017-07-25T11:34:50Z</DateUtc></StartTime><FrequencyChanges><FrequencyChange><Frequency dt:dt="r8">3328125</Frequency><Timestamp dt:dt="r8">139911216</Timestamp><Current dt:dt="r8…	59.94	1	right	140578325	07-25-2017	13:34:50		male	334	{LEFTARROW}	78							0	771513	771241	{LEFTARROW}	272	770119	769723	896	left8	17	10	313	mask17	0	771224	0	771024	eqm10_NoEyeNmodel1_dir	90	H	gazeCOD	GazeCoDxp	1	400	0	770724	5	770624
GazeCoD_1Model_male	22	2	26	<?xml version="1.0"?>\n<Clock xmlns:dt="urn:schemas-microsoft-com:datatypes"><Description dt:dt="string">E-Prime Primary Realtime Clock</Description><StartTime><Timestamp dt:dt="int">0</Timestamp><DateUtc dt:dt="string">2017-07-25T11:34:50Z</DateUtc></StartTime><FrequencyChanges><FrequencyChange><Frequency dt:dt="r8">3328125</Frequency><Timestamp dt:dt="r8">139911216</Timestamp><Current dt:dt="r8…	59.94	1	right	140578325	07-25-2017	13:34:50		male	335	{LEFTARROW}	51							0	773425	772926	{LEFTARROW}	499	771799	771524	775	left3,2	14	10	314	mask14	0	772909	0	772709	eqm10_NoEyeNmodel1_dir	90	H	gazeCOD	GazeCoDxp	1	400	0	772409	10	772309
GazeCoD_1Model_male	22	2	26	<?xml version="1.0"?>\n<Clock xmlns:dt="urn:schemas-microsoft-com:datatypes"><Description dt:dt="string">E-Prime Primary Realtime Clock</Description><StartTime><Timestamp dt:dt="int">0</Timestamp><DateUtc dt:dt="string">2017-07-25T11:34:50Z</DateUtc></StartTime><FrequencyChanges><FrequencyChange><Frequency dt:dt="r8">3328125</Frequency><Timestamp dt:dt="r8">139911216</Timestamp><Current dt:dt="r8…	59.94	1	right	140578325	07-25-2017	13:34:50		male	336	{RIGHTARROW}	46							0	775313	775011	{DOWNARROW}	302	773898	773443	955	right1,6	7	10	315	mask7	0	774994	0	774794	eqm10_NoEyeNmodel1_dir	0	V	gazeCOD	GazeCoDxp	0	400	0	774494	-4	774394
GazeCoD_1Model_male	22	2	26	<?xml version="1.0"?>\n<Clock xmlns:dt="urn:schemas-microsoft-com:datatypes"><Description dt:dt="string">E-Prime Primary Realtime Clock</Description><StartTime><Timestamp dt:dt="int">0</Timestamp><DateUtc dt:dt="string">2017-07-25T11:34:50Z</DateUtc></StartTime><FrequencyChanges><FrequencyChange><Frequency dt:dt="r8">3328125</Frequency><Timestamp dt:dt="r8">139911216</Timestamp><Current dt:dt="r8…	59.94	1	right	140578325	07-25-2017	13:34:50		male	337	{RIGHTARROW}	42							0	777217	776813	{RIGHTARROW}	404	775688	775328	860	right4,8	20	10	316	mask20	0	776796	0	776596	eqm10_NoEyeNmodel1_dir	90	H	gazeCOD	GazeCoDxp	1	400	0	776296	8	776196
GazeCoD_1Model_male	22	2	26	<?xml version="1.0"?>\n<Clock xmlns:dt="urn:schemas-microsoft-com:datatypes"><Description dt:dt="string">E-Prime Primary Realtime Clock</Description><StartTime><Timestamp dt:dt="int">0</Timestamp><DateUtc dt:dt="string">2017-07-25T11:34:50Z</DateUtc></StartTime><FrequencyChanges><FrequencyChange><Frequency dt:dt="r8">3328125</Frequency><Timestamp dt:dt="r8">139911216</Timestamp><Current dt:dt="r8…	59.94	1	right	140578325	07-25-2017	13:34:50		male	338	{LEFTARROW}	53							0	778961	778632	{LEFTARROW}	329	777510	777230	780	left4,8	15	10	317	mask15	0	778615	1	778415	eqm10_NoEyeNmodel1_dir	90	H	gazeCOD	GazeCoDxp	1	400	0	778114	4	778014
GazeCoD_1Model_male	22	2	26	<?xml version="1.0"?>\n<Clock xmlns:dt="urn:schemas-microsoft-com:datatypes"><Description dt:dt="string">E-Prime Primary Realtime Clock</Description><StartTime><Timestamp dt:dt="int">0</Timestamp><DateUtc dt:dt="string">2017-07-25T11:34:50Z</DateUtc></StartTime><FrequencyChanges><FrequencyChange><Frequency dt:dt="r8">3328125</Frequency><Timestamp dt:dt="r8">139911216</Timestamp><Current dt:dt="r8…	59.94	1	right	140578325	07-25-2017	13:34:50		male	339	{RIGHTARROW}	44							0	780729	780367	{DOWNARROW}	362	779243	778982	761	right3,2	8	10	318	mask8	0	780350	1	780150	eqm10_NoEyeNmodel1_dir	0	V	gazeCOD	GazeCoDxp	0	400	0	779849	6	779749
GazeCoD_1Model_male	22	2	26	<?xml version="1.0"?>\n<Clock xmlns:dt="urn:schemas-microsoft-com:datatypes"><Description dt:dt="string">E-Prime Primary Realtime Clock</Description><StartTime><Timestamp dt:dt="int">0</Timestamp><DateUtc dt:dt="string">2017-07-25T11:34:50Z</DateUtc></StartTime><FrequencyChanges><FrequencyChange><Frequency dt:dt="r8">3328125</Frequency><Timestamp dt:dt="r8">139911216</Timestamp><Current dt:dt="r8…	59.94	1	right	140578325	07-25-2017	13:34:50		male	340	{LEFTARROW}	55							0	782633	782269	{LEFTARROW}	364	781151	780750	901	left6,4	5	10	319	mask5	0	782252	1	782052	eqm10_NoEyeNmodel1_dir	0	V	gazeCOD	GazeCoDxp	1	400	0	781751	0	781651
GazeCoD_1Model_male	22	2	26	<?xml version="1.0"?>\n<Clock xmlns:dt="urn:schemas-microsoft-com:datatypes"><Description dt:dt="string">E-Prime Primary Realtime Clock</Description><StartTime><Timestamp dt:dt="int">0</Timestamp><DateUtc dt:dt="string">2017-07-25T11:34:50Z</DateUtc></StartTime><FrequencyChanges><FrequencyChange><Frequency dt:dt="r8">3328125</Frequency><Timestamp dt:dt="r8">139911216</Timestamp><Current dt:dt="r8…	59.94	1	right	140578325	07-25-2017	13:34:50		male	341	{RIGHTARROW}	42							0	784361	784037	{RIGHTARROW}	324	782923	782652	771	right4,8	31	10	320	mask31	0	784020	0	783820	eqm10_NoEyeNmodel1_dir	90	HV	gazeCOD	GazeCoDxp	1	400	0	783520	-3	783420
GazeCoD_1Model_male	22	2	26	<?xml version="1.0"?>\n<Clock xmlns:dt="urn:schemas-microsoft-com:datatypes"><Description dt:dt="string">E-Prime Primary Realtime Clock</Description><StartTime><Timestamp dt:dt="int">0</Timestamp><DateUtc dt:dt="string">2017-07-25T11:34:50Z</DateUtc></StartTime><FrequencyChanges><FrequencyChange><Frequency dt:dt="r8">3328125</Frequency><Timestamp dt:dt="r8">139911216</Timestamp><Current dt:dt="r8…	59.94	1	right	140578325	07-25-2017	13:34:50		male	342	{RIGHTARROW}	42							0	786265	785906	{DOWNARROW}	359	784783	784371	912	right4,8	9	10	321	mask9	0	785889	1	785689	eqm10_NoEyeNmodel1_dir	0	V	gazeCOD	GazeCoDxp	0	400	0	785388	5	785288
GazeCoD_1Model_male	22	2	26	<?xml version="1.0"?>\n<Clock xmlns:dt="urn:schemas-microsoft-com:datatypes"><Description dt:dt="string">E-Prime Primary Realtime Clock</Description><StartTime><Timestamp dt:dt="int">0</Timestamp><DateUtc dt:dt="string">2017-07-25T11:34:50Z</DateUtc></StartTime><FrequencyChanges><FrequencyChange><Frequency dt:dt="r8">3328125</Frequency><Timestamp dt:dt="r8">139911216</Timestamp><Current dt:dt="r8…	59.94	1	right	140578325	07-25-2017	13:34:50		male	343	{RIGHTARROW}	44							0	788001	787707	{DOWNARROW}	294	786580	786289	791	right3,2	30	10	322	mask30	0	787691	1	787491	eqm10_NoEyeNmodel1_dir	90	HV	gazeCOD	GazeCoDxp	0	400	0	787190	10	787090
GazeCoD_1Model_male	22	2	26	<?xml version="1.0"?>\n<Clock xmlns:dt="urn:schemas-microsoft-com:datatypes"><Description dt:dt="string">E-Prime Primary Realtime Clock</Description><StartTime><Timestamp dt:dt="int">0</Timestamp><DateUtc dt:dt="string">2017-07-25T11:34:50Z</DateUtc></StartTime><FrequencyChanges><FrequencyChange><Frequency dt:dt="r8">3328125</Frequency><Timestamp dt:dt="r8">139911216</Timestamp><Current dt:dt="r8…	59.94	1	right	140578325	07-25-2017	13:34:50		male	344	{DOWNARROW}	79							0	789705	789409	{DOWNARROW}	296	788284	788024	760	DG0	12	10	323	mask12	0	789392	0	789192	eqm10_NoEyeNmodel1_dir	90	H	gazeCOD	GazeCoDxp	1	400	0	788892	8	788792
GazeCoD_1Model_male	22	2	26	<?xml version="1.0"?>\n<Clock xmlns:dt="urn:schemas-microsoft-com:datatypes"><Description dt:dt="string">E-Prime Primary Realtime Clock</Description><StartTime><Timestamp dt:dt="int">0</Timestamp><DateUtc dt:dt="string">2017-07-25T11:34:50Z</DateUtc></StartTime><FrequencyChanges><FrequencyChange><Frequency dt:dt="r8">3328125</Frequency><Timestamp dt:dt="r8">139911216</Timestamp><Current dt:dt="r8…	59.94	1	right	140578325	07-25-2017	13:34:50		male	345	{RIGHTARROW}	77							0	791505	791194	{RIGHTARROW}	311	790080	789726	854	right8	22	10	324	mask22	0	791177	0	790977	eqm10_NoEyeNmodel1_dir	90	H	gazeCOD	GazeCoDxp	1	400	0	790677	-3	790577
GazeCoD_1Model_male	22	2	26	<?xml version="1.0"?>\n<Clock xmlns:dt="urn:schemas-microsoft-com:datatypes"><Description dt:dt="string">E-Prime Primary Realtime Clock</Description><StartTime><Timestamp dt:dt="int">0</Timestamp><DateUtc dt:dt="string">2017-07-25T11:34:50Z</DateUtc></StartTime><FrequencyChanges><FrequencyChange><Frequency dt:dt="r8">3328125</Frequency><Timestamp dt:dt="r8">139911216</Timestamp><Current dt:dt="r8…	59.94	1	right	140578325	07-25-2017	13:34:50		male	346	{RIGHTARROW}	46							0	793457	793130	{DOWNARROW}	327	792018	791528	990	right1,6	29	10	325	mask29	0	793113	0	792913	eqm10_NoEyeNmodel1_dir	90	HV	gazeCOD	GazeCoDxp	0	400	0	792613	-5	792513
GazeCoD_1Model_male	22	2	26	<?xml version="1.0"?>\n<Clock xmlns:dt="urn:schemas-microsoft-com:datatypes"><Description dt:dt="string">E-Prime Primary Realtime Clock</Description><StartTime><Timestamp dt:dt="int">0</Timestamp><DateUtc dt:dt="string">2017-07-25T11:34:50Z</DateUtc></StartTime><FrequencyChanges><FrequencyChange><Frequency dt:dt="r8">3328125</Frequency><Timestamp dt:dt="r8">139911216</Timestamp><Current dt:dt="r8…	59.94	1	right	140578325	07-25-2017	13:34:50		male	347	{LEFTARROW}	78							0	795153	794931	{LEFTARROW}	222	793817	793480	837	left8	6	10	326	mask6	0	794915	1	794715	eqm10_NoEyeNmodel1_dir	0	V	gazeCOD	GazeCoDxp	1	400	0	794414	-3	794314
GazeCoD_1Model_male	22	2	26	<?xml version="1.0"?>\n<Clock xmlns:dt="urn:schemas-microsoft-com:datatypes"><Description dt:dt="string">E-Prime Primary Realtime Clock</Description><StartTime><Timestamp dt:dt="int">0</Timestamp><DateUtc dt:dt="string">2017-07-25T11:34:50Z</DateUtc></StartTime><FrequencyChanges><FrequencyChange><Frequency dt:dt="r8">3328125</Frequency><Timestamp dt:dt="r8">139911216</Timestamp><Current dt:dt="r8…	59.94	1	right	140578325	07-25-2017	13:34:50		male	348	{LEFTARROW}	51							0	796889	796566	{DOWNARROW}	323	795443	795165	778	left3,2	25	10	327	mask25	0	796550	1	796350	eqm10_NoEyeNmodel1_dir	90	HV	gazeCOD	GazeCoDxp	0	400	0	796049	6	795949
GazeCoD_1Model_male	22	2	26	<?xml version="1.0"?>\n<Clock xmlns:dt="urn:schemas-microsoft-com:datatypes"><Description dt:dt="string">E-Prime Primary Realtime Clock</Description><StartTime><Timestamp dt:dt="int">0</Timestamp><DateUtc dt:dt="string">2017-07-25T11:34:50Z</DateUtc></StartTime><FrequencyChanges><FrequencyChange><Frequency dt:dt="r8">3328125</Frequency><Timestamp dt:dt="r8">139911216</Timestamp><Current dt:dt="r8…	59.94	1	right	140578325	07-25-2017	13:34:50		male	349	{RIGHTARROW}	77							0	798801	798485	{RIGHTARROW}	316	797373	796900	973	right8	33	10	328	mask33	0	798468	0	798268	eqm10_NoEyeNmodel1_dir	90	HV	gazeCOD	GazeCoDxp	1	400	0	797968	-5	797868
GazeCoD_1Model_male	22	2	26	<?xml version="1.0"?>\n<Clock xmlns:dt="urn:schemas-microsoft-com:datatypes"><Description dt:dt="string">E-Prime Primary Realtime Clock</Description><StartTime><Timestamp dt:dt="int">0</Timestamp><DateUtc dt:dt="string">2017-07-25T11:34:50Z</DateUtc></StartTime><FrequencyChanges><FrequencyChange><Frequency dt:dt="r8">3328125</Frequency><Timestamp dt:dt="r8">139911216</Timestamp><Current dt:dt="r8…	59.94	1	right	140578325	07-25-2017	13:34:50		male	350	{LEFTARROW}	49							0	800601	800220	{DOWNARROW}	381	799106	798819	787	left1,6	24	10	329	mask24	0	800203	0	800003	eqm10_NoEyeNmodel1_dir	90	HV	gazeCOD	GazeCoDxp	0	400	0	799703	-3	799603
GazeCoD_1Model_male	22	2	26	<?xml version="1.0"?>\n<Clock xmlns:dt="urn:schemas-microsoft-com:datatypes"><Description dt:dt="string">E-Prime Primary Realtime Clock</Description><StartTime><Timestamp dt:dt="int">0</Timestamp><DateUtc dt:dt="string">2017-07-25T11:34:50Z</DateUtc></StartTime><FrequencyChanges><FrequencyChange><Frequency dt:dt="r8">3328125</Frequency><Timestamp dt:dt="r8">139911216</Timestamp><Current dt:dt="r8…	59.94	1	right	140578325	07-25-2017	13:34:50		male	351	{LEFTARROW}	51							0	802497	802072	{DOWNARROW}	425	800957	800620	837	left3,2	3	10	330	mask3	0	802055	0	801855	eqm10_NoEyeNmodel1_dir	0	V	gazeCOD	GazeCoDxp	0	400	0	801555	-2	801455
GazeCoD_1Model_male	22	2	26	<?xml version="1.0"?>\n<Clock xmlns:dt="urn:schemas-microsoft-com:datatypes"><Description dt:dt="string">E-Prime Primary Realtime Clock</Description><StartTime><Timestamp dt:dt="int">0</Timestamp><DateUtc dt:dt="string">2017-07-25T11:34:50Z</DateUtc></StartTime><FrequencyChanges><FrequencyChange><Frequency dt:dt="r8">3328125</Frequency><Timestamp dt:dt="r8">139911216</Timestamp><Current dt:dt="r8…	59.94	1	right	140578325	07-25-2017	13:34:50		male	352	{LEFTARROW}	49							0	806985	806743	{DOWNARROW}	242	805623	805192	931	left1,6	2	11	331	mask2	0	806726	0	806526	eqm10_NoEyeNmodel1_dir	0	V	gazeCOD	GazeCoDxp	0	400	0	806226	3	806126
GazeCoD_1Model_male	22	2	26	<?xml version="1.0"?>\n<Clock xmlns:dt="urn:schemas-microsoft-com:datatypes"><Description dt:dt="string">E-Prime Primary Realtime Clock</Description><StartTime><Timestamp dt:dt="int">0</Timestamp><DateUtc dt:dt="string">2017-07-25T11:34:50Z</DateUtc></StartTime><FrequencyChanges><FrequencyChange><Frequency dt:dt="r8">3328125</Frequency><Timestamp dt:dt="r8">139911216</Timestamp><Current dt:dt="r8…	59.94	1	right	140578325	07-25-2017	13:34:50		male	353	{LEFTARROW}	53							0	808633	808378	{DOWNARROW}	255	807263	806994	769	left4,8	4	11	332	mask4	0	808361	0	808161	eqm10_NoEyeNmodel1_dir	0	V	gazeCOD	GazeCoDxp	0	400	0	807861	-2	807761
GazeCoD_1Model_male	22	2	26	<?xml version="1.0"?>\n<Clock xmlns:dt="urn:schemas-microsoft-com:datatypes"><Description dt:dt="string">E-Prime Primary Realtime Clock</Description><StartTime><Timestamp dt:dt="int">0</Timestamp><DateUtc dt:dt="string">2017-07-25T11:34:50Z</DateUtc></StartTime><FrequencyChanges><FrequencyChange><Frequency dt:dt="r8">3328125</Frequency><Timestamp dt:dt="r8">139911216</Timestamp><Current dt:dt="r8…	59.94	1	right	140578325	07-25-2017	13:34:50		male	354	{RIGHTARROW}	46							0	810481	810180	{DOWNARROW}	301	809058	808645	913	right1,6	18	11	333	mask18	0	810163	0	809963	eqm10_NoEyeNmodel1_dir	90	H	gazeCOD	GazeCoDxp	0	400	0	809663	5	809563
GazeCoD_1Model_male	22	2	26	<?xml version="1.0"?>\n<Clock xmlns:dt="urn:schemas-microsoft-com:datatypes"><Description dt:dt="string">E-Prime Primary Realtime Clock</Description><StartTime><Timestamp dt:dt="int">0</Timestamp><DateUtc dt:dt="string">2017-07-25T11:34:50Z</DateUtc></StartTime><FrequencyChanges><FrequencyChange><Frequency dt:dt="r8">3328125</Frequency><Timestamp dt:dt="r8">139911216</Timestamp><Current dt:dt="r8…	59.94	1	right	140578325	07-25-2017	13:34:50		male	355	{LEFTARROW}	78							0	812137	811949	{LEFTARROW}	188	810833	810497	836	left8	28	11	334	mask28	0	811932	1	811732	eqm10_NoEyeNmodel1_dir	90	HV	gazeCOD	GazeCoDxp	1	400	0	811431	-2	811331
GazeCoD_1Model_male	22	2	26	<?xml version="1.0"?>\n<Clock xmlns:dt="urn:schemas-microsoft-com:datatypes"><Description dt:dt="string">E-Prime Primary Realtime Clock</Description><StartTime><Timestamp dt:dt="int">0</Timestamp><DateUtc dt:dt="string">2017-07-25T11:34:50Z</DateUtc></StartTime><FrequencyChanges><FrequencyChange><Frequency dt:dt="r8">3328125</Frequency><Timestamp dt:dt="r8">139911216</Timestamp><Current dt:dt="r8…	59.94	1	right	140578325	07-25-2017	13:34:50		male	356	{LEFTARROW}	78							0	813929	813617	{LEFTARROW}	312	812498	812149	849	left8	17	11	335	mask17	0	813600	0	813400	eqm10_NoEyeNmodel1_dir	90	H	gazeCOD	GazeCoDxp	1	400	0	813100	2	813000
GazeCoD_1Model_male	22	2	26	<?xml version="1.0"?>\n<Clock xmlns:dt="urn:schemas-microsoft-com:datatypes"><Description dt:dt="string">E-Prime Primary Realtime Clock</Description><StartTime><Timestamp dt:dt="int">0</Timestamp><DateUtc dt:dt="string">2017-07-25T11:34:50Z</DateUtc></StartTime><FrequencyChanges><FrequencyChange><Frequency dt:dt="r8">3328125</Frequency><Timestamp dt:dt="r8">139911216</Timestamp><Current dt:dt="r8…	59.94	1	right	140578325	07-25-2017	13:34:50		male	357	{RIGHTARROW}	40							0	815689	815419	{RIGHTARROW}	270	814307	813951	856	right6,4	21	11	336	mask21	0	815402	0	815202	eqm10_NoEyeNmodel1_dir	90	H	gazeCOD	GazeCoDxp	1	400	0	814902	-5	814802
GazeCoD_1Model_male	22	2	26	<?xml version="1.0"?>\n<Clock xmlns:dt="urn:schemas-microsoft-com:datatypes"><Description dt:dt="string">E-Prime Primary Realtime Clock</Description><StartTime><Timestamp dt:dt="int">0</Timestamp><DateUtc dt:dt="string">2017-07-25T11:34:50Z</DateUtc></StartTime><FrequencyChanges><FrequencyChange><Frequency dt:dt="r8">3328125</Frequency><Timestamp dt:dt="r8">139911216</Timestamp><Current dt:dt="r8…	59.94	1	right	140578325	07-25-2017	13:34:50		male	358	{LEFTARROW}	51							0	817449	817137	{DOWNARROW}	312	816019	815702	817	left3,2	14	11	337	mask14	0	817120	0	816920	eqm10_NoEyeNmodel1_dir	90	H	gazeCOD	GazeCoDxp	0	400	0	816620	1	816520
GazeCoD_1Model_male	22	2	26	<?xml version="1.0"?>\n<Clock xmlns:dt="urn:schemas-microsoft-com:datatypes"><Description dt:dt="string">E-Prime Primary Realtime Clock</Description><StartTime><Timestamp dt:dt="int">0</Timestamp><DateUtc dt:dt="string">2017-07-25T11:34:50Z</DateUtc></StartTime><FrequencyChanges><FrequencyChange><Frequency dt:dt="r8">3328125</Frequency><Timestamp dt:dt="r8">139911216</Timestamp><Current dt:dt="r8…	59.94	1	right	140578325	07-25-2017	13:34:50		male	359	{LEFTARROW}	51							0	819289	818939	{LEFTARROW}	350	817812	817471	841	left3,2	25	11	338	mask25	0	818922	0	818722	eqm10_NoEyeNmodel1_dir	90	HV	gazeCOD	GazeCoDxp	1	400	0	818422	10	818322
GazeCoD_1Model_male	22	2	26	<?xml version="1.0"?>\n<Clock xmlns:dt="urn:schemas-microsoft-com:datatypes"><Description dt:dt="string">E-Prime Primary Realtime Clock</Description><StartTime><Timestamp dt:dt="int">0</Timestamp><DateUtc dt:dt="string">2017-07-25T11:34:50Z</DateUtc></StartTime><FrequencyChanges><FrequencyChange><Frequency dt:dt="r8">3328125</Frequency><Timestamp dt:dt="r8">139911216</Timestamp><Current dt:dt="r8…	59.94	1	right	140578325	07-25-2017	13:34:50		male	360	{LEFTARROW}	53							0	821153	820891	{DOWNARROW}	262	819767	819306	961	left4,8	15	11	339	mask15	0	820874	0	820674	eqm10_NoEyeNmodel1_dir	90	H	gazeCOD	GazeCoDxp	0	400	0	820374	7	820274
GazeCoD_1Model_male	22	2	26	<?xml version="1.0"?>\n<Clock xmlns:dt="urn:schemas-microsoft-com:datatypes"><Description dt:dt="string">E-Prime Primary Realtime Clock</Description><StartTime><Timestamp dt:dt="int">0</Timestamp><DateUtc dt:dt="string">2017-07-25T11:34:50Z</DateUtc></StartTime><FrequencyChanges><FrequencyChange><Frequency dt:dt="r8">3328125</Frequency><Timestamp dt:dt="r8">139911216</Timestamp><Current dt:dt="r8…	59.94	1	right	140578325	07-25-2017	13:34:50		male	361	{RIGHTARROW}	44							0	822945	822559	{DOWNARROW}	386	821439	821175	764	right3,2	8	11	340	mask8	0	822542	0	822342	eqm10_NoEyeNmodel1_dir	0	V	gazeCOD	GazeCoDxp	0	400	0	822042	3	821942
GazeCoD_1Model_male	22	2	26	<?xml version="1.0"?>\n<Clock xmlns:dt="urn:schemas-microsoft-com:datatypes"><Description dt:dt="string">E-Prime Primary Realtime Clock</Description><StartTime><Timestamp dt:dt="int">0</Timestamp><DateUtc dt:dt="string">2017-07-25T11:34:50Z</DateUtc></StartTime><FrequencyChanges><FrequencyChange><Frequency dt:dt="r8">3328125</Frequency><Timestamp dt:dt="r8">139911216</Timestamp><Current dt:dt="r8…	59.94	1	right	140578325	07-25-2017	13:34:50		male	362	{RIGHTARROW}	46							0	824681	824445	{DOWNARROW}	236	823332	822960	872	right1,6	29	11	341	mask29	0	824428	1	824228	eqm10_NoEyeNmodel1_dir	90	HV	gazeCOD	GazeCoDxp	0	400	0	823927	-5	823827
GazeCoD_1Model_male	22	2	26	<?xml version="1.0"?>\n<Clock xmlns:dt="urn:schemas-microsoft-com:datatypes"><Description dt:dt="string">E-Prime Primary Realtime Clock</Description><StartTime><Timestamp dt:dt="int">0</Timestamp><DateUtc dt:dt="string">2017-07-25T11:34:50Z</DateUtc></StartTime><FrequencyChanges><FrequencyChange><Frequency dt:dt="r8">3328125</Frequency><Timestamp dt:dt="r8">139911216</Timestamp><Current dt:dt="r8…	59.94	1	right	140578325	07-25-2017	13:34:50		male	363	{DOWNARROW}	79							0	826681	826296	{DOWNARROW}	385	825170	824695	975	DG0	1	11	342	mask1	0	826280	1	826080	eqm10_NoEyeNmodel1_dir	0	V	gazeCOD	GazeCoDxp	1	400	0	825779	9	825679
GazeCoD_1Model_male	22	2	26	<?xml version="1.0"?>\n<Clock xmlns:dt="urn:schemas-microsoft-com:datatypes"><Description dt:dt="string">E-Prime Primary Realtime Clock</Description><StartTime><Timestamp dt:dt="int">0</Timestamp><DateUtc dt:dt="string">2017-07-25T11:34:50Z</DateUtc></StartTime><FrequencyChanges><FrequencyChange><Frequency dt:dt="r8">3328125</Frequency><Timestamp dt:dt="r8">139911216</Timestamp><Current dt:dt="r8…	59.94	1	right	140578325	07-25-2017	13:34:50		male	364	{LEFTARROW}	55							0	828489	828215	{DOWNARROW}	274	827103	826697	906	left6,4	16	11	343	mask16	0	828198	0	827998	eqm10_NoEyeNmodel1_dir	90	H	gazeCOD	GazeCoDxp	0	400	0	827698	-5	827598
GazeCoD_1Model_male	22	2	26	<?xml version="1.0"?>\n<Clock xmlns:dt="urn:schemas-microsoft-com:datatypes"><Description dt:dt="string">E-Prime Primary Realtime Clock</Description><StartTime><Timestamp dt:dt="int">0</Timestamp><DateUtc dt:dt="string">2017-07-25T11:34:50Z</DateUtc></StartTime><FrequencyChanges><FrequencyChange><Frequency dt:dt="r8">3328125</Frequency><Timestamp dt:dt="r8">139911216</Timestamp><Current dt:dt="r8…	59.94	1	right	140578325	07-25-2017	13:34:50		male	365	{LEFTARROW}	55							0	830177	829933	{LEFTARROW}	244	828822	828499	823	left6,4	27	11	344	mask27	0	829917	0	829717	eqm10_NoEyeNmodel1_dir	90	HV	gazeCOD	GazeCoDxp	1	400	0	829417	-5	829317
GazeCoD_1Model_male	22	2	26	<?xml version="1.0"?>\n<Clock xmlns:dt="urn:schemas-microsoft-com:datatypes"><Description dt:dt="string">E-Prime Primary Realtime Clock</Description><StartTime><Timestamp dt:dt="int">0</Timestamp><DateUtc dt:dt="string">2017-07-25T11:34:50Z</DateUtc></StartTime><FrequencyChanges><FrequencyChange><Frequency dt:dt="r8">3328125</Frequency><Timestamp dt:dt="r8">139911216</Timestamp><Current dt:dt="r8…	59.94	1	right	140578325	07-25-2017	13:34:50		male	366	{RIGHTARROW}	40							0	832041	831669	{RIGHTARROW}	372	830550	830200	850	right6,4	32	11	345	mask32	0	831652	1	831452	eqm10_NoEyeNmodel1_dir	90	HV	gazeCOD	GazeCoDxp	1	400	0	831151	1	831051
GazeCoD_1Model_male	22	2	26	<?xml version="1.0"?>\n<Clock xmlns:dt="urn:schemas-microsoft-com:datatypes"><Description dt:dt="string">E-Prime Primary Realtime Clock</Description><StartTime><Timestamp dt:dt="int">0</Timestamp><DateUtc dt:dt="string">2017-07-25T11:34:50Z</DateUtc></StartTime><FrequencyChanges><FrequencyChange><Frequency dt:dt="r8">3328125</Frequency><Timestamp dt:dt="r8">139911216</Timestamp><Current dt:dt="r8…	59.94	1	right	140578325	07-25-2017	13:34:50		male	367	{LEFTARROW}	53							0	833873	833537	{LEFTARROW}	336	832417	832052	865	left4,8	26	11	346	mask26	0	833520	0	833320	eqm10_NoEyeNmodel1_dir	90	HV	gazeCOD	GazeCoDxp	1	400	0	833020	3	832920
GazeCoD_1Model_male	22	2	26	<?xml version="1.0"?>\n<Clock xmlns:dt="urn:schemas-microsoft-com:datatypes"><Description dt:dt="string">E-Prime Primary Realtime Clock</Description><StartTime><Timestamp dt:dt="int">0</Timestamp><DateUtc dt:dt="string">2017-07-25T11:34:50Z</DateUtc></StartTime><FrequencyChanges><FrequencyChange><Frequency dt:dt="r8">3328125</Frequency><Timestamp dt:dt="r8">139911216</Timestamp><Current dt:dt="r8…	59.94	1	right	140578325	07-25-2017	13:34:50		male	368	{RIGHTARROW}	77							0	835745	835372	{RIGHTARROW}	373	834256	833887	869	right8	11	11	347	mask11	0	835355	0	835155	eqm10_NoEyeNmodel1_dir	0	V	gazeCOD	GazeCoDxp	1	400	0	834855	-1	834755
GazeCoD_1Model_male	22	2	26	<?xml version="1.0"?>\n<Clock xmlns:dt="urn:schemas-microsoft-com:datatypes"><Description dt:dt="string">E-Prime Primary Realtime Clock</Description><StartTime><Timestamp dt:dt="int">0</Timestamp><DateUtc dt:dt="string">2017-07-25T11:34:50Z</DateUtc></StartTime><FrequencyChanges><FrequencyChange><Frequency dt:dt="r8">3328125</Frequency><Timestamp dt:dt="r8">139911216</Timestamp><Current dt:dt="r8…	59.94	1	right	140578325	07-25-2017	13:34:50		male	369	{RIGHTARROW}	42							0	837513	837308	{RIGHTARROW}	205	836195	835756	939	right4,8	20	11	348	mask20	0	837291	1	837091	eqm10_NoEyeNmodel1_dir	90	H	gazeCOD	GazeCoDxp	1	400	0	836790	-5	836690
GazeCoD_1Model_male	22	2	26	<?xml version="1.0"?>\n<Clock xmlns:dt="urn:schemas-microsoft-com:datatypes"><Description dt:dt="string">E-Prime Primary Realtime Clock</Description><StartTime><Timestamp dt:dt="int">0</Timestamp><DateUtc dt:dt="string">2017-07-25T11:34:50Z</DateUtc></StartTime><FrequencyChanges><FrequencyChange><Frequency dt:dt="r8">3328125</Frequency><Timestamp dt:dt="r8">139911216</Timestamp><Current dt:dt="r8…	59.94	1	right	140578325	07-25-2017	13:34:50		male	370	{DOWNARROW}	79							0	839369	839059	{DOWNARROW}	310	837946	837524	922	DG0	23	11	349	mask23	0	839042	0	838842	eqm10_NoEyeNmodel1_dir	90	HV	gazeCOD	GazeCoDxp	1	400	0	838542	-4	838442
GazeCoD_1Model_male	22	2	26	<?xml version="1.0"?>\n<Clock xmlns:dt="urn:schemas-microsoft-com:datatypes"><Description dt:dt="string">E-Prime Primary Realtime Clock</Description><StartTime><Timestamp dt:dt="int">0</Timestamp><DateUtc dt:dt="string">2017-07-25T11:34:50Z</DateUtc></StartTime><FrequencyChanges><FrequencyChange><Frequency dt:dt="r8">3328125</Frequency><Timestamp dt:dt="r8">139911216</Timestamp><Current dt:dt="r8…	59.94	1	right	140578325	07-25-2017	13:34:50		male	371	{DOWNARROW}	79							0	841249	840861	{DOWNARROW}	388	839742	839393	849	DG0	12	11	350	mask12	0	840844	0	840644	eqm10_NoEyeNmodel1_dir	90	H	gazeCOD	GazeCoDxp	1	400	0	840344	2	840244
GazeCoD_1Model_male	22	2	26	<?xml version="1.0"?>\n<Clock xmlns:dt="urn:schemas-microsoft-com:datatypes"><Description dt:dt="string">E-Prime Primary Realtime Clock</Description><StartTime><Timestamp dt:dt="int">0</Timestamp><DateUtc dt:dt="string">2017-07-25T11:34:50Z</DateUtc></StartTime><FrequencyChanges><FrequencyChange><Frequency dt:dt="r8">3328125</Frequency><Timestamp dt:dt="r8">139911216</Timestamp><Current dt:dt="r8…	59.94	1	right	140578325	07-25-2017	13:34:50		male	372	{RIGHTARROW}	42							0	842969	842646	{RIGHTARROW}	323	841531	841262	769	right4,8	31	11	351	mask31	0	842629	0	842429	eqm10_NoEyeNmodel1_dir	90	HV	gazeCOD	GazeCoDxp	1	400	0	842129	-2	842029
GazeCoD_1Model_male	22	2	26	<?xml version="1.0"?>\n<Clock xmlns:dt="urn:schemas-microsoft-com:datatypes"><Description dt:dt="string">E-Prime Primary Realtime Clock</Description><StartTime><Timestamp dt:dt="int">0</Timestamp><DateUtc dt:dt="string">2017-07-25T11:34:50Z</DateUtc></StartTime><FrequencyChanges><FrequencyChange><Frequency dt:dt="r8">3328125</Frequency><Timestamp dt:dt="r8">139911216</Timestamp><Current dt:dt="r8…	59.94	1	right	140578325	07-25-2017	13:34:50		male	373	{LEFTARROW}	49							0	844641	844365	{DOWNARROW}	276	843251	842980	771	left1,6	13	11	352	mask13	0	844348	1	844148	eqm10_NoEyeNmodel1_dir	90	H	gazeCOD	GazeCoDxp	0	400	0	843847	-4	843747
GazeCoD_1Model_male	22	2	26	<?xml version="1.0"?>\n<Clock xmlns:dt="urn:schemas-microsoft-com:datatypes"><Description dt:dt="string">E-Prime Primary Realtime Clock</Description><StartTime><Timestamp dt:dt="int">0</Timestamp><DateUtc dt:dt="string">2017-07-25T11:34:50Z</DateUtc></StartTime><FrequencyChanges><FrequencyChange><Frequency dt:dt="r8">3328125</Frequency><Timestamp dt:dt="r8">139911216</Timestamp><Current dt:dt="r8…	59.94	1	right	140578325	07-25-2017	13:34:50		male	374	{LEFTARROW}	78							0	846481	846283	{LEFTARROW}	198	845160	844665	995	left8	6	11	353	mask6	0	846266	0	846066	eqm10_NoEyeNmodel1_dir	0	V	gazeCOD	GazeCoDxp	1	400	0	845766	6	845666
GazeCoD_1Model_male	22	2	26	<?xml version="1.0"?>\n<Clock xmlns:dt="urn:schemas-microsoft-com:datatypes"><Description dt:dt="string">E-Prime Primary Realtime Clock</Description><StartTime><Timestamp dt:dt="int">0</Timestamp><DateUtc dt:dt="string">2017-07-25T11:34:50Z</DateUtc></StartTime><FrequencyChanges><FrequencyChange><Frequency dt:dt="r8">3328125</Frequency><Timestamp dt:dt="r8">139911216</Timestamp><Current dt:dt="r8…	59.94	1	right	140578325	07-25-2017	13:34:50		male	375	{RIGHTARROW}	77							0	848289	848002	{RIGHTARROW}	287	846889	846500	889	right8	33	11	354	mask33	0	847985	1	847785	eqm10_NoEyeNmodel1_dir	90	HV	gazeCOD	GazeCoDxp	1	400	0	847484	-5	847384
GazeCoD_1Model_male	22	2	26	<?xml version="1.0"?>\n<Clock xmlns:dt="urn:schemas-microsoft-com:datatypes"><Description dt:dt="string">E-Prime Primary Realtime Clock</Description><StartTime><Timestamp dt:dt="int">0</Timestamp><DateUtc dt:dt="string">2017-07-25T11:34:50Z</DateUtc></StartTime><FrequencyChanges><FrequencyChange><Frequency dt:dt="r8">3328125</Frequency><Timestamp dt:dt="r8">139911216</Timestamp><Current dt:dt="r8…	59.94	1	right	140578325	07-25-2017	13:34:50		male	376	{RIGHTARROW}	44							0	850145	849803	{RIGHTARROW}	342	848677	848302	875	right3,2	30	11	355	mask30	0	849787	1	849587	eqm10_NoEyeNmodel1_dir	90	HV	gazeCOD	GazeCoDxp	1	400	0	849286	9	849186
GazeCoD_1Model_male	22	2	26	<?xml version="1.0"?>\n<Clock xmlns:dt="urn:schemas-microsoft-com:datatypes"><Description dt:dt="string">E-Prime Primary Realtime Clock</Description><StartTime><Timestamp dt:dt="int">0</Timestamp><DateUtc dt:dt="string">2017-07-25T11:34:50Z</DateUtc></StartTime><FrequencyChanges><FrequencyChange><Frequency dt:dt="r8">3328125</Frequency><Timestamp dt:dt="r8">139911216</Timestamp><Current dt:dt="r8…	59.94	1	right	140578325	07-25-2017	13:34:50		male	377	{RIGHTARROW}	40							0	852025	851739	{RIGHTARROW}	286	850627	850154	973	right6,4	10	11	356	mask10	0	851722	0	851522	eqm10_NoEyeNmodel1_dir	0	V	gazeCOD	GazeCoDxp	1	400	0	851222	-5	851122
GazeCoD_1Model_male	22	2	26	<?xml version="1.0"?>\n<Clock xmlns:dt="urn:schemas-microsoft-com:datatypes"><Description dt:dt="string">E-Prime Primary Realtime Clock</Description><StartTime><Timestamp dt:dt="int">0</Timestamp><DateUtc dt:dt="string">2017-07-25T11:34:50Z</DateUtc></StartTime><FrequencyChanges><FrequencyChange><Frequency dt:dt="r8">3328125</Frequency><Timestamp dt:dt="r8">139911216</Timestamp><Current dt:dt="r8…	59.94	1	right	140578325	07-25-2017	13:34:50		male	378	{LEFTARROW}	51							0	853809	853591	{DOWNARROW}	218	852463	852039	924	left3,2	3	11	357	mask3	0	853574	1	853374	eqm10_NoEyeNmodel1_dir	0	V	gazeCOD	GazeCoDxp	0	400	0	853073	10	852973
GazeCoD_1Model_male	22	2	26	<?xml version="1.0"?>\n<Clock xmlns:dt="urn:schemas-microsoft-com:datatypes"><Description dt:dt="string">E-Prime Primary Realtime Clock</Description><StartTime><Timestamp dt:dt="int">0</Timestamp><DateUtc dt:dt="string">2017-07-25T11:34:50Z</DateUtc></StartTime><FrequencyChanges><FrequencyChange><Frequency dt:dt="r8">3328125</Frequency><Timestamp dt:dt="r8">139911216</Timestamp><Current dt:dt="r8…	59.94	1	right	140578325	07-25-2017	13:34:50		male	379	{RIGHTARROW}	42							0	855465	855276	{DOWNARROW}	189	854157	853824	833	right4,8	9	11	358	mask9	0	855259	1	855059	eqm10_NoEyeNmodel1_dir	0	V	gazeCOD	GazeCoDxp	0	400	0	854758	1	854658
GazeCoD_1Model_male	22	2	26	<?xml version="1.0"?>\n<Clock xmlns:dt="urn:schemas-microsoft-com:datatypes"><Description dt:dt="string">E-Prime Primary Realtime Clock</Description><StartTime><Timestamp dt:dt="int">0</Timestamp><DateUtc dt:dt="string">2017-07-25T11:34:50Z</DateUtc></StartTime><FrequencyChanges><FrequencyChange><Frequency dt:dt="r8">3328125</Frequency><Timestamp dt:dt="r8">139911216</Timestamp><Current dt:dt="r8…	59.94	1	right	140578325	07-25-2017	13:34:50		male	380	{RIGHTARROW}	77							0	857105	856977	{RIGHTARROW}	128	855850	855476	874	right8	22	11	359	mask22	0	856961	1	856761	eqm10_NoEyeNmodel1_dir	90	H	gazeCOD	GazeCoDxp	1	400	0	856460	10	856360
GazeCoD_1Model_male	22	2	26	<?xml version="1.0"?>\n<Clock xmlns:dt="urn:schemas-microsoft-com:datatypes"><Description dt:dt="string">E-Prime Primary Realtime Clock</Description><StartTime><Timestamp dt:dt="int">0</Timestamp><DateUtc dt:dt="string">2017-07-25T11:34:50Z</DateUtc></StartTime><FrequencyChanges><FrequencyChange><Frequency dt:dt="r8">3328125</Frequency><Timestamp dt:dt="r8">139911216</Timestamp><Current dt:dt="r8…	59.94	1	right	140578325	07-25-2017	13:34:50		male	381	{RIGHTARROW}	46							0	858753	858662	{DOWNARROW}	91	857541	857128	913	right1,6	7	11	360	mask7	0	858646	1	858446	eqm10_NoEyeNmodel1_dir	0	V	gazeCOD	GazeCoDxp	0	400	0	858145	4	858045
GazeCoD_1Model_male	22	2	26	<?xml version="1.0"?>\n<Clock xmlns:dt="urn:schemas-microsoft-com:datatypes"><Description dt:dt="string">E-Prime Primary Realtime Clock</Description><StartTime><Timestamp dt:dt="int">0</Timestamp><DateUtc dt:dt="string">2017-07-25T11:34:50Z</DateUtc></StartTime><FrequencyChanges><FrequencyChange><Frequency dt:dt="r8">3328125</Frequency><Timestamp dt:dt="r8">139911216</Timestamp><Current dt:dt="r8…	59.94	1	right	140578325	07-25-2017	13:34:50		male	382	{RIGHTARROW}	44							0	860465	860164	{RIGHTARROW}	301	859039	858763	776	right3,2	19	11	361	mask19	0	860147	0	859947	eqm10_NoEyeNmodel1_dir	90	H	gazeCOD	GazeCoDxp	1	400	0	859647	8	859547
GazeCoD_1Model_male	22	2	26	<?xml version="1.0"?>\n<Clock xmlns:dt="urn:schemas-microsoft-com:datatypes"><Description dt:dt="string">E-Prime Primary Realtime Clock</Description><StartTime><Timestamp dt:dt="int">0</Timestamp><DateUtc dt:dt="string">2017-07-25T11:34:50Z</DateUtc></StartTime><FrequencyChanges><FrequencyChange><Frequency dt:dt="r8">3328125</Frequency><Timestamp dt:dt="r8">139911216</Timestamp><Current dt:dt="r8…	59.94	1	right	140578325	07-25-2017	13:34:50		male	383	{LEFTARROW}	55							0	862257	861966	{LEFTARROW}	291	860849	860481	868	left6,4	5	11	362	mask5	0	861949	1	861749	eqm10_NoEyeNmodel1_dir	0	V	gazeCOD	GazeCoDxp	1	400	0	861448	-1	861348
GazeCoD_1Model_male	22	2	26	<?xml version="1.0"?>\n<Clock xmlns:dt="urn:schemas-microsoft-com:datatypes"><Description dt:dt="string">E-Prime Primary Realtime Clock</Description><StartTime><Timestamp dt:dt="int">0</Timestamp><DateUtc dt:dt="string">2017-07-25T11:34:50Z</DateUtc></StartTime><FrequencyChanges><FrequencyChange><Frequency dt:dt="r8">3328125</Frequency><Timestamp dt:dt="r8">139911216</Timestamp><Current dt:dt="r8…	59.94	1	right	140578325	07-25-2017	13:34:50		male	384	{LEFTARROW}	49							0	864017	863734	{DOWNARROW}	283	862622	862266	856	left1,6	24	11	363	mask24	0	863717	0	863517	eqm10_NoEyeNmodel1_dir	90	HV	gazeCOD	GazeCoDxp	0	400	0	863217	-5	863117
GazeCoD_1Model_male	22	2	26	<?xml version="1.0"?>\n<Clock xmlns:dt="urn:schemas-microsoft-com:datatypes"><Description dt:dt="string">E-Prime Primary Realtime Clock</Description><StartTime><Timestamp dt:dt="int">0</Timestamp><DateUtc dt:dt="string">2017-07-25T11:34:50Z</DateUtc></StartTime><FrequencyChanges><FrequencyChange><Frequency dt:dt="r8">3328125</Frequency><Timestamp dt:dt="r8">139911216</Timestamp><Current dt:dt="r8…	59.94	1	right	140578325	07-25-2017	13:34:50		male	385	{LEFTARROW}	53							0	865729	865469	{LEFTARROW}	260	864354	864035	819	left4,8	26	12	364	mask26	0	865452	0	865252	eqm10_NoEyeNmodel1_dir	90	HV	gazeCOD	GazeCoDxp	1	400	0	864952	-2	864852
GazeCoD_1Model_male	22	2	26	<?xml version="1.0"?>\n<Clock xmlns:dt="urn:schemas-microsoft-com:datatypes"><Description dt:dt="string">E-Prime Primary Realtime Clock</Description><StartTime><Timestamp dt:dt="int">0</Timestamp><DateUtc dt:dt="string">2017-07-25T11:34:50Z</DateUtc></StartTime><FrequencyChanges><FrequencyChange><Frequency dt:dt="r8">3328125</Frequency><Timestamp dt:dt="r8">139911216</Timestamp><Current dt:dt="r8…	59.94	1	right	140578325	07-25-2017	13:34:50		male	386	{LEFTARROW}	51							0	867785	867321	{LEFTARROW}	464	866197	865753	944	left3,2	25	12	365	mask25	0	867304	0	867104	eqm10_NoEyeNmodel1_dir	90	HV	gazeCOD	GazeCoDxp	1	400	0	866804	7	866704
GazeCoD_1Model_male	22	2	26	<?xml version="1.0"?>\n<Clock xmlns:dt="urn:schemas-microsoft-com:datatypes"><Description dt:dt="string">E-Prime Primary Realtime Clock</Description><StartTime><Timestamp dt:dt="int">0</Timestamp><DateUtc dt:dt="string">2017-07-25T11:34:50Z</DateUtc></StartTime><FrequencyChanges><FrequencyChange><Frequency dt:dt="r8">3328125</Frequency><Timestamp dt:dt="r8">139911216</Timestamp><Current dt:dt="r8…	59.94	1	right	140578325	07-25-2017	13:34:50		male	387	{RIGHTARROW}	44							0	869593	869256	{RIGHTARROW}	337	868136	867805	831	right3,2	30	12	366	mask30	0	869240	1	869040	eqm10_NoEyeNmodel1_dir	90	HV	gazeCOD	GazeCoDxp	1	400	0	868739	3	868639
GazeCoD_1Model_male	22	2	26	<?xml version="1.0"?>\n<Clock xmlns:dt="urn:schemas-microsoft-com:datatypes"><Description dt:dt="string">E-Prime Primary Realtime Clock</Description><StartTime><Timestamp dt:dt="int">0</Timestamp><DateUtc dt:dt="string">2017-07-25T11:34:50Z</DateUtc></StartTime><FrequencyChanges><FrequencyChange><Frequency dt:dt="r8">3328125</Frequency><Timestamp dt:dt="r8">139911216</Timestamp><Current dt:dt="r8…	59.94	1	right	140578325	07-25-2017	13:34:50		male	388	{LEFTARROW}	78							0	871553	871225	{LEFTARROW}	328	870098	869607	991	left8	17	12	367	mask17	0	871208	0	871008	eqm10_NoEyeNmodel1_dir	90	H	gazeCOD	GazeCoDxp	1	400	0	870708	10	870608
GazeCoD_1Model_male	22	2	26	<?xml version="1.0"?>\n<Clock xmlns:dt="urn:schemas-microsoft-com:datatypes"><Description dt:dt="string">E-Prime Primary Realtime Clock</Description><StartTime><Timestamp dt:dt="int">0</Timestamp><DateUtc dt:dt="string">2017-07-25T11:34:50Z</DateUtc></StartTime><FrequencyChanges><FrequencyChange><Frequency dt:dt="r8">3328125</Frequency><Timestamp dt:dt="r8">139911216</Timestamp><Current dt:dt="r8…	59.94	1	right	140578325	07-25-2017	13:34:50		male	389	{RIGHTARROW}	77							0	873393	873077	{RIGHTARROW}	316	871958	871575	883	right8	11	12	368	mask11	0	873060	0	872860	eqm10_NoEyeNmodel1_dir	0	V	gazeCOD	GazeCoDxp	1	400	0	872560	2	872460
GazeCoD_1Model_male	22	2	26	<?xml version="1.0"?>\n<Clock xmlns:dt="urn:schemas-microsoft-com:datatypes"><Description dt:dt="string">E-Prime Primary Realtime Clock</Description><StartTime><Timestamp dt:dt="int">0</Timestamp><DateUtc dt:dt="string">2017-07-25T11:34:50Z</DateUtc></StartTime><FrequencyChanges><FrequencyChange><Frequency dt:dt="r8">3328125</Frequency><Timestamp dt:dt="r8">139911216</Timestamp><Current dt:dt="r8…	59.94	1	right	140578325	07-25-2017	13:34:50		male	390	{LEFTARROW}	51							0	875217	874879	{DOWNARROW}	338	873754	873411	843	left3,2	3	12	369	mask3	0	874862	0	874662	eqm10_NoEyeNmodel1_dir	0	V	gazeCOD	GazeCoDxp	0	400	0	874362	8	874262
GazeCoD_1Model_male	22	2	26	<?xml version="1.0"?>\n<Clock xmlns:dt="urn:schemas-microsoft-com:datatypes"><Description dt:dt="string">E-Prime Primary Realtime Clock</Description><StartTime><Timestamp dt:dt="int">0</Timestamp><DateUtc dt:dt="string">2017-07-25T11:34:50Z</DateUtc></StartTime><FrequencyChanges><FrequencyChange><Frequency dt:dt="r8">3328125</Frequency><Timestamp dt:dt="r8">139911216</Timestamp><Current dt:dt="r8…	59.94	1	right	140578325	07-25-2017	13:34:50		male	391	{RIGHTARROW}	46							0	876985	876697	{DOWNARROW}	288	875577	875229	848	right1,6	29	12	370	mask29	0	876680	0	876480	eqm10_NoEyeNmodel1_dir	90	HV	gazeCOD	GazeCoDxp	0	400	0	876180	3	876080
GazeCoD_1Model_male	22	2	26	<?xml version="1.0"?>\n<Clock xmlns:dt="urn:schemas-microsoft-com:datatypes"><Description dt:dt="string">E-Prime Primary Realtime Clock</Description><StartTime><Timestamp dt:dt="int">0</Timestamp><DateUtc dt:dt="string">2017-07-25T11:34:50Z</DateUtc></StartTime><FrequencyChanges><FrequencyChange><Frequency dt:dt="r8">3328125</Frequency><Timestamp dt:dt="r8">139911216</Timestamp><Current dt:dt="r8…	59.94	1	right	140578325	07-25-2017	13:34:50		male	392	{RIGHTARROW}	42							0	878689	878416	{RIGHTARROW}	273	877295	876998	797	right4,8	20	12	371	mask20	0	878399	1	878199	eqm10_NoEyeNmodel1_dir	90	H	gazeCOD	GazeCoDxp	1	400	0	877898	3	877798
GazeCoD_1Model_male	22	2	26	<?xml version="1.0"?>\n<Clock xmlns:dt="urn:schemas-microsoft-com:datatypes"><Description dt:dt="string">E-Prime Primary Realtime Clock</Description><StartTime><Timestamp dt:dt="int">0</Timestamp><DateUtc dt:dt="string">2017-07-25T11:34:50Z</DateUtc></StartTime><FrequencyChanges><FrequencyChange><Frequency dt:dt="r8">3328125</Frequency><Timestamp dt:dt="r8">139911216</Timestamp><Current dt:dt="r8…	59.94	1	right	140578325	07-25-2017	13:34:50		male	393	{LEFTARROW}	78							0	880337	880101	{LEFTARROW}	236	878989	878699	790	left8	28	12	372	mask28	0	880084	0	879884	eqm10_NoEyeNmodel1_dir	90	HV	gazeCOD	GazeCoDxp	1	400	0	879584	-5	879484
GazeCoD_1Model_male	22	2	26	<?xml version="1.0"?>\n<Clock xmlns:dt="urn:schemas-microsoft-com:datatypes"><Description dt:dt="string">E-Prime Primary Realtime Clock</Description><StartTime><Timestamp dt:dt="int">0</Timestamp><DateUtc dt:dt="string">2017-07-25T11:34:50Z</DateUtc></StartTime><FrequencyChanges><FrequencyChange><Frequency dt:dt="r8">3328125</Frequency><Timestamp dt:dt="r8">139911216</Timestamp><Current dt:dt="r8…	59.94	1	right	140578325	07-25-2017	13:34:50		male	394	{DOWNARROW}	79							0	882209	881752	{DOWNARROW}	457	880639	880351	788	DG0	23	12	373	mask23	0	881736	1	881536	eqm10_NoEyeNmodel1_dir	90	HV	gazeCOD	GazeCoDxp	1	400	0	881235	-4	881135
GazeCoD_1Model_male	22	2	26	<?xml version="1.0"?>\n<Clock xmlns:dt="urn:schemas-microsoft-com:datatypes"><Description dt:dt="string">E-Prime Primary Realtime Clock</Description><StartTime><Timestamp dt:dt="int">0</Timestamp><DateUtc dt:dt="string">2017-07-25T11:34:50Z</DateUtc></StartTime><FrequencyChanges><FrequencyChange><Frequency dt:dt="r8">3328125</Frequency><Timestamp dt:dt="r8">139911216</Timestamp><Current dt:dt="r8…	59.94	1	right	140578325	07-25-2017	13:34:50		male	395	{RIGHTARROW}	42							0	884137	883738	{DOWNARROW}	399	882623	882220	903	right4,8	9	12	374	mask9	0	883721	1	883521	eqm10_NoEyeNmodel1_dir	0	V	gazeCOD	GazeCoDxp	0	400	0	883220	-3	883120
GazeCoD_1Model_male	22	2	26	<?xml version="1.0"?>\n<Clock xmlns:dt="urn:schemas-microsoft-com:datatypes"><Description dt:dt="string">E-Prime Primary Realtime Clock</Description><StartTime><Timestamp dt:dt="int">0</Timestamp><DateUtc dt:dt="string">2017-07-25T11:34:50Z</DateUtc></StartTime><FrequencyChanges><FrequencyChange><Frequency dt:dt="r8">3328125</Frequency><Timestamp dt:dt="r8">139911216</Timestamp><Current dt:dt="r8…	59.94	1	right	140578325	07-25-2017	13:34:50		male	396	{LEFTARROW}	49							0	885897	885540	{DOWNARROW}	357	884426	884155	771	left1,6	2	12	375	mask2	0	885523	1	885323	eqm10_NoEyeNmodel1_dir	0	V	gazeCOD	GazeCoDxp	0	400	0	885022	-4	884922
GazeCoD_1Model_male	22	2	26	<?xml version="1.0"?>\n<Clock xmlns:dt="urn:schemas-microsoft-com:datatypes"><Description dt:dt="string">E-Prime Primary Realtime Clock</Description><StartTime><Timestamp dt:dt="int">0</Timestamp><DateUtc dt:dt="string">2017-07-25T11:34:50Z</DateUtc></StartTime><FrequencyChanges><FrequencyChange><Frequency dt:dt="r8">3328125</Frequency><Timestamp dt:dt="r8">139911216</Timestamp><Current dt:dt="r8…	59.94	1	right	140578325	07-25-2017	13:34:50		male	397	{RIGHTARROW}	77							0	887521	887408	{RIGHTARROW}	113	886297	885907	890	right8	33	12	376	mask33	0	887391	-1	887191	eqm10_NoEyeNmodel1_dir	90	HV	gazeCOD	GazeCoDxp	1	400	0	886892	-5	886792
GazeCoD_1Model_male	22	2	26	<?xml version="1.0"?>\n<Clock xmlns:dt="urn:schemas-microsoft-com:datatypes"><Description dt:dt="string">E-Prime Primary Realtime Clock</Description><StartTime><Timestamp dt:dt="int">0</Timestamp><DateUtc dt:dt="string">2017-07-25T11:34:50Z</DateUtc></StartTime><FrequencyChanges><FrequencyChange><Frequency dt:dt="r8">3328125</Frequency><Timestamp dt:dt="r8">139911216</Timestamp><Current dt:dt="r8…	59.94	1	right	140578325	07-25-2017	13:34:50		male	398	{RIGHTARROW}	44							0	889081	889076	{DOWNARROW}	5	887959	887542	917	right3,2	8	12	377	mask8	0	889060	1	888860	eqm10_NoEyeNmodel1_dir	0	V	gazeCOD	GazeCoDxp	0	400	0	888559	0	888459
GazeCoD_1Model_male	22	2	26	<?xml version="1.0"?>\n<Clock xmlns:dt="urn:schemas-microsoft-com:datatypes"><Description dt:dt="string">E-Prime Primary Realtime Clock</Description><StartTime><Timestamp dt:dt="int">0</Timestamp><DateUtc dt:dt="string">2017-07-25T11:34:50Z</DateUtc></StartTime><FrequencyChanges><FrequencyChange><Frequency dt:dt="r8">3328125</Frequency><Timestamp dt:dt="r8">139911216</Timestamp><Current dt:dt="r8…	59.94	1	right	140578325	07-25-2017	13:34:50		male	399	{RIGHTARROW}	40							0	890729	890545	{RIGHTARROW}	184	889431	889093	838	right6,4	10	12	378	mask10	0	890528	1	890328	eqm10_NoEyeNmodel1_dir	0	V	gazeCOD	GazeCoDxp	1	400	0	890027	-4	889927
GazeCoD_1Model_male	22	2	26	<?xml version="1.0"?>\n<Clock xmlns:dt="urn:schemas-microsoft-com:datatypes"><Description dt:dt="string">E-Prime Primary Realtime Clock</Description><StartTime><Timestamp dt:dt="int">0</Timestamp><DateUtc dt:dt="string">2017-07-25T11:34:50Z</DateUtc></StartTime><FrequencyChanges><FrequencyChange><Frequency dt:dt="r8">3328125</Frequency><Timestamp dt:dt="r8">139911216</Timestamp><Current dt:dt="r8…	59.94	1	right	140578325	07-25-2017	13:34:50		male	400	{RIGHTARROW}	77							0	892385	892263	{RIGHTARROW}	122	891147	890745	902	right8	22	12	379	mask22	0	892246	0	892046	eqm10_NoEyeNmodel1_dir	90	H	gazeCOD	GazeCoDxp	1	400	0	891746	-1	891646
GazeCoD_1Model_male	22	2	26	<?xml version="1.0"?>\n<Clock xmlns:dt="urn:schemas-microsoft-com:datatypes"><Description dt:dt="string">E-Prime Primary Realtime Clock</Description><StartTime><Timestamp dt:dt="int">0</Timestamp><DateUtc dt:dt="string">2017-07-25T11:34:50Z</DateUtc></StartTime><FrequencyChanges><FrequencyChange><Frequency dt:dt="r8">3328125</Frequency><Timestamp dt:dt="r8">139911216</Timestamp><Current dt:dt="r8…	59.94	1	right	140578325	07-25-2017	13:34:50		male	401	{RIGHTARROW}	46							0	895457	893781	{DOWNARROW}	1676	892660	892397	763	right1,6	7	12	380	mask7	0	893764	0	893564	eqm10_NoEyeNmodel1_dir	0	V	gazeCOD	GazeCoDxp	0	400	0	893264	4	893164
GazeCoD_1Model_male	22	2	26	<?xml version="1.0"?>\n<Clock xmlns:dt="urn:schemas-microsoft-com:datatypes"><Description dt:dt="string">E-Prime Primary Realtime Clock</Description><StartTime><Timestamp dt:dt="int">0</Timestamp><DateUtc dt:dt="string">2017-07-25T11:34:50Z</DateUtc></StartTime><FrequencyChanges><FrequencyChange><Frequency dt:dt="r8">3328125</Frequency><Timestamp dt:dt="r8">139911216</Timestamp><Current dt:dt="r8…	59.94	1	right	140578325	07-25-2017	13:34:50		male	402	{LEFTARROW}	55							0	897241	896901	{DOWNARROW}	340	895783	895466	817	left6,4	16	12	381	mask16	0	896884	0	896684	eqm10_NoEyeNmodel1_dir	90	H	gazeCOD	GazeCoDxp	0	400	0	896384	1	896284
GazeCoD_1Model_male	22	2	26	<?xml version="1.0"?>\n<Clock xmlns:dt="urn:schemas-microsoft-com:datatypes"><Description dt:dt="string">E-Prime Primary Realtime Clock</Description><StartTime><Timestamp dt:dt="int">0</Timestamp><DateUtc dt:dt="string">2017-07-25T11:34:50Z</DateUtc></StartTime><FrequencyChanges><FrequencyChange><Frequency dt:dt="r8">3328125</Frequency><Timestamp dt:dt="r8">139911216</Timestamp><Current dt:dt="r8…	59.94	1	right	140578325	07-25-2017	13:34:50		male	403	{RIGHTARROW}	46							0	898873	898786	{DOWNARROW}	87	897671	897251	920	right1,6	18	12	382	mask18	0	898769	0	898569	eqm10_NoEyeNmodel1_dir	90	H	gazeCOD	GazeCoDxp	0	400	0	898269	-2	898169
GazeCoD_1Model_male	22	2	26	<?xml version="1.0"?>\n<Clock xmlns:dt="urn:schemas-microsoft-com:datatypes"><Description dt:dt="string">E-Prime Primary Realtime Clock</Description><StartTime><Timestamp dt:dt="int">0</Timestamp><DateUtc dt:dt="string">2017-07-25T11:34:50Z</DateUtc></StartTime><FrequencyChanges><FrequencyChange><Frequency dt:dt="r8">3328125</Frequency><Timestamp dt:dt="r8">139911216</Timestamp><Current dt:dt="r8…	59.94	1	right	140578325	07-25-2017	13:34:50		male	404	{RIGHTARROW}	44							0	902225	900471	{DOWNARROW}	1754	899345	898886	959	right3,2	19	12	383	mask19	0	900454	0	900254	eqm10_NoEyeNmodel1_dir	90	H	gazeCOD	GazeCoDxp	0	400	0	899954	9	899854
GazeCoD_1Model_male	22	2	26	<?xml version="1.0"?>\n<Clock xmlns:dt="urn:schemas-microsoft-com:datatypes"><Description dt:dt="string">E-Prime Primary Realtime Clock</Description><StartTime><Timestamp dt:dt="int">0</Timestamp><DateUtc dt:dt="string">2017-07-25T11:34:50Z</DateUtc></StartTime><FrequencyChanges><FrequencyChange><Frequency dt:dt="r8">3328125</Frequency><Timestamp dt:dt="r8">139911216</Timestamp><Current dt:dt="r8…	59.94	1	right	140578325	07-25-2017	13:34:50		male	405	{DOWNARROW}	79							0	903785	903641	{DOWNARROW}	144	902527	902240	787	DG0	1	12	384	mask1	0	903624	0	903424	eqm10_NoEyeNmodel1_dir	0	V	gazeCOD	GazeCoDxp	1	400	0	903124	-3	903024
GazeCoD_1Model_male	22	2	26	<?xml version="1.0"?>\n<Clock xmlns:dt="urn:schemas-microsoft-com:datatypes"><Description dt:dt="string">E-Prime Primary Realtime Clock</Description><StartTime><Timestamp dt:dt="int">0</Timestamp><DateUtc dt:dt="string">2017-07-25T11:34:50Z</DateUtc></StartTime><FrequencyChanges><FrequencyChange><Frequency dt:dt="r8">3328125</Frequency><Timestamp dt:dt="r8">139911216</Timestamp><Current dt:dt="r8…	59.94	1	right	140578325	07-25-2017	13:34:50		male	406	{RIGHTARROW}	40							0	905393	905276	{RIGHTARROW}	117	904149	903808	841	right6,4	21	12	385	mask21	0	905259	0	905059	eqm10_NoEyeNmodel1_dir	90	H	gazeCOD	GazeCoDxp	1	400	0	904759	10	904659
GazeCoD_1Model_male	22	2	26	<?xml version="1.0"?>\n<Clock xmlns:dt="urn:schemas-microsoft-com:datatypes"><Description dt:dt="string">E-Prime Primary Realtime Clock</Description><StartTime><Timestamp dt:dt="int">0</Timestamp><DateUtc dt:dt="string">2017-07-25T11:34:50Z</DateUtc></StartTime><FrequencyChanges><FrequencyChange><Frequency dt:dt="r8">3328125</Frequency><Timestamp dt:dt="r8">139911216</Timestamp><Current dt:dt="r8…	59.94	1	right	140578325	07-25-2017	13:34:50		male	407	{LEFTARROW}	78							0	909921	909631	{LEFTARROW}	290	908518	908062	956	left8	6	12	386	mask6	0	909614	1	909414	eqm10_NoEyeNmodel1_dir	0	V	gazeCOD	GazeCoDxp	1	400	0	909113	-5	909013
GazeCoD_1Model_male	22	2	26	<?xml version="1.0"?>\n<Clock xmlns:dt="urn:schemas-microsoft-com:datatypes"><Description dt:dt="string">E-Prime Primary Realtime Clock</Description><StartTime><Timestamp dt:dt="int">0</Timestamp><DateUtc dt:dt="string">2017-07-25T11:34:50Z</DateUtc></StartTime><FrequencyChanges><FrequencyChange><Frequency dt:dt="r8">3328125</Frequency><Timestamp dt:dt="r8">139911216</Timestamp><Current dt:dt="r8…	59.94	1	right	140578325	07-25-2017	13:34:50		male	408	{LEFTARROW}	49							0	911633	911399	{DOWNARROW}	234	910280	909931	849	left1,6	24	12	387	mask24	0	911382	0	911182	eqm10_NoEyeNmodel1_dir	90	HV	gazeCOD	GazeCoDxp	0	400	0	910882	2	910782
GazeCoD_1Model_male	22	2	26	<?xml version="1.0"?>\n<Clock xmlns:dt="urn:schemas-microsoft-com:datatypes"><Description dt:dt="string">E-Prime Primary Realtime Clock</Description><StartTime><Timestamp dt:dt="int">0</Timestamp><DateUtc dt:dt="string">2017-07-25T11:34:50Z</DateUtc></StartTime><FrequencyChanges><FrequencyChange><Frequency dt:dt="r8">3328125</Frequency><Timestamp dt:dt="r8">139911216</Timestamp><Current dt:dt="r8…	59.94	1	right	140578325	07-25-2017	13:34:50		male	409	{LEFTARROW}	55							0	913329	913051	{LEFTARROW}	278	911939	911649	790	left6,4	5	12	388	mask5	0	913034	0	912834	eqm10_NoEyeNmodel1_dir	0	V	gazeCOD	GazeCoDxp	1	400	0	912534	-5	912434
GazeCoD_1Model_male	22	2	26	<?xml version="1.0"?>\n<Clock xmlns:dt="urn:schemas-microsoft-com:datatypes"><Description dt:dt="string">E-Prime Primary Realtime Clock</Description><StartTime><Timestamp dt:dt="int">0</Timestamp><DateUtc dt:dt="string">2017-07-25T11:34:50Z</DateUtc></StartTime><FrequencyChanges><FrequencyChange><Frequency dt:dt="r8">3328125</Frequency><Timestamp dt:dt="r8">139911216</Timestamp><Current dt:dt="r8…	59.94	1	right	140578325	07-25-2017	13:34:50		male	410	{LEFTARROW}	49							0	915089	914936	{DOWNARROW}	153	913819	913351	968	left1,6	13	12	389	mask13	0	914919	0	914719	eqm10_NoEyeNmodel1_dir	90	H	gazeCOD	GazeCoDxp	0	400	0	914419	0	914319
GazeCoD_1Model_male	22	2	26	<?xml version="1.0"?>\n<Clock xmlns:dt="urn:schemas-microsoft-com:datatypes"><Description dt:dt="string">E-Prime Primary Realtime Clock</Description><StartTime><Timestamp dt:dt="int">0</Timestamp><DateUtc dt:dt="string">2017-07-25T11:34:50Z</DateUtc></StartTime><FrequencyChanges><FrequencyChange><Frequency dt:dt="r8">3328125</Frequency><Timestamp dt:dt="r8">139911216</Timestamp><Current dt:dt="r8…	59.94	1	right	140578325	07-25-2017	13:34:50		male	411	{RIGHTARROW}	40							0	916585	916521	{RIGHTARROW}	64	915397	915103	794	right6,4	32	12	390	mask32	0	916504	0	916304	eqm10_NoEyeNmodel1_dir	90	HV	gazeCOD	GazeCoDxp	1	400	0	916004	7	915904
GazeCoD_1Model_male	22	2	26	<?xml version="1.0"?>\n<Clock xmlns:dt="urn:schemas-microsoft-com:datatypes"><Description dt:dt="string">E-Prime Primary Realtime Clock</Description><StartTime><Timestamp dt:dt="int">0</Timestamp><DateUtc dt:dt="string">2017-07-25T11:34:50Z</DateUtc></StartTime><FrequencyChanges><FrequencyChange><Frequency dt:dt="r8">3328125</Frequency><Timestamp dt:dt="r8">139911216</Timestamp><Current dt:dt="r8…	59.94	1	right	140578325	07-25-2017	13:34:50		male	412	{LEFTARROW}	51							0	918321	917989	{LEFTARROW}	332	916877	916604	773	left3,2	14	12	391	mask14	0	917972	0	917772	eqm10_NoEyeNmodel1_dir	90	H	gazeCOD	GazeCoDxp	1	400	0	917472	-5	917372
GazeCoD_1Model_male	22	2	26	<?xml version="1.0"?>\n<Clock xmlns:dt="urn:schemas-microsoft-com:datatypes"><Description dt:dt="string">E-Prime Primary Realtime Clock</Description><StartTime><Timestamp dt:dt="int">0</Timestamp><DateUtc dt:dt="string">2017-07-25T11:34:50Z</DateUtc></StartTime><FrequencyChanges><FrequencyChange><Frequency dt:dt="r8">3328125</Frequency><Timestamp dt:dt="r8">139911216</Timestamp><Current dt:dt="r8…	59.94	1	right	140578325	07-25-2017	13:34:50		male	413	{LEFTARROW}	53							0	919865	919757	{LEFTARROW}	108	918639	918339	800	left4,8	4	12	392	mask4	0	919741	1	919541	eqm10_NoEyeNmodel1_dir	0	V	gazeCOD	GazeCoDxp	1	400	0	919240	1	919140
GazeCoD_1Model_male	22	2	26	<?xml version="1.0"?>\n<Clock xmlns:dt="urn:schemas-microsoft-com:datatypes"><Description dt:dt="string">E-Prime Primary Realtime Clock</Description><StartTime><Timestamp dt:dt="int">0</Timestamp><DateUtc dt:dt="string">2017-07-25T11:34:50Z</DateUtc></StartTime><FrequencyChanges><FrequencyChange><Frequency dt:dt="r8">3328125</Frequency><Timestamp dt:dt="r8">139911216</Timestamp><Current dt:dt="r8…	59.94	1	right	140578325	07-25-2017	13:34:50		male	414	{LEFTARROW}	53							0	921649	921409	{DOWNARROW}	240	920283	919874	909	left4,8	15	12	393	mask15	0	921392	0	921192	eqm10_NoEyeNmodel1_dir	90	H	gazeCOD	GazeCoDxp	0	400	0	920892	9	920792
GazeCoD_1Model_male	22	2	26	<?xml version="1.0"?>\n<Clock xmlns:dt="urn:schemas-microsoft-com:datatypes"><Description dt:dt="string">E-Prime Primary Realtime Clock</Description><StartTime><Timestamp dt:dt="int">0</Timestamp><DateUtc dt:dt="string">2017-07-25T11:34:50Z</DateUtc></StartTime><FrequencyChanges><FrequencyChange><Frequency dt:dt="r8">3328125</Frequency><Timestamp dt:dt="r8">139911216</Timestamp><Current dt:dt="r8…	59.94	1	right	140578325	07-25-2017	13:34:50		male	415	{RIGHTARROW}	42							0	923257	923077	{RIGHTARROW}	180	921966	921659	807	right4,8	31	12	394	mask31	0	923061	0	922861	eqm10_NoEyeNmodel1_dir	90	HV	gazeCOD	GazeCoDxp	1	400	0	922561	-5	922461
GazeCoD_1Model_male	22	2	26	<?xml version="1.0"?>\n<Clock xmlns:dt="urn:schemas-microsoft-com:datatypes"><Description dt:dt="string">E-Prime Primary Realtime Clock</Description><StartTime><Timestamp dt:dt="int">0</Timestamp><DateUtc dt:dt="string">2017-07-25T11:34:50Z</DateUtc></StartTime><FrequencyChanges><FrequencyChange><Frequency dt:dt="r8">3328125</Frequency><Timestamp dt:dt="r8">139911216</Timestamp><Current dt:dt="r8…	59.94	1	right	140578325	07-25-2017	13:34:50		male	416	{DOWNARROW}	79							0	924889	924662	{DOWNARROW}	227	923539	923278	761	DG0	12	12	395	mask12	0	924646	1	924446	eqm10_NoEyeNmodel1_dir	90	H	gazeCOD	GazeCoDxp	1	400	0	924145	6	924045
GazeCoD_1Model_male	22	2	26	<?xml version="1.0"?>\n<Clock xmlns:dt="urn:schemas-microsoft-com:datatypes"><Description dt:dt="string">E-Prime Primary Realtime Clock</Description><StartTime><Timestamp dt:dt="int">0</Timestamp><DateUtc dt:dt="string">2017-07-25T11:34:50Z</DateUtc></StartTime><FrequencyChanges><FrequencyChange><Frequency dt:dt="r8">3328125</Frequency><Timestamp dt:dt="r8">139911216</Timestamp><Current dt:dt="r8…	59.94	1	right	140578325	07-25-2017	13:34:50		male	417	{LEFTARROW}	55							0	926545	926448	{LEFTARROW}	97	925325	924913	912	left6,4	27	12	396	mask27	0	926431	1	926231	eqm10_NoEyeNmodel1_dir	90	HV	gazeCOD	GazeCoDxp	1	400	0	925930	5	925830
GazeCoD_1Model_male	22	2	26	<?xml version="1.0"?>\n<Clock xmlns:dt="urn:schemas-microsoft-com:datatypes"><Description dt:dt="string">E-Prime Primary Realtime Clock</Description><StartTime><Timestamp dt:dt="int">0</Timestamp><DateUtc dt:dt="string">2017-07-25T11:34:50Z</DateUtc></StartTime><FrequencyChanges><FrequencyChange><Frequency dt:dt="r8">3328125</Frequency><Timestamp dt:dt="r8">139911216</Timestamp><Current dt:dt="r8…	59.94	1	right	140578325	07-25-2017	13:34:50		male	418	{LEFTARROW}	55							0	928425	928066	{LEFTARROW}	359	926945	926564	881	left6,4	16	13	397	mask16	0	928049	0	927849	eqm10_NoEyeNmodel1_dir	90	H	gazeCOD	GazeCoDxp	1	400	0	927549	4	927449
GazeCoD_1Model_male	22	2	26	<?xml version="1.0"?>\n<Clock xmlns:dt="urn:schemas-microsoft-com:datatypes"><Description dt:dt="string">E-Prime Primary Realtime Clock</Description><StartTime><Timestamp dt:dt="int">0</Timestamp><DateUtc dt:dt="string">2017-07-25T11:34:50Z</DateUtc></StartTime><FrequencyChanges><FrequencyChange><Frequency dt:dt="r8">3328125</Frequency><Timestamp dt:dt="r8">139911216</Timestamp><Current dt:dt="r8…	59.94	1	right	140578325	07-25-2017	13:34:50		male	419	{LEFTARROW}	78							0	930425	930035	{LEFTARROW}	390	928921	928450	971	left8	17	13	398	mask17	0	930018	1	929818	eqm10_NoEyeNmodel1_dir	90	H	gazeCOD	GazeCoDxp	1	400	0	929517	-4	929417
GazeCoD_1Model_male	22	2	26	<?xml version="1.0"?>\n<Clock xmlns:dt="urn:schemas-microsoft-com:datatypes"><Description dt:dt="string">E-Prime Primary Realtime Clock</Description><StartTime><Timestamp dt:dt="int">0</Timestamp><DateUtc dt:dt="string">2017-07-25T11:34:50Z</DateUtc></StartTime><FrequencyChanges><FrequencyChange><Frequency dt:dt="r8">3328125</Frequency><Timestamp dt:dt="r8">139911216</Timestamp><Current dt:dt="r8…	59.94	1	right	140578325	07-25-2017	13:34:50		male	420	{RIGHTARROW}	44							0	932065	931920	{RIGHTARROW}	145	930804	930435	869	right3,2	19	13	399	mask19	0	931903	1	931703	eqm10_NoEyeNmodel1_dir	90	H	gazeCOD	GazeCoDxp	1	400	0	931402	-2	931302
GazeCoD_1Model_male	22	2	26	<?xml version="1.0"?>\n<Clock xmlns:dt="urn:schemas-microsoft-com:datatypes"><Description dt:dt="string">E-Prime Primary Realtime Clock</Description><StartTime><Timestamp dt:dt="int">0</Timestamp><DateUtc dt:dt="string">2017-07-25T11:34:50Z</DateUtc></StartTime><FrequencyChanges><FrequencyChange><Frequency dt:dt="r8">3328125</Frequency><Timestamp dt:dt="r8">139911216</Timestamp><Current dt:dt="r8…	59.94	1	right	140578325	07-25-2017	13:34:50		male	421	{DOWNARROW}	79							0	933745	933571	{DOWNARROW}	174	932457	932087	870	DG0	12	13	400	mask12	0	933555	1	933355	eqm10_NoEyeNmodel1_dir	90	H	gazeCOD	GazeCoDxp	1	400	0	933054	-3	932954
GazeCoD_1Model_male	22	2	26	<?xml version="1.0"?>\n<Clock xmlns:dt="urn:schemas-microsoft-com:datatypes"><Description dt:dt="string">E-Prime Primary Realtime Clock</Description><StartTime><Timestamp dt:dt="int">0</Timestamp><DateUtc dt:dt="string">2017-07-25T11:34:50Z</DateUtc></StartTime><FrequencyChanges><FrequencyChange><Frequency dt:dt="r8">3328125</Frequency><Timestamp dt:dt="r8">139911216</Timestamp><Current dt:dt="r8…	59.94	1	right	140578325	07-25-2017	13:34:50		male	422	{LEFTARROW}	51							0	935313	935190	{DOWNARROW}	123	934068	933755	813	left3,2	14	13	401	mask14	0	935173	1	934973	eqm10_NoEyeNmodel1_dir	90	H	gazeCOD	GazeCoDxp	0	400	0	934672	4	934572
GazeCoD_1Model_male	22	2	26	<?xml version="1.0"?>\n<Clock xmlns:dt="urn:schemas-microsoft-com:datatypes"><Description dt:dt="string">E-Prime Primary Realtime Clock</Description><StartTime><Timestamp dt:dt="int">0</Timestamp><DateUtc dt:dt="string">2017-07-25T11:34:50Z</DateUtc></StartTime><FrequencyChanges><FrequencyChange><Frequency dt:dt="r8">3328125</Frequency><Timestamp dt:dt="r8">139911216</Timestamp><Current dt:dt="r8…	59.94	1	right	140578325	07-25-2017	13:34:50		male	423	{LEFTARROW}	51							0	936817	936708	{DOWNARROW}	109	935581	935323	758	left3,2	25	13	402	mask25	0	936691	0	936491	eqm10_NoEyeNmodel1_dir	90	HV	gazeCOD	GazeCoDxp	0	400	0	936191	10	936091
GazeCoD_1Model_male	22	2	26	<?xml version="1.0"?>\n<Clock xmlns:dt="urn:schemas-microsoft-com:datatypes"><Description dt:dt="string">E-Prime Primary Realtime Clock</Description><StartTime><Timestamp dt:dt="int">0</Timestamp><DateUtc dt:dt="string">2017-07-25T11:34:50Z</DateUtc></StartTime><FrequencyChanges><FrequencyChange><Frequency dt:dt="r8">3328125</Frequency><Timestamp dt:dt="r8">139911216</Timestamp><Current dt:dt="r8…	59.94	1	right	140578325	07-25-2017	13:34:50		male	424	{RIGHTARROW}	40							0	939697	938259	{RIGHTARROW}	1438	937133	936841	792	right6,4	32	13	403	mask32	0	938243	1	938043	eqm10_NoEyeNmodel1_dir	90	HV	gazeCOD	GazeCoDxp	1	400	0	937742	9	937642
GazeCoD_1Model_male	22	2	26	<?xml version="1.0"?>\n<Clock xmlns:dt="urn:schemas-microsoft-com:datatypes"><Description dt:dt="string">E-Prime Primary Realtime Clock</Description><StartTime><Timestamp dt:dt="int">0</Timestamp><DateUtc dt:dt="string">2017-07-25T11:34:50Z</DateUtc></StartTime><FrequencyChanges><FrequencyChange><Frequency dt:dt="r8">3328125</Frequency><Timestamp dt:dt="r8">139911216</Timestamp><Current dt:dt="r8…	59.94	1	right	140578325	07-25-2017	13:34:50		male	425	{DOWNARROW}	79							0	941369	941263	{DOWNARROW}	106	940151	939711	940	DG0	23	13	404	mask23	0	941246	0	941046	eqm10_NoEyeNmodel1_dir	90	HV	gazeCOD	GazeCoDxp	1	400	0	940746	-5	940646
GazeCoD_1Model_male	22	2	26	<?xml version="1.0"?>\n<Clock xmlns:dt="urn:schemas-microsoft-com:datatypes"><Description dt:dt="string">E-Prime Primary Realtime Clock</Description><StartTime><Timestamp dt:dt="int">0</Timestamp><DateUtc dt:dt="string">2017-07-25T11:34:50Z</DateUtc></StartTime><FrequencyChanges><FrequencyChange><Frequency dt:dt="r8">3328125</Frequency><Timestamp dt:dt="r8">139911216</Timestamp><Current dt:dt="r8…	59.94	1	right	140578325	07-25-2017	13:34:50		male	426	{RIGHTARROW}	42							0	943153	942931	{RIGHTARROW}	222	941816	941379	937	right4,8	20	13	405	mask20	0	942914	0	942714	eqm10_NoEyeNmodel1_dir	90	H	gazeCOD	GazeCoDxp	1	400	0	942414	-2	942314
GazeCoD_1Model_male	22	2	26	<?xml version="1.0"?>\n<Clock xmlns:dt="urn:schemas-microsoft-com:datatypes"><Description dt:dt="string">E-Prime Primary Realtime Clock</Description><StartTime><Timestamp dt:dt="int">0</Timestamp><DateUtc dt:dt="string">2017-07-25T11:34:50Z</DateUtc></StartTime><FrequencyChanges><FrequencyChange><Frequency dt:dt="r8">3328125</Frequency><Timestamp dt:dt="r8">139911216</Timestamp><Current dt:dt="r8…	59.94	1	right	140578325	07-25-2017	13:34:50		male	427	{LEFTARROW}	78							0	944881	944599	{LEFTARROW}	282	943486	943164	822	left8	28	13	406	mask28	0	944582	0	944382	eqm10_NoEyeNmodel1_dir	90	HV	gazeCOD	GazeCoDxp	1	400	0	944082	-4	943982
GazeCoD_1Model_male	22	2	26	<?xml version="1.0"?>\n<Clock xmlns:dt="urn:schemas-microsoft-com:datatypes"><Description dt:dt="string">E-Prime Primary Realtime Clock</Description><StartTime><Timestamp dt:dt="int">0</Timestamp><DateUtc dt:dt="string">2017-07-25T11:34:50Z</DateUtc></StartTime><FrequencyChanges><FrequencyChange><Frequency dt:dt="r8">3328125</Frequency><Timestamp dt:dt="r8">139911216</Timestamp><Current dt:dt="r8…	59.94	1	right	140578325	07-25-2017	13:34:50		male	428	{LEFTARROW}	53							0	946633	946418	{DOWNARROW}	215	945300	944900	900	left4,8	4	13	407	mask4	0	946401	1	946201	eqm10_NoEyeNmodel1_dir	0	V	gazeCOD	GazeCoDxp	0	400	0	945900	0	945800
GazeCoD_1Model_male	22	2	26	<?xml version="1.0"?>\n<Clock xmlns:dt="urn:schemas-microsoft-com:datatypes"><Description dt:dt="string">E-Prime Primary Realtime Clock</Description><StartTime><Timestamp dt:dt="int">0</Timestamp><DateUtc dt:dt="string">2017-07-25T11:34:50Z</DateUtc></StartTime><FrequencyChanges><FrequencyChange><Frequency dt:dt="r8">3328125</Frequency><Timestamp dt:dt="r8">139911216</Timestamp><Current dt:dt="r8…	59.94	1	right	140578325	07-25-2017	13:34:50		male	429	{RIGHTARROW}	40							0	948345	948136	{RIGHTARROW}	209	947022	946651	871	right6,4	21	13	408	mask21	0	948119	0	947919	eqm10_NoEyeNmodel1_dir	90	H	gazeCOD	GazeCoDxp	1	400	0	947619	-3	947519
GazeCoD_1Model_male	22	2	26	<?xml version="1.0"?>\n<Clock xmlns:dt="urn:schemas-microsoft-com:datatypes"><Description dt:dt="string">E-Prime Primary Realtime Clock</Description><StartTime><Timestamp dt:dt="int">0</Timestamp><DateUtc dt:dt="string">2017-07-25T11:34:50Z</DateUtc></StartTime><FrequencyChanges><FrequencyChange><Frequency dt:dt="r8">3328125</Frequency><Timestamp dt:dt="r8">139911216</Timestamp><Current dt:dt="r8…	59.94	1	right	140578325	07-25-2017	13:34:50		male	430	{LEFTARROW}	53							0	949969	949738	{DOWNARROW}	231	948621	948370	751	left4,8	26	13	409	mask26	0	949721	1	949521	eqm10_NoEyeNmodel1_dir	90	HV	gazeCOD	GazeCoDxp	0	400	0	949220	-1	949120
GazeCoD_1Model_male	22	2	26	<?xml version="1.0"?>\n<Clock xmlns:dt="urn:schemas-microsoft-com:datatypes"><Description dt:dt="string">E-Prime Primary Realtime Clock</Description><StartTime><Timestamp dt:dt="int">0</Timestamp><DateUtc dt:dt="string">2017-07-25T11:34:50Z</DateUtc></StartTime><FrequencyChanges><FrequencyChange><Frequency dt:dt="r8">3328125</Frequency><Timestamp dt:dt="r8">139911216</Timestamp><Current dt:dt="r8…	59.94	1	right	140578325	07-25-2017	13:34:50		male	431	{LEFTARROW}	78							0	951569	951540	{DOWNARROW}	29	950425	949988	937	left8	6	13	410	mask6	0	951523	1	951323	eqm10_NoEyeNmodel1_dir	0	V	gazeCOD	GazeCoDxp	0	400	0	951022	-3	950922
GazeCoD_1Model_male	22	2	26	<?xml version="1.0"?>\n<Clock xmlns:dt="urn:schemas-microsoft-com:datatypes"><Description dt:dt="string">E-Prime Primary Realtime Clock</Description><StartTime><Timestamp dt:dt="int">0</Timestamp><DateUtc dt:dt="string">2017-07-25T11:34:50Z</DateUtc></StartTime><FrequencyChanges><FrequencyChange><Frequency dt:dt="r8">3328125</Frequency><Timestamp dt:dt="r8">139911216</Timestamp><Current dt:dt="r8…	59.94	1	right	140578325	07-25-2017	13:34:50		male	432	{RIGHTARROW}	77							0	954681	953008	{RIGHTARROW}	1673	951881	951590	791	right8	22	13	411	mask22	0	952991	1	952791	eqm10_NoEyeNmodel1_dir	90	H	gazeCOD	GazeCoDxp	1	400	0	952490	9	952390
GazeCoD_1Model_male	22	2	26	<?xml version="1.0"?>\n<Clock xmlns:dt="urn:schemas-microsoft-com:datatypes"><Description dt:dt="string">E-Prime Primary Realtime Clock</Description><StartTime><Timestamp dt:dt="int">0</Timestamp><DateUtc dt:dt="string">2017-07-25T11:34:50Z</DateUtc></StartTime><FrequencyChanges><FrequencyChange><Frequency dt:dt="r8">3328125</Frequency><Timestamp dt:dt="r8">139911216</Timestamp><Current dt:dt="r8…	59.94	1	right	140578325	07-25-2017	13:34:50		male	433	{RIGHTARROW}	77							0	958057	956194	{RIGHTARROW}	1863	955070	954693	877	right8	11	13	412	mask11	0	956177	0	955977	eqm10_NoEyeNmodel1_dir	0	V	gazeCOD	GazeCoDxp	1	400	0	955677	7	955577
GazeCoD_1Model_male	22	2	26	<?xml version="1.0"?>\n<Clock xmlns:dt="urn:schemas-microsoft-com:datatypes"><Description dt:dt="string">E-Prime Primary Realtime Clock</Description><StartTime><Timestamp dt:dt="int">0</Timestamp><DateUtc dt:dt="string">2017-07-25T11:34:50Z</DateUtc></StartTime><FrequencyChanges><FrequencyChange><Frequency dt:dt="r8">3328125</Frequency><Timestamp dt:dt="r8">139911216</Timestamp><Current dt:dt="r8…	59.94	1	right	140578325	07-25-2017	13:34:50		male	434	{RIGHTARROW}	42							0	959961	959664	{RIGHTARROW}	297	958537	958080	957	right4,8	9	13	413	mask9	0	959648	1	959448	eqm10_NoEyeNmodel1_dir	0	V	gazeCOD	GazeCoDxp	1	400	0	959147	10	959047
GazeCoD_1Model_male	22	2	26	<?xml version="1.0"?>\n<Clock xmlns:dt="urn:schemas-microsoft-com:datatypes"><Description dt:dt="string">E-Prime Primary Realtime Clock</Description><StartTime><Timestamp dt:dt="int">0</Timestamp><DateUtc dt:dt="string">2017-07-25T11:34:50Z</DateUtc></StartTime><FrequencyChanges><FrequencyChange><Frequency dt:dt="r8">3328125</Frequency><Timestamp dt:dt="r8">139911216</Timestamp><Current dt:dt="r8…	59.94	1	right	140578325	07-25-2017	13:34:50		male	435	{RIGHTARROW}	46							0	961897	961516	{RIGHTARROW}	381	960393	959981	912	right1,6	18	13	414	mask18	0	961499	0	961299	eqm10_NoEyeNmodel1_dir	90	H	gazeCOD	GazeCoDxp	1	400	0	960999	6	960899
GazeCoD_1Model_male	22	2	26	<?xml version="1.0"?>\n<Clock xmlns:dt="urn:schemas-microsoft-com:datatypes"><Description dt:dt="string">E-Prime Primary Realtime Clock</Description><StartTime><Timestamp dt:dt="int">0</Timestamp><DateUtc dt:dt="string">2017-07-25T11:34:50Z</DateUtc></StartTime><FrequencyChanges><FrequencyChange><Frequency dt:dt="r8">3328125</Frequency><Timestamp dt:dt="r8">139911216</Timestamp><Current dt:dt="r8…	59.94	1	right	140578325	07-25-2017	13:34:50		male	436	{RIGHTARROW}	40							0	963753	963368	{RIGHTARROW}	385	962244	961917	827	right6,4	10	13	415	mask10	0	963351	0	963151	eqm10_NoEyeNmodel1_dir	0	V	gazeCOD	GazeCoDxp	1	400	0	962851	7	962751
GazeCoD_1Model_male	22	2	26	<?xml version="1.0"?>\n<Clock xmlns:dt="urn:schemas-microsoft-com:datatypes"><Description dt:dt="string">E-Prime Primary Realtime Clock</Description><StartTime><Timestamp dt:dt="int">0</Timestamp><DateUtc dt:dt="string">2017-07-25T11:34:50Z</DateUtc></StartTime><FrequencyChanges><FrequencyChange><Frequency dt:dt="r8">3328125</Frequency><Timestamp dt:dt="r8">139911216</Timestamp><Current dt:dt="r8…	59.94	1	right	140578325	07-25-2017	13:34:50		male	437	{LEFTARROW}	49							0	965585	965370	{DOWNARROW}	215	964245	963769	976	left1,6	24	13	416	mask24	0	965353	0	965153	eqm10_NoEyeNmodel1_dir	90	HV	gazeCOD	GazeCoDxp	0	400	0	964853	8	964753
GazeCoD_1Model_male	22	2	26	<?xml version="1.0"?>\n<Clock xmlns:dt="urn:schemas-microsoft-com:datatypes"><Description dt:dt="string">E-Prime Primary Realtime Clock</Description><StartTime><Timestamp dt:dt="int">0</Timestamp><DateUtc dt:dt="string">2017-07-25T11:34:50Z</DateUtc></StartTime><FrequencyChanges><FrequencyChange><Frequency dt:dt="r8">3328125</Frequency><Timestamp dt:dt="r8">139911216</Timestamp><Current dt:dt="r8…	59.94	1	right	140578325	07-25-2017	13:34:50		male	438	{RIGHTARROW}	42							0	967345	967005	{RIGHTARROW}	340	965884	965604	780	right4,8	31	13	417	mask31	0	966988	0	966788	eqm10_NoEyeNmodel1_dir	90	HV	gazeCOD	GazeCoDxp	1	400	0	966488	4	966388
GazeCoD_1Model_male	22	2	26	<?xml version="1.0"?>\n<Clock xmlns:dt="urn:schemas-microsoft-com:datatypes"><Description dt:dt="string">E-Prime Primary Realtime Clock</Description><StartTime><Timestamp dt:dt="int">0</Timestamp><DateUtc dt:dt="string">2017-07-25T11:34:50Z</DateUtc></StartTime><FrequencyChanges><FrequencyChange><Frequency dt:dt="r8">3328125</Frequency><Timestamp dt:dt="r8">139911216</Timestamp><Current dt:dt="r8…	59.94	1	right	140578325	07-25-2017	13:34:50		male	439	{RIGHTARROW}	77							0	969353	968940	{RIGHTARROW}	413	967826	967356	970	right8	33	13	418	mask33	0	968924	1	968724	eqm10_NoEyeNmodel1_dir	90	HV	gazeCOD	GazeCoDxp	1	400	0	968423	-3	968323
GazeCoD_1Model_male	22	2	26	<?xml version="1.0"?>\n<Clock xmlns:dt="urn:schemas-microsoft-com:datatypes"><Description dt:dt="string">E-Prime Primary Realtime Clock</Description><StartTime><Timestamp dt:dt="int">0</Timestamp><DateUtc dt:dt="string">2017-07-25T11:34:50Z</DateUtc></StartTime><FrequencyChanges><FrequencyChange><Frequency dt:dt="r8">3328125</Frequency><Timestamp dt:dt="r8">139911216</Timestamp><Current dt:dt="r8…	59.94	1	right	140578325	07-25-2017	13:34:50		male	440	{LEFTARROW}	49							0	971257	970876	{RIGHTARROW}	381	969748	969374	874	left1,6	13	13	419	mask13	0	970859	1	970659	eqm10_NoEyeNmodel1_dir	90	H	gazeCOD	GazeCoDxp	0	400	0	970358	10	970258
GazeCoD_1Model_male	22	2	26	<?xml version="1.0"?>\n<Clock xmlns:dt="urn:schemas-microsoft-com:datatypes"><Description dt:dt="string">E-Prime Primary Realtime Clock</Description><StartTime><Timestamp dt:dt="int">0</Timestamp><DateUtc dt:dt="string">2017-07-25T11:34:50Z</DateUtc></StartTime><FrequencyChanges><FrequencyChange><Frequency dt:dt="r8">3328125</Frequency><Timestamp dt:dt="r8">139911216</Timestamp><Current dt:dt="r8…	59.94	1	right	140578325	07-25-2017	13:34:50		male	441	{LEFTARROW}	55							0	973033	972711	{LEFTARROW}	322	971586	971276	810	left6,4	27	13	420	mask27	0	972694	0	972494	eqm10_NoEyeNmodel1_dir	90	HV	gazeCOD	GazeCoDxp	1	400	0	972194	8	972094
GazeCoD_1Model_male	22	2	26	<?xml version="1.0"?>\n<Clock xmlns:dt="urn:schemas-microsoft-com:datatypes"><Description dt:dt="string">E-Prime Primary Realtime Clock</Description><StartTime><Timestamp dt:dt="int">0</Timestamp><DateUtc dt:dt="string">2017-07-25T11:34:50Z</DateUtc></StartTime><FrequencyChanges><FrequencyChange><Frequency dt:dt="r8">3328125</Frequency><Timestamp dt:dt="r8">139911216</Timestamp><Current dt:dt="r8…	59.94	1	right	140578325	07-25-2017	13:34:50		male	442	{RIGHTARROW}	44							0	974713	974429	{DOWNARROW}	284	973303	973045	758	right3,2	8	13	421	mask8	0	974412	0	974212	eqm10_NoEyeNmodel1_dir	0	V	gazeCOD	GazeCoDxp	0	400	0	973912	9	973812
GazeCoD_1Model_male	22	2	26	<?xml version="1.0"?>\n<Clock xmlns:dt="urn:schemas-microsoft-com:datatypes"><Description dt:dt="string">E-Prime Primary Realtime Clock</Description><StartTime><Timestamp dt:dt="int">0</Timestamp><DateUtc dt:dt="string">2017-07-25T11:34:50Z</DateUtc></StartTime><FrequencyChanges><FrequencyChange><Frequency dt:dt="r8">3328125</Frequency><Timestamp dt:dt="r8">139911216</Timestamp><Current dt:dt="r8…	59.94	1	right	140578325	07-25-2017	13:34:50		male	443	{RIGHTARROW}	46							0	976441	976181	{RIGHTARROW}	260	975067	974730	837	right1,6	29	13	422	mask29	0	976164	0	975964	eqm10_NoEyeNmodel1_dir	90	HV	gazeCOD	GazeCoDxp	1	400	0	975664	-3	975564
GazeCoD_1Model_male	22	2	26	<?xml version="1.0"?>\n<Clock xmlns:dt="urn:schemas-microsoft-com:datatypes"><Description dt:dt="string">E-Prime Primary Realtime Clock</Description><StartTime><Timestamp dt:dt="int">0</Timestamp><DateUtc dt:dt="string">2017-07-25T11:34:50Z</DateUtc></StartTime><FrequencyChanges><FrequencyChange><Frequency dt:dt="r8">3328125</Frequency><Timestamp dt:dt="r8">139911216</Timestamp><Current dt:dt="r8…	59.94	1	right	140578325	07-25-2017	13:34:50		male	444	{LEFTARROW}	53							0	978129	977916	{LEFTARROW}	213	976798	976465	833	left4,8	15	13	423	mask15	0	977899	0	977699	eqm10_NoEyeNmodel1_dir	90	H	gazeCOD	GazeCoDxp	1	400	0	977399	1	977299
GazeCoD_1Model_male	22	2	26	<?xml version="1.0"?>\n<Clock xmlns:dt="urn:schemas-microsoft-com:datatypes"><Description dt:dt="string">E-Prime Primary Realtime Clock</Description><StartTime><Timestamp dt:dt="int">0</Timestamp><DateUtc dt:dt="string">2017-07-25T11:34:50Z</DateUtc></StartTime><FrequencyChanges><FrequencyChange><Frequency dt:dt="r8">3328125</Frequency><Timestamp dt:dt="r8">139911216</Timestamp><Current dt:dt="r8…	59.94	1	right	140578325	07-25-2017	13:34:50		male	445	{LEFTARROW}	49							0	979841	979601	{DOWNARROW}	240	978489	978150	839	left1,6	2	13	424	mask2	0	979584	0	979384	eqm10_NoEyeNmodel1_dir	0	V	gazeCOD	GazeCoDxp	0	400	0	979084	-5	978984
GazeCoD_1Model_male	22	2	26	<?xml version="1.0"?>\n<Clock xmlns:dt="urn:schemas-microsoft-com:datatypes"><Description dt:dt="string">E-Prime Primary Realtime Clock</Description><StartTime><Timestamp dt:dt="int">0</Timestamp><DateUtc dt:dt="string">2017-07-25T11:34:50Z</DateUtc></StartTime><FrequencyChanges><FrequencyChange><Frequency dt:dt="r8">3328125</Frequency><Timestamp dt:dt="r8">139911216</Timestamp><Current dt:dt="r8…	59.94	1	right	140578325	07-25-2017	13:34:50		male	446	{RIGHTARROW}	46							0	981577	981320	{DOWNARROW}	257	980201	979852	849	right1,6	7	13	425	mask7	0	981303	1	981103	eqm10_NoEyeNmodel1_dir	0	V	gazeCOD	GazeCoDxp	0	400	0	980802	1	980702
GazeCoD_1Model_male	22	2	26	<?xml version="1.0"?>\n<Clock xmlns:dt="urn:schemas-microsoft-com:datatypes"><Description dt:dt="string">E-Prime Primary Realtime Clock</Description><StartTime><Timestamp dt:dt="int">0</Timestamp><DateUtc dt:dt="string">2017-07-25T11:34:50Z</DateUtc></StartTime><FrequencyChanges><FrequencyChange><Frequency dt:dt="r8">3328125</Frequency><Timestamp dt:dt="r8">139911216</Timestamp><Current dt:dt="r8…	59.94	1	right	140578325	07-25-2017	13:34:50		male	447	{LEFTARROW}	51							0	983353	982971	{DOWNARROW}	382	981851	981587	764	left3,2	3	13	426	mask3	0	982954	0	982754	eqm10_NoEyeNmodel1_dir	0	V	gazeCOD	GazeCoDxp	0	400	0	982454	3	982354
GazeCoD_1Model_male	22	2	26	<?xml version="1.0"?>\n<Clock xmlns:dt="urn:schemas-microsoft-com:datatypes"><Description dt:dt="string">E-Prime Primary Realtime Clock</Description><StartTime><Timestamp dt:dt="int">0</Timestamp><DateUtc dt:dt="string">2017-07-25T11:34:50Z</DateUtc></StartTime><FrequencyChanges><FrequencyChange><Frequency dt:dt="r8">3328125</Frequency><Timestamp dt:dt="r8">139911216</Timestamp><Current dt:dt="r8…	59.94	1	right	140578325	07-25-2017	13:34:50		male	448	{RIGHTARROW}	44							0	985049	984740	{RIGHTARROW}	309	983626	983372	754	right3,2	30	13	427	mask30	0	984723	1	984523	eqm10_NoEyeNmodel1_dir	90	HV	gazeCOD	GazeCoDxp	1	400	0	984222	-4	984122
GazeCoD_1Model_male	22	2	26	<?xml version="1.0"?>\n<Clock xmlns:dt="urn:schemas-microsoft-com:datatypes"><Description dt:dt="string">E-Prime Primary Realtime Clock</Description><StartTime><Timestamp dt:dt="int">0</Timestamp><DateUtc dt:dt="string">2017-07-25T11:34:50Z</DateUtc></StartTime><FrequencyChanges><FrequencyChange><Frequency dt:dt="r8">3328125</Frequency><Timestamp dt:dt="r8">139911216</Timestamp><Current dt:dt="r8…	59.94	1	right	140578325	07-25-2017	13:34:50		male	449	{DOWNARROW}	79							0	986929	986625	{DOWNARROW}	304	985502	985073	929	DG0	1	13	428	mask1	0	986608	0	986408	eqm10_NoEyeNmodel1_dir	0	V	gazeCOD	GazeCoDxp	1	400	0	986108	6	986008
GazeCoD_1Model_male	22	2	26	<?xml version="1.0"?>\n<Clock xmlns:dt="urn:schemas-microsoft-com:datatypes"><Description dt:dt="string">E-Prime Primary Realtime Clock</Description><StartTime><Timestamp dt:dt="int">0</Timestamp><DateUtc dt:dt="string">2017-07-25T11:34:50Z</DateUtc></StartTime><FrequencyChanges><FrequencyChange><Frequency dt:dt="r8">3328125</Frequency><Timestamp dt:dt="r8">139911216</Timestamp><Current dt:dt="r8…	59.94	1	right	140578325	07-25-2017	13:34:50		male	450	{LEFTARROW}	55							0	988865	988527	{DOWNARROW}	338	987408	986942	966	left6,4	5	13	429	mask5	0	988510	0	988310	eqm10_NoEyeNmodel1_dir	0	V	gazeCOD	GazeCoDxp	0	400	0	988010	2	987910
GazeCoD_1Model_male	22	2	26	<?xml version="1.0"?>\n<Clock xmlns:dt="urn:schemas-microsoft-com:datatypes"><Description dt:dt="string">E-Prime Primary Realtime Clock</Description><StartTime><Timestamp dt:dt="int">0</Timestamp><DateUtc dt:dt="string">2017-07-25T11:34:50Z</DateUtc></StartTime><FrequencyChanges><FrequencyChange><Frequency dt:dt="r8">3328125</Frequency><Timestamp dt:dt="r8">139911216</Timestamp><Current dt:dt="r8…	59.94	1	right	140578325	07-25-2017	13:34:50		male	451	{RIGHTARROW}	44							0	990641	990345	{DOWNARROW}	296	989226	988877	849	right3,2	8	14	430	mask8	0	990329	1	990129	eqm10_NoEyeNmodel1_dir	0	V	gazeCOD	GazeCoDxp	0	400	0	989828	2	989728
GazeCoD_1Model_male	22	2	26	<?xml version="1.0"?>\n<Clock xmlns:dt="urn:schemas-microsoft-com:datatypes"><Description dt:dt="string">E-Prime Primary Realtime Clock</Description><StartTime><Timestamp dt:dt="int">0</Timestamp><DateUtc dt:dt="string">2017-07-25T11:34:50Z</DateUtc></StartTime><FrequencyChanges><FrequencyChange><Frequency dt:dt="r8">3328125</Frequency><Timestamp dt:dt="r8">139911216</Timestamp><Current dt:dt="r8…	59.94	1	right	140578325	07-25-2017	13:34:50		male	452	{RIGHTARROW}	40							0	992353	992064	{RIGHTARROW}	289	990951	990662	789	right6,4	32	14	431	mask32	0	992047	0	991847	eqm10_NoEyeNmodel1_dir	90	HV	gazeCOD	GazeCoDxp	1	400	0	991547	-4	991447
GazeCoD_1Model_male	22	2	26	<?xml version="1.0"?>\n<Clock xmlns:dt="urn:schemas-microsoft-com:datatypes"><Description dt:dt="string">E-Prime Primary Realtime Clock</Description><StartTime><Timestamp dt:dt="int">0</Timestamp><DateUtc dt:dt="string">2017-07-25T11:34:50Z</DateUtc></StartTime><FrequencyChanges><FrequencyChange><Frequency dt:dt="r8">3328125</Frequency><Timestamp dt:dt="r8">139911216</Timestamp><Current dt:dt="r8…	59.94	1	right	140578325	07-25-2017	13:34:50		male	453	{LEFTARROW}	51							0	994217	993832	{DOWNARROW}	385	992717	992364	853	left3,2	14	14	432	mask14	0	993815	0	993615	eqm10_NoEyeNmodel1_dir	90	H	gazeCOD	GazeCoDxp	0	400	0	993315	-2	993215
GazeCoD_1Model_male	22	2	26	<?xml version="1.0"?>\n<Clock xmlns:dt="urn:schemas-microsoft-com:datatypes"><Description dt:dt="string">E-Prime Primary Realtime Clock</Description><StartTime><Timestamp dt:dt="int">0</Timestamp><DateUtc dt:dt="string">2017-07-25T11:34:50Z</DateUtc></StartTime><FrequencyChanges><FrequencyChange><Frequency dt:dt="r8">3328125</Frequency><Timestamp dt:dt="r8">139911216</Timestamp><Current dt:dt="r8…	59.94	1	right	140578325	07-25-2017	13:34:50		male	454	{RIGHTARROW}	44							0	996025	995751	{DOWNARROW}	274	994631	994233	898	right3,2	19	14	433	mask19	0	995734	0	995534	eqm10_NoEyeNmodel1_dir	90	H	gazeCOD	GazeCoDxp	0	400	0	995234	3	995134
GazeCoD_1Model_male	22	2	26	<?xml version="1.0"?>\n<Clock xmlns:dt="urn:schemas-microsoft-com:datatypes"><Description dt:dt="string">E-Prime Primary Realtime Clock</Description><StartTime><Timestamp dt:dt="int">0</Timestamp><DateUtc dt:dt="string">2017-07-25T11:34:50Z</DateUtc></StartTime><FrequencyChanges><FrequencyChange><Frequency dt:dt="r8">3328125</Frequency><Timestamp dt:dt="r8">139911216</Timestamp><Current dt:dt="r8…	59.94	1	right	140578325	07-25-2017	13:34:50		male	455	{DOWNARROW}	79							0	997817	997536	{DOWNARROW}	281	996419	996035	884	DG0	23	14	434	mask23	0	997519	0	997319	eqm10_NoEyeNmodel1_dir	90	HV	gazeCOD	GazeCoDxp	1	400	0	997019	0	996919
GazeCoD_1Model_male	22	2	26	<?xml version="1.0"?>\n<Clock xmlns:dt="urn:schemas-microsoft-com:datatypes"><Description dt:dt="string">E-Prime Primary Realtime Clock</Description><StartTime><Timestamp dt:dt="int">0</Timestamp><DateUtc dt:dt="string">2017-07-25T11:34:50Z</DateUtc></StartTime><FrequencyChanges><FrequencyChange><Frequency dt:dt="r8">3328125</Frequency><Timestamp dt:dt="r8">139911216</Timestamp><Current dt:dt="r8…	59.94	1	right	140578325	07-25-2017	13:34:50		male	456	{DOWNARROW}	79							0	999561	999204	{DOWNARROW}	357	998089	997836	753	DG0	1	14	435	mask1	0	999187	0	998987	eqm10_NoEyeNmodel1_dir	0	V	gazeCOD	GazeCoDxp	1	400	0	998687	-2	998587
GazeCoD_1Model_male	22	2	26	<?xml version="1.0"?>\n<Clock xmlns:dt="urn:schemas-microsoft-com:datatypes"><Description dt:dt="string">E-Prime Primary Realtime Clock</Description><StartTime><Timestamp dt:dt="int">0</Timestamp><DateUtc dt:dt="string">2017-07-25T11:34:50Z</DateUtc></StartTime><FrequencyChanges><FrequencyChange><Frequency dt:dt="r8">3328125</Frequency><Timestamp dt:dt="r8">139911216</Timestamp><Current dt:dt="r8…	59.94	1	right	140578325	07-25-2017	13:34:50		male	457	{LEFTARROW}	53							0	1001337	1001140	{LEFTARROW}	197	1000024	999571	953	left4,8	26	14	436	mask26	0	1001123	1	1000923	eqm10_NoEyeNmodel1_dir	90	HV	gazeCOD	GazeCoDxp	1	400	0	1000622	-2	1000522
GazeCoD_1Model_male	22	2	26	<?xml version="1.0"?>\n<Clock xmlns:dt="urn:schemas-microsoft-com:datatypes"><Description dt:dt="string">E-Prime Primary Realtime Clock</Description><StartTime><Timestamp dt:dt="int">0</Timestamp><DateUtc dt:dt="string">2017-07-25T11:34:50Z</DateUtc></StartTime><FrequencyChanges><FrequencyChange><Frequency dt:dt="r8">3328125</Frequency><Timestamp dt:dt="r8">139911216</Timestamp><Current dt:dt="r8…	59.94	1	right	140578325	07-25-2017	13:34:50		male	458	{LEFTARROW}	49							0	1003233	1002941	{DOWNARROW}	292	1001816	1001357	959	left1,6	13	14	437	mask13	0	1002925	1	1002725	eqm10_NoEyeNmodel1_dir	90	H	gazeCOD	GazeCoDxp	0	400	0	1002424	8	1002324
GazeCoD_1Model_male	22	2	26	<?xml version="1.0"?>\n<Clock xmlns:dt="urn:schemas-microsoft-com:datatypes"><Description dt:dt="string">E-Prime Primary Realtime Clock</Description><StartTime><Timestamp dt:dt="int">0</Timestamp><DateUtc dt:dt="string">2017-07-25T11:34:50Z</DateUtc></StartTime><FrequencyChanges><FrequencyChange><Frequency dt:dt="r8">3328125</Frequency><Timestamp dt:dt="r8">139911216</Timestamp><Current dt:dt="r8…	59.94	1	right	140578325	07-25-2017	13:34:50		male	459	{RIGHTARROW}	77							0	1004889	1004693	{RIGHTARROW}	196	1003572	1003242	830	right8	33	14	438	mask33	0	1004676	0	1004476	eqm10_NoEyeNmodel1_dir	90	HV	gazeCOD	GazeCoDxp	1	400	0	1004176	4	1004076
GazeCoD_1Model_male	22	2	26	<?xml version="1.0"?>\n<Clock xmlns:dt="urn:schemas-microsoft-com:datatypes"><Description dt:dt="string">E-Prime Primary Realtime Clock</Description><StartTime><Timestamp dt:dt="int">0</Timestamp><DateUtc dt:dt="string">2017-07-25T11:34:50Z</DateUtc></StartTime><FrequencyChanges><FrequencyChange><Frequency dt:dt="r8">3328125</Frequency><Timestamp dt:dt="r8">139911216</Timestamp><Current dt:dt="r8…	59.94	1	right	140578325	07-25-2017	13:34:50		male	460	{LEFTARROW}	55							0	1006697	1006395	{LEFTARROW}	302	1005282	1004910	872	left6,4	16	14	439	mask16	0	1006378	0	1006178	eqm10_NoEyeNmodel1_dir	90	H	gazeCOD	GazeCoDxp	1	400	0	1005878	-4	1005778
GazeCoD_1Model_male	22	2	26	<?xml version="1.0"?>\n<Clock xmlns:dt="urn:schemas-microsoft-com:datatypes"><Description dt:dt="string">E-Prime Primary Realtime Clock</Description><StartTime><Timestamp dt:dt="int">0</Timestamp><DateUtc dt:dt="string">2017-07-25T11:34:50Z</DateUtc></StartTime><FrequencyChanges><FrequencyChange><Frequency dt:dt="r8">3328125</Frequency><Timestamp dt:dt="r8">139911216</Timestamp><Current dt:dt="r8…	59.94	1	right	140578325	07-25-2017	13:34:50		male	461	{RIGHTARROW}	42							0	1008569	1008297	{RIGHTARROW}	272	1007175	1006712	963	right4,8	20	14	440	mask20	0	1008280	0	1008080	eqm10_NoEyeNmodel1_dir	90	H	gazeCOD	GazeCoDxp	1	400	0	1007780	5	1007680
GazeCoD_1Model_male	22	2	26	<?xml version="1.0"?>\n<Clock xmlns:dt="urn:schemas-microsoft-com:datatypes"><Description dt:dt="string">E-Prime Primary Realtime Clock</Description><StartTime><Timestamp dt:dt="int">0</Timestamp><DateUtc dt:dt="string">2017-07-25T11:34:50Z</DateUtc></StartTime><FrequencyChanges><FrequencyChange><Frequency dt:dt="r8">3328125</Frequency><Timestamp dt:dt="r8">139911216</Timestamp><Current dt:dt="r8…	59.94	1	right	140578325	07-25-2017	13:34:50		male	462	{LEFTARROW}	78							0	1031809	1031671	{LEFTARROW}	138	1030550	1030086	964	left8	28	14	441	mask28	0	1031654	1	1031454	eqm10_NoEyeNmodel1_dir	90	HV	gazeCOD	GazeCoDxp	1	400	0	1031153	3	1031053
GazeCoD_1Model_male	22	2	26	<?xml version="1.0"?>\n<Clock xmlns:dt="urn:schemas-microsoft-com:datatypes"><Description dt:dt="string">E-Prime Primary Realtime Clock</Description><StartTime><Timestamp dt:dt="int">0</Timestamp><DateUtc dt:dt="string">2017-07-25T11:34:50Z</DateUtc></StartTime><FrequencyChanges><FrequencyChange><Frequency dt:dt="r8">3328125</Frequency><Timestamp dt:dt="r8">139911216</Timestamp><Current dt:dt="r8…	59.94	1	right	140578325	07-25-2017	13:34:50		male	463	{LEFTARROW}	78							0	1033497	1033239	{LEFTARROW}	258	1032114	1031821	793	left8	17	14	442	mask17	0	1033222	1	1033022	eqm10_NoEyeNmodel1_dir	90	H	gazeCOD	GazeCoDxp	1	400	0	1032721	7	1032621
GazeCoD_1Model_male	22	2	26	<?xml version="1.0"?>\n<Clock xmlns:dt="urn:schemas-microsoft-com:datatypes"><Description dt:dt="string">E-Prime Primary Realtime Clock</Description><StartTime><Timestamp dt:dt="int">0</Timestamp><DateUtc dt:dt="string">2017-07-25T11:34:50Z</DateUtc></StartTime><FrequencyChanges><FrequencyChange><Frequency dt:dt="r8">3328125</Frequency><Timestamp dt:dt="r8">139911216</Timestamp><Current dt:dt="r8…	59.94	1	right	140578325	07-25-2017	13:34:50		male	464	{LEFTARROW}	51							0	1035305	1035124	{LEFTARROW}	181	1034004	1033506	998	left3,2	25	14	443	mask25	0	1035107	0	1034907	eqm10_NoEyeNmodel1_dir	90	HV	gazeCOD	GazeCoDxp	1	400	0	1034607	3	1034507
GazeCoD_1Model_male	22	2	26	<?xml version="1.0"?>\n<Clock xmlns:dt="urn:schemas-microsoft-com:datatypes"><Description dt:dt="string">E-Prime Primary Realtime Clock</Description><StartTime><Timestamp dt:dt="int">0</Timestamp><DateUtc dt:dt="string">2017-07-25T11:34:50Z</DateUtc></StartTime><FrequencyChanges><FrequencyChange><Frequency dt:dt="r8">3328125</Frequency><Timestamp dt:dt="r8">139911216</Timestamp><Current dt:dt="r8…	59.94	1	right	140578325	07-25-2017	13:34:50		male	465	{LEFTARROW}	49							0	1036945	1036692	{DOWNARROW}	253	1035577	1035324	753	left1,6	2	14	444	mask2	0	1036675	0	1036475	eqm10_NoEyeNmodel1_dir	0	V	gazeCOD	GazeCoDxp	0	400	0	1036175	-2	1036075
GazeCoD_1Model_male	22	2	26	<?xml version="1.0"?>\n<Clock xmlns:dt="urn:schemas-microsoft-com:datatypes"><Description dt:dt="string">E-Prime Primary Realtime Clock</Description><StartTime><Timestamp dt:dt="int">0</Timestamp><DateUtc dt:dt="string">2017-07-25T11:34:50Z</DateUtc></StartTime><FrequencyChanges><FrequencyChange><Frequency dt:dt="r8">3328125</Frequency><Timestamp dt:dt="r8">139911216</Timestamp><Current dt:dt="r8…	59.94	1	right	140578325	07-25-2017	13:34:50		male	466	{LEFTARROW}	55							0	1038825	1038544	{DOWNARROW}	281	1037428	1036959	969	left6,4	5	14	445	mask5	0	1038527	0	1038327	eqm10_NoEyeNmodel1_dir	0	V	gazeCOD	GazeCoDxp	0	400	0	1038027	-1	1037927
GazeCoD_1Model_male	22	2	26	<?xml version="1.0"?>\n<Clock xmlns:dt="urn:schemas-microsoft-com:datatypes"><Description dt:dt="string">E-Prime Primary Realtime Clock</Description><StartTime><Timestamp dt:dt="int">0</Timestamp><DateUtc dt:dt="string">2017-07-25T11:34:50Z</DateUtc></StartTime><FrequencyChanges><FrequencyChange><Frequency dt:dt="r8">3328125</Frequency><Timestamp dt:dt="r8">139911216</Timestamp><Current dt:dt="r8…	59.94	1	right	140578325	07-25-2017	13:34:50		male	467	{RIGHTARROW}	46							0	1040673	1040446	{DOWNARROW}	227	1039319	1038844	975	right1,6	18	14	446	mask18	0	1040429	0	1040229	eqm10_NoEyeNmodel1_dir	90	H	gazeCOD	GazeCoDxp	0	400	0	1039929	10	1039829
GazeCoD_1Model_male	22	2	26	<?xml version="1.0"?>\n<Clock xmlns:dt="urn:schemas-microsoft-com:datatypes"><Description dt:dt="string">E-Prime Primary Realtime Clock</Description><StartTime><Timestamp dt:dt="int">0</Timestamp><DateUtc dt:dt="string">2017-07-25T11:34:50Z</DateUtc></StartTime><FrequencyChanges><FrequencyChange><Frequency dt:dt="r8">3328125</Frequency><Timestamp dt:dt="r8">139911216</Timestamp><Current dt:dt="r8…	59.94	1	right	140578325	07-25-2017	13:34:50		male	468	{LEFTARROW}	55							0	1042273	1042164	{LEFTARROW}	109	1041046	1040696	850	left6,4	27	14	447	mask27	0	1042148	1	1041948	eqm10_NoEyeNmodel1_dir	90	HV	gazeCOD	GazeCoDxp	1	400	0	1041647	1	1041547
GazeCoD_1Model_male	22	2	26	<?xml version="1.0"?>\n<Clock xmlns:dt="urn:schemas-microsoft-com:datatypes"><Description dt:dt="string">E-Prime Primary Realtime Clock</Description><StartTime><Timestamp dt:dt="int">0</Timestamp><DateUtc dt:dt="string">2017-07-25T11:34:50Z</DateUtc></StartTime><FrequencyChanges><FrequencyChange><Frequency dt:dt="r8">3328125</Frequency><Timestamp dt:dt="r8">139911216</Timestamp><Current dt:dt="r8…	59.94	1	right	140578325	07-25-2017	13:34:50		male	469	{RIGHTARROW}	40							0	1044305	1043883	{RIGHTARROW}	422	1042760	1042298	962	right6,4	21	14	448	mask21	0	1043866	0	1043666	eqm10_NoEyeNmodel1_dir	90	H	gazeCOD	GazeCoDxp	1	400	0	1043366	6	1043266
GazeCoD_1Model_male	22	2	26	<?xml version="1.0"?>\n<Clock xmlns:dt="urn:schemas-microsoft-com:datatypes"><Description dt:dt="string">E-Prime Primary Realtime Clock</Description><StartTime><Timestamp dt:dt="int">0</Timestamp><DateUtc dt:dt="string">2017-07-25T11:34:50Z</DateUtc></StartTime><FrequencyChanges><FrequencyChange><Frequency dt:dt="r8">3328125</Frequency><Timestamp dt:dt="r8">139911216</Timestamp><Current dt:dt="r8…	59.94	1	right	140578325	07-25-2017	13:34:50		male	470	{RIGHTARROW}	44							0	1045985	1045885	{RIGHTARROW}	100	1044759	1044317	942	right3,2	30	14	449	mask30	0	1045868	0	1045668	eqm10_NoEyeNmodel1_dir	90	HV	gazeCOD	GazeCoDxp	1	400	0	1045368	9	1045268
GazeCoD_1Model_male	22	2	26	<?xml version="1.0"?>\n<Clock xmlns:dt="urn:schemas-microsoft-com:datatypes"><Description dt:dt="string">E-Prime Primary Realtime Clock</Description><StartTime><Timestamp dt:dt="int">0</Timestamp><DateUtc dt:dt="string">2017-07-25T11:34:50Z</DateUtc></StartTime><FrequencyChanges><FrequencyChange><Frequency dt:dt="r8">3328125</Frequency><Timestamp dt:dt="r8">139911216</Timestamp><Current dt:dt="r8…	59.94	1	right	140578325	07-25-2017	13:34:50		male	471	{RIGHTARROW}	46							0	1047705	1047620	{DOWNARROW}	85	1046495	1046002	993	right1,6	7	14	450	mask7	0	1047603	0	1047403	eqm10_NoEyeNmodel1_dir	0	V	gazeCOD	GazeCoDxp	0	400	0	1047103	8	1047003
GazeCoD_1Model_male	22	2	26	<?xml version="1.0"?>\n<Clock xmlns:dt="urn:schemas-microsoft-com:datatypes"><Description dt:dt="string">E-Prime Primary Realtime Clock</Description><StartTime><Timestamp dt:dt="int">0</Timestamp><DateUtc dt:dt="string">2017-07-25T11:34:50Z</DateUtc></StartTime><FrequencyChanges><FrequencyChange><Frequency dt:dt="r8">3328125</Frequency><Timestamp dt:dt="r8">139911216</Timestamp><Current dt:dt="r8…	59.94	1	right	140578325	07-25-2017	13:34:50		male	472	{RIGHTARROW}	77							0	1049585	1049322	{RIGHTARROW}	263	1048206	1047720	986	right8	22	14	451	mask22	0	1049305	1	1049105	eqm10_NoEyeNmodel1_dir	90	H	gazeCOD	GazeCoDxp	1	400	0	1048804	-2	1048704
GazeCoD_1Model_male	22	2	26	<?xml version="1.0"?>\n<Clock xmlns:dt="urn:schemas-microsoft-com:datatypes"><Description dt:dt="string">E-Prime Primary Realtime Clock</Description><StartTime><Timestamp dt:dt="int">0</Timestamp><DateUtc dt:dt="string">2017-07-25T11:34:50Z</DateUtc></StartTime><FrequencyChanges><FrequencyChange><Frequency dt:dt="r8">3328125</Frequency><Timestamp dt:dt="r8">139911216</Timestamp><Current dt:dt="r8…	59.94	1	right	140578325	07-25-2017	13:34:50		male	473	{LEFTARROW}	53							0	1051481	1051224	{LEFTARROW}	257	1050099	1049605	994	left4,8	15	14	452	mask15	0	1051207	1	1051007	eqm10_NoEyeNmodel1_dir	90	H	gazeCOD	GazeCoDxp	1	400	0	1050706	7	1050606
GazeCoD_1Model_male	22	2	26	<?xml version="1.0"?>\n<Clock xmlns:dt="urn:schemas-microsoft-com:datatypes"><Description dt:dt="string">E-Prime Primary Realtime Clock</Description><StartTime><Timestamp dt:dt="int">0</Timestamp><DateUtc dt:dt="string">2017-07-25T11:34:50Z</DateUtc></StartTime><FrequencyChanges><FrequencyChange><Frequency dt:dt="r8">3328125</Frequency><Timestamp dt:dt="r8">139911216</Timestamp><Current dt:dt="r8…	59.94	1	right	140578325	07-25-2017	13:34:50		male	474	{DOWNARROW}	79							0	1053329	1053075	{LEFTARROW}	254	1051949	1051491	958	DG0	12	14	453	mask12	0	1053059	1	1052859	eqm10_NoEyeNmodel1_dir	90	H	gazeCOD	GazeCoDxp	0	400	0	1052558	9	1052458
GazeCoD_1Model_male	22	2	26	<?xml version="1.0"?>\n<Clock xmlns:dt="urn:schemas-microsoft-com:datatypes"><Description dt:dt="string">E-Prime Primary Realtime Clock</Description><StartTime><Timestamp dt:dt="int">0</Timestamp><DateUtc dt:dt="string">2017-07-25T11:34:50Z</DateUtc></StartTime><FrequencyChanges><FrequencyChange><Frequency dt:dt="r8">3328125</Frequency><Timestamp dt:dt="r8">139911216</Timestamp><Current dt:dt="r8…	59.94	1	right	140578325	07-25-2017	13:34:50		male	475	{RIGHTARROW}	40							0	1055025	1054777	{DOWNARROW}	248	1053654	1053342	812	right6,4	10	14	454	mask10	0	1054760	0	1054560	eqm10_NoEyeNmodel1_dir	0	V	gazeCOD	GazeCoDxp	0	400	0	1054260	6	1054160
GazeCoD_1Model_male	22	2	26	<?xml version="1.0"?>\n<Clock xmlns:dt="urn:schemas-microsoft-com:datatypes"><Description dt:dt="string">E-Prime Primary Realtime Clock</Description><StartTime><Timestamp dt:dt="int">0</Timestamp><DateUtc dt:dt="string">2017-07-25T11:34:50Z</DateUtc></StartTime><FrequencyChanges><FrequencyChange><Frequency dt:dt="r8">3328125</Frequency><Timestamp dt:dt="r8">139911216</Timestamp><Current dt:dt="r8…	59.94	1	right	140578325	07-25-2017	13:34:50		male	476	{LEFTARROW}	78							0	1056489	1056446	{LEFTARROW}	43	1055318	1055044	774	left8	6	14	455	mask6	0	1056429	1	1056229	eqm10_NoEyeNmodel1_dir	0	V	gazeCOD	GazeCoDxp	1	400	0	1055928	10	1055828
GazeCoD_1Model_male	22	2	26	<?xml version="1.0"?>\n<Clock xmlns:dt="urn:schemas-microsoft-com:datatypes"><Description dt:dt="string">E-Prime Primary Realtime Clock</Description><StartTime><Timestamp dt:dt="int">0</Timestamp><DateUtc dt:dt="string">2017-07-25T11:34:50Z</DateUtc></StartTime><FrequencyChanges><FrequencyChange><Frequency dt:dt="r8">3328125</Frequency><Timestamp dt:dt="r8">139911216</Timestamp><Current dt:dt="r8…	59.94	1	right	140578325	07-25-2017	13:34:50		male	477	{RIGHTARROW}	46							0	1058073	1057980	{DOWNARROW}	93	1056865	1056512	853	right1,6	29	14	456	mask29	0	1057964	1	1057764	eqm10_NoEyeNmodel1_dir	90	HV	gazeCOD	GazeCoDxp	0	400	0	1057463	-2	1057363
GazeCoD_1Model_male	22	2	26	<?xml version="1.0"?>\n<Clock xmlns:dt="urn:schemas-microsoft-com:datatypes"><Description dt:dt="string">E-Prime Primary Realtime Clock</Description><StartTime><Timestamp dt:dt="int">0</Timestamp><DateUtc dt:dt="string">2017-07-25T11:34:50Z</DateUtc></StartTime><FrequencyChanges><FrequencyChange><Frequency dt:dt="r8">3328125</Frequency><Timestamp dt:dt="r8">139911216</Timestamp><Current dt:dt="r8…	59.94	1	right	140578325	07-25-2017	13:34:50		male	478	{RIGHTARROW}	77							0	1059729	1059632	{RIGHTARROW}	97	1058510	1058097	913	right8	11	14	457	mask11	0	1059615	0	1059415	eqm10_NoEyeNmodel1_dir	0	V	gazeCOD	GazeCoDxp	1	400	0	1059115	5	1059015
GazeCoD_1Model_male	22	2	26	<?xml version="1.0"?>\n<Clock xmlns:dt="urn:schemas-microsoft-com:datatypes"><Description dt:dt="string">E-Prime Primary Realtime Clock</Description><StartTime><Timestamp dt:dt="int">0</Timestamp><DateUtc dt:dt="string">2017-07-25T11:34:50Z</DateUtc></StartTime><FrequencyChanges><FrequencyChange><Frequency dt:dt="r8">3328125</Frequency><Timestamp dt:dt="r8">139911216</Timestamp><Current dt:dt="r8…	59.94	1	right	140578325	07-25-2017	13:34:50		male	479	{RIGHTARROW}	42							0	1061569	1061367	{RIGHTARROW}	202	1060248	1059749	999	right4,8	31	14	458	mask31	0	1061350	0	1061150	eqm10_NoEyeNmodel1_dir	90	HV	gazeCOD	GazeCoDxp	1	400	0	1060850	2	1060750
GazeCoD_1Model_male	22	2	26	<?xml version="1.0"?>\n<Clock xmlns:dt="urn:schemas-microsoft-com:datatypes"><Description dt:dt="string">E-Prime Primary Realtime Clock</Description><StartTime><Timestamp dt:dt="int">0</Timestamp><DateUtc dt:dt="string">2017-07-25T11:34:50Z</DateUtc></StartTime><FrequencyChanges><FrequencyChange><Frequency dt:dt="r8">3328125</Frequency><Timestamp dt:dt="r8">139911216</Timestamp><Current dt:dt="r8…	59.94	1	right	140578325	07-25-2017	13:34:50		male	480	{RIGHTARROW}	42							0	1063249	1063069	{RIGHTARROW}	180	1061947	1061584	863	right4,8	9	14	459	mask9	0	1063052	0	1062852	eqm10_NoEyeNmodel1_dir	0	V	gazeCOD	GazeCoDxp	1	400	0	1062552	5	1062452
GazeCoD_1Model_male	22	2	26	<?xml version="1.0"?>\n<Clock xmlns:dt="urn:schemas-microsoft-com:datatypes"><Description dt:dt="string">E-Prime Primary Realtime Clock</Description><StartTime><Timestamp dt:dt="int">0</Timestamp><DateUtc dt:dt="string">2017-07-25T11:34:50Z</DateUtc></StartTime><FrequencyChanges><FrequencyChange><Frequency dt:dt="r8">3328125</Frequency><Timestamp dt:dt="r8">139911216</Timestamp><Current dt:dt="r8…	59.94	1	right	140578325	07-25-2017	13:34:50		male	481	{LEFTARROW}	53							0	1064809	1064637	{LEFTARROW}	172	1063519	1063269	750	left4,8	4	14	460	mask4	0	1064620	0	1064420	eqm10_NoEyeNmodel1_dir	0	V	gazeCOD	GazeCoDxp	1	400	0	1064120	1	1064020
GazeCoD_1Model_male	22	2	26	<?xml version="1.0"?>\n<Clock xmlns:dt="urn:schemas-microsoft-com:datatypes"><Description dt:dt="string">E-Prime Primary Realtime Clock</Description><StartTime><Timestamp dt:dt="int">0</Timestamp><DateUtc dt:dt="string">2017-07-25T11:34:50Z</DateUtc></StartTime><FrequencyChanges><FrequencyChange><Frequency dt:dt="r8">3328125</Frequency><Timestamp dt:dt="r8">139911216</Timestamp><Current dt:dt="r8…	59.94	1	right	140578325	07-25-2017	13:34:50		male	482	{LEFTARROW}	51							0	1066273	1066272	{DOWNARROW}	1	1065145	1064821	824	left3,2	3	14	461	mask3	0	1066255	0	1066055	eqm10_NoEyeNmodel1_dir	0	V	gazeCOD	GazeCoDxp	0	400	0	1065755	10	1065655
GazeCoD_1Model_male	22	2	26	<?xml version="1.0"?>\n<Clock xmlns:dt="urn:schemas-microsoft-com:datatypes"><Description dt:dt="string">E-Prime Primary Realtime Clock</Description><StartTime><Timestamp dt:dt="int">0</Timestamp><DateUtc dt:dt="string">2017-07-25T11:34:50Z</DateUtc></StartTime><FrequencyChanges><FrequencyChange><Frequency dt:dt="r8">3328125</Frequency><Timestamp dt:dt="r8">139911216</Timestamp><Current dt:dt="r8…	59.94	1	right	140578325	07-25-2017	13:34:50		male	483	{LEFTARROW}	49							0	1069249	1067707	{DOWNARROW}	1542	1066587	1066289	798	left1,6	24	14	462	mask24	0	1067690	0	1067490	eqm10_NoEyeNmodel1_dir	90	HV	gazeCOD	GazeCoDxp	0	400	0	1067190	3	1067090
GazeCoD_1Model_male	22	2	26	<?xml version="1.0"?>\n<Clock xmlns:dt="urn:schemas-microsoft-com:datatypes"><Description dt:dt="string">E-Prime Primary Realtime Clock</Description><StartTime><Timestamp dt:dt="int">0</Timestamp><DateUtc dt:dt="string">2017-07-25T11:34:50Z</DateUtc></StartTime><FrequencyChanges><FrequencyChange><Frequency dt:dt="r8">3328125</Frequency><Timestamp dt:dt="r8">139911216</Timestamp><Current dt:dt="r8…	59.94	1	right	140578325	07-25-2017	13:34:50		male	484	{LEFTARROW}	78							0	1072385	1070777	{LEFTARROW}	1608	1069655	1069258	897	left8	28	15	463	mask28	0	1070760	1	1070560	eqm10_NoEyeNmodel1_dir	90	HV	gazeCOD	GazeCoDxp	1	400	0	1070259	4	1070159
GazeCoD_1Model_male	22	2	26	<?xml version="1.0"?>\n<Clock xmlns:dt="urn:schemas-microsoft-com:datatypes"><Description dt:dt="string">E-Prime Primary Realtime Clock</Description><StartTime><Timestamp dt:dt="int">0</Timestamp><DateUtc dt:dt="string">2017-07-25T11:34:50Z</DateUtc></StartTime><FrequencyChanges><FrequencyChange><Frequency dt:dt="r8">3328125</Frequency><Timestamp dt:dt="r8">139911216</Timestamp><Current dt:dt="r8…	59.94	1	right	140578325	07-25-2017	13:34:50		male	485	{LEFTARROW}	51							0	1073969	1073947	{LEFTARROW}	22	1072831	1072395	936	left3,2	14	15	464	mask14	0	1073930	1	1073730	eqm10_NoEyeNmodel1_dir	90	H	gazeCOD	GazeCoDxp	1	400	0	1073429	-2	1073329
GazeCoD_1Model_male	22	2	26	<?xml version="1.0"?>\n<Clock xmlns:dt="urn:schemas-microsoft-com:datatypes"><Description dt:dt="string">E-Prime Primary Realtime Clock</Description><StartTime><Timestamp dt:dt="int">0</Timestamp><DateUtc dt:dt="string">2017-07-25T11:34:50Z</DateUtc></StartTime><FrequencyChanges><FrequencyChange><Frequency dt:dt="r8">3328125</Frequency><Timestamp dt:dt="r8">139911216</Timestamp><Current dt:dt="r8…	59.94	1	right	140578325	07-25-2017	13:34:50		male	486	{RIGHTARROW}	46							0	1075505	1075448	{LEFTARROW}	57	1074327	1073980	847	right1,6	18	15	465	mask18	0	1075431	0	1075231	eqm10_NoEyeNmodel1_dir	90	H	gazeCOD	GazeCoDxp	0	400	0	1074931	4	1074831
GazeCoD_1Model_male	22	2	26	<?xml version="1.0"?>\n<Clock xmlns:dt="urn:schemas-microsoft-com:datatypes"><Description dt:dt="string">E-Prime Primary Realtime Clock</Description><StartTime><Timestamp dt:dt="int">0</Timestamp><DateUtc dt:dt="string">2017-07-25T11:34:50Z</DateUtc></StartTime><FrequencyChanges><FrequencyChange><Frequency dt:dt="r8">3328125</Frequency><Timestamp dt:dt="r8">139911216</Timestamp><Current dt:dt="r8…	59.94	1	right	140578325	07-25-2017	13:34:50		male	487	{RIGHTARROW}	44							0	1077161	1077100	{RIGHTARROW}	61	1075985	1075515	970	right3,2	30	15	466	mask30	0	1077083	1	1076883	eqm10_NoEyeNmodel1_dir	90	HV	gazeCOD	GazeCoDxp	1	400	0	1076582	-3	1076482
GazeCoD_1Model_male	22	2	26	<?xml version="1.0"?>\n<Clock xmlns:dt="urn:schemas-microsoft-com:datatypes"><Description dt:dt="string">E-Prime Primary Realtime Clock</Description><StartTime><Timestamp dt:dt="int">0</Timestamp><DateUtc dt:dt="string">2017-07-25T11:34:50Z</DateUtc></StartTime><FrequencyChanges><FrequencyChange><Frequency dt:dt="r8">3328125</Frequency><Timestamp dt:dt="r8">139911216</Timestamp><Current dt:dt="r8…	59.94	1	right	140578325	07-25-2017	13:34:50		male	488	{RIGHTARROW}	42							0	1078753	1078568	{DOWNARROW}	185	1077452	1077183	769	right4,8	9	15	467	mask9	0	1078551	0	1078351	eqm10_NoEyeNmodel1_dir	0	V	gazeCOD	GazeCoDxp	0	400	0	1078051	-1	1077951
GazeCoD_1Model_male	22	2	26	<?xml version="1.0"?>\n<Clock xmlns:dt="urn:schemas-microsoft-com:datatypes"><Description dt:dt="string">E-Prime Primary Realtime Clock</Description><StartTime><Timestamp dt:dt="int">0</Timestamp><DateUtc dt:dt="string">2017-07-25T11:34:50Z</DateUtc></StartTime><FrequencyChanges><FrequencyChange><Frequency dt:dt="r8">3328125</Frequency><Timestamp dt:dt="r8">139911216</Timestamp><Current dt:dt="r8…	59.94	1	right	140578325	07-25-2017	13:34:50		male	489	{DOWNARROW}	79							0	1080585	1080353	{DOWNARROW}	232	1079236	1078768	968	DG0	12	15	468	mask12	0	1080336	0	1080136	eqm10_NoEyeNmodel1_dir	90	H	gazeCOD	GazeCoDxp	1	400	0	1079836	0	1079736
GazeCoD_1Model_male	22	2	26	<?xml version="1.0"?>\n<Clock xmlns:dt="urn:schemas-microsoft-com:datatypes"><Description dt:dt="string">E-Prime Primary Realtime Clock</Description><StartTime><Timestamp dt:dt="int">0</Timestamp><DateUtc dt:dt="string">2017-07-25T11:34:50Z</DateUtc></StartTime><FrequencyChanges><FrequencyChange><Frequency dt:dt="r8">3328125</Frequency><Timestamp dt:dt="r8">139911216</Timestamp><Current dt:dt="r8…	59.94	1	right	140578325	07-25-2017	13:34:50		male	490	{DOWNARROW}	79							0	1083177	1082005	{DOWNARROW}	1172	1080881	1080603	778	DG0	23	15	469	mask23	0	1081988	1	1081788	eqm10_NoEyeNmodel1_dir	90	HV	gazeCOD	GazeCoDxp	1	400	0	1081487	6	1081387
GazeCoD_1Model_male	22	2	26	<?xml version="1.0"?>\n<Clock xmlns:dt="urn:schemas-microsoft-com:datatypes"><Description dt:dt="string">E-Prime Primary Realtime Clock</Description><StartTime><Timestamp dt:dt="int">0</Timestamp><DateUtc dt:dt="string">2017-07-25T11:34:50Z</DateUtc></StartTime><FrequencyChanges><FrequencyChange><Frequency dt:dt="r8">3328125</Frequency><Timestamp dt:dt="r8">139911216</Timestamp><Current dt:dt="r8…	59.94	1	right	140578325	07-25-2017	13:34:50		male	491	{LEFTARROW}	49							0	1084737	1084657	{DOWNARROW}	80	1083530	1083189	841	left1,6	24	15	470	mask24	0	1084640	0	1084440	eqm10_NoEyeNmodel1_dir	90	HV	gazeCOD	GazeCoDxp	0	400	0	1084140	10	1084040
GazeCoD_1Model_male	22	2	26	<?xml version="1.0"?>\n<Clock xmlns:dt="urn:schemas-microsoft-com:datatypes"><Description dt:dt="string">E-Prime Primary Realtime Clock</Description><StartTime><Timestamp dt:dt="int">0</Timestamp><DateUtc dt:dt="string">2017-07-25T11:34:50Z</DateUtc></StartTime><FrequencyChanges><FrequencyChange><Frequency dt:dt="r8">3328125</Frequency><Timestamp dt:dt="r8">139911216</Timestamp><Current dt:dt="r8…	59.94	1	right	140578325	07-25-2017	13:34:50		male	492	{LEFTARROW}	55							0	1086417	1086342	{LEFTARROW}	75	1085227	1084757	970	left6,4	16	15	471	mask16	0	1086325	0	1086125	eqm10_NoEyeNmodel1_dir	90	H	gazeCOD	GazeCoDxp	1	400	0	1085825	-2	1085725
GazeCoD_1Model_male	22	2	26	<?xml version="1.0"?>\n<Clock xmlns:dt="urn:schemas-microsoft-com:datatypes"><Description dt:dt="string">E-Prime Primary Realtime Clock</Description><StartTime><Timestamp dt:dt="int">0</Timestamp><DateUtc dt:dt="string">2017-07-25T11:34:50Z</DateUtc></StartTime><FrequencyChanges><FrequencyChange><Frequency dt:dt="r8">3328125</Frequency><Timestamp dt:dt="r8">139911216</Timestamp><Current dt:dt="r8…	59.94	1	right	140578325	07-25-2017	13:34:50		male	493	{RIGHTARROW}	40							0	1088201	1087877	{RIGHTARROW}	324	1086760	1086426	834	right6,4	21	15	472	mask21	0	1087860	0	1087660	eqm10_NoEyeNmodel1_dir	90	H	gazeCOD	GazeCoDxp	1	400	0	1087360	0	1087260
GazeCoD_1Model_male	22	2	26	<?xml version="1.0"?>\n<Clock xmlns:dt="urn:schemas-microsoft-com:datatypes"><Description dt:dt="string">E-Prime Primary Realtime Clock</Description><StartTime><Timestamp dt:dt="int">0</Timestamp><DateUtc dt:dt="string">2017-07-25T11:34:50Z</DateUtc></StartTime><FrequencyChanges><FrequencyChange><Frequency dt:dt="r8">3328125</Frequency><Timestamp dt:dt="r8">139911216</Timestamp><Current dt:dt="r8…	59.94	1	right	140578325	07-25-2017	13:34:50		male	494	{RIGHTARROW}	77							0	1090033	1089712	{RIGHTARROW}	321	1088591	1088211	880	right8	22	15	473	mask22	0	1089696	1	1089496	eqm10_NoEyeNmodel1_dir	90	H	gazeCOD	GazeCoDxp	1	400	0	1089195	4	1089095
GazeCoD_1Model_male	22	2	26	<?xml version="1.0"?>\n<Clock xmlns:dt="urn:schemas-microsoft-com:datatypes"><Description dt:dt="string">E-Prime Primary Realtime Clock</Description><StartTime><Timestamp dt:dt="int">0</Timestamp><DateUtc dt:dt="string">2017-07-25T11:34:50Z</DateUtc></StartTime><FrequencyChanges><FrequencyChange><Frequency dt:dt="r8">3328125</Frequency><Timestamp dt:dt="r8">139911216</Timestamp><Current dt:dt="r8…	59.94	1	right	140578325	07-25-2017	13:34:50		male	495	{LEFTARROW}	49							0	1091833	1091514	{LEFTARROW}	319	1090392	1090046	846	left1,6	13	15	474	mask13	0	1091497	0	1091297	eqm10_NoEyeNmodel1_dir	90	H	gazeCOD	GazeCoDxp	1	400	0	1090997	5	1090897
GazeCoD_1Model_male	22	2	26	<?xml version="1.0"?>\n<Clock xmlns:dt="urn:schemas-microsoft-com:datatypes"><Description dt:dt="string">E-Prime Primary Realtime Clock</Description><StartTime><Timestamp dt:dt="int">0</Timestamp><DateUtc dt:dt="string">2017-07-25T11:34:50Z</DateUtc></StartTime><FrequencyChanges><FrequencyChange><Frequency dt:dt="r8">3328125</Frequency><Timestamp dt:dt="r8">139911216</Timestamp><Current dt:dt="r8…	59.94	1	right	140578325	07-25-2017	13:34:50		male	496	{LEFTARROW}	78							0	1093361	1093233	{LEFTARROW}	128	1092120	1091848	772	left8	6	15	475	mask6	0	1093216	1	1093016	eqm10_NoEyeNmodel1_dir	0	V	gazeCOD	GazeCoDxp	1	400	0	1092715	-5	1092615
GazeCoD_1Model_male	22	2	26	<?xml version="1.0"?>\n<Clock xmlns:dt="urn:schemas-microsoft-com:datatypes"><Description dt:dt="string">E-Prime Primary Realtime Clock</Description><StartTime><Timestamp dt:dt="int">0</Timestamp><DateUtc dt:dt="string">2017-07-25T11:34:50Z</DateUtc></StartTime><FrequencyChanges><FrequencyChange><Frequency dt:dt="r8">3328125</Frequency><Timestamp dt:dt="r8">139911216</Timestamp><Current dt:dt="r8…	59.94	1	right	140578325	07-25-2017	13:34:50		male	497	{LEFTARROW}	53							0	1096417	1094934	{LEFTARROW}	1483	1093816	1093383	933	left4,8	4	15	476	mask4	0	1094918	1	1094718	eqm10_NoEyeNmodel1_dir	0	V	gazeCOD	GazeCoDxp	1	400	0	1094417	1	1094317
GazeCoD_1Model_male	22	2	26	<?xml version="1.0"?>\n<Clock xmlns:dt="urn:schemas-microsoft-com:datatypes"><Description dt:dt="string">E-Prime Primary Realtime Clock</Description><StartTime><Timestamp dt:dt="int">0</Timestamp><DateUtc dt:dt="string">2017-07-25T11:34:50Z</DateUtc></StartTime><FrequencyChanges><FrequencyChange><Frequency dt:dt="r8">3328125</Frequency><Timestamp dt:dt="r8">139911216</Timestamp><Current dt:dt="r8…	59.94	1	right	140578325	07-25-2017	13:34:50		male	498	{RIGHTARROW}	46							0	1098177	1097937	{DOWNARROW}	240	1096814	1096436	878	right1,6	7	15	477	mask7	0	1097921	1	1097721	eqm10_NoEyeNmodel1_dir	0	V	gazeCOD	GazeCoDxp	0	400	0	1097420	6	1097320
GazeCoD_1Model_male	22	2	26	<?xml version="1.0"?>\n<Clock xmlns:dt="urn:schemas-microsoft-com:datatypes"><Description dt:dt="string">E-Prime Primary Realtime Clock</Description><StartTime><Timestamp dt:dt="int">0</Timestamp><DateUtc dt:dt="string">2017-07-25T11:34:50Z</DateUtc></StartTime><FrequencyChanges><FrequencyChange><Frequency dt:dt="r8">3328125</Frequency><Timestamp dt:dt="r8">139911216</Timestamp><Current dt:dt="r8…	59.94	1	right	140578325	07-25-2017	13:34:50		male	499	{LEFTARROW}	49							0	1099841	1099773	{DOWNARROW}	68	1098645	1098188	957	left1,6	2	15	478	mask2	0	1099756	1	1099556	eqm10_NoEyeNmodel1_dir	0	V	gazeCOD	GazeCoDxp	0	400	0	1099255	10	1099155
GazeCoD_1Model_male	22	2	26	<?xml version="1.0"?>\n<Clock xmlns:dt="urn:schemas-microsoft-com:datatypes"><Description dt:dt="string">E-Prime Primary Realtime Clock</Description><StartTime><Timestamp dt:dt="int">0</Timestamp><DateUtc dt:dt="string">2017-07-25T11:34:50Z</DateUtc></StartTime><FrequencyChanges><FrequencyChange><Frequency dt:dt="r8">3328125</Frequency><Timestamp dt:dt="r8">139911216</Timestamp><Current dt:dt="r8…	59.94	1	right	140578325	07-25-2017	13:34:50		male	500	{RIGHTARROW}	40							0	1101473	1101424	{RIGHTARROW}	49	1100303	1099856	947	right6,4	32	15	479	mask32	0	1101407	0	1101207	eqm10_NoEyeNmodel1_dir	90	HV	gazeCOD	GazeCoDxp	1	400	0	1100907	4	1100807
GazeCoD_1Model_male	22	2	26	<?xml version="1.0"?>\n<Clock xmlns:dt="urn:schemas-microsoft-com:datatypes"><Description dt:dt="string">E-Prime Primary Realtime Clock</Description><StartTime><Timestamp dt:dt="int">0</Timestamp><DateUtc dt:dt="string">2017-07-25T11:34:50Z</DateUtc></StartTime><FrequencyChanges><FrequencyChange><Frequency dt:dt="r8">3328125</Frequency><Timestamp dt:dt="r8">139911216</Timestamp><Current dt:dt="r8…	59.94	1	right	140578325	07-25-2017	13:34:50		male	501	{LEFTARROW}	53							0	1103225	1102993	{LEFTARROW}	232	1101880	1101491	889	left4,8	26	15	480	mask26	0	1102976	1	1102776	eqm10_NoEyeNmodel1_dir	90	HV	gazeCOD	GazeCoDxp	1	400	0	1102475	-5	1102375
GazeCoD_1Model_male	22	2	26	<?xml version="1.0"?>\n<Clock xmlns:dt="urn:schemas-microsoft-com:datatypes"><Description dt:dt="string">E-Prime Primary Realtime Clock</Description><StartTime><Timestamp dt:dt="int">0</Timestamp><DateUtc dt:dt="string">2017-07-25T11:34:50Z</DateUtc></StartTime><FrequencyChanges><FrequencyChange><Frequency dt:dt="r8">3328125</Frequency><Timestamp dt:dt="r8">139911216</Timestamp><Current dt:dt="r8…	59.94	1	right	140578325	07-25-2017	13:34:50		male	502	{RIGHTARROW}	42							0	1104793	1104644	{RIGHTARROW}	149	1103529	1103243	786	right4,8	31	15	481	mask31	0	1104627	0	1104427	eqm10_NoEyeNmodel1_dir	90	HV	gazeCOD	GazeCoDxp	1	400	0	1104127	-2	1104027
GazeCoD_1Model_male	22	2	26	<?xml version="1.0"?>\n<Clock xmlns:dt="urn:schemas-microsoft-com:datatypes"><Description dt:dt="string">E-Prime Primary Realtime Clock</Description><StartTime><Timestamp dt:dt="int">0</Timestamp><DateUtc dt:dt="string">2017-07-25T11:34:50Z</DateUtc></StartTime><FrequencyChanges><FrequencyChange><Frequency dt:dt="r8">3328125</Frequency><Timestamp dt:dt="r8">139911216</Timestamp><Current dt:dt="r8…	59.94	1	right	140578325	07-25-2017	13:34:50		male	503	{LEFTARROW}	53							0	1106457	1106229	{LEFTARROW}	228	1105103	1104811	792	left4,8	15	15	482	mask15	0	1106212	0	1106012	eqm10_NoEyeNmodel1_dir	90	H	gazeCOD	GazeCoDxp	1	400	0	1105712	9	1105612
GazeCoD_1Model_male	22	2	26	<?xml version="1.0"?>\n<Clock xmlns:dt="urn:schemas-microsoft-com:datatypes"><Description dt:dt="string">E-Prime Primary Realtime Clock</Description><StartTime><Timestamp dt:dt="int">0</Timestamp><DateUtc dt:dt="string">2017-07-25T11:34:50Z</DateUtc></StartTime><FrequencyChanges><FrequencyChange><Frequency dt:dt="r8">3328125</Frequency><Timestamp dt:dt="r8">139911216</Timestamp><Current dt:dt="r8…	59.94	1	right	140578325	07-25-2017	13:34:50		male	504	{LEFTARROW}	78							0	1108193	1108031	{LEFTARROW}	162	1106912	1106479	933	left8	17	15	483	mask17	0	1108014	0	1107814	eqm10_NoEyeNmodel1_dir	90	H	gazeCOD	GazeCoDxp	1	400	0	1107514	2	1107414
GazeCoD_1Model_male	22	2	26	<?xml version="1.0"?>\n<Clock xmlns:dt="urn:schemas-microsoft-com:datatypes"><Description dt:dt="string">E-Prime Primary Realtime Clock</Description><StartTime><Timestamp dt:dt="int">0</Timestamp><DateUtc dt:dt="string">2017-07-25T11:34:50Z</DateUtc></StartTime><FrequencyChanges><FrequencyChange><Frequency dt:dt="r8">3328125</Frequency><Timestamp dt:dt="r8">139911216</Timestamp><Current dt:dt="r8…	59.94	1	right	140578325	07-25-2017	13:34:50		male	505	{RIGHTARROW}	40							0	1110089	1109783	{RIGHTARROW}	306	1108659	1108214	945	right6,4	10	15	484	mask10	0	1109766	1	1109566	eqm10_NoEyeNmodel1_dir	0	V	gazeCOD	GazeCoDxp	1	400	0	1109265	6	1109165
GazeCoD_1Model_male	22	2	26	<?xml version="1.0"?>\n<Clock xmlns:dt="urn:schemas-microsoft-com:datatypes"><Description dt:dt="string">E-Prime Primary Realtime Clock</Description><StartTime><Timestamp dt:dt="int">0</Timestamp><DateUtc dt:dt="string">2017-07-25T11:34:50Z</DateUtc></StartTime><FrequencyChanges><FrequencyChange><Frequency dt:dt="r8">3328125</Frequency><Timestamp dt:dt="r8">139911216</Timestamp><Current dt:dt="r8…	59.94	1	right	140578325	07-25-2017	13:34:50		male	506	{RIGHTARROW}	46							0	1111793	1111484	{DOWNARROW}	309	1110368	1110100	768	right1,6	29	15	485	mask29	0	1111468	1	1111268	eqm10_NoEyeNmodel1_dir	90	HV	gazeCOD	GazeCoDxp	0	400	0	1110967	-1	1110867
GazeCoD_1Model_male	22	2	26	<?xml version="1.0"?>\n<Clock xmlns:dt="urn:schemas-microsoft-com:datatypes"><Description dt:dt="string">E-Prime Primary Realtime Clock</Description><StartTime><Timestamp dt:dt="int">0</Timestamp><DateUtc dt:dt="string">2017-07-25T11:34:50Z</DateUtc></StartTime><FrequencyChanges><FrequencyChange><Frequency dt:dt="r8">3328125</Frequency><Timestamp dt:dt="r8">139911216</Timestamp><Current dt:dt="r8…	59.94	1	right	140578325	07-25-2017	13:34:50		male	507	{RIGHTARROW}	42							0	1113569	1113403	{RIGHTARROW}	166	1112280	1111818	962	right4,8	20	15	486	mask20	0	1113386	0	1113186	eqm10_NoEyeNmodel1_dir	90	H	gazeCOD	GazeCoDxp	1	400	0	1112886	6	1112786
GazeCoD_1Model_male	22	2	26	<?xml version="1.0"?>\n<Clock xmlns:dt="urn:schemas-microsoft-com:datatypes"><Description dt:dt="string">E-Prime Primary Realtime Clock</Description><StartTime><Timestamp dt:dt="int">0</Timestamp><DateUtc dt:dt="string">2017-07-25T11:34:50Z</DateUtc></StartTime><FrequencyChanges><FrequencyChange><Frequency dt:dt="r8">3328125</Frequency><Timestamp dt:dt="r8">139911216</Timestamp><Current dt:dt="r8…	59.94	1	right	140578325	07-25-2017	13:34:50		male	508	{LEFTARROW}	51							0	1115353	1115105	{DOWNARROW}	248	1113986	1113587	899	left3,2	3	15	487	mask3	0	1115088	1	1114888	eqm10_NoEyeNmodel1_dir	0	V	gazeCOD	GazeCoDxp	0	400	0	1114587	1	1114487
GazeCoD_1Model_male	22	2	26	<?xml version="1.0"?>\n<Clock xmlns:dt="urn:schemas-microsoft-com:datatypes"><Description dt:dt="string">E-Prime Primary Realtime Clock</Description><StartTime><Timestamp dt:dt="int">0</Timestamp><DateUtc dt:dt="string">2017-07-25T11:34:50Z</DateUtc></StartTime><FrequencyChanges><FrequencyChange><Frequency dt:dt="r8">3328125</Frequency><Timestamp dt:dt="r8">139911216</Timestamp><Current dt:dt="r8…	59.94	1	right	140578325	07-25-2017	13:34:50		male	509	{LEFTARROW}	55							0	1116921	1116823	{LEFTARROW}	98	1115701	1115372	829	left6,4	5	15	488	mask5	0	1116806	0	1116606	eqm10_NoEyeNmodel1_dir	0	V	gazeCOD	GazeCoDxp	1	400	0	1116306	5	1116206
GazeCoD_1Model_male	22	2	26	<?xml version="1.0"?>\n<Clock xmlns:dt="urn:schemas-microsoft-com:datatypes"><Description dt:dt="string">E-Prime Primary Realtime Clock</Description><StartTime><Timestamp dt:dt="int">0</Timestamp><DateUtc dt:dt="string">2017-07-25T11:34:50Z</DateUtc></StartTime><FrequencyChanges><FrequencyChange><Frequency dt:dt="r8">3328125</Frequency><Timestamp dt:dt="r8">139911216</Timestamp><Current dt:dt="r8…	59.94	1	right	140578325	07-25-2017	13:34:50		male	510	{RIGHTARROW}	77							0	1118657	1118525	{RIGHTARROW}	132	1117407	1116940	967	right8	33	15	489	mask33	0	1118508	0	1118308	eqm10_NoEyeNmodel1_dir	90	HV	gazeCOD	GazeCoDxp	1	400	0	1118008	1	1117908
GazeCoD_1Model_male	22	2	26	<?xml version="1.0"?>\n<Clock xmlns:dt="urn:schemas-microsoft-com:datatypes"><Description dt:dt="string">E-Prime Primary Realtime Clock</Description><StartTime><Timestamp dt:dt="int">0</Timestamp><DateUtc dt:dt="string">2017-07-25T11:34:50Z</DateUtc></StartTime><FrequencyChanges><FrequencyChange><Frequency dt:dt="r8">3328125</Frequency><Timestamp dt:dt="r8">139911216</Timestamp><Current dt:dt="r8…	59.94	1	right	140578325	07-25-2017	13:34:50		male	511	{LEFTARROW}	55							0	1120145	1120060	{LEFTARROW}	85	1118946	1118675	771	left6,4	27	15	490	mask27	0	1120043	1	1119843	eqm10_NoEyeNmodel1_dir	90	HV	gazeCOD	GazeCoDxp	1	400	0	1119542	-4	1119442
GazeCoD_1Model_male	22	2	26	<?xml version="1.0"?>\n<Clock xmlns:dt="urn:schemas-microsoft-com:datatypes"><Description dt:dt="string">E-Prime Primary Realtime Clock</Description><StartTime><Timestamp dt:dt="int">0</Timestamp><DateUtc dt:dt="string">2017-07-25T11:34:50Z</DateUtc></StartTime><FrequencyChanges><FrequencyChange><Frequency dt:dt="r8">3328125</Frequency><Timestamp dt:dt="r8">139911216</Timestamp><Current dt:dt="r8…	59.94	1	right	140578325	07-25-2017	13:34:50		male	512	{RIGHTARROW}	77							0	1121689	1121595	{RIGHTARROW}	94	1120475	1120160	815	right8	11	15	491	mask11	0	1121578	1	1121378	eqm10_NoEyeNmodel1_dir	0	V	gazeCOD	GazeCoDxp	1	400	0	1121077	2	1120977
GazeCoD_1Model_male	22	2	26	<?xml version="1.0"?>\n<Clock xmlns:dt="urn:schemas-microsoft-com:datatypes"><Description dt:dt="string">E-Prime Primary Realtime Clock</Description><StartTime><Timestamp dt:dt="int">0</Timestamp><DateUtc dt:dt="string">2017-07-25T11:34:50Z</DateUtc></StartTime><FrequencyChanges><FrequencyChange><Frequency dt:dt="r8">3328125</Frequency><Timestamp dt:dt="r8">139911216</Timestamp><Current dt:dt="r8…	59.94	1	right	140578325	07-25-2017	13:34:50		male	513	{DOWNARROW}	79							0	1123457	1123330	{DOWNARROW}	127	1122209	1121711	998	DG0	1	15	492	mask1	0	1123313	1	1123113	eqm10_NoEyeNmodel1_dir	0	V	gazeCOD	GazeCoDxp	1	400	0	1122812	3	1122712
GazeCoD_1Model_male	22	2	26	<?xml version="1.0"?>\n<Clock xmlns:dt="urn:schemas-microsoft-com:datatypes"><Description dt:dt="string">E-Prime Primary Realtime Clock</Description><StartTime><Timestamp dt:dt="int">0</Timestamp><DateUtc dt:dt="string">2017-07-25T11:34:50Z</DateUtc></StartTime><FrequencyChanges><FrequencyChange><Frequency dt:dt="r8">3328125</Frequency><Timestamp dt:dt="r8">139911216</Timestamp><Current dt:dt="r8…	59.94	1	right	140578325	07-25-2017	13:34:50		male	514	{LEFTARROW}	51							0	1125241	1124998	{LEFTARROW}	243	1123883	1123480	903	left3,2	25	15	493	mask25	0	1124981	0	1124781	eqm10_NoEyeNmodel1_dir	90	HV	gazeCOD	GazeCoDxp	1	400	0	1124481	-2	1124381
GazeCoD_1Model_male	22	2	26	<?xml version="1.0"?>\n<Clock xmlns:dt="urn:schemas-microsoft-com:datatypes"><Description dt:dt="string">E-Prime Primary Realtime Clock</Description><StartTime><Timestamp dt:dt="int">0</Timestamp><DateUtc dt:dt="string">2017-07-25T11:34:50Z</DateUtc></StartTime><FrequencyChanges><FrequencyChange><Frequency dt:dt="r8">3328125</Frequency><Timestamp dt:dt="r8">139911216</Timestamp><Current dt:dt="r8…	59.94	1	right	140578325	07-25-2017	13:34:50		male	515	{RIGHTARROW}	44							0	1126905	1126800	{DOWNARROW}	105	1125682	1125265	917	right3,2	8	15	494	mask8	0	1126783	0	1126583	eqm10_NoEyeNmodel1_dir	0	V	gazeCOD	GazeCoDxp	0	400	0	1126283	1	1126183
GazeCoD_1Model_male	22	2	26	<?xml version="1.0"?>\n<Clock xmlns:dt="urn:schemas-microsoft-com:datatypes"><Description dt:dt="string">E-Prime Primary Realtime Clock</Description><StartTime><Timestamp dt:dt="int">0</Timestamp><DateUtc dt:dt="string">2017-07-25T11:34:50Z</DateUtc></StartTime><FrequencyChanges><FrequencyChange><Frequency dt:dt="r8">3328125</Frequency><Timestamp dt:dt="r8">139911216</Timestamp><Current dt:dt="r8…	59.94	1	right	140578325	07-25-2017	13:34:50		male	516	{RIGHTARROW}	44							0	1128513	1128368	{RIGHTARROW}	145	1127256	1126917	839	right3,2	19	15	495	mask19	0	1128351	0	1128151	eqm10_NoEyeNmodel1_dir	90	H	gazeCOD	GazeCoDxp	1	400	0	1127851	-5	1127751
GazeCoD_1Model_male	22	2	26	<?xml version="1.0"?>\n<Clock xmlns:dt="urn:schemas-microsoft-com:datatypes"><Description dt:dt="string">E-Prime Primary Realtime Clock</Description><StartTime><Timestamp dt:dt="int">0</Timestamp><DateUtc dt:dt="string">2017-07-25T11:34:50Z</DateUtc></StartTime><FrequencyChanges><FrequencyChange><Frequency dt:dt="r8">3328125</Frequency><Timestamp dt:dt="r8">139911216</Timestamp><Current dt:dt="r8…	59.94	1	right	140578325	07-25-2017	13:34:50		male	517	{RIGHTARROW}	44							0	1132905	1132889	{DOWNARROW}	16	1131767	1131421	846	right3,2	8	16	496	mask8	0	1132873	1	1132673	eqm10_NoEyeNmodel1_dir	0	V	gazeCOD	GazeCoDxp	0	400	0	1132372	5	1132272
GazeCoD_1Model_male	22	2	26	<?xml version="1.0"?>\n<Clock xmlns:dt="urn:schemas-microsoft-com:datatypes"><Description dt:dt="string">E-Prime Primary Realtime Clock</Description><StartTime><Timestamp dt:dt="int">0</Timestamp><DateUtc dt:dt="string">2017-07-25T11:34:50Z</DateUtc></StartTime><FrequencyChanges><FrequencyChange><Frequency dt:dt="r8">3328125</Frequency><Timestamp dt:dt="r8">139911216</Timestamp><Current dt:dt="r8…	59.94	1	right	140578325	07-25-2017	13:34:50		male	518	{LEFTARROW}	78							0	1134569	1134508	{LEFTARROW}	61	1133384	1132923	961	left8	17	16	497	mask17	0	1134491	1	1134291	eqm10_NoEyeNmodel1_dir	90	H	gazeCOD	GazeCoDxp	1	400	0	1133990	6	1133890
GazeCoD_1Model_male	22	2	26	<?xml version="1.0"?>\n<Clock xmlns:dt="urn:schemas-microsoft-com:datatypes"><Description dt:dt="string">E-Prime Primary Realtime Clock</Description><StartTime><Timestamp dt:dt="int">0</Timestamp><DateUtc dt:dt="string">2017-07-25T11:34:50Z</DateUtc></StartTime><FrequencyChanges><FrequencyChange><Frequency dt:dt="r8">3328125</Frequency><Timestamp dt:dt="r8">139911216</Timestamp><Current dt:dt="r8…	59.94	1	right	140578325	07-25-2017	13:34:50		male	519	{LEFTARROW}	53							0	1136089	1136009	{LEFTARROW}	80	1134891	1134591	800	left4,8	4	16	498	mask4	0	1135992	0	1135792	eqm10_NoEyeNmodel1_dir	0	V	gazeCOD	GazeCoDxp	1	400	0	1135492	1	1135392
GazeCoD_1Model_male	22	2	26	<?xml version="1.0"?>\n<Clock xmlns:dt="urn:schemas-microsoft-com:datatypes"><Description dt:dt="string">E-Prime Primary Realtime Clock</Description><StartTime><Timestamp dt:dt="int">0</Timestamp><DateUtc dt:dt="string">2017-07-25T11:34:50Z</DateUtc></StartTime><FrequencyChanges><FrequencyChange><Frequency dt:dt="r8">3328125</Frequency><Timestamp dt:dt="r8">139911216</Timestamp><Current dt:dt="r8…	59.94	1	right	140578325	07-25-2017	13:34:50		male	520	{RIGHTARROW}	40							0	1138769	1137694	{RIGHTARROW}	1075	1136574	1136109	965	right6,4	32	16	499	mask32	0	1137677	0	1137477	eqm10_NoEyeNmodel1_dir	90	HV	gazeCOD	GazeCoDxp	1	400	0	1137177	3	1137077
GazeCoD_1Model_male	22	2	26	<?xml version="1.0"?>\n<Clock xmlns:dt="urn:schemas-microsoft-com:datatypes"><Description dt:dt="string">E-Prime Primary Realtime Clock</Description><StartTime><Timestamp dt:dt="int">0</Timestamp><DateUtc dt:dt="string">2017-07-25T11:34:50Z</DateUtc></StartTime><FrequencyChanges><FrequencyChange><Frequency dt:dt="r8">3328125</Frequency><Timestamp dt:dt="r8">139911216</Timestamp><Current dt:dt="r8…	59.94	1	right	140578325	07-25-2017	13:34:50		male	521	{RIGHTARROW}	44							0	1141937	1140247	{RIGHTARROW}	1690	1139120	1138779	841	right3,2	30	16	500	mask30	0	1140230	0	1140030	eqm10_NoEyeNmodel1_dir	90	HV	gazeCOD	GazeCoDxp	1	400	0	1139730	10	1139630
GazeCoD_1Model_male	22	2	26	<?xml version="1.0"?>\n<Clock xmlns:dt="urn:schemas-microsoft-com:datatypes"><Description dt:dt="string">E-Prime Primary Realtime Clock</Description><StartTime><Timestamp dt:dt="int">0</Timestamp><DateUtc dt:dt="string">2017-07-25T11:34:50Z</DateUtc></StartTime><FrequencyChanges><FrequencyChange><Frequency dt:dt="r8">3328125</Frequency><Timestamp dt:dt="r8">139911216</Timestamp><Current dt:dt="r8…	59.94	1	right	140578325	07-25-2017	13:34:50		male	522	{LEFTARROW}	49							0	1143553	1143467	{DOWNARROW}	86	1142351	1141949	902	left1,6	2	16	501	mask2	0	1143450	1	1143250	eqm10_NoEyeNmodel1_dir	0	V	gazeCOD	GazeCoDxp	0	400	0	1142949	-2	1142849
GazeCoD_1Model_male	22	2	26	<?xml version="1.0"?>\n<Clock xmlns:dt="urn:schemas-microsoft-com:datatypes"><Description dt:dt="string">E-Prime Primary Realtime Clock</Description><StartTime><Timestamp dt:dt="int">0</Timestamp><DateUtc dt:dt="string">2017-07-25T11:34:50Z</DateUtc></StartTime><FrequencyChanges><FrequencyChange><Frequency dt:dt="r8">3328125</Frequency><Timestamp dt:dt="r8">139911216</Timestamp><Current dt:dt="r8…	59.94	1	right	140578325	07-25-2017	13:34:50		male	523	{LEFTARROW}	78							0	1145177	1144968	{LEFTARROW}	209	1143853	1143567	786	left8	6	16	502	mask6	0	1144951	0	1144751	eqm10_NoEyeNmodel1_dir	0	V	gazeCOD	GazeCoDxp	1	400	0	1144451	-2	1144351
GazeCoD_1Model_male	22	2	26	<?xml version="1.0"?>\n<Clock xmlns:dt="urn:schemas-microsoft-com:datatypes"><Description dt:dt="string">E-Prime Primary Realtime Clock</Description><StartTime><Timestamp dt:dt="int">0</Timestamp><DateUtc dt:dt="string">2017-07-25T11:34:50Z</DateUtc></StartTime><FrequencyChanges><FrequencyChange><Frequency dt:dt="r8">3328125</Frequency><Timestamp dt:dt="r8">139911216</Timestamp><Current dt:dt="r8…	59.94	1	right	140578325	07-25-2017	13:34:50		male	524	{RIGHTARROW}	42							0	1147025	1146570	{RIGHTARROW}	455	1145457	1145202	755	right4,8	9	16	503	mask9	0	1146553	0	1146353	eqm10_NoEyeNmodel1_dir	0	V	gazeCOD	GazeCoDxp	1	400	0	1146053	-4	1145953
GazeCoD_1Model_male	22	2	26	<?xml version="1.0"?>\n<Clock xmlns:dt="urn:schemas-microsoft-com:datatypes"><Description dt:dt="string">E-Prime Primary Realtime Clock</Description><StartTime><Timestamp dt:dt="int">0</Timestamp><DateUtc dt:dt="string">2017-07-25T11:34:50Z</DateUtc></StartTime><FrequencyChanges><FrequencyChange><Frequency dt:dt="r8">3328125</Frequency><Timestamp dt:dt="r8">139911216</Timestamp><Current dt:dt="r8…	59.94	1	right	140578325	07-25-2017	13:34:50		male	525	{RIGHTARROW}	77							0	1148857	1148539	{RIGHTARROW}	318	1147415	1147037	878	right8	22	16	504	mask22	0	1148522	1	1148322	eqm10_NoEyeNmodel1_dir	90	H	gazeCOD	GazeCoDxp	1	400	0	1148021	6	1147921
GazeCoD_1Model_male	22	2	26	<?xml version="1.0"?>\n<Clock xmlns:dt="urn:schemas-microsoft-com:datatypes"><Description dt:dt="string">E-Prime Primary Realtime Clock</Description><StartTime><Timestamp dt:dt="int">0</Timestamp><DateUtc dt:dt="string">2017-07-25T11:34:50Z</DateUtc></StartTime><FrequencyChanges><FrequencyChange><Frequency dt:dt="r8">3328125</Frequency><Timestamp dt:dt="r8">139911216</Timestamp><Current dt:dt="r8…	59.94	1	right	140578325	07-25-2017	13:34:50		male	526	{RIGHTARROW}	40							0	1150561	1150340	{RIGHTARROW}	221	1149224	1148872	852	right6,4	21	16	505	mask21	0	1150323	0	1150123	eqm10_NoEyeNmodel1_dir	90	H	gazeCOD	GazeCoDxp	1	400	0	1149823	-1	1149723
GazeCoD_1Model_male	22	2	26	<?xml version="1.0"?>\n<Clock xmlns:dt="urn:schemas-microsoft-com:datatypes"><Description dt:dt="string">E-Prime Primary Realtime Clock</Description><StartTime><Timestamp dt:dt="int">0</Timestamp><DateUtc dt:dt="string">2017-07-25T11:34:50Z</DateUtc></StartTime><FrequencyChanges><FrequencyChange><Frequency dt:dt="r8">3328125</Frequency><Timestamp dt:dt="r8">139911216</Timestamp><Current dt:dt="r8…	59.94	1	right	140578325	07-25-2017	13:34:50		male	527	{RIGHTARROW}	44							0	1152433	1152075	{RIGHTARROW}	358	1150960	1150574	886	right3,2	19	16	506	mask19	0	1152059	1	1151859	eqm10_NoEyeNmodel1_dir	90	H	gazeCOD	GazeCoDxp	1	400	0	1151558	-2	1151458
GazeCoD_1Model_male	22	2	26	<?xml version="1.0"?>\n<Clock xmlns:dt="urn:schemas-microsoft-com:datatypes"><Description dt:dt="string">E-Prime Primary Realtime Clock</Description><StartTime><Timestamp dt:dt="int">0</Timestamp><DateUtc dt:dt="string">2017-07-25T11:34:50Z</DateUtc></StartTime><FrequencyChanges><FrequencyChange><Frequency dt:dt="r8">3328125</Frequency><Timestamp dt:dt="r8">139911216</Timestamp><Current dt:dt="r8…	59.94	1	right	140578325	07-25-2017	13:34:50		male	528	{LEFTARROW}	78							0	1153961	1153844	{LEFTARROW}	117	1152730	1152442	788	left8	28	16	507	mask28	0	1153827	0	1153627	eqm10_NoEyeNmodel1_dir	90	HV	gazeCOD	GazeCoDxp	1	400	0	1153327	-3	1153227
GazeCoD_1Model_male	22	2	26	<?xml version="1.0"?>\n<Clock xmlns:dt="urn:schemas-microsoft-com:datatypes"><Description dt:dt="string">E-Prime Primary Realtime Clock</Description><StartTime><Timestamp dt:dt="int">0</Timestamp><DateUtc dt:dt="string">2017-07-25T11:34:50Z</DateUtc></StartTime><FrequencyChanges><FrequencyChange><Frequency dt:dt="r8">3328125</Frequency><Timestamp dt:dt="r8">139911216</Timestamp><Current dt:dt="r8…	59.94	1	right	140578325	07-25-2017	13:34:50		male	529	{RIGHTARROW}	42							0	1155681	1155429	{RIGHTARROW}	252	1154315	1153977	838	right4,8	31	16	508	mask31	0	1155412	0	1155212	eqm10_NoEyeNmodel1_dir	90	HV	gazeCOD	GazeCoDxp	1	400	0	1154912	-3	1154812
GazeCoD_1Model_male	22	2	26	<?xml version="1.0"?>\n<Clock xmlns:dt="urn:schemas-microsoft-com:datatypes"><Description dt:dt="string">E-Prime Primary Realtime Clock</Description><StartTime><Timestamp dt:dt="int">0</Timestamp><DateUtc dt:dt="string">2017-07-25T11:34:50Z</DateUtc></StartTime><FrequencyChanges><FrequencyChange><Frequency dt:dt="r8">3328125</Frequency><Timestamp dt:dt="r8">139911216</Timestamp><Current dt:dt="r8…	59.94	1	right	140578325	07-25-2017	13:34:50		male	530	{RIGHTARROW}	46							0	1157433	1157197	{DOWNARROW}	236	1156081	1155696	885	right1,6	29	16	509	mask29	0	1157180	0	1156980	eqm10_NoEyeNmodel1_dir	90	HV	gazeCOD	GazeCoDxp	0	400	0	1156680	-1	1156580
GazeCoD_1Model_male	22	2	26	<?xml version="1.0"?>\n<Clock xmlns:dt="urn:schemas-microsoft-com:datatypes"><Description dt:dt="string">E-Prime Primary Realtime Clock</Description><StartTime><Timestamp dt:dt="int">0</Timestamp><DateUtc dt:dt="string">2017-07-25T11:34:50Z</DateUtc></StartTime><FrequencyChanges><FrequencyChange><Frequency dt:dt="r8">3328125</Frequency><Timestamp dt:dt="r8">139911216</Timestamp><Current dt:dt="r8…	59.94	1	right	140578325	07-25-2017	13:34:50		male	531	{RIGHTARROW}	77							0	1160569	1159016	{RIGHTARROW}	1553	1157902	1157448	954	right8	33	16	510	mask33	0	1158999	1	1158799	eqm10_NoEyeNmodel1_dir	90	HV	gazeCOD	GazeCoDxp	1	400	0	1158498	-4	1158398
GazeCoD_1Model_male	22	2	26	<?xml version="1.0"?>\n<Clock xmlns:dt="urn:schemas-microsoft-com:datatypes"><Description dt:dt="string">E-Prime Primary Realtime Clock</Description><StartTime><Timestamp dt:dt="int">0</Timestamp><DateUtc dt:dt="string">2017-07-25T11:34:50Z</DateUtc></StartTime><FrequencyChanges><FrequencyChange><Frequency dt:dt="r8">3328125</Frequency><Timestamp dt:dt="r8">139911216</Timestamp><Current dt:dt="r8…	59.94	1	right	140578325	07-25-2017	13:34:50		male	532	{RIGHTARROW}	40							0	1162129	1162035	{RIGHTARROW}	94	1160915	1160584	831	right6,4	10	16	511	mask10	0	1162019	1	1161819	eqm10_NoEyeNmodel1_dir	0	V	gazeCOD	GazeCoDxp	1	400	0	1161518	3	1161418
GazeCoD_1Model_male	22	2	26	<?xml version="1.0"?>\n<Clock xmlns:dt="urn:schemas-microsoft-com:datatypes"><Description dt:dt="string">E-Prime Primary Realtime Clock</Description><StartTime><Timestamp dt:dt="int">0</Timestamp><DateUtc dt:dt="string">2017-07-25T11:34:50Z</DateUtc></StartTime><FrequencyChanges><FrequencyChange><Frequency dt:dt="r8">3328125</Frequency><Timestamp dt:dt="r8">139911216</Timestamp><Current dt:dt="r8…	59.94	1	right	140578325	07-25-2017	13:34:50		male	533	{DOWNARROW}	79							0	1163801	1163754	{DOWNARROW}	47	1162636	1162152	984	DG0	1	16	512	mask1	0	1163737	0	1163537	eqm10_NoEyeNmodel1_dir	0	V	gazeCOD	GazeCoDxp	1	400	0	1163237	1	1163137
GazeCoD_1Model_male	22	2	26	<?xml version="1.0"?>\n<Clock xmlns:dt="urn:schemas-microsoft-com:datatypes"><Description dt:dt="string">E-Prime Primary Realtime Clock</Description><StartTime><Timestamp dt:dt="int">0</Timestamp><DateUtc dt:dt="string">2017-07-25T11:34:50Z</DateUtc></StartTime><FrequencyChanges><FrequencyChange><Frequency dt:dt="r8">3328125</Frequency><Timestamp dt:dt="r8">139911216</Timestamp><Current dt:dt="r8…	59.94	1	right	140578325	07-25-2017	13:34:50		male	534	{LEFTARROW}	55							0	1165361	1165239	{LEFTARROW}	122	1164118	1163821	797	left6,4	27	16	513	mask27	0	1165222	1	1165022	eqm10_NoEyeNmodel1_dir	90	HV	gazeCOD	GazeCoDxp	1	400	0	1164721	3	1164621
GazeCoD_1Model_male	22	2	26	<?xml version="1.0"?>\n<Clock xmlns:dt="urn:schemas-microsoft-com:datatypes"><Description dt:dt="string">E-Prime Primary Realtime Clock</Description><StartTime><Timestamp dt:dt="int">0</Timestamp><DateUtc dt:dt="string">2017-07-25T11:34:50Z</DateUtc></StartTime><FrequencyChanges><FrequencyChange><Frequency dt:dt="r8">3328125</Frequency><Timestamp dt:dt="r8">139911216</Timestamp><Current dt:dt="r8…	59.94	1	right	140578325	07-25-2017	13:34:50		male	535	{DOWNARROW}	79							0	1166913	1166840	{LEFTARROW}	73	1165713	1165372	841	DG0	12	16	514	mask12	0	1166823	0	1166623	eqm10_NoEyeNmodel1_dir	90	H	gazeCOD	GazeCoDxp	0	400	0	1166323	10	1166223
GazeCoD_1Model_male	22	2	26	<?xml version="1.0"?>\n<Clock xmlns:dt="urn:schemas-microsoft-com:datatypes"><Description dt:dt="string">E-Prime Primary Realtime Clock</Description><StartTime><Timestamp dt:dt="int">0</Timestamp><DateUtc dt:dt="string">2017-07-25T11:34:50Z</DateUtc></StartTime><FrequencyChanges><FrequencyChange><Frequency dt:dt="r8">3328125</Frequency><Timestamp dt:dt="r8">139911216</Timestamp><Current dt:dt="r8…	59.94	1	right	140578325	07-25-2017	13:34:50		male	536	{LEFTARROW}	49							0	1168489	1168442	{DOWNARROW}	47	1167324	1166924	900	left1,6	13	16	515	mask13	0	1168425	0	1168225	eqm10_NoEyeNmodel1_dir	90	H	gazeCOD	GazeCoDxp	0	400	0	1167925	1	1167825
GazeCoD_1Model_male	22	2	26	<?xml version="1.0"?>\n<Clock xmlns:dt="urn:schemas-microsoft-com:datatypes"><Description dt:dt="string">E-Prime Primary Realtime Clock</Description><StartTime><Timestamp dt:dt="int">0</Timestamp><DateUtc dt:dt="string">2017-07-25T11:34:50Z</DateUtc></StartTime><FrequencyChanges><FrequencyChange><Frequency dt:dt="r8">3328125</Frequency><Timestamp dt:dt="r8">139911216</Timestamp><Current dt:dt="r8…	59.94	1	right	140578325	07-25-2017	13:34:50		male	537	{RIGHTARROW}	42							0	1170065	1169960	{RIGHTARROW}	105	1168845	1168509	836	right4,8	20	16	516	mask20	0	1169943	0	1169743	eqm10_NoEyeNmodel1_dir	90	H	gazeCOD	GazeCoDxp	1	400	0	1169443	-2	1169343
GazeCoD_1Model_male	22	2	26	<?xml version="1.0"?>\n<Clock xmlns:dt="urn:schemas-microsoft-com:datatypes"><Description dt:dt="string">E-Prime Primary Realtime Clock</Description><StartTime><Timestamp dt:dt="int">0</Timestamp><DateUtc dt:dt="string">2017-07-25T11:34:50Z</DateUtc></StartTime><FrequencyChanges><FrequencyChange><Frequency dt:dt="r8">3328125</Frequency><Timestamp dt:dt="r8">139911216</Timestamp><Current dt:dt="r8…	59.94	1	right	140578325	07-25-2017	13:34:50		male	538	{LEFTARROW}	55							0	1171761	1171528	{LEFTARROW}	233	1170411	1170077	834	left6,4	16	16	517	mask16	0	1171512	1	1171312	eqm10_NoEyeNmodel1_dir	90	H	gazeCOD	GazeCoDxp	1	400	0	1171011	0	1170911
GazeCoD_1Model_male	22	2	26	<?xml version="1.0"?>\n<Clock xmlns:dt="urn:schemas-microsoft-com:datatypes"><Description dt:dt="string">E-Prime Primary Realtime Clock</Description><StartTime><Timestamp dt:dt="int">0</Timestamp><DateUtc dt:dt="string">2017-07-25T11:34:50Z</DateUtc></StartTime><FrequencyChanges><FrequencyChange><Frequency dt:dt="r8">3328125</Frequency><Timestamp dt:dt="r8">139911216</Timestamp><Current dt:dt="r8…	59.94	1	right	140578325	07-25-2017	13:34:50		male	539	{LEFTARROW}	53							0	1173401	1173163	{LEFTARROW}	238	1172045	1171779	766	left4,8	15	16	518	mask15	0	1173147	1	1172947	eqm10_NoEyeNmodel1_dir	90	H	gazeCOD	GazeCoDxp	1	400	0	1172646	1	1172546
GazeCoD_1Model_male	22	2	26	<?xml version="1.0"?>\n<Clock xmlns:dt="urn:schemas-microsoft-com:datatypes"><Description dt:dt="string">E-Prime Primary Realtime Clock</Description><StartTime><Timestamp dt:dt="int">0</Timestamp><DateUtc dt:dt="string">2017-07-25T11:34:50Z</DateUtc></StartTime><FrequencyChanges><FrequencyChange><Frequency dt:dt="r8">3328125</Frequency><Timestamp dt:dt="r8">139911216</Timestamp><Current dt:dt="r8…	59.94	1	right	140578325	07-25-2017	13:34:50		male	540	{LEFTARROW}	51							0	1175001	1174915	{DOWNARROW}	86	1173799	1173414	885	left3,2	3	16	519	mask3	0	1174898	0	1174698	eqm10_NoEyeNmodel1_dir	0	V	gazeCOD	GazeCoDxp	0	400	0	1174398	-1	1174298
GazeCoD_1Model_male	22	2	26	<?xml version="1.0"?>\n<Clock xmlns:dt="urn:schemas-microsoft-com:datatypes"><Description dt:dt="string">E-Prime Primary Realtime Clock</Description><StartTime><Timestamp dt:dt="int">0</Timestamp><DateUtc dt:dt="string">2017-07-25T11:34:50Z</DateUtc></StartTime><FrequencyChanges><FrequencyChange><Frequency dt:dt="r8">3328125</Frequency><Timestamp dt:dt="r8">139911216</Timestamp><Current dt:dt="r8…	59.94	1	right	140578325	07-25-2017	13:34:50		male	541	{DOWNARROW}	79							0	1176817	1176550	{DOWNARROW}	267	1175429	1175015	914	DG0	23	16	520	mask23	0	1176533	0	1176333	eqm10_NoEyeNmodel1_dir	90	HV	gazeCOD	GazeCoDxp	1	400	0	1176033	4	1175933
GazeCoD_1Model_male	22	2	26	<?xml version="1.0"?>\n<Clock xmlns:dt="urn:schemas-microsoft-com:datatypes"><Description dt:dt="string">E-Prime Primary Realtime Clock</Description><StartTime><Timestamp dt:dt="int">0</Timestamp><DateUtc dt:dt="string">2017-07-25T11:34:50Z</DateUtc></StartTime><FrequencyChanges><FrequencyChange><Frequency dt:dt="r8">3328125</Frequency><Timestamp dt:dt="r8">139911216</Timestamp><Current dt:dt="r8…	59.94	1	right	140578325	07-25-2017	13:34:50		male	542	{RIGHTARROW}	46							0	1178441	1178319	{DOWNARROW}	122	1177193	1176834	859	right1,6	18	16	521	mask18	0	1178302	1	1178102	eqm10_NoEyeNmodel1_dir	90	H	gazeCOD	GazeCoDxp	0	400	0	1177801	8	1177701
GazeCoD_1Model_male	22	2	26	<?xml version="1.0"?>\n<Clock xmlns:dt="urn:schemas-microsoft-com:datatypes"><Description dt:dt="string">E-Prime Primary Realtime Clock</Description><StartTime><Timestamp dt:dt="int">0</Timestamp><DateUtc dt:dt="string">2017-07-25T11:34:50Z</DateUtc></StartTime><FrequencyChanges><FrequencyChange><Frequency dt:dt="r8">3328125</Frequency><Timestamp dt:dt="r8">139911216</Timestamp><Current dt:dt="r8…	59.94	1	right	140578325	07-25-2017	13:34:50		male	543	{RIGHTARROW}	46							0	1180121	1180037	{DOWNARROW}	84	1178918	1178452	966	right1,6	7	16	522	mask7	0	1180020	0	1179820	eqm10_NoEyeNmodel1_dir	0	V	gazeCOD	GazeCoDxp	0	400	0	1179520	2	1179420
GazeCoD_1Model_male	22	2	26	<?xml version="1.0"?>\n<Clock xmlns:dt="urn:schemas-microsoft-com:datatypes"><Description dt:dt="string">E-Prime Primary Realtime Clock</Description><StartTime><Timestamp dt:dt="int">0</Timestamp><DateUtc dt:dt="string">2017-07-25T11:34:50Z</DateUtc></StartTime><FrequencyChanges><FrequencyChange><Frequency dt:dt="r8">3328125</Frequency><Timestamp dt:dt="r8">139911216</Timestamp><Current dt:dt="r8…	59.94	1	right	140578325	07-25-2017	13:34:50		male	544	{RIGHTARROW}	77							0	1181801	1181705	{RIGHTARROW}	96	1180578	1180137	941	right8	11	16	523	mask11	0	1181688	0	1181488	eqm10_NoEyeNmodel1_dir	0	V	gazeCOD	GazeCoDxp	1	400	0	1181188	10	1181088
GazeCoD_1Model_male	22	2	26	<?xml version="1.0"?>\n<Clock xmlns:dt="urn:schemas-microsoft-com:datatypes"><Description dt:dt="string">E-Prime Primary Realtime Clock</Description><StartTime><Timestamp dt:dt="int">0</Timestamp><DateUtc dt:dt="string">2017-07-25T11:34:50Z</DateUtc></StartTime><FrequencyChanges><FrequencyChange><Frequency dt:dt="r8">3328125</Frequency><Timestamp dt:dt="r8">139911216</Timestamp><Current dt:dt="r8…	59.94	1	right	140578325	07-25-2017	13:34:50		male	545	{LEFTARROW}	55							0	1183425	1183240	{LEFTARROW}	185	1182121	1181822	799	left6,4	5	16	524	mask5	0	1183223	0	1183023	eqm10_NoEyeNmodel1_dir	0	V	gazeCOD	GazeCoDxp	1	400	0	1182723	2	1182623
GazeCoD_1Model_male	22	2	26	<?xml version="1.0"?>\n<Clock xmlns:dt="urn:schemas-microsoft-com:datatypes"><Description dt:dt="string">E-Prime Primary Realtime Clock</Description><StartTime><Timestamp dt:dt="int">0</Timestamp><DateUtc dt:dt="string">2017-07-25T11:34:50Z</DateUtc></StartTime><FrequencyChanges><FrequencyChange><Frequency dt:dt="r8">3328125</Frequency><Timestamp dt:dt="r8">139911216</Timestamp><Current dt:dt="r8…	59.94	1	right	140578325	07-25-2017	13:34:50		male	546	{LEFTARROW}	51							0	1185057	1184975	{DOWNARROW}	82	1183859	1183440	919	left3,2	14	16	525	mask14	0	1184958	0	1184758	eqm10_NoEyeNmodel1_dir	90	H	gazeCOD	GazeCoDxp	0	400	0	1184458	-1	1184358
GazeCoD_1Model_male	22	2	26	<?xml version="1.0"?>\n<Clock xmlns:dt="urn:schemas-microsoft-com:datatypes"><Description dt:dt="string">E-Prime Primary Realtime Clock</Description><StartTime><Timestamp dt:dt="int">0</Timestamp><DateUtc dt:dt="string">2017-07-25T11:34:50Z</DateUtc></StartTime><FrequencyChanges><FrequencyChange><Frequency dt:dt="r8">3328125</Frequency><Timestamp dt:dt="r8">139911216</Timestamp><Current dt:dt="r8…	59.94	1	right	140578325	07-25-2017	13:34:50		male	547	{LEFTARROW}	53							0	1186761	1186627	{LEFTARROW}	134	1185504	1185075	929	left4,8	26	16	526	mask26	0	1186610	0	1186410	eqm10_NoEyeNmodel1_dir	90	HV	gazeCOD	GazeCoDxp	0	400	0	1186110	6	1186010
GazeCoD_1Model_male	22	2	26	<?xml version="1.0"?>\n<Clock xmlns:dt="urn:schemas-microsoft-com:datatypes"><Description dt:dt="string">E-Prime Primary Realtime Clock</Description><StartTime><Timestamp dt:dt="int">0</Timestamp><DateUtc dt:dt="string">2017-07-25T11:34:50Z</DateUtc></StartTime><FrequencyChanges><FrequencyChange><Frequency dt:dt="r8">3328125</Frequency><Timestamp dt:dt="r8">139911216</Timestamp><Current dt:dt="r8…	59.94	1	right	140578325	07-25-2017	13:34:50		male	548	{LEFTARROW}	51							0	1190081	1188245	{LEFTARROW}	1836	1187122	1186777	845	left3,2	25	16	527	mask25	0	1188228	0	1188028	eqm10_NoEyeNmodel1_dir	90	HV	gazeCOD	GazeCoDxp	0	400	0	1187728	6	1187628
GazeCoD_1Model_male	22	2	26	<?xml version="1.0"?>\n<Clock xmlns:dt="urn:schemas-microsoft-com:datatypes"><Description dt:dt="string">E-Prime Primary Realtime Clock</Description><StartTime><Timestamp dt:dt="int">0</Timestamp><DateUtc dt:dt="string">2017-07-25T11:34:50Z</DateUtc></StartTime><FrequencyChanges><FrequencyChange><Frequency dt:dt="r8">3328125</Frequency><Timestamp dt:dt="r8">139911216</Timestamp><Current dt:dt="r8…	59.94	1	right	140578325	07-25-2017	13:34:50		male	549	{LEFTARROW}	49							0	1191521	1191465	{DOWNARROW}	56	1190347	1190097	750	left1,6	24	16	528	mask24	0	1191448	0	1191248	eqm10_NoEyeNmodel1_dir	90	HV	gazeCOD	GazeCoDxp	0	400	0	1190948	1	1190848
GazeCoD_1Model_male	22	2	26	<?xml version="1.0"?>\n<Clock xmlns:dt="urn:schemas-microsoft-com:datatypes"><Description dt:dt="string">E-Prime Primary Realtime Clock</Description><StartTime><Timestamp dt:dt="int">0</Timestamp><DateUtc dt:dt="string">2017-07-25T11:34:50Z</DateUtc></StartTime><FrequencyChanges><FrequencyChange><Frequency dt:dt="r8">3328125</Frequency><Timestamp dt:dt="r8">139911216</Timestamp><Current dt:dt="r8…	59.94	1	right	140578325	07-25-2017	13:34:50		male	550	{LEFTARROW}	51							0	1194505	1193050	{DOWNARROW}	1455	1191934	1191532	902	left3,2	3	17	529	mask3	0	1193033	0	1192833	eqm10_NoEyeNmodel1_dir	0	V	gazeCOD	GazeCoDxp	0	400	0	1192533	-1	1192433
GazeCoD_1Model_male	22	2	26	<?xml version="1.0"?>\n<Clock xmlns:dt="urn:schemas-microsoft-com:datatypes"><Description dt:dt="string">E-Prime Primary Realtime Clock</Description><StartTime><Timestamp dt:dt="int">0</Timestamp><DateUtc dt:dt="string">2017-07-25T11:34:50Z</DateUtc></StartTime><FrequencyChanges><FrequencyChange><Frequency dt:dt="r8">3328125</Frequency><Timestamp dt:dt="r8">139911216</Timestamp><Current dt:dt="r8…	59.94	1	right	140578325	07-25-2017	13:34:50		male	551	{RIGHTARROW}	46							0	1196033	1195936	{DOWNARROW}	97	1194820	1194518	802	right1,6	29	17	530	mask29	0	1195920	1	1195720	eqm10_NoEyeNmodel1_dir	90	HV	gazeCOD	GazeCoDxp	0	400	0	1195419	-1	1195319
GazeCoD_1Model_male	22	2	26	<?xml version="1.0"?>\n<Clock xmlns:dt="urn:schemas-microsoft-com:datatypes"><Description dt:dt="string">E-Prime Primary Realtime Clock</Description><StartTime><Timestamp dt:dt="int">0</Timestamp><DateUtc dt:dt="string">2017-07-25T11:34:50Z</DateUtc></StartTime><FrequencyChanges><FrequencyChange><Frequency dt:dt="r8">3328125</Frequency><Timestamp dt:dt="r8">139911216</Timestamp><Current dt:dt="r8…	59.94	1	right	140578325	07-25-2017	13:34:50		male	552	{LEFTARROW}	51							0	1197585	1197571	{DOWNARROW}	14	1196450	1196053	897	left3,2	14	17	531	mask14	0	1197554	0	1197354	eqm10_NoEyeNmodel1_dir	90	H	gazeCOD	GazeCoDxp	0	400	0	1197054	4	1196954
GazeCoD_1Model_male	22	2	26	<?xml version="1.0"?>\n<Clock xmlns:dt="urn:schemas-microsoft-com:datatypes"><Description dt:dt="string">E-Prime Primary Realtime Clock</Description><StartTime><Timestamp dt:dt="int">0</Timestamp><DateUtc dt:dt="string">2017-07-25T11:34:50Z</DateUtc></StartTime><FrequencyChanges><FrequencyChange><Frequency dt:dt="r8">3328125</Frequency><Timestamp dt:dt="r8">139911216</Timestamp><Current dt:dt="r8…	59.94	1	right	140578325	07-25-2017	13:34:50		male	553	{LEFTARROW}	55							0	1199265	1199190	{LEFTARROW}	75	1198066	1197605	961	left6,4	16	17	532	mask16	0	1199173	1	1198973	eqm10_NoEyeNmodel1_dir	90	H	gazeCOD	GazeCoDxp	1	400	0	1198672	6	1198572
GazeCoD_1Model_male	22	2	26	<?xml version="1.0"?>\n<Clock xmlns:dt="urn:schemas-microsoft-com:datatypes"><Description dt:dt="string">E-Prime Primary Realtime Clock</Description><StartTime><Timestamp dt:dt="int">0</Timestamp><DateUtc dt:dt="string">2017-07-25T11:34:50Z</DateUtc></StartTime><FrequencyChanges><FrequencyChange><Frequency dt:dt="r8">3328125</Frequency><Timestamp dt:dt="r8">139911216</Timestamp><Current dt:dt="r8…	59.94	1	right	140578325	07-25-2017	13:34:50		male	554	{LEFTARROW}	55							0	1202225	1200875	{DOWNARROW}	1350	1199749	1199290	959	left6,4	5	17	533	mask5	0	1200858	1	1200658	eqm10_NoEyeNmodel1_dir	0	V	gazeCOD	GazeCoDxp	0	400	0	1200357	8	1200257
GazeCoD_1Model_male	22	2	26	<?xml version="1.0"?>\n<Clock xmlns:dt="urn:schemas-microsoft-com:datatypes"><Description dt:dt="string">E-Prime Primary Realtime Clock</Description><StartTime><Timestamp dt:dt="int">0</Timestamp><DateUtc dt:dt="string">2017-07-25T11:34:50Z</DateUtc></StartTime><FrequencyChanges><FrequencyChange><Frequency dt:dt="r8">3328125</Frequency><Timestamp dt:dt="r8">139911216</Timestamp><Current dt:dt="r8…	59.94	1	right	140578325	07-25-2017	13:34:50		male	555	{RIGHTARROW}	44							0	1203873	1203744	{DOWNARROW}	129	1202623	1202243	880	right3,2	8	17	534	mask8	0	1203727	0	1203527	eqm10_NoEyeNmodel1_dir	0	V	gazeCOD	GazeCoDxp	0	400	0	1203227	4	1203127
GazeCoD_1Model_male	22	2	26	<?xml version="1.0"?>\n<Clock xmlns:dt="urn:schemas-microsoft-com:datatypes"><Description dt:dt="string">E-Prime Primary Realtime Clock</Description><StartTime><Timestamp dt:dt="int">0</Timestamp><DateUtc dt:dt="string">2017-07-25T11:34:50Z</DateUtc></StartTime><FrequencyChanges><FrequencyChange><Frequency dt:dt="r8">3328125</Frequency><Timestamp dt:dt="r8">139911216</Timestamp><Current dt:dt="r8…	59.94	1	right	140578325	07-25-2017	13:34:50		male	556	{DOWNARROW}	79							0	1205625	1205446	{DOWNARROW}	179	1204322	1203894	928	DG0	12	17	535	mask12	0	1205429	0	1205229	eqm10_NoEyeNmodel1_dir	90	H	gazeCOD	GazeCoDxp	1	400	0	1204929	7	1204829
GazeCoD_1Model_male	22	2	26	<?xml version="1.0"?>\n<Clock xmlns:dt="urn:schemas-microsoft-com:datatypes"><Description dt:dt="string">E-Prime Primary Realtime Clock</Description><StartTime><Timestamp dt:dt="int">0</Timestamp><DateUtc dt:dt="string">2017-07-25T11:34:50Z</DateUtc></StartTime><FrequencyChanges><FrequencyChange><Frequency dt:dt="r8">3328125</Frequency><Timestamp dt:dt="r8">139911216</Timestamp><Current dt:dt="r8…	59.94	1	right	140578325	07-25-2017	13:34:50		male	557	{LEFTARROW}	53							0	1207529	1207248	{DOWNARROW}	281	1206133	1205646	987	left4,8	15	17	536	mask15	0	1207231	0	1207031	eqm10_NoEyeNmodel1_dir	90	H	gazeCOD	GazeCoDxp	0	400	0	1206731	-2	1206631
GazeCoD_1Model_male	22	2	26	<?xml version="1.0"?>\n<Clock xmlns:dt="urn:schemas-microsoft-com:datatypes"><Description dt:dt="string">E-Prime Primary Realtime Clock</Description><StartTime><Timestamp dt:dt="int">0</Timestamp><DateUtc dt:dt="string">2017-07-25T11:34:50Z</DateUtc></StartTime><FrequencyChanges><FrequencyChange><Frequency dt:dt="r8">3328125</Frequency><Timestamp dt:dt="r8">139911216</Timestamp><Current dt:dt="r8…	59.94	1	right	140578325	07-25-2017	13:34:50		male	558	{LEFTARROW}	51							0	1209377	1209133	{DOWNARROW}	244	1208006	1207548	958	left3,2	25	17	537	mask25	0	1209116	0	1208916	eqm10_NoEyeNmodel1_dir	90	HV	gazeCOD	GazeCoDxp	0	400	0	1208616	10	1208516
GazeCoD_1Model_male	22	2	26	<?xml version="1.0"?>\n<Clock xmlns:dt="urn:schemas-microsoft-com:datatypes"><Description dt:dt="string">E-Prime Primary Realtime Clock</Description><StartTime><Timestamp dt:dt="int">0</Timestamp><DateUtc dt:dt="string">2017-07-25T11:34:50Z</DateUtc></StartTime><FrequencyChanges><FrequencyChange><Frequency dt:dt="r8">3328125</Frequency><Timestamp dt:dt="r8">139911216</Timestamp><Current dt:dt="r8…	59.94	1	right	140578325	07-25-2017	13:34:50		male	559	{RIGHTARROW}	77							0	1211065	1210785	{RIGHTARROW}	280	1209657	1209400	757	right8	22	17	538	mask22	0	1210768	1	1210568	eqm10_NoEyeNmodel1_dir	90	H	gazeCOD	GazeCoDxp	1	400	0	1210267	10	1210167
GazeCoD_1Model_male	22	2	26	<?xml version="1.0"?>\n<Clock xmlns:dt="urn:schemas-microsoft-com:datatypes"><Description dt:dt="string">E-Prime Primary Realtime Clock</Description><StartTime><Timestamp dt:dt="int">0</Timestamp><DateUtc dt:dt="string">2017-07-25T11:34:50Z</DateUtc></StartTime><FrequencyChanges><FrequencyChange><Frequency dt:dt="r8">3328125</Frequency><Timestamp dt:dt="r8">139911216</Timestamp><Current dt:dt="r8…	59.94	1	right	140578325	07-25-2017	13:34:50		male	560	{RIGHTARROW}	44							0	1212681	1212486	{RIGHTARROW}	195	1211361	1211085	776	right3,2	30	17	539	mask30	0	1212470	1	1212270	eqm10_NoEyeNmodel1_dir	90	HV	gazeCOD	GazeCoDxp	1	400	0	1211969	8	1211869
GazeCoD_1Model_male	22	2	26	<?xml version="1.0"?>\n<Clock xmlns:dt="urn:schemas-microsoft-com:datatypes"><Description dt:dt="string">E-Prime Primary Realtime Clock</Description><StartTime><Timestamp dt:dt="int">0</Timestamp><DateUtc dt:dt="string">2017-07-25T11:34:50Z</DateUtc></StartTime><FrequencyChanges><FrequencyChange><Frequency dt:dt="r8">3328125</Frequency><Timestamp dt:dt="r8">139911216</Timestamp><Current dt:dt="r8…	59.94	1	right	140578325	07-25-2017	13:34:50		male	561	{RIGHTARROW}	40							0	1214337	1214288	{RIGHTARROW}	49	1213166	1212703	963	right6,4	32	17	540	mask32	0	1214271	0	1214071	eqm10_NoEyeNmodel1_dir	90	HV	gazeCOD	GazeCoDxp	1	400	0	1213771	5	1213671
GazeCoD_1Model_male	22	2	26	<?xml version="1.0"?>\n<Clock xmlns:dt="urn:schemas-microsoft-com:datatypes"><Description dt:dt="string">E-Prime Primary Realtime Clock</Description><StartTime><Timestamp dt:dt="int">0</Timestamp><DateUtc dt:dt="string">2017-07-25T11:34:50Z</DateUtc></StartTime><FrequencyChanges><FrequencyChange><Frequency dt:dt="r8">3328125</Frequency><Timestamp dt:dt="r8">139911216</Timestamp><Current dt:dt="r8…	59.94	1	right	140578325	07-25-2017	13:34:50		male	562	{LEFTARROW}	49							0	1215881	1215740	{DOWNARROW}	141	1214615	1214355	760	left1,6	13	17	541	mask13	0	1215723	1	1215523	eqm10_NoEyeNmodel1_dir	90	H	gazeCOD	GazeCoDxp	0	400	0	1215222	7	1215122
GazeCoD_1Model_male	22	2	26	<?xml version="1.0"?>\n<Clock xmlns:dt="urn:schemas-microsoft-com:datatypes"><Description dt:dt="string">E-Prime Primary Realtime Clock</Description><StartTime><Timestamp dt:dt="int">0</Timestamp><DateUtc dt:dt="string">2017-07-25T11:34:50Z</DateUtc></StartTime><FrequencyChanges><FrequencyChange><Frequency dt:dt="r8">3328125</Frequency><Timestamp dt:dt="r8">139911216</Timestamp><Current dt:dt="r8…	59.94	1	right	140578325	07-25-2017	13:34:50		male	563	{LEFTARROW}	55							0	1217657	1217375	{LEFTARROW}	282	1216260	1215890	870	left6,4	27	17	542	mask27	0	1217358	1	1217158	eqm10_NoEyeNmodel1_dir	90	HV	gazeCOD	GazeCoDxp	1	400	0	1216857	-3	1216757
GazeCoD_1Model_male	22	2	26	<?xml version="1.0"?>\n<Clock xmlns:dt="urn:schemas-microsoft-com:datatypes"><Description dt:dt="string">E-Prime Primary Realtime Clock</Description><StartTime><Timestamp dt:dt="int">0</Timestamp><DateUtc dt:dt="string">2017-07-25T11:34:50Z</DateUtc></StartTime><FrequencyChanges><FrequencyChange><Frequency dt:dt="r8">3328125</Frequency><Timestamp dt:dt="r8">139911216</Timestamp><Current dt:dt="r8…	59.94	1	right	140578325	07-25-2017	13:34:50		male	564	{DOWNARROW}	79							0	1219329	1219210	{DOWNARROW}	119	1218094	1217675	919	DG0	1	17	543	mask1	0	1219193	0	1218993	eqm10_NoEyeNmodel1_dir	0	V	gazeCOD	GazeCoDxp	1	400	0	1218693	-1	1218593
GazeCoD_1Model_male	22	2	26	<?xml version="1.0"?>\n<Clock xmlns:dt="urn:schemas-microsoft-com:datatypes"><Description dt:dt="string">E-Prime Primary Realtime Clock</Description><StartTime><Timestamp dt:dt="int">0</Timestamp><DateUtc dt:dt="string">2017-07-25T11:34:50Z</DateUtc></StartTime><FrequencyChanges><FrequencyChange><Frequency dt:dt="r8">3328125</Frequency><Timestamp dt:dt="r8">139911216</Timestamp><Current dt:dt="r8…	59.94	1	right	140578325	07-25-2017	13:34:50		male	565	{RIGHTARROW}	42							0	1220993	1220945	{DOWNARROW}	48	1219831	1219343	988	right4,8	9	17	544	mask9	0	1220928	0	1220728	eqm10_NoEyeNmodel1_dir	0	V	gazeCOD	GazeCoDxp	0	400	0	1220428	-3	1220328
GazeCoD_1Model_male	22	2	26	<?xml version="1.0"?>\n<Clock xmlns:dt="urn:schemas-microsoft-com:datatypes"><Description dt:dt="string">E-Prime Primary Realtime Clock</Description><StartTime><Timestamp dt:dt="int">0</Timestamp><DateUtc dt:dt="string">2017-07-25T11:34:50Z</DateUtc></StartTime><FrequencyChanges><FrequencyChange><Frequency dt:dt="r8">3328125</Frequency><Timestamp dt:dt="r8">139911216</Timestamp><Current dt:dt="r8…	59.94	1	right	140578325	07-25-2017	13:34:50		male	566	{RIGHTARROW}	46							0	1222737	1222430	{DOWNARROW}	307	1221317	1221012	805	right1,6	18	17	545	mask18	0	1222413	0	1222213	eqm10_NoEyeNmodel1_dir	90	H	gazeCOD	GazeCoDxp	0	400	0	1221913	-4	1221813
GazeCoD_1Model_male	22	2	26	<?xml version="1.0"?>\n<Clock xmlns:dt="urn:schemas-microsoft-com:datatypes"><Description dt:dt="string">E-Prime Primary Realtime Clock</Description><StartTime><Timestamp dt:dt="int">0</Timestamp><DateUtc dt:dt="string">2017-07-25T11:34:50Z</DateUtc></StartTime><FrequencyChanges><FrequencyChange><Frequency dt:dt="r8">3328125</Frequency><Timestamp dt:dt="r8">139911216</Timestamp><Current dt:dt="r8…	59.94	1	right	140578325	07-25-2017	13:34:50		male	567	{RIGHTARROW}	42							0	1224393	1224182	{DOWNARROW}	211	1223069	1222747	822	right4,8	31	17	546	mask31	0	1224165	1	1223965	eqm10_NoEyeNmodel1_dir	90	HV	gazeCOD	GazeCoDxp	0	400	0	1223664	-5	1223564
GazeCoD_1Model_male	22	2	26	<?xml version="1.0"?>\n<Clock xmlns:dt="urn:schemas-microsoft-com:datatypes"><Description dt:dt="string">E-Prime Primary Realtime Clock</Description><StartTime><Timestamp dt:dt="int">0</Timestamp><DateUtc dt:dt="string">2017-07-25T11:34:50Z</DateUtc></StartTime><FrequencyChanges><FrequencyChange><Frequency dt:dt="r8">3328125</Frequency><Timestamp dt:dt="r8">139911216</Timestamp><Current dt:dt="r8…	59.94	1	right	140578325	07-25-2017	13:34:50		male	568	{LEFTARROW}	78							0	1226129	1225900	{LEFTARROW}	229	1224788	1224415	873	left8	6	17	547	mask6	0	1225883	0	1225683	eqm10_NoEyeNmodel1_dir	0	V	gazeCOD	GazeCoDxp	1	400	0	1225383	-5	1225283
GazeCoD_1Model_male	22	2	26	<?xml version="1.0"?>\n<Clock xmlns:dt="urn:schemas-microsoft-com:datatypes"><Description dt:dt="string">E-Prime Primary Realtime Clock</Description><StartTime><Timestamp dt:dt="int">0</Timestamp><DateUtc dt:dt="string">2017-07-25T11:34:50Z</DateUtc></StartTime><FrequencyChanges><FrequencyChange><Frequency dt:dt="r8">3328125</Frequency><Timestamp dt:dt="r8">139911216</Timestamp><Current dt:dt="r8…	59.94	1	right	140578325	07-25-2017	13:34:50		male	569	{RIGHTARROW}	40							0	1227761	1227618	{RIGHTARROW}	143	1226507	1226150	857	right6,4	21	17	548	mask21	0	1227602	0	1227402	eqm10_NoEyeNmodel1_dir	90	H	gazeCOD	GazeCoDxp	1	400	0	1227102	-5	1227002
GazeCoD_1Model_male	22	2	26	<?xml version="1.0"?>\n<Clock xmlns:dt="urn:schemas-microsoft-com:datatypes"><Description dt:dt="string">E-Prime Primary Realtime Clock</Description><StartTime><Timestamp dt:dt="int">0</Timestamp><DateUtc dt:dt="string">2017-07-25T11:34:50Z</DateUtc></StartTime><FrequencyChanges><FrequencyChange><Frequency dt:dt="r8">3328125</Frequency><Timestamp dt:dt="r8">139911216</Timestamp><Current dt:dt="r8…	59.94	1	right	140578325	07-25-2017	13:34:50		male	570	{RIGHTARROW}	42							0	1229393	1229203	{RIGHTARROW}	190	1228090	1227785	805	right4,8	20	17	549	mask20	0	1229186	0	1228986	eqm10_NoEyeNmodel1_dir	90	H	gazeCOD	GazeCoDxp	1	400	0	1228686	-4	1228586
GazeCoD_1Model_male	22	2	26	<?xml version="1.0"?>\n<Clock xmlns:dt="urn:schemas-microsoft-com:datatypes"><Description dt:dt="string">E-Prime Primary Realtime Clock</Description><StartTime><Timestamp dt:dt="int">0</Timestamp><DateUtc dt:dt="string">2017-07-25T11:34:50Z</DateUtc></StartTime><FrequencyChanges><FrequencyChange><Frequency dt:dt="r8">3328125</Frequency><Timestamp dt:dt="r8">139911216</Timestamp><Current dt:dt="r8…	59.94	1	right	140578325	07-25-2017	13:34:50		male	571	{RIGHTARROW}	44							0	1231225	1230988	{DOWNARROW}	237	1229868	1229404	964	right3,2	19	17	550	mask19	0	1230972	1	1230772	eqm10_NoEyeNmodel1_dir	90	H	gazeCOD	GazeCoDxp	0	400	0	1230471	3	1230371
GazeCoD_1Model_male	22	2	26	<?xml version="1.0"?>\n<Clock xmlns:dt="urn:schemas-microsoft-com:datatypes"><Description dt:dt="string">E-Prime Primary Realtime Clock</Description><StartTime><Timestamp dt:dt="int">0</Timestamp><DateUtc dt:dt="string">2017-07-25T11:34:50Z</DateUtc></StartTime><FrequencyChanges><FrequencyChange><Frequency dt:dt="r8">3328125</Frequency><Timestamp dt:dt="r8">139911216</Timestamp><Current dt:dt="r8…	59.94	1	right	140578325	07-25-2017	13:34:50		male	572	{LEFTARROW}	49							0	1237961	1236260	{DOWNARROW}	1701	1235138	1234792	846	left1,6	24	17	551	mask24	0	1236244	1	1236044	eqm10_NoEyeNmodel1_dir	90	HV	gazeCOD	GazeCoDxp	0	400	0	1235743	5	1235643
GazeCoD_1Model_male	22	2	26	<?xml version="1.0"?>\n<Clock xmlns:dt="urn:schemas-microsoft-com:datatypes"><Description dt:dt="string">E-Prime Primary Realtime Clock</Description><StartTime><Timestamp dt:dt="int">0</Timestamp><DateUtc dt:dt="string">2017-07-25T11:34:50Z</DateUtc></StartTime><FrequencyChanges><FrequencyChange><Frequency dt:dt="r8">3328125</Frequency><Timestamp dt:dt="r8">139911216</Timestamp><Current dt:dt="r8…	59.94	1	right	140578325	07-25-2017	13:34:50		male	573	{LEFTARROW}	53							0	1239505	1239380	{LEFTARROW}	125	1238269	1237979	790	left4,8	26	17	552	mask26	0	1239363	-1	1239163	eqm10_NoEyeNmodel1_dir	90	HV	gazeCOD	GazeCoDxp	1	400	0	1238864	-5	1238764
GazeCoD_1Model_male	22	2	26	<?xml version="1.0"?>\n<Clock xmlns:dt="urn:schemas-microsoft-com:datatypes"><Description dt:dt="string">E-Prime Primary Realtime Clock</Description><StartTime><Timestamp dt:dt="int">0</Timestamp><DateUtc dt:dt="string">2017-07-25T11:34:50Z</DateUtc></StartTime><FrequencyChanges><FrequencyChange><Frequency dt:dt="r8">3328125</Frequency><Timestamp dt:dt="r8">139911216</Timestamp><Current dt:dt="r8…	59.94	1	right	140578325	07-25-2017	13:34:50		male	574	{DOWNARROW}	79							0	1241089	1241082	{DOWNARROW}	7	1239961	1239514	947	DG0	23	17	553	mask23	0	1241065	0	1240865	eqm10_NoEyeNmodel1_dir	90	HV	gazeCOD	GazeCoDxp	1	400	0	1240565	4	1240465
GazeCoD_1Model_male	22	2	26	<?xml version="1.0"?>\n<Clock xmlns:dt="urn:schemas-microsoft-com:datatypes"><Description dt:dt="string">E-Prime Primary Realtime Clock</Description><StartTime><Timestamp dt:dt="int">0</Timestamp><DateUtc dt:dt="string">2017-07-25T11:34:50Z</DateUtc></StartTime><FrequencyChanges><FrequencyChange><Frequency dt:dt="r8">3328125</Frequency><Timestamp dt:dt="r8">139911216</Timestamp><Current dt:dt="r8…	59.94	1	right	140578325	07-25-2017	13:34:50		male	575	{LEFTARROW}	53							0	1242721	1242667	{DOWNARROW}	54	1241546	1241099	947	left4,8	4	17	554	mask4	0	1242650	0	1242450	eqm10_NoEyeNmodel1_dir	0	V	gazeCOD	GazeCoDxp	0	400	0	1242150	4	1242050
GazeCoD_1Model_male	22	2	26	<?xml version="1.0"?>\n<Clock xmlns:dt="urn:schemas-microsoft-com:datatypes"><Description dt:dt="string">E-Prime Primary Realtime Clock</Description><StartTime><Timestamp dt:dt="int">0</Timestamp><DateUtc dt:dt="string">2017-07-25T11:34:50Z</DateUtc></StartTime><FrequencyChanges><FrequencyChange><Frequency dt:dt="r8">3328125</Frequency><Timestamp dt:dt="r8">139911216</Timestamp><Current dt:dt="r8…	59.94	1	right	140578325	07-25-2017	13:34:50		male	576	{LEFTARROW}	78							0	1244337	1244235	{LEFTARROW}	102	1243109	1242734	875	left8	17	17	555	mask17	0	1244218	0	1244018	eqm10_NoEyeNmodel1_dir	90	H	gazeCOD	GazeCoDxp	1	400	0	1243718	9	1243618
GazeCoD_1Model_male	22	2	26	<?xml version="1.0"?>\n<Clock xmlns:dt="urn:schemas-microsoft-com:datatypes"><Description dt:dt="string">E-Prime Primary Realtime Clock</Description><StartTime><Timestamp dt:dt="int">0</Timestamp><DateUtc dt:dt="string">2017-07-25T11:34:50Z</DateUtc></StartTime><FrequencyChanges><FrequencyChange><Frequency dt:dt="r8">3328125</Frequency><Timestamp dt:dt="r8">139911216</Timestamp><Current dt:dt="r8…	59.94	1	right	140578325	07-25-2017	13:34:50		male	577	{RIGHTARROW}	77							0	1247425	1245820	{RIGHTARROW}	1605	1244705	1244352	853	right8	33	17	556	mask33	0	1245803	0	1245603	eqm10_NoEyeNmodel1_dir	90	HV	gazeCOD	GazeCoDxp	1	400	0	1245303	-2	1245203
GazeCoD_1Model_male	22	2	26	<?xml version="1.0"?>\n<Clock xmlns:dt="urn:schemas-microsoft-com:datatypes"><Description dt:dt="string">E-Prime Primary Realtime Clock</Description><StartTime><Timestamp dt:dt="int">0</Timestamp><DateUtc dt:dt="string">2017-07-25T11:34:50Z</DateUtc></StartTime><FrequencyChanges><FrequencyChange><Frequency dt:dt="r8">3328125</Frequency><Timestamp dt:dt="r8">139911216</Timestamp><Current dt:dt="r8…	59.94	1	right	140578325	07-25-2017	13:34:50		male	578	{RIGHTARROW}	40							0	1249001	1248890	{DOWNARROW}	111	1247777	1247438	839	right6,4	10	17	557	mask10	0	1248873	0	1248673	eqm10_NoEyeNmodel1_dir	0	V	gazeCOD	GazeCoDxp	1	400	0	1248373	-4	1248273
GazeCoD_1Model_male	22	2	26	<?xml version="1.0"?>\n<Clock xmlns:dt="urn:schemas-microsoft-com:datatypes"><Description dt:dt="string">E-Prime Primary Realtime Clock</Description><StartTime><Timestamp dt:dt="int">0</Timestamp><DateUtc dt:dt="string">2017-07-25T11:34:50Z</DateUtc></StartTime><FrequencyChanges><FrequencyChange><Frequency dt:dt="r8">3328125</Frequency><Timestamp dt:dt="r8">139911216</Timestamp><Current dt:dt="r8…	59.94	1	right	140578325	07-25-2017	13:34:50		male	579	{LEFTARROW}	49							0	1251857	1250542	{DOWNARROW}	1315	1249429	1249023	906	left1,6	2	17	558	mask2	0	1250525	1	1250325	eqm10_NoEyeNmodel1_dir	0	V	gazeCOD	GazeCoDxp	0	400	0	1250024	-5	1249924
GazeCoD_1Model_male	22	2	26	<?xml version="1.0"?>\n<Clock xmlns:dt="urn:schemas-microsoft-com:datatypes"><Description dt:dt="string">E-Prime Primary Realtime Clock</Description><StartTime><Timestamp dt:dt="int">0</Timestamp><DateUtc dt:dt="string">2017-07-25T11:34:50Z</DateUtc></StartTime><FrequencyChanges><FrequencyChange><Frequency dt:dt="r8">3328125</Frequency><Timestamp dt:dt="r8">139911216</Timestamp><Current dt:dt="r8…	59.94	1	right	140578325	07-25-2017	13:34:50		male	580	{RIGHTARROW}	46							0	1253657	1253278	{DOWNARROW}	379	1252165	1251876	789	right1,6	7	17	559	mask7	0	1253261	1	1253061	eqm10_NoEyeNmodel1_dir	0	V	gazeCOD	GazeCoDxp	0	400	0	1252760	-5	1252660
GazeCoD_1Model_male	22	2	26	<?xml version="1.0"?>\n<Clock xmlns:dt="urn:schemas-microsoft-com:datatypes"><Description dt:dt="string">E-Prime Primary Realtime Clock</Description><StartTime><Timestamp dt:dt="int">0</Timestamp><DateUtc dt:dt="string">2017-07-25T11:34:50Z</DateUtc></StartTime><FrequencyChanges><FrequencyChange><Frequency dt:dt="r8">3328125</Frequency><Timestamp dt:dt="r8">139911216</Timestamp><Current dt:dt="r8…	59.94	1	right	140578325	07-25-2017	13:34:50		male	581	{RIGHTARROW}	77							0	1255425	1255180	{RIGHTARROW}	245	1254064	1253678	886	right8	11	17	560	mask11	0	1255163	1	1254963	eqm10_NoEyeNmodel1_dir	0	V	gazeCOD	GazeCoDxp	1	400	0	1254662	-2	1254562
GazeCoD_1Model_male	22	2	26	<?xml version="1.0"?>\n<Clock xmlns:dt="urn:schemas-microsoft-com:datatypes"><Description dt:dt="string">E-Prime Primary Realtime Clock</Description><StartTime><Timestamp dt:dt="int">0</Timestamp><DateUtc dt:dt="string">2017-07-25T11:34:50Z</DateUtc></StartTime><FrequencyChanges><FrequencyChange><Frequency dt:dt="r8">3328125</Frequency><Timestamp dt:dt="r8">139911216</Timestamp><Current dt:dt="r8…	59.94	1	right	140578325	07-25-2017	13:34:50		male	582	{LEFTARROW}	78							0	1257513	1257048	{LEFTARROW}	465	1255934	1255447	987	left8	28	17	561	mask28	0	1257031	0	1256831	eqm10_NoEyeNmodel1_dir	90	HV	gazeCOD	GazeCoDxp	1	400	0	1256531	-3	1256431
GazeCoD_1Model_male	22	2	26	<?xml version="1.0"?>\n<Clock xmlns:dt="urn:schemas-microsoft-com:datatypes"><Description dt:dt="string">E-Prime Primary Realtime Clock</Description><StartTime><Timestamp dt:dt="int">0</Timestamp><DateUtc dt:dt="string">2017-07-25T11:34:50Z</DateUtc></StartTime><FrequencyChanges><FrequencyChange><Frequency dt:dt="r8">3328125</Frequency><Timestamp dt:dt="r8">139911216</Timestamp><Current dt:dt="r8…	59.94	1	right	140578325	07-25-2017	13:34:50		male	583	{RIGHTARROW}	46							0	1259329	1258950	{DOWNARROW}	379	1257827	1257532	795	right1,6	7	18	562	mask7	0	1258933	0	1258733	eqm10_NoEyeNmodel1_dir	0	V	gazeCOD	GazeCoDxp	0	400	0	1258433	6	1258333
GazeCoD_1Model_male	22	2	26	<?xml version="1.0"?>\n<Clock xmlns:dt="urn:schemas-microsoft-com:datatypes"><Description dt:dt="string">E-Prime Primary Realtime Clock</Description><StartTime><Timestamp dt:dt="int">0</Timestamp><DateUtc dt:dt="string">2017-07-25T11:34:50Z</DateUtc></StartTime><FrequencyChanges><FrequencyChange><Frequency dt:dt="r8">3328125</Frequency><Timestamp dt:dt="r8">139911216</Timestamp><Current dt:dt="r8…	59.94	1	right	140578325	07-25-2017	13:34:50		male	584	{LEFTARROW}	53							0	1260921	1260752	{LEFTARROW}	169	1259632	1259350	782	left4,8	26	18	563	mask26	0	1260735	0	1260535	eqm10_NoEyeNmodel1_dir	90	HV	gazeCOD	GazeCoDxp	1	400	0	1260235	3	1260135
GazeCoD_1Model_male	22	2	26	<?xml version="1.0"?>\n<Clock xmlns:dt="urn:schemas-microsoft-com:datatypes"><Description dt:dt="string">E-Prime Primary Realtime Clock</Description><StartTime><Timestamp dt:dt="int">0</Timestamp><DateUtc dt:dt="string">2017-07-25T11:34:50Z</DateUtc></StartTime><FrequencyChanges><FrequencyChange><Frequency dt:dt="r8">3328125</Frequency><Timestamp dt:dt="r8">139911216</Timestamp><Current dt:dt="r8…	59.94	1	right	140578325	07-25-2017	13:34:50		male	585	{RIGHTARROW}	42							0	1262577	1262437	{RIGHTARROW}	140	1261314	1260935	879	right4,8	31	18	564	mask31	0	1262420	0	1262220	eqm10_NoEyeNmodel1_dir	90	HV	gazeCOD	GazeCoDxp	1	400	0	1261920	6	1261820
GazeCoD_1Model_male	22	2	26	<?xml version="1.0"?>\n<Clock xmlns:dt="urn:schemas-microsoft-com:datatypes"><Description dt:dt="string">E-Prime Primary Realtime Clock</Description><StartTime><Timestamp dt:dt="int">0</Timestamp><DateUtc dt:dt="string">2017-07-25T11:34:50Z</DateUtc></StartTime><FrequencyChanges><FrequencyChange><Frequency dt:dt="r8">3328125</Frequency><Timestamp dt:dt="r8">139911216</Timestamp><Current dt:dt="r8…	59.94	1	right	140578325	07-25-2017	13:34:50		male	586	{LEFTARROW}	78							0	1264273	1264189	{LEFTARROW}	84	1263074	1262587	987	left8	28	18	565	mask28	0	1264172	1	1263972	eqm10_NoEyeNmodel1_dir	90	HV	gazeCOD	GazeCoDxp	1	400	0	1263671	-3	1263571
GazeCoD_1Model_male	22	2	26	<?xml version="1.0"?>\n<Clock xmlns:dt="urn:schemas-microsoft-com:datatypes"><Description dt:dt="string">E-Prime Primary Realtime Clock</Description><StartTime><Timestamp dt:dt="int">0</Timestamp><DateUtc dt:dt="string">2017-07-25T11:34:50Z</DateUtc></StartTime><FrequencyChanges><FrequencyChange><Frequency dt:dt="r8">3328125</Frequency><Timestamp dt:dt="r8">139911216</Timestamp><Current dt:dt="r8…	59.94	1	right	140578325	07-25-2017	13:34:50		male	587	{RIGHTARROW}	40							0	1267921	1265824	{RIGHTARROW}	2097	1264697	1264289	908	right6,4	10	18	566	mask10	0	1265807	1	1265607	eqm10_NoEyeNmodel1_dir	0	V	gazeCOD	GazeCoDxp	1	400	0	1265306	9	1265206
GazeCoD_1Model_male	22	2	26	<?xml version="1.0"?>\n<Clock xmlns:dt="urn:schemas-microsoft-com:datatypes"><Description dt:dt="string">E-Prime Primary Realtime Clock</Description><StartTime><Timestamp dt:dt="int">0</Timestamp><DateUtc dt:dt="string">2017-07-25T11:34:50Z</DateUtc></StartTime><FrequencyChanges><FrequencyChange><Frequency dt:dt="r8">3328125</Frequency><Timestamp dt:dt="r8">139911216</Timestamp><Current dt:dt="r8…	59.94	1	right	140578325	07-25-2017	13:34:50		male	588	{RIGHTARROW}	40							0	1269769	1269494	{RIGHTARROW}	275	1268380	1267942	938	right6,4	21	18	567	mask21	0	1269477	0	1269277	eqm10_NoEyeNmodel1_dir	90	H	gazeCOD	GazeCoDxp	1	400	0	1268977	-3	1268877
GazeCoD_1Model_male	22	2	26	<?xml version="1.0"?>\n<Clock xmlns:dt="urn:schemas-microsoft-com:datatypes"><Description dt:dt="string">E-Prime Primary Realtime Clock</Description><StartTime><Timestamp dt:dt="int">0</Timestamp><DateUtc dt:dt="string">2017-07-25T11:34:50Z</DateUtc></StartTime><FrequencyChanges><FrequencyChange><Frequency dt:dt="r8">3328125</Frequency><Timestamp dt:dt="r8">139911216</Timestamp><Current dt:dt="r8…	59.94	1	right	140578325	07-25-2017	13:34:50		male	589	{DOWNARROW}	79							0	1271313	1271146	{DOWNARROW}	167	1270028	1269778	750	DG0	1	18	568	mask1	0	1271129	1	1270929	eqm10_NoEyeNmodel1_dir	0	V	gazeCOD	GazeCoDxp	1	400	0	1270628	0	1270528
GazeCoD_1Model_male	22	2	26	<?xml version="1.0"?>\n<Clock xmlns:dt="urn:schemas-microsoft-com:datatypes"><Description dt:dt="string">E-Prime Primary Realtime Clock</Description><StartTime><Timestamp dt:dt="int">0</Timestamp><DateUtc dt:dt="string">2017-07-25T11:34:50Z</DateUtc></StartTime><FrequencyChanges><FrequencyChange><Frequency dt:dt="r8">3328125</Frequency><Timestamp dt:dt="r8">139911216</Timestamp><Current dt:dt="r8…	59.94	1	right	140578325	07-25-2017	13:34:50		male	590	{RIGHTARROW}	42							0	1273057	1272814	{RIGHTARROW}	243	1271690	1271329	861	right4,8	9	18	569	mask9	0	1272797	0	1272597	eqm10_NoEyeNmodel1_dir	0	V	gazeCOD	GazeCoDxp	1	400	0	1272297	7	1272197
GazeCoD_1Model_male	22	2	26	<?xml version="1.0"?>\n<Clock xmlns:dt="urn:schemas-microsoft-com:datatypes"><Description dt:dt="string">E-Prime Primary Realtime Clock</Description><StartTime><Timestamp dt:dt="int">0</Timestamp><DateUtc dt:dt="string">2017-07-25T11:34:50Z</DateUtc></StartTime><FrequencyChanges><FrequencyChange><Frequency dt:dt="r8">3328125</Frequency><Timestamp dt:dt="r8">139911216</Timestamp><Current dt:dt="r8…	59.94	1	right	140578325	07-25-2017	13:34:50		male	591	{LEFTARROW}	51							0	1274809	1274582	{LEFTARROW}	227	1273469	1273081	888	left3,2	25	18	570	mask25	0	1274566	1	1274366	eqm10_NoEyeNmodel1_dir	90	HV	gazeCOD	GazeCoDxp	1	400	0	1274065	-4	1273965
[truncated: 1,431 more rows]
[truncated: 3 more columns]
