# Supplementary material for: Fixed or flexible? Orientation preference in identity and gaze processing in humans
Source: PLoS One. 2019 Jan 25;14(1):e0210503. doi: 10.1371/journal.pone.0210503 (PMC6347268; doi:10.1371/journal.pone.0210503)
Supplement: S3 File — Eprime log files were merged across gaze experiment sessions. (ZIP) [file pone.0210503.s005.zip › GazeCoD_1Model_male-23_merged.xlsx]

## Sheet: GazeCoD_1Model_male-23-2_merged
D:\GAZE\Gaze_data\GazeCoD_data\NEWDATA\GazeCoD_1Model_male-23-2_merged.emrg2
ExperimentName	Subject	Session	Age	Clock.Information	Display.RefreshRate	Group	Handedness	RandomSeed	SessionDate	SessionTime	SessionTimeUtc	Sex	Block	Correct	Direction	FamiFiltered	FamiFiltered.Cycle	FamiFiltered.Sample	FamiFullSpectrum	FamiFullSpectrum.Cycle	FamiFullSpectrum.Sample	fixation.ACC	fixation.OffsetTime	fixation.OnsetTime	fixation.RESP	fixation.RT	fixation4.OffsetTime	fixation4.OnsetTime	fixdur	Gaze	GazeCoDxp	GazeCoDxp.Cycle	GazeCoDxp.Sample	mask	MASK.DurationError	MASK.OffsetTime	MASK.OnsetDelay	MASK.OnsetTime	Model	Orientation	Orilabel	Procedure	Running	STIMULUS.ACC	STIMULUS.Duration	STIMULUS.DurationError	STIMULUS.OffsetTime	STIMULUS.OnsetDelay	STIMULUS.OnsetTime
GazeCoD_1Model_male	23	2	23	<?xml version="1.0"?>\n<Clock xmlns:dt="urn:schemas-microsoft-com:datatypes"><Description dt:dt="string">E-Prime Primary Realtime Clock</Description><StartTime><Timestamp dt:dt="int">0</Timestamp><DateUtc dt:dt="string">2017-07-27T08:58:58Z</DateUtc></StartTime><FrequencyChanges><FrequencyChange><Frequency dt:dt="r8">3328129</Frequency><Timestamp dt:dt="r8">638808743</Timestamp><Current dt:dt="r8…	59.94	1	right	639461052	07-27-2017	10:58:58	08:58:58	female	1	{LEFTARROW}	78				9	1	1	0	215838	215173	{DOWNARROW}	665	214050	213721	829					mask30	0	215156	0	214956	eqf04_NoEyeNmodel6_dir	eq		Fami	FamiFullSpectrum	0	400	0	214656	6	214556
GazeCoD_1Model_male	23	2	23	<?xml version="1.0"?>\n<Clock xmlns:dt="urn:schemas-microsoft-com:datatypes"><Description dt:dt="string">E-Prime Primary Realtime Clock</Description><StartTime><Timestamp dt:dt="int">0</Timestamp><DateUtc dt:dt="string">2017-07-27T08:58:58Z</DateUtc></StartTime><FrequencyChanges><FrequencyChange><Frequency dt:dt="r8">3328129</Frequency><Timestamp dt:dt="r8">638808743</Timestamp><Current dt:dt="r8…	59.94	1	right	639461052	07-27-2017	10:58:58	08:58:58	female	2	{RIGHTARROW}	77				5	1	2	0	220310	217992	{RIGHTARROW}	2318	216881	216391	990					mask26	0	217975	-1	217775	eqf04_NoEyeNmodel6_dir	eq		Fami	FamiFullSpectrum	1	400	0	217476	-5	217376
GazeCoD_1Model_male	23	2	23	<?xml version="1.0"?>\n<Clock xmlns:dt="urn:schemas-microsoft-com:datatypes"><Description dt:dt="string">E-Prime Primary Realtime Clock</Description><StartTime><Timestamp dt:dt="int">0</Timestamp><DateUtc dt:dt="string">2017-07-27T08:58:58Z</DateUtc></StartTime><FrequencyChanges><FrequencyChange><Frequency dt:dt="r8">3328129</Frequency><Timestamp dt:dt="r8">638808743</Timestamp><Current dt:dt="r8…	59.94	1	right	639461052	07-27-2017	10:58:58	08:58:58	female	3	{DOWNARROW}	79				2	1	3	0	222686	222313	{DOWNARROW}	373	221202	220845	857					mask23	0	222296	-1	222096	eqf04_NoEyeNmodel6_dir	eq		Fami	FamiFullSpectrum	1	400	0	221797	-5	221697
GazeCoD_1Model_male	23	2	23	<?xml version="1.0"?>\n<Clock xmlns:dt="urn:schemas-microsoft-com:datatypes"><Description dt:dt="string">E-Prime Primary Realtime Clock</Description><StartTime><Timestamp dt:dt="int">0</Timestamp><DateUtc dt:dt="string">2017-07-27T08:58:58Z</DateUtc></StartTime><FrequencyChanges><FrequencyChange><Frequency dt:dt="r8">3328129</Frequency><Timestamp dt:dt="r8">638808743</Timestamp><Current dt:dt="r8…	59.94	1	right	639461052	07-27-2017	10:58:58	08:58:58	female	4	{LEFTARROW}	78				11	1	4	0	224886	224649	{LEFTARROW}	237	223529	223214	815					mask32	0	224632	0	224432	eqf04_NoEyeNmodel6_dir	eq		Fami	FamiFullSpectrum	1	400	0	224132	3	224032
GazeCoD_1Model_male	23	2	23	<?xml version="1.0"?>\n<Clock xmlns:dt="urn:schemas-microsoft-com:datatypes"><Description dt:dt="string">E-Prime Primary Realtime Clock</Description><StartTime><Timestamp dt:dt="int">0</Timestamp><DateUtc dt:dt="string">2017-07-27T08:58:58Z</DateUtc></StartTime><FrequencyChanges><FrequencyChange><Frequency dt:dt="r8">3328129</Frequency><Timestamp dt:dt="r8">638808743</Timestamp><Current dt:dt="r8…	59.94	1	right	639461052	07-27-2017	10:58:58	08:58:58	female	5	{DOWNARROW}	79				4	1	5	0	226902	226901	{DOWNARROW}	1	225789	225416	873					mask25	0	226884	0	226684	eqf04_NoEyeNmodel6_dir	eq		Fami	FamiFullSpectrum	1	400	0	226384	-5	226284
GazeCoD_1Model_male	23	2	23	<?xml version="1.0"?>\n<Clock xmlns:dt="urn:schemas-microsoft-com:datatypes"><Description dt:dt="string">E-Prime Primary Realtime Clock</Description><StartTime><Timestamp dt:dt="int">0</Timestamp><DateUtc dt:dt="string">2017-07-27T08:58:58Z</DateUtc></StartTime><FrequencyChanges><FrequencyChange><Frequency dt:dt="r8">3328129</Frequency><Timestamp dt:dt="r8">638808743</Timestamp><Current dt:dt="r8…	59.94	1	right	639461052	07-27-2017	10:58:58	08:58:58	female	6	{RIGHTARROW}	77				6	1	6	0	228966	228837	{RIGHTARROW}	129	227717	227435	782					mask27	0	228820	1	228620	eqf04_NoEyeNmodel6_dir	eq		Fami	FamiFullSpectrum	1	400	0	228319	2	228219
GazeCoD_1Model_male	23	2	23	<?xml version="1.0"?>\n<Clock xmlns:dt="urn:schemas-microsoft-com:datatypes"><Description dt:dt="string">E-Prime Primary Realtime Clock</Description><StartTime><Timestamp dt:dt="int">0</Timestamp><DateUtc dt:dt="string">2017-07-27T08:58:58Z</DateUtc></StartTime><FrequencyChanges><FrequencyChange><Frequency dt:dt="r8">3328129</Frequency><Timestamp dt:dt="r8">638808743</Timestamp><Current dt:dt="r8…	59.94	1	right	639461052	07-27-2017	10:58:58	08:58:58	female	7	{DOWNARROW}	79				3	1	7	0	231086	230889	{DOWNARROW}	197	229764	229504	760					mask24	0	230872	1	230672	eqf04_NoEyeNmodel6_dir	eq		Fami	FamiFullSpectrum	1	400	0	230371	7	230271
GazeCoD_1Model_male	23	2	23	<?xml version="1.0"?>\n<Clock xmlns:dt="urn:schemas-microsoft-com:datatypes"><Description dt:dt="string">E-Prime Primary Realtime Clock</Description><StartTime><Timestamp dt:dt="int">0</Timestamp><DateUtc dt:dt="string">2017-07-27T08:58:58Z</DateUtc></StartTime><FrequencyChanges><FrequencyChange><Frequency dt:dt="r8">3328129</Frequency><Timestamp dt:dt="r8">638808743</Timestamp><Current dt:dt="r8…	59.94	1	right	639461052	07-27-2017	10:58:58	08:58:58	female	8	{RIGHTARROW}	77				7	1	8	0	233406	233224	{RIGHTARROW}	182	232107	231623	984					mask28	0	233207	0	233007	eqf04_NoEyeNmodel6_dir	eq		Fami	FamiFullSpectrum	1	400	0	232707	0	232607
GazeCoD_1Model_male	23	2	23	<?xml version="1.0"?>\n<Clock xmlns:dt="urn:schemas-microsoft-com:datatypes"><Description dt:dt="string">E-Prime Primary Realtime Clock</Description><StartTime><Timestamp dt:dt="int">0</Timestamp><DateUtc dt:dt="string">2017-07-27T08:58:58Z</DateUtc></StartTime><FrequencyChanges><FrequencyChange><Frequency dt:dt="r8">3328129</Frequency><Timestamp dt:dt="r8">638808743</Timestamp><Current dt:dt="r8…	59.94	1	right	639461052	07-27-2017	10:58:58	08:58:58	female	9	{LEFTARROW}	78				12	1	9	0	235598	235493	{LEFTARROW}	105	234380	233942	938					mask33	0	235476	0	235276	eqf04_NoEyeNmodel6_dir	eq		Fami	FamiFullSpectrum	1	400	0	234976	-4	234876
GazeCoD_1Model_male	23	2	23	<?xml version="1.0"?>\n<Clock xmlns:dt="urn:schemas-microsoft-com:datatypes"><Description dt:dt="string">E-Prime Primary Realtime Clock</Description><StartTime><Timestamp dt:dt="int">0</Timestamp><DateUtc dt:dt="string">2017-07-27T08:58:58Z</DateUtc></StartTime><FrequencyChanges><FrequencyChange><Frequency dt:dt="r8">3328129</Frequency><Timestamp dt:dt="r8">638808743</Timestamp><Current dt:dt="r8…	59.94	1	right	639461052	07-27-2017	10:58:58	08:58:58	female	10	{DOWNARROW}	79				1	1	10	0	237782	237545	{DOWNARROW}	237	236430	236127	803					mask22	0	237528	0	237328	eqf04_NoEyeNmodel6_dir	eq		Fami	FamiFullSpectrum	1	400	0	237028	-2	236928
GazeCoD_1Model_male	23	2	23	<?xml version="1.0"?>\n<Clock xmlns:dt="urn:schemas-microsoft-com:datatypes"><Description dt:dt="string">E-Prime Primary Realtime Clock</Description><StartTime><Timestamp dt:dt="int">0</Timestamp><DateUtc dt:dt="string">2017-07-27T08:58:58Z</DateUtc></StartTime><FrequencyChanges><FrequencyChange><Frequency dt:dt="r8">3328129</Frequency><Timestamp dt:dt="r8">638808743</Timestamp><Current dt:dt="r8…	59.94	1	right	639461052	07-27-2017	10:58:58	08:58:58	female	11	{LEFTARROW}	78				10	1	11	0	239982	239831	{LEFTARROW}	151	238715	238313	902					mask31	0	239814	0	239614	eqf04_NoEyeNmodel6_dir	eq		Fami	FamiFullSpectrum	1	400	0	239314	-1	239214
GazeCoD_1Model_male	23	2	23	<?xml version="1.0"?>\n<Clock xmlns:dt="urn:schemas-microsoft-com:datatypes"><Description dt:dt="string">E-Prime Primary Realtime Clock</Description><StartTime><Timestamp dt:dt="int">0</Timestamp><DateUtc dt:dt="string">2017-07-27T08:58:58Z</DateUtc></StartTime><FrequencyChanges><FrequencyChange><Frequency dt:dt="r8">3328129</Frequency><Timestamp dt:dt="r8">638808743</Timestamp><Current dt:dt="r8…	59.94	1	right	639461052	07-27-2017	10:58:58	08:58:58	female	12	{RIGHTARROW}	77				8	1	12	0	242062	241883	{RIGHTARROW}	179	240767	240515	752					mask29	0	241866	0	241666	eqf04_NoEyeNmodel6_dir	eq		Fami	FamiFullSpectrum	1	400	0	241366	-1	241266
GazeCoD_1Model_male	23	2	23	<?xml version="1.0"?>\n<Clock xmlns:dt="urn:schemas-microsoft-com:datatypes"><Description dt:dt="string">E-Prime Primary Realtime Clock</Description><StartTime><Timestamp dt:dt="int">0</Timestamp><DateUtc dt:dt="string">2017-07-27T08:58:58Z</DateUtc></StartTime><FrequencyChanges><FrequencyChange><Frequency dt:dt="r8">3328129</Frequency><Timestamp dt:dt="r8">638808743</Timestamp><Current dt:dt="r8…	59.94	1	right	639461052	07-27-2017	10:58:58	08:58:58	female	13	{DOWNARROW}	79	4	1	1				0	260334	259985	{DOWNARROW}	349	258872	258517	855					mask13	0	259968	1	259768	eqf04_NoEyeNmodel6_dir	90		FamiFilt	FamiFiltered	1	400	0	259467	-5	259367
GazeCoD_1Model_male	23	2	23	<?xml version="1.0"?>\n<Clock xmlns:dt="urn:schemas-microsoft-com:datatypes"><Description dt:dt="string">E-Prime Primary Realtime Clock</Description><StartTime><Timestamp dt:dt="int">0</Timestamp><DateUtc dt:dt="string">2017-07-27T08:58:58Z</DateUtc></StartTime><FrequencyChanges><FrequencyChange><Frequency dt:dt="r8">3328129</Frequency><Timestamp dt:dt="r8">638808743</Timestamp><Current dt:dt="r8…	59.94	1	right	639461052	07-27-2017	10:58:58	08:58:58	female	14	{RIGHTARROW}	77	5	1	2				0	262638	261820	{DOWNARROW}	818	260702	260352	850					mask14	0	261803	0	261603	eqf04_NoEyeNmodel6_dir	90		FamiFilt	FamiFiltered	0	400	0	261303	1	261203
GazeCoD_1Model_male	23	2	23	<?xml version="1.0"?>\n<Clock xmlns:dt="urn:schemas-microsoft-com:datatypes"><Description dt:dt="string">E-Prime Primary Realtime Clock</Description><StartTime><Timestamp dt:dt="int">0</Timestamp><DateUtc dt:dt="string">2017-07-27T08:58:58Z</DateUtc></StartTime><FrequencyChanges><FrequencyChange><Frequency dt:dt="r8">3328129</Frequency><Timestamp dt:dt="r8">638808743</Timestamp><Current dt:dt="r8…	59.94	1	right	639461052	07-27-2017	10:58:58	08:58:58	female	15	{RIGHTARROW}	77	8	1	3				0	264406	264189	{RIGHTARROW}	217	263068	262654	914					mask26	0	264172	0	263972	eqf04_NoEyeNmodel6_dir	90		FamiFilt	FamiFiltered	1	400	0	263672	4	263572
GazeCoD_1Model_male	23	2	23	<?xml version="1.0"?>\n<Clock xmlns:dt="urn:schemas-microsoft-com:datatypes"><Description dt:dt="string">E-Prime Primary Realtime Clock</Description><StartTime><Timestamp dt:dt="int">0</Timestamp><DateUtc dt:dt="string">2017-07-27T08:58:58Z</DateUtc></StartTime><FrequencyChanges><FrequencyChange><Frequency dt:dt="r8">3328129</Frequency><Timestamp dt:dt="r8">638808743</Timestamp><Current dt:dt="r8…	59.94	1	right	639461052	07-27-2017	10:58:58	08:58:58	female	16	{LEFTARROW}	78	3	1	4				0	266478	265874	{LEFTARROW}	604	264750	264422	828					mask9	0	265857	0	265657	eqf04_NoEyeNmodel6_dir	0		FamiFilt	FamiFiltered	1	400	0	265357	7	265257
GazeCoD_1Model_male	23	2	23	<?xml version="1.0"?>\n<Clock xmlns:dt="urn:schemas-microsoft-com:datatypes"><Description dt:dt="string">E-Prime Primary Realtime Clock</Description><StartTime><Timestamp dt:dt="int">0</Timestamp><DateUtc dt:dt="string">2017-07-27T08:58:58Z</DateUtc></StartTime><FrequencyChanges><FrequencyChange><Frequency dt:dt="r8">3328129</Frequency><Timestamp dt:dt="r8">638808743</Timestamp><Current dt:dt="r8…	59.94	1	right	639461052	07-27-2017	10:58:58	08:58:58	female	17	{DOWNARROW}	79	7	1	5				0	268182	268009	{DOWNARROW}	173	266885	266491	894					mask25	0	267993	1	267793	eqf04_NoEyeNmodel6_dir	90		FamiFilt	FamiFiltered	1	400	0	267492	7	267392
GazeCoD_1Model_male	23	2	23	<?xml version="1.0"?>\n<Clock xmlns:dt="urn:schemas-microsoft-com:datatypes"><Description dt:dt="string">E-Prime Primary Realtime Clock</Description><StartTime><Timestamp dt:dt="int">0</Timestamp><DateUtc dt:dt="string">2017-07-27T08:58:58Z</DateUtc></StartTime><FrequencyChanges><FrequencyChange><Frequency dt:dt="r8">3328129</Frequency><Timestamp dt:dt="r8">638808743</Timestamp><Current dt:dt="r8…	59.94	1	right	639461052	07-27-2017	10:58:58	08:58:58	female	18	{RIGHTARROW}	77	2	1	6				0	269926	269761	{RIGHTARROW}	165	268648	268193	955					mask5	0	269744	0	269544	eqf04_NoEyeNmodel6_dir	0		FamiFilt	FamiFiltered	1	400	0	269244	-4	269144
GazeCoD_1Model_male	23	2	23	<?xml version="1.0"?>\n<Clock xmlns:dt="urn:schemas-microsoft-com:datatypes"><Description dt:dt="string">E-Prime Primary Realtime Clock</Description><StartTime><Timestamp dt:dt="int">0</Timestamp><DateUtc dt:dt="string">2017-07-27T08:58:58Z</DateUtc></StartTime><FrequencyChanges><FrequencyChange><Frequency dt:dt="r8">3328129</Frequency><Timestamp dt:dt="r8">638808743</Timestamp><Current dt:dt="r8…	59.94	1	right	639461052	07-27-2017	10:58:58	08:58:58	female	19	{DOWNARROW}	79	1	1	7				0	271854	271530	{RIGHTARROW}	324	270415	269945	970					mask1	0	271513	1	271313	eqf04_NoEyeNmodel6_dir	0		FamiFilt	FamiFiltered	0	400	0	271012	-3	270912
GazeCoD_1Model_male	23	2	23	<?xml version="1.0"?>\n<Clock xmlns:dt="urn:schemas-microsoft-com:datatypes"><Description dt:dt="string">E-Prime Primary Realtime Clock</Description><StartTime><Timestamp dt:dt="int">0</Timestamp><DateUtc dt:dt="string">2017-07-27T08:58:58Z</DateUtc></StartTime><FrequencyChanges><FrequencyChange><Frequency dt:dt="r8">3328129</Frequency><Timestamp dt:dt="r8">638808743</Timestamp><Current dt:dt="r8…	59.94	1	right	639461052	07-27-2017	10:58:58	08:58:58	female	20	{LEFTARROW}	78	9	1	8				0	273462	273331	{LEFTARROW}	131	272204	271864	840					mask27	0	273315	1	273115	eqf04_NoEyeNmodel6_dir	90		FamiFilt	FamiFiltered	1	400	0	272814	10	272714
GazeCoD_1Model_male	23	2	23	<?xml version="1.0"?>\n<Clock xmlns:dt="urn:schemas-microsoft-com:datatypes"><Description dt:dt="string">E-Prime Primary Realtime Clock</Description><StartTime><Timestamp dt:dt="int">0</Timestamp><DateUtc dt:dt="string">2017-07-27T08:58:58Z</DateUtc></StartTime><FrequencyChanges><FrequencyChange><Frequency dt:dt="r8">3328129</Frequency><Timestamp dt:dt="r8">638808743</Timestamp><Current dt:dt="r8…	59.94	1	right	639461052	07-27-2017	10:58:58	08:58:58	female	21	{LEFTARROW}	78	6	1	9				0	275438	275083	{DOWNARROW}	355	273971	273482	989					mask15	0	275066	0	274866	eqf04_NoEyeNmodel6_dir	90		FamiFilt	FamiFiltered	0	400	0	274566	-5	274466
GazeCoD_1Model_male	23	2	23	<?xml version="1.0"?>\n<Clock xmlns:dt="urn:schemas-microsoft-com:datatypes"><Description dt:dt="string">E-Prime Primary Realtime Clock</Description><StartTime><Timestamp dt:dt="int">0</Timestamp><DateUtc dt:dt="string">2017-07-27T08:58:58Z</DateUtc></StartTime><FrequencyChanges><FrequencyChange><Frequency dt:dt="r8">3328129</Frequency><Timestamp dt:dt="r8">638808743</Timestamp><Current dt:dt="r8…	59.94	1	right	639461052	07-27-2017	10:58:58	08:58:58	female	22	{LEFTARROW}	53							0	303078	302928	{DOWNARROW}	150	301809	301343	966	left4,8	4	1	1	mask4	0	302911	0	302711	eqm10_NoEyeNmodel1_dir	0	V	gazeCOD	GazeCoDxp	0	400	0	302411	2	302311
GazeCoD_1Model_male	23	2	23	<?xml version="1.0"?>\n<Clock xmlns:dt="urn:schemas-microsoft-com:datatypes"><Description dt:dt="string">E-Prime Primary Realtime Clock</Description><StartTime><Timestamp dt:dt="int">0</Timestamp><DateUtc dt:dt="string">2017-07-27T08:58:58Z</DateUtc></StartTime><FrequencyChanges><FrequencyChange><Frequency dt:dt="r8">3328129</Frequency><Timestamp dt:dt="r8">638808743</Timestamp><Current dt:dt="r8…	59.94	1	right	639461052	07-27-2017	10:58:58	08:58:58	female	23	{RIGHTARROW}	40							0	305478	304530	{LEFTARROW}	948	303411	303095	816	right6,4	32	1	2	mask32	0	304513	1	304313	eqm10_NoEyeNmodel1_dir	90	HV	gazeCOD	GazeCoDxp	0	400	0	304012	1	303912
GazeCoD_1Model_male	23	2	23	<?xml version="1.0"?>\n<Clock xmlns:dt="urn:schemas-microsoft-com:datatypes"><Description dt:dt="string">E-Prime Primary Realtime Clock</Description><StartTime><Timestamp dt:dt="int">0</Timestamp><DateUtc dt:dt="string">2017-07-27T08:58:58Z</DateUtc></StartTime><FrequencyChanges><FrequencyChange><Frequency dt:dt="r8">3328129</Frequency><Timestamp dt:dt="r8">638808743</Timestamp><Current dt:dt="r8…	59.94	1	right	639461052	07-27-2017	10:58:58	08:58:58	female	24	{LEFTARROW}	51							0	307270	306882	{DOWNARROW}	388	305763	305497	766	left3,2	25	1	3	mask25	0	306865	0	306665	eqm10_NoEyeNmodel1_dir	90	HV	gazeCOD	GazeCoDxp	0	400	0	306365	2	306265
GazeCoD_1Model_male	23	2	23	<?xml version="1.0"?>\n<Clock xmlns:dt="urn:schemas-microsoft-com:datatypes"><Description dt:dt="string">E-Prime Primary Realtime Clock</Description><StartTime><Timestamp dt:dt="int">0</Timestamp><DateUtc dt:dt="string">2017-07-27T08:58:58Z</DateUtc></StartTime><FrequencyChanges><FrequencyChange><Frequency dt:dt="r8">3328129</Frequency><Timestamp dt:dt="r8">638808743</Timestamp><Current dt:dt="r8…	59.94	1	right	639461052	07-27-2017	10:58:58	08:58:58	female	25	{RIGHTARROW}	46							0	309358	308817	{DOWNARROW}	541	307702	307282	920	right1,6	18	1	4	mask18	0	308800	0	308600	eqm10_NoEyeNmodel1_dir	90	H	gazeCOD	GazeCoDxp	0	400	0	308300	-2	308200
GazeCoD_1Model_male	23	2	23	<?xml version="1.0"?>\n<Clock xmlns:dt="urn:schemas-microsoft-com:datatypes"><Description dt:dt="string">E-Prime Primary Realtime Clock</Description><StartTime><Timestamp dt:dt="int">0</Timestamp><DateUtc dt:dt="string">2017-07-27T08:58:58Z</DateUtc></StartTime><FrequencyChanges><FrequencyChange><Frequency dt:dt="r8">3328129</Frequency><Timestamp dt:dt="r8">638808743</Timestamp><Current dt:dt="r8…	59.94	1	right	639461052	07-27-2017	10:58:58	08:58:58	female	26	{RIGHTARROW}	42							0	311054	310786	{RIGHTARROW}	268	309670	309368	802	right4,8	9	1	5	mask9	0	310769	0	310569	eqm10_NoEyeNmodel1_dir	0	V	gazeCOD	GazeCoDxp	1	400	0	310269	-1	310169
GazeCoD_1Model_male	23	2	23	<?xml version="1.0"?>\n<Clock xmlns:dt="urn:schemas-microsoft-com:datatypes"><Description dt:dt="string">E-Prime Primary Realtime Clock</Description><StartTime><Timestamp dt:dt="int">0</Timestamp><DateUtc dt:dt="string">2017-07-27T08:58:58Z</DateUtc></StartTime><FrequencyChanges><FrequencyChange><Frequency dt:dt="r8">3328129</Frequency><Timestamp dt:dt="r8">638808743</Timestamp><Current dt:dt="r8…	59.94	1	right	639461052	07-27-2017	10:58:58	08:58:58	female	27	{LEFTARROW}	53							0	313110	312671	{DOWNARROW}	439	311560	311070	990	left4,8	26	1	6	mask26	0	312654	-1	312454	eqm10_NoEyeNmodel1_dir	90	HV	gazeCOD	GazeCoDxp	0	400	0	312155	-5	312055
GazeCoD_1Model_male	23	2	23	<?xml version="1.0"?>\n<Clock xmlns:dt="urn:schemas-microsoft-com:datatypes"><Description dt:dt="string">E-Prime Primary Realtime Clock</Description><StartTime><Timestamp dt:dt="int">0</Timestamp><DateUtc dt:dt="string">2017-07-27T08:58:58Z</DateUtc></StartTime><FrequencyChanges><FrequencyChange><Frequency dt:dt="r8">3328129</Frequency><Timestamp dt:dt="r8">638808743</Timestamp><Current dt:dt="r8…	59.94	1	right	639461052	07-27-2017	10:58:58	08:58:58	female	28	{LEFTARROW}	53							0	315062	314523	{DOWNARROW}	539	313402	313122	780	left4,8	15	1	7	mask15	0	314506	0	314306	eqm10_NoEyeNmodel1_dir	90	H	gazeCOD	GazeCoDxp	0	400	0	314006	4	313906
GazeCoD_1Model_male	23	2	23	<?xml version="1.0"?>\n<Clock xmlns:dt="urn:schemas-microsoft-com:datatypes"><Description dt:dt="string">E-Prime Primary Realtime Clock</Description><StartTime><Timestamp dt:dt="int">0</Timestamp><DateUtc dt:dt="string">2017-07-27T08:58:58Z</DateUtc></StartTime><FrequencyChanges><FrequencyChange><Frequency dt:dt="r8">3328129</Frequency><Timestamp dt:dt="r8">638808743</Timestamp><Current dt:dt="r8…	59.94	1	right	639461052	07-27-2017	10:58:58	08:58:58	female	29	{LEFTARROW}	55							0	317094	316675	{LEFTARROW}	419	315553	315074	979	left6,4	16	1	8	mask16	0	316658	0	316458	eqm10_NoEyeNmodel1_dir	90	H	gazeCOD	GazeCoDxp	1	400	0	316158	5	316058
GazeCoD_1Model_male	23	2	23	<?xml version="1.0"?>\n<Clock xmlns:dt="urn:schemas-microsoft-com:datatypes"><Description dt:dt="string">E-Prime Primary Realtime Clock</Description><StartTime><Timestamp dt:dt="int">0</Timestamp><DateUtc dt:dt="string">2017-07-27T08:58:58Z</DateUtc></StartTime><FrequencyChanges><FrequencyChange><Frequency dt:dt="r8">3328129</Frequency><Timestamp dt:dt="r8">638808743</Timestamp><Current dt:dt="r8…	59.94	1	right	639461052	07-27-2017	10:58:58	08:58:58	female	30	{RIGHTARROW}	44							0	318798	318627	{DOWNARROW}	171	317507	317109	898	right3,2	30	1	9	mask30	0	318610	0	318410	eqm10_NoEyeNmodel1_dir	90	HV	gazeCOD	GazeCoDxp	0	400	0	318110	3	318010
GazeCoD_1Model_male	23	2	23	<?xml version="1.0"?>\n<Clock xmlns:dt="urn:schemas-microsoft-com:datatypes"><Description dt:dt="string">E-Prime Primary Realtime Clock</Description><StartTime><Timestamp dt:dt="int">0</Timestamp><DateUtc dt:dt="string">2017-07-27T08:58:58Z</DateUtc></StartTime><FrequencyChanges><FrequencyChange><Frequency dt:dt="r8">3328129</Frequency><Timestamp dt:dt="r8">638808743</Timestamp><Current dt:dt="r8…	59.94	1	right	639461052	07-27-2017	10:58:58	08:58:58	female	31	{LEFTARROW}	51							0	320646	320296	{DOWNARROW}	350	319180	318811	869	left3,2	3	1	10	mask3	0	320279	1	320079	eqm10_NoEyeNmodel1_dir	0	V	gazeCOD	GazeCoDxp	0	400	0	319778	-2	319678
GazeCoD_1Model_male	23	2	23	<?xml version="1.0"?>\n<Clock xmlns:dt="urn:schemas-microsoft-com:datatypes"><Description dt:dt="string">E-Prime Primary Realtime Clock</Description><StartTime><Timestamp dt:dt="int">0</Timestamp><DateUtc dt:dt="string">2017-07-27T08:58:58Z</DateUtc></StartTime><FrequencyChanges><FrequencyChange><Frequency dt:dt="r8">3328129</Frequency><Timestamp dt:dt="r8">638808743</Timestamp><Current dt:dt="r8…	59.94	1	right	639461052	07-27-2017	10:58:58	08:58:58	female	32	{RIGHTARROW}	44							0	323286	322114	{DOWNARROW}	1172	321001	320663	838	right3,2	19	1	11	mask19	0	322097	0	321897	eqm10_NoEyeNmodel1_dir	90	H	gazeCOD	GazeCoDxp	0	400	0	321597	-4	321497
GazeCoD_1Model_male	23	2	23	<?xml version="1.0"?>\n<Clock xmlns:dt="urn:schemas-microsoft-com:datatypes"><Description dt:dt="string">E-Prime Primary Realtime Clock</Description><StartTime><Timestamp dt:dt="int">0</Timestamp><DateUtc dt:dt="string">2017-07-27T08:58:58Z</DateUtc></StartTime><FrequencyChanges><FrequencyChange><Frequency dt:dt="r8">3328129</Frequency><Timestamp dt:dt="r8">638808743</Timestamp><Current dt:dt="r8…	59.94	1	right	639461052	07-27-2017	10:58:58	08:58:58	female	33	{LEFTARROW}	49							0	325494	324850	{DOWNARROW}	644	323723	323299	924	left1,6	13	1	12	mask13	0	324833	0	324633	eqm10_NoEyeNmodel1_dir	90	H	gazeCOD	GazeCoDxp	0	400	0	324333	10	324233
GazeCoD_1Model_male	23	2	23	<?xml version="1.0"?>\n<Clock xmlns:dt="urn:schemas-microsoft-com:datatypes"><Description dt:dt="string">E-Prime Primary Realtime Clock</Description><StartTime><Timestamp dt:dt="int">0</Timestamp><DateUtc dt:dt="string">2017-07-27T08:58:58Z</DateUtc></StartTime><FrequencyChanges><FrequencyChange><Frequency dt:dt="r8">3328129</Frequency><Timestamp dt:dt="r8">638808743</Timestamp><Current dt:dt="r8…	59.94	1	right	639461052	07-27-2017	10:58:58	08:58:58	female	34	{DOWNARROW}	79							0	327974	327002	{DOWNARROW}	972	325889	325517	872	DG0	23	1	13	mask23	0	326985	0	326785	eqm10_NoEyeNmodel1_dir	90	HV	gazeCOD	GazeCoDxp	1	400	0	326485	-4	326385
GazeCoD_1Model_male	23	2	23	<?xml version="1.0"?>\n<Clock xmlns:dt="urn:schemas-microsoft-com:datatypes"><Description dt:dt="string">E-Prime Primary Realtime Clock</Description><StartTime><Timestamp dt:dt="int">0</Timestamp><DateUtc dt:dt="string">2017-07-27T08:58:58Z</DateUtc></StartTime><FrequencyChanges><FrequencyChange><Frequency dt:dt="r8">3328129</Frequency><Timestamp dt:dt="r8">638808743</Timestamp><Current dt:dt="r8…	59.94	1	right	639461052	07-27-2017	10:58:58	08:58:58	female	35	{LEFTARROW}	51							0	329806	329388	{DOWNARROW}	418	328262	327987	775	left3,2	14	1	14	mask14	0	329371	0	329171	eqm10_NoEyeNmodel1_dir	90	H	gazeCOD	GazeCoDxp	0	400	0	328871	9	328771
GazeCoD_1Model_male	23	2	23	<?xml version="1.0"?>\n<Clock xmlns:dt="urn:schemas-microsoft-com:datatypes"><Description dt:dt="string">E-Prime Primary Realtime Clock</Description><StartTime><Timestamp dt:dt="int">0</Timestamp><DateUtc dt:dt="string">2017-07-27T08:58:58Z</DateUtc></StartTime><FrequencyChanges><FrequencyChange><Frequency dt:dt="r8">3328129</Frequency><Timestamp dt:dt="r8">638808743</Timestamp><Current dt:dt="r8…	59.94	1	right	639461052	07-27-2017	10:58:58	08:58:58	female	36	{DOWNARROW}	79							0	332526	331257	{DOWNARROW}	1269	330142	329822	820	DG0	12	1	15	mask12	0	331240	1	331040	eqm10_NoEyeNmodel1_dir	90	H	gazeCOD	GazeCoDxp	1	400	0	330739	-3	330639
GazeCoD_1Model_male	23	2	23	<?xml version="1.0"?>\n<Clock xmlns:dt="urn:schemas-microsoft-com:datatypes"><Description dt:dt="string">E-Prime Primary Realtime Clock</Description><StartTime><Timestamp dt:dt="int">0</Timestamp><DateUtc dt:dt="string">2017-07-27T08:58:58Z</DateUtc></StartTime><FrequencyChanges><FrequencyChange><Frequency dt:dt="r8">3328129</Frequency><Timestamp dt:dt="r8">638808743</Timestamp><Current dt:dt="r8…	59.94	1	right	639461052	07-27-2017	10:58:58	08:58:58	female	37	{RIGHTARROW}	46							0	335430	334009	{LEFTARROW}	1421	332898	332541	857	right1,6	7	1	16	mask7	0	333992	-1	333792	eqm10_NoEyeNmodel1_dir	0	V	gazeCOD	GazeCoDxp	0	400	0	333493	-5	333393
GazeCoD_1Model_male	23	2	23	<?xml version="1.0"?>\n<Clock xmlns:dt="urn:schemas-microsoft-com:datatypes"><Description dt:dt="string">E-Prime Primary Realtime Clock</Description><StartTime><Timestamp dt:dt="int">0</Timestamp><DateUtc dt:dt="string">2017-07-27T08:58:58Z</DateUtc></StartTime><FrequencyChanges><FrequencyChange><Frequency dt:dt="r8">3328129</Frequency><Timestamp dt:dt="r8">638808743</Timestamp><Current dt:dt="r8…	59.94	1	right	639461052	07-27-2017	10:58:58	08:58:58	female	38	{RIGHTARROW}	40							0	337438	336929	{RIGHTARROW}	509	335806	335444	862	right6,4	10	1	17	mask10	0	336912	0	336712	eqm10_NoEyeNmodel1_dir	0	V	gazeCOD	GazeCoDxp	1	400	0	336412	6	336312
GazeCoD_1Model_male	23	2	23	<?xml version="1.0"?>\n<Clock xmlns:dt="urn:schemas-microsoft-com:datatypes"><Description dt:dt="string">E-Prime Primary Realtime Clock</Description><StartTime><Timestamp dt:dt="int">0</Timestamp><DateUtc dt:dt="string">2017-07-27T08:58:58Z</DateUtc></StartTime><FrequencyChanges><FrequencyChange><Frequency dt:dt="r8">3328129</Frequency><Timestamp dt:dt="r8">638808743</Timestamp><Current dt:dt="r8…	59.94	1	right	639461052	07-27-2017	10:58:58	08:58:58	female	39	{RIGHTARROW}	40							0	339406	339031	{DOWNARROW}	375	337915	337463	952	right6,4	21	1	18	mask21	0	339014	0	338814	eqm10_NoEyeNmodel1_dir	90	H	gazeCOD	GazeCoDxp	0	400	0	338514	-1	338414
GazeCoD_1Model_male	23	2	23	<?xml version="1.0"?>\n<Clock xmlns:dt="urn:schemas-microsoft-com:datatypes"><Description dt:dt="string">E-Prime Primary Realtime Clock</Description><StartTime><Timestamp dt:dt="int">0</Timestamp><DateUtc dt:dt="string">2017-07-27T08:58:58Z</DateUtc></StartTime><FrequencyChanges><FrequencyChange><Frequency dt:dt="r8">3328129</Frequency><Timestamp dt:dt="r8">638808743</Timestamp><Current dt:dt="r8…	59.94	1	right	639461052	07-27-2017	10:58:58	08:58:58	female	40	{LEFTARROW}	55							0	341310	340816	{LEFTARROW}	494	339697	339431	766	left6,4	27	1	19	mask27	0	340799	0	340599	eqm10_NoEyeNmodel1_dir	90	HV	gazeCOD	GazeCoDxp	1	400	0	340299	2	340199
GazeCoD_1Model_male	23	2	23	<?xml version="1.0"?>\n<Clock xmlns:dt="urn:schemas-microsoft-com:datatypes"><Description dt:dt="string">E-Prime Primary Realtime Clock</Description><StartTime><Timestamp dt:dt="int">0</Timestamp><DateUtc dt:dt="string">2017-07-27T08:58:58Z</DateUtc></StartTime><FrequencyChanges><FrequencyChange><Frequency dt:dt="r8">3328129</Frequency><Timestamp dt:dt="r8">638808743</Timestamp><Current dt:dt="r8…	59.94	1	right	639461052	07-27-2017	10:58:58	08:58:58	female	41	{LEFTARROW}	78							0	343038	342868	{DOWNARROW}	170	341754	341333	921	left8	6	1	20	mask6	0	342851	0	342651	eqm10_NoEyeNmodel1_dir	0	V	gazeCOD	GazeCoDxp	0	400	0	342351	-3	342251
GazeCoD_1Model_male	23	2	23	<?xml version="1.0"?>\n<Clock xmlns:dt="urn:schemas-microsoft-com:datatypes"><Description dt:dt="string">E-Prime Primary Realtime Clock</Description><StartTime><Timestamp dt:dt="int">0</Timestamp><DateUtc dt:dt="string">2017-07-27T08:58:58Z</DateUtc></StartTime><FrequencyChanges><FrequencyChange><Frequency dt:dt="r8">3328129</Frequency><Timestamp dt:dt="r8">638808743</Timestamp><Current dt:dt="r8…	59.94	1	right	639461052	07-27-2017	10:58:58	08:58:58	female	42	{LEFTARROW}	49							0	344950	344603	{DOWNARROW}	347	343478	343052	926	left1,6	24	1	21	mask24	0	344586	0	344386	eqm10_NoEyeNmodel1_dir	90	HV	gazeCOD	GazeCoDxp	0	400	0	344086	8	343986
GazeCoD_1Model_male	23	2	23	<?xml version="1.0"?>\n<Clock xmlns:dt="urn:schemas-microsoft-com:datatypes"><Description dt:dt="string">E-Prime Primary Realtime Clock</Description><StartTime><Timestamp dt:dt="int">0</Timestamp><DateUtc dt:dt="string">2017-07-27T08:58:58Z</DateUtc></StartTime><FrequencyChanges><FrequencyChange><Frequency dt:dt="r8">3328129</Frequency><Timestamp dt:dt="r8">638808743</Timestamp><Current dt:dt="r8…	59.94	1	right	639461052	07-27-2017	10:58:58	08:58:58	female	43	{DOWNARROW}	79							0	347302	346572	{DOWNARROW}	730	345449	344970	979	DG0	1	1	22	mask1	0	346555	0	346355	eqm10_NoEyeNmodel1_dir	0	V	gazeCOD	GazeCoDxp	1	400	0	346055	6	345955
GazeCoD_1Model_male	23	2	23	<?xml version="1.0"?>\n<Clock xmlns:dt="urn:schemas-microsoft-com:datatypes"><Description dt:dt="string">E-Prime Primary Realtime Clock</Description><StartTime><Timestamp dt:dt="int">0</Timestamp><DateUtc dt:dt="string">2017-07-27T08:58:58Z</DateUtc></StartTime><FrequencyChanges><FrequencyChange><Frequency dt:dt="r8">3328129</Frequency><Timestamp dt:dt="r8">638808743</Timestamp><Current dt:dt="r8…	59.94	1	right	639461052	07-27-2017	10:58:58	08:58:58	female	44	{RIGHTARROW}	46							0	349494	348891	{DOWNARROW}	603	347774	347323	951	right1,6	29	1	23	mask29	0	348874	0	348674	eqm10_NoEyeNmodel1_dir	90	HV	gazeCOD	GazeCoDxp	0	400	0	348374	0	348274
GazeCoD_1Model_male	23	2	23	<?xml version="1.0"?>\n<Clock xmlns:dt="urn:schemas-microsoft-com:datatypes"><Description dt:dt="string">E-Prime Primary Realtime Clock</Description><StartTime><Timestamp dt:dt="int">0</Timestamp><DateUtc dt:dt="string">2017-07-27T08:58:58Z</DateUtc></StartTime><FrequencyChanges><FrequencyChange><Frequency dt:dt="r8">3328129</Frequency><Timestamp dt:dt="r8">638808743</Timestamp><Current dt:dt="r8…	59.94	1	right	639461052	07-27-2017	10:58:58	08:58:58	female	45	{LEFTARROW}	78							0	351638	350976	{LEFTARROW}	661	349857	349508	849	left8	17	1	24	mask17	0	350960	1	350760	eqm10_NoEyeNmodel1_dir	90	H	gazeCOD	GazeCoDxp	1	400	0	350459	2	350359
GazeCoD_1Model_male	23	2	23	<?xml version="1.0"?>\n<Clock xmlns:dt="urn:schemas-microsoft-com:datatypes"><Description dt:dt="string">E-Prime Primary Realtime Clock</Description><StartTime><Timestamp dt:dt="int">0</Timestamp><DateUtc dt:dt="string">2017-07-27T08:58:58Z</DateUtc></StartTime><FrequencyChanges><FrequencyChange><Frequency dt:dt="r8">3328129</Frequency><Timestamp dt:dt="r8">638808743</Timestamp><Current dt:dt="r8…	59.94	1	right	639461052	07-27-2017	10:58:58	08:58:58	female	46	{RIGHTARROW}	77							0	353542	353029	{RIGHTARROW}	513	351916	351660	756	right8	11	1	25	mask11	0	353012	1	352812	eqm10_NoEyeNmodel1_dir	0	V	gazeCOD	GazeCoDxp	1	400	0	352511	-5	352411
GazeCoD_1Model_male	23	2	23	<?xml version="1.0"?>\n<Clock xmlns:dt="urn:schemas-microsoft-com:datatypes"><Description dt:dt="string">E-Prime Primary Realtime Clock</Description><StartTime><Timestamp dt:dt="int">0</Timestamp><DateUtc dt:dt="string">2017-07-27T08:58:58Z</DateUtc></StartTime><FrequencyChanges><FrequencyChange><Frequency dt:dt="r8">3328129</Frequency><Timestamp dt:dt="r8">638808743</Timestamp><Current dt:dt="r8…	59.94	1	right	639461052	07-27-2017	10:58:58	08:58:58	female	47	{LEFTARROW}	55							0	356326	355097	{LEFTARROW}	1228	353986	353562	924	left6,4	5	1	26	mask5	0	355080	-1	354880	eqm10_NoEyeNmodel1_dir	0	V	gazeCOD	GazeCoDxp	1	400	0	354581	-5	354481
GazeCoD_1Model_male	23	2	23	<?xml version="1.0"?>\n<Clock xmlns:dt="urn:schemas-microsoft-com:datatypes"><Description dt:dt="string">E-Prime Primary Realtime Clock</Description><StartTime><Timestamp dt:dt="int">0</Timestamp><DateUtc dt:dt="string">2017-07-27T08:58:58Z</DateUtc></StartTime><FrequencyChanges><FrequencyChange><Frequency dt:dt="r8">3328129</Frequency><Timestamp dt:dt="r8">638808743</Timestamp><Current dt:dt="r8…	59.94	1	right	639461052	07-27-2017	10:58:58	08:58:58	female	48	{RIGHTARROW}	42							0	359198	357817	{RIGHTARROW}	1380	356704	356349	855	right4,8	31	1	27	mask31	0	357800	1	357600	eqm10_NoEyeNmodel1_dir	90	HV	gazeCOD	GazeCoDxp	1	400	0	357299	-5	357199
GazeCoD_1Model_male	23	2	23	<?xml version="1.0"?>\n<Clock xmlns:dt="urn:schemas-microsoft-com:datatypes"><Description dt:dt="string">E-Prime Primary Realtime Clock</Description><StartTime><Timestamp dt:dt="int">0</Timestamp><DateUtc dt:dt="string">2017-07-27T08:58:58Z</DateUtc></StartTime><FrequencyChanges><FrequencyChange><Frequency dt:dt="r8">3328129</Frequency><Timestamp dt:dt="r8">638808743</Timestamp><Current dt:dt="r8…	59.94	1	right	639461052	07-27-2017	10:58:58	08:58:58	female	49	{LEFTARROW}	49							0	360846	360636	{DOWNARROW}	209	359519	359218	801	left1,6	2	1	28	mask2	0	360619	0	360419	eqm10_NoEyeNmodel1_dir	0	V	gazeCOD	GazeCoDxp	0	400	0	360119	0	360019
GazeCoD_1Model_male	23	2	23	<?xml version="1.0"?>\n<Clock xmlns:dt="urn:schemas-microsoft-com:datatypes"><Description dt:dt="string">E-Prime Primary Realtime Clock</Description><StartTime><Timestamp dt:dt="int">0</Timestamp><DateUtc dt:dt="string">2017-07-27T08:58:58Z</DateUtc></StartTime><FrequencyChanges><FrequencyChange><Frequency dt:dt="r8">3328129</Frequency><Timestamp dt:dt="r8">638808743</Timestamp><Current dt:dt="r8…	59.94	1	right	639461052	07-27-2017	10:58:58	08:58:58	female	50	{RIGHTARROW}	77							0	362750	362438	{DOWNARROW}	311	361324	360870	954	right8	22	1	29	mask22	0	362421	0	362221	eqm10_NoEyeNmodel1_dir	90	H	gazeCOD	GazeCoDxp	0	400	0	361921	-3	361821
GazeCoD_1Model_male	23	2	23	<?xml version="1.0"?>\n<Clock xmlns:dt="urn:schemas-microsoft-com:datatypes"><Description dt:dt="string">E-Prime Primary Realtime Clock</Description><StartTime><Timestamp dt:dt="int">0</Timestamp><DateUtc dt:dt="string">2017-07-27T08:58:58Z</DateUtc></StartTime><FrequencyChanges><FrequencyChange><Frequency dt:dt="r8">3328129</Frequency><Timestamp dt:dt="r8">638808743</Timestamp><Current dt:dt="r8…	59.94	1	right	639461052	07-27-2017	10:58:58	08:58:58	female	51	{RIGHTARROW}	77							0	364558	364206	{RIGHTARROW}	351	363093	362772	821	right8	33	1	30	mask33	0	364190	1	363990	eqm10_NoEyeNmodel1_dir	90	HV	gazeCOD	GazeCoDxp	1	400	0	363689	-4	363589
GazeCoD_1Model_male	23	2	23	<?xml version="1.0"?>\n<Clock xmlns:dt="urn:schemas-microsoft-com:datatypes"><Description dt:dt="string">E-Prime Primary Realtime Clock</Description><StartTime><Timestamp dt:dt="int">0</Timestamp><DateUtc dt:dt="string">2017-07-27T08:58:58Z</DateUtc></StartTime><FrequencyChanges><FrequencyChange><Frequency dt:dt="r8">3328129</Frequency><Timestamp dt:dt="r8">638808743</Timestamp><Current dt:dt="r8…	59.94	1	right	639461052	07-27-2017	10:58:58	08:58:58	female	52	{RIGHTARROW}	44							0	366470	366125	{RIGHTARROW}	344	365002	364574	928	right3,2	8	1	31	mask8	0	366108	0	365908	eqm10_NoEyeNmodel1_dir	0	V	gazeCOD	GazeCoDxp	1	400	0	365608	6	365508
GazeCoD_1Model_male	23	2	23	<?xml version="1.0"?>\n<Clock xmlns:dt="urn:schemas-microsoft-com:datatypes"><Description dt:dt="string">E-Prime Primary Realtime Clock</Description><StartTime><Timestamp dt:dt="int">0</Timestamp><DateUtc dt:dt="string">2017-07-27T08:58:58Z</DateUtc></StartTime><FrequencyChanges><FrequencyChange><Frequency dt:dt="r8">3328129</Frequency><Timestamp dt:dt="r8">638808743</Timestamp><Current dt:dt="r8…	59.94	1	right	639461052	07-27-2017	10:58:58	08:58:58	female	53	{RIGHTARROW}	42							0	368694	367944	{DOWNARROW}	749	366828	366492	836	right4,8	20	1	32	mask20	0	367927	1	367727	eqm10_NoEyeNmodel1_dir	90	H	gazeCOD	GazeCoDxp	0	400	0	367426	-2	367326
GazeCoD_1Model_male	23	2	23	<?xml version="1.0"?>\n<Clock xmlns:dt="urn:schemas-microsoft-com:datatypes"><Description dt:dt="string">E-Prime Primary Realtime Clock</Description><StartTime><Timestamp dt:dt="int">0</Timestamp><DateUtc dt:dt="string">2017-07-27T08:58:58Z</DateUtc></StartTime><FrequencyChanges><FrequencyChange><Frequency dt:dt="r8">3328129</Frequency><Timestamp dt:dt="r8">638808743</Timestamp><Current dt:dt="r8…	59.94	1	right	639461052	07-27-2017	10:58:58	08:58:58	female	54	{LEFTARROW}	78							0	370406	370179	{LEFTARROW}	226	369056	368711	845	left8	28	1	33	mask28	0	370162	0	369962	eqm10_NoEyeNmodel1_dir	90	HV	gazeCOD	GazeCoDxp	1	400	0	369662	6	369562
GazeCoD_1Model_male	23	2	23	<?xml version="1.0"?>\n<Clock xmlns:dt="urn:schemas-microsoft-com:datatypes"><Description dt:dt="string">E-Prime Primary Realtime Clock</Description><StartTime><Timestamp dt:dt="int">0</Timestamp><DateUtc dt:dt="string">2017-07-27T08:58:58Z</DateUtc></StartTime><FrequencyChanges><FrequencyChange><Frequency dt:dt="r8">3328129</Frequency><Timestamp dt:dt="r8">638808743</Timestamp><Current dt:dt="r8…	59.94	1	right	639461052	07-27-2017	10:58:58	08:58:58	female	55	{RIGHTARROW}	46							0	372038	371797	{DOWNARROW}	240	370679	370429	750	right1,6	7	2	34	mask7	0	371781	1	371581	eqm10_NoEyeNmodel1_dir	0	V	gazeCOD	GazeCoDxp	0	400	0	371280	1	371180
GazeCoD_1Model_male	23	2	23	<?xml version="1.0"?>\n<Clock xmlns:dt="urn:schemas-microsoft-com:datatypes"><Description dt:dt="string">E-Prime Primary Realtime Clock</Description><StartTime><Timestamp dt:dt="int">0</Timestamp><DateUtc dt:dt="string">2017-07-27T08:58:58Z</DateUtc></StartTime><FrequencyChanges><FrequencyChange><Frequency dt:dt="r8">3328129</Frequency><Timestamp dt:dt="r8">638808743</Timestamp><Current dt:dt="r8…	59.94	1	right	639461052	07-27-2017	10:58:58	08:58:58	female	56	{DOWNARROW}	79							0	373862	373616	{DOWNARROW}	245	372498	372048	950	DG0	12	2	35	mask12	0	373599	0	373399	eqm10_NoEyeNmodel1_dir	90	H	gazeCOD	GazeCoDxp	1	400	0	373099	1	372999
GazeCoD_1Model_male	23	2	23	<?xml version="1.0"?>\n<Clock xmlns:dt="urn:schemas-microsoft-com:datatypes"><Description dt:dt="string">E-Prime Primary Realtime Clock</Description><StartTime><Timestamp dt:dt="int">0</Timestamp><DateUtc dt:dt="string">2017-07-27T08:58:58Z</DateUtc></StartTime><FrequencyChanges><FrequencyChange><Frequency dt:dt="r8">3328129</Frequency><Timestamp dt:dt="r8">638808743</Timestamp><Current dt:dt="r8…	59.94	1	right	639461052	07-27-2017	10:58:58	08:58:58	female	57	{LEFTARROW}	55							0	375638	375268	{LEFTARROW}	369	374141	373883	758	left6,4	27	2	36	mask27	0	375251	1	375051	eqm10_NoEyeNmodel1_dir	90	HV	gazeCOD	GazeCoDxp	1	400	0	374750	9	374650
GazeCoD_1Model_male	23	2	23	<?xml version="1.0"?>\n<Clock xmlns:dt="urn:schemas-microsoft-com:datatypes"><Description dt:dt="string">E-Prime Primary Realtime Clock</Description><StartTime><Timestamp dt:dt="int">0</Timestamp><DateUtc dt:dt="string">2017-07-27T08:58:58Z</DateUtc></StartTime><FrequencyChanges><FrequencyChange><Frequency dt:dt="r8">3328129</Frequency><Timestamp dt:dt="r8">638808743</Timestamp><Current dt:dt="r8…	59.94	1	right	639461052	07-27-2017	10:58:58	08:58:58	female	58	{RIGHTARROW}	46							0	377430	377170	{DOWNARROW}	259	376050	375651	899	right1,6	18	2	37	mask18	0	377153	1	376953	eqm10_NoEyeNmodel1_dir	90	H	gazeCOD	GazeCoDxp	0	400	0	376652	2	376552
GazeCoD_1Model_male	23	2	23	<?xml version="1.0"?>\n<Clock xmlns:dt="urn:schemas-microsoft-com:datatypes"><Description dt:dt="string">E-Prime Primary Realtime Clock</Description><StartTime><Timestamp dt:dt="int">0</Timestamp><DateUtc dt:dt="string">2017-07-27T08:58:58Z</DateUtc></StartTime><FrequencyChanges><FrequencyChange><Frequency dt:dt="r8">3328129</Frequency><Timestamp dt:dt="r8">638808743</Timestamp><Current dt:dt="r8…	59.94	1	right	639461052	07-27-2017	10:58:58	08:58:58	female	59	{LEFTARROW}	53							0	379526	379021	{DOWNARROW}	504	377898	377453	945	left4,8	4	2	38	mask4	0	379005	1	378805	eqm10_NoEyeNmodel1_dir	0	V	gazeCOD	GazeCoDxp	0	400	0	378504	6	378404
GazeCoD_1Model_male	23	2	23	<?xml version="1.0"?>\n<Clock xmlns:dt="urn:schemas-microsoft-com:datatypes"><Description dt:dt="string">E-Prime Primary Realtime Clock</Description><StartTime><Timestamp dt:dt="int">0</Timestamp><DateUtc dt:dt="string">2017-07-27T08:58:58Z</DateUtc></StartTime><FrequencyChanges><FrequencyChange><Frequency dt:dt="r8">3328129</Frequency><Timestamp dt:dt="r8">638808743</Timestamp><Current dt:dt="r8…	59.94	1	right	639461052	07-27-2017	10:58:58	08:58:58	female	60	{RIGHTARROW}	40							0	381742	381140	{RIGHTARROW}	601	380018	379539	979	right6,4	32	2	39	mask32	0	381123	0	380923	eqm10_NoEyeNmodel1_dir	90	HV	gazeCOD	GazeCoDxp	1	400	0	380623	5	380523
GazeCoD_1Model_male	23	2	23	<?xml version="1.0"?>\n<Clock xmlns:dt="urn:schemas-microsoft-com:datatypes"><Description dt:dt="string">E-Prime Primary Realtime Clock</Description><StartTime><Timestamp dt:dt="int">0</Timestamp><DateUtc dt:dt="string">2017-07-27T08:58:58Z</DateUtc></StartTime><FrequencyChanges><FrequencyChange><Frequency dt:dt="r8">3328129</Frequency><Timestamp dt:dt="r8">638808743</Timestamp><Current dt:dt="r8…	59.94	1	right	639461052	07-27-2017	10:58:58	08:58:58	female	61	{RIGHTARROW}	44							0	383414	383226	{DOWNARROW}	187	382103	381758	845	right3,2	8	2	40	mask8	0	383209	1	383009	eqm10_NoEyeNmodel1_dir	0	V	gazeCOD	GazeCoDxp	0	400	0	382708	5	382608
GazeCoD_1Model_male	23	2	23	<?xml version="1.0"?>\n<Clock xmlns:dt="urn:schemas-microsoft-com:datatypes"><Description dt:dt="string">E-Prime Primary Realtime Clock</Description><StartTime><Timestamp dt:dt="int">0</Timestamp><DateUtc dt:dt="string">2017-07-27T08:58:58Z</DateUtc></StartTime><FrequencyChanges><FrequencyChange><Frequency dt:dt="r8">3328129</Frequency><Timestamp dt:dt="r8">638808743</Timestamp><Current dt:dt="r8…	59.94	1	right	639461052	07-27-2017	10:58:58	08:58:58	female	62	{RIGHTARROW}	44							0	385246	384927	{DOWNARROW}	318	383800	383426	874	right3,2	30	2	41	mask30	0	384910	0	384710	eqm10_NoEyeNmodel1_dir	90	HV	gazeCOD	GazeCoDxp	0	400	0	384410	10	384310
GazeCoD_1Model_male	23	2	23	<?xml version="1.0"?>\n<Clock xmlns:dt="urn:schemas-microsoft-com:datatypes"><Description dt:dt="string">E-Prime Primary Realtime Clock</Description><StartTime><Timestamp dt:dt="int">0</Timestamp><DateUtc dt:dt="string">2017-07-27T08:58:58Z</DateUtc></StartTime><FrequencyChanges><FrequencyChange><Frequency dt:dt="r8">3328129</Frequency><Timestamp dt:dt="r8">638808743</Timestamp><Current dt:dt="r8…	59.94	1	right	639461052	07-27-2017	10:58:58	08:58:58	female	63	{RIGHTARROW}	42							0	387590	386813	{DOWNARROW}	776	385700	385261	939	right4,8	9	2	42	mask9	0	386796	1	386596	eqm10_NoEyeNmodel1_dir	0	V	gazeCOD	GazeCoDxp	0	400	0	386295	-5	386195
GazeCoD_1Model_male	23	2	23	<?xml version="1.0"?>\n<Clock xmlns:dt="urn:schemas-microsoft-com:datatypes"><Description dt:dt="string">E-Prime Primary Realtime Clock</Description><StartTime><Timestamp dt:dt="int">0</Timestamp><DateUtc dt:dt="string">2017-07-27T08:58:58Z</DateUtc></StartTime><FrequencyChanges><FrequencyChange><Frequency dt:dt="r8">3328129</Frequency><Timestamp dt:dt="r8">638808743</Timestamp><Current dt:dt="r8…	59.94	1	right	639461052	07-27-2017	10:58:58	08:58:58	female	64	{RIGHTARROW}	40							0	389326	388998	{RIGHTARROW}	327	387874	387613	761	right6,4	10	2	43	mask10	0	388981	0	388781	eqm10_NoEyeNmodel1_dir	0	V	gazeCOD	GazeCoDxp	1	400	0	388481	7	388381
GazeCoD_1Model_male	23	2	23	<?xml version="1.0"?>\n<Clock xmlns:dt="urn:schemas-microsoft-com:datatypes"><Description dt:dt="string">E-Prime Primary Realtime Clock</Description><StartTime><Timestamp dt:dt="int">0</Timestamp><DateUtc dt:dt="string">2017-07-27T08:58:58Z</DateUtc></StartTime><FrequencyChanges><FrequencyChange><Frequency dt:dt="r8">3328129</Frequency><Timestamp dt:dt="r8">638808743</Timestamp><Current dt:dt="r8…	59.94	1	right	639461052	07-27-2017	10:58:58	08:58:58	female	65	{LEFTARROW}	51							0	391094	390750	{DOWNARROW}	343	389637	389349	788	left3,2	3	2	44	mask3	0	390733	0	390533	eqm10_NoEyeNmodel1_dir	0	V	gazeCOD	GazeCoDxp	0	400	0	390233	-4	390133
GazeCoD_1Model_male	23	2	23	<?xml version="1.0"?>\n<Clock xmlns:dt="urn:schemas-microsoft-com:datatypes"><Description dt:dt="string">E-Prime Primary Realtime Clock</Description><StartTime><Timestamp dt:dt="int">0</Timestamp><DateUtc dt:dt="string">2017-07-27T08:58:58Z</DateUtc></StartTime><FrequencyChanges><FrequencyChange><Frequency dt:dt="r8">3328129</Frequency><Timestamp dt:dt="r8">638808743</Timestamp><Current dt:dt="r8…	59.94	1	right	639461052	07-27-2017	10:58:58	08:58:58	female	66	{LEFTARROW}	51							0	393110	392735	{DOWNARROW}	374	391608	391117	991	left3,2	25	2	45	mask25	0	392718	0	392518	eqm10_NoEyeNmodel1_dir	90	HV	gazeCOD	GazeCoDxp	0	400	0	392218	10	392118
GazeCoD_1Model_male	23	2	23	<?xml version="1.0"?>\n<Clock xmlns:dt="urn:schemas-microsoft-com:datatypes"><Description dt:dt="string">E-Prime Primary Realtime Clock</Description><StartTime><Timestamp dt:dt="int">0</Timestamp><DateUtc dt:dt="string">2017-07-27T08:58:58Z</DateUtc></StartTime><FrequencyChanges><FrequencyChange><Frequency dt:dt="r8">3328129</Frequency><Timestamp dt:dt="r8">638808743</Timestamp><Current dt:dt="r8…	59.94	1	right	639461052	07-27-2017	10:58:58	08:58:58	female	67	{LEFTARROW}	49							0	394878	394604	{DOWNARROW}	273	393484	393136	848	left1,6	2	2	46	mask2	0	394587	0	394387	eqm10_NoEyeNmodel1_dir	0	V	gazeCOD	GazeCoDxp	0	400	0	394087	3	393987
GazeCoD_1Model_male	23	2	23	<?xml version="1.0"?>\n<Clock xmlns:dt="urn:schemas-microsoft-com:datatypes"><Description dt:dt="string">E-Prime Primary Realtime Clock</Description><StartTime><Timestamp dt:dt="int">0</Timestamp><DateUtc dt:dt="string">2017-07-27T08:58:58Z</DateUtc></StartTime><FrequencyChanges><FrequencyChange><Frequency dt:dt="r8">3328129</Frequency><Timestamp dt:dt="r8">638808743</Timestamp><Current dt:dt="r8…	59.94	1	right	639461052	07-27-2017	10:58:58	08:58:58	female	68	{LEFTARROW}	51							0	397037	396489	{LEFTARROW}	548	395372	394888	984	left3,2	14	2	47	mask14	0	396472	0	396272	eqm10_NoEyeNmodel1_dir	90	H	gazeCOD	GazeCoDxp	1	400	0	395972	0	395872
GazeCoD_1Model_male	23	2	23	<?xml version="1.0"?>\n<Clock xmlns:dt="urn:schemas-microsoft-com:datatypes"><Description dt:dt="string">E-Prime Primary Realtime Clock</Description><StartTime><Timestamp dt:dt="int">0</Timestamp><DateUtc dt:dt="string">2017-07-27T08:58:58Z</DateUtc></StartTime><FrequencyChanges><FrequencyChange><Frequency dt:dt="r8">3328129</Frequency><Timestamp dt:dt="r8">638808743</Timestamp><Current dt:dt="r8…	59.94	1	right	639461052	07-27-2017	10:58:58	08:58:58	female	69	{RIGHTARROW}	40							0	398926	398524	{DOWNARROW}	401	397400	397056	844	right6,4	21	2	48	mask21	0	398508	1	398308	eqm10_NoEyeNmodel1_dir	90	H	gazeCOD	GazeCoDxp	0	400	0	398007	7	397907
GazeCoD_1Model_male	23	2	23	<?xml version="1.0"?>\n<Clock xmlns:dt="urn:schemas-microsoft-com:datatypes"><Description dt:dt="string">E-Prime Primary Realtime Clock</Description><StartTime><Timestamp dt:dt="int">0</Timestamp><DateUtc dt:dt="string">2017-07-27T08:58:58Z</DateUtc></StartTime><FrequencyChanges><FrequencyChange><Frequency dt:dt="r8">3328129</Frequency><Timestamp dt:dt="r8">638808743</Timestamp><Current dt:dt="r8…	59.94	1	right	639461052	07-27-2017	10:58:58	08:58:58	female	70	{LEFTARROW}	53							0	400646	400393	{DOWNARROW}	252	399273	398942	831	left4,8	15	2	49	mask15	0	400376	0	400176	eqm10_NoEyeNmodel1_dir	90	H	gazeCOD	GazeCoDxp	0	400	0	399876	3	399776
GazeCoD_1Model_male	23	2	23	<?xml version="1.0"?>\n<Clock xmlns:dt="urn:schemas-microsoft-com:datatypes"><Description dt:dt="string">E-Prime Primary Realtime Clock</Description><StartTime><Timestamp dt:dt="int">0</Timestamp><DateUtc dt:dt="string">2017-07-27T08:58:58Z</DateUtc></StartTime><FrequencyChanges><FrequencyChange><Frequency dt:dt="r8">3328129</Frequency><Timestamp dt:dt="r8">638808743</Timestamp><Current dt:dt="r8…	59.94	1	right	639461052	07-27-2017	10:58:58	08:58:58	female	71	{RIGHTARROW}	77							0	402222	402078	{RIGHTARROW}	143	400953	400660	793	right8	11	2	50	mask11	0	402061	0	401861	eqm10_NoEyeNmodel1_dir	0	V	gazeCOD	GazeCoDxp	1	400	0	401561	8	401461
GazeCoD_1Model_male	23	2	23	<?xml version="1.0"?>\n<Clock xmlns:dt="urn:schemas-microsoft-com:datatypes"><Description dt:dt="string">E-Prime Primary Realtime Clock</Description><StartTime><Timestamp dt:dt="int">0</Timestamp><DateUtc dt:dt="string">2017-07-27T08:58:58Z</DateUtc></StartTime><FrequencyChanges><FrequencyChange><Frequency dt:dt="r8">3328129</Frequency><Timestamp dt:dt="r8">638808743</Timestamp><Current dt:dt="r8…	59.94	1	right	639461052	07-27-2017	10:58:58	08:58:58	female	72	{RIGHTARROW}	44							0	404077	403830	{DOWNARROW}	247	402717	402245	972	right3,2	19	2	51	mask19	0	403813	1	403613	eqm10_NoEyeNmodel1_dir	90	H	gazeCOD	GazeCoDxp	0	400	0	403312	-5	403212
GazeCoD_1Model_male	23	2	23	<?xml version="1.0"?>\n<Clock xmlns:dt="urn:schemas-microsoft-com:datatypes"><Description dt:dt="string">E-Prime Primary Realtime Clock</Description><StartTime><Timestamp dt:dt="int">0</Timestamp><DateUtc dt:dt="string">2017-07-27T08:58:58Z</DateUtc></StartTime><FrequencyChanges><FrequencyChange><Frequency dt:dt="r8">3328129</Frequency><Timestamp dt:dt="r8">638808743</Timestamp><Current dt:dt="r8…	59.94	1	right	639461052	07-27-2017	10:58:58	08:58:58	female	73	{LEFTARROW}	78							0	405629	405532	{LEFTARROW}	97	404406	404097	809	left8	28	2	52	mask28	0	405515	1	405315	eqm10_NoEyeNmodel1_dir	90	HV	gazeCOD	GazeCoDxp	1	400	0	405014	8	404914
GazeCoD_1Model_male	23	2	23	<?xml version="1.0"?>\n<Clock xmlns:dt="urn:schemas-microsoft-com:datatypes"><Description dt:dt="string">E-Prime Primary Realtime Clock</Description><StartTime><Timestamp dt:dt="int">0</Timestamp><DateUtc dt:dt="string">2017-07-27T08:58:58Z</DateUtc></StartTime><FrequencyChanges><FrequencyChange><Frequency dt:dt="r8">3328129</Frequency><Timestamp dt:dt="r8">638808743</Timestamp><Current dt:dt="r8…	59.94	1	right	639461052	07-27-2017	10:58:58	08:58:58	female	74	{LEFTARROW}	78							0	407301	407083	{LEFTARROW}	218	405971	405648	823	left8	6	2	53	mask6	0	407066	0	406866	eqm10_NoEyeNmodel1_dir	0	V	gazeCOD	GazeCoDxp	1	400	0	406566	-5	406466
GazeCoD_1Model_male	23	2	23	<?xml version="1.0"?>\n<Clock xmlns:dt="urn:schemas-microsoft-com:datatypes"><Description dt:dt="string">E-Prime Primary Realtime Clock</Description><StartTime><Timestamp dt:dt="int">0</Timestamp><DateUtc dt:dt="string">2017-07-27T08:58:58Z</DateUtc></StartTime><FrequencyChanges><FrequencyChange><Frequency dt:dt="r8">3328129</Frequency><Timestamp dt:dt="r8">638808743</Timestamp><Current dt:dt="r8…	59.94	1	right	639461052	07-27-2017	10:58:58	08:58:58	female	75	{DOWNARROW}	79							0	408885	408685	{DOWNARROW}	200	407570	407317	753	DG0	23	2	54	mask23	0	408668	1	408468	eqm10_NoEyeNmodel1_dir	90	HV	gazeCOD	GazeCoDxp	1	400	0	408167	-3	408067
GazeCoD_1Model_male	23	2	23	<?xml version="1.0"?>\n<Clock xmlns:dt="urn:schemas-microsoft-com:datatypes"><Description dt:dt="string">E-Prime Primary Realtime Clock</Description><StartTime><Timestamp dt:dt="int">0</Timestamp><DateUtc dt:dt="string">2017-07-27T08:58:58Z</DateUtc></StartTime><FrequencyChanges><FrequencyChange><Frequency dt:dt="r8">3328129</Frequency><Timestamp dt:dt="r8">638808743</Timestamp><Current dt:dt="r8…	59.94	1	right	639461052	07-27-2017	10:58:58	08:58:58	female	76	{RIGHTARROW}	42							0	410661	410303	{DOWNARROW}	358	409189	408902	787	right4,8	31	2	55	mask31	0	410286	0	410086	eqm10_NoEyeNmodel1_dir	90	HV	gazeCOD	GazeCoDxp	0	400	0	409786	-3	409686
GazeCoD_1Model_male	23	2	23	<?xml version="1.0"?>\n<Clock xmlns:dt="urn:schemas-microsoft-com:datatypes"><Description dt:dt="string">E-Prime Primary Realtime Clock</Description><StartTime><Timestamp dt:dt="int">0</Timestamp><DateUtc dt:dt="string">2017-07-27T08:58:58Z</DateUtc></StartTime><FrequencyChanges><FrequencyChange><Frequency dt:dt="r8">3328129</Frequency><Timestamp dt:dt="r8">638808743</Timestamp><Current dt:dt="r8…	59.94	1	right	639461052	07-27-2017	10:58:58	08:58:58	female	77	{RIGHTARROW}	77							0	442461	441785	{RIGHTARROW}	676	440658	440367	791	right8	22	2	56	mask22	0	441768	1	441568	eqm10_NoEyeNmodel1_dir	90	H	gazeCOD	GazeCoDxp	1	400	0	441267	9	441167
GazeCoD_1Model_male	23	2	23	<?xml version="1.0"?>\n<Clock xmlns:dt="urn:schemas-microsoft-com:datatypes"><Description dt:dt="string">E-Prime Primary Realtime Clock</Description><StartTime><Timestamp dt:dt="int">0</Timestamp><DateUtc dt:dt="string">2017-07-27T08:58:58Z</DateUtc></StartTime><FrequencyChanges><FrequencyChange><Frequency dt:dt="r8">3328129</Frequency><Timestamp dt:dt="r8">638808743</Timestamp><Current dt:dt="r8…	59.94	1	right	639461052	07-27-2017	10:58:58	08:58:58	female	78	{LEFTARROW}	55							0	444085	444004	{DOWNARROW}	81	442880	442485	895	left6,4	16	2	57	mask16	0	443987	1	443787	eqm10_NoEyeNmodel1_dir	90	H	gazeCOD	GazeCoDxp	0	400	0	443486	6	443386
GazeCoD_1Model_male	23	2	23	<?xml version="1.0"?>\n<Clock xmlns:dt="urn:schemas-microsoft-com:datatypes"><Description dt:dt="string">E-Prime Primary Realtime Clock</Description><StartTime><Timestamp dt:dt="int">0</Timestamp><DateUtc dt:dt="string">2017-07-27T08:58:58Z</DateUtc></StartTime><FrequencyChanges><FrequencyChange><Frequency dt:dt="r8">3328129</Frequency><Timestamp dt:dt="r8">638808743</Timestamp><Current dt:dt="r8…	59.94	1	right	639461052	07-27-2017	10:58:58	08:58:58	female	79	{LEFTARROW}	49							0	445837	445705	{DOWNARROW}	132	444588	444104	984	left1,6	13	2	58	mask13	0	445688	0	445488	eqm10_NoEyeNmodel1_dir	90	H	gazeCOD	GazeCoDxp	0	400	0	445188	0	445088
GazeCoD_1Model_male	23	2	23	<?xml version="1.0"?>\n<Clock xmlns:dt="urn:schemas-microsoft-com:datatypes"><Description dt:dt="string">E-Prime Primary Realtime Clock</Description><StartTime><Timestamp dt:dt="int">0</Timestamp><DateUtc dt:dt="string">2017-07-27T08:58:58Z</DateUtc></StartTime><FrequencyChanges><FrequencyChange><Frequency dt:dt="r8">3328129</Frequency><Timestamp dt:dt="r8">638808743</Timestamp><Current dt:dt="r8…	59.94	1	right	639461052	07-27-2017	10:58:58	08:58:58	female	80	{DOWNARROW}	79							0	447725	447457	{DOWNARROW}	268	446338	445856	982	DG0	1	2	59	mask1	0	447440	0	447240	eqm10_NoEyeNmodel1_dir	0	V	gazeCOD	GazeCoDxp	1	400	0	446940	2	446840
GazeCoD_1Model_male	23	2	23	<?xml version="1.0"?>\n<Clock xmlns:dt="urn:schemas-microsoft-com:datatypes"><Description dt:dt="string">E-Prime Primary Realtime Clock</Description><StartTime><Timestamp dt:dt="int">0</Timestamp><DateUtc dt:dt="string">2017-07-27T08:58:58Z</DateUtc></StartTime><FrequencyChanges><FrequencyChange><Frequency dt:dt="r8">3328129</Frequency><Timestamp dt:dt="r8">638808743</Timestamp><Current dt:dt="r8…	59.94	1	right	639461052	07-27-2017	10:58:58	08:58:58	female	81	{RIGHTARROW}	46							0	449493	449209	{DOWNARROW}	284	448084	447741	843	right1,6	29	2	60	mask29	0	449192	0	448992	eqm10_NoEyeNmodel1_dir	90	HV	gazeCOD	GazeCoDxp	0	400	0	448692	8	448592
GazeCoD_1Model_male	23	2	23	<?xml version="1.0"?>\n<Clock xmlns:dt="urn:schemas-microsoft-com:datatypes"><Description dt:dt="string">E-Prime Primary Realtime Clock</Description><StartTime><Timestamp dt:dt="int">0</Timestamp><DateUtc dt:dt="string">2017-07-27T08:58:58Z</DateUtc></StartTime><FrequencyChanges><FrequencyChange><Frequency dt:dt="r8">3328129</Frequency><Timestamp dt:dt="r8">638808743</Timestamp><Current dt:dt="r8…	59.94	1	right	639461052	07-27-2017	10:58:58	08:58:58	female	82	{RIGHTARROW}	77							0	451125	450977	{RIGHTARROW}	148	449865	449509	856	right8	33	2	61	mask33	0	450960	0	450760	eqm10_NoEyeNmodel1_dir	90	HV	gazeCOD	GazeCoDxp	1	400	0	450460	-5	450360
GazeCoD_1Model_male	23	2	23	<?xml version="1.0"?>\n<Clock xmlns:dt="urn:schemas-microsoft-com:datatypes"><Description dt:dt="string">E-Prime Primary Realtime Clock</Description><StartTime><Timestamp dt:dt="int">0</Timestamp><DateUtc dt:dt="string">2017-07-27T08:58:58Z</DateUtc></StartTime><FrequencyChanges><FrequencyChange><Frequency dt:dt="r8">3328129</Frequency><Timestamp dt:dt="r8">638808743</Timestamp><Current dt:dt="r8…	59.94	1	right	639461052	07-27-2017	10:58:58	08:58:58	female	83	{LEFTARROW}	53							0	452685	452512	{LEFTARROW}	173	451396	451144	752	left4,8	26	2	62	mask26	0	452495	0	452295	eqm10_NoEyeNmodel1_dir	90	HV	gazeCOD	GazeCoDxp	1	400	0	451995	-1	451895
GazeCoD_1Model_male	23	2	23	<?xml version="1.0"?>\n<Clock xmlns:dt="urn:schemas-microsoft-com:datatypes"><Description dt:dt="string">E-Prime Primary Realtime Clock</Description><StartTime><Timestamp dt:dt="int">0</Timestamp><DateUtc dt:dt="string">2017-07-27T08:58:58Z</DateUtc></StartTime><FrequencyChanges><FrequencyChange><Frequency dt:dt="r8">3328129</Frequency><Timestamp dt:dt="r8">638808743</Timestamp><Current dt:dt="r8…	59.94	1	right	639461052	07-27-2017	10:58:58	08:58:58	female	84	{LEFTARROW}	78							0	454198	454197	{LEFTARROW}	1	453076	452696	880	left8	17	2	63	mask17	0	454180	0	453980	eqm10_NoEyeNmodel1_dir	90	H	gazeCOD	GazeCoDxp	1	400	0	453680	4	453580
GazeCoD_1Model_male	23	2	23	<?xml version="1.0"?>\n<Clock xmlns:dt="urn:schemas-microsoft-com:datatypes"><Description dt:dt="string">E-Prime Primary Realtime Clock</Description><StartTime><Timestamp dt:dt="int">0</Timestamp><DateUtc dt:dt="string">2017-07-27T08:58:58Z</DateUtc></StartTime><FrequencyChanges><FrequencyChange><Frequency dt:dt="r8">3328129</Frequency><Timestamp dt:dt="r8">638808743</Timestamp><Current dt:dt="r8…	59.94	1	right	639461052	07-27-2017	10:58:58	08:58:58	female	85	{RIGHTARROW}	42							0	455877	455715	{DOWNARROW}	162	454596	454214	882	right4,8	20	2	64	mask20	0	455699	1	455499	eqm10_NoEyeNmodel1_dir	90	H	gazeCOD	GazeCoDxp	0	400	0	455198	2	455098
GazeCoD_1Model_male	23	2	23	<?xml version="1.0"?>\n<Clock xmlns:dt="urn:schemas-microsoft-com:datatypes"><Description dt:dt="string">E-Prime Primary Realtime Clock</Description><StartTime><Timestamp dt:dt="int">0</Timestamp><DateUtc dt:dt="string">2017-07-27T08:58:58Z</DateUtc></StartTime><FrequencyChanges><FrequencyChange><Frequency dt:dt="r8">3328129</Frequency><Timestamp dt:dt="r8">638808743</Timestamp><Current dt:dt="r8…	59.94	1	right	639461052	07-27-2017	10:58:58	08:58:58	female	86	{LEFTARROW}	55							0	457549	457467	{DOWNARROW}	82	456356	455899	957	left6,4	5	2	65	mask5	0	457450	-1	457250	eqm10_NoEyeNmodel1_dir	0	V	gazeCOD	GazeCoDxp	0	400	0	456951	-5	456851
GazeCoD_1Model_male	23	2	23	<?xml version="1.0"?>\n<Clock xmlns:dt="urn:schemas-microsoft-com:datatypes"><Description dt:dt="string">E-Prime Primary Realtime Clock</Description><StartTime><Timestamp dt:dt="int">0</Timestamp><DateUtc dt:dt="string">2017-07-27T08:58:58Z</DateUtc></StartTime><FrequencyChanges><FrequencyChange><Frequency dt:dt="r8">3328129</Frequency><Timestamp dt:dt="r8">638808743</Timestamp><Current dt:dt="r8…	59.94	1	right	639461052	07-27-2017	10:58:58	08:58:58	female	87	{LEFTARROW}	49							0	459165	459052	{DOWNARROW}	113	457933	457567	866	left1,6	24	2	66	mask24	0	459035	0	458835	eqm10_NoEyeNmodel1_dir	90	HV	gazeCOD	GazeCoDxp	0	400	0	458535	2	458435
GazeCoD_1Model_male	23	2	23	<?xml version="1.0"?>\n<Clock xmlns:dt="urn:schemas-microsoft-com:datatypes"><Description dt:dt="string">E-Prime Primary Realtime Clock</Description><StartTime><Timestamp dt:dt="int">0</Timestamp><DateUtc dt:dt="string">2017-07-27T08:58:58Z</DateUtc></StartTime><FrequencyChanges><FrequencyChange><Frequency dt:dt="r8">3328129</Frequency><Timestamp dt:dt="r8">638808743</Timestamp><Current dt:dt="r8…	59.94	1	right	639461052	07-27-2017	10:58:58	08:58:58	female	88	{LEFTARROW}	49							0	460805	460637	{DOWNARROW}	168	459524	459186	838	left1,6	13	3	67	mask13	0	460620	0	460420	eqm10_NoEyeNmodel1_dir	90	H	gazeCOD	GazeCoDxp	0	400	0	460120	-4	460020
GazeCoD_1Model_male	23	2	23	<?xml version="1.0"?>\n<Clock xmlns:dt="urn:schemas-microsoft-com:datatypes"><Description dt:dt="string">E-Prime Primary Realtime Clock</Description><StartTime><Timestamp dt:dt="int">0</Timestamp><DateUtc dt:dt="string">2017-07-27T08:58:58Z</DateUtc></StartTime><FrequencyChanges><FrequencyChange><Frequency dt:dt="r8">3328129</Frequency><Timestamp dt:dt="r8">638808743</Timestamp><Current dt:dt="r8…	59.94	1	right	639461052	07-27-2017	10:58:58	08:58:58	female	89	{LEFTARROW}	53							0	462469	462372	{DOWNARROW}	97	461257	460821	936	left4,8	15	3	68	mask15	0	462355	0	462155	eqm10_NoEyeNmodel1_dir	90	H	gazeCOD	GazeCoDxp	0	400	0	461855	-2	461755
GazeCoD_1Model_male	23	2	23	<?xml version="1.0"?>\n<Clock xmlns:dt="urn:schemas-microsoft-com:datatypes"><Description dt:dt="string">E-Prime Primary Realtime Clock</Description><StartTime><Timestamp dt:dt="int">0</Timestamp><DateUtc dt:dt="string">2017-07-27T08:58:58Z</DateUtc></StartTime><FrequencyChanges><FrequencyChange><Frequency dt:dt="r8">3328129</Frequency><Timestamp dt:dt="r8">638808743</Timestamp><Current dt:dt="r8…	59.94	1	right	639461052	07-27-2017	10:58:58	08:58:58	female	90	{RIGHTARROW}	40							0	464245	464057	{RIGHTARROW}	188	462931	462489	942	right6,4	10	3	69	mask10	0	464040	0	463840	eqm10_NoEyeNmodel1_dir	0	V	gazeCOD	GazeCoDxp	1	400	0	463540	9	463440
GazeCoD_1Model_male	23	2	23	<?xml version="1.0"?>\n<Clock xmlns:dt="urn:schemas-microsoft-com:datatypes"><Description dt:dt="string">E-Prime Primary Realtime Clock</Description><StartTime><Timestamp dt:dt="int">0</Timestamp><DateUtc dt:dt="string">2017-07-27T08:58:58Z</DateUtc></StartTime><FrequencyChanges><FrequencyChange><Frequency dt:dt="r8">3328129</Frequency><Timestamp dt:dt="r8">638808743</Timestamp><Current dt:dt="r8…	59.94	1	right	639461052	07-27-2017	10:58:58	08:58:58	female	91	{RIGHTARROW}	44							0	466229	465859	{RIGHTARROW}	370	464738	464257	981	right3,2	8	3	70	mask8	0	465842	0	465642	eqm10_NoEyeNmodel1_dir	0	V	gazeCOD	GazeCoDxp	1	400	0	465342	4	465242
GazeCoD_1Model_male	23	2	23	<?xml version="1.0"?>\n<Clock xmlns:dt="urn:schemas-microsoft-com:datatypes"><Description dt:dt="string">E-Prime Primary Realtime Clock</Description><StartTime><Timestamp dt:dt="int">0</Timestamp><DateUtc dt:dt="string">2017-07-27T08:58:58Z</DateUtc></StartTime><FrequencyChanges><FrequencyChange><Frequency dt:dt="r8">3328129</Frequency><Timestamp dt:dt="r8">638808743</Timestamp><Current dt:dt="r8…	59.94	1	right	639461052	07-27-2017	10:58:58	08:58:58	female	92	{LEFTARROW}	55							0	467917	467711	{LEFTARROW}	206	466592	466243	849	left6,4	27	3	71	mask27	0	467694	0	467494	eqm10_NoEyeNmodel1_dir	90	HV	gazeCOD	GazeCoDxp	1	400	0	467194	2	467094
GazeCoD_1Model_male	23	2	23	<?xml version="1.0"?>\n<Clock xmlns:dt="urn:schemas-microsoft-com:datatypes"><Description dt:dt="string">E-Prime Primary Realtime Clock</Description><StartTime><Timestamp dt:dt="int">0</Timestamp><DateUtc dt:dt="string">2017-07-27T08:58:58Z</DateUtc></StartTime><FrequencyChanges><FrequencyChange><Frequency dt:dt="r8">3328129</Frequency><Timestamp dt:dt="r8">638808743</Timestamp><Current dt:dt="r8…	59.94	1	right	639461052	07-27-2017	10:58:58	08:58:58	female	93	{LEFTARROW}	78							0	469549	469513	{DOWNARROW}	36	468401	467928	973	left8	6	3	72	mask6	0	469496	0	469296	eqm10_NoEyeNmodel1_dir	0	V	gazeCOD	GazeCoDxp	0	400	0	468996	-5	468896
GazeCoD_1Model_male	23	2	23	<?xml version="1.0"?>\n<Clock xmlns:dt="urn:schemas-microsoft-com:datatypes"><Description dt:dt="string">E-Prime Primary Realtime Clock</Description><StartTime><Timestamp dt:dt="int">0</Timestamp><DateUtc dt:dt="string">2017-07-27T08:58:58Z</DateUtc></StartTime><FrequencyChanges><FrequencyChange><Frequency dt:dt="r8">3328129</Frequency><Timestamp dt:dt="r8">638808743</Timestamp><Current dt:dt="r8…	59.94	1	right	639461052	07-27-2017	10:58:58	08:58:58	female	94	{DOWNARROW}	79							0	471173	471081	{DOWNARROW}	92	469960	469563	897	DG0	12	3	73	mask12	0	471064	0	470864	eqm10_NoEyeNmodel1_dir	90	H	gazeCOD	GazeCoDxp	1	400	0	470564	4	470464
GazeCoD_1Model_male	23	2	23	<?xml version="1.0"?>\n<Clock xmlns:dt="urn:schemas-microsoft-com:datatypes"><Description dt:dt="string">E-Prime Primary Realtime Clock</Description><StartTime><Timestamp dt:dt="int">0</Timestamp><DateUtc dt:dt="string">2017-07-27T08:58:58Z</DateUtc></StartTime><FrequencyChanges><FrequencyChange><Frequency dt:dt="r8">3328129</Frequency><Timestamp dt:dt="r8">638808743</Timestamp><Current dt:dt="r8…	59.94	1	right	639461052	07-27-2017	10:58:58	08:58:58	female	95	{RIGHTARROW}	42							0	472901	472633	{DOWNARROW}	268	471506	471198	808	right4,8	31	3	74	mask31	0	472616	1	472416	eqm10_NoEyeNmodel1_dir	90	HV	gazeCOD	GazeCoDxp	0	400	0	472115	9	472015
GazeCoD_1Model_male	23	2	23	<?xml version="1.0"?>\n<Clock xmlns:dt="urn:schemas-microsoft-com:datatypes"><Description dt:dt="string">E-Prime Primary Realtime Clock</Description><StartTime><Timestamp dt:dt="int">0</Timestamp><DateUtc dt:dt="string">2017-07-27T08:58:58Z</DateUtc></StartTime><FrequencyChanges><FrequencyChange><Frequency dt:dt="r8">3328129</Frequency><Timestamp dt:dt="r8">638808743</Timestamp><Current dt:dt="r8…	59.94	1	right	639461052	07-27-2017	10:58:58	08:58:58	female	96	{LEFTARROW}	51							0	474605	474534	{DOWNARROW}	71	473407	472916	991	left3,2	3	3	75	mask3	0	474518	1	474318	eqm10_NoEyeNmodel1_dir	0	V	gazeCOD	GazeCoDxp	0	400	0	474017	10	473917
GazeCoD_1Model_male	23	2	23	<?xml version="1.0"?>\n<Clock xmlns:dt="urn:schemas-microsoft-com:datatypes"><Description dt:dt="string">E-Prime Primary Realtime Clock</Description><StartTime><Timestamp dt:dt="int">0</Timestamp><DateUtc dt:dt="string">2017-07-27T08:58:58Z</DateUtc></StartTime><FrequencyChanges><FrequencyChange><Frequency dt:dt="r8">3328129</Frequency><Timestamp dt:dt="r8">638808743</Timestamp><Current dt:dt="r8…	59.94	1	right	639461052	07-27-2017	10:58:58	08:58:58	female	97	{RIGHTARROW}	46							0	476117	476036	{DOWNARROW}	81	474923	474618	805	right1,6	7	3	76	mask7	0	476019	0	475819	eqm10_NoEyeNmodel1_dir	0	V	gazeCOD	GazeCoDxp	0	400	0	475519	-4	475419
GazeCoD_1Model_male	23	2	23	<?xml version="1.0"?>\n<Clock xmlns:dt="urn:schemas-microsoft-com:datatypes"><Description dt:dt="string">E-Prime Primary Realtime Clock</Description><StartTime><Timestamp dt:dt="int">0</Timestamp><DateUtc dt:dt="string">2017-07-27T08:58:58Z</DateUtc></StartTime><FrequencyChanges><FrequencyChange><Frequency dt:dt="r8">3328129</Frequency><Timestamp dt:dt="r8">638808743</Timestamp><Current dt:dt="r8…	59.94	1	right	639461052	07-27-2017	10:58:58	08:58:58	female	98	{RIGHTARROW}	77							0	478013	477571	{RIGHTARROW}	442	476459	476136	823	right8	33	3	77	mask33	0	477554	0	477354	eqm10_NoEyeNmodel1_dir	90	HV	gazeCOD	GazeCoDxp	1	400	0	477054	-5	476954
GazeCoD_1Model_male	23	2	23	<?xml version="1.0"?>\n<Clock xmlns:dt="urn:schemas-microsoft-com:datatypes"><Description dt:dt="string">E-Prime Primary Realtime Clock</Description><StartTime><Timestamp dt:dt="int">0</Timestamp><DateUtc dt:dt="string">2017-07-27T08:58:58Z</DateUtc></StartTime><FrequencyChanges><FrequencyChange><Frequency dt:dt="r8">3328129</Frequency><Timestamp dt:dt="r8">638808743</Timestamp><Current dt:dt="r8…	59.94	1	right	639461052	07-27-2017	10:58:58	08:58:58	female	99	{RIGHTARROW}	40							0	479717	479606	{RIGHTARROW}	111	478490	478038	952	right6,4	21	3	78	mask21	0	479589	0	479389	eqm10_NoEyeNmodel1_dir	90	H	gazeCOD	GazeCoDxp	1	400	0	479089	-1	478989
GazeCoD_1Model_male	23	2	23	<?xml version="1.0"?>\n<Clock xmlns:dt="urn:schemas-microsoft-com:datatypes"><Description dt:dt="string">E-Prime Primary Realtime Clock</Description><StartTime><Timestamp dt:dt="int">0</Timestamp><DateUtc dt:dt="string">2017-07-27T08:58:58Z</DateUtc></StartTime><FrequencyChanges><FrequencyChange><Frequency dt:dt="r8">3328129</Frequency><Timestamp dt:dt="r8">638808743</Timestamp><Current dt:dt="r8…	59.94	1	right	639461052	07-27-2017	10:58:58	08:58:58	female	100	{RIGHTARROW}	42							0	481493	481124	{RIGHTARROW}	369	480007	479740	767	right4,8	9	3	79	mask9	0	481108	1	480908	eqm10_NoEyeNmodel1_dir	0	V	gazeCOD	GazeCoDxp	1	400	0	480607	0	480507
GazeCoD_1Model_male	23	2	23	<?xml version="1.0"?>\n<Clock xmlns:dt="urn:schemas-microsoft-com:datatypes"><Description dt:dt="string">E-Prime Primary Realtime Clock</Description><StartTime><Timestamp dt:dt="int">0</Timestamp><DateUtc dt:dt="string">2017-07-27T08:58:58Z</DateUtc></StartTime><FrequencyChanges><FrequencyChange><Frequency dt:dt="r8">3328129</Frequency><Timestamp dt:dt="r8">638808743</Timestamp><Current dt:dt="r8…	59.94	1	right	639461052	07-27-2017	10:58:58	08:58:58	female	101	{LEFTARROW}	78							0	485909	483093	{LEFTARROW}	2816	481981	481508	973	left8	17	3	80	mask17	0	483076	0	482876	eqm10_NoEyeNmodel1_dir	90	H	gazeCOD	GazeCoDxp	0	400	0	482576	-5	482476
GazeCoD_1Model_male	23	2	23	<?xml version="1.0"?>\n<Clock xmlns:dt="urn:schemas-microsoft-com:datatypes"><Description dt:dt="string">E-Prime Primary Realtime Clock</Description><StartTime><Timestamp dt:dt="int">0</Timestamp><DateUtc dt:dt="string">2017-07-27T08:58:58Z</DateUtc></StartTime><FrequencyChanges><FrequencyChange><Frequency dt:dt="r8">3328129</Frequency><Timestamp dt:dt="r8">638808743</Timestamp><Current dt:dt="r8…	59.94	1	right	639461052	07-27-2017	10:58:58	08:58:58	female	102	{LEFTARROW}	49							0	487477	487364	{DOWNARROW}	113	486237	485929	808	left1,6	24	3	81	mask24	0	487347	0	487147	eqm10_NoEyeNmodel1_dir	90	HV	gazeCOD	GazeCoDxp	0	400	0	486847	10	486747
GazeCoD_1Model_male	23	2	23	<?xml version="1.0"?>\n<Clock xmlns:dt="urn:schemas-microsoft-com:datatypes"><Description dt:dt="string">E-Prime Primary Realtime Clock</Description><StartTime><Timestamp dt:dt="int">0</Timestamp><DateUtc dt:dt="string">2017-07-27T08:58:58Z</DateUtc></StartTime><FrequencyChanges><FrequencyChange><Frequency dt:dt="r8">3328129</Frequency><Timestamp dt:dt="r8">638808743</Timestamp><Current dt:dt="r8…	59.94	1	right	639461052	07-27-2017	10:58:58	08:58:58	female	103	{LEFTARROW}	78							0	489037	488982	{LEFTARROW}	55	487863	487498	865	left8	28	3	82	mask28	0	488965	0	488765	eqm10_NoEyeNmodel1_dir	90	HV	gazeCOD	GazeCoDxp	1	400	0	488465	2	488365
GazeCoD_1Model_male	23	2	23	<?xml version="1.0"?>\n<Clock xmlns:dt="urn:schemas-microsoft-com:datatypes"><Description dt:dt="string">E-Prime Primary Realtime Clock</Description><StartTime><Timestamp dt:dt="int">0</Timestamp><DateUtc dt:dt="string">2017-07-27T08:58:58Z</DateUtc></StartTime><FrequencyChanges><FrequencyChange><Frequency dt:dt="r8">3328129</Frequency><Timestamp dt:dt="r8">638808743</Timestamp><Current dt:dt="r8…	59.94	1	right	639461052	07-27-2017	10:58:58	08:58:58	female	104	{DOWNARROW}	79							0	490597	490467	{DOWNARROW}	130	489347	489049	798	DG0	23	3	83	mask23	0	490450	0	490250	eqm10_NoEyeNmodel1_dir	90	HV	gazeCOD	GazeCoDxp	1	400	0	489950	3	489850
GazeCoD_1Model_male	23	2	23	<?xml version="1.0"?>\n<Clock xmlns:dt="urn:schemas-microsoft-com:datatypes"><Description dt:dt="string">E-Prime Primary Realtime Clock</Description><StartTime><Timestamp dt:dt="int">0</Timestamp><DateUtc dt:dt="string">2017-07-27T08:58:58Z</DateUtc></StartTime><FrequencyChanges><FrequencyChange><Frequency dt:dt="r8">3328129</Frequency><Timestamp dt:dt="r8">638808743</Timestamp><Current dt:dt="r8…	59.94	1	right	639461052	07-27-2017	10:58:58	08:58:58	female	105	{LEFTARROW}	49							0	494077	492119	{DOWNARROW}	1958	491001	490617	884	left1,6	2	3	84	mask2	0	492102	0	491902	eqm10_NoEyeNmodel1_dir	0	V	gazeCOD	GazeCoDxp	0	400	0	491602	1	491502
GazeCoD_1Model_male	23	2	23	<?xml version="1.0"?>\n<Clock xmlns:dt="urn:schemas-microsoft-com:datatypes"><Description dt:dt="string">E-Prime Primary Realtime Clock</Description><StartTime><Timestamp dt:dt="int">0</Timestamp><DateUtc dt:dt="string">2017-07-27T08:58:58Z</DateUtc></StartTime><FrequencyChanges><FrequencyChange><Frequency dt:dt="r8">3328129</Frequency><Timestamp dt:dt="r8">638808743</Timestamp><Current dt:dt="r8…	59.94	1	right	639461052	07-27-2017	10:58:58	08:58:58	female	106	{LEFTARROW}	51							0	495629	495556	{DOWNARROW}	73	494439	494088	851	left3,2	14	3	85	mask14	0	495539	1	495339	eqm10_NoEyeNmodel1_dir	90	H	gazeCOD	GazeCoDxp	0	400	0	495038	-1	494938
GazeCoD_1Model_male	23	2	23	<?xml version="1.0"?>\n<Clock xmlns:dt="urn:schemas-microsoft-com:datatypes"><Description dt:dt="string">E-Prime Primary Realtime Clock</Description><StartTime><Timestamp dt:dt="int">0</Timestamp><DateUtc dt:dt="string">2017-07-27T08:58:58Z</DateUtc></StartTime><FrequencyChanges><FrequencyChange><Frequency dt:dt="r8">3328129</Frequency><Timestamp dt:dt="r8">638808743</Timestamp><Current dt:dt="r8…	59.94	1	right	639461052	07-27-2017	10:58:58	08:58:58	female	107	{RIGHTARROW}	42							0	497253	497241	{DOWNARROW}	12	496128	495640	988	right4,8	20	3	86	mask20	0	497224	1	497024	eqm10_NoEyeNmodel1_dir	90	H	gazeCOD	GazeCoDxp	0	400	0	496723	-5	496623
GazeCoD_1Model_male	23	2	23	<?xml version="1.0"?>\n<Clock xmlns:dt="urn:schemas-microsoft-com:datatypes"><Description dt:dt="string">E-Prime Primary Realtime Clock</Description><StartTime><Timestamp dt:dt="int">0</Timestamp><DateUtc dt:dt="string">2017-07-27T08:58:58Z</DateUtc></StartTime><FrequencyChanges><FrequencyChange><Frequency dt:dt="r8">3328129</Frequency><Timestamp dt:dt="r8">638808743</Timestamp><Current dt:dt="r8…	59.94	1	right	639461052	07-27-2017	10:58:58	08:58:58	female	108	{RIGHTARROW}	44							0	498933	498792	{RIGHTARROW}	141	497669	497274	895	right3,2	30	3	87	mask30	0	498775	0	498575	eqm10_NoEyeNmodel1_dir	90	HV	gazeCOD	GazeCoDxp	1	400	0	498275	6	498175
GazeCoD_1Model_male	23	2	23	<?xml version="1.0"?>\n<Clock xmlns:dt="urn:schemas-microsoft-com:datatypes"><Description dt:dt="string">E-Prime Primary Realtime Clock</Description><StartTime><Timestamp dt:dt="int">0</Timestamp><DateUtc dt:dt="string">2017-07-27T08:58:58Z</DateUtc></StartTime><FrequencyChanges><FrequencyChange><Frequency dt:dt="r8">3328129</Frequency><Timestamp dt:dt="r8">638808743</Timestamp><Current dt:dt="r8…	59.94	1	right	639461052	07-27-2017	10:58:58	08:58:58	female	109	{RIGHTARROW}	46							0	500509	500344	{RIGHTARROW}	165	499221	498959	762	right1,6	29	3	88	mask29	0	500327	0	500127	eqm10_NoEyeNmodel1_dir	90	HV	gazeCOD	GazeCoDxp	1	400	0	499827	6	499727
GazeCoD_1Model_male	23	2	23	<?xml version="1.0"?>\n<Clock xmlns:dt="urn:schemas-microsoft-com:datatypes"><Description dt:dt="string">E-Prime Primary Realtime Clock</Description><StartTime><Timestamp dt:dt="int">0</Timestamp><DateUtc dt:dt="string">2017-07-27T08:58:58Z</DateUtc></StartTime><FrequencyChanges><FrequencyChange><Frequency dt:dt="r8">3328129</Frequency><Timestamp dt:dt="r8">638808743</Timestamp><Current dt:dt="r8…	59.94	1	right	639461052	07-27-2017	10:58:58	08:58:58	female	110	{RIGHTARROW}	77							0	502125	501929	{RIGHTARROW}	196	500810	500527	783	right8	11	3	89	mask11	0	501912	1	501712	eqm10_NoEyeNmodel1_dir	0	V	gazeCOD	GazeCoDxp	1	400	0	501411	1	501311
GazeCoD_1Model_male	23	2	23	<?xml version="1.0"?>\n<Clock xmlns:dt="urn:schemas-microsoft-com:datatypes"><Description dt:dt="string">E-Prime Primary Realtime Clock</Description><StartTime><Timestamp dt:dt="int">0</Timestamp><DateUtc dt:dt="string">2017-07-27T08:58:58Z</DateUtc></StartTime><FrequencyChanges><FrequencyChange><Frequency dt:dt="r8">3328129</Frequency><Timestamp dt:dt="r8">638808743</Timestamp><Current dt:dt="r8…	59.94	1	right	639461052	07-27-2017	10:58:58	08:58:58	female	111	{LEFTARROW}	51							0	503749	503630	{LEFTARROW}	119	502519	502146	873	left3,2	25	3	90	mask25	0	503614	0	503414	eqm10_NoEyeNmodel1_dir	90	HV	gazeCOD	GazeCoDxp	1	400	0	503114	-5	503014
GazeCoD_1Model_male	23	2	23	<?xml version="1.0"?>\n<Clock xmlns:dt="urn:schemas-microsoft-com:datatypes"><Description dt:dt="string">E-Prime Primary Realtime Clock</Description><StartTime><Timestamp dt:dt="int">0</Timestamp><DateUtc dt:dt="string">2017-07-27T08:58:58Z</DateUtc></StartTime><FrequencyChanges><FrequencyChange><Frequency dt:dt="r8">3328129</Frequency><Timestamp dt:dt="r8">638808743</Timestamp><Current dt:dt="r8…	59.94	1	right	639461052	07-27-2017	10:58:58	08:58:58	female	112	{LEFTARROW}	55							0	505237	505165	{DOWNARROW}	72	504042	503764	778	left6,4	5	3	91	mask5	0	505148	0	504948	eqm10_NoEyeNmodel1_dir	0	V	gazeCOD	GazeCoDxp	0	400	0	504648	6	504548
GazeCoD_1Model_male	23	2	23	<?xml version="1.0"?>\n<Clock xmlns:dt="urn:schemas-microsoft-com:datatypes"><Description dt:dt="string">E-Prime Primary Realtime Clock</Description><StartTime><Timestamp dt:dt="int">0</Timestamp><DateUtc dt:dt="string">2017-07-27T08:58:58Z</DateUtc></StartTime><FrequencyChanges><FrequencyChange><Frequency dt:dt="r8">3328129</Frequency><Timestamp dt:dt="r8">638808743</Timestamp><Current dt:dt="r8…	59.94	1	right	639461052	07-27-2017	10:58:58	08:58:58	female	113	{RIGHTARROW}	77							0	506709	506633	{RIGHTARROW}	76	505515	505249	766	right8	22	3	92	mask22	0	506617	1	506417	eqm10_NoEyeNmodel1_dir	90	H	gazeCOD	GazeCoDxp	1	400	0	506116	1	506016
GazeCoD_1Model_male	23	2	23	<?xml version="1.0"?>\n<Clock xmlns:dt="urn:schemas-microsoft-com:datatypes"><Description dt:dt="string">E-Prime Primary Realtime Clock</Description><StartTime><Timestamp dt:dt="int">0</Timestamp><DateUtc dt:dt="string">2017-07-27T08:58:58Z</DateUtc></StartTime><FrequencyChanges><FrequencyChange><Frequency dt:dt="r8">3328129</Frequency><Timestamp dt:dt="r8">638808743</Timestamp><Current dt:dt="r8…	59.94	1	right	639461052	07-27-2017	10:58:58	08:58:58	female	114	{LEFTARROW}	53							0	508285	508252	{DOWNARROW}	33	507133	506734	899	left4,8	4	3	93	mask4	0	508235	1	508035	eqm10_NoEyeNmodel1_dir	0	V	gazeCOD	GazeCoDxp	0	400	0	507734	1	507634
GazeCoD_1Model_male	23	2	23	<?xml version="1.0"?>\n<Clock xmlns:dt="urn:schemas-microsoft-com:datatypes"><Description dt:dt="string">E-Prime Primary Realtime Clock</Description><StartTime><Timestamp dt:dt="int">0</Timestamp><DateUtc dt:dt="string">2017-07-27T08:58:58Z</DateUtc></StartTime><FrequencyChanges><FrequencyChange><Frequency dt:dt="r8">3328129</Frequency><Timestamp dt:dt="r8">638808743</Timestamp><Current dt:dt="r8…	59.94	1	right	639461052	07-27-2017	10:58:58	08:58:58	female	115	{RIGHTARROW}	46							0	509725	509703	{DOWNARROW}	22	508586	508302	784	right1,6	18	3	94	mask18	0	509686	0	509486	eqm10_NoEyeNmodel1_dir	90	H	gazeCOD	GazeCoDxp	0	400	0	509186	0	509086
GazeCoD_1Model_male	23	2	23	<?xml version="1.0"?>\n<Clock xmlns:dt="urn:schemas-microsoft-com:datatypes"><Description dt:dt="string">E-Prime Primary Realtime Clock</Description><StartTime><Timestamp dt:dt="int">0</Timestamp><DateUtc dt:dt="string">2017-07-27T08:58:58Z</DateUtc></StartTime><FrequencyChanges><FrequencyChange><Frequency dt:dt="r8">3328129</Frequency><Timestamp dt:dt="r8">638808743</Timestamp><Current dt:dt="r8…	59.94	1	right	639461052	07-27-2017	10:58:58	08:58:58	female	116	{RIGHTARROW}	44							0	512149	511155	{DOWNARROW}	994	510031	509737	794	right3,2	19	3	95	mask19	0	511138	1	510938	eqm10_NoEyeNmodel1_dir	90	H	gazeCOD	GazeCoDxp	0	400	0	510637	6	510537
GazeCoD_1Model_male	23	2	23	<?xml version="1.0"?>\n<Clock xmlns:dt="urn:schemas-microsoft-com:datatypes"><Description dt:dt="string">E-Prime Primary Realtime Clock</Description><StartTime><Timestamp dt:dt="int">0</Timestamp><DateUtc dt:dt="string">2017-07-27T08:58:58Z</DateUtc></StartTime><FrequencyChanges><FrequencyChange><Frequency dt:dt="r8">3328129</Frequency><Timestamp dt:dt="r8">638808743</Timestamp><Current dt:dt="r8…	59.94	1	right	639461052	07-27-2017	10:58:58	08:58:58	female	117	{LEFTARROW}	53							0	513837	513607	{DOWNARROW}	230	512487	512172	815	left4,8	26	3	96	mask26	0	513590	0	513390	eqm10_NoEyeNmodel1_dir	90	HV	gazeCOD	GazeCoDxp	0	400	0	513090	3	512990
GazeCoD_1Model_male	23	2	23	<?xml version="1.0"?>\n<Clock xmlns:dt="urn:schemas-microsoft-com:datatypes"><Description dt:dt="string">E-Prime Primary Realtime Clock</Description><StartTime><Timestamp dt:dt="int">0</Timestamp><DateUtc dt:dt="string">2017-07-27T08:58:58Z</DateUtc></StartTime><FrequencyChanges><FrequencyChange><Frequency dt:dt="r8">3328129</Frequency><Timestamp dt:dt="r8">638808743</Timestamp><Current dt:dt="r8…	59.94	1	right	639461052	07-27-2017	10:58:58	08:58:58	female	118	{LEFTARROW}	55							0	515541	515409	{LEFTARROW}	132	514290	513857	933	left6,4	16	3	97	mask16	0	515392	0	515192	eqm10_NoEyeNmodel1_dir	90	H	gazeCOD	GazeCoDxp	1	400	0	514892	2	514792
GazeCoD_1Model_male	23	2	23	<?xml version="1.0"?>\n<Clock xmlns:dt="urn:schemas-microsoft-com:datatypes"><Description dt:dt="string">E-Prime Primary Realtime Clock</Description><StartTime><Timestamp dt:dt="int">0</Timestamp><DateUtc dt:dt="string">2017-07-27T08:58:58Z</DateUtc></StartTime><FrequencyChanges><FrequencyChange><Frequency dt:dt="r8">3328129</Frequency><Timestamp dt:dt="r8">638808743</Timestamp><Current dt:dt="r8…	59.94	1	right	639461052	07-27-2017	10:58:58	08:58:58	female	119	{RIGHTARROW}	40							0	517149	517027	{RIGHTARROW}	122	515900	515559	841	right6,4	32	3	98	mask32	0	517010	0	516810	eqm10_NoEyeNmodel1_dir	90	HV	gazeCOD	GazeCoDxp	1	400	0	516510	10	516410
GazeCoD_1Model_male	23	2	23	<?xml version="1.0"?>\n<Clock xmlns:dt="urn:schemas-microsoft-com:datatypes"><Description dt:dt="string">E-Prime Primary Realtime Clock</Description><StartTime><Timestamp dt:dt="int">0</Timestamp><DateUtc dt:dt="string">2017-07-27T08:58:58Z</DateUtc></StartTime><FrequencyChanges><FrequencyChange><Frequency dt:dt="r8">3328129</Frequency><Timestamp dt:dt="r8">638808743</Timestamp><Current dt:dt="r8…	59.94	1	right	639461052	07-27-2017	10:58:58	08:58:58	female	120	{DOWNARROW}	79							0	519477	518596	{DOWNARROW}	881	517470	517161	809	DG0	1	3	99	mask1	0	518579	1	518379	eqm10_NoEyeNmodel1_dir	0	V	gazeCOD	GazeCoDxp	1	400	0	518078	8	517978
GazeCoD_1Model_male	23	2	23	<?xml version="1.0"?>\n<Clock xmlns:dt="urn:schemas-microsoft-com:datatypes"><Description dt:dt="string">E-Prime Primary Realtime Clock</Description><StartTime><Timestamp dt:dt="int">0</Timestamp><DateUtc dt:dt="string">2017-07-27T08:58:58Z</DateUtc></StartTime><FrequencyChanges><FrequencyChange><Frequency dt:dt="r8">3328129</Frequency><Timestamp dt:dt="r8">638808743</Timestamp><Current dt:dt="r8…	59.94	1	right	639461052	07-27-2017	10:58:58	08:58:58	female	121	{DOWNARROW}	79							0	521173	520998	{DOWNARROW}	175	519871	519496	875	DG0	12	4	100	mask12	0	520981	0	520781	eqm10_NoEyeNmodel1_dir	90	H	gazeCOD	GazeCoDxp	1	400	0	520481	10	520381
GazeCoD_1Model_male	23	2	23	<?xml version="1.0"?>\n<Clock xmlns:dt="urn:schemas-microsoft-com:datatypes"><Description dt:dt="string">E-Prime Primary Realtime Clock</Description><StartTime><Timestamp dt:dt="int">0</Timestamp><DateUtc dt:dt="string">2017-07-27T08:58:58Z</DateUtc></StartTime><FrequencyChanges><FrequencyChange><Frequency dt:dt="r8">3328129</Frequency><Timestamp dt:dt="r8">638808743</Timestamp><Current dt:dt="r8…	59.94	1	right	639461052	07-27-2017	10:58:58	08:58:58	female	122	{DOWNARROW}	79							0	522741	522666	{DOWNARROW}	75	521553	521198	855	DG0	1	4	101	mask1	0	522649	0	522449	eqm10_NoEyeNmodel1_dir	0	V	gazeCOD	GazeCoDxp	1	400	0	522149	-4	522049
GazeCoD_1Model_male	23	2	23	<?xml version="1.0"?>\n<Clock xmlns:dt="urn:schemas-microsoft-com:datatypes"><Description dt:dt="string">E-Prime Primary Realtime Clock</Description><StartTime><Timestamp dt:dt="int">0</Timestamp><DateUtc dt:dt="string">2017-07-27T08:58:58Z</DateUtc></StartTime><FrequencyChanges><FrequencyChange><Frequency dt:dt="r8">3328129</Frequency><Timestamp dt:dt="r8">638808743</Timestamp><Current dt:dt="r8…	59.94	1	right	639461052	07-27-2017	10:58:58	08:58:58	female	123	{RIGHTARROW}	40							0	524629	524351	{RIGHTARROW}	278	523227	522766	961	right6,4	21	4	102	mask21	0	524334	0	524134	eqm10_NoEyeNmodel1_dir	90	H	gazeCOD	GazeCoDxp	1	400	0	523834	7	523734
GazeCoD_1Model_male	23	2	23	<?xml version="1.0"?>\n<Clock xmlns:dt="urn:schemas-microsoft-com:datatypes"><Description dt:dt="string">E-Prime Primary Realtime Clock</Description><StartTime><Timestamp dt:dt="int">0</Timestamp><DateUtc dt:dt="string">2017-07-27T08:58:58Z</DateUtc></StartTime><FrequencyChanges><FrequencyChange><Frequency dt:dt="r8">3328129</Frequency><Timestamp dt:dt="r8">638808743</Timestamp><Current dt:dt="r8…	59.94	1	right	639461052	07-27-2017	10:58:58	08:58:58	female	124	{LEFTARROW}	49							0	526189	526053	{DOWNARROW}	136	524940	524652	788	left1,6	24	4	103	mask24	0	526036	0	525836	eqm10_NoEyeNmodel1_dir	90	HV	gazeCOD	GazeCoDxp	0	400	0	525536	-4	525436
GazeCoD_1Model_male	23	2	23	<?xml version="1.0"?>\n<Clock xmlns:dt="urn:schemas-microsoft-com:datatypes"><Description dt:dt="string">E-Prime Primary Realtime Clock</Description><StartTime><Timestamp dt:dt="int">0</Timestamp><DateUtc dt:dt="string">2017-07-27T08:58:58Z</DateUtc></StartTime><FrequencyChanges><FrequencyChange><Frequency dt:dt="r8">3328129</Frequency><Timestamp dt:dt="r8">638808743</Timestamp><Current dt:dt="r8…	59.94	1	right	639461052	07-27-2017	10:58:58	08:58:58	female	125	{LEFTARROW}	55							0	527797	527671	{LEFTARROW}	126	526546	526203	843	left6,4	16	4	104	mask16	0	527654	0	527454	eqm10_NoEyeNmodel1_dir	90	H	gazeCOD	GazeCoDxp	1	400	0	527154	8	527054
GazeCoD_1Model_male	23	2	23	<?xml version="1.0"?>\n<Clock xmlns:dt="urn:schemas-microsoft-com:datatypes"><Description dt:dt="string">E-Prime Primary Realtime Clock</Description><StartTime><Timestamp dt:dt="int">0</Timestamp><DateUtc dt:dt="string">2017-07-27T08:58:58Z</DateUtc></StartTime><FrequencyChanges><FrequencyChange><Frequency dt:dt="r8">3328129</Frequency><Timestamp dt:dt="r8">638808743</Timestamp><Current dt:dt="r8…	59.94	1	right	639461052	07-27-2017	10:58:58	08:58:58	female	126	{RIGHTARROW}	46							0	529381	529340	{DOWNARROW}	41	528219	527822	897	right1,6	18	4	105	mask18	0	529323	1	529123	eqm10_NoEyeNmodel1_dir	90	H	gazeCOD	GazeCoDxp	0	400	0	528822	3	528722
GazeCoD_1Model_male	23	2	23	<?xml version="1.0"?>\n<Clock xmlns:dt="urn:schemas-microsoft-com:datatypes"><Description dt:dt="string">E-Prime Primary Realtime Clock</Description><StartTime><Timestamp dt:dt="int">0</Timestamp><DateUtc dt:dt="string">2017-07-27T08:58:58Z</DateUtc></StartTime><FrequencyChanges><FrequencyChange><Frequency dt:dt="r8">3328129</Frequency><Timestamp dt:dt="r8">638808743</Timestamp><Current dt:dt="r8…	59.94	1	right	639461052	07-27-2017	10:58:58	08:58:58	female	127	{LEFTARROW}	78							0	531069	530941	{LEFTARROW}	128	529820	529406	914	left8	6	4	106	mask6	0	530924	0	530724	eqm10_NoEyeNmodel1_dir	0	V	gazeCOD	GazeCoDxp	1	400	0	530424	4	530324
GazeCoD_1Model_male	23	2	23	<?xml version="1.0"?>\n<Clock xmlns:dt="urn:schemas-microsoft-com:datatypes"><Description dt:dt="string">E-Prime Primary Realtime Clock</Description><StartTime><Timestamp dt:dt="int">0</Timestamp><DateUtc dt:dt="string">2017-07-27T08:58:58Z</DateUtc></StartTime><FrequencyChanges><FrequencyChange><Frequency dt:dt="r8">3328129</Frequency><Timestamp dt:dt="r8">638808743</Timestamp><Current dt:dt="r8…	59.94	1	right	639461052	07-27-2017	10:58:58	08:58:58	female	128	{LEFTARROW}	53							0	532829	532643	{LEFTARROW}	186	531523	531091	932	left4,8	26	4	107	mask26	0	532626	0	532426	eqm10_NoEyeNmodel1_dir	90	HV	gazeCOD	GazeCoDxp	1	400	0	532126	3	532026
GazeCoD_1Model_male	23	2	23	<?xml version="1.0"?>\n<Clock xmlns:dt="urn:schemas-microsoft-com:datatypes"><Description dt:dt="string">E-Prime Primary Realtime Clock</Description><StartTime><Timestamp dt:dt="int">0</Timestamp><DateUtc dt:dt="string">2017-07-27T08:58:58Z</DateUtc></StartTime><FrequencyChanges><FrequencyChange><Frequency dt:dt="r8">3328129</Frequency><Timestamp dt:dt="r8">638808743</Timestamp><Current dt:dt="r8…	59.94	1	right	639461052	07-27-2017	10:58:58	08:58:58	female	129	{RIGHTARROW}	77							0	534469	534328	{RIGHTARROW}	141	533205	532843	862	right8	33	4	108	mask33	0	534311	0	534111	eqm10_NoEyeNmodel1_dir	90	HV	gazeCOD	GazeCoDxp	1	400	0	533811	6	533711
GazeCoD_1Model_male	23	2	23	<?xml version="1.0"?>\n<Clock xmlns:dt="urn:schemas-microsoft-com:datatypes"><Description dt:dt="string">E-Prime Primary Realtime Clock</Description><StartTime><Timestamp dt:dt="int">0</Timestamp><DateUtc dt:dt="string">2017-07-27T08:58:58Z</DateUtc></StartTime><FrequencyChanges><FrequencyChange><Frequency dt:dt="r8">3328129</Frequency><Timestamp dt:dt="r8">638808743</Timestamp><Current dt:dt="r8…	59.94	1	right	639461052	07-27-2017	10:58:58	08:58:58	female	130	{LEFTARROW}	51							0	536253	535896	{DOWNARROW}	357	534781	534495	786	left3,2	14	4	109	mask14	0	535879	0	535679	eqm10_NoEyeNmodel1_dir	90	H	gazeCOD	GazeCoDxp	0	400	0	535379	-2	535279
GazeCoD_1Model_male	23	2	23	<?xml version="1.0"?>\n<Clock xmlns:dt="urn:schemas-microsoft-com:datatypes"><Description dt:dt="string">E-Prime Primary Realtime Clock</Description><StartTime><Timestamp dt:dt="int">0</Timestamp><DateUtc dt:dt="string">2017-07-27T08:58:58Z</DateUtc></StartTime><FrequencyChanges><FrequencyChange><Frequency dt:dt="r8">3328129</Frequency><Timestamp dt:dt="r8">638808743</Timestamp><Current dt:dt="r8…	59.94	1	right	639461052	07-27-2017	10:58:58	08:58:58	female	131	{RIGHTARROW}	40							0	537813	537782	{RIGHTARROW}	31	536655	536264	891	right6,4	32	4	110	mask32	0	537765	1	537565	eqm10_NoEyeNmodel1_dir	90	HV	gazeCOD	GazeCoDxp	1	400	0	537264	9	537164
GazeCoD_1Model_male	23	2	23	<?xml version="1.0"?>\n<Clock xmlns:dt="urn:schemas-microsoft-com:datatypes"><Description dt:dt="string">E-Prime Primary Realtime Clock</Description><StartTime><Timestamp dt:dt="int">0</Timestamp><DateUtc dt:dt="string">2017-07-27T08:58:58Z</DateUtc></StartTime><FrequencyChanges><FrequencyChange><Frequency dt:dt="r8">3328129</Frequency><Timestamp dt:dt="r8">638808743</Timestamp><Current dt:dt="r8…	59.94	1	right	639461052	07-27-2017	10:58:58	08:58:58	female	132	{RIGHTARROW}	77							0	553229	553080	{RIGHTARROW}	149	551959	551495	964	right8	11	4	111	mask11	0	553063	0	552863	eqm10_NoEyeNmodel1_dir	0	V	gazeCOD	GazeCoDxp	1	400	0	552563	4	552463
GazeCoD_1Model_male	23	2	23	<?xml version="1.0"?>\n<Clock xmlns:dt="urn:schemas-microsoft-com:datatypes"><Description dt:dt="string">E-Prime Primary Realtime Clock</Description><StartTime><Timestamp dt:dt="int">0</Timestamp><DateUtc dt:dt="string">2017-07-27T08:58:58Z</DateUtc></StartTime><FrequencyChanges><FrequencyChange><Frequency dt:dt="r8">3328129</Frequency><Timestamp dt:dt="r8">638808743</Timestamp><Current dt:dt="r8…	59.94	1	right	639461052	07-27-2017	10:58:58	08:58:58	female	133	{RIGHTARROW}	46							0	554869	554815	{DOWNARROW}	54	553699	553247	952	right1,6	29	4	112	mask29	0	554799	1	554599	eqm10_NoEyeNmodel1_dir	90	HV	gazeCOD	GazeCoDxp	0	400	0	554298	-1	554198
GazeCoD_1Model_male	23	2	23	<?xml version="1.0"?>\n<Clock xmlns:dt="urn:schemas-microsoft-com:datatypes"><Description dt:dt="string">E-Prime Primary Realtime Clock</Description><StartTime><Timestamp dt:dt="int">0</Timestamp><DateUtc dt:dt="string">2017-07-27T08:58:58Z</DateUtc></StartTime><FrequencyChanges><FrequencyChange><Frequency dt:dt="r8">3328129</Frequency><Timestamp dt:dt="r8">638808743</Timestamp><Current dt:dt="r8…	59.94	1	right	639461052	07-27-2017	10:58:58	08:58:58	female	134	{LEFTARROW}	49							0	557301	556284	{DOWNARROW}	1017	555163	554882	781	left1,6	2	4	113	mask2	0	556267	1	556067	eqm10_NoEyeNmodel1_dir	0	V	gazeCOD	GazeCoDxp	0	400	0	555766	3	555666
GazeCoD_1Model_male	23	2	23	<?xml version="1.0"?>\n<Clock xmlns:dt="urn:schemas-microsoft-com:datatypes"><Description dt:dt="string">E-Prime Primary Realtime Clock</Description><StartTime><Timestamp dt:dt="int">0</Timestamp><DateUtc dt:dt="string">2017-07-27T08:58:58Z</DateUtc></StartTime><FrequencyChanges><FrequencyChange><Frequency dt:dt="r8">3328129</Frequency><Timestamp dt:dt="r8">638808743</Timestamp><Current dt:dt="r8…	59.94	1	right	639461052	07-27-2017	10:58:58	08:58:58	female	135	{RIGHTARROW}	42							0	558957	558920	{DOWNARROW}	37	557804	557318	986	right4,8	9	4	114	mask9	0	558903	1	558703	eqm10_NoEyeNmodel1_dir	0	V	gazeCOD	GazeCoDxp	0	400	0	558402	-2	558302
GazeCoD_1Model_male	23	2	23	<?xml version="1.0"?>\n<Clock xmlns:dt="urn:schemas-microsoft-com:datatypes"><Description dt:dt="string">E-Prime Primary Realtime Clock</Description><StartTime><Timestamp dt:dt="int">0</Timestamp><DateUtc dt:dt="string">2017-07-27T08:58:58Z</DateUtc></StartTime><FrequencyChanges><FrequencyChange><Frequency dt:dt="r8">3328129</Frequency><Timestamp dt:dt="r8">638808743</Timestamp><Current dt:dt="r8…	59.94	1	right	639461052	07-27-2017	10:58:58	08:58:58	female	136	{LEFTARROW}	55							0	560733	560555	{DOWNARROW}	178	559433	558970	963	left6,4	5	4	115	mask5	0	560538	1	560338	eqm10_NoEyeNmodel1_dir	0	V	gazeCOD	GazeCoDxp	0	400	0	560037	4	559937
GazeCoD_1Model_male	23	2	23	<?xml version="1.0"?>\n<Clock xmlns:dt="urn:schemas-microsoft-com:datatypes"><Description dt:dt="string">E-Prime Primary Realtime Clock</Description><StartTime><Timestamp dt:dt="int">0</Timestamp><DateUtc dt:dt="string">2017-07-27T08:58:58Z</DateUtc></StartTime><FrequencyChanges><FrequencyChange><Frequency dt:dt="r8">3328129</Frequency><Timestamp dt:dt="r8">638808743</Timestamp><Current dt:dt="r8…	59.94	1	right	639461052	07-27-2017	10:58:58	08:58:58	female	137	{RIGHTARROW}	44							0	562429	562306	{RIGHTARROW}	123	561186	560755	931	right3,2	30	4	116	mask30	0	562289	0	562089	eqm10_NoEyeNmodel1_dir	90	HV	gazeCOD	GazeCoDxp	1	400	0	561789	3	561689
GazeCoD_1Model_male	23	2	23	<?xml version="1.0"?>\n<Clock xmlns:dt="urn:schemas-microsoft-com:datatypes"><Description dt:dt="string">E-Prime Primary Realtime Clock</Description><StartTime><Timestamp dt:dt="int">0</Timestamp><DateUtc dt:dt="string">2017-07-27T08:58:58Z</DateUtc></StartTime><FrequencyChanges><FrequencyChange><Frequency dt:dt="r8">3328129</Frequency><Timestamp dt:dt="r8">638808743</Timestamp><Current dt:dt="r8…	59.94	1	right	639461052	07-27-2017	10:58:58	08:58:58	female	138	{RIGHTARROW}	77							0	565741	564008	{DOWNARROW}	1733	562893	562440	953	right8	22	4	117	mask22	0	563991	0	563791	eqm10_NoEyeNmodel1_dir	90	H	gazeCOD	GazeCoDxp	1	400	0	563491	-2	563391
GazeCoD_1Model_male	23	2	23	<?xml version="1.0"?>\n<Clock xmlns:dt="urn:schemas-microsoft-com:datatypes"><Description dt:dt="string">E-Prime Primary Realtime Clock</Description><StartTime><Timestamp dt:dt="int">0</Timestamp><DateUtc dt:dt="string">2017-07-27T08:58:58Z</DateUtc></StartTime><FrequencyChanges><FrequencyChange><Frequency dt:dt="r8">3328129</Frequency><Timestamp dt:dt="r8">638808743</Timestamp><Current dt:dt="r8…	59.94	1	right	639461052	07-27-2017	10:58:58	08:58:58	female	139	{LEFTARROW}	51							0	567405	567195	{DOWNARROW}	210	566074	565760	814	left3,2	25	4	118	mask25	0	567178	1	566978	eqm10_NoEyeNmodel1_dir	90	HV	gazeCOD	GazeCoDxp	0	400	0	566677	3	566577
GazeCoD_1Model_male	23	2	23	<?xml version="1.0"?>\n<Clock xmlns:dt="urn:schemas-microsoft-com:datatypes"><Description dt:dt="string">E-Prime Primary Realtime Clock</Description><StartTime><Timestamp dt:dt="int">0</Timestamp><DateUtc dt:dt="string">2017-07-27T08:58:58Z</DateUtc></StartTime><FrequencyChanges><FrequencyChange><Frequency dt:dt="r8">3328129</Frequency><Timestamp dt:dt="r8">638808743</Timestamp><Current dt:dt="r8…	59.94	1	right	639461052	07-27-2017	10:58:58	08:58:58	female	140	{LEFTARROW}	53							0	568925	568863	{LEFTARROW}	62	567748	567428	820	left4,8	15	4	119	mask15	0	568846	0	568646	eqm10_NoEyeNmodel1_dir	90	H	gazeCOD	GazeCoDxp	1	400	0	568346	-2	568246
GazeCoD_1Model_male	23	2	23	<?xml version="1.0"?>\n<Clock xmlns:dt="urn:schemas-microsoft-com:datatypes"><Description dt:dt="string">E-Prime Primary Realtime Clock</Description><StartTime><Timestamp dt:dt="int">0</Timestamp><DateUtc dt:dt="string">2017-07-27T08:58:58Z</DateUtc></StartTime><FrequencyChanges><FrequencyChange><Frequency dt:dt="r8">3328129</Frequency><Timestamp dt:dt="r8">638808743</Timestamp><Current dt:dt="r8…	59.94	1	right	639461052	07-27-2017	10:58:58	08:58:58	female	141	{RIGHTARROW}	42							0	570653	570498	{RIGHTARROW}	155	569384	568946	938	right4,8	31	4	120	mask31	0	570481	0	570281	eqm10_NoEyeNmodel1_dir	90	HV	gazeCOD	GazeCoDxp	1	400	0	569981	-3	569881
GazeCoD_1Model_male	23	2	23	<?xml version="1.0"?>\n<Clock xmlns:dt="urn:schemas-microsoft-com:datatypes"><Description dt:dt="string">E-Prime Primary Realtime Clock</Description><StartTime><Timestamp dt:dt="int">0</Timestamp><DateUtc dt:dt="string">2017-07-27T08:58:58Z</DateUtc></StartTime><FrequencyChanges><FrequencyChange><Frequency dt:dt="r8">3328129</Frequency><Timestamp dt:dt="r8">638808743</Timestamp><Current dt:dt="r8…	59.94	1	right	639461052	07-27-2017	10:58:58	08:58:58	female	142	{LEFTARROW}	53							0	572253	572216	{DOWNARROW}	37	571094	570665	929	left4,8	4	4	121	mask4	0	572199	0	571999	eqm10_NoEyeNmodel1_dir	0	V	gazeCOD	GazeCoDxp	0	400	0	571699	5	571599
GazeCoD_1Model_male	23	2	23	<?xml version="1.0"?>\n<Clock xmlns:dt="urn:schemas-microsoft-com:datatypes"><Description dt:dt="string">E-Prime Primary Realtime Clock</Description><StartTime><Timestamp dt:dt="int">0</Timestamp><DateUtc dt:dt="string">2017-07-27T08:58:58Z</DateUtc></StartTime><FrequencyChanges><FrequencyChange><Frequency dt:dt="r8">3328129</Frequency><Timestamp dt:dt="r8">638808743</Timestamp><Current dt:dt="r8…	59.94	1	right	639461052	07-27-2017	10:58:58	08:58:58	female	143	{RIGHTARROW}	42							0	573709	573684	{RIGHTARROW}	25	572559	572266	793	right4,8	20	4	122	mask20	0	573668	1	573468	eqm10_NoEyeNmodel1_dir	90	H	gazeCOD	GazeCoDxp	1	400	0	573167	8	573067
GazeCoD_1Model_male	23	2	23	<?xml version="1.0"?>\n<Clock xmlns:dt="urn:schemas-microsoft-com:datatypes"><Description dt:dt="string">E-Prime Primary Realtime Clock</Description><StartTime><Timestamp dt:dt="int">0</Timestamp><DateUtc dt:dt="string">2017-07-27T08:58:58Z</DateUtc></StartTime><FrequencyChanges><FrequencyChange><Frequency dt:dt="r8">3328129</Frequency><Timestamp dt:dt="r8">638808743</Timestamp><Current dt:dt="r8…	59.94	1	right	639461052	07-27-2017	10:58:58	08:58:58	female	144	{LEFTARROW}	49							0	575317	575203	{DOWNARROW}	114	574083	573735	848	left1,6	13	4	123	mask13	0	575186	1	574986	eqm10_NoEyeNmodel1_dir	90	H	gazeCOD	GazeCoDxp	0	400	0	574685	2	574585
GazeCoD_1Model_male	23	2	23	<?xml version="1.0"?>\n<Clock xmlns:dt="urn:schemas-microsoft-com:datatypes"><Description dt:dt="string">E-Prime Primary Realtime Clock</Description><StartTime><Timestamp dt:dt="int">0</Timestamp><DateUtc dt:dt="string">2017-07-27T08:58:58Z</DateUtc></StartTime><FrequencyChanges><FrequencyChange><Frequency dt:dt="r8">3328129</Frequency><Timestamp dt:dt="r8">638808743</Timestamp><Current dt:dt="r8…	59.94	1	right	639461052	07-27-2017	10:58:58	08:58:58	female	145	{LEFTARROW}	55							0	576773	576754	{LEFTARROW}	19	575630	575336	794	left6,4	27	4	124	mask27	0	576737	0	576537	eqm10_NoEyeNmodel1_dir	90	HV	gazeCOD	GazeCoDxp	1	400	0	576237	7	576137
GazeCoD_1Model_male	23	2	23	<?xml version="1.0"?>\n<Clock xmlns:dt="urn:schemas-microsoft-com:datatypes"><Description dt:dt="string">E-Prime Primary Realtime Clock</Description><StartTime><Timestamp dt:dt="int">0</Timestamp><DateUtc dt:dt="string">2017-07-27T08:58:58Z</DateUtc></StartTime><FrequencyChanges><FrequencyChange><Frequency dt:dt="r8">3328129</Frequency><Timestamp dt:dt="r8">638808743</Timestamp><Current dt:dt="r8…	59.94	1	right	639461052	07-27-2017	10:58:58	08:58:58	female	146	{LEFTARROW}	78							0	579181	578256	{LEFTARROW}	925	577133	576788	845	left8	28	4	125	mask28	0	578239	1	578039	eqm10_NoEyeNmodel1_dir	90	HV	gazeCOD	GazeCoDxp	1	400	0	577738	5	577638
GazeCoD_1Model_male	23	2	23	<?xml version="1.0"?>\n<Clock xmlns:dt="urn:schemas-microsoft-com:datatypes"><Description dt:dt="string">E-Prime Primary Realtime Clock</Description><StartTime><Timestamp dt:dt="int">0</Timestamp><DateUtc dt:dt="string">2017-07-27T08:58:58Z</DateUtc></StartTime><FrequencyChanges><FrequencyChange><Frequency dt:dt="r8">3328129</Frequency><Timestamp dt:dt="r8">638808743</Timestamp><Current dt:dt="r8…	59.94	1	right	639461052	07-27-2017	10:58:58	08:58:58	female	147	{RIGHTARROW}	46							0	581605	580708	{DOWNARROW}	897	579583	579207	876	right1,6	7	4	126	mask7	0	580691	0	580491	eqm10_NoEyeNmodel1_dir	0	V	gazeCOD	GazeCoDxp	0	400	0	580191	8	580091
GazeCoD_1Model_male	23	2	23	<?xml version="1.0"?>\n<Clock xmlns:dt="urn:schemas-microsoft-com:datatypes"><Description dt:dt="string">E-Prime Primary Realtime Clock</Description><StartTime><Timestamp dt:dt="int">0</Timestamp><DateUtc dt:dt="string">2017-07-27T08:58:58Z</DateUtc></StartTime><FrequencyChanges><FrequencyChange><Frequency dt:dt="r8">3328129</Frequency><Timestamp dt:dt="r8">638808743</Timestamp><Current dt:dt="r8…	59.94	1	right	639461052	07-27-2017	10:58:58	08:58:58	female	148	{RIGHTARROW}	40							0	583941	583161	{RIGHTARROW}	780	582039	581626	913	right6,4	10	4	127	mask10	0	583144	1	582944	eqm10_NoEyeNmodel1_dir	0	V	gazeCOD	GazeCoDxp	1	400	0	582643	4	582543
GazeCoD_1Model_male	23	2	23	<?xml version="1.0"?>\n<Clock xmlns:dt="urn:schemas-microsoft-com:datatypes"><Description dt:dt="string">E-Prime Primary Realtime Clock</Description><StartTime><Timestamp dt:dt="int">0</Timestamp><DateUtc dt:dt="string">2017-07-27T08:58:58Z</DateUtc></StartTime><FrequencyChanges><FrequencyChange><Frequency dt:dt="r8">3328129</Frequency><Timestamp dt:dt="r8">638808743</Timestamp><Current dt:dt="r8…	59.94	1	right	639461052	07-27-2017	10:58:58	08:58:58	female	149	{DOWNARROW}	79							0	586309	585496	{DOWNARROW}	813	584379	583961	918	DG0	23	4	128	mask23	0	585479	0	585279	eqm10_NoEyeNmodel1_dir	90	HV	gazeCOD	GazeCoDxp	1	400	0	584979	0	584879
GazeCoD_1Model_male	23	2	23	<?xml version="1.0"?>\n<Clock xmlns:dt="urn:schemas-microsoft-com:datatypes"><Description dt:dt="string">E-Prime Primary Realtime Clock</Description><StartTime><Timestamp dt:dt="int">0</Timestamp><DateUtc dt:dt="string">2017-07-27T08:58:58Z</DateUtc></StartTime><FrequencyChanges><FrequencyChange><Frequency dt:dt="r8">3328129</Frequency><Timestamp dt:dt="r8">638808743</Timestamp><Current dt:dt="r8…	59.94	1	right	639461052	07-27-2017	10:58:58	08:58:58	female	150	{LEFTARROW}	51							0	587805	587732	{DOWNARROW}	73	586612	586331	781	left3,2	3	4	129	mask3	0	587715	0	587515	eqm10_NoEyeNmodel1_dir	0	V	gazeCOD	GazeCoDxp	0	400	0	587215	3	587115
GazeCoD_1Model_male	23	2	23	<?xml version="1.0"?>\n<Clock xmlns:dt="urn:schemas-microsoft-com:datatypes"><Description dt:dt="string">E-Prime Primary Realtime Clock</Description><StartTime><Timestamp dt:dt="int">0</Timestamp><DateUtc dt:dt="string">2017-07-27T08:58:58Z</DateUtc></StartTime><FrequencyChanges><FrequencyChange><Frequency dt:dt="r8">3328129</Frequency><Timestamp dt:dt="r8">638808743</Timestamp><Current dt:dt="r8…	59.94	1	right	639461052	07-27-2017	10:58:58	08:58:58	female	151	{LEFTARROW}	78							0	590213	589367	{LEFTARROW}	846	588241	587832	909	left8	17	4	130	mask17	0	589350	0	589150	eqm10_NoEyeNmodel1_dir	90	H	gazeCOD	GazeCoDxp	1	400	0	588850	9	588750
GazeCoD_1Model_male	23	2	23	<?xml version="1.0"?>\n<Clock xmlns:dt="urn:schemas-microsoft-com:datatypes"><Description dt:dt="string">E-Prime Primary Realtime Clock</Description><StartTime><Timestamp dt:dt="int">0</Timestamp><DateUtc dt:dt="string">2017-07-27T08:58:58Z</DateUtc></StartTime><FrequencyChanges><FrequencyChange><Frequency dt:dt="r8">3328129</Frequency><Timestamp dt:dt="r8">638808743</Timestamp><Current dt:dt="r8…	59.94	1	right	639461052	07-27-2017	10:58:58	08:58:58	female	152	{RIGHTARROW}	44							0	591821	591786	{DOWNARROW}	35	590673	590234	939	right3,2	8	4	131	mask8	0	591769	0	591569	eqm10_NoEyeNmodel1_dir	0	V	gazeCOD	GazeCoDxp	0	400	0	591269	-4	591169
GazeCoD_1Model_male	23	2	23	<?xml version="1.0"?>\n<Clock xmlns:dt="urn:schemas-microsoft-com:datatypes"><Description dt:dt="string">E-Prime Primary Realtime Clock</Description><StartTime><Timestamp dt:dt="int">0</Timestamp><DateUtc dt:dt="string">2017-07-27T08:58:58Z</DateUtc></StartTime><FrequencyChanges><FrequencyChange><Frequency dt:dt="r8">3328129</Frequency><Timestamp dt:dt="r8">638808743</Timestamp><Current dt:dt="r8…	59.94	1	right	639461052	07-27-2017	10:58:58	08:58:58	female	153	{RIGHTARROW}	44							0	593477	593288	{RIGHTARROW}	189	592167	591836	831	right3,2	19	4	132	mask19	0	593271	1	593071	eqm10_NoEyeNmodel1_dir	90	H	gazeCOD	GazeCoDxp	1	400	0	592770	3	592670
GazeCoD_1Model_male	23	2	23	<?xml version="1.0"?>\n<Clock xmlns:dt="urn:schemas-microsoft-com:datatypes"><Description dt:dt="string">E-Prime Primary Realtime Clock</Description><StartTime><Timestamp dt:dt="int">0</Timestamp><DateUtc dt:dt="string">2017-07-27T08:58:58Z</DateUtc></StartTime><FrequencyChanges><FrequencyChange><Frequency dt:dt="r8">3328129</Frequency><Timestamp dt:dt="r8">638808743</Timestamp><Current dt:dt="r8…	59.94	1	right	639461052	07-27-2017	10:58:58	08:58:58	female	154	{LEFTARROW}	78							0	594997	594956	{DOWNARROW}	41	593841	593488	853	left8	17	5	133	mask17	0	594939	0	594739	eqm10_NoEyeNmodel1_dir	90	H	gazeCOD	GazeCoDxp	0	400	0	594439	-2	594339
GazeCoD_1Model_male	23	2	23	<?xml version="1.0"?>\n<Clock xmlns:dt="urn:schemas-microsoft-com:datatypes"><Description dt:dt="string">E-Prime Primary Realtime Clock</Description><StartTime><Timestamp dt:dt="int">0</Timestamp><DateUtc dt:dt="string">2017-07-27T08:58:58Z</DateUtc></StartTime><FrequencyChanges><FrequencyChange><Frequency dt:dt="r8">3328129</Frequency><Timestamp dt:dt="r8">638808743</Timestamp><Current dt:dt="r8…	59.94	1	right	639461052	07-27-2017	10:58:58	08:58:58	female	155	{LEFTARROW}	53							0	597525	596524	{DOWNARROW}	1001	595404	595023	881	left4,8	4	5	134	mask4	0	596507	0	596307	eqm10_NoEyeNmodel1_dir	0	V	gazeCOD	GazeCoDxp	0	400	0	596007	3	595907
GazeCoD_1Model_male	23	2	23	<?xml version="1.0"?>\n<Clock xmlns:dt="urn:schemas-microsoft-com:datatypes"><Description dt:dt="string">E-Prime Primary Realtime Clock</Description><StartTime><Timestamp dt:dt="int">0</Timestamp><DateUtc dt:dt="string">2017-07-27T08:58:58Z</DateUtc></StartTime><FrequencyChanges><FrequencyChange><Frequency dt:dt="r8">3328129</Frequency><Timestamp dt:dt="r8">638808743</Timestamp><Current dt:dt="r8…	59.94	1	right	639461052	07-27-2017	10:58:58	08:58:58	female	156	{RIGHTARROW}	44							0	599333	599110	{DOWNARROW}	223	597995	597542	953	right3,2	8	5	135	mask8	0	599093	0	598893	eqm10_NoEyeNmodel1_dir	0	V	gazeCOD	GazeCoDxp	0	400	0	598593	-2	598493
GazeCoD_1Model_male	23	2	23	<?xml version="1.0"?>\n<Clock xmlns:dt="urn:schemas-microsoft-com:datatypes"><Description dt:dt="string">E-Prime Primary Realtime Clock</Description><StartTime><Timestamp dt:dt="int">0</Timestamp><DateUtc dt:dt="string">2017-07-27T08:58:58Z</DateUtc></StartTime><FrequencyChanges><FrequencyChange><Frequency dt:dt="r8">3328129</Frequency><Timestamp dt:dt="r8">638808743</Timestamp><Current dt:dt="r8…	59.94	1	right	639461052	07-27-2017	10:58:58	08:58:58	female	157	{LEFTARROW}	51							0	600869	600795	{DOWNARROW}	74	599670	599344	826	left3,2	25	5	136	mask25	0	600778	0	600578	eqm10_NoEyeNmodel1_dir	90	HV	gazeCOD	GazeCoDxp	0	400	0	600278	8	600178
GazeCoD_1Model_male	23	2	23	<?xml version="1.0"?>\n<Clock xmlns:dt="urn:schemas-microsoft-com:datatypes"><Description dt:dt="string">E-Prime Primary Realtime Clock</Description><StartTime><Timestamp dt:dt="int">0</Timestamp><DateUtc dt:dt="string">2017-07-27T08:58:58Z</DateUtc></StartTime><FrequencyChanges><FrequencyChange><Frequency dt:dt="r8">3328129</Frequency><Timestamp dt:dt="r8">638808743</Timestamp><Current dt:dt="r8…	59.94	1	right	639461052	07-27-2017	10:58:58	08:58:58	female	158	{LEFTARROW}	78							0	602349	602330	{DOWNARROW}	19	601205	600895	810	left8	6	5	137	mask6	0	602313	0	602113	eqm10_NoEyeNmodel1_dir	0	V	gazeCOD	GazeCoDxp	0	400	0	601813	8	601713
GazeCoD_1Model_male	23	2	23	<?xml version="1.0"?>\n<Clock xmlns:dt="urn:schemas-microsoft-com:datatypes"><Description dt:dt="string">E-Prime Primary Realtime Clock</Description><StartTime><Timestamp dt:dt="int">0</Timestamp><DateUtc dt:dt="string">2017-07-27T08:58:58Z</DateUtc></StartTime><FrequencyChanges><FrequencyChange><Frequency dt:dt="r8">3328129</Frequency><Timestamp dt:dt="r8">638808743</Timestamp><Current dt:dt="r8…	59.94	1	right	639461052	07-27-2017	10:58:58	08:58:58	female	159	{LEFTARROW}	55							0	603917	603765	{LEFTARROW}	152	602646	602363	783	left6,4	16	5	138	mask16	0	603748	0	603548	eqm10_NoEyeNmodel1_dir	90	H	gazeCOD	GazeCoDxp	1	400	0	603248	2	603148
GazeCoD_1Model_male	23	2	23	<?xml version="1.0"?>\n<Clock xmlns:dt="urn:schemas-microsoft-com:datatypes"><Description dt:dt="string">E-Prime Primary Realtime Clock</Description><StartTime><Timestamp dt:dt="int">0</Timestamp><DateUtc dt:dt="string">2017-07-27T08:58:58Z</DateUtc></StartTime><FrequencyChanges><FrequencyChange><Frequency dt:dt="r8">3328129</Frequency><Timestamp dt:dt="r8">638808743</Timestamp><Current dt:dt="r8…	59.94	1	right	639461052	07-27-2017	10:58:58	08:58:58	female	160	{RIGHTARROW}	77							0	605597	605366	{RIGHTARROW}	231	604240	603932	808	right8	11	5	139	mask11	0	605350	1	605150	eqm10_NoEyeNmodel1_dir	0	V	gazeCOD	GazeCoDxp	1	400	0	604849	9	604749
GazeCoD_1Model_male	23	2	23	<?xml version="1.0"?>\n<Clock xmlns:dt="urn:schemas-microsoft-com:datatypes"><Description dt:dt="string">E-Prime Primary Realtime Clock</Description><StartTime><Timestamp dt:dt="int">0</Timestamp><DateUtc dt:dt="string">2017-07-27T08:58:58Z</DateUtc></StartTime><FrequencyChanges><FrequencyChange><Frequency dt:dt="r8">3328129</Frequency><Timestamp dt:dt="r8">638808743</Timestamp><Current dt:dt="r8…	59.94	1	right	639461052	07-27-2017	10:58:58	08:58:58	female	161	{LEFTARROW}	51							0	607253	607185	{DOWNARROW}	68	606070	605617	953	left3,2	14	5	140	mask14	0	607168	0	606968	eqm10_NoEyeNmodel1_dir	90	H	gazeCOD	GazeCoDxp	0	400	0	606668	-2	606568
GazeCoD_1Model_male	23	2	23	<?xml version="1.0"?>\n<Clock xmlns:dt="urn:schemas-microsoft-com:datatypes"><Description dt:dt="string">E-Prime Primary Realtime Clock</Description><StartTime><Timestamp dt:dt="int">0</Timestamp><DateUtc dt:dt="string">2017-07-27T08:58:58Z</DateUtc></StartTime><FrequencyChanges><FrequencyChange><Frequency dt:dt="r8">3328129</Frequency><Timestamp dt:dt="r8">638808743</Timestamp><Current dt:dt="r8…	59.94	1	right	639461052	07-27-2017	10:58:58	08:58:58	female	162	{LEFTARROW}	55							0	608861	608803	{LEFTARROW}	58	607692	607268	924	left6,4	27	5	141	mask27	0	608786	-1	608586	eqm10_NoEyeNmodel1_dir	90	HV	gazeCOD	GazeCoDxp	1	400	0	608287	-5	608187
GazeCoD_1Model_male	23	2	23	<?xml version="1.0"?>\n<Clock xmlns:dt="urn:schemas-microsoft-com:datatypes"><Description dt:dt="string">E-Prime Primary Realtime Clock</Description><StartTime><Timestamp dt:dt="int">0</Timestamp><DateUtc dt:dt="string">2017-07-27T08:58:58Z</DateUtc></StartTime><FrequencyChanges><FrequencyChange><Frequency dt:dt="r8">3328129</Frequency><Timestamp dt:dt="r8">638808743</Timestamp><Current dt:dt="r8…	59.94	1	right	639461052	07-27-2017	10:58:58	08:58:58	female	163	{RIGHTARROW}	40							0	610389	610355	{RIGHTARROW}	34	609243	608887	856	right6,4	21	5	142	mask21	0	610338	0	610138	eqm10_NoEyeNmodel1_dir	90	H	gazeCOD	GazeCoDxp	1	400	0	609838	-5	609738
GazeCoD_1Model_male	23	2	23	<?xml version="1.0"?>\n<Clock xmlns:dt="urn:schemas-microsoft-com:datatypes"><Description dt:dt="string">E-Prime Primary Realtime Clock</Description><StartTime><Timestamp dt:dt="int">0</Timestamp><DateUtc dt:dt="string">2017-07-27T08:58:58Z</DateUtc></StartTime><FrequencyChanges><FrequencyChange><Frequency dt:dt="r8">3328129</Frequency><Timestamp dt:dt="r8">638808743</Timestamp><Current dt:dt="r8…	59.94	1	right	639461052	07-27-2017	10:58:58	08:58:58	female	164	{DOWNARROW}	79							0	613853	612006	{DOWNARROW}	1847	610879	610405	974	DG0	23	5	143	mask23	0	611990	1	611790	eqm10_NoEyeNmodel1_dir	90	HV	gazeCOD	GazeCoDxp	1	400	0	611489	10	611389
GazeCoD_1Model_male	23	2	23	<?xml version="1.0"?>\n<Clock xmlns:dt="urn:schemas-microsoft-com:datatypes"><Description dt:dt="string">E-Prime Primary Realtime Clock</Description><StartTime><Timestamp dt:dt="int">0</Timestamp><DateUtc dt:dt="string">2017-07-27T08:58:58Z</DateUtc></StartTime><FrequencyChanges><FrequencyChange><Frequency dt:dt="r8">3328129</Frequency><Timestamp dt:dt="r8">638808743</Timestamp><Current dt:dt="r8…	59.94	1	right	639461052	07-27-2017	10:58:58	08:58:58	female	165	{LEFTARROW}	53							0	616005	615360	{LEFTARROW}	645	614243	613875	868	left4,8	26	5	144	mask26	0	615343	0	615143	eqm10_NoEyeNmodel1_dir	90	HV	gazeCOD	GazeCoDxp	1	400	0	614843	0	614743
GazeCoD_1Model_male	23	2	23	<?xml version="1.0"?>\n<Clock xmlns:dt="urn:schemas-microsoft-com:datatypes"><Description dt:dt="string">E-Prime Primary Realtime Clock</Description><StartTime><Timestamp dt:dt="int">0</Timestamp><DateUtc dt:dt="string">2017-07-27T08:58:58Z</DateUtc></StartTime><FrequencyChanges><FrequencyChange><Frequency dt:dt="r8">3328129</Frequency><Timestamp dt:dt="r8">638808743</Timestamp><Current dt:dt="r8…	59.94	1	right	639461052	07-27-2017	10:58:58	08:58:58	female	166	{RIGHTARROW}	44							0	617565	617462	{DOWNARROW}	103	616335	616027	808	right3,2	19	5	145	mask19	0	617445	0	617245	eqm10_NoEyeNmodel1_dir	90	H	gazeCOD	GazeCoDxp	0	400	0	616945	10	616845
GazeCoD_1Model_male	23	2	23	<?xml version="1.0"?>\n<Clock xmlns:dt="urn:schemas-microsoft-com:datatypes"><Description dt:dt="string">E-Prime Primary Realtime Clock</Description><StartTime><Timestamp dt:dt="int">0</Timestamp><DateUtc dt:dt="string">2017-07-27T08:58:58Z</DateUtc></StartTime><FrequencyChanges><FrequencyChange><Frequency dt:dt="r8">3328129</Frequency><Timestamp dt:dt="r8">638808743</Timestamp><Current dt:dt="r8…	59.94	1	right	639461052	07-27-2017	10:58:58	08:58:58	female	167	{LEFTARROW}	51							0	620277	619114	{DOWNARROW}	1163	617997	617579	918	left3,2	3	5	146	mask3	0	619097	1	618897	eqm10_NoEyeNmodel1_dir	0	V	gazeCOD	GazeCoDxp	0	400	0	618596	-1	618496
GazeCoD_1Model_male	23	2	23	<?xml version="1.0"?>\n<Clock xmlns:dt="urn:schemas-microsoft-com:datatypes"><Description dt:dt="string">E-Prime Primary Realtime Clock</Description><StartTime><Timestamp dt:dt="int">0</Timestamp><DateUtc dt:dt="string">2017-07-27T08:58:58Z</DateUtc></StartTime><FrequencyChanges><FrequencyChange><Frequency dt:dt="r8">3328129</Frequency><Timestamp dt:dt="r8">638808743</Timestamp><Current dt:dt="r8…	59.94	1	right	639461052	07-27-2017	10:58:58	08:58:58	female	168	{RIGHTARROW}	46							0	621933	621733	{DOWNARROW}	200	620608	620298	810	right1,6	7	5	147	mask7	0	621716	0	621516	eqm10_NoEyeNmodel1_dir	0	V	gazeCOD	GazeCoDxp	0	400	0	621216	8	621116
GazeCoD_1Model_male	23	2	23	<?xml version="1.0"?>\n<Clock xmlns:dt="urn:schemas-microsoft-com:datatypes"><Description dt:dt="string">E-Prime Primary Realtime Clock</Description><StartTime><Timestamp dt:dt="int">0</Timestamp><DateUtc dt:dt="string">2017-07-27T08:58:58Z</DateUtc></StartTime><FrequencyChanges><FrequencyChange><Frequency dt:dt="r8">3328129</Frequency><Timestamp dt:dt="r8">638808743</Timestamp><Current dt:dt="r8…	59.94	1	right	639461052	07-27-2017	10:58:58	08:58:58	female	169	{RIGHTARROW}	42							0	623509	623435	{RIGHTARROW}	74	622308	621950	858	right4,8	31	5	148	mask31	0	623418	1	623218	eqm10_NoEyeNmodel1_dir	90	HV	gazeCOD	GazeCoDxp	1	400	0	622917	9	622817
GazeCoD_1Model_male	23	2	23	<?xml version="1.0"?>\n<Clock xmlns:dt="urn:schemas-microsoft-com:datatypes"><Description dt:dt="string">E-Prime Primary Realtime Clock</Description><StartTime><Timestamp dt:dt="int">0</Timestamp><DateUtc dt:dt="string">2017-07-27T08:58:58Z</DateUtc></StartTime><FrequencyChanges><FrequencyChange><Frequency dt:dt="r8">3328129</Frequency><Timestamp dt:dt="r8">638808743</Timestamp><Current dt:dt="r8…	59.94	1	right	639461052	07-27-2017	10:58:58	08:58:58	female	170	{DOWNARROW}	79							0	625317	625070	{DOWNARROW}	247	623951	623535	916	DG0	1	5	149	mask1	0	625053	1	624853	eqm10_NoEyeNmodel1_dir	0	V	gazeCOD	GazeCoDxp	1	400	0	624552	1	624452
GazeCoD_1Model_male	23	2	23	<?xml version="1.0"?>\n<Clock xmlns:dt="urn:schemas-microsoft-com:datatypes"><Description dt:dt="string">E-Prime Primary Realtime Clock</Description><StartTime><Timestamp dt:dt="int">0</Timestamp><DateUtc dt:dt="string">2017-07-27T08:58:58Z</DateUtc></StartTime><FrequencyChanges><FrequencyChange><Frequency dt:dt="r8">3328129</Frequency><Timestamp dt:dt="r8">638808743</Timestamp><Current dt:dt="r8…	59.94	1	right	639461052	07-27-2017	10:58:58	08:58:58	female	171	{DOWNARROW}	79							0	626965	626871	{DOWNARROW}	94	625747	625337	910	DG0	12	5	150	mask12	0	626855	1	626655	eqm10_NoEyeNmodel1_dir	90	H	gazeCOD	GazeCoDxp	1	400	0	626354	7	626254
GazeCoD_1Model_male	23	2	23	<?xml version="1.0"?>\n<Clock xmlns:dt="urn:schemas-microsoft-com:datatypes"><Description dt:dt="string">E-Prime Primary Realtime Clock</Description><StartTime><Timestamp dt:dt="int">0</Timestamp><DateUtc dt:dt="string">2017-07-27T08:58:58Z</DateUtc></StartTime><FrequencyChanges><FrequencyChange><Frequency dt:dt="r8">3328129</Frequency><Timestamp dt:dt="r8">638808743</Timestamp><Current dt:dt="r8…	59.94	1	right	639461052	07-27-2017	10:58:58	08:58:58	female	172	{RIGHTARROW}	77							0	628461	628440	{RIGHTARROW}	21	627327	626988	839	right8	22	5	151	mask22	0	628423	1	628223	eqm10_NoEyeNmodel1_dir	90	H	gazeCOD	GazeCoDxp	1	400	0	627922	-5	627822
GazeCoD_1Model_male	23	2	23	<?xml version="1.0"?>\n<Clock xmlns:dt="urn:schemas-microsoft-com:datatypes"><Description dt:dt="string">E-Prime Primary Realtime Clock</Description><StartTime><Timestamp dt:dt="int">0</Timestamp><DateUtc dt:dt="string">2017-07-27T08:58:58Z</DateUtc></StartTime><FrequencyChanges><FrequencyChange><Frequency dt:dt="r8">3328129</Frequency><Timestamp dt:dt="r8">638808743</Timestamp><Current dt:dt="r8…	59.94	1	right	639461052	07-27-2017	10:58:58	08:58:58	female	173	{RIGHTARROW}	46							0	629989	629874	{RIGHTARROW}	115	628755	628473	782	right1,6	29	5	152	mask29	0	629858	1	629658	eqm10_NoEyeNmodel1_dir	90	HV	gazeCOD	GazeCoDxp	1	400	0	629357	2	629257
GazeCoD_1Model_male	23	2	23	<?xml version="1.0"?>\n<Clock xmlns:dt="urn:schemas-microsoft-com:datatypes"><Description dt:dt="string">E-Prime Primary Realtime Clock</Description><StartTime><Timestamp dt:dt="int">0</Timestamp><DateUtc dt:dt="string">2017-07-27T08:58:58Z</DateUtc></StartTime><FrequencyChanges><FrequencyChange><Frequency dt:dt="r8">3328129</Frequency><Timestamp dt:dt="r8">638808743</Timestamp><Current dt:dt="r8…	59.94	1	right	639461052	07-27-2017	10:58:58	08:58:58	female	174	{RIGHTARROW}	40							0	631629	631610	{RIGHTARROW}	19	630488	630008	980	right6,4	32	5	153	mask32	0	631593	1	631393	eqm10_NoEyeNmodel1_dir	90	HV	gazeCOD	GazeCoDxp	1	400	0	631092	4	630992
GazeCoD_1Model_male	23	2	23	<?xml version="1.0"?>\n<Clock xmlns:dt="urn:schemas-microsoft-com:datatypes"><Description dt:dt="string">E-Prime Primary Realtime Clock</Description><StartTime><Timestamp dt:dt="int">0</Timestamp><DateUtc dt:dt="string">2017-07-27T08:58:58Z</DateUtc></StartTime><FrequencyChanges><FrequencyChange><Frequency dt:dt="r8">3328129</Frequency><Timestamp dt:dt="r8">638808743</Timestamp><Current dt:dt="r8…	59.94	1	right	639461052	07-27-2017	10:58:58	08:58:58	female	175	{LEFTARROW}	78							0	633125	633111	{LEFTARROW}	14	631990	631643	847	left8	28	5	154	mask28	0	633094	0	632894	eqm10_NoEyeNmodel1_dir	90	HV	gazeCOD	GazeCoDxp	1	400	0	632594	4	632494
GazeCoD_1Model_male	23	2	23	<?xml version="1.0"?>\n<Clock xmlns:dt="urn:schemas-microsoft-com:datatypes"><Description dt:dt="string">E-Prime Primary Realtime Clock</Description><StartTime><Timestamp dt:dt="int">0</Timestamp><DateUtc dt:dt="string">2017-07-27T08:58:58Z</DateUtc></StartTime><FrequencyChanges><FrequencyChange><Frequency dt:dt="r8">3328129</Frequency><Timestamp dt:dt="r8">638808743</Timestamp><Current dt:dt="r8…	59.94	1	right	639461052	07-27-2017	10:58:58	08:58:58	female	176	{LEFTARROW}	53							0	634701	634579	{LEFTARROW}	122	633465	633144	821	left4,8	15	5	155	mask15	0	634562	0	634362	eqm10_NoEyeNmodel1_dir	90	H	gazeCOD	GazeCoDxp	1	400	0	634062	-3	633962
GazeCoD_1Model_male	23	2	23	<?xml version="1.0"?>\n<Clock xmlns:dt="urn:schemas-microsoft-com:datatypes"><Description dt:dt="string">E-Prime Primary Realtime Clock</Description><StartTime><Timestamp dt:dt="int">0</Timestamp><DateUtc dt:dt="string">2017-07-27T08:58:58Z</DateUtc></StartTime><FrequencyChanges><FrequencyChange><Frequency dt:dt="r8">3328129</Frequency><Timestamp dt:dt="r8">638808743</Timestamp><Current dt:dt="r8…	59.94	1	right	639461052	07-27-2017	10:58:58	08:58:58	female	177	{RIGHTARROW}	77							0	636245	636097	{RIGHTARROW}	148	634977	634713	764	right8	33	5	156	mask33	0	636081	1	635881	eqm10_NoEyeNmodel1_dir	90	HV	gazeCOD	GazeCoDxp	1	400	0	635580	3	635480
GazeCoD_1Model_male	23	2	23	<?xml version="1.0"?>\n<Clock xmlns:dt="urn:schemas-microsoft-com:datatypes"><Description dt:dt="string">E-Prime Primary Realtime Clock</Description><StartTime><Timestamp dt:dt="int">0</Timestamp><DateUtc dt:dt="string">2017-07-27T08:58:58Z</DateUtc></StartTime><FrequencyChanges><FrequencyChange><Frequency dt:dt="r8">3328129</Frequency><Timestamp dt:dt="r8">638808743</Timestamp><Current dt:dt="r8…	59.94	1	right	639461052	07-27-2017	10:58:58	08:58:58	female	178	{RIGHTARROW}	46							0	637789	637732	{LEFTARROW}	57	636609	636264	845	right1,6	18	5	157	mask18	0	637716	1	637516	eqm10_NoEyeNmodel1_dir	90	H	gazeCOD	GazeCoDxp	0	400	0	637215	6	637115
GazeCoD_1Model_male	23	2	23	<?xml version="1.0"?>\n<Clock xmlns:dt="urn:schemas-microsoft-com:datatypes"><Description dt:dt="string">E-Prime Primary Realtime Clock</Description><StartTime><Timestamp dt:dt="int">0</Timestamp><DateUtc dt:dt="string">2017-07-27T08:58:58Z</DateUtc></StartTime><FrequencyChanges><FrequencyChange><Frequency dt:dt="r8">3328129</Frequency><Timestamp dt:dt="r8">638808743</Timestamp><Current dt:dt="r8…	59.94	1	right	639461052	07-27-2017	10:58:58	08:58:58	female	179	{LEFTARROW}	49							0	639357	639267	{DOWNARROW}	90	638148	637800	848	left1,6	24	5	158	mask24	0	639250	0	639050	eqm10_NoEyeNmodel1_dir	90	HV	gazeCOD	GazeCoDxp	0	400	0	638750	2	638650
GazeCoD_1Model_male	23	2	23	<?xml version="1.0"?>\n<Clock xmlns:dt="urn:schemas-microsoft-com:datatypes"><Description dt:dt="string">E-Prime Primary Realtime Clock</Description><StartTime><Timestamp dt:dt="int">0</Timestamp><DateUtc dt:dt="string">2017-07-27T08:58:58Z</DateUtc></StartTime><FrequencyChanges><FrequencyChange><Frequency dt:dt="r8">3328129</Frequency><Timestamp dt:dt="r8">638808743</Timestamp><Current dt:dt="r8…	59.94	1	right	639461052	07-27-2017	10:58:58	08:58:58	female	180	{LEFTARROW}	55							0	640893	640836	{DOWNARROW}	57	639710	639367	843	left6,4	5	5	159	mask5	0	640819	1	640619	eqm10_NoEyeNmodel1_dir	0	V	gazeCOD	GazeCoDxp	0	400	0	640318	8	640218
GazeCoD_1Model_male	23	2	23	<?xml version="1.0"?>\n<Clock xmlns:dt="urn:schemas-microsoft-com:datatypes"><Description dt:dt="string">E-Prime Primary Realtime Clock</Description><StartTime><Timestamp dt:dt="int">0</Timestamp><DateUtc dt:dt="string">2017-07-27T08:58:58Z</DateUtc></StartTime><FrequencyChanges><FrequencyChange><Frequency dt:dt="r8">3328129</Frequency><Timestamp dt:dt="r8">638808743</Timestamp><Current dt:dt="r8…	59.94	1	right	639461052	07-27-2017	10:58:58	08:58:58	female	181	{LEFTARROW}	49							0	643493	642521	{DOWNARROW}	972	641401	640919	982	left1,6	2	5	160	mask2	0	642504	1	642304	eqm10_NoEyeNmodel1_dir	0	V	gazeCOD	GazeCoDxp	0	400	0	642003	2	641903
GazeCoD_1Model_male	23	2	23	<?xml version="1.0"?>\n<Clock xmlns:dt="urn:schemas-microsoft-com:datatypes"><Description dt:dt="string">E-Prime Primary Realtime Clock</Description><StartTime><Timestamp dt:dt="int">0</Timestamp><DateUtc dt:dt="string">2017-07-27T08:58:58Z</DateUtc></StartTime><FrequencyChanges><FrequencyChange><Frequency dt:dt="r8">3328129</Frequency><Timestamp dt:dt="r8">638808743</Timestamp><Current dt:dt="r8…	59.94	1	right	639461052	07-27-2017	10:58:58	08:58:58	female	182	{RIGHTARROW}	44							0	645317	644923	{DOWNARROW}	394	643798	643505	793	right3,2	30	5	161	mask30	0	644906	0	644706	eqm10_NoEyeNmodel1_dir	90	HV	gazeCOD	GazeCoDxp	0	400	0	644406	8	644306
GazeCoD_1Model_male	23	2	23	<?xml version="1.0"?>\n<Clock xmlns:dt="urn:schemas-microsoft-com:datatypes"><Description dt:dt="string">E-Prime Primary Realtime Clock</Description><StartTime><Timestamp dt:dt="int">0</Timestamp><DateUtc dt:dt="string">2017-07-27T08:58:58Z</DateUtc></StartTime><FrequencyChanges><FrequencyChange><Frequency dt:dt="r8">3328129</Frequency><Timestamp dt:dt="r8">638808743</Timestamp><Current dt:dt="r8…	59.94	1	right	639461052	07-27-2017	10:58:58	08:58:58	female	183	{LEFTARROW}	49							0	647061	646842	{DOWNARROW}	219	645717	645340	877	left1,6	13	5	162	mask13	0	646825	1	646625	eqm10_NoEyeNmodel1_dir	90	H	gazeCOD	GazeCoDxp	0	400	0	646324	7	646224
GazeCoD_1Model_male	23	2	23	<?xml version="1.0"?>\n<Clock xmlns:dt="urn:schemas-microsoft-com:datatypes"><Description dt:dt="string">E-Prime Primary Realtime Clock</Description><StartTime><Timestamp dt:dt="int">0</Timestamp><DateUtc dt:dt="string">2017-07-27T08:58:58Z</DateUtc></StartTime><FrequencyChanges><FrequencyChange><Frequency dt:dt="r8">3328129</Frequency><Timestamp dt:dt="r8">638808743</Timestamp><Current dt:dt="r8…	59.94	1	right	639461052	07-27-2017	10:58:58	08:58:58	female	184	{RIGHTARROW}	42							0	648525	648477	{DOWNARROW}	48	647362	647075	787	right4,8	9	5	163	mask9	0	648460	1	648260	eqm10_NoEyeNmodel1_dir	0	V	gazeCOD	GazeCoDxp	0	400	0	647959	-3	647859
GazeCoD_1Model_male	23	2	23	<?xml version="1.0"?>\n<Clock xmlns:dt="urn:schemas-microsoft-com:datatypes"><Description dt:dt="string">E-Prime Primary Realtime Clock</Description><StartTime><Timestamp dt:dt="int">0</Timestamp><DateUtc dt:dt="string">2017-07-27T08:58:58Z</DateUtc></StartTime><FrequencyChanges><FrequencyChange><Frequency dt:dt="r8">3328129</Frequency><Timestamp dt:dt="r8">638808743</Timestamp><Current dt:dt="r8…	59.94	1	right	639461052	07-27-2017	10:58:58	08:58:58	female	185	{RIGHTARROW}	40							0	650061	649911	{DOWNARROW}	150	648793	648543	750	right6,4	10	5	164	mask10	0	649894	0	649694	eqm10_NoEyeNmodel1_dir	0	V	gazeCOD	GazeCoDxp	0	400	0	649394	1	649294
GazeCoD_1Model_male	23	2	23	<?xml version="1.0"?>\n<Clock xmlns:dt="urn:schemas-microsoft-com:datatypes"><Description dt:dt="string">E-Prime Primary Realtime Clock</Description><StartTime><Timestamp dt:dt="int">0</Timestamp><DateUtc dt:dt="string">2017-07-27T08:58:58Z</DateUtc></StartTime><FrequencyChanges><FrequencyChange><Frequency dt:dt="r8">3328129</Frequency><Timestamp dt:dt="r8">638808743</Timestamp><Current dt:dt="r8…	59.94	1	right	639461052	07-27-2017	10:58:58	08:58:58	female	186	{RIGHTARROW}	42							0	652357	651580	{RIGHTARROW}	777	650452	650078	874	right4,8	20	5	165	mask20	0	651563	1	651363	eqm10_NoEyeNmodel1_dir	90	H	gazeCOD	GazeCoDxp	1	400	0	651062	10	650962
GazeCoD_1Model_male	23	2	23	<?xml version="1.0"?>\n<Clock xmlns:dt="urn:schemas-microsoft-com:datatypes"><Description dt:dt="string">E-Prime Primary Realtime Clock</Description><StartTime><Timestamp dt:dt="int">0</Timestamp><DateUtc dt:dt="string">2017-07-27T08:58:58Z</DateUtc></StartTime><FrequencyChanges><FrequencyChange><Frequency dt:dt="r8">3328129</Frequency><Timestamp dt:dt="r8">638808743</Timestamp><Current dt:dt="r8…	59.94	1	right	639461052	07-27-2017	10:58:58	08:58:58	female	187	{DOWNARROW}	79							0	674325	674319	{DOWNARROW}	6	673200	672751	949	DG0	12	6	166	mask12	0	674302	0	674102	eqm10_NoEyeNmodel1_dir	90	H	gazeCOD	GazeCoDxp	1	400	0	673802	2	673702
GazeCoD_1Model_male	23	2	23	<?xml version="1.0"?>\n<Clock xmlns:dt="urn:schemas-microsoft-com:datatypes"><Description dt:dt="string">E-Prime Primary Realtime Clock</Description><StartTime><Timestamp dt:dt="int">0</Timestamp><DateUtc dt:dt="string">2017-07-27T08:58:58Z</DateUtc></StartTime><FrequencyChanges><FrequencyChange><Frequency dt:dt="r8">3328129</Frequency><Timestamp dt:dt="r8">638808743</Timestamp><Current dt:dt="r8…	59.94	1	right	639461052	07-27-2017	10:58:58	08:58:58	female	188	{LEFTARROW}	53							0	676677	675871	{DOWNARROW}	806	674759	674336	923	left4,8	15	6	167	mask15	0	675854	0	675654	eqm10_NoEyeNmodel1_dir	90	H	gazeCOD	GazeCoDxp	0	400	0	675354	-5	675254
GazeCoD_1Model_male	23	2	23	<?xml version="1.0"?>\n<Clock xmlns:dt="urn:schemas-microsoft-com:datatypes"><Description dt:dt="string">E-Prime Primary Realtime Clock</Description><StartTime><Timestamp dt:dt="int">0</Timestamp><DateUtc dt:dt="string">2017-07-27T08:58:58Z</DateUtc></StartTime><FrequencyChanges><FrequencyChange><Frequency dt:dt="r8">3328129</Frequency><Timestamp dt:dt="r8">638808743</Timestamp><Current dt:dt="r8…	59.94	1	right	639461052	07-27-2017	10:58:58	08:58:58	female	189	{RIGHTARROW}	46							0	678421	678257	{DOWNARROW}	164	677130	676688	942	right1,6	29	6	168	mask29	0	678240	1	678040	eqm10_NoEyeNmodel1_dir	90	HV	gazeCOD	GazeCoDxp	0	400	0	677739	9	677639
GazeCoD_1Model_male	23	2	23	<?xml version="1.0"?>\n<Clock xmlns:dt="urn:schemas-microsoft-com:datatypes"><Description dt:dt="string">E-Prime Primary Realtime Clock</Description><StartTime><Timestamp dt:dt="int">0</Timestamp><DateUtc dt:dt="string">2017-07-27T08:58:58Z</DateUtc></StartTime><FrequencyChanges><FrequencyChange><Frequency dt:dt="r8">3328129</Frequency><Timestamp dt:dt="r8">638808743</Timestamp><Current dt:dt="r8…	59.94	1	right	639461052	07-27-2017	10:58:58	08:58:58	female	190	{LEFTARROW}	53							0	680973	679908	{DOWNARROW}	1065	678785	678440	845	left4,8	4	6	169	mask4	0	679891	0	679691	eqm10_NoEyeNmodel1_dir	0	V	gazeCOD	GazeCoDxp	0	400	0	679391	6	679291
GazeCoD_1Model_male	23	2	23	<?xml version="1.0"?>\n<Clock xmlns:dt="urn:schemas-microsoft-com:datatypes"><Description dt:dt="string">E-Prime Primary Realtime Clock</Description><StartTime><Timestamp dt:dt="int">0</Timestamp><DateUtc dt:dt="string">2017-07-27T08:58:58Z</DateUtc></StartTime><FrequencyChanges><FrequencyChange><Frequency dt:dt="r8">3328129</Frequency><Timestamp dt:dt="r8">638808743</Timestamp><Current dt:dt="r8…	59.94	1	right	639461052	07-27-2017	10:58:58	08:58:58	female	191	{RIGHTARROW}	40							0	682973	682561	{DOWNARROW}	412	681445	680993	952	right6,4	10	6	170	mask10	0	682544	0	682344	eqm10_NoEyeNmodel1_dir	0	V	gazeCOD	GazeCoDxp	0	400	0	682044	-1	681944
GazeCoD_1Model_male	23	2	23	<?xml version="1.0"?>\n<Clock xmlns:dt="urn:schemas-microsoft-com:datatypes"><Description dt:dt="string">E-Prime Primary Realtime Clock</Description><StartTime><Timestamp dt:dt="int">0</Timestamp><DateUtc dt:dt="string">2017-07-27T08:58:58Z</DateUtc></StartTime><FrequencyChanges><FrequencyChange><Frequency dt:dt="r8">3328129</Frequency><Timestamp dt:dt="r8">638808743</Timestamp><Current dt:dt="r8…	59.94	1	right	639461052	07-27-2017	10:58:58	08:58:58	female	192	{RIGHTARROW}	44							0	684917	684596	{DOWNARROW}	321	683477	682995	982	right3,2	30	6	171	mask30	0	684579	0	684379	eqm10_NoEyeNmodel1_dir	90	HV	gazeCOD	GazeCoDxp	0	400	0	684079	2	683979
GazeCoD_1Model_male	23	2	23	<?xml version="1.0"?>\n<Clock xmlns:dt="urn:schemas-microsoft-com:datatypes"><Description dt:dt="string">E-Prime Primary Realtime Clock</Description><StartTime><Timestamp dt:dt="int">0</Timestamp><DateUtc dt:dt="string">2017-07-27T08:58:58Z</DateUtc></StartTime><FrequencyChanges><FrequencyChange><Frequency dt:dt="r8">3328129</Frequency><Timestamp dt:dt="r8">638808743</Timestamp><Current dt:dt="r8…	59.94	1	right	639461052	07-27-2017	10:58:58	08:58:58	female	193	{RIGHTARROW}	44							0	687117	686348	{DOWNARROW}	769	685228	684930	798	right3,2	19	6	172	mask19	0	686331	0	686131	eqm10_NoEyeNmodel1_dir	90	H	gazeCOD	GazeCoDxp	0	400	0	685831	3	685731
GazeCoD_1Model_male	23	2	23	<?xml version="1.0"?>\n<Clock xmlns:dt="urn:schemas-microsoft-com:datatypes"><Description dt:dt="string">E-Prime Primary Realtime Clock</Description><StartTime><Timestamp dt:dt="int">0</Timestamp><DateUtc dt:dt="string">2017-07-27T08:58:58Z</DateUtc></StartTime><FrequencyChanges><FrequencyChange><Frequency dt:dt="r8">3328129</Frequency><Timestamp dt:dt="r8">638808743</Timestamp><Current dt:dt="r8…	59.94	1	right	639461052	07-27-2017	10:58:58	08:58:58	female	194	{LEFTARROW}	55							0	688629	688534	{LEFTARROW}	95	687411	687132	779	left6,4	27	6	173	mask27	0	688517	1	688317	eqm10_NoEyeNmodel1_dir	90	HV	gazeCOD	GazeCoDxp	1	400	0	688016	5	687916
GazeCoD_1Model_male	23	2	23	<?xml version="1.0"?>\n<Clock xmlns:dt="urn:schemas-microsoft-com:datatypes"><Description dt:dt="string">E-Prime Primary Realtime Clock</Description><StartTime><Timestamp dt:dt="int">0</Timestamp><DateUtc dt:dt="string">2017-07-27T08:58:58Z</DateUtc></StartTime><FrequencyChanges><FrequencyChange><Frequency dt:dt="r8">3328129</Frequency><Timestamp dt:dt="r8">638808743</Timestamp><Current dt:dt="r8…	59.94	1	right	639461052	07-27-2017	10:58:58	08:58:58	female	195	{LEFTARROW}	55							0	690237	690152	{LEFTARROW}	85	689033	688650	883	left6,4	16	6	174	mask16	0	690135	0	689935	eqm10_NoEyeNmodel1_dir	90	H	gazeCOD	GazeCoDxp	1	400	0	689635	2	689535
GazeCoD_1Model_male	23	2	23	<?xml version="1.0"?>\n<Clock xmlns:dt="urn:schemas-microsoft-com:datatypes"><Description dt:dt="string">E-Prime Primary Realtime Clock</Description><StartTime><Timestamp dt:dt="int">0</Timestamp><DateUtc dt:dt="string">2017-07-27T08:58:58Z</DateUtc></StartTime><FrequencyChanges><FrequencyChange><Frequency dt:dt="r8">3328129</Frequency><Timestamp dt:dt="r8">638808743</Timestamp><Current dt:dt="r8…	59.94	1	right	639461052	07-27-2017	10:58:58	08:58:58	female	196	{RIGHTARROW}	46							0	692085	691870	{DOWNARROW}	215	690748	690252	996	right1,6	18	6	175	mask18	0	691853	0	691653	eqm10_NoEyeNmodel1_dir	90	H	gazeCOD	GazeCoDxp	0	400	0	691353	5	691253
GazeCoD_1Model_male	23	2	23	<?xml version="1.0"?>\n<Clock xmlns:dt="urn:schemas-microsoft-com:datatypes"><Description dt:dt="string">E-Prime Primary Realtime Clock</Description><StartTime><Timestamp dt:dt="int">0</Timestamp><DateUtc dt:dt="string">2017-07-27T08:58:58Z</DateUtc></StartTime><FrequencyChanges><FrequencyChange><Frequency dt:dt="r8">3328129</Frequency><Timestamp dt:dt="r8">638808743</Timestamp><Current dt:dt="r8…	59.94	1	right	639461052	07-27-2017	10:58:58	08:58:58	female	197	{RIGHTARROW}	42							0	693701	693689	{DOWNARROW}	12	692562	692104	958	right4,8	20	6	176	mask20	0	693672	0	693472	eqm10_NoEyeNmodel1_dir	90	H	gazeCOD	GazeCoDxp	0	400	0	693172	10	693072
GazeCoD_1Model_male	23	2	23	<?xml version="1.0"?>\n<Clock xmlns:dt="urn:schemas-microsoft-com:datatypes"><Description dt:dt="string">E-Prime Primary Realtime Clock</Description><StartTime><Timestamp dt:dt="int">0</Timestamp><DateUtc dt:dt="string">2017-07-27T08:58:58Z</DateUtc></StartTime><FrequencyChanges><FrequencyChange><Frequency dt:dt="r8">3328129</Frequency><Timestamp dt:dt="r8">638808743</Timestamp><Current dt:dt="r8…	59.94	1	right	639461052	07-27-2017	10:58:58	08:58:58	female	198	{RIGHTARROW}	77							0	695325	695240	{RIGHTARROW}	85	694127	693722	905	right8	22	6	177	mask22	0	695224	1	695024	eqm10_NoEyeNmodel1_dir	90	H	gazeCOD	GazeCoDxp	1	400	0	694723	-4	694623
GazeCoD_1Model_male	23	2	23	<?xml version="1.0"?>\n<Clock xmlns:dt="urn:schemas-microsoft-com:datatypes"><Description dt:dt="string">E-Prime Primary Realtime Clock</Description><StartTime><Timestamp dt:dt="int">0</Timestamp><DateUtc dt:dt="string">2017-07-27T08:58:58Z</DateUtc></StartTime><FrequencyChanges><FrequencyChange><Frequency dt:dt="r8">3328129</Frequency><Timestamp dt:dt="r8">638808743</Timestamp><Current dt:dt="r8…	59.94	1	right	639461052	07-27-2017	10:58:58	08:58:58	female	199	{LEFTARROW}	53							0	697077	696925	{LEFTARROW}	152	695801	695341	960	left4,8	26	6	178	mask26	0	696909	1	696709	eqm10_NoEyeNmodel1_dir	90	HV	gazeCOD	GazeCoDxp	1	400	0	696408	7	696308
GazeCoD_1Model_male	23	2	23	<?xml version="1.0"?>\n<Clock xmlns:dt="urn:schemas-microsoft-com:datatypes"><Description dt:dt="string">E-Prime Primary Realtime Clock</Description><StartTime><Timestamp dt:dt="int">0</Timestamp><DateUtc dt:dt="string">2017-07-27T08:58:58Z</DateUtc></StartTime><FrequencyChanges><FrequencyChange><Frequency dt:dt="r8">3328129</Frequency><Timestamp dt:dt="r8">638808743</Timestamp><Current dt:dt="r8…	59.94	1	right	639461052	07-27-2017	10:58:58	08:58:58	female	200	{LEFTARROW}	55							0	699373	698527	{DOWNARROW}	846	697400	697092	808	left6,4	5	6	179	mask5	0	698510	0	698310	eqm10_NoEyeNmodel1_dir	0	V	gazeCOD	GazeCoDxp	0	400	0	698010	10	697910
GazeCoD_1Model_male	23	2	23	<?xml version="1.0"?>\n<Clock xmlns:dt="urn:schemas-microsoft-com:datatypes"><Description dt:dt="string">E-Prime Primary Realtime Clock</Description><StartTime><Timestamp dt:dt="int">0</Timestamp><DateUtc dt:dt="string">2017-07-27T08:58:58Z</DateUtc></StartTime><FrequencyChanges><FrequencyChange><Frequency dt:dt="r8">3328129</Frequency><Timestamp dt:dt="r8">638808743</Timestamp><Current dt:dt="r8…	59.94	1	right	639461052	07-27-2017	10:58:58	08:58:58	female	201	{DOWNARROW}	79							0	701093	701013	{DOWNARROW}	80	699887	699395	992	DG0	23	6	180	mask23	0	700996	0	700796	eqm10_NoEyeNmodel1_dir	90	HV	gazeCOD	GazeCoDxp	1	400	0	700496	9	700396
GazeCoD_1Model_male	23	2	23	<?xml version="1.0"?>\n<Clock xmlns:dt="urn:schemas-microsoft-com:datatypes"><Description dt:dt="string">E-Prime Primary Realtime Clock</Description><StartTime><Timestamp dt:dt="int">0</Timestamp><DateUtc dt:dt="string">2017-07-27T08:58:58Z</DateUtc></StartTime><FrequencyChanges><FrequencyChange><Frequency dt:dt="r8">3328129</Frequency><Timestamp dt:dt="r8">638808743</Timestamp><Current dt:dt="r8…	59.94	1	right	639461052	07-27-2017	10:58:58	08:58:58	female	202	{DOWNARROW}	79							0	703325	702581	{DOWNARROW}	744	701463	701113	850	DG0	1	6	181	mask1	0	702564	0	702364	eqm10_NoEyeNmodel1_dir	0	V	gazeCOD	GazeCoDxp	1	400	0	702064	1	701964
GazeCoD_1Model_male	23	2	23	<?xml version="1.0"?>\n<Clock xmlns:dt="urn:schemas-microsoft-com:datatypes"><Description dt:dt="string">E-Prime Primary Realtime Clock</Description><StartTime><Timestamp dt:dt="int">0</Timestamp><DateUtc dt:dt="string">2017-07-27T08:58:58Z</DateUtc></StartTime><FrequencyChanges><FrequencyChange><Frequency dt:dt="r8">3328129</Frequency><Timestamp dt:dt="r8">638808743</Timestamp><Current dt:dt="r8…	59.94	1	right	639461052	07-27-2017	10:58:58	08:58:58	female	203	{RIGHTARROW}	42							0	704845	704733	{DOWNARROW}	112	703607	703349	758	right4,8	9	6	182	mask9	0	704716	0	704516	eqm10_NoEyeNmodel1_dir	0	V	gazeCOD	GazeCoDxp	0	400	0	704216	9	704116
GazeCoD_1Model_male	23	2	23	<?xml version="1.0"?>\n<Clock xmlns:dt="urn:schemas-microsoft-com:datatypes"><Description dt:dt="string">E-Prime Primary Realtime Clock</Description><StartTime><Timestamp dt:dt="int">0</Timestamp><DateUtc dt:dt="string">2017-07-27T08:58:58Z</DateUtc></StartTime><FrequencyChanges><FrequencyChange><Frequency dt:dt="r8">3328129</Frequency><Timestamp dt:dt="r8">638808743</Timestamp><Current dt:dt="r8…	59.94	1	right	639461052	07-27-2017	10:58:58	08:58:58	female	204	{RIGHTARROW}	44							0	706797	706385	{RIGHTARROW}	412	705263	704867	896	right3,2	8	6	183	mask8	0	706368	0	706168	eqm10_NoEyeNmodel1_dir	0	V	gazeCOD	GazeCoDxp	1	400	0	705868	5	705768
GazeCoD_1Model_male	23	2	23	<?xml version="1.0"?>\n<Clock xmlns:dt="urn:schemas-microsoft-com:datatypes"><Description dt:dt="string">E-Prime Primary Realtime Clock</Description><StartTime><Timestamp dt:dt="int">0</Timestamp><DateUtc dt:dt="string">2017-07-27T08:58:58Z</DateUtc></StartTime><FrequencyChanges><FrequencyChange><Frequency dt:dt="r8">3328129</Frequency><Timestamp dt:dt="r8">638808743</Timestamp><Current dt:dt="r8…	59.94	1	right	639461052	07-27-2017	10:58:58	08:58:58	female	205	{RIGHTARROW}	40							0	708445	708220	{RIGHTARROW}	225	707103	706819	784	right6,4	32	6	184	mask32	0	708203	0	708003	eqm10_NoEyeNmodel1_dir	90	HV	gazeCOD	GazeCoDxp	1	400	0	707703	0	707603
GazeCoD_1Model_male	23	2	23	<?xml version="1.0"?>\n<Clock xmlns:dt="urn:schemas-microsoft-com:datatypes"><Description dt:dt="string">E-Prime Primary Realtime Clock</Description><StartTime><Timestamp dt:dt="int">0</Timestamp><DateUtc dt:dt="string">2017-07-27T08:58:58Z</DateUtc></StartTime><FrequencyChanges><FrequencyChange><Frequency dt:dt="r8">3328129</Frequency><Timestamp dt:dt="r8">638808743</Timestamp><Current dt:dt="r8…	59.94	1	right	639461052	07-27-2017	10:58:58	08:58:58	female	206	{LEFTARROW}	78							0	710829	710022	{LEFTARROW}	807	708906	708470	936	left8	28	6	185	mask28	0	710005	0	709805	eqm10_NoEyeNmodel1_dir	90	HV	gazeCOD	GazeCoDxp	1	400	0	709505	-1	709405
GazeCoD_1Model_male	23	2	23	<?xml version="1.0"?>\n<Clock xmlns:dt="urn:schemas-microsoft-com:datatypes"><Description dt:dt="string">E-Prime Primary Realtime Clock</Description><StartTime><Timestamp dt:dt="int">0</Timestamp><DateUtc dt:dt="string">2017-07-27T08:58:58Z</DateUtc></StartTime><FrequencyChanges><FrequencyChange><Frequency dt:dt="r8">3328129</Frequency><Timestamp dt:dt="r8">638808743</Timestamp><Current dt:dt="r8…	59.94	1	right	639461052	07-27-2017	10:58:58	08:58:58	female	207	{RIGHTARROW}	40							0	712677	712458	{RIGHTARROW}	219	711333	710839	994	right6,4	21	6	186	mask21	0	712441	1	712241	eqm10_NoEyeNmodel1_dir	90	H	gazeCOD	GazeCoDxp	1	400	0	711940	7	711840
GazeCoD_1Model_male	23	2	23	<?xml version="1.0"?>\n<Clock xmlns:dt="urn:schemas-microsoft-com:datatypes"><Description dt:dt="string">E-Prime Primary Realtime Clock</Description><StartTime><Timestamp dt:dt="int">0</Timestamp><DateUtc dt:dt="string">2017-07-27T08:58:58Z</DateUtc></StartTime><FrequencyChanges><FrequencyChange><Frequency dt:dt="r8">3328129</Frequency><Timestamp dt:dt="r8">638808743</Timestamp><Current dt:dt="r8…	59.94	1	right	639461052	07-27-2017	10:58:58	08:58:58	female	208	{LEFTARROW}	78							0	714229	714126	{DOWNARROW}	103	713004	712691	813	left8	6	6	187	mask6	0	714109	0	713909	eqm10_NoEyeNmodel1_dir	0	V	gazeCOD	GazeCoDxp	0	400	0	713609	5	713509
GazeCoD_1Model_male	23	2	23	<?xml version="1.0"?>\n<Clock xmlns:dt="urn:schemas-microsoft-com:datatypes"><Description dt:dt="string">E-Prime Primary Realtime Clock</Description><StartTime><Timestamp dt:dt="int">0</Timestamp><DateUtc dt:dt="string">2017-07-27T08:58:58Z</DateUtc></StartTime><FrequencyChanges><FrequencyChange><Frequency dt:dt="r8">3328129</Frequency><Timestamp dt:dt="r8">638808743</Timestamp><Current dt:dt="r8…	59.94	1	right	639461052	07-27-2017	10:58:58	08:58:58	female	209	{LEFTARROW}	49							0	715829	715628	{DOWNARROW}	201	714513	714243	770	left1,6	24	6	188	mask24	0	715611	1	715411	eqm10_NoEyeNmodel1_dir	90	HV	gazeCOD	GazeCoDxp	0	400	0	715110	-3	715010
GazeCoD_1Model_male	23	2	23	<?xml version="1.0"?>\n<Clock xmlns:dt="urn:schemas-microsoft-com:datatypes"><Description dt:dt="string">E-Prime Primary Realtime Clock</Description><StartTime><Timestamp dt:dt="int">0</Timestamp><DateUtc dt:dt="string">2017-07-27T08:58:58Z</DateUtc></StartTime><FrequencyChanges><FrequencyChange><Frequency dt:dt="r8">3328129</Frequency><Timestamp dt:dt="r8">638808743</Timestamp><Current dt:dt="r8…	59.94	1	right	639461052	07-27-2017	10:58:58	08:58:58	female	210	{LEFTARROW}	51							0	717381	717379	{DOWNARROW}	2	716263	715845	918	left3,2	3	6	189	mask3	0	717363	1	717163	eqm10_NoEyeNmodel1_dir	0	V	gazeCOD	GazeCoDxp	0	400	0	716862	-1	716762
GazeCoD_1Model_male	23	2	23	<?xml version="1.0"?>\n<Clock xmlns:dt="urn:schemas-microsoft-com:datatypes"><Description dt:dt="string">E-Prime Primary Realtime Clock</Description><StartTime><Timestamp dt:dt="int">0</Timestamp><DateUtc dt:dt="string">2017-07-27T08:58:58Z</DateUtc></StartTime><FrequencyChanges><FrequencyChange><Frequency dt:dt="r8">3328129</Frequency><Timestamp dt:dt="r8">638808743</Timestamp><Current dt:dt="r8…	59.94	1	right	639461052	07-27-2017	10:58:58	08:58:58	female	211	{LEFTARROW}	78							0	719101	718964	{DOWNARROW}	137	717851	717396	955	left8	17	6	190	mask17	0	718947	0	718747	eqm10_NoEyeNmodel1_dir	90	H	gazeCOD	GazeCoDxp	0	400	0	718447	-4	718347
GazeCoD_1Model_male	23	2	23	<?xml version="1.0"?>\n<Clock xmlns:dt="urn:schemas-microsoft-com:datatypes"><Description dt:dt="string">E-Prime Primary Realtime Clock</Description><StartTime><Timestamp dt:dt="int">0</Timestamp><DateUtc dt:dt="string">2017-07-27T08:58:58Z</DateUtc></StartTime><FrequencyChanges><FrequencyChange><Frequency dt:dt="r8">3328129</Frequency><Timestamp dt:dt="r8">638808743</Timestamp><Current dt:dt="r8…	59.94	1	right	639461052	07-27-2017	10:58:58	08:58:58	female	212	{RIGHTARROW}	77							0	720685	720666	{RIGHTARROW}	19	719542	719115	927	right8	33	6	191	mask33	0	720649	0	720449	eqm10_NoEyeNmodel1_dir	90	HV	gazeCOD	GazeCoDxp	1	400	0	720149	7	720049
GazeCoD_1Model_male	23	2	23	<?xml version="1.0"?>\n<Clock xmlns:dt="urn:schemas-microsoft-com:datatypes"><Description dt:dt="string">E-Prime Primary Realtime Clock</Description><StartTime><Timestamp dt:dt="int">0</Timestamp><DateUtc dt:dt="string">2017-07-27T08:58:58Z</DateUtc></StartTime><FrequencyChanges><FrequencyChange><Frequency dt:dt="r8">3328129</Frequency><Timestamp dt:dt="r8">638808743</Timestamp><Current dt:dt="r8…	59.94	1	right	639461052	07-27-2017	10:58:58	08:58:58	female	213	{RIGHTARROW}	42							0	722333	722168	{RIGHTARROW}	165	721049	720699	850	right4,8	31	6	192	mask31	0	722151	1	721951	eqm10_NoEyeNmodel1_dir	90	HV	gazeCOD	GazeCoDxp	1	400	0	721650	1	721550
GazeCoD_1Model_male	23	2	23	<?xml version="1.0"?>\n<Clock xmlns:dt="urn:schemas-microsoft-com:datatypes"><Description dt:dt="string">E-Prime Primary Realtime Clock</Description><StartTime><Timestamp dt:dt="int">0</Timestamp><DateUtc dt:dt="string">2017-07-27T08:58:58Z</DateUtc></StartTime><FrequencyChanges><FrequencyChange><Frequency dt:dt="r8">3328129</Frequency><Timestamp dt:dt="r8">638808743</Timestamp><Current dt:dt="r8…	59.94	1	right	639461052	07-27-2017	10:58:58	08:58:58	female	214	{LEFTARROW}	51							0	724261	723769	{DOWNARROW}	492	722657	722351	806	left3,2	25	6	193	mask25	0	723752	0	723552	eqm10_NoEyeNmodel1_dir	90	HV	gazeCOD	GazeCoDxp	0	400	0	723252	-5	723152
GazeCoD_1Model_male	23	2	23	<?xml version="1.0"?>\n<Clock xmlns:dt="urn:schemas-microsoft-com:datatypes"><Description dt:dt="string">E-Prime Primary Realtime Clock</Description><StartTime><Timestamp dt:dt="int">0</Timestamp><DateUtc dt:dt="string">2017-07-27T08:58:58Z</DateUtc></StartTime><FrequencyChanges><FrequencyChange><Frequency dt:dt="r8">3328129</Frequency><Timestamp dt:dt="r8">638808743</Timestamp><Current dt:dt="r8…	59.94	1	right	639461052	07-27-2017	10:58:58	08:58:58	female	215	{LEFTARROW}	51							0	725821	725671	{DOWNARROW}	150	724554	724286	768	left3,2	14	6	194	mask14	0	725654	0	725454	eqm10_NoEyeNmodel1_dir	90	H	gazeCOD	GazeCoDxp	0	400	0	725154	0	725054
GazeCoD_1Model_male	23	2	23	<?xml version="1.0"?>\n<Clock xmlns:dt="urn:schemas-microsoft-com:datatypes"><Description dt:dt="string">E-Prime Primary Realtime Clock</Description><StartTime><Timestamp dt:dt="int">0</Timestamp><DateUtc dt:dt="string">2017-07-27T08:58:58Z</DateUtc></StartTime><FrequencyChanges><FrequencyChange><Frequency dt:dt="r8">3328129</Frequency><Timestamp dt:dt="r8">638808743</Timestamp><Current dt:dt="r8…	59.94	1	right	639461052	07-27-2017	10:58:58	08:58:58	female	216	{RIGHTARROW}	46							0	727453	727406	{DOWNARROW}	47	726281	725838	943	right1,6	7	6	195	mask7	0	727389	0	727189	eqm10_NoEyeNmodel1_dir	0	V	gazeCOD	GazeCoDxp	0	400	0	726889	8	726789
GazeCoD_1Model_male	23	2	23	<?xml version="1.0"?>\n<Clock xmlns:dt="urn:schemas-microsoft-com:datatypes"><Description dt:dt="string">E-Prime Primary Realtime Clock</Description><StartTime><Timestamp dt:dt="int">0</Timestamp><DateUtc dt:dt="string">2017-07-27T08:58:58Z</DateUtc></StartTime><FrequencyChanges><FrequencyChange><Frequency dt:dt="r8">3328129</Frequency><Timestamp dt:dt="r8">638808743</Timestamp><Current dt:dt="r8…	59.94	1	right	639461052	07-27-2017	10:58:58	08:58:58	female	217	{LEFTARROW}	49							0	729085	729041	{DOWNARROW}	44	727923	727473	950	left1,6	2	6	196	mask2	0	729024	0	728824	eqm10_NoEyeNmodel1_dir	0	V	gazeCOD	GazeCoDxp	0	400	0	728524	1	728424
GazeCoD_1Model_male	23	2	23	<?xml version="1.0"?>\n<Clock xmlns:dt="urn:schemas-microsoft-com:datatypes"><Description dt:dt="string">E-Prime Primary Realtime Clock</Description><StartTime><Timestamp dt:dt="int">0</Timestamp><DateUtc dt:dt="string">2017-07-27T08:58:58Z</DateUtc></StartTime><FrequencyChanges><FrequencyChange><Frequency dt:dt="r8">3328129</Frequency><Timestamp dt:dt="r8">638808743</Timestamp><Current dt:dt="r8…	59.94	1	right	639461052	07-27-2017	10:58:58	08:58:58	female	218	{LEFTARROW}	49							0	730709	730609	{DOWNARROW}	100	729495	729108	887	left1,6	13	6	197	mask13	0	730593	1	730393	eqm10_NoEyeNmodel1_dir	90	H	gazeCOD	GazeCoDxp	0	400	0	730092	-3	729992
GazeCoD_1Model_male	23	2	23	<?xml version="1.0"?>\n<Clock xmlns:dt="urn:schemas-microsoft-com:datatypes"><Description dt:dt="string">E-Prime Primary Realtime Clock</Description><StartTime><Timestamp dt:dt="int">0</Timestamp><DateUtc dt:dt="string">2017-07-27T08:58:58Z</DateUtc></StartTime><FrequencyChanges><FrequencyChange><Frequency dt:dt="r8">3328129</Frequency><Timestamp dt:dt="r8">638808743</Timestamp><Current dt:dt="r8…	59.94	1	right	639461052	07-27-2017	10:58:58	08:58:58	female	219	{RIGHTARROW}	77							0	732301	732261	{RIGHTARROW}	40	731149	730726	923	right8	11	6	198	mask11	0	732244	0	732044	eqm10_NoEyeNmodel1_dir	0	V	gazeCOD	GazeCoDxp	1	400	0	731744	-5	731644
GazeCoD_1Model_male	23	2	23	<?xml version="1.0"?>\n<Clock xmlns:dt="urn:schemas-microsoft-com:datatypes"><Description dt:dt="string">E-Prime Primary Realtime Clock</Description><StartTime><Timestamp dt:dt="int">0</Timestamp><DateUtc dt:dt="string">2017-07-27T08:58:58Z</DateUtc></StartTime><FrequencyChanges><FrequencyChange><Frequency dt:dt="r8">3328129</Frequency><Timestamp dt:dt="r8">638808743</Timestamp><Current dt:dt="r8…	59.94	1	right	639461052	07-27-2017	10:58:58	08:58:58	female	220	{RIGHTARROW}	40							0	734045	733863	{RIGHTARROW}	182	732745	732312	933	right6,4	21	7	199	mask21	0	733846	1	733646	eqm10_NoEyeNmodel1_dir	90	H	gazeCOD	GazeCoDxp	1	400	0	733345	0	733245
GazeCoD_1Model_male	23	2	23	<?xml version="1.0"?>\n<Clock xmlns:dt="urn:schemas-microsoft-com:datatypes"><Description dt:dt="string">E-Prime Primary Realtime Clock</Description><StartTime><Timestamp dt:dt="int">0</Timestamp><DateUtc dt:dt="string">2017-07-27T08:58:58Z</DateUtc></StartTime><FrequencyChanges><FrequencyChange><Frequency dt:dt="r8">3328129</Frequency><Timestamp dt:dt="r8">638808743</Timestamp><Current dt:dt="r8…	59.94	1	right	639461052	07-27-2017	10:58:58	08:58:58	female	221	{DOWNARROW}	79							0	735829	735498	{DOWNARROW}	331	734378	734063	815	DG0	12	7	200	mask12	0	735481	1	735281	eqm10_NoEyeNmodel1_dir	90	H	gazeCOD	GazeCoDxp	1	400	0	734980	2	734880
GazeCoD_1Model_male	23	2	23	<?xml version="1.0"?>\n<Clock xmlns:dt="urn:schemas-microsoft-com:datatypes"><Description dt:dt="string">E-Prime Primary Realtime Clock</Description><StartTime><Timestamp dt:dt="int">0</Timestamp><DateUtc dt:dt="string">2017-07-27T08:58:58Z</DateUtc></StartTime><FrequencyChanges><FrequencyChange><Frequency dt:dt="r8">3328129</Frequency><Timestamp dt:dt="r8">638808743</Timestamp><Current dt:dt="r8…	59.94	1	right	639461052	07-27-2017	10:58:58	08:58:58	female	222	{RIGHTARROW}	77							0	737557	737350	{RIGHTARROW}	207	736228	735848	880	right8	11	7	201	mask11	0	737333	1	737133	eqm10_NoEyeNmodel1_dir	0	V	gazeCOD	GazeCoDxp	1	400	0	736832	4	736732
GazeCoD_1Model_male	23	2	23	<?xml version="1.0"?>\n<Clock xmlns:dt="urn:schemas-microsoft-com:datatypes"><Description dt:dt="string">E-Prime Primary Realtime Clock</Description><StartTime><Timestamp dt:dt="int">0</Timestamp><DateUtc dt:dt="string">2017-07-27T08:58:58Z</DateUtc></StartTime><FrequencyChanges><FrequencyChange><Frequency dt:dt="r8">3328129</Frequency><Timestamp dt:dt="r8">638808743</Timestamp><Current dt:dt="r8…	59.94	1	right	639461052	07-27-2017	10:58:58	08:58:58	female	223	{RIGHTARROW}	42							0	739365	739168	{RIGHTARROW}	197	738047	737583	964	right4,8	31	7	202	mask31	0	739151	0	738951	eqm10_NoEyeNmodel1_dir	90	HV	gazeCOD	GazeCoDxp	1	400	0	738651	4	738551
GazeCoD_1Model_male	23	2	23	<?xml version="1.0"?>\n<Clock xmlns:dt="urn:schemas-microsoft-com:datatypes"><Description dt:dt="string">E-Prime Primary Realtime Clock</Description><StartTime><Timestamp dt:dt="int">0</Timestamp><DateUtc dt:dt="string">2017-07-27T08:58:58Z</DateUtc></StartTime><FrequencyChanges><FrequencyChange><Frequency dt:dt="r8">3328129</Frequency><Timestamp dt:dt="r8">638808743</Timestamp><Current dt:dt="r8…	59.94	1	right	639461052	07-27-2017	10:58:58	08:58:58	female	224	{RIGHTARROW}	44							0	741053	740970	{DOWNARROW}	83	739850	739385	965	right3,2	19	7	203	mask19	0	740953	0	740753	eqm10_NoEyeNmodel1_dir	90	H	gazeCOD	GazeCoDxp	0	400	0	740453	3	740353
GazeCoD_1Model_male	23	2	23	<?xml version="1.0"?>\n<Clock xmlns:dt="urn:schemas-microsoft-com:datatypes"><Description dt:dt="string">E-Prime Primary Realtime Clock</Description><StartTime><Timestamp dt:dt="int">0</Timestamp><DateUtc dt:dt="string">2017-07-27T08:58:58Z</DateUtc></StartTime><FrequencyChanges><FrequencyChange><Frequency dt:dt="r8">3328129</Frequency><Timestamp dt:dt="r8">638808743</Timestamp><Current dt:dt="r8…	59.94	1	right	639461052	07-27-2017	10:58:58	08:58:58	female	225	{RIGHTARROW}	77							0	742605	742471	{RIGHTARROW}	134	741358	741070	788	right8	22	7	204	mask22	0	742455	1	742255	eqm10_NoEyeNmodel1_dir	90	H	gazeCOD	GazeCoDxp	1	400	0	741954	-4	741854
GazeCoD_1Model_male	23	2	23	<?xml version="1.0"?>\n<Clock xmlns:dt="urn:schemas-microsoft-com:datatypes"><Description dt:dt="string">E-Prime Primary Realtime Clock</Description><StartTime><Timestamp dt:dt="int">0</Timestamp><DateUtc dt:dt="string">2017-07-27T08:58:58Z</DateUtc></StartTime><FrequencyChanges><FrequencyChange><Frequency dt:dt="r8">3328129</Frequency><Timestamp dt:dt="r8">638808743</Timestamp><Current dt:dt="r8…	59.94	1	right	639461052	07-27-2017	10:58:58	08:58:58	female	226	{LEFTARROW}	49							0	744285	744240	{RIGHTARROW}	45	743117	742622	995	left1,6	13	7	205	mask13	0	744223	0	744023	eqm10_NoEyeNmodel1_dir	90	H	gazeCOD	GazeCoDxp	0	400	0	743723	6	743623
GazeCoD_1Model_male	23	2	23	<?xml version="1.0"?>\n<Clock xmlns:dt="urn:schemas-microsoft-com:datatypes"><Description dt:dt="string">E-Prime Primary Realtime Clock</Description><StartTime><Timestamp dt:dt="int">0</Timestamp><DateUtc dt:dt="string">2017-07-27T08:58:58Z</DateUtc></StartTime><FrequencyChanges><FrequencyChange><Frequency dt:dt="r8">3328129</Frequency><Timestamp dt:dt="r8">638808743</Timestamp><Current dt:dt="r8…	59.94	1	right	639461052	07-27-2017	10:58:58	08:58:58	female	227	{RIGHTARROW}	77							0	745861	745741	{RIGHTARROW}	120	744617	744307	810	right8	33	7	206	mask33	0	745724	0	745524	eqm10_NoEyeNmodel1_dir	90	HV	gazeCOD	GazeCoDxp	1	400	0	745224	7	745124
GazeCoD_1Model_male	23	2	23	<?xml version="1.0"?>\n<Clock xmlns:dt="urn:schemas-microsoft-com:datatypes"><Description dt:dt="string">E-Prime Primary Realtime Clock</Description><StartTime><Timestamp dt:dt="int">0</Timestamp><DateUtc dt:dt="string">2017-07-27T08:58:58Z</DateUtc></StartTime><FrequencyChanges><FrequencyChange><Frequency dt:dt="r8">3328129</Frequency><Timestamp dt:dt="r8">638808743</Timestamp><Current dt:dt="r8…	59.94	1	right	639461052	07-27-2017	10:58:58	08:58:58	female	228	{RIGHTARROW}	44							0	748365	747493	{DOWNARROW}	872	746368	745875	993	right3,2	8	7	207	mask8	0	747476	0	747276	eqm10_NoEyeNmodel1_dir	0	V	gazeCOD	GazeCoDxp	0	400	0	746976	8	746876
GazeCoD_1Model_male	23	2	23	<?xml version="1.0"?>\n<Clock xmlns:dt="urn:schemas-microsoft-com:datatypes"><Description dt:dt="string">E-Prime Primary Realtime Clock</Description><StartTime><Timestamp dt:dt="int">0</Timestamp><DateUtc dt:dt="string">2017-07-27T08:58:58Z</DateUtc></StartTime><FrequencyChanges><FrequencyChange><Frequency dt:dt="r8">3328129</Frequency><Timestamp dt:dt="r8">638808743</Timestamp><Current dt:dt="r8…	59.94	1	right	639461052	07-27-2017	10:58:58	08:58:58	female	229	{LEFTARROW}	78							0	749973	749912	{LEFTARROW}	61	748800	748377	923	left8	28	7	208	mask28	0	749895	0	749695	eqm10_NoEyeNmodel1_dir	90	HV	gazeCOD	GazeCoDxp	1	400	0	749395	-5	749295
GazeCoD_1Model_male	23	2	23	<?xml version="1.0"?>\n<Clock xmlns:dt="urn:schemas-microsoft-com:datatypes"><Description dt:dt="string">E-Prime Primary Realtime Clock</Description><StartTime><Timestamp dt:dt="int">0</Timestamp><DateUtc dt:dt="string">2017-07-27T08:58:58Z</DateUtc></StartTime><FrequencyChanges><FrequencyChange><Frequency dt:dt="r8">3328129</Frequency><Timestamp dt:dt="r8">638808743</Timestamp><Current dt:dt="r8…	59.94	1	right	639461052	07-27-2017	10:58:58	08:58:58	female	230	{RIGHTARROW}	46							0	751813	751447	{DOWNARROW}	366	750331	749996	835	right1,6	29	7	209	mask29	0	751430	0	751230	eqm10_NoEyeNmodel1_dir	90	HV	gazeCOD	GazeCoDxp	0	400	0	750930	-1	750830
GazeCoD_1Model_male	23	2	23	<?xml version="1.0"?>\n<Clock xmlns:dt="urn:schemas-microsoft-com:datatypes"><Description dt:dt="string">E-Prime Primary Realtime Clock</Description><StartTime><Timestamp dt:dt="int">0</Timestamp><DateUtc dt:dt="string">2017-07-27T08:58:58Z</DateUtc></StartTime><FrequencyChanges><FrequencyChange><Frequency dt:dt="r8">3328129</Frequency><Timestamp dt:dt="r8">638808743</Timestamp><Current dt:dt="r8…	59.94	1	right	639461052	07-27-2017	10:58:58	08:58:58	female	231	{LEFTARROW}	49							0	753389	753282	{DOWNARROW}	107	752162	751831	831	left1,6	2	7	210	mask2	0	753265	0	753065	eqm10_NoEyeNmodel1_dir	0	V	gazeCOD	GazeCoDxp	0	400	0	752765	3	752665
GazeCoD_1Model_male	23	2	23	<?xml version="1.0"?>\n<Clock xmlns:dt="urn:schemas-microsoft-com:datatypes"><Description dt:dt="string">E-Prime Primary Realtime Clock</Description><StartTime><Timestamp dt:dt="int">0</Timestamp><DateUtc dt:dt="string">2017-07-27T08:58:58Z</DateUtc></StartTime><FrequencyChanges><FrequencyChange><Frequency dt:dt="r8">3328129</Frequency><Timestamp dt:dt="r8">638808743</Timestamp><Current dt:dt="r8…	59.94	1	right	639461052	07-27-2017	10:58:58	08:58:58	female	232	{LEFTARROW}	78							0	754957	754834	{LEFTARROW}	123	753718	753400	818	left8	6	7	211	mask6	0	754817	0	754617	eqm10_NoEyeNmodel1_dir	0	V	gazeCOD	GazeCoDxp	1	400	0	754317	-1	754217
GazeCoD_1Model_male	23	2	23	<?xml version="1.0"?>\n<Clock xmlns:dt="urn:schemas-microsoft-com:datatypes"><Description dt:dt="string">E-Prime Primary Realtime Clock</Description><StartTime><Timestamp dt:dt="int">0</Timestamp><DateUtc dt:dt="string">2017-07-27T08:58:58Z</DateUtc></StartTime><FrequencyChanges><FrequencyChange><Frequency dt:dt="r8">3328129</Frequency><Timestamp dt:dt="r8">638808743</Timestamp><Current dt:dt="r8…	59.94	1	right	639461052	07-27-2017	10:58:58	08:58:58	female	233	{RIGHTARROW}	42							0	756661	756536	{RIGHTARROW}	125	755408	754967	941	right4,8	20	7	212	mask20	0	756519	1	756319	eqm10_NoEyeNmodel1_dir	90	H	gazeCOD	GazeCoDxp	1	400	0	756018	10	755918
GazeCoD_1Model_male	23	2	23	<?xml version="1.0"?>\n<Clock xmlns:dt="urn:schemas-microsoft-com:datatypes"><Description dt:dt="string">E-Prime Primary Realtime Clock</Description><StartTime><Timestamp dt:dt="int">0</Timestamp><DateUtc dt:dt="string">2017-07-27T08:58:58Z</DateUtc></StartTime><FrequencyChanges><FrequencyChange><Frequency dt:dt="r8">3328129</Frequency><Timestamp dt:dt="r8">638808743</Timestamp><Current dt:dt="r8…	59.94	1	right	639461052	07-27-2017	10:58:58	08:58:58	female	234	{LEFTARROW}	49							0	758229	758154	{DOWNARROW}	75	757032	756686	846	left1,6	24	7	213	mask24	0	758137	0	757937	eqm10_NoEyeNmodel1_dir	90	HV	gazeCOD	GazeCoDxp	0	400	0	757637	5	757537
GazeCoD_1Model_male	23	2	23	<?xml version="1.0"?>\n<Clock xmlns:dt="urn:schemas-microsoft-com:datatypes"><Description dt:dt="string">E-Prime Primary Realtime Clock</Description><StartTime><Timestamp dt:dt="int">0</Timestamp><DateUtc dt:dt="string">2017-07-27T08:58:58Z</DateUtc></StartTime><FrequencyChanges><FrequencyChange><Frequency dt:dt="r8">3328129</Frequency><Timestamp dt:dt="r8">638808743</Timestamp><Current dt:dt="r8…	59.94	1	right	639461052	07-27-2017	10:58:58	08:58:58	female	235	{RIGHTARROW}	40							0	759917	759739	{RIGHTARROW}	178	758611	758254	857	right6,4	32	7	214	mask32	0	759722	0	759522	eqm10_NoEyeNmodel1_dir	90	HV	gazeCOD	GazeCoDxp	1	400	0	759222	11	759122
GazeCoD_1Model_male	23	2	23	<?xml version="1.0"?>\n<Clock xmlns:dt="urn:schemas-microsoft-com:datatypes"><Description dt:dt="string">E-Prime Primary Realtime Clock</Description><StartTime><Timestamp dt:dt="int">0</Timestamp><DateUtc dt:dt="string">2017-07-27T08:58:58Z</DateUtc></StartTime><FrequencyChanges><FrequencyChange><Frequency dt:dt="r8">3328129</Frequency><Timestamp dt:dt="r8">638808743</Timestamp><Current dt:dt="r8…	59.94	1	right	639461052	07-27-2017	10:58:58	08:58:58	female	236	{LEFTARROW}	53							0	761445	761340	{DOWNARROW}	105	760217	759939	778	left4,8	15	7	215	mask15	0	761324	1	761124	eqm10_NoEyeNmodel1_dir	90	H	gazeCOD	GazeCoDxp	0	400	0	760823	6	760723
GazeCoD_1Model_male	23	2	23	<?xml version="1.0"?>\n<Clock xmlns:dt="urn:schemas-microsoft-com:datatypes"><Description dt:dt="string">E-Prime Primary Realtime Clock</Description><StartTime><Timestamp dt:dt="int">0</Timestamp><DateUtc dt:dt="string">2017-07-27T08:58:58Z</DateUtc></StartTime><FrequencyChanges><FrequencyChange><Frequency dt:dt="r8">3328129</Frequency><Timestamp dt:dt="r8">638808743</Timestamp><Current dt:dt="r8…	59.94	1	right	639461052	07-27-2017	10:58:58	08:58:58	female	237	{LEFTARROW}	51							0	763869	763059	{DOWNARROW}	810	761938	761457	981	left3,2	3	7	216	mask3	0	763042	0	762842	eqm10_NoEyeNmodel1_dir	0	V	gazeCOD	GazeCoDxp	0	400	0	762542	4	762442
GazeCoD_1Model_male	23	2	23	<?xml version="1.0"?>\n<Clock xmlns:dt="urn:schemas-microsoft-com:datatypes"><Description dt:dt="string">E-Prime Primary Realtime Clock</Description><StartTime><Timestamp dt:dt="int">0</Timestamp><DateUtc dt:dt="string">2017-07-27T08:58:58Z</DateUtc></StartTime><FrequencyChanges><FrequencyChange><Frequency dt:dt="r8">3328129</Frequency><Timestamp dt:dt="r8">638808743</Timestamp><Current dt:dt="r8…	59.94	1	right	639461052	07-27-2017	10:58:58	08:58:58	female	238	{LEFTARROW}	51							0	766205	765395	{DOWNARROW}	810	764270	763893	877	left3,2	25	7	217	mask25	0	765378	1	765178	eqm10_NoEyeNmodel1_dir	90	HV	gazeCOD	GazeCoDxp	0	400	0	764877	7	764777
GazeCoD_1Model_male	23	2	23	<?xml version="1.0"?>\n<Clock xmlns:dt="urn:schemas-microsoft-com:datatypes"><Description dt:dt="string">E-Prime Primary Realtime Clock</Description><StartTime><Timestamp dt:dt="int">0</Timestamp><DateUtc dt:dt="string">2017-07-27T08:58:58Z</DateUtc></StartTime><FrequencyChanges><FrequencyChange><Frequency dt:dt="r8">3328129</Frequency><Timestamp dt:dt="r8">638808743</Timestamp><Current dt:dt="r8…	59.94	1	right	639461052	07-27-2017	10:58:58	08:58:58	female	239	{LEFTARROW}	53							0	767925	767814	{DOWNARROW}	111	766702	766229	973	left4,8	4	7	218	mask4	0	767797	0	767597	eqm10_NoEyeNmodel1_dir	0	V	gazeCOD	GazeCoDxp	0	400	0	767297	-5	767197
GazeCoD_1Model_male	23	2	23	<?xml version="1.0"?>\n<Clock xmlns:dt="urn:schemas-microsoft-com:datatypes"><Description dt:dt="string">E-Prime Primary Realtime Clock</Description><StartTime><Timestamp dt:dt="int">0</Timestamp><DateUtc dt:dt="string">2017-07-27T08:58:58Z</DateUtc></StartTime><FrequencyChanges><FrequencyChange><Frequency dt:dt="r8">3328129</Frequency><Timestamp dt:dt="r8">638808743</Timestamp><Current dt:dt="r8…	59.94	1	right	639461052	07-27-2017	10:58:58	08:58:58	female	240	{LEFTARROW}	51							0	769549	769532	{DOWNARROW}	17	768420	767947	973	left3,2	14	7	219	mask14	0	769515	0	769315	eqm10_NoEyeNmodel1_dir	90	H	gazeCOD	GazeCoDxp	0	400	0	769015	-5	768915
GazeCoD_1Model_male	23	2	23	<?xml version="1.0"?>\n<Clock xmlns:dt="urn:schemas-microsoft-com:datatypes"><Description dt:dt="string">E-Prime Primary Realtime Clock</Description><StartTime><Timestamp dt:dt="int">0</Timestamp><DateUtc dt:dt="string">2017-07-27T08:58:58Z</DateUtc></StartTime><FrequencyChanges><FrequencyChange><Frequency dt:dt="r8">3328129</Frequency><Timestamp dt:dt="r8">638808743</Timestamp><Current dt:dt="r8…	59.94	1	right	639461052	07-27-2017	10:58:58	08:58:58	female	241	{RIGHTARROW}	44							0	771077	770950	{RIGHTARROW}	127	769838	769565	773	right3,2	30	7	220	mask30	0	770933	0	770733	eqm10_NoEyeNmodel1_dir	90	HV	gazeCOD	GazeCoDxp	1	400	0	770433	-5	770333
GazeCoD_1Model_male	23	2	23	<?xml version="1.0"?>\n<Clock xmlns:dt="urn:schemas-microsoft-com:datatypes"><Description dt:dt="string">E-Prime Primary Realtime Clock</Description><StartTime><Timestamp dt:dt="int">0</Timestamp><DateUtc dt:dt="string">2017-07-27T08:58:58Z</DateUtc></StartTime><FrequencyChanges><FrequencyChange><Frequency dt:dt="r8">3328129</Frequency><Timestamp dt:dt="r8">638808743</Timestamp><Current dt:dt="r8…	59.94	1	right	639461052	07-27-2017	10:58:58	08:58:58	female	242	{LEFTARROW}	53							0	790317	789936	{DOWNARROW}	381	788813	788351	962	left4,8	26	7	221	mask26	0	789919	0	789719	eqm10_NoEyeNmodel1_dir	90	HV	gazeCOD	GazeCoDxp	0	400	0	789419	6	789319
GazeCoD_1Model_male	23	2	23	<?xml version="1.0"?>\n<Clock xmlns:dt="urn:schemas-microsoft-com:datatypes"><Description dt:dt="string">E-Prime Primary Realtime Clock</Description><StartTime><Timestamp dt:dt="int">0</Timestamp><DateUtc dt:dt="string">2017-07-27T08:58:58Z</DateUtc></StartTime><FrequencyChanges><FrequencyChange><Frequency dt:dt="r8">3328129</Frequency><Timestamp dt:dt="r8">638808743</Timestamp><Current dt:dt="r8…	59.94	1	right	639461052	07-27-2017	10:58:58	08:58:58	female	243	{LEFTARROW}	55							0	791853	791721	{LEFTARROW}	132	790597	790336	761	left6,4	27	7	222	mask27	0	791704	0	791504	eqm10_NoEyeNmodel1_dir	90	HV	gazeCOD	GazeCoDxp	1	400	0	791204	7	791104
GazeCoD_1Model_male	23	2	23	<?xml version="1.0"?>\n<Clock xmlns:dt="urn:schemas-microsoft-com:datatypes"><Description dt:dt="string">E-Prime Primary Realtime Clock</Description><StartTime><Timestamp dt:dt="int">0</Timestamp><DateUtc dt:dt="string">2017-07-27T08:58:58Z</DateUtc></StartTime><FrequencyChanges><FrequencyChange><Frequency dt:dt="r8">3328129</Frequency><Timestamp dt:dt="r8">638808743</Timestamp><Current dt:dt="r8…	59.94	1	right	639461052	07-27-2017	10:58:58	08:58:58	female	244	{DOWNARROW}	79							0	794429	793456	{DOWNARROW}	973	792331	791871	960	DG0	1	7	223	mask1	0	793439	0	793239	eqm10_NoEyeNmodel1_dir	0	V	gazeCOD	GazeCoDxp	1	400	0	792939	8	792839
GazeCoD_1Model_male	23	2	23	<?xml version="1.0"?>\n<Clock xmlns:dt="urn:schemas-microsoft-com:datatypes"><Description dt:dt="string">E-Prime Primary Realtime Clock</Description><StartTime><Timestamp dt:dt="int">0</Timestamp><DateUtc dt:dt="string">2017-07-27T08:58:58Z</DateUtc></StartTime><FrequencyChanges><FrequencyChange><Frequency dt:dt="r8">3328129</Frequency><Timestamp dt:dt="r8">638808743</Timestamp><Current dt:dt="r8…	59.94	1	right	639461052	07-27-2017	10:58:58	08:58:58	female	245	{DOWNARROW}	79							0	796037	795925	{DOWNARROW}	112	794802	794440	862	DG0	23	7	224	mask23	0	795908	0	795708	eqm10_NoEyeNmodel1_dir	90	HV	gazeCOD	GazeCoDxp	1	400	0	795408	6	795308
GazeCoD_1Model_male	23	2	23	<?xml version="1.0"?>\n<Clock xmlns:dt="urn:schemas-microsoft-com:datatypes"><Description dt:dt="string">E-Prime Primary Realtime Clock</Description><StartTime><Timestamp dt:dt="int">0</Timestamp><DateUtc dt:dt="string">2017-07-27T08:58:58Z</DateUtc></StartTime><FrequencyChanges><FrequencyChange><Frequency dt:dt="r8">3328129</Frequency><Timestamp dt:dt="r8">638808743</Timestamp><Current dt:dt="r8…	59.94	1	right	639461052	07-27-2017	10:58:58	08:58:58	female	246	{RIGHTARROW}	46							0	798621	797610	{DOWNARROW}	1011	796490	796059	931	right1,6	18	7	225	mask18	0	797593	0	797393	eqm10_NoEyeNmodel1_dir	90	H	gazeCOD	GazeCoDxp	0	400	0	797093	3	796993
GazeCoD_1Model_male	23	2	23	<?xml version="1.0"?>\n<Clock xmlns:dt="urn:schemas-microsoft-com:datatypes"><Description dt:dt="string">E-Prime Primary Realtime Clock</Description><StartTime><Timestamp dt:dt="int">0</Timestamp><DateUtc dt:dt="string">2017-07-27T08:58:58Z</DateUtc></StartTime><FrequencyChanges><FrequencyChange><Frequency dt:dt="r8">3328129</Frequency><Timestamp dt:dt="r8">638808743</Timestamp><Current dt:dt="r8…	59.94	1	right	639461052	07-27-2017	10:58:58	08:58:58	female	247	{LEFTARROW}	55							0	800325	800163	{DOWNARROW}	162	799043	798645	898	left6,4	16	7	226	mask16	0	800146	0	799946	eqm10_NoEyeNmodel1_dir	90	H	gazeCOD	GazeCoDxp	0	400	0	799646	3	799546
GazeCoD_1Model_male	23	2	23	<?xml version="1.0"?>\n<Clock xmlns:dt="urn:schemas-microsoft-com:datatypes"><Description dt:dt="string">E-Prime Primary Realtime Clock</Description><StartTime><Timestamp dt:dt="int">0</Timestamp><DateUtc dt:dt="string">2017-07-27T08:58:58Z</DateUtc></StartTime><FrequencyChanges><FrequencyChange><Frequency dt:dt="r8">3328129</Frequency><Timestamp dt:dt="r8">638808743</Timestamp><Current dt:dt="r8…	59.94	1	right	639461052	07-27-2017	10:58:58	08:58:58	female	248	{LEFTARROW}	55							0	801933	801865	{DOWNARROW}	68	800751	800346	905	left6,4	5	7	227	mask5	0	801848	1	801648	eqm10_NoEyeNmodel1_dir	0	V	gazeCOD	GazeCoDxp	0	400	0	801347	-4	801247
GazeCoD_1Model_male	23	2	23	<?xml version="1.0"?>\n<Clock xmlns:dt="urn:schemas-microsoft-com:datatypes"><Description dt:dt="string">E-Prime Primary Realtime Clock</Description><StartTime><Timestamp dt:dt="int">0</Timestamp><DateUtc dt:dt="string">2017-07-27T08:58:58Z</DateUtc></StartTime><FrequencyChanges><FrequencyChange><Frequency dt:dt="r8">3328129</Frequency><Timestamp dt:dt="r8">638808743</Timestamp><Current dt:dt="r8…	59.94	1	right	639461052	07-27-2017	10:58:58	08:58:58	female	249	{RIGHTARROW}	40							0	803765	803500	{RIGHTARROW}	265	802385	801948	937	right6,4	10	7	228	mask10	0	803483	1	803283	eqm10_NoEyeNmodel1_dir	0	V	gazeCOD	GazeCoDxp	1	400	0	802982	-3	802882
GazeCoD_1Model_male	23	2	23	<?xml version="1.0"?>\n<Clock xmlns:dt="urn:schemas-microsoft-com:datatypes"><Description dt:dt="string">E-Prime Primary Realtime Clock</Description><StartTime><Timestamp dt:dt="int">0</Timestamp><DateUtc dt:dt="string">2017-07-27T08:58:58Z</DateUtc></StartTime><FrequencyChanges><FrequencyChange><Frequency dt:dt="r8">3328129</Frequency><Timestamp dt:dt="r8">638808743</Timestamp><Current dt:dt="r8…	59.94	1	right	639461052	07-27-2017	10:58:58	08:58:58	female	250	{RIGHTARROW}	46							0	805397	805251	{DOWNARROW}	146	804133	803783	850	right1,6	7	7	229	mask7	0	805234	0	805034	eqm10_NoEyeNmodel1_dir	0	V	gazeCOD	GazeCoDxp	0	400	0	804734	1	804634
GazeCoD_1Model_male	23	2	23	<?xml version="1.0"?>\n<Clock xmlns:dt="urn:schemas-microsoft-com:datatypes"><Description dt:dt="string">E-Prime Primary Realtime Clock</Description><StartTime><Timestamp dt:dt="int">0</Timestamp><DateUtc dt:dt="string">2017-07-27T08:58:58Z</DateUtc></StartTime><FrequencyChanges><FrequencyChange><Frequency dt:dt="r8">3328129</Frequency><Timestamp dt:dt="r8">638808743</Timestamp><Current dt:dt="r8…	59.94	1	right	639461052	07-27-2017	10:58:58	08:58:58	female	251	{LEFTARROW}	78							0	807741	806870	{LEFTARROW}	871	805753	805418	835	left8	17	7	230	mask17	0	806853	1	806653	eqm10_NoEyeNmodel1_dir	90	H	gazeCOD	GazeCoDxp	1	400	0	806352	-1	806252
GazeCoD_1Model_male	23	2	23	<?xml version="1.0"?>\n<Clock xmlns:dt="urn:schemas-microsoft-com:datatypes"><Description dt:dt="string">E-Prime Primary Realtime Clock</Description><StartTime><Timestamp dt:dt="int">0</Timestamp><DateUtc dt:dt="string">2017-07-27T08:58:58Z</DateUtc></StartTime><FrequencyChanges><FrequencyChange><Frequency dt:dt="r8">3328129</Frequency><Timestamp dt:dt="r8">638808743</Timestamp><Current dt:dt="r8…	59.94	1	right	639461052	07-27-2017	10:58:58	08:58:58	female	252	{RIGHTARROW}	42							0	809365	809155	{DOWNARROW}	210	808029	807754	775	right4,8	9	7	231	mask9	0	809138	0	808938	eqm10_NoEyeNmodel1_dir	0	V	gazeCOD	GazeCoDxp	0	400	0	808638	9	808538
GazeCoD_1Model_male	23	2	23	<?xml version="1.0"?>\n<Clock xmlns:dt="urn:schemas-microsoft-com:datatypes"><Description dt:dt="string">E-Prime Primary Realtime Clock</Description><StartTime><Timestamp dt:dt="int">0</Timestamp><DateUtc dt:dt="string">2017-07-27T08:58:58Z</DateUtc></StartTime><FrequencyChanges><FrequencyChange><Frequency dt:dt="r8">3328129</Frequency><Timestamp dt:dt="r8">638808743</Timestamp><Current dt:dt="r8…	59.94	1	right	639461052	07-27-2017	10:58:58	08:58:58	female	253	{LEFTARROW}	51							0	810917	810840	{DOWNARROW}	77	809716	809389	827	left3,2	3	8	232	mask3	0	810823	0	810623	eqm10_NoEyeNmodel1_dir	0	V	gazeCOD	GazeCoDxp	0	400	0	810323	7	810223
GazeCoD_1Model_male	23	2	23	<?xml version="1.0"?>\n<Clock xmlns:dt="urn:schemas-microsoft-com:datatypes"><Description dt:dt="string">E-Prime Primary Realtime Clock</Description><StartTime><Timestamp dt:dt="int">0</Timestamp><DateUtc dt:dt="string">2017-07-27T08:58:58Z</DateUtc></StartTime><FrequencyChanges><FrequencyChange><Frequency dt:dt="r8">3328129</Frequency><Timestamp dt:dt="r8">638808743</Timestamp><Current dt:dt="r8…	59.94	1	right	639461052	07-27-2017	10:58:58	08:58:58	female	254	{RIGHTARROW}	44							0	812469	812392	{DOWNARROW}	77	811280	810940	840	right3,2	19	8	233	mask19	0	812375	0	812175	eqm10_NoEyeNmodel1_dir	90	H	gazeCOD	GazeCoDxp	0	400	0	811875	-5	811775
GazeCoD_1Model_male	23	2	23	<?xml version="1.0"?>\n<Clock xmlns:dt="urn:schemas-microsoft-com:datatypes"><Description dt:dt="string">E-Prime Primary Realtime Clock</Description><StartTime><Timestamp dt:dt="int">0</Timestamp><DateUtc dt:dt="string">2017-07-27T08:58:58Z</DateUtc></StartTime><FrequencyChanges><FrequencyChange><Frequency dt:dt="r8">3328129</Frequency><Timestamp dt:dt="r8">638808743</Timestamp><Current dt:dt="r8…	59.94	1	right	639461052	07-27-2017	10:58:58	08:58:58	female	255	{LEFTARROW}	53							0	814005	813960	{DOWNARROW}	45	812847	812492	855	left4,8	4	8	234	mask4	0	813943	0	813743	eqm10_NoEyeNmodel1_dir	0	V	gazeCOD	GazeCoDxp	0	400	0	813443	-4	813343
GazeCoD_1Model_male	23	2	23	<?xml version="1.0"?>\n<Clock xmlns:dt="urn:schemas-microsoft-com:datatypes"><Description dt:dt="string">E-Prime Primary Realtime Clock</Description><StartTime><Timestamp dt:dt="int">0</Timestamp><DateUtc dt:dt="string">2017-07-27T08:58:58Z</DateUtc></StartTime><FrequencyChanges><FrequencyChange><Frequency dt:dt="r8">3328129</Frequency><Timestamp dt:dt="r8">638808743</Timestamp><Current dt:dt="r8…	59.94	1	right	639461052	07-27-2017	10:58:58	08:58:58	female	256	{RIGHTARROW}	42							0	815533	815462	{DOWNARROW}	71	814350	814027	823	right4,8	9	8	235	mask9	0	815445	0	815245	eqm10_NoEyeNmodel1_dir	0	V	gazeCOD	GazeCoDxp	0	400	0	814945	-5	814845
GazeCoD_1Model_male	23	2	23	<?xml version="1.0"?>\n<Clock xmlns:dt="urn:schemas-microsoft-com:datatypes"><Description dt:dt="string">E-Prime Primary Realtime Clock</Description><StartTime><Timestamp dt:dt="int">0</Timestamp><DateUtc dt:dt="string">2017-07-27T08:58:58Z</DateUtc></StartTime><FrequencyChanges><FrequencyChange><Frequency dt:dt="r8">3328129</Frequency><Timestamp dt:dt="r8">638808743</Timestamp><Current dt:dt="r8…	59.94	1	right	639461052	07-27-2017	10:58:58	08:58:58	female	257	{LEFTARROW}	55							0	817213	817163	{DOWNARROW}	50	816040	815545	995	left6,4	5	8	236	mask5	0	817147	1	816947	eqm10_NoEyeNmodel1_dir	0	V	gazeCOD	GazeCoDxp	0	400	0	816646	6	816546
GazeCoD_1Model_male	23	2	23	<?xml version="1.0"?>\n<Clock xmlns:dt="urn:schemas-microsoft-com:datatypes"><Description dt:dt="string">E-Prime Primary Realtime Clock</Description><StartTime><Timestamp dt:dt="int">0</Timestamp><DateUtc dt:dt="string">2017-07-27T08:58:58Z</DateUtc></StartTime><FrequencyChanges><FrequencyChange><Frequency dt:dt="r8">3328129</Frequency><Timestamp dt:dt="r8">638808743</Timestamp><Current dt:dt="r8…	59.94	1	right	639461052	07-27-2017	10:58:58	08:58:58	female	258	{RIGHTARROW}	46							0	818781	818632	{DOWNARROW}	149	817510	817230	780	right1,6	29	8	237	mask29	0	818615	1	818415	eqm10_NoEyeNmodel1_dir	90	HV	gazeCOD	GazeCoDxp	0	400	0	818114	4	818014
GazeCoD_1Model_male	23	2	23	<?xml version="1.0"?>\n<Clock xmlns:dt="urn:schemas-microsoft-com:datatypes"><Description dt:dt="string">E-Prime Primary Realtime Clock</Description><StartTime><Timestamp dt:dt="int">0</Timestamp><DateUtc dt:dt="string">2017-07-27T08:58:58Z</DateUtc></StartTime><FrequencyChanges><FrequencyChange><Frequency dt:dt="r8">3328129</Frequency><Timestamp dt:dt="r8">638808743</Timestamp><Current dt:dt="r8…	59.94	1	right	639461052	07-27-2017	10:58:58	08:58:58	female	259	{LEFTARROW}	78							0	820541	820417	{DOWNARROW}	124	819296	818798	998	left8	17	8	238	mask17	0	820400	1	820200	eqm10_NoEyeNmodel1_dir	90	H	gazeCOD	GazeCoDxp	0	400	0	819899	3	819799
GazeCoD_1Model_male	23	2	23	<?xml version="1.0"?>\n<Clock xmlns:dt="urn:schemas-microsoft-com:datatypes"><Description dt:dt="string">E-Prime Primary Realtime Clock</Description><StartTime><Timestamp dt:dt="int">0</Timestamp><DateUtc dt:dt="string">2017-07-27T08:58:58Z</DateUtc></StartTime><FrequencyChanges><FrequencyChange><Frequency dt:dt="r8">3328129</Frequency><Timestamp dt:dt="r8">638808743</Timestamp><Current dt:dt="r8…	59.94	1	right	639461052	07-27-2017	10:58:58	08:58:58	female	260	{RIGHTARROW}	77							0	822197	822152	{RIGHTARROW}	45	821038	820567	971	right8	22	8	239	mask22	0	822135	1	821935	eqm10_NoEyeNmodel1_dir	90	H	gazeCOD	GazeCoDxp	1	400	0	821634	-4	821534
GazeCoD_1Model_male	23	2	23	<?xml version="1.0"?>\n<Clock xmlns:dt="urn:schemas-microsoft-com:datatypes"><Description dt:dt="string">E-Prime Primary Realtime Clock</Description><StartTime><Timestamp dt:dt="int">0</Timestamp><DateUtc dt:dt="string">2017-07-27T08:58:58Z</DateUtc></StartTime><FrequencyChanges><FrequencyChange><Frequency dt:dt="r8">3328129</Frequency><Timestamp dt:dt="r8">638808743</Timestamp><Current dt:dt="r8…	59.94	1	right	639461052	07-27-2017	10:58:58	08:58:58	female	261	{RIGHTARROW}	42							0	823861	823753	{RIGHTARROW}	108	822626	822219	907	right4,8	20	8	240	mask20	0	823736	0	823536	eqm10_NoEyeNmodel1_dir	90	H	gazeCOD	GazeCoDxp	1	400	0	823236	10	823136
GazeCoD_1Model_male	23	2	23	<?xml version="1.0"?>\n<Clock xmlns:dt="urn:schemas-microsoft-com:datatypes"><Description dt:dt="string">E-Prime Primary Realtime Clock</Description><StartTime><Timestamp dt:dt="int">0</Timestamp><DateUtc dt:dt="string">2017-07-27T08:58:58Z</DateUtc></StartTime><FrequencyChanges><FrequencyChange><Frequency dt:dt="r8">3328129</Frequency><Timestamp dt:dt="r8">638808743</Timestamp><Current dt:dt="r8…	59.94	1	right	639461052	07-27-2017	10:58:58	08:58:58	female	262	{LEFTARROW}	78							0	826213	825505	{LEFTARROW}	708	824378	823887	991	left8	28	8	241	mask28	0	825488	0	825288	eqm10_NoEyeNmodel1_dir	90	HV	gazeCOD	GazeCoDxp	1	400	0	824988	10	824888
GazeCoD_1Model_male	23	2	23	<?xml version="1.0"?>\n<Clock xmlns:dt="urn:schemas-microsoft-com:datatypes"><Description dt:dt="string">E-Prime Primary Realtime Clock</Description><StartTime><Timestamp dt:dt="int">0</Timestamp><DateUtc dt:dt="string">2017-07-27T08:58:58Z</DateUtc></StartTime><FrequencyChanges><FrequencyChange><Frequency dt:dt="r8">3328129</Frequency><Timestamp dt:dt="r8">638808743</Timestamp><Current dt:dt="r8…	59.94	1	right	639461052	07-27-2017	10:58:58	08:58:58	female	263	{RIGHTARROW}	44							0	827909	827757	{DOWNARROW}	152	826644	826239	905	right3,2	8	8	242	mask8	0	827741	1	827541	eqm10_NoEyeNmodel1_dir	0	V	gazeCOD	GazeCoDxp	0	400	0	827240	-4	827140
GazeCoD_1Model_male	23	2	23	<?xml version="1.0"?>\n<Clock xmlns:dt="urn:schemas-microsoft-com:datatypes"><Description dt:dt="string">E-Prime Primary Realtime Clock</Description><StartTime><Timestamp dt:dt="int">0</Timestamp><DateUtc dt:dt="string">2017-07-27T08:58:58Z</DateUtc></StartTime><FrequencyChanges><FrequencyChange><Frequency dt:dt="r8">3328129</Frequency><Timestamp dt:dt="r8">638808743</Timestamp><Current dt:dt="r8…	59.94	1	right	639461052	07-27-2017	10:58:58	08:58:58	female	264	{RIGHTARROW}	42							0	829501	829426	{RIGHTARROW}	75	828308	827924	884	right4,8	31	8	243	mask31	0	829409	1	829209	eqm10_NoEyeNmodel1_dir	90	HV	gazeCOD	GazeCoDxp	1	400	0	828908	0	828808
GazeCoD_1Model_male	23	2	23	<?xml version="1.0"?>\n<Clock xmlns:dt="urn:schemas-microsoft-com:datatypes"><Description dt:dt="string">E-Prime Primary Realtime Clock</Description><StartTime><Timestamp dt:dt="int">0</Timestamp><DateUtc dt:dt="string">2017-07-27T08:58:58Z</DateUtc></StartTime><FrequencyChanges><FrequencyChange><Frequency dt:dt="r8">3328129</Frequency><Timestamp dt:dt="r8">638808743</Timestamp><Current dt:dt="r8…	59.94	1	right	639461052	07-27-2017	10:58:58	08:58:58	female	265	{RIGHTARROW}	46							0	831461	831094	{DOWNARROW}	367	829969	829526	943	right1,6	18	8	244	mask18	0	831077	0	830877	eqm10_NoEyeNmodel1_dir	90	H	gazeCOD	GazeCoDxp	0	400	0	830577	8	830477
GazeCoD_1Model_male	23	2	23	<?xml version="1.0"?>\n<Clock xmlns:dt="urn:schemas-microsoft-com:datatypes"><Description dt:dt="string">E-Prime Primary Realtime Clock</Description><StartTime><Timestamp dt:dt="int">0</Timestamp><DateUtc dt:dt="string">2017-07-27T08:58:58Z</DateUtc></StartTime><FrequencyChanges><FrequencyChange><Frequency dt:dt="r8">3328129</Frequency><Timestamp dt:dt="r8">638808743</Timestamp><Current dt:dt="r8…	59.94	1	right	639461052	07-27-2017	10:58:58	08:58:58	female	266	{DOWNARROW}	79							0	833261	832879	{DOWNARROW}	382	831753	831478	775	DG0	12	8	245	mask12	0	832862	0	832662	eqm10_NoEyeNmodel1_dir	90	H	gazeCOD	GazeCoDxp	1	400	0	832362	9	832262
GazeCoD_1Model_male	23	2	23	<?xml version="1.0"?>\n<Clock xmlns:dt="urn:schemas-microsoft-com:datatypes"><Description dt:dt="string">E-Prime Primary Realtime Clock</Description><StartTime><Timestamp dt:dt="int">0</Timestamp><DateUtc dt:dt="string">2017-07-27T08:58:58Z</DateUtc></StartTime><FrequencyChanges><FrequencyChange><Frequency dt:dt="r8">3328129</Frequency><Timestamp dt:dt="r8">638808743</Timestamp><Current dt:dt="r8…	59.94	1	right	639461052	07-27-2017	10:58:58	08:58:58	female	267	{LEFTARROW}	49							0	834685	834681	{DOWNARROW}	4	833558	833280	778	left1,6	13	8	246	mask13	0	834664	0	834464	eqm10_NoEyeNmodel1_dir	90	H	gazeCOD	GazeCoDxp	0	400	0	834164	6	834064
GazeCoD_1Model_male	23	2	23	<?xml version="1.0"?>\n<Clock xmlns:dt="urn:schemas-microsoft-com:datatypes"><Description dt:dt="string">E-Prime Primary Realtime Clock</Description><StartTime><Timestamp dt:dt="int">0</Timestamp><DateUtc dt:dt="string">2017-07-27T08:58:58Z</DateUtc></StartTime><FrequencyChanges><FrequencyChange><Frequency dt:dt="r8">3328129</Frequency><Timestamp dt:dt="r8">638808743</Timestamp><Current dt:dt="r8…	59.94	1	right	639461052	07-27-2017	10:58:58	08:58:58	female	268	{LEFTARROW}	49							0	836317	836233	{DOWNARROW}	84	835106	834698	908	left1,6	24	8	247	mask24	0	836216	1	836016	eqm10_NoEyeNmodel1_dir	90	HV	gazeCOD	GazeCoDxp	0	400	0	835715	9	835615
GazeCoD_1Model_male	23	2	23	<?xml version="1.0"?>\n<Clock xmlns:dt="urn:schemas-microsoft-com:datatypes"><Description dt:dt="string">E-Prime Primary Realtime Clock</Description><StartTime><Timestamp dt:dt="int">0</Timestamp><DateUtc dt:dt="string">2017-07-27T08:58:58Z</DateUtc></StartTime><FrequencyChanges><FrequencyChange><Frequency dt:dt="r8">3328129</Frequency><Timestamp dt:dt="r8">638808743</Timestamp><Current dt:dt="r8…	59.94	1	right	639461052	07-27-2017	10:58:58	08:58:58	female	269	{RIGHTARROW}	40							0	838021	837918	{RIGHTARROW}	103	836800	836333	967	right6,4	21	8	248	mask21	0	837901	1	837701	eqm10_NoEyeNmodel1_dir	90	H	gazeCOD	GazeCoDxp	1	400	0	837400	0	837300
GazeCoD_1Model_male	23	2	23	<?xml version="1.0"?>\n<Clock xmlns:dt="urn:schemas-microsoft-com:datatypes"><Description dt:dt="string">E-Prime Primary Realtime Clock</Description><StartTime><Timestamp dt:dt="int">0</Timestamp><DateUtc dt:dt="string">2017-07-27T08:58:58Z</DateUtc></StartTime><FrequencyChanges><FrequencyChange><Frequency dt:dt="r8">3328129</Frequency><Timestamp dt:dt="r8">638808743</Timestamp><Current dt:dt="r8…	59.94	1	right	639461052	07-27-2017	10:58:58	08:58:58	female	270	{RIGHTARROW}	40							0	839557	839469	{RIGHTARROW}	88	838343	838034	809	right6,4	10	8	249	mask10	0	839452	0	839252	eqm10_NoEyeNmodel1_dir	0	V	gazeCOD	GazeCoDxp	1	400	0	838952	9	838852
GazeCoD_1Model_male	23	2	23	<?xml version="1.0"?>\n<Clock xmlns:dt="urn:schemas-microsoft-com:datatypes"><Description dt:dt="string">E-Prime Primary Realtime Clock</Description><StartTime><Timestamp dt:dt="int">0</Timestamp><DateUtc dt:dt="string">2017-07-27T08:58:58Z</DateUtc></StartTime><FrequencyChanges><FrequencyChange><Frequency dt:dt="r8">3328129</Frequency><Timestamp dt:dt="r8">638808743</Timestamp><Current dt:dt="r8…	59.94	1	right	639461052	07-27-2017	10:58:58	08:58:58	female	271	{RIGHTARROW}	46							0	841333	841138	{DOWNARROW}	195	840021	839569	952	right1,6	7	8	250	mask7	0	841121	1	840921	eqm10_NoEyeNmodel1_dir	0	V	gazeCOD	GazeCoDxp	0	400	0	840620	-1	840520
GazeCoD_1Model_male	23	2	23	<?xml version="1.0"?>\n<Clock xmlns:dt="urn:schemas-microsoft-com:datatypes"><Description dt:dt="string">E-Prime Primary Realtime Clock</Description><StartTime><Timestamp dt:dt="int">0</Timestamp><DateUtc dt:dt="string">2017-07-27T08:58:58Z</DateUtc></StartTime><FrequencyChanges><FrequencyChange><Frequency dt:dt="r8">3328129</Frequency><Timestamp dt:dt="r8">638808743</Timestamp><Current dt:dt="r8…	59.94	1	right	639461052	07-27-2017	10:58:58	08:58:58	female	272	{LEFTARROW}	49							0	843013	842923	{DOWNARROW}	90	841802	841354	948	left1,6	2	8	251	mask2	0	842906	1	842706	eqm10_NoEyeNmodel1_dir	0	V	gazeCOD	GazeCoDxp	0	400	0	842405	3	842305
GazeCoD_1Model_male	23	2	23	<?xml version="1.0"?>\n<Clock xmlns:dt="urn:schemas-microsoft-com:datatypes"><Description dt:dt="string">E-Prime Primary Realtime Clock</Description><StartTime><Timestamp dt:dt="int">0</Timestamp><DateUtc dt:dt="string">2017-07-27T08:58:58Z</DateUtc></StartTime><FrequencyChanges><FrequencyChange><Frequency dt:dt="r8">3328129</Frequency><Timestamp dt:dt="r8">638808743</Timestamp><Current dt:dt="r8…	59.94	1	right	639461052	07-27-2017	10:58:58	08:58:58	female	273	{LEFTARROW}	51							0	844805	844541	{DOWNARROW}	264	843426	843023	903	left3,2	14	8	252	mask14	0	844524	0	844324	eqm10_NoEyeNmodel1_dir	90	H	gazeCOD	GazeCoDxp	0	400	0	844024	-2	843924
GazeCoD_1Model_male	23	2	23	<?xml version="1.0"?>\n<Clock xmlns:dt="urn:schemas-microsoft-com:datatypes"><Description dt:dt="string">E-Prime Primary Realtime Clock</Description><StartTime><Timestamp dt:dt="int">0</Timestamp><DateUtc dt:dt="string">2017-07-27T08:58:58Z</DateUtc></StartTime><FrequencyChanges><FrequencyChange><Frequency dt:dt="r8">3328129</Frequency><Timestamp dt:dt="r8">638808743</Timestamp><Current dt:dt="r8…	59.94	1	right	639461052	07-27-2017	10:58:58	08:58:58	female	274	{DOWNARROW}	79							0	848133	846360	{DOWNARROW}	1773	845237	844825	912	DG0	23	8	253	mask23	0	846343	1	846143	eqm10_NoEyeNmodel1_dir	90	HV	gazeCOD	GazeCoDxp	1	400	0	845842	5	845742
GazeCoD_1Model_male	23	2	23	<?xml version="1.0"?>\n<Clock xmlns:dt="urn:schemas-microsoft-com:datatypes"><Description dt:dt="string">E-Prime Primary Realtime Clock</Description><StartTime><Timestamp dt:dt="int">0</Timestamp><DateUtc dt:dt="string">2017-07-27T08:58:58Z</DateUtc></StartTime><FrequencyChanges><FrequencyChange><Frequency dt:dt="r8">3328129</Frequency><Timestamp dt:dt="r8">638808743</Timestamp><Current dt:dt="r8…	59.94	1	right	639461052	07-27-2017	10:58:58	08:58:58	female	275	{DOWNARROW}	79							0	850637	849680	{DOWNARROW}	957	848557	848145	912	DG0	1	8	254	mask1	0	849663	1	849463	eqm10_NoEyeNmodel1_dir	0	V	gazeCOD	GazeCoDxp	1	400	0	849162	5	849062
GazeCoD_1Model_male	23	2	23	<?xml version="1.0"?>\n<Clock xmlns:dt="urn:schemas-microsoft-com:datatypes"><Description dt:dt="string">E-Prime Primary Realtime Clock</Description><StartTime><Timestamp dt:dt="int">0</Timestamp><DateUtc dt:dt="string">2017-07-27T08:58:58Z</DateUtc></StartTime><FrequencyChanges><FrequencyChange><Frequency dt:dt="r8">3328129</Frequency><Timestamp dt:dt="r8">638808743</Timestamp><Current dt:dt="r8…	59.94	1	right	639461052	07-27-2017	10:58:58	08:58:58	female	276	{LEFTARROW}	78							0	852293	852215	{DOWNARROW}	78	851093	850647	946	left8	6	8	255	mask6	0	852199	1	851999	eqm10_NoEyeNmodel1_dir	0	V	gazeCOD	GazeCoDxp	0	400	0	851698	5	851598
GazeCoD_1Model_male	23	2	23	<?xml version="1.0"?>\n<Clock xmlns:dt="urn:schemas-microsoft-com:datatypes"><Description dt:dt="string">E-Prime Primary Realtime Clock</Description><StartTime><Timestamp dt:dt="int">0</Timestamp><DateUtc dt:dt="string">2017-07-27T08:58:58Z</DateUtc></StartTime><FrequencyChanges><FrequencyChange><Frequency dt:dt="r8">3328129</Frequency><Timestamp dt:dt="r8">638808743</Timestamp><Current dt:dt="r8…	59.94	1	right	639461052	07-27-2017	10:58:58	08:58:58	female	277	{LEFTARROW}	53							0	854093	853884	{LEFTARROW}	209	852768	852316	952	left4,8	26	8	256	mask26	0	853867	1	853667	eqm10_NoEyeNmodel1_dir	90	HV	gazeCOD	GazeCoDxp	1	400	0	853366	-2	853266
GazeCoD_1Model_male	23	2	23	<?xml version="1.0"?>\n<Clock xmlns:dt="urn:schemas-microsoft-com:datatypes"><Description dt:dt="string">E-Prime Primary Realtime Clock</Description><StartTime><Timestamp dt:dt="int">0</Timestamp><DateUtc dt:dt="string">2017-07-27T08:58:58Z</DateUtc></StartTime><FrequencyChanges><FrequencyChange><Frequency dt:dt="r8">3328129</Frequency><Timestamp dt:dt="r8">638808743</Timestamp><Current dt:dt="r8…	59.94	1	right	639461052	07-27-2017	10:58:58	08:58:58	female	278	{RIGHTARROW}	40							0	855597	855502	{RIGHTARROW}	95	854377	854117	760	right6,4	32	8	257	mask32	0	855485	0	855285	eqm10_NoEyeNmodel1_dir	90	HV	gazeCOD	GazeCoDxp	1	400	0	854985	8	854885
GazeCoD_1Model_male	23	2	23	<?xml version="1.0"?>\n<Clock xmlns:dt="urn:schemas-microsoft-com:datatypes"><Description dt:dt="string">E-Prime Primary Realtime Clock</Description><StartTime><Timestamp dt:dt="int">0</Timestamp><DateUtc dt:dt="string">2017-07-27T08:58:58Z</DateUtc></StartTime><FrequencyChanges><FrequencyChange><Frequency dt:dt="r8">3328129</Frequency><Timestamp dt:dt="r8">638808743</Timestamp><Current dt:dt="r8…	59.94	1	right	639461052	07-27-2017	10:58:58	08:58:58	female	279	{RIGHTARROW}	44							0	857541	857204	{RIGHTARROW}	337	856087	855619	968	right3,2	30	8	258	mask30	0	857187	1	856987	eqm10_NoEyeNmodel1_dir	90	HV	gazeCOD	GazeCoDxp	1	400	0	856686	-1	856586
GazeCoD_1Model_male	23	2	23	<?xml version="1.0"?>\n<Clock xmlns:dt="urn:schemas-microsoft-com:datatypes"><Description dt:dt="string">E-Prime Primary Realtime Clock</Description><StartTime><Timestamp dt:dt="int">0</Timestamp><DateUtc dt:dt="string">2017-07-27T08:58:58Z</DateUtc></StartTime><FrequencyChanges><FrequencyChange><Frequency dt:dt="r8">3328129</Frequency><Timestamp dt:dt="r8">638808743</Timestamp><Current dt:dt="r8…	59.94	1	right	639461052	07-27-2017	10:58:58	08:58:58	female	280	{LEFTARROW}	53							0	859005	858922	{DOWNARROW}	83	857805	857554	751	left4,8	15	8	259	mask15	0	858905	0	858705	eqm10_NoEyeNmodel1_dir	90	H	gazeCOD	GazeCoDxp	0	400	0	858405	0	858305
GazeCoD_1Model_male	23	2	23	<?xml version="1.0"?>\n<Clock xmlns:dt="urn:schemas-microsoft-com:datatypes"><Description dt:dt="string">E-Prime Primary Realtime Clock</Description><StartTime><Timestamp dt:dt="int">0</Timestamp><DateUtc dt:dt="string">2017-07-27T08:58:58Z</DateUtc></StartTime><FrequencyChanges><FrequencyChange><Frequency dt:dt="r8">3328129</Frequency><Timestamp dt:dt="r8">638808743</Timestamp><Current dt:dt="r8…	59.94	1	right	639461052	07-27-2017	10:58:58	08:58:58	female	281	{LEFTARROW}	51							0	860741	860557	{DOWNARROW}	184	859431	859022	909	left3,2	25	8	260	mask25	0	860540	0	860340	eqm10_NoEyeNmodel1_dir	90	HV	gazeCOD	GazeCoDxp	0	400	0	860040	9	859940
GazeCoD_1Model_male	23	2	23	<?xml version="1.0"?>\n<Clock xmlns:dt="urn:schemas-microsoft-com:datatypes"><Description dt:dt="string">E-Prime Primary Realtime Clock</Description><StartTime><Timestamp dt:dt="int">0</Timestamp><DateUtc dt:dt="string">2017-07-27T08:58:58Z</DateUtc></StartTime><FrequencyChanges><FrequencyChange><Frequency dt:dt="r8">3328129</Frequency><Timestamp dt:dt="r8">638808743</Timestamp><Current dt:dt="r8…	59.94	1	right	639461052	07-27-2017	10:58:58	08:58:58	female	282	{RIGHTARROW}	77							0	862309	862276	{DOWNARROW}	33	861161	860757	904	right8	11	8	261	mask11	0	862259	1	862059	eqm10_NoEyeNmodel1_dir	0	V	gazeCOD	GazeCoDxp	0	400	0	861758	-3	861658
GazeCoD_1Model_male	23	2	23	<?xml version="1.0"?>\n<Clock xmlns:dt="urn:schemas-microsoft-com:datatypes"><Description dt:dt="string">E-Prime Primary Realtime Clock</Description><StartTime><Timestamp dt:dt="int">0</Timestamp><DateUtc dt:dt="string">2017-07-27T08:58:58Z</DateUtc></StartTime><FrequencyChanges><FrequencyChange><Frequency dt:dt="r8">3328129</Frequency><Timestamp dt:dt="r8">638808743</Timestamp><Current dt:dt="r8…	59.94	1	right	639461052	07-27-2017	10:58:58	08:58:58	female	283	{LEFTARROW}	55							0	863845	863744	{LEFTARROW}	101	862622	862326	796	left6,4	27	8	262	mask27	0	863727	1	863527	eqm10_NoEyeNmodel1_dir	90	HV	gazeCOD	GazeCoDxp	1	400	0	863226	4	863126
GazeCoD_1Model_male	23	2	23	<?xml version="1.0"?>\n<Clock xmlns:dt="urn:schemas-microsoft-com:datatypes"><Description dt:dt="string">E-Prime Primary Realtime Clock</Description><StartTime><Timestamp dt:dt="int">0</Timestamp><DateUtc dt:dt="string">2017-07-27T08:58:58Z</DateUtc></StartTime><FrequencyChanges><FrequencyChange><Frequency dt:dt="r8">3328129</Frequency><Timestamp dt:dt="r8">638808743</Timestamp><Current dt:dt="r8…	59.94	1	right	639461052	07-27-2017	10:58:58	08:58:58	female	284	{LEFTARROW}	55							0	865597	865412	{DOWNARROW}	185	864300	863861	939	left6,4	16	8	263	mask16	0	865395	0	865195	eqm10_NoEyeNmodel1_dir	90	H	gazeCOD	GazeCoDxp	0	400	0	864895	-5	864795
GazeCoD_1Model_male	23	2	23	<?xml version="1.0"?>\n<Clock xmlns:dt="urn:schemas-microsoft-com:datatypes"><Description dt:dt="string">E-Prime Primary Realtime Clock</Description><StartTime><Timestamp dt:dt="int">0</Timestamp><DateUtc dt:dt="string">2017-07-27T08:58:58Z</DateUtc></StartTime><FrequencyChanges><FrequencyChange><Frequency dt:dt="r8">3328129</Frequency><Timestamp dt:dt="r8">638808743</Timestamp><Current dt:dt="r8…	59.94	1	right	639461052	07-27-2017	10:58:58	08:58:58	female	285	{RIGHTARROW}	77							0	867125	867114	{RIGHTARROW}	11	866001	865612	889	right8	33	8	264	mask33	0	867097	1	866897	eqm10_NoEyeNmodel1_dir	90	HV	gazeCOD	GazeCoDxp	1	400	0	866596	-5	866496
GazeCoD_1Model_male	23	2	23	<?xml version="1.0"?>\n<Clock xmlns:dt="urn:schemas-microsoft-com:datatypes"><Description dt:dt="string">E-Prime Primary Realtime Clock</Description><StartTime><Timestamp dt:dt="int">0</Timestamp><DateUtc dt:dt="string">2017-07-27T08:58:58Z</DateUtc></StartTime><FrequencyChanges><FrequencyChange><Frequency dt:dt="r8">3328129</Frequency><Timestamp dt:dt="r8">638808743</Timestamp><Current dt:dt="r8…	59.94	1	right	639461052	07-27-2017	10:58:58	08:58:58	female	286	{RIGHTARROW}	42							0	868781	868565	{RIGHTARROW}	216	867453	867147	806	right4,8	20	9	265	mask20	0	868548	0	868348	eqm10_NoEyeNmodel1_dir	90	H	gazeCOD	GazeCoDxp	1	400	0	868048	-5	867948
GazeCoD_1Model_male	23	2	23	<?xml version="1.0"?>\n<Clock xmlns:dt="urn:schemas-microsoft-com:datatypes"><Description dt:dt="string">E-Prime Primary Realtime Clock</Description><StartTime><Timestamp dt:dt="int">0</Timestamp><DateUtc dt:dt="string">2017-07-27T08:58:58Z</DateUtc></StartTime><FrequencyChanges><FrequencyChange><Frequency dt:dt="r8">3328129</Frequency><Timestamp dt:dt="r8">638808743</Timestamp><Current dt:dt="r8…	59.94	1	right	639461052	07-27-2017	10:58:58	08:58:58	female	287	{LEFTARROW}	78							0	870557	870384	{LEFTARROW}	173	869259	868799	960	left8	6	9	266	mask6	0	870367	1	870167	eqm10_NoEyeNmodel1_dir	0	V	gazeCOD	GazeCoDxp	1	400	0	869866	7	869766
GazeCoD_1Model_male	23	2	23	<?xml version="1.0"?>\n<Clock xmlns:dt="urn:schemas-microsoft-com:datatypes"><Description dt:dt="string">E-Prime Primary Realtime Clock</Description><StartTime><Timestamp dt:dt="int">0</Timestamp><DateUtc dt:dt="string">2017-07-27T08:58:58Z</DateUtc></StartTime><FrequencyChanges><FrequencyChange><Frequency dt:dt="r8">3328129</Frequency><Timestamp dt:dt="r8">638808743</Timestamp><Current dt:dt="r8…	59.94	1	right	639461052	07-27-2017	10:58:58	08:58:58	female	288	{LEFTARROW}	55							0	872109	871952	{DOWNARROW}	157	870830	870567	763	left6,4	5	9	267	mask5	0	871935	0	871735	eqm10_NoEyeNmodel1_dir	0	V	gazeCOD	GazeCoDxp	0	400	0	871435	5	871335
GazeCoD_1Model_male	23	2	23	<?xml version="1.0"?>\n<Clock xmlns:dt="urn:schemas-microsoft-com:datatypes"><Description dt:dt="string">E-Prime Primary Realtime Clock</Description><StartTime><Timestamp dt:dt="int">0</Timestamp><DateUtc dt:dt="string">2017-07-27T08:58:58Z</DateUtc></StartTime><FrequencyChanges><FrequencyChange><Frequency dt:dt="r8">3328129</Frequency><Timestamp dt:dt="r8">638808743</Timestamp><Current dt:dt="r8…	59.94	1	right	639461052	07-27-2017	10:58:58	08:58:58	female	289	{RIGHTARROW}	77							0	873653	873504	{RIGHTARROW}	149	872386	872119	767	right8	11	9	268	mask11	0	873487	1	873287	eqm10_NoEyeNmodel1_dir	0	V	gazeCOD	GazeCoDxp	1	400	0	872986	0	872886
GazeCoD_1Model_male	23	2	23	<?xml version="1.0"?>\n<Clock xmlns:dt="urn:schemas-microsoft-com:datatypes"><Description dt:dt="string">E-Prime Primary Realtime Clock</Description><StartTime><Timestamp dt:dt="int">0</Timestamp><DateUtc dt:dt="string">2017-07-27T08:58:58Z</DateUtc></StartTime><FrequencyChanges><FrequencyChange><Frequency dt:dt="r8">3328129</Frequency><Timestamp dt:dt="r8">638808743</Timestamp><Current dt:dt="r8…	59.94	1	right	639461052	07-27-2017	10:58:58	08:58:58	female	290	{LEFTARROW}	55							0	875213	875122	{LEFTARROW}	91	874002	873670	832	left6,4	27	9	269	mask27	0	875105	0	874905	eqm10_NoEyeNmodel1_dir	90	HV	gazeCOD	GazeCoDxp	1	400	0	874605	3	874505
GazeCoD_1Model_male	23	2	23	<?xml version="1.0"?>\n<Clock xmlns:dt="urn:schemas-microsoft-com:datatypes"><Description dt:dt="string">E-Prime Primary Realtime Clock</Description><StartTime><Timestamp dt:dt="int">0</Timestamp><DateUtc dt:dt="string">2017-07-27T08:58:58Z</DateUtc></StartTime><FrequencyChanges><FrequencyChange><Frequency dt:dt="r8">3328129</Frequency><Timestamp dt:dt="r8">638808743</Timestamp><Current dt:dt="r8…	59.94	1	right	639461052	07-27-2017	10:58:58	08:58:58	female	291	{RIGHTARROW}	77							0	876733	876623	{RIGHTARROW}	110	875503	875239	764	right8	22	9	270	mask22	0	876606	0	876406	eqm10_NoEyeNmodel1_dir	90	H	gazeCOD	GazeCoDxp	1	400	0	876106	3	876006
GazeCoD_1Model_male	23	2	23	<?xml version="1.0"?>\n<Clock xmlns:dt="urn:schemas-microsoft-com:datatypes"><Description dt:dt="string">E-Prime Primary Realtime Clock</Description><StartTime><Timestamp dt:dt="int">0</Timestamp><DateUtc dt:dt="string">2017-07-27T08:58:58Z</DateUtc></StartTime><FrequencyChanges><FrequencyChange><Frequency dt:dt="r8">3328129</Frequency><Timestamp dt:dt="r8">638808743</Timestamp><Current dt:dt="r8…	59.94	1	right	639461052	07-27-2017	10:58:58	08:58:58	female	292	{RIGHTARROW}	44							0	878365	878192	{RIGHTARROW}	173	877064	876757	807	right3,2	30	9	271	mask30	0	878175	1	877975	eqm10_NoEyeNmodel1_dir	90	HV	gazeCOD	GazeCoDxp	1	400	0	877674	10	877574
GazeCoD_1Model_male	23	2	23	<?xml version="1.0"?>\n<Clock xmlns:dt="urn:schemas-microsoft-com:datatypes"><Description dt:dt="string">E-Prime Primary Realtime Clock</Description><StartTime><Timestamp dt:dt="int">0</Timestamp><DateUtc dt:dt="string">2017-07-27T08:58:58Z</DateUtc></StartTime><FrequencyChanges><FrequencyChange><Frequency dt:dt="r8">3328129</Frequency><Timestamp dt:dt="r8">638808743</Timestamp><Current dt:dt="r8…	59.94	1	right	639461052	07-27-2017	10:58:58	08:58:58	female	293	{LEFTARROW}	53							0	880069	879977	{DOWNARROW}	92	878849	878375	974	left4,8	15	9	272	mask15	0	879960	1	879760	eqm10_NoEyeNmodel1_dir	90	H	gazeCOD	GazeCoDxp	0	400	0	879459	10	879359
GazeCoD_1Model_male	23	2	23	<?xml version="1.0"?>\n<Clock xmlns:dt="urn:schemas-microsoft-com:datatypes"><Description dt:dt="string">E-Prime Primary Realtime Clock</Description><StartTime><Timestamp dt:dt="int">0</Timestamp><DateUtc dt:dt="string">2017-07-27T08:58:58Z</DateUtc></StartTime><FrequencyChanges><FrequencyChange><Frequency dt:dt="r8">3328129</Frequency><Timestamp dt:dt="r8">638808743</Timestamp><Current dt:dt="r8…	59.94	1	right	639461052	07-27-2017	10:58:58	08:58:58	female	294	{RIGHTARROW}	46							0	881821	881578	{DOWNARROW}	243	880460	880094	866	right1,6	18	9	273	mask18	0	881561	0	881361	eqm10_NoEyeNmodel1_dir	90	H	gazeCOD	GazeCoDxp	0	400	0	881061	1	880961
GazeCoD_1Model_male	23	2	23	<?xml version="1.0"?>\n<Clock xmlns:dt="urn:schemas-microsoft-com:datatypes"><Description dt:dt="string">E-Prime Primary Realtime Clock</Description><StartTime><Timestamp dt:dt="int">0</Timestamp><DateUtc dt:dt="string">2017-07-27T08:58:58Z</DateUtc></StartTime><FrequencyChanges><FrequencyChange><Frequency dt:dt="r8">3328129</Frequency><Timestamp dt:dt="r8">638808743</Timestamp><Current dt:dt="r8…	59.94	1	right	639461052	07-27-2017	10:58:58	08:58:58	female	295	{RIGHTARROW}	44							0	883453	883230	{DOWNARROW}	223	882110	881845	765	right3,2	8	9	274	mask8	0	883213	0	883013	eqm10_NoEyeNmodel1_dir	0	V	gazeCOD	GazeCoDxp	0	400	0	882713	3	882613
GazeCoD_1Model_male	23	2	23	<?xml version="1.0"?>\n<Clock xmlns:dt="urn:schemas-microsoft-com:datatypes"><Description dt:dt="string">E-Prime Primary Realtime Clock</Description><StartTime><Timestamp dt:dt="int">0</Timestamp><DateUtc dt:dt="string">2017-07-27T08:58:58Z</DateUtc></StartTime><FrequencyChanges><FrequencyChange><Frequency dt:dt="r8">3328129</Frequency><Timestamp dt:dt="r8">638808743</Timestamp><Current dt:dt="r8…	59.94	1	right	639461052	07-27-2017	10:58:58	08:58:58	female	296	{LEFTARROW}	78							0	885789	884965	{LEFTARROW}	824	883850	883464	886	left8	17	9	275	mask17	0	884948	0	884748	eqm10_NoEyeNmodel1_dir	90	H	gazeCOD	GazeCoDxp	1	400	0	884448	-2	884348
GazeCoD_1Model_male	23	2	23	<?xml version="1.0"?>\n<Clock xmlns:dt="urn:schemas-microsoft-com:datatypes"><Description dt:dt="string">E-Prime Primary Realtime Clock</Description><StartTime><Timestamp dt:dt="int">0</Timestamp><DateUtc dt:dt="string">2017-07-27T08:58:58Z</DateUtc></StartTime><FrequencyChanges><FrequencyChange><Frequency dt:dt="r8">3328129</Frequency><Timestamp dt:dt="r8">638808743</Timestamp><Current dt:dt="r8…	59.94	1	right	639461052	07-27-2017	10:58:58	08:58:58	female	297	{LEFTARROW}	51							0	904957	904852	{DOWNARROW}	105	903729	903334	895	left3,2	25	9	276	mask25	0	904835	0	904635	eqm10_NoEyeNmodel1_dir	90	HV	gazeCOD	GazeCoDxp	0	400	0	904335	6	904235
GazeCoD_1Model_male	23	2	23	<?xml version="1.0"?>\n<Clock xmlns:dt="urn:schemas-microsoft-com:datatypes"><Description dt:dt="string">E-Prime Primary Realtime Clock</Description><StartTime><Timestamp dt:dt="int">0</Timestamp><DateUtc dt:dt="string">2017-07-27T08:58:58Z</DateUtc></StartTime><FrequencyChanges><FrequencyChange><Frequency dt:dt="r8">3328129</Frequency><Timestamp dt:dt="r8">638808743</Timestamp><Current dt:dt="r8…	59.94	1	right	639461052	07-27-2017	10:58:58	08:58:58	female	298	{RIGHTARROW}	42							0	906621	906554	{DOWNARROW}	67	905428	904969	959	right4,8	31	9	277	mask31	0	906537	1	906337	eqm10_NoEyeNmodel1_dir	90	HV	gazeCOD	GazeCoDxp	0	400	0	906036	8	905936
GazeCoD_1Model_male	23	2	23	<?xml version="1.0"?>\n<Clock xmlns:dt="urn:schemas-microsoft-com:datatypes"><Description dt:dt="string">E-Prime Primary Realtime Clock</Description><StartTime><Timestamp dt:dt="int">0</Timestamp><DateUtc dt:dt="string">2017-07-27T08:58:58Z</DateUtc></StartTime><FrequencyChanges><FrequencyChange><Frequency dt:dt="r8">3328129</Frequency><Timestamp dt:dt="r8">638808743</Timestamp><Current dt:dt="r8…	59.94	1	right	639461052	07-27-2017	10:58:58	08:58:58	female	299	{RIGHTARROW}	40							0	908149	908122	{RIGHTARROW}	27	907005	906637	868	right6,4	32	9	278	mask32	0	908105	0	907905	eqm10_NoEyeNmodel1_dir	90	HV	gazeCOD	GazeCoDxp	1	400	0	907605	0	907505
GazeCoD_1Model_male	23	2	23	<?xml version="1.0"?>\n<Clock xmlns:dt="urn:schemas-microsoft-com:datatypes"><Description dt:dt="string">E-Prime Primary Realtime Clock</Description><StartTime><Timestamp dt:dt="int">0</Timestamp><DateUtc dt:dt="string">2017-07-27T08:58:58Z</DateUtc></StartTime><FrequencyChanges><FrequencyChange><Frequency dt:dt="r8">3328129</Frequency><Timestamp dt:dt="r8">638808743</Timestamp><Current dt:dt="r8…	59.94	1	right	639461052	07-27-2017	10:58:58	08:58:58	female	300	{LEFTARROW}	53							0	909829	909690	{LEFTARROW}	139	908570	908172	898	left4,8	26	9	279	mask26	0	909673	0	909473	eqm10_NoEyeNmodel1_dir	90	HV	gazeCOD	GazeCoDxp	1	400	0	909173	3	909073
GazeCoD_1Model_male	23	2	23	<?xml version="1.0"?>\n<Clock xmlns:dt="urn:schemas-microsoft-com:datatypes"><Description dt:dt="string">E-Prime Primary Realtime Clock</Description><StartTime><Timestamp dt:dt="int">0</Timestamp><DateUtc dt:dt="string">2017-07-27T08:58:58Z</DateUtc></StartTime><FrequencyChanges><FrequencyChange><Frequency dt:dt="r8">3328129</Frequency><Timestamp dt:dt="r8">638808743</Timestamp><Current dt:dt="r8…	59.94	1	right	639461052	07-27-2017	10:58:58	08:58:58	female	301	{RIGHTARROW}	77							0	912189	911292	{RIGHTARROW}	897	910167	909840	827	right8	33	9	280	mask33	0	911275	1	911075	eqm10_NoEyeNmodel1_dir	90	HV	gazeCOD	GazeCoDxp	1	400	0	910774	7	910674
GazeCoD_1Model_male	23	2	23	<?xml version="1.0"?>\n<Clock xmlns:dt="urn:schemas-microsoft-com:datatypes"><Description dt:dt="string">E-Prime Primary Realtime Clock</Description><StartTime><Timestamp dt:dt="int">0</Timestamp><DateUtc dt:dt="string">2017-07-27T08:58:58Z</DateUtc></StartTime><FrequencyChanges><FrequencyChange><Frequency dt:dt="r8">3328129</Frequency><Timestamp dt:dt="r8">638808743</Timestamp><Current dt:dt="r8…	59.94	1	right	639461052	07-27-2017	10:58:58	08:58:58	female	302	{RIGHTARROW}	40							0	913781	913644	{RIGHTARROW}	137	912521	912209	812	right6,4	21	9	281	mask21	0	913627	0	913427	eqm10_NoEyeNmodel1_dir	90	H	gazeCOD	GazeCoDxp	1	400	0	913127	6	913027
GazeCoD_1Model_male	23	2	23	<?xml version="1.0"?>\n<Clock xmlns:dt="urn:schemas-microsoft-com:datatypes"><Description dt:dt="string">E-Prime Primary Realtime Clock</Description><StartTime><Timestamp dt:dt="int">0</Timestamp><DateUtc dt:dt="string">2017-07-27T08:58:58Z</DateUtc></StartTime><FrequencyChanges><FrequencyChange><Frequency dt:dt="r8">3328129</Frequency><Timestamp dt:dt="r8">638808743</Timestamp><Current dt:dt="r8…	59.94	1	right	639461052	07-27-2017	10:58:58	08:58:58	female	303	{DOWNARROW}	79							0	915445	915312	{DOWNARROW}	133	914189	913794	895	DG0	12	9	282	mask12	0	915296	1	915096	eqm10_NoEyeNmodel1_dir	90	H	gazeCOD	GazeCoDxp	1	400	0	914795	6	914695
GazeCoD_1Model_male	23	2	23	<?xml version="1.0"?>\n<Clock xmlns:dt="urn:schemas-microsoft-com:datatypes"><Description dt:dt="string">E-Prime Primary Realtime Clock</Description><StartTime><Timestamp dt:dt="int">0</Timestamp><DateUtc dt:dt="string">2017-07-27T08:58:58Z</DateUtc></StartTime><FrequencyChanges><FrequencyChange><Frequency dt:dt="r8">3328129</Frequency><Timestamp dt:dt="r8">638808743</Timestamp><Current dt:dt="r8…	59.94	1	right	639461052	07-27-2017	10:58:58	08:58:58	female	304	{DOWNARROW}	79							0	918797	917047	{DOWNARROW}	1750	915935	915463	972	DG0	1	9	283	mask1	0	917031	1	916831	eqm10_NoEyeNmodel1_dir	0	V	gazeCOD	GazeCoDxp	1	400	0	916530	-5	916430
GazeCoD_1Model_male	23	2	23	<?xml version="1.0"?>\n<Clock xmlns:dt="urn:schemas-microsoft-com:datatypes"><Description dt:dt="string">E-Prime Primary Realtime Clock</Description><StartTime><Timestamp dt:dt="int">0</Timestamp><DateUtc dt:dt="string">2017-07-27T08:58:58Z</DateUtc></StartTime><FrequencyChanges><FrequencyChange><Frequency dt:dt="r8">3328129</Frequency><Timestamp dt:dt="r8">638808743</Timestamp><Current dt:dt="r8…	59.94	1	right	639461052	07-27-2017	10:58:58	08:58:58	female	305	{LEFTARROW}	51							0	920285	920284	{DOWNARROW}	1	919158	918816	842	left3,2	3	9	284	mask3	0	920267	0	920067	eqm10_NoEyeNmodel1_dir	0	V	gazeCOD	GazeCoDxp	0	400	0	919767	9	919667
GazeCoD_1Model_male	23	2	23	<?xml version="1.0"?>\n<Clock xmlns:dt="urn:schemas-microsoft-com:datatypes"><Description dt:dt="string">E-Prime Primary Realtime Clock</Description><StartTime><Timestamp dt:dt="int">0</Timestamp><DateUtc dt:dt="string">2017-07-27T08:58:58Z</DateUtc></StartTime><FrequencyChanges><FrequencyChange><Frequency dt:dt="r8">3328129</Frequency><Timestamp dt:dt="r8">638808743</Timestamp><Current dt:dt="r8…	59.94	1	right	639461052	07-27-2017	10:58:58	08:58:58	female	306	{RIGHTARROW}	42							0	921733	921685	{DOWNARROW}	48	920570	920301	769	right4,8	9	9	285	mask9	0	921669	1	921469	eqm10_NoEyeNmodel1_dir	0	V	gazeCOD	GazeCoDxp	0	400	0	921168	-2	921068
GazeCoD_1Model_male	23	2	23	<?xml version="1.0"?>\n<Clock xmlns:dt="urn:schemas-microsoft-com:datatypes"><Description dt:dt="string">E-Prime Primary Realtime Clock</Description><StartTime><Timestamp dt:dt="int">0</Timestamp><DateUtc dt:dt="string">2017-07-27T08:58:58Z</DateUtc></StartTime><FrequencyChanges><FrequencyChange><Frequency dt:dt="r8">3328129</Frequency><Timestamp dt:dt="r8">638808743</Timestamp><Current dt:dt="r8…	59.94	1	right	639461052	07-27-2017	10:58:58	08:58:58	female	307	{LEFTARROW}	55							0	923501	923304	{LEFTARROW}	197	922189	921752	937	left6,4	16	9	286	mask16	0	923287	0	923087	eqm10_NoEyeNmodel1_dir	90	H	gazeCOD	GazeCoDxp	1	400	0	922787	-2	922687
GazeCoD_1Model_male	23	2	23	<?xml version="1.0"?>\n<Clock xmlns:dt="urn:schemas-microsoft-com:datatypes"><Description dt:dt="string">E-Prime Primary Realtime Clock</Description><StartTime><Timestamp dt:dt="int">0</Timestamp><DateUtc dt:dt="string">2017-07-27T08:58:58Z</DateUtc></StartTime><FrequencyChanges><FrequencyChange><Frequency dt:dt="r8">3328129</Frequency><Timestamp dt:dt="r8">638808743</Timestamp><Current dt:dt="r8…	59.94	1	right	639461052	07-27-2017	10:58:58	08:58:58	female	308	{RIGHTARROW}	46							0	924965	924939	{DOWNARROW}	26	923815	923521	794	right1,6	29	9	287	mask29	0	924922	1	924722	eqm10_NoEyeNmodel1_dir	90	HV	gazeCOD	GazeCoDxp	0	400	0	924421	6	924321
GazeCoD_1Model_male	23	2	23	<?xml version="1.0"?>\n<Clock xmlns:dt="urn:schemas-microsoft-com:datatypes"><Description dt:dt="string">E-Prime Primary Realtime Clock</Description><StartTime><Timestamp dt:dt="int">0</Timestamp><DateUtc dt:dt="string">2017-07-27T08:58:58Z</DateUtc></StartTime><FrequencyChanges><FrequencyChange><Frequency dt:dt="r8">3328129</Frequency><Timestamp dt:dt="r8">638808743</Timestamp><Current dt:dt="r8…	59.94	1	right	639461052	07-27-2017	10:58:58	08:58:58	female	309	{LEFTARROW}	78							0	926493	926407	{LEFTARROW}	86	925295	924989	806	left8	28	9	288	mask28	0	926390	0	926190	eqm10_NoEyeNmodel1_dir	90	HV	gazeCOD	GazeCoDxp	1	400	0	925890	-5	925790
GazeCoD_1Model_male	23	2	23	<?xml version="1.0"?>\n<Clock xmlns:dt="urn:schemas-microsoft-com:datatypes"><Description dt:dt="string">E-Prime Primary Realtime Clock</Description><StartTime><Timestamp dt:dt="int">0</Timestamp><DateUtc dt:dt="string">2017-07-27T08:58:58Z</DateUtc></StartTime><FrequencyChanges><FrequencyChange><Frequency dt:dt="r8">3328129</Frequency><Timestamp dt:dt="r8">638808743</Timestamp><Current dt:dt="r8…	59.94	1	right	639461052	07-27-2017	10:58:58	08:58:58	female	310	{RIGHTARROW}	40							0	928109	928109	{DOWNARROW}	0	926981	926507	974	right6,4	10	9	289	mask10	0	928092	1	927892	eqm10_NoEyeNmodel1_dir	0	V	gazeCOD	GazeCoDxp	0	400	0	927591	10	927491
GazeCoD_1Model_male	23	2	23	<?xml version="1.0"?>\n<Clock xmlns:dt="urn:schemas-microsoft-com:datatypes"><Description dt:dt="string">E-Prime Primary Realtime Clock</Description><StartTime><Timestamp dt:dt="int">0</Timestamp><DateUtc dt:dt="string">2017-07-27T08:58:58Z</DateUtc></StartTime><FrequencyChanges><FrequencyChange><Frequency dt:dt="r8">3328129</Frequency><Timestamp dt:dt="r8">638808743</Timestamp><Current dt:dt="r8…	59.94	1	right	639461052	07-27-2017	10:58:58	08:58:58	female	311	{RIGHTARROW}	46							0	929877	929677	{DOWNARROW}	200	928561	928125	936	right1,6	7	9	290	mask7	0	929660	0	929460	eqm10_NoEyeNmodel1_dir	0	V	gazeCOD	GazeCoDxp	0	400	0	929160	-1	929060
GazeCoD_1Model_male	23	2	23	<?xml version="1.0"?>\n<Clock xmlns:dt="urn:schemas-microsoft-com:datatypes"><Description dt:dt="string">E-Prime Primary Realtime Clock</Description><StartTime><Timestamp dt:dt="int">0</Timestamp><DateUtc dt:dt="string">2017-07-27T08:58:58Z</DateUtc></StartTime><FrequencyChanges><FrequencyChange><Frequency dt:dt="r8">3328129</Frequency><Timestamp dt:dt="r8">638808743</Timestamp><Current dt:dt="r8…	59.94	1	right	639461052	07-27-2017	10:58:58	08:58:58	female	312	{LEFTARROW}	53							0	931765	931462	{DOWNARROW}	303	930338	929894	944	left4,8	4	9	291	mask4	0	931445	0	931245	eqm10_NoEyeNmodel1_dir	0	V	gazeCOD	GazeCoDxp	0	400	0	930945	7	930845
GazeCoD_1Model_male	23	2	23	<?xml version="1.0"?>\n<Clock xmlns:dt="urn:schemas-microsoft-com:datatypes"><Description dt:dt="string">E-Prime Primary Realtime Clock</Description><StartTime><Timestamp dt:dt="int">0</Timestamp><DateUtc dt:dt="string">2017-07-27T08:58:58Z</DateUtc></StartTime><FrequencyChanges><FrequencyChange><Frequency dt:dt="r8">3328129</Frequency><Timestamp dt:dt="r8">638808743</Timestamp><Current dt:dt="r8…	59.94	1	right	639461052	07-27-2017	10:58:58	08:58:58	female	313	{LEFTARROW}	49							0	933501	933364	{DOWNARROW}	137	932247	931779	968	left1,6	13	9	292	mask13	0	933347	0	933147	eqm10_NoEyeNmodel1_dir	90	H	gazeCOD	GazeCoDxp	0	400	0	932847	0	932747
GazeCoD_1Model_male	23	2	23	<?xml version="1.0"?>\n<Clock xmlns:dt="urn:schemas-microsoft-com:datatypes"><Description dt:dt="string">E-Prime Primary Realtime Clock</Description><StartTime><Timestamp dt:dt="int">0</Timestamp><DateUtc dt:dt="string">2017-07-27T08:58:58Z</DateUtc></StartTime><FrequencyChanges><FrequencyChange><Frequency dt:dt="r8">3328129</Frequency><Timestamp dt:dt="r8">638808743</Timestamp><Current dt:dt="r8…	59.94	1	right	639461052	07-27-2017	10:58:58	08:58:58	female	314	{RIGHTARROW}	44							0	936045	935132	{RIGHTARROW}	913	934005	933514	991	right3,2	19	9	293	mask19	0	935116	1	934916	eqm10_NoEyeNmodel1_dir	90	H	gazeCOD	GazeCoDxp	1	400	0	934615	10	934515
GazeCoD_1Model_male	23	2	23	<?xml version="1.0"?>\n<Clock xmlns:dt="urn:schemas-microsoft-com:datatypes"><Description dt:dt="string">E-Prime Primary Realtime Clock</Description><StartTime><Timestamp dt:dt="int">0</Timestamp><DateUtc dt:dt="string">2017-07-27T08:58:58Z</DateUtc></StartTime><FrequencyChanges><FrequencyChange><Frequency dt:dt="r8">3328129</Frequency><Timestamp dt:dt="r8">638808743</Timestamp><Current dt:dt="r8…	59.94	1	right	639461052	07-27-2017	10:58:58	08:58:58	female	315	{DOWNARROW}	79							0	937509	937451	{DOWNARROW}	58	936324	936067	757	DG0	23	9	294	mask23	0	937435	1	937235	eqm10_NoEyeNmodel1_dir	90	HV	gazeCOD	GazeCoDxp	1	400	0	936934	10	936834
GazeCoD_1Model_male	23	2	23	<?xml version="1.0"?>\n<Clock xmlns:dt="urn:schemas-microsoft-com:datatypes"><Description dt:dt="string">E-Prime Primary Realtime Clock</Description><StartTime><Timestamp dt:dt="int">0</Timestamp><DateUtc dt:dt="string">2017-07-27T08:58:58Z</DateUtc></StartTime><FrequencyChanges><FrequencyChange><Frequency dt:dt="r8">3328129</Frequency><Timestamp dt:dt="r8">638808743</Timestamp><Current dt:dt="r8…	59.94	1	right	639461052	07-27-2017	10:58:58	08:58:58	female	316	{LEFTARROW}	49							0	940741	938936	{DOWNARROW}	1805	937812	937535	777	left1,6	24	9	295	mask24	0	938919	0	938719	eqm10_NoEyeNmodel1_dir	90	HV	gazeCOD	GazeCoDxp	0	400	0	938419	7	938319
GazeCoD_1Model_male	23	2	23	<?xml version="1.0"?>\n<Clock xmlns:dt="urn:schemas-microsoft-com:datatypes"><Description dt:dt="string">E-Prime Primary Realtime Clock</Description><StartTime><Timestamp dt:dt="int">0</Timestamp><DateUtc dt:dt="string">2017-07-27T08:58:58Z</DateUtc></StartTime><FrequencyChanges><FrequencyChange><Frequency dt:dt="r8">3328129</Frequency><Timestamp dt:dt="r8">638808743</Timestamp><Current dt:dt="r8…	59.94	1	right	639461052	07-27-2017	10:58:58	08:58:58	female	317	{LEFTARROW}	49							0	942357	942240	{DOWNARROW}	117	941119	940755	864	left1,6	2	9	296	mask2	0	942223	1	942023	eqm10_NoEyeNmodel1_dir	0	V	gazeCOD	GazeCoDxp	0	400	0	941722	3	941622
GazeCoD_1Model_male	23	2	23	<?xml version="1.0"?>\n<Clock xmlns:dt="urn:schemas-microsoft-com:datatypes"><Description dt:dt="string">E-Prime Primary Realtime Clock</Description><StartTime><Timestamp dt:dt="int">0</Timestamp><DateUtc dt:dt="string">2017-07-27T08:58:58Z</DateUtc></StartTime><FrequencyChanges><FrequencyChange><Frequency dt:dt="r8">3328129</Frequency><Timestamp dt:dt="r8">638808743</Timestamp><Current dt:dt="r8…	59.94	1	right	639461052	07-27-2017	10:58:58	08:58:58	female	318	{LEFTARROW}	51							0	943821	943741	{DOWNARROW}	80	942624	942373	751	left3,2	14	9	297	mask14	0	943724	0	943524	eqm10_NoEyeNmodel1_dir	90	H	gazeCOD	GazeCoDxp	0	400	0	943224	0	943124
GazeCoD_1Model_male	23	2	23	<?xml version="1.0"?>\n<Clock xmlns:dt="urn:schemas-microsoft-com:datatypes"><Description dt:dt="string">E-Prime Primary Realtime Clock</Description><StartTime><Timestamp dt:dt="int">0</Timestamp><DateUtc dt:dt="string">2017-07-27T08:58:58Z</DateUtc></StartTime><FrequencyChanges><FrequencyChange><Frequency dt:dt="r8">3328129</Frequency><Timestamp dt:dt="r8">638808743</Timestamp><Current dt:dt="r8…	59.94	1	right	639461052	07-27-2017	10:58:58	08:58:58	female	319	{LEFTARROW}	53							0	946181	945459	{DOWNARROW}	722	944335	943841	994	left4,8	15	10	298	mask15	0	945443	1	945243	eqm10_NoEyeNmodel1_dir	90	H	gazeCOD	GazeCoDxp	0	400	0	944942	7	944842
GazeCoD_1Model_male	23	2	23	<?xml version="1.0"?>\n<Clock xmlns:dt="urn:schemas-microsoft-com:datatypes"><Description dt:dt="string">E-Prime Primary Realtime Clock</Description><StartTime><Timestamp dt:dt="int">0</Timestamp><DateUtc dt:dt="string">2017-07-27T08:58:58Z</DateUtc></StartTime><FrequencyChanges><FrequencyChange><Frequency dt:dt="r8">3328129</Frequency><Timestamp dt:dt="r8">638808743</Timestamp><Current dt:dt="r8…	59.94	1	right	639461052	07-27-2017	10:58:58	08:58:58	female	320	{DOWNARROW}	79							0	947789	947628	{DOWNARROW}	161	946517	946194	823	DG0	12	10	299	mask12	0	947611	-1	947411	eqm10_NoEyeNmodel1_dir	90	H	gazeCOD	GazeCoDxp	1	400	0	947112	-5	947012
GazeCoD_1Model_male	23	2	23	<?xml version="1.0"?>\n<Clock xmlns:dt="urn:schemas-microsoft-com:datatypes"><Description dt:dt="string">E-Prime Primary Realtime Clock</Description><StartTime><Timestamp dt:dt="int">0</Timestamp><DateUtc dt:dt="string">2017-07-27T08:58:58Z</DateUtc></StartTime><FrequencyChanges><FrequencyChange><Frequency dt:dt="r8">3328129</Frequency><Timestamp dt:dt="r8">638808743</Timestamp><Current dt:dt="r8…	59.94	1	right	639461052	07-27-2017	10:58:58	08:58:58	female	321	{LEFTARROW}	78							0	949261	949197	{DOWNARROW}	64	948082	947812	770	left8	17	10	300	mask17	0	949180	1	948980	eqm10_NoEyeNmodel1_dir	90	H	gazeCOD	GazeCoDxp	0	400	0	948679	-3	948579
GazeCoD_1Model_male	23	2	23	<?xml version="1.0"?>\n<Clock xmlns:dt="urn:schemas-microsoft-com:datatypes"><Description dt:dt="string">E-Prime Primary Realtime Clock</Description><StartTime><Timestamp dt:dt="int">0</Timestamp><DateUtc dt:dt="string">2017-07-27T08:58:58Z</DateUtc></StartTime><FrequencyChanges><FrequencyChange><Frequency dt:dt="r8">3328129</Frequency><Timestamp dt:dt="r8">638808743</Timestamp><Current dt:dt="r8…	59.94	1	right	639461052	07-27-2017	10:58:58	08:58:58	female	322	{LEFTARROW}	51							0	950901	950798	{DOWNARROW}	103	949671	949280	891	left3,2	14	10	301	mask14	0	950781	0	950581	eqm10_NoEyeNmodel1_dir	90	H	gazeCOD	GazeCoDxp	0	400	0	950281	10	950181
GazeCoD_1Model_male	23	2	23	<?xml version="1.0"?>\n<Clock xmlns:dt="urn:schemas-microsoft-com:datatypes"><Description dt:dt="string">E-Prime Primary Realtime Clock</Description><StartTime><Timestamp dt:dt="int">0</Timestamp><DateUtc dt:dt="string">2017-07-27T08:58:58Z</DateUtc></StartTime><FrequencyChanges><FrequencyChange><Frequency dt:dt="r8">3328129</Frequency><Timestamp dt:dt="r8">638808743</Timestamp><Current dt:dt="r8…	59.94	1	right	639461052	07-27-2017	10:58:58	08:58:58	female	323	{LEFTARROW}	49							0	952493	952433	{DOWNARROW}	60	951318	950915	903	left1,6	2	10	302	mask2	0	952416	0	952216	eqm10_NoEyeNmodel1_dir	0	V	gazeCOD	GazeCoDxp	0	400	0	951916	-2	951816
GazeCoD_1Model_male	23	2	23	<?xml version="1.0"?>\n<Clock xmlns:dt="urn:schemas-microsoft-com:datatypes"><Description dt:dt="string">E-Prime Primary Realtime Clock</Description><StartTime><Timestamp dt:dt="int">0</Timestamp><DateUtc dt:dt="string">2017-07-27T08:58:58Z</DateUtc></StartTime><FrequencyChanges><FrequencyChange><Frequency dt:dt="r8">3328129</Frequency><Timestamp dt:dt="r8">638808743</Timestamp><Current dt:dt="r8…	59.94	1	right	639461052	07-27-2017	10:58:58	08:58:58	female	324	{RIGHTARROW}	40							0	954133	954035	{RIGHTARROW}	98	952917	952517	900	right6,4	21	10	303	mask21	0	954018	0	953818	eqm10_NoEyeNmodel1_dir	90	H	gazeCOD	GazeCoDxp	1	400	0	953518	1	953418
GazeCoD_1Model_male	23	2	23	<?xml version="1.0"?>\n<Clock xmlns:dt="urn:schemas-microsoft-com:datatypes"><Description dt:dt="string">E-Prime Primary Realtime Clock</Description><StartTime><Timestamp dt:dt="int">0</Timestamp><DateUtc dt:dt="string">2017-07-27T08:58:58Z</DateUtc></StartTime><FrequencyChanges><FrequencyChange><Frequency dt:dt="r8">3328129</Frequency><Timestamp dt:dt="r8">638808743</Timestamp><Current dt:dt="r8…	59.94	1	right	639461052	07-27-2017	10:58:58	08:58:58	female	325	{LEFTARROW}	49							0	955885	955536	{DOWNARROW}	349	954410	954152	758	left1,6	13	10	304	mask13	0	955519	0	955319	eqm10_NoEyeNmodel1_dir	90	H	gazeCOD	GazeCoDxp	0	400	0	955019	9	954919
GazeCoD_1Model_male	23	2	23	<?xml version="1.0"?>\n<Clock xmlns:dt="urn:schemas-microsoft-com:datatypes"><Description dt:dt="string">E-Prime Primary Realtime Clock</Description><StartTime><Timestamp dt:dt="int">0</Timestamp><DateUtc dt:dt="string">2017-07-27T08:58:58Z</DateUtc></StartTime><FrequencyChanges><FrequencyChange><Frequency dt:dt="r8">3328129</Frequency><Timestamp dt:dt="r8">638808743</Timestamp><Current dt:dt="r8…	59.94	1	right	639461052	07-27-2017	10:58:58	08:58:58	female	326	{RIGHTARROW}	77							0	957413	957405	{RIGHTARROW}	8	956280	955903	877	right8	33	10	305	mask33	0	957388	0	957188	eqm10_NoEyeNmodel1_dir	90	HV	gazeCOD	GazeCoDxp	1	400	0	956888	8	956788
GazeCoD_1Model_male	23	2	23	<?xml version="1.0"?>\n<Clock xmlns:dt="urn:schemas-microsoft-com:datatypes"><Description dt:dt="string">E-Prime Primary Realtime Clock</Description><StartTime><Timestamp dt:dt="int">0</Timestamp><DateUtc dt:dt="string">2017-07-27T08:58:58Z</DateUtc></StartTime><FrequencyChanges><FrequencyChange><Frequency dt:dt="r8">3328129</Frequency><Timestamp dt:dt="r8">638808743</Timestamp><Current dt:dt="r8…	59.94	1	right	639461052	07-27-2017	10:58:58	08:58:58	female	327	{DOWNARROW}	79							0	959021	958973	{DOWNARROW}	48	957847	957438	909	DG0	1	10	306	mask1	0	958956	0	958756	eqm10_NoEyeNmodel1_dir	0	V	gazeCOD	GazeCoDxp	1	400	0	958456	9	958356
GazeCoD_1Model_male	23	2	23	<?xml version="1.0"?>\n<Clock xmlns:dt="urn:schemas-microsoft-com:datatypes"><Description dt:dt="string">E-Prime Primary Realtime Clock</Description><StartTime><Timestamp dt:dt="int">0</Timestamp><DateUtc dt:dt="string">2017-07-27T08:58:58Z</DateUtc></StartTime><FrequencyChanges><FrequencyChange><Frequency dt:dt="r8">3328129</Frequency><Timestamp dt:dt="r8">638808743</Timestamp><Current dt:dt="r8…	59.94	1	right	639461052	07-27-2017	10:58:58	08:58:58	female	328	{LEFTARROW}	55							0	960613	960441	{LEFTARROW}	172	959322	959040	782	left6,4	16	10	307	mask16	0	960424	0	960224	eqm10_NoEyeNmodel1_dir	90	H	gazeCOD	GazeCoDxp	1	400	0	959924	2	959824
GazeCoD_1Model_male	23	2	23	<?xml version="1.0"?>\n<Clock xmlns:dt="urn:schemas-microsoft-com:datatypes"><Description dt:dt="string">E-Prime Primary Realtime Clock</Description><StartTime><Timestamp dt:dt="int">0</Timestamp><DateUtc dt:dt="string">2017-07-27T08:58:58Z</DateUtc></StartTime><FrequencyChanges><FrequencyChange><Frequency dt:dt="r8">3328129</Frequency><Timestamp dt:dt="r8">638808743</Timestamp><Current dt:dt="r8…	59.94	1	right	639461052	07-27-2017	10:58:58	08:58:58	female	329	{LEFTARROW}	55							0	962205	962176	{LEFTARROW}	29	961064	960625	939	left6,4	27	10	308	mask27	0	962159	0	961959	eqm10_NoEyeNmodel1_dir	90	HV	gazeCOD	GazeCoDxp	1	400	0	961659	-5	961559
GazeCoD_1Model_male	23	2	23	<?xml version="1.0"?>\n<Clock xmlns:dt="urn:schemas-microsoft-com:datatypes"><Description dt:dt="string">E-Prime Primary Realtime Clock</Description><StartTime><Timestamp dt:dt="int">0</Timestamp><DateUtc dt:dt="string">2017-07-27T08:58:58Z</DateUtc></StartTime><FrequencyChanges><FrequencyChange><Frequency dt:dt="r8">3328129</Frequency><Timestamp dt:dt="r8">638808743</Timestamp><Current dt:dt="r8…	59.94	1	right	639461052	07-27-2017	10:58:58	08:58:58	female	330	{RIGHTARROW}	46							0	963853	963795	{DOWNARROW}	58	962678	962226	952	right1,6	18	10	309	mask18	0	963778	1	963578	eqm10_NoEyeNmodel1_dir	90	H	gazeCOD	GazeCoDxp	0	400	0	963277	-1	963177
GazeCoD_1Model_male	23	2	23	<?xml version="1.0"?>\n<Clock xmlns:dt="urn:schemas-microsoft-com:datatypes"><Description dt:dt="string">E-Prime Primary Realtime Clock</Description><StartTime><Timestamp dt:dt="int">0</Timestamp><DateUtc dt:dt="string">2017-07-27T08:58:58Z</DateUtc></StartTime><FrequencyChanges><FrequencyChange><Frequency dt:dt="r8">3328129</Frequency><Timestamp dt:dt="r8">638808743</Timestamp><Current dt:dt="r8…	59.94	1	right	639461052	07-27-2017	10:58:58	08:58:58	female	331	{LEFTARROW}	53							0	965357	965313	{DOWNARROW}	44	964188	963878	810	left4,8	4	10	310	mask4	0	965296	0	965096	eqm10_NoEyeNmodel1_dir	0	V	gazeCOD	GazeCoDxp	0	400	0	964796	8	964696
GazeCoD_1Model_male	23	2	23	<?xml version="1.0"?>\n<Clock xmlns:dt="urn:schemas-microsoft-com:datatypes"><Description dt:dt="string">E-Prime Primary Realtime Clock</Description><StartTime><Timestamp dt:dt="int">0</Timestamp><DateUtc dt:dt="string">2017-07-27T08:58:58Z</DateUtc></StartTime><FrequencyChanges><FrequencyChange><Frequency dt:dt="r8">3328129</Frequency><Timestamp dt:dt="r8">638808743</Timestamp><Current dt:dt="r8…	59.94	1	right	639461052	07-27-2017	10:58:58	08:58:58	female	332	{RIGHTARROW}	42							0	967029	966981	{RIGHTARROW}	48	965854	965380	974	right4,8	31	10	311	mask31	0	966964	0	966764	eqm10_NoEyeNmodel1_dir	90	HV	gazeCOD	GazeCoDxp	1	400	0	966464	10	966364
GazeCoD_1Model_male	23	2	23	<?xml version="1.0"?>\n<Clock xmlns:dt="urn:schemas-microsoft-com:datatypes"><Description dt:dt="string">E-Prime Primary Realtime Clock</Description><StartTime><Timestamp dt:dt="int">0</Timestamp><DateUtc dt:dt="string">2017-07-27T08:58:58Z</DateUtc></StartTime><FrequencyChanges><FrequencyChange><Frequency dt:dt="r8">3328129</Frequency><Timestamp dt:dt="r8">638808743</Timestamp><Current dt:dt="r8…	59.94	1	right	639461052	07-27-2017	10:58:58	08:58:58	female	333	{LEFTARROW}	51							0	968765	968666	{DOWNARROW}	99	967546	967048	998	left3,2	25	10	312	mask25	0	968649	0	968449	eqm10_NoEyeNmodel1_dir	90	HV	gazeCOD	GazeCoDxp	0	400	0	968149	3	968049
GazeCoD_1Model_male	23	2	23	<?xml version="1.0"?>\n<Clock xmlns:dt="urn:schemas-microsoft-com:datatypes"><Description dt:dt="string">E-Prime Primary Realtime Clock</Description><StartTime><Timestamp dt:dt="int">0</Timestamp><DateUtc dt:dt="string">2017-07-27T08:58:58Z</DateUtc></StartTime><FrequencyChanges><FrequencyChange><Frequency dt:dt="r8">3328129</Frequency><Timestamp dt:dt="r8">638808743</Timestamp><Current dt:dt="r8…	59.94	1	right	639461052	07-27-2017	10:58:58	08:58:58	female	334	{LEFTARROW}	78							0	970389	970335	{DOWNARROW}	54	969222	968783	939	left8	6	10	313	mask6	0	970318	1	970118	eqm10_NoEyeNmodel1_dir	0	V	gazeCOD	GazeCoDxp	0	400	0	969817	-5	969717
GazeCoD_1Model_male	23	2	23	<?xml version="1.0"?>\n<Clock xmlns:dt="urn:schemas-microsoft-com:datatypes"><Description dt:dt="string">E-Prime Primary Realtime Clock</Description><StartTime><Timestamp dt:dt="int">0</Timestamp><DateUtc dt:dt="string">2017-07-27T08:58:58Z</DateUtc></StartTime><FrequencyChanges><FrequencyChange><Frequency dt:dt="r8">3328129</Frequency><Timestamp dt:dt="r8">638808743</Timestamp><Current dt:dt="r8…	59.94	1	right	639461052	07-27-2017	10:58:58	08:58:58	female	335	{RIGHTARROW}	42							0	972061	971953	{DOWNARROW}	108	970830	970401	929	right4,8	20	10	314	mask20	0	971936	0	971736	eqm10_NoEyeNmodel1_dir	90	H	gazeCOD	GazeCoDxp	0	400	0	971436	6	971336
GazeCoD_1Model_male	23	2	23	<?xml version="1.0"?>\n<Clock xmlns:dt="urn:schemas-microsoft-com:datatypes"><Description dt:dt="string">E-Prime Primary Realtime Clock</Description><StartTime><Timestamp dt:dt="int">0</Timestamp><DateUtc dt:dt="string">2017-07-27T08:58:58Z</DateUtc></StartTime><FrequencyChanges><FrequencyChange><Frequency dt:dt="r8">3328129</Frequency><Timestamp dt:dt="r8">638808743</Timestamp><Current dt:dt="r8…	59.94	1	right	639461052	07-27-2017	10:58:58	08:58:58	female	336	{RIGHTARROW}	46							0	973749	973571	{DOWNARROW}	178	972458	972086	872	right1,6	7	10	315	mask7	0	973554	0	973354	eqm10_NoEyeNmodel1_dir	0	V	gazeCOD	GazeCoDxp	0	400	0	973054	-4	972954
GazeCoD_1Model_male	23	2	23	<?xml version="1.0"?>\n<Clock xmlns:dt="urn:schemas-microsoft-com:datatypes"><Description dt:dt="string">E-Prime Primary Realtime Clock</Description><StartTime><Timestamp dt:dt="int">0</Timestamp><DateUtc dt:dt="string">2017-07-27T08:58:58Z</DateUtc></StartTime><FrequencyChanges><FrequencyChange><Frequency dt:dt="r8">3328129</Frequency><Timestamp dt:dt="r8">638808743</Timestamp><Current dt:dt="r8…	59.94	1	right	639461052	07-27-2017	10:58:58	08:58:58	female	337	{RIGHTARROW}	46							0	975445	975223	{DOWNARROW}	222	974110	973771	839	right1,6	29	10	316	mask29	0	975206	0	975006	eqm10_NoEyeNmodel1_dir	90	HV	gazeCOD	GazeCoDxp	0	400	0	974706	-4	974606
GazeCoD_1Model_male	23	2	23	<?xml version="1.0"?>\n<Clock xmlns:dt="urn:schemas-microsoft-com:datatypes"><Description dt:dt="string">E-Prime Primary Realtime Clock</Description><StartTime><Timestamp dt:dt="int">0</Timestamp><DateUtc dt:dt="string">2017-07-27T08:58:58Z</DateUtc></StartTime><FrequencyChanges><FrequencyChange><Frequency dt:dt="r8">3328129</Frequency><Timestamp dt:dt="r8">638808743</Timestamp><Current dt:dt="r8…	59.94	1	right	639461052	07-27-2017	10:58:58	08:58:58	female	338	{LEFTARROW}	51							0	977237	977075	{DOWNARROW}	162	975951	975456	995	left3,2	3	10	317	mask3	0	977058	1	976858	eqm10_NoEyeNmodel1_dir	0	V	gazeCOD	GazeCoDxp	0	400	0	976557	6	976457
GazeCoD_1Model_male	23	2	23	<?xml version="1.0"?>\n<Clock xmlns:dt="urn:schemas-microsoft-com:datatypes"><Description dt:dt="string">E-Prime Primary Realtime Clock</Description><StartTime><Timestamp dt:dt="int">0</Timestamp><DateUtc dt:dt="string">2017-07-27T08:58:58Z</DateUtc></StartTime><FrequencyChanges><FrequencyChange><Frequency dt:dt="r8">3328129</Frequency><Timestamp dt:dt="r8">638808743</Timestamp><Current dt:dt="r8…	59.94	1	right	639461052	07-27-2017	10:58:58	08:58:58	female	339	{RIGHTARROW}	44							0	978901	978710	{DOWNARROW}	191	977597	977258	839	right3,2	8	10	318	mask8	0	978693	1	978493	eqm10_NoEyeNmodel1_dir	0	V	gazeCOD	GazeCoDxp	0	400	0	978192	-5	978092
GazeCoD_1Model_male	23	2	23	<?xml version="1.0"?>\n<Clock xmlns:dt="urn:schemas-microsoft-com:datatypes"><Description dt:dt="string">E-Prime Primary Realtime Clock</Description><StartTime><Timestamp dt:dt="int">0</Timestamp><DateUtc dt:dt="string">2017-07-27T08:58:58Z</DateUtc></StartTime><FrequencyChanges><FrequencyChange><Frequency dt:dt="r8">3328129</Frequency><Timestamp dt:dt="r8">638808743</Timestamp><Current dt:dt="r8…	59.94	1	right	639461052	07-27-2017	10:58:58	08:58:58	female	340	{RIGHTARROW}	44							0	980549	980378	{DOWNARROW}	171	979262	978927	835	right3,2	30	10	319	mask30	0	980361	0	980161	eqm10_NoEyeNmodel1_dir	90	HV	gazeCOD	GazeCoDxp	0	400	0	979861	-1	979761
GazeCoD_1Model_male	23	2	23	<?xml version="1.0"?>\n<Clock xmlns:dt="urn:schemas-microsoft-com:datatypes"><Description dt:dt="string">E-Prime Primary Realtime Clock</Description><StartTime><Timestamp dt:dt="int">0</Timestamp><DateUtc dt:dt="string">2017-07-27T08:58:58Z</DateUtc></StartTime><FrequencyChanges><FrequencyChange><Frequency dt:dt="r8">3328129</Frequency><Timestamp dt:dt="r8">638808743</Timestamp><Current dt:dt="r8…	59.94	1	right	639461052	07-27-2017	10:58:58	08:58:58	female	341	{LEFTARROW}	78							0	981981	981930	{LEFTARROW}	51	980812	980562	750	left8	28	10	320	mask28	0	981913	1	981713	eqm10_NoEyeNmodel1_dir	90	HV	gazeCOD	GazeCoDxp	1	400	0	981412	0	981312
GazeCoD_1Model_male	23	2	23	<?xml version="1.0"?>\n<Clock xmlns:dt="urn:schemas-microsoft-com:datatypes"><Description dt:dt="string">E-Prime Primary Realtime Clock</Description><StartTime><Timestamp dt:dt="int">0</Timestamp><DateUtc dt:dt="string">2017-07-27T08:58:58Z</DateUtc></StartTime><FrequencyChanges><FrequencyChange><Frequency dt:dt="r8">3328129</Frequency><Timestamp dt:dt="r8">638808743</Timestamp><Current dt:dt="r8…	59.94	1	right	639461052	07-27-2017	10:58:58	08:58:58	female	342	{RIGHTARROW}	77							0	983621	983515	{RIGHTARROW}	106	982397	981996	901	right8	22	10	321	mask22	0	983498	1	983298	eqm10_NoEyeNmodel1_dir	90	H	gazeCOD	GazeCoDxp	1	400	0	982997	0	982897
GazeCoD_1Model_male	23	2	23	<?xml version="1.0"?>\n<Clock xmlns:dt="urn:schemas-microsoft-com:datatypes"><Description dt:dt="string">E-Prime Primary Realtime Clock</Description><StartTime><Timestamp dt:dt="int">0</Timestamp><DateUtc dt:dt="string">2017-07-27T08:58:58Z</DateUtc></StartTime><FrequencyChanges><FrequencyChange><Frequency dt:dt="r8">3328129</Frequency><Timestamp dt:dt="r8">638808743</Timestamp><Current dt:dt="r8…	59.94	1	right	639461052	07-27-2017	10:58:58	08:58:58	female	343	{RIGHTARROW}	42							0	985989	985133	{DOWNARROW}	856	984011	983631	880	right4,8	9	10	322	mask9	0	985116	0	984916	eqm10_NoEyeNmodel1_dir	0	V	gazeCOD	GazeCoDxp	0	400	0	984616	5	984516
GazeCoD_1Model_male	23	2	23	<?xml version="1.0"?>\n<Clock xmlns:dt="urn:schemas-microsoft-com:datatypes"><Description dt:dt="string">E-Prime Primary Realtime Clock</Description><StartTime><Timestamp dt:dt="int">0</Timestamp><DateUtc dt:dt="string">2017-07-27T08:58:58Z</DateUtc></StartTime><FrequencyChanges><FrequencyChange><Frequency dt:dt="r8">3328129</Frequency><Timestamp dt:dt="r8">638808743</Timestamp><Current dt:dt="r8…	59.94	1	right	639461052	07-27-2017	10:58:58	08:58:58	female	344	{DOWNARROW}	79							0	987805	987585	{DOWNARROW}	220	986468	986000	968	DG0	23	10	323	mask23	0	987568	0	987368	eqm10_NoEyeNmodel1_dir	90	HV	gazeCOD	GazeCoDxp	1	400	0	987068	0	986968
GazeCoD_1Model_male	23	2	23	<?xml version="1.0"?>\n<Clock xmlns:dt="urn:schemas-microsoft-com:datatypes"><Description dt:dt="string">E-Prime Primary Realtime Clock</Description><StartTime><Timestamp dt:dt="int">0</Timestamp><DateUtc dt:dt="string">2017-07-27T08:58:58Z</DateUtc></StartTime><FrequencyChanges><FrequencyChange><Frequency dt:dt="r8">3328129</Frequency><Timestamp dt:dt="r8">638808743</Timestamp><Current dt:dt="r8…	59.94	1	right	639461052	07-27-2017	10:58:58	08:58:58	female	345	{RIGHTARROW}	40							0	989269	989187	{RIGHTARROW}	82	988072	987819	753	right6,4	10	10	324	mask10	0	989170	0	988970	eqm10_NoEyeNmodel1_dir	0	V	gazeCOD	GazeCoDxp	1	400	0	988670	-2	988570
GazeCoD_1Model_male	23	2	23	<?xml version="1.0"?>\n<Clock xmlns:dt="urn:schemas-microsoft-com:datatypes"><Description dt:dt="string">E-Prime Primary Realtime Clock</Description><StartTime><Timestamp dt:dt="int">0</Timestamp><DateUtc dt:dt="string">2017-07-27T08:58:58Z</DateUtc></StartTime><FrequencyChanges><FrequencyChange><Frequency dt:dt="r8">3328129</Frequency><Timestamp dt:dt="r8">638808743</Timestamp><Current dt:dt="r8…	59.94	1	right	639461052	07-27-2017	10:58:58	08:58:58	female	346	{RIGHTARROW}	44							0	990837	990705	{RIGHTARROW}	132	989590	989287	803	right3,2	19	10	325	mask19	0	990688	0	990488	eqm10_NoEyeNmodel1_dir	90	H	gazeCOD	GazeCoDxp	1	400	0	990188	-2	990088
GazeCoD_1Model_male	23	2	23	<?xml version="1.0"?>\n<Clock xmlns:dt="urn:schemas-microsoft-com:datatypes"><Description dt:dt="string">E-Prime Primary Realtime Clock</Description><StartTime><Timestamp dt:dt="int">0</Timestamp><DateUtc dt:dt="string">2017-07-27T08:58:58Z</DateUtc></StartTime><FrequencyChanges><FrequencyChange><Frequency dt:dt="r8">3328129</Frequency><Timestamp dt:dt="r8">638808743</Timestamp><Current dt:dt="r8…	59.94	1	right	639461052	07-27-2017	10:58:58	08:58:58	female	347	{LEFTARROW}	53							0	992725	992273	{LEFTARROW}	452	991156	990855	801	left4,8	26	10	326	mask26	0	992256	0	992056	eqm10_NoEyeNmodel1_dir	90	HV	gazeCOD	GazeCoDxp	1	400	0	991756	0	991656
GazeCoD_1Model_male	23	2	23	<?xml version="1.0"?>\n<Clock xmlns:dt="urn:schemas-microsoft-com:datatypes"><Description dt:dt="string">E-Prime Primary Realtime Clock</Description><StartTime><Timestamp dt:dt="int">0</Timestamp><DateUtc dt:dt="string">2017-07-27T08:58:58Z</DateUtc></StartTime><FrequencyChanges><FrequencyChange><Frequency dt:dt="r8">3328129</Frequency><Timestamp dt:dt="r8">638808743</Timestamp><Current dt:dt="r8…	59.94	1	right	639461052	07-27-2017	10:58:58	08:58:58	female	348	{RIGHTARROW}	77							0	994693	994242	{RIGHTARROW}	451	993116	992741	875	right8	11	10	327	mask11	0	994225	0	994025	eqm10_NoEyeNmodel1_dir	0	V	gazeCOD	GazeCoDxp	1	400	0	993725	9	993625
GazeCoD_1Model_male	23	2	23	<?xml version="1.0"?>\n<Clock xmlns:dt="urn:schemas-microsoft-com:datatypes"><Description dt:dt="string">E-Prime Primary Realtime Clock</Description><StartTime><Timestamp dt:dt="int">0</Timestamp><DateUtc dt:dt="string">2017-07-27T08:58:58Z</DateUtc></StartTime><FrequencyChanges><FrequencyChange><Frequency dt:dt="r8">3328129</Frequency><Timestamp dt:dt="r8">638808743</Timestamp><Current dt:dt="r8…	59.94	1	right	639461052	07-27-2017	10:58:58	08:58:58	female	349	{RIGHTARROW}	40							0	996437	996261	{RIGHTARROW}	176	995142	994709	933	right6,4	32	10	328	mask32	0	996244	1	996044	eqm10_NoEyeNmodel1_dir	90	HV	gazeCOD	GazeCoDxp	1	400	0	995743	1	995643
GazeCoD_1Model_male	23	2	23	<?xml version="1.0"?>\n<Clock xmlns:dt="urn:schemas-microsoft-com:datatypes"><Description dt:dt="string">E-Prime Primary Realtime Clock</Description><StartTime><Timestamp dt:dt="int">0</Timestamp><DateUtc dt:dt="string">2017-07-27T08:58:58Z</DateUtc></StartTime><FrequencyChanges><FrequencyChange><Frequency dt:dt="r8">3328129</Frequency><Timestamp dt:dt="r8">638808743</Timestamp><Current dt:dt="r8…	59.94	1	right	639461052	07-27-2017	10:58:58	08:58:58	female	350	{LEFTARROW}	49							0	998205	998079	{DOWNARROW}	126	996958	996461	997	left1,6	24	10	329	mask24	0	998062	0	997862	eqm10_NoEyeNmodel1_dir	90	HV	gazeCOD	GazeCoDxp	0	400	0	997562	4	997462
GazeCoD_1Model_male	23	2	23	<?xml version="1.0"?>\n<Clock xmlns:dt="urn:schemas-microsoft-com:datatypes"><Description dt:dt="string">E-Prime Primary Realtime Clock</Description><StartTime><Timestamp dt:dt="int">0</Timestamp><DateUtc dt:dt="string">2017-07-27T08:58:58Z</DateUtc></StartTime><FrequencyChanges><FrequencyChange><Frequency dt:dt="r8">3328129</Frequency><Timestamp dt:dt="r8">638808743</Timestamp><Current dt:dt="r8…	59.94	1	right	639461052	07-27-2017	10:58:58	08:58:58	female	351	{LEFTARROW}	55							0	999869	999748	{DOWNARROW}	121	998636	998229	907	left6,4	5	10	330	mask5	0	999731	0	999531	eqm10_NoEyeNmodel1_dir	0	V	gazeCOD	GazeCoDxp	0	400	0	999231	-5	999131
GazeCoD_1Model_male	23	2	23	<?xml version="1.0"?>\n<Clock xmlns:dt="urn:schemas-microsoft-com:datatypes"><Description dt:dt="string">E-Prime Primary Realtime Clock</Description><StartTime><Timestamp dt:dt="int">0</Timestamp><DateUtc dt:dt="string">2017-07-27T08:58:58Z</DateUtc></StartTime><FrequencyChanges><FrequencyChange><Frequency dt:dt="r8">3328129</Frequency><Timestamp dt:dt="r8">638808743</Timestamp><Current dt:dt="r8…	59.94	1	right	639461052	07-27-2017	10:58:58	08:58:58	female	352	{RIGHTARROW}	46							0	1009877	1009574	{DOWNARROW}	303	1008459	1008039	920	right1,6	7	11	331	mask7	0	1009557	0	1009357	eqm10_NoEyeNmodel1_dir	0	V	gazeCOD	GazeCoDxp	0	400	0	1009057	-2	1008957
GazeCoD_1Model_male	23	2	23	<?xml version="1.0"?>\n<Clock xmlns:dt="urn:schemas-microsoft-com:datatypes"><Description dt:dt="string">E-Prime Primary Realtime Clock</Description><StartTime><Timestamp dt:dt="int">0</Timestamp><DateUtc dt:dt="string">2017-07-27T08:58:58Z</DateUtc></StartTime><FrequencyChanges><FrequencyChange><Frequency dt:dt="r8">3328129</Frequency><Timestamp dt:dt="r8">638808743</Timestamp><Current dt:dt="r8…	59.94	1	right	639461052	07-27-2017	10:58:58	08:58:58	female	353	{RIGHTARROW}	40							0	1011717	1011426	{RIGHTARROW}	291	1010307	1009891	916	right6,4	10	11	332	mask10	0	1011409	0	1011209	eqm10_NoEyeNmodel1_dir	0	V	gazeCOD	GazeCoDxp	1	400	0	1010909	2	1010809
GazeCoD_1Model_male	23	2	23	<?xml version="1.0"?>\n<Clock xmlns:dt="urn:schemas-microsoft-com:datatypes"><Description dt:dt="string">E-Prime Primary Realtime Clock</Description><StartTime><Timestamp dt:dt="int">0</Timestamp><DateUtc dt:dt="string">2017-07-27T08:58:58Z</DateUtc></StartTime><FrequencyChanges><FrequencyChange><Frequency dt:dt="r8">3328129</Frequency><Timestamp dt:dt="r8">638808743</Timestamp><Current dt:dt="r8…	59.94	1	right	639461052	07-27-2017	10:58:58	08:58:58	female	354	{DOWNARROW}	79							0	1013357	1013295	{DOWNARROW}	62	1012183	1011743	940	DG0	12	11	333	mask12	0	1013278	0	1013078	eqm10_NoEyeNmodel1_dir	90	H	gazeCOD	GazeCoDxp	1	400	0	1012778	-5	1012678
GazeCoD_1Model_male	23	2	23	<?xml version="1.0"?>\n<Clock xmlns:dt="urn:schemas-microsoft-com:datatypes"><Description dt:dt="string">E-Prime Primary Realtime Clock</Description><StartTime><Timestamp dt:dt="int">0</Timestamp><DateUtc dt:dt="string">2017-07-27T08:58:58Z</DateUtc></StartTime><FrequencyChanges><FrequencyChange><Frequency dt:dt="r8">3328129</Frequency><Timestamp dt:dt="r8">638808743</Timestamp><Current dt:dt="r8…	59.94	1	right	639461052	07-27-2017	10:58:58	08:58:58	female	355	{LEFTARROW}	53							0	1015045	1014913	{LEFTARROW}	132	1013788	1013378	910	left4,8	26	11	334	mask26	0	1014896	0	1014696	eqm10_NoEyeNmodel1_dir	90	HV	gazeCOD	GazeCoDxp	1	400	0	1014396	8	1014296
GazeCoD_1Model_male	23	2	23	<?xml version="1.0"?>\n<Clock xmlns:dt="urn:schemas-microsoft-com:datatypes"><Description dt:dt="string">E-Prime Primary Realtime Clock</Description><StartTime><Timestamp dt:dt="int">0</Timestamp><DateUtc dt:dt="string">2017-07-27T08:58:58Z</DateUtc></StartTime><FrequencyChanges><FrequencyChange><Frequency dt:dt="r8">3328129</Frequency><Timestamp dt:dt="r8">638808743</Timestamp><Current dt:dt="r8…	59.94	1	right	639461052	07-27-2017	10:58:58	08:58:58	female	356	{DOWNARROW}	79							0	1016613	1016531	{DOWNARROW}	82	1015407	1015063	844	DG0	23	11	335	mask23	0	1016514	0	1016314	eqm10_NoEyeNmodel1_dir	90	HV	gazeCOD	GazeCoDxp	1	400	0	1016014	7	1015914
GazeCoD_1Model_male	23	2	23	<?xml version="1.0"?>\n<Clock xmlns:dt="urn:schemas-microsoft-com:datatypes"><Description dt:dt="string">E-Prime Primary Realtime Clock</Description><StartTime><Timestamp dt:dt="int">0</Timestamp><DateUtc dt:dt="string">2017-07-27T08:58:58Z</DateUtc></StartTime><FrequencyChanges><FrequencyChange><Frequency dt:dt="r8">3328129</Frequency><Timestamp dt:dt="r8">638808743</Timestamp><Current dt:dt="r8…	59.94	1	right	639461052	07-27-2017	10:58:58	08:58:58	female	357	{RIGHTARROW}	42							0	1018301	1018200	{RIGHTARROW}	101	1017079	1016631	948	right4,8	20	11	336	mask20	0	1018183	1	1017983	eqm10_NoEyeNmodel1_dir	90	H	gazeCOD	GazeCoDxp	1	400	0	1017682	3	1017582
GazeCoD_1Model_male	23	2	23	<?xml version="1.0"?>\n<Clock xmlns:dt="urn:schemas-microsoft-com:datatypes"><Description dt:dt="string">E-Prime Primary Realtime Clock</Description><StartTime><Timestamp dt:dt="int">0</Timestamp><DateUtc dt:dt="string">2017-07-27T08:58:58Z</DateUtc></StartTime><FrequencyChanges><FrequencyChange><Frequency dt:dt="r8">3328129</Frequency><Timestamp dt:dt="r8">638808743</Timestamp><Current dt:dt="r8…	59.94	1	right	639461052	07-27-2017	10:58:58	08:58:58	female	358	{LEFTARROW}	49							0	1019901	1019784	{DOWNARROW}	117	1018664	1018316	848	left1,6	24	11	337	mask24	0	1019768	1	1019568	eqm10_NoEyeNmodel1_dir	90	HV	gazeCOD	GazeCoDxp	0	400	0	1019267	3	1019167
GazeCoD_1Model_male	23	2	23	<?xml version="1.0"?>\n<Clock xmlns:dt="urn:schemas-microsoft-com:datatypes"><Description dt:dt="string">E-Prime Primary Realtime Clock</Description><StartTime><Timestamp dt:dt="int">0</Timestamp><DateUtc dt:dt="string">2017-07-27T08:58:58Z</DateUtc></StartTime><FrequencyChanges><FrequencyChange><Frequency dt:dt="r8">3328129</Frequency><Timestamp dt:dt="r8">638808743</Timestamp><Current dt:dt="r8…	59.94	1	right	639461052	07-27-2017	10:58:58	08:58:58	female	359	{LEFTARROW}	51							0	1022581	1021469	{DOWNARROW}	1112	1020344	1019918	926	left3,2	25	11	338	mask25	0	1021453	1	1021253	eqm10_NoEyeNmodel1_dir	90	HV	gazeCOD	GazeCoDxp	0	400	0	1020952	8	1020852
GazeCoD_1Model_male	23	2	23	<?xml version="1.0"?>\n<Clock xmlns:dt="urn:schemas-microsoft-com:datatypes"><Description dt:dt="string">E-Prime Primary Realtime Clock</Description><StartTime><Timestamp dt:dt="int">0</Timestamp><DateUtc dt:dt="string">2017-07-27T08:58:58Z</DateUtc></StartTime><FrequencyChanges><FrequencyChange><Frequency dt:dt="r8">3328129</Frequency><Timestamp dt:dt="r8">638808743</Timestamp><Current dt:dt="r8…	59.94	1	right	639461052	07-27-2017	10:58:58	08:58:58	female	360	{LEFTARROW}	51							0	1024149	1024005	{DOWNARROW}	144	1022883	1022604	779	left3,2	14	11	339	mask14	0	1023988	0	1023788	eqm10_NoEyeNmodel1_dir	90	H	gazeCOD	GazeCoDxp	0	400	0	1023488	5	1023388
GazeCoD_1Model_male	23	2	23	<?xml version="1.0"?>\n<Clock xmlns:dt="urn:schemas-microsoft-com:datatypes"><Description dt:dt="string">E-Prime Primary Realtime Clock</Description><StartTime><Timestamp dt:dt="int">0</Timestamp><DateUtc dt:dt="string">2017-07-27T08:58:58Z</DateUtc></StartTime><FrequencyChanges><FrequencyChange><Frequency dt:dt="r8">3328129</Frequency><Timestamp dt:dt="r8">638808743</Timestamp><Current dt:dt="r8…	59.94	1	right	639461052	07-27-2017	10:58:58	08:58:58	female	361	{RIGHTARROW}	40							0	1025989	1025674	{DOWNARROW}	315	1024555	1024172	883	right6,4	21	11	340	mask21	0	1025657	1	1025457	eqm10_NoEyeNmodel1_dir	90	H	gazeCOD	GazeCoDxp	0	400	0	1025156	1	1025056
GazeCoD_1Model_male	23	2	23	<?xml version="1.0"?>\n<Clock xmlns:dt="urn:schemas-microsoft-com:datatypes"><Description dt:dt="string">E-Prime Primary Realtime Clock</Description><StartTime><Timestamp dt:dt="int">0</Timestamp><DateUtc dt:dt="string">2017-07-27T08:58:58Z</DateUtc></StartTime><FrequencyChanges><FrequencyChange><Frequency dt:dt="r8">3328129</Frequency><Timestamp dt:dt="r8">638808743</Timestamp><Current dt:dt="r8…	59.94	1	right	639461052	07-27-2017	10:58:58	08:58:58	female	362	{LEFTARROW}	55							0	1027597	1027425	{DOWNARROW}	172	1026302	1026007	795	left6,4	5	11	341	mask5	0	1027409	1	1027209	eqm10_NoEyeNmodel1_dir	0	V	gazeCOD	GazeCoDxp	0	400	0	1026908	6	1026808
GazeCoD_1Model_male	23	2	23	<?xml version="1.0"?>\n<Clock xmlns:dt="urn:schemas-microsoft-com:datatypes"><Description dt:dt="string">E-Prime Primary Realtime Clock</Description><StartTime><Timestamp dt:dt="int">0</Timestamp><DateUtc dt:dt="string">2017-07-27T08:58:58Z</DateUtc></StartTime><FrequencyChanges><FrequencyChange><Frequency dt:dt="r8">3328129</Frequency><Timestamp dt:dt="r8">638808743</Timestamp><Current dt:dt="r8…	59.94	1	right	639461052	07-27-2017	10:58:58	08:58:58	female	363	{LEFTARROW}	53							0	1029277	1029177	{DOWNARROW}	100	1028059	1027609	950	left4,8	15	11	342	mask15	0	1029160	0	1028960	eqm10_NoEyeNmodel1_dir	90	H	gazeCOD	GazeCoDxp	0	400	0	1028660	1	1028560
GazeCoD_1Model_male	23	2	23	<?xml version="1.0"?>\n<Clock xmlns:dt="urn:schemas-microsoft-com:datatypes"><Description dt:dt="string">E-Prime Primary Realtime Clock</Description><StartTime><Timestamp dt:dt="int">0</Timestamp><DateUtc dt:dt="string">2017-07-27T08:58:58Z</DateUtc></StartTime><FrequencyChanges><FrequencyChange><Frequency dt:dt="r8">3328129</Frequency><Timestamp dt:dt="r8">638808743</Timestamp><Current dt:dt="r8…	59.94	1	right	639461052	07-27-2017	10:58:58	08:58:58	female	364	{LEFTARROW}	49							0	1030909	1030846	{DOWNARROW}	63	1029734	1029294	940	left1,6	2	11	343	mask2	0	1030829	0	1030629	eqm10_NoEyeNmodel1_dir	0	V	gazeCOD	GazeCoDxp	0	400	0	1030329	-5	1030229
GazeCoD_1Model_male	23	2	23	<?xml version="1.0"?>\n<Clock xmlns:dt="urn:schemas-microsoft-com:datatypes"><Description dt:dt="string">E-Prime Primary Realtime Clock</Description><StartTime><Timestamp dt:dt="int">0</Timestamp><DateUtc dt:dt="string">2017-07-27T08:58:58Z</DateUtc></StartTime><FrequencyChanges><FrequencyChange><Frequency dt:dt="r8">3328129</Frequency><Timestamp dt:dt="r8">638808743</Timestamp><Current dt:dt="r8…	59.94	1	right	639461052	07-27-2017	10:58:58	08:58:58	female	365	{RIGHTARROW}	77							0	1032445	1032380	{RIGHTARROW}	65	1031269	1030929	840	right8	22	11	344	mask22	0	1032364	0	1032164	eqm10_NoEyeNmodel1_dir	90	H	gazeCOD	GazeCoDxp	1	400	0	1031864	-5	1031764
GazeCoD_1Model_male	23	2	23	<?xml version="1.0"?>\n<Clock xmlns:dt="urn:schemas-microsoft-com:datatypes"><Description dt:dt="string">E-Prime Primary Realtime Clock</Description><StartTime><Timestamp dt:dt="int">0</Timestamp><DateUtc dt:dt="string">2017-07-27T08:58:58Z</DateUtc></StartTime><FrequencyChanges><FrequencyChange><Frequency dt:dt="r8">3328129</Frequency><Timestamp dt:dt="r8">638808743</Timestamp><Current dt:dt="r8…	59.94	1	right	639461052	07-27-2017	10:58:58	08:58:58	female	366	{RIGHTARROW}	77							0	1034029	1033982	{RIGHTARROW}	47	1032859	1032464	895	right8	33	11	345	mask33	0	1033965	0	1033765	eqm10_NoEyeNmodel1_dir	90	HV	gazeCOD	GazeCoDxp	1	400	0	1033465	6	1033365
GazeCoD_1Model_male	23	2	23	<?xml version="1.0"?>\n<Clock xmlns:dt="urn:schemas-microsoft-com:datatypes"><Description dt:dt="string">E-Prime Primary Realtime Clock</Description><StartTime><Timestamp dt:dt="int">0</Timestamp><DateUtc dt:dt="string">2017-07-27T08:58:58Z</DateUtc></StartTime><FrequencyChanges><FrequencyChange><Frequency dt:dt="r8">3328129</Frequency><Timestamp dt:dt="r8">638808743</Timestamp><Current dt:dt="r8…	59.94	1	right	639461052	07-27-2017	10:58:58	08:58:58	female	367	{DOWNARROW}	79							0	1035613	1035567	{DOWNARROW}	46	1034453	1034049	904	DG0	1	11	346	mask1	0	1035550	0	1035350	eqm10_NoEyeNmodel1_dir	0	V	gazeCOD	GazeCoDxp	1	400	0	1035050	-3	1034950
GazeCoD_1Model_male	23	2	23	<?xml version="1.0"?>\n<Clock xmlns:dt="urn:schemas-microsoft-com:datatypes"><Description dt:dt="string">E-Prime Primary Realtime Clock</Description><StartTime><Timestamp dt:dt="int">0</Timestamp><DateUtc dt:dt="string">2017-07-27T08:58:58Z</DateUtc></StartTime><FrequencyChanges><FrequencyChange><Frequency dt:dt="r8">3328129</Frequency><Timestamp dt:dt="r8">638808743</Timestamp><Current dt:dt="r8…	59.94	1	right	639461052	07-27-2017	10:58:58	08:58:58	female	368	{RIGHTARROW}	42							0	1037317	1037219	{DOWNARROW}	98	1036107	1035634	973	right4,8	31	11	347	mask31	0	1037202	0	1037002	eqm10_NoEyeNmodel1_dir	90	HV	gazeCOD	GazeCoDxp	0	400	0	1036702	-5	1036602
GazeCoD_1Model_male	23	2	23	<?xml version="1.0"?>\n<Clock xmlns:dt="urn:schemas-microsoft-com:datatypes"><Description dt:dt="string">E-Prime Primary Realtime Clock</Description><StartTime><Timestamp dt:dt="int">0</Timestamp><DateUtc dt:dt="string">2017-07-27T08:58:58Z</DateUtc></StartTime><FrequencyChanges><FrequencyChange><Frequency dt:dt="r8">3328129</Frequency><Timestamp dt:dt="r8">638808743</Timestamp><Current dt:dt="r8…	59.94	1	right	639461052	07-27-2017	10:58:58	08:58:58	female	369	{LEFTARROW}	55							0	1039037	1038954	{LEFTARROW}	83	1037835	1037335	1000	left6,4	27	11	348	mask27	0	1038937	1	1038737	eqm10_NoEyeNmodel1_dir	90	HV	gazeCOD	GazeCoDxp	1	400	0	1038436	1	1038336
GazeCoD_1Model_male	23	2	23	<?xml version="1.0"?>\n<Clock xmlns:dt="urn:schemas-microsoft-com:datatypes"><Description dt:dt="string">E-Prime Primary Realtime Clock</Description><StartTime><Timestamp dt:dt="int">0</Timestamp><DateUtc dt:dt="string">2017-07-27T08:58:58Z</DateUtc></StartTime><FrequencyChanges><FrequencyChange><Frequency dt:dt="r8">3328129</Frequency><Timestamp dt:dt="r8">638808743</Timestamp><Current dt:dt="r8…	59.94	1	right	639461052	07-27-2017	10:58:58	08:58:58	female	370	{RIGHTARROW}	40							0	1040573	1040489	{RIGHTARROW}	84	1039368	1039054	814	right6,4	32	11	349	mask32	0	1040472	1	1040272	eqm10_NoEyeNmodel1_dir	90	HV	gazeCOD	GazeCoDxp	1	400	0	1039971	3	1039871
GazeCoD_1Model_male	23	2	23	<?xml version="1.0"?>\n<Clock xmlns:dt="urn:schemas-microsoft-com:datatypes"><Description dt:dt="string">E-Prime Primary Realtime Clock</Description><StartTime><Timestamp dt:dt="int">0</Timestamp><DateUtc dt:dt="string">2017-07-27T08:58:58Z</DateUtc></StartTime><FrequencyChanges><FrequencyChange><Frequency dt:dt="r8">3328129</Frequency><Timestamp dt:dt="r8">638808743</Timestamp><Current dt:dt="r8…	59.94	1	right	639461052	07-27-2017	10:58:58	08:58:58	female	371	{LEFTARROW}	55							0	1042277	1042124	{DOWNARROW}	153	1041008	1040589	919	left6,4	16	11	350	mask16	0	1042107	1	1041907	eqm10_NoEyeNmodel1_dir	90	H	gazeCOD	GazeCoDxp	0	400	0	1041606	-2	1041506
GazeCoD_1Model_male	23	2	23	<?xml version="1.0"?>\n<Clock xmlns:dt="urn:schemas-microsoft-com:datatypes"><Description dt:dt="string">E-Prime Primary Realtime Clock</Description><StartTime><Timestamp dt:dt="int">0</Timestamp><DateUtc dt:dt="string">2017-07-27T08:58:58Z</DateUtc></StartTime><FrequencyChanges><FrequencyChange><Frequency dt:dt="r8">3328129</Frequency><Timestamp dt:dt="r8">638808743</Timestamp><Current dt:dt="r8…	59.94	1	right	639461052	07-27-2017	10:58:58	08:58:58	female	372	{RIGHTARROW}	44							0	1043925	1043692	{DOWNARROW}	233	1042570	1042290	780	right3,2	8	11	351	mask8	0	1043675	0	1043475	eqm10_NoEyeNmodel1_dir	0	V	gazeCOD	GazeCoDxp	0	400	0	1043175	5	1043075
GazeCoD_1Model_male	23	2	23	<?xml version="1.0"?>\n<Clock xmlns:dt="urn:schemas-microsoft-com:datatypes"><Description dt:dt="string">E-Prime Primary Realtime Clock</Description><StartTime><Timestamp dt:dt="int">0</Timestamp><DateUtc dt:dt="string">2017-07-27T08:58:58Z</DateUtc></StartTime><FrequencyChanges><FrequencyChange><Frequency dt:dt="r8">3328129</Frequency><Timestamp dt:dt="r8">638808743</Timestamp><Current dt:dt="r8…	59.94	1	right	639461052	07-27-2017	10:58:58	08:58:58	female	373	{RIGHTARROW}	44							0	1045821	1045560	{DOWNARROW}	261	1044438	1043942	996	right3,2	30	11	352	mask30	0	1045544	1	1045344	eqm10_NoEyeNmodel1_dir	90	HV	gazeCOD	GazeCoDxp	0	400	0	1045043	5	1044943
GazeCoD_1Model_male	23	2	23	<?xml version="1.0"?>\n<Clock xmlns:dt="urn:schemas-microsoft-com:datatypes"><Description dt:dt="string">E-Prime Primary Realtime Clock</Description><StartTime><Timestamp dt:dt="int">0</Timestamp><DateUtc dt:dt="string">2017-07-27T08:58:58Z</DateUtc></StartTime><FrequencyChanges><FrequencyChange><Frequency dt:dt="r8">3328129</Frequency><Timestamp dt:dt="r8">638808743</Timestamp><Current dt:dt="r8…	59.94	1	right	639461052	07-27-2017	10:58:58	08:58:58	female	374	{LEFTARROW}	78							0	1047445	1047329	{LEFTARROW}	116	1046217	1045844	873	left8	17	11	353	mask17	0	1047312	0	1047112	eqm10_NoEyeNmodel1_dir	90	H	gazeCOD	GazeCoDxp	1	400	0	1046812	-5	1046712
GazeCoD_1Model_male	23	2	23	<?xml version="1.0"?>\n<Clock xmlns:dt="urn:schemas-microsoft-com:datatypes"><Description dt:dt="string">E-Prime Primary Realtime Clock</Description><StartTime><Timestamp dt:dt="int">0</Timestamp><DateUtc dt:dt="string">2017-07-27T08:58:58Z</DateUtc></StartTime><FrequencyChanges><FrequencyChange><Frequency dt:dt="r8">3328129</Frequency><Timestamp dt:dt="r8">638808743</Timestamp><Current dt:dt="r8…	59.94	1	right	639461052	07-27-2017	10:58:58	08:58:58	female	375	{LEFTARROW}	78							0	1049309	1048947	{LEFTARROW}	362	1047830	1047462	868	left8	6	11	354	mask6	0	1048930	0	1048730	eqm10_NoEyeNmodel1_dir	0	V	gazeCOD	GazeCoDxp	1	400	0	1048430	0	1048330
GazeCoD_1Model_male	23	2	23	<?xml version="1.0"?>\n<Clock xmlns:dt="urn:schemas-microsoft-com:datatypes"><Description dt:dt="string">E-Prime Primary Realtime Clock</Description><StartTime><Timestamp dt:dt="int">0</Timestamp><DateUtc dt:dt="string">2017-07-27T08:58:58Z</DateUtc></StartTime><FrequencyChanges><FrequencyChange><Frequency dt:dt="r8">3328129</Frequency><Timestamp dt:dt="r8">638808743</Timestamp><Current dt:dt="r8…	59.94	1	right	639461052	07-27-2017	10:58:58	08:58:58	female	376	{RIGHTARROW}	77							0	1050973	1050933	{DOWNARROW}	40	1049813	1049331	982	right8	11	11	355	mask11	0	1050916	1	1050716	eqm10_NoEyeNmodel1_dir	0	V	gazeCOD	GazeCoDxp	0	400	0	1050415	2	1050315
GazeCoD_1Model_male	23	2	23	<?xml version="1.0"?>\n<Clock xmlns:dt="urn:schemas-microsoft-com:datatypes"><Description dt:dt="string">E-Prime Primary Realtime Clock</Description><StartTime><Timestamp dt:dt="int">0</Timestamp><DateUtc dt:dt="string">2017-07-27T08:58:58Z</DateUtc></StartTime><FrequencyChanges><FrequencyChange><Frequency dt:dt="r8">3328129</Frequency><Timestamp dt:dt="r8">638808743</Timestamp><Current dt:dt="r8…	59.94	1	right	639461052	07-27-2017	10:58:58	08:58:58	female	377	{LEFTARROW}	78							0	1052589	1052517	{LEFTARROW}	72	1051392	1050983	909	left8	28	11	356	mask28	0	1052501	1	1052301	eqm10_NoEyeNmodel1_dir	90	HV	gazeCOD	GazeCoDxp	1	400	0	1052000	8	1051900
GazeCoD_1Model_male	23	2	23	<?xml version="1.0"?>\n<Clock xmlns:dt="urn:schemas-microsoft-com:datatypes"><Description dt:dt="string">E-Prime Primary Realtime Clock</Description><StartTime><Timestamp dt:dt="int">0</Timestamp><DateUtc dt:dt="string">2017-07-27T08:58:58Z</DateUtc></StartTime><FrequencyChanges><FrequencyChange><Frequency dt:dt="r8">3328129</Frequency><Timestamp dt:dt="r8">638808743</Timestamp><Current dt:dt="r8…	59.94	1	right	639461052	07-27-2017	10:58:58	08:58:58	female	378	{RIGHTARROW}	42							0	1054293	1054169	{DOWNARROW}	124	1053055	1052601	954	right4,8	9	11	357	mask9	0	1054152	0	1053952	eqm10_NoEyeNmodel1_dir	0	V	gazeCOD	GazeCoDxp	0	400	0	1053652	-3	1053552
GazeCoD_1Model_male	23	2	23	<?xml version="1.0"?>\n<Clock xmlns:dt="urn:schemas-microsoft-com:datatypes"><Description dt:dt="string">E-Prime Primary Realtime Clock</Description><StartTime><Timestamp dt:dt="int">0</Timestamp><DateUtc dt:dt="string">2017-07-27T08:58:58Z</DateUtc></StartTime><FrequencyChanges><FrequencyChange><Frequency dt:dt="r8">3328129</Frequency><Timestamp dt:dt="r8">638808743</Timestamp><Current dt:dt="r8…	59.94	1	right	639461052	07-27-2017	10:58:58	08:58:58	female	379	{RIGHTARROW}	44							0	1055877	1055671	{DOWNARROW}	206	1054554	1054303	751	right3,2	19	11	358	mask19	0	1055654	1	1055454	eqm10_NoEyeNmodel1_dir	90	H	gazeCOD	GazeCoDxp	0	400	0	1055153	-1	1055053
GazeCoD_1Model_male	23	2	23	<?xml version="1.0"?>\n<Clock xmlns:dt="urn:schemas-microsoft-com:datatypes"><Description dt:dt="string">E-Prime Primary Realtime Clock</Description><StartTime><Timestamp dt:dt="int">0</Timestamp><DateUtc dt:dt="string">2017-07-27T08:58:58Z</DateUtc></StartTime><FrequencyChanges><FrequencyChange><Frequency dt:dt="r8">3328129</Frequency><Timestamp dt:dt="r8">638808743</Timestamp><Current dt:dt="r8…	59.94	1	right	639461052	07-27-2017	10:58:58	08:58:58	female	380	{LEFTARROW}	49							0	1057533	1057439	{DOWNARROW}	94	1056325	1055888	937	left1,6	13	11	359	mask13	0	1057422	0	1057222	eqm10_NoEyeNmodel1_dir	90	H	gazeCOD	GazeCoDxp	0	400	0	1056922	-3	1056822
GazeCoD_1Model_male	23	2	23	<?xml version="1.0"?>\n<Clock xmlns:dt="urn:schemas-microsoft-com:datatypes"><Description dt:dt="string">E-Prime Primary Realtime Clock</Description><StartTime><Timestamp dt:dt="int">0</Timestamp><DateUtc dt:dt="string">2017-07-27T08:58:58Z</DateUtc></StartTime><FrequencyChanges><FrequencyChange><Frequency dt:dt="r8">3328129</Frequency><Timestamp dt:dt="r8">638808743</Timestamp><Current dt:dt="r8…	59.94	1	right	639461052	07-27-2017	10:58:58	08:58:58	female	381	{RIGHTARROW}	46							0	1059181	1059107	{DOWNARROW}	74	1057985	1057556	929	right1,6	29	11	360	mask29	0	1059091	1	1058891	eqm10_NoEyeNmodel1_dir	90	HV	gazeCOD	GazeCoDxp	0	400	0	1058590	5	1058490
GazeCoD_1Model_male	23	2	23	<?xml version="1.0"?>\n<Clock xmlns:dt="urn:schemas-microsoft-com:datatypes"><Description dt:dt="string">E-Prime Primary Realtime Clock</Description><StartTime><Timestamp dt:dt="int">0</Timestamp><DateUtc dt:dt="string">2017-07-27T08:58:58Z</DateUtc></StartTime><FrequencyChanges><FrequencyChange><Frequency dt:dt="r8">3328129</Frequency><Timestamp dt:dt="r8">638808743</Timestamp><Current dt:dt="r8…	59.94	1	right	639461052	07-27-2017	10:58:58	08:58:58	female	382	{LEFTARROW}	53							0	1060717	1060576	{DOWNARROW}	141	1059464	1059191	773	left4,8	4	11	361	mask4	0	1060559	0	1060359	eqm10_NoEyeNmodel1_dir	0	V	gazeCOD	GazeCoDxp	0	400	0	1060059	-5	1059959
GazeCoD_1Model_male	23	2	23	<?xml version="1.0"?>\n<Clock xmlns:dt="urn:schemas-microsoft-com:datatypes"><Description dt:dt="string">E-Prime Primary Realtime Clock</Description><StartTime><Timestamp dt:dt="int">0</Timestamp><DateUtc dt:dt="string">2017-07-27T08:58:58Z</DateUtc></StartTime><FrequencyChanges><FrequencyChange><Frequency dt:dt="r8">3328129</Frequency><Timestamp dt:dt="r8">638808743</Timestamp><Current dt:dt="r8…	59.94	1	right	639461052	07-27-2017	10:58:58	08:58:58	female	383	{LEFTARROW}	51							0	1062413	1062277	{DOWNARROW}	136	1061161	1060742	919	left3,2	3	11	362	mask3	0	1062260	0	1062060	eqm10_NoEyeNmodel1_dir	0	V	gazeCOD	GazeCoDxp	0	400	0	1061760	-1	1061660
GazeCoD_1Model_male	23	2	23	<?xml version="1.0"?>\n<Clock xmlns:dt="urn:schemas-microsoft-com:datatypes"><Description dt:dt="string">E-Prime Primary Realtime Clock</Description><StartTime><Timestamp dt:dt="int">0</Timestamp><DateUtc dt:dt="string">2017-07-27T08:58:58Z</DateUtc></StartTime><FrequencyChanges><FrequencyChange><Frequency dt:dt="r8">3328129</Frequency><Timestamp dt:dt="r8">638808743</Timestamp><Current dt:dt="r8…	59.94	1	right	639461052	07-27-2017	10:58:58	08:58:58	female	384	{RIGHTARROW}	46							0	1064013	1063979	{DOWNARROW}	34	1062853	1062427	926	right1,6	18	11	363	mask18	0	1063962	0	1063762	eqm10_NoEyeNmodel1_dir	90	H	gazeCOD	GazeCoDxp	0	400	0	1063462	9	1063362
GazeCoD_1Model_male	23	2	23	<?xml version="1.0"?>\n<Clock xmlns:dt="urn:schemas-microsoft-com:datatypes"><Description dt:dt="string">E-Prime Primary Realtime Clock</Description><StartTime><Timestamp dt:dt="int">0</Timestamp><DateUtc dt:dt="string">2017-07-27T08:58:58Z</DateUtc></StartTime><FrequencyChanges><FrequencyChange><Frequency dt:dt="r8">3328129</Frequency><Timestamp dt:dt="r8">638808743</Timestamp><Current dt:dt="r8…	59.94	1	right	639461052	07-27-2017	10:58:58	08:58:58	female	385	{LEFTARROW}	53							0	1065597	1065531	{LEFTARROW}	66	1064410	1064029	881	left4,8	26	12	364	mask26	0	1065514	1	1065314	eqm10_NoEyeNmodel1_dir	90	HV	gazeCOD	GazeCoDxp	1	400	0	1065013	3	1064913
GazeCoD_1Model_male	23	2	23	<?xml version="1.0"?>\n<Clock xmlns:dt="urn:schemas-microsoft-com:datatypes"><Description dt:dt="string">E-Prime Primary Realtime Clock</Description><StartTime><Timestamp dt:dt="int">0</Timestamp><DateUtc dt:dt="string">2017-07-27T08:58:58Z</DateUtc></StartTime><FrequencyChanges><FrequencyChange><Frequency dt:dt="r8">3328129</Frequency><Timestamp dt:dt="r8">638808743</Timestamp><Current dt:dt="r8…	59.94	1	right	639461052	07-27-2017	10:58:58	08:58:58	female	386	{RIGHTARROW}	40							0	1067165	1067082	{DOWNARROW}	83	1065960	1065614	846	right6,4	21	12	365	mask21	0	1067065	0	1066865	eqm10_NoEyeNmodel1_dir	90	H	gazeCOD	GazeCoDxp	0	400	0	1066565	5	1066465
GazeCoD_1Model_male	23	2	23	<?xml version="1.0"?>\n<Clock xmlns:dt="urn:schemas-microsoft-com:datatypes"><Description dt:dt="string">E-Prime Primary Realtime Clock</Description><StartTime><Timestamp dt:dt="int">0</Timestamp><DateUtc dt:dt="string">2017-07-27T08:58:58Z</DateUtc></StartTime><FrequencyChanges><FrequencyChange><Frequency dt:dt="r8">3328129</Frequency><Timestamp dt:dt="r8">638808743</Timestamp><Current dt:dt="r8…	59.94	1	right	639461052	07-27-2017	10:58:58	08:58:58	female	387	{LEFTARROW}	51							0	1068781	1068567	{LEFTARROW}	214	1067441	1067182	759	left3,2	14	12	366	mask14	0	1068550	0	1068350	eqm10_NoEyeNmodel1_dir	90	H	gazeCOD	GazeCoDxp	1	400	0	1068050	9	1067950
GazeCoD_1Model_male	23	2	23	<?xml version="1.0"?>\n<Clock xmlns:dt="urn:schemas-microsoft-com:datatypes"><Description dt:dt="string">E-Prime Primary Realtime Clock</Description><StartTime><Timestamp dt:dt="int">0</Timestamp><DateUtc dt:dt="string">2017-07-27T08:58:58Z</DateUtc></StartTime><FrequencyChanges><FrequencyChange><Frequency dt:dt="r8">3328129</Frequency><Timestamp dt:dt="r8">638808743</Timestamp><Current dt:dt="r8…	59.94	1	right	639461052	07-27-2017	10:58:58	08:58:58	female	388	{LEFTARROW}	49							0	1070597	1070419	{DOWNARROW}	178	1069292	1068801	991	left1,6	13	12	367	mask13	0	1070402	0	1070202	eqm10_NoEyeNmodel1_dir	90	H	gazeCOD	GazeCoDxp	0	400	0	1069902	10	1069802
GazeCoD_1Model_male	23	2	23	<?xml version="1.0"?>\n<Clock xmlns:dt="urn:schemas-microsoft-com:datatypes"><Description dt:dt="string">E-Prime Primary Realtime Clock</Description><StartTime><Timestamp dt:dt="int">0</Timestamp><DateUtc dt:dt="string">2017-07-27T08:58:58Z</DateUtc></StartTime><FrequencyChanges><FrequencyChange><Frequency dt:dt="r8">3328129</Frequency><Timestamp dt:dt="r8">638808743</Timestamp><Current dt:dt="r8…	59.94	1	right	639461052	07-27-2017	10:58:58	08:58:58	female	389	{DOWNARROW}	79							0	1073013	1072171	{DOWNARROW}	842	1071058	1070619	939	DG0	12	12	368	mask12	0	1072154	1	1071954	eqm10_NoEyeNmodel1_dir	90	H	gazeCOD	GazeCoDxp	1	400	0	1071653	-5	1071553
GazeCoD_1Model_male	23	2	23	<?xml version="1.0"?>\n<Clock xmlns:dt="urn:schemas-microsoft-com:datatypes"><Description dt:dt="string">E-Prime Primary Realtime Clock</Description><StartTime><Timestamp dt:dt="int">0</Timestamp><DateUtc dt:dt="string">2017-07-27T08:58:58Z</DateUtc></StartTime><FrequencyChanges><FrequencyChange><Frequency dt:dt="r8">3328129</Frequency><Timestamp dt:dt="r8">638808743</Timestamp><Current dt:dt="r8…	59.94	1	right	639461052	07-27-2017	10:58:58	08:58:58	female	390	{RIGHTARROW}	40							0	1074829	1074406	{DOWNARROW}	423	1073290	1073038	752	right6,4	10	12	369	mask10	0	1074389	0	1074189	eqm10_NoEyeNmodel1_dir	0	V	gazeCOD	GazeCoDxp	0	400	0	1073889	-1	1073789
GazeCoD_1Model_male	23	2	23	<?xml version="1.0"?>\n<Clock xmlns:dt="urn:schemas-microsoft-com:datatypes"><Description dt:dt="string">E-Prime Primary Realtime Clock</Description><StartTime><Timestamp dt:dt="int">0</Timestamp><DateUtc dt:dt="string">2017-07-27T08:58:58Z</DateUtc></StartTime><FrequencyChanges><FrequencyChange><Frequency dt:dt="r8">3328129</Frequency><Timestamp dt:dt="r8">638808743</Timestamp><Current dt:dt="r8…	59.94	1	right	639461052	07-27-2017	10:58:58	08:58:58	female	391	{DOWNARROW}	79							0	1077221	1076342	{DOWNARROW}	879	1075228	1074840	888	DG0	23	12	370	mask23	0	1076325	1	1076125	eqm10_NoEyeNmodel1_dir	90	HV	gazeCOD	GazeCoDxp	1	400	0	1075824	-4	1075724
GazeCoD_1Model_male	23	2	23	<?xml version="1.0"?>\n<Clock xmlns:dt="urn:schemas-microsoft-com:datatypes"><Description dt:dt="string">E-Prime Primary Realtime Clock</Description><StartTime><Timestamp dt:dt="int">0</Timestamp><DateUtc dt:dt="string">2017-07-27T08:58:58Z</DateUtc></StartTime><FrequencyChanges><FrequencyChange><Frequency dt:dt="r8">3328129</Frequency><Timestamp dt:dt="r8">638808743</Timestamp><Current dt:dt="r8…	59.94	1	right	639461052	07-27-2017	10:58:58	08:58:58	female	392	{LEFTARROW}	55							0	1078861	1078761	{LEFTARROW}	100	1077644	1077242	902	left6,4	27	12	371	mask27	0	1078744	1	1078544	eqm10_NoEyeNmodel1_dir	90	HV	gazeCOD	GazeCoDxp	1	400	0	1078243	-1	1078143
GazeCoD_1Model_male	23	2	23	<?xml version="1.0"?>\n<Clock xmlns:dt="urn:schemas-microsoft-com:datatypes"><Description dt:dt="string">E-Prime Primary Realtime Clock</Description><StartTime><Timestamp dt:dt="int">0</Timestamp><DateUtc dt:dt="string">2017-07-27T08:58:58Z</DateUtc></StartTime><FrequencyChanges><FrequencyChange><Frequency dt:dt="r8">3328129</Frequency><Timestamp dt:dt="r8">638808743</Timestamp><Current dt:dt="r8…	59.94	1	right	639461052	07-27-2017	10:58:58	08:58:58	female	393	{RIGHTARROW}	42							0	1080653	1080462	{DOWNARROW}	191	1079342	1078877	965	right4,8	31	12	372	mask31	0	1080445	0	1080245	eqm10_NoEyeNmodel1_dir	90	HV	gazeCOD	GazeCoDxp	0	400	0	1079945	3	1079845
GazeCoD_1Model_male	23	2	23	<?xml version="1.0"?>\n<Clock xmlns:dt="urn:schemas-microsoft-com:datatypes"><Description dt:dt="string">E-Prime Primary Realtime Clock</Description><StartTime><Timestamp dt:dt="int">0</Timestamp><DateUtc dt:dt="string">2017-07-27T08:58:58Z</DateUtc></StartTime><FrequencyChanges><FrequencyChange><Frequency dt:dt="r8">3328129</Frequency><Timestamp dt:dt="r8">638808743</Timestamp><Current dt:dt="r8…	59.94	1	right	639461052	07-27-2017	10:58:58	08:58:58	female	394	{RIGHTARROW}	77							0	1082381	1082131	{DOWNARROW}	250	1081003	1080679	824	right8	33	12	373	mask33	0	1082114	1	1081914	eqm10_NoEyeNmodel1_dir	90	HV	gazeCOD	GazeCoDxp	0	400	0	1081613	10	1081513
GazeCoD_1Model_male	23	2	23	<?xml version="1.0"?>\n<Clock xmlns:dt="urn:schemas-microsoft-com:datatypes"><Description dt:dt="string">E-Prime Primary Realtime Clock</Description><StartTime><Timestamp dt:dt="int">0</Timestamp><DateUtc dt:dt="string">2017-07-27T08:58:58Z</DateUtc></StartTime><FrequencyChanges><FrequencyChange><Frequency dt:dt="r8">3328129</Frequency><Timestamp dt:dt="r8">638808743</Timestamp><Current dt:dt="r8…	59.94	1	right	639461052	07-27-2017	10:58:58	08:58:58	female	395	{RIGHTARROW}	44							0	1084021	1083949	{DOWNARROW}	72	1082825	1082398	927	right3,2	8	12	374	mask8	0	1083932	0	1083732	eqm10_NoEyeNmodel1_dir	0	V	gazeCOD	GazeCoDxp	0	400	0	1083432	7	1083332
GazeCoD_1Model_male	23	2	23	<?xml version="1.0"?>\n<Clock xmlns:dt="urn:schemas-microsoft-com:datatypes"><Description dt:dt="string">E-Prime Primary Realtime Clock</Description><StartTime><Timestamp dt:dt="int">0</Timestamp><DateUtc dt:dt="string">2017-07-27T08:58:58Z</DateUtc></StartTime><FrequencyChanges><FrequencyChange><Frequency dt:dt="r8">3328129</Frequency><Timestamp dt:dt="r8">638808743</Timestamp><Current dt:dt="r8…	59.94	1	right	639461052	07-27-2017	10:58:58	08:58:58	female	396	{RIGHTARROW}	44							0	1085701	1085501	{DOWNARROW}	200	1084376	1084033	843	right3,2	30	12	375	mask30	0	1085484	1	1085284	eqm10_NoEyeNmodel1_dir	90	HV	gazeCOD	GazeCoDxp	0	400	0	1084983	7	1084883
GazeCoD_1Model_male	23	2	23	<?xml version="1.0"?>\n<Clock xmlns:dt="urn:schemas-microsoft-com:datatypes"><Description dt:dt="string">E-Prime Primary Realtime Clock</Description><StartTime><Timestamp dt:dt="int">0</Timestamp><DateUtc dt:dt="string">2017-07-27T08:58:58Z</DateUtc></StartTime><FrequencyChanges><FrequencyChange><Frequency dt:dt="r8">3328129</Frequency><Timestamp dt:dt="r8">638808743</Timestamp><Current dt:dt="r8…	59.94	1	right	639461052	07-27-2017	10:58:58	08:58:58	female	397	{LEFTARROW}	78							0	1087293	1087169	{LEFTARROW}	124	1086054	1085718	836	left8	6	12	376	mask6	0	1087152	0	1086952	eqm10_NoEyeNmodel1_dir	0	V	gazeCOD	GazeCoDxp	1	400	0	1086652	-2	1086552
GazeCoD_1Model_male	23	2	23	<?xml version="1.0"?>\n<Clock xmlns:dt="urn:schemas-microsoft-com:datatypes"><Description dt:dt="string">E-Prime Primary Realtime Clock</Description><StartTime><Timestamp dt:dt="int">0</Timestamp><DateUtc dt:dt="string">2017-07-27T08:58:58Z</DateUtc></StartTime><FrequencyChanges><FrequencyChange><Frequency dt:dt="r8">3328129</Frequency><Timestamp dt:dt="r8">638808743</Timestamp><Current dt:dt="r8…	59.94	1	right	639461052	07-27-2017	10:58:58	08:58:58	female	398	{RIGHTARROW}	46							0	1089101	1088804	{DOWNARROW}	297	1087678	1087303	875	right1,6	29	12	377	mask29	0	1088787	0	1088587	eqm10_NoEyeNmodel1_dir	90	HV	gazeCOD	GazeCoDxp	0	400	0	1088287	9	1088187
GazeCoD_1Model_male	23	2	23	<?xml version="1.0"?>\n<Clock xmlns:dt="urn:schemas-microsoft-com:datatypes"><Description dt:dt="string">E-Prime Primary Realtime Clock</Description><StartTime><Timestamp dt:dt="int">0</Timestamp><DateUtc dt:dt="string">2017-07-27T08:58:58Z</DateUtc></StartTime><FrequencyChanges><FrequencyChange><Frequency dt:dt="r8">3328129</Frequency><Timestamp dt:dt="r8">638808743</Timestamp><Current dt:dt="r8…	59.94	1	right	639461052	07-27-2017	10:58:58	08:58:58	female	399	{RIGHTARROW}	44							0	1090861	1090639	{DOWNARROW}	222	1089513	1089121	892	right3,2	19	12	378	mask19	0	1090622	0	1090422	eqm10_NoEyeNmodel1_dir	90	H	gazeCOD	GazeCoDxp	0	400	0	1090122	9	1090022
GazeCoD_1Model_male	23	2	23	<?xml version="1.0"?>\n<Clock xmlns:dt="urn:schemas-microsoft-com:datatypes"><Description dt:dt="string">E-Prime Primary Realtime Clock</Description><StartTime><Timestamp dt:dt="int">0</Timestamp><DateUtc dt:dt="string">2017-07-27T08:58:58Z</DateUtc></StartTime><FrequencyChanges><FrequencyChange><Frequency dt:dt="r8">3328129</Frequency><Timestamp dt:dt="r8">638808743</Timestamp><Current dt:dt="r8…	59.94	1	right	639461052	07-27-2017	10:58:58	08:58:58	female	400	{RIGHTARROW}	77							0	1092549	1092274	{DOWNARROW}	275	1091148	1090873	775	right8	11	12	379	mask11	0	1092257	0	1092057	eqm10_NoEyeNmodel1_dir	0	V	gazeCOD	GazeCoDxp	0	400	0	1091757	9	1091657
GazeCoD_1Model_male	23	2	23	<?xml version="1.0"?>\n<Clock xmlns:dt="urn:schemas-microsoft-com:datatypes"><Description dt:dt="string">E-Prime Primary Realtime Clock</Description><StartTime><Timestamp dt:dt="int">0</Timestamp><DateUtc dt:dt="string">2017-07-27T08:58:58Z</DateUtc></StartTime><FrequencyChanges><FrequencyChange><Frequency dt:dt="r8">3328129</Frequency><Timestamp dt:dt="r8">638808743</Timestamp><Current dt:dt="r8…	59.94	1	right	639461052	07-27-2017	10:58:58	08:58:58	female	401	{RIGHTARROW}	42							0	1094205	1093976	{DOWNARROW}	229	1092857	1092575	782	right4,8	9	12	380	mask9	0	1093959	0	1093759	eqm10_NoEyeNmodel1_dir	0	V	gazeCOD	GazeCoDxp	0	400	0	1093459	2	1093359
GazeCoD_1Model_male	23	2	23	<?xml version="1.0"?>\n<Clock xmlns:dt="urn:schemas-microsoft-com:datatypes"><Description dt:dt="string">E-Prime Primary Realtime Clock</Description><StartTime><Timestamp dt:dt="int">0</Timestamp><DateUtc dt:dt="string">2017-07-27T08:58:58Z</DateUtc></StartTime><FrequencyChanges><FrequencyChange><Frequency dt:dt="r8">3328129</Frequency><Timestamp dt:dt="r8">638808743</Timestamp><Current dt:dt="r8…	59.94	1	right	639461052	07-27-2017	10:58:58	08:58:58	female	402	{LEFTARROW}	78							0	1095797	1095661	{LEFTARROW}	136	1094534	1094226	808	left8	17	12	381	mask17	0	1095644	0	1095444	eqm10_NoEyeNmodel1_dir	90	H	gazeCOD	GazeCoDxp	1	400	0	1095144	10	1095044
GazeCoD_1Model_male	23	2	23	<?xml version="1.0"?>\n<Clock xmlns:dt="urn:schemas-microsoft-com:datatypes"><Description dt:dt="string">E-Prime Primary Realtime Clock</Description><StartTime><Timestamp dt:dt="int">0</Timestamp><DateUtc dt:dt="string">2017-07-27T08:58:58Z</DateUtc></StartTime><FrequencyChanges><FrequencyChange><Frequency dt:dt="r8">3328129</Frequency><Timestamp dt:dt="r8">638808743</Timestamp><Current dt:dt="r8…	59.94	1	right	639461052	07-27-2017	10:58:58	08:58:58	female	403	{LEFTARROW}	49							0	1097405	1097213	{DOWNARROW}	192	1096095	1095811	784	left1,6	24	12	382	mask24	0	1097196	1	1096996	eqm10_NoEyeNmodel1_dir	90	HV	gazeCOD	GazeCoDxp	0	400	0	1096695	0	1096595
GazeCoD_1Model_male	23	2	23	<?xml version="1.0"?>\n<Clock xmlns:dt="urn:schemas-microsoft-com:datatypes"><Description dt:dt="string">E-Prime Primary Realtime Clock</Description><StartTime><Timestamp dt:dt="int">0</Timestamp><DateUtc dt:dt="string">2017-07-27T08:58:58Z</DateUtc></StartTime><FrequencyChanges><FrequencyChange><Frequency dt:dt="r8">3328129</Frequency><Timestamp dt:dt="r8">638808743</Timestamp><Current dt:dt="r8…	59.94	1	right	639461052	07-27-2017	10:58:58	08:58:58	female	404	{RIGHTARROW}	77							0	1098885	1098814	{RIGHTARROW}	71	1097696	1097429	767	right8	22	12	383	mask22	0	1098797	0	1098597	eqm10_NoEyeNmodel1_dir	90	H	gazeCOD	GazeCoDxp	1	400	0	1098297	1	1098197
GazeCoD_1Model_male	23	2	23	<?xml version="1.0"?>\n<Clock xmlns:dt="urn:schemas-microsoft-com:datatypes"><Description dt:dt="string">E-Prime Primary Realtime Clock</Description><StartTime><Timestamp dt:dt="int">0</Timestamp><DateUtc dt:dt="string">2017-07-27T08:58:58Z</DateUtc></StartTime><FrequencyChanges><FrequencyChange><Frequency dt:dt="r8">3328129</Frequency><Timestamp dt:dt="r8">638808743</Timestamp><Current dt:dt="r8…	59.94	1	right	639461052	07-27-2017	10:58:58	08:58:58	female	405	{LEFTARROW}	55							0	1100661	1100316	{LEFTARROW}	345	1099200	1098898	802	left6,4	5	12	384	mask5	0	1100299	1	1100099	eqm10_NoEyeNmodel1_dir	0	V	gazeCOD	GazeCoDxp	1	400	0	1099798	-2	1099698
GazeCoD_1Model_male	23	2	23	<?xml version="1.0"?>\n<Clock xmlns:dt="urn:schemas-microsoft-com:datatypes"><Description dt:dt="string">E-Prime Primary Realtime Clock</Description><StartTime><Timestamp dt:dt="int">0</Timestamp><DateUtc dt:dt="string">2017-07-27T08:58:58Z</DateUtc></StartTime><FrequencyChanges><FrequencyChange><Frequency dt:dt="r8">3328129</Frequency><Timestamp dt:dt="r8">638808743</Timestamp><Current dt:dt="r8…	59.94	1	right	639461052	07-27-2017	10:58:58	08:58:58	female	406	{RIGHTARROW}	42							0	1102605	1102284	{DOWNARROW}	321	1101163	1100683	980	right4,8	20	12	385	mask20	0	1102267	0	1102067	eqm10_NoEyeNmodel1_dir	90	H	gazeCOD	GazeCoDxp	0	400	0	1101767	4	1101667
GazeCoD_1Model_male	23	2	23	<?xml version="1.0"?>\n<Clock xmlns:dt="urn:schemas-microsoft-com:datatypes"><Description dt:dt="string">E-Prime Primary Realtime Clock</Description><StartTime><Timestamp dt:dt="int">0</Timestamp><DateUtc dt:dt="string">2017-07-27T08:58:58Z</DateUtc></StartTime><FrequencyChanges><FrequencyChange><Frequency dt:dt="r8">3328129</Frequency><Timestamp dt:dt="r8">638808743</Timestamp><Current dt:dt="r8…	59.94	1	right	639461052	07-27-2017	10:58:58	08:58:58	female	407	{RIGHTARROW}	46							0	1124013	1123956	{DOWNARROW}	57	1122840	1122555	785	right1,6	18	12	386	mask18	0	1123939	0	1123739	eqm10_NoEyeNmodel1_dir	90	H	gazeCOD	GazeCoDxp	0	400	0	1123439	-1	1123339
GazeCoD_1Model_male	23	2	23	<?xml version="1.0"?>\n<Clock xmlns:dt="urn:schemas-microsoft-com:datatypes"><Description dt:dt="string">E-Prime Primary Realtime Clock</Description><StartTime><Timestamp dt:dt="int">0</Timestamp><DateUtc dt:dt="string">2017-07-27T08:58:58Z</DateUtc></StartTime><FrequencyChanges><FrequencyChange><Frequency dt:dt="r8">3328129</Frequency><Timestamp dt:dt="r8">638808743</Timestamp><Current dt:dt="r8…	59.94	1	right	639461052	07-27-2017	10:58:58	08:58:58	female	408	{LEFTARROW}	49							0	1125429	1125408	{DOWNARROW}	21	1124280	1124023	757	left1,6	2	12	387	mask2	0	1125391	1	1125191	eqm10_NoEyeNmodel1_dir	0	V	gazeCOD	GazeCoDxp	0	400	0	1124890	10	1124790
GazeCoD_1Model_male	23	2	23	<?xml version="1.0"?>\n<Clock xmlns:dt="urn:schemas-microsoft-com:datatypes"><Description dt:dt="string">E-Prime Primary Realtime Clock</Description><StartTime><Timestamp dt:dt="int">0</Timestamp><DateUtc dt:dt="string">2017-07-27T08:58:58Z</DateUtc></StartTime><FrequencyChanges><FrequencyChange><Frequency dt:dt="r8">3328129</Frequency><Timestamp dt:dt="r8">638808743</Timestamp><Current dt:dt="r8…	59.94	1	right	639461052	07-27-2017	10:58:58	08:58:58	female	409	{LEFTARROW}	55							0	1126981	1126826	{LEFTARROW}	155	1125702	1125441	761	left6,4	16	12	388	mask16	0	1126809	1	1126609	eqm10_NoEyeNmodel1_dir	90	H	gazeCOD	GazeCoDxp	1	400	0	1126308	6	1126208
GazeCoD_1Model_male	23	2	23	<?xml version="1.0"?>\n<Clock xmlns:dt="urn:schemas-microsoft-com:datatypes"><Description dt:dt="string">E-Prime Primary Realtime Clock</Description><StartTime><Timestamp dt:dt="int">0</Timestamp><DateUtc dt:dt="string">2017-07-27T08:58:58Z</DateUtc></StartTime><FrequencyChanges><FrequencyChange><Frequency dt:dt="r8">3328129</Frequency><Timestamp dt:dt="r8">638808743</Timestamp><Current dt:dt="r8…	59.94	1	right	639461052	07-27-2017	10:58:58	08:58:58	female	410	{DOWNARROW}	79							0	1129485	1128477	{DOWNARROW}	1008	1127350	1126993	857	DG0	1	12	389	mask1	0	1128461	1	1128261	eqm10_NoEyeNmodel1_dir	0	V	gazeCOD	GazeCoDxp	1	400	0	1127960	10	1127860
GazeCoD_1Model_male	23	2	23	<?xml version="1.0"?>\n<Clock xmlns:dt="urn:schemas-microsoft-com:datatypes"><Description dt:dt="string">E-Prime Primary Realtime Clock</Description><StartTime><Timestamp dt:dt="int">0</Timestamp><DateUtc dt:dt="string">2017-07-27T08:58:58Z</DateUtc></StartTime><FrequencyChanges><FrequencyChange><Frequency dt:dt="r8">3328129</Frequency><Timestamp dt:dt="r8">638808743</Timestamp><Current dt:dt="r8…	59.94	1	right	639461052	07-27-2017	10:58:58	08:58:58	female	411	{LEFTARROW}	78							0	1131125	1131030	{LEFTARROW}	95	1129914	1129495	919	left8	28	12	390	mask28	0	1131013	0	1130813	eqm10_NoEyeNmodel1_dir	90	HV	gazeCOD	GazeCoDxp	1	400	0	1130513	-1	1130413
GazeCoD_1Model_male	23	2	23	<?xml version="1.0"?>\n<Clock xmlns:dt="urn:schemas-microsoft-com:datatypes"><Description dt:dt="string">E-Prime Primary Realtime Clock</Description><StartTime><Timestamp dt:dt="int">0</Timestamp><DateUtc dt:dt="string">2017-07-27T08:58:58Z</DateUtc></StartTime><FrequencyChanges><FrequencyChange><Frequency dt:dt="r8">3328129</Frequency><Timestamp dt:dt="r8">638808743</Timestamp><Current dt:dt="r8…	59.94	1	right	639461052	07-27-2017	10:58:58	08:58:58	female	412	{RIGHTARROW}	46							0	1133317	1132615	{DOWNARROW}	702	1131501	1131147	854	right1,6	7	12	391	mask7	0	1132598	0	1132398	eqm10_NoEyeNmodel1_dir	0	V	gazeCOD	GazeCoDxp	0	400	0	1132098	-3	1131998
GazeCoD_1Model_male	23	2	23	<?xml version="1.0"?>\n<Clock xmlns:dt="urn:schemas-microsoft-com:datatypes"><Description dt:dt="string">E-Prime Primary Realtime Clock</Description><StartTime><Timestamp dt:dt="int">0</Timestamp><DateUtc dt:dt="string">2017-07-27T08:58:58Z</DateUtc></StartTime><FrequencyChanges><FrequencyChange><Frequency dt:dt="r8">3328129</Frequency><Timestamp dt:dt="r8">638808743</Timestamp><Current dt:dt="r8…	59.94	1	right	639461052	07-27-2017	10:58:58	08:58:58	female	413	{LEFTARROW}	53							0	1134901	1134851	{DOWNARROW}	50	1133733	1133332	901	left4,8	15	12	392	mask15	0	1134834	1	1134634	eqm10_NoEyeNmodel1_dir	90	H	gazeCOD	GazeCoDxp	0	400	0	1134333	0	1134233
GazeCoD_1Model_male	23	2	23	<?xml version="1.0"?>\n<Clock xmlns:dt="urn:schemas-microsoft-com:datatypes"><Description dt:dt="string">E-Prime Primary Realtime Clock</Description><StartTime><Timestamp dt:dt="int">0</Timestamp><DateUtc dt:dt="string">2017-07-27T08:58:58Z</DateUtc></StartTime><FrequencyChanges><FrequencyChange><Frequency dt:dt="r8">3328129</Frequency><Timestamp dt:dt="r8">638808743</Timestamp><Current dt:dt="r8…	59.94	1	right	639461052	07-27-2017	10:58:58	08:58:58	female	414	{LEFTARROW}	51							0	1136421	1136385	{DOWNARROW}	36	1135272	1134917	855	left3,2	3	12	393	mask3	0	1136369	1	1136169	eqm10_NoEyeNmodel1_dir	0	V	gazeCOD	GazeCoDxp	0	400	0	1135868	-4	1135768
GazeCoD_1Model_male	23	2	23	<?xml version="1.0"?>\n<Clock xmlns:dt="urn:schemas-microsoft-com:datatypes"><Description dt:dt="string">E-Prime Primary Realtime Clock</Description><StartTime><Timestamp dt:dt="int">0</Timestamp><DateUtc dt:dt="string">2017-07-27T08:58:58Z</DateUtc></StartTime><FrequencyChanges><FrequencyChange><Frequency dt:dt="r8">3328129</Frequency><Timestamp dt:dt="r8">638808743</Timestamp><Current dt:dt="r8…	59.94	1	right	639461052	07-27-2017	10:58:58	08:58:58	female	415	{LEFTARROW}	51							0	1137925	1137870	{DOWNARROW}	55	1136753	1136435	818	left3,2	25	12	394	mask25	0	1137853	0	1137653	eqm10_NoEyeNmodel1_dir	90	HV	gazeCOD	GazeCoDxp	0	400	0	1137353	0	1137253
GazeCoD_1Model_male	23	2	23	<?xml version="1.0"?>\n<Clock xmlns:dt="urn:schemas-microsoft-com:datatypes"><Description dt:dt="string">E-Prime Primary Realtime Clock</Description><StartTime><Timestamp dt:dt="int">0</Timestamp><DateUtc dt:dt="string">2017-07-27T08:58:58Z</DateUtc></StartTime><FrequencyChanges><FrequencyChange><Frequency dt:dt="r8">3328129</Frequency><Timestamp dt:dt="r8">638808743</Timestamp><Current dt:dt="r8…	59.94	1	right	639461052	07-27-2017	10:58:58	08:58:58	female	416	{RIGHTARROW}	40							0	1139501	1139422	{RIGHTARROW}	79	1138307	1137937	870	right6,4	32	12	395	mask32	0	1139405	0	1139205	eqm10_NoEyeNmodel1_dir	90	HV	gazeCOD	GazeCoDxp	1	400	0	1138905	-2	1138805
GazeCoD_1Model_male	23	2	23	<?xml version="1.0"?>\n<Clock xmlns:dt="urn:schemas-microsoft-com:datatypes"><Description dt:dt="string">E-Prime Primary Realtime Clock</Description><StartTime><Timestamp dt:dt="int">0</Timestamp><DateUtc dt:dt="string">2017-07-27T08:58:58Z</DateUtc></StartTime><FrequencyChanges><FrequencyChange><Frequency dt:dt="r8">3328129</Frequency><Timestamp dt:dt="r8">638808743</Timestamp><Current dt:dt="r8…	59.94	1	right	639461052	07-27-2017	10:58:58	08:58:58	female	417	{LEFTARROW}	53							0	1141333	1140973	{DOWNARROW}	360	1139851	1139522	829	left4,8	4	12	396	mask4	0	1140956	0	1140756	eqm10_NoEyeNmodel1_dir	0	V	gazeCOD	GazeCoDxp	0	400	0	1140456	5	1140356
GazeCoD_1Model_male	23	2	23	<?xml version="1.0"?>\n<Clock xmlns:dt="urn:schemas-microsoft-com:datatypes"><Description dt:dt="string">E-Prime Primary Realtime Clock</Description><StartTime><Timestamp dt:dt="int">0</Timestamp><DateUtc dt:dt="string">2017-07-27T08:58:58Z</DateUtc></StartTime><FrequencyChanges><FrequencyChange><Frequency dt:dt="r8">3328129</Frequency><Timestamp dt:dt="r8">638808743</Timestamp><Current dt:dt="r8…	59.94	1	right	639461052	07-27-2017	10:58:58	08:58:58	female	418	{LEFTARROW}	49							0	1143733	1142925	{DOWNARROW}	808	1141810	1141357	953	left1,6	24	13	397	mask24	0	1142908	0	1142708	eqm10_NoEyeNmodel1_dir	90	HV	gazeCOD	GazeCoDxp	0	400	0	1142408	-2	1142308
GazeCoD_1Model_male	23	2	23	<?xml version="1.0"?>\n<Clock xmlns:dt="urn:schemas-microsoft-com:datatypes"><Description dt:dt="string">E-Prime Primary Realtime Clock</Description><StartTime><Timestamp dt:dt="int">0</Timestamp><DateUtc dt:dt="string">2017-07-27T08:58:58Z</DateUtc></StartTime><FrequencyChanges><FrequencyChange><Frequency dt:dt="r8">3328129</Frequency><Timestamp dt:dt="r8">638808743</Timestamp><Current dt:dt="r8…	59.94	1	right	639461052	07-27-2017	10:58:58	08:58:58	female	419	{LEFTARROW}	55							0	1145413	1145278	{LEFTARROW}	135	1144154	1143743	911	left6,4	5	13	398	mask5	0	1145261	1	1145061	eqm10_NoEyeNmodel1_dir	0	V	gazeCOD	GazeCoDxp	1	400	0	1144760	6	1144660
GazeCoD_1Model_male	23	2	23	<?xml version="1.0"?>\n<Clock xmlns:dt="urn:schemas-microsoft-com:datatypes"><Description dt:dt="string">E-Prime Primary Realtime Clock</Description><StartTime><Timestamp dt:dt="int">0</Timestamp><DateUtc dt:dt="string">2017-07-27T08:58:58Z</DateUtc></StartTime><FrequencyChanges><FrequencyChange><Frequency dt:dt="r8">3328129</Frequency><Timestamp dt:dt="r8">638808743</Timestamp><Current dt:dt="r8…	59.94	1	right	639461052	07-27-2017	10:58:58	08:58:58	female	420	{RIGHTARROW}	40							0	1147845	1147013	{DOWNARROW}	832	1145899	1145428	971	right6,4	10	13	399	mask10	0	1146996	0	1146796	eqm10_NoEyeNmodel1_dir	0	V	gazeCOD	GazeCoDxp	0	400	0	1146496	-3	1146396
GazeCoD_1Model_male	23	2	23	<?xml version="1.0"?>\n<Clock xmlns:dt="urn:schemas-microsoft-com:datatypes"><Description dt:dt="string">E-Prime Primary Realtime Clock</Description><StartTime><Timestamp dt:dt="int">0</Timestamp><DateUtc dt:dt="string">2017-07-27T08:58:58Z</DateUtc></StartTime><FrequencyChanges><FrequencyChange><Frequency dt:dt="r8">3328129</Frequency><Timestamp dt:dt="r8">638808743</Timestamp><Current dt:dt="r8…	59.94	1	right	639461052	07-27-2017	10:58:58	08:58:58	female	421	{LEFTARROW}	78							0	1149413	1149248	{LEFTARROW}	165	1148125	1147864	761	left8	28	13	400	mask28	0	1149232	1	1149032	eqm10_NoEyeNmodel1_dir	90	HV	gazeCOD	GazeCoDxp	1	400	0	1148731	6	1148631
GazeCoD_1Model_male	23	2	23	<?xml version="1.0"?>\n<Clock xmlns:dt="urn:schemas-microsoft-com:datatypes"><Description dt:dt="string">E-Prime Primary Realtime Clock</Description><StartTime><Timestamp dt:dt="int">0</Timestamp><DateUtc dt:dt="string">2017-07-27T08:58:58Z</DateUtc></StartTime><FrequencyChanges><FrequencyChange><Frequency dt:dt="r8">3328129</Frequency><Timestamp dt:dt="r8">638808743</Timestamp><Current dt:dt="r8…	59.94	1	right	639461052	07-27-2017	10:58:58	08:58:58	female	422	{LEFTARROW}	53							0	1150941	1150833	{LEFTARROW}	108	1149720	1149432	788	left4,8	26	13	401	mask26	0	1150816	0	1150616	eqm10_NoEyeNmodel1_dir	90	HV	gazeCOD	GazeCoDxp	1	400	0	1150316	-4	1150216
GazeCoD_1Model_male	23	2	23	<?xml version="1.0"?>\n<Clock xmlns:dt="urn:schemas-microsoft-com:datatypes"><Description dt:dt="string">E-Prime Primary Realtime Clock</Description><StartTime><Timestamp dt:dt="int">0</Timestamp><DateUtc dt:dt="string">2017-07-27T08:58:58Z</DateUtc></StartTime><FrequencyChanges><FrequencyChange><Frequency dt:dt="r8">3328129</Frequency><Timestamp dt:dt="r8">638808743</Timestamp><Current dt:dt="r8…	59.94	1	right	639461052	07-27-2017	10:58:58	08:58:58	female	423	{LEFTARROW}	53							0	1152589	1152385	{DOWNARROW}	204	1151266	1150967	799	left4,8	4	13	402	mask4	0	1152368	0	1152168	eqm10_NoEyeNmodel1_dir	0	V	gazeCOD	GazeCoDxp	0	400	0	1151868	2	1151768
GazeCoD_1Model_male	23	2	23	<?xml version="1.0"?>\n<Clock xmlns:dt="urn:schemas-microsoft-com:datatypes"><Description dt:dt="string">E-Prime Primary Realtime Clock</Description><StartTime><Timestamp dt:dt="int">0</Timestamp><DateUtc dt:dt="string">2017-07-27T08:58:58Z</DateUtc></StartTime><FrequencyChanges><FrequencyChange><Frequency dt:dt="r8">3328129</Frequency><Timestamp dt:dt="r8">638808743</Timestamp><Current dt:dt="r8…	59.94	1	right	639461052	07-27-2017	10:58:58	08:58:58	female	424	{DOWNARROW}	79							0	1154205	1154170	{DOWNARROW}	35	1153057	1152602	955	DG0	23	13	403	mask23	0	1154153	0	1153953	eqm10_NoEyeNmodel1_dir	90	HV	gazeCOD	GazeCoDxp	1	400	0	1153653	-4	1153553
GazeCoD_1Model_male	23	2	23	<?xml version="1.0"?>\n<Clock xmlns:dt="urn:schemas-microsoft-com:datatypes"><Description dt:dt="string">E-Prime Primary Realtime Clock</Description><StartTime><Timestamp dt:dt="int">0</Timestamp><DateUtc dt:dt="string">2017-07-27T08:58:58Z</DateUtc></StartTime><FrequencyChanges><FrequencyChange><Frequency dt:dt="r8">3328129</Frequency><Timestamp dt:dt="r8">638808743</Timestamp><Current dt:dt="r8…	59.94	1	right	639461052	07-27-2017	10:58:58	08:58:58	female	425	{LEFTARROW}	49							0	1155821	1155772	{DOWNARROW}	49	1154653	1154220	933	left1,6	2	13	404	mask2	0	1155755	1	1155555	eqm10_NoEyeNmodel1_dir	0	V	gazeCOD	GazeCoDxp	0	400	0	1155254	1	1155154
GazeCoD_1Model_male	23	2	23	<?xml version="1.0"?>\n<Clock xmlns:dt="urn:schemas-microsoft-com:datatypes"><Description dt:dt="string">E-Prime Primary Realtime Clock</Description><StartTime><Timestamp dt:dt="int">0</Timestamp><DateUtc dt:dt="string">2017-07-27T08:58:58Z</DateUtc></StartTime><FrequencyChanges><FrequencyChange><Frequency dt:dt="r8">3328129</Frequency><Timestamp dt:dt="r8">638808743</Timestamp><Current dt:dt="r8…	59.94	1	right	639461052	07-27-2017	10:58:58	08:58:58	female	426	{RIGHTARROW}	44							0	1157533	1157440	{DOWNARROW}	93	1156324	1155838	986	right3,2	30	13	405	mask30	0	1157423	0	1157223	eqm10_NoEyeNmodel1_dir	90	HV	gazeCOD	GazeCoDxp	0	400	0	1156923	-1	1156823
GazeCoD_1Model_male	23	2	23	<?xml version="1.0"?>\n<Clock xmlns:dt="urn:schemas-microsoft-com:datatypes"><Description dt:dt="string">E-Prime Primary Realtime Clock</Description><StartTime><Timestamp dt:dt="int">0</Timestamp><DateUtc dt:dt="string">2017-07-27T08:58:58Z</DateUtc></StartTime><FrequencyChanges><FrequencyChange><Frequency dt:dt="r8">3328129</Frequency><Timestamp dt:dt="r8">638808743</Timestamp><Current dt:dt="r8…	59.94	1	right	639461052	07-27-2017	10:58:58	08:58:58	female	427	{RIGHTARROW}	44							0	1159189	1159008	{DOWNARROW}	181	1157891	1157557	834	right3,2	19	13	406	mask19	0	1158991	0	1158791	eqm10_NoEyeNmodel1_dir	90	H	gazeCOD	GazeCoDxp	0	400	0	1158491	0	1158391
GazeCoD_1Model_male	23	2	23	<?xml version="1.0"?>\n<Clock xmlns:dt="urn:schemas-microsoft-com:datatypes"><Description dt:dt="string">E-Prime Primary Realtime Clock</Description><StartTime><Timestamp dt:dt="int">0</Timestamp><DateUtc dt:dt="string">2017-07-27T08:58:58Z</DateUtc></StartTime><FrequencyChanges><FrequencyChange><Frequency dt:dt="r8">3328129</Frequency><Timestamp dt:dt="r8">638808743</Timestamp><Current dt:dt="r8…	59.94	1	right	639461052	07-27-2017	10:58:58	08:58:58	female	428	{RIGHTARROW}	40							0	1160813	1160693	{RIGHTARROW}	120	1159567	1159208	859	right6,4	32	13	407	mask32	0	1160676	0	1160476	eqm10_NoEyeNmodel1_dir	90	HV	gazeCOD	GazeCoDxp	1	400	0	1160176	9	1160076
GazeCoD_1Model_male	23	2	23	<?xml version="1.0"?>\n<Clock xmlns:dt="urn:schemas-microsoft-com:datatypes"><Description dt:dt="string">E-Prime Primary Realtime Clock</Description><StartTime><Timestamp dt:dt="int">0</Timestamp><DateUtc dt:dt="string">2017-07-27T08:58:58Z</DateUtc></StartTime><FrequencyChanges><FrequencyChange><Frequency dt:dt="r8">3328129</Frequency><Timestamp dt:dt="r8">638808743</Timestamp><Current dt:dt="r8…	59.94	1	right	639461052	07-27-2017	10:58:58	08:58:58	female	429	{RIGHTARROW}	42							0	1162365	1162262	{RIGHTARROW}	103	1161145	1160827	818	right4,8	31	13	408	mask31	0	1162245	1	1162045	eqm10_NoEyeNmodel1_dir	90	HV	gazeCOD	GazeCoDxp	1	400	0	1161744	-1	1161644
GazeCoD_1Model_male	23	2	23	<?xml version="1.0"?>\n<Clock xmlns:dt="urn:schemas-microsoft-com:datatypes"><Description dt:dt="string">E-Prime Primary Realtime Clock</Description><StartTime><Timestamp dt:dt="int">0</Timestamp><DateUtc dt:dt="string">2017-07-27T08:58:58Z</DateUtc></StartTime><FrequencyChanges><FrequencyChange><Frequency dt:dt="r8">3328129</Frequency><Timestamp dt:dt="r8">638808743</Timestamp><Current dt:dt="r8…	59.94	1	right	639461052	07-27-2017	10:58:58	08:58:58	female	430	{RIGHTARROW}	42							0	1164725	1163997	{DOWNARROW}	728	1162876	1162378	998	right4,8	9	13	409	mask9	0	1163980	1	1163780	eqm10_NoEyeNmodel1_dir	0	V	gazeCOD	GazeCoDxp	0	400	0	1163479	3	1163379
GazeCoD_1Model_male	23	2	23	<?xml version="1.0"?>\n<Clock xmlns:dt="urn:schemas-microsoft-com:datatypes"><Description dt:dt="string">E-Prime Primary Realtime Clock</Description><StartTime><Timestamp dt:dt="int">0</Timestamp><DateUtc dt:dt="string">2017-07-27T08:58:58Z</DateUtc></StartTime><FrequencyChanges><FrequencyChange><Frequency dt:dt="r8">3328129</Frequency><Timestamp dt:dt="r8">638808743</Timestamp><Current dt:dt="r8…	59.94	1	right	639461052	07-27-2017	10:58:58	08:58:58	female	431	{LEFTARROW}	78							0	1166285	1166165	{LEFTARROW}	120	1165043	1164747	796	left8	17	13	410	mask17	0	1166149	1	1165949	eqm10_NoEyeNmodel1_dir	90	H	gazeCOD	GazeCoDxp	1	400	0	1165648	5	1165548
GazeCoD_1Model_male	23	2	23	<?xml version="1.0"?>\n<Clock xmlns:dt="urn:schemas-microsoft-com:datatypes"><Description dt:dt="string">E-Prime Primary Realtime Clock</Description><StartTime><Timestamp dt:dt="int">0</Timestamp><DateUtc dt:dt="string">2017-07-27T08:58:58Z</DateUtc></StartTime><FrequencyChanges><FrequencyChange><Frequency dt:dt="r8">3328129</Frequency><Timestamp dt:dt="r8">638808743</Timestamp><Current dt:dt="r8…	59.94	1	right	639461052	07-27-2017	10:58:58	08:58:58	female	432	{RIGHTARROW}	46							0	1167861	1167750	{DOWNARROW}	110	1166633	1166299	834	right1,6	18	13	411	mask18	0	1167733	0	1167533	eqm10_NoEyeNmodel1_dir	90	H	gazeCOD	GazeCoDxp	0	400	0	1167233	0	1167133
GazeCoD_1Model_male	23	2	23	<?xml version="1.0"?>\n<Clock xmlns:dt="urn:schemas-microsoft-com:datatypes"><Description dt:dt="string">E-Prime Primary Realtime Clock</Description><StartTime><Timestamp dt:dt="int">0</Timestamp><DateUtc dt:dt="string">2017-07-27T08:58:58Z</DateUtc></StartTime><FrequencyChanges><FrequencyChange><Frequency dt:dt="r8">3328129</Frequency><Timestamp dt:dt="r8">638808743</Timestamp><Current dt:dt="r8…	59.94	1	right	639461052	07-27-2017	10:58:58	08:58:58	female	433	{LEFTARROW}	51							0	1170325	1169419	{DOWNARROW}	905	1168307	1167884	923	left3,2	14	13	412	mask14	0	1169402	0	1169202	eqm10_NoEyeNmodel1_dir	90	H	gazeCOD	GazeCoDxp	0	400	0	1168902	-5	1168802
GazeCoD_1Model_male	23	2	23	<?xml version="1.0"?>\n<Clock xmlns:dt="urn:schemas-microsoft-com:datatypes"><Description dt:dt="string">E-Prime Primary Realtime Clock</Description><StartTime><Timestamp dt:dt="int">0</Timestamp><DateUtc dt:dt="string">2017-07-27T08:58:58Z</DateUtc></StartTime><FrequencyChanges><FrequencyChange><Frequency dt:dt="r8">3328129</Frequency><Timestamp dt:dt="r8">638808743</Timestamp><Current dt:dt="r8…	59.94	1	right	639461052	07-27-2017	10:58:58	08:58:58	female	434	{DOWNARROW}	79							0	1172181	1171838	{DOWNARROW}	343	1170720	1170336	884	DG0	1	13	413	mask1	0	1171821	0	1171621	eqm10_NoEyeNmodel1_dir	0	V	gazeCOD	GazeCoDxp	1	400	0	1171321	1	1171221
GazeCoD_1Model_male	23	2	23	<?xml version="1.0"?>\n<Clock xmlns:dt="urn:schemas-microsoft-com:datatypes"><Description dt:dt="string">E-Prime Primary Realtime Clock</Description><StartTime><Timestamp dt:dt="int">0</Timestamp><DateUtc dt:dt="string">2017-07-27T08:58:58Z</DateUtc></StartTime><FrequencyChanges><FrequencyChange><Frequency dt:dt="r8">3328129</Frequency><Timestamp dt:dt="r8">638808743</Timestamp><Current dt:dt="r8…	59.94	1	right	639461052	07-27-2017	10:58:58	08:58:58	female	435	{LEFTARROW}	55							0	1173909	1173773	{LEFTARROW}	136	1172656	1172205	951	left6,4	27	13	414	mask27	0	1173756	0	1173556	eqm10_NoEyeNmodel1_dir	90	HV	gazeCOD	GazeCoDxp	1	400	0	1173256	0	1173156
GazeCoD_1Model_male	23	2	23	<?xml version="1.0"?>\n<Clock xmlns:dt="urn:schemas-microsoft-com:datatypes"><Description dt:dt="string">E-Prime Primary Realtime Clock</Description><StartTime><Timestamp dt:dt="int">0</Timestamp><DateUtc dt:dt="string">2017-07-27T08:58:58Z</DateUtc></StartTime><FrequencyChanges><FrequencyChange><Frequency dt:dt="r8">3328129</Frequency><Timestamp dt:dt="r8">638808743</Timestamp><Current dt:dt="r8…	59.94	1	right	639461052	07-27-2017	10:58:58	08:58:58	female	436	{RIGHTARROW}	44							0	1175413	1175308	{DOWNARROW}	105	1174181	1173923	758	right3,2	8	13	415	mask8	0	1175291	0	1175091	eqm10_NoEyeNmodel1_dir	0	V	gazeCOD	GazeCoDxp	0	400	0	1174791	10	1174691
GazeCoD_1Model_male	23	2	23	<?xml version="1.0"?>\n<Clock xmlns:dt="urn:schemas-microsoft-com:datatypes"><Description dt:dt="string">E-Prime Primary Realtime Clock</Description><StartTime><Timestamp dt:dt="int">0</Timestamp><DateUtc dt:dt="string">2017-07-27T08:58:58Z</DateUtc></StartTime><FrequencyChanges><FrequencyChange><Frequency dt:dt="r8">3328129</Frequency><Timestamp dt:dt="r8">638808743</Timestamp><Current dt:dt="r8…	59.94	1	right	639461052	07-27-2017	10:58:58	08:58:58	female	437	{RIGHTARROW}	46							0	1177133	1176876	{DOWNARROW}	257	1175757	1175425	832	right1,6	7	13	416	mask7	0	1176859	0	1176659	eqm10_NoEyeNmodel1_dir	0	V	gazeCOD	GazeCoDxp	0	400	0	1176359	2	1176259
GazeCoD_1Model_male	23	2	23	<?xml version="1.0"?>\n<Clock xmlns:dt="urn:schemas-microsoft-com:datatypes"><Description dt:dt="string">E-Prime Primary Realtime Clock</Description><StartTime><Timestamp dt:dt="int">0</Timestamp><DateUtc dt:dt="string">2017-07-27T08:58:58Z</DateUtc></StartTime><FrequencyChanges><FrequencyChange><Frequency dt:dt="r8">3328129</Frequency><Timestamp dt:dt="r8">638808743</Timestamp><Current dt:dt="r8…	59.94	1	right	639461052	07-27-2017	10:58:58	08:58:58	female	438	{RIGHTARROW}	40							0	1178909	1178695	{RIGHTARROW}	214	1177569	1177143	926	right6,4	21	13	417	mask21	0	1178678	1	1178478	eqm10_NoEyeNmodel1_dir	90	H	gazeCOD	GazeCoDxp	1	400	0	1178177	8	1178077
GazeCoD_1Model_male	23	2	23	<?xml version="1.0"?>\n<Clock xmlns:dt="urn:schemas-microsoft-com:datatypes"><Description dt:dt="string">E-Prime Primary Realtime Clock</Description><StartTime><Timestamp dt:dt="int">0</Timestamp><DateUtc dt:dt="string">2017-07-27T08:58:58Z</DateUtc></StartTime><FrequencyChanges><FrequencyChange><Frequency dt:dt="r8">3328129</Frequency><Timestamp dt:dt="r8">638808743</Timestamp><Current dt:dt="r8…	59.94	1	right	639461052	07-27-2017	10:58:58	08:58:58	female	439	{LEFTARROW}	53							0	1180541	1180430	{LEFTARROW}	110	1179303	1178928	875	left4,8	15	13	418	mask15	0	1180413	0	1180213	eqm10_NoEyeNmodel1_dir	90	H	gazeCOD	GazeCoDxp	1	400	0	1179913	10	1179813
GazeCoD_1Model_male	23	2	23	<?xml version="1.0"?>\n<Clock xmlns:dt="urn:schemas-microsoft-com:datatypes"><Description dt:dt="string">E-Prime Primary Realtime Clock</Description><StartTime><Timestamp dt:dt="int">0</Timestamp><DateUtc dt:dt="string">2017-07-27T08:58:58Z</DateUtc></StartTime><FrequencyChanges><FrequencyChange><Frequency dt:dt="r8">3328129</Frequency><Timestamp dt:dt="r8">638808743</Timestamp><Current dt:dt="r8…	59.94	1	right	639461052	07-27-2017	10:58:58	08:58:58	female	440	{LEFTARROW}	51							0	1182085	1181981	{DOWNARROW}	104	1180868	1180563	805	left3,2	25	13	419	mask25	0	1181965	1	1181765	eqm10_NoEyeNmodel1_dir	90	HV	gazeCOD	GazeCoDxp	0	400	0	1181464	-4	1181364
GazeCoD_1Model_male	23	2	23	<?xml version="1.0"?>\n<Clock xmlns:dt="urn:schemas-microsoft-com:datatypes"><Description dt:dt="string">E-Prime Primary Realtime Clock</Description><StartTime><Timestamp dt:dt="int">0</Timestamp><DateUtc dt:dt="string">2017-07-27T08:58:58Z</DateUtc></StartTime><FrequencyChanges><FrequencyChange><Frequency dt:dt="r8">3328129</Frequency><Timestamp dt:dt="r8">638808743</Timestamp><Current dt:dt="r8…	59.94	1	right	639461052	07-27-2017	10:58:58	08:58:58	female	441	{LEFTARROW}	49							0	1183629	1183600	{DOWNARROW}	29	1182483	1182098	885	left1,6	13	13	420	mask13	0	1183583	1	1183383	eqm10_NoEyeNmodel1_dir	90	H	gazeCOD	GazeCoDxp	0	400	0	1183082	-1	1182982
GazeCoD_1Model_male	23	2	23	<?xml version="1.0"?>\n<Clock xmlns:dt="urn:schemas-microsoft-com:datatypes"><Description dt:dt="string">E-Prime Primary Realtime Clock</Description><StartTime><Timestamp dt:dt="int">0</Timestamp><DateUtc dt:dt="string">2017-07-27T08:58:58Z</DateUtc></StartTime><FrequencyChanges><FrequencyChange><Frequency dt:dt="r8">3328129</Frequency><Timestamp dt:dt="r8">638808743</Timestamp><Current dt:dt="r8…	59.94	1	right	639461052	07-27-2017	10:58:58	08:58:58	female	442	{DOWNARROW}	79							0	1185189	1185101	{DOWNARROW}	87	1183989	1183650	839	DG0	12	13	421	mask12	0	1185084	0	1184884	eqm10_NoEyeNmodel1_dir	90	H	gazeCOD	GazeCoDxp	1	400	0	1184584	-5	1184484
GazeCoD_1Model_male	23	2	23	<?xml version="1.0"?>\n<Clock xmlns:dt="urn:schemas-microsoft-com:datatypes"><Description dt:dt="string">E-Prime Primary Realtime Clock</Description><StartTime><Timestamp dt:dt="int">0</Timestamp><DateUtc dt:dt="string">2017-07-27T08:58:58Z</DateUtc></StartTime><FrequencyChanges><FrequencyChange><Frequency dt:dt="r8">3328129</Frequency><Timestamp dt:dt="r8">638808743</Timestamp><Current dt:dt="r8…	59.94	1	right	639461052	07-27-2017	10:58:58	08:58:58	female	443	{RIGHTARROW}	77							0	1186789	1186686	{RIGHTARROW}	103	1185569	1185201	868	right8	33	13	422	mask33	0	1186669	0	1186469	eqm10_NoEyeNmodel1_dir	90	HV	gazeCOD	GazeCoDxp	1	400	0	1186169	0	1186069
GazeCoD_1Model_male	23	2	23	<?xml version="1.0"?>\n<Clock xmlns:dt="urn:schemas-microsoft-com:datatypes"><Description dt:dt="string">E-Prime Primary Realtime Clock</Description><StartTime><Timestamp dt:dt="int">0</Timestamp><DateUtc dt:dt="string">2017-07-27T08:58:58Z</DateUtc></StartTime><FrequencyChanges><FrequencyChange><Frequency dt:dt="r8">3328129</Frequency><Timestamp dt:dt="r8">638808743</Timestamp><Current dt:dt="r8…	59.94	1	right	639461052	07-27-2017	10:58:58	08:58:58	female	444	{RIGHTARROW}	42							0	1188725	1188221	{RIGHTARROW}	503	1187105	1186803	802	right4,8	20	13	423	mask20	0	1188204	0	1188004	eqm10_NoEyeNmodel1_dir	90	H	gazeCOD	GazeCoDxp	1	400	0	1187704	-1	1187604
GazeCoD_1Model_male	23	2	23	<?xml version="1.0"?>\n<Clock xmlns:dt="urn:schemas-microsoft-com:datatypes"><Description dt:dt="string">E-Prime Primary Realtime Clock</Description><StartTime><Timestamp dt:dt="int">0</Timestamp><DateUtc dt:dt="string">2017-07-27T08:58:58Z</DateUtc></StartTime><FrequencyChanges><FrequencyChange><Frequency dt:dt="r8">3328129</Frequency><Timestamp dt:dt="r8">638808743</Timestamp><Current dt:dt="r8…	59.94	1	right	639461052	07-27-2017	10:58:58	08:58:58	female	445	{LEFTARROW}	78							0	1190477	1190273	{DOWNARROW}	203	1189148	1188738	910	left8	6	13	424	mask6	0	1190256	0	1190056	eqm10_NoEyeNmodel1_dir	0	V	gazeCOD	GazeCoDxp	0	400	0	1189756	8	1189656
GazeCoD_1Model_male	23	2	23	<?xml version="1.0"?>\n<Clock xmlns:dt="urn:schemas-microsoft-com:datatypes"><Description dt:dt="string">E-Prime Primary Realtime Clock</Description><StartTime><Timestamp dt:dt="int">0</Timestamp><DateUtc dt:dt="string">2017-07-27T08:58:58Z</DateUtc></StartTime><FrequencyChanges><FrequencyChange><Frequency dt:dt="r8">3328129</Frequency><Timestamp dt:dt="r8">638808743</Timestamp><Current dt:dt="r8…	59.94	1	right	639461052	07-27-2017	10:58:58	08:58:58	female	446	{RIGHTARROW}	77							0	1192093	1191958	{RIGHTARROW}	134	1190841	1190490	851	right8	22	13	425	mask22	0	1191941	0	1191741	eqm10_NoEyeNmodel1_dir	90	H	gazeCOD	GazeCoDxp	1	400	0	1191441	0	1191341
GazeCoD_1Model_male	23	2	23	<?xml version="1.0"?>\n<Clock xmlns:dt="urn:schemas-microsoft-com:datatypes"><Description dt:dt="string">E-Prime Primary Realtime Clock</Description><StartTime><Timestamp dt:dt="int">0</Timestamp><DateUtc dt:dt="string">2017-07-27T08:58:58Z</DateUtc></StartTime><FrequencyChanges><FrequencyChange><Frequency dt:dt="r8">3328129</Frequency><Timestamp dt:dt="r8">638808743</Timestamp><Current dt:dt="r8…	59.94	1	right	639461052	07-27-2017	10:58:58	08:58:58	female	447	{LEFTARROW}	55							0	1193813	1193710	{DOWNARROW}	102	1192592	1192108	984	left6,4	16	13	426	mask16	0	1193693	0	1193493	eqm10_NoEyeNmodel1_dir	90	H	gazeCOD	GazeCoDxp	0	400	0	1193193	1	1193093
GazeCoD_1Model_male	23	2	23	<?xml version="1.0"?>\n<Clock xmlns:dt="urn:schemas-microsoft-com:datatypes"><Description dt:dt="string">E-Prime Primary Realtime Clock</Description><StartTime><Timestamp dt:dt="int">0</Timestamp><DateUtc dt:dt="string">2017-07-27T08:58:58Z</DateUtc></StartTime><FrequencyChanges><FrequencyChange><Frequency dt:dt="r8">3328129</Frequency><Timestamp dt:dt="r8">638808743</Timestamp><Current dt:dt="r8…	59.94	1	right	639461052	07-27-2017	10:58:58	08:58:58	female	448	{RIGHTARROW}	77							0	1195557	1195378	{RIGHTARROW}	178	1194255	1193827	928	right8	11	13	427	mask11	0	1195361	0	1195161	eqm10_NoEyeNmodel1_dir	0	V	gazeCOD	GazeCoDxp	1	400	0	1194861	6	1194761
GazeCoD_1Model_male	23	2	23	<?xml version="1.0"?>\n<Clock xmlns:dt="urn:schemas-microsoft-com:datatypes"><Description dt:dt="string">E-Prime Primary Realtime Clock</Description><StartTime><Timestamp dt:dt="int">0</Timestamp><DateUtc dt:dt="string">2017-07-27T08:58:58Z</DateUtc></StartTime><FrequencyChanges><FrequencyChange><Frequency dt:dt="r8">3328129</Frequency><Timestamp dt:dt="r8">638808743</Timestamp><Current dt:dt="r8…	59.94	1	right	639461052	07-27-2017	10:58:58	08:58:58	female	449	{RIGHTARROW}	46							0	1198149	1197080	{RIGHTARROW}	1068	1195960	1195578	882	right1,6	29	13	428	mask29	0	1197063	0	1196863	eqm10_NoEyeNmodel1_dir	90	HV	gazeCOD	GazeCoDxp	1	400	0	1196563	3	1196463
GazeCoD_1Model_male	23	2	23	<?xml version="1.0"?>\n<Clock xmlns:dt="urn:schemas-microsoft-com:datatypes"><Description dt:dt="string">E-Prime Primary Realtime Clock</Description><StartTime><Timestamp dt:dt="int">0</Timestamp><DateUtc dt:dt="string">2017-07-27T08:58:58Z</DateUtc></StartTime><FrequencyChanges><FrequencyChange><Frequency dt:dt="r8">3328129</Frequency><Timestamp dt:dt="r8">638808743</Timestamp><Current dt:dt="r8…	59.94	1	right	639461052	07-27-2017	10:58:58	08:58:58	female	450	{LEFTARROW}	51							0	1199677	1199582	{DOWNARROW}	94	1198470	1198164	806	left3,2	3	13	429	mask3	0	1199566	1	1199366	eqm10_NoEyeNmodel1_dir	0	V	gazeCOD	GazeCoDxp	0	400	0	1199065	-5	1198965
GazeCoD_1Model_male	23	2	23	<?xml version="1.0"?>\n<Clock xmlns:dt="urn:schemas-microsoft-com:datatypes"><Description dt:dt="string">E-Prime Primary Realtime Clock</Description><StartTime><Timestamp dt:dt="int">0</Timestamp><DateUtc dt:dt="string">2017-07-27T08:58:58Z</DateUtc></StartTime><FrequencyChanges><FrequencyChange><Frequency dt:dt="r8">3328129</Frequency><Timestamp dt:dt="r8">638808743</Timestamp><Current dt:dt="r8…	59.94	1	right	639461052	07-27-2017	10:58:58	08:58:58	female	451	{LEFTARROW}	78							0	1201221	1201101	{LEFTARROW}	119	1199981	1199699	782	left8	17	14	430	mask17	0	1201084	1	1200884	eqm10_NoEyeNmodel1_dir	90	H	gazeCOD	GazeCoDxp	1	400	0	1200583	2	1200483
GazeCoD_1Model_male	23	2	23	<?xml version="1.0"?>\n<Clock xmlns:dt="urn:schemas-microsoft-com:datatypes"><Description dt:dt="string">E-Prime Primary Realtime Clock</Description><StartTime><Timestamp dt:dt="int">0</Timestamp><DateUtc dt:dt="string">2017-07-27T08:58:58Z</DateUtc></StartTime><FrequencyChanges><FrequencyChange><Frequency dt:dt="r8">3328129</Frequency><Timestamp dt:dt="r8">638808743</Timestamp><Current dt:dt="r8…	59.94	1	right	639461052	07-27-2017	10:58:58	08:58:58	female	452	{RIGHTARROW}	42							0	1202885	1202652	{DOWNARROW}	232	1201528	1201234	794	right4,8	20	14	431	mask20	0	1202635	0	1202435	eqm10_NoEyeNmodel1_dir	90	H	gazeCOD	GazeCoDxp	0	400	0	1202135	7	1202035
GazeCoD_1Model_male	23	2	23	<?xml version="1.0"?>\n<Clock xmlns:dt="urn:schemas-microsoft-com:datatypes"><Description dt:dt="string">E-Prime Primary Realtime Clock</Description><StartTime><Timestamp dt:dt="int">0</Timestamp><DateUtc dt:dt="string">2017-07-27T08:58:58Z</DateUtc></StartTime><FrequencyChanges><FrequencyChange><Frequency dt:dt="r8">3328129</Frequency><Timestamp dt:dt="r8">638808743</Timestamp><Current dt:dt="r8…	59.94	1	right	639461052	07-27-2017	10:58:58	08:58:58	female	453	{LEFTARROW}	49							0	1204509	1204471	{DOWNARROW}	37	1203351	1202903	948	left1,6	24	14	432	mask24	0	1204454	1	1204254	eqm10_NoEyeNmodel1_dir	90	HV	gazeCOD	GazeCoDxp	0	400	0	1203953	2	1203853
GazeCoD_1Model_male	23	2	23	<?xml version="1.0"?>\n<Clock xmlns:dt="urn:schemas-microsoft-com:datatypes"><Description dt:dt="string">E-Prime Primary Realtime Clock</Description><StartTime><Timestamp dt:dt="int">0</Timestamp><DateUtc dt:dt="string">2017-07-27T08:58:58Z</DateUtc></StartTime><FrequencyChanges><FrequencyChange><Frequency dt:dt="r8">3328129</Frequency><Timestamp dt:dt="r8">638808743</Timestamp><Current dt:dt="r8…	59.94	1	right	639461052	07-27-2017	10:58:58	08:58:58	female	454	{LEFTARROW}	55							0	1206189	1206039	{DOWNARROW}	149	1204918	1204521	897	left6,4	16	14	433	mask16	0	1206022	0	1205822	eqm10_NoEyeNmodel1_dir	90	H	gazeCOD	GazeCoDxp	0	400	0	1205522	4	1205422
GazeCoD_1Model_male	23	2	23	<?xml version="1.0"?>\n<Clock xmlns:dt="urn:schemas-microsoft-com:datatypes"><Description dt:dt="string">E-Prime Primary Realtime Clock</Description><StartTime><Timestamp dt:dt="int">0</Timestamp><DateUtc dt:dt="string">2017-07-27T08:58:58Z</DateUtc></StartTime><FrequencyChanges><FrequencyChange><Frequency dt:dt="r8">3328129</Frequency><Timestamp dt:dt="r8">638808743</Timestamp><Current dt:dt="r8…	59.94	1	right	639461052	07-27-2017	10:58:58	08:58:58	female	455	{LEFTARROW}	78							0	1207917	1207674	{DOWNARROW}	242	1206561	1206206	855	left8	6	14	434	mask6	0	1207657	0	1207457	eqm10_NoEyeNmodel1_dir	0	V	gazeCOD	GazeCoDxp	0	400	0	1207157	-4	1207057
GazeCoD_1Model_male	23	2	23	<?xml version="1.0"?>\n<Clock xmlns:dt="urn:schemas-microsoft-com:datatypes"><Description dt:dt="string">E-Prime Primary Realtime Clock</Description><StartTime><Timestamp dt:dt="int">0</Timestamp><DateUtc dt:dt="string">2017-07-27T08:58:58Z</DateUtc></StartTime><FrequencyChanges><FrequencyChange><Frequency dt:dt="r8">3328129</Frequency><Timestamp dt:dt="r8">638808743</Timestamp><Current dt:dt="r8…	59.94	1	right	639461052	07-27-2017	10:58:58	08:58:58	female	456	{LEFTARROW}	55							0	1209837	1209559	{DOWNARROW}	277	1208436	1207941	995	left6,4	27	14	435	mask27	0	1209542	0	1209342	eqm10_NoEyeNmodel1_dir	90	HV	gazeCOD	GazeCoDxp	0	400	0	1209042	6	1208942
GazeCoD_1Model_male	23	2	23	<?xml version="1.0"?>\n<Clock xmlns:dt="urn:schemas-microsoft-com:datatypes"><Description dt:dt="string">E-Prime Primary Realtime Clock</Description><StartTime><Timestamp dt:dt="int">0</Timestamp><DateUtc dt:dt="string">2017-07-27T08:58:58Z</DateUtc></StartTime><FrequencyChanges><FrequencyChange><Frequency dt:dt="r8">3328129</Frequency><Timestamp dt:dt="r8">638808743</Timestamp><Current dt:dt="r8…	59.94	1	right	639461052	07-27-2017	10:58:58	08:58:58	female	457	{LEFTARROW}	49							0	1211453	1211328	{DOWNARROW}	124	1210201	1209860	841	left1,6	13	14	436	mask13	0	1211311	1	1211111	eqm10_NoEyeNmodel1_dir	90	H	gazeCOD	GazeCoDxp	0	400	0	1210810	9	1210710
GazeCoD_1Model_male	23	2	23	<?xml version="1.0"?>\n<Clock xmlns:dt="urn:schemas-microsoft-com:datatypes"><Description dt:dt="string">E-Prime Primary Realtime Clock</Description><StartTime><Timestamp dt:dt="int">0</Timestamp><DateUtc dt:dt="string">2017-07-27T08:58:58Z</DateUtc></StartTime><FrequencyChanges><FrequencyChange><Frequency dt:dt="r8">3328129</Frequency><Timestamp dt:dt="r8">638808743</Timestamp><Current dt:dt="r8…	59.94	1	right	639461052	07-27-2017	10:58:58	08:58:58	female	458	{LEFTARROW}	49							0	1213005	1212929	{DOWNARROW}	75	1211818	1211478	840	left1,6	2	14	437	mask2	0	1212912	-1	1212712	eqm10_NoEyeNmodel1_dir	0	V	gazeCOD	GazeCoDxp	0	400	0	1212413	-5	1212313
GazeCoD_1Model_male	23	2	23	<?xml version="1.0"?>\n<Clock xmlns:dt="urn:schemas-microsoft-com:datatypes"><Description dt:dt="string">E-Prime Primary Realtime Clock</Description><StartTime><Timestamp dt:dt="int">0</Timestamp><DateUtc dt:dt="string">2017-07-27T08:58:58Z</DateUtc></StartTime><FrequencyChanges><FrequencyChange><Frequency dt:dt="r8">3328129</Frequency><Timestamp dt:dt="r8">638808743</Timestamp><Current dt:dt="r8…	59.94	1	right	639461052	07-27-2017	10:58:58	08:58:58	female	459	{RIGHTARROW}	40							0	1214941	1214614	{RIGHTARROW}	326	1213495	1213029	966	right6,4	10	14	438	mask10	0	1214597	0	1214397	eqm10_NoEyeNmodel1_dir	0	V	gazeCOD	GazeCoDxp	1	400	0	1214097	2	1213997
GazeCoD_1Model_male	23	2	23	<?xml version="1.0"?>\n<Clock xmlns:dt="urn:schemas-microsoft-com:datatypes"><Description dt:dt="string">E-Prime Primary Realtime Clock</Description><StartTime><Timestamp dt:dt="int">0</Timestamp><DateUtc dt:dt="string">2017-07-27T08:58:58Z</DateUtc></StartTime><FrequencyChanges><FrequencyChange><Frequency dt:dt="r8">3328129</Frequency><Timestamp dt:dt="r8">638808743</Timestamp><Current dt:dt="r8…	59.94	1	right	639461052	07-27-2017	10:58:58	08:58:58	female	460	{LEFTARROW}	51							0	1216405	1216399	{DOWNARROW}	5	1215281	1214965	816	left3,2	3	14	439	mask3	0	1216383	1	1216183	eqm10_NoEyeNmodel1_dir	0	V	gazeCOD	GazeCoDxp	0	400	0	1215882	1	1215782
GazeCoD_1Model_male	23	2	23	<?xml version="1.0"?>\n<Clock xmlns:dt="urn:schemas-microsoft-com:datatypes"><Description dt:dt="string">E-Prime Primary Realtime Clock</Description><StartTime><Timestamp dt:dt="int">0</Timestamp><DateUtc dt:dt="string">2017-07-27T08:58:58Z</DateUtc></StartTime><FrequencyChanges><FrequencyChange><Frequency dt:dt="r8">3328129</Frequency><Timestamp dt:dt="r8">638808743</Timestamp><Current dt:dt="r8…	59.94	1	right	639461052	07-27-2017	10:58:58	08:58:58	female	461	{RIGHTARROW}	77							0	1217989	1217951	{RIGHTARROW}	37	1216826	1216416	910	right8	22	14	440	mask22	0	1217934	0	1217734	eqm10_NoEyeNmodel1_dir	90	H	gazeCOD	GazeCoDxp	1	400	0	1217434	8	1217334
GazeCoD_1Model_male	23	2	23	<?xml version="1.0"?>\n<Clock xmlns:dt="urn:schemas-microsoft-com:datatypes"><Description dt:dt="string">E-Prime Primary Realtime Clock</Description><StartTime><Timestamp dt:dt="int">0</Timestamp><DateUtc dt:dt="string">2017-07-27T08:58:58Z</DateUtc></StartTime><FrequencyChanges><FrequencyChange><Frequency dt:dt="r8">3328129</Frequency><Timestamp dt:dt="r8">638808743</Timestamp><Current dt:dt="r8…	59.94	1	right	639461052	07-27-2017	10:58:58	08:58:58	female	462	{LEFTARROW}	53							0	1235796	1235535	{DOWNARROW}	261	1234424	1233967	957	left4,8	15	14	441	mask15	0	1235519	0	1235319	eqm10_NoEyeNmodel1_dir	90	H	gazeCOD	GazeCoDxp	0	400	0	1235019	-5	1234919
GazeCoD_1Model_male	23	2	23	<?xml version="1.0"?>\n<Clock xmlns:dt="urn:schemas-microsoft-com:datatypes"><Description dt:dt="string">E-Prime Primary Realtime Clock</Description><StartTime><Timestamp dt:dt="int">0</Timestamp><DateUtc dt:dt="string">2017-07-27T08:58:58Z</DateUtc></StartTime><FrequencyChanges><FrequencyChange><Frequency dt:dt="r8">3328129</Frequency><Timestamp dt:dt="r8">638808743</Timestamp><Current dt:dt="r8…	59.94	1	right	639461052	07-27-2017	10:58:58	08:58:58	female	463	{RIGHTARROW}	40							0	1237389	1237354	{DOWNARROW}	34	1236231	1235819	912	right6,4	32	14	442	mask32	0	1237337	0	1237137	eqm10_NoEyeNmodel1_dir	90	HV	gazeCOD	GazeCoDxp	0	400	0	1236837	6	1236737
GazeCoD_1Model_male	23	2	23	<?xml version="1.0"?>\n<Clock xmlns:dt="urn:schemas-microsoft-com:datatypes"><Description dt:dt="string">E-Prime Primary Realtime Clock</Description><StartTime><Timestamp dt:dt="int">0</Timestamp><DateUtc dt:dt="string">2017-07-27T08:58:58Z</DateUtc></StartTime><FrequencyChanges><FrequencyChange><Frequency dt:dt="r8">3328129</Frequency><Timestamp dt:dt="r8">638808743</Timestamp><Current dt:dt="r8…	59.94	1	right	639461052	07-27-2017	10:58:58	08:58:58	female	464	{RIGHTARROW}	44							0	1238941	1238822	{DOWNARROW}	118	1237708	1237404	804	right3,2	8	14	443	mask8	0	1238805	0	1238605	eqm10_NoEyeNmodel1_dir	0	V	gazeCOD	GazeCoDxp	0	400	0	1238305	-3	1238205
GazeCoD_1Model_male	23	2	23	<?xml version="1.0"?>\n<Clock xmlns:dt="urn:schemas-microsoft-com:datatypes"><Description dt:dt="string">E-Prime Primary Realtime Clock</Description><StartTime><Timestamp dt:dt="int">0</Timestamp><DateUtc dt:dt="string">2017-07-27T08:58:58Z</DateUtc></StartTime><FrequencyChanges><FrequencyChange><Frequency dt:dt="r8">3328129</Frequency><Timestamp dt:dt="r8">638808743</Timestamp><Current dt:dt="r8…	59.94	1	right	639461052	07-27-2017	10:58:58	08:58:58	female	465	{LEFTARROW}	51							0	1241340	1240490	{DOWNARROW}	850	1239363	1238956	907	left3,2	14	14	444	mask14	0	1240474	1	1240274	eqm10_NoEyeNmodel1_dir	90	H	gazeCOD	GazeCoDxp	0	400	0	1239973	10	1239873
GazeCoD_1Model_male	23	2	23	<?xml version="1.0"?>\n<Clock xmlns:dt="urn:schemas-microsoft-com:datatypes"><Description dt:dt="string">E-Prime Primary Realtime Clock</Description><StartTime><Timestamp dt:dt="int">0</Timestamp><DateUtc dt:dt="string">2017-07-27T08:58:58Z</DateUtc></StartTime><FrequencyChanges><FrequencyChange><Frequency dt:dt="r8">3328129</Frequency><Timestamp dt:dt="r8">638808743</Timestamp><Current dt:dt="r8…	59.94	1	right	639461052	07-27-2017	10:58:58	08:58:58	female	466	{LEFTARROW}	55							0	1242828	1242743	{DOWNARROW}	85	1241630	1241358	772	left6,4	5	14	445	mask5	0	1242726	1	1242526	eqm10_NoEyeNmodel1_dir	0	V	gazeCOD	GazeCoDxp	0	400	0	1242225	-5	1242125
GazeCoD_1Model_male	23	2	23	<?xml version="1.0"?>\n<Clock xmlns:dt="urn:schemas-microsoft-com:datatypes"><Description dt:dt="string">E-Prime Primary Realtime Clock</Description><StartTime><Timestamp dt:dt="int">0</Timestamp><DateUtc dt:dt="string">2017-07-27T08:58:58Z</DateUtc></StartTime><FrequencyChanges><FrequencyChange><Frequency dt:dt="r8">3328129</Frequency><Timestamp dt:dt="r8">638808743</Timestamp><Current dt:dt="r8…	59.94	1	right	639461052	07-27-2017	10:58:58	08:58:58	female	467	{RIGHTARROW}	44							0	1244413	1244394	{RIGHTARROW}	19	1243280	1242843	937	right3,2	19	14	446	mask19	0	1244377	0	1244177	eqm10_NoEyeNmodel1_dir	90	H	gazeCOD	GazeCoDxp	1	400	0	1243877	-3	1243777
GazeCoD_1Model_male	23	2	23	<?xml version="1.0"?>\n<Clock xmlns:dt="urn:schemas-microsoft-com:datatypes"><Description dt:dt="string">E-Prime Primary Realtime Clock</Description><StartTime><Timestamp dt:dt="int">0</Timestamp><DateUtc dt:dt="string">2017-07-27T08:58:58Z</DateUtc></StartTime><FrequencyChanges><FrequencyChange><Frequency dt:dt="r8">3328129</Frequency><Timestamp dt:dt="r8">638808743</Timestamp><Current dt:dt="r8…	59.94	1	right	639461052	07-27-2017	10:58:58	08:58:58	female	468	{RIGHTARROW}	42							0	1246044	1245929	{RIGHTARROW}	115	1244815	1244428	887	right4,8	9	14	447	mask9	0	1245912	0	1245712	eqm10_NoEyeNmodel1_dir	0	V	gazeCOD	GazeCoDxp	1	400	0	1245412	-3	1245312
GazeCoD_1Model_male	23	2	23	<?xml version="1.0"?>\n<Clock xmlns:dt="urn:schemas-microsoft-com:datatypes"><Description dt:dt="string">E-Prime Primary Realtime Clock</Description><StartTime><Timestamp dt:dt="int">0</Timestamp><DateUtc dt:dt="string">2017-07-27T08:58:58Z</DateUtc></StartTime><FrequencyChanges><FrequencyChange><Frequency dt:dt="r8">3328129</Frequency><Timestamp dt:dt="r8">638808743</Timestamp><Current dt:dt="r8…	59.94	1	right	639461052	07-27-2017	10:58:58	08:58:58	female	469	{RIGHTARROW}	44							0	1247700	1247648	{RIGHTARROW}	52	1246532	1246063	969	right3,2	30	14	448	mask30	0	1247631	1	1247431	eqm10_NoEyeNmodel1_dir	90	HV	gazeCOD	GazeCoDxp	1	400	0	1247130	-2	1247030
GazeCoD_1Model_male	23	2	23	<?xml version="1.0"?>\n<Clock xmlns:dt="urn:schemas-microsoft-com:datatypes"><Description dt:dt="string">E-Prime Primary Realtime Clock</Description><StartTime><Timestamp dt:dt="int">0</Timestamp><DateUtc dt:dt="string">2017-07-27T08:58:58Z</DateUtc></StartTime><FrequencyChanges><FrequencyChange><Frequency dt:dt="r8">3328129</Frequency><Timestamp dt:dt="r8">638808743</Timestamp><Current dt:dt="r8…	59.94	1	right	639461052	07-27-2017	10:58:58	08:58:58	female	470	{RIGHTARROW}	77							0	1249316	1249132	{RIGHTARROW}	184	1248015	1247714	801	right8	11	14	449	mask11	0	1249116	1	1248916	eqm10_NoEyeNmodel1_dir	0	V	gazeCOD	GazeCoDxp	1	400	0	1248615	0	1248515
GazeCoD_1Model_male	23	2	23	<?xml version="1.0"?>\n<Clock xmlns:dt="urn:schemas-microsoft-com:datatypes"><Description dt:dt="string">E-Prime Primary Realtime Clock</Description><StartTime><Timestamp dt:dt="int">0</Timestamp><DateUtc dt:dt="string">2017-07-27T08:58:58Z</DateUtc></StartTime><FrequencyChanges><FrequencyChange><Frequency dt:dt="r8">3328129</Frequency><Timestamp dt:dt="r8">638808743</Timestamp><Current dt:dt="r8…	59.94	1	right	639461052	07-27-2017	10:58:58	08:58:58	female	471	{LEFTARROW}	51							0	1251684	1250884	{DOWNARROW}	800	1249769	1249333	936	left3,2	25	14	450	mask25	0	1250867	0	1250667	eqm10_NoEyeNmodel1_dir	90	HV	gazeCOD	GazeCoDxp	0	400	0	1250367	-2	1250267
GazeCoD_1Model_male	23	2	23	<?xml version="1.0"?>\n<Clock xmlns:dt="urn:schemas-microsoft-com:datatypes"><Description dt:dt="string">E-Prime Primary Realtime Clock</Description><StartTime><Timestamp dt:dt="int">0</Timestamp><DateUtc dt:dt="string">2017-07-27T08:58:58Z</DateUtc></StartTime><FrequencyChanges><FrequencyChange><Frequency dt:dt="r8">3328129</Frequency><Timestamp dt:dt="r8">638808743</Timestamp><Current dt:dt="r8…	59.94	1	right	639461052	07-27-2017	10:58:58	08:58:58	female	472	{LEFTARROW}	53							0	1253316	1253253	{DOWNARROW}	63	1252133	1251702	931	left4,8	4	14	451	mask4	0	1253236	0	1253036	eqm10_NoEyeNmodel1_dir	0	V	gazeCOD	GazeCoDxp	0	400	0	1252736	3	1252636
GazeCoD_1Model_male	23	2	23	<?xml version="1.0"?>\n<Clock xmlns:dt="urn:schemas-microsoft-com:datatypes"><Description dt:dt="string">E-Prime Primary Realtime Clock</Description><StartTime><Timestamp dt:dt="int">0</Timestamp><DateUtc dt:dt="string">2017-07-27T08:58:58Z</DateUtc></StartTime><FrequencyChanges><FrequencyChange><Frequency dt:dt="r8">3328129</Frequency><Timestamp dt:dt="r8">638808743</Timestamp><Current dt:dt="r8…	59.94	1	right	639461052	07-27-2017	10:58:58	08:58:58	female	473	{DOWNARROW}	79							0	1254788	1254721	{DOWNARROW}	67	1253598	1253337	761	DG0	12	14	452	mask12	0	1254705	1	1254505	eqm10_NoEyeNmodel1_dir	90	H	gazeCOD	GazeCoDxp	1	400	0	1254204	6	1254104
GazeCoD_1Model_male	23	2	23	<?xml version="1.0"?>\n<Clock xmlns:dt="urn:schemas-microsoft-com:datatypes"><Description dt:dt="string">E-Prime Primary Realtime Clock</Description><StartTime><Timestamp dt:dt="int">0</Timestamp><DateUtc dt:dt="string">2017-07-27T08:58:58Z</DateUtc></StartTime><FrequencyChanges><FrequencyChange><Frequency dt:dt="r8">3328129</Frequency><Timestamp dt:dt="r8">638808743</Timestamp><Current dt:dt="r8…	59.94	1	right	639461052	07-27-2017	10:58:58	08:58:58	female	474	{LEFTARROW}	53							0	1256508	1256356	{LEFTARROW}	152	1255230	1254805	925	left4,8	26	14	453	mask26	0	1256340	1	1256140	eqm10_NoEyeNmodel1_dir	90	HV	gazeCOD	GazeCoDxp	1	400	0	1255839	9	1255739
GazeCoD_1Model_male	23	2	23	<?xml version="1.0"?>\n<Clock xmlns:dt="urn:schemas-microsoft-com:datatypes"><Description dt:dt="string">E-Prime Primary Realtime Clock</Description><StartTime><Timestamp dt:dt="int">0</Timestamp><DateUtc dt:dt="string">2017-07-27T08:58:58Z</DateUtc></StartTime><FrequencyChanges><FrequencyChange><Frequency dt:dt="r8">3328129</Frequency><Timestamp dt:dt="r8">638808743</Timestamp><Current dt:dt="r8…	59.94	1	right	639461052	07-27-2017	10:58:58	08:58:58	female	475	{RIGHTARROW}	46							0	1258956	1258142	{DOWNARROW}	814	1257014	1256523	991	right1,6	7	14	454	mask7	0	1258125	1	1257925	eqm10_NoEyeNmodel1_dir	0	V	gazeCOD	GazeCoDxp	0	400	0	1257624	10	1257524
GazeCoD_1Model_male	23	2	23	<?xml version="1.0"?>\n<Clock xmlns:dt="urn:schemas-microsoft-com:datatypes"><Description dt:dt="string">E-Prime Primary Realtime Clock</Description><StartTime><Timestamp dt:dt="int">0</Timestamp><DateUtc dt:dt="string">2017-07-27T08:58:58Z</DateUtc></StartTime><FrequencyChanges><FrequencyChange><Frequency dt:dt="r8">3328129</Frequency><Timestamp dt:dt="r8">638808743</Timestamp><Current dt:dt="r8…	59.94	1	right	639461052	07-27-2017	10:58:58	08:58:58	female	476	{LEFTARROW}	78							0	1260500	1260427	{LEFTARROW}	73	1259300	1258976	824	left8	28	14	455	mask28	0	1260410	0	1260210	eqm10_NoEyeNmodel1_dir	90	HV	gazeCOD	GazeCoDxp	1	400	0	1259910	10	1259810
GazeCoD_1Model_male	23	2	23	<?xml version="1.0"?>\n<Clock xmlns:dt="urn:schemas-microsoft-com:datatypes"><Description dt:dt="string">E-Prime Primary Realtime Clock</Description><StartTime><Timestamp dt:dt="int">0</Timestamp><DateUtc dt:dt="string">2017-07-27T08:58:58Z</DateUtc></StartTime><FrequencyChanges><FrequencyChange><Frequency dt:dt="r8">3328129</Frequency><Timestamp dt:dt="r8">638808743</Timestamp><Current dt:dt="r8…	59.94	1	right	639461052	07-27-2017	10:58:58	08:58:58	female	477	{RIGHTARROW}	46							0	1261932	1261912	{DOWNARROW}	20	1260796	1260511	785	right1,6	18	14	456	mask18	0	1261895	0	1261695	eqm10_NoEyeNmodel1_dir	90	H	gazeCOD	GazeCoDxp	0	400	0	1261395	-1	1261295
GazeCoD_1Model_male	23	2	23	<?xml version="1.0"?>\n<Clock xmlns:dt="urn:schemas-microsoft-com:datatypes"><Description dt:dt="string">E-Prime Primary Realtime Clock</Description><StartTime><Timestamp dt:dt="int">0</Timestamp><DateUtc dt:dt="string">2017-07-27T08:58:58Z</DateUtc></StartTime><FrequencyChanges><FrequencyChange><Frequency dt:dt="r8">3328129</Frequency><Timestamp dt:dt="r8">638808743</Timestamp><Current dt:dt="r8…	59.94	1	right	639461052	07-27-2017	10:58:58	08:58:58	female	478	{DOWNARROW}	79							0	1264076	1263430	{DOWNARROW}	646	1262310	1261945	865	DG0	1	14	457	mask1	0	1263413	0	1263213	eqm10_NoEyeNmodel1_dir	0	V	gazeCOD	GazeCoDxp	1	400	0	1262913	3	1262813
GazeCoD_1Model_male	23	2	23	<?xml version="1.0"?>\n<Clock xmlns:dt="urn:schemas-microsoft-com:datatypes"><Description dt:dt="string">E-Prime Primary Realtime Clock</Description><StartTime><Timestamp dt:dt="int">0</Timestamp><DateUtc dt:dt="string">2017-07-27T08:58:58Z</DateUtc></StartTime><FrequencyChanges><FrequencyChange><Frequency dt:dt="r8">3328129</Frequency><Timestamp dt:dt="r8">638808743</Timestamp><Current dt:dt="r8…	59.94	1	right	639461052	07-27-2017	10:58:58	08:58:58	female	479	{RIGHTARROW}	46							0	1265596	1265499	{DOWNARROW}	97	1264384	1264098	786	right1,6	29	14	458	mask29	0	1265482	0	1265282	eqm10_NoEyeNmodel1_dir	90	HV	gazeCOD	GazeCoDxp	0	400	0	1264982	-2	1264882
GazeCoD_1Model_male	23	2	23	<?xml version="1.0"?>\n<Clock xmlns:dt="urn:schemas-microsoft-com:datatypes"><Description dt:dt="string">E-Prime Primary Realtime Clock</Description><StartTime><Timestamp dt:dt="int">0</Timestamp><DateUtc dt:dt="string">2017-07-27T08:58:58Z</DateUtc></StartTime><FrequencyChanges><FrequencyChange><Frequency dt:dt="r8">3328129</Frequency><Timestamp dt:dt="r8">638808743</Timestamp><Current dt:dt="r8…	59.94	1	right	639461052	07-27-2017	10:58:58	08:58:58	female	480	{DOWNARROW}	79							0	1267156	1267151	{DOWNARROW}	5	1266035	1265616	919	DG0	23	14	459	mask23	0	1267134	1	1266934	eqm10_NoEyeNmodel1_dir	90	HV	gazeCOD	GazeCoDxp	1	400	0	1266633	-2	1266533
GazeCoD_1Model_male	23	2	23	<?xml version="1.0"?>\n<Clock xmlns:dt="urn:schemas-microsoft-com:datatypes"><Description dt:dt="string">E-Prime Primary Realtime Clock</Description><StartTime><Timestamp dt:dt="int">0</Timestamp><DateUtc dt:dt="string">2017-07-27T08:58:58Z</DateUtc></StartTime><FrequencyChanges><FrequencyChange><Frequency dt:dt="r8">3328129</Frequency><Timestamp dt:dt="r8">638808743</Timestamp><Current dt:dt="r8…	59.94	1	right	639461052	07-27-2017	10:58:58	08:58:58	female	481	{RIGHTARROW}	40							0	1268676	1268669	{RIGHTARROW}	7	1267555	1267167	888	right6,4	21	14	460	mask21	0	1268652	0	1268452	eqm10_NoEyeNmodel1_dir	90	H	gazeCOD	GazeCoDxp	1	400	0	1268152	-3	1268052
GazeCoD_1Model_male	23	2	23	<?xml version="1.0"?>\n<Clock xmlns:dt="urn:schemas-microsoft-com:datatypes"><Description dt:dt="string">E-Prime Primary Realtime Clock</Description><StartTime><Timestamp dt:dt="int">0</Timestamp><DateUtc dt:dt="string">2017-07-27T08:58:58Z</DateUtc></StartTime><FrequencyChanges><FrequencyChange><Frequency dt:dt="r8">3328129</Frequency><Timestamp dt:dt="r8">638808743</Timestamp><Current dt:dt="r8…	59.94	1	right	639461052	07-27-2017	10:58:58	08:58:58	female	482	{RIGHTARROW}	77							0	1270996	1270254	{RIGHTARROW}	742	1269127	1268702	925	right8	33	14	461	mask33	0	1270237	1	1270037	eqm10_NoEyeNmodel1_dir	90	HV	gazeCOD	GazeCoDxp	1	400	0	1269736	9	1269636
GazeCoD_1Model_male	23	2	23	<?xml version="1.0"?>\n<Clock xmlns:dt="urn:schemas-microsoft-com:datatypes"><Description dt:dt="string">E-Prime Primary Realtime Clock</Description><StartTime><Timestamp dt:dt="int">0</Timestamp><DateUtc dt:dt="string">2017-07-27T08:58:58Z</DateUtc></StartTime><FrequencyChanges><FrequencyChange><Frequency dt:dt="r8">3328129</Frequency><Timestamp dt:dt="r8">638808743</Timestamp><Current dt:dt="r8…	59.94	1	right	639461052	07-27-2017	10:58:58	08:58:58	female	483	{RIGHTARROW}	42							0	1272724	1272573	{DOWNARROW}	151	1271455	1271021	934	right4,8	31	14	462	mask31	0	1272556	1	1272356	eqm10_NoEyeNmodel1_dir	90	HV	gazeCOD	GazeCoDxp	0	400	0	1272055	0	1271955
GazeCoD_1Model_male	23	2	23	<?xml version="1.0"?>\n<Clock xmlns:dt="urn:schemas-microsoft-com:datatypes"><Description dt:dt="string">E-Prime Primary Realtime Clock</Description><StartTime><Timestamp dt:dt="int">0</Timestamp><DateUtc dt:dt="string">2017-07-27T08:58:58Z</DateUtc></StartTime><FrequencyChanges><FrequencyChange><Frequency dt:dt="r8">3328129</Frequency><Timestamp dt:dt="r8">638808743</Timestamp><Current dt:dt="r8…	59.94	1	right	639461052	07-27-2017	10:58:58	08:58:58	female	484	{RIGHTARROW}	42							0	1274444	1274274	{DOWNARROW}	170	1273148	1272740	908	right4,8	9	15	463	mask9	0	1274258	1	1274058	eqm10_NoEyeNmodel1_dir	0	V	gazeCOD	GazeCoDxp	0	400	0	1273757	9	1273657
GazeCoD_1Model_male	23	2	23	<?xml version="1.0"?>\n<Clock xmlns:dt="urn:schemas-microsoft-com:datatypes"><Description dt:dt="string">E-Prime Primary Realtime Clock</Description><StartTime><Timestamp dt:dt="int">0</Timestamp><DateUtc dt:dt="string">2017-07-27T08:58:58Z</DateUtc></StartTime><FrequencyChanges><FrequencyChange><Frequency dt:dt="r8">3328129</Frequency><Timestamp dt:dt="r8">638808743</Timestamp><Current dt:dt="r8…	59.94	1	right	639461052	07-27-2017	10:58:58	08:58:58	female	485	{RIGHTARROW}	46							0	1276108	1276060	{RIGHTARROW}	48	1274937	1274458	979	right1,6	7	15	464	mask7	0	1276043	1	1275843	eqm10_NoEyeNmodel1_dir	0	V	gazeCOD	GazeCoDxp	1	400	0	1275542	5	1275442
GazeCoD_1Model_male	23	2	23	<?xml version="1.0"?>\n<Clock xmlns:dt="urn:schemas-microsoft-com:datatypes"><Description dt:dt="string">E-Prime Primary Realtime Clock</Description><StartTime><Timestamp dt:dt="int">0</Timestamp><DateUtc dt:dt="string">2017-07-27T08:58:58Z</DateUtc></StartTime><FrequencyChanges><FrequencyChange><Frequency dt:dt="r8">3328129</Frequency><Timestamp dt:dt="r8">638808743</Timestamp><Current dt:dt="r8…	59.94	1	right	639461052	07-27-2017	10:58:58	08:58:58	female	486	{LEFTARROW}	78							0	1277596	1277528	{DOWNARROW}	68	1276411	1276126	785	left8	6	15	465	mask6	0	1277511	1	1277311	eqm10_NoEyeNmodel1_dir	0	V	gazeCOD	GazeCoDxp	0	400	0	1277010	-1	1276910
GazeCoD_1Model_male	23	2	23	<?xml version="1.0"?>\n<Clock xmlns:dt="urn:schemas-microsoft-com:datatypes"><Description dt:dt="string">E-Prime Primary Realtime Clock</Description><StartTime><Timestamp dt:dt="int">0</Timestamp><DateUtc dt:dt="string">2017-07-27T08:58:58Z</DateUtc></StartTime><FrequencyChanges><FrequencyChange><Frequency dt:dt="r8">3328129</Frequency><Timestamp dt:dt="r8">638808743</Timestamp><Current dt:dt="r8…	59.94	1	right	639461052	07-27-2017	10:58:58	08:58:58	female	487	{LEFTARROW}	53							0	1279436	1279230	{DOWNARROW}	206	1278111	1277611	1000	left4,8	4	15	466	mask4	0	1279213	1	1279013	eqm10_NoEyeNmodel1_dir	0	V	gazeCOD	GazeCoDxp	0	400	0	1278712	1	1278612
GazeCoD_1Model_male	23	2	23	<?xml version="1.0"?>\n<Clock xmlns:dt="urn:schemas-microsoft-com:datatypes"><Description dt:dt="string">E-Prime Primary Realtime Clock</Description><StartTime><Timestamp dt:dt="int">0</Timestamp><DateUtc dt:dt="string">2017-07-27T08:58:58Z</DateUtc></StartTime><FrequencyChanges><FrequencyChange><Frequency dt:dt="r8">3328129</Frequency><Timestamp dt:dt="r8">638808743</Timestamp><Current dt:dt="r8…	59.94	1	right	639461052	07-27-2017	10:58:58	08:58:58	female	488	{RIGHTARROW}	46							0	1280980	1280848	{DOWNARROW}	132	1279720	1279447	773	right1,6	29	15	467	mask29	0	1280831	0	1280631	eqm10_NoEyeNmodel1_dir	90	HV	gazeCOD	GazeCoDxp	0	400	0	1280331	11	1280231
GazeCoD_1Model_male	23	2	23	<?xml version="1.0"?>\n<Clock xmlns:dt="urn:schemas-microsoft-com:datatypes"><Description dt:dt="string">E-Prime Primary Realtime Clock</Description><StartTime><Timestamp dt:dt="int">0</Timestamp><DateUtc dt:dt="string">2017-07-27T08:58:58Z</DateUtc></StartTime><FrequencyChanges><FrequencyChange><Frequency dt:dt="r8">3328129</Frequency><Timestamp dt:dt="r8">638808743</Timestamp><Current dt:dt="r8…	59.94	1	right	639461052	07-27-2017	10:58:58	08:58:58	female	489	{LEFTARROW}	51							0	1283252	1282533	{DOWNARROW}	719	1281416	1280998	918	left3,2	14	15	468	mask14	0	1282516	0	1282316	eqm10_NoEyeNmodel1_dir	90	H	gazeCOD	GazeCoDxp	0	400	0	1282016	0	1281916
GazeCoD_1Model_male	23	2	23	<?xml version="1.0"?>\n<Clock xmlns:dt="urn:schemas-microsoft-com:datatypes"><Description dt:dt="string">E-Prime Primary Realtime Clock</Description><StartTime><Timestamp dt:dt="int">0</Timestamp><DateUtc dt:dt="string">2017-07-27T08:58:58Z</DateUtc></StartTime><FrequencyChanges><FrequencyChange><Frequency dt:dt="r8">3328129</Frequency><Timestamp dt:dt="r8">638808743</Timestamp><Current dt:dt="r8…	59.94	1	right	639461052	07-27-2017	10:58:58	08:58:58	female	490	{LEFTARROW}	78							0	1284780	1284668	{LEFTARROW}	112	1283545	1283267	778	left8	28	15	469	mask28	0	1284651	0	1284451	eqm10_NoEyeNmodel1_dir	90	HV	gazeCOD	GazeCoDxp	1	400	0	1284151	6	1284051
GazeCoD_1Model_male	23	2	23	<?xml version="1.0"?>\n<Clock xmlns:dt="urn:schemas-microsoft-com:datatypes"><Description dt:dt="string">E-Prime Primary Realtime Clock</Description><StartTime><Timestamp dt:dt="int">0</Timestamp><DateUtc dt:dt="string">2017-07-27T08:58:58Z</DateUtc></StartTime><FrequencyChanges><FrequencyChange><Frequency dt:dt="r8">3328129</Frequency><Timestamp dt:dt="r8">638808743</Timestamp><Current dt:dt="r8…	59.94	1	right	639461052	07-27-2017	10:58:58	08:58:58	female	491	{RIGHTARROW}	40							0	1286388	1286287	{RIGHTARROW}	101	1285163	1284802	861	right6,4	32	15	470	mask32	0	1286270	1	1286070	eqm10_NoEyeNmodel1_dir	90	HV	gazeCOD	GazeCoDxp	1	400	0	1285769	6	1285669
GazeCoD_1Model_male	23	2	23	<?xml version="1.0"?>\n<Clock xmlns:dt="urn:schemas-microsoft-com:datatypes"><Description dt:dt="string">E-Prime Primary Realtime Clock</Description><StartTime><Timestamp dt:dt="int">0</Timestamp><DateUtc dt:dt="string">2017-07-27T08:58:58Z</DateUtc></StartTime><FrequencyChanges><FrequencyChange><Frequency dt:dt="r8">3328129</Frequency><Timestamp dt:dt="r8">638808743</Timestamp><Current dt:dt="r8…	59.94	1	right	639461052	07-27-2017	10:58:58	08:58:58	female	492	{RIGHTARROW}	77							0	1288556	1287888	{RIGHTARROW}	668	1286767	1286403	864	right8	22	15	471	mask22	0	1287871	0	1287671	eqm10_NoEyeNmodel1_dir	90	H	gazeCOD	GazeCoDxp	1	400	0	1287371	4	1287271
GazeCoD_1Model_male	23	2	23	<?xml version="1.0"?>\n<Clock xmlns:dt="urn:schemas-microsoft-com:datatypes"><Description dt:dt="string">E-Prime Primary Realtime Clock</Description><StartTime><Timestamp dt:dt="int">0</Timestamp><DateUtc dt:dt="string">2017-07-27T08:58:58Z</DateUtc></StartTime><FrequencyChanges><FrequencyChange><Frequency dt:dt="r8">3328129</Frequency><Timestamp dt:dt="r8">638808743</Timestamp><Current dt:dt="r8…	59.94	1	right	639461052	07-27-2017	10:58:58	08:58:58	female	493	{LEFTARROW}	53							0	1290140	1290024	{DOWNARROW}	116	1288904	1288572	832	left4,8	15	15	472	mask15	0	1290007	1	1289807	eqm10_NoEyeNmodel1_dir	90	H	gazeCOD	GazeCoDxp	0	400	0	1289506	2	1289406
GazeCoD_1Model_male	23	2	23	<?xml version="1.0"?>\n<Clock xmlns:dt="urn:schemas-microsoft-com:datatypes"><Description dt:dt="string">E-Prime Primary Realtime Clock</Description><StartTime><Timestamp dt:dt="int">0</Timestamp><DateUtc dt:dt="string">2017-07-27T08:58:58Z</DateUtc></StartTime><FrequencyChanges><FrequencyChange><Frequency dt:dt="r8">3328129</Frequency><Timestamp dt:dt="r8">638808743</Timestamp><Current dt:dt="r8…	59.94	1	right	639461052	07-27-2017	10:58:58	08:58:58	female	494	{LEFTARROW}	51							0	1291900	1291759	{DOWNARROW}	141	1290641	1290157	984	left3,2	3	15	473	mask3	0	1291742	0	1291542	eqm10_NoEyeNmodel1_dir	0	V	gazeCOD	GazeCoDxp	0	400	0	1291242	1	1291142
GazeCoD_1Model_male	23	2	23	<?xml version="1.0"?>\n<Clock xmlns:dt="urn:schemas-microsoft-com:datatypes"><Description dt:dt="string">E-Prime Primary Realtime Clock</Description><StartTime><Timestamp dt:dt="int">0</Timestamp><DateUtc dt:dt="string">2017-07-27T08:58:58Z</DateUtc></StartTime><FrequencyChanges><FrequencyChange><Frequency dt:dt="r8">3328129</Frequency><Timestamp dt:dt="r8">638808743</Timestamp><Current dt:dt="r8…	59.94	1	right	639461052	07-27-2017	10:58:58	08:58:58	female	495	{LEFTARROW}	78							0	1293444	1293377	{LEFTARROW}	67	1292255	1291926	829	left8	17	15	474	mask17	0	1293360	0	1293160	eqm10_NoEyeNmodel1_dir	90	H	gazeCOD	GazeCoDxp	1	400	0	1292860	5	1292760
GazeCoD_1Model_male	23	2	23	<?xml version="1.0"?>\n<Clock xmlns:dt="urn:schemas-microsoft-com:datatypes"><Description dt:dt="string">E-Prime Primary Realtime Clock</Description><StartTime><Timestamp dt:dt="int">0</Timestamp><DateUtc dt:dt="string">2017-07-27T08:58:58Z</DateUtc></StartTime><FrequencyChanges><FrequencyChange><Frequency dt:dt="r8">3328129</Frequency><Timestamp dt:dt="r8">638808743</Timestamp><Current dt:dt="r8…	59.94	1	right	639461052	07-27-2017	10:58:58	08:58:58	female	496	{DOWNARROW}	79							0	1295108	1295029	{DOWNARROW}	79	1293906	1293461	945	DG0	23	15	475	mask23	0	1295012	1	1294812	eqm10_NoEyeNmodel1_dir	90	HV	gazeCOD	GazeCoDxp	1	400	0	1294511	5	1294411
GazeCoD_1Model_male	23	2	23	<?xml version="1.0"?>\n<Clock xmlns:dt="urn:schemas-microsoft-com:datatypes"><Description dt:dt="string">E-Prime Primary Realtime Clock</Description><StartTime><Timestamp dt:dt="int">0</Timestamp><DateUtc dt:dt="string">2017-07-27T08:58:58Z</DateUtc></StartTime><FrequencyChanges><FrequencyChange><Frequency dt:dt="r8">3328129</Frequency><Timestamp dt:dt="r8">638808743</Timestamp><Current dt:dt="r8…	59.94	1	right	639461052	07-27-2017	10:58:58	08:58:58	female	497	{DOWNARROW}	79							0	1296756	1296564	{DOWNARROW}	192	1295436	1295129	807	DG0	12	15	476	mask12	0	1296547	1	1296347	eqm10_NoEyeNmodel1_dir	90	H	gazeCOD	GazeCoDxp	1	400	0	1296046	10	1295946
GazeCoD_1Model_male	23	2	23	<?xml version="1.0"?>\n<Clock xmlns:dt="urn:schemas-microsoft-com:datatypes"><Description dt:dt="string">E-Prime Primary Realtime Clock</Description><StartTime><Timestamp dt:dt="int">0</Timestamp><DateUtc dt:dt="string">2017-07-27T08:58:58Z</DateUtc></StartTime><FrequencyChanges><FrequencyChange><Frequency dt:dt="r8">3328129</Frequency><Timestamp dt:dt="r8">638808743</Timestamp><Current dt:dt="r8…	59.94	1	right	639461052	07-27-2017	10:58:58	08:58:58	female	498	{RIGHTARROW}	77							0	1298300	1298282	{RIGHTARROW}	18	1297170	1296781	889	right8	33	15	477	mask33	0	1298265	0	1298065	eqm10_NoEyeNmodel1_dir	90	HV	gazeCOD	GazeCoDxp	1	400	0	1297765	-5	1297665
GazeCoD_1Model_male	23	2	23	<?xml version="1.0"?>\n<Clock xmlns:dt="urn:schemas-microsoft-com:datatypes"><Description dt:dt="string">E-Prime Primary Realtime Clock</Description><StartTime><Timestamp dt:dt="int">0</Timestamp><DateUtc dt:dt="string">2017-07-27T08:58:58Z</DateUtc></StartTime><FrequencyChanges><FrequencyChange><Frequency dt:dt="r8">3328129</Frequency><Timestamp dt:dt="r8">638808743</Timestamp><Current dt:dt="r8…	59.94	1	right	639461052	07-27-2017	10:58:58	08:58:58	female	499	{LEFTARROW}	49							0	1300084	1299800	{DOWNARROW}	284	1298677	1298315	862	left1,6	13	15	478	mask13	0	1299783	0	1299583	eqm10_NoEyeNmodel1_dir	90	H	gazeCOD	GazeCoDxp	0	400	0	1299283	6	1299183
GazeCoD_1Model_male	23	2	23	<?xml version="1.0"?>\n<Clock xmlns:dt="urn:schemas-microsoft-com:datatypes"><Description dt:dt="string">E-Prime Primary Realtime Clock</Description><StartTime><Timestamp dt:dt="int">0</Timestamp><DateUtc dt:dt="string">2017-07-27T08:58:58Z</DateUtc></StartTime><FrequencyChanges><FrequencyChange><Frequency dt:dt="r8">3328129</Frequency><Timestamp dt:dt="r8">638808743</Timestamp><Current dt:dt="r8…	59.94	1	right	639461052	07-27-2017	10:58:58	08:58:58	female	500	{LEFTARROW}	53							0	1301900	1301702	{LEFTARROW}	198	1300585	1300101	984	left4,8	26	15	479	mask26	0	1301685	0	1301485	eqm10_NoEyeNmodel1_dir	90	HV	gazeCOD	GazeCoDxp	1	400	0	1301185	0	1301085
GazeCoD_1Model_male	23	2	23	<?xml version="1.0"?>\n<Clock xmlns:dt="urn:schemas-microsoft-com:datatypes"><Description dt:dt="string">E-Prime Primary Realtime Clock</Description><StartTime><Timestamp dt:dt="int">0</Timestamp><DateUtc dt:dt="string">2017-07-27T08:58:58Z</DateUtc></StartTime><FrequencyChanges><FrequencyChange><Frequency dt:dt="r8">3328129</Frequency><Timestamp dt:dt="r8">638808743</Timestamp><Current dt:dt="r8…	59.94	1	right	639461052	07-27-2017	10:58:58	08:58:58	female	501	{RIGHTARROW}	40							0	1303532	1303337	{DOWNARROW}	195	1302220	1301919	801	right6,4	10	15	480	mask10	0	1303320	0	1303120	eqm10_NoEyeNmodel1_dir	0	V	gazeCOD	GazeCoDxp	0	400	0	1302820	0	1302720
GazeCoD_1Model_male	23	2	23	<?xml version="1.0"?>\n<Clock xmlns:dt="urn:schemas-microsoft-com:datatypes"><Description dt:dt="string">E-Prime Primary Realtime Clock</Description><StartTime><Timestamp dt:dt="int">0</Timestamp><DateUtc dt:dt="string">2017-07-27T08:58:58Z</DateUtc></StartTime><FrequencyChanges><FrequencyChange><Frequency dt:dt="r8">3328129</Frequency><Timestamp dt:dt="r8">638808743</Timestamp><Current dt:dt="r8…	59.94	1	right	639461052	07-27-2017	10:58:58	08:58:58	female	502	{LEFTARROW}	49							0	1305252	1305122	{DOWNARROW}	130	1304010	1303554	956	left1,6	2	15	481	mask2	0	1305105	0	1304905	eqm10_NoEyeNmodel1_dir	0	V	gazeCOD	GazeCoDxp	0	400	0	1304605	-5	1304505
GazeCoD_1Model_male	23	2	23	<?xml version="1.0"?>\n<Clock xmlns:dt="urn:schemas-microsoft-com:datatypes"><Description dt:dt="string">E-Prime Primary Realtime Clock</Description><StartTime><Timestamp dt:dt="int">0</Timestamp><DateUtc dt:dt="string">2017-07-27T08:58:58Z</DateUtc></StartTime><FrequencyChanges><FrequencyChange><Frequency dt:dt="r8">3328129</Frequency><Timestamp dt:dt="r8">638808743</Timestamp><Current dt:dt="r8…	59.94	1	right	639461052	07-27-2017	10:58:58	08:58:58	female	503	{LEFTARROW}	55							0	1306684	1306674	{LEFTARROW}	10	1305554	1305272	782	left6,4	27	15	482	mask27	0	1306657	0	1306457	eqm10_NoEyeNmodel1_dir	90	HV	gazeCOD	GazeCoDxp	1	400	0	1306157	3	1306057
GazeCoD_1Model_male	23	2	23	<?xml version="1.0"?>\n<Clock xmlns:dt="urn:schemas-microsoft-com:datatypes"><Description dt:dt="string">E-Prime Primary Realtime Clock</Description><StartTime><Timestamp dt:dt="int">0</Timestamp><DateUtc dt:dt="string">2017-07-27T08:58:58Z</DateUtc></StartTime><FrequencyChanges><FrequencyChange><Frequency dt:dt="r8">3328129</Frequency><Timestamp dt:dt="r8">638808743</Timestamp><Current dt:dt="r8…	59.94	1	right	639461052	07-27-2017	10:58:58	08:58:58	female	504	{RIGHTARROW}	46							0	1308468	1308326	{RIGHTARROW}	142	1307199	1306707	992	right1,6	18	15	483	mask18	0	1308309	1	1308109	eqm10_NoEyeNmodel1_dir	90	H	gazeCOD	GazeCoDxp	1	400	0	1307808	9	1307708
GazeCoD_1Model_male	23	2	23	<?xml version="1.0"?>\n<Clock xmlns:dt="urn:schemas-microsoft-com:datatypes"><Description dt:dt="string">E-Prime Primary Realtime Clock</Description><StartTime><Timestamp dt:dt="int">0</Timestamp><DateUtc dt:dt="string">2017-07-27T08:58:58Z</DateUtc></StartTime><FrequencyChanges><FrequencyChange><Frequency dt:dt="r8">3328129</Frequency><Timestamp dt:dt="r8">638808743</Timestamp><Current dt:dt="r8…	59.94	1	right	639461052	07-27-2017	10:58:58	08:58:58	female	505	{RIGHTARROW}	42							0	1310300	1310077	{RIGHTARROW}	223	1308964	1308492	972	right4,8	31	15	484	mask31	0	1310060	0	1309860	eqm10_NoEyeNmodel1_dir	90	HV	gazeCOD	GazeCoDxp	1	400	0	1309560	-4	1309460
GazeCoD_1Model_male	23	2	23	<?xml version="1.0"?>\n<Clock xmlns:dt="urn:schemas-microsoft-com:datatypes"><Description dt:dt="string">E-Prime Primary Realtime Clock</Description><StartTime><Timestamp dt:dt="int">0</Timestamp><DateUtc dt:dt="string">2017-07-27T08:58:58Z</DateUtc></StartTime><FrequencyChanges><FrequencyChange><Frequency dt:dt="r8">3328129</Frequency><Timestamp dt:dt="r8">638808743</Timestamp><Current dt:dt="r8…	59.94	1	right	639461052	07-27-2017	10:58:58	08:58:58	female	506	{RIGHTARROW}	44							0	1311908	1311862	{DOWNARROW}	46	1310745	1310311	934	right3,2	19	15	485	mask19	0	1311846	1	1311646	eqm10_NoEyeNmodel1_dir	90	H	gazeCOD	GazeCoDxp	0	400	0	1311345	0	1311245
GazeCoD_1Model_male	23	2	23	<?xml version="1.0"?>\n<Clock xmlns:dt="urn:schemas-microsoft-com:datatypes"><Description dt:dt="string">E-Prime Primary Realtime Clock</Description><StartTime><Timestamp dt:dt="int">0</Timestamp><DateUtc dt:dt="string">2017-07-27T08:58:58Z</DateUtc></StartTime><FrequencyChanges><FrequencyChange><Frequency dt:dt="r8">3328129</Frequency><Timestamp dt:dt="r8">638808743</Timestamp><Current dt:dt="r8…	59.94	1	right	639461052	07-27-2017	10:58:58	08:58:58	female	507	{RIGHTARROW}	40							0	1313564	1313481	{DOWNARROW}	83	1312366	1311929	937	right6,4	21	15	486	mask21	0	1313464	1	1313264	eqm10_NoEyeNmodel1_dir	90	H	gazeCOD	GazeCoDxp	0	400	0	1312963	-3	1312863
GazeCoD_1Model_male	23	2	23	<?xml version="1.0"?>\n<Clock xmlns:dt="urn:schemas-microsoft-com:datatypes"><Description dt:dt="string">E-Prime Primary Realtime Clock</Description><StartTime><Timestamp dt:dt="int">0</Timestamp><DateUtc dt:dt="string">2017-07-27T08:58:58Z</DateUtc></StartTime><FrequencyChanges><FrequencyChange><Frequency dt:dt="r8">3328129</Frequency><Timestamp dt:dt="r8">638808743</Timestamp><Current dt:dt="r8…	59.94	1	right	639461052	07-27-2017	10:58:58	08:58:58	female	508	{RIGHTARROW}	44							0	1315188	1315116	{DOWNARROW}	72	1313994	1313581	913	right3,2	8	15	487	mask8	0	1315099	1	1314899	eqm10_NoEyeNmodel1_dir	0	V	gazeCOD	GazeCoDxp	0	400	0	1314598	4	1314498
GazeCoD_1Model_male	23	2	23	<?xml version="1.0"?>\n<Clock xmlns:dt="urn:schemas-microsoft-com:datatypes"><Description dt:dt="string">E-Prime Primary Realtime Clock</Description><StartTime><Timestamp dt:dt="int">0</Timestamp><DateUtc dt:dt="string">2017-07-27T08:58:58Z</DateUtc></StartTime><FrequencyChanges><FrequencyChange><Frequency dt:dt="r8">3328129</Frequency><Timestamp dt:dt="r8">638808743</Timestamp><Current dt:dt="r8…	59.94	1	right	639461052	07-27-2017	10:58:58	08:58:58	female	509	{DOWNARROW}	79							0	1316692	1316651	{DOWNARROW}	41	1315528	1315199	829	DG0	1	15	488	mask1	0	1316634	1	1316434	eqm10_NoEyeNmodel1_dir	0	V	gazeCOD	GazeCoDxp	1	400	0	1316133	5	1316033
GazeCoD_1Model_male	23	2	23	<?xml version="1.0"?>\n<Clock xmlns:dt="urn:schemas-microsoft-com:datatypes"><Description dt:dt="string">E-Prime Primary Realtime Clock</Description><StartTime><Timestamp dt:dt="int">0</Timestamp><DateUtc dt:dt="string">2017-07-27T08:58:58Z</DateUtc></StartTime><FrequencyChanges><FrequencyChange><Frequency dt:dt="r8">3328129</Frequency><Timestamp dt:dt="r8">638808743</Timestamp><Current dt:dt="r8…	59.94	1	right	639461052	07-27-2017	10:58:58	08:58:58	female	510	{LEFTARROW}	51							0	1318276	1318202	{DOWNARROW}	74	1317084	1316717	867	left3,2	25	15	489	mask25	0	1318185	0	1317985	eqm10_NoEyeNmodel1_dir	90	HV	gazeCOD	GazeCoDxp	0	400	0	1317685	1	1317585
GazeCoD_1Model_male	23	2	23	<?xml version="1.0"?>\n<Clock xmlns:dt="urn:schemas-microsoft-com:datatypes"><Description dt:dt="string">E-Prime Primary Realtime Clock</Description><StartTime><Timestamp dt:dt="int">0</Timestamp><DateUtc dt:dt="string">2017-07-27T08:58:58Z</DateUtc></StartTime><FrequencyChanges><FrequencyChange><Frequency dt:dt="r8">3328129</Frequency><Timestamp dt:dt="r8">638808743</Timestamp><Current dt:dt="r8…	59.94	1	right	639461052	07-27-2017	10:58:58	08:58:58	female	511	{RIGHTARROW}	44							0	1319932	1319670	{DOWNARROW}	262	1318557	1318302	755	right3,2	30	15	490	mask30	0	1319653	0	1319453	eqm10_NoEyeNmodel1_dir	90	HV	gazeCOD	GazeCoDxp	0	400	0	1319153	-4	1319053
GazeCoD_1Model_male	23	2	23	<?xml version="1.0"?>\n<Clock xmlns:dt="urn:schemas-microsoft-com:datatypes"><Description dt:dt="string">E-Prime Primary Realtime Clock</Description><StartTime><Timestamp dt:dt="int">0</Timestamp><DateUtc dt:dt="string">2017-07-27T08:58:58Z</DateUtc></StartTime><FrequencyChanges><FrequencyChange><Frequency dt:dt="r8">3328129</Frequency><Timestamp dt:dt="r8">638808743</Timestamp><Current dt:dt="r8…	59.94	1	right	639461052	07-27-2017	10:58:58	08:58:58	female	512	{RIGHTARROW}	42							0	1321604	1321439	{DOWNARROW}	165	1320327	1319954	873	right4,8	20	15	491	mask20	0	1321422	0	1321222	eqm10_NoEyeNmodel1_dir	90	H	gazeCOD	GazeCoDxp	0	400	0	1320922	-5	1320822
GazeCoD_1Model_male	23	2	23	<?xml version="1.0"?>\n<Clock xmlns:dt="urn:schemas-microsoft-com:datatypes"><Description dt:dt="string">E-Prime Primary Realtime Clock</Description><StartTime><Timestamp dt:dt="int">0</Timestamp><DateUtc dt:dt="string">2017-07-27T08:58:58Z</DateUtc></StartTime><FrequencyChanges><FrequencyChange><Frequency dt:dt="r8">3328129</Frequency><Timestamp dt:dt="r8">638808743</Timestamp><Current dt:dt="r8…	59.94	1	right	639461052	07-27-2017	10:58:58	08:58:58	female	513	{LEFTARROW}	49							0	1323260	1323207	{DOWNARROW}	53	1322086	1321622	964	left1,6	24	15	492	mask24	0	1323190	0	1322990	eqm10_NoEyeNmodel1_dir	90	HV	gazeCOD	GazeCoDxp	0	400	0	1322690	4	1322590
GazeCoD_1Model_male	23	2	23	<?xml version="1.0"?>\n<Clock xmlns:dt="urn:schemas-microsoft-com:datatypes"><Description dt:dt="string">E-Prime Primary Realtime Clock</Description><StartTime><Timestamp dt:dt="int">0</Timestamp><DateUtc dt:dt="string">2017-07-27T08:58:58Z</DateUtc></StartTime><FrequencyChanges><FrequencyChange><Frequency dt:dt="r8">3328129</Frequency><Timestamp dt:dt="r8">638808743</Timestamp><Current dt:dt="r8…	59.94	1	right	639461052	07-27-2017	10:58:58	08:58:58	female	514	{LEFTARROW}	55							0	1325508	1324709	{DOWNARROW}	799	1323590	1323274	816	left6,4	16	15	493	mask16	0	1324692	1	1324492	eqm10_NoEyeNmodel1_dir	90	H	gazeCOD	GazeCoDxp	0	400	0	1324191	1	1324091
GazeCoD_1Model_male	23	2	23	<?xml version="1.0"?>\n<Clock xmlns:dt="urn:schemas-microsoft-com:datatypes"><Description dt:dt="string">E-Prime Primary Realtime Clock</Description><StartTime><Timestamp dt:dt="int">0</Timestamp><DateUtc dt:dt="string">2017-07-27T08:58:58Z</DateUtc></StartTime><FrequencyChanges><FrequencyChange><Frequency dt:dt="r8">3328129</Frequency><Timestamp dt:dt="r8">638808743</Timestamp><Current dt:dt="r8…	59.94	1	right	639461052	07-27-2017	10:58:58	08:58:58	female	515	{RIGHTARROW}	77							0	1327132	1326928	{RIGHTARROW}	204	1325805	1325526	779	right8	11	15	494	mask11	0	1326911	1	1326711	eqm10_NoEyeNmodel1_dir	0	V	gazeCOD	GazeCoDxp	1	400	0	1326410	5	1326310
GazeCoD_1Model_male	23	2	23	<?xml version="1.0"?>\n<Clock xmlns:dt="urn:schemas-microsoft-com:datatypes"><Description dt:dt="string">E-Prime Primary Realtime Clock</Description><StartTime><Timestamp dt:dt="int">0</Timestamp><DateUtc dt:dt="string">2017-07-27T08:58:58Z</DateUtc></StartTime><FrequencyChanges><FrequencyChange><Frequency dt:dt="r8">3328129</Frequency><Timestamp dt:dt="r8">638808743</Timestamp><Current dt:dt="r8…	59.94	1	right	639461052	07-27-2017	10:58:58	08:58:58	female	516	{LEFTARROW}	55							0	1329588	1328679	{DOWNARROW}	909	1327568	1327145	923	left6,4	5	15	495	mask5	0	1328662	-1	1328462	eqm10_NoEyeNmodel1_dir	0	V	gazeCOD	GazeCoDxp	0	400	0	1328163	-5	1328063
GazeCoD_1Model_male	23	2	23	<?xml version="1.0"?>\n<Clock xmlns:dt="urn:schemas-microsoft-com:datatypes"><Description dt:dt="string">E-Prime Primary Realtime Clock</Description><StartTime><Timestamp dt:dt="int">0</Timestamp><DateUtc dt:dt="string">2017-07-27T08:58:58Z</DateUtc></StartTime><FrequencyChanges><FrequencyChange><Frequency dt:dt="r8">3328129</Frequency><Timestamp dt:dt="r8">638808743</Timestamp><Current dt:dt="r8…	59.94	1	right	639461052	07-27-2017	10:58:58	08:58:58	female	517	{LEFTARROW}	51							0	1361012	1360962	{DOWNARROW}	50	1359838	1359344	994	left3,2	25	16	496	mask25	0	1360945	0	1360745	eqm10_NoEyeNmodel1_dir	90	HV	gazeCOD	GazeCoDxp	0	400	0	1360445	7	1360345
GazeCoD_1Model_male	23	2	23	<?xml version="1.0"?>\n<Clock xmlns:dt="urn:schemas-microsoft-com:datatypes"><Description dt:dt="string">E-Prime Primary Realtime Clock</Description><StartTime><Timestamp dt:dt="int">0</Timestamp><DateUtc dt:dt="string">2017-07-27T08:58:58Z</DateUtc></StartTime><FrequencyChanges><FrequencyChange><Frequency dt:dt="r8">3328129</Frequency><Timestamp dt:dt="r8">638808743</Timestamp><Current dt:dt="r8…	59.94	1	right	639461052	07-27-2017	10:58:58	08:58:58	female	518	{LEFTARROW}	49							0	1363356	1362530	{DOWNARROW}	826	1361414	1361029	885	left1,6	24	16	497	mask24	0	1362513	0	1362313	eqm10_NoEyeNmodel1_dir	90	HV	gazeCOD	GazeCoDxp	0	400	0	1362013	-1	1361913
GazeCoD_1Model_male	23	2	23	<?xml version="1.0"?>\n<Clock xmlns:dt="urn:schemas-microsoft-com:datatypes"><Description dt:dt="string">E-Prime Primary Realtime Clock</Description><StartTime><Timestamp dt:dt="int">0</Timestamp><DateUtc dt:dt="string">2017-07-27T08:58:58Z</DateUtc></StartTime><FrequencyChanges><FrequencyChange><Frequency dt:dt="r8">3328129</Frequency><Timestamp dt:dt="r8">638808743</Timestamp><Current dt:dt="r8…	59.94	1	right	639461052	07-27-2017	10:58:58	08:58:58	female	519	{LEFTARROW}	55							0	1365228	1364966	{DOWNARROW}	262	1363851	1363381	970	left6,4	5	16	498	mask5	0	1364949	0	1364749	eqm10_NoEyeNmodel1_dir	0	V	gazeCOD	GazeCoDxp	0	400	0	1364449	-2	1364349
GazeCoD_1Model_male	23	2	23	<?xml version="1.0"?>\n<Clock xmlns:dt="urn:schemas-microsoft-com:datatypes"><Description dt:dt="string">E-Prime Primary Realtime Clock</Description><StartTime><Timestamp dt:dt="int">0</Timestamp><DateUtc dt:dt="string">2017-07-27T08:58:58Z</DateUtc></StartTime><FrequencyChanges><FrequencyChange><Frequency dt:dt="r8">3328129</Frequency><Timestamp dt:dt="r8">638808743</Timestamp><Current dt:dt="r8…	59.94	1	right	639461052	07-27-2017	10:58:58	08:58:58	female	520	{RIGHTARROW}	42							0	1366796	1366668	{RIGHTARROW}	128	1365552	1365250	802	right4,8	20	16	499	mask20	0	1366651	1	1366451	eqm10_NoEyeNmodel1_dir	90	H	gazeCOD	GazeCoDxp	1	400	0	1366150	-2	1366050
GazeCoD_1Model_male	23	2	23	<?xml version="1.0"?>\n<Clock xmlns:dt="urn:schemas-microsoft-com:datatypes"><Description dt:dt="string">E-Prime Primary Realtime Clock</Description><StartTime><Timestamp dt:dt="int">0</Timestamp><DateUtc dt:dt="string">2017-07-27T08:58:58Z</DateUtc></StartTime><FrequencyChanges><FrequencyChange><Frequency dt:dt="r8">3328129</Frequency><Timestamp dt:dt="r8">638808743</Timestamp><Current dt:dt="r8…	59.94	1	right	639461052	07-27-2017	10:58:58	08:58:58	female	521	{LEFTARROW}	51							0	1368444	1368386	{DOWNARROW}	58	1367274	1366818	956	left3,2	14	16	500	mask14	0	1368369	0	1368169	eqm10_NoEyeNmodel1_dir	90	H	gazeCOD	GazeCoDxp	0	400	0	1367869	-5	1367769
GazeCoD_1Model_male	23	2	23	<?xml version="1.0"?>\n<Clock xmlns:dt="urn:schemas-microsoft-com:datatypes"><Description dt:dt="string">E-Prime Primary Realtime Clock</Description><StartTime><Timestamp dt:dt="int">0</Timestamp><DateUtc dt:dt="string">2017-07-27T08:58:58Z</DateUtc></StartTime><FrequencyChanges><FrequencyChange><Frequency dt:dt="r8">3328129</Frequency><Timestamp dt:dt="r8">638808743</Timestamp><Current dt:dt="r8…	59.94	1	right	639461052	07-27-2017	10:58:58	08:58:58	female	522	{LEFTARROW}	55							0	1370772	1369871	{DOWNARROW}	901	1368749	1368470	779	left6,4	27	16	501	mask27	0	1369854	0	1369654	eqm10_NoEyeNmodel1_dir	90	HV	gazeCOD	GazeCoDxp	0	400	0	1369354	5	1369254
GazeCoD_1Model_male	23	2	23	<?xml version="1.0"?>\n<Clock xmlns:dt="urn:schemas-microsoft-com:datatypes"><Description dt:dt="string">E-Prime Primary Realtime Clock</Description><StartTime><Timestamp dt:dt="int">0</Timestamp><DateUtc dt:dt="string">2017-07-27T08:58:58Z</DateUtc></StartTime><FrequencyChanges><FrequencyChange><Frequency dt:dt="r8">3328129</Frequency><Timestamp dt:dt="r8">638808743</Timestamp><Current dt:dt="r8…	59.94	1	right	639461052	07-27-2017	10:58:58	08:58:58	female	523	{LEFTARROW}	53							0	1373204	1372323	{DOWNARROW}	881	1371201	1370789	912	left4,8	4	16	502	mask4	0	1372307	1	1372107	eqm10_NoEyeNmodel1_dir	0	V	gazeCOD	GazeCoDxp	0	400	0	1371806	5	1371706
GazeCoD_1Model_male	23	2	23	<?xml version="1.0"?>\n<Clock xmlns:dt="urn:schemas-microsoft-com:datatypes"><Description dt:dt="string">E-Prime Primary Realtime Clock</Description><StartTime><Timestamp dt:dt="int">0</Timestamp><DateUtc dt:dt="string">2017-07-27T08:58:58Z</DateUtc></StartTime><FrequencyChanges><FrequencyChange><Frequency dt:dt="r8">3328129</Frequency><Timestamp dt:dt="r8">638808743</Timestamp><Current dt:dt="r8…	59.94	1	right	639461052	07-27-2017	10:58:58	08:58:58	female	524	{LEFTARROW}	51							0	1374932	1374843	{DOWNARROW}	89	1373723	1373224	999	left3,2	3	16	503	mask3	0	1374826	1	1374626	eqm10_NoEyeNmodel1_dir	0	V	gazeCOD	GazeCoDxp	0	400	0	1374325	2	1374225
GazeCoD_1Model_male	23	2	23	<?xml version="1.0"?>\n<Clock xmlns:dt="urn:schemas-microsoft-com:datatypes"><Description dt:dt="string">E-Prime Primary Realtime Clock</Description><StartTime><Timestamp dt:dt="int">0</Timestamp><DateUtc dt:dt="string">2017-07-27T08:58:58Z</DateUtc></StartTime><FrequencyChanges><FrequencyChange><Frequency dt:dt="r8">3328129</Frequency><Timestamp dt:dt="r8">638808743</Timestamp><Current dt:dt="r8…	59.94	1	right	639461052	07-27-2017	10:58:58	08:58:58	female	525	{RIGHTARROW}	46							0	1376708	1376411	{DOWNARROW}	297	1375298	1374943	855	right1,6	29	16	504	mask29	0	1376394	0	1376194	eqm10_NoEyeNmodel1_dir	90	HV	gazeCOD	GazeCoDxp	0	400	0	1375894	-4	1375794
GazeCoD_1Model_male	23	2	23	<?xml version="1.0"?>\n<Clock xmlns:dt="urn:schemas-microsoft-com:datatypes"><Description dt:dt="string">E-Prime Primary Realtime Clock</Description><StartTime><Timestamp dt:dt="int">0</Timestamp><DateUtc dt:dt="string">2017-07-27T08:58:58Z</DateUtc></StartTime><FrequencyChanges><FrequencyChange><Frequency dt:dt="r8">3328129</Frequency><Timestamp dt:dt="r8">638808743</Timestamp><Current dt:dt="r8…	59.94	1	right	639461052	07-27-2017	10:58:58	08:58:58	female	526	{DOWNARROW}	79							0	1379100	1378213	{DOWNARROW}	887	1377100	1376728	872	DG0	1	16	505	mask1	0	1378196	1	1377996	eqm10_NoEyeNmodel1_dir	0	V	gazeCOD	GazeCoDxp	1	400	0	1377695	-5	1377595
GazeCoD_1Model_male	23	2	23	<?xml version="1.0"?>\n<Clock xmlns:dt="urn:schemas-microsoft-com:datatypes"><Description dt:dt="string">E-Prime Primary Realtime Clock</Description><StartTime><Timestamp dt:dt="int">0</Timestamp><DateUtc dt:dt="string">2017-07-27T08:58:58Z</DateUtc></StartTime><FrequencyChanges><FrequencyChange><Frequency dt:dt="r8">3328129</Frequency><Timestamp dt:dt="r8">638808743</Timestamp><Current dt:dt="r8…	59.94	1	right	639461052	07-27-2017	10:58:58	08:58:58	female	527	{RIGHTARROW}	77							0	1380628	1380532	{RIGHTARROW}	96	1379419	1379114	805	right8	11	16	506	mask11	0	1380515	1	1380315	eqm10_NoEyeNmodel1_dir	0	V	gazeCOD	GazeCoDxp	1	400	0	1380014	-5	1379914
GazeCoD_1Model_male	23	2	23	<?xml version="1.0"?>\n<Clock xmlns:dt="urn:schemas-microsoft-com:datatypes"><Description dt:dt="string">E-Prime Primary Realtime Clock</Description><StartTime><Timestamp dt:dt="int">0</Timestamp><DateUtc dt:dt="string">2017-07-27T08:58:58Z</DateUtc></StartTime><FrequencyChanges><FrequencyChange><Frequency dt:dt="r8">3328129</Frequency><Timestamp dt:dt="r8">638808743</Timestamp><Current dt:dt="r8…	59.94	1	right	639461052	07-27-2017	10:58:58	08:58:58	female	528	{RIGHTARROW}	77							0	1382916	1382233	{RIGHTARROW}	683	1381109	1380648	961	right8	22	16	507	mask22	0	1382217	1	1382017	eqm10_NoEyeNmodel1_dir	90	H	gazeCOD	GazeCoDxp	1	400	0	1381716	7	1381616
GazeCoD_1Model_male	23	2	23	<?xml version="1.0"?>\n<Clock xmlns:dt="urn:schemas-microsoft-com:datatypes"><Description dt:dt="string">E-Prime Primary Realtime Clock</Description><StartTime><Timestamp dt:dt="int">0</Timestamp><DateUtc dt:dt="string">2017-07-27T08:58:58Z</DateUtc></StartTime><FrequencyChanges><FrequencyChange><Frequency dt:dt="r8">3328129</Frequency><Timestamp dt:dt="r8">638808743</Timestamp><Current dt:dt="r8…	59.94	1	right	639461052	07-27-2017	10:58:58	08:58:58	female	529	{LEFTARROW}	53							0	1384596	1384419	{LEFTARROW}	177	1383295	1382934	861	left4,8	26	16	508	mask26	0	1384402	0	1384202	eqm10_NoEyeNmodel1_dir	90	HV	gazeCOD	GazeCoDxp	1	400	0	1383902	7	1383802
GazeCoD_1Model_male	23	2	23	<?xml version="1.0"?>\n<Clock xmlns:dt="urn:schemas-microsoft-com:datatypes"><Description dt:dt="string">E-Prime Primary Realtime Clock</Description><StartTime><Timestamp dt:dt="int">0</Timestamp><DateUtc dt:dt="string">2017-07-27T08:58:58Z</DateUtc></StartTime><FrequencyChanges><FrequencyChange><Frequency dt:dt="r8">3328129</Frequency><Timestamp dt:dt="r8">638808743</Timestamp><Current dt:dt="r8…	59.94	1	right	639461052	07-27-2017	10:58:58	08:58:58	female	530	{DOWNARROW}	79							0	1386084	1386071	{DOWNARROW}	13	1384945	1384619	826	DG0	12	16	509	mask12	0	1386054	1	1385854	eqm10_NoEyeNmodel1_dir	90	H	gazeCOD	GazeCoDxp	1	400	0	1385553	8	1385453
GazeCoD_1Model_male	23	2	23	<?xml version="1.0"?>\n<Clock xmlns:dt="urn:schemas-microsoft-com:datatypes"><Description dt:dt="string">E-Prime Primary Realtime Clock</Description><StartTime><Timestamp dt:dt="int">0</Timestamp><DateUtc dt:dt="string">2017-07-27T08:58:58Z</DateUtc></StartTime><FrequencyChanges><FrequencyChange><Frequency dt:dt="r8">3328129</Frequency><Timestamp dt:dt="r8">638808743</Timestamp><Current dt:dt="r8…	59.94	1	right	639461052	07-27-2017	10:58:58	08:58:58	female	531	{RIGHTARROW}	44							0	1387676	1387589	{RIGHTARROW}	87	1386471	1386104	867	right3,2	19	16	510	mask19	0	1387572	0	1387372	eqm10_NoEyeNmodel1_dir	90	H	gazeCOD	GazeCoDxp	1	400	0	1387072	1	1386972
GazeCoD_1Model_male	23	2	23	<?xml version="1.0"?>\n<Clock xmlns:dt="urn:schemas-microsoft-com:datatypes"><Description dt:dt="string">E-Prime Primary Realtime Clock</Description><StartTime><Timestamp dt:dt="int">0</Timestamp><DateUtc dt:dt="string">2017-07-27T08:58:58Z</DateUtc></StartTime><FrequencyChanges><FrequencyChange><Frequency dt:dt="r8">3328129</Frequency><Timestamp dt:dt="r8">638808743</Timestamp><Current dt:dt="r8…	59.94	1	right	639461052	07-27-2017	10:58:58	08:58:58	female	532	{LEFTARROW}	78							0	1389820	1389157	{LEFTARROW}	663	1388041	1387689	852	left8	6	16	511	mask6	0	1389140	0	1388940	eqm10_NoEyeNmodel1_dir	0	V	gazeCOD	GazeCoDxp	1	400	0	1388640	-1	1388540
GazeCoD_1Model_male	23	2	23	<?xml version="1.0"?>\n<Clock xmlns:dt="urn:schemas-microsoft-com:datatypes"><Description dt:dt="string">E-Prime Primary Realtime Clock</Description><StartTime><Timestamp dt:dt="int">0</Timestamp><DateUtc dt:dt="string">2017-07-27T08:58:58Z</DateUtc></StartTime><FrequencyChanges><FrequencyChange><Frequency dt:dt="r8">3328129</Frequency><Timestamp dt:dt="r8">638808743</Timestamp><Current dt:dt="r8…	59.94	1	right	639461052	07-27-2017	10:58:58	08:58:58	female	533	{LEFTARROW}	78							0	1391884	1391343	{LEFTARROW}	541	1390220	1389841	879	left8	28	16	512	mask28	0	1391326	1	1391126	eqm10_NoEyeNmodel1_dir	90	HV	gazeCOD	GazeCoDxp	1	400	0	1390825	5	1390725
GazeCoD_1Model_male	23	2	23	<?xml version="1.0"?>\n<Clock xmlns:dt="urn:schemas-microsoft-com:datatypes"><Description dt:dt="string">E-Prime Primary Realtime Clock</Description><StartTime><Timestamp dt:dt="int">0</Timestamp><DateUtc dt:dt="string">2017-07-27T08:58:58Z</DateUtc></StartTime><FrequencyChanges><FrequencyChange><Frequency dt:dt="r8">3328129</Frequency><Timestamp dt:dt="r8">638808743</Timestamp><Current dt:dt="r8…	59.94	1	right	639461052	07-27-2017	10:58:58	08:58:58	female	534	{LEFTARROW}	78							0	1393436	1393295	{DOWNARROW}	141	1392177	1391910	767	left8	17	16	513	mask17	0	1393278	1	1393078	eqm10_NoEyeNmodel1_dir	90	H	gazeCOD	GazeCoDxp	0	400	0	1392777	0	1392677
GazeCoD_1Model_male	23	2	23	<?xml version="1.0"?>\n<Clock xmlns:dt="urn:schemas-microsoft-com:datatypes"><Description dt:dt="string">E-Prime Primary Realtime Clock</Description><StartTime><Timestamp dt:dt="int">0</Timestamp><DateUtc dt:dt="string">2017-07-27T08:58:58Z</DateUtc></StartTime><FrequencyChanges><FrequencyChange><Frequency dt:dt="r8">3328129</Frequency><Timestamp dt:dt="r8">638808743</Timestamp><Current dt:dt="r8…	59.94	1	right	639461052	07-27-2017	10:58:58	08:58:58	female	535	{LEFTARROW}	49							0	1395044	1395030	{DOWNARROW}	14	1393913	1393461	952	left1,6	2	16	514	mask2	0	1395013	1	1394813	eqm10_NoEyeNmodel1_dir	0	V	gazeCOD	GazeCoDxp	0	400	0	1394512	-1	1394412
GazeCoD_1Model_male	23	2	23	<?xml version="1.0"?>\n<Clock xmlns:dt="urn:schemas-microsoft-com:datatypes"><Description dt:dt="string">E-Prime Primary Realtime Clock</Description><StartTime><Timestamp dt:dt="int">0</Timestamp><DateUtc dt:dt="string">2017-07-27T08:58:58Z</DateUtc></StartTime><FrequencyChanges><FrequencyChange><Frequency dt:dt="r8">3328129</Frequency><Timestamp dt:dt="r8">638808743</Timestamp><Current dt:dt="r8…	59.94	1	right	639461052	07-27-2017	10:58:58	08:58:58	female	536	{RIGHTARROW}	44							0	1397436	1396665	{DOWNARROW}	771	1395544	1395063	981	right3,2	8	16	515	mask8	0	1396648	1	1396448	eqm10_NoEyeNmodel1_dir	0	V	gazeCOD	GazeCoDxp	0	400	0	1396147	3	1396047
GazeCoD_1Model_male	23	2	23	<?xml version="1.0"?>\n<Clock xmlns:dt="urn:schemas-microsoft-com:datatypes"><Description dt:dt="string">E-Prime Primary Realtime Clock</Description><StartTime><Timestamp dt:dt="int">0</Timestamp><DateUtc dt:dt="string">2017-07-27T08:58:58Z</DateUtc></StartTime><FrequencyChanges><FrequencyChange><Frequency dt:dt="r8">3328129</Frequency><Timestamp dt:dt="r8">638808743</Timestamp><Current dt:dt="r8…	59.94	1	right	639461052	07-27-2017	10:58:58	08:58:58	female	537	{RIGHTARROW}	40							0	1398988	1398984	{RIGHTARROW}	4	1397856	1397449	907	right6,4	32	16	516	mask32	0	1398967	1	1398767	eqm10_NoEyeNmodel1_dir	90	HV	gazeCOD	GazeCoDxp	1	400	0	1398466	10	1398366
GazeCoD_1Model_male	23	2	23	<?xml version="1.0"?>\n<Clock xmlns:dt="urn:schemas-microsoft-com:datatypes"><Description dt:dt="string">E-Prime Primary Realtime Clock</Description><StartTime><Timestamp dt:dt="int">0</Timestamp><DateUtc dt:dt="string">2017-07-27T08:58:58Z</DateUtc></StartTime><FrequencyChanges><FrequencyChange><Frequency dt:dt="r8">3328129</Frequency><Timestamp dt:dt="r8">638808743</Timestamp><Current dt:dt="r8…	59.94	1	right	639461052	07-27-2017	10:58:58	08:58:58	female	538	{RIGHTARROW}	46							0	1400916	1400585	{DOWNARROW}	331	1399464	1399000	964	right1,6	18	16	517	mask18	0	1400568	0	1400368	eqm10_NoEyeNmodel1_dir	90	H	gazeCOD	GazeCoDxp	0	400	0	1400068	4	1399968
GazeCoD_1Model_male	23	2	23	<?xml version="1.0"?>\n<Clock xmlns:dt="urn:schemas-microsoft-com:datatypes"><Description dt:dt="string">E-Prime Primary Realtime Clock</Description><StartTime><Timestamp dt:dt="int">0</Timestamp><DateUtc dt:dt="string">2017-07-27T08:58:58Z</DateUtc></StartTime><FrequencyChanges><FrequencyChange><Frequency dt:dt="r8">3328129</Frequency><Timestamp dt:dt="r8">638808743</Timestamp><Current dt:dt="r8…	59.94	1	right	639461052	07-27-2017	10:58:58	08:58:58	female	539	{LEFTARROW}	53							0	1403076	1402521	{DOWNARROW}	555	1401407	1400936	971	left4,8	15	16	518	mask15	0	1402504	1	1402304	eqm10_NoEyeNmodel1_dir	90	H	gazeCOD	GazeCoDxp	0	400	0	1402003	-4	1401903
GazeCoD_1Model_male	23	2	23	<?xml version="1.0"?>\n<Clock xmlns:dt="urn:schemas-microsoft-com:datatypes"><Description dt:dt="string">E-Prime Primary Realtime Clock</Description><StartTime><Timestamp dt:dt="int">0</Timestamp><DateUtc dt:dt="string">2017-07-27T08:58:58Z</DateUtc></StartTime><FrequencyChanges><FrequencyChange><Frequency dt:dt="r8">3328129</Frequency><Timestamp dt:dt="r8">638808743</Timestamp><Current dt:dt="r8…	59.94	1	right	639461052	07-27-2017	10:58:58	08:58:58	female	540	{RIGHTARROW}	42							0	1404764	1404689	{RIGHTARROW}	75	1403564	1403088	976	right4,8	31	16	519	mask31	0	1404673	1	1404473	eqm10_NoEyeNmodel1_dir	90	HV	gazeCOD	GazeCoDxp	1	400	0	1404172	8	1404072
GazeCoD_1Model_male	23	2	23	<?xml version="1.0"?>\n<Clock xmlns:dt="urn:schemas-microsoft-com:datatypes"><Description dt:dt="string">E-Prime Primary Realtime Clock</Description><StartTime><Timestamp dt:dt="int">0</Timestamp><DateUtc dt:dt="string">2017-07-27T08:58:58Z</DateUtc></StartTime><FrequencyChanges><FrequencyChange><Frequency dt:dt="r8">3328129</Frequency><Timestamp dt:dt="r8">638808743</Timestamp><Current dt:dt="r8…	59.94	1	right	639461052	07-27-2017	10:58:58	08:58:58	female	541	{RIGHTARROW}	42							0	1406252	1406174	{RIGHTARROW}	78	1405059	1404789	770	right4,8	9	16	520	mask9	0	1406157	0	1405957	eqm10_NoEyeNmodel1_dir	0	V	gazeCOD	GazeCoDxp	1	400	0	1405657	-2	1405557
GazeCoD_1Model_male	23	2	23	<?xml version="1.0"?>\n<Clock xmlns:dt="urn:schemas-microsoft-com:datatypes"><Description dt:dt="string">E-Prime Primary Realtime Clock</Description><StartTime><Timestamp dt:dt="int">0</Timestamp><DateUtc dt:dt="string">2017-07-27T08:58:58Z</DateUtc></StartTime><FrequencyChanges><FrequencyChange><Frequency dt:dt="r8">3328129</Frequency><Timestamp dt:dt="r8">638808743</Timestamp><Current dt:dt="r8…	59.94	1	right	639461052	07-27-2017	10:58:58	08:58:58	female	542	{RIGHTARROW}	77							0	1408516	1407859	{RIGHTARROW}	657	1406734	1406274	960	right8	33	16	521	mask33	0	1407842	0	1407642	eqm10_NoEyeNmodel1_dir	90	HV	gazeCOD	GazeCoDxp	1	400	0	1407342	8	1407242
GazeCoD_1Model_male	23	2	23	<?xml version="1.0"?>\n<Clock xmlns:dt="urn:schemas-microsoft-com:datatypes"><Description dt:dt="string">E-Prime Primary Realtime Clock</Description><StartTime><Timestamp dt:dt="int">0</Timestamp><DateUtc dt:dt="string">2017-07-27T08:58:58Z</DateUtc></StartTime><FrequencyChanges><FrequencyChange><Frequency dt:dt="r8">3328129</Frequency><Timestamp dt:dt="r8">638808743</Timestamp><Current dt:dt="r8…	59.94	1	right	639461052	07-27-2017	10:58:58	08:58:58	female	543	{LEFTARROW}	55							0	1410156	1409978	{DOWNARROW}	178	1408863	1408527	836	left6,4	16	16	522	mask16	0	1409961	0	1409761	eqm10_NoEyeNmodel1_dir	90	H	gazeCOD	GazeCoDxp	0	400	0	1409461	-2	1409361
GazeCoD_1Model_male	23	2	23	<?xml version="1.0"?>\n<Clock xmlns:dt="urn:schemas-microsoft-com:datatypes"><Description dt:dt="string">E-Prime Primary Realtime Clock</Description><StartTime><Timestamp dt:dt="int">0</Timestamp><DateUtc dt:dt="string">2017-07-27T08:58:58Z</DateUtc></StartTime><FrequencyChanges><FrequencyChange><Frequency dt:dt="r8">3328129</Frequency><Timestamp dt:dt="r8">638808743</Timestamp><Current dt:dt="r8…	59.94	1	right	639461052	07-27-2017	10:58:58	08:58:58	female	544	{RIGHTARROW}	40							0	1411756	1411630	{RIGHTARROW}	126	1410506	1410178	828	right6,4	21	16	523	mask21	0	1411613	1	1411413	eqm10_NoEyeNmodel1_dir	90	H	gazeCOD	GazeCoDxp	1	400	0	1411112	6	1411012
GazeCoD_1Model_male	23	2	23	<?xml version="1.0"?>\n<Clock xmlns:dt="urn:schemas-microsoft-com:datatypes"><Description dt:dt="string">E-Prime Primary Realtime Clock</Description><StartTime><Timestamp dt:dt="int">0</Timestamp><DateUtc dt:dt="string">2017-07-27T08:58:58Z</DateUtc></StartTime><FrequencyChanges><FrequencyChange><Frequency dt:dt="r8">3328129</Frequency><Timestamp dt:dt="r8">638808743</Timestamp><Current dt:dt="r8…	59.94	1	right	639461052	07-27-2017	10:58:58	08:58:58	female	545	{RIGHTARROW}	44							0	1413492	1413215	{RIGHTARROW}	277	1412099	1411780	819	right3,2	30	16	524	mask30	0	1413198	1	1412998	eqm10_NoEyeNmodel1_dir	90	HV	gazeCOD	GazeCoDxp	1	400	0	1412697	-2	1412597
GazeCoD_1Model_male	23	2	23	<?xml version="1.0"?>\n<Clock xmlns:dt="urn:schemas-microsoft-com:datatypes"><Description dt:dt="string">E-Prime Primary Realtime Clock</Description><StartTime><Timestamp dt:dt="int">0</Timestamp><DateUtc dt:dt="string">2017-07-27T08:58:58Z</DateUtc></StartTime><FrequencyChanges><FrequencyChange><Frequency dt:dt="r8">3328129</Frequency><Timestamp dt:dt="r8">638808743</Timestamp><Current dt:dt="r8…	59.94	1	right	639461052	07-27-2017	10:58:58	08:58:58	female	546	{DOWNARROW}	79							0	1415636	1414966	{DOWNARROW}	670	1413840	1413515	825	DG0	23	16	525	mask23	0	1414950	1	1414750	eqm10_NoEyeNmodel1_dir	90	HV	gazeCOD	GazeCoDxp	1	400	0	1414449	9	1414349
GazeCoD_1Model_male	23	2	23	<?xml version="1.0"?>\n<Clock xmlns:dt="urn:schemas-microsoft-com:datatypes"><Description dt:dt="string">E-Prime Primary Realtime Clock</Description><StartTime><Timestamp dt:dt="int">0</Timestamp><DateUtc dt:dt="string">2017-07-27T08:58:58Z</DateUtc></StartTime><FrequencyChanges><FrequencyChange><Frequency dt:dt="r8">3328129</Frequency><Timestamp dt:dt="r8">638808743</Timestamp><Current dt:dt="r8…	59.94	1	right	639461052	07-27-2017	10:58:58	08:58:58	female	547	{RIGHTARROW}	40							0	1417604	1417202	{RIGHTARROW}	402	1416084	1415650	934	right6,4	10	16	526	mask10	0	1417185	0	1416985	eqm10_NoEyeNmodel1_dir	0	V	gazeCOD	GazeCoDxp	1	400	0	1416685	1	1416585
GazeCoD_1Model_male	23	2	23	<?xml version="1.0"?>\n<Clock xmlns:dt="urn:schemas-microsoft-com:datatypes"><Description dt:dt="string">E-Prime Primary Realtime Clock</Description><StartTime><Timestamp dt:dt="int">0</Timestamp><DateUtc dt:dt="string">2017-07-27T08:58:58Z</DateUtc></StartTime><FrequencyChanges><FrequencyChange><Frequency dt:dt="r8">3328129</Frequency><Timestamp dt:dt="r8">638808743</Timestamp><Current dt:dt="r8…	59.94	1	right	639461052	07-27-2017	10:58:58	08:58:58	female	548	{LEFTARROW}	49							0	1418988	1418253	{DOWNARROW}	735	1417620	1417619	895	left1,6	13	16	527	mask13	0	1418236	0	1418036	eqm10_NoEyeNmodel1_dir	90	H	gazeCOD	GazeCoDxp	0	400	0	1417736	16	1417636
GazeCoD_1Model_male	23	2	23	<?xml version="1.0"?>\n<Clock xmlns:dt="urn:schemas-microsoft-com:datatypes"><Description dt:dt="string">E-Prime Primary Realtime Clock</Description><StartTime><Timestamp dt:dt="int">0</Timestamp><DateUtc dt:dt="string">2017-07-27T08:58:58Z</DateUtc></StartTime><FrequencyChanges><FrequencyChange><Frequency dt:dt="r8">3328129</Frequency><Timestamp dt:dt="r8">638808743</Timestamp><Current dt:dt="r8…	59.94	1	right	639461052	07-27-2017	10:58:58	08:58:58	female	549	{RIGHTARROW}	46							0	1420700	1420589	{DOWNARROW}	111	1419465	1419004	961	right1,6	7	16	528	mask7	0	1420572	1	1420372	eqm10_NoEyeNmodel1_dir	0	V	gazeCOD	GazeCoDxp	0	400	0	1420071	6	1419971
GazeCoD_1Model_male	23	2	23	<?xml version="1.0"?>\n<Clock xmlns:dt="urn:schemas-microsoft-com:datatypes"><Description dt:dt="string">E-Prime Primary Realtime Clock</Description><StartTime><Timestamp dt:dt="int">0</Timestamp><DateUtc dt:dt="string">2017-07-27T08:58:58Z</DateUtc></StartTime><FrequencyChanges><FrequencyChange><Frequency dt:dt="r8">3328129</Frequency><Timestamp dt:dt="r8">638808743</Timestamp><Current dt:dt="r8…	59.94	1	right	639461052	07-27-2017	10:58:58	08:58:58	female	550	{LEFTARROW}	53							0	1422236	1422090	{LEFTARROW}	146	1420972	1420722	750	left4,8	26	17	529	mask26	0	1422073	0	1421873	eqm10_NoEyeNmodel1_dir	90	HV	gazeCOD	GazeCoDxp	1	400	0	1421573	1	1421473
GazeCoD_1Model_male	23	2	23	<?xml version="1.0"?>\n<Clock xmlns:dt="urn:schemas-microsoft-com:datatypes"><Description dt:dt="string">E-Prime Primary Realtime Clock</Description><StartTime><Timestamp dt:dt="int">0</Timestamp><DateUtc dt:dt="string">2017-07-27T08:58:58Z</DateUtc></StartTime><FrequencyChanges><FrequencyChange><Frequency dt:dt="r8">3328129</Frequency><Timestamp dt:dt="r8">638808743</Timestamp><Current dt:dt="r8…	59.94	1	right	639461052	07-27-2017	10:58:58	08:58:58	female	551	{RIGHTARROW}	42							0	1424556	1423759	{DOWNARROW}	797	1422637	1422257	880	right4,8	9	17	530	mask9	0	1423742	1	1423542	eqm10_NoEyeNmodel1_dir	0	V	gazeCOD	GazeCoDxp	0	400	0	1423241	4	1423141
GazeCoD_1Model_male	23	2	23	<?xml version="1.0"?>\n<Clock xmlns:dt="urn:schemas-microsoft-com:datatypes"><Description dt:dt="string">E-Prime Primary Realtime Clock</Description><StartTime><Timestamp dt:dt="int">0</Timestamp><DateUtc dt:dt="string">2017-07-27T08:58:58Z</DateUtc></StartTime><FrequencyChanges><FrequencyChange><Frequency dt:dt="r8">3328129</Frequency><Timestamp dt:dt="r8">638808743</Timestamp><Current dt:dt="r8…	59.94	1	right	639461052	07-27-2017	10:58:58	08:58:58	female	552	{LEFTARROW}	55							0	1426156	1425994	{DOWNARROW}	162	1424875	1424576	799	left6,4	5	17	531	mask5	0	1425977	0	1425777	eqm10_NoEyeNmodel1_dir	0	V	gazeCOD	GazeCoDxp	0	400	0	1425477	2	1425377
GazeCoD_1Model_male	23	2	23	<?xml version="1.0"?>\n<Clock xmlns:dt="urn:schemas-microsoft-com:datatypes"><Description dt:dt="string">E-Prime Primary Realtime Clock</Description><StartTime><Timestamp dt:dt="int">0</Timestamp><DateUtc dt:dt="string">2017-07-27T08:58:58Z</DateUtc></StartTime><FrequencyChanges><FrequencyChange><Frequency dt:dt="r8">3328129</Frequency><Timestamp dt:dt="r8">638808743</Timestamp><Current dt:dt="r8…	59.94	1	right	639461052	07-27-2017	10:58:58	08:58:58	female	553	{RIGHTARROW}	44							0	1427796	1427679	{DOWNARROW}	117	1426556	1426178	878	right3,2	30	17	532	mask30	0	1427662	0	1427462	eqm10_NoEyeNmodel1_dir	90	HV	gazeCOD	GazeCoDxp	0	400	0	1427162	6	1427062
GazeCoD_1Model_male	23	2	23	<?xml version="1.0"?>\n<Clock xmlns:dt="urn:schemas-microsoft-com:datatypes"><Description dt:dt="string">E-Prime Primary Realtime Clock</Description><StartTime><Timestamp dt:dt="int">0</Timestamp><DateUtc dt:dt="string">2017-07-27T08:58:58Z</DateUtc></StartTime><FrequencyChanges><FrequencyChange><Frequency dt:dt="r8">3328129</Frequency><Timestamp dt:dt="r8">638808743</Timestamp><Current dt:dt="r8…	59.94	1	right	639461052	07-27-2017	10:58:58	08:58:58	female	554	{LEFTARROW}	49							0	1429316	1429231	{DOWNARROW}	85	1428115	1427813	802	left1,6	2	17	533	mask2	0	1429214	0	1429014	eqm10_NoEyeNmodel1_dir	0	V	gazeCOD	GazeCoDxp	0	400	0	1428714	-1	1428614
GazeCoD_1Model_male	23	2	23	<?xml version="1.0"?>\n<Clock xmlns:dt="urn:schemas-microsoft-com:datatypes"><Description dt:dt="string">E-Prime Primary Realtime Clock</Description><StartTime><Timestamp dt:dt="int">0</Timestamp><DateUtc dt:dt="string">2017-07-27T08:58:58Z</DateUtc></StartTime><FrequencyChanges><FrequencyChange><Frequency dt:dt="r8">3328129</Frequency><Timestamp dt:dt="r8">638808743</Timestamp><Current dt:dt="r8…	59.94	1	right	639461052	07-27-2017	10:58:58	08:58:58	female	555	{RIGHTARROW}	40							0	1431420	1430816	{RIGHTARROW}	604	1429698	1429331	867	right6,4	10	17	534	mask10	0	1430799	1	1430599	eqm10_NoEyeNmodel1_dir	0	V	gazeCOD	GazeCoDxp	1	400	0	1430298	0	1430198
GazeCoD_1Model_male	23	2	23	<?xml version="1.0"?>\n<Clock xmlns:dt="urn:schemas-microsoft-com:datatypes"><Description dt:dt="string">E-Prime Primary Realtime Clock</Description><StartTime><Timestamp dt:dt="int">0</Timestamp><DateUtc dt:dt="string">2017-07-27T08:58:58Z</DateUtc></StartTime><FrequencyChanges><FrequencyChange><Frequency dt:dt="r8">3328129</Frequency><Timestamp dt:dt="r8">638808743</Timestamp><Current dt:dt="r8…	59.94	1	right	639461052	07-27-2017	10:58:58	08:58:58	female	556	{RIGHTARROW}	40							0	1433036	1432918	{RIGHTARROW}	118	1431799	1431433	866	right6,4	21	17	535	mask21	0	1432901	0	1432701	eqm10_NoEyeNmodel1_dir	90	H	gazeCOD	GazeCoDxp	1	400	0	1432401	2	1432301
GazeCoD_1Model_male	23	2	23	<?xml version="1.0"?>\n<Clock xmlns:dt="urn:schemas-microsoft-com:datatypes"><Description dt:dt="string">E-Prime Primary Realtime Clock</Description><StartTime><Timestamp dt:dt="int">0</Timestamp><DateUtc dt:dt="string">2017-07-27T08:58:58Z</DateUtc></StartTime><FrequencyChanges><FrequencyChange><Frequency dt:dt="r8">3328129</Frequency><Timestamp dt:dt="r8">638808743</Timestamp><Current dt:dt="r8…	59.94	1	right	639461052	07-27-2017	10:58:58	08:58:58	female	557	{LEFTARROW}	49							0	1434636	1434519	{DOWNARROW}	117	1433393	1433051	842	left1,6	24	17	536	mask24	0	1434503	1	1434303	eqm10_NoEyeNmodel1_dir	90	HV	gazeCOD	GazeCoDxp	0	400	0	1434002	9	1433902
GazeCoD_1Model_male	23	2	23	<?xml version="1.0"?>\n<Clock xmlns:dt="urn:schemas-microsoft-com:datatypes"><Description dt:dt="string">E-Prime Primary Realtime Clock</Description><StartTime><Timestamp dt:dt="int">0</Timestamp><DateUtc dt:dt="string">2017-07-27T08:58:58Z</DateUtc></StartTime><FrequencyChanges><FrequencyChange><Frequency dt:dt="r8">3328129</Frequency><Timestamp dt:dt="r8">638808743</Timestamp><Current dt:dt="r8…	59.94	1	right	639461052	07-27-2017	10:58:58	08:58:58	female	558	{LEFTARROW}	51							0	1436084	1436054	{DOWNARROW}	30	1434933	1434653	780	left3,2	25	17	537	mask25	0	1436037	0	1435837	eqm10_NoEyeNmodel1_dir	90	HV	gazeCOD	GazeCoDxp	0	400	0	1435537	4	1435437
GazeCoD_1Model_male	23	2	23	<?xml version="1.0"?>\n<Clock xmlns:dt="urn:schemas-microsoft-com:datatypes"><Description dt:dt="string">E-Prime Primary Realtime Clock</Description><StartTime><Timestamp dt:dt="int">0</Timestamp><DateUtc dt:dt="string">2017-07-27T08:58:58Z</DateUtc></StartTime><FrequencyChanges><FrequencyChange><Frequency dt:dt="r8">3328129</Frequency><Timestamp dt:dt="r8">638808743</Timestamp><Current dt:dt="r8…	59.94	1	right	639461052	07-27-2017	10:58:58	08:58:58	female	559	{RIGHTARROW}	42							0	1437740	1437723	{DOWNARROW}	17	1436601	1436104	997	right4,8	20	17	538	mask20	0	1437706	1	1437506	eqm10_NoEyeNmodel1_dir	90	H	gazeCOD	GazeCoDxp	0	400	0	1437205	4	1437105
GazeCoD_1Model_male	23	2	23	<?xml version="1.0"?>\n<Clock xmlns:dt="urn:schemas-microsoft-com:datatypes"><Description dt:dt="string">E-Prime Primary Realtime Clock</Description><StartTime><Timestamp dt:dt="int">0</Timestamp><DateUtc dt:dt="string">2017-07-27T08:58:58Z</DateUtc></StartTime><FrequencyChanges><FrequencyChange><Frequency dt:dt="r8">3328129</Frequency><Timestamp dt:dt="r8">638808743</Timestamp><Current dt:dt="r8…	59.94	1	right	639461052	07-27-2017	10:58:58	08:58:58	female	560	{LEFTARROW}	78							0	1439204	1439174	{LEFTARROW}	30	1438047	1437756	791	left8	28	17	539	mask28	0	1439157	0	1438957	eqm10_NoEyeNmodel1_dir	90	HV	gazeCOD	GazeCoDxp	1	400	0	1438657	10	1438557
GazeCoD_1Model_male	23	2	23	<?xml version="1.0"?>\n<Clock xmlns:dt="urn:schemas-microsoft-com:datatypes"><Description dt:dt="string">E-Prime Primary Realtime Clock</Description><StartTime><Timestamp dt:dt="int">0</Timestamp><DateUtc dt:dt="string">2017-07-27T08:58:58Z</DateUtc></StartTime><FrequencyChanges><FrequencyChange><Frequency dt:dt="r8">3328129</Frequency><Timestamp dt:dt="r8">638808743</Timestamp><Current dt:dt="r8…	59.94	1	right	639461052	07-27-2017	10:58:58	08:58:58	female	561	{DOWNARROW}	79							0	1440892	1440759	{DOWNARROW}	133	1439641	1439224	917	DG0	12	17	540	mask12	0	1440742	0	1440542	eqm10_NoEyeNmodel1_dir	90	H	gazeCOD	GazeCoDxp	1	400	0	1440242	1	1440142
GazeCoD_1Model_male	23	2	23	<?xml version="1.0"?>\n<Clock xmlns:dt="urn:schemas-microsoft-com:datatypes"><Description dt:dt="string">E-Prime Primary Realtime Clock</Description><StartTime><Timestamp dt:dt="int">0</Timestamp><DateUtc dt:dt="string">2017-07-27T08:58:58Z</DateUtc></StartTime><FrequencyChanges><FrequencyChange><Frequency dt:dt="r8">3328129</Frequency><Timestamp dt:dt="r8">638808743</Timestamp><Current dt:dt="r8…	59.94	1	right	639461052	07-27-2017	10:58:58	08:58:58	female	562	{LEFTARROW}	78							0	1442452	1442277	{LEFTARROW}	175	1441164	1440909	755	left8	6	17	541	mask6	0	1442260	0	1442060	eqm10_NoEyeNmodel1_dir	0	V	gazeCOD	GazeCoDxp	1	400	0	1441760	-4	1441660
GazeCoD_1Model_male	23	2	23	<?xml version="1.0"?>\n<Clock xmlns:dt="urn:schemas-microsoft-com:datatypes"><Description dt:dt="string">E-Prime Primary Realtime Clock</Description><StartTime><Timestamp dt:dt="int">0</Timestamp><DateUtc dt:dt="string">2017-07-27T08:58:58Z</DateUtc></StartTime><FrequencyChanges><FrequencyChange><Frequency dt:dt="r8">3328129</Frequency><Timestamp dt:dt="r8">638808743</Timestamp><Current dt:dt="r8…	59.94	1	right	639461052	07-27-2017	10:58:58	08:58:58	female	563	{RIGHTARROW}	44							0	1444836	1444062	{DOWNARROW}	774	1442941	1442478	963	right3,2	19	17	542	mask19	0	1444046	1	1443846	eqm10_NoEyeNmodel1_dir	90	H	gazeCOD	GazeCoDxp	0	400	0	1443545	4	1443445
GazeCoD_1Model_male	23	2	23	<?xml version="1.0"?>\n<Clock xmlns:dt="urn:schemas-microsoft-com:datatypes"><Description dt:dt="string">E-Prime Primary Realtime Clock</Description><StartTime><Timestamp dt:dt="int">0</Timestamp><DateUtc dt:dt="string">2017-07-27T08:58:58Z</DateUtc></StartTime><FrequencyChanges><FrequencyChange><Frequency dt:dt="r8">3328129</Frequency><Timestamp dt:dt="r8">638808743</Timestamp><Current dt:dt="r8…	59.94	1	right	639461052	07-27-2017	10:58:58	08:58:58	female	564	{RIGHTARROW}	46							0	1446540	1446248	{DOWNARROW}	292	1445131	1444847	784	right1,6	18	17	543	mask18	0	1446231	0	1446031	eqm10_NoEyeNmodel1_dir	90	H	gazeCOD	GazeCoDxp	0	400	0	1445731	0	1445631
GazeCoD_1Model_male	23	2	23	<?xml version="1.0"?>\n<Clock xmlns:dt="urn:schemas-microsoft-com:datatypes"><Description dt:dt="string">E-Prime Primary Realtime Clock</Description><StartTime><Timestamp dt:dt="int">0</Timestamp><DateUtc dt:dt="string">2017-07-27T08:58:58Z</DateUtc></StartTime><FrequencyChanges><FrequencyChange><Frequency dt:dt="r8">3328129</Frequency><Timestamp dt:dt="r8">638808743</Timestamp><Current dt:dt="r8…	59.94	1	right	639461052	07-27-2017	10:58:58	08:58:58	female	565	{DOWNARROW}	79							0	1448068	1447966	{DOWNARROW}	102	1446844	1446565	779	DG0	23	17	544	mask23	0	1447949	0	1447749	eqm10_NoEyeNmodel1_dir	90	HV	gazeCOD	GazeCoDxp	1	400	0	1447449	5	1447349
GazeCoD_1Model_male	23	2	23	<?xml version="1.0"?>\n<Clock xmlns:dt="urn:schemas-microsoft-com:datatypes"><Description dt:dt="string">E-Prime Primary Realtime Clock</Description><StartTime><Timestamp dt:dt="int">0</Timestamp><DateUtc dt:dt="string">2017-07-27T08:58:58Z</DateUtc></StartTime><FrequencyChanges><FrequencyChange><Frequency dt:dt="r8">3328129</Frequency><Timestamp dt:dt="r8">638808743</Timestamp><Current dt:dt="r8…	59.94	1	right	639461052	07-27-2017	10:58:58	08:58:58	female	566	{RIGHTARROW}	46							0	1449548	1449485	{DOWNARROW}	63	1448363	1448083	780	right1,6	7	17	545	mask7	0	1449468	1	1449268	eqm10_NoEyeNmodel1_dir	0	V	gazeCOD	GazeCoDxp	0	400	0	1448967	4	1448867
GazeCoD_1Model_male	23	2	23	<?xml version="1.0"?>\n<Clock xmlns:dt="urn:schemas-microsoft-com:datatypes"><Description dt:dt="string">E-Prime Primary Realtime Clock</Description><StartTime><Timestamp dt:dt="int">0</Timestamp><DateUtc dt:dt="string">2017-07-27T08:58:58Z</DateUtc></StartTime><FrequencyChanges><FrequencyChange><Frequency dt:dt="r8">3328129</Frequency><Timestamp dt:dt="r8">638808743</Timestamp><Current dt:dt="r8…	59.94	1	right	639461052	07-27-2017	10:58:58	08:58:58	female	567	{DOWNARROW}	79							0	1451140	1451036	{DOWNARROW}	104	1449923	1449568	855	DG0	1	17	546	mask1	0	1451019	0	1450819	eqm10_NoEyeNmodel1_dir	0	V	gazeCOD	GazeCoDxp	1	400	0	1450519	-4	1450419
GazeCoD_1Model_male	23	2	23	<?xml version="1.0"?>\n<Clock xmlns:dt="urn:schemas-microsoft-com:datatypes"><Description dt:dt="string">E-Prime Primary Realtime Clock</Description><StartTime><Timestamp dt:dt="int">0</Timestamp><DateUtc dt:dt="string">2017-07-27T08:58:58Z</DateUtc></StartTime><FrequencyChanges><FrequencyChange><Frequency dt:dt="r8">3328129</Frequency><Timestamp dt:dt="r8">638808743</Timestamp><Current dt:dt="r8…	59.94	1	right	639461052	07-27-2017	10:58:58	08:58:58	female	568	{LEFTARROW}	55							0	1452812	1452738	{LEFTARROW}	74	1451622	1451153	969	left6,4	27	17	547	mask27	0	1452721	0	1452521	eqm10_NoEyeNmodel1_dir	90	HV	gazeCOD	GazeCoDxp	1	400	0	1452221	-1	1452121
GazeCoD_1Model_male	23	2	23	<?xml version="1.0"?>\n<Clock xmlns:dt="urn:schemas-microsoft-com:datatypes"><Description dt:dt="string">E-Prime Primary Realtime Clock</Description><StartTime><Timestamp dt:dt="int">0</Timestamp><DateUtc dt:dt="string">2017-07-27T08:58:58Z</DateUtc></StartTime><FrequencyChanges><FrequencyChange><Frequency dt:dt="r8">3328129</Frequency><Timestamp dt:dt="r8">638808743</Timestamp><Current dt:dt="r8…	59.94	1	right	639461052	07-27-2017	10:58:58	08:58:58	female	569	{LEFTARROW}	78							0	1454340	1454289	{LEFTARROW}	51	1453167	1452838	829	left8	17	17	548	mask17	0	1454273	1	1454073	eqm10_NoEyeNmodel1_dir	90	H	gazeCOD	GazeCoDxp	1	400	0	1453772	5	1453672
GazeCoD_1Model_male	23	2	23	<?xml version="1.0"?>\n<Clock xmlns:dt="urn:schemas-microsoft-com:datatypes"><Description dt:dt="string">E-Prime Primary Realtime Clock</Description><StartTime><Timestamp dt:dt="int">0</Timestamp><DateUtc dt:dt="string">2017-07-27T08:58:58Z</DateUtc></StartTime><FrequencyChanges><FrequencyChange><Frequency dt:dt="r8">3328129</Frequency><Timestamp dt:dt="r8">638808743</Timestamp><Current dt:dt="r8…	59.94	1	right	639461052	07-27-2017	10:58:58	08:58:58	female	570	{RIGHTARROW}	46							0	1455892	1455808	{DOWNARROW}	84	1454694	1454356	838	right1,6	29	17	549	mask29	0	1455791	1	1455591	eqm10_NoEyeNmodel1_dir	90	HV	gazeCOD	GazeCoDxp	0	400	0	1455290	-4	1455190
GazeCoD_1Model_male	23	2	23	<?xml version="1.0"?>\n<Clock xmlns:dt="urn:schemas-microsoft-com:datatypes"><Description dt:dt="string">E-Prime Primary Realtime Clock</Description><StartTime><Timestamp dt:dt="int">0</Timestamp><DateUtc dt:dt="string">2017-07-27T08:58:58Z</DateUtc></StartTime><FrequencyChanges><FrequencyChange><Frequency dt:dt="r8">3328129</Frequency><Timestamp dt:dt="r8">638808743</Timestamp><Current dt:dt="r8…	59.94	1	right	639461052	07-27-2017	10:58:58	08:58:58	female	571	{RIGHTARROW}	44							0	1458252	1457459	{DOWNARROW}	793	1456336	1455908	928	right3,2	8	17	550	mask8	0	1457442	0	1457242	eqm10_NoEyeNmodel1_dir	0	V	gazeCOD	GazeCoDxp	0	400	0	1456942	6	1456842
GazeCoD_1Model_male	23	2	23	<?xml version="1.0"?>\n<Clock xmlns:dt="urn:schemas-microsoft-com:datatypes"><Description dt:dt="string">E-Prime Primary Realtime Clock</Description><StartTime><Timestamp dt:dt="int">0</Timestamp><DateUtc dt:dt="string">2017-07-27T08:58:58Z</DateUtc></StartTime><FrequencyChanges><FrequencyChange><Frequency dt:dt="r8">3328129</Frequency><Timestamp dt:dt="r8">638808743</Timestamp><Current dt:dt="r8…	59.94	1	right	639461052	07-27-2017	10:58:58	08:58:58	female	572	{RIGHTARROW}	42							0	1488756	1488224	{RIGHTARROW}	532	1487103	1486839	764	right4,8	31	17	551	mask31	0	1488207	1	1488007	eqm10_NoEyeNmodel1_dir	90	HV	gazeCOD	GazeCoDxp	1	400	0	1487706	3	1487606
GazeCoD_1Model_male	23	2	23	<?xml version="1.0"?>\n<Clock xmlns:dt="urn:schemas-microsoft-com:datatypes"><Description dt:dt="string">E-Prime Primary Realtime Clock</Description><StartTime><Timestamp dt:dt="int">0</Timestamp><DateUtc dt:dt="string">2017-07-27T08:58:58Z</DateUtc></StartTime><FrequencyChanges><FrequencyChange><Frequency dt:dt="r8">3328129</Frequency><Timestamp dt:dt="r8">638808743</Timestamp><Current dt:dt="r8…	59.94	1	right	639461052	07-27-2017	10:58:58	08:58:58	female	573	{RIGHTARROW}	77							0	1490268	1490242	{RIGHTARROW}	26	1489131	1488774	857	right8	22	17	552	mask22	0	1490225	-1	1490025	eqm10_NoEyeNmodel1_dir	90	H	gazeCOD	GazeCoDxp	1	400	0	1489726	-5	1489626
GazeCoD_1Model_male	23	2	23	<?xml version="1.0"?>\n<Clock xmlns:dt="urn:schemas-microsoft-com:datatypes"><Description dt:dt="string">E-Prime Primary Realtime Clock</Description><StartTime><Timestamp dt:dt="int">0</Timestamp><DateUtc dt:dt="string">2017-07-27T08:58:58Z</DateUtc></StartTime><FrequencyChanges><FrequencyChange><Frequency dt:dt="r8">3328129</Frequency><Timestamp dt:dt="r8">638808743</Timestamp><Current dt:dt="r8…	59.94	1	right	639461052	07-27-2017	10:58:58	08:58:58	female	574	{LEFTARROW}	51							0	1491764	1491694	{DOWNARROW}	70	1490572	1490292	780	left3,2	14	17	553	mask14	0	1491677	0	1491477	eqm10_NoEyeNmodel1_dir	90	H	gazeCOD	GazeCoDxp	0	400	0	1491177	5	1491077
GazeCoD_1Model_male	23	2	23	<?xml version="1.0"?>\n<Clock xmlns:dt="urn:schemas-microsoft-com:datatypes"><Description dt:dt="string">E-Prime Primary Realtime Clock</Description><StartTime><Timestamp dt:dt="int">0</Timestamp><DateUtc dt:dt="string">2017-07-27T08:58:58Z</DateUtc></StartTime><FrequencyChanges><FrequencyChange><Frequency dt:dt="r8">3328129</Frequency><Timestamp dt:dt="r8">638808743</Timestamp><Current dt:dt="r8…	59.94	1	right	639461052	07-27-2017	10:58:58	08:58:58	female	575	{LEFTARROW}	49							0	1493948	1493195	{DOWNARROW}	753	1492078	1491777	801	left1,6	13	17	554	mask13	0	1493178	0	1492978	eqm10_NoEyeNmodel1_dir	90	H	gazeCOD	GazeCoDxp	0	400	0	1492678	0	1492578
GazeCoD_1Model_male	23	2	23	<?xml version="1.0"?>\n<Clock xmlns:dt="urn:schemas-microsoft-com:datatypes"><Description dt:dt="string">E-Prime Primary Realtime Clock</Description><StartTime><Timestamp dt:dt="int">0</Timestamp><DateUtc dt:dt="string">2017-07-27T08:58:58Z</DateUtc></StartTime><FrequencyChanges><FrequencyChange><Frequency dt:dt="r8">3328129</Frequency><Timestamp dt:dt="r8">638808743</Timestamp><Current dt:dt="r8…	59.94	1	right	639461052	07-27-2017	10:58:58	08:58:58	female	576	{RIGHTARROW}	77							0	1495420	1495364	{RIGHTARROW}	56	1494241	1493963	778	right8	11	17	555	mask11	0	1495347	0	1495147	eqm10_NoEyeNmodel1_dir	0	V	gazeCOD	GazeCoDxp	1	400	0	1494847	6	1494747
GazeCoD_1Model_male	23	2	23	<?xml version="1.0"?>\n<Clock xmlns:dt="urn:schemas-microsoft-com:datatypes"><Description dt:dt="string">E-Prime Primary Realtime Clock</Description><StartTime><Timestamp dt:dt="int">0</Timestamp><DateUtc dt:dt="string">2017-07-27T08:58:58Z</DateUtc></StartTime><FrequencyChanges><FrequencyChange><Frequency dt:dt="r8">3328129</Frequency><Timestamp dt:dt="r8">638808743</Timestamp><Current dt:dt="r8…	59.94	1	right	639461052	07-27-2017	10:58:58	08:58:58	female	577	{RIGHTARROW}	77							0	1496820	1496816	{RIGHTARROW}	4	1495694	1495431	763	right8	33	17	556	mask33	0	1496799	1	1496599	eqm10_NoEyeNmodel1_dir	90	HV	gazeCOD	GazeCoDxp	1	400	0	1496298	4	1496198
GazeCoD_1Model_male	23	2	23	<?xml version="1.0"?>\n<Clock xmlns:dt="urn:schemas-microsoft-com:datatypes"><Description dt:dt="string">E-Prime Primary Realtime Clock</Description><StartTime><Timestamp dt:dt="int">0</Timestamp><DateUtc dt:dt="string">2017-07-27T08:58:58Z</DateUtc></StartTime><FrequencyChanges><FrequencyChange><Frequency dt:dt="r8">3328129</Frequency><Timestamp dt:dt="r8">638808743</Timestamp><Current dt:dt="r8…	59.94	1	right	639461052	07-27-2017	10:58:58	08:58:58	female	578	{LEFTARROW}	55							0	1499036	1498317	{DOWNARROW}	719	1497202	1496832	870	left6,4	16	17	557	mask16	0	1498300	0	1498100	eqm10_NoEyeNmodel1_dir	90	H	gazeCOD	GazeCoDxp	0	400	0	1497800	-2	1497700
GazeCoD_1Model_male	23	2	23	<?xml version="1.0"?>\n<Clock xmlns:dt="urn:schemas-microsoft-com:datatypes"><Description dt:dt="string">E-Prime Primary Realtime Clock</Description><StartTime><Timestamp dt:dt="int">0</Timestamp><DateUtc dt:dt="string">2017-07-27T08:58:58Z</DateUtc></StartTime><FrequencyChanges><FrequencyChange><Frequency dt:dt="r8">3328129</Frequency><Timestamp dt:dt="r8">638808743</Timestamp><Current dt:dt="r8…	59.94	1	right	639461052	07-27-2017	10:58:58	08:58:58	female	579	{LEFTARROW}	51							0	1500732	1500569	{DOWNARROW}	163	1499442	1499051	891	left3,2	3	17	558	mask3	0	1500553	1	1500353	eqm10_NoEyeNmodel1_dir	0	V	gazeCOD	GazeCoDxp	0	400	0	1500052	10	1499952
GazeCoD_1Model_male	23	2	23	<?xml version="1.0"?>\n<Clock xmlns:dt="urn:schemas-microsoft-com:datatypes"><Description dt:dt="string">E-Prime Primary Realtime Clock</Description><StartTime><Timestamp dt:dt="int">0</Timestamp><DateUtc dt:dt="string">2017-07-27T08:58:58Z</DateUtc></StartTime><FrequencyChanges><FrequencyChange><Frequency dt:dt="r8">3328129</Frequency><Timestamp dt:dt="r8">638808743</Timestamp><Current dt:dt="r8…	59.94	1	right	639461052	07-27-2017	10:58:58	08:58:58	female	580	{LEFTARROW}	53							0	1502980	1502221	{DOWNARROW}	759	1501108	1500753	855	left4,8	4	17	559	mask4	0	1502204	0	1502004	eqm10_NoEyeNmodel1_dir	0	V	gazeCOD	GazeCoDxp	0	400	0	1501704	-4	1501604
GazeCoD_1Model_male	23	2	23	<?xml version="1.0"?>\n<Clock xmlns:dt="urn:schemas-microsoft-com:datatypes"><Description dt:dt="string">E-Prime Primary Realtime Clock</Description><StartTime><Timestamp dt:dt="int">0</Timestamp><DateUtc dt:dt="string">2017-07-27T08:58:58Z</DateUtc></StartTime><FrequencyChanges><FrequencyChange><Frequency dt:dt="r8">3328129</Frequency><Timestamp dt:dt="r8">638808743</Timestamp><Current dt:dt="r8…	59.94	1	right	639461052	07-27-2017	10:58:58	08:58:58	female	581	{LEFTARROW}	53							0	1504684	1504507	{DOWNARROW}	177	1503389	1503005	884	left4,8	15	17	560	mask15	0	1504490	1	1504290	eqm10_NoEyeNmodel1_dir	90	H	gazeCOD	GazeCoDxp	0	400	0	1503989	0	1503889
[truncated: 1,441 more rows]
[truncated: 3 more columns]
