# Supplementary material for: Fixed or flexible? Orientation preference in identity and gaze processing in humans
Source: PLoS One. 2019 Jan 25;14(1):e0210503. doi: 10.1371/journal.pone.0210503 (PMC6347268; doi:10.1371/journal.pone.0210503)
Supplement: S3 File — Eprime log files were merged across gaze experiment sessions. (ZIP) [file pone.0210503.s005.zip › GazeCoD_1Model_male-24_merged.xlsx]

## Sheet: GazeCoD_1Model_male-24-2_merged
D:\GAZE\Gaze_data\GazeCoD_data\NEWDATA\GazeCoD_1Model_male-24-2_merged.emrg2
ExperimentName	Subject	Session	Age	Clock.Information	Display.RefreshRate	Group	Handedness	RandomSeed	SessionDate	SessionTime	SessionTimeUtc	Sex	Block	Correct	Direction	FamiFiltered	FamiFiltered.Cycle	FamiFiltered.Sample	FamiFullSpectrum	FamiFullSpectrum.Cycle	FamiFullSpectrum.Sample	fixation.ACC	fixation.OffsetTime	fixation.OnsetTime	fixation.RESP	fixation.RT	fixation4.OffsetTime	fixation4.OnsetTime	fixdur	Gaze	GazeCoDxp	GazeCoDxp.Cycle	GazeCoDxp.Sample	mask	MASK.DurationError	MASK.OffsetTime	MASK.OnsetDelay	MASK.OnsetTime	Model	Orientation	Orilabel	Procedure	Running	STIMULUS.ACC	STIMULUS.Duration	STIMULUS.DurationError	STIMULUS.OffsetTime	STIMULUS.OnsetDelay	STIMULUS.OnsetTime
GazeCoD_1Model_male	24	2	26	<?xml version="1.0"?>\n<Clock xmlns:dt="urn:schemas-microsoft-com:datatypes"><Description dt:dt="string">E-Prime Primary Realtime Clock</Description><StartTime><Timestamp dt:dt="int">0</Timestamp><DateUtc dt:dt="string">2017-07-31T13:30:08Z</DateUtc></StartTime><FrequencyChanges><FrequencyChange><Frequency dt:dt="r8">3328125</Frequency><Timestamp dt:dt="r8">53609898313</Timestamp><Current dt:dt="…	59.94	1	right	2070983521	07-31-2017	15:30:08	13:30:08	female	1	{DOWNARROW}	79				4	1	1	0	138820	138059	{DOWNARROW}	761	136939	136558	881					mask25	0	138042	0	137842	eqf04_NoEyeNmodel6_dir	eq		Fami	FamiFullSpectrum	1	400	0	137542	3	137442
GazeCoD_1Model_male	24	2	26	<?xml version="1.0"?>\n<Clock xmlns:dt="urn:schemas-microsoft-com:datatypes"><Description dt:dt="string">E-Prime Primary Realtime Clock</Description><StartTime><Timestamp dt:dt="int">0</Timestamp><DateUtc dt:dt="string">2017-07-31T13:30:08Z</DateUtc></StartTime><FrequencyChanges><FrequencyChange><Frequency dt:dt="r8">3328125</Frequency><Timestamp dt:dt="r8">53609898313</Timestamp><Current dt:dt="…	59.94	1	right	2070983521	07-31-2017	15:30:08	13:30:08	female	2	{DOWNARROW}	79				1	1	2	0	140860	140729	{DOWNARROW}	131	139611	139361	750					mask22	0	140712	1	140512	eqf04_NoEyeNmodel6_dir	eq		Fami	FamiFullSpectrum	1	400	0	140211	0	140111
GazeCoD_1Model_male	24	2	26	<?xml version="1.0"?>\n<Clock xmlns:dt="urn:schemas-microsoft-com:datatypes"><Description dt:dt="string">E-Prime Primary Realtime Clock</Description><StartTime><Timestamp dt:dt="int">0</Timestamp><DateUtc dt:dt="string">2017-07-31T13:30:08Z</DateUtc></StartTime><FrequencyChanges><FrequencyChange><Frequency dt:dt="r8">3328125</Frequency><Timestamp dt:dt="r8">53609898313</Timestamp><Current dt:dt="…	59.94	1	right	2070983521	07-31-2017	15:30:08	13:30:08	female	3	{LEFTARROW}	78				12	1	3	0	143412	142931	{LEFTARROW}	481	141815	141396	919					mask33	0	142914	0	142714	eqf04_NoEyeNmodel6_dir	eq		Fami	FamiFullSpectrum	1	400	0	142414	-1	142314
GazeCoD_1Model_male	24	2	26	<?xml version="1.0"?>\n<Clock xmlns:dt="urn:schemas-microsoft-com:datatypes"><Description dt:dt="string">E-Prime Primary Realtime Clock</Description><StartTime><Timestamp dt:dt="int">0</Timestamp><DateUtc dt:dt="string">2017-07-31T13:30:08Z</DateUtc></StartTime><FrequencyChanges><FrequencyChange><Frequency dt:dt="r8">3328125</Frequency><Timestamp dt:dt="r8">53609898313</Timestamp><Current dt:dt="…	59.94	1	right	2070983521	07-31-2017	15:30:08	13:30:08	female	4	{RIGHTARROW}	77				5	1	4	0	145812	145367	{RIGHTARROW}	445	144254	143949	805					mask26	0	145350	1	145150	eqf04_NoEyeNmodel6_dir	eq		Fami	FamiFullSpectrum	1	400	0	144849	-5	144749
GazeCoD_1Model_male	24	2	26	<?xml version="1.0"?>\n<Clock xmlns:dt="urn:schemas-microsoft-com:datatypes"><Description dt:dt="string">E-Prime Primary Realtime Clock</Description><StartTime><Timestamp dt:dt="int">0</Timestamp><DateUtc dt:dt="string">2017-07-31T13:30:08Z</DateUtc></StartTime><FrequencyChanges><FrequencyChange><Frequency dt:dt="r8">3328125</Frequency><Timestamp dt:dt="r8">53609898313</Timestamp><Current dt:dt="…	59.94	1	right	2070983521	07-31-2017	15:30:08	13:30:08	female	5	{LEFTARROW}	78				9	1	5	0	147964	147769	{LEFTARROW}	195	146651	146351	800					mask30	0	147752	0	147552	eqf04_NoEyeNmodel6_dir	eq		Fami	FamiFullSpectrum	1	400	0	147252	1	147152
GazeCoD_1Model_male	24	2	26	<?xml version="1.0"?>\n<Clock xmlns:dt="urn:schemas-microsoft-com:datatypes"><Description dt:dt="string">E-Prime Primary Realtime Clock</Description><StartTime><Timestamp dt:dt="int">0</Timestamp><DateUtc dt:dt="string">2017-07-31T13:30:08Z</DateUtc></StartTime><FrequencyChanges><FrequencyChange><Frequency dt:dt="r8">3328125</Frequency><Timestamp dt:dt="r8">53609898313</Timestamp><Current dt:dt="…	59.94	1	right	2070983521	07-31-2017	15:30:08	13:30:08	female	6	{DOWNARROW}	79				2	1	6	0	150292	150038	{DOWNARROW}	254	148919	148503	916					mask23	0	150021	0	149821	eqf04_NoEyeNmodel6_dir	eq		Fami	FamiFullSpectrum	1	400	0	149521	2	149421
GazeCoD_1Model_male	24	2	26	<?xml version="1.0"?>\n<Clock xmlns:dt="urn:schemas-microsoft-com:datatypes"><Description dt:dt="string">E-Prime Primary Realtime Clock</Description><StartTime><Timestamp dt:dt="int">0</Timestamp><DateUtc dt:dt="string">2017-07-31T13:30:08Z</DateUtc></StartTime><FrequencyChanges><FrequencyChange><Frequency dt:dt="r8">3328125</Frequency><Timestamp dt:dt="r8">53609898313</Timestamp><Current dt:dt="…	59.94	1	right	2070983521	07-31-2017	15:30:08	13:30:08	female	7	{LEFTARROW}	78				11	1	7	0	152284	152190	{LEFTARROW}	94	151078	150822	756					mask32	0	152173	0	151973	eqf04_NoEyeNmodel6_dir	eq		Fami	FamiFullSpectrum	1	400	0	151673	-5	151573
GazeCoD_1Model_male	24	2	26	<?xml version="1.0"?>\n<Clock xmlns:dt="urn:schemas-microsoft-com:datatypes"><Description dt:dt="string">E-Prime Primary Realtime Clock</Description><StartTime><Timestamp dt:dt="int">0</Timestamp><DateUtc dt:dt="string">2017-07-31T13:30:08Z</DateUtc></StartTime><FrequencyChanges><FrequencyChange><Frequency dt:dt="r8">3328125</Frequency><Timestamp dt:dt="r8">53609898313</Timestamp><Current dt:dt="…	59.94	1	right	2070983521	07-31-2017	15:30:08	13:30:08	female	8	{LEFTARROW}	78				10	1	8	0	156172	154309	{LEFTARROW}	1863	153188	152824	864					mask31	0	154292	0	154092	eqf04_NoEyeNmodel6_dir	eq		Fami	FamiFullSpectrum	1	400	0	153792	4	153692
GazeCoD_1Model_male	24	2	26	<?xml version="1.0"?>\n<Clock xmlns:dt="urn:schemas-microsoft-com:datatypes"><Description dt:dt="string">E-Prime Primary Realtime Clock</Description><StartTime><Timestamp dt:dt="int">0</Timestamp><DateUtc dt:dt="string">2017-07-31T13:30:08Z</DateUtc></StartTime><FrequencyChanges><FrequencyChange><Frequency dt:dt="r8">3328125</Frequency><Timestamp dt:dt="r8">53609898313</Timestamp><Current dt:dt="…	59.94	1	right	2070983521	07-31-2017	15:30:08	13:30:08	female	9	{RIGHTARROW}	77				6	1	9	0	158492	158113	{RIGHTARROW}	379	156991	156712	779					mask27	0	158096	0	157896	eqf04_NoEyeNmodel6_dir	eq		Fami	FamiFullSpectrum	1	400	0	157596	5	157496
GazeCoD_1Model_male	24	2	26	<?xml version="1.0"?>\n<Clock xmlns:dt="urn:schemas-microsoft-com:datatypes"><Description dt:dt="string">E-Prime Primary Realtime Clock</Description><StartTime><Timestamp dt:dt="int">0</Timestamp><DateUtc dt:dt="string">2017-07-31T13:30:08Z</DateUtc></StartTime><FrequencyChanges><FrequencyChange><Frequency dt:dt="r8">3328125</Frequency><Timestamp dt:dt="r8">53609898313</Timestamp><Current dt:dt="…	59.94	1	right	2070983521	07-31-2017	15:30:08	13:30:08	female	10	{RIGHTARROW}	77				8	1	10	0	160900	160615	{RIGHTARROW}	285	159488	159031	957					mask29	0	160599	1	160399	eqf04_NoEyeNmodel6_dir	eq		Fami	FamiFullSpectrum	1	400	0	160098	10	159998
GazeCoD_1Model_male	24	2	26	<?xml version="1.0"?>\n<Clock xmlns:dt="urn:schemas-microsoft-com:datatypes"><Description dt:dt="string">E-Prime Primary Realtime Clock</Description><StartTime><Timestamp dt:dt="int">0</Timestamp><DateUtc dt:dt="string">2017-07-31T13:30:08Z</DateUtc></StartTime><FrequencyChanges><FrequencyChange><Frequency dt:dt="r8">3328125</Frequency><Timestamp dt:dt="r8">53609898313</Timestamp><Current dt:dt="…	59.94	1	right	2070983521	07-31-2017	15:30:08	13:30:08	female	11	{DOWNARROW}	79				3	1	11	0	163028	162918	{DOWNARROW}	110	161804	161433	871					mask24	0	162901	0	162701	eqf04_NoEyeNmodel6_dir	eq		Fami	FamiFullSpectrum	1	400	0	162401	-3	162301
GazeCoD_1Model_male	24	2	26	<?xml version="1.0"?>\n<Clock xmlns:dt="urn:schemas-microsoft-com:datatypes"><Description dt:dt="string">E-Prime Primary Realtime Clock</Description><StartTime><Timestamp dt:dt="int">0</Timestamp><DateUtc dt:dt="string">2017-07-31T13:30:08Z</DateUtc></StartTime><FrequencyChanges><FrequencyChange><Frequency dt:dt="r8">3328125</Frequency><Timestamp dt:dt="r8">53609898313</Timestamp><Current dt:dt="…	59.94	1	right	2070983521	07-31-2017	15:30:08	13:30:08	female	12	{RIGHTARROW}	77				7	1	12	0	165444	165137	{RIGHTARROW}	307	164013	163568	945					mask28	0	165120	1	164920	eqf04_NoEyeNmodel6_dir	eq		Fami	FamiFullSpectrum	1	400	0	164619	6	164519
GazeCoD_1Model_male	24	2	26	<?xml version="1.0"?>\n<Clock xmlns:dt="urn:schemas-microsoft-com:datatypes"><Description dt:dt="string">E-Prime Primary Realtime Clock</Description><StartTime><Timestamp dt:dt="int">0</Timestamp><DateUtc dt:dt="string">2017-07-31T13:30:08Z</DateUtc></StartTime><FrequencyChanges><FrequencyChange><Frequency dt:dt="r8">3328125</Frequency><Timestamp dt:dt="r8">53609898313</Timestamp><Current dt:dt="…	59.94	1	right	2070983521	07-31-2017	15:30:08	13:30:08	female	13	{LEFTARROW}	78	3	1	1				0	172572	171476	{DOWNARROW}	1096	170355	169908	947					mask9	0	171460	1	171260	eqf04_NoEyeNmodel6_dir	0		FamiFilt	FamiFiltered	0	400	0	170959	4	170859
GazeCoD_1Model_male	24	2	26	<?xml version="1.0"?>\n<Clock xmlns:dt="urn:schemas-microsoft-com:datatypes"><Description dt:dt="string">E-Prime Primary Realtime Clock</Description><StartTime><Timestamp dt:dt="int">0</Timestamp><DateUtc dt:dt="string">2017-07-31T13:30:08Z</DateUtc></StartTime><FrequencyChanges><FrequencyChange><Frequency dt:dt="r8">3328125</Frequency><Timestamp dt:dt="r8">53609898313</Timestamp><Current dt:dt="…	59.94	1	right	2070983521	07-31-2017	15:30:08	13:30:08	female	14	{RIGHTARROW}	77	5	1	2				0	174788	174213	{RIGHTARROW}	575	173091	172594	997					mask14	0	174196	1	173996	eqf04_NoEyeNmodel6_dir	90		FamiFilt	FamiFiltered	1	400	0	173695	4	173595
GazeCoD_1Model_male	24	2	26	<?xml version="1.0"?>\n<Clock xmlns:dt="urn:schemas-microsoft-com:datatypes"><Description dt:dt="string">E-Prime Primary Realtime Clock</Description><StartTime><Timestamp dt:dt="int">0</Timestamp><DateUtc dt:dt="string">2017-07-31T13:30:08Z</DateUtc></StartTime><FrequencyChanges><FrequencyChange><Frequency dt:dt="r8">3328125</Frequency><Timestamp dt:dt="r8">53609898313</Timestamp><Current dt:dt="…	59.94	1	right	2070983521	07-31-2017	15:30:08	13:30:08	female	15	{DOWNARROW}	79	7	1	3				0	176660	176215	{DOWNARROW}	445	175088	174813	775					mask25	0	176198	1	175998	eqf04_NoEyeNmodel6_dir	90		FamiFilt	FamiFiltered	1	400	0	175697	9	175597
GazeCoD_1Model_male	24	2	26	<?xml version="1.0"?>\n<Clock xmlns:dt="urn:schemas-microsoft-com:datatypes"><Description dt:dt="string">E-Prime Primary Realtime Clock</Description><StartTime><Timestamp dt:dt="int">0</Timestamp><DateUtc dt:dt="string">2017-07-31T13:30:08Z</DateUtc></StartTime><FrequencyChanges><FrequencyChange><Frequency dt:dt="r8">3328125</Frequency><Timestamp dt:dt="r8">53609898313</Timestamp><Current dt:dt="…	59.94	1	right	2070983521	07-31-2017	15:30:08	13:30:08	female	16	{RIGHTARROW}	77	8	1	4				0	178932	178083	{RIGHTARROW}	849	176966	176682	784					mask26	0	178066	0	177866	eqf04_NoEyeNmodel6_dir	90		FamiFilt	FamiFiltered	1	400	0	177566	0	177466
GazeCoD_1Model_male	24	2	26	<?xml version="1.0"?>\n<Clock xmlns:dt="urn:schemas-microsoft-com:datatypes"><Description dt:dt="string">E-Prime Primary Realtime Clock</Description><StartTime><Timestamp dt:dt="int">0</Timestamp><DateUtc dt:dt="string">2017-07-31T13:30:08Z</DateUtc></StartTime><FrequencyChanges><FrequencyChange><Frequency dt:dt="r8">3328125</Frequency><Timestamp dt:dt="r8">53609898313</Timestamp><Current dt:dt="…	59.94	1	right	2070983521	07-31-2017	15:30:08	13:30:08	female	17	{LEFTARROW}	78	6	1	5				0	180900	180419	{DOWNARROW}	481	179299	178951	848					mask15	0	180402	0	180202	eqf04_NoEyeNmodel6_dir	90		FamiFilt	FamiFiltered	0	400	0	179902	3	179802
GazeCoD_1Model_male	24	2	26	<?xml version="1.0"?>\n<Clock xmlns:dt="urn:schemas-microsoft-com:datatypes"><Description dt:dt="string">E-Prime Primary Realtime Clock</Description><StartTime><Timestamp dt:dt="int">0</Timestamp><DateUtc dt:dt="string">2017-07-31T13:30:08Z</DateUtc></StartTime><FrequencyChanges><FrequencyChange><Frequency dt:dt="r8">3328125</Frequency><Timestamp dt:dt="r8">53609898313</Timestamp><Current dt:dt="…	59.94	1	right	2070983521	07-31-2017	15:30:08	13:30:08	female	18	{DOWNARROW}	79	1	1	6				0	182756	182321	{DOWNARROW}	435	181208	180919	789					mask1	0	182304	1	182104	eqf04_NoEyeNmodel6_dir	0		FamiFilt	FamiFiltered	1	400	0	181803	-5	181703
GazeCoD_1Model_male	24	2	26	<?xml version="1.0"?>\n<Clock xmlns:dt="urn:schemas-microsoft-com:datatypes"><Description dt:dt="string">E-Prime Primary Realtime Clock</Description><StartTime><Timestamp dt:dt="int">0</Timestamp><DateUtc dt:dt="string">2017-07-31T13:30:08Z</DateUtc></StartTime><FrequencyChanges><FrequencyChange><Frequency dt:dt="r8">3328125</Frequency><Timestamp dt:dt="r8">53609898313</Timestamp><Current dt:dt="…	59.94	1	right	2070983521	07-31-2017	15:30:08	13:30:08	female	19	{DOWNARROW}	79	4	1	7				0	184828	184373	{DOWNARROW}	455	183252	182771	981					mask13	0	184356	0	184156	eqf04_NoEyeNmodel6_dir	90		FamiFilt	FamiFiltered	1	400	0	183856	4	183756
GazeCoD_1Model_male	24	2	26	<?xml version="1.0"?>\n<Clock xmlns:dt="urn:schemas-microsoft-com:datatypes"><Description dt:dt="string">E-Prime Primary Realtime Clock</Description><StartTime><Timestamp dt:dt="int">0</Timestamp><DateUtc dt:dt="string">2017-07-31T13:30:08Z</DateUtc></StartTime><FrequencyChanges><FrequencyChange><Frequency dt:dt="r8">3328125</Frequency><Timestamp dt:dt="r8">53609898313</Timestamp><Current dt:dt="…	59.94	1	right	2070983521	07-31-2017	15:30:08	13:30:08	female	20	{RIGHTARROW}	77	2	1	8				0	186940	186258	{RIGHTARROW}	682	185138	184840	798					mask5	0	186241	0	186041	eqf04_NoEyeNmodel6_dir	0		FamiFilt	FamiFiltered	1	400	0	185741	3	185641
GazeCoD_1Model_male	24	2	26	<?xml version="1.0"?>\n<Clock xmlns:dt="urn:schemas-microsoft-com:datatypes"><Description dt:dt="string">E-Prime Primary Realtime Clock</Description><StartTime><Timestamp dt:dt="int">0</Timestamp><DateUtc dt:dt="string">2017-07-31T13:30:08Z</DateUtc></StartTime><FrequencyChanges><FrequencyChange><Frequency dt:dt="r8">3328125</Frequency><Timestamp dt:dt="r8">53609898313</Timestamp><Current dt:dt="…	59.94	1	right	2070983521	07-31-2017	15:30:08	13:30:08	female	21	{LEFTARROW}	78	9	1	9				0	188676	188477	{LEFTARROW}	199	187360	186959	901					mask27	0	188460	0	188260	eqf04_NoEyeNmodel6_dir	90		FamiFilt	FamiFiltered	1	400	0	187960	0	187860
GazeCoD_1Model_male	24	2	26	<?xml version="1.0"?>\n<Clock xmlns:dt="urn:schemas-microsoft-com:datatypes"><Description dt:dt="string">E-Prime Primary Realtime Clock</Description><StartTime><Timestamp dt:dt="int">0</Timestamp><DateUtc dt:dt="string">2017-07-31T13:30:08Z</DateUtc></StartTime><FrequencyChanges><FrequencyChange><Frequency dt:dt="r8">3328125</Frequency><Timestamp dt:dt="r8">53609898313</Timestamp><Current dt:dt="…	59.94	1	right	2070983521	07-31-2017	15:30:08	13:30:08	female	22	{LEFTARROW}	55							0	197836	197636	{DOWNARROW}	200	196509	196035	974	left6,4	5	1	1	mask5	0	197619	0	197419	eqm10_NoEyeNmodel1_dir	0	V	gazeCOD	GazeCoDxp	0	400	0	197119	10	197019
GazeCoD_1Model_male	24	2	26	<?xml version="1.0"?>\n<Clock xmlns:dt="urn:schemas-microsoft-com:datatypes"><Description dt:dt="string">E-Prime Primary Realtime Clock</Description><StartTime><Timestamp dt:dt="int">0</Timestamp><DateUtc dt:dt="string">2017-07-31T13:30:08Z</DateUtc></StartTime><FrequencyChanges><FrequencyChange><Frequency dt:dt="r8">3328125</Frequency><Timestamp dt:dt="r8">53609898313</Timestamp><Current dt:dt="…	59.94	1	right	2070983521	07-31-2017	15:30:08	13:30:08	female	23	{LEFTARROW}	51							0	199548	199455	{DOWNARROW}	93	198336	197853	983	left3,2	3	1	2	mask3	0	199438	1	199238	eqm10_NoEyeNmodel1_dir	0	V	gazeCOD	GazeCoDxp	0	400	0	198937	1	198837
GazeCoD_1Model_male	24	2	26	<?xml version="1.0"?>\n<Clock xmlns:dt="urn:schemas-microsoft-com:datatypes"><Description dt:dt="string">E-Prime Primary Realtime Clock</Description><StartTime><Timestamp dt:dt="int">0</Timestamp><DateUtc dt:dt="string">2017-07-31T13:30:08Z</DateUtc></StartTime><FrequencyChanges><FrequencyChange><Frequency dt:dt="r8">3328125</Frequency><Timestamp dt:dt="r8">53609898313</Timestamp><Current dt:dt="…	59.94	1	right	2070983521	07-31-2017	15:30:08	13:30:08	female	24	{LEFTARROW}	49							0	201132	201090	{DOWNARROW}	42	199970	199572	898	left1,6	2	1	3	mask2	0	201073	1	200873	eqm10_NoEyeNmodel1_dir	0	V	gazeCOD	GazeCoDxp	0	400	0	200572	2	200472
GazeCoD_1Model_male	24	2	26	<?xml version="1.0"?>\n<Clock xmlns:dt="urn:schemas-microsoft-com:datatypes"><Description dt:dt="string">E-Prime Primary Realtime Clock</Description><StartTime><Timestamp dt:dt="int">0</Timestamp><DateUtc dt:dt="string">2017-07-31T13:30:08Z</DateUtc></StartTime><FrequencyChanges><FrequencyChange><Frequency dt:dt="r8">3328125</Frequency><Timestamp dt:dt="r8">53609898313</Timestamp><Current dt:dt="…	59.94	1	right	2070983521	07-31-2017	15:30:08	13:30:08	female	25	{RIGHTARROW}	44							0	202796	202708	{DOWNARROW}	88	201591	201156	935	right3,2	8	1	4	mask8	0	202691	0	202491	eqm10_NoEyeNmodel1_dir	0	V	gazeCOD	GazeCoDxp	0	400	0	202191	0	202091
GazeCoD_1Model_male	24	2	26	<?xml version="1.0"?>\n<Clock xmlns:dt="urn:schemas-microsoft-com:datatypes"><Description dt:dt="string">E-Prime Primary Realtime Clock</Description><StartTime><Timestamp dt:dt="int">0</Timestamp><DateUtc dt:dt="string">2017-07-31T13:30:08Z</DateUtc></StartTime><FrequencyChanges><FrequencyChange><Frequency dt:dt="r8">3328125</Frequency><Timestamp dt:dt="r8">53609898313</Timestamp><Current dt:dt="…	59.94	1	right	2070983521	07-31-2017	15:30:08	13:30:08	female	26	{LEFTARROW}	78							0	204428	204343	{LEFTARROW}	85	203226	202808	918	left8	6	1	5	mask6	0	204326	0	204126	eqm10_NoEyeNmodel1_dir	0	V	gazeCOD	GazeCoDxp	1	400	0	203826	0	203726
GazeCoD_1Model_male	24	2	26	<?xml version="1.0"?>\n<Clock xmlns:dt="urn:schemas-microsoft-com:datatypes"><Description dt:dt="string">E-Prime Primary Realtime Clock</Description><StartTime><Timestamp dt:dt="int">0</Timestamp><DateUtc dt:dt="string">2017-07-31T13:30:08Z</DateUtc></StartTime><FrequencyChanges><FrequencyChange><Frequency dt:dt="r8">3328125</Frequency><Timestamp dt:dt="r8">53609898313</Timestamp><Current dt:dt="…	59.94	1	right	2070983521	07-31-2017	15:30:08	13:30:08	female	27	{DOWNARROW}	79							0	206380	206011	{LEFTARROW}	369	204892	204443	949	DG0	12	1	6	mask12	0	205994	0	205794	eqm10_NoEyeNmodel1_dir	90	H	gazeCOD	GazeCoDxp	0	400	0	205494	2	205394
GazeCoD_1Model_male	24	2	26	<?xml version="1.0"?>\n<Clock xmlns:dt="urn:schemas-microsoft-com:datatypes"><Description dt:dt="string">E-Prime Primary Realtime Clock</Description><StartTime><Timestamp dt:dt="int">0</Timestamp><DateUtc dt:dt="string">2017-07-31T13:30:08Z</DateUtc></StartTime><FrequencyChanges><FrequencyChange><Frequency dt:dt="r8">3328125</Frequency><Timestamp dt:dt="r8">53609898313</Timestamp><Current dt:dt="…	59.94	1	right	2070983521	07-31-2017	15:30:08	13:30:08	female	28	{DOWNARROW}	79							0	208044	207897	{DOWNARROW}	147	206770	206395	875	DG0	1	1	7	mask1	0	207880	1	207680	eqm10_NoEyeNmodel1_dir	0	V	gazeCOD	GazeCoDxp	1	400	0	207379	9	207279
GazeCoD_1Model_male	24	2	26	<?xml version="1.0"?>\n<Clock xmlns:dt="urn:schemas-microsoft-com:datatypes"><Description dt:dt="string">E-Prime Primary Realtime Clock</Description><StartTime><Timestamp dt:dt="int">0</Timestamp><DateUtc dt:dt="string">2017-07-31T13:30:08Z</DateUtc></StartTime><FrequencyChanges><FrequencyChange><Frequency dt:dt="r8">3328125</Frequency><Timestamp dt:dt="r8">53609898313</Timestamp><Current dt:dt="…	59.94	1	right	2070983521	07-31-2017	15:30:08	13:30:08	female	29	{LEFTARROW}	55							0	209604	209532	{LEFTARROW}	72	208420	208063	857	left6,4	27	1	8	mask27	0	209515	0	209315	eqm10_NoEyeNmodel1_dir	90	HV	gazeCOD	GazeCoDxp	1	400	0	209015	-5	208915
GazeCoD_1Model_male	24	2	26	<?xml version="1.0"?>\n<Clock xmlns:dt="urn:schemas-microsoft-com:datatypes"><Description dt:dt="string">E-Prime Primary Realtime Clock</Description><StartTime><Timestamp dt:dt="int">0</Timestamp><DateUtc dt:dt="string">2017-07-31T13:30:08Z</DateUtc></StartTime><FrequencyChanges><FrequencyChange><Frequency dt:dt="r8">3328125</Frequency><Timestamp dt:dt="r8">53609898313</Timestamp><Current dt:dt="…	59.94	1	right	2070983521	07-31-2017	15:30:08	13:30:08	female	30	{LEFTARROW}	78							0	211124	211083	{LEFTARROW}	41	209966	209615	851	left8	17	1	9	mask17	0	211066	0	210866	eqm10_NoEyeNmodel1_dir	90	H	gazeCOD	GazeCoDxp	1	400	0	210566	0	210466
GazeCoD_1Model_male	24	2	26	<?xml version="1.0"?>\n<Clock xmlns:dt="urn:schemas-microsoft-com:datatypes"><Description dt:dt="string">E-Prime Primary Realtime Clock</Description><StartTime><Timestamp dt:dt="int">0</Timestamp><DateUtc dt:dt="string">2017-07-31T13:30:08Z</DateUtc></StartTime><FrequencyChanges><FrequencyChange><Frequency dt:dt="r8">3328125</Frequency><Timestamp dt:dt="r8">53609898313</Timestamp><Current dt:dt="…	59.94	1	right	2070983521	07-31-2017	15:30:08	13:30:08	female	31	{LEFTARROW}	51							0	212852	212601	{LEFTARROW}	251	211490	211150	840	left3,2	25	1	10	mask25	0	212584	-1	212384	eqm10_NoEyeNmodel1_dir	90	HV	gazeCOD	GazeCoDxp	1	400	0	212085	-5	211985
GazeCoD_1Model_male	24	2	26	<?xml version="1.0"?>\n<Clock xmlns:dt="urn:schemas-microsoft-com:datatypes"><Description dt:dt="string">E-Prime Primary Realtime Clock</Description><StartTime><Timestamp dt:dt="int">0</Timestamp><DateUtc dt:dt="string">2017-07-31T13:30:08Z</DateUtc></StartTime><FrequencyChanges><FrequencyChange><Frequency dt:dt="r8">3328125</Frequency><Timestamp dt:dt="r8">53609898313</Timestamp><Current dt:dt="…	59.94	1	right	2070983521	07-31-2017	15:30:08	13:30:08	female	32	{RIGHTARROW}	46							0	216380	214320	{DOWNARROW}	2060	213204	212868	836	right1,6	7	1	11	mask7	0	214303	1	214103	eqm10_NoEyeNmodel1_dir	0	V	gazeCOD	GazeCoDxp	0	400	0	213802	-2	213702
GazeCoD_1Model_male	24	2	26	<?xml version="1.0"?>\n<Clock xmlns:dt="urn:schemas-microsoft-com:datatypes"><Description dt:dt="string">E-Prime Primary Realtime Clock</Description><StartTime><Timestamp dt:dt="int">0</Timestamp><DateUtc dt:dt="string">2017-07-31T13:30:08Z</DateUtc></StartTime><FrequencyChanges><FrequencyChange><Frequency dt:dt="r8">3328125</Frequency><Timestamp dt:dt="r8">53609898313</Timestamp><Current dt:dt="…	59.94	1	right	2070983521	07-31-2017	15:30:08	13:30:08	female	33	{LEFTARROW}	49							0	218092	217840	{DOWNARROW}	252	216718	216405	813	left1,6	24	1	12	mask24	0	217823	0	217623	eqm10_NoEyeNmodel1_dir	90	HV	gazeCOD	GazeCoDxp	0	400	0	217323	5	217223
GazeCoD_1Model_male	24	2	26	<?xml version="1.0"?>\n<Clock xmlns:dt="urn:schemas-microsoft-com:datatypes"><Description dt:dt="string">E-Prime Primary Realtime Clock</Description><StartTime><Timestamp dt:dt="int">0</Timestamp><DateUtc dt:dt="string">2017-07-31T13:30:08Z</DateUtc></StartTime><FrequencyChanges><FrequencyChange><Frequency dt:dt="r8">3328125</Frequency><Timestamp dt:dt="r8">53609898313</Timestamp><Current dt:dt="…	59.94	1	right	2070983521	07-31-2017	15:30:08	13:30:08	female	34	{RIGHTARROW}	77							0	219708	219675	{DOWNARROW}	33	218551	218107	944	right8	11	1	13	mask11	0	219658	0	219458	eqm10_NoEyeNmodel1_dir	0	V	gazeCOD	GazeCoDxp	0	400	0	219158	7	219058
GazeCoD_1Model_male	24	2	26	<?xml version="1.0"?>\n<Clock xmlns:dt="urn:schemas-microsoft-com:datatypes"><Description dt:dt="string">E-Prime Primary Realtime Clock</Description><StartTime><Timestamp dt:dt="int">0</Timestamp><DateUtc dt:dt="string">2017-07-31T13:30:08Z</DateUtc></StartTime><FrequencyChanges><FrequencyChange><Frequency dt:dt="r8">3328125</Frequency><Timestamp dt:dt="r8">53609898313</Timestamp><Current dt:dt="…	59.94	1	right	2070983521	07-31-2017	15:30:08	13:30:08	female	35	{LEFTARROW}	51							0	221372	221293	{LEFTARROW}	79	220176	219725	951	left3,2	14	1	14	mask14	0	221277	1	221077	eqm10_NoEyeNmodel1_dir	90	H	gazeCOD	GazeCoDxp	1	400	0	220776	0	220676
GazeCoD_1Model_male	24	2	26	<?xml version="1.0"?>\n<Clock xmlns:dt="urn:schemas-microsoft-com:datatypes"><Description dt:dt="string">E-Prime Primary Realtime Clock</Description><StartTime><Timestamp dt:dt="int">0</Timestamp><DateUtc dt:dt="string">2017-07-31T13:30:08Z</DateUtc></StartTime><FrequencyChanges><FrequencyChange><Frequency dt:dt="r8">3328125</Frequency><Timestamp dt:dt="r8">53609898313</Timestamp><Current dt:dt="…	59.94	1	right	2070983521	07-31-2017	15:30:08	13:30:08	female	36	{RIGHTARROW}	77							0	223268	222812	{RIGHTARROW}	456	221700	221394	806	right8	22	1	15	mask22	0	222795	0	222595	eqm10_NoEyeNmodel1_dir	90	H	gazeCOD	GazeCoDxp	1	400	0	222295	-5	222195
GazeCoD_1Model_male	24	2	26	<?xml version="1.0"?>\n<Clock xmlns:dt="urn:schemas-microsoft-com:datatypes"><Description dt:dt="string">E-Prime Primary Realtime Clock</Description><StartTime><Timestamp dt:dt="int">0</Timestamp><DateUtc dt:dt="string">2017-07-31T13:30:08Z</DateUtc></StartTime><FrequencyChanges><FrequencyChange><Frequency dt:dt="r8">3328125</Frequency><Timestamp dt:dt="r8">53609898313</Timestamp><Current dt:dt="…	59.94	1	right	2070983521	07-31-2017	15:30:08	13:30:08	female	37	{LEFTARROW}	53							0	225084	224680	{LEFTARROW}	404	223556	223279	777	left4,8	26	1	16	mask26	0	224663	0	224463	eqm10_NoEyeNmodel1_dir	90	HV	gazeCOD	GazeCoDxp	1	400	0	224163	7	224063
GazeCoD_1Model_male	24	2	26	<?xml version="1.0"?>\n<Clock xmlns:dt="urn:schemas-microsoft-com:datatypes"><Description dt:dt="string">E-Prime Primary Realtime Clock</Description><StartTime><Timestamp dt:dt="int">0</Timestamp><DateUtc dt:dt="string">2017-07-31T13:30:08Z</DateUtc></StartTime><FrequencyChanges><FrequencyChange><Frequency dt:dt="r8">3328125</Frequency><Timestamp dt:dt="r8">53609898313</Timestamp><Current dt:dt="…	59.94	1	right	2070983521	07-31-2017	15:30:08	13:30:08	female	38	{RIGHTARROW}	46							0	226588	226532	{DOWNARROW}	56	225405	225097	808	right1,6	29	1	17	mask29	0	226515	0	226315	eqm10_NoEyeNmodel1_dir	90	HV	gazeCOD	GazeCoDxp	0	400	0	226015	10	225915
GazeCoD_1Model_male	24	2	26	<?xml version="1.0"?>\n<Clock xmlns:dt="urn:schemas-microsoft-com:datatypes"><Description dt:dt="string">E-Prime Primary Realtime Clock</Description><StartTime><Timestamp dt:dt="int">0</Timestamp><DateUtc dt:dt="string">2017-07-31T13:30:08Z</DateUtc></StartTime><FrequencyChanges><FrequencyChange><Frequency dt:dt="r8">3328125</Frequency><Timestamp dt:dt="r8">53609898313</Timestamp><Current dt:dt="…	59.94	1	right	2070983521	07-31-2017	15:30:08	13:30:08	female	39	{DOWNARROW}	79							0	228500	228084	{DOWNARROW}	416	226959	226599	860	DG0	23	1	18	mask23	0	228067	1	227867	eqm10_NoEyeNmodel1_dir	90	HV	gazeCOD	GazeCoDxp	1	400	0	227566	7	227466
GazeCoD_1Model_male	24	2	26	<?xml version="1.0"?>\n<Clock xmlns:dt="urn:schemas-microsoft-com:datatypes"><Description dt:dt="string">E-Prime Primary Realtime Clock</Description><StartTime><Timestamp dt:dt="int">0</Timestamp><DateUtc dt:dt="string">2017-07-31T13:30:08Z</DateUtc></StartTime><FrequencyChanges><FrequencyChange><Frequency dt:dt="r8">3328125</Frequency><Timestamp dt:dt="r8">53609898313</Timestamp><Current dt:dt="…	59.94	1	right	2070983521	07-31-2017	15:30:08	13:30:08	female	40	{LEFTARROW}	78							0	230436	229952	{LEFTARROW}	484	228833	228517	816	left8	28	1	19	mask28	0	229935	0	229735	eqm10_NoEyeNmodel1_dir	90	HV	gazeCOD	GazeCoDxp	1	400	0	229435	2	229335
GazeCoD_1Model_male	24	2	26	<?xml version="1.0"?>\n<Clock xmlns:dt="urn:schemas-microsoft-com:datatypes"><Description dt:dt="string">E-Prime Primary Realtime Clock</Description><StartTime><Timestamp dt:dt="int">0</Timestamp><DateUtc dt:dt="string">2017-07-31T13:30:08Z</DateUtc></StartTime><FrequencyChanges><FrequencyChange><Frequency dt:dt="r8">3328125</Frequency><Timestamp dt:dt="r8">53609898313</Timestamp><Current dt:dt="…	59.94	1	right	2070983521	07-31-2017	15:30:08	13:30:08	female	41	{RIGHTARROW}	40							0	232364	231921	{DOWNARROW}	443	230805	230453	852	right6,4	10	1	20	mask10	0	231904	0	231704	eqm10_NoEyeNmodel1_dir	0	V	gazeCOD	GazeCoDxp	0	400	0	231404	-1	231304
GazeCoD_1Model_male	24	2	26	<?xml version="1.0"?>\n<Clock xmlns:dt="urn:schemas-microsoft-com:datatypes"><Description dt:dt="string">E-Prime Primary Realtime Clock</Description><StartTime><Timestamp dt:dt="int">0</Timestamp><DateUtc dt:dt="string">2017-07-31T13:30:08Z</DateUtc></StartTime><FrequencyChanges><FrequencyChange><Frequency dt:dt="r8">3328125</Frequency><Timestamp dt:dt="r8">53609898313</Timestamp><Current dt:dt="…	59.94	1	right	2070983521	07-31-2017	15:30:08	13:30:08	female	42	{RIGHTARROW}	42							0	234876	233956	{RIGHTARROW}	920	232830	232388	942	right4,8	20	1	21	mask20	0	233939	0	233739	eqm10_NoEyeNmodel1_dir	90	H	gazeCOD	GazeCoDxp	1	400	0	233439	9	233339
GazeCoD_1Model_male	24	2	26	<?xml version="1.0"?>\n<Clock xmlns:dt="urn:schemas-microsoft-com:datatypes"><Description dt:dt="string">E-Prime Primary Realtime Clock</Description><StartTime><Timestamp dt:dt="int">0</Timestamp><DateUtc dt:dt="string">2017-07-31T13:30:08Z</DateUtc></StartTime><FrequencyChanges><FrequencyChange><Frequency dt:dt="r8">3328125</Frequency><Timestamp dt:dt="r8">53609898313</Timestamp><Current dt:dt="…	59.94	1	right	2070983521	07-31-2017	15:30:08	13:30:08	female	43	{LEFTARROW}	53							0	237004	236442	{DOWNARROW}	562	235319	234891	928	left4,8	4	1	22	mask4	0	236425	0	236225	eqm10_NoEyeNmodel1_dir	0	V	gazeCOD	GazeCoDxp	0	400	0	235925	6	235825
GazeCoD_1Model_male	24	2	26	<?xml version="1.0"?>\n<Clock xmlns:dt="urn:schemas-microsoft-com:datatypes"><Description dt:dt="string">E-Prime Primary Realtime Clock</Description><StartTime><Timestamp dt:dt="int">0</Timestamp><DateUtc dt:dt="string">2017-07-31T13:30:08Z</DateUtc></StartTime><FrequencyChanges><FrequencyChange><Frequency dt:dt="r8">3328125</Frequency><Timestamp dt:dt="r8">53609898313</Timestamp><Current dt:dt="…	59.94	1	right	2070983521	07-31-2017	15:30:08	13:30:08	female	44	{RIGHTARROW}	40							0	239532	238427	{RIGHTARROW}	1105	237312	237026	786	right6,4	32	1	23	mask32	0	238411	1	238211	eqm10_NoEyeNmodel1_dir	90	HV	gazeCOD	GazeCoDxp	1	400	0	237910	-2	237810
GazeCoD_1Model_male	24	2	26	<?xml version="1.0"?>\n<Clock xmlns:dt="urn:schemas-microsoft-com:datatypes"><Description dt:dt="string">E-Prime Primary Realtime Clock</Description><StartTime><Timestamp dt:dt="int">0</Timestamp><DateUtc dt:dt="string">2017-07-31T13:30:08Z</DateUtc></StartTime><FrequencyChanges><FrequencyChange><Frequency dt:dt="r8">3328125</Frequency><Timestamp dt:dt="r8">53609898313</Timestamp><Current dt:dt="…	59.94	1	right	2070983521	07-31-2017	15:30:08	13:30:08	female	45	{LEFTARROW}	53							0	241516	241030	{DOWNARROW}	486	239908	239545	863	left4,8	15	1	24	mask15	0	241013	0	240813	eqm10_NoEyeNmodel1_dir	90	H	gazeCOD	GazeCoDxp	0	400	0	240513	5	240413
GazeCoD_1Model_male	24	2	26	<?xml version="1.0"?>\n<Clock xmlns:dt="urn:schemas-microsoft-com:datatypes"><Description dt:dt="string">E-Prime Primary Realtime Clock</Description><StartTime><Timestamp dt:dt="int">0</Timestamp><DateUtc dt:dt="string">2017-07-31T13:30:08Z</DateUtc></StartTime><FrequencyChanges><FrequencyChange><Frequency dt:dt="r8">3328125</Frequency><Timestamp dt:dt="r8">53609898313</Timestamp><Current dt:dt="…	59.94	1	right	2070983521	07-31-2017	15:30:08	13:30:08	female	46	{LEFTARROW}	55							0	243340	242915	{LEFTARROW}	425	241803	241531	772	left6,4	16	1	25	mask16	0	242898	0	242698	eqm10_NoEyeNmodel1_dir	90	H	gazeCOD	GazeCoDxp	1	400	0	242398	-5	242298
GazeCoD_1Model_male	24	2	26	<?xml version="1.0"?>\n<Clock xmlns:dt="urn:schemas-microsoft-com:datatypes"><Description dt:dt="string">E-Prime Primary Realtime Clock</Description><StartTime><Timestamp dt:dt="int">0</Timestamp><DateUtc dt:dt="string">2017-07-31T13:30:08Z</DateUtc></StartTime><FrequencyChanges><FrequencyChange><Frequency dt:dt="r8">3328125</Frequency><Timestamp dt:dt="r8">53609898313</Timestamp><Current dt:dt="…	59.94	1	right	2070983521	07-31-2017	15:30:08	13:30:08	female	47	{RIGHTARROW}	46							0	245172	244717	{DOWNARROW}	455	243600	243350	750	right1,6	18	1	26	mask18	0	244700	0	244500	eqm10_NoEyeNmodel1_dir	90	H	gazeCOD	GazeCoDxp	0	400	0	244200	0	244100
GazeCoD_1Model_male	24	2	26	<?xml version="1.0"?>\n<Clock xmlns:dt="urn:schemas-microsoft-com:datatypes"><Description dt:dt="string">E-Prime Primary Realtime Clock</Description><StartTime><Timestamp dt:dt="int">0</Timestamp><DateUtc dt:dt="string">2017-07-31T13:30:08Z</DateUtc></StartTime><FrequencyChanges><FrequencyChange><Frequency dt:dt="r8">3328125</Frequency><Timestamp dt:dt="r8">53609898313</Timestamp><Current dt:dt="…	59.94	1	right	2070983521	07-31-2017	15:30:08	13:30:08	female	48	{RIGHTARROW}	77							0	247076	246586	{RIGHTARROW}	490	245467	245184	783	right8	33	1	27	mask33	0	246569	1	246369	eqm10_NoEyeNmodel1_dir	90	HV	gazeCOD	GazeCoDxp	1	400	0	246068	1	245968
GazeCoD_1Model_male	24	2	26	<?xml version="1.0"?>\n<Clock xmlns:dt="urn:schemas-microsoft-com:datatypes"><Description dt:dt="string">E-Prime Primary Realtime Clock</Description><StartTime><Timestamp dt:dt="int">0</Timestamp><DateUtc dt:dt="string">2017-07-31T13:30:08Z</DateUtc></StartTime><FrequencyChanges><FrequencyChange><Frequency dt:dt="r8">3328125</Frequency><Timestamp dt:dt="r8">53609898313</Timestamp><Current dt:dt="…	59.94	1	right	2070983521	07-31-2017	15:30:08	13:30:08	female	49	{RIGHTARROW}	42							0	249012	248688	{DOWNARROW}	324	247566	247086	980	right4,8	31	1	28	mask31	0	248671	1	248471	eqm10_NoEyeNmodel1_dir	90	HV	gazeCOD	GazeCoDxp	0	400	0	248170	4	248070
GazeCoD_1Model_male	24	2	26	<?xml version="1.0"?>\n<Clock xmlns:dt="urn:schemas-microsoft-com:datatypes"><Description dt:dt="string">E-Prime Primary Realtime Clock</Description><StartTime><Timestamp dt:dt="int">0</Timestamp><DateUtc dt:dt="string">2017-07-31T13:30:08Z</DateUtc></StartTime><FrequencyChanges><FrequencyChange><Frequency dt:dt="r8">3328125</Frequency><Timestamp dt:dt="r8">53609898313</Timestamp><Current dt:dt="…	59.94	1	right	2070983521	07-31-2017	15:30:08	13:30:08	female	50	{RIGHTARROW}	40							0	250980	250473	{RIGHTARROW}	507	249357	249021	836	right6,4	21	1	29	mask21	0	250456	0	250256	eqm10_NoEyeNmodel1_dir	90	H	gazeCOD	GazeCoDxp	1	400	0	249956	-1	249856
GazeCoD_1Model_male	24	2	26	<?xml version="1.0"?>\n<Clock xmlns:dt="urn:schemas-microsoft-com:datatypes"><Description dt:dt="string">E-Prime Primary Realtime Clock</Description><StartTime><Timestamp dt:dt="int">0</Timestamp><DateUtc dt:dt="string">2017-07-31T13:30:08Z</DateUtc></StartTime><FrequencyChanges><FrequencyChange><Frequency dt:dt="r8">3328125</Frequency><Timestamp dt:dt="r8">53609898313</Timestamp><Current dt:dt="…	59.94	1	right	2070983521	07-31-2017	15:30:08	13:30:08	female	51	{RIGHTARROW}	42							0	252660	252558	{DOWNARROW}	102	251433	250990	943	right4,8	9	1	30	mask9	0	252541	0	252341	eqm10_NoEyeNmodel1_dir	0	V	gazeCOD	GazeCoDxp	0	400	0	252041	8	251941
GazeCoD_1Model_male	24	2	26	<?xml version="1.0"?>\n<Clock xmlns:dt="urn:schemas-microsoft-com:datatypes"><Description dt:dt="string">E-Prime Primary Realtime Clock</Description><StartTime><Timestamp dt:dt="int">0</Timestamp><DateUtc dt:dt="string">2017-07-31T13:30:08Z</DateUtc></StartTime><FrequencyChanges><FrequencyChange><Frequency dt:dt="r8">3328125</Frequency><Timestamp dt:dt="r8">53609898313</Timestamp><Current dt:dt="…	59.94	1	right	2070983521	07-31-2017	15:30:08	13:30:08	female	52	{LEFTARROW}	49							0	254644	254243	{LEFTARROW}	401	253131	252675	956	left1,6	13	1	31	mask13	0	254226	0	254026	eqm10_NoEyeNmodel1_dir	90	H	gazeCOD	GazeCoDxp	1	400	0	253726	-5	253626
GazeCoD_1Model_male	24	2	26	<?xml version="1.0"?>\n<Clock xmlns:dt="urn:schemas-microsoft-com:datatypes"><Description dt:dt="string">E-Prime Primary Realtime Clock</Description><StartTime><Timestamp dt:dt="int">0</Timestamp><DateUtc dt:dt="string">2017-07-31T13:30:08Z</DateUtc></StartTime><FrequencyChanges><FrequencyChange><Frequency dt:dt="r8">3328125</Frequency><Timestamp dt:dt="r8">53609898313</Timestamp><Current dt:dt="…	59.94	1	right	2070983521	07-31-2017	15:30:08	13:30:08	female	53	{RIGHTARROW}	44							0	256332	256212	{DOWNARROW}	120	255085	254660	925	right3,2	30	1	32	mask30	0	256195	0	255995	eqm10_NoEyeNmodel1_dir	90	HV	gazeCOD	GazeCoDxp	0	400	0	255695	10	255595
GazeCoD_1Model_male	24	2	26	<?xml version="1.0"?>\n<Clock xmlns:dt="urn:schemas-microsoft-com:datatypes"><Description dt:dt="string">E-Prime Primary Realtime Clock</Description><StartTime><Timestamp dt:dt="int">0</Timestamp><DateUtc dt:dt="string">2017-07-31T13:30:08Z</DateUtc></StartTime><FrequencyChanges><FrequencyChange><Frequency dt:dt="r8">3328125</Frequency><Timestamp dt:dt="r8">53609898313</Timestamp><Current dt:dt="…	59.94	1	right	2070983521	07-31-2017	15:30:08	13:30:08	female	54	{RIGHTARROW}	44							0	258412	257947	{DOWNARROW}	465	256828	256346	982	right3,2	19	1	33	mask19	0	257930	0	257730	eqm10_NoEyeNmodel1_dir	90	H	gazeCOD	GazeCoDxp	0	400	0	257430	2	257330
GazeCoD_1Model_male	24	2	26	<?xml version="1.0"?>\n<Clock xmlns:dt="urn:schemas-microsoft-com:datatypes"><Description dt:dt="string">E-Prime Primary Realtime Clock</Description><StartTime><Timestamp dt:dt="int">0</Timestamp><DateUtc dt:dt="string">2017-07-31T13:30:08Z</DateUtc></StartTime><FrequencyChanges><FrequencyChange><Frequency dt:dt="r8">3328125</Frequency><Timestamp dt:dt="r8">53609898313</Timestamp><Current dt:dt="…	59.94	1	right	2070983521	07-31-2017	15:30:08	13:30:08	female	55	{RIGHTARROW}	46							0	260532	259899	{DOWNARROW}	633	258777	258431	846	right1,6	18	2	34	mask18	0	259882	0	259682	eqm10_NoEyeNmodel1_dir	90	H	gazeCOD	GazeCoDxp	0	400	0	259382	5	259282
GazeCoD_1Model_male	24	2	26	<?xml version="1.0"?>\n<Clock xmlns:dt="urn:schemas-microsoft-com:datatypes"><Description dt:dt="string">E-Prime Primary Realtime Clock</Description><StartTime><Timestamp dt:dt="int">0</Timestamp><DateUtc dt:dt="string">2017-07-31T13:30:08Z</DateUtc></StartTime><FrequencyChanges><FrequencyChange><Frequency dt:dt="r8">3328125</Frequency><Timestamp dt:dt="r8">53609898313</Timestamp><Current dt:dt="…	59.94	1	right	2070983521	07-31-2017	15:30:08	13:30:08	female	56	{LEFTARROW}	49							0	262468	262035	{DOWNARROW}	433	260915	260550	865	left1,6	24	2	35	mask24	0	262018	1	261818	eqm10_NoEyeNmodel1_dir	90	HV	gazeCOD	GazeCoDxp	0	400	0	261517	2	261417
GazeCoD_1Model_male	24	2	26	<?xml version="1.0"?>\n<Clock xmlns:dt="urn:schemas-microsoft-com:datatypes"><Description dt:dt="string">E-Prime Primary Realtime Clock</Description><StartTime><Timestamp dt:dt="int">0</Timestamp><DateUtc dt:dt="string">2017-07-31T13:30:08Z</DateUtc></StartTime><FrequencyChanges><FrequencyChange><Frequency dt:dt="r8">3328125</Frequency><Timestamp dt:dt="r8">53609898313</Timestamp><Current dt:dt="…	59.94	1	right	2070983521	07-31-2017	15:30:08	13:30:08	female	57	{LEFTARROW}	55							0	264460	263870	{DOWNARROW}	590	262753	262485	768	left6,4	16	2	36	mask16	0	263853	1	263653	eqm10_NoEyeNmodel1_dir	90	H	gazeCOD	GazeCoDxp	0	400	0	263352	-1	263252
GazeCoD_1Model_male	24	2	26	<?xml version="1.0"?>\n<Clock xmlns:dt="urn:schemas-microsoft-com:datatypes"><Description dt:dt="string">E-Prime Primary Realtime Clock</Description><StartTime><Timestamp dt:dt="int">0</Timestamp><DateUtc dt:dt="string">2017-07-31T13:30:08Z</DateUtc></StartTime><FrequencyChanges><FrequencyChange><Frequency dt:dt="r8">3328125</Frequency><Timestamp dt:dt="r8">53609898313</Timestamp><Current dt:dt="…	59.94	1	right	2070983521	07-31-2017	15:30:08	13:30:08	female	58	{DOWNARROW}	79							0	266428	266005	{DOWNARROW}	423	264886	264470	916	DG0	23	2	37	mask23	0	265988	0	265788	eqm10_NoEyeNmodel1_dir	90	HV	gazeCOD	GazeCoDxp	1	400	0	265488	2	265388
GazeCoD_1Model_male	24	2	26	<?xml version="1.0"?>\n<Clock xmlns:dt="urn:schemas-microsoft-com:datatypes"><Description dt:dt="string">E-Prime Primary Realtime Clock</Description><StartTime><Timestamp dt:dt="int">0</Timestamp><DateUtc dt:dt="string">2017-07-31T13:30:08Z</DateUtc></StartTime><FrequencyChanges><FrequencyChange><Frequency dt:dt="r8">3328125</Frequency><Timestamp dt:dt="r8">53609898313</Timestamp><Current dt:dt="…	59.94	1	right	2070983521	07-31-2017	15:30:08	13:30:08	female	59	{LEFTARROW}	78							0	268236	267840	{DOWNARROW}	396	266729	266439	790	left8	6	2	38	mask6	0	267824	0	267624	eqm10_NoEyeNmodel1_dir	0	V	gazeCOD	GazeCoDxp	0	400	0	267324	-5	267224
GazeCoD_1Model_male	24	2	26	<?xml version="1.0"?>\n<Clock xmlns:dt="urn:schemas-microsoft-com:datatypes"><Description dt:dt="string">E-Prime Primary Realtime Clock</Description><StartTime><Timestamp dt:dt="int">0</Timestamp><DateUtc dt:dt="string">2017-07-31T13:30:08Z</DateUtc></StartTime><FrequencyChanges><FrequencyChange><Frequency dt:dt="r8">3328125</Frequency><Timestamp dt:dt="r8">53609898313</Timestamp><Current dt:dt="…	59.94	1	right	2070983521	07-31-2017	15:30:08	13:30:08	female	60	{LEFTARROW}	51							0	270124	269842	{DOWNARROW}	282	268721	268258	963	left3,2	3	2	39	mask3	0	269826	1	269626	eqm10_NoEyeNmodel1_dir	0	V	gazeCOD	GazeCoDxp	0	400	0	269325	4	269225
GazeCoD_1Model_male	24	2	26	<?xml version="1.0"?>\n<Clock xmlns:dt="urn:schemas-microsoft-com:datatypes"><Description dt:dt="string">E-Prime Primary Realtime Clock</Description><StartTime><Timestamp dt:dt="int">0</Timestamp><DateUtc dt:dt="string">2017-07-31T13:30:08Z</DateUtc></StartTime><FrequencyChanges><FrequencyChange><Frequency dt:dt="r8">3328125</Frequency><Timestamp dt:dt="r8">53609898313</Timestamp><Current dt:dt="…	59.94	1	right	2070983521	07-31-2017	15:30:08	13:30:08	female	61	{LEFTARROW}	51							0	272140	271761	{DOWNARROW}	379	270635	270143	992	left3,2	25	2	40	mask25	0	271744	0	271544	eqm10_NoEyeNmodel1_dir	90	HV	gazeCOD	GazeCoDxp	0	400	0	271244	9	271144
GazeCoD_1Model_male	24	2	26	<?xml version="1.0"?>\n<Clock xmlns:dt="urn:schemas-microsoft-com:datatypes"><Description dt:dt="string">E-Prime Primary Realtime Clock</Description><StartTime><Timestamp dt:dt="int">0</Timestamp><DateUtc dt:dt="string">2017-07-31T13:30:08Z</DateUtc></StartTime><FrequencyChanges><FrequencyChange><Frequency dt:dt="r8">3328125</Frequency><Timestamp dt:dt="r8">53609898313</Timestamp><Current dt:dt="…	59.94	1	right	2070983521	07-31-2017	15:30:08	13:30:08	female	62	{LEFTARROW}	78							0	274132	273763	{LEFTARROW}	369	272645	272161	984	left8	17	2	41	mask17	0	273746	0	273546	eqm10_NoEyeNmodel1_dir	90	H	gazeCOD	GazeCoDxp	1	400	0	273246	1	273146
GazeCoD_1Model_male	24	2	26	<?xml version="1.0"?>\n<Clock xmlns:dt="urn:schemas-microsoft-com:datatypes"><Description dt:dt="string">E-Prime Primary Realtime Clock</Description><StartTime><Timestamp dt:dt="int">0</Timestamp><DateUtc dt:dt="string">2017-07-31T13:30:08Z</DateUtc></StartTime><FrequencyChanges><FrequencyChange><Frequency dt:dt="r8">3328125</Frequency><Timestamp dt:dt="r8">53609898313</Timestamp><Current dt:dt="…	59.94	1	right	2070983521	07-31-2017	15:30:08	13:30:08	female	63	{RIGHTARROW}	40							0	276116	275732	{DOWNARROW}	384	274613	274147	966	right6,4	10	2	42	mask10	0	275715	1	275515	eqm10_NoEyeNmodel1_dir	0	V	gazeCOD	GazeCoDxp	0	400	0	275214	1	275114
GazeCoD_1Model_male	24	2	26	<?xml version="1.0"?>\n<Clock xmlns:dt="urn:schemas-microsoft-com:datatypes"><Description dt:dt="string">E-Prime Primary Realtime Clock</Description><StartTime><Timestamp dt:dt="int">0</Timestamp><DateUtc dt:dt="string">2017-07-31T13:30:08Z</DateUtc></StartTime><FrequencyChanges><FrequencyChange><Frequency dt:dt="r8">3328125</Frequency><Timestamp dt:dt="r8">53609898313</Timestamp><Current dt:dt="…	59.94	1	right	2070983521	07-31-2017	15:30:08	13:30:08	female	64	{LEFTARROW}	55							0	278028	277500	{LEFTARROW}	528	276385	276132	753	left6,4	27	2	43	mask27	0	277483	0	277283	eqm10_NoEyeNmodel1_dir	90	HV	gazeCOD	GazeCoDxp	1	400	0	276983	-2	276883
GazeCoD_1Model_male	24	2	26	<?xml version="1.0"?>\n<Clock xmlns:dt="urn:schemas-microsoft-com:datatypes"><Description dt:dt="string">E-Prime Primary Realtime Clock</Description><StartTime><Timestamp dt:dt="int">0</Timestamp><DateUtc dt:dt="string">2017-07-31T13:30:08Z</DateUtc></StartTime><FrequencyChanges><FrequencyChange><Frequency dt:dt="r8">3328125</Frequency><Timestamp dt:dt="r8">53609898313</Timestamp><Current dt:dt="…	59.94	1	right	2070983521	07-31-2017	15:30:08	13:30:08	female	65	{RIGHTARROW}	44							0	280044	279636	{DOWNARROW}	408	278509	278051	958	right3,2	8	2	44	mask8	0	279619	1	279419	eqm10_NoEyeNmodel1_dir	0	V	gazeCOD	GazeCoDxp	0	400	0	279118	9	279018
GazeCoD_1Model_male	24	2	26	<?xml version="1.0"?>\n<Clock xmlns:dt="urn:schemas-microsoft-com:datatypes"><Description dt:dt="string">E-Prime Primary Realtime Clock</Description><StartTime><Timestamp dt:dt="int">0</Timestamp><DateUtc dt:dt="string">2017-07-31T13:30:08Z</DateUtc></StartTime><FrequencyChanges><FrequencyChange><Frequency dt:dt="r8">3328125</Frequency><Timestamp dt:dt="r8">53609898313</Timestamp><Current dt:dt="…	59.94	1	right	2070983521	07-31-2017	15:30:08	13:30:08	female	66	{RIGHTARROW}	44							0	281988	281604	{DOWNARROW}	384	280489	280069	920	right3,2	19	2	45	mask19	0	281587	0	281387	eqm10_NoEyeNmodel1_dir	90	H	gazeCOD	GazeCoDxp	0	400	0	281087	-2	280987
GazeCoD_1Model_male	24	2	26	<?xml version="1.0"?>\n<Clock xmlns:dt="urn:schemas-microsoft-com:datatypes"><Description dt:dt="string">E-Prime Primary Realtime Clock</Description><StartTime><Timestamp dt:dt="int">0</Timestamp><DateUtc dt:dt="string">2017-07-31T13:30:08Z</DateUtc></StartTime><FrequencyChanges><FrequencyChange><Frequency dt:dt="r8">3328125</Frequency><Timestamp dt:dt="r8">53609898313</Timestamp><Current dt:dt="…	59.94	1	right	2070983521	07-31-2017	15:30:08	13:30:08	female	67	{LEFTARROW}	55							0	283948	283389	{LEFTARROW}	559	282263	282005	758	left6,4	5	2	46	mask5	0	283373	1	283173	eqm10_NoEyeNmodel1_dir	0	V	gazeCOD	GazeCoDxp	1	400	0	282872	9	282772
GazeCoD_1Model_male	24	2	26	<?xml version="1.0"?>\n<Clock xmlns:dt="urn:schemas-microsoft-com:datatypes"><Description dt:dt="string">E-Prime Primary Realtime Clock</Description><StartTime><Timestamp dt:dt="int">0</Timestamp><DateUtc dt:dt="string">2017-07-31T13:30:08Z</DateUtc></StartTime><FrequencyChanges><FrequencyChange><Frequency dt:dt="r8">3328125</Frequency><Timestamp dt:dt="r8">53609898313</Timestamp><Current dt:dt="…	59.94	1	right	2070983521	07-31-2017	15:30:08	13:30:08	female	68	{RIGHTARROW}	46							0	285876	285408	{DOWNARROW}	468	284291	283973	818	right1,6	7	2	47	mask7	0	285391	0	285191	eqm10_NoEyeNmodel1_dir	0	V	gazeCOD	GazeCoDxp	0	400	0	284891	0	284791
GazeCoD_1Model_male	24	2	26	<?xml version="1.0"?>\n<Clock xmlns:dt="urn:schemas-microsoft-com:datatypes"><Description dt:dt="string">E-Prime Primary Realtime Clock</Description><StartTime><Timestamp dt:dt="int">0</Timestamp><DateUtc dt:dt="string">2017-07-31T13:30:08Z</DateUtc></StartTime><FrequencyChanges><FrequencyChange><Frequency dt:dt="r8">3328125</Frequency><Timestamp dt:dt="r8">53609898313</Timestamp><Current dt:dt="…	59.94	1	right	2070983521	07-31-2017	15:30:08	13:30:08	female	69	{RIGHTARROW}	42							0	287668	287293	{DOWNARROW}	375	286168	285892	776	right4,8	9	2	48	mask9	0	287277	1	287077	eqm10_NoEyeNmodel1_dir	0	V	gazeCOD	GazeCoDxp	0	400	0	286776	8	286676
GazeCoD_1Model_male	24	2	26	<?xml version="1.0"?>\n<Clock xmlns:dt="urn:schemas-microsoft-com:datatypes"><Description dt:dt="string">E-Prime Primary Realtime Clock</Description><StartTime><Timestamp dt:dt="int">0</Timestamp><DateUtc dt:dt="string">2017-07-31T13:30:08Z</DateUtc></StartTime><FrequencyChanges><FrequencyChange><Frequency dt:dt="r8">3328125</Frequency><Timestamp dt:dt="r8">53609898313</Timestamp><Current dt:dt="…	59.94	1	right	2070983521	07-31-2017	15:30:08	13:30:08	female	70	{RIGHTARROW}	77							0	290060	289062	{RIGHTARROW}	998	287938	287678	760	right8	22	2	49	mask22	0	289045	0	288845	eqm10_NoEyeNmodel1_dir	90	H	gazeCOD	GazeCoDxp	1	400	0	288545	7	288445
GazeCoD_1Model_male	24	2	26	<?xml version="1.0"?>\n<Clock xmlns:dt="urn:schemas-microsoft-com:datatypes"><Description dt:dt="string">E-Prime Primary Realtime Clock</Description><StartTime><Timestamp dt:dt="int">0</Timestamp><DateUtc dt:dt="string">2017-07-31T13:30:08Z</DateUtc></StartTime><FrequencyChanges><FrequencyChange><Frequency dt:dt="r8">3328125</Frequency><Timestamp dt:dt="r8">53609898313</Timestamp><Current dt:dt="…	59.94	1	right	2070983521	07-31-2017	15:30:08	13:30:08	female	71	{RIGHTARROW}	42							0	291996	291548	{RIGHTARROW}	448	290430	290080	850	right4,8	20	2	50	mask20	0	291531	1	291331	eqm10_NoEyeNmodel1_dir	90	H	gazeCOD	GazeCoDxp	1	400	0	291030	0	290930
GazeCoD_1Model_male	24	2	26	<?xml version="1.0"?>\n<Clock xmlns:dt="urn:schemas-microsoft-com:datatypes"><Description dt:dt="string">E-Prime Primary Realtime Clock</Description><StartTime><Timestamp dt:dt="int">0</Timestamp><DateUtc dt:dt="string">2017-07-31T13:30:08Z</DateUtc></StartTime><FrequencyChanges><FrequencyChange><Frequency dt:dt="r8">3328125</Frequency><Timestamp dt:dt="r8">53609898313</Timestamp><Current dt:dt="…	59.94	1	right	2070983521	07-31-2017	15:30:08	13:30:08	female	72	{RIGHTARROW}	46							0	294036	293550	{DOWNARROW}	486	292422	292015	907	right1,6	29	2	51	mask29	0	293533	1	293333	eqm10_NoEyeNmodel1_dir	90	HV	gazeCOD	GazeCoDxp	0	400	0	293032	10	292932
GazeCoD_1Model_male	24	2	26	<?xml version="1.0"?>\n<Clock xmlns:dt="urn:schemas-microsoft-com:datatypes"><Description dt:dt="string">E-Prime Primary Realtime Clock</Description><StartTime><Timestamp dt:dt="int">0</Timestamp><DateUtc dt:dt="string">2017-07-31T13:30:08Z</DateUtc></StartTime><FrequencyChanges><FrequencyChange><Frequency dt:dt="r8">3328125</Frequency><Timestamp dt:dt="r8">53609898313</Timestamp><Current dt:dt="…	59.94	1	right	2070983521	07-31-2017	15:30:08	13:30:08	female	73	{RIGHTARROW}	44							0	296012	295619	{DOWNARROW}	393	294503	294050	953	right3,2	30	2	52	mask30	0	295602	1	295402	eqm10_NoEyeNmodel1_dir	90	HV	gazeCOD	GazeCoDxp	0	400	0	295101	-2	295001
GazeCoD_1Model_male	24	2	26	<?xml version="1.0"?>\n<Clock xmlns:dt="urn:schemas-microsoft-com:datatypes"><Description dt:dt="string">E-Prime Primary Realtime Clock</Description><StartTime><Timestamp dt:dt="int">0</Timestamp><DateUtc dt:dt="string">2017-07-31T13:30:08Z</DateUtc></StartTime><FrequencyChanges><FrequencyChange><Frequency dt:dt="r8">3328125</Frequency><Timestamp dt:dt="r8">53609898313</Timestamp><Current dt:dt="…	59.94	1	right	2070983521	07-31-2017	15:30:08	13:30:08	female	74	{RIGHTARROW}	40							0	297788	297437	{DOWNARROW}	351	296322	296036	786	right6,4	32	2	53	mask32	0	297420	0	297220	eqm10_NoEyeNmodel1_dir	90	HV	gazeCOD	GazeCoDxp	0	400	0	296920	-2	296820
GazeCoD_1Model_male	24	2	26	<?xml version="1.0"?>\n<Clock xmlns:dt="urn:schemas-microsoft-com:datatypes"><Description dt:dt="string">E-Prime Primary Realtime Clock</Description><StartTime><Timestamp dt:dt="int">0</Timestamp><DateUtc dt:dt="string">2017-07-31T13:30:08Z</DateUtc></StartTime><FrequencyChanges><FrequencyChange><Frequency dt:dt="r8">3328125</Frequency><Timestamp dt:dt="r8">53609898313</Timestamp><Current dt:dt="…	59.94	1	right	2070983521	07-31-2017	15:30:08	13:30:08	female	75	{DOWNARROW}	79							0	299524	299222	{DOWNARROW}	302	298101	297804	797	DG0	1	2	54	mask1	0	299205	0	299005	eqm10_NoEyeNmodel1_dir	0	V	gazeCOD	GazeCoDxp	1	400	0	298705	4	298605
GazeCoD_1Model_male	24	2	26	<?xml version="1.0"?>\n<Clock xmlns:dt="urn:schemas-microsoft-com:datatypes"><Description dt:dt="string">E-Prime Primary Realtime Clock</Description><StartTime><Timestamp dt:dt="int">0</Timestamp><DateUtc dt:dt="string">2017-07-31T13:30:08Z</DateUtc></StartTime><FrequencyChanges><FrequencyChange><Frequency dt:dt="r8">3328125</Frequency><Timestamp dt:dt="r8">53609898313</Timestamp><Current dt:dt="…	59.94	1	right	2070983521	07-31-2017	15:30:08	13:30:08	female	76	{RIGHTARROW}	42							0	301412	301074	{DOWNARROW}	338	299961	299539	922	right4,8	31	2	55	mask31	0	301057	0	300857	eqm10_NoEyeNmodel1_dir	90	HV	gazeCOD	GazeCoDxp	0	400	0	300557	-4	300457
GazeCoD_1Model_male	24	2	26	<?xml version="1.0"?>\n<Clock xmlns:dt="urn:schemas-microsoft-com:datatypes"><Description dt:dt="string">E-Prime Primary Realtime Clock</Description><StartTime><Timestamp dt:dt="int">0</Timestamp><DateUtc dt:dt="string">2017-07-31T13:30:08Z</DateUtc></StartTime><FrequencyChanges><FrequencyChange><Frequency dt:dt="r8">3328125</Frequency><Timestamp dt:dt="r8">53609898313</Timestamp><Current dt:dt="…	59.94	1	right	2070983521	07-31-2017	15:30:08	13:30:08	female	77	{LEFTARROW}	49							0	313796	313270	{DOWNARROW}	526	312150	311768	882	left1,6	13	2	56	mask13	0	313253	1	313053	eqm10_NoEyeNmodel1_dir	90	H	gazeCOD	GazeCoDxp	0	400	0	312752	2	312652
GazeCoD_1Model_male	24	2	26	<?xml version="1.0"?>\n<Clock xmlns:dt="urn:schemas-microsoft-com:datatypes"><Description dt:dt="string">E-Prime Primary Realtime Clock</Description><StartTime><Timestamp dt:dt="int">0</Timestamp><DateUtc dt:dt="string">2017-07-31T13:30:08Z</DateUtc></StartTime><FrequencyChanges><FrequencyChange><Frequency dt:dt="r8">3328125</Frequency><Timestamp dt:dt="r8">53609898313</Timestamp><Current dt:dt="…	59.94	1	right	2070983521	07-31-2017	15:30:08	13:30:08	female	78	{LEFTARROW}	78							0	315500	315222	{LEFTARROW}	278	314098	313820	778	left8	28	2	57	mask28	0	315205	1	315005	eqm10_NoEyeNmodel1_dir	90	HV	gazeCOD	GazeCoDxp	1	400	0	314704	6	314604
GazeCoD_1Model_male	24	2	26	<?xml version="1.0"?>\n<Clock xmlns:dt="urn:schemas-microsoft-com:datatypes"><Description dt:dt="string">E-Prime Primary Realtime Clock</Description><StartTime><Timestamp dt:dt="int">0</Timestamp><DateUtc dt:dt="string">2017-07-31T13:30:08Z</DateUtc></StartTime><FrequencyChanges><FrequencyChange><Frequency dt:dt="r8">3328125</Frequency><Timestamp dt:dt="r8">53609898313</Timestamp><Current dt:dt="…	59.94	1	right	2070983521	07-31-2017	15:30:08	13:30:08	female	79	{DOWNARROW}	79							0	317340	316973	{DOWNARROW}	367	315854	315522	832	DG0	12	2	58	mask12	0	316957	1	316757	eqm10_NoEyeNmodel1_dir	90	H	gazeCOD	GazeCoDxp	1	400	0	316456	2	316356
GazeCoD_1Model_male	24	2	26	<?xml version="1.0"?>\n<Clock xmlns:dt="urn:schemas-microsoft-com:datatypes"><Description dt:dt="string">E-Prime Primary Realtime Clock</Description><StartTime><Timestamp dt:dt="int">0</Timestamp><DateUtc dt:dt="string">2017-07-31T13:30:08Z</DateUtc></StartTime><FrequencyChanges><FrequencyChange><Frequency dt:dt="r8">3328125</Frequency><Timestamp dt:dt="r8">53609898313</Timestamp><Current dt:dt="…	59.94	1	right	2070983521	07-31-2017	15:30:08	13:30:08	female	80	{LEFTARROW}	53							0	319092	318859	{DOWNARROW}	233	317738	317357	881	left4,8	15	2	59	mask15	0	318842	1	318642	eqm10_NoEyeNmodel1_dir	90	H	gazeCOD	GazeCoDxp	0	400	0	318341	3	318241
GazeCoD_1Model_male	24	2	26	<?xml version="1.0"?>\n<Clock xmlns:dt="urn:schemas-microsoft-com:datatypes"><Description dt:dt="string">E-Prime Primary Realtime Clock</Description><StartTime><Timestamp dt:dt="int">0</Timestamp><DateUtc dt:dt="string">2017-07-31T13:30:08Z</DateUtc></StartTime><FrequencyChanges><FrequencyChange><Frequency dt:dt="r8">3328125</Frequency><Timestamp dt:dt="r8">53609898313</Timestamp><Current dt:dt="…	59.94	1	right	2070983521	07-31-2017	15:30:08	13:30:08	female	81	{LEFTARROW}	53							0	321100	320510	{DOWNARROW}	590	319386	319109	777	left4,8	4	2	60	mask4	0	320493	0	320293	eqm10_NoEyeNmodel1_dir	0	V	gazeCOD	GazeCoDxp	0	400	0	319993	7	319893
GazeCoD_1Model_male	24	2	26	<?xml version="1.0"?>\n<Clock xmlns:dt="urn:schemas-microsoft-com:datatypes"><Description dt:dt="string">E-Prime Primary Realtime Clock</Description><StartTime><Timestamp dt:dt="int">0</Timestamp><DateUtc dt:dt="string">2017-07-31T13:30:08Z</DateUtc></StartTime><FrequencyChanges><FrequencyChange><Frequency dt:dt="r8">3328125</Frequency><Timestamp dt:dt="r8">53609898313</Timestamp><Current dt:dt="…	59.94	1	right	2070983521	07-31-2017	15:30:08	13:30:08	female	82	{LEFTARROW}	51							0	323060	322679	{DOWNARROW}	381	321560	321111	949	left3,2	14	2	61	mask14	0	322662	0	322462	eqm10_NoEyeNmodel1_dir	90	H	gazeCOD	GazeCoDxp	0	400	0	322162	2	322062
GazeCoD_1Model_male	24	2	26	<?xml version="1.0"?>\n<Clock xmlns:dt="urn:schemas-microsoft-com:datatypes"><Description dt:dt="string">E-Prime Primary Realtime Clock</Description><StartTime><Timestamp dt:dt="int">0</Timestamp><DateUtc dt:dt="string">2017-07-31T13:30:08Z</DateUtc></StartTime><FrequencyChanges><FrequencyChange><Frequency dt:dt="r8">3328125</Frequency><Timestamp dt:dt="r8">53609898313</Timestamp><Current dt:dt="…	59.94	1	right	2070983521	07-31-2017	15:30:08	13:30:08	female	83	{LEFTARROW}	49							0	324956	324514	{DOWNARROW}	442	323392	323080	812	left1,6	2	2	62	mask2	0	324497	0	324297	eqm10_NoEyeNmodel1_dir	0	V	gazeCOD	GazeCoDxp	0	400	0	323997	5	323897
GazeCoD_1Model_male	24	2	26	<?xml version="1.0"?>\n<Clock xmlns:dt="urn:schemas-microsoft-com:datatypes"><Description dt:dt="string">E-Prime Primary Realtime Clock</Description><StartTime><Timestamp dt:dt="int">0</Timestamp><DateUtc dt:dt="string">2017-07-31T13:30:08Z</DateUtc></StartTime><FrequencyChanges><FrequencyChange><Frequency dt:dt="r8">3328125</Frequency><Timestamp dt:dt="r8">53609898313</Timestamp><Current dt:dt="…	59.94	1	right	2070983521	07-31-2017	15:30:08	13:30:08	female	84	{RIGHTARROW}	77							0	326588	326350	{DOWNARROW}	238	325234	324981	753	right8	11	2	63	mask11	0	326333	1	326133	eqm10_NoEyeNmodel1_dir	0	V	gazeCOD	GazeCoDxp	0	400	0	325832	-2	325732
GazeCoD_1Model_male	24	2	26	<?xml version="1.0"?>\n<Clock xmlns:dt="urn:schemas-microsoft-com:datatypes"><Description dt:dt="string">E-Prime Primary Realtime Clock</Description><StartTime><Timestamp dt:dt="int">0</Timestamp><DateUtc dt:dt="string">2017-07-31T13:30:08Z</DateUtc></StartTime><FrequencyChanges><FrequencyChange><Frequency dt:dt="r8">3328125</Frequency><Timestamp dt:dt="r8">53609898313</Timestamp><Current dt:dt="…	59.94	1	right	2070983521	07-31-2017	15:30:08	13:30:08	female	85	{RIGHTARROW}	77							0	328596	328118	{RIGHTARROW}	478	327005	326600	905	right8	33	2	64	mask33	0	328101	0	327901	eqm10_NoEyeNmodel1_dir	90	HV	gazeCOD	GazeCoDxp	1	400	0	327601	-4	327501
GazeCoD_1Model_male	24	2	26	<?xml version="1.0"?>\n<Clock xmlns:dt="urn:schemas-microsoft-com:datatypes"><Description dt:dt="string">E-Prime Primary Realtime Clock</Description><StartTime><Timestamp dt:dt="int">0</Timestamp><DateUtc dt:dt="string">2017-07-31T13:30:08Z</DateUtc></StartTime><FrequencyChanges><FrequencyChange><Frequency dt:dt="r8">3328125</Frequency><Timestamp dt:dt="r8">53609898313</Timestamp><Current dt:dt="…	59.94	1	right	2070983521	07-31-2017	15:30:08	13:30:08	female	86	{LEFTARROW}	53							0	331068	330220	{LEFTARROW}	848	329104	328619	985	left4,8	26	2	65	mask26	0	330203	0	330003	eqm10_NoEyeNmodel1_dir	90	HV	gazeCOD	GazeCoDxp	1	400	0	329703	-1	329603
GazeCoD_1Model_male	24	2	26	<?xml version="1.0"?>\n<Clock xmlns:dt="urn:schemas-microsoft-com:datatypes"><Description dt:dt="string">E-Prime Primary Realtime Clock</Description><StartTime><Timestamp dt:dt="int">0</Timestamp><DateUtc dt:dt="string">2017-07-31T13:30:08Z</DateUtc></StartTime><FrequencyChanges><FrequencyChange><Frequency dt:dt="r8">3328125</Frequency><Timestamp dt:dt="r8">53609898313</Timestamp><Current dt:dt="…	59.94	1	right	2070983521	07-31-2017	15:30:08	13:30:08	female	87	{RIGHTARROW}	40							0	333588	332673	{DOWNARROW}	915	331549	331088	961	right6,4	21	2	66	mask21	0	332656	1	332456	eqm10_NoEyeNmodel1_dir	90	H	gazeCOD	GazeCoDxp	0	400	0	332155	6	332055
GazeCoD_1Model_male	24	2	26	<?xml version="1.0"?>\n<Clock xmlns:dt="urn:schemas-microsoft-com:datatypes"><Description dt:dt="string">E-Prime Primary Realtime Clock</Description><StartTime><Timestamp dt:dt="int">0</Timestamp><DateUtc dt:dt="string">2017-07-31T13:30:08Z</DateUtc></StartTime><FrequencyChanges><FrequencyChange><Frequency dt:dt="r8">3328125</Frequency><Timestamp dt:dt="r8">53609898313</Timestamp><Current dt:dt="…	59.94	1	right	2070983521	07-31-2017	15:30:08	13:30:08	female	88	{RIGHTARROW}	42							0	335564	335125	{DOWNARROW}	439	334007	333607	900	right4,8	31	3	67	mask31	0	335108	0	334908	eqm10_NoEyeNmodel1_dir	90	HV	gazeCOD	GazeCoDxp	0	400	0	334608	1	334508
GazeCoD_1Model_male	24	2	26	<?xml version="1.0"?>\n<Clock xmlns:dt="urn:schemas-microsoft-com:datatypes"><Description dt:dt="string">E-Prime Primary Realtime Clock</Description><StartTime><Timestamp dt:dt="int">0</Timestamp><DateUtc dt:dt="string">2017-07-31T13:30:08Z</DateUtc></StartTime><FrequencyChanges><FrequencyChange><Frequency dt:dt="r8">3328125</Frequency><Timestamp dt:dt="r8">53609898313</Timestamp><Current dt:dt="…	59.94	1	right	2070983521	07-31-2017	15:30:08	13:30:08	female	89	{RIGHTARROW}	77							0	337500	337044	{RIGHTARROW}	456	335928	335576	852	right8	22	3	68	mask22	0	337027	1	336827	eqm10_NoEyeNmodel1_dir	90	H	gazeCOD	GazeCoDxp	1	400	0	336526	-2	336426
GazeCoD_1Model_male	24	2	26	<?xml version="1.0"?>\n<Clock xmlns:dt="urn:schemas-microsoft-com:datatypes"><Description dt:dt="string">E-Prime Primary Realtime Clock</Description><StartTime><Timestamp dt:dt="int">0</Timestamp><DateUtc dt:dt="string">2017-07-31T13:30:08Z</DateUtc></StartTime><FrequencyChanges><FrequencyChange><Frequency dt:dt="r8">3328125</Frequency><Timestamp dt:dt="r8">53609898313</Timestamp><Current dt:dt="…	59.94	1	right	2070983521	07-31-2017	15:30:08	13:30:08	female	90	{LEFTARROW}	78							0	339396	339012	{LEFTARROW}	384	337901	337511	890	left8	28	3	69	mask28	0	338995	-1	338795	eqm10_NoEyeNmodel1_dir	90	HV	gazeCOD	GazeCoDxp	1	400	0	338496	-5	338396
GazeCoD_1Model_male	24	2	26	<?xml version="1.0"?>\n<Clock xmlns:dt="urn:schemas-microsoft-com:datatypes"><Description dt:dt="string">E-Prime Primary Realtime Clock</Description><StartTime><Timestamp dt:dt="int">0</Timestamp><DateUtc dt:dt="string">2017-07-31T13:30:08Z</DateUtc></StartTime><FrequencyChanges><FrequencyChange><Frequency dt:dt="r8">3328125</Frequency><Timestamp dt:dt="r8">53609898313</Timestamp><Current dt:dt="…	59.94	1	right	2070983521	07-31-2017	15:30:08	13:30:08	female	91	{LEFTARROW}	78							0	341164	340781	{DOWNARROW}	383	339666	339413	753	left8	6	3	70	mask6	0	340764	1	340564	eqm10_NoEyeNmodel1_dir	0	V	gazeCOD	GazeCoDxp	0	400	0	340263	-3	340163
GazeCoD_1Model_male	24	2	26	<?xml version="1.0"?>\n<Clock xmlns:dt="urn:schemas-microsoft-com:datatypes"><Description dt:dt="string">E-Prime Primary Realtime Clock</Description><StartTime><Timestamp dt:dt="int">0</Timestamp><DateUtc dt:dt="string">2017-07-31T13:30:08Z</DateUtc></StartTime><FrequencyChanges><FrequencyChange><Frequency dt:dt="r8">3328125</Frequency><Timestamp dt:dt="r8">53609898313</Timestamp><Current dt:dt="…	59.94	1	right	2070983521	07-31-2017	15:30:08	13:30:08	female	92	{LEFTARROW}	49							0	342852	342683	{DOWNARROW}	169	341561	341181	880	left1,6	13	3	71	mask13	0	342666	1	342466	eqm10_NoEyeNmodel1_dir	90	H	gazeCOD	GazeCoDxp	0	400	0	342165	4	342065
GazeCoD_1Model_male	24	2	26	<?xml version="1.0"?>\n<Clock xmlns:dt="urn:schemas-microsoft-com:datatypes"><Description dt:dt="string">E-Prime Primary Realtime Clock</Description><StartTime><Timestamp dt:dt="int">0</Timestamp><DateUtc dt:dt="string">2017-07-31T13:30:08Z</DateUtc></StartTime><FrequencyChanges><FrequencyChange><Frequency dt:dt="r8">3328125</Frequency><Timestamp dt:dt="r8">53609898313</Timestamp><Current dt:dt="…	59.94	1	right	2070983521	07-31-2017	15:30:08	13:30:08	female	93	{DOWNARROW}	79							0	345380	344434	{DOWNARROW}	946	343314	342866	948	DG0	23	3	72	mask23	0	344418	1	344218	eqm10_NoEyeNmodel1_dir	90	HV	gazeCOD	GazeCoDxp	1	400	0	343917	3	343817
GazeCoD_1Model_male	24	2	26	<?xml version="1.0"?>\n<Clock xmlns:dt="urn:schemas-microsoft-com:datatypes"><Description dt:dt="string">E-Prime Primary Realtime Clock</Description><StartTime><Timestamp dt:dt="int">0</Timestamp><DateUtc dt:dt="string">2017-07-31T13:30:08Z</DateUtc></StartTime><FrequencyChanges><FrequencyChange><Frequency dt:dt="r8">3328125</Frequency><Timestamp dt:dt="r8">53609898313</Timestamp><Current dt:dt="…	59.94	1	right	2070983521	07-31-2017	15:30:08	13:30:08	female	94	{LEFTARROW}	78							0	347124	346770	{LEFTARROW}	354	345656	345402	754	left8	17	3	73	mask17	0	346753	0	346553	eqm10_NoEyeNmodel1_dir	90	H	gazeCOD	GazeCoDxp	1	400	0	346253	-3	346153
GazeCoD_1Model_male	24	2	26	<?xml version="1.0"?>\n<Clock xmlns:dt="urn:schemas-microsoft-com:datatypes"><Description dt:dt="string">E-Prime Primary Realtime Clock</Description><StartTime><Timestamp dt:dt="int">0</Timestamp><DateUtc dt:dt="string">2017-07-31T13:30:08Z</DateUtc></StartTime><FrequencyChanges><FrequencyChange><Frequency dt:dt="r8">3328125</Frequency><Timestamp dt:dt="r8">53609898313</Timestamp><Current dt:dt="…	59.94	1	right	2070983521	07-31-2017	15:30:08	13:30:08	female	95	{RIGHTARROW}	46							0	348860	348539	{DOWNARROW}	321	347412	347137	775	right1,6	18	3	74	mask18	0	348522	1	348322	eqm10_NoEyeNmodel1_dir	90	H	gazeCOD	GazeCoDxp	0	400	0	348021	9	347921
GazeCoD_1Model_male	24	2	26	<?xml version="1.0"?>\n<Clock xmlns:dt="urn:schemas-microsoft-com:datatypes"><Description dt:dt="string">E-Prime Primary Realtime Clock</Description><StartTime><Timestamp dt:dt="int">0</Timestamp><DateUtc dt:dt="string">2017-07-31T13:30:08Z</DateUtc></StartTime><FrequencyChanges><FrequencyChange><Frequency dt:dt="r8">3328125</Frequency><Timestamp dt:dt="r8">53609898313</Timestamp><Current dt:dt="…	59.94	1	right	2070983521	07-31-2017	15:30:08	13:30:08	female	96	{RIGHTARROW}	46							0	350612	350357	{DOWNARROW}	255	349231	348872	859	right1,6	7	3	75	mask7	0	350340	0	350140	eqm10_NoEyeNmodel1_dir	0	V	gazeCOD	GazeCoDxp	0	400	0	349840	9	349740
GazeCoD_1Model_male	24	2	26	<?xml version="1.0"?>\n<Clock xmlns:dt="urn:schemas-microsoft-com:datatypes"><Description dt:dt="string">E-Prime Primary Realtime Clock</Description><StartTime><Timestamp dt:dt="int">0</Timestamp><DateUtc dt:dt="string">2017-07-31T13:30:08Z</DateUtc></StartTime><FrequencyChanges><FrequencyChange><Frequency dt:dt="r8">3328125</Frequency><Timestamp dt:dt="r8">53609898313</Timestamp><Current dt:dt="…	59.94	1	right	2070983521	07-31-2017	15:30:08	13:30:08	female	97	{LEFTARROW}	51							0	352540	352059	{DOWNARROW}	481	350939	350624	815	left3,2	3	3	76	mask3	0	352042	0	351842	eqm10_NoEyeNmodel1_dir	0	V	gazeCOD	GazeCoDxp	0	400	0	351542	3	351442
GazeCoD_1Model_male	24	2	26	<?xml version="1.0"?>\n<Clock xmlns:dt="urn:schemas-microsoft-com:datatypes"><Description dt:dt="string">E-Prime Primary Realtime Clock</Description><StartTime><Timestamp dt:dt="int">0</Timestamp><DateUtc dt:dt="string">2017-07-31T13:30:08Z</DateUtc></StartTime><FrequencyChanges><FrequencyChange><Frequency dt:dt="r8">3328125</Frequency><Timestamp dt:dt="r8">53609898313</Timestamp><Current dt:dt="…	59.94	1	right	2070983521	07-31-2017	15:30:08	13:30:08	female	98	{RIGHTARROW}	44							0	354348	354061	{DOWNARROW}	287	352944	352559	885	right3,2	30	3	77	mask30	0	354044	0	353844	eqm10_NoEyeNmodel1_dir	90	HV	gazeCOD	GazeCoDxp	0	400	0	353544	0	353444
GazeCoD_1Model_male	24	2	26	<?xml version="1.0"?>\n<Clock xmlns:dt="urn:schemas-microsoft-com:datatypes"><Description dt:dt="string">E-Prime Primary Realtime Clock</Description><StartTime><Timestamp dt:dt="int">0</Timestamp><DateUtc dt:dt="string">2017-07-31T13:30:08Z</DateUtc></StartTime><FrequencyChanges><FrequencyChange><Frequency dt:dt="r8">3328125</Frequency><Timestamp dt:dt="r8">53609898313</Timestamp><Current dt:dt="…	59.94	1	right	2070983521	07-31-2017	15:30:08	13:30:08	female	99	{RIGHTARROW}	44							0	356060	355796	{DOWNARROW}	264	354675	354361	814	right3,2	8	3	78	mask8	0	355779	0	355579	eqm10_NoEyeNmodel1_dir	0	V	gazeCOD	GazeCoDxp	0	400	0	355279	4	355179
GazeCoD_1Model_male	24	2	26	<?xml version="1.0"?>\n<Clock xmlns:dt="urn:schemas-microsoft-com:datatypes"><Description dt:dt="string">E-Prime Primary Realtime Clock</Description><StartTime><Timestamp dt:dt="int">0</Timestamp><DateUtc dt:dt="string">2017-07-31T13:30:08Z</DateUtc></StartTime><FrequencyChanges><FrequencyChange><Frequency dt:dt="r8">3328125</Frequency><Timestamp dt:dt="r8">53609898313</Timestamp><Current dt:dt="…	59.94	1	right	2070983521	07-31-2017	15:30:08	13:30:08	female	100	{LEFTARROW}	51							0	357884	357681	{LEFTARROW}	203	356564	356080	984	left3,2	25	3	79	mask25	0	357664	0	357464	eqm10_NoEyeNmodel1_dir	90	HV	gazeCOD	GazeCoDxp	1	400	0	357164	0	357064
GazeCoD_1Model_male	24	2	26	<?xml version="1.0"?>\n<Clock xmlns:dt="urn:schemas-microsoft-com:datatypes"><Description dt:dt="string">E-Prime Primary Realtime Clock</Description><StartTime><Timestamp dt:dt="int">0</Timestamp><DateUtc dt:dt="string">2017-07-31T13:30:08Z</DateUtc></StartTime><FrequencyChanges><FrequencyChange><Frequency dt:dt="r8">3328125</Frequency><Timestamp dt:dt="r8">53609898313</Timestamp><Current dt:dt="…	59.94	1	right	2070983521	07-31-2017	15:30:08	13:30:08	female	101	{LEFTARROW}	53							0	359604	359450	{DOWNARROW}	154	358322	357898	924	left4,8	26	3	80	mask26	0	359433	1	359233	eqm10_NoEyeNmodel1_dir	90	HV	gazeCOD	GazeCoDxp	0	400	0	358932	10	358832
GazeCoD_1Model_male	24	2	26	<?xml version="1.0"?>\n<Clock xmlns:dt="urn:schemas-microsoft-com:datatypes"><Description dt:dt="string">E-Prime Primary Realtime Clock</Description><StartTime><Timestamp dt:dt="int">0</Timestamp><DateUtc dt:dt="string">2017-07-31T13:30:08Z</DateUtc></StartTime><FrequencyChanges><FrequencyChange><Frequency dt:dt="r8">3328125</Frequency><Timestamp dt:dt="r8">53609898313</Timestamp><Current dt:dt="…	59.94	1	right	2070983521	07-31-2017	15:30:08	13:30:08	female	102	{LEFTARROW}	53							0	361100	361018	{DOWNARROW}	82	359903	359616	787	left4,8	4	3	81	mask4	0	361001	0	360801	eqm10_NoEyeNmodel1_dir	0	V	gazeCOD	GazeCoDxp	0	400	0	360501	-2	360401
GazeCoD_1Model_male	24	2	26	<?xml version="1.0"?>\n<Clock xmlns:dt="urn:schemas-microsoft-com:datatypes"><Description dt:dt="string">E-Prime Primary Realtime Clock</Description><StartTime><Timestamp dt:dt="int">0</Timestamp><DateUtc dt:dt="string">2017-07-31T13:30:08Z</DateUtc></StartTime><FrequencyChanges><FrequencyChange><Frequency dt:dt="r8">3328125</Frequency><Timestamp dt:dt="r8">53609898313</Timestamp><Current dt:dt="…	59.94	1	right	2070983521	07-31-2017	15:30:08	13:30:08	female	103	{DOWNARROW}	79							0	362844	362569	{DOWNARROW}	275	361450	361118	832	DG0	1	3	82	mask1	0	362553	1	362353	eqm10_NoEyeNmodel1_dir	0	V	gazeCOD	GazeCoDxp	1	400	0	362052	2	361952
GazeCoD_1Model_male	24	2	26	<?xml version="1.0"?>\n<Clock xmlns:dt="urn:schemas-microsoft-com:datatypes"><Description dt:dt="string">E-Prime Primary Realtime Clock</Description><StartTime><Timestamp dt:dt="int">0</Timestamp><DateUtc dt:dt="string">2017-07-31T13:30:08Z</DateUtc></StartTime><FrequencyChanges><FrequencyChange><Frequency dt:dt="r8">3328125</Frequency><Timestamp dt:dt="r8">53609898313</Timestamp><Current dt:dt="…	59.94	1	right	2070983521	07-31-2017	15:30:08	13:30:08	female	104	{LEFTARROW}	51							0	364588	364254	{LEFTARROW}	334	363137	362854	783	left3,2	14	3	83	mask14	0	364238	1	364038	eqm10_NoEyeNmodel1_dir	90	H	gazeCOD	GazeCoDxp	1	400	0	363737	0	363637
GazeCoD_1Model_male	24	2	26	<?xml version="1.0"?>\n<Clock xmlns:dt="urn:schemas-microsoft-com:datatypes"><Description dt:dt="string">E-Prime Primary Realtime Clock</Description><StartTime><Timestamp dt:dt="int">0</Timestamp><DateUtc dt:dt="string">2017-07-31T13:30:08Z</DateUtc></StartTime><FrequencyChanges><FrequencyChange><Frequency dt:dt="r8">3328125</Frequency><Timestamp dt:dt="r8">53609898313</Timestamp><Current dt:dt="…	59.94	1	right	2070983521	07-31-2017	15:30:08	13:30:08	female	105	{RIGHTARROW}	77							0	366364	366006	{RIGHTARROW}	358	364882	364605	777	right8	33	3	84	mask33	0	365989	0	365789	eqm10_NoEyeNmodel1_dir	90	HV	gazeCOD	GazeCoDxp	1	400	0	365489	7	365389
GazeCoD_1Model_male	24	2	26	<?xml version="1.0"?>\n<Clock xmlns:dt="urn:schemas-microsoft-com:datatypes"><Description dt:dt="string">E-Prime Primary Realtime Clock</Description><StartTime><Timestamp dt:dt="int">0</Timestamp><DateUtc dt:dt="string">2017-07-31T13:30:08Z</DateUtc></StartTime><FrequencyChanges><FrequencyChange><Frequency dt:dt="r8">3328125</Frequency><Timestamp dt:dt="r8">53609898313</Timestamp><Current dt:dt="…	59.94	1	right	2070983521	07-31-2017	15:30:08	13:30:08	female	106	{LEFTARROW}	49							0	368180	367858	{DOWNARROW}	322	366742	366374	868	left1,6	2	3	85	mask2	0	367841	0	367641	eqm10_NoEyeNmodel1_dir	0	V	gazeCOD	GazeCoDxp	0	400	0	367341	-1	367241
GazeCoD_1Model_male	24	2	26	<?xml version="1.0"?>\n<Clock xmlns:dt="urn:schemas-microsoft-com:datatypes"><Description dt:dt="string">E-Prime Primary Realtime Clock</Description><StartTime><Timestamp dt:dt="int">0</Timestamp><DateUtc dt:dt="string">2017-07-31T13:30:08Z</DateUtc></StartTime><FrequencyChanges><FrequencyChange><Frequency dt:dt="r8">3328125</Frequency><Timestamp dt:dt="r8">53609898313</Timestamp><Current dt:dt="…	59.94	1	right	2070983521	07-31-2017	15:30:08	13:30:08	female	107	{RIGHTARROW}	40							0	370172	369793	{DOWNARROW}	379	368669	368192	977	right6,4	32	3	86	mask32	0	369777	1	369577	eqm10_NoEyeNmodel1_dir	90	HV	gazeCOD	GazeCoDxp	0	400	0	369276	7	369176
GazeCoD_1Model_male	24	2	26	<?xml version="1.0"?>\n<Clock xmlns:dt="urn:schemas-microsoft-com:datatypes"><Description dt:dt="string">E-Prime Primary Realtime Clock</Description><StartTime><Timestamp dt:dt="int">0</Timestamp><DateUtc dt:dt="string">2017-07-31T13:30:08Z</DateUtc></StartTime><FrequencyChanges><FrequencyChange><Frequency dt:dt="r8">3328125</Frequency><Timestamp dt:dt="r8">53609898313</Timestamp><Current dt:dt="…	59.94	1	right	2070983521	07-31-2017	15:30:08	13:30:08	female	108	{RIGHTARROW}	40							0	372140	371762	{RIGHTARROW}	378	370645	370194	951	right6,4	21	3	87	mask21	0	371745	0	371545	eqm10_NoEyeNmodel1_dir	90	H	gazeCOD	GazeCoDxp	1	400	0	371245	0	371145
GazeCoD_1Model_male	24	2	26	<?xml version="1.0"?>\n<Clock xmlns:dt="urn:schemas-microsoft-com:datatypes"><Description dt:dt="string">E-Prime Primary Realtime Clock</Description><StartTime><Timestamp dt:dt="int">0</Timestamp><DateUtc dt:dt="string">2017-07-31T13:30:08Z</DateUtc></StartTime><FrequencyChanges><FrequencyChange><Frequency dt:dt="r8">3328125</Frequency><Timestamp dt:dt="r8">53609898313</Timestamp><Current dt:dt="…	59.94	1	right	2070983521	07-31-2017	15:30:08	13:30:08	female	109	{RIGHTARROW}	77							0	373788	373764	{DOWNARROW}	24	372652	372162	990	right8	11	3	88	mask11	0	373747	0	373547	eqm10_NoEyeNmodel1_dir	0	V	gazeCOD	GazeCoDxp	0	400	0	373247	-5	373147
GazeCoD_1Model_male	24	2	26	<?xml version="1.0"?>\n<Clock xmlns:dt="urn:schemas-microsoft-com:datatypes"><Description dt:dt="string">E-Prime Primary Realtime Clock</Description><StartTime><Timestamp dt:dt="int">0</Timestamp><DateUtc dt:dt="string">2017-07-31T13:30:08Z</DateUtc></StartTime><FrequencyChanges><FrequencyChange><Frequency dt:dt="r8">3328125</Frequency><Timestamp dt:dt="r8">53609898313</Timestamp><Current dt:dt="…	59.94	1	right	2070983521	07-31-2017	15:30:08	13:30:08	female	110	{LEFTARROW}	55							0	375356	375166	{LEFTARROW}	190	374052	373797	755	left6,4	16	3	89	mask16	0	375149	1	374949	eqm10_NoEyeNmodel1_dir	90	H	gazeCOD	GazeCoDxp	1	400	0	374648	-4	374548
GazeCoD_1Model_male	24	2	26	<?xml version="1.0"?>\n<Clock xmlns:dt="urn:schemas-microsoft-com:datatypes"><Description dt:dt="string">E-Prime Primary Realtime Clock</Description><StartTime><Timestamp dt:dt="int">0</Timestamp><DateUtc dt:dt="string">2017-07-31T13:30:08Z</DateUtc></StartTime><FrequencyChanges><FrequencyChange><Frequency dt:dt="r8">3328125</Frequency><Timestamp dt:dt="r8">53609898313</Timestamp><Current dt:dt="…	59.94	1	right	2070983521	07-31-2017	15:30:08	13:30:08	female	111	{RIGHTARROW}	40							0	377228	376800	{DOWNARROW}	428	375689	375366	823	right6,4	10	3	90	mask10	0	376784	0	376584	eqm10_NoEyeNmodel1_dir	0	V	gazeCOD	GazeCoDxp	0	400	0	376284	-5	376184
GazeCoD_1Model_male	24	2	26	<?xml version="1.0"?>\n<Clock xmlns:dt="urn:schemas-microsoft-com:datatypes"><Description dt:dt="string">E-Prime Primary Realtime Clock</Description><StartTime><Timestamp dt:dt="int">0</Timestamp><DateUtc dt:dt="string">2017-07-31T13:30:08Z</DateUtc></StartTime><FrequencyChanges><FrequencyChange><Frequency dt:dt="r8">3328125</Frequency><Timestamp dt:dt="r8">53609898313</Timestamp><Current dt:dt="…	59.94	1	right	2070983521	07-31-2017	15:30:08	13:30:08	female	112	{LEFTARROW}	55							0	379220	378853	{LEFTARROW}	367	377725	377251	974	left6,4	5	3	91	mask5	0	378836	1	378636	eqm10_NoEyeNmodel1_dir	0	V	gazeCOD	GazeCoDxp	1	400	0	378335	10	378235
GazeCoD_1Model_male	24	2	26	<?xml version="1.0"?>\n<Clock xmlns:dt="urn:schemas-microsoft-com:datatypes"><Description dt:dt="string">E-Prime Primary Realtime Clock</Description><StartTime><Timestamp dt:dt="int">0</Timestamp><DateUtc dt:dt="string">2017-07-31T13:30:08Z</DateUtc></StartTime><FrequencyChanges><FrequencyChange><Frequency dt:dt="r8">3328125</Frequency><Timestamp dt:dt="r8">53609898313</Timestamp><Current dt:dt="…	59.94	1	right	2070983521	07-31-2017	15:30:08	13:30:08	female	113	{DOWNARROW}	79							0	381164	380805	{DOWNARROW}	359	379679	379236	943	DG0	12	3	92	mask12	0	380788	1	380588	eqm10_NoEyeNmodel1_dir	90	H	gazeCOD	GazeCoDxp	1	400	0	380287	8	380187
GazeCoD_1Model_male	24	2	26	<?xml version="1.0"?>\n<Clock xmlns:dt="urn:schemas-microsoft-com:datatypes"><Description dt:dt="string">E-Prime Primary Realtime Clock</Description><StartTime><Timestamp dt:dt="int">0</Timestamp><DateUtc dt:dt="string">2017-07-31T13:30:08Z</DateUtc></StartTime><FrequencyChanges><FrequencyChange><Frequency dt:dt="r8">3328125</Frequency><Timestamp dt:dt="r8">53609898313</Timestamp><Current dt:dt="…	59.94	1	right	2070983521	07-31-2017	15:30:08	13:30:08	female	114	{RIGHTARROW}	46							0	382644	382556	{DOWNARROW}	88	381442	381188	754	right1,6	29	3	93	mask29	0	382539	0	382339	eqm10_NoEyeNmodel1_dir	90	HV	gazeCOD	GazeCoDxp	0	400	0	382039	-3	381939
GazeCoD_1Model_male	24	2	26	<?xml version="1.0"?>\n<Clock xmlns:dt="urn:schemas-microsoft-com:datatypes"><Description dt:dt="string">E-Prime Primary Realtime Clock</Description><StartTime><Timestamp dt:dt="int">0</Timestamp><DateUtc dt:dt="string">2017-07-31T13:30:08Z</DateUtc></StartTime><FrequencyChanges><FrequencyChange><Frequency dt:dt="r8">3328125</Frequency><Timestamp dt:dt="r8">53609898313</Timestamp><Current dt:dt="…	59.94	1	right	2070983521	07-31-2017	15:30:08	13:30:08	female	115	{RIGHTARROW}	42							0	384548	384208	{DOWNARROW}	340	383095	382656	939	right4,8	9	3	94	mask9	0	384191	0	383991	eqm10_NoEyeNmodel1_dir	0	V	gazeCOD	GazeCoDxp	0	400	0	383691	-4	383591
GazeCoD_1Model_male	24	2	26	<?xml version="1.0"?>\n<Clock xmlns:dt="urn:schemas-microsoft-com:datatypes"><Description dt:dt="string">E-Prime Primary Realtime Clock</Description><StartTime><Timestamp dt:dt="int">0</Timestamp><DateUtc dt:dt="string">2017-07-31T13:30:08Z</DateUtc></StartTime><FrequencyChanges><FrequencyChange><Frequency dt:dt="r8">3328125</Frequency><Timestamp dt:dt="r8">53609898313</Timestamp><Current dt:dt="…	59.94	1	right	2070983521	07-31-2017	15:30:08	13:30:08	female	116	{RIGHTARROW}	42							0	386388	386177	{DOWNARROW}	211	385052	384558	994	right4,8	20	3	95	mask20	0	386160	1	385960	eqm10_NoEyeNmodel1_dir	90	H	gazeCOD	GazeCoDxp	0	400	0	385659	7	385559
GazeCoD_1Model_male	24	2	26	<?xml version="1.0"?>\n<Clock xmlns:dt="urn:schemas-microsoft-com:datatypes"><Description dt:dt="string">E-Prime Primary Realtime Clock</Description><StartTime><Timestamp dt:dt="int">0</Timestamp><DateUtc dt:dt="string">2017-07-31T13:30:08Z</DateUtc></StartTime><FrequencyChanges><FrequencyChange><Frequency dt:dt="r8">3328125</Frequency><Timestamp dt:dt="r8">53609898313</Timestamp><Current dt:dt="…	59.94	1	right	2070983521	07-31-2017	15:30:08	13:30:08	female	117	{LEFTARROW}	55							0	388308	387962	{LEFTARROW}	346	386836	386410	926	left6,4	27	3	96	mask27	0	387945	1	387745	eqm10_NoEyeNmodel1_dir	90	HV	gazeCOD	GazeCoDxp	1	400	0	387444	8	387344
GazeCoD_1Model_male	24	2	26	<?xml version="1.0"?>\n<Clock xmlns:dt="urn:schemas-microsoft-com:datatypes"><Description dt:dt="string">E-Prime Primary Realtime Clock</Description><StartTime><Timestamp dt:dt="int">0</Timestamp><DateUtc dt:dt="string">2017-07-31T13:30:08Z</DateUtc></StartTime><FrequencyChanges><FrequencyChange><Frequency dt:dt="r8">3328125</Frequency><Timestamp dt:dt="r8">53609898313</Timestamp><Current dt:dt="…	59.94	1	right	2070983521	07-31-2017	15:30:08	13:30:08	female	118	{LEFTARROW}	53							0	390332	389747	{LEFTARROW}	585	388631	388329	802	left4,8	15	3	97	mask15	0	389730	0	389530	eqm10_NoEyeNmodel1_dir	90	H	gazeCOD	GazeCoDxp	1	400	0	389230	-1	389130
GazeCoD_1Model_male	24	2	26	<?xml version="1.0"?>\n<Clock xmlns:dt="urn:schemas-microsoft-com:datatypes"><Description dt:dt="string">E-Prime Primary Realtime Clock</Description><StartTime><Timestamp dt:dt="int">0</Timestamp><DateUtc dt:dt="string">2017-07-31T13:30:08Z</DateUtc></StartTime><FrequencyChanges><FrequencyChange><Frequency dt:dt="r8">3328125</Frequency><Timestamp dt:dt="r8">53609898313</Timestamp><Current dt:dt="…	59.94	1	right	2070983521	07-31-2017	15:30:08	13:30:08	female	119	{RIGHTARROW}	44							0	391948	391799	{DOWNARROW}	149	390679	390348	831	right3,2	19	3	98	mask19	0	391782	0	391582	eqm10_NoEyeNmodel1_dir	90	H	gazeCOD	GazeCoDxp	0	400	0	391282	3	391182
GazeCoD_1Model_male	24	2	26	<?xml version="1.0"?>\n<Clock xmlns:dt="urn:schemas-microsoft-com:datatypes"><Description dt:dt="string">E-Prime Primary Realtime Clock</Description><StartTime><Timestamp dt:dt="int">0</Timestamp><DateUtc dt:dt="string">2017-07-31T13:30:08Z</DateUtc></StartTime><FrequencyChanges><FrequencyChange><Frequency dt:dt="r8">3328125</Frequency><Timestamp dt:dt="r8">53609898313</Timestamp><Current dt:dt="…	59.94	1	right	2070983521	07-31-2017	15:30:08	13:30:08	female	120	{LEFTARROW}	49							0	393844	393551	{DOWNARROW}	293	392434	391966	968	left1,6	24	3	99	mask24	0	393534	1	393334	eqm10_NoEyeNmodel1_dir	90	HV	gazeCOD	GazeCoDxp	0	400	0	393033	-1	392933
GazeCoD_1Model_male	24	2	26	<?xml version="1.0"?>\n<Clock xmlns:dt="urn:schemas-microsoft-com:datatypes"><Description dt:dt="string">E-Prime Primary Realtime Clock</Description><StartTime><Timestamp dt:dt="int">0</Timestamp><DateUtc dt:dt="string">2017-07-31T13:30:08Z</DateUtc></StartTime><FrequencyChanges><FrequencyChange><Frequency dt:dt="r8">3328125</Frequency><Timestamp dt:dt="r8">53609898313</Timestamp><Current dt:dt="…	59.94	1	right	2070983521	07-31-2017	15:30:08	13:30:08	female	121	{LEFTARROW}	53							0	395580	395236	{LEFTARROW}	344	394123	393868	755	left4,8	26	4	100	mask26	0	395219	1	395019	eqm10_NoEyeNmodel1_dir	90	HV	gazeCOD	GazeCoDxp	1	400	0	394718	-5	394618
GazeCoD_1Model_male	24	2	26	<?xml version="1.0"?>\n<Clock xmlns:dt="urn:schemas-microsoft-com:datatypes"><Description dt:dt="string">E-Prime Primary Realtime Clock</Description><StartTime><Timestamp dt:dt="int">0</Timestamp><DateUtc dt:dt="string">2017-07-31T13:30:08Z</DateUtc></StartTime><FrequencyChanges><FrequencyChange><Frequency dt:dt="r8">3328125</Frequency><Timestamp dt:dt="r8">53609898313</Timestamp><Current dt:dt="…	59.94	1	right	2070983521	07-31-2017	15:30:08	13:30:08	female	122	{LEFTARROW}	78							0	397380	397004	{LEFTARROW}	376	395880	395603	777	left8	28	4	101	mask28	0	396987	0	396787	eqm10_NoEyeNmodel1_dir	90	HV	gazeCOD	GazeCoDxp	1	400	0	396487	7	396387
GazeCoD_1Model_male	24	2	26	<?xml version="1.0"?>\n<Clock xmlns:dt="urn:schemas-microsoft-com:datatypes"><Description dt:dt="string">E-Prime Primary Realtime Clock</Description><StartTime><Timestamp dt:dt="int">0</Timestamp><DateUtc dt:dt="string">2017-07-31T13:30:08Z</DateUtc></StartTime><FrequencyChanges><FrequencyChange><Frequency dt:dt="r8">3328125</Frequency><Timestamp dt:dt="r8">53609898313</Timestamp><Current dt:dt="…	59.94	1	right	2070983521	07-31-2017	15:30:08	13:30:08	female	123	{RIGHTARROW}	44							0	399332	398990	{DOWNARROW}	342	397878	397405	973	right3,2	30	4	102	mask30	0	398973	0	398773	eqm10_NoEyeNmodel1_dir	90	HV	gazeCOD	GazeCoDxp	0	400	0	398473	-5	398373
GazeCoD_1Model_male	24	2	26	<?xml version="1.0"?>\n<Clock xmlns:dt="urn:schemas-microsoft-com:datatypes"><Description dt:dt="string">E-Prime Primary Realtime Clock</Description><StartTime><Timestamp dt:dt="int">0</Timestamp><DateUtc dt:dt="string">2017-07-31T13:30:08Z</DateUtc></StartTime><FrequencyChanges><FrequencyChange><Frequency dt:dt="r8">3328125</Frequency><Timestamp dt:dt="r8">53609898313</Timestamp><Current dt:dt="…	59.94	1	right	2070983521	07-31-2017	15:30:08	13:30:08	female	124	{LEFTARROW}	78							0	401108	400741	{LEFTARROW}	367	399623	399357	766	left8	6	4	103	mask6	0	400724	0	400524	eqm10_NoEyeNmodel1_dir	0	V	gazeCOD	GazeCoDxp	1	400	0	400224	1	400124
GazeCoD_1Model_male	24	2	26	<?xml version="1.0"?>\n<Clock xmlns:dt="urn:schemas-microsoft-com:datatypes"><Description dt:dt="string">E-Prime Primary Realtime Clock</Description><StartTime><Timestamp dt:dt="int">0</Timestamp><DateUtc dt:dt="string">2017-07-31T13:30:08Z</DateUtc></StartTime><FrequencyChanges><FrequencyChange><Frequency dt:dt="r8">3328125</Frequency><Timestamp dt:dt="r8">53609898313</Timestamp><Current dt:dt="…	59.94	1	right	2070983521	07-31-2017	15:30:08	13:30:08	female	125	{RIGHTARROW}	42							0	403044	402660	{DOWNARROW}	384	401535	401125	910	right4,8	20	4	104	mask20	0	402643	0	402443	eqm10_NoEyeNmodel1_dir	90	H	gazeCOD	GazeCoDxp	0	400	0	402143	8	402043
GazeCoD_1Model_male	24	2	26	<?xml version="1.0"?>\n<Clock xmlns:dt="urn:schemas-microsoft-com:datatypes"><Description dt:dt="string">E-Prime Primary Realtime Clock</Description><StartTime><Timestamp dt:dt="int">0</Timestamp><DateUtc dt:dt="string">2017-07-31T13:30:08Z</DateUtc></StartTime><FrequencyChanges><FrequencyChange><Frequency dt:dt="r8">3328125</Frequency><Timestamp dt:dt="r8">53609898313</Timestamp><Current dt:dt="…	59.94	1	right	2070983521	07-31-2017	15:30:08	13:30:08	female	126	{LEFTARROW}	55							0	404916	404629	{LEFTARROW}	287	403511	403060	951	left6,4	27	4	105	mask27	0	404612	1	404412	eqm10_NoEyeNmodel1_dir	90	HV	gazeCOD	GazeCoDxp	1	400	0	404111	0	404011
GazeCoD_1Model_male	24	2	26	<?xml version="1.0"?>\n<Clock xmlns:dt="urn:schemas-microsoft-com:datatypes"><Description dt:dt="string">E-Prime Primary Realtime Clock</Description><StartTime><Timestamp dt:dt="int">0</Timestamp><DateUtc dt:dt="string">2017-07-31T13:30:08Z</DateUtc></StartTime><FrequencyChanges><FrequencyChange><Frequency dt:dt="r8">3328125</Frequency><Timestamp dt:dt="r8">53609898313</Timestamp><Current dt:dt="…	59.94	1	right	2070983521	07-31-2017	15:30:08	13:30:08	female	127	{LEFTARROW}	53							0	406764	406364	{LEFTARROW}	400	405252	404929	823	left4,8	15	4	106	mask15	0	406347	0	406147	eqm10_NoEyeNmodel1_dir	90	H	gazeCOD	GazeCoDxp	1	400	0	405847	-5	405747
GazeCoD_1Model_male	24	2	26	<?xml version="1.0"?>\n<Clock xmlns:dt="urn:schemas-microsoft-com:datatypes"><Description dt:dt="string">E-Prime Primary Realtime Clock</Description><StartTime><Timestamp dt:dt="int">0</Timestamp><DateUtc dt:dt="string">2017-07-31T13:30:08Z</DateUtc></StartTime><FrequencyChanges><FrequencyChange><Frequency dt:dt="r8">3328125</Frequency><Timestamp dt:dt="r8">53609898313</Timestamp><Current dt:dt="…	59.94	1	right	2070983521	07-31-2017	15:30:08	13:30:08	female	128	{LEFTARROW}	78							0	408716	408332	{LEFTARROW}	384	407208	406781	927	left8	17	4	107	mask17	0	408315	0	408115	eqm10_NoEyeNmodel1_dir	90	H	gazeCOD	GazeCoDxp	1	400	0	407815	7	407715
GazeCoD_1Model_male	24	2	26	<?xml version="1.0"?>\n<Clock xmlns:dt="urn:schemas-microsoft-com:datatypes"><Description dt:dt="string">E-Prime Primary Realtime Clock</Description><StartTime><Timestamp dt:dt="int">0</Timestamp><DateUtc dt:dt="string">2017-07-31T13:30:08Z</DateUtc></StartTime><FrequencyChanges><FrequencyChange><Frequency dt:dt="r8">3328125</Frequency><Timestamp dt:dt="r8">53609898313</Timestamp><Current dt:dt="…	59.94	1	right	2070983521	07-31-2017	15:30:08	13:30:08	female	129	{RIGHTARROW}	42							0	410188	410168	{DOWNARROW}	20	409051	408733	818	right4,8	9	4	108	mask9	0	410151	1	409951	eqm10_NoEyeNmodel1_dir	0	V	gazeCOD	GazeCoDxp	0	400	0	409650	-1	409550
GazeCoD_1Model_male	24	2	26	<?xml version="1.0"?>\n<Clock xmlns:dt="urn:schemas-microsoft-com:datatypes"><Description dt:dt="string">E-Prime Primary Realtime Clock</Description><StartTime><Timestamp dt:dt="int">0</Timestamp><DateUtc dt:dt="string">2017-07-31T13:30:08Z</DateUtc></StartTime><FrequencyChanges><FrequencyChange><Frequency dt:dt="r8">3328125</Frequency><Timestamp dt:dt="r8">53609898313</Timestamp><Current dt:dt="…	59.94	1	right	2070983521	07-31-2017	15:30:08	13:30:08	female	130	{DOWNARROW}	79							0	412188	411769	{LEFTARROW}	419	410645	410201	944	DG0	12	4	109	mask12	0	411752	0	411552	eqm10_NoEyeNmodel1_dir	90	H	gazeCOD	GazeCoDxp	0	400	0	411252	7	411152
GazeCoD_1Model_male	24	2	26	<?xml version="1.0"?>\n<Clock xmlns:dt="urn:schemas-microsoft-com:datatypes"><Description dt:dt="string">E-Prime Primary Realtime Clock</Description><StartTime><Timestamp dt:dt="int">0</Timestamp><DateUtc dt:dt="string">2017-07-31T13:30:08Z</DateUtc></StartTime><FrequencyChanges><FrequencyChange><Frequency dt:dt="r8">3328125</Frequency><Timestamp dt:dt="r8">53609898313</Timestamp><Current dt:dt="…	59.94	1	right	2070983521	07-31-2017	15:30:08	13:30:08	female	131	{RIGHTARROW}	46							0	414596	413771	{DOWNARROW}	825	412657	412203	954	right1,6	29	4	110	mask29	0	413754	0	413554	eqm10_NoEyeNmodel1_dir	90	HV	gazeCOD	GazeCoDxp	0	400	0	413254	-3	413154
GazeCoD_1Model_male	24	2	26	<?xml version="1.0"?>\n<Clock xmlns:dt="urn:schemas-microsoft-com:datatypes"><Description dt:dt="string">E-Prime Primary Realtime Clock</Description><StartTime><Timestamp dt:dt="int">0</Timestamp><DateUtc dt:dt="string">2017-07-31T13:30:08Z</DateUtc></StartTime><FrequencyChanges><FrequencyChange><Frequency dt:dt="r8">3328125</Frequency><Timestamp dt:dt="r8">53609898313</Timestamp><Current dt:dt="…	59.94	1	right	2070983521	07-31-2017	15:30:08	13:30:08	female	132	{LEFTARROW}	49							0	427028	426484	{DOWNARROW}	544	425364	425033	831	left1,6	2	4	111	mask2	0	426467	0	426267	eqm10_NoEyeNmodel1_dir	0	V	gazeCOD	GazeCoDxp	0	400	0	425967	3	425867
GazeCoD_1Model_male	24	2	26	<?xml version="1.0"?>\n<Clock xmlns:dt="urn:schemas-microsoft-com:datatypes"><Description dt:dt="string">E-Prime Primary Realtime Clock</Description><StartTime><Timestamp dt:dt="int">0</Timestamp><DateUtc dt:dt="string">2017-07-31T13:30:08Z</DateUtc></StartTime><FrequencyChanges><FrequencyChange><Frequency dt:dt="r8">3328125</Frequency><Timestamp dt:dt="r8">53609898313</Timestamp><Current dt:dt="…	59.94	1	right	2070983521	07-31-2017	15:30:08	13:30:08	female	133	{RIGHTARROW}	40							0	429460	428519	{RIGHTARROW}	941	427393	427051	842	right6,4	10	4	112	mask10	0	428503	1	428303	eqm10_NoEyeNmodel1_dir	0	V	gazeCOD	GazeCoDxp	1	400	0	428002	9	427902
GazeCoD_1Model_male	24	2	26	<?xml version="1.0"?>\n<Clock xmlns:dt="urn:schemas-microsoft-com:datatypes"><Description dt:dt="string">E-Prime Primary Realtime Clock</Description><StartTime><Timestamp dt:dt="int">0</Timestamp><DateUtc dt:dt="string">2017-07-31T13:30:08Z</DateUtc></StartTime><FrequencyChanges><FrequencyChange><Frequency dt:dt="r8">3328125</Frequency><Timestamp dt:dt="r8">53609898313</Timestamp><Current dt:dt="…	59.94	1	right	2070983521	07-31-2017	15:30:08	13:30:08	female	134	{RIGHTARROW}	40							0	431324	431022	{RIGHTARROW}	302	429909	429470	939	right6,4	32	4	113	mask32	0	431005	0	430805	eqm10_NoEyeNmodel1_dir	90	HV	gazeCOD	GazeCoDxp	1	400	0	430505	-4	430405
GazeCoD_1Model_male	24	2	26	<?xml version="1.0"?>\n<Clock xmlns:dt="urn:schemas-microsoft-com:datatypes"><Description dt:dt="string">E-Prime Primary Realtime Clock</Description><StartTime><Timestamp dt:dt="int">0</Timestamp><DateUtc dt:dt="string">2017-07-31T13:30:08Z</DateUtc></StartTime><FrequencyChanges><FrequencyChange><Frequency dt:dt="r8">3328125</Frequency><Timestamp dt:dt="r8">53609898313</Timestamp><Current dt:dt="…	59.94	1	right	2070983521	07-31-2017	15:30:08	13:30:08	female	135	{LEFTARROW}	55							0	433420	432774	{DOWNARROW}	646	431662	431339	823	left6,4	16	4	114	mask16	0	432757	0	432557	eqm10_NoEyeNmodel1_dir	90	H	gazeCOD	GazeCoDxp	0	400	0	432257	-5	432157
GazeCoD_1Model_male	24	2	26	<?xml version="1.0"?>\n<Clock xmlns:dt="urn:schemas-microsoft-com:datatypes"><Description dt:dt="string">E-Prime Primary Realtime Clock</Description><StartTime><Timestamp dt:dt="int">0</Timestamp><DateUtc dt:dt="string">2017-07-31T13:30:08Z</DateUtc></StartTime><FrequencyChanges><FrequencyChange><Frequency dt:dt="r8">3328125</Frequency><Timestamp dt:dt="r8">53609898313</Timestamp><Current dt:dt="…	59.94	1	right	2070983521	07-31-2017	15:30:08	13:30:08	female	136	{RIGHTARROW}	44							0	435236	434943	{DOWNARROW}	293	433828	433441	887	right3,2	8	4	115	mask8	0	434926	1	434726	eqm10_NoEyeNmodel1_dir	0	V	gazeCOD	GazeCoDxp	0	400	0	434425	-3	434325
GazeCoD_1Model_male	24	2	26	<?xml version="1.0"?>\n<Clock xmlns:dt="urn:schemas-microsoft-com:datatypes"><Description dt:dt="string">E-Prime Primary Realtime Clock</Description><StartTime><Timestamp dt:dt="int">0</Timestamp><DateUtc dt:dt="string">2017-07-31T13:30:08Z</DateUtc></StartTime><FrequencyChanges><FrequencyChange><Frequency dt:dt="r8">3328125</Frequency><Timestamp dt:dt="r8">53609898313</Timestamp><Current dt:dt="…	59.94	1	right	2070983521	07-31-2017	15:30:08	13:30:08	female	137	{RIGHTARROW}	46							0	437180	436811	{DOWNARROW}	369	435692	435260	932	right1,6	18	4	116	mask18	0	436794	0	436594	eqm10_NoEyeNmodel1_dir	90	H	gazeCOD	GazeCoDxp	0	400	0	436294	2	436194
GazeCoD_1Model_male	24	2	26	<?xml version="1.0"?>\n<Clock xmlns:dt="urn:schemas-microsoft-com:datatypes"><Description dt:dt="string">E-Prime Primary Realtime Clock</Description><StartTime><Timestamp dt:dt="int">0</Timestamp><DateUtc dt:dt="string">2017-07-31T13:30:08Z</DateUtc></StartTime><FrequencyChanges><FrequencyChange><Frequency dt:dt="r8">3328125</Frequency><Timestamp dt:dt="r8">53609898313</Timestamp><Current dt:dt="…	59.94	1	right	2070983521	07-31-2017	15:30:08	13:30:08	female	138	{RIGHTARROW}	40							0	438580	438580	{RIGHTARROW}	0	437456	437195	761	right6,4	21	4	117	mask21	0	438563	1	438363	eqm10_NoEyeNmodel1_dir	90	H	gazeCOD	GazeCoDxp	1	400	0	438062	6	437962
GazeCoD_1Model_male	24	2	26	<?xml version="1.0"?>\n<Clock xmlns:dt="urn:schemas-microsoft-com:datatypes"><Description dt:dt="string">E-Prime Primary Realtime Clock</Description><StartTime><Timestamp dt:dt="int">0</Timestamp><DateUtc dt:dt="string">2017-07-31T13:30:08Z</DateUtc></StartTime><FrequencyChanges><FrequencyChange><Frequency dt:dt="r8">3328125</Frequency><Timestamp dt:dt="r8">53609898313</Timestamp><Current dt:dt="…	59.94	1	right	2070983521	07-31-2017	15:30:08	13:30:08	female	139	{LEFTARROW}	49							0	441332	440148	{DOWNARROW}	1184	439036	438596	940	left1,6	24	4	118	mask24	0	440131	0	439931	eqm10_NoEyeNmodel1_dir	90	HV	gazeCOD	GazeCoDxp	0	400	0	439631	-5	439531
GazeCoD_1Model_male	24	2	26	<?xml version="1.0"?>\n<Clock xmlns:dt="urn:schemas-microsoft-com:datatypes"><Description dt:dt="string">E-Prime Primary Realtime Clock</Description><StartTime><Timestamp dt:dt="int">0</Timestamp><DateUtc dt:dt="string">2017-07-31T13:30:08Z</DateUtc></StartTime><FrequencyChanges><FrequencyChange><Frequency dt:dt="r8">3328125</Frequency><Timestamp dt:dt="r8">53609898313</Timestamp><Current dt:dt="…	59.94	1	right	2070983521	07-31-2017	15:30:08	13:30:08	female	140	{RIGHTARROW}	46							0	443236	442851	{DOWNARROW}	385	441729	441349	880	right1,6	7	4	119	mask7	0	442834	1	442634	eqm10_NoEyeNmodel1_dir	0	V	gazeCOD	GazeCoDxp	0	400	0	442333	4	442233
GazeCoD_1Model_male	24	2	26	<?xml version="1.0"?>\n<Clock xmlns:dt="urn:schemas-microsoft-com:datatypes"><Description dt:dt="string">E-Prime Primary Realtime Clock</Description><StartTime><Timestamp dt:dt="int">0</Timestamp><DateUtc dt:dt="string">2017-07-31T13:30:08Z</DateUtc></StartTime><FrequencyChanges><FrequencyChange><Frequency dt:dt="r8">3328125</Frequency><Timestamp dt:dt="r8">53609898313</Timestamp><Current dt:dt="…	59.94	1	right	2070983521	07-31-2017	15:30:08	13:30:08	female	141	{LEFTARROW}	51							0	444820	444636	{DOWNARROW}	184	443518	443251	767	left3,2	14	4	120	mask14	0	444619	1	444419	eqm10_NoEyeNmodel1_dir	90	H	gazeCOD	GazeCoDxp	0	400	0	444118	0	444018
GazeCoD_1Model_male	24	2	26	<?xml version="1.0"?>\n<Clock xmlns:dt="urn:schemas-microsoft-com:datatypes"><Description dt:dt="string">E-Prime Primary Realtime Clock</Description><StartTime><Timestamp dt:dt="int">0</Timestamp><DateUtc dt:dt="string">2017-07-31T13:30:08Z</DateUtc></StartTime><FrequencyChanges><FrequencyChange><Frequency dt:dt="r8">3328125</Frequency><Timestamp dt:dt="r8">53609898313</Timestamp><Current dt:dt="…	59.94	1	right	2070983521	07-31-2017	15:30:08	13:30:08	female	142	{DOWNARROW}	79							0	446412	446321	{DOWNARROW}	91	445197	444836	861	DG0	23	4	121	mask23	0	446304	1	446104	eqm10_NoEyeNmodel1_dir	90	HV	gazeCOD	GazeCoDxp	1	400	0	445803	6	445703
GazeCoD_1Model_male	24	2	26	<?xml version="1.0"?>\n<Clock xmlns:dt="urn:schemas-microsoft-com:datatypes"><Description dt:dt="string">E-Prime Primary Realtime Clock</Description><StartTime><Timestamp dt:dt="int">0</Timestamp><DateUtc dt:dt="string">2017-07-31T13:30:08Z</DateUtc></StartTime><FrequencyChanges><FrequencyChange><Frequency dt:dt="r8">3328125</Frequency><Timestamp dt:dt="r8">53609898313</Timestamp><Current dt:dt="…	59.94	1	right	2070983521	07-31-2017	15:30:08	13:30:08	female	143	{LEFTARROW}	53							0	447908	447889	{DOWNARROW}	19	446767	446437	830	left4,8	4	4	122	mask4	0	447872	0	447672	eqm10_NoEyeNmodel1_dir	0	V	gazeCOD	GazeCoDxp	0	400	0	447372	5	447272
GazeCoD_1Model_male	24	2	26	<?xml version="1.0"?>\n<Clock xmlns:dt="urn:schemas-microsoft-com:datatypes"><Description dt:dt="string">E-Prime Primary Realtime Clock</Description><StartTime><Timestamp dt:dt="int">0</Timestamp><DateUtc dt:dt="string">2017-07-31T13:30:08Z</DateUtc></StartTime><FrequencyChanges><FrequencyChange><Frequency dt:dt="r8">3328125</Frequency><Timestamp dt:dt="r8">53609898313</Timestamp><Current dt:dt="…	59.94	1	right	2070983521	07-31-2017	15:30:08	13:30:08	female	144	{LEFTARROW}	51							0	452388	449524	{DOWNARROW}	2864	448412	447922	990	left3,2	25	4	123	mask25	0	449507	0	449307	eqm10_NoEyeNmodel1_dir	90	HV	gazeCOD	GazeCoDxp	0	400	0	449007	-5	448907
GazeCoD_1Model_male	24	2	26	<?xml version="1.0"?>\n<Clock xmlns:dt="urn:schemas-microsoft-com:datatypes"><Description dt:dt="string">E-Prime Primary Realtime Clock</Description><StartTime><Timestamp dt:dt="int">0</Timestamp><DateUtc dt:dt="string">2017-07-31T13:30:08Z</DateUtc></StartTime><FrequencyChanges><FrequencyChange><Frequency dt:dt="r8">3328125</Frequency><Timestamp dt:dt="r8">53609898313</Timestamp><Current dt:dt="…	59.94	1	right	2070983521	07-31-2017	15:30:08	13:30:08	female	145	{LEFTARROW}	55							0	454500	453978	{LEFTARROW}	522	452853	452410	943	left6,4	5	4	124	mask5	0	453962	1	453762	eqm10_NoEyeNmodel1_dir	0	V	gazeCOD	GazeCoDxp	1	400	0	453461	8	453361
GazeCoD_1Model_male	24	2	26	<?xml version="1.0"?>\n<Clock xmlns:dt="urn:schemas-microsoft-com:datatypes"><Description dt:dt="string">E-Prime Primary Realtime Clock</Description><StartTime><Timestamp dt:dt="int">0</Timestamp><DateUtc dt:dt="string">2017-07-31T13:30:08Z</DateUtc></StartTime><FrequencyChanges><FrequencyChange><Frequency dt:dt="r8">3328125</Frequency><Timestamp dt:dt="r8">53609898313</Timestamp><Current dt:dt="…	59.94	1	right	2070983521	07-31-2017	15:30:08	13:30:08	female	146	{RIGHTARROW}	77							0	456764	456064	{RIGHTARROW}	700	454950	454512	938	right8	22	4	125	mask22	0	456047	0	455847	eqm10_NoEyeNmodel1_dir	90	H	gazeCOD	GazeCoDxp	1	400	0	455547	-3	455447
GazeCoD_1Model_male	24	2	26	<?xml version="1.0"?>\n<Clock xmlns:dt="urn:schemas-microsoft-com:datatypes"><Description dt:dt="string">E-Prime Primary Realtime Clock</Description><StartTime><Timestamp dt:dt="int">0</Timestamp><DateUtc dt:dt="string">2017-07-31T13:30:08Z</DateUtc></StartTime><FrequencyChanges><FrequencyChange><Frequency dt:dt="r8">3328125</Frequency><Timestamp dt:dt="r8">53609898313</Timestamp><Current dt:dt="…	59.94	1	right	2070983521	07-31-2017	15:30:08	13:30:08	female	147	{LEFTARROW}	51							0	458884	458333	{LEFTARROW}	551	457212	456781	931	left3,2	3	4	126	mask3	0	458316	0	458116	eqm10_NoEyeNmodel1_dir	0	V	gazeCOD	GazeCoDxp	1	400	0	457816	4	457716
GazeCoD_1Model_male	24	2	26	<?xml version="1.0"?>\n<Clock xmlns:dt="urn:schemas-microsoft-com:datatypes"><Description dt:dt="string">E-Prime Primary Realtime Clock</Description><StartTime><Timestamp dt:dt="int">0</Timestamp><DateUtc dt:dt="string">2017-07-31T13:30:08Z</DateUtc></StartTime><FrequencyChanges><FrequencyChange><Frequency dt:dt="r8">3328125</Frequency><Timestamp dt:dt="r8">53609898313</Timestamp><Current dt:dt="…	59.94	1	right	2070983521	07-31-2017	15:30:08	13:30:08	female	148	{RIGHTARROW}	77							0	461012	460518	{RIGHTARROW}	494	459395	458900	995	right8	33	4	127	mask33	0	460501	0	460301	eqm10_NoEyeNmodel1_dir	90	HV	gazeCOD	GazeCoDxp	1	400	0	460001	6	459901
GazeCoD_1Model_male	24	2	26	<?xml version="1.0"?>\n<Clock xmlns:dt="urn:schemas-microsoft-com:datatypes"><Description dt:dt="string">E-Prime Primary Realtime Clock</Description><StartTime><Timestamp dt:dt="int">0</Timestamp><DateUtc dt:dt="string">2017-07-31T13:30:08Z</DateUtc></StartTime><FrequencyChanges><FrequencyChange><Frequency dt:dt="r8">3328125</Frequency><Timestamp dt:dt="r8">53609898313</Timestamp><Current dt:dt="…	59.94	1	right	2070983521	07-31-2017	15:30:08	13:30:08	female	149	{RIGHTARROW}	44							0	462972	462537	{RIGHTARROW}	435	461423	461036	887	right3,2	19	4	128	mask19	0	462520	0	462320	eqm10_NoEyeNmodel1_dir	90	H	gazeCOD	GazeCoDxp	1	400	0	462020	-3	461920
GazeCoD_1Model_male	24	2	26	<?xml version="1.0"?>\n<Clock xmlns:dt="urn:schemas-microsoft-com:datatypes"><Description dt:dt="string">E-Prime Primary Realtime Clock</Description><StartTime><Timestamp dt:dt="int">0</Timestamp><DateUtc dt:dt="string">2017-07-31T13:30:08Z</DateUtc></StartTime><FrequencyChanges><FrequencyChange><Frequency dt:dt="r8">3328125</Frequency><Timestamp dt:dt="r8">53609898313</Timestamp><Current dt:dt="…	59.94	1	right	2070983521	07-31-2017	15:30:08	13:30:08	female	150	{DOWNARROW}	79							0	464948	464422	{DOWNARROW}	526	463308	462988	820	DG0	1	4	129	mask1	0	464405	0	464205	eqm10_NoEyeNmodel1_dir	0	V	gazeCOD	GazeCoDxp	1	400	0	463905	-3	463805
GazeCoD_1Model_male	24	2	26	<?xml version="1.0"?>\n<Clock xmlns:dt="urn:schemas-microsoft-com:datatypes"><Description dt:dt="string">E-Prime Primary Realtime Clock</Description><StartTime><Timestamp dt:dt="int">0</Timestamp><DateUtc dt:dt="string">2017-07-31T13:30:08Z</DateUtc></StartTime><FrequencyChanges><FrequencyChange><Frequency dt:dt="r8">3328125</Frequency><Timestamp dt:dt="r8">53609898313</Timestamp><Current dt:dt="…	59.94	1	right	2070983521	07-31-2017	15:30:08	13:30:08	female	151	{RIGHTARROW}	77							0	467068	466441	{RIGHTARROW}	627	465322	464973	849	right8	11	4	130	mask11	0	466424	0	466224	eqm10_NoEyeNmodel1_dir	0	V	gazeCOD	GazeCoDxp	1	400	0	465924	2	465824
GazeCoD_1Model_male	24	2	26	<?xml version="1.0"?>\n<Clock xmlns:dt="urn:schemas-microsoft-com:datatypes"><Description dt:dt="string">E-Prime Primary Realtime Clock</Description><StartTime><Timestamp dt:dt="int">0</Timestamp><DateUtc dt:dt="string">2017-07-31T13:30:08Z</DateUtc></StartTime><FrequencyChanges><FrequencyChange><Frequency dt:dt="r8">3328125</Frequency><Timestamp dt:dt="r8">53609898313</Timestamp><Current dt:dt="…	59.94	1	right	2070983521	07-31-2017	15:30:08	13:30:08	female	152	{LEFTARROW}	49							0	469100	468610	{DOWNARROW}	490	467492	467092	900	left1,6	13	4	131	mask13	0	468593	0	468393	eqm10_NoEyeNmodel1_dir	90	H	gazeCOD	GazeCoDxp	0	400	0	468093	1	467993
GazeCoD_1Model_male	24	2	26	<?xml version="1.0"?>\n<Clock xmlns:dt="urn:schemas-microsoft-com:datatypes"><Description dt:dt="string">E-Prime Primary Realtime Clock</Description><StartTime><Timestamp dt:dt="int">0</Timestamp><DateUtc dt:dt="string">2017-07-31T13:30:08Z</DateUtc></StartTime><FrequencyChanges><FrequencyChange><Frequency dt:dt="r8">3328125</Frequency><Timestamp dt:dt="r8">53609898313</Timestamp><Current dt:dt="…	59.94	1	right	2070983521	07-31-2017	15:30:08	13:30:08	female	153	{RIGHTARROW}	42							0	471036	470512	{DOWNARROW}	524	469394	469110	784	right4,8	31	4	132	mask31	0	470495	0	470295	eqm10_NoEyeNmodel1_dir	90	HV	gazeCOD	GazeCoDxp	0	400	0	469995	1	469895
GazeCoD_1Model_male	24	2	26	<?xml version="1.0"?>\n<Clock xmlns:dt="urn:schemas-microsoft-com:datatypes"><Description dt:dt="string">E-Prime Primary Realtime Clock</Description><StartTime><Timestamp dt:dt="int">0</Timestamp><DateUtc dt:dt="string">2017-07-31T13:30:08Z</DateUtc></StartTime><FrequencyChanges><FrequencyChange><Frequency dt:dt="r8">3328125</Frequency><Timestamp dt:dt="r8">53609898313</Timestamp><Current dt:dt="…	59.94	1	right	2070983521	07-31-2017	15:30:08	13:30:08	female	154	{RIGHTARROW}	42							0	473036	472430	{DOWNARROW}	606	471317	471046	771	right4,8	9	5	133	mask9	0	472414	1	472214	eqm10_NoEyeNmodel1_dir	0	V	gazeCOD	GazeCoDxp	0	400	0	471913	-4	471813
GazeCoD_1Model_male	24	2	26	<?xml version="1.0"?>\n<Clock xmlns:dt="urn:schemas-microsoft-com:datatypes"><Description dt:dt="string">E-Prime Primary Realtime Clock</Description><StartTime><Timestamp dt:dt="int">0</Timestamp><DateUtc dt:dt="string">2017-07-31T13:30:08Z</DateUtc></StartTime><FrequencyChanges><FrequencyChange><Frequency dt:dt="r8">3328125</Frequency><Timestamp dt:dt="r8">53609898313</Timestamp><Current dt:dt="…	59.94	1	right	2070983521	07-31-2017	15:30:08	13:30:08	female	155	{LEFTARROW}	51							0	475028	474566	{DOWNARROW}	462	473441	473048	893	left3,2	3	5	134	mask3	0	474549	0	474349	eqm10_NoEyeNmodel1_dir	0	V	gazeCOD	GazeCoDxp	0	400	0	474049	8	473949
GazeCoD_1Model_male	24	2	26	<?xml version="1.0"?>\n<Clock xmlns:dt="urn:schemas-microsoft-com:datatypes"><Description dt:dt="string">E-Prime Primary Realtime Clock</Description><StartTime><Timestamp dt:dt="int">0</Timestamp><DateUtc dt:dt="string">2017-07-31T13:30:08Z</DateUtc></StartTime><FrequencyChanges><FrequencyChange><Frequency dt:dt="r8">3328125</Frequency><Timestamp dt:dt="r8">53609898313</Timestamp><Current dt:dt="…	59.94	1	right	2070983521	07-31-2017	15:30:08	13:30:08	female	156	{LEFTARROW}	51							0	477036	476535	{LEFTARROW}	501	475416	475050	866	left3,2	25	5	135	mask25	0	476518	1	476318	eqm10_NoEyeNmodel1_dir	90	HV	gazeCOD	GazeCoDxp	1	400	0	476017	1	475917
GazeCoD_1Model_male	24	2	26	<?xml version="1.0"?>\n<Clock xmlns:dt="urn:schemas-microsoft-com:datatypes"><Description dt:dt="string">E-Prime Primary Realtime Clock</Description><StartTime><Timestamp dt:dt="int">0</Timestamp><DateUtc dt:dt="string">2017-07-31T13:30:08Z</DateUtc></StartTime><FrequencyChanges><FrequencyChange><Frequency dt:dt="r8">3328125</Frequency><Timestamp dt:dt="r8">53609898313</Timestamp><Current dt:dt="…	59.94	1	right	2070983521	07-31-2017	15:30:08	13:30:08	female	157	{LEFTARROW}	49							0	479236	478503	{DOWNARROW}	733	477376	477052	824	left1,6	24	5	136	mask24	0	478486	0	478286	eqm10_NoEyeNmodel1_dir	90	HV	gazeCOD	GazeCoDxp	0	400	0	477986	10	477886
GazeCoD_1Model_male	24	2	26	<?xml version="1.0"?>\n<Clock xmlns:dt="urn:schemas-microsoft-com:datatypes"><Description dt:dt="string">E-Prime Primary Realtime Clock</Description><StartTime><Timestamp dt:dt="int">0</Timestamp><DateUtc dt:dt="string">2017-07-31T13:30:08Z</DateUtc></StartTime><FrequencyChanges><FrequencyChange><Frequency dt:dt="r8">3328125</Frequency><Timestamp dt:dt="r8">53609898313</Timestamp><Current dt:dt="…	59.94	1	right	2070983521	07-31-2017	15:30:08	13:30:08	female	158	{RIGHTARROW}	40							0	480988	480655	{RIGHTARROW}	333	479544	479254	790	right6,4	21	5	137	mask21	0	480638	-1	480438	eqm10_NoEyeNmodel1_dir	90	H	gazeCOD	GazeCoDxp	1	400	0	480139	-5	480039
GazeCoD_1Model_male	24	2	26	<?xml version="1.0"?>\n<Clock xmlns:dt="urn:schemas-microsoft-com:datatypes"><Description dt:dt="string">E-Prime Primary Realtime Clock</Description><StartTime><Timestamp dt:dt="int">0</Timestamp><DateUtc dt:dt="string">2017-07-31T13:30:08Z</DateUtc></StartTime><FrequencyChanges><FrequencyChange><Frequency dt:dt="r8">3328125</Frequency><Timestamp dt:dt="r8">53609898313</Timestamp><Current dt:dt="…	59.94	1	right	2070983521	07-31-2017	15:30:08	13:30:08	female	159	{DOWNARROW}	79							0	482988	482424	{DOWNARROW}	564	481303	481006	797	DG0	23	5	138	mask23	0	482407	0	482207	eqm10_NoEyeNmodel1_dir	90	HV	gazeCOD	GazeCoDxp	1	400	0	481907	4	481807
GazeCoD_1Model_male	24	2	26	<?xml version="1.0"?>\n<Clock xmlns:dt="urn:schemas-microsoft-com:datatypes"><Description dt:dt="string">E-Prime Primary Realtime Clock</Description><StartTime><Timestamp dt:dt="int">0</Timestamp><DateUtc dt:dt="string">2017-07-31T13:30:08Z</DateUtc></StartTime><FrequencyChanges><FrequencyChange><Frequency dt:dt="r8">3328125</Frequency><Timestamp dt:dt="r8">53609898313</Timestamp><Current dt:dt="…	59.94	1	right	2070983521	07-31-2017	15:30:08	13:30:08	female	160	{LEFTARROW}	55							0	485028	484593	{LEFTARROW}	435	483469	483008	961	left6,4	27	5	139	mask27	0	484576	1	484376	eqm10_NoEyeNmodel1_dir	90	HV	gazeCOD	GazeCoDxp	1	400	0	484075	6	483975
GazeCoD_1Model_male	24	2	26	<?xml version="1.0"?>\n<Clock xmlns:dt="urn:schemas-microsoft-com:datatypes"><Description dt:dt="string">E-Prime Primary Realtime Clock</Description><StartTime><Timestamp dt:dt="int">0</Timestamp><DateUtc dt:dt="string">2017-07-31T13:30:08Z</DateUtc></StartTime><FrequencyChanges><FrequencyChange><Frequency dt:dt="r8">3328125</Frequency><Timestamp dt:dt="r8">53609898313</Timestamp><Current dt:dt="…	59.94	1	right	2070983521	07-31-2017	15:30:08	13:30:08	female	161	{RIGHTARROW}	46							0	487044	486511	{LEFTARROW}	533	485397	485043	854	right1,6	29	5	140	mask29	0	486494	0	486294	eqm10_NoEyeNmodel1_dir	90	HV	gazeCOD	GazeCoDxp	0	400	0	485994	-3	485894
GazeCoD_1Model_male	24	2	26	<?xml version="1.0"?>\n<Clock xmlns:dt="urn:schemas-microsoft-com:datatypes"><Description dt:dt="string">E-Prime Primary Realtime Clock</Description><StartTime><Timestamp dt:dt="int">0</Timestamp><DateUtc dt:dt="string">2017-07-31T13:30:08Z</DateUtc></StartTime><FrequencyChanges><FrequencyChange><Frequency dt:dt="r8">3328125</Frequency><Timestamp dt:dt="r8">53609898313</Timestamp><Current dt:dt="…	59.94	1	right	2070983521	07-31-2017	15:30:08	13:30:08	female	162	{LEFTARROW}	55							0	488980	488530	{LEFTARROW}	450	487408	487062	846	left6,4	5	5	141	mask5	0	488513	0	488313	eqm10_NoEyeNmodel1_dir	0	V	gazeCOD	GazeCoDxp	1	400	0	488013	5	487913
GazeCoD_1Model_male	24	2	26	<?xml version="1.0"?>\n<Clock xmlns:dt="urn:schemas-microsoft-com:datatypes"><Description dt:dt="string">E-Prime Primary Realtime Clock</Description><StartTime><Timestamp dt:dt="int">0</Timestamp><DateUtc dt:dt="string">2017-07-31T13:30:08Z</DateUtc></StartTime><FrequencyChanges><FrequencyChange><Frequency dt:dt="r8">3328125</Frequency><Timestamp dt:dt="r8">53609898313</Timestamp><Current dt:dt="…	59.94	1	right	2070983521	07-31-2017	15:30:08	13:30:08	female	163	{LEFTARROW}	78							0	491044	490565	{LEFTARROW}	479	489438	488997	941	left8	28	5	142	mask28	0	490549	1	490349	eqm10_NoEyeNmodel1_dir	90	HV	gazeCOD	GazeCoDxp	1	400	0	490048	10	489948
GazeCoD_1Model_male	24	2	26	<?xml version="1.0"?>\n<Clock xmlns:dt="urn:schemas-microsoft-com:datatypes"><Description dt:dt="string">E-Prime Primary Realtime Clock</Description><StartTime><Timestamp dt:dt="int">0</Timestamp><DateUtc dt:dt="string">2017-07-31T13:30:08Z</DateUtc></StartTime><FrequencyChanges><FrequencyChange><Frequency dt:dt="r8">3328125</Frequency><Timestamp dt:dt="r8">53609898313</Timestamp><Current dt:dt="…	59.94	1	right	2070983521	07-31-2017	15:30:08	13:30:08	female	164	{RIGHTARROW}	46							0	492812	492467	{DOWNARROW}	345	491344	491066	778	right1,6	7	5	143	mask7	0	492450	0	492250	eqm10_NoEyeNmodel1_dir	0	V	gazeCOD	GazeCoDxp	0	400	0	491950	6	491850
GazeCoD_1Model_male	24	2	26	<?xml version="1.0"?>\n<Clock xmlns:dt="urn:schemas-microsoft-com:datatypes"><Description dt:dt="string">E-Prime Primary Realtime Clock</Description><StartTime><Timestamp dt:dt="int">0</Timestamp><DateUtc dt:dt="string">2017-07-31T13:30:08Z</DateUtc></StartTime><FrequencyChanges><FrequencyChange><Frequency dt:dt="r8">3328125</Frequency><Timestamp dt:dt="r8">53609898313</Timestamp><Current dt:dt="…	59.94	1	right	2070983521	07-31-2017	15:30:08	13:30:08	female	165	{RIGHTARROW}	42							0	494772	494219	{DOWNARROW}	553	493099	492834	765	right4,8	20	5	144	mask20	0	494202	0	494002	eqm10_NoEyeNmodel1_dir	90	H	gazeCOD	GazeCoDxp	0	400	0	493702	3	493602
GazeCoD_1Model_male	24	2	26	<?xml version="1.0"?>\n<Clock xmlns:dt="urn:schemas-microsoft-com:datatypes"><Description dt:dt="string">E-Prime Primary Realtime Clock</Description><StartTime><Timestamp dt:dt="int">0</Timestamp><DateUtc dt:dt="string">2017-07-31T13:30:08Z</DateUtc></StartTime><FrequencyChanges><FrequencyChange><Frequency dt:dt="r8">3328125</Frequency><Timestamp dt:dt="r8">53609898313</Timestamp><Current dt:dt="…	59.94	1	right	2070983521	07-31-2017	15:30:08	13:30:08	female	166	{LEFTARROW}	78							0	496700	496271	{LEFTARROW}	429	495146	494786	860	left8	17	5	145	mask17	0	496254	0	496054	eqm10_NoEyeNmodel1_dir	90	H	gazeCOD	GazeCoDxp	1	400	0	495754	8	495654
GazeCoD_1Model_male	24	2	26	<?xml version="1.0"?>\n<Clock xmlns:dt="urn:schemas-microsoft-com:datatypes"><Description dt:dt="string">E-Prime Primary Realtime Clock</Description><StartTime><Timestamp dt:dt="int">0</Timestamp><DateUtc dt:dt="string">2017-07-31T13:30:08Z</DateUtc></StartTime><FrequencyChanges><FrequencyChange><Frequency dt:dt="r8">3328125</Frequency><Timestamp dt:dt="r8">53609898313</Timestamp><Current dt:dt="…	59.94	1	right	2070983521	07-31-2017	15:30:08	13:30:08	female	167	{LEFTARROW}	49							0	498940	498123	{LEFTARROW}	817	497010	496722	788	left1,6	13	5	146	mask13	0	498106	0	497906	eqm10_NoEyeNmodel1_dir	90	H	gazeCOD	GazeCoDxp	1	400	0	497606	-4	497506
GazeCoD_1Model_male	24	2	26	<?xml version="1.0"?>\n<Clock xmlns:dt="urn:schemas-microsoft-com:datatypes"><Description dt:dt="string">E-Prime Primary Realtime Clock</Description><StartTime><Timestamp dt:dt="int">0</Timestamp><DateUtc dt:dt="string">2017-07-31T13:30:08Z</DateUtc></StartTime><FrequencyChanges><FrequencyChange><Frequency dt:dt="r8">3328125</Frequency><Timestamp dt:dt="r8">53609898313</Timestamp><Current dt:dt="…	59.94	1	right	2070983521	07-31-2017	15:30:08	13:30:08	female	168	{LEFTARROW}	53							0	500932	500459	{LEFTARROW}	473	499338	498957	881	left4,8	26	5	147	mask26	0	500442	1	500242	eqm10_NoEyeNmodel1_dir	90	HV	gazeCOD	GazeCoDxp	1	400	0	499941	3	499841
GazeCoD_1Model_male	24	2	26	<?xml version="1.0"?>\n<Clock xmlns:dt="urn:schemas-microsoft-com:datatypes"><Description dt:dt="string">E-Prime Primary Realtime Clock</Description><StartTime><Timestamp dt:dt="int">0</Timestamp><DateUtc dt:dt="string">2017-07-31T13:30:08Z</DateUtc></StartTime><FrequencyChanges><FrequencyChange><Frequency dt:dt="r8">3328125</Frequency><Timestamp dt:dt="r8">53609898313</Timestamp><Current dt:dt="…	59.94	1	right	2070983521	07-31-2017	15:30:08	13:30:08	female	169	{RIGHTARROW}	40							0	502980	502527	{RIGHTARROW}	453	501414	500943	971	right6,4	32	5	148	mask32	0	502511	1	502311	eqm10_NoEyeNmodel1_dir	90	HV	gazeCOD	GazeCoDxp	1	400	0	502010	-4	501910
GazeCoD_1Model_male	24	2	26	<?xml version="1.0"?>\n<Clock xmlns:dt="urn:schemas-microsoft-com:datatypes"><Description dt:dt="string">E-Prime Primary Realtime Clock</Description><StartTime><Timestamp dt:dt="int">0</Timestamp><DateUtc dt:dt="string">2017-07-31T13:30:08Z</DateUtc></StartTime><FrequencyChanges><FrequencyChange><Frequency dt:dt="r8">3328125</Frequency><Timestamp dt:dt="r8">53609898313</Timestamp><Current dt:dt="…	59.94	1	right	2070983521	07-31-2017	15:30:08	13:30:08	female	170	{LEFTARROW}	55							0	504932	504496	{LEFTARROW}	436	503370	502995	875	left6,4	16	5	149	mask16	0	504479	0	504279	eqm10_NoEyeNmodel1_dir	90	H	gazeCOD	GazeCoDxp	1	400	0	503979	9	503879
GazeCoD_1Model_male	24	2	26	<?xml version="1.0"?>\n<Clock xmlns:dt="urn:schemas-microsoft-com:datatypes"><Description dt:dt="string">E-Prime Primary Realtime Clock</Description><StartTime><Timestamp dt:dt="int">0</Timestamp><DateUtc dt:dt="string">2017-07-31T13:30:08Z</DateUtc></StartTime><FrequencyChanges><FrequencyChange><Frequency dt:dt="r8">3328125</Frequency><Timestamp dt:dt="r8">53609898313</Timestamp><Current dt:dt="…	59.94	1	right	2070983521	07-31-2017	15:30:08	13:30:08	female	171	{DOWNARROW}	79							0	506932	506381	{LEFTARROW}	551	505256	504947	809	DG0	12	5	150	mask12	0	506364	0	506164	eqm10_NoEyeNmodel1_dir	90	H	gazeCOD	GazeCoDxp	0	400	0	505864	8	505764
GazeCoD_1Model_male	24	2	26	<?xml version="1.0"?>\n<Clock xmlns:dt="urn:schemas-microsoft-com:datatypes"><Description dt:dt="string">E-Prime Primary Realtime Clock</Description><StartTime><Timestamp dt:dt="int">0</Timestamp><DateUtc dt:dt="string">2017-07-31T13:30:08Z</DateUtc></StartTime><FrequencyChanges><FrequencyChange><Frequency dt:dt="r8">3328125</Frequency><Timestamp dt:dt="r8">53609898313</Timestamp><Current dt:dt="…	59.94	1	right	2070983521	07-31-2017	15:30:08	13:30:08	female	172	{RIGHTARROW}	40							0	508860	508383	{RIGHTARROW}	477	507256	506949	807	right6,4	10	5	151	mask10	0	508366	0	508166	eqm10_NoEyeNmodel1_dir	0	V	gazeCOD	GazeCoDxp	1	400	0	507866	10	507766
GazeCoD_1Model_male	24	2	26	<?xml version="1.0"?>\n<Clock xmlns:dt="urn:schemas-microsoft-com:datatypes"><Description dt:dt="string">E-Prime Primary Realtime Clock</Description><StartTime><Timestamp dt:dt="int">0</Timestamp><DateUtc dt:dt="string">2017-07-31T13:30:08Z</DateUtc></StartTime><FrequencyChanges><FrequencyChange><Frequency dt:dt="r8">3328125</Frequency><Timestamp dt:dt="r8">53609898313</Timestamp><Current dt:dt="…	59.94	1	right	2070983521	07-31-2017	15:30:08	13:30:08	female	173	{RIGHTARROW}	44							0	511036	510335	{RIGHTARROW}	701	509213	508884	829	right3,2	19	5	152	mask19	0	510318	0	510118	eqm10_NoEyeNmodel1_dir	90	H	gazeCOD	GazeCoDxp	1	400	0	509818	5	509718
GazeCoD_1Model_male	24	2	26	<?xml version="1.0"?>\n<Clock xmlns:dt="urn:schemas-microsoft-com:datatypes"><Description dt:dt="string">E-Prime Primary Realtime Clock</Description><StartTime><Timestamp dt:dt="int">0</Timestamp><DateUtc dt:dt="string">2017-07-31T13:30:08Z</DateUtc></StartTime><FrequencyChanges><FrequencyChange><Frequency dt:dt="r8">3328125</Frequency><Timestamp dt:dt="r8">53609898313</Timestamp><Current dt:dt="…	59.94	1	right	2070983521	07-31-2017	15:30:08	13:30:08	female	174	{DOWNARROW}	79							0	513308	512638	{DOWNARROW}	670	511514	511053	961	DG0	1	5	153	mask1	0	512621	1	512421	eqm10_NoEyeNmodel1_dir	0	V	gazeCOD	GazeCoDxp	1	400	0	512120	6	512020
GazeCoD_1Model_male	24	2	26	<?xml version="1.0"?>\n<Clock xmlns:dt="urn:schemas-microsoft-com:datatypes"><Description dt:dt="string">E-Prime Primary Realtime Clock</Description><StartTime><Timestamp dt:dt="int">0</Timestamp><DateUtc dt:dt="string">2017-07-31T13:30:08Z</DateUtc></StartTime><FrequencyChanges><FrequencyChange><Frequency dt:dt="r8">3328125</Frequency><Timestamp dt:dt="r8">53609898313</Timestamp><Current dt:dt="…	59.94	1	right	2070983521	07-31-2017	15:30:08	13:30:08	female	175	{RIGHTARROW}	44							0	515300	514756	{DOWNARROW}	544	513645	513322	823	right3,2	30	5	154	mask30	0	514740	0	514540	eqm10_NoEyeNmodel1_dir	90	HV	gazeCOD	GazeCoDxp	0	400	0	514240	-5	514140
GazeCoD_1Model_male	24	2	26	<?xml version="1.0"?>\n<Clock xmlns:dt="urn:schemas-microsoft-com:datatypes"><Description dt:dt="string">E-Prime Primary Realtime Clock</Description><StartTime><Timestamp dt:dt="int">0</Timestamp><DateUtc dt:dt="string">2017-07-31T13:30:08Z</DateUtc></StartTime><FrequencyChanges><FrequencyChange><Frequency dt:dt="r8">3328125</Frequency><Timestamp dt:dt="r8">53609898313</Timestamp><Current dt:dt="…	59.94	1	right	2070983521	07-31-2017	15:30:08	13:30:08	female	176	{LEFTARROW}	53							0	517172	516792	{LEFTARROW}	380	515667	515324	843	left4,8	4	5	155	mask4	0	516775	0	516575	eqm10_NoEyeNmodel1_dir	0	V	gazeCOD	GazeCoDxp	1	400	0	516275	8	516175
GazeCoD_1Model_male	24	2	26	<?xml version="1.0"?>\n<Clock xmlns:dt="urn:schemas-microsoft-com:datatypes"><Description dt:dt="string">E-Prime Primary Realtime Clock</Description><StartTime><Timestamp dt:dt="int">0</Timestamp><DateUtc dt:dt="string">2017-07-31T13:30:08Z</DateUtc></StartTime><FrequencyChanges><FrequencyChange><Frequency dt:dt="r8">3328125</Frequency><Timestamp dt:dt="r8">53609898313</Timestamp><Current dt:dt="…	59.94	1	right	2070983521	07-31-2017	15:30:08	13:30:08	female	177	{RIGHTARROW}	77							0	519044	518660	{RIGHTARROW}	384	517542	517192	850	right8	22	5	156	mask22	0	518644	1	518444	eqm10_NoEyeNmodel1_dir	90	H	gazeCOD	GazeCoDxp	1	400	0	518143	1	518043
GazeCoD_1Model_male	24	2	26	<?xml version="1.0"?>\n<Clock xmlns:dt="urn:schemas-microsoft-com:datatypes"><Description dt:dt="string">E-Prime Primary Realtime Clock</Description><StartTime><Timestamp dt:dt="int">0</Timestamp><DateUtc dt:dt="string">2017-07-31T13:30:08Z</DateUtc></StartTime><FrequencyChanges><FrequencyChange><Frequency dt:dt="r8">3328125</Frequency><Timestamp dt:dt="r8">53609898313</Timestamp><Current dt:dt="…	59.94	1	right	2070983521	07-31-2017	15:30:08	13:30:08	female	178	{LEFTARROW}	53							0	521188	520512	{DOWNARROW}	676	519401	519061	840	left4,8	15	5	157	mask15	0	520495	-1	520295	eqm10_NoEyeNmodel1_dir	90	H	gazeCOD	GazeCoDxp	0	400	0	519996	-5	519896
GazeCoD_1Model_male	24	2	26	<?xml version="1.0"?>\n<Clock xmlns:dt="urn:schemas-microsoft-com:datatypes"><Description dt:dt="string">E-Prime Primary Realtime Clock</Description><StartTime><Timestamp dt:dt="int">0</Timestamp><DateUtc dt:dt="string">2017-07-31T13:30:08Z</DateUtc></StartTime><FrequencyChanges><FrequencyChange><Frequency dt:dt="r8">3328125</Frequency><Timestamp dt:dt="r8">53609898313</Timestamp><Current dt:dt="…	59.94	1	right	2070983521	07-31-2017	15:30:08	13:30:08	female	179	{RIGHTARROW}	46							0	523196	522798	{DOWNARROW}	398	521673	521213	960	right1,6	18	5	158	mask18	0	522781	0	522581	eqm10_NoEyeNmodel1_dir	90	H	gazeCOD	GazeCoDxp	0	400	0	522281	8	522181
GazeCoD_1Model_male	24	2	26	<?xml version="1.0"?>\n<Clock xmlns:dt="urn:schemas-microsoft-com:datatypes"><Description dt:dt="string">E-Prime Primary Realtime Clock</Description><StartTime><Timestamp dt:dt="int">0</Timestamp><DateUtc dt:dt="string">2017-07-31T13:30:08Z</DateUtc></StartTime><FrequencyChanges><FrequencyChange><Frequency dt:dt="r8">3328125</Frequency><Timestamp dt:dt="r8">53609898313</Timestamp><Current dt:dt="…	59.94	1	right	2070983521	07-31-2017	15:30:08	13:30:08	female	180	{LEFTARROW}	49							0	525148	524683	{DOWNARROW}	465	523558	523215	843	left1,6	2	5	159	mask2	0	524666	0	524466	eqm10_NoEyeNmodel1_dir	0	V	gazeCOD	GazeCoDxp	0	400	0	524166	8	524066
GazeCoD_1Model_male	24	2	26	<?xml version="1.0"?>\n<Clock xmlns:dt="urn:schemas-microsoft-com:datatypes"><Description dt:dt="string">E-Prime Primary Realtime Clock</Description><StartTime><Timestamp dt:dt="int">0</Timestamp><DateUtc dt:dt="string">2017-07-31T13:30:08Z</DateUtc></StartTime><FrequencyChanges><FrequencyChange><Frequency dt:dt="r8">3328125</Frequency><Timestamp dt:dt="r8">53609898313</Timestamp><Current dt:dt="…	59.94	1	right	2070983521	07-31-2017	15:30:08	13:30:08	female	181	{RIGHTARROW}	77							0	526964	526702	{RIGHTARROW}	262	525582	525167	915	right8	33	5	160	mask33	0	526685	0	526485	eqm10_NoEyeNmodel1_dir	90	HV	gazeCOD	GazeCoDxp	1	400	0	526185	3	526085
GazeCoD_1Model_male	24	2	26	<?xml version="1.0"?>\n<Clock xmlns:dt="urn:schemas-microsoft-com:datatypes"><Description dt:dt="string">E-Prime Primary Realtime Clock</Description><StartTime><Timestamp dt:dt="int">0</Timestamp><DateUtc dt:dt="string">2017-07-31T13:30:08Z</DateUtc></StartTime><FrequencyChanges><FrequencyChange><Frequency dt:dt="r8">3328125</Frequency><Timestamp dt:dt="r8">53609898313</Timestamp><Current dt:dt="…	59.94	1	right	2070983521	07-31-2017	15:30:08	13:30:08	female	182	{LEFTARROW}	78							0	528948	528404	{LEFTARROW}	544	527286	526986	800	left8	6	5	161	mask6	0	528387	1	528187	eqm10_NoEyeNmodel1_dir	0	V	gazeCOD	GazeCoDxp	1	400	0	527886	0	527786
GazeCoD_1Model_male	24	2	26	<?xml version="1.0"?>\n<Clock xmlns:dt="urn:schemas-microsoft-com:datatypes"><Description dt:dt="string">E-Prime Primary Realtime Clock</Description><StartTime><Timestamp dt:dt="int">0</Timestamp><DateUtc dt:dt="string">2017-07-31T13:30:08Z</DateUtc></StartTime><FrequencyChanges><FrequencyChange><Frequency dt:dt="r8">3328125</Frequency><Timestamp dt:dt="r8">53609898313</Timestamp><Current dt:dt="…	59.94	1	right	2070983521	07-31-2017	15:30:08	13:30:08	female	183	{RIGHTARROW}	42							0	530844	530406	{DOWNARROW}	438	529285	528971	814	right4,8	31	5	162	mask31	0	530389	1	530189	eqm10_NoEyeNmodel1_dir	90	HV	gazeCOD	GazeCoDxp	0	400	0	529888	3	529788
GazeCoD_1Model_male	24	2	26	<?xml version="1.0"?>\n<Clock xmlns:dt="urn:schemas-microsoft-com:datatypes"><Description dt:dt="string">E-Prime Primary Realtime Clock</Description><StartTime><Timestamp dt:dt="int">0</Timestamp><DateUtc dt:dt="string">2017-07-31T13:30:08Z</DateUtc></StartTime><FrequencyChanges><FrequencyChange><Frequency dt:dt="r8">3328125</Frequency><Timestamp dt:dt="r8">53609898313</Timestamp><Current dt:dt="…	59.94	1	right	2070983521	07-31-2017	15:30:08	13:30:08	female	184	{RIGHTARROW}	77							0	532732	532358	{DOWNARROW}	374	531239	530856	883	right8	11	5	163	mask11	0	532341	1	532141	eqm10_NoEyeNmodel1_dir	0	V	gazeCOD	GazeCoDxp	0	400	0	531840	1	531740
GazeCoD_1Model_male	24	2	26	<?xml version="1.0"?>\n<Clock xmlns:dt="urn:schemas-microsoft-com:datatypes"><Description dt:dt="string">E-Prime Primary Realtime Clock</Description><StartTime><Timestamp dt:dt="int">0</Timestamp><DateUtc dt:dt="string">2017-07-31T13:30:08Z</DateUtc></StartTime><FrequencyChanges><FrequencyChange><Frequency dt:dt="r8">3328125</Frequency><Timestamp dt:dt="r8">53609898313</Timestamp><Current dt:dt="…	59.94	1	right	2070983521	07-31-2017	15:30:08	13:30:08	female	185	{LEFTARROW}	51							0	534668	534260	{DOWNARROW}	408	533139	532741	898	left3,2	14	5	164	mask14	0	534243	1	534043	eqm10_NoEyeNmodel1_dir	90	H	gazeCOD	GazeCoDxp	0	400	0	533742	3	533642
GazeCoD_1Model_male	24	2	26	<?xml version="1.0"?>\n<Clock xmlns:dt="urn:schemas-microsoft-com:datatypes"><Description dt:dt="string">E-Prime Primary Realtime Clock</Description><StartTime><Timestamp dt:dt="int">0</Timestamp><DateUtc dt:dt="string">2017-07-31T13:30:08Z</DateUtc></StartTime><FrequencyChanges><FrequencyChange><Frequency dt:dt="r8">3328125</Frequency><Timestamp dt:dt="r8">53609898313</Timestamp><Current dt:dt="…	59.94	1	right	2070983521	07-31-2017	15:30:08	13:30:08	female	186	{RIGHTARROW}	44							0	536588	536278	{DOWNARROW}	310	535162	534693	969	right3,2	8	5	165	mask8	0	536261	0	536061	eqm10_NoEyeNmodel1_dir	0	V	gazeCOD	GazeCoDxp	0	400	0	535761	-1	535661
GazeCoD_1Model_male	24	2	26	<?xml version="1.0"?>\n<Clock xmlns:dt="urn:schemas-microsoft-com:datatypes"><Description dt:dt="string">E-Prime Primary Realtime Clock</Description><StartTime><Timestamp dt:dt="int">0</Timestamp><DateUtc dt:dt="string">2017-07-31T13:30:08Z</DateUtc></StartTime><FrequencyChanges><FrequencyChange><Frequency dt:dt="r8">3328125</Frequency><Timestamp dt:dt="r8">53609898313</Timestamp><Current dt:dt="…	59.94	1	right	2070983521	07-31-2017	15:30:08	13:30:08	female	187	{DOWNARROW}	79							0	546356	546055	{DOWNARROW}	301	544942	544570	872	DG0	12	6	166	mask12	0	546038	1	545838	eqm10_NoEyeNmodel1_dir	90	H	gazeCOD	GazeCoDxp	1	400	0	545537	-5	545437
GazeCoD_1Model_male	24	2	26	<?xml version="1.0"?>\n<Clock xmlns:dt="urn:schemas-microsoft-com:datatypes"><Description dt:dt="string">E-Prime Primary Realtime Clock</Description><StartTime><Timestamp dt:dt="int">0</Timestamp><DateUtc dt:dt="string">2017-07-31T13:30:08Z</DateUtc></StartTime><FrequencyChanges><FrequencyChange><Frequency dt:dt="r8">3328125</Frequency><Timestamp dt:dt="r8">53609898313</Timestamp><Current dt:dt="…	59.94	1	right	2070983521	07-31-2017	15:30:08	13:30:08	female	188	{LEFTARROW}	78							0	548004	547756	{LEFTARROW}	248	546645	546372	773	left8	6	6	167	mask6	0	547740	0	547540	eqm10_NoEyeNmodel1_dir	0	V	gazeCOD	GazeCoDxp	1	400	0	547240	-5	547140
GazeCoD_1Model_male	24	2	26	<?xml version="1.0"?>\n<Clock xmlns:dt="urn:schemas-microsoft-com:datatypes"><Description dt:dt="string">E-Prime Primary Realtime Clock</Description><StartTime><Timestamp dt:dt="int">0</Timestamp><DateUtc dt:dt="string">2017-07-31T13:30:08Z</DateUtc></StartTime><FrequencyChanges><FrequencyChange><Frequency dt:dt="r8">3328125</Frequency><Timestamp dt:dt="r8">53609898313</Timestamp><Current dt:dt="…	59.94	1	right	2070983521	07-31-2017	15:30:08	13:30:08	female	189	{RIGHTARROW}	42							0	550276	549592	{DOWNARROW}	684	548465	548023	942	right4,8	20	6	168	mask20	0	549575	1	549375	eqm10_NoEyeNmodel1_dir	90	H	gazeCOD	GazeCoDxp	0	400	0	549074	9	548974
GazeCoD_1Model_male	24	2	26	<?xml version="1.0"?>\n<Clock xmlns:dt="urn:schemas-microsoft-com:datatypes"><Description dt:dt="string">E-Prime Primary Realtime Clock</Description><StartTime><Timestamp dt:dt="int">0</Timestamp><DateUtc dt:dt="string">2017-07-31T13:30:08Z</DateUtc></StartTime><FrequencyChanges><FrequencyChange><Frequency dt:dt="r8">3328125</Frequency><Timestamp dt:dt="r8">53609898313</Timestamp><Current dt:dt="…	59.94	1	right	2070983521	07-31-2017	15:30:08	13:30:08	female	190	{LEFTARROW}	53							0	552212	551894	{LEFTARROW}	318	550768	550292	976	left4,8	26	6	169	mask26	0	551877	0	551677	eqm10_NoEyeNmodel1_dir	90	HV	gazeCOD	GazeCoDxp	1	400	0	551377	9	551277
GazeCoD_1Model_male	24	2	26	<?xml version="1.0"?>\n<Clock xmlns:dt="urn:schemas-microsoft-com:datatypes"><Description dt:dt="string">E-Prime Primary Realtime Clock</Description><StartTime><Timestamp dt:dt="int">0</Timestamp><DateUtc dt:dt="string">2017-07-31T13:30:08Z</DateUtc></StartTime><FrequencyChanges><FrequencyChange><Frequency dt:dt="r8">3328125</Frequency><Timestamp dt:dt="r8">53609898313</Timestamp><Current dt:dt="…	59.94	1	right	2070983521	07-31-2017	15:30:08	13:30:08	female	191	{RIGHTARROW}	40							0	553980	553629	{RIGHTARROW}	351	552514	552228	786	right6,4	32	6	170	mask32	0	553612	0	553412	eqm10_NoEyeNmodel1_dir	90	HV	gazeCOD	GazeCoDxp	1	400	0	553112	-2	553012
GazeCoD_1Model_male	24	2	26	<?xml version="1.0"?>\n<Clock xmlns:dt="urn:schemas-microsoft-com:datatypes"><Description dt:dt="string">E-Prime Primary Realtime Clock</Description><StartTime><Timestamp dt:dt="int">0</Timestamp><DateUtc dt:dt="string">2017-07-31T13:30:08Z</DateUtc></StartTime><FrequencyChanges><FrequencyChange><Frequency dt:dt="r8">3328125</Frequency><Timestamp dt:dt="r8">53609898313</Timestamp><Current dt:dt="…	59.94	1	right	2070983521	07-31-2017	15:30:08	13:30:08	female	192	{LEFTARROW}	78							0	555556	555414	{LEFTARROW}	142	554295	553996	799	left8	17	6	171	mask17	0	555397	0	555197	eqm10_NoEyeNmodel1_dir	90	H	gazeCOD	GazeCoDxp	1	400	0	554897	2	554797
GazeCoD_1Model_male	24	2	26	<?xml version="1.0"?>\n<Clock xmlns:dt="urn:schemas-microsoft-com:datatypes"><Description dt:dt="string">E-Prime Primary Realtime Clock</Description><StartTime><Timestamp dt:dt="int">0</Timestamp><DateUtc dt:dt="string">2017-07-31T13:30:08Z</DateUtc></StartTime><FrequencyChanges><FrequencyChange><Frequency dt:dt="r8">3328125</Frequency><Timestamp dt:dt="r8">53609898313</Timestamp><Current dt:dt="…	59.94	1	right	2070983521	07-31-2017	15:30:08	13:30:08	female	193	{RIGHTARROW}	44							0	557236	556982	{RIGHTARROW}	254	555869	555581	788	right3,2	19	6	172	mask19	0	556966	1	556766	eqm10_NoEyeNmodel1_dir	90	H	gazeCOD	GazeCoDxp	1	400	0	556465	-4	556365
GazeCoD_1Model_male	24	2	26	<?xml version="1.0"?>\n<Clock xmlns:dt="urn:schemas-microsoft-com:datatypes"><Description dt:dt="string">E-Prime Primary Realtime Clock</Description><StartTime><Timestamp dt:dt="int">0</Timestamp><DateUtc dt:dt="string">2017-07-31T13:30:08Z</DateUtc></StartTime><FrequencyChanges><FrequencyChange><Frequency dt:dt="r8">3328125</Frequency><Timestamp dt:dt="r8">53609898313</Timestamp><Current dt:dt="…	59.94	1	right	2070983521	07-31-2017	15:30:08	13:30:08	female	194	{LEFTARROW}	51							0	558972	558734	{LEFTARROW}	238	557619	557249	870	left3,2	14	6	173	mask14	0	558717	0	558517	eqm10_NoEyeNmodel1_dir	90	H	gazeCOD	GazeCoDxp	1	400	0	558217	-2	558117
GazeCoD_1Model_male	24	2	26	<?xml version="1.0"?>\n<Clock xmlns:dt="urn:schemas-microsoft-com:datatypes"><Description dt:dt="string">E-Prime Primary Realtime Clock</Description><StartTime><Timestamp dt:dt="int">0</Timestamp><DateUtc dt:dt="string">2017-07-31T13:30:08Z</DateUtc></StartTime><FrequencyChanges><FrequencyChange><Frequency dt:dt="r8">3328125</Frequency><Timestamp dt:dt="r8">53609898313</Timestamp><Current dt:dt="…	59.94	1	right	2070983521	07-31-2017	15:30:08	13:30:08	female	195	{LEFTARROW}	53							0	562044	560469	{LEFTARROW}	1575	559346	558984	862	left4,8	4	6	174	mask4	0	560452	0	560252	eqm10_NoEyeNmodel1_dir	0	V	gazeCOD	GazeCoDxp	0	400	0	559952	6	559852
GazeCoD_1Model_male	24	2	26	<?xml version="1.0"?>\n<Clock xmlns:dt="urn:schemas-microsoft-com:datatypes"><Description dt:dt="string">E-Prime Primary Realtime Clock</Description><StartTime><Timestamp dt:dt="int">0</Timestamp><DateUtc dt:dt="string">2017-07-31T13:30:08Z</DateUtc></StartTime><FrequencyChanges><FrequencyChange><Frequency dt:dt="r8">3328125</Frequency><Timestamp dt:dt="r8">53609898313</Timestamp><Current dt:dt="…	59.94	1	right	2070983521	07-31-2017	15:30:08	13:30:08	female	196	{LEFTARROW}	55							0	563804	563456	{LEFTARROW}	348	562337	562054	783	left6,4	5	6	175	mask5	0	563439	1	563239	eqm10_NoEyeNmodel1_dir	0	V	gazeCOD	GazeCoDxp	1	400	0	562938	1	562838
GazeCoD_1Model_male	24	2	26	<?xml version="1.0"?>\n<Clock xmlns:dt="urn:schemas-microsoft-com:datatypes"><Description dt:dt="string">E-Prime Primary Realtime Clock</Description><StartTime><Timestamp dt:dt="int">0</Timestamp><DateUtc dt:dt="string">2017-07-31T13:30:08Z</DateUtc></StartTime><FrequencyChanges><FrequencyChange><Frequency dt:dt="r8">3328125</Frequency><Timestamp dt:dt="r8">53609898313</Timestamp><Current dt:dt="…	59.94	1	right	2070983521	07-31-2017	15:30:08	13:30:08	female	197	{LEFTARROW}	51							0	565580	565241	{LEFTARROW}	339	564123	563823	800	left3,2	3	6	176	mask3	0	565224	0	565024	eqm10_NoEyeNmodel1_dir	0	V	gazeCOD	GazeCoDxp	1	400	0	564724	1	564624
GazeCoD_1Model_male	24	2	26	<?xml version="1.0"?>\n<Clock xmlns:dt="urn:schemas-microsoft-com:datatypes"><Description dt:dt="string">E-Prime Primary Realtime Clock</Description><StartTime><Timestamp dt:dt="int">0</Timestamp><DateUtc dt:dt="string">2017-07-31T13:30:08Z</DateUtc></StartTime><FrequencyChanges><FrequencyChange><Frequency dt:dt="r8">3328125</Frequency><Timestamp dt:dt="r8">53609898313</Timestamp><Current dt:dt="…	59.94	1	right	2070983521	07-31-2017	15:30:08	13:30:08	female	198	{DOWNARROW}	79							0	567444	567059	{DOWNARROW}	385	565941	565591	850	DG0	23	6	177	mask23	0	567042	0	566842	eqm10_NoEyeNmodel1_dir	90	HV	gazeCOD	GazeCoDxp	1	400	0	566542	1	566442
GazeCoD_1Model_male	24	2	26	<?xml version="1.0"?>\n<Clock xmlns:dt="urn:schemas-microsoft-com:datatypes"><Description dt:dt="string">E-Prime Primary Realtime Clock</Description><StartTime><Timestamp dt:dt="int">0</Timestamp><DateUtc dt:dt="string">2017-07-31T13:30:08Z</DateUtc></StartTime><FrequencyChanges><FrequencyChange><Frequency dt:dt="r8">3328125</Frequency><Timestamp dt:dt="r8">53609898313</Timestamp><Current dt:dt="…	59.94	1	right	2070983521	07-31-2017	15:30:08	13:30:08	female	199	{RIGHTARROW}	46							0	569324	568861	{DOWNARROW}	463	567737	567460	777	right1,6	18	6	178	mask18	0	568844	0	568644	eqm10_NoEyeNmodel1_dir	90	H	gazeCOD	GazeCoDxp	0	400	0	568344	7	568244
GazeCoD_1Model_male	24	2	26	<?xml version="1.0"?>\n<Clock xmlns:dt="urn:schemas-microsoft-com:datatypes"><Description dt:dt="string">E-Prime Primary Realtime Clock</Description><StartTime><Timestamp dt:dt="int">0</Timestamp><DateUtc dt:dt="string">2017-07-31T13:30:08Z</DateUtc></StartTime><FrequencyChanges><FrequencyChange><Frequency dt:dt="r8">3328125</Frequency><Timestamp dt:dt="r8">53609898313</Timestamp><Current dt:dt="…	59.94	1	right	2070983521	07-31-2017	15:30:08	13:30:08	female	200	{RIGHTARROW}	77							0	571316	570846	{RIGHTARROW}	470	569732	569345	887	right8	22	6	179	mask22	0	570830	1	570630	eqm10_NoEyeNmodel1_dir	90	H	gazeCOD	GazeCoDxp	1	400	0	570329	-3	570229
GazeCoD_1Model_male	24	2	26	<?xml version="1.0"?>\n<Clock xmlns:dt="urn:schemas-microsoft-com:datatypes"><Description dt:dt="string">E-Prime Primary Realtime Clock</Description><StartTime><Timestamp dt:dt="int">0</Timestamp><DateUtc dt:dt="string">2017-07-31T13:30:08Z</DateUtc></StartTime><FrequencyChanges><FrequencyChange><Frequency dt:dt="r8">3328125</Frequency><Timestamp dt:dt="r8">53609898313</Timestamp><Current dt:dt="…	59.94	1	right	2070983521	07-31-2017	15:30:08	13:30:08	female	201	{LEFTARROW}	55							0	573172	572848	{LEFTARROW}	324	571737	571330	907	left6,4	16	6	180	mask16	0	572832	0	572632	eqm10_NoEyeNmodel1_dir	90	H	gazeCOD	GazeCoDxp	1	400	0	572332	-5	572232
GazeCoD_1Model_male	24	2	26	<?xml version="1.0"?>\n<Clock xmlns:dt="urn:schemas-microsoft-com:datatypes"><Description dt:dt="string">E-Prime Primary Realtime Clock</Description><StartTime><Timestamp dt:dt="int">0</Timestamp><DateUtc dt:dt="string">2017-07-31T13:30:08Z</DateUtc></StartTime><FrequencyChanges><FrequencyChange><Frequency dt:dt="r8">3328125</Frequency><Timestamp dt:dt="r8">53609898313</Timestamp><Current dt:dt="…	59.94	1	right	2070983521	07-31-2017	15:30:08	13:30:08	female	202	{LEFTARROW}	55							0	575156	574717	{LEFTARROW}	439	573598	573182	916	left6,4	27	6	181	mask27	0	574700	0	574500	eqm10_NoEyeNmodel1_dir	90	HV	gazeCOD	GazeCoDxp	1	400	0	574200	2	574100
GazeCoD_1Model_male	24	2	26	<?xml version="1.0"?>\n<Clock xmlns:dt="urn:schemas-microsoft-com:datatypes"><Description dt:dt="string">E-Prime Primary Realtime Clock</Description><StartTime><Timestamp dt:dt="int">0</Timestamp><DateUtc dt:dt="string">2017-07-31T13:30:08Z</DateUtc></StartTime><FrequencyChanges><FrequencyChange><Frequency dt:dt="r8">3328125</Frequency><Timestamp dt:dt="r8">53609898313</Timestamp><Current dt:dt="…	59.94	1	right	2070983521	07-31-2017	15:30:08	13:30:08	female	203	{RIGHTARROW}	44							0	576868	576702	{DOWNARROW}	166	575591	575168	923	right3,2	8	6	182	mask8	0	576685	-1	576485	eqm10_NoEyeNmodel1_dir	0	V	gazeCOD	GazeCoDxp	0	400	0	576186	-5	576086
GazeCoD_1Model_male	24	2	26	<?xml version="1.0"?>\n<Clock xmlns:dt="urn:schemas-microsoft-com:datatypes"><Description dt:dt="string">E-Prime Primary Realtime Clock</Description><StartTime><Timestamp dt:dt="int">0</Timestamp><DateUtc dt:dt="string">2017-07-31T13:30:08Z</DateUtc></StartTime><FrequencyChanges><FrequencyChange><Frequency dt:dt="r8">3328125</Frequency><Timestamp dt:dt="r8">53609898313</Timestamp><Current dt:dt="…	59.94	1	right	2070983521	07-31-2017	15:30:08	13:30:08	female	204	{RIGHTARROW}	42							0	579028	578421	{RIGHTARROW}	607	577298	576886	912	right4,8	31	6	183	mask31	0	578404	1	578204	eqm10_NoEyeNmodel1_dir	90	HV	gazeCOD	GazeCoDxp	1	400	0	577903	5	577803
GazeCoD_1Model_male	24	2	26	<?xml version="1.0"?>\n<Clock xmlns:dt="urn:schemas-microsoft-com:datatypes"><Description dt:dt="string">E-Prime Primary Realtime Clock</Description><StartTime><Timestamp dt:dt="int">0</Timestamp><DateUtc dt:dt="string">2017-07-31T13:30:08Z</DateUtc></StartTime><FrequencyChanges><FrequencyChange><Frequency dt:dt="r8">3328125</Frequency><Timestamp dt:dt="r8">53609898313</Timestamp><Current dt:dt="…	59.94	1	right	2070983521	07-31-2017	15:30:08	13:30:08	female	205	{RIGHTARROW}	46							0	581036	580590	{DOWNARROW}	446	579465	579038	927	right1,6	29	6	184	mask29	0	580573	1	580373	eqm10_NoEyeNmodel1_dir	90	HV	gazeCOD	GazeCoDxp	0	400	0	580072	7	579972
GazeCoD_1Model_male	24	2	26	<?xml version="1.0"?>\n<Clock xmlns:dt="urn:schemas-microsoft-com:datatypes"><Description dt:dt="string">E-Prime Primary Realtime Clock</Description><StartTime><Timestamp dt:dt="int">0</Timestamp><DateUtc dt:dt="string">2017-07-31T13:30:08Z</DateUtc></StartTime><FrequencyChanges><FrequencyChange><Frequency dt:dt="r8">3328125</Frequency><Timestamp dt:dt="r8">53609898313</Timestamp><Current dt:dt="…	59.94	1	right	2070983521	07-31-2017	15:30:08	13:30:08	female	206	{RIGHTARROW}	77							0	582996	582642	{RIGHTARROW}	354	581527	581057	970	right8	33	6	185	mask33	0	582625	1	582425	eqm10_NoEyeNmodel1_dir	90	HV	gazeCOD	GazeCoDxp	1	400	0	582124	-3	582024
GazeCoD_1Model_male	24	2	26	<?xml version="1.0"?>\n<Clock xmlns:dt="urn:schemas-microsoft-com:datatypes"><Description dt:dt="string">E-Prime Primary Realtime Clock</Description><StartTime><Timestamp dt:dt="int">0</Timestamp><DateUtc dt:dt="string">2017-07-31T13:30:08Z</DateUtc></StartTime><FrequencyChanges><FrequencyChange><Frequency dt:dt="r8">3328125</Frequency><Timestamp dt:dt="r8">53609898313</Timestamp><Current dt:dt="…	59.94	1	right	2070983521	07-31-2017	15:30:08	13:30:08	female	207	{LEFTARROW}	49							0	584860	584477	{DOWNARROW}	383	583362	583009	853	left1,6	13	6	186	mask13	0	584460	0	584260	eqm10_NoEyeNmodel1_dir	90	H	gazeCOD	GazeCoDxp	0	400	0	583960	-2	583860
GazeCoD_1Model_male	24	2	26	<?xml version="1.0"?>\n<Clock xmlns:dt="urn:schemas-microsoft-com:datatypes"><Description dt:dt="string">E-Prime Primary Realtime Clock</Description><StartTime><Timestamp dt:dt="int">0</Timestamp><DateUtc dt:dt="string">2017-07-31T13:30:08Z</DateUtc></StartTime><FrequencyChanges><FrequencyChange><Frequency dt:dt="r8">3328125</Frequency><Timestamp dt:dt="r8">53609898313</Timestamp><Current dt:dt="…	59.94	1	right	2070983521	07-31-2017	15:30:08	13:30:08	female	208	{RIGHTARROW}	44							0	587156	586345	{DOWNARROW}	811	585222	584877	845	right3,2	30	6	187	mask30	0	586329	1	586129	eqm10_NoEyeNmodel1_dir	90	HV	gazeCOD	GazeCoDxp	0	400	0	585828	6	585728
GazeCoD_1Model_male	24	2	26	<?xml version="1.0"?>\n<Clock xmlns:dt="urn:schemas-microsoft-com:datatypes"><Description dt:dt="string">E-Prime Primary Realtime Clock</Description><StartTime><Timestamp dt:dt="int">0</Timestamp><DateUtc dt:dt="string">2017-07-31T13:30:08Z</DateUtc></StartTime><FrequencyChanges><FrequencyChange><Frequency dt:dt="r8">3328125</Frequency><Timestamp dt:dt="r8">53609898313</Timestamp><Current dt:dt="…	59.94	1	right	2070983521	07-31-2017	15:30:08	13:30:08	female	209	{LEFTARROW}	49							0	589004	588698	{DOWNARROW}	306	587576	587180	896	left1,6	24	6	188	mask24	0	588681	0	588481	eqm10_NoEyeNmodel1_dir	90	HV	gazeCOD	GazeCoDxp	0	400	0	588181	5	588081
GazeCoD_1Model_male	24	2	26	<?xml version="1.0"?>\n<Clock xmlns:dt="urn:schemas-microsoft-com:datatypes"><Description dt:dt="string">E-Prime Primary Realtime Clock</Description><StartTime><Timestamp dt:dt="int">0</Timestamp><DateUtc dt:dt="string">2017-07-31T13:30:08Z</DateUtc></StartTime><FrequencyChanges><FrequencyChange><Frequency dt:dt="r8">3328125</Frequency><Timestamp dt:dt="r8">53609898313</Timestamp><Current dt:dt="…	59.94	1	right	2070983521	07-31-2017	15:30:08	13:30:08	female	210	{LEFTARROW}	78							0	590804	590600	{LEFTARROW}	204	589474	589015	959	left8	28	6	189	mask28	0	590583	1	590383	eqm10_NoEyeNmodel1_dir	90	HV	gazeCOD	GazeCoDxp	1	400	0	590082	8	589982
GazeCoD_1Model_male	24	2	26	<?xml version="1.0"?>\n<Clock xmlns:dt="urn:schemas-microsoft-com:datatypes"><Description dt:dt="string">E-Prime Primary Realtime Clock</Description><StartTime><Timestamp dt:dt="int">0</Timestamp><DateUtc dt:dt="string">2017-07-31T13:30:08Z</DateUtc></StartTime><FrequencyChanges><FrequencyChange><Frequency dt:dt="r8">3328125</Frequency><Timestamp dt:dt="r8">53609898313</Timestamp><Current dt:dt="…	59.94	1	right	2070983521	07-31-2017	15:30:08	13:30:08	female	211	{LEFTARROW}	53							0	593140	592185	{LEFTARROW}	955	591071	590817	754	left4,8	15	6	190	mask15	0	592168	1	591968	eqm10_NoEyeNmodel1_dir	90	H	gazeCOD	GazeCoDxp	1	400	0	591667	-4	591567
GazeCoD_1Model_male	24	2	26	<?xml version="1.0"?>\n<Clock xmlns:dt="urn:schemas-microsoft-com:datatypes"><Description dt:dt="string">E-Prime Primary Realtime Clock</Description><StartTime><Timestamp dt:dt="int">0</Timestamp><DateUtc dt:dt="string">2017-07-31T13:30:08Z</DateUtc></StartTime><FrequencyChanges><FrequencyChange><Frequency dt:dt="r8">3328125</Frequency><Timestamp dt:dt="r8">53609898313</Timestamp><Current dt:dt="…	59.94	1	right	2070983521	07-31-2017	15:30:08	13:30:08	female	212	{LEFTARROW}	51							0	595156	594704	{LEFTARROW}	452	593580	593152	928	left3,2	25	6	191	mask25	0	594687	0	594487	eqm10_NoEyeNmodel1_dir	90	HV	gazeCOD	GazeCoDxp	1	400	0	594187	7	594087
GazeCoD_1Model_male	24	2	26	<?xml version="1.0"?>\n<Clock xmlns:dt="urn:schemas-microsoft-com:datatypes"><Description dt:dt="string">E-Prime Primary Realtime Clock</Description><StartTime><Timestamp dt:dt="int">0</Timestamp><DateUtc dt:dt="string">2017-07-31T13:30:08Z</DateUtc></StartTime><FrequencyChanges><FrequencyChange><Frequency dt:dt="r8">3328125</Frequency><Timestamp dt:dt="r8">53609898313</Timestamp><Current dt:dt="…	59.94	1	right	2070983521	07-31-2017	15:30:08	13:30:08	female	213	{DOWNARROW}	79							0	596844	596622	{DOWNARROW}	222	595509	595171	838	DG0	1	6	192	mask1	0	596606	1	596406	eqm10_NoEyeNmodel1_dir	0	V	gazeCOD	GazeCoDxp	1	400	0	596105	-4	596005
GazeCoD_1Model_male	24	2	26	<?xml version="1.0"?>\n<Clock xmlns:dt="urn:schemas-microsoft-com:datatypes"><Description dt:dt="string">E-Prime Primary Realtime Clock</Description><StartTime><Timestamp dt:dt="int">0</Timestamp><DateUtc dt:dt="string">2017-07-31T13:30:08Z</DateUtc></StartTime><FrequencyChanges><FrequencyChange><Frequency dt:dt="r8">3328125</Frequency><Timestamp dt:dt="r8">53609898313</Timestamp><Current dt:dt="…	59.94	1	right	2070983521	07-31-2017	15:30:08	13:30:08	female	214	{RIGHTARROW}	77							0	598884	598408	{DOWNARROW}	476	597296	596856	940	right8	11	6	193	mask11	0	598391	0	598191	eqm10_NoEyeNmodel1_dir	0	V	gazeCOD	GazeCoDxp	0	400	0	597891	-5	597791
GazeCoD_1Model_male	24	2	26	<?xml version="1.0"?>\n<Clock xmlns:dt="urn:schemas-microsoft-com:datatypes"><Description dt:dt="string">E-Prime Primary Realtime Clock</Description><StartTime><Timestamp dt:dt="int">0</Timestamp><DateUtc dt:dt="string">2017-07-31T13:30:08Z</DateUtc></StartTime><FrequencyChanges><FrequencyChange><Frequency dt:dt="r8">3328125</Frequency><Timestamp dt:dt="r8">53609898313</Timestamp><Current dt:dt="…	59.94	1	right	2070983521	07-31-2017	15:30:08	13:30:08	female	215	{RIGHTARROW}	40							0	600876	600476	{RIGHTARROW}	400	599364	598908	956	right6,4	21	6	194	mask21	0	600460	1	600260	eqm10_NoEyeNmodel1_dir	90	H	gazeCOD	GazeCoDxp	1	400	0	599959	-5	599859
GazeCoD_1Model_male	24	2	26	<?xml version="1.0"?>\n<Clock xmlns:dt="urn:schemas-microsoft-com:datatypes"><Description dt:dt="string">E-Prime Primary Realtime Clock</Description><StartTime><Timestamp dt:dt="int">0</Timestamp><DateUtc dt:dt="string">2017-07-31T13:30:08Z</DateUtc></StartTime><FrequencyChanges><FrequencyChange><Frequency dt:dt="r8">3328125</Frequency><Timestamp dt:dt="r8">53609898313</Timestamp><Current dt:dt="…	59.94	1	right	2070983521	07-31-2017	15:30:08	13:30:08	female	216	{RIGHTARROW}	40							0	602740	602412	{DOWNARROW}	328	601299	600893	906	right6,4	10	6	195	mask10	0	602395	1	602195	eqm10_NoEyeNmodel1_dir	0	V	gazeCOD	GazeCoDxp	0	400	0	601894	-5	601794
GazeCoD_1Model_male	24	2	26	<?xml version="1.0"?>\n<Clock xmlns:dt="urn:schemas-microsoft-com:datatypes"><Description dt:dt="string">E-Prime Primary Realtime Clock</Description><StartTime><Timestamp dt:dt="int">0</Timestamp><DateUtc dt:dt="string">2017-07-31T13:30:08Z</DateUtc></StartTime><FrequencyChanges><FrequencyChange><Frequency dt:dt="r8">3328125</Frequency><Timestamp dt:dt="r8">53609898313</Timestamp><Current dt:dt="…	59.94	1	right	2070983521	07-31-2017	15:30:08	13:30:08	female	217	{RIGHTARROW}	46							0	604588	604280	{DOWNARROW}	308	603154	602762	892	right1,6	7	6	196	mask7	0	604263	0	604063	eqm10_NoEyeNmodel1_dir	0	V	gazeCOD	GazeCoDxp	0	400	0	603763	9	603663
GazeCoD_1Model_male	24	2	26	<?xml version="1.0"?>\n<Clock xmlns:dt="urn:schemas-microsoft-com:datatypes"><Description dt:dt="string">E-Prime Primary Realtime Clock</Description><StartTime><Timestamp dt:dt="int">0</Timestamp><DateUtc dt:dt="string">2017-07-31T13:30:08Z</DateUtc></StartTime><FrequencyChanges><FrequencyChange><Frequency dt:dt="r8">3328125</Frequency><Timestamp dt:dt="r8">53609898313</Timestamp><Current dt:dt="…	59.94	1	right	2070983521	07-31-2017	15:30:08	13:30:08	female	218	{LEFTARROW}	49							0	606884	606149	{DOWNARROW}	735	605031	604598	933	left1,6	2	6	197	mask2	0	606132	1	605932	eqm10_NoEyeNmodel1_dir	0	V	gazeCOD	GazeCoDxp	0	400	0	605631	0	605531
GazeCoD_1Model_male	24	2	26	<?xml version="1.0"?>\n<Clock xmlns:dt="urn:schemas-microsoft-com:datatypes"><Description dt:dt="string">E-Prime Primary Realtime Clock</Description><StartTime><Timestamp dt:dt="int">0</Timestamp><DateUtc dt:dt="string">2017-07-31T13:30:08Z</DateUtc></StartTime><FrequencyChanges><FrequencyChange><Frequency dt:dt="r8">3328125</Frequency><Timestamp dt:dt="r8">53609898313</Timestamp><Current dt:dt="…	59.94	1	right	2070983521	07-31-2017	15:30:08	13:30:08	female	219	{RIGHTARROW}	42							0	608700	608268	{DOWNARROW}	432	607151	606900	751	right4,8	9	6	198	mask9	0	608251	1	608051	eqm10_NoEyeNmodel1_dir	0	V	gazeCOD	GazeCoDxp	0	400	0	607750	-1	607650
GazeCoD_1Model_male	24	2	26	<?xml version="1.0"?>\n<Clock xmlns:dt="urn:schemas-microsoft-com:datatypes"><Description dt:dt="string">E-Prime Primary Realtime Clock</Description><StartTime><Timestamp dt:dt="int">0</Timestamp><DateUtc dt:dt="string">2017-07-31T13:30:08Z</DateUtc></StartTime><FrequencyChanges><FrequencyChange><Frequency dt:dt="r8">3328125</Frequency><Timestamp dt:dt="r8">53609898313</Timestamp><Current dt:dt="…	59.94	1	right	2070983521	07-31-2017	15:30:08	13:30:08	female	220	{DOWNARROW}	79							0	610684	610303	{DOWNARROW}	381	609188	608718	970	DG0	23	7	199	mask23	0	610286	0	610086	eqm10_NoEyeNmodel1_dir	90	HV	gazeCOD	GazeCoDxp	1	400	0	609786	-2	609686
GazeCoD_1Model_male	24	2	26	<?xml version="1.0"?>\n<Clock xmlns:dt="urn:schemas-microsoft-com:datatypes"><Description dt:dt="string">E-Prime Primary Realtime Clock</Description><StartTime><Timestamp dt:dt="int">0</Timestamp><DateUtc dt:dt="string">2017-07-31T13:30:08Z</DateUtc></StartTime><FrequencyChanges><FrequencyChange><Frequency dt:dt="r8">3328125</Frequency><Timestamp dt:dt="r8">53609898313</Timestamp><Current dt:dt="…	59.94	1	right	2070983521	07-31-2017	15:30:08	13:30:08	female	221	{RIGHTARROW}	42							0	612652	612255	{RIGHTARROW}	397	611137	610703	934	right4,8	20	7	200	mask20	0	612238	0	612038	eqm10_NoEyeNmodel1_dir	90	H	gazeCOD	GazeCoDxp	1	400	0	611738	1	611638
GazeCoD_1Model_male	24	2	26	<?xml version="1.0"?>\n<Clock xmlns:dt="urn:schemas-microsoft-com:datatypes"><Description dt:dt="string">E-Prime Primary Realtime Clock</Description><StartTime><Timestamp dt:dt="int">0</Timestamp><DateUtc dt:dt="string">2017-07-31T13:30:08Z</DateUtc></StartTime><FrequencyChanges><FrequencyChange><Frequency dt:dt="r8">3328125</Frequency><Timestamp dt:dt="r8">53609898313</Timestamp><Current dt:dt="…	59.94	1	right	2070983521	07-31-2017	15:30:08	13:30:08	female	222	{RIGHTARROW}	44							0	614548	614257	{DOWNARROW}	291	613140	612672	968	right3,2	19	7	201	mask19	0	614240	0	614040	eqm10_NoEyeNmodel1_dir	90	H	gazeCOD	GazeCoDxp	0	400	0	613740	0	613640
GazeCoD_1Model_male	24	2	26	<?xml version="1.0"?>\n<Clock xmlns:dt="urn:schemas-microsoft-com:datatypes"><Description dt:dt="string">E-Prime Primary Realtime Clock</Description><StartTime><Timestamp dt:dt="int">0</Timestamp><DateUtc dt:dt="string">2017-07-31T13:30:08Z</DateUtc></StartTime><FrequencyChanges><FrequencyChange><Frequency dt:dt="r8">3328125</Frequency><Timestamp dt:dt="r8">53609898313</Timestamp><Current dt:dt="…	59.94	1	right	2070983521	07-31-2017	15:30:08	13:30:08	female	223	{RIGHTARROW}	44							0	616468	616176	{DOWNARROW}	292	615055	614558	997	right3,2	30	7	202	mask30	0	616159	1	615959	eqm10_NoEyeNmodel1_dir	90	HV	gazeCOD	GazeCoDxp	0	400	0	615658	3	615558
GazeCoD_1Model_male	24	2	26	<?xml version="1.0"?>\n<Clock xmlns:dt="urn:schemas-microsoft-com:datatypes"><Description dt:dt="string">E-Prime Primary Realtime Clock</Description><StartTime><Timestamp dt:dt="int">0</Timestamp><DateUtc dt:dt="string">2017-07-31T13:30:08Z</DateUtc></StartTime><FrequencyChanges><FrequencyChange><Frequency dt:dt="r8">3328125</Frequency><Timestamp dt:dt="r8">53609898313</Timestamp><Current dt:dt="…	59.94	1	right	2070983521	07-31-2017	15:30:08	13:30:08	female	224	{LEFTARROW}	55							0	618324	617911	{DOWNARROW}	413	616797	616493	804	left6,4	16	7	203	mask16	0	617894	1	617694	eqm10_NoEyeNmodel1_dir	90	H	gazeCOD	GazeCoDxp	0	400	0	617393	-4	617293
GazeCoD_1Model_male	24	2	26	<?xml version="1.0"?>\n<Clock xmlns:dt="urn:schemas-microsoft-com:datatypes"><Description dt:dt="string">E-Prime Primary Realtime Clock</Description><StartTime><Timestamp dt:dt="int">0</Timestamp><DateUtc dt:dt="string">2017-07-31T13:30:08Z</DateUtc></StartTime><FrequencyChanges><FrequencyChange><Frequency dt:dt="r8">3328125</Frequency><Timestamp dt:dt="r8">53609898313</Timestamp><Current dt:dt="…	59.94	1	right	2070983521	07-31-2017	15:30:08	13:30:08	female	225	{RIGHTARROW}	40							0	620396	619829	{DOWNARROW}	567	618714	618344	870	right6,4	10	7	204	mask10	0	619812	0	619612	eqm10_NoEyeNmodel1_dir	0	V	gazeCOD	GazeCoDxp	0	400	0	619312	-2	619212
GazeCoD_1Model_male	24	2	26	<?xml version="1.0"?>\n<Clock xmlns:dt="urn:schemas-microsoft-com:datatypes"><Description dt:dt="string">E-Prime Primary Realtime Clock</Description><StartTime><Timestamp dt:dt="int">0</Timestamp><DateUtc dt:dt="string">2017-07-31T13:30:08Z</DateUtc></StartTime><FrequencyChanges><FrequencyChange><Frequency dt:dt="r8">3328125</Frequency><Timestamp dt:dt="r8">53609898313</Timestamp><Current dt:dt="…	59.94	1	right	2070983521	07-31-2017	15:30:08	13:30:08	female	226	{LEFTARROW}	55							0	622404	621965	{LEFTARROW}	439	620850	620413	937	left6,4	27	7	205	mask27	0	621948	1	621748	eqm10_NoEyeNmodel1_dir	90	HV	gazeCOD	GazeCoDxp	1	400	0	621447	-3	621347
GazeCoD_1Model_male	24	2	26	<?xml version="1.0"?>\n<Clock xmlns:dt="urn:schemas-microsoft-com:datatypes"><Description dt:dt="string">E-Prime Primary Realtime Clock</Description><StartTime><Timestamp dt:dt="int">0</Timestamp><DateUtc dt:dt="string">2017-07-31T13:30:08Z</DateUtc></StartTime><FrequencyChanges><FrequencyChange><Frequency dt:dt="r8">3328125</Frequency><Timestamp dt:dt="r8">53609898313</Timestamp><Current dt:dt="…	59.94	1	right	2070983521	07-31-2017	15:30:08	13:30:08	female	227	{LEFTARROW}	78							0	624444	623933	{DOWNARROW}	511	622821	622415	906	left8	6	7	206	mask6	0	623917	1	623717	eqm10_NoEyeNmodel1_dir	0	V	gazeCOD	GazeCoDxp	0	400	0	623416	-5	623316
GazeCoD_1Model_male	24	2	26	<?xml version="1.0"?>\n<Clock xmlns:dt="urn:schemas-microsoft-com:datatypes"><Description dt:dt="string">E-Prime Primary Realtime Clock</Description><StartTime><Timestamp dt:dt="int">0</Timestamp><DateUtc dt:dt="string">2017-07-31T13:30:08Z</DateUtc></StartTime><FrequencyChanges><FrequencyChange><Frequency dt:dt="r8">3328125</Frequency><Timestamp dt:dt="r8">53609898313</Timestamp><Current dt:dt="…	59.94	1	right	2070983521	07-31-2017	15:30:08	13:30:08	female	228	{RIGHTARROW}	40							0	626292	625885	{DOWNARROW}	407	624761	624467	794	right6,4	32	7	207	mask32	0	625868	0	625668	eqm10_NoEyeNmodel1_dir	90	HV	gazeCOD	GazeCoDxp	0	400	0	625368	7	625268
GazeCoD_1Model_male	24	2	26	<?xml version="1.0"?>\n<Clock xmlns:dt="urn:schemas-microsoft-com:datatypes"><Description dt:dt="string">E-Prime Primary Realtime Clock</Description><StartTime><Timestamp dt:dt="int">0</Timestamp><DateUtc dt:dt="string">2017-07-31T13:30:08Z</DateUtc></StartTime><FrequencyChanges><FrequencyChange><Frequency dt:dt="r8">3328125</Frequency><Timestamp dt:dt="r8">53609898313</Timestamp><Current dt:dt="…	59.94	1	right	2070983521	07-31-2017	15:30:08	13:30:08	female	229	{LEFTARROW}	53							0	628116	627721	{LEFTARROW}	395	626606	626302	804	left4,8	26	7	208	mask26	0	627704	1	627504	eqm10_NoEyeNmodel1_dir	90	HV	gazeCOD	GazeCoDxp	1	400	0	627203	-3	627103
GazeCoD_1Model_male	24	2	26	<?xml version="1.0"?>\n<Clock xmlns:dt="urn:schemas-microsoft-com:datatypes"><Description dt:dt="string">E-Prime Primary Realtime Clock</Description><StartTime><Timestamp dt:dt="int">0</Timestamp><DateUtc dt:dt="string">2017-07-31T13:30:08Z</DateUtc></StartTime><FrequencyChanges><FrequencyChange><Frequency dt:dt="r8">3328125</Frequency><Timestamp dt:dt="r8">53609898313</Timestamp><Current dt:dt="…	59.94	1	right	2070983521	07-31-2017	15:30:08	13:30:08	female	230	{LEFTARROW}	51							0	630116	629689	{DOWNARROW}	427	628572	628138	934	left3,2	3	7	209	mask3	0	629672	0	629472	eqm10_NoEyeNmodel1_dir	0	V	gazeCOD	GazeCoDxp	0	400	0	629172	0	629072
GazeCoD_1Model_male	24	2	26	<?xml version="1.0"?>\n<Clock xmlns:dt="urn:schemas-microsoft-com:datatypes"><Description dt:dt="string">E-Prime Primary Realtime Clock</Description><StartTime><Timestamp dt:dt="int">0</Timestamp><DateUtc dt:dt="string">2017-07-31T13:30:08Z</DateUtc></StartTime><FrequencyChanges><FrequencyChange><Frequency dt:dt="r8">3328125</Frequency><Timestamp dt:dt="r8">53609898313</Timestamp><Current dt:dt="…	59.94	1	right	2070983521	07-31-2017	15:30:08	13:30:08	female	231	{LEFTARROW}	51							0	632068	631641	{LEFTARROW}	427	630516	630140	876	left3,2	14	7	210	mask14	0	631624	0	631424	eqm10_NoEyeNmodel1_dir	90	H	gazeCOD	GazeCoDxp	1	400	0	631124	8	631024
GazeCoD_1Model_male	24	2	26	<?xml version="1.0"?>\n<Clock xmlns:dt="urn:schemas-microsoft-com:datatypes"><Description dt:dt="string">E-Prime Primary Realtime Clock</Description><StartTime><Timestamp dt:dt="int">0</Timestamp><DateUtc dt:dt="string">2017-07-31T13:30:08Z</DateUtc></StartTime><FrequencyChanges><FrequencyChange><Frequency dt:dt="r8">3328125</Frequency><Timestamp dt:dt="r8">53609898313</Timestamp><Current dt:dt="…	59.94	1	right	2070983521	07-31-2017	15:30:08	13:30:08	female	232	{LEFTARROW}	55							0	633844	633476	{DOWNARROW}	368	632354	632092	762	left6,4	5	7	211	mask5	0	633460	1	633260	eqm10_NoEyeNmodel1_dir	0	V	gazeCOD	GazeCoDxp	0	400	0	632959	5	632859
GazeCoD_1Model_male	24	2	26	<?xml version="1.0"?>\n<Clock xmlns:dt="urn:schemas-microsoft-com:datatypes"><Description dt:dt="string">E-Prime Primary Realtime Clock</Description><StartTime><Timestamp dt:dt="int">0</Timestamp><DateUtc dt:dt="string">2017-07-31T13:30:08Z</DateUtc></StartTime><FrequencyChanges><FrequencyChange><Frequency dt:dt="r8">3328125</Frequency><Timestamp dt:dt="r8">53609898313</Timestamp><Current dt:dt="…	59.94	1	right	2070983521	07-31-2017	15:30:08	13:30:08	female	233	{RIGHTARROW}	44							0	635740	635312	{DOWNARROW}	428	634192	633860	832	right3,2	8	7	212	mask8	0	635295	1	635095	eqm10_NoEyeNmodel1_dir	0	V	gazeCOD	GazeCoDxp	0	400	0	634794	2	634694
GazeCoD_1Model_male	24	2	26	<?xml version="1.0"?>\n<Clock xmlns:dt="urn:schemas-microsoft-com:datatypes"><Description dt:dt="string">E-Prime Primary Realtime Clock</Description><StartTime><Timestamp dt:dt="int">0</Timestamp><DateUtc dt:dt="string">2017-07-31T13:30:08Z</DateUtc></StartTime><FrequencyChanges><FrequencyChange><Frequency dt:dt="r8">3328125</Frequency><Timestamp dt:dt="r8">53609898313</Timestamp><Current dt:dt="…	59.94	1	right	2070983521	07-31-2017	15:30:08	13:30:08	female	234	{RIGHTARROW}	77							0	637596	637163	{RIGHTARROW}	433	636044	635762	782	right8	33	7	213	mask33	0	637147	1	636947	eqm10_NoEyeNmodel1_dir	90	HV	gazeCOD	GazeCoDxp	1	400	0	636646	2	636546
GazeCoD_1Model_male	24	2	26	<?xml version="1.0"?>\n<Clock xmlns:dt="urn:schemas-microsoft-com:datatypes"><Description dt:dt="string">E-Prime Primary Realtime Clock</Description><StartTime><Timestamp dt:dt="int">0</Timestamp><DateUtc dt:dt="string">2017-07-31T13:30:08Z</DateUtc></StartTime><FrequencyChanges><FrequencyChange><Frequency dt:dt="r8">3328125</Frequency><Timestamp dt:dt="r8">53609898313</Timestamp><Current dt:dt="…	59.94	1	right	2070983521	07-31-2017	15:30:08	13:30:08	female	235	{RIGHTARROW}	77							0	640268	638982	{RIGHTARROW}	1286	637866	637614	752	right8	22	7	214	mask22	0	638965	0	638765	eqm10_NoEyeNmodel1_dir	90	H	gazeCOD	GazeCoDxp	1	400	0	638465	-1	638365
GazeCoD_1Model_male	24	2	26	<?xml version="1.0"?>\n<Clock xmlns:dt="urn:schemas-microsoft-com:datatypes"><Description dt:dt="string">E-Prime Primary Realtime Clock</Description><StartTime><Timestamp dt:dt="int">0</Timestamp><DateUtc dt:dt="string">2017-07-31T13:30:08Z</DateUtc></StartTime><FrequencyChanges><FrequencyChange><Frequency dt:dt="r8">3328125</Frequency><Timestamp dt:dt="r8">53609898313</Timestamp><Current dt:dt="…	59.94	1	right	2070983521	07-31-2017	15:30:08	13:30:08	female	236	{LEFTARROW}	78							0	642148	641751	{LEFTARROW}	397	640640	640283	857	left8	17	7	215	mask17	0	641735	0	641535	eqm10_NoEyeNmodel1_dir	90	H	gazeCOD	GazeCoDxp	1	400	0	641235	-5	641135
GazeCoD_1Model_male	24	2	26	<?xml version="1.0"?>\n<Clock xmlns:dt="urn:schemas-microsoft-com:datatypes"><Description dt:dt="string">E-Prime Primary Realtime Clock</Description><StartTime><Timestamp dt:dt="int">0</Timestamp><DateUtc dt:dt="string">2017-07-31T13:30:08Z</DateUtc></StartTime><FrequencyChanges><FrequencyChange><Frequency dt:dt="r8">3328125</Frequency><Timestamp dt:dt="r8">53609898313</Timestamp><Current dt:dt="…	59.94	1	right	2070983521	07-31-2017	15:30:08	13:30:08	female	237	{LEFTARROW}	53							0	644236	643687	{LEFTARROW}	549	642564	642168	896	left4,8	4	7	216	mask4	0	643670	1	643470	eqm10_NoEyeNmodel1_dir	0	V	gazeCOD	GazeCoDxp	1	400	0	643169	5	643069
GazeCoD_1Model_male	24	2	26	<?xml version="1.0"?>\n<Clock xmlns:dt="urn:schemas-microsoft-com:datatypes"><Description dt:dt="string">E-Prime Primary Realtime Clock</Description><StartTime><Timestamp dt:dt="int">0</Timestamp><DateUtc dt:dt="string">2017-07-31T13:30:08Z</DateUtc></StartTime><FrequencyChanges><FrequencyChange><Frequency dt:dt="r8">3328125</Frequency><Timestamp dt:dt="r8">53609898313</Timestamp><Current dt:dt="…	59.94	1	right	2070983521	07-31-2017	15:30:08	13:30:08	female	238	{LEFTARROW}	53							0	646140	645722	{LEFTARROW}	418	644596	644254	842	left4,8	15	7	217	mask15	0	645705	0	645505	eqm10_NoEyeNmodel1_dir	90	H	gazeCOD	GazeCoDxp	1	400	0	645205	9	645105
GazeCoD_1Model_male	24	2	26	<?xml version="1.0"?>\n<Clock xmlns:dt="urn:schemas-microsoft-com:datatypes"><Description dt:dt="string">E-Prime Primary Realtime Clock</Description><StartTime><Timestamp dt:dt="int">0</Timestamp><DateUtc dt:dt="string">2017-07-31T13:30:08Z</DateUtc></StartTime><FrequencyChanges><FrequencyChange><Frequency dt:dt="r8">3328125</Frequency><Timestamp dt:dt="r8">53609898313</Timestamp><Current dt:dt="…	59.94	1	right	2070983521	07-31-2017	15:30:08	13:30:08	female	239	{RIGHTARROW}	46							0	648308	647641	{DOWNARROW}	667	646526	646156	870	right1,6	29	7	218	mask29	0	647624	1	647424	eqm10_NoEyeNmodel1_dir	90	HV	gazeCOD	GazeCoDxp	0	400	0	647123	-3	647023
GazeCoD_1Model_male	24	2	26	<?xml version="1.0"?>\n<Clock xmlns:dt="urn:schemas-microsoft-com:datatypes"><Description dt:dt="string">E-Prime Primary Realtime Clock</Description><StartTime><Timestamp dt:dt="int">0</Timestamp><DateUtc dt:dt="string">2017-07-31T13:30:08Z</DateUtc></StartTime><FrequencyChanges><FrequencyChange><Frequency dt:dt="r8">3328125</Frequency><Timestamp dt:dt="r8">53609898313</Timestamp><Current dt:dt="…	59.94	1	right	2070983521	07-31-2017	15:30:08	13:30:08	female	240	{RIGHTARROW}	46							0	650156	649709	{DOWNARROW}	447	648598	648325	773	right1,6	7	7	219	mask7	0	649693	0	649493	eqm10_NoEyeNmodel1_dir	0	V	gazeCOD	GazeCoDxp	0	400	0	649193	-5	649093
GazeCoD_1Model_male	24	2	26	<?xml version="1.0"?>\n<Clock xmlns:dt="urn:schemas-microsoft-com:datatypes"><Description dt:dt="string">E-Prime Primary Realtime Clock</Description><StartTime><Timestamp dt:dt="int">0</Timestamp><DateUtc dt:dt="string">2017-07-31T13:30:08Z</DateUtc></StartTime><FrequencyChanges><FrequencyChange><Frequency dt:dt="r8">3328125</Frequency><Timestamp dt:dt="r8">53609898313</Timestamp><Current dt:dt="…	59.94	1	right	2070983521	07-31-2017	15:30:08	13:30:08	female	241	{RIGHTARROW}	42							0	652252	651678	{RIGHTARROW}	574	650556	650177	879	right4,8	31	7	220	mask31	0	651661	0	651461	eqm10_NoEyeNmodel1_dir	90	HV	gazeCOD	GazeCoDxp	1	400	0	651161	5	651061
GazeCoD_1Model_male	24	2	26	<?xml version="1.0"?>\n<Clock xmlns:dt="urn:schemas-microsoft-com:datatypes"><Description dt:dt="string">E-Prime Primary Realtime Clock</Description><StartTime><Timestamp dt:dt="int">0</Timestamp><DateUtc dt:dt="string">2017-07-31T13:30:08Z</DateUtc></StartTime><FrequencyChanges><FrequencyChange><Frequency dt:dt="r8">3328125</Frequency><Timestamp dt:dt="r8">53609898313</Timestamp><Current dt:dt="…	59.94	1	right	2070983521	07-31-2017	15:30:08	13:30:08	female	242	{DOWNARROW}	79							0	673548	673166	{DOWNARROW}	382	672043	671648	895	DG0	12	7	221	mask12	0	673150	1	672950	eqm10_NoEyeNmodel1_dir	90	H	gazeCOD	GazeCoDxp	1	400	0	672649	6	672549
GazeCoD_1Model_male	24	2	26	<?xml version="1.0"?>\n<Clock xmlns:dt="urn:schemas-microsoft-com:datatypes"><Description dt:dt="string">E-Prime Primary Realtime Clock</Description><StartTime><Timestamp dt:dt="int">0</Timestamp><DateUtc dt:dt="string">2017-07-31T13:30:08Z</DateUtc></StartTime><FrequencyChanges><FrequencyChange><Frequency dt:dt="r8">3328125</Frequency><Timestamp dt:dt="r8">53609898313</Timestamp><Current dt:dt="…	59.94	1	right	2070983521	07-31-2017	15:30:08	13:30:08	female	243	{LEFTARROW}	49							0	675220	675168	{DOWNARROW}	52	674041	673567	974	left1,6	2	7	222	mask2	0	675152	1	674952	eqm10_NoEyeNmodel1_dir	0	V	gazeCOD	GazeCoDxp	0	400	0	674651	10	674551
GazeCoD_1Model_male	24	2	26	<?xml version="1.0"?>\n<Clock xmlns:dt="urn:schemas-microsoft-com:datatypes"><Description dt:dt="string">E-Prime Primary Realtime Clock</Description><StartTime><Timestamp dt:dt="int">0</Timestamp><DateUtc dt:dt="string">2017-07-31T13:30:08Z</DateUtc></StartTime><FrequencyChanges><FrequencyChange><Frequency dt:dt="r8">3328125</Frequency><Timestamp dt:dt="r8">53609898313</Timestamp><Current dt:dt="…	59.94	1	right	2070983521	07-31-2017	15:30:08	13:30:08	female	244	{DOWNARROW}	79							0	677276	676837	{DOWNARROW}	439	675725	675235	990	DG0	1	7	223	mask1	0	676820	0	676620	eqm10_NoEyeNmodel1_dir	0	V	gazeCOD	GazeCoDxp	1	400	0	676320	-5	676220
GazeCoD_1Model_male	24	2	26	<?xml version="1.0"?>\n<Clock xmlns:dt="urn:schemas-microsoft-com:datatypes"><Description dt:dt="string">E-Prime Primary Realtime Clock</Description><StartTime><Timestamp dt:dt="int">0</Timestamp><DateUtc dt:dt="string">2017-07-31T13:30:08Z</DateUtc></StartTime><FrequencyChanges><FrequencyChange><Frequency dt:dt="r8">3328125</Frequency><Timestamp dt:dt="r8">53609898313</Timestamp><Current dt:dt="…	59.94	1	right	2070983521	07-31-2017	15:30:08	13:30:08	female	245	{RIGHTARROW}	77							0	679156	678772	{DOWNARROW}	384	677647	677287	860	right8	11	7	224	mask11	0	678755	0	678555	eqm10_NoEyeNmodel1_dir	0	V	gazeCOD	GazeCoDxp	0	400	0	678255	8	678155
GazeCoD_1Model_male	24	2	26	<?xml version="1.0"?>\n<Clock xmlns:dt="urn:schemas-microsoft-com:datatypes"><Description dt:dt="string">E-Prime Primary Realtime Clock</Description><StartTime><Timestamp dt:dt="int">0</Timestamp><DateUtc dt:dt="string">2017-07-31T13:30:08Z</DateUtc></StartTime><FrequencyChanges><FrequencyChange><Frequency dt:dt="r8">3328125</Frequency><Timestamp dt:dt="r8">53609898313</Timestamp><Current dt:dt="…	59.94	1	right	2070983521	07-31-2017	15:30:08	13:30:08	female	246	{LEFTARROW}	78							0	680940	680657	{LEFTARROW}	283	679530	679173	857	left8	28	7	225	mask28	0	680640	0	680440	eqm10_NoEyeNmodel1_dir	90	HV	gazeCOD	GazeCoDxp	1	400	0	680140	10	680040
GazeCoD_1Model_male	24	2	26	<?xml version="1.0"?>\n<Clock xmlns:dt="urn:schemas-microsoft-com:datatypes"><Description dt:dt="string">E-Prime Primary Realtime Clock</Description><StartTime><Timestamp dt:dt="int">0</Timestamp><DateUtc dt:dt="string">2017-07-31T13:30:08Z</DateUtc></StartTime><FrequencyChanges><FrequencyChange><Frequency dt:dt="r8">3328125</Frequency><Timestamp dt:dt="r8">53609898313</Timestamp><Current dt:dt="…	59.94	1	right	2070983521	07-31-2017	15:30:08	13:30:08	female	247	{RIGHTARROW}	42							0	682828	682426	{DOWNARROW}	402	681307	680958	849	right4,8	9	7	226	mask9	0	682409	0	682209	eqm10_NoEyeNmodel1_dir	0	V	gazeCOD	GazeCoDxp	0	400	0	681909	2	681809
GazeCoD_1Model_male	24	2	26	<?xml version="1.0"?>\n<Clock xmlns:dt="urn:schemas-microsoft-com:datatypes"><Description dt:dt="string">E-Prime Primary Realtime Clock</Description><StartTime><Timestamp dt:dt="int">0</Timestamp><DateUtc dt:dt="string">2017-07-31T13:30:08Z</DateUtc></StartTime><FrequencyChanges><FrequencyChange><Frequency dt:dt="r8">3328125</Frequency><Timestamp dt:dt="r8">53609898313</Timestamp><Current dt:dt="…	59.94	1	right	2070983521	07-31-2017	15:30:08	13:30:08	female	248	{RIGHTARROW}	46							0	684996	684394	{DOWNARROW}	602	683273	682843	930	right1,6	18	7	227	mask18	0	684378	1	684178	eqm10_NoEyeNmodel1_dir	90	H	gazeCOD	GazeCoDxp	0	400	0	683877	4	683777
GazeCoD_1Model_male	24	2	26	<?xml version="1.0"?>\n<Clock xmlns:dt="urn:schemas-microsoft-com:datatypes"><Description dt:dt="string">E-Prime Primary Realtime Clock</Description><StartTime><Timestamp dt:dt="int">0</Timestamp><DateUtc dt:dt="string">2017-07-31T13:30:08Z</DateUtc></StartTime><FrequencyChanges><FrequencyChange><Frequency dt:dt="r8">3328125</Frequency><Timestamp dt:dt="r8">53609898313</Timestamp><Current dt:dt="…	59.94	1	right	2070983521	07-31-2017	15:30:08	13:30:08	female	249	{LEFTARROW}	51							0	686684	686480	{LEFTARROW}	204	685363	685012	851	left3,2	25	7	228	mask25	0	686463	0	686263	eqm10_NoEyeNmodel1_dir	90	HV	gazeCOD	GazeCoDxp	1	400	0	685963	0	685863
GazeCoD_1Model_male	24	2	26	<?xml version="1.0"?>\n<Clock xmlns:dt="urn:schemas-microsoft-com:datatypes"><Description dt:dt="string">E-Prime Primary Realtime Clock</Description><StartTime><Timestamp dt:dt="int">0</Timestamp><DateUtc dt:dt="string">2017-07-31T13:30:08Z</DateUtc></StartTime><FrequencyChanges><FrequencyChange><Frequency dt:dt="r8">3328125</Frequency><Timestamp dt:dt="r8">53609898313</Timestamp><Current dt:dt="…	59.94	1	right	2070983521	07-31-2017	15:30:08	13:30:08	female	250	{RIGHTARROW}	40							0	688476	688098	{RIGHTARROW}	378	686973	686697	776	right6,4	21	7	229	mask21	0	688081	0	687881	eqm10_NoEyeNmodel1_dir	90	H	gazeCOD	GazeCoDxp	1	400	0	687581	8	687481
GazeCoD_1Model_male	24	2	26	<?xml version="1.0"?>\n<Clock xmlns:dt="urn:schemas-microsoft-com:datatypes"><Description dt:dt="string">E-Prime Primary Realtime Clock</Description><StartTime><Timestamp dt:dt="int">0</Timestamp><DateUtc dt:dt="string">2017-07-31T13:30:08Z</DateUtc></StartTime><FrequencyChanges><FrequencyChange><Frequency dt:dt="r8">3328125</Frequency><Timestamp dt:dt="r8">53609898313</Timestamp><Current dt:dt="…	59.94	1	right	2070983521	07-31-2017	15:30:08	13:30:08	female	251	{LEFTARROW}	49							0	690292	690067	{LEFTARROW}	225	688948	688499	949	left1,6	24	7	230	mask24	0	690050	0	689850	eqm10_NoEyeNmodel1_dir	90	HV	gazeCOD	GazeCoDxp	1	400	0	689550	2	689450
GazeCoD_1Model_male	24	2	26	<?xml version="1.0"?>\n<Clock xmlns:dt="urn:schemas-microsoft-com:datatypes"><Description dt:dt="string">E-Prime Primary Realtime Clock</Description><StartTime><Timestamp dt:dt="int">0</Timestamp><DateUtc dt:dt="string">2017-07-31T13:30:08Z</DateUtc></StartTime><FrequencyChanges><FrequencyChange><Frequency dt:dt="r8">3328125</Frequency><Timestamp dt:dt="r8">53609898313</Timestamp><Current dt:dt="…	59.94	1	right	2070983521	07-31-2017	15:30:08	13:30:08	female	252	{LEFTARROW}	49							0	692404	691885	{LEFTARROW}	519	690764	690317	947	left1,6	13	7	231	mask13	0	691868	0	691668	eqm10_NoEyeNmodel1_dir	90	H	gazeCOD	GazeCoDxp	1	400	0	691368	4	691268
GazeCoD_1Model_male	24	2	26	<?xml version="1.0"?>\n<Clock xmlns:dt="urn:schemas-microsoft-com:datatypes"><Description dt:dt="string">E-Prime Primary Realtime Clock</Description><StartTime><Timestamp dt:dt="int">0</Timestamp><DateUtc dt:dt="string">2017-07-31T13:30:08Z</DateUtc></StartTime><FrequencyChanges><FrequencyChange><Frequency dt:dt="r8">3328125</Frequency><Timestamp dt:dt="r8">53609898313</Timestamp><Current dt:dt="…	59.94	1	right	2070983521	07-31-2017	15:30:08	13:30:08	female	253	{LEFTARROW}	53							0	694348	693971	{LEFTARROW}	377	692845	692419	926	left4,8	4	8	232	mask4	0	693954	0	693754	eqm10_NoEyeNmodel1_dir	0	V	gazeCOD	GazeCoDxp	1	400	0	693454	9	693354
GazeCoD_1Model_male	24	2	26	<?xml version="1.0"?>\n<Clock xmlns:dt="urn:schemas-microsoft-com:datatypes"><Description dt:dt="string">E-Prime Primary Realtime Clock</Description><StartTime><Timestamp dt:dt="int">0</Timestamp><DateUtc dt:dt="string">2017-07-31T13:30:08Z</DateUtc></StartTime><FrequencyChanges><FrequencyChange><Frequency dt:dt="r8">3328125</Frequency><Timestamp dt:dt="r8">53609898313</Timestamp><Current dt:dt="…	59.94	1	right	2070983521	07-31-2017	15:30:08	13:30:08	female	254	{LEFTARROW}	55							0	696164	695873	{LEFTARROW}	291	694751	694371	880	left6,4	16	8	233	mask16	0	695856	1	695656	eqm10_NoEyeNmodel1_dir	90	H	gazeCOD	GazeCoDxp	1	400	0	695355	4	695255
GazeCoD_1Model_male	24	2	26	<?xml version="1.0"?>\n<Clock xmlns:dt="urn:schemas-microsoft-com:datatypes"><Description dt:dt="string">E-Prime Primary Realtime Clock</Description><StartTime><Timestamp dt:dt="int">0</Timestamp><DateUtc dt:dt="string">2017-07-31T13:30:08Z</DateUtc></StartTime><FrequencyChanges><FrequencyChange><Frequency dt:dt="r8">3328125</Frequency><Timestamp dt:dt="r8">53609898313</Timestamp><Current dt:dt="…	59.94	1	right	2070983521	07-31-2017	15:30:08	13:30:08	female	255	{LEFTARROW}	55							0	698076	697708	{LEFTARROW}	368	696587	696174	913	left6,4	27	8	234	mask27	0	697691	0	697491	eqm10_NoEyeNmodel1_dir	90	HV	gazeCOD	GazeCoDxp	1	400	0	697191	4	697091
GazeCoD_1Model_male	24	2	26	<?xml version="1.0"?>\n<Clock xmlns:dt="urn:schemas-microsoft-com:datatypes"><Description dt:dt="string">E-Prime Primary Realtime Clock</Description><StartTime><Timestamp dt:dt="int">0</Timestamp><DateUtc dt:dt="string">2017-07-31T13:30:08Z</DateUtc></StartTime><FrequencyChanges><FrequencyChange><Frequency dt:dt="r8">3328125</Frequency><Timestamp dt:dt="r8">53609898313</Timestamp><Current dt:dt="…	59.94	1	right	2070983521	07-31-2017	15:30:08	13:30:08	female	256	{DOWNARROW}	79							0	699828	699610	{DOWNARROW}	218	698484	698092	892	DG0	1	8	235	mask1	0	699593	0	699393	eqm10_NoEyeNmodel1_dir	0	V	gazeCOD	GazeCoDxp	1	400	0	699093	9	698993
GazeCoD_1Model_male	24	2	26	<?xml version="1.0"?>\n<Clock xmlns:dt="urn:schemas-microsoft-com:datatypes"><Description dt:dt="string">E-Prime Primary Realtime Clock</Description><StartTime><Timestamp dt:dt="int">0</Timestamp><DateUtc dt:dt="string">2017-07-31T13:30:08Z</DateUtc></StartTime><FrequencyChanges><FrequencyChange><Frequency dt:dt="r8">3328125</Frequency><Timestamp dt:dt="r8">53609898313</Timestamp><Current dt:dt="…	59.94	1	right	2070983521	07-31-2017	15:30:08	13:30:08	female	257	{DOWNARROW}	79							0	701524	701295	{DOWNARROW}	229	700169	699843	826	DG0	12	8	236	mask12	0	701278	0	701078	eqm10_NoEyeNmodel1_dir	90	H	gazeCOD	GazeCoDxp	1	400	0	700778	9	700678
GazeCoD_1Model_male	24	2	26	<?xml version="1.0"?>\n<Clock xmlns:dt="urn:schemas-microsoft-com:datatypes"><Description dt:dt="string">E-Prime Primary Realtime Clock</Description><StartTime><Timestamp dt:dt="int">0</Timestamp><DateUtc dt:dt="string">2017-07-31T13:30:08Z</DateUtc></StartTime><FrequencyChanges><FrequencyChange><Frequency dt:dt="r8">3328125</Frequency><Timestamp dt:dt="r8">53609898313</Timestamp><Current dt:dt="…	59.94	1	right	2070983521	07-31-2017	15:30:08	13:30:08	female	258	{RIGHTARROW}	44							0	703332	702963	{DOWNARROW}	369	701841	701545	796	right3,2	19	8	237	mask19	0	702946	0	702746	eqm10_NoEyeNmodel1_dir	90	H	gazeCOD	GazeCoDxp	0	400	0	702446	5	702346
GazeCoD_1Model_male	24	2	26	<?xml version="1.0"?>\n<Clock xmlns:dt="urn:schemas-microsoft-com:datatypes"><Description dt:dt="string">E-Prime Primary Realtime Clock</Description><StartTime><Timestamp dt:dt="int">0</Timestamp><DateUtc dt:dt="string">2017-07-31T13:30:08Z</DateUtc></StartTime><FrequencyChanges><FrequencyChange><Frequency dt:dt="r8">3328125</Frequency><Timestamp dt:dt="r8">53609898313</Timestamp><Current dt:dt="…	59.94	1	right	2070983521	07-31-2017	15:30:08	13:30:08	female	259	{RIGHTARROW}	46							0	705164	704815	{DOWNARROW}	349	703697	703347	850	right1,6	18	8	238	mask18	0	704798	0	704598	eqm10_NoEyeNmodel1_dir	90	H	gazeCOD	GazeCoDxp	0	400	0	704298	1	704198
GazeCoD_1Model_male	24	2	26	<?xml version="1.0"?>\n<Clock xmlns:dt="urn:schemas-microsoft-com:datatypes"><Description dt:dt="string">E-Prime Primary Realtime Clock</Description><StartTime><Timestamp dt:dt="int">0</Timestamp><DateUtc dt:dt="string">2017-07-31T13:30:08Z</DateUtc></StartTime><FrequencyChanges><FrequencyChange><Frequency dt:dt="r8">3328125</Frequency><Timestamp dt:dt="r8">53609898313</Timestamp><Current dt:dt="…	59.94	1	right	2070983521	07-31-2017	15:30:08	13:30:08	female	260	{RIGHTARROW}	46							0	707500	706600	{DOWNARROW}	900	705483	705182	801	right1,6	7	8	239	mask7	0	706583	0	706383	eqm10_NoEyeNmodel1_dir	0	V	gazeCOD	GazeCoDxp	0	400	0	706083	0	705983
GazeCoD_1Model_male	24	2	26	<?xml version="1.0"?>\n<Clock xmlns:dt="urn:schemas-microsoft-com:datatypes"><Description dt:dt="string">E-Prime Primary Realtime Clock</Description><StartTime><Timestamp dt:dt="int">0</Timestamp><DateUtc dt:dt="string">2017-07-31T13:30:08Z</DateUtc></StartTime><FrequencyChanges><FrequencyChange><Frequency dt:dt="r8">3328125</Frequency><Timestamp dt:dt="r8">53609898313</Timestamp><Current dt:dt="…	59.94	1	right	2070983521	07-31-2017	15:30:08	13:30:08	female	261	{RIGHTARROW}	77							0	710332	709119	{RIGHTARROW}	1213	708008	707518	990	right8	22	8	240	mask22	0	709103	0	708903	eqm10_NoEyeNmodel1_dir	90	H	gazeCOD	GazeCoDxp	1	400	0	708603	-5	708503
GazeCoD_1Model_male	24	2	26	<?xml version="1.0"?>\n<Clock xmlns:dt="urn:schemas-microsoft-com:datatypes"><Description dt:dt="string">E-Prime Primary Realtime Clock</Description><StartTime><Timestamp dt:dt="int">0</Timestamp><DateUtc dt:dt="string">2017-07-31T13:30:08Z</DateUtc></StartTime><FrequencyChanges><FrequencyChange><Frequency dt:dt="r8">3328125</Frequency><Timestamp dt:dt="r8">53609898313</Timestamp><Current dt:dt="…	59.94	1	right	2070983521	07-31-2017	15:30:08	13:30:08	female	262	{LEFTARROW}	51							0	712564	711755	{DOWNARROW}	809	710642	710354	788	left3,2	3	8	241	mask3	0	711739	1	711539	eqm10_NoEyeNmodel1_dir	0	V	gazeCOD	GazeCoDxp	0	400	0	711238	-4	711138
GazeCoD_1Model_male	24	2	26	<?xml version="1.0"?>\n<Clock xmlns:dt="urn:schemas-microsoft-com:datatypes"><Description dt:dt="string">E-Prime Primary Realtime Clock</Description><StartTime><Timestamp dt:dt="int">0</Timestamp><DateUtc dt:dt="string">2017-07-31T13:30:08Z</DateUtc></StartTime><FrequencyChanges><FrequencyChange><Frequency dt:dt="r8">3328125</Frequency><Timestamp dt:dt="r8">53609898313</Timestamp><Current dt:dt="…	59.94	1	right	2070983521	07-31-2017	15:30:08	13:30:08	female	263	{LEFTARROW}	53							0	714476	714108	{DOWNARROW}	368	712984	712590	894	left4,8	15	8	242	mask15	0	714091	0	713891	eqm10_NoEyeNmodel1_dir	90	H	gazeCOD	GazeCoDxp	0	400	0	713591	7	713491
GazeCoD_1Model_male	24	2	26	<?xml version="1.0"?>\n<Clock xmlns:dt="urn:schemas-microsoft-com:datatypes"><Description dt:dt="string">E-Prime Primary Realtime Clock</Description><StartTime><Timestamp dt:dt="int">0</Timestamp><DateUtc dt:dt="string">2017-07-31T13:30:08Z</DateUtc></StartTime><FrequencyChanges><FrequencyChange><Frequency dt:dt="r8">3328125</Frequency><Timestamp dt:dt="r8">53609898313</Timestamp><Current dt:dt="…	59.94	1	right	2070983521	07-31-2017	15:30:08	13:30:08	female	264	{LEFTARROW}	78							0	716540	716010	{LEFTARROW}	530	714889	714492	897	left8	6	8	243	mask6	0	715993	1	715793	eqm10_NoEyeNmodel1_dir	0	V	gazeCOD	GazeCoDxp	1	400	0	715492	3	715392
GazeCoD_1Model_male	24	2	26	<?xml version="1.0"?>\n<Clock xmlns:dt="urn:schemas-microsoft-com:datatypes"><Description dt:dt="string">E-Prime Primary Realtime Clock</Description><StartTime><Timestamp dt:dt="int">0</Timestamp><DateUtc dt:dt="string">2017-07-31T13:30:08Z</DateUtc></StartTime><FrequencyChanges><FrequencyChange><Frequency dt:dt="r8">3328125</Frequency><Timestamp dt:dt="r8">53609898313</Timestamp><Current dt:dt="…	59.94	1	right	2070983521	07-31-2017	15:30:08	13:30:08	female	265	{RIGHTARROW}	42							0	718476	718045	{DOWNARROW}	431	716922	716560	862	right4,8	20	8	244	mask20	0	718028	0	717828	eqm10_NoEyeNmodel1_dir	90	H	gazeCOD	GazeCoDxp	0	400	0	717528	6	717428
GazeCoD_1Model_male	24	2	26	<?xml version="1.0"?>\n<Clock xmlns:dt="urn:schemas-microsoft-com:datatypes"><Description dt:dt="string">E-Prime Primary Realtime Clock</Description><StartTime><Timestamp dt:dt="int">0</Timestamp><DateUtc dt:dt="string">2017-07-31T13:30:08Z</DateUtc></StartTime><FrequencyChanges><FrequencyChange><Frequency dt:dt="r8">3328125</Frequency><Timestamp dt:dt="r8">53609898313</Timestamp><Current dt:dt="…	59.94	1	right	2070983521	07-31-2017	15:30:08	13:30:08	female	266	{RIGHTARROW}	42							0	720276	719880	{DOWNARROW}	396	718755	718496	759	right4,8	31	8	245	mask31	0	719863	0	719663	eqm10_NoEyeNmodel1_dir	90	HV	gazeCOD	GazeCoDxp	0	400	0	719363	8	719263
GazeCoD_1Model_male	24	2	26	<?xml version="1.0"?>\n<Clock xmlns:dt="urn:schemas-microsoft-com:datatypes"><Description dt:dt="string">E-Prime Primary Realtime Clock</Description><StartTime><Timestamp dt:dt="int">0</Timestamp><DateUtc dt:dt="string">2017-07-31T13:30:08Z</DateUtc></StartTime><FrequencyChanges><FrequencyChange><Frequency dt:dt="r8">3328125</Frequency><Timestamp dt:dt="r8">53609898313</Timestamp><Current dt:dt="…	59.94	1	right	2070983521	07-31-2017	15:30:08	13:30:08	female	267	{LEFTARROW}	49							0	722388	721866	{DOWNARROW}	522	720738	720297	941	left1,6	2	8	246	mask2	0	721849	1	721649	eqm10_NoEyeNmodel1_dir	0	V	gazeCOD	GazeCoDxp	0	400	0	721348	10	721248
GazeCoD_1Model_male	24	2	26	<?xml version="1.0"?>\n<Clock xmlns:dt="urn:schemas-microsoft-com:datatypes"><Description dt:dt="string">E-Prime Primary Realtime Clock</Description><StartTime><Timestamp dt:dt="int">0</Timestamp><DateUtc dt:dt="string">2017-07-31T13:30:08Z</DateUtc></StartTime><FrequencyChanges><FrequencyChange><Frequency dt:dt="r8">3328125</Frequency><Timestamp dt:dt="r8">53609898313</Timestamp><Current dt:dt="…	59.94	1	right	2070983521	07-31-2017	15:30:08	13:30:08	female	268	{LEFTARROW}	78							0	724276	723918	{LEFTARROW}	358	722804	722400	904	left8	28	8	247	mask28	0	723901	1	723701	eqm10_NoEyeNmodel1_dir	90	HV	gazeCOD	GazeCoDxp	1	400	0	723400	-4	723300
GazeCoD_1Model_male	24	2	26	<?xml version="1.0"?>\n<Clock xmlns:dt="urn:schemas-microsoft-com:datatypes"><Description dt:dt="string">E-Prime Primary Realtime Clock</Description><StartTime><Timestamp dt:dt="int">0</Timestamp><DateUtc dt:dt="string">2017-07-31T13:30:08Z</DateUtc></StartTime><FrequencyChanges><FrequencyChange><Frequency dt:dt="r8">3328125</Frequency><Timestamp dt:dt="r8">53609898313</Timestamp><Current dt:dt="…	59.94	1	right	2070983521	07-31-2017	15:30:08	13:30:08	female	269	{RIGHTARROW}	77							0	726364	725836	{RIGHTARROW}	528	724712	724301	911	right8	33	8	248	mask33	0	725819	0	725619	eqm10_NoEyeNmodel1_dir	90	HV	gazeCOD	GazeCoDxp	1	400	0	725319	7	725219
GazeCoD_1Model_male	24	2	26	<?xml version="1.0"?>\n<Clock xmlns:dt="urn:schemas-microsoft-com:datatypes"><Description dt:dt="string">E-Prime Primary Realtime Clock</Description><StartTime><Timestamp dt:dt="int">0</Timestamp><DateUtc dt:dt="string">2017-07-31T13:30:08Z</DateUtc></StartTime><FrequencyChanges><FrequencyChange><Frequency dt:dt="r8">3328125</Frequency><Timestamp dt:dt="r8">53609898313</Timestamp><Current dt:dt="…	59.94	1	right	2070983521	07-31-2017	15:30:08	13:30:08	female	270	{RIGHTARROW}	44							0	728380	727922	{RIGHTARROW}	458	726809	726387	922	right3,2	30	8	249	mask30	0	727905	1	727705	eqm10_NoEyeNmodel1_dir	90	HV	gazeCOD	GazeCoDxp	1	400	0	727404	-5	727304
GazeCoD_1Model_male	24	2	26	<?xml version="1.0"?>\n<Clock xmlns:dt="urn:schemas-microsoft-com:datatypes"><Description dt:dt="string">E-Prime Primary Realtime Clock</Description><StartTime><Timestamp dt:dt="int">0</Timestamp><DateUtc dt:dt="string">2017-07-31T13:30:08Z</DateUtc></StartTime><FrequencyChanges><FrequencyChange><Frequency dt:dt="r8">3328125</Frequency><Timestamp dt:dt="r8">53609898313</Timestamp><Current dt:dt="…	59.94	1	right	2070983521	07-31-2017	15:30:08	13:30:08	female	271	{LEFTARROW}	51							0	730380	729991	{LEFTARROW}	389	728878	728406	972	left3,2	25	8	250	mask25	0	729974	1	729774	eqm10_NoEyeNmodel1_dir	90	HV	gazeCOD	GazeCoDxp	1	400	0	729473	-5	729373
GazeCoD_1Model_male	24	2	26	<?xml version="1.0"?>\n<Clock xmlns:dt="urn:schemas-microsoft-com:datatypes"><Description dt:dt="string">E-Prime Primary Realtime Clock</Description><StartTime><Timestamp dt:dt="int">0</Timestamp><DateUtc dt:dt="string">2017-07-31T13:30:08Z</DateUtc></StartTime><FrequencyChanges><FrequencyChange><Frequency dt:dt="r8">3328125</Frequency><Timestamp dt:dt="r8">53609898313</Timestamp><Current dt:dt="…	59.94	1	right	2070983521	07-31-2017	15:30:08	13:30:08	female	272	{RIGHTARROW}	42							0	732164	731826	{DOWNARROW}	338	730711	730391	820	right4,8	9	8	251	mask9	0	731809	1	731609	eqm10_NoEyeNmodel1_dir	0	V	gazeCOD	GazeCoDxp	0	400	0	731308	-3	731208
GazeCoD_1Model_male	24	2	26	<?xml version="1.0"?>\n<Clock xmlns:dt="urn:schemas-microsoft-com:datatypes"><Description dt:dt="string">E-Prime Primary Realtime Clock</Description><StartTime><Timestamp dt:dt="int">0</Timestamp><DateUtc dt:dt="string">2017-07-31T13:30:08Z</DateUtc></StartTime><FrequencyChanges><FrequencyChange><Frequency dt:dt="r8">3328125</Frequency><Timestamp dt:dt="r8">53609898313</Timestamp><Current dt:dt="…	59.94	1	right	2070983521	07-31-2017	15:30:08	13:30:08	female	273	{RIGHTARROW}	46							0	733884	733678	{DOWNARROW}	206	732553	732176	877	right1,6	29	8	252	mask29	0	733661	1	733461	eqm10_NoEyeNmodel1_dir	90	HV	gazeCOD	GazeCoDxp	0	400	0	733160	7	733060
GazeCoD_1Model_male	24	2	26	<?xml version="1.0"?>\n<Clock xmlns:dt="urn:schemas-microsoft-com:datatypes"><Description dt:dt="string">E-Prime Primary Realtime Clock</Description><StartTime><Timestamp dt:dt="int">0</Timestamp><DateUtc dt:dt="string">2017-07-31T13:30:08Z</DateUtc></StartTime><FrequencyChanges><FrequencyChange><Frequency dt:dt="r8">3328125</Frequency><Timestamp dt:dt="r8">53609898313</Timestamp><Current dt:dt="…	59.94	1	right	2070983521	07-31-2017	15:30:08	13:30:08	female	274	{LEFTARROW}	55							0	735716	735396	{LEFTARROW}	320	734276	733894	882	left6,4	5	8	253	mask5	0	735379	0	735179	eqm10_NoEyeNmodel1_dir	0	V	gazeCOD	GazeCoDxp	1	400	0	734879	3	734779
GazeCoD_1Model_male	24	2	26	<?xml version="1.0"?>\n<Clock xmlns:dt="urn:schemas-microsoft-com:datatypes"><Description dt:dt="string">E-Prime Primary Realtime Clock</Description><StartTime><Timestamp dt:dt="int">0</Timestamp><DateUtc dt:dt="string">2017-07-31T13:30:08Z</DateUtc></StartTime><FrequencyChanges><FrequencyChange><Frequency dt:dt="r8">3328125</Frequency><Timestamp dt:dt="r8">53609898313</Timestamp><Current dt:dt="…	59.94	1	right	2070983521	07-31-2017	15:30:08	13:30:08	female	275	{RIGHTARROW}	40							0	737636	737331	{RIGHTARROW}	305	736218	735730	988	right6,4	32	8	254	mask32	0	737314	0	737114	eqm10_NoEyeNmodel1_dir	90	HV	gazeCOD	GazeCoDxp	1	400	0	736814	-4	736714
GazeCoD_1Model_male	24	2	26	<?xml version="1.0"?>\n<Clock xmlns:dt="urn:schemas-microsoft-com:datatypes"><Description dt:dt="string">E-Prime Primary Realtime Clock</Description><StartTime><Timestamp dt:dt="int">0</Timestamp><DateUtc dt:dt="string">2017-07-31T13:30:08Z</DateUtc></StartTime><FrequencyChanges><FrequencyChange><Frequency dt:dt="r8">3328125</Frequency><Timestamp dt:dt="r8">53609898313</Timestamp><Current dt:dt="…	59.94	1	right	2070983521	07-31-2017	15:30:08	13:30:08	female	276	{LEFTARROW}	51							0	739372	739166	{DOWNARROW}	206	738048	737648	900	left3,2	14	8	255	mask14	0	739150	1	738950	eqm10_NoEyeNmodel1_dir	90	H	gazeCOD	GazeCoDxp	0	400	0	738649	1	738549
GazeCoD_1Model_male	24	2	26	<?xml version="1.0"?>\n<Clock xmlns:dt="urn:schemas-microsoft-com:datatypes"><Description dt:dt="string">E-Prime Primary Realtime Clock</Description><StartTime><Timestamp dt:dt="int">0</Timestamp><DateUtc dt:dt="string">2017-07-31T13:30:08Z</DateUtc></StartTime><FrequencyChanges><FrequencyChange><Frequency dt:dt="r8">3328125</Frequency><Timestamp dt:dt="r8">53609898313</Timestamp><Current dt:dt="…	59.94	1	right	2070983521	07-31-2017	15:30:08	13:30:08	female	277	{LEFTARROW}	78							0	741092	740835	{LEFTARROW}	257	739711	739383	828	left8	17	8	256	mask17	0	740818	0	740618	eqm10_NoEyeNmodel1_dir	90	H	gazeCOD	GazeCoDxp	1	400	0	740318	7	740218
GazeCoD_1Model_male	24	2	26	<?xml version="1.0"?>\n<Clock xmlns:dt="urn:schemas-microsoft-com:datatypes"><Description dt:dt="string">E-Prime Primary Realtime Clock</Description><StartTime><Timestamp dt:dt="int">0</Timestamp><DateUtc dt:dt="string">2017-07-31T13:30:08Z</DateUtc></StartTime><FrequencyChanges><FrequencyChange><Frequency dt:dt="r8">3328125</Frequency><Timestamp dt:dt="r8">53609898313</Timestamp><Current dt:dt="…	59.94	1	right	2070983521	07-31-2017	15:30:08	13:30:08	female	278	{RIGHTARROW}	40							0	743020	742620	{RIGHTARROW}	400	741497	741102	895	right6,4	21	8	257	mask21	0	742603	0	742403	eqm10_NoEyeNmodel1_dir	90	H	gazeCOD	GazeCoDxp	1	400	0	742103	6	742003
GazeCoD_1Model_male	24	2	26	<?xml version="1.0"?>\n<Clock xmlns:dt="urn:schemas-microsoft-com:datatypes"><Description dt:dt="string">E-Prime Primary Realtime Clock</Description><StartTime><Timestamp dt:dt="int">0</Timestamp><DateUtc dt:dt="string">2017-07-31T13:30:08Z</DateUtc></StartTime><FrequencyChanges><FrequencyChange><Frequency dt:dt="r8">3328125</Frequency><Timestamp dt:dt="r8">53609898313</Timestamp><Current dt:dt="…	59.94	1	right	2070983521	07-31-2017	15:30:08	13:30:08	female	279	{RIGHTARROW}	77							0	744884	744589	{RIGHTARROW}	295	743475	743037	938	right8	11	8	258	mask11	0	744572	1	744372	eqm10_NoEyeNmodel1_dir	0	V	gazeCOD	GazeCoDxp	1	400	0	744071	-4	743971
GazeCoD_1Model_male	24	2	26	<?xml version="1.0"?>\n<Clock xmlns:dt="urn:schemas-microsoft-com:datatypes"><Description dt:dt="string">E-Prime Primary Realtime Clock</Description><StartTime><Timestamp dt:dt="int">0</Timestamp><DateUtc dt:dt="string">2017-07-31T13:30:08Z</DateUtc></StartTime><FrequencyChanges><FrequencyChange><Frequency dt:dt="r8">3328125</Frequency><Timestamp dt:dt="r8">53609898313</Timestamp><Current dt:dt="…	59.94	1	right	2070983521	07-31-2017	15:30:08	13:30:08	female	280	{LEFTARROW}	53							0	746572	746307	{LEFTARROW}	265	745193	744906	787	left4,8	26	8	259	mask26	0	746290	0	746090	eqm10_NoEyeNmodel1_dir	90	HV	gazeCOD	GazeCoDxp	1	400	0	745790	-3	745690
GazeCoD_1Model_male	24	2	26	<?xml version="1.0"?>\n<Clock xmlns:dt="urn:schemas-microsoft-com:datatypes"><Description dt:dt="string">E-Prime Primary Realtime Clock</Description><StartTime><Timestamp dt:dt="int">0</Timestamp><DateUtc dt:dt="string">2017-07-31T13:30:08Z</DateUtc></StartTime><FrequencyChanges><FrequencyChange><Frequency dt:dt="r8">3328125</Frequency><Timestamp dt:dt="r8">53609898313</Timestamp><Current dt:dt="…	59.94	1	right	2070983521	07-31-2017	15:30:08	13:30:08	female	281	{DOWNARROW}	79							0	748428	748109	{DOWNARROW}	319	746989	746591	898	DG0	23	8	260	mask23	0	748092	0	747892	eqm10_NoEyeNmodel1_dir	90	HV	gazeCOD	GazeCoDxp	1	400	0	747592	3	747492
GazeCoD_1Model_male	24	2	26	<?xml version="1.0"?>\n<Clock xmlns:dt="urn:schemas-microsoft-com:datatypes"><Description dt:dt="string">E-Prime Primary Realtime Clock</Description><StartTime><Timestamp dt:dt="int">0</Timestamp><DateUtc dt:dt="string">2017-07-31T13:30:08Z</DateUtc></StartTime><FrequencyChanges><FrequencyChange><Frequency dt:dt="r8">3328125</Frequency><Timestamp dt:dt="r8">53609898313</Timestamp><Current dt:dt="…	59.94	1	right	2070983521	07-31-2017	15:30:08	13:30:08	female	282	{RIGHTARROW}	40							0	750188	749911	{RIGHTARROW}	277	748787	748442	845	right6,4	10	8	261	mask10	0	749894	1	749694	eqm10_NoEyeNmodel1_dir	0	V	gazeCOD	GazeCoDxp	1	400	0	749393	6	749293
GazeCoD_1Model_male	24	2	26	<?xml version="1.0"?>\n<Clock xmlns:dt="urn:schemas-microsoft-com:datatypes"><Description dt:dt="string">E-Prime Primary Realtime Clock</Description><StartTime><Timestamp dt:dt="int">0</Timestamp><DateUtc dt:dt="string">2017-07-31T13:30:08Z</DateUtc></StartTime><FrequencyChanges><FrequencyChange><Frequency dt:dt="r8">3328125</Frequency><Timestamp dt:dt="r8">53609898313</Timestamp><Current dt:dt="…	59.94	1	right	2070983521	07-31-2017	15:30:08	13:30:08	female	283	{LEFTARROW}	49							0	752172	751829	{DOWNARROW}	343	750711	750211	1000	left1,6	13	8	262	mask13	0	751812	0	751612	eqm10_NoEyeNmodel1_dir	90	H	gazeCOD	GazeCoDxp	0	400	0	751312	1	751212
GazeCoD_1Model_male	24	2	26	<?xml version="1.0"?>\n<Clock xmlns:dt="urn:schemas-microsoft-com:datatypes"><Description dt:dt="string">E-Prime Primary Realtime Clock</Description><StartTime><Timestamp dt:dt="int">0</Timestamp><DateUtc dt:dt="string">2017-07-31T13:30:08Z</DateUtc></StartTime><FrequencyChanges><FrequencyChange><Frequency dt:dt="r8">3328125</Frequency><Timestamp dt:dt="r8">53609898313</Timestamp><Current dt:dt="…	59.94	1	right	2070983521	07-31-2017	15:30:08	13:30:08	female	284	{RIGHTARROW}	44							0	754228	753798	{DOWNARROW}	430	752675	752196	979	right3,2	8	8	263	mask8	0	753781	0	753581	eqm10_NoEyeNmodel1_dir	0	V	gazeCOD	GazeCoDxp	0	400	0	753281	6	753181
GazeCoD_1Model_male	24	2	26	<?xml version="1.0"?>\n<Clock xmlns:dt="urn:schemas-microsoft-com:datatypes"><Description dt:dt="string">E-Prime Primary Realtime Clock</Description><StartTime><Timestamp dt:dt="int">0</Timestamp><DateUtc dt:dt="string">2017-07-31T13:30:08Z</DateUtc></StartTime><FrequencyChanges><FrequencyChange><Frequency dt:dt="r8">3328125</Frequency><Timestamp dt:dt="r8">53609898313</Timestamp><Current dt:dt="…	59.94	1	right	2070983521	07-31-2017	15:30:08	13:30:08	female	285	{LEFTARROW}	49							0	756420	755767	{LEFTARROW}	653	754648	754248	900	left1,6	24	8	264	mask24	0	755750	1	755550	eqm10_NoEyeNmodel1_dir	90	HV	gazeCOD	GazeCoDxp	1	400	0	755249	1	755149
GazeCoD_1Model_male	24	2	26	<?xml version="1.0"?>\n<Clock xmlns:dt="urn:schemas-microsoft-com:datatypes"><Description dt:dt="string">E-Prime Primary Realtime Clock</Description><StartTime><Timestamp dt:dt="int">0</Timestamp><DateUtc dt:dt="string">2017-07-31T13:30:08Z</DateUtc></StartTime><FrequencyChanges><FrequencyChange><Frequency dt:dt="r8">3328125</Frequency><Timestamp dt:dt="r8">53609898313</Timestamp><Current dt:dt="…	59.94	1	right	2070983521	07-31-2017	15:30:08	13:30:08	female	286	{DOWNARROW}	79							0	758132	757852	{DOWNARROW}	280	756725	756434	791	DG0	1	9	265	mask1	0	757835	0	757635	eqm10_NoEyeNmodel1_dir	0	V	gazeCOD	GazeCoDxp	1	400	0	757335	10	757235
GazeCoD_1Model_male	24	2	26	<?xml version="1.0"?>\n<Clock xmlns:dt="urn:schemas-microsoft-com:datatypes"><Description dt:dt="string">E-Prime Primary Realtime Clock</Description><StartTime><Timestamp dt:dt="int">0</Timestamp><DateUtc dt:dt="string">2017-07-31T13:30:08Z</DateUtc></StartTime><FrequencyChanges><FrequencyChange><Frequency dt:dt="r8">3328125</Frequency><Timestamp dt:dt="r8">53609898313</Timestamp><Current dt:dt="…	59.94	1	right	2070983521	07-31-2017	15:30:08	13:30:08	female	287	{LEFTARROW}	53							0	760132	759637	{LEFTARROW}	495	758514	758152	862	left4,8	15	9	266	mask15	0	759620	0	759420	eqm10_NoEyeNmodel1_dir	90	H	gazeCOD	GazeCoDxp	1	400	0	759120	6	759020
GazeCoD_1Model_male	24	2	26	<?xml version="1.0"?>\n<Clock xmlns:dt="urn:schemas-microsoft-com:datatypes"><Description dt:dt="string">E-Prime Primary Realtime Clock</Description><StartTime><Timestamp dt:dt="int">0</Timestamp><DateUtc dt:dt="string">2017-07-31T13:30:08Z</DateUtc></StartTime><FrequencyChanges><FrequencyChange><Frequency dt:dt="r8">3328125</Frequency><Timestamp dt:dt="r8">53609898313</Timestamp><Current dt:dt="…	59.94	1	right	2070983521	07-31-2017	15:30:08	13:30:08	female	288	{RIGHTARROW}	40							0	762108	761773	{RIGHTARROW}	335	760650	760154	996	right6,4	32	9	267	mask32	0	761756	1	761556	eqm10_NoEyeNmodel1_dir	90	HV	gazeCOD	GazeCoDxp	1	400	0	761255	5	761155
GazeCoD_1Model_male	24	2	26	<?xml version="1.0"?>\n<Clock xmlns:dt="urn:schemas-microsoft-com:datatypes"><Description dt:dt="string">E-Prime Primary Realtime Clock</Description><StartTime><Timestamp dt:dt="int">0</Timestamp><DateUtc dt:dt="string">2017-07-31T13:30:08Z</DateUtc></StartTime><FrequencyChanges><FrequencyChange><Frequency dt:dt="r8">3328125</Frequency><Timestamp dt:dt="r8">53609898313</Timestamp><Current dt:dt="…	59.94	1	right	2070983521	07-31-2017	15:30:08	13:30:08	female	289	{LEFTARROW}	55							0	763988	763691	{LEFTARROW}	297	762567	762123	944	left6,4	5	9	268	mask5	0	763674	0	763474	eqm10_NoEyeNmodel1_dir	0	V	gazeCOD	GazeCoDxp	1	400	0	763174	7	763074
GazeCoD_1Model_male	24	2	26	<?xml version="1.0"?>\n<Clock xmlns:dt="urn:schemas-microsoft-com:datatypes"><Description dt:dt="string">E-Prime Primary Realtime Clock</Description><StartTime><Timestamp dt:dt="int">0</Timestamp><DateUtc dt:dt="string">2017-07-31T13:30:08Z</DateUtc></StartTime><FrequencyChanges><FrequencyChange><Frequency dt:dt="r8">3328125</Frequency><Timestamp dt:dt="r8">53609898313</Timestamp><Current dt:dt="…	59.94	1	right	2070983521	07-31-2017	15:30:08	13:30:08	female	290	{LEFTARROW}	51							0	765868	765526	{LEFTARROW}	342	764407	764008	899	left3,2	3	9	269	mask3	0	765510	1	765310	eqm10_NoEyeNmodel1_dir	0	V	gazeCOD	GazeCoDxp	1	400	0	765009	2	764909
GazeCoD_1Model_male	24	2	26	<?xml version="1.0"?>\n<Clock xmlns:dt="urn:schemas-microsoft-com:datatypes"><Description dt:dt="string">E-Prime Primary Realtime Clock</Description><StartTime><Timestamp dt:dt="int">0</Timestamp><DateUtc dt:dt="string">2017-07-31T13:30:08Z</DateUtc></StartTime><FrequencyChanges><FrequencyChange><Frequency dt:dt="r8">3328125</Frequency><Timestamp dt:dt="r8">53609898313</Timestamp><Current dt:dt="…	59.94	1	right	2070983521	07-31-2017	15:30:08	13:30:08	female	291	{LEFTARROW}	55							0	767484	767462	{LEFTARROW}	22	766338	765893	945	left6,4	27	9	270	mask27	0	767445	1	767245	eqm10_NoEyeNmodel1_dir	90	HV	gazeCOD	GazeCoDxp	1	400	0	766944	6	766844
GazeCoD_1Model_male	24	2	26	<?xml version="1.0"?>\n<Clock xmlns:dt="urn:schemas-microsoft-com:datatypes"><Description dt:dt="string">E-Prime Primary Realtime Clock</Description><StartTime><Timestamp dt:dt="int">0</Timestamp><DateUtc dt:dt="string">2017-07-31T13:30:08Z</DateUtc></StartTime><FrequencyChanges><FrequencyChange><Frequency dt:dt="r8">3328125</Frequency><Timestamp dt:dt="r8">53609898313</Timestamp><Current dt:dt="…	59.94	1	right	2070983521	07-31-2017	15:30:08	13:30:08	female	292	{RIGHTARROW}	77							0	769092	768930	{RIGHTARROW}	162	767804	767495	809	right8	11	9	271	mask11	0	768913	0	768713	eqm10_NoEyeNmodel1_dir	0	V	gazeCOD	GazeCoDxp	1	400	0	768413	9	768313
GazeCoD_1Model_male	24	2	26	<?xml version="1.0"?>\n<Clock xmlns:dt="urn:schemas-microsoft-com:datatypes"><Description dt:dt="string">E-Prime Primary Realtime Clock</Description><StartTime><Timestamp dt:dt="int">0</Timestamp><DateUtc dt:dt="string">2017-07-31T13:30:08Z</DateUtc></StartTime><FrequencyChanges><FrequencyChange><Frequency dt:dt="r8">3328125</Frequency><Timestamp dt:dt="r8">53609898313</Timestamp><Current dt:dt="…	59.94	1	right	2070983521	07-31-2017	15:30:08	13:30:08	female	293	{RIGHTARROW}	44							0	770708	770615	{DOWNARROW}	93	769492	769113	879	right3,2	8	9	272	mask8	0	770598	0	770398	eqm10_NoEyeNmodel1_dir	0	V	gazeCOD	GazeCoDxp	0	400	0	770098	6	769998
GazeCoD_1Model_male	24	2	26	<?xml version="1.0"?>\n<Clock xmlns:dt="urn:schemas-microsoft-com:datatypes"><Description dt:dt="string">E-Prime Primary Realtime Clock</Description><StartTime><Timestamp dt:dt="int">0</Timestamp><DateUtc dt:dt="string">2017-07-31T13:30:08Z</DateUtc></StartTime><FrequencyChanges><FrequencyChange><Frequency dt:dt="r8">3328125</Frequency><Timestamp dt:dt="r8">53609898313</Timestamp><Current dt:dt="…	59.94	1	right	2070983521	07-31-2017	15:30:08	13:30:08	female	294	{LEFTARROW}	49							0	773484	772283	{LEFTARROW}	1201	771166	770732	934	left1,6	24	9	273	mask24	0	772266	0	772066	eqm10_NoEyeNmodel1_dir	90	HV	gazeCOD	GazeCoDxp	1	400	0	771766	0	771666
GazeCoD_1Model_male	24	2	26	<?xml version="1.0"?>\n<Clock xmlns:dt="urn:schemas-microsoft-com:datatypes"><Description dt:dt="string">E-Prime Primary Realtime Clock</Description><StartTime><Timestamp dt:dt="int">0</Timestamp><DateUtc dt:dt="string">2017-07-31T13:30:08Z</DateUtc></StartTime><FrequencyChanges><FrequencyChange><Frequency dt:dt="r8">3328125</Frequency><Timestamp dt:dt="r8">53609898313</Timestamp><Current dt:dt="…	59.94	1	right	2070983521	07-31-2017	15:30:08	13:30:08	female	295	{LEFTARROW}	49							0	775116	774886	{DOWNARROW}	230	773764	773501	763	left1,6	13	9	274	mask13	0	774869	0	774669	eqm10_NoEyeNmodel1_dir	90	H	gazeCOD	GazeCoDxp	0	400	0	774369	5	774269
GazeCoD_1Model_male	24	2	26	<?xml version="1.0"?>\n<Clock xmlns:dt="urn:schemas-microsoft-com:datatypes"><Description dt:dt="string">E-Prime Primary Realtime Clock</Description><StartTime><Timestamp dt:dt="int">0</Timestamp><DateUtc dt:dt="string">2017-07-31T13:30:08Z</DateUtc></StartTime><FrequencyChanges><FrequencyChange><Frequency dt:dt="r8">3328125</Frequency><Timestamp dt:dt="r8">53609898313</Timestamp><Current dt:dt="…	59.94	1	right	2070983521	07-31-2017	15:30:08	13:30:08	female	296	{LEFTARROW}	78							0	776924	776688	{DOWNARROW}	236	775568	775136	932	left8	17	9	275	mask17	0	776671	1	776471	eqm10_NoEyeNmodel1_dir	90	H	gazeCOD	GazeCoDxp	0	400	0	776170	2	776070
GazeCoD_1Model_male	24	2	26	<?xml version="1.0"?>\n<Clock xmlns:dt="urn:schemas-microsoft-com:datatypes"><Description dt:dt="string">E-Prime Primary Realtime Clock</Description><StartTime><Timestamp dt:dt="int">0</Timestamp><DateUtc dt:dt="string">2017-07-31T13:30:08Z</DateUtc></StartTime><FrequencyChanges><FrequencyChange><Frequency dt:dt="r8">3328125</Frequency><Timestamp dt:dt="r8">53609898313</Timestamp><Current dt:dt="…	59.94	1	right	2070983521	07-31-2017	15:30:08	13:30:08	female	297	{RIGHTARROW}	42							0	793860	793571	{RIGHTARROW}	289	792460	792020	940	right4,8	31	9	276	mask31	0	793555	0	793355	eqm10_NoEyeNmodel1_dir	90	HV	gazeCOD	GazeCoDxp	1	400	0	793055	-5	792955
GazeCoD_1Model_male	24	2	26	<?xml version="1.0"?>\n<Clock xmlns:dt="urn:schemas-microsoft-com:datatypes"><Description dt:dt="string">E-Prime Primary Realtime Clock</Description><StartTime><Timestamp dt:dt="int">0</Timestamp><DateUtc dt:dt="string">2017-07-31T13:30:08Z</DateUtc></StartTime><FrequencyChanges><FrequencyChange><Frequency dt:dt="r8">3328125</Frequency><Timestamp dt:dt="r8">53609898313</Timestamp><Current dt:dt="…	59.94	1	right	2070983521	07-31-2017	15:30:08	13:30:08	female	298	{LEFTARROW}	78							0	795348	795273	{LEFTARROW}	75	794148	793872	776	left8	6	9	277	mask6	0	795256	0	795056	eqm10_NoEyeNmodel1_dir	0	V	gazeCOD	GazeCoDxp	1	400	0	794756	8	794656
GazeCoD_1Model_male	24	2	26	<?xml version="1.0"?>\n<Clock xmlns:dt="urn:schemas-microsoft-com:datatypes"><Description dt:dt="string">E-Prime Primary Realtime Clock</Description><StartTime><Timestamp dt:dt="int">0</Timestamp><DateUtc dt:dt="string">2017-07-31T13:30:08Z</DateUtc></StartTime><FrequencyChanges><FrequencyChange><Frequency dt:dt="r8">3328125</Frequency><Timestamp dt:dt="r8">53609898313</Timestamp><Current dt:dt="…	59.94	1	right	2070983521	07-31-2017	15:30:08	13:30:08	female	299	{RIGHTARROW}	77							0	796836	796825	{RIGHTARROW}	11	795698	795373	825	right8	33	9	278	mask33	0	796808	1	796608	eqm10_NoEyeNmodel1_dir	90	HV	gazeCOD	GazeCoDxp	1	400	0	796307	9	796207
GazeCoD_1Model_male	24	2	26	<?xml version="1.0"?>\n<Clock xmlns:dt="urn:schemas-microsoft-com:datatypes"><Description dt:dt="string">E-Prime Primary Realtime Clock</Description><StartTime><Timestamp dt:dt="int">0</Timestamp><DateUtc dt:dt="string">2017-07-31T13:30:08Z</DateUtc></StartTime><FrequencyChanges><FrequencyChange><Frequency dt:dt="r8">3328125</Frequency><Timestamp dt:dt="r8">53609898313</Timestamp><Current dt:dt="…	59.94	1	right	2070983521	07-31-2017	15:30:08	13:30:08	female	300	{RIGHTARROW}	46							0	798796	798343	{RIGHTARROW}	453	797225	796858	867	right1,6	18	9	279	mask18	0	798326	0	798126	eqm10_NoEyeNmodel1_dir	90	H	gazeCOD	GazeCoDxp	1	400	0	797826	1	797726
GazeCoD_1Model_male	24	2	26	<?xml version="1.0"?>\n<Clock xmlns:dt="urn:schemas-microsoft-com:datatypes"><Description dt:dt="string">E-Prime Primary Realtime Clock</Description><StartTime><Timestamp dt:dt="int">0</Timestamp><DateUtc dt:dt="string">2017-07-31T13:30:08Z</DateUtc></StartTime><FrequencyChanges><FrequencyChange><Frequency dt:dt="r8">3328125</Frequency><Timestamp dt:dt="r8">53609898313</Timestamp><Current dt:dt="…	59.94	1	right	2070983521	07-31-2017	15:30:08	13:30:08	female	301	{LEFTARROW}	51							0	801180	800278	{DOWNARROW}	902	799163	798810	853	left3,2	14	9	280	mask14	0	800261	0	800061	eqm10_NoEyeNmodel1_dir	90	H	gazeCOD	GazeCoDxp	0	400	0	799761	-2	799661
GazeCoD_1Model_male	24	2	26	<?xml version="1.0"?>\n<Clock xmlns:dt="urn:schemas-microsoft-com:datatypes"><Description dt:dt="string">E-Prime Primary Realtime Clock</Description><StartTime><Timestamp dt:dt="int">0</Timestamp><DateUtc dt:dt="string">2017-07-31T13:30:08Z</DateUtc></StartTime><FrequencyChanges><FrequencyChange><Frequency dt:dt="r8">3328125</Frequency><Timestamp dt:dt="r8">53609898313</Timestamp><Current dt:dt="…	59.94	1	right	2070983521	07-31-2017	15:30:08	13:30:08	female	302	{LEFTARROW}	53							0	802772	802747	{LEFTARROW}	25	801623	801196	927	left4,8	26	9	281	mask26	0	802730	0	802530	eqm10_NoEyeNmodel1_dir	90	HV	gazeCOD	GazeCoDxp	1	400	0	802230	7	802130
GazeCoD_1Model_male	24	2	26	<?xml version="1.0"?>\n<Clock xmlns:dt="urn:schemas-microsoft-com:datatypes"><Description dt:dt="string">E-Prime Primary Realtime Clock</Description><StartTime><Timestamp dt:dt="int">0</Timestamp><DateUtc dt:dt="string">2017-07-31T13:30:08Z</DateUtc></StartTime><FrequencyChanges><FrequencyChange><Frequency dt:dt="r8">3328125</Frequency><Timestamp dt:dt="r8">53609898313</Timestamp><Current dt:dt="…	59.94	1	right	2070983521	07-31-2017	15:30:08	13:30:08	female	303	{LEFTARROW}	49							0	804396	804232	{DOWNARROW}	164	803107	802797	810	left1,6	2	9	282	mask2	0	804215	0	804015	eqm10_NoEyeNmodel1_dir	0	V	gazeCOD	GazeCoDxp	0	400	0	803715	8	803615
GazeCoD_1Model_male	24	2	26	<?xml version="1.0"?>\n<Clock xmlns:dt="urn:schemas-microsoft-com:datatypes"><Description dt:dt="string">E-Prime Primary Realtime Clock</Description><StartTime><Timestamp dt:dt="int">0</Timestamp><DateUtc dt:dt="string">2017-07-31T13:30:08Z</DateUtc></StartTime><FrequencyChanges><FrequencyChange><Frequency dt:dt="r8">3328125</Frequency><Timestamp dt:dt="r8">53609898313</Timestamp><Current dt:dt="…	59.94	1	right	2070983521	07-31-2017	15:30:08	13:30:08	female	304	{RIGHTARROW}	46							0	806148	806017	{DOWNARROW}	131	804902	804416	986	right1,6	29	9	283	mask29	0	806000	0	805800	eqm10_NoEyeNmodel1_dir	90	HV	gazeCOD	GazeCoDxp	0	400	0	805500	-2	805400
GazeCoD_1Model_male	24	2	26	<?xml version="1.0"?>\n<Clock xmlns:dt="urn:schemas-microsoft-com:datatypes"><Description dt:dt="string">E-Prime Primary Realtime Clock</Description><StartTime><Timestamp dt:dt="int">0</Timestamp><DateUtc dt:dt="string">2017-07-31T13:30:08Z</DateUtc></StartTime><FrequencyChanges><FrequencyChange><Frequency dt:dt="r8">3328125</Frequency><Timestamp dt:dt="r8">53609898313</Timestamp><Current dt:dt="…	59.94	1	right	2070983521	07-31-2017	15:30:08	13:30:08	female	305	{LEFTARROW}	55							0	807924	807719	{DOWNARROW}	205	806600	806167	933	left6,4	16	9	284	mask16	0	807702	0	807502	eqm10_NoEyeNmodel1_dir	90	H	gazeCOD	GazeCoDxp	0	400	0	807202	2	807102
GazeCoD_1Model_male	24	2	26	<?xml version="1.0"?>\n<Clock xmlns:dt="urn:schemas-microsoft-com:datatypes"><Description dt:dt="string">E-Prime Primary Realtime Clock</Description><StartTime><Timestamp dt:dt="int">0</Timestamp><DateUtc dt:dt="string">2017-07-31T13:30:08Z</DateUtc></StartTime><FrequencyChanges><FrequencyChange><Frequency dt:dt="r8">3328125</Frequency><Timestamp dt:dt="r8">53609898313</Timestamp><Current dt:dt="…	59.94	1	right	2070983521	07-31-2017	15:30:08	13:30:08	female	306	{RIGHTARROW}	44							0	809660	809354	{RIGHTARROW}	306	808241	807936	805	right3,2	30	9	285	mask30	0	809337	0	809137	eqm10_NoEyeNmodel1_dir	90	HV	gazeCOD	GazeCoDxp	1	400	0	808837	-4	808737
GazeCoD_1Model_male	24	2	26	<?xml version="1.0"?>\n<Clock xmlns:dt="urn:schemas-microsoft-com:datatypes"><Description dt:dt="string">E-Prime Primary Realtime Clock</Description><StartTime><Timestamp dt:dt="int">0</Timestamp><DateUtc dt:dt="string">2017-07-31T13:30:08Z</DateUtc></StartTime><FrequencyChanges><FrequencyChange><Frequency dt:dt="r8">3328125</Frequency><Timestamp dt:dt="r8">53609898313</Timestamp><Current dt:dt="…	59.94	1	right	2070983521	07-31-2017	15:30:08	13:30:08	female	307	{RIGHTARROW}	42							0	811404	811273	{RIGHTARROW}	131	810150	809671	979	right4,8	20	9	286	mask20	0	811256	1	811056	eqm10_NoEyeNmodel1_dir	90	H	gazeCOD	GazeCoDxp	1	400	0	810755	5	810655
GazeCoD_1Model_male	24	2	26	<?xml version="1.0"?>\n<Clock xmlns:dt="urn:schemas-microsoft-com:datatypes"><Description dt:dt="string">E-Prime Primary Realtime Clock</Description><StartTime><Timestamp dt:dt="int">0</Timestamp><DateUtc dt:dt="string">2017-07-31T13:30:08Z</DateUtc></StartTime><FrequencyChanges><FrequencyChange><Frequency dt:dt="r8">3328125</Frequency><Timestamp dt:dt="r8">53609898313</Timestamp><Current dt:dt="…	59.94	1	right	2070983521	07-31-2017	15:30:08	13:30:08	female	308	{LEFTARROW}	78							0	813188	812908	{LEFTARROW}	280	811786	811423	863	left8	28	9	287	mask28	0	812891	1	812691	eqm10_NoEyeNmodel1_dir	90	HV	gazeCOD	GazeCoDxp	1	400	0	812390	4	812290
GazeCoD_1Model_male	24	2	26	<?xml version="1.0"?>\n<Clock xmlns:dt="urn:schemas-microsoft-com:datatypes"><Description dt:dt="string">E-Prime Primary Realtime Clock</Description><StartTime><Timestamp dt:dt="int">0</Timestamp><DateUtc dt:dt="string">2017-07-31T13:30:08Z</DateUtc></StartTime><FrequencyChanges><FrequencyChange><Frequency dt:dt="r8">3328125</Frequency><Timestamp dt:dt="r8">53609898313</Timestamp><Current dt:dt="…	59.94	1	right	2070983521	07-31-2017	15:30:08	13:30:08	female	309	{RIGHTARROW}	46							0	814956	814693	{DOWNARROW}	263	813576	813208	868	right1,6	7	9	288	mask7	0	814676	1	814476	eqm10_NoEyeNmodel1_dir	0	V	gazeCOD	GazeCoDxp	0	400	0	814175	-1	814075
GazeCoD_1Model_male	24	2	26	<?xml version="1.0"?>\n<Clock xmlns:dt="urn:schemas-microsoft-com:datatypes"><Description dt:dt="string">E-Prime Primary Realtime Clock</Description><StartTime><Timestamp dt:dt="int">0</Timestamp><DateUtc dt:dt="string">2017-07-31T13:30:08Z</DateUtc></StartTime><FrequencyChanges><FrequencyChange><Frequency dt:dt="r8">3328125</Frequency><Timestamp dt:dt="r8">53609898313</Timestamp><Current dt:dt="…	59.94	1	right	2070983521	07-31-2017	15:30:08	13:30:08	female	310	{DOWNARROW}	79							0	816996	816445	{DOWNARROW}	551	815332	814976	856	DG0	12	9	289	mask12	0	816428	1	816228	eqm10_NoEyeNmodel1_dir	90	H	gazeCOD	GazeCoDxp	1	400	0	815927	-5	815827
GazeCoD_1Model_male	24	2	26	<?xml version="1.0"?>\n<Clock xmlns:dt="urn:schemas-microsoft-com:datatypes"><Description dt:dt="string">E-Prime Primary Realtime Clock</Description><StartTime><Timestamp dt:dt="int">0</Timestamp><DateUtc dt:dt="string">2017-07-31T13:30:08Z</DateUtc></StartTime><FrequencyChanges><FrequencyChange><Frequency dt:dt="r8">3328125</Frequency><Timestamp dt:dt="r8">53609898313</Timestamp><Current dt:dt="…	59.94	1	right	2070983521	07-31-2017	15:30:08	13:30:08	female	311	{LEFTARROW}	53							0	819724	818563	{DOWNARROW}	1161	817444	817012	932	left4,8	4	9	290	mask4	0	818546	0	818346	eqm10_NoEyeNmodel1_dir	0	V	gazeCOD	GazeCoDxp	0	400	0	818046	2	817946
GazeCoD_1Model_male	24	2	26	<?xml version="1.0"?>\n<Clock xmlns:dt="urn:schemas-microsoft-com:datatypes"><Description dt:dt="string">E-Prime Primary Realtime Clock</Description><StartTime><Timestamp dt:dt="int">0</Timestamp><DateUtc dt:dt="string">2017-07-31T13:30:08Z</DateUtc></StartTime><FrequencyChanges><FrequencyChange><Frequency dt:dt="r8">3328125</Frequency><Timestamp dt:dt="r8">53609898313</Timestamp><Current dt:dt="…	59.94	1	right	2070983521	07-31-2017	15:30:08	13:30:08	female	312	{RIGHTARROW}	44							0	821820	821333	{RIGHTARROW}	487	820211	819748	963	right3,2	19	9	291	mask19	0	821316	1	821116	eqm10_NoEyeNmodel1_dir	90	H	gazeCOD	GazeCoDxp	1	400	0	820815	4	820715
GazeCoD_1Model_male	24	2	26	<?xml version="1.0"?>\n<Clock xmlns:dt="urn:schemas-microsoft-com:datatypes"><Description dt:dt="string">E-Prime Primary Realtime Clock</Description><StartTime><Timestamp dt:dt="int">0</Timestamp><DateUtc dt:dt="string">2017-07-31T13:30:08Z</DateUtc></StartTime><FrequencyChanges><FrequencyChange><Frequency dt:dt="r8">3328125</Frequency><Timestamp dt:dt="r8">53609898313</Timestamp><Current dt:dt="…	59.94	1	right	2070983521	07-31-2017	15:30:08	13:30:08	female	313	{LEFTARROW}	51							0	823660	823268	{LEFTARROW}	392	822155	821833	822	left3,2	25	9	292	mask25	0	823251	0	823051	eqm10_NoEyeNmodel1_dir	90	HV	gazeCOD	GazeCoDxp	1	400	0	822751	-4	822651
GazeCoD_1Model_male	24	2	26	<?xml version="1.0"?>\n<Clock xmlns:dt="urn:schemas-microsoft-com:datatypes"><Description dt:dt="string">E-Prime Primary Realtime Clock</Description><StartTime><Timestamp dt:dt="int">0</Timestamp><DateUtc dt:dt="string">2017-07-31T13:30:08Z</DateUtc></StartTime><FrequencyChanges><FrequencyChange><Frequency dt:dt="r8">3328125</Frequency><Timestamp dt:dt="r8">53609898313</Timestamp><Current dt:dt="…	59.94	1	right	2070983521	07-31-2017	15:30:08	13:30:08	female	314	{DOWNARROW}	79							0	825228	825203	{DOWNARROW}	25	824079	823685	894	DG0	23	9	293	mask23	0	825186	0	824986	eqm10_NoEyeNmodel1_dir	90	HV	gazeCOD	GazeCoDxp	1	400	0	824686	7	824586
GazeCoD_1Model_male	24	2	26	<?xml version="1.0"?>\n<Clock xmlns:dt="urn:schemas-microsoft-com:datatypes"><Description dt:dt="string">E-Prime Primary Realtime Clock</Description><StartTime><Timestamp dt:dt="int">0</Timestamp><DateUtc dt:dt="string">2017-07-31T13:30:08Z</DateUtc></StartTime><FrequencyChanges><FrequencyChange><Frequency dt:dt="r8">3328125</Frequency><Timestamp dt:dt="r8">53609898313</Timestamp><Current dt:dt="…	59.94	1	right	2070983521	07-31-2017	15:30:08	13:30:08	female	315	{RIGHTARROW}	40							0	827596	826655	{RIGHTARROW}	941	825536	825253	783	right6,4	21	9	294	mask21	0	826638	0	826438	eqm10_NoEyeNmodel1_dir	90	H	gazeCOD	GazeCoDxp	1	400	0	826138	2	826038
GazeCoD_1Model_male	24	2	26	<?xml version="1.0"?>\n<Clock xmlns:dt="urn:schemas-microsoft-com:datatypes"><Description dt:dt="string">E-Prime Primary Realtime Clock</Description><StartTime><Timestamp dt:dt="int">0</Timestamp><DateUtc dt:dt="string">2017-07-31T13:30:08Z</DateUtc></StartTime><FrequencyChanges><FrequencyChange><Frequency dt:dt="r8">3328125</Frequency><Timestamp dt:dt="r8">53609898313</Timestamp><Current dt:dt="…	59.94	1	right	2070983521	07-31-2017	15:30:08	13:30:08	female	316	{RIGHTARROW}	40							0	829676	829091	{RIGHTARROW}	585	827974	827606	868	right6,4	10	9	295	mask10	0	829074	1	828874	eqm10_NoEyeNmodel1_dir	0	V	gazeCOD	GazeCoDxp	1	400	0	828573	-1	828473
GazeCoD_1Model_male	24	2	26	<?xml version="1.0"?>\n<Clock xmlns:dt="urn:schemas-microsoft-com:datatypes"><Description dt:dt="string">E-Prime Primary Realtime Clock</Description><StartTime><Timestamp dt:dt="int">0</Timestamp><DateUtc dt:dt="string">2017-07-31T13:30:08Z</DateUtc></StartTime><FrequencyChanges><FrequencyChange><Frequency dt:dt="r8">3328125</Frequency><Timestamp dt:dt="r8">53609898313</Timestamp><Current dt:dt="…	59.94	1	right	2070983521	07-31-2017	15:30:08	13:30:08	female	317	{RIGHTARROW}	42							0	831556	831276	{DOWNARROW}	280	830161	829691	970	right4,8	9	9	296	mask9	0	831259	0	831059	eqm10_NoEyeNmodel1_dir	0	V	gazeCOD	GazeCoDxp	0	400	0	830759	-2	830659
GazeCoD_1Model_male	24	2	26	<?xml version="1.0"?>\n<Clock xmlns:dt="urn:schemas-microsoft-com:datatypes"><Description dt:dt="string">E-Prime Primary Realtime Clock</Description><StartTime><Timestamp dt:dt="int">0</Timestamp><DateUtc dt:dt="string">2017-07-31T13:30:08Z</DateUtc></StartTime><FrequencyChanges><FrequencyChange><Frequency dt:dt="r8">3328125</Frequency><Timestamp dt:dt="r8">53609898313</Timestamp><Current dt:dt="…	59.94	1	right	2070983521	07-31-2017	15:30:08	13:30:08	female	318	{RIGHTARROW}	77							0	834236	833078	{DOWNARROW}	1158	831965	831576	889	right8	22	9	297	mask22	0	833061	0	832861	eqm10_NoEyeNmodel1_dir	90	H	gazeCOD	GazeCoDxp	0	400	0	832561	-4	832461
GazeCoD_1Model_male	24	2	26	<?xml version="1.0"?>\n<Clock xmlns:dt="urn:schemas-microsoft-com:datatypes"><Description dt:dt="string">E-Prime Primary Realtime Clock</Description><StartTime><Timestamp dt:dt="int">0</Timestamp><DateUtc dt:dt="string">2017-07-31T13:30:08Z</DateUtc></StartTime><FrequencyChanges><FrequencyChange><Frequency dt:dt="r8">3328125</Frequency><Timestamp dt:dt="r8">53609898313</Timestamp><Current dt:dt="…	59.94	1	right	2070983521	07-31-2017	15:30:08	13:30:08	female	319	{RIGHTARROW}	42							0	836052	835681	{RIGHTARROW}	371	834559	834246	813	right4,8	20	10	298	mask20	0	835664	1	835464	eqm10_NoEyeNmodel1_dir	90	H	gazeCOD	GazeCoDxp	1	400	0	835163	4	835063
GazeCoD_1Model_male	24	2	26	<?xml version="1.0"?>\n<Clock xmlns:dt="urn:schemas-microsoft-com:datatypes"><Description dt:dt="string">E-Prime Primary Realtime Clock</Description><StartTime><Timestamp dt:dt="int">0</Timestamp><DateUtc dt:dt="string">2017-07-31T13:30:08Z</DateUtc></StartTime><FrequencyChanges><FrequencyChange><Frequency dt:dt="r8">3328125</Frequency><Timestamp dt:dt="r8">53609898313</Timestamp><Current dt:dt="…	59.94	1	right	2070983521	07-31-2017	15:30:08	13:30:08	female	320	{LEFTARROW}	51							0	838148	837649	{LEFTARROW}	499	836526	836064	962	left3,2	25	10	299	mask25	0	837632	0	837432	eqm10_NoEyeNmodel1_dir	90	HV	gazeCOD	GazeCoDxp	1	400	0	837132	6	837032
GazeCoD_1Model_male	24	2	26	<?xml version="1.0"?>\n<Clock xmlns:dt="urn:schemas-microsoft-com:datatypes"><Description dt:dt="string">E-Prime Primary Realtime Clock</Description><StartTime><Timestamp dt:dt="int">0</Timestamp><DateUtc dt:dt="string">2017-07-31T13:30:08Z</DateUtc></StartTime><FrequencyChanges><FrequencyChange><Frequency dt:dt="r8">3328125</Frequency><Timestamp dt:dt="r8">53609898313</Timestamp><Current dt:dt="…	59.94	1	right	2070983521	07-31-2017	15:30:08	13:30:08	female	321	{LEFTARROW}	53							0	839724	839601	{LEFTARROW}	123	838484	838166	818	left4,8	15	10	300	mask15	0	839584	0	839384	eqm10_NoEyeNmodel1_dir	90	H	gazeCOD	GazeCoDxp	1	400	0	839084	0	838984
GazeCoD_1Model_male	24	2	26	<?xml version="1.0"?>\n<Clock xmlns:dt="urn:schemas-microsoft-com:datatypes"><Description dt:dt="string">E-Prime Primary Realtime Clock</Description><StartTime><Timestamp dt:dt="int">0</Timestamp><DateUtc dt:dt="string">2017-07-31T13:30:08Z</DateUtc></StartTime><FrequencyChanges><FrequencyChange><Frequency dt:dt="r8">3328125</Frequency><Timestamp dt:dt="r8">53609898313</Timestamp><Current dt:dt="…	59.94	1	right	2070983521	07-31-2017	15:30:08	13:30:08	female	322	{LEFTARROW}	51							0	841764	841119	{DOWNARROW}	645	840008	839735	773	left3,2	3	10	301	mask3	0	841103	0	840903	eqm10_NoEyeNmodel1_dir	0	V	gazeCOD	GazeCoDxp	0	400	0	840603	-5	840503
GazeCoD_1Model_male	24	2	26	<?xml version="1.0"?>\n<Clock xmlns:dt="urn:schemas-microsoft-com:datatypes"><Description dt:dt="string">E-Prime Primary Realtime Clock</Description><StartTime><Timestamp dt:dt="int">0</Timestamp><DateUtc dt:dt="string">2017-07-31T13:30:08Z</DateUtc></StartTime><FrequencyChanges><FrequencyChange><Frequency dt:dt="r8">3328125</Frequency><Timestamp dt:dt="r8">53609898313</Timestamp><Current dt:dt="…	59.94	1	right	2070983521	07-31-2017	15:30:08	13:30:08	female	323	{LEFTARROW}	55							0	843460	843171	{LEFTARROW}	289	842051	841787	764	left6,4	27	10	302	mask27	0	843155	1	842955	eqm10_NoEyeNmodel1_dir	90	HV	gazeCOD	GazeCoDxp	1	400	0	842654	3	842554
GazeCoD_1Model_male	24	2	26	<?xml version="1.0"?>\n<Clock xmlns:dt="urn:schemas-microsoft-com:datatypes"><Description dt:dt="string">E-Prime Primary Realtime Clock</Description><StartTime><Timestamp dt:dt="int">0</Timestamp><DateUtc dt:dt="string">2017-07-31T13:30:08Z</DateUtc></StartTime><FrequencyChanges><FrequencyChange><Frequency dt:dt="r8">3328125</Frequency><Timestamp dt:dt="r8">53609898313</Timestamp><Current dt:dt="…	59.94	1	right	2070983521	07-31-2017	15:30:08	13:30:08	female	324	{LEFTARROW}	55							0	845836	845007	{LEFTARROW}	829	843893	843472	921	left6,4	16	10	303	mask16	0	844990	1	844790	eqm10_NoEyeNmodel1_dir	90	H	gazeCOD	GazeCoDxp	1	400	0	844489	-4	844389
GazeCoD_1Model_male	24	2	26	<?xml version="1.0"?>\n<Clock xmlns:dt="urn:schemas-microsoft-com:datatypes"><Description dt:dt="string">E-Prime Primary Realtime Clock</Description><StartTime><Timestamp dt:dt="int">0</Timestamp><DateUtc dt:dt="string">2017-07-31T13:30:08Z</DateUtc></StartTime><FrequencyChanges><FrequencyChange><Frequency dt:dt="r8">3328125</Frequency><Timestamp dt:dt="r8">53609898313</Timestamp><Current dt:dt="…	59.94	1	right	2070983521	07-31-2017	15:30:08	13:30:08	female	325	{LEFTARROW}	53							0	847604	847342	{LEFTARROW}	262	846226	845858	868	left4,8	4	10	304	mask4	0	847325	0	847125	eqm10_NoEyeNmodel1_dir	0	V	gazeCOD	GazeCoDxp	1	400	0	846825	-1	846725
GazeCoD_1Model_male	24	2	26	<?xml version="1.0"?>\n<Clock xmlns:dt="urn:schemas-microsoft-com:datatypes"><Description dt:dt="string">E-Prime Primary Realtime Clock</Description><StartTime><Timestamp dt:dt="int">0</Timestamp><DateUtc dt:dt="string">2017-07-31T13:30:08Z</DateUtc></StartTime><FrequencyChanges><FrequencyChange><Frequency dt:dt="r8">3328125</Frequency><Timestamp dt:dt="r8">53609898313</Timestamp><Current dt:dt="…	59.94	1	right	2070983521	07-31-2017	15:30:08	13:30:08	female	326	{LEFTARROW}	49							0	849476	849144	{DOWNARROW}	332	848030	847626	904	left1,6	13	10	305	mask13	0	849127	0	848927	eqm10_NoEyeNmodel1_dir	90	H	gazeCOD	GazeCoDxp	0	400	0	848627	-3	848527
GazeCoD_1Model_male	24	2	26	<?xml version="1.0"?>\n<Clock xmlns:dt="urn:schemas-microsoft-com:datatypes"><Description dt:dt="string">E-Prime Primary Realtime Clock</Description><StartTime><Timestamp dt:dt="int">0</Timestamp><DateUtc dt:dt="string">2017-07-31T13:30:08Z</DateUtc></StartTime><FrequencyChanges><FrequencyChange><Frequency dt:dt="r8">3328125</Frequency><Timestamp dt:dt="r8">53609898313</Timestamp><Current dt:dt="…	59.94	1	right	2070983521	07-31-2017	15:30:08	13:30:08	female	327	{LEFTARROW}	78							0	851364	851063	{LEFTARROW}	301	849941	849495	946	left8	17	10	306	mask17	0	851046	0	850846	eqm10_NoEyeNmodel1_dir	90	H	gazeCOD	GazeCoDxp	1	400	0	850546	5	850446
GazeCoD_1Model_male	24	2	26	<?xml version="1.0"?>\n<Clock xmlns:dt="urn:schemas-microsoft-com:datatypes"><Description dt:dt="string">E-Prime Primary Realtime Clock</Description><StartTime><Timestamp dt:dt="int">0</Timestamp><DateUtc dt:dt="string">2017-07-31T13:30:08Z</DateUtc></StartTime><FrequencyChanges><FrequencyChange><Frequency dt:dt="r8">3328125</Frequency><Timestamp dt:dt="r8">53609898313</Timestamp><Current dt:dt="…	59.94	1	right	2070983521	07-31-2017	15:30:08	13:30:08	female	328	{LEFTARROW}	49							0	853100	852765	{DOWNARROW}	335	851643	851380	763	left1,6	2	10	307	mask2	0	852748	1	852548	eqm10_NoEyeNmodel1_dir	0	V	gazeCOD	GazeCoDxp	0	400	0	852247	4	852147
GazeCoD_1Model_male	24	2	26	<?xml version="1.0"?>\n<Clock xmlns:dt="urn:schemas-microsoft-com:datatypes"><Description dt:dt="string">E-Prime Primary Realtime Clock</Description><StartTime><Timestamp dt:dt="int">0</Timestamp><DateUtc dt:dt="string">2017-07-31T13:30:08Z</DateUtc></StartTime><FrequencyChanges><FrequencyChange><Frequency dt:dt="r8">3328125</Frequency><Timestamp dt:dt="r8">53609898313</Timestamp><Current dt:dt="…	59.94	1	right	2070983521	07-31-2017	15:30:08	13:30:08	female	329	{DOWNARROW}	79							0	854996	854650	{DOWNARROW}	346	853524	853115	909	DG0	12	10	308	mask12	0	854633	1	854433	eqm10_NoEyeNmodel1_dir	90	H	gazeCOD	GazeCoDxp	1	400	0	854132	8	854032
GazeCoD_1Model_male	24	2	26	<?xml version="1.0"?>\n<Clock xmlns:dt="urn:schemas-microsoft-com:datatypes"><Description dt:dt="string">E-Prime Primary Realtime Clock</Description><StartTime><Timestamp dt:dt="int">0</Timestamp><DateUtc dt:dt="string">2017-07-31T13:30:08Z</DateUtc></StartTime><FrequencyChanges><FrequencyChange><Frequency dt:dt="r8">3328125</Frequency><Timestamp dt:dt="r8">53609898313</Timestamp><Current dt:dt="…	59.94	1	right	2070983521	07-31-2017	15:30:08	13:30:08	female	330	{RIGHTARROW}	46							0	856732	856502	{DOWNARROW}	230	855380	855017	863	right1,6	7	10	309	mask7	0	856485	1	856285	eqm10_NoEyeNmodel1_dir	0	V	gazeCOD	GazeCoDxp	0	400	0	855984	4	855884
GazeCoD_1Model_male	24	2	26	<?xml version="1.0"?>\n<Clock xmlns:dt="urn:schemas-microsoft-com:datatypes"><Description dt:dt="string">E-Prime Primary Realtime Clock</Description><StartTime><Timestamp dt:dt="int">0</Timestamp><DateUtc dt:dt="string">2017-07-31T13:30:08Z</DateUtc></StartTime><FrequencyChanges><FrequencyChange><Frequency dt:dt="r8">3328125</Frequency><Timestamp dt:dt="r8">53609898313</Timestamp><Current dt:dt="…	59.94	1	right	2070983521	07-31-2017	15:30:08	13:30:08	female	331	{LEFTARROW}	55							0	858548	858303	{LEFTARROW}	245	857191	856752	939	left6,4	5	10	310	mask5	0	858287	1	858087	eqm10_NoEyeNmodel1_dir	0	V	gazeCOD	GazeCoDxp	1	400	0	857786	-5	857686
GazeCoD_1Model_male	24	2	26	<?xml version="1.0"?>\n<Clock xmlns:dt="urn:schemas-microsoft-com:datatypes"><Description dt:dt="string">E-Prime Primary Realtime Clock</Description><StartTime><Timestamp dt:dt="int">0</Timestamp><DateUtc dt:dt="string">2017-07-31T13:30:08Z</DateUtc></StartTime><FrequencyChanges><FrequencyChange><Frequency dt:dt="r8">3328125</Frequency><Timestamp dt:dt="r8">53609898313</Timestamp><Current dt:dt="…	59.94	1	right	2070983521	07-31-2017	15:30:08	13:30:08	female	332	{RIGHTARROW}	42							0	860636	860055	{DOWNARROW}	581	858937	858570	867	right4,8	9	10	311	mask9	0	860038	0	859838	eqm10_NoEyeNmodel1_dir	0	V	gazeCOD	GazeCoDxp	0	400	0	859538	1	859438
GazeCoD_1Model_male	24	2	26	<?xml version="1.0"?>\n<Clock xmlns:dt="urn:schemas-microsoft-com:datatypes"><Description dt:dt="string">E-Prime Primary Realtime Clock</Description><StartTime><Timestamp dt:dt="int">0</Timestamp><DateUtc dt:dt="string">2017-07-31T13:30:08Z</DateUtc></StartTime><FrequencyChanges><FrequencyChange><Frequency dt:dt="r8">3328125</Frequency><Timestamp dt:dt="r8">53609898313</Timestamp><Current dt:dt="…	59.94	1	right	2070983521	07-31-2017	15:30:08	13:30:08	female	333	{LEFTARROW}	53							0	862652	862141	{LEFTARROW}	511	861013	860656	857	left4,8	26	10	312	mask26	0	862124	1	861924	eqm10_NoEyeNmodel1_dir	90	HV	gazeCOD	GazeCoDxp	1	400	0	861623	10	861523
GazeCoD_1Model_male	24	2	26	<?xml version="1.0"?>\n<Clock xmlns:dt="urn:schemas-microsoft-com:datatypes"><Description dt:dt="string">E-Prime Primary Realtime Clock</Description><StartTime><Timestamp dt:dt="int">0</Timestamp><DateUtc dt:dt="string">2017-07-31T13:30:08Z</DateUtc></StartTime><FrequencyChanges><FrequencyChange><Frequency dt:dt="r8">3328125</Frequency><Timestamp dt:dt="r8">53609898313</Timestamp><Current dt:dt="…	59.94	1	right	2070983521	07-31-2017	15:30:08	13:30:08	female	334	{RIGHTARROW}	40							0	864956	864226	{RIGHTARROW}	730	863105	862675	930	right6,4	21	10	313	mask21	0	864209	0	864009	eqm10_NoEyeNmodel1_dir	90	H	gazeCOD	GazeCoDxp	1	400	0	863709	4	863609
GazeCoD_1Model_male	24	2	26	<?xml version="1.0"?>\n<Clock xmlns:dt="urn:schemas-microsoft-com:datatypes"><Description dt:dt="string">E-Prime Primary Realtime Clock</Description><StartTime><Timestamp dt:dt="int">0</Timestamp><DateUtc dt:dt="string">2017-07-31T13:30:08Z</DateUtc></StartTime><FrequencyChanges><FrequencyChange><Frequency dt:dt="r8">3328125</Frequency><Timestamp dt:dt="r8">53609898313</Timestamp><Current dt:dt="…	59.94	1	right	2070983521	07-31-2017	15:30:08	13:30:08	female	335	{RIGHTARROW}	77							0	867180	866478	{DOWNARROW}	702	865354	864977	877	right8	33	10	314	mask33	0	866461	0	866261	eqm10_NoEyeNmodel1_dir	90	HV	gazeCOD	GazeCoDxp	0	400	0	865961	7	865861
GazeCoD_1Model_male	24	2	26	<?xml version="1.0"?>\n<Clock xmlns:dt="urn:schemas-microsoft-com:datatypes"><Description dt:dt="string">E-Prime Primary Realtime Clock</Description><StartTime><Timestamp dt:dt="int">0</Timestamp><DateUtc dt:dt="string">2017-07-31T13:30:08Z</DateUtc></StartTime><FrequencyChanges><FrequencyChange><Frequency dt:dt="r8">3328125</Frequency><Timestamp dt:dt="r8">53609898313</Timestamp><Current dt:dt="…	59.94	1	right	2070983521	07-31-2017	15:30:08	13:30:08	female	336	{RIGHTARROW}	42							0	869508	868597	{RIGHTARROW}	911	867482	867196	786	right4,8	31	10	315	mask31	0	868580	0	868380	eqm10_NoEyeNmodel1_dir	90	HV	gazeCOD	GazeCoDxp	1	400	0	868080	-2	867980
GazeCoD_1Model_male	24	2	26	<?xml version="1.0"?>\n<Clock xmlns:dt="urn:schemas-microsoft-com:datatypes"><Description dt:dt="string">E-Prime Primary Realtime Clock</Description><StartTime><Timestamp dt:dt="int">0</Timestamp><DateUtc dt:dt="string">2017-07-31T13:30:08Z</DateUtc></StartTime><FrequencyChanges><FrequencyChange><Frequency dt:dt="r8">3328125</Frequency><Timestamp dt:dt="r8">53609898313</Timestamp><Current dt:dt="…	59.94	1	right	2070983521	07-31-2017	15:30:08	13:30:08	female	337	{LEFTARROW}	51							0	871756	871150	{DOWNARROW}	606	870027	869531	996	left3,2	14	10	316	mask14	0	871133	1	870933	eqm10_NoEyeNmodel1_dir	90	H	gazeCOD	GazeCoDxp	0	400	0	870632	5	870532
GazeCoD_1Model_male	24	2	26	<?xml version="1.0"?>\n<Clock xmlns:dt="urn:schemas-microsoft-com:datatypes"><Description dt:dt="string">E-Prime Primary Realtime Clock</Description><StartTime><Timestamp dt:dt="int">0</Timestamp><DateUtc dt:dt="string">2017-07-31T13:30:08Z</DateUtc></StartTime><FrequencyChanges><FrequencyChange><Frequency dt:dt="r8">3328125</Frequency><Timestamp dt:dt="r8">53609898313</Timestamp><Current dt:dt="…	59.94	1	right	2070983521	07-31-2017	15:30:08	13:30:08	female	338	{LEFTARROW}	49							0	874636	873185	{RIGHTARROW}	1451	872065	871767	798	left1,6	24	10	317	mask24	0	873168	0	872968	eqm10_NoEyeNmodel1_dir	90	HV	gazeCOD	GazeCoDxp	0	400	0	872668	3	872568
GazeCoD_1Model_male	24	2	26	<?xml version="1.0"?>\n<Clock xmlns:dt="urn:schemas-microsoft-com:datatypes"><Description dt:dt="string">E-Prime Primary Realtime Clock</Description><StartTime><Timestamp dt:dt="int">0</Timestamp><DateUtc dt:dt="string">2017-07-31T13:30:08Z</DateUtc></StartTime><FrequencyChanges><FrequencyChange><Frequency dt:dt="r8">3328125</Frequency><Timestamp dt:dt="r8">53609898313</Timestamp><Current dt:dt="…	59.94	1	right	2070983521	07-31-2017	15:30:08	13:30:08	female	339	{RIGHTARROW}	77							0	876412	876038	{RIGHTARROW}	374	874917	874653	764	right8	11	10	318	mask11	0	876021	0	875821	eqm10_NoEyeNmodel1_dir	0	V	gazeCOD	GazeCoDxp	1	400	0	875521	4	875421
GazeCoD_1Model_male	24	2	26	<?xml version="1.0"?>\n<Clock xmlns:dt="urn:schemas-microsoft-com:datatypes"><Description dt:dt="string">E-Prime Primary Realtime Clock</Description><StartTime><Timestamp dt:dt="int">0</Timestamp><DateUtc dt:dt="string">2017-07-31T13:30:08Z</DateUtc></StartTime><FrequencyChanges><FrequencyChange><Frequency dt:dt="r8">3328125</Frequency><Timestamp dt:dt="r8">53609898313</Timestamp><Current dt:dt="…	59.94	1	right	2070983521	07-31-2017	15:30:08	13:30:08	female	340	{RIGHTARROW}	40							0	878860	877857	{RIGHTARROW}	1003	876741	876422	819	right6,4	10	10	319	mask10	0	877840	1	877640	eqm10_NoEyeNmodel1_dir	0	V	gazeCOD	GazeCoDxp	1	400	0	877339	-2	877239
GazeCoD_1Model_male	24	2	26	<?xml version="1.0"?>\n<Clock xmlns:dt="urn:schemas-microsoft-com:datatypes"><Description dt:dt="string">E-Prime Primary Realtime Clock</Description><StartTime><Timestamp dt:dt="int">0</Timestamp><DateUtc dt:dt="string">2017-07-31T13:30:08Z</DateUtc></StartTime><FrequencyChanges><FrequencyChange><Frequency dt:dt="r8">3328125</Frequency><Timestamp dt:dt="r8">53609898313</Timestamp><Current dt:dt="…	59.94	1	right	2070983521	07-31-2017	15:30:08	13:30:08	female	341	{RIGHTARROW}	44							0	881148	880476	{DOWNARROW}	672	879359	878874	985	right3,2	8	10	320	mask8	0	880459	0	880259	eqm10_NoEyeNmodel1_dir	0	V	gazeCOD	GazeCoDxp	0	400	0	879959	0	879859
GazeCoD_1Model_male	24	2	26	<?xml version="1.0"?>\n<Clock xmlns:dt="urn:schemas-microsoft-com:datatypes"><Description dt:dt="string">E-Prime Primary Realtime Clock</Description><StartTime><Timestamp dt:dt="int">0</Timestamp><DateUtc dt:dt="string">2017-07-31T13:30:08Z</DateUtc></StartTime><FrequencyChanges><FrequencyChange><Frequency dt:dt="r8">3328125</Frequency><Timestamp dt:dt="r8">53609898313</Timestamp><Current dt:dt="…	59.94	1	right	2070983521	07-31-2017	15:30:08	13:30:08	female	342	{RIGHTARROW}	46							0	883108	882578	{DOWNARROW}	530	881465	881160	805	right1,6	18	10	321	mask18	0	882561	0	882361	eqm10_NoEyeNmodel1_dir	90	H	gazeCOD	GazeCoDxp	0	400	0	882061	-4	881961
GazeCoD_1Model_male	24	2	26	<?xml version="1.0"?>\n<Clock xmlns:dt="urn:schemas-microsoft-com:datatypes"><Description dt:dt="string">E-Prime Primary Realtime Clock</Description><StartTime><Timestamp dt:dt="int">0</Timestamp><DateUtc dt:dt="string">2017-07-31T13:30:08Z</DateUtc></StartTime><FrequencyChanges><FrequencyChange><Frequency dt:dt="r8">3328125</Frequency><Timestamp dt:dt="r8">53609898313</Timestamp><Current dt:dt="…	59.94	1	right	2070983521	07-31-2017	15:30:08	13:30:08	female	343	{RIGHTARROW}	44							0	885156	884630	{DOWNARROW}	526	883511	883129	882	right3,2	19	10	322	mask19	0	884613	0	884413	eqm10_NoEyeNmodel1_dir	90	H	gazeCOD	GazeCoDxp	0	400	0	884113	2	884013
GazeCoD_1Model_male	24	2	26	<?xml version="1.0"?>\n<Clock xmlns:dt="urn:schemas-microsoft-com:datatypes"><Description dt:dt="string">E-Prime Primary Realtime Clock</Description><StartTime><Timestamp dt:dt="int">0</Timestamp><DateUtc dt:dt="string">2017-07-31T13:30:08Z</DateUtc></StartTime><FrequencyChanges><FrequencyChange><Frequency dt:dt="r8">3328125</Frequency><Timestamp dt:dt="r8">53609898313</Timestamp><Current dt:dt="…	59.94	1	right	2070983521	07-31-2017	15:30:08	13:30:08	female	344	{RIGHTARROW}	77							0	887020	886799	{RIGHTARROW}	221	885681	885181	1000	right8	22	10	323	mask22	0	886782	0	886582	eqm10_NoEyeNmodel1_dir	90	H	gazeCOD	GazeCoDxp	1	400	0	886282	1	886182
GazeCoD_1Model_male	24	2	26	<?xml version="1.0"?>\n<Clock xmlns:dt="urn:schemas-microsoft-com:datatypes"><Description dt:dt="string">E-Prime Primary Realtime Clock</Description><StartTime><Timestamp dt:dt="int">0</Timestamp><DateUtc dt:dt="string">2017-07-31T13:30:08Z</DateUtc></StartTime><FrequencyChanges><FrequencyChange><Frequency dt:dt="r8">3328125</Frequency><Timestamp dt:dt="r8">53609898313</Timestamp><Current dt:dt="…	59.94	1	right	2070983521	07-31-2017	15:30:08	13:30:08	female	345	{DOWNARROW}	79							0	889044	888451	{DOWNARROW}	593	887326	887032	794	DG0	1	10	324	mask1	0	888434	1	888234	eqm10_NoEyeNmodel1_dir	0	V	gazeCOD	GazeCoDxp	1	400	0	887933	7	887833
GazeCoD_1Model_male	24	2	26	<?xml version="1.0"?>\n<Clock xmlns:dt="urn:schemas-microsoft-com:datatypes"><Description dt:dt="string">E-Prime Primary Realtime Clock</Description><StartTime><Timestamp dt:dt="int">0</Timestamp><DateUtc dt:dt="string">2017-07-31T13:30:08Z</DateUtc></StartTime><FrequencyChanges><FrequencyChange><Frequency dt:dt="r8">3328125</Frequency><Timestamp dt:dt="r8">53609898313</Timestamp><Current dt:dt="…	59.94	1	right	2070983521	07-31-2017	15:30:08	13:30:08	female	346	{LEFTARROW}	78							0	891460	890586	{RIGHTARROW}	874	889460	889068	892	left8	28	10	325	mask28	0	890569	0	890369	eqm10_NoEyeNmodel1_dir	90	HV	gazeCOD	GazeCoDxp	0	400	0	890069	9	889969
GazeCoD_1Model_male	24	2	26	<?xml version="1.0"?>\n<Clock xmlns:dt="urn:schemas-microsoft-com:datatypes"><Description dt:dt="string">E-Prime Primary Realtime Clock</Description><StartTime><Timestamp dt:dt="int">0</Timestamp><DateUtc dt:dt="string">2017-07-31T13:30:08Z</DateUtc></StartTime><FrequencyChanges><FrequencyChange><Frequency dt:dt="r8">3328125</Frequency><Timestamp dt:dt="r8">53609898313</Timestamp><Current dt:dt="…	59.94	1	right	2070983521	07-31-2017	15:30:08	13:30:08	female	347	{RIGHTARROW}	44							0	893692	892855	{RIGHTARROW}	837	891734	891470	764	right3,2	30	10	326	mask30	0	892838	0	892638	eqm10_NoEyeNmodel1_dir	90	HV	gazeCOD	GazeCoDxp	1	400	0	892338	4	892238
GazeCoD_1Model_male	24	2	26	<?xml version="1.0"?>\n<Clock xmlns:dt="urn:schemas-microsoft-com:datatypes"><Description dt:dt="string">E-Prime Primary Realtime Clock</Description><StartTime><Timestamp dt:dt="int">0</Timestamp><DateUtc dt:dt="string">2017-07-31T13:30:08Z</DateUtc></StartTime><FrequencyChanges><FrequencyChange><Frequency dt:dt="r8">3328125</Frequency><Timestamp dt:dt="r8">53609898313</Timestamp><Current dt:dt="…	59.94	1	right	2070983521	07-31-2017	15:30:08	13:30:08	female	348	{RIGHTARROW}	40							0	895684	895291	{RIGHTARROW}	393	894178	893706	972	right6,4	32	10	327	mask32	0	895274	0	895074	eqm10_NoEyeNmodel1_dir	90	HV	gazeCOD	GazeCoDxp	1	400	0	894774	-4	894674
GazeCoD_1Model_male	24	2	26	<?xml version="1.0"?>\n<Clock xmlns:dt="urn:schemas-microsoft-com:datatypes"><Description dt:dt="string">E-Prime Primary Realtime Clock</Description><StartTime><Timestamp dt:dt="int">0</Timestamp><DateUtc dt:dt="string">2017-07-31T13:30:08Z</DateUtc></StartTime><FrequencyChanges><FrequencyChange><Frequency dt:dt="r8">3328125</Frequency><Timestamp dt:dt="r8">53609898313</Timestamp><Current dt:dt="…	59.94	1	right	2070983521	07-31-2017	15:30:08	13:30:08	female	349	{DOWNARROW}	79							0	898052	897243	{DOWNARROW}	809	896121	895708	913	DG0	23	10	328	mask23	0	897226	1	897026	eqm10_NoEyeNmodel1_dir	90	HV	gazeCOD	GazeCoDxp	1	400	0	896725	4	896625
GazeCoD_1Model_male	24	2	26	<?xml version="1.0"?>\n<Clock xmlns:dt="urn:schemas-microsoft-com:datatypes"><Description dt:dt="string">E-Prime Primary Realtime Clock</Description><StartTime><Timestamp dt:dt="int">0</Timestamp><DateUtc dt:dt="string">2017-07-31T13:30:08Z</DateUtc></StartTime><FrequencyChanges><FrequencyChange><Frequency dt:dt="r8">3328125</Frequency><Timestamp dt:dt="r8">53609898313</Timestamp><Current dt:dt="…	59.94	1	right	2070983521	07-31-2017	15:30:08	13:30:08	female	350	{RIGHTARROW}	46							0	900500	899478	{DOWNARROW}	1022	898364	898077	787	right1,6	29	10	329	mask29	0	899461	0	899261	eqm10_NoEyeNmodel1_dir	90	HV	gazeCOD	GazeCoDxp	0	400	0	898961	-3	898861
GazeCoD_1Model_male	24	2	26	<?xml version="1.0"?>\n<Clock xmlns:dt="urn:schemas-microsoft-com:datatypes"><Description dt:dt="string">E-Prime Primary Realtime Clock</Description><StartTime><Timestamp dt:dt="int">0</Timestamp><DateUtc dt:dt="string">2017-07-31T13:30:08Z</DateUtc></StartTime><FrequencyChanges><FrequencyChange><Frequency dt:dt="r8">3328125</Frequency><Timestamp dt:dt="r8">53609898313</Timestamp><Current dt:dt="…	59.94	1	right	2070983521	07-31-2017	15:30:08	13:30:08	female	351	{LEFTARROW}	78							0	903116	902081	{DOWNARROW}	1035	900964	900513	951	left8	6	10	330	mask6	0	902064	0	901864	eqm10_NoEyeNmodel1_dir	0	V	gazeCOD	GazeCoDxp	0	400	0	901564	0	901464
GazeCoD_1Model_male	24	2	26	<?xml version="1.0"?>\n<Clock xmlns:dt="urn:schemas-microsoft-com:datatypes"><Description dt:dt="string">E-Prime Primary Realtime Clock</Description><StartTime><Timestamp dt:dt="int">0</Timestamp><DateUtc dt:dt="string">2017-07-31T13:30:08Z</DateUtc></StartTime><FrequencyChanges><FrequencyChange><Frequency dt:dt="r8">3328125</Frequency><Timestamp dt:dt="r8">53609898313</Timestamp><Current dt:dt="…	59.94	1	right	2070983521	07-31-2017	15:30:08	13:30:08	female	352	{RIGHTARROW}	77							0	907620	907503	{RIGHTARROW}	117	906384	906102	782	right8	11	11	331	mask11	0	907486	0	907286	eqm10_NoEyeNmodel1_dir	0	V	gazeCOD	GazeCoDxp	1	400	0	906986	2	906886
GazeCoD_1Model_male	24	2	26	<?xml version="1.0"?>\n<Clock xmlns:dt="urn:schemas-microsoft-com:datatypes"><Description dt:dt="string">E-Prime Primary Realtime Clock</Description><StartTime><Timestamp dt:dt="int">0</Timestamp><DateUtc dt:dt="string">2017-07-31T13:30:08Z</DateUtc></StartTime><FrequencyChanges><FrequencyChange><Frequency dt:dt="r8">3328125</Frequency><Timestamp dt:dt="r8">53609898313</Timestamp><Current dt:dt="…	59.94	1	right	2070983521	07-31-2017	15:30:08	13:30:08	female	353	{RIGHTARROW}	42							0	909300	909105	{DOWNARROW}	195	907982	907637	845	right4,8	31	11	332	mask31	0	909088	1	908888	eqm10_NoEyeNmodel1_dir	90	HV	gazeCOD	GazeCoDxp	0	400	0	908587	5	908487
GazeCoD_1Model_male	24	2	26	<?xml version="1.0"?>\n<Clock xmlns:dt="urn:schemas-microsoft-com:datatypes"><Description dt:dt="string">E-Prime Primary Realtime Clock</Description><StartTime><Timestamp dt:dt="int">0</Timestamp><DateUtc dt:dt="string">2017-07-31T13:30:08Z</DateUtc></StartTime><FrequencyChanges><FrequencyChange><Frequency dt:dt="r8">3328125</Frequency><Timestamp dt:dt="r8">53609898313</Timestamp><Current dt:dt="…	59.94	1	right	2070983521	07-31-2017	15:30:08	13:30:08	female	354	{LEFTARROW}	51							0	911188	910823	{DOWNARROW}	365	909697	909322	875	left3,2	3	11	333	mask3	0	910806	0	910606	eqm10_NoEyeNmodel1_dir	0	V	gazeCOD	GazeCoDxp	0	400	0	910306	9	910206
GazeCoD_1Model_male	24	2	26	<?xml version="1.0"?>\n<Clock xmlns:dt="urn:schemas-microsoft-com:datatypes"><Description dt:dt="string">E-Prime Primary Realtime Clock</Description><StartTime><Timestamp dt:dt="int">0</Timestamp><DateUtc dt:dt="string">2017-07-31T13:30:08Z</DateUtc></StartTime><FrequencyChanges><FrequencyChange><Frequency dt:dt="r8">3328125</Frequency><Timestamp dt:dt="r8">53609898313</Timestamp><Current dt:dt="…	59.94	1	right	2070983521	07-31-2017	15:30:08	13:30:08	female	355	{RIGHTARROW}	77							0	913004	912625	{RIGHTARROW}	379	911511	911207	804	right8	33	11	334	mask33	0	912608	0	912408	eqm10_NoEyeNmodel1_dir	90	HV	gazeCOD	GazeCoDxp	1	400	0	912108	-3	912008
GazeCoD_1Model_male	24	2	26	<?xml version="1.0"?>\n<Clock xmlns:dt="urn:schemas-microsoft-com:datatypes"><Description dt:dt="string">E-Prime Primary Realtime Clock</Description><StartTime><Timestamp dt:dt="int">0</Timestamp><DateUtc dt:dt="string">2017-07-31T13:30:08Z</DateUtc></StartTime><FrequencyChanges><FrequencyChange><Frequency dt:dt="r8">3328125</Frequency><Timestamp dt:dt="r8">53609898313</Timestamp><Current dt:dt="…	59.94	1	right	2070983521	07-31-2017	15:30:08	13:30:08	female	356	{RIGHTARROW}	44							0	915404	914393	{RIGHTARROW}	1011	913276	913025	751	right3,2	30	11	335	mask30	0	914377	1	914177	eqm10_NoEyeNmodel1_dir	90	HV	gazeCOD	GazeCoDxp	1	400	0	913876	0	913776
GazeCoD_1Model_male	24	2	26	<?xml version="1.0"?>\n<Clock xmlns:dt="urn:schemas-microsoft-com:datatypes"><Description dt:dt="string">E-Prime Primary Realtime Clock</Description><StartTime><Timestamp dt:dt="int">0</Timestamp><DateUtc dt:dt="string">2017-07-31T13:30:08Z</DateUtc></StartTime><FrequencyChanges><FrequencyChange><Frequency dt:dt="r8">3328125</Frequency><Timestamp dt:dt="r8">53609898313</Timestamp><Current dt:dt="…	59.94	1	right	2070983521	07-31-2017	15:30:08	13:30:08	female	357	{LEFTARROW}	78							0	917404	916996	{LEFTARROW}	408	915882	915428	954	left8	28	11	336	mask28	0	916979	0	916779	eqm10_NoEyeNmodel1_dir	90	HV	gazeCOD	GazeCoDxp	1	400	0	916479	-3	916379
GazeCoD_1Model_male	24	2	26	<?xml version="1.0"?>\n<Clock xmlns:dt="urn:schemas-microsoft-com:datatypes"><Description dt:dt="string">E-Prime Primary Realtime Clock</Description><StartTime><Timestamp dt:dt="int">0</Timestamp><DateUtc dt:dt="string">2017-07-31T13:30:08Z</DateUtc></StartTime><FrequencyChanges><FrequencyChange><Frequency dt:dt="r8">3328125</Frequency><Timestamp dt:dt="r8">53609898313</Timestamp><Current dt:dt="…	59.94	1	right	2070983521	07-31-2017	15:30:08	13:30:08	female	358	{LEFTARROW}	49							0	919204	918798	{DOWNARROW}	406	917680	917430	750	left1,6	2	11	337	mask2	0	918781	0	918581	eqm10_NoEyeNmodel1_dir	0	V	gazeCOD	GazeCoDxp	0	400	0	918281	1	918181
GazeCoD_1Model_male	24	2	26	<?xml version="1.0"?>\n<Clock xmlns:dt="urn:schemas-microsoft-com:datatypes"><Description dt:dt="string">E-Prime Primary Realtime Clock</Description><StartTime><Timestamp dt:dt="int">0</Timestamp><DateUtc dt:dt="string">2017-07-31T13:30:08Z</DateUtc></StartTime><FrequencyChanges><FrequencyChange><Frequency dt:dt="r8">3328125</Frequency><Timestamp dt:dt="r8">53609898313</Timestamp><Current dt:dt="…	59.94	1	right	2070983521	07-31-2017	15:30:08	13:30:08	female	359	{LEFTARROW}	55							0	920884	920716	{LEFTARROW}	168	919593	919215	878	left6,4	5	11	338	mask5	0	920700	1	920500	eqm10_NoEyeNmodel1_dir	0	V	gazeCOD	GazeCoDxp	1	400	0	920199	6	920099
GazeCoD_1Model_male	24	2	26	<?xml version="1.0"?>\n<Clock xmlns:dt="urn:schemas-microsoft-com:datatypes"><Description dt:dt="string">E-Prime Primary Realtime Clock</Description><StartTime><Timestamp dt:dt="int">0</Timestamp><DateUtc dt:dt="string">2017-07-31T13:30:08Z</DateUtc></StartTime><FrequencyChanges><FrequencyChange><Frequency dt:dt="r8">3328125</Frequency><Timestamp dt:dt="r8">53609898313</Timestamp><Current dt:dt="…	59.94	1	right	2070983521	07-31-2017	15:30:08	13:30:08	female	360	{DOWNARROW}	79							0	922548	922435	{DOWNARROW}	113	921319	920900	919	DG0	1	11	339	mask1	0	922418	0	922218	eqm10_NoEyeNmodel1_dir	0	V	gazeCOD	GazeCoDxp	1	400	0	921918	-1	921818
GazeCoD_1Model_male	24	2	26	<?xml version="1.0"?>\n<Clock xmlns:dt="urn:schemas-microsoft-com:datatypes"><Description dt:dt="string">E-Prime Primary Realtime Clock</Description><StartTime><Timestamp dt:dt="int">0</Timestamp><DateUtc dt:dt="string">2017-07-31T13:30:08Z</DateUtc></StartTime><FrequencyChanges><FrequencyChange><Frequency dt:dt="r8">3328125</Frequency><Timestamp dt:dt="r8">53609898313</Timestamp><Current dt:dt="…	59.94	1	right	2070983521	07-31-2017	15:30:08	13:30:08	female	361	{LEFTARROW}	49							0	925996	924037	{DOWNARROW}	1959	922910	922568	842	left1,6	24	11	340	mask24	0	924020	1	923820	eqm10_NoEyeNmodel1_dir	90	HV	gazeCOD	GazeCoDxp	0	400	0	923519	9	923419
GazeCoD_1Model_male	24	2	26	<?xml version="1.0"?>\n<Clock xmlns:dt="urn:schemas-microsoft-com:datatypes"><Description dt:dt="string">E-Prime Primary Realtime Clock</Description><StartTime><Timestamp dt:dt="int">0</Timestamp><DateUtc dt:dt="string">2017-07-31T13:30:08Z</DateUtc></StartTime><FrequencyChanges><FrequencyChange><Frequency dt:dt="r8">3328125</Frequency><Timestamp dt:dt="r8">53609898313</Timestamp><Current dt:dt="…	59.94	1	right	2070983521	07-31-2017	15:30:08	13:30:08	female	362	{LEFTARROW}	53							0	927900	927507	{DOWNARROW}	393	926388	926006	882	left4,8	15	11	341	mask15	0	927490	1	927290	eqm10_NoEyeNmodel1_dir	90	H	gazeCOD	GazeCoDxp	0	400	0	926989	1	926889
GazeCoD_1Model_male	24	2	26	<?xml version="1.0"?>\n<Clock xmlns:dt="urn:schemas-microsoft-com:datatypes"><Description dt:dt="string">E-Prime Primary Realtime Clock</Description><StartTime><Timestamp dt:dt="int">0</Timestamp><DateUtc dt:dt="string">2017-07-31T13:30:08Z</DateUtc></StartTime><FrequencyChanges><FrequencyChange><Frequency dt:dt="r8">3328125</Frequency><Timestamp dt:dt="r8">53609898313</Timestamp><Current dt:dt="…	59.94	1	right	2070983521	07-31-2017	15:30:08	13:30:08	female	363	{LEFTARROW}	53							0	929428	929425	{DOWNARROW}	3	928313	927924	889	left4,8	26	11	342	mask26	0	929408	0	929208	eqm10_NoEyeNmodel1_dir	90	HV	gazeCOD	GazeCoDxp	0	400	0	928908	-5	928808
GazeCoD_1Model_male	24	2	26	<?xml version="1.0"?>\n<Clock xmlns:dt="urn:schemas-microsoft-com:datatypes"><Description dt:dt="string">E-Prime Primary Realtime Clock</Description><StartTime><Timestamp dt:dt="int">0</Timestamp><DateUtc dt:dt="string">2017-07-31T13:30:08Z</DateUtc></StartTime><FrequencyChanges><FrequencyChange><Frequency dt:dt="r8">3328125</Frequency><Timestamp dt:dt="r8">53609898313</Timestamp><Current dt:dt="…	59.94	1	right	2070983521	07-31-2017	15:30:08	13:30:08	female	364	{RIGHTARROW}	44							0	931276	930977	{DOWNARROW}	299	929858	929442	916	right3,2	19	11	343	mask19	0	930960	0	930760	eqm10_NoEyeNmodel1_dir	90	H	gazeCOD	GazeCoDxp	0	400	0	930460	2	930360
GazeCoD_1Model_male	24	2	26	<?xml version="1.0"?>\n<Clock xmlns:dt="urn:schemas-microsoft-com:datatypes"><Description dt:dt="string">E-Prime Primary Realtime Clock</Description><StartTime><Timestamp dt:dt="int">0</Timestamp><DateUtc dt:dt="string">2017-07-31T13:30:08Z</DateUtc></StartTime><FrequencyChanges><FrequencyChange><Frequency dt:dt="r8">3328125</Frequency><Timestamp dt:dt="r8">53609898313</Timestamp><Current dt:dt="…	59.94	1	right	2070983521	07-31-2017	15:30:08	13:30:08	female	365	{LEFTARROW}	51							0	932988	932829	{DOWNARROW}	159	931706	931294	912	left3,2	25	11	344	mask25	0	932812	1	932612	eqm10_NoEyeNmodel1_dir	90	HV	gazeCOD	GazeCoDxp	0	400	0	932311	5	932211
GazeCoD_1Model_male	24	2	26	<?xml version="1.0"?>\n<Clock xmlns:dt="urn:schemas-microsoft-com:datatypes"><Description dt:dt="string">E-Prime Primary Realtime Clock</Description><StartTime><Timestamp dt:dt="int">0</Timestamp><DateUtc dt:dt="string">2017-07-31T13:30:08Z</DateUtc></StartTime><FrequencyChanges><FrequencyChange><Frequency dt:dt="r8">3328125</Frequency><Timestamp dt:dt="r8">53609898313</Timestamp><Current dt:dt="…	59.94	1	right	2070983521	07-31-2017	15:30:08	13:30:08	female	366	{LEFTARROW}	55							0	934748	934631	{LEFTARROW}	117	933504	933012	992	left6,4	16	11	345	mask16	0	934614	1	934414	eqm10_NoEyeNmodel1_dir	90	H	gazeCOD	GazeCoDxp	1	400	0	934113	9	934013
GazeCoD_1Model_male	24	2	26	<?xml version="1.0"?>\n<Clock xmlns:dt="urn:schemas-microsoft-com:datatypes"><Description dt:dt="string">E-Prime Primary Realtime Clock</Description><StartTime><Timestamp dt:dt="int">0</Timestamp><DateUtc dt:dt="string">2017-07-31T13:30:08Z</DateUtc></StartTime><FrequencyChanges><FrequencyChange><Frequency dt:dt="r8">3328125</Frequency><Timestamp dt:dt="r8">53609898313</Timestamp><Current dt:dt="…	59.94	1	right	2070983521	07-31-2017	15:30:08	13:30:08	female	367	{LEFTARROW}	53							0	936188	936149	{LEFTARROW}	39	935032	934764	768	left4,8	4	11	346	mask4	0	936132	1	935932	eqm10_NoEyeNmodel1_dir	0	V	gazeCOD	GazeCoDxp	1	400	0	935631	-1	935531
GazeCoD_1Model_male	24	2	26	<?xml version="1.0"?>\n<Clock xmlns:dt="urn:schemas-microsoft-com:datatypes"><Description dt:dt="string">E-Prime Primary Realtime Clock</Description><StartTime><Timestamp dt:dt="int">0</Timestamp><DateUtc dt:dt="string">2017-07-31T13:30:08Z</DateUtc></StartTime><FrequencyChanges><FrequencyChange><Frequency dt:dt="r8">3328125</Frequency><Timestamp dt:dt="r8">53609898313</Timestamp><Current dt:dt="…	59.94	1	right	2070983521	07-31-2017	15:30:08	13:30:08	female	368	{RIGHTARROW}	46							0	937820	937600	{DOWNARROW}	220	936489	936199	790	right1,6	18	11	347	mask18	0	937583	-1	937383	eqm10_NoEyeNmodel1_dir	90	H	gazeCOD	GazeCoDxp	0	400	0	937084	-5	936984
GazeCoD_1Model_male	24	2	26	<?xml version="1.0"?>\n<Clock xmlns:dt="urn:schemas-microsoft-com:datatypes"><Description dt:dt="string">E-Prime Primary Realtime Clock</Description><StartTime><Timestamp dt:dt="int">0</Timestamp><DateUtc dt:dt="string">2017-07-31T13:30:08Z</DateUtc></StartTime><FrequencyChanges><FrequencyChange><Frequency dt:dt="r8">3328125</Frequency><Timestamp dt:dt="r8">53609898313</Timestamp><Current dt:dt="…	59.94	1	right	2070983521	07-31-2017	15:30:08	13:30:08	female	369	{RIGHTARROW}	46							0	939420	939352	{DOWNARROW}	68	938235	937834	901	right1,6	29	11	348	mask29	0	939335	0	939135	eqm10_NoEyeNmodel1_dir	90	HV	gazeCOD	GazeCoDxp	0	400	0	938835	0	938735
GazeCoD_1Model_male	24	2	26	<?xml version="1.0"?>\n<Clock xmlns:dt="urn:schemas-microsoft-com:datatypes"><Description dt:dt="string">E-Prime Primary Realtime Clock</Description><StartTime><Timestamp dt:dt="int">0</Timestamp><DateUtc dt:dt="string">2017-07-31T13:30:08Z</DateUtc></StartTime><FrequencyChanges><FrequencyChange><Frequency dt:dt="r8">3328125</Frequency><Timestamp dt:dt="r8">53609898313</Timestamp><Current dt:dt="…	59.94	1	right	2070983521	07-31-2017	15:30:08	13:30:08	female	370	{LEFTARROW}	51							0	941548	940820	{DOWNARROW}	728	939701	939435	766	left3,2	14	11	349	mask14	0	940803	0	940603	eqm10_NoEyeNmodel1_dir	90	H	gazeCOD	GazeCoDxp	0	400	0	940303	2	940203
GazeCoD_1Model_male	24	2	26	<?xml version="1.0"?>\n<Clock xmlns:dt="urn:schemas-microsoft-com:datatypes"><Description dt:dt="string">E-Prime Primary Realtime Clock</Description><StartTime><Timestamp dt:dt="int">0</Timestamp><DateUtc dt:dt="string">2017-07-31T13:30:08Z</DateUtc></StartTime><FrequencyChanges><FrequencyChange><Frequency dt:dt="r8">3328125</Frequency><Timestamp dt:dt="r8">53609898313</Timestamp><Current dt:dt="…	59.94	1	right	2070983521	07-31-2017	15:30:08	13:30:08	female	371	{RIGHTARROW}	46							0	943548	943156	{DOWNARROW}	392	942032	941571	961	right1,6	7	11	350	mask7	0	943139	0	942939	eqm10_NoEyeNmodel1_dir	0	V	gazeCOD	GazeCoDxp	0	400	0	942639	7	942539
GazeCoD_1Model_male	24	2	26	<?xml version="1.0"?>\n<Clock xmlns:dt="urn:schemas-microsoft-com:datatypes"><Description dt:dt="string">E-Prime Primary Realtime Clock</Description><StartTime><Timestamp dt:dt="int">0</Timestamp><DateUtc dt:dt="string">2017-07-31T13:30:08Z</DateUtc></StartTime><FrequencyChanges><FrequencyChange><Frequency dt:dt="r8">3328125</Frequency><Timestamp dt:dt="r8">53609898313</Timestamp><Current dt:dt="…	59.94	1	right	2070983521	07-31-2017	15:30:08	13:30:08	female	372	{RIGHTARROW}	42							0	945516	944891	{RIGHTARROW}	625	943976	943573	903	right4,8	9	11	351	mask9	0	944874	0	944674	eqm10_NoEyeNmodel1_dir	0	V	gazeCOD	GazeCoDxp	1	400	0	944374	-202	944274
GazeCoD_1Model_male	24	2	26	<?xml version="1.0"?>\n<Clock xmlns:dt="urn:schemas-microsoft-com:datatypes"><Description dt:dt="string">E-Prime Primary Realtime Clock</Description><StartTime><Timestamp dt:dt="int">0</Timestamp><DateUtc dt:dt="string">2017-07-31T13:30:08Z</DateUtc></StartTime><FrequencyChanges><FrequencyChange><Frequency dt:dt="r8">3328125</Frequency><Timestamp dt:dt="r8">53609898313</Timestamp><Current dt:dt="…	59.94	1	right	2070983521	07-31-2017	15:30:08	13:30:08	female	373	{LEFTARROW}	49							0	947388	947010	{DOWNARROW}	378	945896	945542	854	left1,6	13	11	352	mask13	0	946993	1	946793	eqm10_NoEyeNmodel1_dir	90	H	gazeCOD	GazeCoDxp	0	400	0	946492	-4	946392
GazeCoD_1Model_male	24	2	26	<?xml version="1.0"?>\n<Clock xmlns:dt="urn:schemas-microsoft-com:datatypes"><Description dt:dt="string">E-Prime Primary Realtime Clock</Description><StartTime><Timestamp dt:dt="int">0</Timestamp><DateUtc dt:dt="string">2017-07-31T13:30:08Z</DateUtc></StartTime><FrequencyChanges><FrequencyChange><Frequency dt:dt="r8">3328125</Frequency><Timestamp dt:dt="r8">53609898313</Timestamp><Current dt:dt="…	59.94	1	right	2070983521	07-31-2017	15:30:08	13:30:08	female	374	{LEFTARROW}	78							0	949052	948878	{LEFTARROW}	174	947762	947410	852	left8	6	11	353	mask6	0	948861	0	948661	eqm10_NoEyeNmodel1_dir	0	V	gazeCOD	GazeCoDxp	1	400	0	948361	-1	948261
GazeCoD_1Model_male	24	2	26	<?xml version="1.0"?>\n<Clock xmlns:dt="urn:schemas-microsoft-com:datatypes"><Description dt:dt="string">E-Prime Primary Realtime Clock</Description><StartTime><Timestamp dt:dt="int">0</Timestamp><DateUtc dt:dt="string">2017-07-31T13:30:08Z</DateUtc></StartTime><FrequencyChanges><FrequencyChange><Frequency dt:dt="r8">3328125</Frequency><Timestamp dt:dt="r8">53609898313</Timestamp><Current dt:dt="…	59.94	1	right	2070983521	07-31-2017	15:30:08	13:30:08	female	375	{RIGHTARROW}	44							0	951036	950680	{DOWNARROW}	356	949555	949062	993	right3,2	8	11	354	mask8	0	950663	0	950463	eqm10_NoEyeNmodel1_dir	0	V	gazeCOD	GazeCoDxp	0	400	0	950163	8	950063
GazeCoD_1Model_male	24	2	26	<?xml version="1.0"?>\n<Clock xmlns:dt="urn:schemas-microsoft-com:datatypes"><Description dt:dt="string">E-Prime Primary Realtime Clock</Description><StartTime><Timestamp dt:dt="int">0</Timestamp><DateUtc dt:dt="string">2017-07-31T13:30:08Z</DateUtc></StartTime><FrequencyChanges><FrequencyChange><Frequency dt:dt="r8">3328125</Frequency><Timestamp dt:dt="r8">53609898313</Timestamp><Current dt:dt="…	59.94	1	right	2070983521	07-31-2017	15:30:08	13:30:08	female	376	{RIGHTARROW}	77							0	953764	952649	{RIGHTARROW}	1115	951529	951047	982	right8	22	11	355	mask22	0	952632	1	952432	eqm10_NoEyeNmodel1_dir	90	H	gazeCOD	GazeCoDxp	1	400	0	952131	2	952031
GazeCoD_1Model_male	24	2	26	<?xml version="1.0"?>\n<Clock xmlns:dt="urn:schemas-microsoft-com:datatypes"><Description dt:dt="string">E-Prime Primary Realtime Clock</Description><StartTime><Timestamp dt:dt="int">0</Timestamp><DateUtc dt:dt="string">2017-07-31T13:30:08Z</DateUtc></StartTime><FrequencyChanges><FrequencyChange><Frequency dt:dt="r8">3328125</Frequency><Timestamp dt:dt="r8">53609898313</Timestamp><Current dt:dt="…	59.94	1	right	2070983521	07-31-2017	15:30:08	13:30:08	female	377	{RIGHTARROW}	40							0	955508	955318	{RIGHTARROW}	190	954197	953783	914	right6,4	32	11	356	mask32	0	955301	0	955101	eqm10_NoEyeNmodel1_dir	90	HV	gazeCOD	GazeCoDxp	1	400	0	954801	4	954701
GazeCoD_1Model_male	24	2	26	<?xml version="1.0"?>\n<Clock xmlns:dt="urn:schemas-microsoft-com:datatypes"><Description dt:dt="string">E-Prime Primary Realtime Clock</Description><StartTime><Timestamp dt:dt="int">0</Timestamp><DateUtc dt:dt="string">2017-07-31T13:30:08Z</DateUtc></StartTime><FrequencyChanges><FrequencyChange><Frequency dt:dt="r8">3328125</Frequency><Timestamp dt:dt="r8">53609898313</Timestamp><Current dt:dt="…	59.94	1	right	2070983521	07-31-2017	15:30:08	13:30:08	female	378	{DOWNARROW}	79							0	957620	957020	{DOWNARROW}	600	955905	955518	887	DG0	12	11	357	mask12	0	957003	0	956803	eqm10_NoEyeNmodel1_dir	90	H	gazeCOD	GazeCoDxp	1	400	0	956503	-2	956403
GazeCoD_1Model_male	24	2	26	<?xml version="1.0"?>\n<Clock xmlns:dt="urn:schemas-microsoft-com:datatypes"><Description dt:dt="string">E-Prime Primary Realtime Clock</Description><StartTime><Timestamp dt:dt="int">0</Timestamp><DateUtc dt:dt="string">2017-07-31T13:30:08Z</DateUtc></StartTime><FrequencyChanges><FrequencyChange><Frequency dt:dt="r8">3328125</Frequency><Timestamp dt:dt="r8">53609898313</Timestamp><Current dt:dt="…	59.94	1	right	2070983521	07-31-2017	15:30:08	13:30:08	female	379	{LEFTARROW}	55							0	959500	959239	{LEFTARROW}	261	958125	957637	988	left6,4	27	11	358	mask27	0	959222	1	959022	eqm10_NoEyeNmodel1_dir	90	HV	gazeCOD	GazeCoDxp	1	400	0	958721	-4	958621
GazeCoD_1Model_male	24	2	26	<?xml version="1.0"?>\n<Clock xmlns:dt="urn:schemas-microsoft-com:datatypes"><Description dt:dt="string">E-Prime Primary Realtime Clock</Description><StartTime><Timestamp dt:dt="int">0</Timestamp><DateUtc dt:dt="string">2017-07-31T13:30:08Z</DateUtc></StartTime><FrequencyChanges><FrequencyChange><Frequency dt:dt="r8">3328125</Frequency><Timestamp dt:dt="r8">53609898313</Timestamp><Current dt:dt="…	59.94	1	right	2070983521	07-31-2017	15:30:08	13:30:08	female	380	{DOWNARROW}	79							0	961348	961057	{DOWNARROW}	291	959935	959522	913	DG0	23	11	359	mask23	0	961040	0	960840	eqm10_NoEyeNmodel1_dir	90	HV	gazeCOD	GazeCoDxp	1	400	0	960540	5	960440
GazeCoD_1Model_male	24	2	26	<?xml version="1.0"?>\n<Clock xmlns:dt="urn:schemas-microsoft-com:datatypes"><Description dt:dt="string">E-Prime Primary Realtime Clock</Description><StartTime><Timestamp dt:dt="int">0</Timestamp><DateUtc dt:dt="string">2017-07-31T13:30:08Z</DateUtc></StartTime><FrequencyChanges><FrequencyChange><Frequency dt:dt="r8">3328125</Frequency><Timestamp dt:dt="r8">53609898313</Timestamp><Current dt:dt="…	59.94	1	right	2070983521	07-31-2017	15:30:08	13:30:08	female	381	{RIGHTARROW}	42							0	963364	962859	{RIGHTARROW}	505	961733	961358	875	right4,8	20	11	360	mask20	0	962842	0	962642	eqm10_NoEyeNmodel1_dir	90	H	gazeCOD	GazeCoDxp	1	400	0	962342	9	962242
GazeCoD_1Model_male	24	2	26	<?xml version="1.0"?>\n<Clock xmlns:dt="urn:schemas-microsoft-com:datatypes"><Description dt:dt="string">E-Prime Primary Realtime Clock</Description><StartTime><Timestamp dt:dt="int">0</Timestamp><DateUtc dt:dt="string">2017-07-31T13:30:08Z</DateUtc></StartTime><FrequencyChanges><FrequencyChange><Frequency dt:dt="r8">3328125</Frequency><Timestamp dt:dt="r8">53609898313</Timestamp><Current dt:dt="…	59.94	1	right	2070983521	07-31-2017	15:30:08	13:30:08	female	382	{RIGHTARROW}	40							0	965212	964828	{DOWNARROW}	384	963709	963376	833	right6,4	10	11	361	mask10	0	964811	1	964611	eqm10_NoEyeNmodel1_dir	0	V	gazeCOD	GazeCoDxp	0	400	0	964310	1	964210
GazeCoD_1Model_male	24	2	26	<?xml version="1.0"?>\n<Clock xmlns:dt="urn:schemas-microsoft-com:datatypes"><Description dt:dt="string">E-Prime Primary Realtime Clock</Description><StartTime><Timestamp dt:dt="int">0</Timestamp><DateUtc dt:dt="string">2017-07-31T13:30:08Z</DateUtc></StartTime><FrequencyChanges><FrequencyChange><Frequency dt:dt="r8">3328125</Frequency><Timestamp dt:dt="r8">53609898313</Timestamp><Current dt:dt="…	59.94	1	right	2070983521	07-31-2017	15:30:08	13:30:08	female	383	{LEFTARROW}	78							0	967332	966830	{LEFTARROW}	502	965705	965228	977	left8	17	11	362	mask17	0	966813	1	966613	eqm10_NoEyeNmodel1_dir	90	H	gazeCOD	GazeCoDxp	1	400	0	966312	7	966212
GazeCoD_1Model_male	24	2	26	<?xml version="1.0"?>\n<Clock xmlns:dt="urn:schemas-microsoft-com:datatypes"><Description dt:dt="string">E-Prime Primary Realtime Clock</Description><StartTime><Timestamp dt:dt="int">0</Timestamp><DateUtc dt:dt="string">2017-07-31T13:30:08Z</DateUtc></StartTime><FrequencyChanges><FrequencyChange><Frequency dt:dt="r8">3328125</Frequency><Timestamp dt:dt="r8">53609898313</Timestamp><Current dt:dt="…	59.94	1	right	2070983521	07-31-2017	15:30:08	13:30:08	female	384	{RIGHTARROW}	40							0	969228	968798	{RIGHTARROW}	430	967677	967347	830	right6,4	21	11	363	mask21	0	968781	0	968581	eqm10_NoEyeNmodel1_dir	90	H	gazeCOD	GazeCoDxp	1	400	0	968281	4	968181
GazeCoD_1Model_male	24	2	26	<?xml version="1.0"?>\n<Clock xmlns:dt="urn:schemas-microsoft-com:datatypes"><Description dt:dt="string">E-Prime Primary Realtime Clock</Description><StartTime><Timestamp dt:dt="int">0</Timestamp><DateUtc dt:dt="string">2017-07-31T13:30:08Z</DateUtc></StartTime><FrequencyChanges><FrequencyChange><Frequency dt:dt="r8">3328125</Frequency><Timestamp dt:dt="r8">53609898313</Timestamp><Current dt:dt="…	59.94	1	right	2070983521	07-31-2017	15:30:08	13:30:08	female	385	{RIGHTARROW}	46							0	970964	970817	{DOWNARROW}	147	969690	969249	941	right1,6	29	12	364	mask29	0	970800	0	970600	eqm10_NoEyeNmodel1_dir	90	HV	gazeCOD	GazeCoDxp	0	400	0	970300	10	970200
GazeCoD_1Model_male	24	2	26	<?xml version="1.0"?>\n<Clock xmlns:dt="urn:schemas-microsoft-com:datatypes"><Description dt:dt="string">E-Prime Primary Realtime Clock</Description><StartTime><Timestamp dt:dt="int">0</Timestamp><DateUtc dt:dt="string">2017-07-31T13:30:08Z</DateUtc></StartTime><FrequencyChanges><FrequencyChange><Frequency dt:dt="r8">3328125</Frequency><Timestamp dt:dt="r8">53609898313</Timestamp><Current dt:dt="…	59.94	1	right	2070983521	07-31-2017	15:30:08	13:30:08	female	386	{RIGHTARROW}	44							0	972732	972352	{DOWNARROW}	380	971235	970984	751	right3,2	30	12	365	mask30	0	972335	0	972135	eqm10_NoEyeNmodel1_dir	90	HV	gazeCOD	GazeCoDxp	0	400	0	971835	0	971735
GazeCoD_1Model_male	24	2	26	<?xml version="1.0"?>\n<Clock xmlns:dt="urn:schemas-microsoft-com:datatypes"><Description dt:dt="string">E-Prime Primary Realtime Clock</Description><StartTime><Timestamp dt:dt="int">0</Timestamp><DateUtc dt:dt="string">2017-07-31T13:30:08Z</DateUtc></StartTime><FrequencyChanges><FrequencyChange><Frequency dt:dt="r8">3328125</Frequency><Timestamp dt:dt="r8">53609898313</Timestamp><Current dt:dt="…	59.94	1	right	2070983521	07-31-2017	15:30:08	13:30:08	female	387	{LEFTARROW}	51							0	975012	974287	{LEFTARROW}	725	973170	972752	918	left3,2	14	12	366	mask14	0	974270	0	974070	eqm10_NoEyeNmodel1_dir	90	H	gazeCOD	GazeCoDxp	1	400	0	973770	0	973670
GazeCoD_1Model_male	24	2	26	<?xml version="1.0"?>\n<Clock xmlns:dt="urn:schemas-microsoft-com:datatypes"><Description dt:dt="string">E-Prime Primary Realtime Clock</Description><StartTime><Timestamp dt:dt="int">0</Timestamp><DateUtc dt:dt="string">2017-07-31T13:30:08Z</DateUtc></StartTime><FrequencyChanges><FrequencyChange><Frequency dt:dt="r8">3328125</Frequency><Timestamp dt:dt="r8">53609898313</Timestamp><Current dt:dt="…	59.94	1	right	2070983521	07-31-2017	15:30:08	13:30:08	female	388	{LEFTARROW}	78							0	977140	976523	{LEFTARROW}	617	975401	975022	879	left8	17	12	367	mask17	0	976506	0	976306	eqm10_NoEyeNmodel1_dir	90	H	gazeCOD	GazeCoDxp	1	400	0	976006	5	975906
GazeCoD_1Model_male	24	2	26	<?xml version="1.0"?>\n<Clock xmlns:dt="urn:schemas-microsoft-com:datatypes"><Description dt:dt="string">E-Prime Primary Realtime Clock</Description><StartTime><Timestamp dt:dt="int">0</Timestamp><DateUtc dt:dt="string">2017-07-31T13:30:08Z</DateUtc></StartTime><FrequencyChanges><FrequencyChange><Frequency dt:dt="r8">3328125</Frequency><Timestamp dt:dt="r8">53609898313</Timestamp><Current dt:dt="…	59.94	1	right	2070983521	07-31-2017	15:30:08	13:30:08	female	389	{RIGHTARROW}	40							0	979036	978625	{RIGHTARROW}	411	977511	977157	854	right6,4	10	12	368	mask10	0	978608	0	978408	eqm10_NoEyeNmodel1_dir	0	V	gazeCOD	GazeCoDxp	1	400	0	978108	-3	978008
GazeCoD_1Model_male	24	2	26	<?xml version="1.0"?>\n<Clock xmlns:dt="urn:schemas-microsoft-com:datatypes"><Description dt:dt="string">E-Prime Primary Realtime Clock</Description><StartTime><Timestamp dt:dt="int">0</Timestamp><DateUtc dt:dt="string">2017-07-31T13:30:08Z</DateUtc></StartTime><FrequencyChanges><FrequencyChange><Frequency dt:dt="r8">3328125</Frequency><Timestamp dt:dt="r8">53609898313</Timestamp><Current dt:dt="…	59.94	1	right	2070983521	07-31-2017	15:30:08	13:30:08	female	390	{LEFTARROW}	53							0	980812	980560	{LEFTARROW}	252	979434	979059	875	left4,8	26	12	369	mask26	0	980543	0	980343	eqm10_NoEyeNmodel1_dir	90	HV	gazeCOD	GazeCoDxp	1	400	0	980043	9	979943
GazeCoD_1Model_male	24	2	26	<?xml version="1.0"?>\n<Clock xmlns:dt="urn:schemas-microsoft-com:datatypes"><Description dt:dt="string">E-Prime Primary Realtime Clock</Description><StartTime><Timestamp dt:dt="int">0</Timestamp><DateUtc dt:dt="string">2017-07-31T13:30:08Z</DateUtc></StartTime><FrequencyChanges><FrequencyChange><Frequency dt:dt="r8">3328125</Frequency><Timestamp dt:dt="r8">53609898313</Timestamp><Current dt:dt="…	59.94	1	right	2070983521	07-31-2017	15:30:08	13:30:08	female	391	{RIGHTARROW}	42							0	982540	982262	{RIGHTARROW}	278	981141	980827	814	right4,8	20	12	370	mask20	0	982245	0	982045	eqm10_NoEyeNmodel1_dir	90	H	gazeCOD	GazeCoDxp	1	400	0	981745	4	981645
GazeCoD_1Model_male	24	2	26	<?xml version="1.0"?>\n<Clock xmlns:dt="urn:schemas-microsoft-com:datatypes"><Description dt:dt="string">E-Prime Primary Realtime Clock</Description><StartTime><Timestamp dt:dt="int">0</Timestamp><DateUtc dt:dt="string">2017-07-31T13:30:08Z</DateUtc></StartTime><FrequencyChanges><FrequencyChange><Frequency dt:dt="r8">3328125</Frequency><Timestamp dt:dt="r8">53609898313</Timestamp><Current dt:dt="…	59.94	1	right	2070983521	07-31-2017	15:30:08	13:30:08	female	392	{RIGHTARROW}	77							0	984140	984030	{RIGHTARROW}	110	982909	982562	847	right8	11	12	371	mask11	0	984014	1	983814	eqm10_NoEyeNmodel1_dir	0	V	gazeCOD	GazeCoDxp	1	400	0	983513	4	983413
GazeCoD_1Model_male	24	2	26	<?xml version="1.0"?>\n<Clock xmlns:dt="urn:schemas-microsoft-com:datatypes"><Description dt:dt="string">E-Prime Primary Realtime Clock</Description><StartTime><Timestamp dt:dt="int">0</Timestamp><DateUtc dt:dt="string">2017-07-31T13:30:08Z</DateUtc></StartTime><FrequencyChanges><FrequencyChange><Frequency dt:dt="r8">3328125</Frequency><Timestamp dt:dt="r8">53609898313</Timestamp><Current dt:dt="…	59.94	1	right	2070983521	07-31-2017	15:30:08	13:30:08	female	393	{RIGHTARROW}	42							0	985868	985715	{DOWNARROW}	153	984596	984164	932	right4,8	31	12	372	mask31	0	985699	1	985499	eqm10_NoEyeNmodel1_dir	90	HV	gazeCOD	GazeCoDxp	0	400	0	985198	2	985098
GazeCoD_1Model_male	24	2	26	<?xml version="1.0"?>\n<Clock xmlns:dt="urn:schemas-microsoft-com:datatypes"><Description dt:dt="string">E-Prime Primary Realtime Clock</Description><StartTime><Timestamp dt:dt="int">0</Timestamp><DateUtc dt:dt="string">2017-07-31T13:30:08Z</DateUtc></StartTime><FrequencyChanges><FrequencyChange><Frequency dt:dt="r8">3328125</Frequency><Timestamp dt:dt="r8">53609898313</Timestamp><Current dt:dt="…	59.94	1	right	2070983521	07-31-2017	15:30:08	13:30:08	female	394	{RIGHTARROW}	42							0	988252	987300	{DOWNARROW}	952	986181	985882	799	right4,8	9	12	373	mask9	0	987284	1	987084	eqm10_NoEyeNmodel1_dir	0	V	gazeCOD	GazeCoDxp	0	400	0	986783	2	986683
GazeCoD_1Model_male	24	2	26	<?xml version="1.0"?>\n<Clock xmlns:dt="urn:schemas-microsoft-com:datatypes"><Description dt:dt="string">E-Prime Primary Realtime Clock</Description><StartTime><Timestamp dt:dt="int">0</Timestamp><DateUtc dt:dt="string">2017-07-31T13:30:08Z</DateUtc></StartTime><FrequencyChanges><FrequencyChange><Frequency dt:dt="r8">3328125</Frequency><Timestamp dt:dt="r8">53609898313</Timestamp><Current dt:dt="…	59.94	1	right	2070983521	07-31-2017	15:30:08	13:30:08	female	395	{LEFTARROW}	49							0	990036	989720	{DOWNARROW}	316	988607	988268	839	left1,6	13	12	374	mask13	0	989703	1	989503	eqm10_NoEyeNmodel1_dir	90	H	gazeCOD	GazeCoDxp	0	400	0	989202	-5	989102
GazeCoD_1Model_male	24	2	26	<?xml version="1.0"?>\n<Clock xmlns:dt="urn:schemas-microsoft-com:datatypes"><Description dt:dt="string">E-Prime Primary Realtime Clock</Description><StartTime><Timestamp dt:dt="int">0</Timestamp><DateUtc dt:dt="string">2017-07-31T13:30:08Z</DateUtc></StartTime><FrequencyChanges><FrequencyChange><Frequency dt:dt="r8">3328125</Frequency><Timestamp dt:dt="r8">53609898313</Timestamp><Current dt:dt="…	59.94	1	right	2070983521	07-31-2017	15:30:08	13:30:08	female	396	{RIGHTARROW}	40							0	992092	991455	{RIGHTARROW}	637	990341	990053	788	right6,4	32	12	375	mask32	0	991438	1	991238	eqm10_NoEyeNmodel1_dir	90	HV	gazeCOD	GazeCoDxp	1	400	0	990937	-4	990837
GazeCoD_1Model_male	24	2	26	<?xml version="1.0"?>\n<Clock xmlns:dt="urn:schemas-microsoft-com:datatypes"><Description dt:dt="string">E-Prime Primary Realtime Clock</Description><StartTime><Timestamp dt:dt="int">0</Timestamp><DateUtc dt:dt="string">2017-07-31T13:30:08Z</DateUtc></StartTime><FrequencyChanges><FrequencyChange><Frequency dt:dt="r8">3328125</Frequency><Timestamp dt:dt="r8">53609898313</Timestamp><Current dt:dt="…	59.94	1	right	2070983521	07-31-2017	15:30:08	13:30:08	female	397	{RIGHTARROW}	44							0	993892	993623	{DOWNARROW}	269	992506	992105	901	right3,2	8	12	376	mask8	0	993607	1	993407	eqm10_NoEyeNmodel1_dir	0	V	gazeCOD	GazeCoDxp	0	400	0	993106	0	993006
GazeCoD_1Model_male	24	2	26	<?xml version="1.0"?>\n<Clock xmlns:dt="urn:schemas-microsoft-com:datatypes"><Description dt:dt="string">E-Prime Primary Realtime Clock</Description><StartTime><Timestamp dt:dt="int">0</Timestamp><DateUtc dt:dt="string">2017-07-31T13:30:08Z</DateUtc></StartTime><FrequencyChanges><FrequencyChange><Frequency dt:dt="r8">3328125</Frequency><Timestamp dt:dt="r8">53609898313</Timestamp><Current dt:dt="…	59.94	1	right	2070983521	07-31-2017	15:30:08	13:30:08	female	398	{LEFTARROW}	78							0	995572	995325	{LEFTARROW}	247	994205	993907	798	left8	28	12	377	mask28	0	995308	0	995108	eqm10_NoEyeNmodel1_dir	90	HV	gazeCOD	GazeCoDxp	1	400	0	994808	3	994708
GazeCoD_1Model_male	24	2	26	<?xml version="1.0"?>\n<Clock xmlns:dt="urn:schemas-microsoft-com:datatypes"><Description dt:dt="string">E-Prime Primary Realtime Clock</Description><StartTime><Timestamp dt:dt="int">0</Timestamp><DateUtc dt:dt="string">2017-07-31T13:30:08Z</DateUtc></StartTime><FrequencyChanges><FrequencyChange><Frequency dt:dt="r8">3328125</Frequency><Timestamp dt:dt="r8">53609898313</Timestamp><Current dt:dt="…	59.94	1	right	2070983521	07-31-2017	15:30:08	13:30:08	female	399	{LEFTARROW}	55							0	997428	997094	{LEFTARROW}	334	995978	995592	886	left6,4	27	12	378	mask27	0	997077	1	996877	eqm10_NoEyeNmodel1_dir	90	HV	gazeCOD	GazeCoDxp	1	400	0	996576	-2	996476
GazeCoD_1Model_male	24	2	26	<?xml version="1.0"?>\n<Clock xmlns:dt="urn:schemas-microsoft-com:datatypes"><Description dt:dt="string">E-Prime Primary Realtime Clock</Description><StartTime><Timestamp dt:dt="int">0</Timestamp><DateUtc dt:dt="string">2017-07-31T13:30:08Z</DateUtc></StartTime><FrequencyChanges><FrequencyChange><Frequency dt:dt="r8">3328125</Frequency><Timestamp dt:dt="r8">53609898313</Timestamp><Current dt:dt="…	59.94	1	right	2070983521	07-31-2017	15:30:08	13:30:08	female	400	{LEFTARROW}	53							0	999380	999062	{LEFTARROW}	318	997941	997444	997	left4,8	15	12	379	mask15	0	999045	0	998845	eqm10_NoEyeNmodel1_dir	90	H	gazeCOD	GazeCoDxp	1	400	0	998545	4	998445
GazeCoD_1Model_male	24	2	26	<?xml version="1.0"?>\n<Clock xmlns:dt="urn:schemas-microsoft-com:datatypes"><Description dt:dt="string">E-Prime Primary Realtime Clock</Description><StartTime><Timestamp dt:dt="int">0</Timestamp><DateUtc dt:dt="string">2017-07-31T13:30:08Z</DateUtc></StartTime><FrequencyChanges><FrequencyChange><Frequency dt:dt="r8">3328125</Frequency><Timestamp dt:dt="r8">53609898313</Timestamp><Current dt:dt="…	59.94	1	right	2070983521	07-31-2017	15:30:08	13:30:08	female	401	{RIGHTARROW}	46							0	1000876	1000864	{LEFTARROW}	12	999739	999396	843	right1,6	18	12	380	mask18	0	1000847	0	1000647	eqm10_NoEyeNmodel1_dir	90	H	gazeCOD	GazeCoDxp	0	400	0	1000347	8	1000247
GazeCoD_1Model_male	24	2	26	<?xml version="1.0"?>\n<Clock xmlns:dt="urn:schemas-microsoft-com:datatypes"><Description dt:dt="string">E-Prime Primary Realtime Clock</Description><StartTime><Timestamp dt:dt="int">0</Timestamp><DateUtc dt:dt="string">2017-07-31T13:30:08Z</DateUtc></StartTime><FrequencyChanges><FrequencyChange><Frequency dt:dt="r8">3328125</Frequency><Timestamp dt:dt="r8">53609898313</Timestamp><Current dt:dt="…	59.94	1	right	2070983521	07-31-2017	15:30:08	13:30:08	female	402	{RIGHTARROW}	77							0	1002244	1002099	{RIGHTARROW}	145	1001300	1000897	903	right8	22	12	381	mask22	0	1002082	1	1001882	eqm10_NoEyeNmodel1_dir	90	H	gazeCOD	GazeCoDxp	1	400	0	1001581	-319	1001481
GazeCoD_1Model_male	24	2	26	<?xml version="1.0"?>\n<Clock xmlns:dt="urn:schemas-microsoft-com:datatypes"><Description dt:dt="string">E-Prime Primary Realtime Clock</Description><StartTime><Timestamp dt:dt="int">0</Timestamp><DateUtc dt:dt="string">2017-07-31T13:30:08Z</DateUtc></StartTime><FrequencyChanges><FrequencyChange><Frequency dt:dt="r8">3328125</Frequency><Timestamp dt:dt="r8">53609898313</Timestamp><Current dt:dt="…	59.94	1	right	2070983521	07-31-2017	15:30:08	13:30:08	female	403	{DOWNARROW}	79							0	1003900	1003750	{DOWNARROW}	150	1002634	1002266	868	DG0	1	12	382	mask1	0	1003733	0	1003533	eqm10_NoEyeNmodel1_dir	0	V	gazeCOD	GazeCoDxp	1	400	0	1003233	-1	1003133
GazeCoD_1Model_male	24	2	26	<?xml version="1.0"?>\n<Clock xmlns:dt="urn:schemas-microsoft-com:datatypes"><Description dt:dt="string">E-Prime Primary Realtime Clock</Description><StartTime><Timestamp dt:dt="int">0</Timestamp><DateUtc dt:dt="string">2017-07-31T13:30:08Z</DateUtc></StartTime><FrequencyChanges><FrequencyChange><Frequency dt:dt="r8">3328125</Frequency><Timestamp dt:dt="r8">53609898313</Timestamp><Current dt:dt="…	59.94	1	right	2070983521	07-31-2017	15:30:08	13:30:08	female	404	{RIGHTARROW}	46							0	1005756	1005419	{DOWNARROW}	337	1004304	1003917	887	right1,6	7	12	383	mask7	0	1005402	1	1005202	eqm10_NoEyeNmodel1_dir	0	V	gazeCOD	GazeCoDxp	0	400	0	1004901	-3	1004801
GazeCoD_1Model_male	24	2	26	<?xml version="1.0"?>\n<Clock xmlns:dt="urn:schemas-microsoft-com:datatypes"><Description dt:dt="string">E-Prime Primary Realtime Clock</Description><StartTime><Timestamp dt:dt="int">0</Timestamp><DateUtc dt:dt="string">2017-07-31T13:30:08Z</DateUtc></StartTime><FrequencyChanges><FrequencyChange><Frequency dt:dt="r8">3328125</Frequency><Timestamp dt:dt="r8">53609898313</Timestamp><Current dt:dt="…	59.94	1	right	2070983521	07-31-2017	15:30:08	13:30:08	female	405	{LEFTARROW}	55							0	1007372	1007137	{DOWNARROW}	235	1006023	1005769	754	left6,4	5	12	384	mask5	0	1007120	0	1006920	eqm10_NoEyeNmodel1_dir	0	V	gazeCOD	GazeCoDxp	0	400	0	1006620	-3	1006520
GazeCoD_1Model_male	24	2	26	<?xml version="1.0"?>\n<Clock xmlns:dt="urn:schemas-microsoft-com:datatypes"><Description dt:dt="string">E-Prime Primary Realtime Clock</Description><StartTime><Timestamp dt:dt="int">0</Timestamp><DateUtc dt:dt="string">2017-07-31T13:30:08Z</DateUtc></StartTime><FrequencyChanges><FrequencyChange><Frequency dt:dt="r8">3328125</Frequency><Timestamp dt:dt="r8">53609898313</Timestamp><Current dt:dt="…	59.94	1	right	2070983521	07-31-2017	15:30:08	13:30:08	female	406	{DOWNARROW}	79							0	1009140	1008989	{DOWNARROW}	151	1007867	1007387	980	DG0	12	12	385	mask12	0	1008972	0	1008772	eqm10_NoEyeNmodel1_dir	90	H	gazeCOD	GazeCoDxp	1	400	0	1008472	5	1008372
GazeCoD_1Model_male	24	2	26	<?xml version="1.0"?>\n<Clock xmlns:dt="urn:schemas-microsoft-com:datatypes"><Description dt:dt="string">E-Prime Primary Realtime Clock</Description><StartTime><Timestamp dt:dt="int">0</Timestamp><DateUtc dt:dt="string">2017-07-31T13:30:08Z</DateUtc></StartTime><FrequencyChanges><FrequencyChange><Frequency dt:dt="r8">3328125</Frequency><Timestamp dt:dt="r8">53609898313</Timestamp><Current dt:dt="…	59.94	1	right	2070983521	07-31-2017	15:30:08	13:30:08	female	407	{LEFTARROW}	78							0	1031684	1031545	{LEFTARROW}	139	1030431	1030010	921	left8	6	12	386	mask6	0	1031528	0	1031328	eqm10_NoEyeNmodel1_dir	0	V	gazeCOD	GazeCoDxp	1	400	0	1031028	-3	1030928
GazeCoD_1Model_male	24	2	26	<?xml version="1.0"?>\n<Clock xmlns:dt="urn:schemas-microsoft-com:datatypes"><Description dt:dt="string">E-Prime Primary Realtime Clock</Description><StartTime><Timestamp dt:dt="int">0</Timestamp><DateUtc dt:dt="string">2017-07-31T13:30:08Z</DateUtc></StartTime><FrequencyChanges><FrequencyChange><Frequency dt:dt="r8">3328125</Frequency><Timestamp dt:dt="r8">53609898313</Timestamp><Current dt:dt="…	59.94	1	right	2070983521	07-31-2017	15:30:08	13:30:08	female	408	{DOWNARROW}	79							0	1033532	1033213	{DOWNARROW}	319	1032092	1031695	897	DG0	23	12	387	mask23	0	1033197	1	1032997	eqm10_NoEyeNmodel1_dir	90	HV	gazeCOD	GazeCoDxp	1	400	0	1032696	4	1032596
GazeCoD_1Model_male	24	2	26	<?xml version="1.0"?>\n<Clock xmlns:dt="urn:schemas-microsoft-com:datatypes"><Description dt:dt="string">E-Prime Primary Realtime Clock</Description><StartTime><Timestamp dt:dt="int">0</Timestamp><DateUtc dt:dt="string">2017-07-31T13:30:08Z</DateUtc></StartTime><FrequencyChanges><FrequencyChange><Frequency dt:dt="r8">3328125</Frequency><Timestamp dt:dt="r8">53609898313</Timestamp><Current dt:dt="…	59.94	1	right	2070983521	07-31-2017	15:30:08	13:30:08	female	409	{LEFTARROW}	51							0	1035196	1034949	{DOWNARROW}	247	1033823	1033547	776	left3,2	25	12	388	mask25	0	1034932	1	1034732	eqm10_NoEyeNmodel1_dir	90	HV	gazeCOD	GazeCoDxp	0	400	0	1034431	8	1034331
GazeCoD_1Model_male	24	2	26	<?xml version="1.0"?>\n<Clock xmlns:dt="urn:schemas-microsoft-com:datatypes"><Description dt:dt="string">E-Prime Primary Realtime Clock</Description><StartTime><Timestamp dt:dt="int">0</Timestamp><DateUtc dt:dt="string">2017-07-31T13:30:08Z</DateUtc></StartTime><FrequencyChanges><FrequencyChange><Frequency dt:dt="r8">3328125</Frequency><Timestamp dt:dt="r8">53609898313</Timestamp><Current dt:dt="…	59.94	1	right	2070983521	07-31-2017	15:30:08	13:30:08	female	410	{LEFTARROW}	53							0	1036748	1036684	{LEFTARROW}	64	1035569	1035215	854	left4,8	4	12	389	mask4	0	1036667	1	1036467	eqm10_NoEyeNmodel1_dir	0	V	gazeCOD	GazeCoDxp	1	400	0	1036166	-3	1036066
GazeCoD_1Model_male	24	2	26	<?xml version="1.0"?>\n<Clock xmlns:dt="urn:schemas-microsoft-com:datatypes"><Description dt:dt="string">E-Prime Primary Realtime Clock</Description><StartTime><Timestamp dt:dt="int">0</Timestamp><DateUtc dt:dt="string">2017-07-31T13:30:08Z</DateUtc></StartTime><FrequencyChanges><FrequencyChange><Frequency dt:dt="r8">3328125</Frequency><Timestamp dt:dt="r8">53609898313</Timestamp><Current dt:dt="…	59.94	1	right	2070983521	07-31-2017	15:30:08	13:30:08	female	411	{LEFTARROW}	49							0	1038588	1038319	{LEFTARROW}	269	1037199	1036767	932	left1,6	24	12	390	mask24	0	1038302	1	1038102	eqm10_NoEyeNmodel1_dir	90	HV	gazeCOD	GazeCoDxp	1	400	0	1037801	2	1037701
GazeCoD_1Model_male	24	2	26	<?xml version="1.0"?>\n<Clock xmlns:dt="urn:schemas-microsoft-com:datatypes"><Description dt:dt="string">E-Prime Primary Realtime Clock</Description><StartTime><Timestamp dt:dt="int">0</Timestamp><DateUtc dt:dt="string">2017-07-31T13:30:08Z</DateUtc></StartTime><FrequencyChanges><FrequencyChange><Frequency dt:dt="r8">3328125</Frequency><Timestamp dt:dt="r8">53609898313</Timestamp><Current dt:dt="…	59.94	1	right	2070983521	07-31-2017	15:30:08	13:30:08	female	412	{RIGHTARROW}	44							0	1040460	1040037	{DOWNARROW}	423	1038916	1038602	814	right3,2	19	12	391	mask19	0	1040020	0	1039820	eqm10_NoEyeNmodel1_dir	90	H	gazeCOD	GazeCoDxp	0	400	0	1039520	4	1039420
GazeCoD_1Model_male	24	2	26	<?xml version="1.0"?>\n<Clock xmlns:dt="urn:schemas-microsoft-com:datatypes"><Description dt:dt="string">E-Prime Primary Realtime Clock</Description><StartTime><Timestamp dt:dt="int">0</Timestamp><DateUtc dt:dt="string">2017-07-31T13:30:08Z</DateUtc></StartTime><FrequencyChanges><FrequencyChange><Frequency dt:dt="r8">3328125</Frequency><Timestamp dt:dt="r8">53609898313</Timestamp><Current dt:dt="…	59.94	1	right	2070983521	07-31-2017	15:30:08	13:30:08	female	413	{LEFTARROW}	55							0	1042364	1042006	{LEFTARROW}	358	1040879	1040471	908	left6,4	16	12	392	mask16	0	1041989	1	1041789	eqm10_NoEyeNmodel1_dir	90	H	gazeCOD	GazeCoDxp	1	400	0	1041488	9	1041388
GazeCoD_1Model_male	24	2	26	<?xml version="1.0"?>\n<Clock xmlns:dt="urn:schemas-microsoft-com:datatypes"><Description dt:dt="string">E-Prime Primary Realtime Clock</Description><StartTime><Timestamp dt:dt="int">0</Timestamp><DateUtc dt:dt="string">2017-07-31T13:30:08Z</DateUtc></StartTime><FrequencyChanges><FrequencyChange><Frequency dt:dt="r8">3328125</Frequency><Timestamp dt:dt="r8">53609898313</Timestamp><Current dt:dt="…	59.94	1	right	2070983521	07-31-2017	15:30:08	13:30:08	female	414	{LEFTARROW}	51							0	1044196	1043974	{LEFTARROW}	222	1042853	1042389	964	left3,2	3	12	393	mask3	0	1043957	0	1043757	eqm10_NoEyeNmodel1_dir	0	V	gazeCOD	GazeCoDxp	1	400	0	1043457	4	1043357
GazeCoD_1Model_male	24	2	26	<?xml version="1.0"?>\n<Clock xmlns:dt="urn:schemas-microsoft-com:datatypes"><Description dt:dt="string">E-Prime Primary Realtime Clock</Description><StartTime><Timestamp dt:dt="int">0</Timestamp><DateUtc dt:dt="string">2017-07-31T13:30:08Z</DateUtc></StartTime><FrequencyChanges><FrequencyChange><Frequency dt:dt="r8">3328125</Frequency><Timestamp dt:dt="r8">53609898313</Timestamp><Current dt:dt="…	59.94	1	right	2070983521	07-31-2017	15:30:08	13:30:08	female	415	{RIGHTARROW}	77							0	1045940	1045659	{RIGHTARROW}	281	1044546	1044208	838	right8	33	12	394	mask33	0	1045642	0	1045442	eqm10_NoEyeNmodel1_dir	90	HV	gazeCOD	GazeCoDxp	1	400	0	1045142	-4	1045042
GazeCoD_1Model_male	24	2	26	<?xml version="1.0"?>\n<Clock xmlns:dt="urn:schemas-microsoft-com:datatypes"><Description dt:dt="string">E-Prime Primary Realtime Clock</Description><StartTime><Timestamp dt:dt="int">0</Timestamp><DateUtc dt:dt="string">2017-07-31T13:30:08Z</DateUtc></StartTime><FrequencyChanges><FrequencyChange><Frequency dt:dt="r8">3328125</Frequency><Timestamp dt:dt="r8">53609898313</Timestamp><Current dt:dt="…	59.94	1	right	2070983521	07-31-2017	15:30:08	13:30:08	female	416	{LEFTARROW}	49							0	1047596	1047344	{LEFTARROW}	252	1046231	1045960	771	left1,6	2	12	395	mask2	0	1047327	0	1047127	eqm10_NoEyeNmodel1_dir	0	V	gazeCOD	GazeCoDxp	1	400	0	1046827	-4	1046727
GazeCoD_1Model_male	24	2	26	<?xml version="1.0"?>\n<Clock xmlns:dt="urn:schemas-microsoft-com:datatypes"><Description dt:dt="string">E-Prime Primary Realtime Clock</Description><StartTime><Timestamp dt:dt="int">0</Timestamp><DateUtc dt:dt="string">2017-07-31T13:30:08Z</DateUtc></StartTime><FrequencyChanges><FrequencyChange><Frequency dt:dt="r8">3328125</Frequency><Timestamp dt:dt="r8">53609898313</Timestamp><Current dt:dt="…	59.94	1	right	2070983521	07-31-2017	15:30:08	13:30:08	female	417	{RIGHTARROW}	40							0	1049444	1049163	{RIGHTARROW}	281	1048048	1047611	937	right6,4	21	12	396	mask21	0	1049146	0	1048946	eqm10_NoEyeNmodel1_dir	90	H	gazeCOD	GazeCoDxp	1	400	0	1048646	-2	1048546
GazeCoD_1Model_male	24	2	26	<?xml version="1.0"?>\n<Clock xmlns:dt="urn:schemas-microsoft-com:datatypes"><Description dt:dt="string">E-Prime Primary Realtime Clock</Description><StartTime><Timestamp dt:dt="int">0</Timestamp><DateUtc dt:dt="string">2017-07-31T13:30:08Z</DateUtc></StartTime><FrequencyChanges><FrequencyChange><Frequency dt:dt="r8">3328125</Frequency><Timestamp dt:dt="r8">53609898313</Timestamp><Current dt:dt="…	59.94	1	right	2070983521	07-31-2017	15:30:08	13:30:08	female	418	{RIGHTARROW}	44							0	1051388	1051031	{RIGHTARROW}	357	1049904	1049463	941	right3,2	19	13	397	mask19	0	1051015	1	1050815	eqm10_NoEyeNmodel1_dir	90	H	gazeCOD	GazeCoDxp	1	400	0	1050514	10	1050414
GazeCoD_1Model_male	24	2	26	<?xml version="1.0"?>\n<Clock xmlns:dt="urn:schemas-microsoft-com:datatypes"><Description dt:dt="string">E-Prime Primary Realtime Clock</Description><StartTime><Timestamp dt:dt="int">0</Timestamp><DateUtc dt:dt="string">2017-07-31T13:30:08Z</DateUtc></StartTime><FrequencyChanges><FrequencyChange><Frequency dt:dt="r8">3328125</Frequency><Timestamp dt:dt="r8">53609898313</Timestamp><Current dt:dt="…	59.94	1	right	2070983521	07-31-2017	15:30:08	13:30:08	female	419	{RIGHTARROW}	44							0	1053444	1052867	{DOWNARROW}	577	1051753	1051398	855	right3,2	30	13	398	mask30	0	1052850	1	1052650	eqm10_NoEyeNmodel1_dir	90	HV	gazeCOD	GazeCoDxp	0	400	0	1052349	-4	1052249
GazeCoD_1Model_male	24	2	26	<?xml version="1.0"?>\n<Clock xmlns:dt="urn:schemas-microsoft-com:datatypes"><Description dt:dt="string">E-Prime Primary Realtime Clock</Description><StartTime><Timestamp dt:dt="int">0</Timestamp><DateUtc dt:dt="string">2017-07-31T13:30:08Z</DateUtc></StartTime><FrequencyChanges><FrequencyChange><Frequency dt:dt="r8">3328125</Frequency><Timestamp dt:dt="r8">53609898313</Timestamp><Current dt:dt="…	59.94	1	right	2070983521	07-31-2017	15:30:08	13:30:08	female	420	{DOWNARROW}	79							0	1055324	1054952	{DOWNARROW}	372	1053832	1053467	865	DG0	23	13	399	mask23	0	1054935	0	1054735	eqm10_NoEyeNmodel1_dir	90	HV	gazeCOD	GazeCoDxp	1	400	0	1054435	3	1054335
GazeCoD_1Model_male	24	2	26	<?xml version="1.0"?>\n<Clock xmlns:dt="urn:schemas-microsoft-com:datatypes"><Description dt:dt="string">E-Prime Primary Realtime Clock</Description><StartTime><Timestamp dt:dt="int">0</Timestamp><DateUtc dt:dt="string">2017-07-31T13:30:08Z</DateUtc></StartTime><FrequencyChanges><FrequencyChange><Frequency dt:dt="r8">3328125</Frequency><Timestamp dt:dt="r8">53609898313</Timestamp><Current dt:dt="…	59.94	1	right	2070983521	07-31-2017	15:30:08	13:30:08	female	421	{LEFTARROW}	49							0	1057092	1056771	{DOWNARROW}	321	1055657	1055336	821	left1,6	13	13	400	mask13	0	1056754	1	1056554	eqm10_NoEyeNmodel1_dir	90	H	gazeCOD	GazeCoDxp	0	400	0	1056253	-4	1056153
GazeCoD_1Model_male	24	2	26	<?xml version="1.0"?>\n<Clock xmlns:dt="urn:schemas-microsoft-com:datatypes"><Description dt:dt="string">E-Prime Primary Realtime Clock</Description><StartTime><Timestamp dt:dt="int">0</Timestamp><DateUtc dt:dt="string">2017-07-31T13:30:08Z</DateUtc></StartTime><FrequencyChanges><FrequencyChange><Frequency dt:dt="r8">3328125</Frequency><Timestamp dt:dt="r8">53609898313</Timestamp><Current dt:dt="…	59.94	1	right	2070983521	07-31-2017	15:30:08	13:30:08	female	422	{RIGHTARROW}	46							0	1058844	1058639	{DOWNARROW}	205	1057519	1057104	915	right1,6	7	13	401	mask7	0	1058622	0	1058422	eqm10_NoEyeNmodel1_dir	0	V	gazeCOD	GazeCoDxp	0	400	0	1058122	3	1058022
GazeCoD_1Model_male	24	2	26	<?xml version="1.0"?>\n<Clock xmlns:dt="urn:schemas-microsoft-com:datatypes"><Description dt:dt="string">E-Prime Primary Realtime Clock</Description><StartTime><Timestamp dt:dt="int">0</Timestamp><DateUtc dt:dt="string">2017-07-31T13:30:08Z</DateUtc></StartTime><FrequencyChanges><FrequencyChange><Frequency dt:dt="r8">3328125</Frequency><Timestamp dt:dt="r8">53609898313</Timestamp><Current dt:dt="…	59.94	1	right	2070983521	07-31-2017	15:30:08	13:30:08	female	423	{LEFTARROW}	51							0	1060580	1060324	{DOWNARROW}	256	1059209	1058856	853	left3,2	3	13	402	mask3	0	1060307	0	1060107	eqm10_NoEyeNmodel1_dir	0	V	gazeCOD	GazeCoDxp	0	400	0	1059807	-2	1059707
GazeCoD_1Model_male	24	2	26	<?xml version="1.0"?>\n<Clock xmlns:dt="urn:schemas-microsoft-com:datatypes"><Description dt:dt="string">E-Prime Primary Realtime Clock</Description><StartTime><Timestamp dt:dt="int">0</Timestamp><DateUtc dt:dt="string">2017-07-31T13:30:08Z</DateUtc></StartTime><FrequencyChanges><FrequencyChange><Frequency dt:dt="r8">3328125</Frequency><Timestamp dt:dt="r8">53609898313</Timestamp><Current dt:dt="…	59.94	1	right	2070983521	07-31-2017	15:30:08	13:30:08	female	424	{RIGHTARROW}	42							0	1062348	1061992	{RIGHTARROW}	356	1060869	1060591	778	right4,8	20	13	403	mask20	0	1061976	1	1061776	eqm10_NoEyeNmodel1_dir	90	H	gazeCOD	GazeCoDxp	1	400	0	1061475	6	1061375
GazeCoD_1Model_male	24	2	26	<?xml version="1.0"?>\n<Clock xmlns:dt="urn:schemas-microsoft-com:datatypes"><Description dt:dt="string">E-Prime Primary Realtime Clock</Description><StartTime><Timestamp dt:dt="int">0</Timestamp><DateUtc dt:dt="string">2017-07-31T13:30:08Z</DateUtc></StartTime><FrequencyChanges><FrequencyChange><Frequency dt:dt="r8">3328125</Frequency><Timestamp dt:dt="r8">53609898313</Timestamp><Current dt:dt="…	59.94	1	right	2070983521	07-31-2017	15:30:08	13:30:08	female	425	{RIGHTARROW}	77							0	1064028	1063844	{RIGHTARROW}	184	1062720	1062360	860	right8	11	13	404	mask11	0	1063827	0	1063627	eqm10_NoEyeNmodel1_dir	0	V	gazeCOD	GazeCoDxp	1	400	0	1063327	7	1063227
GazeCoD_1Model_male	24	2	26	<?xml version="1.0"?>\n<Clock xmlns:dt="urn:schemas-microsoft-com:datatypes"><Description dt:dt="string">E-Prime Primary Realtime Clock</Description><StartTime><Timestamp dt:dt="int">0</Timestamp><DateUtc dt:dt="string">2017-07-31T13:30:08Z</DateUtc></StartTime><FrequencyChanges><FrequencyChange><Frequency dt:dt="r8">3328125</Frequency><Timestamp dt:dt="r8">53609898313</Timestamp><Current dt:dt="…	59.94	1	right	2070983521	07-31-2017	15:30:08	13:30:08	female	426	{LEFTARROW}	55							0	1065740	1065646	{LEFTARROW}	94	1064525	1064045	980	left6,4	27	13	405	mask27	0	1065629	0	1065429	eqm10_NoEyeNmodel1_dir	90	HV	gazeCOD	GazeCoDxp	1	400	0	1065129	4	1065029
GazeCoD_1Model_male	24	2	26	<?xml version="1.0"?>\n<Clock xmlns:dt="urn:schemas-microsoft-com:datatypes"><Description dt:dt="string">E-Prime Primary Realtime Clock</Description><StartTime><Timestamp dt:dt="int">0</Timestamp><DateUtc dt:dt="string">2017-07-31T13:30:08Z</DateUtc></StartTime><FrequencyChanges><FrequencyChange><Frequency dt:dt="r8">3328125</Frequency><Timestamp dt:dt="r8">53609898313</Timestamp><Current dt:dt="…	59.94	1	right	2070983521	07-31-2017	15:30:08	13:30:08	female	427	{RIGHTARROW}	40							0	1067460	1067231	{RIGHTARROW}	229	1066109	1065763	846	right6,4	21	13	406	mask21	0	1067214	0	1067014	eqm10_NoEyeNmodel1_dir	90	H	gazeCOD	GazeCoDxp	1	400	0	1066714	5	1066614
GazeCoD_1Model_male	24	2	26	<?xml version="1.0"?>\n<Clock xmlns:dt="urn:schemas-microsoft-com:datatypes"><Description dt:dt="string">E-Prime Primary Realtime Clock</Description><StartTime><Timestamp dt:dt="int">0</Timestamp><DateUtc dt:dt="string">2017-07-31T13:30:08Z</DateUtc></StartTime><FrequencyChanges><FrequencyChange><Frequency dt:dt="r8">3328125</Frequency><Timestamp dt:dt="r8">53609898313</Timestamp><Current dt:dt="…	59.94	1	right	2070983521	07-31-2017	15:30:08	13:30:08	female	428	{LEFTARROW}	55							0	1070748	1068933	{LEFTARROW}	1815	1067808	1067481	827	left6,4	16	13	407	mask16	0	1068916	0	1068716	eqm10_NoEyeNmodel1_dir	90	H	gazeCOD	GazeCoDxp	1	400	0	1068416	8	1068316
GazeCoD_1Model_male	24	2	26	<?xml version="1.0"?>\n<Clock xmlns:dt="urn:schemas-microsoft-com:datatypes"><Description dt:dt="string">E-Prime Primary Realtime Clock</Description><StartTime><Timestamp dt:dt="int">0</Timestamp><DateUtc dt:dt="string">2017-07-31T13:30:08Z</DateUtc></StartTime><FrequencyChanges><FrequencyChange><Frequency dt:dt="r8">3328125</Frequency><Timestamp dt:dt="r8">53609898313</Timestamp><Current dt:dt="…	59.94	1	right	2070983521	07-31-2017	15:30:08	13:30:08	female	429	{LEFTARROW}	78							0	1072556	1072286	{LEFTARROW}	270	1071175	1070768	907	left8	28	13	408	mask28	0	1072269	-1	1072069	eqm10_NoEyeNmodel1_dir	90	HV	gazeCOD	GazeCoDxp	1	400	0	1071770	-5	1071670
GazeCoD_1Model_male	24	2	26	<?xml version="1.0"?>\n<Clock xmlns:dt="urn:schemas-microsoft-com:datatypes"><Description dt:dt="string">E-Prime Primary Realtime Clock</Description><StartTime><Timestamp dt:dt="int">0</Timestamp><DateUtc dt:dt="string">2017-07-31T13:30:08Z</DateUtc></StartTime><FrequencyChanges><FrequencyChange><Frequency dt:dt="r8">3328125</Frequency><Timestamp dt:dt="r8">53609898313</Timestamp><Current dt:dt="…	59.94	1	right	2070983521	07-31-2017	15:30:08	13:30:08	female	430	{LEFTARROW}	53							0	1074244	1074071	{LEFTARROW}	173	1072952	1072570	882	left4,8	26	13	409	mask26	0	1074054	0	1073854	eqm10_NoEyeNmodel1_dir	90	HV	gazeCOD	GazeCoDxp	1	400	0	1073554	2	1073454
GazeCoD_1Model_male	24	2	26	<?xml version="1.0"?>\n<Clock xmlns:dt="urn:schemas-microsoft-com:datatypes"><Description dt:dt="string">E-Prime Primary Realtime Clock</Description><StartTime><Timestamp dt:dt="int">0</Timestamp><DateUtc dt:dt="string">2017-07-31T13:30:08Z</DateUtc></StartTime><FrequencyChanges><FrequencyChange><Frequency dt:dt="r8">3328125</Frequency><Timestamp dt:dt="r8">53609898313</Timestamp><Current dt:dt="…	59.94	1	right	2070983521	07-31-2017	15:30:08	13:30:08	female	431	{RIGHTARROW}	46							0	1076012	1075640	{DOWNARROW}	372	1074517	1074255	762	right1,6	18	13	410	mask18	0	1075623	1	1075423	eqm10_NoEyeNmodel1_dir	90	H	gazeCOD	GazeCoDxp	0	400	0	1075122	5	1075022
GazeCoD_1Model_male	24	2	26	<?xml version="1.0"?>\n<Clock xmlns:dt="urn:schemas-microsoft-com:datatypes"><Description dt:dt="string">E-Prime Primary Realtime Clock</Description><StartTime><Timestamp dt:dt="int">0</Timestamp><DateUtc dt:dt="string">2017-07-31T13:30:08Z</DateUtc></StartTime><FrequencyChanges><FrequencyChange><Frequency dt:dt="r8">3328125</Frequency><Timestamp dt:dt="r8">53609898313</Timestamp><Current dt:dt="…	59.94	1	right	2070983521	07-31-2017	15:30:08	13:30:08	female	432	{LEFTARROW}	49							0	1077804	1077508	{LEFTARROW}	296	1076386	1076023	863	left1,6	24	13	411	mask24	0	1077491	0	1077291	eqm10_NoEyeNmodel1_dir	90	HV	gazeCOD	GazeCoDxp	1	400	0	1076991	5	1076891
GazeCoD_1Model_male	24	2	26	<?xml version="1.0"?>\n<Clock xmlns:dt="urn:schemas-microsoft-com:datatypes"><Description dt:dt="string">E-Prime Primary Realtime Clock</Description><StartTime><Timestamp dt:dt="int">0</Timestamp><DateUtc dt:dt="string">2017-07-31T13:30:08Z</DateUtc></StartTime><FrequencyChanges><FrequencyChange><Frequency dt:dt="r8">3328125</Frequency><Timestamp dt:dt="r8">53609898313</Timestamp><Current dt:dt="…	59.94	1	right	2070983521	07-31-2017	15:30:08	13:30:08	female	433	{RIGHTARROW}	42							0	1079468	1079210	{DOWNARROW}	258	1078097	1077825	772	right4,8	9	13	412	mask9	0	1079193	0	1078993	eqm10_NoEyeNmodel1_dir	0	V	gazeCOD	GazeCoDxp	0	400	0	1078693	-4	1078593
GazeCoD_1Model_male	24	2	26	<?xml version="1.0"?>\n<Clock xmlns:dt="urn:schemas-microsoft-com:datatypes"><Description dt:dt="string">E-Prime Primary Realtime Clock</Description><StartTime><Timestamp dt:dt="int">0</Timestamp><DateUtc dt:dt="string">2017-07-31T13:30:08Z</DateUtc></StartTime><FrequencyChanges><FrequencyChange><Frequency dt:dt="r8">3328125</Frequency><Timestamp dt:dt="r8">53609898313</Timestamp><Current dt:dt="…	59.94	1	right	2070983521	07-31-2017	15:30:08	13:30:08	female	434	{LEFTARROW}	51							0	1081204	1080995	{LEFTARROW}	209	1079879	1079494	885	left3,2	25	13	413	mask25	0	1080978	0	1080778	eqm10_NoEyeNmodel1_dir	90	HV	gazeCOD	GazeCoDxp	1	400	0	1080478	-1	1080378
GazeCoD_1Model_male	24	2	26	<?xml version="1.0"?>\n<Clock xmlns:dt="urn:schemas-microsoft-com:datatypes"><Description dt:dt="string">E-Prime Primary Realtime Clock</Description><StartTime><Timestamp dt:dt="int">0</Timestamp><DateUtc dt:dt="string">2017-07-31T13:30:08Z</DateUtc></StartTime><FrequencyChanges><FrequencyChange><Frequency dt:dt="r8">3328125</Frequency><Timestamp dt:dt="r8">53609898313</Timestamp><Current dt:dt="…	59.94	1	right	2070983521	07-31-2017	15:30:08	13:30:08	female	435	{DOWNARROW}	79							0	1082860	1082730	{DOWNARROW}	130	1081606	1081229	877	DG0	1	13	414	mask1	0	1082713	0	1082513	eqm10_NoEyeNmodel1_dir	0	V	gazeCOD	GazeCoDxp	1	400	0	1082213	7	1082113
GazeCoD_1Model_male	24	2	26	<?xml version="1.0"?>\n<Clock xmlns:dt="urn:schemas-microsoft-com:datatypes"><Description dt:dt="string">E-Prime Primary Realtime Clock</Description><StartTime><Timestamp dt:dt="int">0</Timestamp><DateUtc dt:dt="string">2017-07-31T13:30:08Z</DateUtc></StartTime><FrequencyChanges><FrequencyChange><Frequency dt:dt="r8">3328125</Frequency><Timestamp dt:dt="r8">53609898313</Timestamp><Current dt:dt="…	59.94	1	right	2070983521	07-31-2017	15:30:08	13:30:08	female	436	{RIGHTARROW}	46							0	1084532	1084382	{DOWNARROW}	150	1083254	1082880	874	right1,6	29	13	415	mask29	0	1084365	1	1084165	eqm10_NoEyeNmodel1_dir	90	HV	gazeCOD	GazeCoDxp	0	400	0	1083864	10	1083764
GazeCoD_1Model_male	24	2	26	<?xml version="1.0"?>\n<Clock xmlns:dt="urn:schemas-microsoft-com:datatypes"><Description dt:dt="string">E-Prime Primary Realtime Clock</Description><StartTime><Timestamp dt:dt="int">0</Timestamp><DateUtc dt:dt="string">2017-07-31T13:30:08Z</DateUtc></StartTime><FrequencyChanges><FrequencyChange><Frequency dt:dt="r8">3328125</Frequency><Timestamp dt:dt="r8">53609898313</Timestamp><Current dt:dt="…	59.94	1	right	2070983521	07-31-2017	15:30:08	13:30:08	female	437	{RIGHTARROW}	40							0	1086652	1086100	{RIGHTARROW}	552	1084979	1084549	930	right6,4	10	13	416	mask10	0	1086083	0	1085883	eqm10_NoEyeNmodel1_dir	0	V	gazeCOD	GazeCoDxp	1	400	0	1085583	4	1085483
GazeCoD_1Model_male	24	2	26	<?xml version="1.0"?>\n<Clock xmlns:dt="urn:schemas-microsoft-com:datatypes"><Description dt:dt="string">E-Prime Primary Realtime Clock</Description><StartTime><Timestamp dt:dt="int">0</Timestamp><DateUtc dt:dt="string">2017-07-31T13:30:08Z</DateUtc></StartTime><FrequencyChanges><FrequencyChange><Frequency dt:dt="r8">3328125</Frequency><Timestamp dt:dt="r8">53609898313</Timestamp><Current dt:dt="…	59.94	1	right	2070983521	07-31-2017	15:30:08	13:30:08	female	438	{LEFTARROW}	55							0	1088316	1088219	{LEFTARROW}	97	1087105	1086667	938	left6,4	5	13	417	mask5	0	1088202	0	1088002	eqm10_NoEyeNmodel1_dir	0	V	gazeCOD	GazeCoDxp	1	400	0	1087702	-3	1087602
GazeCoD_1Model_male	24	2	26	<?xml version="1.0"?>\n<Clock xmlns:dt="urn:schemas-microsoft-com:datatypes"><Description dt:dt="string">E-Prime Primary Realtime Clock</Description><StartTime><Timestamp dt:dt="int">0</Timestamp><DateUtc dt:dt="string">2017-07-31T13:30:08Z</DateUtc></StartTime><FrequencyChanges><FrequencyChange><Frequency dt:dt="r8">3328125</Frequency><Timestamp dt:dt="r8">53609898313</Timestamp><Current dt:dt="…	59.94	1	right	2070983521	07-31-2017	15:30:08	13:30:08	female	439	{RIGHTARROW}	42							0	1089948	1089837	{RIGHTARROW}	111	1088723	1088336	887	right4,8	31	13	418	mask31	0	1089820	0	1089620	eqm10_NoEyeNmodel1_dir	90	HV	gazeCOD	GazeCoDxp	1	400	0	1089320	-3	1089220
GazeCoD_1Model_male	24	2	26	<?xml version="1.0"?>\n<Clock xmlns:dt="urn:schemas-microsoft-com:datatypes"><Description dt:dt="string">E-Prime Primary Realtime Clock</Description><StartTime><Timestamp dt:dt="int">0</Timestamp><DateUtc dt:dt="string">2017-07-31T13:30:08Z</DateUtc></StartTime><FrequencyChanges><FrequencyChange><Frequency dt:dt="r8">3328125</Frequency><Timestamp dt:dt="r8">53609898313</Timestamp><Current dt:dt="…	59.94	1	right	2070983521	07-31-2017	15:30:08	13:30:08	female	440	{LEFTARROW}	53							0	1091644	1091589	{LEFTARROW}	55	1090463	1089971	992	left4,8	4	13	419	mask4	0	1091572	0	1091372	eqm10_NoEyeNmodel1_dir	0	V	gazeCOD	GazeCoDxp	1	400	0	1091072	9	1090972
GazeCoD_1Model_male	24	2	26	<?xml version="1.0"?>\n<Clock xmlns:dt="urn:schemas-microsoft-com:datatypes"><Description dt:dt="string">E-Prime Primary Realtime Clock</Description><StartTime><Timestamp dt:dt="int">0</Timestamp><DateUtc dt:dt="string">2017-07-31T13:30:08Z</DateUtc></StartTime><FrequencyChanges><FrequencyChange><Frequency dt:dt="r8">3328125</Frequency><Timestamp dt:dt="r8">53609898313</Timestamp><Current dt:dt="…	59.94	1	right	2070983521	07-31-2017	15:30:08	13:30:08	female	441	{RIGHTARROW}	77							0	1093468	1093257	{RIGHTARROW}	211	1092130	1091656	974	right8	33	13	420	mask33	0	1093241	1	1093041	eqm10_NoEyeNmodel1_dir	90	HV	gazeCOD	GazeCoDxp	1	400	0	1092740	10	1092640
GazeCoD_1Model_male	24	2	26	<?xml version="1.0"?>\n<Clock xmlns:dt="urn:schemas-microsoft-com:datatypes"><Description dt:dt="string">E-Prime Primary Realtime Clock</Description><StartTime><Timestamp dt:dt="int">0</Timestamp><DateUtc dt:dt="string">2017-07-31T13:30:08Z</DateUtc></StartTime><FrequencyChanges><FrequencyChange><Frequency dt:dt="r8">3328125</Frequency><Timestamp dt:dt="r8">53609898313</Timestamp><Current dt:dt="…	59.94	1	right	2070983521	07-31-2017	15:30:08	13:30:08	female	442	{LEFTARROW}	51							0	1095164	1094859	{LEFTARROW}	305	1093746	1093491	755	left3,2	14	13	421	mask14	0	1094842	0	1094642	eqm10_NoEyeNmodel1_dir	90	H	gazeCOD	GazeCoDxp	1	400	0	1094342	-4	1094242
GazeCoD_1Model_male	24	2	26	<?xml version="1.0"?>\n<Clock xmlns:dt="urn:schemas-microsoft-com:datatypes"><Description dt:dt="string">E-Prime Primary Realtime Clock</Description><StartTime><Timestamp dt:dt="int">0</Timestamp><DateUtc dt:dt="string">2017-07-31T13:30:08Z</DateUtc></StartTime><FrequencyChanges><FrequencyChange><Frequency dt:dt="r8">3328125</Frequency><Timestamp dt:dt="r8">53609898313</Timestamp><Current dt:dt="…	59.94	1	right	2070983521	07-31-2017	15:30:08	13:30:08	female	443	{LEFTARROW}	78							0	1097068	1096728	{LEFTARROW}	340	1095606	1095176	930	left8	6	13	422	mask6	0	1096711	1	1096511	eqm10_NoEyeNmodel1_dir	0	V	gazeCOD	GazeCoDxp	1	400	0	1096210	4	1096110
GazeCoD_1Model_male	24	2	26	<?xml version="1.0"?>\n<Clock xmlns:dt="urn:schemas-microsoft-com:datatypes"><Description dt:dt="string">E-Prime Primary Realtime Clock</Description><StartTime><Timestamp dt:dt="int">0</Timestamp><DateUtc dt:dt="string">2017-07-31T13:30:08Z</DateUtc></StartTime><FrequencyChanges><FrequencyChange><Frequency dt:dt="r8">3328125</Frequency><Timestamp dt:dt="r8">53609898313</Timestamp><Current dt:dt="…	59.94	1	right	2070983521	07-31-2017	15:30:08	13:30:08	female	444	{LEFTARROW}	49							0	1098828	1098463	{LEFTARROW}	365	1097341	1097078	763	left1,6	2	13	423	mask2	0	1098446	1	1098246	eqm10_NoEyeNmodel1_dir	0	V	gazeCOD	GazeCoDxp	1	400	0	1097945	4	1097845
GazeCoD_1Model_male	24	2	26	<?xml version="1.0"?>\n<Clock xmlns:dt="urn:schemas-microsoft-com:datatypes"><Description dt:dt="string">E-Prime Primary Realtime Clock</Description><StartTime><Timestamp dt:dt="int">0</Timestamp><DateUtc dt:dt="string">2017-07-31T13:30:08Z</DateUtc></StartTime><FrequencyChanges><FrequencyChange><Frequency dt:dt="r8">3328125</Frequency><Timestamp dt:dt="r8">53609898313</Timestamp><Current dt:dt="…	59.94	1	right	2070983521	07-31-2017	15:30:08	13:30:08	female	445	{DOWNARROW}	79							0	1100868	1100315	{DOWNARROW}	553	1099201	1098846	855	DG0	12	13	424	mask12	0	1100298	1	1100098	eqm10_NoEyeNmodel1_dir	90	H	gazeCOD	GazeCoDxp	1	400	0	1099797	-4	1099697
GazeCoD_1Model_male	24	2	26	<?xml version="1.0"?>\n<Clock xmlns:dt="urn:schemas-microsoft-com:datatypes"><Description dt:dt="string">E-Prime Primary Realtime Clock</Description><StartTime><Timestamp dt:dt="int">0</Timestamp><DateUtc dt:dt="string">2017-07-31T13:30:08Z</DateUtc></StartTime><FrequencyChanges><FrequencyChange><Frequency dt:dt="r8">3328125</Frequency><Timestamp dt:dt="r8">53609898313</Timestamp><Current dt:dt="…	59.94	1	right	2070983521	07-31-2017	15:30:08	13:30:08	female	446	{LEFTARROW}	78							0	1103116	1102450	{LEFTARROW}	666	1101332	1100882	950	left8	17	13	425	mask17	0	1102433	0	1102233	eqm10_NoEyeNmodel1_dir	90	H	gazeCOD	GazeCoDxp	1	400	0	1101933	1	1101833
GazeCoD_1Model_male	24	2	26	<?xml version="1.0"?>\n<Clock xmlns:dt="urn:schemas-microsoft-com:datatypes"><Description dt:dt="string">E-Prime Primary Realtime Clock</Description><StartTime><Timestamp dt:dt="int">0</Timestamp><DateUtc dt:dt="string">2017-07-31T13:30:08Z</DateUtc></StartTime><FrequencyChanges><FrequencyChange><Frequency dt:dt="r8">3328125</Frequency><Timestamp dt:dt="r8">53609898313</Timestamp><Current dt:dt="…	59.94	1	right	2070983521	07-31-2017	15:30:08	13:30:08	female	447	{RIGHTARROW}	44							0	1105316	1104702	{DOWNARROW}	614	1103584	1103134	950	right3,2	8	13	426	mask8	0	1104685	0	1104485	eqm10_NoEyeNmodel1_dir	0	V	gazeCOD	GazeCoDxp	0	400	0	1104185	1	1104085
GazeCoD_1Model_male	24	2	26	<?xml version="1.0"?>\n<Clock xmlns:dt="urn:schemas-microsoft-com:datatypes"><Description dt:dt="string">E-Prime Primary Realtime Clock</Description><StartTime><Timestamp dt:dt="int">0</Timestamp><DateUtc dt:dt="string">2017-07-31T13:30:08Z</DateUtc></StartTime><FrequencyChanges><FrequencyChange><Frequency dt:dt="r8">3328125</Frequency><Timestamp dt:dt="r8">53609898313</Timestamp><Current dt:dt="…	59.94	1	right	2070983521	07-31-2017	15:30:08	13:30:08	female	448	{RIGHTARROW}	40							0	1107260	1106771	{RIGHTARROW}	489	1105648	1105336	812	right6,4	32	13	427	mask32	0	1106754	0	1106554	eqm10_NoEyeNmodel1_dir	90	HV	gazeCOD	GazeCoDxp	1	400	0	1106254	6	1106154
GazeCoD_1Model_male	24	2	26	<?xml version="1.0"?>\n<Clock xmlns:dt="urn:schemas-microsoft-com:datatypes"><Description dt:dt="string">E-Prime Primary Realtime Clock</Description><StartTime><Timestamp dt:dt="int">0</Timestamp><DateUtc dt:dt="string">2017-07-31T13:30:08Z</DateUtc></StartTime><FrequencyChanges><FrequencyChange><Frequency dt:dt="r8">3328125</Frequency><Timestamp dt:dt="r8">53609898313</Timestamp><Current dt:dt="…	59.94	1	right	2070983521	07-31-2017	15:30:08	13:30:08	female	449	{LEFTARROW}	53							0	1109188	1108790	{LEFTARROW}	398	1107668	1107272	896	left4,8	15	13	428	mask15	0	1108773	1	1108573	eqm10_NoEyeNmodel1_dir	90	H	gazeCOD	GazeCoDxp	1	400	0	1108272	4	1108172
GazeCoD_1Model_male	24	2	26	<?xml version="1.0"?>\n<Clock xmlns:dt="urn:schemas-microsoft-com:datatypes"><Description dt:dt="string">E-Prime Primary Realtime Clock</Description><StartTime><Timestamp dt:dt="int">0</Timestamp><DateUtc dt:dt="string">2017-07-31T13:30:08Z</DateUtc></StartTime><FrequencyChanges><FrequencyChange><Frequency dt:dt="r8">3328125</Frequency><Timestamp dt:dt="r8">53609898313</Timestamp><Current dt:dt="…	59.94	1	right	2070983521	07-31-2017	15:30:08	13:30:08	female	450	{RIGHTARROW}	77							0	1111164	1110792	{RIGHTARROW}	372	1109678	1109207	971	right8	22	13	429	mask22	0	1110775	1	1110575	eqm10_NoEyeNmodel1_dir	90	H	gazeCOD	GazeCoDxp	1	400	0	1110274	-4	1110174
GazeCoD_1Model_male	24	2	26	<?xml version="1.0"?>\n<Clock xmlns:dt="urn:schemas-microsoft-com:datatypes"><Description dt:dt="string">E-Prime Primary Realtime Clock</Description><StartTime><Timestamp dt:dt="int">0</Timestamp><DateUtc dt:dt="string">2017-07-31T13:30:08Z</DateUtc></StartTime><FrequencyChanges><FrequencyChange><Frequency dt:dt="r8">3328125</Frequency><Timestamp dt:dt="r8">53609898313</Timestamp><Current dt:dt="…	59.94	1	right	2070983521	07-31-2017	15:30:08	13:30:08	female	451	{RIGHTARROW}	42							0	1112884	1112560	{DOWNARROW}	324	1111446	1111176	770	right4,8	9	14	430	mask9	0	1112543	0	1112343	eqm10_NoEyeNmodel1_dir	0	V	gazeCOD	GazeCoDxp	0	400	0	1112043	-3	1111943
GazeCoD_1Model_male	24	2	26	<?xml version="1.0"?>\n<Clock xmlns:dt="urn:schemas-microsoft-com:datatypes"><Description dt:dt="string">E-Prime Primary Realtime Clock</Description><StartTime><Timestamp dt:dt="int">0</Timestamp><DateUtc dt:dt="string">2017-07-31T13:30:08Z</DateUtc></StartTime><FrequencyChanges><FrequencyChange><Frequency dt:dt="r8">3328125</Frequency><Timestamp dt:dt="r8">53609898313</Timestamp><Current dt:dt="…	59.94	1	right	2070983521	07-31-2017	15:30:08	13:30:08	female	452	{RIGHTARROW}	44							0	1115388	1114496	{RIGHTARROW}	892	1113372	1112894	978	right3,2	19	14	431	mask19	0	1114479	1	1114279	eqm10_NoEyeNmodel1_dir	90	H	gazeCOD	GazeCoDxp	1	400	0	1113978	6	1113878
GazeCoD_1Model_male	24	2	26	<?xml version="1.0"?>\n<Clock xmlns:dt="urn:schemas-microsoft-com:datatypes"><Description dt:dt="string">E-Prime Primary Realtime Clock</Description><StartTime><Timestamp dt:dt="int">0</Timestamp><DateUtc dt:dt="string">2017-07-31T13:30:08Z</DateUtc></StartTime><FrequencyChanges><FrequencyChange><Frequency dt:dt="r8">3328125</Frequency><Timestamp dt:dt="r8">53609898313</Timestamp><Current dt:dt="…	59.94	1	right	2070983521	07-31-2017	15:30:08	13:30:08	female	453	{RIGHTARROW}	77							0	1117236	1116881	{RIGHTARROW}	355	1115760	1115413	847	right8	33	14	432	mask33	0	1116864	0	1116664	eqm10_NoEyeNmodel1_dir	90	HV	gazeCOD	GazeCoDxp	1	400	0	1116364	4	1116264
GazeCoD_1Model_male	24	2	26	<?xml version="1.0"?>\n<Clock xmlns:dt="urn:schemas-microsoft-com:datatypes"><Description dt:dt="string">E-Prime Primary Realtime Clock</Description><StartTime><Timestamp dt:dt="int">0</Timestamp><DateUtc dt:dt="string">2017-07-31T13:30:08Z</DateUtc></StartTime><FrequencyChanges><FrequencyChange><Frequency dt:dt="r8">3328125</Frequency><Timestamp dt:dt="r8">53609898313</Timestamp><Current dt:dt="…	59.94	1	right	2070983521	07-31-2017	15:30:08	13:30:08	female	454	{RIGHTARROW}	40							0	1119332	1118833	{RIGHTARROW}	499	1117721	1117248	973	right6,4	32	14	433	mask32	0	1118816	0	1118616	eqm10_NoEyeNmodel1_dir	90	HV	gazeCOD	GazeCoDxp	1	400	0	1118316	-5	1118216
GazeCoD_1Model_male	24	2	26	<?xml version="1.0"?>\n<Clock xmlns:dt="urn:schemas-microsoft-com:datatypes"><Description dt:dt="string">E-Prime Primary Realtime Clock</Description><StartTime><Timestamp dt:dt="int">0</Timestamp><DateUtc dt:dt="string">2017-07-31T13:30:08Z</DateUtc></StartTime><FrequencyChanges><FrequencyChange><Frequency dt:dt="r8">3328125</Frequency><Timestamp dt:dt="r8">53609898313</Timestamp><Current dt:dt="…	59.94	1	right	2070983521	07-31-2017	15:30:08	13:30:08	female	455	{LEFTARROW}	51							0	1121540	1120819	{LEFTARROW}	721	1119698	1119350	848	left3,2	3	14	434	mask3	0	1120802	1	1120602	eqm10_NoEyeNmodel1_dir	0	V	gazeCOD	GazeCoDxp	1	400	0	1120301	3	1120201
GazeCoD_1Model_male	24	2	26	<?xml version="1.0"?>\n<Clock xmlns:dt="urn:schemas-microsoft-com:datatypes"><Description dt:dt="string">E-Prime Primary Realtime Clock</Description><StartTime><Timestamp dt:dt="int">0</Timestamp><DateUtc dt:dt="string">2017-07-31T13:30:08Z</DateUtc></StartTime><FrequencyChanges><FrequencyChange><Frequency dt:dt="r8">3328125</Frequency><Timestamp dt:dt="r8">53609898313</Timestamp><Current dt:dt="…	59.94	1	right	2070983521	07-31-2017	15:30:08	13:30:08	female	456	{LEFTARROW}	78							0	1123428	1123021	{LEFTARROW}	407	1121898	1121553	845	left8	28	14	435	mask28	0	1123004	0	1122804	eqm10_NoEyeNmodel1_dir	90	HV	gazeCOD	GazeCoDxp	1	400	0	1122504	6	1122404
GazeCoD_1Model_male	24	2	26	<?xml version="1.0"?>\n<Clock xmlns:dt="urn:schemas-microsoft-com:datatypes"><Description dt:dt="string">E-Prime Primary Realtime Clock</Description><StartTime><Timestamp dt:dt="int">0</Timestamp><DateUtc dt:dt="string">2017-07-31T13:30:08Z</DateUtc></StartTime><FrequencyChanges><FrequencyChange><Frequency dt:dt="r8">3328125</Frequency><Timestamp dt:dt="r8">53609898313</Timestamp><Current dt:dt="…	59.94	1	right	2070983521	07-31-2017	15:30:08	13:30:08	female	457	{LEFTARROW}	51							0	1125564	1125023	{DOWNARROW}	541	1123899	1123438	961	left3,2	14	14	436	mask14	0	1125006	0	1124806	eqm10_NoEyeNmodel1_dir	90	H	gazeCOD	GazeCoDxp	0	400	0	1124506	7	1124406
GazeCoD_1Model_male	24	2	26	<?xml version="1.0"?>\n<Clock xmlns:dt="urn:schemas-microsoft-com:datatypes"><Description dt:dt="string">E-Prime Primary Realtime Clock</Description><StartTime><Timestamp dt:dt="int">0</Timestamp><DateUtc dt:dt="string">2017-07-31T13:30:08Z</DateUtc></StartTime><FrequencyChanges><FrequencyChange><Frequency dt:dt="r8">3328125</Frequency><Timestamp dt:dt="r8">53609898313</Timestamp><Current dt:dt="…	59.94	1	right	2070983521	07-31-2017	15:30:08	13:30:08	female	458	{LEFTARROW}	49							0	1127676	1127058	{DOWNARROW}	618	1125932	1125574	858	left1,6	13	14	437	mask13	0	1127041	0	1126841	eqm10_NoEyeNmodel1_dir	90	H	gazeCOD	GazeCoDxp	0	400	0	1126541	9	1126441
GazeCoD_1Model_male	24	2	26	<?xml version="1.0"?>\n<Clock xmlns:dt="urn:schemas-microsoft-com:datatypes"><Description dt:dt="string">E-Prime Primary Realtime Clock</Description><StartTime><Timestamp dt:dt="int">0</Timestamp><DateUtc dt:dt="string">2017-07-31T13:30:08Z</DateUtc></StartTime><FrequencyChanges><FrequencyChange><Frequency dt:dt="r8">3328125</Frequency><Timestamp dt:dt="r8">53609898313</Timestamp><Current dt:dt="…	59.94	1	right	2070983521	07-31-2017	15:30:08	13:30:08	female	459	{RIGHTARROW}	42							0	1129780	1129294	{DOWNARROW}	486	1128180	1127692	988	right4,8	20	14	438	mask20	0	1129277	0	1129077	eqm10_NoEyeNmodel1_dir	90	H	gazeCOD	GazeCoDxp	0	400	0	1128777	-3	1128677
GazeCoD_1Model_male	24	2	26	<?xml version="1.0"?>\n<Clock xmlns:dt="urn:schemas-microsoft-com:datatypes"><Description dt:dt="string">E-Prime Primary Realtime Clock</Description><StartTime><Timestamp dt:dt="int">0</Timestamp><DateUtc dt:dt="string">2017-07-31T13:30:08Z</DateUtc></StartTime><FrequencyChanges><FrequencyChange><Frequency dt:dt="r8">3328125</Frequency><Timestamp dt:dt="r8">53609898313</Timestamp><Current dt:dt="…	59.94	1	right	2070983521	07-31-2017	15:30:08	13:30:08	female	460	{RIGHTARROW}	40							0	1131628	1131279	{RIGHTARROW}	349	1130152	1129794	858	right6,4	10	14	439	mask10	0	1131262	0	1131062	eqm10_NoEyeNmodel1_dir	0	V	gazeCOD	GazeCoDxp	1	400	0	1130762	10	1130662
GazeCoD_1Model_male	24	2	26	<?xml version="1.0"?>\n<Clock xmlns:dt="urn:schemas-microsoft-com:datatypes"><Description dt:dt="string">E-Prime Primary Realtime Clock</Description><StartTime><Timestamp dt:dt="int">0</Timestamp><DateUtc dt:dt="string">2017-07-31T13:30:08Z</DateUtc></StartTime><FrequencyChanges><FrequencyChange><Frequency dt:dt="r8">3328125</Frequency><Timestamp dt:dt="r8">53609898313</Timestamp><Current dt:dt="…	59.94	1	right	2070983521	07-31-2017	15:30:08	13:30:08	female	461	{RIGHTARROW}	46							0	1133524	1133114	{DOWNARROW}	410	1131998	1131646	852	right1,6	29	14	440	mask29	0	1133097	0	1132897	eqm10_NoEyeNmodel1_dir	90	HV	gazeCOD	GazeCoDxp	0	400	0	1132597	-1	1132497
GazeCoD_1Model_male	24	2	26	<?xml version="1.0"?>\n<Clock xmlns:dt="urn:schemas-microsoft-com:datatypes"><Description dt:dt="string">E-Prime Primary Realtime Clock</Description><StartTime><Timestamp dt:dt="int">0</Timestamp><DateUtc dt:dt="string">2017-07-31T13:30:08Z</DateUtc></StartTime><FrequencyChanges><FrequencyChange><Frequency dt:dt="r8">3328125</Frequency><Timestamp dt:dt="r8">53609898313</Timestamp><Current dt:dt="…	59.94	1	right	2070983521	07-31-2017	15:30:08	13:30:08	female	462	{LEFTARROW}	55							0	1150932	1150615	{LEFTARROW}	317	1149494	1149030	964	left6,4	5	14	441	mask5	0	1150598	0	1150398	eqm10_NoEyeNmodel1_dir	0	V	gazeCOD	GazeCoDxp	1	400	0	1150098	4	1149998
GazeCoD_1Model_male	24	2	26	<?xml version="1.0"?>\n<Clock xmlns:dt="urn:schemas-microsoft-com:datatypes"><Description dt:dt="string">E-Prime Primary Realtime Clock</Description><StartTime><Timestamp dt:dt="int">0</Timestamp><DateUtc dt:dt="string">2017-07-31T13:30:08Z</DateUtc></StartTime><FrequencyChanges><FrequencyChange><Frequency dt:dt="r8">3328125</Frequency><Timestamp dt:dt="r8">53609898313</Timestamp><Current dt:dt="…	59.94	1	right	2070983521	07-31-2017	15:30:08	13:30:08	female	463	{LEFTARROW}	51							0	1152652	1152384	{DOWNARROW}	268	1151259	1150949	810	left3,2	25	14	442	mask25	0	1152367	1	1152167	eqm10_NoEyeNmodel1_dir	90	HV	gazeCOD	GazeCoDxp	0	400	0	1151866	7	1151766
GazeCoD_1Model_male	24	2	26	<?xml version="1.0"?>\n<Clock xmlns:dt="urn:schemas-microsoft-com:datatypes"><Description dt:dt="string">E-Prime Primary Realtime Clock</Description><StartTime><Timestamp dt:dt="int">0</Timestamp><DateUtc dt:dt="string">2017-07-31T13:30:08Z</DateUtc></StartTime><FrequencyChanges><FrequencyChange><Frequency dt:dt="r8">3328125</Frequency><Timestamp dt:dt="r8">53609898313</Timestamp><Current dt:dt="…	59.94	1	right	2070983521	07-31-2017	15:30:08	13:30:08	female	464	{RIGHTARROW}	44							0	1154212	1154202	{RIGHTARROW}	10	1153086	1152667	919	right3,2	30	14	443	mask30	0	1154185	0	1153985	eqm10_NoEyeNmodel1_dir	90	HV	gazeCOD	GazeCoDxp	1	400	0	1153685	-1	1153585
GazeCoD_1Model_male	24	2	26	<?xml version="1.0"?>\n<Clock xmlns:dt="urn:schemas-microsoft-com:datatypes"><Description dt:dt="string">E-Prime Primary Realtime Clock</Description><StartTime><Timestamp dt:dt="int">0</Timestamp><DateUtc dt:dt="string">2017-07-31T13:30:08Z</DateUtc></StartTime><FrequencyChanges><FrequencyChange><Frequency dt:dt="r8">3328125</Frequency><Timestamp dt:dt="r8">53609898313</Timestamp><Current dt:dt="…	59.94	1	right	2070983521	07-31-2017	15:30:08	13:30:08	female	465	{RIGHTARROW}	46							0	1155860	1155854	{DOWNARROW}	6	1154730	1154236	994	right1,6	7	14	444	mask7	0	1155837	0	1155637	eqm10_NoEyeNmodel1_dir	0	V	gazeCOD	GazeCoDxp	0	400	0	1155337	7	1155237
GazeCoD_1Model_male	24	2	26	<?xml version="1.0"?>\n<Clock xmlns:dt="urn:schemas-microsoft-com:datatypes"><Description dt:dt="string">E-Prime Primary Realtime Clock</Description><StartTime><Timestamp dt:dt="int">0</Timestamp><DateUtc dt:dt="string">2017-07-31T13:30:08Z</DateUtc></StartTime><FrequencyChanges><FrequencyChange><Frequency dt:dt="r8">3328125</Frequency><Timestamp dt:dt="r8">53609898313</Timestamp><Current dt:dt="…	59.94	1	right	2070983521	07-31-2017	15:30:08	13:30:08	female	466	{LEFTARROW}	55							0	1157524	1157456	{LEFTARROW}	68	1156330	1155871	959	left6,4	27	14	445	mask27	0	1157439	1	1157239	eqm10_NoEyeNmodel1_dir	90	HV	gazeCOD	GazeCoDxp	1	400	0	1156938	8	1156838
GazeCoD_1Model_male	24	2	26	<?xml version="1.0"?>\n<Clock xmlns:dt="urn:schemas-microsoft-com:datatypes"><Description dt:dt="string">E-Prime Primary Realtime Clock</Description><StartTime><Timestamp dt:dt="int">0</Timestamp><DateUtc dt:dt="string">2017-07-31T13:30:08Z</DateUtc></StartTime><FrequencyChanges><FrequencyChange><Frequency dt:dt="r8">3328125</Frequency><Timestamp dt:dt="r8">53609898313</Timestamp><Current dt:dt="…	59.94	1	right	2070983521	07-31-2017	15:30:08	13:30:08	female	467	{RIGHTARROW}	46							0	1159404	1159107	{RIGHTARROW}	297	1157981	1157539	942	right1,6	18	14	446	mask18	0	1159090	0	1158890	eqm10_NoEyeNmodel1_dir	90	H	gazeCOD	GazeCoDxp	1	400	0	1158590	9	1158490
GazeCoD_1Model_male	24	2	26	<?xml version="1.0"?>\n<Clock xmlns:dt="urn:schemas-microsoft-com:datatypes"><Description dt:dt="string">E-Prime Primary Realtime Clock</Description><StartTime><Timestamp dt:dt="int">0</Timestamp><DateUtc dt:dt="string">2017-07-31T13:30:08Z</DateUtc></StartTime><FrequencyChanges><FrequencyChange><Frequency dt:dt="r8">3328125</Frequency><Timestamp dt:dt="r8">53609898313</Timestamp><Current dt:dt="…	59.94	1	right	2070983521	07-31-2017	15:30:08	13:30:08	female	468	{LEFTARROW}	78							0	1160972	1160926	{LEFTARROW}	46	1159813	1159424	889	left8	6	14	447	mask6	0	1160909	1	1160709	eqm10_NoEyeNmodel1_dir	0	V	gazeCOD	GazeCoDxp	1	400	0	1160408	-5	1160308
GazeCoD_1Model_male	24	2	26	<?xml version="1.0"?>\n<Clock xmlns:dt="urn:schemas-microsoft-com:datatypes"><Description dt:dt="string">E-Prime Primary Realtime Clock</Description><StartTime><Timestamp dt:dt="int">0</Timestamp><DateUtc dt:dt="string">2017-07-31T13:30:08Z</DateUtc></StartTime><FrequencyChanges><FrequencyChange><Frequency dt:dt="r8">3328125</Frequency><Timestamp dt:dt="r8">53609898313</Timestamp><Current dt:dt="…	59.94	1	right	2070983521	07-31-2017	15:30:08	13:30:08	female	469	{RIGHTARROW}	40							0	1162708	1162511	{RIGHTARROW}	197	1161391	1160992	899	right6,4	21	14	448	mask21	0	1162494	1	1162294	eqm10_NoEyeNmodel1_dir	90	H	gazeCOD	GazeCoDxp	1	400	0	1161993	2	1161893
GazeCoD_1Model_male	24	2	26	<?xml version="1.0"?>\n<Clock xmlns:dt="urn:schemas-microsoft-com:datatypes"><Description dt:dt="string">E-Prime Primary Realtime Clock</Description><StartTime><Timestamp dt:dt="int">0</Timestamp><DateUtc dt:dt="string">2017-07-31T13:30:08Z</DateUtc></StartTime><FrequencyChanges><FrequencyChange><Frequency dt:dt="r8">3328125</Frequency><Timestamp dt:dt="r8">53609898313</Timestamp><Current dt:dt="…	59.94	1	right	2070983521	07-31-2017	15:30:08	13:30:08	female	470	{DOWNARROW}	79							0	1164644	1164262	{LEFTARROW}	382	1163145	1162728	917	DG0	1	14	449	mask1	0	1164246	1	1164046	eqm10_NoEyeNmodel1_dir	0	V	gazeCOD	GazeCoDxp	0	400	0	1163745	0	1163645
GazeCoD_1Model_male	24	2	26	<?xml version="1.0"?>\n<Clock xmlns:dt="urn:schemas-microsoft-com:datatypes"><Description dt:dt="string">E-Prime Primary Realtime Clock</Description><StartTime><Timestamp dt:dt="int">0</Timestamp><DateUtc dt:dt="string">2017-07-31T13:30:08Z</DateUtc></StartTime><FrequencyChanges><FrequencyChange><Frequency dt:dt="r8">3328125</Frequency><Timestamp dt:dt="r8">53609898313</Timestamp><Current dt:dt="…	59.94	1	right	2070983521	07-31-2017	15:30:08	13:30:08	female	471	{LEFTARROW}	49							0	1166492	1166198	{LEFTARROW}	294	1165086	1164663	923	left1,6	2	14	450	mask2	0	1166181	0	1165981	eqm10_NoEyeNmodel1_dir	0	V	gazeCOD	GazeCoDxp	1	400	0	1165681	-5	1165581
GazeCoD_1Model_male	24	2	26	<?xml version="1.0"?>\n<Clock xmlns:dt="urn:schemas-microsoft-com:datatypes"><Description dt:dt="string">E-Prime Primary Realtime Clock</Description><StartTime><Timestamp dt:dt="int">0</Timestamp><DateUtc dt:dt="string">2017-07-31T13:30:08Z</DateUtc></StartTime><FrequencyChanges><FrequencyChange><Frequency dt:dt="r8">3328125</Frequency><Timestamp dt:dt="r8">53609898313</Timestamp><Current dt:dt="…	59.94	1	right	2070983521	07-31-2017	15:30:08	13:30:08	female	472	{LEFTARROW}	53							0	1168100	1168000	{LEFTARROW}	100	1166880	1166515	865	left4,8	15	14	451	mask15	0	1167983	1	1167783	eqm10_NoEyeNmodel1_dir	90	H	gazeCOD	GazeCoDxp	1	400	0	1167482	2	1167382
GazeCoD_1Model_male	24	2	26	<?xml version="1.0"?>\n<Clock xmlns:dt="urn:schemas-microsoft-com:datatypes"><Description dt:dt="string">E-Prime Primary Realtime Clock</Description><StartTime><Timestamp dt:dt="int">0</Timestamp><DateUtc dt:dt="string">2017-07-31T13:30:08Z</DateUtc></StartTime><FrequencyChanges><FrequencyChange><Frequency dt:dt="r8">3328125</Frequency><Timestamp dt:dt="r8">53609898313</Timestamp><Current dt:dt="…	59.94	1	right	2070983521	07-31-2017	15:30:08	13:30:08	female	473	{RIGHTARROW}	44							0	1169996	1169701	{DOWNARROW}	295	1168577	1168116	961	right3,2	8	14	452	mask8	0	1169684	0	1169484	eqm10_NoEyeNmodel1_dir	0	V	gazeCOD	GazeCoDxp	0	400	0	1169184	7	1169084
GazeCoD_1Model_male	24	2	26	<?xml version="1.0"?>\n<Clock xmlns:dt="urn:schemas-microsoft-com:datatypes"><Description dt:dt="string">E-Prime Primary Realtime Clock</Description><StartTime><Timestamp dt:dt="int">0</Timestamp><DateUtc dt:dt="string">2017-07-31T13:30:08Z</DateUtc></StartTime><FrequencyChanges><FrequencyChange><Frequency dt:dt="r8">3328125</Frequency><Timestamp dt:dt="r8">53609898313</Timestamp><Current dt:dt="…	59.94	1	right	2070983521	07-31-2017	15:30:08	13:30:08	female	474	{LEFTARROW}	49							0	1171564	1171486	{DOWNARROW}	78	1170361	1170018	843	left1,6	24	14	453	mask24	0	1171470	1	1171270	eqm10_NoEyeNmodel1_dir	90	HV	gazeCOD	GazeCoDxp	0	400	0	1170969	8	1170869
GazeCoD_1Model_male	24	2	26	<?xml version="1.0"?>\n<Clock xmlns:dt="urn:schemas-microsoft-com:datatypes"><Description dt:dt="string">E-Prime Primary Realtime Clock</Description><StartTime><Timestamp dt:dt="int">0</Timestamp><DateUtc dt:dt="string">2017-07-31T13:30:08Z</DateUtc></StartTime><FrequencyChanges><FrequencyChange><Frequency dt:dt="r8">3328125</Frequency><Timestamp dt:dt="r8">53609898313</Timestamp><Current dt:dt="…	59.94	1	right	2070983521	07-31-2017	15:30:08	13:30:08	female	475	{RIGHTARROW}	77							0	1173300	1172988	{RIGHTARROW}	312	1171871	1171587	784	right8	11	14	454	mask11	0	1172971	0	1172771	eqm10_NoEyeNmodel1_dir	0	V	gazeCOD	GazeCoDxp	1	400	0	1172471	0	1172371
GazeCoD_1Model_male	24	2	26	<?xml version="1.0"?>\n<Clock xmlns:dt="urn:schemas-microsoft-com:datatypes"><Description dt:dt="string">E-Prime Primary Realtime Clock</Description><StartTime><Timestamp dt:dt="int">0</Timestamp><DateUtc dt:dt="string">2017-07-31T13:30:08Z</DateUtc></StartTime><FrequencyChanges><FrequencyChange><Frequency dt:dt="r8">3328125</Frequency><Timestamp dt:dt="r8">53609898313</Timestamp><Current dt:dt="…	59.94	1	right	2070983521	07-31-2017	15:30:08	13:30:08	female	476	{RIGHTARROW}	77							0	1175268	1174907	{RIGHTARROW}	361	1173789	1173322	967	right8	22	14	455	mask22	0	1174890	1	1174690	eqm10_NoEyeNmodel1_dir	90	H	gazeCOD	GazeCoDxp	1	400	0	1174389	0	1174289
GazeCoD_1Model_male	24	2	26	<?xml version="1.0"?>\n<Clock xmlns:dt="urn:schemas-microsoft-com:datatypes"><Description dt:dt="string">E-Prime Primary Realtime Clock</Description><StartTime><Timestamp dt:dt="int">0</Timestamp><DateUtc dt:dt="string">2017-07-31T13:30:08Z</DateUtc></StartTime><FrequencyChanges><FrequencyChange><Frequency dt:dt="r8">3328125</Frequency><Timestamp dt:dt="r8">53609898313</Timestamp><Current dt:dt="…	59.94	1	right	2070983521	07-31-2017	15:30:08	13:30:08	female	477	{LEFTARROW}	55							0	1177380	1176892	{RIGHTARROW}	488	1175767	1175290	977	left6,4	16	14	456	mask16	0	1176875	0	1176675	eqm10_NoEyeNmodel1_dir	90	H	gazeCOD	GazeCoDxp	0	400	0	1176375	8	1176275
GazeCoD_1Model_male	24	2	26	<?xml version="1.0"?>\n<Clock xmlns:dt="urn:schemas-microsoft-com:datatypes"><Description dt:dt="string">E-Prime Primary Realtime Clock</Description><StartTime><Timestamp dt:dt="int">0</Timestamp><DateUtc dt:dt="string">2017-07-31T13:30:08Z</DateUtc></StartTime><FrequencyChanges><FrequencyChange><Frequency dt:dt="r8">3328125</Frequency><Timestamp dt:dt="r8">53609898313</Timestamp><Current dt:dt="…	59.94	1	right	2070983521	07-31-2017	15:30:08	13:30:08	female	478	{LEFTARROW}	53							0	1179164	1178977	{LEFTARROW}	187	1177852	1177392	960	left4,8	4	14	457	mask4	0	1178960	0	1178760	eqm10_NoEyeNmodel1_dir	0	V	gazeCOD	GazeCoDxp	1	400	0	1178460	8	1178360
GazeCoD_1Model_male	24	2	26	<?xml version="1.0"?>\n<Clock xmlns:dt="urn:schemas-microsoft-com:datatypes"><Description dt:dt="string">E-Prime Primary Realtime Clock</Description><StartTime><Timestamp dt:dt="int">0</Timestamp><DateUtc dt:dt="string">2017-07-31T13:30:08Z</DateUtc></StartTime><FrequencyChanges><FrequencyChange><Frequency dt:dt="r8">3328125</Frequency><Timestamp dt:dt="r8">53609898313</Timestamp><Current dt:dt="…	59.94	1	right	2070983521	07-31-2017	15:30:08	13:30:08	female	479	{LEFTARROW}	78							0	1180964	1180779	{LEFTARROW}	185	1179664	1179178	986	left8	17	14	458	mask17	0	1180762	0	1180562	eqm10_NoEyeNmodel1_dir	90	H	gazeCOD	GazeCoDxp	1	400	0	1180262	-2	1180162
GazeCoD_1Model_male	24	2	26	<?xml version="1.0"?>\n<Clock xmlns:dt="urn:schemas-microsoft-com:datatypes"><Description dt:dt="string">E-Prime Primary Realtime Clock</Description><StartTime><Timestamp dt:dt="int">0</Timestamp><DateUtc dt:dt="string">2017-07-31T13:30:08Z</DateUtc></StartTime><FrequencyChanges><FrequencyChange><Frequency dt:dt="r8">3328125</Frequency><Timestamp dt:dt="r8">53609898313</Timestamp><Current dt:dt="…	59.94	1	right	2070983521	07-31-2017	15:30:08	13:30:08	female	480	{DOWNARROW}	79							0	1182820	1182514	{LEFTARROW}	306	1181402	1180979	923	DG0	23	14	459	mask23	0	1182497	0	1182297	eqm10_NoEyeNmodel1_dir	90	HV	gazeCOD	GazeCoDxp	0	400	0	1181997	-5	1181897
GazeCoD_1Model_male	24	2	26	<?xml version="1.0"?>\n<Clock xmlns:dt="urn:schemas-microsoft-com:datatypes"><Description dt:dt="string">E-Prime Primary Realtime Clock</Description><StartTime><Timestamp dt:dt="int">0</Timestamp><DateUtc dt:dt="string">2017-07-31T13:30:08Z</DateUtc></StartTime><FrequencyChanges><FrequencyChange><Frequency dt:dt="r8">3328125</Frequency><Timestamp dt:dt="r8">53609898313</Timestamp><Current dt:dt="…	59.94	1	right	2070983521	07-31-2017	15:30:08	13:30:08	female	481	{RIGHTARROW}	42							0	1184596	1184416	{RIGHTARROW}	180	1183299	1182831	968	right4,8	31	14	460	mask31	0	1184399	0	1184199	eqm10_NoEyeNmodel1_dir	90	HV	gazeCOD	GazeCoDxp	1	400	0	1183899	0	1183799
GazeCoD_1Model_male	24	2	26	<?xml version="1.0"?>\n<Clock xmlns:dt="urn:schemas-microsoft-com:datatypes"><Description dt:dt="string">E-Prime Primary Realtime Clock</Description><StartTime><Timestamp dt:dt="int">0</Timestamp><DateUtc dt:dt="string">2017-07-31T13:30:08Z</DateUtc></StartTime><FrequencyChanges><FrequencyChange><Frequency dt:dt="r8">3328125</Frequency><Timestamp dt:dt="r8">53609898313</Timestamp><Current dt:dt="…	59.94	1	right	2070983521	07-31-2017	15:30:08	13:30:08	female	482	{LEFTARROW}	53							0	1186284	1186168	{LEFTARROW}	116	1185055	1184616	939	left4,8	26	14	461	mask26	0	1186151	0	1185951	eqm10_NoEyeNmodel1_dir	90	HV	gazeCOD	GazeCoDxp	1	400	0	1185651	-4	1185551
GazeCoD_1Model_male	24	2	26	<?xml version="1.0"?>\n<Clock xmlns:dt="urn:schemas-microsoft-com:datatypes"><Description dt:dt="string">E-Prime Primary Realtime Clock</Description><StartTime><Timestamp dt:dt="int">0</Timestamp><DateUtc dt:dt="string">2017-07-31T13:30:08Z</DateUtc></StartTime><FrequencyChanges><FrequencyChange><Frequency dt:dt="r8">3328125</Frequency><Timestamp dt:dt="r8">53609898313</Timestamp><Current dt:dt="…	59.94	1	right	2070983521	07-31-2017	15:30:08	13:30:08	female	483	{DOWNARROW}	79							0	1188252	1187903	{LEFTARROW}	349	1186778	1186301	977	DG0	12	14	462	mask12	0	1187886	0	1187686	eqm10_NoEyeNmodel1_dir	90	H	gazeCOD	GazeCoDxp	0	400	0	1187386	8	1187286
GazeCoD_1Model_male	24	2	26	<?xml version="1.0"?>\n<Clock xmlns:dt="urn:schemas-microsoft-com:datatypes"><Description dt:dt="string">E-Prime Primary Realtime Clock</Description><StartTime><Timestamp dt:dt="int">0</Timestamp><DateUtc dt:dt="string">2017-07-31T13:30:08Z</DateUtc></StartTime><FrequencyChanges><FrequencyChange><Frequency dt:dt="r8">3328125</Frequency><Timestamp dt:dt="r8">53609898313</Timestamp><Current dt:dt="…	59.94	1	right	2070983521	07-31-2017	15:30:08	13:30:08	female	484	{DOWNARROW}	79							0	1190548	1189738	{LEFTARROW}	810	1188621	1188270	851	DG0	23	15	463	mask23	0	1189721	0	1189521	eqm10_NoEyeNmodel1_dir	90	HV	gazeCOD	GazeCoDxp	0	400	0	1189221	0	1189121
GazeCoD_1Model_male	24	2	26	<?xml version="1.0"?>\n<Clock xmlns:dt="urn:schemas-microsoft-com:datatypes"><Description dt:dt="string">E-Prime Primary Realtime Clock</Description><StartTime><Timestamp dt:dt="int">0</Timestamp><DateUtc dt:dt="string">2017-07-31T13:30:08Z</DateUtc></StartTime><FrequencyChanges><FrequencyChange><Frequency dt:dt="r8">3328125</Frequency><Timestamp dt:dt="r8">53609898313</Timestamp><Current dt:dt="…	59.94	1	right	2070983521	07-31-2017	15:30:08	13:30:08	female	485	{RIGHTARROW}	77							0	1192332	1191957	{RIGHTARROW}	375	1190839	1190572	767	right8	33	15	464	mask33	0	1191940	0	1191740	eqm10_NoEyeNmodel1_dir	90	HV	gazeCOD	GazeCoDxp	1	400	0	1191440	1	1191340
GazeCoD_1Model_male	24	2	26	<?xml version="1.0"?>\n<Clock xmlns:dt="urn:schemas-microsoft-com:datatypes"><Description dt:dt="string">E-Prime Primary Realtime Clock</Description><StartTime><Timestamp dt:dt="int">0</Timestamp><DateUtc dt:dt="string">2017-07-31T13:30:08Z</DateUtc></StartTime><FrequencyChanges><FrequencyChange><Frequency dt:dt="r8">3328125</Frequency><Timestamp dt:dt="r8">53609898313</Timestamp><Current dt:dt="…	59.94	1	right	2070983521	07-31-2017	15:30:08	13:30:08	female	486	{RIGHTARROW}	44							0	1194516	1193776	{RIGHTARROW}	740	1192657	1192357	800	right3,2	30	15	465	mask30	0	1193759	1	1193559	eqm10_NoEyeNmodel1_dir	90	HV	gazeCOD	GazeCoDxp	1	400	0	1193258	1	1193158
GazeCoD_1Model_male	24	2	26	<?xml version="1.0"?>\n<Clock xmlns:dt="urn:schemas-microsoft-com:datatypes"><Description dt:dt="string">E-Prime Primary Realtime Clock</Description><StartTime><Timestamp dt:dt="int">0</Timestamp><DateUtc dt:dt="string">2017-07-31T13:30:08Z</DateUtc></StartTime><FrequencyChanges><FrequencyChange><Frequency dt:dt="r8">3328125</Frequency><Timestamp dt:dt="r8">53609898313</Timestamp><Current dt:dt="…	59.94	1	right	2070983521	07-31-2017	15:30:08	13:30:08	female	487	{RIGHTARROW}	42							0	1196212	1195911	{RIGHTARROW}	301	1194785	1194526	759	right4,8	20	15	466	mask20	0	1195894	0	1195694	eqm10_NoEyeNmodel1_dir	90	H	gazeCOD	GazeCoDxp	1	400	0	1195394	9	1195294
GazeCoD_1Model_male	24	2	26	<?xml version="1.0"?>\n<Clock xmlns:dt="urn:schemas-microsoft-com:datatypes"><Description dt:dt="string">E-Prime Primary Realtime Clock</Description><StartTime><Timestamp dt:dt="int">0</Timestamp><DateUtc dt:dt="string">2017-07-31T13:30:08Z</DateUtc></StartTime><FrequencyChanges><FrequencyChange><Frequency dt:dt="r8">3328125</Frequency><Timestamp dt:dt="r8">53609898313</Timestamp><Current dt:dt="…	59.94	1	right	2070983521	07-31-2017	15:30:08	13:30:08	female	488	{LEFTARROW}	53							0	1199012	1197646	{LEFTARROW}	1366	1196519	1196228	791	left4,8	26	15	467	mask26	0	1197629	0	1197429	eqm10_NoEyeNmodel1_dir	90	HV	gazeCOD	GazeCoDxp	1	400	0	1197129	10	1197029
GazeCoD_1Model_male	24	2	26	<?xml version="1.0"?>\n<Clock xmlns:dt="urn:schemas-microsoft-com:datatypes"><Description dt:dt="string">E-Prime Primary Realtime Clock</Description><StartTime><Timestamp dt:dt="int">0</Timestamp><DateUtc dt:dt="string">2017-07-31T13:30:08Z</DateUtc></StartTime><FrequencyChanges><FrequencyChange><Frequency dt:dt="r8">3328125</Frequency><Timestamp dt:dt="r8">53609898313</Timestamp><Current dt:dt="…	59.94	1	right	2070983521	07-31-2017	15:30:08	13:30:08	female	489	{RIGHTARROW}	44							0	1200868	1200566	{DOWNARROW}	302	1199443	1199031	912	right3,2	8	15	468	mask8	0	1200549	1	1200349	eqm10_NoEyeNmodel1_dir	0	V	gazeCOD	GazeCoDxp	0	400	0	1200048	5	1199948
GazeCoD_1Model_male	24	2	26	<?xml version="1.0"?>\n<Clock xmlns:dt="urn:schemas-microsoft-com:datatypes"><Description dt:dt="string">E-Prime Primary Realtime Clock</Description><StartTime><Timestamp dt:dt="int">0</Timestamp><DateUtc dt:dt="string">2017-07-31T13:30:08Z</DateUtc></StartTime><FrequencyChanges><FrequencyChange><Frequency dt:dt="r8">3328125</Frequency><Timestamp dt:dt="r8">53609898313</Timestamp><Current dt:dt="…	59.94	1	right	2070983521	07-31-2017	15:30:08	13:30:08	female	490	{LEFTARROW}	51							0	1202876	1202468	{DOWNARROW}	408	1201351	1200883	968	left3,2	14	15	469	mask14	0	1202451	1	1202251	eqm10_NoEyeNmodel1_dir	90	H	gazeCOD	GazeCoDxp	0	400	0	1201950	-1	1201850
GazeCoD_1Model_male	24	2	26	<?xml version="1.0"?>\n<Clock xmlns:dt="urn:schemas-microsoft-com:datatypes"><Description dt:dt="string">E-Prime Primary Realtime Clock</Description><StartTime><Timestamp dt:dt="int">0</Timestamp><DateUtc dt:dt="string">2017-07-31T13:30:08Z</DateUtc></StartTime><FrequencyChanges><FrequencyChange><Frequency dt:dt="r8">3328125</Frequency><Timestamp dt:dt="r8">53609898313</Timestamp><Current dt:dt="…	59.94	1	right	2070983521	07-31-2017	15:30:08	13:30:08	female	491	{LEFTARROW}	55							0	1204764	1204436	{DOWNARROW}	328	1203312	1202901	911	left6,4	16	15	470	mask16	0	1204419	0	1204219	eqm10_NoEyeNmodel1_dir	90	H	gazeCOD	GazeCoDxp	0	400	0	1203919	7	1203819
GazeCoD_1Model_male	24	2	26	<?xml version="1.0"?>\n<Clock xmlns:dt="urn:schemas-microsoft-com:datatypes"><Description dt:dt="string">E-Prime Primary Realtime Clock</Description><StartTime><Timestamp dt:dt="int">0</Timestamp><DateUtc dt:dt="string">2017-07-31T13:30:08Z</DateUtc></StartTime><FrequencyChanges><FrequencyChange><Frequency dt:dt="r8">3328125</Frequency><Timestamp dt:dt="r8">53609898313</Timestamp><Current dt:dt="…	59.94	1	right	2070983521	07-31-2017	15:30:08	13:30:08	female	492	{RIGHTARROW}	46							0	1206356	1206272	{DOWNARROW}	84	1205153	1204787	866	right1,6	29	15	471	mask29	0	1206255	1	1206055	eqm10_NoEyeNmodel1_dir	90	HV	gazeCOD	GazeCoDxp	0	400	0	1205754	1	1205654
GazeCoD_1Model_male	24	2	26	<?xml version="1.0"?>\n<Clock xmlns:dt="urn:schemas-microsoft-com:datatypes"><Description dt:dt="string">E-Prime Primary Realtime Clock</Description><StartTime><Timestamp dt:dt="int">0</Timestamp><DateUtc dt:dt="string">2017-07-31T13:30:08Z</DateUtc></StartTime><FrequencyChanges><FrequencyChange><Frequency dt:dt="r8">3328125</Frequency><Timestamp dt:dt="r8">53609898313</Timestamp><Current dt:dt="…	59.94	1	right	2070983521	07-31-2017	15:30:08	13:30:08	female	493	{RIGHTARROW}	46							0	1208188	1207923	{DOWNARROW}	265	1206797	1206372	925	right1,6	7	15	472	mask7	0	1207906	0	1207706	eqm10_NoEyeNmodel1_dir	0	V	gazeCOD	GazeCoDxp	0	400	0	1207406	9	1207306
GazeCoD_1Model_male	24	2	26	<?xml version="1.0"?>\n<Clock xmlns:dt="urn:schemas-microsoft-com:datatypes"><Description dt:dt="string">E-Prime Primary Realtime Clock</Description><StartTime><Timestamp dt:dt="int">0</Timestamp><DateUtc dt:dt="string">2017-07-31T13:30:08Z</DateUtc></StartTime><FrequencyChanges><FrequencyChange><Frequency dt:dt="r8">3328125</Frequency><Timestamp dt:dt="r8">53609898313</Timestamp><Current dt:dt="…	59.94	1	right	2070983521	07-31-2017	15:30:08	13:30:08	female	494	{LEFTARROW}	49							0	1209900	1209592	{DOWNARROW}	308	1208464	1208207	757	left1,6	13	15	473	mask13	0	1209575	1	1209375	eqm10_NoEyeNmodel1_dir	90	H	gazeCOD	GazeCoDxp	0	400	0	1209074	10	1208974
GazeCoD_1Model_male	24	2	26	<?xml version="1.0"?>\n<Clock xmlns:dt="urn:schemas-microsoft-com:datatypes"><Description dt:dt="string">E-Prime Primary Realtime Clock</Description><StartTime><Timestamp dt:dt="int">0</Timestamp><DateUtc dt:dt="string">2017-07-31T13:30:08Z</DateUtc></StartTime><FrequencyChanges><FrequencyChange><Frequency dt:dt="r8">3328125</Frequency><Timestamp dt:dt="r8">53609898313</Timestamp><Current dt:dt="…	59.94	1	right	2070983521	07-31-2017	15:30:08	13:30:08	female	495	{DOWNARROW}	79							0	1211700	1211443	{DOWNARROW}	257	1210329	1209925	904	DG0	1	15	474	mask1	0	1211427	1	1211227	eqm10_NoEyeNmodel1_dir	0	V	gazeCOD	GazeCoDxp	1	400	0	1210926	-3	1210826
GazeCoD_1Model_male	24	2	26	<?xml version="1.0"?>\n<Clock xmlns:dt="urn:schemas-microsoft-com:datatypes"><Description dt:dt="string">E-Prime Primary Realtime Clock</Description><StartTime><Timestamp dt:dt="int">0</Timestamp><DateUtc dt:dt="string">2017-07-31T13:30:08Z</DateUtc></StartTime><FrequencyChanges><FrequencyChange><Frequency dt:dt="r8">3328125</Frequency><Timestamp dt:dt="r8">53609898313</Timestamp><Current dt:dt="…	59.94	1	right	2070983521	07-31-2017	15:30:08	13:30:08	female	496	{DOWNARROW}	79							0	1213780	1213179	{DOWNARROW}	601	1212051	1211710	841	DG0	12	15	475	mask12	0	1213162	1	1212962	eqm10_NoEyeNmodel1_dir	90	H	gazeCOD	GazeCoDxp	1	400	0	1212661	10	1212561
GazeCoD_1Model_male	24	2	26	<?xml version="1.0"?>\n<Clock xmlns:dt="urn:schemas-microsoft-com:datatypes"><Description dt:dt="string">E-Prime Primary Realtime Clock</Description><StartTime><Timestamp dt:dt="int">0</Timestamp><DateUtc dt:dt="string">2017-07-31T13:30:08Z</DateUtc></StartTime><FrequencyChanges><FrequencyChange><Frequency dt:dt="r8">3328125</Frequency><Timestamp dt:dt="r8">53609898313</Timestamp><Current dt:dt="…	59.94	1	right	2070983521	07-31-2017	15:30:08	13:30:08	female	497	{LEFTARROW}	78							0	1215548	1215197	{LEFTARROW}	351	1214074	1213796	778	left8	6	15	476	mask6	0	1215180	0	1214980	eqm10_NoEyeNmodel1_dir	0	V	gazeCOD	GazeCoDxp	1	400	0	1214680	6	1214580
GazeCoD_1Model_male	24	2	26	<?xml version="1.0"?>\n<Clock xmlns:dt="urn:schemas-microsoft-com:datatypes"><Description dt:dt="string">E-Prime Primary Realtime Clock</Description><StartTime><Timestamp dt:dt="int">0</Timestamp><DateUtc dt:dt="string">2017-07-31T13:30:08Z</DateUtc></StartTime><FrequencyChanges><FrequencyChange><Frequency dt:dt="r8">3328125</Frequency><Timestamp dt:dt="r8">53609898313</Timestamp><Current dt:dt="…	59.94	1	right	2070983521	07-31-2017	15:30:08	13:30:08	female	498	{RIGHTARROW}	77							0	1217292	1217133	{RIGHTARROW}	159	1216013	1215564	949	right8	22	15	477	mask22	0	1217116	1	1216916	eqm10_NoEyeNmodel1_dir	90	H	gazeCOD	GazeCoDxp	1	400	0	1216615	2	1216515
GazeCoD_1Model_male	24	2	26	<?xml version="1.0"?>\n<Clock xmlns:dt="urn:schemas-microsoft-com:datatypes"><Description dt:dt="string">E-Prime Primary Realtime Clock</Description><StartTime><Timestamp dt:dt="int">0</Timestamp><DateUtc dt:dt="string">2017-07-31T13:30:08Z</DateUtc></StartTime><FrequencyChanges><FrequencyChange><Frequency dt:dt="r8">3328125</Frequency><Timestamp dt:dt="r8">53609898313</Timestamp><Current dt:dt="…	59.94	1	right	2070983521	07-31-2017	15:30:08	13:30:08	female	499	{LEFTARROW}	55							0	1219260	1218801	{LEFTARROW}	459	1217675	1217316	859	left6,4	27	15	478	mask27	0	1218784	0	1218584	eqm10_NoEyeNmodel1_dir	90	HV	gazeCOD	GazeCoDxp	1	400	0	1218284	9	1218184
GazeCoD_1Model_male	24	2	26	<?xml version="1.0"?>\n<Clock xmlns:dt="urn:schemas-microsoft-com:datatypes"><Description dt:dt="string">E-Prime Primary Realtime Clock</Description><StartTime><Timestamp dt:dt="int">0</Timestamp><DateUtc dt:dt="string">2017-07-31T13:30:08Z</DateUtc></StartTime><FrequencyChanges><FrequencyChange><Frequency dt:dt="r8">3328125</Frequency><Timestamp dt:dt="r8">53609898313</Timestamp><Current dt:dt="…	59.94	1	right	2070983521	07-31-2017	15:30:08	13:30:08	female	500	{LEFTARROW}	51							0	1221356	1220719	{LEFTARROW}	637	1219592	1219285	807	left3,2	3	15	479	mask3	0	1220703	1	1220503	eqm10_NoEyeNmodel1_dir	0	V	gazeCOD	GazeCoDxp	1	400	0	1220202	10	1220102
GazeCoD_1Model_male	24	2	26	<?xml version="1.0"?>\n<Clock xmlns:dt="urn:schemas-microsoft-com:datatypes"><Description dt:dt="string">E-Prime Primary Realtime Clock</Description><StartTime><Timestamp dt:dt="int">0</Timestamp><DateUtc dt:dt="string">2017-07-31T13:30:08Z</DateUtc></StartTime><FrequencyChanges><FrequencyChange><Frequency dt:dt="r8">3328125</Frequency><Timestamp dt:dt="r8">53609898313</Timestamp><Current dt:dt="…	59.94	1	right	2070983521	07-31-2017	15:30:08	13:30:08	female	501	{RIGHTARROW}	40							0	1223340	1222888	{RIGHTARROW}	452	1221771	1221370	901	right6,4	32	15	480	mask32	0	1222871	0	1222671	eqm10_NoEyeNmodel1_dir	90	HV	gazeCOD	GazeCoDxp	1	400	0	1222371	0	1222271
GazeCoD_1Model_male	24	2	26	<?xml version="1.0"?>\n<Clock xmlns:dt="urn:schemas-microsoft-com:datatypes"><Description dt:dt="string">E-Prime Primary Realtime Clock</Description><StartTime><Timestamp dt:dt="int">0</Timestamp><DateUtc dt:dt="string">2017-07-31T13:30:08Z</DateUtc></StartTime><FrequencyChanges><FrequencyChange><Frequency dt:dt="r8">3328125</Frequency><Timestamp dt:dt="r8">53609898313</Timestamp><Current dt:dt="…	59.94	1	right	2070983521	07-31-2017	15:30:08	13:30:08	female	502	{LEFTARROW}	53							0	1225436	1224940	{LEFTARROW}	496	1223819	1223355	964	left4,8	15	15	481	mask15	0	1224924	1	1224724	eqm10_NoEyeNmodel1_dir	90	H	gazeCOD	GazeCoDxp	1	400	0	1224423	4	1224323
GazeCoD_1Model_male	24	2	26	<?xml version="1.0"?>\n<Clock xmlns:dt="urn:schemas-microsoft-com:datatypes"><Description dt:dt="string">E-Prime Primary Realtime Clock</Description><StartTime><Timestamp dt:dt="int">0</Timestamp><DateUtc dt:dt="string">2017-07-31T13:30:08Z</DateUtc></StartTime><FrequencyChanges><FrequencyChange><Frequency dt:dt="r8">3328125</Frequency><Timestamp dt:dt="r8">53609898313</Timestamp><Current dt:dt="…	59.94	1	right	2070983521	07-31-2017	15:30:08	13:30:08	female	503	{LEFTARROW}	49							0	1227404	1227026	{LEFTARROW}	378	1225904	1225458	946	left1,6	24	15	482	mask24	0	1227009	0	1226809	eqm10_NoEyeNmodel1_dir	90	HV	gazeCOD	GazeCoDxp	1	400	0	1226509	5	1226409
GazeCoD_1Model_male	24	2	26	<?xml version="1.0"?>\n<Clock xmlns:dt="urn:schemas-microsoft-com:datatypes"><Description dt:dt="string">E-Prime Primary Realtime Clock</Description><StartTime><Timestamp dt:dt="int">0</Timestamp><DateUtc dt:dt="string">2017-07-31T13:30:08Z</DateUtc></StartTime><FrequencyChanges><FrequencyChange><Frequency dt:dt="r8">3328125</Frequency><Timestamp dt:dt="r8">53609898313</Timestamp><Current dt:dt="…	59.94	1	right	2070983521	07-31-2017	15:30:08	13:30:08	female	504	{LEFTARROW}	49							0	1229244	1228944	{LEFTARROW}	300	1227826	1227426	900	left1,6	2	15	483	mask2	0	1228928	1	1228728	eqm10_NoEyeNmodel1_dir	0	V	gazeCOD	GazeCoDxp	1	400	0	1228427	1	1228327
GazeCoD_1Model_male	24	2	26	<?xml version="1.0"?>\n<Clock xmlns:dt="urn:schemas-microsoft-com:datatypes"><Description dt:dt="string">E-Prime Primary Realtime Clock</Description><StartTime><Timestamp dt:dt="int">0</Timestamp><DateUtc dt:dt="string">2017-07-31T13:30:08Z</DateUtc></StartTime><FrequencyChanges><FrequencyChange><Frequency dt:dt="r8">3328125</Frequency><Timestamp dt:dt="r8">53609898313</Timestamp><Current dt:dt="…	59.94	1	right	2070983521	07-31-2017	15:30:08	13:30:08	female	505	{RIGHTARROW}	42							0	1231108	1230646	{RIGHTARROW}	462	1229520	1229261	759	right4,8	31	15	484	mask31	0	1230629	0	1230429	eqm10_NoEyeNmodel1_dir	90	HV	gazeCOD	GazeCoDxp	1	400	0	1230129	9	1230029
GazeCoD_1Model_male	24	2	26	<?xml version="1.0"?>\n<Clock xmlns:dt="urn:schemas-microsoft-com:datatypes"><Description dt:dt="string">E-Prime Primary Realtime Clock</Description><StartTime><Timestamp dt:dt="int">0</Timestamp><DateUtc dt:dt="string">2017-07-31T13:30:08Z</DateUtc></StartTime><FrequencyChanges><FrequencyChange><Frequency dt:dt="r8">3328125</Frequency><Timestamp dt:dt="r8">53609898313</Timestamp><Current dt:dt="…	59.94	1	right	2070983521	07-31-2017	15:30:08	13:30:08	female	506	{RIGHTARROW}	77							0	1232884	1232515	{RIGHTARROW}	369	1231389	1231130	759	right8	11	15	485	mask11	0	1232498	1	1232298	eqm10_NoEyeNmodel1_dir	0	V	gazeCOD	GazeCoDxp	1	400	0	1231997	8	1231897
GazeCoD_1Model_male	24	2	26	<?xml version="1.0"?>\n<Clock xmlns:dt="urn:schemas-microsoft-com:datatypes"><Description dt:dt="string">E-Prime Primary Realtime Clock</Description><StartTime><Timestamp dt:dt="int">0</Timestamp><DateUtc dt:dt="string">2017-07-31T13:30:08Z</DateUtc></StartTime><FrequencyChanges><FrequencyChange><Frequency dt:dt="r8">3328125</Frequency><Timestamp dt:dt="r8">53609898313</Timestamp><Current dt:dt="…	59.94	1	right	2070983521	07-31-2017	15:30:08	13:30:08	female	507	{RIGHTARROW}	40							0	1234708	1234450	{RIGHTARROW}	258	1233324	1232898	926	right6,4	10	15	486	mask10	0	1234433	0	1234233	eqm10_NoEyeNmodel1_dir	0	V	gazeCOD	GazeCoDxp	1	400	0	1233933	9	1233833
GazeCoD_1Model_male	24	2	26	<?xml version="1.0"?>\n<Clock xmlns:dt="urn:schemas-microsoft-com:datatypes"><Description dt:dt="string">E-Prime Primary Realtime Clock</Description><StartTime><Timestamp dt:dt="int">0</Timestamp><DateUtc dt:dt="string">2017-07-31T13:30:08Z</DateUtc></StartTime><FrequencyChanges><FrequencyChange><Frequency dt:dt="r8">3328125</Frequency><Timestamp dt:dt="r8">53609898313</Timestamp><Current dt:dt="…	59.94	1	right	2070983521	07-31-2017	15:30:08	13:30:08	female	508	{RIGHTARROW}	44							0	1236684	1236202	{RIGHTARROW}	482	1235074	1234718	856	right3,2	19	15	487	mask19	0	1236185	1	1235985	eqm10_NoEyeNmodel1_dir	90	H	gazeCOD	GazeCoDxp	1	400	0	1235684	10	1235584
GazeCoD_1Model_male	24	2	26	<?xml version="1.0"?>\n<Clock xmlns:dt="urn:schemas-microsoft-com:datatypes"><Description dt:dt="string">E-Prime Primary Realtime Clock</Description><StartTime><Timestamp dt:dt="int">0</Timestamp><DateUtc dt:dt="string">2017-07-31T13:30:08Z</DateUtc></StartTime><FrequencyChanges><FrequencyChange><Frequency dt:dt="r8">3328125</Frequency><Timestamp dt:dt="r8">53609898313</Timestamp><Current dt:dt="…	59.94	1	right	2070983521	07-31-2017	15:30:08	13:30:08	female	509	{RIGHTARROW}	46							0	1238924	1238204	{RIGHTARROW}	720	1237091	1236702	889	right1,6	18	15	488	mask18	0	1238187	1	1237987	eqm10_NoEyeNmodel1_dir	90	H	gazeCOD	GazeCoDxp	1	400	0	1237686	-5	1237586
GazeCoD_1Model_male	24	2	26	<?xml version="1.0"?>\n<Clock xmlns:dt="urn:schemas-microsoft-com:datatypes"><Description dt:dt="string">E-Prime Primary Realtime Clock</Description><StartTime><Timestamp dt:dt="int">0</Timestamp><DateUtc dt:dt="string">2017-07-31T13:30:08Z</DateUtc></StartTime><FrequencyChanges><FrequencyChange><Frequency dt:dt="r8">3328125</Frequency><Timestamp dt:dt="r8">53609898313</Timestamp><Current dt:dt="…	59.94	1	right	2070983521	07-31-2017	15:30:08	13:30:08	female	510	{LEFTARROW}	53							0	1240684	1240506	{LEFTARROW}	178	1239384	1238938	946	left4,8	4	15	489	mask4	0	1240489	0	1240289	eqm10_NoEyeNmodel1_dir	0	V	gazeCOD	GazeCoDxp	1	400	0	1239989	5	1239889
GazeCoD_1Model_male	24	2	26	<?xml version="1.0"?>\n<Clock xmlns:dt="urn:schemas-microsoft-com:datatypes"><Description dt:dt="string">E-Prime Primary Realtime Clock</Description><StartTime><Timestamp dt:dt="int">0</Timestamp><DateUtc dt:dt="string">2017-07-31T13:30:08Z</DateUtc></StartTime><FrequencyChanges><FrequencyChange><Frequency dt:dt="r8">3328125</Frequency><Timestamp dt:dt="r8">53609898313</Timestamp><Current dt:dt="…	59.94	1	right	2070983521	07-31-2017	15:30:08	13:30:08	female	511	{RIGHTARROW}	42							0	1242804	1242074	{DOWNARROW}	730	1240961	1240706	755	right4,8	9	15	490	mask9	0	1242057	0	1241857	eqm10_NoEyeNmodel1_dir	0	V	gazeCOD	GazeCoDxp	0	400	0	1241557	-4	1241457
GazeCoD_1Model_male	24	2	26	<?xml version="1.0"?>\n<Clock xmlns:dt="urn:schemas-microsoft-com:datatypes"><Description dt:dt="string">E-Prime Primary Realtime Clock</Description><StartTime><Timestamp dt:dt="int">0</Timestamp><DateUtc dt:dt="string">2017-07-31T13:30:08Z</DateUtc></StartTime><FrequencyChanges><FrequencyChange><Frequency dt:dt="r8">3328125</Frequency><Timestamp dt:dt="r8">53609898313</Timestamp><Current dt:dt="…	59.94	1	right	2070983521	07-31-2017	15:30:08	13:30:08	female	512	{LEFTARROW}	78							0	1244612	1244277	{LEFTARROW}	335	1243158	1242825	833	left8	28	15	491	mask28	0	1244260	1	1244060	eqm10_NoEyeNmodel1_dir	90	HV	gazeCOD	GazeCoDxp	1	400	0	1243759	1	1243659
GazeCoD_1Model_male	24	2	26	<?xml version="1.0"?>\n<Clock xmlns:dt="urn:schemas-microsoft-com:datatypes"><Description dt:dt="string">E-Prime Primary Realtime Clock</Description><StartTime><Timestamp dt:dt="int">0</Timestamp><DateUtc dt:dt="string">2017-07-31T13:30:08Z</DateUtc></StartTime><FrequencyChanges><FrequencyChange><Frequency dt:dt="r8">3328125</Frequency><Timestamp dt:dt="r8">53609898313</Timestamp><Current dt:dt="…	59.94	1	right	2070983521	07-31-2017	15:30:08	13:30:08	female	513	{RIGHTARROW}	40							0	1246548	1246195	{DOWNARROW}	353	1245071	1244627	944	right6,4	21	15	492	mask21	0	1246178	0	1245978	eqm10_NoEyeNmodel1_dir	90	H	gazeCOD	GazeCoDxp	0	400	0	1245678	7	1245578
GazeCoD_1Model_male	24	2	26	<?xml version="1.0"?>\n<Clock xmlns:dt="urn:schemas-microsoft-com:datatypes"><Description dt:dt="string">E-Prime Primary Realtime Clock</Description><StartTime><Timestamp dt:dt="int">0</Timestamp><DateUtc dt:dt="string">2017-07-31T13:30:08Z</DateUtc></StartTime><FrequencyChanges><FrequencyChange><Frequency dt:dt="r8">3328125</Frequency><Timestamp dt:dt="r8">53609898313</Timestamp><Current dt:dt="…	59.94	1	right	2070983521	07-31-2017	15:30:08	13:30:08	female	514	{LEFTARROW}	55							0	1248284	1248114	{DOWNARROW}	170	1246995	1246562	933	left6,4	5	15	493	mask5	0	1248097	0	1247897	eqm10_NoEyeNmodel1_dir	0	V	gazeCOD	GazeCoDxp	0	400	0	1247597	2	1247497
GazeCoD_1Model_male	24	2	26	<?xml version="1.0"?>\n<Clock xmlns:dt="urn:schemas-microsoft-com:datatypes"><Description dt:dt="string">E-Prime Primary Realtime Clock</Description><StartTime><Timestamp dt:dt="int">0</Timestamp><DateUtc dt:dt="string">2017-07-31T13:30:08Z</DateUtc></StartTime><FrequencyChanges><FrequencyChange><Frequency dt:dt="r8">3328125</Frequency><Timestamp dt:dt="r8">53609898313</Timestamp><Current dt:dt="…	59.94	1	right	2070983521	07-31-2017	15:30:08	13:30:08	female	515	{LEFTARROW}	51							0	1250052	1249699	{LEFTARROW}	353	1248579	1248297	782	left3,2	25	15	494	mask25	0	1249682	1	1249482	eqm10_NoEyeNmodel1_dir	90	HV	gazeCOD	GazeCoDxp	1	400	0	1249181	2	1249081
GazeCoD_1Model_male	24	2	26	<?xml version="1.0"?>\n<Clock xmlns:dt="urn:schemas-microsoft-com:datatypes"><Description dt:dt="string">E-Prime Primary Realtime Clock</Description><StartTime><Timestamp dt:dt="int">0</Timestamp><DateUtc dt:dt="string">2017-07-31T13:30:08Z</DateUtc></StartTime><FrequencyChanges><FrequencyChange><Frequency dt:dt="r8">3328125</Frequency><Timestamp dt:dt="r8">53609898313</Timestamp><Current dt:dt="…	59.94	1	right	2070983521	07-31-2017	15:30:08	13:30:08	female	516	{LEFTARROW}	78							0	1251740	1251634	{LEFTARROW}	106	1250507	1250066	941	left8	17	15	495	mask17	0	1251617	0	1251417	eqm10_NoEyeNmodel1_dir	90	H	gazeCOD	GazeCoDxp	1	400	0	1251117	10	1251017
GazeCoD_1Model_male	24	2	26	<?xml version="1.0"?>\n<Clock xmlns:dt="urn:schemas-microsoft-com:datatypes"><Description dt:dt="string">E-Prime Primary Realtime Clock</Description><StartTime><Timestamp dt:dt="int">0</Timestamp><DateUtc dt:dt="string">2017-07-31T13:30:08Z</DateUtc></StartTime><FrequencyChanges><FrequencyChange><Frequency dt:dt="r8">3328125</Frequency><Timestamp dt:dt="r8">53609898313</Timestamp><Current dt:dt="…	59.94	1	right	2070983521	07-31-2017	15:30:08	13:30:08	female	517	{RIGHTARROW}	42							0	1255724	1255505	{RIGHTARROW}	219	1254377	1253886	991	right4,8	20	16	496	mask20	0	1255488	1	1255288	eqm10_NoEyeNmodel1_dir	90	H	gazeCOD	GazeCoDxp	1	400	0	1254987	10	1254887
GazeCoD_1Model_male	24	2	26	<?xml version="1.0"?>\n<Clock xmlns:dt="urn:schemas-microsoft-com:datatypes"><Description dt:dt="string">E-Prime Primary Realtime Clock</Description><StartTime><Timestamp dt:dt="int">0</Timestamp><DateUtc dt:dt="string">2017-07-31T13:30:08Z</DateUtc></StartTime><FrequencyChanges><FrequencyChange><Frequency dt:dt="r8">3328125</Frequency><Timestamp dt:dt="r8">53609898313</Timestamp><Current dt:dt="…	59.94	1	right	2070983521	07-31-2017	15:30:08	13:30:08	female	518	{LEFTARROW}	49							0	1257812	1257306	{DOWNARROW}	506	1256190	1255738	952	left1,6	13	16	497	mask13	0	1257290	1	1257090	eqm10_NoEyeNmodel1_dir	90	H	gazeCOD	GazeCoDxp	0	400	0	1256789	-1	1256689
GazeCoD_1Model_male	24	2	26	<?xml version="1.0"?>\n<Clock xmlns:dt="urn:schemas-microsoft-com:datatypes"><Description dt:dt="string">E-Prime Primary Realtime Clock</Description><StartTime><Timestamp dt:dt="int">0</Timestamp><DateUtc dt:dt="string">2017-07-31T13:30:08Z</DateUtc></StartTime><FrequencyChanges><FrequencyChange><Frequency dt:dt="r8">3328125</Frequency><Timestamp dt:dt="r8">53609898313</Timestamp><Current dt:dt="…	59.94	1	right	2070983521	07-31-2017	15:30:08	13:30:08	female	519	{LEFTARROW}	49							0	1259868	1259342	{DOWNARROW}	526	1258220	1257824	896	left1,6	2	16	498	mask2	0	1259325	0	1259125	eqm10_NoEyeNmodel1_dir	0	V	gazeCOD	GazeCoDxp	0	400	0	1258825	5	1258725
GazeCoD_1Model_male	24	2	26	<?xml version="1.0"?>\n<Clock xmlns:dt="urn:schemas-microsoft-com:datatypes"><Description dt:dt="string">E-Prime Primary Realtime Clock</Description><StartTime><Timestamp dt:dt="int">0</Timestamp><DateUtc dt:dt="string">2017-07-31T13:30:08Z</DateUtc></StartTime><FrequencyChanges><FrequencyChange><Frequency dt:dt="r8">3328125</Frequency><Timestamp dt:dt="r8">53609898313</Timestamp><Current dt:dt="…	59.94	1	right	2070983521	07-31-2017	15:30:08	13:30:08	female	520	{RIGHTARROW}	44							0	1261780	1261411	{DOWNARROW}	369	1260296	1259892	904	right3,2	19	16	499	mask19	0	1261394	1	1261194	eqm10_NoEyeNmodel1_dir	90	H	gazeCOD	GazeCoDxp	0	400	0	1260893	-3	1260793
GazeCoD_1Model_male	24	2	26	<?xml version="1.0"?>\n<Clock xmlns:dt="urn:schemas-microsoft-com:datatypes"><Description dt:dt="string">E-Prime Primary Realtime Clock</Description><StartTime><Timestamp dt:dt="int">0</Timestamp><DateUtc dt:dt="string">2017-07-31T13:30:08Z</DateUtc></StartTime><FrequencyChanges><FrequencyChange><Frequency dt:dt="r8">3328125</Frequency><Timestamp dt:dt="r8">53609898313</Timestamp><Current dt:dt="…	59.94	1	right	2070983521	07-31-2017	15:30:08	13:30:08	female	521	{RIGHTARROW}	42							0	1263492	1263312	{DOWNARROW}	180	1262200	1261794	906	right4,8	31	16	500	mask31	0	1263296	1	1263096	eqm10_NoEyeNmodel1_dir	90	HV	gazeCOD	GazeCoDxp	0	400	0	1262795	-5	1262695
GazeCoD_1Model_male	24	2	26	<?xml version="1.0"?>\n<Clock xmlns:dt="urn:schemas-microsoft-com:datatypes"><Description dt:dt="string">E-Prime Primary Realtime Clock</Description><StartTime><Timestamp dt:dt="int">0</Timestamp><DateUtc dt:dt="string">2017-07-31T13:30:08Z</DateUtc></StartTime><FrequencyChanges><FrequencyChange><Frequency dt:dt="r8">3328125</Frequency><Timestamp dt:dt="r8">53609898313</Timestamp><Current dt:dt="…	59.94	1	right	2070983521	07-31-2017	15:30:08	13:30:08	female	522	{RIGHTARROW}	40							0	1265084	1264914	{RIGHTARROW}	170	1263797	1263513	784	right6,4	21	16	501	mask21	0	1264897	0	1264697	eqm10_NoEyeNmodel1_dir	90	H	gazeCOD	GazeCoDxp	1	400	0	1264397	0	1264297
GazeCoD_1Model_male	24	2	26	<?xml version="1.0"?>\n<Clock xmlns:dt="urn:schemas-microsoft-com:datatypes"><Description dt:dt="string">E-Prime Primary Realtime Clock</Description><StartTime><Timestamp dt:dt="int">0</Timestamp><DateUtc dt:dt="string">2017-07-31T13:30:08Z</DateUtc></StartTime><FrequencyChanges><FrequencyChange><Frequency dt:dt="r8">3328125</Frequency><Timestamp dt:dt="r8">53609898313</Timestamp><Current dt:dt="…	59.94	1	right	2070983521	07-31-2017	15:30:08	13:30:08	female	523	{RIGHTARROW}	44							0	1267108	1266716	{DOWNARROW}	392	1265589	1265098	991	right3,2	8	16	502	mask8	0	1266699	0	1266499	eqm10_NoEyeNmodel1_dir	0	V	gazeCOD	GazeCoDxp	0	400	0	1266199	10	1266099
GazeCoD_1Model_male	24	2	26	<?xml version="1.0"?>\n<Clock xmlns:dt="urn:schemas-microsoft-com:datatypes"><Description dt:dt="string">E-Prime Primary Realtime Clock</Description><StartTime><Timestamp dt:dt="int">0</Timestamp><DateUtc dt:dt="string">2017-07-31T13:30:08Z</DateUtc></StartTime><FrequencyChanges><FrequencyChange><Frequency dt:dt="r8">3328125</Frequency><Timestamp dt:dt="r8">53609898313</Timestamp><Current dt:dt="…	59.94	1	right	2070983521	07-31-2017	15:30:08	13:30:08	female	524	{LEFTARROW}	55							0	1268756	1268534	{LEFTARROW}	222	1267415	1267133	782	left6,4	27	16	503	mask27	0	1268518	1	1268318	eqm10_NoEyeNmodel1_dir	90	HV	gazeCOD	GazeCoDxp	1	400	0	1268017	2	1267917
GazeCoD_1Model_male	24	2	26	<?xml version="1.0"?>\n<Clock xmlns:dt="urn:schemas-microsoft-com:datatypes"><Description dt:dt="string">E-Prime Primary Realtime Clock</Description><StartTime><Timestamp dt:dt="int">0</Timestamp><DateUtc dt:dt="string">2017-07-31T13:30:08Z</DateUtc></StartTime><FrequencyChanges><FrequencyChange><Frequency dt:dt="r8">3328125</Frequency><Timestamp dt:dt="r8">53609898313</Timestamp><Current dt:dt="…	59.94	1	right	2070983521	07-31-2017	15:30:08	13:30:08	female	525	{LEFTARROW}	78							0	1271100	1270353	{LEFTARROW}	747	1269231	1268768	963	left8	28	16	504	mask28	0	1270336	0	1270136	eqm10_NoEyeNmodel1_dir	90	HV	gazeCOD	GazeCoDxp	1	400	0	1269836	5	1269736
GazeCoD_1Model_male	24	2	26	<?xml version="1.0"?>\n<Clock xmlns:dt="urn:schemas-microsoft-com:datatypes"><Description dt:dt="string">E-Prime Primary Realtime Clock</Description><StartTime><Timestamp dt:dt="int">0</Timestamp><DateUtc dt:dt="string">2017-07-31T13:30:08Z</DateUtc></StartTime><FrequencyChanges><FrequencyChange><Frequency dt:dt="r8">3328125</Frequency><Timestamp dt:dt="r8">53609898313</Timestamp><Current dt:dt="…	59.94	1	right	2070983521	07-31-2017	15:30:08	13:30:08	female	526	{LEFTARROW}	53							0	1272916	1272622	{LEFTARROW}	294	1271502	1271120	882	left4,8	15	16	505	mask15	0	1272605	0	1272405	eqm10_NoEyeNmodel1_dir	90	H	gazeCOD	GazeCoDxp	1	400	0	1272105	3	1272005
GazeCoD_1Model_male	24	2	26	<?xml version="1.0"?>\n<Clock xmlns:dt="urn:schemas-microsoft-com:datatypes"><Description dt:dt="string">E-Prime Primary Realtime Clock</Description><StartTime><Timestamp dt:dt="int">0</Timestamp><DateUtc dt:dt="string">2017-07-31T13:30:08Z</DateUtc></StartTime><FrequencyChanges><FrequencyChange><Frequency dt:dt="r8">3328125</Frequency><Timestamp dt:dt="r8">53609898313</Timestamp><Current dt:dt="…	59.94	1	right	2070983521	07-31-2017	15:30:08	13:30:08	female	527	{LEFTARROW}	55							0	1274604	1274340	{LEFTARROW}	264	1273215	1272939	776	left6,4	5	16	506	mask5	0	1274323	0	1274123	eqm10_NoEyeNmodel1_dir	0	V	gazeCOD	GazeCoDxp	1	400	0	1273823	8	1273723
GazeCoD_1Model_male	24	2	26	<?xml version="1.0"?>\n<Clock xmlns:dt="urn:schemas-microsoft-com:datatypes"><Description dt:dt="string">E-Prime Primary Realtime Clock</Description><StartTime><Timestamp dt:dt="int">0</Timestamp><DateUtc dt:dt="string">2017-07-31T13:30:08Z</DateUtc></StartTime><FrequencyChanges><FrequencyChange><Frequency dt:dt="r8">3328125</Frequency><Timestamp dt:dt="r8">53609898313</Timestamp><Current dt:dt="…	59.94	1	right	2070983521	07-31-2017	15:30:08	13:30:08	female	528	{RIGHTARROW}	46							0	1276380	1276142	{DOWNARROW}	238	1275017	1274624	893	right1,6	7	16	507	mask7	0	1276125	0	1275925	eqm10_NoEyeNmodel1_dir	0	V	gazeCOD	GazeCoDxp	0	400	0	1275625	8	1275525
GazeCoD_1Model_male	24	2	26	<?xml version="1.0"?>\n<Clock xmlns:dt="urn:schemas-microsoft-com:datatypes"><Description dt:dt="string">E-Prime Primary Realtime Clock</Description><StartTime><Timestamp dt:dt="int">0</Timestamp><DateUtc dt:dt="string">2017-07-31T13:30:08Z</DateUtc></StartTime><FrequencyChanges><FrequencyChange><Frequency dt:dt="r8">3328125</Frequency><Timestamp dt:dt="r8">53609898313</Timestamp><Current dt:dt="…	59.94	1	right	2070983521	07-31-2017	15:30:08	13:30:08	female	529	{RIGHTARROW}	42							0	1278172	1277911	{DOWNARROW}	261	1276795	1276392	903	right4,8	9	16	508	mask9	0	1277894	1	1277694	eqm10_NoEyeNmodel1_dir	0	V	gazeCOD	GazeCoDxp	0	400	0	1277393	-2	1277293
GazeCoD_1Model_male	24	2	26	<?xml version="1.0"?>\n<Clock xmlns:dt="urn:schemas-microsoft-com:datatypes"><Description dt:dt="string">E-Prime Primary Realtime Clock</Description><StartTime><Timestamp dt:dt="int">0</Timestamp><DateUtc dt:dt="string">2017-07-31T13:30:08Z</DateUtc></StartTime><FrequencyChanges><FrequencyChange><Frequency dt:dt="r8">3328125</Frequency><Timestamp dt:dt="r8">53609898313</Timestamp><Current dt:dt="…	59.94	1	right	2070983521	07-31-2017	15:30:08	13:30:08	female	530	{RIGHTARROW}	77							0	1279996	1279679	{DOWNARROW}	317	1278567	1278194	873	right8	11	16	509	mask11	0	1279662	0	1279462	eqm10_NoEyeNmodel1_dir	0	V	gazeCOD	GazeCoDxp	0	400	0	1279162	-5	1279062
GazeCoD_1Model_male	24	2	26	<?xml version="1.0"?>\n<Clock xmlns:dt="urn:schemas-microsoft-com:datatypes"><Description dt:dt="string">E-Prime Primary Realtime Clock</Description><StartTime><Timestamp dt:dt="int">0</Timestamp><DateUtc dt:dt="string">2017-07-31T13:30:08Z</DateUtc></StartTime><FrequencyChanges><FrequencyChange><Frequency dt:dt="r8">3328125</Frequency><Timestamp dt:dt="r8">53609898313</Timestamp><Current dt:dt="…	59.94	1	right	2070983521	07-31-2017	15:30:08	13:30:08	female	531	{LEFTARROW}	53							0	1281924	1281598	{LEFTARROW}	326	1280478	1280013	965	left4,8	4	16	510	mask4	0	1281581	1	1281381	eqm10_NoEyeNmodel1_dir	0	V	gazeCOD	GazeCoDxp	1	400	0	1281080	2	1280980
GazeCoD_1Model_male	24	2	26	<?xml version="1.0"?>\n<Clock xmlns:dt="urn:schemas-microsoft-com:datatypes"><Description dt:dt="string">E-Prime Primary Realtime Clock</Description><StartTime><Timestamp dt:dt="int">0</Timestamp><DateUtc dt:dt="string">2017-07-31T13:30:08Z</DateUtc></StartTime><FrequencyChanges><FrequencyChange><Frequency dt:dt="r8">3328125</Frequency><Timestamp dt:dt="r8">53609898313</Timestamp><Current dt:dt="…	59.94	1	right	2070983521	07-31-2017	15:30:08	13:30:08	female	532	{LEFTARROW}	78							0	1283644	1283399	{DOWNARROW}	245	1282286	1281948	838	left8	17	16	511	mask17	0	1283383	1	1283183	eqm10_NoEyeNmodel1_dir	90	H	gazeCOD	GazeCoDxp	0	400	0	1282882	-4	1282782
GazeCoD_1Model_male	24	2	26	<?xml version="1.0"?>\n<Clock xmlns:dt="urn:schemas-microsoft-com:datatypes"><Description dt:dt="string">E-Prime Primary Realtime Clock</Description><StartTime><Timestamp dt:dt="int">0</Timestamp><DateUtc dt:dt="string">2017-07-31T13:30:08Z</DateUtc></StartTime><FrequencyChanges><FrequencyChange><Frequency dt:dt="r8">3328125</Frequency><Timestamp dt:dt="r8">53609898313</Timestamp><Current dt:dt="…	59.94	1	right	2070983521	07-31-2017	15:30:08	13:30:08	female	533	{LEFTARROW}	51							0	1285300	1285051	{DOWNARROW}	249	1283935	1283666	769	left3,2	14	16	512	mask14	0	1285034	0	1284834	eqm10_NoEyeNmodel1_dir	90	H	gazeCOD	GazeCoDxp	0	400	0	1284534	-1	1284434
GazeCoD_1Model_male	24	2	26	<?xml version="1.0"?>\n<Clock xmlns:dt="urn:schemas-microsoft-com:datatypes"><Description dt:dt="string">E-Prime Primary Realtime Clock</Description><StartTime><Timestamp dt:dt="int">0</Timestamp><DateUtc dt:dt="string">2017-07-31T13:30:08Z</DateUtc></StartTime><FrequencyChanges><FrequencyChange><Frequency dt:dt="r8">3328125</Frequency><Timestamp dt:dt="r8">53609898313</Timestamp><Current dt:dt="…	59.94	1	right	2070983521	07-31-2017	15:30:08	13:30:08	female	534	{RIGHTARROW}	77							0	1286988	1286803	{RIGHTARROW}	185	1285690	1285318	872	right8	33	16	513	mask33	0	1286786	0	1286586	eqm10_NoEyeNmodel1_dir	90	HV	gazeCOD	GazeCoDxp	1	400	0	1286286	-4	1286186
GazeCoD_1Model_male	24	2	26	<?xml version="1.0"?>\n<Clock xmlns:dt="urn:schemas-microsoft-com:datatypes"><Description dt:dt="string">E-Prime Primary Realtime Clock</Description><StartTime><Timestamp dt:dt="int">0</Timestamp><DateUtc dt:dt="string">2017-07-31T13:30:08Z</DateUtc></StartTime><FrequencyChanges><FrequencyChange><Frequency dt:dt="r8">3328125</Frequency><Timestamp dt:dt="r8">53609898313</Timestamp><Current dt:dt="…	59.94	1	right	2070983521	07-31-2017	15:30:08	13:30:08	female	535	{LEFTARROW}	49							0	1288852	1288588	{DOWNARROW}	264	1287463	1287003	960	left1,6	24	16	514	mask24	0	1288571	0	1288371	eqm10_NoEyeNmodel1_dir	90	HV	gazeCOD	GazeCoDxp	0	400	0	1288071	8	1287971
GazeCoD_1Model_male	24	2	26	<?xml version="1.0"?>\n<Clock xmlns:dt="urn:schemas-microsoft-com:datatypes"><Description dt:dt="string">E-Prime Primary Realtime Clock</Description><StartTime><Timestamp dt:dt="int">0</Timestamp><DateUtc dt:dt="string">2017-07-31T13:30:08Z</DateUtc></StartTime><FrequencyChanges><FrequencyChange><Frequency dt:dt="r8">3328125</Frequency><Timestamp dt:dt="r8">53609898313</Timestamp><Current dt:dt="…	59.94	1	right	2070983521	07-31-2017	15:30:08	13:30:08	female	536	{RIGHTARROW}	44							0	1290628	1290373	{DOWNARROW}	255	1289254	1288872	882	right3,2	30	16	515	mask30	0	1290356	0	1290156	eqm10_NoEyeNmodel1_dir	90	HV	gazeCOD	GazeCoDxp	0	400	0	1289856	2	1289756
GazeCoD_1Model_male	24	2	26	<?xml version="1.0"?>\n<Clock xmlns:dt="urn:schemas-microsoft-com:datatypes"><Description dt:dt="string">E-Prime Primary Realtime Clock</Description><StartTime><Timestamp dt:dt="int">0</Timestamp><DateUtc dt:dt="string">2017-07-31T13:30:08Z</DateUtc></StartTime><FrequencyChanges><FrequencyChange><Frequency dt:dt="r8">3328125</Frequency><Timestamp dt:dt="r8">53609898313</Timestamp><Current dt:dt="…	59.94	1	right	2070983521	07-31-2017	15:30:08	13:30:08	female	537	{LEFTARROW}	51							0	1292564	1292125	{DOWNARROW}	439	1291003	1290640	863	left3,2	25	16	516	mask25	0	1292108	0	1291908	eqm10_NoEyeNmodel1_dir	90	HV	gazeCOD	GazeCoDxp	0	400	0	1291608	5	1291508
GazeCoD_1Model_male	24	2	26	<?xml version="1.0"?>\n<Clock xmlns:dt="urn:schemas-microsoft-com:datatypes"><Description dt:dt="string">E-Prime Primary Realtime Clock</Description><StartTime><Timestamp dt:dt="int">0</Timestamp><DateUtc dt:dt="string">2017-07-31T13:30:08Z</DateUtc></StartTime><FrequencyChanges><FrequencyChange><Frequency dt:dt="r8">3328125</Frequency><Timestamp dt:dt="r8">53609898313</Timestamp><Current dt:dt="…	59.94	1	right	2070983521	07-31-2017	15:30:08	13:30:08	female	538	{LEFTARROW}	51							0	1294332	1294027	{LEFTARROW}	305	1292910	1292575	835	left3,2	3	16	517	mask3	0	1294010	0	1293810	eqm10_NoEyeNmodel1_dir	0	V	gazeCOD	GazeCoDxp	1	400	0	1293510	0	1293410
GazeCoD_1Model_male	24	2	26	<?xml version="1.0"?>\n<Clock xmlns:dt="urn:schemas-microsoft-com:datatypes"><Description dt:dt="string">E-Prime Primary Realtime Clock</Description><StartTime><Timestamp dt:dt="int">0</Timestamp><DateUtc dt:dt="string">2017-07-31T13:30:08Z</DateUtc></StartTime><FrequencyChanges><FrequencyChange><Frequency dt:dt="r8">3328125</Frequency><Timestamp dt:dt="r8">53609898313</Timestamp><Current dt:dt="…	59.94	1	right	2070983521	07-31-2017	15:30:08	13:30:08	female	539	{RIGHTARROW}	40							0	1296228	1295795	{RIGHTARROW}	433	1294669	1294344	825	right6,4	32	16	518	mask32	0	1295778	0	1295578	eqm10_NoEyeNmodel1_dir	90	HV	gazeCOD	GazeCoDxp	1	400	0	1295278	9	1295178
GazeCoD_1Model_male	24	2	26	<?xml version="1.0"?>\n<Clock xmlns:dt="urn:schemas-microsoft-com:datatypes"><Description dt:dt="string">E-Prime Primary Realtime Clock</Description><StartTime><Timestamp dt:dt="int">0</Timestamp><DateUtc dt:dt="string">2017-07-31T13:30:08Z</DateUtc></StartTime><FrequencyChanges><FrequencyChange><Frequency dt:dt="r8">3328125</Frequency><Timestamp dt:dt="r8">53609898313</Timestamp><Current dt:dt="…	59.94	1	right	2070983521	07-31-2017	15:30:08	13:30:08	female	540	{RIGHTARROW}	77							0	1298260	1297864	{RIGHTARROW}	396	1296740	1296246	994	right8	22	16	519	mask22	0	1297847	0	1297647	eqm10_NoEyeNmodel1_dir	90	H	gazeCOD	GazeCoDxp	1	400	0	1297347	7	1297247
GazeCoD_1Model_male	24	2	26	<?xml version="1.0"?>\n<Clock xmlns:dt="urn:schemas-microsoft-com:datatypes"><Description dt:dt="string">E-Prime Primary Realtime Clock</Description><StartTime><Timestamp dt:dt="int">0</Timestamp><DateUtc dt:dt="string">2017-07-31T13:30:08Z</DateUtc></StartTime><FrequencyChanges><FrequencyChange><Frequency dt:dt="r8">3328125</Frequency><Timestamp dt:dt="r8">53609898313</Timestamp><Current dt:dt="…	59.94	1	right	2070983521	07-31-2017	15:30:08	13:30:08	female	541	{DOWNARROW}	79							0	1300228	1299899	{DOWNARROW}	329	1298773	1298281	992	DG0	12	16	520	mask12	0	1299883	1	1299683	eqm10_NoEyeNmodel1_dir	90	H	gazeCOD	GazeCoDxp	1	400	0	1299382	9	1299282
GazeCoD_1Model_male	24	2	26	<?xml version="1.0"?>\n<Clock xmlns:dt="urn:schemas-microsoft-com:datatypes"><Description dt:dt="string">E-Prime Primary Realtime Clock</Description><StartTime><Timestamp dt:dt="int">0</Timestamp><DateUtc dt:dt="string">2017-07-31T13:30:08Z</DateUtc></StartTime><FrequencyChanges><FrequencyChange><Frequency dt:dt="r8">3328125</Frequency><Timestamp dt:dt="r8">53609898313</Timestamp><Current dt:dt="…	59.94	1	right	2070983521	07-31-2017	15:30:08	13:30:08	female	542	{DOWNARROW}	79							0	1302188	1301785	{LEFTARROW}	403	1300671	1300250	921	DG0	1	16	521	mask1	0	1301768	1	1301568	eqm10_NoEyeNmodel1_dir	0	V	gazeCOD	GazeCoDxp	0	400	0	1301267	-4	1301167
GazeCoD_1Model_male	24	2	26	<?xml version="1.0"?>\n<Clock xmlns:dt="urn:schemas-microsoft-com:datatypes"><Description dt:dt="string">E-Prime Primary Realtime Clock</Description><StartTime><Timestamp dt:dt="int">0</Timestamp><DateUtc dt:dt="string">2017-07-31T13:30:08Z</DateUtc></StartTime><FrequencyChanges><FrequencyChange><Frequency dt:dt="r8">3328125</Frequency><Timestamp dt:dt="r8">53609898313</Timestamp><Current dt:dt="…	59.94	1	right	2070983521	07-31-2017	15:30:08	13:30:08	female	543	{LEFTARROW}	53							0	1304044	1303787	{LEFTARROW}	257	1302672	1302202	970	left4,8	26	16	522	mask26	0	1303770	1	1303570	eqm10_NoEyeNmodel1_dir	90	HV	gazeCOD	GazeCoDxp	1	400	0	1303269	-3	1303169
GazeCoD_1Model_male	24	2	26	<?xml version="1.0"?>\n<Clock xmlns:dt="urn:schemas-microsoft-com:datatypes"><Description dt:dt="string">E-Prime Primary Realtime Clock</Description><StartTime><Timestamp dt:dt="int">0</Timestamp><DateUtc dt:dt="string">2017-07-31T13:30:08Z</DateUtc></StartTime><FrequencyChanges><FrequencyChange><Frequency dt:dt="r8">3328125</Frequency><Timestamp dt:dt="r8">53609898313</Timestamp><Current dt:dt="…	59.94	1	right	2070983521	07-31-2017	15:30:08	13:30:08	female	544	{LEFTARROW}	55							0	1306132	1305622	{LEFTARROW}	510	1304501	1304054	947	left6,4	16	16	523	mask16	0	1305605	0	1305405	eqm10_NoEyeNmodel1_dir	90	H	gazeCOD	GazeCoDxp	1	400	0	1305105	4	1305005
GazeCoD_1Model_male	24	2	26	<?xml version="1.0"?>\n<Clock xmlns:dt="urn:schemas-microsoft-com:datatypes"><Description dt:dt="string">E-Prime Primary Realtime Clock</Description><StartTime><Timestamp dt:dt="int">0</Timestamp><DateUtc dt:dt="string">2017-07-31T13:30:08Z</DateUtc></StartTime><FrequencyChanges><FrequencyChange><Frequency dt:dt="r8">3328125</Frequency><Timestamp dt:dt="r8">53609898313</Timestamp><Current dt:dt="…	59.94	1	right	2070983521	07-31-2017	15:30:08	13:30:08	female	545	{RIGHTARROW}	46							0	1307924	1307557	{DOWNARROW}	367	1306432	1306156	776	right1,6	18	16	524	mask18	0	1307540	0	1307340	eqm10_NoEyeNmodel1_dir	90	H	gazeCOD	GazeCoDxp	0	400	0	1307040	8	1306940
GazeCoD_1Model_male	24	2	26	<?xml version="1.0"?>\n<Clock xmlns:dt="urn:schemas-microsoft-com:datatypes"><Description dt:dt="string">E-Prime Primary Realtime Clock</Description><StartTime><Timestamp dt:dt="int">0</Timestamp><DateUtc dt:dt="string">2017-07-31T13:30:08Z</DateUtc></StartTime><FrequencyChanges><FrequencyChange><Frequency dt:dt="r8">3328125</Frequency><Timestamp dt:dt="r8">53609898313</Timestamp><Current dt:dt="…	59.94	1	right	2070983521	07-31-2017	15:30:08	13:30:08	female	546	{RIGHTARROW}	46							0	1309684	1309442	{DOWNARROW}	242	1308331	1307941	890	right1,6	29	16	525	mask29	0	1309426	0	1309226	eqm10_NoEyeNmodel1_dir	90	HV	gazeCOD	GazeCoDxp	0	400	0	1308926	-5	1308826
GazeCoD_1Model_male	24	2	26	<?xml version="1.0"?>\n<Clock xmlns:dt="urn:schemas-microsoft-com:datatypes"><Description dt:dt="string">E-Prime Primary Realtime Clock</Description><StartTime><Timestamp dt:dt="int">0</Timestamp><DateUtc dt:dt="string">2017-07-31T13:30:08Z</DateUtc></StartTime><FrequencyChanges><FrequencyChange><Frequency dt:dt="r8">3328125</Frequency><Timestamp dt:dt="r8">53609898313</Timestamp><Current dt:dt="…	59.94	1	right	2070983521	07-31-2017	15:30:08	13:30:08	female	547	{DOWNARROW}	79							0	1311628	1311111	{DOWNARROW}	517	1309998	1309709	789	DG0	23	16	526	mask23	0	1311094	1	1310894	eqm10_NoEyeNmodel1_dir	90	HV	gazeCOD	GazeCoDxp	1	400	0	1310593	-5	1310493
GazeCoD_1Model_male	24	2	26	<?xml version="1.0"?>\n<Clock xmlns:dt="urn:schemas-microsoft-com:datatypes"><Description dt:dt="string">E-Prime Primary Realtime Clock</Description><StartTime><Timestamp dt:dt="int">0</Timestamp><DateUtc dt:dt="string">2017-07-31T13:30:08Z</DateUtc></StartTime><FrequencyChanges><FrequencyChange><Frequency dt:dt="r8">3328125</Frequency><Timestamp dt:dt="r8">53609898313</Timestamp><Current dt:dt="…	59.94	1	right	2070983521	07-31-2017	15:30:08	13:30:08	female	548	{LEFTARROW}	78							0	1313404	1313146	{LEFTARROW}	258	1312019	1311645	874	left8	6	16	527	mask6	0	1313129	0	1312929	eqm10_NoEyeNmodel1_dir	0	V	gazeCOD	GazeCoDxp	1	400	0	1312629	10	1312529
GazeCoD_1Model_male	24	2	26	<?xml version="1.0"?>\n<Clock xmlns:dt="urn:schemas-microsoft-com:datatypes"><Description dt:dt="string">E-Prime Primary Realtime Clock</Description><StartTime><Timestamp dt:dt="int">0</Timestamp><DateUtc dt:dt="string">2017-07-31T13:30:08Z</DateUtc></StartTime><FrequencyChanges><FrequencyChange><Frequency dt:dt="r8">3328125</Frequency><Timestamp dt:dt="r8">53609898313</Timestamp><Current dt:dt="…	59.94	1	right	2070983521	07-31-2017	15:30:08	13:30:08	female	549	{RIGHTARROW}	40							0	1315236	1314948	{DOWNARROW}	288	1313824	1313414	910	right6,4	10	16	528	mask10	0	1314931	0	1314731	eqm10_NoEyeNmodel1_dir	0	V	gazeCOD	GazeCoDxp	0	400	0	1314431	7	1314331
GazeCoD_1Model_male	24	2	26	<?xml version="1.0"?>\n<Clock xmlns:dt="urn:schemas-microsoft-com:datatypes"><Description dt:dt="string">E-Prime Primary Realtime Clock</Description><StartTime><Timestamp dt:dt="int">0</Timestamp><DateUtc dt:dt="string">2017-07-31T13:30:08Z</DateUtc></StartTime><FrequencyChanges><FrequencyChange><Frequency dt:dt="r8">3328125</Frequency><Timestamp dt:dt="r8">53609898313</Timestamp><Current dt:dt="…	59.94	1	right	2070983521	07-31-2017	15:30:08	13:30:08	female	550	{RIGHTARROW}	40							0	1316964	1316666	{DOWNARROW}	298	1315549	1315248	801	right6,4	21	17	529	mask21	0	1316649	0	1316449	eqm10_NoEyeNmodel1_dir	90	H	gazeCOD	GazeCoDxp	0	400	0	1316149	0	1316049
GazeCoD_1Model_male	24	2	26	<?xml version="1.0"?>\n<Clock xmlns:dt="urn:schemas-microsoft-com:datatypes"><Description dt:dt="string">E-Prime Primary Realtime Clock</Description><StartTime><Timestamp dt:dt="int">0</Timestamp><DateUtc dt:dt="string">2017-07-31T13:30:08Z</DateUtc></StartTime><FrequencyChanges><FrequencyChange><Frequency dt:dt="r8">3328125</Frequency><Timestamp dt:dt="r8">53609898313</Timestamp><Current dt:dt="…	59.94	1	right	2070983521	07-31-2017	15:30:08	13:30:08	female	551	{RIGHTARROW}	77							0	1318676	1318435	{RIGHTARROW}	241	1317321	1316983	838	right8	33	17	530	mask33	0	1318418	0	1318218	eqm10_NoEyeNmodel1_dir	90	HV	gazeCOD	GazeCoDxp	1	400	0	1317918	-3	1317818
GazeCoD_1Model_male	24	2	26	<?xml version="1.0"?>\n<Clock xmlns:dt="urn:schemas-microsoft-com:datatypes"><Description dt:dt="string">E-Prime Primary Realtime Clock</Description><StartTime><Timestamp dt:dt="int">0</Timestamp><DateUtc dt:dt="string">2017-07-31T13:30:08Z</DateUtc></StartTime><FrequencyChanges><FrequencyChange><Frequency dt:dt="r8">3328125</Frequency><Timestamp dt:dt="r8">53609898313</Timestamp><Current dt:dt="…	59.94	1	right	2070983521	07-31-2017	15:30:08	13:30:08	female	552	{LEFTARROW}	78							0	1320324	1320187	{LEFTARROW}	137	1319062	1318686	876	left8	6	17	531	mask6	0	1320170	1	1319970	eqm10_NoEyeNmodel1_dir	0	V	gazeCOD	GazeCoDxp	1	400	0	1319669	7	1319569
GazeCoD_1Model_male	24	2	26	<?xml version="1.0"?>\n<Clock xmlns:dt="urn:schemas-microsoft-com:datatypes"><Description dt:dt="string">E-Prime Primary Realtime Clock</Description><StartTime><Timestamp dt:dt="int">0</Timestamp><DateUtc dt:dt="string">2017-07-31T13:30:08Z</DateUtc></StartTime><FrequencyChanges><FrequencyChange><Frequency dt:dt="r8">3328125</Frequency><Timestamp dt:dt="r8">53609898313</Timestamp><Current dt:dt="…	59.94	1	right	2070983521	07-31-2017	15:30:08	13:30:08	female	553	{LEFTARROW}	55							0	1322276	1321938	{LEFTARROW}	338	1320825	1320337	988	left6,4	16	17	532	mask16	0	1321921	0	1321721	eqm10_NoEyeNmodel1_dir	90	H	gazeCOD	GazeCoDxp	1	400	0	1321421	-4	1321321
GazeCoD_1Model_male	24	2	26	<?xml version="1.0"?>\n<Clock xmlns:dt="urn:schemas-microsoft-com:datatypes"><Description dt:dt="string">E-Prime Primary Realtime Clock</Description><StartTime><Timestamp dt:dt="int">0</Timestamp><DateUtc dt:dt="string">2017-07-31T13:30:08Z</DateUtc></StartTime><FrequencyChanges><FrequencyChange><Frequency dt:dt="r8">3328125</Frequency><Timestamp dt:dt="r8">53609898313</Timestamp><Current dt:dt="…	59.94	1	right	2070983521	07-31-2017	15:30:08	13:30:08	female	554	{RIGHTARROW}	42							0	1324116	1323740	{RIGHTARROW}	376	1322625	1322289	836	right4,8	20	17	533	mask20	0	1323723	0	1323523	eqm10_NoEyeNmodel1_dir	90	H	gazeCOD	GazeCoDxp	1	400	0	1323223	-2	1323123
GazeCoD_1Model_male	24	2	26	<?xml version="1.0"?>\n<Clock xmlns:dt="urn:schemas-microsoft-com:datatypes"><Description dt:dt="string">E-Prime Primary Realtime Clock</Description><StartTime><Timestamp dt:dt="int">0</Timestamp><DateUtc dt:dt="string">2017-07-31T13:30:08Z</DateUtc></StartTime><FrequencyChanges><FrequencyChange><Frequency dt:dt="r8">3328125</Frequency><Timestamp dt:dt="r8">53609898313</Timestamp><Current dt:dt="…	59.94	1	right	2070983521	07-31-2017	15:30:08	13:30:08	female	555	{LEFTARROW}	55							0	1325828	1325642	{LEFTARROW}	186	1324516	1324141	875	left6,4	5	17	534	mask5	0	1325625	0	1325425	eqm10_NoEyeNmodel1_dir	0	V	gazeCOD	GazeCoDxp	1	400	0	1325125	9	1325025
GazeCoD_1Model_male	24	2	26	<?xml version="1.0"?>\n<Clock xmlns:dt="urn:schemas-microsoft-com:datatypes"><Description dt:dt="string">E-Prime Primary Realtime Clock</Description><StartTime><Timestamp dt:dt="int">0</Timestamp><DateUtc dt:dt="string">2017-07-31T13:30:08Z</DateUtc></StartTime><FrequencyChanges><FrequencyChange><Frequency dt:dt="r8">3328125</Frequency><Timestamp dt:dt="r8">53609898313</Timestamp><Current dt:dt="…	59.94	1	right	2070983521	07-31-2017	15:30:08	13:30:08	female	556	{RIGHTARROW}	77							0	1327564	1327294	{RIGHTARROW}	270	1326168	1325842	826	right8	22	17	535	mask22	0	1327277	1	1327077	eqm10_NoEyeNmodel1_dir	90	H	gazeCOD	GazeCoDxp	1	400	0	1326776	8	1326676
GazeCoD_1Model_male	24	2	26	<?xml version="1.0"?>\n<Clock xmlns:dt="urn:schemas-microsoft-com:datatypes"><Description dt:dt="string">E-Prime Primary Realtime Clock</Description><StartTime><Timestamp dt:dt="int">0</Timestamp><DateUtc dt:dt="string">2017-07-31T13:30:08Z</DateUtc></StartTime><FrequencyChanges><FrequencyChange><Frequency dt:dt="r8">3328125</Frequency><Timestamp dt:dt="r8">53609898313</Timestamp><Current dt:dt="…	59.94	1	right	2070983521	07-31-2017	15:30:08	13:30:08	female	557	{LEFTARROW}	49							0	1329260	1329129	{LEFTARROW}	131	1328014	1327577	937	left1,6	2	17	536	mask2	0	1329112	0	1328912	eqm10_NoEyeNmodel1_dir	0	V	gazeCOD	GazeCoDxp	1	400	0	1328612	-2	1328512
GazeCoD_1Model_male	24	2	26	<?xml version="1.0"?>\n<Clock xmlns:dt="urn:schemas-microsoft-com:datatypes"><Description dt:dt="string">E-Prime Primary Realtime Clock</Description><StartTime><Timestamp dt:dt="int">0</Timestamp><DateUtc dt:dt="string">2017-07-31T13:30:08Z</DateUtc></StartTime><FrequencyChanges><FrequencyChange><Frequency dt:dt="r8">3328125</Frequency><Timestamp dt:dt="r8">53609898313</Timestamp><Current dt:dt="…	59.94	1	right	2070983521	07-31-2017	15:30:08	13:30:08	female	558	{RIGHTARROW}	44							0	1331060	1330814	{RIGHTARROW}	246	1329695	1329279	916	right3,2	19	17	537	mask19	0	1330797	0	1330597	eqm10_NoEyeNmodel1_dir	90	H	gazeCOD	GazeCoDxp	1	400	0	1330297	2	1330197
GazeCoD_1Model_male	24	2	26	<?xml version="1.0"?>\n<Clock xmlns:dt="urn:schemas-microsoft-com:datatypes"><Description dt:dt="string">E-Prime Primary Realtime Clock</Description><StartTime><Timestamp dt:dt="int">0</Timestamp><DateUtc dt:dt="string">2017-07-31T13:30:08Z</DateUtc></StartTime><FrequencyChanges><FrequencyChange><Frequency dt:dt="r8">3328125</Frequency><Timestamp dt:dt="r8">53609898313</Timestamp><Current dt:dt="…	59.94	1	right	2070983521	07-31-2017	15:30:08	13:30:08	female	559	{LEFTARROW}	55							0	1332708	1332466	{LEFTARROW}	242	1331341	1331081	760	left6,4	27	17	538	mask27	0	1332449	1	1332249	eqm10_NoEyeNmodel1_dir	90	HV	gazeCOD	GazeCoDxp	1	400	0	1331948	7	1331848
GazeCoD_1Model_male	24	2	26	<?xml version="1.0"?>\n<Clock xmlns:dt="urn:schemas-microsoft-com:datatypes"><Description dt:dt="string">E-Prime Primary Realtime Clock</Description><StartTime><Timestamp dt:dt="int">0</Timestamp><DateUtc dt:dt="string">2017-07-31T13:30:08Z</DateUtc></StartTime><FrequencyChanges><FrequencyChange><Frequency dt:dt="r8">3328125</Frequency><Timestamp dt:dt="r8">53609898313</Timestamp><Current dt:dt="…	59.94	1	right	2070983521	07-31-2017	15:30:08	13:30:08	female	560	{DOWNARROW}	79							0	1334988	1334351	{DOWNARROW}	637	1333227	1332733	994	DG0	12	17	539	mask12	0	1334334	0	1334134	eqm10_NoEyeNmodel1_dir	90	H	gazeCOD	GazeCoDxp	1	400	0	1333834	7	1333734
GazeCoD_1Model_male	24	2	26	<?xml version="1.0"?>\n<Clock xmlns:dt="urn:schemas-microsoft-com:datatypes"><Description dt:dt="string">E-Prime Primary Realtime Clock</Description><StartTime><Timestamp dt:dt="int">0</Timestamp><DateUtc dt:dt="string">2017-07-31T13:30:08Z</DateUtc></StartTime><FrequencyChanges><FrequencyChange><Frequency dt:dt="r8">3328125</Frequency><Timestamp dt:dt="r8">53609898313</Timestamp><Current dt:dt="…	59.94	1	right	2070983521	07-31-2017	15:30:08	13:30:08	female	561	{RIGHTARROW}	44							0	1336772	1336403	{DOWNARROW}	369	1335284	1335002	782	right3,2	8	17	540	mask8	0	1336386	0	1336186	eqm10_NoEyeNmodel1_dir	0	V	gazeCOD	GazeCoDxp	0	400	0	1335886	2	1335786
GazeCoD_1Model_male	24	2	26	<?xml version="1.0"?>\n<Clock xmlns:dt="urn:schemas-microsoft-com:datatypes"><Description dt:dt="string">E-Prime Primary Realtime Clock</Description><StartTime><Timestamp dt:dt="int">0</Timestamp><DateUtc dt:dt="string">2017-07-31T13:30:08Z</DateUtc></StartTime><FrequencyChanges><FrequencyChange><Frequency dt:dt="r8">3328125</Frequency><Timestamp dt:dt="r8">53609898313</Timestamp><Current dt:dt="…	59.94	1	right	2070983521	07-31-2017	15:30:08	13:30:08	female	562	{RIGHTARROW}	77							0	1338660	1338221	{RIGHTARROW}	439	1337108	1336787	821	right8	11	17	541	mask11	0	1338205	1	1338005	eqm10_NoEyeNmodel1_dir	0	V	gazeCOD	GazeCoDxp	1	400	0	1337704	-4	1337604
GazeCoD_1Model_male	24	2	26	<?xml version="1.0"?>\n<Clock xmlns:dt="urn:schemas-microsoft-com:datatypes"><Description dt:dt="string">E-Prime Primary Realtime Clock</Description><StartTime><Timestamp dt:dt="int">0</Timestamp><DateUtc dt:dt="string">2017-07-31T13:30:08Z</DateUtc></StartTime><FrequencyChanges><FrequencyChange><Frequency dt:dt="r8">3328125</Frequency><Timestamp dt:dt="r8">53609898313</Timestamp><Current dt:dt="…	59.94	1	right	2070983521	07-31-2017	15:30:08	13:30:08	female	563	{LEFTARROW}	78							0	1340508	1340223	{LEFTARROW}	285	1339104	1338672	932	left8	28	17	542	mask28	0	1340207	1	1340007	eqm10_NoEyeNmodel1_dir	90	HV	gazeCOD	GazeCoDxp	1	400	0	1339706	2	1339606
GazeCoD_1Model_male	24	2	26	<?xml version="1.0"?>\n<Clock xmlns:dt="urn:schemas-microsoft-com:datatypes"><Description dt:dt="string">E-Prime Primary Realtime Clock</Description><StartTime><Timestamp dt:dt="int">0</Timestamp><DateUtc dt:dt="string">2017-07-31T13:30:08Z</DateUtc></StartTime><FrequencyChanges><FrequencyChange><Frequency dt:dt="r8">3328125</Frequency><Timestamp dt:dt="r8">53609898313</Timestamp><Current dt:dt="…	59.94	1	right	2070983521	07-31-2017	15:30:08	13:30:08	female	564	{DOWNARROW}	79							0	1342228	1341942	{LEFTARROW}	286	1340821	1340524	797	DG0	23	17	543	mask23	0	1341925	0	1341725	eqm10_NoEyeNmodel1_dir	90	HV	gazeCOD	GazeCoDxp	0	400	0	1341425	4	1341325
GazeCoD_1Model_male	24	2	26	<?xml version="1.0"?>\n<Clock xmlns:dt="urn:schemas-microsoft-com:datatypes"><Description dt:dt="string">E-Prime Primary Realtime Clock</Description><StartTime><Timestamp dt:dt="int">0</Timestamp><DateUtc dt:dt="string">2017-07-31T13:30:08Z</DateUtc></StartTime><FrequencyChanges><FrequencyChange><Frequency dt:dt="r8">3328125</Frequency><Timestamp dt:dt="r8">53609898313</Timestamp><Current dt:dt="…	59.94	1	right	2070983521	07-31-2017	15:30:08	13:30:08	female	565	{DOWNARROW}	79							0	1344140	1343627	{LEFTARROW}	513	1342511	1342242	769	DG0	1	17	544	mask1	0	1343610	0	1343410	eqm10_NoEyeNmodel1_dir	0	V	gazeCOD	GazeCoDxp	0	400	0	1343110	-1	1343010
GazeCoD_1Model_male	24	2	26	<?xml version="1.0"?>\n<Clock xmlns:dt="urn:schemas-microsoft-com:datatypes"><Description dt:dt="string">E-Prime Primary Realtime Clock</Description><StartTime><Timestamp dt:dt="int">0</Timestamp><DateUtc dt:dt="string">2017-07-31T13:30:08Z</DateUtc></StartTime><FrequencyChanges><FrequencyChange><Frequency dt:dt="r8">3328125</Frequency><Timestamp dt:dt="r8">53609898313</Timestamp><Current dt:dt="…	59.94	1	right	2070983521	07-31-2017	15:30:08	13:30:08	female	566	{LEFTARROW}	78							0	1345820	1345612	{LEFTARROW}	208	1344498	1344161	837	left8	17	17	545	mask17	0	1345595	0	1345395	eqm10_NoEyeNmodel1_dir	90	H	gazeCOD	GazeCoDxp	1	400	0	1345095	-3	1344995
GazeCoD_1Model_male	24	2	26	<?xml version="1.0"?>\n<Clock xmlns:dt="urn:schemas-microsoft-com:datatypes"><Description dt:dt="string">E-Prime Primary Realtime Clock</Description><StartTime><Timestamp dt:dt="int">0</Timestamp><DateUtc dt:dt="string">2017-07-31T13:30:08Z</DateUtc></StartTime><FrequencyChanges><FrequencyChange><Frequency dt:dt="r8">3328125</Frequency><Timestamp dt:dt="r8">53609898313</Timestamp><Current dt:dt="…	59.94	1	right	2070983521	07-31-2017	15:30:08	13:30:08	female	567	{RIGHTARROW}	42							0	1347644	1347281	{RIGHTARROW}	363	1346167	1345830	837	right4,8	9	17	546	mask9	0	1347264	1	1347064	eqm10_NoEyeNmodel1_dir	0	V	gazeCOD	GazeCoDxp	1	400	0	1346763	-4	1346663
GazeCoD_1Model_male	24	2	26	<?xml version="1.0"?>\n<Clock xmlns:dt="urn:schemas-microsoft-com:datatypes"><Description dt:dt="string">E-Prime Primary Realtime Clock</Description><StartTime><Timestamp dt:dt="int">0</Timestamp><DateUtc dt:dt="string">2017-07-31T13:30:08Z</DateUtc></StartTime><FrequencyChanges><FrequencyChange><Frequency dt:dt="r8">3328125</Frequency><Timestamp dt:dt="r8">53609898313</Timestamp><Current dt:dt="…	59.94	1	right	2070983521	07-31-2017	15:30:08	13:30:08	female	568	{RIGHTARROW}	46							0	1349500	1349233	{DOWNARROW}	267	1348106	1347664	942	right1,6	29	17	547	mask29	0	1349216	1	1349016	eqm10_NoEyeNmodel1_dir	90	HV	gazeCOD	GazeCoDxp	0	400	0	1348715	9	1348615
GazeCoD_1Model_male	24	2	26	<?xml version="1.0"?>\n<Clock xmlns:dt="urn:schemas-microsoft-com:datatypes"><Description dt:dt="string">E-Prime Primary Realtime Clock</Description><StartTime><Timestamp dt:dt="int">0</Timestamp><DateUtc dt:dt="string">2017-07-31T13:30:08Z</DateUtc></StartTime><FrequencyChanges><FrequencyChange><Frequency dt:dt="r8">3328125</Frequency><Timestamp dt:dt="r8">53609898313</Timestamp><Current dt:dt="…	59.94	1	right	2070983521	07-31-2017	15:30:08	13:30:08	female	569	{RIGHTARROW}	42							0	1351372	1351018	{DOWNARROW}	354	1349901	1349516	885	right4,8	31	17	548	mask31	0	1351001	1	1350801	eqm10_NoEyeNmodel1_dir	90	HV	gazeCOD	GazeCoDxp	0	400	0	1350500	-1	1350400
GazeCoD_1Model_male	24	2	26	<?xml version="1.0"?>\n<Clock xmlns:dt="urn:schemas-microsoft-com:datatypes"><Description dt:dt="string">E-Prime Primary Realtime Clock</Description><StartTime><Timestamp dt:dt="int">0</Timestamp><DateUtc dt:dt="string">2017-07-31T13:30:08Z</DateUtc></StartTime><FrequencyChanges><FrequencyChange><Frequency dt:dt="r8">3328125</Frequency><Timestamp dt:dt="r8">53609898313</Timestamp><Current dt:dt="…	59.94	1	right	2070983521	07-31-2017	15:30:08	13:30:08	female	570	{RIGHTARROW}	46							0	1353148	1352853	{DOWNARROW}	295	1351741	1351385	856	right1,6	18	17	549	mask18	0	1352836	0	1352636	eqm10_NoEyeNmodel1_dir	90	H	gazeCOD	GazeCoDxp	0	400	0	1352336	-5	1352236
GazeCoD_1Model_male	24	2	26	<?xml version="1.0"?>\n<Clock xmlns:dt="urn:schemas-microsoft-com:datatypes"><Description dt:dt="string">E-Prime Primary Realtime Clock</Description><StartTime><Timestamp dt:dt="int">0</Timestamp><DateUtc dt:dt="string">2017-07-31T13:30:08Z</DateUtc></StartTime><FrequencyChanges><FrequencyChange><Frequency dt:dt="r8">3328125</Frequency><Timestamp dt:dt="r8">53609898313</Timestamp><Current dt:dt="…	59.94	1	right	2070983521	07-31-2017	15:30:08	13:30:08	female	571	{LEFTARROW}	51							0	1354804	1354705	{LEFTARROW}	99	1353591	1353170	921	left3,2	3	17	550	mask3	0	1354688	1	1354488	eqm10_NoEyeNmodel1_dir	0	V	gazeCOD	GazeCoDxp	1	400	0	1354187	-4	1354087
GazeCoD_1Model_male	24	2	26	<?xml version="1.0"?>\n<Clock xmlns:dt="urn:schemas-microsoft-com:datatypes"><Description dt:dt="string">E-Prime Primary Realtime Clock</Description><StartTime><Timestamp dt:dt="int">0</Timestamp><DateUtc dt:dt="string">2017-07-31T13:30:08Z</DateUtc></StartTime><FrequencyChanges><FrequencyChange><Frequency dt:dt="r8">3328125</Frequency><Timestamp dt:dt="r8">53609898313</Timestamp><Current dt:dt="…	59.94	1	right	2070983521	07-31-2017	15:30:08	13:30:08	female	572	{LEFTARROW}	53							0	1392404	1392226	{LEFTARROW}	178	1391102	1390658	944	left4,8	4	17	551	mask4	0	1392209	0	1392009	eqm10_NoEyeNmodel1_dir	0	V	gazeCOD	GazeCoDxp	1	400	0	1391709	7	1391609
GazeCoD_1Model_male	24	2	26	<?xml version="1.0"?>\n<Clock xmlns:dt="urn:schemas-microsoft-com:datatypes"><Description dt:dt="string">E-Prime Primary Realtime Clock</Description><StartTime><Timestamp dt:dt="int">0</Timestamp><DateUtc dt:dt="string">2017-07-31T13:30:08Z</DateUtc></StartTime><FrequencyChanges><FrequencyChange><Frequency dt:dt="r8">3328125</Frequency><Timestamp dt:dt="r8">53609898313</Timestamp><Current dt:dt="…	59.94	1	right	2070983521	07-31-2017	15:30:08	13:30:08	female	573	{LEFTARROW}	53							0	1394100	1393994	{LEFTARROW}	106	1392881	1392426	955	left4,8	26	17	552	mask26	0	1393978	1	1393778	eqm10_NoEyeNmodel1_dir	90	HV	gazeCOD	GazeCoDxp	1	400	0	1393477	-4	1393377
GazeCoD_1Model_male	24	2	26	<?xml version="1.0"?>\n<Clock xmlns:dt="urn:schemas-microsoft-com:datatypes"><Description dt:dt="string">E-Prime Primary Realtime Clock</Description><StartTime><Timestamp dt:dt="int">0</Timestamp><DateUtc dt:dt="string">2017-07-31T13:30:08Z</DateUtc></StartTime><FrequencyChanges><FrequencyChange><Frequency dt:dt="r8">3328125</Frequency><Timestamp dt:dt="r8">53609898313</Timestamp><Current dt:dt="…	59.94	1	right	2070983521	07-31-2017	15:30:08	13:30:08	female	574	{RIGHTARROW}	46							0	1395660	1395579	{DOWNARROW}	81	1394463	1394111	852	right1,6	7	17	553	mask7	0	1395563	1	1395363	eqm10_NoEyeNmodel1_dir	0	V	gazeCOD	GazeCoDxp	0	400	0	1395062	-1	1394962
GazeCoD_1Model_male	24	2	26	<?xml version="1.0"?>\n<Clock xmlns:dt="urn:schemas-microsoft-com:datatypes"><Description dt:dt="string">E-Prime Primary Realtime Clock</Description><StartTime><Timestamp dt:dt="int">0</Timestamp><DateUtc dt:dt="string">2017-07-31T13:30:08Z</DateUtc></StartTime><FrequencyChanges><FrequencyChange><Frequency dt:dt="r8">3328125</Frequency><Timestamp dt:dt="r8">53609898313</Timestamp><Current dt:dt="…	59.94	1	right	2070983521	07-31-2017	15:30:08	13:30:08	female	575	{RIGHTARROW}	40							0	1397436	1397148	{RIGHTARROW}	288	1396021	1395680	841	right6,4	10	17	554	mask10	0	1397131	1	1396931	eqm10_NoEyeNmodel1_dir	0	V	gazeCOD	GazeCoDxp	1	400	0	1396630	9	1396530
GazeCoD_1Model_male	24	2	26	<?xml version="1.0"?>\n<Clock xmlns:dt="urn:schemas-microsoft-com:datatypes"><Description dt:dt="string">E-Prime Primary Realtime Clock</Description><StartTime><Timestamp dt:dt="int">0</Timestamp><DateUtc dt:dt="string">2017-07-31T13:30:08Z</DateUtc></StartTime><FrequencyChanges><FrequencyChange><Frequency dt:dt="r8">3328125</Frequency><Timestamp dt:dt="r8">53609898313</Timestamp><Current dt:dt="…	59.94	1	right	2070983521	07-31-2017	15:30:08	13:30:08	female	576	{RIGHTARROW}	44							0	1399452	1399033	{RIGHTARROW}	419	1397918	1397448	970	right3,2	30	17	555	mask30	0	1399016	0	1398816	eqm10_NoEyeNmodel1_dir	90	HV	gazeCOD	GazeCoDxp	1	400	0	1398516	-2	1398416
GazeCoD_1Model_male	24	2	26	<?xml version="1.0"?>\n<Clock xmlns:dt="urn:schemas-microsoft-com:datatypes"><Description dt:dt="string">E-Prime Primary Realtime Clock</Description><StartTime><Timestamp dt:dt="int">0</Timestamp><DateUtc dt:dt="string">2017-07-31T13:30:08Z</DateUtc></StartTime><FrequencyChanges><FrequencyChange><Frequency dt:dt="r8">3328125</Frequency><Timestamp dt:dt="r8">53609898313</Timestamp><Current dt:dt="…	59.94	1	right	2070983521	07-31-2017	15:30:08	13:30:08	female	577	{LEFTARROW}	51							0	1401164	1400868	{LEFTARROW}	296	1399749	1399467	782	left3,2	14	17	556	mask14	0	1400851	0	1400651	eqm10_NoEyeNmodel1_dir	90	H	gazeCOD	GazeCoDxp	1	400	0	1400351	2	1400251
GazeCoD_1Model_male	24	2	26	<?xml version="1.0"?>\n<Clock xmlns:dt="urn:schemas-microsoft-com:datatypes"><Description dt:dt="string">E-Prime Primary Realtime Clock</Description><StartTime><Timestamp dt:dt="int">0</Timestamp><DateUtc dt:dt="string">2017-07-31T13:30:08Z</DateUtc></StartTime><FrequencyChanges><FrequencyChange><Frequency dt:dt="r8">3328125</Frequency><Timestamp dt:dt="r8">53609898313</Timestamp><Current dt:dt="…	59.94	1	right	2070983521	07-31-2017	15:30:08	13:30:08	female	578	{LEFTARROW}	49							0	1402916	1402653	{LEFTARROW}	263	1401541	1401185	856	left1,6	24	17	557	mask24	0	1402636	0	1402436	eqm10_NoEyeNmodel1_dir	90	HV	gazeCOD	GazeCoDxp	1	400	0	1402136	-5	1402036
GazeCoD_1Model_male	24	2	26	<?xml version="1.0"?>\n<Clock xmlns:dt="urn:schemas-microsoft-com:datatypes"><Description dt:dt="string">E-Prime Primary Realtime Clock</Description><StartTime><Timestamp dt:dt="int">0</Timestamp><DateUtc dt:dt="string">2017-07-31T13:30:08Z</DateUtc></StartTime><FrequencyChanges><FrequencyChange><Frequency dt:dt="r8">3328125</Frequency><Timestamp dt:dt="r8">53609898313</Timestamp><Current dt:dt="…	59.94	1	right	2070983521	07-31-2017	15:30:08	13:30:08	female	579	{LEFTARROW}	53							0	1404380	1404372	{LEFTARROW}	8	1403259	1402937	822	left4,8	15	17	558	mask15	0	1404355	1	1404155	eqm10_NoEyeNmodel1_dir	90	H	gazeCOD	GazeCoDxp	1	400	0	1403854	-5	1403754
GazeCoD_1Model_male	24	2	26	<?xml version="1.0"?>\n<Clock xmlns:dt="urn:schemas-microsoft-com:datatypes"><Description dt:dt="string">E-Prime Primary Realtime Clock</Description><StartTime><Timestamp dt:dt="int">0</Timestamp><DateUtc dt:dt="string">2017-07-31T13:30:08Z</DateUtc></StartTime><FrequencyChanges><FrequencyChange><Frequency dt:dt="r8">3328125</Frequency><Timestamp dt:dt="r8">53609898313</Timestamp><Current dt:dt="…	59.94	1	right	2070983521	07-31-2017	15:30:08	13:30:08	female	580	{LEFTARROW}	51							0	1405972	1405790	{LEFTARROW}	182	1404664	1404405	759	left3,2	25	17	559	mask25	0	1405773	1	1405573	eqm10_NoEyeNmodel1_dir	90	HV	gazeCOD	GazeCoDxp	1	400	0	1405272	8	1405172
GazeCoD_1Model_male	24	2	26	<?xml version="1.0"?>\n<Clock xmlns:dt="urn:schemas-microsoft-com:datatypes"><Description dt:dt="string">E-Prime Primary Realtime Clock</Description><StartTime><Timestamp dt:dt="int">0</Timestamp><DateUtc dt:dt="string">2017-07-31T13:30:08Z</DateUtc></StartTime><FrequencyChanges><FrequencyChange><Frequency dt:dt="r8">3328125</Frequency><Timestamp dt:dt="r8">53609898313</Timestamp><Current dt:dt="…	59.94	1	right	2070983521	07-31-2017	15:30:08	13:30:08	female	581	{LEFTARROW}	49							0	1407524	1407425	{LEFTARROW}	99	1406297	1405990	807	left1,6	13	17	560	mask13	0	1407408	1	1407208	eqm10_NoEyeNmodel1_dir	90	H	gazeCOD	GazeCoDxp	1	400	0	1406907	10	1406807
[truncated: 1,441 more rows]
[truncated: 3 more columns]
