# Supplementary material for: Fixed or flexible? Orientation preference in identity and gaze processing in humans
Source: PLoS One. 2019 Jan 25;14(1):e0210503. doi: 10.1371/journal.pone.0210503 (PMC6347268; doi:10.1371/journal.pone.0210503)
Supplement: S3 File — Eprime log files were merged across gaze experiment sessions. (ZIP) [file pone.0210503.s005.zip › GazeCoD_1Model_male-25_merged.xlsx]

## Sheet: GazeCoD_1Model_male-25-2_merged
D:\GAZE\Gaze_data\GazeCoD_data\NEWDATA\GazeCoD_1Model_male-25-2_merged.emrg2
ExperimentName	Subject	Session	Age	Clock.Information	Display.RefreshRate	Group	Handedness	RandomSeed	SessionDate	SessionTime	SessionTimeUtc	Sex	Block	Correct	Direction	FamiFiltered	FamiFiltered.Cycle	FamiFiltered.Sample	FamiFullSpectrum	FamiFullSpectrum.Cycle	FamiFullSpectrum.Sample	fixation.ACC	fixation.OffsetTime	fixation.OnsetTime	fixation.RESP	fixation.RT	fixation4.OffsetTime	fixation4.OnsetTime	fixdur	Gaze	GazeCoDxp	GazeCoDxp.Cycle	GazeCoDxp.Sample	mask	MASK.DurationError	MASK.OffsetTime	MASK.OnsetDelay	MASK.OnsetTime	Model	Orientation	Orilabel	Procedure	Running	STIMULUS.ACC	STIMULUS.Duration	STIMULUS.DurationError	STIMULUS.OffsetTime	STIMULUS.OnsetDelay	STIMULUS.OnsetTime
GazeCoD_1Model_male	25	2	42	<?xml version="1.0"?>\n<Clock xmlns:dt="urn:schemas-microsoft-com:datatypes"><Description dt:dt="string">E-Prime Primary Realtime Clock</Description><StartTime><Timestamp dt:dt="int">0</Timestamp><DateUtc dt:dt="string">2017-07-31T14:40:04Z</DateUtc></StartTime><FrequencyChanges><FrequencyChange><Frequency dt:dt="r8">3328125</Frequency><Timestamp dt:dt="r8">67574913243</Timestamp><Current dt:dt="…	59.94	1	right	-1143872944	07-31-2017	16:40:04	14:40:04	female	1	{DOWNARROW}	79				2	1	1	0	109600	109347	{DOWNARROW}	253	108231	107962	769					mask23	0	109330	1	109130	eqf04_NoEyeNmodel6_dir	eq		Fami	FamiFullSpectrum	1	400	0	108829	-2	108729
GazeCoD_1Model_male	25	2	42	<?xml version="1.0"?>\n<Clock xmlns:dt="urn:schemas-microsoft-com:datatypes"><Description dt:dt="string">E-Prime Primary Realtime Clock</Description><StartTime><Timestamp dt:dt="int">0</Timestamp><DateUtc dt:dt="string">2017-07-31T14:40:04Z</DateUtc></StartTime><FrequencyChanges><FrequencyChange><Frequency dt:dt="r8">3328125</Frequency><Timestamp dt:dt="r8">67574913243</Timestamp><Current dt:dt="…	59.94	1	right	-1143872944	07-31-2017	16:40:04	14:40:04	female	2	{RIGHTARROW}	77				5	1	2	0	111792	111699	{RIGHTARROW}	93	110587	110131	956					mask26	0	111682	0	111482	eqf04_NoEyeNmodel6_dir	eq		Fami	FamiFullSpectrum	1	400	0	111182	-5	111082
GazeCoD_1Model_male	25	2	42	<?xml version="1.0"?>\n<Clock xmlns:dt="urn:schemas-microsoft-com:datatypes"><Description dt:dt="string">E-Prime Primary Realtime Clock</Description><StartTime><Timestamp dt:dt="int">0</Timestamp><DateUtc dt:dt="string">2017-07-31T14:40:04Z</DateUtc></StartTime><FrequencyChanges><FrequencyChange><Frequency dt:dt="r8">3328125</Frequency><Timestamp dt:dt="r8">67574913243</Timestamp><Current dt:dt="…	59.94	1	right	-1143872944	07-31-2017	16:40:04	14:40:04	female	3	{DOWNARROW}	79				3	1	3	0	114112	113868	{DOWNARROW}	244	112756	112333	923					mask24	0	113851	0	113651	eqf04_NoEyeNmodel6_dir	eq		Fami	FamiFullSpectrum	1	400	0	113351	-5	113251
GazeCoD_1Model_male	25	2	42	<?xml version="1.0"?>\n<Clock xmlns:dt="urn:schemas-microsoft-com:datatypes"><Description dt:dt="string">E-Prime Primary Realtime Clock</Description><StartTime><Timestamp dt:dt="int">0</Timestamp><DateUtc dt:dt="string">2017-07-31T14:40:04Z</DateUtc></StartTime><FrequencyChanges><FrequencyChange><Frequency dt:dt="r8">3328125</Frequency><Timestamp dt:dt="r8">67574913243</Timestamp><Current dt:dt="…	59.94	1	right	-1143872944	07-31-2017	16:40:04	14:40:04	female	4	{RIGHTARROW}	77				8	1	4	0	116192	116037	{RIGHTARROW}	155	114916	114652	764					mask29	0	116020	1	115820	eqf04_NoEyeNmodel6_dir	eq		Fami	FamiFullSpectrum	1	400	0	115519	3	115419
GazeCoD_1Model_male	25	2	42	<?xml version="1.0"?>\n<Clock xmlns:dt="urn:schemas-microsoft-com:datatypes"><Description dt:dt="string">E-Prime Primary Realtime Clock</Description><StartTime><Timestamp dt:dt="int">0</Timestamp><DateUtc dt:dt="string">2017-07-31T14:40:04Z</DateUtc></StartTime><FrequencyChanges><FrequencyChange><Frequency dt:dt="r8">3328125</Frequency><Timestamp dt:dt="r8">67574913243</Timestamp><Current dt:dt="…	59.94	1	right	-1143872944	07-31-2017	16:40:04	14:40:04	female	5	{RIGHTARROW}	77				7	1	5	0	118360	118289	{RIGHTARROW}	71	117163	116721	942					mask28	0	118272	0	118072	eqf04_NoEyeNmodel6_dir	eq		Fami	FamiFullSpectrum	1	400	0	117772	9	117672
GazeCoD_1Model_male	25	2	42	<?xml version="1.0"?>\n<Clock xmlns:dt="urn:schemas-microsoft-com:datatypes"><Description dt:dt="string">E-Prime Primary Realtime Clock</Description><StartTime><Timestamp dt:dt="int">0</Timestamp><DateUtc dt:dt="string">2017-07-31T14:40:04Z</DateUtc></StartTime><FrequencyChanges><FrequencyChange><Frequency dt:dt="r8">3328125</Frequency><Timestamp dt:dt="r8">67574913243</Timestamp><Current dt:dt="…	59.94	1	right	-1143872944	07-31-2017	16:40:04	14:40:04	female	6	{LEFTARROW}	78				11	1	6	0	120512	120324	{DOWNARROW}	188	119201	118890	811					mask32	0	120307	0	120107	eqf04_NoEyeNmodel6_dir	eq		Fami	FamiFullSpectrum	0	400	0	119807	6	119707
GazeCoD_1Model_male	25	2	42	<?xml version="1.0"?>\n<Clock xmlns:dt="urn:schemas-microsoft-com:datatypes"><Description dt:dt="string">E-Prime Primary Realtime Clock</Description><StartTime><Timestamp dt:dt="int">0</Timestamp><DateUtc dt:dt="string">2017-07-31T14:40:04Z</DateUtc></StartTime><FrequencyChanges><FrequencyChange><Frequency dt:dt="r8">3328125</Frequency><Timestamp dt:dt="r8">67574913243</Timestamp><Current dt:dt="…	59.94	1	right	-1143872944	07-31-2017	16:40:04	14:40:04	female	7	{RIGHTARROW}	77				6	1	7	0	122680	122643	{RIGHTARROW}	37	121517	121042	975					mask27	0	122626	0	122426	eqf04_NoEyeNmodel6_dir	eq		Fami	FamiFullSpectrum	1	400	0	122126	9	122026
GazeCoD_1Model_male	25	2	42	<?xml version="1.0"?>\n<Clock xmlns:dt="urn:schemas-microsoft-com:datatypes"><Description dt:dt="string">E-Prime Primary Realtime Clock</Description><StartTime><Timestamp dt:dt="int">0</Timestamp><DateUtc dt:dt="string">2017-07-31T14:40:04Z</DateUtc></StartTime><FrequencyChanges><FrequencyChange><Frequency dt:dt="r8">3328125</Frequency><Timestamp dt:dt="r8">67574913243</Timestamp><Current dt:dt="…	59.94	1	right	-1143872944	07-31-2017	16:40:04	14:40:04	female	8	{LEFTARROW}	78				9	1	8	0	124744	124645	{LEFTARROW}	99	123527	123211	816					mask30	0	124628	0	124428	eqf04_NoEyeNmodel6_dir	eq		Fami	FamiFullSpectrum	1	400	0	124128	1	124028
GazeCoD_1Model_male	25	2	42	<?xml version="1.0"?>\n<Clock xmlns:dt="urn:schemas-microsoft-com:datatypes"><Description dt:dt="string">E-Prime Primary Realtime Clock</Description><StartTime><Timestamp dt:dt="int">0</Timestamp><DateUtc dt:dt="string">2017-07-31T14:40:04Z</DateUtc></StartTime><FrequencyChanges><FrequencyChange><Frequency dt:dt="r8">3328125</Frequency><Timestamp dt:dt="r8">67574913243</Timestamp><Current dt:dt="…	59.94	1	right	-1143872944	07-31-2017	16:40:04	14:40:04	female	9	{LEFTARROW}	78				10	1	9	0	126688	126664	{LEFTARROW}	24	125542	125279	763					mask31	0	126647	0	126447	eqf04_NoEyeNmodel6_dir	eq		Fami	FamiFullSpectrum	1	400	0	126147	5	126047
GazeCoD_1Model_male	25	2	42	<?xml version="1.0"?>\n<Clock xmlns:dt="urn:schemas-microsoft-com:datatypes"><Description dt:dt="string">E-Prime Primary Realtime Clock</Description><StartTime><Timestamp dt:dt="int">0</Timestamp><DateUtc dt:dt="string">2017-07-31T14:40:04Z</DateUtc></StartTime><FrequencyChanges><FrequencyChange><Frequency dt:dt="r8">3328125</Frequency><Timestamp dt:dt="r8">67574913243</Timestamp><Current dt:dt="…	59.94	1	right	-1143872944	07-31-2017	16:40:04	14:40:04	female	10	{LEFTARROW}	78				12	1	10	0	128896	128633	{LEFTARROW}	263	127511	127215	796					mask33	0	128616	1	128416	eqf04_NoEyeNmodel6_dir	eq		Fami	FamiFullSpectrum	1	400	0	128115	4	128015
GazeCoD_1Model_male	25	2	42	<?xml version="1.0"?>\n<Clock xmlns:dt="urn:schemas-microsoft-com:datatypes"><Description dt:dt="string">E-Prime Primary Realtime Clock</Description><StartTime><Timestamp dt:dt="int">0</Timestamp><DateUtc dt:dt="string">2017-07-31T14:40:04Z</DateUtc></StartTime><FrequencyChanges><FrequencyChange><Frequency dt:dt="r8">3328125</Frequency><Timestamp dt:dt="r8">67574913243</Timestamp><Current dt:dt="…	59.94	1	right	-1143872944	07-31-2017	16:40:04	14:40:04	female	11	{DOWNARROW}	79				4	1	11	0	131080	130968	{DOWNARROW}	112	129849	129434	915					mask25	0	130952	1	130752	eqf04_NoEyeNmodel6_dir	eq		Fami	FamiFullSpectrum	1	400	0	130451	2	130351
GazeCoD_1Model_male	25	2	42	<?xml version="1.0"?>\n<Clock xmlns:dt="urn:schemas-microsoft-com:datatypes"><Description dt:dt="string">E-Prime Primary Realtime Clock</Description><StartTime><Timestamp dt:dt="int">0</Timestamp><DateUtc dt:dt="string">2017-07-31T14:40:04Z</DateUtc></StartTime><FrequencyChanges><FrequencyChange><Frequency dt:dt="r8">3328125</Frequency><Timestamp dt:dt="r8">67574913243</Timestamp><Current dt:dt="…	59.94	1	right	-1143872944	07-31-2017	16:40:04	14:40:04	female	12	{DOWNARROW}	79				1	1	12	0	133528	133121	{DOWNARROW}	407	131996	131619	877					mask22	0	133104	1	132904	eqf04_NoEyeNmodel6_dir	eq		Fami	FamiFullSpectrum	1	400	0	132603	7	132503
GazeCoD_1Model_male	25	2	42	<?xml version="1.0"?>\n<Clock xmlns:dt="urn:schemas-microsoft-com:datatypes"><Description dt:dt="string">E-Prime Primary Realtime Clock</Description><StartTime><Timestamp dt:dt="int">0</Timestamp><DateUtc dt:dt="string">2017-07-31T14:40:04Z</DateUtc></StartTime><FrequencyChanges><FrequencyChange><Frequency dt:dt="r8">3328125</Frequency><Timestamp dt:dt="r8">67574913243</Timestamp><Current dt:dt="…	59.94	1	right	-1143872944	07-31-2017	16:40:04	14:40:04	female	13	{DOWNARROW}	79	4	1	1				0	149816	149203	{DOWNARROW}	613	148086	147752	834					mask13	0	149187	1	148987	eqf04_NoEyeNmodel6_dir	90		FamiFilt	FamiFiltered	1	400	0	148686	0	148586
GazeCoD_1Model_male	25	2	42	<?xml version="1.0"?>\n<Clock xmlns:dt="urn:schemas-microsoft-com:datatypes"><Description dt:dt="string">E-Prime Primary Realtime Clock</Description><StartTime><Timestamp dt:dt="int">0</Timestamp><DateUtc dt:dt="string">2017-07-31T14:40:04Z</DateUtc></StartTime><FrequencyChanges><FrequencyChange><Frequency dt:dt="r8">3328125</Frequency><Timestamp dt:dt="r8">67574913243</Timestamp><Current dt:dt="…	59.94	1	right	-1143872944	07-31-2017	16:40:04	14:40:04	female	14	{RIGHTARROW}	77	2	1	2				0	152080	151406	{DOWNARROW}	674	150279	149837	942					mask5	0	151389	1	151189	eqf04_NoEyeNmodel6_dir	0		FamiFilt	FamiFiltered	0	400	0	150888	9	150788
GazeCoD_1Model_male	25	2	42	<?xml version="1.0"?>\n<Clock xmlns:dt="urn:schemas-microsoft-com:datatypes"><Description dt:dt="string">E-Prime Primary Realtime Clock</Description><StartTime><Timestamp dt:dt="int">0</Timestamp><DateUtc dt:dt="string">2017-07-31T14:40:04Z</DateUtc></StartTime><FrequencyChanges><FrequencyChange><Frequency dt:dt="r8">3328125</Frequency><Timestamp dt:dt="r8">67574913243</Timestamp><Current dt:dt="…	59.94	1	right	-1143872944	07-31-2017	16:40:04	14:40:04	female	15	{RIGHTARROW}	77	8	1	3				0	153816	153708	{RIGHTARROW}	108	152588	152090	998					mask26	0	153691	0	153491	eqf04_NoEyeNmodel6_dir	90		FamiFilt	FamiFiltered	1	400	0	153191	3	153091
GazeCoD_1Model_male	25	2	42	<?xml version="1.0"?>\n<Clock xmlns:dt="urn:schemas-microsoft-com:datatypes"><Description dt:dt="string">E-Prime Primary Realtime Clock</Description><StartTime><Timestamp dt:dt="int">0</Timestamp><DateUtc dt:dt="string">2017-07-31T14:40:04Z</DateUtc></StartTime><FrequencyChanges><FrequencyChange><Frequency dt:dt="r8">3328125</Frequency><Timestamp dt:dt="r8">67574913243</Timestamp><Current dt:dt="…	59.94	1	right	-1143872944	07-31-2017	16:40:04	14:40:04	female	16	{LEFTARROW}	78	3	1	4				0	155608	155360	{DOWNARROW}	248	154246	153842	904					mask9	0	155343	1	155143	eqf04_NoEyeNmodel6_dir	0		FamiFilt	FamiFiltered	0	400	0	154842	-4	154742
GazeCoD_1Model_male	25	2	42	<?xml version="1.0"?>\n<Clock xmlns:dt="urn:schemas-microsoft-com:datatypes"><Description dt:dt="string">E-Prime Primary Realtime Clock</Description><StartTime><Timestamp dt:dt="int">0</Timestamp><DateUtc dt:dt="string">2017-07-31T14:40:04Z</DateUtc></StartTime><FrequencyChanges><FrequencyChange><Frequency dt:dt="r8">3328125</Frequency><Timestamp dt:dt="r8">67574913243</Timestamp><Current dt:dt="…	59.94	1	right	-1143872944	07-31-2017	16:40:04	14:40:04	female	17	{LEFTARROW}	78	6	1	5				0	157568	156995	{RIGHTARROW}	573	155877	155627	750					mask15	0	156978	1	156778	eqf04_NoEyeNmodel6_dir	90		FamiFilt	FamiFiltered	0	400	0	156477	0	156377
GazeCoD_1Model_male	25	2	42	<?xml version="1.0"?>\n<Clock xmlns:dt="urn:schemas-microsoft-com:datatypes"><Description dt:dt="string">E-Prime Primary Realtime Clock</Description><StartTime><Timestamp dt:dt="int">0</Timestamp><DateUtc dt:dt="string">2017-07-31T14:40:04Z</DateUtc></StartTime><FrequencyChanges><FrequencyChange><Frequency dt:dt="r8">3328125</Frequency><Timestamp dt:dt="r8">67574913243</Timestamp><Current dt:dt="…	59.94	1	right	-1143872944	07-31-2017	16:40:04	14:40:04	female	18	{DOWNARROW}	79	1	1	6				0	159408	159097	{DOWNARROW}	311	157971	157579	892					mask1	0	159080	0	158880	eqf04_NoEyeNmodel6_dir	0		FamiFilt	FamiFiltered	1	400	0	158580	9	158480
GazeCoD_1Model_male	25	2	42	<?xml version="1.0"?>\n<Clock xmlns:dt="urn:schemas-microsoft-com:datatypes"><Description dt:dt="string">E-Prime Primary Realtime Clock</Description><StartTime><Timestamp dt:dt="int">0</Timestamp><DateUtc dt:dt="string">2017-07-31T14:40:04Z</DateUtc></StartTime><FrequencyChanges><FrequencyChange><Frequency dt:dt="r8">3328125</Frequency><Timestamp dt:dt="r8">67574913243</Timestamp><Current dt:dt="…	59.94	1	right	-1143872944	07-31-2017	16:40:04	14:40:04	female	19	{LEFTARROW}	78	9	1	7				0	161104	160815	{LEFTARROW}	289	159694	159430	764					mask27	0	160798	0	160598	eqf04_NoEyeNmodel6_dir	90		FamiFilt	FamiFiltered	1	400	0	160298	4	160198
GazeCoD_1Model_male	25	2	42	<?xml version="1.0"?>\n<Clock xmlns:dt="urn:schemas-microsoft-com:datatypes"><Description dt:dt="string">E-Prime Primary Realtime Clock</Description><StartTime><Timestamp dt:dt="int">0</Timestamp><DateUtc dt:dt="string">2017-07-31T14:40:04Z</DateUtc></StartTime><FrequencyChanges><FrequencyChange><Frequency dt:dt="r8">3328125</Frequency><Timestamp dt:dt="r8">67574913243</Timestamp><Current dt:dt="…	59.94	1	right	-1143872944	07-31-2017	16:40:04	14:40:04	female	20	{DOWNARROW}	79	7	1	8				0	162824	162584	{DOWNARROW}	240	161471	161116	855					mask25	0	162567	1	162367	eqf04_NoEyeNmodel6_dir	90		FamiFilt	FamiFiltered	1	400	0	162066	-5	161966
GazeCoD_1Model_male	25	2	42	<?xml version="1.0"?>\n<Clock xmlns:dt="urn:schemas-microsoft-com:datatypes"><Description dt:dt="string">E-Prime Primary Realtime Clock</Description><StartTime><Timestamp dt:dt="int">0</Timestamp><DateUtc dt:dt="string">2017-07-31T14:40:04Z</DateUtc></StartTime><FrequencyChanges><FrequencyChange><Frequency dt:dt="r8">3328125</Frequency><Timestamp dt:dt="r8">67574913243</Timestamp><Current dt:dt="…	59.94	1	right	-1143872944	07-31-2017	16:40:04	14:40:04	female	21	{RIGHTARROW}	77	5	1	9				0	164352	164235	{RIGHTARROW}	117	163108	162834	774					mask14	0	164218	0	164018	eqf04_NoEyeNmodel6_dir	90		FamiFilt	FamiFiltered	1	400	0	163718	10	163618
GazeCoD_1Model_male	25	2	42	<?xml version="1.0"?>\n<Clock xmlns:dt="urn:schemas-microsoft-com:datatypes"><Description dt:dt="string">E-Prime Primary Realtime Clock</Description><StartTime><Timestamp dt:dt="int">0</Timestamp><DateUtc dt:dt="string">2017-07-31T14:40:04Z</DateUtc></StartTime><FrequencyChanges><FrequencyChange><Frequency dt:dt="r8">3328125</Frequency><Timestamp dt:dt="r8">67574913243</Timestamp><Current dt:dt="…	59.94	1	right	-1143872944	07-31-2017	16:40:04	14:40:04	female	22	{RIGHTARROW}	42							0	175752	175447	{RIGHTARROW}	305	174327	173828	999	right4,8	20	1	1	mask20	0	175430	1	175230	eqm10_NoEyeNmodel1_dir	90	H	gazeCOD	GazeCoDxp	1	400	0	174929	2	174829
GazeCoD_1Model_male	25	2	42	<?xml version="1.0"?>\n<Clock xmlns:dt="urn:schemas-microsoft-com:datatypes"><Description dt:dt="string">E-Prime Primary Realtime Clock</Description><StartTime><Timestamp dt:dt="int">0</Timestamp><DateUtc dt:dt="string">2017-07-31T14:40:04Z</DateUtc></StartTime><FrequencyChanges><FrequencyChange><Frequency dt:dt="r8">3328125</Frequency><Timestamp dt:dt="r8">67574913243</Timestamp><Current dt:dt="…	59.94	1	right	-1143872944	07-31-2017	16:40:04	14:40:04	female	23	{DOWNARROW}	79							0	177488	177299	{DOWNARROW}	189	176186	175764	922	DG0	1	1	2	mask1	0	177282	1	177082	eqm10_NoEyeNmodel1_dir	0	V	gazeCOD	GazeCoDxp	1	400	0	176781	-5	176681
GazeCoD_1Model_male	25	2	42	<?xml version="1.0"?>\n<Clock xmlns:dt="urn:schemas-microsoft-com:datatypes"><Description dt:dt="string">E-Prime Primary Realtime Clock</Description><StartTime><Timestamp dt:dt="int">0</Timestamp><DateUtc dt:dt="string">2017-07-31T14:40:04Z</DateUtc></StartTime><FrequencyChanges><FrequencyChange><Frequency dt:dt="r8">3328125</Frequency><Timestamp dt:dt="r8">67574913243</Timestamp><Current dt:dt="…	59.94	1	right	-1143872944	07-31-2017	16:40:04	14:40:04	female	24	{LEFTARROW}	55							0	179184	178900	{RIGHTARROW}	284	177787	177499	788	left6,4	27	1	3	mask27	0	178883	0	178683	eqm10_NoEyeNmodel1_dir	90	HV	gazeCOD	GazeCoDxp	0	400	0	178383	-4	178283
GazeCoD_1Model_male	25	2	42	<?xml version="1.0"?>\n<Clock xmlns:dt="urn:schemas-microsoft-com:datatypes"><Description dt:dt="string">E-Prime Primary Realtime Clock</Description><StartTime><Timestamp dt:dt="int">0</Timestamp><DateUtc dt:dt="string">2017-07-31T14:40:04Z</DateUtc></StartTime><FrequencyChanges><FrequencyChange><Frequency dt:dt="r8">3328125</Frequency><Timestamp dt:dt="r8">67574913243</Timestamp><Current dt:dt="…	59.94	1	right	-1143872944	07-31-2017	16:40:04	14:40:04	female	25	{LEFTARROW}	49							0	181008	180752	{DOWNARROW}	256	179629	179200	929	left1,6	2	1	4	mask2	0	180735	0	180535	eqm10_NoEyeNmodel1_dir	0	V	gazeCOD	GazeCoDxp	0	400	0	180235	6	180135
GazeCoD_1Model_male	25	2	42	<?xml version="1.0"?>\n<Clock xmlns:dt="urn:schemas-microsoft-com:datatypes"><Description dt:dt="string">E-Prime Primary Realtime Clock</Description><StartTime><Timestamp dt:dt="int">0</Timestamp><DateUtc dt:dt="string">2017-07-31T14:40:04Z</DateUtc></StartTime><FrequencyChanges><FrequencyChange><Frequency dt:dt="r8">3328125</Frequency><Timestamp dt:dt="r8">67574913243</Timestamp><Current dt:dt="…	59.94	1	right	-1143872944	07-31-2017	16:40:04	14:40:04	female	26	{RIGHTARROW}	40							0	182600	182404	{RIGHTARROW}	196	181277	181019	758	right6,4	21	1	5	mask21	0	182387	1	182187	eqm10_NoEyeNmodel1_dir	90	H	gazeCOD	GazeCoDxp	1	400	0	181886	9	181786
GazeCoD_1Model_male	25	2	42	<?xml version="1.0"?>\n<Clock xmlns:dt="urn:schemas-microsoft-com:datatypes"><Description dt:dt="string">E-Prime Primary Realtime Clock</Description><StartTime><Timestamp dt:dt="int">0</Timestamp><DateUtc dt:dt="string">2017-07-31T14:40:04Z</DateUtc></StartTime><FrequencyChanges><FrequencyChange><Frequency dt:dt="r8">3328125</Frequency><Timestamp dt:dt="r8">67574913243</Timestamp><Current dt:dt="…	59.94	1	right	-1143872944	07-31-2017	16:40:04	14:40:04	female	27	{RIGHTARROW}	40							0	184536	184005	{RIGHTARROW}	531	182879	182621	758	right6,4	32	1	6	mask32	0	183988	0	183788	eqm10_NoEyeNmodel1_dir	90	HV	gazeCOD	GazeCoDxp	1	400	0	183488	9	183388
GazeCoD_1Model_male	25	2	42	<?xml version="1.0"?>\n<Clock xmlns:dt="urn:schemas-microsoft-com:datatypes"><Description dt:dt="string">E-Prime Primary Realtime Clock</Description><StartTime><Timestamp dt:dt="int">0</Timestamp><DateUtc dt:dt="string">2017-07-31T14:40:04Z</DateUtc></StartTime><FrequencyChanges><FrequencyChange><Frequency dt:dt="r8">3328125</Frequency><Timestamp dt:dt="r8">67574913243</Timestamp><Current dt:dt="…	59.94	1	right	-1143872944	07-31-2017	16:40:04	14:40:04	female	28	{LEFTARROW}	51							0	186416	186174	{LEFTARROW}	242	185051	184556	995	left3,2	14	1	7	mask14	0	186157	0	185957	eqm10_NoEyeNmodel1_dir	90	H	gazeCOD	GazeCoDxp	1	400	0	185657	6	185557
GazeCoD_1Model_male	25	2	42	<?xml version="1.0"?>\n<Clock xmlns:dt="urn:schemas-microsoft-com:datatypes"><Description dt:dt="string">E-Prime Primary Realtime Clock</Description><StartTime><Timestamp dt:dt="int">0</Timestamp><DateUtc dt:dt="string">2017-07-31T14:40:04Z</DateUtc></StartTime><FrequencyChanges><FrequencyChange><Frequency dt:dt="r8">3328125</Frequency><Timestamp dt:dt="r8">67574913243</Timestamp><Current dt:dt="…	59.94	1	right	-1143872944	07-31-2017	16:40:04	14:40:04	female	29	{RIGHTARROW}	77							0	188272	187909	{DOWNARROW}	363	186786	186441	845	right8	22	1	8	mask22	0	187892	0	187692	eqm10_NoEyeNmodel1_dir	90	H	gazeCOD	GazeCoDxp	0	400	0	187392	6	187292
GazeCoD_1Model_male	25	2	42	<?xml version="1.0"?>\n<Clock xmlns:dt="urn:schemas-microsoft-com:datatypes"><Description dt:dt="string">E-Prime Primary Realtime Clock</Description><StartTime><Timestamp dt:dt="int">0</Timestamp><DateUtc dt:dt="string">2017-07-31T14:40:04Z</DateUtc></StartTime><FrequencyChanges><FrequencyChange><Frequency dt:dt="r8">3328125</Frequency><Timestamp dt:dt="r8">67574913243</Timestamp><Current dt:dt="…	59.94	1	right	-1143872944	07-31-2017	16:40:04	14:40:04	female	30	{RIGHTARROW}	44							0	189888	189728	{RIGHTARROW}	160	188600	188293	807	right3,2	19	1	9	mask19	0	189711	1	189511	eqm10_NoEyeNmodel1_dir	90	H	gazeCOD	GazeCoDxp	1	400	0	189210	10	189110
GazeCoD_1Model_male	25	2	42	<?xml version="1.0"?>\n<Clock xmlns:dt="urn:schemas-microsoft-com:datatypes"><Description dt:dt="string">E-Prime Primary Realtime Clock</Description><StartTime><Timestamp dt:dt="int">0</Timestamp><DateUtc dt:dt="string">2017-07-31T14:40:04Z</DateUtc></StartTime><FrequencyChanges><FrequencyChange><Frequency dt:dt="r8">3328125</Frequency><Timestamp dt:dt="r8">67574913243</Timestamp><Current dt:dt="…	59.94	1	right	-1143872944	07-31-2017	16:40:04	14:40:04	female	31	{RIGHTARROW}	44							0	191840	191396	{DOWNARROW}	444	190276	189911	865	right3,2	30	1	10	mask30	0	191379	0	191179	eqm10_NoEyeNmodel1_dir	90	HV	gazeCOD	GazeCoDxp	0	400	0	190879	3	190779
GazeCoD_1Model_male	25	2	42	<?xml version="1.0"?>\n<Clock xmlns:dt="urn:schemas-microsoft-com:datatypes"><Description dt:dt="string">E-Prime Primary Realtime Clock</Description><StartTime><Timestamp dt:dt="int">0</Timestamp><DateUtc dt:dt="string">2017-07-31T14:40:04Z</DateUtc></StartTime><FrequencyChanges><FrequencyChange><Frequency dt:dt="r8">3328125</Frequency><Timestamp dt:dt="r8">67574913243</Timestamp><Current dt:dt="…	59.94	1	right	-1143872944	07-31-2017	16:40:04	14:40:04	female	32	{LEFTARROW}	78							0	193696	193365	{DOWNARROW}	331	192247	191863	884	left8	6	1	11	mask6	0	193348	1	193148	eqm10_NoEyeNmodel1_dir	0	V	gazeCOD	GazeCoDxp	0	400	0	192847	0	192747
GazeCoD_1Model_male	25	2	42	<?xml version="1.0"?>\n<Clock xmlns:dt="urn:schemas-microsoft-com:datatypes"><Description dt:dt="string">E-Prime Primary Realtime Clock</Description><StartTime><Timestamp dt:dt="int">0</Timestamp><DateUtc dt:dt="string">2017-07-31T14:40:04Z</DateUtc></StartTime><FrequencyChanges><FrequencyChange><Frequency dt:dt="r8">3328125</Frequency><Timestamp dt:dt="r8">67574913243</Timestamp><Current dt:dt="…	59.94	1	right	-1143872944	07-31-2017	16:40:04	14:40:04	female	33	{RIGHTARROW}	44							0	195480	195300	{DOWNARROW}	180	194173	193715	958	right3,2	8	1	12	mask8	0	195283	0	195083	eqm10_NoEyeNmodel1_dir	0	V	gazeCOD	GazeCoDxp	0	400	0	194783	10	194683
GazeCoD_1Model_male	25	2	42	<?xml version="1.0"?>\n<Clock xmlns:dt="urn:schemas-microsoft-com:datatypes"><Description dt:dt="string">E-Prime Primary Realtime Clock</Description><StartTime><Timestamp dt:dt="int">0</Timestamp><DateUtc dt:dt="string">2017-07-31T14:40:04Z</DateUtc></StartTime><FrequencyChanges><FrequencyChange><Frequency dt:dt="r8">3328125</Frequency><Timestamp dt:dt="r8">67574913243</Timestamp><Current dt:dt="…	59.94	1	right	-1143872944	07-31-2017	16:40:04	14:40:04	female	34	{LEFTARROW}	53							0	197248	196985	{RIGHTARROW}	263	195870	195500	870	left4,8	15	1	13	mask15	0	196968	0	196768	eqm10_NoEyeNmodel1_dir	90	H	gazeCOD	GazeCoDxp	0	400	0	196468	-2	196368
GazeCoD_1Model_male	25	2	42	<?xml version="1.0"?>\n<Clock xmlns:dt="urn:schemas-microsoft-com:datatypes"><Description dt:dt="string">E-Prime Primary Realtime Clock</Description><StartTime><Timestamp dt:dt="int">0</Timestamp><DateUtc dt:dt="string">2017-07-31T14:40:04Z</DateUtc></StartTime><FrequencyChanges><FrequencyChange><Frequency dt:dt="r8">3328125</Frequency><Timestamp dt:dt="r8">67574913243</Timestamp><Current dt:dt="…	59.94	1	right	-1143872944	07-31-2017	16:40:04	14:40:04	female	35	{RIGHTARROW}	46							0	199120	198670	{RIGHTARROW}	450	197547	197269	778	right1,6	29	1	14	mask29	0	198653	0	198453	eqm10_NoEyeNmodel1_dir	90	HV	gazeCOD	GazeCoDxp	1	400	0	198153	6	198053
GazeCoD_1Model_male	25	2	42	<?xml version="1.0"?>\n<Clock xmlns:dt="urn:schemas-microsoft-com:datatypes"><Description dt:dt="string">E-Prime Primary Realtime Clock</Description><StartTime><Timestamp dt:dt="int">0</Timestamp><DateUtc dt:dt="string">2017-07-31T14:40:04Z</DateUtc></StartTime><FrequencyChanges><FrequencyChange><Frequency dt:dt="r8">3328125</Frequency><Timestamp dt:dt="r8">67574913243</Timestamp><Current dt:dt="…	59.94	1	right	-1143872944	07-31-2017	16:40:04	14:40:04	female	36	{LEFTARROW}	53							0	200832	200522	{LEFTARROW}	310	199403	199137	766	left4,8	26	1	15	mask26	0	200505	0	200305	eqm10_NoEyeNmodel1_dir	90	HV	gazeCOD	GazeCoDxp	1	400	0	200005	2	199905
GazeCoD_1Model_male	25	2	42	<?xml version="1.0"?>\n<Clock xmlns:dt="urn:schemas-microsoft-com:datatypes"><Description dt:dt="string">E-Prime Primary Realtime Clock</Description><StartTime><Timestamp dt:dt="int">0</Timestamp><DateUtc dt:dt="string">2017-07-31T14:40:04Z</DateUtc></StartTime><FrequencyChanges><FrequencyChange><Frequency dt:dt="r8">3328125</Frequency><Timestamp dt:dt="r8">67574913243</Timestamp><Current dt:dt="…	59.94	1	right	-1143872944	07-31-2017	16:40:04	14:40:04	female	37	{LEFTARROW}	78							0	202536	202407	{RIGHTARROW}	129	201287	200856	931	left8	17	1	16	mask17	0	202390	0	202190	eqm10_NoEyeNmodel1_dir	90	H	gazeCOD	GazeCoDxp	0	400	0	201890	3	201790
GazeCoD_1Model_male	25	2	42	<?xml version="1.0"?>\n<Clock xmlns:dt="urn:schemas-microsoft-com:datatypes"><Description dt:dt="string">E-Prime Primary Realtime Clock</Description><StartTime><Timestamp dt:dt="int">0</Timestamp><DateUtc dt:dt="string">2017-07-31T14:40:04Z</DateUtc></StartTime><FrequencyChanges><FrequencyChange><Frequency dt:dt="r8">3328125</Frequency><Timestamp dt:dt="r8">67574913243</Timestamp><Current dt:dt="…	59.94	1	right	-1143872944	07-31-2017	16:40:04	14:40:04	female	38	{RIGHTARROW}	42							0	204296	203992	{DOWNARROW}	304	202869	202557	812	right4,8	9	1	17	mask9	0	203975	0	203775	eqm10_NoEyeNmodel1_dir	0	V	gazeCOD	GazeCoDxp	0	400	0	203475	6	203375
GazeCoD_1Model_male	25	2	42	<?xml version="1.0"?>\n<Clock xmlns:dt="urn:schemas-microsoft-com:datatypes"><Description dt:dt="string">E-Prime Primary Realtime Clock</Description><StartTime><Timestamp dt:dt="int">0</Timestamp><DateUtc dt:dt="string">2017-07-31T14:40:04Z</DateUtc></StartTime><FrequencyChanges><FrequencyChange><Frequency dt:dt="r8">3328125</Frequency><Timestamp dt:dt="r8">67574913243</Timestamp><Current dt:dt="…	59.94	1	right	-1143872944	07-31-2017	16:40:04	14:40:04	female	39	{LEFTARROW}	51							0	205968	205827	{DOWNARROW}	141	204708	204309	899	left3,2	3	1	18	mask3	0	205810	0	205610	eqm10_NoEyeNmodel1_dir	0	V	gazeCOD	GazeCoDxp	0	400	0	205310	2	205210
GazeCoD_1Model_male	25	2	42	<?xml version="1.0"?>\n<Clock xmlns:dt="urn:schemas-microsoft-com:datatypes"><Description dt:dt="string">E-Prime Primary Realtime Clock</Description><StartTime><Timestamp dt:dt="int">0</Timestamp><DateUtc dt:dt="string">2017-07-31T14:40:04Z</DateUtc></StartTime><FrequencyChanges><FrequencyChange><Frequency dt:dt="r8">3328125</Frequency><Timestamp dt:dt="r8">67574913243</Timestamp><Current dt:dt="…	59.94	1	right	-1143872944	07-31-2017	16:40:04	14:40:04	female	40	{LEFTARROW}	49							0	207616	207512	{RIGHTARROW}	104	206389	205978	911	left1,6	13	1	19	mask13	0	207495	0	207295	eqm10_NoEyeNmodel1_dir	90	H	gazeCOD	GazeCoDxp	0	400	0	206995	6	206895
GazeCoD_1Model_male	25	2	42	<?xml version="1.0"?>\n<Clock xmlns:dt="urn:schemas-microsoft-com:datatypes"><Description dt:dt="string">E-Prime Primary Realtime Clock</Description><StartTime><Timestamp dt:dt="int">0</Timestamp><DateUtc dt:dt="string">2017-07-31T14:40:04Z</DateUtc></StartTime><FrequencyChanges><FrequencyChange><Frequency dt:dt="r8">3328125</Frequency><Timestamp dt:dt="r8">67574913243</Timestamp><Current dt:dt="…	59.94	1	right	-1143872944	07-31-2017	16:40:04	14:40:04	female	41	{LEFTARROW}	53							0	209320	209047	{DOWNARROW}	273	207933	207629	804	left4,8	4	1	20	mask4	0	209030	0	208830	eqm10_NoEyeNmodel1_dir	0	V	gazeCOD	GazeCoDxp	0	400	0	208530	-3	208430
GazeCoD_1Model_male	25	2	42	<?xml version="1.0"?>\n<Clock xmlns:dt="urn:schemas-microsoft-com:datatypes"><Description dt:dt="string">E-Prime Primary Realtime Clock</Description><StartTime><Timestamp dt:dt="int">0</Timestamp><DateUtc dt:dt="string">2017-07-31T14:40:04Z</DateUtc></StartTime><FrequencyChanges><FrequencyChange><Frequency dt:dt="r8">3328125</Frequency><Timestamp dt:dt="r8">67574913243</Timestamp><Current dt:dt="…	59.94	1	right	-1143872944	07-31-2017	16:40:04	14:40:04	female	42	{DOWNARROW}	79							0	210976	210816	{RIGHTARROW}	160	209697	209331	866	DG0	12	1	21	mask12	0	210799	1	210599	eqm10_NoEyeNmodel1_dir	90	H	gazeCOD	GazeCoDxp	0	400	0	210298	1	210198
GazeCoD_1Model_male	25	2	42	<?xml version="1.0"?>\n<Clock xmlns:dt="urn:schemas-microsoft-com:datatypes"><Description dt:dt="string">E-Prime Primary Realtime Clock</Description><StartTime><Timestamp dt:dt="int">0</Timestamp><DateUtc dt:dt="string">2017-07-31T14:40:04Z</DateUtc></StartTime><FrequencyChanges><FrequencyChange><Frequency dt:dt="r8">3328125</Frequency><Timestamp dt:dt="r8">67574913243</Timestamp><Current dt:dt="…	59.94	1	right	-1143872944	07-31-2017	16:40:04	14:40:04	female	43	{LEFTARROW}	55							0	212496	212417	{DOWNARROW}	79	211293	210999	794	left6,4	5	1	22	mask5	0	212400	0	212200	eqm10_NoEyeNmodel1_dir	0	V	gazeCOD	GazeCoDxp	0	400	0	211900	7	211800
GazeCoD_1Model_male	25	2	42	<?xml version="1.0"?>\n<Clock xmlns:dt="urn:schemas-microsoft-com:datatypes"><Description dt:dt="string">E-Prime Primary Realtime Clock</Description><StartTime><Timestamp dt:dt="int">0</Timestamp><DateUtc dt:dt="string">2017-07-31T14:40:04Z</DateUtc></StartTime><FrequencyChanges><FrequencyChange><Frequency dt:dt="r8">3328125</Frequency><Timestamp dt:dt="r8">67574913243</Timestamp><Current dt:dt="…	59.94	1	right	-1143872944	07-31-2017	16:40:04	14:40:04	female	44	{RIGHTARROW}	46							0	214128	214119	{DOWNARROW}	9	212999	212517	982	right1,6	7	1	23	mask7	0	214102	0	213902	eqm10_NoEyeNmodel1_dir	0	V	gazeCOD	GazeCoDxp	0	400	0	213602	3	213502
GazeCoD_1Model_male	25	2	42	<?xml version="1.0"?>\n<Clock xmlns:dt="urn:schemas-microsoft-com:datatypes"><Description dt:dt="string">E-Prime Primary Realtime Clock</Description><StartTime><Timestamp dt:dt="int">0</Timestamp><DateUtc dt:dt="string">2017-07-31T14:40:04Z</DateUtc></StartTime><FrequencyChanges><FrequencyChange><Frequency dt:dt="r8">3328125</Frequency><Timestamp dt:dt="r8">67574913243</Timestamp><Current dt:dt="…	59.94	1	right	-1143872944	07-31-2017	16:40:04	14:40:04	female	45	{RIGHTARROW}	42							0	215896	215754	{DOWNARROW}	142	214635	214152	983	right4,8	31	1	24	mask31	0	215737	0	215537	eqm10_NoEyeNmodel1_dir	90	HV	gazeCOD	GazeCoDxp	0	400	0	215237	2	215137
GazeCoD_1Model_male	25	2	42	<?xml version="1.0"?>\n<Clock xmlns:dt="urn:schemas-microsoft-com:datatypes"><Description dt:dt="string">E-Prime Primary Realtime Clock</Description><StartTime><Timestamp dt:dt="int">0</Timestamp><DateUtc dt:dt="string">2017-07-31T14:40:04Z</DateUtc></StartTime><FrequencyChanges><FrequencyChange><Frequency dt:dt="r8">3328125</Frequency><Timestamp dt:dt="r8">67574913243</Timestamp><Current dt:dt="…	59.94	1	right	-1143872944	07-31-2017	16:40:04	14:40:04	female	46	{RIGHTARROW}	77							0	218016	217422	{LEFTARROW}	594	216306	215921	885	right8	33	1	25	mask33	0	217406	1	217206	eqm10_NoEyeNmodel1_dir	90	HV	gazeCOD	GazeCoDxp	0	400	0	216905	-1	216805
GazeCoD_1Model_male	25	2	42	<?xml version="1.0"?>\n<Clock xmlns:dt="urn:schemas-microsoft-com:datatypes"><Description dt:dt="string">E-Prime Primary Realtime Clock</Description><StartTime><Timestamp dt:dt="int">0</Timestamp><DateUtc dt:dt="string">2017-07-31T14:40:04Z</DateUtc></StartTime><FrequencyChanges><FrequencyChange><Frequency dt:dt="r8">3328125</Frequency><Timestamp dt:dt="r8">67574913243</Timestamp><Current dt:dt="…	59.94	1	right	-1143872944	07-31-2017	16:40:04	14:40:04	female	47	{RIGHTARROW}	46							0	219744	219408	{RIGHTARROW}	336	218294	218040	754	right1,6	18	1	26	mask18	0	219391	1	219191	eqm10_NoEyeNmodel1_dir	90	H	gazeCOD	GazeCoDxp	1	400	0	218890	-4	218790
GazeCoD_1Model_male	25	2	42	<?xml version="1.0"?>\n<Clock xmlns:dt="urn:schemas-microsoft-com:datatypes"><Description dt:dt="string">E-Prime Primary Realtime Clock</Description><StartTime><Timestamp dt:dt="int">0</Timestamp><DateUtc dt:dt="string">2017-07-31T14:40:04Z</DateUtc></StartTime><FrequencyChanges><FrequencyChange><Frequency dt:dt="r8">3328125</Frequency><Timestamp dt:dt="r8">67574913243</Timestamp><Current dt:dt="…	59.94	1	right	-1143872944	07-31-2017	16:40:04	14:40:04	female	48	{LEFTARROW}	51							0	222176	221226	{DOWNARROW}	950	220104	219758	846	left3,2	25	1	27	mask25	0	221209	0	221009	eqm10_NoEyeNmodel1_dir	90	HV	gazeCOD	GazeCoDxp	0	400	0	220709	5	220609
GazeCoD_1Model_male	25	2	42	<?xml version="1.0"?>\n<Clock xmlns:dt="urn:schemas-microsoft-com:datatypes"><Description dt:dt="string">E-Prime Primary Realtime Clock</Description><StartTime><Timestamp dt:dt="int">0</Timestamp><DateUtc dt:dt="string">2017-07-31T14:40:04Z</DateUtc></StartTime><FrequencyChanges><FrequencyChange><Frequency dt:dt="r8">3328125</Frequency><Timestamp dt:dt="r8">67574913243</Timestamp><Current dt:dt="…	59.94	1	right	-1143872944	07-31-2017	16:40:04	14:40:04	female	49	{RIGHTARROW}	77							0	223904	223695	{DOWNARROW}	209	222571	222194	877	right8	11	1	28	mask11	0	223679	1	223479	eqm10_NoEyeNmodel1_dir	0	V	gazeCOD	GazeCoDxp	0	400	0	223178	7	223078
GazeCoD_1Model_male	25	2	42	<?xml version="1.0"?>\n<Clock xmlns:dt="urn:schemas-microsoft-com:datatypes"><Description dt:dt="string">E-Prime Primary Realtime Clock</Description><StartTime><Timestamp dt:dt="int">0</Timestamp><DateUtc dt:dt="string">2017-07-31T14:40:04Z</DateUtc></StartTime><FrequencyChanges><FrequencyChange><Frequency dt:dt="r8">3328125</Frequency><Timestamp dt:dt="r8">67574913243</Timestamp><Current dt:dt="…	59.94	1	right	-1143872944	07-31-2017	16:40:04	14:40:04	female	50	{LEFTARROW}	78							0	225640	225364	{LEFTARROW}	276	224247	223929	818	left8	28	1	29	mask28	0	225347	1	225147	eqm10_NoEyeNmodel1_dir	90	HV	gazeCOD	GazeCoDxp	1	400	0	224846	-1	224746
GazeCoD_1Model_male	25	2	42	<?xml version="1.0"?>\n<Clock xmlns:dt="urn:schemas-microsoft-com:datatypes"><Description dt:dt="string">E-Prime Primary Realtime Clock</Description><StartTime><Timestamp dt:dt="int">0</Timestamp><DateUtc dt:dt="string">2017-07-31T14:40:04Z</DateUtc></StartTime><FrequencyChanges><FrequencyChange><Frequency dt:dt="r8">3328125</Frequency><Timestamp dt:dt="r8">67574913243</Timestamp><Current dt:dt="…	59.94	1	right	-1143872944	07-31-2017	16:40:04	14:40:04	female	51	{LEFTARROW}	49							0	227296	227132	{LEFTARROW}	164	226014	225664	850	left1,6	24	1	30	mask24	0	227115	0	226915	eqm10_NoEyeNmodel1_dir	90	HV	gazeCOD	GazeCoDxp	1	400	0	226615	1	226515
GazeCoD_1Model_male	25	2	42	<?xml version="1.0"?>\n<Clock xmlns:dt="urn:schemas-microsoft-com:datatypes"><Description dt:dt="string">E-Prime Primary Realtime Clock</Description><StartTime><Timestamp dt:dt="int">0</Timestamp><DateUtc dt:dt="string">2017-07-31T14:40:04Z</DateUtc></StartTime><FrequencyChanges><FrequencyChange><Frequency dt:dt="r8">3328125</Frequency><Timestamp dt:dt="r8">67574913243</Timestamp><Current dt:dt="…	59.94	1	right	-1143872944	07-31-2017	16:40:04	14:40:04	female	52	{DOWNARROW}	79							0	228944	228784	{LEFTARROW}	160	227671	227316	855	DG0	23	1	31	mask23	0	228767	0	228567	eqm10_NoEyeNmodel1_dir	90	HV	gazeCOD	GazeCoDxp	0	400	0	228267	-4	228167
GazeCoD_1Model_male	25	2	42	<?xml version="1.0"?>\n<Clock xmlns:dt="urn:schemas-microsoft-com:datatypes"><Description dt:dt="string">E-Prime Primary Realtime Clock</Description><StartTime><Timestamp dt:dt="int">0</Timestamp><DateUtc dt:dt="string">2017-07-31T14:40:04Z</DateUtc></StartTime><FrequencyChanges><FrequencyChange><Frequency dt:dt="r8">3328125</Frequency><Timestamp dt:dt="r8">67574913243</Timestamp><Current dt:dt="…	59.94	1	right	-1143872944	07-31-2017	16:40:04	14:40:04	female	53	{RIGHTARROW}	40							0	230512	230385	{DOWNARROW}	127	229271	228967	804	right6,4	10	1	32	mask10	0	230369	1	230169	eqm10_NoEyeNmodel1_dir	0	V	gazeCOD	GazeCoDxp	0	400	0	229868	-3	229768
GazeCoD_1Model_male	25	2	42	<?xml version="1.0"?>\n<Clock xmlns:dt="urn:schemas-microsoft-com:datatypes"><Description dt:dt="string">E-Prime Primary Realtime Clock</Description><StartTime><Timestamp dt:dt="int">0</Timestamp><DateUtc dt:dt="string">2017-07-31T14:40:04Z</DateUtc></StartTime><FrequencyChanges><FrequencyChange><Frequency dt:dt="r8">3328125</Frequency><Timestamp dt:dt="r8">67574913243</Timestamp><Current dt:dt="…	59.94	1	right	-1143872944	07-31-2017	16:40:04	14:40:04	female	54	{LEFTARROW}	55							0	232152	231937	{RIGHTARROW}	215	230818	230536	782	left6,4	16	1	33	mask16	0	231920	0	231720	eqm10_NoEyeNmodel1_dir	90	H	gazeCOD	GazeCoDxp	0	400	0	231420	2	231320
GazeCoD_1Model_male	25	2	42	<?xml version="1.0"?>\n<Clock xmlns:dt="urn:schemas-microsoft-com:datatypes"><Description dt:dt="string">E-Prime Primary Realtime Clock</Description><StartTime><Timestamp dt:dt="int">0</Timestamp><DateUtc dt:dt="string">2017-07-31T14:40:04Z</DateUtc></StartTime><FrequencyChanges><FrequencyChange><Frequency dt:dt="r8">3328125</Frequency><Timestamp dt:dt="r8">67574913243</Timestamp><Current dt:dt="…	59.94	1	right	-1143872944	07-31-2017	16:40:04	14:40:04	female	55	{LEFTARROW}	51							0	233656	233572	{DOWNARROW}	84	232447	232171	776	left3,2	3	2	34	mask3	0	233555	0	233355	eqm10_NoEyeNmodel1_dir	0	V	gazeCOD	GazeCoDxp	0	400	0	233055	8	232955
GazeCoD_1Model_male	25	2	42	<?xml version="1.0"?>\n<Clock xmlns:dt="urn:schemas-microsoft-com:datatypes"><Description dt:dt="string">E-Prime Primary Realtime Clock</Description><StartTime><Timestamp dt:dt="int">0</Timestamp><DateUtc dt:dt="string">2017-07-31T14:40:04Z</DateUtc></StartTime><FrequencyChanges><FrequencyChange><Frequency dt:dt="r8">3328125</Frequency><Timestamp dt:dt="r8">67574913243</Timestamp><Current dt:dt="…	59.94	1	right	-1143872944	07-31-2017	16:40:04	14:40:04	female	56	{LEFTARROW}	78							0	235632	235174	{RIGHTARROW}	458	234060	233672	888	left8	17	2	35	mask17	0	235157	1	234957	eqm10_NoEyeNmodel1_dir	90	H	gazeCOD	GazeCoDxp	0	400	0	234656	-4	234556
GazeCoD_1Model_male	25	2	42	<?xml version="1.0"?>\n<Clock xmlns:dt="urn:schemas-microsoft-com:datatypes"><Description dt:dt="string">E-Prime Primary Realtime Clock</Description><StartTime><Timestamp dt:dt="int">0</Timestamp><DateUtc dt:dt="string">2017-07-31T14:40:04Z</DateUtc></StartTime><FrequencyChanges><FrequencyChange><Frequency dt:dt="r8">3328125</Frequency><Timestamp dt:dt="r8">67574913243</Timestamp><Current dt:dt="…	59.94	1	right	-1143872944	07-31-2017	16:40:04	14:40:04	female	57	{RIGHTARROW}	40							0	237280	237142	{DOWNARROW}	138	236024	235657	867	right6,4	32	2	36	mask32	0	237125	0	236925	eqm10_NoEyeNmodel1_dir	90	HV	gazeCOD	GazeCoDxp	0	400	0	236625	1	236525
GazeCoD_1Model_male	25	2	42	<?xml version="1.0"?>\n<Clock xmlns:dt="urn:schemas-microsoft-com:datatypes"><Description dt:dt="string">E-Prime Primary Realtime Clock</Description><StartTime><Timestamp dt:dt="int">0</Timestamp><DateUtc dt:dt="string">2017-07-31T14:40:04Z</DateUtc></StartTime><FrequencyChanges><FrequencyChange><Frequency dt:dt="r8">3328125</Frequency><Timestamp dt:dt="r8">67574913243</Timestamp><Current dt:dt="…	59.94	1	right	-1143872944	07-31-2017	16:40:04	14:40:04	female	58	{RIGHTARROW}	77							0	239096	238694	{DOWNARROW}	402	237579	237292	787	right8	22	2	37	mask22	0	238677	0	238477	eqm10_NoEyeNmodel1_dir	90	H	gazeCOD	GazeCoDxp	0	400	0	238177	-2	238077
GazeCoD_1Model_male	25	2	42	<?xml version="1.0"?>\n<Clock xmlns:dt="urn:schemas-microsoft-com:datatypes"><Description dt:dt="string">E-Prime Primary Realtime Clock</Description><StartTime><Timestamp dt:dt="int">0</Timestamp><DateUtc dt:dt="string">2017-07-31T14:40:04Z</DateUtc></StartTime><FrequencyChanges><FrequencyChange><Frequency dt:dt="r8">3328125</Frequency><Timestamp dt:dt="r8">67574913243</Timestamp><Current dt:dt="…	59.94	1	right	-1143872944	07-31-2017	16:40:04	14:40:04	female	59	{DOWNARROW}	79							0	240880	240663	{DOWNARROW}	217	239550	239111	939	DG0	23	2	38	mask23	0	240646	1	240446	eqm10_NoEyeNmodel1_dir	90	HV	gazeCOD	GazeCoDxp	1	400	0	240145	-5	240045
GazeCoD_1Model_male	25	2	42	<?xml version="1.0"?>\n<Clock xmlns:dt="urn:schemas-microsoft-com:datatypes"><Description dt:dt="string">E-Prime Primary Realtime Clock</Description><StartTime><Timestamp dt:dt="int">0</Timestamp><DateUtc dt:dt="string">2017-07-31T14:40:04Z</DateUtc></StartTime><FrequencyChanges><FrequencyChange><Frequency dt:dt="r8">3328125</Frequency><Timestamp dt:dt="r8">67574913243</Timestamp><Current dt:dt="…	59.94	1	right	-1143872944	07-31-2017	16:40:04	14:40:04	female	60	{RIGHTARROW}	42							0	242576	242398	{RIGHTARROW}	178	241280	240896	884	right4,8	20	2	39	mask20	0	242381	1	242181	eqm10_NoEyeNmodel1_dir	90	H	gazeCOD	GazeCoDxp	1	400	0	241880	0	241780
GazeCoD_1Model_male	25	2	42	<?xml version="1.0"?>\n<Clock xmlns:dt="urn:schemas-microsoft-com:datatypes"><Description dt:dt="string">E-Prime Primary Realtime Clock</Description><StartTime><Timestamp dt:dt="int">0</Timestamp><DateUtc dt:dt="string">2017-07-31T14:40:04Z</DateUtc></StartTime><FrequencyChanges><FrequencyChange><Frequency dt:dt="r8">3328125</Frequency><Timestamp dt:dt="r8">67574913243</Timestamp><Current dt:dt="…	59.94	1	right	-1143872944	07-31-2017	16:40:04	14:40:04	female	61	{LEFTARROW}	55							0	244200	244049	{DOWNARROW}	151	242936	242598	838	left6,4	5	2	40	mask5	0	244032	0	243832	eqm10_NoEyeNmodel1_dir	0	V	gazeCOD	GazeCoDxp	0	400	0	243532	-4	243432
GazeCoD_1Model_male	25	2	42	<?xml version="1.0"?>\n<Clock xmlns:dt="urn:schemas-microsoft-com:datatypes"><Description dt:dt="string">E-Prime Primary Realtime Clock</Description><StartTime><Timestamp dt:dt="int">0</Timestamp><DateUtc dt:dt="string">2017-07-31T14:40:04Z</DateUtc></StartTime><FrequencyChanges><FrequencyChange><Frequency dt:dt="r8">3328125</Frequency><Timestamp dt:dt="r8">67574913243</Timestamp><Current dt:dt="…	59.94	1	right	-1143872944	07-31-2017	16:40:04	14:40:04	female	62	{LEFTARROW}	78							0	246016	245601	{LEFTARROW}	415	244488	244216	772	left8	28	2	41	mask28	0	245584	0	245384	eqm10_NoEyeNmodel1_dir	90	HV	gazeCOD	GazeCoDxp	1	400	0	245084	-4	244984
GazeCoD_1Model_male	25	2	42	<?xml version="1.0"?>\n<Clock xmlns:dt="urn:schemas-microsoft-com:datatypes"><Description dt:dt="string">E-Prime Primary Realtime Clock</Description><StartTime><Timestamp dt:dt="int">0</Timestamp><DateUtc dt:dt="string">2017-07-31T14:40:04Z</DateUtc></StartTime><FrequencyChanges><FrequencyChange><Frequency dt:dt="r8">3328125</Frequency><Timestamp dt:dt="r8">67574913243</Timestamp><Current dt:dt="…	59.94	1	right	-1143872944	07-31-2017	16:40:04	14:40:04	female	63	{LEFTARROW}	78							0	247656	247536	{DOWNARROW}	120	246420	246035	885	left8	6	2	42	mask6	0	247519	0	247319	eqm10_NoEyeNmodel1_dir	0	V	gazeCOD	GazeCoDxp	0	400	0	247019	-1	246919
GazeCoD_1Model_male	25	2	42	<?xml version="1.0"?>\n<Clock xmlns:dt="urn:schemas-microsoft-com:datatypes"><Description dt:dt="string">E-Prime Primary Realtime Clock</Description><StartTime><Timestamp dt:dt="int">0</Timestamp><DateUtc dt:dt="string">2017-07-31T14:40:04Z</DateUtc></StartTime><FrequencyChanges><FrequencyChange><Frequency dt:dt="r8">3328125</Frequency><Timestamp dt:dt="r8">67574913243</Timestamp><Current dt:dt="…	59.94	1	right	-1143872944	07-31-2017	16:40:04	14:40:04	female	64	{RIGHTARROW}	40							0	249296	249138	{RIGHTARROW}	158	248023	247670	853	right6,4	21	2	43	mask21	0	249121	1	248921	eqm10_NoEyeNmodel1_dir	90	H	gazeCOD	GazeCoDxp	1	400	0	248620	-3	248520
GazeCoD_1Model_male	25	2	42	<?xml version="1.0"?>\n<Clock xmlns:dt="urn:schemas-microsoft-com:datatypes"><Description dt:dt="string">E-Prime Primary Realtime Clock</Description><StartTime><Timestamp dt:dt="int">0</Timestamp><DateUtc dt:dt="string">2017-07-31T14:40:04Z</DateUtc></StartTime><FrequencyChanges><FrequencyChange><Frequency dt:dt="r8">3328125</Frequency><Timestamp dt:dt="r8">67574913243</Timestamp><Current dt:dt="…	59.94	1	right	-1143872944	07-31-2017	16:40:04	14:40:04	female	65	{LEFTARROW}	53							0	251112	250890	{DOWNARROW}	222	249772	249321	951	left4,8	26	2	44	mask26	0	250873	1	250673	eqm10_NoEyeNmodel1_dir	90	HV	gazeCOD	GazeCoDxp	0	400	0	250372	0	250272
GazeCoD_1Model_male	25	2	42	<?xml version="1.0"?>\n<Clock xmlns:dt="urn:schemas-microsoft-com:datatypes"><Description dt:dt="string">E-Prime Primary Realtime Clock</Description><StartTime><Timestamp dt:dt="int">0</Timestamp><DateUtc dt:dt="string">2017-07-31T14:40:04Z</DateUtc></StartTime><FrequencyChanges><FrequencyChange><Frequency dt:dt="r8">3328125</Frequency><Timestamp dt:dt="r8">67574913243</Timestamp><Current dt:dt="…	59.94	1	right	-1143872944	07-31-2017	16:40:04	14:40:04	female	66	{RIGHTARROW}	46							0	252728	252608	{RIGHTARROW}	120	251491	251123	868	right1,6	18	2	45	mask18	0	252591	0	252391	eqm10_NoEyeNmodel1_dir	90	H	gazeCOD	GazeCoDxp	1	400	0	252091	0	251991
GazeCoD_1Model_male	25	2	42	<?xml version="1.0"?>\n<Clock xmlns:dt="urn:schemas-microsoft-com:datatypes"><Description dt:dt="string">E-Prime Primary Realtime Clock</Description><StartTime><Timestamp dt:dt="int">0</Timestamp><DateUtc dt:dt="string">2017-07-31T14:40:04Z</DateUtc></StartTime><FrequencyChanges><FrequencyChange><Frequency dt:dt="r8">3328125</Frequency><Timestamp dt:dt="r8">67574913243</Timestamp><Current dt:dt="…	59.94	1	right	-1143872944	07-31-2017	16:40:04	14:40:04	female	67	{DOWNARROW}	79							0	254416	254293	{DOWNARROW}	123	253175	252741	934	DG0	12	2	46	mask12	0	254276	0	254076	eqm10_NoEyeNmodel1_dir	90	H	gazeCOD	GazeCoDxp	1	400	0	253776	1	253676
GazeCoD_1Model_male	25	2	42	<?xml version="1.0"?>\n<Clock xmlns:dt="urn:schemas-microsoft-com:datatypes"><Description dt:dt="string">E-Prime Primary Realtime Clock</Description><StartTime><Timestamp dt:dt="int">0</Timestamp><DateUtc dt:dt="string">2017-07-31T14:40:04Z</DateUtc></StartTime><FrequencyChanges><FrequencyChange><Frequency dt:dt="r8">3328125</Frequency><Timestamp dt:dt="r8">67574913243</Timestamp><Current dt:dt="…	59.94	1	right	-1143872944	07-31-2017	16:40:04	14:40:04	female	68	{RIGHTARROW}	46							0	256128	255961	{DOWNARROW}	167	254848	254426	922	right1,6	29	2	47	mask29	0	255944	0	255744	eqm10_NoEyeNmodel1_dir	90	HV	gazeCOD	GazeCoDxp	0	400	0	255444	-4	255344
GazeCoD_1Model_male	25	2	42	<?xml version="1.0"?>\n<Clock xmlns:dt="urn:schemas-microsoft-com:datatypes"><Description dt:dt="string">E-Prime Primary Realtime Clock</Description><StartTime><Timestamp dt:dt="int">0</Timestamp><DateUtc dt:dt="string">2017-07-31T14:40:04Z</DateUtc></StartTime><FrequencyChanges><FrequencyChange><Frequency dt:dt="r8">3328125</Frequency><Timestamp dt:dt="r8">67574913243</Timestamp><Current dt:dt="…	59.94	1	right	-1143872944	07-31-2017	16:40:04	14:40:04	female	69	{LEFTARROW}	51							0	257648	257563	{RIGHTARROW}	85	256451	256145	806	left3,2	14	2	48	mask14	0	257546	0	257346	eqm10_NoEyeNmodel1_dir	90	H	gazeCOD	GazeCoDxp	0	400	0	257046	-5	256946
GazeCoD_1Model_male	25	2	42	<?xml version="1.0"?>\n<Clock xmlns:dt="urn:schemas-microsoft-com:datatypes"><Description dt:dt="string">E-Prime Primary Realtime Clock</Description><StartTime><Timestamp dt:dt="int">0</Timestamp><DateUtc dt:dt="string">2017-07-31T14:40:04Z</DateUtc></StartTime><FrequencyChanges><FrequencyChange><Frequency dt:dt="r8">3328125</Frequency><Timestamp dt:dt="r8">67574913243</Timestamp><Current dt:dt="…	59.94	1	right	-1143872944	07-31-2017	16:40:04	14:40:04	female	70	{RIGHTARROW}	44							0	259392	259265	{DOWNARROW}	127	258137	257663	974	right3,2	8	2	49	mask8	0	259248	1	259048	eqm10_NoEyeNmodel1_dir	0	V	gazeCOD	GazeCoDxp	0	400	0	258747	10	258647
GazeCoD_1Model_male	25	2	42	<?xml version="1.0"?>\n<Clock xmlns:dt="urn:schemas-microsoft-com:datatypes"><Description dt:dt="string">E-Prime Primary Realtime Clock</Description><StartTime><Timestamp dt:dt="int">0</Timestamp><DateUtc dt:dt="string">2017-07-31T14:40:04Z</DateUtc></StartTime><FrequencyChanges><FrequencyChange><Frequency dt:dt="r8">3328125</Frequency><Timestamp dt:dt="r8">67574913243</Timestamp><Current dt:dt="…	59.94	1	right	-1143872944	07-31-2017	16:40:04	14:40:04	female	71	{RIGHTARROW}	44							0	261160	260933	{RIGHTARROW}	227	259809	259415	894	right3,2	30	2	50	mask30	0	260916	0	260716	eqm10_NoEyeNmodel1_dir	90	HV	gazeCOD	GazeCoDxp	1	400	0	260416	7	260316
GazeCoD_1Model_male	25	2	42	<?xml version="1.0"?>\n<Clock xmlns:dt="urn:schemas-microsoft-com:datatypes"><Description dt:dt="string">E-Prime Primary Realtime Clock</Description><StartTime><Timestamp dt:dt="int">0</Timestamp><DateUtc dt:dt="string">2017-07-31T14:40:04Z</DateUtc></StartTime><FrequencyChanges><FrequencyChange><Frequency dt:dt="r8">3328125</Frequency><Timestamp dt:dt="r8">67574913243</Timestamp><Current dt:dt="…	59.94	1	right	-1143872944	07-31-2017	16:40:04	14:40:04	female	72	{RIGHTARROW}	77							0	262784	262568	{DOWNARROW}	216	261455	261183	772	right8	11	2	51	mask11	0	262551	0	262351	eqm10_NoEyeNmodel1_dir	0	V	gazeCOD	GazeCoDxp	0	400	0	262051	-4	261951
GazeCoD_1Model_male	25	2	42	<?xml version="1.0"?>\n<Clock xmlns:dt="urn:schemas-microsoft-com:datatypes"><Description dt:dt="string">E-Prime Primary Realtime Clock</Description><StartTime><Timestamp dt:dt="int">0</Timestamp><DateUtc dt:dt="string">2017-07-31T14:40:04Z</DateUtc></StartTime><FrequencyChanges><FrequencyChange><Frequency dt:dt="r8">3328125</Frequency><Timestamp dt:dt="r8">67574913243</Timestamp><Current dt:dt="…	59.94	1	right	-1143872944	07-31-2017	16:40:04	14:40:04	female	73	{RIGHTARROW}	40							0	264520	264253	{LEFTARROW}	267	263130	262802	828	right6,4	10	2	52	mask10	0	264236	0	264036	eqm10_NoEyeNmodel1_dir	0	V	gazeCOD	GazeCoDxp	0	400	0	263736	6	263636
GazeCoD_1Model_male	25	2	42	<?xml version="1.0"?>\n<Clock xmlns:dt="urn:schemas-microsoft-com:datatypes"><Description dt:dt="string">E-Prime Primary Realtime Clock</Description><StartTime><Timestamp dt:dt="int">0</Timestamp><DateUtc dt:dt="string">2017-07-31T14:40:04Z</DateUtc></StartTime><FrequencyChanges><FrequencyChange><Frequency dt:dt="r8">3328125</Frequency><Timestamp dt:dt="r8">67574913243</Timestamp><Current dt:dt="…	59.94	1	right	-1143872944	07-31-2017	16:40:04	14:40:04	female	74	{LEFTARROW}	53							0	266112	265938	{DOWNARROW}	174	264817	264537	780	left4,8	15	2	53	mask15	0	265921	0	265721	eqm10_NoEyeNmodel1_dir	90	H	gazeCOD	GazeCoDxp	0	400	0	265421	4	265321
GazeCoD_1Model_male	25	2	42	<?xml version="1.0"?>\n<Clock xmlns:dt="urn:schemas-microsoft-com:datatypes"><Description dt:dt="string">E-Prime Primary Realtime Clock</Description><StartTime><Timestamp dt:dt="int">0</Timestamp><DateUtc dt:dt="string">2017-07-31T14:40:04Z</DateUtc></StartTime><FrequencyChanges><FrequencyChange><Frequency dt:dt="r8">3328125</Frequency><Timestamp dt:dt="r8">67574913243</Timestamp><Current dt:dt="…	59.94	1	right	-1143872944	07-31-2017	16:40:04	14:40:04	female	75	{LEFTARROW}	49							0	267992	267673	{RIGHTARROW}	319	266562	266122	940	left1,6	13	2	54	mask13	0	267656	-1	267456	eqm10_NoEyeNmodel1_dir	90	H	gazeCOD	GazeCoDxp	0	400	0	267157	-5	267057
GazeCoD_1Model_male	25	2	42	<?xml version="1.0"?>\n<Clock xmlns:dt="urn:schemas-microsoft-com:datatypes"><Description dt:dt="string">E-Prime Primary Realtime Clock</Description><StartTime><Timestamp dt:dt="int">0</Timestamp><DateUtc dt:dt="string">2017-07-31T14:40:04Z</DateUtc></StartTime><FrequencyChanges><FrequencyChange><Frequency dt:dt="r8">3328125</Frequency><Timestamp dt:dt="r8">67574913243</Timestamp><Current dt:dt="…	59.94	1	right	-1143872944	07-31-2017	16:40:04	14:40:04	female	76	{RIGHTARROW}	46							0	269728	269608	{DOWNARROW}	120	268487	268007	980	right1,6	7	2	55	mask7	0	269592	1	269392	eqm10_NoEyeNmodel1_dir	0	V	gazeCOD	GazeCoDxp	0	400	0	269091	4	268991
GazeCoD_1Model_male	25	2	42	<?xml version="1.0"?>\n<Clock xmlns:dt="urn:schemas-microsoft-com:datatypes"><Description dt:dt="string">E-Prime Primary Realtime Clock</Description><StartTime><Timestamp dt:dt="int">0</Timestamp><DateUtc dt:dt="string">2017-07-31T14:40:04Z</DateUtc></StartTime><FrequencyChanges><FrequencyChange><Frequency dt:dt="r8">3328125</Frequency><Timestamp dt:dt="r8">67574913243</Timestamp><Current dt:dt="…	59.94	1	right	-1143872944	07-31-2017	16:40:04	14:40:04	female	77	{RIGHTARROW}	44							0	281832	281420	{RIGHTARROW}	412	280295	279802	993	right3,2	19	2	56	mask19	0	281403	0	281203	eqm10_NoEyeNmodel1_dir	90	H	gazeCOD	GazeCoDxp	1	400	0	280903	8	280803
GazeCoD_1Model_male	25	2	42	<?xml version="1.0"?>\n<Clock xmlns:dt="urn:schemas-microsoft-com:datatypes"><Description dt:dt="string">E-Prime Primary Realtime Clock</Description><StartTime><Timestamp dt:dt="int">0</Timestamp><DateUtc dt:dt="string">2017-07-31T14:40:04Z</DateUtc></StartTime><FrequencyChanges><FrequencyChange><Frequency dt:dt="r8">3328125</Frequency><Timestamp dt:dt="r8">67574913243</Timestamp><Current dt:dt="…	59.94	1	right	-1143872944	07-31-2017	16:40:04	14:40:04	female	78	{LEFTARROW}	55							0	283632	283456	{DOWNARROW}	176	282330	281854	976	left6,4	27	2	57	mask27	0	283439	1	283239	eqm10_NoEyeNmodel1_dir	90	HV	gazeCOD	GazeCoDxp	0	400	0	282938	8	282838
GazeCoD_1Model_male	25	2	42	<?xml version="1.0"?>\n<Clock xmlns:dt="urn:schemas-microsoft-com:datatypes"><Description dt:dt="string">E-Prime Primary Realtime Clock</Description><StartTime><Timestamp dt:dt="int">0</Timestamp><DateUtc dt:dt="string">2017-07-31T14:40:04Z</DateUtc></StartTime><FrequencyChanges><FrequencyChange><Frequency dt:dt="r8">3328125</Frequency><Timestamp dt:dt="r8">67574913243</Timestamp><Current dt:dt="…	59.94	1	right	-1143872944	07-31-2017	16:40:04	14:40:04	female	79	{LEFTARROW}	53							0	285328	285224	{DOWNARROW}	104	284103	283656	947	left4,8	4	2	58	mask4	0	285207	0	285007	eqm10_NoEyeNmodel1_dir	0	V	gazeCOD	GazeCoDxp	0	400	0	284707	4	284607
GazeCoD_1Model_male	25	2	42	<?xml version="1.0"?>\n<Clock xmlns:dt="urn:schemas-microsoft-com:datatypes"><Description dt:dt="string">E-Prime Primary Realtime Clock</Description><StartTime><Timestamp dt:dt="int">0</Timestamp><DateUtc dt:dt="string">2017-07-31T14:40:04Z</DateUtc></StartTime><FrequencyChanges><FrequencyChange><Frequency dt:dt="r8">3328125</Frequency><Timestamp dt:dt="r8">67574913243</Timestamp><Current dt:dt="…	59.94	1	right	-1143872944	07-31-2017	16:40:04	14:40:04	female	80	{LEFTARROW}	55							0	287096	286943	{RIGHTARROW}	153	285830	285341	989	left6,4	16	2	59	mask16	0	286926	1	286726	eqm10_NoEyeNmodel1_dir	90	H	gazeCOD	GazeCoDxp	0	400	0	286425	-5	286325
GazeCoD_1Model_male	25	2	42	<?xml version="1.0"?>\n<Clock xmlns:dt="urn:schemas-microsoft-com:datatypes"><Description dt:dt="string">E-Prime Primary Realtime Clock</Description><StartTime><Timestamp dt:dt="int">0</Timestamp><DateUtc dt:dt="string">2017-07-31T14:40:04Z</DateUtc></StartTime><FrequencyChanges><FrequencyChange><Frequency dt:dt="r8">3328125</Frequency><Timestamp dt:dt="r8">67574913243</Timestamp><Current dt:dt="…	59.94	1	right	-1143872944	07-31-2017	16:40:04	14:40:04	female	81	{LEFTARROW}	49							0	289000	288594	{RIGHTARROW}	406	287475	287109	866	left1,6	24	2	60	mask24	0	288577	0	288377	eqm10_NoEyeNmodel1_dir	90	HV	gazeCOD	GazeCoDxp	0	400	0	288077	2	287977
GazeCoD_1Model_male	25	2	42	<?xml version="1.0"?>\n<Clock xmlns:dt="urn:schemas-microsoft-com:datatypes"><Description dt:dt="string">E-Prime Primary Realtime Clock</Description><StartTime><Timestamp dt:dt="int">0</Timestamp><DateUtc dt:dt="string">2017-07-31T14:40:04Z</DateUtc></StartTime><FrequencyChanges><FrequencyChange><Frequency dt:dt="r8">3328125</Frequency><Timestamp dt:dt="r8">67574913243</Timestamp><Current dt:dt="…	59.94	1	right	-1143872944	07-31-2017	16:40:04	14:40:04	female	82	{DOWNARROW}	79							0	290664	290563	{DOWNARROW}	101	289440	289011	929	DG0	1	2	61	mask1	0	290546	0	290346	eqm10_NoEyeNmodel1_dir	0	V	gazeCOD	GazeCoDxp	1	400	0	290046	6	289946
GazeCoD_1Model_male	25	2	42	<?xml version="1.0"?>\n<Clock xmlns:dt="urn:schemas-microsoft-com:datatypes"><Description dt:dt="string">E-Prime Primary Realtime Clock</Description><StartTime><Timestamp dt:dt="int">0</Timestamp><DateUtc dt:dt="string">2017-07-31T14:40:04Z</DateUtc></StartTime><FrequencyChanges><FrequencyChange><Frequency dt:dt="r8">3328125</Frequency><Timestamp dt:dt="r8">67574913243</Timestamp><Current dt:dt="…	59.94	1	right	-1143872944	07-31-2017	16:40:04	14:40:04	female	83	{LEFTARROW}	49							0	292080	292064	{DOWNARROW}	16	290937	290680	757	left1,6	2	2	62	mask2	0	292048	1	291848	eqm10_NoEyeNmodel1_dir	0	V	gazeCOD	GazeCoDxp	0	400	0	291547	10	291447
GazeCoD_1Model_male	25	2	42	<?xml version="1.0"?>\n<Clock xmlns:dt="urn:schemas-microsoft-com:datatypes"><Description dt:dt="string">E-Prime Primary Realtime Clock</Description><StartTime><Timestamp dt:dt="int">0</Timestamp><DateUtc dt:dt="string">2017-07-31T14:40:04Z</DateUtc></StartTime><FrequencyChanges><FrequencyChange><Frequency dt:dt="r8">3328125</Frequency><Timestamp dt:dt="r8">67574913243</Timestamp><Current dt:dt="…	59.94	1	right	-1143872944	07-31-2017	16:40:04	14:40:04	female	84	{RIGHTARROW}	42							0	293736	293566	{RIGHTARROW}	170	292450	292098	852	right4,8	31	2	63	mask31	0	293549	0	293349	eqm10_NoEyeNmodel1_dir	90	HV	gazeCOD	GazeCoDxp	1	400	0	293049	-1	292949
GazeCoD_1Model_male	25	2	42	<?xml version="1.0"?>\n<Clock xmlns:dt="urn:schemas-microsoft-com:datatypes"><Description dt:dt="string">E-Prime Primary Realtime Clock</Description><StartTime><Timestamp dt:dt="int">0</Timestamp><DateUtc dt:dt="string">2017-07-31T14:40:04Z</DateUtc></StartTime><FrequencyChanges><FrequencyChange><Frequency dt:dt="r8">3328125</Frequency><Timestamp dt:dt="r8">67574913243</Timestamp><Current dt:dt="…	59.94	1	right	-1143872944	07-31-2017	16:40:04	14:40:04	female	85	{LEFTARROW}	51							0	295592	295218	{RIGHTARROW}	374	294098	293749	849	left3,2	25	2	64	mask25	0	295201	1	295001	eqm10_NoEyeNmodel1_dir	90	HV	gazeCOD	GazeCoDxp	0	400	0	294700	2	294600
GazeCoD_1Model_male	25	2	42	<?xml version="1.0"?>\n<Clock xmlns:dt="urn:schemas-microsoft-com:datatypes"><Description dt:dt="string">E-Prime Primary Realtime Clock</Description><StartTime><Timestamp dt:dt="int">0</Timestamp><DateUtc dt:dt="string">2017-07-31T14:40:04Z</DateUtc></StartTime><FrequencyChanges><FrequencyChange><Frequency dt:dt="r8">3328125</Frequency><Timestamp dt:dt="r8">67574913243</Timestamp><Current dt:dt="…	59.94	1	right	-1143872944	07-31-2017	16:40:04	14:40:04	female	86	{RIGHTARROW}	77							0	297824	297220	{LEFTARROW}	604	296100	295602	998	right8	33	2	65	mask33	0	297203	1	297003	eqm10_NoEyeNmodel1_dir	90	HV	gazeCOD	GazeCoDxp	0	400	0	296702	2	296602
GazeCoD_1Model_male	25	2	42	<?xml version="1.0"?>\n<Clock xmlns:dt="urn:schemas-microsoft-com:datatypes"><Description dt:dt="string">E-Prime Primary Realtime Clock</Description><StartTime><Timestamp dt:dt="int">0</Timestamp><DateUtc dt:dt="string">2017-07-31T14:40:04Z</DateUtc></StartTime><FrequencyChanges><FrequencyChange><Frequency dt:dt="r8">3328125</Frequency><Timestamp dt:dt="r8">67574913243</Timestamp><Current dt:dt="…	59.94	1	right	-1143872944	07-31-2017	16:40:04	14:40:04	female	87	{RIGHTARROW}	42							0	299424	299322	{DOWNARROW}	102	298207	297837	870	right4,8	9	2	66	mask9	0	299305	1	299105	eqm10_NoEyeNmodel1_dir	0	V	gazeCOD	GazeCoDxp	0	400	0	298804	-3	298704
GazeCoD_1Model_male	25	2	42	<?xml version="1.0"?>\n<Clock xmlns:dt="urn:schemas-microsoft-com:datatypes"><Description dt:dt="string">E-Prime Primary Realtime Clock</Description><StartTime><Timestamp dt:dt="int">0</Timestamp><DateUtc dt:dt="string">2017-07-31T14:40:04Z</DateUtc></StartTime><FrequencyChanges><FrequencyChange><Frequency dt:dt="r8">3328125</Frequency><Timestamp dt:dt="r8">67574913243</Timestamp><Current dt:dt="…	59.94	1	right	-1143872944	07-31-2017	16:40:04	14:40:04	female	88	{LEFTARROW}	49							0	301288	300890	{LEFTARROW}	398	299764	299439	825	left1,6	24	3	67	mask24	0	300873	0	300673	eqm10_NoEyeNmodel1_dir	90	HV	gazeCOD	GazeCoDxp	1	400	0	300373	9	300273
GazeCoD_1Model_male	25	2	42	<?xml version="1.0"?>\n<Clock xmlns:dt="urn:schemas-microsoft-com:datatypes"><Description dt:dt="string">E-Prime Primary Realtime Clock</Description><StartTime><Timestamp dt:dt="int">0</Timestamp><DateUtc dt:dt="string">2017-07-31T14:40:04Z</DateUtc></StartTime><FrequencyChanges><FrequencyChange><Frequency dt:dt="r8">3328125</Frequency><Timestamp dt:dt="r8">67574913243</Timestamp><Current dt:dt="…	59.94	1	right	-1143872944	07-31-2017	16:40:04	14:40:04	female	89	{LEFTARROW}	53							0	302984	302759	{LEFTARROW}	225	301646	301307	839	left4,8	26	3	68	mask26	0	302742	1	302542	eqm10_NoEyeNmodel1_dir	90	HV	gazeCOD	GazeCoDxp	1	400	0	302241	-5	302141
GazeCoD_1Model_male	25	2	42	<?xml version="1.0"?>\n<Clock xmlns:dt="urn:schemas-microsoft-com:datatypes"><Description dt:dt="string">E-Prime Primary Realtime Clock</Description><StartTime><Timestamp dt:dt="int">0</Timestamp><DateUtc dt:dt="string">2017-07-31T14:40:04Z</DateUtc></StartTime><FrequencyChanges><FrequencyChange><Frequency dt:dt="r8">3328125</Frequency><Timestamp dt:dt="r8">67574913243</Timestamp><Current dt:dt="…	59.94	1	right	-1143872944	07-31-2017	16:40:04	14:40:04	female	90	{RIGHTARROW}	77							0	304776	304510	{DOWNARROW}	266	303388	303009	879	right8	11	3	69	mask11	0	304493	0	304293	eqm10_NoEyeNmodel1_dir	0	V	gazeCOD	GazeCoDxp	0	400	0	303993	5	303893
GazeCoD_1Model_male	25	2	42	<?xml version="1.0"?>\n<Clock xmlns:dt="urn:schemas-microsoft-com:datatypes"><Description dt:dt="string">E-Prime Primary Realtime Clock</Description><StartTime><Timestamp dt:dt="int">0</Timestamp><DateUtc dt:dt="string">2017-07-31T14:40:04Z</DateUtc></StartTime><FrequencyChanges><FrequencyChange><Frequency dt:dt="r8">3328125</Frequency><Timestamp dt:dt="r8">67574913243</Timestamp><Current dt:dt="…	59.94	1	right	-1143872944	07-31-2017	16:40:04	14:40:04	female	91	{DOWNARROW}	79							0	306632	306329	{RIGHTARROW}	303	305207	304794	913	DG0	23	3	70	mask23	0	306312	0	306112	eqm10_NoEyeNmodel1_dir	90	HV	gazeCOD	GazeCoDxp	0	400	0	305812	5	305712
GazeCoD_1Model_male	25	2	42	<?xml version="1.0"?>\n<Clock xmlns:dt="urn:schemas-microsoft-com:datatypes"><Description dt:dt="string">E-Prime Primary Realtime Clock</Description><StartTime><Timestamp dt:dt="int">0</Timestamp><DateUtc dt:dt="string">2017-07-31T14:40:04Z</DateUtc></StartTime><FrequencyChanges><FrequencyChange><Frequency dt:dt="r8">3328125</Frequency><Timestamp dt:dt="r8">67574913243</Timestamp><Current dt:dt="…	59.94	1	right	-1143872944	07-31-2017	16:40:04	14:40:04	female	92	{LEFTARROW}	51							0	308592	308164	{RIGHTARROW}	428	307049	306646	903	left3,2	14	3	71	mask14	0	308147	0	307947	eqm10_NoEyeNmodel1_dir	90	H	gazeCOD	GazeCoDxp	0	400	0	307647	-2	307547
GazeCoD_1Model_male	25	2	42	<?xml version="1.0"?>\n<Clock xmlns:dt="urn:schemas-microsoft-com:datatypes"><Description dt:dt="string">E-Prime Primary Realtime Clock</Description><StartTime><Timestamp dt:dt="int">0</Timestamp><DateUtc dt:dt="string">2017-07-31T14:40:04Z</DateUtc></StartTime><FrequencyChanges><FrequencyChange><Frequency dt:dt="r8">3328125</Frequency><Timestamp dt:dt="r8">67574913243</Timestamp><Current dt:dt="…	59.94	1	right	-1143872944	07-31-2017	16:40:04	14:40:04	female	93	{LEFTARROW}	53							0	310296	310133	{RIGHTARROW}	163	309016	308614	902	left4,8	15	3	72	mask15	0	310116	1	309916	eqm10_NoEyeNmodel1_dir	90	H	gazeCOD	GazeCoDxp	0	400	0	309615	-1	309515
GazeCoD_1Model_male	25	2	42	<?xml version="1.0"?>\n<Clock xmlns:dt="urn:schemas-microsoft-com:datatypes"><Description dt:dt="string">E-Prime Primary Realtime Clock</Description><StartTime><Timestamp dt:dt="int">0</Timestamp><DateUtc dt:dt="string">2017-07-31T14:40:04Z</DateUtc></StartTime><FrequencyChanges><FrequencyChange><Frequency dt:dt="r8">3328125</Frequency><Timestamp dt:dt="r8">67574913243</Timestamp><Current dt:dt="…	59.94	1	right	-1143872944	07-31-2017	16:40:04	14:40:04	female	94	{RIGHTARROW}	42							0	312120	311684	{DOWNARROW}	436	310566	310316	750	right4,8	31	3	73	mask31	0	311667	0	311467	eqm10_NoEyeNmodel1_dir	90	HV	gazeCOD	GazeCoDxp	0	400	0	311167	1	311067
GazeCoD_1Model_male	25	2	42	<?xml version="1.0"?>\n<Clock xmlns:dt="urn:schemas-microsoft-com:datatypes"><Description dt:dt="string">E-Prime Primary Realtime Clock</Description><StartTime><Timestamp dt:dt="int">0</Timestamp><DateUtc dt:dt="string">2017-07-31T14:40:04Z</DateUtc></StartTime><FrequencyChanges><FrequencyChange><Frequency dt:dt="r8">3328125</Frequency><Timestamp dt:dt="r8">67574913243</Timestamp><Current dt:dt="…	59.94	1	right	-1143872944	07-31-2017	16:40:04	14:40:04	female	95	{LEFTARROW}	53							0	314160	313670	{DOWNARROW}	490	312553	312135	918	left4,8	4	3	74	mask4	0	313653	1	313453	eqm10_NoEyeNmodel1_dir	0	V	gazeCOD	GazeCoDxp	0	400	0	313152	-1	313052
GazeCoD_1Model_male	25	2	42	<?xml version="1.0"?>\n<Clock xmlns:dt="urn:schemas-microsoft-com:datatypes"><Description dt:dt="string">E-Prime Primary Realtime Clock</Description><StartTime><Timestamp dt:dt="int">0</Timestamp><DateUtc dt:dt="string">2017-07-31T14:40:04Z</DateUtc></StartTime><FrequencyChanges><FrequencyChange><Frequency dt:dt="r8">3328125</Frequency><Timestamp dt:dt="r8">67574913243</Timestamp><Current dt:dt="…	59.94	1	right	-1143872944	07-31-2017	16:40:04	14:40:04	female	96	{RIGHTARROW}	44							0	315976	315738	{DOWNARROW}	238	314618	314170	948	right3,2	8	3	75	mask8	0	315721	0	315521	eqm10_NoEyeNmodel1_dir	0	V	gazeCOD	GazeCoDxp	0	400	0	315221	3	315121
GazeCoD_1Model_male	25	2	42	<?xml version="1.0"?>\n<Clock xmlns:dt="urn:schemas-microsoft-com:datatypes"><Description dt:dt="string">E-Prime Primary Realtime Clock</Description><StartTime><Timestamp dt:dt="int">0</Timestamp><DateUtc dt:dt="string">2017-07-31T14:40:04Z</DateUtc></StartTime><FrequencyChanges><FrequencyChange><Frequency dt:dt="r8">3328125</Frequency><Timestamp dt:dt="r8">67574913243</Timestamp><Current dt:dt="…	59.94	1	right	-1143872944	07-31-2017	16:40:04	14:40:04	female	97	{RIGHTARROW}	40							0	317632	317507	{RIGHTARROW}	125	316389	315989	900	right6,4	32	3	76	mask32	0	317490	0	317290	eqm10_NoEyeNmodel1_dir	90	HV	gazeCOD	GazeCoDxp	1	400	0	316990	1	316890
GazeCoD_1Model_male	25	2	42	<?xml version="1.0"?>\n<Clock xmlns:dt="urn:schemas-microsoft-com:datatypes"><Description dt:dt="string">E-Prime Primary Realtime Clock</Description><StartTime><Timestamp dt:dt="int">0</Timestamp><DateUtc dt:dt="string">2017-07-31T14:40:04Z</DateUtc></StartTime><FrequencyChanges><FrequencyChange><Frequency dt:dt="r8">3328125</Frequency><Timestamp dt:dt="r8">67574913243</Timestamp><Current dt:dt="…	59.94	1	right	-1143872944	07-31-2017	16:40:04	14:40:04	female	98	{RIGHTARROW}	46							0	319512	319142	{RIGHTARROW}	370	318028	317657	871	right1,6	29	3	77	mask29	0	319125	1	318925	eqm10_NoEyeNmodel1_dir	90	HV	gazeCOD	GazeCoDxp	1	400	0	318624	-4	318524
GazeCoD_1Model_male	25	2	42	<?xml version="1.0"?>\n<Clock xmlns:dt="urn:schemas-microsoft-com:datatypes"><Description dt:dt="string">E-Prime Primary Realtime Clock</Description><StartTime><Timestamp dt:dt="int">0</Timestamp><DateUtc dt:dt="string">2017-07-31T14:40:04Z</DateUtc></StartTime><FrequencyChanges><FrequencyChange><Frequency dt:dt="r8">3328125</Frequency><Timestamp dt:dt="r8">67574913243</Timestamp><Current dt:dt="…	59.94	1	right	-1143872944	07-31-2017	16:40:04	14:40:04	female	99	{RIGHTARROW}	77							0	321224	320927	{RIGHTARROW}	297	319809	319526	783	right8	22	3	78	mask22	0	320910	0	320710	eqm10_NoEyeNmodel1_dir	90	H	gazeCOD	GazeCoDxp	1	400	0	320410	1	320310
GazeCoD_1Model_male	25	2	42	<?xml version="1.0"?>\n<Clock xmlns:dt="urn:schemas-microsoft-com:datatypes"><Description dt:dt="string">E-Prime Primary Realtime Clock</Description><StartTime><Timestamp dt:dt="int">0</Timestamp><DateUtc dt:dt="string">2017-07-31T14:40:04Z</DateUtc></StartTime><FrequencyChanges><FrequencyChange><Frequency dt:dt="r8">3328125</Frequency><Timestamp dt:dt="r8">67574913243</Timestamp><Current dt:dt="…	59.94	1	right	-1143872944	07-31-2017	16:40:04	14:40:04	female	100	{RIGHTARROW}	40							0	323256	322862	{DOWNARROW}	394	321738	321244	994	right6,4	10	3	79	mask10	0	322845	0	322645	eqm10_NoEyeNmodel1_dir	0	V	gazeCOD	GazeCoDxp	0	400	0	322345	7	322245
GazeCoD_1Model_male	25	2	42	<?xml version="1.0"?>\n<Clock xmlns:dt="urn:schemas-microsoft-com:datatypes"><Description dt:dt="string">E-Prime Primary Realtime Clock</Description><StartTime><Timestamp dt:dt="int">0</Timestamp><DateUtc dt:dt="string">2017-07-31T14:40:04Z</DateUtc></StartTime><FrequencyChanges><FrequencyChange><Frequency dt:dt="r8">3328125</Frequency><Timestamp dt:dt="r8">67574913243</Timestamp><Current dt:dt="…	59.94	1	right	-1143872944	07-31-2017	16:40:04	14:40:04	female	101	{LEFTARROW}	51							0	325000	324781	{RIGHTARROW}	219	323661	323279	882	left3,2	25	3	80	mask25	0	324764	0	324564	eqm10_NoEyeNmodel1_dir	90	HV	gazeCOD	GazeCoDxp	0	400	0	324264	3	324164
GazeCoD_1Model_male	25	2	42	<?xml version="1.0"?>\n<Clock xmlns:dt="urn:schemas-microsoft-com:datatypes"><Description dt:dt="string">E-Prime Primary Realtime Clock</Description><StartTime><Timestamp dt:dt="int">0</Timestamp><DateUtc dt:dt="string">2017-07-31T14:40:04Z</DateUtc></StartTime><FrequencyChanges><FrequencyChange><Frequency dt:dt="r8">3328125</Frequency><Timestamp dt:dt="r8">67574913243</Timestamp><Current dt:dt="…	59.94	1	right	-1143872944	07-31-2017	16:40:04	14:40:04	female	102	{LEFTARROW}	55							0	326920	326399	{LEFTARROW}	521	325284	325014	770	left6,4	5	3	81	mask5	0	326382	0	326182	eqm10_NoEyeNmodel1_dir	0	V	gazeCOD	GazeCoDxp	1	400	0	325882	-2	325782
GazeCoD_1Model_male	25	2	42	<?xml version="1.0"?>\n<Clock xmlns:dt="urn:schemas-microsoft-com:datatypes"><Description dt:dt="string">E-Prime Primary Realtime Clock</Description><StartTime><Timestamp dt:dt="int">0</Timestamp><DateUtc dt:dt="string">2017-07-31T14:40:04Z</DateUtc></StartTime><FrequencyChanges><FrequencyChange><Frequency dt:dt="r8">3328125</Frequency><Timestamp dt:dt="r8">67574913243</Timestamp><Current dt:dt="…	59.94	1	right	-1143872944	07-31-2017	16:40:04	14:40:04	female	103	{RIGHTARROW}	42							0	328816	328501	{RIGHTARROW}	315	327376	326933	943	right4,8	20	3	82	mask20	0	328484	0	328284	eqm10_NoEyeNmodel1_dir	90	H	gazeCOD	GazeCoDxp	1	400	0	327984	8	327884
GazeCoD_1Model_male	25	2	42	<?xml version="1.0"?>\n<Clock xmlns:dt="urn:schemas-microsoft-com:datatypes"><Description dt:dt="string">E-Prime Primary Realtime Clock</Description><StartTime><Timestamp dt:dt="int">0</Timestamp><DateUtc dt:dt="string">2017-07-31T14:40:04Z</DateUtc></StartTime><FrequencyChanges><FrequencyChange><Frequency dt:dt="r8">3328125</Frequency><Timestamp dt:dt="r8">67574913243</Timestamp><Current dt:dt="…	59.94	1	right	-1143872944	07-31-2017	16:40:04	14:40:04	female	104	{LEFTARROW}	78							0	330496	330236	{DOWNARROW}	260	329123	328835	788	left8	6	3	83	mask6	0	330219	0	330019	eqm10_NoEyeNmodel1_dir	0	V	gazeCOD	GazeCoDxp	0	400	0	329719	-4	329619
GazeCoD_1Model_male	25	2	42	<?xml version="1.0"?>\n<Clock xmlns:dt="urn:schemas-microsoft-com:datatypes"><Description dt:dt="string">E-Prime Primary Realtime Clock</Description><StartTime><Timestamp dt:dt="int">0</Timestamp><DateUtc dt:dt="string">2017-07-31T14:40:04Z</DateUtc></StartTime><FrequencyChanges><FrequencyChange><Frequency dt:dt="r8">3328125</Frequency><Timestamp dt:dt="r8">67574913243</Timestamp><Current dt:dt="…	59.94	1	right	-1143872944	07-31-2017	16:40:04	14:40:04	female	105	{LEFTARROW}	49							0	332160	331905	{RIGHTARROW}	255	330780	330520	760	left1,6	13	3	84	mask13	0	331888	1	331688	eqm10_NoEyeNmodel1_dir	90	H	gazeCOD	GazeCoDxp	0	400	0	331387	7	331287
GazeCoD_1Model_male	25	2	42	<?xml version="1.0"?>\n<Clock xmlns:dt="urn:schemas-microsoft-com:datatypes"><Description dt:dt="string">E-Prime Primary Realtime Clock</Description><StartTime><Timestamp dt:dt="int">0</Timestamp><DateUtc dt:dt="string">2017-07-31T14:40:04Z</DateUtc></StartTime><FrequencyChanges><FrequencyChange><Frequency dt:dt="r8">3328125</Frequency><Timestamp dt:dt="r8">67574913243</Timestamp><Current dt:dt="…	59.94	1	right	-1143872944	07-31-2017	16:40:04	14:40:04	female	106	{RIGHTARROW}	77							0	333960	333656	{RIGHTARROW}	304	332539	332172	867	right8	33	3	85	mask33	0	333640	1	333440	eqm10_NoEyeNmodel1_dir	90	HV	gazeCOD	GazeCoDxp	1	400	0	333139	0	333039
GazeCoD_1Model_male	25	2	42	<?xml version="1.0"?>\n<Clock xmlns:dt="urn:schemas-microsoft-com:datatypes"><Description dt:dt="string">E-Prime Primary Realtime Clock</Description><StartTime><Timestamp dt:dt="int">0</Timestamp><DateUtc dt:dt="string">2017-07-31T14:40:04Z</DateUtc></StartTime><FrequencyChanges><FrequencyChange><Frequency dt:dt="r8">3328125</Frequency><Timestamp dt:dt="r8">67574913243</Timestamp><Current dt:dt="…	59.94	1	right	-1143872944	07-31-2017	16:40:04	14:40:04	female	107	{RIGHTARROW}	44							0	335656	335525	{DOWNARROW}	131	334412	333973	939	right3,2	30	3	86	mask30	0	335508	0	335308	eqm10_NoEyeNmodel1_dir	90	HV	gazeCOD	GazeCoDxp	0	400	0	335008	-4	334908
GazeCoD_1Model_male	25	2	42	<?xml version="1.0"?>\n<Clock xmlns:dt="urn:schemas-microsoft-com:datatypes"><Description dt:dt="string">E-Prime Primary Realtime Clock</Description><StartTime><Timestamp dt:dt="int">0</Timestamp><DateUtc dt:dt="string">2017-07-31T14:40:04Z</DateUtc></StartTime><FrequencyChanges><FrequencyChange><Frequency dt:dt="r8">3328125</Frequency><Timestamp dt:dt="r8">67574913243</Timestamp><Current dt:dt="…	59.94	1	right	-1143872944	07-31-2017	16:40:04	14:40:04	female	108	{LEFTARROW}	78							0	337208	337110	{RIGHTARROW}	98	335988	335675	813	left8	17	3	87	mask17	0	337093	0	336893	eqm10_NoEyeNmodel1_dir	90	H	gazeCOD	GazeCoDxp	0	400	0	336593	5	336493
GazeCoD_1Model_male	25	2	42	<?xml version="1.0"?>\n<Clock xmlns:dt="urn:schemas-microsoft-com:datatypes"><Description dt:dt="string">E-Prime Primary Realtime Clock</Description><StartTime><Timestamp dt:dt="int">0</Timestamp><DateUtc dt:dt="string">2017-07-31T14:40:04Z</DateUtc></StartTime><FrequencyChanges><FrequencyChange><Frequency dt:dt="r8">3328125</Frequency><Timestamp dt:dt="r8">67574913243</Timestamp><Current dt:dt="…	59.94	1	right	-1143872944	07-31-2017	16:40:04	14:40:04	female	109	{RIGHTARROW}	44							0	338984	338845	{RIGHTARROW}	139	337724	337227	997	right3,2	19	3	88	mask19	0	338828	0	338628	eqm10_NoEyeNmodel1_dir	90	H	gazeCOD	GazeCoDxp	1	400	0	338328	4	338228
GazeCoD_1Model_male	25	2	42	<?xml version="1.0"?>\n<Clock xmlns:dt="urn:schemas-microsoft-com:datatypes"><Description dt:dt="string">E-Prime Primary Realtime Clock</Description><StartTime><Timestamp dt:dt="int">0</Timestamp><DateUtc dt:dt="string">2017-07-31T14:40:04Z</DateUtc></StartTime><FrequencyChanges><FrequencyChange><Frequency dt:dt="r8">3328125</Frequency><Timestamp dt:dt="r8">67574913243</Timestamp><Current dt:dt="…	59.94	1	right	-1143872944	07-31-2017	16:40:04	14:40:04	female	110	{LEFTARROW}	51							0	340752	340547	{DOWNARROW}	205	339420	338995	925	left3,2	3	3	89	mask3	0	340530	1	340330	eqm10_NoEyeNmodel1_dir	0	V	gazeCOD	GazeCoDxp	0	400	0	340029	9	339929
GazeCoD_1Model_male	25	2	42	<?xml version="1.0"?>\n<Clock xmlns:dt="urn:schemas-microsoft-com:datatypes"><Description dt:dt="string">E-Prime Primary Realtime Clock</Description><StartTime><Timestamp dt:dt="int">0</Timestamp><DateUtc dt:dt="string">2017-07-31T14:40:04Z</DateUtc></StartTime><FrequencyChanges><FrequencyChange><Frequency dt:dt="r8">3328125</Frequency><Timestamp dt:dt="r8">67574913243</Timestamp><Current dt:dt="…	59.94	1	right	-1143872944	07-31-2017	16:40:04	14:40:04	female	111	{RIGHTARROW}	46							0	342464	342299	{RIGHTARROW}	165	341183	340764	919	right1,6	18	3	90	mask18	0	342282	1	342082	eqm10_NoEyeNmodel1_dir	90	H	gazeCOD	GazeCoDxp	1	400	0	341781	-2	341681
GazeCoD_1Model_male	25	2	42	<?xml version="1.0"?>\n<Clock xmlns:dt="urn:schemas-microsoft-com:datatypes"><Description dt:dt="string">E-Prime Primary Realtime Clock</Description><StartTime><Timestamp dt:dt="int">0</Timestamp><DateUtc dt:dt="string">2017-07-31T14:40:04Z</DateUtc></StartTime><FrequencyChanges><FrequencyChange><Frequency dt:dt="r8">3328125</Frequency><Timestamp dt:dt="r8">67574913243</Timestamp><Current dt:dt="…	59.94	1	right	-1143872944	07-31-2017	16:40:04	14:40:04	female	112	{RIGHTARROW}	42							0	344160	344050	{RIGHTARROW}	110	342923	342482	941	right4,8	9	3	91	mask9	0	344033	0	343833	eqm10_NoEyeNmodel1_dir	0	V	gazeCOD	GazeCoDxp	1	400	0	343533	10	343433
GazeCoD_1Model_male	25	2	42	<?xml version="1.0"?>\n<Clock xmlns:dt="urn:schemas-microsoft-com:datatypes"><Description dt:dt="string">E-Prime Primary Realtime Clock</Description><StartTime><Timestamp dt:dt="int">0</Timestamp><DateUtc dt:dt="string">2017-07-31T14:40:04Z</DateUtc></StartTime><FrequencyChanges><FrequencyChange><Frequency dt:dt="r8">3328125</Frequency><Timestamp dt:dt="r8">67574913243</Timestamp><Current dt:dt="…	59.94	1	right	-1143872944	07-31-2017	16:40:04	14:40:04	female	113	{LEFTARROW}	49							0	345680	345585	{DOWNARROW}	95	344473	344184	789	left1,6	2	3	92	mask2	0	345568	0	345368	eqm10_NoEyeNmodel1_dir	0	V	gazeCOD	GazeCoDxp	0	400	0	345068	-5	344968
GazeCoD_1Model_male	25	2	42	<?xml version="1.0"?>\n<Clock xmlns:dt="urn:schemas-microsoft-com:datatypes"><Description dt:dt="string">E-Prime Primary Realtime Clock</Description><StartTime><Timestamp dt:dt="int">0</Timestamp><DateUtc dt:dt="string">2017-07-31T14:40:04Z</DateUtc></StartTime><FrequencyChanges><FrequencyChange><Frequency dt:dt="r8">3328125</Frequency><Timestamp dt:dt="r8">67574913243</Timestamp><Current dt:dt="…	59.94	1	right	-1143872944	07-31-2017	16:40:04	14:40:04	female	114	{RIGHTARROW}	46							0	347352	347203	{DOWNARROW}	149	346091	345702	889	right1,6	7	3	93	mask7	0	347187	1	346987	eqm10_NoEyeNmodel1_dir	0	V	gazeCOD	GazeCoDxp	0	400	0	346686	-5	346586
GazeCoD_1Model_male	25	2	42	<?xml version="1.0"?>\n<Clock xmlns:dt="urn:schemas-microsoft-com:datatypes"><Description dt:dt="string">E-Prime Primary Realtime Clock</Description><StartTime><Timestamp dt:dt="int">0</Timestamp><DateUtc dt:dt="string">2017-07-31T14:40:04Z</DateUtc></StartTime><FrequencyChanges><FrequencyChange><Frequency dt:dt="r8">3328125</Frequency><Timestamp dt:dt="r8">67574913243</Timestamp><Current dt:dt="…	59.94	1	right	-1143872944	07-31-2017	16:40:04	14:40:04	female	115	{LEFTARROW}	55							0	349152	348755	{RIGHTARROW}	397	347636	347370	766	left6,4	27	3	94	mask27	0	348738	0	348538	eqm10_NoEyeNmodel1_dir	90	HV	gazeCOD	GazeCoDxp	0	400	0	348238	2	348138
GazeCoD_1Model_male	25	2	42	<?xml version="1.0"?>\n<Clock xmlns:dt="urn:schemas-microsoft-com:datatypes"><Description dt:dt="string">E-Prime Primary Realtime Clock</Description><StartTime><Timestamp dt:dt="int">0</Timestamp><DateUtc dt:dt="string">2017-07-31T14:40:04Z</DateUtc></StartTime><FrequencyChanges><FrequencyChange><Frequency dt:dt="r8">3328125</Frequency><Timestamp dt:dt="r8">67574913243</Timestamp><Current dt:dt="…	59.94	1	right	-1143872944	07-31-2017	16:40:04	14:40:04	female	116	{RIGHTARROW}	40							0	351104	350707	{RIGHTARROW}	397	349582	349172	910	right6,4	21	3	95	mask21	0	350690	0	350490	eqm10_NoEyeNmodel1_dir	90	H	gazeCOD	GazeCoDxp	1	400	0	350190	8	350090
GazeCoD_1Model_male	25	2	42	<?xml version="1.0"?>\n<Clock xmlns:dt="urn:schemas-microsoft-com:datatypes"><Description dt:dt="string">E-Prime Primary Realtime Clock</Description><StartTime><Timestamp dt:dt="int">0</Timestamp><DateUtc dt:dt="string">2017-07-31T14:40:04Z</DateUtc></StartTime><FrequencyChanges><FrequencyChange><Frequency dt:dt="r8">3328125</Frequency><Timestamp dt:dt="r8">67574913243</Timestamp><Current dt:dt="…	59.94	1	right	-1143872944	07-31-2017	16:40:04	14:40:04	female	117	{DOWNARROW}	79							0	352608	352509	{DOWNARROW}	99	351390	351124	766	DG0	1	3	96	mask1	0	352492	0	352292	eqm10_NoEyeNmodel1_dir	0	V	gazeCOD	GazeCoDxp	1	400	0	351992	2	351892
GazeCoD_1Model_male	25	2	42	<?xml version="1.0"?>\n<Clock xmlns:dt="urn:schemas-microsoft-com:datatypes"><Description dt:dt="string">E-Prime Primary Realtime Clock</Description><StartTime><Timestamp dt:dt="int">0</Timestamp><DateUtc dt:dt="string">2017-07-31T14:40:04Z</DateUtc></StartTime><FrequencyChanges><FrequencyChange><Frequency dt:dt="r8">3328125</Frequency><Timestamp dt:dt="r8">67574913243</Timestamp><Current dt:dt="…	59.94	1	right	-1143872944	07-31-2017	16:40:04	14:40:04	female	118	{DOWNARROW}	79							0	354320	354160	{RIGHTARROW}	160	353037	352626	911	DG0	12	3	97	mask12	0	354144	1	353944	eqm10_NoEyeNmodel1_dir	90	H	gazeCOD	GazeCoDxp	0	400	0	353643	6	353543
GazeCoD_1Model_male	25	2	42	<?xml version="1.0"?>\n<Clock xmlns:dt="urn:schemas-microsoft-com:datatypes"><Description dt:dt="string">E-Prime Primary Realtime Clock</Description><StartTime><Timestamp dt:dt="int">0</Timestamp><DateUtc dt:dt="string">2017-07-31T14:40:04Z</DateUtc></StartTime><FrequencyChanges><FrequencyChange><Frequency dt:dt="r8">3328125</Frequency><Timestamp dt:dt="r8">67574913243</Timestamp><Current dt:dt="…	59.94	1	right	-1143872944	07-31-2017	16:40:04	14:40:04	female	119	{LEFTARROW}	55							0	355976	355745	{LEFTARROW}	231	354629	354344	785	left6,4	16	3	98	mask16	0	355729	1	355529	eqm10_NoEyeNmodel1_dir	90	H	gazeCOD	GazeCoDxp	1	400	0	355228	-1	355128
GazeCoD_1Model_male	25	2	42	<?xml version="1.0"?>\n<Clock xmlns:dt="urn:schemas-microsoft-com:datatypes"><Description dt:dt="string">E-Prime Primary Realtime Clock</Description><StartTime><Timestamp dt:dt="int">0</Timestamp><DateUtc dt:dt="string">2017-07-31T14:40:04Z</DateUtc></StartTime><FrequencyChanges><FrequencyChange><Frequency dt:dt="r8">3328125</Frequency><Timestamp dt:dt="r8">67574913243</Timestamp><Current dt:dt="…	59.94	1	right	-1143872944	07-31-2017	16:40:04	14:40:04	female	120	{LEFTARROW}	78							0	357488	357397	{RIGHTARROW}	91	356284	355996	788	left8	28	3	99	mask28	0	357380	0	357180	eqm10_NoEyeNmodel1_dir	90	HV	gazeCOD	GazeCoDxp	0	400	0	356880	-4	356780
GazeCoD_1Model_male	25	2	42	<?xml version="1.0"?>\n<Clock xmlns:dt="urn:schemas-microsoft-com:datatypes"><Description dt:dt="string">E-Prime Primary Realtime Clock</Description><StartTime><Timestamp dt:dt="int">0</Timestamp><DateUtc dt:dt="string">2017-07-31T14:40:04Z</DateUtc></StartTime><FrequencyChanges><FrequencyChange><Frequency dt:dt="r8">3328125</Frequency><Timestamp dt:dt="r8">67574913243</Timestamp><Current dt:dt="…	59.94	1	right	-1143872944	07-31-2017	16:40:04	14:40:04	female	121	{LEFTARROW}	53							0	359136	359032	{DOWNARROW}	104	357908	357514	894	left4,8	4	4	100	mask4	0	359015	0	358815	eqm10_NoEyeNmodel1_dir	0	V	gazeCOD	GazeCoDxp	0	400	0	358515	7	358415
GazeCoD_1Model_male	25	2	42	<?xml version="1.0"?>\n<Clock xmlns:dt="urn:schemas-microsoft-com:datatypes"><Description dt:dt="string">E-Prime Primary Realtime Clock</Description><StartTime><Timestamp dt:dt="int">0</Timestamp><DateUtc dt:dt="string">2017-07-31T14:40:04Z</DateUtc></StartTime><FrequencyChanges><FrequencyChange><Frequency dt:dt="r8">3328125</Frequency><Timestamp dt:dt="r8">67574913243</Timestamp><Current dt:dt="…	59.94	1	right	-1143872944	07-31-2017	16:40:04	14:40:04	female	122	{LEFTARROW}	49							0	360760	360534	{RIGHTARROW}	226	359421	359149	772	left1,6	13	4	101	mask13	0	360517	1	360317	eqm10_NoEyeNmodel1_dir	90	H	gazeCOD	GazeCoDxp	0	400	0	360016	-5	359916
GazeCoD_1Model_male	25	2	42	<?xml version="1.0"?>\n<Clock xmlns:dt="urn:schemas-microsoft-com:datatypes"><Description dt:dt="string">E-Prime Primary Realtime Clock</Description><StartTime><Timestamp dt:dt="int">0</Timestamp><DateUtc dt:dt="string">2017-07-31T14:40:04Z</DateUtc></StartTime><FrequencyChanges><FrequencyChange><Frequency dt:dt="r8">3328125</Frequency><Timestamp dt:dt="r8">67574913243</Timestamp><Current dt:dt="…	59.94	1	right	-1143872944	07-31-2017	16:40:04	14:40:04	female	123	{LEFTARROW}	78							0	362936	362319	{RIGHTARROW}	617	361205	360784	921	left8	28	4	102	mask28	0	362302	1	362102	eqm10_NoEyeNmodel1_dir	90	HV	gazeCOD	GazeCoDxp	0	400	0	361801	-4	361701
GazeCoD_1Model_male	25	2	42	<?xml version="1.0"?>\n<Clock xmlns:dt="urn:schemas-microsoft-com:datatypes"><Description dt:dt="string">E-Prime Primary Realtime Clock</Description><StartTime><Timestamp dt:dt="int">0</Timestamp><DateUtc dt:dt="string">2017-07-31T14:40:04Z</DateUtc></StartTime><FrequencyChanges><FrequencyChange><Frequency dt:dt="r8">3328125</Frequency><Timestamp dt:dt="r8">67574913243</Timestamp><Current dt:dt="…	59.94	1	right	-1143872944	07-31-2017	16:40:04	14:40:04	female	124	{RIGHTARROW}	40							0	364672	364538	{DOWNARROW}	134	363411	362953	958	right6,4	10	4	103	mask10	0	364521	1	364321	eqm10_NoEyeNmodel1_dir	0	V	gazeCOD	GazeCoDxp	0	400	0	364020	9	363920
GazeCoD_1Model_male	25	2	42	<?xml version="1.0"?>\n<Clock xmlns:dt="urn:schemas-microsoft-com:datatypes"><Description dt:dt="string">E-Prime Primary Realtime Clock</Description><StartTime><Timestamp dt:dt="int">0</Timestamp><DateUtc dt:dt="string">2017-07-31T14:40:04Z</DateUtc></StartTime><FrequencyChanges><FrequencyChange><Frequency dt:dt="r8">3328125</Frequency><Timestamp dt:dt="r8">67574913243</Timestamp><Current dt:dt="…	59.94	1	right	-1143872944	07-31-2017	16:40:04	14:40:04	female	125	{LEFTARROW}	49							0	366696	366289	{RIGHTARROW}	407	365166	364688	978	left1,6	24	4	104	mask24	0	366273	1	366073	eqm10_NoEyeNmodel1_dir	90	HV	gazeCOD	GazeCoDxp	0	400	0	365772	6	365672
GazeCoD_1Model_male	25	2	42	<?xml version="1.0"?>\n<Clock xmlns:dt="urn:schemas-microsoft-com:datatypes"><Description dt:dt="string">E-Prime Primary Realtime Clock</Description><StartTime><Timestamp dt:dt="int">0</Timestamp><DateUtc dt:dt="string">2017-07-31T14:40:04Z</DateUtc></StartTime><FrequencyChanges><FrequencyChange><Frequency dt:dt="r8">3328125</Frequency><Timestamp dt:dt="r8">67574913243</Timestamp><Current dt:dt="…	59.94	1	right	-1143872944	07-31-2017	16:40:04	14:40:04	female	126	{DOWNARROW}	79							0	368400	368241	{LEFTARROW}	159	367123	366706	917	DG0	12	4	105	mask12	0	368224	0	368024	eqm10_NoEyeNmodel1_dir	90	H	gazeCOD	GazeCoDxp	0	400	0	367724	1	367624
GazeCoD_1Model_male	25	2	42	<?xml version="1.0"?>\n<Clock xmlns:dt="urn:schemas-microsoft-com:datatypes"><Description dt:dt="string">E-Prime Primary Realtime Clock</Description><StartTime><Timestamp dt:dt="int">0</Timestamp><DateUtc dt:dt="string">2017-07-31T14:40:04Z</DateUtc></StartTime><FrequencyChanges><FrequencyChange><Frequency dt:dt="r8">3328125</Frequency><Timestamp dt:dt="r8">67574913243</Timestamp><Current dt:dt="…	59.94	1	right	-1143872944	07-31-2017	16:40:04	14:40:04	female	127	{RIGHTARROW}	42							0	370008	369960	{DOWNARROW}	48	368834	368425	909	right4,8	9	4	106	mask9	0	369943	1	369743	eqm10_NoEyeNmodel1_dir	0	V	gazeCOD	GazeCoDxp	0	400	0	369442	8	369342
GazeCoD_1Model_male	25	2	42	<?xml version="1.0"?>\n<Clock xmlns:dt="urn:schemas-microsoft-com:datatypes"><Description dt:dt="string">E-Prime Primary Realtime Clock</Description><StartTime><Timestamp dt:dt="int">0</Timestamp><DateUtc dt:dt="string">2017-07-31T14:40:04Z</DateUtc></StartTime><FrequencyChanges><FrequencyChange><Frequency dt:dt="r8">3328125</Frequency><Timestamp dt:dt="r8">67574913243</Timestamp><Current dt:dt="…	59.94	1	right	-1143872944	07-31-2017	16:40:04	14:40:04	female	128	{RIGHTARROW}	77							0	371656	371578	{RIGHTARROW}	78	370458	370027	931	right8	22	4	107	mask22	0	371561	0	371361	eqm10_NoEyeNmodel1_dir	90	H	gazeCOD	GazeCoDxp	1	400	0	371061	3	370961
GazeCoD_1Model_male	25	2	42	<?xml version="1.0"?>\n<Clock xmlns:dt="urn:schemas-microsoft-com:datatypes"><Description dt:dt="string">E-Prime Primary Realtime Clock</Description><StartTime><Timestamp dt:dt="int">0</Timestamp><DateUtc dt:dt="string">2017-07-31T14:40:04Z</DateUtc></StartTime><FrequencyChanges><FrequencyChange><Frequency dt:dt="r8">3328125</Frequency><Timestamp dt:dt="r8">67574913243</Timestamp><Current dt:dt="…	59.94	1	right	-1143872944	07-31-2017	16:40:04	14:40:04	female	129	{LEFTARROW}	51							0	373424	373263	{DOWNARROW}	161	372147	371678	969	left3,2	25	4	108	mask25	0	373246	0	373046	eqm10_NoEyeNmodel1_dir	90	HV	gazeCOD	GazeCoDxp	0	400	0	372746	-1	372646
GazeCoD_1Model_male	25	2	42	<?xml version="1.0"?>\n<Clock xmlns:dt="urn:schemas-microsoft-com:datatypes"><Description dt:dt="string">E-Prime Primary Realtime Clock</Description><StartTime><Timestamp dt:dt="int">0</Timestamp><DateUtc dt:dt="string">2017-07-31T14:40:04Z</DateUtc></StartTime><FrequencyChanges><FrequencyChange><Frequency dt:dt="r8">3328125</Frequency><Timestamp dt:dt="r8">67574913243</Timestamp><Current dt:dt="…	59.94	1	right	-1143872944	07-31-2017	16:40:04	14:40:04	female	130	{RIGHTARROW}	40							0	374880	374831	{RIGHTARROW}	49	373710	373447	763	right6,4	21	4	109	mask21	0	374814	0	374614	eqm10_NoEyeNmodel1_dir	90	H	gazeCOD	GazeCoDxp	1	400	0	374314	4	374214
GazeCoD_1Model_male	25	2	42	<?xml version="1.0"?>\n<Clock xmlns:dt="urn:schemas-microsoft-com:datatypes"><Description dt:dt="string">E-Prime Primary Realtime Clock</Description><StartTime><Timestamp dt:dt="int">0</Timestamp><DateUtc dt:dt="string">2017-07-31T14:40:04Z</DateUtc></StartTime><FrequencyChanges><FrequencyChange><Frequency dt:dt="r8">3328125</Frequency><Timestamp dt:dt="r8">67574913243</Timestamp><Current dt:dt="…	59.94	1	right	-1143872944	07-31-2017	16:40:04	14:40:04	female	131	{RIGHTARROW}	77							0	376480	376350	{DOWNARROW}	130	375230	374898	832	right8	11	4	110	mask11	0	376333	1	376133	eqm10_NoEyeNmodel1_dir	0	V	gazeCOD	GazeCoDxp	0	400	0	375832	2	375732
GazeCoD_1Model_male	25	2	42	<?xml version="1.0"?>\n<Clock xmlns:dt="urn:schemas-microsoft-com:datatypes"><Description dt:dt="string">E-Prime Primary Realtime Clock</Description><StartTime><Timestamp dt:dt="int">0</Timestamp><DateUtc dt:dt="string">2017-07-31T14:40:04Z</DateUtc></StartTime><FrequencyChanges><FrequencyChange><Frequency dt:dt="r8">3328125</Frequency><Timestamp dt:dt="r8">67574913243</Timestamp><Current dt:dt="…	59.94	1	right	-1143872944	07-31-2017	16:40:04	14:40:04	female	132	{RIGHTARROW}	42							0	385360	385209	{RIGHTARROW}	150	384094	383724	870	right4,8	20	4	111	mask20	0	385192	1	384992	eqm10_NoEyeNmodel1_dir	90	H	gazeCOD	GazeCoDxp	1	400	0	384691	-3	384591
GazeCoD_1Model_male	25	2	42	<?xml version="1.0"?>\n<Clock xmlns:dt="urn:schemas-microsoft-com:datatypes"><Description dt:dt="string">E-Prime Primary Realtime Clock</Description><StartTime><Timestamp dt:dt="int">0</Timestamp><DateUtc dt:dt="string">2017-07-31T14:40:04Z</DateUtc></StartTime><FrequencyChanges><FrequencyChange><Frequency dt:dt="r8">3328125</Frequency><Timestamp dt:dt="r8">67574913243</Timestamp><Current dt:dt="…	59.94	1	right	-1143872944	07-31-2017	16:40:04	14:40:04	female	133	{LEFTARROW}	78							0	386832	386793	{DOWNARROW}	39	385668	385375	793	left8	6	4	112	mask6	0	386777	1	386577	eqm10_NoEyeNmodel1_dir	0	V	gazeCOD	GazeCoDxp	0	400	0	386276	8	386176
GazeCoD_1Model_male	25	2	42	<?xml version="1.0"?>\n<Clock xmlns:dt="urn:schemas-microsoft-com:datatypes"><Description dt:dt="string">E-Prime Primary Realtime Clock</Description><StartTime><Timestamp dt:dt="int">0</Timestamp><DateUtc dt:dt="string">2017-07-31T14:40:04Z</DateUtc></StartTime><FrequencyChanges><FrequencyChange><Frequency dt:dt="r8">3328125</Frequency><Timestamp dt:dt="r8">67574913243</Timestamp><Current dt:dt="…	59.94	1	right	-1143872944	07-31-2017	16:40:04	14:40:04	female	134	{RIGHTARROW}	46							0	388448	388312	{DOWNARROW}	136	387192	386843	849	right1,6	7	4	113	mask7	0	388295	1	388095	eqm10_NoEyeNmodel1_dir	0	V	gazeCOD	GazeCoDxp	0	400	0	387794	2	387694
GazeCoD_1Model_male	25	2	42	<?xml version="1.0"?>\n<Clock xmlns:dt="urn:schemas-microsoft-com:datatypes"><Description dt:dt="string">E-Prime Primary Realtime Clock</Description><StartTime><Timestamp dt:dt="int">0</Timestamp><DateUtc dt:dt="string">2017-07-31T14:40:04Z</DateUtc></StartTime><FrequencyChanges><FrequencyChange><Frequency dt:dt="r8">3328125</Frequency><Timestamp dt:dt="r8">67574913243</Timestamp><Current dt:dt="…	59.94	1	right	-1143872944	07-31-2017	16:40:04	14:40:04	female	135	{RIGHTARROW}	46							0	390096	390030	{RIGHTARROW}	66	388912	388462	950	right1,6	29	4	114	mask29	0	390013	0	389813	eqm10_NoEyeNmodel1_dir	90	HV	gazeCOD	GazeCoDxp	1	400	0	389513	1	389413
GazeCoD_1Model_male	25	2	42	<?xml version="1.0"?>\n<Clock xmlns:dt="urn:schemas-microsoft-com:datatypes"><Description dt:dt="string">E-Prime Primary Realtime Clock</Description><StartTime><Timestamp dt:dt="int">0</Timestamp><DateUtc dt:dt="string">2017-07-31T14:40:04Z</DateUtc></StartTime><FrequencyChanges><FrequencyChange><Frequency dt:dt="r8">3328125</Frequency><Timestamp dt:dt="r8">67574913243</Timestamp><Current dt:dt="…	59.94	1	right	-1143872944	07-31-2017	16:40:04	14:40:04	female	136	{LEFTARROW}	78							0	391744	391532	{RIGHTARROW}	212	390411	390113	798	left8	17	4	115	mask17	0	391515	1	391315	eqm10_NoEyeNmodel1_dir	90	H	gazeCOD	GazeCoDxp	0	400	0	391014	3	390914
GazeCoD_1Model_male	25	2	42	<?xml version="1.0"?>\n<Clock xmlns:dt="urn:schemas-microsoft-com:datatypes"><Description dt:dt="string">E-Prime Primary Realtime Clock</Description><StartTime><Timestamp dt:dt="int">0</Timestamp><DateUtc dt:dt="string">2017-07-31T14:40:04Z</DateUtc></StartTime><FrequencyChanges><FrequencyChange><Frequency dt:dt="r8">3328125</Frequency><Timestamp dt:dt="r8">67574913243</Timestamp><Current dt:dt="…	59.94	1	right	-1143872944	07-31-2017	16:40:04	14:40:04	female	137	{LEFTARROW}	51							0	393384	393267	{DOWNARROW}	117	392147	391765	882	left3,2	3	4	116	mask3	0	393250	1	393050	eqm10_NoEyeNmodel1_dir	0	V	gazeCOD	GazeCoDxp	0	400	0	392749	2	392649
GazeCoD_1Model_male	25	2	42	<?xml version="1.0"?>\n<Clock xmlns:dt="urn:schemas-microsoft-com:datatypes"><Description dt:dt="string">E-Prime Primary Realtime Clock</Description><StartTime><Timestamp dt:dt="int">0</Timestamp><DateUtc dt:dt="string">2017-07-31T14:40:04Z</DateUtc></StartTime><FrequencyChanges><FrequencyChange><Frequency dt:dt="r8">3328125</Frequency><Timestamp dt:dt="r8">67574913243</Timestamp><Current dt:dt="…	59.94	1	right	-1143872944	07-31-2017	16:40:04	14:40:04	female	138	{RIGHTARROW}	42							0	395232	394952	{DOWNARROW}	280	393825	393400	925	right4,8	31	4	117	mask31	0	394935	1	394735	eqm10_NoEyeNmodel1_dir	90	HV	gazeCOD	GazeCoDxp	0	400	0	394434	9	394334
GazeCoD_1Model_male	25	2	42	<?xml version="1.0"?>\n<Clock xmlns:dt="urn:schemas-microsoft-com:datatypes"><Description dt:dt="string">E-Prime Primary Realtime Clock</Description><StartTime><Timestamp dt:dt="int">0</Timestamp><DateUtc dt:dt="string">2017-07-31T14:40:04Z</DateUtc></StartTime><FrequencyChanges><FrequencyChange><Frequency dt:dt="r8">3328125</Frequency><Timestamp dt:dt="r8">67574913243</Timestamp><Current dt:dt="…	59.94	1	right	-1143872944	07-31-2017	16:40:04	14:40:04	female	139	{DOWNARROW}	79							0	397056	396737	{DOWNARROW}	319	395615	395252	863	DG0	23	4	118	mask23	0	396720	0	396520	eqm10_NoEyeNmodel1_dir	90	HV	gazeCOD	GazeCoDxp	1	400	0	396220	5	396120
GazeCoD_1Model_male	25	2	42	<?xml version="1.0"?>\n<Clock xmlns:dt="urn:schemas-microsoft-com:datatypes"><Description dt:dt="string">E-Prime Primary Realtime Clock</Description><StartTime><Timestamp dt:dt="int">0</Timestamp><DateUtc dt:dt="string">2017-07-31T14:40:04Z</DateUtc></StartTime><FrequencyChanges><FrequencyChange><Frequency dt:dt="r8">3328125</Frequency><Timestamp dt:dt="r8">67574913243</Timestamp><Current dt:dt="…	59.94	1	right	-1143872944	07-31-2017	16:40:04	14:40:04	female	140	{LEFTARROW}	53							0	398752	398589	{LEFTARROW}	163	397468	397070	898	left4,8	15	4	119	mask15	0	398572	1	398372	eqm10_NoEyeNmodel1_dir	90	H	gazeCOD	GazeCoDxp	1	400	0	398071	3	397971
GazeCoD_1Model_male	25	2	42	<?xml version="1.0"?>\n<Clock xmlns:dt="urn:schemas-microsoft-com:datatypes"><Description dt:dt="string">E-Prime Primary Realtime Clock</Description><StartTime><Timestamp dt:dt="int">0</Timestamp><DateUtc dt:dt="string">2017-07-31T14:40:04Z</DateUtc></StartTime><FrequencyChanges><FrequencyChange><Frequency dt:dt="r8">3328125</Frequency><Timestamp dt:dt="r8">67574913243</Timestamp><Current dt:dt="…	59.94	1	right	-1143872944	07-31-2017	16:40:04	14:40:04	female	141	{LEFTARROW}	55							0	400416	400207	{RIGHTARROW}	209	399089	398772	817	left6,4	16	4	120	mask16	0	400190	0	399990	eqm10_NoEyeNmodel1_dir	90	H	gazeCOD	GazeCoDxp	0	400	0	399690	1	399590
GazeCoD_1Model_male	25	2	42	<?xml version="1.0"?>\n<Clock xmlns:dt="urn:schemas-microsoft-com:datatypes"><Description dt:dt="string">E-Prime Primary Realtime Clock</Description><StartTime><Timestamp dt:dt="int">0</Timestamp><DateUtc dt:dt="string">2017-07-31T14:40:04Z</DateUtc></StartTime><FrequencyChanges><FrequencyChange><Frequency dt:dt="r8">3328125</Frequency><Timestamp dt:dt="r8">67574913243</Timestamp><Current dt:dt="…	59.94	1	right	-1143872944	07-31-2017	16:40:04	14:40:04	female	142	{LEFTARROW}	55							0	402200	401875	{DOWNARROW}	325	400764	400441	823	left6,4	27	4	121	mask27	0	401858	-1	401658	eqm10_NoEyeNmodel1_dir	90	HV	gazeCOD	GazeCoDxp	0	400	0	401359	-5	401259
GazeCoD_1Model_male	25	2	42	<?xml version="1.0"?>\n<Clock xmlns:dt="urn:schemas-microsoft-com:datatypes"><Description dt:dt="string">E-Prime Primary Realtime Clock</Description><StartTime><Timestamp dt:dt="int">0</Timestamp><DateUtc dt:dt="string">2017-07-31T14:40:04Z</DateUtc></StartTime><FrequencyChanges><FrequencyChange><Frequency dt:dt="r8">3328125</Frequency><Timestamp dt:dt="r8">67574913243</Timestamp><Current dt:dt="…	59.94	1	right	-1143872944	07-31-2017	16:40:04	14:40:04	female	143	{RIGHTARROW}	44							0	404008	403844	{DOWNARROW}	164	402720	402226	994	right3,2	8	4	122	mask8	0	403827	0	403627	eqm10_NoEyeNmodel1_dir	0	V	gazeCOD	GazeCoDxp	0	400	0	403327	7	403227
GazeCoD_1Model_male	25	2	42	<?xml version="1.0"?>\n<Clock xmlns:dt="urn:schemas-microsoft-com:datatypes"><Description dt:dt="string">E-Prime Primary Realtime Clock</Description><StartTime><Timestamp dt:dt="int">0</Timestamp><DateUtc dt:dt="string">2017-07-31T14:40:04Z</DateUtc></StartTime><FrequencyChanges><FrequencyChange><Frequency dt:dt="r8">3328125</Frequency><Timestamp dt:dt="r8">67574913243</Timestamp><Current dt:dt="…	59.94	1	right	-1143872944	07-31-2017	16:40:04	14:40:04	female	144	{LEFTARROW}	51							0	405584	405412	{RIGHTARROW}	172	404294	404028	766	left3,2	14	4	123	mask14	0	405395	0	405195	eqm10_NoEyeNmodel1_dir	90	H	gazeCOD	GazeCoDxp	0	400	0	404895	1	404795
GazeCoD_1Model_male	25	2	42	<?xml version="1.0"?>\n<Clock xmlns:dt="urn:schemas-microsoft-com:datatypes"><Description dt:dt="string">E-Prime Primary Realtime Clock</Description><StartTime><Timestamp dt:dt="int">0</Timestamp><DateUtc dt:dt="string">2017-07-31T14:40:04Z</DateUtc></StartTime><FrequencyChanges><FrequencyChange><Frequency dt:dt="r8">3328125</Frequency><Timestamp dt:dt="r8">67574913243</Timestamp><Current dt:dt="…	59.94	1	right	-1143872944	07-31-2017	16:40:04	14:40:04	female	145	{RIGHTARROW}	46							0	407248	407081	{RIGHTARROW}	167	405963	405596	867	right1,6	18	4	124	mask18	0	407064	1	406864	eqm10_NoEyeNmodel1_dir	90	H	gazeCOD	GazeCoDxp	1	400	0	406563	0	406463
GazeCoD_1Model_male	25	2	42	<?xml version="1.0"?>\n<Clock xmlns:dt="urn:schemas-microsoft-com:datatypes"><Description dt:dt="string">E-Prime Primary Realtime Clock</Description><StartTime><Timestamp dt:dt="int">0</Timestamp><DateUtc dt:dt="string">2017-07-31T14:40:04Z</DateUtc></StartTime><FrequencyChanges><FrequencyChange><Frequency dt:dt="r8">3328125</Frequency><Timestamp dt:dt="r8">67574913243</Timestamp><Current dt:dt="…	59.94	1	right	-1143872944	07-31-2017	16:40:04	14:40:04	female	146	{DOWNARROW}	79							0	409216	408832	{DOWNARROW}	384	407707	407264	943	DG0	1	4	125	mask1	0	408815	0	408615	eqm10_NoEyeNmodel1_dir	0	V	gazeCOD	GazeCoDxp	1	400	0	408315	8	408215
GazeCoD_1Model_male	25	2	42	<?xml version="1.0"?>\n<Clock xmlns:dt="urn:schemas-microsoft-com:datatypes"><Description dt:dt="string">E-Prime Primary Realtime Clock</Description><StartTime><Timestamp dt:dt="int">0</Timestamp><DateUtc dt:dt="string">2017-07-31T14:40:04Z</DateUtc></StartTime><FrequencyChanges><FrequencyChange><Frequency dt:dt="r8">3328125</Frequency><Timestamp dt:dt="r8">67574913243</Timestamp><Current dt:dt="…	59.94	1	right	-1143872944	07-31-2017	16:40:04	14:40:04	female	147	{RIGHTARROW}	77							0	410992	410801	{RIGHTARROW}	191	409678	409233	945	right8	33	4	126	mask33	0	410784	0	410584	eqm10_NoEyeNmodel1_dir	90	HV	gazeCOD	GazeCoDxp	1	400	0	410284	6	410184
GazeCoD_1Model_male	25	2	42	<?xml version="1.0"?>\n<Clock xmlns:dt="urn:schemas-microsoft-com:datatypes"><Description dt:dt="string">E-Prime Primary Realtime Clock</Description><StartTime><Timestamp dt:dt="int">0</Timestamp><DateUtc dt:dt="string">2017-07-31T14:40:04Z</DateUtc></StartTime><FrequencyChanges><FrequencyChange><Frequency dt:dt="r8">3328125</Frequency><Timestamp dt:dt="r8">67574913243</Timestamp><Current dt:dt="…	59.94	1	right	-1143872944	07-31-2017	16:40:04	14:40:04	female	148	{RIGHTARROW}	40							0	412640	412469	{RIGHTARROW}	171	411353	411002	851	right6,4	32	4	127	mask32	0	412452	0	412252	eqm10_NoEyeNmodel1_dir	90	HV	gazeCOD	GazeCoDxp	1	400	0	411952	-1	411852
GazeCoD_1Model_male	25	2	42	<?xml version="1.0"?>\n<Clock xmlns:dt="urn:schemas-microsoft-com:datatypes"><Description dt:dt="string">E-Prime Primary Realtime Clock</Description><StartTime><Timestamp dt:dt="int">0</Timestamp><DateUtc dt:dt="string">2017-07-31T14:40:04Z</DateUtc></StartTime><FrequencyChanges><FrequencyChange><Frequency dt:dt="r8">3328125</Frequency><Timestamp dt:dt="r8">67574913243</Timestamp><Current dt:dt="…	59.94	1	right	-1143872944	07-31-2017	16:40:04	14:40:04	female	149	{RIGHTARROW}	44							0	414272	414104	{LEFTARROW}	168	412983	412653	830	right3,2	19	4	128	mask19	0	414087	0	413887	eqm10_NoEyeNmodel1_dir	90	H	gazeCOD	GazeCoDxp	0	400	0	413587	4	413487
GazeCoD_1Model_male	25	2	42	<?xml version="1.0"?>\n<Clock xmlns:dt="urn:schemas-microsoft-com:datatypes"><Description dt:dt="string">E-Prime Primary Realtime Clock</Description><StartTime><Timestamp dt:dt="int">0</Timestamp><DateUtc dt:dt="string">2017-07-31T14:40:04Z</DateUtc></StartTime><FrequencyChanges><FrequencyChange><Frequency dt:dt="r8">3328125</Frequency><Timestamp dt:dt="r8">67574913243</Timestamp><Current dt:dt="…	59.94	1	right	-1143872944	07-31-2017	16:40:04	14:40:04	female	150	{LEFTARROW}	55							0	416008	415823	{DOWNARROW}	185	414695	414288	907	left6,4	5	4	129	mask5	0	415806	1	415606	eqm10_NoEyeNmodel1_dir	0	V	gazeCOD	GazeCoDxp	0	400	0	415305	10	415205
GazeCoD_1Model_male	25	2	42	<?xml version="1.0"?>\n<Clock xmlns:dt="urn:schemas-microsoft-com:datatypes"><Description dt:dt="string">E-Prime Primary Realtime Clock</Description><StartTime><Timestamp dt:dt="int">0</Timestamp><DateUtc dt:dt="string">2017-07-31T14:40:04Z</DateUtc></StartTime><FrequencyChanges><FrequencyChange><Frequency dt:dt="r8">3328125</Frequency><Timestamp dt:dt="r8">67574913243</Timestamp><Current dt:dt="…	59.94	1	right	-1143872944	07-31-2017	16:40:04	14:40:04	female	151	{LEFTARROW}	53							0	417688	417458	{RIGHTARROW}	230	416346	416023	823	left4,8	26	4	130	mask26	0	417441	0	417241	eqm10_NoEyeNmodel1_dir	90	HV	gazeCOD	GazeCoDxp	0	400	0	416941	-5	416841
GazeCoD_1Model_male	25	2	42	<?xml version="1.0"?>\n<Clock xmlns:dt="urn:schemas-microsoft-com:datatypes"><Description dt:dt="string">E-Prime Primary Realtime Clock</Description><StartTime><Timestamp dt:dt="int">0</Timestamp><DateUtc dt:dt="string">2017-07-31T14:40:04Z</DateUtc></StartTime><FrequencyChanges><FrequencyChange><Frequency dt:dt="r8">3328125</Frequency><Timestamp dt:dt="r8">67574913243</Timestamp><Current dt:dt="…	59.94	1	right	-1143872944	07-31-2017	16:40:04	14:40:04	female	152	{LEFTARROW}	49							0	419456	419310	{DOWNARROW}	146	418198	417708	990	left1,6	2	4	131	mask2	0	419293	0	419093	eqm10_NoEyeNmodel1_dir	0	V	gazeCOD	GazeCoDxp	0	400	0	418793	-5	418693
GazeCoD_1Model_male	25	2	42	<?xml version="1.0"?>\n<Clock xmlns:dt="urn:schemas-microsoft-com:datatypes"><Description dt:dt="string">E-Prime Primary Realtime Clock</Description><StartTime><Timestamp dt:dt="int">0</Timestamp><DateUtc dt:dt="string">2017-07-31T14:40:04Z</DateUtc></StartTime><FrequencyChanges><FrequencyChange><Frequency dt:dt="r8">3328125</Frequency><Timestamp dt:dt="r8">67574913243</Timestamp><Current dt:dt="…	59.94	1	right	-1143872944	07-31-2017	16:40:04	14:40:04	female	153	{RIGHTARROW}	44							0	421280	421045	{RIGHTARROW}	235	419926	419476	950	right3,2	30	4	132	mask30	0	421028	1	420828	eqm10_NoEyeNmodel1_dir	90	HV	gazeCOD	GazeCoDxp	1	400	0	420527	1	420427
GazeCoD_1Model_male	25	2	42	<?xml version="1.0"?>\n<Clock xmlns:dt="urn:schemas-microsoft-com:datatypes"><Description dt:dt="string">E-Prime Primary Realtime Clock</Description><StartTime><Timestamp dt:dt="int">0</Timestamp><DateUtc dt:dt="string">2017-07-31T14:40:04Z</DateUtc></StartTime><FrequencyChanges><FrequencyChange><Frequency dt:dt="r8">3328125</Frequency><Timestamp dt:dt="r8">67574913243</Timestamp><Current dt:dt="…	59.94	1	right	-1143872944	07-31-2017	16:40:04	14:40:04	female	154	{RIGHTARROW}	77							0	423088	422763	{RIGHTARROW}	325	421637	421295	842	right8	22	5	133	mask22	0	422746	0	422546	eqm10_NoEyeNmodel1_dir	90	H	gazeCOD	GazeCoDxp	1	400	0	422246	9	422146
GazeCoD_1Model_male	25	2	42	<?xml version="1.0"?>\n<Clock xmlns:dt="urn:schemas-microsoft-com:datatypes"><Description dt:dt="string">E-Prime Primary Realtime Clock</Description><StartTime><Timestamp dt:dt="int">0</Timestamp><DateUtc dt:dt="string">2017-07-31T14:40:04Z</DateUtc></StartTime><FrequencyChanges><FrequencyChange><Frequency dt:dt="r8">3328125</Frequency><Timestamp dt:dt="r8">67574913243</Timestamp><Current dt:dt="…	59.94	1	right	-1143872944	07-31-2017	16:40:04	14:40:04	female	155	{RIGHTARROW}	77							0	424960	424732	{DOWNARROW}	228	423607	423113	994	right8	11	5	134	mask11	0	424715	1	424515	eqm10_NoEyeNmodel1_dir	0	V	gazeCOD	GazeCoDxp	0	400	0	424214	7	424114
GazeCoD_1Model_male	25	2	42	<?xml version="1.0"?>\n<Clock xmlns:dt="urn:schemas-microsoft-com:datatypes"><Description dt:dt="string">E-Prime Primary Realtime Clock</Description><StartTime><Timestamp dt:dt="int">0</Timestamp><DateUtc dt:dt="string">2017-07-31T14:40:04Z</DateUtc></StartTime><FrequencyChanges><FrequencyChange><Frequency dt:dt="r8">3328125</Frequency><Timestamp dt:dt="r8">67574913243</Timestamp><Current dt:dt="…	59.94	1	right	-1143872944	07-31-2017	16:40:04	14:40:04	female	156	{LEFTARROW}	53							0	426752	426450	{DOWNARROW}	302	425335	424982	853	left4,8	4	5	135	mask4	0	426433	0	426233	eqm10_NoEyeNmodel1_dir	0	V	gazeCOD	GazeCoDxp	0	400	0	425933	-2	425833
GazeCoD_1Model_male	25	2	42	<?xml version="1.0"?>\n<Clock xmlns:dt="urn:schemas-microsoft-com:datatypes"><Description dt:dt="string">E-Prime Primary Realtime Clock</Description><StartTime><Timestamp dt:dt="int">0</Timestamp><DateUtc dt:dt="string">2017-07-31T14:40:04Z</DateUtc></StartTime><FrequencyChanges><FrequencyChange><Frequency dt:dt="r8">3328125</Frequency><Timestamp dt:dt="r8">67574913243</Timestamp><Current dt:dt="…	59.94	1	right	-1143872944	07-31-2017	16:40:04	14:40:04	female	157	{LEFTARROW}	55							0	429016	428285	{LEFTARROW}	731	427163	426767	896	left6,4	16	5	136	mask16	0	428268	0	428068	eqm10_NoEyeNmodel1_dir	90	H	gazeCOD	GazeCoDxp	1	400	0	427768	5	427668
GazeCoD_1Model_male	25	2	42	<?xml version="1.0"?>\n<Clock xmlns:dt="urn:schemas-microsoft-com:datatypes"><Description dt:dt="string">E-Prime Primary Realtime Clock</Description><StartTime><Timestamp dt:dt="int">0</Timestamp><DateUtc dt:dt="string">2017-07-31T14:40:04Z</DateUtc></StartTime><FrequencyChanges><FrequencyChange><Frequency dt:dt="r8">3328125</Frequency><Timestamp dt:dt="r8">67574913243</Timestamp><Current dt:dt="…	59.94	1	right	-1143872944	07-31-2017	16:40:04	14:40:04	female	158	{RIGHTARROW}	46							0	430544	430471	{DOWNARROW}	73	429358	429036	822	right1,6	7	5	137	mask7	0	430454	0	430254	eqm10_NoEyeNmodel1_dir	0	V	gazeCOD	GazeCoDxp	0	400	0	429954	-4	429854
GazeCoD_1Model_male	25	2	42	<?xml version="1.0"?>\n<Clock xmlns:dt="urn:schemas-microsoft-com:datatypes"><Description dt:dt="string">E-Prime Primary Realtime Clock</Description><StartTime><Timestamp dt:dt="int">0</Timestamp><DateUtc dt:dt="string">2017-07-31T14:40:04Z</DateUtc></StartTime><FrequencyChanges><FrequencyChange><Frequency dt:dt="r8">3328125</Frequency><Timestamp dt:dt="r8">67574913243</Timestamp><Current dt:dt="…	59.94	1	right	-1143872944	07-31-2017	16:40:04	14:40:04	female	159	{LEFTARROW}	49							0	432304	431972	{LEFTARROW}	332	430849	430554	795	left1,6	13	5	138	mask13	0	431956	1	431756	eqm10_NoEyeNmodel1_dir	90	H	gazeCOD	GazeCoDxp	1	400	0	431455	6	431355
GazeCoD_1Model_male	25	2	42	<?xml version="1.0"?>\n<Clock xmlns:dt="urn:schemas-microsoft-com:datatypes"><Description dt:dt="string">E-Prime Primary Realtime Clock</Description><StartTime><Timestamp dt:dt="int">0</Timestamp><DateUtc dt:dt="string">2017-07-31T14:40:04Z</DateUtc></StartTime><FrequencyChanges><FrequencyChange><Frequency dt:dt="r8">3328125</Frequency><Timestamp dt:dt="r8">67574913243</Timestamp><Current dt:dt="…	59.94	1	right	-1143872944	07-31-2017	16:40:04	14:40:04	female	160	{LEFTARROW}	78							0	434240	433824	{LEFTARROW}	415	432697	432323	874	left8	17	5	139	mask17	0	433807	0	433607	eqm10_NoEyeNmodel1_dir	90	H	gazeCOD	GazeCoDxp	1	400	0	433307	10	433207
GazeCoD_1Model_male	25	2	42	<?xml version="1.0"?>\n<Clock xmlns:dt="urn:schemas-microsoft-com:datatypes"><Description dt:dt="string">E-Prime Primary Realtime Clock</Description><StartTime><Timestamp dt:dt="int">0</Timestamp><DateUtc dt:dt="string">2017-07-31T14:40:04Z</DateUtc></StartTime><FrequencyChanges><FrequencyChange><Frequency dt:dt="r8">3328125</Frequency><Timestamp dt:dt="r8">67574913243</Timestamp><Current dt:dt="…	59.94	1	right	-1143872944	07-31-2017	16:40:04	14:40:04	female	161	{RIGHTARROW}	40							0	435936	435693	{RIGHTARROW}	243	434574	434258	816	right6,4	32	5	140	mask32	0	435676	0	435476	eqm10_NoEyeNmodel1_dir	90	HV	gazeCOD	GazeCoDxp	1	400	0	435176	2	435076
GazeCoD_1Model_male	25	2	42	<?xml version="1.0"?>\n<Clock xmlns:dt="urn:schemas-microsoft-com:datatypes"><Description dt:dt="string">E-Prime Primary Realtime Clock</Description><StartTime><Timestamp dt:dt="int">0</Timestamp><DateUtc dt:dt="string">2017-07-31T14:40:04Z</DateUtc></StartTime><FrequencyChanges><FrequencyChange><Frequency dt:dt="r8">3328125</Frequency><Timestamp dt:dt="r8">67574913243</Timestamp><Current dt:dt="…	59.94	1	right	-1143872944	07-31-2017	16:40:04	14:40:04	female	162	{DOWNARROW}	79							0	437864	437478	{DOWNARROW}	386	436360	435960	900	DG0	12	5	141	mask12	0	437461	0	437261	eqm10_NoEyeNmodel1_dir	90	H	gazeCOD	GazeCoDxp	1	400	0	436961	1	436861
GazeCoD_1Model_male	25	2	42	<?xml version="1.0"?>\n<Clock xmlns:dt="urn:schemas-microsoft-com:datatypes"><Description dt:dt="string">E-Prime Primary Realtime Clock</Description><StartTime><Timestamp dt:dt="int">0</Timestamp><DateUtc dt:dt="string">2017-07-31T14:40:04Z</DateUtc></StartTime><FrequencyChanges><FrequencyChange><Frequency dt:dt="r8">3328125</Frequency><Timestamp dt:dt="r8">67574913243</Timestamp><Current dt:dt="…	59.94	1	right	-1143872944	07-31-2017	16:40:04	14:40:04	female	163	{LEFTARROW}	55							0	439592	439363	{DOWNARROW}	229	438236	437878	858	left6,4	27	5	142	mask27	0	439346	0	439146	eqm10_NoEyeNmodel1_dir	90	HV	gazeCOD	GazeCoDxp	0	400	0	438846	10	438746
GazeCoD_1Model_male	25	2	42	<?xml version="1.0"?>\n<Clock xmlns:dt="urn:schemas-microsoft-com:datatypes"><Description dt:dt="string">E-Prime Primary Realtime Clock</Description><StartTime><Timestamp dt:dt="int">0</Timestamp><DateUtc dt:dt="string">2017-07-31T14:40:04Z</DateUtc></StartTime><FrequencyChanges><FrequencyChange><Frequency dt:dt="r8">3328125</Frequency><Timestamp dt:dt="r8">67574913243</Timestamp><Current dt:dt="…	59.94	1	right	-1143872944	07-31-2017	16:40:04	14:40:04	female	164	{RIGHTARROW}	40							0	441568	441198	{DOWNARROW}	370	440076	439613	963	right6,4	10	5	143	mask10	0	441182	1	440982	eqm10_NoEyeNmodel1_dir	0	V	gazeCOD	GazeCoDxp	0	400	0	440681	5	440581
GazeCoD_1Model_male	25	2	42	<?xml version="1.0"?>\n<Clock xmlns:dt="urn:schemas-microsoft-com:datatypes"><Description dt:dt="string">E-Prime Primary Realtime Clock</Description><StartTime><Timestamp dt:dt="int">0</Timestamp><DateUtc dt:dt="string">2017-07-31T14:40:04Z</DateUtc></StartTime><FrequencyChanges><FrequencyChange><Frequency dt:dt="r8">3328125</Frequency><Timestamp dt:dt="r8">67574913243</Timestamp><Current dt:dt="…	59.94	1	right	-1143872944	07-31-2017	16:40:04	14:40:04	female	165	{LEFTARROW}	53							0	443728	443050	{LEFTARROW}	678	441929	441582	847	left4,8	15	5	144	mask15	0	443033	0	442833	eqm10_NoEyeNmodel1_dir	90	H	gazeCOD	GazeCoDxp	1	400	0	442533	4	442433
GazeCoD_1Model_male	25	2	42	<?xml version="1.0"?>\n<Clock xmlns:dt="urn:schemas-microsoft-com:datatypes"><Description dt:dt="string">E-Prime Primary Realtime Clock</Description><StartTime><Timestamp dt:dt="int">0</Timestamp><DateUtc dt:dt="string">2017-07-31T14:40:04Z</DateUtc></StartTime><FrequencyChanges><FrequencyChange><Frequency dt:dt="r8">3328125</Frequency><Timestamp dt:dt="r8">67574913243</Timestamp><Current dt:dt="…	59.94	1	right	-1143872944	07-31-2017	16:40:04	14:40:04	female	166	{LEFTARROW}	78							0	445384	445186	{DOWNARROW}	198	444065	443751	814	left8	6	5	145	mask6	0	445169	1	444969	eqm10_NoEyeNmodel1_dir	0	V	gazeCOD	GazeCoDxp	0	400	0	444668	3	444568
GazeCoD_1Model_male	25	2	42	<?xml version="1.0"?>\n<Clock xmlns:dt="urn:schemas-microsoft-com:datatypes"><Description dt:dt="string">E-Prime Primary Realtime Clock</Description><StartTime><Timestamp dt:dt="int">0</Timestamp><DateUtc dt:dt="string">2017-07-31T14:40:04Z</DateUtc></StartTime><FrequencyChanges><FrequencyChange><Frequency dt:dt="r8">3328125</Frequency><Timestamp dt:dt="r8">67574913243</Timestamp><Current dt:dt="…	59.94	1	right	-1143872944	07-31-2017	16:40:04	14:40:04	female	167	{LEFTARROW}	51							0	447320	446821	{RIGHTARROW}	499	445693	445403	790	left3,2	14	5	146	mask14	0	446804	1	446604	eqm10_NoEyeNmodel1_dir	90	H	gazeCOD	GazeCoDxp	0	400	0	446303	10	446203
GazeCoD_1Model_male	25	2	42	<?xml version="1.0"?>\n<Clock xmlns:dt="urn:schemas-microsoft-com:datatypes"><Description dt:dt="string">E-Prime Primary Realtime Clock</Description><StartTime><Timestamp dt:dt="int">0</Timestamp><DateUtc dt:dt="string">2017-07-31T14:40:04Z</DateUtc></StartTime><FrequencyChanges><FrequencyChange><Frequency dt:dt="r8">3328125</Frequency><Timestamp dt:dt="r8">67574913243</Timestamp><Current dt:dt="…	59.94	1	right	-1143872944	07-31-2017	16:40:04	14:40:04	female	168	{LEFTARROW}	49							0	449048	448923	{DOWNARROW}	125	447800	447338	962	left1,6	24	5	147	mask24	0	448906	0	448706	eqm10_NoEyeNmodel1_dir	90	HV	gazeCOD	GazeCoDxp	0	400	0	448406	6	448306
GazeCoD_1Model_male	25	2	42	<?xml version="1.0"?>\n<Clock xmlns:dt="urn:schemas-microsoft-com:datatypes"><Description dt:dt="string">E-Prime Primary Realtime Clock</Description><StartTime><Timestamp dt:dt="int">0</Timestamp><DateUtc dt:dt="string">2017-07-31T14:40:04Z</DateUtc></StartTime><FrequencyChanges><FrequencyChange><Frequency dt:dt="r8">3328125</Frequency><Timestamp dt:dt="r8">67574913243</Timestamp><Current dt:dt="…	59.94	1	right	-1143872944	07-31-2017	16:40:04	14:40:04	female	169	{RIGHTARROW}	46							0	451088	450524	{DOWNARROW}	564	449413	449073	840	right1,6	29	5	148	mask29	0	450508	0	450308	eqm10_NoEyeNmodel1_dir	90	HV	gazeCOD	GazeCoDxp	0	400	0	450008	-5	449908
GazeCoD_1Model_male	25	2	42	<?xml version="1.0"?>\n<Clock xmlns:dt="urn:schemas-microsoft-com:datatypes"><Description dt:dt="string">E-Prime Primary Realtime Clock</Description><StartTime><Timestamp dt:dt="int">0</Timestamp><DateUtc dt:dt="string">2017-07-31T14:40:04Z</DateUtc></StartTime><FrequencyChanges><FrequencyChange><Frequency dt:dt="r8">3328125</Frequency><Timestamp dt:dt="r8">67574913243</Timestamp><Current dt:dt="…	59.94	1	right	-1143872944	07-31-2017	16:40:04	14:40:04	female	170	{LEFTARROW}	78							0	452712	452543	{LEFTARROW}	169	451416	451108	808	left8	28	5	149	mask28	0	452526	0	452326	eqm10_NoEyeNmodel1_dir	90	HV	gazeCOD	GazeCoDxp	1	400	0	452026	10	451926
GazeCoD_1Model_male	25	2	42	<?xml version="1.0"?>\n<Clock xmlns:dt="urn:schemas-microsoft-com:datatypes"><Description dt:dt="string">E-Prime Primary Realtime Clock</Description><StartTime><Timestamp dt:dt="int">0</Timestamp><DateUtc dt:dt="string">2017-07-31T14:40:04Z</DateUtc></StartTime><FrequencyChanges><FrequencyChange><Frequency dt:dt="r8">3328125</Frequency><Timestamp dt:dt="r8">67574913243</Timestamp><Current dt:dt="…	59.94	1	right	-1143872944	07-31-2017	16:40:04	14:40:04	female	171	{RIGHTARROW}	42							0	454752	454212	{LEFTARROW}	540	453096	452727	869	right4,8	31	5	150	mask31	0	454195	1	453995	eqm10_NoEyeNmodel1_dir	90	HV	gazeCOD	GazeCoDxp	0	400	0	453694	-2	453594
GazeCoD_1Model_male	25	2	42	<?xml version="1.0"?>\n<Clock xmlns:dt="urn:schemas-microsoft-com:datatypes"><Description dt:dt="string">E-Prime Primary Realtime Clock</Description><StartTime><Timestamp dt:dt="int">0</Timestamp><DateUtc dt:dt="string">2017-07-31T14:40:04Z</DateUtc></StartTime><FrequencyChanges><FrequencyChange><Frequency dt:dt="r8">3328125</Frequency><Timestamp dt:dt="r8">67574913243</Timestamp><Current dt:dt="…	59.94	1	right	-1143872944	07-31-2017	16:40:04	14:40:04	female	172	{LEFTARROW}	51							0	456320	456163	{DOWNARROW}	157	455043	454762	781	left3,2	25	5	151	mask25	0	456147	1	455947	eqm10_NoEyeNmodel1_dir	90	HV	gazeCOD	GazeCoDxp	0	400	0	455646	3	455546
GazeCoD_1Model_male	25	2	42	<?xml version="1.0"?>\n<Clock xmlns:dt="urn:schemas-microsoft-com:datatypes"><Description dt:dt="string">E-Prime Primary Realtime Clock</Description><StartTime><Timestamp dt:dt="int">0</Timestamp><DateUtc dt:dt="string">2017-07-31T14:40:04Z</DateUtc></StartTime><FrequencyChanges><FrequencyChange><Frequency dt:dt="r8">3328125</Frequency><Timestamp dt:dt="r8">67574913243</Timestamp><Current dt:dt="…	59.94	1	right	-1143872944	07-31-2017	16:40:04	14:40:04	female	173	{LEFTARROW}	51							0	458080	457798	{DOWNARROW}	282	456673	456330	843	left3,2	3	5	152	mask3	0	457782	1	457582	eqm10_NoEyeNmodel1_dir	0	V	gazeCOD	GazeCoDxp	0	400	0	457281	8	457181
GazeCoD_1Model_male	25	2	42	<?xml version="1.0"?>\n<Clock xmlns:dt="urn:schemas-microsoft-com:datatypes"><Description dt:dt="string">E-Prime Primary Realtime Clock</Description><StartTime><Timestamp dt:dt="int">0</Timestamp><DateUtc dt:dt="string">2017-07-31T14:40:04Z</DateUtc></StartTime><FrequencyChanges><FrequencyChange><Frequency dt:dt="r8">3328125</Frequency><Timestamp dt:dt="r8">67574913243</Timestamp><Current dt:dt="…	59.94	1	right	-1143872944	07-31-2017	16:40:04	14:40:04	female	174	{LEFTARROW}	55							0	459840	459534	{DOWNARROW}	306	458420	458099	821	left6,4	5	5	153	mask5	0	459517	1	459317	eqm10_NoEyeNmodel1_dir	0	V	gazeCOD	GazeCoDxp	0	400	0	459016	-4	458916
GazeCoD_1Model_male	25	2	42	<?xml version="1.0"?>\n<Clock xmlns:dt="urn:schemas-microsoft-com:datatypes"><Description dt:dt="string">E-Prime Primary Realtime Clock</Description><StartTime><Timestamp dt:dt="int">0</Timestamp><DateUtc dt:dt="string">2017-07-31T14:40:04Z</DateUtc></StartTime><FrequencyChanges><FrequencyChange><Frequency dt:dt="r8">3328125</Frequency><Timestamp dt:dt="r8">67574913243</Timestamp><Current dt:dt="…	59.94	1	right	-1143872944	07-31-2017	16:40:04	14:40:04	female	175	{RIGHTARROW}	44							0	461256	461219	{RIGHTARROW}	37	460105	459851	754	right3,2	19	5	154	mask19	0	461202	1	461002	eqm10_NoEyeNmodel1_dir	90	H	gazeCOD	GazeCoDxp	1	400	0	460701	-4	460601
GazeCoD_1Model_male	25	2	42	<?xml version="1.0"?>\n<Clock xmlns:dt="urn:schemas-microsoft-com:datatypes"><Description dt:dt="string">E-Prime Primary Realtime Clock</Description><StartTime><Timestamp dt:dt="int">0</Timestamp><DateUtc dt:dt="string">2017-07-31T14:40:04Z</DateUtc></StartTime><FrequencyChanges><FrequencyChange><Frequency dt:dt="r8">3328125</Frequency><Timestamp dt:dt="r8">67574913243</Timestamp><Current dt:dt="…	59.94	1	right	-1143872944	07-31-2017	16:40:04	14:40:04	female	176	{DOWNARROW}	79							0	463088	462820	{LEFTARROW}	268	461696	461269	927	DG0	23	5	155	mask23	0	462803	0	462603	eqm10_NoEyeNmodel1_dir	90	HV	gazeCOD	GazeCoDxp	0	400	0	462303	7	462203
GazeCoD_1Model_male	25	2	42	<?xml version="1.0"?>\n<Clock xmlns:dt="urn:schemas-microsoft-com:datatypes"><Description dt:dt="string">E-Prime Primary Realtime Clock</Description><StartTime><Timestamp dt:dt="int">0</Timestamp><DateUtc dt:dt="string">2017-07-31T14:40:04Z</DateUtc></StartTime><FrequencyChanges><FrequencyChange><Frequency dt:dt="r8">3328125</Frequency><Timestamp dt:dt="r8">67574913243</Timestamp><Current dt:dt="…	59.94	1	right	-1143872944	07-31-2017	16:40:04	14:40:04	female	177	{RIGHTARROW}	44							0	465288	464705	{DOWNARROW}	583	463592	463104	988	right3,2	8	5	156	mask8	0	464689	1	464489	eqm10_NoEyeNmodel1_dir	0	V	gazeCOD	GazeCoDxp	0	400	0	464188	-4	464088
GazeCoD_1Model_male	25	2	42	<?xml version="1.0"?>\n<Clock xmlns:dt="urn:schemas-microsoft-com:datatypes"><Description dt:dt="string">E-Prime Primary Realtime Clock</Description><StartTime><Timestamp dt:dt="int">0</Timestamp><DateUtc dt:dt="string">2017-07-31T14:40:04Z</DateUtc></StartTime><FrequencyChanges><FrequencyChange><Frequency dt:dt="r8">3328125</Frequency><Timestamp dt:dt="r8">67574913243</Timestamp><Current dt:dt="…	59.94	1	right	-1143872944	07-31-2017	16:40:04	14:40:04	female	178	{LEFTARROW}	49							0	467288	466791	{DOWNARROW}	497	465679	465306	873	left1,6	2	5	157	mask2	0	466774	0	466574	eqm10_NoEyeNmodel1_dir	0	V	gazeCOD	GazeCoDxp	0	400	0	466274	-5	466174
GazeCoD_1Model_male	25	2	42	<?xml version="1.0"?>\n<Clock xmlns:dt="urn:schemas-microsoft-com:datatypes"><Description dt:dt="string">E-Prime Primary Realtime Clock</Description><StartTime><Timestamp dt:dt="int">0</Timestamp><DateUtc dt:dt="string">2017-07-31T14:40:04Z</DateUtc></StartTime><FrequencyChanges><FrequencyChange><Frequency dt:dt="r8">3328125</Frequency><Timestamp dt:dt="r8">67574913243</Timestamp><Current dt:dt="…	59.94	1	right	-1143872944	07-31-2017	16:40:04	14:40:04	female	179	{RIGHTARROW}	42							0	469024	468810	{DOWNARROW}	214	467696	467308	888	right4,8	9	5	158	mask9	0	468793	1	468593	eqm10_NoEyeNmodel1_dir	0	V	gazeCOD	GazeCoDxp	0	400	0	468292	-4	468192
GazeCoD_1Model_male	25	2	42	<?xml version="1.0"?>\n<Clock xmlns:dt="urn:schemas-microsoft-com:datatypes"><Description dt:dt="string">E-Prime Primary Realtime Clock</Description><StartTime><Timestamp dt:dt="int">0</Timestamp><DateUtc dt:dt="string">2017-07-31T14:40:04Z</DateUtc></StartTime><FrequencyChanges><FrequencyChange><Frequency dt:dt="r8">3328125</Frequency><Timestamp dt:dt="r8">67574913243</Timestamp><Current dt:dt="…	59.94	1	right	-1143872944	07-31-2017	16:40:04	14:40:04	female	180	{RIGHTARROW}	77							0	471320	470645	{RIGHTARROW}	675	469532	469043	989	right8	33	5	159	mask33	0	470628	0	470428	eqm10_NoEyeNmodel1_dir	90	HV	gazeCOD	GazeCoDxp	1	400	0	470128	-4	470028
GazeCoD_1Model_male	25	2	42	<?xml version="1.0"?>\n<Clock xmlns:dt="urn:schemas-microsoft-com:datatypes"><Description dt:dt="string">E-Prime Primary Realtime Clock</Description><StartTime><Timestamp dt:dt="int">0</Timestamp><DateUtc dt:dt="string">2017-07-31T14:40:04Z</DateUtc></StartTime><FrequencyChanges><FrequencyChange><Frequency dt:dt="r8">3328125</Frequency><Timestamp dt:dt="r8">67574913243</Timestamp><Current dt:dt="…	59.94	1	right	-1143872944	07-31-2017	16:40:04	14:40:04	female	181	{RIGHTARROW}	40							0	473376	472964	{LEFTARROW}	412	471845	471346	999	right6,4	21	5	160	mask21	0	472947	0	472747	eqm10_NoEyeNmodel1_dir	90	H	gazeCOD	GazeCoDxp	0	400	0	472447	2	472347
GazeCoD_1Model_male	25	2	42	<?xml version="1.0"?>\n<Clock xmlns:dt="urn:schemas-microsoft-com:datatypes"><Description dt:dt="string">E-Prime Primary Realtime Clock</Description><StartTime><Timestamp dt:dt="int">0</Timestamp><DateUtc dt:dt="string">2017-07-31T14:40:04Z</DateUtc></StartTime><FrequencyChanges><FrequencyChange><Frequency dt:dt="r8">3328125</Frequency><Timestamp dt:dt="r8">67574913243</Timestamp><Current dt:dt="…	59.94	1	right	-1143872944	07-31-2017	16:40:04	14:40:04	female	182	{RIGHTARROW}	44							0	475224	475016	{RIGHTARROW}	208	473895	473398	997	right3,2	30	5	161	mask30	0	474999	0	474799	eqm10_NoEyeNmodel1_dir	90	HV	gazeCOD	GazeCoDxp	1	400	0	474499	4	474399
GazeCoD_1Model_male	25	2	42	<?xml version="1.0"?>\n<Clock xmlns:dt="urn:schemas-microsoft-com:datatypes"><Description dt:dt="string">E-Prime Primary Realtime Clock</Description><StartTime><Timestamp dt:dt="int">0</Timestamp><DateUtc dt:dt="string">2017-07-31T14:40:04Z</DateUtc></StartTime><FrequencyChanges><FrequencyChange><Frequency dt:dt="r8">3328125</Frequency><Timestamp dt:dt="r8">67574913243</Timestamp><Current dt:dt="…	59.94	1	right	-1143872944	07-31-2017	16:40:04	14:40:04	female	183	{DOWNARROW}	79							0	476960	476734	{DOWNARROW}	226	475619	475249	870	DG0	1	5	162	mask1	0	476717	0	476517	eqm10_NoEyeNmodel1_dir	0	V	gazeCOD	GazeCoDxp	1	400	0	476217	-2	476117
GazeCoD_1Model_male	25	2	42	<?xml version="1.0"?>\n<Clock xmlns:dt="urn:schemas-microsoft-com:datatypes"><Description dt:dt="string">E-Prime Primary Realtime Clock</Description><StartTime><Timestamp dt:dt="int">0</Timestamp><DateUtc dt:dt="string">2017-07-31T14:40:04Z</DateUtc></StartTime><FrequencyChanges><FrequencyChange><Frequency dt:dt="r8">3328125</Frequency><Timestamp dt:dt="r8">67574913243</Timestamp><Current dt:dt="…	59.94	1	right	-1143872944	07-31-2017	16:40:04	14:40:04	female	184	{RIGHTARROW}	46							0	478728	478436	{LEFTARROW}	292	477312	476985	827	right1,6	18	5	163	mask18	0	478419	0	478219	eqm10_NoEyeNmodel1_dir	90	H	gazeCOD	GazeCoDxp	0	400	0	477919	7	477819
GazeCoD_1Model_male	25	2	42	<?xml version="1.0"?>\n<Clock xmlns:dt="urn:schemas-microsoft-com:datatypes"><Description dt:dt="string">E-Prime Primary Realtime Clock</Description><StartTime><Timestamp dt:dt="int">0</Timestamp><DateUtc dt:dt="string">2017-07-31T14:40:04Z</DateUtc></StartTime><FrequencyChanges><FrequencyChange><Frequency dt:dt="r8">3328125</Frequency><Timestamp dt:dt="r8">67574913243</Timestamp><Current dt:dt="…	59.94	1	right	-1143872944	07-31-2017	16:40:04	14:40:04	female	185	{LEFTARROW}	53							0	480488	480338	{RIGHTARROW}	150	479226	478753	973	left4,8	26	5	164	mask26	0	480321	0	480121	eqm10_NoEyeNmodel1_dir	90	HV	gazeCOD	GazeCoDxp	0	400	0	479821	-5	479721
GazeCoD_1Model_male	25	2	42	<?xml version="1.0"?>\n<Clock xmlns:dt="urn:schemas-microsoft-com:datatypes"><Description dt:dt="string">E-Prime Primary Realtime Clock</Description><StartTime><Timestamp dt:dt="int">0</Timestamp><DateUtc dt:dt="string">2017-07-31T14:40:04Z</DateUtc></StartTime><FrequencyChanges><FrequencyChange><Frequency dt:dt="r8">3328125</Frequency><Timestamp dt:dt="r8">67574913243</Timestamp><Current dt:dt="…	59.94	1	right	-1143872944	07-31-2017	16:40:04	14:40:04	female	186	{RIGHTARROW}	42							0	482344	481956	{RIGHTARROW}	388	480843	480505	838	right4,8	20	5	165	mask20	0	481939	0	481739	eqm10_NoEyeNmodel1_dir	90	H	gazeCOD	GazeCoDxp	1	400	0	481439	-4	481339
GazeCoD_1Model_male	25	2	42	<?xml version="1.0"?>\n<Clock xmlns:dt="urn:schemas-microsoft-com:datatypes"><Description dt:dt="string">E-Prime Primary Realtime Clock</Description><StartTime><Timestamp dt:dt="int">0</Timestamp><DateUtc dt:dt="string">2017-07-31T14:40:04Z</DateUtc></StartTime><FrequencyChanges><FrequencyChange><Frequency dt:dt="r8">3328125</Frequency><Timestamp dt:dt="r8">67574913243</Timestamp><Current dt:dt="…	59.94	1	right	-1143872944	07-31-2017	16:40:04	14:40:04	female	187	{RIGHTARROW}	40							0	493080	492734	{DOWNARROW}	346	491606	491266	840	right6,4	10	6	166	mask10	0	492717	1	492517	eqm10_NoEyeNmodel1_dir	0	V	gazeCOD	GazeCoDxp	0	400	0	492216	10	492116
GazeCoD_1Model_male	25	2	42	<?xml version="1.0"?>\n<Clock xmlns:dt="urn:schemas-microsoft-com:datatypes"><Description dt:dt="string">E-Prime Primary Realtime Clock</Description><StartTime><Timestamp dt:dt="int">0</Timestamp><DateUtc dt:dt="string">2017-07-31T14:40:04Z</DateUtc></StartTime><FrequencyChanges><FrequencyChange><Frequency dt:dt="r8">3328125</Frequency><Timestamp dt:dt="r8">67574913243</Timestamp><Current dt:dt="…	59.94	1	right	-1143872944	07-31-2017	16:40:04	14:40:04	female	188	{RIGHTARROW}	44							0	494888	494702	{DOWNARROW}	186	493589	493101	988	right3,2	8	6	167	mask8	0	494686	1	494486	eqm10_NoEyeNmodel1_dir	0	V	gazeCOD	GazeCoDxp	0	400	0	494185	-4	494085
GazeCoD_1Model_male	25	2	42	<?xml version="1.0"?>\n<Clock xmlns:dt="urn:schemas-microsoft-com:datatypes"><Description dt:dt="string">E-Prime Primary Realtime Clock</Description><StartTime><Timestamp dt:dt="int">0</Timestamp><DateUtc dt:dt="string">2017-07-31T14:40:04Z</DateUtc></StartTime><FrequencyChanges><FrequencyChange><Frequency dt:dt="r8">3328125</Frequency><Timestamp dt:dt="r8">67574913243</Timestamp><Current dt:dt="…	59.94	1	right	-1143872944	07-31-2017	16:40:04	14:40:04	female	189	{LEFTARROW}	51							0	496848	496438	{RIGHTARROW}	410	495318	494903	915	left3,2	14	6	168	mask14	0	496421	1	496221	eqm10_NoEyeNmodel1_dir	90	H	gazeCOD	GazeCoDxp	0	400	0	495920	2	495820
GazeCoD_1Model_male	25	2	42	<?xml version="1.0"?>\n<Clock xmlns:dt="urn:schemas-microsoft-com:datatypes"><Description dt:dt="string">E-Prime Primary Realtime Clock</Description><StartTime><Timestamp dt:dt="int">0</Timestamp><DateUtc dt:dt="string">2017-07-31T14:40:04Z</DateUtc></StartTime><FrequencyChanges><FrequencyChange><Frequency dt:dt="r8">3328125</Frequency><Timestamp dt:dt="r8">67574913243</Timestamp><Current dt:dt="…	59.94	1	right	-1143872944	07-31-2017	16:40:04	14:40:04	female	190	{LEFTARROW}	55							0	498816	498490	{RIGHTARROW}	326	497371	496871	1000	left6,4	16	6	169	mask16	0	498473	1	498273	eqm10_NoEyeNmodel1_dir	90	H	gazeCOD	GazeCoDxp	0	400	0	497972	1	497872
GazeCoD_1Model_male	25	2	42	<?xml version="1.0"?>\n<Clock xmlns:dt="urn:schemas-microsoft-com:datatypes"><Description dt:dt="string">E-Prime Primary Realtime Clock</Description><StartTime><Timestamp dt:dt="int">0</Timestamp><DateUtc dt:dt="string">2017-07-31T14:40:04Z</DateUtc></StartTime><FrequencyChanges><FrequencyChange><Frequency dt:dt="r8">3328125</Frequency><Timestamp dt:dt="r8">67574913243</Timestamp><Current dt:dt="…	59.94	1	right	-1143872944	07-31-2017	16:40:04	14:40:04	female	191	{LEFTARROW}	55							0	500784	500392	{DOWNARROW}	392	499277	498840	937	left6,4	5	6	170	mask5	0	500375	1	500175	eqm10_NoEyeNmodel1_dir	0	V	gazeCOD	GazeCoDxp	0	400	0	499874	-3	499774
GazeCoD_1Model_male	25	2	42	<?xml version="1.0"?>\n<Clock xmlns:dt="urn:schemas-microsoft-com:datatypes"><Description dt:dt="string">E-Prime Primary Realtime Clock</Description><StartTime><Timestamp dt:dt="int">0</Timestamp><DateUtc dt:dt="string">2017-07-31T14:40:04Z</DateUtc></StartTime><FrequencyChanges><FrequencyChange><Frequency dt:dt="r8">3328125</Frequency><Timestamp dt:dt="r8">67574913243</Timestamp><Current dt:dt="…	59.94	1	right	-1143872944	07-31-2017	16:40:04	14:40:04	female	192	{RIGHTARROW}	40							0	502776	502377	{RIGHTARROW}	399	501253	500809	944	right6,4	21	6	171	mask21	0	502360	0	502160	eqm10_NoEyeNmodel1_dir	90	H	gazeCOD	GazeCoDxp	1	400	0	501860	7	501760
GazeCoD_1Model_male	25	2	42	<?xml version="1.0"?>\n<Clock xmlns:dt="urn:schemas-microsoft-com:datatypes"><Description dt:dt="string">E-Prime Primary Realtime Clock</Description><StartTime><Timestamp dt:dt="int">0</Timestamp><DateUtc dt:dt="string">2017-07-31T14:40:04Z</DateUtc></StartTime><FrequencyChanges><FrequencyChange><Frequency dt:dt="r8">3328125</Frequency><Timestamp dt:dt="r8">67574913243</Timestamp><Current dt:dt="…	59.94	1	right	-1143872944	07-31-2017	16:40:04	14:40:04	female	193	{LEFTARROW}	49							0	504648	504345	{DOWNARROW}	303	503227	502794	933	left1,6	2	6	172	mask2	0	504329	1	504129	eqm10_NoEyeNmodel1_dir	0	V	gazeCOD	GazeCoDxp	0	400	0	503828	1	503728
GazeCoD_1Model_male	25	2	42	<?xml version="1.0"?>\n<Clock xmlns:dt="urn:schemas-microsoft-com:datatypes"><Description dt:dt="string">E-Prime Primary Realtime Clock</Description><StartTime><Timestamp dt:dt="int">0</Timestamp><DateUtc dt:dt="string">2017-07-31T14:40:04Z</DateUtc></StartTime><FrequencyChanges><FrequencyChange><Frequency dt:dt="r8">3328125</Frequency><Timestamp dt:dt="r8">67574913243</Timestamp><Current dt:dt="…	59.94	1	right	-1143872944	07-31-2017	16:40:04	14:40:04	female	194	{RIGHTARROW}	40							0	506528	506264	{RIGHTARROW}	264	505146	504662	984	right6,4	32	6	173	mask32	0	506247	0	506047	eqm10_NoEyeNmodel1_dir	90	HV	gazeCOD	GazeCoDxp	1	400	0	505747	1	505647
GazeCoD_1Model_male	25	2	42	<?xml version="1.0"?>\n<Clock xmlns:dt="urn:schemas-microsoft-com:datatypes"><Description dt:dt="string">E-Prime Primary Realtime Clock</Description><StartTime><Timestamp dt:dt="int">0</Timestamp><DateUtc dt:dt="string">2017-07-31T14:40:04Z</DateUtc></StartTime><FrequencyChanges><FrequencyChange><Frequency dt:dt="r8">3328125</Frequency><Timestamp dt:dt="r8">67574913243</Timestamp><Current dt:dt="…	59.94	1	right	-1143872944	07-31-2017	16:40:04	14:40:04	female	195	{LEFTARROW}	49							0	508360	507983	{RIGHTARROW}	377	506864	506548	816	left1,6	13	6	174	mask13	0	507966	1	507766	eqm10_NoEyeNmodel1_dir	90	H	gazeCOD	GazeCoDxp	0	400	0	507465	1	507365
GazeCoD_1Model_male	25	2	42	<?xml version="1.0"?>\n<Clock xmlns:dt="urn:schemas-microsoft-com:datatypes"><Description dt:dt="string">E-Prime Primary Realtime Clock</Description><StartTime><Timestamp dt:dt="int">0</Timestamp><DateUtc dt:dt="string">2017-07-31T14:40:04Z</DateUtc></StartTime><FrequencyChanges><FrequencyChange><Frequency dt:dt="r8">3328125</Frequency><Timestamp dt:dt="r8">67574913243</Timestamp><Current dt:dt="…	59.94	1	right	-1143872944	07-31-2017	16:40:04	14:40:04	female	196	{LEFTARROW}	51							0	510208	509784	{DOWNARROW}	424	508663	508383	780	left3,2	3	6	175	mask3	0	509767	0	509567	eqm10_NoEyeNmodel1_dir	0	V	gazeCOD	GazeCoDxp	0	400	0	509267	4	509167
GazeCoD_1Model_male	25	2	42	<?xml version="1.0"?>\n<Clock xmlns:dt="urn:schemas-microsoft-com:datatypes"><Description dt:dt="string">E-Prime Primary Realtime Clock</Description><StartTime><Timestamp dt:dt="int">0</Timestamp><DateUtc dt:dt="string">2017-07-31T14:40:04Z</DateUtc></StartTime><FrequencyChanges><FrequencyChange><Frequency dt:dt="r8">3328125</Frequency><Timestamp dt:dt="r8">67574913243</Timestamp><Current dt:dt="…	59.94	1	right	-1143872944	07-31-2017	16:40:04	14:40:04	female	197	{LEFTARROW}	78							0	512096	511736	{DOWNARROW}	360	510612	510218	894	left8	17	6	176	mask17	0	511719	0	511519	eqm10_NoEyeNmodel1_dir	90	H	gazeCOD	GazeCoDxp	0	400	0	511219	7	511119
GazeCoD_1Model_male	25	2	42	<?xml version="1.0"?>\n<Clock xmlns:dt="urn:schemas-microsoft-com:datatypes"><Description dt:dt="string">E-Prime Primary Realtime Clock</Description><StartTime><Timestamp dt:dt="int">0</Timestamp><DateUtc dt:dt="string">2017-07-31T14:40:04Z</DateUtc></StartTime><FrequencyChanges><FrequencyChange><Frequency dt:dt="r8">3328125</Frequency><Timestamp dt:dt="r8">67574913243</Timestamp><Current dt:dt="…	59.94	1	right	-1143872944	07-31-2017	16:40:04	14:40:04	female	198	{DOWNARROW}	79							0	514072	513605	{RIGHTARROW}	467	512480	512120	860	DG0	12	6	177	mask12	0	513588	0	513388	eqm10_NoEyeNmodel1_dir	90	H	gazeCOD	GazeCoDxp	0	400	0	513088	8	512988
GazeCoD_1Model_male	25	2	42	<?xml version="1.0"?>\n<Clock xmlns:dt="urn:schemas-microsoft-com:datatypes"><Description dt:dt="string">E-Prime Primary Realtime Clock</Description><StartTime><Timestamp dt:dt="int">0</Timestamp><DateUtc dt:dt="string">2017-07-31T14:40:04Z</DateUtc></StartTime><FrequencyChanges><FrequencyChange><Frequency dt:dt="r8">3328125</Frequency><Timestamp dt:dt="r8">67574913243</Timestamp><Current dt:dt="…	59.94	1	right	-1143872944	07-31-2017	16:40:04	14:40:04	female	199	{LEFTARROW}	49							0	515984	515473	{RIGHTARROW}	511	514353	514089	764	left1,6	24	6	178	mask24	0	515457	1	515257	eqm10_NoEyeNmodel1_dir	90	HV	gazeCOD	GazeCoDxp	0	400	0	514956	3	514856
GazeCoD_1Model_male	25	2	42	<?xml version="1.0"?>\n<Clock xmlns:dt="urn:schemas-microsoft-com:datatypes"><Description dt:dt="string">E-Prime Primary Realtime Clock</Description><StartTime><Timestamp dt:dt="int">0</Timestamp><DateUtc dt:dt="string">2017-07-31T14:40:04Z</DateUtc></StartTime><FrequencyChanges><FrequencyChange><Frequency dt:dt="r8">3328125</Frequency><Timestamp dt:dt="r8">67574913243</Timestamp><Current dt:dt="…	59.94	1	right	-1143872944	07-31-2017	16:40:04	14:40:04	female	200	{RIGHTARROW}	77							0	518096	517609	{DOWNARROW}	487	516496	516007	989	right8	11	6	179	mask11	0	517592	0	517392	eqm10_NoEyeNmodel1_dir	0	V	gazeCOD	GazeCoDxp	0	400	0	517092	-4	516992
GazeCoD_1Model_male	25	2	42	<?xml version="1.0"?>\n<Clock xmlns:dt="urn:schemas-microsoft-com:datatypes"><Description dt:dt="string">E-Prime Primary Realtime Clock</Description><StartTime><Timestamp dt:dt="int">0</Timestamp><DateUtc dt:dt="string">2017-07-31T14:40:04Z</DateUtc></StartTime><FrequencyChanges><FrequencyChange><Frequency dt:dt="r8">3328125</Frequency><Timestamp dt:dt="r8">67574913243</Timestamp><Current dt:dt="…	59.94	1	right	-1143872944	07-31-2017	16:40:04	14:40:04	female	201	{LEFTARROW}	53							0	519648	519494	{RIGHTARROW}	154	518382	518109	773	left4,8	15	6	180	mask15	0	519477	0	519277	eqm10_NoEyeNmodel1_dir	90	H	gazeCOD	GazeCoDxp	0	400	0	518977	-5	518877
GazeCoD_1Model_male	25	2	42	<?xml version="1.0"?>\n<Clock xmlns:dt="urn:schemas-microsoft-com:datatypes"><Description dt:dt="string">E-Prime Primary Realtime Clock</Description><StartTime><Timestamp dt:dt="int">0</Timestamp><DateUtc dt:dt="string">2017-07-31T14:40:04Z</DateUtc></StartTime><FrequencyChanges><FrequencyChange><Frequency dt:dt="r8">3328125</Frequency><Timestamp dt:dt="r8">67574913243</Timestamp><Current dt:dt="…	59.94	1	right	-1143872944	07-31-2017	16:40:04	14:40:04	female	202	{LEFTARROW}	78							0	521376	521229	{DOWNARROW}	147	520118	519661	957	left8	28	6	181	mask28	0	521212	-1	521012	eqm10_NoEyeNmodel1_dir	90	HV	gazeCOD	GazeCoDxp	0	400	0	520713	-5	520613
GazeCoD_1Model_male	25	2	42	<?xml version="1.0"?>\n<Clock xmlns:dt="urn:schemas-microsoft-com:datatypes"><Description dt:dt="string">E-Prime Primary Realtime Clock</Description><StartTime><Timestamp dt:dt="int">0</Timestamp><DateUtc dt:dt="string">2017-07-31T14:40:04Z</DateUtc></StartTime><FrequencyChanges><FrequencyChange><Frequency dt:dt="r8">3328125</Frequency><Timestamp dt:dt="r8">67574913243</Timestamp><Current dt:dt="…	59.94	1	right	-1143872944	07-31-2017	16:40:04	14:40:04	female	203	{LEFTARROW}	51							0	523240	522864	{RIGHTARROW}	376	521743	521396	847	left3,2	25	6	182	mask25	0	522847	0	522647	eqm10_NoEyeNmodel1_dir	90	HV	gazeCOD	GazeCoDxp	0	400	0	522347	4	522247
GazeCoD_1Model_male	25	2	42	<?xml version="1.0"?>\n<Clock xmlns:dt="urn:schemas-microsoft-com:datatypes"><Description dt:dt="string">E-Prime Primary Realtime Clock</Description><StartTime><Timestamp dt:dt="int">0</Timestamp><DateUtc dt:dt="string">2017-07-31T14:40:04Z</DateUtc></StartTime><FrequencyChanges><FrequencyChange><Frequency dt:dt="r8">3328125</Frequency><Timestamp dt:dt="r8">67574913243</Timestamp><Current dt:dt="…	59.94	1	right	-1143872944	07-31-2017	16:40:04	14:40:04	female	204	{LEFTARROW}	53							0	524896	524683	{RIGHTARROW}	213	523566	523265	801	left4,8	26	6	183	mask26	0	524666	1	524466	eqm10_NoEyeNmodel1_dir	90	HV	gazeCOD	GazeCoDxp	0	400	0	524165	-1	524065
GazeCoD_1Model_male	25	2	42	<?xml version="1.0"?>\n<Clock xmlns:dt="urn:schemas-microsoft-com:datatypes"><Description dt:dt="string">E-Prime Primary Realtime Clock</Description><StartTime><Timestamp dt:dt="int">0</Timestamp><DateUtc dt:dt="string">2017-07-31T14:40:04Z</DateUtc></StartTime><FrequencyChanges><FrequencyChange><Frequency dt:dt="r8">3328125</Frequency><Timestamp dt:dt="r8">67574913243</Timestamp><Current dt:dt="…	59.94	1	right	-1143872944	07-31-2017	16:40:04	14:40:04	female	205	{RIGHTARROW}	42							0	526592	526318	{RIGHTARROW}	274	525201	524916	785	right4,8	20	6	184	mask20	0	526301	1	526101	eqm10_NoEyeNmodel1_dir	90	H	gazeCOD	GazeCoDxp	1	400	0	525800	-1	525700
GazeCoD_1Model_male	25	2	42	<?xml version="1.0"?>\n<Clock xmlns:dt="urn:schemas-microsoft-com:datatypes"><Description dt:dt="string">E-Prime Primary Realtime Clock</Description><StartTime><Timestamp dt:dt="int">0</Timestamp><DateUtc dt:dt="string">2017-07-31T14:40:04Z</DateUtc></StartTime><FrequencyChanges><FrequencyChange><Frequency dt:dt="r8">3328125</Frequency><Timestamp dt:dt="r8">67574913243</Timestamp><Current dt:dt="…	59.94	1	right	-1143872944	07-31-2017	16:40:04	14:40:04	female	206	{RIGHTARROW}	44							0	528344	528103	{DOWNARROW}	241	526987	526602	885	right3,2	30	6	185	mask30	0	528086	0	527886	eqm10_NoEyeNmodel1_dir	90	HV	gazeCOD	GazeCoDxp	0	400	0	527586	-1	527486
GazeCoD_1Model_male	25	2	42	<?xml version="1.0"?>\n<Clock xmlns:dt="urn:schemas-microsoft-com:datatypes"><Description dt:dt="string">E-Prime Primary Realtime Clock</Description><StartTime><Timestamp dt:dt="int">0</Timestamp><DateUtc dt:dt="string">2017-07-31T14:40:04Z</DateUtc></StartTime><FrequencyChanges><FrequencyChange><Frequency dt:dt="r8">3328125</Frequency><Timestamp dt:dt="r8">67574913243</Timestamp><Current dt:dt="…	59.94	1	right	-1143872944	07-31-2017	16:40:04	14:40:04	female	207	{RIGHTARROW}	46							0	530040	529871	{RIGHTARROW}	169	528744	528370	874	right1,6	29	6	186	mask29	0	529854	0	529654	eqm10_NoEyeNmodel1_dir	90	HV	gazeCOD	GazeCoDxp	1	400	0	529354	10	529254
GazeCoD_1Model_male	25	2	42	<?xml version="1.0"?>\n<Clock xmlns:dt="urn:schemas-microsoft-com:datatypes"><Description dt:dt="string">E-Prime Primary Realtime Clock</Description><StartTime><Timestamp dt:dt="int">0</Timestamp><DateUtc dt:dt="string">2017-07-31T14:40:04Z</DateUtc></StartTime><FrequencyChanges><FrequencyChange><Frequency dt:dt="r8">3328125</Frequency><Timestamp dt:dt="r8">67574913243</Timestamp><Current dt:dt="…	59.94	1	right	-1143872944	07-31-2017	16:40:04	14:40:04	female	208	{RIGHTARROW}	77							0	531792	531673	{RIGHTARROW}	119	530554	530055	999	right8	22	6	187	mask22	0	531656	0	531456	eqm10_NoEyeNmodel1_dir	90	H	gazeCOD	GazeCoDxp	1	400	0	531156	2	531056
GazeCoD_1Model_male	25	2	42	<?xml version="1.0"?>\n<Clock xmlns:dt="urn:schemas-microsoft-com:datatypes"><Description dt:dt="string">E-Prime Primary Realtime Clock</Description><StartTime><Timestamp dt:dt="int">0</Timestamp><DateUtc dt:dt="string">2017-07-31T14:40:04Z</DateUtc></StartTime><FrequencyChanges><FrequencyChange><Frequency dt:dt="r8">3328125</Frequency><Timestamp dt:dt="r8">67574913243</Timestamp><Current dt:dt="…	59.94	1	right	-1143872944	07-31-2017	16:40:04	14:40:04	female	209	{LEFTARROW}	55							0	533864	533241	{RIGHTARROW}	623	532123	531807	816	left6,4	27	6	188	mask27	0	533224	0	533024	eqm10_NoEyeNmodel1_dir	90	HV	gazeCOD	GazeCoDxp	0	400	0	532724	1	532624
GazeCoD_1Model_male	25	2	42	<?xml version="1.0"?>\n<Clock xmlns:dt="urn:schemas-microsoft-com:datatypes"><Description dt:dt="string">E-Prime Primary Realtime Clock</Description><StartTime><Timestamp dt:dt="int">0</Timestamp><DateUtc dt:dt="string">2017-07-31T14:40:04Z</DateUtc></StartTime><FrequencyChanges><FrequencyChange><Frequency dt:dt="r8">3328125</Frequency><Timestamp dt:dt="r8">67574913243</Timestamp><Current dt:dt="…	59.94	1	right	-1143872944	07-31-2017	16:40:04	14:40:04	female	210	{RIGHTARROW}	44							0	536088	535460	{DOWNARROW}	628	534344	533875	969	right3,2	19	6	189	mask19	0	535443	0	535243	eqm10_NoEyeNmodel1_dir	90	H	gazeCOD	GazeCoDxp	0	400	0	534943	-1	534843
GazeCoD_1Model_male	25	2	42	<?xml version="1.0"?>\n<Clock xmlns:dt="urn:schemas-microsoft-com:datatypes"><Description dt:dt="string">E-Prime Primary Realtime Clock</Description><StartTime><Timestamp dt:dt="int">0</Timestamp><DateUtc dt:dt="string">2017-07-31T14:40:04Z</DateUtc></StartTime><FrequencyChanges><FrequencyChange><Frequency dt:dt="r8">3328125</Frequency><Timestamp dt:dt="r8">67574913243</Timestamp><Current dt:dt="…	59.94	1	right	-1143872944	07-31-2017	16:40:04	14:40:04	female	211	{RIGHTARROW}	46							0	538112	537629	{DOWNARROW}	483	536511	536111	900	right1,6	7	6	190	mask7	0	537612	0	537412	eqm10_NoEyeNmodel1_dir	0	V	gazeCOD	GazeCoDxp	0	400	0	537112	1	537012
GazeCoD_1Model_male	25	2	42	<?xml version="1.0"?>\n<Clock xmlns:dt="urn:schemas-microsoft-com:datatypes"><Description dt:dt="string">E-Prime Primary Realtime Clock</Description><StartTime><Timestamp dt:dt="int">0</Timestamp><DateUtc dt:dt="string">2017-07-31T14:40:04Z</DateUtc></StartTime><FrequencyChanges><FrequencyChange><Frequency dt:dt="r8">3328125</Frequency><Timestamp dt:dt="r8">67574913243</Timestamp><Current dt:dt="…	59.94	1	right	-1143872944	07-31-2017	16:40:04	14:40:04	female	212	{RIGHTARROW}	77							0	539928	539681	{RIGHTARROW}	247	538554	538130	924	right8	33	6	191	mask33	0	539664	0	539464	eqm10_NoEyeNmodel1_dir	90	HV	gazeCOD	GazeCoDxp	1	400	0	539164	10	539064
GazeCoD_1Model_male	25	2	42	<?xml version="1.0"?>\n<Clock xmlns:dt="urn:schemas-microsoft-com:datatypes"><Description dt:dt="string">E-Prime Primary Realtime Clock</Description><StartTime><Timestamp dt:dt="int">0</Timestamp><DateUtc dt:dt="string">2017-07-31T14:40:04Z</DateUtc></StartTime><FrequencyChanges><FrequencyChange><Frequency dt:dt="r8">3328125</Frequency><Timestamp dt:dt="r8">67574913243</Timestamp><Current dt:dt="…	59.94	1	right	-1143872944	07-31-2017	16:40:04	14:40:04	female	213	{RIGHTARROW}	42							0	541712	541516	{RIGHTARROW}	196	540393	539948	945	right4,8	31	6	192	mask31	0	541499	0	541299	eqm10_NoEyeNmodel1_dir	90	HV	gazeCOD	GazeCoDxp	1	400	0	540999	6	540899
GazeCoD_1Model_male	25	2	42	<?xml version="1.0"?>\n<Clock xmlns:dt="urn:schemas-microsoft-com:datatypes"><Description dt:dt="string">E-Prime Primary Realtime Clock</Description><StartTime><Timestamp dt:dt="int">0</Timestamp><DateUtc dt:dt="string">2017-07-31T14:40:04Z</DateUtc></StartTime><FrequencyChanges><FrequencyChange><Frequency dt:dt="r8">3328125</Frequency><Timestamp dt:dt="r8">67574913243</Timestamp><Current dt:dt="…	59.94	1	right	-1143872944	07-31-2017	16:40:04	14:40:04	female	214	{LEFTARROW}	53							0	543712	543285	{DOWNARROW}	427	542172	541733	939	left4,8	4	6	193	mask4	0	543268	0	543068	eqm10_NoEyeNmodel1_dir	0	V	gazeCOD	GazeCoDxp	0	400	0	542768	-4	542668
GazeCoD_1Model_male	25	2	42	<?xml version="1.0"?>\n<Clock xmlns:dt="urn:schemas-microsoft-com:datatypes"><Description dt:dt="string">E-Prime Primary Realtime Clock</Description><StartTime><Timestamp dt:dt="int">0</Timestamp><DateUtc dt:dt="string">2017-07-31T14:40:04Z</DateUtc></StartTime><FrequencyChanges><FrequencyChange><Frequency dt:dt="r8">3328125</Frequency><Timestamp dt:dt="r8">67574913243</Timestamp><Current dt:dt="…	59.94	1	right	-1143872944	07-31-2017	16:40:04	14:40:04	female	215	{RIGHTARROW}	42							0	545760	545320	{DOWNARROW}	440	544208	543735	973	right4,8	9	6	194	mask9	0	545303	0	545103	eqm10_NoEyeNmodel1_dir	0	V	gazeCOD	GazeCoDxp	0	400	0	544803	-5	544703
GazeCoD_1Model_male	25	2	42	<?xml version="1.0"?>\n<Clock xmlns:dt="urn:schemas-microsoft-com:datatypes"><Description dt:dt="string">E-Prime Primary Realtime Clock</Description><StartTime><Timestamp dt:dt="int">0</Timestamp><DateUtc dt:dt="string">2017-07-31T14:40:04Z</DateUtc></StartTime><FrequencyChanges><FrequencyChange><Frequency dt:dt="r8">3328125</Frequency><Timestamp dt:dt="r8">67574913243</Timestamp><Current dt:dt="…	59.94	1	right	-1143872944	07-31-2017	16:40:04	14:40:04	female	216	{DOWNARROW}	79							0	547384	547239	{DOWNARROW}	145	546125	545771	854	DG0	1	6	195	mask1	0	547222	0	547022	eqm10_NoEyeNmodel1_dir	0	V	gazeCOD	GazeCoDxp	1	400	0	546722	-3	546622
GazeCoD_1Model_male	25	2	42	<?xml version="1.0"?>\n<Clock xmlns:dt="urn:schemas-microsoft-com:datatypes"><Description dt:dt="string">E-Prime Primary Realtime Clock</Description><StartTime><Timestamp dt:dt="int">0</Timestamp><DateUtc dt:dt="string">2017-07-31T14:40:04Z</DateUtc></StartTime><FrequencyChanges><FrequencyChange><Frequency dt:dt="r8">3328125</Frequency><Timestamp dt:dt="r8">67574913243</Timestamp><Current dt:dt="…	59.94	1	right	-1143872944	07-31-2017	16:40:04	14:40:04	female	217	{DOWNARROW}	79							0	549032	548907	{RIGHTARROW}	125	547790	547406	884	DG0	23	6	196	mask23	0	548890	0	548690	eqm10_NoEyeNmodel1_dir	90	HV	gazeCOD	GazeCoDxp	0	400	0	548390	0	548290
GazeCoD_1Model_male	25	2	42	<?xml version="1.0"?>\n<Clock xmlns:dt="urn:schemas-microsoft-com:datatypes"><Description dt:dt="string">E-Prime Primary Realtime Clock</Description><StartTime><Timestamp dt:dt="int">0</Timestamp><DateUtc dt:dt="string">2017-07-31T14:40:04Z</DateUtc></StartTime><FrequencyChanges><FrequencyChange><Frequency dt:dt="r8">3328125</Frequency><Timestamp dt:dt="r8">67574913243</Timestamp><Current dt:dt="…	59.94	1	right	-1143872944	07-31-2017	16:40:04	14:40:04	female	218	{RIGHTARROW}	46							0	550872	550492	{LEFTARROW}	380	549370	549057	813	right1,6	18	6	197	mask18	0	550475	0	550275	eqm10_NoEyeNmodel1_dir	90	H	gazeCOD	GazeCoDxp	0	400	0	549975	5	549875
GazeCoD_1Model_male	25	2	42	<?xml version="1.0"?>\n<Clock xmlns:dt="urn:schemas-microsoft-com:datatypes"><Description dt:dt="string">E-Prime Primary Realtime Clock</Description><StartTime><Timestamp dt:dt="int">0</Timestamp><DateUtc dt:dt="string">2017-07-31T14:40:04Z</DateUtc></StartTime><FrequencyChanges><FrequencyChange><Frequency dt:dt="r8">3328125</Frequency><Timestamp dt:dt="r8">67574913243</Timestamp><Current dt:dt="…	59.94	1	right	-1143872944	07-31-2017	16:40:04	14:40:04	female	219	{LEFTARROW}	78							0	552592	552411	{DOWNARROW}	181	551292	550893	899	left8	6	6	198	mask6	0	552394	1	552194	eqm10_NoEyeNmodel1_dir	0	V	gazeCOD	GazeCoDxp	0	400	0	551893	1	551793
GazeCoD_1Model_male	25	2	42	<?xml version="1.0"?>\n<Clock xmlns:dt="urn:schemas-microsoft-com:datatypes"><Description dt:dt="string">E-Prime Primary Realtime Clock</Description><StartTime><Timestamp dt:dt="int">0</Timestamp><DateUtc dt:dt="string">2017-07-31T14:40:04Z</DateUtc></StartTime><FrequencyChanges><FrequencyChange><Frequency dt:dt="r8">3328125</Frequency><Timestamp dt:dt="r8">67574913243</Timestamp><Current dt:dt="…	59.94	1	right	-1143872944	07-31-2017	16:40:04	14:40:04	female	220	{LEFTARROW}	51							0	554304	554213	{DOWNARROW}	91	553091	552611	980	left3,2	25	7	199	mask25	0	554196	1	553996	eqm10_NoEyeNmodel1_dir	90	HV	gazeCOD	GazeCoDxp	0	400	0	553695	4	553595
GazeCoD_1Model_male	25	2	42	<?xml version="1.0"?>\n<Clock xmlns:dt="urn:schemas-microsoft-com:datatypes"><Description dt:dt="string">E-Prime Primary Realtime Clock</Description><StartTime><Timestamp dt:dt="int">0</Timestamp><DateUtc dt:dt="string">2017-07-31T14:40:04Z</DateUtc></StartTime><FrequencyChanges><FrequencyChange><Frequency dt:dt="r8">3328125</Frequency><Timestamp dt:dt="r8">67574913243</Timestamp><Current dt:dt="…	59.94	1	right	-1143872944	07-31-2017	16:40:04	14:40:04	female	221	{RIGHTARROW}	42							0	555904	555848	{RIGHTARROW}	56	554723	554329	894	right4,8	31	7	200	mask31	0	555831	1	555631	eqm10_NoEyeNmodel1_dir	90	HV	gazeCOD	GazeCoDxp	1	400	0	555330	7	555230
GazeCoD_1Model_male	25	2	42	<?xml version="1.0"?>\n<Clock xmlns:dt="urn:schemas-microsoft-com:datatypes"><Description dt:dt="string">E-Prime Primary Realtime Clock</Description><StartTime><Timestamp dt:dt="int">0</Timestamp><DateUtc dt:dt="string">2017-07-31T14:40:04Z</DateUtc></StartTime><FrequencyChanges><FrequencyChange><Frequency dt:dt="r8">3328125</Frequency><Timestamp dt:dt="r8">67574913243</Timestamp><Current dt:dt="…	59.94	1	right	-1143872944	07-31-2017	16:40:04	14:40:04	female	222	{LEFTARROW}	78							0	557696	557482	{LEFTARROW}	214	556363	555914	949	left8	6	7	201	mask6	0	557466	1	557266	eqm10_NoEyeNmodel1_dir	0	V	gazeCOD	GazeCoDxp	1	400	0	556965	2	556865
GazeCoD_1Model_male	25	2	42	<?xml version="1.0"?>\n<Clock xmlns:dt="urn:schemas-microsoft-com:datatypes"><Description dt:dt="string">E-Prime Primary Realtime Clock</Description><StartTime><Timestamp dt:dt="int">0</Timestamp><DateUtc dt:dt="string">2017-07-31T14:40:04Z</DateUtc></StartTime><FrequencyChanges><FrequencyChange><Frequency dt:dt="r8">3328125</Frequency><Timestamp dt:dt="r8">67574913243</Timestamp><Current dt:dt="…	59.94	1	right	-1143872944	07-31-2017	16:40:04	14:40:04	female	223	{RIGHTARROW}	46							0	559432	559234	{RIGHTARROW}	198	558119	557716	903	right1,6	29	7	202	mask29	0	559217	0	559017	eqm10_NoEyeNmodel1_dir	90	HV	gazeCOD	GazeCoDxp	1	400	0	558717	-2	558617
GazeCoD_1Model_male	25	2	42	<?xml version="1.0"?>\n<Clock xmlns:dt="urn:schemas-microsoft-com:datatypes"><Description dt:dt="string">E-Prime Primary Realtime Clock</Description><StartTime><Timestamp dt:dt="int">0</Timestamp><DateUtc dt:dt="string">2017-07-31T14:40:04Z</DateUtc></StartTime><FrequencyChanges><FrequencyChange><Frequency dt:dt="r8">3328125</Frequency><Timestamp dt:dt="r8">67574913243</Timestamp><Current dt:dt="…	59.94	1	right	-1143872944	07-31-2017	16:40:04	14:40:04	female	224	{RIGHTARROW}	46							0	561168	561053	{DOWNARROW}	115	559927	559451	976	right1,6	7	7	203	mask7	0	561036	1	560836	eqm10_NoEyeNmodel1_dir	0	V	gazeCOD	GazeCoDxp	0	400	0	560535	8	560435
GazeCoD_1Model_male	25	2	42	<?xml version="1.0"?>\n<Clock xmlns:dt="urn:schemas-microsoft-com:datatypes"><Description dt:dt="string">E-Prime Primary Realtime Clock</Description><StartTime><Timestamp dt:dt="int">0</Timestamp><DateUtc dt:dt="string">2017-07-31T14:40:04Z</DateUtc></StartTime><FrequencyChanges><FrequencyChange><Frequency dt:dt="r8">3328125</Frequency><Timestamp dt:dt="r8">67574913243</Timestamp><Current dt:dt="…	59.94	1	right	-1143872944	07-31-2017	16:40:04	14:40:04	female	225	{RIGHTARROW}	46							0	563136	562805	{LEFTARROW}	331	561681	561186	995	right1,6	18	7	204	mask18	0	562788	1	562588	eqm10_NoEyeNmodel1_dir	90	H	gazeCOD	GazeCoDxp	0	400	0	562287	6	562187
GazeCoD_1Model_male	25	2	42	<?xml version="1.0"?>\n<Clock xmlns:dt="urn:schemas-microsoft-com:datatypes"><Description dt:dt="string">E-Prime Primary Realtime Clock</Description><StartTime><Timestamp dt:dt="int">0</Timestamp><DateUtc dt:dt="string">2017-07-31T14:40:04Z</DateUtc></StartTime><FrequencyChanges><FrequencyChange><Frequency dt:dt="r8">3328125</Frequency><Timestamp dt:dt="r8">67574913243</Timestamp><Current dt:dt="…	59.94	1	right	-1143872944	07-31-2017	16:40:04	14:40:04	female	226	{RIGHTARROW}	42							0	564896	564706	{LEFTARROW}	190	563591	563155	936	right4,8	20	7	205	mask20	0	564690	1	564490	eqm10_NoEyeNmodel1_dir	90	H	gazeCOD	GazeCoDxp	0	400	0	564189	-2	564089
GazeCoD_1Model_male	25	2	42	<?xml version="1.0"?>\n<Clock xmlns:dt="urn:schemas-microsoft-com:datatypes"><Description dt:dt="string">E-Prime Primary Realtime Clock</Description><StartTime><Timestamp dt:dt="int">0</Timestamp><DateUtc dt:dt="string">2017-07-31T14:40:04Z</DateUtc></StartTime><FrequencyChanges><FrequencyChange><Frequency dt:dt="r8">3328125</Frequency><Timestamp dt:dt="r8">67574913243</Timestamp><Current dt:dt="…	59.94	1	right	-1143872944	07-31-2017	16:40:04	14:40:04	female	227	{DOWNARROW}	79							0	566712	566425	{DOWNARROW}	287	565308	564907	901	DG0	23	7	206	mask23	0	566408	0	566208	eqm10_NoEyeNmodel1_dir	90	HV	gazeCOD	GazeCoDxp	1	400	0	565908	0	565808
GazeCoD_1Model_male	25	2	42	<?xml version="1.0"?>\n<Clock xmlns:dt="urn:schemas-microsoft-com:datatypes"><Description dt:dt="string">E-Prime Primary Realtime Clock</Description><StartTime><Timestamp dt:dt="int">0</Timestamp><DateUtc dt:dt="string">2017-07-31T14:40:04Z</DateUtc></StartTime><FrequencyChanges><FrequencyChange><Frequency dt:dt="r8">3328125</Frequency><Timestamp dt:dt="r8">67574913243</Timestamp><Current dt:dt="…	59.94	1	right	-1143872944	07-31-2017	16:40:04	14:40:04	female	228	{RIGHTARROW}	42							0	568504	568160	{DOWNARROW}	344	567034	566725	809	right4,8	9	7	207	mask9	0	568143	0	567943	eqm10_NoEyeNmodel1_dir	0	V	gazeCOD	GazeCoDxp	0	400	0	567643	9	567543
GazeCoD_1Model_male	25	2	42	<?xml version="1.0"?>\n<Clock xmlns:dt="urn:schemas-microsoft-com:datatypes"><Description dt:dt="string">E-Prime Primary Realtime Clock</Description><StartTime><Timestamp dt:dt="int">0</Timestamp><DateUtc dt:dt="string">2017-07-31T14:40:04Z</DateUtc></StartTime><FrequencyChanges><FrequencyChange><Frequency dt:dt="r8">3328125</Frequency><Timestamp dt:dt="r8">67574913243</Timestamp><Current dt:dt="…	59.94	1	right	-1143872944	07-31-2017	16:40:04	14:40:04	female	229	{LEFTARROW}	55							0	570672	570129	{RIGHTARROW}	543	569014	568527	987	left6,4	27	7	208	mask27	0	570112	1	569912	eqm10_NoEyeNmodel1_dir	90	HV	gazeCOD	GazeCoDxp	0	400	0	569611	-3	569511
GazeCoD_1Model_male	25	2	42	<?xml version="1.0"?>\n<Clock xmlns:dt="urn:schemas-microsoft-com:datatypes"><Description dt:dt="string">E-Prime Primary Realtime Clock</Description><StartTime><Timestamp dt:dt="int">0</Timestamp><DateUtc dt:dt="string">2017-07-31T14:40:04Z</DateUtc></StartTime><FrequencyChanges><FrequencyChange><Frequency dt:dt="r8">3328125</Frequency><Timestamp dt:dt="r8">67574913243</Timestamp><Current dt:dt="…	59.94	1	right	-1143872944	07-31-2017	16:40:04	14:40:04	female	230	{RIGHTARROW}	40							0	572592	572147	{RIGHTARROW}	444	571022	570696	826	right6,4	21	7	209	mask21	0	572130	0	571930	eqm10_NoEyeNmodel1_dir	90	H	gazeCOD	GazeCoDxp	1	400	0	571630	8	571530
GazeCoD_1Model_male	25	2	42	<?xml version="1.0"?>\n<Clock xmlns:dt="urn:schemas-microsoft-com:datatypes"><Description dt:dt="string">E-Prime Primary Realtime Clock</Description><StartTime><Timestamp dt:dt="int">0</Timestamp><DateUtc dt:dt="string">2017-07-31T14:40:04Z</DateUtc></StartTime><FrequencyChanges><FrequencyChange><Frequency dt:dt="r8">3328125</Frequency><Timestamp dt:dt="r8">67574913243</Timestamp><Current dt:dt="…	59.94	1	right	-1143872944	07-31-2017	16:40:04	14:40:04	female	231	{RIGHTARROW}	40							0	574512	574049	{RIGHTARROW}	463	572926	572614	812	right6,4	32	7	210	mask32	0	574032	0	573832	eqm10_NoEyeNmodel1_dir	90	HV	gazeCOD	GazeCoDxp	1	400	0	573532	6	573432
GazeCoD_1Model_male	25	2	42	<?xml version="1.0"?>\n<Clock xmlns:dt="urn:schemas-microsoft-com:datatypes"><Description dt:dt="string">E-Prime Primary Realtime Clock</Description><StartTime><Timestamp dt:dt="int">0</Timestamp><DateUtc dt:dt="string">2017-07-31T14:40:04Z</DateUtc></StartTime><FrequencyChanges><FrequencyChange><Frequency dt:dt="r8">3328125</Frequency><Timestamp dt:dt="r8">67574913243</Timestamp><Current dt:dt="…	59.94	1	right	-1143872944	07-31-2017	16:40:04	14:40:04	female	232	{LEFTARROW}	53							0	576280	576018	{DOWNARROW}	262	574902	574533	869	left4,8	4	7	211	mask4	0	576001	0	575801	eqm10_NoEyeNmodel1_dir	0	V	gazeCOD	GazeCoDxp	0	400	0	575501	-1	575401
GazeCoD_1Model_male	25	2	42	<?xml version="1.0"?>\n<Clock xmlns:dt="urn:schemas-microsoft-com:datatypes"><Description dt:dt="string">E-Prime Primary Realtime Clock</Description><StartTime><Timestamp dt:dt="int">0</Timestamp><DateUtc dt:dt="string">2017-07-31T14:40:04Z</DateUtc></StartTime><FrequencyChanges><FrequencyChange><Frequency dt:dt="r8">3328125</Frequency><Timestamp dt:dt="r8">67574913243</Timestamp><Current dt:dt="…	59.94	1	right	-1143872944	07-31-2017	16:40:04	14:40:04	female	233	{LEFTARROW}	49							0	579144	577820	{LEFTARROW}	1324	576708	576302	906	left1,6	24	7	212	mask24	0	577803	0	577603	eqm10_NoEyeNmodel1_dir	90	HV	gazeCOD	GazeCoDxp	1	400	0	577303	-5	577203
GazeCoD_1Model_male	25	2	42	<?xml version="1.0"?>\n<Clock xmlns:dt="urn:schemas-microsoft-com:datatypes"><Description dt:dt="string">E-Prime Primary Realtime Clock</Description><StartTime><Timestamp dt:dt="int">0</Timestamp><DateUtc dt:dt="string">2017-07-31T14:40:04Z</DateUtc></StartTime><FrequencyChanges><FrequencyChange><Frequency dt:dt="r8">3328125</Frequency><Timestamp dt:dt="r8">67574913243</Timestamp><Current dt:dt="…	59.94	1	right	-1143872944	07-31-2017	16:40:04	14:40:04	female	234	{LEFTARROW}	78							0	580960	580522	{LEFTARROW}	438	579407	579154	753	left8	28	7	213	mask28	0	580506	1	580306	eqm10_NoEyeNmodel1_dir	90	HV	gazeCOD	GazeCoDxp	1	400	0	580005	-2	579905
GazeCoD_1Model_male	25	2	42	<?xml version="1.0"?>\n<Clock xmlns:dt="urn:schemas-microsoft-com:datatypes"><Description dt:dt="string">E-Prime Primary Realtime Clock</Description><StartTime><Timestamp dt:dt="int">0</Timestamp><DateUtc dt:dt="string">2017-07-31T14:40:04Z</DateUtc></StartTime><FrequencyChanges><FrequencyChange><Frequency dt:dt="r8">3328125</Frequency><Timestamp dt:dt="r8">67574913243</Timestamp><Current dt:dt="…	59.94	1	right	-1143872944	07-31-2017	16:40:04	14:40:04	female	235	{RIGHTARROW}	44							0	583312	582374	{LEFTARROW}	938	581258	580973	785	right3,2	19	7	214	mask19	0	582357	0	582157	eqm10_NoEyeNmodel1_dir	90	H	gazeCOD	GazeCoDxp	0	400	0	581857	-1	581757
GazeCoD_1Model_male	25	2	42	<?xml version="1.0"?>\n<Clock xmlns:dt="urn:schemas-microsoft-com:datatypes"><Description dt:dt="string">E-Prime Primary Realtime Clock</Description><StartTime><Timestamp dt:dt="int">0</Timestamp><DateUtc dt:dt="string">2017-07-31T14:40:04Z</DateUtc></StartTime><FrequencyChanges><FrequencyChange><Frequency dt:dt="r8">3328125</Frequency><Timestamp dt:dt="r8">67574913243</Timestamp><Current dt:dt="…	59.94	1	right	-1143872944	07-31-2017	16:40:04	14:40:04	female	236	{RIGHTARROW}	44							0	585064	584710	{RIGHTARROW}	354	583591	583325	766	right3,2	30	7	215	mask30	0	584693	0	584493	eqm10_NoEyeNmodel1_dir	90	HV	gazeCOD	GazeCoDxp	1	400	0	584193	2	584093
GazeCoD_1Model_male	25	2	42	<?xml version="1.0"?>\n<Clock xmlns:dt="urn:schemas-microsoft-com:datatypes"><Description dt:dt="string">E-Prime Primary Realtime Clock</Description><StartTime><Timestamp dt:dt="int">0</Timestamp><DateUtc dt:dt="string">2017-07-31T14:40:04Z</DateUtc></StartTime><FrequencyChanges><FrequencyChange><Frequency dt:dt="r8">3328125</Frequency><Timestamp dt:dt="r8">67574913243</Timestamp><Current dt:dt="…	59.94	1	right	-1143872944	07-31-2017	16:40:04	14:40:04	female	237	{LEFTARROW}	49							0	587032	586579	{DOWNARROW}	453	585461	585077	884	left1,6	13	7	216	mask13	0	586562	1	586362	eqm10_NoEyeNmodel1_dir	90	H	gazeCOD	GazeCoDxp	0	400	0	586061	0	585961
GazeCoD_1Model_male	25	2	42	<?xml version="1.0"?>\n<Clock xmlns:dt="urn:schemas-microsoft-com:datatypes"><Description dt:dt="string">E-Prime Primary Realtime Clock</Description><StartTime><Timestamp dt:dt="int">0</Timestamp><DateUtc dt:dt="string">2017-07-31T14:40:04Z</DateUtc></StartTime><FrequencyChanges><FrequencyChange><Frequency dt:dt="r8">3328125</Frequency><Timestamp dt:dt="r8">67574913243</Timestamp><Current dt:dt="…	59.94	1	right	-1143872944	07-31-2017	16:40:04	14:40:04	female	238	{LEFTARROW}	55							0	588952	588514	{DOWNARROW}	438	587398	587046	852	left6,4	5	7	217	mask5	0	588497	0	588297	eqm10_NoEyeNmodel1_dir	0	V	gazeCOD	GazeCoDxp	0	400	0	587997	-1	587897
GazeCoD_1Model_male	25	2	42	<?xml version="1.0"?>\n<Clock xmlns:dt="urn:schemas-microsoft-com:datatypes"><Description dt:dt="string">E-Prime Primary Realtime Clock</Description><StartTime><Timestamp dt:dt="int">0</Timestamp><DateUtc dt:dt="string">2017-07-31T14:40:04Z</DateUtc></StartTime><FrequencyChanges><FrequencyChange><Frequency dt:dt="r8">3328125</Frequency><Timestamp dt:dt="r8">67574913243</Timestamp><Current dt:dt="…	59.94	1	right	-1143872944	07-31-2017	16:40:04	14:40:04	female	239	{RIGHTARROW}	77							0	590848	590366	{RIGHTARROW}	482	589253	588964	789	right8	11	7	218	mask11	0	590349	1	590149	eqm10_NoEyeNmodel1_dir	0	V	gazeCOD	GazeCoDxp	1	400	0	589848	-5	589748
GazeCoD_1Model_male	25	2	42	<?xml version="1.0"?>\n<Clock xmlns:dt="urn:schemas-microsoft-com:datatypes"><Description dt:dt="string">E-Prime Primary Realtime Clock</Description><StartTime><Timestamp dt:dt="int">0</Timestamp><DateUtc dt:dt="string">2017-07-31T14:40:04Z</DateUtc></StartTime><FrequencyChanges><FrequencyChange><Frequency dt:dt="r8">3328125</Frequency><Timestamp dt:dt="r8">67574913243</Timestamp><Current dt:dt="…	59.94	1	right	-1143872944	07-31-2017	16:40:04	14:40:04	female	240	{RIGHTARROW}	44							0	592680	592351	{RIGHTARROW}	329	591225	590866	859	right3,2	8	7	219	mask8	0	592334	0	592134	eqm10_NoEyeNmodel1_dir	0	V	gazeCOD	GazeCoDxp	1	400	0	591834	9	591734
GazeCoD_1Model_male	25	2	42	<?xml version="1.0"?>\n<Clock xmlns:dt="urn:schemas-microsoft-com:datatypes"><Description dt:dt="string">E-Prime Primary Realtime Clock</Description><StartTime><Timestamp dt:dt="int">0</Timestamp><DateUtc dt:dt="string">2017-07-31T14:40:04Z</DateUtc></StartTime><FrequencyChanges><FrequencyChange><Frequency dt:dt="r8">3328125</Frequency><Timestamp dt:dt="r8">67574913243</Timestamp><Current dt:dt="…	59.94	1	right	-1143872944	07-31-2017	16:40:04	14:40:04	female	241	{LEFTARROW}	51							0	595040	594303	{RIGHTARROW}	737	593187	592701	986	left3,2	3	7	220	mask3	0	594286	0	594086	eqm10_NoEyeNmodel1_dir	0	V	gazeCOD	GazeCoDxp	0	400	0	593786	-1	593686
GazeCoD_1Model_male	25	2	42	<?xml version="1.0"?>\n<Clock xmlns:dt="urn:schemas-microsoft-com:datatypes"><Description dt:dt="string">E-Prime Primary Realtime Clock</Description><StartTime><Timestamp dt:dt="int">0</Timestamp><DateUtc dt:dt="string">2017-07-31T14:40:04Z</DateUtc></StartTime><FrequencyChanges><FrequencyChange><Frequency dt:dt="r8">3328125</Frequency><Timestamp dt:dt="r8">67574913243</Timestamp><Current dt:dt="…	59.94	1	right	-1143872944	07-31-2017	16:40:04	14:40:04	female	242	{DOWNARROW}	79							0	604576	604146	{DOWNARROW}	430	603024	602578	946	DG0	1	7	221	mask1	0	604129	0	603929	eqm10_NoEyeNmodel1_dir	0	V	gazeCOD	GazeCoDxp	1	400	0	603629	5	603529
GazeCoD_1Model_male	25	2	42	<?xml version="1.0"?>\n<Clock xmlns:dt="urn:schemas-microsoft-com:datatypes"><Description dt:dt="string">E-Prime Primary Realtime Clock</Description><StartTime><Timestamp dt:dt="int">0</Timestamp><DateUtc dt:dt="string">2017-07-31T14:40:04Z</DateUtc></StartTime><FrequencyChanges><FrequencyChange><Frequency dt:dt="r8">3328125</Frequency><Timestamp dt:dt="r8">67574913243</Timestamp><Current dt:dt="…	59.94	1	right	-1143872944	07-31-2017	16:40:04	14:40:04	female	243	{RIGHTARROW}	77							0	606200	606065	{RIGHTARROW}	135	604951	604597	854	right8	33	7	222	mask33	0	606048	0	605848	eqm10_NoEyeNmodel1_dir	90	HV	gazeCOD	GazeCoDxp	1	400	0	605548	-3	605448
GazeCoD_1Model_male	25	2	42	<?xml version="1.0"?>\n<Clock xmlns:dt="urn:schemas-microsoft-com:datatypes"><Description dt:dt="string">E-Prime Primary Realtime Clock</Description><StartTime><Timestamp dt:dt="int">0</Timestamp><DateUtc dt:dt="string">2017-07-31T14:40:04Z</DateUtc></StartTime><FrequencyChanges><FrequencyChange><Frequency dt:dt="r8">3328125</Frequency><Timestamp dt:dt="r8">67574913243</Timestamp><Current dt:dt="…	59.94	1	right	-1143872944	07-31-2017	16:40:04	14:40:04	female	244	{RIGHTARROW}	40							0	608392	607683	{RIGHTARROW}	709	606568	606215	853	right6,4	10	7	223	mask10	0	607666	0	607466	eqm10_NoEyeNmodel1_dir	0	V	gazeCOD	GazeCoDxp	1	400	0	607166	-2	607066
GazeCoD_1Model_male	25	2	42	<?xml version="1.0"?>\n<Clock xmlns:dt="urn:schemas-microsoft-com:datatypes"><Description dt:dt="string">E-Prime Primary Realtime Clock</Description><StartTime><Timestamp dt:dt="int">0</Timestamp><DateUtc dt:dt="string">2017-07-31T14:40:04Z</DateUtc></StartTime><FrequencyChanges><FrequencyChange><Frequency dt:dt="r8">3328125</Frequency><Timestamp dt:dt="r8">67574913243</Timestamp><Current dt:dt="…	59.94	1	right	-1143872944	07-31-2017	16:40:04	14:40:04	female	245	{LEFTARROW}	53							0	610408	610002	{RIGHTARROW}	406	608877	608417	960	left4,8	15	7	224	mask15	0	609985	0	609785	eqm10_NoEyeNmodel1_dir	90	H	gazeCOD	GazeCoDxp	0	400	0	609485	8	609385
GazeCoD_1Model_male	25	2	42	<?xml version="1.0"?>\n<Clock xmlns:dt="urn:schemas-microsoft-com:datatypes"><Description dt:dt="string">E-Prime Primary Realtime Clock</Description><StartTime><Timestamp dt:dt="int">0</Timestamp><DateUtc dt:dt="string">2017-07-31T14:40:04Z</DateUtc></StartTime><FrequencyChanges><FrequencyChange><Frequency dt:dt="r8">3328125</Frequency><Timestamp dt:dt="r8">67574913243</Timestamp><Current dt:dt="…	59.94	1	right	-1143872944	07-31-2017	16:40:04	14:40:04	female	246	{DOWNARROW}	79							0	612528	611904	{RIGHTARROW}	624	610791	610419	872	DG0	12	7	225	mask12	0	611887	0	611687	eqm10_NoEyeNmodel1_dir	90	H	gazeCOD	GazeCoDxp	0	400	0	611387	-4	611287
GazeCoD_1Model_male	25	2	42	<?xml version="1.0"?>\n<Clock xmlns:dt="urn:schemas-microsoft-com:datatypes"><Description dt:dt="string">E-Prime Primary Realtime Clock</Description><StartTime><Timestamp dt:dt="int">0</Timestamp><DateUtc dt:dt="string">2017-07-31T14:40:04Z</DateUtc></StartTime><FrequencyChanges><FrequencyChange><Frequency dt:dt="r8">3328125</Frequency><Timestamp dt:dt="r8">67574913243</Timestamp><Current dt:dt="…	59.94	1	right	-1143872944	07-31-2017	16:40:04	14:40:04	female	247	{RIGHTARROW}	77							0	614592	614056	{RIGHTARROW}	536	612940	612538	902	right8	22	7	226	mask22	0	614039	0	613839	eqm10_NoEyeNmodel1_dir	90	H	gazeCOD	GazeCoDxp	1	400	0	613539	-1	613439
GazeCoD_1Model_male	25	2	42	<?xml version="1.0"?>\n<Clock xmlns:dt="urn:schemas-microsoft-com:datatypes"><Description dt:dt="string">E-Prime Primary Realtime Clock</Description><StartTime><Timestamp dt:dt="int">0</Timestamp><DateUtc dt:dt="string">2017-07-31T14:40:04Z</DateUtc></StartTime><FrequencyChanges><FrequencyChange><Frequency dt:dt="r8">3328125</Frequency><Timestamp dt:dt="r8">67574913243</Timestamp><Current dt:dt="…	59.94	1	right	-1143872944	07-31-2017	16:40:04	14:40:04	female	248	{LEFTARROW}	78							0	619232	616042	{RIGHTARROW}	3190	614925	614607	818	left8	17	7	227	mask17	0	616025	1	615825	eqm10_NoEyeNmodel1_dir	90	H	gazeCOD	GazeCoDxp	0	400	0	615524	-1	615424
GazeCoD_1Model_male	25	2	42	<?xml version="1.0"?>\n<Clock xmlns:dt="urn:schemas-microsoft-com:datatypes"><Description dt:dt="string">E-Prime Primary Realtime Clock</Description><StartTime><Timestamp dt:dt="int">0</Timestamp><DateUtc dt:dt="string">2017-07-31T14:40:04Z</DateUtc></StartTime><FrequencyChanges><FrequencyChange><Frequency dt:dt="r8">3328125</Frequency><Timestamp dt:dt="r8">67574913243</Timestamp><Current dt:dt="…	59.94	1	right	-1143872944	07-31-2017	16:40:04	14:40:04	female	249	{LEFTARROW}	53							0	623232	620696	{DOWNARROW}	2536	619570	619245	825	left4,8	26	7	228	mask26	0	620679	0	620479	eqm10_NoEyeNmodel1_dir	90	HV	gazeCOD	GazeCoDxp	0	400	0	620179	9	620079
GazeCoD_1Model_male	25	2	42	<?xml version="1.0"?>\n<Clock xmlns:dt="urn:schemas-microsoft-com:datatypes"><Description dt:dt="string">E-Prime Primary Realtime Clock</Description><StartTime><Timestamp dt:dt="int">0</Timestamp><DateUtc dt:dt="string">2017-07-31T14:40:04Z</DateUtc></StartTime><FrequencyChanges><FrequencyChange><Frequency dt:dt="r8">3328125</Frequency><Timestamp dt:dt="r8">67574913243</Timestamp><Current dt:dt="…	59.94	1	right	-1143872944	07-31-2017	16:40:04	14:40:04	female	250	{LEFTARROW}	55							0	625256	624800	{RIGHTARROW}	455	623686	623249	937	left6,4	16	7	229	mask16	0	624784	1	624584	eqm10_NoEyeNmodel1_dir	90	H	gazeCOD	GazeCoDxp	0	400	0	624283	-3	624183
GazeCoD_1Model_male	25	2	42	<?xml version="1.0"?>\n<Clock xmlns:dt="urn:schemas-microsoft-com:datatypes"><Description dt:dt="string">E-Prime Primary Realtime Clock</Description><StartTime><Timestamp dt:dt="int">0</Timestamp><DateUtc dt:dt="string">2017-07-31T14:40:04Z</DateUtc></StartTime><FrequencyChanges><FrequencyChange><Frequency dt:dt="r8">3328125</Frequency><Timestamp dt:dt="r8">67574913243</Timestamp><Current dt:dt="…	59.94	1	right	-1143872944	07-31-2017	16:40:04	14:40:04	female	251	{LEFTARROW}	51							0	626960	626836	{RIGHTARROW}	124	625711	625268	943	left3,2	14	7	230	mask14	0	626819	0	626619	eqm10_NoEyeNmodel1_dir	90	H	gazeCOD	GazeCoDxp	0	400	0	626319	8	626219
GazeCoD_1Model_male	25	2	42	<?xml version="1.0"?>\n<Clock xmlns:dt="urn:schemas-microsoft-com:datatypes"><Description dt:dt="string">E-Prime Primary Realtime Clock</Description><StartTime><Timestamp dt:dt="int">0</Timestamp><DateUtc dt:dt="string">2017-07-31T14:40:04Z</DateUtc></StartTime><FrequencyChanges><FrequencyChange><Frequency dt:dt="r8">3328125</Frequency><Timestamp dt:dt="r8">67574913243</Timestamp><Current dt:dt="…	59.94	1	right	-1143872944	07-31-2017	16:40:04	14:40:04	female	252	{LEFTARROW}	49							0	628672	628454	{DOWNARROW}	218	627328	626970	858	left1,6	2	7	231	mask2	0	628437	0	628237	eqm10_NoEyeNmodel1_dir	0	V	gazeCOD	GazeCoDxp	0	400	0	627937	9	627837
GazeCoD_1Model_male	25	2	42	<?xml version="1.0"?>\n<Clock xmlns:dt="urn:schemas-microsoft-com:datatypes"><Description dt:dt="string">E-Prime Primary Realtime Clock</Description><StartTime><Timestamp dt:dt="int">0</Timestamp><DateUtc dt:dt="string">2017-07-31T14:40:04Z</DateUtc></StartTime><FrequencyChanges><FrequencyChange><Frequency dt:dt="r8">3328125</Frequency><Timestamp dt:dt="r8">67574913243</Timestamp><Current dt:dt="…	59.94	1	right	-1143872944	07-31-2017	16:40:04	14:40:04	female	253	{RIGHTARROW}	77							0	630224	630123	{DOWNARROW}	101	629003	628688	815	right8	11	8	232	mask11	0	630106	1	629906	eqm10_NoEyeNmodel1_dir	0	V	gazeCOD	GazeCoDxp	0	400	0	629605	2	629505
GazeCoD_1Model_male	25	2	42	<?xml version="1.0"?>\n<Clock xmlns:dt="urn:schemas-microsoft-com:datatypes"><Description dt:dt="string">E-Prime Primary Realtime Clock</Description><StartTime><Timestamp dt:dt="int">0</Timestamp><DateUtc dt:dt="string">2017-07-31T14:40:04Z</DateUtc></StartTime><FrequencyChanges><FrequencyChange><Frequency dt:dt="r8">3328125</Frequency><Timestamp dt:dt="r8">67574913243</Timestamp><Current dt:dt="…	59.94	1	right	-1143872944	07-31-2017	16:40:04	14:40:04	female	254	{LEFTARROW}	49							0	632488	631774	{LEFTARROW}	714	630651	630239	912	left1,6	24	8	233	mask24	0	631757	0	631557	eqm10_NoEyeNmodel1_dir	90	HV	gazeCOD	GazeCoDxp	1	400	0	631257	6	631157
GazeCoD_1Model_male	25	2	42	<?xml version="1.0"?>\n<Clock xmlns:dt="urn:schemas-microsoft-com:datatypes"><Description dt:dt="string">E-Prime Primary Realtime Clock</Description><StartTime><Timestamp dt:dt="int">0</Timestamp><DateUtc dt:dt="string">2017-07-31T14:40:04Z</DateUtc></StartTime><FrequencyChanges><FrequencyChange><Frequency dt:dt="r8">3328125</Frequency><Timestamp dt:dt="r8">67574913243</Timestamp><Current dt:dt="…	59.94	1	right	-1143872944	07-31-2017	16:40:04	14:40:04	female	255	{LEFTARROW}	51							0	635304	633943	{RIGHTARROW}	1361	632820	632508	812	left3,2	25	8	234	mask25	0	633926	0	633726	eqm10_NoEyeNmodel1_dir	90	HV	gazeCOD	GazeCoDxp	0	400	0	633426	6	633326
GazeCoD_1Model_male	25	2	42	<?xml version="1.0"?>\n<Clock xmlns:dt="urn:schemas-microsoft-com:datatypes"><Description dt:dt="string">E-Prime Primary Realtime Clock</Description><StartTime><Timestamp dt:dt="int">0</Timestamp><DateUtc dt:dt="string">2017-07-31T14:40:04Z</DateUtc></StartTime><FrequencyChanges><FrequencyChange><Frequency dt:dt="r8">3328125</Frequency><Timestamp dt:dt="r8">67574913243</Timestamp><Current dt:dt="…	59.94	1	right	-1143872944	07-31-2017	16:40:04	14:40:04	female	256	{LEFTARROW}	55							0	637752	636846	{DOWNARROW}	906	635728	635328	900	left6,4	27	8	235	mask27	0	636829	0	636629	eqm10_NoEyeNmodel1_dir	90	HV	gazeCOD	GazeCoDxp	0	400	0	636329	1	636229
GazeCoD_1Model_male	25	2	42	<?xml version="1.0"?>\n<Clock xmlns:dt="urn:schemas-microsoft-com:datatypes"><Description dt:dt="string">E-Prime Primary Realtime Clock</Description><StartTime><Timestamp dt:dt="int">0</Timestamp><DateUtc dt:dt="string">2017-07-31T14:40:04Z</DateUtc></StartTime><FrequencyChanges><FrequencyChange><Frequency dt:dt="r8">3328125</Frequency><Timestamp dt:dt="r8">67574913243</Timestamp><Current dt:dt="…	59.94	1	right	-1143872944	07-31-2017	16:40:04	14:40:04	female	257	{LEFTARROW}	78							0	639416	639132	{RIGHTARROW}	284	638014	637764	750	left8	17	8	236	mask17	0	639115	1	638915	eqm10_NoEyeNmodel1_dir	90	H	gazeCOD	GazeCoDxp	0	400	0	638614	0	638514
GazeCoD_1Model_male	25	2	42	<?xml version="1.0"?>\n<Clock xmlns:dt="urn:schemas-microsoft-com:datatypes"><Description dt:dt="string">E-Prime Primary Realtime Clock</Description><StartTime><Timestamp dt:dt="int">0</Timestamp><DateUtc dt:dt="string">2017-07-31T14:40:04Z</DateUtc></StartTime><FrequencyChanges><FrequencyChange><Frequency dt:dt="r8">3328125</Frequency><Timestamp dt:dt="r8">67574913243</Timestamp><Current dt:dt="…	59.94	1	right	-1143872944	07-31-2017	16:40:04	14:40:04	female	258	{LEFTARROW}	51							0	641208	641017	{DOWNARROW}	191	639895	639432	963	left3,2	3	8	237	mask3	0	641000	0	640800	eqm10_NoEyeNmodel1_dir	0	V	gazeCOD	GazeCoDxp	0	400	0	640500	5	640400
GazeCoD_1Model_male	25	2	42	<?xml version="1.0"?>\n<Clock xmlns:dt="urn:schemas-microsoft-com:datatypes"><Description dt:dt="string">E-Prime Primary Realtime Clock</Description><StartTime><Timestamp dt:dt="int">0</Timestamp><DateUtc dt:dt="string">2017-07-31T14:40:04Z</DateUtc></StartTime><FrequencyChanges><FrequencyChange><Frequency dt:dt="r8">3328125</Frequency><Timestamp dt:dt="r8">67574913243</Timestamp><Current dt:dt="…	59.94	1	right	-1143872944	07-31-2017	16:40:04	14:40:04	female	259	{RIGHTARROW}	46							0	642920	642752	{DOWNARROW}	168	641626	641234	892	right1,6	7	8	238	mask7	0	642735	0	642535	eqm10_NoEyeNmodel1_dir	0	V	gazeCOD	GazeCoDxp	0	400	0	642235	9	642135
GazeCoD_1Model_male	25	2	42	<?xml version="1.0"?>\n<Clock xmlns:dt="urn:schemas-microsoft-com:datatypes"><Description dt:dt="string">E-Prime Primary Realtime Clock</Description><StartTime><Timestamp dt:dt="int">0</Timestamp><DateUtc dt:dt="string">2017-07-31T14:40:04Z</DateUtc></StartTime><FrequencyChanges><FrequencyChange><Frequency dt:dt="r8">3328125</Frequency><Timestamp dt:dt="r8">67574913243</Timestamp><Current dt:dt="…	59.94	1	right	-1143872944	07-31-2017	16:40:04	14:40:04	female	260	{DOWNARROW}	79							0	645104	644404	{LEFTARROW}	700	643279	642935	844	DG0	12	8	239	mask12	0	644387	1	644187	eqm10_NoEyeNmodel1_dir	90	H	gazeCOD	GazeCoDxp	0	400	0	643886	7	643786
GazeCoD_1Model_male	25	2	42	<?xml version="1.0"?>\n<Clock xmlns:dt="urn:schemas-microsoft-com:datatypes"><Description dt:dt="string">E-Prime Primary Realtime Clock</Description><StartTime><Timestamp dt:dt="int">0</Timestamp><DateUtc dt:dt="string">2017-07-31T14:40:04Z</DateUtc></StartTime><FrequencyChanges><FrequencyChange><Frequency dt:dt="r8">3328125</Frequency><Timestamp dt:dt="r8">67574913243</Timestamp><Current dt:dt="…	59.94	1	right	-1143872944	07-31-2017	16:40:04	14:40:04	female	261	{RIGHTARROW}	77							0	646816	646623	{RIGHTARROW}	193	645511	645121	890	right8	22	8	240	mask22	0	646606	0	646406	eqm10_NoEyeNmodel1_dir	90	H	gazeCOD	GazeCoDxp	1	400	0	646106	-5	646006
GazeCoD_1Model_male	25	2	42	<?xml version="1.0"?>\n<Clock xmlns:dt="urn:schemas-microsoft-com:datatypes"><Description dt:dt="string">E-Prime Primary Realtime Clock</Description><StartTime><Timestamp dt:dt="int">0</Timestamp><DateUtc dt:dt="string">2017-07-31T14:40:04Z</DateUtc></StartTime><FrequencyChanges><FrequencyChange><Frequency dt:dt="r8">3328125</Frequency><Timestamp dt:dt="r8">67574913243</Timestamp><Current dt:dt="…	59.94	1	right	-1143872944	07-31-2017	16:40:04	14:40:04	female	262	{LEFTARROW}	78							0	651512	648424	{LEFTARROW}	3088	647303	646839	964	left8	28	8	241	mask28	0	648407	0	648207	eqm10_NoEyeNmodel1_dir	90	HV	gazeCOD	GazeCoDxp	0	400	0	647907	4	647807
GazeCoD_1Model_male	25	2	42	<?xml version="1.0"?>\n<Clock xmlns:dt="urn:schemas-microsoft-com:datatypes"><Description dt:dt="string">E-Prime Primary Realtime Clock</Description><StartTime><Timestamp dt:dt="int">0</Timestamp><DateUtc dt:dt="string">2017-07-31T14:40:04Z</DateUtc></StartTime><FrequencyChanges><FrequencyChange><Frequency dt:dt="r8">3328125</Frequency><Timestamp dt:dt="r8">67574913243</Timestamp><Current dt:dt="…	59.94	1	right	-1143872944	07-31-2017	16:40:04	14:40:04	female	263	{LEFTARROW}	53							0	653400	653029	{RIGHTARROW}	371	651910	651527	883	left4,8	26	8	242	mask26	0	653012	0	652812	eqm10_NoEyeNmodel1_dir	90	HV	gazeCOD	GazeCoDxp	0	400	0	652512	2	652412
GazeCoD_1Model_male	25	2	42	<?xml version="1.0"?>\n<Clock xmlns:dt="urn:schemas-microsoft-com:datatypes"><Description dt:dt="string">E-Prime Primary Realtime Clock</Description><StartTime><Timestamp dt:dt="int">0</Timestamp><DateUtc dt:dt="string">2017-07-31T14:40:04Z</DateUtc></StartTime><FrequencyChanges><FrequencyChange><Frequency dt:dt="r8">3328125</Frequency><Timestamp dt:dt="r8">67574913243</Timestamp><Current dt:dt="…	59.94	1	right	-1143872944	07-31-2017	16:40:04	14:40:04	female	264	{RIGHTARROW}	40							0	655248	655014	{RIGHTARROW}	234	653889	653413	976	right6,4	32	8	243	mask32	0	654997	0	654797	eqm10_NoEyeNmodel1_dir	90	HV	gazeCOD	GazeCoDxp	1	400	0	654497	8	654397
GazeCoD_1Model_male	25	2	42	<?xml version="1.0"?>\n<Clock xmlns:dt="urn:schemas-microsoft-com:datatypes"><Description dt:dt="string">E-Prime Primary Realtime Clock</Description><StartTime><Timestamp dt:dt="int">0</Timestamp><DateUtc dt:dt="string">2017-07-31T14:40:04Z</DateUtc></StartTime><FrequencyChanges><FrequencyChange><Frequency dt:dt="r8">3328125</Frequency><Timestamp dt:dt="r8">67574913243</Timestamp><Current dt:dt="…	59.94	1	right	-1143872944	07-31-2017	16:40:04	14:40:04	female	265	{RIGHTARROW}	42							0	656896	656766	{DOWNARROW}	130	655654	655265	889	right4,8	9	8	244	mask9	0	656749	0	656549	eqm10_NoEyeNmodel1_dir	0	V	gazeCOD	GazeCoDxp	0	400	0	656249	-5	656149
GazeCoD_1Model_male	25	2	42	<?xml version="1.0"?>\n<Clock xmlns:dt="urn:schemas-microsoft-com:datatypes"><Description dt:dt="string">E-Prime Primary Realtime Clock</Description><StartTime><Timestamp dt:dt="int">0</Timestamp><DateUtc dt:dt="string">2017-07-31T14:40:04Z</DateUtc></StartTime><FrequencyChanges><FrequencyChange><Frequency dt:dt="r8">3328125</Frequency><Timestamp dt:dt="r8">67574913243</Timestamp><Current dt:dt="…	59.94	1	right	-1143872944	07-31-2017	16:40:04	14:40:04	female	266	{RIGHTARROW}	44							0	658552	658384	{RIGHTARROW}	168	657257	656916	841	right3,2	19	8	245	mask19	0	658368	1	658168	eqm10_NoEyeNmodel1_dir	90	H	gazeCOD	GazeCoDxp	1	400	0	657867	10	657767
GazeCoD_1Model_male	25	2	42	<?xml version="1.0"?>\n<Clock xmlns:dt="urn:schemas-microsoft-com:datatypes"><Description dt:dt="string">E-Prime Primary Realtime Clock</Description><StartTime><Timestamp dt:dt="int">0</Timestamp><DateUtc dt:dt="string">2017-07-31T14:40:04Z</DateUtc></StartTime><FrequencyChanges><FrequencyChange><Frequency dt:dt="r8">3328125</Frequency><Timestamp dt:dt="r8">67574913243</Timestamp><Current dt:dt="…	59.94	1	right	-1143872944	07-31-2017	16:40:04	14:40:04	female	267	{DOWNARROW}	79							0	660352	659986	{RIGHTARROW}	366	658863	658568	795	DG0	23	8	246	mask23	0	659969	0	659769	eqm10_NoEyeNmodel1_dir	90	HV	gazeCOD	GazeCoDxp	0	400	0	659469	6	659369
GazeCoD_1Model_male	25	2	42	<?xml version="1.0"?>\n<Clock xmlns:dt="urn:schemas-microsoft-com:datatypes"><Description dt:dt="string">E-Prime Primary Realtime Clock</Description><StartTime><Timestamp dt:dt="int">0</Timestamp><DateUtc dt:dt="string">2017-07-31T14:40:04Z</DateUtc></StartTime><FrequencyChanges><FrequencyChange><Frequency dt:dt="r8">3328125</Frequency><Timestamp dt:dt="r8">67574913243</Timestamp><Current dt:dt="…	59.94	1	right	-1143872944	07-31-2017	16:40:04	14:40:04	female	268	{RIGHTARROW}	46							0	662264	661921	{RIGHTARROW}	343	660798	660370	928	right1,6	29	8	247	mask29	0	661904	0	661704	eqm10_NoEyeNmodel1_dir	90	HV	gazeCOD	GazeCoDxp	1	400	0	661404	6	661304
GazeCoD_1Model_male	25	2	42	<?xml version="1.0"?>\n<Clock xmlns:dt="urn:schemas-microsoft-com:datatypes"><Description dt:dt="string">E-Prime Primary Realtime Clock</Description><StartTime><Timestamp dt:dt="int">0</Timestamp><DateUtc dt:dt="string">2017-07-31T14:40:04Z</DateUtc></StartTime><FrequencyChanges><FrequencyChange><Frequency dt:dt="r8">3328125</Frequency><Timestamp dt:dt="r8">67574913243</Timestamp><Current dt:dt="…	59.94	1	right	-1143872944	07-31-2017	16:40:04	14:40:04	female	269	{LEFTARROW}	51							0	664656	663823	{LEFTARROW}	832	662701	662288	913	left3,2	14	8	248	mask14	0	663806	0	663606	eqm10_NoEyeNmodel1_dir	90	H	gazeCOD	GazeCoDxp	1	400	0	663306	5	663206
GazeCoD_1Model_male	25	2	42	<?xml version="1.0"?>\n<Clock xmlns:dt="urn:schemas-microsoft-com:datatypes"><Description dt:dt="string">E-Prime Primary Realtime Clock</Description><StartTime><Timestamp dt:dt="int">0</Timestamp><DateUtc dt:dt="string">2017-07-31T14:40:04Z</DateUtc></StartTime><FrequencyChanges><FrequencyChange><Frequency dt:dt="r8">3328125</Frequency><Timestamp dt:dt="r8">67574913243</Timestamp><Current dt:dt="…	59.94	1	right	-1143872944	07-31-2017	16:40:04	14:40:04	female	270	{LEFTARROW}	55							0	666544	666126	{DOWNARROW}	418	665001	664674	827	left6,4	5	8	249	mask5	0	666109	1	665909	eqm10_NoEyeNmodel1_dir	0	V	gazeCOD	GazeCoDxp	0	400	0	665608	7	665508
GazeCoD_1Model_male	25	2	42	<?xml version="1.0"?>\n<Clock xmlns:dt="urn:schemas-microsoft-com:datatypes"><Description dt:dt="string">E-Prime Primary Realtime Clock</Description><StartTime><Timestamp dt:dt="int">0</Timestamp><DateUtc dt:dt="string">2017-07-31T14:40:04Z</DateUtc></StartTime><FrequencyChanges><FrequencyChange><Frequency dt:dt="r8">3328125</Frequency><Timestamp dt:dt="r8">67574913243</Timestamp><Current dt:dt="…	59.94	1	right	-1143872944	07-31-2017	16:40:04	14:40:04	female	271	{LEFTARROW}	49							0	668264	668011	{RIGHTARROW}	252	666890	666559	831	left1,6	13	8	250	mask13	0	667994	1	667794	eqm10_NoEyeNmodel1_dir	90	H	gazeCOD	GazeCoDxp	0	400	0	667493	3	667393
GazeCoD_1Model_male	25	2	42	<?xml version="1.0"?>\n<Clock xmlns:dt="urn:schemas-microsoft-com:datatypes"><Description dt:dt="string">E-Prime Primary Realtime Clock</Description><StartTime><Timestamp dt:dt="int">0</Timestamp><DateUtc dt:dt="string">2017-07-31T14:40:04Z</DateUtc></StartTime><FrequencyChanges><FrequencyChange><Frequency dt:dt="r8">3328125</Frequency><Timestamp dt:dt="r8">67574913243</Timestamp><Current dt:dt="…	59.94	1	right	-1143872944	07-31-2017	16:40:04	14:40:04	female	272	{RIGHTARROW}	40							0	670024	669813	{RIGHTARROW}	211	668689	668278	911	right6,4	21	8	251	mask21	0	669796	1	669596	eqm10_NoEyeNmodel1_dir	90	H	gazeCOD	GazeCoDxp	1	400	0	669295	6	669195
GazeCoD_1Model_male	25	2	42	<?xml version="1.0"?>\n<Clock xmlns:dt="urn:schemas-microsoft-com:datatypes"><Description dt:dt="string">E-Prime Primary Realtime Clock</Description><StartTime><Timestamp dt:dt="int">0</Timestamp><DateUtc dt:dt="string">2017-07-31T14:40:04Z</DateUtc></StartTime><FrequencyChanges><FrequencyChange><Frequency dt:dt="r8">3328125</Frequency><Timestamp dt:dt="r8">67574913243</Timestamp><Current dt:dt="…	59.94	1	right	-1143872944	07-31-2017	16:40:04	14:40:04	female	273	{RIGHTARROW}	77							0	671800	671648	{RIGHTARROW}	152	670530	670046	984	right8	33	8	252	mask33	0	671631	0	671431	eqm10_NoEyeNmodel1_dir	90	HV	gazeCOD	GazeCoDxp	1	400	0	671131	1	671031
GazeCoD_1Model_male	25	2	42	<?xml version="1.0"?>\n<Clock xmlns:dt="urn:schemas-microsoft-com:datatypes"><Description dt:dt="string">E-Prime Primary Realtime Clock</Description><StartTime><Timestamp dt:dt="int">0</Timestamp><DateUtc dt:dt="string">2017-07-31T14:40:04Z</DateUtc></StartTime><FrequencyChanges><FrequencyChange><Frequency dt:dt="r8">3328125</Frequency><Timestamp dt:dt="r8">67574913243</Timestamp><Current dt:dt="…	59.94	1	right	-1143872944	07-31-2017	16:40:04	14:40:04	female	274	{RIGHTARROW}	42							0	673888	673283	{LEFTARROW}	605	672167	671815	852	right4,8	20	8	253	mask20	0	673266	1	673066	eqm10_NoEyeNmodel1_dir	90	H	gazeCOD	GazeCoDxp	0	400	0	672765	-2	672665
GazeCoD_1Model_male	25	2	42	<?xml version="1.0"?>\n<Clock xmlns:dt="urn:schemas-microsoft-com:datatypes"><Description dt:dt="string">E-Prime Primary Realtime Clock</Description><StartTime><Timestamp dt:dt="int">0</Timestamp><DateUtc dt:dt="string">2017-07-31T14:40:04Z</DateUtc></StartTime><FrequencyChanges><FrequencyChange><Frequency dt:dt="r8">3328125</Frequency><Timestamp dt:dt="r8">67574913243</Timestamp><Current dt:dt="…	59.94	1	right	-1143872944	07-31-2017	16:40:04	14:40:04	female	275	{RIGHTARROW}	44							0	676016	675318	{RIGHTARROW}	698	674198	673900	798	right3,2	30	8	254	mask30	0	675301	0	675101	eqm10_NoEyeNmodel1_dir	90	HV	gazeCOD	GazeCoDxp	1	400	0	674801	3	674701
GazeCoD_1Model_male	25	2	42	<?xml version="1.0"?>\n<Clock xmlns:dt="urn:schemas-microsoft-com:datatypes"><Description dt:dt="string">E-Prime Primary Realtime Clock</Description><StartTime><Timestamp dt:dt="int">0</Timestamp><DateUtc dt:dt="string">2017-07-31T14:40:04Z</DateUtc></StartTime><FrequencyChanges><FrequencyChange><Frequency dt:dt="r8">3328125</Frequency><Timestamp dt:dt="r8">67574913243</Timestamp><Current dt:dt="…	59.94	1	right	-1143872944	07-31-2017	16:40:04	14:40:04	female	276	{RIGHTARROW}	44							0	678000	677637	{RIGHTARROW}	363	676524	676036	988	right3,2	8	8	255	mask8	0	677620	0	677420	eqm10_NoEyeNmodel1_dir	0	V	gazeCOD	GazeCoDxp	1	400	0	677120	-4	677020
GazeCoD_1Model_male	25	2	42	<?xml version="1.0"?>\n<Clock xmlns:dt="urn:schemas-microsoft-com:datatypes"><Description dt:dt="string">E-Prime Primary Realtime Clock</Description><StartTime><Timestamp dt:dt="int">0</Timestamp><DateUtc dt:dt="string">2017-07-31T14:40:04Z</DateUtc></StartTime><FrequencyChanges><FrequencyChange><Frequency dt:dt="r8">3328125</Frequency><Timestamp dt:dt="r8">67574913243</Timestamp><Current dt:dt="…	59.94	1	right	-1143872944	07-31-2017	16:40:04	14:40:04	female	277	{LEFTARROW}	55							0	679984	679639	{RIGHTARROW}	345	678513	678021	992	left6,4	16	8	256	mask16	0	679622	0	679422	eqm10_NoEyeNmodel1_dir	90	H	gazeCOD	GazeCoDxp	0	400	0	679122	9	679022
GazeCoD_1Model_male	25	2	42	<?xml version="1.0"?>\n<Clock xmlns:dt="urn:schemas-microsoft-com:datatypes"><Description dt:dt="string">E-Prime Primary Realtime Clock</Description><StartTime><Timestamp dt:dt="int">0</Timestamp><DateUtc dt:dt="string">2017-07-31T14:40:04Z</DateUtc></StartTime><FrequencyChanges><FrequencyChange><Frequency dt:dt="r8">3328125</Frequency><Timestamp dt:dt="r8">67574913243</Timestamp><Current dt:dt="…	59.94	1	right	-1143872944	07-31-2017	16:40:04	14:40:04	female	278	{LEFTARROW}	53							0	682136	681608	{RIGHTARROW}	528	680486	680006	980	left4,8	4	8	257	mask4	0	681591	0	681391	eqm10_NoEyeNmodel1_dir	0	V	gazeCOD	GazeCoDxp	0	400	0	681091	5	680991
GazeCoD_1Model_male	25	2	42	<?xml version="1.0"?>\n<Clock xmlns:dt="urn:schemas-microsoft-com:datatypes"><Description dt:dt="string">E-Prime Primary Realtime Clock</Description><StartTime><Timestamp dt:dt="int">0</Timestamp><DateUtc dt:dt="string">2017-07-31T14:40:04Z</DateUtc></StartTime><FrequencyChanges><FrequencyChange><Frequency dt:dt="r8">3328125</Frequency><Timestamp dt:dt="r8">67574913243</Timestamp><Current dt:dt="…	59.94	1	right	-1143872944	07-31-2017	16:40:04	14:40:04	female	279	{LEFTARROW}	53							0	684824	683560	{DOWNARROW}	1264	682438	682158	780	left4,8	15	8	258	mask15	0	683543	0	683343	eqm10_NoEyeNmodel1_dir	90	H	gazeCOD	GazeCoDxp	0	400	0	683043	5	682943
GazeCoD_1Model_male	25	2	42	<?xml version="1.0"?>\n<Clock xmlns:dt="urn:schemas-microsoft-com:datatypes"><Description dt:dt="string">E-Prime Primary Realtime Clock</Description><StartTime><Timestamp dt:dt="int">0</Timestamp><DateUtc dt:dt="string">2017-07-31T14:40:04Z</DateUtc></StartTime><FrequencyChanges><FrequencyChange><Frequency dt:dt="r8">3328125</Frequency><Timestamp dt:dt="r8">67574913243</Timestamp><Current dt:dt="…	59.94	1	right	-1143872944	07-31-2017	16:40:04	14:40:04	female	280	{DOWNARROW}	79							0	686816	686363	{DOWNARROW}	453	685237	684844	893	DG0	1	8	259	mask1	0	686346	1	686146	eqm10_NoEyeNmodel1_dir	0	V	gazeCOD	GazeCoDxp	1	400	0	685845	8	685745
GazeCoD_1Model_male	25	2	42	<?xml version="1.0"?>\n<Clock xmlns:dt="urn:schemas-microsoft-com:datatypes"><Description dt:dt="string">E-Prime Primary Realtime Clock</Description><StartTime><Timestamp dt:dt="int">0</Timestamp><DateUtc dt:dt="string">2017-07-31T14:40:04Z</DateUtc></StartTime><FrequencyChanges><FrequencyChange><Frequency dt:dt="r8">3328125</Frequency><Timestamp dt:dt="r8">67574913243</Timestamp><Current dt:dt="…	59.94	1	right	-1143872944	07-31-2017	16:40:04	14:40:04	female	281	{RIGHTARROW}	46							0	688648	688398	{RIGHTARROW}	250	687286	686830	956	right1,6	18	8	260	mask18	0	688381	0	688181	eqm10_NoEyeNmodel1_dir	90	H	gazeCOD	GazeCoDxp	1	400	0	687881	-5	687781
GazeCoD_1Model_male	25	2	42	<?xml version="1.0"?>\n<Clock xmlns:dt="urn:schemas-microsoft-com:datatypes"><Description dt:dt="string">E-Prime Primary Realtime Clock</Description><StartTime><Timestamp dt:dt="int">0</Timestamp><DateUtc dt:dt="string">2017-07-31T14:40:04Z</DateUtc></StartTime><FrequencyChanges><FrequencyChange><Frequency dt:dt="r8">3328125</Frequency><Timestamp dt:dt="r8">67574913243</Timestamp><Current dt:dt="…	59.94	1	right	-1143872944	07-31-2017	16:40:04	14:40:04	female	282	{RIGHTARROW}	42							0	690408	690066	{RIGHTARROW}	342	688953	688665	788	right4,8	31	8	261	mask31	0	690050	1	689850	eqm10_NoEyeNmodel1_dir	90	HV	gazeCOD	GazeCoDxp	1	400	0	689549	-4	689449
GazeCoD_1Model_male	25	2	42	<?xml version="1.0"?>\n<Clock xmlns:dt="urn:schemas-microsoft-com:datatypes"><Description dt:dt="string">E-Prime Primary Realtime Clock</Description><StartTime><Timestamp dt:dt="int">0</Timestamp><DateUtc dt:dt="string">2017-07-31T14:40:04Z</DateUtc></StartTime><FrequencyChanges><FrequencyChange><Frequency dt:dt="r8">3328125</Frequency><Timestamp dt:dt="r8">67574913243</Timestamp><Current dt:dt="…	59.94	1	right	-1143872944	07-31-2017	16:40:04	14:40:04	female	283	{RIGHTARROW}	40							0	692248	691952	{RIGHTARROW}	296	690836	690433	903	right6,4	10	8	262	mask10	0	691935	1	691735	eqm10_NoEyeNmodel1_dir	0	V	gazeCOD	GazeCoDxp	1	400	0	691434	-2	691334
GazeCoD_1Model_male	25	2	42	<?xml version="1.0"?>\n<Clock xmlns:dt="urn:schemas-microsoft-com:datatypes"><Description dt:dt="string">E-Prime Primary Realtime Clock</Description><StartTime><Timestamp dt:dt="int">0</Timestamp><DateUtc dt:dt="string">2017-07-31T14:40:04Z</DateUtc></StartTime><FrequencyChanges><FrequencyChange><Frequency dt:dt="r8">3328125</Frequency><Timestamp dt:dt="r8">67574913243</Timestamp><Current dt:dt="…	59.94	1	right	-1143872944	07-31-2017	16:40:04	14:40:04	female	284	{LEFTARROW}	78							0	694176	693687	{RIGHTARROW}	489	692572	692269	803	left8	6	8	263	mask6	0	693670	1	693470	eqm10_NoEyeNmodel1_dir	0	V	gazeCOD	GazeCoDxp	0	400	0	693169	-3	693069
GazeCoD_1Model_male	25	2	42	<?xml version="1.0"?>\n<Clock xmlns:dt="urn:schemas-microsoft-com:datatypes"><Description dt:dt="string">E-Prime Primary Realtime Clock</Description><StartTime><Timestamp dt:dt="int">0</Timestamp><DateUtc dt:dt="string">2017-07-31T14:40:04Z</DateUtc></StartTime><FrequencyChanges><FrequencyChange><Frequency dt:dt="r8">3328125</Frequency><Timestamp dt:dt="r8">67574913243</Timestamp><Current dt:dt="…	59.94	1	right	-1143872944	07-31-2017	16:40:04	14:40:04	female	285	{LEFTARROW}	49							0	696128	695806	{RIGHTARROW}	322	694681	694187	994	left1,6	2	8	264	mask2	0	695789	1	695589	eqm10_NoEyeNmodel1_dir	0	V	gazeCOD	GazeCoDxp	0	400	0	695288	7	695188
GazeCoD_1Model_male	25	2	42	<?xml version="1.0"?>\n<Clock xmlns:dt="urn:schemas-microsoft-com:datatypes"><Description dt:dt="string">E-Prime Primary Realtime Clock</Description><StartTime><Timestamp dt:dt="int">0</Timestamp><DateUtc dt:dt="string">2017-07-31T14:40:04Z</DateUtc></StartTime><FrequencyChanges><FrequencyChange><Frequency dt:dt="r8">3328125</Frequency><Timestamp dt:dt="r8">67574913243</Timestamp><Current dt:dt="…	59.94	1	right	-1143872944	07-31-2017	16:40:04	14:40:04	female	286	{RIGHTARROW}	42							0	697760	697574	{RIGHTARROW}	186	696461	696139	822	right4,8	20	9	265	mask20	0	697557	0	697357	eqm10_NoEyeNmodel1_dir	90	H	gazeCOD	GazeCoDxp	1	400	0	697057	-4	696957
GazeCoD_1Model_male	25	2	42	<?xml version="1.0"?>\n<Clock xmlns:dt="urn:schemas-microsoft-com:datatypes"><Description dt:dt="string">E-Prime Primary Realtime Clock</Description><StartTime><Timestamp dt:dt="int">0</Timestamp><DateUtc dt:dt="string">2017-07-31T14:40:04Z</DateUtc></StartTime><FrequencyChanges><FrequencyChange><Frequency dt:dt="r8">3328125</Frequency><Timestamp dt:dt="r8">67574913243</Timestamp><Current dt:dt="…	59.94	1	right	-1143872944	07-31-2017	16:40:04	14:40:04	female	287	{RIGHTARROW}	77							0	699528	699326	{RIGHTARROW}	202	698199	697774	925	right8	11	9	266	mask11	0	699309	1	699109	eqm10_NoEyeNmodel1_dir	0	V	gazeCOD	GazeCoDxp	1	400	0	698808	9	698708
GazeCoD_1Model_male	25	2	42	<?xml version="1.0"?>\n<Clock xmlns:dt="urn:schemas-microsoft-com:datatypes"><Description dt:dt="string">E-Prime Primary Realtime Clock</Description><StartTime><Timestamp dt:dt="int">0</Timestamp><DateUtc dt:dt="string">2017-07-31T14:40:04Z</DateUtc></StartTime><FrequencyChanges><FrequencyChange><Frequency dt:dt="r8">3328125</Frequency><Timestamp dt:dt="r8">67574913243</Timestamp><Current dt:dt="…	59.94	1	right	-1143872944	07-31-2017	16:40:04	14:40:04	female	288	{RIGHTARROW}	77							0	701144	701011	{RIGHTARROW}	133	699895	699543	852	right8	33	9	267	mask33	0	700994	1	700794	eqm10_NoEyeNmodel1_dir	90	HV	gazeCOD	GazeCoDxp	1	400	0	700493	-2	700393
GazeCoD_1Model_male	25	2	42	<?xml version="1.0"?>\n<Clock xmlns:dt="urn:schemas-microsoft-com:datatypes"><Description dt:dt="string">E-Prime Primary Realtime Clock</Description><StartTime><Timestamp dt:dt="int">0</Timestamp><DateUtc dt:dt="string">2017-07-31T14:40:04Z</DateUtc></StartTime><FrequencyChanges><FrequencyChange><Frequency dt:dt="r8">3328125</Frequency><Timestamp dt:dt="r8">67574913243</Timestamp><Current dt:dt="…	59.94	1	right	-1143872944	07-31-2017	16:40:04	14:40:04	female	289	{RIGHTARROW}	77							0	702880	702746	{RIGHTARROW}	134	701627	701161	966	right8	22	9	268	mask22	0	702729	0	702529	eqm10_NoEyeNmodel1_dir	90	H	gazeCOD	GazeCoDxp	1	400	0	702229	2	702129
GazeCoD_1Model_male	25	2	42	<?xml version="1.0"?>\n<Clock xmlns:dt="urn:schemas-microsoft-com:datatypes"><Description dt:dt="string">E-Prime Primary Realtime Clock</Description><StartTime><Timestamp dt:dt="int">0</Timestamp><DateUtc dt:dt="string">2017-07-31T14:40:04Z</DateUtc></StartTime><FrequencyChanges><FrequencyChange><Frequency dt:dt="r8">3328125</Frequency><Timestamp dt:dt="r8">67574913243</Timestamp><Current dt:dt="…	59.94	1	right	-1143872944	07-31-2017	16:40:04	14:40:04	female	290	{LEFTARROW}	53							0	704544	704314	{RIGHTARROW}	230	703196	702896	800	left4,8	15	9	269	mask15	0	704297	0	704097	eqm10_NoEyeNmodel1_dir	90	H	gazeCOD	GazeCoDxp	0	400	0	703797	1	703697
GazeCoD_1Model_male	25	2	42	<?xml version="1.0"?>\n<Clock xmlns:dt="urn:schemas-microsoft-com:datatypes"><Description dt:dt="string">E-Prime Primary Realtime Clock</Description><StartTime><Timestamp dt:dt="int">0</Timestamp><DateUtc dt:dt="string">2017-07-31T14:40:04Z</DateUtc></StartTime><FrequencyChanges><FrequencyChange><Frequency dt:dt="r8">3328125</Frequency><Timestamp dt:dt="r8">67574913243</Timestamp><Current dt:dt="…	59.94	1	right	-1143872944	07-31-2017	16:40:04	14:40:04	female	291	{RIGHTARROW}	46							0	706336	705999	{RIGHTARROW}	337	704880	704564	816	right1,6	29	9	270	mask29	0	705982	0	705782	eqm10_NoEyeNmodel1_dir	90	HV	gazeCOD	GazeCoDxp	1	400	0	705482	2	705382
GazeCoD_1Model_male	25	2	42	<?xml version="1.0"?>\n<Clock xmlns:dt="urn:schemas-microsoft-com:datatypes"><Description dt:dt="string">E-Prime Primary Realtime Clock</Description><StartTime><Timestamp dt:dt="int">0</Timestamp><DateUtc dt:dt="string">2017-07-31T14:40:04Z</DateUtc></StartTime><FrequencyChanges><FrequencyChange><Frequency dt:dt="r8">3328125</Frequency><Timestamp dt:dt="r8">67574913243</Timestamp><Current dt:dt="…	59.94	1	right	-1143872944	07-31-2017	16:40:04	14:40:04	female	292	{DOWNARROW}	79							0	707888	707834	{RIGHTARROW}	54	706723	706350	873	DG0	23	9	271	mask23	0	707817	-1	707617	eqm10_NoEyeNmodel1_dir	90	HV	gazeCOD	GazeCoDxp	0	400	0	707318	-5	707218
GazeCoD_1Model_male	25	2	42	<?xml version="1.0"?>\n<Clock xmlns:dt="urn:schemas-microsoft-com:datatypes"><Description dt:dt="string">E-Prime Primary Realtime Clock</Description><StartTime><Timestamp dt:dt="int">0</Timestamp><DateUtc dt:dt="string">2017-07-31T14:40:04Z</DateUtc></StartTime><FrequencyChanges><FrequencyChange><Frequency dt:dt="r8">3328125</Frequency><Timestamp dt:dt="r8">67574913243</Timestamp><Current dt:dt="…	59.94	1	right	-1143872944	07-31-2017	16:40:04	14:40:04	female	293	{LEFTARROW}	78							0	709696	709269	{RIGHTARROW}	427	708156	707901	755	left8	6	9	272	mask6	0	709252	0	709052	eqm10_NoEyeNmodel1_dir	0	V	gazeCOD	GazeCoDxp	0	400	0	708752	-4	708652
GazeCoD_1Model_male	25	2	42	<?xml version="1.0"?>\n<Clock xmlns:dt="urn:schemas-microsoft-com:datatypes"><Description dt:dt="string">E-Prime Primary Realtime Clock</Description><StartTime><Timestamp dt:dt="int">0</Timestamp><DateUtc dt:dt="string">2017-07-31T14:40:04Z</DateUtc></StartTime><FrequencyChanges><FrequencyChange><Frequency dt:dt="r8">3328125</Frequency><Timestamp dt:dt="r8">67574913243</Timestamp><Current dt:dt="…	59.94	1	right	-1143872944	07-31-2017	16:40:04	14:40:04	female	294	{LEFTARROW}	53							0	711416	711238	{RIGHTARROW}	178	710111	709720	891	left4,8	4	9	273	mask4	0	711221	1	711021	eqm10_NoEyeNmodel1_dir	0	V	gazeCOD	GazeCoDxp	0	400	0	710720	9	710620
GazeCoD_1Model_male	25	2	42	<?xml version="1.0"?>\n<Clock xmlns:dt="urn:schemas-microsoft-com:datatypes"><Description dt:dt="string">E-Prime Primary Realtime Clock</Description><StartTime><Timestamp dt:dt="int">0</Timestamp><DateUtc dt:dt="string">2017-07-31T14:40:04Z</DateUtc></StartTime><FrequencyChanges><FrequencyChange><Frequency dt:dt="r8">3328125</Frequency><Timestamp dt:dt="r8">67574913243</Timestamp><Current dt:dt="…	59.94	1	right	-1143872944	07-31-2017	16:40:04	14:40:04	female	295	{LEFTARROW}	55							0	713120	712956	{RIGHTARROW}	164	711835	711438	897	left6,4	16	9	274	mask16	0	712939	0	712739	eqm10_NoEyeNmodel1_dir	90	H	gazeCOD	GazeCoDxp	0	400	0	712439	4	712339
GazeCoD_1Model_male	25	2	42	<?xml version="1.0"?>\n<Clock xmlns:dt="urn:schemas-microsoft-com:datatypes"><Description dt:dt="string">E-Prime Primary Realtime Clock</Description><StartTime><Timestamp dt:dt="int">0</Timestamp><DateUtc dt:dt="string">2017-07-31T14:40:04Z</DateUtc></StartTime><FrequencyChanges><FrequencyChange><Frequency dt:dt="r8">3328125</Frequency><Timestamp dt:dt="r8">67574913243</Timestamp><Current dt:dt="…	59.94	1	right	-1143872944	07-31-2017	16:40:04	14:40:04	female	296	{RIGHTARROW}	44							0	714920	714675	{RIGHTARROW}	245	713555	713140	915	right3,2	30	9	275	mask30	0	714658	1	714458	eqm10_NoEyeNmodel1_dir	90	HV	gazeCOD	GazeCoDxp	1	400	0	714157	2	714057
GazeCoD_1Model_male	25	2	42	<?xml version="1.0"?>\n<Clock xmlns:dt="urn:schemas-microsoft-com:datatypes"><Description dt:dt="string">E-Prime Primary Realtime Clock</Description><StartTime><Timestamp dt:dt="int">0</Timestamp><DateUtc dt:dt="string">2017-07-31T14:40:04Z</DateUtc></StartTime><FrequencyChanges><FrequencyChange><Frequency dt:dt="r8">3328125</Frequency><Timestamp dt:dt="r8">67574913243</Timestamp><Current dt:dt="…	59.94	1	right	-1143872944	07-31-2017	16:40:04	14:40:04	female	297	{LEFTARROW}	78							0	723392	723233	{RIGHTARROW}	159	722118	721682	936	left8	17	9	276	mask17	0	723216	0	723016	eqm10_NoEyeNmodel1_dir	90	H	gazeCOD	GazeCoDxp	0	400	0	722716	-2	722616
GazeCoD_1Model_male	25	2	42	<?xml version="1.0"?>\n<Clock xmlns:dt="urn:schemas-microsoft-com:datatypes"><Description dt:dt="string">E-Prime Primary Realtime Clock</Description><StartTime><Timestamp dt:dt="int">0</Timestamp><DateUtc dt:dt="string">2017-07-31T14:40:04Z</DateUtc></StartTime><FrequencyChanges><FrequencyChange><Frequency dt:dt="r8">3328125</Frequency><Timestamp dt:dt="r8">67574913243</Timestamp><Current dt:dt="…	59.94	1	right	-1143872944	07-31-2017	16:40:04	14:40:04	female	298	{RIGHTARROW}	40							0	725112	724985	{RIGHTARROW}	127	723858	723417	941	right6,4	21	9	277	mask21	0	724968	0	724768	eqm10_NoEyeNmodel1_dir	90	H	gazeCOD	GazeCoDxp	1	400	0	724468	10	724368
GazeCoD_1Model_male	25	2	42	<?xml version="1.0"?>\n<Clock xmlns:dt="urn:schemas-microsoft-com:datatypes"><Description dt:dt="string">E-Prime Primary Realtime Clock</Description><StartTime><Timestamp dt:dt="int">0</Timestamp><DateUtc dt:dt="string">2017-07-31T14:40:04Z</DateUtc></StartTime><FrequencyChanges><FrequencyChange><Frequency dt:dt="r8">3328125</Frequency><Timestamp dt:dt="r8">67574913243</Timestamp><Current dt:dt="…	59.94	1	right	-1143872944	07-31-2017	16:40:04	14:40:04	female	299	{RIGHTARROW}	46							0	727048	726703	{RIGHTARROW}	345	725591	725135	956	right1,6	18	9	278	mask18	0	726687	1	726487	eqm10_NoEyeNmodel1_dir	90	H	gazeCOD	GazeCoDxp	1	400	0	726186	-5	726086
GazeCoD_1Model_male	25	2	42	<?xml version="1.0"?>\n<Clock xmlns:dt="urn:schemas-microsoft-com:datatypes"><Description dt:dt="string">E-Prime Primary Realtime Clock</Description><StartTime><Timestamp dt:dt="int">0</Timestamp><DateUtc dt:dt="string">2017-07-31T14:40:04Z</DateUtc></StartTime><FrequencyChanges><FrequencyChange><Frequency dt:dt="r8">3328125</Frequency><Timestamp dt:dt="r8">67574913243</Timestamp><Current dt:dt="…	59.94	1	right	-1143872944	07-31-2017	16:40:04	14:40:04	female	300	{LEFTARROW}	55							0	729288	728589	{RIGHTARROW}	699	727471	727070	901	left6,4	27	9	279	mask27	0	728572	1	728372	eqm10_NoEyeNmodel1_dir	90	HV	gazeCOD	GazeCoDxp	0	400	0	728071	0	727971
GazeCoD_1Model_male	25	2	42	<?xml version="1.0"?>\n<Clock xmlns:dt="urn:schemas-microsoft-com:datatypes"><Description dt:dt="string">E-Prime Primary Realtime Clock</Description><StartTime><Timestamp dt:dt="int">0</Timestamp><DateUtc dt:dt="string">2017-07-31T14:40:04Z</DateUtc></StartTime><FrequencyChanges><FrequencyChange><Frequency dt:dt="r8">3328125</Frequency><Timestamp dt:dt="r8">67574913243</Timestamp><Current dt:dt="…	59.94	1	right	-1143872944	07-31-2017	16:40:04	14:40:04	female	301	{LEFTARROW}	51							0	731184	730674	{DOWNARROW}	510	729559	729306	753	left3,2	3	9	280	mask3	0	730657	0	730457	eqm10_NoEyeNmodel1_dir	0	V	gazeCOD	GazeCoDxp	0	400	0	730157	-2	730057
GazeCoD_1Model_male	25	2	42	<?xml version="1.0"?>\n<Clock xmlns:dt="urn:schemas-microsoft-com:datatypes"><Description dt:dt="string">E-Prime Primary Realtime Clock</Description><StartTime><Timestamp dt:dt="int">0</Timestamp><DateUtc dt:dt="string">2017-07-31T14:40:04Z</DateUtc></StartTime><FrequencyChanges><FrequencyChange><Frequency dt:dt="r8">3328125</Frequency><Timestamp dt:dt="r8">67574913243</Timestamp><Current dt:dt="…	59.94	1	right	-1143872944	07-31-2017	16:40:04	14:40:04	female	302	{LEFTARROW}	53							0	733040	732709	{DOWNARROW}	331	731584	731208	876	left4,8	26	9	281	mask26	0	732693	1	732493	eqm10_NoEyeNmodel1_dir	90	HV	gazeCOD	GazeCoDxp	0	400	0	732192	8	732092
GazeCoD_1Model_male	25	2	42	<?xml version="1.0"?>\n<Clock xmlns:dt="urn:schemas-microsoft-com:datatypes"><Description dt:dt="string">E-Prime Primary Realtime Clock</Description><StartTime><Timestamp dt:dt="int">0</Timestamp><DateUtc dt:dt="string">2017-07-31T14:40:04Z</DateUtc></StartTime><FrequencyChanges><FrequencyChange><Frequency dt:dt="r8">3328125</Frequency><Timestamp dt:dt="r8">67574913243</Timestamp><Current dt:dt="…	59.94	1	right	-1143872944	07-31-2017	16:40:04	14:40:04	female	303	{DOWNARROW}	79							0	734736	734578	{RIGHTARROW}	158	733457	733060	897	DG0	1	9	282	mask1	0	734561	0	734361	eqm10_NoEyeNmodel1_dir	0	V	gazeCOD	GazeCoDxp	0	400	0	734061	4	733961
GazeCoD_1Model_male	25	2	42	<?xml version="1.0"?>\n<Clock xmlns:dt="urn:schemas-microsoft-com:datatypes"><Description dt:dt="string">E-Prime Primary Realtime Clock</Description><StartTime><Timestamp dt:dt="int">0</Timestamp><DateUtc dt:dt="string">2017-07-31T14:40:04Z</DateUtc></StartTime><FrequencyChanges><FrequencyChange><Frequency dt:dt="r8">3328125</Frequency><Timestamp dt:dt="r8">67574913243</Timestamp><Current dt:dt="…	59.94	1	right	-1143872944	07-31-2017	16:40:04	14:40:04	female	304	{LEFTARROW}	51							0	736616	736180	{RIGHTARROW}	436	735066	734762	804	left3,2	25	9	283	mask25	0	736163	1	735963	eqm10_NoEyeNmodel1_dir	90	HV	gazeCOD	GazeCoDxp	0	400	0	735662	-4	735562
GazeCoD_1Model_male	25	2	42	<?xml version="1.0"?>\n<Clock xmlns:dt="urn:schemas-microsoft-com:datatypes"><Description dt:dt="string">E-Prime Primary Realtime Clock</Description><StartTime><Timestamp dt:dt="int">0</Timestamp><DateUtc dt:dt="string">2017-07-31T14:40:04Z</DateUtc></StartTime><FrequencyChanges><FrequencyChange><Frequency dt:dt="r8">3328125</Frequency><Timestamp dt:dt="r8">67574913243</Timestamp><Current dt:dt="…	59.94	1	right	-1143872944	07-31-2017	16:40:04	14:40:04	female	305	{LEFTARROW}	55							0	738096	737998	{DOWNARROW}	98	736884	736630	754	left6,4	5	9	284	mask5	0	737981	0	737781	eqm10_NoEyeNmodel1_dir	0	V	gazeCOD	GazeCoDxp	0	400	0	737481	-3	737381
GazeCoD_1Model_male	25	2	42	<?xml version="1.0"?>\n<Clock xmlns:dt="urn:schemas-microsoft-com:datatypes"><Description dt:dt="string">E-Prime Primary Realtime Clock</Description><StartTime><Timestamp dt:dt="int">0</Timestamp><DateUtc dt:dt="string">2017-07-31T14:40:04Z</DateUtc></StartTime><FrequencyChanges><FrequencyChange><Frequency dt:dt="r8">3328125</Frequency><Timestamp dt:dt="r8">67574913243</Timestamp><Current dt:dt="…	59.94	1	right	-1143872944	07-31-2017	16:40:04	14:40:04	female	306	{LEFTARROW}	51							0	740184	739683	{RIGHTARROW}	501	738565	738115	950	left3,2	14	9	285	mask14	0	739666	0	739466	eqm10_NoEyeNmodel1_dir	90	H	gazeCOD	GazeCoDxp	0	400	0	739166	1	739066
GazeCoD_1Model_male	25	2	42	<?xml version="1.0"?>\n<Clock xmlns:dt="urn:schemas-microsoft-com:datatypes"><Description dt:dt="string">E-Prime Primary Realtime Clock</Description><StartTime><Timestamp dt:dt="int">0</Timestamp><DateUtc dt:dt="string">2017-07-31T14:40:04Z</DateUtc></StartTime><FrequencyChanges><FrequencyChange><Frequency dt:dt="r8">3328125</Frequency><Timestamp dt:dt="r8">67574913243</Timestamp><Current dt:dt="…	59.94	1	right	-1143872944	07-31-2017	16:40:04	14:40:04	female	307	{RIGHTARROW}	42							0	742104	741685	{RIGHTARROW}	419	740564	740200	864	right4,8	31	9	286	mask31	0	741668	0	741468	eqm10_NoEyeNmodel1_dir	90	HV	gazeCOD	GazeCoDxp	1	400	0	741168	4	741068
GazeCoD_1Model_male	25	2	42	<?xml version="1.0"?>\n<Clock xmlns:dt="urn:schemas-microsoft-com:datatypes"><Description dt:dt="string">E-Prime Primary Realtime Clock</Description><StartTime><Timestamp dt:dt="int">0</Timestamp><DateUtc dt:dt="string">2017-07-31T14:40:04Z</DateUtc></StartTime><FrequencyChanges><FrequencyChange><Frequency dt:dt="r8">3328125</Frequency><Timestamp dt:dt="r8">67574913243</Timestamp><Current dt:dt="…	59.94	1	right	-1143872944	07-31-2017	16:40:04	14:40:04	female	308	{RIGHTARROW}	40							0	743592	743520	{RIGHTARROW}	72	742409	742119	790	right6,4	32	9	287	mask32	0	743503	-1	743303	eqm10_NoEyeNmodel1_dir	90	HV	gazeCOD	GazeCoDxp	1	400	0	743004	-5	742904
GazeCoD_1Model_male	25	2	42	<?xml version="1.0"?>\n<Clock xmlns:dt="urn:schemas-microsoft-com:datatypes"><Description dt:dt="string">E-Prime Primary Realtime Clock</Description><StartTime><Timestamp dt:dt="int">0</Timestamp><DateUtc dt:dt="string">2017-07-31T14:40:04Z</DateUtc></StartTime><FrequencyChanges><FrequencyChange><Frequency dt:dt="r8">3328125</Frequency><Timestamp dt:dt="r8">67574913243</Timestamp><Current dt:dt="…	59.94	1	right	-1143872944	07-31-2017	16:40:04	14:40:04	female	309	{LEFTARROW}	49							0	745328	745189	{DOWNARROW}	139	744062	743604	958	left1,6	2	9	288	mask2	0	745172	1	744972	eqm10_NoEyeNmodel1_dir	0	V	gazeCOD	GazeCoDxp	0	400	0	744671	9	744571
GazeCoD_1Model_male	25	2	42	<?xml version="1.0"?>\n<Clock xmlns:dt="urn:schemas-microsoft-com:datatypes"><Description dt:dt="string">E-Prime Primary Realtime Clock</Description><StartTime><Timestamp dt:dt="int">0</Timestamp><DateUtc dt:dt="string">2017-07-31T14:40:04Z</DateUtc></StartTime><FrequencyChanges><FrequencyChange><Frequency dt:dt="r8">3328125</Frequency><Timestamp dt:dt="r8">67574913243</Timestamp><Current dt:dt="…	59.94	1	right	-1143872944	07-31-2017	16:40:04	14:40:04	female	310	{RIGHTARROW}	40							0	747040	746874	{RIGHTARROW}	166	745755	745339	916	right6,4	10	9	289	mask10	0	746857	1	746657	eqm10_NoEyeNmodel1_dir	0	V	gazeCOD	GazeCoDxp	1	400	0	746356	1	746256
GazeCoD_1Model_male	25	2	42	<?xml version="1.0"?>\n<Clock xmlns:dt="urn:schemas-microsoft-com:datatypes"><Description dt:dt="string">E-Prime Primary Realtime Clock</Description><StartTime><Timestamp dt:dt="int">0</Timestamp><DateUtc dt:dt="string">2017-07-31T14:40:04Z</DateUtc></StartTime><FrequencyChanges><FrequencyChange><Frequency dt:dt="r8">3328125</Frequency><Timestamp dt:dt="r8">67574913243</Timestamp><Current dt:dt="…	59.94	1	right	-1143872944	07-31-2017	16:40:04	14:40:04	female	311	{RIGHTARROW}	46							0	748704	748609	{RIGHTARROW}	95	747482	747057	925	right1,6	7	9	290	mask7	0	748592	0	748392	eqm10_NoEyeNmodel1_dir	0	V	gazeCOD	GazeCoDxp	1	400	0	748092	10	747992
GazeCoD_1Model_male	25	2	42	<?xml version="1.0"?>\n<Clock xmlns:dt="urn:schemas-microsoft-com:datatypes"><Description dt:dt="string">E-Prime Primary Realtime Clock</Description><StartTime><Timestamp dt:dt="int">0</Timestamp><DateUtc dt:dt="string">2017-07-31T14:40:04Z</DateUtc></StartTime><FrequencyChanges><FrequencyChange><Frequency dt:dt="r8">3328125</Frequency><Timestamp dt:dt="r8">67574913243</Timestamp><Current dt:dt="…	59.94	1	right	-1143872944	07-31-2017	16:40:04	14:40:04	female	312	{RIGHTARROW}	44							0	750616	750261	{LEFTARROW}	355	749143	748726	917	right3,2	19	9	291	mask19	0	750244	1	750044	eqm10_NoEyeNmodel1_dir	90	H	gazeCOD	GazeCoDxp	0	400	0	749743	0	749643
GazeCoD_1Model_male	25	2	42	<?xml version="1.0"?>\n<Clock xmlns:dt="urn:schemas-microsoft-com:datatypes"><Description dt:dt="string">E-Prime Primary Realtime Clock</Description><StartTime><Timestamp dt:dt="int">0</Timestamp><DateUtc dt:dt="string">2017-07-31T14:40:04Z</DateUtc></StartTime><FrequencyChanges><FrequencyChange><Frequency dt:dt="r8">3328125</Frequency><Timestamp dt:dt="r8">67574913243</Timestamp><Current dt:dt="…	59.94	1	right	-1143872944	07-31-2017	16:40:04	14:40:04	female	313	{DOWNARROW}	79							0	752360	752146	{LEFTARROW}	214	751021	750628	893	DG0	12	9	292	mask12	0	752129	1	751929	eqm10_NoEyeNmodel1_dir	90	H	gazeCOD	GazeCoDxp	0	400	0	751628	7	751528
GazeCoD_1Model_male	25	2	42	<?xml version="1.0"?>\n<Clock xmlns:dt="urn:schemas-microsoft-com:datatypes"><Description dt:dt="string">E-Prime Primary Realtime Clock</Description><StartTime><Timestamp dt:dt="int">0</Timestamp><DateUtc dt:dt="string">2017-07-31T14:40:04Z</DateUtc></StartTime><FrequencyChanges><FrequencyChange><Frequency dt:dt="r8">3328125</Frequency><Timestamp dt:dt="r8">67574913243</Timestamp><Current dt:dt="…	59.94	1	right	-1143872944	07-31-2017	16:40:04	14:40:04	female	314	{LEFTARROW}	49							0	753968	753764	{RIGHTARROW}	204	752644	752379	765	left1,6	24	9	293	mask24	0	753747	0	753547	eqm10_NoEyeNmodel1_dir	90	HV	gazeCOD	GazeCoDxp	0	400	0	753247	3	753147
GazeCoD_1Model_male	25	2	42	<?xml version="1.0"?>\n<Clock xmlns:dt="urn:schemas-microsoft-com:datatypes"><Description dt:dt="string">E-Prime Primary Realtime Clock</Description><StartTime><Timestamp dt:dt="int">0</Timestamp><DateUtc dt:dt="string">2017-07-31T14:40:04Z</DateUtc></StartTime><FrequencyChanges><FrequencyChange><Frequency dt:dt="r8">3328125</Frequency><Timestamp dt:dt="r8">67574913243</Timestamp><Current dt:dt="…	59.94	1	right	-1143872944	07-31-2017	16:40:04	14:40:04	female	315	{LEFTARROW}	78							0	756272	755466	{RIGHTARROW}	806	754352	753981	871	left8	28	9	294	mask28	0	755449	1	755249	eqm10_NoEyeNmodel1_dir	90	HV	gazeCOD	GazeCoDxp	0	400	0	754948	-4	754848
GazeCoD_1Model_male	25	2	42	<?xml version="1.0"?>\n<Clock xmlns:dt="urn:schemas-microsoft-com:datatypes"><Description dt:dt="string">E-Prime Primary Realtime Clock</Description><StartTime><Timestamp dt:dt="int">0</Timestamp><DateUtc dt:dt="string">2017-07-31T14:40:04Z</DateUtc></StartTime><FrequencyChanges><FrequencyChange><Frequency dt:dt="r8">3328125</Frequency><Timestamp dt:dt="r8">67574913243</Timestamp><Current dt:dt="…	59.94	1	right	-1143872944	07-31-2017	16:40:04	14:40:04	female	316	{RIGHTARROW}	42							0	758032	757868	{DOWNARROW}	164	756743	756283	960	right4,8	9	9	295	mask9	0	757851	0	757651	eqm10_NoEyeNmodel1_dir	0	V	gazeCOD	GazeCoDxp	0	400	0	757351	8	757251
GazeCoD_1Model_male	25	2	42	<?xml version="1.0"?>\n<Clock xmlns:dt="urn:schemas-microsoft-com:datatypes"><Description dt:dt="string">E-Prime Primary Realtime Clock</Description><StartTime><Timestamp dt:dt="int">0</Timestamp><DateUtc dt:dt="string">2017-07-31T14:40:04Z</DateUtc></StartTime><FrequencyChanges><FrequencyChange><Frequency dt:dt="r8">3328125</Frequency><Timestamp dt:dt="r8">67574913243</Timestamp><Current dt:dt="…	59.94	1	right	-1143872944	07-31-2017	16:40:04	14:40:04	female	317	{RIGHTARROW}	44							0	759720	759420	{DOWNARROW}	300	758305	758052	753	right3,2	8	9	296	mask8	0	759403	1	759203	eqm10_NoEyeNmodel1_dir	0	V	gazeCOD	GazeCoDxp	0	400	0	758902	-3	758802
GazeCoD_1Model_male	25	2	42	<?xml version="1.0"?>\n<Clock xmlns:dt="urn:schemas-microsoft-com:datatypes"><Description dt:dt="string">E-Prime Primary Realtime Clock</Description><StartTime><Timestamp dt:dt="int">0</Timestamp><DateUtc dt:dt="string">2017-07-31T14:40:04Z</DateUtc></StartTime><FrequencyChanges><FrequencyChange><Frequency dt:dt="r8">3328125</Frequency><Timestamp dt:dt="r8">67574913243</Timestamp><Current dt:dt="…	59.94	1	right	-1143872944	07-31-2017	16:40:04	14:40:04	female	318	{LEFTARROW}	49							0	761464	761222	{LEFTARROW}	242	760095	759737	858	left1,6	13	9	297	mask13	0	761205	1	761005	eqm10_NoEyeNmodel1_dir	90	H	gazeCOD	GazeCoDxp	1	400	0	760704	9	760604
GazeCoD_1Model_male	25	2	42	<?xml version="1.0"?>\n<Clock xmlns:dt="urn:schemas-microsoft-com:datatypes"><Description dt:dt="string">E-Prime Primary Realtime Clock</Description><StartTime><Timestamp dt:dt="int">0</Timestamp><DateUtc dt:dt="string">2017-07-31T14:40:04Z</DateUtc></StartTime><FrequencyChanges><FrequencyChange><Frequency dt:dt="r8">3328125</Frequency><Timestamp dt:dt="r8">67574913243</Timestamp><Current dt:dt="…	59.94	1	right	-1143872944	07-31-2017	16:40:04	14:40:04	female	319	{RIGHTARROW}	44							0	763520	762923	{LEFTARROW}	597	761812	761489	823	right3,2	19	10	298	mask19	0	762906	-1	762706	eqm10_NoEyeNmodel1_dir	90	H	gazeCOD	GazeCoDxp	0	400	0	762407	-5	762307
GazeCoD_1Model_male	25	2	42	<?xml version="1.0"?>\n<Clock xmlns:dt="urn:schemas-microsoft-com:datatypes"><Description dt:dt="string">E-Prime Primary Realtime Clock</Description><StartTime><Timestamp dt:dt="int">0</Timestamp><DateUtc dt:dt="string">2017-07-31T14:40:04Z</DateUtc></StartTime><FrequencyChanges><FrequencyChange><Frequency dt:dt="r8">3328125</Frequency><Timestamp dt:dt="r8">67574913243</Timestamp><Current dt:dt="…	59.94	1	right	-1143872944	07-31-2017	16:40:04	14:40:04	female	320	{RIGHTARROW}	44							0	765264	765092	{DOWNARROW}	172	763979	763541	938	right3,2	8	10	299	mask8	0	765075	0	764875	eqm10_NoEyeNmodel1_dir	0	V	gazeCOD	GazeCoDxp	0	400	0	764575	-4	764475
GazeCoD_1Model_male	25	2	42	<?xml version="1.0"?>\n<Clock xmlns:dt="urn:schemas-microsoft-com:datatypes"><Description dt:dt="string">E-Prime Primary Realtime Clock</Description><StartTime><Timestamp dt:dt="int">0</Timestamp><DateUtc dt:dt="string">2017-07-31T14:40:04Z</DateUtc></StartTime><FrequencyChanges><FrequencyChange><Frequency dt:dt="r8">3328125</Frequency><Timestamp dt:dt="r8">67574913243</Timestamp><Current dt:dt="…	59.94	1	right	-1143872944	07-31-2017	16:40:04	14:40:04	female	321	{RIGHTARROW}	44							0	767120	766677	{RIGHTARROW}	443	765562	765276	786	right3,2	30	10	300	mask30	0	766660	0	766460	eqm10_NoEyeNmodel1_dir	90	HV	gazeCOD	GazeCoDxp	1	400	0	766160	-2	766060
GazeCoD_1Model_male	25	2	42	<?xml version="1.0"?>\n<Clock xmlns:dt="urn:schemas-microsoft-com:datatypes"><Description dt:dt="string">E-Prime Primary Realtime Clock</Description><StartTime><Timestamp dt:dt="int">0</Timestamp><DateUtc dt:dt="string">2017-07-31T14:40:04Z</DateUtc></StartTime><FrequencyChanges><FrequencyChange><Frequency dt:dt="r8">3328125</Frequency><Timestamp dt:dt="r8">67574913243</Timestamp><Current dt:dt="…	59.94	1	right	-1143872944	07-31-2017	16:40:04	14:40:04	female	322	{LEFTARROW}	55							0	769336	768746	{LEFTARROW}	590	767623	767144	979	left6,4	27	10	301	mask27	0	768729	0	768529	eqm10_NoEyeNmodel1_dir	90	HV	gazeCOD	GazeCoDxp	1	400	0	768229	6	768129
GazeCoD_1Model_male	25	2	42	<?xml version="1.0"?>\n<Clock xmlns:dt="urn:schemas-microsoft-com:datatypes"><Description dt:dt="string">E-Prime Primary Realtime Clock</Description><StartTime><Timestamp dt:dt="int">0</Timestamp><DateUtc dt:dt="string">2017-07-31T14:40:04Z</DateUtc></StartTime><FrequencyChanges><FrequencyChange><Frequency dt:dt="r8">3328125</Frequency><Timestamp dt:dt="r8">67574913243</Timestamp><Current dt:dt="…	59.94	1	right	-1143872944	07-31-2017	16:40:04	14:40:04	female	323	{LEFTARROW}	49							0	771384	770948	{DOWNARROW}	436	769833	769346	987	left1,6	24	10	302	mask24	0	770931	0	770731	eqm10_NoEyeNmodel1_dir	90	HV	gazeCOD	GazeCoDxp	0	400	0	770431	-2	770331
GazeCoD_1Model_male	25	2	42	<?xml version="1.0"?>\n<Clock xmlns:dt="urn:schemas-microsoft-com:datatypes"><Description dt:dt="string">E-Prime Primary Realtime Clock</Description><StartTime><Timestamp dt:dt="int">0</Timestamp><DateUtc dt:dt="string">2017-07-31T14:40:04Z</DateUtc></StartTime><FrequencyChanges><FrequencyChange><Frequency dt:dt="r8">3328125</Frequency><Timestamp dt:dt="r8">67574913243</Timestamp><Current dt:dt="…	59.94	1	right	-1143872944	07-31-2017	16:40:04	14:40:04	female	324	{RIGHTARROW}	46							0	773088	772917	{DOWNARROW}	171	771801	771399	902	right1,6	29	10	303	mask29	0	772900	1	772700	eqm10_NoEyeNmodel1_dir	90	HV	gazeCOD	GazeCoDxp	0	400	0	772399	-2	772299
GazeCoD_1Model_male	25	2	42	<?xml version="1.0"?>\n<Clock xmlns:dt="urn:schemas-microsoft-com:datatypes"><Description dt:dt="string">E-Prime Primary Realtime Clock</Description><StartTime><Timestamp dt:dt="int">0</Timestamp><DateUtc dt:dt="string">2017-07-31T14:40:04Z</DateUtc></StartTime><FrequencyChanges><FrequencyChange><Frequency dt:dt="r8">3328125</Frequency><Timestamp dt:dt="r8">67574913243</Timestamp><Current dt:dt="…	59.94	1	right	-1143872944	07-31-2017	16:40:04	14:40:04	female	325	{LEFTARROW}	78							0	774904	774669	{LEFTARROW}	235	773542	773100	942	left8	28	10	304	mask28	0	774652	1	774452	eqm10_NoEyeNmodel1_dir	90	HV	gazeCOD	GazeCoDxp	1	400	0	774151	9	774051
GazeCoD_1Model_male	25	2	42	<?xml version="1.0"?>\n<Clock xmlns:dt="urn:schemas-microsoft-com:datatypes"><Description dt:dt="string">E-Prime Primary Realtime Clock</Description><StartTime><Timestamp dt:dt="int">0</Timestamp><DateUtc dt:dt="string">2017-07-31T14:40:04Z</DateUtc></StartTime><FrequencyChanges><FrequencyChange><Frequency dt:dt="r8">3328125</Frequency><Timestamp dt:dt="r8">67574913243</Timestamp><Current dt:dt="…	59.94	1	right	-1143872944	07-31-2017	16:40:04	14:40:04	female	326	{LEFTARROW}	51							0	776488	776354	{LEFTARROW}	134	775240	774919	821	left3,2	25	10	305	mask25	0	776337	1	776137	eqm10_NoEyeNmodel1_dir	90	HV	gazeCOD	GazeCoDxp	1	400	0	775836	-4	775736
GazeCoD_1Model_male	25	2	42	<?xml version="1.0"?>\n<Clock xmlns:dt="urn:schemas-microsoft-com:datatypes"><Description dt:dt="string">E-Prime Primary Realtime Clock</Description><StartTime><Timestamp dt:dt="int">0</Timestamp><DateUtc dt:dt="string">2017-07-31T14:40:04Z</DateUtc></StartTime><FrequencyChanges><FrequencyChange><Frequency dt:dt="r8">3328125</Frequency><Timestamp dt:dt="r8">67574913243</Timestamp><Current dt:dt="…	59.94	1	right	-1143872944	07-31-2017	16:40:04	14:40:04	female	327	{RIGHTARROW}	77							0	778312	778055	{RIGHTARROW}	257	776934	776504	930	right8	22	10	306	mask22	0	778038	0	777838	eqm10_NoEyeNmodel1_dir	90	H	gazeCOD	GazeCoDxp	1	400	0	777538	4	777438
GazeCoD_1Model_male	25	2	42	<?xml version="1.0"?>\n<Clock xmlns:dt="urn:schemas-microsoft-com:datatypes"><Description dt:dt="string">E-Prime Primary Realtime Clock</Description><StartTime><Timestamp dt:dt="int">0</Timestamp><DateUtc dt:dt="string">2017-07-31T14:40:04Z</DateUtc></StartTime><FrequencyChanges><FrequencyChange><Frequency dt:dt="r8">3328125</Frequency><Timestamp dt:dt="r8">67574913243</Timestamp><Current dt:dt="…	59.94	1	right	-1143872944	07-31-2017	16:40:04	14:40:04	female	328	{RIGHTARROW}	42							0	780288	779924	{RIGHTARROW}	364	778799	778322	977	right4,8	20	10	307	mask20	0	779907	0	779707	eqm10_NoEyeNmodel1_dir	90	H	gazeCOD	GazeCoDxp	1	400	0	779407	8	779307
GazeCoD_1Model_male	25	2	42	<?xml version="1.0"?>\n<Clock xmlns:dt="urn:schemas-microsoft-com:datatypes"><Description dt:dt="string">E-Prime Primary Realtime Clock</Description><StartTime><Timestamp dt:dt="int">0</Timestamp><DateUtc dt:dt="string">2017-07-31T14:40:04Z</DateUtc></StartTime><FrequencyChanges><FrequencyChange><Frequency dt:dt="r8">3328125</Frequency><Timestamp dt:dt="r8">67574913243</Timestamp><Current dt:dt="…	59.94	1	right	-1143872944	07-31-2017	16:40:04	14:40:04	female	329	{RIGHTARROW}	40							0	782016	781892	{RIGHTARROW}	124	780769	780308	961	right6,4	32	10	308	mask32	0	781876	1	781676	eqm10_NoEyeNmodel1_dir	90	HV	gazeCOD	GazeCoDxp	1	400	0	781375	6	781275
GazeCoD_1Model_male	25	2	42	<?xml version="1.0"?>\n<Clock xmlns:dt="urn:schemas-microsoft-com:datatypes"><Description dt:dt="string">E-Prime Primary Realtime Clock</Description><StartTime><Timestamp dt:dt="int">0</Timestamp><DateUtc dt:dt="string">2017-07-31T14:40:04Z</DateUtc></StartTime><FrequencyChanges><FrequencyChange><Frequency dt:dt="r8">3328125</Frequency><Timestamp dt:dt="r8">67574913243</Timestamp><Current dt:dt="…	59.94	1	right	-1143872944	07-31-2017	16:40:04	14:40:04	female	330	{RIGHTARROW}	46							0	784024	783427	{DOWNARROW}	597	782304	782026	778	right1,6	7	10	309	mask7	0	783410	0	783210	eqm10_NoEyeNmodel1_dir	0	V	gazeCOD	GazeCoDxp	0	400	0	782910	6	782810
GazeCoD_1Model_male	25	2	42	<?xml version="1.0"?>\n<Clock xmlns:dt="urn:schemas-microsoft-com:datatypes"><Description dt:dt="string">E-Prime Primary Realtime Clock</Description><StartTime><Timestamp dt:dt="int">0</Timestamp><DateUtc dt:dt="string">2017-07-31T14:40:04Z</DateUtc></StartTime><FrequencyChanges><FrequencyChange><Frequency dt:dt="r8">3328125</Frequency><Timestamp dt:dt="r8">67574913243</Timestamp><Current dt:dt="…	59.94	1	right	-1143872944	07-31-2017	16:40:04	14:40:04	female	331	{LEFTARROW}	49							0	785688	785563	{RIGHTARROW}	125	784436	784045	891	left1,6	13	10	310	mask13	0	785546	0	785346	eqm10_NoEyeNmodel1_dir	90	H	gazeCOD	GazeCoDxp	0	400	0	785046	10	784946
GazeCoD_1Model_male	25	2	42	<?xml version="1.0"?>\n<Clock xmlns:dt="urn:schemas-microsoft-com:datatypes"><Description dt:dt="string">E-Prime Primary Realtime Clock</Description><StartTime><Timestamp dt:dt="int">0</Timestamp><DateUtc dt:dt="string">2017-07-31T14:40:04Z</DateUtc></StartTime><FrequencyChanges><FrequencyChange><Frequency dt:dt="r8">3328125</Frequency><Timestamp dt:dt="r8">67574913243</Timestamp><Current dt:dt="…	59.94	1	right	-1143872944	07-31-2017	16:40:04	14:40:04	female	332	{LEFTARROW}	78							0	787496	787131	{DOWNARROW}	365	786007	785713	794	left8	6	10	311	mask6	0	787114	0	786914	eqm10_NoEyeNmodel1_dir	0	V	gazeCOD	GazeCoDxp	0	400	0	786614	7	786514
GazeCoD_1Model_male	25	2	42	<?xml version="1.0"?>\n<Clock xmlns:dt="urn:schemas-microsoft-com:datatypes"><Description dt:dt="string">E-Prime Primary Realtime Clock</Description><StartTime><Timestamp dt:dt="int">0</Timestamp><DateUtc dt:dt="string">2017-07-31T14:40:04Z</DateUtc></StartTime><FrequencyChanges><FrequencyChange><Frequency dt:dt="r8">3328125</Frequency><Timestamp dt:dt="r8">67574913243</Timestamp><Current dt:dt="…	59.94	1	right	-1143872944	07-31-2017	16:40:04	14:40:04	female	333	{LEFTARROW}	53							0	789440	789033	{RIGHTARROW}	407	787916	787515	901	left4,8	26	10	312	mask26	0	789016	0	788816	eqm10_NoEyeNmodel1_dir	90	HV	gazeCOD	GazeCoDxp	0	400	0	788516	0	788416
GazeCoD_1Model_male	25	2	42	<?xml version="1.0"?>\n<Clock xmlns:dt="urn:schemas-microsoft-com:datatypes"><Description dt:dt="string">E-Prime Primary Realtime Clock</Description><StartTime><Timestamp dt:dt="int">0</Timestamp><DateUtc dt:dt="string">2017-07-31T14:40:04Z</DateUtc></StartTime><FrequencyChanges><FrequencyChange><Frequency dt:dt="r8">3328125</Frequency><Timestamp dt:dt="r8">67574913243</Timestamp><Current dt:dt="…	59.94	1	right	-1143872944	07-31-2017	16:40:04	14:40:04	female	334	{LEFTARROW}	53							0	791264	791018	{DOWNARROW}	246	789895	789450	945	left4,8	4	10	313	mask4	0	791001	0	790801	eqm10_NoEyeNmodel1_dir	0	V	gazeCOD	GazeCoDxp	0	400	0	790501	6	790401
GazeCoD_1Model_male	25	2	42	<?xml version="1.0"?>\n<Clock xmlns:dt="urn:schemas-microsoft-com:datatypes"><Description dt:dt="string">E-Prime Primary Realtime Clock</Description><StartTime><Timestamp dt:dt="int">0</Timestamp><DateUtc dt:dt="string">2017-07-31T14:40:04Z</DateUtc></StartTime><FrequencyChanges><FrequencyChange><Frequency dt:dt="r8">3328125</Frequency><Timestamp dt:dt="r8">67574913243</Timestamp><Current dt:dt="…	59.94	1	right	-1143872944	07-31-2017	16:40:04	14:40:04	female	335	{DOWNARROW}	79							0	793200	792670	{RIGHTARROW}	530	791557	791285	772	DG0	12	10	314	mask12	0	792653	0	792453	eqm10_NoEyeNmodel1_dir	90	H	gazeCOD	GazeCoDxp	0	400	0	792153	-4	792053
GazeCoD_1Model_male	25	2	42	<?xml version="1.0"?>\n<Clock xmlns:dt="urn:schemas-microsoft-com:datatypes"><Description dt:dt="string">E-Prime Primary Realtime Clock</Description><StartTime><Timestamp dt:dt="int">0</Timestamp><DateUtc dt:dt="string">2017-07-31T14:40:04Z</DateUtc></StartTime><FrequencyChanges><FrequencyChange><Frequency dt:dt="r8">3328125</Frequency><Timestamp dt:dt="r8">67574913243</Timestamp><Current dt:dt="…	59.94	1	right	-1143872944	07-31-2017	16:40:04	14:40:04	female	336	{RIGHTARROW}	42							0	795104	794705	{RIGHTARROW}	399	793593	793221	872	right4,8	31	10	315	mask31	0	794689	1	794489	eqm10_NoEyeNmodel1_dir	90	HV	gazeCOD	GazeCoDxp	1	400	0	794188	-5	794088
GazeCoD_1Model_male	25	2	42	<?xml version="1.0"?>\n<Clock xmlns:dt="urn:schemas-microsoft-com:datatypes"><Description dt:dt="string">E-Prime Primary Realtime Clock</Description><StartTime><Timestamp dt:dt="int">0</Timestamp><DateUtc dt:dt="string">2017-07-31T14:40:04Z</DateUtc></StartTime><FrequencyChanges><FrequencyChange><Frequency dt:dt="r8">3328125</Frequency><Timestamp dt:dt="r8">67574913243</Timestamp><Current dt:dt="…	59.94	1	right	-1143872944	07-31-2017	16:40:04	14:40:04	female	337	{LEFTARROW}	55							0	797144	796691	{DOWNARROW}	453	795574	795123	951	left6,4	5	10	316	mask5	0	796674	1	796474	eqm10_NoEyeNmodel1_dir	0	V	gazeCOD	GazeCoDxp	0	400	0	796173	-1	796073
GazeCoD_1Model_male	25	2	42	<?xml version="1.0"?>\n<Clock xmlns:dt="urn:schemas-microsoft-com:datatypes"><Description dt:dt="string">E-Prime Primary Realtime Clock</Description><StartTime><Timestamp dt:dt="int">0</Timestamp><DateUtc dt:dt="string">2017-07-31T14:40:04Z</DateUtc></StartTime><FrequencyChanges><FrequencyChange><Frequency dt:dt="r8">3328125</Frequency><Timestamp dt:dt="r8">67574913243</Timestamp><Current dt:dt="…	59.94	1	right	-1143872944	07-31-2017	16:40:04	14:40:04	female	338	{LEFTARROW}	49							0	799040	798643	{DOWNARROW}	397	797525	797158	867	left1,6	2	10	317	mask2	0	798626	1	798426	eqm10_NoEyeNmodel1_dir	0	V	gazeCOD	GazeCoDxp	0	400	0	798125	0	798025
GazeCoD_1Model_male	25	2	42	<?xml version="1.0"?>\n<Clock xmlns:dt="urn:schemas-microsoft-com:datatypes"><Description dt:dt="string">E-Prime Primary Realtime Clock</Description><StartTime><Timestamp dt:dt="int">0</Timestamp><DateUtc dt:dt="string">2017-07-31T14:40:04Z</DateUtc></StartTime><FrequencyChanges><FrequencyChange><Frequency dt:dt="r8">3328125</Frequency><Timestamp dt:dt="r8">67574913243</Timestamp><Current dt:dt="…	59.94	1	right	-1143872944	07-31-2017	16:40:04	14:40:04	female	339	{RIGHTARROW}	40							0	800848	800578	{DOWNARROW}	270	799464	799060	904	right6,4	10	10	318	mask10	0	800561	0	800361	eqm10_NoEyeNmodel1_dir	0	V	gazeCOD	GazeCoDxp	0	400	0	800061	-3	799961
GazeCoD_1Model_male	25	2	42	<?xml version="1.0"?>\n<Clock xmlns:dt="urn:schemas-microsoft-com:datatypes"><Description dt:dt="string">E-Prime Primary Realtime Clock</Description><StartTime><Timestamp dt:dt="int">0</Timestamp><DateUtc dt:dt="string">2017-07-31T14:40:04Z</DateUtc></StartTime><FrequencyChanges><FrequencyChange><Frequency dt:dt="r8">3328125</Frequency><Timestamp dt:dt="r8">67574913243</Timestamp><Current dt:dt="…	59.94	1	right	-1143872944	07-31-2017	16:40:04	14:40:04	female	340	{DOWNARROW}	79							0	802536	802263	{RIGHTARROW}	272	801149	800862	787	DG0	23	10	319	mask23	0	802246	0	802046	eqm10_NoEyeNmodel1_dir	90	HV	gazeCOD	GazeCoDxp	0	400	0	801746	-3	801646
GazeCoD_1Model_male	25	2	42	<?xml version="1.0"?>\n<Clock xmlns:dt="urn:schemas-microsoft-com:datatypes"><Description dt:dt="string">E-Prime Primary Realtime Clock</Description><StartTime><Timestamp dt:dt="int">0</Timestamp><DateUtc dt:dt="string">2017-07-31T14:40:04Z</DateUtc></StartTime><FrequencyChanges><FrequencyChange><Frequency dt:dt="r8">3328125</Frequency><Timestamp dt:dt="r8">67574913243</Timestamp><Current dt:dt="…	59.94	1	right	-1143872944	07-31-2017	16:40:04	14:40:04	female	341	{RIGHTARROW}	42							0	804208	804015	{RIGHTARROW}	193	802892	802547	845	right4,8	9	10	320	mask9	0	803998	0	803798	eqm10_NoEyeNmodel1_dir	0	V	gazeCOD	GazeCoDxp	1	400	0	803498	6	803398
GazeCoD_1Model_male	25	2	42	<?xml version="1.0"?>\n<Clock xmlns:dt="urn:schemas-microsoft-com:datatypes"><Description dt:dt="string">E-Prime Primary Realtime Clock</Description><StartTime><Timestamp dt:dt="int">0</Timestamp><DateUtc dt:dt="string">2017-07-31T14:40:04Z</DateUtc></StartTime><FrequencyChanges><FrequencyChange><Frequency dt:dt="r8">3328125</Frequency><Timestamp dt:dt="r8">67574913243</Timestamp><Current dt:dt="…	59.94	1	right	-1143872944	07-31-2017	16:40:04	14:40:04	female	342	{LEFTARROW}	53							0	806056	805833	{RIGHTARROW}	223	804710	804232	978	left4,8	15	10	321	mask15	0	805816	0	805616	eqm10_NoEyeNmodel1_dir	90	H	gazeCOD	GazeCoDxp	0	400	0	805316	6	805216
GazeCoD_1Model_male	25	2	42	<?xml version="1.0"?>\n<Clock xmlns:dt="urn:schemas-microsoft-com:datatypes"><Description dt:dt="string">E-Prime Primary Realtime Clock</Description><StartTime><Timestamp dt:dt="int">0</Timestamp><DateUtc dt:dt="string">2017-07-31T14:40:04Z</DateUtc></StartTime><FrequencyChanges><FrequencyChange><Frequency dt:dt="r8">3328125</Frequency><Timestamp dt:dt="r8">67574913243</Timestamp><Current dt:dt="…	59.94	1	right	-1143872944	07-31-2017	16:40:04	14:40:04	female	343	{RIGHTARROW}	46							0	807736	807602	{RIGHTARROW}	134	806487	806067	920	right1,6	18	10	322	mask18	0	807585	1	807385	eqm10_NoEyeNmodel1_dir	90	H	gazeCOD	GazeCoDxp	1	400	0	807084	-3	806984
GazeCoD_1Model_male	25	2	42	<?xml version="1.0"?>\n<Clock xmlns:dt="urn:schemas-microsoft-com:datatypes"><Description dt:dt="string">E-Prime Primary Realtime Clock</Description><StartTime><Timestamp dt:dt="int">0</Timestamp><DateUtc dt:dt="string">2017-07-31T14:40:04Z</DateUtc></StartTime><FrequencyChanges><FrequencyChange><Frequency dt:dt="r8">3328125</Frequency><Timestamp dt:dt="r8">67574913243</Timestamp><Current dt:dt="…	59.94	1	right	-1143872944	07-31-2017	16:40:04	14:40:04	female	344	{RIGHTARROW}	77							0	809368	809187	{RIGHTARROW}	181	808069	807752	817	right8	11	10	323	mask11	0	809170	1	808970	eqm10_NoEyeNmodel1_dir	0	V	gazeCOD	GazeCoDxp	1	400	0	808669	0	808569
GazeCoD_1Model_male	25	2	42	<?xml version="1.0"?>\n<Clock xmlns:dt="urn:schemas-microsoft-com:datatypes"><Description dt:dt="string">E-Prime Primary Realtime Clock</Description><StartTime><Timestamp dt:dt="int">0</Timestamp><DateUtc dt:dt="string">2017-07-31T14:40:04Z</DateUtc></StartTime><FrequencyChanges><FrequencyChange><Frequency dt:dt="r8">3328125</Frequency><Timestamp dt:dt="r8">67574913243</Timestamp><Current dt:dt="…	59.94	1	right	-1143872944	07-31-2017	16:40:04	14:40:04	female	345	{RIGHTARROW}	40							0	810880	810805	{RIGHTARROW}	75	809678	809387	791	right6,4	21	10	324	mask21	0	810788	0	810588	eqm10_NoEyeNmodel1_dir	90	H	gazeCOD	GazeCoDxp	1	400	0	810288	10	810188
GazeCoD_1Model_male	25	2	42	<?xml version="1.0"?>\n<Clock xmlns:dt="urn:schemas-microsoft-com:datatypes"><Description dt:dt="string">E-Prime Primary Realtime Clock</Description><StartTime><Timestamp dt:dt="int">0</Timestamp><DateUtc dt:dt="string">2017-07-31T14:40:04Z</DateUtc></StartTime><FrequencyChanges><FrequencyChange><Frequency dt:dt="r8">3328125</Frequency><Timestamp dt:dt="r8">67574913243</Timestamp><Current dt:dt="…	59.94	1	right	-1143872944	07-31-2017	16:40:04	14:40:04	female	346	{LEFTARROW}	78							0	812992	812507	{RIGHTARROW}	485	811388	810905	983	left8	17	10	325	mask17	0	812490	1	812290	eqm10_NoEyeNmodel1_dir	90	H	gazeCOD	GazeCoDxp	0	400	0	811989	1	811889
GazeCoD_1Model_male	25	2	42	<?xml version="1.0"?>\n<Clock xmlns:dt="urn:schemas-microsoft-com:datatypes"><Description dt:dt="string">E-Prime Primary Realtime Clock</Description><StartTime><Timestamp dt:dt="int">0</Timestamp><DateUtc dt:dt="string">2017-07-31T14:40:04Z</DateUtc></StartTime><FrequencyChanges><FrequencyChange><Frequency dt:dt="r8">3328125</Frequency><Timestamp dt:dt="r8">67574913243</Timestamp><Current dt:dt="…	59.94	1	right	-1143872944	07-31-2017	16:40:04	14:40:04	female	347	{LEFTARROW}	55							0	814768	814392	{RIGHTARROW}	376	813266	813007	759	left6,4	16	10	326	mask16	0	814375	0	814175	eqm10_NoEyeNmodel1_dir	90	H	gazeCOD	GazeCoDxp	0	400	0	813875	9	813775
GazeCoD_1Model_male	25	2	42	<?xml version="1.0"?>\n<Clock xmlns:dt="urn:schemas-microsoft-com:datatypes"><Description dt:dt="string">E-Prime Primary Realtime Clock</Description><StartTime><Timestamp dt:dt="int">0</Timestamp><DateUtc dt:dt="string">2017-07-31T14:40:04Z</DateUtc></StartTime><FrequencyChanges><FrequencyChange><Frequency dt:dt="r8">3328125</Frequency><Timestamp dt:dt="r8">67574913243</Timestamp><Current dt:dt="…	59.94	1	right	-1143872944	07-31-2017	16:40:04	14:40:04	female	348	{RIGHTARROW}	77							0	816464	816377	{RIGHTARROW}	87	815255	814792	963	right8	33	10	327	mask33	0	816360	0	816160	eqm10_NoEyeNmodel1_dir	90	HV	gazeCOD	GazeCoDxp	1	400	0	815860	5	815760
GazeCoD_1Model_male	25	2	42	<?xml version="1.0"?>\n<Clock xmlns:dt="urn:schemas-microsoft-com:datatypes"><Description dt:dt="string">E-Prime Primary Realtime Clock</Description><StartTime><Timestamp dt:dt="int">0</Timestamp><DateUtc dt:dt="string">2017-07-31T14:40:04Z</DateUtc></StartTime><FrequencyChanges><FrequencyChange><Frequency dt:dt="r8">3328125</Frequency><Timestamp dt:dt="r8">67574913243</Timestamp><Current dt:dt="…	59.94	1	right	-1143872944	07-31-2017	16:40:04	14:40:04	female	349	{LEFTARROW}	51							0	818304	817895	{RIGHTARROW}	409	816780	816477	803	left3,2	3	10	328	mask3	0	817879	1	817679	eqm10_NoEyeNmodel1_dir	0	V	gazeCOD	GazeCoDxp	0	400	0	817378	-2	817278
GazeCoD_1Model_male	25	2	42	<?xml version="1.0"?>\n<Clock xmlns:dt="urn:schemas-microsoft-com:datatypes"><Description dt:dt="string">E-Prime Primary Realtime Clock</Description><StartTime><Timestamp dt:dt="int">0</Timestamp><DateUtc dt:dt="string">2017-07-31T14:40:04Z</DateUtc></StartTime><FrequencyChanges><FrequencyChange><Frequency dt:dt="r8">3328125</Frequency><Timestamp dt:dt="r8">67574913243</Timestamp><Current dt:dt="…	59.94	1	right	-1143872944	07-31-2017	16:40:04	14:40:04	female	350	{LEFTARROW}	51							0	819976	819814	{RIGHTARROW}	162	818693	818329	864	left3,2	14	10	329	mask14	0	819797	0	819597	eqm10_NoEyeNmodel1_dir	90	H	gazeCOD	GazeCoDxp	0	400	0	819297	4	819197
GazeCoD_1Model_male	25	2	42	<?xml version="1.0"?>\n<Clock xmlns:dt="urn:schemas-microsoft-com:datatypes"><Description dt:dt="string">E-Prime Primary Realtime Clock</Description><StartTime><Timestamp dt:dt="int">0</Timestamp><DateUtc dt:dt="string">2017-07-31T14:40:04Z</DateUtc></StartTime><FrequencyChanges><FrequencyChange><Frequency dt:dt="r8">3328125</Frequency><Timestamp dt:dt="r8">67574913243</Timestamp><Current dt:dt="…	59.94	1	right	-1143872944	07-31-2017	16:40:04	14:40:04	female	351	{DOWNARROW}	79							0	821696	821516	{DOWNARROW}	180	820391	819998	893	DG0	1	10	330	mask1	0	821499	0	821299	eqm10_NoEyeNmodel1_dir	0	V	gazeCOD	GazeCoDxp	1	400	0	820999	8	820899
GazeCoD_1Model_male	25	2	42	<?xml version="1.0"?>\n<Clock xmlns:dt="urn:schemas-microsoft-com:datatypes"><Description dt:dt="string">E-Prime Primary Realtime Clock</Description><StartTime><Timestamp dt:dt="int">0</Timestamp><DateUtc dt:dt="string">2017-07-31T14:40:04Z</DateUtc></StartTime><FrequencyChanges><FrequencyChange><Frequency dt:dt="r8">3328125</Frequency><Timestamp dt:dt="r8">67574913243</Timestamp><Current dt:dt="…	59.94	1	right	-1143872944	07-31-2017	16:40:04	14:40:04	female	352	{RIGHTARROW}	46							0	836856	836047	{LEFTARROW}	809	834931	834612	819	right1,6	18	11	331	mask18	0	836030	0	835830	eqm10_NoEyeNmodel1_dir	90	H	gazeCOD	GazeCoDxp	0	400	0	835530	-1	835430
GazeCoD_1Model_male	25	2	42	<?xml version="1.0"?>\n<Clock xmlns:dt="urn:schemas-microsoft-com:datatypes"><Description dt:dt="string">E-Prime Primary Realtime Clock</Description><StartTime><Timestamp dt:dt="int">0</Timestamp><DateUtc dt:dt="string">2017-07-31T14:40:04Z</DateUtc></StartTime><FrequencyChanges><FrequencyChange><Frequency dt:dt="r8">3328125</Frequency><Timestamp dt:dt="r8">67574913243</Timestamp><Current dt:dt="…	59.94	1	right	-1143872944	07-31-2017	16:40:04	14:40:04	female	353	{LEFTARROW}	55							0	838608	838433	{DOWNARROW}	175	837309	836881	928	left6,4	5	11	332	mask5	0	838416	0	838216	eqm10_NoEyeNmodel1_dir	0	V	gazeCOD	GazeCoDxp	0	400	0	837916	7	837816
GazeCoD_1Model_male	25	2	42	<?xml version="1.0"?>\n<Clock xmlns:dt="urn:schemas-microsoft-com:datatypes"><Description dt:dt="string">E-Prime Primary Realtime Clock</Description><StartTime><Timestamp dt:dt="int">0</Timestamp><DateUtc dt:dt="string">2017-07-31T14:40:04Z</DateUtc></StartTime><FrequencyChanges><FrequencyChange><Frequency dt:dt="r8">3328125</Frequency><Timestamp dt:dt="r8">67574913243</Timestamp><Current dt:dt="…	59.94	1	right	-1143872944	07-31-2017	16:40:04	14:40:04	female	354	{LEFTARROW}	78							0	840224	840118	{LEFTARROW}	106	838995	838633	862	left8	17	11	333	mask17	0	840101	0	839901	eqm10_NoEyeNmodel1_dir	90	H	gazeCOD	GazeCoDxp	1	400	0	839601	6	839501
GazeCoD_1Model_male	25	2	42	<?xml version="1.0"?>\n<Clock xmlns:dt="urn:schemas-microsoft-com:datatypes"><Description dt:dt="string">E-Prime Primary Realtime Clock</Description><StartTime><Timestamp dt:dt="int">0</Timestamp><DateUtc dt:dt="string">2017-07-31T14:40:04Z</DateUtc></StartTime><FrequencyChanges><FrequencyChange><Frequency dt:dt="r8">3328125</Frequency><Timestamp dt:dt="r8">67574913243</Timestamp><Current dt:dt="…	59.94	1	right	-1143872944	07-31-2017	16:40:04	14:40:04	female	355	{LEFTARROW}	55							0	842208	841736	{LEFTARROW}	472	840615	840235	880	left6,4	27	11	334	mask27	0	841719	0	841519	eqm10_NoEyeNmodel1_dir	90	HV	gazeCOD	GazeCoDxp	1	400	0	841219	4	841119
GazeCoD_1Model_male	25	2	42	<?xml version="1.0"?>\n<Clock xmlns:dt="urn:schemas-microsoft-com:datatypes"><Description dt:dt="string">E-Prime Primary Realtime Clock</Description><StartTime><Timestamp dt:dt="int">0</Timestamp><DateUtc dt:dt="string">2017-07-31T14:40:04Z</DateUtc></StartTime><FrequencyChanges><FrequencyChange><Frequency dt:dt="r8">3328125</Frequency><Timestamp dt:dt="r8">67574913243</Timestamp><Current dt:dt="…	59.94	1	right	-1143872944	07-31-2017	16:40:04	14:40:04	female	356	{RIGHTARROW}	42							0	844096	843822	{RIGHTARROW}	274	842703	842220	983	right4,8	31	11	335	mask31	0	843805	1	843605	eqm10_NoEyeNmodel1_dir	90	HV	gazeCOD	GazeCoDxp	1	400	0	843304	1	843204
GazeCoD_1Model_male	25	2	42	<?xml version="1.0"?>\n<Clock xmlns:dt="urn:schemas-microsoft-com:datatypes"><Description dt:dt="string">E-Prime Primary Realtime Clock</Description><StartTime><Timestamp dt:dt="int">0</Timestamp><DateUtc dt:dt="string">2017-07-31T14:40:04Z</DateUtc></StartTime><FrequencyChanges><FrequencyChange><Frequency dt:dt="r8">3328125</Frequency><Timestamp dt:dt="r8">67574913243</Timestamp><Current dt:dt="…	59.94	1	right	-1143872944	07-31-2017	16:40:04	14:40:04	female	357	{LEFTARROW}	49							0	845912	845557	{RIGHTARROW}	355	844437	844122	815	left1,6	13	11	336	mask13	0	845540	1	845340	eqm10_NoEyeNmodel1_dir	90	H	gazeCOD	GazeCoDxp	0	400	0	845039	2	844939
GazeCoD_1Model_male	25	2	42	<?xml version="1.0"?>\n<Clock xmlns:dt="urn:schemas-microsoft-com:datatypes"><Description dt:dt="string">E-Prime Primary Realtime Clock</Description><StartTime><Timestamp dt:dt="int">0</Timestamp><DateUtc dt:dt="string">2017-07-31T14:40:04Z</DateUtc></StartTime><FrequencyChanges><FrequencyChange><Frequency dt:dt="r8">3328125</Frequency><Timestamp dt:dt="r8">67574913243</Timestamp><Current dt:dt="…	59.94	1	right	-1143872944	07-31-2017	16:40:04	14:40:04	female	358	{RIGHTARROW}	42							0	848400	847509	{LEFTARROW}	891	846391	845924	967	right4,8	20	11	337	mask20	0	847492	1	847292	eqm10_NoEyeNmodel1_dir	90	H	gazeCOD	GazeCoDxp	0	400	0	846991	0	846891
GazeCoD_1Model_male	25	2	42	<?xml version="1.0"?>\n<Clock xmlns:dt="urn:schemas-microsoft-com:datatypes"><Description dt:dt="string">E-Prime Primary Realtime Clock</Description><StartTime><Timestamp dt:dt="int">0</Timestamp><DateUtc dt:dt="string">2017-07-31T14:40:04Z</DateUtc></StartTime><FrequencyChanges><FrequencyChange><Frequency dt:dt="r8">3328125</Frequency><Timestamp dt:dt="r8">67574913243</Timestamp><Current dt:dt="…	59.94	1	right	-1143872944	07-31-2017	16:40:04	14:40:04	female	359	{DOWNARROW}	79							0	850048	849894	{LEFTARROW}	154	848778	848410	868	DG0	12	11	338	mask12	0	849878	1	849678	eqm10_NoEyeNmodel1_dir	90	H	gazeCOD	GazeCoDxp	0	400	0	849377	-1	849277
GazeCoD_1Model_male	25	2	42	<?xml version="1.0"?>\n<Clock xmlns:dt="urn:schemas-microsoft-com:datatypes"><Description dt:dt="string">E-Prime Primary Realtime Clock</Description><StartTime><Timestamp dt:dt="int">0</Timestamp><DateUtc dt:dt="string">2017-07-31T14:40:04Z</DateUtc></StartTime><FrequencyChanges><FrequencyChange><Frequency dt:dt="r8">3328125</Frequency><Timestamp dt:dt="r8">67574913243</Timestamp><Current dt:dt="…	59.94	1	right	-1143872944	07-31-2017	16:40:04	14:40:04	female	360	{RIGHTARROW}	46							0	851680	851563	{DOWNARROW}	117	850451	850061	890	right1,6	29	11	339	mask29	0	851546	0	851346	eqm10_NoEyeNmodel1_dir	90	HV	gazeCOD	GazeCoDxp	0	400	0	851046	-5	850946
GazeCoD_1Model_male	25	2	42	<?xml version="1.0"?>\n<Clock xmlns:dt="urn:schemas-microsoft-com:datatypes"><Description dt:dt="string">E-Prime Primary Realtime Clock</Description><StartTime><Timestamp dt:dt="int">0</Timestamp><DateUtc dt:dt="string">2017-07-31T14:40:04Z</DateUtc></StartTime><FrequencyChanges><FrequencyChange><Frequency dt:dt="r8">3328125</Frequency><Timestamp dt:dt="r8">67574913243</Timestamp><Current dt:dt="…	59.94	1	right	-1143872944	07-31-2017	16:40:04	14:40:04	female	361	{DOWNARROW}	79							0	853248	853114	{RIGHTARROW}	134	851995	851696	799	DG0	23	11	340	mask23	0	853098	1	852898	eqm10_NoEyeNmodel1_dir	90	HV	gazeCOD	GazeCoDxp	0	400	0	852597	2	852497
GazeCoD_1Model_male	25	2	42	<?xml version="1.0"?>\n<Clock xmlns:dt="urn:schemas-microsoft-com:datatypes"><Description dt:dt="string">E-Prime Primary Realtime Clock</Description><StartTime><Timestamp dt:dt="int">0</Timestamp><DateUtc dt:dt="string">2017-07-31T14:40:04Z</DateUtc></StartTime><FrequencyChanges><FrequencyChange><Frequency dt:dt="r8">3328125</Frequency><Timestamp dt:dt="r8">67574913243</Timestamp><Current dt:dt="…	59.94	1	right	-1143872944	07-31-2017	16:40:04	14:40:04	female	362	{LEFTARROW}	78							0	855384	854833	{RIGHTARROW}	551	853715	853265	950	left8	6	11	341	mask6	0	854816	0	854616	eqm10_NoEyeNmodel1_dir	0	V	gazeCOD	GazeCoDxp	0	400	0	854316	1	854216
GazeCoD_1Model_male	25	2	42	<?xml version="1.0"?>\n<Clock xmlns:dt="urn:schemas-microsoft-com:datatypes"><Description dt:dt="string">E-Prime Primary Realtime Clock</Description><StartTime><Timestamp dt:dt="int">0</Timestamp><DateUtc dt:dt="string">2017-07-31T14:40:04Z</DateUtc></StartTime><FrequencyChanges><FrequencyChange><Frequency dt:dt="r8">3328125</Frequency><Timestamp dt:dt="r8">67574913243</Timestamp><Current dt:dt="…	59.94	1	right	-1143872944	07-31-2017	16:40:04	14:40:04	female	363	{LEFTARROW}	49							0	856936	856818	{DOWNARROW}	118	855707	855400	807	left1,6	2	11	342	mask2	0	856801	-1	856601	eqm10_NoEyeNmodel1_dir	0	V	gazeCOD	GazeCoDxp	0	400	0	856302	-5	856202
GazeCoD_1Model_male	25	2	42	<?xml version="1.0"?>\n<Clock xmlns:dt="urn:schemas-microsoft-com:datatypes"><Description dt:dt="string">E-Prime Primary Realtime Clock</Description><StartTime><Timestamp dt:dt="int">0</Timestamp><DateUtc dt:dt="string">2017-07-31T14:40:04Z</DateUtc></StartTime><FrequencyChanges><FrequencyChange><Frequency dt:dt="r8">3328125</Frequency><Timestamp dt:dt="r8">67574913243</Timestamp><Current dt:dt="…	59.94	1	right	-1143872944	07-31-2017	16:40:04	14:40:04	female	364	{LEFTARROW}	51							0	861208	858553	{DOWNARROW}	2655	857426	856952	974	left3,2	3	11	343	mask3	0	858536	0	858336	eqm10_NoEyeNmodel1_dir	0	V	gazeCOD	GazeCoDxp	0	400	0	858036	10	857936
GazeCoD_1Model_male	25	2	42	<?xml version="1.0"?>\n<Clock xmlns:dt="urn:schemas-microsoft-com:datatypes"><Description dt:dt="string">E-Prime Primary Realtime Clock</Description><StartTime><Timestamp dt:dt="int">0</Timestamp><DateUtc dt:dt="string">2017-07-31T14:40:04Z</DateUtc></StartTime><FrequencyChanges><FrequencyChange><Frequency dt:dt="r8">3328125</Frequency><Timestamp dt:dt="r8">67574913243</Timestamp><Current dt:dt="…	59.94	1	right	-1143872944	07-31-2017	16:40:04	14:40:04	female	365	{DOWNARROW}	79							0	862824	862624	{DOWNARROW}	200	861499	861223	776	DG0	1	11	344	mask1	0	862607	0	862407	eqm10_NoEyeNmodel1_dir	0	V	gazeCOD	GazeCoDxp	1	400	0	862107	8	862007
GazeCoD_1Model_male	25	2	42	<?xml version="1.0"?>\n<Clock xmlns:dt="urn:schemas-microsoft-com:datatypes"><Description dt:dt="string">E-Prime Primary Realtime Clock</Description><StartTime><Timestamp dt:dt="int">0</Timestamp><DateUtc dt:dt="string">2017-07-31T14:40:04Z</DateUtc></StartTime><FrequencyChanges><FrequencyChange><Frequency dt:dt="r8">3328125</Frequency><Timestamp dt:dt="r8">67574913243</Timestamp><Current dt:dt="…	59.94	1	right	-1143872944	07-31-2017	16:40:04	14:40:04	female	366	{RIGHTARROW}	44							0	864424	864226	{DOWNARROW}	198	863107	862841	766	right3,2	8	11	345	mask8	0	864209	1	864009	eqm10_NoEyeNmodel1_dir	0	V	gazeCOD	GazeCoDxp	0	400	0	863708	1	863608
GazeCoD_1Model_male	25	2	42	<?xml version="1.0"?>\n<Clock xmlns:dt="urn:schemas-microsoft-com:datatypes"><Description dt:dt="string">E-Prime Primary Realtime Clock</Description><StartTime><Timestamp dt:dt="int">0</Timestamp><DateUtc dt:dt="string">2017-07-31T14:40:04Z</DateUtc></StartTime><FrequencyChanges><FrequencyChange><Frequency dt:dt="r8">3328125</Frequency><Timestamp dt:dt="r8">67574913243</Timestamp><Current dt:dt="…	59.94	1	right	-1143872944	07-31-2017	16:40:04	14:40:04	female	367	{RIGHTARROW}	77							0	866064	865911	{RIGHTARROW}	153	864792	864443	849	right8	22	11	346	mask22	0	865894	1	865694	eqm10_NoEyeNmodel1_dir	90	H	gazeCOD	GazeCoDxp	1	400	0	865393	1	865293
GazeCoD_1Model_male	25	2	42	<?xml version="1.0"?>\n<Clock xmlns:dt="urn:schemas-microsoft-com:datatypes"><Description dt:dt="string">E-Prime Primary Realtime Clock</Description><StartTime><Timestamp dt:dt="int">0</Timestamp><DateUtc dt:dt="string">2017-07-31T14:40:04Z</DateUtc></StartTime><FrequencyChanges><FrequencyChange><Frequency dt:dt="r8">3328125</Frequency><Timestamp dt:dt="r8">67574913243</Timestamp><Current dt:dt="…	59.94	1	right	-1143872944	07-31-2017	16:40:04	14:40:04	female	368	{RIGHTARROW}	77							0	867816	867612	{RIGHTARROW}	204	866488	866077	911	right8	11	11	347	mask11	0	867595	0	867395	eqm10_NoEyeNmodel1_dir	0	V	gazeCOD	GazeCoDxp	1	400	0	867095	7	866995
GazeCoD_1Model_male	25	2	42	<?xml version="1.0"?>\n<Clock xmlns:dt="urn:schemas-microsoft-com:datatypes"><Description dt:dt="string">E-Prime Primary Realtime Clock</Description><StartTime><Timestamp dt:dt="int">0</Timestamp><DateUtc dt:dt="string">2017-07-31T14:40:04Z</DateUtc></StartTime><FrequencyChanges><FrequencyChange><Frequency dt:dt="r8">3328125</Frequency><Timestamp dt:dt="r8">67574913243</Timestamp><Current dt:dt="…	59.94	1	right	-1143872944	07-31-2017	16:40:04	14:40:04	female	369	{RIGHTARROW}	44							0	869544	869231	{RIGHTARROW}	313	868108	867829	779	right3,2	19	11	348	mask19	0	869214	1	869014	eqm10_NoEyeNmodel1_dir	90	H	gazeCOD	GazeCoDxp	1	400	0	868713	5	868613
GazeCoD_1Model_male	25	2	42	<?xml version="1.0"?>\n<Clock xmlns:dt="urn:schemas-microsoft-com:datatypes"><Description dt:dt="string">E-Prime Primary Realtime Clock</Description><StartTime><Timestamp dt:dt="int">0</Timestamp><DateUtc dt:dt="string">2017-07-31T14:40:04Z</DateUtc></StartTime><FrequencyChanges><FrequencyChange><Frequency dt:dt="r8">3328125</Frequency><Timestamp dt:dt="r8">67574913243</Timestamp><Current dt:dt="…	59.94	1	right	-1143872944	07-31-2017	16:40:04	14:40:04	female	370	{LEFTARROW}	49							0	871360	870949	{RIGHTARROW}	411	869831	869564	767	left1,6	24	11	349	mask24	0	870932	0	870732	eqm10_NoEyeNmodel1_dir	90	HV	gazeCOD	GazeCoDxp	0	400	0	870432	1	870332
GazeCoD_1Model_male	25	2	42	<?xml version="1.0"?>\n<Clock xmlns:dt="urn:schemas-microsoft-com:datatypes"><Description dt:dt="string">E-Prime Primary Realtime Clock</Description><StartTime><Timestamp dt:dt="int">0</Timestamp><DateUtc dt:dt="string">2017-07-31T14:40:04Z</DateUtc></StartTime><FrequencyChanges><FrequencyChange><Frequency dt:dt="r8">3328125</Frequency><Timestamp dt:dt="r8">67574913243</Timestamp><Current dt:dt="…	59.94	1	right	-1143872944	07-31-2017	16:40:04	14:40:04	female	371	{RIGHTARROW}	77							0	872824	872768	{RIGHTARROW}	56	871645	871383	762	right8	33	11	350	mask33	0	872751	1	872551	eqm10_NoEyeNmodel1_dir	90	HV	gazeCOD	GazeCoDxp	1	400	0	872250	5	872150
GazeCoD_1Model_male	25	2	42	<?xml version="1.0"?>\n<Clock xmlns:dt="urn:schemas-microsoft-com:datatypes"><Description dt:dt="string">E-Prime Primary Realtime Clock</Description><StartTime><Timestamp dt:dt="int">0</Timestamp><DateUtc dt:dt="string">2017-07-31T14:40:04Z</DateUtc></StartTime><FrequencyChanges><FrequencyChange><Frequency dt:dt="r8">3328125</Frequency><Timestamp dt:dt="r8">67574913243</Timestamp><Current dt:dt="…	59.94	1	right	-1143872944	07-31-2017	16:40:04	14:40:04	female	372	{RIGHTARROW}	44							0	874512	874436	{RIGHTARROW}	76	873318	872834	984	right3,2	30	11	351	mask30	0	874419	0	874219	eqm10_NoEyeNmodel1_dir	90	HV	gazeCOD	GazeCoDxp	1	400	0	873919	1	873819
GazeCoD_1Model_male	25	2	42	<?xml version="1.0"?>\n<Clock xmlns:dt="urn:schemas-microsoft-com:datatypes"><Description dt:dt="string">E-Prime Primary Realtime Clock</Description><StartTime><Timestamp dt:dt="int">0</Timestamp><DateUtc dt:dt="string">2017-07-31T14:40:04Z</DateUtc></StartTime><FrequencyChanges><FrequencyChange><Frequency dt:dt="r8">3328125</Frequency><Timestamp dt:dt="r8">67574913243</Timestamp><Current dt:dt="…	59.94	1	right	-1143872944	07-31-2017	16:40:04	14:40:04	female	373	{RIGHTARROW}	40							0	876320	876138	{RIGHTARROW}	182	875014	874536	978	right6,4	10	11	352	mask10	0	876121	1	875921	eqm10_NoEyeNmodel1_dir	0	V	gazeCOD	GazeCoDxp	1	400	0	875620	6	875520
GazeCoD_1Model_male	25	2	42	<?xml version="1.0"?>\n<Clock xmlns:dt="urn:schemas-microsoft-com:datatypes"><Description dt:dt="string">E-Prime Primary Realtime Clock</Description><StartTime><Timestamp dt:dt="int">0</Timestamp><DateUtc dt:dt="string">2017-07-31T14:40:04Z</DateUtc></StartTime><FrequencyChanges><FrequencyChange><Frequency dt:dt="r8">3328125</Frequency><Timestamp dt:dt="r8">67574913243</Timestamp><Current dt:dt="…	59.94	1	right	-1143872944	07-31-2017	16:40:04	14:40:04	female	374	{LEFTARROW}	53							0	878072	877889	{RIGHTARROW}	183	876767	876338	929	left4,8	15	11	353	mask15	0	877873	1	877673	eqm10_NoEyeNmodel1_dir	90	H	gazeCOD	GazeCoDxp	0	400	0	877372	5	877272
GazeCoD_1Model_male	25	2	42	<?xml version="1.0"?>\n<Clock xmlns:dt="urn:schemas-microsoft-com:datatypes"><Description dt:dt="string">E-Prime Primary Realtime Clock</Description><StartTime><Timestamp dt:dt="int">0</Timestamp><DateUtc dt:dt="string">2017-07-31T14:40:04Z</DateUtc></StartTime><FrequencyChanges><FrequencyChange><Frequency dt:dt="r8">3328125</Frequency><Timestamp dt:dt="r8">67574913243</Timestamp><Current dt:dt="…	59.94	1	right	-1143872944	07-31-2017	16:40:04	14:40:04	female	375	{RIGHTARROW}	40							0	879624	879541	{RIGHTARROW}	83	878416	878090	826	right6,4	32	11	354	mask32	0	879524	0	879324	eqm10_NoEyeNmodel1_dir	90	HV	gazeCOD	GazeCoDxp	1	400	0	879024	8	878924
GazeCoD_1Model_male	25	2	42	<?xml version="1.0"?>\n<Clock xmlns:dt="urn:schemas-microsoft-com:datatypes"><Description dt:dt="string">E-Prime Primary Realtime Clock</Description><StartTime><Timestamp dt:dt="int">0</Timestamp><DateUtc dt:dt="string">2017-07-31T14:40:04Z</DateUtc></StartTime><FrequencyChanges><FrequencyChange><Frequency dt:dt="r8">3328125</Frequency><Timestamp dt:dt="r8">67574913243</Timestamp><Current dt:dt="…	59.94	1	right	-1143872944	07-31-2017	16:40:04	14:40:04	female	376	{RIGHTARROW}	42							0	881144	881026	{RIGHTARROW}	118	879901	879641	760	right4,8	9	11	355	mask9	0	881009	0	880809	eqm10_NoEyeNmodel1_dir	0	V	gazeCOD	GazeCoDxp	1	400	0	880509	8	880409
GazeCoD_1Model_male	25	2	42	<?xml version="1.0"?>\n<Clock xmlns:dt="urn:schemas-microsoft-com:datatypes"><Description dt:dt="string">E-Prime Primary Realtime Clock</Description><StartTime><Timestamp dt:dt="int">0</Timestamp><DateUtc dt:dt="string">2017-07-31T14:40:04Z</DateUtc></StartTime><FrequencyChanges><FrequencyChange><Frequency dt:dt="r8">3328125</Frequency><Timestamp dt:dt="r8">67574913243</Timestamp><Current dt:dt="…	59.94	1	right	-1143872944	07-31-2017	16:40:04	14:40:04	female	377	{RIGHTARROW}	40							0	882840	882778	{RIGHTARROW}	62	881654	881159	995	right6,4	21	11	356	mask21	0	882761	1	882561	eqm10_NoEyeNmodel1_dir	90	H	gazeCOD	GazeCoDxp	1	400	0	882260	6	882160
GazeCoD_1Model_male	25	2	42	<?xml version="1.0"?>\n<Clock xmlns:dt="urn:schemas-microsoft-com:datatypes"><Description dt:dt="string">E-Prime Primary Realtime Clock</Description><StartTime><Timestamp dt:dt="int">0</Timestamp><DateUtc dt:dt="string">2017-07-31T14:40:04Z</DateUtc></StartTime><FrequencyChanges><FrequencyChange><Frequency dt:dt="r8">3328125</Frequency><Timestamp dt:dt="r8">67574913243</Timestamp><Current dt:dt="…	59.94	1	right	-1143872944	07-31-2017	16:40:04	14:40:04	female	378	{LEFTARROW}	53							0	885096	884446	{DOWNARROW}	650	883327	882861	966	left4,8	4	11	357	mask4	0	884429	0	884229	eqm10_NoEyeNmodel1_dir	0	V	gazeCOD	GazeCoDxp	0	400	0	883929	2	883829
GazeCoD_1Model_male	25	2	42	<?xml version="1.0"?>\n<Clock xmlns:dt="urn:schemas-microsoft-com:datatypes"><Description dt:dt="string">E-Prime Primary Realtime Clock</Description><StartTime><Timestamp dt:dt="int">0</Timestamp><DateUtc dt:dt="string">2017-07-31T14:40:04Z</DateUtc></StartTime><FrequencyChanges><FrequencyChange><Frequency dt:dt="r8">3328125</Frequency><Timestamp dt:dt="r8">67574913243</Timestamp><Current dt:dt="…	59.94	1	right	-1143872944	07-31-2017	16:40:04	14:40:04	female	379	{LEFTARROW}	51							0	886824	886632	{RIGHTARROW}	192	885504	885113	891	left3,2	25	11	358	mask25	0	886615	1	886415	eqm10_NoEyeNmodel1_dir	90	HV	gazeCOD	GazeCoDxp	0	400	0	886114	10	886014
GazeCoD_1Model_male	25	2	42	<?xml version="1.0"?>\n<Clock xmlns:dt="urn:schemas-microsoft-com:datatypes"><Description dt:dt="string">E-Prime Primary Realtime Clock</Description><StartTime><Timestamp dt:dt="int">0</Timestamp><DateUtc dt:dt="string">2017-07-31T14:40:04Z</DateUtc></StartTime><FrequencyChanges><FrequencyChange><Frequency dt:dt="r8">3328125</Frequency><Timestamp dt:dt="r8">67574913243</Timestamp><Current dt:dt="…	59.94	1	right	-1143872944	07-31-2017	16:40:04	14:40:04	female	380	{LEFTARROW}	78							0	888384	888383	{RIGHTARROW}	1	887262	886848	914	left8	28	11	359	mask28	0	888366	0	888166	eqm10_NoEyeNmodel1_dir	90	HV	gazeCOD	GazeCoDxp	0	400	0	887866	4	887766
GazeCoD_1Model_male	25	2	42	<?xml version="1.0"?>\n<Clock xmlns:dt="urn:schemas-microsoft-com:datatypes"><Description dt:dt="string">E-Prime Primary Realtime Clock</Description><StartTime><Timestamp dt:dt="int">0</Timestamp><DateUtc dt:dt="string">2017-07-31T14:40:04Z</DateUtc></StartTime><FrequencyChanges><FrequencyChange><Frequency dt:dt="r8">3328125</Frequency><Timestamp dt:dt="r8">67574913243</Timestamp><Current dt:dt="…	59.94	1	right	-1143872944	07-31-2017	16:40:04	14:40:04	female	381	{RIGHTARROW}	46							0	890360	889935	{DOWNARROW}	425	888808	888400	908	right1,6	7	11	360	mask7	0	889918	0	889718	eqm10_NoEyeNmodel1_dir	0	V	gazeCOD	GazeCoDxp	0	400	0	889418	10	889318
GazeCoD_1Model_male	25	2	42	<?xml version="1.0"?>\n<Clock xmlns:dt="urn:schemas-microsoft-com:datatypes"><Description dt:dt="string">E-Prime Primary Realtime Clock</Description><StartTime><Timestamp dt:dt="int">0</Timestamp><DateUtc dt:dt="string">2017-07-31T14:40:04Z</DateUtc></StartTime><FrequencyChanges><FrequencyChange><Frequency dt:dt="r8">3328125</Frequency><Timestamp dt:dt="r8">67574913243</Timestamp><Current dt:dt="…	59.94	1	right	-1143872944	07-31-2017	16:40:04	14:40:04	female	382	{LEFTARROW}	51							0	894216	891670	{DOWNARROW}	2546	890703	890385	818	left3,2	14	11	361	mask14	0	891653	0	891453	eqm10_NoEyeNmodel1_dir	90	H	gazeCOD	GazeCoDxp	0	400	0	891153	-150	891053
GazeCoD_1Model_male	25	2	42	<?xml version="1.0"?>\n<Clock xmlns:dt="urn:schemas-microsoft-com:datatypes"><Description dt:dt="string">E-Prime Primary Realtime Clock</Description><StartTime><Timestamp dt:dt="int">0</Timestamp><DateUtc dt:dt="string">2017-07-31T14:40:04Z</DateUtc></StartTime><FrequencyChanges><FrequencyChange><Frequency dt:dt="r8">3328125</Frequency><Timestamp dt:dt="r8">67574913243</Timestamp><Current dt:dt="…	59.94	1	right	-1143872944	07-31-2017	16:40:04	14:40:04	female	383	{LEFTARROW}	55							0	895952	895824	{LEFTARROW}	128	894701	894239	962	left6,4	16	11	362	mask16	0	895807	0	895607	eqm10_NoEyeNmodel1_dir	90	H	gazeCOD	GazeCoDxp	1	400	0	895307	6	895207
GazeCoD_1Model_male	25	2	42	<?xml version="1.0"?>\n<Clock xmlns:dt="urn:schemas-microsoft-com:datatypes"><Description dt:dt="string">E-Prime Primary Realtime Clock</Description><StartTime><Timestamp dt:dt="int">0</Timestamp><DateUtc dt:dt="string">2017-07-31T14:40:04Z</DateUtc></StartTime><FrequencyChanges><FrequencyChange><Frequency dt:dt="r8">3328125</Frequency><Timestamp dt:dt="r8">67574913243</Timestamp><Current dt:dt="…	59.94	1	right	-1143872944	07-31-2017	16:40:04	14:40:04	female	384	{LEFTARROW}	53							0	898328	897543	{LEFTARROW}	785	896420	895974	946	left4,8	26	11	363	mask26	0	897526	1	897326	eqm10_NoEyeNmodel1_dir	90	HV	gazeCOD	GazeCoDxp	1	400	0	897025	5	896925
GazeCoD_1Model_male	25	2	42	<?xml version="1.0"?>\n<Clock xmlns:dt="urn:schemas-microsoft-com:datatypes"><Description dt:dt="string">E-Prime Primary Realtime Clock</Description><StartTime><Timestamp dt:dt="int">0</Timestamp><DateUtc dt:dt="string">2017-07-31T14:40:04Z</DateUtc></StartTime><FrequencyChanges><FrequencyChange><Frequency dt:dt="r8">3328125</Frequency><Timestamp dt:dt="r8">67574913243</Timestamp><Current dt:dt="…	59.94	1	right	-1143872944	07-31-2017	16:40:04	14:40:04	female	385	{LEFTARROW}	55							0	899960	899745	{LEFTARROW}	215	898625	898343	782	left6,4	16	12	364	mask16	0	899728	0	899528	eqm10_NoEyeNmodel1_dir	90	H	gazeCOD	GazeCoDxp	1	400	0	899228	3	899128
GazeCoD_1Model_male	25	2	42	<?xml version="1.0"?>\n<Clock xmlns:dt="urn:schemas-microsoft-com:datatypes"><Description dt:dt="string">E-Prime Primary Realtime Clock</Description><StartTime><Timestamp dt:dt="int">0</Timestamp><DateUtc dt:dt="string">2017-07-31T14:40:04Z</DateUtc></StartTime><FrequencyChanges><FrequencyChange><Frequency dt:dt="r8">3328125</Frequency><Timestamp dt:dt="r8">67574913243</Timestamp><Current dt:dt="…	59.94	1	right	-1143872944	07-31-2017	16:40:04	14:40:04	female	386	{LEFTARROW}	53							0	901776	901513	{DOWNARROW}	263	900402	899978	924	left4,8	4	12	365	mask4	0	901496	-1	901296	eqm10_NoEyeNmodel1_dir	0	V	gazeCOD	GazeCoDxp	0	400	0	900997	-5	900897
GazeCoD_1Model_male	25	2	42	<?xml version="1.0"?>\n<Clock xmlns:dt="urn:schemas-microsoft-com:datatypes"><Description dt:dt="string">E-Prime Primary Realtime Clock</Description><StartTime><Timestamp dt:dt="int">0</Timestamp><DateUtc dt:dt="string">2017-07-31T14:40:04Z</DateUtc></StartTime><FrequencyChanges><FrequencyChange><Frequency dt:dt="r8">3328125</Frequency><Timestamp dt:dt="r8">67574913243</Timestamp><Current dt:dt="…	59.94	1	right	-1143872944	07-31-2017	16:40:04	14:40:04	female	387	{DOWNARROW}	79							0	903624	903399	{LEFTARROW}	225	902273	901797	976	DG0	12	12	366	mask12	0	903382	1	903182	eqm10_NoEyeNmodel1_dir	90	H	gazeCOD	GazeCoDxp	0	400	0	902881	8	902781
GazeCoD_1Model_male	25	2	42	<?xml version="1.0"?>\n<Clock xmlns:dt="urn:schemas-microsoft-com:datatypes"><Description dt:dt="string">E-Prime Primary Realtime Clock</Description><StartTime><Timestamp dt:dt="int">0</Timestamp><DateUtc dt:dt="string">2017-07-31T14:40:04Z</DateUtc></StartTime><FrequencyChanges><FrequencyChange><Frequency dt:dt="r8">3328125</Frequency><Timestamp dt:dt="r8">67574913243</Timestamp><Current dt:dt="…	59.94	1	right	-1143872944	07-31-2017	16:40:04	14:40:04	female	388	{RIGHTARROW}	40							0	905624	905017	{DOWNARROW}	607	903902	903649	753	right6,4	10	12	367	mask10	0	905000	0	904800	eqm10_NoEyeNmodel1_dir	0	V	gazeCOD	GazeCoDxp	0	400	0	904500	-2	904400
GazeCoD_1Model_male	25	2	42	<?xml version="1.0"?>\n<Clock xmlns:dt="urn:schemas-microsoft-com:datatypes"><Description dt:dt="string">E-Prime Primary Realtime Clock</Description><StartTime><Timestamp dt:dt="int">0</Timestamp><DateUtc dt:dt="string">2017-07-31T14:40:04Z</DateUtc></StartTime><FrequencyChanges><FrequencyChange><Frequency dt:dt="r8">3328125</Frequency><Timestamp dt:dt="r8">67574913243</Timestamp><Current dt:dt="…	59.94	1	right	-1143872944	07-31-2017	16:40:04	14:40:04	female	389	{RIGHTARROW}	42							0	907392	907136	{LEFTARROW}	256	906020	905634	886	right4,8	20	12	368	mask20	0	907119	1	906919	eqm10_NoEyeNmodel1_dir	90	H	gazeCOD	GazeCoDxp	0	400	0	906618	-2	906518
GazeCoD_1Model_male	25	2	42	<?xml version="1.0"?>\n<Clock xmlns:dt="urn:schemas-microsoft-com:datatypes"><Description dt:dt="string">E-Prime Primary Realtime Clock</Description><StartTime><Timestamp dt:dt="int">0</Timestamp><DateUtc dt:dt="string">2017-07-31T14:40:04Z</DateUtc></StartTime><FrequencyChanges><FrequencyChange><Frequency dt:dt="r8">3328125</Frequency><Timestamp dt:dt="r8">67574913243</Timestamp><Current dt:dt="…	59.94	1	right	-1143872944	07-31-2017	16:40:04	14:40:04	female	390	{LEFTARROW}	55							0	909968	908937	{LEFTARROW}	1031	907823	907403	920	left6,4	27	12	369	mask27	0	908921	1	908721	eqm10_NoEyeNmodel1_dir	90	HV	gazeCOD	GazeCoDxp	1	400	0	908420	-3	908320
GazeCoD_1Model_male	25	2	42	<?xml version="1.0"?>\n<Clock xmlns:dt="urn:schemas-microsoft-com:datatypes"><Description dt:dt="string">E-Prime Primary Realtime Clock</Description><StartTime><Timestamp dt:dt="int">0</Timestamp><DateUtc dt:dt="string">2017-07-31T14:40:04Z</DateUtc></StartTime><FrequencyChanges><FrequencyChange><Frequency dt:dt="r8">3328125</Frequency><Timestamp dt:dt="r8">67574913243</Timestamp><Current dt:dt="…	59.94	1	right	-1143872944	07-31-2017	16:40:04	14:40:04	female	391	{RIGHTARROW}	77							0	911920	911557	{RIGHTARROW}	363	910433	909989	944	right8	33	12	370	mask33	0	911540	1	911340	eqm10_NoEyeNmodel1_dir	90	HV	gazeCOD	GazeCoDxp	1	400	0	911039	6	910939
GazeCoD_1Model_male	25	2	42	<?xml version="1.0"?>\n<Clock xmlns:dt="urn:schemas-microsoft-com:datatypes"><Description dt:dt="string">E-Prime Primary Realtime Clock</Description><StartTime><Timestamp dt:dt="int">0</Timestamp><DateUtc dt:dt="string">2017-07-31T14:40:04Z</DateUtc></StartTime><FrequencyChanges><FrequencyChange><Frequency dt:dt="r8">3328125</Frequency><Timestamp dt:dt="r8">67574913243</Timestamp><Current dt:dt="…	59.94	1	right	-1143872944	07-31-2017	16:40:04	14:40:04	female	392	{LEFTARROW}	78							0	913800	913542	{LEFTARROW}	258	912424	911940	984	left8	6	12	371	mask6	0	913525	0	913325	eqm10_NoEyeNmodel1_dir	0	V	gazeCOD	GazeCoDxp	1	400	0	913025	1	912925
GazeCoD_1Model_male	25	2	42	<?xml version="1.0"?>\n<Clock xmlns:dt="urn:schemas-microsoft-com:datatypes"><Description dt:dt="string">E-Prime Primary Realtime Clock</Description><StartTime><Timestamp dt:dt="int">0</Timestamp><DateUtc dt:dt="string">2017-07-31T14:40:04Z</DateUtc></StartTime><FrequencyChanges><FrequencyChange><Frequency dt:dt="r8">3328125</Frequency><Timestamp dt:dt="r8">67574913243</Timestamp><Current dt:dt="…	59.94	1	right	-1143872944	07-31-2017	16:40:04	14:40:04	female	393	{LEFTARROW}	51							0	915424	915327	{LEFTARROW}	97	914215	913826	889	left3,2	3	12	372	mask3	0	915310	0	915110	eqm10_NoEyeNmodel1_dir	0	V	gazeCOD	GazeCoDxp	1	400	0	914810	-5	914710
GazeCoD_1Model_male	25	2	42	<?xml version="1.0"?>\n<Clock xmlns:dt="urn:schemas-microsoft-com:datatypes"><Description dt:dt="string">E-Prime Primary Realtime Clock</Description><StartTime><Timestamp dt:dt="int">0</Timestamp><DateUtc dt:dt="string">2017-07-31T14:40:04Z</DateUtc></StartTime><FrequencyChanges><FrequencyChange><Frequency dt:dt="r8">3328125</Frequency><Timestamp dt:dt="r8">67574913243</Timestamp><Current dt:dt="…	59.94	1	right	-1143872944	07-31-2017	16:40:04	14:40:04	female	394	{RIGHTARROW}	77							0	917216	916946	{LEFTARROW}	270	915828	915444	884	right8	22	12	373	mask22	0	916929	1	916729	eqm10_NoEyeNmodel1_dir	90	H	gazeCOD	GazeCoDxp	0	400	0	916428	0	916328
GazeCoD_1Model_male	25	2	42	<?xml version="1.0"?>\n<Clock xmlns:dt="urn:schemas-microsoft-com:datatypes"><Description dt:dt="string">E-Prime Primary Realtime Clock</Description><StartTime><Timestamp dt:dt="int">0</Timestamp><DateUtc dt:dt="string">2017-07-31T14:40:04Z</DateUtc></StartTime><FrequencyChanges><FrequencyChange><Frequency dt:dt="r8">3328125</Frequency><Timestamp dt:dt="r8">67574913243</Timestamp><Current dt:dt="…	59.94	1	right	-1143872944	07-31-2017	16:40:04	14:40:04	female	395	{RIGHTARROW}	44							0	919664	918747	{LEFTARROW}	917	917627	917229	898	right3,2	8	12	374	mask8	0	918730	0	918530	eqm10_NoEyeNmodel1_dir	0	V	gazeCOD	GazeCoDxp	0	400	0	918230	3	918130
GazeCoD_1Model_male	25	2	42	<?xml version="1.0"?>\n<Clock xmlns:dt="urn:schemas-microsoft-com:datatypes"><Description dt:dt="string">E-Prime Primary Realtime Clock</Description><StartTime><Timestamp dt:dt="int">0</Timestamp><DateUtc dt:dt="string">2017-07-31T14:40:04Z</DateUtc></StartTime><FrequencyChanges><FrequencyChange><Frequency dt:dt="r8">3328125</Frequency><Timestamp dt:dt="r8">67574913243</Timestamp><Current dt:dt="…	59.94	1	right	-1143872944	07-31-2017	16:40:04	14:40:04	female	396	{RIGHTARROW}	44							0	921360	921150	{DOWNARROW}	210	920029	919682	847	right3,2	30	12	375	mask30	0	921133	1	920933	eqm10_NoEyeNmodel1_dir	90	HV	gazeCOD	GazeCoDxp	0	400	0	920632	3	920532
GazeCoD_1Model_male	25	2	42	<?xml version="1.0"?>\n<Clock xmlns:dt="urn:schemas-microsoft-com:datatypes"><Description dt:dt="string">E-Prime Primary Realtime Clock</Description><StartTime><Timestamp dt:dt="int">0</Timestamp><DateUtc dt:dt="string">2017-07-31T14:40:04Z</DateUtc></StartTime><FrequencyChanges><FrequencyChange><Frequency dt:dt="r8">3328125</Frequency><Timestamp dt:dt="r8">67574913243</Timestamp><Current dt:dt="…	59.94	1	right	-1143872944	07-31-2017	16:40:04	14:40:04	female	397	{LEFTARROW}	78							0	923632	922768	{LEFTARROW}	864	921643	921383	760	left8	28	12	376	mask28	0	922751	0	922551	eqm10_NoEyeNmodel1_dir	90	HV	gazeCOD	GazeCoDxp	1	400	0	922251	8	922151
GazeCoD_1Model_male	25	2	42	<?xml version="1.0"?>\n<Clock xmlns:dt="urn:schemas-microsoft-com:datatypes"><Description dt:dt="string">E-Prime Primary Realtime Clock</Description><StartTime><Timestamp dt:dt="int">0</Timestamp><DateUtc dt:dt="string">2017-07-31T14:40:04Z</DateUtc></StartTime><FrequencyChanges><FrequencyChange><Frequency dt:dt="r8">3328125</Frequency><Timestamp dt:dt="r8">67574913243</Timestamp><Current dt:dt="…	59.94	1	right	-1143872944	07-31-2017	16:40:04	14:40:04	female	398	{RIGHTARROW}	46							0	925544	925221	{DOWNARROW}	323	924107	923652	955	right1,6	7	12	377	mask7	0	925204	1	925004	eqm10_NoEyeNmodel1_dir	0	V	gazeCOD	GazeCoDxp	0	400	0	924703	-4	924603
GazeCoD_1Model_male	25	2	42	<?xml version="1.0"?>\n<Clock xmlns:dt="urn:schemas-microsoft-com:datatypes"><Description dt:dt="string">E-Prime Primary Realtime Clock</Description><StartTime><Timestamp dt:dt="int">0</Timestamp><DateUtc dt:dt="string">2017-07-31T14:40:04Z</DateUtc></StartTime><FrequencyChanges><FrequencyChange><Frequency dt:dt="r8">3328125</Frequency><Timestamp dt:dt="r8">67574913243</Timestamp><Current dt:dt="…	59.94	1	right	-1143872944	07-31-2017	16:40:04	14:40:04	female	399	{RIGHTARROW}	77							0	927320	927106	{RIGHTARROW}	214	925990	925554	936	right8	11	12	378	mask11	0	927089	1	926889	eqm10_NoEyeNmodel1_dir	0	V	gazeCOD	GazeCoDxp	1	400	0	926588	-2	926488
GazeCoD_1Model_male	25	2	42	<?xml version="1.0"?>\n<Clock xmlns:dt="urn:schemas-microsoft-com:datatypes"><Description dt:dt="string">E-Prime Primary Realtime Clock</Description><StartTime><Timestamp dt:dt="int">0</Timestamp><DateUtc dt:dt="string">2017-07-31T14:40:04Z</DateUtc></StartTime><FrequencyChanges><FrequencyChange><Frequency dt:dt="r8">3328125</Frequency><Timestamp dt:dt="r8">67574913243</Timestamp><Current dt:dt="…	59.94	1	right	-1143872944	07-31-2017	16:40:04	14:40:04	female	400	{RIGHTARROW}	46							0	929048	928941	{LEFTARROW}	107	927824	927339	985	right1,6	18	12	379	mask18	0	928924	0	928724	eqm10_NoEyeNmodel1_dir	90	H	gazeCOD	GazeCoDxp	0	400	0	928424	0	928324
GazeCoD_1Model_male	25	2	42	<?xml version="1.0"?>\n<Clock xmlns:dt="urn:schemas-microsoft-com:datatypes"><Description dt:dt="string">E-Prime Primary Realtime Clock</Description><StartTime><Timestamp dt:dt="int">0</Timestamp><DateUtc dt:dt="string">2017-07-31T14:40:04Z</DateUtc></StartTime><FrequencyChanges><FrequencyChange><Frequency dt:dt="r8">3328125</Frequency><Timestamp dt:dt="r8">67574913243</Timestamp><Current dt:dt="…	59.94	1	right	-1143872944	07-31-2017	16:40:04	14:40:04	female	401	{LEFTARROW}	49							0	930680	930509	{LEFTARROW}	171	929383	929058	825	left1,6	13	12	380	mask13	0	930492	0	930292	eqm10_NoEyeNmodel1_dir	90	H	gazeCOD	GazeCoDxp	1	400	0	929992	9	929892
GazeCoD_1Model_male	25	2	42	<?xml version="1.0"?>\n<Clock xmlns:dt="urn:schemas-microsoft-com:datatypes"><Description dt:dt="string">E-Prime Primary Realtime Clock</Description><StartTime><Timestamp dt:dt="int">0</Timestamp><DateUtc dt:dt="string">2017-07-31T14:40:04Z</DateUtc></StartTime><FrequencyChanges><FrequencyChange><Frequency dt:dt="r8">3328125</Frequency><Timestamp dt:dt="r8">67574913243</Timestamp><Current dt:dt="…	59.94	1	right	-1143872944	07-31-2017	16:40:04	14:40:04	female	402	{DOWNARROW}	79							0	932408	932077	{DOWNARROW}	331	930965	930693	772	DG0	1	12	381	mask1	0	932061	1	931861	eqm10_NoEyeNmodel1_dir	0	V	gazeCOD	GazeCoDxp	1	400	0	931560	-5	931460
GazeCoD_1Model_male	25	2	42	<?xml version="1.0"?>\n<Clock xmlns:dt="urn:schemas-microsoft-com:datatypes"><Description dt:dt="string">E-Prime Primary Realtime Clock</Description><StartTime><Timestamp dt:dt="int">0</Timestamp><DateUtc dt:dt="string">2017-07-31T14:40:04Z</DateUtc></StartTime><FrequencyChanges><FrequencyChange><Frequency dt:dt="r8">3328125</Frequency><Timestamp dt:dt="r8">67574913243</Timestamp><Current dt:dt="…	59.94	1	right	-1143872944	07-31-2017	16:40:04	14:40:04	female	403	{LEFTARROW}	78							0	934208	933829	{LEFTARROW}	379	932711	932428	783	left8	17	12	382	mask17	0	933812	0	933612	eqm10_NoEyeNmodel1_dir	90	H	gazeCOD	GazeCoDxp	1	400	0	933312	1	933212
GazeCoD_1Model_male	25	2	42	<?xml version="1.0"?>\n<Clock xmlns:dt="urn:schemas-microsoft-com:datatypes"><Description dt:dt="string">E-Prime Primary Realtime Clock</Description><StartTime><Timestamp dt:dt="int">0</Timestamp><DateUtc dt:dt="string">2017-07-31T14:40:04Z</DateUtc></StartTime><FrequencyChanges><FrequencyChange><Frequency dt:dt="r8">3328125</Frequency><Timestamp dt:dt="r8">67574913243</Timestamp><Current dt:dt="…	59.94	1	right	-1143872944	07-31-2017	16:40:04	14:40:04	female	404	{LEFTARROW}	53							0	936128	935731	{RIGHTARROW}	397	934615	934230	885	left4,8	26	12	383	mask26	0	935714	0	935514	eqm10_NoEyeNmodel1_dir	90	HV	gazeCOD	GazeCoDxp	0	400	0	935214	-1	935114
GazeCoD_1Model_male	25	2	42	<?xml version="1.0"?>\n<Clock xmlns:dt="urn:schemas-microsoft-com:datatypes"><Description dt:dt="string">E-Prime Primary Realtime Clock</Description><StartTime><Timestamp dt:dt="int">0</Timestamp><DateUtc dt:dt="string">2017-07-31T14:40:04Z</DateUtc></StartTime><FrequencyChanges><FrequencyChange><Frequency dt:dt="r8">3328125</Frequency><Timestamp dt:dt="r8">67574913243</Timestamp><Current dt:dt="…	59.94	1	right	-1143872944	07-31-2017	16:40:04	14:40:04	female	405	{RIGHTARROW}	40							0	937832	937650	{LEFTARROW}	182	936530	936148	882	right6,4	21	12	384	mask21	0	937633	1	937433	eqm10_NoEyeNmodel1_dir	90	H	gazeCOD	GazeCoDxp	0	400	0	937132	2	937032
GazeCoD_1Model_male	25	2	42	<?xml version="1.0"?>\n<Clock xmlns:dt="urn:schemas-microsoft-com:datatypes"><Description dt:dt="string">E-Prime Primary Realtime Clock</Description><StartTime><Timestamp dt:dt="int">0</Timestamp><DateUtc dt:dt="string">2017-07-31T14:40:04Z</DateUtc></StartTime><FrequencyChanges><FrequencyChange><Frequency dt:dt="r8">3328125</Frequency><Timestamp dt:dt="r8">67574913243</Timestamp><Current dt:dt="…	59.94	1	right	-1143872944	07-31-2017	16:40:04	14:40:04	female	406	{LEFTARROW}	51							0	939544	939301	{DOWNARROW}	243	938183	937850	833	left3,2	25	12	385	mask25	0	939285	1	939085	eqm10_NoEyeNmodel1_dir	90	HV	gazeCOD	GazeCoDxp	0	400	0	938784	1	938684
GazeCoD_1Model_male	25	2	42	<?xml version="1.0"?>\n<Clock xmlns:dt="urn:schemas-microsoft-com:datatypes"><Description dt:dt="string">E-Prime Primary Realtime Clock</Description><StartTime><Timestamp dt:dt="int">0</Timestamp><DateUtc dt:dt="string">2017-07-31T14:40:04Z</DateUtc></StartTime><FrequencyChanges><FrequencyChange><Frequency dt:dt="r8">3328125</Frequency><Timestamp dt:dt="r8">67574913243</Timestamp><Current dt:dt="…	59.94	1	right	-1143872944	07-31-2017	16:40:04	14:40:04	female	407	{LEFTARROW}	49							0	957520	956852	{DOWNARROW}	668	955739	955351	888	left1,6	2	12	386	mask2	0	956836	1	956636	eqm10_NoEyeNmodel1_dir	0	V	gazeCOD	GazeCoDxp	0	400	0	956335	-4	956235
GazeCoD_1Model_male	25	2	42	<?xml version="1.0"?>\n<Clock xmlns:dt="urn:schemas-microsoft-com:datatypes"><Description dt:dt="string">E-Prime Primary Realtime Clock</Description><StartTime><Timestamp dt:dt="int">0</Timestamp><DateUtc dt:dt="string">2017-07-31T14:40:04Z</DateUtc></StartTime><FrequencyChanges><FrequencyChange><Frequency dt:dt="r8">3328125</Frequency><Timestamp dt:dt="r8">67574913243</Timestamp><Current dt:dt="…	59.94	1	right	-1143872944	07-31-2017	16:40:04	14:40:04	female	408	{LEFTARROW}	49							0	959360	958905	{RIGHTARROW}	455	957793	957537	756	left1,6	24	12	387	mask24	0	958888	0	958688	eqm10_NoEyeNmodel1_dir	90	HV	gazeCOD	GazeCoDxp	0	400	0	958388	-5	958288
GazeCoD_1Model_male	25	2	42	<?xml version="1.0"?>\n<Clock xmlns:dt="urn:schemas-microsoft-com:datatypes"><Description dt:dt="string">E-Prime Primary Realtime Clock</Description><StartTime><Timestamp dt:dt="int">0</Timestamp><DateUtc dt:dt="string">2017-07-31T14:40:04Z</DateUtc></StartTime><FrequencyChanges><FrequencyChange><Frequency dt:dt="r8">3328125</Frequency><Timestamp dt:dt="r8">67574913243</Timestamp><Current dt:dt="…	59.94	1	right	-1143872944	07-31-2017	16:40:04	14:40:04	female	409	{RIGHTARROW}	42							0	961424	960973	{RIGHTARROW}	451	959853	959372	981	right4,8	31	12	388	mask31	0	960956	0	960756	eqm10_NoEyeNmodel1_dir	90	HV	gazeCOD	GazeCoDxp	1	400	0	960456	3	960356
GazeCoD_1Model_male	25	2	42	<?xml version="1.0"?>\n<Clock xmlns:dt="urn:schemas-microsoft-com:datatypes"><Description dt:dt="string">E-Prime Primary Realtime Clock</Description><StartTime><Timestamp dt:dt="int">0</Timestamp><DateUtc dt:dt="string">2017-07-31T14:40:04Z</DateUtc></StartTime><FrequencyChanges><FrequencyChange><Frequency dt:dt="r8">3328125</Frequency><Timestamp dt:dt="r8">67574913243</Timestamp><Current dt:dt="…	59.94	1	right	-1143872944	07-31-2017	16:40:04	14:40:04	female	410	{DOWNARROW}	79							0	963416	962925	{LEFTARROW}	491	961798	961440	858	DG0	23	12	389	mask23	0	962908	0	962708	eqm10_NoEyeNmodel1_dir	90	HV	gazeCOD	GazeCoDxp	0	400	0	962408	10	962308
GazeCoD_1Model_male	25	2	42	<?xml version="1.0"?>\n<Clock xmlns:dt="urn:schemas-microsoft-com:datatypes"><Description dt:dt="string">E-Prime Primary Realtime Clock</Description><StartTime><Timestamp dt:dt="int">0</Timestamp><DateUtc dt:dt="string">2017-07-31T14:40:04Z</DateUtc></StartTime><FrequencyChanges><FrequencyChange><Frequency dt:dt="r8">3328125</Frequency><Timestamp dt:dt="r8">67574913243</Timestamp><Current dt:dt="…	59.94	1	right	-1143872944	07-31-2017	16:40:04	14:40:04	female	411	{LEFTARROW}	55							0	965336	964827	{LEFTARROW}	509	963702	963426	776	left6,4	5	12	390	mask5	0	964810	0	964610	eqm10_NoEyeNmodel1_dir	0	V	gazeCOD	GazeCoDxp	1	400	0	964310	8	964210
GazeCoD_1Model_male	25	2	42	<?xml version="1.0"?>\n<Clock xmlns:dt="urn:schemas-microsoft-com:datatypes"><Description dt:dt="string">E-Prime Primary Realtime Clock</Description><StartTime><Timestamp dt:dt="int">0</Timestamp><DateUtc dt:dt="string">2017-07-31T14:40:04Z</DateUtc></StartTime><FrequencyChanges><FrequencyChange><Frequency dt:dt="r8">3328125</Frequency><Timestamp dt:dt="r8">67574913243</Timestamp><Current dt:dt="…	59.94	1	right	-1143872944	07-31-2017	16:40:04	14:40:04	female	412	{RIGHTARROW}	42							0	967104	966963	{RIGHTARROW}	141	965840	965361	979	right4,8	9	12	391	mask9	0	966946	1	966746	eqm10_NoEyeNmodel1_dir	0	V	gazeCOD	GazeCoDxp	1	400	0	966445	5	966345
GazeCoD_1Model_male	25	2	42	<?xml version="1.0"?>\n<Clock xmlns:dt="urn:schemas-microsoft-com:datatypes"><Description dt:dt="string">E-Prime Primary Realtime Clock</Description><StartTime><Timestamp dt:dt="int">0</Timestamp><DateUtc dt:dt="string">2017-07-31T14:40:04Z</DateUtc></StartTime><FrequencyChanges><FrequencyChange><Frequency dt:dt="r8">3328125</Frequency><Timestamp dt:dt="r8">67574913243</Timestamp><Current dt:dt="…	59.94	1	right	-1143872944	07-31-2017	16:40:04	14:40:04	female	413	{RIGHTARROW}	46							0	968720	968498	{RIGHTARROW}	222	967371	967113	758	right1,6	29	12	392	mask29	0	968481	1	968281	eqm10_NoEyeNmodel1_dir	90	HV	gazeCOD	GazeCoDxp	1	400	0	967980	9	967880
GazeCoD_1Model_male	25	2	42	<?xml version="1.0"?>\n<Clock xmlns:dt="urn:schemas-microsoft-com:datatypes"><Description dt:dt="string">E-Prime Primary Realtime Clock</Description><StartTime><Timestamp dt:dt="int">0</Timestamp><DateUtc dt:dt="string">2017-07-31T14:40:04Z</DateUtc></StartTime><FrequencyChanges><FrequencyChange><Frequency dt:dt="r8">3328125</Frequency><Timestamp dt:dt="r8">67574913243</Timestamp><Current dt:dt="…	59.94	1	right	-1143872944	07-31-2017	16:40:04	14:40:04	female	414	{RIGHTARROW}	44							0	970656	970149	{LEFTARROW}	507	969024	968731	793	right3,2	19	12	393	mask19	0	970132	0	969932	eqm10_NoEyeNmodel1_dir	90	H	gazeCOD	GazeCoDxp	0	400	0	969632	8	969532
GazeCoD_1Model_male	25	2	42	<?xml version="1.0"?>\n<Clock xmlns:dt="urn:schemas-microsoft-com:datatypes"><Description dt:dt="string">E-Prime Primary Realtime Clock</Description><StartTime><Timestamp dt:dt="int">0</Timestamp><DateUtc dt:dt="string">2017-07-31T14:40:04Z</DateUtc></StartTime><FrequencyChanges><FrequencyChange><Frequency dt:dt="r8">3328125</Frequency><Timestamp dt:dt="r8">67574913243</Timestamp><Current dt:dt="…	59.94	1	right	-1143872944	07-31-2017	16:40:04	14:40:04	female	415	{LEFTARROW}	53							0	972216	972185	{LEFTARROW}	31	971072	970666	906	left4,8	15	12	394	mask15	0	972168	1	971968	eqm10_NoEyeNmodel1_dir	90	H	gazeCOD	GazeCoDxp	1	400	0	971667	-5	971567
GazeCoD_1Model_male	25	2	42	<?xml version="1.0"?>\n<Clock xmlns:dt="urn:schemas-microsoft-com:datatypes"><Description dt:dt="string">E-Prime Primary Realtime Clock</Description><StartTime><Timestamp dt:dt="int">0</Timestamp><DateUtc dt:dt="string">2017-07-31T14:40:04Z</DateUtc></StartTime><FrequencyChanges><FrequencyChange><Frequency dt:dt="r8">3328125</Frequency><Timestamp dt:dt="r8">67574913243</Timestamp><Current dt:dt="…	59.94	1	right	-1143872944	07-31-2017	16:40:04	14:40:04	female	416	{LEFTARROW}	51							0	973984	973820	{LEFTARROW}	164	972694	972235	959	left3,2	14	12	395	mask14	0	973803	1	973603	eqm10_NoEyeNmodel1_dir	90	H	gazeCOD	GazeCoDxp	1	400	0	973302	8	973202
GazeCoD_1Model_male	25	2	42	<?xml version="1.0"?>\n<Clock xmlns:dt="urn:schemas-microsoft-com:datatypes"><Description dt:dt="string">E-Prime Primary Realtime Clock</Description><StartTime><Timestamp dt:dt="int">0</Timestamp><DateUtc dt:dt="string">2017-07-31T14:40:04Z</DateUtc></StartTime><FrequencyChanges><FrequencyChange><Frequency dt:dt="r8">3328125</Frequency><Timestamp dt:dt="r8">67574913243</Timestamp><Current dt:dt="…	59.94	1	right	-1143872944	07-31-2017	16:40:04	14:40:04	female	417	{RIGHTARROW}	40							0	975896	975605	{RIGHTARROW}	291	974488	974003	985	right6,4	32	12	396	mask32	0	975588	1	975388	eqm10_NoEyeNmodel1_dir	90	HV	gazeCOD	GazeCoDxp	1	400	0	975087	-1	974987
GazeCoD_1Model_male	25	2	42	<?xml version="1.0"?>\n<Clock xmlns:dt="urn:schemas-microsoft-com:datatypes"><Description dt:dt="string">E-Prime Primary Realtime Clock</Description><StartTime><Timestamp dt:dt="int">0</Timestamp><DateUtc dt:dt="string">2017-07-31T14:40:04Z</DateUtc></StartTime><FrequencyChanges><FrequencyChange><Frequency dt:dt="r8">3328125</Frequency><Timestamp dt:dt="r8">67574913243</Timestamp><Current dt:dt="…	59.94	1	right	-1143872944	07-31-2017	16:40:04	14:40:04	female	418	{LEFTARROW}	78							0	977608	977340	{LEFTARROW}	268	976216	975905	811	left8	17	13	397	mask17	0	977323	0	977123	eqm10_NoEyeNmodel1_dir	90	H	gazeCOD	GazeCoDxp	1	400	0	976823	7	976723
GazeCoD_1Model_male	25	2	42	<?xml version="1.0"?>\n<Clock xmlns:dt="urn:schemas-microsoft-com:datatypes"><Description dt:dt="string">E-Prime Primary Realtime Clock</Description><StartTime><Timestamp dt:dt="int">0</Timestamp><DateUtc dt:dt="string">2017-07-31T14:40:04Z</DateUtc></StartTime><FrequencyChanges><FrequencyChange><Frequency dt:dt="r8">3328125</Frequency><Timestamp dt:dt="r8">67574913243</Timestamp><Current dt:dt="…	59.94	1	right	-1143872944	07-31-2017	16:40:04	14:40:04	female	419	{LEFTARROW}	49							0	979336	979158	{DOWNARROW}	178	978044	977623	921	left1,6	2	13	398	mask2	0	979141	0	978941	eqm10_NoEyeNmodel1_dir	0	V	gazeCOD	GazeCoDxp	0	400	0	978641	-3	978541
GazeCoD_1Model_male	25	2	42	<?xml version="1.0"?>\n<Clock xmlns:dt="urn:schemas-microsoft-com:datatypes"><Description dt:dt="string">E-Prime Primary Realtime Clock</Description><StartTime><Timestamp dt:dt="int">0</Timestamp><DateUtc dt:dt="string">2017-07-31T14:40:04Z</DateUtc></StartTime><FrequencyChanges><FrequencyChange><Frequency dt:dt="r8">3328125</Frequency><Timestamp dt:dt="r8">67574913243</Timestamp><Current dt:dt="…	59.94	1	right	-1143872944	07-31-2017	16:40:04	14:40:04	female	420	{RIGHTARROW}	42							0	982952	980760	{DOWNARROW}	2192	979645	979359	786	right4,8	9	13	399	mask9	0	980743	0	980543	eqm10_NoEyeNmodel1_dir	0	V	gazeCOD	GazeCoDxp	0	400	0	980243	-2	980143
GazeCoD_1Model_male	25	2	42	<?xml version="1.0"?>\n<Clock xmlns:dt="urn:schemas-microsoft-com:datatypes"><Description dt:dt="string">E-Prime Primary Realtime Clock</Description><StartTime><Timestamp dt:dt="int">0</Timestamp><DateUtc dt:dt="string">2017-07-31T14:40:04Z</DateUtc></StartTime><FrequencyChanges><FrequencyChange><Frequency dt:dt="r8">3328125</Frequency><Timestamp dt:dt="r8">67574913243</Timestamp><Current dt:dt="…	59.94	1	right	-1143872944	07-31-2017	16:40:04	14:40:04	female	421	{RIGHTARROW}	77							0	984800	984380	{RIGHTARROW}	420	983259	982962	797	right8	11	13	400	mask11	0	984363	0	984163	eqm10_NoEyeNmodel1_dir	0	V	gazeCOD	GazeCoDxp	1	400	0	983863	4	983763
GazeCoD_1Model_male	25	2	42	<?xml version="1.0"?>\n<Clock xmlns:dt="urn:schemas-microsoft-com:datatypes"><Description dt:dt="string">E-Prime Primary Realtime Clock</Description><StartTime><Timestamp dt:dt="int">0</Timestamp><DateUtc dt:dt="string">2017-07-31T14:40:04Z</DateUtc></StartTime><FrequencyChanges><FrequencyChange><Frequency dt:dt="r8">3328125</Frequency><Timestamp dt:dt="r8">67574913243</Timestamp><Current dt:dt="…	59.94	1	right	-1143872944	07-31-2017	16:40:04	14:40:04	female	422	{LEFTARROW}	51							0	986632	986382	{RIGHTARROW}	250	985265	984814	951	left3,2	14	13	401	mask14	0	986365	0	986165	eqm10_NoEyeNmodel1_dir	90	H	gazeCOD	GazeCoDxp	0	400	0	985865	0	985765
GazeCoD_1Model_male	25	2	42	<?xml version="1.0"?>\n<Clock xmlns:dt="urn:schemas-microsoft-com:datatypes"><Description dt:dt="string">E-Prime Primary Realtime Clock</Description><StartTime><Timestamp dt:dt="int">0</Timestamp><DateUtc dt:dt="string">2017-07-31T14:40:04Z</DateUtc></StartTime><FrequencyChanges><FrequencyChange><Frequency dt:dt="r8">3328125</Frequency><Timestamp dt:dt="r8">67574913243</Timestamp><Current dt:dt="…	59.94	1	right	-1143872944	07-31-2017	16:40:04	14:40:04	female	423	{LEFTARROW}	78							0	988608	988251	{RIGHTARROW}	357	987125	986649	976	left8	28	13	402	mask28	0	988234	0	988034	eqm10_NoEyeNmodel1_dir	90	HV	gazeCOD	GazeCoDxp	0	400	0	987734	9	987634
GazeCoD_1Model_male	25	2	42	<?xml version="1.0"?>\n<Clock xmlns:dt="urn:schemas-microsoft-com:datatypes"><Description dt:dt="string">E-Prime Primary Realtime Clock</Description><StartTime><Timestamp dt:dt="int">0</Timestamp><DateUtc dt:dt="string">2017-07-31T14:40:04Z</DateUtc></StartTime><FrequencyChanges><FrequencyChange><Frequency dt:dt="r8">3328125</Frequency><Timestamp dt:dt="r8">67574913243</Timestamp><Current dt:dt="…	59.94	1	right	-1143872944	07-31-2017	16:40:04	14:40:04	female	424	{LEFTARROW}	49							0	990376	990036	{RIGHTARROW}	340	988912	988618	794	left1,6	24	13	403	mask24	0	990019	0	989819	eqm10_NoEyeNmodel1_dir	90	HV	gazeCOD	GazeCoDxp	0	400	0	989519	7	989419
GazeCoD_1Model_male	25	2	42	<?xml version="1.0"?>\n<Clock xmlns:dt="urn:schemas-microsoft-com:datatypes"><Description dt:dt="string">E-Prime Primary Realtime Clock</Description><StartTime><Timestamp dt:dt="int">0</Timestamp><DateUtc dt:dt="string">2017-07-31T14:40:04Z</DateUtc></StartTime><FrequencyChanges><FrequencyChange><Frequency dt:dt="r8">3328125</Frequency><Timestamp dt:dt="r8">67574913243</Timestamp><Current dt:dt="…	59.94	1	right	-1143872944	07-31-2017	16:40:04	14:40:04	female	425	{RIGHTARROW}	40							0	992232	991855	{DOWNARROW}	377	990742	990386	856	right6,4	10	13	404	mask10	0	991838	1	991638	eqm10_NoEyeNmodel1_dir	0	V	gazeCOD	GazeCoDxp	0	400	0	991337	-5	991237
GazeCoD_1Model_male	25	2	42	<?xml version="1.0"?>\n<Clock xmlns:dt="urn:schemas-microsoft-com:datatypes"><Description dt:dt="string">E-Prime Primary Realtime Clock</Description><StartTime><Timestamp dt:dt="int">0</Timestamp><DateUtc dt:dt="string">2017-07-31T14:40:04Z</DateUtc></StartTime><FrequencyChanges><FrequencyChange><Frequency dt:dt="r8">3328125</Frequency><Timestamp dt:dt="r8">67574913243</Timestamp><Current dt:dt="…	59.94	1	right	-1143872944	07-31-2017	16:40:04	14:40:04	female	426	{LEFTARROW}	78							0	994264	993806	{DOWNARROW}	458	992689	992255	934	left8	6	13	405	mask6	0	993790	1	993590	eqm10_NoEyeNmodel1_dir	0	V	gazeCOD	GazeCoDxp	0	400	0	993289	0	993189
GazeCoD_1Model_male	25	2	42	<?xml version="1.0"?>\n<Clock xmlns:dt="urn:schemas-microsoft-com:datatypes"><Description dt:dt="string">E-Prime Primary Realtime Clock</Description><StartTime><Timestamp dt:dt="int">0</Timestamp><DateUtc dt:dt="string">2017-07-31T14:40:04Z</DateUtc></StartTime><FrequencyChanges><FrequencyChange><Frequency dt:dt="r8">3328125</Frequency><Timestamp dt:dt="r8">67574913243</Timestamp><Current dt:dt="…	59.94	1	right	-1143872944	07-31-2017	16:40:04	14:40:04	female	427	{LEFTARROW}	53							0	995880	995725	{DOWNARROW}	155	994610	994274	836	left4,8	4	13	406	mask4	0	995708	0	995508	eqm10_NoEyeNmodel1_dir	0	V	gazeCOD	GazeCoDxp	0	400	0	995208	-2	995108
GazeCoD_1Model_male	25	2	42	<?xml version="1.0"?>\n<Clock xmlns:dt="urn:schemas-microsoft-com:datatypes"><Description dt:dt="string">E-Prime Primary Realtime Clock</Description><StartTime><Timestamp dt:dt="int">0</Timestamp><DateUtc dt:dt="string">2017-07-31T14:40:04Z</DateUtc></StartTime><FrequencyChanges><FrequencyChange><Frequency dt:dt="r8">3328125</Frequency><Timestamp dt:dt="r8">67574913243</Timestamp><Current dt:dt="…	59.94	1	right	-1143872944	07-31-2017	16:40:04	14:40:04	female	428	{RIGHTARROW}	44							0	997528	997293	{RIGHTARROW}	235	996174	995892	782	right3,2	30	13	407	mask30	0	997276	0	997076	eqm10_NoEyeNmodel1_dir	90	HV	gazeCOD	GazeCoDxp	1	400	0	996776	2	996676
GazeCoD_1Model_male	25	2	42	<?xml version="1.0"?>\n<Clock xmlns:dt="urn:schemas-microsoft-com:datatypes"><Description dt:dt="string">E-Prime Primary Realtime Clock</Description><StartTime><Timestamp dt:dt="int">0</Timestamp><DateUtc dt:dt="string">2017-07-31T14:40:04Z</DateUtc></StartTime><FrequencyChanges><FrequencyChange><Frequency dt:dt="r8">3328125</Frequency><Timestamp dt:dt="r8">67574913243</Timestamp><Current dt:dt="…	59.94	1	right	-1143872944	07-31-2017	16:40:04	14:40:04	female	429	{LEFTARROW}	55							0	999472	999045	{LEFTARROW}	427	997928	997544	884	left6,4	16	13	408	mask16	0	999028	0	998828	eqm10_NoEyeNmodel1_dir	90	H	gazeCOD	GazeCoDxp	1	400	0	998528	0	998428
GazeCoD_1Model_male	25	2	42	<?xml version="1.0"?>\n<Clock xmlns:dt="urn:schemas-microsoft-com:datatypes"><Description dt:dt="string">E-Prime Primary Realtime Clock</Description><StartTime><Timestamp dt:dt="int">0</Timestamp><DateUtc dt:dt="string">2017-07-31T14:40:04Z</DateUtc></StartTime><FrequencyChanges><FrequencyChange><Frequency dt:dt="r8">3328125</Frequency><Timestamp dt:dt="r8">67574913243</Timestamp><Current dt:dt="…	59.94	1	right	-1143872944	07-31-2017	16:40:04	14:40:04	female	430	{RIGHTARROW}	42							0	1000992	1000897	{RIGHTARROW}	95	999784	999496	788	right4,8	31	13	409	mask31	0	1000880	0	1000680	eqm10_NoEyeNmodel1_dir	90	HV	gazeCOD	GazeCoDxp	1	400	0	1000380	-4	1000280
GazeCoD_1Model_male	25	2	42	<?xml version="1.0"?>\n<Clock xmlns:dt="urn:schemas-microsoft-com:datatypes"><Description dt:dt="string">E-Prime Primary Realtime Clock</Description><StartTime><Timestamp dt:dt="int">0</Timestamp><DateUtc dt:dt="string">2017-07-31T14:40:04Z</DateUtc></StartTime><FrequencyChanges><FrequencyChange><Frequency dt:dt="r8">3328125</Frequency><Timestamp dt:dt="r8">67574913243</Timestamp><Current dt:dt="…	59.94	1	right	-1143872944	07-31-2017	16:40:04	14:40:04	female	431	{LEFTARROW}	53							0	1002584	1002449	{RIGHTARROW}	135	1001330	1001014	816	left4,8	26	13	410	mask26	0	1002432	1	1002232	eqm10_NoEyeNmodel1_dir	90	HV	gazeCOD	GazeCoDxp	0	400	0	1001931	1	1001831
GazeCoD_1Model_male	25	2	42	<?xml version="1.0"?>\n<Clock xmlns:dt="urn:schemas-microsoft-com:datatypes"><Description dt:dt="string">E-Prime Primary Realtime Clock</Description><StartTime><Timestamp dt:dt="int">0</Timestamp><DateUtc dt:dt="string">2017-07-31T14:40:04Z</DateUtc></StartTime><FrequencyChanges><FrequencyChange><Frequency dt:dt="r8">3328125</Frequency><Timestamp dt:dt="r8">67574913243</Timestamp><Current dt:dt="…	59.94	1	right	-1143872944	07-31-2017	16:40:04	14:40:04	female	432	{DOWNARROW}	79							0	1004560	1004000	{RIGHTARROW}	560	1002876	1002599	777	DG0	12	13	411	mask12	0	1003983	0	1003783	eqm10_NoEyeNmodel1_dir	90	H	gazeCOD	GazeCoDxp	0	400	0	1003483	7	1003383
GazeCoD_1Model_male	25	2	42	<?xml version="1.0"?>\n<Clock xmlns:dt="urn:schemas-microsoft-com:datatypes"><Description dt:dt="string">E-Prime Primary Realtime Clock</Description><StartTime><Timestamp dt:dt="int">0</Timestamp><DateUtc dt:dt="string">2017-07-31T14:40:04Z</DateUtc></StartTime><FrequencyChanges><FrequencyChange><Frequency dt:dt="r8">3328125</Frequency><Timestamp dt:dt="r8">67574913243</Timestamp><Current dt:dt="…	59.94	1	right	-1143872944	07-31-2017	16:40:04	14:40:04	female	433	{RIGHTARROW}	46							0	1006480	1005969	{LEFTARROW}	511	1004843	1004584	759	right1,6	7	13	412	mask7	0	1005952	1	1005752	eqm10_NoEyeNmodel1_dir	0	V	gazeCOD	GazeCoDxp	0	400	0	1005451	8	1005351
GazeCoD_1Model_male	25	2	42	<?xml version="1.0"?>\n<Clock xmlns:dt="urn:schemas-microsoft-com:datatypes"><Description dt:dt="string">E-Prime Primary Realtime Clock</Description><StartTime><Timestamp dt:dt="int">0</Timestamp><DateUtc dt:dt="string">2017-07-31T14:40:04Z</DateUtc></StartTime><FrequencyChanges><FrequencyChange><Frequency dt:dt="r8">3328125</Frequency><Timestamp dt:dt="r8">67574913243</Timestamp><Current dt:dt="…	59.94	1	right	-1143872944	07-31-2017	16:40:04	14:40:04	female	434	{LEFTARROW}	51							0	1008504	1008021	{DOWNARROW}	483	1006903	1006503	900	left3,2	3	13	413	mask3	0	1008004	0	1007804	eqm10_NoEyeNmodel1_dir	0	V	gazeCOD	GazeCoDxp	0	400	0	1007504	1	1007404
GazeCoD_1Model_male	25	2	42	<?xml version="1.0"?>\n<Clock xmlns:dt="urn:schemas-microsoft-com:datatypes"><Description dt:dt="string">E-Prime Primary Realtime Clock</Description><StartTime><Timestamp dt:dt="int">0</Timestamp><DateUtc dt:dt="string">2017-07-31T14:40:04Z</DateUtc></StartTime><FrequencyChanges><FrequencyChange><Frequency dt:dt="r8">3328125</Frequency><Timestamp dt:dt="r8">67574913243</Timestamp><Current dt:dt="…	59.94	1	right	-1143872944	07-31-2017	16:40:04	14:40:04	female	435	{RIGHTARROW}	40							0	1010136	1010006	{RIGHTARROW}	130	1008893	1008521	872	right6,4	32	13	414	mask32	0	1009989	0	1009789	eqm10_NoEyeNmodel1_dir	90	HV	gazeCOD	GazeCoDxp	1	400	0	1009489	-4	1009389
GazeCoD_1Model_male	25	2	42	<?xml version="1.0"?>\n<Clock xmlns:dt="urn:schemas-microsoft-com:datatypes"><Description dt:dt="string">E-Prime Primary Realtime Clock</Description><StartTime><Timestamp dt:dt="int">0</Timestamp><DateUtc dt:dt="string">2017-07-31T14:40:04Z</DateUtc></StartTime><FrequencyChanges><FrequencyChange><Frequency dt:dt="r8">3328125</Frequency><Timestamp dt:dt="r8">67574913243</Timestamp><Current dt:dt="…	59.94	1	right	-1143872944	07-31-2017	16:40:04	14:40:04	female	436	{LEFTARROW}	55							0	1012200	1011691	{RIGHTARROW}	509	1010573	1010156	917	left6,4	5	13	415	mask5	0	1011674	0	1011474	eqm10_NoEyeNmodel1_dir	0	V	gazeCOD	GazeCoDxp	0	400	0	1011174	1	1011074
GazeCoD_1Model_male	25	2	42	<?xml version="1.0"?>\n<Clock xmlns:dt="urn:schemas-microsoft-com:datatypes"><Description dt:dt="string">E-Prime Primary Realtime Clock</Description><StartTime><Timestamp dt:dt="int">0</Timestamp><DateUtc dt:dt="string">2017-07-31T14:40:04Z</DateUtc></StartTime><FrequencyChanges><FrequencyChange><Frequency dt:dt="r8">3328125</Frequency><Timestamp dt:dt="r8">67574913243</Timestamp><Current dt:dt="…	59.94	1	right	-1143872944	07-31-2017	16:40:04	14:40:04	female	437	{RIGHTARROW}	42							0	1014024	1013810	{RIGHTARROW}	214	1012694	1012209	985	right4,8	20	13	416	mask20	0	1013793	0	1013593	eqm10_NoEyeNmodel1_dir	90	H	gazeCOD	GazeCoDxp	1	400	0	1013293	-1	1013193
GazeCoD_1Model_male	25	2	42	<?xml version="1.0"?>\n<Clock xmlns:dt="urn:schemas-microsoft-com:datatypes"><Description dt:dt="string">E-Prime Primary Realtime Clock</Description><StartTime><Timestamp dt:dt="int">0</Timestamp><DateUtc dt:dt="string">2017-07-31T14:40:04Z</DateUtc></StartTime><FrequencyChanges><FrequencyChange><Frequency dt:dt="r8">3328125</Frequency><Timestamp dt:dt="r8">67574913243</Timestamp><Current dt:dt="…	59.94	1	right	-1143872944	07-31-2017	16:40:04	14:40:04	female	438	{RIGHTARROW}	44							0	1016056	1015428	{LEFTARROW}	628	1014313	1014044	769	right3,2	19	13	417	mask19	0	1015411	0	1015211	eqm10_NoEyeNmodel1_dir	90	H	gazeCOD	GazeCoDxp	0	400	0	1014911	-2	1014811
GazeCoD_1Model_male	25	2	42	<?xml version="1.0"?>\n<Clock xmlns:dt="urn:schemas-microsoft-com:datatypes"><Description dt:dt="string">E-Prime Primary Realtime Clock</Description><StartTime><Timestamp dt:dt="int">0</Timestamp><DateUtc dt:dt="string">2017-07-31T14:40:04Z</DateUtc></StartTime><FrequencyChanges><FrequencyChange><Frequency dt:dt="r8">3328125</Frequency><Timestamp dt:dt="r8">67574913243</Timestamp><Current dt:dt="…	59.94	1	right	-1143872944	07-31-2017	16:40:04	14:40:04	female	439	{LEFTARROW}	51							0	1017792	1017464	{RIGHTARROW}	328	1016351	1016079	772	left3,2	25	13	418	mask25	0	1017447	1	1017247	eqm10_NoEyeNmodel1_dir	90	HV	gazeCOD	GazeCoDxp	0	400	0	1016946	-5	1016846
GazeCoD_1Model_male	25	2	42	<?xml version="1.0"?>\n<Clock xmlns:dt="urn:schemas-microsoft-com:datatypes"><Description dt:dt="string">E-Prime Primary Realtime Clock</Description><StartTime><Timestamp dt:dt="int">0</Timestamp><DateUtc dt:dt="string">2017-07-31T14:40:04Z</DateUtc></StartTime><FrequencyChanges><FrequencyChange><Frequency dt:dt="r8">3328125</Frequency><Timestamp dt:dt="r8">67574913243</Timestamp><Current dt:dt="…	59.94	1	right	-1143872944	07-31-2017	16:40:04	14:40:04	female	440	{RIGHTARROW}	46							0	1019608	1019299	{RIGHTARROW}	309	1018179	1017814	865	right1,6	29	13	419	mask29	0	1019282	0	1019082	eqm10_NoEyeNmodel1_dir	90	HV	gazeCOD	GazeCoDxp	1	400	0	1018782	3	1018682
GazeCoD_1Model_male	25	2	42	<?xml version="1.0"?>\n<Clock xmlns:dt="urn:schemas-microsoft-com:datatypes"><Description dt:dt="string">E-Prime Primary Realtime Clock</Description><StartTime><Timestamp dt:dt="int">0</Timestamp><DateUtc dt:dt="string">2017-07-31T14:40:04Z</DateUtc></StartTime><FrequencyChanges><FrequencyChange><Frequency dt:dt="r8">3328125</Frequency><Timestamp dt:dt="r8">67574913243</Timestamp><Current dt:dt="…	59.94	1	right	-1143872944	07-31-2017	16:40:04	14:40:04	female	441	{RIGHTARROW}	40							0	1021640	1021101	{RIGHTARROW}	539	1019981	1019633	848	right6,4	21	13	420	mask21	0	1021084	1	1020884	eqm10_NoEyeNmodel1_dir	90	H	gazeCOD	GazeCoDxp	1	400	0	1020583	2	1020483
GazeCoD_1Model_male	25	2	42	<?xml version="1.0"?>\n<Clock xmlns:dt="urn:schemas-microsoft-com:datatypes"><Description dt:dt="string">E-Prime Primary Realtime Clock</Description><StartTime><Timestamp dt:dt="int">0</Timestamp><DateUtc dt:dt="string">2017-07-31T14:40:04Z</DateUtc></StartTime><FrequencyChanges><FrequencyChange><Frequency dt:dt="r8">3328125</Frequency><Timestamp dt:dt="r8">67574913243</Timestamp><Current dt:dt="…	59.94	1	right	-1143872944	07-31-2017	16:40:04	14:40:04	female	442	{RIGHTARROW}	46							0	1024520	1023103	{RIGHTARROW}	1417	1021978	1021651	827	right1,6	18	13	421	mask18	0	1023086	1	1022886	eqm10_NoEyeNmodel1_dir	90	H	gazeCOD	GazeCoDxp	1	400	0	1022585	7	1022485
GazeCoD_1Model_male	25	2	42	<?xml version="1.0"?>\n<Clock xmlns:dt="urn:schemas-microsoft-com:datatypes"><Description dt:dt="string">E-Prime Primary Realtime Clock</Description><StartTime><Timestamp dt:dt="int">0</Timestamp><DateUtc dt:dt="string">2017-07-31T14:40:04Z</DateUtc></StartTime><FrequencyChanges><FrequencyChange><Frequency dt:dt="r8">3328125</Frequency><Timestamp dt:dt="r8">67574913243</Timestamp><Current dt:dt="…	59.94	1	right	-1143872944	07-31-2017	16:40:04	14:40:04	female	443	{DOWNARROW}	79							0	1026888	1026039	{RIGHTARROW}	849	1024918	1024538	880	DG0	23	13	422	mask23	0	1026022	0	1025822	eqm10_NoEyeNmodel1_dir	90	HV	gazeCOD	GazeCoDxp	0	400	0	1025522	4	1025422
GazeCoD_1Model_male	25	2	42	<?xml version="1.0"?>\n<Clock xmlns:dt="urn:schemas-microsoft-com:datatypes"><Description dt:dt="string">E-Prime Primary Realtime Clock</Description><StartTime><Timestamp dt:dt="int">0</Timestamp><DateUtc dt:dt="string">2017-07-31T14:40:04Z</DateUtc></StartTime><FrequencyChanges><FrequencyChange><Frequency dt:dt="r8">3328125</Frequency><Timestamp dt:dt="r8">67574913243</Timestamp><Current dt:dt="…	59.94	1	right	-1143872944	07-31-2017	16:40:04	14:40:04	female	444	{RIGHTARROW}	77							0	1029136	1028291	{RIGHTARROW}	845	1027164	1026907	757	right8	33	13	423	mask33	0	1028274	0	1028074	eqm10_NoEyeNmodel1_dir	90	HV	gazeCOD	GazeCoDxp	1	400	0	1027774	10	1027674
GazeCoD_1Model_male	25	2	42	<?xml version="1.0"?>\n<Clock xmlns:dt="urn:schemas-microsoft-com:datatypes"><Description dt:dt="string">E-Prime Primary Realtime Clock</Description><StartTime><Timestamp dt:dt="int">0</Timestamp><DateUtc dt:dt="string">2017-07-31T14:40:04Z</DateUtc></StartTime><FrequencyChanges><FrequencyChange><Frequency dt:dt="r8">3328125</Frequency><Timestamp dt:dt="r8">67574913243</Timestamp><Current dt:dt="…	59.94	1	right	-1143872944	07-31-2017	16:40:04	14:40:04	female	445	{LEFTARROW}	53							0	1030960	1030644	{RIGHTARROW}	316	1029518	1029159	859	left4,8	15	13	424	mask15	0	1030627	1	1030427	eqm10_NoEyeNmodel1_dir	90	H	gazeCOD	GazeCoDxp	0	400	0	1030126	8	1030026
GazeCoD_1Model_male	25	2	42	<?xml version="1.0"?>\n<Clock xmlns:dt="urn:schemas-microsoft-com:datatypes"><Description dt:dt="string">E-Prime Primary Realtime Clock</Description><StartTime><Timestamp dt:dt="int">0</Timestamp><DateUtc dt:dt="string">2017-07-31T14:40:04Z</DateUtc></StartTime><FrequencyChanges><FrequencyChange><Frequency dt:dt="r8">3328125</Frequency><Timestamp dt:dt="r8">67574913243</Timestamp><Current dt:dt="…	59.94	1	right	-1143872944	07-31-2017	16:40:04	14:40:04	female	446	{LEFTARROW}	49							0	1032784	1032529	{RIGHTARROW}	255	1031414	1030977	937	left1,6	13	13	425	mask13	0	1032512	0	1032312	eqm10_NoEyeNmodel1_dir	90	H	gazeCOD	GazeCoDxp	0	400	0	1032012	-2	1031912
GazeCoD_1Model_male	25	2	42	<?xml version="1.0"?>\n<Clock xmlns:dt="urn:schemas-microsoft-com:datatypes"><Description dt:dt="string">E-Prime Primary Realtime Clock</Description><StartTime><Timestamp dt:dt="int">0</Timestamp><DateUtc dt:dt="string">2017-07-31T14:40:04Z</DateUtc></StartTime><FrequencyChanges><FrequencyChange><Frequency dt:dt="r8">3328125</Frequency><Timestamp dt:dt="r8">67574913243</Timestamp><Current dt:dt="…	59.94	1	right	-1143872944	07-31-2017	16:40:04	14:40:04	female	447	{LEFTARROW}	55							0	1035040	1034264	{RIGHTARROW}	776	1033145	1032796	849	left6,4	27	13	426	mask27	0	1034247	0	1034047	eqm10_NoEyeNmodel1_dir	90	HV	gazeCOD	GazeCoDxp	0	400	0	1033747	2	1033647
GazeCoD_1Model_male	25	2	42	<?xml version="1.0"?>\n<Clock xmlns:dt="urn:schemas-microsoft-com:datatypes"><Description dt:dt="string">E-Prime Primary Realtime Clock</Description><StartTime><Timestamp dt:dt="int">0</Timestamp><DateUtc dt:dt="string">2017-07-31T14:40:04Z</DateUtc></StartTime><FrequencyChanges><FrequencyChange><Frequency dt:dt="r8">3328125</Frequency><Timestamp dt:dt="r8">67574913243</Timestamp><Current dt:dt="…	59.94	1	right	-1143872944	07-31-2017	16:40:04	14:40:04	female	448	{RIGHTARROW}	44							0	1036632	1036500	{DOWNARROW}	132	1035388	1035065	823	right3,2	8	13	427	mask8	0	1036483	0	1036283	eqm10_NoEyeNmodel1_dir	0	V	gazeCOD	GazeCoDxp	0	400	0	1035983	-5	1035883
GazeCoD_1Model_male	25	2	42	<?xml version="1.0"?>\n<Clock xmlns:dt="urn:schemas-microsoft-com:datatypes"><Description dt:dt="string">E-Prime Primary Realtime Clock</Description><StartTime><Timestamp dt:dt="int">0</Timestamp><DateUtc dt:dt="string">2017-07-31T14:40:04Z</DateUtc></StartTime><FrequencyChanges><FrequencyChange><Frequency dt:dt="r8">3328125</Frequency><Timestamp dt:dt="r8">67574913243</Timestamp><Current dt:dt="…	59.94	1	right	-1143872944	07-31-2017	16:40:04	14:40:04	female	449	{RIGHTARROW}	77							0	1038528	1038201	{LEFTARROW}	327	1037085	1036650	935	right8	22	13	428	mask22	0	1038184	0	1037984	eqm10_NoEyeNmodel1_dir	90	H	gazeCOD	GazeCoDxp	0	400	0	1037684	-1	1037584
GazeCoD_1Model_male	25	2	42	<?xml version="1.0"?>\n<Clock xmlns:dt="urn:schemas-microsoft-com:datatypes"><Description dt:dt="string">E-Prime Primary Realtime Clock</Description><StartTime><Timestamp dt:dt="int">0</Timestamp><DateUtc dt:dt="string">2017-07-31T14:40:04Z</DateUtc></StartTime><FrequencyChanges><FrequencyChange><Frequency dt:dt="r8">3328125</Frequency><Timestamp dt:dt="r8">67574913243</Timestamp><Current dt:dt="…	59.94	1	right	-1143872944	07-31-2017	16:40:04	14:40:04	female	450	{DOWNARROW}	79							0	1040352	1039986	{RIGHTARROW}	366	1038871	1038552	819	DG0	1	13	429	mask1	0	1039970	1	1039770	eqm10_NoEyeNmodel1_dir	0	V	gazeCOD	GazeCoDxp	0	400	0	1039469	-2	1039369
GazeCoD_1Model_male	25	2	42	<?xml version="1.0"?>\n<Clock xmlns:dt="urn:schemas-microsoft-com:datatypes"><Description dt:dt="string">E-Prime Primary Realtime Clock</Description><StartTime><Timestamp dt:dt="int">0</Timestamp><DateUtc dt:dt="string">2017-07-31T14:40:04Z</DateUtc></StartTime><FrequencyChanges><FrequencyChange><Frequency dt:dt="r8">3328125</Frequency><Timestamp dt:dt="r8">67574913243</Timestamp><Current dt:dt="…	59.94	1	right	-1143872944	07-31-2017	16:40:04	14:40:04	female	451	{RIGHTARROW}	46							0	1042208	1041254	{RIGHTARROW}	954	1040624	1040370	965	right1,6	18	14	430	mask18	0	1041238	1	1041038	eqm10_NoEyeNmodel1_dir	90	H	gazeCOD	GazeCoDxp	1	400	0	1040737	13	1040637
GazeCoD_1Model_male	25	2	42	<?xml version="1.0"?>\n<Clock xmlns:dt="urn:schemas-microsoft-com:datatypes"><Description dt:dt="string">E-Prime Primary Realtime Clock</Description><StartTime><Timestamp dt:dt="int">0</Timestamp><DateUtc dt:dt="string">2017-07-31T14:40:04Z</DateUtc></StartTime><FrequencyChanges><FrequencyChange><Frequency dt:dt="r8">3328125</Frequency><Timestamp dt:dt="r8">67574913243</Timestamp><Current dt:dt="…	59.94	1	right	-1143872944	07-31-2017	16:40:04	14:40:04	female	452	{LEFTARROW}	49							0	1044488	1043740	{LEFTARROW}	748	1042620	1042222	898	left1,6	13	14	431	mask13	0	1043723	0	1043523	eqm10_NoEyeNmodel1_dir	90	H	gazeCOD	GazeCoDxp	1	400	0	1043223	3	1043123
GazeCoD_1Model_male	25	2	42	<?xml version="1.0"?>\n<Clock xmlns:dt="urn:schemas-microsoft-com:datatypes"><Description dt:dt="string">E-Prime Primary Realtime Clock</Description><StartTime><Timestamp dt:dt="int">0</Timestamp><DateUtc dt:dt="string">2017-07-31T14:40:04Z</DateUtc></StartTime><FrequencyChanges><FrequencyChange><Frequency dt:dt="r8">3328125</Frequency><Timestamp dt:dt="r8">67574913243</Timestamp><Current dt:dt="…	59.94	1	right	-1143872944	07-31-2017	16:40:04	14:40:04	female	453	{LEFTARROW}	53							0	1046424	1045926	{DOWNARROW}	498	1044812	1044508	804	left4,8	4	14	432	mask4	0	1045909	1	1045709	eqm10_NoEyeNmodel1_dir	0	V	gazeCOD	GazeCoDxp	0	400	0	1045408	-4	1045308
GazeCoD_1Model_male	25	2	42	<?xml version="1.0"?>\n<Clock xmlns:dt="urn:schemas-microsoft-com:datatypes"><Description dt:dt="string">E-Prime Primary Realtime Clock</Description><StartTime><Timestamp dt:dt="int">0</Timestamp><DateUtc dt:dt="string">2017-07-31T14:40:04Z</DateUtc></StartTime><FrequencyChanges><FrequencyChange><Frequency dt:dt="r8">3328125</Frequency><Timestamp dt:dt="r8">67574913243</Timestamp><Current dt:dt="…	59.94	1	right	-1143872944	07-31-2017	16:40:04	14:40:04	female	454	{LEFTARROW}	78							0	1048312	1047978	{RIGHTARROW}	334	1046852	1046443	909	left8	17	14	433	mask17	0	1047961	0	1047761	eqm10_NoEyeNmodel1_dir	90	H	gazeCOD	GazeCoDxp	0	400	0	1047461	9	1047361
GazeCoD_1Model_male	25	2	42	<?xml version="1.0"?>\n<Clock xmlns:dt="urn:schemas-microsoft-com:datatypes"><Description dt:dt="string">E-Prime Primary Realtime Clock</Description><StartTime><Timestamp dt:dt="int">0</Timestamp><DateUtc dt:dt="string">2017-07-31T14:40:04Z</DateUtc></StartTime><FrequencyChanges><FrequencyChange><Frequency dt:dt="r8">3328125</Frequency><Timestamp dt:dt="r8">67574913243</Timestamp><Current dt:dt="…	59.94	1	right	-1143872944	07-31-2017	16:40:04	14:40:04	female	455	{RIGHTARROW}	40							0	1050296	1049947	{DOWNARROW}	349	1048819	1048328	991	right6,4	10	14	434	mask10	0	1049930	1	1049730	eqm10_NoEyeNmodel1_dir	0	V	gazeCOD	GazeCoDxp	0	400	0	1049429	10	1049329
GazeCoD_1Model_male	25	2	42	<?xml version="1.0"?>\n<Clock xmlns:dt="urn:schemas-microsoft-com:datatypes"><Description dt:dt="string">E-Prime Primary Realtime Clock</Description><StartTime><Timestamp dt:dt="int">0</Timestamp><DateUtc dt:dt="string">2017-07-31T14:40:04Z</DateUtc></StartTime><FrequencyChanges><FrequencyChange><Frequency dt:dt="r8">3328125</Frequency><Timestamp dt:dt="r8">67574913243</Timestamp><Current dt:dt="…	59.94	1	right	-1143872944	07-31-2017	16:40:04	14:40:04	female	456	{LEFTARROW}	55							0	1052248	1051832	{DOWNARROW}	416	1050707	1050314	893	left6,4	5	14	435	mask5	0	1051815	1	1051615	eqm10_NoEyeNmodel1_dir	0	V	gazeCOD	GazeCoDxp	0	400	0	1051314	7	1051214
GazeCoD_1Model_male	25	2	42	<?xml version="1.0"?>\n<Clock xmlns:dt="urn:schemas-microsoft-com:datatypes"><Description dt:dt="string">E-Prime Primary Realtime Clock</Description><StartTime><Timestamp dt:dt="int">0</Timestamp><DateUtc dt:dt="string">2017-07-31T14:40:04Z</DateUtc></StartTime><FrequencyChanges><FrequencyChange><Frequency dt:dt="r8">3328125</Frequency><Timestamp dt:dt="r8">67574913243</Timestamp><Current dt:dt="…	59.94	1	right	-1143872944	07-31-2017	16:40:04	14:40:04	female	457	{DOWNARROW}	79							0	1054048	1053750	{DOWNARROW}	298	1052624	1052266	858	DG0	1	14	436	mask1	0	1053733	0	1053533	eqm10_NoEyeNmodel1_dir	0	V	gazeCOD	GazeCoDxp	1	400	0	1053233	9	1053133
GazeCoD_1Model_male	25	2	42	<?xml version="1.0"?>\n<Clock xmlns:dt="urn:schemas-microsoft-com:datatypes"><Description dt:dt="string">E-Prime Primary Realtime Clock</Description><StartTime><Timestamp dt:dt="int">0</Timestamp><DateUtc dt:dt="string">2017-07-31T14:40:04Z</DateUtc></StartTime><FrequencyChanges><FrequencyChange><Frequency dt:dt="r8">3328125</Frequency><Timestamp dt:dt="r8">67574913243</Timestamp><Current dt:dt="…	59.94	1	right	-1143872944	07-31-2017	16:40:04	14:40:04	female	458	{LEFTARROW}	51							0	1056016	1055602	{DOWNARROW}	414	1054482	1054067	915	left3,2	25	14	437	mask25	0	1055585	0	1055385	eqm10_NoEyeNmodel1_dir	90	HV	gazeCOD	GazeCoDxp	0	400	0	1055085	3	1054985
GazeCoD_1Model_male	25	2	42	<?xml version="1.0"?>\n<Clock xmlns:dt="urn:schemas-microsoft-com:datatypes"><Description dt:dt="string">E-Prime Primary Realtime Clock</Description><StartTime><Timestamp dt:dt="int">0</Timestamp><DateUtc dt:dt="string">2017-07-31T14:40:04Z</DateUtc></StartTime><FrequencyChanges><FrequencyChange><Frequency dt:dt="r8">3328125</Frequency><Timestamp dt:dt="r8">67574913243</Timestamp><Current dt:dt="…	59.94	1	right	-1143872944	07-31-2017	16:40:04	14:40:04	female	459	{LEFTARROW}	49							0	1057736	1057487	{DOWNARROW}	249	1056375	1056036	839	left1,6	2	14	438	mask2	0	1057471	1	1057271	eqm10_NoEyeNmodel1_dir	0	V	gazeCOD	GazeCoDxp	0	400	0	1056970	-5	1056870
GazeCoD_1Model_male	25	2	42	<?xml version="1.0"?>\n<Clock xmlns:dt="urn:schemas-microsoft-com:datatypes"><Description dt:dt="string">E-Prime Primary Realtime Clock</Description><StartTime><Timestamp dt:dt="int">0</Timestamp><DateUtc dt:dt="string">2017-07-31T14:40:04Z</DateUtc></StartTime><FrequencyChanges><FrequencyChange><Frequency dt:dt="r8">3328125</Frequency><Timestamp dt:dt="r8">67574913243</Timestamp><Current dt:dt="…	59.94	1	right	-1143872944	07-31-2017	16:40:04	14:40:04	female	460	{DOWNARROW}	79							0	1059528	1059373	{LEFTARROW}	155	1058250	1057754	996	DG0	23	14	439	mask23	0	1059356	1	1059156	eqm10_NoEyeNmodel1_dir	90	HV	gazeCOD	GazeCoDxp	0	400	0	1058855	5	1058755
GazeCoD_1Model_male	25	2	42	<?xml version="1.0"?>\n<Clock xmlns:dt="urn:schemas-microsoft-com:datatypes"><Description dt:dt="string">E-Prime Primary Realtime Clock</Description><StartTime><Timestamp dt:dt="int">0</Timestamp><DateUtc dt:dt="string">2017-07-31T14:40:04Z</DateUtc></StartTime><FrequencyChanges><FrequencyChange><Frequency dt:dt="r8">3328125</Frequency><Timestamp dt:dt="r8">67574913243</Timestamp><Current dt:dt="…	59.94	1	right	-1143872944	07-31-2017	16:40:04	14:40:04	female	461	{LEFTARROW}	53							0	1061480	1061124	{LEFTARROW}	356	1059997	1059540	957	left4,8	15	14	440	mask15	0	1061108	1	1060908	eqm10_NoEyeNmodel1_dir	90	H	gazeCOD	GazeCoDxp	1	400	0	1060607	10	1060507
GazeCoD_1Model_male	25	2	42	<?xml version="1.0"?>\n<Clock xmlns:dt="urn:schemas-microsoft-com:datatypes"><Description dt:dt="string">E-Prime Primary Realtime Clock</Description><StartTime><Timestamp dt:dt="int">0</Timestamp><DateUtc dt:dt="string">2017-07-31T14:40:04Z</DateUtc></StartTime><FrequencyChanges><FrequencyChange><Frequency dt:dt="r8">3328125</Frequency><Timestamp dt:dt="r8">67574913243</Timestamp><Current dt:dt="…	59.94	1	right	-1143872944	07-31-2017	16:40:04	14:40:04	female	462	{RIGHTARROW}	40							0	1068496	1068298	{LEFTARROW}	198	1067174	1066747	927	right6,4	21	14	441	mask21	0	1068281	0	1068081	eqm10_NoEyeNmodel1_dir	90	H	gazeCOD	GazeCoDxp	0	400	0	1067781	7	1067681
GazeCoD_1Model_male	25	2	42	<?xml version="1.0"?>\n<Clock xmlns:dt="urn:schemas-microsoft-com:datatypes"><Description dt:dt="string">E-Prime Primary Realtime Clock</Description><StartTime><Timestamp dt:dt="int">0</Timestamp><DateUtc dt:dt="string">2017-07-31T14:40:04Z</DateUtc></StartTime><FrequencyChanges><FrequencyChange><Frequency dt:dt="r8">3328125</Frequency><Timestamp dt:dt="r8">67574913243</Timestamp><Current dt:dt="…	59.94	1	right	-1143872944	07-31-2017	16:40:04	14:40:04	female	463	{RIGHTARROW}	44							0	1070016	1069883	{DOWNARROW}	133	1068770	1068515	755	right3,2	8	14	442	mask8	0	1069866	0	1069666	eqm10_NoEyeNmodel1_dir	0	V	gazeCOD	GazeCoDxp	0	400	0	1069366	-4	1069266
GazeCoD_1Model_male	25	2	42	<?xml version="1.0"?>\n<Clock xmlns:dt="urn:schemas-microsoft-com:datatypes"><Description dt:dt="string">E-Prime Primary Realtime Clock</Description><StartTime><Timestamp dt:dt="int">0</Timestamp><DateUtc dt:dt="string">2017-07-31T14:40:04Z</DateUtc></StartTime><FrequencyChanges><FrequencyChange><Frequency dt:dt="r8">3328125</Frequency><Timestamp dt:dt="r8">67574913243</Timestamp><Current dt:dt="…	59.94	1	right	-1143872944	07-31-2017	16:40:04	14:40:04	female	464	{RIGHTARROW}	42							0	1071880	1071518	{RIGHTARROW}	362	1070405	1070033	872	right4,8	31	14	443	mask31	0	1071501	0	1071301	eqm10_NoEyeNmodel1_dir	90	HV	gazeCOD	GazeCoDxp	1	400	0	1071001	-4	1070901
GazeCoD_1Model_male	25	2	42	<?xml version="1.0"?>\n<Clock xmlns:dt="urn:schemas-microsoft-com:datatypes"><Description dt:dt="string">E-Prime Primary Realtime Clock</Description><StartTime><Timestamp dt:dt="int">0</Timestamp><DateUtc dt:dt="string">2017-07-31T14:40:04Z</DateUtc></StartTime><FrequencyChanges><FrequencyChange><Frequency dt:dt="r8">3328125</Frequency><Timestamp dt:dt="r8">67574913243</Timestamp><Current dt:dt="…	59.94	1	right	-1143872944	07-31-2017	16:40:04	14:40:04	female	465	{RIGHTARROW}	77							0	1073520	1073337	{RIGHTARROW}	183	1072213	1071902	811	right8	33	14	444	mask33	0	1073320	0	1073120	eqm10_NoEyeNmodel1_dir	90	HV	gazeCOD	GazeCoDxp	1	400	0	1072820	7	1072720
GazeCoD_1Model_male	25	2	42	<?xml version="1.0"?>\n<Clock xmlns:dt="urn:schemas-microsoft-com:datatypes"><Description dt:dt="string">E-Prime Primary Realtime Clock</Description><StartTime><Timestamp dt:dt="int">0</Timestamp><DateUtc dt:dt="string">2017-07-31T14:40:04Z</DateUtc></StartTime><FrequencyChanges><FrequencyChange><Frequency dt:dt="r8">3328125</Frequency><Timestamp dt:dt="r8">67574913243</Timestamp><Current dt:dt="…	59.94	1	right	-1143872944	07-31-2017	16:40:04	14:40:04	female	466	{LEFTARROW}	49							0	1075264	1075039	{RIGHTARROW}	225	1073917	1073537	880	left1,6	24	14	445	mask24	0	1075022	1	1074822	eqm10_NoEyeNmodel1_dir	90	HV	gazeCOD	GazeCoDxp	0	400	0	1074521	4	1074421
GazeCoD_1Model_male	25	2	42	<?xml version="1.0"?>\n<Clock xmlns:dt="urn:schemas-microsoft-com:datatypes"><Description dt:dt="string">E-Prime Primary Realtime Clock</Description><StartTime><Timestamp dt:dt="int">0</Timestamp><DateUtc dt:dt="string">2017-07-31T14:40:04Z</DateUtc></StartTime><FrequencyChanges><FrequencyChange><Frequency dt:dt="r8">3328125</Frequency><Timestamp dt:dt="r8">67574913243</Timestamp><Current dt:dt="…	59.94	1	right	-1143872944	07-31-2017	16:40:04	14:40:04	female	467	{DOWNARROW}	79							0	1077216	1076724	{RIGHTARROW}	492	1075599	1075289	810	DG0	12	14	446	mask12	0	1076707	1	1076507	eqm10_NoEyeNmodel1_dir	90	H	gazeCOD	GazeCoDxp	0	400	0	1076206	7	1076106
GazeCoD_1Model_male	25	2	42	<?xml version="1.0"?>\n<Clock xmlns:dt="urn:schemas-microsoft-com:datatypes"><Description dt:dt="string">E-Prime Primary Realtime Clock</Description><StartTime><Timestamp dt:dt="int">0</Timestamp><DateUtc dt:dt="string">2017-07-31T14:40:04Z</DateUtc></StartTime><FrequencyChanges><FrequencyChange><Frequency dt:dt="r8">3328125</Frequency><Timestamp dt:dt="r8">67574913243</Timestamp><Current dt:dt="…	59.94	1	right	-1143872944	07-31-2017	16:40:04	14:40:04	female	468	{RIGHTARROW}	44							0	1079600	1078625	{RIGHTARROW}	975	1077498	1077241	757	right3,2	30	14	447	mask30	0	1078609	1	1078409	eqm10_NoEyeNmodel1_dir	90	HV	gazeCOD	GazeCoDxp	1	400	0	1078108	10	1078008
GazeCoD_1Model_male	25	2	42	<?xml version="1.0"?>\n<Clock xmlns:dt="urn:schemas-microsoft-com:datatypes"><Description dt:dt="string">E-Prime Primary Realtime Clock</Description><StartTime><Timestamp dt:dt="int">0</Timestamp><DateUtc dt:dt="string">2017-07-31T14:40:04Z</DateUtc></StartTime><FrequencyChanges><FrequencyChange><Frequency dt:dt="r8">3328125</Frequency><Timestamp dt:dt="r8">67574913243</Timestamp><Current dt:dt="…	59.94	1	right	-1143872944	07-31-2017	16:40:04	14:40:04	female	469	{RIGHTARROW}	46							0	1081208	1081095	{RIGHTARROW}	113	1079983	1079610	873	right1,6	29	14	448	mask29	0	1081078	0	1080878	eqm10_NoEyeNmodel1_dir	90	HV	gazeCOD	GazeCoDxp	1	400	0	1080578	-5	1080478
GazeCoD_1Model_male	25	2	42	<?xml version="1.0"?>\n<Clock xmlns:dt="urn:schemas-microsoft-com:datatypes"><Description dt:dt="string">E-Prime Primary Realtime Clock</Description><StartTime><Timestamp dt:dt="int">0</Timestamp><DateUtc dt:dt="string">2017-07-31T14:40:04Z</DateUtc></StartTime><FrequencyChanges><FrequencyChange><Frequency dt:dt="r8">3328125</Frequency><Timestamp dt:dt="r8">67574913243</Timestamp><Current dt:dt="…	59.94	1	right	-1143872944	07-31-2017	16:40:04	14:40:04	female	470	{RIGHTARROW}	42							0	1083096	1082780	{RIGHTARROW}	316	1081661	1081228	933	right4,8	20	14	449	mask20	0	1082763	1	1082563	eqm10_NoEyeNmodel1_dir	90	H	gazeCOD	GazeCoDxp	1	400	0	1082262	1	1082162
GazeCoD_1Model_male	25	2	42	<?xml version="1.0"?>\n<Clock xmlns:dt="urn:schemas-microsoft-com:datatypes"><Description dt:dt="string">E-Prime Primary Realtime Clock</Description><StartTime><Timestamp dt:dt="int">0</Timestamp><DateUtc dt:dt="string">2017-07-31T14:40:04Z</DateUtc></StartTime><FrequencyChanges><FrequencyChange><Frequency dt:dt="r8">3328125</Frequency><Timestamp dt:dt="r8">67574913243</Timestamp><Current dt:dt="…	59.94	1	right	-1143872944	07-31-2017	16:40:04	14:40:04	female	471	{RIGHTARROW}	42							0	1084944	1084648	{DOWNARROW}	296	1083528	1083113	915	right4,8	9	14	450	mask9	0	1084631	0	1084431	eqm10_NoEyeNmodel1_dir	0	V	gazeCOD	GazeCoDxp	0	400	0	1084131	3	1084031
GazeCoD_1Model_male	25	2	42	<?xml version="1.0"?>\n<Clock xmlns:dt="urn:schemas-microsoft-com:datatypes"><Description dt:dt="string">E-Prime Primary Realtime Clock</Description><StartTime><Timestamp dt:dt="int">0</Timestamp><DateUtc dt:dt="string">2017-07-31T14:40:04Z</DateUtc></StartTime><FrequencyChanges><FrequencyChange><Frequency dt:dt="r8">3328125</Frequency><Timestamp dt:dt="r8">67574913243</Timestamp><Current dt:dt="…	59.94	1	right	-1143872944	07-31-2017	16:40:04	14:40:04	female	472	{LEFTARROW}	78							0	1086968	1086517	{LEFTARROW}	451	1085390	1084965	925	left8	28	14	451	mask28	0	1086500	1	1086300	eqm10_NoEyeNmodel1_dir	90	HV	gazeCOD	GazeCoDxp	1	400	0	1085999	9	1085899
GazeCoD_1Model_male	25	2	42	<?xml version="1.0"?>\n<Clock xmlns:dt="urn:schemas-microsoft-com:datatypes"><Description dt:dt="string">E-Prime Primary Realtime Clock</Description><StartTime><Timestamp dt:dt="int">0</Timestamp><DateUtc dt:dt="string">2017-07-31T14:40:04Z</DateUtc></StartTime><FrequencyChanges><FrequencyChange><Frequency dt:dt="r8">3328125</Frequency><Timestamp dt:dt="r8">67574913243</Timestamp><Current dt:dt="…	59.94	1	right	-1143872944	07-31-2017	16:40:04	14:40:04	female	473	{LEFTARROW}	55							0	1088976	1088385	{RIGHTARROW}	591	1087267	1086984	783	left6,4	16	14	452	mask16	0	1088368	0	1088168	eqm10_NoEyeNmodel1_dir	90	H	gazeCOD	GazeCoDxp	0	400	0	1087868	1	1087768
GazeCoD_1Model_male	25	2	42	<?xml version="1.0"?>\n<Clock xmlns:dt="urn:schemas-microsoft-com:datatypes"><Description dt:dt="string">E-Prime Primary Realtime Clock</Description><StartTime><Timestamp dt:dt="int">0</Timestamp><DateUtc dt:dt="string">2017-07-31T14:40:04Z</DateUtc></StartTime><FrequencyChanges><FrequencyChange><Frequency dt:dt="r8">3328125</Frequency><Timestamp dt:dt="r8">67574913243</Timestamp><Current dt:dt="…	59.94	1	right	-1143872944	07-31-2017	16:40:04	14:40:04	female	474	{LEFTARROW}	51							0	1090840	1090421	{LEFTARROW}	419	1089305	1088986	819	left3,2	14	14	453	mask14	0	1090404	1	1090204	eqm10_NoEyeNmodel1_dir	90	H	gazeCOD	GazeCoDxp	1	400	0	1089903	-2	1089803
GazeCoD_1Model_male	25	2	42	<?xml version="1.0"?>\n<Clock xmlns:dt="urn:schemas-microsoft-com:datatypes"><Description dt:dt="string">E-Prime Primary Realtime Clock</Description><StartTime><Timestamp dt:dt="int">0</Timestamp><DateUtc dt:dt="string">2017-07-31T14:40:04Z</DateUtc></StartTime><FrequencyChanges><FrequencyChange><Frequency dt:dt="r8">3328125</Frequency><Timestamp dt:dt="r8">67574913243</Timestamp><Current dt:dt="…	59.94	1	right	-1143872944	07-31-2017	16:40:04	14:40:04	female	475	{LEFTARROW}	55							0	1092656	1092423	{RIGHTARROW}	233	1091304	1090855	949	left6,4	27	14	454	mask27	0	1092406	1	1092206	eqm10_NoEyeNmodel1_dir	90	HV	gazeCOD	GazeCoDxp	0	400	0	1091905	1	1091805
GazeCoD_1Model_male	25	2	42	<?xml version="1.0"?>\n<Clock xmlns:dt="urn:schemas-microsoft-com:datatypes"><Description dt:dt="string">E-Prime Primary Realtime Clock</Description><StartTime><Timestamp dt:dt="int">0</Timestamp><DateUtc dt:dt="string">2017-07-31T14:40:04Z</DateUtc></StartTime><FrequencyChanges><FrequencyChange><Frequency dt:dt="r8">3328125</Frequency><Timestamp dt:dt="r8">67574913243</Timestamp><Current dt:dt="…	59.94	1	right	-1143872944	07-31-2017	16:40:04	14:40:04	female	476	{LEFTARROW}	78							0	1094504	1094175	{DOWNARROW}	329	1093058	1092673	885	left8	6	14	455	mask6	0	1094158	1	1093958	eqm10_NoEyeNmodel1_dir	0	V	gazeCOD	GazeCoDxp	0	400	0	1093657	-1	1093557
GazeCoD_1Model_male	25	2	42	<?xml version="1.0"?>\n<Clock xmlns:dt="urn:schemas-microsoft-com:datatypes"><Description dt:dt="string">E-Prime Primary Realtime Clock</Description><StartTime><Timestamp dt:dt="int">0</Timestamp><DateUtc dt:dt="string">2017-07-31T14:40:04Z</DateUtc></StartTime><FrequencyChanges><FrequencyChange><Frequency dt:dt="r8">3328125</Frequency><Timestamp dt:dt="r8">67574913243</Timestamp><Current dt:dt="…	59.94	1	right	-1143872944	07-31-2017	16:40:04	14:40:04	female	477	{LEFTARROW}	53							0	1096208	1095993	{RIGHTARROW}	215	1094878	1094525	853	left4,8	26	14	456	mask26	0	1095976	0	1095776	eqm10_NoEyeNmodel1_dir	90	HV	gazeCOD	GazeCoDxp	0	400	0	1095476	-2	1095376
GazeCoD_1Model_male	25	2	42	<?xml version="1.0"?>\n<Clock xmlns:dt="urn:schemas-microsoft-com:datatypes"><Description dt:dt="string">E-Prime Primary Realtime Clock</Description><StartTime><Timestamp dt:dt="int">0</Timestamp><DateUtc dt:dt="string">2017-07-31T14:40:04Z</DateUtc></StartTime><FrequencyChanges><FrequencyChange><Frequency dt:dt="r8">3328125</Frequency><Timestamp dt:dt="r8">67574913243</Timestamp><Current dt:dt="…	59.94	1	right	-1143872944	07-31-2017	16:40:04	14:40:04	female	478	{RIGHTARROW}	40							0	1097888	1097678	{RIGHTARROW}	210	1096553	1096227	826	right6,4	32	14	457	mask32	0	1097661	0	1097461	eqm10_NoEyeNmodel1_dir	90	HV	gazeCOD	GazeCoDxp	1	400	0	1097161	8	1097061
GazeCoD_1Model_male	25	2	42	<?xml version="1.0"?>\n<Clock xmlns:dt="urn:schemas-microsoft-com:datatypes"><Description dt:dt="string">E-Prime Primary Realtime Clock</Description><StartTime><Timestamp dt:dt="int">0</Timestamp><DateUtc dt:dt="string">2017-07-31T14:40:04Z</DateUtc></StartTime><FrequencyChanges><FrequencyChange><Frequency dt:dt="r8">3328125</Frequency><Timestamp dt:dt="r8">67574913243</Timestamp><Current dt:dt="…	59.94	1	right	-1143872944	07-31-2017	16:40:04	14:40:04	female	479	{RIGHTARROW}	77							0	1099816	1099447	{DOWNARROW}	369	1098322	1097912	910	right8	11	14	458	mask11	0	1099430	1	1099230	eqm10_NoEyeNmodel1_dir	0	V	gazeCOD	GazeCoDxp	0	400	0	1098929	7	1098829
GazeCoD_1Model_male	25	2	42	<?xml version="1.0"?>\n<Clock xmlns:dt="urn:schemas-microsoft-com:datatypes"><Description dt:dt="string">E-Prime Primary Realtime Clock</Description><StartTime><Timestamp dt:dt="int">0</Timestamp><DateUtc dt:dt="string">2017-07-31T14:40:04Z</DateUtc></StartTime><FrequencyChanges><FrequencyChange><Frequency dt:dt="r8">3328125</Frequency><Timestamp dt:dt="r8">67574913243</Timestamp><Current dt:dt="…	59.94	1	right	-1143872944	07-31-2017	16:40:04	14:40:04	female	480	{RIGHTARROW}	44							0	1101944	1101365	{RIGHTARROW}	579	1100251	1099830	921	right3,2	19	14	459	mask19	0	1101348	0	1101148	eqm10_NoEyeNmodel1_dir	90	H	gazeCOD	GazeCoDxp	1	400	0	1100848	-3	1100748
GazeCoD_1Model_male	25	2	42	<?xml version="1.0"?>\n<Clock xmlns:dt="urn:schemas-microsoft-com:datatypes"><Description dt:dt="string">E-Prime Primary Realtime Clock</Description><StartTime><Timestamp dt:dt="int">0</Timestamp><DateUtc dt:dt="string">2017-07-31T14:40:04Z</DateUtc></StartTime><FrequencyChanges><FrequencyChange><Frequency dt:dt="r8">3328125</Frequency><Timestamp dt:dt="r8">67574913243</Timestamp><Current dt:dt="…	59.94	1	right	-1143872944	07-31-2017	16:40:04	14:40:04	female	481	{RIGHTARROW}	77							0	1103928	1103384	{LEFTARROW}	544	1102263	1101966	797	right8	22	14	460	mask22	0	1103367	0	1103167	eqm10_NoEyeNmodel1_dir	90	H	gazeCOD	GazeCoDxp	0	400	0	1102867	4	1102767
GazeCoD_1Model_male	25	2	42	<?xml version="1.0"?>\n<Clock xmlns:dt="urn:schemas-microsoft-com:datatypes"><Description dt:dt="string">E-Prime Primary Realtime Clock</Description><StartTime><Timestamp dt:dt="int">0</Timestamp><DateUtc dt:dt="string">2017-07-31T14:40:04Z</DateUtc></StartTime><FrequencyChanges><FrequencyChange><Frequency dt:dt="r8">3328125</Frequency><Timestamp dt:dt="r8">67574913243</Timestamp><Current dt:dt="…	59.94	1	right	-1143872944	07-31-2017	16:40:04	14:40:04	female	482	{RIGHTARROW}	46							0	1105928	1105519	{RIGHTARROW}	409	1104400	1103951	949	right1,6	7	14	461	mask7	0	1105502	0	1105302	eqm10_NoEyeNmodel1_dir	0	V	gazeCOD	GazeCoDxp	1	400	0	1105002	2	1104902
GazeCoD_1Model_male	25	2	42	<?xml version="1.0"?>\n<Clock xmlns:dt="urn:schemas-microsoft-com:datatypes"><Description dt:dt="string">E-Prime Primary Realtime Clock</Description><StartTime><Timestamp dt:dt="int">0</Timestamp><DateUtc dt:dt="string">2017-07-31T14:40:04Z</DateUtc></StartTime><FrequencyChanges><FrequencyChange><Frequency dt:dt="r8">3328125</Frequency><Timestamp dt:dt="r8">67574913243</Timestamp><Current dt:dt="…	59.94	1	right	-1143872944	07-31-2017	16:40:04	14:40:04	female	483	{LEFTARROW}	51							0	1107440	1107405	{DOWNARROW}	35	1106277	1105937	840	left3,2	3	14	462	mask3	0	1107388	1	1107188	eqm10_NoEyeNmodel1_dir	0	V	gazeCOD	GazeCoDxp	0	400	0	1106887	10	1106787
GazeCoD_1Model_male	25	2	42	<?xml version="1.0"?>\n<Clock xmlns:dt="urn:schemas-microsoft-com:datatypes"><Description dt:dt="string">E-Prime Primary Realtime Clock</Description><StartTime><Timestamp dt:dt="int">0</Timestamp><DateUtc dt:dt="string">2017-07-31T14:40:04Z</DateUtc></StartTime><FrequencyChanges><FrequencyChange><Frequency dt:dt="r8">3328125</Frequency><Timestamp dt:dt="r8">67574913243</Timestamp><Current dt:dt="…	59.94	1	right	-1143872944	07-31-2017	16:40:04	14:40:04	female	484	{LEFTARROW}	55							0	1109344	1108823	{RIGHTARROW}	521	1107709	1107455	754	left6,4	27	15	463	mask27	0	1108806	1	1108606	eqm10_NoEyeNmodel1_dir	90	HV	gazeCOD	GazeCoDxp	0	400	0	1108305	-4	1108205
GazeCoD_1Model_male	25	2	42	<?xml version="1.0"?>\n<Clock xmlns:dt="urn:schemas-microsoft-com:datatypes"><Description dt:dt="string">E-Prime Primary Realtime Clock</Description><StartTime><Timestamp dt:dt="int">0</Timestamp><DateUtc dt:dt="string">2017-07-31T14:40:04Z</DateUtc></StartTime><FrequencyChanges><FrequencyChange><Frequency dt:dt="r8">3328125</Frequency><Timestamp dt:dt="r8">67574913243</Timestamp><Current dt:dt="…	59.94	1	right	-1143872944	07-31-2017	16:40:04	14:40:04	female	485	{RIGHTARROW}	40							0	1111080	1110941	{RIGHTARROW}	139	1109825	1109357	968	right6,4	32	15	464	mask32	0	1110925	1	1110725	eqm10_NoEyeNmodel1_dir	90	HV	gazeCOD	GazeCoDxp	1	400	0	1110424	-1	1110324
GazeCoD_1Model_male	25	2	42	<?xml version="1.0"?>\n<Clock xmlns:dt="urn:schemas-microsoft-com:datatypes"><Description dt:dt="string">E-Prime Primary Realtime Clock</Description><StartTime><Timestamp dt:dt="int">0</Timestamp><DateUtc dt:dt="string">2017-07-31T14:40:04Z</DateUtc></StartTime><FrequencyChanges><FrequencyChange><Frequency dt:dt="r8">3328125</Frequency><Timestamp dt:dt="r8">67574913243</Timestamp><Current dt:dt="…	59.94	1	right	-1143872944	07-31-2017	16:40:04	14:40:04	female	486	{RIGHTARROW}	77							0	1113096	1112693	{RIGHTARROW}	403	1111568	1111092	976	right8	22	15	465	mask22	0	1112676	0	1112476	eqm10_NoEyeNmodel1_dir	90	H	gazeCOD	GazeCoDxp	1	400	0	1112176	8	1112076
GazeCoD_1Model_male	25	2	42	<?xml version="1.0"?>\n<Clock xmlns:dt="urn:schemas-microsoft-com:datatypes"><Description dt:dt="string">E-Prime Primary Realtime Clock</Description><StartTime><Timestamp dt:dt="int">0</Timestamp><DateUtc dt:dt="string">2017-07-31T14:40:04Z</DateUtc></StartTime><FrequencyChanges><FrequencyChange><Frequency dt:dt="r8">3328125</Frequency><Timestamp dt:dt="r8">67574913243</Timestamp><Current dt:dt="…	59.94	1	right	-1143872944	07-31-2017	16:40:04	14:40:04	female	487	{DOWNARROW}	79							0	1114984	1114612	{DOWNARROW}	372	1113489	1113110	879	DG0	1	15	466	mask1	0	1114595	0	1114395	eqm10_NoEyeNmodel1_dir	0	V	gazeCOD	GazeCoDxp	1	400	0	1114095	6	1113995
GazeCoD_1Model_male	25	2	42	<?xml version="1.0"?>\n<Clock xmlns:dt="urn:schemas-microsoft-com:datatypes"><Description dt:dt="string">E-Prime Primary Realtime Clock</Description><StartTime><Timestamp dt:dt="int">0</Timestamp><DateUtc dt:dt="string">2017-07-31T14:40:04Z</DateUtc></StartTime><FrequencyChanges><FrequencyChange><Frequency dt:dt="r8">3328125</Frequency><Timestamp dt:dt="r8">67574913243</Timestamp><Current dt:dt="…	59.94	1	right	-1143872944	07-31-2017	16:40:04	14:40:04	female	488	{DOWNARROW}	79							0	1116840	1116614	{RIGHTARROW}	226	1115489	1114996	993	DG0	12	15	467	mask12	0	1116597	0	1116397	eqm10_NoEyeNmodel1_dir	90	H	gazeCOD	GazeCoDxp	0	400	0	1116097	8	1115997
GazeCoD_1Model_male	25	2	42	<?xml version="1.0"?>\n<Clock xmlns:dt="urn:schemas-microsoft-com:datatypes"><Description dt:dt="string">E-Prime Primary Realtime Clock</Description><StartTime><Timestamp dt:dt="int">0</Timestamp><DateUtc dt:dt="string">2017-07-31T14:40:04Z</DateUtc></StartTime><FrequencyChanges><FrequencyChange><Frequency dt:dt="r8">3328125</Frequency><Timestamp dt:dt="r8">67574913243</Timestamp><Current dt:dt="…	59.94	1	right	-1143872944	07-31-2017	16:40:04	14:40:04	female	489	{LEFTARROW}	78							0	1119160	1118399	{RIGHTARROW}	761	1117277	1116864	913	left8	17	15	468	mask17	0	1118382	0	1118182	eqm10_NoEyeNmodel1_dir	90	H	gazeCOD	GazeCoDxp	0	400	0	1117882	5	1117782
GazeCoD_1Model_male	25	2	42	<?xml version="1.0"?>\n<Clock xmlns:dt="urn:schemas-microsoft-com:datatypes"><Description dt:dt="string">E-Prime Primary Realtime Clock</Description><StartTime><Timestamp dt:dt="int">0</Timestamp><DateUtc dt:dt="string">2017-07-31T14:40:04Z</DateUtc></StartTime><FrequencyChanges><FrequencyChange><Frequency dt:dt="r8">3328125</Frequency><Timestamp dt:dt="r8">67574913243</Timestamp><Current dt:dt="…	59.94	1	right	-1143872944	07-31-2017	16:40:04	14:40:04	female	490	{RIGHTARROW}	46							0	1121344	1120685	{DOWNARROW}	659	1119570	1119183	887	right1,6	29	15	469	mask29	0	1120668	1	1120468	eqm10_NoEyeNmodel1_dir	90	HV	gazeCOD	GazeCoDxp	0	400	0	1120167	-3	1120067
GazeCoD_1Model_male	25	2	42	<?xml version="1.0"?>\n<Clock xmlns:dt="urn:schemas-microsoft-com:datatypes"><Description dt:dt="string">E-Prime Primary Realtime Clock</Description><StartTime><Timestamp dt:dt="int">0</Timestamp><DateUtc dt:dt="string">2017-07-31T14:40:04Z</DateUtc></StartTime><FrequencyChanges><FrequencyChange><Frequency dt:dt="r8">3328125</Frequency><Timestamp dt:dt="r8">67574913243</Timestamp><Current dt:dt="…	59.94	1	right	-1143872944	07-31-2017	16:40:04	14:40:04	female	491	{RIGHTARROW}	44							0	1123400	1122887	{DOWNARROW}	513	1121769	1121369	900	right3,2	8	15	470	mask8	0	1122870	0	1122670	eqm10_NoEyeNmodel1_dir	0	V	gazeCOD	GazeCoDxp	0	400	0	1122370	1	1122270
GazeCoD_1Model_male	25	2	42	<?xml version="1.0"?>\n<Clock xmlns:dt="urn:schemas-microsoft-com:datatypes"><Description dt:dt="string">E-Prime Primary Realtime Clock</Description><StartTime><Timestamp dt:dt="int">0</Timestamp><DateUtc dt:dt="string">2017-07-31T14:40:04Z</DateUtc></StartTime><FrequencyChanges><FrequencyChange><Frequency dt:dt="r8">3328125</Frequency><Timestamp dt:dt="r8">67574913243</Timestamp><Current dt:dt="…	59.94	1	right	-1143872944	07-31-2017	16:40:04	14:40:04	female	492	{LEFTARROW}	55							0	1125216	1124922	{DOWNARROW}	294	1123808	1123421	887	left6,4	5	15	471	mask5	0	1124905	0	1124705	eqm10_NoEyeNmodel1_dir	0	V	gazeCOD	GazeCoDxp	0	400	0	1124405	-3	1124305
GazeCoD_1Model_male	25	2	42	<?xml version="1.0"?>\n<Clock xmlns:dt="urn:schemas-microsoft-com:datatypes"><Description dt:dt="string">E-Prime Primary Realtime Clock</Description><StartTime><Timestamp dt:dt="int">0</Timestamp><DateUtc dt:dt="string">2017-07-31T14:40:04Z</DateUtc></StartTime><FrequencyChanges><FrequencyChange><Frequency dt:dt="r8">3328125</Frequency><Timestamp dt:dt="r8">67574913243</Timestamp><Current dt:dt="…	59.94	1	right	-1143872944	07-31-2017	16:40:04	14:40:04	female	493	{LEFTARROW}	53							0	1127512	1126791	{RIGHTARROW}	721	1125665	1125239	926	left4,8	26	15	472	mask26	0	1126774	0	1126574	eqm10_NoEyeNmodel1_dir	90	HV	gazeCOD	GazeCoDxp	0	400	0	1126274	9	1126174
GazeCoD_1Model_male	25	2	42	<?xml version="1.0"?>\n<Clock xmlns:dt="urn:schemas-microsoft-com:datatypes"><Description dt:dt="string">E-Prime Primary Realtime Clock</Description><StartTime><Timestamp dt:dt="int">0</Timestamp><DateUtc dt:dt="string">2017-07-31T14:40:04Z</DateUtc></StartTime><FrequencyChanges><FrequencyChange><Frequency dt:dt="r8">3328125</Frequency><Timestamp dt:dt="r8">67574913243</Timestamp><Current dt:dt="…	59.94	1	right	-1143872944	07-31-2017	16:40:04	14:40:04	female	494	{LEFTARROW}	53							0	1129440	1128960	{RIGHTARROW}	480	1127835	1127525	810	left4,8	4	15	473	mask4	0	1128943	1	1128743	eqm10_NoEyeNmodel1_dir	0	V	gazeCOD	GazeCoDxp	0	400	0	1128442	7	1128342
GazeCoD_1Model_male	25	2	42	<?xml version="1.0"?>\n<Clock xmlns:dt="urn:schemas-microsoft-com:datatypes"><Description dt:dt="string">E-Prime Primary Realtime Clock</Description><StartTime><Timestamp dt:dt="int">0</Timestamp><DateUtc dt:dt="string">2017-07-31T14:40:04Z</DateUtc></StartTime><FrequencyChanges><FrequencyChange><Frequency dt:dt="r8">3328125</Frequency><Timestamp dt:dt="r8">67574913243</Timestamp><Current dt:dt="…	59.94	1	right	-1143872944	07-31-2017	16:40:04	14:40:04	female	495	{LEFTARROW}	55							0	1131512	1131012	{RIGHTARROW}	500	1129885	1129460	925	left6,4	16	15	474	mask16	0	1130995	1	1130795	eqm10_NoEyeNmodel1_dir	90	H	gazeCOD	GazeCoDxp	0	400	0	1130494	9	1130394
GazeCoD_1Model_male	25	2	42	<?xml version="1.0"?>\n<Clock xmlns:dt="urn:schemas-microsoft-com:datatypes"><Description dt:dt="string">E-Prime Primary Realtime Clock</Description><StartTime><Timestamp dt:dt="int">0</Timestamp><DateUtc dt:dt="string">2017-07-31T14:40:04Z</DateUtc></StartTime><FrequencyChanges><FrequencyChange><Frequency dt:dt="r8">3328125</Frequency><Timestamp dt:dt="r8">67574913243</Timestamp><Current dt:dt="…	59.94	1	right	-1143872944	07-31-2017	16:40:04	14:40:04	female	496	{RIGHTARROW}	44							0	1133584	1132930	{DOWNARROW}	654	1131803	1131529	774	right3,2	30	15	475	mask30	0	1132913	0	1132713	eqm10_NoEyeNmodel1_dir	90	HV	gazeCOD	GazeCoDxp	0	400	0	1132413	10	1132313
GazeCoD_1Model_male	25	2	42	<?xml version="1.0"?>\n<Clock xmlns:dt="urn:schemas-microsoft-com:datatypes"><Description dt:dt="string">E-Prime Primary Realtime Clock</Description><StartTime><Timestamp dt:dt="int">0</Timestamp><DateUtc dt:dt="string">2017-07-31T14:40:04Z</DateUtc></StartTime><FrequencyChanges><FrequencyChange><Frequency dt:dt="r8">3328125</Frequency><Timestamp dt:dt="r8">67574913243</Timestamp><Current dt:dt="…	59.94	1	right	-1143872944	07-31-2017	16:40:04	14:40:04	female	497	{RIGHTARROW}	42							0	1135400	1135032	{RIGHTARROW}	368	1133916	1133598	818	right4,8	20	15	476	mask20	0	1135016	1	1134816	eqm10_NoEyeNmodel1_dir	90	H	gazeCOD	GazeCoDxp	1	400	0	1134515	-1	1134415
GazeCoD_1Model_male	25	2	42	<?xml version="1.0"?>\n<Clock xmlns:dt="urn:schemas-microsoft-com:datatypes"><Description dt:dt="string">E-Prime Primary Realtime Clock</Description><StartTime><Timestamp dt:dt="int">0</Timestamp><DateUtc dt:dt="string">2017-07-31T14:40:04Z</DateUtc></StartTime><FrequencyChanges><FrequencyChange><Frequency dt:dt="r8">3328125</Frequency><Timestamp dt:dt="r8">67574913243</Timestamp><Current dt:dt="…	59.94	1	right	-1143872944	07-31-2017	16:40:04	14:40:04	female	498	{RIGHTARROW}	42							0	1137776	1137034	{DOWNARROW}	742	1135910	1135416	994	right4,8	9	15	477	mask9	0	1137018	1	1136818	eqm10_NoEyeNmodel1_dir	0	V	gazeCOD	GazeCoDxp	0	400	0	1136517	7	1136417
GazeCoD_1Model_male	25	2	42	<?xml version="1.0"?>\n<Clock xmlns:dt="urn:schemas-microsoft-com:datatypes"><Description dt:dt="string">E-Prime Primary Realtime Clock</Description><StartTime><Timestamp dt:dt="int">0</Timestamp><DateUtc dt:dt="string">2017-07-31T14:40:04Z</DateUtc></StartTime><FrequencyChanges><FrequencyChange><Frequency dt:dt="r8">3328125</Frequency><Timestamp dt:dt="r8">67574913243</Timestamp><Current dt:dt="…	59.94	1	right	-1143872944	07-31-2017	16:40:04	14:40:04	female	499	{LEFTARROW}	51							0	1139728	1139404	{DOWNARROW}	324	1138279	1137785	994	left3,2	25	15	478	mask25	0	1139387	1	1139187	eqm10_NoEyeNmodel1_dir	90	HV	gazeCOD	GazeCoDxp	0	400	0	1138886	7	1138786
GazeCoD_1Model_male	25	2	42	<?xml version="1.0"?>\n<Clock xmlns:dt="urn:schemas-microsoft-com:datatypes"><Description dt:dt="string">E-Prime Primary Realtime Clock</Description><StartTime><Timestamp dt:dt="int">0</Timestamp><DateUtc dt:dt="string">2017-07-31T14:40:04Z</DateUtc></StartTime><FrequencyChanges><FrequencyChange><Frequency dt:dt="r8">3328125</Frequency><Timestamp dt:dt="r8">67574913243</Timestamp><Current dt:dt="…	59.94	1	right	-1143872944	07-31-2017	16:40:04	14:40:04	female	500	{RIGHTARROW}	40							0	1141528	1141139	{RIGHTARROW}	389	1140014	1139737	777	right6,4	10	15	479	mask10	0	1141122	1	1140922	eqm10_NoEyeNmodel1_dir	0	V	gazeCOD	GazeCoDxp	1	400	0	1140621	7	1140521
GazeCoD_1Model_male	25	2	42	<?xml version="1.0"?>\n<Clock xmlns:dt="urn:schemas-microsoft-com:datatypes"><Description dt:dt="string">E-Prime Primary Realtime Clock</Description><StartTime><Timestamp dt:dt="int">0</Timestamp><DateUtc dt:dt="string">2017-07-31T14:40:04Z</DateUtc></StartTime><FrequencyChanges><FrequencyChange><Frequency dt:dt="r8">3328125</Frequency><Timestamp dt:dt="r8">67574913243</Timestamp><Current dt:dt="…	59.94	1	right	-1143872944	07-31-2017	16:40:04	14:40:04	female	501	{LEFTARROW}	53							0	1143472	1142957	{RIGHTARROW}	515	1141842	1141539	803	left4,8	15	15	480	mask15	0	1142940	0	1142740	eqm10_NoEyeNmodel1_dir	90	H	gazeCOD	GazeCoDxp	0	400	0	1142440	-2	1142340
GazeCoD_1Model_male	25	2	42	<?xml version="1.0"?>\n<Clock xmlns:dt="urn:schemas-microsoft-com:datatypes"><Description dt:dt="string">E-Prime Primary Realtime Clock</Description><StartTime><Timestamp dt:dt="int">0</Timestamp><DateUtc dt:dt="string">2017-07-31T14:40:04Z</DateUtc></StartTime><FrequencyChanges><FrequencyChange><Frequency dt:dt="r8">3328125</Frequency><Timestamp dt:dt="r8">67574913243</Timestamp><Current dt:dt="…	59.94	1	right	-1143872944	07-31-2017	16:40:04	14:40:04	female	502	{RIGHTARROW}	40							0	1145208	1144926	{RIGHTARROW}	282	1143814	1143491	823	right6,4	21	15	481	mask21	0	1144909	0	1144709	eqm10_NoEyeNmodel1_dir	90	H	gazeCOD	GazeCoDxp	1	400	0	1144409	-5	1144309
GazeCoD_1Model_male	25	2	42	<?xml version="1.0"?>\n<Clock xmlns:dt="urn:schemas-microsoft-com:datatypes"><Description dt:dt="string">E-Prime Primary Realtime Clock</Description><StartTime><Timestamp dt:dt="int">0</Timestamp><DateUtc dt:dt="string">2017-07-31T14:40:04Z</DateUtc></StartTime><FrequencyChanges><FrequencyChange><Frequency dt:dt="r8">3328125</Frequency><Timestamp dt:dt="r8">67574913243</Timestamp><Current dt:dt="…	59.94	1	right	-1143872944	07-31-2017	16:40:04	14:40:04	female	503	{LEFTARROW}	49							0	1147032	1146611	{RIGHTARROW}	421	1145491	1145226	765	left1,6	13	15	482	mask13	0	1146594	0	1146394	eqm10_NoEyeNmodel1_dir	90	H	gazeCOD	GazeCoDxp	0	400	0	1146094	3	1145994
GazeCoD_1Model_male	25	2	42	<?xml version="1.0"?>\n<Clock xmlns:dt="urn:schemas-microsoft-com:datatypes"><Description dt:dt="string">E-Prime Primary Realtime Clock</Description><StartTime><Timestamp dt:dt="int">0</Timestamp><DateUtc dt:dt="string">2017-07-31T14:40:04Z</DateUtc></StartTime><FrequencyChanges><FrequencyChange><Frequency dt:dt="r8">3328125</Frequency><Timestamp dt:dt="r8">67574913243</Timestamp><Current dt:dt="…	59.94	1	right	-1143872944	07-31-2017	16:40:04	14:40:04	female	504	{LEFTARROW}	49							0	1148912	1148546	{RIGHTARROW}	366	1147428	1147045	883	left1,6	24	15	483	mask24	0	1148529	0	1148329	eqm10_NoEyeNmodel1_dir	90	HV	gazeCOD	GazeCoDxp	0	400	0	1148029	1	1147929
GazeCoD_1Model_male	25	2	42	<?xml version="1.0"?>\n<Clock xmlns:dt="urn:schemas-microsoft-com:datatypes"><Description dt:dt="string">E-Prime Primary Realtime Clock</Description><StartTime><Timestamp dt:dt="int">0</Timestamp><DateUtc dt:dt="string">2017-07-31T14:40:04Z</DateUtc></StartTime><FrequencyChanges><FrequencyChange><Frequency dt:dt="r8">3328125</Frequency><Timestamp dt:dt="r8">67574913243</Timestamp><Current dt:dt="…	59.94	1	right	-1143872944	07-31-2017	16:40:04	14:40:04	female	505	{RIGHTARROW}	42							0	1150832	1150448	{RIGHTARROW}	384	1149328	1148930	898	right4,8	31	15	484	mask31	0	1150431	0	1150231	eqm10_NoEyeNmodel1_dir	90	HV	gazeCOD	GazeCoDxp	1	400	0	1149931	3	1149831
GazeCoD_1Model_male	25	2	42	<?xml version="1.0"?>\n<Clock xmlns:dt="urn:schemas-microsoft-com:datatypes"><Description dt:dt="string">E-Prime Primary Realtime Clock</Description><StartTime><Timestamp dt:dt="int">0</Timestamp><DateUtc dt:dt="string">2017-07-31T14:40:04Z</DateUtc></StartTime><FrequencyChanges><FrequencyChange><Frequency dt:dt="r8">3328125</Frequency><Timestamp dt:dt="r8">67574913243</Timestamp><Current dt:dt="…	59.94	1	right	-1143872944	07-31-2017	16:40:04	14:40:04	female	506	{LEFTARROW}	51							0	1153408	1152400	{RIGHTARROW}	1008	1151274	1150848	926	left3,2	3	15	485	mask3	0	1152383	0	1152183	eqm10_NoEyeNmodel1_dir	0	V	gazeCOD	GazeCoDxp	0	400	0	1151883	9	1151783
GazeCoD_1Model_male	25	2	42	<?xml version="1.0"?>\n<Clock xmlns:dt="urn:schemas-microsoft-com:datatypes"><Description dt:dt="string">E-Prime Primary Realtime Clock</Description><StartTime><Timestamp dt:dt="int">0</Timestamp><DateUtc dt:dt="string">2017-07-31T14:40:04Z</DateUtc></StartTime><FrequencyChanges><FrequencyChange><Frequency dt:dt="r8">3328125</Frequency><Timestamp dt:dt="r8">67574913243</Timestamp><Current dt:dt="…	59.94	1	right	-1143872944	07-31-2017	16:40:04	14:40:04	female	507	{RIGHTARROW}	46							0	1155168	1154819	{RIGHTARROW}	349	1153694	1153418	776	right1,6	18	15	486	mask18	0	1154802	0	1154602	eqm10_NoEyeNmodel1_dir	90	H	gazeCOD	GazeCoDxp	1	400	0	1154302	8	1154202
GazeCoD_1Model_male	25	2	42	<?xml version="1.0"?>\n<Clock xmlns:dt="urn:schemas-microsoft-com:datatypes"><Description dt:dt="string">E-Prime Primary Realtime Clock</Description><StartTime><Timestamp dt:dt="int">0</Timestamp><DateUtc dt:dt="string">2017-07-31T14:40:04Z</DateUtc></StartTime><FrequencyChanges><FrequencyChange><Frequency dt:dt="r8">3328125</Frequency><Timestamp dt:dt="r8">67574913243</Timestamp><Current dt:dt="…	59.94	1	right	-1143872944	07-31-2017	16:40:04	14:40:04	female	508	{LEFTARROW}	51							0	1157048	1156688	{RIGHTARROW}	360	1155575	1155186	889	left3,2	14	15	487	mask14	0	1156671	1	1156471	eqm10_NoEyeNmodel1_dir	90	H	gazeCOD	GazeCoDxp	0	400	0	1156170	-5	1156070
GazeCoD_1Model_male	25	2	42	<?xml version="1.0"?>\n<Clock xmlns:dt="urn:schemas-microsoft-com:datatypes"><Description dt:dt="string">E-Prime Primary Realtime Clock</Description><StartTime><Timestamp dt:dt="int">0</Timestamp><DateUtc dt:dt="string">2017-07-31T14:40:04Z</DateUtc></StartTime><FrequencyChanges><FrequencyChange><Frequency dt:dt="r8">3328125</Frequency><Timestamp dt:dt="r8">67574913243</Timestamp><Current dt:dt="…	59.94	1	right	-1143872944	07-31-2017	16:40:04	14:40:04	female	509	{RIGHTARROW}	77							0	1159008	1158656	{RIGHTARROW}	352	1157536	1157071	965	right8	33	15	488	mask33	0	1158639	0	1158439	eqm10_NoEyeNmodel1_dir	90	HV	gazeCOD	GazeCoDxp	1	400	0	1158139	3	1158039
GazeCoD_1Model_male	25	2	42	<?xml version="1.0"?>\n<Clock xmlns:dt="urn:schemas-microsoft-com:datatypes"><Description dt:dt="string">E-Prime Primary Realtime Clock</Description><StartTime><Timestamp dt:dt="int">0</Timestamp><DateUtc dt:dt="string">2017-07-31T14:40:04Z</DateUtc></StartTime><FrequencyChanges><FrequencyChange><Frequency dt:dt="r8">3328125</Frequency><Timestamp dt:dt="r8">67574913243</Timestamp><Current dt:dt="…	59.94	1	right	-1143872944	07-31-2017	16:40:04	14:40:04	female	510	{DOWNARROW}	79							0	1161128	1160475	{RIGHTARROW}	653	1159353	1159023	830	DG0	23	15	489	mask23	0	1160458	0	1160258	eqm10_NoEyeNmodel1_dir	90	HV	gazeCOD	GazeCoDxp	0	400	0	1159958	5	1159858
GazeCoD_1Model_male	25	2	42	<?xml version="1.0"?>\n<Clock xmlns:dt="urn:schemas-microsoft-com:datatypes"><Description dt:dt="string">E-Prime Primary Realtime Clock</Description><StartTime><Timestamp dt:dt="int">0</Timestamp><DateUtc dt:dt="string">2017-07-31T14:40:04Z</DateUtc></StartTime><FrequencyChanges><FrequencyChange><Frequency dt:dt="r8">3328125</Frequency><Timestamp dt:dt="r8">67574913243</Timestamp><Current dt:dt="…	59.94	1	right	-1143872944	07-31-2017	16:40:04	14:40:04	female	511	{LEFTARROW}	78							0	1162960	1162694	{DOWNARROW}	266	1161569	1161142	927	left8	6	15	490	mask6	0	1162677	1	1162477	eqm10_NoEyeNmodel1_dir	0	V	gazeCOD	GazeCoDxp	0	400	0	1162176	7	1162076
GazeCoD_1Model_male	25	2	42	<?xml version="1.0"?>\n<Clock xmlns:dt="urn:schemas-microsoft-com:datatypes"><Description dt:dt="string">E-Prime Primary Realtime Clock</Description><StartTime><Timestamp dt:dt="int">0</Timestamp><DateUtc dt:dt="string">2017-07-31T14:40:04Z</DateUtc></StartTime><FrequencyChanges><FrequencyChange><Frequency dt:dt="r8">3328125</Frequency><Timestamp dt:dt="r8">67574913243</Timestamp><Current dt:dt="…	59.94	1	right	-1143872944	07-31-2017	16:40:04	14:40:04	female	512	{LEFTARROW}	78							0	1164928	1164395	{RIGHTARROW}	533	1163271	1162977	794	left8	28	15	491	mask28	0	1164379	1	1164179	eqm10_NoEyeNmodel1_dir	90	HV	gazeCOD	GazeCoDxp	0	400	0	1163878	7	1163778
GazeCoD_1Model_male	25	2	42	<?xml version="1.0"?>\n<Clock xmlns:dt="urn:schemas-microsoft-com:datatypes"><Description dt:dt="string">E-Prime Primary Realtime Clock</Description><StartTime><Timestamp dt:dt="int">0</Timestamp><DateUtc dt:dt="string">2017-07-31T14:40:04Z</DateUtc></StartTime><FrequencyChanges><FrequencyChange><Frequency dt:dt="r8">3328125</Frequency><Timestamp dt:dt="r8">67574913243</Timestamp><Current dt:dt="…	59.94	1	right	-1143872944	07-31-2017	16:40:04	14:40:04	female	513	{RIGHTARROW}	77							0	1166792	1166498	{RIGHTARROW}	294	1165372	1164946	926	right8	11	15	492	mask11	0	1166481	1	1166281	eqm10_NoEyeNmodel1_dir	0	V	gazeCOD	GazeCoDxp	1	400	0	1165980	8	1165880
GazeCoD_1Model_male	25	2	42	<?xml version="1.0"?>\n<Clock xmlns:dt="urn:schemas-microsoft-com:datatypes"><Description dt:dt="string">E-Prime Primary Realtime Clock</Description><StartTime><Timestamp dt:dt="int">0</Timestamp><DateUtc dt:dt="string">2017-07-31T14:40:04Z</DateUtc></StartTime><FrequencyChanges><FrequencyChange><Frequency dt:dt="r8">3328125</Frequency><Timestamp dt:dt="r8">67574913243</Timestamp><Current dt:dt="…	59.94	1	right	-1143872944	07-31-2017	16:40:04	14:40:04	female	514	{LEFTARROW}	49							0	1168496	1168366	{RIGHTARROW}	130	1167251	1166815	936	left1,6	2	15	493	mask2	0	1168349	0	1168149	eqm10_NoEyeNmodel1_dir	0	V	gazeCOD	GazeCoDxp	0	400	0	1167849	-2	1167749
GazeCoD_1Model_male	25	2	42	<?xml version="1.0"?>\n<Clock xmlns:dt="urn:schemas-microsoft-com:datatypes"><Description dt:dt="string">E-Prime Primary Realtime Clock</Description><StartTime><Timestamp dt:dt="int">0</Timestamp><DateUtc dt:dt="string">2017-07-31T14:40:04Z</DateUtc></StartTime><FrequencyChanges><FrequencyChange><Frequency dt:dt="r8">3328125</Frequency><Timestamp dt:dt="r8">67574913243</Timestamp><Current dt:dt="…	59.94	1	right	-1143872944	07-31-2017	16:40:04	14:40:04	female	515	{RIGHTARROW}	46							0	1170488	1169918	{RIGHTARROW}	570	1168795	1168516	779	right1,6	7	15	494	mask7	0	1169901	1	1169701	eqm10_NoEyeNmodel1_dir	0	V	gazeCOD	GazeCoDxp	1	400	0	1169400	5	1169300
GazeCoD_1Model_male	25	2	42	<?xml version="1.0"?>\n<Clock xmlns:dt="urn:schemas-microsoft-com:datatypes"><Description dt:dt="string">E-Prime Primary Realtime Clock</Description><StartTime><Timestamp dt:dt="int">0</Timestamp><DateUtc dt:dt="string">2017-07-31T14:40:04Z</DateUtc></StartTime><FrequencyChanges><FrequencyChange><Frequency dt:dt="r8">3328125</Frequency><Timestamp dt:dt="r8">67574913243</Timestamp><Current dt:dt="…	59.94	1	right	-1143872944	07-31-2017	16:40:04	14:40:04	female	516	{RIGHTARROW}	44							0	1173176	1171970	{RIGHTARROW}	1206	1170848	1170502	846	right3,2	19	15	495	mask19	0	1171953	1	1171753	eqm10_NoEyeNmodel1_dir	90	H	gazeCOD	GazeCoDxp	1	400	0	1171452	4	1171352
GazeCoD_1Model_male	25	2	42	<?xml version="1.0"?>\n<Clock xmlns:dt="urn:schemas-microsoft-com:datatypes"><Description dt:dt="string">E-Prime Primary Realtime Clock</Description><StartTime><Timestamp dt:dt="int">0</Timestamp><DateUtc dt:dt="string">2017-07-31T14:40:04Z</DateUtc></StartTime><FrequencyChanges><FrequencyChange><Frequency dt:dt="r8">3328125</Frequency><Timestamp dt:dt="r8">67574913243</Timestamp><Current dt:dt="…	59.94	1	right	-1143872944	07-31-2017	16:40:04	14:40:04	female	517	{RIGHTARROW}	42							0	1181096	1180812	{RIGHTARROW}	284	1179695	1179260	935	right4,8	31	16	496	mask31	0	1180795	0	1180595	eqm10_NoEyeNmodel1_dir	90	HV	gazeCOD	GazeCoDxp	1	400	0	1180295	0	1180195
GazeCoD_1Model_male	25	2	42	<?xml version="1.0"?>\n<Clock xmlns:dt="urn:schemas-microsoft-com:datatypes"><Description dt:dt="string">E-Prime Primary Realtime Clock</Description><StartTime><Timestamp dt:dt="int">0</Timestamp><DateUtc dt:dt="string">2017-07-31T14:40:04Z</DateUtc></StartTime><FrequencyChanges><FrequencyChange><Frequency dt:dt="r8">3328125</Frequency><Timestamp dt:dt="r8">67574913243</Timestamp><Current dt:dt="…	59.94	1	right	-1143872944	07-31-2017	16:40:04	14:40:04	female	518	{RIGHTARROW}	40							0	1182936	1182664	{RIGHTARROW}	272	1181545	1181112	933	right6,4	10	16	497	mask10	0	1182647	0	1182447	eqm10_NoEyeNmodel1_dir	0	V	gazeCOD	GazeCoDxp	1	400	0	1182147	2	1182047
GazeCoD_1Model_male	25	2	42	<?xml version="1.0"?>\n<Clock xmlns:dt="urn:schemas-microsoft-com:datatypes"><Description dt:dt="string">E-Prime Primary Realtime Clock</Description><StartTime><Timestamp dt:dt="int">0</Timestamp><DateUtc dt:dt="string">2017-07-31T14:40:04Z</DateUtc></StartTime><FrequencyChanges><FrequencyChange><Frequency dt:dt="r8">3328125</Frequency><Timestamp dt:dt="r8">67574913243</Timestamp><Current dt:dt="…	59.94	1	right	-1143872944	07-31-2017	16:40:04	14:40:04	female	519	{RIGHTARROW}	77							0	1184520	1184382	{RIGHTARROW}	138	1183263	1182948	815	right8	11	16	498	mask11	0	1184365	0	1184165	eqm10_NoEyeNmodel1_dir	0	V	gazeCOD	GazeCoDxp	1	400	0	1183865	2	1183765
GazeCoD_1Model_male	25	2	42	<?xml version="1.0"?>\n<Clock xmlns:dt="urn:schemas-microsoft-com:datatypes"><Description dt:dt="string">E-Prime Primary Realtime Clock</Description><StartTime><Timestamp dt:dt="int">0</Timestamp><DateUtc dt:dt="string">2017-07-31T14:40:04Z</DateUtc></StartTime><FrequencyChanges><FrequencyChange><Frequency dt:dt="r8">3328125</Frequency><Timestamp dt:dt="r8">67574913243</Timestamp><Current dt:dt="…	59.94	1	right	-1143872944	07-31-2017	16:40:04	14:40:04	female	520	{RIGHTARROW}	44							0	1186088	1185951	{RIGHTARROW}	137	1184832	1184532	800	right3,2	30	16	499	mask30	0	1185934	1	1185734	eqm10_NoEyeNmodel1_dir	90	HV	gazeCOD	GazeCoDxp	1	400	0	1185433	1	1185333
GazeCoD_1Model_male	25	2	42	<?xml version="1.0"?>\n<Clock xmlns:dt="urn:schemas-microsoft-com:datatypes"><Description dt:dt="string">E-Prime Primary Realtime Clock</Description><StartTime><Timestamp dt:dt="int">0</Timestamp><DateUtc dt:dt="string">2017-07-31T14:40:04Z</DateUtc></StartTime><FrequencyChanges><FrequencyChange><Frequency dt:dt="r8">3328125</Frequency><Timestamp dt:dt="r8">67574913243</Timestamp><Current dt:dt="…	59.94	1	right	-1143872944	07-31-2017	16:40:04	14:40:04	female	521	{RIGHTARROW}	44							0	1187800	1187636	{RIGHTARROW}	164	1186521	1186101	920	right3,2	8	16	500	mask8	0	1187619	1	1187419	eqm10_NoEyeNmodel1_dir	0	V	gazeCOD	GazeCoDxp	1	400	0	1187118	-3	1187018
GazeCoD_1Model_male	25	2	42	<?xml version="1.0"?>\n<Clock xmlns:dt="urn:schemas-microsoft-com:datatypes"><Description dt:dt="string">E-Prime Primary Realtime Clock</Description><StartTime><Timestamp dt:dt="int">0</Timestamp><DateUtc dt:dt="string">2017-07-31T14:40:04Z</DateUtc></StartTime><FrequencyChanges><FrequencyChange><Frequency dt:dt="r8">3328125</Frequency><Timestamp dt:dt="r8">67574913243</Timestamp><Current dt:dt="…	59.94	1	right	-1143872944	07-31-2017	16:40:04	14:40:04	female	522	{LEFTARROW}	55							0	1189760	1189421	{RIGHTARROW}	339	1188296	1187819	977	left6,4	5	16	501	mask5	0	1189404	1	1189204	eqm10_NoEyeNmodel1_dir	0	V	gazeCOD	GazeCoDxp	0	400	0	1188903	7	1188803
GazeCoD_1Model_male	25	2	42	<?xml version="1.0"?>\n<Clock xmlns:dt="urn:schemas-microsoft-com:datatypes"><Description dt:dt="string">E-Prime Primary Realtime Clock</Description><StartTime><Timestamp dt:dt="int">0</Timestamp><DateUtc dt:dt="string">2017-07-31T14:40:04Z</DateUtc></StartTime><FrequencyChanges><FrequencyChange><Frequency dt:dt="r8">3328125</Frequency><Timestamp dt:dt="r8">67574913243</Timestamp><Current dt:dt="…	59.94	1	right	-1143872944	07-31-2017	16:40:04	14:40:04	female	523	{LEFTARROW}	51							0	1191400	1191206	{RIGHTARROW}	194	1190081	1189771	810	left3,2	3	16	502	mask3	0	1191189	0	1190989	eqm10_NoEyeNmodel1_dir	0	V	gazeCOD	GazeCoDxp	0	400	0	1190689	8	1190589
GazeCoD_1Model_male	25	2	42	<?xml version="1.0"?>\n<Clock xmlns:dt="urn:schemas-microsoft-com:datatypes"><Description dt:dt="string">E-Prime Primary Realtime Clock</Description><StartTime><Timestamp dt:dt="int">0</Timestamp><DateUtc dt:dt="string">2017-07-31T14:40:04Z</DateUtc></StartTime><FrequencyChanges><FrequencyChange><Frequency dt:dt="r8">3328125</Frequency><Timestamp dt:dt="r8">67574913243</Timestamp><Current dt:dt="…	59.94	1	right	-1143872944	07-31-2017	16:40:04	14:40:04	female	524	{LEFTARROW}	55							0	1193168	1193041	{RIGHTARROW}	127	1191916	1191423	993	left6,4	16	16	503	mask16	0	1193024	0	1192824	eqm10_NoEyeNmodel1_dir	90	H	gazeCOD	GazeCoDxp	0	400	0	1192524	8	1192424
GazeCoD_1Model_male	25	2	42	<?xml version="1.0"?>\n<Clock xmlns:dt="urn:schemas-microsoft-com:datatypes"><Description dt:dt="string">E-Prime Primary Realtime Clock</Description><StartTime><Timestamp dt:dt="int">0</Timestamp><DateUtc dt:dt="string">2017-07-31T14:40:04Z</DateUtc></StartTime><FrequencyChanges><FrequencyChange><Frequency dt:dt="r8">3328125</Frequency><Timestamp dt:dt="r8">67574913243</Timestamp><Current dt:dt="…	59.94	1	right	-1143872944	07-31-2017	16:40:04	14:40:04	female	525	{DOWNARROW}	79							0	1195016	1194743	{RIGHTARROW}	273	1193624	1193191	933	DG0	1	16	504	mask1	0	1194726	1	1194526	eqm10_NoEyeNmodel1_dir	0	V	gazeCOD	GazeCoDxp	0	400	0	1194225	1	1194125
GazeCoD_1Model_male	25	2	42	<?xml version="1.0"?>\n<Clock xmlns:dt="urn:schemas-microsoft-com:datatypes"><Description dt:dt="string">E-Prime Primary Realtime Clock</Description><StartTime><Timestamp dt:dt="int">0</Timestamp><DateUtc dt:dt="string">2017-07-31T14:40:04Z</DateUtc></StartTime><FrequencyChanges><FrequencyChange><Frequency dt:dt="r8">3328125</Frequency><Timestamp dt:dt="r8">67574913243</Timestamp><Current dt:dt="…	59.94	1	right	-1143872944	07-31-2017	16:40:04	14:40:04	female	526	{LEFTARROW}	49							0	1196864	1196611	{RIGHTARROW}	253	1195492	1195026	966	left1,6	24	16	505	mask24	0	1196594	0	1196394	eqm10_NoEyeNmodel1_dir	90	HV	gazeCOD	GazeCoDxp	0	400	0	1196094	2	1195994
GazeCoD_1Model_male	25	2	42	<?xml version="1.0"?>\n<Clock xmlns:dt="urn:schemas-microsoft-com:datatypes"><Description dt:dt="string">E-Prime Primary Realtime Clock</Description><StartTime><Timestamp dt:dt="int">0</Timestamp><DateUtc dt:dt="string">2017-07-31T14:40:04Z</DateUtc></StartTime><FrequencyChanges><FrequencyChange><Frequency dt:dt="r8">3328125</Frequency><Timestamp dt:dt="r8">67574913243</Timestamp><Current dt:dt="…	59.94	1	right	-1143872944	07-31-2017	16:40:04	14:40:04	female	527	{LEFTARROW}	55							0	1198712	1198463	{RIGHTARROW}	249	1197344	1196878	966	left6,4	27	16	506	mask27	0	1198446	0	1198246	eqm10_NoEyeNmodel1_dir	90	HV	gazeCOD	GazeCoDxp	0	400	0	1197946	2	1197846
GazeCoD_1Model_male	25	2	42	<?xml version="1.0"?>\n<Clock xmlns:dt="urn:schemas-microsoft-com:datatypes"><Description dt:dt="string">E-Prime Primary Realtime Clock</Description><StartTime><Timestamp dt:dt="int">0</Timestamp><DateUtc dt:dt="string">2017-07-31T14:40:04Z</DateUtc></StartTime><FrequencyChanges><FrequencyChange><Frequency dt:dt="r8">3328125</Frequency><Timestamp dt:dt="r8">67574913243</Timestamp><Current dt:dt="…	59.94	1	right	-1143872944	07-31-2017	16:40:04	14:40:04	female	528	{RIGHTARROW}	40							0	1200616	1200332	{RIGHTARROW}	284	1199220	1198730	990	right6,4	21	16	507	mask21	0	1200315	0	1200115	eqm10_NoEyeNmodel1_dir	90	H	gazeCOD	GazeCoDxp	1	400	0	1199815	-5	1199715
GazeCoD_1Model_male	25	2	42	<?xml version="1.0"?>\n<Clock xmlns:dt="urn:schemas-microsoft-com:datatypes"><Description dt:dt="string">E-Prime Primary Realtime Clock</Description><StartTime><Timestamp dt:dt="int">0</Timestamp><DateUtc dt:dt="string">2017-07-31T14:40:04Z</DateUtc></StartTime><FrequencyChanges><FrequencyChange><Frequency dt:dt="r8">3328125</Frequency><Timestamp dt:dt="r8">67574913243</Timestamp><Current dt:dt="…	59.94	1	right	-1143872944	07-31-2017	16:40:04	14:40:04	female	529	{RIGHTARROW}	42							0	1202408	1202167	{RIGHTARROW}	241	1201051	1200632	919	right4,8	9	16	508	mask9	0	1202150	0	1201950	eqm10_NoEyeNmodel1_dir	0	V	gazeCOD	GazeCoDxp	1	400	0	1201650	-1	1201550
GazeCoD_1Model_male	25	2	42	<?xml version="1.0"?>\n<Clock xmlns:dt="urn:schemas-microsoft-com:datatypes"><Description dt:dt="string">E-Prime Primary Realtime Clock</Description><StartTime><Timestamp dt:dt="int">0</Timestamp><DateUtc dt:dt="string">2017-07-31T14:40:04Z</DateUtc></StartTime><FrequencyChanges><FrequencyChange><Frequency dt:dt="r8">3328125</Frequency><Timestamp dt:dt="r8">67574913243</Timestamp><Current dt:dt="…	59.94	1	right	-1143872944	07-31-2017	16:40:04	14:40:04	female	530	{LEFTARROW}	78							0	1204152	1203969	{RIGHTARROW}	183	1202843	1202417	926	left8	6	16	509	mask6	0	1203952	1	1203752	eqm10_NoEyeNmodel1_dir	0	V	gazeCOD	GazeCoDxp	0	400	0	1203451	8	1203351
GazeCoD_1Model_male	25	2	42	<?xml version="1.0"?>\n<Clock xmlns:dt="urn:schemas-microsoft-com:datatypes"><Description dt:dt="string">E-Prime Primary Realtime Clock</Description><StartTime><Timestamp dt:dt="int">0</Timestamp><DateUtc dt:dt="string">2017-07-31T14:40:04Z</DateUtc></StartTime><FrequencyChanges><FrequencyChange><Frequency dt:dt="r8">3328125</Frequency><Timestamp dt:dt="r8">67574913243</Timestamp><Current dt:dt="…	59.94	1	right	-1143872944	07-31-2017	16:40:04	14:40:04	female	531	{RIGHTARROW}	46							0	1206248	1205637	{RIGHTARROW}	611	1204522	1204169	853	right1,6	29	16	510	mask29	0	1205620	0	1205420	eqm10_NoEyeNmodel1_dir	90	HV	gazeCOD	GazeCoDxp	1	400	0	1205120	-2	1205020
GazeCoD_1Model_male	25	2	42	<?xml version="1.0"?>\n<Clock xmlns:dt="urn:schemas-microsoft-com:datatypes"><Description dt:dt="string">E-Prime Primary Realtime Clock</Description><StartTime><Timestamp dt:dt="int">0</Timestamp><DateUtc dt:dt="string">2017-07-31T14:40:04Z</DateUtc></StartTime><FrequencyChanges><FrequencyChange><Frequency dt:dt="r8">3328125</Frequency><Timestamp dt:dt="r8">67574913243</Timestamp><Current dt:dt="…	59.94	1	right	-1143872944	07-31-2017	16:40:04	14:40:04	female	532	{RIGHTARROW}	44							0	1207832	1207656	{RIGHTARROW}	176	1206542	1206271	771	right3,2	19	16	511	mask19	0	1207639	0	1207439	eqm10_NoEyeNmodel1_dir	90	H	gazeCOD	GazeCoDxp	1	400	0	1207139	-3	1207039
GazeCoD_1Model_male	25	2	42	<?xml version="1.0"?>\n<Clock xmlns:dt="urn:schemas-microsoft-com:datatypes"><Description dt:dt="string">E-Prime Primary Realtime Clock</Description><StartTime><Timestamp dt:dt="int">0</Timestamp><DateUtc dt:dt="string">2017-07-31T14:40:04Z</DateUtc></StartTime><FrequencyChanges><FrequencyChange><Frequency dt:dt="r8">3328125</Frequency><Timestamp dt:dt="r8">67574913243</Timestamp><Current dt:dt="…	59.94	1	right	-1143872944	07-31-2017	16:40:04	14:40:04	female	533	{DOWNARROW}	79							0	1212048	1209458	{RIGHTARROW}	2590	1208339	1207856	983	DG0	12	16	512	mask12	0	1209441	1	1209241	eqm10_NoEyeNmodel1_dir	90	H	gazeCOD	GazeCoDxp	0	400	0	1208940	1	1208840
GazeCoD_1Model_male	25	2	42	<?xml version="1.0"?>\n<Clock xmlns:dt="urn:schemas-microsoft-com:datatypes"><Description dt:dt="string">E-Prime Primary Realtime Clock</Description><StartTime><Timestamp dt:dt="int">0</Timestamp><DateUtc dt:dt="string">2017-07-31T14:40:04Z</DateUtc></StartTime><FrequencyChanges><FrequencyChange><Frequency dt:dt="r8">3328125</Frequency><Timestamp dt:dt="r8">67574913243</Timestamp><Current dt:dt="…	59.94	1	right	-1143872944	07-31-2017	16:40:04	14:40:04	female	534	{LEFTARROW}	78							0	1213928	1213445	{RIGHTARROW}	483	1212326	1212060	766	left8	17	16	513	mask17	0	1213428	0	1213228	eqm10_NoEyeNmodel1_dir	90	H	gazeCOD	GazeCoDxp	0	400	0	1212928	2	1212828
GazeCoD_1Model_male	25	2	42	<?xml version="1.0"?>\n<Clock xmlns:dt="urn:schemas-microsoft-com:datatypes"><Description dt:dt="string">E-Prime Primary Realtime Clock</Description><StartTime><Timestamp dt:dt="int">0</Timestamp><DateUtc dt:dt="string">2017-07-31T14:40:04Z</DateUtc></StartTime><FrequencyChanges><FrequencyChange><Frequency dt:dt="r8">3328125</Frequency><Timestamp dt:dt="r8">67574913243</Timestamp><Current dt:dt="…	59.94	1	right	-1143872944	07-31-2017	16:40:04	14:40:04	female	535	{RIGHTARROW}	46							0	1216192	1215464	{DOWNARROW}	728	1214338	1213945	893	right1,6	18	16	514	mask18	0	1215447	1	1215247	eqm10_NoEyeNmodel1_dir	90	H	gazeCOD	GazeCoDxp	0	400	0	1214946	8	1214846
GazeCoD_1Model_male	25	2	42	<?xml version="1.0"?>\n<Clock xmlns:dt="urn:schemas-microsoft-com:datatypes"><Description dt:dt="string">E-Prime Primary Realtime Clock</Description><StartTime><Timestamp dt:dt="int">0</Timestamp><DateUtc dt:dt="string">2017-07-31T14:40:04Z</DateUtc></StartTime><FrequencyChanges><FrequencyChange><Frequency dt:dt="r8">3328125</Frequency><Timestamp dt:dt="r8">67574913243</Timestamp><Current dt:dt="…	59.94	1	right	-1143872944	07-31-2017	16:40:04	14:40:04	female	536	{LEFTARROW}	53							0	1217872	1217599	{DOWNARROW}	273	1216475	1216214	761	left4,8	15	16	515	mask15	0	1217582	0	1217382	eqm10_NoEyeNmodel1_dir	90	H	gazeCOD	GazeCoDxp	0	400	0	1217082	7	1216982
GazeCoD_1Model_male	25	2	42	<?xml version="1.0"?>\n<Clock xmlns:dt="urn:schemas-microsoft-com:datatypes"><Description dt:dt="string">E-Prime Primary Realtime Clock</Description><StartTime><Timestamp dt:dt="int">0</Timestamp><DateUtc dt:dt="string">2017-07-31T14:40:04Z</DateUtc></StartTime><FrequencyChanges><FrequencyChange><Frequency dt:dt="r8">3328125</Frequency><Timestamp dt:dt="r8">67574913243</Timestamp><Current dt:dt="…	59.94	1	right	-1143872944	07-31-2017	16:40:04	14:40:04	female	537	{DOWNARROW}	79							0	1219664	1219484	{DOWNARROW}	180	1218367	1217883	984	DG0	23	16	516	mask23	0	1219468	1	1219268	eqm10_NoEyeNmodel1_dir	90	HV	gazeCOD	GazeCoDxp	1	400	0	1218967	0	1218867
GazeCoD_1Model_male	25	2	42	<?xml version="1.0"?>\n<Clock xmlns:dt="urn:schemas-microsoft-com:datatypes"><Description dt:dt="string">E-Prime Primary Realtime Clock</Description><StartTime><Timestamp dt:dt="int">0</Timestamp><DateUtc dt:dt="string">2017-07-31T14:40:04Z</DateUtc></StartTime><FrequencyChanges><FrequencyChange><Frequency dt:dt="r8">3328125</Frequency><Timestamp dt:dt="r8">67574913243</Timestamp><Current dt:dt="…	59.94	1	right	-1143872944	07-31-2017	16:40:04	14:40:04	female	538	{RIGHTARROW}	40							0	1221536	1221236	{RIGHTARROW}	300	1220125	1219685	940	right6,4	32	16	517	mask32	0	1221219	-1	1221019	eqm10_NoEyeNmodel1_dir	90	HV	gazeCOD	GazeCoDxp	1	400	0	1220720	-5	1220620
GazeCoD_1Model_male	25	2	42	<?xml version="1.0"?>\n<Clock xmlns:dt="urn:schemas-microsoft-com:datatypes"><Description dt:dt="string">E-Prime Primary Realtime Clock</Description><StartTime><Timestamp dt:dt="int">0</Timestamp><DateUtc dt:dt="string">2017-07-31T14:40:04Z</DateUtc></StartTime><FrequencyChanges><FrequencyChange><Frequency dt:dt="r8">3328125</Frequency><Timestamp dt:dt="r8">67574913243</Timestamp><Current dt:dt="…	59.94	1	right	-1143872944	07-31-2017	16:40:04	14:40:04	female	539	{RIGHTARROW}	77							0	1223520	1223138	{RIGHTARROW}	382	1222026	1221553	973	right8	22	16	518	mask22	0	1223121	0	1222921	eqm10_NoEyeNmodel1_dir	90	H	gazeCOD	GazeCoDxp	1	400	0	1222621	-5	1222521
GazeCoD_1Model_male	25	2	42	<?xml version="1.0"?>\n<Clock xmlns:dt="urn:schemas-microsoft-com:datatypes"><Description dt:dt="string">E-Prime Primary Realtime Clock</Description><StartTime><Timestamp dt:dt="int">0</Timestamp><DateUtc dt:dt="string">2017-07-31T14:40:04Z</DateUtc></StartTime><FrequencyChanges><FrequencyChange><Frequency dt:dt="r8">3328125</Frequency><Timestamp dt:dt="r8">67574913243</Timestamp><Current dt:dt="…	59.94	1	right	-1143872944	07-31-2017	16:40:04	14:40:04	female	540	{RIGHTARROW}	77							0	1225216	1224923	{RIGHTARROW}	293	1223812	1223539	773	right8	33	16	519	mask33	0	1224906	-1	1224706	eqm10_NoEyeNmodel1_dir	90	HV	gazeCOD	GazeCoDxp	1	400	0	1224407	-5	1224307
GazeCoD_1Model_male	25	2	42	<?xml version="1.0"?>\n<Clock xmlns:dt="urn:schemas-microsoft-com:datatypes"><Description dt:dt="string">E-Prime Primary Realtime Clock</Description><StartTime><Timestamp dt:dt="int">0</Timestamp><DateUtc dt:dt="string">2017-07-31T14:40:04Z</DateUtc></StartTime><FrequencyChanges><FrequencyChange><Frequency dt:dt="r8">3328125</Frequency><Timestamp dt:dt="r8">67574913243</Timestamp><Current dt:dt="…	59.94	1	right	-1143872944	07-31-2017	16:40:04	14:40:04	female	541	{LEFTARROW}	51							0	1227104	1226825	{LEFTARROW}	279	1225706	1225240	966	left3,2	14	16	520	mask14	0	1226808	0	1226608	eqm10_NoEyeNmodel1_dir	90	H	gazeCOD	GazeCoDxp	1	400	0	1226308	2	1226208
GazeCoD_1Model_male	25	2	42	<?xml version="1.0"?>\n<Clock xmlns:dt="urn:schemas-microsoft-com:datatypes"><Description dt:dt="string">E-Prime Primary Realtime Clock</Description><StartTime><Timestamp dt:dt="int">0</Timestamp><DateUtc dt:dt="string">2017-07-31T14:40:04Z</DateUtc></StartTime><FrequencyChanges><FrequencyChange><Frequency dt:dt="r8">3328125</Frequency><Timestamp dt:dt="r8">67574913243</Timestamp><Current dt:dt="…	59.94	1	right	-1143872944	07-31-2017	16:40:04	14:40:04	female	542	{LEFTARROW}	49							0	1228768	1228677	{LEFTARROW}	91	1227561	1227125	936	left1,6	13	16	521	mask13	0	1228660	0	1228460	eqm10_NoEyeNmodel1_dir	90	H	gazeCOD	GazeCoDxp	1	400	0	1228160	-1	1228060
GazeCoD_1Model_male	25	2	42	<?xml version="1.0"?>\n<Clock xmlns:dt="urn:schemas-microsoft-com:datatypes"><Description dt:dt="string">E-Prime Primary Realtime Clock</Description><StartTime><Timestamp dt:dt="int">0</Timestamp><DateUtc dt:dt="string">2017-07-31T14:40:04Z</DateUtc></StartTime><FrequencyChanges><FrequencyChange><Frequency dt:dt="r8">3328125</Frequency><Timestamp dt:dt="r8">67574913243</Timestamp><Current dt:dt="…	59.94	1	right	-1143872944	07-31-2017	16:40:04	14:40:04	female	543	{LEFTARROW}	53							0	1230368	1230179	{DOWNARROW}	189	1229051	1228777	774	left4,8	4	16	522	mask4	0	1230162	1	1229962	eqm10_NoEyeNmodel1_dir	0	V	gazeCOD	GazeCoDxp	0	400	0	1229661	10	1229561
GazeCoD_1Model_male	25	2	42	<?xml version="1.0"?>\n<Clock xmlns:dt="urn:schemas-microsoft-com:datatypes"><Description dt:dt="string">E-Prime Primary Realtime Clock</Description><StartTime><Timestamp dt:dt="int">0</Timestamp><DateUtc dt:dt="string">2017-07-31T14:40:04Z</DateUtc></StartTime><FrequencyChanges><FrequencyChange><Frequency dt:dt="r8">3328125</Frequency><Timestamp dt:dt="r8">67574913243</Timestamp><Current dt:dt="…	59.94	1	right	-1143872944	07-31-2017	16:40:04	14:40:04	female	544	{LEFTARROW}	49							0	1232384	1231780	{LEFTARROW}	604	1230664	1230379	785	left1,6	2	16	523	mask2	0	1231763	0	1231563	eqm10_NoEyeNmodel1_dir	0	V	gazeCOD	GazeCoDxp	1	400	0	1231263	-1	1231163
GazeCoD_1Model_male	25	2	42	<?xml version="1.0"?>\n<Clock xmlns:dt="urn:schemas-microsoft-com:datatypes"><Description dt:dt="string">E-Prime Primary Realtime Clock</Description><StartTime><Timestamp dt:dt="int">0</Timestamp><DateUtc dt:dt="string">2017-07-31T14:40:04Z</DateUtc></StartTime><FrequencyChanges><FrequencyChange><Frequency dt:dt="r8">3328125</Frequency><Timestamp dt:dt="r8">67574913243</Timestamp><Current dt:dt="…	59.94	1	right	-1143872944	07-31-2017	16:40:04	14:40:04	female	545	{LEFTARROW}	78							0	1234208	1233866	{RIGHTARROW}	342	1232749	1232397	852	left8	28	16	524	mask28	0	1233849	1	1233649	eqm10_NoEyeNmodel1_dir	90	HV	gazeCOD	GazeCoDxp	0	400	0	1233348	-1	1233248
GazeCoD_1Model_male	25	2	42	<?xml version="1.0"?>\n<Clock xmlns:dt="urn:schemas-microsoft-com:datatypes"><Description dt:dt="string">E-Prime Primary Realtime Clock</Description><StartTime><Timestamp dt:dt="int">0</Timestamp><DateUtc dt:dt="string">2017-07-31T14:40:04Z</DateUtc></StartTime><FrequencyChanges><FrequencyChange><Frequency dt:dt="r8">3328125</Frequency><Timestamp dt:dt="r8">67574913243</Timestamp><Current dt:dt="…	59.94	1	right	-1143872944	07-31-2017	16:40:04	14:40:04	female	546	{RIGHTARROW}	46							0	1235928	1235617	{DOWNARROW}	311	1234500	1234233	767	right1,6	7	16	525	mask7	0	1235600	0	1235400	eqm10_NoEyeNmodel1_dir	0	V	gazeCOD	GazeCoDxp	0	400	0	1235100	0	1235000
GazeCoD_1Model_male	25	2	42	<?xml version="1.0"?>\n<Clock xmlns:dt="urn:schemas-microsoft-com:datatypes"><Description dt:dt="string">E-Prime Primary Realtime Clock</Description><StartTime><Timestamp dt:dt="int">0</Timestamp><DateUtc dt:dt="string">2017-07-31T14:40:04Z</DateUtc></StartTime><FrequencyChanges><FrequencyChange><Frequency dt:dt="r8">3328125</Frequency><Timestamp dt:dt="r8">67574913243</Timestamp><Current dt:dt="…	59.94	1	right	-1143872944	07-31-2017	16:40:04	14:40:04	female	547	{RIGHTARROW}	42							0	1237824	1237486	{RIGHTARROW}	338	1236367	1235951	916	right4,8	20	16	526	mask20	0	1237469	0	1237269	eqm10_NoEyeNmodel1_dir	90	H	gazeCOD	GazeCoDxp	1	400	0	1236969	2	1236869
GazeCoD_1Model_male	25	2	42	<?xml version="1.0"?>\n<Clock xmlns:dt="urn:schemas-microsoft-com:datatypes"><Description dt:dt="string">E-Prime Primary Realtime Clock</Description><StartTime><Timestamp dt:dt="int">0</Timestamp><DateUtc dt:dt="string">2017-07-31T14:40:04Z</DateUtc></StartTime><FrequencyChanges><FrequencyChange><Frequency dt:dt="r8">3328125</Frequency><Timestamp dt:dt="r8">67574913243</Timestamp><Current dt:dt="…	59.94	1	right	-1143872944	07-31-2017	16:40:04	14:40:04	female	548	{LEFTARROW}	51							0	1239720	1239354	{RIGHTARROW}	366	1238232	1237836	896	left3,2	25	16	527	mask25	0	1239338	1	1239138	eqm10_NoEyeNmodel1_dir	90	HV	gazeCOD	GazeCoDxp	0	400	0	1238837	5	1238737
GazeCoD_1Model_male	25	2	42	<?xml version="1.0"?>\n<Clock xmlns:dt="urn:schemas-microsoft-com:datatypes"><Description dt:dt="string">E-Prime Primary Realtime Clock</Description><StartTime><Timestamp dt:dt="int">0</Timestamp><DateUtc dt:dt="string">2017-07-31T14:40:04Z</DateUtc></StartTime><FrequencyChanges><FrequencyChange><Frequency dt:dt="r8">3328125</Frequency><Timestamp dt:dt="r8">67574913243</Timestamp><Current dt:dt="…	59.94	1	right	-1143872944	07-31-2017	16:40:04	14:40:04	female	549	{LEFTARROW}	53							0	1241456	1241256	{RIGHTARROW}	200	1240131	1239738	893	left4,8	26	16	528	mask26	0	1241240	1	1241040	eqm10_NoEyeNmodel1_dir	90	HV	gazeCOD	GazeCoDxp	0	400	0	1240739	8	1240639
GazeCoD_1Model_male	25	2	42	<?xml version="1.0"?>\n<Clock xmlns:dt="urn:schemas-microsoft-com:datatypes"><Description dt:dt="string">E-Prime Primary Realtime Clock</Description><StartTime><Timestamp dt:dt="int">0</Timestamp><DateUtc dt:dt="string">2017-07-31T14:40:04Z</DateUtc></StartTime><FrequencyChanges><FrequencyChange><Frequency dt:dt="r8">3328125</Frequency><Timestamp dt:dt="r8">67574913243</Timestamp><Current dt:dt="…	59.94	1	right	-1143872944	07-31-2017	16:40:04	14:40:04	female	550	{LEFTARROW}	55							0	1243192	1242991	{RIGHTARROW}	201	1241876	1241473	903	left6,4	27	17	529	mask27	0	1242975	1	1242775	eqm10_NoEyeNmodel1_dir	90	HV	gazeCOD	GazeCoDxp	0	400	0	1242474	-2	1242374
GazeCoD_1Model_male	25	2	42	<?xml version="1.0"?>\n<Clock xmlns:dt="urn:schemas-microsoft-com:datatypes"><Description dt:dt="string">E-Prime Primary Realtime Clock</Description><StartTime><Timestamp dt:dt="int">0</Timestamp><DateUtc dt:dt="string">2017-07-31T14:40:04Z</DateUtc></StartTime><FrequencyChanges><FrequencyChange><Frequency dt:dt="r8">3328125</Frequency><Timestamp dt:dt="r8">67574913243</Timestamp><Current dt:dt="…	59.94	1	right	-1143872944	07-31-2017	16:40:04	14:40:04	female	551	{LEFTARROW}	53							0	1245016	1244793	{RIGHTARROW}	223	1243667	1243208	959	left4,8	26	17	530	mask26	0	1244776	0	1244576	eqm10_NoEyeNmodel1_dir	90	HV	gazeCOD	GazeCoDxp	0	400	0	1244276	9	1244176
GazeCoD_1Model_male	25	2	42	<?xml version="1.0"?>\n<Clock xmlns:dt="urn:schemas-microsoft-com:datatypes"><Description dt:dt="string">E-Prime Primary Realtime Clock</Description><StartTime><Timestamp dt:dt="int">0</Timestamp><DateUtc dt:dt="string">2017-07-31T14:40:04Z</DateUtc></StartTime><FrequencyChanges><FrequencyChange><Frequency dt:dt="r8">3328125</Frequency><Timestamp dt:dt="r8">67574913243</Timestamp><Current dt:dt="…	59.94	1	right	-1143872944	07-31-2017	16:40:04	14:40:04	female	552	{RIGHTARROW}	42							0	1246880	1246562	{RIGHTARROW}	318	1245446	1245027	919	right4,8	20	17	531	mask20	0	1246545	1	1246345	eqm10_NoEyeNmodel1_dir	90	H	gazeCOD	GazeCoDxp	1	400	0	1246044	-2	1245944
GazeCoD_1Model_male	25	2	42	<?xml version="1.0"?>\n<Clock xmlns:dt="urn:schemas-microsoft-com:datatypes"><Description dt:dt="string">E-Prime Primary Realtime Clock</Description><StartTime><Timestamp dt:dt="int">0</Timestamp><DateUtc dt:dt="string">2017-07-31T14:40:04Z</DateUtc></StartTime><FrequencyChanges><FrequencyChange><Frequency dt:dt="r8">3328125</Frequency><Timestamp dt:dt="r8">67574913243</Timestamp><Current dt:dt="…	59.94	1	right	-1143872944	07-31-2017	16:40:04	14:40:04	female	553	{RIGHTARROW}	77							0	1248576	1248297	{RIGHTARROW}	279	1247180	1246895	785	right8	11	17	532	mask11	0	1248280	0	1248080	eqm10_NoEyeNmodel1_dir	0	V	gazeCOD	GazeCoDxp	1	400	0	1247780	0	1247680
GazeCoD_1Model_male	25	2	42	<?xml version="1.0"?>\n<Clock xmlns:dt="urn:schemas-microsoft-com:datatypes"><Description dt:dt="string">E-Prime Primary Realtime Clock</Description><StartTime><Timestamp dt:dt="int">0</Timestamp><DateUtc dt:dt="string">2017-07-31T14:40:04Z</DateUtc></StartTime><FrequencyChanges><FrequencyChange><Frequency dt:dt="r8">3328125</Frequency><Timestamp dt:dt="r8">67574913243</Timestamp><Current dt:dt="…	59.94	1	right	-1143872944	07-31-2017	16:40:04	14:40:04	female	554	{LEFTARROW}	51							0	1250424	1250215	{RIGHTARROW}	209	1249091	1248597	994	left3,2	25	17	533	mask25	0	1250199	1	1249999	eqm10_NoEyeNmodel1_dir	90	HV	gazeCOD	GazeCoDxp	0	400	0	1249698	7	1249598
GazeCoD_1Model_male	25	2	42	<?xml version="1.0"?>\n<Clock xmlns:dt="urn:schemas-microsoft-com:datatypes"><Description dt:dt="string">E-Prime Primary Realtime Clock</Description><StartTime><Timestamp dt:dt="int">0</Timestamp><DateUtc dt:dt="string">2017-07-31T14:40:04Z</DateUtc></StartTime><FrequencyChanges><FrequencyChange><Frequency dt:dt="r8">3328125</Frequency><Timestamp dt:dt="r8">67574913243</Timestamp><Current dt:dt="…	59.94	1	right	-1143872944	07-31-2017	16:40:04	14:40:04	female	555	{LEFTARROW}	53							0	1252536	1252051	{DOWNARROW}	485	1250930	1250433	997	left4,8	4	17	534	mask4	0	1252034	1	1251834	eqm10_NoEyeNmodel1_dir	0	V	gazeCOD	GazeCoDxp	0	400	0	1251533	3	1251433
GazeCoD_1Model_male	25	2	42	<?xml version="1.0"?>\n<Clock xmlns:dt="urn:schemas-microsoft-com:datatypes"><Description dt:dt="string">E-Prime Primary Realtime Clock</Description><StartTime><Timestamp dt:dt="int">0</Timestamp><DateUtc dt:dt="string">2017-07-31T14:40:04Z</DateUtc></StartTime><FrequencyChanges><FrequencyChange><Frequency dt:dt="r8">3328125</Frequency><Timestamp dt:dt="r8">67574913243</Timestamp><Current dt:dt="…	59.94	1	right	-1143872944	07-31-2017	16:40:04	14:40:04	female	556	{RIGHTARROW}	42							0	1254272	1254036	{RIGHTARROW}	236	1252911	1252551	860	right4,8	31	17	535	mask31	0	1254019	0	1253819	eqm10_NoEyeNmodel1_dir	90	HV	gazeCOD	GazeCoDxp	1	400	0	1253519	8	1253419
GazeCoD_1Model_male	25	2	42	<?xml version="1.0"?>\n<Clock xmlns:dt="urn:schemas-microsoft-com:datatypes"><Description dt:dt="string">E-Prime Primary Realtime Clock</Description><StartTime><Timestamp dt:dt="int">0</Timestamp><DateUtc dt:dt="string">2017-07-31T14:40:04Z</DateUtc></StartTime><FrequencyChanges><FrequencyChange><Frequency dt:dt="r8">3328125</Frequency><Timestamp dt:dt="r8">67574913243</Timestamp><Current dt:dt="…	59.94	1	right	-1143872944	07-31-2017	16:40:04	14:40:04	female	557	{RIGHTARROW}	46							0	1256136	1255804	{RIGHTARROW}	332	1254685	1254286	899	right1,6	18	17	536	mask18	0	1255788	1	1255588	eqm10_NoEyeNmodel1_dir	90	H	gazeCOD	GazeCoDxp	1	400	0	1255287	2	1255187
GazeCoD_1Model_male	25	2	42	<?xml version="1.0"?>\n<Clock xmlns:dt="urn:schemas-microsoft-com:datatypes"><Description dt:dt="string">E-Prime Primary Realtime Clock</Description><StartTime><Timestamp dt:dt="int">0</Timestamp><DateUtc dt:dt="string">2017-07-31T14:40:04Z</DateUtc></StartTime><FrequencyChanges><FrequencyChange><Frequency dt:dt="r8">3328125</Frequency><Timestamp dt:dt="r8">67574913243</Timestamp><Current dt:dt="…	59.94	1	right	-1143872944	07-31-2017	16:40:04	14:40:04	female	558	{LEFTARROW}	53							0	1258440	1257706	{RIGHTARROW}	734	1256586	1256155	931	left4,8	15	17	537	mask15	0	1257689	0	1257489	eqm10_NoEyeNmodel1_dir	90	H	gazeCOD	GazeCoDxp	0	400	0	1257189	3	1257089
GazeCoD_1Model_male	25	2	42	<?xml version="1.0"?>\n<Clock xmlns:dt="urn:schemas-microsoft-com:datatypes"><Description dt:dt="string">E-Prime Primary Realtime Clock</Description><StartTime><Timestamp dt:dt="int">0</Timestamp><DateUtc dt:dt="string">2017-07-31T14:40:04Z</DateUtc></StartTime><FrequencyChanges><FrequencyChange><Frequency dt:dt="r8">3328125</Frequency><Timestamp dt:dt="r8">67574913243</Timestamp><Current dt:dt="…	59.94	1	right	-1143872944	07-31-2017	16:40:04	14:40:04	female	559	{LEFTARROW}	49							0	1260608	1259875	{DOWNARROW}	733	1258753	1258457	796	left1,6	13	17	538	mask13	0	1259858	0	1259658	eqm10_NoEyeNmodel1_dir	90	H	gazeCOD	GazeCoDxp	0	400	0	1259358	5	1259258
GazeCoD_1Model_male	25	2	42	<?xml version="1.0"?>\n<Clock xmlns:dt="urn:schemas-microsoft-com:datatypes"><Description dt:dt="string">E-Prime Primary Realtime Clock</Description><StartTime><Timestamp dt:dt="int">0</Timestamp><DateUtc dt:dt="string">2017-07-31T14:40:04Z</DateUtc></StartTime><FrequencyChanges><FrequencyChange><Frequency dt:dt="r8">3328125</Frequency><Timestamp dt:dt="r8">67574913243</Timestamp><Current dt:dt="…	59.94	1	right	-1143872944	07-31-2017	16:40:04	14:40:04	female	560	{RIGHTARROW}	40							0	1262336	1262228	{RIGHTARROW}	108	1261112	1260626	986	right6,4	32	17	539	mask32	0	1262211	1	1262011	eqm10_NoEyeNmodel1_dir	90	HV	gazeCOD	GazeCoDxp	1	400	0	1261710	-2	1261610
GazeCoD_1Model_male	25	2	42	<?xml version="1.0"?>\n<Clock xmlns:dt="urn:schemas-microsoft-com:datatypes"><Description dt:dt="string">E-Prime Primary Realtime Clock</Description><StartTime><Timestamp dt:dt="int">0</Timestamp><DateUtc dt:dt="string">2017-07-31T14:40:04Z</DateUtc></StartTime><FrequencyChanges><FrequencyChange><Frequency dt:dt="r8">3328125</Frequency><Timestamp dt:dt="r8">67574913243</Timestamp><Current dt:dt="…	59.94	1	right	-1143872944	07-31-2017	16:40:04	14:40:04	female	561	{RIGHTARROW}	44							0	1264104	1263729	{RIGHTARROW}	375	1262610	1262345	765	right3,2	30	17	540	mask30	0	1263712	0	1263512	eqm10_NoEyeNmodel1_dir	90	HV	gazeCOD	GazeCoDxp	1	400	0	1263212	2	1263112
GazeCoD_1Model_male	25	2	42	<?xml version="1.0"?>\n<Clock xmlns:dt="urn:schemas-microsoft-com:datatypes"><Description dt:dt="string">E-Prime Primary Realtime Clock</Description><StartTime><Timestamp dt:dt="int">0</Timestamp><DateUtc dt:dt="string">2017-07-31T14:40:04Z</DateUtc></StartTime><FrequencyChanges><FrequencyChange><Frequency dt:dt="r8">3328125</Frequency><Timestamp dt:dt="r8">67574913243</Timestamp><Current dt:dt="…	59.94	1	right	-1143872944	07-31-2017	16:40:04	14:40:04	female	562	{LEFTARROW}	78							0	1266032	1265614	{RIGHTARROW}	418	1264487	1264113	874	left8	17	17	541	mask17	0	1265597	0	1265397	eqm10_NoEyeNmodel1_dir	90	H	gazeCOD	GazeCoDxp	0	400	0	1265097	10	1264997
GazeCoD_1Model_male	25	2	42	<?xml version="1.0"?>\n<Clock xmlns:dt="urn:schemas-microsoft-com:datatypes"><Description dt:dt="string">E-Prime Primary Realtime Clock</Description><StartTime><Timestamp dt:dt="int">0</Timestamp><DateUtc dt:dt="string">2017-07-31T14:40:04Z</DateUtc></StartTime><FrequencyChanges><FrequencyChange><Frequency dt:dt="r8">3328125</Frequency><Timestamp dt:dt="r8">67574913243</Timestamp><Current dt:dt="…	59.94	1	right	-1143872944	07-31-2017	16:40:04	14:40:04	female	563	{LEFTARROW}	78							0	1267976	1267583	{DOWNARROW}	393	1266468	1266048	920	left8	6	17	542	mask6	0	1267566	0	1267366	eqm10_NoEyeNmodel1_dir	0	V	gazeCOD	GazeCoDxp	0	400	0	1267066	-2	1266966
GazeCoD_1Model_male	25	2	42	<?xml version="1.0"?>\n<Clock xmlns:dt="urn:schemas-microsoft-com:datatypes"><Description dt:dt="string">E-Prime Primary Realtime Clock</Description><StartTime><Timestamp dt:dt="int">0</Timestamp><DateUtc dt:dt="string">2017-07-31T14:40:04Z</DateUtc></StartTime><FrequencyChanges><FrequencyChange><Frequency dt:dt="r8">3328125</Frequency><Timestamp dt:dt="r8">67574913243</Timestamp><Current dt:dt="…	59.94	1	right	-1143872944	07-31-2017	16:40:04	14:40:04	female	564	{RIGHTARROW}	44							0	1270016	1269468	{RIGHTARROW}	548	1268357	1268000	857	right3,2	19	17	543	mask19	0	1269451	-1	1269251	eqm10_NoEyeNmodel1_dir	90	H	gazeCOD	GazeCoDxp	1	400	0	1268952	-5	1268852
GazeCoD_1Model_male	25	2	42	<?xml version="1.0"?>\n<Clock xmlns:dt="urn:schemas-microsoft-com:datatypes"><Description dt:dt="string">E-Prime Primary Realtime Clock</Description><StartTime><Timestamp dt:dt="int">0</Timestamp><DateUtc dt:dt="string">2017-07-31T14:40:04Z</DateUtc></StartTime><FrequencyChanges><FrequencyChange><Frequency dt:dt="r8">3328125</Frequency><Timestamp dt:dt="r8">67574913243</Timestamp><Current dt:dt="…	59.94	1	right	-1143872944	07-31-2017	16:40:04	14:40:04	female	565	{RIGHTARROW}	46							0	1272056	1271470	{RIGHTARROW}	586	1270355	1270035	820	right1,6	29	17	544	mask29	0	1271453	0	1271253	eqm10_NoEyeNmodel1_dir	90	HV	gazeCOD	GazeCoDxp	1	400	0	1270953	-2	1270853
GazeCoD_1Model_male	25	2	42	<?xml version="1.0"?>\n<Clock xmlns:dt="urn:schemas-microsoft-com:datatypes"><Description dt:dt="string">E-Prime Primary Realtime Clock</Description><StartTime><Timestamp dt:dt="int">0</Timestamp><DateUtc dt:dt="string">2017-07-31T14:40:04Z</DateUtc></StartTime><FrequencyChanges><FrequencyChange><Frequency dt:dt="r8">3328125</Frequency><Timestamp dt:dt="r8">67574913243</Timestamp><Current dt:dt="…	59.94	1	right	-1143872944	07-31-2017	16:40:04	14:40:04	female	566	{DOWNARROW}	79							0	1274144	1273606	{DOWNARROW}	538	1272493	1272071	922	DG0	1	17	545	mask1	0	1273589	1	1273389	eqm10_NoEyeNmodel1_dir	0	V	gazeCOD	GazeCoDxp	1	400	0	1273088	-5	1272988
GazeCoD_1Model_male	25	2	42	<?xml version="1.0"?>\n<Clock xmlns:dt="urn:schemas-microsoft-com:datatypes"><Description dt:dt="string">E-Prime Primary Realtime Clock</Description><StartTime><Timestamp dt:dt="int">0</Timestamp><DateUtc dt:dt="string">2017-07-31T14:40:04Z</DateUtc></StartTime><FrequencyChanges><FrequencyChange><Frequency dt:dt="r8">3328125</Frequency><Timestamp dt:dt="r8">67574913243</Timestamp><Current dt:dt="…	59.94	1	right	-1143872944	07-31-2017	16:40:04	14:40:04	female	567	{RIGHTARROW}	77							0	1276008	1275641	{RIGHTARROW}	367	1274521	1274156	865	right8	22	17	546	mask22	0	1275624	0	1275424	eqm10_NoEyeNmodel1_dir	90	H	gazeCOD	GazeCoDxp	1	400	0	1275124	3	1275024
GazeCoD_1Model_male	25	2	42	<?xml version="1.0"?>\n<Clock xmlns:dt="urn:schemas-microsoft-com:datatypes"><Description dt:dt="string">E-Prime Primary Realtime Clock</Description><StartTime><Timestamp dt:dt="int">0</Timestamp><DateUtc dt:dt="string">2017-07-31T14:40:04Z</DateUtc></StartTime><FrequencyChanges><FrequencyChange><Frequency dt:dt="r8">3328125</Frequency><Timestamp dt:dt="r8">67574913243</Timestamp><Current dt:dt="…	59.94	1	right	-1143872944	07-31-2017	16:40:04	14:40:04	female	568	{LEFTARROW}	55							0	1277848	1277610	{RIGHTARROW}	238	1276488	1276025	963	left6,4	16	17	547	mask16	0	1277593	1	1277393	eqm10_NoEyeNmodel1_dir	90	H	gazeCOD	GazeCoDxp	0	400	0	1277092	4	1276992
GazeCoD_1Model_male	25	2	42	<?xml version="1.0"?>\n<Clock xmlns:dt="urn:schemas-microsoft-com:datatypes"><Description dt:dt="string">E-Prime Primary Realtime Clock</Description><StartTime><Timestamp dt:dt="int">0</Timestamp><DateUtc dt:dt="string">2017-07-31T14:40:04Z</DateUtc></StartTime><FrequencyChanges><FrequencyChange><Frequency dt:dt="r8">3328125</Frequency><Timestamp dt:dt="r8">67574913243</Timestamp><Current dt:dt="…	59.94	1	right	-1143872944	07-31-2017	16:40:04	14:40:04	female	569	{RIGHTARROW}	42							0	1279456	1279295	{DOWNARROW}	161	1278179	1277860	819	right4,8	9	17	548	mask9	0	1279278	0	1279078	eqm10_NoEyeNmodel1_dir	0	V	gazeCOD	GazeCoDxp	0	400	0	1278778	-1	1278678
GazeCoD_1Model_male	25	2	42	<?xml version="1.0"?>\n<Clock xmlns:dt="urn:schemas-microsoft-com:datatypes"><Description dt:dt="string">E-Prime Primary Realtime Clock</Description><StartTime><Timestamp dt:dt="int">0</Timestamp><DateUtc dt:dt="string">2017-07-31T14:40:04Z</DateUtc></StartTime><FrequencyChanges><FrequencyChange><Frequency dt:dt="r8">3328125</Frequency><Timestamp dt:dt="r8">67574913243</Timestamp><Current dt:dt="…	59.94	1	right	-1143872944	07-31-2017	16:40:04	14:40:04	female	570	{RIGHTARROW}	40							0	1281136	1281080	{RIGHTARROW}	56	1279956	1279478	978	right6,4	21	17	549	mask21	0	1281063	0	1280863	eqm10_NoEyeNmodel1_dir	90	H	gazeCOD	GazeCoDxp	1	400	0	1280563	7	1280463
GazeCoD_1Model_male	25	2	42	<?xml version="1.0"?>\n<Clock xmlns:dt="urn:schemas-microsoft-com:datatypes"><Description dt:dt="string">E-Prime Primary Realtime Clock</Description><StartTime><Timestamp dt:dt="int">0</Timestamp><DateUtc dt:dt="string">2017-07-31T14:40:04Z</DateUtc></StartTime><FrequencyChanges><FrequencyChange><Frequency dt:dt="r8">3328125</Frequency><Timestamp dt:dt="r8">67574913243</Timestamp><Current dt:dt="…	59.94	1	right	-1143872944	07-31-2017	16:40:04	14:40:04	female	571	{LEFTARROW}	51							0	1283088	1282682	{DOWNARROW}	406	1281569	1281147	922	left3,2	3	17	550	mask3	0	1282665	1	1282465	eqm10_NoEyeNmodel1_dir	0	V	gazeCOD	GazeCoDxp	0	400	0	1282164	-5	1282064
GazeCoD_1Model_male	25	2	42	<?xml version="1.0"?>\n<Clock xmlns:dt="urn:schemas-microsoft-com:datatypes"><Description dt:dt="string">E-Prime Primary Realtime Clock</Description><StartTime><Timestamp dt:dt="int">0</Timestamp><DateUtc dt:dt="string">2017-07-31T14:40:04Z</DateUtc></StartTime><FrequencyChanges><FrequencyChange><Frequency dt:dt="r8">3328125</Frequency><Timestamp dt:dt="r8">67574913243</Timestamp><Current dt:dt="…	59.94	1	right	-1143872944	07-31-2017	16:40:04	14:40:04	female	572	{DOWNARROW}	79							0	1295184	1294810	{DOWNARROW}	374	1293697	1293342	855	DG0	23	17	551	mask23	0	1294794	1	1294594	eqm10_NoEyeNmodel1_dir	90	HV	gazeCOD	GazeCoDxp	1	400	0	1294293	-4	1294193
GazeCoD_1Model_male	25	2	42	<?xml version="1.0"?>\n<Clock xmlns:dt="urn:schemas-microsoft-com:datatypes"><Description dt:dt="string">E-Prime Primary Realtime Clock</Description><StartTime><Timestamp dt:dt="int">0</Timestamp><DateUtc dt:dt="string">2017-07-31T14:40:04Z</DateUtc></StartTime><FrequencyChanges><FrequencyChange><Frequency dt:dt="r8">3328125</Frequency><Timestamp dt:dt="r8">67574913243</Timestamp><Current dt:dt="…	59.94	1	right	-1143872944	07-31-2017	16:40:04	14:40:04	female	573	{LEFTARROW}	49							0	1296960	1296629	{DOWNARROW}	331	1295506	1295194	812	left1,6	2	17	552	mask2	0	1296612	0	1296412	eqm10_NoEyeNmodel1_dir	0	V	gazeCOD	GazeCoDxp	0	400	0	1296112	6	1296012
GazeCoD_1Model_male	25	2	42	<?xml version="1.0"?>\n<Clock xmlns:dt="urn:schemas-microsoft-com:datatypes"><Description dt:dt="string">E-Prime Primary Realtime Clock</Description><StartTime><Timestamp dt:dt="int">0</Timestamp><DateUtc dt:dt="string">2017-07-31T14:40:04Z</DateUtc></StartTime><FrequencyChanges><FrequencyChange><Frequency dt:dt="r8">3328125</Frequency><Timestamp dt:dt="r8">67574913243</Timestamp><Current dt:dt="…	59.94	1	right	-1143872944	07-31-2017	16:40:04	14:40:04	female	574	{RIGHTARROW}	40							0	1298616	1298364	{DOWNARROW}	252	1297252	1296979	773	right6,4	10	17	553	mask10	0	1298347	0	1298147	eqm10_NoEyeNmodel1_dir	0	V	gazeCOD	GazeCoDxp	0	400	0	1297847	-5	1297747
GazeCoD_1Model_male	25	2	42	<?xml version="1.0"?>\n<Clock xmlns:dt="urn:schemas-microsoft-com:datatypes"><Description dt:dt="string">E-Prime Primary Realtime Clock</Description><StartTime><Timestamp dt:dt="int">0</Timestamp><DateUtc dt:dt="string">2017-07-31T14:40:04Z</DateUtc></StartTime><FrequencyChanges><FrequencyChange><Frequency dt:dt="r8">3328125</Frequency><Timestamp dt:dt="r8">67574913243</Timestamp><Current dt:dt="…	59.94	1	right	-1143872944	07-31-2017	16:40:04	14:40:04	female	575	{LEFTARROW}	78							0	1300856	1300166	{RIGHTARROW}	690	1299053	1298631	922	left8	28	17	554	mask28	0	1300149	0	1299949	eqm10_NoEyeNmodel1_dir	90	HV	gazeCOD	GazeCoDxp	0	400	0	1299649	-4	1299549
GazeCoD_1Model_male	25	2	42	<?xml version="1.0"?>\n<Clock xmlns:dt="urn:schemas-microsoft-com:datatypes"><Description dt:dt="string">E-Prime Primary Realtime Clock</Description><StartTime><Timestamp dt:dt="int">0</Timestamp><DateUtc dt:dt="string">2017-07-31T14:40:04Z</DateUtc></StartTime><FrequencyChanges><FrequencyChange><Frequency dt:dt="r8">3328125</Frequency><Timestamp dt:dt="r8">67574913243</Timestamp><Current dt:dt="…	59.94	1	right	-1143872944	07-31-2017	16:40:04	14:40:04	female	576	{RIGHTARROW}	44							0	1302720	1302401	{DOWNARROW}	319	1301279	1300867	912	right3,2	8	17	555	mask8	0	1302385	1	1302185	eqm10_NoEyeNmodel1_dir	0	V	gazeCOD	GazeCoDxp	0	400	0	1301884	5	1301784
GazeCoD_1Model_male	25	2	42	<?xml version="1.0"?>\n<Clock xmlns:dt="urn:schemas-microsoft-com:datatypes"><Description dt:dt="string">E-Prime Primary Realtime Clock</Description><StartTime><Timestamp dt:dt="int">0</Timestamp><DateUtc dt:dt="string">2017-07-31T14:40:04Z</DateUtc></StartTime><FrequencyChanges><FrequencyChange><Frequency dt:dt="r8">3328125</Frequency><Timestamp dt:dt="r8">67574913243</Timestamp><Current dt:dt="…	59.94	1	right	-1143872944	07-31-2017	16:40:04	14:40:04	female	577	{LEFTARROW}	49							0	1304400	1304170	{RIGHTARROW}	230	1303045	1302735	810	left1,6	24	17	556	mask24	0	1304153	0	1303953	eqm10_NoEyeNmodel1_dir	90	HV	gazeCOD	GazeCoDxp	0	400	0	1303653	8	1303553
GazeCoD_1Model_male	25	2	42	<?xml version="1.0"?>\n<Clock xmlns:dt="urn:schemas-microsoft-com:datatypes"><Description dt:dt="string">E-Prime Primary Realtime Clock</Description><StartTime><Timestamp dt:dt="int">0</Timestamp><DateUtc dt:dt="string">2017-07-31T14:40:04Z</DateUtc></StartTime><FrequencyChanges><FrequencyChange><Frequency dt:dt="r8">3328125</Frequency><Timestamp dt:dt="r8">67574913243</Timestamp><Current dt:dt="…	59.94	1	right	-1143872944	07-31-2017	16:40:04	14:40:04	female	578	{LEFTARROW}	55							0	1306183	1305805	{RIGHTARROW}	378	1304686	1304420	766	left6,4	5	17	557	mask5	0	1305788	0	1305588	eqm10_NoEyeNmodel1_dir	0	V	gazeCOD	GazeCoDxp	0	400	0	1305288	2	1305188
GazeCoD_1Model_male	25	2	42	<?xml version="1.0"?>\n<Clock xmlns:dt="urn:schemas-microsoft-com:datatypes"><Description dt:dt="string">E-Prime Primary Realtime Clock</Description><StartTime><Timestamp dt:dt="int">0</Timestamp><DateUtc dt:dt="string">2017-07-31T14:40:04Z</DateUtc></StartTime><FrequencyChanges><FrequencyChange><Frequency dt:dt="r8">3328125</Frequency><Timestamp dt:dt="r8">67574913243</Timestamp><Current dt:dt="…	59.94	1	right	-1143872944	07-31-2017	16:40:04	14:40:04	female	579	{LEFTARROW}	51							0	1308024	1307724	{LEFTARROW}	300	1306602	1306205	897	left3,2	14	17	558	mask14	0	1307707	1	1307507	eqm10_NoEyeNmodel1_dir	90	H	gazeCOD	GazeCoDxp	1	400	0	1307206	4	1307106
GazeCoD_1Model_male	25	2	42	<?xml version="1.0"?>\n<Clock xmlns:dt="urn:schemas-microsoft-com:datatypes"><Description dt:dt="string">E-Prime Primary Realtime Clock</Description><StartTime><Timestamp dt:dt="int">0</Timestamp><DateUtc dt:dt="string">2017-07-31T14:40:04Z</DateUtc></StartTime><FrequencyChanges><FrequencyChange><Frequency dt:dt="r8">3328125</Frequency><Timestamp dt:dt="r8">67574913243</Timestamp><Current dt:dt="…	59.94	1	right	-1143872944	07-31-2017	16:40:04	14:40:04	female	580	{RIGHTARROW}	46							0	1309976	1309642	{DOWNARROW}	334	1308523	1308041	982	right1,6	7	17	559	mask7	0	1309625	0	1309425	eqm10_NoEyeNmodel1_dir	0	V	gazeCOD	GazeCoDxp	0	400	0	1309125	2	1309025
[truncated: 1,442 more rows]
[truncated: 3 more columns]
