# Supplementary material for: Fixed or flexible? Orientation preference in identity and gaze processing in humans
Source: PLoS One. 2019 Jan 25;14(1):e0210503. doi: 10.1371/journal.pone.0210503 (PMC6347268; doi:10.1371/journal.pone.0210503)
Supplement: S3 File — Eprime log files were merged across gaze experiment sessions. (ZIP) [file pone.0210503.s005.zip › GazeCoD_1Model_male-3_merged.xlsx]

## Sheet: GazeCoD_1Model_male-3_merged
F:\GAZE\Gaze_data\GazeCoD_data\individual\GazeCoD_1Model_male-3_merged.emrg2
ExperimentName	Subject	Session	Age	Clock.Information	Display.RefreshRate	Group	Handedness	RandomSeed	SessionDate	SessionTime	SessionTimeUtc	Sex	Block	Correct	Direction	FamiFiltered	FamiFiltered.Cycle	FamiFiltered.Sample	FamiFullSpectrum	FamiFullSpectrum.Cycle	FamiFullSpectrum.Sample	fixation.ACC	fixation.OffsetTime	fixation.OnsetTime	fixation.RESP	fixation.RT	fixation4.OffsetTime	fixation4.OnsetTime	fixdur	Gaze	GazeCoDxp	GazeCoDxp.Cycle	GazeCoDxp.Sample	mask	MASK.DurationError	MASK.OffsetTime	MASK.OnsetDelay	MASK.OnsetTime	Model	Orientation	Orilabel	Procedure	Running	STIMULUS.ACC	STIMULUS.Duration	STIMULUS.DurationError	STIMULUS.OffsetTime	STIMULUS.OnsetDelay	STIMULUS.OnsetTime
GazeCoD_1Model_male	3	1	22	<?xml version="1.0"?>\n<Clock xmlns:dt="urn:schemas-microsoft-com:datatypes"><Description dt:dt="string">E-Prime Primary Realtime Clock</Description><StartTime><Timestamp dt:dt="int">0</Timestamp><DateUtc dt:dt="string">2017-04-24T11:10:37Z</DateUtc></StartTime><FrequencyChanges><FrequencyChange><Frequency dt:dt="r8">3312939</Frequency><Timestamp dt:dt="r8">38707409748</Timestamp><Current dt:dt="…	60.003	1	right	53348314	04-24-2017	13:10:37	11:10:37	female	1	{DOWNARROW}	79				3	1	1	0	258444	256705	{DOWNARROW}	1739	255581	255122	959					mask24	0	256688	0	256488	eqf04_NoEyeNmodel6_dir	eq		Fami	FamiFullSpectrum	1	400	0	256188	7	256088
GazeCoD_1Model_male	3	1	22	<?xml version="1.0"?>\n<Clock xmlns:dt="urn:schemas-microsoft-com:datatypes"><Description dt:dt="string">E-Prime Primary Realtime Clock</Description><StartTime><Timestamp dt:dt="int">0</Timestamp><DateUtc dt:dt="string">2017-04-24T11:10:37Z</DateUtc></StartTime><FrequencyChanges><FrequencyChange><Frequency dt:dt="r8">3312939</Frequency><Timestamp dt:dt="r8">38707409748</Timestamp><Current dt:dt="…	60.003	1	right	53348314	04-24-2017	13:10:37	11:10:37	female	2	{RIGHTARROW}	77				7	1	2	0	260940	260521	{RIGHTARROW}	419	259396	258988	908					mask28	0	260505	0	260305	eqf04_NoEyeNmodel6_dir	eq		Fami	FamiFullSpectrum	1	400	0	260005	9	259905
GazeCoD_1Model_male	3	1	22	<?xml version="1.0"?>\n<Clock xmlns:dt="urn:schemas-microsoft-com:datatypes"><Description dt:dt="string">E-Prime Primary Realtime Clock</Description><StartTime><Timestamp dt:dt="int">0</Timestamp><DateUtc dt:dt="string">2017-04-24T11:10:37Z</DateUtc></StartTime><FrequencyChanges><FrequencyChange><Frequency dt:dt="r8">3312939</Frequency><Timestamp dt:dt="r8">38707409748</Timestamp><Current dt:dt="…	60.003	1	right	53348314	04-24-2017	13:10:37	11:10:37	female	3	{DOWNARROW}	79				2	1	3	0	263300	262888	{DOWNARROW}	412	261770	261488	782					mask23	0	262871	0	262671	eqf04_NoEyeNmodel6_dir	eq		Fami	FamiFullSpectrum	1	400	0	262371	1	262271
GazeCoD_1Model_male	3	1	22	<?xml version="1.0"?>\n<Clock xmlns:dt="urn:schemas-microsoft-com:datatypes"><Description dt:dt="string">E-Prime Primary Realtime Clock</Description><StartTime><Timestamp dt:dt="int">0</Timestamp><DateUtc dt:dt="string">2017-04-24T11:10:37Z</DateUtc></StartTime><FrequencyChanges><FrequencyChange><Frequency dt:dt="r8">3312939</Frequency><Timestamp dt:dt="r8">38707409748</Timestamp><Current dt:dt="…	60.003	1	right	53348314	04-24-2017	13:10:37	11:10:37	female	4	{RIGHTARROW}	77				6	1	4	0	265675	265238	{RIGHTARROW}	437	264110	263855	755					mask27	0	265205	0	265005	eqf04_NoEyeNmodel6_dir	eq		Fami	FamiFullSpectrum	1	400	0	264705	-5	264605
GazeCoD_1Model_male	3	1	22	<?xml version="1.0"?>\n<Clock xmlns:dt="urn:schemas-microsoft-com:datatypes"><Description dt:dt="string">E-Prime Primary Realtime Clock</Description><StartTime><Timestamp dt:dt="int">0</Timestamp><DateUtc dt:dt="string">2017-04-24T11:10:37Z</DateUtc></StartTime><FrequencyChanges><FrequencyChange><Frequency dt:dt="r8">3312939</Frequency><Timestamp dt:dt="r8">38707409748</Timestamp><Current dt:dt="…	60.003	1	right	53348314	04-24-2017	13:10:37	11:10:37	female	5	{LEFTARROW}	78				11	1	5	0	268003	267638	{LEFTARROW}	365	266498	266238	760					mask32	0	267604	0	267404	eqf04_NoEyeNmodel6_dir	eq		Fami	FamiFullSpectrum	1	400	0	267104	6	267004
GazeCoD_1Model_male	3	1	22	<?xml version="1.0"?>\n<Clock xmlns:dt="urn:schemas-microsoft-com:datatypes"><Description dt:dt="string">E-Prime Primary Realtime Clock</Description><StartTime><Timestamp dt:dt="int">0</Timestamp><DateUtc dt:dt="string">2017-04-24T11:10:37Z</DateUtc></StartTime><FrequencyChanges><FrequencyChange><Frequency dt:dt="r8">3312939</Frequency><Timestamp dt:dt="r8">38707409748</Timestamp><Current dt:dt="…	60.003	1	right	53348314	04-24-2017	13:10:37	11:10:37	female	6	{LEFTARROW}	78				10	1	6	0	270499	270038	{LEFTARROW}	461	268905	268571	834					mask31	0	270004	0	269804	eqf04_NoEyeNmodel6_dir	eq		Fami	FamiFullSpectrum	1	400	0	269504	-1	269404
GazeCoD_1Model_male	3	1	22	<?xml version="1.0"?>\n<Clock xmlns:dt="urn:schemas-microsoft-com:datatypes"><Description dt:dt="string">E-Prime Primary Realtime Clock</Description><StartTime><Timestamp dt:dt="int">0</Timestamp><DateUtc dt:dt="string">2017-04-24T11:10:37Z</DateUtc></StartTime><FrequencyChanges><FrequencyChange><Frequency dt:dt="r8">3312939</Frequency><Timestamp dt:dt="r8">38707409748</Timestamp><Current dt:dt="…	60.003	1	right	53348314	04-24-2017	13:10:37	11:10:37	female	7	{LEFTARROW}	78				12	1	7	0	272947	272537	{LEFTARROW}	410	271403	271054	849					mask33	0	272504	0	272304	eqf04_NoEyeNmodel6_dir	eq		Fami	FamiFullSpectrum	1	400	0	272004	1	271904
GazeCoD_1Model_male	3	1	22	<?xml version="1.0"?>\n<Clock xmlns:dt="urn:schemas-microsoft-com:datatypes"><Description dt:dt="string">E-Prime Primary Realtime Clock</Description><StartTime><Timestamp dt:dt="int">0</Timestamp><DateUtc dt:dt="string">2017-04-24T11:10:37Z</DateUtc></StartTime><FrequencyChanges><FrequencyChange><Frequency dt:dt="r8">3312939</Frequency><Timestamp dt:dt="r8">38707409748</Timestamp><Current dt:dt="…	60.003	1	right	53348314	04-24-2017	13:10:37	11:10:37	female	8	{LEFTARROW}	78				9	1	8	0	275467	275054	{LEFTARROW}	413	273913	273504	909					mask30	0	275021	0	274821	eqf04_NoEyeNmodel6_dir	eq		Fami	FamiFullSpectrum	1	400	0	274521	8	274421
GazeCoD_1Model_male	3	1	22	<?xml version="1.0"?>\n<Clock xmlns:dt="urn:schemas-microsoft-com:datatypes"><Description dt:dt="string">E-Prime Primary Realtime Clock</Description><StartTime><Timestamp dt:dt="int">0</Timestamp><DateUtc dt:dt="string">2017-04-24T11:10:37Z</DateUtc></StartTime><FrequencyChanges><FrequencyChange><Frequency dt:dt="r8">3312939</Frequency><Timestamp dt:dt="r8">38707409748</Timestamp><Current dt:dt="…	60.003	1	right	53348314	04-24-2017	13:10:37	11:10:37	female	9	{DOWNARROW}	79				1	1	9	0	277803	277454	{DOWNARROW}	349	276335	276021	814					mask22	0	277437	0	277237	eqf04_NoEyeNmodel6_dir	eq		Fami	FamiFullSpectrum	1	400	0	276937	2	276837
GazeCoD_1Model_male	3	1	22	<?xml version="1.0"?>\n<Clock xmlns:dt="urn:schemas-microsoft-com:datatypes"><Description dt:dt="string">E-Prime Primary Realtime Clock</Description><StartTime><Timestamp dt:dt="int">0</Timestamp><DateUtc dt:dt="string">2017-04-24T11:10:37Z</DateUtc></StartTime><FrequencyChanges><FrequencyChange><Frequency dt:dt="r8">3312939</Frequency><Timestamp dt:dt="r8">38707409748</Timestamp><Current dt:dt="…	60.003	1	right	53348314	04-24-2017	13:10:37	11:10:37	female	10	{RIGHTARROW}	77				8	1	10	0	280211	279870	{RIGHTARROW}	341	278746	278337	909					mask29	0	279854	0	279654	eqf04_NoEyeNmodel6_dir	eq		Fami	FamiFullSpectrum	1	400	0	279354	8	279254
GazeCoD_1Model_male	3	1	22	<?xml version="1.0"?>\n<Clock xmlns:dt="urn:schemas-microsoft-com:datatypes"><Description dt:dt="string">E-Prime Primary Realtime Clock</Description><StartTime><Timestamp dt:dt="int">0</Timestamp><DateUtc dt:dt="string">2017-04-24T11:10:37Z</DateUtc></StartTime><FrequencyChanges><FrequencyChange><Frequency dt:dt="r8">3312939</Frequency><Timestamp dt:dt="r8">38707409748</Timestamp><Current dt:dt="…	60.003	1	right	53348314	04-24-2017	13:10:37	11:10:37	female	11	{RIGHTARROW}	77				5	1	11	0	282675	282320	{RIGHTARROW}	355	281198	280770	928					mask26	0	282304	0	282104	eqf04_NoEyeNmodel6_dir	eq		Fami	FamiFullSpectrum	1	400	0	281804	6	281704
GazeCoD_1Model_male	3	1	22	<?xml version="1.0"?>\n<Clock xmlns:dt="urn:schemas-microsoft-com:datatypes"><Description dt:dt="string">E-Prime Primary Realtime Clock</Description><StartTime><Timestamp dt:dt="int">0</Timestamp><DateUtc dt:dt="string">2017-04-24T11:10:37Z</DateUtc></StartTime><FrequencyChanges><FrequencyChange><Frequency dt:dt="r8">3312939</Frequency><Timestamp dt:dt="r8">38707409748</Timestamp><Current dt:dt="…	60.003	1	right	53348314	04-24-2017	13:10:37	11:10:37	female	12	{DOWNARROW}	79				4	1	12	0	285130	284820	{DOWNARROW}	310	283702	283221	981					mask25	0	284803	0	284603	eqf04_NoEyeNmodel6_dir	eq		Fami	FamiFullSpectrum	1	400	0	284303	1	284203
GazeCoD_1Model_male	3	1	22	<?xml version="1.0"?>\n<Clock xmlns:dt="urn:schemas-microsoft-com:datatypes"><Description dt:dt="string">E-Prime Primary Realtime Clock</Description><StartTime><Timestamp dt:dt="int">0</Timestamp><DateUtc dt:dt="string">2017-04-24T11:10:37Z</DateUtc></StartTime><FrequencyChanges><FrequencyChange><Frequency dt:dt="r8">3312939</Frequency><Timestamp dt:dt="r8">38707409748</Timestamp><Current dt:dt="…	60.003	1	right	53348314	04-24-2017	13:10:37	11:10:37	female	13	{RIGHTARROW}	77	2	1	1				0	309921	309552	{RIGHTARROW}	369	308434	308002	932					mask5	0	309535	-1	309335	eqf04_NoEyeNmodel6_dir	0		FamiFilt	FamiFiltered	1	400	0	309036	2	308936
GazeCoD_1Model_male	3	1	22	<?xml version="1.0"?>\n<Clock xmlns:dt="urn:schemas-microsoft-com:datatypes"><Description dt:dt="string">E-Prime Primary Realtime Clock</Description><StartTime><Timestamp dt:dt="int">0</Timestamp><DateUtc dt:dt="string">2017-04-24T11:10:37Z</DateUtc></StartTime><FrequencyChanges><FrequencyChange><Frequency dt:dt="r8">3312939</Frequency><Timestamp dt:dt="r8">38707409748</Timestamp><Current dt:dt="…	60.003	1	right	53348314	04-24-2017	13:10:37	11:10:37	female	14	{LEFTARROW}	78	3	1	2				0	311633	311385	{DOWNARROW}	248	310265	309952	813					mask9	0	311369	0	311169	eqf04_NoEyeNmodel6_dir	0		FamiFilt	FamiFiltered	0	400	0	310869	4	310769
GazeCoD_1Model_male	3	1	22	<?xml version="1.0"?>\n<Clock xmlns:dt="urn:schemas-microsoft-com:datatypes"><Description dt:dt="string">E-Prime Primary Realtime Clock</Description><StartTime><Timestamp dt:dt="int">0</Timestamp><DateUtc dt:dt="string">2017-04-24T11:10:37Z</DateUtc></StartTime><FrequencyChanges><FrequencyChange><Frequency dt:dt="r8">3312939</Frequency><Timestamp dt:dt="r8">38707409748</Timestamp><Current dt:dt="…	60.003	1	right	53348314	04-24-2017	13:10:37	11:10:37	female	15	{DOWNARROW}	79	1	1	3				0	313241	313019	{DOWNARROW}	222	311904	311652	752					mask1	0	313002	0	312802	eqf04_NoEyeNmodel6_dir	0		FamiFilt	FamiFiltered	1	400	0	312502	-2	312402
GazeCoD_1Model_male	3	1	22	<?xml version="1.0"?>\n<Clock xmlns:dt="urn:schemas-microsoft-com:datatypes"><Description dt:dt="string">E-Prime Primary Realtime Clock</Description><StartTime><Timestamp dt:dt="int">0</Timestamp><DateUtc dt:dt="string">2017-04-24T11:10:37Z</DateUtc></StartTime><FrequencyChanges><FrequencyChange><Frequency dt:dt="r8">3312939</Frequency><Timestamp dt:dt="r8">38707409748</Timestamp><Current dt:dt="…	60.003	1	right	53348314	04-24-2017	13:10:37	11:10:37	female	16	{DOWNARROW}	79	7	1	4				0	315033	314769	{DOWNARROW}	264	313657	313252	905					mask25	0	314752	0	314552	eqf04_NoEyeNmodel6_dir	90		FamiFilt	FamiFiltered	1	400	0	314252	-5	314152
GazeCoD_1Model_male	3	1	22	<?xml version="1.0"?>\n<Clock xmlns:dt="urn:schemas-microsoft-com:datatypes"><Description dt:dt="string">E-Prime Primary Realtime Clock</Description><StartTime><Timestamp dt:dt="int">0</Timestamp><DateUtc dt:dt="string">2017-04-24T11:10:37Z</DateUtc></StartTime><FrequencyChanges><FrequencyChange><Frequency dt:dt="r8">3312939</Frequency><Timestamp dt:dt="r8">38707409748</Timestamp><Current dt:dt="…	60.003	1	right	53348314	04-24-2017	13:10:37	11:10:37	female	17	{RIGHTARROW}	77	8	1	5				0	316889	316585	{RIGHTARROW}	304	315468	315052	916					mask26	0	316568	0	316368	eqf04_NoEyeNmodel6_dir	90		FamiFilt	FamiFiltered	1	400	0	316068	0	315968
GazeCoD_1Model_male	3	1	22	<?xml version="1.0"?>\n<Clock xmlns:dt="urn:schemas-microsoft-com:datatypes"><Description dt:dt="string">E-Prime Primary Realtime Clock</Description><StartTime><Timestamp dt:dt="int">0</Timestamp><DateUtc dt:dt="string">2017-04-24T11:10:37Z</DateUtc></StartTime><FrequencyChanges><FrequencyChange><Frequency dt:dt="r8">3312939</Frequency><Timestamp dt:dt="r8">38707409748</Timestamp><Current dt:dt="…	60.003	1	right	53348314	04-24-2017	13:10:37	11:10:37	female	18	{LEFTARROW}	78	6	1	6				0	319097	318402	{DOWNARROW}	695	317283	316902	881					mask15	0	318385	0	318185	eqf04_NoEyeNmodel6_dir	90		FamiFilt	FamiFiltered	0	400	0	317885	2	317785
GazeCoD_1Model_male	3	1	22	<?xml version="1.0"?>\n<Clock xmlns:dt="urn:schemas-microsoft-com:datatypes"><Description dt:dt="string">E-Prime Primary Realtime Clock</Description><StartTime><Timestamp dt:dt="int">0</Timestamp><DateUtc dt:dt="string">2017-04-24T11:10:37Z</DateUtc></StartTime><FrequencyChanges><FrequencyChange><Frequency dt:dt="r8">3312939</Frequency><Timestamp dt:dt="r8">38707409748</Timestamp><Current dt:dt="…	60.003	1	right	53348314	04-24-2017	13:10:37	11:10:37	female	19	{DOWNARROW}	79	4	1	7				0	321113	320585	{DOWNARROW}	527	319471	319118	853					mask13	0	320568	0	320368	eqf04_NoEyeNmodel6_dir	90		FamiFilt	FamiFiltered	1	400	0	320068	-3	319968
GazeCoD_1Model_male	3	1	22	<?xml version="1.0"?>\n<Clock xmlns:dt="urn:schemas-microsoft-com:datatypes"><Description dt:dt="string">E-Prime Primary Realtime Clock</Description><StartTime><Timestamp dt:dt="int">0</Timestamp><DateUtc dt:dt="string">2017-04-24T11:10:37Z</DateUtc></StartTime><FrequencyChanges><FrequencyChange><Frequency dt:dt="r8">3312939</Frequency><Timestamp dt:dt="r8">38707409748</Timestamp><Current dt:dt="…	60.003	1	right	53348314	04-24-2017	13:10:37	11:10:37	female	20	{LEFTARROW}	78	9	1	8				0	323048	322735	{LEFTARROW}	313	321613	321135	978					mask27	0	322718	0	322518	eqf04_NoEyeNmodel6_dir	90		FamiFilt	FamiFiltered	1	400	0	322218	5	322118
GazeCoD_1Model_male	3	1	22	<?xml version="1.0"?>\n<Clock xmlns:dt="urn:schemas-microsoft-com:datatypes"><Description dt:dt="string">E-Prime Primary Realtime Clock</Description><StartTime><Timestamp dt:dt="int">0</Timestamp><DateUtc dt:dt="string">2017-04-24T11:10:37Z</DateUtc></StartTime><FrequencyChanges><FrequencyChange><Frequency dt:dt="r8">3312939</Frequency><Timestamp dt:dt="r8">38707409748</Timestamp><Current dt:dt="…	60.003	1	right	53348314	04-24-2017	13:10:37	11:10:37	female	21	{RIGHTARROW}	77	5	1	9				0	324904	324518	{RIGHTARROW}	386	323391	323068	823					mask14	0	324501	0	324301	eqf04_NoEyeNmodel6_dir	90		FamiFilt	FamiFiltered	1	400	0	324001	10	323901
GazeCoD_1Model_male	3	1	22	<?xml version="1.0"?>\n<Clock xmlns:dt="urn:schemas-microsoft-com:datatypes"><Description dt:dt="string">E-Prime Primary Realtime Clock</Description><StartTime><Timestamp dt:dt="int">0</Timestamp><DateUtc dt:dt="string">2017-04-24T11:10:37Z</DateUtc></StartTime><FrequencyChanges><FrequencyChange><Frequency dt:dt="r8">3312939</Frequency><Timestamp dt:dt="r8">38707409748</Timestamp><Current dt:dt="…	60.003	1	right	53348314	04-24-2017	13:10:37	11:10:37	female	22	{LEFTARROW}	51							0	345831	345767	{DOWNARROW}	64	344656	344334	822	left3,2	3	1	1	mask3	0	345750	-1	345550	eqm10_NoEyeNmodel1_dir	0	V	gazeCOD	GazeCoDxp	0	400	0	345251	-5	345151
GazeCoD_1Model_male	3	1	22	<?xml version="1.0"?>\n<Clock xmlns:dt="urn:schemas-microsoft-com:datatypes"><Description dt:dt="string">E-Prime Primary Realtime Clock</Description><StartTime><Timestamp dt:dt="int">0</Timestamp><DateUtc dt:dt="string">2017-04-24T11:10:37Z</DateUtc></StartTime><FrequencyChanges><FrequencyChange><Frequency dt:dt="r8">3312939</Frequency><Timestamp dt:dt="r8">38707409748</Timestamp><Current dt:dt="…	60.003	1	right	53348314	04-24-2017	13:10:37	11:10:37	female	23	{RIGHTARROW}	42							0	347791	347467	{RIGHTARROW}	324	346350	345850	1000	right4,8	31	1	2	mask31	0	347450	0	347250	eqm10_NoEyeNmodel1_dir	90	HV	gazeCOD	GazeCoDxp	1	400	0	346950	0	346850
GazeCoD_1Model_male	3	1	22	<?xml version="1.0"?>\n<Clock xmlns:dt="urn:schemas-microsoft-com:datatypes"><Description dt:dt="string">E-Prime Primary Realtime Clock</Description><StartTime><Timestamp dt:dt="int">0</Timestamp><DateUtc dt:dt="string">2017-04-24T11:10:37Z</DateUtc></StartTime><FrequencyChanges><FrequencyChange><Frequency dt:dt="r8">3312939</Frequency><Timestamp dt:dt="r8">38707409748</Timestamp><Current dt:dt="…	60.003	1	right	53348314	04-24-2017	13:10:37	11:10:37	female	24	{RIGHTARROW}	44							0	349519	349200	{DOWNARROW}	319	348089	347800	789	right3,2	19	1	3	mask19	0	349183	-1	348983	eqm10_NoEyeNmodel1_dir	90	H	gazeCOD	GazeCoDxp	0	400	0	348684	-5	348584
GazeCoD_1Model_male	3	1	22	<?xml version="1.0"?>\n<Clock xmlns:dt="urn:schemas-microsoft-com:datatypes"><Description dt:dt="string">E-Prime Primary Realtime Clock</Description><StartTime><Timestamp dt:dt="int">0</Timestamp><DateUtc dt:dt="string">2017-04-24T11:10:37Z</DateUtc></StartTime><FrequencyChanges><FrequencyChange><Frequency dt:dt="r8">3312939</Frequency><Timestamp dt:dt="r8">38707409748</Timestamp><Current dt:dt="…	60.003	1	right	53348314	04-24-2017	13:10:37	11:10:37	female	25	{RIGHTARROW}	42							0	351367	351067	{DOWNARROW}	300	349941	349533	908	right4,8	20	1	4	mask20	0	351050	0	350850	eqm10_NoEyeNmodel1_dir	90	H	gazeCOD	GazeCoDxp	0	400	0	350550	9	350450
GazeCoD_1Model_male	3	1	22	<?xml version="1.0"?>\n<Clock xmlns:dt="urn:schemas-microsoft-com:datatypes"><Description dt:dt="string">E-Prime Primary Realtime Clock</Description><StartTime><Timestamp dt:dt="int">0</Timestamp><DateUtc dt:dt="string">2017-04-24T11:10:37Z</DateUtc></StartTime><FrequencyChanges><FrequencyChange><Frequency dt:dt="r8">3312939</Frequency><Timestamp dt:dt="r8">38707409748</Timestamp><Current dt:dt="…	60.003	1	right	53348314	04-24-2017	13:10:37	11:10:37	female	26	{RIGHTARROW}	40							0	353167	352967	{RIGHTARROW}	200	351855	351383	972	right6,4	21	1	5	mask21	0	352950	0	352750	eqm10_NoEyeNmodel1_dir	90	H	gazeCOD	GazeCoDxp	1	400	0	352450	-5	352350
GazeCoD_1Model_male	3	1	22	<?xml version="1.0"?>\n<Clock xmlns:dt="urn:schemas-microsoft-com:datatypes"><Description dt:dt="string">E-Prime Primary Realtime Clock</Description><StartTime><Timestamp dt:dt="int">0</Timestamp><DateUtc dt:dt="string">2017-04-24T11:10:37Z</DateUtc></StartTime><FrequencyChanges><FrequencyChange><Frequency dt:dt="r8">3312939</Frequency><Timestamp dt:dt="r8">38707409748</Timestamp><Current dt:dt="…	60.003	1	right	53348314	04-24-2017	13:10:37	11:10:37	female	27	{LEFTARROW}	51							0	354951	354650	{DOWNARROW}	301	353536	353183	853	left3,2	25	1	6	mask25	0	354633	0	354433	eqm10_NoEyeNmodel1_dir	90	HV	gazeCOD	GazeCoDxp	0	400	0	354133	-3	354033
GazeCoD_1Model_male	3	1	22	<?xml version="1.0"?>\n<Clock xmlns:dt="urn:schemas-microsoft-com:datatypes"><Description dt:dt="string">E-Prime Primary Realtime Clock</Description><StartTime><Timestamp dt:dt="int">0</Timestamp><DateUtc dt:dt="string">2017-04-24T11:10:37Z</DateUtc></StartTime><FrequencyChanges><FrequencyChange><Frequency dt:dt="r8">3312939</Frequency><Timestamp dt:dt="r8">38707409748</Timestamp><Current dt:dt="…	60.003	1	right	53348314	04-24-2017	13:10:37	11:10:37	female	28	{RIGHTARROW}	77							0	356695	356350	{RIGHTARROW}	345	355233	354966	767	right8	33	1	7	mask33	0	356333	0	356133	eqm10_NoEyeNmodel1_dir	90	HV	gazeCOD	GazeCoDxp	1	400	0	355833	0	355733
GazeCoD_1Model_male	3	1	22	<?xml version="1.0"?>\n<Clock xmlns:dt="urn:schemas-microsoft-com:datatypes"><Description dt:dt="string">E-Prime Primary Realtime Clock</Description><StartTime><Timestamp dt:dt="int">0</Timestamp><DateUtc dt:dt="string">2017-04-24T11:10:37Z</DateUtc></StartTime><FrequencyChanges><FrequencyChange><Frequency dt:dt="r8">3312939</Frequency><Timestamp dt:dt="r8">38707409748</Timestamp><Current dt:dt="…	60.003	1	right	53348314	04-24-2017	13:10:37	11:10:37	female	29	{RIGHTARROW}	44							0	358622	358316	{RIGHTARROW}	306	357196	356716	980	right3,2	30	1	8	mask30	0	358300	0	358100	eqm10_NoEyeNmodel1_dir	90	HV	gazeCOD	GazeCoDxp	1	400	0	357800	4	357700
GazeCoD_1Model_male	3	1	22	<?xml version="1.0"?>\n<Clock xmlns:dt="urn:schemas-microsoft-com:datatypes"><Description dt:dt="string">E-Prime Primary Realtime Clock</Description><StartTime><Timestamp dt:dt="int">0</Timestamp><DateUtc dt:dt="string">2017-04-24T11:10:37Z</DateUtc></StartTime><FrequencyChanges><FrequencyChange><Frequency dt:dt="r8">3312939</Frequency><Timestamp dt:dt="r8">38707409748</Timestamp><Current dt:dt="…	60.003	1	right	53348314	04-24-2017	13:10:37	11:10:37	female	30	{RIGHTARROW}	44							0	360486	360199	{DOWNARROW}	287	359082	358633	949	right3,2	8	1	9	mask8	0	360183	0	359983	eqm10_NoEyeNmodel1_dir	0	V	gazeCOD	GazeCoDxp	0	400	0	359683	1	359583
GazeCoD_1Model_male	3	1	22	<?xml version="1.0"?>\n<Clock xmlns:dt="urn:schemas-microsoft-com:datatypes"><Description dt:dt="string">E-Prime Primary Realtime Clock</Description><StartTime><Timestamp dt:dt="int">0</Timestamp><DateUtc dt:dt="string">2017-04-24T11:10:37Z</DateUtc></StartTime><FrequencyChanges><FrequencyChange><Frequency dt:dt="r8">3312939</Frequency><Timestamp dt:dt="r8">38707409748</Timestamp><Current dt:dt="…	60.003	1	right	53348314	04-24-2017	13:10:37	11:10:37	female	31	{LEFTARROW}	78							0	362310	361933	{DOWNARROW}	377	360813	360499	814	left8	17	1	10	mask17	0	361916	0	361716	eqm10_NoEyeNmodel1_dir	90	H	gazeCOD	GazeCoDxp	0	400	0	361416	3	361316
GazeCoD_1Model_male	3	1	22	<?xml version="1.0"?>\n<Clock xmlns:dt="urn:schemas-microsoft-com:datatypes"><Description dt:dt="string">E-Prime Primary Realtime Clock</Description><StartTime><Timestamp dt:dt="int">0</Timestamp><DateUtc dt:dt="string">2017-04-24T11:10:37Z</DateUtc></StartTime><FrequencyChanges><FrequencyChange><Frequency dt:dt="r8">3312939</Frequency><Timestamp dt:dt="r8">38707409748</Timestamp><Current dt:dt="…	60.003	1	right	53348314	04-24-2017	13:10:37	11:10:37	female	32	{LEFTARROW}	78							0	364166	363766	{LEFTARROW}	400	362649	362333	816	left8	28	1	11	mask28	0	363749	0	363549	eqm10_NoEyeNmodel1_dir	90	HV	gazeCOD	GazeCoDxp	1	400	0	363249	0	363149
GazeCoD_1Model_male	3	1	22	<?xml version="1.0"?>\n<Clock xmlns:dt="urn:schemas-microsoft-com:datatypes"><Description dt:dt="string">E-Prime Primary Realtime Clock</Description><StartTime><Timestamp dt:dt="int">0</Timestamp><DateUtc dt:dt="string">2017-04-24T11:10:37Z</DateUtc></StartTime><FrequencyChanges><FrequencyChange><Frequency dt:dt="r8">3312939</Frequency><Timestamp dt:dt="r8">38707409748</Timestamp><Current dt:dt="…	60.003	1	right	53348314	04-24-2017	13:10:37	11:10:37	female	33	{LEFTARROW}	55							0	365846	365683	{DOWNARROW}	163	364565	364183	882	left6,4	5	1	12	mask5	0	365666	0	365466	eqm10_NoEyeNmodel1_dir	0	V	gazeCOD	GazeCoDxp	0	400	0	365166	1	365066
GazeCoD_1Model_male	3	1	22	<?xml version="1.0"?>\n<Clock xmlns:dt="urn:schemas-microsoft-com:datatypes"><Description dt:dt="string">E-Prime Primary Realtime Clock</Description><StartTime><Timestamp dt:dt="int">0</Timestamp><DateUtc dt:dt="string">2017-04-24T11:10:37Z</DateUtc></StartTime><FrequencyChanges><FrequencyChange><Frequency dt:dt="r8">3312939</Frequency><Timestamp dt:dt="r8">38707409748</Timestamp><Current dt:dt="…	60.003	1	right	53348314	04-24-2017	13:10:37	11:10:37	female	34	{DOWNARROW}	79							0	367710	367316	{DOWNARROW}	394	366192	365866	826	DG0	12	1	13	mask12	0	367299	0	367099	eqm10_NoEyeNmodel1_dir	90	H	gazeCOD	GazeCoDxp	1	400	0	366799	7	366699
GazeCoD_1Model_male	3	1	22	<?xml version="1.0"?>\n<Clock xmlns:dt="urn:schemas-microsoft-com:datatypes"><Description dt:dt="string">E-Prime Primary Realtime Clock</Description><StartTime><Timestamp dt:dt="int">0</Timestamp><DateUtc dt:dt="string">2017-04-24T11:10:37Z</DateUtc></StartTime><FrequencyChanges><FrequencyChange><Frequency dt:dt="r8">3312939</Frequency><Timestamp dt:dt="r8">38707409748</Timestamp><Current dt:dt="…	60.003	1	right	53348314	04-24-2017	13:10:37	11:10:37	female	35	{RIGHTARROW}	77							0	369502	369099	{DOWNARROW}	403	367985	367732	753	right8	11	1	14	mask11	0	369082	0	368882	eqm10_NoEyeNmodel1_dir	0	V	gazeCOD	GazeCoDxp	0	400	0	368582	-3	368482
GazeCoD_1Model_male	3	1	22	<?xml version="1.0"?>\n<Clock xmlns:dt="urn:schemas-microsoft-com:datatypes"><Description dt:dt="string">E-Prime Primary Realtime Clock</Description><StartTime><Timestamp dt:dt="int">0</Timestamp><DateUtc dt:dt="string">2017-04-24T11:10:37Z</DateUtc></StartTime><FrequencyChanges><FrequencyChange><Frequency dt:dt="r8">3312939</Frequency><Timestamp dt:dt="r8">38707409748</Timestamp><Current dt:dt="…	60.003	1	right	53348314	04-24-2017	13:10:37	11:10:37	female	36	{LEFTARROW}	78							0	371238	370916	{DOWNARROW}	322	369794	369516	778	left8	6	1	15	mask6	0	370899	0	370699	eqm10_NoEyeNmodel1_dir	0	V	gazeCOD	GazeCoDxp	0	400	0	370399	5	370299
GazeCoD_1Model_male	3	1	22	<?xml version="1.0"?>\n<Clock xmlns:dt="urn:schemas-microsoft-com:datatypes"><Description dt:dt="string">E-Prime Primary Realtime Clock</Description><StartTime><Timestamp dt:dt="int">0</Timestamp><DateUtc dt:dt="string">2017-04-24T11:10:37Z</DateUtc></StartTime><FrequencyChanges><FrequencyChange><Frequency dt:dt="r8">3312939</Frequency><Timestamp dt:dt="r8">38707409748</Timestamp><Current dt:dt="…	60.003	1	right	53348314	04-24-2017	13:10:37	11:10:37	female	37	{LEFTARROW}	53							0	373046	372632	{DOWNARROW}	414	371512	371249	763	left4,8	26	1	16	mask26	0	372616	0	372416	eqm10_NoEyeNmodel1_dir	90	HV	gazeCOD	GazeCoDxp	0	400	0	372116	4	372016
GazeCoD_1Model_male	3	1	22	<?xml version="1.0"?>\n<Clock xmlns:dt="urn:schemas-microsoft-com:datatypes"><Description dt:dt="string">E-Prime Primary Realtime Clock</Description><StartTime><Timestamp dt:dt="int">0</Timestamp><DateUtc dt:dt="string">2017-04-24T11:10:37Z</DateUtc></StartTime><FrequencyChanges><FrequencyChange><Frequency dt:dt="r8">3312939</Frequency><Timestamp dt:dt="r8">38707409748</Timestamp><Current dt:dt="…	60.003	1	right	53348314	04-24-2017	13:10:37	11:10:37	female	38	{DOWNARROW}	79							0	374774	374432	{DOWNARROW}	342	373316	373065	751	DG0	23	1	17	mask23	0	374415	0	374215	eqm10_NoEyeNmodel1_dir	90	HV	gazeCOD	GazeCoDxp	1	400	0	373915	-1	373815
GazeCoD_1Model_male	3	1	22	<?xml version="1.0"?>\n<Clock xmlns:dt="urn:schemas-microsoft-com:datatypes"><Description dt:dt="string">E-Prime Primary Realtime Clock</Description><StartTime><Timestamp dt:dt="int">0</Timestamp><DateUtc dt:dt="string">2017-04-24T11:10:37Z</DateUtc></StartTime><FrequencyChanges><FrequencyChange><Frequency dt:dt="r8">3312939</Frequency><Timestamp dt:dt="r8">38707409748</Timestamp><Current dt:dt="…	60.003	1	right	53348314	04-24-2017	13:10:37	11:10:37	female	39	{LEFTARROW}	55							0	376590	376399	{LEFTARROW}	190	375279	374799	980	left6,4	27	1	18	mask27	0	376382	0	376182	eqm10_NoEyeNmodel1_dir	90	HV	gazeCOD	GazeCoDxp	1	400	0	375882	3	375782
GazeCoD_1Model_male	3	1	22	<?xml version="1.0"?>\n<Clock xmlns:dt="urn:schemas-microsoft-com:datatypes"><Description dt:dt="string">E-Prime Primary Realtime Clock</Description><StartTime><Timestamp dt:dt="int">0</Timestamp><DateUtc dt:dt="string">2017-04-24T11:10:37Z</DateUtc></StartTime><FrequencyChanges><FrequencyChange><Frequency dt:dt="r8">3312939</Frequency><Timestamp dt:dt="r8">38707409748</Timestamp><Current dt:dt="…	60.003	1	right	53348314	04-24-2017	13:10:37	11:10:37	female	40	{RIGHTARROW}	46							0	378126	377982	{DOWNARROW}	143	376869	376599	770	right1,6	29	1	19	mask29	0	377965	0	377765	eqm10_NoEyeNmodel1_dir	90	HV	gazeCOD	GazeCoDxp	0	400	0	377465	-4	377365
GazeCoD_1Model_male	3	1	22	<?xml version="1.0"?>\n<Clock xmlns:dt="urn:schemas-microsoft-com:datatypes"><Description dt:dt="string">E-Prime Primary Realtime Clock</Description><StartTime><Timestamp dt:dt="int">0</Timestamp><DateUtc dt:dt="string">2017-04-24T11:10:37Z</DateUtc></StartTime><FrequencyChanges><FrequencyChange><Frequency dt:dt="r8">3312939</Frequency><Timestamp dt:dt="r8">38707409748</Timestamp><Current dt:dt="…	60.003	1	right	53348314	04-24-2017	13:10:37	11:10:37	female	41	{LEFTARROW}	49							0	380141	379682	{DOWNARROW}	459	378562	378149	913	left1,6	2	1	20	mask2	0	379665	0	379465	eqm10_NoEyeNmodel1_dir	0	V	gazeCOD	GazeCoDxp	0	400	0	379165	3	379065
GazeCoD_1Model_male	3	1	22	<?xml version="1.0"?>\n<Clock xmlns:dt="urn:schemas-microsoft-com:datatypes"><Description dt:dt="string">E-Prime Primary Realtime Clock</Description><StartTime><Timestamp dt:dt="int">0</Timestamp><DateUtc dt:dt="string">2017-04-24T11:10:37Z</DateUtc></StartTime><FrequencyChanges><FrequencyChange><Frequency dt:dt="r8">3312939</Frequency><Timestamp dt:dt="r8">38707409748</Timestamp><Current dt:dt="…	60.003	1	right	53348314	04-24-2017	13:10:37	11:10:37	female	42	{LEFTARROW}	53							0	382189	381698	{DOWNARROW}	491	380575	380165	910	left4,8	4	1	21	mask4	0	381682	0	381482	eqm10_NoEyeNmodel1_dir	0	V	gazeCOD	GazeCoDxp	0	400	0	381182	7	381082
GazeCoD_1Model_male	3	1	22	<?xml version="1.0"?>\n<Clock xmlns:dt="urn:schemas-microsoft-com:datatypes"><Description dt:dt="string">E-Prime Primary Realtime Clock</Description><StartTime><Timestamp dt:dt="int">0</Timestamp><DateUtc dt:dt="string">2017-04-24T11:10:37Z</DateUtc></StartTime><FrequencyChanges><FrequencyChange><Frequency dt:dt="r8">3312939</Frequency><Timestamp dt:dt="r8">38707409748</Timestamp><Current dt:dt="…	60.003	1	right	53348314	04-24-2017	13:10:37	11:10:37	female	43	{RIGHTARROW}	46							0	384485	383798	{DOWNARROW}	687	382684	382198	986	right1,6	18	1	22	mask18	0	383782	0	383582	eqm10_NoEyeNmodel1_dir	90	H	gazeCOD	GazeCoDxp	0	400	0	383282	-2	383182
GazeCoD_1Model_male	3	1	22	<?xml version="1.0"?>\n<Clock xmlns:dt="urn:schemas-microsoft-com:datatypes"><Description dt:dt="string">E-Prime Primary Realtime Clock</Description><StartTime><Timestamp dt:dt="int">0</Timestamp><DateUtc dt:dt="string">2017-04-24T11:10:37Z</DateUtc></StartTime><FrequencyChanges><FrequencyChange><Frequency dt:dt="r8">3312939</Frequency><Timestamp dt:dt="r8">38707409748</Timestamp><Current dt:dt="…	60.003	1	right	53348314	04-24-2017	13:10:37	11:10:37	female	44	{RIGHTARROW}	40							0	386501	386048	{DOWNARROW}	453	384933	384498	935	right6,4	10	1	23	mask10	0	386031	0	385831	eqm10_NoEyeNmodel1_dir	0	V	gazeCOD	GazeCoDxp	0	400	0	385531	-2	385431
GazeCoD_1Model_male	3	1	22	<?xml version="1.0"?>\n<Clock xmlns:dt="urn:schemas-microsoft-com:datatypes"><Description dt:dt="string">E-Prime Primary Realtime Clock</Description><StartTime><Timestamp dt:dt="int">0</Timestamp><DateUtc dt:dt="string">2017-04-24T11:10:37Z</DateUtc></StartTime><FrequencyChanges><FrequencyChange><Frequency dt:dt="r8">3312939</Frequency><Timestamp dt:dt="r8">38707409748</Timestamp><Current dt:dt="…	60.003	1	right	53348314	04-24-2017	13:10:37	11:10:37	female	45	{DOWNARROW}	79							0	388629	388065	{DOWNARROW}	564	386949	386515	934	DG0	1	1	24	mask1	0	388048	0	387848	eqm10_NoEyeNmodel1_dir	0	V	gazeCOD	GazeCoDxp	1	400	0	387548	-1	387448
GazeCoD_1Model_male	3	1	22	<?xml version="1.0"?>\n<Clock xmlns:dt="urn:schemas-microsoft-com:datatypes"><Description dt:dt="string">E-Prime Primary Realtime Clock</Description><StartTime><Timestamp dt:dt="int">0</Timestamp><DateUtc dt:dt="string">2017-04-24T11:10:37Z</DateUtc></StartTime><FrequencyChanges><FrequencyChange><Frequency dt:dt="r8">3312939</Frequency><Timestamp dt:dt="r8">38707409748</Timestamp><Current dt:dt="…	60.003	1	right	53348314	04-24-2017	13:10:37	11:10:37	female	46	{LEFTARROW}	55							0	390789	390231	{DOWNARROW}	558	389107	388648	959	left6,4	16	1	25	mask16	0	390215	0	390015	eqm10_NoEyeNmodel1_dir	90	H	gazeCOD	GazeCoDxp	0	400	0	389715	8	389615
GazeCoD_1Model_male	3	1	22	<?xml version="1.0"?>\n<Clock xmlns:dt="urn:schemas-microsoft-com:datatypes"><Description dt:dt="string">E-Prime Primary Realtime Clock</Description><StartTime><Timestamp dt:dt="int">0</Timestamp><DateUtc dt:dt="string">2017-04-24T11:10:37Z</DateUtc></StartTime><FrequencyChanges><FrequencyChange><Frequency dt:dt="r8">3312939</Frequency><Timestamp dt:dt="r8">38707409748</Timestamp><Current dt:dt="…	60.003	1	right	53348314	04-24-2017	13:10:37	11:10:37	female	47	{RIGHTARROW}	46							0	392805	392398	{DOWNARROW}	407	391272	390798	974	right1,6	7	1	26	mask7	0	392381	0	392181	eqm10_NoEyeNmodel1_dir	0	V	gazeCOD	GazeCoDxp	0	400	0	391881	9	391781
GazeCoD_1Model_male	3	1	22	<?xml version="1.0"?>\n<Clock xmlns:dt="urn:schemas-microsoft-com:datatypes"><Description dt:dt="string">E-Prime Primary Realtime Clock</Description><StartTime><Timestamp dt:dt="int">0</Timestamp><DateUtc dt:dt="string">2017-04-24T11:10:37Z</DateUtc></StartTime><FrequencyChanges><FrequencyChange><Frequency dt:dt="r8">3312939</Frequency><Timestamp dt:dt="r8">38707409748</Timestamp><Current dt:dt="…	60.003	1	right	53348314	04-24-2017	13:10:37	11:10:37	female	48	{LEFTARROW}	49							0	394869	394331	{DOWNARROW}	538	393215	392814	901	left1,6	13	1	27	mask13	0	394314	0	394114	eqm10_NoEyeNmodel1_dir	90	H	gazeCOD	GazeCoDxp	0	400	0	393814	-1	393714
GazeCoD_1Model_male	3	1	22	<?xml version="1.0"?>\n<Clock xmlns:dt="urn:schemas-microsoft-com:datatypes"><Description dt:dt="string">E-Prime Primary Realtime Clock</Description><StartTime><Timestamp dt:dt="int">0</Timestamp><DateUtc dt:dt="string">2017-04-24T11:10:37Z</DateUtc></StartTime><FrequencyChanges><FrequencyChange><Frequency dt:dt="r8">3312939</Frequency><Timestamp dt:dt="r8">38707409748</Timestamp><Current dt:dt="…	60.003	1	right	53348314	04-24-2017	13:10:37	11:10:37	female	49	{RIGHTARROW}	42							0	396925	396448	{DOWNARROW}	476	395329	394881	948	right4,8	9	1	28	mask9	0	396431	0	396231	eqm10_NoEyeNmodel1_dir	0	V	gazeCOD	GazeCoDxp	0	400	0	395931	2	395831
GazeCoD_1Model_male	3	1	22	<?xml version="1.0"?>\n<Clock xmlns:dt="urn:schemas-microsoft-com:datatypes"><Description dt:dt="string">E-Prime Primary Realtime Clock</Description><StartTime><Timestamp dt:dt="int">0</Timestamp><DateUtc dt:dt="string">2017-04-24T11:10:37Z</DateUtc></StartTime><FrequencyChanges><FrequencyChange><Frequency dt:dt="r8">3312939</Frequency><Timestamp dt:dt="r8">38707409748</Timestamp><Current dt:dt="…	60.003	1	right	53348314	04-24-2017	13:10:37	11:10:37	female	50	{LEFTARROW}	51							0	399060	398531	{DOWNARROW}	529	397420	396948	972	left3,2	14	1	29	mask14	0	398514	-1	398314	eqm10_NoEyeNmodel1_dir	90	H	gazeCOD	GazeCoDxp	0	400	0	398015	-5	397915
GazeCoD_1Model_male	3	1	22	<?xml version="1.0"?>\n<Clock xmlns:dt="urn:schemas-microsoft-com:datatypes"><Description dt:dt="string">E-Prime Primary Realtime Clock</Description><StartTime><Timestamp dt:dt="int">0</Timestamp><DateUtc dt:dt="string">2017-04-24T11:10:37Z</DateUtc></StartTime><FrequencyChanges><FrequencyChange><Frequency dt:dt="r8">3312939</Frequency><Timestamp dt:dt="r8">38707409748</Timestamp><Current dt:dt="…	60.003	1	right	53348314	04-24-2017	13:10:37	11:10:37	female	51	{LEFTARROW}	49							0	401132	400647	{DOWNARROW}	485	399525	399081	944	left1,6	24	1	30	mask24	0	400631	0	400431	eqm10_NoEyeNmodel1_dir	90	HV	gazeCOD	GazeCoDxp	0	400	0	400131	6	400031
GazeCoD_1Model_male	3	1	22	<?xml version="1.0"?>\n<Clock xmlns:dt="urn:schemas-microsoft-com:datatypes"><Description dt:dt="string">E-Prime Primary Realtime Clock</Description><StartTime><Timestamp dt:dt="int">0</Timestamp><DateUtc dt:dt="string">2017-04-24T11:10:37Z</DateUtc></StartTime><FrequencyChanges><FrequencyChange><Frequency dt:dt="r8">3312939</Frequency><Timestamp dt:dt="r8">38707409748</Timestamp><Current dt:dt="…	60.003	1	right	53348314	04-24-2017	13:10:37	11:10:37	female	52	{RIGHTARROW}	40							0	403084	402731	{RIGHTARROW}	353	401611	401147	964	right6,4	32	1	31	mask32	0	402714	0	402514	eqm10_NoEyeNmodel1_dir	90	HV	gazeCOD	GazeCoDxp	1	400	0	402214	3	402114
GazeCoD_1Model_male	3	1	22	<?xml version="1.0"?>\n<Clock xmlns:dt="urn:schemas-microsoft-com:datatypes"><Description dt:dt="string">E-Prime Primary Realtime Clock</Description><StartTime><Timestamp dt:dt="int">0</Timestamp><DateUtc dt:dt="string">2017-04-24T11:10:37Z</DateUtc></StartTime><FrequencyChanges><FrequencyChange><Frequency dt:dt="r8">3312939</Frequency><Timestamp dt:dt="r8">38707409748</Timestamp><Current dt:dt="…	60.003	1	right	53348314	04-24-2017	13:10:37	11:10:37	female	53	{LEFTARROW}	53							0	404916	404530	{LEFTARROW}	386	403409	403097	812	left4,8	15	1	32	mask15	0	404514	0	404314	eqm10_NoEyeNmodel1_dir	90	H	gazeCOD	GazeCoDxp	1	400	0	404014	5	403914
GazeCoD_1Model_male	3	1	22	<?xml version="1.0"?>\n<Clock xmlns:dt="urn:schemas-microsoft-com:datatypes"><Description dt:dt="string">E-Prime Primary Realtime Clock</Description><StartTime><Timestamp dt:dt="int">0</Timestamp><DateUtc dt:dt="string">2017-04-24T11:10:37Z</DateUtc></StartTime><FrequencyChanges><FrequencyChange><Frequency dt:dt="r8">3312939</Frequency><Timestamp dt:dt="r8">38707409748</Timestamp><Current dt:dt="…	60.003	1	right	53348314	04-24-2017	13:10:37	11:10:37	female	54	{RIGHTARROW}	77							0	406748	406430	{RIGHTARROW}	318	405305	404930	875	right8	22	1	33	mask22	0	406414	0	406214	eqm10_NoEyeNmodel1_dir	90	H	gazeCOD	GazeCoDxp	1	400	0	405914	9	405814
GazeCoD_1Model_male	3	1	22	<?xml version="1.0"?>\n<Clock xmlns:dt="urn:schemas-microsoft-com:datatypes"><Description dt:dt="string">E-Prime Primary Realtime Clock</Description><StartTime><Timestamp dt:dt="int">0</Timestamp><DateUtc dt:dt="string">2017-04-24T11:10:37Z</DateUtc></StartTime><FrequencyChanges><FrequencyChange><Frequency dt:dt="r8">3312939</Frequency><Timestamp dt:dt="r8">38707409748</Timestamp><Current dt:dt="…	60.003	1	right	53348314	04-24-2017	13:10:37	11:10:37	female	55	{RIGHTARROW}	42							0	408556	408147	{DOWNARROW}	409	407022	406764	758	right4,8	9	2	34	mask9	0	408130	0	407930	eqm10_NoEyeNmodel1_dir	0	V	gazeCOD	GazeCoDxp	0	400	0	407630	8	407530
GazeCoD_1Model_male	3	1	22	<?xml version="1.0"?>\n<Clock xmlns:dt="urn:schemas-microsoft-com:datatypes"><Description dt:dt="string">E-Prime Primary Realtime Clock</Description><StartTime><Timestamp dt:dt="int">0</Timestamp><DateUtc dt:dt="string">2017-04-24T11:10:37Z</DateUtc></StartTime><FrequencyChanges><FrequencyChange><Frequency dt:dt="r8">3312939</Frequency><Timestamp dt:dt="r8">38707409748</Timestamp><Current dt:dt="…	60.003	1	right	53348314	04-24-2017	13:10:37	11:10:37	female	56	{DOWNARROW}	79							0	410476	410097	{DOWNARROW}	379	408975	408580	895	DG0	1	2	35	mask1	0	410080	0	409880	eqm10_NoEyeNmodel1_dir	0	V	gazeCOD	GazeCoDxp	1	400	0	409580	5	409480
GazeCoD_1Model_male	3	1	22	<?xml version="1.0"?>\n<Clock xmlns:dt="urn:schemas-microsoft-com:datatypes"><Description dt:dt="string">E-Prime Primary Realtime Clock</Description><StartTime><Timestamp dt:dt="int">0</Timestamp><DateUtc dt:dt="string">2017-04-24T11:10:37Z</DateUtc></StartTime><FrequencyChanges><FrequencyChange><Frequency dt:dt="r8">3312939</Frequency><Timestamp dt:dt="r8">38707409748</Timestamp><Current dt:dt="…	60.003	1	right	53348314	04-24-2017	13:10:37	11:10:37	female	57	{LEFTARROW}	49							0	412468	412013	{DOWNARROW}	455	410894	410497	897	left1,6	13	2	36	mask13	0	411997	0	411797	eqm10_NoEyeNmodel1_dir	90	H	gazeCOD	GazeCoDxp	0	400	0	411497	3	411397
GazeCoD_1Model_male	3	1	22	<?xml version="1.0"?>\n<Clock xmlns:dt="urn:schemas-microsoft-com:datatypes"><Description dt:dt="string">E-Prime Primary Realtime Clock</Description><StartTime><Timestamp dt:dt="int">0</Timestamp><DateUtc dt:dt="string">2017-04-24T11:10:37Z</DateUtc></StartTime><FrequencyChanges><FrequencyChange><Frequency dt:dt="r8">3312939</Frequency><Timestamp dt:dt="r8">38707409748</Timestamp><Current dt:dt="…	60.003	1	right	53348314	04-24-2017	13:10:37	11:10:37	female	58	{LEFTARROW}	51							0	414916	413997	{RIGHTARROW}	918	412880	412480	900	left3,2	14	2	37	mask14	0	413980	0	413780	eqm10_NoEyeNmodel1_dir	90	H	gazeCOD	GazeCoDxp	0	400	0	413480	0	413380
GazeCoD_1Model_male	3	1	22	<?xml version="1.0"?>\n<Clock xmlns:dt="urn:schemas-microsoft-com:datatypes"><Description dt:dt="string">E-Prime Primary Realtime Clock</Description><StartTime><Timestamp dt:dt="int">0</Timestamp><DateUtc dt:dt="string">2017-04-24T11:10:37Z</DateUtc></StartTime><FrequencyChanges><FrequencyChange><Frequency dt:dt="r8">3312939</Frequency><Timestamp dt:dt="r8">38707409748</Timestamp><Current dt:dt="…	60.003	1	right	53348314	04-24-2017	13:10:37	11:10:37	female	59	{RIGHTARROW}	77							0	416771	416346	{RIGHTARROW}	425	415221	414930	791	right8	11	2	38	mask11	0	416330	0	416130	eqm10_NoEyeNmodel1_dir	0	V	gazeCOD	GazeCoDxp	1	400	0	415830	9	415730
GazeCoD_1Model_male	3	1	22	<?xml version="1.0"?>\n<Clock xmlns:dt="urn:schemas-microsoft-com:datatypes"><Description dt:dt="string">E-Prime Primary Realtime Clock</Description><StartTime><Timestamp dt:dt="int">0</Timestamp><DateUtc dt:dt="string">2017-04-24T11:10:37Z</DateUtc></StartTime><FrequencyChanges><FrequencyChange><Frequency dt:dt="r8">3312939</Frequency><Timestamp dt:dt="r8">38707409748</Timestamp><Current dt:dt="…	60.003	1	right	53348314	04-24-2017	13:10:37	11:10:37	female	60	{LEFTARROW}	78							0	418755	418246	{DOWNARROW}	509	417123	416796	827	left8	17	2	39	mask17	0	418230	0	418030	eqm10_NoEyeNmodel1_dir	90	H	gazeCOD	GazeCoDxp	0	400	0	417730	7	417630
GazeCoD_1Model_male	3	1	22	<?xml version="1.0"?>\n<Clock xmlns:dt="urn:schemas-microsoft-com:datatypes"><Description dt:dt="string">E-Prime Primary Realtime Clock</Description><StartTime><Timestamp dt:dt="int">0</Timestamp><DateUtc dt:dt="string">2017-04-24T11:10:37Z</DateUtc></StartTime><FrequencyChanges><FrequencyChange><Frequency dt:dt="r8">3312939</Frequency><Timestamp dt:dt="r8">38707409748</Timestamp><Current dt:dt="…	60.003	1	right	53348314	04-24-2017	13:10:37	11:10:37	female	61	{LEFTARROW}	55							0	421315	420280	{DOWNARROW}	1035	419158	418780	878	left6,4	27	2	40	mask27	0	420263	0	420063	eqm10_NoEyeNmodel1_dir	90	HV	gazeCOD	GazeCoDxp	0	400	0	419763	5	419663
GazeCoD_1Model_male	3	1	22	<?xml version="1.0"?>\n<Clock xmlns:dt="urn:schemas-microsoft-com:datatypes"><Description dt:dt="string">E-Prime Primary Realtime Clock</Description><StartTime><Timestamp dt:dt="int">0</Timestamp><DateUtc dt:dt="string">2017-04-24T11:10:37Z</DateUtc></StartTime><FrequencyChanges><FrequencyChange><Frequency dt:dt="r8">3312939</Frequency><Timestamp dt:dt="r8">38707409748</Timestamp><Current dt:dt="…	60.003	1	right	53348314	04-24-2017	13:10:37	11:10:37	female	62	{RIGHTARROW}	42							0	423243	422896	{RIGHTARROW}	347	421784	421330	954	right4,8	31	2	41	mask31	0	422880	0	422680	eqm10_NoEyeNmodel1_dir	90	HV	gazeCOD	GazeCoDxp	1	400	0	422380	-4	422280
GazeCoD_1Model_male	3	1	22	<?xml version="1.0"?>\n<Clock xmlns:dt="urn:schemas-microsoft-com:datatypes"><Description dt:dt="string">E-Prime Primary Realtime Clock</Description><StartTime><Timestamp dt:dt="int">0</Timestamp><DateUtc dt:dt="string">2017-04-24T11:10:37Z</DateUtc></StartTime><FrequencyChanges><FrequencyChange><Frequency dt:dt="r8">3312939</Frequency><Timestamp dt:dt="r8">38707409748</Timestamp><Current dt:dt="…	60.003	1	right	53348314	04-24-2017	13:10:37	11:10:37	female	63	{DOWNARROW}	79							0	425195	424646	{DOWNARROW}	549	423531	423263	768	DG0	12	2	42	mask12	0	424629	0	424429	eqm10_NoEyeNmodel1_dir	90	H	gazeCOD	GazeCoDxp	1	400	0	424129	-2	424029
GazeCoD_1Model_male	3	1	22	<?xml version="1.0"?>\n<Clock xmlns:dt="urn:schemas-microsoft-com:datatypes"><Description dt:dt="string">E-Prime Primary Realtime Clock</Description><StartTime><Timestamp dt:dt="int">0</Timestamp><DateUtc dt:dt="string">2017-04-24T11:10:37Z</DateUtc></StartTime><FrequencyChanges><FrequencyChange><Frequency dt:dt="r8">3312939</Frequency><Timestamp dt:dt="r8">38707409748</Timestamp><Current dt:dt="…	60.003	1	right	53348314	04-24-2017	13:10:37	11:10:37	female	64	{RIGHTARROW}	46							0	427643	426696	{DOWNARROW}	947	425571	425213	858	right1,6	18	2	43	mask18	0	426679	0	426479	eqm10_NoEyeNmodel1_dir	90	H	gazeCOD	GazeCoDxp	0	400	0	426179	8	426079
GazeCoD_1Model_male	3	1	22	<?xml version="1.0"?>\n<Clock xmlns:dt="urn:schemas-microsoft-com:datatypes"><Description dt:dt="string">E-Prime Primary Realtime Clock</Description><StartTime><Timestamp dt:dt="int">0</Timestamp><DateUtc dt:dt="string">2017-04-24T11:10:37Z</DateUtc></StartTime><FrequencyChanges><FrequencyChange><Frequency dt:dt="r8">3312939</Frequency><Timestamp dt:dt="r8">38707409748</Timestamp><Current dt:dt="…	60.003	1	right	53348314	04-24-2017	13:10:37	11:10:37	female	65	{RIGHTARROW}	44							0	429507	429029	{DOWNARROW}	478	427915	427663	752	right3,2	8	2	44	mask8	0	429013	0	428813	eqm10_NoEyeNmodel1_dir	0	V	gazeCOD	GazeCoDxp	0	400	0	428513	-2	428413
GazeCoD_1Model_male	3	1	22	<?xml version="1.0"?>\n<Clock xmlns:dt="urn:schemas-microsoft-com:datatypes"><Description dt:dt="string">E-Prime Primary Realtime Clock</Description><StartTime><Timestamp dt:dt="int">0</Timestamp><DateUtc dt:dt="string">2017-04-24T11:10:37Z</DateUtc></StartTime><FrequencyChanges><FrequencyChange><Frequency dt:dt="r8">3312939</Frequency><Timestamp dt:dt="r8">38707409748</Timestamp><Current dt:dt="…	60.003	1	right	53348314	04-24-2017	13:10:37	11:10:37	female	66	{LEFTARROW}	53							0	431483	431029	{DOWNARROW}	454	429914	429529	885	left4,8	4	2	45	mask4	0	431012	0	430812	eqm10_NoEyeNmodel1_dir	0	V	gazeCOD	GazeCoDxp	0	400	0	430512	-2	430412
GazeCoD_1Model_male	3	1	22	<?xml version="1.0"?>\n<Clock xmlns:dt="urn:schemas-microsoft-com:datatypes"><Description dt:dt="string">E-Prime Primary Realtime Clock</Description><StartTime><Timestamp dt:dt="int">0</Timestamp><DateUtc dt:dt="string">2017-04-24T11:10:37Z</DateUtc></StartTime><FrequencyChanges><FrequencyChange><Frequency dt:dt="r8">3312939</Frequency><Timestamp dt:dt="r8">38707409748</Timestamp><Current dt:dt="…	60.003	1	right	53348314	04-24-2017	13:10:37	11:10:37	female	67	{RIGHTARROW}	40							0	433395	432996	{RIGHTARROW}	399	431884	431496	888	right6,4	21	2	46	mask21	0	432979	0	432779	eqm10_NoEyeNmodel1_dir	90	H	gazeCOD	GazeCoDxp	1	400	0	432479	-5	432379
GazeCoD_1Model_male	3	1	22	<?xml version="1.0"?>\n<Clock xmlns:dt="urn:schemas-microsoft-com:datatypes"><Description dt:dt="string">E-Prime Primary Realtime Clock</Description><StartTime><Timestamp dt:dt="int">0</Timestamp><DateUtc dt:dt="string">2017-04-24T11:10:37Z</DateUtc></StartTime><FrequencyChanges><FrequencyChange><Frequency dt:dt="r8">3312939</Frequency><Timestamp dt:dt="r8">38707409748</Timestamp><Current dt:dt="…	60.003	1	right	53348314	04-24-2017	13:10:37	11:10:37	female	68	{RIGHTARROW}	44							0	436610	434962	{RIGHTARROW}	1648	433837	433412	925	right3,2	19	2	47	mask19	0	434946	0	434746	eqm10_NoEyeNmodel1_dir	90	H	gazeCOD	GazeCoDxp	1	400	0	434446	9	434346
GazeCoD_1Model_male	3	1	22	<?xml version="1.0"?>\n<Clock xmlns:dt="urn:schemas-microsoft-com:datatypes"><Description dt:dt="string">E-Prime Primary Realtime Clock</Description><StartTime><Timestamp dt:dt="int">0</Timestamp><DateUtc dt:dt="string">2017-04-24T11:10:37Z</DateUtc></StartTime><FrequencyChanges><FrequencyChange><Frequency dt:dt="r8">3312939</Frequency><Timestamp dt:dt="r8">38707409748</Timestamp><Current dt:dt="…	60.003	1	right	53348314	04-24-2017	13:10:37	11:10:37	female	69	{LEFTARROW}	49							0	438554	438062	{DOWNARROW}	492	436942	436629	813	left1,6	2	2	48	mask2	0	438045	0	437845	eqm10_NoEyeNmodel1_dir	0	V	gazeCOD	GazeCoDxp	0	400	0	437545	3	437445
GazeCoD_1Model_male	3	1	22	<?xml version="1.0"?>\n<Clock xmlns:dt="urn:schemas-microsoft-com:datatypes"><Description dt:dt="string">E-Prime Primary Realtime Clock</Description><StartTime><Timestamp dt:dt="int">0</Timestamp><DateUtc dt:dt="string">2017-04-24T11:10:37Z</DateUtc></StartTime><FrequencyChanges><FrequencyChange><Frequency dt:dt="r8">3312939</Frequency><Timestamp dt:dt="r8">38707409748</Timestamp><Current dt:dt="…	60.003	1	right	53348314	04-24-2017	13:10:37	11:10:37	female	70	{LEFTARROW}	49							0	440690	440179	{DOWNARROW}	511	439065	438579	986	left1,6	24	2	49	mask24	0	440162	0	439962	eqm10_NoEyeNmodel1_dir	90	HV	gazeCOD	GazeCoDxp	0	400	0	439662	-3	439562
GazeCoD_1Model_male	3	1	22	<?xml version="1.0"?>\n<Clock xmlns:dt="urn:schemas-microsoft-com:datatypes"><Description dt:dt="string">E-Prime Primary Realtime Clock</Description><StartTime><Timestamp dt:dt="int">0</Timestamp><DateUtc dt:dt="string">2017-04-24T11:10:37Z</DateUtc></StartTime><FrequencyChanges><FrequencyChange><Frequency dt:dt="r8">3312939</Frequency><Timestamp dt:dt="r8">38707409748</Timestamp><Current dt:dt="…	60.003	1	right	53348314	04-24-2017	13:10:37	11:10:37	female	71	{RIGHTARROW}	44							0	442722	442228	{RIGHTARROW}	494	441105	440712	893	right3,2	30	2	50	mask30	0	442212	0	442012	eqm10_NoEyeNmodel1_dir	90	HV	gazeCOD	GazeCoDxp	1	400	0	441712	7	441612
GazeCoD_1Model_male	3	1	22	<?xml version="1.0"?>\n<Clock xmlns:dt="urn:schemas-microsoft-com:datatypes"><Description dt:dt="string">E-Prime Primary Realtime Clock</Description><StartTime><Timestamp dt:dt="int">0</Timestamp><DateUtc dt:dt="string">2017-04-24T11:10:37Z</DateUtc></StartTime><FrequencyChanges><FrequencyChange><Frequency dt:dt="r8">3312939</Frequency><Timestamp dt:dt="r8">38707409748</Timestamp><Current dt:dt="…	60.003	1	right	53348314	04-24-2017	13:10:37	11:10:37	female	72	{DOWNARROW}	79							0	445898	444278	{RIGHTARROW}	1620	443165	442745	920	DG0	23	2	51	mask23	0	444262	0	444062	eqm10_NoEyeNmodel1_dir	90	HV	gazeCOD	GazeCoDxp	0	400	0	443762	-3	443662
GazeCoD_1Model_male	3	1	22	<?xml version="1.0"?>\n<Clock xmlns:dt="urn:schemas-microsoft-com:datatypes"><Description dt:dt="string">E-Prime Primary Realtime Clock</Description><StartTime><Timestamp dt:dt="int">0</Timestamp><DateUtc dt:dt="string">2017-04-24T11:10:37Z</DateUtc></StartTime><FrequencyChanges><FrequencyChange><Frequency dt:dt="r8">3312939</Frequency><Timestamp dt:dt="r8">38707409748</Timestamp><Current dt:dt="…	60.003	1	right	53348314	04-24-2017	13:10:37	11:10:37	female	73	{LEFTARROW}	78							0	447962	447528	{DOWNARROW}	434	446411	445912	999	left8	6	2	52	mask6	0	447512	0	447312	eqm10_NoEyeNmodel1_dir	0	V	gazeCOD	GazeCoDxp	0	400	0	447012	1	446912
GazeCoD_1Model_male	3	1	22	<?xml version="1.0"?>\n<Clock xmlns:dt="urn:schemas-microsoft-com:datatypes"><Description dt:dt="string">E-Prime Primary Realtime Clock</Description><StartTime><Timestamp dt:dt="int">0</Timestamp><DateUtc dt:dt="string">2017-04-24T11:10:37Z</DateUtc></StartTime><FrequencyChanges><FrequencyChange><Frequency dt:dt="r8">3312939</Frequency><Timestamp dt:dt="r8">38707409748</Timestamp><Current dt:dt="…	60.003	1	right	53348314	04-24-2017	13:10:37	11:10:37	female	74	{LEFTARROW}	53							0	449906	449378	{DOWNARROW}	528	448253	447978	775	left4,8	26	2	53	mask26	0	449361	0	449161	eqm10_NoEyeNmodel1_dir	90	HV	gazeCOD	GazeCoDxp	0	400	0	448861	8	448761
GazeCoD_1Model_male	3	1	22	<?xml version="1.0"?>\n<Clock xmlns:dt="urn:schemas-microsoft-com:datatypes"><Description dt:dt="string">E-Prime Primary Realtime Clock</Description><StartTime><Timestamp dt:dt="int">0</Timestamp><DateUtc dt:dt="string">2017-04-24T11:10:37Z</DateUtc></StartTime><FrequencyChanges><FrequencyChange><Frequency dt:dt="r8">3312939</Frequency><Timestamp dt:dt="r8">38707409748</Timestamp><Current dt:dt="…	60.003	1	right	53348314	04-24-2017	13:10:37	11:10:37	female	75	{RIGHTARROW}	42							0	451850	451495	{RIGHTARROW}	355	450383	449928	955	right4,8	20	2	54	mask20	0	451478	0	451278	eqm10_NoEyeNmodel1_dir	90	H	gazeCOD	GazeCoDxp	1	400	0	450978	-5	450878
GazeCoD_1Model_male	3	1	22	<?xml version="1.0"?>\n<Clock xmlns:dt="urn:schemas-microsoft-com:datatypes"><Description dt:dt="string">E-Prime Primary Realtime Clock</Description><StartTime><Timestamp dt:dt="int">0</Timestamp><DateUtc dt:dt="string">2017-04-24T11:10:37Z</DateUtc></StartTime><FrequencyChanges><FrequencyChange><Frequency dt:dt="r8">3312939</Frequency><Timestamp dt:dt="r8">38707409748</Timestamp><Current dt:dt="…	60.003	1	right	53348314	04-24-2017	13:10:37	11:10:37	female	76	{LEFTARROW}	55							0	453769	453361	{DOWNARROW}	408	452238	451861	877	left6,4	5	2	55	mask5	0	453345	0	453145	eqm10_NoEyeNmodel1_dir	0	V	gazeCOD	GazeCoDxp	0	400	0	452845	7	452745
GazeCoD_1Model_male	3	1	22	<?xml version="1.0"?>\n<Clock xmlns:dt="urn:schemas-microsoft-com:datatypes"><Description dt:dt="string">E-Prime Primary Realtime Clock</Description><StartTime><Timestamp dt:dt="int">0</Timestamp><DateUtc dt:dt="string">2017-04-24T11:10:37Z</DateUtc></StartTime><FrequencyChanges><FrequencyChange><Frequency dt:dt="r8">3312939</Frequency><Timestamp dt:dt="r8">38707409748</Timestamp><Current dt:dt="…	60.003	1	right	53348314	04-24-2017	13:10:37	11:10:37	female	77	{RIGHTARROW}	46							0	539077	538673	{DOWNARROW}	404	537550	537223	827	right1,6	7	2	56	mask7	0	538657	0	538457	eqm10_NoEyeNmodel1_dir	0	V	gazeCOD	GazeCoDxp	0	400	0	538157	7	538057
GazeCoD_1Model_male	3	1	22	<?xml version="1.0"?>\n<Clock xmlns:dt="urn:schemas-microsoft-com:datatypes"><Description dt:dt="string">E-Prime Primary Realtime Clock</Description><StartTime><Timestamp dt:dt="int">0</Timestamp><DateUtc dt:dt="string">2017-04-24T11:10:37Z</DateUtc></StartTime><FrequencyChanges><FrequencyChange><Frequency dt:dt="r8">3312939</Frequency><Timestamp dt:dt="r8">38707409748</Timestamp><Current dt:dt="…	60.003	1	right	53348314	04-24-2017	13:10:37	11:10:37	female	78	{LEFTARROW}	53							0	541565	540573	{LEFTARROW}	992	539461	539090	871	left4,8	15	2	57	mask15	0	540557	0	540357	eqm10_NoEyeNmodel1_dir	90	H	gazeCOD	GazeCoDxp	1	400	0	540057	-4	539957
GazeCoD_1Model_male	3	1	22	<?xml version="1.0"?>\n<Clock xmlns:dt="urn:schemas-microsoft-com:datatypes"><Description dt:dt="string">E-Prime Primary Realtime Clock</Description><StartTime><Timestamp dt:dt="int">0</Timestamp><DateUtc dt:dt="string">2017-04-24T11:10:37Z</DateUtc></StartTime><FrequencyChanges><FrequencyChange><Frequency dt:dt="r8">3312939</Frequency><Timestamp dt:dt="r8">38707409748</Timestamp><Current dt:dt="…	60.003	1	right	53348314	04-24-2017	13:10:37	11:10:37	female	79	{LEFTARROW}	78							0	543621	543006	{LEFTARROW}	615	541894	541590	804	left8	28	2	58	mask28	0	542990	0	542790	eqm10_NoEyeNmodel1_dir	90	HV	gazeCOD	GazeCoDxp	1	400	0	542490	-4	542390
GazeCoD_1Model_male	3	1	22	<?xml version="1.0"?>\n<Clock xmlns:dt="urn:schemas-microsoft-com:datatypes"><Description dt:dt="string">E-Prime Primary Realtime Clock</Description><StartTime><Timestamp dt:dt="int">0</Timestamp><DateUtc dt:dt="string">2017-04-24T11:10:37Z</DateUtc></StartTime><FrequencyChanges><FrequencyChange><Frequency dt:dt="r8">3312939</Frequency><Timestamp dt:dt="r8">38707409748</Timestamp><Current dt:dt="…	60.003	1	right	53348314	04-24-2017	13:10:37	11:10:37	female	80	{LEFTARROW}	55							0	547309	545206	{RIGHTARROW}	2103	544085	543640	945	left6,4	16	2	59	mask16	0	545190	0	544990	eqm10_NoEyeNmodel1_dir	90	H	gazeCOD	GazeCoDxp	0	400	0	544690	5	544590
GazeCoD_1Model_male	3	1	22	<?xml version="1.0"?>\n<Clock xmlns:dt="urn:schemas-microsoft-com:datatypes"><Description dt:dt="string">E-Prime Primary Realtime Clock</Description><StartTime><Timestamp dt:dt="int">0</Timestamp><DateUtc dt:dt="string">2017-04-24T11:10:37Z</DateUtc></StartTime><FrequencyChanges><FrequencyChange><Frequency dt:dt="r8">3312939</Frequency><Timestamp dt:dt="r8">38707409748</Timestamp><Current dt:dt="…	60.003	1	right	53348314	04-24-2017	13:10:37	11:10:37	female	81	{RIGHTARROW}	40							0	549708	548840	{DOWNARROW}	868	547722	547323	899	right6,4	10	2	60	mask10	0	548823	0	548623	eqm10_NoEyeNmodel1_dir	0	V	gazeCOD	GazeCoDxp	0	400	0	548323	1	548223
GazeCoD_1Model_male	3	1	22	<?xml version="1.0"?>\n<Clock xmlns:dt="urn:schemas-microsoft-com:datatypes"><Description dt:dt="string">E-Prime Primary Realtime Clock</Description><StartTime><Timestamp dt:dt="int">0</Timestamp><DateUtc dt:dt="string">2017-04-24T11:10:37Z</DateUtc></StartTime><FrequencyChanges><FrequencyChange><Frequency dt:dt="r8">3312939</Frequency><Timestamp dt:dt="r8">38707409748</Timestamp><Current dt:dt="…	60.003	1	right	53348314	04-24-2017	13:10:37	11:10:37	female	82	{RIGHTARROW}	77							0	551676	551106	{RIGHTARROW}	570	549992	549723	769	right8	22	2	61	mask22	0	551089	0	550889	eqm10_NoEyeNmodel1_dir	90	H	gazeCOD	GazeCoDxp	1	400	0	550589	-3	550489
GazeCoD_1Model_male	3	1	22	<?xml version="1.0"?>\n<Clock xmlns:dt="urn:schemas-microsoft-com:datatypes"><Description dt:dt="string">E-Prime Primary Realtime Clock</Description><StartTime><Timestamp dt:dt="int">0</Timestamp><DateUtc dt:dt="string">2017-04-24T11:10:37Z</DateUtc></StartTime><FrequencyChanges><FrequencyChange><Frequency dt:dt="r8">3312939</Frequency><Timestamp dt:dt="r8">38707409748</Timestamp><Current dt:dt="…	60.003	1	right	53348314	04-24-2017	13:10:37	11:10:37	female	83	{LEFTARROW}	51							0	553684	553106	{DOWNARROW}	578	551982	551689	793	left3,2	3	2	62	mask3	0	553089	0	552889	eqm10_NoEyeNmodel1_dir	0	V	gazeCOD	GazeCoDxp	0	400	0	552589	7	552489
GazeCoD_1Model_male	3	1	22	<?xml version="1.0"?>\n<Clock xmlns:dt="urn:schemas-microsoft-com:datatypes"><Description dt:dt="string">E-Prime Primary Realtime Clock</Description><StartTime><Timestamp dt:dt="int">0</Timestamp><DateUtc dt:dt="string">2017-04-24T11:10:37Z</DateUtc></StartTime><FrequencyChanges><FrequencyChange><Frequency dt:dt="r8">3312939</Frequency><Timestamp dt:dt="r8">38707409748</Timestamp><Current dt:dt="…	60.003	1	right	53348314	04-24-2017	13:10:37	11:10:37	female	84	{RIGHTARROW}	46							0	555828	555289	{RIGHTARROW}	539	554166	553706	960	right1,6	29	2	63	mask29	0	555273	0	555073	eqm10_NoEyeNmodel1_dir	90	HV	gazeCOD	GazeCoDxp	1	400	0	554773	7	554673
GazeCoD_1Model_male	3	1	22	<?xml version="1.0"?>\n<Clock xmlns:dt="urn:schemas-microsoft-com:datatypes"><Description dt:dt="string">E-Prime Primary Realtime Clock</Description><StartTime><Timestamp dt:dt="int">0</Timestamp><DateUtc dt:dt="string">2017-04-24T11:10:37Z</DateUtc></StartTime><FrequencyChanges><FrequencyChange><Frequency dt:dt="r8">3312939</Frequency><Timestamp dt:dt="r8">38707409748</Timestamp><Current dt:dt="…	60.003	1	right	53348314	04-24-2017	13:10:37	11:10:37	female	85	{LEFTARROW}	51							0	557820	557222	{DOWNARROW}	598	556100	555839	761	left3,2	25	2	64	mask25	0	557206	0	557006	eqm10_NoEyeNmodel1_dir	90	HV	gazeCOD	GazeCoDxp	0	400	0	556706	6	556606
GazeCoD_1Model_male	3	1	22	<?xml version="1.0"?>\n<Clock xmlns:dt="urn:schemas-microsoft-com:datatypes"><Description dt:dt="string">E-Prime Primary Realtime Clock</Description><StartTime><Timestamp dt:dt="int">0</Timestamp><DateUtc dt:dt="string">2017-04-24T11:10:37Z</DateUtc></StartTime><FrequencyChanges><FrequencyChange><Frequency dt:dt="r8">3312939</Frequency><Timestamp dt:dt="r8">38707409748</Timestamp><Current dt:dt="…	60.003	1	right	53348314	04-24-2017	13:10:37	11:10:37	female	86	{RIGHTARROW}	77							0	559876	559456	{RIGHTARROW}	420	558338	557839	999	right8	33	2	65	mask33	0	559439	0	559239	eqm10_NoEyeNmodel1_dir	90	HV	gazeCOD	GazeCoDxp	1	400	0	558939	1	558839
GazeCoD_1Model_male	3	1	22	<?xml version="1.0"?>\n<Clock xmlns:dt="urn:schemas-microsoft-com:datatypes"><Description dt:dt="string">E-Prime Primary Realtime Clock</Description><StartTime><Timestamp dt:dt="int">0</Timestamp><DateUtc dt:dt="string">2017-04-24T11:10:37Z</DateUtc></StartTime><FrequencyChanges><FrequencyChange><Frequency dt:dt="r8">3312939</Frequency><Timestamp dt:dt="r8">38707409748</Timestamp><Current dt:dt="…	60.003	1	right	53348314	04-24-2017	13:10:37	11:10:37	female	87	{RIGHTARROW}	40							0	561948	561306	{RIGHTARROW}	642	560188	559889	799	right6,4	32	2	66	mask32	0	561289	0	561089	eqm10_NoEyeNmodel1_dir	90	HV	gazeCOD	GazeCoDxp	1	400	0	560789	1	560689
GazeCoD_1Model_male	3	1	22	<?xml version="1.0"?>\n<Clock xmlns:dt="urn:schemas-microsoft-com:datatypes"><Description dt:dt="string">E-Prime Primary Realtime Clock</Description><StartTime><Timestamp dt:dt="int">0</Timestamp><DateUtc dt:dt="string">2017-04-24T11:10:37Z</DateUtc></StartTime><FrequencyChanges><FrequencyChange><Frequency dt:dt="r8">3312939</Frequency><Timestamp dt:dt="r8">38707409748</Timestamp><Current dt:dt="…	60.003	1	right	53348314	04-24-2017	13:10:37	11:10:37	female	88	{DOWNARROW}	79							0	564492	563439	{RIGHTARROW}	1053	562323	561972	851	DG0	12	3	67	mask12	0	563422	0	563222	eqm10_NoEyeNmodel1_dir	90	H	gazeCOD	GazeCoDxp	0	400	0	562922	-1	562822
GazeCoD_1Model_male	3	1	22	<?xml version="1.0"?>\n<Clock xmlns:dt="urn:schemas-microsoft-com:datatypes"><Description dt:dt="string">E-Prime Primary Realtime Clock</Description><StartTime><Timestamp dt:dt="int">0</Timestamp><DateUtc dt:dt="string">2017-04-24T11:10:37Z</DateUtc></StartTime><FrequencyChanges><FrequencyChange><Frequency dt:dt="r8">3312939</Frequency><Timestamp dt:dt="r8">38707409748</Timestamp><Current dt:dt="…	60.003	1	right	53348314	04-24-2017	13:10:37	11:10:37	female	89	{RIGHTARROW}	44							0	566572	566122	{RIGHTARROW}	450	565002	564505	997	right3,2	30	3	68	mask30	0	566105	0	565905	eqm10_NoEyeNmodel1_dir	90	HV	gazeCOD	GazeCoDxp	1	400	0	565605	3	565505
GazeCoD_1Model_male	3	1	22	<?xml version="1.0"?>\n<Clock xmlns:dt="urn:schemas-microsoft-com:datatypes"><Description dt:dt="string">E-Prime Primary Realtime Clock</Description><StartTime><Timestamp dt:dt="int">0</Timestamp><DateUtc dt:dt="string">2017-04-24T11:10:37Z</DateUtc></StartTime><FrequencyChanges><FrequencyChange><Frequency dt:dt="r8">3312939</Frequency><Timestamp dt:dt="r8">38707409748</Timestamp><Current dt:dt="…	60.003	1	right	53348314	04-24-2017	13:10:37	11:10:37	female	90	{LEFTARROW}	55							0	568979	568205	{DOWNARROW}	774	567082	566589	993	left6,4	16	3	69	mask16	0	568189	0	567989	eqm10_NoEyeNmodel1_dir	90	H	gazeCOD	GazeCoDxp	0	400	0	567689	7	567589
GazeCoD_1Model_male	3	1	22	<?xml version="1.0"?>\n<Clock xmlns:dt="urn:schemas-microsoft-com:datatypes"><Description dt:dt="string">E-Prime Primary Realtime Clock</Description><StartTime><Timestamp dt:dt="int">0</Timestamp><DateUtc dt:dt="string">2017-04-24T11:10:37Z</DateUtc></StartTime><FrequencyChanges><FrequencyChange><Frequency dt:dt="r8">3312939</Frequency><Timestamp dt:dt="r8">38707409748</Timestamp><Current dt:dt="…	60.003	1	right	53348314	04-24-2017	13:10:37	11:10:37	female	91	{RIGHTARROW}	40							0	571507	570538	{RIGHTARROW}	969	569415	568989	926	right6,4	10	3	70	mask10	0	570522	0	570322	eqm10_NoEyeNmodel1_dir	0	V	gazeCOD	GazeCoDxp	1	400	0	570022	7	569922
GazeCoD_1Model_male	3	1	22	<?xml version="1.0"?>\n<Clock xmlns:dt="urn:schemas-microsoft-com:datatypes"><Description dt:dt="string">E-Prime Primary Realtime Clock</Description><StartTime><Timestamp dt:dt="int">0</Timestamp><DateUtc dt:dt="string">2017-04-24T11:10:37Z</DateUtc></StartTime><FrequencyChanges><FrequencyChange><Frequency dt:dt="r8">3312939</Frequency><Timestamp dt:dt="r8">38707409748</Timestamp><Current dt:dt="…	60.003	1	right	53348314	04-24-2017	13:10:37	11:10:37	female	92	{RIGHTARROW}	44							0	606449	572972	{DOWNARROW}	33477	571855	571522	833	right3,2	8	3	71	mask8	0	572955	0	572755	eqm10_NoEyeNmodel1_dir	0	V	gazeCOD	GazeCoDxp	0	400	0	572455	0	572355
GazeCoD_1Model_male	3	1	22	<?xml version="1.0"?>\n<Clock xmlns:dt="urn:schemas-microsoft-com:datatypes"><Description dt:dt="string">E-Prime Primary Realtime Clock</Description><StartTime><Timestamp dt:dt="int">0</Timestamp><DateUtc dt:dt="string">2017-04-24T11:10:37Z</DateUtc></StartTime><FrequencyChanges><FrequencyChange><Frequency dt:dt="r8">3312939</Frequency><Timestamp dt:dt="r8">38707409748</Timestamp><Current dt:dt="…	60.003	1	right	53348314	04-24-2017	13:10:37	11:10:37	female	93	{RIGHTARROW}	77							0	608273	608003	{RIGHTARROW}	270	606891	606470	921	right8	11	3	72	mask11	0	607986	0	607786	eqm10_NoEyeNmodel1_dir	0	V	gazeCOD	GazeCoDxp	1	400	0	607486	-5	607386
GazeCoD_1Model_male	3	1	22	<?xml version="1.0"?>\n<Clock xmlns:dt="urn:schemas-microsoft-com:datatypes"><Description dt:dt="string">E-Prime Primary Realtime Clock</Description><StartTime><Timestamp dt:dt="int">0</Timestamp><DateUtc dt:dt="string">2017-04-24T11:10:37Z</DateUtc></StartTime><FrequencyChanges><FrequencyChange><Frequency dt:dt="r8">3312939</Frequency><Timestamp dt:dt="r8">38707409748</Timestamp><Current dt:dt="…	60.003	1	right	53348314	04-24-2017	13:10:37	11:10:37	female	94	{DOWNARROW}	79							0	611657	609886	{DOWNARROW}	1771	608766	608286	980	DG0	23	3	73	mask23	0	609870	0	609670	eqm10_NoEyeNmodel1_dir	90	HV	gazeCOD	GazeCoDxp	1	400	0	609370	4	609270
GazeCoD_1Model_male	3	1	22	<?xml version="1.0"?>\n<Clock xmlns:dt="urn:schemas-microsoft-com:datatypes"><Description dt:dt="string">E-Prime Primary Realtime Clock</Description><StartTime><Timestamp dt:dt="int">0</Timestamp><DateUtc dt:dt="string">2017-04-24T11:10:37Z</DateUtc></StartTime><FrequencyChanges><FrequencyChange><Frequency dt:dt="r8">3312939</Frequency><Timestamp dt:dt="r8">38707409748</Timestamp><Current dt:dt="…	60.003	1	right	53348314	04-24-2017	13:10:37	11:10:37	female	95	{RIGHTARROW}	77							0	613705	613286	{RIGHTARROW}	419	612162	611670	992	right8	22	3	74	mask22	0	613269	0	613069	eqm10_NoEyeNmodel1_dir	90	H	gazeCOD	GazeCoDxp	1	400	0	612769	7	612669
GazeCoD_1Model_male	3	1	22	<?xml version="1.0"?>\n<Clock xmlns:dt="urn:schemas-microsoft-com:datatypes"><Description dt:dt="string">E-Prime Primary Realtime Clock</Description><StartTime><Timestamp dt:dt="int">0</Timestamp><DateUtc dt:dt="string">2017-04-24T11:10:37Z</DateUtc></StartTime><FrequencyChanges><FrequencyChange><Frequency dt:dt="r8">3312939</Frequency><Timestamp dt:dt="r8">38707409748</Timestamp><Current dt:dt="…	60.003	1	right	53348314	04-24-2017	13:10:37	11:10:37	female	96	{LEFTARROW}	49							0	615593	615253	{DOWNARROW}	340	614128	613719	909	left1,6	24	3	75	mask24	0	615236	0	615036	eqm10_NoEyeNmodel1_dir	90	HV	gazeCOD	GazeCoDxp	0	400	0	614736	8	614636
GazeCoD_1Model_male	3	1	22	<?xml version="1.0"?>\n<Clock xmlns:dt="urn:schemas-microsoft-com:datatypes"><Description dt:dt="string">E-Prime Primary Realtime Clock</Description><StartTime><Timestamp dt:dt="int">0</Timestamp><DateUtc dt:dt="string">2017-04-24T11:10:37Z</DateUtc></StartTime><FrequencyChanges><FrequencyChange><Frequency dt:dt="r8">3312939</Frequency><Timestamp dt:dt="r8">38707409748</Timestamp><Current dt:dt="…	60.003	1	right	53348314	04-24-2017	13:10:37	11:10:37	female	97	{RIGHTARROW}	40							0	617361	616986	{RIGHTARROW}	375	615873	615603	770	right6,4	21	3	76	mask21	0	616969	0	616769	eqm10_NoEyeNmodel1_dir	90	H	gazeCOD	GazeCoDxp	1	400	0	616469	-4	616369
GazeCoD_1Model_male	3	1	22	<?xml version="1.0"?>\n<Clock xmlns:dt="urn:schemas-microsoft-com:datatypes"><Description dt:dt="string">E-Prime Primary Realtime Clock</Description><StartTime><Timestamp dt:dt="int">0</Timestamp><DateUtc dt:dt="string">2017-04-24T11:10:37Z</DateUtc></StartTime><FrequencyChanges><FrequencyChange><Frequency dt:dt="r8">3312939</Frequency><Timestamp dt:dt="r8">38707409748</Timestamp><Current dt:dt="…	60.003	1	right	53348314	04-24-2017	13:10:37	11:10:37	female	98	{RIGHTARROW}	42							0	619305	618769	{RIGHTARROW}	536	617657	617386	771	right4,8	9	3	77	mask9	0	618752	-1	618552	eqm10_NoEyeNmodel1_dir	0	V	gazeCOD	GazeCoDxp	1	400	0	618253	-4	618153
GazeCoD_1Model_male	3	1	22	<?xml version="1.0"?>\n<Clock xmlns:dt="urn:schemas-microsoft-com:datatypes"><Description dt:dt="string">E-Prime Primary Realtime Clock</Description><StartTime><Timestamp dt:dt="int">0</Timestamp><DateUtc dt:dt="string">2017-04-24T11:10:37Z</DateUtc></StartTime><FrequencyChanges><FrequencyChange><Frequency dt:dt="r8">3312939</Frequency><Timestamp dt:dt="r8">38707409748</Timestamp><Current dt:dt="…	60.003	1	right	53348314	04-24-2017	13:10:37	11:10:37	female	99	{RIGHTARROW}	42							0	621145	620702	{RIGHTARROW}	443	619588	619319	769	right4,8	31	3	78	mask31	0	620686	0	620486	eqm10_NoEyeNmodel1_dir	90	HV	gazeCOD	GazeCoDxp	1	400	0	620186	-2	620086
GazeCoD_1Model_male	3	1	22	<?xml version="1.0"?>\n<Clock xmlns:dt="urn:schemas-microsoft-com:datatypes"><Description dt:dt="string">E-Prime Primary Realtime Clock</Description><StartTime><Timestamp dt:dt="int">0</Timestamp><DateUtc dt:dt="string">2017-04-24T11:10:37Z</DateUtc></StartTime><FrequencyChanges><FrequencyChange><Frequency dt:dt="r8">3312939</Frequency><Timestamp dt:dt="r8">38707409748</Timestamp><Current dt:dt="…	60.003	1	right	53348314	04-24-2017	13:10:37	11:10:37	female	100	{LEFTARROW}	51							0	623169	622719	{DOWNARROW}	449	621606	621169	937	left3,2	14	3	79	mask14	0	622702	0	622502	eqm10_NoEyeNmodel1_dir	90	H	gazeCOD	GazeCoDxp	0	400	0	622202	-4	622102
GazeCoD_1Model_male	3	1	22	<?xml version="1.0"?>\n<Clock xmlns:dt="urn:schemas-microsoft-com:datatypes"><Description dt:dt="string">E-Prime Primary Realtime Clock</Description><StartTime><Timestamp dt:dt="int">0</Timestamp><DateUtc dt:dt="string">2017-04-24T11:10:37Z</DateUtc></StartTime><FrequencyChanges><FrequencyChange><Frequency dt:dt="r8">3312939</Frequency><Timestamp dt:dt="r8">38707409748</Timestamp><Current dt:dt="…	60.003	1	right	53348314	04-24-2017	13:10:37	11:10:37	female	101	{LEFTARROW}	51							0	625248	624735	{DOWNARROW}	513	623610	623186	924	left3,2	3	3	80	mask3	0	624719	0	624519	eqm10_NoEyeNmodel1_dir	0	V	gazeCOD	GazeCoDxp	0	400	0	624219	9	624119
GazeCoD_1Model_male	3	1	22	<?xml version="1.0"?>\n<Clock xmlns:dt="urn:schemas-microsoft-com:datatypes"><Description dt:dt="string">E-Prime Primary Realtime Clock</Description><StartTime><Timestamp dt:dt="int">0</Timestamp><DateUtc dt:dt="string">2017-04-24T11:10:37Z</DateUtc></StartTime><FrequencyChanges><FrequencyChange><Frequency dt:dt="r8">3312939</Frequency><Timestamp dt:dt="r8">38707409748</Timestamp><Current dt:dt="…	60.003	1	right	53348314	04-24-2017	13:10:37	11:10:37	female	102	{RIGHTARROW}	77							0	627288	626835	{RIGHTARROW}	453	625712	625269	943	right8	33	3	81	mask33	0	626819	0	626619	eqm10_NoEyeNmodel1_dir	90	HV	gazeCOD	GazeCoDxp	1	400	0	626319	7	626219
GazeCoD_1Model_male	3	1	22	<?xml version="1.0"?>\n<Clock xmlns:dt="urn:schemas-microsoft-com:datatypes"><Description dt:dt="string">E-Prime Primary Realtime Clock</Description><StartTime><Timestamp dt:dt="int">0</Timestamp><DateUtc dt:dt="string">2017-04-24T11:10:37Z</DateUtc></StartTime><FrequencyChanges><FrequencyChange><Frequency dt:dt="r8">3312939</Frequency><Timestamp dt:dt="r8">38707409748</Timestamp><Current dt:dt="…	60.003	1	right	53348314	04-24-2017	13:10:37	11:10:37	female	103	{LEFTARROW}	78							0	629744	628769	{LEFTARROW}	975	627653	627302	851	left8	17	3	82	mask17	0	628752	0	628552	eqm10_NoEyeNmodel1_dir	90	H	gazeCOD	GazeCoDxp	1	400	0	628252	-1	628152
GazeCoD_1Model_male	3	1	22	<?xml version="1.0"?>\n<Clock xmlns:dt="urn:schemas-microsoft-com:datatypes"><Description dt:dt="string">E-Prime Primary Realtime Clock</Description><StartTime><Timestamp dt:dt="int">0</Timestamp><DateUtc dt:dt="string">2017-04-24T11:10:37Z</DateUtc></StartTime><FrequencyChanges><FrequencyChange><Frequency dt:dt="r8">3312939</Frequency><Timestamp dt:dt="r8">38707409748</Timestamp><Current dt:dt="…	60.003	1	right	53348314	04-24-2017	13:10:37	11:10:37	female	104	{RIGHTARROW}	40							0	631616	631152	{RIGHTARROW}	464	630027	629769	758	right6,4	32	3	83	mask32	0	631135	0	630935	eqm10_NoEyeNmodel1_dir	90	HV	gazeCOD	GazeCoDxp	1	400	0	630635	8	630535
GazeCoD_1Model_male	3	1	22	<?xml version="1.0"?>\n<Clock xmlns:dt="urn:schemas-microsoft-com:datatypes"><Description dt:dt="string">E-Prime Primary Realtime Clock</Description><StartTime><Timestamp dt:dt="int">0</Timestamp><DateUtc dt:dt="string">2017-04-24T11:10:37Z</DateUtc></StartTime><FrequencyChanges><FrequencyChange><Frequency dt:dt="r8">3312939</Frequency><Timestamp dt:dt="r8">38707409748</Timestamp><Current dt:dt="…	60.003	1	right	53348314	04-24-2017	13:10:37	11:10:37	female	105	{RIGHTARROW}	44							0	633936	633202	{DOWNARROW}	734	632080	631635	945	right3,2	19	3	84	mask19	0	633185	0	632985	eqm10_NoEyeNmodel1_dir	90	H	gazeCOD	GazeCoDxp	0	400	0	632685	5	632585
GazeCoD_1Model_male	3	1	22	<?xml version="1.0"?>\n<Clock xmlns:dt="urn:schemas-microsoft-com:datatypes"><Description dt:dt="string">E-Prime Primary Realtime Clock</Description><StartTime><Timestamp dt:dt="int">0</Timestamp><DateUtc dt:dt="string">2017-04-24T11:10:37Z</DateUtc></StartTime><FrequencyChanges><FrequencyChange><Frequency dt:dt="r8">3312939</Frequency><Timestamp dt:dt="r8">38707409748</Timestamp><Current dt:dt="…	60.003	1	right	53348314	04-24-2017	13:10:37	11:10:37	female	106	{LEFTARROW}	55							0	635888	635518	{LEFTARROW}	370	634405	633952	953	left6,4	27	3	85	mask27	0	635502	0	635302	eqm10_NoEyeNmodel1_dir	90	HV	gazeCOD	GazeCoDxp	1	400	0	635002	-3	634902
GazeCoD_1Model_male	3	1	22	<?xml version="1.0"?>\n<Clock xmlns:dt="urn:schemas-microsoft-com:datatypes"><Description dt:dt="string">E-Prime Primary Realtime Clock</Description><StartTime><Timestamp dt:dt="int">0</Timestamp><DateUtc dt:dt="string">2017-04-24T11:10:37Z</DateUtc></StartTime><FrequencyChanges><FrequencyChange><Frequency dt:dt="r8">3312939</Frequency><Timestamp dt:dt="r8">38707409748</Timestamp><Current dt:dt="…	60.003	1	right	53348314	04-24-2017	13:10:37	11:10:37	female	107	{LEFTARROW}	53							0	639184	637435	{DOWNARROW}	1749	636316	635902	914	left4,8	15	3	86	mask15	0	637418	0	637218	eqm10_NoEyeNmodel1_dir	90	H	gazeCOD	GazeCoDxp	0	400	0	636918	2	636818
GazeCoD_1Model_male	3	1	22	<?xml version="1.0"?>\n<Clock xmlns:dt="urn:schemas-microsoft-com:datatypes"><Description dt:dt="string">E-Prime Primary Realtime Clock</Description><StartTime><Timestamp dt:dt="int">0</Timestamp><DateUtc dt:dt="string">2017-04-24T11:10:37Z</DateUtc></StartTime><FrequencyChanges><FrequencyChange><Frequency dt:dt="r8">3312939</Frequency><Timestamp dt:dt="r8">38707409748</Timestamp><Current dt:dt="…	60.003	1	right	53348314	04-24-2017	13:10:37	11:10:37	female	108	{RIGHTARROW}	46							0	640912	640651	{DOWNARROW}	261	639528	639201	827	right1,6	7	3	87	mask7	0	640635	0	640435	eqm10_NoEyeNmodel1_dir	0	V	gazeCOD	GazeCoDxp	0	400	0	640135	7	640035
GazeCoD_1Model_male	3	1	22	<?xml version="1.0"?>\n<Clock xmlns:dt="urn:schemas-microsoft-com:datatypes"><Description dt:dt="string">E-Prime Primary Realtime Clock</Description><StartTime><Timestamp dt:dt="int">0</Timestamp><DateUtc dt:dt="string">2017-04-24T11:10:37Z</DateUtc></StartTime><FrequencyChanges><FrequencyChange><Frequency dt:dt="r8">3312939</Frequency><Timestamp dt:dt="r8">38707409748</Timestamp><Current dt:dt="…	60.003	1	right	53348314	04-24-2017	13:10:37	11:10:37	female	109	{RIGHTARROW}	46							0	644175	642501	{DOWNARROW}	1674	641379	640935	944	right1,6	18	3	88	mask18	0	642485	0	642285	eqm10_NoEyeNmodel1_dir	90	H	gazeCOD	GazeCoDxp	0	400	0	641985	6	641885
GazeCoD_1Model_male	3	1	22	<?xml version="1.0"?>\n<Clock xmlns:dt="urn:schemas-microsoft-com:datatypes"><Description dt:dt="string">E-Prime Primary Realtime Clock</Description><StartTime><Timestamp dt:dt="int">0</Timestamp><DateUtc dt:dt="string">2017-04-24T11:10:37Z</DateUtc></StartTime><FrequencyChanges><FrequencyChange><Frequency dt:dt="r8">3312939</Frequency><Timestamp dt:dt="r8">38707409748</Timestamp><Current dt:dt="…	60.003	1	right	53348314	04-24-2017	13:10:37	11:10:37	female	110	{LEFTARROW}	49							0	646807	645751	{RIGHTARROW}	1056	644633	644185	948	left1,6	13	3	89	mask13	0	645734	0	645534	eqm10_NoEyeNmodel1_dir	90	H	gazeCOD	GazeCoDxp	0	400	0	645234	1	645134
GazeCoD_1Model_male	3	1	22	<?xml version="1.0"?>\n<Clock xmlns:dt="urn:schemas-microsoft-com:datatypes"><Description dt:dt="string">E-Prime Primary Realtime Clock</Description><StartTime><Timestamp dt:dt="int">0</Timestamp><DateUtc dt:dt="string">2017-04-24T11:10:37Z</DateUtc></StartTime><FrequencyChanges><FrequencyChange><Frequency dt:dt="r8">3312939</Frequency><Timestamp dt:dt="r8">38707409748</Timestamp><Current dt:dt="…	60.003	1	right	53348314	04-24-2017	13:10:37	11:10:37	female	111	{LEFTARROW}	53							0	648663	648368	{DOWNARROW}	295	647253	646818	935	left4,8	26	3	90	mask26	0	648351	0	648151	eqm10_NoEyeNmodel1_dir	90	HV	gazeCOD	GazeCoDxp	0	400	0	647851	-2	647751
GazeCoD_1Model_male	3	1	22	<?xml version="1.0"?>\n<Clock xmlns:dt="urn:schemas-microsoft-com:datatypes"><Description dt:dt="string">E-Prime Primary Realtime Clock</Description><StartTime><Timestamp dt:dt="int">0</Timestamp><DateUtc dt:dt="string">2017-04-24T11:10:37Z</DateUtc></StartTime><FrequencyChanges><FrequencyChange><Frequency dt:dt="r8">3312939</Frequency><Timestamp dt:dt="r8">38707409748</Timestamp><Current dt:dt="…	60.003	1	right	53348314	04-24-2017	13:10:37	11:10:37	female	112	{LEFTARROW}	51							0	650591	650201	{DOWNARROW}	390	649077	648684	893	left3,2	25	3	91	mask25	0	650184	0	649984	eqm10_NoEyeNmodel1_dir	90	HV	gazeCOD	GazeCoDxp	0	400	0	649684	7	649584
GazeCoD_1Model_male	3	1	22	<?xml version="1.0"?>\n<Clock xmlns:dt="urn:schemas-microsoft-com:datatypes"><Description dt:dt="string">E-Prime Primary Realtime Clock</Description><StartTime><Timestamp dt:dt="int">0</Timestamp><DateUtc dt:dt="string">2017-04-24T11:10:37Z</DateUtc></StartTime><FrequencyChanges><FrequencyChange><Frequency dt:dt="r8">3312939</Frequency><Timestamp dt:dt="r8">38707409748</Timestamp><Current dt:dt="…	60.003	1	right	53348314	04-24-2017	13:10:37	11:10:37	female	113	{RIGHTARROW}	42							0	652503	652134	{RIGHTARROW}	369	651015	650601	914	right4,8	20	3	92	mask20	0	652117	0	651917	eqm10_NoEyeNmodel1_dir	90	H	gazeCOD	GazeCoDxp	1	400	0	651617	2	651517
GazeCoD_1Model_male	3	1	22	<?xml version="1.0"?>\n<Clock xmlns:dt="urn:schemas-microsoft-com:datatypes"><Description dt:dt="string">E-Prime Primary Realtime Clock</Description><StartTime><Timestamp dt:dt="int">0</Timestamp><DateUtc dt:dt="string">2017-04-24T11:10:37Z</DateUtc></StartTime><FrequencyChanges><FrequencyChange><Frequency dt:dt="r8">3312939</Frequency><Timestamp dt:dt="r8">38707409748</Timestamp><Current dt:dt="…	60.003	1	right	53348314	04-24-2017	13:10:37	11:10:37	female	114	{LEFTARROW}	55							0	654495	654101	{DOWNARROW}	394	652981	652517	964	left6,4	5	3	93	mask5	0	654084	0	653884	eqm10_NoEyeNmodel1_dir	0	V	gazeCOD	GazeCoDxp	0	400	0	653584	3	653484
GazeCoD_1Model_male	3	1	22	<?xml version="1.0"?>\n<Clock xmlns:dt="urn:schemas-microsoft-com:datatypes"><Description dt:dt="string">E-Prime Primary Realtime Clock</Description><StartTime><Timestamp dt:dt="int">0</Timestamp><DateUtc dt:dt="string">2017-04-24T11:10:37Z</DateUtc></StartTime><FrequencyChanges><FrequencyChange><Frequency dt:dt="r8">3312939</Frequency><Timestamp dt:dt="r8">38707409748</Timestamp><Current dt:dt="…	60.003	1	right	53348314	04-24-2017	13:10:37	11:10:37	female	115	{LEFTARROW}	49							0	656447	656034	{DOWNARROW}	413	654907	654517	890	left1,6	2	3	94	mask2	0	656017	0	655817	eqm10_NoEyeNmodel1_dir	0	V	gazeCOD	GazeCoDxp	0	400	0	655517	10	655417
GazeCoD_1Model_male	3	1	22	<?xml version="1.0"?>\n<Clock xmlns:dt="urn:schemas-microsoft-com:datatypes"><Description dt:dt="string">E-Prime Primary Realtime Clock</Description><StartTime><Timestamp dt:dt="int">0</Timestamp><DateUtc dt:dt="string">2017-04-24T11:10:37Z</DateUtc></StartTime><FrequencyChanges><FrequencyChange><Frequency dt:dt="r8">3312939</Frequency><Timestamp dt:dt="r8">38707409748</Timestamp><Current dt:dt="…	60.003	1	right	53348314	04-24-2017	13:10:37	11:10:37	female	116	{RIGHTARROW}	46							0	659303	657934	{RIGHTARROW}	1369	656809	656467	842	right1,6	29	3	95	mask29	0	657917	0	657717	eqm10_NoEyeNmodel1_dir	90	HV	gazeCOD	GazeCoDxp	1	400	0	657417	8	657317
GazeCoD_1Model_male	3	1	22	<?xml version="1.0"?>\n<Clock xmlns:dt="urn:schemas-microsoft-com:datatypes"><Description dt:dt="string">E-Prime Primary Realtime Clock</Description><StartTime><Timestamp dt:dt="int">0</Timestamp><DateUtc dt:dt="string">2017-04-24T11:10:37Z</DateUtc></StartTime><FrequencyChanges><FrequencyChange><Frequency dt:dt="r8">3312939</Frequency><Timestamp dt:dt="r8">38707409748</Timestamp><Current dt:dt="…	60.003	1	right	53348314	04-24-2017	13:10:37	11:10:37	female	117	{LEFTARROW}	78							0	661111	660917	{DOWNARROW}	193	659802	659317	985	left8	6	3	96	mask6	0	660900	0	660700	eqm10_NoEyeNmodel1_dir	0	V	gazeCOD	GazeCoDxp	0	400	0	660400	-2	660300
GazeCoD_1Model_male	3	1	22	<?xml version="1.0"?>\n<Clock xmlns:dt="urn:schemas-microsoft-com:datatypes"><Description dt:dt="string">E-Prime Primary Realtime Clock</Description><StartTime><Timestamp dt:dt="int">0</Timestamp><DateUtc dt:dt="string">2017-04-24T11:10:37Z</DateUtc></StartTime><FrequencyChanges><FrequencyChange><Frequency dt:dt="r8">3312939</Frequency><Timestamp dt:dt="r8">38707409748</Timestamp><Current dt:dt="…	60.003	1	right	53348314	04-24-2017	13:10:37	11:10:37	female	118	{LEFTARROW}	53							0	663078	662600	{DOWNARROW}	478	661481	661134	847	left4,8	4	3	97	mask4	0	662584	0	662384	eqm10_NoEyeNmodel1_dir	0	V	gazeCOD	GazeCoDxp	0	400	0	662084	3	661984
GazeCoD_1Model_male	3	1	22	<?xml version="1.0"?>\n<Clock xmlns:dt="urn:schemas-microsoft-com:datatypes"><Description dt:dt="string">E-Prime Primary Realtime Clock</Description><StartTime><Timestamp dt:dt="int">0</Timestamp><DateUtc dt:dt="string">2017-04-24T11:10:37Z</DateUtc></StartTime><FrequencyChanges><FrequencyChange><Frequency dt:dt="r8">3312939</Frequency><Timestamp dt:dt="r8">38707409748</Timestamp><Current dt:dt="…	60.003	1	right	53348314	04-24-2017	13:10:37	11:10:37	female	119	{DOWNARROW}	79							0	664950	664483	{DOWNARROW}	467	663363	663100	763	DG0	1	3	98	mask1	0	664467	0	664267	eqm10_NoEyeNmodel1_dir	0	V	gazeCOD	GazeCoDxp	1	400	0	663967	4	663867
GazeCoD_1Model_male	3	1	22	<?xml version="1.0"?>\n<Clock xmlns:dt="urn:schemas-microsoft-com:datatypes"><Description dt:dt="string">E-Prime Primary Realtime Clock</Description><StartTime><Timestamp dt:dt="int">0</Timestamp><DateUtc dt:dt="string">2017-04-24T11:10:37Z</DateUtc></StartTime><FrequencyChanges><FrequencyChange><Frequency dt:dt="r8">3312939</Frequency><Timestamp dt:dt="r8">38707409748</Timestamp><Current dt:dt="…	60.003	1	right	53348314	04-24-2017	13:10:37	11:10:37	female	120	{LEFTARROW}	78							0	666934	666533	{LEFTARROW}	401	665420	664967	953	left8	28	3	99	mask28	0	666517	0	666317	eqm10_NoEyeNmodel1_dir	90	HV	gazeCOD	GazeCoDxp	1	400	0	666017	-3	665917
GazeCoD_1Model_male	3	1	22	<?xml version="1.0"?>\n<Clock xmlns:dt="urn:schemas-microsoft-com:datatypes"><Description dt:dt="string">E-Prime Primary Realtime Clock</Description><StartTime><Timestamp dt:dt="int">0</Timestamp><DateUtc dt:dt="string">2017-04-24T11:10:37Z</DateUtc></StartTime><FrequencyChanges><FrequencyChange><Frequency dt:dt="r8">3312939</Frequency><Timestamp dt:dt="r8">38707409748</Timestamp><Current dt:dt="…	60.003	1	right	53348314	04-24-2017	13:10:37	11:10:37	female	121	{LEFTARROW}	55							0	668830	668383	{LEFTARROW}	447	667271	666950	821	left6,4	27	4	100	mask27	0	668367	0	668167	eqm10_NoEyeNmodel1_dir	90	HV	gazeCOD	GazeCoDxp	1	400	0	667867	-4	667767
GazeCoD_1Model_male	3	1	22	<?xml version="1.0"?>\n<Clock xmlns:dt="urn:schemas-microsoft-com:datatypes"><Description dt:dt="string">E-Prime Primary Realtime Clock</Description><StartTime><Timestamp dt:dt="int">0</Timestamp><DateUtc dt:dt="string">2017-04-24T11:10:37Z</DateUtc></StartTime><FrequencyChanges><FrequencyChange><Frequency dt:dt="r8">3312939</Frequency><Timestamp dt:dt="r8">38707409748</Timestamp><Current dt:dt="…	60.003	1	right	53348314	04-24-2017	13:10:37	11:10:37	female	122	{RIGHTARROW}	40							0	670702	670433	{RIGHTARROW}	269	669308	668850	958	right6,4	32	4	101	mask32	0	670416	0	670216	eqm10_NoEyeNmodel1_dir	90	HV	gazeCOD	GazeCoDxp	1	400	0	669916	8	669816
GazeCoD_1Model_male	3	1	22	<?xml version="1.0"?>\n<Clock xmlns:dt="urn:schemas-microsoft-com:datatypes"><Description dt:dt="string">E-Prime Primary Realtime Clock</Description><StartTime><Timestamp dt:dt="int">0</Timestamp><DateUtc dt:dt="string">2017-04-24T11:10:37Z</DateUtc></StartTime><FrequencyChanges><FrequencyChange><Frequency dt:dt="r8">3312939</Frequency><Timestamp dt:dt="r8">38707409748</Timestamp><Current dt:dt="…	60.003	1	right	53348314	04-24-2017	13:10:37	11:10:37	female	123	{LEFTARROW}	51							0	672606	672200	{DOWNARROW}	406	671075	670716	859	left3,2	3	4	102	mask3	0	672183	0	671983	eqm10_NoEyeNmodel1_dir	0	V	gazeCOD	GazeCoDxp	0	400	0	671683	8	671583
GazeCoD_1Model_male	3	1	22	<?xml version="1.0"?>\n<Clock xmlns:dt="urn:schemas-microsoft-com:datatypes"><Description dt:dt="string">E-Prime Primary Realtime Clock</Description><StartTime><Timestamp dt:dt="int">0</Timestamp><DateUtc dt:dt="string">2017-04-24T11:10:37Z</DateUtc></StartTime><FrequencyChanges><FrequencyChange><Frequency dt:dt="r8">3312939</Frequency><Timestamp dt:dt="r8">38707409748</Timestamp><Current dt:dt="…	60.003	1	right	53348314	04-24-2017	13:10:37	11:10:37	female	124	{LEFTARROW}	51							0	674462	674100	{DOWNARROW}	362	672973	672616	857	left3,2	25	4	103	mask25	0	674083	0	673883	eqm10_NoEyeNmodel1_dir	90	HV	gazeCOD	GazeCoDxp	0	400	0	673583	10	673483
GazeCoD_1Model_male	3	1	22	<?xml version="1.0"?>\n<Clock xmlns:dt="urn:schemas-microsoft-com:datatypes"><Description dt:dt="string">E-Prime Primary Realtime Clock</Description><StartTime><Timestamp dt:dt="int">0</Timestamp><DateUtc dt:dt="string">2017-04-24T11:10:37Z</DateUtc></StartTime><FrequencyChanges><FrequencyChange><Frequency dt:dt="r8">3312939</Frequency><Timestamp dt:dt="r8">38707409748</Timestamp><Current dt:dt="…	60.003	1	right	53348314	04-24-2017	13:10:37	11:10:37	female	125	{LEFTARROW}	78							0	676310	675966	{LEFTARROW}	344	674852	674483	869	left8	28	4	104	mask28	0	675949	0	675749	eqm10_NoEyeNmodel1_dir	90	HV	gazeCOD	GazeCoDxp	1	400	0	675449	-3	675349
GazeCoD_1Model_male	3	1	22	<?xml version="1.0"?>\n<Clock xmlns:dt="urn:schemas-microsoft-com:datatypes"><Description dt:dt="string">E-Prime Primary Realtime Clock</Description><StartTime><Timestamp dt:dt="int">0</Timestamp><DateUtc dt:dt="string">2017-04-24T11:10:37Z</DateUtc></StartTime><FrequencyChanges><FrequencyChange><Frequency dt:dt="r8">3312939</Frequency><Timestamp dt:dt="r8">38707409748</Timestamp><Current dt:dt="…	60.003	1	right	53348314	04-24-2017	13:10:37	11:10:37	female	126	{LEFTARROW}	78							0	678406	677849	{DOWNARROW}	557	676727	676333	894	left8	6	4	105	mask6	0	677833	0	677633	eqm10_NoEyeNmodel1_dir	0	V	gazeCOD	GazeCoDxp	0	400	0	677333	6	677233
GazeCoD_1Model_male	3	1	22	<?xml version="1.0"?>\n<Clock xmlns:dt="urn:schemas-microsoft-com:datatypes"><Description dt:dt="string">E-Prime Primary Realtime Clock</Description><StartTime><Timestamp dt:dt="int">0</Timestamp><DateUtc dt:dt="string">2017-04-24T11:10:37Z</DateUtc></StartTime><FrequencyChanges><FrequencyChange><Frequency dt:dt="r8">3312939</Frequency><Timestamp dt:dt="r8">38707409748</Timestamp><Current dt:dt="…	60.003	1	right	53348314	04-24-2017	13:10:37	11:10:37	female	127	{RIGHTARROW}	46							0	680262	679866	{DOWNARROW}	395	678742	678416	826	right1,6	7	4	106	mask7	0	679849	0	679649	eqm10_NoEyeNmodel1_dir	0	V	gazeCOD	GazeCoDxp	0	400	0	679349	7	679249
GazeCoD_1Model_male	3	1	22	<?xml version="1.0"?>\n<Clock xmlns:dt="urn:schemas-microsoft-com:datatypes"><Description dt:dt="string">E-Prime Primary Realtime Clock</Description><StartTime><Timestamp dt:dt="int">0</Timestamp><DateUtc dt:dt="string">2017-04-24T11:10:37Z</DateUtc></StartTime><FrequencyChanges><FrequencyChange><Frequency dt:dt="r8">3312939</Frequency><Timestamp dt:dt="r8">38707409748</Timestamp><Current dt:dt="…	60.003	1	right	53348314	04-24-2017	13:10:37	11:10:37	female	128	{DOWNARROW}	79							0	682261	681866	{RIGHTARROW}	395	680741	680283	958	DG0	23	4	107	mask23	0	681849	0	681649	eqm10_NoEyeNmodel1_dir	90	HV	gazeCOD	GazeCoDxp	0	400	0	681349	8	681249
GazeCoD_1Model_male	3	1	22	<?xml version="1.0"?>\n<Clock xmlns:dt="urn:schemas-microsoft-com:datatypes"><Description dt:dt="string">E-Prime Primary Realtime Clock</Description><StartTime><Timestamp dt:dt="int">0</Timestamp><DateUtc dt:dt="string">2017-04-24T11:10:37Z</DateUtc></StartTime><FrequencyChanges><FrequencyChange><Frequency dt:dt="r8">3312939</Frequency><Timestamp dt:dt="r8">38707409748</Timestamp><Current dt:dt="…	60.003	1	right	53348314	04-24-2017	13:10:37	11:10:37	female	129	{RIGHTARROW}	46							0	684549	683816	{RIGHTARROW}	733	682701	682282	919	right1,6	18	4	108	mask18	0	683799	0	683599	eqm10_NoEyeNmodel1_dir	90	H	gazeCOD	GazeCoDxp	1	400	0	683299	-2	683199
GazeCoD_1Model_male	3	1	22	<?xml version="1.0"?>\n<Clock xmlns:dt="urn:schemas-microsoft-com:datatypes"><Description dt:dt="string">E-Prime Primary Realtime Clock</Description><StartTime><Timestamp dt:dt="int">0</Timestamp><DateUtc dt:dt="string">2017-04-24T11:10:37Z</DateUtc></StartTime><FrequencyChanges><FrequencyChange><Frequency dt:dt="r8">3312939</Frequency><Timestamp dt:dt="r8">38707409748</Timestamp><Current dt:dt="…	60.003	1	right	53348314	04-24-2017	13:10:37	11:10:37	female	130	{RIGHTARROW}	42							0	686573	686082	{RIGHTARROW}	491	684971	684566	905	right4,8	20	4	109	mask20	0	686066	0	685866	eqm10_NoEyeNmodel1_dir	90	H	gazeCOD	GazeCoDxp	1	400	0	685566	-5	685466
GazeCoD_1Model_male	3	1	22	<?xml version="1.0"?>\n<Clock xmlns:dt="urn:schemas-microsoft-com:datatypes"><Description dt:dt="string">E-Prime Primary Realtime Clock</Description><StartTime><Timestamp dt:dt="int">0</Timestamp><DateUtc dt:dt="string">2017-04-24T11:10:37Z</DateUtc></StartTime><FrequencyChanges><FrequencyChange><Frequency dt:dt="r8">3312939</Frequency><Timestamp dt:dt="r8">38707409748</Timestamp><Current dt:dt="…	60.003	1	right	53348314	04-24-2017	13:10:37	11:10:37	female	131	{LEFTARROW}	53							0	688477	687949	{LEFTARROW}	528	686832	686582	750	left4,8	26	4	110	mask26	0	687932	0	687732	eqm10_NoEyeNmodel1_dir	90	HV	gazeCOD	GazeCoDxp	1	400	0	687432	0	687332
GazeCoD_1Model_male	3	1	22	<?xml version="1.0"?>\n<Clock xmlns:dt="urn:schemas-microsoft-com:datatypes"><Description dt:dt="string">E-Prime Primary Realtime Clock</Description><StartTime><Timestamp dt:dt="int">0</Timestamp><DateUtc dt:dt="string">2017-04-24T11:10:37Z</DateUtc></StartTime><FrequencyChanges><FrequencyChange><Frequency dt:dt="r8">3312939</Frequency><Timestamp dt:dt="r8">38707409748</Timestamp><Current dt:dt="…	60.003	1	right	53348314	04-24-2017	13:10:37	11:10:37	female	132	{RIGHTARROW}	77							0	712404	712398	{RIGHTARROW}	6	711272	711014	758	right8	22	4	111	mask22	0	712381	0	712181	eqm10_NoEyeNmodel1_dir	90	H	gazeCOD	GazeCoDxp	1	400	0	711881	9	711781
GazeCoD_1Model_male	3	1	22	<?xml version="1.0"?>\n<Clock xmlns:dt="urn:schemas-microsoft-com:datatypes"><Description dt:dt="string">E-Prime Primary Realtime Clock</Description><StartTime><Timestamp dt:dt="int">0</Timestamp><DateUtc dt:dt="string">2017-04-24T11:10:37Z</DateUtc></StartTime><FrequencyChanges><FrequencyChange><Frequency dt:dt="r8">3312939</Frequency><Timestamp dt:dt="r8">38707409748</Timestamp><Current dt:dt="…	60.003	1	right	53348314	04-24-2017	13:10:37	11:10:37	female	133	{DOWNARROW}	79							0	714020	713847	{DOWNARROW}	173	712734	712414	820	DG0	1	4	112	mask1	0	713831	0	713631	eqm10_NoEyeNmodel1_dir	0	V	gazeCOD	GazeCoDxp	1	400	0	713331	-3	713231
GazeCoD_1Model_male	3	1	22	<?xml version="1.0"?>\n<Clock xmlns:dt="urn:schemas-microsoft-com:datatypes"><Description dt:dt="string">E-Prime Primary Realtime Clock</Description><StartTime><Timestamp dt:dt="int">0</Timestamp><DateUtc dt:dt="string">2017-04-24T11:10:37Z</DateUtc></StartTime><FrequencyChanges><FrequencyChange><Frequency dt:dt="r8">3312939</Frequency><Timestamp dt:dt="r8">38707409748</Timestamp><Current dt:dt="…	60.003	1	right	53348314	04-24-2017	13:10:37	11:10:37	female	134	{RIGHTARROW}	44							0	715588	715464	{DOWNARROW}	124	714340	714031	809	right3,2	8	4	113	mask8	0	715447	0	715247	eqm10_NoEyeNmodel1_dir	0	V	gazeCOD	GazeCoDxp	0	400	0	714947	7	714847
GazeCoD_1Model_male	3	1	22	<?xml version="1.0"?>\n<Clock xmlns:dt="urn:schemas-microsoft-com:datatypes"><Description dt:dt="string">E-Prime Primary Realtime Clock</Description><StartTime><Timestamp dt:dt="int">0</Timestamp><DateUtc dt:dt="string">2017-04-24T11:10:37Z</DateUtc></StartTime><FrequencyChanges><FrequencyChange><Frequency dt:dt="r8">3312939</Frequency><Timestamp dt:dt="r8">38707409748</Timestamp><Current dt:dt="…	60.003	1	right	53348314	04-24-2017	13:10:37	11:10:37	female	135	{RIGHTARROW}	42							0	717324	717181	{RIGHTARROW}	143	716062	715597	965	right4,8	31	4	114	mask31	0	717164	0	716964	eqm10_NoEyeNmodel1_dir	90	HV	gazeCOD	GazeCoDxp	1	400	0	716664	2	716564
GazeCoD_1Model_male	3	1	22	<?xml version="1.0"?>\n<Clock xmlns:dt="urn:schemas-microsoft-com:datatypes"><Description dt:dt="string">E-Prime Primary Realtime Clock</Description><StartTime><Timestamp dt:dt="int">0</Timestamp><DateUtc dt:dt="string">2017-04-24T11:10:37Z</DateUtc></StartTime><FrequencyChanges><FrequencyChange><Frequency dt:dt="r8">3312939</Frequency><Timestamp dt:dt="r8">38707409748</Timestamp><Current dt:dt="…	60.003	1	right	53348314	04-24-2017	13:10:37	11:10:37	female	136	{LEFTARROW}	49							0	719219	718947	{DOWNARROW}	272	717822	717347	975	left1,6	2	4	115	mask2	0	718931	0	718731	eqm10_NoEyeNmodel1_dir	0	V	gazeCOD	GazeCoDxp	0	400	0	718431	9	718331
GazeCoD_1Model_male	3	1	22	<?xml version="1.0"?>\n<Clock xmlns:dt="urn:schemas-microsoft-com:datatypes"><Description dt:dt="string">E-Prime Primary Realtime Clock</Description><StartTime><Timestamp dt:dt="int">0</Timestamp><DateUtc dt:dt="string">2017-04-24T11:10:37Z</DateUtc></StartTime><FrequencyChanges><FrequencyChange><Frequency dt:dt="r8">3312939</Frequency><Timestamp dt:dt="r8">38707409748</Timestamp><Current dt:dt="…	60.003	1	right	53348314	04-24-2017	13:10:37	11:10:37	female	137	{RIGHTARROW}	44							0	721107	720797	{RIGHTARROW}	310	719681	719231	950	right3,2	30	4	116	mask30	0	720780	0	720580	eqm10_NoEyeNmodel1_dir	90	HV	gazeCOD	GazeCoDxp	1	400	0	720280	-1	720180
GazeCoD_1Model_male	3	1	22	<?xml version="1.0"?>\n<Clock xmlns:dt="urn:schemas-microsoft-com:datatypes"><Description dt:dt="string">E-Prime Primary Realtime Clock</Description><StartTime><Timestamp dt:dt="int">0</Timestamp><DateUtc dt:dt="string">2017-04-24T11:10:37Z</DateUtc></StartTime><FrequencyChanges><FrequencyChange><Frequency dt:dt="r8">3312939</Frequency><Timestamp dt:dt="r8">38707409748</Timestamp><Current dt:dt="…	60.003	1	right	53348314	04-24-2017	13:10:37	11:10:37	female	138	{LEFTARROW}	49							0	723891	722630	{DOWNARROW}	1261	721518	721130	888	left1,6	13	4	117	mask13	0	722614	0	722414	eqm10_NoEyeNmodel1_dir	90	H	gazeCOD	GazeCoDxp	0	400	0	722114	-4	722014
GazeCoD_1Model_male	3	1	22	<?xml version="1.0"?>\n<Clock xmlns:dt="urn:schemas-microsoft-com:datatypes"><Description dt:dt="string">E-Prime Primary Realtime Clock</Description><StartTime><Timestamp dt:dt="int">0</Timestamp><DateUtc dt:dt="string">2017-04-24T11:10:37Z</DateUtc></StartTime><FrequencyChanges><FrequencyChange><Frequency dt:dt="r8">3312939</Frequency><Timestamp dt:dt="r8">38707409748</Timestamp><Current dt:dt="…	60.003	1	right	53348314	04-24-2017	13:10:37	11:10:37	female	139	{LEFTARROW}	53							0	725547	725280	{DOWNARROW}	267	724168	723914	754	left4,8	4	4	118	mask4	0	725264	0	725064	eqm10_NoEyeNmodel1_dir	0	V	gazeCOD	GazeCoDxp	0	400	0	724764	-4	724664
GazeCoD_1Model_male	3	1	22	<?xml version="1.0"?>\n<Clock xmlns:dt="urn:schemas-microsoft-com:datatypes"><Description dt:dt="string">E-Prime Primary Realtime Clock</Description><StartTime><Timestamp dt:dt="int">0</Timestamp><DateUtc dt:dt="string">2017-04-24T11:10:37Z</DateUtc></StartTime><FrequencyChanges><FrequencyChange><Frequency dt:dt="r8">3312939</Frequency><Timestamp dt:dt="r8">38707409748</Timestamp><Current dt:dt="…	60.003	1	right	53348314	04-24-2017	13:10:37	11:10:37	female	140	{RIGHTARROW}	46							0	727395	727047	{RIGHTARROW}	348	725924	725564	860	right1,6	29	4	119	mask29	0	727030	0	726830	eqm10_NoEyeNmodel1_dir	90	HV	gazeCOD	GazeCoDxp	1	400	0	726530	6	726430
GazeCoD_1Model_male	3	1	22	<?xml version="1.0"?>\n<Clock xmlns:dt="urn:schemas-microsoft-com:datatypes"><Description dt:dt="string">E-Prime Primary Realtime Clock</Description><StartTime><Timestamp dt:dt="int">0</Timestamp><DateUtc dt:dt="string">2017-04-24T11:10:37Z</DateUtc></StartTime><FrequencyChanges><FrequencyChange><Frequency dt:dt="r8">3312939</Frequency><Timestamp dt:dt="r8">38707409748</Timestamp><Current dt:dt="…	60.003	1	right	53348314	04-24-2017	13:10:37	11:10:37	female	141	{RIGHTARROW}	44							0	729395	728980	{RIGHTARROW}	415	727864	727413	951	right3,2	19	4	120	mask19	0	728963	0	728763	eqm10_NoEyeNmodel1_dir	90	H	gazeCOD	GazeCoDxp	1	400	0	728463	-1	728363
GazeCoD_1Model_male	3	1	22	<?xml version="1.0"?>\n<Clock xmlns:dt="urn:schemas-microsoft-com:datatypes"><Description dt:dt="string">E-Prime Primary Realtime Clock</Description><StartTime><Timestamp dt:dt="int">0</Timestamp><DateUtc dt:dt="string">2017-04-24T11:10:37Z</DateUtc></StartTime><FrequencyChanges><FrequencyChange><Frequency dt:dt="r8">3312939</Frequency><Timestamp dt:dt="r8">38707409748</Timestamp><Current dt:dt="…	60.003	1	right	53348314	04-24-2017	13:10:37	11:10:37	female	142	{LEFTARROW}	78							0	731323	730947	{LEFTARROW}	376	729836	729413	923	left8	17	4	121	mask17	0	730930	-1	730730	eqm10_NoEyeNmodel1_dir	90	H	gazeCOD	GazeCoDxp	1	400	0	730431	-5	730331
GazeCoD_1Model_male	3	1	22	<?xml version="1.0"?>\n<Clock xmlns:dt="urn:schemas-microsoft-com:datatypes"><Description dt:dt="string">E-Prime Primary Realtime Clock</Description><StartTime><Timestamp dt:dt="int">0</Timestamp><DateUtc dt:dt="string">2017-04-24T11:10:37Z</DateUtc></StartTime><FrequencyChanges><FrequencyChange><Frequency dt:dt="r8">3312939</Frequency><Timestamp dt:dt="r8">38707409748</Timestamp><Current dt:dt="…	60.003	1	right	53348314	04-24-2017	13:10:37	11:10:37	female	143	{RIGHTARROW}	40							0	733347	732930	{DOWNARROW}	417	731812	731347	965	right6,4	10	4	122	mask10	0	732913	0	732713	eqm10_NoEyeNmodel1_dir	0	V	gazeCOD	GazeCoDxp	0	400	0	732413	1	732313
GazeCoD_1Model_male	3	1	22	<?xml version="1.0"?>\n<Clock xmlns:dt="urn:schemas-microsoft-com:datatypes"><Description dt:dt="string">E-Prime Primary Realtime Clock</Description><StartTime><Timestamp dt:dt="int">0</Timestamp><DateUtc dt:dt="string">2017-04-24T11:10:37Z</DateUtc></StartTime><FrequencyChanges><FrequencyChange><Frequency dt:dt="r8">3312939</Frequency><Timestamp dt:dt="r8">38707409748</Timestamp><Current dt:dt="…	60.003	1	right	53348314	04-24-2017	13:10:37	11:10:37	female	144	{LEFTARROW}	55							0	736187	734980	{RIGHTARROW}	1207	733855	733363	992	left6,4	16	4	123	mask16	0	734963	0	734763	eqm10_NoEyeNmodel1_dir	90	H	gazeCOD	GazeCoDxp	0	400	0	734463	8	734363
GazeCoD_1Model_male	3	1	22	<?xml version="1.0"?>\n<Clock xmlns:dt="urn:schemas-microsoft-com:datatypes"><Description dt:dt="string">E-Prime Primary Realtime Clock</Description><StartTime><Timestamp dt:dt="int">0</Timestamp><DateUtc dt:dt="string">2017-04-24T11:10:37Z</DateUtc></StartTime><FrequencyChanges><FrequencyChange><Frequency dt:dt="r8">3312939</Frequency><Timestamp dt:dt="r8">38707409748</Timestamp><Current dt:dt="…	60.003	1	right	53348314	04-24-2017	13:10:37	11:10:37	female	145	{RIGHTARROW}	40							0	738194	737763	{RIGHTARROW}	431	736646	736196	950	right6,4	21	4	124	mask21	0	737746	0	737546	eqm10_NoEyeNmodel1_dir	90	H	gazeCOD	GazeCoDxp	1	400	0	737246	0	737146
GazeCoD_1Model_male	3	1	22	<?xml version="1.0"?>\n<Clock xmlns:dt="urn:schemas-microsoft-com:datatypes"><Description dt:dt="string">E-Prime Primary Realtime Clock</Description><StartTime><Timestamp dt:dt="int">0</Timestamp><DateUtc dt:dt="string">2017-04-24T11:10:37Z</DateUtc></StartTime><FrequencyChanges><FrequencyChange><Frequency dt:dt="r8">3312939</Frequency><Timestamp dt:dt="r8">38707409748</Timestamp><Current dt:dt="…	60.003	1	right	53348314	04-24-2017	13:10:37	11:10:37	female	146	{LEFTARROW}	55							0	740146	739813	{DOWNARROW}	333	738691	738213	978	left6,4	5	4	125	mask5	0	739796	0	739596	eqm10_NoEyeNmodel1_dir	0	V	gazeCOD	GazeCoDxp	0	400	0	739296	5	739196
GazeCoD_1Model_male	3	1	22	<?xml version="1.0"?>\n<Clock xmlns:dt="urn:schemas-microsoft-com:datatypes"><Description dt:dt="string">E-Prime Primary Realtime Clock</Description><StartTime><Timestamp dt:dt="int">0</Timestamp><DateUtc dt:dt="string">2017-04-24T11:10:37Z</DateUtc></StartTime><FrequencyChanges><FrequencyChange><Frequency dt:dt="r8">3312939</Frequency><Timestamp dt:dt="r8">38707409748</Timestamp><Current dt:dt="…	60.003	1	right	53348314	04-24-2017	13:10:37	11:10:37	female	147	{RIGHTARROW}	77							0	742146	741729	{RIGHTARROW}	417	740604	740163	941	right8	33	4	126	mask33	0	741713	0	741513	eqm10_NoEyeNmodel1_dir	90	HV	gazeCOD	GazeCoDxp	1	400	0	741213	9	741113
GazeCoD_1Model_male	3	1	22	<?xml version="1.0"?>\n<Clock xmlns:dt="urn:schemas-microsoft-com:datatypes"><Description dt:dt="string">E-Prime Primary Realtime Clock</Description><StartTime><Timestamp dt:dt="int">0</Timestamp><DateUtc dt:dt="string">2017-04-24T11:10:37Z</DateUtc></StartTime><FrequencyChanges><FrequencyChange><Frequency dt:dt="r8">3312939</Frequency><Timestamp dt:dt="r8">38707409748</Timestamp><Current dt:dt="…	60.003	1	right	53348314	04-24-2017	13:10:37	11:10:37	female	148	{LEFTARROW}	53							0	744410	743713	{LEFTARROW}	697	742602	742163	939	left4,8	15	4	127	mask15	0	743696	-1	743496	eqm10_NoEyeNmodel1_dir	90	H	gazeCOD	GazeCoDxp	1	400	0	743197	-5	743097
GazeCoD_1Model_male	3	1	22	<?xml version="1.0"?>\n<Clock xmlns:dt="urn:schemas-microsoft-com:datatypes"><Description dt:dt="string">E-Prime Primary Realtime Clock</Description><StartTime><Timestamp dt:dt="int">0</Timestamp><DateUtc dt:dt="string">2017-04-24T11:10:37Z</DateUtc></StartTime><FrequencyChanges><FrequencyChange><Frequency dt:dt="r8">3312939</Frequency><Timestamp dt:dt="r8">38707409748</Timestamp><Current dt:dt="…	60.003	1	right	53348314	04-24-2017	13:10:37	11:10:37	female	149	{DOWNARROW}	79							0	747274	746012	{RIGHTARROW}	1262	744888	744429	959	DG0	12	4	128	mask12	0	745996	0	745796	eqm10_NoEyeNmodel1_dir	90	H	gazeCOD	GazeCoDxp	0	400	0	745496	8	745396
GazeCoD_1Model_male	3	1	22	<?xml version="1.0"?>\n<Clock xmlns:dt="urn:schemas-microsoft-com:datatypes"><Description dt:dt="string">E-Prime Primary Realtime Clock</Description><StartTime><Timestamp dt:dt="int">0</Timestamp><DateUtc dt:dt="string">2017-04-24T11:10:37Z</DateUtc></StartTime><FrequencyChanges><FrequencyChange><Frequency dt:dt="r8">3312939</Frequency><Timestamp dt:dt="r8">38707409748</Timestamp><Current dt:dt="…	60.003	1	right	53348314	04-24-2017	13:10:37	11:10:37	female	150	{RIGHTARROW}	77							0	749162	748796	{RIGHTARROW}	366	747676	747296	880	right8	11	4	129	mask11	0	748779	0	748579	eqm10_NoEyeNmodel1_dir	0	V	gazeCOD	GazeCoDxp	1	400	0	748279	3	748179
GazeCoD_1Model_male	3	1	22	<?xml version="1.0"?>\n<Clock xmlns:dt="urn:schemas-microsoft-com:datatypes"><Description dt:dt="string">E-Prime Primary Realtime Clock</Description><StartTime><Timestamp dt:dt="int">0</Timestamp><DateUtc dt:dt="string">2017-04-24T11:10:37Z</DateUtc></StartTime><FrequencyChanges><FrequencyChange><Frequency dt:dt="r8">3312939</Frequency><Timestamp dt:dt="r8">38707409748</Timestamp><Current dt:dt="…	60.003	1	right	53348314	04-24-2017	13:10:37	11:10:37	female	151	{LEFTARROW}	49							0	751114	750712	{DOWNARROW}	402	749601	749179	922	left1,6	24	4	130	mask24	0	750696	0	750496	eqm10_NoEyeNmodel1_dir	90	HV	gazeCOD	GazeCoDxp	0	400	0	750196	-5	750096
GazeCoD_1Model_male	3	1	22	<?xml version="1.0"?>\n<Clock xmlns:dt="urn:schemas-microsoft-com:datatypes"><Description dt:dt="string">E-Prime Primary Realtime Clock</Description><StartTime><Timestamp dt:dt="int">0</Timestamp><DateUtc dt:dt="string">2017-04-24T11:10:37Z</DateUtc></StartTime><FrequencyChanges><FrequencyChange><Frequency dt:dt="r8">3312939</Frequency><Timestamp dt:dt="r8">38707409748</Timestamp><Current dt:dt="…	60.003	1	right	53348314	04-24-2017	13:10:37	11:10:37	female	152	{RIGHTARROW}	42							0	753082	752612	{DOWNARROW}	470	751500	751129	871	right4,8	9	4	131	mask9	0	752595	0	752395	eqm10_NoEyeNmodel1_dir	0	V	gazeCOD	GazeCoDxp	0	400	0	752095	-5	751995
GazeCoD_1Model_male	3	1	22	<?xml version="1.0"?>\n<Clock xmlns:dt="urn:schemas-microsoft-com:datatypes"><Description dt:dt="string">E-Prime Primary Realtime Clock</Description><StartTime><Timestamp dt:dt="int">0</Timestamp><DateUtc dt:dt="string">2017-04-24T11:10:37Z</DateUtc></StartTime><FrequencyChanges><FrequencyChange><Frequency dt:dt="r8">3312939</Frequency><Timestamp dt:dt="r8">38707409748</Timestamp><Current dt:dt="…	60.003	1	right	53348314	04-24-2017	13:10:37	11:10:37	female	153	{LEFTARROW}	51							0	755738	754479	{RIGHTARROW}	1259	753366	753095	771	left3,2	14	4	132	mask14	0	754462	0	754262	eqm10_NoEyeNmodel1_dir	90	H	gazeCOD	GazeCoDxp	0	400	0	753962	-4	753862
GazeCoD_1Model_male	3	1	22	<?xml version="1.0"?>\n<Clock xmlns:dt="urn:schemas-microsoft-com:datatypes"><Description dt:dt="string">E-Prime Primary Realtime Clock</Description><StartTime><Timestamp dt:dt="int">0</Timestamp><DateUtc dt:dt="string">2017-04-24T11:10:37Z</DateUtc></StartTime><FrequencyChanges><FrequencyChange><Frequency dt:dt="r8">3312939</Frequency><Timestamp dt:dt="r8">38707409748</Timestamp><Current dt:dt="…	60.003	1	right	53348314	04-24-2017	13:10:37	11:10:37	female	154	{LEFTARROW}	53							0	757657	757295	{LEFTARROW}	362	756174	755762	912	left4,8	26	5	133	mask26	0	757279	0	757079	eqm10_NoEyeNmodel1_dir	90	HV	gazeCOD	GazeCoDxp	1	400	0	756779	5	756679
GazeCoD_1Model_male	3	1	22	<?xml version="1.0"?>\n<Clock xmlns:dt="urn:schemas-microsoft-com:datatypes"><Description dt:dt="string">E-Prime Primary Realtime Clock</Description><StartTime><Timestamp dt:dt="int">0</Timestamp><DateUtc dt:dt="string">2017-04-24T11:10:37Z</DateUtc></StartTime><FrequencyChanges><FrequencyChange><Frequency dt:dt="r8">3312939</Frequency><Timestamp dt:dt="r8">38707409748</Timestamp><Current dt:dt="…	60.003	1	right	53348314	04-24-2017	13:10:37	11:10:37	female	155	{LEFTARROW}	78							0	759465	759078	{DOWNARROW}	387	757953	757678	775	left8	6	5	134	mask6	0	759062	0	758862	eqm10_NoEyeNmodel1_dir	0	V	gazeCOD	GazeCoDxp	0	400	0	758562	9	758462
GazeCoD_1Model_male	3	1	22	<?xml version="1.0"?>\n<Clock xmlns:dt="urn:schemas-microsoft-com:datatypes"><Description dt:dt="string">E-Prime Primary Realtime Clock</Description><StartTime><Timestamp dt:dt="int">0</Timestamp><DateUtc dt:dt="string">2017-04-24T11:10:37Z</DateUtc></StartTime><FrequencyChanges><FrequencyChange><Frequency dt:dt="r8">3312939</Frequency><Timestamp dt:dt="r8">38707409748</Timestamp><Current dt:dt="…	60.003	1	right	53348314	04-24-2017	13:10:37	11:10:37	female	156	{LEFTARROW}	53							0	762849	760878	{LEFTARROW}	1971	759753	759478	775	left4,8	15	5	135	mask15	0	760862	0	760662	eqm10_NoEyeNmodel1_dir	90	H	gazeCOD	GazeCoDxp	1	400	0	760362	9	760262
GazeCoD_1Model_male	3	1	22	<?xml version="1.0"?>\n<Clock xmlns:dt="urn:schemas-microsoft-com:datatypes"><Description dt:dt="string">E-Prime Primary Realtime Clock</Description><StartTime><Timestamp dt:dt="int">0</Timestamp><DateUtc dt:dt="string">2017-04-24T11:10:37Z</DateUtc></StartTime><FrequencyChanges><FrequencyChange><Frequency dt:dt="r8">3312939</Frequency><Timestamp dt:dt="r8">38707409748</Timestamp><Current dt:dt="…	60.003	1	right	53348314	04-24-2017	13:10:37	11:10:37	female	157	{RIGHTARROW}	42							0	765017	764445	{DOWNARROW}	572	763320	762862	958	right4,8	9	5	136	mask9	0	764428	0	764228	eqm10_NoEyeNmodel1_dir	0	V	gazeCOD	GazeCoDxp	0	400	0	763928	8	763828
GazeCoD_1Model_male	3	1	22	<?xml version="1.0"?>\n<Clock xmlns:dt="urn:schemas-microsoft-com:datatypes"><Description dt:dt="string">E-Prime Primary Realtime Clock</Description><StartTime><Timestamp dt:dt="int">0</Timestamp><DateUtc dt:dt="string">2017-04-24T11:10:37Z</DateUtc></StartTime><FrequencyChanges><FrequencyChange><Frequency dt:dt="r8">3312939</Frequency><Timestamp dt:dt="r8">38707409748</Timestamp><Current dt:dt="…	60.003	1	right	53348314	04-24-2017	13:10:37	11:10:37	female	158	{LEFTARROW}	55							0	767001	766561	{DOWNARROW}	440	765445	765028	917	left6,4	5	5	137	mask5	0	766545	0	766345	eqm10_NoEyeNmodel1_dir	0	V	gazeCOD	GazeCoDxp	0	400	0	766045	0	765945
GazeCoD_1Model_male	3	1	22	<?xml version="1.0"?>\n<Clock xmlns:dt="urn:schemas-microsoft-com:datatypes"><Description dt:dt="string">E-Prime Primary Realtime Clock</Description><StartTime><Timestamp dt:dt="int">0</Timestamp><DateUtc dt:dt="string">2017-04-24T11:10:37Z</DateUtc></StartTime><FrequencyChanges><FrequencyChange><Frequency dt:dt="r8">3312939</Frequency><Timestamp dt:dt="r8">38707409748</Timestamp><Current dt:dt="…	60.003	1	right	53348314	04-24-2017	13:10:37	11:10:37	female	159	{LEFTARROW}	49							0	770321	768495	{RIGHTARROW}	1826	767369	767011	858	left1,6	24	5	138	mask24	0	768478	0	768278	eqm10_NoEyeNmodel1_dir	90	HV	gazeCOD	GazeCoDxp	0	400	0	767978	9	767878
GazeCoD_1Model_male	3	1	22	<?xml version="1.0"?>\n<Clock xmlns:dt="urn:schemas-microsoft-com:datatypes"><Description dt:dt="string">E-Prime Primary Realtime Clock</Description><StartTime><Timestamp dt:dt="int">0</Timestamp><DateUtc dt:dt="string">2017-04-24T11:10:37Z</DateUtc></StartTime><FrequencyChanges><FrequencyChange><Frequency dt:dt="r8">3312939</Frequency><Timestamp dt:dt="r8">38707409748</Timestamp><Current dt:dt="…	60.003	1	right	53348314	04-24-2017	13:10:37	11:10:37	female	160	{DOWNARROW}	79							0	773561	771911	{RIGHTARROW}	1650	770788	770344	944	DG0	12	5	139	mask12	0	771894	0	771694	eqm10_NoEyeNmodel1_dir	90	H	gazeCOD	GazeCoDxp	0	400	0	771394	6	771294
GazeCoD_1Model_male	3	1	22	<?xml version="1.0"?>\n<Clock xmlns:dt="urn:schemas-microsoft-com:datatypes"><Description dt:dt="string">E-Prime Primary Realtime Clock</Description><StartTime><Timestamp dt:dt="int">0</Timestamp><DateUtc dt:dt="string">2017-04-24T11:10:37Z</DateUtc></StartTime><FrequencyChanges><FrequencyChange><Frequency dt:dt="r8">3312939</Frequency><Timestamp dt:dt="r8">38707409748</Timestamp><Current dt:dt="…	60.003	1	right	53348314	04-24-2017	13:10:37	11:10:37	female	161	{RIGHTARROW}	40							0	775537	775011	{RIGHTARROW}	525	773890	773578	812	right6,4	21	5	140	mask21	0	774994	0	774794	eqm10_NoEyeNmodel1_dir	90	H	gazeCOD	GazeCoDxp	1	400	0	774494	4	774394
GazeCoD_1Model_male	3	1	22	<?xml version="1.0"?>\n<Clock xmlns:dt="urn:schemas-microsoft-com:datatypes"><Description dt:dt="string">E-Prime Primary Realtime Clock</Description><StartTime><Timestamp dt:dt="int">0</Timestamp><DateUtc dt:dt="string">2017-04-24T11:10:37Z</DateUtc></StartTime><FrequencyChanges><FrequencyChange><Frequency dt:dt="r8">3312939</Frequency><Timestamp dt:dt="r8">38707409748</Timestamp><Current dt:dt="…	60.003	1	right	53348314	04-24-2017	13:10:37	11:10:37	female	162	{RIGHTARROW}	44							0	777800	776927	{RIGHTARROW}	873	775814	775561	753	right3,2	19	5	141	mask19	0	776911	0	776711	eqm10_NoEyeNmodel1_dir	90	H	gazeCOD	GazeCoDxp	1	400	0	776411	-3	776311
GazeCoD_1Model_male	3	1	22	<?xml version="1.0"?>\n<Clock xmlns:dt="urn:schemas-microsoft-com:datatypes"><Description dt:dt="string">E-Prime Primary Realtime Clock</Description><StartTime><Timestamp dt:dt="int">0</Timestamp><DateUtc dt:dt="string">2017-04-24T11:10:37Z</DateUtc></StartTime><FrequencyChanges><FrequencyChange><Frequency dt:dt="r8">3312939</Frequency><Timestamp dt:dt="r8">38707409748</Timestamp><Current dt:dt="…	60.003	1	right	53348314	04-24-2017	13:10:37	11:10:37	female	163	{LEFTARROW}	78							0	779672	779327	{LEFTARROW}	345	778214	777811	903	left8	28	5	142	mask28	0	779311	0	779111	eqm10_NoEyeNmodel1_dir	90	HV	gazeCOD	GazeCoDxp	1	400	0	778811	-3	778711
GazeCoD_1Model_male	3	1	22	<?xml version="1.0"?>\n<Clock xmlns:dt="urn:schemas-microsoft-com:datatypes"><Description dt:dt="string">E-Prime Primary Realtime Clock</Description><StartTime><Timestamp dt:dt="int">0</Timestamp><DateUtc dt:dt="string">2017-04-24T11:10:37Z</DateUtc></StartTime><FrequencyChanges><FrequencyChange><Frequency dt:dt="r8">3312939</Frequency><Timestamp dt:dt="r8">38707409748</Timestamp><Current dt:dt="…	60.003	1	right	53348314	04-24-2017	13:10:37	11:10:37	female	164	{RIGHTARROW}	46							0	782104	781194	{RIGHTARROW}	910	780073	779694	879	right1,6	18	5	143	mask18	0	781177	0	780977	eqm10_NoEyeNmodel1_dir	90	H	gazeCOD	GazeCoDxp	1	400	0	780677	4	780577
GazeCoD_1Model_male	3	1	22	<?xml version="1.0"?>\n<Clock xmlns:dt="urn:schemas-microsoft-com:datatypes"><Description dt:dt="string">E-Prime Primary Realtime Clock</Description><StartTime><Timestamp dt:dt="int">0</Timestamp><DateUtc dt:dt="string">2017-04-24T11:10:37Z</DateUtc></StartTime><FrequencyChanges><FrequencyChange><Frequency dt:dt="r8">3312939</Frequency><Timestamp dt:dt="r8">38707409748</Timestamp><Current dt:dt="…	60.003	1	right	53348314	04-24-2017	13:10:37	11:10:37	female	165	{RIGHTARROW}	77							0	784736	783677	{RIGHTARROW}	1059	782563	782127	936	right8	22	5	144	mask22	0	783660	0	783460	eqm10_NoEyeNmodel1_dir	90	H	gazeCOD	GazeCoDxp	1	400	0	783160	-3	783060
GazeCoD_1Model_male	3	1	22	<?xml version="1.0"?>\n<Clock xmlns:dt="urn:schemas-microsoft-com:datatypes"><Description dt:dt="string">E-Prime Primary Realtime Clock</Description><StartTime><Timestamp dt:dt="int">0</Timestamp><DateUtc dt:dt="string">2017-04-24T11:10:37Z</DateUtc></StartTime><FrequencyChanges><FrequencyChange><Frequency dt:dt="r8">3312939</Frequency><Timestamp dt:dt="r8">38707409748</Timestamp><Current dt:dt="…	60.003	1	right	53348314	04-24-2017	13:10:37	11:10:37	female	166	{DOWNARROW}	79							0	786664	786344	{DOWNARROW}	320	785221	784760	961	DG0	1	5	145	mask1	0	786327	0	786127	eqm10_NoEyeNmodel1_dir	0	V	gazeCOD	GazeCoDxp	1	400	0	785827	6	785727
GazeCoD_1Model_male	3	1	22	<?xml version="1.0"?>\n<Clock xmlns:dt="urn:schemas-microsoft-com:datatypes"><Description dt:dt="string">E-Prime Primary Realtime Clock</Description><StartTime><Timestamp dt:dt="int">0</Timestamp><DateUtc dt:dt="string">2017-04-24T11:10:37Z</DateUtc></StartTime><FrequencyChanges><FrequencyChange><Frequency dt:dt="r8">3312939</Frequency><Timestamp dt:dt="r8">38707409748</Timestamp><Current dt:dt="…	60.003	1	right	53348314	04-24-2017	13:10:37	11:10:37	female	167	{RIGHTARROW}	42							0	788584	788160	{RIGHTARROW}	424	787042	786677	865	right4,8	20	5	146	mask20	0	788144	0	787944	eqm10_NoEyeNmodel1_dir	90	H	gazeCOD	GazeCoDxp	1	400	0	787644	2	787544
GazeCoD_1Model_male	3	1	22	<?xml version="1.0"?>\n<Clock xmlns:dt="urn:schemas-microsoft-com:datatypes"><Description dt:dt="string">E-Prime Primary Realtime Clock</Description><StartTime><Timestamp dt:dt="int">0</Timestamp><DateUtc dt:dt="string">2017-04-24T11:10:37Z</DateUtc></StartTime><FrequencyChanges><FrequencyChange><Frequency dt:dt="r8">3312939</Frequency><Timestamp dt:dt="r8">38707409748</Timestamp><Current dt:dt="…	60.003	1	right	53348314	04-24-2017	13:10:37	11:10:37	female	168	{RIGHTARROW}	44							0	790512	790110	{RIGHTARROW}	402	788993	788594	899	right3,2	30	5	147	mask30	0	790093	0	789893	eqm10_NoEyeNmodel1_dir	90	HV	gazeCOD	GazeCoDxp	1	400	0	789593	0	789493
GazeCoD_1Model_male	3	1	22	<?xml version="1.0"?>\n<Clock xmlns:dt="urn:schemas-microsoft-com:datatypes"><Description dt:dt="string">E-Prime Primary Realtime Clock</Description><StartTime><Timestamp dt:dt="int">0</Timestamp><DateUtc dt:dt="string">2017-04-24T11:10:37Z</DateUtc></StartTime><FrequencyChanges><FrequencyChange><Frequency dt:dt="r8">3312939</Frequency><Timestamp dt:dt="r8">38707409748</Timestamp><Current dt:dt="…	60.003	1	right	53348314	04-24-2017	13:10:37	11:10:37	female	169	{RIGHTARROW}	46							0	793568	792093	{RIGHTARROW}	1474	790968	790527	941	right1,6	29	5	148	mask29	0	792077	0	791877	eqm10_NoEyeNmodel1_dir	90	HV	gazeCOD	GazeCoDxp	1	400	0	791577	9	791477
GazeCoD_1Model_male	3	1	22	<?xml version="1.0"?>\n<Clock xmlns:dt="urn:schemas-microsoft-com:datatypes"><Description dt:dt="string">E-Prime Primary Realtime Clock</Description><StartTime><Timestamp dt:dt="int">0</Timestamp><DateUtc dt:dt="string">2017-04-24T11:10:37Z</DateUtc></StartTime><FrequencyChanges><FrequencyChange><Frequency dt:dt="r8">3312939</Frequency><Timestamp dt:dt="r8">38707409748</Timestamp><Current dt:dt="…	60.003	1	right	53348314	04-24-2017	13:10:37	11:10:37	female	170	{RIGHTARROW}	77							0	795535	795060	{RIGHTARROW}	475	793946	793577	869	right8	11	5	149	mask11	0	795043	0	794843	eqm10_NoEyeNmodel1_dir	0	V	gazeCOD	GazeCoDxp	1	400	0	794543	-3	794443
GazeCoD_1Model_male	3	1	22	<?xml version="1.0"?>\n<Clock xmlns:dt="urn:schemas-microsoft-com:datatypes"><Description dt:dt="string">E-Prime Primary Realtime Clock</Description><StartTime><Timestamp dt:dt="int">0</Timestamp><DateUtc dt:dt="string">2017-04-24T11:10:37Z</DateUtc></StartTime><FrequencyChanges><FrequencyChange><Frequency dt:dt="r8">3312939</Frequency><Timestamp dt:dt="r8">38707409748</Timestamp><Current dt:dt="…	60.003	1	right	53348314	04-24-2017	13:10:37	11:10:37	female	171	{DOWNARROW}	79							0	800159	797143	{RIGHTARROW}	3016	796029	795560	969	DG0	23	5	150	mask23	0	797126	0	796926	eqm10_NoEyeNmodel1_dir	90	HV	gazeCOD	GazeCoDxp	0	400	0	796626	-3	796526
GazeCoD_1Model_male	3	1	22	<?xml version="1.0"?>\n<Clock xmlns:dt="urn:schemas-microsoft-com:datatypes"><Description dt:dt="string">E-Prime Primary Realtime Clock</Description><StartTime><Timestamp dt:dt="int">0</Timestamp><DateUtc dt:dt="string">2017-04-24T11:10:37Z</DateUtc></StartTime><FrequencyChanges><FrequencyChange><Frequency dt:dt="r8">3312939</Frequency><Timestamp dt:dt="r8">38707409748</Timestamp><Current dt:dt="…	60.003	1	right	53348314	04-24-2017	13:10:37	11:10:37	female	172	{RIGHTARROW}	40							0	802535	801676	{DOWNARROW}	859	800564	800176	888	right6,4	10	5	151	mask10	0	801659	-1	801459	eqm10_NoEyeNmodel1_dir	0	V	gazeCOD	GazeCoDxp	0	400	0	801160	-4	801060
GazeCoD_1Model_male	3	1	22	<?xml version="1.0"?>\n<Clock xmlns:dt="urn:schemas-microsoft-com:datatypes"><Description dt:dt="string">E-Prime Primary Realtime Clock</Description><StartTime><Timestamp dt:dt="int">0</Timestamp><DateUtc dt:dt="string">2017-04-24T11:10:37Z</DateUtc></StartTime><FrequencyChanges><FrequencyChange><Frequency dt:dt="r8">3312939</Frequency><Timestamp dt:dt="r8">38707409748</Timestamp><Current dt:dt="…	60.003	1	right	53348314	04-24-2017	13:10:37	11:10:37	female	173	{LEFTARROW}	55							0	809951	803993	{RIGHTARROW}	5958	802871	802559	812	left6,4	16	5	152	mask16	0	803976	0	803776	eqm10_NoEyeNmodel1_dir	90	H	gazeCOD	GazeCoDxp	0	400	0	803476	5	803376
GazeCoD_1Model_male	3	1	22	<?xml version="1.0"?>\n<Clock xmlns:dt="urn:schemas-microsoft-com:datatypes"><Description dt:dt="string">E-Prime Primary Realtime Clock</Description><StartTime><Timestamp dt:dt="int">0</Timestamp><DateUtc dt:dt="string">2017-04-24T11:10:37Z</DateUtc></StartTime><FrequencyChanges><FrequencyChange><Frequency dt:dt="r8">3312939</Frequency><Timestamp dt:dt="r8">38707409748</Timestamp><Current dt:dt="…	60.003	1	right	53348314	04-24-2017	13:10:37	11:10:37	female	174	{RIGHTARROW}	77							0	811695	811376	{RIGHTARROW}	319	810254	809976	778	right8	33	5	153	mask33	0	811359	0	811159	eqm10_NoEyeNmodel1_dir	90	HV	gazeCOD	GazeCoDxp	1	400	0	810859	5	810759
GazeCoD_1Model_male	3	1	22	<?xml version="1.0"?>\n<Clock xmlns:dt="urn:schemas-microsoft-com:datatypes"><Description dt:dt="string">E-Prime Primary Realtime Clock</Description><StartTime><Timestamp dt:dt="int">0</Timestamp><DateUtc dt:dt="string">2017-04-24T11:10:37Z</DateUtc></StartTime><FrequencyChanges><FrequencyChange><Frequency dt:dt="r8">3312939</Frequency><Timestamp dt:dt="r8">38707409748</Timestamp><Current dt:dt="…	60.003	1	right	53348314	04-24-2017	13:10:37	11:10:37	female	175	{LEFTARROW}	53							0	813591	813209	{DOWNARROW}	381	812096	811709	887	left4,8	4	5	154	mask4	0	813192	0	812992	eqm10_NoEyeNmodel1_dir	0	V	gazeCOD	GazeCoDxp	0	400	0	812692	-4	812592
GazeCoD_1Model_male	3	1	22	<?xml version="1.0"?>\n<Clock xmlns:dt="urn:schemas-microsoft-com:datatypes"><Description dt:dt="string">E-Prime Primary Realtime Clock</Description><StartTime><Timestamp dt:dt="int">0</Timestamp><DateUtc dt:dt="string">2017-04-24T11:10:37Z</DateUtc></StartTime><FrequencyChanges><FrequencyChange><Frequency dt:dt="r8">3312939</Frequency><Timestamp dt:dt="r8">38707409748</Timestamp><Current dt:dt="…	60.003	1	right	53348314	04-24-2017	13:10:37	11:10:37	female	176	{RIGHTARROW}	46							0	815582	815209	{DOWNARROW}	373	814090	813609	981	right1,6	7	5	155	mask7	0	815192	0	814992	eqm10_NoEyeNmodel1_dir	0	V	gazeCOD	GazeCoDxp	0	400	0	814692	2	814592
GazeCoD_1Model_male	3	1	22	<?xml version="1.0"?>\n<Clock xmlns:dt="urn:schemas-microsoft-com:datatypes"><Description dt:dt="string">E-Prime Primary Realtime Clock</Description><StartTime><Timestamp dt:dt="int">0</Timestamp><DateUtc dt:dt="string">2017-04-24T11:10:37Z</DateUtc></StartTime><FrequencyChanges><FrequencyChange><Frequency dt:dt="r8">3312939</Frequency><Timestamp dt:dt="r8">38707409748</Timestamp><Current dt:dt="…	60.003	1	right	53348314	04-24-2017	13:10:37	11:10:37	female	177	{RIGHTARROW}	44							0	817654	817092	{DOWNARROW}	562	815980	815592	888	right3,2	8	5	156	mask8	0	817075	0	816875	eqm10_NoEyeNmodel1_dir	0	V	gazeCOD	GazeCoDxp	0	400	0	816575	-5	816475
GazeCoD_1Model_male	3	1	22	<?xml version="1.0"?>\n<Clock xmlns:dt="urn:schemas-microsoft-com:datatypes"><Description dt:dt="string">E-Prime Primary Realtime Clock</Description><StartTime><Timestamp dt:dt="int">0</Timestamp><DateUtc dt:dt="string">2017-04-24T11:10:37Z</DateUtc></StartTime><FrequencyChanges><FrequencyChange><Frequency dt:dt="r8">3312939</Frequency><Timestamp dt:dt="r8">38707409748</Timestamp><Current dt:dt="…	60.003	1	right	53348314	04-24-2017	13:10:37	11:10:37	female	178	{LEFTARROW}	49							0	819782	819175	{DOWNARROW}	607	818056	817675	881	left1,6	13	5	157	mask13	0	819159	0	818959	eqm10_NoEyeNmodel1_dir	90	H	gazeCOD	GazeCoDxp	0	400	0	818659	3	818559
GazeCoD_1Model_male	3	1	22	<?xml version="1.0"?>\n<Clock xmlns:dt="urn:schemas-microsoft-com:datatypes"><Description dt:dt="string">E-Prime Primary Realtime Clock</Description><StartTime><Timestamp dt:dt="int">0</Timestamp><DateUtc dt:dt="string">2017-04-24T11:10:37Z</DateUtc></StartTime><FrequencyChanges><FrequencyChange><Frequency dt:dt="r8">3312939</Frequency><Timestamp dt:dt="r8">38707409748</Timestamp><Current dt:dt="…	60.003	1	right	53348314	04-24-2017	13:10:37	11:10:37	female	179	{LEFTARROW}	49							0	821838	821358	{DOWNARROW}	480	820240	819792	948	left1,6	2	5	158	mask2	0	821342	0	821142	eqm10_NoEyeNmodel1_dir	0	V	gazeCOD	GazeCoDxp	0	400	0	820842	2	820742
GazeCoD_1Model_male	3	1	22	<?xml version="1.0"?>\n<Clock xmlns:dt="urn:schemas-microsoft-com:datatypes"><Description dt:dt="string">E-Prime Primary Realtime Clock</Description><StartTime><Timestamp dt:dt="int">0</Timestamp><DateUtc dt:dt="string">2017-04-24T11:10:37Z</DateUtc></StartTime><FrequencyChanges><FrequencyChange><Frequency dt:dt="r8">3312939</Frequency><Timestamp dt:dt="r8">38707409748</Timestamp><Current dt:dt="…	60.003	1	right	53348314	04-24-2017	13:10:37	11:10:37	female	180	{RIGHTARROW}	40							0	823718	823425	{RIGHTARROW}	293	822307	821858	949	right6,4	32	5	159	mask32	0	823408	0	823208	eqm10_NoEyeNmodel1_dir	90	HV	gazeCOD	GazeCoDxp	1	400	0	822908	1	822808
GazeCoD_1Model_male	3	1	22	<?xml version="1.0"?>\n<Clock xmlns:dt="urn:schemas-microsoft-com:datatypes"><Description dt:dt="string">E-Prime Primary Realtime Clock</Description><StartTime><Timestamp dt:dt="int">0</Timestamp><DateUtc dt:dt="string">2017-04-24T11:10:37Z</DateUtc></StartTime><FrequencyChanges><FrequencyChange><Frequency dt:dt="r8">3312939</Frequency><Timestamp dt:dt="r8">38707409748</Timestamp><Current dt:dt="…	60.003	1	right	53348314	04-24-2017	13:10:37	11:10:37	female	181	{LEFTARROW}	51							0	825662	825225	{LEFTARROW}	437	824098	823742	856	left3,2	14	5	160	mask14	0	825208	0	825008	eqm10_NoEyeNmodel1_dir	90	H	gazeCOD	GazeCoDxp	1	400	0	824708	10	824608
GazeCoD_1Model_male	3	1	22	<?xml version="1.0"?>\n<Clock xmlns:dt="urn:schemas-microsoft-com:datatypes"><Description dt:dt="string">E-Prime Primary Realtime Clock</Description><StartTime><Timestamp dt:dt="int">0</Timestamp><DateUtc dt:dt="string">2017-04-24T11:10:37Z</DateUtc></StartTime><FrequencyChanges><FrequencyChange><Frequency dt:dt="r8">3312939</Frequency><Timestamp dt:dt="r8">38707409748</Timestamp><Current dt:dt="…	60.003	1	right	53348314	04-24-2017	13:10:37	11:10:37	female	182	{LEFTARROW}	78							0	827942	827291	{LEFTARROW}	651	826167	825675	992	left8	17	5	161	mask17	0	827275	0	827075	eqm10_NoEyeNmodel1_dir	90	H	gazeCOD	GazeCoDxp	1	400	0	826775	8	826675
GazeCoD_1Model_male	3	1	22	<?xml version="1.0"?>\n<Clock xmlns:dt="urn:schemas-microsoft-com:datatypes"><Description dt:dt="string">E-Prime Primary Realtime Clock</Description><StartTime><Timestamp dt:dt="int">0</Timestamp><DateUtc dt:dt="string">2017-04-24T11:10:37Z</DateUtc></StartTime><FrequencyChanges><FrequencyChange><Frequency dt:dt="r8">3312939</Frequency><Timestamp dt:dt="r8">38707409748</Timestamp><Current dt:dt="…	60.003	1	right	53348314	04-24-2017	13:10:37	11:10:37	female	183	{LEFTARROW}	51							0	829950	829458	{DOWNARROW}	492	828334	827958	876	left3,2	25	5	162	mask25	0	829441	0	829241	eqm10_NoEyeNmodel1_dir	90	HV	gazeCOD	GazeCoDxp	0	400	0	828941	7	828841
GazeCoD_1Model_male	3	1	22	<?xml version="1.0"?>\n<Clock xmlns:dt="urn:schemas-microsoft-com:datatypes"><Description dt:dt="string">E-Prime Primary Realtime Clock</Description><StartTime><Timestamp dt:dt="int">0</Timestamp><DateUtc dt:dt="string">2017-04-24T11:10:37Z</DateUtc></StartTime><FrequencyChanges><FrequencyChange><Frequency dt:dt="r8">3312939</Frequency><Timestamp dt:dt="r8">38707409748</Timestamp><Current dt:dt="…	60.003	1	right	53348314	04-24-2017	13:10:37	11:10:37	female	184	{RIGHTARROW}	42							0	832006	831591	{RIGHTARROW}	415	830466	829975	991	right4,8	31	5	163	mask31	0	831575	0	831375	eqm10_NoEyeNmodel1_dir	90	HV	gazeCOD	GazeCoDxp	1	400	0	831075	9	830975
GazeCoD_1Model_male	3	1	22	<?xml version="1.0"?>\n<Clock xmlns:dt="urn:schemas-microsoft-com:datatypes"><Description dt:dt="string">E-Prime Primary Realtime Clock</Description><StartTime><Timestamp dt:dt="int">0</Timestamp><DateUtc dt:dt="string">2017-04-24T11:10:37Z</DateUtc></StartTime><FrequencyChanges><FrequencyChange><Frequency dt:dt="r8">3312939</Frequency><Timestamp dt:dt="r8">38707409748</Timestamp><Current dt:dt="…	60.003	1	right	53348314	04-24-2017	13:10:37	11:10:37	female	185	{LEFTARROW}	55							0	834077	833624	{LEFTARROW}	453	832506	832025	981	left6,4	27	5	164	mask27	0	833608	0	833408	eqm10_NoEyeNmodel1_dir	90	HV	gazeCOD	GazeCoDxp	1	400	0	833108	2	833008
GazeCoD_1Model_male	3	1	22	<?xml version="1.0"?>\n<Clock xmlns:dt="urn:schemas-microsoft-com:datatypes"><Description dt:dt="string">E-Prime Primary Realtime Clock</Description><StartTime><Timestamp dt:dt="int">0</Timestamp><DateUtc dt:dt="string">2017-04-24T11:10:37Z</DateUtc></StartTime><FrequencyChanges><FrequencyChange><Frequency dt:dt="r8">3312939</Frequency><Timestamp dt:dt="r8">38707409748</Timestamp><Current dt:dt="…	60.003	1	right	53348314	04-24-2017	13:10:37	11:10:37	female	186	{LEFTARROW}	51							0	836045	835641	{DOWNARROW}	404	834515	834091	924	left3,2	3	5	165	mask3	0	835624	0	835424	eqm10_NoEyeNmodel1_dir	0	V	gazeCOD	GazeCoDxp	0	400	0	835124	9	835024
GazeCoD_1Model_male	3	1	22	<?xml version="1.0"?>\n<Clock xmlns:dt="urn:schemas-microsoft-com:datatypes"><Description dt:dt="string">E-Prime Primary Realtime Clock</Description><StartTime><Timestamp dt:dt="int">0</Timestamp><DateUtc dt:dt="string">2017-04-24T11:10:37Z</DateUtc></StartTime><FrequencyChanges><FrequencyChange><Frequency dt:dt="r8">3312939</Frequency><Timestamp dt:dt="r8">38707409748</Timestamp><Current dt:dt="…	60.003	1	right	53348314	04-24-2017	13:10:37	11:10:37	female	187	{RIGHTARROW}	77							0	848453	846824	{RIGHTARROW}	1629	845710	845274	936	right8	11	6	166	mask11	0	846807	0	846607	eqm10_NoEyeNmodel1_dir	0	V	gazeCOD	GazeCoDxp	1	400	0	846307	-3	846207
GazeCoD_1Model_male	3	1	22	<?xml version="1.0"?>\n<Clock xmlns:dt="urn:schemas-microsoft-com:datatypes"><Description dt:dt="string">E-Prime Primary Realtime Clock</Description><StartTime><Timestamp dt:dt="int">0</Timestamp><DateUtc dt:dt="string">2017-04-24T11:10:37Z</DateUtc></StartTime><FrequencyChanges><FrequencyChange><Frequency dt:dt="r8">3312939</Frequency><Timestamp dt:dt="r8">38707409748</Timestamp><Current dt:dt="…	60.003	1	right	53348314	04-24-2017	13:10:37	11:10:37	female	188	{RIGHTARROW}	42							0	850413	849990	{RIGHTARROW}	423	848867	848474	893	right4,8	20	6	167	mask20	0	849974	0	849774	eqm10_NoEyeNmodel1_dir	90	H	gazeCOD	GazeCoDxp	1	400	0	849474	7	849374
GazeCoD_1Model_male	3	1	22	<?xml version="1.0"?>\n<Clock xmlns:dt="urn:schemas-microsoft-com:datatypes"><Description dt:dt="string">E-Prime Primary Realtime Clock</Description><StartTime><Timestamp dt:dt="int">0</Timestamp><DateUtc dt:dt="string">2017-04-24T11:10:37Z</DateUtc></StartTime><FrequencyChanges><FrequencyChange><Frequency dt:dt="r8">3312939</Frequency><Timestamp dt:dt="r8">38707409748</Timestamp><Current dt:dt="…	60.003	1	right	53348314	04-24-2017	13:10:37	11:10:37	female	189	{LEFTARROW}	53							0	852644	851973	{DOWNARROW}	671	850852	850424	928	left4,8	15	6	168	mask15	0	851957	0	851757	eqm10_NoEyeNmodel1_dir	90	H	gazeCOD	GazeCoDxp	0	400	0	851457	5	851357
GazeCoD_1Model_male	3	1	22	<?xml version="1.0"?>\n<Clock xmlns:dt="urn:schemas-microsoft-com:datatypes"><Description dt:dt="string">E-Prime Primary Realtime Clock</Description><StartTime><Timestamp dt:dt="int">0</Timestamp><DateUtc dt:dt="string">2017-04-24T11:10:37Z</DateUtc></StartTime><FrequencyChanges><FrequencyChange><Frequency dt:dt="r8">3312939</Frequency><Timestamp dt:dt="r8">38707409748</Timestamp><Current dt:dt="…	60.003	1	right	53348314	04-24-2017	13:10:37	11:10:37	female	190	{LEFTARROW}	49							0	854556	854090	{DOWNARROW}	466	852969	852657	812	left1,6	24	6	169	mask24	0	854073	0	853873	eqm10_NoEyeNmodel1_dir	90	HV	gazeCOD	GazeCoDxp	0	400	0	853573	4	853473
GazeCoD_1Model_male	3	1	22	<?xml version="1.0"?>\n<Clock xmlns:dt="urn:schemas-microsoft-com:datatypes"><Description dt:dt="string">E-Prime Primary Realtime Clock</Description><StartTime><Timestamp dt:dt="int">0</Timestamp><DateUtc dt:dt="string">2017-04-24T11:10:37Z</DateUtc></StartTime><FrequencyChanges><FrequencyChange><Frequency dt:dt="r8">3312939</Frequency><Timestamp dt:dt="r8">38707409748</Timestamp><Current dt:dt="…	60.003	1	right	53348314	04-24-2017	13:10:37	11:10:37	female	191	{LEFTARROW}	53							0	856348	855973	{DOWNARROW}	375	854856	854573	783	left4,8	4	6	170	mask4	0	855957	0	855757	eqm10_NoEyeNmodel1_dir	0	V	gazeCOD	GazeCoDxp	0	400	0	855457	1	855357
GazeCoD_1Model_male	3	1	22	<?xml version="1.0"?>\n<Clock xmlns:dt="urn:schemas-microsoft-com:datatypes"><Description dt:dt="string">E-Prime Primary Realtime Clock</Description><StartTime><Timestamp dt:dt="int">0</Timestamp><DateUtc dt:dt="string">2017-04-24T11:10:37Z</DateUtc></StartTime><FrequencyChanges><FrequencyChange><Frequency dt:dt="r8">3312939</Frequency><Timestamp dt:dt="r8">38707409748</Timestamp><Current dt:dt="…	60.003	1	right	53348314	04-24-2017	13:10:37	11:10:37	female	192	{RIGHTARROW}	40							0	858380	857923	{RIGHTARROW}	457	856803	856373	930	right6,4	21	6	171	mask21	0	857907	0	857707	eqm10_NoEyeNmodel1_dir	90	H	gazeCOD	GazeCoDxp	1	400	0	857407	4	857307
GazeCoD_1Model_male	3	1	22	<?xml version="1.0"?>\n<Clock xmlns:dt="urn:schemas-microsoft-com:datatypes"><Description dt:dt="string">E-Prime Primary Realtime Clock</Description><StartTime><Timestamp dt:dt="int">0</Timestamp><DateUtc dt:dt="string">2017-04-24T11:10:37Z</DateUtc></StartTime><FrequencyChanges><FrequencyChange><Frequency dt:dt="r8">3312939</Frequency><Timestamp dt:dt="r8">38707409748</Timestamp><Current dt:dt="…	60.003	1	right	53348314	04-24-2017	13:10:37	11:10:37	female	193	{LEFTARROW}	55							0	860348	859956	{DOWNARROW}	392	858830	858390	940	left6,4	5	6	172	mask5	0	859940	0	859740	eqm10_NoEyeNmodel1_dir	0	V	gazeCOD	GazeCoDxp	0	400	0	859440	10	859340
GazeCoD_1Model_male	3	1	22	<?xml version="1.0"?>\n<Clock xmlns:dt="urn:schemas-microsoft-com:datatypes"><Description dt:dt="string">E-Prime Primary Realtime Clock</Description><StartTime><Timestamp dt:dt="int">0</Timestamp><DateUtc dt:dt="string">2017-04-24T11:10:37Z</DateUtc></StartTime><FrequencyChanges><FrequencyChange><Frequency dt:dt="r8">3312939</Frequency><Timestamp dt:dt="r8">38707409748</Timestamp><Current dt:dt="…	60.003	1	right	53348314	04-24-2017	13:10:37	11:10:37	female	194	{RIGHTARROW}	77							0	862076	861773	{RIGHTARROW}	303	860658	860373	785	right8	33	6	173	mask33	0	861756	0	861556	eqm10_NoEyeNmodel1_dir	90	HV	gazeCOD	GazeCoDxp	1	400	0	861256	-2	861156
GazeCoD_1Model_male	3	1	22	<?xml version="1.0"?>\n<Clock xmlns:dt="urn:schemas-microsoft-com:datatypes"><Description dt:dt="string">E-Prime Primary Realtime Clock</Description><StartTime><Timestamp dt:dt="int">0</Timestamp><DateUtc dt:dt="string">2017-04-24T11:10:37Z</DateUtc></StartTime><FrequencyChanges><FrequencyChange><Frequency dt:dt="r8">3312939</Frequency><Timestamp dt:dt="r8">38707409748</Timestamp><Current dt:dt="…	60.003	1	right	53348314	04-24-2017	13:10:37	11:10:37	female	195	{RIGHTARROW}	46							0	863788	863706	{DOWNARROW}	82	862581	862090	991	right1,6	7	6	174	mask7	0	863690	0	863490	eqm10_NoEyeNmodel1_dir	0	V	gazeCOD	GazeCoDxp	0	400	0	863190	9	863090
GazeCoD_1Model_male	3	1	22	<?xml version="1.0"?>\n<Clock xmlns:dt="urn:schemas-microsoft-com:datatypes"><Description dt:dt="string">E-Prime Primary Realtime Clock</Description><StartTime><Timestamp dt:dt="int">0</Timestamp><DateUtc dt:dt="string">2017-04-24T11:10:37Z</DateUtc></StartTime><FrequencyChanges><FrequencyChange><Frequency dt:dt="r8">3312939</Frequency><Timestamp dt:dt="r8">38707409748</Timestamp><Current dt:dt="…	60.003	1	right	53348314	04-24-2017	13:10:37	11:10:37	female	196	{RIGHTARROW}	46							0	866356	865356	{RIGHTARROW}	1000	864239	863806	933	right1,6	29	6	175	mask29	0	865339	0	865139	eqm10_NoEyeNmodel1_dir	90	HV	gazeCOD	GazeCoDxp	1	400	0	864839	0	864739
GazeCoD_1Model_male	3	1	22	<?xml version="1.0"?>\n<Clock xmlns:dt="urn:schemas-microsoft-com:datatypes"><Description dt:dt="string">E-Prime Primary Realtime Clock</Description><StartTime><Timestamp dt:dt="int">0</Timestamp><DateUtc dt:dt="string">2017-04-24T11:10:37Z</DateUtc></StartTime><FrequencyChanges><FrequencyChange><Frequency dt:dt="r8">3312939</Frequency><Timestamp dt:dt="r8">38707409748</Timestamp><Current dt:dt="…	60.003	1	right	53348314	04-24-2017	13:10:37	11:10:37	female	197	{LEFTARROW}	78							0	868668	867806	{DOWNARROW}	862	866681	866373	808	left8	6	6	176	mask6	0	867789	0	867589	eqm10_NoEyeNmodel1_dir	0	V	gazeCOD	GazeCoDxp	0	400	0	867289	8	867189
GazeCoD_1Model_male	3	1	22	<?xml version="1.0"?>\n<Clock xmlns:dt="urn:schemas-microsoft-com:datatypes"><Description dt:dt="string">E-Prime Primary Realtime Clock</Description><StartTime><Timestamp dt:dt="int">0</Timestamp><DateUtc dt:dt="string">2017-04-24T11:10:37Z</DateUtc></StartTime><FrequencyChanges><FrequencyChange><Frequency dt:dt="r8">3312939</Frequency><Timestamp dt:dt="r8">38707409748</Timestamp><Current dt:dt="…	60.003	1	right	53348314	04-24-2017	13:10:37	11:10:37	female	198	{LEFTARROW}	51							0	870923	870206	{DOWNARROW}	717	869081	868689	892	left3,2	14	6	177	mask14	0	870189	0	869989	eqm10_NoEyeNmodel1_dir	90	H	gazeCOD	GazeCoDxp	0	400	0	869689	8	869589
GazeCoD_1Model_male	3	1	22	<?xml version="1.0"?>\n<Clock xmlns:dt="urn:schemas-microsoft-com:datatypes"><Description dt:dt="string">E-Prime Primary Realtime Clock</Description><StartTime><Timestamp dt:dt="int">0</Timestamp><DateUtc dt:dt="string">2017-04-24T11:10:37Z</DateUtc></StartTime><FrequencyChanges><FrequencyChange><Frequency dt:dt="r8">3312939</Frequency><Timestamp dt:dt="r8">38707409748</Timestamp><Current dt:dt="…	60.003	1	right	53348314	04-24-2017	13:10:37	11:10:37	female	199	{LEFTARROW}	51							0	872763	872406	{DOWNARROW}	357	871288	870939	849	left3,2	3	6	178	mask3	0	872389	0	872189	eqm10_NoEyeNmodel1_dir	0	V	gazeCOD	GazeCoDxp	0	400	0	871889	1	871789
GazeCoD_1Model_male	3	1	22	<?xml version="1.0"?>\n<Clock xmlns:dt="urn:schemas-microsoft-com:datatypes"><Description dt:dt="string">E-Prime Primary Realtime Clock</Description><StartTime><Timestamp dt:dt="int">0</Timestamp><DateUtc dt:dt="string">2017-04-24T11:10:37Z</DateUtc></StartTime><FrequencyChanges><FrequencyChange><Frequency dt:dt="r8">3312939</Frequency><Timestamp dt:dt="r8">38707409748</Timestamp><Current dt:dt="…	60.003	1	right	53348314	04-24-2017	13:10:37	11:10:37	female	200	{DOWNARROW}	79							0	874651	874272	{DOWNARROW}	379	873148	872772	876	DG0	1	6	179	mask1	0	874256	0	874056	eqm10_NoEyeNmodel1_dir	0	V	gazeCOD	GazeCoDxp	1	400	0	873756	8	873656
GazeCoD_1Model_male	3	1	22	<?xml version="1.0"?>\n<Clock xmlns:dt="urn:schemas-microsoft-com:datatypes"><Description dt:dt="string">E-Prime Primary Realtime Clock</Description><StartTime><Timestamp dt:dt="int">0</Timestamp><DateUtc dt:dt="string">2017-04-24T11:10:37Z</DateUtc></StartTime><FrequencyChanges><FrequencyChange><Frequency dt:dt="r8">3312939</Frequency><Timestamp dt:dt="r8">38707409748</Timestamp><Current dt:dt="…	60.003	1	right	53348314	04-24-2017	13:10:37	11:10:37	female	201	{LEFTARROW}	78							0	876643	876289	{DOWNARROW}	354	875163	874672	991	left8	17	6	180	mask17	0	876272	0	876072	eqm10_NoEyeNmodel1_dir	90	H	gazeCOD	GazeCoDxp	0	400	0	875772	9	875672
GazeCoD_1Model_male	3	1	22	<?xml version="1.0"?>\n<Clock xmlns:dt="urn:schemas-microsoft-com:datatypes"><Description dt:dt="string">E-Prime Primary Realtime Clock</Description><StartTime><Timestamp dt:dt="int">0</Timestamp><DateUtc dt:dt="string">2017-04-24T11:10:37Z</DateUtc></StartTime><FrequencyChanges><FrequencyChange><Frequency dt:dt="r8">3312939</Frequency><Timestamp dt:dt="r8">38707409748</Timestamp><Current dt:dt="…	60.003	1	right	53348314	04-24-2017	13:10:37	11:10:37	female	202	{RIGHTARROW}	40							0	878955	878189	{DOWNARROW}	766	877078	876656	922	right6,4	10	6	181	mask10	0	878172	-1	877972	eqm10_NoEyeNmodel1_dir	0	V	gazeCOD	GazeCoDxp	0	400	0	877673	-5	877573
GazeCoD_1Model_male	3	1	22	<?xml version="1.0"?>\n<Clock xmlns:dt="urn:schemas-microsoft-com:datatypes"><Description dt:dt="string">E-Prime Primary Realtime Clock</Description><StartTime><Timestamp dt:dt="int">0</Timestamp><DateUtc dt:dt="string">2017-04-24T11:10:37Z</DateUtc></StartTime><FrequencyChanges><FrequencyChange><Frequency dt:dt="r8">3312939</Frequency><Timestamp dt:dt="r8">38707409748</Timestamp><Current dt:dt="…	60.003	1	right	53348314	04-24-2017	13:10:37	11:10:37	female	203	{LEFTARROW}	53							0	880979	880489	{DOWNARROW}	490	879374	878972	902	left4,8	26	6	182	mask26	0	880472	0	880272	eqm10_NoEyeNmodel1_dir	90	HV	gazeCOD	GazeCoDxp	0	400	0	879972	-2	879872
GazeCoD_1Model_male	3	1	22	<?xml version="1.0"?>\n<Clock xmlns:dt="urn:schemas-microsoft-com:datatypes"><Description dt:dt="string">E-Prime Primary Realtime Clock</Description><StartTime><Timestamp dt:dt="int">0</Timestamp><DateUtc dt:dt="string">2017-04-24T11:10:37Z</DateUtc></StartTime><FrequencyChanges><FrequencyChange><Frequency dt:dt="r8">3312939</Frequency><Timestamp dt:dt="r8">38707409748</Timestamp><Current dt:dt="…	60.003	1	right	53348314	04-24-2017	13:10:37	11:10:37	female	204	{RIGHTARROW}	42							0	883571	882372	{RIGHTARROW}	1199	881260	880989	771	right4,8	9	6	183	mask9	0	882355	0	882155	eqm10_NoEyeNmodel1_dir	0	V	gazeCOD	GazeCoDxp	1	400	0	881855	-5	881755
GazeCoD_1Model_male	3	1	22	<?xml version="1.0"?>\n<Clock xmlns:dt="urn:schemas-microsoft-com:datatypes"><Description dt:dt="string">E-Prime Primary Realtime Clock</Description><StartTime><Timestamp dt:dt="int">0</Timestamp><DateUtc dt:dt="string">2017-04-24T11:10:37Z</DateUtc></StartTime><FrequencyChanges><FrequencyChange><Frequency dt:dt="r8">3312939</Frequency><Timestamp dt:dt="r8">38707409748</Timestamp><Current dt:dt="…	60.003	1	right	53348314	04-24-2017	13:10:37	11:10:37	female	205	{LEFTARROW}	55							0	885443	885105	{LEFTARROW}	338	883987	883588	899	left6,4	16	6	184	mask16	0	885088	0	884888	eqm10_NoEyeNmodel1_dir	90	H	gazeCOD	GazeCoDxp	1	400	0	884588	1	884488
GazeCoD_1Model_male	3	1	22	<?xml version="1.0"?>\n<Clock xmlns:dt="urn:schemas-microsoft-com:datatypes"><Description dt:dt="string">E-Prime Primary Realtime Clock</Description><StartTime><Timestamp dt:dt="int">0</Timestamp><DateUtc dt:dt="string">2017-04-24T11:10:37Z</DateUtc></StartTime><FrequencyChanges><FrequencyChange><Frequency dt:dt="r8">3312939</Frequency><Timestamp dt:dt="r8">38707409748</Timestamp><Current dt:dt="…	60.003	1	right	53348314	04-24-2017	13:10:37	11:10:37	female	206	{LEFTARROW}	55							0	887419	887055	{LEFTARROW}	364	885932	885455	977	left6,4	27	6	185	mask27	0	887038	0	886838	eqm10_NoEyeNmodel1_dir	90	HV	gazeCOD	GazeCoDxp	1	400	0	886538	6	886438
GazeCoD_1Model_male	3	1	22	<?xml version="1.0"?>\n<Clock xmlns:dt="urn:schemas-microsoft-com:datatypes"><Description dt:dt="string">E-Prime Primary Realtime Clock</Description><StartTime><Timestamp dt:dt="int">0</Timestamp><DateUtc dt:dt="string">2017-04-24T11:10:37Z</DateUtc></StartTime><FrequencyChanges><FrequencyChange><Frequency dt:dt="r8">3312939</Frequency><Timestamp dt:dt="r8">38707409748</Timestamp><Current dt:dt="…	60.003	1	right	53348314	04-24-2017	13:10:37	11:10:37	female	207	{RIGHTARROW}	77							0	889427	888872	{RIGHTARROW}	554	887758	887438	820	right8	22	6	186	mask22	0	888855	0	888655	eqm10_NoEyeNmodel1_dir	90	H	gazeCOD	GazeCoDxp	1	400	0	888355	-3	888255
GazeCoD_1Model_male	3	1	22	<?xml version="1.0"?>\n<Clock xmlns:dt="urn:schemas-microsoft-com:datatypes"><Description dt:dt="string">E-Prime Primary Realtime Clock</Description><StartTime><Timestamp dt:dt="int">0</Timestamp><DateUtc dt:dt="string">2017-04-24T11:10:37Z</DateUtc></StartTime><FrequencyChanges><FrequencyChange><Frequency dt:dt="r8">3312939</Frequency><Timestamp dt:dt="r8">38707409748</Timestamp><Current dt:dt="…	60.003	1	right	53348314	04-24-2017	13:10:37	11:10:37	female	208	{LEFTARROW}	51							0	891362	890921	{DOWNARROW}	441	889803	889438	865	left3,2	25	6	187	mask25	0	890905	0	890705	eqm10_NoEyeNmodel1_dir	90	HV	gazeCOD	GazeCoDxp	0	400	0	890405	2	890305
GazeCoD_1Model_male	3	1	22	<?xml version="1.0"?>\n<Clock xmlns:dt="urn:schemas-microsoft-com:datatypes"><Description dt:dt="string">E-Prime Primary Realtime Clock</Description><StartTime><Timestamp dt:dt="int">0</Timestamp><DateUtc dt:dt="string">2017-04-24T11:10:37Z</DateUtc></StartTime><FrequencyChanges><FrequencyChange><Frequency dt:dt="r8">3312939</Frequency><Timestamp dt:dt="r8">38707409748</Timestamp><Current dt:dt="…	60.003	1	right	53348314	04-24-2017	13:10:37	11:10:37	female	209	{LEFTARROW}	49							0	893338	892971	{DOWNARROW}	367	891852	891371	981	left1,6	2	6	188	mask2	0	892955	0	892755	eqm10_NoEyeNmodel1_dir	0	V	gazeCOD	GazeCoDxp	0	400	0	892455	3	892355
GazeCoD_1Model_male	3	1	22	<?xml version="1.0"?>\n<Clock xmlns:dt="urn:schemas-microsoft-com:datatypes"><Description dt:dt="string">E-Prime Primary Realtime Clock</Description><StartTime><Timestamp dt:dt="int">0</Timestamp><DateUtc dt:dt="string">2017-04-24T11:10:37Z</DateUtc></StartTime><FrequencyChanges><FrequencyChange><Frequency dt:dt="r8">3312939</Frequency><Timestamp dt:dt="r8">38707409748</Timestamp><Current dt:dt="…	60.003	1	right	53348314	04-24-2017	13:10:37	11:10:37	female	210	{LEFTARROW}	78							0	895306	894805	{LEFTARROW}	501	893682	893355	827	left8	28	6	189	mask28	0	894788	0	894588	eqm10_NoEyeNmodel1_dir	90	HV	gazeCOD	GazeCoDxp	1	400	0	894288	6	894188
GazeCoD_1Model_male	3	1	22	<?xml version="1.0"?>\n<Clock xmlns:dt="urn:schemas-microsoft-com:datatypes"><Description dt:dt="string">E-Prime Primary Realtime Clock</Description><StartTime><Timestamp dt:dt="int">0</Timestamp><DateUtc dt:dt="string">2017-04-24T11:10:37Z</DateUtc></StartTime><FrequencyChanges><FrequencyChange><Frequency dt:dt="r8">3312939</Frequency><Timestamp dt:dt="r8">38707409748</Timestamp><Current dt:dt="…	60.003	1	right	53348314	04-24-2017	13:10:37	11:10:37	female	211	{RIGHTARROW}	42							0	897946	896838	{RIGHTARROW}	1108	895718	895321	897	right4,8	31	6	190	mask31	0	896821	0	896621	eqm10_NoEyeNmodel1_dir	90	HV	gazeCOD	GazeCoDxp	1	400	0	896321	3	896221
GazeCoD_1Model_male	3	1	22	<?xml version="1.0"?>\n<Clock xmlns:dt="urn:schemas-microsoft-com:datatypes"><Description dt:dt="string">E-Prime Primary Realtime Clock</Description><StartTime><Timestamp dt:dt="int">0</Timestamp><DateUtc dt:dt="string">2017-04-24T11:10:37Z</DateUtc></StartTime><FrequencyChanges><FrequencyChange><Frequency dt:dt="r8">3312939</Frequency><Timestamp dt:dt="r8">38707409748</Timestamp><Current dt:dt="…	60.003	1	right	53348314	04-24-2017	13:10:37	11:10:37	female	212	{RIGHTARROW}	44							0	899914	899354	{RIGHTARROW}	560	898242	897971	771	right3,2	19	6	191	mask19	0	899338	0	899138	eqm10_NoEyeNmodel1_dir	90	H	gazeCOD	GazeCoDxp	1	400	0	898838	-4	898738
GazeCoD_1Model_male	3	1	22	<?xml version="1.0"?>\n<Clock xmlns:dt="urn:schemas-microsoft-com:datatypes"><Description dt:dt="string">E-Prime Primary Realtime Clock</Description><StartTime><Timestamp dt:dt="int">0</Timestamp><DateUtc dt:dt="string">2017-04-24T11:10:37Z</DateUtc></StartTime><FrequencyChanges><FrequencyChange><Frequency dt:dt="r8">3312939</Frequency><Timestamp dt:dt="r8">38707409748</Timestamp><Current dt:dt="…	60.003	1	right	53348314	04-24-2017	13:10:37	11:10:37	female	213	{RIGHTARROW}	40							0	901882	901321	{RIGHTARROW}	561	900194	899938	756	right6,4	32	6	192	mask32	0	901304	0	901104	eqm10_NoEyeNmodel1_dir	90	HV	gazeCOD	GazeCoDxp	1	400	0	900804	10	900704
GazeCoD_1Model_male	3	1	22	<?xml version="1.0"?>\n<Clock xmlns:dt="urn:schemas-microsoft-com:datatypes"><Description dt:dt="string">E-Prime Primary Realtime Clock</Description><StartTime><Timestamp dt:dt="int">0</Timestamp><DateUtc dt:dt="string">2017-04-24T11:10:37Z</DateUtc></StartTime><FrequencyChanges><FrequencyChange><Frequency dt:dt="r8">3312939</Frequency><Timestamp dt:dt="r8">38707409748</Timestamp><Current dt:dt="…	60.003	1	right	53348314	04-24-2017	13:10:37	11:10:37	female	214	{DOWNARROW}	79							0	903922	903471	{RIGHTARROW}	451	902356	901904	952	DG0	12	6	193	mask12	0	903454	0	903254	eqm10_NoEyeNmodel1_dir	90	H	gazeCOD	GazeCoDxp	0	400	0	902954	-2	902854
GazeCoD_1Model_male	3	1	22	<?xml version="1.0"?>\n<Clock xmlns:dt="urn:schemas-microsoft-com:datatypes"><Description dt:dt="string">E-Prime Primary Realtime Clock</Description><StartTime><Timestamp dt:dt="int">0</Timestamp><DateUtc dt:dt="string">2017-04-24T11:10:37Z</DateUtc></StartTime><FrequencyChanges><FrequencyChange><Frequency dt:dt="r8">3312939</Frequency><Timestamp dt:dt="r8">38707409748</Timestamp><Current dt:dt="…	60.003	1	right	53348314	04-24-2017	13:10:37	11:10:37	female	215	{RIGHTARROW}	44							0	905938	905454	{RIGHTARROW}	484	904340	903937	903	right3,2	30	6	194	mask30	0	905437	0	905237	eqm10_NoEyeNmodel1_dir	90	HV	gazeCOD	GazeCoDxp	1	400	0	904937	-3	904837
GazeCoD_1Model_male	3	1	22	<?xml version="1.0"?>\n<Clock xmlns:dt="urn:schemas-microsoft-com:datatypes"><Description dt:dt="string">E-Prime Primary Realtime Clock</Description><StartTime><Timestamp dt:dt="int">0</Timestamp><DateUtc dt:dt="string">2017-04-24T11:10:37Z</DateUtc></StartTime><FrequencyChanges><FrequencyChange><Frequency dt:dt="r8">3312939</Frequency><Timestamp dt:dt="r8">38707409748</Timestamp><Current dt:dt="…	60.003	1	right	53348314	04-24-2017	13:10:37	11:10:37	female	216	{DOWNARROW}	79							0	908105	907471	{RIGHTARROW}	634	906346	905954	892	DG0	23	6	195	mask23	0	907454	0	907254	eqm10_NoEyeNmodel1_dir	90	HV	gazeCOD	GazeCoDxp	0	400	0	906954	8	906854
GazeCoD_1Model_male	3	1	22	<?xml version="1.0"?>\n<Clock xmlns:dt="urn:schemas-microsoft-com:datatypes"><Description dt:dt="string">E-Prime Primary Realtime Clock</Description><StartTime><Timestamp dt:dt="int">0</Timestamp><DateUtc dt:dt="string">2017-04-24T11:10:37Z</DateUtc></StartTime><FrequencyChanges><FrequencyChange><Frequency dt:dt="r8">3312939</Frequency><Timestamp dt:dt="r8">38707409748</Timestamp><Current dt:dt="…	60.003	1	right	53348314	04-24-2017	13:10:37	11:10:37	female	217	{LEFTARROW}	49							0	909985	909720	{DOWNARROW}	265	908607	908121	986	left1,6	13	6	196	mask13	0	909704	0	909504	eqm10_NoEyeNmodel1_dir	90	H	gazeCOD	GazeCoDxp	0	400	0	909204	-3	909104
GazeCoD_1Model_male	3	1	22	<?xml version="1.0"?>\n<Clock xmlns:dt="urn:schemas-microsoft-com:datatypes"><Description dt:dt="string">E-Prime Primary Realtime Clock</Description><StartTime><Timestamp dt:dt="int">0</Timestamp><DateUtc dt:dt="string">2017-04-24T11:10:37Z</DateUtc></StartTime><FrequencyChanges><FrequencyChange><Frequency dt:dt="r8">3312939</Frequency><Timestamp dt:dt="r8">38707409748</Timestamp><Current dt:dt="…	60.003	1	right	53348314	04-24-2017	13:10:37	11:10:37	female	218	{RIGHTARROW}	44							0	911785	911404	{DOWNARROW}	381	910283	910004	779	right3,2	8	6	197	mask8	0	911387	0	911187	eqm10_NoEyeNmodel1_dir	0	V	gazeCOD	GazeCoDxp	0	400	0	910887	4	910787
GazeCoD_1Model_male	3	1	22	<?xml version="1.0"?>\n<Clock xmlns:dt="urn:schemas-microsoft-com:datatypes"><Description dt:dt="string">E-Prime Primary Realtime Clock</Description><StartTime><Timestamp dt:dt="int">0</Timestamp><DateUtc dt:dt="string">2017-04-24T11:10:37Z</DateUtc></StartTime><FrequencyChanges><FrequencyChange><Frequency dt:dt="r8">3312939</Frequency><Timestamp dt:dt="r8">38707409748</Timestamp><Current dt:dt="…	60.003	1	right	53348314	04-24-2017	13:10:37	11:10:37	female	219	{RIGHTARROW}	46							0	915417	913337	{DOWNARROW}	2080	912225	911804	921	right1,6	18	6	198	mask18	0	913320	0	913120	eqm10_NoEyeNmodel1_dir	90	H	gazeCOD	GazeCoDxp	0	400	0	912820	-5	912720
GazeCoD_1Model_male	3	1	22	<?xml version="1.0"?>\n<Clock xmlns:dt="urn:schemas-microsoft-com:datatypes"><Description dt:dt="string">E-Prime Primary Realtime Clock</Description><StartTime><Timestamp dt:dt="int">0</Timestamp><DateUtc dt:dt="string">2017-04-24T11:10:37Z</DateUtc></StartTime><FrequencyChanges><FrequencyChange><Frequency dt:dt="r8">3312939</Frequency><Timestamp dt:dt="r8">38707409748</Timestamp><Current dt:dt="…	60.003	1	right	53348314	04-24-2017	13:10:37	11:10:37	female	220	{LEFTARROW}	51							0	917385	916970	{DOWNARROW}	415	915854	915437	917	left3,2	25	7	199	mask25	0	916953	0	916753	eqm10_NoEyeNmodel1_dir	90	HV	gazeCOD	GazeCoDxp	0	400	0	916453	-1	916353
GazeCoD_1Model_male	3	1	22	<?xml version="1.0"?>\n<Clock xmlns:dt="urn:schemas-microsoft-com:datatypes"><Description dt:dt="string">E-Prime Primary Realtime Clock</Description><StartTime><Timestamp dt:dt="int">0</Timestamp><DateUtc dt:dt="string">2017-04-24T11:10:37Z</DateUtc></StartTime><FrequencyChanges><FrequencyChange><Frequency dt:dt="r8">3312939</Frequency><Timestamp dt:dt="r8">38707409748</Timestamp><Current dt:dt="…	60.003	1	right	53348314	04-24-2017	13:10:37	11:10:37	female	221	{RIGHTARROW}	77							0	919265	918837	{RIGHTARROW}	428	917714	917403	811	right8	22	7	200	mask22	0	918820	0	918620	eqm10_NoEyeNmodel1_dir	90	H	gazeCOD	GazeCoDxp	1	400	0	918320	6	918220
GazeCoD_1Model_male	3	1	22	<?xml version="1.0"?>\n<Clock xmlns:dt="urn:schemas-microsoft-com:datatypes"><Description dt:dt="string">E-Prime Primary Realtime Clock</Description><StartTime><Timestamp dt:dt="int">0</Timestamp><DateUtc dt:dt="string">2017-04-24T11:10:37Z</DateUtc></StartTime><FrequencyChanges><FrequencyChange><Frequency dt:dt="r8">3312939</Frequency><Timestamp dt:dt="r8">38707409748</Timestamp><Current dt:dt="…	60.003	1	right	53348314	04-24-2017	13:10:37	11:10:37	female	222	{LEFTARROW}	78							0	921225	920887	{LEFTARROW}	338	919762	919287	975	left8	28	7	201	mask28	0	920870	0	920670	eqm10_NoEyeNmodel1_dir	90	HV	gazeCOD	GazeCoDxp	1	400	0	920370	8	920270
GazeCoD_1Model_male	3	1	22	<?xml version="1.0"?>\n<Clock xmlns:dt="urn:schemas-microsoft-com:datatypes"><Description dt:dt="string">E-Prime Primary Realtime Clock</Description><StartTime><Timestamp dt:dt="int">0</Timestamp><DateUtc dt:dt="string">2017-04-24T11:10:37Z</DateUtc></StartTime><FrequencyChanges><FrequencyChange><Frequency dt:dt="r8">3312939</Frequency><Timestamp dt:dt="r8">38707409748</Timestamp><Current dt:dt="…	60.003	1	right	53348314	04-24-2017	13:10:37	11:10:37	female	223	{DOWNARROW}	79							0	922889	922670	{DOWNARROW}	219	921547	921236	811	DG0	1	7	202	mask1	0	922653	0	922453	eqm10_NoEyeNmodel1_dir	0	V	gazeCOD	GazeCoDxp	1	400	0	922153	6	922053
GazeCoD_1Model_male	3	1	22	<?xml version="1.0"?>\n<Clock xmlns:dt="urn:schemas-microsoft-com:datatypes"><Description dt:dt="string">E-Prime Primary Realtime Clock</Description><StartTime><Timestamp dt:dt="int">0</Timestamp><DateUtc dt:dt="string">2017-04-24T11:10:37Z</DateUtc></StartTime><FrequencyChanges><FrequencyChange><Frequency dt:dt="r8">3312939</Frequency><Timestamp dt:dt="r8">38707409748</Timestamp><Current dt:dt="…	60.003	1	right	53348314	04-24-2017	13:10:37	11:10:37	female	224	{RIGHTARROW}	46							0	924921	924453	{DOWNARROW}	468	923335	922903	932	right1,6	29	7	203	mask29	0	924436	0	924236	eqm10_NoEyeNmodel1_dir	90	HV	gazeCOD	GazeCoDxp	0	400	0	923936	1	923836
GazeCoD_1Model_male	3	1	22	<?xml version="1.0"?>\n<Clock xmlns:dt="urn:schemas-microsoft-com:datatypes"><Description dt:dt="string">E-Prime Primary Realtime Clock</Description><StartTime><Timestamp dt:dt="int">0</Timestamp><DateUtc dt:dt="string">2017-04-24T11:10:37Z</DateUtc></StartTime><FrequencyChanges><FrequencyChange><Frequency dt:dt="r8">3312939</Frequency><Timestamp dt:dt="r8">38707409748</Timestamp><Current dt:dt="…	60.003	1	right	53348314	04-24-2017	13:10:37	11:10:37	female	225	{RIGHTARROW}	77							0	927008	926553	{RIGHTARROW}	455	925436	924936	1000	right8	11	7	204	mask11	0	926536	0	926336	eqm10_NoEyeNmodel1_dir	0	V	gazeCOD	GazeCoDxp	1	400	0	926036	0	925936
GazeCoD_1Model_male	3	1	22	<?xml version="1.0"?>\n<Clock xmlns:dt="urn:schemas-microsoft-com:datatypes"><Description dt:dt="string">E-Prime Primary Realtime Clock</Description><StartTime><Timestamp dt:dt="int">0</Timestamp><DateUtc dt:dt="string">2017-04-24T11:10:37Z</DateUtc></StartTime><FrequencyChanges><FrequencyChange><Frequency dt:dt="r8">3312939</Frequency><Timestamp dt:dt="r8">38707409748</Timestamp><Current dt:dt="…	60.003	1	right	53348314	04-24-2017	13:10:37	11:10:37	female	226	{RIGHTARROW}	44							0	928992	928419	{RIGHTARROW}	573	927304	927020	784	right3,2	8	7	205	mask8	0	928403	0	928203	eqm10_NoEyeNmodel1_dir	0	V	gazeCOD	GazeCoDxp	1	400	0	927903	-1	927803
GazeCoD_1Model_male	3	1	22	<?xml version="1.0"?>\n<Clock xmlns:dt="urn:schemas-microsoft-com:datatypes"><Description dt:dt="string">E-Prime Primary Realtime Clock</Description><StartTime><Timestamp dt:dt="int">0</Timestamp><DateUtc dt:dt="string">2017-04-24T11:10:37Z</DateUtc></StartTime><FrequencyChanges><FrequencyChange><Frequency dt:dt="r8">3312939</Frequency><Timestamp dt:dt="r8">38707409748</Timestamp><Current dt:dt="…	60.003	1	right	53348314	04-24-2017	13:10:37	11:10:37	female	227	{RIGHTARROW}	40							0	930864	930519	{RIGHTARROW}	345	929394	929003	891	right6,4	21	7	206	mask21	0	930503	0	930303	eqm10_NoEyeNmodel1_dir	90	H	gazeCOD	GazeCoDxp	1	400	0	930003	9	929903
GazeCoD_1Model_male	3	1	22	<?xml version="1.0"?>\n<Clock xmlns:dt="urn:schemas-microsoft-com:datatypes"><Description dt:dt="string">E-Prime Primary Realtime Clock</Description><StartTime><Timestamp dt:dt="int">0</Timestamp><DateUtc dt:dt="string">2017-04-24T11:10:37Z</DateUtc></StartTime><FrequencyChanges><FrequencyChange><Frequency dt:dt="r8">3312939</Frequency><Timestamp dt:dt="r8">38707409748</Timestamp><Current dt:dt="…	60.003	1	right	53348314	04-24-2017	13:10:37	11:10:37	female	228	{RIGHTARROW}	42							0	932736	932286	{DOWNARROW}	450	931161	930886	775	right4,8	9	7	207	mask9	0	932269	0	932069	eqm10_NoEyeNmodel1_dir	0	V	gazeCOD	GazeCoDxp	0	400	0	931769	8	931669
GazeCoD_1Model_male	3	1	22	<?xml version="1.0"?>\n<Clock xmlns:dt="urn:schemas-microsoft-com:datatypes"><Description dt:dt="string">E-Prime Primary Realtime Clock</Description><StartTime><Timestamp dt:dt="int">0</Timestamp><DateUtc dt:dt="string">2017-04-24T11:10:37Z</DateUtc></StartTime><FrequencyChanges><FrequencyChange><Frequency dt:dt="r8">3312939</Frequency><Timestamp dt:dt="r8">38707409748</Timestamp><Current dt:dt="…	60.003	1	right	53348314	04-24-2017	13:10:37	11:10:37	female	229	{LEFTARROW}	49							0	934784	934252	{DOWNARROW}	532	933137	932753	884	left1,6	2	7	208	mask2	0	934236	0	934036	eqm10_NoEyeNmodel1_dir	0	V	gazeCOD	GazeCoDxp	0	400	0	933736	-1	933636
GazeCoD_1Model_male	3	1	22	<?xml version="1.0"?>\n<Clock xmlns:dt="urn:schemas-microsoft-com:datatypes"><Description dt:dt="string">E-Prime Primary Realtime Clock</Description><StartTime><Timestamp dt:dt="int">0</Timestamp><DateUtc dt:dt="string">2017-04-24T11:10:37Z</DateUtc></StartTime><FrequencyChanges><FrequencyChange><Frequency dt:dt="r8">3312939</Frequency><Timestamp dt:dt="r8">38707409748</Timestamp><Current dt:dt="…	60.003	1	right	53348314	04-24-2017	13:10:37	11:10:37	female	230	{LEFTARROW}	55							0	937760	936252	{LEFTARROW}	1508	935134	934802	832	left6,4	16	7	209	mask16	0	936236	0	936036	eqm10_NoEyeNmodel1_dir	90	H	gazeCOD	GazeCoDxp	1	400	0	935736	2	935636
GazeCoD_1Model_male	3	1	22	<?xml version="1.0"?>\n<Clock xmlns:dt="urn:schemas-microsoft-com:datatypes"><Description dt:dt="string">E-Prime Primary Realtime Clock</Description><StartTime><Timestamp dt:dt="int">0</Timestamp><DateUtc dt:dt="string">2017-04-24T11:10:37Z</DateUtc></StartTime><FrequencyChanges><FrequencyChange><Frequency dt:dt="r8">3312939</Frequency><Timestamp dt:dt="r8">38707409748</Timestamp><Current dt:dt="…	60.003	1	right	53348314	04-24-2017	13:10:37	11:10:37	female	231	{DOWNARROW}	79							0	939768	939319	{RIGHTARROW}	449	938205	937769	936	DG0	12	7	210	mask12	0	939302	0	939102	eqm10_NoEyeNmodel1_dir	90	H	gazeCOD	GazeCoDxp	0	400	0	938802	-3	938702
GazeCoD_1Model_male	3	1	22	<?xml version="1.0"?>\n<Clock xmlns:dt="urn:schemas-microsoft-com:datatypes"><Description dt:dt="string">E-Prime Primary Realtime Clock</Description><StartTime><Timestamp dt:dt="int">0</Timestamp><DateUtc dt:dt="string">2017-04-24T11:10:37Z</DateUtc></StartTime><FrequencyChanges><FrequencyChange><Frequency dt:dt="r8">3312939</Frequency><Timestamp dt:dt="r8">38707409748</Timestamp><Current dt:dt="…	60.003	1	right	53348314	04-24-2017	13:10:37	11:10:37	female	232	{RIGHTARROW}	46							0	941736	941319	{DOWNARROW}	417	940199	939786	913	right1,6	7	7	211	mask7	0	941302	0	941102	eqm10_NoEyeNmodel1_dir	0	V	gazeCOD	GazeCoDxp	0	400	0	940802	3	940702
GazeCoD_1Model_male	3	1	22	<?xml version="1.0"?>\n<Clock xmlns:dt="urn:schemas-microsoft-com:datatypes"><Description dt:dt="string">E-Prime Primary Realtime Clock</Description><StartTime><Timestamp dt:dt="int">0</Timestamp><DateUtc dt:dt="string">2017-04-24T11:10:37Z</DateUtc></StartTime><FrequencyChanges><FrequencyChange><Frequency dt:dt="r8">3312939</Frequency><Timestamp dt:dt="r8">38707409748</Timestamp><Current dt:dt="…	60.003	1	right	53348314	04-24-2017	13:10:37	11:10:37	female	233	{RIGHTARROW}	44							0	943704	943319	{DOWNARROW}	385	942203	941752	951	right3,2	19	7	212	mask19	0	943302	0	943102	eqm10_NoEyeNmodel1_dir	90	H	gazeCOD	GazeCoDxp	0	400	0	942802	-1	942702
GazeCoD_1Model_male	3	1	22	<?xml version="1.0"?>\n<Clock xmlns:dt="urn:schemas-microsoft-com:datatypes"><Description dt:dt="string">E-Prime Primary Realtime Clock</Description><StartTime><Timestamp dt:dt="int">0</Timestamp><DateUtc dt:dt="string">2017-04-24T11:10:37Z</DateUtc></StartTime><FrequencyChanges><FrequencyChange><Frequency dt:dt="r8">3312939</Frequency><Timestamp dt:dt="r8">38707409748</Timestamp><Current dt:dt="…	60.003	1	right	53348314	04-24-2017	13:10:37	11:10:37	female	234	{LEFTARROW}	53							0	945672	945269	{DOWNARROW}	402	944156	943719	937	left4,8	4	7	213	mask4	0	945252	0	945052	eqm10_NoEyeNmodel1_dir	0	V	gazeCOD	GazeCoDxp	0	400	0	944752	-4	944652
GazeCoD_1Model_male	3	1	22	<?xml version="1.0"?>\n<Clock xmlns:dt="urn:schemas-microsoft-com:datatypes"><Description dt:dt="string">E-Prime Primary Realtime Clock</Description><StartTime><Timestamp dt:dt="int">0</Timestamp><DateUtc dt:dt="string">2017-04-24T11:10:37Z</DateUtc></StartTime><FrequencyChanges><FrequencyChange><Frequency dt:dt="r8">3312939</Frequency><Timestamp dt:dt="r8">38707409748</Timestamp><Current dt:dt="…	60.003	1	right	53348314	04-24-2017	13:10:37	11:10:37	female	235	{LEFTARROW}	78							0	947639	947185	{DOWNARROW}	454	946073	945685	888	left8	6	7	214	mask6	0	947168	0	946968	eqm10_NoEyeNmodel1_dir	0	V	gazeCOD	GazeCoDxp	0	400	0	946668	-5	946568
GazeCoD_1Model_male	3	1	22	<?xml version="1.0"?>\n<Clock xmlns:dt="urn:schemas-microsoft-com:datatypes"><Description dt:dt="string">E-Prime Primary Realtime Clock</Description><StartTime><Timestamp dt:dt="int">0</Timestamp><DateUtc dt:dt="string">2017-04-24T11:10:37Z</DateUtc></StartTime><FrequencyChanges><FrequencyChange><Frequency dt:dt="r8">3312939</Frequency><Timestamp dt:dt="r8">38707409748</Timestamp><Current dt:dt="…	60.003	1	right	53348314	04-24-2017	13:10:37	11:10:37	female	236	{RIGHTARROW}	46							0	949527	949085	{RIGHTARROW}	442	947974	947652	822	right1,6	18	7	215	mask18	0	949068	-1	948868	eqm10_NoEyeNmodel1_dir	90	H	gazeCOD	GazeCoDxp	1	400	0	948569	-5	948469
GazeCoD_1Model_male	3	1	22	<?xml version="1.0"?>\n<Clock xmlns:dt="urn:schemas-microsoft-com:datatypes"><Description dt:dt="string">E-Prime Primary Realtime Clock</Description><StartTime><Timestamp dt:dt="int">0</Timestamp><DateUtc dt:dt="string">2017-04-24T11:10:37Z</DateUtc></StartTime><FrequencyChanges><FrequencyChange><Frequency dt:dt="r8">3312939</Frequency><Timestamp dt:dt="r8">38707409748</Timestamp><Current dt:dt="…	60.003	1	right	53348314	04-24-2017	13:10:37	11:10:37	female	237	{LEFTARROW}	49							0	951375	950968	{DOWNARROW}	407	949851	949552	799	left1,6	24	7	216	mask24	0	950952	0	950752	eqm10_NoEyeNmodel1_dir	90	HV	gazeCOD	GazeCoDxp	0	400	0	950452	1	950352
GazeCoD_1Model_male	3	1	22	<?xml version="1.0"?>\n<Clock xmlns:dt="urn:schemas-microsoft-com:datatypes"><Description dt:dt="string">E-Prime Primary Realtime Clock</Description><StartTime><Timestamp dt:dt="int">0</Timestamp><DateUtc dt:dt="string">2017-04-24T11:10:37Z</DateUtc></StartTime><FrequencyChanges><FrequencyChange><Frequency dt:dt="r8">3312939</Frequency><Timestamp dt:dt="r8">38707409748</Timestamp><Current dt:dt="…	60.003	1	right	53348314	04-24-2017	13:10:37	11:10:37	female	238	{RIGHTARROW}	40							0	953327	952918	{DOWNARROW}	409	951807	951385	922	right6,4	10	7	217	mask10	0	952901	-1	952701	eqm10_NoEyeNmodel1_dir	0	V	gazeCOD	GazeCoDxp	0	400	0	952402	-5	952302
GazeCoD_1Model_male	3	1	22	<?xml version="1.0"?>\n<Clock xmlns:dt="urn:schemas-microsoft-com:datatypes"><Description dt:dt="string">E-Prime Primary Realtime Clock</Description><StartTime><Timestamp dt:dt="int">0</Timestamp><DateUtc dt:dt="string">2017-04-24T11:10:37Z</DateUtc></StartTime><FrequencyChanges><FrequencyChange><Frequency dt:dt="r8">3312939</Frequency><Timestamp dt:dt="r8">38707409748</Timestamp><Current dt:dt="…	60.003	1	right	53348314	04-24-2017	13:10:37	11:10:37	female	239	{DOWNARROW}	79							0	955303	954885	{DOWNARROW}	418	953764	953351	913	DG0	23	7	218	mask23	0	954868	0	954668	eqm10_NoEyeNmodel1_dir	90	HV	gazeCOD	GazeCoDxp	1	400	0	954368	4	954268
GazeCoD_1Model_male	3	1	22	<?xml version="1.0"?>\n<Clock xmlns:dt="urn:schemas-microsoft-com:datatypes"><Description dt:dt="string">E-Prime Primary Realtime Clock</Description><StartTime><Timestamp dt:dt="int">0</Timestamp><DateUtc dt:dt="string">2017-04-24T11:10:37Z</DateUtc></StartTime><FrequencyChanges><FrequencyChange><Frequency dt:dt="r8">3312939</Frequency><Timestamp dt:dt="r8">38707409748</Timestamp><Current dt:dt="…	60.003	1	right	53348314	04-24-2017	13:10:37	11:10:37	female	240	{LEFTARROW}	51							0	957247	956801	{DOWNARROW}	446	955677	955318	859	left3,2	14	7	219	mask14	0	956785	0	956585	eqm10_NoEyeNmodel1_dir	90	H	gazeCOD	GazeCoDxp	0	400	0	956285	8	956185
GazeCoD_1Model_male	3	1	22	<?xml version="1.0"?>\n<Clock xmlns:dt="urn:schemas-microsoft-com:datatypes"><Description dt:dt="string">E-Prime Primary Realtime Clock</Description><StartTime><Timestamp dt:dt="int">0</Timestamp><DateUtc dt:dt="string">2017-04-24T11:10:37Z</DateUtc></StartTime><FrequencyChanges><FrequencyChange><Frequency dt:dt="r8">3312939</Frequency><Timestamp dt:dt="r8">38707409748</Timestamp><Current dt:dt="…	60.003	1	right	53348314	04-24-2017	13:10:37	11:10:37	female	241	{LEFTARROW}	78							0	959215	958885	{LEFTARROW}	330	957762	957268	994	left8	17	7	220	mask17	0	958868	0	958668	eqm10_NoEyeNmodel1_dir	90	H	gazeCOD	GazeCoDxp	1	400	0	958368	6	958268
GazeCoD_1Model_male	3	1	22	<?xml version="1.0"?>\n<Clock xmlns:dt="urn:schemas-microsoft-com:datatypes"><Description dt:dt="string">E-Prime Primary Realtime Clock</Description><StartTime><Timestamp dt:dt="int">0</Timestamp><DateUtc dt:dt="string">2017-04-24T11:10:37Z</DateUtc></StartTime><FrequencyChanges><FrequencyChange><Frequency dt:dt="r8">3312939</Frequency><Timestamp dt:dt="r8">38707409748</Timestamp><Current dt:dt="…	60.003	1	right	53348314	04-24-2017	13:10:37	11:10:37	female	242	{RIGHTARROW}	42							0	1033883	1033197	{RIGHTARROW}	686	1032076	1031797	779	right4,8	31	7	221	mask31	0	1033181	0	1032981	eqm10_NoEyeNmodel1_dir	90	HV	gazeCOD	GazeCoDxp	1	400	0	1032681	5	1032581
GazeCoD_1Model_male	3	1	22	<?xml version="1.0"?>\n<Clock xmlns:dt="urn:schemas-microsoft-com:datatypes"><Description dt:dt="string">E-Prime Primary Realtime Clock</Description><StartTime><Timestamp dt:dt="int">0</Timestamp><DateUtc dt:dt="string">2017-04-24T11:10:37Z</DateUtc></StartTime><FrequencyChanges><FrequencyChange><Frequency dt:dt="r8">3312939</Frequency><Timestamp dt:dt="r8">38707409748</Timestamp><Current dt:dt="…	60.003	1	right	53348314	04-24-2017	13:10:37	11:10:37	female	243	{LEFTARROW}	55							0	1035707	1035430	{LEFTARROW}	277	1034309	1033897	912	left6,4	27	7	222	mask27	0	1035414	0	1035214	eqm10_NoEyeNmodel1_dir	90	HV	gazeCOD	GazeCoDxp	1	400	0	1034914	5	1034814
GazeCoD_1Model_male	3	1	22	<?xml version="1.0"?>\n<Clock xmlns:dt="urn:schemas-microsoft-com:datatypes"><Description dt:dt="string">E-Prime Primary Realtime Clock</Description><StartTime><Timestamp dt:dt="int">0</Timestamp><DateUtc dt:dt="string">2017-04-24T11:10:37Z</DateUtc></StartTime><FrequencyChanges><FrequencyChange><Frequency dt:dt="r8">3312939</Frequency><Timestamp dt:dt="r8">38707409748</Timestamp><Current dt:dt="…	60.003	1	right	53348314	04-24-2017	13:10:37	11:10:37	female	244	{LEFTARROW}	53							0	1037763	1037247	{LEFTARROW}	516	1036120	1035730	890	left4,8	26	7	223	mask26	0	1037230	0	1037030	eqm10_NoEyeNmodel1_dir	90	HV	gazeCOD	GazeCoDxp	1	400	0	1036730	10	1036630
GazeCoD_1Model_male	3	1	22	<?xml version="1.0"?>\n<Clock xmlns:dt="urn:schemas-microsoft-com:datatypes"><Description dt:dt="string">E-Prime Primary Realtime Clock</Description><StartTime><Timestamp dt:dt="int">0</Timestamp><DateUtc dt:dt="string">2017-04-24T11:10:37Z</DateUtc></StartTime><FrequencyChanges><FrequencyChange><Frequency dt:dt="r8">3312939</Frequency><Timestamp dt:dt="r8">38707409748</Timestamp><Current dt:dt="…	60.003	1	right	53348314	04-24-2017	13:10:37	11:10:37	female	245	{RIGHTARROW}	77							0	1039691	1039247	{RIGHTARROW}	443	1038124	1037780	844	right8	33	7	224	mask33	0	1039230	0	1039030	eqm10_NoEyeNmodel1_dir	90	HV	gazeCOD	GazeCoDxp	1	400	0	1038730	6	1038630
GazeCoD_1Model_male	3	1	22	<?xml version="1.0"?>\n<Clock xmlns:dt="urn:schemas-microsoft-com:datatypes"><Description dt:dt="string">E-Prime Primary Realtime Clock</Description><StartTime><Timestamp dt:dt="int">0</Timestamp><DateUtc dt:dt="string">2017-04-24T11:10:37Z</DateUtc></StartTime><FrequencyChanges><FrequencyChange><Frequency dt:dt="r8">3312939</Frequency><Timestamp dt:dt="r8">38707409748</Timestamp><Current dt:dt="…	60.003	1	right	53348314	04-24-2017	13:10:37	11:10:37	female	246	{RIGHTARROW}	42							0	1041746	1041230	{RIGHTARROW}	516	1040115	1039714	901	right4,8	20	7	225	mask20	0	1041213	-1	1041013	eqm10_NoEyeNmodel1_dir	90	H	gazeCOD	GazeCoDxp	1	400	0	1040714	-1	1040614
GazeCoD_1Model_male	3	1	22	<?xml version="1.0"?>\n<Clock xmlns:dt="urn:schemas-microsoft-com:datatypes"><Description dt:dt="string">E-Prime Primary Realtime Clock</Description><StartTime><Timestamp dt:dt="int">0</Timestamp><DateUtc dt:dt="string">2017-04-24T11:10:37Z</DateUtc></StartTime><FrequencyChanges><FrequencyChange><Frequency dt:dt="r8">3312939</Frequency><Timestamp dt:dt="r8">38707409748</Timestamp><Current dt:dt="…	60.003	1	right	53348314	04-24-2017	13:10:37	11:10:37	female	247	{LEFTARROW}	55							0	1043786	1043263	{DOWNARROW}	523	1042142	1041763	879	left6,4	5	7	226	mask5	0	1043247	0	1043047	eqm10_NoEyeNmodel1_dir	0	V	gazeCOD	GazeCoDxp	0	400	0	1042747	5	1042647
GazeCoD_1Model_male	3	1	22	<?xml version="1.0"?>\n<Clock xmlns:dt="urn:schemas-microsoft-com:datatypes"><Description dt:dt="string">E-Prime Primary Realtime Clock</Description><StartTime><Timestamp dt:dt="int">0</Timestamp><DateUtc dt:dt="string">2017-04-24T11:10:37Z</DateUtc></StartTime><FrequencyChanges><FrequencyChange><Frequency dt:dt="r8">3312939</Frequency><Timestamp dt:dt="r8">38707409748</Timestamp><Current dt:dt="…	60.003	1	right	53348314	04-24-2017	13:10:37	11:10:37	female	248	{LEFTARROW}	53							0	1046426	1045180	{RIGHTARROW}	1246	1044054	1043797	757	left4,8	15	7	227	mask15	0	1045163	0	1044963	eqm10_NoEyeNmodel1_dir	90	H	gazeCOD	GazeCoDxp	0	400	0	1044663	9	1044563
GazeCoD_1Model_male	3	1	22	<?xml version="1.0"?>\n<Clock xmlns:dt="urn:schemas-microsoft-com:datatypes"><Description dt:dt="string">E-Prime Primary Realtime Clock</Description><StartTime><Timestamp dt:dt="int">0</Timestamp><DateUtc dt:dt="string">2017-04-24T11:10:37Z</DateUtc></StartTime><FrequencyChanges><FrequencyChange><Frequency dt:dt="r8">3312939</Frequency><Timestamp dt:dt="r8">38707409748</Timestamp><Current dt:dt="…	60.003	1	right	53348314	04-24-2017	13:10:37	11:10:37	female	249	{RIGHTARROW}	40							0	1048610	1048063	{RIGHTARROW}	547	1046940	1046447	993	right6,4	32	7	228	mask32	0	1048046	0	1047846	eqm10_NoEyeNmodel1_dir	90	HV	gazeCOD	GazeCoDxp	1	400	0	1047546	6	1047446
GazeCoD_1Model_male	3	1	22	<?xml version="1.0"?>\n<Clock xmlns:dt="urn:schemas-microsoft-com:datatypes"><Description dt:dt="string">E-Prime Primary Realtime Clock</Description><StartTime><Timestamp dt:dt="int">0</Timestamp><DateUtc dt:dt="string">2017-04-24T11:10:37Z</DateUtc></StartTime><FrequencyChanges><FrequencyChange><Frequency dt:dt="r8">3312939</Frequency><Timestamp dt:dt="r8">38707409748</Timestamp><Current dt:dt="…	60.003	1	right	53348314	04-24-2017	13:10:37	11:10:37	female	250	{LEFTARROW}	51							0	1050490	1049996	{DOWNARROW}	494	1048882	1048630	752	left3,2	3	7	229	mask3	0	1049980	0	1049780	eqm10_NoEyeNmodel1_dir	0	V	gazeCOD	GazeCoDxp	0	400	0	1049480	-2	1049380
GazeCoD_1Model_male	3	1	22	<?xml version="1.0"?>\n<Clock xmlns:dt="urn:schemas-microsoft-com:datatypes"><Description dt:dt="string">E-Prime Primary Realtime Clock</Description><StartTime><Timestamp dt:dt="int">0</Timestamp><DateUtc dt:dt="string">2017-04-24T11:10:37Z</DateUtc></StartTime><FrequencyChanges><FrequencyChange><Frequency dt:dt="r8">3312939</Frequency><Timestamp dt:dt="r8">38707409748</Timestamp><Current dt:dt="…	60.003	1	right	53348314	04-24-2017	13:10:37	11:10:37	female	251	{RIGHTARROW}	44							0	1052386	1051980	{RIGHTARROW}	406	1050854	1050513	841	right3,2	30	7	230	mask30	0	1051963	0	1051763	eqm10_NoEyeNmodel1_dir	90	HV	gazeCOD	GazeCoDxp	1	400	0	1051463	9	1051363
GazeCoD_1Model_male	3	1	22	<?xml version="1.0"?>\n<Clock xmlns:dt="urn:schemas-microsoft-com:datatypes"><Description dt:dt="string">E-Prime Primary Realtime Clock</Description><StartTime><Timestamp dt:dt="int">0</Timestamp><DateUtc dt:dt="string">2017-04-24T11:10:37Z</DateUtc></StartTime><FrequencyChanges><FrequencyChange><Frequency dt:dt="r8">3312939</Frequency><Timestamp dt:dt="r8">38707409748</Timestamp><Current dt:dt="…	60.003	1	right	53348314	04-24-2017	13:10:37	11:10:37	female	252	{LEFTARROW}	49							0	1054346	1053929	{RIGHTARROW}	417	1052808	1052396	912	left1,6	13	7	231	mask13	0	1053913	0	1053713	eqm10_NoEyeNmodel1_dir	90	H	gazeCOD	GazeCoDxp	0	400	0	1053413	5	1053313
GazeCoD_1Model_male	3	1	22	<?xml version="1.0"?>\n<Clock xmlns:dt="urn:schemas-microsoft-com:datatypes"><Description dt:dt="string">E-Prime Primary Realtime Clock</Description><StartTime><Timestamp dt:dt="int">0</Timestamp><DateUtc dt:dt="string">2017-04-24T11:10:37Z</DateUtc></StartTime><FrequencyChanges><FrequencyChange><Frequency dt:dt="r8">3312939</Frequency><Timestamp dt:dt="r8">38707409748</Timestamp><Current dt:dt="…	60.003	1	right	53348314	04-24-2017	13:10:37	11:10:37	female	253	{RIGHTARROW}	46							0	1056234	1055746	{DOWNARROW}	488	1054632	1054363	769	right1,6	7	8	232	mask7	0	1055729	0	1055529	eqm10_NoEyeNmodel1_dir	0	V	gazeCOD	GazeCoDxp	0	400	0	1055229	-3	1055129
GazeCoD_1Model_male	3	1	22	<?xml version="1.0"?>\n<Clock xmlns:dt="urn:schemas-microsoft-com:datatypes"><Description dt:dt="string">E-Prime Primary Realtime Clock</Description><StartTime><Timestamp dt:dt="int">0</Timestamp><DateUtc dt:dt="string">2017-04-24T11:10:37Z</DateUtc></StartTime><FrequencyChanges><FrequencyChange><Frequency dt:dt="r8">3312939</Frequency><Timestamp dt:dt="r8">38707409748</Timestamp><Current dt:dt="…	60.003	1	right	53348314	04-24-2017	13:10:37	11:10:37	female	254	{RIGHTARROW}	44							0	1059217	1057829	{RIGHTARROW}	1388	1056716	1056246	970	right3,2	8	8	233	mask8	0	1057813	0	1057613	eqm10_NoEyeNmodel1_dir	0	V	gazeCOD	GazeCoDxp	1	400	0	1057313	-3	1057213
GazeCoD_1Model_male	3	1	22	<?xml version="1.0"?>\n<Clock xmlns:dt="urn:schemas-microsoft-com:datatypes"><Description dt:dt="string">E-Prime Primary Realtime Clock</Description><StartTime><Timestamp dt:dt="int">0</Timestamp><DateUtc dt:dt="string">2017-04-24T11:10:37Z</DateUtc></StartTime><FrequencyChanges><FrequencyChange><Frequency dt:dt="r8">3312939</Frequency><Timestamp dt:dt="r8">38707409748</Timestamp><Current dt:dt="…	60.003	1	right	53348314	04-24-2017	13:10:37	11:10:37	female	255	{RIGHTARROW}	77							0	1061257	1060812	{RIGHTARROW}	445	1059691	1059229	962	right8	22	8	234	mask22	0	1060796	0	1060596	eqm10_NoEyeNmodel1_dir	90	H	gazeCOD	GazeCoDxp	1	400	0	1060296	5	1060196
GazeCoD_1Model_male	3	1	22	<?xml version="1.0"?>\n<Clock xmlns:dt="urn:schemas-microsoft-com:datatypes"><Description dt:dt="string">E-Prime Primary Realtime Clock</Description><StartTime><Timestamp dt:dt="int">0</Timestamp><DateUtc dt:dt="string">2017-04-24T11:10:37Z</DateUtc></StartTime><FrequencyChanges><FrequencyChange><Frequency dt:dt="r8">3312939</Frequency><Timestamp dt:dt="r8">38707409748</Timestamp><Current dt:dt="…	60.003	1	right	53348314	04-24-2017	13:10:37	11:10:37	female	256	{LEFTARROW}	78							0	1063209	1062896	{LEFTARROW}	313	1061777	1061279	998	left8	17	8	235	mask17	0	1062879	0	1062679	eqm10_NoEyeNmodel1_dir	90	H	gazeCOD	GazeCoDxp	1	400	0	1062379	2	1062279
GazeCoD_1Model_male	3	1	22	<?xml version="1.0"?>\n<Clock xmlns:dt="urn:schemas-microsoft-com:datatypes"><Description dt:dt="string">E-Prime Primary Realtime Clock</Description><StartTime><Timestamp dt:dt="int">0</Timestamp><DateUtc dt:dt="string">2017-04-24T11:10:37Z</DateUtc></StartTime><FrequencyChanges><FrequencyChange><Frequency dt:dt="r8">3312939</Frequency><Timestamp dt:dt="r8">38707409748</Timestamp><Current dt:dt="…	60.003	1	right	53348314	04-24-2017	13:10:37	11:10:37	female	257	{RIGHTARROW}	40							0	1065097	1064762	{RIGHTARROW}	335	1063649	1063229	920	right6,4	10	8	236	mask10	0	1064746	0	1064546	eqm10_NoEyeNmodel1_dir	0	V	gazeCOD	GazeCoDxp	1	400	0	1064246	-3	1064146
GazeCoD_1Model_male	3	1	22	<?xml version="1.0"?>\n<Clock xmlns:dt="urn:schemas-microsoft-com:datatypes"><Description dt:dt="string">E-Prime Primary Realtime Clock</Description><StartTime><Timestamp dt:dt="int">0</Timestamp><DateUtc dt:dt="string">2017-04-24T11:10:37Z</DateUtc></StartTime><FrequencyChanges><FrequencyChange><Frequency dt:dt="r8">3312939</Frequency><Timestamp dt:dt="r8">38707409748</Timestamp><Current dt:dt="…	60.003	1	right	53348314	04-24-2017	13:10:37	11:10:37	female	258	{LEFTARROW}	49							0	1067153	1066695	{DOWNARROW}	458	1065581	1065112	969	left1,6	24	8	237	mask24	0	1066679	0	1066479	eqm10_NoEyeNmodel1_dir	90	HV	gazeCOD	GazeCoDxp	0	400	0	1066179	-2	1066079
GazeCoD_1Model_male	3	1	22	<?xml version="1.0"?>\n<Clock xmlns:dt="urn:schemas-microsoft-com:datatypes"><Description dt:dt="string">E-Prime Primary Realtime Clock</Description><StartTime><Timestamp dt:dt="int">0</Timestamp><DateUtc dt:dt="string">2017-04-24T11:10:37Z</DateUtc></StartTime><FrequencyChanges><FrequencyChange><Frequency dt:dt="r8">3312939</Frequency><Timestamp dt:dt="r8">38707409748</Timestamp><Current dt:dt="…	60.003	1	right	53348314	04-24-2017	13:10:37	11:10:37	female	259	{DOWNARROW}	79							0	1070169	1068612	{DOWNARROW}	1557	1067492	1067162	830	DG0	12	8	238	mask12	0	1068595	0	1068395	eqm10_NoEyeNmodel1_dir	90	H	gazeCOD	GazeCoDxp	1	400	0	1068095	3	1067995
GazeCoD_1Model_male	3	1	22	<?xml version="1.0"?>\n<Clock xmlns:dt="urn:schemas-microsoft-com:datatypes"><Description dt:dt="string">E-Prime Primary Realtime Clock</Description><StartTime><Timestamp dt:dt="int">0</Timestamp><DateUtc dt:dt="string">2017-04-24T11:10:37Z</DateUtc></StartTime><FrequencyChanges><FrequencyChange><Frequency dt:dt="r8">3312939</Frequency><Timestamp dt:dt="r8">38707409748</Timestamp><Current dt:dt="…	60.003	1	right	53348314	04-24-2017	13:10:37	11:10:37	female	260	{RIGHTARROW}	42							0	1072057	1071562	{RIGHTARROW}	495	1070448	1070179	769	right4,8	20	8	239	mask20	0	1071545	0	1071345	eqm10_NoEyeNmodel1_dir	90	H	gazeCOD	GazeCoDxp	1	400	0	1071045	-3	1070945
GazeCoD_1Model_male	3	1	22	<?xml version="1.0"?>\n<Clock xmlns:dt="urn:schemas-microsoft-com:datatypes"><Description dt:dt="string">E-Prime Primary Realtime Clock</Description><StartTime><Timestamp dt:dt="int">0</Timestamp><DateUtc dt:dt="string">2017-04-24T11:10:37Z</DateUtc></StartTime><FrequencyChanges><FrequencyChange><Frequency dt:dt="r8">3312939</Frequency><Timestamp dt:dt="r8">38707409748</Timestamp><Current dt:dt="…	60.003	1	right	53348314	04-24-2017	13:10:37	11:10:37	female	261	{LEFTARROW}	55							0	1073961	1073512	{DOWNARROW}	449	1072394	1072079	815	left6,4	5	8	240	mask5	0	1073495	0	1073295	eqm10_NoEyeNmodel1_dir	0	V	gazeCOD	GazeCoDxp	0	400	0	1072995	1	1072895
GazeCoD_1Model_male	3	1	22	<?xml version="1.0"?>\n<Clock xmlns:dt="urn:schemas-microsoft-com:datatypes"><Description dt:dt="string">E-Prime Primary Realtime Clock</Description><StartTime><Timestamp dt:dt="int">0</Timestamp><DateUtc dt:dt="string">2017-04-24T11:10:37Z</DateUtc></StartTime><FrequencyChanges><FrequencyChange><Frequency dt:dt="r8">3312939</Frequency><Timestamp dt:dt="r8">38707409748</Timestamp><Current dt:dt="…	60.003	1	right	53348314	04-24-2017	13:10:37	11:10:37	female	262	{DOWNARROW}	79							0	1076873	1075562	{RIGHTARROW}	1311	1074438	1073978	960	DG0	23	8	241	mask23	0	1075545	0	1075345	eqm10_NoEyeNmodel1_dir	90	HV	gazeCOD	GazeCoDxp	0	400	0	1075045	7	1074945
GazeCoD_1Model_male	3	1	22	<?xml version="1.0"?>\n<Clock xmlns:dt="urn:schemas-microsoft-com:datatypes"><Description dt:dt="string">E-Prime Primary Realtime Clock</Description><StartTime><Timestamp dt:dt="int">0</Timestamp><DateUtc dt:dt="string">2017-04-24T11:10:37Z</DateUtc></StartTime><FrequencyChanges><FrequencyChange><Frequency dt:dt="r8">3312939</Frequency><Timestamp dt:dt="r8">38707409748</Timestamp><Current dt:dt="…	60.003	1	right	53348314	04-24-2017	13:10:37	11:10:37	female	263	{LEFTARROW}	53							0	1079072	1078462	{DOWNARROW}	610	1077344	1076895	949	left4,8	26	8	242	mask26	0	1078445	0	1078245	eqm10_NoEyeNmodel1_dir	90	HV	gazeCOD	GazeCoDxp	0	400	0	1077945	1	1077845
GazeCoD_1Model_male	3	1	22	<?xml version="1.0"?>\n<Clock xmlns:dt="urn:schemas-microsoft-com:datatypes"><Description dt:dt="string">E-Prime Primary Realtime Clock</Description><StartTime><Timestamp dt:dt="int">0</Timestamp><DateUtc dt:dt="string">2017-04-24T11:10:37Z</DateUtc></StartTime><FrequencyChanges><FrequencyChange><Frequency dt:dt="r8">3312939</Frequency><Timestamp dt:dt="r8">38707409748</Timestamp><Current dt:dt="…	60.003	1	right	53348314	04-24-2017	13:10:37	11:10:37	female	264	{RIGHTARROW}	42							0	1080888	1080628	{RIGHTARROW}	260	1079517	1079095	922	right4,8	31	8	243	mask31	0	1080611	-1	1080411	eqm10_NoEyeNmodel1_dir	90	HV	gazeCOD	GazeCoDxp	1	400	0	1080112	-5	1080012
GazeCoD_1Model_male	3	1	22	<?xml version="1.0"?>\n<Clock xmlns:dt="urn:schemas-microsoft-com:datatypes"><Description dt:dt="string">E-Prime Primary Realtime Clock</Description><StartTime><Timestamp dt:dt="int">0</Timestamp><DateUtc dt:dt="string">2017-04-24T11:10:37Z</DateUtc></StartTime><FrequencyChanges><FrequencyChange><Frequency dt:dt="r8">3312939</Frequency><Timestamp dt:dt="r8">38707409748</Timestamp><Current dt:dt="…	60.003	1	right	53348314	04-24-2017	13:10:37	11:10:37	female	265	{RIGHTARROW}	77							0	1082768	1082295	{RIGHTARROW}	473	1081170	1080911	759	right8	11	8	244	mask11	0	1082278	0	1082078	eqm10_NoEyeNmodel1_dir	0	V	gazeCOD	GazeCoDxp	1	400	0	1081778	8	1081678
GazeCoD_1Model_male	3	1	22	<?xml version="1.0"?>\n<Clock xmlns:dt="urn:schemas-microsoft-com:datatypes"><Description dt:dt="string">E-Prime Primary Realtime Clock</Description><StartTime><Timestamp dt:dt="int">0</Timestamp><DateUtc dt:dt="string">2017-04-24T11:10:37Z</DateUtc></StartTime><FrequencyChanges><FrequencyChange><Frequency dt:dt="r8">3312939</Frequency><Timestamp dt:dt="r8">38707409748</Timestamp><Current dt:dt="…	60.003	1	right	53348314	04-24-2017	13:10:37	11:10:37	female	266	{LEFTARROW}	55							0	1084704	1084328	{LEFTARROW}	376	1083210	1082778	932	left6,4	16	8	245	mask16	0	1084311	0	1084111	eqm10_NoEyeNmodel1_dir	90	H	gazeCOD	GazeCoDxp	1	400	0	1083811	1	1083711
GazeCoD_1Model_male	3	1	22	<?xml version="1.0"?>\n<Clock xmlns:dt="urn:schemas-microsoft-com:datatypes"><Description dt:dt="string">E-Prime Primary Realtime Clock</Description><StartTime><Timestamp dt:dt="int">0</Timestamp><DateUtc dt:dt="string">2017-04-24T11:10:37Z</DateUtc></StartTime><FrequencyChanges><FrequencyChange><Frequency dt:dt="r8">3312939</Frequency><Timestamp dt:dt="r8">38707409748</Timestamp><Current dt:dt="…	60.003	1	right	53348314	04-24-2017	13:10:37	11:10:37	female	267	{RIGHTARROW}	77							0	1086624	1086261	{RIGHTARROW}	363	1085147	1084728	919	right8	33	8	246	mask33	0	1086244	0	1086044	eqm10_NoEyeNmodel1_dir	90	HV	gazeCOD	GazeCoDxp	1	400	0	1085744	-3	1085644
GazeCoD_1Model_male	3	1	22	<?xml version="1.0"?>\n<Clock xmlns:dt="urn:schemas-microsoft-com:datatypes"><Description dt:dt="string">E-Prime Primary Realtime Clock</Description><StartTime><Timestamp dt:dt="int">0</Timestamp><DateUtc dt:dt="string">2017-04-24T11:10:37Z</DateUtc></StartTime><FrequencyChanges><FrequencyChange><Frequency dt:dt="r8">3312939</Frequency><Timestamp dt:dt="r8">38707409748</Timestamp><Current dt:dt="…	60.003	1	right	53348314	04-24-2017	13:10:37	11:10:37	female	268	{LEFTARROW}	51							0	1088552	1088044	{DOWNARROW}	508	1086929	1086644	785	left3,2	14	8	247	mask14	0	1088028	0	1087828	eqm10_NoEyeNmodel1_dir	90	H	gazeCOD	GazeCoDxp	0	400	0	1087528	-1	1087428
GazeCoD_1Model_male	3	1	22	<?xml version="1.0"?>\n<Clock xmlns:dt="urn:schemas-microsoft-com:datatypes"><Description dt:dt="string">E-Prime Primary Realtime Clock</Description><StartTime><Timestamp dt:dt="int">0</Timestamp><DateUtc dt:dt="string">2017-04-24T11:10:37Z</DateUtc></StartTime><FrequencyChanges><FrequencyChange><Frequency dt:dt="r8">3312939</Frequency><Timestamp dt:dt="r8">38707409748</Timestamp><Current dt:dt="…	60.003	1	right	53348314	04-24-2017	13:10:37	11:10:37	female	269	{RIGHTARROW}	40							0	1090488	1089944	{RIGHTARROW}	544	1088820	1088561	759	right6,4	32	8	248	mask32	0	1089928	0	1089728	eqm10_NoEyeNmodel1_dir	90	HV	gazeCOD	GazeCoDxp	1	400	0	1089428	8	1089328
GazeCoD_1Model_male	3	1	22	<?xml version="1.0"?>\n<Clock xmlns:dt="urn:schemas-microsoft-com:datatypes"><Description dt:dt="string">E-Prime Primary Realtime Clock</Description><StartTime><Timestamp dt:dt="int">0</Timestamp><DateUtc dt:dt="string">2017-04-24T11:10:37Z</DateUtc></StartTime><FrequencyChanges><FrequencyChange><Frequency dt:dt="r8">3312939</Frequency><Timestamp dt:dt="r8">38707409748</Timestamp><Current dt:dt="…	60.003	1	right	53348314	04-24-2017	13:10:37	11:10:37	female	270	{RIGHTARROW}	46							0	1092456	1092027	{RIGHTARROW}	429	1090910	1090511	899	right1,6	29	8	249	mask29	0	1092011	0	1091811	eqm10_NoEyeNmodel1_dir	90	HV	gazeCOD	GazeCoDxp	1	400	0	1091511	1	1091411
GazeCoD_1Model_male	3	1	22	<?xml version="1.0"?>\n<Clock xmlns:dt="urn:schemas-microsoft-com:datatypes"><Description dt:dt="string">E-Prime Primary Realtime Clock</Description><StartTime><Timestamp dt:dt="int">0</Timestamp><DateUtc dt:dt="string">2017-04-24T11:10:37Z</DateUtc></StartTime><FrequencyChanges><FrequencyChange><Frequency dt:dt="r8">3312939</Frequency><Timestamp dt:dt="r8">38707409748</Timestamp><Current dt:dt="…	60.003	1	right	53348314	04-24-2017	13:10:37	11:10:37	female	271	{LEFTARROW}	49							0	1094528	1094027	{DOWNARROW}	501	1092906	1092477	929	left1,6	13	8	250	mask13	0	1094011	0	1093811	eqm10_NoEyeNmodel1_dir	90	H	gazeCOD	GazeCoDxp	0	400	0	1093511	5	1093411
GazeCoD_1Model_male	3	1	22	<?xml version="1.0"?>\n<Clock xmlns:dt="urn:schemas-microsoft-com:datatypes"><Description dt:dt="string">E-Prime Primary Realtime Clock</Description><StartTime><Timestamp dt:dt="int">0</Timestamp><DateUtc dt:dt="string">2017-04-24T11:10:37Z</DateUtc></StartTime><FrequencyChanges><FrequencyChange><Frequency dt:dt="r8">3312939</Frequency><Timestamp dt:dt="r8">38707409748</Timestamp><Current dt:dt="…	60.003	1	right	53348314	04-24-2017	13:10:37	11:10:37	female	272	{LEFTARROW}	53							0	1096472	1095994	{DOWNARROW}	477	1094881	1094544	837	left4,8	4	8	251	mask4	0	1095977	0	1095777	eqm10_NoEyeNmodel1_dir	0	V	gazeCOD	GazeCoDxp	0	400	0	1095477	-4	1095377
GazeCoD_1Model_male	3	1	22	<?xml version="1.0"?>\n<Clock xmlns:dt="urn:schemas-microsoft-com:datatypes"><Description dt:dt="string">E-Prime Primary Realtime Clock</Description><StartTime><Timestamp dt:dt="int">0</Timestamp><DateUtc dt:dt="string">2017-04-24T11:10:37Z</DateUtc></StartTime><FrequencyChanges><FrequencyChange><Frequency dt:dt="r8">3312939</Frequency><Timestamp dt:dt="r8">38707409748</Timestamp><Current dt:dt="…	60.003	1	right	53348314	04-24-2017	13:10:37	11:10:37	female	273	{RIGHTARROW}	44							0	1099111	1097960	{RIGHTARROW}	1151	1096841	1096494	847	right3,2	19	8	252	mask19	0	1097944	0	1097744	eqm10_NoEyeNmodel1_dir	90	H	gazeCOD	GazeCoDxp	1	400	0	1097444	3	1097344
GazeCoD_1Model_male	3	1	22	<?xml version="1.0"?>\n<Clock xmlns:dt="urn:schemas-microsoft-com:datatypes"><Description dt:dt="string">E-Prime Primary Realtime Clock</Description><StartTime><Timestamp dt:dt="int">0</Timestamp><DateUtc dt:dt="string">2017-04-24T11:10:37Z</DateUtc></StartTime><FrequencyChanges><FrequencyChange><Frequency dt:dt="r8">3312939</Frequency><Timestamp dt:dt="r8">38707409748</Timestamp><Current dt:dt="…	60.003	1	right	53348314	04-24-2017	13:10:37	11:10:37	female	274	{LEFTARROW}	51							0	1101775	1100610	{DOWNARROW}	1165	1099488	1099127	861	left3,2	3	8	253	mask3	0	1100594	0	1100394	eqm10_NoEyeNmodel1_dir	0	V	gazeCOD	GazeCoDxp	0	400	0	1100094	6	1099994
GazeCoD_1Model_male	3	1	22	<?xml version="1.0"?>\n<Clock xmlns:dt="urn:schemas-microsoft-com:datatypes"><Description dt:dt="string">E-Prime Primary Realtime Clock</Description><StartTime><Timestamp dt:dt="int">0</Timestamp><DateUtc dt:dt="string">2017-04-24T11:10:37Z</DateUtc></StartTime><FrequencyChanges><FrequencyChange><Frequency dt:dt="r8">3312939</Frequency><Timestamp dt:dt="r8">38707409748</Timestamp><Current dt:dt="…	60.003	1	right	53348314	04-24-2017	13:10:37	11:10:37	female	275	{LEFTARROW}	78							0	1103799	1103294	{LEFTARROW}	505	1102175	1101794	881	left8	28	8	254	mask28	0	1103277	0	1103077	eqm10_NoEyeNmodel1_dir	90	HV	gazeCOD	GazeCoDxp	1	400	0	1102777	2	1102677
GazeCoD_1Model_male	3	1	22	<?xml version="1.0"?>\n<Clock xmlns:dt="urn:schemas-microsoft-com:datatypes"><Description dt:dt="string">E-Prime Primary Realtime Clock</Description><StartTime><Timestamp dt:dt="int">0</Timestamp><DateUtc dt:dt="string">2017-04-24T11:10:37Z</DateUtc></StartTime><FrequencyChanges><FrequencyChange><Frequency dt:dt="r8">3312939</Frequency><Timestamp dt:dt="r8">38707409748</Timestamp><Current dt:dt="…	60.003	1	right	53348314	04-24-2017	13:10:37	11:10:37	female	276	{RIGHTARROW}	44							0	1105775	1105260	{RIGHTARROW}	515	1104134	1103810	824	right3,2	30	8	255	mask30	0	1105243	0	1105043	eqm10_NoEyeNmodel1_dir	90	HV	gazeCOD	GazeCoDxp	1	400	0	1104743	9	1104643
GazeCoD_1Model_male	3	1	22	<?xml version="1.0"?>\n<Clock xmlns:dt="urn:schemas-microsoft-com:datatypes"><Description dt:dt="string">E-Prime Primary Realtime Clock</Description><StartTime><Timestamp dt:dt="int">0</Timestamp><DateUtc dt:dt="string">2017-04-24T11:10:37Z</DateUtc></StartTime><FrequencyChanges><FrequencyChange><Frequency dt:dt="r8">3312939</Frequency><Timestamp dt:dt="r8">38707409748</Timestamp><Current dt:dt="…	60.003	1	right	53348314	04-24-2017	13:10:37	11:10:37	female	277	{LEFTARROW}	51							0	1108143	1107277	{DOWNARROW}	866	1106162	1105793	869	left3,2	25	8	256	mask25	0	1107260	0	1107060	eqm10_NoEyeNmodel1_dir	90	HV	gazeCOD	GazeCoDxp	0	400	0	1106760	-2	1106660
GazeCoD_1Model_male	3	1	22	<?xml version="1.0"?>\n<Clock xmlns:dt="urn:schemas-microsoft-com:datatypes"><Description dt:dt="string">E-Prime Primary Realtime Clock</Description><StartTime><Timestamp dt:dt="int">0</Timestamp><DateUtc dt:dt="string">2017-04-24T11:10:37Z</DateUtc></StartTime><FrequencyChanges><FrequencyChange><Frequency dt:dt="r8">3312939</Frequency><Timestamp dt:dt="r8">38707409748</Timestamp><Current dt:dt="…	60.003	1	right	53348314	04-24-2017	13:10:37	11:10:37	female	278	{LEFTARROW}	78							0	1110159	1109577	{DOWNARROW}	582	1108466	1108160	806	left8	6	8	257	mask6	0	1109560	-1	1109360	eqm10_NoEyeNmodel1_dir	0	V	gazeCOD	GazeCoDxp	0	400	0	1109061	-5	1108961
GazeCoD_1Model_male	3	1	22	<?xml version="1.0"?>\n<Clock xmlns:dt="urn:schemas-microsoft-com:datatypes"><Description dt:dt="string">E-Prime Primary Realtime Clock</Description><StartTime><Timestamp dt:dt="int">0</Timestamp><DateUtc dt:dt="string">2017-04-24T11:10:37Z</DateUtc></StartTime><FrequencyChanges><FrequencyChange><Frequency dt:dt="r8">3312939</Frequency><Timestamp dt:dt="r8">38707409748</Timestamp><Current dt:dt="…	60.003	1	right	53348314	04-24-2017	13:10:37	11:10:37	female	279	{LEFTARROW}	55							0	1112063	1111593	{LEFTARROW}	470	1110467	1110177	790	left6,4	27	8	258	mask27	0	1111576	0	1111376	eqm10_NoEyeNmodel1_dir	90	HV	gazeCOD	GazeCoDxp	1	400	0	1111076	9	1110976
GazeCoD_1Model_male	3	1	22	<?xml version="1.0"?>\n<Clock xmlns:dt="urn:schemas-microsoft-com:datatypes"><Description dt:dt="string">E-Prime Primary Realtime Clock</Description><StartTime><Timestamp dt:dt="int">0</Timestamp><DateUtc dt:dt="string">2017-04-24T11:10:37Z</DateUtc></StartTime><FrequencyChanges><FrequencyChange><Frequency dt:dt="r8">3312939</Frequency><Timestamp dt:dt="r8">38707409748</Timestamp><Current dt:dt="…	60.003	1	right	53348314	04-24-2017	13:10:37	11:10:37	female	280	{RIGHTARROW}	42							0	1114031	1113493	{DOWNARROW}	538	1112369	1112076	793	right4,8	9	8	259	mask9	0	1113476	0	1113276	eqm10_NoEyeNmodel1_dir	0	V	gazeCOD	GazeCoDxp	0	400	0	1112976	7	1112876
GazeCoD_1Model_male	3	1	22	<?xml version="1.0"?>\n<Clock xmlns:dt="urn:schemas-microsoft-com:datatypes"><Description dt:dt="string">E-Prime Primary Realtime Clock</Description><StartTime><Timestamp dt:dt="int">0</Timestamp><DateUtc dt:dt="string">2017-04-24T11:10:37Z</DateUtc></StartTime><FrequencyChanges><FrequencyChange><Frequency dt:dt="r8">3312939</Frequency><Timestamp dt:dt="r8">38707409748</Timestamp><Current dt:dt="…	60.003	1	right	53348314	04-24-2017	13:10:37	11:10:37	female	281	{DOWNARROW}	79							0	1116055	1115643	{DOWNARROW}	411	1114529	1114043	986	DG0	1	8	260	mask1	0	1115626	0	1115426	eqm10_NoEyeNmodel1_dir	0	V	gazeCOD	GazeCoDxp	1	400	0	1115126	-3	1115026
GazeCoD_1Model_male	3	1	22	<?xml version="1.0"?>\n<Clock xmlns:dt="urn:schemas-microsoft-com:datatypes"><Description dt:dt="string">E-Prime Primary Realtime Clock</Description><StartTime><Timestamp dt:dt="int">0</Timestamp><DateUtc dt:dt="string">2017-04-24T11:10:37Z</DateUtc></StartTime><FrequencyChanges><FrequencyChange><Frequency dt:dt="r8">3312939</Frequency><Timestamp dt:dt="r8">38707409748</Timestamp><Current dt:dt="…	60.003	1	right	53348314	04-24-2017	13:10:37	11:10:37	female	282	{RIGHTARROW}	46							0	1117966	1117443	{RIGHTARROW}	523	1116327	1116076	751	right1,6	18	8	261	mask18	0	1117426	0	1117226	eqm10_NoEyeNmodel1_dir	90	H	gazeCOD	GazeCoDxp	1	400	0	1116926	-1	1116826
GazeCoD_1Model_male	3	1	22	<?xml version="1.0"?>\n<Clock xmlns:dt="urn:schemas-microsoft-com:datatypes"><Description dt:dt="string">E-Prime Primary Realtime Clock</Description><StartTime><Timestamp dt:dt="int">0</Timestamp><DateUtc dt:dt="string">2017-04-24T11:10:37Z</DateUtc></StartTime><FrequencyChanges><FrequencyChange><Frequency dt:dt="r8">3312939</Frequency><Timestamp dt:dt="r8">38707409748</Timestamp><Current dt:dt="…	60.003	1	right	53348314	04-24-2017	13:10:37	11:10:37	female	283	{LEFTARROW}	53							0	1119942	1119493	{LEFTARROW}	449	1118375	1117976	899	left4,8	15	8	262	mask15	0	1119476	0	1119276	eqm10_NoEyeNmodel1_dir	90	H	gazeCOD	GazeCoDxp	1	400	0	1118976	1	1118876
GazeCoD_1Model_male	3	1	22	<?xml version="1.0"?>\n<Clock xmlns:dt="urn:schemas-microsoft-com:datatypes"><Description dt:dt="string">E-Prime Primary Realtime Clock</Description><StartTime><Timestamp dt:dt="int">0</Timestamp><DateUtc dt:dt="string">2017-04-24T11:10:37Z</DateUtc></StartTime><FrequencyChanges><FrequencyChange><Frequency dt:dt="r8">3312939</Frequency><Timestamp dt:dt="r8">38707409748</Timestamp><Current dt:dt="…	60.003	1	right	53348314	04-24-2017	13:10:37	11:10:37	female	284	{LEFTARROW}	49							0	1121966	1121476	{DOWNARROW}	490	1120352	1119959	893	left1,6	2	8	263	mask2	0	1121459	0	1121259	eqm10_NoEyeNmodel1_dir	0	V	gazeCOD	GazeCoDxp	0	400	0	1120959	7	1120859
GazeCoD_1Model_male	3	1	22	<?xml version="1.0"?>\n<Clock xmlns:dt="urn:schemas-microsoft-com:datatypes"><Description dt:dt="string">E-Prime Primary Realtime Clock</Description><StartTime><Timestamp dt:dt="int">0</Timestamp><DateUtc dt:dt="string">2017-04-24T11:10:37Z</DateUtc></StartTime><FrequencyChanges><FrequencyChange><Frequency dt:dt="r8">3312939</Frequency><Timestamp dt:dt="r8">38707409748</Timestamp><Current dt:dt="…	60.003	1	right	53348314	04-24-2017	13:10:37	11:10:37	female	285	{RIGHTARROW}	40							0	1123798	1123459	{RIGHTARROW}	339	1122342	1121976	866	right6,4	21	8	264	mask21	0	1123442	-1	1123242	eqm10_NoEyeNmodel1_dir	90	H	gazeCOD	GazeCoDxp	1	400	0	1122943	1	1122843
GazeCoD_1Model_male	3	1	22	<?xml version="1.0"?>\n<Clock xmlns:dt="urn:schemas-microsoft-com:datatypes"><Description dt:dt="string">E-Prime Primary Realtime Clock</Description><StartTime><Timestamp dt:dt="int">0</Timestamp><DateUtc dt:dt="string">2017-04-24T11:10:37Z</DateUtc></StartTime><FrequencyChanges><FrequencyChange><Frequency dt:dt="r8">3312939</Frequency><Timestamp dt:dt="r8">38707409748</Timestamp><Current dt:dt="…	60.003	1	right	53348314	04-24-2017	13:10:37	11:10:37	female	286	{RIGHTARROW}	42							0	1125758	1125359	{DOWNARROW}	399	1124247	1123809	938	right4,8	9	9	265	mask9	0	1125342	0	1125142	eqm10_NoEyeNmodel1_dir	0	V	gazeCOD	GazeCoDxp	0	400	0	1124842	-5	1124742
GazeCoD_1Model_male	3	1	22	<?xml version="1.0"?>\n<Clock xmlns:dt="urn:schemas-microsoft-com:datatypes"><Description dt:dt="string">E-Prime Primary Realtime Clock</Description><StartTime><Timestamp dt:dt="int">0</Timestamp><DateUtc dt:dt="string">2017-04-24T11:10:37Z</DateUtc></StartTime><FrequencyChanges><FrequencyChange><Frequency dt:dt="r8">3312939</Frequency><Timestamp dt:dt="r8">38707409748</Timestamp><Current dt:dt="…	60.003	1	right	53348314	04-24-2017	13:10:37	11:10:37	female	287	{RIGHTARROW}	46							0	1127742	1127309	{RIGHTARROW}	433	1126197	1125776	921	right1,6	18	9	266	mask18	0	1127292	0	1127092	eqm10_NoEyeNmodel1_dir	90	H	gazeCOD	GazeCoDxp	1	400	0	1126792	-5	1126692
GazeCoD_1Model_male	3	1	22	<?xml version="1.0"?>\n<Clock xmlns:dt="urn:schemas-microsoft-com:datatypes"><Description dt:dt="string">E-Prime Primary Realtime Clock</Description><StartTime><Timestamp dt:dt="int">0</Timestamp><DateUtc dt:dt="string">2017-04-24T11:10:37Z</DateUtc></StartTime><FrequencyChanges><FrequencyChange><Frequency dt:dt="r8">3312939</Frequency><Timestamp dt:dt="r8">38707409748</Timestamp><Current dt:dt="…	60.003	1	right	53348314	04-24-2017	13:10:37	11:10:37	female	288	{RIGHTARROW}	77							0	1129758	1129325	{RIGHTARROW}	433	1128204	1127759	945	right8	22	9	267	mask22	0	1129309	0	1129109	eqm10_NoEyeNmodel1_dir	90	H	gazeCOD	GazeCoDxp	1	400	0	1128809	5	1128709
GazeCoD_1Model_male	3	1	22	<?xml version="1.0"?>\n<Clock xmlns:dt="urn:schemas-microsoft-com:datatypes"><Description dt:dt="string">E-Prime Primary Realtime Clock</Description><StartTime><Timestamp dt:dt="int">0</Timestamp><DateUtc dt:dt="string">2017-04-24T11:10:37Z</DateUtc></StartTime><FrequencyChanges><FrequencyChange><Frequency dt:dt="r8">3312939</Frequency><Timestamp dt:dt="r8">38707409748</Timestamp><Current dt:dt="…	60.003	1	right	53348314	04-24-2017	13:10:37	11:10:37	female	289	{LEFTARROW}	78							0	1131766	1131392	{LEFTARROW}	374	1130266	1129775	991	left8	17	9	268	mask17	0	1131375	0	1131175	eqm10_NoEyeNmodel1_dir	90	H	gazeCOD	GazeCoDxp	1	400	0	1130875	9	1130775
GazeCoD_1Model_male	3	1	22	<?xml version="1.0"?>\n<Clock xmlns:dt="urn:schemas-microsoft-com:datatypes"><Description dt:dt="string">E-Prime Primary Realtime Clock</Description><StartTime><Timestamp dt:dt="int">0</Timestamp><DateUtc dt:dt="string">2017-04-24T11:10:37Z</DateUtc></StartTime><FrequencyChanges><FrequencyChange><Frequency dt:dt="r8">3312939</Frequency><Timestamp dt:dt="r8">38707409748</Timestamp><Current dt:dt="…	60.003	1	right	53348314	04-24-2017	13:10:37	11:10:37	female	290	{LEFTARROW}	51							0	1133790	1133242	{DOWNARROW}	548	1132128	1131775	853	left3,2	25	9	269	mask25	0	1133225	0	1133025	eqm10_NoEyeNmodel1_dir	90	HV	gazeCOD	GazeCoDxp	0	400	0	1132725	-3	1132625
GazeCoD_1Model_male	3	1	22	<?xml version="1.0"?>\n<Clock xmlns:dt="urn:schemas-microsoft-com:datatypes"><Description dt:dt="string">E-Prime Primary Realtime Clock</Description><StartTime><Timestamp dt:dt="int">0</Timestamp><DateUtc dt:dt="string">2017-04-24T11:10:37Z</DateUtc></StartTime><FrequencyChanges><FrequencyChange><Frequency dt:dt="r8">3312939</Frequency><Timestamp dt:dt="r8">38707409748</Timestamp><Current dt:dt="…	60.003	1	right	53348314	04-24-2017	13:10:37	11:10:37	female	291	{LEFTARROW}	78							0	1135726	1135342	{LEFTARROW}	383	1134218	1133809	909	left8	28	9	270	mask28	0	1135325	0	1135125	eqm10_NoEyeNmodel1_dir	90	HV	gazeCOD	GazeCoDxp	1	400	0	1134825	7	1134725
GazeCoD_1Model_male	3	1	22	<?xml version="1.0"?>\n<Clock xmlns:dt="urn:schemas-microsoft-com:datatypes"><Description dt:dt="string">E-Prime Primary Realtime Clock</Description><StartTime><Timestamp dt:dt="int">0</Timestamp><DateUtc dt:dt="string">2017-04-24T11:10:37Z</DateUtc></StartTime><FrequencyChanges><FrequencyChange><Frequency dt:dt="r8">3312939</Frequency><Timestamp dt:dt="r8">38707409748</Timestamp><Current dt:dt="…	60.003	1	right	53348314	04-24-2017	13:10:37	11:10:37	female	292	{RIGHTARROW}	77							0	1137757	1137358	{RIGHTARROW}	399	1136240	1135742	998	right8	33	9	271	mask33	0	1137342	0	1137142	eqm10_NoEyeNmodel1_dir	90	HV	gazeCOD	GazeCoDxp	1	400	0	1136842	2	1136742
GazeCoD_1Model_male	3	1	22	<?xml version="1.0"?>\n<Clock xmlns:dt="urn:schemas-microsoft-com:datatypes"><Description dt:dt="string">E-Prime Primary Realtime Clock</Description><StartTime><Timestamp dt:dt="int">0</Timestamp><DateUtc dt:dt="string">2017-04-24T11:10:37Z</DateUtc></StartTime><FrequencyChanges><FrequencyChange><Frequency dt:dt="r8">3312939</Frequency><Timestamp dt:dt="r8">38707409748</Timestamp><Current dt:dt="…	60.003	1	right	53348314	04-24-2017	13:10:37	11:10:37	female	293	{LEFTARROW}	53							0	1139749	1139325	{LEFTARROW}	424	1138214	1137775	939	left4,8	26	9	272	mask26	0	1139308	-1	1139108	eqm10_NoEyeNmodel1_dir	90	HV	gazeCOD	GazeCoDxp	1	400	0	1138809	-5	1138709
GazeCoD_1Model_male	3	1	22	<?xml version="1.0"?>\n<Clock xmlns:dt="urn:schemas-microsoft-com:datatypes"><Description dt:dt="string">E-Prime Primary Realtime Clock</Description><StartTime><Timestamp dt:dt="int">0</Timestamp><DateUtc dt:dt="string">2017-04-24T11:10:37Z</DateUtc></StartTime><FrequencyChanges><FrequencyChange><Frequency dt:dt="r8">3312939</Frequency><Timestamp dt:dt="r8">38707409748</Timestamp><Current dt:dt="…	60.003	1	right	53348314	04-24-2017	13:10:37	11:10:37	female	294	{RIGHTARROW}	40							0	1141717	1141208	{RIGHTARROW}	509	1140097	1139758	839	right6,4	10	9	273	mask10	0	1141192	0	1140992	eqm10_NoEyeNmodel1_dir	0	V	gazeCOD	GazeCoDxp	1	400	0	1140692	-5	1140592
GazeCoD_1Model_male	3	1	22	<?xml version="1.0"?>\n<Clock xmlns:dt="urn:schemas-microsoft-com:datatypes"><Description dt:dt="string">E-Prime Primary Realtime Clock</Description><StartTime><Timestamp dt:dt="int">0</Timestamp><DateUtc dt:dt="string">2017-04-24T11:10:37Z</DateUtc></StartTime><FrequencyChanges><FrequencyChange><Frequency dt:dt="r8">3312939</Frequency><Timestamp dt:dt="r8">38707409748</Timestamp><Current dt:dt="…	60.003	1	right	53348314	04-24-2017	13:10:37	11:10:37	female	295	{DOWNARROW}	79							0	1143669	1143191	{RIGHTARROW}	478	1142078	1141741	837	DG0	12	9	274	mask12	0	1143175	0	1142975	eqm10_NoEyeNmodel1_dir	90	H	gazeCOD	GazeCoDxp	0	400	0	1142675	-3	1142575
GazeCoD_1Model_male	3	1	22	<?xml version="1.0"?>\n<Clock xmlns:dt="urn:schemas-microsoft-com:datatypes"><Description dt:dt="string">E-Prime Primary Realtime Clock</Description><StartTime><Timestamp dt:dt="int">0</Timestamp><DateUtc dt:dt="string">2017-04-24T11:10:37Z</DateUtc></StartTime><FrequencyChanges><FrequencyChange><Frequency dt:dt="r8">3312939</Frequency><Timestamp dt:dt="r8">38707409748</Timestamp><Current dt:dt="…	60.003	1	right	53348314	04-24-2017	13:10:37	11:10:37	female	296	{LEFTARROW}	49							0	1145629	1145225	{DOWNARROW}	404	1144100	1143691	909	left1,6	2	9	275	mask2	0	1145208	0	1145008	eqm10_NoEyeNmodel1_dir	0	V	gazeCOD	GazeCoDxp	0	400	0	1144708	8	1144608
GazeCoD_1Model_male	3	1	22	<?xml version="1.0"?>\n<Clock xmlns:dt="urn:schemas-microsoft-com:datatypes"><Description dt:dt="string">E-Prime Primary Realtime Clock</Description><StartTime><Timestamp dt:dt="int">0</Timestamp><DateUtc dt:dt="string">2017-04-24T11:10:37Z</DateUtc></StartTime><FrequencyChanges><FrequencyChange><Frequency dt:dt="r8">3312939</Frequency><Timestamp dt:dt="r8">38707409748</Timestamp><Current dt:dt="…	60.003	1	right	53348314	04-24-2017	13:10:37	11:10:37	female	297	{RIGHTARROW}	44							0	1172979	1172157	{RIGHTARROW}	822	1171033	1170657	876	right3,2	19	9	276	mask19	0	1172140	0	1171940	eqm10_NoEyeNmodel1_dir	90	H	gazeCOD	GazeCoDxp	1	400	0	1171640	7	1171540
GazeCoD_1Model_male	3	1	22	<?xml version="1.0"?>\n<Clock xmlns:dt="urn:schemas-microsoft-com:datatypes"><Description dt:dt="string">E-Prime Primary Realtime Clock</Description><StartTime><Timestamp dt:dt="int">0</Timestamp><DateUtc dt:dt="string">2017-04-24T11:10:37Z</DateUtc></StartTime><FrequencyChanges><FrequencyChange><Frequency dt:dt="r8">3312939</Frequency><Timestamp dt:dt="r8">38707409748</Timestamp><Current dt:dt="…	60.003	1	right	53348314	04-24-2017	13:10:37	11:10:37	female	298	{LEFTARROW}	78							0	1174939	1174473	{DOWNARROW}	466	1173354	1172990	864	left8	6	9	277	mask6	0	1174456	0	1174256	eqm10_NoEyeNmodel1_dir	0	V	gazeCOD	GazeCoDxp	0	400	0	1173956	2	1173856
GazeCoD_1Model_male	3	1	22	<?xml version="1.0"?>\n<Clock xmlns:dt="urn:schemas-microsoft-com:datatypes"><Description dt:dt="string">E-Prime Primary Realtime Clock</Description><StartTime><Timestamp dt:dt="int">0</Timestamp><DateUtc dt:dt="string">2017-04-24T11:10:37Z</DateUtc></StartTime><FrequencyChanges><FrequencyChange><Frequency dt:dt="r8">3312939</Frequency><Timestamp dt:dt="r8">38707409748</Timestamp><Current dt:dt="…	60.003	1	right	53348314	04-24-2017	13:10:37	11:10:37	female	299	{RIGHTARROW}	42							0	1176923	1176573	{RIGHTARROW}	350	1175449	1174956	993	right4,8	31	9	278	mask31	0	1176556	0	1176356	eqm10_NoEyeNmodel1_dir	90	HV	gazeCOD	GazeCoDxp	1	400	0	1176056	7	1175956
GazeCoD_1Model_male	3	1	22	<?xml version="1.0"?>\n<Clock xmlns:dt="urn:schemas-microsoft-com:datatypes"><Description dt:dt="string">E-Prime Primary Realtime Clock</Description><StartTime><Timestamp dt:dt="int">0</Timestamp><DateUtc dt:dt="string">2017-04-24T11:10:37Z</DateUtc></StartTime><FrequencyChanges><FrequencyChange><Frequency dt:dt="r8">3312939</Frequency><Timestamp dt:dt="r8">38707409748</Timestamp><Current dt:dt="…	60.003	1	right	53348314	04-24-2017	13:10:37	11:10:37	female	300	{LEFTARROW}	55							0	1179147	1178390	{RIGHTARROW}	757	1177268	1176940	828	left6,4	16	9	279	mask16	0	1178373	0	1178173	eqm10_NoEyeNmodel1_dir	90	H	gazeCOD	GazeCoDxp	0	400	0	1177873	5	1177773
GazeCoD_1Model_male	3	1	22	<?xml version="1.0"?>\n<Clock xmlns:dt="urn:schemas-microsoft-com:datatypes"><Description dt:dt="string">E-Prime Primary Realtime Clock</Description><StartTime><Timestamp dt:dt="int">0</Timestamp><DateUtc dt:dt="string">2017-04-24T11:10:37Z</DateUtc></StartTime><FrequencyChanges><FrequencyChange><Frequency dt:dt="r8">3312939</Frequency><Timestamp dt:dt="r8">38707409748</Timestamp><Current dt:dt="…	60.003	1	right	53348314	04-24-2017	13:10:37	11:10:37	female	301	{LEFTARROW}	49							0	1182195	1180573	{RIGHTARROW}	1622	1179452	1179156	796	left1,6	24	9	280	mask24	0	1180556	0	1180356	eqm10_NoEyeNmodel1_dir	90	HV	gazeCOD	GazeCoDxp	0	400	0	1180056	4	1179956
GazeCoD_1Model_male	3	1	22	<?xml version="1.0"?>\n<Clock xmlns:dt="urn:schemas-microsoft-com:datatypes"><Description dt:dt="string">E-Prime Primary Realtime Clock</Description><StartTime><Timestamp dt:dt="int">0</Timestamp><DateUtc dt:dt="string">2017-04-24T11:10:37Z</DateUtc></StartTime><FrequencyChanges><FrequencyChange><Frequency dt:dt="r8">3312939</Frequency><Timestamp dt:dt="r8">38707409748</Timestamp><Current dt:dt="…	60.003	1	right	53348314	04-24-2017	13:10:37	11:10:37	female	302	{RIGHTARROW}	44							0	1184771	1183723	{DOWNARROW}	1048	1182609	1182206	903	right3,2	8	9	281	mask8	0	1183706	0	1183506	eqm10_NoEyeNmodel1_dir	0	V	gazeCOD	GazeCoDxp	0	400	0	1183206	-3	1183106
GazeCoD_1Model_male	3	1	22	<?xml version="1.0"?>\n<Clock xmlns:dt="urn:schemas-microsoft-com:datatypes"><Description dt:dt="string">E-Prime Primary Realtime Clock</Description><StartTime><Timestamp dt:dt="int">0</Timestamp><DateUtc dt:dt="string">2017-04-24T11:10:37Z</DateUtc></StartTime><FrequencyChanges><FrequencyChange><Frequency dt:dt="r8">3312939</Frequency><Timestamp dt:dt="r8">38707409748</Timestamp><Current dt:dt="…	60.003	1	right	53348314	04-24-2017	13:10:37	11:10:37	female	303	{RIGHTARROW}	46							0	1186779	1186339	{RIGHTARROW}	440	1185214	1184789	925	right1,6	29	9	282	mask29	0	1186322	0	1186122	eqm10_NoEyeNmodel1_dir	90	HV	gazeCOD	GazeCoDxp	1	400	0	1185822	8	1185722
GazeCoD_1Model_male	3	1	22	<?xml version="1.0"?>\n<Clock xmlns:dt="urn:schemas-microsoft-com:datatypes"><Description dt:dt="string">E-Prime Primary Realtime Clock</Description><StartTime><Timestamp dt:dt="int">0</Timestamp><DateUtc dt:dt="string">2017-04-24T11:10:37Z</DateUtc></StartTime><FrequencyChanges><FrequencyChange><Frequency dt:dt="r8">3312939</Frequency><Timestamp dt:dt="r8">38707409748</Timestamp><Current dt:dt="…	60.003	1	right	53348314	04-24-2017	13:10:37	11:10:37	female	304	{LEFTARROW}	55							0	1188803	1188206	{DOWNARROW}	597	1187083	1186789	794	left6,4	5	9	283	mask5	0	1188189	0	1187989	eqm10_NoEyeNmodel1_dir	0	V	gazeCOD	GazeCoDxp	0	400	0	1187689	6	1187589
GazeCoD_1Model_male	3	1	22	<?xml version="1.0"?>\n<Clock xmlns:dt="urn:schemas-microsoft-com:datatypes"><Description dt:dt="string">E-Prime Primary Realtime Clock</Description><StartTime><Timestamp dt:dt="int">0</Timestamp><DateUtc dt:dt="string">2017-04-24T11:10:37Z</DateUtc></StartTime><FrequencyChanges><FrequencyChange><Frequency dt:dt="r8">3312939</Frequency><Timestamp dt:dt="r8">38707409748</Timestamp><Current dt:dt="…	60.003	1	right	53348314	04-24-2017	13:10:37	11:10:37	female	305	{RIGHTARROW}	44							0	1190803	1190356	{RIGHTARROW}	446	1189242	1188822	920	right3,2	30	9	284	mask30	0	1190339	0	1190139	eqm10_NoEyeNmodel1_dir	90	HV	gazeCOD	GazeCoDxp	1	400	0	1189839	-3	1189739
GazeCoD_1Model_male	3	1	22	<?xml version="1.0"?>\n<Clock xmlns:dt="urn:schemas-microsoft-com:datatypes"><Description dt:dt="string">E-Prime Primary Realtime Clock</Description><StartTime><Timestamp dt:dt="int">0</Timestamp><DateUtc dt:dt="string">2017-04-24T11:10:37Z</DateUtc></StartTime><FrequencyChanges><FrequencyChange><Frequency dt:dt="r8">3312939</Frequency><Timestamp dt:dt="r8">38707409748</Timestamp><Current dt:dt="…	60.003	1	right	53348314	04-24-2017	13:10:37	11:10:37	female	306	{RIGHTARROW}	77							0	1192947	1192239	{RIGHTARROW}	707	1191120	1190822	798	right8	11	9	285	mask11	0	1192222	0	1192022	eqm10_NoEyeNmodel1_dir	0	V	gazeCOD	GazeCoDxp	1	400	0	1191722	2	1191622
GazeCoD_1Model_male	3	1	22	<?xml version="1.0"?>\n<Clock xmlns:dt="urn:schemas-microsoft-com:datatypes"><Description dt:dt="string">E-Prime Primary Realtime Clock</Description><StartTime><Timestamp dt:dt="int">0</Timestamp><DateUtc dt:dt="string">2017-04-24T11:10:37Z</DateUtc></StartTime><FrequencyChanges><FrequencyChange><Frequency dt:dt="r8">3312939</Frequency><Timestamp dt:dt="r8">38707409748</Timestamp><Current dt:dt="…	60.003	1	right	53348314	04-24-2017	13:10:37	11:10:37	female	307	{DOWNARROW}	79							0	1194842	1194422	{DOWNARROW}	420	1193299	1192956	843	DG0	1	9	286	mask1	0	1194405	0	1194205	eqm10_NoEyeNmodel1_dir	0	V	gazeCOD	GazeCoDxp	1	400	0	1193905	6	1193805
GazeCoD_1Model_male	3	1	22	<?xml version="1.0"?>\n<Clock xmlns:dt="urn:schemas-microsoft-com:datatypes"><Description dt:dt="string">E-Prime Primary Realtime Clock</Description><StartTime><Timestamp dt:dt="int">0</Timestamp><DateUtc dt:dt="string">2017-04-24T11:10:37Z</DateUtc></StartTime><FrequencyChanges><FrequencyChange><Frequency dt:dt="r8">3312939</Frequency><Timestamp dt:dt="r8">38707409748</Timestamp><Current dt:dt="…	60.003	1	right	53348314	04-24-2017	13:10:37	11:10:37	female	308	{DOWNARROW}	79							0	1210314	1196372	{DOWNARROW}	13941	1195261	1194855	906	DG0	23	9	287	mask23	0	1196355	-1	1196155	eqm10_NoEyeNmodel1_dir	90	HV	gazeCOD	GazeCoDxp	0	400	0	1195856	-5	1195756
GazeCoD_1Model_male	3	1	22	<?xml version="1.0"?>\n<Clock xmlns:dt="urn:schemas-microsoft-com:datatypes"><Description dt:dt="string">E-Prime Primary Realtime Clock</Description><StartTime><Timestamp dt:dt="int">0</Timestamp><DateUtc dt:dt="string">2017-04-24T11:10:37Z</DateUtc></StartTime><FrequencyChanges><FrequencyChange><Frequency dt:dt="r8">3312939</Frequency><Timestamp dt:dt="r8">38707409748</Timestamp><Current dt:dt="…	60.003	1	right	53348314	04-24-2017	13:10:37	11:10:37	female	309	{RIGHTARROW}	40							0	1213961	1211904	{RIGHTARROW}	2057	1210785	1210338	947	right6,4	21	9	288	mask21	0	1211888	0	1211688	eqm10_NoEyeNmodel1_dir	90	H	gazeCOD	GazeCoDxp	1	400	0	1211388	3	1211288
GazeCoD_1Model_male	3	1	22	<?xml version="1.0"?>\n<Clock xmlns:dt="urn:schemas-microsoft-com:datatypes"><Description dt:dt="string">E-Prime Primary Realtime Clock</Description><StartTime><Timestamp dt:dt="int">0</Timestamp><DateUtc dt:dt="string">2017-04-24T11:10:37Z</DateUtc></StartTime><FrequencyChanges><FrequencyChange><Frequency dt:dt="r8">3312939</Frequency><Timestamp dt:dt="r8">38707409748</Timestamp><Current dt:dt="…	60.003	1	right	53348314	04-24-2017	13:10:37	11:10:37	female	310	{LEFTARROW}	53							0	1217281	1215421	{RIGHTARROW}	1860	1214301	1213971	830	left4,8	15	9	289	mask15	0	1215404	0	1215204	eqm10_NoEyeNmodel1_dir	90	H	gazeCOD	GazeCoDxp	0	400	0	1214904	3	1214804
GazeCoD_1Model_male	3	1	22	<?xml version="1.0"?>\n<Clock xmlns:dt="urn:schemas-microsoft-com:datatypes"><Description dt:dt="string">E-Prime Primary Realtime Clock</Description><StartTime><Timestamp dt:dt="int">0</Timestamp><DateUtc dt:dt="string">2017-04-24T11:10:37Z</DateUtc></StartTime><FrequencyChanges><FrequencyChange><Frequency dt:dt="r8">3312939</Frequency><Timestamp dt:dt="r8">38707409748</Timestamp><Current dt:dt="…	60.003	1	right	53348314	04-24-2017	13:10:37	11:10:37	female	311	{LEFTARROW}	51							0	1221233	1218821	{LEFTARROW}	2412	1217700	1217304	896	left3,2	14	9	290	mask14	0	1218804	0	1218604	eqm10_NoEyeNmodel1_dir	90	H	gazeCOD	GazeCoDxp	0	400	0	1218304	4	1218204
GazeCoD_1Model_male	3	1	22	<?xml version="1.0"?>\n<Clock xmlns:dt="urn:schemas-microsoft-com:datatypes"><Description dt:dt="string">E-Prime Primary Realtime Clock</Description><StartTime><Timestamp dt:dt="int">0</Timestamp><DateUtc dt:dt="string">2017-04-24T11:10:37Z</DateUtc></StartTime><FrequencyChanges><FrequencyChange><Frequency dt:dt="r8">3312939</Frequency><Timestamp dt:dt="r8">38707409748</Timestamp><Current dt:dt="…	60.003	1	right	53348314	04-24-2017	13:10:37	11:10:37	female	312	{RIGHTARROW}	46							0	1223105	1222737	{DOWNARROW}	368	1221626	1221254	872	right1,6	7	9	291	mask7	0	1222721	0	1222521	eqm10_NoEyeNmodel1_dir	0	V	gazeCOD	GazeCoDxp	0	400	0	1222221	-5	1222121
GazeCoD_1Model_male	3	1	22	<?xml version="1.0"?>\n<Clock xmlns:dt="urn:schemas-microsoft-com:datatypes"><Description dt:dt="string">E-Prime Primary Realtime Clock</Description><StartTime><Timestamp dt:dt="int">0</Timestamp><DateUtc dt:dt="string">2017-04-24T11:10:37Z</DateUtc></StartTime><FrequencyChanges><FrequencyChange><Frequency dt:dt="r8">3312939</Frequency><Timestamp dt:dt="r8">38707409748</Timestamp><Current dt:dt="…	60.003	1	right	53348314	04-24-2017	13:10:37	11:10:37	female	313	{RIGHTARROW}	42							0	1225201	1224604	{RIGHTARROW}	597	1223485	1223121	864	right4,8	20	9	292	mask20	0	1224587	0	1224387	eqm10_NoEyeNmodel1_dir	90	H	gazeCOD	GazeCoDxp	1	400	0	1224087	2	1223987
GazeCoD_1Model_male	3	1	22	<?xml version="1.0"?>\n<Clock xmlns:dt="urn:schemas-microsoft-com:datatypes"><Description dt:dt="string">E-Prime Primary Realtime Clock</Description><StartTime><Timestamp dt:dt="int">0</Timestamp><DateUtc dt:dt="string">2017-04-24T11:10:37Z</DateUtc></StartTime><FrequencyChanges><FrequencyChange><Frequency dt:dt="r8">3312939</Frequency><Timestamp dt:dt="r8">38707409748</Timestamp><Current dt:dt="…	60.003	1	right	53348314	04-24-2017	13:10:37	11:10:37	female	314	{LEFTARROW}	49							0	1228009	1226654	{DOWNARROW}	1355	1225535	1225220	815	left1,6	13	9	293	mask13	0	1226637	0	1226437	eqm10_NoEyeNmodel1_dir	90	H	gazeCOD	GazeCoDxp	0	400	0	1226137	2	1226037
GazeCoD_1Model_male	3	1	22	<?xml version="1.0"?>\n<Clock xmlns:dt="urn:schemas-microsoft-com:datatypes"><Description dt:dt="string">E-Prime Primary Realtime Clock</Description><StartTime><Timestamp dt:dt="int">0</Timestamp><DateUtc dt:dt="string">2017-04-24T11:10:37Z</DateUtc></StartTime><FrequencyChanges><FrequencyChange><Frequency dt:dt="r8">3312939</Frequency><Timestamp dt:dt="r8">38707409748</Timestamp><Current dt:dt="…	60.003	1	right	53348314	04-24-2017	13:10:37	11:10:37	female	315	{LEFTARROW}	51							0	1230112	1229554	{DOWNARROW}	558	1228436	1228020	916	left3,2	3	9	294	mask3	0	1229537	0	1229337	eqm10_NoEyeNmodel1_dir	0	V	gazeCOD	GazeCoDxp	0	400	0	1229037	1	1228937
GazeCoD_1Model_male	3	1	22	<?xml version="1.0"?>\n<Clock xmlns:dt="urn:schemas-microsoft-com:datatypes"><Description dt:dt="string">E-Prime Primary Realtime Clock</Description><StartTime><Timestamp dt:dt="int">0</Timestamp><DateUtc dt:dt="string">2017-04-24T11:10:37Z</DateUtc></StartTime><FrequencyChanges><FrequencyChange><Frequency dt:dt="r8">3312939</Frequency><Timestamp dt:dt="r8">38707409748</Timestamp><Current dt:dt="…	60.003	1	right	53348314	04-24-2017	13:10:37	11:10:37	female	316	{LEFTARROW}	55							0	1232496	1231687	{DOWNARROW}	809	1230562	1230137	925	left6,4	27	9	295	mask27	0	1231670	0	1231470	eqm10_NoEyeNmodel1_dir	90	HV	gazeCOD	GazeCoDxp	0	400	0	1231170	8	1231070
GazeCoD_1Model_male	3	1	22	<?xml version="1.0"?>\n<Clock xmlns:dt="urn:schemas-microsoft-com:datatypes"><Description dt:dt="string">E-Prime Primary Realtime Clock</Description><StartTime><Timestamp dt:dt="int">0</Timestamp><DateUtc dt:dt="string">2017-04-24T11:10:37Z</DateUtc></StartTime><FrequencyChanges><FrequencyChange><Frequency dt:dt="r8">3312939</Frequency><Timestamp dt:dt="r8">38707409748</Timestamp><Current dt:dt="…	60.003	1	right	53348314	04-24-2017	13:10:37	11:10:37	female	317	{LEFTARROW}	53							0	1234480	1233937	{DOWNARROW}	543	1232822	1232520	802	left4,8	4	9	296	mask4	0	1233920	0	1233720	eqm10_NoEyeNmodel1_dir	0	V	gazeCOD	GazeCoDxp	0	400	0	1233420	-2	1233320
GazeCoD_1Model_male	3	1	22	<?xml version="1.0"?>\n<Clock xmlns:dt="urn:schemas-microsoft-com:datatypes"><Description dt:dt="string">E-Prime Primary Realtime Clock</Description><StartTime><Timestamp dt:dt="int">0</Timestamp><DateUtc dt:dt="string">2017-04-24T11:10:37Z</DateUtc></StartTime><FrequencyChanges><FrequencyChange><Frequency dt:dt="r8">3312939</Frequency><Timestamp dt:dt="r8">38707409748</Timestamp><Current dt:dt="…	60.003	1	right	53348314	04-24-2017	13:10:37	11:10:37	female	318	{RIGHTARROW}	40							0	1236424	1235903	{RIGHTARROW}	521	1234781	1234503	778	right6,4	32	9	297	mask32	0	1235887	0	1235687	eqm10_NoEyeNmodel1_dir	90	HV	gazeCOD	GazeCoDxp	1	400	0	1235387	6	1235287
GazeCoD_1Model_male	3	1	22	<?xml version="1.0"?>\n<Clock xmlns:dt="urn:schemas-microsoft-com:datatypes"><Description dt:dt="string">E-Prime Primary Realtime Clock</Description><StartTime><Timestamp dt:dt="int">0</Timestamp><DateUtc dt:dt="string">2017-04-24T11:10:37Z</DateUtc></StartTime><FrequencyChanges><FrequencyChange><Frequency dt:dt="r8">3312939</Frequency><Timestamp dt:dt="r8">38707409748</Timestamp><Current dt:dt="…	60.003	1	right	53348314	04-24-2017	13:10:37	11:10:37	female	319	{LEFTARROW}	53							0	1238664	1237903	{RIGHTARROW}	761	1236776	1236436	840	left4,8	15	10	298	mask15	0	1237886	0	1237686	eqm10_NoEyeNmodel1_dir	90	H	gazeCOD	GazeCoDxp	0	400	0	1237386	10	1237286
GazeCoD_1Model_male	3	1	22	<?xml version="1.0"?>\n<Clock xmlns:dt="urn:schemas-microsoft-com:datatypes"><Description dt:dt="string">E-Prime Primary Realtime Clock</Description><StartTime><Timestamp dt:dt="int">0</Timestamp><DateUtc dt:dt="string">2017-04-24T11:10:37Z</DateUtc></StartTime><FrequencyChanges><FrequencyChange><Frequency dt:dt="r8">3312939</Frequency><Timestamp dt:dt="r8">38707409748</Timestamp><Current dt:dt="…	60.003	1	right	53348314	04-24-2017	13:10:37	11:10:37	female	320	{RIGHTARROW}	46							0	1240624	1240086	{RIGHTARROW}	538	1238970	1238686	784	right1,6	18	10	299	mask18	0	1240070	0	1239870	eqm10_NoEyeNmodel1_dir	90	H	gazeCOD	GazeCoDxp	1	400	0	1239570	0	1239470
GazeCoD_1Model_male	3	1	22	<?xml version="1.0"?>\n<Clock xmlns:dt="urn:schemas-microsoft-com:datatypes"><Description dt:dt="string">E-Prime Primary Realtime Clock</Description><StartTime><Timestamp dt:dt="int">0</Timestamp><DateUtc dt:dt="string">2017-04-24T11:10:37Z</DateUtc></StartTime><FrequencyChanges><FrequencyChange><Frequency dt:dt="r8">3312939</Frequency><Timestamp dt:dt="r8">38707409748</Timestamp><Current dt:dt="…	60.003	1	right	53348314	04-24-2017	13:10:37	11:10:37	female	321	{RIGHTARROW}	42							0	1242576	1242070	{RIGHTARROW}	506	1240948	1240636	812	right4,8	31	10	300	mask31	0	1242053	0	1241853	eqm10_NoEyeNmodel1_dir	90	HV	gazeCOD	GazeCoDxp	1	400	0	1241553	5	1241453
GazeCoD_1Model_male	3	1	22	<?xml version="1.0"?>\n<Clock xmlns:dt="urn:schemas-microsoft-com:datatypes"><Description dt:dt="string">E-Prime Primary Realtime Clock</Description><StartTime><Timestamp dt:dt="int">0</Timestamp><DateUtc dt:dt="string">2017-04-24T11:10:37Z</DateUtc></StartTime><FrequencyChanges><FrequencyChange><Frequency dt:dt="r8">3312939</Frequency><Timestamp dt:dt="r8">38707409748</Timestamp><Current dt:dt="…	60.003	1	right	53348314	04-24-2017	13:10:37	11:10:37	female	322	{LEFTARROW}	55							0	1244576	1244103	{DOWNARROW}	473	1242985	1242586	899	left6,4	5	10	301	mask5	0	1244086	0	1243886	eqm10_NoEyeNmodel1_dir	0	V	gazeCOD	GazeCoDxp	0	400	0	1243586	1	1243486
GazeCoD_1Model_male	3	1	22	<?xml version="1.0"?>\n<Clock xmlns:dt="urn:schemas-microsoft-com:datatypes"><Description dt:dt="string">E-Prime Primary Realtime Clock</Description><StartTime><Timestamp dt:dt="int">0</Timestamp><DateUtc dt:dt="string">2017-04-24T11:10:37Z</DateUtc></StartTime><FrequencyChanges><FrequencyChange><Frequency dt:dt="r8">3312939</Frequency><Timestamp dt:dt="r8">38707409748</Timestamp><Current dt:dt="…	60.003	1	right	53348314	04-24-2017	13:10:37	11:10:37	female	323	{RIGHTARROW}	46							0	1247320	1246119	{DOWNARROW}	1200	1244998	1244586	912	right1,6	29	10	302	mask29	0	1246103	0	1245903	eqm10_NoEyeNmodel1_dir	90	HV	gazeCOD	GazeCoDxp	0	400	0	1245603	5	1245503
GazeCoD_1Model_male	3	1	22	<?xml version="1.0"?>\n<Clock xmlns:dt="urn:schemas-microsoft-com:datatypes"><Description dt:dt="string">E-Prime Primary Realtime Clock</Description><StartTime><Timestamp dt:dt="int">0</Timestamp><DateUtc dt:dt="string">2017-04-24T11:10:37Z</DateUtc></StartTime><FrequencyChanges><FrequencyChange><Frequency dt:dt="r8">3312939</Frequency><Timestamp dt:dt="r8">38707409748</Timestamp><Current dt:dt="…	60.003	1	right	53348314	04-24-2017	13:10:37	11:10:37	female	324	{LEFTARROW}	55							0	1249439	1248836	{RIGHTARROW}	603	1247719	1247336	883	left6,4	16	10	303	mask16	0	1248819	0	1248619	eqm10_NoEyeNmodel1_dir	90	H	gazeCOD	GazeCoDxp	0	400	0	1248319	0	1248219
GazeCoD_1Model_male	3	1	22	<?xml version="1.0"?>\n<Clock xmlns:dt="urn:schemas-microsoft-com:datatypes"><Description dt:dt="string">E-Prime Primary Realtime Clock</Description><StartTime><Timestamp dt:dt="int">0</Timestamp><DateUtc dt:dt="string">2017-04-24T11:10:37Z</DateUtc></StartTime><FrequencyChanges><FrequencyChange><Frequency dt:dt="r8">3312939</Frequency><Timestamp dt:dt="r8">38707409748</Timestamp><Current dt:dt="…	60.003	1	right	53348314	04-24-2017	13:10:37	11:10:37	female	325	{LEFTARROW}	55							0	1251295	1250969	{LEFTARROW}	326	1249843	1249452	891	left6,4	27	10	304	mask27	0	1250952	0	1250752	eqm10_NoEyeNmodel1_dir	90	HV	gazeCOD	GazeCoDxp	1	400	0	1250452	9	1250352
GazeCoD_1Model_male	3	1	22	<?xml version="1.0"?>\n<Clock xmlns:dt="urn:schemas-microsoft-com:datatypes"><Description dt:dt="string">E-Prime Primary Realtime Clock</Description><StartTime><Timestamp dt:dt="int">0</Timestamp><DateUtc dt:dt="string">2017-04-24T11:10:37Z</DateUtc></StartTime><FrequencyChanges><FrequencyChange><Frequency dt:dt="r8">3312939</Frequency><Timestamp dt:dt="r8">38707409748</Timestamp><Current dt:dt="…	60.003	1	right	53348314	04-24-2017	13:10:37	11:10:37	female	326	{DOWNARROW}	79							0	1253839	1252936	{DOWNARROW}	903	1251814	1251319	995	DG0	12	10	305	mask12	0	1252919	0	1252719	eqm10_NoEyeNmodel1_dir	90	H	gazeCOD	GazeCoDxp	1	400	0	1252419	5	1252319
GazeCoD_1Model_male	3	1	22	<?xml version="1.0"?>\n<Clock xmlns:dt="urn:schemas-microsoft-com:datatypes"><Description dt:dt="string">E-Prime Primary Realtime Clock</Description><StartTime><Timestamp dt:dt="int">0</Timestamp><DateUtc dt:dt="string">2017-04-24T11:10:37Z</DateUtc></StartTime><FrequencyChanges><FrequencyChange><Frequency dt:dt="r8">3312939</Frequency><Timestamp dt:dt="r8">38707409748</Timestamp><Current dt:dt="…	60.003	1	right	53348314	04-24-2017	13:10:37	11:10:37	female	327	{LEFTARROW}	53							0	1257639	1255319	{DOWNARROW}	2320	1254192	1253852	840	left4,8	26	10	306	mask26	0	1255302	0	1255102	eqm10_NoEyeNmodel1_dir	90	HV	gazeCOD	GazeCoDxp	0	400	0	1254802	10	1254702
GazeCoD_1Model_male	3	1	22	<?xml version="1.0"?>\n<Clock xmlns:dt="urn:schemas-microsoft-com:datatypes"><Description dt:dt="string">E-Prime Primary Realtime Clock</Description><StartTime><Timestamp dt:dt="int">0</Timestamp><DateUtc dt:dt="string">2017-04-24T11:10:37Z</DateUtc></StartTime><FrequencyChanges><FrequencyChange><Frequency dt:dt="r8">3312939</Frequency><Timestamp dt:dt="r8">38707409748</Timestamp><Current dt:dt="…	60.003	1	right	53348314	04-24-2017	13:10:37	11:10:37	female	328	{RIGHTARROW}	77							0	1259535	1259202	{RIGHTARROW}	333	1258077	1257652	925	right8	22	10	307	mask22	0	1259185	0	1258985	eqm10_NoEyeNmodel1_dir	90	H	gazeCOD	GazeCoDxp	1	400	0	1258685	8	1258585
GazeCoD_1Model_male	3	1	22	<?xml version="1.0"?>\n<Clock xmlns:dt="urn:schemas-microsoft-com:datatypes"><Description dt:dt="string">E-Prime Primary Realtime Clock</Description><StartTime><Timestamp dt:dt="int">0</Timestamp><DateUtc dt:dt="string">2017-04-24T11:10:37Z</DateUtc></StartTime><FrequencyChanges><FrequencyChange><Frequency dt:dt="r8">3312939</Frequency><Timestamp dt:dt="r8">38707409748</Timestamp><Current dt:dt="…	60.003	1	right	53348314	04-24-2017	13:10:37	11:10:37	female	329	{LEFTARROW}	51							0	1261503	1261085	{RIGHTARROW}	418	1259971	1259552	919	left3,2	14	10	308	mask14	0	1261069	0	1260869	eqm10_NoEyeNmodel1_dir	90	H	gazeCOD	GazeCoDxp	0	400	0	1260569	-2	1260469
GazeCoD_1Model_male	3	1	22	<?xml version="1.0"?>\n<Clock xmlns:dt="urn:schemas-microsoft-com:datatypes"><Description dt:dt="string">E-Prime Primary Realtime Clock</Description><StartTime><Timestamp dt:dt="int">0</Timestamp><DateUtc dt:dt="string">2017-04-24T11:10:37Z</DateUtc></StartTime><FrequencyChanges><FrequencyChange><Frequency dt:dt="r8">3312939</Frequency><Timestamp dt:dt="r8">38707409748</Timestamp><Current dt:dt="…	60.003	1	right	53348314	04-24-2017	13:10:37	11:10:37	female	330	{RIGHTARROW}	46							0	1263983	1262985	{DOWNARROW}	998	1261863	1261519	844	right1,6	7	10	309	mask7	0	1262968	0	1262768	eqm10_NoEyeNmodel1_dir	0	V	gazeCOD	GazeCoDxp	0	400	0	1262468	5	1262368
GazeCoD_1Model_male	3	1	22	<?xml version="1.0"?>\n<Clock xmlns:dt="urn:schemas-microsoft-com:datatypes"><Description dt:dt="string">E-Prime Primary Realtime Clock</Description><StartTime><Timestamp dt:dt="int">0</Timestamp><DateUtc dt:dt="string">2017-04-24T11:10:37Z</DateUtc></StartTime><FrequencyChanges><FrequencyChange><Frequency dt:dt="r8">3312939</Frequency><Timestamp dt:dt="r8">38707409748</Timestamp><Current dt:dt="…	60.003	1	right	53348314	04-24-2017	13:10:37	11:10:37	female	331	{RIGHTARROW}	44							0	1265815	1265385	{RIGHTARROW}	430	1264269	1264002	767	right3,2	19	10	310	mask19	0	1265368	0	1265168	eqm10_NoEyeNmodel1_dir	90	H	gazeCOD	GazeCoDxp	1	400	0	1264868	-1	1264768
GazeCoD_1Model_male	3	1	22	<?xml version="1.0"?>\n<Clock xmlns:dt="urn:schemas-microsoft-com:datatypes"><Description dt:dt="string">E-Prime Primary Realtime Clock</Description><StartTime><Timestamp dt:dt="int">0</Timestamp><DateUtc dt:dt="string">2017-04-24T11:10:37Z</DateUtc></StartTime><FrequencyChanges><FrequencyChange><Frequency dt:dt="r8">3312939</Frequency><Timestamp dt:dt="r8">38707409748</Timestamp><Current dt:dt="…	60.003	1	right	53348314	04-24-2017	13:10:37	11:10:37	female	332	{RIGHTARROW}	44							0	1268150	1267335	{DOWNARROW}	815	1266222	1265835	887	right3,2	8	10	311	mask8	0	1267318	0	1267118	eqm10_NoEyeNmodel1_dir	0	V	gazeCOD	GazeCoDxp	0	400	0	1266818	-4	1266718
GazeCoD_1Model_male	3	1	22	<?xml version="1.0"?>\n<Clock xmlns:dt="urn:schemas-microsoft-com:datatypes"><Description dt:dt="string">E-Prime Primary Realtime Clock</Description><StartTime><Timestamp dt:dt="int">0</Timestamp><DateUtc dt:dt="string">2017-04-24T11:10:37Z</DateUtc></StartTime><FrequencyChanges><FrequencyChange><Frequency dt:dt="r8">3312939</Frequency><Timestamp dt:dt="r8">38707409748</Timestamp><Current dt:dt="…	60.003	1	right	53348314	04-24-2017	13:10:37	11:10:37	female	333	{RIGHTARROW}	40							0	1270062	1269618	{RIGHTARROW}	444	1268496	1268168	828	right6,4	32	10	312	mask32	0	1269601	0	1269401	eqm10_NoEyeNmodel1_dir	90	HV	gazeCOD	GazeCoDxp	1	400	0	1269101	5	1269001
GazeCoD_1Model_male	3	1	22	<?xml version="1.0"?>\n<Clock xmlns:dt="urn:schemas-microsoft-com:datatypes"><Description dt:dt="string">E-Prime Primary Realtime Clock</Description><StartTime><Timestamp dt:dt="int">0</Timestamp><DateUtc dt:dt="string">2017-04-24T11:10:37Z</DateUtc></StartTime><FrequencyChanges><FrequencyChange><Frequency dt:dt="r8">3312939</Frequency><Timestamp dt:dt="r8">38707409748</Timestamp><Current dt:dt="…	60.003	1	right	53348314	04-24-2017	13:10:37	11:10:37	female	334	{RIGHTARROW}	42							0	1273742	1271601	{DOWNARROW}	2141	1270477	1270085	892	right4,8	9	10	313	mask9	0	1271585	0	1271385	eqm10_NoEyeNmodel1_dir	0	V	gazeCOD	GazeCoDxp	0	400	0	1271085	8	1270985
GazeCoD_1Model_male	3	1	22	<?xml version="1.0"?>\n<Clock xmlns:dt="urn:schemas-microsoft-com:datatypes"><Description dt:dt="string">E-Prime Primary Realtime Clock</Description><StartTime><Timestamp dt:dt="int">0</Timestamp><DateUtc dt:dt="string">2017-04-24T11:10:37Z</DateUtc></StartTime><FrequencyChanges><FrequencyChange><Frequency dt:dt="r8">3312939</Frequency><Timestamp dt:dt="r8">38707409748</Timestamp><Current dt:dt="…	60.003	1	right	53348314	04-24-2017	13:10:37	11:10:37	female	335	{LEFTARROW}	49							0	1275782	1275351	{DOWNARROW}	431	1274231	1273751	980	left1,6	2	10	314	mask2	0	1275334	0	1275134	eqm10_NoEyeNmodel1_dir	0	V	gazeCOD	GazeCoDxp	0	400	0	1274834	3	1274734
GazeCoD_1Model_male	3	1	22	<?xml version="1.0"?>\n<Clock xmlns:dt="urn:schemas-microsoft-com:datatypes"><Description dt:dt="string">E-Prime Primary Realtime Clock</Description><StartTime><Timestamp dt:dt="int">0</Timestamp><DateUtc dt:dt="string">2017-04-24T11:10:37Z</DateUtc></StartTime><FrequencyChanges><FrequencyChange><Frequency dt:dt="r8">3312939</Frequency><Timestamp dt:dt="r8">38707409748</Timestamp><Current dt:dt="…	60.003	1	right	53348314	04-24-2017	13:10:37	11:10:37	female	336	{RIGHTARROW}	40							0	1277694	1277251	{RIGHTARROW}	443	1276130	1275801	829	right6,4	21	10	315	mask21	0	1277234	0	1277034	eqm10_NoEyeNmodel1_dir	90	H	gazeCOD	GazeCoDxp	1	400	0	1276734	4	1276634
GazeCoD_1Model_male	3	1	22	<?xml version="1.0"?>\n<Clock xmlns:dt="urn:schemas-microsoft-com:datatypes"><Description dt:dt="string">E-Prime Primary Realtime Clock</Description><StartTime><Timestamp dt:dt="int">0</Timestamp><DateUtc dt:dt="string">2017-04-24T11:10:37Z</DateUtc></StartTime><FrequencyChanges><FrequencyChange><Frequency dt:dt="r8">3312939</Frequency><Timestamp dt:dt="r8">38707409748</Timestamp><Current dt:dt="…	60.003	1	right	53348314	04-24-2017	13:10:37	11:10:37	female	337	{LEFTARROW}	78							0	1279646	1279201	{DOWNARROW}	445	1278084	1277718	866	left8	6	10	316	mask6	0	1279184	0	1278984	eqm10_NoEyeNmodel1_dir	0	V	gazeCOD	GazeCoDxp	0	400	0	1278684	0	1278584
GazeCoD_1Model_male	3	1	22	<?xml version="1.0"?>\n<Clock xmlns:dt="urn:schemas-microsoft-com:datatypes"><Description dt:dt="string">E-Prime Primary Realtime Clock</Description><StartTime><Timestamp dt:dt="int">0</Timestamp><DateUtc dt:dt="string">2017-04-24T11:10:37Z</DateUtc></StartTime><FrequencyChanges><FrequencyChange><Frequency dt:dt="r8">3312939</Frequency><Timestamp dt:dt="r8">38707409748</Timestamp><Current dt:dt="…	60.003	1	right	53348314	04-24-2017	13:10:37	11:10:37	female	338	{LEFTARROW}	51							0	1281654	1281251	{DOWNARROW}	403	1280130	1279668	962	left3,2	25	10	317	mask25	0	1281234	0	1281034	eqm10_NoEyeNmodel1_dir	90	HV	gazeCOD	GazeCoDxp	0	400	0	1280734	4	1280634
GazeCoD_1Model_male	3	1	22	<?xml version="1.0"?>\n<Clock xmlns:dt="urn:schemas-microsoft-com:datatypes"><Description dt:dt="string">E-Prime Primary Realtime Clock</Description><StartTime><Timestamp dt:dt="int">0</Timestamp><DateUtc dt:dt="string">2017-04-24T11:10:37Z</DateUtc></StartTime><FrequencyChanges><FrequencyChange><Frequency dt:dt="r8">3312939</Frequency><Timestamp dt:dt="r8">38707409748</Timestamp><Current dt:dt="…	60.003	1	right	53348314	04-24-2017	13:10:37	11:10:37	female	339	{DOWNARROW}	79							0	1283726	1283134	{DOWNARROW}	592	1282020	1281667	853	DG0	23	10	318	mask23	0	1283117	0	1282917	eqm10_NoEyeNmodel1_dir	90	HV	gazeCOD	GazeCoDxp	1	400	0	1282617	-3	1282517
GazeCoD_1Model_male	3	1	22	<?xml version="1.0"?>\n<Clock xmlns:dt="urn:schemas-microsoft-com:datatypes"><Description dt:dt="string">E-Prime Primary Realtime Clock</Description><StartTime><Timestamp dt:dt="int">0</Timestamp><DateUtc dt:dt="string">2017-04-24T11:10:37Z</DateUtc></StartTime><FrequencyChanges><FrequencyChange><Frequency dt:dt="r8">3312939</Frequency><Timestamp dt:dt="r8">38707409748</Timestamp><Current dt:dt="…	60.003	1	right	53348314	04-24-2017	13:10:37	11:10:37	female	340	{RIGHTARROW}	77							0	1285606	1285301	{RIGHTARROW}	305	1284176	1283751	925	right8	11	10	319	mask11	0	1285284	0	1285084	eqm10_NoEyeNmodel1_dir	0	V	gazeCOD	GazeCoDxp	1	400	0	1284784	8	1284684
GazeCoD_1Model_male	3	1	22	<?xml version="1.0"?>\n<Clock xmlns:dt="urn:schemas-microsoft-com:datatypes"><Description dt:dt="string">E-Prime Primary Realtime Clock</Description><StartTime><Timestamp dt:dt="int">0</Timestamp><DateUtc dt:dt="string">2017-04-24T11:10:37Z</DateUtc></StartTime><FrequencyChanges><FrequencyChange><Frequency dt:dt="r8">3312939</Frequency><Timestamp dt:dt="r8">38707409748</Timestamp><Current dt:dt="…	60.003	1	right	53348314	04-24-2017	13:10:37	11:10:37	female	341	{LEFTARROW}	53							0	1287637	1287117	{DOWNARROW}	520	1285992	1285617	875	left4,8	4	10	320	mask4	0	1287100	-1	1286900	eqm10_NoEyeNmodel1_dir	0	V	gazeCOD	GazeCoDxp	0	400	0	1286601	9	1286501
GazeCoD_1Model_male	3	1	22	<?xml version="1.0"?>\n<Clock xmlns:dt="urn:schemas-microsoft-com:datatypes"><Description dt:dt="string">E-Prime Primary Realtime Clock</Description><StartTime><Timestamp dt:dt="int">0</Timestamp><DateUtc dt:dt="string">2017-04-24T11:10:37Z</DateUtc></StartTime><FrequencyChanges><FrequencyChange><Frequency dt:dt="r8">3312939</Frequency><Timestamp dt:dt="r8">38707409748</Timestamp><Current dt:dt="…	60.003	1	right	53348314	04-24-2017	13:10:37	11:10:37	female	342	{RIGHTARROW}	77							0	1289605	1289234	{RIGHTARROW}	371	1288118	1287650	968	right8	33	10	321	mask33	0	1289217	0	1289017	eqm10_NoEyeNmodel1_dir	90	HV	gazeCOD	GazeCoDxp	1	400	0	1288717	-1	1288617
GazeCoD_1Model_male	3	1	22	<?xml version="1.0"?>\n<Clock xmlns:dt="urn:schemas-microsoft-com:datatypes"><Description dt:dt="string">E-Prime Primary Realtime Clock</Description><StartTime><Timestamp dt:dt="int">0</Timestamp><DateUtc dt:dt="string">2017-04-24T11:10:37Z</DateUtc></StartTime><FrequencyChanges><FrequencyChange><Frequency dt:dt="r8">3312939</Frequency><Timestamp dt:dt="r8">38707409748</Timestamp><Current dt:dt="…	60.003	1	right	53348314	04-24-2017	13:10:37	11:10:37	female	343	{LEFTARROW}	78							0	1291637	1291217	{LEFTARROW}	420	1290097	1289617	980	left8	17	10	322	mask17	0	1291200	0	1291000	eqm10_NoEyeNmodel1_dir	90	H	gazeCOD	GazeCoDxp	1	400	0	1290700	3	1290600
GazeCoD_1Model_male	3	1	22	<?xml version="1.0"?>\n<Clock xmlns:dt="urn:schemas-microsoft-com:datatypes"><Description dt:dt="string">E-Prime Primary Realtime Clock</Description><StartTime><Timestamp dt:dt="int">0</Timestamp><DateUtc dt:dt="string">2017-04-24T11:10:37Z</DateUtc></StartTime><FrequencyChanges><FrequencyChange><Frequency dt:dt="r8">3312939</Frequency><Timestamp dt:dt="r8">38707409748</Timestamp><Current dt:dt="…	60.003	1	right	53348314	04-24-2017	13:10:37	11:10:37	female	344	{LEFTARROW}	49							0	1293469	1293084	{DOWNARROW}	385	1291972	1291650	822	left1,6	13	10	323	mask13	0	1293067	0	1292867	eqm10_NoEyeNmodel1_dir	90	H	gazeCOD	GazeCoDxp	0	400	0	1292567	-5	1292467
GazeCoD_1Model_male	3	1	22	<?xml version="1.0"?>\n<Clock xmlns:dt="urn:schemas-microsoft-com:datatypes"><Description dt:dt="string">E-Prime Primary Realtime Clock</Description><StartTime><Timestamp dt:dt="int">0</Timestamp><DateUtc dt:dt="string">2017-04-24T11:10:37Z</DateUtc></StartTime><FrequencyChanges><FrequencyChange><Frequency dt:dt="r8">3312939</Frequency><Timestamp dt:dt="r8">38707409748</Timestamp><Current dt:dt="…	60.003	1	right	53348314	04-24-2017	13:10:37	11:10:37	female	345	{DOWNARROW}	79							0	1295477	1295067	{DOWNARROW}	410	1293954	1293483	971	DG0	1	10	324	mask1	0	1295050	0	1294850	eqm10_NoEyeNmodel1_dir	0	V	gazeCOD	GazeCoDxp	1	400	0	1294550	-4	1294450
GazeCoD_1Model_male	3	1	22	<?xml version="1.0"?>\n<Clock xmlns:dt="urn:schemas-microsoft-com:datatypes"><Description dt:dt="string">E-Prime Primary Realtime Clock</Description><StartTime><Timestamp dt:dt="int">0</Timestamp><DateUtc dt:dt="string">2017-04-24T11:10:37Z</DateUtc></StartTime><FrequencyChanges><FrequencyChange><Frequency dt:dt="r8">3312939</Frequency><Timestamp dt:dt="r8">38707409748</Timestamp><Current dt:dt="…	60.003	1	right	53348314	04-24-2017	13:10:37	11:10:37	female	346	{LEFTARROW}	78							0	1297917	1297117	{LEFTARROW}	800	1295997	1295500	997	left8	28	10	325	mask28	0	1297100	0	1296900	eqm10_NoEyeNmodel1_dir	90	HV	gazeCOD	GazeCoDxp	1	400	0	1296600	3	1296500
GazeCoD_1Model_male	3	1	22	<?xml version="1.0"?>\n<Clock xmlns:dt="urn:schemas-microsoft-com:datatypes"><Description dt:dt="string">E-Prime Primary Realtime Clock</Description><StartTime><Timestamp dt:dt="int">0</Timestamp><DateUtc dt:dt="string">2017-04-24T11:10:37Z</DateUtc></StartTime><FrequencyChanges><FrequencyChange><Frequency dt:dt="r8">3312939</Frequency><Timestamp dt:dt="r8">38707409748</Timestamp><Current dt:dt="…	60.003	1	right	53348314	04-24-2017	13:10:37	11:10:37	female	347	{LEFTARROW}	51							0	1299805	1299400	{DOWNARROW}	405	1298286	1297933	853	left3,2	3	10	326	mask3	0	1299383	0	1299183	eqm10_NoEyeNmodel1_dir	0	V	gazeCOD	GazeCoDxp	0	400	0	1298883	-3	1298783
GazeCoD_1Model_male	3	1	22	<?xml version="1.0"?>\n<Clock xmlns:dt="urn:schemas-microsoft-com:datatypes"><Description dt:dt="string">E-Prime Primary Realtime Clock</Description><StartTime><Timestamp dt:dt="int">0</Timestamp><DateUtc dt:dt="string">2017-04-24T11:10:37Z</DateUtc></StartTime><FrequencyChanges><FrequencyChange><Frequency dt:dt="r8">3312939</Frequency><Timestamp dt:dt="r8">38707409748</Timestamp><Current dt:dt="…	60.003	1	right	53348314	04-24-2017	13:10:37	11:10:37	female	348	{RIGHTARROW}	40							0	1301765	1301333	{RIGHTARROW}	432	1300216	1299816	900	right6,4	10	10	327	mask10	0	1301316	0	1301116	eqm10_NoEyeNmodel1_dir	0	V	gazeCOD	GazeCoDxp	1	400	0	1300816	0	1300716
GazeCoD_1Model_male	3	1	22	<?xml version="1.0"?>\n<Clock xmlns:dt="urn:schemas-microsoft-com:datatypes"><Description dt:dt="string">E-Prime Primary Realtime Clock</Description><StartTime><Timestamp dt:dt="int">0</Timestamp><DateUtc dt:dt="string">2017-04-24T11:10:37Z</DateUtc></StartTime><FrequencyChanges><FrequencyChange><Frequency dt:dt="r8">3312939</Frequency><Timestamp dt:dt="r8">38707409748</Timestamp><Current dt:dt="…	60.003	1	right	53348314	04-24-2017	13:10:37	11:10:37	female	349	{RIGHTARROW}	42							0	1303813	1303400	{RIGHTARROW}	413	1302282	1301783	999	right4,8	20	10	328	mask20	0	1303383	0	1303183	eqm10_NoEyeNmodel1_dir	90	H	gazeCOD	GazeCoDxp	1	400	0	1302883	1	1302783
GazeCoD_1Model_male	3	1	22	<?xml version="1.0"?>\n<Clock xmlns:dt="urn:schemas-microsoft-com:datatypes"><Description dt:dt="string">E-Prime Primary Realtime Clock</Description><StartTime><Timestamp dt:dt="int">0</Timestamp><DateUtc dt:dt="string">2017-04-24T11:10:37Z</DateUtc></StartTime><FrequencyChanges><FrequencyChange><Frequency dt:dt="r8">3312939</Frequency><Timestamp dt:dt="r8">38707409748</Timestamp><Current dt:dt="…	60.003	1	right	53348314	04-24-2017	13:10:37	11:10:37	female	350	{LEFTARROW}	49							0	1305724	1305333	{DOWNARROW}	391	1304207	1303833	874	left1,6	24	10	329	mask24	0	1305316	0	1305116	eqm10_NoEyeNmodel1_dir	90	HV	gazeCOD	GazeCoDxp	0	400	0	1304816	9	1304716
GazeCoD_1Model_male	3	1	22	<?xml version="1.0"?>\n<Clock xmlns:dt="urn:schemas-microsoft-com:datatypes"><Description dt:dt="string">E-Prime Primary Realtime Clock</Description><StartTime><Timestamp dt:dt="int">0</Timestamp><DateUtc dt:dt="string">2017-04-24T11:10:37Z</DateUtc></StartTime><FrequencyChanges><FrequencyChange><Frequency dt:dt="r8">3312939</Frequency><Timestamp dt:dt="r8">38707409748</Timestamp><Current dt:dt="…	60.003	1	right	53348314	04-24-2017	13:10:37	11:10:37	female	351	{RIGHTARROW}	44							0	1307716	1307233	{RIGHTARROW}	483	1306122	1305749	873	right3,2	30	10	330	mask30	0	1307216	-1	1307016	eqm10_NoEyeNmodel1_dir	90	HV	gazeCOD	GazeCoDxp	1	400	0	1306717	-5	1306617
GazeCoD_1Model_male	3	1	22	<?xml version="1.0"?>\n<Clock xmlns:dt="urn:schemas-microsoft-com:datatypes"><Description dt:dt="string">E-Prime Primary Realtime Clock</Description><StartTime><Timestamp dt:dt="int">0</Timestamp><DateUtc dt:dt="string">2017-04-24T11:10:37Z</DateUtc></StartTime><FrequencyChanges><FrequencyChange><Frequency dt:dt="r8">3312939</Frequency><Timestamp dt:dt="r8">38707409748</Timestamp><Current dt:dt="…	60.003	1	right	53348314	04-24-2017	13:10:37	11:10:37	female	352	{LEFTARROW}	49							0	1438261	1437826	{DOWNARROW}	435	1436703	1436326	877	left1,6	2	11	331	mask2	0	1437809	0	1437609	eqm10_NoEyeNmodel1_dir	0	V	gazeCOD	GazeCoDxp	0	400	0	1437309	6	1437209
GazeCoD_1Model_male	3	1	22	<?xml version="1.0"?>\n<Clock xmlns:dt="urn:schemas-microsoft-com:datatypes"><Description dt:dt="string">E-Prime Primary Realtime Clock</Description><StartTime><Timestamp dt:dt="int">0</Timestamp><DateUtc dt:dt="string">2017-04-24T11:10:37Z</DateUtc></StartTime><FrequencyChanges><FrequencyChange><Frequency dt:dt="r8">3312939</Frequency><Timestamp dt:dt="r8">38707409748</Timestamp><Current dt:dt="…	60.003	1	right	53348314	04-24-2017	13:10:37	11:10:37	female	353	{RIGHTARROW}	46							0	1440309	1439642	{DOWNARROW}	667	1438528	1438276	752	right1,6	7	11	332	mask7	0	1439626	0	1439426	eqm10_NoEyeNmodel1_dir	0	V	gazeCOD	GazeCoDxp	0	400	0	1439126	-2	1439026
GazeCoD_1Model_male	3	1	22	<?xml version="1.0"?>\n<Clock xmlns:dt="urn:schemas-microsoft-com:datatypes"><Description dt:dt="string">E-Prime Primary Realtime Clock</Description><StartTime><Timestamp dt:dt="int">0</Timestamp><DateUtc dt:dt="string">2017-04-24T11:10:37Z</DateUtc></StartTime><FrequencyChanges><FrequencyChange><Frequency dt:dt="r8">3312939</Frequency><Timestamp dt:dt="r8">38707409748</Timestamp><Current dt:dt="…	60.003	1	right	53348314	04-24-2017	13:10:37	11:10:37	female	354	{RIGHTARROW}	40							0	1441981	1441792	{RIGHTARROW}	189	1440680	1440326	854	right6,4	32	11	333	mask32	0	1441776	0	1441576	eqm10_NoEyeNmodel1_dir	90	HV	gazeCOD	GazeCoDxp	1	400	0	1441276	-4	1441176
GazeCoD_1Model_male	3	1	22	<?xml version="1.0"?>\n<Clock xmlns:dt="urn:schemas-microsoft-com:datatypes"><Description dt:dt="string">E-Prime Primary Realtime Clock</Description><StartTime><Timestamp dt:dt="int">0</Timestamp><DateUtc dt:dt="string">2017-04-24T11:10:37Z</DateUtc></StartTime><FrequencyChanges><FrequencyChange><Frequency dt:dt="r8">3312939</Frequency><Timestamp dt:dt="r8">38707409748</Timestamp><Current dt:dt="…	60.003	1	right	53348314	04-24-2017	13:10:37	11:10:37	female	355	{DOWNARROW}	79							0	1443781	1443426	{DOWNARROW}	355	1442309	1441992	817	DG0	1	11	334	mask1	0	1443409	0	1443209	eqm10_NoEyeNmodel1_dir	0	V	gazeCOD	GazeCoDxp	1	400	0	1442909	0	1442809
GazeCoD_1Model_male	3	1	22	<?xml version="1.0"?>\n<Clock xmlns:dt="urn:schemas-microsoft-com:datatypes"><Description dt:dt="string">E-Prime Primary Realtime Clock</Description><StartTime><Timestamp dt:dt="int">0</Timestamp><DateUtc dt:dt="string">2017-04-24T11:10:37Z</DateUtc></StartTime><FrequencyChanges><FrequencyChange><Frequency dt:dt="r8">3312939</Frequency><Timestamp dt:dt="r8">38707409748</Timestamp><Current dt:dt="…	60.003	1	right	53348314	04-24-2017	13:10:37	11:10:37	female	356	{LEFTARROW}	51							0	1445765	1445209	{LEFTARROW}	556	1444098	1443792	806	left3,2	25	11	335	mask25	0	1445192	-1	1444992	eqm10_NoEyeNmodel1_dir	90	HV	gazeCOD	GazeCoDxp	1	400	0	1444693	-5	1444593
GazeCoD_1Model_male	3	1	22	<?xml version="1.0"?>\n<Clock xmlns:dt="urn:schemas-microsoft-com:datatypes"><Description dt:dt="string">E-Prime Primary Realtime Clock</Description><StartTime><Timestamp dt:dt="int">0</Timestamp><DateUtc dt:dt="string">2017-04-24T11:10:37Z</DateUtc></StartTime><FrequencyChanges><FrequencyChange><Frequency dt:dt="r8">3312939</Frequency><Timestamp dt:dt="r8">38707409748</Timestamp><Current dt:dt="…	60.003	1	right	53348314	04-24-2017	13:10:37	11:10:37	female	357	{RIGHTARROW}	77							0	1447821	1447342	{RIGHTARROW}	479	1446220	1445775	945	right8	22	11	336	mask22	0	1447325	0	1447125	eqm10_NoEyeNmodel1_dir	90	H	gazeCOD	GazeCoDxp	1	400	0	1446825	5	1446725
GazeCoD_1Model_male	3	1	22	<?xml version="1.0"?>\n<Clock xmlns:dt="urn:schemas-microsoft-com:datatypes"><Description dt:dt="string">E-Prime Primary Realtime Clock</Description><StartTime><Timestamp dt:dt="int">0</Timestamp><DateUtc dt:dt="string">2017-04-24T11:10:37Z</DateUtc></StartTime><FrequencyChanges><FrequencyChange><Frequency dt:dt="r8">3312939</Frequency><Timestamp dt:dt="r8">38707409748</Timestamp><Current dt:dt="…	60.003	1	right	53348314	04-24-2017	13:10:37	11:10:37	female	358	{LEFTARROW}	53							0	1450333	1449325	{RIGHTARROW}	1008	1448201	1447842	859	left4,8	15	11	337	mask15	0	1449309	0	1449109	eqm10_NoEyeNmodel1_dir	90	H	gazeCOD	GazeCoDxp	0	400	0	1448809	8	1448709
GazeCoD_1Model_male	3	1	22	<?xml version="1.0"?>\n<Clock xmlns:dt="urn:schemas-microsoft-com:datatypes"><Description dt:dt="string">E-Prime Primary Realtime Clock</Description><StartTime><Timestamp dt:dt="int">0</Timestamp><DateUtc dt:dt="string">2017-04-24T11:10:37Z</DateUtc></StartTime><FrequencyChanges><FrequencyChange><Frequency dt:dt="r8">3312939</Frequency><Timestamp dt:dt="r8">38707409748</Timestamp><Current dt:dt="…	60.003	1	right	53348314	04-24-2017	13:10:37	11:10:37	female	359	{RIGHTARROW}	40							0	1452325	1451942	{RIGHTARROW}	383	1450828	1450342	986	right6,4	10	11	338	mask10	0	1451925	0	1451725	eqm10_NoEyeNmodel1_dir	0	V	gazeCOD	GazeCoDxp	1	400	0	1451425	-3	1451325
GazeCoD_1Model_male	3	1	22	<?xml version="1.0"?>\n<Clock xmlns:dt="urn:schemas-microsoft-com:datatypes"><Description dt:dt="string">E-Prime Primary Realtime Clock</Description><StartTime><Timestamp dt:dt="int">0</Timestamp><DateUtc dt:dt="string">2017-04-24T11:10:37Z</DateUtc></StartTime><FrequencyChanges><FrequencyChange><Frequency dt:dt="r8">3312939</Frequency><Timestamp dt:dt="r8">38707409748</Timestamp><Current dt:dt="…	60.003	1	right	53348314	04-24-2017	13:10:37	11:10:37	female	360	{RIGHTARROW}	44							0	1455301	1453742	{RIGHTARROW}	1558	1452630	1452342	788	right3,2	8	11	339	mask8	0	1453725	0	1453525	eqm10_NoEyeNmodel1_dir	0	V	gazeCOD	GazeCoDxp	1	400	0	1453225	-5	1453125
GazeCoD_1Model_male	3	1	22	<?xml version="1.0"?>\n<Clock xmlns:dt="urn:schemas-microsoft-com:datatypes"><Description dt:dt="string">E-Prime Primary Realtime Clock</Description><StartTime><Timestamp dt:dt="int">0</Timestamp><DateUtc dt:dt="string">2017-04-24T11:10:37Z</DateUtc></StartTime><FrequencyChanges><FrequencyChange><Frequency dt:dt="r8">3312939</Frequency><Timestamp dt:dt="r8">38707409748</Timestamp><Current dt:dt="…	60.003	1	right	53348314	04-24-2017	13:10:37	11:10:37	female	361	{RIGHTARROW}	42							0	1457069	1456775	{RIGHTARROW}	293	1455663	1455325	838	right4,8	31	11	340	mask31	0	1456758	0	1456558	eqm10_NoEyeNmodel1_dir	90	HV	gazeCOD	GazeCoDxp	1	400	0	1456258	-5	1456158
GazeCoD_1Model_male	3	1	22	<?xml version="1.0"?>\n<Clock xmlns:dt="urn:schemas-microsoft-com:datatypes"><Description dt:dt="string">E-Prime Primary Realtime Clock</Description><StartTime><Timestamp dt:dt="int">0</Timestamp><DateUtc dt:dt="string">2017-04-24T11:10:37Z</DateUtc></StartTime><FrequencyChanges><FrequencyChange><Frequency dt:dt="r8">3312939</Frequency><Timestamp dt:dt="r8">38707409748</Timestamp><Current dt:dt="…	60.003	1	right	53348314	04-24-2017	13:10:37	11:10:37	female	362	{DOWNARROW}	79							0	1459108	1458591	{DOWNARROW}	517	1457480	1457092	888	DG0	12	11	341	mask12	0	1458575	0	1458375	eqm10_NoEyeNmodel1_dir	90	H	gazeCOD	GazeCoDxp	1	400	0	1458075	-5	1457975
GazeCoD_1Model_male	3	1	22	<?xml version="1.0"?>\n<Clock xmlns:dt="urn:schemas-microsoft-com:datatypes"><Description dt:dt="string">E-Prime Primary Realtime Clock</Description><StartTime><Timestamp dt:dt="int">0</Timestamp><DateUtc dt:dt="string">2017-04-24T11:10:37Z</DateUtc></StartTime><FrequencyChanges><FrequencyChange><Frequency dt:dt="r8">3312939</Frequency><Timestamp dt:dt="r8">38707409748</Timestamp><Current dt:dt="…	60.003	1	right	53348314	04-24-2017	13:10:37	11:10:37	female	363	{LEFTARROW}	49							0	1467284	1460575	{DOWNARROW}	6709	1459450	1459125	825	left1,6	24	11	342	mask24	0	1460558	0	1460358	eqm10_NoEyeNmodel1_dir	90	HV	gazeCOD	GazeCoDxp	0	400	0	1460058	8	1459958
GazeCoD_1Model_male	3	1	22	<?xml version="1.0"?>\n<Clock xmlns:dt="urn:schemas-microsoft-com:datatypes"><Description dt:dt="string">E-Prime Primary Realtime Clock</Description><StartTime><Timestamp dt:dt="int">0</Timestamp><DateUtc dt:dt="string">2017-04-24T11:10:37Z</DateUtc></StartTime><FrequencyChanges><FrequencyChange><Frequency dt:dt="r8">3312939</Frequency><Timestamp dt:dt="r8">38707409748</Timestamp><Current dt:dt="…	60.003	1	right	53348314	04-24-2017	13:10:37	11:10:37	female	364	{LEFTARROW}	51							0	1472388	1468891	{RIGHTARROW}	3497	1467772	1467308	964	left3,2	14	11	343	mask14	0	1468874	0	1468674	eqm10_NoEyeNmodel1_dir	90	H	gazeCOD	GazeCoDxp	0	400	0	1468374	2	1468274
GazeCoD_1Model_male	3	1	22	<?xml version="1.0"?>\n<Clock xmlns:dt="urn:schemas-microsoft-com:datatypes"><Description dt:dt="string">E-Prime Primary Realtime Clock</Description><StartTime><Timestamp dt:dt="int">0</Timestamp><DateUtc dt:dt="string">2017-04-24T11:10:37Z</DateUtc></StartTime><FrequencyChanges><FrequencyChange><Frequency dt:dt="r8">3312939</Frequency><Timestamp dt:dt="r8">38707409748</Timestamp><Current dt:dt="…	60.003	1	right	53348314	04-24-2017	13:10:37	11:10:37	female	365	{LEFTARROW}	78							0	1474364	1473924	{RIGHTARROW}	440	1472803	1472407	896	left8	17	11	344	mask17	0	1473907	0	1473707	eqm10_NoEyeNmodel1_dir	90	H	gazeCOD	GazeCoDxp	0	400	0	1473407	4	1473307
GazeCoD_1Model_male	3	1	22	<?xml version="1.0"?>\n<Clock xmlns:dt="urn:schemas-microsoft-com:datatypes"><Description dt:dt="string">E-Prime Primary Realtime Clock</Description><StartTime><Timestamp dt:dt="int">0</Timestamp><DateUtc dt:dt="string">2017-04-24T11:10:37Z</DateUtc></StartTime><FrequencyChanges><FrequencyChange><Frequency dt:dt="r8">3312939</Frequency><Timestamp dt:dt="r8">38707409748</Timestamp><Current dt:dt="…	60.003	1	right	53348314	04-24-2017	13:10:37	11:10:37	female	366	{LEFTARROW}	78							0	1476300	1475957	{LEFTARROW}	342	1474840	1474374	966	left8	6	11	345	mask6	0	1475940	-1	1475740	eqm10_NoEyeNmodel1_dir	0	V	gazeCOD	GazeCoDxp	1	400	0	1475441	1	1475341
GazeCoD_1Model_male	3	1	22	<?xml version="1.0"?>\n<Clock xmlns:dt="urn:schemas-microsoft-com:datatypes"><Description dt:dt="string">E-Prime Primary Realtime Clock</Description><StartTime><Timestamp dt:dt="int">0</Timestamp><DateUtc dt:dt="string">2017-04-24T11:10:37Z</DateUtc></StartTime><FrequencyChanges><FrequencyChange><Frequency dt:dt="r8">3312939</Frequency><Timestamp dt:dt="r8">38707409748</Timestamp><Current dt:dt="…	60.003	1	right	53348314	04-24-2017	13:10:37	11:10:37	female	367	{RIGHTARROW}	77							0	1478435	1477857	{RIGHTARROW}	578	1476737	1476324	913	right8	11	11	346	mask11	0	1477840	0	1477640	eqm10_NoEyeNmodel1_dir	0	V	gazeCOD	GazeCoDxp	1	400	0	1477340	3	1477240
GazeCoD_1Model_male	3	1	22	<?xml version="1.0"?>\n<Clock xmlns:dt="urn:schemas-microsoft-com:datatypes"><Description dt:dt="string">E-Prime Primary Realtime Clock</Description><StartTime><Timestamp dt:dt="int">0</Timestamp><DateUtc dt:dt="string">2017-04-24T11:10:37Z</DateUtc></StartTime><FrequencyChanges><FrequencyChange><Frequency dt:dt="r8">3312939</Frequency><Timestamp dt:dt="r8">38707409748</Timestamp><Current dt:dt="…	60.003	1	right	53348314	04-24-2017	13:10:37	11:10:37	female	368	{LEFTARROW}	55							0	1480347	1480040	{LEFTARROW}	307	1478926	1478457	969	left6,4	27	11	347	mask27	0	1480024	0	1479824	eqm10_NoEyeNmodel1_dir	90	HV	gazeCOD	GazeCoDxp	1	400	0	1479524	-2	1479424
GazeCoD_1Model_male	3	1	22	<?xml version="1.0"?>\n<Clock xmlns:dt="urn:schemas-microsoft-com:datatypes"><Description dt:dt="string">E-Prime Primary Realtime Clock</Description><StartTime><Timestamp dt:dt="int">0</Timestamp><DateUtc dt:dt="string">2017-04-24T11:10:37Z</DateUtc></StartTime><FrequencyChanges><FrequencyChange><Frequency dt:dt="r8">3312939</Frequency><Timestamp dt:dt="r8">38707409748</Timestamp><Current dt:dt="…	60.003	1	right	53348314	04-24-2017	13:10:37	11:10:37	female	369	{RIGHTARROW}	44							0	1482307	1481907	{RIGHTARROW}	400	1480796	1480357	939	right3,2	30	11	348	mask30	0	1481890	-1	1481690	eqm10_NoEyeNmodel1_dir	90	HV	gazeCOD	GazeCoDxp	1	400	0	1481391	-5	1481291
GazeCoD_1Model_male	3	1	22	<?xml version="1.0"?>\n<Clock xmlns:dt="urn:schemas-microsoft-com:datatypes"><Description dt:dt="string">E-Prime Primary Realtime Clock</Description><StartTime><Timestamp dt:dt="int">0</Timestamp><DateUtc dt:dt="string">2017-04-24T11:10:37Z</DateUtc></StartTime><FrequencyChanges><FrequencyChange><Frequency dt:dt="r8">3312939</Frequency><Timestamp dt:dt="r8">38707409748</Timestamp><Current dt:dt="…	60.003	1	right	53348314	04-24-2017	13:10:37	11:10:37	female	370	{LEFTARROW}	49							0	1484683	1483757	{DOWNARROW}	926	1482637	1482323	814	left1,6	13	11	349	mask13	0	1483740	0	1483540	eqm10_NoEyeNmodel1_dir	90	H	gazeCOD	GazeCoDxp	0	400	0	1483240	3	1483140
GazeCoD_1Model_male	3	1	22	<?xml version="1.0"?>\n<Clock xmlns:dt="urn:schemas-microsoft-com:datatypes"><Description dt:dt="string">E-Prime Primary Realtime Clock</Description><StartTime><Timestamp dt:dt="int">0</Timestamp><DateUtc dt:dt="string">2017-04-24T11:10:37Z</DateUtc></StartTime><FrequencyChanges><FrequencyChange><Frequency dt:dt="r8">3312939</Frequency><Timestamp dt:dt="r8">38707409748</Timestamp><Current dt:dt="…	60.003	1	right	53348314	04-24-2017	13:10:37	11:10:37	female	371	{RIGHTARROW}	40							0	1486523	1486173	{RIGHTARROW}	350	1485062	1484707	855	right6,4	21	11	350	mask21	0	1486157	0	1485957	eqm10_NoEyeNmodel1_dir	90	H	gazeCOD	GazeCoDxp	1	400	0	1485657	-5	1485557
GazeCoD_1Model_male	3	1	22	<?xml version="1.0"?>\n<Clock xmlns:dt="urn:schemas-microsoft-com:datatypes"><Description dt:dt="string">E-Prime Primary Realtime Clock</Description><StartTime><Timestamp dt:dt="int">0</Timestamp><DateUtc dt:dt="string">2017-04-24T11:10:37Z</DateUtc></StartTime><FrequencyChanges><FrequencyChange><Frequency dt:dt="r8">3312939</Frequency><Timestamp dt:dt="r8">38707409748</Timestamp><Current dt:dt="…	60.003	1	right	53348314	04-24-2017	13:10:37	11:10:37	female	372	{RIGHTARROW}	77							0	1488339	1487957	{RIGHTARROW}	382	1486838	1486540	798	right8	33	11	351	mask33	0	1487940	0	1487740	eqm10_NoEyeNmodel1_dir	90	HV	gazeCOD	GazeCoDxp	1	400	0	1487440	2	1487340
GazeCoD_1Model_male	3	1	22	<?xml version="1.0"?>\n<Clock xmlns:dt="urn:schemas-microsoft-com:datatypes"><Description dt:dt="string">E-Prime Primary Realtime Clock</Description><StartTime><Timestamp dt:dt="int">0</Timestamp><DateUtc dt:dt="string">2017-04-24T11:10:37Z</DateUtc></StartTime><FrequencyChanges><FrequencyChange><Frequency dt:dt="r8">3312939</Frequency><Timestamp dt:dt="r8">38707409748</Timestamp><Current dt:dt="…	60.003	1	right	53348314	04-24-2017	13:10:37	11:10:37	female	373	{LEFTARROW}	53							0	1490251	1489806	{DOWNARROW}	445	1488688	1488357	831	left4,8	4	11	352	mask4	0	1489790	0	1489590	eqm10_NoEyeNmodel1_dir	0	V	gazeCOD	GazeCoDxp	0	400	0	1489290	2	1489190
GazeCoD_1Model_male	3	1	22	<?xml version="1.0"?>\n<Clock xmlns:dt="urn:schemas-microsoft-com:datatypes"><Description dt:dt="string">E-Prime Primary Realtime Clock</Description><StartTime><Timestamp dt:dt="int">0</Timestamp><DateUtc dt:dt="string">2017-04-24T11:10:37Z</DateUtc></StartTime><FrequencyChanges><FrequencyChange><Frequency dt:dt="r8">3312939</Frequency><Timestamp dt:dt="r8">38707409748</Timestamp><Current dt:dt="…	60.003	1	right	53348314	04-24-2017	13:10:37	11:10:37	female	374	{LEFTARROW}	55							0	1492139	1491806	{DOWNARROW}	333	1490693	1490273	920	left6,4	5	11	353	mask5	0	1491790	0	1491590	eqm10_NoEyeNmodel1_dir	0	V	gazeCOD	GazeCoDxp	0	400	0	1491290	-3	1491190
GazeCoD_1Model_male	3	1	22	<?xml version="1.0"?>\n<Clock xmlns:dt="urn:schemas-microsoft-com:datatypes"><Description dt:dt="string">E-Prime Primary Realtime Clock</Description><StartTime><Timestamp dt:dt="int">0</Timestamp><DateUtc dt:dt="string">2017-04-24T11:10:37Z</DateUtc></StartTime><FrequencyChanges><FrequencyChange><Frequency dt:dt="r8">3312939</Frequency><Timestamp dt:dt="r8">38707409748</Timestamp><Current dt:dt="…	60.003	1	right	53348314	04-24-2017	13:10:37	11:10:37	female	375	{RIGHTARROW}	46							0	1494083	1493706	{RIGHTARROW}	377	1492590	1492156	934	right1,6	18	11	354	mask18	0	1493690	0	1493490	eqm10_NoEyeNmodel1_dir	90	H	gazeCOD	GazeCoDxp	1	400	0	1493190	0	1493090
GazeCoD_1Model_male	3	1	22	<?xml version="1.0"?>\n<Clock xmlns:dt="urn:schemas-microsoft-com:datatypes"><Description dt:dt="string">E-Prime Primary Realtime Clock</Description><StartTime><Timestamp dt:dt="int">0</Timestamp><DateUtc dt:dt="string">2017-04-24T11:10:37Z</DateUtc></StartTime><FrequencyChanges><FrequencyChange><Frequency dt:dt="r8">3312939</Frequency><Timestamp dt:dt="r8">38707409748</Timestamp><Current dt:dt="…	60.003	1	right	53348314	04-24-2017	13:10:37	11:10:37	female	376	{LEFTARROW}	51							0	1496050	1495673	{DOWNARROW}	377	1494546	1494106	940	left3,2	3	11	355	mask3	0	1495656	0	1495456	eqm10_NoEyeNmodel1_dir	0	V	gazeCOD	GazeCoDxp	0	400	0	1495156	10	1495056
GazeCoD_1Model_male	3	1	22	<?xml version="1.0"?>\n<Clock xmlns:dt="urn:schemas-microsoft-com:datatypes"><Description dt:dt="string">E-Prime Primary Realtime Clock</Description><StartTime><Timestamp dt:dt="int">0</Timestamp><DateUtc dt:dt="string">2017-04-24T11:10:37Z</DateUtc></StartTime><FrequencyChanges><FrequencyChange><Frequency dt:dt="r8">3312939</Frequency><Timestamp dt:dt="r8">38707409748</Timestamp><Current dt:dt="…	60.003	1	right	53348314	04-24-2017	13:10:37	11:10:37	female	377	{RIGHTARROW}	42							0	1497994	1497689	{RIGHTARROW}	305	1496570	1496073	997	right4,8	9	11	356	mask9	0	1497673	0	1497473	eqm10_NoEyeNmodel1_dir	0	V	gazeCOD	GazeCoDxp	1	400	0	1497173	3	1497073
GazeCoD_1Model_male	3	1	22	<?xml version="1.0"?>\n<Clock xmlns:dt="urn:schemas-microsoft-com:datatypes"><Description dt:dt="string">E-Prime Primary Realtime Clock</Description><StartTime><Timestamp dt:dt="int">0</Timestamp><DateUtc dt:dt="string">2017-04-24T11:10:37Z</DateUtc></StartTime><FrequencyChanges><FrequencyChange><Frequency dt:dt="r8">3312939</Frequency><Timestamp dt:dt="r8">38707409748</Timestamp><Current dt:dt="…	60.003	1	right	53348314	04-24-2017	13:10:37	11:10:37	female	378	{LEFTARROW}	53							0	1500002	1499456	{LEFTARROW}	546	1498332	1498006	826	left4,8	26	11	357	mask26	0	1499439	0	1499239	eqm10_NoEyeNmodel1_dir	90	HV	gazeCOD	GazeCoDxp	1	400	0	1498939	7	1498839
GazeCoD_1Model_male	3	1	22	<?xml version="1.0"?>\n<Clock xmlns:dt="urn:schemas-microsoft-com:datatypes"><Description dt:dt="string">E-Prime Primary Realtime Clock</Description><StartTime><Timestamp dt:dt="int">0</Timestamp><DateUtc dt:dt="string">2017-04-24T11:10:37Z</DateUtc></StartTime><FrequencyChanges><FrequencyChange><Frequency dt:dt="r8">3312939</Frequency><Timestamp dt:dt="r8">38707409748</Timestamp><Current dt:dt="…	60.003	1	right	53348314	04-24-2017	13:10:37	11:10:37	female	379	{LEFTARROW}	55							0	1502378	1501422	{RIGHTARROW}	956	1500307	1500023	784	left6,4	16	11	358	mask16	0	1501406	0	1501206	eqm10_NoEyeNmodel1_dir	90	H	gazeCOD	GazeCoDxp	0	400	0	1500906	-1	1500806
GazeCoD_1Model_male	3	1	22	<?xml version="1.0"?>\n<Clock xmlns:dt="urn:schemas-microsoft-com:datatypes"><Description dt:dt="string">E-Prime Primary Realtime Clock</Description><StartTime><Timestamp dt:dt="int">0</Timestamp><DateUtc dt:dt="string">2017-04-24T11:10:37Z</DateUtc></StartTime><FrequencyChanges><FrequencyChange><Frequency dt:dt="r8">3312939</Frequency><Timestamp dt:dt="r8">38707409748</Timestamp><Current dt:dt="…	60.003	1	right	53348314	04-24-2017	13:10:37	11:10:37	female	380	{RIGHTARROW}	42							0	1504258	1503839	{RIGHTARROW}	419	1502722	1502389	833	right4,8	20	11	359	mask20	0	1503822	0	1503622	eqm10_NoEyeNmodel1_dir	90	H	gazeCOD	GazeCoDxp	1	400	0	1503322	0	1503222
GazeCoD_1Model_male	3	1	22	<?xml version="1.0"?>\n<Clock xmlns:dt="urn:schemas-microsoft-com:datatypes"><Description dt:dt="string">E-Prime Primary Realtime Clock</Description><StartTime><Timestamp dt:dt="int">0</Timestamp><DateUtc dt:dt="string">2017-04-24T11:10:37Z</DateUtc></StartTime><FrequencyChanges><FrequencyChange><Frequency dt:dt="r8">3312939</Frequency><Timestamp dt:dt="r8">38707409748</Timestamp><Current dt:dt="…	60.003	1	right	53348314	04-24-2017	13:10:37	11:10:37	female	381	{DOWNARROW}	79							0	1506514	1505822	{DOWNARROW}	692	1504710	1504272	938	DG0	23	11	360	mask23	0	1505806	0	1505606	eqm10_NoEyeNmodel1_dir	90	HV	gazeCOD	GazeCoDxp	1	400	0	1505306	-4	1505206
GazeCoD_1Model_male	3	1	22	<?xml version="1.0"?>\n<Clock xmlns:dt="urn:schemas-microsoft-com:datatypes"><Description dt:dt="string">E-Prime Primary Realtime Clock</Description><StartTime><Timestamp dt:dt="int">0</Timestamp><DateUtc dt:dt="string">2017-04-24T11:10:37Z</DateUtc></StartTime><FrequencyChanges><FrequencyChange><Frequency dt:dt="r8">3312939</Frequency><Timestamp dt:dt="r8">38707409748</Timestamp><Current dt:dt="…	60.003	1	right	53348314	04-24-2017	13:10:37	11:10:37	female	382	{LEFTARROW}	78							0	1508290	1508155	{LEFTARROW}	135	1507030	1506539	991	left8	28	11	361	mask28	0	1508139	0	1507939	eqm10_NoEyeNmodel1_dir	90	HV	gazeCOD	GazeCoDxp	1	400	0	1507639	9	1507539
GazeCoD_1Model_male	3	1	22	<?xml version="1.0"?>\n<Clock xmlns:dt="urn:schemas-microsoft-com:datatypes"><Description dt:dt="string">E-Prime Primary Realtime Clock</Description><StartTime><Timestamp dt:dt="int">0</Timestamp><DateUtc dt:dt="string">2017-04-24T11:10:37Z</DateUtc></StartTime><FrequencyChanges><FrequencyChange><Frequency dt:dt="r8">3312939</Frequency><Timestamp dt:dt="r8">38707409748</Timestamp><Current dt:dt="…	60.003	1	right	53348314	04-24-2017	13:10:37	11:10:37	female	383	{RIGHTARROW}	44							0	1510114	1509755	{RIGHTARROW}	359	1508633	1508305	828	right3,2	19	11	362	mask19	0	1509739	0	1509539	eqm10_NoEyeNmodel1_dir	90	H	gazeCOD	GazeCoDxp	1	400	0	1509239	6	1509139
GazeCoD_1Model_male	3	1	22	<?xml version="1.0"?>\n<Clock xmlns:dt="urn:schemas-microsoft-com:datatypes"><Description dt:dt="string">E-Prime Primary Realtime Clock</Description><StartTime><Timestamp dt:dt="int">0</Timestamp><DateUtc dt:dt="string">2017-04-24T11:10:37Z</DateUtc></StartTime><FrequencyChanges><FrequencyChange><Frequency dt:dt="r8">3312939</Frequency><Timestamp dt:dt="r8">38707409748</Timestamp><Current dt:dt="…	60.003	1	right	53348314	04-24-2017	13:10:37	11:10:37	female	384	{RIGHTARROW}	46							0	1512018	1511622	{RIGHTARROW}	396	1510510	1510139	871	right1,6	29	11	363	mask29	0	1511605	0	1511405	eqm10_NoEyeNmodel1_dir	90	HV	gazeCOD	GazeCoDxp	1	400	0	1511105	-5	1511005
GazeCoD_1Model_male	3	1	22	<?xml version="1.0"?>\n<Clock xmlns:dt="urn:schemas-microsoft-com:datatypes"><Description dt:dt="string">E-Prime Primary Realtime Clock</Description><StartTime><Timestamp dt:dt="int">0</Timestamp><DateUtc dt:dt="string">2017-04-24T11:10:37Z</DateUtc></StartTime><FrequencyChanges><FrequencyChange><Frequency dt:dt="r8">3312939</Frequency><Timestamp dt:dt="r8">38707409748</Timestamp><Current dt:dt="…	60.003	1	right	53348314	04-24-2017	13:10:37	11:10:37	female	385	{LEFTARROW}	51							0	1516209	1513638	{DOWNARROW}	2571	1512513	1512039	974	left3,2	25	12	364	mask25	0	1513622	0	1513422	eqm10_NoEyeNmodel1_dir	90	HV	gazeCOD	GazeCoDxp	0	400	0	1513122	9	1513022
GazeCoD_1Model_male	3	1	22	<?xml version="1.0"?>\n<Clock xmlns:dt="urn:schemas-microsoft-com:datatypes"><Description dt:dt="string">E-Prime Primary Realtime Clock</Description><StartTime><Timestamp dt:dt="int">0</Timestamp><DateUtc dt:dt="string">2017-04-24T11:10:37Z</DateUtc></StartTime><FrequencyChanges><FrequencyChange><Frequency dt:dt="r8">3312939</Frequency><Timestamp dt:dt="r8">38707409748</Timestamp><Current dt:dt="…	60.003	1	right	53348314	04-24-2017	13:10:37	11:10:37	female	386	{LEFTARROW}	53							0	1517921	1517705	{DOWNARROW}	216	1516583	1516222	861	left4,8	4	12	365	mask4	0	1517688	0	1517488	eqm10_NoEyeNmodel1_dir	0	V	gazeCOD	GazeCoDxp	0	400	0	1517188	5	1517088
GazeCoD_1Model_male	3	1	22	<?xml version="1.0"?>\n<Clock xmlns:dt="urn:schemas-microsoft-com:datatypes"><Description dt:dt="string">E-Prime Primary Realtime Clock</Description><StartTime><Timestamp dt:dt="int">0</Timestamp><DateUtc dt:dt="string">2017-04-24T11:10:37Z</DateUtc></StartTime><FrequencyChanges><FrequencyChange><Frequency dt:dt="r8">3312939</Frequency><Timestamp dt:dt="r8">38707409748</Timestamp><Current dt:dt="…	60.003	1	right	53348314	04-24-2017	13:10:37	11:10:37	female	387	{LEFTARROW}	55							0	1519625	1519505	{LEFTARROW}	120	1518393	1517938	955	left6,4	27	12	366	mask27	0	1519488	0	1519288	eqm10_NoEyeNmodel1_dir	90	HV	gazeCOD	GazeCoDxp	1	400	0	1518988	-5	1518888
GazeCoD_1Model_male	3	1	22	<?xml version="1.0"?>\n<Clock xmlns:dt="urn:schemas-microsoft-com:datatypes"><Description dt:dt="string">E-Prime Primary Realtime Clock</Description><StartTime><Timestamp dt:dt="int">0</Timestamp><DateUtc dt:dt="string">2017-04-24T11:10:37Z</DateUtc></StartTime><FrequencyChanges><FrequencyChange><Frequency dt:dt="r8">3312939</Frequency><Timestamp dt:dt="r8">38707409748</Timestamp><Current dt:dt="…	60.003	1	right	53348314	04-24-2017	13:10:37	11:10:37	female	388	{RIGHTARROW}	77							0	1521257	1521255	{RIGHTARROW}	2	1520128	1519638	990	right8	33	12	367	mask33	0	1521238	0	1521038	eqm10_NoEyeNmodel1_dir	90	HV	gazeCOD	GazeCoDxp	1	400	0	1520738	10	1520638
GazeCoD_1Model_male	3	1	22	<?xml version="1.0"?>\n<Clock xmlns:dt="urn:schemas-microsoft-com:datatypes"><Description dt:dt="string">E-Prime Primary Realtime Clock</Description><StartTime><Timestamp dt:dt="int">0</Timestamp><DateUtc dt:dt="string">2017-04-24T11:10:37Z</DateUtc></StartTime><FrequencyChanges><FrequencyChange><Frequency dt:dt="r8">3312939</Frequency><Timestamp dt:dt="r8">38707409748</Timestamp><Current dt:dt="…	60.003	1	right	53348314	04-24-2017	13:10:37	11:10:37	female	389	{RIGHTARROW}	42							0	1523017	1522855	{RIGHTARROW}	162	1521735	1521271	964	right4,8	20	12	368	mask20	0	1522838	0	1522638	eqm10_NoEyeNmodel1_dir	90	H	gazeCOD	GazeCoDxp	1	400	0	1522338	3	1522238
GazeCoD_1Model_male	3	1	22	<?xml version="1.0"?>\n<Clock xmlns:dt="urn:schemas-microsoft-com:datatypes"><Description dt:dt="string">E-Prime Primary Realtime Clock</Description><StartTime><Timestamp dt:dt="int">0</Timestamp><DateUtc dt:dt="string">2017-04-24T11:10:37Z</DateUtc></StartTime><FrequencyChanges><FrequencyChange><Frequency dt:dt="r8">3312939</Frequency><Timestamp dt:dt="r8">38707409748</Timestamp><Current dt:dt="…	60.003	1	right	53348314	04-24-2017	13:10:37	11:10:37	female	390	{RIGHTARROW}	77							0	1524849	1524655	{RIGHTARROW}	194	1523538	1523038	1000	right8	11	12	369	mask11	0	1524638	0	1524438	eqm10_NoEyeNmodel1_dir	0	V	gazeCOD	GazeCoDxp	1	400	0	1524138	0	1524038
GazeCoD_1Model_male	3	1	22	<?xml version="1.0"?>\n<Clock xmlns:dt="urn:schemas-microsoft-com:datatypes"><Description dt:dt="string">E-Prime Primary Realtime Clock</Description><StartTime><Timestamp dt:dt="int">0</Timestamp><DateUtc dt:dt="string">2017-04-24T11:10:37Z</DateUtc></StartTime><FrequencyChanges><FrequencyChange><Frequency dt:dt="r8">3312939</Frequency><Timestamp dt:dt="r8">38707409748</Timestamp><Current dt:dt="…	60.003	1	right	53348314	04-24-2017	13:10:37	11:10:37	female	391	{RIGHTARROW}	46							0	1526609	1526254	{RIGHTARROW}	355	1525138	1524871	767	right1,6	29	12	370	mask29	0	1526238	0	1526038	eqm10_NoEyeNmodel1_dir	90	HV	gazeCOD	GazeCoDxp	1	400	0	1525738	0	1525638
GazeCoD_1Model_male	3	1	22	<?xml version="1.0"?>\n<Clock xmlns:dt="urn:schemas-microsoft-com:datatypes"><Description dt:dt="string">E-Prime Primary Realtime Clock</Description><StartTime><Timestamp dt:dt="int">0</Timestamp><DateUtc dt:dt="string">2017-04-24T11:10:37Z</DateUtc></StartTime><FrequencyChanges><FrequencyChange><Frequency dt:dt="r8">3312939</Frequency><Timestamp dt:dt="r8">38707409748</Timestamp><Current dt:dt="…	60.003	1	right	53348314	04-24-2017	13:10:37	11:10:37	female	392	{LEFTARROW}	55							0	1528361	1528121	{LEFTARROW}	240	1527003	1526621	882	left6,4	16	12	371	mask16	0	1528104	0	1527904	eqm10_NoEyeNmodel1_dir	90	H	gazeCOD	GazeCoDxp	1	400	0	1527604	1	1527504
GazeCoD_1Model_male	3	1	22	<?xml version="1.0"?>\n<Clock xmlns:dt="urn:schemas-microsoft-com:datatypes"><Description dt:dt="string">E-Prime Primary Realtime Clock</Description><StartTime><Timestamp dt:dt="int">0</Timestamp><DateUtc dt:dt="string">2017-04-24T11:10:37Z</DateUtc></StartTime><FrequencyChanges><FrequencyChange><Frequency dt:dt="r8">3312939</Frequency><Timestamp dt:dt="r8">38707409748</Timestamp><Current dt:dt="…	60.003	1	right	53348314	04-24-2017	13:10:37	11:10:37	female	393	{LEFTARROW}	51							0	1530033	1529838	{DOWNARROW}	195	1528715	1528371	844	left3,2	3	12	372	mask3	0	1529821	0	1529621	eqm10_NoEyeNmodel1_dir	0	V	gazeCOD	GazeCoDxp	0	400	0	1529321	6	1529221
GazeCoD_1Model_male	3	1	22	<?xml version="1.0"?>\n<Clock xmlns:dt="urn:schemas-microsoft-com:datatypes"><Description dt:dt="string">E-Prime Primary Realtime Clock</Description><StartTime><Timestamp dt:dt="int">0</Timestamp><DateUtc dt:dt="string">2017-04-24T11:10:37Z</DateUtc></StartTime><FrequencyChanges><FrequencyChange><Frequency dt:dt="r8">3312939</Frequency><Timestamp dt:dt="r8">38707409748</Timestamp><Current dt:dt="…	60.003	1	right	53348314	04-24-2017	13:10:37	11:10:37	female	394	{LEFTARROW}	55							0	1532040	1531604	{DOWNARROW}	436	1530482	1530054	928	left6,4	5	12	373	mask5	0	1531588	0	1531388	eqm10_NoEyeNmodel1_dir	0	V	gazeCOD	GazeCoDxp	0	400	0	1531088	6	1530988
GazeCoD_1Model_male	3	1	22	<?xml version="1.0"?>\n<Clock xmlns:dt="urn:schemas-microsoft-com:datatypes"><Description dt:dt="string">E-Prime Primary Realtime Clock</Description><StartTime><Timestamp dt:dt="int">0</Timestamp><DateUtc dt:dt="string">2017-04-24T11:10:37Z</DateUtc></StartTime><FrequencyChanges><FrequencyChange><Frequency dt:dt="r8">3312939</Frequency><Timestamp dt:dt="r8">38707409748</Timestamp><Current dt:dt="…	60.003	1	right	53348314	04-24-2017	13:10:37	11:10:37	female	395	{LEFTARROW}	53							0	1534176	1533437	{DOWNARROW}	739	1532318	1532054	764	left4,8	15	12	374	mask15	0	1533421	0	1533221	eqm10_NoEyeNmodel1_dir	90	H	gazeCOD	GazeCoDxp	0	400	0	1532921	3	1532821
GazeCoD_1Model_male	3	1	22	<?xml version="1.0"?>\n<Clock xmlns:dt="urn:schemas-microsoft-com:datatypes"><Description dt:dt="string">E-Prime Primary Realtime Clock</Description><StartTime><Timestamp dt:dt="int">0</Timestamp><DateUtc dt:dt="string">2017-04-24T11:10:37Z</DateUtc></StartTime><FrequencyChanges><FrequencyChange><Frequency dt:dt="r8">3312939</Frequency><Timestamp dt:dt="r8">38707409748</Timestamp><Current dt:dt="…	60.003	1	right	53348314	04-24-2017	13:10:37	11:10:37	female	396	{RIGHTARROW}	44							0	1536032	1535721	{RIGHTARROW}	311	1534602	1534187	915	right3,2	19	12	375	mask19	0	1535704	0	1535504	eqm10_NoEyeNmodel1_dir	90	H	gazeCOD	GazeCoDxp	1	400	0	1535204	2	1535104
GazeCoD_1Model_male	3	1	22	<?xml version="1.0"?>\n<Clock xmlns:dt="urn:schemas-microsoft-com:datatypes"><Description dt:dt="string">E-Prime Primary Realtime Clock</Description><StartTime><Timestamp dt:dt="int">0</Timestamp><DateUtc dt:dt="string">2017-04-24T11:10:37Z</DateUtc></StartTime><FrequencyChanges><FrequencyChange><Frequency dt:dt="r8">3312939</Frequency><Timestamp dt:dt="r8">38707409748</Timestamp><Current dt:dt="…	60.003	1	right	53348314	04-24-2017	13:10:37	11:10:37	female	397	{LEFTARROW}	78							0	1537696	1537521	{LEFTARROW}	175	1536394	1536054	840	left8	28	12	376	mask28	0	1537504	0	1537304	eqm10_NoEyeNmodel1_dir	90	HV	gazeCOD	GazeCoDxp	1	400	0	1537004	10	1536904
GazeCoD_1Model_male	3	1	22	<?xml version="1.0"?>\n<Clock xmlns:dt="urn:schemas-microsoft-com:datatypes"><Description dt:dt="string">E-Prime Primary Realtime Clock</Description><StartTime><Timestamp dt:dt="int">0</Timestamp><DateUtc dt:dt="string">2017-04-24T11:10:37Z</DateUtc></StartTime><FrequencyChanges><FrequencyChange><Frequency dt:dt="r8">3312939</Frequency><Timestamp dt:dt="r8">38707409748</Timestamp><Current dt:dt="…	60.003	1	right	53348314	04-24-2017	13:10:37	11:10:37	female	398	{DOWNARROW}	79							0	1539480	1539204	{DOWNARROW}	276	1538078	1537721	857	DG0	23	12	377	mask23	0	1539187	0	1538987	eqm10_NoEyeNmodel1_dir	90	HV	gazeCOD	GazeCoDxp	1	400	0	1538687	9	1538587
GazeCoD_1Model_male	3	1	22	<?xml version="1.0"?>\n<Clock xmlns:dt="urn:schemas-microsoft-com:datatypes"><Description dt:dt="string">E-Prime Primary Realtime Clock</Description><StartTime><Timestamp dt:dt="int">0</Timestamp><DateUtc dt:dt="string">2017-04-24T11:10:37Z</DateUtc></StartTime><FrequencyChanges><FrequencyChange><Frequency dt:dt="r8">3312939</Frequency><Timestamp dt:dt="r8">38707409748</Timestamp><Current dt:dt="…	60.003	1	right	53348314	04-24-2017	13:10:37	11:10:37	female	399	{RIGHTARROW}	40							0	1541088	1540954	{RIGHTARROW}	134	1539828	1539504	824	right6,4	32	12	378	mask32	0	1540937	0	1540737	eqm10_NoEyeNmodel1_dir	90	HV	gazeCOD	GazeCoDxp	1	400	0	1540437	9	1540337
GazeCoD_1Model_male	3	1	22	<?xml version="1.0"?>\n<Clock xmlns:dt="urn:schemas-microsoft-com:datatypes"><Description dt:dt="string">E-Prime Primary Realtime Clock</Description><StartTime><Timestamp dt:dt="int">0</Timestamp><DateUtc dt:dt="string">2017-04-24T11:10:37Z</DateUtc></StartTime><FrequencyChanges><FrequencyChange><Frequency dt:dt="r8">3312939</Frequency><Timestamp dt:dt="r8">38707409748</Timestamp><Current dt:dt="…	60.003	1	right	53348314	04-24-2017	13:10:37	11:10:37	female	400	{LEFTARROW}	78							0	1542864	1542704	{LEFTARROW}	160	1541593	1541104	989	left8	6	12	379	mask6	0	1542687	-1	1542487	eqm10_NoEyeNmodel1_dir	0	V	gazeCOD	GazeCoDxp	1	400	0	1542188	-5	1542088
GazeCoD_1Model_male	3	1	22	<?xml version="1.0"?>\n<Clock xmlns:dt="urn:schemas-microsoft-com:datatypes"><Description dt:dt="string">E-Prime Primary Realtime Clock</Description><StartTime><Timestamp dt:dt="int">0</Timestamp><DateUtc dt:dt="string">2017-04-24T11:10:37Z</DateUtc></StartTime><FrequencyChanges><FrequencyChange><Frequency dt:dt="r8">3312939</Frequency><Timestamp dt:dt="r8">38707409748</Timestamp><Current dt:dt="…	60.003	1	right	53348314	04-24-2017	13:10:37	11:10:37	female	401	{LEFTARROW}	49							0	1544664	1544437	{DOWNARROW}	227	1543317	1542887	930	left1,6	2	12	380	mask2	0	1544420	0	1544220	eqm10_NoEyeNmodel1_dir	0	V	gazeCOD	GazeCoDxp	0	400	0	1543920	3	1543820
GazeCoD_1Model_male	3	1	22	<?xml version="1.0"?>\n<Clock xmlns:dt="urn:schemas-microsoft-com:datatypes"><Description dt:dt="string">E-Prime Primary Realtime Clock</Description><StartTime><Timestamp dt:dt="int">0</Timestamp><DateUtc dt:dt="string">2017-04-24T11:10:37Z</DateUtc></StartTime><FrequencyChanges><FrequencyChange><Frequency dt:dt="r8">3312939</Frequency><Timestamp dt:dt="r8">38707409748</Timestamp><Current dt:dt="…	60.003	1	right	53348314	04-24-2017	13:10:37	11:10:37	female	402	{DOWNARROW}	79							0	1547520	1546203	{RIGHTARROW}	1317	1545092	1544687	905	DG0	12	12	381	mask12	0	1546187	0	1545987	eqm10_NoEyeNmodel1_dir	90	H	gazeCOD	GazeCoDxp	0	400	0	1545687	-5	1545587
GazeCoD_1Model_male	3	1	22	<?xml version="1.0"?>\n<Clock xmlns:dt="urn:schemas-microsoft-com:datatypes"><Description dt:dt="string">E-Prime Primary Realtime Clock</Description><StartTime><Timestamp dt:dt="int">0</Timestamp><DateUtc dt:dt="string">2017-04-24T11:10:37Z</DateUtc></StartTime><FrequencyChanges><FrequencyChange><Frequency dt:dt="r8">3312939</Frequency><Timestamp dt:dt="r8">38707409748</Timestamp><Current dt:dt="…	60.003	1	right	53348314	04-24-2017	13:10:37	11:10:37	female	403	{RIGHTARROW}	40							0	1549216	1548987	{RIGHTARROW}	229	1547864	1547537	827	right6,4	21	12	382	mask21	0	1548970	0	1548770	eqm10_NoEyeNmodel1_dir	90	H	gazeCOD	GazeCoDxp	1	400	0	1548470	6	1548370
GazeCoD_1Model_male	3	1	22	<?xml version="1.0"?>\n<Clock xmlns:dt="urn:schemas-microsoft-com:datatypes"><Description dt:dt="string">E-Prime Primary Realtime Clock</Description><StartTime><Timestamp dt:dt="int">0</Timestamp><DateUtc dt:dt="string">2017-04-24T11:10:37Z</DateUtc></StartTime><FrequencyChanges><FrequencyChange><Frequency dt:dt="r8">3312939</Frequency><Timestamp dt:dt="r8">38707409748</Timestamp><Current dt:dt="…	60.003	1	right	53348314	04-24-2017	13:10:37	11:10:37	female	404	{LEFTARROW}	49							0	1551079	1550837	{DOWNARROW}	242	1549725	1549237	988	left1,6	13	12	383	mask13	0	1550820	0	1550620	eqm10_NoEyeNmodel1_dir	90	H	gazeCOD	GazeCoDxp	0	400	0	1550320	-5	1550220
GazeCoD_1Model_male	3	1	22	<?xml version="1.0"?>\n<Clock xmlns:dt="urn:schemas-microsoft-com:datatypes"><Description dt:dt="string">E-Prime Primary Realtime Clock</Description><StartTime><Timestamp dt:dt="int">0</Timestamp><DateUtc dt:dt="string">2017-04-24T11:10:37Z</DateUtc></StartTime><FrequencyChanges><FrequencyChange><Frequency dt:dt="r8">3312939</Frequency><Timestamp dt:dt="r8">38707409748</Timestamp><Current dt:dt="…	60.003	1	right	53348314	04-24-2017	13:10:37	11:10:37	female	405	{RIGHTARROW}	77							0	1552815	1552503	{RIGHTARROW}	312	1551383	1551103	780	right8	22	12	384	mask22	0	1552486	0	1552286	eqm10_NoEyeNmodel1_dir	90	H	gazeCOD	GazeCoDxp	1	400	0	1551986	3	1551886
GazeCoD_1Model_male	3	1	22	<?xml version="1.0"?>\n<Clock xmlns:dt="urn:schemas-microsoft-com:datatypes"><Description dt:dt="string">E-Prime Primary Realtime Clock</Description><StartTime><Timestamp dt:dt="int">0</Timestamp><DateUtc dt:dt="string">2017-04-24T11:10:37Z</DateUtc></StartTime><FrequencyChanges><FrequencyChange><Frequency dt:dt="r8">3312939</Frequency><Timestamp dt:dt="r8">38707409748</Timestamp><Current dt:dt="…	60.003	1	right	53348314	04-24-2017	13:10:37	11:10:37	female	406	{LEFTARROW}	51							0	1555159	1554270	{LEFTARROW}	889	1553156	1552836	820	left3,2	14	12	385	mask14	0	1554253	0	1554053	eqm10_NoEyeNmodel1_dir	90	H	gazeCOD	GazeCoDxp	1	400	0	1553753	-3	1553653
GazeCoD_1Model_male	3	1	22	<?xml version="1.0"?>\n<Clock xmlns:dt="urn:schemas-microsoft-com:datatypes"><Description dt:dt="string">E-Prime Primary Realtime Clock</Description><StartTime><Timestamp dt:dt="int">0</Timestamp><DateUtc dt:dt="string">2017-04-24T11:10:37Z</DateUtc></StartTime><FrequencyChanges><FrequencyChange><Frequency dt:dt="r8">3312939</Frequency><Timestamp dt:dt="r8">38707409748</Timestamp><Current dt:dt="…	60.003	1	right	53348314	04-24-2017	13:10:37	11:10:37	female	407	{LEFTARROW}	49							0	1572654	1572285	{DOWNARROW}	369	1571165	1570735	930	left1,6	24	12	386	mask24	0	1572269	0	1572069	eqm10_NoEyeNmodel1_dir	90	HV	gazeCOD	GazeCoDxp	0	400	0	1571769	4	1571669
GazeCoD_1Model_male	3	1	22	<?xml version="1.0"?>\n<Clock xmlns:dt="urn:schemas-microsoft-com:datatypes"><Description dt:dt="string">E-Prime Primary Realtime Clock</Description><StartTime><Timestamp dt:dt="int">0</Timestamp><DateUtc dt:dt="string">2017-04-24T11:10:37Z</DateUtc></StartTime><FrequencyChanges><FrequencyChange><Frequency dt:dt="r8">3312939</Frequency><Timestamp dt:dt="r8">38707409748</Timestamp><Current dt:dt="…	60.003	1	right	53348314	04-24-2017	13:10:37	11:10:37	female	408	{LEFTARROW}	78							0	1574598	1574052	{LEFTARROW}	546	1572940	1572669	771	left8	17	12	387	mask17	0	1574035	0	1573835	eqm10_NoEyeNmodel1_dir	90	H	gazeCOD	GazeCoDxp	1	400	0	1573535	-5	1573435
GazeCoD_1Model_male	3	1	22	<?xml version="1.0"?>\n<Clock xmlns:dt="urn:schemas-microsoft-com:datatypes"><Description dt:dt="string">E-Prime Primary Realtime Clock</Description><StartTime><Timestamp dt:dt="int">0</Timestamp><DateUtc dt:dt="string">2017-04-24T11:10:37Z</DateUtc></StartTime><FrequencyChanges><FrequencyChange><Frequency dt:dt="r8">3312939</Frequency><Timestamp dt:dt="r8">38707409748</Timestamp><Current dt:dt="…	60.003	1	right	53348314	04-24-2017	13:10:37	11:10:37	female	409	{RIGHTARROW}	44							0	1580382	1576069	{RIGHTARROW}	4313	1574946	1574619	827	right3,2	8	12	388	mask8	0	1576052	0	1575852	eqm10_NoEyeNmodel1_dir	0	V	gazeCOD	GazeCoDxp	0	400	0	1575552	6	1575452
GazeCoD_1Model_male	3	1	22	<?xml version="1.0"?>\n<Clock xmlns:dt="urn:schemas-microsoft-com:datatypes"><Description dt:dt="string">E-Prime Primary Realtime Clock</Description><StartTime><Timestamp dt:dt="int">0</Timestamp><DateUtc dt:dt="string">2017-04-24T11:10:37Z</DateUtc></StartTime><FrequencyChanges><FrequencyChange><Frequency dt:dt="r8">3312939</Frequency><Timestamp dt:dt="r8">38707409748</Timestamp><Current dt:dt="…	60.003	1	right	53348314	04-24-2017	13:10:37	11:10:37	female	410	{LEFTARROW}	53							0	1585030	1581802	{DOWNARROW}	3228	1580688	1580402	786	left4,8	26	12	389	mask26	0	1581785	0	1581585	eqm10_NoEyeNmodel1_dir	90	HV	gazeCOD	GazeCoDxp	0	400	0	1581285	-3	1581185
GazeCoD_1Model_male	3	1	22	<?xml version="1.0"?>\n<Clock xmlns:dt="urn:schemas-microsoft-com:datatypes"><Description dt:dt="string">E-Prime Primary Realtime Clock</Description><StartTime><Timestamp dt:dt="int">0</Timestamp><DateUtc dt:dt="string">2017-04-24T11:10:37Z</DateUtc></StartTime><FrequencyChanges><FrequencyChange><Frequency dt:dt="r8">3312939</Frequency><Timestamp dt:dt="r8">38707409748</Timestamp><Current dt:dt="…	60.003	1	right	53348314	04-24-2017	13:10:37	11:10:37	female	411	{RIGHTARROW}	40							0	1586830	1586468	{RIGHTARROW}	362	1585343	1585051	792	right6,4	10	12	390	mask10	0	1586451	0	1586251	eqm10_NoEyeNmodel1_dir	0	V	gazeCOD	GazeCoDxp	1	400	0	1585951	8	1585851
GazeCoD_1Model_male	3	1	22	<?xml version="1.0"?>\n<Clock xmlns:dt="urn:schemas-microsoft-com:datatypes"><Description dt:dt="string">E-Prime Primary Realtime Clock</Description><StartTime><Timestamp dt:dt="int">0</Timestamp><DateUtc dt:dt="string">2017-04-24T11:10:37Z</DateUtc></StartTime><FrequencyChanges><FrequencyChange><Frequency dt:dt="r8">3312939</Frequency><Timestamp dt:dt="r8">38707409748</Timestamp><Current dt:dt="…	60.003	1	right	53348314	04-24-2017	13:10:37	11:10:37	female	412	{RIGHTARROW}	44							0	1588717	1588251	{RIGHTARROW}	466	1587138	1586851	787	right3,2	30	12	391	mask30	0	1588235	0	1588035	eqm10_NoEyeNmodel1_dir	90	HV	gazeCOD	GazeCoDxp	1	400	0	1587735	-3	1587635
GazeCoD_1Model_male	3	1	22	<?xml version="1.0"?>\n<Clock xmlns:dt="urn:schemas-microsoft-com:datatypes"><Description dt:dt="string">E-Prime Primary Realtime Clock</Description><StartTime><Timestamp dt:dt="int">0</Timestamp><DateUtc dt:dt="string">2017-04-24T11:10:37Z</DateUtc></StartTime><FrequencyChanges><FrequencyChange><Frequency dt:dt="r8">3312939</Frequency><Timestamp dt:dt="r8">38707409748</Timestamp><Current dt:dt="…	60.003	1	right	53348314	04-24-2017	13:10:37	11:10:37	female	413	{RIGHTARROW}	46							0	1590829	1590284	{DOWNARROW}	545	1589158	1588735	923	right1,6	7	12	392	mask7	0	1590268	0	1590068	eqm10_NoEyeNmodel1_dir	0	V	gazeCOD	GazeCoDxp	0	400	0	1589768	10	1589668
GazeCoD_1Model_male	3	1	22	<?xml version="1.0"?>\n<Clock xmlns:dt="urn:schemas-microsoft-com:datatypes"><Description dt:dt="string">E-Prime Primary Realtime Clock</Description><StartTime><Timestamp dt:dt="int">0</Timestamp><DateUtc dt:dt="string">2017-04-24T11:10:37Z</DateUtc></StartTime><FrequencyChanges><FrequencyChange><Frequency dt:dt="r8">3312939</Frequency><Timestamp dt:dt="r8">38707409748</Timestamp><Current dt:dt="…	60.003	1	right	53348314	04-24-2017	13:10:37	11:10:37	female	414	{RIGHTARROW}	42							0	1592701	1592234	{RIGHTARROW}	467	1591111	1590851	760	right4,8	31	12	393	mask31	0	1592218	0	1592018	eqm10_NoEyeNmodel1_dir	90	HV	gazeCOD	GazeCoDxp	1	400	0	1591718	7	1591618
GazeCoD_1Model_male	3	1	22	<?xml version="1.0"?>\n<Clock xmlns:dt="urn:schemas-microsoft-com:datatypes"><Description dt:dt="string">E-Prime Primary Realtime Clock</Description><StartTime><Timestamp dt:dt="int">0</Timestamp><DateUtc dt:dt="string">2017-04-24T11:10:37Z</DateUtc></StartTime><FrequencyChanges><FrequencyChange><Frequency dt:dt="r8">3312939</Frequency><Timestamp dt:dt="r8">38707409748</Timestamp><Current dt:dt="…	60.003	1	right	53348314	04-24-2017	13:10:37	11:10:37	female	415	{RIGHTARROW}	42							0	1594853	1594234	{RIGHTARROW}	619	1593120	1592718	902	right4,8	9	12	394	mask9	0	1594218	0	1594018	eqm10_NoEyeNmodel1_dir	0	V	gazeCOD	GazeCoDxp	1	400	0	1593718	-2	1593618
GazeCoD_1Model_male	3	1	22	<?xml version="1.0"?>\n<Clock xmlns:dt="urn:schemas-microsoft-com:datatypes"><Description dt:dt="string">E-Prime Primary Realtime Clock</Description><StartTime><Timestamp dt:dt="int">0</Timestamp><DateUtc dt:dt="string">2017-04-24T11:10:37Z</DateUtc></StartTime><FrequencyChanges><FrequencyChange><Frequency dt:dt="r8">3312939</Frequency><Timestamp dt:dt="r8">38707409748</Timestamp><Current dt:dt="…	60.003	1	right	53348314	04-24-2017	13:10:37	11:10:37	female	416	{RIGHTARROW}	46							0	1596797	1596284	{DOWNARROW}	513	1595166	1594868	798	right1,6	18	12	395	mask18	0	1596267	0	1596067	eqm10_NoEyeNmodel1_dir	90	H	gazeCOD	GazeCoDxp	0	400	0	1595767	1	1595667
GazeCoD_1Model_male	3	1	22	<?xml version="1.0"?>\n<Clock xmlns:dt="urn:schemas-microsoft-com:datatypes"><Description dt:dt="string">E-Prime Primary Realtime Clock</Description><StartTime><Timestamp dt:dt="int">0</Timestamp><DateUtc dt:dt="string">2017-04-24T11:10:37Z</DateUtc></StartTime><FrequencyChanges><FrequencyChange><Frequency dt:dt="r8">3312939</Frequency><Timestamp dt:dt="r8">38707409748</Timestamp><Current dt:dt="…	60.003	1	right	53348314	04-24-2017	13:10:37	11:10:37	female	417	{DOWNARROW}	79							0	1598733	1598184	{DOWNARROW}	549	1597069	1596817	752	DG0	1	12	396	mask1	0	1598167	0	1597967	eqm10_NoEyeNmodel1_dir	0	V	gazeCOD	GazeCoDxp	1	400	0	1597667	-2	1597567
GazeCoD_1Model_male	3	1	22	<?xml version="1.0"?>\n<Clock xmlns:dt="urn:schemas-microsoft-com:datatypes"><Description dt:dt="string">E-Prime Primary Realtime Clock</Description><StartTime><Timestamp dt:dt="int">0</Timestamp><DateUtc dt:dt="string">2017-04-24T11:10:37Z</DateUtc></StartTime><FrequencyChanges><FrequencyChange><Frequency dt:dt="r8">3312939</Frequency><Timestamp dt:dt="r8">38707409748</Timestamp><Current dt:dt="…	60.003	1	right	53348314	04-24-2017	13:10:37	11:10:37	female	418	{LEFTARROW}	49							0	1600693	1600117	{DOWNARROW}	576	1599003	1598751	752	left1,6	2	13	397	mask2	0	1600101	0	1599901	eqm10_NoEyeNmodel1_dir	0	V	gazeCOD	GazeCoDxp	0	400	0	1599601	-2	1599501
GazeCoD_1Model_male	3	1	22	<?xml version="1.0"?>\n<Clock xmlns:dt="urn:schemas-microsoft-com:datatypes"><Description dt:dt="string">E-Prime Primary Realtime Clock</Description><StartTime><Timestamp dt:dt="int">0</Timestamp><DateUtc dt:dt="string">2017-04-24T11:10:37Z</DateUtc></StartTime><FrequencyChanges><FrequencyChange><Frequency dt:dt="r8">3312939</Frequency><Timestamp dt:dt="r8">38707409748</Timestamp><Current dt:dt="…	60.003	1	right	53348314	04-24-2017	13:10:37	11:10:37	female	419	{LEFTARROW}	55							0	1603077	1602317	{DOWNARROW}	760	1601204	1600717	987	left6,4	5	13	398	mask5	0	1602300	-1	1602100	eqm10_NoEyeNmodel1_dir	0	V	gazeCOD	GazeCoDxp	0	400	0	1601801	-3	1601701
GazeCoD_1Model_male	3	1	22	<?xml version="1.0"?>\n<Clock xmlns:dt="urn:schemas-microsoft-com:datatypes"><Description dt:dt="string">E-Prime Primary Realtime Clock</Description><StartTime><Timestamp dt:dt="int">0</Timestamp><DateUtc dt:dt="string">2017-04-24T11:10:37Z</DateUtc></StartTime><FrequencyChanges><FrequencyChange><Frequency dt:dt="r8">3312939</Frequency><Timestamp dt:dt="r8">38707409748</Timestamp><Current dt:dt="…	60.003	1	right	53348314	04-24-2017	13:10:37	11:10:37	female	420	{DOWNARROW}	79							0	1605757	1604500	{DOWNARROW}	1257	1603383	1603100	783	DG0	12	13	399	mask12	0	1604484	0	1604284	eqm10_NoEyeNmodel1_dir	90	H	gazeCOD	GazeCoDxp	1	400	0	1603984	1	1603884
GazeCoD_1Model_male	3	1	22	<?xml version="1.0"?>\n<Clock xmlns:dt="urn:schemas-microsoft-com:datatypes"><Description dt:dt="string">E-Prime Primary Realtime Clock</Description><StartTime><Timestamp dt:dt="int">0</Timestamp><DateUtc dt:dt="string">2017-04-24T11:10:37Z</DateUtc></StartTime><FrequencyChanges><FrequencyChange><Frequency dt:dt="r8">3312939</Frequency><Timestamp dt:dt="r8">38707409748</Timestamp><Current dt:dt="…	60.003	1	right	53348314	04-24-2017	13:10:37	11:10:37	female	421	{LEFTARROW}	53							0	1608148	1607150	{LEFTARROW}	998	1606027	1605767	760	left4,8	26	13	400	mask26	0	1607134	0	1606934	eqm10_NoEyeNmodel1_dir	90	HV	gazeCOD	GazeCoDxp	1	400	0	1606634	7	1606534
GazeCoD_1Model_male	3	1	22	<?xml version="1.0"?>\n<Clock xmlns:dt="urn:schemas-microsoft-com:datatypes"><Description dt:dt="string">E-Prime Primary Realtime Clock</Description><StartTime><Timestamp dt:dt="int">0</Timestamp><DateUtc dt:dt="string">2017-04-24T11:10:37Z</DateUtc></StartTime><FrequencyChanges><FrequencyChange><Frequency dt:dt="r8">3312939</Frequency><Timestamp dt:dt="r8">38707409748</Timestamp><Current dt:dt="…	60.003	1	right	53348314	04-24-2017	13:10:37	11:10:37	female	422	{RIGHTARROW}	40							0	1610172	1609683	{RIGHTARROW}	489	1608559	1608167	892	right6,4	10	13	401	mask10	0	1609667	0	1609467	eqm10_NoEyeNmodel1_dir	0	V	gazeCOD	GazeCoDxp	1	400	0	1609167	8	1609067
GazeCoD_1Model_male	3	1	22	<?xml version="1.0"?>\n<Clock xmlns:dt="urn:schemas-microsoft-com:datatypes"><Description dt:dt="string">E-Prime Primary Realtime Clock</Description><StartTime><Timestamp dt:dt="int">0</Timestamp><DateUtc dt:dt="string">2017-04-24T11:10:37Z</DateUtc></StartTime><FrequencyChanges><FrequencyChange><Frequency dt:dt="r8">3312939</Frequency><Timestamp dt:dt="r8">38707409748</Timestamp><Current dt:dt="…	60.003	1	right	53348314	04-24-2017	13:10:37	11:10:37	female	423	{RIGHTARROW}	42							0	1611980	1611667	{RIGHTARROW}	313	1610542	1610183	859	right4,8	31	13	402	mask31	0	1611650	0	1611450	eqm10_NoEyeNmodel1_dir	90	HV	gazeCOD	GazeCoDxp	1	400	0	1611150	8	1611050
GazeCoD_1Model_male	3	1	22	<?xml version="1.0"?>\n<Clock xmlns:dt="urn:schemas-microsoft-com:datatypes"><Description dt:dt="string">E-Prime Primary Realtime Clock</Description><StartTime><Timestamp dt:dt="int">0</Timestamp><DateUtc dt:dt="string">2017-04-24T11:10:37Z</DateUtc></StartTime><FrequencyChanges><FrequencyChange><Frequency dt:dt="r8">3312939</Frequency><Timestamp dt:dt="r8">38707409748</Timestamp><Current dt:dt="…	60.003	1	right	53348314	04-24-2017	13:10:37	11:10:37	female	424	{RIGHTARROW}	44							0	1614308	1613450	{DOWNARROW}	858	1612329	1612000	829	right3,2	8	13	403	mask8	0	1613433	0	1613233	eqm10_NoEyeNmodel1_dir	0	V	gazeCOD	GazeCoDxp	0	400	0	1612933	4	1612833
GazeCoD_1Model_male	3	1	22	<?xml version="1.0"?>\n<Clock xmlns:dt="urn:schemas-microsoft-com:datatypes"><Description dt:dt="string">E-Prime Primary Realtime Clock</Description><StartTime><Timestamp dt:dt="int">0</Timestamp><DateUtc dt:dt="string">2017-04-24T11:10:37Z</DateUtc></StartTime><FrequencyChanges><FrequencyChange><Frequency dt:dt="r8">3312939</Frequency><Timestamp dt:dt="r8">38707409748</Timestamp><Current dt:dt="…	60.003	1	right	53348314	04-24-2017	13:10:37	11:10:37	female	425	{RIGHTARROW}	42							0	1616316	1615783	{DOWNARROW}	533	1614670	1614333	837	right4,8	9	13	404	mask9	0	1615766	0	1615566	eqm10_NoEyeNmodel1_dir	0	V	gazeCOD	GazeCoDxp	0	400	0	1615266	-4	1615166
GazeCoD_1Model_male	3	1	22	<?xml version="1.0"?>\n<Clock xmlns:dt="urn:schemas-microsoft-com:datatypes"><Description dt:dt="string">E-Prime Primary Realtime Clock</Description><StartTime><Timestamp dt:dt="int">0</Timestamp><DateUtc dt:dt="string">2017-04-24T11:10:37Z</DateUtc></StartTime><FrequencyChanges><FrequencyChange><Frequency dt:dt="r8">3312939</Frequency><Timestamp dt:dt="r8">38707409748</Timestamp><Current dt:dt="…	60.003	1	right	53348314	04-24-2017	13:10:37	11:10:37	female	426	{RIGHTARROW}	42							0	1618348	1617900	{RIGHTARROW}	448	1616784	1616333	951	right4,8	20	13	405	mask20	0	1617883	0	1617683	eqm10_NoEyeNmodel1_dir	90	H	gazeCOD	GazeCoDxp	1	400	0	1617383	-1	1617283
GazeCoD_1Model_male	3	1	22	<?xml version="1.0"?>\n<Clock xmlns:dt="urn:schemas-microsoft-com:datatypes"><Description dt:dt="string">E-Prime Primary Realtime Clock</Description><StartTime><Timestamp dt:dt="int">0</Timestamp><DateUtc dt:dt="string">2017-04-24T11:10:37Z</DateUtc></StartTime><FrequencyChanges><FrequencyChange><Frequency dt:dt="r8">3312939</Frequency><Timestamp dt:dt="r8">38707409748</Timestamp><Current dt:dt="…	60.003	1	right	53348314	04-24-2017	13:10:37	11:10:37	female	427	{LEFTARROW}	78							0	1620148	1619816	{LEFTARROW}	332	1618695	1618366	829	left8	28	13	406	mask28	0	1619800	0	1619600	eqm10_NoEyeNmodel1_dir	90	HV	gazeCOD	GazeCoDxp	1	400	0	1619300	5	1619200
GazeCoD_1Model_male	3	1	22	<?xml version="1.0"?>\n<Clock xmlns:dt="urn:schemas-microsoft-com:datatypes"><Description dt:dt="string">E-Prime Primary Realtime Clock</Description><StartTime><Timestamp dt:dt="int">0</Timestamp><DateUtc dt:dt="string">2017-04-24T11:10:37Z</DateUtc></StartTime><FrequencyChanges><FrequencyChange><Frequency dt:dt="r8">3312939</Frequency><Timestamp dt:dt="r8">38707409748</Timestamp><Current dt:dt="…	60.003	1	right	53348314	04-24-2017	13:10:37	11:10:37	female	428	{LEFTARROW}	55							0	1622132	1621549	{LEFTARROW}	583	1620438	1620166	772	left6,4	27	13	407	mask27	0	1621533	0	1621333	eqm10_NoEyeNmodel1_dir	90	HV	gazeCOD	GazeCoDxp	1	400	0	1621033	-5	1620933
GazeCoD_1Model_male	3	1	22	<?xml version="1.0"?>\n<Clock xmlns:dt="urn:schemas-microsoft-com:datatypes"><Description dt:dt="string">E-Prime Primary Realtime Clock</Description><StartTime><Timestamp dt:dt="int">0</Timestamp><DateUtc dt:dt="string">2017-04-24T11:10:37Z</DateUtc></StartTime><FrequencyChanges><FrequencyChange><Frequency dt:dt="r8">3312939</Frequency><Timestamp dt:dt="r8">38707409748</Timestamp><Current dt:dt="…	60.003	1	right	53348314	04-24-2017	13:10:37	11:10:37	female	429	{LEFTARROW}	55							0	1624908	1623766	{LEFTARROW}	1142	1622641	1622149	992	left6,4	16	13	408	mask16	0	1623749	0	1623549	eqm10_NoEyeNmodel1_dir	90	H	gazeCOD	GazeCoDxp	1	400	0	1623249	8	1623149
GazeCoD_1Model_male	3	1	22	<?xml version="1.0"?>\n<Clock xmlns:dt="urn:schemas-microsoft-com:datatypes"><Description dt:dt="string">E-Prime Primary Realtime Clock</Description><StartTime><Timestamp dt:dt="int">0</Timestamp><DateUtc dt:dt="string">2017-04-24T11:10:37Z</DateUtc></StartTime><FrequencyChanges><FrequencyChange><Frequency dt:dt="r8">3312939</Frequency><Timestamp dt:dt="r8">38707409748</Timestamp><Current dt:dt="…	60.003	1	right	53348314	04-24-2017	13:10:37	11:10:37	female	430	{RIGHTARROW}	46							0	1627059	1626349	{DOWNARROW}	710	1625230	1624933	797	right1,6	7	13	409	mask7	0	1626333	0	1626133	eqm10_NoEyeNmodel1_dir	0	V	gazeCOD	GazeCoDxp	0	400	0	1625833	3	1625733
GazeCoD_1Model_male	3	1	22	<?xml version="1.0"?>\n<Clock xmlns:dt="urn:schemas-microsoft-com:datatypes"><Description dt:dt="string">E-Prime Primary Realtime Clock</Description><StartTime><Timestamp dt:dt="int">0</Timestamp><DateUtc dt:dt="string">2017-04-24T11:10:37Z</DateUtc></StartTime><FrequencyChanges><FrequencyChange><Frequency dt:dt="r8">3312939</Frequency><Timestamp dt:dt="r8">38707409748</Timestamp><Current dt:dt="…	60.003	1	right	53348314	04-24-2017	13:10:37	11:10:37	female	431	{RIGHTARROW}	77							0	1629755	1628649	{RIGHTARROW}	1106	1627534	1627083	951	right8	33	13	410	mask33	0	1628632	0	1628432	eqm10_NoEyeNmodel1_dir	90	HV	gazeCOD	GazeCoDxp	1	400	0	1628132	-2	1628032
GazeCoD_1Model_male	3	1	22	<?xml version="1.0"?>\n<Clock xmlns:dt="urn:schemas-microsoft-com:datatypes"><Description dt:dt="string">E-Prime Primary Realtime Clock</Description><StartTime><Timestamp dt:dt="int">0</Timestamp><DateUtc dt:dt="string">2017-04-24T11:10:37Z</DateUtc></StartTime><FrequencyChanges><FrequencyChange><Frequency dt:dt="r8">3312939</Frequency><Timestamp dt:dt="r8">38707409748</Timestamp><Current dt:dt="…	60.003	1	right	53348314	04-24-2017	13:10:37	11:10:37	female	432	{RIGHTARROW}	77							0	1635291	1631132	{RIGHTARROW}	4159	1630020	1629766	754	right8	22	13	411	mask22	0	1631116	0	1630916	eqm10_NoEyeNmodel1_dir	90	H	gazeCOD	GazeCoDxp	0	400	0	1630616	-4	1630516
GazeCoD_1Model_male	3	1	22	<?xml version="1.0"?>\n<Clock xmlns:dt="urn:schemas-microsoft-com:datatypes"><Description dt:dt="string">E-Prime Primary Realtime Clock</Description><StartTime><Timestamp dt:dt="int">0</Timestamp><DateUtc dt:dt="string">2017-04-24T11:10:37Z</DateUtc></StartTime><FrequencyChanges><FrequencyChange><Frequency dt:dt="r8">3312939</Frequency><Timestamp dt:dt="r8">38707409748</Timestamp><Current dt:dt="…	60.003	1	right	53348314	04-24-2017	13:10:37	11:10:37	female	433	{LEFTARROW}	78							0	1637403	1636915	{LEFTARROW}	488	1635798	1635315	983	left8	6	13	412	mask6	0	1636899	0	1636699	eqm10_NoEyeNmodel1_dir	0	V	gazeCOD	GazeCoDxp	1	400	0	1636399	1	1636299
GazeCoD_1Model_male	3	1	22	<?xml version="1.0"?>\n<Clock xmlns:dt="urn:schemas-microsoft-com:datatypes"><Description dt:dt="string">E-Prime Primary Realtime Clock</Description><StartTime><Timestamp dt:dt="int">0</Timestamp><DateUtc dt:dt="string">2017-04-24T11:10:37Z</DateUtc></StartTime><FrequencyChanges><FrequencyChange><Frequency dt:dt="r8">3312939</Frequency><Timestamp dt:dt="r8">38707409748</Timestamp><Current dt:dt="…	60.003	1	right	53348314	04-24-2017	13:10:37	11:10:37	female	434	{RIGHTARROW}	46							0	1641379	1638899	{RIGHTARROW}	2480	1637786	1637415	871	right1,6	29	13	413	mask29	0	1638882	0	1638682	eqm10_NoEyeNmodel1_dir	90	HV	gazeCOD	GazeCoDxp	0	400	0	1638382	-4	1638282
GazeCoD_1Model_male	3	1	22	<?xml version="1.0"?>\n<Clock xmlns:dt="urn:schemas-microsoft-com:datatypes"><Description dt:dt="string">E-Prime Primary Realtime Clock</Description><StartTime><Timestamp dt:dt="int">0</Timestamp><DateUtc dt:dt="string">2017-04-24T11:10:37Z</DateUtc></StartTime><FrequencyChanges><FrequencyChange><Frequency dt:dt="r8">3312939</Frequency><Timestamp dt:dt="r8">38707409748</Timestamp><Current dt:dt="…	60.003	1	right	53348314	04-24-2017	13:10:37	11:10:37	female	435	{LEFTARROW}	78							0	1643339	1642932	{LEFTARROW}	407	1641811	1641398	913	left8	17	13	414	mask17	0	1642915	0	1642715	eqm10_NoEyeNmodel1_dir	90	H	gazeCOD	GazeCoDxp	1	400	0	1642415	4	1642315
GazeCoD_1Model_male	3	1	22	<?xml version="1.0"?>\n<Clock xmlns:dt="urn:schemas-microsoft-com:datatypes"><Description dt:dt="string">E-Prime Primary Realtime Clock</Description><StartTime><Timestamp dt:dt="int">0</Timestamp><DateUtc dt:dt="string">2017-04-24T11:10:37Z</DateUtc></StartTime><FrequencyChanges><FrequencyChange><Frequency dt:dt="r8">3312939</Frequency><Timestamp dt:dt="r8">38707409748</Timestamp><Current dt:dt="…	60.003	1	right	53348314	04-24-2017	13:10:37	11:10:37	female	436	{LEFTARROW}	51							0	1645394	1644932	{LEFTARROW}	462	1643814	1643348	966	left3,2	25	13	415	mask25	0	1644915	0	1644715	eqm10_NoEyeNmodel1_dir	90	HV	gazeCOD	GazeCoDxp	1	400	0	1644415	1	1644315
GazeCoD_1Model_male	3	1	22	<?xml version="1.0"?>\n<Clock xmlns:dt="urn:schemas-microsoft-com:datatypes"><Description dt:dt="string">E-Prime Primary Realtime Clock</Description><StartTime><Timestamp dt:dt="int">0</Timestamp><DateUtc dt:dt="string">2017-04-24T11:10:37Z</DateUtc></StartTime><FrequencyChanges><FrequencyChange><Frequency dt:dt="r8">3312939</Frequency><Timestamp dt:dt="r8">38707409748</Timestamp><Current dt:dt="…	60.003	1	right	53348314	04-24-2017	13:10:37	11:10:37	female	437	{RIGHTARROW}	40							0	1647370	1646848	{RIGHTARROW}	522	1645726	1645415	811	right6,4	21	13	416	mask21	0	1646831	-1	1646631	eqm10_NoEyeNmodel1_dir	90	H	gazeCOD	GazeCoDxp	1	400	0	1646332	6	1646232
GazeCoD_1Model_male	3	1	22	<?xml version="1.0"?>\n<Clock xmlns:dt="urn:schemas-microsoft-com:datatypes"><Description dt:dt="string">E-Prime Primary Realtime Clock</Description><StartTime><Timestamp dt:dt="int">0</Timestamp><DateUtc dt:dt="string">2017-04-24T11:10:37Z</DateUtc></StartTime><FrequencyChanges><FrequencyChange><Frequency dt:dt="r8">3312939</Frequency><Timestamp dt:dt="r8">38707409748</Timestamp><Current dt:dt="…	60.003	1	right	53348314	04-24-2017	13:10:37	11:10:37	female	438	{RIGHTARROW}	77							0	1649466	1648948	{RIGHTARROW}	518	1647835	1647381	954	right8	11	13	417	mask11	0	1648931	0	1648731	eqm10_NoEyeNmodel1_dir	0	V	gazeCOD	GazeCoDxp	1	400	0	1648431	-4	1648331
GazeCoD_1Model_male	3	1	22	<?xml version="1.0"?>\n<Clock xmlns:dt="urn:schemas-microsoft-com:datatypes"><Description dt:dt="string">E-Prime Primary Realtime Clock</Description><StartTime><Timestamp dt:dt="int">0</Timestamp><DateUtc dt:dt="string">2017-04-24T11:10:37Z</DateUtc></StartTime><FrequencyChanges><FrequencyChange><Frequency dt:dt="r8">3312939</Frequency><Timestamp dt:dt="r8">38707409748</Timestamp><Current dt:dt="…	60.003	1	right	53348314	04-24-2017	13:10:37	11:10:37	female	439	{RIGHTARROW}	46							0	1653146	1650965	{RIGHTARROW}	2181	1649840	1649481	859	right1,6	18	13	418	mask18	0	1650948	0	1650748	eqm10_NoEyeNmodel1_dir	90	H	gazeCOD	GazeCoDxp	1	400	0	1650448	8	1650348
GazeCoD_1Model_male	3	1	22	<?xml version="1.0"?>\n<Clock xmlns:dt="urn:schemas-microsoft-com:datatypes"><Description dt:dt="string">E-Prime Primary Realtime Clock</Description><StartTime><Timestamp dt:dt="int">0</Timestamp><DateUtc dt:dt="string">2017-04-24T11:10:37Z</DateUtc></StartTime><FrequencyChanges><FrequencyChange><Frequency dt:dt="r8">3312939</Frequency><Timestamp dt:dt="r8">38707409748</Timestamp><Current dt:dt="…	60.003	1	right	53348314	04-24-2017	13:10:37	11:10:37	female	440	{RIGHTARROW}	44							0	1661290	1654764	{RIGHTARROW}	6526	1653647	1653164	983	right3,2	30	13	419	mask30	0	1654748	0	1654548	eqm10_NoEyeNmodel1_dir	90	HV	gazeCOD	GazeCoDxp	0	400	0	1654248	1	1654148
GazeCoD_1Model_male	3	1	22	<?xml version="1.0"?>\n<Clock xmlns:dt="urn:schemas-microsoft-com:datatypes"><Description dt:dt="string">E-Prime Primary Realtime Clock</Description><StartTime><Timestamp dt:dt="int">0</Timestamp><DateUtc dt:dt="string">2017-04-24T11:10:37Z</DateUtc></StartTime><FrequencyChanges><FrequencyChange><Frequency dt:dt="r8">3312939</Frequency><Timestamp dt:dt="r8">38707409748</Timestamp><Current dt:dt="…	60.003	1	right	53348314	04-24-2017	13:10:37	11:10:37	female	441	{LEFTARROW}	51							0	1664761	1662897	{DOWNARROW}	1864	1661784	1661314	970	left3,2	14	13	420	mask14	0	1662881	0	1662681	eqm10_NoEyeNmodel1_dir	90	H	gazeCOD	GazeCoDxp	0	400	0	1662381	-3	1662281
GazeCoD_1Model_male	3	1	22	<?xml version="1.0"?>\n<Clock xmlns:dt="urn:schemas-microsoft-com:datatypes"><Description dt:dt="string">E-Prime Primary Realtime Clock</Description><StartTime><Timestamp dt:dt="int">0</Timestamp><DateUtc dt:dt="string">2017-04-24T11:10:37Z</DateUtc></StartTime><FrequencyChanges><FrequencyChange><Frequency dt:dt="r8">3312939</Frequency><Timestamp dt:dt="r8">38707409748</Timestamp><Current dt:dt="…	60.003	1	right	53348314	04-24-2017	13:10:37	11:10:37	female	442	{RIGHTARROW}	40							0	1666777	1666214	{RIGHTARROW}	563	1665103	1664781	822	right6,4	32	13	421	mask32	0	1666197	-1	1665997	eqm10_NoEyeNmodel1_dir	90	HV	gazeCOD	GazeCoDxp	1	400	0	1665698	-5	1665598
GazeCoD_1Model_male	3	1	22	<?xml version="1.0"?>\n<Clock xmlns:dt="urn:schemas-microsoft-com:datatypes"><Description dt:dt="string">E-Prime Primary Realtime Clock</Description><StartTime><Timestamp dt:dt="int">0</Timestamp><DateUtc dt:dt="string">2017-04-24T11:10:37Z</DateUtc></StartTime><FrequencyChanges><FrequencyChange><Frequency dt:dt="r8">3312939</Frequency><Timestamp dt:dt="r8">38707409748</Timestamp><Current dt:dt="…	60.003	1	right	53348314	04-24-2017	13:10:37	11:10:37	female	443	{LEFTARROW}	53							0	1668865	1668247	{DOWNARROW}	618	1667120	1666797	823	left4,8	4	13	422	mask4	0	1668230	0	1668030	eqm10_NoEyeNmodel1_dir	0	V	gazeCOD	GazeCoDxp	0	400	0	1667730	10	1667630
GazeCoD_1Model_male	3	1	22	<?xml version="1.0"?>\n<Clock xmlns:dt="urn:schemas-microsoft-com:datatypes"><Description dt:dt="string">E-Prime Primary Realtime Clock</Description><StartTime><Timestamp dt:dt="int">0</Timestamp><DateUtc dt:dt="string">2017-04-24T11:10:37Z</DateUtc></StartTime><FrequencyChanges><FrequencyChange><Frequency dt:dt="r8">3312939</Frequency><Timestamp dt:dt="r8">38707409748</Timestamp><Current dt:dt="…	60.003	1	right	53348314	04-24-2017	13:10:37	11:10:37	female	444	{DOWNARROW}	79							0	1671681	1670380	{DOWNARROW}	1301	1669254	1668880	874	DG0	23	13	423	mask23	0	1670364	0	1670164	eqm10_NoEyeNmodel1_dir	90	HV	gazeCOD	GazeCoDxp	1	400	0	1669864	10	1669764
GazeCoD_1Model_male	3	1	22	<?xml version="1.0"?>\n<Clock xmlns:dt="urn:schemas-microsoft-com:datatypes"><Description dt:dt="string">E-Prime Primary Realtime Clock</Description><StartTime><Timestamp dt:dt="int">0</Timestamp><DateUtc dt:dt="string">2017-04-24T11:10:37Z</DateUtc></StartTime><FrequencyChanges><FrequencyChange><Frequency dt:dt="r8">3312939</Frequency><Timestamp dt:dt="r8">38707409748</Timestamp><Current dt:dt="…	60.003	1	right	53348314	04-24-2017	13:10:37	11:10:37	female	445	{DOWNARROW}	79							0	1673769	1673213	{DOWNARROW}	556	1672091	1671697	894	DG0	1	13	424	mask1	0	1673197	0	1672997	eqm10_NoEyeNmodel1_dir	0	V	gazeCOD	GazeCoDxp	1	400	0	1672697	6	1672597
GazeCoD_1Model_male	3	1	22	<?xml version="1.0"?>\n<Clock xmlns:dt="urn:schemas-microsoft-com:datatypes"><Description dt:dt="string">E-Prime Primary Realtime Clock</Description><StartTime><Timestamp dt:dt="int">0</Timestamp><DateUtc dt:dt="string">2017-04-24T11:10:37Z</DateUtc></StartTime><FrequencyChanges><FrequencyChange><Frequency dt:dt="r8">3312939</Frequency><Timestamp dt:dt="r8">38707409748</Timestamp><Current dt:dt="…	60.003	1	right	53348314	04-24-2017	13:10:37	11:10:37	female	446	{LEFTARROW}	49							0	1675945	1675147	{DOWNARROW}	798	1674031	1673780	751	left1,6	13	13	425	mask13	0	1675130	0	1674930	eqm10_NoEyeNmodel1_dir	90	H	gazeCOD	GazeCoDxp	0	400	0	1674630	-1	1674530
GazeCoD_1Model_male	3	1	22	<?xml version="1.0"?>\n<Clock xmlns:dt="urn:schemas-microsoft-com:datatypes"><Description dt:dt="string">E-Prime Primary Realtime Clock</Description><StartTime><Timestamp dt:dt="int">0</Timestamp><DateUtc dt:dt="string">2017-04-24T11:10:37Z</DateUtc></StartTime><FrequencyChanges><FrequencyChange><Frequency dt:dt="r8">3312939</Frequency><Timestamp dt:dt="r8">38707409748</Timestamp><Current dt:dt="…	60.003	1	right	53348314	04-24-2017	13:10:37	11:10:37	female	447	{LEFTARROW}	51							0	1678417	1677547	{DOWNARROW}	870	1676432	1675963	969	left3,2	3	13	426	mask3	0	1677530	0	1677330	eqm10_NoEyeNmodel1_dir	0	V	gazeCOD	GazeCoDxp	0	400	0	1677030	-2	1676930
GazeCoD_1Model_male	3	1	22	<?xml version="1.0"?>\n<Clock xmlns:dt="urn:schemas-microsoft-com:datatypes"><Description dt:dt="string">E-Prime Primary Realtime Clock</Description><StartTime><Timestamp dt:dt="int">0</Timestamp><DateUtc dt:dt="string">2017-04-24T11:10:37Z</DateUtc></StartTime><FrequencyChanges><FrequencyChange><Frequency dt:dt="r8">3312939</Frequency><Timestamp dt:dt="r8">38707409748</Timestamp><Current dt:dt="…	60.003	1	right	53348314	04-24-2017	13:10:37	11:10:37	female	448	{LEFTARROW}	53							0	1680273	1679896	{LEFTARROW}	377	1678783	1678430	853	left4,8	15	13	427	mask15	0	1679880	0	1679680	eqm10_NoEyeNmodel1_dir	90	H	gazeCOD	GazeCoDxp	1	400	0	1679380	-3	1679280
GazeCoD_1Model_male	3	1	22	<?xml version="1.0"?>\n<Clock xmlns:dt="urn:schemas-microsoft-com:datatypes"><Description dt:dt="string">E-Prime Primary Realtime Clock</Description><StartTime><Timestamp dt:dt="int">0</Timestamp><DateUtc dt:dt="string">2017-04-24T11:10:37Z</DateUtc></StartTime><FrequencyChanges><FrequencyChange><Frequency dt:dt="r8">3312939</Frequency><Timestamp dt:dt="r8">38707409748</Timestamp><Current dt:dt="…	60.003	1	right	53348314	04-24-2017	13:10:37	11:10:37	female	449	{LEFTARROW}	49							0	1683329	1681730	{LEFTARROW}	1599	1680609	1680296	813	left1,6	24	13	428	mask24	0	1681713	0	1681513	eqm10_NoEyeNmodel1_dir	90	HV	gazeCOD	GazeCoDxp	1	400	0	1681213	4	1681113
GazeCoD_1Model_male	3	1	22	<?xml version="1.0"?>\n<Clock xmlns:dt="urn:schemas-microsoft-com:datatypes"><Description dt:dt="string">E-Prime Primary Realtime Clock</Description><StartTime><Timestamp dt:dt="int">0</Timestamp><DateUtc dt:dt="string">2017-04-24T11:10:37Z</DateUtc></StartTime><FrequencyChanges><FrequencyChange><Frequency dt:dt="r8">3312939</Frequency><Timestamp dt:dt="r8">38707409748</Timestamp><Current dt:dt="…	60.003	1	right	53348314	04-24-2017	13:10:37	11:10:37	female	450	{RIGHTARROW}	44							0	1685264	1684763	{RIGHTARROW}	501	1683647	1683346	801	right3,2	19	13	429	mask19	0	1684746	0	1684546	eqm10_NoEyeNmodel1_dir	90	H	gazeCOD	GazeCoDxp	1	400	0	1684246	-1	1684146
GazeCoD_1Model_male	3	1	22	<?xml version="1.0"?>\n<Clock xmlns:dt="urn:schemas-microsoft-com:datatypes"><Description dt:dt="string">E-Prime Primary Realtime Clock</Description><StartTime><Timestamp dt:dt="int">0</Timestamp><DateUtc dt:dt="string">2017-04-24T11:10:37Z</DateUtc></StartTime><FrequencyChanges><FrequencyChange><Frequency dt:dt="r8">3312939</Frequency><Timestamp dt:dt="r8">38707409748</Timestamp><Current dt:dt="…	60.003	1	right	53348314	04-24-2017	13:10:37	11:10:37	female	451	{LEFTARROW}	78							0	1687312	1686696	{LEFTARROW}	616	1685583	1685279	804	left8	6	14	430	mask6	0	1686679	0	1686479	eqm10_NoEyeNmodel1_dir	0	V	gazeCOD	GazeCoDxp	1	400	0	1686179	-4	1686079
GazeCoD_1Model_male	3	1	22	<?xml version="1.0"?>\n<Clock xmlns:dt="urn:schemas-microsoft-com:datatypes"><Description dt:dt="string">E-Prime Primary Realtime Clock</Description><StartTime><Timestamp dt:dt="int">0</Timestamp><DateUtc dt:dt="string">2017-04-24T11:10:37Z</DateUtc></StartTime><FrequencyChanges><FrequencyChange><Frequency dt:dt="r8">3312939</Frequency><Timestamp dt:dt="r8">38707409748</Timestamp><Current dt:dt="…	60.003	1	right	53348314	04-24-2017	13:10:37	11:10:37	female	452	{RIGHTARROW}	44							0	1689304	1688796	{RIGHTARROW}	508	1687676	1687329	847	right3,2	30	14	431	mask30	0	1688779	0	1688579	eqm10_NoEyeNmodel1_dir	90	HV	gazeCOD	GazeCoDxp	1	400	0	1688279	3	1688179
GazeCoD_1Model_male	3	1	22	<?xml version="1.0"?>\n<Clock xmlns:dt="urn:schemas-microsoft-com:datatypes"><Description dt:dt="string">E-Prime Primary Realtime Clock</Description><StartTime><Timestamp dt:dt="int">0</Timestamp><DateUtc dt:dt="string">2017-04-24T11:10:37Z</DateUtc></StartTime><FrequencyChanges><FrequencyChange><Frequency dt:dt="r8">3312939</Frequency><Timestamp dt:dt="r8">38707409748</Timestamp><Current dt:dt="…	60.003	1	right	53348314	04-24-2017	13:10:37	11:10:37	female	453	{LEFTARROW}	55							0	1691320	1690796	{LEFTARROW}	524	1689678	1689329	849	left6,4	16	14	432	mask16	0	1690779	0	1690579	eqm10_NoEyeNmodel1_dir	90	H	gazeCOD	GazeCoDxp	1	400	0	1690279	1	1690179
GazeCoD_1Model_male	3	1	22	<?xml version="1.0"?>\n<Clock xmlns:dt="urn:schemas-microsoft-com:datatypes"><Description dt:dt="string">E-Prime Primary Realtime Clock</Description><StartTime><Timestamp dt:dt="int">0</Timestamp><DateUtc dt:dt="string">2017-04-24T11:10:37Z</DateUtc></StartTime><FrequencyChanges><FrequencyChange><Frequency dt:dt="r8">3312939</Frequency><Timestamp dt:dt="r8">38707409748</Timestamp><Current dt:dt="…	60.003	1	right	53348314	04-24-2017	13:10:37	11:10:37	female	454	{LEFTARROW}	78							0	1693264	1692712	{LEFTARROW}	552	1691594	1691329	765	left8	17	14	433	mask17	0	1692696	0	1692496	eqm10_NoEyeNmodel1_dir	90	H	gazeCOD	GazeCoDxp	1	400	0	1692196	2	1692096
GazeCoD_1Model_male	3	1	22	<?xml version="1.0"?>\n<Clock xmlns:dt="urn:schemas-microsoft-com:datatypes"><Description dt:dt="string">E-Prime Primary Realtime Clock</Description><StartTime><Timestamp dt:dt="int">0</Timestamp><DateUtc dt:dt="string">2017-04-24T11:10:37Z</DateUtc></StartTime><FrequencyChanges><FrequencyChange><Frequency dt:dt="r8">3312939</Frequency><Timestamp dt:dt="r8">38707409748</Timestamp><Current dt:dt="…	60.003	1	right	53348314	04-24-2017	13:10:37	11:10:37	female	455	{RIGHTARROW}	42							0	1695216	1694696	{RIGHTARROW}	520	1693582	1693279	803	right4,8	31	14	434	mask31	0	1694679	0	1694479	eqm10_NoEyeNmodel1_dir	90	HV	gazeCOD	GazeCoDxp	1	400	0	1694179	-3	1694079
GazeCoD_1Model_male	3	1	22	<?xml version="1.0"?>\n<Clock xmlns:dt="urn:schemas-microsoft-com:datatypes"><Description dt:dt="string">E-Prime Primary Realtime Clock</Description><StartTime><Timestamp dt:dt="int">0</Timestamp><DateUtc dt:dt="string">2017-04-24T11:10:37Z</DateUtc></StartTime><FrequencyChanges><FrequencyChange><Frequency dt:dt="r8">3312939</Frequency><Timestamp dt:dt="r8">38707409748</Timestamp><Current dt:dt="…	60.003	1	right	53348314	04-24-2017	13:10:37	11:10:37	female	456	{RIGHTARROW}	77							0	1697200	1696629	{RIGHTARROW}	571	1695510	1695229	781	right8	22	14	435	mask22	0	1696612	0	1696412	eqm10_NoEyeNmodel1_dir	90	H	gazeCOD	GazeCoDxp	1	400	0	1696112	2	1696012
GazeCoD_1Model_male	3	1	22	<?xml version="1.0"?>\n<Clock xmlns:dt="urn:schemas-microsoft-com:datatypes"><Description dt:dt="string">E-Prime Primary Realtime Clock</Description><StartTime><Timestamp dt:dt="int">0</Timestamp><DateUtc dt:dt="string">2017-04-24T11:10:37Z</DateUtc></StartTime><FrequencyChanges><FrequencyChange><Frequency dt:dt="r8">3312939</Frequency><Timestamp dt:dt="r8">38707409748</Timestamp><Current dt:dt="…	60.003	1	right	53348314	04-24-2017	13:10:37	11:10:37	female	457	{RIGHTARROW}	40							0	1699176	1698779	{RIGHTARROW}	397	1697655	1697212	943	right6,4	10	14	436	mask10	0	1698762	0	1698562	eqm10_NoEyeNmodel1_dir	0	V	gazeCOD	GazeCoDxp	1	400	0	1698262	7	1698162
GazeCoD_1Model_male	3	1	22	<?xml version="1.0"?>\n<Clock xmlns:dt="urn:schemas-microsoft-com:datatypes"><Description dt:dt="string">E-Prime Primary Realtime Clock</Description><StartTime><Timestamp dt:dt="int">0</Timestamp><DateUtc dt:dt="string">2017-04-24T11:10:37Z</DateUtc></StartTime><FrequencyChanges><FrequencyChange><Frequency dt:dt="r8">3312939</Frequency><Timestamp dt:dt="r8">38707409748</Timestamp><Current dt:dt="…	60.003	1	right	53348314	04-24-2017	13:10:37	11:10:37	female	458	{RIGHTARROW}	40							0	1701240	1700729	{RIGHTARROW}	511	1699614	1699195	919	right6,4	32	14	437	mask32	0	1700712	0	1700512	eqm10_NoEyeNmodel1_dir	90	HV	gazeCOD	GazeCoDxp	1	400	0	1700212	-2	1700112
GazeCoD_1Model_male	3	1	22	<?xml version="1.0"?>\n<Clock xmlns:dt="urn:schemas-microsoft-com:datatypes"><Description dt:dt="string">E-Prime Primary Realtime Clock</Description><StartTime><Timestamp dt:dt="int">0</Timestamp><DateUtc dt:dt="string">2017-04-24T11:10:37Z</DateUtc></StartTime><FrequencyChanges><FrequencyChange><Frequency dt:dt="r8">3312939</Frequency><Timestamp dt:dt="r8">38707409748</Timestamp><Current dt:dt="…	60.003	1	right	53348314	04-24-2017	13:10:37	11:10:37	female	459	{DOWNARROW}	79							0	1703183	1702695	{DOWNARROW}	488	1701574	1701262	812	DG0	23	14	438	mask23	0	1702679	0	1702479	eqm10_NoEyeNmodel1_dir	90	HV	gazeCOD	GazeCoDxp	1	400	0	1702179	5	1702079
GazeCoD_1Model_male	3	1	22	<?xml version="1.0"?>\n<Clock xmlns:dt="urn:schemas-microsoft-com:datatypes"><Description dt:dt="string">E-Prime Primary Realtime Clock</Description><StartTime><Timestamp dt:dt="int">0</Timestamp><DateUtc dt:dt="string">2017-04-24T11:10:37Z</DateUtc></StartTime><FrequencyChanges><FrequencyChange><Frequency dt:dt="r8">3312939</Frequency><Timestamp dt:dt="r8">38707409748</Timestamp><Current dt:dt="…	60.003	1	right	53348314	04-24-2017	13:10:37	11:10:37	female	460	{LEFTARROW}	55							0	1705735	1704712	{LEFTARROW}	1023	1703588	1703195	893	left6,4	5	14	439	mask5	0	1704695	0	1704495	eqm10_NoEyeNmodel1_dir	0	V	gazeCOD	GazeCoDxp	1	400	0	1704195	7	1704095
GazeCoD_1Model_male	3	1	22	<?xml version="1.0"?>\n<Clock xmlns:dt="urn:schemas-microsoft-com:datatypes"><Description dt:dt="string">E-Prime Primary Realtime Clock</Description><StartTime><Timestamp dt:dt="int">0</Timestamp><DateUtc dt:dt="string">2017-04-24T11:10:37Z</DateUtc></StartTime><FrequencyChanges><FrequencyChange><Frequency dt:dt="r8">3312939</Frequency><Timestamp dt:dt="r8">38707409748</Timestamp><Current dt:dt="…	60.003	1	right	53348314	04-24-2017	13:10:37	11:10:37	female	461	{RIGHTARROW}	46							0	1707791	1707112	{RIGHTARROW}	679	1705996	1705745	751	right1,6	29	14	440	mask29	0	1707095	0	1706895	eqm10_NoEyeNmodel1_dir	90	HV	gazeCOD	GazeCoDxp	1	400	0	1706595	-1	1706495
GazeCoD_1Model_male	3	1	22	<?xml version="1.0"?>\n<Clock xmlns:dt="urn:schemas-microsoft-com:datatypes"><Description dt:dt="string">E-Prime Primary Realtime Clock</Description><StartTime><Timestamp dt:dt="int">0</Timestamp><DateUtc dt:dt="string">2017-04-24T11:10:37Z</DateUtc></StartTime><FrequencyChanges><FrequencyChange><Frequency dt:dt="r8">3312939</Frequency><Timestamp dt:dt="r8">38707409748</Timestamp><Current dt:dt="…	60.003	1	right	53348314	04-24-2017	13:10:37	11:10:37	female	462	{LEFTARROW}	51							0	1750669	1749309	{DOWNARROW}	1360	1748193	1747693	1000	left3,2	25	14	441	mask25	0	1749293	0	1749093	eqm10_NoEyeNmodel1_dir	90	HV	gazeCOD	GazeCoDxp	0	400	0	1748793	0	1748693
GazeCoD_1Model_male	3	1	22	<?xml version="1.0"?>\n<Clock xmlns:dt="urn:schemas-microsoft-com:datatypes"><Description dt:dt="string">E-Prime Primary Realtime Clock</Description><StartTime><Timestamp dt:dt="int">0</Timestamp><DateUtc dt:dt="string">2017-04-24T11:10:37Z</DateUtc></StartTime><FrequencyChanges><FrequencyChange><Frequency dt:dt="r8">3312939</Frequency><Timestamp dt:dt="r8">38707409748</Timestamp><Current dt:dt="…	60.003	1	right	53348314	04-24-2017	13:10:37	11:10:37	female	463	{RIGHTARROW}	44							0	1752773	1752276	{RIGHTARROW}	497	1751157	1750693	964	right3,2	19	14	442	mask19	0	1752259	0	1752059	eqm10_NoEyeNmodel1_dir	90	H	gazeCOD	GazeCoDxp	1	400	0	1751759	2	1751659
GazeCoD_1Model_male	3	1	22	<?xml version="1.0"?>\n<Clock xmlns:dt="urn:schemas-microsoft-com:datatypes"><Description dt:dt="string">E-Prime Primary Realtime Clock</Description><StartTime><Timestamp dt:dt="int">0</Timestamp><DateUtc dt:dt="string">2017-04-24T11:10:37Z</DateUtc></StartTime><FrequencyChanges><FrequencyChange><Frequency dt:dt="r8">3312939</Frequency><Timestamp dt:dt="r8">38707409748</Timestamp><Current dt:dt="…	60.003	1	right	53348314	04-24-2017	13:10:37	11:10:37	female	464	{LEFTARROW}	49							0	1754941	1754376	{RIGHTARROW}	565	1753255	1752793	962	left1,6	13	14	443	mask13	0	1754359	0	1754159	eqm10_NoEyeNmodel1_dir	90	H	gazeCOD	GazeCoDxp	0	400	0	1753859	4	1753759
GazeCoD_1Model_male	3	1	22	<?xml version="1.0"?>\n<Clock xmlns:dt="urn:schemas-microsoft-com:datatypes"><Description dt:dt="string">E-Prime Primary Realtime Clock</Description><StartTime><Timestamp dt:dt="int">0</Timestamp><DateUtc dt:dt="string">2017-04-24T11:10:37Z</DateUtc></StartTime><FrequencyChanges><FrequencyChange><Frequency dt:dt="r8">3312939</Frequency><Timestamp dt:dt="r8">38707409748</Timestamp><Current dt:dt="…	60.003	1	right	53348314	04-24-2017	13:10:37	11:10:37	female	465	{DOWNARROW}	79							0	1757861	1756559	{DOWNARROW}	1302	1755445	1754959	986	DG0	1	14	444	mask1	0	1756542	0	1756342	eqm10_NoEyeNmodel1_dir	0	V	gazeCOD	GazeCoDxp	1	400	0	1756042	-3	1755942
GazeCoD_1Model_male	3	1	22	<?xml version="1.0"?>\n<Clock xmlns:dt="urn:schemas-microsoft-com:datatypes"><Description dt:dt="string">E-Prime Primary Realtime Clock</Description><StartTime><Timestamp dt:dt="int">0</Timestamp><DateUtc dt:dt="string">2017-04-24T11:10:37Z</DateUtc></StartTime><FrequencyChanges><FrequencyChange><Frequency dt:dt="r8">3312939</Frequency><Timestamp dt:dt="r8">38707409748</Timestamp><Current dt:dt="…	60.003	1	right	53348314	04-24-2017	13:10:37	11:10:37	female	466	{RIGHTARROW}	46							0	1762452	1759392	{RIGHTARROW}	3060	1758273	1757876	897	right1,6	18	14	445	mask18	0	1759376	0	1759176	eqm10_NoEyeNmodel1_dir	90	H	gazeCOD	GazeCoDxp	0	400	0	1758876	3	1758776
GazeCoD_1Model_male	3	1	22	<?xml version="1.0"?>\n<Clock xmlns:dt="urn:schemas-microsoft-com:datatypes"><Description dt:dt="string">E-Prime Primary Realtime Clock</Description><StartTime><Timestamp dt:dt="int">0</Timestamp><DateUtc dt:dt="string">2017-04-24T11:10:37Z</DateUtc></StartTime><FrequencyChanges><FrequencyChange><Frequency dt:dt="r8">3312939</Frequency><Timestamp dt:dt="r8">38707409748</Timestamp><Current dt:dt="…	60.003	1	right	53348314	04-24-2017	13:10:37	11:10:37	female	467	{LEFTARROW}	55							0	1764060	1763842	{LEFTARROW}	218	1762731	1762475	756	left6,4	27	14	446	mask27	0	1763825	-1	1763625	eqm10_NoEyeNmodel1_dir	90	HV	gazeCOD	GazeCoDxp	1	400	0	1763326	-5	1763226
GazeCoD_1Model_male	3	1	22	<?xml version="1.0"?>\n<Clock xmlns:dt="urn:schemas-microsoft-com:datatypes"><Description dt:dt="string">E-Prime Primary Realtime Clock</Description><StartTime><Timestamp dt:dt="int">0</Timestamp><DateUtc dt:dt="string">2017-04-24T11:10:37Z</DateUtc></StartTime><FrequencyChanges><FrequencyChange><Frequency dt:dt="r8">3312939</Frequency><Timestamp dt:dt="r8">38707409748</Timestamp><Current dt:dt="…	60.003	1	right	53348314	04-24-2017	13:10:37	11:10:37	female	468	{LEFTARROW}	51							0	1765836	1765509	{DOWNARROW}	327	1764385	1764075	810	left3,2	14	14	447	mask14	0	1765492	0	1765292	eqm10_NoEyeNmodel1_dir	90	H	gazeCOD	GazeCoDxp	0	400	0	1764992	7	1764892
GazeCoD_1Model_male	3	1	22	<?xml version="1.0"?>\n<Clock xmlns:dt="urn:schemas-microsoft-com:datatypes"><Description dt:dt="string">E-Prime Primary Realtime Clock</Description><StartTime><Timestamp dt:dt="int">0</Timestamp><DateUtc dt:dt="string">2017-04-24T11:10:37Z</DateUtc></StartTime><FrequencyChanges><FrequencyChange><Frequency dt:dt="r8">3312939</Frequency><Timestamp dt:dt="r8">38707409748</Timestamp><Current dt:dt="…	60.003	1	right	53348314	04-24-2017	13:10:37	11:10:37	female	469	{RIGHTARROW}	44							0	1767820	1767325	{DOWNARROW}	495	1766208	1765859	849	right3,2	8	14	448	mask8	0	1767308	0	1767108	eqm10_NoEyeNmodel1_dir	0	V	gazeCOD	GazeCoDxp	0	400	0	1766808	0	1766708
GazeCoD_1Model_male	3	1	22	<?xml version="1.0"?>\n<Clock xmlns:dt="urn:schemas-microsoft-com:datatypes"><Description dt:dt="string">E-Prime Primary Realtime Clock</Description><StartTime><Timestamp dt:dt="int">0</Timestamp><DateUtc dt:dt="string">2017-04-24T11:10:37Z</DateUtc></StartTime><FrequencyChanges><FrequencyChange><Frequency dt:dt="r8">3312939</Frequency><Timestamp dt:dt="r8">38707409748</Timestamp><Current dt:dt="…	60.003	1	right	53348314	04-24-2017	13:10:37	11:10:37	female	470	{RIGHTARROW}	40							0	1769972	1769442	{RIGHTARROW}	530	1768327	1767842	985	right6,4	21	14	449	mask21	0	1769425	0	1769225	eqm10_NoEyeNmodel1_dir	90	H	gazeCOD	GazeCoDxp	1	400	0	1768925	-2	1768825
GazeCoD_1Model_male	3	1	22	<?xml version="1.0"?>\n<Clock xmlns:dt="urn:schemas-microsoft-com:datatypes"><Description dt:dt="string">E-Prime Primary Realtime Clock</Description><StartTime><Timestamp dt:dt="int">0</Timestamp><DateUtc dt:dt="string">2017-04-24T11:10:37Z</DateUtc></StartTime><FrequencyChanges><FrequencyChange><Frequency dt:dt="r8">3312939</Frequency><Timestamp dt:dt="r8">38707409748</Timestamp><Current dt:dt="…	60.003	1	right	53348314	04-24-2017	13:10:37	11:10:37	female	471	{LEFTARROW}	53							0	1771948	1771508	{LEFTARROW}	440	1770391	1769992	899	left4,8	15	14	450	mask15	0	1771492	0	1771292	eqm10_NoEyeNmodel1_dir	90	H	gazeCOD	GazeCoDxp	1	400	0	1770992	1	1770892
GazeCoD_1Model_male	3	1	22	<?xml version="1.0"?>\n<Clock xmlns:dt="urn:schemas-microsoft-com:datatypes"><Description dt:dt="string">E-Prime Primary Realtime Clock</Description><StartTime><Timestamp dt:dt="int">0</Timestamp><DateUtc dt:dt="string">2017-04-24T11:10:37Z</DateUtc></StartTime><FrequencyChanges><FrequencyChange><Frequency dt:dt="r8">3312939</Frequency><Timestamp dt:dt="r8">38707409748</Timestamp><Current dt:dt="…	60.003	1	right	53348314	04-24-2017	13:10:37	11:10:37	female	472	{LEFTARROW}	53							0	1773988	1773491	{LEFTARROW}	497	1772370	1771958	912	left4,8	26	14	451	mask26	0	1773475	0	1773275	eqm10_NoEyeNmodel1_dir	90	HV	gazeCOD	GazeCoDxp	1	400	0	1772975	5	1772875
GazeCoD_1Model_male	3	1	22	<?xml version="1.0"?>\n<Clock xmlns:dt="urn:schemas-microsoft-com:datatypes"><Description dt:dt="string">E-Prime Primary Realtime Clock</Description><StartTime><Timestamp dt:dt="int">0</Timestamp><DateUtc dt:dt="string">2017-04-24T11:10:37Z</DateUtc></StartTime><FrequencyChanges><FrequencyChange><Frequency dt:dt="r8">3312939</Frequency><Timestamp dt:dt="r8">38707409748</Timestamp><Current dt:dt="…	60.003	1	right	53348314	04-24-2017	13:10:37	11:10:37	female	473	{LEFTARROW}	49							0	1775948	1775425	{DOWNARROW}	523	1774298	1774008	790	left1,6	2	14	452	mask2	0	1775408	0	1775208	eqm10_NoEyeNmodel1_dir	0	V	gazeCOD	GazeCoDxp	0	400	0	1774908	10	1774808
GazeCoD_1Model_male	3	1	22	<?xml version="1.0"?>\n<Clock xmlns:dt="urn:schemas-microsoft-com:datatypes"><Description dt:dt="string">E-Prime Primary Realtime Clock</Description><StartTime><Timestamp dt:dt="int">0</Timestamp><DateUtc dt:dt="string">2017-04-24T11:10:37Z</DateUtc></StartTime><FrequencyChanges><FrequencyChange><Frequency dt:dt="r8">3312939</Frequency><Timestamp dt:dt="r8">38707409748</Timestamp><Current dt:dt="…	60.003	1	right	53348314	04-24-2017	13:10:37	11:10:37	female	474	{RIGHTARROW}	42							0	1777867	1777325	{RIGHTARROW}	542	1776211	1775958	753	right4,8	9	14	453	mask9	0	1777308	0	1777108	eqm10_NoEyeNmodel1_dir	0	V	gazeCOD	GazeCoDxp	1	400	0	1776808	-3	1776708
GazeCoD_1Model_male	3	1	22	<?xml version="1.0"?>\n<Clock xmlns:dt="urn:schemas-microsoft-com:datatypes"><Description dt:dt="string">E-Prime Primary Realtime Clock</Description><StartTime><Timestamp dt:dt="int">0</Timestamp><DateUtc dt:dt="string">2017-04-24T11:10:37Z</DateUtc></StartTime><FrequencyChanges><FrequencyChange><Frequency dt:dt="r8">3312939</Frequency><Timestamp dt:dt="r8">38707409748</Timestamp><Current dt:dt="…	60.003	1	right	53348314	04-24-2017	13:10:37	11:10:37	female	475	{DOWNARROW}	79							0	1780539	1779491	{DOWNARROW}	1048	1778364	1777891	973	DG0	12	14	454	mask12	0	1779474	0	1779274	eqm10_NoEyeNmodel1_dir	90	H	gazeCOD	GazeCoDxp	1	400	0	1778974	10	1778874
GazeCoD_1Model_male	3	1	22	<?xml version="1.0"?>\n<Clock xmlns:dt="urn:schemas-microsoft-com:datatypes"><Description dt:dt="string">E-Prime Primary Realtime Clock</Description><StartTime><Timestamp dt:dt="int">0</Timestamp><DateUtc dt:dt="string">2017-04-24T11:10:37Z</DateUtc></StartTime><FrequencyChanges><FrequencyChange><Frequency dt:dt="r8">3312939</Frequency><Timestamp dt:dt="r8">38707409748</Timestamp><Current dt:dt="…	60.003	1	right	53348314	04-24-2017	13:10:37	11:10:37	female	476	{RIGHTARROW}	46							0	1782499	1782108	{DOWNARROW}	391	1780983	1780558	925	right1,6	7	14	455	mask7	0	1782091	0	1781891	eqm10_NoEyeNmodel1_dir	0	V	gazeCOD	GazeCoDxp	0	400	0	1781591	8	1781491
GazeCoD_1Model_male	3	1	22	<?xml version="1.0"?>\n<Clock xmlns:dt="urn:schemas-microsoft-com:datatypes"><Description dt:dt="string">E-Prime Primary Realtime Clock</Description><StartTime><Timestamp dt:dt="int">0</Timestamp><DateUtc dt:dt="string">2017-04-24T11:10:37Z</DateUtc></StartTime><FrequencyChanges><FrequencyChange><Frequency dt:dt="r8">3312939</Frequency><Timestamp dt:dt="r8">38707409748</Timestamp><Current dt:dt="…	60.003	1	right	53348314	04-24-2017	13:10:37	11:10:37	female	477	{LEFTARROW}	51							0	1784635	1783941	{DOWNARROW}	694	1782817	1782524	793	left3,2	3	14	456	mask3	0	1783924	0	1783724	eqm10_NoEyeNmodel1_dir	0	V	gazeCOD	GazeCoDxp	0	400	0	1783424	7	1783324
GazeCoD_1Model_male	3	1	22	<?xml version="1.0"?>\n<Clock xmlns:dt="urn:schemas-microsoft-com:datatypes"><Description dt:dt="string">E-Prime Primary Realtime Clock</Description><StartTime><Timestamp dt:dt="int">0</Timestamp><DateUtc dt:dt="string">2017-04-24T11:10:37Z</DateUtc></StartTime><FrequencyChanges><FrequencyChange><Frequency dt:dt="r8">3312939</Frequency><Timestamp dt:dt="r8">38707409748</Timestamp><Current dt:dt="…	60.003	1	right	53348314	04-24-2017	13:10:37	11:10:37	female	478	{LEFTARROW}	53							0	1786675	1786074	{LEFTARROW}	601	1784960	1784658	802	left4,8	4	14	457	mask4	0	1786057	0	1785857	eqm10_NoEyeNmodel1_dir	0	V	gazeCOD	GazeCoDxp	1	400	0	1785557	-3	1785457
GazeCoD_1Model_male	3	1	22	<?xml version="1.0"?>\n<Clock xmlns:dt="urn:schemas-microsoft-com:datatypes"><Description dt:dt="string">E-Prime Primary Realtime Clock</Description><StartTime><Timestamp dt:dt="int">0</Timestamp><DateUtc dt:dt="string">2017-04-24T11:10:37Z</DateUtc></StartTime><FrequencyChanges><FrequencyChange><Frequency dt:dt="r8">3312939</Frequency><Timestamp dt:dt="r8">38707409748</Timestamp><Current dt:dt="…	60.003	1	right	53348314	04-24-2017	13:10:37	11:10:37	female	479	{LEFTARROW}	78							0	1788451	1788241	{LEFTARROW}	210	1787129	1786691	938	left8	28	14	458	mask28	0	1788224	0	1788024	eqm10_NoEyeNmodel1_dir	90	HV	gazeCOD	GazeCoDxp	1	400	0	1787724	-5	1787624
GazeCoD_1Model_male	3	1	22	<?xml version="1.0"?>\n<Clock xmlns:dt="urn:schemas-microsoft-com:datatypes"><Description dt:dt="string">E-Prime Primary Realtime Clock</Description><StartTime><Timestamp dt:dt="int">0</Timestamp><DateUtc dt:dt="string">2017-04-24T11:10:37Z</DateUtc></StartTime><FrequencyChanges><FrequencyChange><Frequency dt:dt="r8">3312939</Frequency><Timestamp dt:dt="r8">38707409748</Timestamp><Current dt:dt="…	60.003	1	right	53348314	04-24-2017	13:10:37	11:10:37	female	480	{RIGHTARROW}	77							0	1790419	1790074	{RIGHTARROW}	345	1788950	1788474	976	right8	11	14	459	mask11	0	1790057	0	1789857	eqm10_NoEyeNmodel1_dir	0	V	gazeCOD	GazeCoDxp	1	400	0	1789557	7	1789457
GazeCoD_1Model_male	3	1	22	<?xml version="1.0"?>\n<Clock xmlns:dt="urn:schemas-microsoft-com:datatypes"><Description dt:dt="string">E-Prime Primary Realtime Clock</Description><StartTime><Timestamp dt:dt="int">0</Timestamp><DateUtc dt:dt="string">2017-04-24T11:10:37Z</DateUtc></StartTime><FrequencyChanges><FrequencyChange><Frequency dt:dt="r8">3312939</Frequency><Timestamp dt:dt="r8">38707409748</Timestamp><Current dt:dt="…	60.003	1	right	53348314	04-24-2017	13:10:37	11:10:37	female	481	{RIGHTARROW}	77							0	1792363	1791874	{RIGHTARROW}	489	1790759	1790441	818	right8	33	14	460	mask33	0	1791857	0	1791657	eqm10_NoEyeNmodel1_dir	90	HV	gazeCOD	GazeCoDxp	1	400	0	1791357	-2	1791257
GazeCoD_1Model_male	3	1	22	<?xml version="1.0"?>\n<Clock xmlns:dt="urn:schemas-microsoft-com:datatypes"><Description dt:dt="string">E-Prime Primary Realtime Clock</Description><StartTime><Timestamp dt:dt="int">0</Timestamp><DateUtc dt:dt="string">2017-04-24T11:10:37Z</DateUtc></StartTime><FrequencyChanges><FrequencyChange><Frequency dt:dt="r8">3312939</Frequency><Timestamp dt:dt="r8">38707409748</Timestamp><Current dt:dt="…	60.003	1	right	53348314	04-24-2017	13:10:37	11:10:37	female	482	{LEFTARROW}	49							0	1794379	1793840	{DOWNARROW}	539	1792716	1792374	842	left1,6	24	14	461	mask24	0	1793824	0	1793624	eqm10_NoEyeNmodel1_dir	90	HV	gazeCOD	GazeCoDxp	0	400	0	1793324	8	1793224
GazeCoD_1Model_male	3	1	22	<?xml version="1.0"?>\n<Clock xmlns:dt="urn:schemas-microsoft-com:datatypes"><Description dt:dt="string">E-Prime Primary Realtime Clock</Description><StartTime><Timestamp dt:dt="int">0</Timestamp><DateUtc dt:dt="string">2017-04-24T11:10:37Z</DateUtc></StartTime><FrequencyChanges><FrequencyChange><Frequency dt:dt="r8">3312939</Frequency><Timestamp dt:dt="r8">38707409748</Timestamp><Current dt:dt="…	60.003	1	right	53348314	04-24-2017	13:10:37	11:10:37	female	483	{RIGHTARROW}	42							0	1796435	1795924	{RIGHTARROW}	510	1794797	1794390	907	right4,8	20	14	462	mask20	0	1795907	0	1795707	eqm10_NoEyeNmodel1_dir	90	H	gazeCOD	GazeCoDxp	1	400	0	1795407	10	1795307
GazeCoD_1Model_male	3	1	22	<?xml version="1.0"?>\n<Clock xmlns:dt="urn:schemas-microsoft-com:datatypes"><Description dt:dt="string">E-Prime Primary Realtime Clock</Description><StartTime><Timestamp dt:dt="int">0</Timestamp><DateUtc dt:dt="string">2017-04-24T11:10:37Z</DateUtc></StartTime><FrequencyChanges><FrequencyChange><Frequency dt:dt="r8">3312939</Frequency><Timestamp dt:dt="r8">38707409748</Timestamp><Current dt:dt="…	60.003	1	right	53348314	04-24-2017	13:10:37	11:10:37	female	484	{RIGHTARROW}	46							0	1799578	1798007	{RIGHTARROW}	1571	1796896	1796457	939	right1,6	29	15	463	mask29	0	1797990	-1	1797790	eqm10_NoEyeNmodel1_dir	90	HV	gazeCOD	GazeCoDxp	1	400	0	1797491	-5	1797391
GazeCoD_1Model_male	3	1	22	<?xml version="1.0"?>\n<Clock xmlns:dt="urn:schemas-microsoft-com:datatypes"><Description dt:dt="string">E-Prime Primary Realtime Clock</Description><StartTime><Timestamp dt:dt="int">0</Timestamp><DateUtc dt:dt="string">2017-04-24T11:10:37Z</DateUtc></StartTime><FrequencyChanges><FrequencyChange><Frequency dt:dt="r8">3312939</Frequency><Timestamp dt:dt="r8">38707409748</Timestamp><Current dt:dt="…	60.003	1	right	53348314	04-24-2017	13:10:37	11:10:37	female	485	{LEFTARROW}	53							0	1801690	1801157	{DOWNARROW}	533	1800037	1799590	947	left4,8	4	15	464	mask4	0	1801140	0	1800940	eqm10_NoEyeNmodel1_dir	0	V	gazeCOD	GazeCoDxp	0	400	0	1800640	3	1800540
GazeCoD_1Model_male	3	1	22	<?xml version="1.0"?>\n<Clock xmlns:dt="urn:schemas-microsoft-com:datatypes"><Description dt:dt="string">E-Prime Primary Realtime Clock</Description><StartTime><Timestamp dt:dt="int">0</Timestamp><DateUtc dt:dt="string">2017-04-24T11:10:37Z</DateUtc></StartTime><FrequencyChanges><FrequencyChange><Frequency dt:dt="r8">3312939</Frequency><Timestamp dt:dt="r8">38707409748</Timestamp><Current dt:dt="…	60.003	1	right	53348314	04-24-2017	13:10:37	11:10:37	female	486	{RIGHTARROW}	42							0	1803578	1803223	{RIGHTARROW}	355	1802098	1801707	891	right4,8	9	15	465	mask9	0	1803207	0	1803007	eqm10_NoEyeNmodel1_dir	0	V	gazeCOD	GazeCoDxp	1	400	0	1802707	9	1802607
GazeCoD_1Model_male	3	1	22	<?xml version="1.0"?>\n<Clock xmlns:dt="urn:schemas-microsoft-com:datatypes"><Description dt:dt="string">E-Prime Primary Realtime Clock</Description><StartTime><Timestamp dt:dt="int">0</Timestamp><DateUtc dt:dt="string">2017-04-24T11:10:37Z</DateUtc></StartTime><FrequencyChanges><FrequencyChange><Frequency dt:dt="r8">3312939</Frequency><Timestamp dt:dt="r8">38707409748</Timestamp><Current dt:dt="…	60.003	1	right	53348314	04-24-2017	13:10:37	11:10:37	female	487	{LEFTARROW}	51							0	1805882	1805006	{DOWNARROW}	876	1803886	1803590	796	left3,2	3	15	466	mask3	0	1804990	0	1804790	eqm10_NoEyeNmodel1_dir	0	V	gazeCOD	GazeCoDxp	0	400	0	1804490	4	1804390
GazeCoD_1Model_male	3	1	22	<?xml version="1.0"?>\n<Clock xmlns:dt="urn:schemas-microsoft-com:datatypes"><Description dt:dt="string">E-Prime Primary Realtime Clock</Description><StartTime><Timestamp dt:dt="int">0</Timestamp><DateUtc dt:dt="string">2017-04-24T11:10:37Z</DateUtc></StartTime><FrequencyChanges><FrequencyChange><Frequency dt:dt="r8">3312939</Frequency><Timestamp dt:dt="r8">38707409748</Timestamp><Current dt:dt="…	60.003	1	right	53348314	04-24-2017	13:10:37	11:10:37	female	488	{LEFTARROW}	49							0	1807802	1807340	{DOWNARROW}	462	1806228	1805906	822	left1,6	2	15	467	mask2	0	1807323	0	1807123	eqm10_NoEyeNmodel1_dir	0	V	gazeCOD	GazeCoDxp	0	400	0	1806823	-5	1806723
GazeCoD_1Model_male	3	1	22	<?xml version="1.0"?>\n<Clock xmlns:dt="urn:schemas-microsoft-com:datatypes"><Description dt:dt="string">E-Prime Primary Realtime Clock</Description><StartTime><Timestamp dt:dt="int">0</Timestamp><DateUtc dt:dt="string">2017-04-24T11:10:37Z</DateUtc></StartTime><FrequencyChanges><FrequencyChange><Frequency dt:dt="r8">3312939</Frequency><Timestamp dt:dt="r8">38707409748</Timestamp><Current dt:dt="…	60.003	1	right	53348314	04-24-2017	13:10:37	11:10:37	female	489	{DOWNARROW}	79							0	1809978	1809240	{RIGHTARROW}	738	1808127	1807823	804	DG0	12	15	468	mask12	0	1809223	0	1809023	eqm10_NoEyeNmodel1_dir	90	H	gazeCOD	GazeCoDxp	0	400	0	1808723	-4	1808623
GazeCoD_1Model_male	3	1	22	<?xml version="1.0"?>\n<Clock xmlns:dt="urn:schemas-microsoft-com:datatypes"><Description dt:dt="string">E-Prime Primary Realtime Clock</Description><StartTime><Timestamp dt:dt="int">0</Timestamp><DateUtc dt:dt="string">2017-04-24T11:10:37Z</DateUtc></StartTime><FrequencyChanges><FrequencyChange><Frequency dt:dt="r8">3312939</Frequency><Timestamp dt:dt="r8">38707409748</Timestamp><Current dt:dt="…	60.003	1	right	53348314	04-24-2017	13:10:37	11:10:37	female	490	{RIGHTARROW}	77							0	1811890	1811423	{RIGHTARROW}	467	1810297	1809989	808	right8	22	15	469	mask22	0	1811406	0	1811206	eqm10_NoEyeNmodel1_dir	90	H	gazeCOD	GazeCoDxp	1	400	0	1810906	9	1810806
GazeCoD_1Model_male	3	1	22	<?xml version="1.0"?>\n<Clock xmlns:dt="urn:schemas-microsoft-com:datatypes"><Description dt:dt="string">E-Prime Primary Realtime Clock</Description><StartTime><Timestamp dt:dt="int">0</Timestamp><DateUtc dt:dt="string">2017-04-24T11:10:37Z</DateUtc></StartTime><FrequencyChanges><FrequencyChange><Frequency dt:dt="r8">3312939</Frequency><Timestamp dt:dt="r8">38707409748</Timestamp><Current dt:dt="…	60.003	1	right	53348314	04-24-2017	13:10:37	11:10:37	female	491	{RIGHTARROW}	40							0	1813938	1813473	{RIGHTARROW}	465	1812350	1811906	944	right6,4	10	15	470	mask10	0	1813456	0	1813256	eqm10_NoEyeNmodel1_dir	0	V	gazeCOD	GazeCoDxp	1	400	0	1812956	6	1812856
GazeCoD_1Model_male	3	1	22	<?xml version="1.0"?>\n<Clock xmlns:dt="urn:schemas-microsoft-com:datatypes"><Description dt:dt="string">E-Prime Primary Realtime Clock</Description><StartTime><Timestamp dt:dt="int">0</Timestamp><DateUtc dt:dt="string">2017-04-24T11:10:37Z</DateUtc></StartTime><FrequencyChanges><FrequencyChange><Frequency dt:dt="r8">3312939</Frequency><Timestamp dt:dt="r8">38707409748</Timestamp><Current dt:dt="…	60.003	1	right	53348314	04-24-2017	13:10:37	11:10:37	female	492	{RIGHTARROW}	40							0	1815922	1815389	{RIGHTARROW}	532	1814271	1813956	815	right6,4	21	15	471	mask21	0	1815373	0	1815173	eqm10_NoEyeNmodel1_dir	90	H	gazeCOD	GazeCoDxp	1	400	0	1814873	2	1814773
GazeCoD_1Model_male	3	1	22	<?xml version="1.0"?>\n<Clock xmlns:dt="urn:schemas-microsoft-com:datatypes"><Description dt:dt="string">E-Prime Primary Realtime Clock</Description><StartTime><Timestamp dt:dt="int">0</Timestamp><DateUtc dt:dt="string">2017-04-24T11:10:37Z</DateUtc></StartTime><FrequencyChanges><FrequencyChange><Frequency dt:dt="r8">3312939</Frequency><Timestamp dt:dt="r8">38707409748</Timestamp><Current dt:dt="…	60.003	1	right	53348314	04-24-2017	13:10:37	11:10:37	female	493	{RIGHTARROW}	46							0	1817953	1817489	{DOWNARROW}	464	1816371	1815939	932	right1,6	7	15	472	mask7	0	1817472	0	1817272	eqm10_NoEyeNmodel1_dir	0	V	gazeCOD	GazeCoDxp	0	400	0	1816972	1	1816872
GazeCoD_1Model_male	3	1	22	<?xml version="1.0"?>\n<Clock xmlns:dt="urn:schemas-microsoft-com:datatypes"><Description dt:dt="string">E-Prime Primary Realtime Clock</Description><StartTime><Timestamp dt:dt="int">0</Timestamp><DateUtc dt:dt="string">2017-04-24T11:10:37Z</DateUtc></StartTime><FrequencyChanges><FrequencyChange><Frequency dt:dt="r8">3312939</Frequency><Timestamp dt:dt="r8">38707409748</Timestamp><Current dt:dt="…	60.003	1	right	53348314	04-24-2017	13:10:37	11:10:37	female	494	{RIGHTARROW}	40							0	1819993	1819589	{RIGHTARROW}	404	1818472	1817972	1000	right6,4	32	15	473	mask32	0	1819572	0	1819372	eqm10_NoEyeNmodel1_dir	90	HV	gazeCOD	GazeCoDxp	1	400	0	1819072	0	1818972
GazeCoD_1Model_male	3	1	22	<?xml version="1.0"?>\n<Clock xmlns:dt="urn:schemas-microsoft-com:datatypes"><Description dt:dt="string">E-Prime Primary Realtime Clock</Description><StartTime><Timestamp dt:dt="int">0</Timestamp><DateUtc dt:dt="string">2017-04-24T11:10:37Z</DateUtc></StartTime><FrequencyChanges><FrequencyChange><Frequency dt:dt="r8">3312939</Frequency><Timestamp dt:dt="r8">38707409748</Timestamp><Current dt:dt="…	60.003	1	right	53348314	04-24-2017	13:10:37	11:10:37	female	495	{RIGHTARROW}	42							0	1822057	1821522	{RIGHTARROW}	535	1820409	1820006	903	right4,8	20	15	474	mask20	0	1821506	0	1821306	eqm10_NoEyeNmodel1_dir	90	H	gazeCOD	GazeCoDxp	1	400	0	1821006	-3	1820906
GazeCoD_1Model_male	3	1	22	<?xml version="1.0"?>\n<Clock xmlns:dt="urn:schemas-microsoft-com:datatypes"><Description dt:dt="string">E-Prime Primary Realtime Clock</Description><StartTime><Timestamp dt:dt="int">0</Timestamp><DateUtc dt:dt="string">2017-04-24T11:10:37Z</DateUtc></StartTime><FrequencyChanges><FrequencyChange><Frequency dt:dt="r8">3312939</Frequency><Timestamp dt:dt="r8">38707409748</Timestamp><Current dt:dt="…	60.003	1	right	53348314	04-24-2017	13:10:37	11:10:37	female	496	{RIGHTARROW}	44							0	1824593	1823622	{DOWNARROW}	971	1822507	1822072	935	right3,2	8	15	475	mask8	0	1823605	0	1823405	eqm10_NoEyeNmodel1_dir	0	V	gazeCOD	GazeCoDxp	0	400	0	1823105	-2	1823005
GazeCoD_1Model_male	3	1	22	<?xml version="1.0"?>\n<Clock xmlns:dt="urn:schemas-microsoft-com:datatypes"><Description dt:dt="string">E-Prime Primary Realtime Clock</Description><StartTime><Timestamp dt:dt="int">0</Timestamp><DateUtc dt:dt="string">2017-04-24T11:10:37Z</DateUtc></StartTime><FrequencyChanges><FrequencyChange><Frequency dt:dt="r8">3312939</Frequency><Timestamp dt:dt="r8">38707409748</Timestamp><Current dt:dt="…	60.003	1	right	53348314	04-24-2017	13:10:37	11:10:37	female	497	{RIGHTARROW}	46							0	1826489	1826039	{DOWNARROW}	450	1824923	1824605	818	right1,6	18	15	476	mask18	0	1826022	0	1825822	eqm10_NoEyeNmodel1_dir	90	H	gazeCOD	GazeCoDxp	0	400	0	1825522	-1	1825422
GazeCoD_1Model_male	3	1	22	<?xml version="1.0"?>\n<Clock xmlns:dt="urn:schemas-microsoft-com:datatypes"><Description dt:dt="string">E-Prime Primary Realtime Clock</Description><StartTime><Timestamp dt:dt="int">0</Timestamp><DateUtc dt:dt="string">2017-04-24T11:10:37Z</DateUtc></StartTime><FrequencyChanges><FrequencyChange><Frequency dt:dt="r8">3312939</Frequency><Timestamp dt:dt="r8">38707409748</Timestamp><Current dt:dt="…	60.003	1	right	53348314	04-24-2017	13:10:37	11:10:37	female	498	{DOWNARROW}	79							0	1828537	1827955	{DOWNARROW}	582	1826829	1826505	824	DG0	1	15	477	mask1	0	1827939	0	1827739	eqm10_NoEyeNmodel1_dir	0	V	gazeCOD	GazeCoDxp	1	400	0	1827439	10	1827339
GazeCoD_1Model_male	3	1	22	<?xml version="1.0"?>\n<Clock xmlns:dt="urn:schemas-microsoft-com:datatypes"><Description dt:dt="string">E-Prime Primary Realtime Clock</Description><StartTime><Timestamp dt:dt="int">0</Timestamp><DateUtc dt:dt="string">2017-04-24T11:10:37Z</DateUtc></StartTime><FrequencyChanges><FrequencyChange><Frequency dt:dt="r8">3312939</Frequency><Timestamp dt:dt="r8">38707409748</Timestamp><Current dt:dt="…	60.003	1	right	53348314	04-24-2017	13:10:37	11:10:37	female	499	{LEFTARROW}	53							0	1831505	1830005	{DOWNARROW}	1500	1828883	1828555	828	left4,8	26	15	478	mask26	0	1829988	0	1829788	eqm10_NoEyeNmodel1_dir	90	HV	gazeCOD	GazeCoDxp	0	400	0	1829488	5	1829388
GazeCoD_1Model_male	3	1	22	<?xml version="1.0"?>\n<Clock xmlns:dt="urn:schemas-microsoft-com:datatypes"><Description dt:dt="string">E-Prime Primary Realtime Clock</Description><StartTime><Timestamp dt:dt="int">0</Timestamp><DateUtc dt:dt="string">2017-04-24T11:10:37Z</DateUtc></StartTime><FrequencyChanges><FrequencyChange><Frequency dt:dt="r8">3312939</Frequency><Timestamp dt:dt="r8">38707409748</Timestamp><Current dt:dt="…	60.003	1	right	53348314	04-24-2017	13:10:37	11:10:37	female	500	{LEFTARROW}	51							0	1835984	1832955	{RIGHTARROW}	3029	1831837	1831522	815	left3,2	25	15	479	mask25	0	1832938	0	1832738	eqm10_NoEyeNmodel1_dir	90	HV	gazeCOD	GazeCoDxp	0	400	0	1832438	1	1832338
GazeCoD_1Model_male	3	1	22	<?xml version="1.0"?>\n<Clock xmlns:dt="urn:schemas-microsoft-com:datatypes"><Description dt:dt="string">E-Prime Primary Realtime Clock</Description><StartTime><Timestamp dt:dt="int">0</Timestamp><DateUtc dt:dt="string">2017-04-24T11:10:37Z</DateUtc></StartTime><FrequencyChanges><FrequencyChange><Frequency dt:dt="r8">3312939</Frequency><Timestamp dt:dt="r8">38707409748</Timestamp><Current dt:dt="…	60.003	1	right	53348314	04-24-2017	13:10:37	11:10:37	female	501	{LEFTARROW}	49							0	1838192	1837538	{DOWNARROW}	654	1836426	1836005	921	left1,6	13	15	480	mask13	0	1837521	0	1837321	eqm10_NoEyeNmodel1_dir	90	H	gazeCOD	GazeCoDxp	0	400	0	1837021	-5	1836921
GazeCoD_1Model_male	3	1	22	<?xml version="1.0"?>\n<Clock xmlns:dt="urn:schemas-microsoft-com:datatypes"><Description dt:dt="string">E-Prime Primary Realtime Clock</Description><StartTime><Timestamp dt:dt="int">0</Timestamp><DateUtc dt:dt="string">2017-04-24T11:10:37Z</DateUtc></StartTime><FrequencyChanges><FrequencyChange><Frequency dt:dt="r8">3312939</Frequency><Timestamp dt:dt="r8">38707409748</Timestamp><Current dt:dt="…	60.003	1	right	53348314	04-24-2017	13:10:37	11:10:37	female	502	{LEFTARROW}	55							0	1843880	1839571	{DOWNARROW}	4309	1838460	1838205	755	left6,4	27	15	481	mask27	0	1839555	0	1839355	eqm10_NoEyeNmodel1_dir	90	HV	gazeCOD	GazeCoDxp	0	400	0	1839055	-5	1838955
GazeCoD_1Model_male	3	1	22	<?xml version="1.0"?>\n<Clock xmlns:dt="urn:schemas-microsoft-com:datatypes"><Description dt:dt="string">E-Prime Primary Realtime Clock</Description><StartTime><Timestamp dt:dt="int">0</Timestamp><DateUtc dt:dt="string">2017-04-24T11:10:37Z</DateUtc></StartTime><FrequencyChanges><FrequencyChange><Frequency dt:dt="r8">3312939</Frequency><Timestamp dt:dt="r8">38707409748</Timestamp><Current dt:dt="…	60.003	1	right	53348314	04-24-2017	13:10:37	11:10:37	female	503	{LEFTARROW}	78							0	1847872	1845471	{LEFTARROW}	2401	1844356	1843904	952	left8	17	15	482	mask17	0	1845454	0	1845254	eqm10_NoEyeNmodel1_dir	90	H	gazeCOD	GazeCoDxp	0	400	0	1844954	-2	1844854
GazeCoD_1Model_male	3	1	22	<?xml version="1.0"?>\n<Clock xmlns:dt="urn:schemas-microsoft-com:datatypes"><Description dt:dt="string">E-Prime Primary Realtime Clock</Description><StartTime><Timestamp dt:dt="int">0</Timestamp><DateUtc dt:dt="string">2017-04-24T11:10:37Z</DateUtc></StartTime><FrequencyChanges><FrequencyChange><Frequency dt:dt="r8">3312939</Frequency><Timestamp dt:dt="r8">38707409748</Timestamp><Current dt:dt="…	60.003	1	right	53348314	04-24-2017	13:10:37	11:10:37	female	504	{LEFTARROW}	55							0	1849688	1849387	{LEFTARROW}	301	1848265	1847887	878	left6,4	5	15	483	mask5	0	1849371	0	1849171	eqm10_NoEyeNmodel1_dir	0	V	gazeCOD	GazeCoDxp	1	400	0	1848871	6	1848771
GazeCoD_1Model_male	3	1	22	<?xml version="1.0"?>\n<Clock xmlns:dt="urn:schemas-microsoft-com:datatypes"><Description dt:dt="string">E-Prime Primary Realtime Clock</Description><StartTime><Timestamp dt:dt="int">0</Timestamp><DateUtc dt:dt="string">2017-04-24T11:10:37Z</DateUtc></StartTime><FrequencyChanges><FrequencyChange><Frequency dt:dt="r8">3312939</Frequency><Timestamp dt:dt="r8">38707409748</Timestamp><Current dt:dt="…	60.003	1	right	53348314	04-24-2017	13:10:37	11:10:37	female	505	{LEFTARROW}	78							0	1851840	1851287	{LEFTARROW}	553	1850162	1849704	958	left8	28	15	484	mask28	0	1851271	0	1851071	eqm10_NoEyeNmodel1_dir	90	HV	gazeCOD	GazeCoDxp	1	400	0	1850771	9	1850671
GazeCoD_1Model_male	3	1	22	<?xml version="1.0"?>\n<Clock xmlns:dt="urn:schemas-microsoft-com:datatypes"><Description dt:dt="string">E-Prime Primary Realtime Clock</Description><StartTime><Timestamp dt:dt="int">0</Timestamp><DateUtc dt:dt="string">2017-04-24T11:10:37Z</DateUtc></StartTime><FrequencyChanges><FrequencyChange><Frequency dt:dt="r8">3312939</Frequency><Timestamp dt:dt="r8">38707409748</Timestamp><Current dt:dt="…	60.003	1	right	53348314	04-24-2017	13:10:37	11:10:37	female	506	{LEFTARROW}	49							0	1853856	1853454	{DOWNARROW}	402	1852337	1851854	983	left1,6	24	15	485	mask24	0	1853437	0	1853237	eqm10_NoEyeNmodel1_dir	90	HV	gazeCOD	GazeCoDxp	0	400	0	1852937	0	1852837
GazeCoD_1Model_male	3	1	22	<?xml version="1.0"?>\n<Clock xmlns:dt="urn:schemas-microsoft-com:datatypes"><Description dt:dt="string">E-Prime Primary Realtime Clock</Description><StartTime><Timestamp dt:dt="int">0</Timestamp><DateUtc dt:dt="string">2017-04-24T11:10:37Z</DateUtc></StartTime><FrequencyChanges><FrequencyChange><Frequency dt:dt="r8">3312939</Frequency><Timestamp dt:dt="r8">38707409748</Timestamp><Current dt:dt="…	60.003	1	right	53348314	04-24-2017	13:10:37	11:10:37	female	507	{RIGHTARROW}	44							0	1855879	1855454	{RIGHTARROW}	425	1854341	1853871	970	right3,2	19	15	486	mask19	0	1855437	0	1855237	eqm10_NoEyeNmodel1_dir	90	H	gazeCOD	GazeCoDxp	1	400	0	1854937	-4	1854837
GazeCoD_1Model_male	3	1	22	<?xml version="1.0"?>\n<Clock xmlns:dt="urn:schemas-microsoft-com:datatypes"><Description dt:dt="string">E-Prime Primary Realtime Clock</Description><StartTime><Timestamp dt:dt="int">0</Timestamp><DateUtc dt:dt="string">2017-04-24T11:10:37Z</DateUtc></StartTime><FrequencyChanges><FrequencyChange><Frequency dt:dt="r8">3312939</Frequency><Timestamp dt:dt="r8">38707409748</Timestamp><Current dt:dt="…	60.003	1	right	53348314	04-24-2017	13:10:37	11:10:37	female	508	{DOWNARROW}	79							0	1857879	1857504	{DOWNARROW}	375	1856391	1855904	987	DG0	23	15	487	mask23	0	1857487	0	1857287	eqm10_NoEyeNmodel1_dir	90	HV	gazeCOD	GazeCoDxp	1	400	0	1856987	-4	1856887
GazeCoD_1Model_male	3	1	22	<?xml version="1.0"?>\n<Clock xmlns:dt="urn:schemas-microsoft-com:datatypes"><Description dt:dt="string">E-Prime Primary Realtime Clock</Description><StartTime><Timestamp dt:dt="int">0</Timestamp><DateUtc dt:dt="string">2017-04-24T11:10:37Z</DateUtc></StartTime><FrequencyChanges><FrequencyChange><Frequency dt:dt="r8">3312939</Frequency><Timestamp dt:dt="r8">38707409748</Timestamp><Current dt:dt="…	60.003	1	right	53348314	04-24-2017	13:10:37	11:10:37	female	509	{LEFTARROW}	51							0	1859871	1859437	{RIGHTARROW}	434	1858311	1857904	907	left3,2	14	15	488	mask14	0	1859420	0	1859220	eqm10_NoEyeNmodel1_dir	90	H	gazeCOD	GazeCoDxp	0	400	0	1858920	9	1858820
GazeCoD_1Model_male	3	1	22	<?xml version="1.0"?>\n<Clock xmlns:dt="urn:schemas-microsoft-com:datatypes"><Description dt:dt="string">E-Prime Primary Realtime Clock</Description><StartTime><Timestamp dt:dt="int">0</Timestamp><DateUtc dt:dt="string">2017-04-24T11:10:37Z</DateUtc></StartTime><FrequencyChanges><FrequencyChange><Frequency dt:dt="r8">3312939</Frequency><Timestamp dt:dt="r8">38707409748</Timestamp><Current dt:dt="…	60.003	1	right	53348314	04-24-2017	13:10:37	11:10:37	female	510	{LEFTARROW}	55							0	1862487	1861303	{RIGHTARROW}	1184	1860183	1859887	796	left6,4	16	15	489	mask16	0	1861287	0	1861087	eqm10_NoEyeNmodel1_dir	90	H	gazeCOD	GazeCoDxp	0	400	0	1860787	4	1860687
GazeCoD_1Model_male	3	1	22	<?xml version="1.0"?>\n<Clock xmlns:dt="urn:schemas-microsoft-com:datatypes"><Description dt:dt="string">E-Prime Primary Realtime Clock</Description><StartTime><Timestamp dt:dt="int">0</Timestamp><DateUtc dt:dt="string">2017-04-24T11:10:37Z</DateUtc></StartTime><FrequencyChanges><FrequencyChange><Frequency dt:dt="r8">3312939</Frequency><Timestamp dt:dt="r8">38707409748</Timestamp><Current dt:dt="…	60.003	1	right	53348314	04-24-2017	13:10:37	11:10:37	female	511	{LEFTARROW}	53							0	1864631	1863987	{DOWNARROW}	644	1862864	1862503	861	left4,8	15	15	490	mask15	0	1863970	0	1863770	eqm10_NoEyeNmodel1_dir	90	H	gazeCOD	GazeCoDxp	0	400	0	1863470	6	1863370
GazeCoD_1Model_male	3	1	22	<?xml version="1.0"?>\n<Clock xmlns:dt="urn:schemas-microsoft-com:datatypes"><Description dt:dt="string">E-Prime Primary Realtime Clock</Description><StartTime><Timestamp dt:dt="int">0</Timestamp><DateUtc dt:dt="string">2017-04-24T11:10:37Z</DateUtc></StartTime><FrequencyChanges><FrequencyChange><Frequency dt:dt="r8">3312939</Frequency><Timestamp dt:dt="r8">38707409748</Timestamp><Current dt:dt="…	60.003	1	right	53348314	04-24-2017	13:10:37	11:10:37	female	512	{RIGHTARROW}	42							0	1866535	1866103	{RIGHTARROW}	432	1864986	1864653	833	right4,8	31	15	491	mask31	0	1866087	0	1865887	eqm10_NoEyeNmodel1_dir	90	HV	gazeCOD	GazeCoDxp	1	400	0	1865587	1	1865487
GazeCoD_1Model_male	3	1	22	<?xml version="1.0"?>\n<Clock xmlns:dt="urn:schemas-microsoft-com:datatypes"><Description dt:dt="string">E-Prime Primary Realtime Clock</Description><StartTime><Timestamp dt:dt="int">0</Timestamp><DateUtc dt:dt="string">2017-04-24T11:10:37Z</DateUtc></StartTime><FrequencyChanges><FrequencyChange><Frequency dt:dt="r8">3312939</Frequency><Timestamp dt:dt="r8">38707409748</Timestamp><Current dt:dt="…	60.003	1	right	53348314	04-24-2017	13:10:37	11:10:37	female	513	{RIGHTARROW}	77							0	1868575	1868136	{RIGHTARROW}	439	1867014	1866553	961	right8	33	15	492	mask33	0	1868120	0	1867920	eqm10_NoEyeNmodel1_dir	90	HV	gazeCOD	GazeCoDxp	1	400	0	1867620	6	1867520
GazeCoD_1Model_male	3	1	22	<?xml version="1.0"?>\n<Clock xmlns:dt="urn:schemas-microsoft-com:datatypes"><Description dt:dt="string">E-Prime Primary Realtime Clock</Description><StartTime><Timestamp dt:dt="int">0</Timestamp><DateUtc dt:dt="string">2017-04-24T11:10:37Z</DateUtc></StartTime><FrequencyChanges><FrequencyChange><Frequency dt:dt="r8">3312939</Frequency><Timestamp dt:dt="r8">38707409748</Timestamp><Current dt:dt="…	60.003	1	right	53348314	04-24-2017	13:10:37	11:10:37	female	514	{RIGHTARROW}	44							0	1870479	1869986	{RIGHTARROW}	493	1868862	1868586	776	right3,2	30	15	493	mask30	0	1869970	0	1869770	eqm10_NoEyeNmodel1_dir	90	HV	gazeCOD	GazeCoDxp	1	400	0	1869470	8	1869370
GazeCoD_1Model_male	3	1	22	<?xml version="1.0"?>\n<Clock xmlns:dt="urn:schemas-microsoft-com:datatypes"><Description dt:dt="string">E-Prime Primary Realtime Clock</Description><StartTime><Timestamp dt:dt="int">0</Timestamp><DateUtc dt:dt="string">2017-04-24T11:10:37Z</DateUtc></StartTime><FrequencyChanges><FrequencyChange><Frequency dt:dt="r8">3312939</Frequency><Timestamp dt:dt="r8">38707409748</Timestamp><Current dt:dt="…	60.003	1	right	53348314	04-24-2017	13:10:37	11:10:37	female	515	{RIGHTARROW}	77							0	1872423	1871870	{RIGHTARROW}	552	1870757	1870503	754	right8	11	15	494	mask11	0	1871853	0	1871653	eqm10_NoEyeNmodel1_dir	0	V	gazeCOD	GazeCoDxp	1	400	0	1871353	-4	1871253
GazeCoD_1Model_male	3	1	22	<?xml version="1.0"?>\n<Clock xmlns:dt="urn:schemas-microsoft-com:datatypes"><Description dt:dt="string">E-Prime Primary Realtime Clock</Description><StartTime><Timestamp dt:dt="int">0</Timestamp><DateUtc dt:dt="string">2017-04-24T11:10:37Z</DateUtc></StartTime><FrequencyChanges><FrequencyChange><Frequency dt:dt="r8">3312939</Frequency><Timestamp dt:dt="r8">38707409748</Timestamp><Current dt:dt="…	60.003	1	right	53348314	04-24-2017	13:10:37	11:10:37	female	516	{LEFTARROW}	78							0	1874390	1874036	{DOWNARROW}	354	1872913	1872436	977	left8	6	15	495	mask6	0	1874019	-1	1873819	eqm10_NoEyeNmodel1_dir	0	V	gazeCOD	GazeCoDxp	0	400	0	1873520	7	1873420
GazeCoD_1Model_male	3	1	22	<?xml version="1.0"?>\n<Clock xmlns:dt="urn:schemas-microsoft-com:datatypes"><Description dt:dt="string">E-Prime Primary Realtime Clock</Description><StartTime><Timestamp dt:dt="int">0</Timestamp><DateUtc dt:dt="string">2017-04-24T11:10:37Z</DateUtc></StartTime><FrequencyChanges><FrequencyChange><Frequency dt:dt="r8">3312939</Frequency><Timestamp dt:dt="r8">38707409748</Timestamp><Current dt:dt="…	60.003	1	right	53348314	04-24-2017	13:10:37	11:10:37	female	517	{LEFTARROW}	53							0	1907277	1905901	{DOWNARROW}	1376	1904783	1904451	832	left4,8	26	16	496	mask26	0	1905884	0	1905684	eqm10_NoEyeNmodel1_dir	90	HV	gazeCOD	GazeCoDxp	0	400	0	1905384	1	1905284
GazeCoD_1Model_male	3	1	22	<?xml version="1.0"?>\n<Clock xmlns:dt="urn:schemas-microsoft-com:datatypes"><Description dt:dt="string">E-Prime Primary Realtime Clock</Description><StartTime><Timestamp dt:dt="int">0</Timestamp><DateUtc dt:dt="string">2017-04-24T11:10:37Z</DateUtc></StartTime><FrequencyChanges><FrequencyChange><Frequency dt:dt="r8">3312939</Frequency><Timestamp dt:dt="r8">38707409748</Timestamp><Current dt:dt="…	60.003	1	right	53348314	04-24-2017	13:10:37	11:10:37	female	518	{LEFTARROW}	78							0	1910021	1908734	{LEFTARROW}	1286	1907613	1907301	812	left8	6	16	497	mask6	0	1908718	0	1908518	eqm10_NoEyeNmodel1_dir	0	V	gazeCOD	GazeCoDxp	1	400	0	1908218	5	1908118
GazeCoD_1Model_male	3	1	22	<?xml version="1.0"?>\n<Clock xmlns:dt="urn:schemas-microsoft-com:datatypes"><Description dt:dt="string">E-Prime Primary Realtime Clock</Description><StartTime><Timestamp dt:dt="int">0</Timestamp><DateUtc dt:dt="string">2017-04-24T11:10:37Z</DateUtc></StartTime><FrequencyChanges><FrequencyChange><Frequency dt:dt="r8">3312939</Frequency><Timestamp dt:dt="r8">38707409748</Timestamp><Current dt:dt="…	60.003	1	right	53348314	04-24-2017	13:10:37	11:10:37	female	519	{LEFTARROW}	78							0	1912524	1911451	{DOWNARROW}	1073	1910336	1910034	802	left8	17	16	498	mask17	0	1911434	0	1911234	eqm10_NoEyeNmodel1_dir	90	H	gazeCOD	GazeCoDxp	0	400	0	1910934	-2	1910834
GazeCoD_1Model_male	3	1	22	<?xml version="1.0"?>\n<Clock xmlns:dt="urn:schemas-microsoft-com:datatypes"><Description dt:dt="string">E-Prime Primary Realtime Clock</Description><StartTime><Timestamp dt:dt="int">0</Timestamp><DateUtc dt:dt="string">2017-04-24T11:10:37Z</DateUtc></StartTime><FrequencyChanges><FrequencyChange><Frequency dt:dt="r8">3312939</Frequency><Timestamp dt:dt="r8">38707409748</Timestamp><Current dt:dt="…	60.003	1	right	53348314	04-24-2017	13:10:37	11:10:37	female	520	{RIGHTARROW}	77							0	1914356	1913934	{RIGHTARROW}	422	1912811	1912534	777	right8	11	16	499	mask11	0	1913917	0	1913717	eqm10_NoEyeNmodel1_dir	0	V	gazeCOD	GazeCoDxp	1	400	0	1913417	6	1913317
GazeCoD_1Model_male	3	1	22	<?xml version="1.0"?>\n<Clock xmlns:dt="urn:schemas-microsoft-com:datatypes"><Description dt:dt="string">E-Prime Primary Realtime Clock</Description><StartTime><Timestamp dt:dt="int">0</Timestamp><DateUtc dt:dt="string">2017-04-24T11:10:37Z</DateUtc></StartTime><FrequencyChanges><FrequencyChange><Frequency dt:dt="r8">3312939</Frequency><Timestamp dt:dt="r8">38707409748</Timestamp><Current dt:dt="…	60.003	1	right	53348314	04-24-2017	13:10:37	11:10:37	female	521	{RIGHTARROW}	46							0	1916292	1915834	{DOWNARROW}	458	1914721	1914367	854	right1,6	7	16	500	mask7	0	1915817	0	1915617	eqm10_NoEyeNmodel1_dir	0	V	gazeCOD	GazeCoDxp	0	400	0	1915317	-4	1915217
GazeCoD_1Model_male	3	1	22	<?xml version="1.0"?>\n<Clock xmlns:dt="urn:schemas-microsoft-com:datatypes"><Description dt:dt="string">E-Prime Primary Realtime Clock</Description><StartTime><Timestamp dt:dt="int">0</Timestamp><DateUtc dt:dt="string">2017-04-24T11:10:37Z</DateUtc></StartTime><FrequencyChanges><FrequencyChange><Frequency dt:dt="r8">3312939</Frequency><Timestamp dt:dt="r8">38707409748</Timestamp><Current dt:dt="…	60.003	1	right	53348314	04-24-2017	13:10:37	11:10:37	female	522	{LEFTARROW}	53							0	1918684	1917934	{LEFTARROW}	750	1916809	1916317	992	left4,8	15	16	501	mask15	0	1917917	0	1917717	eqm10_NoEyeNmodel1_dir	90	H	gazeCOD	GazeCoDxp	1	400	0	1917417	8	1917317
GazeCoD_1Model_male	3	1	22	<?xml version="1.0"?>\n<Clock xmlns:dt="urn:schemas-microsoft-com:datatypes"><Description dt:dt="string">E-Prime Primary Realtime Clock</Description><StartTime><Timestamp dt:dt="int">0</Timestamp><DateUtc dt:dt="string">2017-04-24T11:10:37Z</DateUtc></StartTime><FrequencyChanges><FrequencyChange><Frequency dt:dt="r8">3312939</Frequency><Timestamp dt:dt="r8">38707409748</Timestamp><Current dt:dt="…	60.003	1	right	53348314	04-24-2017	13:10:37	11:10:37	female	523	{RIGHTARROW}	40							0	1920492	1920167	{RIGHTARROW}	325	1919041	1918700	841	right6,4	21	16	502	mask21	0	1920150	0	1919950	eqm10_NoEyeNmodel1_dir	90	H	gazeCOD	GazeCoDxp	1	400	0	1919650	9	1919550
GazeCoD_1Model_male	3	1	22	<?xml version="1.0"?>\n<Clock xmlns:dt="urn:schemas-microsoft-com:datatypes"><Description dt:dt="string">E-Prime Primary Realtime Clock</Description><StartTime><Timestamp dt:dt="int">0</Timestamp><DateUtc dt:dt="string">2017-04-24T11:10:37Z</DateUtc></StartTime><FrequencyChanges><FrequencyChange><Frequency dt:dt="r8">3312939</Frequency><Timestamp dt:dt="r8">38707409748</Timestamp><Current dt:dt="…	60.003	1	right	53348314	04-24-2017	13:10:37	11:10:37	female	524	{LEFTARROW}	55							0	1922388	1922050	{DOWNARROW}	338	1920932	1920517	915	left6,4	27	16	503	mask27	0	1922034	0	1921834	eqm10_NoEyeNmodel1_dir	90	HV	gazeCOD	GazeCoDxp	0	400	0	1921534	2	1921434
GazeCoD_1Model_male	3	1	22	<?xml version="1.0"?>\n<Clock xmlns:dt="urn:schemas-microsoft-com:datatypes"><Description dt:dt="string">E-Prime Primary Realtime Clock</Description><StartTime><Timestamp dt:dt="int">0</Timestamp><DateUtc dt:dt="string">2017-04-24T11:10:37Z</DateUtc></StartTime><FrequencyChanges><FrequencyChange><Frequency dt:dt="r8">3312939</Frequency><Timestamp dt:dt="r8">38707409748</Timestamp><Current dt:dt="…	60.003	1	right	53348314	04-24-2017	13:10:37	11:10:37	female	525	{LEFTARROW}	51							0	1924276	1923850	{DOWNARROW}	426	1922726	1922400	826	left3,2	3	16	504	mask3	0	1923834	0	1923634	eqm10_NoEyeNmodel1_dir	0	V	gazeCOD	GazeCoDxp	0	400	0	1923334	8	1923234
GazeCoD_1Model_male	3	1	22	<?xml version="1.0"?>\n<Clock xmlns:dt="urn:schemas-microsoft-com:datatypes"><Description dt:dt="string">E-Prime Primary Realtime Clock</Description><StartTime><Timestamp dt:dt="int">0</Timestamp><DateUtc dt:dt="string">2017-04-24T11:10:37Z</DateUtc></StartTime><FrequencyChanges><FrequencyChange><Frequency dt:dt="r8">3312939</Frequency><Timestamp dt:dt="r8">38707409748</Timestamp><Current dt:dt="…	60.003	1	right	53348314	04-24-2017	13:10:37	11:10:37	female	526	{RIGHTARROW}	44							0	1926068	1925817	{RIGHTARROW}	251	1924704	1924300	904	right3,2	30	16	505	mask30	0	1925800	0	1925600	eqm10_NoEyeNmodel1_dir	90	HV	gazeCOD	GazeCoDxp	1	400	0	1925300	-4	1925200
GazeCoD_1Model_male	3	1	22	<?xml version="1.0"?>\n<Clock xmlns:dt="urn:schemas-microsoft-com:datatypes"><Description dt:dt="string">E-Prime Primary Realtime Clock</Description><StartTime><Timestamp dt:dt="int">0</Timestamp><DateUtc dt:dt="string">2017-04-24T11:10:37Z</DateUtc></StartTime><FrequencyChanges><FrequencyChange><Frequency dt:dt="r8">3312939</Frequency><Timestamp dt:dt="r8">38707409748</Timestamp><Current dt:dt="…	60.003	1	right	53348314	04-24-2017	13:10:37	11:10:37	female	527	{DOWNARROW}	79							0	1927972	1927667	{RIGHTARROW}	305	1926555	1926083	972	DG0	12	16	506	mask12	0	1927650	0	1927450	eqm10_NoEyeNmodel1_dir	90	H	gazeCOD	GazeCoDxp	0	400	0	1927150	-5	1927050
GazeCoD_1Model_male	3	1	22	<?xml version="1.0"?>\n<Clock xmlns:dt="urn:schemas-microsoft-com:datatypes"><Description dt:dt="string">E-Prime Primary Realtime Clock</Description><StartTime><Timestamp dt:dt="int">0</Timestamp><DateUtc dt:dt="string">2017-04-24T11:10:37Z</DateUtc></StartTime><FrequencyChanges><FrequencyChange><Frequency dt:dt="r8">3312939</Frequency><Timestamp dt:dt="r8">38707409748</Timestamp><Current dt:dt="…	60.003	1	right	53348314	04-24-2017	13:10:37	11:10:37	female	528	{RIGHTARROW}	77							0	1929948	1929400	{RIGHTARROW}	547	1928286	1927983	803	right8	33	16	507	mask33	0	1929383	0	1929183	eqm10_NoEyeNmodel1_dir	90	HV	gazeCOD	GazeCoDxp	1	400	0	1928883	-3	1928783
GazeCoD_1Model_male	3	1	22	<?xml version="1.0"?>\n<Clock xmlns:dt="urn:schemas-microsoft-com:datatypes"><Description dt:dt="string">E-Prime Primary Realtime Clock</Description><StartTime><Timestamp dt:dt="int">0</Timestamp><DateUtc dt:dt="string">2017-04-24T11:10:37Z</DateUtc></StartTime><FrequencyChanges><FrequencyChange><Frequency dt:dt="r8">3312939</Frequency><Timestamp dt:dt="r8">38707409748</Timestamp><Current dt:dt="…	60.003	1	right	53348314	04-24-2017	13:10:37	11:10:37	female	529	{LEFTARROW}	51							0	1931859	1931533	{DOWNARROW}	326	1930419	1929966	953	left3,2	25	16	508	mask25	0	1931516	0	1931316	eqm10_NoEyeNmodel1_dir	90	HV	gazeCOD	GazeCoDxp	0	400	0	1931016	-3	1930916
GazeCoD_1Model_male	3	1	22	<?xml version="1.0"?>\n<Clock xmlns:dt="urn:schemas-microsoft-com:datatypes"><Description dt:dt="string">E-Prime Primary Realtime Clock</Description><StartTime><Timestamp dt:dt="int">0</Timestamp><DateUtc dt:dt="string">2017-04-24T11:10:37Z</DateUtc></StartTime><FrequencyChanges><FrequencyChange><Frequency dt:dt="r8">3312939</Frequency><Timestamp dt:dt="r8">38707409748</Timestamp><Current dt:dt="…	60.003	1	right	53348314	04-24-2017	13:10:37	11:10:37	female	530	{LEFTARROW}	49							0	1933875	1933500	{DOWNARROW}	375	1932379	1931883	996	left1,6	2	16	509	mask2	0	1933483	0	1933283	eqm10_NoEyeNmodel1_dir	0	V	gazeCOD	GazeCoDxp	0	400	0	1932983	4	1932883
GazeCoD_1Model_male	3	1	22	<?xml version="1.0"?>\n<Clock xmlns:dt="urn:schemas-microsoft-com:datatypes"><Description dt:dt="string">E-Prime Primary Realtime Clock</Description><StartTime><Timestamp dt:dt="int">0</Timestamp><DateUtc dt:dt="string">2017-04-24T11:10:37Z</DateUtc></StartTime><FrequencyChanges><FrequencyChange><Frequency dt:dt="r8">3312939</Frequency><Timestamp dt:dt="r8">38707409748</Timestamp><Current dt:dt="…	60.003	1	right	53348314	04-24-2017	13:10:37	11:10:37	female	531	{RIGHTARROW}	46							0	1935723	1935400	{RIGHTARROW}	323	1934287	1933900	887	right1,6	29	16	510	mask29	0	1935383	0	1935183	eqm10_NoEyeNmodel1_dir	90	HV	gazeCOD	GazeCoDxp	1	400	0	1934883	-4	1934783
GazeCoD_1Model_male	3	1	22	<?xml version="1.0"?>\n<Clock xmlns:dt="urn:schemas-microsoft-com:datatypes"><Description dt:dt="string">E-Prime Primary Realtime Clock</Description><StartTime><Timestamp dt:dt="int">0</Timestamp><DateUtc dt:dt="string">2017-04-24T11:10:37Z</DateUtc></StartTime><FrequencyChanges><FrequencyChange><Frequency dt:dt="r8">3312939</Frequency><Timestamp dt:dt="r8">38707409748</Timestamp><Current dt:dt="…	60.003	1	right	53348314	04-24-2017	13:10:37	11:10:37	female	532	{LEFTARROW}	53							0	1937555	1937233	{DOWNARROW}	322	1936119	1935733	886	left4,8	4	16	511	mask4	0	1937216	0	1937016	eqm10_NoEyeNmodel1_dir	0	V	gazeCOD	GazeCoDxp	0	400	0	1936716	-3	1936616
GazeCoD_1Model_male	3	1	22	<?xml version="1.0"?>\n<Clock xmlns:dt="urn:schemas-microsoft-com:datatypes"><Description dt:dt="string">E-Prime Primary Realtime Clock</Description><StartTime><Timestamp dt:dt="int">0</Timestamp><DateUtc dt:dt="string">2017-04-24T11:10:37Z</DateUtc></StartTime><FrequencyChanges><FrequencyChange><Frequency dt:dt="r8">3312939</Frequency><Timestamp dt:dt="r8">38707409748</Timestamp><Current dt:dt="…	60.003	1	right	53348314	04-24-2017	13:10:37	11:10:37	female	533	{LEFTARROW}	51							0	1940443	1939149	{DOWNARROW}	1294	1938028	1937566	962	left3,2	14	16	512	mask14	0	1939133	0	1938933	eqm10_NoEyeNmodel1_dir	90	H	gazeCOD	GazeCoDxp	0	400	0	1938633	5	1938533
GazeCoD_1Model_male	3	1	22	<?xml version="1.0"?>\n<Clock xmlns:dt="urn:schemas-microsoft-com:datatypes"><Description dt:dt="string">E-Prime Primary Realtime Clock</Description><StartTime><Timestamp dt:dt="int">0</Timestamp><DateUtc dt:dt="string">2017-04-24T11:10:37Z</DateUtc></StartTime><FrequencyChanges><FrequencyChange><Frequency dt:dt="r8">3312939</Frequency><Timestamp dt:dt="r8">38707409748</Timestamp><Current dt:dt="…	60.003	1	right	53348314	04-24-2017	13:10:37	11:10:37	female	534	{RIGHTARROW}	42							0	1942315	1941933	{RIGHTARROW}	382	1940810	1940466	844	right4,8	9	16	513	mask9	0	1941916	0	1941716	eqm10_NoEyeNmodel1_dir	0	V	gazeCOD	GazeCoDxp	1	400	0	1941416	6	1941316
GazeCoD_1Model_male	3	1	22	<?xml version="1.0"?>\n<Clock xmlns:dt="urn:schemas-microsoft-com:datatypes"><Description dt:dt="string">E-Prime Primary Realtime Clock</Description><StartTime><Timestamp dt:dt="int">0</Timestamp><DateUtc dt:dt="string">2017-04-24T11:10:37Z</DateUtc></StartTime><FrequencyChanges><FrequencyChange><Frequency dt:dt="r8">3312939</Frequency><Timestamp dt:dt="r8">38707409748</Timestamp><Current dt:dt="…	60.003	1	right	53348314	04-24-2017	13:10:37	11:10:37	female	535	{RIGHTARROW}	46							0	1944587	1943949	{DOWNARROW}	638	1942823	1942333	990	right1,6	18	16	514	mask18	0	1943932	0	1943732	eqm10_NoEyeNmodel1_dir	90	H	gazeCOD	GazeCoDxp	0	400	0	1943432	9	1943332
GazeCoD_1Model_male	3	1	22	<?xml version="1.0"?>\n<Clock xmlns:dt="urn:schemas-microsoft-com:datatypes"><Description dt:dt="string">E-Prime Primary Realtime Clock</Description><StartTime><Timestamp dt:dt="int">0</Timestamp><DateUtc dt:dt="string">2017-04-24T11:10:37Z</DateUtc></StartTime><FrequencyChanges><FrequencyChange><Frequency dt:dt="r8">3312939</Frequency><Timestamp dt:dt="r8">38707409748</Timestamp><Current dt:dt="…	60.003	1	right	53348314	04-24-2017	13:10:37	11:10:37	female	536	{RIGHTARROW}	44							0	1946499	1946016	{DOWNARROW}	483	1944898	1944599	799	right3,2	19	16	515	mask19	0	1945999	0	1945799	eqm10_NoEyeNmodel1_dir	90	H	gazeCOD	GazeCoDxp	0	400	0	1945499	1	1945399
GazeCoD_1Model_male	3	1	22	<?xml version="1.0"?>\n<Clock xmlns:dt="urn:schemas-microsoft-com:datatypes"><Description dt:dt="string">E-Prime Primary Realtime Clock</Description><StartTime><Timestamp dt:dt="int">0</Timestamp><DateUtc dt:dt="string">2017-04-24T11:10:37Z</DateUtc></StartTime><FrequencyChanges><FrequencyChange><Frequency dt:dt="r8">3312939</Frequency><Timestamp dt:dt="r8">38707409748</Timestamp><Current dt:dt="…	60.003	1	right	53348314	04-24-2017	13:10:37	11:10:37	female	537	{RIGHTARROW}	40							0	1948514	1948132	{RIGHTARROW}	382	1947015	1946516	999	right6,4	10	16	516	mask10	0	1948116	0	1947916	eqm10_NoEyeNmodel1_dir	0	V	gazeCOD	GazeCoDxp	1	400	0	1947616	1	1947516
GazeCoD_1Model_male	3	1	22	<?xml version="1.0"?>\n<Clock xmlns:dt="urn:schemas-microsoft-com:datatypes"><Description dt:dt="string">E-Prime Primary Realtime Clock</Description><StartTime><Timestamp dt:dt="int">0</Timestamp><DateUtc dt:dt="string">2017-04-24T11:10:37Z</DateUtc></StartTime><FrequencyChanges><FrequencyChange><Frequency dt:dt="r8">3312939</Frequency><Timestamp dt:dt="r8">38707409748</Timestamp><Current dt:dt="…	60.003	1	right	53348314	04-24-2017	13:10:37	11:10:37	female	538	{RIGHTARROW}	44							0	1950482	1950082	{RIGHTARROW}	400	1948967	1948532	935	right3,2	8	16	517	mask8	0	1950065	0	1949865	eqm10_NoEyeNmodel1_dir	0	V	gazeCOD	GazeCoDxp	1	400	0	1949565	-2	1949465
GazeCoD_1Model_male	3	1	22	<?xml version="1.0"?>\n<Clock xmlns:dt="urn:schemas-microsoft-com:datatypes"><Description dt:dt="string">E-Prime Primary Realtime Clock</Description><StartTime><Timestamp dt:dt="int">0</Timestamp><DateUtc dt:dt="string">2017-04-24T11:10:37Z</DateUtc></StartTime><FrequencyChanges><FrequencyChange><Frequency dt:dt="r8">3312939</Frequency><Timestamp dt:dt="r8">38707409748</Timestamp><Current dt:dt="…	60.003	1	right	53348314	04-24-2017	13:10:37	11:10:37	female	539	{DOWNARROW}	79							0	1952490	1952065	{DOWNARROW}	425	1950945	1950499	946	DG0	1	16	518	mask1	0	1952049	0	1951849	eqm10_NoEyeNmodel1_dir	0	V	gazeCOD	GazeCoDxp	1	400	0	1951549	4	1951449
GazeCoD_1Model_male	3	1	22	<?xml version="1.0"?>\n<Clock xmlns:dt="urn:schemas-microsoft-com:datatypes"><Description dt:dt="string">E-Prime Primary Realtime Clock</Description><StartTime><Timestamp dt:dt="int">0</Timestamp><DateUtc dt:dt="string">2017-04-24T11:10:37Z</DateUtc></StartTime><FrequencyChanges><FrequencyChange><Frequency dt:dt="r8">3312939</Frequency><Timestamp dt:dt="r8">38707409748</Timestamp><Current dt:dt="…	60.003	1	right	53348314	04-24-2017	13:10:37	11:10:37	female	540	{RIGHTARROW}	42							0	1954458	1954099	{RIGHTARROW}	359	1952986	1952515	971	right4,8	20	16	519	mask20	0	1954082	0	1953882	eqm10_NoEyeNmodel1_dir	90	H	gazeCOD	GazeCoDxp	1	400	0	1953582	-4	1953482
GazeCoD_1Model_male	3	1	22	<?xml version="1.0"?>\n<Clock xmlns:dt="urn:schemas-microsoft-com:datatypes"><Description dt:dt="string">E-Prime Primary Realtime Clock</Description><StartTime><Timestamp dt:dt="int">0</Timestamp><DateUtc dt:dt="string">2017-04-24T11:10:37Z</DateUtc></StartTime><FrequencyChanges><FrequencyChange><Frequency dt:dt="r8">3312939</Frequency><Timestamp dt:dt="r8">38707409748</Timestamp><Current dt:dt="…	60.003	1	right	53348314	04-24-2017	13:10:37	11:10:37	female	541	{LEFTARROW}	55							0	1956466	1955882	{DOWNARROW}	584	1954764	1954482	782	left6,4	5	16	520	mask5	0	1955865	0	1955665	eqm10_NoEyeNmodel1_dir	0	V	gazeCOD	GazeCoDxp	0	400	0	1955365	1	1955265
GazeCoD_1Model_male	3	1	22	<?xml version="1.0"?>\n<Clock xmlns:dt="urn:schemas-microsoft-com:datatypes"><Description dt:dt="string">E-Prime Primary Realtime Clock</Description><StartTime><Timestamp dt:dt="int">0</Timestamp><DateUtc dt:dt="string">2017-04-24T11:10:37Z</DateUtc></StartTime><FrequencyChanges><FrequencyChange><Frequency dt:dt="r8">3312939</Frequency><Timestamp dt:dt="r8">38707409748</Timestamp><Current dt:dt="…	60.003	1	right	53348314	04-24-2017	13:10:37	11:10:37	female	542	{LEFTARROW}	49							0	1958442	1957982	{DOWNARROW}	460	1956865	1956482	883	left1,6	24	16	521	mask24	0	1957965	0	1957765	eqm10_NoEyeNmodel1_dir	90	HV	gazeCOD	GazeCoDxp	0	400	0	1957465	0	1957365
GazeCoD_1Model_male	3	1	22	<?xml version="1.0"?>\n<Clock xmlns:dt="urn:schemas-microsoft-com:datatypes"><Description dt:dt="string">E-Prime Primary Realtime Clock</Description><StartTime><Timestamp dt:dt="int">0</Timestamp><DateUtc dt:dt="string">2017-04-24T11:10:37Z</DateUtc></StartTime><FrequencyChanges><FrequencyChange><Frequency dt:dt="r8">3312939</Frequency><Timestamp dt:dt="r8">38707409748</Timestamp><Current dt:dt="…	60.003	1	right	53348314	04-24-2017	13:10:37	11:10:37	female	543	{RIGHTARROW}	40							0	1960282	1959848	{RIGHTARROW}	434	1958726	1958465	761	right6,4	32	16	522	mask32	0	1959832	0	1959632	eqm10_NoEyeNmodel1_dir	90	HV	gazeCOD	GazeCoDxp	1	400	0	1959332	6	1959232
GazeCoD_1Model_male	3	1	22	<?xml version="1.0"?>\n<Clock xmlns:dt="urn:schemas-microsoft-com:datatypes"><Description dt:dt="string">E-Prime Primary Realtime Clock</Description><StartTime><Timestamp dt:dt="int">0</Timestamp><DateUtc dt:dt="string">2017-04-24T11:10:37Z</DateUtc></StartTime><FrequencyChanges><FrequencyChange><Frequency dt:dt="r8">3312939</Frequency><Timestamp dt:dt="r8">38707409748</Timestamp><Current dt:dt="…	60.003	1	right	53348314	04-24-2017	13:10:37	11:10:37	female	544	{LEFTARROW}	55							0	1962186	1961915	{LEFTARROW}	271	1960797	1960298	999	left6,4	16	16	523	mask16	0	1961898	0	1961698	eqm10_NoEyeNmodel1_dir	90	H	gazeCOD	GazeCoDxp	1	400	0	1961398	1	1961298
GazeCoD_1Model_male	3	1	22	<?xml version="1.0"?>\n<Clock xmlns:dt="urn:schemas-microsoft-com:datatypes"><Description dt:dt="string">E-Prime Primary Realtime Clock</Description><StartTime><Timestamp dt:dt="int">0</Timestamp><DateUtc dt:dt="string">2017-04-24T11:10:37Z</DateUtc></StartTime><FrequencyChanges><FrequencyChange><Frequency dt:dt="r8">3312939</Frequency><Timestamp dt:dt="r8">38707409748</Timestamp><Current dt:dt="…	60.003	1	right	53348314	04-24-2017	13:10:37	11:10:37	female	545	{RIGHTARROW}	42							0	1963994	1963665	{RIGHTARROW}	329	1962541	1962198	843	right4,8	31	16	524	mask31	0	1963648	0	1963448	eqm10_NoEyeNmodel1_dir	90	HV	gazeCOD	GazeCoDxp	1	400	0	1963148	7	1963048
GazeCoD_1Model_male	3	1	22	<?xml version="1.0"?>\n<Clock xmlns:dt="urn:schemas-microsoft-com:datatypes"><Description dt:dt="string">E-Prime Primary Realtime Clock</Description><StartTime><Timestamp dt:dt="int">0</Timestamp><DateUtc dt:dt="string">2017-04-24T11:10:37Z</DateUtc></StartTime><FrequencyChanges><FrequencyChange><Frequency dt:dt="r8">3312939</Frequency><Timestamp dt:dt="r8">38707409748</Timestamp><Current dt:dt="…	60.003	1	right	53348314	04-24-2017	13:10:37	11:10:37	female	546	{LEFTARROW}	78							0	1965874	1965565	{LEFTARROW}	309	1964444	1964015	929	left8	28	16	525	mask28	0	1965548	0	1965348	eqm10_NoEyeNmodel1_dir	90	HV	gazeCOD	GazeCoDxp	1	400	0	1965048	4	1964948
GazeCoD_1Model_male	3	1	22	<?xml version="1.0"?>\n<Clock xmlns:dt="urn:schemas-microsoft-com:datatypes"><Description dt:dt="string">E-Prime Primary Realtime Clock</Description><StartTime><Timestamp dt:dt="int">0</Timestamp><DateUtc dt:dt="string">2017-04-24T11:10:37Z</DateUtc></StartTime><FrequencyChanges><FrequencyChange><Frequency dt:dt="r8">3312939</Frequency><Timestamp dt:dt="r8">38707409748</Timestamp><Current dt:dt="…	60.003	1	right	53348314	04-24-2017	13:10:37	11:10:37	female	547	{DOWNARROW}	79							0	1967889	1967381	{DOWNARROW}	508	1966263	1965898	865	DG0	23	16	526	mask23	0	1967365	0	1967165	eqm10_NoEyeNmodel1_dir	90	HV	gazeCOD	GazeCoDxp	1	400	0	1966865	2	1966765
GazeCoD_1Model_male	3	1	22	<?xml version="1.0"?>\n<Clock xmlns:dt="urn:schemas-microsoft-com:datatypes"><Description dt:dt="string">E-Prime Primary Realtime Clock</Description><StartTime><Timestamp dt:dt="int">0</Timestamp><DateUtc dt:dt="string">2017-04-24T11:10:37Z</DateUtc></StartTime><FrequencyChanges><FrequencyChange><Frequency dt:dt="r8">3312939</Frequency><Timestamp dt:dt="r8">38707409748</Timestamp><Current dt:dt="…	60.003	1	right	53348314	04-24-2017	13:10:37	11:10:37	female	548	{RIGHTARROW}	77							0	1969745	1969381	{RIGHTARROW}	364	1968266	1967915	851	right8	22	16	527	mask22	0	1969364	0	1969164	eqm10_NoEyeNmodel1_dir	90	H	gazeCOD	GazeCoDxp	1	400	0	1968864	-2	1968764
GazeCoD_1Model_male	3	1	22	<?xml version="1.0"?>\n<Clock xmlns:dt="urn:schemas-microsoft-com:datatypes"><Description dt:dt="string">E-Prime Primary Realtime Clock</Description><StartTime><Timestamp dt:dt="int">0</Timestamp><DateUtc dt:dt="string">2017-04-24T11:10:37Z</DateUtc></StartTime><FrequencyChanges><FrequencyChange><Frequency dt:dt="r8">3312939</Frequency><Timestamp dt:dt="r8">38707409748</Timestamp><Current dt:dt="…	60.003	1	right	53348314	04-24-2017	13:10:37	11:10:37	female	549	{LEFTARROW}	49							0	1971593	1971198	{DOWNARROW}	395	1970086	1969764	822	left1,6	13	16	528	mask13	0	1971181	0	1970981	eqm10_NoEyeNmodel1_dir	90	H	gazeCOD	GazeCoDxp	0	400	0	1970681	-5	1970581
GazeCoD_1Model_male	3	1	22	<?xml version="1.0"?>\n<Clock xmlns:dt="urn:schemas-microsoft-com:datatypes"><Description dt:dt="string">E-Prime Primary Realtime Clock</Description><StartTime><Timestamp dt:dt="int">0</Timestamp><DateUtc dt:dt="string">2017-04-24T11:10:37Z</DateUtc></StartTime><FrequencyChanges><FrequencyChange><Frequency dt:dt="r8">3312939</Frequency><Timestamp dt:dt="r8">38707409748</Timestamp><Current dt:dt="…	60.003	1	right	53348314	04-24-2017	13:10:37	11:10:37	female	550	{RIGHTARROW}	42							0	1973441	1973048	{RIGHTARROW}	393	1971929	1971614	815	right4,8	31	17	529	mask31	0	1973031	0	1972831	eqm10_NoEyeNmodel1_dir	90	HV	gazeCOD	GazeCoDxp	1	400	0	1972531	2	1972431
GazeCoD_1Model_male	3	1	22	<?xml version="1.0"?>\n<Clock xmlns:dt="urn:schemas-microsoft-com:datatypes"><Description dt:dt="string">E-Prime Primary Realtime Clock</Description><StartTime><Timestamp dt:dt="int">0</Timestamp><DateUtc dt:dt="string">2017-04-24T11:10:37Z</DateUtc></StartTime><FrequencyChanges><FrequencyChange><Frequency dt:dt="r8">3312939</Frequency><Timestamp dt:dt="r8">38707409748</Timestamp><Current dt:dt="…	60.003	1	right	53348314	04-24-2017	13:10:37	11:10:37	female	551	{RIGHTARROW}	46							0	1975369	1974931	{RIGHTARROW}	438	1973818	1973464	854	right1,6	29	17	530	mask29	0	1974914	0	1974714	eqm10_NoEyeNmodel1_dir	90	HV	gazeCOD	GazeCoDxp	1	400	0	1974414	-4	1974314
GazeCoD_1Model_male	3	1	22	<?xml version="1.0"?>\n<Clock xmlns:dt="urn:schemas-microsoft-com:datatypes"><Description dt:dt="string">E-Prime Primary Realtime Clock</Description><StartTime><Timestamp dt:dt="int">0</Timestamp><DateUtc dt:dt="string">2017-04-24T11:10:37Z</DateUtc></StartTime><FrequencyChanges><FrequencyChange><Frequency dt:dt="r8">3312939</Frequency><Timestamp dt:dt="r8">38707409748</Timestamp><Current dt:dt="…	60.003	1	right	53348314	04-24-2017	13:10:37	11:10:37	female	552	{RIGHTARROW}	40							0	1977241	1976964	{RIGHTARROW}	277	1975837	1975381	956	right6,4	32	17	531	mask32	0	1976947	0	1976747	eqm10_NoEyeNmodel1_dir	90	HV	gazeCOD	GazeCoDxp	1	400	0	1976447	10	1976347
GazeCoD_1Model_male	3	1	22	<?xml version="1.0"?>\n<Clock xmlns:dt="urn:schemas-microsoft-com:datatypes"><Description dt:dt="string">E-Prime Primary Realtime Clock</Description><StartTime><Timestamp dt:dt="int">0</Timestamp><DateUtc dt:dt="string">2017-04-24T11:10:37Z</DateUtc></StartTime><FrequencyChanges><FrequencyChange><Frequency dt:dt="r8">3312939</Frequency><Timestamp dt:dt="r8">38707409748</Timestamp><Current dt:dt="…	60.003	1	right	53348314	04-24-2017	13:10:37	11:10:37	female	553	{LEFTARROW}	51							0	1979201	1978864	{DOWNARROW}	337	1977744	1977264	980	left3,2	25	17	532	mask25	0	1978847	0	1978647	eqm10_NoEyeNmodel1_dir	90	HV	gazeCOD	GazeCoDxp	0	400	0	1978347	3	1978247
GazeCoD_1Model_male	3	1	22	<?xml version="1.0"?>\n<Clock xmlns:dt="urn:schemas-microsoft-com:datatypes"><Description dt:dt="string">E-Prime Primary Realtime Clock</Description><StartTime><Timestamp dt:dt="int">0</Timestamp><DateUtc dt:dt="string">2017-04-24T11:10:37Z</DateUtc></StartTime><FrequencyChanges><FrequencyChange><Frequency dt:dt="r8">3312939</Frequency><Timestamp dt:dt="r8">38707409748</Timestamp><Current dt:dt="…	60.003	1	right	53348314	04-24-2017	13:10:37	11:10:37	female	554	{RIGHTARROW}	77							0	1981033	1980680	{RIGHTARROW}	353	1979555	1979214	841	right8	22	17	533	mask22	0	1980664	0	1980464	eqm10_NoEyeNmodel1_dir	90	H	gazeCOD	GazeCoDxp	1	400	0	1980164	9	1980064
GazeCoD_1Model_male	3	1	22	<?xml version="1.0"?>\n<Clock xmlns:dt="urn:schemas-microsoft-com:datatypes"><Description dt:dt="string">E-Prime Primary Realtime Clock</Description><StartTime><Timestamp dt:dt="int">0</Timestamp><DateUtc dt:dt="string">2017-04-24T11:10:37Z</DateUtc></StartTime><FrequencyChanges><FrequencyChange><Frequency dt:dt="r8">3312939</Frequency><Timestamp dt:dt="r8">38707409748</Timestamp><Current dt:dt="…	60.003	1	right	53348314	04-24-2017	13:10:37	11:10:37	female	555	{LEFTARROW}	78							0	1982849	1982514	{LEFTARROW}	335	1981391	1981047	844	left8	28	17	534	mask28	0	1982497	0	1982297	eqm10_NoEyeNmodel1_dir	90	HV	gazeCOD	GazeCoDxp	1	400	0	1981997	6	1981897
GazeCoD_1Model_male	3	1	22	<?xml version="1.0"?>\n<Clock xmlns:dt="urn:schemas-microsoft-com:datatypes"><Description dt:dt="string">E-Prime Primary Realtime Clock</Description><StartTime><Timestamp dt:dt="int">0</Timestamp><DateUtc dt:dt="string">2017-04-24T11:10:37Z</DateUtc></StartTime><FrequencyChanges><FrequencyChange><Frequency dt:dt="r8">3312939</Frequency><Timestamp dt:dt="r8">38707409748</Timestamp><Current dt:dt="…	60.003	1	right	53348314	04-24-2017	13:10:37	11:10:37	female	556	{RIGHTARROW}	44							0	1984721	1984297	{DOWNARROW}	424	1983174	1982864	810	right3,2	19	17	535	mask19	0	1984280	0	1984080	eqm10_NoEyeNmodel1_dir	90	H	gazeCOD	GazeCoDxp	0	400	0	1983780	6	1983680
GazeCoD_1Model_male	3	1	22	<?xml version="1.0"?>\n<Clock xmlns:dt="urn:schemas-microsoft-com:datatypes"><Description dt:dt="string">E-Prime Primary Realtime Clock</Description><StartTime><Timestamp dt:dt="int">0</Timestamp><DateUtc dt:dt="string">2017-04-24T11:10:37Z</DateUtc></StartTime><FrequencyChanges><FrequencyChange><Frequency dt:dt="r8">3312939</Frequency><Timestamp dt:dt="r8">38707409748</Timestamp><Current dt:dt="…	60.003	1	right	53348314	04-24-2017	13:10:37	11:10:37	female	557	{RIGHTARROW}	40							0	1986608	1986180	{RIGHTARROW}	428	1985060	1984730	830	right6,4	10	17	536	mask10	0	1986164	0	1985964	eqm10_NoEyeNmodel1_dir	0	V	gazeCOD	GazeCoDxp	1	400	0	1985664	4	1985564
GazeCoD_1Model_male	3	1	22	<?xml version="1.0"?>\n<Clock xmlns:dt="urn:schemas-microsoft-com:datatypes"><Description dt:dt="string">E-Prime Primary Realtime Clock</Description><StartTime><Timestamp dt:dt="int">0</Timestamp><DateUtc dt:dt="string">2017-04-24T11:10:37Z</DateUtc></StartTime><FrequencyChanges><FrequencyChange><Frequency dt:dt="r8">3312939</Frequency><Timestamp dt:dt="r8">38707409748</Timestamp><Current dt:dt="…	60.003	1	right	53348314	04-24-2017	13:10:37	11:10:37	female	558	{LEFTARROW}	55							0	1988536	1988213	{DOWNARROW}	323	1987088	1986630	958	left6,4	16	17	537	mask16	0	1988197	0	1987997	eqm10_NoEyeNmodel1_dir	90	H	gazeCOD	GazeCoDxp	0	400	0	1987697	9	1987597
GazeCoD_1Model_male	3	1	22	<?xml version="1.0"?>\n<Clock xmlns:dt="urn:schemas-microsoft-com:datatypes"><Description dt:dt="string">E-Prime Primary Realtime Clock</Description><StartTime><Timestamp dt:dt="int">0</Timestamp><DateUtc dt:dt="string">2017-04-24T11:10:37Z</DateUtc></StartTime><FrequencyChanges><FrequencyChange><Frequency dt:dt="r8">3312939</Frequency><Timestamp dt:dt="r8">38707409748</Timestamp><Current dt:dt="…	60.003	1	right	53348314	04-24-2017	13:10:37	11:10:37	female	559	{RIGHTARROW}	42							0	1990464	1990130	{RIGHTARROW}	334	1989009	1988547	962	right4,8	20	17	538	mask20	0	1990113	0	1989913	eqm10_NoEyeNmodel1_dir	90	H	gazeCOD	GazeCoDxp	1	400	0	1989613	4	1989513
GazeCoD_1Model_male	3	1	22	<?xml version="1.0"?>\n<Clock xmlns:dt="urn:schemas-microsoft-com:datatypes"><Description dt:dt="string">E-Prime Primary Realtime Clock</Description><StartTime><Timestamp dt:dt="int">0</Timestamp><DateUtc dt:dt="string">2017-04-24T11:10:37Z</DateUtc></StartTime><FrequencyChanges><FrequencyChange><Frequency dt:dt="r8">3312939</Frequency><Timestamp dt:dt="r8">38707409748</Timestamp><Current dt:dt="…	60.003	1	right	53348314	04-24-2017	13:10:37	11:10:37	female	560	{LEFTARROW}	55							0	1992344	1991963	{LEFTARROW}	381	1990840	1990480	860	left6,4	27	17	539	mask27	0	1991947	0	1991747	eqm10_NoEyeNmodel1_dir	90	HV	gazeCOD	GazeCoDxp	1	400	0	1991447	7	1991347
GazeCoD_1Model_male	3	1	22	<?xml version="1.0"?>\n<Clock xmlns:dt="urn:schemas-microsoft-com:datatypes"><Description dt:dt="string">E-Prime Primary Realtime Clock</Description><StartTime><Timestamp dt:dt="int">0</Timestamp><DateUtc dt:dt="string">2017-04-24T11:10:37Z</DateUtc></StartTime><FrequencyChanges><FrequencyChange><Frequency dt:dt="r8">3312939</Frequency><Timestamp dt:dt="r8">38707409748</Timestamp><Current dt:dt="…	60.003	1	right	53348314	04-24-2017	13:10:37	11:10:37	female	561	{RIGHTARROW}	46							0	1994304	1993963	{RIGHTARROW}	341	1992840	1992363	977	right1,6	18	17	540	mask18	0	1993946	0	1993746	eqm10_NoEyeNmodel1_dir	90	H	gazeCOD	GazeCoDxp	1	400	0	1993446	6	1993346
GazeCoD_1Model_male	3	1	22	<?xml version="1.0"?>\n<Clock xmlns:dt="urn:schemas-microsoft-com:datatypes"><Description dt:dt="string">E-Prime Primary Realtime Clock</Description><StartTime><Timestamp dt:dt="int">0</Timestamp><DateUtc dt:dt="string">2017-04-24T11:10:37Z</DateUtc></StartTime><FrequencyChanges><FrequencyChange><Frequency dt:dt="r8">3312939</Frequency><Timestamp dt:dt="r8">38707409748</Timestamp><Current dt:dt="…	60.003	1	right	53348314	04-24-2017	13:10:37	11:10:37	female	562	{LEFTARROW}	51							0	1996144	1995746	{DOWNARROW}	398	1994625	1994313	812	left3,2	14	17	541	mask14	0	1995730	0	1995530	eqm10_NoEyeNmodel1_dir	90	H	gazeCOD	GazeCoDxp	0	400	0	1995230	5	1995130
GazeCoD_1Model_male	3	1	22	<?xml version="1.0"?>\n<Clock xmlns:dt="urn:schemas-microsoft-com:datatypes"><Description dt:dt="string">E-Prime Primary Realtime Clock</Description><StartTime><Timestamp dt:dt="int">0</Timestamp><DateUtc dt:dt="string">2017-04-24T11:10:37Z</DateUtc></StartTime><FrequencyChanges><FrequencyChange><Frequency dt:dt="r8">3312939</Frequency><Timestamp dt:dt="r8">38707409748</Timestamp><Current dt:dt="…	60.003	1	right	53348314	04-24-2017	13:10:37	11:10:37	female	563	{LEFTARROW}	49							0	1998136	1997630	{DOWNARROW}	506	1996508	1996163	845	left1,6	13	17	542	mask13	0	1997613	0	1997413	eqm10_NoEyeNmodel1_dir	90	H	gazeCOD	GazeCoDxp	0	400	0	1997113	5	1997013
GazeCoD_1Model_male	3	1	22	<?xml version="1.0"?>\n<Clock xmlns:dt="urn:schemas-microsoft-com:datatypes"><Description dt:dt="string">E-Prime Primary Realtime Clock</Description><StartTime><Timestamp dt:dt="int">0</Timestamp><DateUtc dt:dt="string">2017-04-24T11:10:37Z</DateUtc></StartTime><FrequencyChanges><FrequencyChange><Frequency dt:dt="r8">3312939</Frequency><Timestamp dt:dt="r8">38707409748</Timestamp><Current dt:dt="…	60.003	1	right	53348314	04-24-2017	13:10:37	11:10:37	female	564	{LEFTARROW}	53							0	2000000	1999579	{DOWNARROW}	421	1998465	1998146	819	left4,8	4	17	543	mask4	0	1999563	0	1999363	eqm10_NoEyeNmodel1_dir	0	V	gazeCOD	GazeCoDxp	0	400	0	1999063	-2	1998963
GazeCoD_1Model_male	3	1	22	<?xml version="1.0"?>\n<Clock xmlns:dt="urn:schemas-microsoft-com:datatypes"><Description dt:dt="string">E-Prime Primary Realtime Clock</Description><StartTime><Timestamp dt:dt="int">0</Timestamp><DateUtc dt:dt="string">2017-04-24T11:10:37Z</DateUtc></StartTime><FrequencyChanges><FrequencyChange><Frequency dt:dt="r8">3312939</Frequency><Timestamp dt:dt="r8">38707409748</Timestamp><Current dt:dt="…	60.003	1	right	53348314	04-24-2017	13:10:37	11:10:37	female	565	{LEFTARROW}	53							0	2001968	2001546	{DOWNARROW}	422	2000433	2000013	920	left4,8	26	17	544	mask26	0	2001529	0	2001329	eqm10_NoEyeNmodel1_dir	90	HV	gazeCOD	GazeCoDxp	0	400	0	2001029	-4	2000929
GazeCoD_1Model_male	3	1	22	<?xml version="1.0"?>\n<Clock xmlns:dt="urn:schemas-microsoft-com:datatypes"><Description dt:dt="string">E-Prime Primary Realtime Clock</Description><StartTime><Timestamp dt:dt="int">0</Timestamp><DateUtc dt:dt="string">2017-04-24T11:10:37Z</DateUtc></StartTime><FrequencyChanges><FrequencyChange><Frequency dt:dt="r8">3312939</Frequency><Timestamp dt:dt="r8">38707409748</Timestamp><Current dt:dt="…	60.003	1	right	53348314	04-24-2017	13:10:37	11:10:37	female	566	{RIGHTARROW}	44							0	2003864	2003363	{DOWNARROW}	500	2002237	2001979	758	right3,2	8	17	545	mask8	0	2003346	0	2003146	eqm10_NoEyeNmodel1_dir	0	V	gazeCOD	GazeCoDxp	0	400	0	2002846	9	2002746
GazeCoD_1Model_male	3	1	22	<?xml version="1.0"?>\n<Clock xmlns:dt="urn:schemas-microsoft-com:datatypes"><Description dt:dt="string">E-Prime Primary Realtime Clock</Description><StartTime><Timestamp dt:dt="int">0</Timestamp><DateUtc dt:dt="string">2017-04-24T11:10:37Z</DateUtc></StartTime><FrequencyChanges><FrequencyChange><Frequency dt:dt="r8">3312939</Frequency><Timestamp dt:dt="r8">38707409748</Timestamp><Current dt:dt="…	60.003	1	right	53348314	04-24-2017	13:10:37	11:10:37	female	567	{LEFTARROW}	78							0	2005783	2005479	{LEFTARROW}	304	2004354	2003879	975	left8	17	17	546	mask17	0	2005463	0	2005263	eqm10_NoEyeNmodel1_dir	90	H	gazeCOD	GazeCoDxp	1	400	0	2004963	9	2004863
GazeCoD_1Model_male	3	1	22	<?xml version="1.0"?>\n<Clock xmlns:dt="urn:schemas-microsoft-com:datatypes"><Description dt:dt="string">E-Prime Primary Realtime Clock</Description><StartTime><Timestamp dt:dt="int">0</Timestamp><DateUtc dt:dt="string">2017-04-24T11:10:37Z</DateUtc></StartTime><FrequencyChanges><FrequencyChange><Frequency dt:dt="r8">3312939</Frequency><Timestamp dt:dt="r8">38707409748</Timestamp><Current dt:dt="…	60.003	1	right	53348314	04-24-2017	13:10:37	11:10:37	female	568	{RIGHTARROW}	46							0	2007735	2007379	{DOWNARROW}	356	2006258	2005796	962	right1,6	7	17	547	mask7	0	2007362	0	2007162	eqm10_NoEyeNmodel1_dir	0	V	gazeCOD	GazeCoDxp	0	400	0	2006862	4	2006762
GazeCoD_1Model_male	3	1	22	<?xml version="1.0"?>\n<Clock xmlns:dt="urn:schemas-microsoft-com:datatypes"><Description dt:dt="string">E-Prime Primary Realtime Clock</Description><StartTime><Timestamp dt:dt="int">0</Timestamp><DateUtc dt:dt="string">2017-04-24T11:10:37Z</DateUtc></StartTime><FrequencyChanges><FrequencyChange><Frequency dt:dt="r8">3312939</Frequency><Timestamp dt:dt="r8">38707409748</Timestamp><Current dt:dt="…	60.003	1	right	53348314	04-24-2017	13:10:37	11:10:37	female	569	{LEFTARROW}	55							0	2009647	2009212	{DOWNARROW}	435	2008091	2007746	845	left6,4	5	17	548	mask5	0	2009196	0	2008996	eqm10_NoEyeNmodel1_dir	0	V	gazeCOD	GazeCoDxp	0	400	0	2008696	5	2008596
GazeCoD_1Model_male	3	1	22	<?xml version="1.0"?>\n<Clock xmlns:dt="urn:schemas-microsoft-com:datatypes"><Description dt:dt="string">E-Prime Primary Realtime Clock</Description><StartTime><Timestamp dt:dt="int">0</Timestamp><DateUtc dt:dt="string">2017-04-24T11:10:37Z</DateUtc></StartTime><FrequencyChanges><FrequencyChange><Frequency dt:dt="r8">3312939</Frequency><Timestamp dt:dt="r8">38707409748</Timestamp><Current dt:dt="…	60.003	1	right	53348314	04-24-2017	13:10:37	11:10:37	female	570	{RIGHTARROW}	44							0	2011535	2011146	{RIGHTARROW}	389	2010022	2009662	860	right3,2	30	17	549	mask30	0	2011129	0	2010929	eqm10_NoEyeNmodel1_dir	90	HV	gazeCOD	GazeCoDxp	1	400	0	2010629	7	2010529
GazeCoD_1Model_male	3	1	22	<?xml version="1.0"?>\n<Clock xmlns:dt="urn:schemas-microsoft-com:datatypes"><Description dt:dt="string">E-Prime Primary Realtime Clock</Description><StartTime><Timestamp dt:dt="int">0</Timestamp><DateUtc dt:dt="string">2017-04-24T11:10:37Z</DateUtc></StartTime><FrequencyChanges><FrequencyChange><Frequency dt:dt="r8">3312939</Frequency><Timestamp dt:dt="r8">38707409748</Timestamp><Current dt:dt="…	60.003	1	right	53348314	04-24-2017	13:10:37	11:10:37	female	571	{RIGHTARROW}	40							0	2013399	2012912	{RIGHTARROW}	487	2011798	2011546	752	right6,4	21	17	550	mask21	0	2012895	0	2012695	eqm10_NoEyeNmodel1_dir	90	H	gazeCOD	GazeCoDxp	1	400	0	2012395	-3	2012295
GazeCoD_1Model_male	3	1	22	<?xml version="1.0"?>\n<Clock xmlns:dt="urn:schemas-microsoft-com:datatypes"><Description dt:dt="string">E-Prime Primary Realtime Clock</Description><StartTime><Timestamp dt:dt="int">0</Timestamp><DateUtc dt:dt="string">2017-04-24T11:10:37Z</DateUtc></StartTime><FrequencyChanges><FrequencyChange><Frequency dt:dt="r8">3312939</Frequency><Timestamp dt:dt="r8">38707409748</Timestamp><Current dt:dt="…	60.003	1	right	53348314	04-24-2017	13:10:37	11:10:37	female	572	{DOWNARROW}	79							0	2042334	2042044	{DOWNARROW}	289	2040924	2040511	913	DG0	23	17	551	mask23	0	2042027	0	2041827	eqm10_NoEyeNmodel1_dir	90	HV	gazeCOD	GazeCoDxp	1	400	0	2041527	3	2041427
GazeCoD_1Model_male	3	1	22	<?xml version="1.0"?>\n<Clock xmlns:dt="urn:schemas-microsoft-com:datatypes"><Description dt:dt="string">E-Prime Primary Realtime Clock</Description><StartTime><Timestamp dt:dt="int">0</Timestamp><DateUtc dt:dt="string">2017-04-24T11:10:37Z</DateUtc></StartTime><FrequencyChanges><FrequencyChange><Frequency dt:dt="r8">3312939</Frequency><Timestamp dt:dt="r8">38707409748</Timestamp><Current dt:dt="…	60.003	1	right	53348314	04-24-2017	13:10:37	11:10:37	female	573	{LEFTARROW}	49							0	2044205	2043760	{DOWNARROW}	445	2042648	2042344	804	left1,6	2	17	552	mask2	0	2043744	0	2043544	eqm10_NoEyeNmodel1_dir	0	V	gazeCOD	GazeCoDxp	0	400	0	2043244	-4	2043144
GazeCoD_1Model_male	3	1	22	<?xml version="1.0"?>\n<Clock xmlns:dt="urn:schemas-microsoft-com:datatypes"><Description dt:dt="string">E-Prime Primary Realtime Clock</Description><StartTime><Timestamp dt:dt="int">0</Timestamp><DateUtc dt:dt="string">2017-04-24T11:10:37Z</DateUtc></StartTime><FrequencyChanges><FrequencyChange><Frequency dt:dt="r8">3312939</Frequency><Timestamp dt:dt="r8">38707409748</Timestamp><Current dt:dt="…	60.003	1	right	53348314	04-24-2017	13:10:37	11:10:37	female	574	{RIGHTARROW}	77							0	2047317	2045727	{RIGHTARROW}	1590	2044610	2044227	883	right8	33	17	553	mask33	0	2045710	0	2045510	eqm10_NoEyeNmodel1_dir	90	HV	gazeCOD	GazeCoDxp	1	400	0	2045210	0	2045110
GazeCoD_1Model_male	3	1	22	<?xml version="1.0"?>\n<Clock xmlns:dt="urn:schemas-microsoft-com:datatypes"><Description dt:dt="string">E-Prime Primary Realtime Clock</Description><StartTime><Timestamp dt:dt="int">0</Timestamp><DateUtc dt:dt="string">2017-04-24T11:10:37Z</DateUtc></StartTime><FrequencyChanges><FrequencyChange><Frequency dt:dt="r8">3312939</Frequency><Timestamp dt:dt="r8">38707409748</Timestamp><Current dt:dt="…	60.003	1	right	53348314	04-24-2017	13:10:37	11:10:37	female	575	{RIGHTARROW}	42							0	2049189	2048777	{RIGHTARROW}	412	2047662	2047327	835	right4,8	9	17	554	mask9	0	2048760	0	2048560	eqm10_NoEyeNmodel1_dir	0	V	gazeCOD	GazeCoDxp	1	400	0	2048260	-2	2048160
GazeCoD_1Model_male	3	1	22	<?xml version="1.0"?>\n<Clock xmlns:dt="urn:schemas-microsoft-com:datatypes"><Description dt:dt="string">E-Prime Primary Realtime Clock</Description><StartTime><Timestamp dt:dt="int">0</Timestamp><DateUtc dt:dt="string">2017-04-24T11:10:37Z</DateUtc></StartTime><FrequencyChanges><FrequencyChange><Frequency dt:dt="r8">3312939</Frequency><Timestamp dt:dt="r8">38707409748</Timestamp><Current dt:dt="…	60.003	1	right	53348314	04-24-2017	13:10:37	11:10:37	female	576	{RIGHTARROW}	77							0	2051069	2050793	{RIGHTARROW}	276	2049676	2049210	966	right8	11	17	555	mask11	0	2050777	0	2050577	eqm10_NoEyeNmodel1_dir	0	V	gazeCOD	GazeCoDxp	1	400	0	2050277	1	2050177
GazeCoD_1Model_male	3	1	22	<?xml version="1.0"?>\n<Clock xmlns:dt="urn:schemas-microsoft-com:datatypes"><Description dt:dt="string">E-Prime Primary Realtime Clock</Description><StartTime><Timestamp dt:dt="int">0</Timestamp><DateUtc dt:dt="string">2017-04-24T11:10:37Z</DateUtc></StartTime><FrequencyChanges><FrequencyChange><Frequency dt:dt="r8">3312939</Frequency><Timestamp dt:dt="r8">38707409748</Timestamp><Current dt:dt="…	60.003	1	right	53348314	04-24-2017	13:10:37	11:10:37	female	577	{DOWNARROW}	79							0	2052957	2052510	{DOWNARROW}	447	2051397	2051093	804	DG0	12	17	556	mask12	0	2052493	0	2052293	eqm10_NoEyeNmodel1_dir	90	H	gazeCOD	GazeCoDxp	1	400	0	2051993	-4	2051893
GazeCoD_1Model_male	3	1	22	<?xml version="1.0"?>\n<Clock xmlns:dt="urn:schemas-microsoft-com:datatypes"><Description dt:dt="string">E-Prime Primary Realtime Clock</Description><StartTime><Timestamp dt:dt="int">0</Timestamp><DateUtc dt:dt="string">2017-04-24T11:10:37Z</DateUtc></StartTime><FrequencyChanges><FrequencyChange><Frequency dt:dt="r8">3312939</Frequency><Timestamp dt:dt="r8">38707409748</Timestamp><Current dt:dt="…	60.003	1	right	53348314	04-24-2017	13:10:37	11:10:37	female	578	{DOWNARROW}	79							0	2054805	2054427	{DOWNARROW}	378	2053308	2052977	831	DG0	1	17	557	mask1	0	2054410	0	2054210	eqm10_NoEyeNmodel1_dir	0	V	gazeCOD	GazeCoDxp	1	400	0	2053910	2	2053810
GazeCoD_1Model_male	3	1	22	<?xml version="1.0"?>\n<Clock xmlns:dt="urn:schemas-microsoft-com:datatypes"><Description dt:dt="string">E-Prime Primary Realtime Clock</Description><StartTime><Timestamp dt:dt="int">0</Timestamp><DateUtc dt:dt="string">2017-04-24T11:10:37Z</DateUtc></StartTime><FrequencyChanges><FrequencyChange><Frequency dt:dt="r8">3312939</Frequency><Timestamp dt:dt="r8">38707409748</Timestamp><Current dt:dt="…	60.003	1	right	53348314	04-24-2017	13:10:37	11:10:37	female	579	{LEFTARROW}	49							0	2056621	2056343	{DOWNARROW}	278	2055223	2054827	896	left1,6	24	17	558	mask24	0	2056327	0	2056127	eqm10_NoEyeNmodel1_dir	90	HV	gazeCOD	GazeCoDxp	0	400	0	2055827	4	2055727
GazeCoD_1Model_male	3	1	22	<?xml version="1.0"?>\n<Clock xmlns:dt="urn:schemas-microsoft-com:datatypes"><Description dt:dt="string">E-Prime Primary Realtime Clock</Description><StartTime><Timestamp dt:dt="int">0</Timestamp><DateUtc dt:dt="string">2017-04-24T11:10:37Z</DateUtc></StartTime><FrequencyChanges><FrequencyChange><Frequency dt:dt="r8">3312939</Frequency><Timestamp dt:dt="r8">38707409748</Timestamp><Current dt:dt="…	60.003	1	right	53348314	04-24-2017	13:10:37	11:10:37	female	580	{LEFTARROW}	78							0	2058501	2058210	{LEFTARROW}	291	2057088	2056643	945	left8	6	17	559	mask6	0	2058193	0	2057993	eqm10_NoEyeNmodel1_dir	0	V	gazeCOD	GazeCoDxp	1	400	0	2057693	5	2057593
[truncated: 1,442 more rows]
[truncated: 3 more columns]
