# Supplementary material for: Fixed or flexible? Orientation preference in identity and gaze processing in humans
Source: PLoS One. 2019 Jan 25;14(1):e0210503. doi: 10.1371/journal.pone.0210503 (PMC6347268; doi:10.1371/journal.pone.0210503)
Supplement: S3 File — Eprime log files were merged across gaze experiment sessions. (ZIP) [file pone.0210503.s005.zip › GazeCoD_1Model_male-4_merged.xlsx]

## Sheet: GazeCoD_1Model_male-4_merged
F:\GAZE\Gaze_data\GazeCoD_data\individual\GazeCoD_1Model_male-4_merged.emrg2
ExperimentName	Subject	Session	Age	Clock.Information	Display.RefreshRate	Group	Handedness	RandomSeed	SessionDate	SessionTime	SessionTimeUtc	Sex	Block	Correct	Direction	FamiFiltered	FamiFiltered.Cycle	FamiFiltered.Sample	FamiFullSpectrum	FamiFullSpectrum.Cycle	FamiFullSpectrum.Sample	fixation.ACC	fixation.OffsetTime	fixation.OnsetTime	fixation.RESP	fixation.RT	fixation4.OffsetTime	fixation4.OnsetTime	fixdur	Gaze	GazeCoDxp	GazeCoDxp.Cycle	GazeCoDxp.Sample	mask	MASK.DurationError	MASK.OffsetTime	MASK.OnsetDelay	MASK.OnsetTime	Model	Orientation	Orilabel	Procedure	Running	STIMULUS.ACC	STIMULUS.Duration	STIMULUS.DurationError	STIMULUS.OffsetTime	STIMULUS.OnsetDelay	STIMULUS.OnsetTime
GazeCoD_1Model_male	4	1	21	<?xml version="1.0"?>\n<Clock xmlns:dt="urn:schemas-microsoft-com:datatypes"><Description dt:dt="string">E-Prime Primary Realtime Clock</Description><StartTime><Timestamp dt:dt="int">0</Timestamp><DateUtc dt:dt="string">2017-04-24T12:06:00Z</DateUtc></StartTime><FrequencyChanges><FrequencyChange><Frequency dt:dt="r8">3312939</Frequency><Timestamp dt:dt="r8">49715219614</Timestamp><Current dt:dt="…	60.003	1	right	-1823746499	04-24-2017	14:06:00	12:06:00	female	1	{RIGHTARROW}	77				5	1	1	0	120043	118648	{RIGHTARROW}	1395	117514	117231	783					mask26	0	118615	0	118415	eqf04_NoEyeNmodel6_dir	eq		Fami	FamiFullSpectrum	1	400	0	118115	1	118015
GazeCoD_1Model_male	4	1	21	<?xml version="1.0"?>\n<Clock xmlns:dt="urn:schemas-microsoft-com:datatypes"><Description dt:dt="string">E-Prime Primary Realtime Clock</Description><StartTime><Timestamp dt:dt="int">0</Timestamp><DateUtc dt:dt="string">2017-04-24T12:06:00Z</DateUtc></StartTime><FrequencyChanges><FrequencyChange><Frequency dt:dt="r8">3312939</Frequency><Timestamp dt:dt="r8">49715219614</Timestamp><Current dt:dt="…	60.003	1	right	-1823746499	04-24-2017	14:06:00	12:06:00	female	2	{RIGHTARROW}	77				8	1	2	0	122635	122214	{RIGHTARROW}	421	121077	120598	979					mask29	0	122181	0	121981	eqf04_NoEyeNmodel6_dir	eq		Fami	FamiFullSpectrum	1	400	0	121681	4	121581
GazeCoD_1Model_male	4	1	21	<?xml version="1.0"?>\n<Clock xmlns:dt="urn:schemas-microsoft-com:datatypes"><Description dt:dt="string">E-Prime Primary Realtime Clock</Description><StartTime><Timestamp dt:dt="int">0</Timestamp><DateUtc dt:dt="string">2017-04-24T12:06:00Z</DateUtc></StartTime><FrequencyChanges><FrequencyChange><Frequency dt:dt="r8">3312939</Frequency><Timestamp dt:dt="r8">49715219614</Timestamp><Current dt:dt="…	60.003	1	right	-1823746499	04-24-2017	14:06:00	12:06:00	female	3	{LEFTARROW}	78				9	1	3	0	124827	124681	{LEFTARROW}	146	123553	123198	855					mask30	0	124648	0	124448	eqf04_NoEyeNmodel6_dir	eq		Fami	FamiFullSpectrum	1	400	0	124148	-5	124048
GazeCoD_1Model_male	4	1	21	<?xml version="1.0"?>\n<Clock xmlns:dt="urn:schemas-microsoft-com:datatypes"><Description dt:dt="string">E-Prime Primary Realtime Clock</Description><StartTime><Timestamp dt:dt="int">0</Timestamp><DateUtc dt:dt="string">2017-04-24T12:06:00Z</DateUtc></StartTime><FrequencyChanges><FrequencyChange><Frequency dt:dt="r8">3312939</Frequency><Timestamp dt:dt="r8">49715219614</Timestamp><Current dt:dt="…	60.003	1	right	-1823746499	04-24-2017	14:06:00	12:06:00	female	4	{LEFTARROW}	78				12	1	4	0	127883	126764	{LEFTARROW}	1119	125631	125381	750					mask33	0	126731	0	126531	eqf04_NoEyeNmodel6_dir	eq		Fami	FamiFullSpectrum	1	400	0	126231	0	126131
GazeCoD_1Model_male	4	1	21	<?xml version="1.0"?>\n<Clock xmlns:dt="urn:schemas-microsoft-com:datatypes"><Description dt:dt="string">E-Prime Primary Realtime Clock</Description><StartTime><Timestamp dt:dt="int">0</Timestamp><DateUtc dt:dt="string">2017-04-24T12:06:00Z</DateUtc></StartTime><FrequencyChanges><FrequencyChange><Frequency dt:dt="r8">3312939</Frequency><Timestamp dt:dt="r8">49715219614</Timestamp><Current dt:dt="…	60.003	1	right	-1823746499	04-24-2017	14:06:00	12:06:00	female	5	{RIGHTARROW}	77				6	1	5	0	130107	129964	{RIGHTARROW}	143	128853	128431	922					mask27	0	129947	-1	129747	eqf04_NoEyeNmodel6_dir	eq		Fami	FamiFullSpectrum	1	400	0	129448	-5	129348
GazeCoD_1Model_male	4	1	21	<?xml version="1.0"?>\n<Clock xmlns:dt="urn:schemas-microsoft-com:datatypes"><Description dt:dt="string">E-Prime Primary Realtime Clock</Description><StartTime><Timestamp dt:dt="int">0</Timestamp><DateUtc dt:dt="string">2017-04-24T12:06:00Z</DateUtc></StartTime><FrequencyChanges><FrequencyChange><Frequency dt:dt="r8">3312939</Frequency><Timestamp dt:dt="r8">49715219614</Timestamp><Current dt:dt="…	60.003	1	right	-1823746499	04-24-2017	14:06:00	12:06:00	female	6	{RIGHTARROW}	77				7	1	6	0	132219	132214	{RIGHTARROW}	5	131096	130648	948					mask28	0	132197	0	131997	eqf04_NoEyeNmodel6_dir	eq		Fami	FamiFullSpectrum	1	400	0	131697	1	131597
GazeCoD_1Model_male	4	1	21	<?xml version="1.0"?>\n<Clock xmlns:dt="urn:schemas-microsoft-com:datatypes"><Description dt:dt="string">E-Prime Primary Realtime Clock</Description><StartTime><Timestamp dt:dt="int">0</Timestamp><DateUtc dt:dt="string">2017-04-24T12:06:00Z</DateUtc></StartTime><FrequencyChanges><FrequencyChange><Frequency dt:dt="r8">3312939</Frequency><Timestamp dt:dt="r8">49715219614</Timestamp><Current dt:dt="…	60.003	1	right	-1823746499	04-24-2017	14:06:00	12:06:00	female	7	{DOWNARROW}	79				3	1	7	0	134283	134214	{DOWNARROW}	69	133084	132780	804					mask24	0	134180	0	133980	eqf04_NoEyeNmodel6_dir	eq		Fami	FamiFullSpectrum	1	400	0	133680	-4	133580
GazeCoD_1Model_male	4	1	21	<?xml version="1.0"?>\n<Clock xmlns:dt="urn:schemas-microsoft-com:datatypes"><Description dt:dt="string">E-Prime Primary Realtime Clock</Description><StartTime><Timestamp dt:dt="int">0</Timestamp><DateUtc dt:dt="string">2017-04-24T12:06:00Z</DateUtc></StartTime><FrequencyChanges><FrequencyChange><Frequency dt:dt="r8">3312939</Frequency><Timestamp dt:dt="r8">49715219614</Timestamp><Current dt:dt="…	60.003	1	right	-1823746499	04-24-2017	14:06:00	12:06:00	female	8	{DOWNARROW}	79				2	1	8	0	137219	136430	{DOWNARROW}	789	135289	134847	942					mask23	0	136397	0	136197	eqf04_NoEyeNmodel6_dir	eq		Fami	FamiFullSpectrum	1	400	0	135897	8	135797
GazeCoD_1Model_male	4	1	21	<?xml version="1.0"?>\n<Clock xmlns:dt="urn:schemas-microsoft-com:datatypes"><Description dt:dt="string">E-Prime Primary Realtime Clock</Description><StartTime><Timestamp dt:dt="int">0</Timestamp><DateUtc dt:dt="string">2017-04-24T12:06:00Z</DateUtc></StartTime><FrequencyChanges><FrequencyChange><Frequency dt:dt="r8">3312939</Frequency><Timestamp dt:dt="r8">49715219614</Timestamp><Current dt:dt="…	60.003	1	right	-1823746499	04-24-2017	14:06:00	12:06:00	female	9	{LEFTARROW}	78				10	1	9	0	139586	139280	{LEFTARROW}	306	138167	137780	887					mask31	0	139263	0	139063	eqf04_NoEyeNmodel6_dir	eq		Fami	FamiFullSpectrum	1	400	0	138763	-4	138663
GazeCoD_1Model_male	4	1	21	<?xml version="1.0"?>\n<Clock xmlns:dt="urn:schemas-microsoft-com:datatypes"><Description dt:dt="string">E-Prime Primary Realtime Clock</Description><StartTime><Timestamp dt:dt="int">0</Timestamp><DateUtc dt:dt="string">2017-04-24T12:06:00Z</DateUtc></StartTime><FrequencyChanges><FrequencyChange><Frequency dt:dt="r8">3312939</Frequency><Timestamp dt:dt="r8">49715219614</Timestamp><Current dt:dt="…	60.003	1	right	-1823746499	04-24-2017	14:06:00	12:06:00	female	10	{LEFTARROW}	78				11	1	10	0	141986	141697	{LEFTARROW}	289	140586	140147	939					mask32	0	141680	-1	141480	eqf04_NoEyeNmodel6_dir	eq		Fami	FamiFullSpectrum	1	400	0	141181	-5	141081
GazeCoD_1Model_male	4	1	21	<?xml version="1.0"?>\n<Clock xmlns:dt="urn:schemas-microsoft-com:datatypes"><Description dt:dt="string">E-Prime Primary Realtime Clock</Description><StartTime><Timestamp dt:dt="int">0</Timestamp><DateUtc dt:dt="string">2017-04-24T12:06:00Z</DateUtc></StartTime><FrequencyChanges><FrequencyChange><Frequency dt:dt="r8">3312939</Frequency><Timestamp dt:dt="r8">49715219614</Timestamp><Current dt:dt="…	60.003	1	right	-1823746499	04-24-2017	14:06:00	12:06:00	female	11	{DOWNARROW}	79				4	1	11	0	144370	144147	{DOWNARROW}	223	143023	142547	976					mask25	0	144130	0	143930	eqf04_NoEyeNmodel6_dir	eq		Fami	FamiFullSpectrum	1	400	0	143630	7	143530
GazeCoD_1Model_male	4	1	21	<?xml version="1.0"?>\n<Clock xmlns:dt="urn:schemas-microsoft-com:datatypes"><Description dt:dt="string">E-Prime Primary Realtime Clock</Description><StartTime><Timestamp dt:dt="int">0</Timestamp><DateUtc dt:dt="string">2017-04-24T12:06:00Z</DateUtc></StartTime><FrequencyChanges><FrequencyChange><Frequency dt:dt="r8">3312939</Frequency><Timestamp dt:dt="r8">49715219614</Timestamp><Current dt:dt="…	60.003	1	right	-1823746499	04-24-2017	14:06:00	12:06:00	female	12	{DOWNARROW}	79				1	1	12	0	146746	146363	{DOWNARROW}	383	145251	144913	838					mask22	0	146346	0	146146	eqf04_NoEyeNmodel6_dir	eq		Fami	FamiFullSpectrum	1	400	0	145846	-5	145746
GazeCoD_1Model_male	4	1	21	<?xml version="1.0"?>\n<Clock xmlns:dt="urn:schemas-microsoft-com:datatypes"><Description dt:dt="string">E-Prime Primary Realtime Clock</Description><StartTime><Timestamp dt:dt="int">0</Timestamp><DateUtc dt:dt="string">2017-04-24T12:06:00Z</DateUtc></StartTime><FrequencyChanges><FrequencyChange><Frequency dt:dt="r8">3312939</Frequency><Timestamp dt:dt="r8">49715219614</Timestamp><Current dt:dt="…	60.003	1	right	-1823746499	04-24-2017	14:06:00	12:06:00	female	13	{DOWNARROW}	79	1	1	1				0	174889	173778	{DOWNARROW}	1111	172658	172278	880					mask1	0	173762	0	173562	eqf04_NoEyeNmodel6_dir	0		FamiFilt	FamiFiltered	1	400	0	173262	4	173162
GazeCoD_1Model_male	4	1	21	<?xml version="1.0"?>\n<Clock xmlns:dt="urn:schemas-microsoft-com:datatypes"><Description dt:dt="string">E-Prime Primary Realtime Clock</Description><StartTime><Timestamp dt:dt="int">0</Timestamp><DateUtc dt:dt="string">2017-04-24T12:06:00Z</DateUtc></StartTime><FrequencyChanges><FrequencyChange><Frequency dt:dt="r8">3312939</Frequency><Timestamp dt:dt="r8">49715219614</Timestamp><Current dt:dt="…	60.003	1	right	-1823746499	04-24-2017	14:06:00	12:06:00	female	14	{LEFTARROW}	78	9	1	2				0	176744	176461	{LEFTARROW}	283	175335	174912	923					mask27	0	176445	0	176245	eqf04_NoEyeNmodel6_dir	90		FamiFilt	FamiFiltered	1	400	0	175945	10	175845
GazeCoD_1Model_male	4	1	21	<?xml version="1.0"?>\n<Clock xmlns:dt="urn:schemas-microsoft-com:datatypes"><Description dt:dt="string">E-Prime Primary Realtime Clock</Description><StartTime><Timestamp dt:dt="int">0</Timestamp><DateUtc dt:dt="string">2017-04-24T12:06:00Z</DateUtc></StartTime><FrequencyChanges><FrequencyChange><Frequency dt:dt="r8">3312939</Frequency><Timestamp dt:dt="r8">49715219614</Timestamp><Current dt:dt="…	60.003	1	right	-1823746499	04-24-2017	14:06:00	12:06:00	female	15	{LEFTARROW}	78	6	1	3				0	178760	178228	{LEFTARROW}	532	177114	176761	853					mask15	0	178211	0	178011	eqf04_NoEyeNmodel6_dir	90		FamiFilt	FamiFiltered	1	400	0	177711	-3	177611
GazeCoD_1Model_male	4	1	21	<?xml version="1.0"?>\n<Clock xmlns:dt="urn:schemas-microsoft-com:datatypes"><Description dt:dt="string">E-Prime Primary Realtime Clock</Description><StartTime><Timestamp dt:dt="int">0</Timestamp><DateUtc dt:dt="string">2017-04-24T12:06:00Z</DateUtc></StartTime><FrequencyChanges><FrequencyChange><Frequency dt:dt="r8">3312939</Frequency><Timestamp dt:dt="r8">49715219614</Timestamp><Current dt:dt="…	60.003	1	right	-1823746499	04-24-2017	14:06:00	12:06:00	female	16	{RIGHTARROW}	77	8	1	4				0	180464	180211	{RIGHTARROW}	253	179092	178778	814					mask26	0	180195	0	179995	eqf04_NoEyeNmodel6_dir	90		FamiFilt	FamiFiltered	1	400	0	179695	3	179595
GazeCoD_1Model_male	4	1	21	<?xml version="1.0"?>\n<Clock xmlns:dt="urn:schemas-microsoft-com:datatypes"><Description dt:dt="string">E-Prime Primary Realtime Clock</Description><StartTime><Timestamp dt:dt="int">0</Timestamp><DateUtc dt:dt="string">2017-04-24T12:06:00Z</DateUtc></StartTime><FrequencyChanges><FrequencyChange><Frequency dt:dt="r8">3312939</Frequency><Timestamp dt:dt="r8">49715219614</Timestamp><Current dt:dt="…	60.003	1	right	-1823746499	04-24-2017	14:06:00	12:06:00	female	17	{DOWNARROW}	79	4	1	5				0	182560	181911	{DOWNARROW}	649	180791	180478	813					mask13	0	181895	0	181695	eqf04_NoEyeNmodel6_dir	90		FamiFilt	FamiFiltered	1	400	0	181395	4	181295
GazeCoD_1Model_male	4	1	21	<?xml version="1.0"?>\n<Clock xmlns:dt="urn:schemas-microsoft-com:datatypes"><Description dt:dt="string">E-Prime Primary Realtime Clock</Description><StartTime><Timestamp dt:dt="int">0</Timestamp><DateUtc dt:dt="string">2017-04-24T12:06:00Z</DateUtc></StartTime><FrequencyChanges><FrequencyChange><Frequency dt:dt="r8">3312939</Frequency><Timestamp dt:dt="r8">49715219614</Timestamp><Current dt:dt="…	60.003	1	right	-1823746499	04-24-2017	14:06:00	12:06:00	female	18	{RIGHTARROW}	77	5	1	6				0	184304	184011	{RIGHTARROW}	293	182897	182578	819					mask14	0	183994	0	183794	eqf04_NoEyeNmodel6_dir	90		FamiFilt	FamiFiltered	1	400	0	183494	-3	183394
GazeCoD_1Model_male	4	1	21	<?xml version="1.0"?>\n<Clock xmlns:dt="urn:schemas-microsoft-com:datatypes"><Description dt:dt="string">E-Prime Primary Realtime Clock</Description><StartTime><Timestamp dt:dt="int">0</Timestamp><DateUtc dt:dt="string">2017-04-24T12:06:00Z</DateUtc></StartTime><FrequencyChanges><FrequencyChange><Frequency dt:dt="r8">3312939</Frequency><Timestamp dt:dt="r8">49715219614</Timestamp><Current dt:dt="…	60.003	1	right	-1823746499	04-24-2017	14:06:00	12:06:00	female	19	{LEFTARROW}	78	3	1	7				0	186376	185928	{DOWNARROW}	448	184804	184328	976					mask9	0	185911	0	185711	eqf04_NoEyeNmodel6_dir	0		FamiFilt	FamiFiltered	0	400	0	185411	7	185311
GazeCoD_1Model_male	4	1	21	<?xml version="1.0"?>\n<Clock xmlns:dt="urn:schemas-microsoft-com:datatypes"><Description dt:dt="string">E-Prime Primary Realtime Clock</Description><StartTime><Timestamp dt:dt="int">0</Timestamp><DateUtc dt:dt="string">2017-04-24T12:06:00Z</DateUtc></StartTime><FrequencyChanges><FrequencyChange><Frequency dt:dt="r8">3312939</Frequency><Timestamp dt:dt="r8">49715219614</Timestamp><Current dt:dt="…	60.003	1	right	-1823746499	04-24-2017	14:06:00	12:06:00	female	20	{DOWNARROW}	79	7	1	8				0	188176	187861	{DOWNARROW}	315	186742	186394	848					mask25	0	187844	0	187644	eqf04_NoEyeNmodel6_dir	90		FamiFilt	FamiFiltered	1	400	0	187344	2	187244
GazeCoD_1Model_male	4	1	21	<?xml version="1.0"?>\n<Clock xmlns:dt="urn:schemas-microsoft-com:datatypes"><Description dt:dt="string">E-Prime Primary Realtime Clock</Description><StartTime><Timestamp dt:dt="int">0</Timestamp><DateUtc dt:dt="string">2017-04-24T12:06:00Z</DateUtc></StartTime><FrequencyChanges><FrequencyChange><Frequency dt:dt="r8">3312939</Frequency><Timestamp dt:dt="r8">49715219614</Timestamp><Current dt:dt="…	60.003	1	right	-1823746499	04-24-2017	14:06:00	12:06:00	female	21	{RIGHTARROW}	77	2	1	9				0	190000	189744	{RIGHTARROW}	256	188620	188194	926					mask5	0	189727	0	189527	eqf04_NoEyeNmodel6_dir	0		FamiFilt	FamiFiltered	1	400	0	189227	7	189127
GazeCoD_1Model_male	4	1	21	<?xml version="1.0"?>\n<Clock xmlns:dt="urn:schemas-microsoft-com:datatypes"><Description dt:dt="string">E-Prime Primary Realtime Clock</Description><StartTime><Timestamp dt:dt="int">0</Timestamp><DateUtc dt:dt="string">2017-04-24T12:06:00Z</DateUtc></StartTime><FrequencyChanges><FrequencyChange><Frequency dt:dt="r8">3312939</Frequency><Timestamp dt:dt="r8">49715219614</Timestamp><Current dt:dt="…	60.003	1	right	-1823746499	04-24-2017	14:06:00	12:06:00	female	22	{LEFTARROW}	49							0	207527	206893	{LEFTARROW}	634	205774	205460	814	left1,6	13	1	1	mask13	0	206877	0	206677	eqm10_NoEyeNmodel1_dir	90	H	gazeCOD	GazeCoDxp	1	400	0	206377	3	206277
GazeCoD_1Model_male	4	1	21	<?xml version="1.0"?>\n<Clock xmlns:dt="urn:schemas-microsoft-com:datatypes"><Description dt:dt="string">E-Prime Primary Realtime Clock</Description><StartTime><Timestamp dt:dt="int">0</Timestamp><DateUtc dt:dt="string">2017-04-24T12:06:00Z</DateUtc></StartTime><FrequencyChanges><FrequencyChange><Frequency dt:dt="r8">3312939</Frequency><Timestamp dt:dt="r8">49715219614</Timestamp><Current dt:dt="…	60.003	1	right	-1823746499	04-24-2017	14:06:00	12:06:00	female	23	{DOWNARROW}	79							0	209447	209110	{LEFTARROW}	337	207990	207543	947	DG0	12	1	2	mask12	0	209093	0	208893	eqm10_NoEyeNmodel1_dir	90	H	gazeCOD	GazeCoDxp	0	400	0	208593	3	208493
GazeCoD_1Model_male	4	1	21	<?xml version="1.0"?>\n<Clock xmlns:dt="urn:schemas-microsoft-com:datatypes"><Description dt:dt="string">E-Prime Primary Realtime Clock</Description><StartTime><Timestamp dt:dt="int">0</Timestamp><DateUtc dt:dt="string">2017-04-24T12:06:00Z</DateUtc></StartTime><FrequencyChanges><FrequencyChange><Frequency dt:dt="r8">3312939</Frequency><Timestamp dt:dt="r8">49715219614</Timestamp><Current dt:dt="…	60.003	1	right	-1823746499	04-24-2017	14:06:00	12:06:00	female	24	{LEFTARROW}	51							0	211175	211060	{DOWNARROW}	115	209942	209460	982	left3,2	3	1	3	mask3	0	211043	0	210843	eqm10_NoEyeNmodel1_dir	0	V	gazeCOD	GazeCoDxp	0	400	0	210543	1	210443
GazeCoD_1Model_male	4	1	21	<?xml version="1.0"?>\n<Clock xmlns:dt="urn:schemas-microsoft-com:datatypes"><Description dt:dt="string">E-Prime Primary Realtime Clock</Description><StartTime><Timestamp dt:dt="int">0</Timestamp><DateUtc dt:dt="string">2017-04-24T12:06:00Z</DateUtc></StartTime><FrequencyChanges><FrequencyChange><Frequency dt:dt="r8">3312939</Frequency><Timestamp dt:dt="r8">49715219614</Timestamp><Current dt:dt="…	60.003	1	right	-1823746499	04-24-2017	14:06:00	12:06:00	female	25	{RIGHTARROW}	44							0	213191	212576	{RIGHTARROW}	615	211465	211193	772	right3,2	19	1	4	mask19	0	212560	0	212360	eqm10_NoEyeNmodel1_dir	90	H	gazeCOD	GazeCoDxp	1	400	0	212060	-5	211960
GazeCoD_1Model_male	4	1	21	<?xml version="1.0"?>\n<Clock xmlns:dt="urn:schemas-microsoft-com:datatypes"><Description dt:dt="string">E-Prime Primary Realtime Clock</Description><StartTime><Timestamp dt:dt="int">0</Timestamp><DateUtc dt:dt="string">2017-04-24T12:06:00Z</DateUtc></StartTime><FrequencyChanges><FrequencyChange><Frequency dt:dt="r8">3312939</Frequency><Timestamp dt:dt="r8">49715219614</Timestamp><Current dt:dt="…	60.003	1	right	-1823746499	04-24-2017	14:06:00	12:06:00	female	26	{RIGHTARROW}	77							0	215078	214709	{RIGHTARROW}	369	213585	213210	875	right8	11	1	5	mask11	0	214693	0	214493	eqm10_NoEyeNmodel1_dir	0	V	gazeCOD	GazeCoDxp	1	400	0	214193	8	214093
GazeCoD_1Model_male	4	1	21	<?xml version="1.0"?>\n<Clock xmlns:dt="urn:schemas-microsoft-com:datatypes"><Description dt:dt="string">E-Prime Primary Realtime Clock</Description><StartTime><Timestamp dt:dt="int">0</Timestamp><DateUtc dt:dt="string">2017-04-24T12:06:00Z</DateUtc></StartTime><FrequencyChanges><FrequencyChange><Frequency dt:dt="r8">3312939</Frequency><Timestamp dt:dt="r8">49715219614</Timestamp><Current dt:dt="…	60.003	1	right	-1823746499	04-24-2017	14:06:00	12:06:00	female	27	{LEFTARROW}	55							0	216902	216643	{LEFTARROW}	259	215516	215093	923	left6,4	16	1	6	mask16	0	216626	0	216426	eqm10_NoEyeNmodel1_dir	90	H	gazeCOD	GazeCoDxp	1	400	0	216126	10	216026
GazeCoD_1Model_male	4	1	21	<?xml version="1.0"?>\n<Clock xmlns:dt="urn:schemas-microsoft-com:datatypes"><Description dt:dt="string">E-Prime Primary Realtime Clock</Description><StartTime><Timestamp dt:dt="int">0</Timestamp><DateUtc dt:dt="string">2017-04-24T12:06:00Z</DateUtc></StartTime><FrequencyChanges><FrequencyChange><Frequency dt:dt="r8">3312939</Frequency><Timestamp dt:dt="r8">49715219614</Timestamp><Current dt:dt="…	60.003	1	right	-1823746499	04-24-2017	14:06:00	12:06:00	female	28	{LEFTARROW}	49							0	218502	218343	{DOWNARROW}	159	217217	216926	791	left1,6	24	1	7	mask24	0	218326	0	218126	eqm10_NoEyeNmodel1_dir	90	HV	gazeCOD	GazeCoDxp	0	400	0	217826	9	217726
GazeCoD_1Model_male	4	1	21	<?xml version="1.0"?>\n<Clock xmlns:dt="urn:schemas-microsoft-com:datatypes"><Description dt:dt="string">E-Prime Primary Realtime Clock</Description><StartTime><Timestamp dt:dt="int">0</Timestamp><DateUtc dt:dt="string">2017-04-24T12:06:00Z</DateUtc></StartTime><FrequencyChanges><FrequencyChange><Frequency dt:dt="r8">3312939</Frequency><Timestamp dt:dt="r8">49715219614</Timestamp><Current dt:dt="…	60.003	1	right	-1823746499	04-24-2017	14:06:00	12:06:00	female	29	{LEFTARROW}	55							0	220230	220026	{DOWNARROW}	204	218899	218526	873	left6,4	5	1	8	mask5	0	220009	0	219809	eqm10_NoEyeNmodel1_dir	0	V	gazeCOD	GazeCoDxp	0	400	0	219509	10	219409
GazeCoD_1Model_male	4	1	21	<?xml version="1.0"?>\n<Clock xmlns:dt="urn:schemas-microsoft-com:datatypes"><Description dt:dt="string">E-Prime Primary Realtime Clock</Description><StartTime><Timestamp dt:dt="int">0</Timestamp><DateUtc dt:dt="string">2017-04-24T12:06:00Z</DateUtc></StartTime><FrequencyChanges><FrequencyChange><Frequency dt:dt="r8">3312939</Frequency><Timestamp dt:dt="r8">49715219614</Timestamp><Current dt:dt="…	60.003	1	right	-1823746499	04-24-2017	14:06:00	12:06:00	female	30	{LEFTARROW}	78							0	221990	221692	{LEFTARROW}	298	220567	220243	824	left8	6	1	9	mask6	0	221676	0	221476	eqm10_NoEyeNmodel1_dir	0	V	gazeCOD	GazeCoDxp	1	400	0	221176	9	221076
GazeCoD_1Model_male	4	1	21	<?xml version="1.0"?>\n<Clock xmlns:dt="urn:schemas-microsoft-com:datatypes"><Description dt:dt="string">E-Prime Primary Realtime Clock</Description><StartTime><Timestamp dt:dt="int">0</Timestamp><DateUtc dt:dt="string">2017-04-24T12:06:00Z</DateUtc></StartTime><FrequencyChanges><FrequencyChange><Frequency dt:dt="r8">3312939</Frequency><Timestamp dt:dt="r8">49715219614</Timestamp><Current dt:dt="…	60.003	1	right	-1823746499	04-24-2017	14:06:00	12:06:00	female	31	{LEFTARROW}	53							0	223790	223459	{LEFTARROW}	331	222336	222009	827	left4,8	4	1	10	mask4	0	223442	0	223242	eqm10_NoEyeNmodel1_dir	0	V	gazeCOD	GazeCoDxp	1	400	0	222942	6	222842
GazeCoD_1Model_male	4	1	21	<?xml version="1.0"?>\n<Clock xmlns:dt="urn:schemas-microsoft-com:datatypes"><Description dt:dt="string">E-Prime Primary Realtime Clock</Description><StartTime><Timestamp dt:dt="int">0</Timestamp><DateUtc dt:dt="string">2017-04-24T12:06:00Z</DateUtc></StartTime><FrequencyChanges><FrequencyChange><Frequency dt:dt="r8">3312939</Frequency><Timestamp dt:dt="r8">49715219614</Timestamp><Current dt:dt="…	60.003	1	right	-1823746499	04-24-2017	14:06:00	12:06:00	female	32	{LEFTARROW}	53							0	225750	225259	{LEFTARROW}	491	224132	223809	823	left4,8	26	1	11	mask26	0	225242	0	225042	eqm10_NoEyeNmodel1_dir	90	HV	gazeCOD	GazeCoDxp	1	400	0	224742	10	224642
GazeCoD_1Model_male	4	1	21	<?xml version="1.0"?>\n<Clock xmlns:dt="urn:schemas-microsoft-com:datatypes"><Description dt:dt="string">E-Prime Primary Realtime Clock</Description><StartTime><Timestamp dt:dt="int">0</Timestamp><DateUtc dt:dt="string">2017-04-24T12:06:00Z</DateUtc></StartTime><FrequencyChanges><FrequencyChange><Frequency dt:dt="r8">3312939</Frequency><Timestamp dt:dt="r8">49715219614</Timestamp><Current dt:dt="…	60.003	1	right	-1823746499	04-24-2017	14:06:00	12:06:00	female	33	{RIGHTARROW}	42							0	228070	227259	{RIGHTARROW}	811	226146	225759	887	right4,8	20	1	12	mask20	0	227242	0	227042	eqm10_NoEyeNmodel1_dir	90	H	gazeCOD	GazeCoDxp	1	400	0	226742	-4	226642
GazeCoD_1Model_male	4	1	21	<?xml version="1.0"?>\n<Clock xmlns:dt="urn:schemas-microsoft-com:datatypes"><Description dt:dt="string">E-Prime Primary Realtime Clock</Description><StartTime><Timestamp dt:dt="int">0</Timestamp><DateUtc dt:dt="string">2017-04-24T12:06:00Z</DateUtc></StartTime><FrequencyChanges><FrequencyChange><Frequency dt:dt="r8">3312939</Frequency><Timestamp dt:dt="r8">49715219614</Timestamp><Current dt:dt="…	60.003	1	right	-1823746499	04-24-2017	14:06:00	12:06:00	female	34	{LEFTARROW}	55							0	229830	229492	{LEFTARROW}	338	228365	228092	773	left6,4	27	1	13	mask27	0	229475	0	229275	eqm10_NoEyeNmodel1_dir	90	HV	gazeCOD	GazeCoDxp	1	400	0	228975	10	228875
GazeCoD_1Model_male	4	1	21	<?xml version="1.0"?>\n<Clock xmlns:dt="urn:schemas-microsoft-com:datatypes"><Description dt:dt="string">E-Prime Primary Realtime Clock</Description><StartTime><Timestamp dt:dt="int">0</Timestamp><DateUtc dt:dt="string">2017-04-24T12:06:00Z</DateUtc></StartTime><FrequencyChanges><FrequencyChange><Frequency dt:dt="r8">3312939</Frequency><Timestamp dt:dt="r8">49715219614</Timestamp><Current dt:dt="…	60.003	1	right	-1823746499	04-24-2017	14:06:00	12:06:00	female	35	{LEFTARROW}	53							0	231654	231342	{LEFTARROW}	312	230227	229842	885	left4,8	15	1	14	mask15	0	231325	0	231125	eqm10_NoEyeNmodel1_dir	90	H	gazeCOD	GazeCoDxp	1	400	0	230825	-2	230725
GazeCoD_1Model_male	4	1	21	<?xml version="1.0"?>\n<Clock xmlns:dt="urn:schemas-microsoft-com:datatypes"><Description dt:dt="string">E-Prime Primary Realtime Clock</Description><StartTime><Timestamp dt:dt="int">0</Timestamp><DateUtc dt:dt="string">2017-04-24T12:06:00Z</DateUtc></StartTime><FrequencyChanges><FrequencyChange><Frequency dt:dt="r8">3312939</Frequency><Timestamp dt:dt="r8">49715219614</Timestamp><Current dt:dt="…	60.003	1	right	-1823746499	04-24-2017	14:06:00	12:06:00	female	36	{RIGHTARROW}	46							0	233333	233059	{DOWNARROW}	274	231934	231675	759	right1,6	7	1	15	mask7	0	233042	0	232842	eqm10_NoEyeNmodel1_dir	0	V	gazeCOD	GazeCoDxp	0	400	0	232542	8	232442
GazeCoD_1Model_male	4	1	21	<?xml version="1.0"?>\n<Clock xmlns:dt="urn:schemas-microsoft-com:datatypes"><Description dt:dt="string">E-Prime Primary Realtime Clock</Description><StartTime><Timestamp dt:dt="int">0</Timestamp><DateUtc dt:dt="string">2017-04-24T12:06:00Z</DateUtc></StartTime><FrequencyChanges><FrequencyChange><Frequency dt:dt="r8">3312939</Frequency><Timestamp dt:dt="r8">49715219614</Timestamp><Current dt:dt="…	60.003	1	right	-1823746499	04-24-2017	14:06:00	12:06:00	female	37	{DOWNARROW}	79							0	235349	234792	{DOWNARROW}	557	233674	233358	816	DG0	23	1	16	mask23	0	234775	0	234575	eqm10_NoEyeNmodel1_dir	90	HV	gazeCOD	GazeCoDxp	1	400	0	234275	1	234175
GazeCoD_1Model_male	4	1	21	<?xml version="1.0"?>\n<Clock xmlns:dt="urn:schemas-microsoft-com:datatypes"><Description dt:dt="string">E-Prime Primary Realtime Clock</Description><StartTime><Timestamp dt:dt="int">0</Timestamp><DateUtc dt:dt="string">2017-04-24T12:06:00Z</DateUtc></StartTime><FrequencyChanges><FrequencyChange><Frequency dt:dt="r8">3312939</Frequency><Timestamp dt:dt="r8">49715219614</Timestamp><Current dt:dt="…	60.003	1	right	-1823746499	04-24-2017	14:06:00	12:06:00	female	38	{RIGHTARROW}	77							0	237229	236775	{DOWNARROW}	454	235660	235359	801	right8	22	1	17	mask22	0	236758	0	236558	eqm10_NoEyeNmodel1_dir	90	H	gazeCOD	GazeCoDxp	0	400	0	236258	-2	236158
GazeCoD_1Model_male	4	1	21	<?xml version="1.0"?>\n<Clock xmlns:dt="urn:schemas-microsoft-com:datatypes"><Description dt:dt="string">E-Prime Primary Realtime Clock</Description><StartTime><Timestamp dt:dt="int">0</Timestamp><DateUtc dt:dt="string">2017-04-24T12:06:00Z</DateUtc></StartTime><FrequencyChanges><FrequencyChange><Frequency dt:dt="r8">3312939</Frequency><Timestamp dt:dt="r8">49715219614</Timestamp><Current dt:dt="…	60.003	1	right	-1823746499	04-24-2017	14:06:00	12:06:00	female	39	{RIGHTARROW}	40							0	238861	238675	{RIGHTARROW}	186	237562	237242	820	right6,4	32	1	18	mask32	0	238658	0	238458	eqm10_NoEyeNmodel1_dir	90	HV	gazeCOD	GazeCoDxp	1	400	0	238158	-4	238058
GazeCoD_1Model_male	4	1	21	<?xml version="1.0"?>\n<Clock xmlns:dt="urn:schemas-microsoft-com:datatypes"><Description dt:dt="string">E-Prime Primary Realtime Clock</Description><StartTime><Timestamp dt:dt="int">0</Timestamp><DateUtc dt:dt="string">2017-04-24T12:06:00Z</DateUtc></StartTime><FrequencyChanges><FrequencyChange><Frequency dt:dt="r8">3312939</Frequency><Timestamp dt:dt="r8">49715219614</Timestamp><Current dt:dt="…	60.003	1	right	-1823746499	04-24-2017	14:06:00	12:06:00	female	40	{RIGHTARROW}	77							0	240677	240275	{RIGHTARROW}	402	239152	238875	777	right8	33	1	19	mask33	0	240258	0	240058	eqm10_NoEyeNmodel1_dir	90	HV	gazeCOD	GazeCoDxp	1	400	0	239758	6	239658
GazeCoD_1Model_male	4	1	21	<?xml version="1.0"?>\n<Clock xmlns:dt="urn:schemas-microsoft-com:datatypes"><Description dt:dt="string">E-Prime Primary Realtime Clock</Description><StartTime><Timestamp dt:dt="int">0</Timestamp><DateUtc dt:dt="string">2017-04-24T12:06:00Z</DateUtc></StartTime><FrequencyChanges><FrequencyChange><Frequency dt:dt="r8">3312939</Frequency><Timestamp dt:dt="r8">49715219614</Timestamp><Current dt:dt="…	60.003	1	right	-1823746499	04-24-2017	14:06:00	12:06:00	female	41	{RIGHTARROW}	44							0	242317	242108	{RIGHTARROW}	209	240981	240691	790	right3,2	30	1	20	mask30	0	242091	0	241891	eqm10_NoEyeNmodel1_dir	90	HV	gazeCOD	GazeCoDxp	1	400	0	241591	10	241491
GazeCoD_1Model_male	4	1	21	<?xml version="1.0"?>\n<Clock xmlns:dt="urn:schemas-microsoft-com:datatypes"><Description dt:dt="string">E-Prime Primary Realtime Clock</Description><StartTime><Timestamp dt:dt="int">0</Timestamp><DateUtc dt:dt="string">2017-04-24T12:06:00Z</DateUtc></StartTime><FrequencyChanges><FrequencyChange><Frequency dt:dt="r8">3312939</Frequency><Timestamp dt:dt="r8">49715219614</Timestamp><Current dt:dt="…	60.003	1	right	-1823746499	04-24-2017	14:06:00	12:06:00	female	42	{RIGHTARROW}	42							0	244837	243841	{RIGHTARROW}	996	242729	242341	888	right4,8	9	1	21	mask9	0	243825	0	243625	eqm10_NoEyeNmodel1_dir	0	V	gazeCOD	GazeCoDxp	1	400	0	243325	-4	243225
GazeCoD_1Model_male	4	1	21	<?xml version="1.0"?>\n<Clock xmlns:dt="urn:schemas-microsoft-com:datatypes"><Description dt:dt="string">E-Prime Primary Realtime Clock</Description><StartTime><Timestamp dt:dt="int">0</Timestamp><DateUtc dt:dt="string">2017-04-24T12:06:00Z</DateUtc></StartTime><FrequencyChanges><FrequencyChange><Frequency dt:dt="r8">3312939</Frequency><Timestamp dt:dt="r8">49715219614</Timestamp><Current dt:dt="…	60.003	1	right	-1823746499	04-24-2017	14:06:00	12:06:00	female	43	{RIGHTARROW}	40							0	246421	246224	{DOWNARROW}	197	245112	244858	754	right6,4	21	1	22	mask21	0	246208	0	246008	eqm10_NoEyeNmodel1_dir	90	H	gazeCOD	GazeCoDxp	0	400	0	245708	-4	245608
GazeCoD_1Model_male	4	1	21	<?xml version="1.0"?>\n<Clock xmlns:dt="urn:schemas-microsoft-com:datatypes"><Description dt:dt="string">E-Prime Primary Realtime Clock</Description><StartTime><Timestamp dt:dt="int">0</Timestamp><DateUtc dt:dt="string">2017-04-24T12:06:00Z</DateUtc></StartTime><FrequencyChanges><FrequencyChange><Frequency dt:dt="r8">3312939</Frequency><Timestamp dt:dt="r8">49715219614</Timestamp><Current dt:dt="…	60.003	1	right	-1823746499	04-24-2017	14:06:00	12:06:00	female	44	{RIGHTARROW}	46							0	248181	247858	{DOWNARROW}	323	246745	246441	804	right1,6	18	1	23	mask18	0	247841	0	247641	eqm10_NoEyeNmodel1_dir	90	H	gazeCOD	GazeCoDxp	0	400	0	247341	-4	247241
GazeCoD_1Model_male	4	1	21	<?xml version="1.0"?>\n<Clock xmlns:dt="urn:schemas-microsoft-com:datatypes"><Description dt:dt="string">E-Prime Primary Realtime Clock</Description><StartTime><Timestamp dt:dt="int">0</Timestamp><DateUtc dt:dt="string">2017-04-24T12:06:00Z</DateUtc></StartTime><FrequencyChanges><FrequencyChange><Frequency dt:dt="r8">3312939</Frequency><Timestamp dt:dt="r8">49715219614</Timestamp><Current dt:dt="…	60.003	1	right	-1823746499	04-24-2017	14:06:00	12:06:00	female	45	{LEFTARROW}	51							0	250668	249574	{DOWNARROW}	1094	248455	248191	764	left3,2	25	1	24	mask25	0	249558	0	249358	eqm10_NoEyeNmodel1_dir	90	HV	gazeCOD	GazeCoDxp	0	400	0	249058	3	248958
GazeCoD_1Model_male	4	1	21	<?xml version="1.0"?>\n<Clock xmlns:dt="urn:schemas-microsoft-com:datatypes"><Description dt:dt="string">E-Prime Primary Realtime Clock</Description><StartTime><Timestamp dt:dt="int">0</Timestamp><DateUtc dt:dt="string">2017-04-24T12:06:00Z</DateUtc></StartTime><FrequencyChanges><FrequencyChange><Frequency dt:dt="r8">3312939</Frequency><Timestamp dt:dt="r8">49715219614</Timestamp><Current dt:dt="…	60.003	1	right	-1823746499	04-24-2017	14:06:00	12:06:00	female	46	{LEFTARROW}	78							0	252309	252074	{LEFTARROW}	234	250963	250691	772	left8	17	1	25	mask17	0	252058	0	251858	eqm10_NoEyeNmodel1_dir	90	H	gazeCOD	GazeCoDxp	1	400	0	251558	-5	251458
GazeCoD_1Model_male	4	1	21	<?xml version="1.0"?>\n<Clock xmlns:dt="urn:schemas-microsoft-com:datatypes"><Description dt:dt="string">E-Prime Primary Realtime Clock</Description><StartTime><Timestamp dt:dt="int">0</Timestamp><DateUtc dt:dt="string">2017-04-24T12:06:00Z</DateUtc></StartTime><FrequencyChanges><FrequencyChange><Frequency dt:dt="r8">3312939</Frequency><Timestamp dt:dt="r8">49715219614</Timestamp><Current dt:dt="…	60.003	1	right	-1823746499	04-24-2017	14:06:00	12:06:00	female	47	{LEFTARROW}	49							0	254140	253724	{DOWNARROW}	416	252604	252324	780	left1,6	2	1	26	mask2	0	253707	0	253507	eqm10_NoEyeNmodel1_dir	0	V	gazeCOD	GazeCoDxp	0	400	0	253207	3	253107
GazeCoD_1Model_male	4	1	21	<?xml version="1.0"?>\n<Clock xmlns:dt="urn:schemas-microsoft-com:datatypes"><Description dt:dt="string">E-Prime Primary Realtime Clock</Description><StartTime><Timestamp dt:dt="int">0</Timestamp><DateUtc dt:dt="string">2017-04-24T12:06:00Z</DateUtc></StartTime><FrequencyChanges><FrequencyChange><Frequency dt:dt="r8">3312939</Frequency><Timestamp dt:dt="r8">49715219614</Timestamp><Current dt:dt="…	60.003	1	right	-1823746499	04-24-2017	14:06:00	12:06:00	female	48	{DOWNARROW}	79							0	255908	255574	{DOWNARROW}	334	254457	254157	800	DG0	1	1	27	mask1	0	255557	0	255357	eqm10_NoEyeNmodel1_dir	0	V	gazeCOD	GazeCoDxp	1	400	0	255057	0	254957
GazeCoD_1Model_male	4	1	21	<?xml version="1.0"?>\n<Clock xmlns:dt="urn:schemas-microsoft-com:datatypes"><Description dt:dt="string">E-Prime Primary Realtime Clock</Description><StartTime><Timestamp dt:dt="int">0</Timestamp><DateUtc dt:dt="string">2017-04-24T12:06:00Z</DateUtc></StartTime><FrequencyChanges><FrequencyChange><Frequency dt:dt="r8">3312939</Frequency><Timestamp dt:dt="r8">49715219614</Timestamp><Current dt:dt="…	60.003	1	right	-1823746499	04-24-2017	14:06:00	12:06:00	female	49	{RIGHTARROW}	46							0	258164	257341	{DOWNARROW}	823	256222	255924	798	right1,6	29	1	28	mask29	0	257324	0	257124	eqm10_NoEyeNmodel1_dir	90	HV	gazeCOD	GazeCoDxp	0	400	0	256824	2	256724
GazeCoD_1Model_male	4	1	21	<?xml version="1.0"?>\n<Clock xmlns:dt="urn:schemas-microsoft-com:datatypes"><Description dt:dt="string">E-Prime Primary Realtime Clock</Description><StartTime><Timestamp dt:dt="int">0</Timestamp><DateUtc dt:dt="string">2017-04-24T12:06:00Z</DateUtc></StartTime><FrequencyChanges><FrequencyChange><Frequency dt:dt="r8">3312939</Frequency><Timestamp dt:dt="r8">49715219614</Timestamp><Current dt:dt="…	60.003	1	right	-1823746499	04-24-2017	14:06:00	12:06:00	female	50	{LEFTARROW}	78							0	259764	259624	{LEFTARROW}	140	258509	258174	835	left8	28	1	29	mask28	0	259607	0	259407	eqm10_NoEyeNmodel1_dir	90	HV	gazeCOD	GazeCoDxp	1	400	0	259107	-2	259007
GazeCoD_1Model_male	4	1	21	<?xml version="1.0"?>\n<Clock xmlns:dt="urn:schemas-microsoft-com:datatypes"><Description dt:dt="string">E-Prime Primary Realtime Clock</Description><StartTime><Timestamp dt:dt="int">0</Timestamp><DateUtc dt:dt="string">2017-04-24T12:06:00Z</DateUtc></StartTime><FrequencyChanges><FrequencyChange><Frequency dt:dt="r8">3312939</Frequency><Timestamp dt:dt="r8">49715219614</Timestamp><Current dt:dt="…	60.003	1	right	-1823746499	04-24-2017	14:06:00	12:06:00	female	51	{RIGHTARROW}	42							0	261916	261390	{RIGHTARROW}	526	260265	259774	991	right4,8	31	1	30	mask31	0	261374	0	261174	eqm10_NoEyeNmodel1_dir	90	HV	gazeCOD	GazeCoDxp	1	400	0	260874	9	260774
GazeCoD_1Model_male	4	1	21	<?xml version="1.0"?>\n<Clock xmlns:dt="urn:schemas-microsoft-com:datatypes"><Description dt:dt="string">E-Prime Primary Realtime Clock</Description><StartTime><Timestamp dt:dt="int">0</Timestamp><DateUtc dt:dt="string">2017-04-24T12:06:00Z</DateUtc></StartTime><FrequencyChanges><FrequencyChange><Frequency dt:dt="r8">3312939</Frequency><Timestamp dt:dt="r8">49715219614</Timestamp><Current dt:dt="…	60.003	1	right	-1823746499	04-24-2017	14:06:00	12:06:00	female	52	{LEFTARROW}	51							0	263700	263357	{LEFTARROW}	343	262237	261940	797	left3,2	14	1	31	mask14	0	263340	0	263140	eqm10_NoEyeNmodel1_dir	90	H	gazeCOD	GazeCoDxp	1	400	0	262840	3	262740
GazeCoD_1Model_male	4	1	21	<?xml version="1.0"?>\n<Clock xmlns:dt="urn:schemas-microsoft-com:datatypes"><Description dt:dt="string">E-Prime Primary Realtime Clock</Description><StartTime><Timestamp dt:dt="int">0</Timestamp><DateUtc dt:dt="string">2017-04-24T12:06:00Z</DateUtc></StartTime><FrequencyChanges><FrequencyChange><Frequency dt:dt="r8">3312939</Frequency><Timestamp dt:dt="r8">49715219614</Timestamp><Current dt:dt="…	60.003	1	right	-1823746499	04-24-2017	14:06:00	12:06:00	female	53	{RIGHTARROW}	40							0	265636	265190	{RIGHTARROW}	446	264071	263724	847	right6,4	10	1	32	mask10	0	265173	0	264973	eqm10_NoEyeNmodel1_dir	0	V	gazeCOD	GazeCoDxp	1	400	0	264673	2	264573
GazeCoD_1Model_male	4	1	21	<?xml version="1.0"?>\n<Clock xmlns:dt="urn:schemas-microsoft-com:datatypes"><Description dt:dt="string">E-Prime Primary Realtime Clock</Description><StartTime><Timestamp dt:dt="int">0</Timestamp><DateUtc dt:dt="string">2017-04-24T12:06:00Z</DateUtc></StartTime><FrequencyChanges><FrequencyChange><Frequency dt:dt="r8">3312939</Frequency><Timestamp dt:dt="r8">49715219614</Timestamp><Current dt:dt="…	60.003	1	right	-1823746499	04-24-2017	14:06:00	12:06:00	female	54	{RIGHTARROW}	44							0	267516	267207	{RIGHTARROW}	309	266081	265657	924	right3,2	8	1	33	mask8	0	267190	0	266990	eqm10_NoEyeNmodel1_dir	0	V	gazeCOD	GazeCoDxp	1	400	0	266690	9	266590
GazeCoD_1Model_male	4	1	21	<?xml version="1.0"?>\n<Clock xmlns:dt="urn:schemas-microsoft-com:datatypes"><Description dt:dt="string">E-Prime Primary Realtime Clock</Description><StartTime><Timestamp dt:dt="int">0</Timestamp><DateUtc dt:dt="string">2017-04-24T12:06:00Z</DateUtc></StartTime><FrequencyChanges><FrequencyChange><Frequency dt:dt="r8">3312939</Frequency><Timestamp dt:dt="r8">49715219614</Timestamp><Current dt:dt="…	60.003	1	right	-1823746499	04-24-2017	14:06:00	12:06:00	female	55	{RIGHTARROW}	40							0	269476	269057	{DOWNARROW}	418	267931	267540	891	right6,4	21	2	34	mask21	0	269040	0	268840	eqm10_NoEyeNmodel1_dir	90	H	gazeCOD	GazeCoDxp	0	400	0	268540	9	268440
GazeCoD_1Model_male	4	1	21	<?xml version="1.0"?>\n<Clock xmlns:dt="urn:schemas-microsoft-com:datatypes"><Description dt:dt="string">E-Prime Primary Realtime Clock</Description><StartTime><Timestamp dt:dt="int">0</Timestamp><DateUtc dt:dt="string">2017-04-24T12:06:00Z</DateUtc></StartTime><FrequencyChanges><FrequencyChange><Frequency dt:dt="r8">3312939</Frequency><Timestamp dt:dt="r8">49715219614</Timestamp><Current dt:dt="…	60.003	1	right	-1823746499	04-24-2017	14:06:00	12:06:00	female	56	{LEFTARROW}	51							0	271099	270923	{DOWNARROW}	176	269805	269490	815	left3,2	14	2	35	mask14	0	270907	0	270707	eqm10_NoEyeNmodel1_dir	90	H	gazeCOD	GazeCoDxp	0	400	0	270407	2	270307
GazeCoD_1Model_male	4	1	21	<?xml version="1.0"?>\n<Clock xmlns:dt="urn:schemas-microsoft-com:datatypes"><Description dt:dt="string">E-Prime Primary Realtime Clock</Description><StartTime><Timestamp dt:dt="int">0</Timestamp><DateUtc dt:dt="string">2017-04-24T12:06:00Z</DateUtc></StartTime><FrequencyChanges><FrequencyChange><Frequency dt:dt="r8">3312939</Frequency><Timestamp dt:dt="r8">49715219614</Timestamp><Current dt:dt="…	60.003	1	right	-1823746499	04-24-2017	14:06:00	12:06:00	female	57	{LEFTARROW}	53							0	273043	272690	{LEFTARROW}	353	271575	271123	952	left4,8	26	2	36	mask26	0	272673	0	272473	eqm10_NoEyeNmodel1_dir	90	HV	gazeCOD	GazeCoDxp	1	400	0	272173	-2	272073
GazeCoD_1Model_male	4	1	21	<?xml version="1.0"?>\n<Clock xmlns:dt="urn:schemas-microsoft-com:datatypes"><Description dt:dt="string">E-Prime Primary Realtime Clock</Description><StartTime><Timestamp dt:dt="int">0</Timestamp><DateUtc dt:dt="string">2017-04-24T12:06:00Z</DateUtc></StartTime><FrequencyChanges><FrequencyChange><Frequency dt:dt="r8">3312939</Frequency><Timestamp dt:dt="r8">49715219614</Timestamp><Current dt:dt="…	60.003	1	right	-1823746499	04-24-2017	14:06:00	12:06:00	female	58	{RIGHTARROW}	44							0	275043	274623	{RIGHTARROW}	420	273507	273056	951	right3,2	30	2	37	mask30	0	274606	0	274406	eqm10_NoEyeNmodel1_dir	90	HV	gazeCOD	GazeCoDxp	1	400	0	274106	-1	274006
GazeCoD_1Model_male	4	1	21	<?xml version="1.0"?>\n<Clock xmlns:dt="urn:schemas-microsoft-com:datatypes"><Description dt:dt="string">E-Prime Primary Realtime Clock</Description><StartTime><Timestamp dt:dt="int">0</Timestamp><DateUtc dt:dt="string">2017-04-24T12:06:00Z</DateUtc></StartTime><FrequencyChanges><FrequencyChange><Frequency dt:dt="r8">3312939</Frequency><Timestamp dt:dt="r8">49715219614</Timestamp><Current dt:dt="…	60.003	1	right	-1823746499	04-24-2017	14:06:00	12:06:00	female	59	{RIGHTARROW}	44							0	276787	276473	{RIGHTARROW}	314	275361	275056	805	right3,2	8	2	38	mask8	0	276456	0	276256	eqm10_NoEyeNmodel1_dir	0	V	gazeCOD	GazeCoDxp	1	400	0	275956	-5	275856
GazeCoD_1Model_male	4	1	21	<?xml version="1.0"?>\n<Clock xmlns:dt="urn:schemas-microsoft-com:datatypes"><Description dt:dt="string">E-Prime Primary Realtime Clock</Description><StartTime><Timestamp dt:dt="int">0</Timestamp><DateUtc dt:dt="string">2017-04-24T12:06:00Z</DateUtc></StartTime><FrequencyChanges><FrequencyChange><Frequency dt:dt="r8">3312939</Frequency><Timestamp dt:dt="r8">49715219614</Timestamp><Current dt:dt="…	60.003	1	right	-1823746499	04-24-2017	14:06:00	12:06:00	female	60	{LEFTARROW}	49							0	278707	278239	{DOWNARROW}	468	277117	276806	811	left1,6	24	2	39	mask24	0	278223	0	278023	eqm10_NoEyeNmodel1_dir	90	HV	gazeCOD	GazeCoDxp	0	400	0	277723	6	277623
GazeCoD_1Model_male	4	1	21	<?xml version="1.0"?>\n<Clock xmlns:dt="urn:schemas-microsoft-com:datatypes"><Description dt:dt="string">E-Prime Primary Realtime Clock</Description><StartTime><Timestamp dt:dt="int">0</Timestamp><DateUtc dt:dt="string">2017-04-24T12:06:00Z</DateUtc></StartTime><FrequencyChanges><FrequencyChange><Frequency dt:dt="r8">3312939</Frequency><Timestamp dt:dt="r8">49715219614</Timestamp><Current dt:dt="…	60.003	1	right	-1823746499	04-24-2017	14:06:00	12:06:00	female	61	{RIGHTARROW}	46							0	280523	280173	{RIGHTARROW}	350	279056	278723	833	right1,6	7	2	40	mask7	0	280156	0	279956	eqm10_NoEyeNmodel1_dir	0	V	gazeCOD	GazeCoDxp	1	400	0	279656	0	279556
GazeCoD_1Model_male	4	1	21	<?xml version="1.0"?>\n<Clock xmlns:dt="urn:schemas-microsoft-com:datatypes"><Description dt:dt="string">E-Prime Primary Realtime Clock</Description><StartTime><Timestamp dt:dt="int">0</Timestamp><DateUtc dt:dt="string">2017-04-24T12:06:00Z</DateUtc></StartTime><FrequencyChanges><FrequencyChange><Frequency dt:dt="r8">3312939</Frequency><Timestamp dt:dt="r8">49715219614</Timestamp><Current dt:dt="…	60.003	1	right	-1823746499	04-24-2017	14:06:00	12:06:00	female	62	{RIGHTARROW}	46							0	282427	282073	{LEFTARROW}	354	280952	280539	913	right1,6	18	2	41	mask18	0	282056	0	281856	eqm10_NoEyeNmodel1_dir	90	H	gazeCOD	GazeCoDxp	0	400	0	281556	4	281456
GazeCoD_1Model_male	4	1	21	<?xml version="1.0"?>\n<Clock xmlns:dt="urn:schemas-microsoft-com:datatypes"><Description dt:dt="string">E-Prime Primary Realtime Clock</Description><StartTime><Timestamp dt:dt="int">0</Timestamp><DateUtc dt:dt="string">2017-04-24T12:06:00Z</DateUtc></StartTime><FrequencyChanges><FrequencyChange><Frequency dt:dt="r8">3312939</Frequency><Timestamp dt:dt="r8">49715219614</Timestamp><Current dt:dt="…	60.003	1	right	-1823746499	04-24-2017	14:06:00	12:06:00	female	63	{LEFTARROW}	51							0	284187	283839	{DOWNARROW}	348	282722	282439	783	left3,2	3	2	42	mask3	0	283822	-1	283622	eqm10_NoEyeNmodel1_dir	0	V	gazeCOD	GazeCoDxp	0	400	0	283323	1	283223
GazeCoD_1Model_male	4	1	21	<?xml version="1.0"?>\n<Clock xmlns:dt="urn:schemas-microsoft-com:datatypes"><Description dt:dt="string">E-Prime Primary Realtime Clock</Description><StartTime><Timestamp dt:dt="int">0</Timestamp><DateUtc dt:dt="string">2017-04-24T12:06:00Z</DateUtc></StartTime><FrequencyChanges><FrequencyChange><Frequency dt:dt="r8">3312939</Frequency><Timestamp dt:dt="r8">49715219614</Timestamp><Current dt:dt="…	60.003	1	right	-1823746499	04-24-2017	14:06:00	12:06:00	female	64	{LEFTARROW}	78							0	286011	285706	{LEFTARROW}	305	284584	284206	878	left8	17	2	43	mask17	0	285689	0	285489	eqm10_NoEyeNmodel1_dir	90	H	gazeCOD	GazeCoDxp	1	400	0	285189	5	285089
GazeCoD_1Model_male	4	1	21	<?xml version="1.0"?>\n<Clock xmlns:dt="urn:schemas-microsoft-com:datatypes"><Description dt:dt="string">E-Prime Primary Realtime Clock</Description><StartTime><Timestamp dt:dt="int">0</Timestamp><DateUtc dt:dt="string">2017-04-24T12:06:00Z</DateUtc></StartTime><FrequencyChanges><FrequencyChange><Frequency dt:dt="r8">3312939</Frequency><Timestamp dt:dt="r8">49715219614</Timestamp><Current dt:dt="…	60.003	1	right	-1823746499	04-24-2017	14:06:00	12:06:00	female	65	{LEFTARROW}	49							0	288195	287606	{DOWNARROW}	589	286488	286022	966	left1,6	2	2	44	mask2	0	287589	0	287389	eqm10_NoEyeNmodel1_dir	0	V	gazeCOD	GazeCoDxp	0	400	0	287089	1	286989
GazeCoD_1Model_male	4	1	21	<?xml version="1.0"?>\n<Clock xmlns:dt="urn:schemas-microsoft-com:datatypes"><Description dt:dt="string">E-Prime Primary Realtime Clock</Description><StartTime><Timestamp dt:dt="int">0</Timestamp><DateUtc dt:dt="string">2017-04-24T12:06:00Z</DateUtc></StartTime><FrequencyChanges><FrequencyChange><Frequency dt:dt="r8">3312939</Frequency><Timestamp dt:dt="r8">49715219614</Timestamp><Current dt:dt="…	60.003	1	right	-1823746499	04-24-2017	14:06:00	12:06:00	female	66	{LEFTARROW}	55							0	290059	289756	{LEFTARROW}	302	288635	288206	929	left6,4	16	2	45	mask16	0	289739	0	289539	eqm10_NoEyeNmodel1_dir	90	H	gazeCOD	GazeCoDxp	1	400	0	289239	4	289139
GazeCoD_1Model_male	4	1	21	<?xml version="1.0"?>\n<Clock xmlns:dt="urn:schemas-microsoft-com:datatypes"><Description dt:dt="string">E-Prime Primary Realtime Clock</Description><StartTime><Timestamp dt:dt="int">0</Timestamp><DateUtc dt:dt="string">2017-04-24T12:06:00Z</DateUtc></StartTime><FrequencyChanges><FrequencyChange><Frequency dt:dt="r8">3312939</Frequency><Timestamp dt:dt="r8">49715219614</Timestamp><Current dt:dt="…	60.003	1	right	-1823746499	04-24-2017	14:06:00	12:06:00	female	67	{DOWNARROW}	79							0	291818	291472	{DOWNARROW}	346	290349	290072	777	DG0	23	2	46	mask23	0	291455	0	291255	eqm10_NoEyeNmodel1_dir	90	HV	gazeCOD	GazeCoDxp	1	400	0	290955	6	290855
GazeCoD_1Model_male	4	1	21	<?xml version="1.0"?>\n<Clock xmlns:dt="urn:schemas-microsoft-com:datatypes"><Description dt:dt="string">E-Prime Primary Realtime Clock</Description><StartTime><Timestamp dt:dt="int">0</Timestamp><DateUtc dt:dt="string">2017-04-24T12:06:00Z</DateUtc></StartTime><FrequencyChanges><FrequencyChange><Frequency dt:dt="r8">3312939</Frequency><Timestamp dt:dt="r8">49715219614</Timestamp><Current dt:dt="…	60.003	1	right	-1823746499	04-24-2017	14:06:00	12:06:00	female	68	{LEFTARROW}	53							0	293730	293272	{LEFTARROW}	458	292152	291839	813	left4,8	4	2	47	mask4	0	293255	0	293055	eqm10_NoEyeNmodel1_dir	0	V	gazeCOD	GazeCoDxp	1	400	0	292755	3	292655
GazeCoD_1Model_male	4	1	21	<?xml version="1.0"?>\n<Clock xmlns:dt="urn:schemas-microsoft-com:datatypes"><Description dt:dt="string">E-Prime Primary Realtime Clock</Description><StartTime><Timestamp dt:dt="int">0</Timestamp><DateUtc dt:dt="string">2017-04-24T12:06:00Z</DateUtc></StartTime><FrequencyChanges><FrequencyChange><Frequency dt:dt="r8">3312939</Frequency><Timestamp dt:dt="r8">49715219614</Timestamp><Current dt:dt="…	60.003	1	right	-1823746499	04-24-2017	14:06:00	12:06:00	female	69	{RIGHTARROW}	42							0	295586	295189	{DOWNARROW}	397	294069	293739	830	right4,8	31	2	48	mask31	0	295172	0	294972	eqm10_NoEyeNmodel1_dir	90	HV	gazeCOD	GazeCoDxp	0	400	0	294672	3	294572
GazeCoD_1Model_male	4	1	21	<?xml version="1.0"?>\n<Clock xmlns:dt="urn:schemas-microsoft-com:datatypes"><Description dt:dt="string">E-Prime Primary Realtime Clock</Description><StartTime><Timestamp dt:dt="int">0</Timestamp><DateUtc dt:dt="string">2017-04-24T12:06:00Z</DateUtc></StartTime><FrequencyChanges><FrequencyChange><Frequency dt:dt="r8">3312939</Frequency><Timestamp dt:dt="r8">49715219614</Timestamp><Current dt:dt="…	60.003	1	right	-1823746499	04-24-2017	14:06:00	12:06:00	female	70	{LEFTARROW}	53							0	298906	297055	{RIGHTARROW}	1851	295939	295605	834	left4,8	15	2	49	mask15	0	297038	0	296838	eqm10_NoEyeNmodel1_dir	90	H	gazeCOD	GazeCoDxp	0	400	0	296538	-1	296438
GazeCoD_1Model_male	4	1	21	<?xml version="1.0"?>\n<Clock xmlns:dt="urn:schemas-microsoft-com:datatypes"><Description dt:dt="string">E-Prime Primary Realtime Clock</Description><StartTime><Timestamp dt:dt="int">0</Timestamp><DateUtc dt:dt="string">2017-04-24T12:06:00Z</DateUtc></StartTime><FrequencyChanges><FrequencyChange><Frequency dt:dt="r8">3312939</Frequency><Timestamp dt:dt="r8">49715219614</Timestamp><Current dt:dt="…	60.003	1	right	-1823746499	04-24-2017	14:06:00	12:06:00	female	71	{RIGHTARROW}	77							0	300922	300305	{RIGHTARROW}	617	299189	298922	767	right8	33	2	50	mask33	0	300288	0	300088	eqm10_NoEyeNmodel1_dir	90	HV	gazeCOD	GazeCoDxp	1	400	0	299788	-1	299688
GazeCoD_1Model_male	4	1	21	<?xml version="1.0"?>\n<Clock xmlns:dt="urn:schemas-microsoft-com:datatypes"><Description dt:dt="string">E-Prime Primary Realtime Clock</Description><StartTime><Timestamp dt:dt="int">0</Timestamp><DateUtc dt:dt="string">2017-04-24T12:06:00Z</DateUtc></StartTime><FrequencyChanges><FrequencyChange><Frequency dt:dt="r8">3312939</Frequency><Timestamp dt:dt="r8">49715219614</Timestamp><Current dt:dt="…	60.003	1	right	-1823746499	04-24-2017	14:06:00	12:06:00	female	72	{RIGHTARROW}	77							0	302674	302488	{RIGHTARROW}	186	301374	300938	936	right8	11	2	51	mask11	0	302472	0	302272	eqm10_NoEyeNmodel1_dir	0	V	gazeCOD	GazeCoDxp	1	400	0	301972	-2	301872
GazeCoD_1Model_male	4	1	21	<?xml version="1.0"?>\n<Clock xmlns:dt="urn:schemas-microsoft-com:datatypes"><Description dt:dt="string">E-Prime Primary Realtime Clock</Description><StartTime><Timestamp dt:dt="int">0</Timestamp><DateUtc dt:dt="string">2017-04-24T12:06:00Z</DateUtc></StartTime><FrequencyChanges><FrequencyChange><Frequency dt:dt="r8">3312939</Frequency><Timestamp dt:dt="r8">49715219614</Timestamp><Current dt:dt="…	60.003	1	right	-1823746499	04-24-2017	14:06:00	12:06:00	female	73	{LEFTARROW}	49							0	305242	304205	{LEFTARROW}	1037	303078	302688	890	left1,6	13	2	52	mask13	0	304188	0	303988	eqm10_NoEyeNmodel1_dir	90	H	gazeCOD	GazeCoDxp	1	400	0	303688	10	303588
GazeCoD_1Model_male	4	1	21	<?xml version="1.0"?>\n<Clock xmlns:dt="urn:schemas-microsoft-com:datatypes"><Description dt:dt="string">E-Prime Primary Realtime Clock</Description><StartTime><Timestamp dt:dt="int">0</Timestamp><DateUtc dt:dt="string">2017-04-24T12:06:00Z</DateUtc></StartTime><FrequencyChanges><FrequencyChange><Frequency dt:dt="r8">3312939</Frequency><Timestamp dt:dt="r8">49715219614</Timestamp><Current dt:dt="…	60.003	1	right	-1823746499	04-24-2017	14:06:00	12:06:00	female	74	{RIGHTARROW}	40							0	306834	306721	{RIGHTARROW}	113	305599	305255	844	right6,4	10	2	53	mask10	0	306705	0	306505	eqm10_NoEyeNmodel1_dir	0	V	gazeCOD	GazeCoDxp	1	400	0	306205	6	306105
GazeCoD_1Model_male	4	1	21	<?xml version="1.0"?>\n<Clock xmlns:dt="urn:schemas-microsoft-com:datatypes"><Description dt:dt="string">E-Prime Primary Realtime Clock</Description><StartTime><Timestamp dt:dt="int">0</Timestamp><DateUtc dt:dt="string">2017-04-24T12:06:00Z</DateUtc></StartTime><FrequencyChanges><FrequencyChange><Frequency dt:dt="r8">3312939</Frequency><Timestamp dt:dt="r8">49715219614</Timestamp><Current dt:dt="…	60.003	1	right	-1823746499	04-24-2017	14:06:00	12:06:00	female	75	{LEFTARROW}	55							0	308809	308405	{DOWNARROW}	404	307286	306855	931	left6,4	5	2	54	mask5	0	308388	0	308188	eqm10_NoEyeNmodel1_dir	0	V	gazeCOD	GazeCoDxp	0	400	0	307888	2	307788
GazeCoD_1Model_male	4	1	21	<?xml version="1.0"?>\n<Clock xmlns:dt="urn:schemas-microsoft-com:datatypes"><Description dt:dt="string">E-Prime Primary Realtime Clock</Description><StartTime><Timestamp dt:dt="int">0</Timestamp><DateUtc dt:dt="string">2017-04-24T12:06:00Z</DateUtc></StartTime><FrequencyChanges><FrequencyChange><Frequency dt:dt="r8">3312939</Frequency><Timestamp dt:dt="r8">49715219614</Timestamp><Current dt:dt="…	60.003	1	right	-1823746499	04-24-2017	14:06:00	12:06:00	female	76	{RIGHTARROW}	77							0	310609	310388	{RIGHTARROW}	221	309276	308821	955	right8	22	2	55	mask22	0	310371	0	310171	eqm10_NoEyeNmodel1_dir	90	H	gazeCOD	GazeCoDxp	1	400	0	309871	-5	309771
GazeCoD_1Model_male	4	1	21	<?xml version="1.0"?>\n<Clock xmlns:dt="urn:schemas-microsoft-com:datatypes"><Description dt:dt="string">E-Prime Primary Realtime Clock</Description><StartTime><Timestamp dt:dt="int">0</Timestamp><DateUtc dt:dt="string">2017-04-24T12:06:00Z</DateUtc></StartTime><FrequencyChanges><FrequencyChange><Frequency dt:dt="r8">3312939</Frequency><Timestamp dt:dt="r8">49715219614</Timestamp><Current dt:dt="…	60.003	1	right	-1823746499	04-24-2017	14:06:00	12:06:00	female	77	{DOWNARROW}	79							0	318737	318104	{RIGHTARROW}	633	316987	316654	833	DG0	12	2	56	mask12	0	318087	0	317887	eqm10_NoEyeNmodel1_dir	90	H	gazeCOD	GazeCoDxp	0	400	0	317587	0	317487
GazeCoD_1Model_male	4	1	21	<?xml version="1.0"?>\n<Clock xmlns:dt="urn:schemas-microsoft-com:datatypes"><Description dt:dt="string">E-Prime Primary Realtime Clock</Description><StartTime><Timestamp dt:dt="int">0</Timestamp><DateUtc dt:dt="string">2017-04-24T12:06:00Z</DateUtc></StartTime><FrequencyChanges><FrequencyChange><Frequency dt:dt="r8">3312939</Frequency><Timestamp dt:dt="r8">49715219614</Timestamp><Current dt:dt="…	60.003	1	right	-1823746499	04-24-2017	14:06:00	12:06:00	female	78	{RIGHTARROW}	42							0	320369	320171	{DOWNARROW}	198	319056	318754	802	right4,8	20	2	57	mask20	0	320154	0	319954	eqm10_NoEyeNmodel1_dir	90	H	gazeCOD	GazeCoDxp	0	400	0	319654	-2	319554
GazeCoD_1Model_male	4	1	21	<?xml version="1.0"?>\n<Clock xmlns:dt="urn:schemas-microsoft-com:datatypes"><Description dt:dt="string">E-Prime Primary Realtime Clock</Description><StartTime><Timestamp dt:dt="int">0</Timestamp><DateUtc dt:dt="string">2017-04-24T12:06:00Z</DateUtc></StartTime><FrequencyChanges><FrequencyChange><Frequency dt:dt="r8">3312939</Frequency><Timestamp dt:dt="r8">49715219614</Timestamp><Current dt:dt="…	60.003	1	right	-1823746499	04-24-2017	14:06:00	12:06:00	female	79	{DOWNARROW}	79							0	321865	321770	{DOWNARROW}	95	320649	320387	762	DG0	1	2	58	mask1	0	321754	0	321554	eqm10_NoEyeNmodel1_dir	0	V	gazeCOD	GazeCoDxp	1	400	0	321254	5	321154
GazeCoD_1Model_male	4	1	21	<?xml version="1.0"?>\n<Clock xmlns:dt="urn:schemas-microsoft-com:datatypes"><Description dt:dt="string">E-Prime Primary Realtime Clock</Description><StartTime><Timestamp dt:dt="int">0</Timestamp><DateUtc dt:dt="string">2017-04-24T12:06:00Z</DateUtc></StartTime><FrequencyChanges><FrequencyChange><Frequency dt:dt="r8">3312939</Frequency><Timestamp dt:dt="r8">49715219614</Timestamp><Current dt:dt="…	60.003	1	right	-1823746499	04-24-2017	14:06:00	12:06:00	female	80	{LEFTARROW}	55							0	323617	323287	{LEFTARROW}	330	322162	321887	775	left6,4	27	2	59	mask27	0	323270	0	323070	eqm10_NoEyeNmodel1_dir	90	HV	gazeCOD	GazeCoDxp	1	400	0	322770	8	322670
GazeCoD_1Model_male	4	1	21	<?xml version="1.0"?>\n<Clock xmlns:dt="urn:schemas-microsoft-com:datatypes"><Description dt:dt="string">E-Prime Primary Realtime Clock</Description><StartTime><Timestamp dt:dt="int">0</Timestamp><DateUtc dt:dt="string">2017-04-24T12:06:00Z</DateUtc></StartTime><FrequencyChanges><FrequencyChange><Frequency dt:dt="r8">3312939</Frequency><Timestamp dt:dt="r8">49715219614</Timestamp><Current dt:dt="…	60.003	1	right	-1823746499	04-24-2017	14:06:00	12:06:00	female	81	{LEFTARROW}	78							0	325361	325154	{LEFTARROW}	207	324030	323637	893	left8	6	2	60	mask6	0	325137	0	324937	eqm10_NoEyeNmodel1_dir	0	V	gazeCOD	GazeCoDxp	1	400	0	324637	7	324537
GazeCoD_1Model_male	4	1	21	<?xml version="1.0"?>\n<Clock xmlns:dt="urn:schemas-microsoft-com:datatypes"><Description dt:dt="string">E-Prime Primary Realtime Clock</Description><StartTime><Timestamp dt:dt="int">0</Timestamp><DateUtc dt:dt="string">2017-04-24T12:06:00Z</DateUtc></StartTime><FrequencyChanges><FrequencyChange><Frequency dt:dt="r8">3312939</Frequency><Timestamp dt:dt="r8">49715219614</Timestamp><Current dt:dt="…	60.003	1	right	-1823746499	04-24-2017	14:06:00	12:06:00	female	82	{RIGHTARROW}	46							0	327241	326970	{DOWNARROW}	270	325859	325370	989	right1,6	29	2	61	mask29	0	326954	0	326754	eqm10_NoEyeNmodel1_dir	90	HV	gazeCOD	GazeCoDxp	0	400	0	326454	-5	326354
GazeCoD_1Model_male	4	1	21	<?xml version="1.0"?>\n<Clock xmlns:dt="urn:schemas-microsoft-com:datatypes"><Description dt:dt="string">E-Prime Primary Realtime Clock</Description><StartTime><Timestamp dt:dt="int">0</Timestamp><DateUtc dt:dt="string">2017-04-24T12:06:00Z</DateUtc></StartTime><FrequencyChanges><FrequencyChange><Frequency dt:dt="r8">3312939</Frequency><Timestamp dt:dt="r8">49715219614</Timestamp><Current dt:dt="…	60.003	1	right	-1823746499	04-24-2017	14:06:00	12:06:00	female	83	{LEFTARROW}	78							0	329304	328837	{LEFTARROW}	467	327722	327254	968	left8	28	2	62	mask28	0	328820	0	328620	eqm10_NoEyeNmodel1_dir	90	HV	gazeCOD	GazeCoDxp	1	400	0	328320	-2	328220
GazeCoD_1Model_male	4	1	21	<?xml version="1.0"?>\n<Clock xmlns:dt="urn:schemas-microsoft-com:datatypes"><Description dt:dt="string">E-Prime Primary Realtime Clock</Description><StartTime><Timestamp dt:dt="int">0</Timestamp><DateUtc dt:dt="string">2017-04-24T12:06:00Z</DateUtc></StartTime><FrequencyChanges><FrequencyChange><Frequency dt:dt="r8">3312939</Frequency><Timestamp dt:dt="r8">49715219614</Timestamp><Current dt:dt="…	60.003	1	right	-1823746499	04-24-2017	14:06:00	12:06:00	female	84	{RIGHTARROW}	44							0	331112	330770	{DOWNARROW}	342	329650	329320	830	right3,2	19	2	63	mask19	0	330753	0	330553	eqm10_NoEyeNmodel1_dir	90	H	gazeCOD	GazeCoDxp	0	400	0	330253	3	330153
GazeCoD_1Model_male	4	1	21	<?xml version="1.0"?>\n<Clock xmlns:dt="urn:schemas-microsoft-com:datatypes"><Description dt:dt="string">E-Prime Primary Realtime Clock</Description><StartTime><Timestamp dt:dt="int">0</Timestamp><DateUtc dt:dt="string">2017-04-24T12:06:00Z</DateUtc></StartTime><FrequencyChanges><FrequencyChange><Frequency dt:dt="r8">3312939</Frequency><Timestamp dt:dt="r8">49715219614</Timestamp><Current dt:dt="…	60.003	1	right	-1823746499	04-24-2017	14:06:00	12:06:00	female	85	{RIGHTARROW}	40							0	332888	332687	{DOWNARROW}	201	331561	331137	924	right6,4	32	2	64	mask32	0	332670	0	332470	eqm10_NoEyeNmodel1_dir	90	HV	gazeCOD	GazeCoDxp	0	400	0	332170	9	332070
GazeCoD_1Model_male	4	1	21	<?xml version="1.0"?>\n<Clock xmlns:dt="urn:schemas-microsoft-com:datatypes"><Description dt:dt="string">E-Prime Primary Realtime Clock</Description><StartTime><Timestamp dt:dt="int">0</Timestamp><DateUtc dt:dt="string">2017-04-24T12:06:00Z</DateUtc></StartTime><FrequencyChanges><FrequencyChange><Frequency dt:dt="r8">3312939</Frequency><Timestamp dt:dt="r8">49715219614</Timestamp><Current dt:dt="…	60.003	1	right	-1823746499	04-24-2017	14:06:00	12:06:00	female	86	{RIGHTARROW}	42							0	334464	334353	{DOWNARROW}	111	333238	332903	835	right4,8	9	2	65	mask9	0	334336	-1	334136	eqm10_NoEyeNmodel1_dir	0	V	gazeCOD	GazeCoDxp	0	400	0	333837	-1	333737
GazeCoD_1Model_male	4	1	21	<?xml version="1.0"?>\n<Clock xmlns:dt="urn:schemas-microsoft-com:datatypes"><Description dt:dt="string">E-Prime Primary Realtime Clock</Description><StartTime><Timestamp dt:dt="int">0</Timestamp><DateUtc dt:dt="string">2017-04-24T12:06:00Z</DateUtc></StartTime><FrequencyChanges><FrequencyChange><Frequency dt:dt="r8">3312939</Frequency><Timestamp dt:dt="r8">49715219614</Timestamp><Current dt:dt="…	60.003	1	right	-1823746499	04-24-2017	14:06:00	12:06:00	female	87	{LEFTARROW}	51							0	336040	335920	{LEFTARROW}	120	334806	334486	820	left3,2	25	2	66	mask25	0	335903	0	335703	eqm10_NoEyeNmodel1_dir	90	HV	gazeCOD	GazeCoDxp	1	400	0	335403	-3	335303
GazeCoD_1Model_male	4	1	21	<?xml version="1.0"?>\n<Clock xmlns:dt="urn:schemas-microsoft-com:datatypes"><Description dt:dt="string">E-Prime Primary Realtime Clock</Description><StartTime><Timestamp dt:dt="int">0</Timestamp><DateUtc dt:dt="string">2017-04-24T12:06:00Z</DateUtc></StartTime><FrequencyChanges><FrequencyChange><Frequency dt:dt="r8">3312939</Frequency><Timestamp dt:dt="r8">49715219614</Timestamp><Current dt:dt="…	60.003	1	right	-1823746499	04-24-2017	14:06:00	12:06:00	female	88	{LEFTARROW}	49							0	337736	337503	{DOWNARROW}	233	336386	336053	833	left1,6	2	3	67	mask2	0	337486	0	337286	eqm10_NoEyeNmodel1_dir	0	V	gazeCOD	GazeCoDxp	0	400	0	336986	0	336886
GazeCoD_1Model_male	4	1	21	<?xml version="1.0"?>\n<Clock xmlns:dt="urn:schemas-microsoft-com:datatypes"><Description dt:dt="string">E-Prime Primary Realtime Clock</Description><StartTime><Timestamp dt:dt="int">0</Timestamp><DateUtc dt:dt="string">2017-04-24T12:06:00Z</DateUtc></StartTime><FrequencyChanges><FrequencyChange><Frequency dt:dt="r8">3312939</Frequency><Timestamp dt:dt="r8">49715219614</Timestamp><Current dt:dt="…	60.003	1	right	-1823746499	04-24-2017	14:06:00	12:06:00	female	89	{DOWNARROW}	79							0	339872	339236	{LEFTARROW}	636	338118	337753	865	DG0	23	3	68	mask23	0	339220	0	339020	eqm10_NoEyeNmodel1_dir	90	HV	gazeCOD	GazeCoDxp	0	400	0	338720	2	338620
GazeCoD_1Model_male	4	1	21	<?xml version="1.0"?>\n<Clock xmlns:dt="urn:schemas-microsoft-com:datatypes"><Description dt:dt="string">E-Prime Primary Realtime Clock</Description><StartTime><Timestamp dt:dt="int">0</Timestamp><DateUtc dt:dt="string">2017-04-24T12:06:00Z</DateUtc></StartTime><FrequencyChanges><FrequencyChange><Frequency dt:dt="r8">3312939</Frequency><Timestamp dt:dt="r8">49715219614</Timestamp><Current dt:dt="…	60.003	1	right	-1823746499	04-24-2017	14:06:00	12:06:00	female	90	{RIGHTARROW}	46							0	342512	341336	{DOWNARROW}	1176	340225	339886	839	right1,6	18	3	69	mask18	0	341319	-1	341119	eqm10_NoEyeNmodel1_dir	90	H	gazeCOD	GazeCoDxp	0	400	0	340820	-5	340720
GazeCoD_1Model_male	4	1	21	<?xml version="1.0"?>\n<Clock xmlns:dt="urn:schemas-microsoft-com:datatypes"><Description dt:dt="string">E-Prime Primary Realtime Clock</Description><StartTime><Timestamp dt:dt="int">0</Timestamp><DateUtc dt:dt="string">2017-04-24T12:06:00Z</DateUtc></StartTime><FrequencyChanges><FrequencyChange><Frequency dt:dt="r8">3312939</Frequency><Timestamp dt:dt="r8">49715219614</Timestamp><Current dt:dt="…	60.003	1	right	-1823746499	04-24-2017	14:06:00	12:06:00	female	91	{RIGHTARROW}	77							0	344368	344136	{RIGHTARROW}	232	343009	342536	973	right8	22	3	70	mask22	0	344119	0	343919	eqm10_NoEyeNmodel1_dir	90	H	gazeCOD	GazeCoDxp	1	400	0	343619	10	343519
GazeCoD_1Model_male	4	1	21	<?xml version="1.0"?>\n<Clock xmlns:dt="urn:schemas-microsoft-com:datatypes"><Description dt:dt="string">E-Prime Primary Realtime Clock</Description><StartTime><Timestamp dt:dt="int">0</Timestamp><DateUtc dt:dt="string">2017-04-24T12:06:00Z</DateUtc></StartTime><FrequencyChanges><FrequencyChange><Frequency dt:dt="r8">3312939</Frequency><Timestamp dt:dt="r8">49715219614</Timestamp><Current dt:dt="…	60.003	1	right	-1823746499	04-24-2017	14:06:00	12:06:00	female	92	{RIGHTARROW}	42							0	346144	345819	{DOWNARROW}	324	344699	344386	813	right4,8	31	3	71	mask31	0	345803	0	345603	eqm10_NoEyeNmodel1_dir	90	HV	gazeCOD	GazeCoDxp	0	400	0	345303	4	345203
GazeCoD_1Model_male	4	1	21	<?xml version="1.0"?>\n<Clock xmlns:dt="urn:schemas-microsoft-com:datatypes"><Description dt:dt="string">E-Prime Primary Realtime Clock</Description><StartTime><Timestamp dt:dt="int">0</Timestamp><DateUtc dt:dt="string">2017-04-24T12:06:00Z</DateUtc></StartTime><FrequencyChanges><FrequencyChange><Frequency dt:dt="r8">3312939</Frequency><Timestamp dt:dt="r8">49715219614</Timestamp><Current dt:dt="…	60.003	1	right	-1823746499	04-24-2017	14:06:00	12:06:00	female	93	{DOWNARROW}	79							0	347831	347536	{DOWNARROW}	295	346415	346153	762	DG0	12	3	72	mask12	0	347519	0	347319	eqm10_NoEyeNmodel1_dir	90	H	gazeCOD	GazeCoDxp	1	400	0	347019	4	346919
GazeCoD_1Model_male	4	1	21	<?xml version="1.0"?>\n<Clock xmlns:dt="urn:schemas-microsoft-com:datatypes"><Description dt:dt="string">E-Prime Primary Realtime Clock</Description><StartTime><Timestamp dt:dt="int">0</Timestamp><DateUtc dt:dt="string">2017-04-24T12:06:00Z</DateUtc></StartTime><FrequencyChanges><FrequencyChange><Frequency dt:dt="r8">3312939</Frequency><Timestamp dt:dt="r8">49715219614</Timestamp><Current dt:dt="…	60.003	1	right	-1823746499	04-24-2017	14:06:00	12:06:00	female	94	{RIGHTARROW}	40							0	349927	349219	{RIGHTARROW}	708	348105	347852	753	right6,4	10	3	73	mask10	0	349202	0	349002	eqm10_NoEyeNmodel1_dir	0	V	gazeCOD	GazeCoDxp	1	400	0	348702	-3	348602
GazeCoD_1Model_male	4	1	21	<?xml version="1.0"?>\n<Clock xmlns:dt="urn:schemas-microsoft-com:datatypes"><Description dt:dt="string">E-Prime Primary Realtime Clock</Description><StartTime><Timestamp dt:dt="int">0</Timestamp><DateUtc dt:dt="string">2017-04-24T12:06:00Z</DateUtc></StartTime><FrequencyChanges><FrequencyChange><Frequency dt:dt="r8">3312939</Frequency><Timestamp dt:dt="r8">49715219614</Timestamp><Current dt:dt="…	60.003	1	right	-1823746499	04-24-2017	14:06:00	12:06:00	female	95	{LEFTARROW}	51							0	351519	351386	{DOWNARROW}	133	350273	349952	821	left3,2	3	3	74	mask3	0	351369	0	351169	eqm10_NoEyeNmodel1_dir	0	V	gazeCOD	GazeCoDxp	0	400	0	350869	-4	350769
GazeCoD_1Model_male	4	1	21	<?xml version="1.0"?>\n<Clock xmlns:dt="urn:schemas-microsoft-com:datatypes"><Description dt:dt="string">E-Prime Primary Realtime Clock</Description><StartTime><Timestamp dt:dt="int">0</Timestamp><DateUtc dt:dt="string">2017-04-24T12:06:00Z</DateUtc></StartTime><FrequencyChanges><FrequencyChange><Frequency dt:dt="r8">3312939</Frequency><Timestamp dt:dt="r8">49715219614</Timestamp><Current dt:dt="…	60.003	1	right	-1823746499	04-24-2017	14:06:00	12:06:00	female	96	{LEFTARROW}	78							0	353167	352952	{LEFTARROW}	215	351833	351536	797	left8	28	3	75	mask28	0	352935	-1	352735	eqm10_NoEyeNmodel1_dir	90	HV	gazeCOD	GazeCoDxp	1	400	0	352436	3	352336
GazeCoD_1Model_male	4	1	21	<?xml version="1.0"?>\n<Clock xmlns:dt="urn:schemas-microsoft-com:datatypes"><Description dt:dt="string">E-Prime Primary Realtime Clock</Description><StartTime><Timestamp dt:dt="int">0</Timestamp><DateUtc dt:dt="string">2017-04-24T12:06:00Z</DateUtc></StartTime><FrequencyChanges><FrequencyChange><Frequency dt:dt="r8">3312939</Frequency><Timestamp dt:dt="r8">49715219614</Timestamp><Current dt:dt="…	60.003	1	right	-1823746499	04-24-2017	14:06:00	12:06:00	female	97	{LEFTARROW}	78							0	355103	354735	{LEFTARROW}	368	353618	353185	933	left8	17	3	76	mask17	0	354719	0	354519	eqm10_NoEyeNmodel1_dir	90	H	gazeCOD	GazeCoDxp	1	400	0	354219	1	354119
GazeCoD_1Model_male	4	1	21	<?xml version="1.0"?>\n<Clock xmlns:dt="urn:schemas-microsoft-com:datatypes"><Description dt:dt="string">E-Prime Primary Realtime Clock</Description><StartTime><Timestamp dt:dt="int">0</Timestamp><DateUtc dt:dt="string">2017-04-24T12:06:00Z</DateUtc></StartTime><FrequencyChanges><FrequencyChange><Frequency dt:dt="r8">3312939</Frequency><Timestamp dt:dt="r8">49715219614</Timestamp><Current dt:dt="…	60.003	1	right	-1823746499	04-24-2017	14:06:00	12:06:00	female	98	{RIGHTARROW}	44							0	357199	356619	{DOWNARROW}	580	355502	355119	883	right3,2	30	3	77	mask30	0	356602	0	356402	eqm10_NoEyeNmodel1_dir	90	HV	gazeCOD	GazeCoDxp	0	400	0	356102	0	356002
GazeCoD_1Model_male	4	1	21	<?xml version="1.0"?>\n<Clock xmlns:dt="urn:schemas-microsoft-com:datatypes"><Description dt:dt="string">E-Prime Primary Realtime Clock</Description><StartTime><Timestamp dt:dt="int">0</Timestamp><DateUtc dt:dt="string">2017-04-24T12:06:00Z</DateUtc></StartTime><FrequencyChanges><FrequencyChange><Frequency dt:dt="r8">3312939</Frequency><Timestamp dt:dt="r8">49715219614</Timestamp><Current dt:dt="…	60.003	1	right	-1823746499	04-24-2017	14:06:00	12:06:00	female	99	{LEFTARROW}	55							0	359231	358702	{DOWNARROW}	529	357587	357219	868	left6,4	5	3	78	mask5	0	358685	0	358485	eqm10_NoEyeNmodel1_dir	0	V	gazeCOD	GazeCoDxp	0	400	0	358185	-2	358085
GazeCoD_1Model_male	4	1	21	<?xml version="1.0"?>\n<Clock xmlns:dt="urn:schemas-microsoft-com:datatypes"><Description dt:dt="string">E-Prime Primary Realtime Clock</Description><StartTime><Timestamp dt:dt="int">0</Timestamp><DateUtc dt:dt="string">2017-04-24T12:06:00Z</DateUtc></StartTime><FrequencyChanges><FrequencyChange><Frequency dt:dt="r8">3312939</Frequency><Timestamp dt:dt="r8">49715219614</Timestamp><Current dt:dt="…	60.003	1	right	-1823746499	04-24-2017	14:06:00	12:06:00	female	100	{RIGHTARROW}	44							0	361271	360702	{DOWNARROW}	569	359583	359252	831	right3,2	8	3	79	mask8	0	360685	0	360485	eqm10_NoEyeNmodel1_dir	0	V	gazeCOD	GazeCoDxp	0	400	0	360185	2	360085
GazeCoD_1Model_male	4	1	21	<?xml version="1.0"?>\n<Clock xmlns:dt="urn:schemas-microsoft-com:datatypes"><Description dt:dt="string">E-Prime Primary Realtime Clock</Description><StartTime><Timestamp dt:dt="int">0</Timestamp><DateUtc dt:dt="string">2017-04-24T12:06:00Z</DateUtc></StartTime><FrequencyChanges><FrequencyChange><Frequency dt:dt="r8">3312939</Frequency><Timestamp dt:dt="r8">49715219614</Timestamp><Current dt:dt="…	60.003	1	right	-1823746499	04-24-2017	14:06:00	12:06:00	female	101	{RIGHTARROW}	46							0	363015	362868	{DOWNARROW}	147	361743	361285	958	right1,6	7	3	80	mask7	0	362852	0	362652	eqm10_NoEyeNmodel1_dir	0	V	gazeCOD	GazeCoDxp	0	400	0	362352	9	362252
GazeCoD_1Model_male	4	1	21	<?xml version="1.0"?>\n<Clock xmlns:dt="urn:schemas-microsoft-com:datatypes"><Description dt:dt="string">E-Prime Primary Realtime Clock</Description><StartTime><Timestamp dt:dt="int">0</Timestamp><DateUtc dt:dt="string">2017-04-24T12:06:00Z</DateUtc></StartTime><FrequencyChanges><FrequencyChange><Frequency dt:dt="r8">3312939</Frequency><Timestamp dt:dt="r8">49715219614</Timestamp><Current dt:dt="…	60.003	1	right	-1823746499	04-24-2017	14:06:00	12:06:00	female	102	{RIGHTARROW}	44							0	365055	364618	{RIGHTARROW}	436	363499	363035	964	right3,2	19	3	81	mask19	0	364602	0	364402	eqm10_NoEyeNmodel1_dir	90	H	gazeCOD	GazeCoDxp	1	400	0	364102	3	364002
GazeCoD_1Model_male	4	1	21	<?xml version="1.0"?>\n<Clock xmlns:dt="urn:schemas-microsoft-com:datatypes"><Description dt:dt="string">E-Prime Primary Realtime Clock</Description><StartTime><Timestamp dt:dt="int">0</Timestamp><DateUtc dt:dt="string">2017-04-24T12:06:00Z</DateUtc></StartTime><FrequencyChanges><FrequencyChange><Frequency dt:dt="r8">3312939</Frequency><Timestamp dt:dt="r8">49715219614</Timestamp><Current dt:dt="…	60.003	1	right	-1823746499	04-24-2017	14:06:00	12:06:00	female	103	{LEFTARROW}	53							0	366838	366485	{LEFTARROW}	353	365364	365068	796	left4,8	26	3	82	mask26	0	366468	0	366268	eqm10_NoEyeNmodel1_dir	90	HV	gazeCOD	GazeCoDxp	1	400	0	365968	4	365868
GazeCoD_1Model_male	4	1	21	<?xml version="1.0"?>\n<Clock xmlns:dt="urn:schemas-microsoft-com:datatypes"><Description dt:dt="string">E-Prime Primary Realtime Clock</Description><StartTime><Timestamp dt:dt="int">0</Timestamp><DateUtc dt:dt="string">2017-04-24T12:06:00Z</DateUtc></StartTime><FrequencyChanges><FrequencyChange><Frequency dt:dt="r8">3312939</Frequency><Timestamp dt:dt="r8">49715219614</Timestamp><Current dt:dt="…	60.003	1	right	-1823746499	04-24-2017	14:06:00	12:06:00	female	104	{LEFTARROW}	53							0	368630	368301	{LEFTARROW}	329	367182	366851	831	left4,8	4	3	83	mask4	0	368285	0	368085	eqm10_NoEyeNmodel1_dir	0	V	gazeCOD	GazeCoDxp	1	400	0	367785	3	367685
GazeCoD_1Model_male	4	1	21	<?xml version="1.0"?>\n<Clock xmlns:dt="urn:schemas-microsoft-com:datatypes"><Description dt:dt="string">E-Prime Primary Realtime Clock</Description><StartTime><Timestamp dt:dt="int">0</Timestamp><DateUtc dt:dt="string">2017-04-24T12:06:00Z</DateUtc></StartTime><FrequencyChanges><FrequencyChange><Frequency dt:dt="r8">3312939</Frequency><Timestamp dt:dt="r8">49715219614</Timestamp><Current dt:dt="…	60.003	1	right	-1823746499	04-24-2017	14:06:00	12:06:00	female	105	{LEFTARROW}	53							0	370390	370135	{LEFTARROW}	255	369017	368651	866	left4,8	15	3	84	mask15	0	370118	0	369918	eqm10_NoEyeNmodel1_dir	90	H	gazeCOD	GazeCoDxp	1	400	0	369618	1	369518
GazeCoD_1Model_male	4	1	21	<?xml version="1.0"?>\n<Clock xmlns:dt="urn:schemas-microsoft-com:datatypes"><Description dt:dt="string">E-Prime Primary Realtime Clock</Description><StartTime><Timestamp dt:dt="int">0</Timestamp><DateUtc dt:dt="string">2017-04-24T12:06:00Z</DateUtc></StartTime><FrequencyChanges><FrequencyChange><Frequency dt:dt="r8">3312939</Frequency><Timestamp dt:dt="r8">49715219614</Timestamp><Current dt:dt="…	60.003	1	right	-1823746499	04-24-2017	14:06:00	12:06:00	female	106	{LEFTARROW}	51							0	372334	371984	{LEFTARROW}	350	370859	370401	958	left3,2	25	3	85	mask25	0	371968	0	371768	eqm10_NoEyeNmodel1_dir	90	HV	gazeCOD	GazeCoDxp	1	400	0	371468	9	371368
GazeCoD_1Model_male	4	1	21	<?xml version="1.0"?>\n<Clock xmlns:dt="urn:schemas-microsoft-com:datatypes"><Description dt:dt="string">E-Prime Primary Realtime Clock</Description><StartTime><Timestamp dt:dt="int">0</Timestamp><DateUtc dt:dt="string">2017-04-24T12:06:00Z</DateUtc></StartTime><FrequencyChanges><FrequencyChange><Frequency dt:dt="r8">3312939</Frequency><Timestamp dt:dt="r8">49715219614</Timestamp><Current dt:dt="…	60.003	1	right	-1823746499	04-24-2017	14:06:00	12:06:00	female	107	{LEFTARROW}	49							0	374358	373901	{LEFTARROW}	457	372790	372351	939	left1,6	13	3	86	mask13	0	373884	-1	373684	eqm10_NoEyeNmodel1_dir	90	H	gazeCOD	GazeCoDxp	1	400	0	373385	-5	373285
GazeCoD_1Model_male	4	1	21	<?xml version="1.0"?>\n<Clock xmlns:dt="urn:schemas-microsoft-com:datatypes"><Description dt:dt="string">E-Prime Primary Realtime Clock</Description><StartTime><Timestamp dt:dt="int">0</Timestamp><DateUtc dt:dt="string">2017-04-24T12:06:00Z</DateUtc></StartTime><FrequencyChanges><FrequencyChange><Frequency dt:dt="r8">3312939</Frequency><Timestamp dt:dt="r8">49715219614</Timestamp><Current dt:dt="…	60.003	1	right	-1823746499	04-24-2017	14:06:00	12:06:00	female	108	{RIGHTARROW}	46							0	376854	375884	{DOWNARROW}	970	374772	374368	904	right1,6	29	3	87	mask29	0	375868	0	375668	eqm10_NoEyeNmodel1_dir	90	HV	gazeCOD	GazeCoDxp	0	400	0	375368	-4	375268
GazeCoD_1Model_male	4	1	21	<?xml version="1.0"?>\n<Clock xmlns:dt="urn:schemas-microsoft-com:datatypes"><Description dt:dt="string">E-Prime Primary Realtime Clock</Description><StartTime><Timestamp dt:dt="int">0</Timestamp><DateUtc dt:dt="string">2017-04-24T12:06:00Z</DateUtc></StartTime><FrequencyChanges><FrequencyChange><Frequency dt:dt="r8">3312939</Frequency><Timestamp dt:dt="r8">49715219614</Timestamp><Current dt:dt="…	60.003	1	right	-1823746499	04-24-2017	14:06:00	12:06:00	female	109	{LEFTARROW}	78							0	378670	378301	{DOWNARROW}	369	377174	376868	806	left8	6	3	88	mask6	0	378284	0	378084	eqm10_NoEyeNmodel1_dir	0	V	gazeCOD	GazeCoDxp	0	400	0	377784	10	377684
GazeCoD_1Model_male	4	1	21	<?xml version="1.0"?>\n<Clock xmlns:dt="urn:schemas-microsoft-com:datatypes"><Description dt:dt="string">E-Prime Primary Realtime Clock</Description><StartTime><Timestamp dt:dt="int">0</Timestamp><DateUtc dt:dt="string">2017-04-24T12:06:00Z</DateUtc></StartTime><FrequencyChanges><FrequencyChange><Frequency dt:dt="r8">3312939</Frequency><Timestamp dt:dt="r8">49715219614</Timestamp><Current dt:dt="…	60.003	1	right	-1823746499	04-24-2017	14:06:00	12:06:00	female	110	{LEFTARROW}	49							0	380974	380301	{LEFTARROW}	673	379175	378684	991	left1,6	24	3	89	mask24	0	380284	0	380084	eqm10_NoEyeNmodel1_dir	90	HV	gazeCOD	GazeCoDxp	1	400	0	379784	9	379684
GazeCoD_1Model_male	4	1	21	<?xml version="1.0"?>\n<Clock xmlns:dt="urn:schemas-microsoft-com:datatypes"><Description dt:dt="string">E-Prime Primary Realtime Clock</Description><StartTime><Timestamp dt:dt="int">0</Timestamp><DateUtc dt:dt="string">2017-04-24T12:06:00Z</DateUtc></StartTime><FrequencyChanges><FrequencyChange><Frequency dt:dt="r8">3312939</Frequency><Timestamp dt:dt="r8">49715219614</Timestamp><Current dt:dt="…	60.003	1	right	-1823746499	04-24-2017	14:06:00	12:06:00	female	111	{LEFTARROW}	55							0	382774	382484	{LEFTARROW}	290	381372	380984	888	left6,4	27	3	90	mask27	0	382467	0	382267	eqm10_NoEyeNmodel1_dir	90	HV	gazeCOD	GazeCoDxp	1	400	0	381967	-5	381867
GazeCoD_1Model_male	4	1	21	<?xml version="1.0"?>\n<Clock xmlns:dt="urn:schemas-microsoft-com:datatypes"><Description dt:dt="string">E-Prime Primary Realtime Clock</Description><StartTime><Timestamp dt:dt="int">0</Timestamp><DateUtc dt:dt="string">2017-04-24T12:06:00Z</DateUtc></StartTime><FrequencyChanges><FrequencyChange><Frequency dt:dt="r8">3312939</Frequency><Timestamp dt:dt="r8">49715219614</Timestamp><Current dt:dt="…	60.003	1	right	-1823746499	04-24-2017	14:06:00	12:06:00	female	112	{DOWNARROW}	79							0	384590	384367	{DOWNARROW}	222	383249	382784	965	DG0	1	3	91	mask1	0	384351	0	384151	eqm10_NoEyeNmodel1_dir	0	V	gazeCOD	GazeCoDxp	1	400	0	383851	2	383751
GazeCoD_1Model_male	4	1	21	<?xml version="1.0"?>\n<Clock xmlns:dt="urn:schemas-microsoft-com:datatypes"><Description dt:dt="string">E-Prime Primary Realtime Clock</Description><StartTime><Timestamp dt:dt="int">0</Timestamp><DateUtc dt:dt="string">2017-04-24T12:06:00Z</DateUtc></StartTime><FrequencyChanges><FrequencyChange><Frequency dt:dt="r8">3312939</Frequency><Timestamp dt:dt="r8">49715219614</Timestamp><Current dt:dt="…	60.003	1	right	-1823746499	04-24-2017	14:06:00	12:06:00	female	113	{RIGHTARROW}	40							0	386565	386200	{RIGHTARROW}	365	385075	384600	975	right6,4	32	3	92	mask32	0	386184	0	385984	eqm10_NoEyeNmodel1_dir	90	HV	gazeCOD	GazeCoDxp	1	400	0	385684	9	385584
GazeCoD_1Model_male	4	1	21	<?xml version="1.0"?>\n<Clock xmlns:dt="urn:schemas-microsoft-com:datatypes"><Description dt:dt="string">E-Prime Primary Realtime Clock</Description><StartTime><Timestamp dt:dt="int">0</Timestamp><DateUtc dt:dt="string">2017-04-24T12:06:00Z</DateUtc></StartTime><FrequencyChanges><FrequencyChange><Frequency dt:dt="r8">3312939</Frequency><Timestamp dt:dt="r8">49715219614</Timestamp><Current dt:dt="…	60.003	1	right	-1823746499	04-24-2017	14:06:00	12:06:00	female	114	{RIGHTARROW}	40							0	388333	387967	{RIGHTARROW}	366	386847	386584	763	right6,4	21	3	93	mask21	0	387950	0	387750	eqm10_NoEyeNmodel1_dir	90	H	gazeCOD	GazeCoDxp	1	400	0	387450	3	387350
GazeCoD_1Model_male	4	1	21	<?xml version="1.0"?>\n<Clock xmlns:dt="urn:schemas-microsoft-com:datatypes"><Description dt:dt="string">E-Prime Primary Realtime Clock</Description><StartTime><Timestamp dt:dt="int">0</Timestamp><DateUtc dt:dt="string">2017-04-24T12:06:00Z</DateUtc></StartTime><FrequencyChanges><FrequencyChange><Frequency dt:dt="r8">3312939</Frequency><Timestamp dt:dt="r8">49715219614</Timestamp><Current dt:dt="…	60.003	1	right	-1823746499	04-24-2017	14:06:00	12:06:00	female	115	{LEFTARROW}	55							0	390285	389850	{LEFTARROW}	435	388725	388350	875	left6,4	16	3	94	mask16	0	389834	0	389634	eqm10_NoEyeNmodel1_dir	90	H	gazeCOD	GazeCoDxp	1	400	0	389334	9	389234
GazeCoD_1Model_male	4	1	21	<?xml version="1.0"?>\n<Clock xmlns:dt="urn:schemas-microsoft-com:datatypes"><Description dt:dt="string">E-Prime Primary Realtime Clock</Description><StartTime><Timestamp dt:dt="int">0</Timestamp><DateUtc dt:dt="string">2017-04-24T12:06:00Z</DateUtc></StartTime><FrequencyChanges><FrequencyChange><Frequency dt:dt="r8">3312939</Frequency><Timestamp dt:dt="r8">49715219614</Timestamp><Current dt:dt="…	60.003	1	right	-1823746499	04-24-2017	14:06:00	12:06:00	female	116	{RIGHTARROW}	42							0	392325	391900	{DOWNARROW}	425	390774	390300	974	right4,8	20	3	95	mask20	0	391883	0	391683	eqm10_NoEyeNmodel1_dir	90	H	gazeCOD	GazeCoDxp	0	400	0	391383	9	391283
GazeCoD_1Model_male	4	1	21	<?xml version="1.0"?>\n<Clock xmlns:dt="urn:schemas-microsoft-com:datatypes"><Description dt:dt="string">E-Prime Primary Realtime Clock</Description><StartTime><Timestamp dt:dt="int">0</Timestamp><DateUtc dt:dt="string">2017-04-24T12:06:00Z</DateUtc></StartTime><FrequencyChanges><FrequencyChange><Frequency dt:dt="r8">3312939</Frequency><Timestamp dt:dt="r8">49715219614</Timestamp><Current dt:dt="…	60.003	1	right	-1823746499	04-24-2017	14:06:00	12:06:00	female	117	{RIGHTARROW}	42							0	394117	393900	{DOWNARROW}	217	392776	392350	926	right4,8	9	3	96	mask9	0	393883	0	393683	eqm10_NoEyeNmodel1_dir	0	V	gazeCOD	GazeCoDxp	0	400	0	393383	7	393283
GazeCoD_1Model_male	4	1	21	<?xml version="1.0"?>\n<Clock xmlns:dt="urn:schemas-microsoft-com:datatypes"><Description dt:dt="string">E-Prime Primary Realtime Clock</Description><StartTime><Timestamp dt:dt="int">0</Timestamp><DateUtc dt:dt="string">2017-04-24T12:06:00Z</DateUtc></StartTime><FrequencyChanges><FrequencyChange><Frequency dt:dt="r8">3312939</Frequency><Timestamp dt:dt="r8">49715219614</Timestamp><Current dt:dt="…	60.003	1	right	-1823746499	04-24-2017	14:06:00	12:06:00	female	118	{LEFTARROW}	51							0	396565	395667	{DOWNARROW}	898	394541	394133	908	left3,2	14	3	97	mask14	0	395650	0	395450	eqm10_NoEyeNmodel1_dir	90	H	gazeCOD	GazeCoDxp	0	400	0	395150	9	395050
GazeCoD_1Model_male	4	1	21	<?xml version="1.0"?>\n<Clock xmlns:dt="urn:schemas-microsoft-com:datatypes"><Description dt:dt="string">E-Prime Primary Realtime Clock</Description><StartTime><Timestamp dt:dt="int">0</Timestamp><DateUtc dt:dt="string">2017-04-24T12:06:00Z</DateUtc></StartTime><FrequencyChanges><FrequencyChange><Frequency dt:dt="r8">3312939</Frequency><Timestamp dt:dt="r8">49715219614</Timestamp><Current dt:dt="…	60.003	1	right	-1823746499	04-24-2017	14:06:00	12:06:00	female	119	{RIGHTARROW}	77							0	398341	398066	{RIGHTARROW}	275	396944	396583	861	right8	33	3	98	mask33	0	398050	0	397850	eqm10_NoEyeNmodel1_dir	90	HV	gazeCOD	GazeCoDxp	1	400	0	397550	6	397450
GazeCoD_1Model_male	4	1	21	<?xml version="1.0"?>\n<Clock xmlns:dt="urn:schemas-microsoft-com:datatypes"><Description dt:dt="string">E-Prime Primary Realtime Clock</Description><StartTime><Timestamp dt:dt="int">0</Timestamp><DateUtc dt:dt="string">2017-04-24T12:06:00Z</DateUtc></StartTime><FrequencyChanges><FrequencyChange><Frequency dt:dt="r8">3312939</Frequency><Timestamp dt:dt="r8">49715219614</Timestamp><Current dt:dt="…	60.003	1	right	-1823746499	04-24-2017	14:06:00	12:06:00	female	120	{RIGHTARROW}	77							0	400373	399850	{RIGHTARROW}	523	398724	398350	874	right8	11	3	99	mask11	0	399833	0	399633	eqm10_NoEyeNmodel1_dir	0	V	gazeCOD	GazeCoDxp	1	400	0	399333	9	399233
GazeCoD_1Model_male	4	1	21	<?xml version="1.0"?>\n<Clock xmlns:dt="urn:schemas-microsoft-com:datatypes"><Description dt:dt="string">E-Prime Primary Realtime Clock</Description><StartTime><Timestamp dt:dt="int">0</Timestamp><DateUtc dt:dt="string">2017-04-24T12:06:00Z</DateUtc></StartTime><FrequencyChanges><FrequencyChange><Frequency dt:dt="r8">3312939</Frequency><Timestamp dt:dt="r8">49715219614</Timestamp><Current dt:dt="…	60.003	1	right	-1823746499	04-24-2017	14:06:00	12:06:00	female	121	{DOWNARROW}	79							0	402253	401833	{DOWNARROW}	419	400711	400383	828	DG0	12	4	100	mask12	0	401816	0	401616	eqm10_NoEyeNmodel1_dir	90	H	gazeCOD	GazeCoDxp	1	400	0	401316	5	401216
GazeCoD_1Model_male	4	1	21	<?xml version="1.0"?>\n<Clock xmlns:dt="urn:schemas-microsoft-com:datatypes"><Description dt:dt="string">E-Prime Primary Realtime Clock</Description><StartTime><Timestamp dt:dt="int">0</Timestamp><DateUtc dt:dt="string">2017-04-24T12:06:00Z</DateUtc></StartTime><FrequencyChanges><FrequencyChange><Frequency dt:dt="r8">3312939</Frequency><Timestamp dt:dt="r8">49715219614</Timestamp><Current dt:dt="…	60.003	1	right	-1823746499	04-24-2017	14:06:00	12:06:00	female	122	{RIGHTARROW}	77							0	404276	403883	{RIGHTARROW}	393	402766	402266	1000	right8	33	4	101	mask33	0	403866	0	403666	eqm10_NoEyeNmodel1_dir	90	HV	gazeCOD	GazeCoDxp	1	400	0	403366	0	403266
GazeCoD_1Model_male	4	1	21	<?xml version="1.0"?>\n<Clock xmlns:dt="urn:schemas-microsoft-com:datatypes"><Description dt:dt="string">E-Prime Primary Realtime Clock</Description><StartTime><Timestamp dt:dt="int">0</Timestamp><DateUtc dt:dt="string">2017-04-24T12:06:00Z</DateUtc></StartTime><FrequencyChanges><FrequencyChange><Frequency dt:dt="r8">3312939</Frequency><Timestamp dt:dt="r8">49715219614</Timestamp><Current dt:dt="…	60.003	1	right	-1823746499	04-24-2017	14:06:00	12:06:00	female	123	{DOWNARROW}	79							0	406244	405716	{DOWNARROW}	528	404591	404299	792	DG0	1	4	102	mask1	0	405699	0	405499	eqm10_NoEyeNmodel1_dir	0	V	gazeCOD	GazeCoDxp	1	400	0	405199	8	405099
GazeCoD_1Model_male	4	1	21	<?xml version="1.0"?>\n<Clock xmlns:dt="urn:schemas-microsoft-com:datatypes"><Description dt:dt="string">E-Prime Primary Realtime Clock</Description><StartTime><Timestamp dt:dt="int">0</Timestamp><DateUtc dt:dt="string">2017-04-24T12:06:00Z</DateUtc></StartTime><FrequencyChanges><FrequencyChange><Frequency dt:dt="r8">3312939</Frequency><Timestamp dt:dt="r8">49715219614</Timestamp><Current dt:dt="…	60.003	1	right	-1823746499	04-24-2017	14:06:00	12:06:00	female	124	{RIGHTARROW}	40							0	409052	407666	{RIGHTARROW}	1386	406542	406266	776	right6,4	32	4	103	mask32	0	407649	0	407449	eqm10_NoEyeNmodel1_dir	90	HV	gazeCOD	GazeCoDxp	1	400	0	407149	7	407049
GazeCoD_1Model_male	4	1	21	<?xml version="1.0"?>\n<Clock xmlns:dt="urn:schemas-microsoft-com:datatypes"><Description dt:dt="string">E-Prime Primary Realtime Clock</Description><StartTime><Timestamp dt:dt="int">0</Timestamp><DateUtc dt:dt="string">2017-04-24T12:06:00Z</DateUtc></StartTime><FrequencyChanges><FrequencyChange><Frequency dt:dt="r8">3312939</Frequency><Timestamp dt:dt="r8">49715219614</Timestamp><Current dt:dt="…	60.003	1	right	-1823746499	04-24-2017	14:06:00	12:06:00	female	125	{LEFTARROW}	51							0	411116	410599	{RIGHTARROW}	517	409487	409066	921	left3,2	14	4	104	mask14	0	410582	0	410382	eqm10_NoEyeNmodel1_dir	90	H	gazeCOD	GazeCoDxp	0	400	0	410082	-5	409982
GazeCoD_1Model_male	4	1	21	<?xml version="1.0"?>\n<Clock xmlns:dt="urn:schemas-microsoft-com:datatypes"><Description dt:dt="string">E-Prime Primary Realtime Clock</Description><StartTime><Timestamp dt:dt="int">0</Timestamp><DateUtc dt:dt="string">2017-04-24T12:06:00Z</DateUtc></StartTime><FrequencyChanges><FrequencyChange><Frequency dt:dt="r8">3312939</Frequency><Timestamp dt:dt="r8">49715219614</Timestamp><Current dt:dt="…	60.003	1	right	-1823746499	04-24-2017	14:06:00	12:06:00	female	126	{RIGHTARROW}	42							0	413092	412649	{RIGHTARROW}	443	411535	411132	903	right4,8	20	4	105	mask20	0	412632	0	412432	eqm10_NoEyeNmodel1_dir	90	H	gazeCOD	GazeCoDxp	1	400	0	412132	-3	412032
GazeCoD_1Model_male	4	1	21	<?xml version="1.0"?>\n<Clock xmlns:dt="urn:schemas-microsoft-com:datatypes"><Description dt:dt="string">E-Prime Primary Realtime Clock</Description><StartTime><Timestamp dt:dt="int">0</Timestamp><DateUtc dt:dt="string">2017-04-24T12:06:00Z</DateUtc></StartTime><FrequencyChanges><FrequencyChange><Frequency dt:dt="r8">3312939</Frequency><Timestamp dt:dt="r8">49715219614</Timestamp><Current dt:dt="…	60.003	1	right	-1823746499	04-24-2017	14:06:00	12:06:00	female	127	{DOWNARROW}	79							0	415396	414499	{DOWNARROW}	897	413382	413116	766	DG0	23	4	106	mask23	0	414482	0	414282	eqm10_NoEyeNmodel1_dir	90	HV	gazeCOD	GazeCoDxp	1	400	0	413982	0	413882
GazeCoD_1Model_male	4	1	21	<?xml version="1.0"?>\n<Clock xmlns:dt="urn:schemas-microsoft-com:datatypes"><Description dt:dt="string">E-Prime Primary Realtime Clock</Description><StartTime><Timestamp dt:dt="int">0</Timestamp><DateUtc dt:dt="string">2017-04-24T12:06:00Z</DateUtc></StartTime><FrequencyChanges><FrequencyChange><Frequency dt:dt="r8">3312939</Frequency><Timestamp dt:dt="r8">49715219614</Timestamp><Current dt:dt="…	60.003	1	right	-1823746499	04-24-2017	14:06:00	12:06:00	female	128	{LEFTARROW}	49							0	417340	417015	{DOWNARROW}	325	415890	415416	974	left1,6	13	4	107	mask13	0	416999	0	416799	eqm10_NoEyeNmodel1_dir	90	H	gazeCOD	GazeCoDxp	0	400	0	416499	9	416399
GazeCoD_1Model_male	4	1	21	<?xml version="1.0"?>\n<Clock xmlns:dt="urn:schemas-microsoft-com:datatypes"><Description dt:dt="string">E-Prime Primary Realtime Clock</Description><StartTime><Timestamp dt:dt="int">0</Timestamp><DateUtc dt:dt="string">2017-04-24T12:06:00Z</DateUtc></StartTime><FrequencyChanges><FrequencyChange><Frequency dt:dt="r8">3312939</Frequency><Timestamp dt:dt="r8">49715219614</Timestamp><Current dt:dt="…	60.003	1	right	-1823746499	04-24-2017	14:06:00	12:06:00	female	129	{LEFTARROW}	53							0	419020	418899	{DOWNARROW}	121	417778	417349	929	left4,8	15	4	108	mask15	0	418882	0	418682	eqm10_NoEyeNmodel1_dir	90	H	gazeCOD	GazeCoDxp	0	400	0	418382	4	418282
GazeCoD_1Model_male	4	1	21	<?xml version="1.0"?>\n<Clock xmlns:dt="urn:schemas-microsoft-com:datatypes"><Description dt:dt="string">E-Prime Primary Realtime Clock</Description><StartTime><Timestamp dt:dt="int">0</Timestamp><DateUtc dt:dt="string">2017-04-24T12:06:00Z</DateUtc></StartTime><FrequencyChanges><FrequencyChange><Frequency dt:dt="r8">3312939</Frequency><Timestamp dt:dt="r8">49715219614</Timestamp><Current dt:dt="…	60.003	1	right	-1823746499	04-24-2017	14:06:00	12:06:00	female	130	{LEFTARROW}	49							0	421068	420615	{DOWNARROW}	453	419502	419032	970	left1,6	24	4	109	mask24	0	420599	0	420399	eqm10_NoEyeNmodel1_dir	90	HV	gazeCOD	GazeCoDxp	0	400	0	420099	-3	419999
GazeCoD_1Model_male	4	1	21	<?xml version="1.0"?>\n<Clock xmlns:dt="urn:schemas-microsoft-com:datatypes"><Description dt:dt="string">E-Prime Primary Realtime Clock</Description><StartTime><Timestamp dt:dt="int">0</Timestamp><DateUtc dt:dt="string">2017-04-24T12:06:00Z</DateUtc></StartTime><FrequencyChanges><FrequencyChange><Frequency dt:dt="r8">3312939</Frequency><Timestamp dt:dt="r8">49715219614</Timestamp><Current dt:dt="…	60.003	1	right	-1823746499	04-24-2017	14:06:00	12:06:00	female	131	{RIGHTARROW}	44							0	422827	422532	{DOWNARROW}	295	421411	421082	829	right3,2	30	4	110	mask30	0	422515	0	422315	eqm10_NoEyeNmodel1_dir	90	HV	gazeCOD	GazeCoDxp	0	400	0	422015	4	421915
GazeCoD_1Model_male	4	1	21	<?xml version="1.0"?>\n<Clock xmlns:dt="urn:schemas-microsoft-com:datatypes"><Description dt:dt="string">E-Prime Primary Realtime Clock</Description><StartTime><Timestamp dt:dt="int">0</Timestamp><DateUtc dt:dt="string">2017-04-24T12:06:00Z</DateUtc></StartTime><FrequencyChanges><FrequencyChange><Frequency dt:dt="r8">3312939</Frequency><Timestamp dt:dt="r8">49715219614</Timestamp><Current dt:dt="…	60.003	1	right	-1823746499	04-24-2017	14:06:00	12:06:00	female	132	{RIGHTARROW}	77							0	436467	434298	{DOWNARROW}	2169	433185	432931	754	right8	11	4	111	mask11	0	434281	0	434081	eqm10_NoEyeNmodel1_dir	0	V	gazeCOD	GazeCoDxp	0	400	0	433781	-4	433681
GazeCoD_1Model_male	4	1	21	<?xml version="1.0"?>\n<Clock xmlns:dt="urn:schemas-microsoft-com:datatypes"><Description dt:dt="string">E-Prime Primary Realtime Clock</Description><StartTime><Timestamp dt:dt="int">0</Timestamp><DateUtc dt:dt="string">2017-04-24T12:06:00Z</DateUtc></StartTime><FrequencyChanges><FrequencyChange><Frequency dt:dt="r8">3312939</Frequency><Timestamp dt:dt="r8">49715219614</Timestamp><Current dt:dt="…	60.003	1	right	-1823746499	04-24-2017	14:06:00	12:06:00	female	133	{RIGHTARROW}	46							0	438155	437981	{RIGHTARROW}	174	436857	436481	876	right1,6	18	4	112	mask18	0	437964	0	437764	eqm10_NoEyeNmodel1_dir	90	H	gazeCOD	GazeCoDxp	1	400	0	437464	7	437364
GazeCoD_1Model_male	4	1	21	<?xml version="1.0"?>\n<Clock xmlns:dt="urn:schemas-microsoft-com:datatypes"><Description dt:dt="string">E-Prime Primary Realtime Clock</Description><StartTime><Timestamp dt:dt="int">0</Timestamp><DateUtc dt:dt="string">2017-04-24T12:06:00Z</DateUtc></StartTime><FrequencyChanges><FrequencyChange><Frequency dt:dt="r8">3312939</Frequency><Timestamp dt:dt="r8">49715219614</Timestamp><Current dt:dt="…	60.003	1	right	-1823746499	04-24-2017	14:06:00	12:06:00	female	134	{LEFTARROW}	53							0	439795	439598	{LEFTARROW}	197	438478	438164	814	left4,8	26	4	113	mask26	0	439581	0	439381	eqm10_NoEyeNmodel1_dir	90	HV	gazeCOD	GazeCoDxp	1	400	0	439081	3	438981
GazeCoD_1Model_male	4	1	21	<?xml version="1.0"?>\n<Clock xmlns:dt="urn:schemas-microsoft-com:datatypes"><Description dt:dt="string">E-Prime Primary Realtime Clock</Description><StartTime><Timestamp dt:dt="int">0</Timestamp><DateUtc dt:dt="string">2017-04-24T12:06:00Z</DateUtc></StartTime><FrequencyChanges><FrequencyChange><Frequency dt:dt="r8">3312939</Frequency><Timestamp dt:dt="r8">49715219614</Timestamp><Current dt:dt="…	60.003	1	right	-1823746499	04-24-2017	14:06:00	12:06:00	female	135	{RIGHTARROW}	42							0	442266	441197	{RIGHTARROW}	1069	440080	439814	766	right4,8	9	4	114	mask9	0	441181	0	440981	eqm10_NoEyeNmodel1_dir	0	V	gazeCOD	GazeCoDxp	1	400	0	440681	1	440581
GazeCoD_1Model_male	4	1	21	<?xml version="1.0"?>\n<Clock xmlns:dt="urn:schemas-microsoft-com:datatypes"><Description dt:dt="string">E-Prime Primary Realtime Clock</Description><StartTime><Timestamp dt:dt="int">0</Timestamp><DateUtc dt:dt="string">2017-04-24T12:06:00Z</DateUtc></StartTime><FrequencyChanges><FrequencyChange><Frequency dt:dt="r8">3312939</Frequency><Timestamp dt:dt="r8">49715219614</Timestamp><Current dt:dt="…	60.003	1	right	-1823746499	04-24-2017	14:06:00	12:06:00	female	136	{LEFTARROW}	51							0	443714	443664	{DOWNARROW}	50	442548	442281	767	left3,2	3	4	115	mask3	0	443647	0	443447	eqm10_NoEyeNmodel1_dir	0	V	gazeCOD	GazeCoDxp	0	400	0	443147	-1	443047
GazeCoD_1Model_male	4	1	21	<?xml version="1.0"?>\n<Clock xmlns:dt="urn:schemas-microsoft-com:datatypes"><Description dt:dt="string">E-Prime Primary Realtime Clock</Description><StartTime><Timestamp dt:dt="int">0</Timestamp><DateUtc dt:dt="string">2017-04-24T12:06:00Z</DateUtc></StartTime><FrequencyChanges><FrequencyChange><Frequency dt:dt="r8">3312939</Frequency><Timestamp dt:dt="r8">49715219614</Timestamp><Current dt:dt="…	60.003	1	right	-1823746499	04-24-2017	14:06:00	12:06:00	female	137	{LEFTARROW}	78							0	445298	445164	{LEFTARROW}	134	444052	443731	821	left8	17	4	116	mask17	0	445147	0	444947	eqm10_NoEyeNmodel1_dir	90	H	gazeCOD	GazeCoDxp	1	400	0	444647	-5	444547
GazeCoD_1Model_male	4	1	21	<?xml version="1.0"?>\n<Clock xmlns:dt="urn:schemas-microsoft-com:datatypes"><Description dt:dt="string">E-Prime Primary Realtime Clock</Description><StartTime><Timestamp dt:dt="int">0</Timestamp><DateUtc dt:dt="string">2017-04-24T12:06:00Z</DateUtc></StartTime><FrequencyChanges><FrequencyChange><Frequency dt:dt="r8">3312939</Frequency><Timestamp dt:dt="r8">49715219614</Timestamp><Current dt:dt="…	60.003	1	right	-1823746499	04-24-2017	14:06:00	12:06:00	female	138	{RIGHTARROW}	77							0	446858	446681	{RIGHTARROW}	177	445570	445314	756	right8	22	4	117	mask22	0	446664	-1	446464	eqm10_NoEyeNmodel1_dir	90	H	gazeCOD	GazeCoDxp	1	400	0	446165	-5	446065
GazeCoD_1Model_male	4	1	21	<?xml version="1.0"?>\n<Clock xmlns:dt="urn:schemas-microsoft-com:datatypes"><Description dt:dt="string">E-Prime Primary Realtime Clock</Description><StartTime><Timestamp dt:dt="int">0</Timestamp><DateUtc dt:dt="string">2017-04-24T12:06:00Z</DateUtc></StartTime><FrequencyChanges><FrequencyChange><Frequency dt:dt="r8">3312939</Frequency><Timestamp dt:dt="r8">49715219614</Timestamp><Current dt:dt="…	60.003	1	right	-1823746499	04-24-2017	14:06:00	12:06:00	female	139	{LEFTARROW}	78							0	448674	448397	{LEFTARROW}	277	447277	446881	896	left8	28	4	118	mask28	0	448380	0	448180	eqm10_NoEyeNmodel1_dir	90	HV	gazeCOD	GazeCoDxp	1	400	0	447880	3	447780
GazeCoD_1Model_male	4	1	21	<?xml version="1.0"?>\n<Clock xmlns:dt="urn:schemas-microsoft-com:datatypes"><Description dt:dt="string">E-Prime Primary Realtime Clock</Description><StartTime><Timestamp dt:dt="int">0</Timestamp><DateUtc dt:dt="string">2017-04-24T12:06:00Z</DateUtc></StartTime><FrequencyChanges><FrequencyChange><Frequency dt:dt="r8">3312939</Frequency><Timestamp dt:dt="r8">49715219614</Timestamp><Current dt:dt="…	60.003	1	right	-1823746499	04-24-2017	14:06:00	12:06:00	female	140	{LEFTARROW}	49							0	450682	450280	{DOWNARROW}	402	449169	448697	972	left1,6	2	4	119	mask2	0	450264	0	450064	eqm10_NoEyeNmodel1_dir	0	V	gazeCOD	GazeCoDxp	0	400	0	449764	-5	449664
GazeCoD_1Model_male	4	1	21	<?xml version="1.0"?>\n<Clock xmlns:dt="urn:schemas-microsoft-com:datatypes"><Description dt:dt="string">E-Prime Primary Realtime Clock</Description><StartTime><Timestamp dt:dt="int">0</Timestamp><DateUtc dt:dt="string">2017-04-24T12:06:00Z</DateUtc></StartTime><FrequencyChanges><FrequencyChange><Frequency dt:dt="r8">3312939</Frequency><Timestamp dt:dt="r8">49715219614</Timestamp><Current dt:dt="…	60.003	1	right	-1823746499	04-24-2017	14:06:00	12:06:00	female	141	{RIGHTARROW}	46							0	452610	452164	{DOWNARROW}	446	451040	450697	843	right1,6	7	4	120	mask7	0	452147	0	451947	eqm10_NoEyeNmodel1_dir	0	V	gazeCOD	GazeCoDxp	0	400	0	451647	7	451547
GazeCoD_1Model_male	4	1	21	<?xml version="1.0"?>\n<Clock xmlns:dt="urn:schemas-microsoft-com:datatypes"><Description dt:dt="string">E-Prime Primary Realtime Clock</Description><StartTime><Timestamp dt:dt="int">0</Timestamp><DateUtc dt:dt="string">2017-04-24T12:06:00Z</DateUtc></StartTime><FrequencyChanges><FrequencyChange><Frequency dt:dt="r8">3312939</Frequency><Timestamp dt:dt="r8">49715219614</Timestamp><Current dt:dt="…	60.003	1	right	-1823746499	04-24-2017	14:06:00	12:06:00	female	142	{LEFTARROW}	55							0	454210	454097	{LEFTARROW}	113	452982	452630	852	left6,4	16	4	121	mask16	0	454080	0	453880	eqm10_NoEyeNmodel1_dir	90	H	gazeCOD	GazeCoDxp	1	400	0	453580	-2	453480
GazeCoD_1Model_male	4	1	21	<?xml version="1.0"?>\n<Clock xmlns:dt="urn:schemas-microsoft-com:datatypes"><Description dt:dt="string">E-Prime Primary Realtime Clock</Description><StartTime><Timestamp dt:dt="int">0</Timestamp><DateUtc dt:dt="string">2017-04-24T12:06:00Z</DateUtc></StartTime><FrequencyChanges><FrequencyChange><Frequency dt:dt="r8">3312939</Frequency><Timestamp dt:dt="r8">49715219614</Timestamp><Current dt:dt="…	60.003	1	right	-1823746499	04-24-2017	14:06:00	12:06:00	female	143	{RIGHTARROW}	46							0	455850	455730	{DOWNARROW}	120	454608	454230	878	right1,6	29	4	122	mask29	0	455713	0	455513	eqm10_NoEyeNmodel1_dir	90	HV	gazeCOD	GazeCoDxp	0	400	0	455213	5	455113
GazeCoD_1Model_male	4	1	21	<?xml version="1.0"?>\n<Clock xmlns:dt="urn:schemas-microsoft-com:datatypes"><Description dt:dt="string">E-Prime Primary Realtime Clock</Description><StartTime><Timestamp dt:dt="int">0</Timestamp><DateUtc dt:dt="string">2017-04-24T12:06:00Z</DateUtc></StartTime><FrequencyChanges><FrequencyChange><Frequency dt:dt="r8">3312939</Frequency><Timestamp dt:dt="r8">49715219614</Timestamp><Current dt:dt="…	60.003	1	right	-1823746499	04-24-2017	14:06:00	12:06:00	female	144	{RIGHTARROW}	40							0	459425	457463	{RIGHTARROW}	1962	456347	455863	984	right6,4	10	4	123	mask10	0	457447	0	457247	eqm10_NoEyeNmodel1_dir	0	V	gazeCOD	GazeCoDxp	1	400	0	456947	0	456847
GazeCoD_1Model_male	4	1	21	<?xml version="1.0"?>\n<Clock xmlns:dt="urn:schemas-microsoft-com:datatypes"><Description dt:dt="string">E-Prime Primary Realtime Clock</Description><StartTime><Timestamp dt:dt="int">0</Timestamp><DateUtc dt:dt="string">2017-04-24T12:06:00Z</DateUtc></StartTime><FrequencyChanges><FrequencyChange><Frequency dt:dt="r8">3312939</Frequency><Timestamp dt:dt="r8">49715219614</Timestamp><Current dt:dt="…	60.003	1	right	-1823746499	04-24-2017	14:06:00	12:06:00	female	145	{LEFTARROW}	51							0	461673	460946	{LEFTARROW}	727	459822	459447	875	left3,2	25	4	124	mask25	0	460930	0	460730	eqm10_NoEyeNmodel1_dir	90	HV	gazeCOD	GazeCoDxp	1	400	0	460430	8	460330
GazeCoD_1Model_male	4	1	21	<?xml version="1.0"?>\n<Clock xmlns:dt="urn:schemas-microsoft-com:datatypes"><Description dt:dt="string">E-Prime Primary Realtime Clock</Description><StartTime><Timestamp dt:dt="int">0</Timestamp><DateUtc dt:dt="string">2017-04-24T12:06:00Z</DateUtc></StartTime><FrequencyChanges><FrequencyChange><Frequency dt:dt="r8">3312939</Frequency><Timestamp dt:dt="r8">49715219614</Timestamp><Current dt:dt="…	60.003	1	right	-1823746499	04-24-2017	14:06:00	12:06:00	female	146	{RIGHTARROW}	44							0	463329	463230	{DOWNARROW}	99	462104	461696	908	right3,2	8	4	125	mask8	0	463213	0	463013	eqm10_NoEyeNmodel1_dir	0	V	gazeCOD	GazeCoDxp	0	400	0	462713	9	462613
GazeCoD_1Model_male	4	1	21	<?xml version="1.0"?>\n<Clock xmlns:dt="urn:schemas-microsoft-com:datatypes"><Description dt:dt="string">E-Prime Primary Realtime Clock</Description><StartTime><Timestamp dt:dt="int">0</Timestamp><DateUtc dt:dt="string">2017-04-24T12:06:00Z</DateUtc></StartTime><FrequencyChanges><FrequencyChange><Frequency dt:dt="r8">3312939</Frequency><Timestamp dt:dt="r8">49715219614</Timestamp><Current dt:dt="…	60.003	1	right	-1823746499	04-24-2017	14:06:00	12:06:00	female	147	{LEFTARROW}	55							0	465001	464830	{LEFTARROW}	171	463709	463346	863	left6,4	5	4	126	mask5	0	464813	0	464613	eqm10_NoEyeNmodel1_dir	0	V	gazeCOD	GazeCoDxp	1	400	0	464313	4	464213
GazeCoD_1Model_male	4	1	21	<?xml version="1.0"?>\n<Clock xmlns:dt="urn:schemas-microsoft-com:datatypes"><Description dt:dt="string">E-Prime Primary Realtime Clock</Description><StartTime><Timestamp dt:dt="int">0</Timestamp><DateUtc dt:dt="string">2017-04-24T12:06:00Z</DateUtc></StartTime><FrequencyChanges><FrequencyChange><Frequency dt:dt="r8">3312939</Frequency><Timestamp dt:dt="r8">49715219614</Timestamp><Current dt:dt="…	60.003	1	right	-1823746499	04-24-2017	14:06:00	12:06:00	female	148	{RIGHTARROW}	42							0	467401	466596	{DOWNARROW}	805	465485	465013	972	right4,8	31	4	127	mask31	0	466579	-1	466379	eqm10_NoEyeNmodel1_dir	90	HV	gazeCOD	GazeCoDxp	0	400	0	466080	-5	465980
GazeCoD_1Model_male	4	1	21	<?xml version="1.0"?>\n<Clock xmlns:dt="urn:schemas-microsoft-com:datatypes"><Description dt:dt="string">E-Prime Primary Realtime Clock</Description><StartTime><Timestamp dt:dt="int">0</Timestamp><DateUtc dt:dt="string">2017-04-24T12:06:00Z</DateUtc></StartTime><FrequencyChanges><FrequencyChange><Frequency dt:dt="r8">3312939</Frequency><Timestamp dt:dt="r8">49715219614</Timestamp><Current dt:dt="…	60.003	1	right	-1823746499	04-24-2017	14:06:00	12:06:00	female	149	{LEFTARROW}	55							0	468953	468846	{LEFTARROW}	107	467723	467413	810	left6,4	27	4	128	mask27	0	468829	0	468629	eqm10_NoEyeNmodel1_dir	90	HV	gazeCOD	GazeCoDxp	1	400	0	468329	6	468229
GazeCoD_1Model_male	4	1	21	<?xml version="1.0"?>\n<Clock xmlns:dt="urn:schemas-microsoft-com:datatypes"><Description dt:dt="string">E-Prime Primary Realtime Clock</Description><StartTime><Timestamp dt:dt="int">0</Timestamp><DateUtc dt:dt="string">2017-04-24T12:06:00Z</DateUtc></StartTime><FrequencyChanges><FrequencyChange><Frequency dt:dt="r8">3312939</Frequency><Timestamp dt:dt="r8">49715219614</Timestamp><Current dt:dt="…	60.003	1	right	-1823746499	04-24-2017	14:06:00	12:06:00	female	150	{RIGHTARROW}	44							0	470625	470513	{DOWNARROW}	112	469393	468963	930	right3,2	19	4	129	mask19	0	470496	0	470296	eqm10_NoEyeNmodel1_dir	90	H	gazeCOD	GazeCoDxp	0	400	0	469996	3	469896
GazeCoD_1Model_male	4	1	21	<?xml version="1.0"?>\n<Clock xmlns:dt="urn:schemas-microsoft-com:datatypes"><Description dt:dt="string">E-Prime Primary Realtime Clock</Description><StartTime><Timestamp dt:dt="int">0</Timestamp><DateUtc dt:dt="string">2017-04-24T12:06:00Z</DateUtc></StartTime><FrequencyChanges><FrequencyChange><Frequency dt:dt="r8">3312939</Frequency><Timestamp dt:dt="r8">49715219614</Timestamp><Current dt:dt="…	60.003	1	right	-1823746499	04-24-2017	14:06:00	12:06:00	female	151	{LEFTARROW}	78							0	472969	472113	{LEFTARROW}	856	470998	470646	852	left8	6	4	130	mask6	0	472096	0	471896	eqm10_NoEyeNmodel1_dir	0	V	gazeCOD	GazeCoDxp	1	400	0	471596	-2	471496
GazeCoD_1Model_male	4	1	21	<?xml version="1.0"?>\n<Clock xmlns:dt="urn:schemas-microsoft-com:datatypes"><Description dt:dt="string">E-Prime Primary Realtime Clock</Description><StartTime><Timestamp dt:dt="int">0</Timestamp><DateUtc dt:dt="string">2017-04-24T12:06:00Z</DateUtc></StartTime><FrequencyChanges><FrequencyChange><Frequency dt:dt="r8">3312939</Frequency><Timestamp dt:dt="r8">49715219614</Timestamp><Current dt:dt="…	60.003	1	right	-1823746499	04-24-2017	14:06:00	12:06:00	female	152	{LEFTARROW}	53							0	474857	474529	{LEFTARROW}	328	473405	472979	926	left4,8	4	4	131	mask4	0	474512	0	474312	eqm10_NoEyeNmodel1_dir	0	V	gazeCOD	GazeCoDxp	1	400	0	474012	7	473912
GazeCoD_1Model_male	4	1	21	<?xml version="1.0"?>\n<Clock xmlns:dt="urn:schemas-microsoft-com:datatypes"><Description dt:dt="string">E-Prime Primary Realtime Clock</Description><StartTime><Timestamp dt:dt="int">0</Timestamp><DateUtc dt:dt="string">2017-04-24T12:06:00Z</DateUtc></StartTime><FrequencyChanges><FrequencyChange><Frequency dt:dt="r8">3312939</Frequency><Timestamp dt:dt="r8">49715219614</Timestamp><Current dt:dt="…	60.003	1	right	-1823746499	04-24-2017	14:06:00	12:06:00	female	153	{RIGHTARROW}	40							0	476833	476362	{RIGHTARROW}	471	475240	474879	861	right6,4	21	4	132	mask21	0	476346	0	476146	eqm10_NoEyeNmodel1_dir	90	H	gazeCOD	GazeCoDxp	1	400	0	475846	6	475746
GazeCoD_1Model_male	4	1	21	<?xml version="1.0"?>\n<Clock xmlns:dt="urn:schemas-microsoft-com:datatypes"><Description dt:dt="string">E-Prime Primary Realtime Clock</Description><StartTime><Timestamp dt:dt="int">0</Timestamp><DateUtc dt:dt="string">2017-04-24T12:06:00Z</DateUtc></StartTime><FrequencyChanges><FrequencyChange><Frequency dt:dt="r8">3312939</Frequency><Timestamp dt:dt="r8">49715219614</Timestamp><Current dt:dt="…	60.003	1	right	-1823746499	04-24-2017	14:06:00	12:06:00	female	154	{LEFTARROW}	53							0	478425	478246	{DOWNARROW}	178	477125	476846	779	left4,8	26	5	133	mask26	0	478229	0	478029	eqm10_NoEyeNmodel1_dir	90	HV	gazeCOD	GazeCoDxp	0	400	0	477729	4	477629
GazeCoD_1Model_male	4	1	21	<?xml version="1.0"?>\n<Clock xmlns:dt="urn:schemas-microsoft-com:datatypes"><Description dt:dt="string">E-Prime Primary Realtime Clock</Description><StartTime><Timestamp dt:dt="int">0</Timestamp><DateUtc dt:dt="string">2017-04-24T12:06:00Z</DateUtc></StartTime><FrequencyChanges><FrequencyChange><Frequency dt:dt="r8">3312939</Frequency><Timestamp dt:dt="r8">49715219614</Timestamp><Current dt:dt="…	60.003	1	right	-1823746499	04-24-2017	14:06:00	12:06:00	female	155	{LEFTARROW}	53							0	480832	479912	{DOWNARROW}	920	478787	478446	841	left4,8	4	5	134	mask4	0	479895	0	479695	eqm10_NoEyeNmodel1_dir	0	V	gazeCOD	GazeCoDxp	0	400	0	479395	8	479295
GazeCoD_1Model_male	4	1	21	<?xml version="1.0"?>\n<Clock xmlns:dt="urn:schemas-microsoft-com:datatypes"><Description dt:dt="string">E-Prime Primary Realtime Clock</Description><StartTime><Timestamp dt:dt="int">0</Timestamp><DateUtc dt:dt="string">2017-04-24T12:06:00Z</DateUtc></StartTime><FrequencyChanges><FrequencyChange><Frequency dt:dt="r8">3312939</Frequency><Timestamp dt:dt="r8">49715219614</Timestamp><Current dt:dt="…	60.003	1	right	-1823746499	04-24-2017	14:06:00	12:06:00	female	156	{RIGHTARROW}	40							0	482528	482412	{RIGHTARROW}	116	481298	480845	953	right6,4	21	5	135	mask21	0	482395	0	482195	eqm10_NoEyeNmodel1_dir	90	H	gazeCOD	GazeCoDxp	1	400	0	481895	-3	481795
GazeCoD_1Model_male	4	1	21	<?xml version="1.0"?>\n<Clock xmlns:dt="urn:schemas-microsoft-com:datatypes"><Description dt:dt="string">E-Prime Primary Realtime Clock</Description><StartTime><Timestamp dt:dt="int">0</Timestamp><DateUtc dt:dt="string">2017-04-24T12:06:00Z</DateUtc></StartTime><FrequencyChanges><FrequencyChange><Frequency dt:dt="r8">3312939</Frequency><Timestamp dt:dt="r8">49715219614</Timestamp><Current dt:dt="…	60.003	1	right	-1823746499	04-24-2017	14:06:00	12:06:00	female	157	{DOWNARROW}	79							0	484224	484145	{DOWNARROW}	79	483034	482545	989	DG0	23	5	136	mask23	0	484129	0	483929	eqm10_NoEyeNmodel1_dir	90	HV	gazeCOD	GazeCoDxp	1	400	0	483629	-5	483529
GazeCoD_1Model_male	4	1	21	<?xml version="1.0"?>\n<Clock xmlns:dt="urn:schemas-microsoft-com:datatypes"><Description dt:dt="string">E-Prime Primary Realtime Clock</Description><StartTime><Timestamp dt:dt="int">0</Timestamp><DateUtc dt:dt="string">2017-04-24T12:06:00Z</DateUtc></StartTime><FrequencyChanges><FrequencyChange><Frequency dt:dt="r8">3312939</Frequency><Timestamp dt:dt="r8">49715219614</Timestamp><Current dt:dt="…	60.003	1	right	-1823746499	04-24-2017	14:06:00	12:06:00	female	158	{LEFTARROW}	55							0	485960	485745	{LEFTARROW}	215	484628	484245	883	left6,4	16	5	137	mask16	0	485728	-1	485528	eqm10_NoEyeNmodel1_dir	90	H	gazeCOD	GazeCoDxp	1	400	0	485229	1	485129
GazeCoD_1Model_male	4	1	21	<?xml version="1.0"?>\n<Clock xmlns:dt="urn:schemas-microsoft-com:datatypes"><Description dt:dt="string">E-Prime Primary Realtime Clock</Description><StartTime><Timestamp dt:dt="int">0</Timestamp><DateUtc dt:dt="string">2017-04-24T12:06:00Z</DateUtc></StartTime><FrequencyChanges><FrequencyChange><Frequency dt:dt="r8">3312939</Frequency><Timestamp dt:dt="r8">49715219614</Timestamp><Current dt:dt="…	60.003	1	right	-1823746499	04-24-2017	14:06:00	12:06:00	female	159	{LEFTARROW}	53							0	489048	487545	{RIGHTARROW}	1503	486426	485978	948	left4,8	15	5	138	mask15	0	487528	0	487328	eqm10_NoEyeNmodel1_dir	90	H	gazeCOD	GazeCoDxp	0	400	0	487028	2	486928
GazeCoD_1Model_male	4	1	21	<?xml version="1.0"?>\n<Clock xmlns:dt="urn:schemas-microsoft-com:datatypes"><Description dt:dt="string">E-Prime Primary Realtime Clock</Description><StartTime><Timestamp dt:dt="int">0</Timestamp><DateUtc dt:dt="string">2017-04-24T12:06:00Z</DateUtc></StartTime><FrequencyChanges><FrequencyChange><Frequency dt:dt="r8">3312939</Frequency><Timestamp dt:dt="r8">49715219614</Timestamp><Current dt:dt="…	60.003	1	right	-1823746499	04-24-2017	14:06:00	12:06:00	female	160	{RIGHTARROW}	44							0	490576	490478	{RIGHTARROW}	98	489365	489062	803	right3,2	19	5	139	mask19	0	490462	0	490262	eqm10_NoEyeNmodel1_dir	90	H	gazeCOD	GazeCoDxp	1	400	0	489962	-3	489862
GazeCoD_1Model_male	4	1	21	<?xml version="1.0"?>\n<Clock xmlns:dt="urn:schemas-microsoft-com:datatypes"><Description dt:dt="string">E-Prime Primary Realtime Clock</Description><StartTime><Timestamp dt:dt="int">0</Timestamp><DateUtc dt:dt="string">2017-04-24T12:06:00Z</DateUtc></StartTime><FrequencyChanges><FrequencyChange><Frequency dt:dt="r8">3312939</Frequency><Timestamp dt:dt="r8">49715219614</Timestamp><Current dt:dt="…	60.003	1	right	-1823746499	04-24-2017	14:06:00	12:06:00	female	161	{RIGHTARROW}	42							0	492360	492161	{RIGHTARROW}	199	491047	490595	952	right4,8	20	5	140	mask20	0	492145	0	491945	eqm10_NoEyeNmodel1_dir	90	H	gazeCOD	GazeCoDxp	1	400	0	491645	-2	491545
GazeCoD_1Model_male	4	1	21	<?xml version="1.0"?>\n<Clock xmlns:dt="urn:schemas-microsoft-com:datatypes"><Description dt:dt="string">E-Prime Primary Realtime Clock</Description><StartTime><Timestamp dt:dt="int">0</Timestamp><DateUtc dt:dt="string">2017-04-24T12:06:00Z</DateUtc></StartTime><FrequencyChanges><FrequencyChange><Frequency dt:dt="r8">3312939</Frequency><Timestamp dt:dt="r8">49715219614</Timestamp><Current dt:dt="…	60.003	1	right	-1823746499	04-24-2017	14:06:00	12:06:00	female	162	{RIGHTARROW}	77							0	494736	493811	{RIGHTARROW}	925	492698	492378	820	right8	11	5	141	mask11	0	493795	0	493595	eqm10_NoEyeNmodel1_dir	0	V	gazeCOD	GazeCoDxp	1	400	0	493295	-3	493195
GazeCoD_1Model_male	4	1	21	<?xml version="1.0"?>\n<Clock xmlns:dt="urn:schemas-microsoft-com:datatypes"><Description dt:dt="string">E-Prime Primary Realtime Clock</Description><StartTime><Timestamp dt:dt="int">0</Timestamp><DateUtc dt:dt="string">2017-04-24T12:06:00Z</DateUtc></StartTime><FrequencyChanges><FrequencyChange><Frequency dt:dt="r8">3312939</Frequency><Timestamp dt:dt="r8">49715219614</Timestamp><Current dt:dt="…	60.003	1	right	-1823746499	04-24-2017	14:06:00	12:06:00	female	163	{LEFTARROW}	49							0	496808	496278	{DOWNARROW}	529	495157	494745	912	left1,6	13	5	142	mask13	0	496261	0	496061	eqm10_NoEyeNmodel1_dir	90	H	gazeCOD	GazeCoDxp	0	400	0	495761	4	495661
GazeCoD_1Model_male	4	1	21	<?xml version="1.0"?>\n<Clock xmlns:dt="urn:schemas-microsoft-com:datatypes"><Description dt:dt="string">E-Prime Primary Realtime Clock</Description><StartTime><Timestamp dt:dt="int">0</Timestamp><DateUtc dt:dt="string">2017-04-24T12:06:00Z</DateUtc></StartTime><FrequencyChanges><FrequencyChange><Frequency dt:dt="r8">3312939</Frequency><Timestamp dt:dt="r8">49715219614</Timestamp><Current dt:dt="…	60.003	1	right	-1823746499	04-24-2017	14:06:00	12:06:00	female	164	{DOWNARROW}	79							0	498527	498378	{DOWNARROW}	149	497256	496828	928	DG0	1	5	143	mask1	0	498361	0	498161	eqm10_NoEyeNmodel1_dir	0	V	gazeCOD	GazeCoDxp	1	400	0	497861	5	497761
GazeCoD_1Model_male	4	1	21	<?xml version="1.0"?>\n<Clock xmlns:dt="urn:schemas-microsoft-com:datatypes"><Description dt:dt="string">E-Prime Primary Realtime Clock</Description><StartTime><Timestamp dt:dt="int">0</Timestamp><DateUtc dt:dt="string">2017-04-24T12:06:00Z</DateUtc></StartTime><FrequencyChanges><FrequencyChange><Frequency dt:dt="r8">3312939</Frequency><Timestamp dt:dt="r8">49715219614</Timestamp><Current dt:dt="…	60.003	1	right	-1823746499	04-24-2017	14:06:00	12:06:00	female	165	{RIGHTARROW}	40							0	500887	500061	{RIGHTARROW}	826	498940	498544	896	right6,4	32	5	144	mask32	0	500044	0	499844	eqm10_NoEyeNmodel1_dir	90	HV	gazeCOD	GazeCoDxp	1	400	0	499544	4	499444
GazeCoD_1Model_male	4	1	21	<?xml version="1.0"?>\n<Clock xmlns:dt="urn:schemas-microsoft-com:datatypes"><Description dt:dt="string">E-Prime Primary Realtime Clock</Description><StartTime><Timestamp dt:dt="int">0</Timestamp><DateUtc dt:dt="string">2017-04-24T12:06:00Z</DateUtc></StartTime><FrequencyChanges><FrequencyChange><Frequency dt:dt="r8">3312939</Frequency><Timestamp dt:dt="r8">49715219614</Timestamp><Current dt:dt="…	60.003	1	right	-1823746499	04-24-2017	14:06:00	12:06:00	female	166	{LEFTARROW}	78							0	502847	502478	{DOWNARROW}	369	501355	500911	944	left8	17	5	145	mask17	0	502461	0	502261	eqm10_NoEyeNmodel1_dir	90	H	gazeCOD	GazeCoDxp	0	400	0	501961	6	501861
GazeCoD_1Model_male	4	1	21	<?xml version="1.0"?>\n<Clock xmlns:dt="urn:schemas-microsoft-com:datatypes"><Description dt:dt="string">E-Prime Primary Realtime Clock</Description><StartTime><Timestamp dt:dt="int">0</Timestamp><DateUtc dt:dt="string">2017-04-24T12:06:00Z</DateUtc></StartTime><FrequencyChanges><FrequencyChange><Frequency dt:dt="r8">3312939</Frequency><Timestamp dt:dt="r8">49715219614</Timestamp><Current dt:dt="…	60.003	1	right	-1823746499	04-24-2017	14:06:00	12:06:00	female	167	{RIGHTARROW}	77							0	504383	504261	{RIGHTARROW}	122	503143	502861	782	right8	22	5	146	mask22	0	504244	0	504044	eqm10_NoEyeNmodel1_dir	90	H	gazeCOD	GazeCoDxp	1	400	0	503744	1	503644
GazeCoD_1Model_male	4	1	21	<?xml version="1.0"?>\n<Clock xmlns:dt="urn:schemas-microsoft-com:datatypes"><Description dt:dt="string">E-Prime Primary Realtime Clock</Description><StartTime><Timestamp dt:dt="int">0</Timestamp><DateUtc dt:dt="string">2017-04-24T12:06:00Z</DateUtc></StartTime><FrequencyChanges><FrequencyChange><Frequency dt:dt="r8">3312939</Frequency><Timestamp dt:dt="r8">49715219614</Timestamp><Current dt:dt="…	60.003	1	right	-1823746499	04-24-2017	14:06:00	12:06:00	female	168	{LEFTARROW}	55							0	506103	505877	{LEFTARROW}	226	504765	504394	871	left6,4	27	5	147	mask27	0	505861	0	505661	eqm10_NoEyeNmodel1_dir	90	HV	gazeCOD	GazeCoDxp	1	400	0	505361	-4	505261
GazeCoD_1Model_male	4	1	21	<?xml version="1.0"?>\n<Clock xmlns:dt="urn:schemas-microsoft-com:datatypes"><Description dt:dt="string">E-Prime Primary Realtime Clock</Description><StartTime><Timestamp dt:dt="int">0</Timestamp><DateUtc dt:dt="string">2017-04-24T12:06:00Z</DateUtc></StartTime><FrequencyChanges><FrequencyChange><Frequency dt:dt="r8">3312939</Frequency><Timestamp dt:dt="r8">49715219614</Timestamp><Current dt:dt="…	60.003	1	right	-1823746499	04-24-2017	14:06:00	12:06:00	female	169	{LEFTARROW}	51							0	507711	507627	{DOWNARROW}	84	506508	506127	881	left3,2	25	5	148	mask25	0	507611	0	507411	eqm10_NoEyeNmodel1_dir	90	HV	gazeCOD	GazeCoDxp	0	400	0	507111	3	507011
GazeCoD_1Model_male	4	1	21	<?xml version="1.0"?>\n<Clock xmlns:dt="urn:schemas-microsoft-com:datatypes"><Description dt:dt="string">E-Prime Primary Realtime Clock</Description><StartTime><Timestamp dt:dt="int">0</Timestamp><DateUtc dt:dt="string">2017-04-24T12:06:00Z</DateUtc></StartTime><FrequencyChanges><FrequencyChange><Frequency dt:dt="r8">3312939</Frequency><Timestamp dt:dt="r8">49715219614</Timestamp><Current dt:dt="…	60.003	1	right	-1823746499	04-24-2017	14:06:00	12:06:00	female	170	{LEFTARROW}	51							0	509383	509161	{LEFTARROW}	222	508050	507727	823	left3,2	14	5	149	mask14	0	509144	-1	508944	eqm10_NoEyeNmodel1_dir	90	H	gazeCOD	GazeCoDxp	1	400	0	508645	-5	508545
GazeCoD_1Model_male	4	1	21	<?xml version="1.0"?>\n<Clock xmlns:dt="urn:schemas-microsoft-com:datatypes"><Description dt:dt="string">E-Prime Primary Realtime Clock</Description><StartTime><Timestamp dt:dt="int">0</Timestamp><DateUtc dt:dt="string">2017-04-24T12:06:00Z</DateUtc></StartTime><FrequencyChanges><FrequencyChange><Frequency dt:dt="r8">3312939</Frequency><Timestamp dt:dt="r8">49715219614</Timestamp><Current dt:dt="…	60.003	1	right	-1823746499	04-24-2017	14:06:00	12:06:00	female	171	{RIGHTARROW}	77							0	510903	510827	{RIGHTARROW}	76	509708	509394	814	right8	33	5	150	mask33	0	510810	-1	510610	eqm10_NoEyeNmodel1_dir	90	HV	gazeCOD	GazeCoDxp	1	400	0	510311	3	510211
GazeCoD_1Model_male	4	1	21	<?xml version="1.0"?>\n<Clock xmlns:dt="urn:schemas-microsoft-com:datatypes"><Description dt:dt="string">E-Prime Primary Realtime Clock</Description><StartTime><Timestamp dt:dt="int">0</Timestamp><DateUtc dt:dt="string">2017-04-24T12:06:00Z</DateUtc></StartTime><FrequencyChanges><FrequencyChange><Frequency dt:dt="r8">3312939</Frequency><Timestamp dt:dt="r8">49715219614</Timestamp><Current dt:dt="…	60.003	1	right	-1823746499	04-24-2017	14:06:00	12:06:00	female	172	{LEFTARROW}	51							0	512767	512427	{DOWNARROW}	340	511300	510927	873	left3,2	3	5	151	mask3	0	512410	0	512210	eqm10_NoEyeNmodel1_dir	0	V	gazeCOD	GazeCoDxp	0	400	0	511910	10	511810
GazeCoD_1Model_male	4	1	21	<?xml version="1.0"?>\n<Clock xmlns:dt="urn:schemas-microsoft-com:datatypes"><Description dt:dt="string">E-Prime Primary Realtime Clock</Description><StartTime><Timestamp dt:dt="int">0</Timestamp><DateUtc dt:dt="string">2017-04-24T12:06:00Z</DateUtc></StartTime><FrequencyChanges><FrequencyChange><Frequency dt:dt="r8">3312939</Frequency><Timestamp dt:dt="r8">49715219614</Timestamp><Current dt:dt="…	60.003	1	right	-1823746499	04-24-2017	14:06:00	12:06:00	female	173	{RIGHTARROW}	42							0	514503	514377	{RIGHTARROW}	126	513252	512777	975	right4,8	9	5	152	mask9	0	514360	0	514160	eqm10_NoEyeNmodel1_dir	0	V	gazeCOD	GazeCoDxp	1	400	0	513860	8	513760
GazeCoD_1Model_male	4	1	21	<?xml version="1.0"?>\n<Clock xmlns:dt="urn:schemas-microsoft-com:datatypes"><Description dt:dt="string">E-Prime Primary Realtime Clock</Description><StartTime><Timestamp dt:dt="int">0</Timestamp><DateUtc dt:dt="string">2017-04-24T12:06:00Z</DateUtc></StartTime><FrequencyChanges><FrequencyChange><Frequency dt:dt="r8">3312939</Frequency><Timestamp dt:dt="r8">49715219614</Timestamp><Current dt:dt="…	60.003	1	right	-1823746499	04-24-2017	14:06:00	12:06:00	female	174	{DOWNARROW}	79							0	515967	515910	{DOWNARROW}	57	514788	514527	761	DG0	12	5	153	mask12	0	515894	0	515694	eqm10_NoEyeNmodel1_dir	90	H	gazeCOD	GazeCoDxp	1	400	0	515394	6	515294
GazeCoD_1Model_male	4	1	21	<?xml version="1.0"?>\n<Clock xmlns:dt="urn:schemas-microsoft-com:datatypes"><Description dt:dt="string">E-Prime Primary Realtime Clock</Description><StartTime><Timestamp dt:dt="int">0</Timestamp><DateUtc dt:dt="string">2017-04-24T12:06:00Z</DateUtc></StartTime><FrequencyChanges><FrequencyChange><Frequency dt:dt="r8">3312939</Frequency><Timestamp dt:dt="r8">49715219614</Timestamp><Current dt:dt="…	60.003	1	right	-1823746499	04-24-2017	14:06:00	12:06:00	female	175	{LEFTARROW}	55							0	517678	517593	{LEFTARROW}	85	516470	515977	993	left6,4	5	5	154	mask5	0	517577	0	517377	eqm10_NoEyeNmodel1_dir	0	V	gazeCOD	GazeCoDxp	1	400	0	517077	7	516977
GazeCoD_1Model_male	4	1	21	<?xml version="1.0"?>\n<Clock xmlns:dt="urn:schemas-microsoft-com:datatypes"><Description dt:dt="string">E-Prime Primary Realtime Clock</Description><StartTime><Timestamp dt:dt="int">0</Timestamp><DateUtc dt:dt="string">2017-04-24T12:06:00Z</DateUtc></StartTime><FrequencyChanges><FrequencyChange><Frequency dt:dt="r8">3312939</Frequency><Timestamp dt:dt="r8">49715219614</Timestamp><Current dt:dt="…	60.003	1	right	-1823746499	04-24-2017	14:06:00	12:06:00	female	176	{RIGHTARROW}	44							0	519422	519260	{DOWNARROW}	162	518138	517693	945	right3,2	8	5	155	mask8	0	519243	0	519043	eqm10_NoEyeNmodel1_dir	0	V	gazeCOD	GazeCoDxp	0	400	0	518743	5	518643
GazeCoD_1Model_male	4	1	21	<?xml version="1.0"?>\n<Clock xmlns:dt="urn:schemas-microsoft-com:datatypes"><Description dt:dt="string">E-Prime Primary Realtime Clock</Description><StartTime><Timestamp dt:dt="int">0</Timestamp><DateUtc dt:dt="string">2017-04-24T12:06:00Z</DateUtc></StartTime><FrequencyChanges><FrequencyChange><Frequency dt:dt="r8">3312939</Frequency><Timestamp dt:dt="r8">49715219614</Timestamp><Current dt:dt="…	60.003	1	right	-1823746499	04-24-2017	14:06:00	12:06:00	female	177	{LEFTARROW}	78							0	525174	520827	{LEFTARROW}	4347	519707	519443	764	left8	28	5	156	mask28	0	520810	0	520610	eqm10_NoEyeNmodel1_dir	90	HV	gazeCOD	GazeCoDxp	1	400	0	520310	3	520210
GazeCoD_1Model_male	4	1	21	<?xml version="1.0"?>\n<Clock xmlns:dt="urn:schemas-microsoft-com:datatypes"><Description dt:dt="string">E-Prime Primary Realtime Clock</Description><StartTime><Timestamp dt:dt="int">0</Timestamp><DateUtc dt:dt="string">2017-04-24T12:06:00Z</DateUtc></StartTime><FrequencyChanges><FrequencyChange><Frequency dt:dt="r8">3312939</Frequency><Timestamp dt:dt="r8">49715219614</Timestamp><Current dt:dt="…	60.003	1	right	-1823746499	04-24-2017	14:06:00	12:06:00	female	178	{RIGHTARROW}	44							0	526942	526693	{RIGHTARROW}	249	525579	525193	886	right3,2	30	5	157	mask30	0	526676	0	526476	eqm10_NoEyeNmodel1_dir	90	HV	gazeCOD	GazeCoDxp	1	400	0	526176	-3	526076
GazeCoD_1Model_male	4	1	21	<?xml version="1.0"?>\n<Clock xmlns:dt="urn:schemas-microsoft-com:datatypes"><Description dt:dt="string">E-Prime Primary Realtime Clock</Description><StartTime><Timestamp dt:dt="int">0</Timestamp><DateUtc dt:dt="string">2017-04-24T12:06:00Z</DateUtc></StartTime><FrequencyChanges><FrequencyChange><Frequency dt:dt="r8">3312939</Frequency><Timestamp dt:dt="r8">49715219614</Timestamp><Current dt:dt="…	60.003	1	right	-1823746499	04-24-2017	14:06:00	12:06:00	female	179	{RIGHTARROW}	46							0	528430	528376	{RIGHTARROW}	54	527261	526960	801	right1,6	29	5	158	mask29	0	528360	0	528160	eqm10_NoEyeNmodel1_dir	90	HV	gazeCOD	GazeCoDxp	1	400	0	527860	-1	527760
GazeCoD_1Model_male	4	1	21	<?xml version="1.0"?>\n<Clock xmlns:dt="urn:schemas-microsoft-com:datatypes"><Description dt:dt="string">E-Prime Primary Realtime Clock</Description><StartTime><Timestamp dt:dt="int">0</Timestamp><DateUtc dt:dt="string">2017-04-24T12:06:00Z</DateUtc></StartTime><FrequencyChanges><FrequencyChange><Frequency dt:dt="r8">3312939</Frequency><Timestamp dt:dt="r8">49715219614</Timestamp><Current dt:dt="…	60.003	1	right	-1823746499	04-24-2017	14:06:00	12:06:00	female	180	{RIGHTARROW}	46							0	530302	530026	{DOWNARROW}	276	528903	528443	960	right1,6	7	5	159	mask7	0	530009	-1	529809	eqm10_NoEyeNmodel1_dir	0	V	gazeCOD	GazeCoDxp	0	400	0	529510	7	529410
GazeCoD_1Model_male	4	1	21	<?xml version="1.0"?>\n<Clock xmlns:dt="urn:schemas-microsoft-com:datatypes"><Description dt:dt="string">E-Prime Primary Realtime Clock</Description><StartTime><Timestamp dt:dt="int">0</Timestamp><DateUtc dt:dt="string">2017-04-24T12:06:00Z</DateUtc></StartTime><FrequencyChanges><FrequencyChange><Frequency dt:dt="r8">3312939</Frequency><Timestamp dt:dt="r8">49715219614</Timestamp><Current dt:dt="…	60.003	1	right	-1823746499	04-24-2017	14:06:00	12:06:00	female	181	{RIGHTARROW}	46							0	532214	531759	{RIGHTARROW}	455	530645	530326	819	right1,6	18	5	160	mask18	0	531743	0	531543	eqm10_NoEyeNmodel1_dir	90	H	gazeCOD	GazeCoDxp	1	400	0	531243	-2	531143
GazeCoD_1Model_male	4	1	21	<?xml version="1.0"?>\n<Clock xmlns:dt="urn:schemas-microsoft-com:datatypes"><Description dt:dt="string">E-Prime Primary Realtime Clock</Description><StartTime><Timestamp dt:dt="int">0</Timestamp><DateUtc dt:dt="string">2017-04-24T12:06:00Z</DateUtc></StartTime><FrequencyChanges><FrequencyChange><Frequency dt:dt="r8">3312939</Frequency><Timestamp dt:dt="r8">49715219614</Timestamp><Current dt:dt="…	60.003	1	right	-1823746499	04-24-2017	14:06:00	12:06:00	female	182	{LEFTARROW}	49							0	533638	533626	{DOWNARROW}	11	532507	532226	781	left1,6	24	5	161	mask24	0	533609	0	533409	eqm10_NoEyeNmodel1_dir	90	HV	gazeCOD	GazeCoDxp	0	400	0	533109	2	533009
GazeCoD_1Model_male	4	1	21	<?xml version="1.0"?>\n<Clock xmlns:dt="urn:schemas-microsoft-com:datatypes"><Description dt:dt="string">E-Prime Primary Realtime Clock</Description><StartTime><Timestamp dt:dt="int">0</Timestamp><DateUtc dt:dt="string">2017-04-24T12:06:00Z</DateUtc></StartTime><FrequencyChanges><FrequencyChange><Frequency dt:dt="r8">3312939</Frequency><Timestamp dt:dt="r8">49715219614</Timestamp><Current dt:dt="…	60.003	1	right	-1823746499	04-24-2017	14:06:00	12:06:00	female	183	{LEFTARROW}	49							0	535197	535143	{DOWNARROW}	54	534025	533659	866	left1,6	2	5	162	mask2	0	535126	0	534926	eqm10_NoEyeNmodel1_dir	0	V	gazeCOD	GazeCoDxp	0	400	0	534626	1	534526
GazeCoD_1Model_male	4	1	21	<?xml version="1.0"?>\n<Clock xmlns:dt="urn:schemas-microsoft-com:datatypes"><Description dt:dt="string">E-Prime Primary Realtime Clock</Description><StartTime><Timestamp dt:dt="int">0</Timestamp><DateUtc dt:dt="string">2017-04-24T12:06:00Z</DateUtc></StartTime><FrequencyChanges><FrequencyChange><Frequency dt:dt="r8">3312939</Frequency><Timestamp dt:dt="r8">49715219614</Timestamp><Current dt:dt="…	60.003	1	right	-1823746499	04-24-2017	14:06:00	12:06:00	female	184	{RIGHTARROW}	42							0	536845	536776	{RIGHTARROW}	69	535658	535209	949	right4,8	31	5	163	mask31	0	536759	0	536559	eqm10_NoEyeNmodel1_dir	90	HV	gazeCOD	GazeCoDxp	1	400	0	536259	1	536159
GazeCoD_1Model_male	4	1	21	<?xml version="1.0"?>\n<Clock xmlns:dt="urn:schemas-microsoft-com:datatypes"><Description dt:dt="string">E-Prime Primary Realtime Clock</Description><StartTime><Timestamp dt:dt="int">0</Timestamp><DateUtc dt:dt="string">2017-04-24T12:06:00Z</DateUtc></StartTime><FrequencyChanges><FrequencyChange><Frequency dt:dt="r8">3312939</Frequency><Timestamp dt:dt="r8">49715219614</Timestamp><Current dt:dt="…	60.003	1	right	-1823746499	04-24-2017	14:06:00	12:06:00	female	185	{RIGHTARROW}	40							0	538597	538442	{RIGHTARROW}	155	537317	536859	958	right6,4	10	5	164	mask10	0	538426	0	538226	eqm10_NoEyeNmodel1_dir	0	V	gazeCOD	GazeCoDxp	1	400	0	537926	9	537826
GazeCoD_1Model_male	4	1	21	<?xml version="1.0"?>\n<Clock xmlns:dt="urn:schemas-microsoft-com:datatypes"><Description dt:dt="string">E-Prime Primary Realtime Clock</Description><StartTime><Timestamp dt:dt="int">0</Timestamp><DateUtc dt:dt="string">2017-04-24T12:06:00Z</DateUtc></StartTime><FrequencyChanges><FrequencyChange><Frequency dt:dt="r8">3312939</Frequency><Timestamp dt:dt="r8">49715219614</Timestamp><Current dt:dt="…	60.003	1	right	-1823746499	04-24-2017	14:06:00	12:06:00	female	186	{LEFTARROW}	78							0	540045	540009	{LEFTARROW}	36	538890	538609	781	left8	6	5	165	mask6	0	539992	0	539792	eqm10_NoEyeNmodel1_dir	0	V	gazeCOD	GazeCoDxp	1	400	0	539492	2	539392
GazeCoD_1Model_male	4	1	21	<?xml version="1.0"?>\n<Clock xmlns:dt="urn:schemas-microsoft-com:datatypes"><Description dt:dt="string">E-Prime Primary Realtime Clock</Description><StartTime><Timestamp dt:dt="int">0</Timestamp><DateUtc dt:dt="string">2017-04-24T12:06:00Z</DateUtc></StartTime><FrequencyChanges><FrequencyChange><Frequency dt:dt="r8">3312939</Frequency><Timestamp dt:dt="r8">49715219614</Timestamp><Current dt:dt="…	60.003	1	right	-1823746499	04-24-2017	14:06:00	12:06:00	female	187	{LEFTARROW}	49							0	550229	548658	{DOWNARROW}	1571	547536	547159	877	left1,6	13	6	166	mask13	0	548642	0	548442	eqm10_NoEyeNmodel1_dir	90	H	gazeCOD	GazeCoDxp	0	400	0	548142	6	548042
GazeCoD_1Model_male	4	1	21	<?xml version="1.0"?>\n<Clock xmlns:dt="urn:schemas-microsoft-com:datatypes"><Description dt:dt="string">E-Prime Primary Realtime Clock</Description><StartTime><Timestamp dt:dt="int">0</Timestamp><DateUtc dt:dt="string">2017-04-24T12:06:00Z</DateUtc></StartTime><FrequencyChanges><FrequencyChange><Frequency dt:dt="r8">3312939</Frequency><Timestamp dt:dt="r8">49715219614</Timestamp><Current dt:dt="…	60.003	1	right	-1823746499	04-24-2017	14:06:00	12:06:00	female	188	{LEFTARROW}	53							0	551661	551658	{DOWNARROW}	3	550542	550242	800	left4,8	4	6	167	mask4	0	551642	0	551442	eqm10_NoEyeNmodel1_dir	0	V	gazeCOD	GazeCoDxp	0	400	0	551142	0	551042
GazeCoD_1Model_male	4	1	21	<?xml version="1.0"?>\n<Clock xmlns:dt="urn:schemas-microsoft-com:datatypes"><Description dt:dt="string">E-Prime Primary Realtime Clock</Description><StartTime><Timestamp dt:dt="int">0</Timestamp><DateUtc dt:dt="string">2017-04-24T12:06:00Z</DateUtc></StartTime><FrequencyChanges><FrequencyChange><Frequency dt:dt="r8">3312939</Frequency><Timestamp dt:dt="r8">49715219614</Timestamp><Current dt:dt="…	60.003	1	right	-1823746499	04-24-2017	14:06:00	12:06:00	female	189	{LEFTARROW}	78							0	553189	553058	{LEFTARROW}	130	551935	551675	760	left8	6	6	168	mask6	0	553042	0	552842	eqm10_NoEyeNmodel1_dir	0	V	gazeCOD	GazeCoDxp	1	400	0	552542	7	552442
GazeCoD_1Model_male	4	1	21	<?xml version="1.0"?>\n<Clock xmlns:dt="urn:schemas-microsoft-com:datatypes"><Description dt:dt="string">E-Prime Primary Realtime Clock</Description><StartTime><Timestamp dt:dt="int">0</Timestamp><DateUtc dt:dt="string">2017-04-24T12:06:00Z</DateUtc></StartTime><FrequencyChanges><FrequencyChange><Frequency dt:dt="r8">3312939</Frequency><Timestamp dt:dt="r8">49715219614</Timestamp><Current dt:dt="…	60.003	1	right	-1823746499	04-24-2017	14:06:00	12:06:00	female	190	{RIGHTARROW}	46							0	554981	554758	{RIGHTARROW}	222	553632	553208	924	right1,6	18	6	169	mask18	0	554742	0	554542	eqm10_NoEyeNmodel1_dir	90	H	gazeCOD	GazeCoDxp	1	400	0	554242	10	554142
GazeCoD_1Model_male	4	1	21	<?xml version="1.0"?>\n<Clock xmlns:dt="urn:schemas-microsoft-com:datatypes"><Description dt:dt="string">E-Prime Primary Realtime Clock</Description><StartTime><Timestamp dt:dt="int">0</Timestamp><DateUtc dt:dt="string">2017-04-24T12:06:00Z</DateUtc></StartTime><FrequencyChanges><FrequencyChange><Frequency dt:dt="r8">3312939</Frequency><Timestamp dt:dt="r8">49715219614</Timestamp><Current dt:dt="…	60.003	1	right	-1823746499	04-24-2017	14:06:00	12:06:00	female	191	{RIGHTARROW}	77							0	556596	556475	{RIGHTARROW}	121	555350	554991	859	right8	22	6	170	mask22	0	556458	0	556258	eqm10_NoEyeNmodel1_dir	90	H	gazeCOD	GazeCoDxp	1	400	0	555958	8	555858
GazeCoD_1Model_male	4	1	21	<?xml version="1.0"?>\n<Clock xmlns:dt="urn:schemas-microsoft-com:datatypes"><Description dt:dt="string">E-Prime Primary Realtime Clock</Description><StartTime><Timestamp dt:dt="int">0</Timestamp><DateUtc dt:dt="string">2017-04-24T12:06:00Z</DateUtc></StartTime><FrequencyChanges><FrequencyChange><Frequency dt:dt="r8">3312939</Frequency><Timestamp dt:dt="r8">49715219614</Timestamp><Current dt:dt="…	60.003	1	right	-1823746499	04-24-2017	14:06:00	12:06:00	female	192	{RIGHTARROW}	40							0	558164	558125	{RIGHTARROW}	39	556999	556608	891	right6,4	32	6	171	mask32	0	558108	0	557908	eqm10_NoEyeNmodel1_dir	90	HV	gazeCOD	GazeCoDxp	1	400	0	557608	9	557508
GazeCoD_1Model_male	4	1	21	<?xml version="1.0"?>\n<Clock xmlns:dt="urn:schemas-microsoft-com:datatypes"><Description dt:dt="string">E-Prime Primary Realtime Clock</Description><StartTime><Timestamp dt:dt="int">0</Timestamp><DateUtc dt:dt="string">2017-04-24T12:06:00Z</DateUtc></StartTime><FrequencyChanges><FrequencyChange><Frequency dt:dt="r8">3312939</Frequency><Timestamp dt:dt="r8">49715219614</Timestamp><Current dt:dt="…	60.003	1	right	-1823746499	04-24-2017	14:06:00	12:06:00	female	193	{LEFTARROW}	51							0	560556	559691	{DOWNARROW}	865	558569	558175	894	left3,2	14	6	172	mask14	0	559675	0	559475	eqm10_NoEyeNmodel1_dir	90	H	gazeCOD	GazeCoDxp	0	400	0	559175	6	559075
GazeCoD_1Model_male	4	1	21	<?xml version="1.0"?>\n<Clock xmlns:dt="urn:schemas-microsoft-com:datatypes"><Description dt:dt="string">E-Prime Primary Realtime Clock</Description><StartTime><Timestamp dt:dt="int">0</Timestamp><DateUtc dt:dt="string">2017-04-24T12:06:00Z</DateUtc></StartTime><FrequencyChanges><FrequencyChange><Frequency dt:dt="r8">3312939</Frequency><Timestamp dt:dt="r8">49715219614</Timestamp><Current dt:dt="…	60.003	1	right	-1823746499	04-24-2017	14:06:00	12:06:00	female	194	{RIGHTARROW}	77							0	562012	561958	{RIGHTARROW}	54	560847	560575	772	right8	11	6	173	mask11	0	561941	-1	561741	eqm10_NoEyeNmodel1_dir	0	V	gazeCOD	GazeCoDxp	1	400	0	561442	-5	561342
GazeCoD_1Model_male	4	1	21	<?xml version="1.0"?>\n<Clock xmlns:dt="urn:schemas-microsoft-com:datatypes"><Description dt:dt="string">E-Prime Primary Realtime Clock</Description><StartTime><Timestamp dt:dt="int">0</Timestamp><DateUtc dt:dt="string">2017-04-24T12:06:00Z</DateUtc></StartTime><FrequencyChanges><FrequencyChange><Frequency dt:dt="r8">3312939</Frequency><Timestamp dt:dt="r8">49715219614</Timestamp><Current dt:dt="…	60.003	1	right	-1823746499	04-24-2017	14:06:00	12:06:00	female	195	{LEFTARROW}	55							0	563740	563408	{DOWNARROW}	332	562290	562024	766	left6,4	16	6	174	mask16	0	563391	0	563191	eqm10_NoEyeNmodel1_dir	90	H	gazeCOD	GazeCoDxp	0	400	0	562891	1	562791
GazeCoD_1Model_male	4	1	21	<?xml version="1.0"?>\n<Clock xmlns:dt="urn:schemas-microsoft-com:datatypes"><Description dt:dt="string">E-Prime Primary Realtime Clock</Description><StartTime><Timestamp dt:dt="int">0</Timestamp><DateUtc dt:dt="string">2017-04-24T12:06:00Z</DateUtc></StartTime><FrequencyChanges><FrequencyChange><Frequency dt:dt="r8">3312939</Frequency><Timestamp dt:dt="r8">49715219614</Timestamp><Current dt:dt="…	60.003	1	right	-1823746499	04-24-2017	14:06:00	12:06:00	female	196	{RIGHTARROW}	42							0	565604	565241	{RIGHTARROW}	363	564115	563758	857	right4,8	9	6	175	mask9	0	565224	0	565024	eqm10_NoEyeNmodel1_dir	0	V	gazeCOD	GazeCoDxp	1	400	0	564724	9	564624
GazeCoD_1Model_male	4	1	21	<?xml version="1.0"?>\n<Clock xmlns:dt="urn:schemas-microsoft-com:datatypes"><Description dt:dt="string">E-Prime Primary Realtime Clock</Description><StartTime><Timestamp dt:dt="int">0</Timestamp><DateUtc dt:dt="string">2017-04-24T12:06:00Z</DateUtc></StartTime><FrequencyChanges><FrequencyChange><Frequency dt:dt="r8">3312939</Frequency><Timestamp dt:dt="r8">49715219614</Timestamp><Current dt:dt="…	60.003	1	right	-1823746499	04-24-2017	14:06:00	12:06:00	female	197	{RIGHTARROW}	42							0	567596	567091	{RIGHTARROW}	505	565964	565624	840	right4,8	20	6	176	mask20	0	567074	0	566874	eqm10_NoEyeNmodel1_dir	90	H	gazeCOD	GazeCoDxp	1	400	0	566574	10	566474
GazeCoD_1Model_male	4	1	21	<?xml version="1.0"?>\n<Clock xmlns:dt="urn:schemas-microsoft-com:datatypes"><Description dt:dt="string">E-Prime Primary Realtime Clock</Description><StartTime><Timestamp dt:dt="int">0</Timestamp><DateUtc dt:dt="string">2017-04-24T12:06:00Z</DateUtc></StartTime><FrequencyChanges><FrequencyChange><Frequency dt:dt="r8">3312939</Frequency><Timestamp dt:dt="r8">49715219614</Timestamp><Current dt:dt="…	60.003	1	right	-1823746499	04-24-2017	14:06:00	12:06:00	female	198	{LEFTARROW}	55							0	569156	569007	{LEFTARROW}	149	567886	567607	779	left6,4	27	6	177	mask27	0	568991	0	568791	eqm10_NoEyeNmodel1_dir	90	HV	gazeCOD	GazeCoDxp	1	400	0	568491	5	568391
GazeCoD_1Model_male	4	1	21	<?xml version="1.0"?>\n<Clock xmlns:dt="urn:schemas-microsoft-com:datatypes"><Description dt:dt="string">E-Prime Primary Realtime Clock</Description><StartTime><Timestamp dt:dt="int">0</Timestamp><DateUtc dt:dt="string">2017-04-24T12:06:00Z</DateUtc></StartTime><FrequencyChanges><FrequencyChange><Frequency dt:dt="r8">3312939</Frequency><Timestamp dt:dt="r8">49715219614</Timestamp><Current dt:dt="…	60.003	1	right	-1823746499	04-24-2017	14:06:00	12:06:00	female	199	{LEFTARROW}	53							0	573284	570624	{LEFTARROW}	2659	569500	569174	826	left4,8	26	6	178	mask26	0	570607	0	570407	eqm10_NoEyeNmodel1_dir	90	HV	gazeCOD	GazeCoDxp	1	400	0	570107	7	570007
GazeCoD_1Model_male	4	1	21	<?xml version="1.0"?>\n<Clock xmlns:dt="urn:schemas-microsoft-com:datatypes"><Description dt:dt="string">E-Prime Primary Realtime Clock</Description><StartTime><Timestamp dt:dt="int">0</Timestamp><DateUtc dt:dt="string">2017-04-24T12:06:00Z</DateUtc></StartTime><FrequencyChanges><FrequencyChange><Frequency dt:dt="r8">3312939</Frequency><Timestamp dt:dt="r8">49715219614</Timestamp><Current dt:dt="…	60.003	1	right	-1823746499	04-24-2017	14:06:00	12:06:00	female	200	{RIGHTARROW}	40							0	575043	574890	{RIGHTARROW}	153	573764	573307	957	right6,4	10	6	179	mask10	0	574874	0	574674	eqm10_NoEyeNmodel1_dir	0	V	gazeCOD	GazeCoDxp	1	400	0	574374	10	574274
GazeCoD_1Model_male	4	1	21	<?xml version="1.0"?>\n<Clock xmlns:dt="urn:schemas-microsoft-com:datatypes"><Description dt:dt="string">E-Prime Primary Realtime Clock</Description><StartTime><Timestamp dt:dt="int">0</Timestamp><DateUtc dt:dt="string">2017-04-24T12:06:00Z</DateUtc></StartTime><FrequencyChanges><FrequencyChange><Frequency dt:dt="r8">3312939</Frequency><Timestamp dt:dt="r8">49715219614</Timestamp><Current dt:dt="…	60.003	1	right	-1823746499	04-24-2017	14:06:00	12:06:00	female	201	{DOWNARROW}	79							0	577123	576574	{DOWNARROW}	549	575453	575057	896	DG0	1	6	180	mask1	0	576557	0	576357	eqm10_NoEyeNmodel1_dir	0	V	gazeCOD	GazeCoDxp	1	400	0	576057	4	575957
GazeCoD_1Model_male	4	1	21	<?xml version="1.0"?>\n<Clock xmlns:dt="urn:schemas-microsoft-com:datatypes"><Description dt:dt="string">E-Prime Primary Realtime Clock</Description><StartTime><Timestamp dt:dt="int">0</Timestamp><DateUtc dt:dt="string">2017-04-24T12:06:00Z</DateUtc></StartTime><FrequencyChanges><FrequencyChange><Frequency dt:dt="r8">3312939</Frequency><Timestamp dt:dt="r8">49715219614</Timestamp><Current dt:dt="…	60.003	1	right	-1823746499	04-24-2017	14:06:00	12:06:00	female	202	{DOWNARROW}	79							0	578795	578740	{LEFTARROW}	55	577623	577140	983	DG0	12	6	181	mask12	0	578724	0	578524	eqm10_NoEyeNmodel1_dir	90	H	gazeCOD	GazeCoDxp	0	400	0	578224	1	578124
GazeCoD_1Model_male	4	1	21	<?xml version="1.0"?>\n<Clock xmlns:dt="urn:schemas-microsoft-com:datatypes"><Description dt:dt="string">E-Prime Primary Realtime Clock</Description><StartTime><Timestamp dt:dt="int">0</Timestamp><DateUtc dt:dt="string">2017-04-24T12:06:00Z</DateUtc></StartTime><FrequencyChanges><FrequencyChange><Frequency dt:dt="r8">3312939</Frequency><Timestamp dt:dt="r8">49715219614</Timestamp><Current dt:dt="…	60.003	1	right	-1823746499	04-24-2017	14:06:00	12:06:00	female	203	{RIGHTARROW}	44							0	580547	580340	{DOWNARROW}	207	579215	578807	908	right3,2	8	6	182	mask8	0	580323	0	580123	eqm10_NoEyeNmodel1_dir	0	V	gazeCOD	GazeCoDxp	0	400	0	579823	8	579723
GazeCoD_1Model_male	4	1	21	<?xml version="1.0"?>\n<Clock xmlns:dt="urn:schemas-microsoft-com:datatypes"><Description dt:dt="string">E-Prime Primary Realtime Clock</Description><StartTime><Timestamp dt:dt="int">0</Timestamp><DateUtc dt:dt="string">2017-04-24T12:06:00Z</DateUtc></StartTime><FrequencyChanges><FrequencyChange><Frequency dt:dt="r8">3312939</Frequency><Timestamp dt:dt="r8">49715219614</Timestamp><Current dt:dt="…	60.003	1	right	-1823746499	04-24-2017	14:06:00	12:06:00	female	204	{LEFTARROW}	78							0	582195	582140	{LEFTARROW}	55	581018	580557	961	left8	17	6	183	mask17	0	582123	0	581923	eqm10_NoEyeNmodel1_dir	90	H	gazeCOD	GazeCoDxp	1	400	0	581623	5	581523
GazeCoD_1Model_male	4	1	21	<?xml version="1.0"?>\n<Clock xmlns:dt="urn:schemas-microsoft-com:datatypes"><Description dt:dt="string">E-Prime Primary Realtime Clock</Description><StartTime><Timestamp dt:dt="int">0</Timestamp><DateUtc dt:dt="string">2017-04-24T12:06:00Z</DateUtc></StartTime><FrequencyChanges><FrequencyChange><Frequency dt:dt="r8">3312939</Frequency><Timestamp dt:dt="r8">49715219614</Timestamp><Current dt:dt="…	60.003	1	right	-1823746499	04-24-2017	14:06:00	12:06:00	female	205	{RIGHTARROW}	46							0	584691	583640	{RIGHTARROW}	1051	582522	582207	815	right1,6	7	6	184	mask7	0	583623	0	583423	eqm10_NoEyeNmodel1_dir	0	V	gazeCOD	GazeCoDxp	1	400	0	583123	1	583023
GazeCoD_1Model_male	4	1	21	<?xml version="1.0"?>\n<Clock xmlns:dt="urn:schemas-microsoft-com:datatypes"><Description dt:dt="string">E-Prime Primary Realtime Clock</Description><StartTime><Timestamp dt:dt="int">0</Timestamp><DateUtc dt:dt="string">2017-04-24T12:06:00Z</DateUtc></StartTime><FrequencyChanges><FrequencyChange><Frequency dt:dt="r8">3312939</Frequency><Timestamp dt:dt="r8">49715219614</Timestamp><Current dt:dt="…	60.003	1	right	-1823746499	04-24-2017	14:06:00	12:06:00	female	206	{LEFTARROW}	55							0	586371	586273	{LEFTARROW}	98	585158	584707	951	left6,4	5	6	185	mask5	0	586256	-1	586056	eqm10_NoEyeNmodel1_dir	0	V	gazeCOD	GazeCoDxp	1	400	0	585757	-1	585657
GazeCoD_1Model_male	4	1	21	<?xml version="1.0"?>\n<Clock xmlns:dt="urn:schemas-microsoft-com:datatypes"><Description dt:dt="string">E-Prime Primary Realtime Clock</Description><StartTime><Timestamp dt:dt="int">0</Timestamp><DateUtc dt:dt="string">2017-04-24T12:06:00Z</DateUtc></StartTime><FrequencyChanges><FrequencyChange><Frequency dt:dt="r8">3312939</Frequency><Timestamp dt:dt="r8">49715219614</Timestamp><Current dt:dt="…	60.003	1	right	-1823746499	04-24-2017	14:06:00	12:06:00	female	207	{RIGHTARROW}	42							0	588011	587773	{DOWNARROW}	238	586652	586390	762	right4,8	31	6	186	mask31	0	587756	0	587556	eqm10_NoEyeNmodel1_dir	90	HV	gazeCOD	GazeCoDxp	0	400	0	587256	4	587156
GazeCoD_1Model_male	4	1	21	<?xml version="1.0"?>\n<Clock xmlns:dt="urn:schemas-microsoft-com:datatypes"><Description dt:dt="string">E-Prime Primary Realtime Clock</Description><StartTime><Timestamp dt:dt="int">0</Timestamp><DateUtc dt:dt="string">2017-04-24T12:06:00Z</DateUtc></StartTime><FrequencyChanges><FrequencyChange><Frequency dt:dt="r8">3312939</Frequency><Timestamp dt:dt="r8">49715219614</Timestamp><Current dt:dt="…	60.003	1	right	-1823746499	04-24-2017	14:06:00	12:06:00	female	208	{LEFTARROW}	78							0	591499	589390	{LEFTARROW}	2109	588277	588023	754	left8	28	6	187	mask28	0	589373	0	589173	eqm10_NoEyeNmodel1_dir	90	HV	gazeCOD	GazeCoDxp	1	400	0	588873	-4	588773
GazeCoD_1Model_male	4	1	21	<?xml version="1.0"?>\n<Clock xmlns:dt="urn:schemas-microsoft-com:datatypes"><Description dt:dt="string">E-Prime Primary Realtime Clock</Description><StartTime><Timestamp dt:dt="int">0</Timestamp><DateUtc dt:dt="string">2017-04-24T12:06:00Z</DateUtc></StartTime><FrequencyChanges><FrequencyChange><Frequency dt:dt="r8">3312939</Frequency><Timestamp dt:dt="r8">49715219614</Timestamp><Current dt:dt="…	60.003	1	right	-1823746499	04-24-2017	14:06:00	12:06:00	female	209	{RIGHTARROW}	44							0	593162	593106	{DOWNARROW}	56	591995	591523	972	right3,2	30	6	188	mask30	0	593089	-1	592889	eqm10_NoEyeNmodel1_dir	90	HV	gazeCOD	GazeCoDxp	0	400	0	592590	-5	592490
GazeCoD_1Model_male	4	1	21	<?xml version="1.0"?>\n<Clock xmlns:dt="urn:schemas-microsoft-com:datatypes"><Description dt:dt="string">E-Prime Primary Realtime Clock</Description><StartTime><Timestamp dt:dt="int">0</Timestamp><DateUtc dt:dt="string">2017-04-24T12:06:00Z</DateUtc></StartTime><FrequencyChanges><FrequencyChange><Frequency dt:dt="r8">3312939</Frequency><Timestamp dt:dt="r8">49715219614</Timestamp><Current dt:dt="…	60.003	1	right	-1823746499	04-24-2017	14:06:00	12:06:00	female	210	{DOWNARROW}	79							0	594682	594656	{DOWNARROW}	26	593543	593173	870	DG0	23	6	189	mask23	0	594639	0	594439	eqm10_NoEyeNmodel1_dir	90	HV	gazeCOD	GazeCoDxp	1	400	0	594139	-4	594039
GazeCoD_1Model_male	4	1	21	<?xml version="1.0"?>\n<Clock xmlns:dt="urn:schemas-microsoft-com:datatypes"><Description dt:dt="string">E-Prime Primary Realtime Clock</Description><StartTime><Timestamp dt:dt="int">0</Timestamp><DateUtc dt:dt="string">2017-04-24T12:06:00Z</DateUtc></StartTime><FrequencyChanges><FrequencyChange><Frequency dt:dt="r8">3312939</Frequency><Timestamp dt:dt="r8">49715219614</Timestamp><Current dt:dt="…	60.003	1	right	-1823746499	04-24-2017	14:06:00	12:06:00	female	211	{RIGHTARROW}	77							0	596570	596289	{RIGHTARROW}	281	595167	594706	961	right8	33	6	190	mask33	0	596273	0	596073	eqm10_NoEyeNmodel1_dir	90	HV	gazeCOD	GazeCoDxp	1	400	0	595773	6	595673
GazeCoD_1Model_male	4	1	21	<?xml version="1.0"?>\n<Clock xmlns:dt="urn:schemas-microsoft-com:datatypes"><Description dt:dt="string">E-Prime Primary Realtime Clock</Description><StartTime><Timestamp dt:dt="int">0</Timestamp><DateUtc dt:dt="string">2017-04-24T12:06:00Z</DateUtc></StartTime><FrequencyChanges><FrequencyChange><Frequency dt:dt="r8">3312939</Frequency><Timestamp dt:dt="r8">49715219614</Timestamp><Current dt:dt="…	60.003	1	right	-1823746499	04-24-2017	14:06:00	12:06:00	female	212	{LEFTARROW}	51							0	598266	598173	{LEFTARROW}	93	597051	596589	962	left3,2	25	6	191	mask25	0	598156	0	597956	eqm10_NoEyeNmodel1_dir	90	HV	gazeCOD	GazeCoDxp	1	400	0	597656	5	597556
GazeCoD_1Model_male	4	1	21	<?xml version="1.0"?>\n<Clock xmlns:dt="urn:schemas-microsoft-com:datatypes"><Description dt:dt="string">E-Prime Primary Realtime Clock</Description><StartTime><Timestamp dt:dt="int">0</Timestamp><DateUtc dt:dt="string">2017-04-24T12:06:00Z</DateUtc></StartTime><FrequencyChanges><FrequencyChange><Frequency dt:dt="r8">3312939</Frequency><Timestamp dt:dt="r8">49715219614</Timestamp><Current dt:dt="…	60.003	1	right	-1823746499	04-24-2017	14:06:00	12:06:00	female	213	{RIGHTARROW}	46							0	599810	599722	{DOWNARROW}	88	598599	598289	810	right1,6	29	6	192	mask29	0	599706	0	599506	eqm10_NoEyeNmodel1_dir	90	HV	gazeCOD	GazeCoDxp	0	400	0	599206	7	599106
GazeCoD_1Model_male	4	1	21	<?xml version="1.0"?>\n<Clock xmlns:dt="urn:schemas-microsoft-com:datatypes"><Description dt:dt="string">E-Prime Primary Realtime Clock</Description><StartTime><Timestamp dt:dt="int">0</Timestamp><DateUtc dt:dt="string">2017-04-24T12:06:00Z</DateUtc></StartTime><FrequencyChanges><FrequencyChange><Frequency dt:dt="r8">3312939</Frequency><Timestamp dt:dt="r8">49715219614</Timestamp><Current dt:dt="…	60.003	1	right	-1823746499	04-24-2017	14:06:00	12:06:00	female	214	{LEFTARROW}	49							0	601298	601206	{DOWNARROW}	92	600093	599822	771	left1,6	2	6	193	mask2	0	601189	0	600989	eqm10_NoEyeNmodel1_dir	0	V	gazeCOD	GazeCoDxp	0	400	0	600689	-4	600589
GazeCoD_1Model_male	4	1	21	<?xml version="1.0"?>\n<Clock xmlns:dt="urn:schemas-microsoft-com:datatypes"><Description dt:dt="string">E-Prime Primary Realtime Clock</Description><StartTime><Timestamp dt:dt="int">0</Timestamp><DateUtc dt:dt="string">2017-04-24T12:06:00Z</DateUtc></StartTime><FrequencyChanges><FrequencyChange><Frequency dt:dt="r8">3312939</Frequency><Timestamp dt:dt="r8">49715219614</Timestamp><Current dt:dt="…	60.003	1	right	-1823746499	04-24-2017	14:06:00	12:06:00	female	215	{LEFTARROW}	49							0	603138	602872	{DOWNARROW}	266	601754	601322	932	left1,6	24	6	194	mask24	0	602856	0	602656	eqm10_NoEyeNmodel1_dir	90	HV	gazeCOD	GazeCoDxp	0	400	0	602356	2	602256
GazeCoD_1Model_male	4	1	21	<?xml version="1.0"?>\n<Clock xmlns:dt="urn:schemas-microsoft-com:datatypes"><Description dt:dt="string">E-Prime Primary Realtime Clock</Description><StartTime><Timestamp dt:dt="int">0</Timestamp><DateUtc dt:dt="string">2017-04-24T12:06:00Z</DateUtc></StartTime><FrequencyChanges><FrequencyChange><Frequency dt:dt="r8">3312939</Frequency><Timestamp dt:dt="r8">49715219614</Timestamp><Current dt:dt="…	60.003	1	right	-1823746499	04-24-2017	14:06:00	12:06:00	female	216	{RIGHTARROW}	40							0	604802	604739	{RIGHTARROW}	63	603626	603156	970	right6,4	21	6	195	mask21	0	604722	0	604522	eqm10_NoEyeNmodel1_dir	90	H	gazeCOD	GazeCoDxp	1	400	0	604222	-4	604122
GazeCoD_1Model_male	4	1	21	<?xml version="1.0"?>\n<Clock xmlns:dt="urn:schemas-microsoft-com:datatypes"><Description dt:dt="string">E-Prime Primary Realtime Clock</Description><StartTime><Timestamp dt:dt="int">0</Timestamp><DateUtc dt:dt="string">2017-04-24T12:06:00Z</DateUtc></StartTime><FrequencyChanges><FrequencyChange><Frequency dt:dt="r8">3312939</Frequency><Timestamp dt:dt="r8">49715219614</Timestamp><Current dt:dt="…	60.003	1	right	-1823746499	04-24-2017	14:06:00	12:06:00	female	217	{LEFTARROW}	53							0	606282	606205	{LEFTARROW}	77	605081	604822	759	left4,8	15	6	196	mask15	0	606189	0	605989	eqm10_NoEyeNmodel1_dir	90	H	gazeCOD	GazeCoDxp	1	400	0	605689	8	605589
GazeCoD_1Model_male	4	1	21	<?xml version="1.0"?>\n<Clock xmlns:dt="urn:schemas-microsoft-com:datatypes"><Description dt:dt="string">E-Prime Primary Realtime Clock</Description><StartTime><Timestamp dt:dt="int">0</Timestamp><DateUtc dt:dt="string">2017-04-24T12:06:00Z</DateUtc></StartTime><FrequencyChanges><FrequencyChange><Frequency dt:dt="r8">3312939</Frequency><Timestamp dt:dt="r8">49715219614</Timestamp><Current dt:dt="…	60.003	1	right	-1823746499	04-24-2017	14:06:00	12:06:00	female	218	{LEFTARROW}	51							0	608034	607889	{DOWNARROW}	145	606772	606305	967	left3,2	3	6	197	mask3	0	607872	0	607672	eqm10_NoEyeNmodel1_dir	0	V	gazeCOD	GazeCoDxp	0	400	0	607372	0	607272
GazeCoD_1Model_male	4	1	21	<?xml version="1.0"?>\n<Clock xmlns:dt="urn:schemas-microsoft-com:datatypes"><Description dt:dt="string">E-Prime Primary Realtime Clock</Description><StartTime><Timestamp dt:dt="int">0</Timestamp><DateUtc dt:dt="string">2017-04-24T12:06:00Z</DateUtc></StartTime><FrequencyChanges><FrequencyChange><Frequency dt:dt="r8">3312939</Frequency><Timestamp dt:dt="r8">49715219614</Timestamp><Current dt:dt="…	60.003	1	right	-1823746499	04-24-2017	14:06:00	12:06:00	female	219	{RIGHTARROW}	44							0	610002	609639	{RIGHTARROW}	363	608520	608055	965	right3,2	19	6	198	mask19	0	609622	0	609422	eqm10_NoEyeNmodel1_dir	90	H	gazeCOD	GazeCoDxp	1	400	0	609122	2	609022
GazeCoD_1Model_male	4	1	21	<?xml version="1.0"?>\n<Clock xmlns:dt="urn:schemas-microsoft-com:datatypes"><Description dt:dt="string">E-Prime Primary Realtime Clock</Description><StartTime><Timestamp dt:dt="int">0</Timestamp><DateUtc dt:dt="string">2017-04-24T12:06:00Z</DateUtc></StartTime><FrequencyChanges><FrequencyChange><Frequency dt:dt="r8">3312939</Frequency><Timestamp dt:dt="r8">49715219614</Timestamp><Current dt:dt="…	60.003	1	right	-1823746499	04-24-2017	14:06:00	12:06:00	female	220	{RIGHTARROW}	44							0	612369	611455	{RIGHTARROW}	914	610329	610022	807	right3,2	8	7	199	mask8	0	611439	0	611239	eqm10_NoEyeNmodel1_dir	0	V	gazeCOD	GazeCoDxp	1	400	0	610939	10	610839
GazeCoD_1Model_male	4	1	21	<?xml version="1.0"?>\n<Clock xmlns:dt="urn:schemas-microsoft-com:datatypes"><Description dt:dt="string">E-Prime Primary Realtime Clock</Description><StartTime><Timestamp dt:dt="int">0</Timestamp><DateUtc dt:dt="string">2017-04-24T12:06:00Z</DateUtc></StartTime><FrequencyChanges><FrequencyChange><Frequency dt:dt="r8">3312939</Frequency><Timestamp dt:dt="r8">49715219614</Timestamp><Current dt:dt="…	60.003	1	right	-1823746499	04-24-2017	14:06:00	12:06:00	female	221	{RIGHTARROW}	77							0	614825	613938	{RIGHTARROW}	887	612813	612388	925	right8	22	7	200	mask22	0	613922	0	613722	eqm10_NoEyeNmodel1_dir	90	H	gazeCOD	GazeCoDxp	1	400	0	613422	9	613322
GazeCoD_1Model_male	4	1	21	<?xml version="1.0"?>\n<Clock xmlns:dt="urn:schemas-microsoft-com:datatypes"><Description dt:dt="string">E-Prime Primary Realtime Clock</Description><StartTime><Timestamp dt:dt="int">0</Timestamp><DateUtc dt:dt="string">2017-04-24T12:06:00Z</DateUtc></StartTime><FrequencyChanges><FrequencyChange><Frequency dt:dt="r8">3312939</Frequency><Timestamp dt:dt="r8">49715219614</Timestamp><Current dt:dt="…	60.003	1	right	-1823746499	04-24-2017	14:06:00	12:06:00	female	222	{LEFTARROW}	49							0	618313	616422	{DOWNARROW}	1891	615311	614838	973	left1,6	2	7	201	mask2	0	616405	-1	616205	eqm10_NoEyeNmodel1_dir	0	V	gazeCOD	GazeCoDxp	0	400	0	615906	-5	615806
GazeCoD_1Model_male	4	1	21	<?xml version="1.0"?>\n<Clock xmlns:dt="urn:schemas-microsoft-com:datatypes"><Description dt:dt="string">E-Prime Primary Realtime Clock</Description><StartTime><Timestamp dt:dt="int">0</Timestamp><DateUtc dt:dt="string">2017-04-24T12:06:00Z</DateUtc></StartTime><FrequencyChanges><FrequencyChange><Frequency dt:dt="r8">3312939</Frequency><Timestamp dt:dt="r8">49715219614</Timestamp><Current dt:dt="…	60.003	1	right	-1823746499	04-24-2017	14:06:00	12:06:00	female	223	{DOWNARROW}	79							0	619969	619788	{DOWNARROW}	181	618667	618338	829	DG0	12	7	202	mask12	0	619771	0	619571	eqm10_NoEyeNmodel1_dir	90	H	gazeCOD	GazeCoDxp	1	400	0	619271	4	619171
GazeCoD_1Model_male	4	1	21	<?xml version="1.0"?>\n<Clock xmlns:dt="urn:schemas-microsoft-com:datatypes"><Description dt:dt="string">E-Prime Primary Realtime Clock</Description><StartTime><Timestamp dt:dt="int">0</Timestamp><DateUtc dt:dt="string">2017-04-24T12:06:00Z</DateUtc></StartTime><FrequencyChanges><FrequencyChange><Frequency dt:dt="r8">3312939</Frequency><Timestamp dt:dt="r8">49715219614</Timestamp><Current dt:dt="…	60.003	1	right	-1823746499	04-24-2017	14:06:00	12:06:00	female	224	{RIGHTARROW}	40							0	621777	621588	{DOWNARROW}	189	620474	619988	986	right6,4	21	7	203	mask21	0	621571	0	621371	eqm10_NoEyeNmodel1_dir	90	H	gazeCOD	GazeCoDxp	0	400	0	621071	-3	620971
GazeCoD_1Model_male	4	1	21	<?xml version="1.0"?>\n<Clock xmlns:dt="urn:schemas-microsoft-com:datatypes"><Description dt:dt="string">E-Prime Primary Realtime Clock</Description><StartTime><Timestamp dt:dt="int">0</Timestamp><DateUtc dt:dt="string">2017-04-24T12:06:00Z</DateUtc></StartTime><FrequencyChanges><FrequencyChange><Frequency dt:dt="r8">3312939</Frequency><Timestamp dt:dt="r8">49715219614</Timestamp><Current dt:dt="…	60.003	1	right	-1823746499	04-24-2017	14:06:00	12:06:00	female	225	{LEFTARROW}	51							0	623545	623405	{DOWNARROW}	140	622288	621788	1000	left3,2	3	7	204	mask3	0	623388	0	623188	eqm10_NoEyeNmodel1_dir	0	V	gazeCOD	GazeCoDxp	0	400	0	622888	0	622788
GazeCoD_1Model_male	4	1	21	<?xml version="1.0"?>\n<Clock xmlns:dt="urn:schemas-microsoft-com:datatypes"><Description dt:dt="string">E-Prime Primary Realtime Clock</Description><StartTime><Timestamp dt:dt="int">0</Timestamp><DateUtc dt:dt="string">2017-04-24T12:06:00Z</DateUtc></StartTime><FrequencyChanges><FrequencyChange><Frequency dt:dt="r8">3312939</Frequency><Timestamp dt:dt="r8">49715219614</Timestamp><Current dt:dt="…	60.003	1	right	-1823746499	04-24-2017	14:06:00	12:06:00	female	226	{LEFTARROW}	51							0	625033	625004	{RIGHTARROW}	29	623881	623555	826	left3,2	14	7	205	mask14	0	624988	0	624788	eqm10_NoEyeNmodel1_dir	90	H	gazeCOD	GazeCoDxp	0	400	0	624488	7	624388
GazeCoD_1Model_male	4	1	21	<?xml version="1.0"?>\n<Clock xmlns:dt="urn:schemas-microsoft-com:datatypes"><Description dt:dt="string">E-Prime Primary Realtime Clock</Description><StartTime><Timestamp dt:dt="int">0</Timestamp><DateUtc dt:dt="string">2017-04-24T12:06:00Z</DateUtc></StartTime><FrequencyChanges><FrequencyChange><Frequency dt:dt="r8">3312939</Frequency><Timestamp dt:dt="r8">49715219614</Timestamp><Current dt:dt="…	60.003	1	right	-1823746499	04-24-2017	14:06:00	12:06:00	female	227	{LEFTARROW}	78							0	626625	626471	{LEFTARROW}	154	625360	625054	806	left8	6	7	206	mask6	0	626454	-1	626254	eqm10_NoEyeNmodel1_dir	0	V	gazeCOD	GazeCoDxp	1	400	0	625955	-5	625855
GazeCoD_1Model_male	4	1	21	<?xml version="1.0"?>\n<Clock xmlns:dt="urn:schemas-microsoft-com:datatypes"><Description dt:dt="string">E-Prime Primary Realtime Clock</Description><StartTime><Timestamp dt:dt="int">0</Timestamp><DateUtc dt:dt="string">2017-04-24T12:06:00Z</DateUtc></StartTime><FrequencyChanges><FrequencyChange><Frequency dt:dt="r8">3312939</Frequency><Timestamp dt:dt="r8">49715219614</Timestamp><Current dt:dt="…	60.003	1	right	-1823746499	04-24-2017	14:06:00	12:06:00	female	228	{RIGHTARROW}	42							0	628417	628221	{DOWNARROW}	196	627105	626638	967	right4,8	31	7	207	mask31	0	628204	0	628004	eqm10_NoEyeNmodel1_dir	90	HV	gazeCOD	GazeCoDxp	0	400	0	627704	-1	627604
GazeCoD_1Model_male	4	1	21	<?xml version="1.0"?>\n<Clock xmlns:dt="urn:schemas-microsoft-com:datatypes"><Description dt:dt="string">E-Prime Primary Realtime Clock</Description><StartTime><Timestamp dt:dt="int">0</Timestamp><DateUtc dt:dt="string">2017-04-24T12:06:00Z</DateUtc></StartTime><FrequencyChanges><FrequencyChange><Frequency dt:dt="r8">3312939</Frequency><Timestamp dt:dt="r8">49715219614</Timestamp><Current dt:dt="…	60.003	1	right	-1823746499	04-24-2017	14:06:00	12:06:00	female	229	{DOWNARROW}	79							0	631072	630021	{DOWNARROW}	1051	628910	628438	972	DG0	1	7	208	mask1	0	630004	-1	629804	eqm10_NoEyeNmodel1_dir	0	V	gazeCOD	GazeCoDxp	1	400	0	629505	-5	629405
GazeCoD_1Model_male	4	1	21	<?xml version="1.0"?>\n<Clock xmlns:dt="urn:schemas-microsoft-com:datatypes"><Description dt:dt="string">E-Prime Primary Realtime Clock</Description><StartTime><Timestamp dt:dt="int">0</Timestamp><DateUtc dt:dt="string">2017-04-24T12:06:00Z</DateUtc></StartTime><FrequencyChanges><FrequencyChange><Frequency dt:dt="r8">3312939</Frequency><Timestamp dt:dt="r8">49715219614</Timestamp><Current dt:dt="…	60.003	1	right	-1823746499	04-24-2017	14:06:00	12:06:00	female	230	{RIGHTARROW}	40							0	632832	632687	{RIGHTARROW}	145	631566	631087	979	right6,4	32	7	209	mask32	0	632671	0	632471	eqm10_NoEyeNmodel1_dir	90	HV	gazeCOD	GazeCoDxp	1	400	0	632171	5	632071
GazeCoD_1Model_male	4	1	21	<?xml version="1.0"?>\n<Clock xmlns:dt="urn:schemas-microsoft-com:datatypes"><Description dt:dt="string">E-Prime Primary Realtime Clock</Description><StartTime><Timestamp dt:dt="int">0</Timestamp><DateUtc dt:dt="string">2017-04-24T12:06:00Z</DateUtc></StartTime><FrequencyChanges><FrequencyChange><Frequency dt:dt="r8">3312939</Frequency><Timestamp dt:dt="r8">49715219614</Timestamp><Current dt:dt="…	60.003	1	right	-1823746499	04-24-2017	14:06:00	12:06:00	female	231	{LEFTARROW}	53							0	634632	634471	{DOWNARROW}	161	633344	632854	990	left4,8	4	7	210	mask4	0	634454	0	634254	eqm10_NoEyeNmodel1_dir	0	V	gazeCOD	GazeCoDxp	0	400	0	633954	10	633854
GazeCoD_1Model_male	4	1	21	<?xml version="1.0"?>\n<Clock xmlns:dt="urn:schemas-microsoft-com:datatypes"><Description dt:dt="string">E-Prime Primary Realtime Clock</Description><StartTime><Timestamp dt:dt="int">0</Timestamp><DateUtc dt:dt="string">2017-04-24T12:06:00Z</DateUtc></StartTime><FrequencyChanges><FrequencyChange><Frequency dt:dt="r8">3312939</Frequency><Timestamp dt:dt="r8">49715219614</Timestamp><Current dt:dt="…	60.003	1	right	-1823746499	04-24-2017	14:06:00	12:06:00	female	232	{RIGHTARROW}	46							0	636328	636271	{DOWNARROW}	57	635153	634654	999	right1,6	7	7	211	mask7	0	636254	0	636054	eqm10_NoEyeNmodel1_dir	0	V	gazeCOD	GazeCoDxp	0	400	0	635754	1	635654
GazeCoD_1Model_male	4	1	21	<?xml version="1.0"?>\n<Clock xmlns:dt="urn:schemas-microsoft-com:datatypes"><Description dt:dt="string">E-Prime Primary Realtime Clock</Description><StartTime><Timestamp dt:dt="int">0</Timestamp><DateUtc dt:dt="string">2017-04-24T12:06:00Z</DateUtc></StartTime><FrequencyChanges><FrequencyChange><Frequency dt:dt="r8">3312939</Frequency><Timestamp dt:dt="r8">49715219614</Timestamp><Current dt:dt="…	60.003	1	right	-1823746499	04-24-2017	14:06:00	12:06:00	female	233	{RIGHTARROW}	44							0	638112	637870	{RIGHTARROW}	242	636748	636337	911	right3,2	19	7	212	mask19	0	637854	0	637654	eqm10_NoEyeNmodel1_dir	90	H	gazeCOD	GazeCoDxp	1	400	0	637354	6	637254
GazeCoD_1Model_male	4	1	21	<?xml version="1.0"?>\n<Clock xmlns:dt="urn:schemas-microsoft-com:datatypes"><Description dt:dt="string">E-Prime Primary Realtime Clock</Description><StartTime><Timestamp dt:dt="int">0</Timestamp><DateUtc dt:dt="string">2017-04-24T12:06:00Z</DateUtc></StartTime><FrequencyChanges><FrequencyChange><Frequency dt:dt="r8">3312939</Frequency><Timestamp dt:dt="r8">49715219614</Timestamp><Current dt:dt="…	60.003	1	right	-1823746499	04-24-2017	14:06:00	12:06:00	female	234	{RIGHTARROW}	42							0	639616	639520	{DOWNARROW}	96	638405	638137	768	right4,8	9	7	213	mask9	0	639504	0	639304	eqm10_NoEyeNmodel1_dir	0	V	gazeCOD	GazeCoDxp	0	400	0	639004	-1	638904
GazeCoD_1Model_male	4	1	21	<?xml version="1.0"?>\n<Clock xmlns:dt="urn:schemas-microsoft-com:datatypes"><Description dt:dt="string">E-Prime Primary Realtime Clock</Description><StartTime><Timestamp dt:dt="int">0</Timestamp><DateUtc dt:dt="string">2017-04-24T12:06:00Z</DateUtc></StartTime><FrequencyChanges><FrequencyChange><Frequency dt:dt="r8">3312939</Frequency><Timestamp dt:dt="r8">49715219614</Timestamp><Current dt:dt="…	60.003	1	right	-1823746499	04-24-2017	14:06:00	12:06:00	female	235	{LEFTARROW}	55							0	641040	641037	{LEFTARROW}	3	639926	639637	789	left6,4	27	7	214	mask27	0	641020	-1	640820	eqm10_NoEyeNmodel1_dir	90	HV	gazeCOD	GazeCoDxp	1	400	0	640521	-5	640421
GazeCoD_1Model_male	4	1	21	<?xml version="1.0"?>\n<Clock xmlns:dt="urn:schemas-microsoft-com:datatypes"><Description dt:dt="string">E-Prime Primary Realtime Clock</Description><StartTime><Timestamp dt:dt="int">0</Timestamp><DateUtc dt:dt="string">2017-04-24T12:06:00Z</DateUtc></StartTime><FrequencyChanges><FrequencyChange><Frequency dt:dt="r8">3312939</Frequency><Timestamp dt:dt="r8">49715219614</Timestamp><Current dt:dt="…	60.003	1	right	-1823746499	04-24-2017	14:06:00	12:06:00	female	236	{RIGHTARROW}	44							0	642704	642520	{DOWNARROW}	184	641401	641054	847	right3,2	30	7	215	mask30	0	642504	0	642304	eqm10_NoEyeNmodel1_dir	90	HV	gazeCOD	GazeCoDxp	0	400	0	642004	3	641904
GazeCoD_1Model_male	4	1	21	<?xml version="1.0"?>\n<Clock xmlns:dt="urn:schemas-microsoft-com:datatypes"><Description dt:dt="string">E-Prime Primary Realtime Clock</Description><StartTime><Timestamp dt:dt="int">0</Timestamp><DateUtc dt:dt="string">2017-04-24T12:06:00Z</DateUtc></StartTime><FrequencyChanges><FrequencyChange><Frequency dt:dt="r8">3312939</Frequency><Timestamp dt:dt="r8">49715219614</Timestamp><Current dt:dt="…	60.003	1	right	-1823746499	04-24-2017	14:06:00	12:06:00	female	237	{LEFTARROW}	49							0	645840	644287	{RIGHTARROW}	1553	643167	642720	947	left1,6	13	7	216	mask13	0	644270	0	644070	eqm10_NoEyeNmodel1_dir	90	H	gazeCOD	GazeCoDxp	0	400	0	643770	3	643670
GazeCoD_1Model_male	4	1	21	<?xml version="1.0"?>\n<Clock xmlns:dt="urn:schemas-microsoft-com:datatypes"><Description dt:dt="string">E-Prime Primary Realtime Clock</Description><StartTime><Timestamp dt:dt="int">0</Timestamp><DateUtc dt:dt="string">2017-04-24T12:06:00Z</DateUtc></StartTime><FrequencyChanges><FrequencyChange><Frequency dt:dt="r8">3312939</Frequency><Timestamp dt:dt="r8">49715219614</Timestamp><Current dt:dt="…	60.003	1	right	-1823746499	04-24-2017	14:06:00	12:06:00	female	238	{RIGHTARROW}	77							0	647688	647453	{RIGHTARROW}	235	646339	645853	986	right8	11	7	217	mask11	0	647437	0	647237	eqm10_NoEyeNmodel1_dir	0	V	gazeCOD	GazeCoDxp	1	400	0	646937	-2	646837
GazeCoD_1Model_male	4	1	21	<?xml version="1.0"?>\n<Clock xmlns:dt="urn:schemas-microsoft-com:datatypes"><Description dt:dt="string">E-Prime Primary Realtime Clock</Description><StartTime><Timestamp dt:dt="int">0</Timestamp><DateUtc dt:dt="string">2017-04-24T12:06:00Z</DateUtc></StartTime><FrequencyChanges><FrequencyChange><Frequency dt:dt="r8">3312939</Frequency><Timestamp dt:dt="r8">49715219614</Timestamp><Current dt:dt="…	60.003	1	right	-1823746499	04-24-2017	14:06:00	12:06:00	female	239	{LEFTARROW}	78							0	649335	649103	{LEFTARROW}	232	647978	647703	775	left8	17	7	218	mask17	0	649087	0	648887	eqm10_NoEyeNmodel1_dir	90	H	gazeCOD	GazeCoDxp	1	400	0	648587	9	648487
GazeCoD_1Model_male	4	1	21	<?xml version="1.0"?>\n<Clock xmlns:dt="urn:schemas-microsoft-com:datatypes"><Description dt:dt="string">E-Prime Primary Realtime Clock</Description><StartTime><Timestamp dt:dt="int">0</Timestamp><DateUtc dt:dt="string">2017-04-24T12:06:00Z</DateUtc></StartTime><FrequencyChanges><FrequencyChange><Frequency dt:dt="r8">3312939</Frequency><Timestamp dt:dt="r8">49715219614</Timestamp><Current dt:dt="…	60.003	1	right	-1823746499	04-24-2017	14:06:00	12:06:00	female	240	{LEFTARROW}	55							0	651351	650853	{LEFTARROW}	498	649731	649353	878	left6,4	5	7	219	mask5	0	650836	0	650636	eqm10_NoEyeNmodel1_dir	0	V	gazeCOD	GazeCoDxp	1	400	0	650336	5	650236
GazeCoD_1Model_male	4	1	21	<?xml version="1.0"?>\n<Clock xmlns:dt="urn:schemas-microsoft-com:datatypes"><Description dt:dt="string">E-Prime Primary Realtime Clock</Description><StartTime><Timestamp dt:dt="int">0</Timestamp><DateUtc dt:dt="string">2017-04-24T12:06:00Z</DateUtc></StartTime><FrequencyChanges><FrequencyChange><Frequency dt:dt="r8">3312939</Frequency><Timestamp dt:dt="r8">49715219614</Timestamp><Current dt:dt="…	60.003	1	right	-1823746499	04-24-2017	14:06:00	12:06:00	female	241	{LEFTARROW}	53							0	652863	652753	{LEFTARROW}	110	651632	651370	762	left4,8	26	7	220	mask26	0	652736	0	652536	eqm10_NoEyeNmodel1_dir	90	HV	gazeCOD	GazeCoDxp	1	400	0	652236	4	652136
GazeCoD_1Model_male	4	1	21	<?xml version="1.0"?>\n<Clock xmlns:dt="urn:schemas-microsoft-com:datatypes"><Description dt:dt="string">E-Prime Primary Realtime Clock</Description><StartTime><Timestamp dt:dt="int">0</Timestamp><DateUtc dt:dt="string">2017-04-24T12:06:00Z</DateUtc></StartTime><FrequencyChanges><FrequencyChange><Frequency dt:dt="r8">3312939</Frequency><Timestamp dt:dt="r8">49715219614</Timestamp><Current dt:dt="…	60.003	1	right	-1823746499	04-24-2017	14:06:00	12:06:00	female	242	{LEFTARROW}	78							0	665679	663719	{LEFTARROW}	1960	662593	662102	991	left8	28	7	221	mask28	0	663702	0	663502	eqm10_NoEyeNmodel1_dir	90	HV	gazeCOD	GazeCoDxp	1	400	0	663202	9	663102
GazeCoD_1Model_male	4	1	21	<?xml version="1.0"?>\n<Clock xmlns:dt="urn:schemas-microsoft-com:datatypes"><Description dt:dt="string">E-Prime Primary Realtime Clock</Description><StartTime><Timestamp dt:dt="int">0</Timestamp><DateUtc dt:dt="string">2017-04-24T12:06:00Z</DateUtc></StartTime><FrequencyChanges><FrequencyChange><Frequency dt:dt="r8">3312939</Frequency><Timestamp dt:dt="r8">49715219614</Timestamp><Current dt:dt="…	60.003	1	right	-1823746499	04-24-2017	14:06:00	12:06:00	female	243	{LEFTARROW}	49							0	667335	667152	{DOWNARROW}	183	666032	665702	830	left1,6	24	7	222	mask24	0	667136	0	666936	eqm10_NoEyeNmodel1_dir	90	HV	gazeCOD	GazeCoDxp	0	400	0	666636	4	666536
GazeCoD_1Model_male	4	1	21	<?xml version="1.0"?>\n<Clock xmlns:dt="urn:schemas-microsoft-com:datatypes"><Description dt:dt="string">E-Prime Primary Realtime Clock</Description><StartTime><Timestamp dt:dt="int">0</Timestamp><DateUtc dt:dt="string">2017-04-24T12:06:00Z</DateUtc></StartTime><FrequencyChanges><FrequencyChange><Frequency dt:dt="r8">3312939</Frequency><Timestamp dt:dt="r8">49715219614</Timestamp><Current dt:dt="…	60.003	1	right	-1823746499	04-24-2017	14:06:00	12:06:00	female	244	{RIGHTARROW}	42							0	669118	668902	{RIGHTARROW}	216	667791	667352	939	right4,8	20	7	223	mask20	0	668885	-1	668685	eqm10_NoEyeNmodel1_dir	90	H	gazeCOD	GazeCoDxp	1	400	0	668386	-5	668286
GazeCoD_1Model_male	4	1	21	<?xml version="1.0"?>\n<Clock xmlns:dt="urn:schemas-microsoft-com:datatypes"><Description dt:dt="string">E-Prime Primary Realtime Clock</Description><StartTime><Timestamp dt:dt="int">0</Timestamp><DateUtc dt:dt="string">2017-04-24T12:06:00Z</DateUtc></StartTime><FrequencyChanges><FrequencyChange><Frequency dt:dt="r8">3312939</Frequency><Timestamp dt:dt="r8">49715219614</Timestamp><Current dt:dt="…	60.003	1	right	-1823746499	04-24-2017	14:06:00	12:06:00	female	245	{DOWNARROW}	79							0	670894	670685	{DOWNARROW}	209	669573	669135	938	DG0	23	7	224	mask23	0	670669	0	670469	eqm10_NoEyeNmodel1_dir	90	HV	gazeCOD	GazeCoDxp	1	400	0	670169	-4	670069
GazeCoD_1Model_male	4	1	21	<?xml version="1.0"?>\n<Clock xmlns:dt="urn:schemas-microsoft-com:datatypes"><Description dt:dt="string">E-Prime Primary Realtime Clock</Description><StartTime><Timestamp dt:dt="int">0</Timestamp><DateUtc dt:dt="string">2017-04-24T12:06:00Z</DateUtc></StartTime><FrequencyChanges><FrequencyChange><Frequency dt:dt="r8">3312939</Frequency><Timestamp dt:dt="r8">49715219614</Timestamp><Current dt:dt="…	60.003	1	right	-1823746499	04-24-2017	14:06:00	12:06:00	female	246	{RIGHTARROW}	77							0	672446	672435	{RIGHTARROW}	11	671310	670919	891	right8	33	7	225	mask33	0	672419	0	672219	eqm10_NoEyeNmodel1_dir	90	HV	gazeCOD	GazeCoDxp	1	400	0	671919	9	671819
GazeCoD_1Model_male	4	1	21	<?xml version="1.0"?>\n<Clock xmlns:dt="urn:schemas-microsoft-com:datatypes"><Description dt:dt="string">E-Prime Primary Realtime Clock</Description><StartTime><Timestamp dt:dt="int">0</Timestamp><DateUtc dt:dt="string">2017-04-24T12:06:00Z</DateUtc></StartTime><FrequencyChanges><FrequencyChange><Frequency dt:dt="r8">3312939</Frequency><Timestamp dt:dt="r8">49715219614</Timestamp><Current dt:dt="…	60.003	1	right	-1823746499	04-24-2017	14:06:00	12:06:00	female	247	{LEFTARROW}	55							0	674046	673985	{LEFTARROW}	61	672873	672469	904	left6,4	16	7	226	mask16	0	673969	0	673769	eqm10_NoEyeNmodel1_dir	90	H	gazeCOD	GazeCoDxp	1	400	0	673469	-4	673369
GazeCoD_1Model_male	4	1	21	<?xml version="1.0"?>\n<Clock xmlns:dt="urn:schemas-microsoft-com:datatypes"><Description dt:dt="string">E-Prime Primary Realtime Clock</Description><StartTime><Timestamp dt:dt="int">0</Timestamp><DateUtc dt:dt="string">2017-04-24T12:06:00Z</DateUtc></StartTime><FrequencyChanges><FrequencyChange><Frequency dt:dt="r8">3312939</Frequency><Timestamp dt:dt="r8">49715219614</Timestamp><Current dt:dt="…	60.003	1	right	-1823746499	04-24-2017	14:06:00	12:06:00	female	248	{RIGHTARROW}	46							0	676358	675535	{RIGHTARROW}	823	674424	674069	855	right1,6	18	7	227	mask18	0	675518	-1	675318	eqm10_NoEyeNmodel1_dir	90	H	gazeCOD	GazeCoDxp	1	400	0	675019	-5	674919
GazeCoD_1Model_male	4	1	21	<?xml version="1.0"?>\n<Clock xmlns:dt="urn:schemas-microsoft-com:datatypes"><Description dt:dt="string">E-Prime Primary Realtime Clock</Description><StartTime><Timestamp dt:dt="int">0</Timestamp><DateUtc dt:dt="string">2017-04-24T12:06:00Z</DateUtc></StartTime><FrequencyChanges><FrequencyChange><Frequency dt:dt="r8">3312939</Frequency><Timestamp dt:dt="r8">49715219614</Timestamp><Current dt:dt="…	60.003	1	right	-1823746499	04-24-2017	14:06:00	12:06:00	female	249	{RIGHTARROW}	40							0	678142	677985	{RIGHTARROW}	157	676868	676368	1000	right6,4	10	7	228	mask10	0	677968	0	677768	eqm10_NoEyeNmodel1_dir	0	V	gazeCOD	GazeCoDxp	1	400	0	677468	0	677368
GazeCoD_1Model_male	4	1	21	<?xml version="1.0"?>\n<Clock xmlns:dt="urn:schemas-microsoft-com:datatypes"><Description dt:dt="string">E-Prime Primary Realtime Clock</Description><StartTime><Timestamp dt:dt="int">0</Timestamp><DateUtc dt:dt="string">2017-04-24T12:06:00Z</DateUtc></StartTime><FrequencyChanges><FrequencyChange><Frequency dt:dt="r8">3312939</Frequency><Timestamp dt:dt="r8">49715219614</Timestamp><Current dt:dt="…	60.003	1	right	-1823746499	04-24-2017	14:06:00	12:06:00	female	250	{LEFTARROW}	53							0	679790	679602	{LEFTARROW}	188	678485	678152	833	left4,8	15	7	229	mask15	0	679585	0	679385	eqm10_NoEyeNmodel1_dir	90	H	gazeCOD	GazeCoDxp	1	400	0	679085	0	678985
GazeCoD_1Model_male	4	1	21	<?xml version="1.0"?>\n<Clock xmlns:dt="urn:schemas-microsoft-com:datatypes"><Description dt:dt="string">E-Prime Primary Realtime Clock</Description><StartTime><Timestamp dt:dt="int">0</Timestamp><DateUtc dt:dt="string">2017-04-24T12:06:00Z</DateUtc></StartTime><FrequencyChanges><FrequencyChange><Frequency dt:dt="r8">3312939</Frequency><Timestamp dt:dt="r8">49715219614</Timestamp><Current dt:dt="…	60.003	1	right	-1823746499	04-24-2017	14:06:00	12:06:00	female	251	{LEFTARROW}	51							0	681318	681218	{LEFTARROW}	100	680091	679802	789	left3,2	25	7	230	mask25	0	681201	-1	681001	eqm10_NoEyeNmodel1_dir	90	HV	gazeCOD	GazeCoDxp	1	400	0	680702	11	680602
GazeCoD_1Model_male	4	1	21	<?xml version="1.0"?>\n<Clock xmlns:dt="urn:schemas-microsoft-com:datatypes"><Description dt:dt="string">E-Prime Primary Realtime Clock</Description><StartTime><Timestamp dt:dt="int">0</Timestamp><DateUtc dt:dt="string">2017-04-24T12:06:00Z</DateUtc></StartTime><FrequencyChanges><FrequencyChange><Frequency dt:dt="r8">3312939</Frequency><Timestamp dt:dt="r8">49715219614</Timestamp><Current dt:dt="…	60.003	1	right	-1823746499	04-24-2017	14:06:00	12:06:00	female	252	{RIGHTARROW}	46							0	682958	682801	{DOWNARROW}	157	681682	681335	847	right1,6	29	7	231	mask29	0	682785	0	682585	eqm10_NoEyeNmodel1_dir	90	HV	gazeCOD	GazeCoDxp	0	400	0	682285	3	682185
GazeCoD_1Model_male	4	1	21	<?xml version="1.0"?>\n<Clock xmlns:dt="urn:schemas-microsoft-com:datatypes"><Description dt:dt="string">E-Prime Primary Realtime Clock</Description><StartTime><Timestamp dt:dt="int">0</Timestamp><DateUtc dt:dt="string">2017-04-24T12:06:00Z</DateUtc></StartTime><FrequencyChanges><FrequencyChange><Frequency dt:dt="r8">3312939</Frequency><Timestamp dt:dt="r8">49715219614</Timestamp><Current dt:dt="…	60.003	1	right	-1823746499	04-24-2017	14:06:00	12:06:00	female	253	{RIGHTARROW}	42							0	684766	684435	{RIGHTARROW}	331	683324	682968	856	right4,8	9	8	232	mask9	0	684418	-1	684218	eqm10_NoEyeNmodel1_dir	0	V	gazeCOD	GazeCoDxp	1	400	0	683919	-5	683819
GazeCoD_1Model_male	4	1	21	<?xml version="1.0"?>\n<Clock xmlns:dt="urn:schemas-microsoft-com:datatypes"><Description dt:dt="string">E-Prime Primary Realtime Clock</Description><StartTime><Timestamp dt:dt="int">0</Timestamp><DateUtc dt:dt="string">2017-04-24T12:06:00Z</DateUtc></StartTime><FrequencyChanges><FrequencyChange><Frequency dt:dt="r8">3312939</Frequency><Timestamp dt:dt="r8">49715219614</Timestamp><Current dt:dt="…	60.003	1	right	-1823746499	04-24-2017	14:06:00	12:06:00	female	254	{RIGHTARROW}	46							0	686630	686385	{LEFTARROW}	244	685268	684785	983	right1,6	18	8	233	mask18	0	686368	0	686168	eqm10_NoEyeNmodel1_dir	90	H	gazeCOD	GazeCoDxp	0	400	0	685868	0	685768
GazeCoD_1Model_male	4	1	21	<?xml version="1.0"?>\n<Clock xmlns:dt="urn:schemas-microsoft-com:datatypes"><Description dt:dt="string">E-Prime Primary Realtime Clock</Description><StartTime><Timestamp dt:dt="int">0</Timestamp><DateUtc dt:dt="string">2017-04-24T12:06:00Z</DateUtc></StartTime><FrequencyChanges><FrequencyChange><Frequency dt:dt="r8">3312939</Frequency><Timestamp dt:dt="r8">49715219614</Timestamp><Current dt:dt="…	60.003	1	right	-1823746499	04-24-2017	14:06:00	12:06:00	female	255	{DOWNARROW}	79							0	688853	688184	{DOWNARROW}	669	687060	686651	909	DG0	23	8	234	mask23	0	688168	0	687968	eqm10_NoEyeNmodel1_dir	90	HV	gazeCOD	GazeCoDxp	1	400	0	687668	8	687568
GazeCoD_1Model_male	4	1	21	<?xml version="1.0"?>\n<Clock xmlns:dt="urn:schemas-microsoft-com:datatypes"><Description dt:dt="string">E-Prime Primary Realtime Clock</Description><StartTime><Timestamp dt:dt="int">0</Timestamp><DateUtc dt:dt="string">2017-04-24T12:06:00Z</DateUtc></StartTime><FrequencyChanges><FrequencyChange><Frequency dt:dt="r8">3312939</Frequency><Timestamp dt:dt="r8">49715219614</Timestamp><Current dt:dt="…	60.003	1	right	-1823746499	04-24-2017	14:06:00	12:06:00	female	256	{RIGHTARROW}	40							0	693165	690251	{RIGHTARROW}	2914	689128	688868	760	right6,4	21	8	235	mask21	0	690234	0	690034	eqm10_NoEyeNmodel1_dir	90	H	gazeCOD	GazeCoDxp	1	400	0	689734	6	689634
GazeCoD_1Model_male	4	1	21	<?xml version="1.0"?>\n<Clock xmlns:dt="urn:schemas-microsoft-com:datatypes"><Description dt:dt="string">E-Prime Primary Realtime Clock</Description><StartTime><Timestamp dt:dt="int">0</Timestamp><DateUtc dt:dt="string">2017-04-24T12:06:00Z</DateUtc></StartTime><FrequencyChanges><FrequencyChange><Frequency dt:dt="r8">3312939</Frequency><Timestamp dt:dt="r8">49715219614</Timestamp><Current dt:dt="…	60.003	1	right	-1823746499	04-24-2017	14:06:00	12:06:00	female	257	{LEFTARROW}	49							0	694877	694701	{DOWNARROW}	176	693584	693184	900	left1,6	24	8	236	mask24	0	694684	0	694484	eqm10_NoEyeNmodel1_dir	90	HV	gazeCOD	GazeCoDxp	0	400	0	694184	0	694084
GazeCoD_1Model_male	4	1	21	<?xml version="1.0"?>\n<Clock xmlns:dt="urn:schemas-microsoft-com:datatypes"><Description dt:dt="string">E-Prime Primary Realtime Clock</Description><StartTime><Timestamp dt:dt="int">0</Timestamp><DateUtc dt:dt="string">2017-04-24T12:06:00Z</DateUtc></StartTime><FrequencyChanges><FrequencyChange><Frequency dt:dt="r8">3312939</Frequency><Timestamp dt:dt="r8">49715219614</Timestamp><Current dt:dt="…	60.003	1	right	-1823746499	04-24-2017	14:06:00	12:06:00	female	258	{RIGHTARROW}	44							0	696493	696284	{DOWNARROW}	209	695168	694901	767	right3,2	8	8	237	mask8	0	696267	0	696067	eqm10_NoEyeNmodel1_dir	0	V	gazeCOD	GazeCoDxp	0	400	0	695767	-1	695667
GazeCoD_1Model_male	4	1	21	<?xml version="1.0"?>\n<Clock xmlns:dt="urn:schemas-microsoft-com:datatypes"><Description dt:dt="string">E-Prime Primary Realtime Clock</Description><StartTime><Timestamp dt:dt="int">0</Timestamp><DateUtc dt:dt="string">2017-04-24T12:06:00Z</DateUtc></StartTime><FrequencyChanges><FrequencyChange><Frequency dt:dt="r8">3312939</Frequency><Timestamp dt:dt="r8">49715219614</Timestamp><Current dt:dt="…	60.003	1	right	-1823746499	04-24-2017	14:06:00	12:06:00	female	259	{RIGHTARROW}	46							0	698029	697984	{DOWNARROW}	45	696864	696517	847	right1,6	29	8	238	mask29	0	697967	0	697767	eqm10_NoEyeNmodel1_dir	90	HV	gazeCOD	GazeCoDxp	0	400	0	697467	3	697367
GazeCoD_1Model_male	4	1	21	<?xml version="1.0"?>\n<Clock xmlns:dt="urn:schemas-microsoft-com:datatypes"><Description dt:dt="string">E-Prime Primary Realtime Clock</Description><StartTime><Timestamp dt:dt="int">0</Timestamp><DateUtc dt:dt="string">2017-04-24T12:06:00Z</DateUtc></StartTime><FrequencyChanges><FrequencyChange><Frequency dt:dt="r8">3312939</Frequency><Timestamp dt:dt="r8">49715219614</Timestamp><Current dt:dt="…	60.003	1	right	-1823746499	04-24-2017	14:06:00	12:06:00	female	260	{RIGHTARROW}	44							0	703629	699650	{DOWNARROW}	3979	698537	698051	986	right3,2	30	8	239	mask30	0	699634	0	699434	eqm10_NoEyeNmodel1_dir	90	HV	gazeCOD	GazeCoDxp	0	400	0	699134	-3	699034
GazeCoD_1Model_male	4	1	21	<?xml version="1.0"?>\n<Clock xmlns:dt="urn:schemas-microsoft-com:datatypes"><Description dt:dt="string">E-Prime Primary Realtime Clock</Description><StartTime><Timestamp dt:dt="int">0</Timestamp><DateUtc dt:dt="string">2017-04-24T12:06:00Z</DateUtc></StartTime><FrequencyChanges><FrequencyChange><Frequency dt:dt="r8">3312939</Frequency><Timestamp dt:dt="r8">49715219614</Timestamp><Current dt:dt="…	60.003	1	right	-1823746499	04-24-2017	14:06:00	12:06:00	female	261	{DOWNARROW}	79							0	705804	705034	{LEFTARROW}	770	703908	703650	758	DG0	12	8	240	mask12	0	705017	0	704817	eqm10_NoEyeNmodel1_dir	90	H	gazeCOD	GazeCoDxp	0	400	0	704517	9	704417
GazeCoD_1Model_male	4	1	21	<?xml version="1.0"?>\n<Clock xmlns:dt="urn:schemas-microsoft-com:datatypes"><Description dt:dt="string">E-Prime Primary Realtime Clock</Description><StartTime><Timestamp dt:dt="int">0</Timestamp><DateUtc dt:dt="string">2017-04-24T12:06:00Z</DateUtc></StartTime><FrequencyChanges><FrequencyChange><Frequency dt:dt="r8">3312939</Frequency><Timestamp dt:dt="r8">49715219614</Timestamp><Current dt:dt="…	60.003	1	right	-1823746499	04-24-2017	14:06:00	12:06:00	female	262	{LEFTARROW}	53							0	707500	707317	{LEFTARROW}	183	706196	705817	879	left4,8	15	8	241	mask15	0	707300	0	707100	eqm10_NoEyeNmodel1_dir	90	H	gazeCOD	GazeCoDxp	1	400	0	706800	4	706700
GazeCoD_1Model_male	4	1	21	<?xml version="1.0"?>\n<Clock xmlns:dt="urn:schemas-microsoft-com:datatypes"><Description dt:dt="string">E-Prime Primary Realtime Clock</Description><StartTime><Timestamp dt:dt="int">0</Timestamp><DateUtc dt:dt="string">2017-04-24T12:06:00Z</DateUtc></StartTime><FrequencyChanges><FrequencyChange><Frequency dt:dt="r8">3312939</Frequency><Timestamp dt:dt="r8">49715219614</Timestamp><Current dt:dt="…	60.003	1	right	-1823746499	04-24-2017	14:06:00	12:06:00	female	263	{LEFTARROW}	53							0	712380	708933	{LEFTARROW}	3447	707810	707517	793	left4,8	26	8	242	mask26	0	708917	0	708717	eqm10_NoEyeNmodel1_dir	90	HV	gazeCOD	GazeCoDxp	1	400	0	708417	7	708317
GazeCoD_1Model_male	4	1	21	<?xml version="1.0"?>\n<Clock xmlns:dt="urn:schemas-microsoft-com:datatypes"><Description dt:dt="string">E-Prime Primary Realtime Clock</Description><StartTime><Timestamp dt:dt="int">0</Timestamp><DateUtc dt:dt="string">2017-04-24T12:06:00Z</DateUtc></StartTime><FrequencyChanges><FrequencyChange><Frequency dt:dt="r8">3312939</Frequency><Timestamp dt:dt="r8">49715219614</Timestamp><Current dt:dt="…	60.003	1	right	-1823746499	04-24-2017	14:06:00	12:06:00	female	264	{RIGHTARROW}	77							0	713924	713883	{RIGHTARROW}	41	712770	712400	870	right8	22	8	243	mask22	0	713866	0	713666	eqm10_NoEyeNmodel1_dir	90	H	gazeCOD	GazeCoDxp	1	400	0	713366	-4	713266
GazeCoD_1Model_male	4	1	21	<?xml version="1.0"?>\n<Clock xmlns:dt="urn:schemas-microsoft-com:datatypes"><Description dt:dt="string">E-Prime Primary Realtime Clock</Description><StartTime><Timestamp dt:dt="int">0</Timestamp><DateUtc dt:dt="string">2017-04-24T12:06:00Z</DateUtc></StartTime><FrequencyChanges><FrequencyChange><Frequency dt:dt="r8">3312939</Frequency><Timestamp dt:dt="r8">49715219614</Timestamp><Current dt:dt="…	60.003	1	right	-1823746499	04-24-2017	14:06:00	12:06:00	female	265	{RIGHTARROW}	44							0	715740	715466	{RIGHTARROW}	274	714348	713933	915	right3,2	19	8	244	mask19	0	715450	0	715250	eqm10_NoEyeNmodel1_dir	90	H	gazeCOD	GazeCoDxp	1	400	0	714950	2	714850
GazeCoD_1Model_male	4	1	21	<?xml version="1.0"?>\n<Clock xmlns:dt="urn:schemas-microsoft-com:datatypes"><Description dt:dt="string">E-Prime Primary Realtime Clock</Description><StartTime><Timestamp dt:dt="int">0</Timestamp><DateUtc dt:dt="string">2017-04-24T12:06:00Z</DateUtc></StartTime><FrequencyChanges><FrequencyChange><Frequency dt:dt="r8">3312939</Frequency><Timestamp dt:dt="r8">49715219614</Timestamp><Current dt:dt="…	60.003	1	right	-1823746499	04-24-2017	14:06:00	12:06:00	female	266	{RIGHTARROW}	40							0	717396	717316	{RIGHTARROW}	80	716197	715750	947	right6,4	10	8	245	mask10	0	717300	0	717100	eqm10_NoEyeNmodel1_dir	0	V	gazeCOD	GazeCoDxp	1	400	0	716800	3	716700
GazeCoD_1Model_male	4	1	21	<?xml version="1.0"?>\n<Clock xmlns:dt="urn:schemas-microsoft-com:datatypes"><Description dt:dt="string">E-Prime Primary Realtime Clock</Description><StartTime><Timestamp dt:dt="int">0</Timestamp><DateUtc dt:dt="string">2017-04-24T12:06:00Z</DateUtc></StartTime><FrequencyChanges><FrequencyChange><Frequency dt:dt="r8">3312939</Frequency><Timestamp dt:dt="r8">49715219614</Timestamp><Current dt:dt="…	60.003	1	right	-1823746499	04-24-2017	14:06:00	12:06:00	female	267	{DOWNARROW}	79							0	719228	718799	{RIGHTARROW}	429	717676	717416	760	DG0	1	8	246	mask1	0	718783	0	718583	eqm10_NoEyeNmodel1_dir	0	V	gazeCOD	GazeCoDxp	0	400	0	718283	7	718183
GazeCoD_1Model_male	4	1	21	<?xml version="1.0"?>\n<Clock xmlns:dt="urn:schemas-microsoft-com:datatypes"><Description dt:dt="string">E-Prime Primary Realtime Clock</Description><StartTime><Timestamp dt:dt="int">0</Timestamp><DateUtc dt:dt="string">2017-04-24T12:06:00Z</DateUtc></StartTime><FrequencyChanges><FrequencyChange><Frequency dt:dt="r8">3312939</Frequency><Timestamp dt:dt="r8">49715219614</Timestamp><Current dt:dt="…	60.003	1	right	-1823746499	04-24-2017	14:06:00	12:06:00	female	268	{RIGHTARROW}	42							0	720812	720716	{RIGHTARROW}	96	719591	719249	842	right4,8	31	8	247	mask31	0	720699	0	720499	eqm10_NoEyeNmodel1_dir	90	HV	gazeCOD	GazeCoDxp	1	400	0	720199	8	720099
GazeCoD_1Model_male	4	1	21	<?xml version="1.0"?>\n<Clock xmlns:dt="urn:schemas-microsoft-com:datatypes"><Description dt:dt="string">E-Prime Primary Realtime Clock</Description><StartTime><Timestamp dt:dt="int">0</Timestamp><DateUtc dt:dt="string">2017-04-24T12:06:00Z</DateUtc></StartTime><FrequencyChanges><FrequencyChange><Frequency dt:dt="r8">3312939</Frequency><Timestamp dt:dt="r8">49715219614</Timestamp><Current dt:dt="…	60.003	1	right	-1823746499	04-24-2017	14:06:00	12:06:00	female	269	{LEFTARROW}	78							0	722356	722299	{LEFTARROW}	57	721175	720833	842	left8	28	8	248	mask28	0	722283	0	722083	eqm10_NoEyeNmodel1_dir	90	HV	gazeCOD	GazeCoDxp	1	400	0	721783	8	721683
GazeCoD_1Model_male	4	1	21	<?xml version="1.0"?>\n<Clock xmlns:dt="urn:schemas-microsoft-com:datatypes"><Description dt:dt="string">E-Prime Primary Realtime Clock</Description><StartTime><Timestamp dt:dt="int">0</Timestamp><DateUtc dt:dt="string">2017-04-24T12:06:00Z</DateUtc></StartTime><FrequencyChanges><FrequencyChange><Frequency dt:dt="r8">3312939</Frequency><Timestamp dt:dt="r8">49715219614</Timestamp><Current dt:dt="…	60.003	1	right	-1823746499	04-24-2017	14:06:00	12:06:00	female	270	{LEFTARROW}	51							0	724172	723983	{DOWNARROW}	189	722865	722366	999	left3,2	3	8	249	mask3	0	723966	0	723766	eqm10_NoEyeNmodel1_dir	0	V	gazeCOD	GazeCoDxp	0	400	0	723466	1	723366
GazeCoD_1Model_male	4	1	21	<?xml version="1.0"?>\n<Clock xmlns:dt="urn:schemas-microsoft-com:datatypes"><Description dt:dt="string">E-Prime Primary Realtime Clock</Description><StartTime><Timestamp dt:dt="int">0</Timestamp><DateUtc dt:dt="string">2017-04-24T12:06:00Z</DateUtc></StartTime><FrequencyChanges><FrequencyChange><Frequency dt:dt="r8">3312939</Frequency><Timestamp dt:dt="r8">49715219614</Timestamp><Current dt:dt="…	60.003	1	right	-1823746499	04-24-2017	14:06:00	12:06:00	female	271	{LEFTARROW}	55							0	727427	725766	{LEFTARROW}	1661	724654	724183	971	left6,4	27	8	250	mask27	0	725749	0	725549	eqm10_NoEyeNmodel1_dir	90	HV	gazeCOD	GazeCoDxp	1	400	0	725249	-5	725149
GazeCoD_1Model_male	4	1	21	<?xml version="1.0"?>\n<Clock xmlns:dt="urn:schemas-microsoft-com:datatypes"><Description dt:dt="string">E-Prime Primary Realtime Clock</Description><StartTime><Timestamp dt:dt="int">0</Timestamp><DateUtc dt:dt="string">2017-04-24T12:06:00Z</DateUtc></StartTime><FrequencyChanges><FrequencyChange><Frequency dt:dt="r8">3312939</Frequency><Timestamp dt:dt="r8">49715219614</Timestamp><Current dt:dt="…	60.003	1	right	-1823746499	04-24-2017	14:06:00	12:06:00	female	272	{RIGHTARROW}	40							0	728987	728899	{RIGHTARROW}	88	727781	727449	832	right6,4	32	8	251	mask32	0	728882	0	728682	eqm10_NoEyeNmodel1_dir	90	HV	gazeCOD	GazeCoDxp	1	400	0	728382	1	728282
GazeCoD_1Model_male	4	1	21	<?xml version="1.0"?>\n<Clock xmlns:dt="urn:schemas-microsoft-com:datatypes"><Description dt:dt="string">E-Prime Primary Realtime Clock</Description><StartTime><Timestamp dt:dt="int">0</Timestamp><DateUtc dt:dt="string">2017-04-24T12:06:00Z</DateUtc></StartTime><FrequencyChanges><FrequencyChange><Frequency dt:dt="r8">3312939</Frequency><Timestamp dt:dt="r8">49715219614</Timestamp><Current dt:dt="…	60.003	1	right	-1823746499	04-24-2017	14:06:00	12:06:00	female	273	{LEFTARROW}	51							0	732099	730399	{LEFTARROW}	1700	729280	728999	781	left3,2	25	8	252	mask25	0	730382	0	730182	eqm10_NoEyeNmodel1_dir	90	HV	gazeCOD	GazeCoDxp	1	400	0	729882	2	729782
GazeCoD_1Model_male	4	1	21	<?xml version="1.0"?>\n<Clock xmlns:dt="urn:schemas-microsoft-com:datatypes"><Description dt:dt="string">E-Prime Primary Realtime Clock</Description><StartTime><Timestamp dt:dt="int">0</Timestamp><DateUtc dt:dt="string">2017-04-24T12:06:00Z</DateUtc></StartTime><FrequencyChanges><FrequencyChange><Frequency dt:dt="r8">3312939</Frequency><Timestamp dt:dt="r8">49715219614</Timestamp><Current dt:dt="…	60.003	1	right	-1823746499	04-24-2017	14:06:00	12:06:00	female	274	{LEFTARROW}	53							0	735859	733599	{LEFTARROW}	2260	732485	732115	870	left4,8	4	8	253	mask4	0	733582	0	733382	eqm10_NoEyeNmodel1_dir	0	V	gazeCOD	GazeCoDxp	1	400	0	733082	-3	732982
GazeCoD_1Model_male	4	1	21	<?xml version="1.0"?>\n<Clock xmlns:dt="urn:schemas-microsoft-com:datatypes"><Description dt:dt="string">E-Prime Primary Realtime Clock</Description><StartTime><Timestamp dt:dt="int">0</Timestamp><DateUtc dt:dt="string">2017-04-24T12:06:00Z</DateUtc></StartTime><FrequencyChanges><FrequencyChange><Frequency dt:dt="r8">3312939</Frequency><Timestamp dt:dt="r8">49715219614</Timestamp><Current dt:dt="…	60.003	1	right	-1823746499	04-24-2017	14:06:00	12:06:00	female	275	{RIGHTARROW}	77							0	737451	737449	{RIGHTARROW}	2	736334	735882	952	right8	33	8	254	mask33	0	737432	0	737232	eqm10_NoEyeNmodel1_dir	90	HV	gazeCOD	GazeCoDxp	1	400	0	736932	-2	736832
GazeCoD_1Model_male	4	1	21	<?xml version="1.0"?>\n<Clock xmlns:dt="urn:schemas-microsoft-com:datatypes"><Description dt:dt="string">E-Prime Primary Realtime Clock</Description><StartTime><Timestamp dt:dt="int">0</Timestamp><DateUtc dt:dt="string">2017-04-24T12:06:00Z</DateUtc></StartTime><FrequencyChanges><FrequencyChange><Frequency dt:dt="r8">3312939</Frequency><Timestamp dt:dt="r8">49715219614</Timestamp><Current dt:dt="…	60.003	1	right	-1823746499	04-24-2017	14:06:00	12:06:00	female	276	{LEFTARROW}	51							0	740843	739048	{RIGHTARROW}	1795	737937	737465	972	left3,2	14	8	255	mask14	0	739032	0	738832	eqm10_NoEyeNmodel1_dir	90	H	gazeCOD	GazeCoDxp	0	400	0	738532	-5	738432
GazeCoD_1Model_male	4	1	21	<?xml version="1.0"?>\n<Clock xmlns:dt="urn:schemas-microsoft-com:datatypes"><Description dt:dt="string">E-Prime Primary Realtime Clock</Description><StartTime><Timestamp dt:dt="int">0</Timestamp><DateUtc dt:dt="string">2017-04-24T12:06:00Z</DateUtc></StartTime><FrequencyChanges><FrequencyChange><Frequency dt:dt="r8">3312939</Frequency><Timestamp dt:dt="r8">49715219614</Timestamp><Current dt:dt="…	60.003	1	right	-1823746499	04-24-2017	14:06:00	12:06:00	female	277	{RIGHTARROW}	46							0	742411	742365	{DOWNARROW}	45	741250	740865	885	right1,6	7	8	256	mask7	0	742348	0	742148	eqm10_NoEyeNmodel1_dir	0	V	gazeCOD	GazeCoDxp	0	400	0	741848	-2	741748
GazeCoD_1Model_male	4	1	21	<?xml version="1.0"?>\n<Clock xmlns:dt="urn:schemas-microsoft-com:datatypes"><Description dt:dt="string">E-Prime Primary Realtime Clock</Description><StartTime><Timestamp dt:dt="int">0</Timestamp><DateUtc dt:dt="string">2017-04-24T12:06:00Z</DateUtc></StartTime><FrequencyChanges><FrequencyChange><Frequency dt:dt="r8">3312939</Frequency><Timestamp dt:dt="r8">49715219614</Timestamp><Current dt:dt="…	60.003	1	right	-1823746499	04-24-2017	14:06:00	12:06:00	female	278	{RIGHTARROW}	42							0	744242	744048	{RIGHTARROW}	194	742922	742432	990	right4,8	20	8	257	mask20	0	744032	0	743832	eqm10_NoEyeNmodel1_dir	90	H	gazeCOD	GazeCoDxp	1	400	0	743532	10	743432
GazeCoD_1Model_male	4	1	21	<?xml version="1.0"?>\n<Clock xmlns:dt="urn:schemas-microsoft-com:datatypes"><Description dt:dt="string">E-Prime Primary Realtime Clock</Description><StartTime><Timestamp dt:dt="int">0</Timestamp><DateUtc dt:dt="string">2017-04-24T12:06:00Z</DateUtc></StartTime><FrequencyChanges><FrequencyChange><Frequency dt:dt="r8">3312939</Frequency><Timestamp dt:dt="r8">49715219614</Timestamp><Current dt:dt="…	60.003	1	right	-1823746499	04-24-2017	14:06:00	12:06:00	female	279	{LEFTARROW}	49							0	745762	745648	{DOWNARROW}	114	744532	744265	767	left1,6	2	8	258	mask2	0	745631	0	745431	eqm10_NoEyeNmodel1_dir	0	V	gazeCOD	GazeCoDxp	0	400	0	745131	-1	745031
GazeCoD_1Model_male	4	1	21	<?xml version="1.0"?>\n<Clock xmlns:dt="urn:schemas-microsoft-com:datatypes"><Description dt:dt="string">E-Prime Primary Realtime Clock</Description><StartTime><Timestamp dt:dt="int">0</Timestamp><DateUtc dt:dt="string">2017-04-24T12:06:00Z</DateUtc></StartTime><FrequencyChanges><FrequencyChange><Frequency dt:dt="r8">3312939</Frequency><Timestamp dt:dt="r8">49715219614</Timestamp><Current dt:dt="…	60.003	1	right	-1823746499	04-24-2017	14:06:00	12:06:00	female	280	{LEFTARROW}	55							0	747314	747248	{DOWNARROW}	66	746131	745781	850	left6,4	5	8	259	mask5	0	747231	0	747031	eqm10_NoEyeNmodel1_dir	0	V	gazeCOD	GazeCoDxp	0	400	0	746731	0	746631
GazeCoD_1Model_male	4	1	21	<?xml version="1.0"?>\n<Clock xmlns:dt="urn:schemas-microsoft-com:datatypes"><Description dt:dt="string">E-Prime Primary Realtime Clock</Description><StartTime><Timestamp dt:dt="int">0</Timestamp><DateUtc dt:dt="string">2017-04-24T12:06:00Z</DateUtc></StartTime><FrequencyChanges><FrequencyChange><Frequency dt:dt="r8">3312939</Frequency><Timestamp dt:dt="r8">49715219614</Timestamp><Current dt:dt="…	60.003	1	right	-1823746499	04-24-2017	14:06:00	12:06:00	female	281	{RIGHTARROW}	77							0	749098	748815	{RIGHTARROW}	283	747693	747331	862	right8	11	8	260	mask11	0	748798	0	748598	eqm10_NoEyeNmodel1_dir	0	V	gazeCOD	GazeCoDxp	1	400	0	748298	5	748198
GazeCoD_1Model_male	4	1	21	<?xml version="1.0"?>\n<Clock xmlns:dt="urn:schemas-microsoft-com:datatypes"><Description dt:dt="string">E-Prime Primary Realtime Clock</Description><StartTime><Timestamp dt:dt="int">0</Timestamp><DateUtc dt:dt="string">2017-04-24T12:06:00Z</DateUtc></StartTime><FrequencyChanges><FrequencyChange><Frequency dt:dt="r8">3312939</Frequency><Timestamp dt:dt="r8">49715219614</Timestamp><Current dt:dt="…	60.003	1	right	-1823746499	04-24-2017	14:06:00	12:06:00	female	282	{LEFTARROW}	78							0	750674	750614	{LEFTARROW}	60	749491	749115	876	left8	17	8	261	mask17	0	750598	0	750398	eqm10_NoEyeNmodel1_dir	90	H	gazeCOD	GazeCoDxp	1	400	0	750098	7	749998
GazeCoD_1Model_male	4	1	21	<?xml version="1.0"?>\n<Clock xmlns:dt="urn:schemas-microsoft-com:datatypes"><Description dt:dt="string">E-Prime Primary Realtime Clock</Description><StartTime><Timestamp dt:dt="int">0</Timestamp><DateUtc dt:dt="string">2017-04-24T12:06:00Z</DateUtc></StartTime><FrequencyChanges><FrequencyChange><Frequency dt:dt="r8">3312939</Frequency><Timestamp dt:dt="r8">49715219614</Timestamp><Current dt:dt="…	60.003	1	right	-1823746499	04-24-2017	14:06:00	12:06:00	female	283	{LEFTARROW}	78							0	752714	752231	{LEFTARROW}	483	751116	750698	918	left8	6	8	262	mask6	0	752214	0	752014	eqm10_NoEyeNmodel1_dir	0	V	gazeCOD	GazeCoDxp	1	400	0	751714	-2	751614
GazeCoD_1Model_male	4	1	21	<?xml version="1.0"?>\n<Clock xmlns:dt="urn:schemas-microsoft-com:datatypes"><Description dt:dt="string">E-Prime Primary Realtime Clock</Description><StartTime><Timestamp dt:dt="int">0</Timestamp><DateUtc dt:dt="string">2017-04-24T12:06:00Z</DateUtc></StartTime><FrequencyChanges><FrequencyChange><Frequency dt:dt="r8">3312939</Frequency><Timestamp dt:dt="r8">49715219614</Timestamp><Current dt:dt="…	60.003	1	right	-1823746499	04-24-2017	14:06:00	12:06:00	female	284	{LEFTARROW}	49							0	754234	754114	{LEFTARROW}	120	752997	752731	766	left1,6	13	8	263	mask13	0	754098	0	753898	eqm10_NoEyeNmodel1_dir	90	H	gazeCOD	GazeCoDxp	1	400	0	753598	1	753498
GazeCoD_1Model_male	4	1	21	<?xml version="1.0"?>\n<Clock xmlns:dt="urn:schemas-microsoft-com:datatypes"><Description dt:dt="string">E-Prime Primary Realtime Clock</Description><StartTime><Timestamp dt:dt="int">0</Timestamp><DateUtc dt:dt="string">2017-04-24T12:06:00Z</DateUtc></StartTime><FrequencyChanges><FrequencyChange><Frequency dt:dt="r8">3312939</Frequency><Timestamp dt:dt="r8">49715219614</Timestamp><Current dt:dt="…	60.003	1	right	-1823746499	04-24-2017	14:06:00	12:06:00	female	285	{LEFTARROW}	55							0	755794	755698	{LEFTARROW}	96	754587	754248	839	left6,4	16	8	264	mask16	0	755681	-1	755481	eqm10_NoEyeNmodel1_dir	90	H	gazeCOD	GazeCoDxp	1	400	0	755182	-5	755082
GazeCoD_1Model_male	4	1	21	<?xml version="1.0"?>\n<Clock xmlns:dt="urn:schemas-microsoft-com:datatypes"><Description dt:dt="string">E-Prime Primary Realtime Clock</Description><StartTime><Timestamp dt:dt="int">0</Timestamp><DateUtc dt:dt="string">2017-04-24T12:06:00Z</DateUtc></StartTime><FrequencyChanges><FrequencyChange><Frequency dt:dt="r8">3312939</Frequency><Timestamp dt:dt="r8">49715219614</Timestamp><Current dt:dt="…	60.003	1	right	-1823746499	04-24-2017	14:06:00	12:06:00	female	286	{LEFTARROW}	78							0	757458	757264	{LEFTARROW}	194	756148	755814	834	left8	28	9	265	mask28	0	757247	0	757047	eqm10_NoEyeNmodel1_dir	90	HV	gazeCOD	GazeCoDxp	1	400	0	756747	-1	756647
GazeCoD_1Model_male	4	1	21	<?xml version="1.0"?>\n<Clock xmlns:dt="urn:schemas-microsoft-com:datatypes"><Description dt:dt="string">E-Prime Primary Realtime Clock</Description><StartTime><Timestamp dt:dt="int">0</Timestamp><DateUtc dt:dt="string">2017-04-24T12:06:00Z</DateUtc></StartTime><FrequencyChanges><FrequencyChange><Frequency dt:dt="r8">3312939</Frequency><Timestamp dt:dt="r8">49715219614</Timestamp><Current dt:dt="…	60.003	1	right	-1823746499	04-24-2017	14:06:00	12:06:00	female	287	{LEFTARROW}	78							0	760986	758997	{LEFTARROW}	1989	757874	757481	893	left8	17	9	266	mask17	0	758981	0	758781	eqm10_NoEyeNmodel1_dir	90	H	gazeCOD	GazeCoDxp	1	400	0	758481	7	758381
GazeCoD_1Model_male	4	1	21	<?xml version="1.0"?>\n<Clock xmlns:dt="urn:schemas-microsoft-com:datatypes"><Description dt:dt="string">E-Prime Primary Realtime Clock</Description><StartTime><Timestamp dt:dt="int">0</Timestamp><DateUtc dt:dt="string">2017-04-24T12:06:00Z</DateUtc></StartTime><FrequencyChanges><FrequencyChange><Frequency dt:dt="r8">3312939</Frequency><Timestamp dt:dt="r8">49715219614</Timestamp><Current dt:dt="…	60.003	1	right	-1823746499	04-24-2017	14:06:00	12:06:00	female	288	{LEFTARROW}	51							0	764273	762381	{LEFTARROW}	1892	761256	760997	759	left3,2	25	9	267	mask25	0	762364	0	762164	eqm10_NoEyeNmodel1_dir	90	HV	gazeCOD	GazeCoDxp	1	400	0	761864	8	761764
GazeCoD_1Model_male	4	1	21	<?xml version="1.0"?>\n<Clock xmlns:dt="urn:schemas-microsoft-com:datatypes"><Description dt:dt="string">E-Prime Primary Realtime Clock</Description><StartTime><Timestamp dt:dt="int">0</Timestamp><DateUtc dt:dt="string">2017-04-24T12:06:00Z</DateUtc></StartTime><FrequencyChanges><FrequencyChange><Frequency dt:dt="r8">3312939</Frequency><Timestamp dt:dt="r8">49715219614</Timestamp><Current dt:dt="…	60.003	1	right	-1823746499	04-24-2017	14:06:00	12:06:00	female	289	{RIGHTARROW}	77							0	765817	765797	{RIGHTARROW}	20	764674	764297	877	right8	11	9	268	mask11	0	765780	0	765580	eqm10_NoEyeNmodel1_dir	0	V	gazeCOD	GazeCoDxp	1	400	0	765280	6	765180
GazeCoD_1Model_male	4	1	21	<?xml version="1.0"?>\n<Clock xmlns:dt="urn:schemas-microsoft-com:datatypes"><Description dt:dt="string">E-Prime Primary Realtime Clock</Description><StartTime><Timestamp dt:dt="int">0</Timestamp><DateUtc dt:dt="string">2017-04-24T12:06:00Z</DateUtc></StartTime><FrequencyChanges><FrequencyChange><Frequency dt:dt="r8">3312939</Frequency><Timestamp dt:dt="r8">49715219614</Timestamp><Current dt:dt="…	60.003	1	right	-1823746499	04-24-2017	14:06:00	12:06:00	female	290	{LEFTARROW}	49							0	767393	767197	{DOWNARROW}	196	766085	765830	755	left1,6	24	9	269	mask24	0	767180	0	766980	eqm10_NoEyeNmodel1_dir	90	HV	gazeCOD	GazeCoDxp	0	400	0	766680	-5	766580
GazeCoD_1Model_male	4	1	21	<?xml version="1.0"?>\n<Clock xmlns:dt="urn:schemas-microsoft-com:datatypes"><Description dt:dt="string">E-Prime Primary Realtime Clock</Description><StartTime><Timestamp dt:dt="int">0</Timestamp><DateUtc dt:dt="string">2017-04-24T12:06:00Z</DateUtc></StartTime><FrequencyChanges><FrequencyChange><Frequency dt:dt="r8">3312939</Frequency><Timestamp dt:dt="r8">49715219614</Timestamp><Current dt:dt="…	60.003	1	right	-1823746499	04-24-2017	14:06:00	12:06:00	female	291	{LEFTARROW}	49							0	768921	768847	{DOWNARROW}	74	767727	767414	813	left1,6	2	9	270	mask2	0	768830	0	768630	eqm10_NoEyeNmodel1_dir	0	V	gazeCOD	GazeCoDxp	0	400	0	768330	3	768230
GazeCoD_1Model_male	4	1	21	<?xml version="1.0"?>\n<Clock xmlns:dt="urn:schemas-microsoft-com:datatypes"><Description dt:dt="string">E-Prime Primary Realtime Clock</Description><StartTime><Timestamp dt:dt="int">0</Timestamp><DateUtc dt:dt="string">2017-04-24T12:06:00Z</DateUtc></StartTime><FrequencyChanges><FrequencyChange><Frequency dt:dt="r8">3312939</Frequency><Timestamp dt:dt="r8">49715219614</Timestamp><Current dt:dt="…	60.003	1	right	-1823746499	04-24-2017	14:06:00	12:06:00	female	292	{DOWNARROW}	79							0	770521	770447	{DOWNARROW}	74	769335	768930	905	DG0	23	9	271	mask23	0	770430	0	770230	eqm10_NoEyeNmodel1_dir	90	HV	gazeCOD	GazeCoDxp	1	400	0	769930	-5	769830
GazeCoD_1Model_male	4	1	21	<?xml version="1.0"?>\n<Clock xmlns:dt="urn:schemas-microsoft-com:datatypes"><Description dt:dt="string">E-Prime Primary Realtime Clock</Description><StartTime><Timestamp dt:dt="int">0</Timestamp><DateUtc dt:dt="string">2017-04-24T12:06:00Z</DateUtc></StartTime><FrequencyChanges><FrequencyChange><Frequency dt:dt="r8">3312939</Frequency><Timestamp dt:dt="r8">49715219614</Timestamp><Current dt:dt="…	60.003	1	right	-1823746499	04-24-2017	14:06:00	12:06:00	female	293	{RIGHTARROW}	42							0	772857	771947	{RIGHTARROW}	910	770832	770530	802	right4,8	20	9	272	mask20	0	771930	0	771730	eqm10_NoEyeNmodel1_dir	90	H	gazeCOD	GazeCoDxp	1	400	0	771430	-2	771330
GazeCoD_1Model_male	4	1	21	<?xml version="1.0"?>\n<Clock xmlns:dt="urn:schemas-microsoft-com:datatypes"><Description dt:dt="string">E-Prime Primary Realtime Clock</Description><StartTime><Timestamp dt:dt="int">0</Timestamp><DateUtc dt:dt="string">2017-04-24T12:06:00Z</DateUtc></StartTime><FrequencyChanges><FrequencyChange><Frequency dt:dt="r8">3312939</Frequency><Timestamp dt:dt="r8">49715219614</Timestamp><Current dt:dt="…	60.003	1	right	-1823746499	04-24-2017	14:06:00	12:06:00	female	294	{DOWNARROW}	79							0	774409	774280	{DOWNARROW}	129	773161	772880	781	DG0	1	9	273	mask1	0	774263	0	774063	eqm10_NoEyeNmodel1_dir	0	V	gazeCOD	GazeCoDxp	1	400	0	773763	2	773663
GazeCoD_1Model_male	4	1	21	<?xml version="1.0"?>\n<Clock xmlns:dt="urn:schemas-microsoft-com:datatypes"><Description dt:dt="string">E-Prime Primary Realtime Clock</Description><StartTime><Timestamp dt:dt="int">0</Timestamp><DateUtc dt:dt="string">2017-04-24T12:06:00Z</DateUtc></StartTime><FrequencyChanges><FrequencyChange><Frequency dt:dt="r8">3312939</Frequency><Timestamp dt:dt="r8">49715219614</Timestamp><Current dt:dt="…	60.003	1	right	-1823746499	04-24-2017	14:06:00	12:06:00	female	295	{RIGHTARROW}	77							0	776441	776030	{RIGHTARROW}	411	774917	774430	987	right8	22	9	274	mask22	0	776013	0	775813	eqm10_NoEyeNmodel1_dir	90	H	gazeCOD	GazeCoDxp	1	400	0	775513	-4	775413
GazeCoD_1Model_male	4	1	21	<?xml version="1.0"?>\n<Clock xmlns:dt="urn:schemas-microsoft-com:datatypes"><Description dt:dt="string">E-Prime Primary Realtime Clock</Description><StartTime><Timestamp dt:dt="int">0</Timestamp><DateUtc dt:dt="string">2017-04-24T12:06:00Z</DateUtc></StartTime><FrequencyChanges><FrequencyChange><Frequency dt:dt="r8">3312939</Frequency><Timestamp dt:dt="r8">49715219614</Timestamp><Current dt:dt="…	60.003	1	right	-1823746499	04-24-2017	14:06:00	12:06:00	female	296	{RIGHTARROW}	40							0	778201	777996	{RIGHTARROW}	205	776878	776463	915	right6,4	10	9	275	mask10	0	777980	0	777780	eqm10_NoEyeNmodel1_dir	0	V	gazeCOD	GazeCoDxp	1	400	0	777480	2	777380
GazeCoD_1Model_male	4	1	21	<?xml version="1.0"?>\n<Clock xmlns:dt="urn:schemas-microsoft-com:datatypes"><Description dt:dt="string">E-Prime Primary Realtime Clock</Description><StartTime><Timestamp dt:dt="int">0</Timestamp><DateUtc dt:dt="string">2017-04-24T12:06:00Z</DateUtc></StartTime><FrequencyChanges><FrequencyChange><Frequency dt:dt="r8">3312939</Frequency><Timestamp dt:dt="r8">49715219614</Timestamp><Current dt:dt="…	60.003	1	right	-1823746499	04-24-2017	14:06:00	12:06:00	female	297	{LEFTARROW}	49							0	789080	789079	{RIGHTARROW}	1	787958	787496	962	left1,6	13	9	276	mask13	0	789062	0	788862	eqm10_NoEyeNmodel1_dir	90	H	gazeCOD	GazeCoDxp	0	400	0	788562	4	788462
GazeCoD_1Model_male	4	1	21	<?xml version="1.0"?>\n<Clock xmlns:dt="urn:schemas-microsoft-com:datatypes"><Description dt:dt="string">E-Prime Primary Realtime Clock</Description><StartTime><Timestamp dt:dt="int">0</Timestamp><DateUtc dt:dt="string">2017-04-24T12:06:00Z</DateUtc></StartTime><FrequencyChanges><FrequencyChange><Frequency dt:dt="r8">3312939</Frequency><Timestamp dt:dt="r8">49715219614</Timestamp><Current dt:dt="…	60.003	1	right	-1823746499	04-24-2017	14:06:00	12:06:00	female	298	{RIGHTARROW}	44							0	792848	790546	{RIGHTARROW}	2302	789431	789096	835	right3,2	19	9	277	mask19	0	790529	0	790329	eqm10_NoEyeNmodel1_dir	90	H	gazeCOD	GazeCoDxp	1	400	0	790029	-2	789929
GazeCoD_1Model_male	4	1	21	<?xml version="1.0"?>\n<Clock xmlns:dt="urn:schemas-microsoft-com:datatypes"><Description dt:dt="string">E-Prime Primary Realtime Clock</Description><StartTime><Timestamp dt:dt="int">0</Timestamp><DateUtc dt:dt="string">2017-04-24T12:06:00Z</DateUtc></StartTime><FrequencyChanges><FrequencyChange><Frequency dt:dt="r8">3312939</Frequency><Timestamp dt:dt="r8">49715219614</Timestamp><Current dt:dt="…	60.003	1	right	-1823746499	04-24-2017	14:06:00	12:06:00	female	299	{RIGHTARROW}	46							0	794328	794262	{RIGHTARROW}	66	793147	792862	785	right1,6	18	9	278	mask18	0	794245	-1	794045	eqm10_NoEyeNmodel1_dir	90	H	gazeCOD	GazeCoDxp	1	400	0	793746	-1	793646
GazeCoD_1Model_male	4	1	21	<?xml version="1.0"?>\n<Clock xmlns:dt="urn:schemas-microsoft-com:datatypes"><Description dt:dt="string">E-Prime Primary Realtime Clock</Description><StartTime><Timestamp dt:dt="int">0</Timestamp><DateUtc dt:dt="string">2017-04-24T12:06:00Z</DateUtc></StartTime><FrequencyChanges><FrequencyChange><Frequency dt:dt="r8">3312939</Frequency><Timestamp dt:dt="r8">49715219614</Timestamp><Current dt:dt="…	60.003	1	right	-1823746499	04-24-2017	14:06:00	12:06:00	female	300	{LEFTARROW}	53							0	796312	795745	{LEFTARROW}	567	794633	794345	788	left4,8	26	9	279	mask26	0	795729	0	795529	eqm10_NoEyeNmodel1_dir	90	HV	gazeCOD	GazeCoDxp	1	400	0	795229	-4	795129
GazeCoD_1Model_male	4	1	21	<?xml version="1.0"?>\n<Clock xmlns:dt="urn:schemas-microsoft-com:datatypes"><Description dt:dt="string">E-Prime Primary Realtime Clock</Description><StartTime><Timestamp dt:dt="int">0</Timestamp><DateUtc dt:dt="string">2017-04-24T12:06:00Z</DateUtc></StartTime><FrequencyChanges><FrequencyChange><Frequency dt:dt="r8">3312939</Frequency><Timestamp dt:dt="r8">49715219614</Timestamp><Current dt:dt="…	60.003	1	right	-1823746499	04-24-2017	14:06:00	12:06:00	female	301	{RIGHTARROW}	40							0	797864	797729	{RIGHTARROW}	135	796608	796329	779	right6,4	32	9	280	mask32	0	797712	0	797512	eqm10_NoEyeNmodel1_dir	90	HV	gazeCOD	GazeCoDxp	1	400	0	797212	4	797112
GazeCoD_1Model_male	4	1	21	<?xml version="1.0"?>\n<Clock xmlns:dt="urn:schemas-microsoft-com:datatypes"><Description dt:dt="string">E-Prime Primary Realtime Clock</Description><StartTime><Timestamp dt:dt="int">0</Timestamp><DateUtc dt:dt="string">2017-04-24T12:06:00Z</DateUtc></StartTime><FrequencyChanges><FrequencyChange><Frequency dt:dt="r8">3312939</Frequency><Timestamp dt:dt="r8">49715219614</Timestamp><Current dt:dt="…	60.003	1	right	-1823746499	04-24-2017	14:06:00	12:06:00	female	302	{RIGHTARROW}	42							0	799584	799462	{RIGHTARROW}	122	798339	797879	960	right4,8	9	9	281	mask9	0	799445	0	799245	eqm10_NoEyeNmodel1_dir	0	V	gazeCOD	GazeCoDxp	1	400	0	798945	6	798845
GazeCoD_1Model_male	4	1	21	<?xml version="1.0"?>\n<Clock xmlns:dt="urn:schemas-microsoft-com:datatypes"><Description dt:dt="string">E-Prime Primary Realtime Clock</Description><StartTime><Timestamp dt:dt="int">0</Timestamp><DateUtc dt:dt="string">2017-04-24T12:06:00Z</DateUtc></StartTime><FrequencyChanges><FrequencyChange><Frequency dt:dt="r8">3312939</Frequency><Timestamp dt:dt="r8">49715219614</Timestamp><Current dt:dt="…	60.003	1	right	-1823746499	04-24-2017	14:06:00	12:06:00	female	303	{LEFTARROW}	55							0	801263	801145	{LEFTARROW}	118	800028	799595	933	left6,4	16	9	282	mask16	0	801128	-1	800928	eqm10_NoEyeNmodel1_dir	90	H	gazeCOD	GazeCoDxp	1	400	0	800629	1	800529
GazeCoD_1Model_male	4	1	21	<?xml version="1.0"?>\n<Clock xmlns:dt="urn:schemas-microsoft-com:datatypes"><Description dt:dt="string">E-Prime Primary Realtime Clock</Description><StartTime><Timestamp dt:dt="int">0</Timestamp><DateUtc dt:dt="string">2017-04-24T12:06:00Z</DateUtc></StartTime><FrequencyChanges><FrequencyChange><Frequency dt:dt="r8">3312939</Frequency><Timestamp dt:dt="r8">49715219614</Timestamp><Current dt:dt="…	60.003	1	right	-1823746499	04-24-2017	14:06:00	12:06:00	female	304	{LEFTARROW}	55							0	802847	802795	{LEFTARROW}	52	801684	801278	906	left6,4	27	9	283	mask27	0	802778	-1	802578	eqm10_NoEyeNmodel1_dir	90	HV	gazeCOD	GazeCoDxp	1	400	0	802279	-5	802179
GazeCoD_1Model_male	4	1	21	<?xml version="1.0"?>\n<Clock xmlns:dt="urn:schemas-microsoft-com:datatypes"><Description dt:dt="string">E-Prime Primary Realtime Clock</Description><StartTime><Timestamp dt:dt="int">0</Timestamp><DateUtc dt:dt="string">2017-04-24T12:06:00Z</DateUtc></StartTime><FrequencyChanges><FrequencyChange><Frequency dt:dt="r8">3312939</Frequency><Timestamp dt:dt="r8">49715219614</Timestamp><Current dt:dt="…	60.003	1	right	-1823746499	04-24-2017	14:06:00	12:06:00	female	305	{LEFTARROW}	53							0	804375	804295	{LEFTARROW}	80	803171	802862	809	left4,8	4	9	284	mask4	0	804278	0	804078	eqm10_NoEyeNmodel1_dir	0	V	gazeCOD	GazeCoDxp	1	400	0	803778	7	803678
GazeCoD_1Model_male	4	1	21	<?xml version="1.0"?>\n<Clock xmlns:dt="urn:schemas-microsoft-com:datatypes"><Description dt:dt="string">E-Prime Primary Realtime Clock</Description><StartTime><Timestamp dt:dt="int">0</Timestamp><DateUtc dt:dt="string">2017-04-24T12:06:00Z</DateUtc></StartTime><FrequencyChanges><FrequencyChange><Frequency dt:dt="r8">3312939</Frequency><Timestamp dt:dt="r8">49715219614</Timestamp><Current dt:dt="…	60.003	1	right	-1823746499	04-24-2017	14:06:00	12:06:00	female	306	{LEFTARROW}	53							0	805815	805778	{LEFTARROW}	37	804663	804395	768	left4,8	15	9	285	mask15	0	805762	0	805562	eqm10_NoEyeNmodel1_dir	90	H	gazeCOD	GazeCoDxp	1	400	0	805262	-1	805162
GazeCoD_1Model_male	4	1	21	<?xml version="1.0"?>\n<Clock xmlns:dt="urn:schemas-microsoft-com:datatypes"><Description dt:dt="string">E-Prime Primary Realtime Clock</Description><StartTime><Timestamp dt:dt="int">0</Timestamp><DateUtc dt:dt="string">2017-04-24T12:06:00Z</DateUtc></StartTime><FrequencyChanges><FrequencyChange><Frequency dt:dt="r8">3312939</Frequency><Timestamp dt:dt="r8">49715219614</Timestamp><Current dt:dt="…	60.003	1	right	-1823746499	04-24-2017	14:06:00	12:06:00	female	307	{RIGHTARROW}	46							0	807431	807395	{DOWNARROW}	36	806269	805828	941	right1,6	7	9	286	mask7	0	807378	0	807178	eqm10_NoEyeNmodel1_dir	0	V	gazeCOD	GazeCoDxp	0	400	0	806878	9	806778
GazeCoD_1Model_male	4	1	21	<?xml version="1.0"?>\n<Clock xmlns:dt="urn:schemas-microsoft-com:datatypes"><Description dt:dt="string">E-Prime Primary Realtime Clock</Description><StartTime><Timestamp dt:dt="int">0</Timestamp><DateUtc dt:dt="string">2017-04-24T12:06:00Z</DateUtc></StartTime><FrequencyChanges><FrequencyChange><Frequency dt:dt="r8">3312939</Frequency><Timestamp dt:dt="r8">49715219614</Timestamp><Current dt:dt="…	60.003	1	right	-1823746499	04-24-2017	14:06:00	12:06:00	female	308	{LEFTARROW}	55							0	809031	808945	{LEFTARROW}	86	807829	807445	884	left6,4	5	9	287	mask5	0	808928	0	808728	eqm10_NoEyeNmodel1_dir	0	V	gazeCOD	GazeCoDxp	1	400	0	808428	-1	808328
GazeCoD_1Model_male	4	1	21	<?xml version="1.0"?>\n<Clock xmlns:dt="urn:schemas-microsoft-com:datatypes"><Description dt:dt="string">E-Prime Primary Realtime Clock</Description><StartTime><Timestamp dt:dt="int">0</Timestamp><DateUtc dt:dt="string">2017-04-24T12:06:00Z</DateUtc></StartTime><FrequencyChanges><FrequencyChange><Frequency dt:dt="r8">3312939</Frequency><Timestamp dt:dt="r8">49715219614</Timestamp><Current dt:dt="…	60.003	1	right	-1823746499	04-24-2017	14:06:00	12:06:00	female	309	{RIGHTARROW}	46							0	810679	810561	{DOWNARROW}	118	809450	809045	905	right1,6	29	9	288	mask29	0	810545	0	810345	eqm10_NoEyeNmodel1_dir	90	HV	gazeCOD	GazeCoDxp	0	400	0	810045	-5	809945
GazeCoD_1Model_male	4	1	21	<?xml version="1.0"?>\n<Clock xmlns:dt="urn:schemas-microsoft-com:datatypes"><Description dt:dt="string">E-Prime Primary Realtime Clock</Description><StartTime><Timestamp dt:dt="int">0</Timestamp><DateUtc dt:dt="string">2017-04-24T12:06:00Z</DateUtc></StartTime><FrequencyChanges><FrequencyChange><Frequency dt:dt="r8">3312939</Frequency><Timestamp dt:dt="r8">49715219614</Timestamp><Current dt:dt="…	60.003	1	right	-1823746499	04-24-2017	14:06:00	12:06:00	female	310	{DOWNARROW}	79							0	812271	812211	{LEFTARROW}	60	811099	810695	904	DG0	12	9	289	mask12	0	812195	0	811995	eqm10_NoEyeNmodel1_dir	90	H	gazeCOD	GazeCoDxp	0	400	0	811695	-4	811595
GazeCoD_1Model_male	4	1	21	<?xml version="1.0"?>\n<Clock xmlns:dt="urn:schemas-microsoft-com:datatypes"><Description dt:dt="string">E-Prime Primary Realtime Clock</Description><StartTime><Timestamp dt:dt="int">0</Timestamp><DateUtc dt:dt="string">2017-04-24T12:06:00Z</DateUtc></StartTime><FrequencyChanges><FrequencyChange><Frequency dt:dt="r8">3312939</Frequency><Timestamp dt:dt="r8">49715219614</Timestamp><Current dt:dt="…	60.003	1	right	-1823746499	04-24-2017	14:06:00	12:06:00	female	311	{LEFTARROW}	78							0	815815	813694	{LEFTARROW}	2121	812573	812295	778	left8	6	9	290	mask6	0	813678	0	813478	eqm10_NoEyeNmodel1_dir	0	V	gazeCOD	GazeCoDxp	1	400	0	813178	5	813078
GazeCoD_1Model_male	4	1	21	<?xml version="1.0"?>\n<Clock xmlns:dt="urn:schemas-microsoft-com:datatypes"><Description dt:dt="string">E-Prime Primary Realtime Clock</Description><StartTime><Timestamp dt:dt="int">0</Timestamp><DateUtc dt:dt="string">2017-04-24T12:06:00Z</DateUtc></StartTime><FrequencyChanges><FrequencyChange><Frequency dt:dt="r8">3312939</Frequency><Timestamp dt:dt="r8">49715219614</Timestamp><Current dt:dt="…	60.003	1	right	-1823746499	04-24-2017	14:06:00	12:06:00	female	312	{LEFTARROW}	51							0	819958	817211	{LEFTARROW}	2747	816092	815828	764	left3,2	14	9	291	mask14	0	817194	0	816994	eqm10_NoEyeNmodel1_dir	90	H	gazeCOD	GazeCoDxp	1	400	0	816694	2	816594
GazeCoD_1Model_male	4	1	21	<?xml version="1.0"?>\n<Clock xmlns:dt="urn:schemas-microsoft-com:datatypes"><Description dt:dt="string">E-Prime Primary Realtime Clock</Description><StartTime><Timestamp dt:dt="int">0</Timestamp><DateUtc dt:dt="string">2017-04-24T12:06:00Z</DateUtc></StartTime><FrequencyChanges><FrequencyChange><Frequency dt:dt="r8">3312939</Frequency><Timestamp dt:dt="r8">49715219614</Timestamp><Current dt:dt="…	60.003	1	right	-1823746499	04-24-2017	14:06:00	12:06:00	female	313	{RIGHTARROW}	42							0	821518	821344	{RIGHTARROW}	174	820228	819977	751	right4,8	31	9	292	mask31	0	821327	0	821127	eqm10_NoEyeNmodel1_dir	90	HV	gazeCOD	GazeCoDxp	1	400	0	820827	-1	820727
GazeCoD_1Model_male	4	1	21	<?xml version="1.0"?>\n<Clock xmlns:dt="urn:schemas-microsoft-com:datatypes"><Description dt:dt="string">E-Prime Primary Realtime Clock</Description><StartTime><Timestamp dt:dt="int">0</Timestamp><DateUtc dt:dt="string">2017-04-24T12:06:00Z</DateUtc></StartTime><FrequencyChanges><FrequencyChange><Frequency dt:dt="r8">3312939</Frequency><Timestamp dt:dt="r8">49715219614</Timestamp><Current dt:dt="…	60.003	1	right	-1823746499	04-24-2017	14:06:00	12:06:00	female	314	{RIGHTARROW}	44							0	823206	823094	{DOWNARROW}	112	821974	821527	947	right3,2	8	9	293	mask8	0	823077	0	822877	eqm10_NoEyeNmodel1_dir	0	V	gazeCOD	GazeCoDxp	0	400	0	822577	3	822477
GazeCoD_1Model_male	4	1	21	<?xml version="1.0"?>\n<Clock xmlns:dt="urn:schemas-microsoft-com:datatypes"><Description dt:dt="string">E-Prime Primary Realtime Clock</Description><StartTime><Timestamp dt:dt="int">0</Timestamp><DateUtc dt:dt="string">2017-04-24T12:06:00Z</DateUtc></StartTime><FrequencyChanges><FrequencyChange><Frequency dt:dt="r8">3312939</Frequency><Timestamp dt:dt="r8">49715219614</Timestamp><Current dt:dt="…	60.003	1	right	-1823746499	04-24-2017	14:06:00	12:06:00	female	315	{RIGHTARROW}	40							0	825070	824594	{RIGHTARROW}	476	823482	823227	755	right6,4	21	9	294	mask21	0	824577	0	824377	eqm10_NoEyeNmodel1_dir	90	H	gazeCOD	GazeCoDxp	1	400	0	824077	-5	823977
GazeCoD_1Model_male	4	1	21	<?xml version="1.0"?>\n<Clock xmlns:dt="urn:schemas-microsoft-com:datatypes"><Description dt:dt="string">E-Prime Primary Realtime Clock</Description><StartTime><Timestamp dt:dt="int">0</Timestamp><DateUtc dt:dt="string">2017-04-24T12:06:00Z</DateUtc></StartTime><FrequencyChanges><FrequencyChange><Frequency dt:dt="r8">3312939</Frequency><Timestamp dt:dt="r8">49715219614</Timestamp><Current dt:dt="…	60.003	1	right	-1823746499	04-24-2017	14:06:00	12:06:00	female	316	{LEFTARROW}	51							0	826934	826694	{DOWNARROW}	240	825574	825094	980	left3,2	3	9	295	mask3	0	826677	0	826477	eqm10_NoEyeNmodel1_dir	0	V	gazeCOD	GazeCoDxp	0	400	0	826177	3	826077
GazeCoD_1Model_male	4	1	21	<?xml version="1.0"?>\n<Clock xmlns:dt="urn:schemas-microsoft-com:datatypes"><Description dt:dt="string">E-Prime Primary Realtime Clock</Description><StartTime><Timestamp dt:dt="int">0</Timestamp><DateUtc dt:dt="string">2017-04-24T12:06:00Z</DateUtc></StartTime><FrequencyChanges><FrequencyChange><Frequency dt:dt="r8">3312939</Frequency><Timestamp dt:dt="r8">49715219614</Timestamp><Current dt:dt="…	60.003	1	right	-1823746499	04-24-2017	14:06:00	12:06:00	female	317	{RIGHTARROW}	77							0	828430	828377	{RIGHTARROW}	53	827261	826944	817	right8	33	9	296	mask33	0	828360	0	828160	eqm10_NoEyeNmodel1_dir	90	HV	gazeCOD	GazeCoDxp	1	400	0	827860	-1	827760
GazeCoD_1Model_male	4	1	21	<?xml version="1.0"?>\n<Clock xmlns:dt="urn:schemas-microsoft-com:datatypes"><Description dt:dt="string">E-Prime Primary Realtime Clock</Description><StartTime><Timestamp dt:dt="int">0</Timestamp><DateUtc dt:dt="string">2017-04-24T12:06:00Z</DateUtc></StartTime><FrequencyChanges><FrequencyChange><Frequency dt:dt="r8">3312939</Frequency><Timestamp dt:dt="r8">49715219614</Timestamp><Current dt:dt="…	60.003	1	right	-1823746499	04-24-2017	14:06:00	12:06:00	female	318	{RIGHTARROW}	44							0	830214	829844	{DOWNARROW}	370	828724	828444	780	right3,2	30	9	297	mask30	0	829827	0	829627	eqm10_NoEyeNmodel1_dir	90	HV	gazeCOD	GazeCoDxp	0	400	0	829327	3	829227
GazeCoD_1Model_male	4	1	21	<?xml version="1.0"?>\n<Clock xmlns:dt="urn:schemas-microsoft-com:datatypes"><Description dt:dt="string">E-Prime Primary Realtime Clock</Description><StartTime><Timestamp dt:dt="int">0</Timestamp><DateUtc dt:dt="string">2017-04-24T12:06:00Z</DateUtc></StartTime><FrequencyChanges><FrequencyChange><Frequency dt:dt="r8">3312939</Frequency><Timestamp dt:dt="r8">49715219614</Timestamp><Current dt:dt="…	60.003	1	right	-1823746499	04-24-2017	14:06:00	12:06:00	female	319	{RIGHTARROW}	44							0	831782	831677	{RIGHTARROW}	105	830562	830227	835	right3,2	8	10	298	mask8	0	831660	0	831460	eqm10_NoEyeNmodel1_dir	0	V	gazeCOD	GazeCoDxp	1	400	0	831160	-2	831060
GazeCoD_1Model_male	4	1	21	<?xml version="1.0"?>\n<Clock xmlns:dt="urn:schemas-microsoft-com:datatypes"><Description dt:dt="string">E-Prime Primary Realtime Clock</Description><StartTime><Timestamp dt:dt="int">0</Timestamp><DateUtc dt:dt="string">2017-04-24T12:06:00Z</DateUtc></StartTime><FrequencyChanges><FrequencyChange><Frequency dt:dt="r8">3312939</Frequency><Timestamp dt:dt="r8">49715219614</Timestamp><Current dt:dt="…	60.003	1	right	-1823746499	04-24-2017	14:06:00	12:06:00	female	320	{RIGHTARROW}	42							0	833382	833343	{RIGHTARROW}	39	832225	831794	931	right4,8	9	10	299	mask9	0	833327	0	833127	eqm10_NoEyeNmodel1_dir	0	V	gazeCOD	GazeCoDxp	1	400	0	832827	2	832727
GazeCoD_1Model_male	4	1	21	<?xml version="1.0"?>\n<Clock xmlns:dt="urn:schemas-microsoft-com:datatypes"><Description dt:dt="string">E-Prime Primary Realtime Clock</Description><StartTime><Timestamp dt:dt="int">0</Timestamp><DateUtc dt:dt="string">2017-04-24T12:06:00Z</DateUtc></StartTime><FrequencyChanges><FrequencyChange><Frequency dt:dt="r8">3312939</Frequency><Timestamp dt:dt="r8">49715219614</Timestamp><Current dt:dt="…	60.003	1	right	-1823746499	04-24-2017	14:06:00	12:06:00	female	321	{LEFTARROW}	55							0	835070	834893	{LEFTARROW}	177	833782	833393	889	left6,4	16	10	300	mask16	0	834877	0	834677	eqm10_NoEyeNmodel1_dir	90	H	gazeCOD	GazeCoDxp	1	400	0	834377	-5	834277
GazeCoD_1Model_male	4	1	21	<?xml version="1.0"?>\n<Clock xmlns:dt="urn:schemas-microsoft-com:datatypes"><Description dt:dt="string">E-Prime Primary Realtime Clock</Description><StartTime><Timestamp dt:dt="int">0</Timestamp><DateUtc dt:dt="string">2017-04-24T12:06:00Z</DateUtc></StartTime><FrequencyChanges><FrequencyChange><Frequency dt:dt="r8">3312939</Frequency><Timestamp dt:dt="r8">49715219614</Timestamp><Current dt:dt="…	60.003	1	right	-1823746499	04-24-2017	14:06:00	12:06:00	female	322	{RIGHTARROW}	77							0	836758	836677	{RIGHTARROW}	80	835550	835093	957	right8	22	10	301	mask22	0	836660	0	836460	eqm10_NoEyeNmodel1_dir	90	H	gazeCOD	GazeCoDxp	1	400	0	836160	10	836060
GazeCoD_1Model_male	4	1	21	<?xml version="1.0"?>\n<Clock xmlns:dt="urn:schemas-microsoft-com:datatypes"><Description dt:dt="string">E-Prime Primary Realtime Clock</Description><StartTime><Timestamp dt:dt="int">0</Timestamp><DateUtc dt:dt="string">2017-04-24T12:06:00Z</DateUtc></StartTime><FrequencyChanges><FrequencyChange><Frequency dt:dt="r8">3312939</Frequency><Timestamp dt:dt="r8">49715219614</Timestamp><Current dt:dt="…	60.003	1	right	-1823746499	04-24-2017	14:06:00	12:06:00	female	323	{LEFTARROW}	55							0	840469	838377	{LEFTARROW}	2092	837265	836777	988	left6,4	27	10	302	mask27	0	838360	0	838160	eqm10_NoEyeNmodel1_dir	90	HV	gazeCOD	GazeCoDxp	1	400	0	837860	-5	837760
GazeCoD_1Model_male	4	1	21	<?xml version="1.0"?>\n<Clock xmlns:dt="urn:schemas-microsoft-com:datatypes"><Description dt:dt="string">E-Prime Primary Realtime Clock</Description><StartTime><Timestamp dt:dt="int">0</Timestamp><DateUtc dt:dt="string">2017-04-24T12:06:00Z</DateUtc></StartTime><FrequencyChanges><FrequencyChange><Frequency dt:dt="r8">3312939</Frequency><Timestamp dt:dt="r8">49715219614</Timestamp><Current dt:dt="…	60.003	1	right	-1823746499	04-24-2017	14:06:00	12:06:00	female	324	{LEFTARROW}	51							0	842429	842060	{DOWNARROW}	369	840937	840493	944	left3,2	3	10	303	mask3	0	842043	0	841843	eqm10_NoEyeNmodel1_dir	0	V	gazeCOD	GazeCoDxp	0	400	0	841543	6	841443
GazeCoD_1Model_male	4	1	21	<?xml version="1.0"?>\n<Clock xmlns:dt="urn:schemas-microsoft-com:datatypes"><Description dt:dt="string">E-Prime Primary Realtime Clock</Description><StartTime><Timestamp dt:dt="int">0</Timestamp><DateUtc dt:dt="string">2017-04-24T12:06:00Z</DateUtc></StartTime><FrequencyChanges><FrequencyChange><Frequency dt:dt="r8">3312939</Frequency><Timestamp dt:dt="r8">49715219614</Timestamp><Current dt:dt="…	60.003	1	right	-1823746499	04-24-2017	14:06:00	12:06:00	female	325	{RIGHTARROW}	44							0	844461	843993	{DOWNARROW}	468	842872	842443	929	right3,2	30	10	304	mask30	0	843976	0	843776	eqm10_NoEyeNmodel1_dir	90	HV	gazeCOD	GazeCoDxp	0	400	0	843476	4	843376
GazeCoD_1Model_male	4	1	21	<?xml version="1.0"?>\n<Clock xmlns:dt="urn:schemas-microsoft-com:datatypes"><Description dt:dt="string">E-Prime Primary Realtime Clock</Description><StartTime><Timestamp dt:dt="int">0</Timestamp><DateUtc dt:dt="string">2017-04-24T12:06:00Z</DateUtc></StartTime><FrequencyChanges><FrequencyChange><Frequency dt:dt="r8">3312939</Frequency><Timestamp dt:dt="r8">49715219614</Timestamp><Current dt:dt="…	60.003	1	right	-1823746499	04-24-2017	14:06:00	12:06:00	female	326	{RIGHTARROW}	42							0	846333	845976	{RIGHTARROW}	357	844862	844476	886	right4,8	20	10	305	mask20	0	845959	0	845759	eqm10_NoEyeNmodel1_dir	90	H	gazeCOD	GazeCoDxp	1	400	0	845459	-3	845359
GazeCoD_1Model_male	4	1	21	<?xml version="1.0"?>\n<Clock xmlns:dt="urn:schemas-microsoft-com:datatypes"><Description dt:dt="string">E-Prime Primary Realtime Clock</Description><StartTime><Timestamp dt:dt="int">0</Timestamp><DateUtc dt:dt="string">2017-04-24T12:06:00Z</DateUtc></StartTime><FrequencyChanges><FrequencyChange><Frequency dt:dt="r8">3312939</Frequency><Timestamp dt:dt="r8">49715219614</Timestamp><Current dt:dt="…	60.003	1	right	-1823746499	04-24-2017	14:06:00	12:06:00	female	327	{RIGHTARROW}	44							0	848005	847793	{RIGHTARROW}	212	846677	846343	834	right3,2	19	10	306	mask19	0	847776	0	847576	eqm10_NoEyeNmodel1_dir	90	H	gazeCOD	GazeCoDxp	1	400	0	847276	-1	847176
GazeCoD_1Model_male	4	1	21	<?xml version="1.0"?>\n<Clock xmlns:dt="urn:schemas-microsoft-com:datatypes"><Description dt:dt="string">E-Prime Primary Realtime Clock</Description><StartTime><Timestamp dt:dt="int">0</Timestamp><DateUtc dt:dt="string">2017-04-24T12:06:00Z</DateUtc></StartTime><FrequencyChanges><FrequencyChange><Frequency dt:dt="r8">3312939</Frequency><Timestamp dt:dt="r8">49715219614</Timestamp><Current dt:dt="…	60.003	1	right	-1823746499	04-24-2017	14:06:00	12:06:00	female	328	{LEFTARROW}	53							0	849821	849476	{LEFTARROW}	345	848355	848026	829	left4,8	26	10	307	mask26	0	849459	0	849259	eqm10_NoEyeNmodel1_dir	90	HV	gazeCOD	GazeCoDxp	1	400	0	848959	4	848859
GazeCoD_1Model_male	4	1	21	<?xml version="1.0"?>\n<Clock xmlns:dt="urn:schemas-microsoft-com:datatypes"><Description dt:dt="string">E-Prime Primary Realtime Clock</Description><StartTime><Timestamp dt:dt="int">0</Timestamp><DateUtc dt:dt="string">2017-04-24T12:06:00Z</DateUtc></StartTime><FrequencyChanges><FrequencyChange><Frequency dt:dt="r8">3312939</Frequency><Timestamp dt:dt="r8">49715219614</Timestamp><Current dt:dt="…	60.003	1	right	-1823746499	04-24-2017	14:06:00	12:06:00	female	329	{RIGHTARROW}	40							0	851605	851342	{RIGHTARROW}	263	850228	849843	885	right6,4	10	10	308	mask10	0	851326	0	851126	eqm10_NoEyeNmodel1_dir	0	V	gazeCOD	GazeCoDxp	1	400	0	850826	-2	850726
GazeCoD_1Model_male	4	1	21	<?xml version="1.0"?>\n<Clock xmlns:dt="urn:schemas-microsoft-com:datatypes"><Description dt:dt="string">E-Prime Primary Realtime Clock</Description><StartTime><Timestamp dt:dt="int">0</Timestamp><DateUtc dt:dt="string">2017-04-24T12:06:00Z</DateUtc></StartTime><FrequencyChanges><FrequencyChange><Frequency dt:dt="r8">3312939</Frequency><Timestamp dt:dt="r8">49715219614</Timestamp><Current dt:dt="…	60.003	1	right	-1823746499	04-24-2017	14:06:00	12:06:00	female	330	{RIGHTARROW}	42							0	853389	853026	{DOWNARROW}	363	851914	851626	788	right4,8	31	10	309	mask31	0	853009	0	852809	eqm10_NoEyeNmodel1_dir	90	HV	gazeCOD	GazeCoDxp	0	400	0	852509	-5	852409
GazeCoD_1Model_male	4	1	21	<?xml version="1.0"?>\n<Clock xmlns:dt="urn:schemas-microsoft-com:datatypes"><Description dt:dt="string">E-Prime Primary Realtime Clock</Description><StartTime><Timestamp dt:dt="int">0</Timestamp><DateUtc dt:dt="string">2017-04-24T12:06:00Z</DateUtc></StartTime><FrequencyChanges><FrequencyChange><Frequency dt:dt="r8">3312939</Frequency><Timestamp dt:dt="r8">49715219614</Timestamp><Current dt:dt="…	60.003	1	right	-1823746499	04-24-2017	14:06:00	12:06:00	female	331	{LEFTARROW}	49							0	855077	854926	{LEFTARROW}	151	853802	853409	893	left1,6	24	10	310	mask24	0	854909	0	854709	eqm10_NoEyeNmodel1_dir	90	HV	gazeCOD	GazeCoDxp	1	400	0	854409	7	854309
GazeCoD_1Model_male	4	1	21	<?xml version="1.0"?>\n<Clock xmlns:dt="urn:schemas-microsoft-com:datatypes"><Description dt:dt="string">E-Prime Primary Realtime Clock</Description><StartTime><Timestamp dt:dt="int">0</Timestamp><DateUtc dt:dt="string">2017-04-24T12:06:00Z</DateUtc></StartTime><FrequencyChanges><FrequencyChange><Frequency dt:dt="r8">3312939</Frequency><Timestamp dt:dt="r8">49715219614</Timestamp><Current dt:dt="…	60.003	1	right	-1823746499	04-24-2017	14:06:00	12:06:00	female	332	{LEFTARROW}	78							0	856765	856609	{LEFTARROW}	155	855487	855092	895	left8	28	10	311	mask28	0	856592	0	856392	eqm10_NoEyeNmodel1_dir	90	HV	gazeCOD	GazeCoDxp	1	400	0	856092	5	855992
GazeCoD_1Model_male	4	1	21	<?xml version="1.0"?>\n<Clock xmlns:dt="urn:schemas-microsoft-com:datatypes"><Description dt:dt="string">E-Prime Primary Realtime Clock</Description><StartTime><Timestamp dt:dt="int">0</Timestamp><DateUtc dt:dt="string">2017-04-24T12:06:00Z</DateUtc></StartTime><FrequencyChanges><FrequencyChange><Frequency dt:dt="r8">3312939</Frequency><Timestamp dt:dt="r8">49715219614</Timestamp><Current dt:dt="…	60.003	1	right	-1823746499	04-24-2017	14:06:00	12:06:00	female	333	{LEFTARROW}	51							0	858436	858159	{LEFTARROW}	277	857038	856776	762	left3,2	14	10	312	mask14	0	858142	0	857942	eqm10_NoEyeNmodel1_dir	90	H	gazeCOD	GazeCoDxp	1	400	0	857642	4	857542
GazeCoD_1Model_male	4	1	21	<?xml version="1.0"?>\n<Clock xmlns:dt="urn:schemas-microsoft-com:datatypes"><Description dt:dt="string">E-Prime Primary Realtime Clock</Description><StartTime><Timestamp dt:dt="int">0</Timestamp><DateUtc dt:dt="string">2017-04-24T12:06:00Z</DateUtc></StartTime><FrequencyChanges><FrequencyChange><Frequency dt:dt="r8">3312939</Frequency><Timestamp dt:dt="r8">49715219614</Timestamp><Current dt:dt="…	60.003	1	right	-1823746499	04-24-2017	14:06:00	12:06:00	female	334	{RIGHTARROW}	77							0	860188	859959	{RIGHTARROW}	229	858836	858459	877	right8	33	10	313	mask33	0	859942	0	859742	eqm10_NoEyeNmodel1_dir	90	HV	gazeCOD	GazeCoDxp	1	400	0	859442	6	859342
GazeCoD_1Model_male	4	1	21	<?xml version="1.0"?>\n<Clock xmlns:dt="urn:schemas-microsoft-com:datatypes"><Description dt:dt="string">E-Prime Primary Realtime Clock</Description><StartTime><Timestamp dt:dt="int">0</Timestamp><DateUtc dt:dt="string">2017-04-24T12:06:00Z</DateUtc></StartTime><FrequencyChanges><FrequencyChange><Frequency dt:dt="r8">3312939</Frequency><Timestamp dt:dt="r8">49715219614</Timestamp><Current dt:dt="…	60.003	1	right	-1823746499	04-24-2017	14:06:00	12:06:00	female	335	{LEFTARROW}	53							0	861884	861575	{LEFTARROW}	309	860460	860209	751	left4,8	15	10	314	mask15	0	861559	0	861359	eqm10_NoEyeNmodel1_dir	90	H	gazeCOD	GazeCoDxp	1	400	0	861059	-1	860959
GazeCoD_1Model_male	4	1	21	<?xml version="1.0"?>\n<Clock xmlns:dt="urn:schemas-microsoft-com:datatypes"><Description dt:dt="string">E-Prime Primary Realtime Clock</Description><StartTime><Timestamp dt:dt="int">0</Timestamp><DateUtc dt:dt="string">2017-04-24T12:06:00Z</DateUtc></StartTime><FrequencyChanges><FrequencyChange><Frequency dt:dt="r8">3312939</Frequency><Timestamp dt:dt="r8">49715219614</Timestamp><Current dt:dt="…	60.003	1	right	-1823746499	04-24-2017	14:06:00	12:06:00	female	336	{LEFTARROW}	55							0	863716	863309	{DOWNARROW}	407	862198	861909	789	left6,4	5	10	315	mask5	0	863292	-1	863092	eqm10_NoEyeNmodel1_dir	0	V	gazeCOD	GazeCoDxp	0	400	0	862793	-5	862693
GazeCoD_1Model_male	4	1	21	<?xml version="1.0"?>\n<Clock xmlns:dt="urn:schemas-microsoft-com:datatypes"><Description dt:dt="string">E-Prime Primary Realtime Clock</Description><StartTime><Timestamp dt:dt="int">0</Timestamp><DateUtc dt:dt="string">2017-04-24T12:06:00Z</DateUtc></StartTime><FrequencyChanges><FrequencyChange><Frequency dt:dt="r8">3312939</Frequency><Timestamp dt:dt="r8">49715219614</Timestamp><Current dt:dt="…	60.003	1	right	-1823746499	04-24-2017	14:06:00	12:06:00	female	337	{LEFTARROW}	49							0	865660	865325	{DOWNARROW}	335	864214	863725	989	left1,6	13	10	316	mask13	0	865308	-1	865108	eqm10_NoEyeNmodel1_dir	90	H	gazeCOD	GazeCoDxp	0	400	0	864809	-5	864709
GazeCoD_1Model_male	4	1	21	<?xml version="1.0"?>\n<Clock xmlns:dt="urn:schemas-microsoft-com:datatypes"><Description dt:dt="string">E-Prime Primary Realtime Clock</Description><StartTime><Timestamp dt:dt="int">0</Timestamp><DateUtc dt:dt="string">2017-04-24T12:06:00Z</DateUtc></StartTime><FrequencyChanges><FrequencyChange><Frequency dt:dt="r8">3312939</Frequency><Timestamp dt:dt="r8">49715219614</Timestamp><Current dt:dt="…	60.003	1	right	-1823746499	04-24-2017	14:06:00	12:06:00	female	338	{LEFTARROW}	51							0	867572	867258	{LEFTARROW}	314	866146	865675	971	left3,2	25	10	317	mask25	0	867242	0	867042	eqm10_NoEyeNmodel1_dir	90	HV	gazeCOD	GazeCoDxp	1	400	0	866742	-4	866642
GazeCoD_1Model_male	4	1	21	<?xml version="1.0"?>\n<Clock xmlns:dt="urn:schemas-microsoft-com:datatypes"><Description dt:dt="string">E-Prime Primary Realtime Clock</Description><StartTime><Timestamp dt:dt="int">0</Timestamp><DateUtc dt:dt="string">2017-04-24T12:06:00Z</DateUtc></StartTime><FrequencyChanges><FrequencyChange><Frequency dt:dt="r8">3312939</Frequency><Timestamp dt:dt="r8">49715219614</Timestamp><Current dt:dt="…	60.003	1	right	-1823746499	04-24-2017	14:06:00	12:06:00	female	339	{RIGHTARROW}	40							0	869388	869092	{RIGHTARROW}	296	867978	867592	886	right6,4	21	10	318	mask21	0	869075	0	868875	eqm10_NoEyeNmodel1_dir	90	H	gazeCOD	GazeCoDxp	1	400	0	868575	-3	868475
GazeCoD_1Model_male	4	1	21	<?xml version="1.0"?>\n<Clock xmlns:dt="urn:schemas-microsoft-com:datatypes"><Description dt:dt="string">E-Prime Primary Realtime Clock</Description><StartTime><Timestamp dt:dt="int">0</Timestamp><DateUtc dt:dt="string">2017-04-24T12:06:00Z</DateUtc></StartTime><FrequencyChanges><FrequencyChange><Frequency dt:dt="r8">3312939</Frequency><Timestamp dt:dt="r8">49715219614</Timestamp><Current dt:dt="…	60.003	1	right	-1823746499	04-24-2017	14:06:00	12:06:00	female	340	{LEFTARROW}	53							0	871244	870941	{DOWNARROW}	303	869822	869408	914	left4,8	4	10	319	mask4	0	870925	0	870725	eqm10_NoEyeNmodel1_dir	0	V	gazeCOD	GazeCoDxp	0	400	0	870425	3	870325
GazeCoD_1Model_male	4	1	21	<?xml version="1.0"?>\n<Clock xmlns:dt="urn:schemas-microsoft-com:datatypes"><Description dt:dt="string">E-Prime Primary Realtime Clock</Description><StartTime><Timestamp dt:dt="int">0</Timestamp><DateUtc dt:dt="string">2017-04-24T12:06:00Z</DateUtc></StartTime><FrequencyChanges><FrequencyChange><Frequency dt:dt="r8">3312939</Frequency><Timestamp dt:dt="r8">49715219614</Timestamp><Current dt:dt="…	60.003	1	right	-1823746499	04-24-2017	14:06:00	12:06:00	female	341	{RIGHTARROW}	40							0	872948	872708	{RIGHTARROW}	240	871588	871258	830	right6,4	32	10	320	mask32	0	872691	0	872491	eqm10_NoEyeNmodel1_dir	90	HV	gazeCOD	GazeCoDxp	1	400	0	872191	3	872091
GazeCoD_1Model_male	4	1	21	<?xml version="1.0"?>\n<Clock xmlns:dt="urn:schemas-microsoft-com:datatypes"><Description dt:dt="string">E-Prime Primary Realtime Clock</Description><StartTime><Timestamp dt:dt="int">0</Timestamp><DateUtc dt:dt="string">2017-04-24T12:06:00Z</DateUtc></StartTime><FrequencyChanges><FrequencyChange><Frequency dt:dt="r8">3312939</Frequency><Timestamp dt:dt="r8">49715219614</Timestamp><Current dt:dt="…	60.003	1	right	-1823746499	04-24-2017	14:06:00	12:06:00	female	342	{LEFTARROW}	49							0	874868	874525	{DOWNARROW}	342	873407	872958	949	left1,6	2	10	321	mask2	0	874508	0	874308	eqm10_NoEyeNmodel1_dir	0	V	gazeCOD	GazeCoDxp	0	400	0	874008	1	873908
GazeCoD_1Model_male	4	1	21	<?xml version="1.0"?>\n<Clock xmlns:dt="urn:schemas-microsoft-com:datatypes"><Description dt:dt="string">E-Prime Primary Realtime Clock</Description><StartTime><Timestamp dt:dt="int">0</Timestamp><DateUtc dt:dt="string">2017-04-24T12:06:00Z</DateUtc></StartTime><FrequencyChanges><FrequencyChange><Frequency dt:dt="r8">3312939</Frequency><Timestamp dt:dt="r8">49715219614</Timestamp><Current dt:dt="…	60.003	1	right	-1823746499	04-24-2017	14:06:00	12:06:00	female	343	{RIGHTARROW}	46							0	876803	876474	{DOWNARROW}	329	875354	874891	963	right1,6	29	10	322	mask29	0	876458	0	876258	eqm10_NoEyeNmodel1_dir	90	HV	gazeCOD	GazeCoDxp	0	400	0	875958	4	875858
GazeCoD_1Model_male	4	1	21	<?xml version="1.0"?>\n<Clock xmlns:dt="urn:schemas-microsoft-com:datatypes"><Description dt:dt="string">E-Prime Primary Realtime Clock</Description><StartTime><Timestamp dt:dt="int">0</Timestamp><DateUtc dt:dt="string">2017-04-24T12:06:00Z</DateUtc></StartTime><FrequencyChanges><FrequencyChange><Frequency dt:dt="r8">3312939</Frequency><Timestamp dt:dt="r8">49715219614</Timestamp><Current dt:dt="…	60.003	1	right	-1823746499	04-24-2017	14:06:00	12:06:00	female	344	{RIGHTARROW}	46							0	878675	878408	{RIGHTARROW}	267	877289	876824	965	right1,6	18	10	323	mask18	0	878391	0	878191	eqm10_NoEyeNmodel1_dir	90	H	gazeCOD	GazeCoDxp	1	400	0	877891	2	877791
GazeCoD_1Model_male	4	1	21	<?xml version="1.0"?>\n<Clock xmlns:dt="urn:schemas-microsoft-com:datatypes"><Description dt:dt="string">E-Prime Primary Realtime Clock</Description><StartTime><Timestamp dt:dt="int">0</Timestamp><DateUtc dt:dt="string">2017-04-24T12:06:00Z</DateUtc></StartTime><FrequencyChanges><FrequencyChange><Frequency dt:dt="r8">3312939</Frequency><Timestamp dt:dt="r8">49715219614</Timestamp><Current dt:dt="…	60.003	1	right	-1823746499	04-24-2017	14:06:00	12:06:00	female	345	{RIGHTARROW}	77							0	880355	880124	{RIGHTARROW}	231	879004	878691	813	right8	11	10	324	mask11	0	880108	0	879908	eqm10_NoEyeNmodel1_dir	0	V	gazeCOD	GazeCoDxp	1	400	0	879608	4	879508
GazeCoD_1Model_male	4	1	21	<?xml version="1.0"?>\n<Clock xmlns:dt="urn:schemas-microsoft-com:datatypes"><Description dt:dt="string">E-Prime Primary Realtime Clock</Description><StartTime><Timestamp dt:dt="int">0</Timestamp><DateUtc dt:dt="string">2017-04-24T12:06:00Z</DateUtc></StartTime><FrequencyChanges><FrequencyChange><Frequency dt:dt="r8">3312939</Frequency><Timestamp dt:dt="r8">49715219614</Timestamp><Current dt:dt="…	60.003	1	right	-1823746499	04-24-2017	14:06:00	12:06:00	female	346	{LEFTARROW}	78							0	882267	881941	{LEFTARROW}	326	880817	880374	943	left8	6	10	325	mask6	0	881924	0	881724	eqm10_NoEyeNmodel1_dir	0	V	gazeCOD	GazeCoDxp	1	400	0	881424	7	881324
GazeCoD_1Model_male	4	1	21	<?xml version="1.0"?>\n<Clock xmlns:dt="urn:schemas-microsoft-com:datatypes"><Description dt:dt="string">E-Prime Primary Realtime Clock</Description><StartTime><Timestamp dt:dt="int">0</Timestamp><DateUtc dt:dt="string">2017-04-24T12:06:00Z</DateUtc></StartTime><FrequencyChanges><FrequencyChange><Frequency dt:dt="r8">3312939</Frequency><Timestamp dt:dt="r8">49715219614</Timestamp><Current dt:dt="…	60.003	1	right	-1823746499	04-24-2017	14:06:00	12:06:00	female	347	{DOWNARROW}	79							0	884059	883707	{RIGHTARROW}	352	882589	882291	798	DG0	12	10	326	mask12	0	883691	0	883491	eqm10_NoEyeNmodel1_dir	90	H	gazeCOD	GazeCoDxp	0	400	0	883191	2	883091
GazeCoD_1Model_male	4	1	21	<?xml version="1.0"?>\n<Clock xmlns:dt="urn:schemas-microsoft-com:datatypes"><Description dt:dt="string">E-Prime Primary Realtime Clock</Description><StartTime><Timestamp dt:dt="int">0</Timestamp><DateUtc dt:dt="string">2017-04-24T12:06:00Z</DateUtc></StartTime><FrequencyChanges><FrequencyChange><Frequency dt:dt="r8">3312939</Frequency><Timestamp dt:dt="r8">49715219614</Timestamp><Current dt:dt="…	60.003	1	right	-1823746499	04-24-2017	14:06:00	12:06:00	female	348	{LEFTARROW}	78							0	885923	885657	{LEFTARROW}	266	884533	884074	959	left8	17	10	327	mask17	0	885641	0	885441	eqm10_NoEyeNmodel1_dir	90	H	gazeCOD	GazeCoDxp	1	400	0	885141	8	885041
GazeCoD_1Model_male	4	1	21	<?xml version="1.0"?>\n<Clock xmlns:dt="urn:schemas-microsoft-com:datatypes"><Description dt:dt="string">E-Prime Primary Realtime Clock</Description><StartTime><Timestamp dt:dt="int">0</Timestamp><DateUtc dt:dt="string">2017-04-24T12:06:00Z</DateUtc></StartTime><FrequencyChanges><FrequencyChange><Frequency dt:dt="r8">3312939</Frequency><Timestamp dt:dt="r8">49715219614</Timestamp><Current dt:dt="…	60.003	1	right	-1823746499	04-24-2017	14:06:00	12:06:00	female	349	{DOWNARROW}	79							0	887755	887424	{DOWNARROW}	331	886297	885941	856	DG0	23	10	328	mask23	0	887407	0	887207	eqm10_NoEyeNmodel1_dir	90	HV	gazeCOD	GazeCoDxp	1	400	0	886907	10	886807
GazeCoD_1Model_male	4	1	21	<?xml version="1.0"?>\n<Clock xmlns:dt="urn:schemas-microsoft-com:datatypes"><Description dt:dt="string">E-Prime Primary Realtime Clock</Description><StartTime><Timestamp dt:dt="int">0</Timestamp><DateUtc dt:dt="string">2017-04-24T12:06:00Z</DateUtc></StartTime><FrequencyChanges><FrequencyChange><Frequency dt:dt="r8">3312939</Frequency><Timestamp dt:dt="r8">49715219614</Timestamp><Current dt:dt="…	60.003	1	right	-1823746499	04-24-2017	14:06:00	12:06:00	female	350	{DOWNARROW}	79							0	889475	889207	{DOWNARROW}	268	888083	887774	809	DG0	1	10	329	mask1	0	889191	1	888991	eqm10_NoEyeNmodel1_dir	0	V	gazeCOD	GazeCoDxp	1	400	0	888690	7	888590
GazeCoD_1Model_male	4	1	21	<?xml version="1.0"?>\n<Clock xmlns:dt="urn:schemas-microsoft-com:datatypes"><Description dt:dt="string">E-Prime Primary Realtime Clock</Description><StartTime><Timestamp dt:dt="int">0</Timestamp><DateUtc dt:dt="string">2017-04-24T12:06:00Z</DateUtc></StartTime><FrequencyChanges><FrequencyChange><Frequency dt:dt="r8">3312939</Frequency><Timestamp dt:dt="r8">49715219614</Timestamp><Current dt:dt="…	60.003	1	right	-1823746499	04-24-2017	14:06:00	12:06:00	female	351	{RIGHTARROW}	46							0	891139	891007	{DOWNARROW}	132	889895	889490	905	right1,6	7	10	330	mask7	0	890990	0	890790	eqm10_NoEyeNmodel1_dir	0	V	gazeCOD	GazeCoDxp	0	400	0	890490	-5	890390
GazeCoD_1Model_male	4	1	21	<?xml version="1.0"?>\n<Clock xmlns:dt="urn:schemas-microsoft-com:datatypes"><Description dt:dt="string">E-Prime Primary Realtime Clock</Description><StartTime><Timestamp dt:dt="int">0</Timestamp><DateUtc dt:dt="string">2017-04-24T12:06:00Z</DateUtc></StartTime><FrequencyChanges><FrequencyChange><Frequency dt:dt="r8">3312939</Frequency><Timestamp dt:dt="r8">49715219614</Timestamp><Current dt:dt="…	60.003	1	right	-1823746499	04-24-2017	14:06:00	12:06:00	female	352	{LEFTARROW}	55							0	902306	902056	{DOWNARROW}	250	900937	900640	797	left6,4	5	11	331	mask5	0	902040	0	901840	eqm10_NoEyeNmodel1_dir	0	V	gazeCOD	GazeCoDxp	0	400	0	901540	3	901440
GazeCoD_1Model_male	4	1	21	<?xml version="1.0"?>\n<Clock xmlns:dt="urn:schemas-microsoft-com:datatypes"><Description dt:dt="string">E-Prime Primary Realtime Clock</Description><StartTime><Timestamp dt:dt="int">0</Timestamp><DateUtc dt:dt="string">2017-04-24T12:06:00Z</DateUtc></StartTime><FrequencyChanges><FrequencyChange><Frequency dt:dt="r8">3312939</Frequency><Timestamp dt:dt="r8">49715219614</Timestamp><Current dt:dt="…	60.003	1	right	-1823746499	04-24-2017	14:06:00	12:06:00	female	353	{LEFTARROW}	49							0	904322	903923	{DOWNARROW}	399	902798	902323	975	left1,6	13	11	332	mask13	0	903906	0	903706	eqm10_NoEyeNmodel1_dir	90	H	gazeCOD	GazeCoDxp	0	400	0	903406	8	903306
GazeCoD_1Model_male	4	1	21	<?xml version="1.0"?>\n<Clock xmlns:dt="urn:schemas-microsoft-com:datatypes"><Description dt:dt="string">E-Prime Primary Realtime Clock</Description><StartTime><Timestamp dt:dt="int">0</Timestamp><DateUtc dt:dt="string">2017-04-24T12:06:00Z</DateUtc></StartTime><FrequencyChanges><FrequencyChange><Frequency dt:dt="r8">3312939</Frequency><Timestamp dt:dt="r8">49715219614</Timestamp><Current dt:dt="…	60.003	1	right	-1823746499	04-24-2017	14:06:00	12:06:00	female	354	{LEFTARROW}	53							0	905946	905823	{LEFTARROW}	123	904709	904340	869	left4,8	26	11	333	mask26	0	905806	0	905606	eqm10_NoEyeNmodel1_dir	90	HV	gazeCOD	GazeCoDxp	1	400	0	905306	-3	905206
GazeCoD_1Model_male	4	1	21	<?xml version="1.0"?>\n<Clock xmlns:dt="urn:schemas-microsoft-com:datatypes"><Description dt:dt="string">E-Prime Primary Realtime Clock</Description><StartTime><Timestamp dt:dt="int">0</Timestamp><DateUtc dt:dt="string">2017-04-24T12:06:00Z</DateUtc></StartTime><FrequencyChanges><FrequencyChange><Frequency dt:dt="r8">3312939</Frequency><Timestamp dt:dt="r8">49715219614</Timestamp><Current dt:dt="…	60.003	1	right	-1823746499	04-24-2017	14:06:00	12:06:00	female	355	{RIGHTARROW}	77							0	907538	907440	{RIGHTARROW}	98	906324	905956	868	right8	22	11	334	mask22	0	907423	0	907223	eqm10_NoEyeNmodel1_dir	90	H	gazeCOD	GazeCoDxp	1	400	0	906923	-1	906823
GazeCoD_1Model_male	4	1	21	<?xml version="1.0"?>\n<Clock xmlns:dt="urn:schemas-microsoft-com:datatypes"><Description dt:dt="string">E-Prime Primary Realtime Clock</Description><StartTime><Timestamp dt:dt="int">0</Timestamp><DateUtc dt:dt="string">2017-04-24T12:06:00Z</DateUtc></StartTime><FrequencyChanges><FrequencyChange><Frequency dt:dt="r8">3312939</Frequency><Timestamp dt:dt="r8">49715219614</Timestamp><Current dt:dt="…	60.003	1	right	-1823746499	04-24-2017	14:06:00	12:06:00	female	356	{DOWNARROW}	79							0	909282	909073	{DOWNARROW}	209	907952	907556	896	DG0	23	11	335	mask23	0	909056	0	908856	eqm10_NoEyeNmodel1_dir	90	HV	gazeCOD	GazeCoDxp	1	400	0	908556	4	908456
GazeCoD_1Model_male	4	1	21	<?xml version="1.0"?>\n<Clock xmlns:dt="urn:schemas-microsoft-com:datatypes"><Description dt:dt="string">E-Prime Primary Realtime Clock</Description><StartTime><Timestamp dt:dt="int">0</Timestamp><DateUtc dt:dt="string">2017-04-24T12:06:00Z</DateUtc></StartTime><FrequencyChanges><FrequencyChange><Frequency dt:dt="r8">3312939</Frequency><Timestamp dt:dt="r8">49715219614</Timestamp><Current dt:dt="…	60.003	1	right	-1823746499	04-24-2017	14:06:00	12:06:00	female	357	{RIGHTARROW}	44							0	910922	910823	{DOWNARROW}	99	909699	909306	893	right3,2	8	11	336	mask8	0	910806	0	910606	eqm10_NoEyeNmodel1_dir	0	V	gazeCOD	GazeCoDxp	0	400	0	910306	7	910206
GazeCoD_1Model_male	4	1	21	<?xml version="1.0"?>\n<Clock xmlns:dt="urn:schemas-microsoft-com:datatypes"><Description dt:dt="string">E-Prime Primary Realtime Clock</Description><StartTime><Timestamp dt:dt="int">0</Timestamp><DateUtc dt:dt="string">2017-04-24T12:06:00Z</DateUtc></StartTime><FrequencyChanges><FrequencyChange><Frequency dt:dt="r8">3312939</Frequency><Timestamp dt:dt="r8">49715219614</Timestamp><Current dt:dt="…	60.003	1	right	-1823746499	04-24-2017	14:06:00	12:06:00	female	358	{LEFTARROW}	78							0	912610	912473	{LEFTARROW}	136	911360	910939	921	left8	28	11	337	mask28	0	912456	0	912256	eqm10_NoEyeNmodel1_dir	90	HV	gazeCOD	GazeCoDxp	1	400	0	911956	-4	911856
GazeCoD_1Model_male	4	1	21	<?xml version="1.0"?>\n<Clock xmlns:dt="urn:schemas-microsoft-com:datatypes"><Description dt:dt="string">E-Prime Primary Realtime Clock</Description><StartTime><Timestamp dt:dt="int">0</Timestamp><DateUtc dt:dt="string">2017-04-24T12:06:00Z</DateUtc></StartTime><FrequencyChanges><FrequencyChange><Frequency dt:dt="r8">3312939</Frequency><Timestamp dt:dt="r8">49715219614</Timestamp><Current dt:dt="…	60.003	1	right	-1823746499	04-24-2017	14:06:00	12:06:00	female	359	{LEFTARROW}	49							0	914193	914006	{DOWNARROW}	187	912892	912623	769	left1,6	24	11	338	mask24	0	913989	0	913789	eqm10_NoEyeNmodel1_dir	90	HV	gazeCOD	GazeCoDxp	0	400	0	913489	-3	913389
GazeCoD_1Model_male	4	1	21	<?xml version="1.0"?>\n<Clock xmlns:dt="urn:schemas-microsoft-com:datatypes"><Description dt:dt="string">E-Prime Primary Realtime Clock</Description><StartTime><Timestamp dt:dt="int">0</Timestamp><DateUtc dt:dt="string">2017-04-24T12:06:00Z</DateUtc></StartTime><FrequencyChanges><FrequencyChange><Frequency dt:dt="r8">3312939</Frequency><Timestamp dt:dt="r8">49715219614</Timestamp><Current dt:dt="…	60.003	1	right	-1823746499	04-24-2017	14:06:00	12:06:00	female	360	{LEFTARROW}	51							0	915945	915739	{DOWNARROW}	206	914628	914206	922	left3,2	14	11	339	mask14	0	915722	-1	915522	eqm10_NoEyeNmodel1_dir	90	H	gazeCOD	GazeCoDxp	0	400	0	915223	-5	915123
GazeCoD_1Model_male	4	1	21	<?xml version="1.0"?>\n<Clock xmlns:dt="urn:schemas-microsoft-com:datatypes"><Description dt:dt="string">E-Prime Primary Realtime Clock</Description><StartTime><Timestamp dt:dt="int">0</Timestamp><DateUtc dt:dt="string">2017-04-24T12:06:00Z</DateUtc></StartTime><FrequencyChanges><FrequencyChange><Frequency dt:dt="r8">3312939</Frequency><Timestamp dt:dt="r8">49715219614</Timestamp><Current dt:dt="…	60.003	1	right	-1823746499	04-24-2017	14:06:00	12:06:00	female	361	{LEFTARROW}	51							0	917921	917539	{LEFTARROW}	382	916423	915956	967	left3,2	25	11	340	mask25	0	917522	0	917322	eqm10_NoEyeNmodel1_dir	90	HV	gazeCOD	GazeCoDxp	1	400	0	917022	-1	916922
GazeCoD_1Model_male	4	1	21	<?xml version="1.0"?>\n<Clock xmlns:dt="urn:schemas-microsoft-com:datatypes"><Description dt:dt="string">E-Prime Primary Realtime Clock</Description><StartTime><Timestamp dt:dt="int">0</Timestamp><DateUtc dt:dt="string">2017-04-24T12:06:00Z</DateUtc></StartTime><FrequencyChanges><FrequencyChange><Frequency dt:dt="r8">3312939</Frequency><Timestamp dt:dt="r8">49715219614</Timestamp><Current dt:dt="…	60.003	1	right	-1823746499	04-24-2017	14:06:00	12:06:00	female	362	{RIGHTARROW}	46							0	919497	919322	{DOWNARROW}	175	918203	917939	764	right1,6	7	11	341	mask7	0	919306	0	919106	eqm10_NoEyeNmodel1_dir	0	V	gazeCOD	GazeCoDxp	0	400	0	918806	3	918706
GazeCoD_1Model_male	4	1	21	<?xml version="1.0"?>\n<Clock xmlns:dt="urn:schemas-microsoft-com:datatypes"><Description dt:dt="string">E-Prime Primary Realtime Clock</Description><StartTime><Timestamp dt:dt="int">0</Timestamp><DateUtc dt:dt="string">2017-04-24T12:06:00Z</DateUtc></StartTime><FrequencyChanges><FrequencyChange><Frequency dt:dt="r8">3312939</Frequency><Timestamp dt:dt="r8">49715219614</Timestamp><Current dt:dt="…	60.003	1	right	-1823746499	04-24-2017	14:06:00	12:06:00	female	363	{LEFTARROW}	51							0	921641	921105	{LEFTARROW}	536	919981	919522	959	left3,2	3	11	342	mask3	0	921089	0	920889	eqm10_NoEyeNmodel1_dir	0	V	gazeCOD	GazeCoDxp	1	400	0	920589	8	920489
GazeCoD_1Model_male	4	1	21	<?xml version="1.0"?>\n<Clock xmlns:dt="urn:schemas-microsoft-com:datatypes"><Description dt:dt="string">E-Prime Primary Realtime Clock</Description><StartTime><Timestamp dt:dt="int">0</Timestamp><DateUtc dt:dt="string">2017-04-24T12:06:00Z</DateUtc></StartTime><FrequencyChanges><FrequencyChange><Frequency dt:dt="r8">3312939</Frequency><Timestamp dt:dt="r8">49715219614</Timestamp><Current dt:dt="…	60.003	1	right	-1823746499	04-24-2017	14:06:00	12:06:00	female	364	{LEFTARROW}	53							0	923225	923122	{LEFTARROW}	103	922009	921655	854	left4,8	15	11	343	mask15	0	923105	0	922905	eqm10_NoEyeNmodel1_dir	90	H	gazeCOD	GazeCoDxp	1	400	0	922605	-4	922505
GazeCoD_1Model_male	4	1	21	<?xml version="1.0"?>\n<Clock xmlns:dt="urn:schemas-microsoft-com:datatypes"><Description dt:dt="string">E-Prime Primary Realtime Clock</Description><StartTime><Timestamp dt:dt="int">0</Timestamp><DateUtc dt:dt="string">2017-04-24T12:06:00Z</DateUtc></StartTime><FrequencyChanges><FrequencyChange><Frequency dt:dt="r8">3312939</Frequency><Timestamp dt:dt="r8">49715219614</Timestamp><Current dt:dt="…	60.003	1	right	-1823746499	04-24-2017	14:06:00	12:06:00	female	365	{DOWNARROW}	79							0	925185	924655	{DOWNARROW}	530	923537	923239	798	DG0	12	11	344	mask12	0	924639	0	924439	eqm10_NoEyeNmodel1_dir	90	H	gazeCOD	GazeCoDxp	1	400	0	924139	2	924039
GazeCoD_1Model_male	4	1	21	<?xml version="1.0"?>\n<Clock xmlns:dt="urn:schemas-microsoft-com:datatypes"><Description dt:dt="string">E-Prime Primary Realtime Clock</Description><StartTime><Timestamp dt:dt="int">0</Timestamp><DateUtc dt:dt="string">2017-04-24T12:06:00Z</DateUtc></StartTime><FrequencyChanges><FrequencyChange><Frequency dt:dt="r8">3312939</Frequency><Timestamp dt:dt="r8">49715219614</Timestamp><Current dt:dt="…	60.003	1	right	-1823746499	04-24-2017	14:06:00	12:06:00	female	366	{RIGHTARROW}	77							0	926897	926738	{RIGHTARROW}	159	925623	925205	918	right8	11	11	345	mask11	0	926722	0	926522	eqm10_NoEyeNmodel1_dir	0	V	gazeCOD	GazeCoDxp	1	400	0	926222	-1	926122
GazeCoD_1Model_male	4	1	21	<?xml version="1.0"?>\n<Clock xmlns:dt="urn:schemas-microsoft-com:datatypes"><Description dt:dt="string">E-Prime Primary Realtime Clock</Description><StartTime><Timestamp dt:dt="int">0</Timestamp><DateUtc dt:dt="string">2017-04-24T12:06:00Z</DateUtc></StartTime><FrequencyChanges><FrequencyChange><Frequency dt:dt="r8">3312939</Frequency><Timestamp dt:dt="r8">49715219614</Timestamp><Current dt:dt="…	60.003	1	right	-1823746499	04-24-2017	14:06:00	12:06:00	female	367	{RIGHTARROW}	42							0	928585	928338	{RIGHTARROW}	247	927221	926922	799	right4,8	31	11	346	mask31	0	928322	0	928122	eqm10_NoEyeNmodel1_dir	90	HV	gazeCOD	GazeCoDxp	1	400	0	927822	1	927722
GazeCoD_1Model_male	4	1	21	<?xml version="1.0"?>\n<Clock xmlns:dt="urn:schemas-microsoft-com:datatypes"><Description dt:dt="string">E-Prime Primary Realtime Clock</Description><StartTime><Timestamp dt:dt="int">0</Timestamp><DateUtc dt:dt="string">2017-04-24T12:06:00Z</DateUtc></StartTime><FrequencyChanges><FrequencyChange><Frequency dt:dt="r8">3312939</Frequency><Timestamp dt:dt="r8">49715219614</Timestamp><Current dt:dt="…	60.003	1	right	-1823746499	04-24-2017	14:06:00	12:06:00	female	368	{RIGHTARROW}	42							0	930241	929988	{RIGHTARROW}	253	928871	928605	766	right4,8	9	11	347	mask9	0	929972	0	929772	eqm10_NoEyeNmodel1_dir	0	V	gazeCOD	GazeCoDxp	1	400	0	929472	1	929372
GazeCoD_1Model_male	4	1	21	<?xml version="1.0"?>\n<Clock xmlns:dt="urn:schemas-microsoft-com:datatypes"><Description dt:dt="string">E-Prime Primary Realtime Clock</Description><StartTime><Timestamp dt:dt="int">0</Timestamp><DateUtc dt:dt="string">2017-04-24T12:06:00Z</DateUtc></StartTime><FrequencyChanges><FrequencyChange><Frequency dt:dt="r8">3312939</Frequency><Timestamp dt:dt="r8">49715219614</Timestamp><Current dt:dt="…	60.003	1	right	-1823746499	04-24-2017	14:06:00	12:06:00	female	369	{RIGHTARROW}	40							0	932024	931755	{RIGHTARROW}	269	930630	930255	875	right6,4	32	11	348	mask32	0	931738	0	931538	eqm10_NoEyeNmodel1_dir	90	HV	gazeCOD	GazeCoDxp	1	400	0	931238	8	931138
GazeCoD_1Model_male	4	1	21	<?xml version="1.0"?>\n<Clock xmlns:dt="urn:schemas-microsoft-com:datatypes"><Description dt:dt="string">E-Prime Primary Realtime Clock</Description><StartTime><Timestamp dt:dt="int">0</Timestamp><DateUtc dt:dt="string">2017-04-24T12:06:00Z</DateUtc></StartTime><FrequencyChanges><FrequencyChange><Frequency dt:dt="r8">3312939</Frequency><Timestamp dt:dt="r8">49715219614</Timestamp><Current dt:dt="…	60.003	1	right	-1823746499	04-24-2017	14:06:00	12:06:00	female	370	{LEFTARROW}	53							0	933704	933505	{LEFTARROW}	199	932382	932038	844	left4,8	4	11	349	mask4	0	933488	0	933288	eqm10_NoEyeNmodel1_dir	0	V	gazeCOD	GazeCoDxp	1	400	0	932988	6	932888
GazeCoD_1Model_male	4	1	21	<?xml version="1.0"?>\n<Clock xmlns:dt="urn:schemas-microsoft-com:datatypes"><Description dt:dt="string">E-Prime Primary Realtime Clock</Description><StartTime><Timestamp dt:dt="int">0</Timestamp><DateUtc dt:dt="string">2017-04-24T12:06:00Z</DateUtc></StartTime><FrequencyChanges><FrequencyChange><Frequency dt:dt="r8">3312939</Frequency><Timestamp dt:dt="r8">49715219614</Timestamp><Current dt:dt="…	60.003	1	right	-1823746499	04-24-2017	14:06:00	12:06:00	female	371	{RIGHTARROW}	46							0	935320	935121	{RIGHTARROW}	199	934006	933721	785	right1,6	18	11	350	mask18	0	935105	0	934905	eqm10_NoEyeNmodel1_dir	90	H	gazeCOD	GazeCoDxp	1	400	0	934605	-1	934505
GazeCoD_1Model_male	4	1	21	<?xml version="1.0"?>\n<Clock xmlns:dt="urn:schemas-microsoft-com:datatypes"><Description dt:dt="string">E-Prime Primary Realtime Clock</Description><StartTime><Timestamp dt:dt="int">0</Timestamp><DateUtc dt:dt="string">2017-04-24T12:06:00Z</DateUtc></StartTime><FrequencyChanges><FrequencyChange><Frequency dt:dt="r8">3312939</Frequency><Timestamp dt:dt="r8">49715219614</Timestamp><Current dt:dt="…	60.003	1	right	-1823746499	04-24-2017	14:06:00	12:06:00	female	372	{RIGHTARROW}	77							0	937048	936755	{RIGHTARROW}	293	935635	935338	797	right8	33	11	351	mask33	0	936738	0	936538	eqm10_NoEyeNmodel1_dir	90	HV	gazeCOD	GazeCoDxp	1	400	0	936238	3	936138
GazeCoD_1Model_male	4	1	21	<?xml version="1.0"?>\n<Clock xmlns:dt="urn:schemas-microsoft-com:datatypes"><Description dt:dt="string">E-Prime Primary Realtime Clock</Description><StartTime><Timestamp dt:dt="int">0</Timestamp><DateUtc dt:dt="string">2017-04-24T12:06:00Z</DateUtc></StartTime><FrequencyChanges><FrequencyChange><Frequency dt:dt="r8">3312939</Frequency><Timestamp dt:dt="r8">49715219614</Timestamp><Current dt:dt="…	60.003	1	right	-1823746499	04-24-2017	14:06:00	12:06:00	female	373	{LEFTARROW}	78							0	938728	938471	{LEFTARROW}	257	937348	937071	777	left8	17	11	352	mask17	0	938455	0	938255	eqm10_NoEyeNmodel1_dir	90	H	gazeCOD	GazeCoDxp	1	400	0	937955	7	937855
GazeCoD_1Model_male	4	1	21	<?xml version="1.0"?>\n<Clock xmlns:dt="urn:schemas-microsoft-com:datatypes"><Description dt:dt="string">E-Prime Primary Realtime Clock</Description><StartTime><Timestamp dt:dt="int">0</Timestamp><DateUtc dt:dt="string">2017-04-24T12:06:00Z</DateUtc></StartTime><FrequencyChanges><FrequencyChange><Frequency dt:dt="r8">3312939</Frequency><Timestamp dt:dt="r8">49715219614</Timestamp><Current dt:dt="…	60.003	1	right	-1823746499	04-24-2017	14:06:00	12:06:00	female	374	{DOWNARROW}	79							0	940528	940204	{DOWNARROW}	324	939090	938738	852	DG0	1	11	353	mask1	0	940188	0	939988	eqm10_NoEyeNmodel1_dir	0	V	gazeCOD	GazeCoDxp	1	400	0	939688	-2	939588
GazeCoD_1Model_male	4	1	21	<?xml version="1.0"?>\n<Clock xmlns:dt="urn:schemas-microsoft-com:datatypes"><Description dt:dt="string">E-Prime Primary Realtime Clock</Description><StartTime><Timestamp dt:dt="int">0</Timestamp><DateUtc dt:dt="string">2017-04-24T12:06:00Z</DateUtc></StartTime><FrequencyChanges><FrequencyChange><Frequency dt:dt="r8">3312939</Frequency><Timestamp dt:dt="r8">49715219614</Timestamp><Current dt:dt="…	60.003	1	right	-1823746499	04-24-2017	14:06:00	12:06:00	female	375	{RIGHTARROW}	42							0	942008	941954	{RIGHTARROW}	54	940829	940538	791	right4,8	20	11	354	mask20	0	941938	0	941738	eqm10_NoEyeNmodel1_dir	90	H	gazeCOD	GazeCoDxp	1	400	0	941438	9	941338
GazeCoD_1Model_male	4	1	21	<?xml version="1.0"?>\n<Clock xmlns:dt="urn:schemas-microsoft-com:datatypes"><Description dt:dt="string">E-Prime Primary Realtime Clock</Description><StartTime><Timestamp dt:dt="int">0</Timestamp><DateUtc dt:dt="string">2017-04-24T12:06:00Z</DateUtc></StartTime><FrequencyChanges><FrequencyChange><Frequency dt:dt="r8">3312939</Frequency><Timestamp dt:dt="r8">49715219614</Timestamp><Current dt:dt="…	60.003	1	right	-1823746499	04-24-2017	14:06:00	12:06:00	female	376	{RIGHTARROW}	40							0	943632	943521	{RIGHTARROW}	111	942395	942021	874	right6,4	21	11	355	mask21	0	943504	0	943304	eqm10_NoEyeNmodel1_dir	90	H	gazeCOD	GazeCoDxp	1	400	0	943004	9	942904
GazeCoD_1Model_male	4	1	21	<?xml version="1.0"?>\n<Clock xmlns:dt="urn:schemas-microsoft-com:datatypes"><Description dt:dt="string">E-Prime Primary Realtime Clock</Description><StartTime><Timestamp dt:dt="int">0</Timestamp><DateUtc dt:dt="string">2017-04-24T12:06:00Z</DateUtc></StartTime><FrequencyChanges><FrequencyChange><Frequency dt:dt="r8">3312939</Frequency><Timestamp dt:dt="r8">49715219614</Timestamp><Current dt:dt="…	60.003	1	right	-1823746499	04-24-2017	14:06:00	12:06:00	female	377	{RIGHTARROW}	40							0	945288	945054	{RIGHTARROW}	234	943942	943654	788	right6,4	10	11	356	mask10	0	945038	0	944838	eqm10_NoEyeNmodel1_dir	0	V	gazeCOD	GazeCoDxp	1	400	0	944538	-4	944438
GazeCoD_1Model_male	4	1	21	<?xml version="1.0"?>\n<Clock xmlns:dt="urn:schemas-microsoft-com:datatypes"><Description dt:dt="string">E-Prime Primary Realtime Clock</Description><StartTime><Timestamp dt:dt="int">0</Timestamp><DateUtc dt:dt="string">2017-04-24T12:06:00Z</DateUtc></StartTime><FrequencyChanges><FrequencyChange><Frequency dt:dt="r8">3312939</Frequency><Timestamp dt:dt="r8">49715219614</Timestamp><Current dt:dt="…	60.003	1	right	-1823746499	04-24-2017	14:06:00	12:06:00	female	378	{RIGHTARROW}	44							0	947536	946904	{RIGHTARROW}	632	945783	945304	979	right3,2	30	11	357	mask30	0	946887	0	946687	eqm10_NoEyeNmodel1_dir	90	HV	gazeCOD	GazeCoDxp	1	400	0	946387	4	946287
GazeCoD_1Model_male	4	1	21	<?xml version="1.0"?>\n<Clock xmlns:dt="urn:schemas-microsoft-com:datatypes"><Description dt:dt="string">E-Prime Primary Realtime Clock</Description><StartTime><Timestamp dt:dt="int">0</Timestamp><DateUtc dt:dt="string">2017-04-24T12:06:00Z</DateUtc></StartTime><FrequencyChanges><FrequencyChange><Frequency dt:dt="r8">3312939</Frequency><Timestamp dt:dt="r8">49715219614</Timestamp><Current dt:dt="…	60.003	1	right	-1823746499	04-24-2017	14:06:00	12:06:00	female	379	{LEFTARROW}	78							0	949048	949004	{LEFTARROW}	44	947885	947554	831	left8	6	11	358	mask6	0	948987	0	948787	eqm10_NoEyeNmodel1_dir	0	V	gazeCOD	GazeCoDxp	1	400	0	948487	2	948387
GazeCoD_1Model_male	4	1	21	<?xml version="1.0"?>\n<Clock xmlns:dt="urn:schemas-microsoft-com:datatypes"><Description dt:dt="string">E-Prime Primary Realtime Clock</Description><StartTime><Timestamp dt:dt="int">0</Timestamp><DateUtc dt:dt="string">2017-04-24T12:06:00Z</DateUtc></StartTime><FrequencyChanges><FrequencyChange><Frequency dt:dt="r8">3312939</Frequency><Timestamp dt:dt="r8">49715219614</Timestamp><Current dt:dt="…	60.003	1	right	-1823746499	04-24-2017	14:06:00	12:06:00	female	380	{LEFTARROW}	49							0	950920	950554	{DOWNARROW}	365	949442	949071	871	left1,6	2	11	359	mask2	0	950537	0	950337	eqm10_NoEyeNmodel1_dir	0	V	gazeCOD	GazeCoDxp	0	400	0	950037	-5	949937
GazeCoD_1Model_male	4	1	21	<?xml version="1.0"?>\n<Clock xmlns:dt="urn:schemas-microsoft-com:datatypes"><Description dt:dt="string">E-Prime Primary Realtime Clock</Description><StartTime><Timestamp dt:dt="int">0</Timestamp><DateUtc dt:dt="string">2017-04-24T12:06:00Z</DateUtc></StartTime><FrequencyChanges><FrequencyChange><Frequency dt:dt="r8">3312939</Frequency><Timestamp dt:dt="r8">49715219614</Timestamp><Current dt:dt="…	60.003	1	right	-1823746499	04-24-2017	14:06:00	12:06:00	female	381	{RIGHTARROW}	44							0	954375	952304	{RIGHTARROW}	2071	951190	950937	753	right3,2	19	11	360	mask19	0	952287	0	952087	eqm10_NoEyeNmodel1_dir	90	H	gazeCOD	GazeCoDxp	1	400	0	951787	-3	951687
GazeCoD_1Model_male	4	1	21	<?xml version="1.0"?>\n<Clock xmlns:dt="urn:schemas-microsoft-com:datatypes"><Description dt:dt="string">E-Prime Primary Realtime Clock</Description><StartTime><Timestamp dt:dt="int">0</Timestamp><DateUtc dt:dt="string">2017-04-24T12:06:00Z</DateUtc></StartTime><FrequencyChanges><FrequencyChange><Frequency dt:dt="r8">3312939</Frequency><Timestamp dt:dt="r8">49715219614</Timestamp><Current dt:dt="…	60.003	1	right	-1823746499	04-24-2017	14:06:00	12:06:00	female	382	{LEFTARROW}	55							0	956031	955937	{LEFTARROW}	94	954826	954387	939	left6,4	27	11	361	mask27	0	955920	-1	955720	eqm10_NoEyeNmodel1_dir	90	HV	gazeCOD	GazeCoDxp	1	400	0	955421	-5	955321
GazeCoD_1Model_male	4	1	21	<?xml version="1.0"?>\n<Clock xmlns:dt="urn:schemas-microsoft-com:datatypes"><Description dt:dt="string">E-Prime Primary Realtime Clock</Description><StartTime><Timestamp dt:dt="int">0</Timestamp><DateUtc dt:dt="string">2017-04-24T12:06:00Z</DateUtc></StartTime><FrequencyChanges><FrequencyChange><Frequency dt:dt="r8">3312939</Frequency><Timestamp dt:dt="r8">49715219614</Timestamp><Current dt:dt="…	60.003	1	right	-1823746499	04-24-2017	14:06:00	12:06:00	female	383	{RIGHTARROW}	46							0	957615	957587	{DOWNARROW}	28	956461	956054	907	right1,6	29	11	362	mask29	0	957570	0	957370	eqm10_NoEyeNmodel1_dir	90	HV	gazeCOD	GazeCoDxp	0	400	0	957070	9	956970
GazeCoD_1Model_male	4	1	21	<?xml version="1.0"?>\n<Clock xmlns:dt="urn:schemas-microsoft-com:datatypes"><Description dt:dt="string">E-Prime Primary Realtime Clock</Description><StartTime><Timestamp dt:dt="int">0</Timestamp><DateUtc dt:dt="string">2017-04-24T12:06:00Z</DateUtc></StartTime><FrequencyChanges><FrequencyChange><Frequency dt:dt="r8">3312939</Frequency><Timestamp dt:dt="r8">49715219614</Timestamp><Current dt:dt="…	60.003	1	right	-1823746499	04-24-2017	14:06:00	12:06:00	female	384	{LEFTARROW}	55							0	959167	959087	{LEFTARROW}	80	957974	957637	837	left6,4	16	11	363	mask16	0	959070	0	958870	eqm10_NoEyeNmodel1_dir	90	H	gazeCOD	GazeCoDxp	1	400	0	958570	-4	958470
GazeCoD_1Model_male	4	1	21	<?xml version="1.0"?>\n<Clock xmlns:dt="urn:schemas-microsoft-com:datatypes"><Description dt:dt="string">E-Prime Primary Realtime Clock</Description><StartTime><Timestamp dt:dt="int">0</Timestamp><DateUtc dt:dt="string">2017-04-24T12:06:00Z</DateUtc></StartTime><FrequencyChanges><FrequencyChange><Frequency dt:dt="r8">3312939</Frequency><Timestamp dt:dt="r8">49715219614</Timestamp><Current dt:dt="…	60.003	1	right	-1823746499	04-24-2017	14:06:00	12:06:00	female	385	{LEFTARROW}	78							0	962135	960587	{LEFTARROW}	1548	959476	959187	789	left8	17	12	364	mask17	0	960570	-1	960370	eqm10_NoEyeNmodel1_dir	90	H	gazeCOD	GazeCoDxp	1	400	0	960071	-5	959971
GazeCoD_1Model_male	4	1	21	<?xml version="1.0"?>\n<Clock xmlns:dt="urn:schemas-microsoft-com:datatypes"><Description dt:dt="string">E-Prime Primary Realtime Clock</Description><StartTime><Timestamp dt:dt="int">0</Timestamp><DateUtc dt:dt="string">2017-04-24T12:06:00Z</DateUtc></StartTime><FrequencyChanges><FrequencyChange><Frequency dt:dt="r8">3312939</Frequency><Timestamp dt:dt="r8">49715219614</Timestamp><Current dt:dt="…	60.003	1	right	-1823746499	04-24-2017	14:06:00	12:06:00	female	386	{RIGHTARROW}	44							0	963911	963603	{RIGHTARROW}	308	962478	962153	825	right3,2	30	12	365	mask30	0	963587	0	963387	eqm10_NoEyeNmodel1_dir	90	HV	gazeCOD	GazeCoDxp	1	400	0	963087	9	962987
GazeCoD_1Model_male	4	1	21	<?xml version="1.0"?>\n<Clock xmlns:dt="urn:schemas-microsoft-com:datatypes"><Description dt:dt="string">E-Prime Primary Realtime Clock</Description><StartTime><Timestamp dt:dt="int">0</Timestamp><DateUtc dt:dt="string">2017-04-24T12:06:00Z</DateUtc></StartTime><FrequencyChanges><FrequencyChange><Frequency dt:dt="r8">3312939</Frequency><Timestamp dt:dt="r8">49715219614</Timestamp><Current dt:dt="…	60.003	1	right	-1823746499	04-24-2017	14:06:00	12:06:00	female	387	{RIGHTARROW}	42							0	965695	965420	{RIGHTARROW}	275	964299	963920	879	right4,8	31	12	366	mask31	0	965403	0	965203	eqm10_NoEyeNmodel1_dir	90	HV	gazeCOD	GazeCoDxp	1	400	0	964903	4	964803
GazeCoD_1Model_male	4	1	21	<?xml version="1.0"?>\n<Clock xmlns:dt="urn:schemas-microsoft-com:datatypes"><Description dt:dt="string">E-Prime Primary Realtime Clock</Description><StartTime><Timestamp dt:dt="int">0</Timestamp><DateUtc dt:dt="string">2017-04-24T12:06:00Z</DateUtc></StartTime><FrequencyChanges><FrequencyChange><Frequency dt:dt="r8">3312939</Frequency><Timestamp dt:dt="r8">49715219614</Timestamp><Current dt:dt="…	60.003	1	right	-1823746499	04-24-2017	14:06:00	12:06:00	female	388	{LEFTARROW}	51							0	967399	967103	{DOWNARROW}	296	965989	965720	769	left3,2	3	12	367	mask3	0	967086	0	966886	eqm10_NoEyeNmodel1_dir	0	V	gazeCOD	GazeCoDxp	0	400	0	966586	-3	966486
GazeCoD_1Model_male	4	1	21	<?xml version="1.0"?>\n<Clock xmlns:dt="urn:schemas-microsoft-com:datatypes"><Description dt:dt="string">E-Prime Primary Realtime Clock</Description><StartTime><Timestamp dt:dt="int">0</Timestamp><DateUtc dt:dt="string">2017-04-24T12:06:00Z</DateUtc></StartTime><FrequencyChanges><FrequencyChange><Frequency dt:dt="r8">3312939</Frequency><Timestamp dt:dt="r8">49715219614</Timestamp><Current dt:dt="…	60.003	1	right	-1823746499	04-24-2017	14:06:00	12:06:00	female	389	{RIGHTARROW}	40							0	969047	968836	{RIGHTARROW}	211	967717	967420	797	right6,4	32	12	368	mask32	0	968820	0	968620	eqm10_NoEyeNmodel1_dir	90	HV	gazeCOD	GazeCoDxp	1	400	0	968320	3	968220
GazeCoD_1Model_male	4	1	21	<?xml version="1.0"?>\n<Clock xmlns:dt="urn:schemas-microsoft-com:datatypes"><Description dt:dt="string">E-Prime Primary Realtime Clock</Description><StartTime><Timestamp dt:dt="int">0</Timestamp><DateUtc dt:dt="string">2017-04-24T12:06:00Z</DateUtc></StartTime><FrequencyChanges><FrequencyChange><Frequency dt:dt="r8">3312939</Frequency><Timestamp dt:dt="r8">49715219614</Timestamp><Current dt:dt="…	60.003	1	right	-1823746499	04-24-2017	14:06:00	12:06:00	female	390	{RIGHTARROW}	40							0	971102	970553	{RIGHTARROW}	549	969441	969070	871	right6,4	10	12	369	mask10	0	970536	0	970336	eqm10_NoEyeNmodel1_dir	0	V	gazeCOD	GazeCoDxp	1	400	0	970036	-5	969936
GazeCoD_1Model_male	4	1	21	<?xml version="1.0"?>\n<Clock xmlns:dt="urn:schemas-microsoft-com:datatypes"><Description dt:dt="string">E-Prime Primary Realtime Clock</Description><StartTime><Timestamp dt:dt="int">0</Timestamp><DateUtc dt:dt="string">2017-04-24T12:06:00Z</DateUtc></StartTime><FrequencyChanges><FrequencyChange><Frequency dt:dt="r8">3312939</Frequency><Timestamp dt:dt="r8">49715219614</Timestamp><Current dt:dt="…	60.003	1	right	-1823746499	04-24-2017	14:06:00	12:06:00	female	391	{RIGHTARROW}	77							0	972950	972619	{RIGHTARROW}	331	971497	971119	878	right8	11	12	370	mask11	0	972603	0	972403	eqm10_NoEyeNmodel1_dir	0	V	gazeCOD	GazeCoDxp	1	400	0	972103	6	972003
GazeCoD_1Model_male	4	1	21	<?xml version="1.0"?>\n<Clock xmlns:dt="urn:schemas-microsoft-com:datatypes"><Description dt:dt="string">E-Prime Primary Realtime Clock</Description><StartTime><Timestamp dt:dt="int">0</Timestamp><DateUtc dt:dt="string">2017-04-24T12:06:00Z</DateUtc></StartTime><FrequencyChanges><FrequencyChange><Frequency dt:dt="r8">3312939</Frequency><Timestamp dt:dt="r8">49715219614</Timestamp><Current dt:dt="…	60.003	1	right	-1823746499	04-24-2017	14:06:00	12:06:00	female	392	{LEFTARROW}	51							0	975014	974553	{DOWNARROW}	461	973432	972969	963	left3,2	25	12	371	mask25	0	974536	0	974336	eqm10_NoEyeNmodel1_dir	90	HV	gazeCOD	GazeCoDxp	0	400	0	974036	4	973936
GazeCoD_1Model_male	4	1	21	<?xml version="1.0"?>\n<Clock xmlns:dt="urn:schemas-microsoft-com:datatypes"><Description dt:dt="string">E-Prime Primary Realtime Clock</Description><StartTime><Timestamp dt:dt="int">0</Timestamp><DateUtc dt:dt="string">2017-04-24T12:06:00Z</DateUtc></StartTime><FrequencyChanges><FrequencyChange><Frequency dt:dt="r8">3312939</Frequency><Timestamp dt:dt="r8">49715219614</Timestamp><Current dt:dt="…	60.003	1	right	-1823746499	04-24-2017	14:06:00	12:06:00	female	393	{DOWNARROW}	79							0	977054	976569	{DOWNARROW}	485	975445	975036	909	DG0	23	12	372	mask23	0	976553	0	976353	eqm10_NoEyeNmodel1_dir	90	HV	gazeCOD	GazeCoDxp	1	400	0	976053	8	975953
GazeCoD_1Model_male	4	1	21	<?xml version="1.0"?>\n<Clock xmlns:dt="urn:schemas-microsoft-com:datatypes"><Description dt:dt="string">E-Prime Primary Realtime Clock</Description><StartTime><Timestamp dt:dt="int">0</Timestamp><DateUtc dt:dt="string">2017-04-24T12:06:00Z</DateUtc></StartTime><FrequencyChanges><FrequencyChange><Frequency dt:dt="r8">3312939</Frequency><Timestamp dt:dt="r8">49715219614</Timestamp><Current dt:dt="…	60.003	1	right	-1823746499	04-24-2017	14:06:00	12:06:00	female	394	{LEFTARROW}	51							0	978862	978686	{LEFTARROW}	176	977563	977069	994	left3,2	14	12	373	mask14	0	978669	0	978469	eqm10_NoEyeNmodel1_dir	90	H	gazeCOD	GazeCoDxp	1	400	0	978169	6	978069
GazeCoD_1Model_male	4	1	21	<?xml version="1.0"?>\n<Clock xmlns:dt="urn:schemas-microsoft-com:datatypes"><Description dt:dt="string">E-Prime Primary Realtime Clock</Description><StartTime><Timestamp dt:dt="int">0</Timestamp><DateUtc dt:dt="string">2017-04-24T12:06:00Z</DateUtc></StartTime><FrequencyChanges><FrequencyChange><Frequency dt:dt="r8">3312939</Frequency><Timestamp dt:dt="r8">49715219614</Timestamp><Current dt:dt="…	60.003	1	right	-1823746499	04-24-2017	14:06:00	12:06:00	female	395	{LEFTARROW}	55							0	980686	980452	{LEFTARROW}	234	979340	978886	954	left6,4	5	12	374	mask5	0	980436	0	980236	eqm10_NoEyeNmodel1_dir	0	V	gazeCOD	GazeCoDxp	1	400	0	979936	-4	979836
GazeCoD_1Model_male	4	1	21	<?xml version="1.0"?>\n<Clock xmlns:dt="urn:schemas-microsoft-com:datatypes"><Description dt:dt="string">E-Prime Primary Realtime Clock</Description><StartTime><Timestamp dt:dt="int">0</Timestamp><DateUtc dt:dt="string">2017-04-24T12:06:00Z</DateUtc></StartTime><FrequencyChanges><FrequencyChange><Frequency dt:dt="r8">3312939</Frequency><Timestamp dt:dt="r8">49715219614</Timestamp><Current dt:dt="…	60.003	1	right	-1823746499	04-24-2017	14:06:00	12:06:00	female	396	{LEFTARROW}	55							0	982478	982152	{LEFTARROW}	326	981040	980702	838	left6,4	16	12	375	mask16	0	982136	0	981936	eqm10_NoEyeNmodel1_dir	90	H	gazeCOD	GazeCoDxp	1	400	0	981636	-4	981536
GazeCoD_1Model_male	4	1	21	<?xml version="1.0"?>\n<Clock xmlns:dt="urn:schemas-microsoft-com:datatypes"><Description dt:dt="string">E-Prime Primary Realtime Clock</Description><StartTime><Timestamp dt:dt="int">0</Timestamp><DateUtc dt:dt="string">2017-04-24T12:06:00Z</DateUtc></StartTime><FrequencyChanges><FrequencyChange><Frequency dt:dt="r8">3312939</Frequency><Timestamp dt:dt="r8">49715219614</Timestamp><Current dt:dt="…	60.003	1	right	-1823746499	04-24-2017	14:06:00	12:06:00	female	397	{RIGHTARROW}	44							0	984054	983885	{RIGHTARROW}	169	982772	982502	770	right3,2	8	12	376	mask8	0	983869	0	983669	eqm10_NoEyeNmodel1_dir	0	V	gazeCOD	GazeCoDxp	1	400	0	983369	-3	983269
GazeCoD_1Model_male	4	1	21	<?xml version="1.0"?>\n<Clock xmlns:dt="urn:schemas-microsoft-com:datatypes"><Description dt:dt="string">E-Prime Primary Realtime Clock</Description><StartTime><Timestamp dt:dt="int">0</Timestamp><DateUtc dt:dt="string">2017-04-24T12:06:00Z</DateUtc></StartTime><FrequencyChanges><FrequencyChange><Frequency dt:dt="r8">3312939</Frequency><Timestamp dt:dt="r8">49715219614</Timestamp><Current dt:dt="…	60.003	1	right	-1823746499	04-24-2017	14:06:00	12:06:00	female	398	{RIGHTARROW}	40							0	985742	985569	{RIGHTARROW}	173	984458	984069	889	right6,4	21	12	377	mask21	0	985552	-1	985352	eqm10_NoEyeNmodel1_dir	90	H	gazeCOD	GazeCoDxp	1	400	0	985053	-5	984953
GazeCoD_1Model_male	4	1	21	<?xml version="1.0"?>\n<Clock xmlns:dt="urn:schemas-microsoft-com:datatypes"><Description dt:dt="string">E-Prime Primary Realtime Clock</Description><StartTime><Timestamp dt:dt="int">0</Timestamp><DateUtc dt:dt="string">2017-04-24T12:06:00Z</DateUtc></StartTime><FrequencyChanges><FrequencyChange><Frequency dt:dt="r8">3312939</Frequency><Timestamp dt:dt="r8">49715219614</Timestamp><Current dt:dt="…	60.003	1	right	-1823746499	04-24-2017	14:06:00	12:06:00	female	399	{LEFTARROW}	53							0	987374	987202	{LEFTARROW}	172	986085	985752	833	left4,8	4	12	378	mask4	0	987185	0	986985	eqm10_NoEyeNmodel1_dir	0	V	gazeCOD	GazeCoDxp	1	400	0	986685	0	986585
GazeCoD_1Model_male	4	1	21	<?xml version="1.0"?>\n<Clock xmlns:dt="urn:schemas-microsoft-com:datatypes"><Description dt:dt="string">E-Prime Primary Realtime Clock</Description><StartTime><Timestamp dt:dt="int">0</Timestamp><DateUtc dt:dt="string">2017-04-24T12:06:00Z</DateUtc></StartTime><FrequencyChanges><FrequencyChange><Frequency dt:dt="r8">3312939</Frequency><Timestamp dt:dt="r8">49715219614</Timestamp><Current dt:dt="…	60.003	1	right	-1823746499	04-24-2017	14:06:00	12:06:00	female	400	{LEFTARROW}	55							0	990517	988952	{LEFTARROW}	1565	987829	987385	944	left6,4	27	12	379	mask27	0	988935	0	988735	eqm10_NoEyeNmodel1_dir	90	HV	gazeCOD	GazeCoDxp	1	400	0	988435	6	988335
GazeCoD_1Model_male	4	1	21	<?xml version="1.0"?>\n<Clock xmlns:dt="urn:schemas-microsoft-com:datatypes"><Description dt:dt="string">E-Prime Primary Realtime Clock</Description><StartTime><Timestamp dt:dt="int">0</Timestamp><DateUtc dt:dt="string">2017-04-24T12:06:00Z</DateUtc></StartTime><FrequencyChanges><FrequencyChange><Frequency dt:dt="r8">3312939</Frequency><Timestamp dt:dt="r8">49715219614</Timestamp><Current dt:dt="…	60.003	1	right	-1823746499	04-24-2017	14:06:00	12:06:00	female	401	{DOWNARROW}	79							0	992221	992018	{DOWNARROW}	203	990904	990535	869	DG0	1	12	380	mask1	0	992002	0	991802	eqm10_NoEyeNmodel1_dir	0	V	gazeCOD	GazeCoDxp	1	400	0	991502	-2	991402
GazeCoD_1Model_male	4	1	21	<?xml version="1.0"?>\n<Clock xmlns:dt="urn:schemas-microsoft-com:datatypes"><Description dt:dt="string">E-Prime Primary Realtime Clock</Description><StartTime><Timestamp dt:dt="int">0</Timestamp><DateUtc dt:dt="string">2017-04-24T12:06:00Z</DateUtc></StartTime><FrequencyChanges><FrequencyChange><Frequency dt:dt="r8">3312939</Frequency><Timestamp dt:dt="r8">49715219614</Timestamp><Current dt:dt="…	60.003	1	right	-1823746499	04-24-2017	14:06:00	12:06:00	female	402	{RIGHTARROW}	42							0	995261	993702	{DOWNARROW}	1559	992584	992235	849	right4,8	9	12	381	mask9	0	993685	0	993485	eqm10_NoEyeNmodel1_dir	0	V	gazeCOD	GazeCoDxp	0	400	0	993185	1	993085
GazeCoD_1Model_male	4	1	21	<?xml version="1.0"?>\n<Clock xmlns:dt="urn:schemas-microsoft-com:datatypes"><Description dt:dt="string">E-Prime Primary Realtime Clock</Description><StartTime><Timestamp dt:dt="int">0</Timestamp><DateUtc dt:dt="string">2017-04-24T12:06:00Z</DateUtc></StartTime><FrequencyChanges><FrequencyChange><Frequency dt:dt="r8">3312939</Frequency><Timestamp dt:dt="r8">49715219614</Timestamp><Current dt:dt="…	60.003	1	right	-1823746499	04-24-2017	14:06:00	12:06:00	female	403	{RIGHTARROW}	42							0	996821	996668	{RIGHTARROW}	153	995549	995285	764	right4,8	20	12	382	mask20	0	996651	0	996451	eqm10_NoEyeNmodel1_dir	90	H	gazeCOD	GazeCoDxp	1	400	0	996151	2	996051
GazeCoD_1Model_male	4	1	21	<?xml version="1.0"?>\n<Clock xmlns:dt="urn:schemas-microsoft-com:datatypes"><Description dt:dt="string">E-Prime Primary Realtime Clock</Description><StartTime><Timestamp dt:dt="int">0</Timestamp><DateUtc dt:dt="string">2017-04-24T12:06:00Z</DateUtc></StartTime><FrequencyChanges><FrequencyChange><Frequency dt:dt="r8">3312939</Frequency><Timestamp dt:dt="r8">49715219614</Timestamp><Current dt:dt="…	60.003	1	right	-1823746499	04-24-2017	14:06:00	12:06:00	female	404	{LEFTARROW}	49							0	998413	998301	{LEFTARROW}	112	997183	996835	848	left1,6	13	12	383	mask13	0	998285	0	998085	eqm10_NoEyeNmodel1_dir	90	H	gazeCOD	GazeCoDxp	1	400	0	997785	2	997685
GazeCoD_1Model_male	4	1	21	<?xml version="1.0"?>\n<Clock xmlns:dt="urn:schemas-microsoft-com:datatypes"><Description dt:dt="string">E-Prime Primary Realtime Clock</Description><StartTime><Timestamp dt:dt="int">0</Timestamp><DateUtc dt:dt="string">2017-04-24T12:06:00Z</DateUtc></StartTime><FrequencyChanges><FrequencyChange><Frequency dt:dt="r8">3312939</Frequency><Timestamp dt:dt="r8">49715219614</Timestamp><Current dt:dt="…	60.003	1	right	-1823746499	04-24-2017	14:06:00	12:06:00	female	405	{LEFTARROW}	49							0	999973	999918	{LEFTARROW}	55	998791	998435	856	left1,6	24	12	384	mask24	0	999901	0	999701	eqm10_NoEyeNmodel1_dir	90	HV	gazeCOD	GazeCoDxp	1	400	0	999401	10	999301
GazeCoD_1Model_male	4	1	21	<?xml version="1.0"?>\n<Clock xmlns:dt="urn:schemas-microsoft-com:datatypes"><Description dt:dt="string">E-Prime Primary Realtime Clock</Description><StartTime><Timestamp dt:dt="int">0</Timestamp><DateUtc dt:dt="string">2017-04-24T12:06:00Z</DateUtc></StartTime><FrequencyChanges><FrequencyChange><Frequency dt:dt="r8">3312939</Frequency><Timestamp dt:dt="r8">49715219614</Timestamp><Current dt:dt="…	60.003	1	right	-1823746499	04-24-2017	14:06:00	12:06:00	female	406	{LEFTARROW}	53							0	1002949	1001501	{LEFTARROW}	1448	1000387	999985	902	left4,8	26	12	385	mask26	0	1001485	0	1001285	eqm10_NoEyeNmodel1_dir	90	HV	gazeCOD	GazeCoDxp	1	400	0	1000985	-2	1000885
GazeCoD_1Model_male	4	1	21	<?xml version="1.0"?>\n<Clock xmlns:dt="urn:schemas-microsoft-com:datatypes"><Description dt:dt="string">E-Prime Primary Realtime Clock</Description><StartTime><Timestamp dt:dt="int">0</Timestamp><DateUtc dt:dt="string">2017-04-24T12:06:00Z</DateUtc></StartTime><FrequencyChanges><FrequencyChange><Frequency dt:dt="r8">3312939</Frequency><Timestamp dt:dt="r8">49715219614</Timestamp><Current dt:dt="…	60.003	1	right	-1823746499	04-24-2017	14:06:00	12:06:00	female	407	{RIGHTARROW}	77							0	1015100	1014967	{RIGHTARROW}	133	1013841	1013367	974	right8	22	12	386	mask22	0	1014951	0	1014751	eqm10_NoEyeNmodel1_dir	90	H	gazeCOD	GazeCoDxp	1	400	0	1014451	10	1014351
GazeCoD_1Model_male	4	1	21	<?xml version="1.0"?>\n<Clock xmlns:dt="urn:schemas-microsoft-com:datatypes"><Description dt:dt="string">E-Prime Primary Realtime Clock</Description><StartTime><Timestamp dt:dt="int">0</Timestamp><DateUtc dt:dt="string">2017-04-24T12:06:00Z</DateUtc></StartTime><FrequencyChanges><FrequencyChange><Frequency dt:dt="r8">3312939</Frequency><Timestamp dt:dt="r8">49715219614</Timestamp><Current dt:dt="…	60.003	1	right	-1823746499	04-24-2017	14:06:00	12:06:00	female	408	{RIGHTARROW}	46							0	1016900	1016700	{RIGHTARROW}	200	1015574	1015117	957	right1,6	29	12	387	mask29	0	1016684	0	1016484	eqm10_NoEyeNmodel1_dir	90	HV	gazeCOD	GazeCoDxp	1	400	0	1016184	10	1016084
GazeCoD_1Model_male	4	1	21	<?xml version="1.0"?>\n<Clock xmlns:dt="urn:schemas-microsoft-com:datatypes"><Description dt:dt="string">E-Prime Primary Realtime Clock</Description><StartTime><Timestamp dt:dt="int">0</Timestamp><DateUtc dt:dt="string">2017-04-24T12:06:00Z</DateUtc></StartTime><FrequencyChanges><FrequencyChange><Frequency dt:dt="r8">3312939</Frequency><Timestamp dt:dt="r8">49715219614</Timestamp><Current dt:dt="…	60.003	1	right	-1823746499	04-24-2017	14:06:00	12:06:00	female	409	{RIGHTARROW}	44							0	1018556	1018517	{RIGHTARROW}	39	1017402	1016917	985	right3,2	19	12	388	mask19	0	1018500	0	1018300	eqm10_NoEyeNmodel1_dir	90	H	gazeCOD	GazeCoDxp	1	400	0	1018000	-2	1017900
GazeCoD_1Model_male	4	1	21	<?xml version="1.0"?>\n<Clock xmlns:dt="urn:schemas-microsoft-com:datatypes"><Description dt:dt="string">E-Prime Primary Realtime Clock</Description><StartTime><Timestamp dt:dt="int">0</Timestamp><DateUtc dt:dt="string">2017-04-24T12:06:00Z</DateUtc></StartTime><FrequencyChanges><FrequencyChange><Frequency dt:dt="r8">3312939</Frequency><Timestamp dt:dt="r8">49715219614</Timestamp><Current dt:dt="…	60.003	1	right	-1823746499	04-24-2017	14:06:00	12:06:00	female	410	{RIGHTARROW}	46							0	1020292	1020134	{RIGHTARROW}	158	1019017	1018567	950	right1,6	18	12	389	mask18	0	1020117	0	1019917	eqm10_NoEyeNmodel1_dir	90	H	gazeCOD	GazeCoDxp	1	400	0	1019617	0	1019517
GazeCoD_1Model_male	4	1	21	<?xml version="1.0"?>\n<Clock xmlns:dt="urn:schemas-microsoft-com:datatypes"><Description dt:dt="string">E-Prime Primary Realtime Clock</Description><StartTime><Timestamp dt:dt="int">0</Timestamp><DateUtc dt:dt="string">2017-04-24T12:06:00Z</DateUtc></StartTime><FrequencyChanges><FrequencyChange><Frequency dt:dt="r8">3312939</Frequency><Timestamp dt:dt="r8">49715219614</Timestamp><Current dt:dt="…	60.003	1	right	-1823746499	04-24-2017	14:06:00	12:06:00	female	411	{LEFTARROW}	78							0	1022100	1021900	{LEFTARROW}	200	1020780	1020317	963	left8	28	12	390	mask28	0	1021883	0	1021683	eqm10_NoEyeNmodel1_dir	90	HV	gazeCOD	GazeCoDxp	1	400	0	1021383	3	1021283
GazeCoD_1Model_male	4	1	21	<?xml version="1.0"?>\n<Clock xmlns:dt="urn:schemas-microsoft-com:datatypes"><Description dt:dt="string">E-Prime Primary Realtime Clock</Description><StartTime><Timestamp dt:dt="int">0</Timestamp><DateUtc dt:dt="string">2017-04-24T12:06:00Z</DateUtc></StartTime><FrequencyChanges><FrequencyChange><Frequency dt:dt="r8">3312939</Frequency><Timestamp dt:dt="r8">49715219614</Timestamp><Current dt:dt="…	60.003	1	right	-1823746499	04-24-2017	14:06:00	12:06:00	female	412	{LEFTARROW}	78							0	1023868	1023583	{LEFTARROW}	285	1022466	1022117	849	left8	6	12	391	mask6	0	1023567	0	1023367	eqm10_NoEyeNmodel1_dir	0	V	gazeCOD	GazeCoDxp	1	400	0	1023067	1	1022967
GazeCoD_1Model_male	4	1	21	<?xml version="1.0"?>\n<Clock xmlns:dt="urn:schemas-microsoft-com:datatypes"><Description dt:dt="string">E-Prime Primary Realtime Clock</Description><StartTime><Timestamp dt:dt="int">0</Timestamp><DateUtc dt:dt="string">2017-04-24T12:06:00Z</DateUtc></StartTime><FrequencyChanges><FrequencyChange><Frequency dt:dt="r8">3312939</Frequency><Timestamp dt:dt="r8">49715219614</Timestamp><Current dt:dt="…	60.003	1	right	-1823746499	04-24-2017	14:06:00	12:06:00	female	413	{LEFTARROW}	49							0	1025876	1025283	{DOWNARROW}	593	1024169	1023883	786	left1,6	2	12	392	mask2	0	1025267	0	1025067	eqm10_NoEyeNmodel1_dir	0	V	gazeCOD	GazeCoDxp	0	400	0	1024767	-2	1024667
GazeCoD_1Model_male	4	1	21	<?xml version="1.0"?>\n<Clock xmlns:dt="urn:schemas-microsoft-com:datatypes"><Description dt:dt="string">E-Prime Primary Realtime Clock</Description><StartTime><Timestamp dt:dt="int">0</Timestamp><DateUtc dt:dt="string">2017-04-24T12:06:00Z</DateUtc></StartTime><FrequencyChanges><FrequencyChange><Frequency dt:dt="r8">3312939</Frequency><Timestamp dt:dt="r8">49715219614</Timestamp><Current dt:dt="…	60.003	1	right	-1823746499	04-24-2017	14:06:00	12:06:00	female	414	{LEFTARROW}	53							0	1028195	1027300	{LEFTARROW}	895	1026174	1025900	774	left4,8	15	12	393	mask15	0	1027283	0	1027083	eqm10_NoEyeNmodel1_dir	90	H	gazeCOD	GazeCoDxp	1	400	0	1026783	9	1026683
GazeCoD_1Model_male	4	1	21	<?xml version="1.0"?>\n<Clock xmlns:dt="urn:schemas-microsoft-com:datatypes"><Description dt:dt="string">E-Prime Primary Realtime Clock</Description><StartTime><Timestamp dt:dt="int">0</Timestamp><DateUtc dt:dt="string">2017-04-24T12:06:00Z</DateUtc></StartTime><FrequencyChanges><FrequencyChange><Frequency dt:dt="r8">3312939</Frequency><Timestamp dt:dt="r8">49715219614</Timestamp><Current dt:dt="…	60.003	1	right	-1823746499	04-24-2017	14:06:00	12:06:00	female	415	{DOWNARROW}	79							0	1030275	1029633	{DOWNARROW}	642	1028514	1028216	798	DG0	12	12	394	mask12	0	1029616	0	1029416	eqm10_NoEyeNmodel1_dir	90	H	gazeCOD	GazeCoDxp	1	400	0	1029116	2	1029016
GazeCoD_1Model_male	4	1	21	<?xml version="1.0"?>\n<Clock xmlns:dt="urn:schemas-microsoft-com:datatypes"><Description dt:dt="string">E-Prime Primary Realtime Clock</Description><StartTime><Timestamp dt:dt="int">0</Timestamp><DateUtc dt:dt="string">2017-04-24T12:06:00Z</DateUtc></StartTime><FrequencyChanges><FrequencyChange><Frequency dt:dt="r8">3312939</Frequency><Timestamp dt:dt="r8">49715219614</Timestamp><Current dt:dt="…	60.003	1	right	-1823746499	04-24-2017	14:06:00	12:06:00	female	416	{RIGHTARROW}	77							0	1032091	1031816	{RIGHTARROW}	275	1030690	1030300	890	right8	33	12	395	mask33	0	1031800	0	1031600	eqm10_NoEyeNmodel1_dir	90	HV	gazeCOD	GazeCoDxp	1	400	0	1031300	10	1031200
GazeCoD_1Model_male	4	1	21	<?xml version="1.0"?>\n<Clock xmlns:dt="urn:schemas-microsoft-com:datatypes"><Description dt:dt="string">E-Prime Primary Realtime Clock</Description><StartTime><Timestamp dt:dt="int">0</Timestamp><DateUtc dt:dt="string">2017-04-24T12:06:00Z</DateUtc></StartTime><FrequencyChanges><FrequencyChange><Frequency dt:dt="r8">3312939</Frequency><Timestamp dt:dt="r8">49715219614</Timestamp><Current dt:dt="…	60.003	1	right	-1823746499	04-24-2017	14:06:00	12:06:00	female	417	{RIGHTARROW}	46							0	1034331	1033500	{RIGHTARROW}	831	1032375	1032116	759	right1,6	7	12	396	mask7	0	1033483	0	1033283	eqm10_NoEyeNmodel1_dir	0	V	gazeCOD	GazeCoDxp	1	400	0	1032983	8	1032883
GazeCoD_1Model_male	4	1	21	<?xml version="1.0"?>\n<Clock xmlns:dt="urn:schemas-microsoft-com:datatypes"><Description dt:dt="string">E-Prime Primary Realtime Clock</Description><StartTime><Timestamp dt:dt="int">0</Timestamp><DateUtc dt:dt="string">2017-04-24T12:06:00Z</DateUtc></StartTime><FrequencyChanges><FrequencyChange><Frequency dt:dt="r8">3312939</Frequency><Timestamp dt:dt="r8">49715219614</Timestamp><Current dt:dt="…	60.003	1	right	-1823746499	04-24-2017	14:06:00	12:06:00	female	418	{RIGHTARROW}	46							0	1036211	1035849	{DOWNARROW}	362	1034730	1034349	881	right1,6	29	13	397	mask29	0	1035833	0	1035633	eqm10_NoEyeNmodel1_dir	90	HV	gazeCOD	GazeCoDxp	0	400	0	1035333	3	1035233
GazeCoD_1Model_male	4	1	21	<?xml version="1.0"?>\n<Clock xmlns:dt="urn:schemas-microsoft-com:datatypes"><Description dt:dt="string">E-Prime Primary Realtime Clock</Description><StartTime><Timestamp dt:dt="int">0</Timestamp><DateUtc dt:dt="string">2017-04-24T12:06:00Z</DateUtc></StartTime><FrequencyChanges><FrequencyChange><Frequency dt:dt="r8">3312939</Frequency><Timestamp dt:dt="r8">49715219614</Timestamp><Current dt:dt="…	60.003	1	right	-1823746499	04-24-2017	14:06:00	12:06:00	female	419	{LEFTARROW}	49							0	1038027	1037716	{DOWNARROW}	311	1036604	1036233	871	left1,6	2	13	398	mask2	0	1037699	0	1037499	eqm10_NoEyeNmodel1_dir	0	V	gazeCOD	GazeCoDxp	0	400	0	1037199	-5	1037099
GazeCoD_1Model_male	4	1	21	<?xml version="1.0"?>\n<Clock xmlns:dt="urn:schemas-microsoft-com:datatypes"><Description dt:dt="string">E-Prime Primary Realtime Clock</Description><StartTime><Timestamp dt:dt="int">0</Timestamp><DateUtc dt:dt="string">2017-04-24T12:06:00Z</DateUtc></StartTime><FrequencyChanges><FrequencyChange><Frequency dt:dt="r8">3312939</Frequency><Timestamp dt:dt="r8">49715219614</Timestamp><Current dt:dt="…	60.003	1	right	-1823746499	04-24-2017	14:06:00	12:06:00	female	420	{RIGHTARROW}	40							0	1039707	1039433	{RIGHTARROW}	274	1038318	1038049	769	right6,4	10	13	399	mask10	0	1039416	0	1039216	eqm10_NoEyeNmodel1_dir	0	V	gazeCOD	GazeCoDxp	1	400	0	1038916	-2	1038816
GazeCoD_1Model_male	4	1	21	<?xml version="1.0"?>\n<Clock xmlns:dt="urn:schemas-microsoft-com:datatypes"><Description dt:dt="string">E-Prime Primary Realtime Clock</Description><StartTime><Timestamp dt:dt="int">0</Timestamp><DateUtc dt:dt="string">2017-04-24T12:06:00Z</DateUtc></StartTime><FrequencyChanges><FrequencyChange><Frequency dt:dt="r8">3312939</Frequency><Timestamp dt:dt="r8">49715219614</Timestamp><Current dt:dt="…	60.003	1	right	-1823746499	04-24-2017	14:06:00	12:06:00	female	421	{RIGHTARROW}	44							0	1042355	1041182	{RIGHTARROW}	1173	1040057	1039716	841	right3,2	30	13	400	mask30	0	1041166	0	1040966	eqm10_NoEyeNmodel1_dir	90	HV	gazeCOD	GazeCoDxp	1	400	0	1040666	9	1040566
GazeCoD_1Model_male	4	1	21	<?xml version="1.0"?>\n<Clock xmlns:dt="urn:schemas-microsoft-com:datatypes"><Description dt:dt="string">E-Prime Primary Realtime Clock</Description><StartTime><Timestamp dt:dt="int">0</Timestamp><DateUtc dt:dt="string">2017-04-24T12:06:00Z</DateUtc></StartTime><FrequencyChanges><FrequencyChange><Frequency dt:dt="r8">3312939</Frequency><Timestamp dt:dt="r8">49715219614</Timestamp><Current dt:dt="…	60.003	1	right	-1823746499	04-24-2017	14:06:00	12:06:00	female	422	{LEFTARROW}	53							0	1044267	1043949	{LEFTARROW}	318	1042826	1042366	960	left4,8	26	13	401	mask26	0	1043932	0	1043732	eqm10_NoEyeNmodel1_dir	90	HV	gazeCOD	GazeCoDxp	1	400	0	1043432	6	1043332
GazeCoD_1Model_male	4	1	21	<?xml version="1.0"?>\n<Clock xmlns:dt="urn:schemas-microsoft-com:datatypes"><Description dt:dt="string">E-Prime Primary Realtime Clock</Description><StartTime><Timestamp dt:dt="int">0</Timestamp><DateUtc dt:dt="string">2017-04-24T12:06:00Z</DateUtc></StartTime><FrequencyChanges><FrequencyChange><Frequency dt:dt="r8">3312939</Frequency><Timestamp dt:dt="r8">49715219614</Timestamp><Current dt:dt="…	60.003	1	right	-1823746499	04-24-2017	14:06:00	12:06:00	female	423	{LEFTARROW}	51							0	1046074	1045682	{LEFTARROW}	392	1044561	1044282	779	left3,2	14	13	402	mask14	0	1045666	0	1045466	eqm10_NoEyeNmodel1_dir	90	H	gazeCOD	GazeCoDxp	1	400	0	1045166	5	1045066
GazeCoD_1Model_male	4	1	21	<?xml version="1.0"?>\n<Clock xmlns:dt="urn:schemas-microsoft-com:datatypes"><Description dt:dt="string">E-Prime Primary Realtime Clock</Description><StartTime><Timestamp dt:dt="int">0</Timestamp><DateUtc dt:dt="string">2017-04-24T12:06:00Z</DateUtc></StartTime><FrequencyChanges><FrequencyChange><Frequency dt:dt="r8">3312939</Frequency><Timestamp dt:dt="r8">49715219614</Timestamp><Current dt:dt="…	60.003	1	right	-1823746499	04-24-2017	14:06:00	12:06:00	female	424	{LEFTARROW}	78							0	1047866	1047699	{LEFTARROW}	167	1046588	1046099	989	left8	17	13	403	mask17	0	1047682	-1	1047482	eqm10_NoEyeNmodel1_dir	90	H	gazeCOD	GazeCoDxp	1	400	0	1047183	-5	1047083
GazeCoD_1Model_male	4	1	21	<?xml version="1.0"?>\n<Clock xmlns:dt="urn:schemas-microsoft-com:datatypes"><Description dt:dt="string">E-Prime Primary Realtime Clock</Description><StartTime><Timestamp dt:dt="int">0</Timestamp><DateUtc dt:dt="string">2017-04-24T12:06:00Z</DateUtc></StartTime><FrequencyChanges><FrequencyChange><Frequency dt:dt="r8">3312939</Frequency><Timestamp dt:dt="r8">49715219614</Timestamp><Current dt:dt="…	60.003	1	right	-1823746499	04-24-2017	14:06:00	12:06:00	female	425	{DOWNARROW}	79							0	1049322	1049265	{RIGHTARROW}	57	1048147	1047882	765	DG0	1	13	404	mask1	0	1049249	0	1049049	eqm10_NoEyeNmodel1_dir	0	V	gazeCOD	GazeCoDxp	0	400	0	1048749	2	1048649
GazeCoD_1Model_male	4	1	21	<?xml version="1.0"?>\n<Clock xmlns:dt="urn:schemas-microsoft-com:datatypes"><Description dt:dt="string">E-Prime Primary Realtime Clock</Description><StartTime><Timestamp dt:dt="int">0</Timestamp><DateUtc dt:dt="string">2017-04-24T12:06:00Z</DateUtc></StartTime><FrequencyChanges><FrequencyChange><Frequency dt:dt="r8">3312939</Frequency><Timestamp dt:dt="r8">49715219614</Timestamp><Current dt:dt="…	60.003	1	right	-1823746499	04-24-2017	14:06:00	12:06:00	female	426	{RIGHTARROW}	40							0	1050946	1050749	{RIGHTARROW}	197	1049632	1049332	800	right6,4	21	13	405	mask21	0	1050732	0	1050532	eqm10_NoEyeNmodel1_dir	90	H	gazeCOD	GazeCoDxp	1	400	0	1050232	0	1050132
GazeCoD_1Model_male	4	1	21	<?xml version="1.0"?>\n<Clock xmlns:dt="urn:schemas-microsoft-com:datatypes"><Description dt:dt="string">E-Prime Primary Realtime Clock</Description><StartTime><Timestamp dt:dt="int">0</Timestamp><DateUtc dt:dt="string">2017-04-24T12:06:00Z</DateUtc></StartTime><FrequencyChanges><FrequencyChange><Frequency dt:dt="r8">3312939</Frequency><Timestamp dt:dt="r8">49715219614</Timestamp><Current dt:dt="…	60.003	1	right	-1823746499	04-24-2017	14:06:00	12:06:00	female	427	{RIGHTARROW}	77							0	1054362	1052565	{RIGHTARROW}	1797	1051439	1050965	974	right8	11	13	406	mask11	0	1052549	0	1052349	eqm10_NoEyeNmodel1_dir	0	V	gazeCOD	GazeCoDxp	1	400	0	1052049	10	1051949
GazeCoD_1Model_male	4	1	21	<?xml version="1.0"?>\n<Clock xmlns:dt="urn:schemas-microsoft-com:datatypes"><Description dt:dt="string">E-Prime Primary Realtime Clock</Description><StartTime><Timestamp dt:dt="int">0</Timestamp><DateUtc dt:dt="string">2017-04-24T12:06:00Z</DateUtc></StartTime><FrequencyChanges><FrequencyChange><Frequency dt:dt="r8">3312939</Frequency><Timestamp dt:dt="r8">49715219614</Timestamp><Current dt:dt="…	60.003	1	right	-1823746499	04-24-2017	14:06:00	12:06:00	female	428	{RIGHTARROW}	44							0	1055858	1055798	{RIGHTARROW}	60	1054684	1054382	802	right3,2	19	13	407	mask19	0	1055782	0	1055582	eqm10_NoEyeNmodel1_dir	90	H	gazeCOD	GazeCoDxp	1	400	0	1055282	-2	1055182
GazeCoD_1Model_male	4	1	21	<?xml version="1.0"?>\n<Clock xmlns:dt="urn:schemas-microsoft-com:datatypes"><Description dt:dt="string">E-Prime Primary Realtime Clock</Description><StartTime><Timestamp dt:dt="int">0</Timestamp><DateUtc dt:dt="string">2017-04-24T12:06:00Z</DateUtc></StartTime><FrequencyChanges><FrequencyChange><Frequency dt:dt="r8">3312939</Frequency><Timestamp dt:dt="r8">49715219614</Timestamp><Current dt:dt="…	60.003	1	right	-1823746499	04-24-2017	14:06:00	12:06:00	female	429	{LEFTARROW}	51							0	1059226	1057348	{RIGHTARROW}	1878	1056222	1055882	840	left3,2	3	13	408	mask3	0	1057332	0	1057132	eqm10_NoEyeNmodel1_dir	0	V	gazeCOD	GazeCoDxp	0	400	0	1056832	10	1056732
GazeCoD_1Model_male	4	1	21	<?xml version="1.0"?>\n<Clock xmlns:dt="urn:schemas-microsoft-com:datatypes"><Description dt:dt="string">E-Prime Primary Realtime Clock</Description><StartTime><Timestamp dt:dt="int">0</Timestamp><DateUtc dt:dt="string">2017-04-24T12:06:00Z</DateUtc></StartTime><FrequencyChanges><FrequencyChange><Frequency dt:dt="r8">3312939</Frequency><Timestamp dt:dt="r8">49715219614</Timestamp><Current dt:dt="…	60.003	1	right	-1823746499	04-24-2017	14:06:00	12:06:00	female	430	{RIGHTARROW}	46							0	1060682	1060631	{RIGHTARROW}	51	1059509	1059248	761	right1,6	7	13	409	mask7	0	1060615	0	1060415	eqm10_NoEyeNmodel1_dir	0	V	gazeCOD	GazeCoDxp	1	400	0	1060115	6	1060015
GazeCoD_1Model_male	4	1	21	<?xml version="1.0"?>\n<Clock xmlns:dt="urn:schemas-microsoft-com:datatypes"><Description dt:dt="string">E-Prime Primary Realtime Clock</Description><StartTime><Timestamp dt:dt="int">0</Timestamp><DateUtc dt:dt="string">2017-04-24T12:06:00Z</DateUtc></StartTime><FrequencyChanges><FrequencyChange><Frequency dt:dt="r8">3312939</Frequency><Timestamp dt:dt="r8">49715219614</Timestamp><Current dt:dt="…	60.003	1	right	-1823746499	04-24-2017	14:06:00	12:06:00	female	431	{LEFTARROW}	53							0	1062914	1062315	{LEFTARROW}	599	1061192	1060698	994	left4,8	4	13	410	mask4	0	1062298	0	1062098	eqm10_NoEyeNmodel1_dir	0	V	gazeCOD	GazeCoDxp	1	400	0	1061798	6	1061698
GazeCoD_1Model_male	4	1	21	<?xml version="1.0"?>\n<Clock xmlns:dt="urn:schemas-microsoft-com:datatypes"><Description dt:dt="string">E-Prime Primary Realtime Clock</Description><StartTime><Timestamp dt:dt="int">0</Timestamp><DateUtc dt:dt="string">2017-04-24T12:06:00Z</DateUtc></StartTime><FrequencyChanges><FrequencyChange><Frequency dt:dt="r8">3312939</Frequency><Timestamp dt:dt="r8">49715219614</Timestamp><Current dt:dt="…	60.003	1	right	-1823746499	04-24-2017	14:06:00	12:06:00	female	432	{LEFTARROW}	49							0	1064530	1064431	{DOWNARROW}	98	1063319	1062931	888	left1,6	24	13	411	mask24	0	1064415	0	1064215	eqm10_NoEyeNmodel1_dir	90	HV	gazeCOD	GazeCoDxp	0	400	0	1063915	-4	1063815
GazeCoD_1Model_male	4	1	21	<?xml version="1.0"?>\n<Clock xmlns:dt="urn:schemas-microsoft-com:datatypes"><Description dt:dt="string">E-Prime Primary Realtime Clock</Description><StartTime><Timestamp dt:dt="int">0</Timestamp><DateUtc dt:dt="string">2017-04-24T12:06:00Z</DateUtc></StartTime><FrequencyChanges><FrequencyChange><Frequency dt:dt="r8">3312939</Frequency><Timestamp dt:dt="r8">49715219614</Timestamp><Current dt:dt="…	60.003	1	right	-1823746499	04-24-2017	14:06:00	12:06:00	female	433	{RIGHTARROW}	40							0	1066217	1066081	{RIGHTARROW}	136	1064958	1064548	910	right6,4	32	13	412	mask32	0	1066064	0	1065864	eqm10_NoEyeNmodel1_dir	90	HV	gazeCOD	GazeCoDxp	1	400	0	1065564	6	1065464
GazeCoD_1Model_male	4	1	21	<?xml version="1.0"?>\n<Clock xmlns:dt="urn:schemas-microsoft-com:datatypes"><Description dt:dt="string">E-Prime Primary Realtime Clock</Description><StartTime><Timestamp dt:dt="int">0</Timestamp><DateUtc dt:dt="string">2017-04-24T12:06:00Z</DateUtc></StartTime><FrequencyChanges><FrequencyChange><Frequency dt:dt="r8">3312939</Frequency><Timestamp dt:dt="r8">49715219614</Timestamp><Current dt:dt="…	60.003	1	right	-1823746499	04-24-2017	14:06:00	12:06:00	female	434	{RIGHTARROW}	42							0	1067785	1067781	{RIGHTARROW}	4	1066666	1066231	935	right4,8	31	13	413	mask31	0	1067764	0	1067564	eqm10_NoEyeNmodel1_dir	90	HV	gazeCOD	GazeCoDxp	1	400	0	1067264	-2	1067164
GazeCoD_1Model_male	4	1	21	<?xml version="1.0"?>\n<Clock xmlns:dt="urn:schemas-microsoft-com:datatypes"><Description dt:dt="string">E-Prime Primary Realtime Clock</Description><StartTime><Timestamp dt:dt="int">0</Timestamp><DateUtc dt:dt="string">2017-04-24T12:06:00Z</DateUtc></StartTime><FrequencyChanges><FrequencyChange><Frequency dt:dt="r8">3312939</Frequency><Timestamp dt:dt="r8">49715219614</Timestamp><Current dt:dt="…	60.003	1	right	-1823746499	04-24-2017	14:06:00	12:06:00	female	435	{LEFTARROW}	78							0	1069353	1069348	{LEFTARROW}	5	1068224	1067798	926	left8	6	13	414	mask6	0	1069331	0	1069131	eqm10_NoEyeNmodel1_dir	0	V	gazeCOD	GazeCoDxp	1	400	0	1068831	7	1068731
GazeCoD_1Model_male	4	1	21	<?xml version="1.0"?>\n<Clock xmlns:dt="urn:schemas-microsoft-com:datatypes"><Description dt:dt="string">E-Prime Primary Realtime Clock</Description><StartTime><Timestamp dt:dt="int">0</Timestamp><DateUtc dt:dt="string">2017-04-24T12:06:00Z</DateUtc></StartTime><FrequencyChanges><FrequencyChange><Frequency dt:dt="r8">3312939</Frequency><Timestamp dt:dt="r8">49715219614</Timestamp><Current dt:dt="…	60.003	1	right	-1823746499	04-24-2017	14:06:00	12:06:00	female	436	{RIGHTARROW}	77							0	1070961	1070798	{RIGHTARROW}	163	1069685	1069364	821	right8	33	13	415	mask33	0	1070781	0	1070581	eqm10_NoEyeNmodel1_dir	90	HV	gazeCOD	GazeCoDxp	1	400	0	1070281	-4	1070181
GazeCoD_1Model_male	4	1	21	<?xml version="1.0"?>\n<Clock xmlns:dt="urn:schemas-microsoft-com:datatypes"><Description dt:dt="string">E-Prime Primary Realtime Clock</Description><StartTime><Timestamp dt:dt="int">0</Timestamp><DateUtc dt:dt="string">2017-04-24T12:06:00Z</DateUtc></StartTime><FrequencyChanges><FrequencyChange><Frequency dt:dt="r8">3312939</Frequency><Timestamp dt:dt="r8">49715219614</Timestamp><Current dt:dt="…	60.003	1	right	-1823746499	04-24-2017	14:06:00	12:06:00	female	437	{RIGHTARROW}	77							0	1073793	1072497	{RIGHTARROW}	1296	1071383	1070981	902	right8	22	13	416	mask22	0	1072481	0	1072281	eqm10_NoEyeNmodel1_dir	90	H	gazeCOD	GazeCoDxp	1	400	0	1071981	-2	1071881
GazeCoD_1Model_male	4	1	21	<?xml version="1.0"?>\n<Clock xmlns:dt="urn:schemas-microsoft-com:datatypes"><Description dt:dt="string">E-Prime Primary Realtime Clock</Description><StartTime><Timestamp dt:dt="int">0</Timestamp><DateUtc dt:dt="string">2017-04-24T12:06:00Z</DateUtc></StartTime><FrequencyChanges><FrequencyChange><Frequency dt:dt="r8">3312939</Frequency><Timestamp dt:dt="r8">49715219614</Timestamp><Current dt:dt="…	60.003	1	right	-1823746499	04-24-2017	14:06:00	12:06:00	female	438	{RIGHTARROW}	42							0	1075897	1075214	{RIGHTARROW}	683	1074100	1073814	786	right4,8	20	13	417	mask20	0	1075197	0	1074997	eqm10_NoEyeNmodel1_dir	90	H	gazeCOD	GazeCoDxp	1	400	0	1074697	-3	1074597
GazeCoD_1Model_male	4	1	21	<?xml version="1.0"?>\n<Clock xmlns:dt="urn:schemas-microsoft-com:datatypes"><Description dt:dt="string">E-Prime Primary Realtime Clock</Description><StartTime><Timestamp dt:dt="int">0</Timestamp><DateUtc dt:dt="string">2017-04-24T12:06:00Z</DateUtc></StartTime><FrequencyChanges><FrequencyChange><Frequency dt:dt="r8">3312939</Frequency><Timestamp dt:dt="r8">49715219614</Timestamp><Current dt:dt="…	60.003	1	right	-1823746499	04-24-2017	14:06:00	12:06:00	female	439	{RIGHTARROW}	42							0	1078745	1077297	{RIGHTARROW}	1448	1076172	1075914	758	right4,8	9	13	418	mask9	0	1077281	0	1077081	eqm10_NoEyeNmodel1_dir	0	V	gazeCOD	GazeCoDxp	1	400	0	1076781	9	1076681
GazeCoD_1Model_male	4	1	21	<?xml version="1.0"?>\n<Clock xmlns:dt="urn:schemas-microsoft-com:datatypes"><Description dt:dt="string">E-Prime Primary Realtime Clock</Description><StartTime><Timestamp dt:dt="int">0</Timestamp><DateUtc dt:dt="string">2017-04-24T12:06:00Z</DateUtc></StartTime><FrequencyChanges><FrequencyChange><Frequency dt:dt="r8">3312939</Frequency><Timestamp dt:dt="r8">49715219614</Timestamp><Current dt:dt="…	60.003	1	right	-1823746499	04-24-2017	14:06:00	12:06:00	female	440	{LEFTARROW}	78							0	1080625	1080280	{LEFTARROW}	345	1079169	1078764	905	left8	28	13	419	mask28	0	1080264	0	1080064	eqm10_NoEyeNmodel1_dir	90	HV	gazeCOD	GazeCoDxp	1	400	0	1079764	-5	1079664
GazeCoD_1Model_male	4	1	21	<?xml version="1.0"?>\n<Clock xmlns:dt="urn:schemas-microsoft-com:datatypes"><Description dt:dt="string">E-Prime Primary Realtime Clock</Description><StartTime><Timestamp dt:dt="int">0</Timestamp><DateUtc dt:dt="string">2017-04-24T12:06:00Z</DateUtc></StartTime><FrequencyChanges><FrequencyChange><Frequency dt:dt="r8">3312939</Frequency><Timestamp dt:dt="r8">49715219614</Timestamp><Current dt:dt="…	60.003	1	right	-1823746499	04-24-2017	14:06:00	12:06:00	female	441	{LEFTARROW}	55							0	1082681	1082164	{LEFTARROW}	517	1081038	1080647	891	left6,4	5	13	420	mask5	0	1082147	0	1081947	eqm10_NoEyeNmodel1_dir	0	V	gazeCOD	GazeCoDxp	1	400	0	1081647	9	1081547
GazeCoD_1Model_male	4	1	21	<?xml version="1.0"?>\n<Clock xmlns:dt="urn:schemas-microsoft-com:datatypes"><Description dt:dt="string">E-Prime Primary Realtime Clock</Description><StartTime><Timestamp dt:dt="int">0</Timestamp><DateUtc dt:dt="string">2017-04-24T12:06:00Z</DateUtc></StartTime><FrequencyChanges><FrequencyChange><Frequency dt:dt="r8">3312939</Frequency><Timestamp dt:dt="r8">49715219614</Timestamp><Current dt:dt="…	60.003	1	right	-1823746499	04-24-2017	14:06:00	12:06:00	female	442	{LEFTARROW}	51							0	1084544	1084180	{DOWNARROW}	364	1083060	1082697	863	left3,2	25	13	421	mask25	0	1084164	0	1083964	eqm10_NoEyeNmodel1_dir	90	HV	gazeCOD	GazeCoDxp	0	400	0	1083664	4	1083564
GazeCoD_1Model_male	4	1	21	<?xml version="1.0"?>\n<Clock xmlns:dt="urn:schemas-microsoft-com:datatypes"><Description dt:dt="string">E-Prime Primary Realtime Clock</Description><StartTime><Timestamp dt:dt="int">0</Timestamp><DateUtc dt:dt="string">2017-04-24T12:06:00Z</DateUtc></StartTime><FrequencyChanges><FrequencyChange><Frequency dt:dt="r8">3312939</Frequency><Timestamp dt:dt="r8">49715219614</Timestamp><Current dt:dt="…	60.003	1	right	-1823746499	04-24-2017	14:06:00	12:06:00	female	443	{DOWNARROW}	79							0	1086384	1086063	{DOWNARROW}	321	1084952	1084563	889	DG0	23	13	422	mask23	0	1086047	0	1085847	eqm10_NoEyeNmodel1_dir	90	HV	gazeCOD	GazeCoDxp	1	400	0	1085547	-5	1085447
GazeCoD_1Model_male	4	1	21	<?xml version="1.0"?>\n<Clock xmlns:dt="urn:schemas-microsoft-com:datatypes"><Description dt:dt="string">E-Prime Primary Realtime Clock</Description><StartTime><Timestamp dt:dt="int">0</Timestamp><DateUtc dt:dt="string">2017-04-24T12:06:00Z</DateUtc></StartTime><FrequencyChanges><FrequencyChange><Frequency dt:dt="r8">3312939</Frequency><Timestamp dt:dt="r8">49715219614</Timestamp><Current dt:dt="…	60.003	1	right	-1823746499	04-24-2017	14:06:00	12:06:00	female	444	{LEFTARROW}	53							0	1088032	1087797	{DOWNARROW}	235	1086672	1086397	775	left4,8	15	13	423	mask15	0	1087780	0	1087580	eqm10_NoEyeNmodel1_dir	90	H	gazeCOD	GazeCoDxp	0	400	0	1087280	8	1087180
GazeCoD_1Model_male	4	1	21	<?xml version="1.0"?>\n<Clock xmlns:dt="urn:schemas-microsoft-com:datatypes"><Description dt:dt="string">E-Prime Primary Realtime Clock</Description><StartTime><Timestamp dt:dt="int">0</Timestamp><DateUtc dt:dt="string">2017-04-24T12:06:00Z</DateUtc></StartTime><FrequencyChanges><FrequencyChange><Frequency dt:dt="r8">3312939</Frequency><Timestamp dt:dt="r8">49715219614</Timestamp><Current dt:dt="…	60.003	1	right	-1823746499	04-24-2017	14:06:00	12:06:00	female	445	{RIGHTARROW}	44							0	1089904	1089647	{RIGHTARROW}	257	1088536	1088047	989	right3,2	8	13	424	mask8	0	1089630	-1	1089430	eqm10_NoEyeNmodel1_dir	0	V	gazeCOD	GazeCoDxp	1	400	0	1089131	-5	1089031
GazeCoD_1Model_male	4	1	21	<?xml version="1.0"?>\n<Clock xmlns:dt="urn:schemas-microsoft-com:datatypes"><Description dt:dt="string">E-Prime Primary Realtime Clock</Description><StartTime><Timestamp dt:dt="int">0</Timestamp><DateUtc dt:dt="string">2017-04-24T12:06:00Z</DateUtc></StartTime><FrequencyChanges><FrequencyChange><Frequency dt:dt="r8">3312939</Frequency><Timestamp dt:dt="r8">49715219614</Timestamp><Current dt:dt="…	60.003	1	right	-1823746499	04-24-2017	14:06:00	12:06:00	female	446	{LEFTARROW}	49							0	1091520	1091380	{DOWNARROW}	140	1090269	1089913	856	left1,6	13	13	425	mask13	0	1091363	-1	1091163	eqm10_NoEyeNmodel1_dir	90	H	gazeCOD	GazeCoDxp	0	400	0	1090864	-5	1090764
GazeCoD_1Model_male	4	1	21	<?xml version="1.0"?>\n<Clock xmlns:dt="urn:schemas-microsoft-com:datatypes"><Description dt:dt="string">E-Prime Primary Realtime Clock</Description><StartTime><Timestamp dt:dt="int">0</Timestamp><DateUtc dt:dt="string">2017-04-24T12:06:00Z</DateUtc></StartTime><FrequencyChanges><FrequencyChange><Frequency dt:dt="r8">3312939</Frequency><Timestamp dt:dt="r8">49715219614</Timestamp><Current dt:dt="…	60.003	1	right	-1823746499	04-24-2017	14:06:00	12:06:00	female	447	{RIGHTARROW}	46							0	1093368	1093146	{DOWNARROW}	222	1092022	1091530	992	right1,6	18	13	426	mask18	0	1093130	0	1092930	eqm10_NoEyeNmodel1_dir	90	H	gazeCOD	GazeCoDxp	0	400	0	1092630	8	1092530
GazeCoD_1Model_male	4	1	21	<?xml version="1.0"?>\n<Clock xmlns:dt="urn:schemas-microsoft-com:datatypes"><Description dt:dt="string">E-Prime Primary Realtime Clock</Description><StartTime><Timestamp dt:dt="int">0</Timestamp><DateUtc dt:dt="string">2017-04-24T12:06:00Z</DateUtc></StartTime><FrequencyChanges><FrequencyChange><Frequency dt:dt="r8">3312939</Frequency><Timestamp dt:dt="r8">49715219614</Timestamp><Current dt:dt="…	60.003	1	right	-1823746499	04-24-2017	14:06:00	12:06:00	female	448	{DOWNARROW}	79							0	1095312	1094946	{DOWNARROW}	366	1093823	1093380	943	DG0	12	13	427	mask12	0	1094930	0	1094730	eqm10_NoEyeNmodel1_dir	90	H	gazeCOD	GazeCoDxp	1	400	0	1094430	7	1094330
GazeCoD_1Model_male	4	1	21	<?xml version="1.0"?>\n<Clock xmlns:dt="urn:schemas-microsoft-com:datatypes"><Description dt:dt="string">E-Prime Primary Realtime Clock</Description><StartTime><Timestamp dt:dt="int">0</Timestamp><DateUtc dt:dt="string">2017-04-24T12:06:00Z</DateUtc></StartTime><FrequencyChanges><FrequencyChange><Frequency dt:dt="r8">3312939</Frequency><Timestamp dt:dt="r8">49715219614</Timestamp><Current dt:dt="…	60.003	1	right	-1823746499	04-24-2017	14:06:00	12:06:00	female	449	{LEFTARROW}	55							0	1096976	1096713	{LEFTARROW}	263	1095594	1095330	764	left6,4	27	13	428	mask27	0	1096696	0	1096496	eqm10_NoEyeNmodel1_dir	90	HV	gazeCOD	GazeCoDxp	1	400	0	1096196	2	1096096
GazeCoD_1Model_male	4	1	21	<?xml version="1.0"?>\n<Clock xmlns:dt="urn:schemas-microsoft-com:datatypes"><Description dt:dt="string">E-Prime Primary Realtime Clock</Description><StartTime><Timestamp dt:dt="int">0</Timestamp><DateUtc dt:dt="string">2017-04-24T12:06:00Z</DateUtc></StartTime><FrequencyChanges><FrequencyChange><Frequency dt:dt="r8">3312939</Frequency><Timestamp dt:dt="r8">49715219614</Timestamp><Current dt:dt="…	60.003	1	right	-1823746499	04-24-2017	14:06:00	12:06:00	female	450	{LEFTARROW}	55							0	1098632	1098446	{LEFTARROW}	186	1097329	1096996	833	left6,4	16	13	429	mask16	0	1098429	0	1098229	eqm10_NoEyeNmodel1_dir	90	H	gazeCOD	GazeCoDxp	1	400	0	1097929	0	1097829
GazeCoD_1Model_male	4	1	21	<?xml version="1.0"?>\n<Clock xmlns:dt="urn:schemas-microsoft-com:datatypes"><Description dt:dt="string">E-Prime Primary Realtime Clock</Description><StartTime><Timestamp dt:dt="int">0</Timestamp><DateUtc dt:dt="string">2017-04-24T12:06:00Z</DateUtc></StartTime><FrequencyChanges><FrequencyChange><Frequency dt:dt="r8">3312939</Frequency><Timestamp dt:dt="r8">49715219614</Timestamp><Current dt:dt="…	60.003	1	right	-1823746499	04-24-2017	14:06:00	12:06:00	female	451	{LEFTARROW}	78							0	1100416	1100263	{LEFTARROW}	153	1099139	1098646	993	left8	6	14	430	mask6	0	1100246	0	1100046	eqm10_NoEyeNmodel1_dir	0	V	gazeCOD	GazeCoDxp	1	400	0	1099746	7	1099646
GazeCoD_1Model_male	4	1	21	<?xml version="1.0"?>\n<Clock xmlns:dt="urn:schemas-microsoft-com:datatypes"><Description dt:dt="string">E-Prime Primary Realtime Clock</Description><StartTime><Timestamp dt:dt="int">0</Timestamp><DateUtc dt:dt="string">2017-04-24T12:06:00Z</DateUtc></StartTime><FrequencyChanges><FrequencyChange><Frequency dt:dt="r8">3312939</Frequency><Timestamp dt:dt="r8">49715219614</Timestamp><Current dt:dt="…	60.003	1	right	-1823746499	04-24-2017	14:06:00	12:06:00	female	452	{LEFTARROW}	49							0	1102216	1101929	{DOWNARROW}	287	1100810	1100429	881	left1,6	2	14	431	mask2	0	1101913	0	1101713	eqm10_NoEyeNmodel1_dir	0	V	gazeCOD	GazeCoDxp	0	400	0	1101413	3	1101313
GazeCoD_1Model_male	4	1	21	<?xml version="1.0"?>\n<Clock xmlns:dt="urn:schemas-microsoft-com:datatypes"><Description dt:dt="string">E-Prime Primary Realtime Clock</Description><StartTime><Timestamp dt:dt="int">0</Timestamp><DateUtc dt:dt="string">2017-04-24T12:06:00Z</DateUtc></StartTime><FrequencyChanges><FrequencyChange><Frequency dt:dt="r8">3312939</Frequency><Timestamp dt:dt="r8">49715219614</Timestamp><Current dt:dt="…	60.003	1	right	-1823746499	04-24-2017	14:06:00	12:06:00	female	453	{RIGHTARROW}	44							0	1104943	1103762	{DOWNARROW}	1181	1102638	1102229	909	right3,2	30	14	432	mask30	0	1103746	0	1103546	eqm10_NoEyeNmodel1_dir	90	HV	gazeCOD	GazeCoDxp	0	400	0	1103246	8	1103146
GazeCoD_1Model_male	4	1	21	<?xml version="1.0"?>\n<Clock xmlns:dt="urn:schemas-microsoft-com:datatypes"><Description dt:dt="string">E-Prime Primary Realtime Clock</Description><StartTime><Timestamp dt:dt="int">0</Timestamp><DateUtc dt:dt="string">2017-04-24T12:06:00Z</DateUtc></StartTime><FrequencyChanges><FrequencyChange><Frequency dt:dt="r8">3312939</Frequency><Timestamp dt:dt="r8">49715219614</Timestamp><Current dt:dt="…	60.003	1	right	-1823746499	04-24-2017	14:06:00	12:06:00	female	454	{RIGHTARROW}	46							0	1106671	1106329	{DOWNARROW}	342	1105218	1104962	756	right1,6	29	14	433	mask29	0	1106312	-1	1106112	eqm10_NoEyeNmodel1_dir	90	HV	gazeCOD	GazeCoDxp	0	400	0	1105813	-5	1105713
GazeCoD_1Model_male	4	1	21	<?xml version="1.0"?>\n<Clock xmlns:dt="urn:schemas-microsoft-com:datatypes"><Description dt:dt="string">E-Prime Primary Realtime Clock</Description><StartTime><Timestamp dt:dt="int">0</Timestamp><DateUtc dt:dt="string">2017-04-24T12:06:00Z</DateUtc></StartTime><FrequencyChanges><FrequencyChange><Frequency dt:dt="r8">3312939</Frequency><Timestamp dt:dt="r8">49715219614</Timestamp><Current dt:dt="…	60.003	1	right	-1823746499	04-24-2017	14:06:00	12:06:00	female	455	{DOWNARROW}	79							0	1108343	1108212	{DOWNARROW}	131	1107087	1106696	891	DG0	23	14	434	mask23	0	1108196	0	1107996	eqm10_NoEyeNmodel1_dir	90	HV	gazeCOD	GazeCoDxp	1	400	0	1107696	9	1107596
GazeCoD_1Model_male	4	1	21	<?xml version="1.0"?>\n<Clock xmlns:dt="urn:schemas-microsoft-com:datatypes"><Description dt:dt="string">E-Prime Primary Realtime Clock</Description><StartTime><Timestamp dt:dt="int">0</Timestamp><DateUtc dt:dt="string">2017-04-24T12:06:00Z</DateUtc></StartTime><FrequencyChanges><FrequencyChange><Frequency dt:dt="r8">3312939</Frequency><Timestamp dt:dt="r8">49715219614</Timestamp><Current dt:dt="…	60.003	1	right	-1823746499	04-24-2017	14:06:00	12:06:00	female	456	{DOWNARROW}	79							0	1112271	1109979	{DOWNARROW}	2292	1108853	1108362	991	DG0	1	14	435	mask1	0	1109962	0	1109762	eqm10_NoEyeNmodel1_dir	0	V	gazeCOD	GazeCoDxp	1	400	0	1109462	9	1109362
GazeCoD_1Model_male	4	1	21	<?xml version="1.0"?>\n<Clock xmlns:dt="urn:schemas-microsoft-com:datatypes"><Description dt:dt="string">E-Prime Primary Realtime Clock</Description><StartTime><Timestamp dt:dt="int">0</Timestamp><DateUtc dt:dt="string">2017-04-24T12:06:00Z</DateUtc></StartTime><FrequencyChanges><FrequencyChange><Frequency dt:dt="r8">3312939</Frequency><Timestamp dt:dt="r8">49715219614</Timestamp><Current dt:dt="…	60.003	1	right	-1823746499	04-24-2017	14:06:00	12:06:00	female	457	{RIGHTARROW}	77							0	1114127	1113845	{RIGHTARROW}	282	1112731	1112295	936	right8	22	14	436	mask22	0	1113829	0	1113629	eqm10_NoEyeNmodel1_dir	90	H	gazeCOD	GazeCoDxp	1	400	0	1113329	-2	1113229
GazeCoD_1Model_male	4	1	21	<?xml version="1.0"?>\n<Clock xmlns:dt="urn:schemas-microsoft-com:datatypes"><Description dt:dt="string">E-Prime Primary Realtime Clock</Description><StartTime><Timestamp dt:dt="int">0</Timestamp><DateUtc dt:dt="string">2017-04-24T12:06:00Z</DateUtc></StartTime><FrequencyChanges><FrequencyChange><Frequency dt:dt="r8">3312939</Frequency><Timestamp dt:dt="r8">49715219614</Timestamp><Current dt:dt="…	60.003	1	right	-1823746499	04-24-2017	14:06:00	12:06:00	female	458	{LEFTARROW}	51							0	1116055	1115662	{DOWNARROW}	393	1114539	1114145	894	left3,2	14	14	437	mask14	0	1115645	0	1115445	eqm10_NoEyeNmodel1_dir	90	H	gazeCOD	GazeCoDxp	0	400	0	1115145	6	1115045
GazeCoD_1Model_male	4	1	21	<?xml version="1.0"?>\n<Clock xmlns:dt="urn:schemas-microsoft-com:datatypes"><Description dt:dt="string">E-Prime Primary Realtime Clock</Description><StartTime><Timestamp dt:dt="int">0</Timestamp><DateUtc dt:dt="string">2017-04-24T12:06:00Z</DateUtc></StartTime><FrequencyChanges><FrequencyChange><Frequency dt:dt="r8">3312939</Frequency><Timestamp dt:dt="r8">49715219614</Timestamp><Current dt:dt="…	60.003	1	right	-1823746499	04-24-2017	14:06:00	12:06:00	female	459	{LEFTARROW}	51							0	1117943	1117495	{DOWNARROW}	448	1116378	1116078	800	left3,2	25	14	438	mask25	0	1117478	0	1117278	eqm10_NoEyeNmodel1_dir	90	HV	gazeCOD	GazeCoDxp	0	400	0	1116978	0	1116878
GazeCoD_1Model_male	4	1	21	<?xml version="1.0"?>\n<Clock xmlns:dt="urn:schemas-microsoft-com:datatypes"><Description dt:dt="string">E-Prime Primary Realtime Clock</Description><StartTime><Timestamp dt:dt="int">0</Timestamp><DateUtc dt:dt="string">2017-04-24T12:06:00Z</DateUtc></StartTime><FrequencyChanges><FrequencyChange><Frequency dt:dt="r8">3312939</Frequency><Timestamp dt:dt="r8">49715219614</Timestamp><Current dt:dt="…	60.003	1	right	-1823746499	04-24-2017	14:06:00	12:06:00	female	460	{RIGHTARROW}	42							0	1119695	1119495	{RIGHTARROW}	200	1118378	1117962	916	right4,8	31	14	439	mask31	0	1119478	0	1119278	eqm10_NoEyeNmodel1_dir	90	HV	gazeCOD	GazeCoDxp	1	400	0	1118978	0	1118878
GazeCoD_1Model_male	4	1	21	<?xml version="1.0"?>\n<Clock xmlns:dt="urn:schemas-microsoft-com:datatypes"><Description dt:dt="string">E-Prime Primary Realtime Clock</Description><StartTime><Timestamp dt:dt="int">0</Timestamp><DateUtc dt:dt="string">2017-04-24T12:06:00Z</DateUtc></StartTime><FrequencyChanges><FrequencyChange><Frequency dt:dt="r8">3312939</Frequency><Timestamp dt:dt="r8">49715219614</Timestamp><Current dt:dt="…	60.003	1	right	-1823746499	04-24-2017	14:06:00	12:06:00	female	461	{LEFTARROW}	55							0	1121463	1121112	{LEFTARROW}	351	1119995	1119712	783	left6,4	5	14	440	mask5	0	1121095	0	1120895	eqm10_NoEyeNmodel1_dir	0	V	gazeCOD	GazeCoDxp	1	400	0	1120595	0	1120495
GazeCoD_1Model_male	4	1	21	<?xml version="1.0"?>\n<Clock xmlns:dt="urn:schemas-microsoft-com:datatypes"><Description dt:dt="string">E-Prime Primary Realtime Clock</Description><StartTime><Timestamp dt:dt="int">0</Timestamp><DateUtc dt:dt="string">2017-04-24T12:06:00Z</DateUtc></StartTime><FrequencyChanges><FrequencyChange><Frequency dt:dt="r8">3312939</Frequency><Timestamp dt:dt="r8">49715219614</Timestamp><Current dt:dt="…	60.003	1	right	-1823746499	04-24-2017	14:06:00	12:06:00	female	462	{RIGHTARROW}	40							0	1136910	1136727	{RIGHTARROW}	183	1135609	1135261	848	right6,4	21	14	441	mask21	0	1136711	0	1136511	eqm10_NoEyeNmodel1_dir	90	H	gazeCOD	GazeCoDxp	1	400	0	1136211	2	1136111
GazeCoD_1Model_male	4	1	21	<?xml version="1.0"?>\n<Clock xmlns:dt="urn:schemas-microsoft-com:datatypes"><Description dt:dt="string">E-Prime Primary Realtime Clock</Description><StartTime><Timestamp dt:dt="int">0</Timestamp><DateUtc dt:dt="string">2017-04-24T12:06:00Z</DateUtc></StartTime><FrequencyChanges><FrequencyChange><Frequency dt:dt="r8">3312939</Frequency><Timestamp dt:dt="r8">49715219614</Timestamp><Current dt:dt="…	60.003	1	right	-1823746499	04-24-2017	14:06:00	12:06:00	female	463	{LEFTARROW}	53							0	1138702	1138444	{LEFTARROW}	258	1137323	1136927	896	left4,8	15	14	442	mask15	0	1138427	0	1138227	eqm10_NoEyeNmodel1_dir	90	H	gazeCOD	GazeCoDxp	1	400	0	1137927	4	1137827
GazeCoD_1Model_male	4	1	21	<?xml version="1.0"?>\n<Clock xmlns:dt="urn:schemas-microsoft-com:datatypes"><Description dt:dt="string">E-Prime Primary Realtime Clock</Description><StartTime><Timestamp dt:dt="int">0</Timestamp><DateUtc dt:dt="string">2017-04-24T12:06:00Z</DateUtc></StartTime><FrequencyChanges><FrequencyChange><Frequency dt:dt="r8">3312939</Frequency><Timestamp dt:dt="r8">49715219614</Timestamp><Current dt:dt="…	60.003	1	right	-1823746499	04-24-2017	14:06:00	12:06:00	female	464	{RIGHTARROW}	40							0	1140366	1140261	{RIGHTARROW}	104	1139144	1138711	933	right6,4	32	14	443	mask32	0	1140244	0	1140044	eqm10_NoEyeNmodel1_dir	90	HV	gazeCOD	GazeCoDxp	1	400	0	1139744	0	1139644
GazeCoD_1Model_male	4	1	21	<?xml version="1.0"?>\n<Clock xmlns:dt="urn:schemas-microsoft-com:datatypes"><Description dt:dt="string">E-Prime Primary Realtime Clock</Description><StartTime><Timestamp dt:dt="int">0</Timestamp><DateUtc dt:dt="string">2017-04-24T12:06:00Z</DateUtc></StartTime><FrequencyChanges><FrequencyChange><Frequency dt:dt="r8">3312939</Frequency><Timestamp dt:dt="r8">49715219614</Timestamp><Current dt:dt="…	60.003	1	right	-1823746499	04-24-2017	14:06:00	12:06:00	female	465	{LEFTARROW}	78							0	1141805	1141777	{LEFTARROW}	28	1140651	1140377	774	left8	17	14	444	mask17	0	1141760	0	1141560	eqm10_NoEyeNmodel1_dir	90	H	gazeCOD	GazeCoDxp	1	400	0	1141260	9	1141160
GazeCoD_1Model_male	4	1	21	<?xml version="1.0"?>\n<Clock xmlns:dt="urn:schemas-microsoft-com:datatypes"><Description dt:dt="string">E-Prime Primary Realtime Clock</Description><StartTime><Timestamp dt:dt="int">0</Timestamp><DateUtc dt:dt="string">2017-04-24T12:06:00Z</DateUtc></StartTime><FrequencyChanges><FrequencyChange><Frequency dt:dt="r8">3312939</Frequency><Timestamp dt:dt="r8">49715219614</Timestamp><Current dt:dt="…	60.003	1	right	-1823746499	04-24-2017	14:06:00	12:06:00	female	466	{LEFTARROW}	53							0	1143381	1143194	{DOWNARROW}	187	1142080	1141827	753	left4,8	4	14	445	mask4	0	1143177	0	1142977	eqm10_NoEyeNmodel1_dir	0	V	gazeCOD	GazeCoDxp	0	400	0	1142677	-3	1142577
GazeCoD_1Model_male	4	1	21	<?xml version="1.0"?>\n<Clock xmlns:dt="urn:schemas-microsoft-com:datatypes"><Description dt:dt="string">E-Prime Primary Realtime Clock</Description><StartTime><Timestamp dt:dt="int">0</Timestamp><DateUtc dt:dt="string">2017-04-24T12:06:00Z</DateUtc></StartTime><FrequencyChanges><FrequencyChange><Frequency dt:dt="r8">3312939</Frequency><Timestamp dt:dt="r8">49715219614</Timestamp><Current dt:dt="…	60.003	1	right	-1823746499	04-24-2017	14:06:00	12:06:00	female	467	{DOWNARROW}	79							0	1145061	1144794	{DOWNARROW}	267	1143671	1143394	777	DG0	12	14	446	mask12	0	1144777	0	1144577	eqm10_NoEyeNmodel1_dir	90	H	gazeCOD	GazeCoDxp	1	400	0	1144277	6	1144177
GazeCoD_1Model_male	4	1	21	<?xml version="1.0"?>\n<Clock xmlns:dt="urn:schemas-microsoft-com:datatypes"><Description dt:dt="string">E-Prime Primary Realtime Clock</Description><StartTime><Timestamp dt:dt="int">0</Timestamp><DateUtc dt:dt="string">2017-04-24T12:06:00Z</DateUtc></StartTime><FrequencyChanges><FrequencyChange><Frequency dt:dt="r8">3312939</Frequency><Timestamp dt:dt="r8">49715219614</Timestamp><Current dt:dt="…	60.003	1	right	-1823746499	04-24-2017	14:06:00	12:06:00	female	468	{RIGHTARROW}	46							0	1146717	1146644	{DOWNARROW}	73	1145532	1145077	955	right1,6	7	14	447	mask7	0	1146627	0	1146427	eqm10_NoEyeNmodel1_dir	0	V	gazeCOD	GazeCoDxp	0	400	0	1146127	-5	1146027
GazeCoD_1Model_male	4	1	21	<?xml version="1.0"?>\n<Clock xmlns:dt="urn:schemas-microsoft-com:datatypes"><Description dt:dt="string">E-Prime Primary Realtime Clock</Description><StartTime><Timestamp dt:dt="int">0</Timestamp><DateUtc dt:dt="string">2017-04-24T12:06:00Z</DateUtc></StartTime><FrequencyChanges><FrequencyChange><Frequency dt:dt="r8">3312939</Frequency><Timestamp dt:dt="r8">49715219614</Timestamp><Current dt:dt="…	60.003	1	right	-1823746499	04-24-2017	14:06:00	12:06:00	female	469	{RIGHTARROW}	77							0	1148285	1148127	{RIGHTARROW}	158	1147010	1146727	783	right8	33	14	448	mask33	0	1148110	0	1147910	eqm10_NoEyeNmodel1_dir	90	HV	gazeCOD	GazeCoDxp	1	400	0	1147610	0	1147510
GazeCoD_1Model_male	4	1	21	<?xml version="1.0"?>\n<Clock xmlns:dt="urn:schemas-microsoft-com:datatypes"><Description dt:dt="string">E-Prime Primary Realtime Clock</Description><StartTime><Timestamp dt:dt="int">0</Timestamp><DateUtc dt:dt="string">2017-04-24T12:06:00Z</DateUtc></StartTime><FrequencyChanges><FrequencyChange><Frequency dt:dt="r8">3312939</Frequency><Timestamp dt:dt="r8">49715219614</Timestamp><Current dt:dt="…	60.003	1	right	-1823746499	04-24-2017	14:06:00	12:06:00	female	470	{LEFTARROW}	51							0	1149997	1149793	{DOWNARROW}	204	1148678	1148310	868	left3,2	3	14	449	mask3	0	1149777	0	1149577	eqm10_NoEyeNmodel1_dir	0	V	gazeCOD	GazeCoDxp	0	400	0	1149277	-1	1149177
GazeCoD_1Model_male	4	1	21	<?xml version="1.0"?>\n<Clock xmlns:dt="urn:schemas-microsoft-com:datatypes"><Description dt:dt="string">E-Prime Primary Realtime Clock</Description><StartTime><Timestamp dt:dt="int">0</Timestamp><DateUtc dt:dt="string">2017-04-24T12:06:00Z</DateUtc></StartTime><FrequencyChanges><FrequencyChange><Frequency dt:dt="r8">3312939</Frequency><Timestamp dt:dt="r8">49715219614</Timestamp><Current dt:dt="…	60.003	1	right	-1823746499	04-24-2017	14:06:00	12:06:00	female	471	{RIGHTARROW}	44							0	1151573	1151443	{RIGHTARROW}	130	1150330	1150010	820	right3,2	19	14	450	mask19	0	1151427	0	1151227	eqm10_NoEyeNmodel1_dir	90	H	gazeCOD	GazeCoDxp	1	400	0	1150927	-3	1150827
GazeCoD_1Model_male	4	1	21	<?xml version="1.0"?>\n<Clock xmlns:dt="urn:schemas-microsoft-com:datatypes"><Description dt:dt="string">E-Prime Primary Realtime Clock</Description><StartTime><Timestamp dt:dt="int">0</Timestamp><DateUtc dt:dt="string">2017-04-24T12:06:00Z</DateUtc></StartTime><FrequencyChanges><FrequencyChange><Frequency dt:dt="r8">3312939</Frequency><Timestamp dt:dt="r8">49715219614</Timestamp><Current dt:dt="…	60.003	1	right	-1823746499	04-24-2017	14:06:00	12:06:00	female	472	{RIGHTARROW}	77							0	1155325	1153177	{RIGHTARROW}	2148	1152066	1151593	973	right8	11	14	451	mask11	0	1153160	-1	1152960	eqm10_NoEyeNmodel1_dir	0	V	gazeCOD	GazeCoDxp	1	400	0	1152661	-5	1152561
GazeCoD_1Model_male	4	1	21	<?xml version="1.0"?>\n<Clock xmlns:dt="urn:schemas-microsoft-com:datatypes"><Description dt:dt="string">E-Prime Primary Realtime Clock</Description><StartTime><Timestamp dt:dt="int">0</Timestamp><DateUtc dt:dt="string">2017-04-24T12:06:00Z</DateUtc></StartTime><FrequencyChanges><FrequencyChange><Frequency dt:dt="r8">3312939</Frequency><Timestamp dt:dt="r8">49715219614</Timestamp><Current dt:dt="…	60.003	1	right	-1823746499	04-24-2017	14:06:00	12:06:00	female	473	{RIGHTARROW}	40							0	1156981	1156926	{RIGHTARROW}	55	1155812	1155343	969	right6,4	10	14	452	mask10	0	1156910	0	1156710	eqm10_NoEyeNmodel1_dir	0	V	gazeCOD	GazeCoDxp	1	400	0	1156410	-2	1156310
GazeCoD_1Model_male	4	1	21	<?xml version="1.0"?>\n<Clock xmlns:dt="urn:schemas-microsoft-com:datatypes"><Description dt:dt="string">E-Prime Primary Realtime Clock</Description><StartTime><Timestamp dt:dt="int">0</Timestamp><DateUtc dt:dt="string">2017-04-24T12:06:00Z</DateUtc></StartTime><FrequencyChanges><FrequencyChange><Frequency dt:dt="r8">3312939</Frequency><Timestamp dt:dt="r8">49715219614</Timestamp><Current dt:dt="…	60.003	1	right	-1823746499	04-24-2017	14:06:00	12:06:00	female	474	{RIGHTARROW}	42							0	1161076	1158593	{RIGHTARROW}	2483	1157479	1156993	986	right4,8	9	14	453	mask9	0	1158576	0	1158376	eqm10_NoEyeNmodel1_dir	0	V	gazeCOD	GazeCoDxp	1	400	0	1158076	-3	1157976
GazeCoD_1Model_male	4	1	21	<?xml version="1.0"?>\n<Clock xmlns:dt="urn:schemas-microsoft-com:datatypes"><Description dt:dt="string">E-Prime Primary Realtime Clock</Description><StartTime><Timestamp dt:dt="int">0</Timestamp><DateUtc dt:dt="string">2017-04-24T12:06:00Z</DateUtc></StartTime><FrequencyChanges><FrequencyChange><Frequency dt:dt="r8">3312939</Frequency><Timestamp dt:dt="r8">49715219614</Timestamp><Current dt:dt="…	60.003	1	right	-1823746499	04-24-2017	14:06:00	12:06:00	female	475	{RIGHTARROW}	44							0	1162516	1162476	{RIGHTARROW}	40	1161365	1161093	772	right3,2	8	14	454	mask8	0	1162459	-1	1162259	eqm10_NoEyeNmodel1_dir	0	V	gazeCOD	GazeCoDxp	1	400	0	1161960	-5	1161860
GazeCoD_1Model_male	4	1	21	<?xml version="1.0"?>\n<Clock xmlns:dt="urn:schemas-microsoft-com:datatypes"><Description dt:dt="string">E-Prime Primary Realtime Clock</Description><StartTime><Timestamp dt:dt="int">0</Timestamp><DateUtc dt:dt="string">2017-04-24T12:06:00Z</DateUtc></StartTime><FrequencyChanges><FrequencyChange><Frequency dt:dt="r8">3312939</Frequency><Timestamp dt:dt="r8">49715219614</Timestamp><Current dt:dt="…	60.003	1	right	-1823746499	04-24-2017	14:06:00	12:06:00	female	476	{RIGHTARROW}	46							0	1164108	1163926	{RIGHTARROW}	182	1162809	1162526	783	right1,6	18	14	455	mask18	0	1163909	0	1163709	eqm10_NoEyeNmodel1_dir	90	H	gazeCOD	GazeCoDxp	1	400	0	1163409	0	1163309
GazeCoD_1Model_male	4	1	21	<?xml version="1.0"?>\n<Clock xmlns:dt="urn:schemas-microsoft-com:datatypes"><Description dt:dt="string">E-Prime Primary Realtime Clock</Description><StartTime><Timestamp dt:dt="int">0</Timestamp><DateUtc dt:dt="string">2017-04-24T12:06:00Z</DateUtc></StartTime><FrequencyChanges><FrequencyChange><Frequency dt:dt="r8">3312939</Frequency><Timestamp dt:dt="r8">49715219614</Timestamp><Current dt:dt="…	60.003	1	right	-1823746499	04-24-2017	14:06:00	12:06:00	female	477	{LEFTARROW}	55							0	1165948	1165693	{RIGHTARROW}	255	1164575	1164126	949	left6,4	27	14	456	mask27	0	1165676	0	1165476	eqm10_NoEyeNmodel1_dir	90	HV	gazeCOD	GazeCoDxp	0	400	0	1165176	1	1165076
GazeCoD_1Model_male	4	1	21	<?xml version="1.0"?>\n<Clock xmlns:dt="urn:schemas-microsoft-com:datatypes"><Description dt:dt="string">E-Prime Primary Realtime Clock</Description><StartTime><Timestamp dt:dt="int">0</Timestamp><DateUtc dt:dt="string">2017-04-24T12:06:00Z</DateUtc></StartTime><FrequencyChanges><FrequencyChange><Frequency dt:dt="r8">3312939</Frequency><Timestamp dt:dt="r8">49715219614</Timestamp><Current dt:dt="…	60.003	1	right	-1823746499	04-24-2017	14:06:00	12:06:00	female	478	{RIGHTARROW}	42							0	1167628	1167392	{RIGHTARROW}	236	1166276	1165959	817	right4,8	20	14	457	mask20	0	1167376	0	1167176	eqm10_NoEyeNmodel1_dir	90	H	gazeCOD	GazeCoDxp	1	400	0	1166876	0	1166776
GazeCoD_1Model_male	4	1	21	<?xml version="1.0"?>\n<Clock xmlns:dt="urn:schemas-microsoft-com:datatypes"><Description dt:dt="string">E-Prime Primary Realtime Clock</Description><StartTime><Timestamp dt:dt="int">0</Timestamp><DateUtc dt:dt="string">2017-04-24T12:06:00Z</DateUtc></StartTime><FrequencyChanges><FrequencyChange><Frequency dt:dt="r8">3312939</Frequency><Timestamp dt:dt="r8">49715219614</Timestamp><Current dt:dt="…	60.003	1	right	-1823746499	04-24-2017	14:06:00	12:06:00	female	479	{LEFTARROW}	49							0	1169412	1169192	{DOWNARROW}	220	1168081	1167642	939	left1,6	13	14	458	mask13	0	1169176	0	1168976	eqm10_NoEyeNmodel1_dir	90	H	gazeCOD	GazeCoDxp	0	400	0	1168676	-5	1168576
GazeCoD_1Model_male	4	1	21	<?xml version="1.0"?>\n<Clock xmlns:dt="urn:schemas-microsoft-com:datatypes"><Description dt:dt="string">E-Prime Primary Realtime Clock</Description><StartTime><Timestamp dt:dt="int">0</Timestamp><DateUtc dt:dt="string">2017-04-24T12:06:00Z</DateUtc></StartTime><FrequencyChanges><FrequencyChange><Frequency dt:dt="r8">3312939</Frequency><Timestamp dt:dt="r8">49715219614</Timestamp><Current dt:dt="…	60.003	1	right	-1823746499	04-24-2017	14:06:00	12:06:00	female	480	{LEFTARROW}	53							0	1171028	1170892	{LEFTARROW}	136	1169775	1169426	849	left4,8	26	14	459	mask26	0	1170876	0	1170676	eqm10_NoEyeNmodel1_dir	90	HV	gazeCOD	GazeCoDxp	1	400	0	1170376	1	1170276
GazeCoD_1Model_male	4	1	21	<?xml version="1.0"?>\n<Clock xmlns:dt="urn:schemas-microsoft-com:datatypes"><Description dt:dt="string">E-Prime Primary Realtime Clock</Description><StartTime><Timestamp dt:dt="int">0</Timestamp><DateUtc dt:dt="string">2017-04-24T12:06:00Z</DateUtc></StartTime><FrequencyChanges><FrequencyChange><Frequency dt:dt="r8">3312939</Frequency><Timestamp dt:dt="r8">49715219614</Timestamp><Current dt:dt="…	60.003	1	right	-1823746499	04-24-2017	14:06:00	12:06:00	female	481	{LEFTARROW}	55							0	1172724	1172642	{LEFTARROW}	82	1171515	1171042	973	left6,4	16	14	460	mask16	0	1172626	0	1172426	eqm10_NoEyeNmodel1_dir	90	H	gazeCOD	GazeCoDxp	1	400	0	1172126	11	1172026
GazeCoD_1Model_male	4	1	21	<?xml version="1.0"?>\n<Clock xmlns:dt="urn:schemas-microsoft-com:datatypes"><Description dt:dt="string">E-Prime Primary Realtime Clock</Description><StartTime><Timestamp dt:dt="int">0</Timestamp><DateUtc dt:dt="string">2017-04-24T12:06:00Z</DateUtc></StartTime><FrequencyChanges><FrequencyChange><Frequency dt:dt="r8">3312939</Frequency><Timestamp dt:dt="r8">49715219614</Timestamp><Current dt:dt="…	60.003	1	right	-1823746499	04-24-2017	14:06:00	12:06:00	female	482	{LEFTARROW}	78							0	1174628	1174209	{LEFTARROW}	419	1173091	1172742	849	left8	28	14	461	mask28	0	1174192	0	1173992	eqm10_NoEyeNmodel1_dir	90	HV	gazeCOD	GazeCoDxp	1	400	0	1173692	1	1173592
GazeCoD_1Model_male	4	1	21	<?xml version="1.0"?>\n<Clock xmlns:dt="urn:schemas-microsoft-com:datatypes"><Description dt:dt="string">E-Prime Primary Realtime Clock</Description><StartTime><Timestamp dt:dt="int">0</Timestamp><DateUtc dt:dt="string">2017-04-24T12:06:00Z</DateUtc></StartTime><FrequencyChanges><FrequencyChange><Frequency dt:dt="r8">3312939</Frequency><Timestamp dt:dt="r8">49715219614</Timestamp><Current dt:dt="…	60.003	1	right	-1823746499	04-24-2017	14:06:00	12:06:00	female	483	{LEFTARROW}	49							0	1176524	1176092	{LEFTARROW}	431	1174972	1174642	830	left1,6	24	14	462	mask24	0	1176075	0	1175875	eqm10_NoEyeNmodel1_dir	90	HV	gazeCOD	GazeCoDxp	1	400	0	1175575	3	1175475
GazeCoD_1Model_male	4	1	21	<?xml version="1.0"?>\n<Clock xmlns:dt="urn:schemas-microsoft-com:datatypes"><Description dt:dt="string">E-Prime Primary Realtime Clock</Description><StartTime><Timestamp dt:dt="int">0</Timestamp><DateUtc dt:dt="string">2017-04-24T12:06:00Z</DateUtc></StartTime><FrequencyChanges><FrequencyChange><Frequency dt:dt="r8">3312939</Frequency><Timestamp dt:dt="r8">49715219614</Timestamp><Current dt:dt="…	60.003	1	right	-1823746499	04-24-2017	14:06:00	12:06:00	female	484	{RIGHTARROW}	77							0	1178044	1178009	{RIGHTARROW}	35	1176884	1176542	842	right8	33	15	463	mask33	0	1177992	0	1177792	eqm10_NoEyeNmodel1_dir	90	HV	gazeCOD	GazeCoDxp	1	400	0	1177492	8	1177392
GazeCoD_1Model_male	4	1	21	<?xml version="1.0"?>\n<Clock xmlns:dt="urn:schemas-microsoft-com:datatypes"><Description dt:dt="string">E-Prime Primary Realtime Clock</Description><StartTime><Timestamp dt:dt="int">0</Timestamp><DateUtc dt:dt="string">2017-04-24T12:06:00Z</DateUtc></StartTime><FrequencyChanges><FrequencyChange><Frequency dt:dt="r8">3312939</Frequency><Timestamp dt:dt="r8">49715219614</Timestamp><Current dt:dt="…	60.003	1	right	-1823746499	04-24-2017	14:06:00	12:06:00	female	485	{LEFTARROW}	51							0	1181251	1179575	{RIGHTARROW}	1676	1178462	1178059	903	left3,2	3	15	464	mask3	0	1179558	0	1179358	eqm10_NoEyeNmodel1_dir	0	V	gazeCOD	GazeCoDxp	0	400	0	1179058	-4	1178958
GazeCoD_1Model_male	4	1	21	<?xml version="1.0"?>\n<Clock xmlns:dt="urn:schemas-microsoft-com:datatypes"><Description dt:dt="string">E-Prime Primary Realtime Clock</Description><StartTime><Timestamp dt:dt="int">0</Timestamp><DateUtc dt:dt="string">2017-04-24T12:06:00Z</DateUtc></StartTime><FrequencyChanges><FrequencyChange><Frequency dt:dt="r8">3312939</Frequency><Timestamp dt:dt="r8">49715219614</Timestamp><Current dt:dt="…	60.003	1	right	-1823746499	04-24-2017	14:06:00	12:06:00	female	486	{RIGHTARROW}	44							0	1182891	1182842	{RIGHTARROW}	49	1181721	1181275	946	right3,2	8	15	465	mask8	0	1182825	0	1182625	eqm10_NoEyeNmodel1_dir	0	V	gazeCOD	GazeCoDxp	1	400	0	1182325	4	1182225
GazeCoD_1Model_male	4	1	21	<?xml version="1.0"?>\n<Clock xmlns:dt="urn:schemas-microsoft-com:datatypes"><Description dt:dt="string">E-Prime Primary Realtime Clock</Description><StartTime><Timestamp dt:dt="int">0</Timestamp><DateUtc dt:dt="string">2017-04-24T12:06:00Z</DateUtc></StartTime><FrequencyChanges><FrequencyChange><Frequency dt:dt="r8">3312939</Frequency><Timestamp dt:dt="r8">49715219614</Timestamp><Current dt:dt="…	60.003	1	right	-1823746499	04-24-2017	14:06:00	12:06:00	female	487	{RIGHTARROW}	46							0	1184451	1184358	{RIGHTARROW}	93	1183240	1182908	832	right1,6	18	15	466	mask18	0	1184342	0	1184142	eqm10_NoEyeNmodel1_dir	90	H	gazeCOD	GazeCoDxp	1	400	0	1183842	2	1183742
GazeCoD_1Model_male	4	1	21	<?xml version="1.0"?>\n<Clock xmlns:dt="urn:schemas-microsoft-com:datatypes"><Description dt:dt="string">E-Prime Primary Realtime Clock</Description><StartTime><Timestamp dt:dt="int">0</Timestamp><DateUtc dt:dt="string">2017-04-24T12:06:00Z</DateUtc></StartTime><FrequencyChanges><FrequencyChange><Frequency dt:dt="r8">3312939</Frequency><Timestamp dt:dt="r8">49715219614</Timestamp><Current dt:dt="…	60.003	1	right	-1823746499	04-24-2017	14:06:00	12:06:00	female	488	{LEFTARROW}	55							0	1186051	1186025	{LEFTARROW}	26	1184906	1184475	931	left6,4	5	15	467	mask5	0	1186008	0	1185808	eqm10_NoEyeNmodel1_dir	0	V	gazeCOD	GazeCoDxp	1	400	0	1185508	2	1185408
GazeCoD_1Model_male	4	1	21	<?xml version="1.0"?>\n<Clock xmlns:dt="urn:schemas-microsoft-com:datatypes"><Description dt:dt="string">E-Prime Primary Realtime Clock</Description><StartTime><Timestamp dt:dt="int">0</Timestamp><DateUtc dt:dt="string">2017-04-24T12:06:00Z</DateUtc></StartTime><FrequencyChanges><FrequencyChange><Frequency dt:dt="r8">3312939</Frequency><Timestamp dt:dt="r8">49715219614</Timestamp><Current dt:dt="…	60.003	1	right	-1823746499	04-24-2017	14:06:00	12:06:00	female	489	{LEFTARROW}	55							0	1187555	1187458	{LEFTARROW}	97	1186345	1186075	770	left6,4	16	15	468	mask16	0	1187441	0	1187241	eqm10_NoEyeNmodel1_dir	90	H	gazeCOD	GazeCoDxp	1	400	0	1186941	-4	1186841
GazeCoD_1Model_male	4	1	21	<?xml version="1.0"?>\n<Clock xmlns:dt="urn:schemas-microsoft-com:datatypes"><Description dt:dt="string">E-Prime Primary Realtime Clock</Description><StartTime><Timestamp dt:dt="int">0</Timestamp><DateUtc dt:dt="string">2017-04-24T12:06:00Z</DateUtc></StartTime><FrequencyChanges><FrequencyChange><Frequency dt:dt="r8">3312939</Frequency><Timestamp dt:dt="r8">49715219614</Timestamp><Current dt:dt="…	60.003	1	right	-1823746499	04-24-2017	14:06:00	12:06:00	female	490	{RIGHTARROW}	40							0	1189171	1188991	{RIGHTARROW}	180	1187865	1187575	790	right6,4	32	15	469	mask32	0	1188975	0	1188775	eqm10_NoEyeNmodel1_dir	90	HV	gazeCOD	GazeCoDxp	1	400	0	1188475	10	1188375
GazeCoD_1Model_male	4	1	21	<?xml version="1.0"?>\n<Clock xmlns:dt="urn:schemas-microsoft-com:datatypes"><Description dt:dt="string">E-Prime Primary Realtime Clock</Description><StartTime><Timestamp dt:dt="int">0</Timestamp><DateUtc dt:dt="string">2017-04-24T12:06:00Z</DateUtc></StartTime><FrequencyChanges><FrequencyChange><Frequency dt:dt="r8">3312939</Frequency><Timestamp dt:dt="r8">49715219614</Timestamp><Current dt:dt="…	60.003	1	right	-1823746499	04-24-2017	14:06:00	12:06:00	female	491	{LEFTARROW}	55							0	1190899	1190758	{LEFTARROW}	141	1189635	1189191	944	left6,4	27	15	470	mask27	0	1190741	0	1190541	eqm10_NoEyeNmodel1_dir	90	HV	gazeCOD	GazeCoDxp	1	400	0	1190241	6	1190141
GazeCoD_1Model_male	4	1	21	<?xml version="1.0"?>\n<Clock xmlns:dt="urn:schemas-microsoft-com:datatypes"><Description dt:dt="string">E-Prime Primary Realtime Clock</Description><StartTime><Timestamp dt:dt="int">0</Timestamp><DateUtc dt:dt="string">2017-04-24T12:06:00Z</DateUtc></StartTime><FrequencyChanges><FrequencyChange><Frequency dt:dt="r8">3312939</Frequency><Timestamp dt:dt="r8">49715219614</Timestamp><Current dt:dt="…	60.003	1	right	-1823746499	04-24-2017	14:06:00	12:06:00	female	492	{LEFTARROW}	51							0	1192363	1192274	{LEFTARROW}	89	1191158	1190908	750	left3,2	25	15	471	mask25	0	1192258	0	1192058	eqm10_NoEyeNmodel1_dir	90	HV	gazeCOD	GazeCoDxp	1	400	0	1191758	0	1191658
GazeCoD_1Model_male	4	1	21	<?xml version="1.0"?>\n<Clock xmlns:dt="urn:schemas-microsoft-com:datatypes"><Description dt:dt="string">E-Prime Primary Realtime Clock</Description><StartTime><Timestamp dt:dt="int">0</Timestamp><DateUtc dt:dt="string">2017-04-24T12:06:00Z</DateUtc></StartTime><FrequencyChanges><FrequencyChange><Frequency dt:dt="r8">3312939</Frequency><Timestamp dt:dt="r8">49715219614</Timestamp><Current dt:dt="…	60.003	1	right	-1823746499	04-24-2017	14:06:00	12:06:00	female	493	{RIGHTARROW}	44							0	1194275	1193824	{DOWNARROW}	451	1192709	1192374	835	right3,2	30	15	472	mask30	0	1193808	0	1193608	eqm10_NoEyeNmodel1_dir	90	HV	gazeCOD	GazeCoDxp	0	400	0	1193308	-1	1193208
GazeCoD_1Model_male	4	1	21	<?xml version="1.0"?>\n<Clock xmlns:dt="urn:schemas-microsoft-com:datatypes"><Description dt:dt="string">E-Prime Primary Realtime Clock</Description><StartTime><Timestamp dt:dt="int">0</Timestamp><DateUtc dt:dt="string">2017-04-24T12:06:00Z</DateUtc></StartTime><FrequencyChanges><FrequencyChange><Frequency dt:dt="r8">3312939</Frequency><Timestamp dt:dt="r8">49715219614</Timestamp><Current dt:dt="…	60.003	1	right	-1823746499	04-24-2017	14:06:00	12:06:00	female	494	{RIGHTARROW}	40							0	1196035	1195874	{RIGHTARROW}	161	1194758	1194291	967	right6,4	21	15	473	mask21	0	1195858	0	1195658	eqm10_NoEyeNmodel1_dir	90	H	gazeCOD	GazeCoDxp	1	400	0	1195358	0	1195258
GazeCoD_1Model_male	4	1	21	<?xml version="1.0"?>\n<Clock xmlns:dt="urn:schemas-microsoft-com:datatypes"><Description dt:dt="string">E-Prime Primary Realtime Clock</Description><StartTime><Timestamp dt:dt="int">0</Timestamp><DateUtc dt:dt="string">2017-04-24T12:06:00Z</DateUtc></StartTime><FrequencyChanges><FrequencyChange><Frequency dt:dt="r8">3312939</Frequency><Timestamp dt:dt="r8">49715219614</Timestamp><Current dt:dt="…	60.003	1	right	-1823746499	04-24-2017	14:06:00	12:06:00	female	495	{RIGHTARROW}	46							0	1197979	1197458	{DOWNARROW}	520	1196346	1196058	788	right1,6	29	15	474	mask29	0	1197441	0	1197241	eqm10_NoEyeNmodel1_dir	90	HV	gazeCOD	GazeCoDxp	0	400	0	1196941	-5	1196841
GazeCoD_1Model_male	4	1	21	<?xml version="1.0"?>\n<Clock xmlns:dt="urn:schemas-microsoft-com:datatypes"><Description dt:dt="string">E-Prime Primary Realtime Clock</Description><StartTime><Timestamp dt:dt="int">0</Timestamp><DateUtc dt:dt="string">2017-04-24T12:06:00Z</DateUtc></StartTime><FrequencyChanges><FrequencyChange><Frequency dt:dt="r8">3312939</Frequency><Timestamp dt:dt="r8">49715219614</Timestamp><Current dt:dt="…	60.003	1	right	-1823746499	04-24-2017	14:06:00	12:06:00	female	496	{LEFTARROW}	53							0	1199650	1199457	{LEFTARROW}	193	1198334	1197991	843	left4,8	26	15	475	mask26	0	1199441	0	1199241	eqm10_NoEyeNmodel1_dir	90	HV	gazeCOD	GazeCoDxp	1	400	0	1198941	7	1198841
GazeCoD_1Model_male	4	1	21	<?xml version="1.0"?>\n<Clock xmlns:dt="urn:schemas-microsoft-com:datatypes"><Description dt:dt="string">E-Prime Primary Realtime Clock</Description><StartTime><Timestamp dt:dt="int">0</Timestamp><DateUtc dt:dt="string">2017-04-24T12:06:00Z</DateUtc></StartTime><FrequencyChanges><FrequencyChange><Frequency dt:dt="r8">3312939</Frequency><Timestamp dt:dt="r8">49715219614</Timestamp><Current dt:dt="…	60.003	1	right	-1823746499	04-24-2017	14:06:00	12:06:00	female	497	{RIGHTARROW}	42							0	1201786	1201057	{RIGHTARROW}	729	1199932	1199674	758	right4,8	9	15	476	mask9	0	1201041	0	1200841	eqm10_NoEyeNmodel1_dir	0	V	gazeCOD	GazeCoDxp	1	400	0	1200541	9	1200441
GazeCoD_1Model_male	4	1	21	<?xml version="1.0"?>\n<Clock xmlns:dt="urn:schemas-microsoft-com:datatypes"><Description dt:dt="string">E-Prime Primary Realtime Clock</Description><StartTime><Timestamp dt:dt="int">0</Timestamp><DateUtc dt:dt="string">2017-04-24T12:06:00Z</DateUtc></StartTime><FrequencyChanges><FrequencyChange><Frequency dt:dt="r8">3312939</Frequency><Timestamp dt:dt="r8">49715219614</Timestamp><Current dt:dt="…	60.003	1	right	-1823746499	04-24-2017	14:06:00	12:06:00	female	498	{LEFTARROW}	49							0	1203298	1203207	{LEFTARROW}	91	1202085	1201807	778	left1,6	24	15	477	mask24	0	1203191	0	1202991	eqm10_NoEyeNmodel1_dir	90	HV	gazeCOD	GazeCoDxp	1	400	0	1202691	6	1202591
GazeCoD_1Model_male	4	1	21	<?xml version="1.0"?>\n<Clock xmlns:dt="urn:schemas-microsoft-com:datatypes"><Description dt:dt="string">E-Prime Primary Realtime Clock</Description><StartTime><Timestamp dt:dt="int">0</Timestamp><DateUtc dt:dt="string">2017-04-24T12:06:00Z</DateUtc></StartTime><FrequencyChanges><FrequencyChange><Frequency dt:dt="r8">3312939</Frequency><Timestamp dt:dt="r8">49715219614</Timestamp><Current dt:dt="…	60.003	1	right	-1823746499	04-24-2017	14:06:00	12:06:00	female	499	{LEFTARROW}	78							0	1204890	1204874	{LEFTARROW}	16	1203756	1203307	949	left8	28	15	478	mask28	0	1204857	0	1204657	eqm10_NoEyeNmodel1_dir	90	HV	gazeCOD	GazeCoDxp	1	400	0	1204357	1	1204257
GazeCoD_1Model_male	4	1	21	<?xml version="1.0"?>\n<Clock xmlns:dt="urn:schemas-microsoft-com:datatypes"><Description dt:dt="string">E-Prime Primary Realtime Clock</Description><StartTime><Timestamp dt:dt="int">0</Timestamp><DateUtc dt:dt="string">2017-04-24T12:06:00Z</DateUtc></StartTime><FrequencyChanges><FrequencyChange><Frequency dt:dt="r8">3312939</Frequency><Timestamp dt:dt="r8">49715219614</Timestamp><Current dt:dt="…	60.003	1	right	-1823746499	04-24-2017	14:06:00	12:06:00	female	500	{LEFTARROW}	53							0	1206570	1206407	{LEFTARROW}	163	1205281	1204907	874	left4,8	15	15	479	mask15	0	1206390	0	1206190	eqm10_NoEyeNmodel1_dir	90	H	gazeCOD	GazeCoDxp	1	400	0	1205890	9	1205790
GazeCoD_1Model_male	4	1	21	<?xml version="1.0"?>\n<Clock xmlns:dt="urn:schemas-microsoft-com:datatypes"><Description dt:dt="string">E-Prime Primary Realtime Clock</Description><StartTime><Timestamp dt:dt="int">0</Timestamp><DateUtc dt:dt="string">2017-04-24T12:06:00Z</DateUtc></StartTime><FrequencyChanges><FrequencyChange><Frequency dt:dt="r8">3312939</Frequency><Timestamp dt:dt="r8">49715219614</Timestamp><Current dt:dt="…	60.003	1	right	-1823746499	04-24-2017	14:06:00	12:06:00	female	501	{LEFTARROW}	53							0	1208338	1208124	{LEFTARROW}	214	1207003	1206590	913	left4,8	4	15	480	mask4	0	1208107	0	1207907	eqm10_NoEyeNmodel1_dir	0	V	gazeCOD	GazeCoDxp	1	400	0	1207607	4	1207507
GazeCoD_1Model_male	4	1	21	<?xml version="1.0"?>\n<Clock xmlns:dt="urn:schemas-microsoft-com:datatypes"><Description dt:dt="string">E-Prime Primary Realtime Clock</Description><StartTime><Timestamp dt:dt="int">0</Timestamp><DateUtc dt:dt="string">2017-04-24T12:06:00Z</DateUtc></StartTime><FrequencyChanges><FrequencyChange><Frequency dt:dt="r8">3312939</Frequency><Timestamp dt:dt="r8">49715219614</Timestamp><Current dt:dt="…	60.003	1	right	-1823746499	04-24-2017	14:06:00	12:06:00	female	502	{LEFTARROW}	49							0	1210106	1209924	{LEFTARROW}	182	1208809	1208357	952	left1,6	13	15	481	mask13	0	1209907	0	1209707	eqm10_NoEyeNmodel1_dir	90	H	gazeCOD	GazeCoDxp	1	400	0	1209407	-2	1209307
GazeCoD_1Model_male	4	1	21	<?xml version="1.0"?>\n<Clock xmlns:dt="urn:schemas-microsoft-com:datatypes"><Description dt:dt="string">E-Prime Primary Realtime Clock</Description><StartTime><Timestamp dt:dt="int">0</Timestamp><DateUtc dt:dt="string">2017-04-24T12:06:00Z</DateUtc></StartTime><FrequencyChanges><FrequencyChange><Frequency dt:dt="r8">3312939</Frequency><Timestamp dt:dt="r8">49715219614</Timestamp><Current dt:dt="…	60.003	1	right	-1823746499	04-24-2017	14:06:00	12:06:00	female	503	{RIGHTARROW}	77							0	1211722	1211573	{RIGHTARROW}	149	1210453	1210124	829	right8	22	15	482	mask22	0	1211557	0	1211357	eqm10_NoEyeNmodel1_dir	90	H	gazeCOD	GazeCoDxp	1	400	0	1211057	4	1210957
GazeCoD_1Model_male	4	1	21	<?xml version="1.0"?>\n<Clock xmlns:dt="urn:schemas-microsoft-com:datatypes"><Description dt:dt="string">E-Prime Primary Realtime Clock</Description><StartTime><Timestamp dt:dt="int">0</Timestamp><DateUtc dt:dt="string">2017-04-24T12:06:00Z</DateUtc></StartTime><FrequencyChanges><FrequencyChange><Frequency dt:dt="r8">3312939</Frequency><Timestamp dt:dt="r8">49715219614</Timestamp><Current dt:dt="…	60.003	1	right	-1823746499	04-24-2017	14:06:00	12:06:00	female	504	{LEFTARROW}	51							0	1213458	1213123	{LEFTARROW}	335	1212003	1211740	763	left3,2	14	15	483	mask14	0	1213107	0	1212907	eqm10_NoEyeNmodel1_dir	90	H	gazeCOD	GazeCoDxp	1	400	0	1212607	4	1212507
GazeCoD_1Model_male	4	1	21	<?xml version="1.0"?>\n<Clock xmlns:dt="urn:schemas-microsoft-com:datatypes"><Description dt:dt="string">E-Prime Primary Realtime Clock</Description><StartTime><Timestamp dt:dt="int">0</Timestamp><DateUtc dt:dt="string">2017-04-24T12:06:00Z</DateUtc></StartTime><FrequencyChanges><FrequencyChange><Frequency dt:dt="r8">3312939</Frequency><Timestamp dt:dt="r8">49715219614</Timestamp><Current dt:dt="…	60.003	1	right	-1823746499	04-24-2017	14:06:00	12:06:00	female	505	{RIGHTARROW}	77							0	1215098	1214890	{RIGHTARROW}	208	1213777	1213473	804	right8	11	15	484	mask11	0	1214873	0	1214673	eqm10_NoEyeNmodel1_dir	0	V	gazeCOD	GazeCoDxp	1	400	0	1214373	-4	1214273
GazeCoD_1Model_male	4	1	21	<?xml version="1.0"?>\n<Clock xmlns:dt="urn:schemas-microsoft-com:datatypes"><Description dt:dt="string">E-Prime Primary Realtime Clock</Description><StartTime><Timestamp dt:dt="int">0</Timestamp><DateUtc dt:dt="string">2017-04-24T12:06:00Z</DateUtc></StartTime><FrequencyChanges><FrequencyChange><Frequency dt:dt="r8">3312939</Frequency><Timestamp dt:dt="r8">49715219614</Timestamp><Current dt:dt="…	60.003	1	right	-1823746499	04-24-2017	14:06:00	12:06:00	female	506	{RIGHTARROW}	42							0	1217066	1216573	{DOWNARROW}	492	1215458	1215107	851	right4,8	20	15	485	mask20	0	1216557	0	1216357	eqm10_NoEyeNmodel1_dir	90	H	gazeCOD	GazeCoDxp	0	400	0	1216057	-1	1215957
GazeCoD_1Model_male	4	1	21	<?xml version="1.0"?>\n<Clock xmlns:dt="urn:schemas-microsoft-com:datatypes"><Description dt:dt="string">E-Prime Primary Realtime Clock</Description><StartTime><Timestamp dt:dt="int">0</Timestamp><DateUtc dt:dt="string">2017-04-24T12:06:00Z</DateUtc></StartTime><FrequencyChanges><FrequencyChange><Frequency dt:dt="r8">3312939</Frequency><Timestamp dt:dt="r8">49715219614</Timestamp><Current dt:dt="…	60.003	1	right	-1823746499	04-24-2017	14:06:00	12:06:00	female	507	{DOWNARROW}	79							0	1218761	1218606	{DOWNARROW}	155	1217480	1217090	890	DG0	23	15	486	mask23	0	1218590	0	1218390	eqm10_NoEyeNmodel1_dir	90	HV	gazeCOD	GazeCoDxp	1	400	0	1218090	10	1217990
GazeCoD_1Model_male	4	1	21	<?xml version="1.0"?>\n<Clock xmlns:dt="urn:schemas-microsoft-com:datatypes"><Description dt:dt="string">E-Prime Primary Realtime Clock</Description><StartTime><Timestamp dt:dt="int">0</Timestamp><DateUtc dt:dt="string">2017-04-24T12:06:00Z</DateUtc></StartTime><FrequencyChanges><FrequencyChange><Frequency dt:dt="r8">3312939</Frequency><Timestamp dt:dt="r8">49715219614</Timestamp><Current dt:dt="…	60.003	1	right	-1823746499	04-24-2017	14:06:00	12:06:00	female	508	{RIGHTARROW}	44							0	1220441	1220306	{DOWNARROW}	135	1219189	1218773	916	right3,2	19	15	487	mask19	0	1220290	0	1220090	eqm10_NoEyeNmodel1_dir	90	H	gazeCOD	GazeCoDxp	0	400	0	1219790	1	1219690
GazeCoD_1Model_male	4	1	21	<?xml version="1.0"?>\n<Clock xmlns:dt="urn:schemas-microsoft-com:datatypes"><Description dt:dt="string">E-Prime Primary Realtime Clock</Description><StartTime><Timestamp dt:dt="int">0</Timestamp><DateUtc dt:dt="string">2017-04-24T12:06:00Z</DateUtc></StartTime><FrequencyChanges><FrequencyChange><Frequency dt:dt="r8">3312939</Frequency><Timestamp dt:dt="r8">49715219614</Timestamp><Current dt:dt="…	60.003	1	right	-1823746499	04-24-2017	14:06:00	12:06:00	female	509	{LEFTARROW}	49							0	1222033	1221890	{DOWNARROW}	143	1220768	1220456	812	left1,6	2	15	488	mask2	0	1221873	0	1221673	eqm10_NoEyeNmodel1_dir	0	V	gazeCOD	GazeCoDxp	0	400	0	1221373	5	1221273
GazeCoD_1Model_male	4	1	21	<?xml version="1.0"?>\n<Clock xmlns:dt="urn:schemas-microsoft-com:datatypes"><Description dt:dt="string">E-Prime Primary Realtime Clock</Description><StartTime><Timestamp dt:dt="int">0</Timestamp><DateUtc dt:dt="string">2017-04-24T12:06:00Z</DateUtc></StartTime><FrequencyChanges><FrequencyChange><Frequency dt:dt="r8">3312939</Frequency><Timestamp dt:dt="r8">49715219614</Timestamp><Current dt:dt="…	60.003	1	right	-1823746499	04-24-2017	14:06:00	12:06:00	female	510	{RIGHTARROW}	46							0	1224481	1223623	{DOWNARROW}	858	1222502	1222056	946	right1,6	7	15	489	mask7	0	1223606	0	1223406	eqm10_NoEyeNmodel1_dir	0	V	gazeCOD	GazeCoDxp	0	400	0	1223106	4	1223006
GazeCoD_1Model_male	4	1	21	<?xml version="1.0"?>\n<Clock xmlns:dt="urn:schemas-microsoft-com:datatypes"><Description dt:dt="string">E-Prime Primary Realtime Clock</Description><StartTime><Timestamp dt:dt="int">0</Timestamp><DateUtc dt:dt="string">2017-04-24T12:06:00Z</DateUtc></StartTime><FrequencyChanges><FrequencyChange><Frequency dt:dt="r8">3312939</Frequency><Timestamp dt:dt="r8">49715219614</Timestamp><Current dt:dt="…	60.003	1	right	-1823746499	04-24-2017	14:06:00	12:06:00	female	511	{DOWNARROW}	79							0	1226161	1225906	{DOWNARROW}	255	1224788	1224506	782	DG0	12	15	490	mask12	0	1225889	0	1225689	eqm10_NoEyeNmodel1_dir	90	H	gazeCOD	GazeCoDxp	1	400	0	1225389	1	1225289
GazeCoD_1Model_male	4	1	21	<?xml version="1.0"?>\n<Clock xmlns:dt="urn:schemas-microsoft-com:datatypes"><Description dt:dt="string">E-Prime Primary Realtime Clock</Description><StartTime><Timestamp dt:dt="int">0</Timestamp><DateUtc dt:dt="string">2017-04-24T12:06:00Z</DateUtc></StartTime><FrequencyChanges><FrequencyChange><Frequency dt:dt="r8">3312939</Frequency><Timestamp dt:dt="r8">49715219614</Timestamp><Current dt:dt="…	60.003	1	right	-1823746499	04-24-2017	14:06:00	12:06:00	female	512	{LEFTARROW}	78							0	1227833	1227656	{LEFTARROW}	177	1226534	1226173	861	left8	17	15	491	mask17	0	1227639	0	1227439	eqm10_NoEyeNmodel1_dir	90	H	gazeCOD	GazeCoDxp	1	400	0	1227139	5	1227039
GazeCoD_1Model_male	4	1	21	<?xml version="1.0"?>\n<Clock xmlns:dt="urn:schemas-microsoft-com:datatypes"><Description dt:dt="string">E-Prime Primary Realtime Clock</Description><StartTime><Timestamp dt:dt="int">0</Timestamp><DateUtc dt:dt="string">2017-04-24T12:06:00Z</DateUtc></StartTime><FrequencyChanges><FrequencyChange><Frequency dt:dt="r8">3312939</Frequency><Timestamp dt:dt="r8">49715219614</Timestamp><Current dt:dt="…	60.003	1	right	-1823746499	04-24-2017	14:06:00	12:06:00	female	513	{RIGHTARROW}	42							0	1229617	1229406	{RIGHTARROW}	211	1228283	1227856	927	right4,8	31	15	492	mask31	0	1229389	0	1229189	eqm10_NoEyeNmodel1_dir	90	HV	gazeCOD	GazeCoDxp	1	400	0	1228889	6	1228789
GazeCoD_1Model_male	4	1	21	<?xml version="1.0"?>\n<Clock xmlns:dt="urn:schemas-microsoft-com:datatypes"><Description dt:dt="string">E-Prime Primary Realtime Clock</Description><StartTime><Timestamp dt:dt="int">0</Timestamp><DateUtc dt:dt="string">2017-04-24T12:06:00Z</DateUtc></StartTime><FrequencyChanges><FrequencyChange><Frequency dt:dt="r8">3312939</Frequency><Timestamp dt:dt="r8">49715219614</Timestamp><Current dt:dt="…	60.003	1	right	-1823746499	04-24-2017	14:06:00	12:06:00	female	514	{DOWNARROW}	79							0	1231561	1231056	{DOWNARROW}	505	1229937	1229639	798	DG0	1	15	493	mask1	0	1231039	0	1230839	eqm10_NoEyeNmodel1_dir	0	V	gazeCOD	GazeCoDxp	1	400	0	1230539	2	1230439
GazeCoD_1Model_male	4	1	21	<?xml version="1.0"?>\n<Clock xmlns:dt="urn:schemas-microsoft-com:datatypes"><Description dt:dt="string">E-Prime Primary Realtime Clock</Description><StartTime><Timestamp dt:dt="int">0</Timestamp><DateUtc dt:dt="string">2017-04-24T12:06:00Z</DateUtc></StartTime><FrequencyChanges><FrequencyChange><Frequency dt:dt="r8">3312939</Frequency><Timestamp dt:dt="r8">49715219614</Timestamp><Current dt:dt="…	60.003	1	right	-1823746499	04-24-2017	14:06:00	12:06:00	female	515	{RIGHTARROW}	40							0	1233649	1233139	{RIGHTARROW}	510	1232018	1231572	946	right6,4	10	15	494	mask10	0	1233122	0	1232922	eqm10_NoEyeNmodel1_dir	0	V	gazeCOD	GazeCoDxp	1	400	0	1232622	4	1232522
GazeCoD_1Model_male	4	1	21	<?xml version="1.0"?>\n<Clock xmlns:dt="urn:schemas-microsoft-com:datatypes"><Description dt:dt="string">E-Prime Primary Realtime Clock</Description><StartTime><Timestamp dt:dt="int">0</Timestamp><DateUtc dt:dt="string">2017-04-24T12:06:00Z</DateUtc></StartTime><FrequencyChanges><FrequencyChange><Frequency dt:dt="r8">3312939</Frequency><Timestamp dt:dt="r8">49715219614</Timestamp><Current dt:dt="…	60.003	1	right	-1823746499	04-24-2017	14:06:00	12:06:00	female	516	{LEFTARROW}	78							0	1235281	1235156	{LEFTARROW}	124	1234035	1233672	863	left8	6	15	495	mask6	0	1235139	0	1234939	eqm10_NoEyeNmodel1_dir	0	V	gazeCOD	GazeCoDxp	1	400	0	1234639	4	1234539
GazeCoD_1Model_male	4	1	21	<?xml version="1.0"?>\n<Clock xmlns:dt="urn:schemas-microsoft-com:datatypes"><Description dt:dt="string">E-Prime Primary Realtime Clock</Description><StartTime><Timestamp dt:dt="int">0</Timestamp><DateUtc dt:dt="string">2017-04-24T12:06:00Z</DateUtc></StartTime><FrequencyChanges><FrequencyChange><Frequency dt:dt="r8">3312939</Frequency><Timestamp dt:dt="r8">49715219614</Timestamp><Current dt:dt="…	60.003	1	right	-1823746499	04-24-2017	14:06:00	12:06:00	female	517	{LEFTARROW}	53							0	1242272	1242055	{RIGHTARROW}	217	1240942	1240639	803	left4,8	15	16	496	mask15	0	1242039	0	1241839	eqm10_NoEyeNmodel1_dir	90	H	gazeCOD	GazeCoDxp	0	400	0	1241539	-3	1241439
GazeCoD_1Model_male	4	1	21	<?xml version="1.0"?>\n<Clock xmlns:dt="urn:schemas-microsoft-com:datatypes"><Description dt:dt="string">E-Prime Primary Realtime Clock</Description><StartTime><Timestamp dt:dt="int">0</Timestamp><DateUtc dt:dt="string">2017-04-24T12:06:00Z</DateUtc></StartTime><FrequencyChanges><FrequencyChange><Frequency dt:dt="r8">3312939</Frequency><Timestamp dt:dt="r8">49715219614</Timestamp><Current dt:dt="…	60.003	1	right	-1823746499	04-24-2017	14:06:00	12:06:00	female	518	{RIGHTARROW}	77							0	1245304	1243872	{RIGHTARROW}	1432	1242751	1242288	963	right8	11	16	497	mask11	0	1243855	0	1243655	eqm10_NoEyeNmodel1_dir	0	V	gazeCOD	GazeCoDxp	1	400	0	1243355	4	1243255
GazeCoD_1Model_male	4	1	21	<?xml version="1.0"?>\n<Clock xmlns:dt="urn:schemas-microsoft-com:datatypes"><Description dt:dt="string">E-Prime Primary Realtime Clock</Description><StartTime><Timestamp dt:dt="int">0</Timestamp><DateUtc dt:dt="string">2017-04-24T12:06:00Z</DateUtc></StartTime><FrequencyChanges><FrequencyChange><Frequency dt:dt="r8">3312939</Frequency><Timestamp dt:dt="r8">49715219614</Timestamp><Current dt:dt="…	60.003	1	right	-1823746499	04-24-2017	14:06:00	12:06:00	female	519	{LEFTARROW}	51							0	1247456	1246872	{LEFTARROW}	584	1245748	1245322	926	left3,2	14	16	498	mask14	0	1246855	0	1246655	eqm10_NoEyeNmodel1_dir	90	H	gazeCOD	GazeCoDxp	1	400	0	1246355	7	1246255
GazeCoD_1Model_male	4	1	21	<?xml version="1.0"?>\n<Clock xmlns:dt="urn:schemas-microsoft-com:datatypes"><Description dt:dt="string">E-Prime Primary Realtime Clock</Description><StartTime><Timestamp dt:dt="int">0</Timestamp><DateUtc dt:dt="string">2017-04-24T12:06:00Z</DateUtc></StartTime><FrequencyChanges><FrequencyChange><Frequency dt:dt="r8">3312939</Frequency><Timestamp dt:dt="r8">49715219614</Timestamp><Current dt:dt="…	60.003	1	right	-1823746499	04-24-2017	14:06:00	12:06:00	female	520	{DOWNARROW}	79							0	1249200	1248921	{DOWNARROW}	279	1247808	1247472	836	DG0	1	16	499	mask1	0	1248905	0	1248705	eqm10_NoEyeNmodel1_dir	0	V	gazeCOD	GazeCoDxp	1	400	0	1248405	-3	1248305
GazeCoD_1Model_male	4	1	21	<?xml version="1.0"?>\n<Clock xmlns:dt="urn:schemas-microsoft-com:datatypes"><Description dt:dt="string">E-Prime Primary Realtime Clock</Description><StartTime><Timestamp dt:dt="int">0</Timestamp><DateUtc dt:dt="string">2017-04-24T12:06:00Z</DateUtc></StartTime><FrequencyChanges><FrequencyChange><Frequency dt:dt="r8">3312939</Frequency><Timestamp dt:dt="r8">49715219614</Timestamp><Current dt:dt="…	60.003	1	right	-1823746499	04-24-2017	14:06:00	12:06:00	female	521	{LEFTARROW}	49							0	1250968	1250838	{LEFTARROW}	130	1249717	1249221	996	left1,6	24	16	500	mask24	0	1250821	0	1250621	eqm10_NoEyeNmodel1_dir	90	HV	gazeCOD	GazeCoDxp	1	400	0	1250321	4	1250221
GazeCoD_1Model_male	4	1	21	<?xml version="1.0"?>\n<Clock xmlns:dt="urn:schemas-microsoft-com:datatypes"><Description dt:dt="string">E-Prime Primary Realtime Clock</Description><StartTime><Timestamp dt:dt="int">0</Timestamp><DateUtc dt:dt="string">2017-04-24T12:06:00Z</DateUtc></StartTime><FrequencyChanges><FrequencyChange><Frequency dt:dt="r8">3312939</Frequency><Timestamp dt:dt="r8">49715219614</Timestamp><Current dt:dt="…	60.003	1	right	-1823746499	04-24-2017	14:06:00	12:06:00	female	522	{RIGHTARROW}	44							0	1253063	1252438	{RIGHTARROW}	625	1251326	1250988	838	right3,2	19	16	501	mask19	0	1252421	0	1252221	eqm10_NoEyeNmodel1_dir	90	H	gazeCOD	GazeCoDxp	1	400	0	1251921	-5	1251821
GazeCoD_1Model_male	4	1	21	<?xml version="1.0"?>\n<Clock xmlns:dt="urn:schemas-microsoft-com:datatypes"><Description dt:dt="string">E-Prime Primary Realtime Clock</Description><StartTime><Timestamp dt:dt="int">0</Timestamp><DateUtc dt:dt="string">2017-04-24T12:06:00Z</DateUtc></StartTime><FrequencyChanges><FrequencyChange><Frequency dt:dt="r8">3312939</Frequency><Timestamp dt:dt="r8">49715219614</Timestamp><Current dt:dt="…	60.003	1	right	-1823746499	04-24-2017	14:06:00	12:06:00	female	523	{LEFTARROW}	53							0	1254703	1254655	{DOWNARROW}	48	1253535	1253088	947	left4,8	26	16	502	mask26	0	1254638	0	1254438	eqm10_NoEyeNmodel1_dir	90	HV	gazeCOD	GazeCoDxp	0	400	0	1254138	3	1254038
GazeCoD_1Model_male	4	1	21	<?xml version="1.0"?>\n<Clock xmlns:dt="urn:schemas-microsoft-com:datatypes"><Description dt:dt="string">E-Prime Primary Realtime Clock</Description><StartTime><Timestamp dt:dt="int">0</Timestamp><DateUtc dt:dt="string">2017-04-24T12:06:00Z</DateUtc></StartTime><FrequencyChanges><FrequencyChange><Frequency dt:dt="r8">3312939</Frequency><Timestamp dt:dt="r8">49715219614</Timestamp><Current dt:dt="…	60.003	1	right	-1823746499	04-24-2017	14:06:00	12:06:00	female	524	{RIGHTARROW}	40							0	1257015	1256304	{RIGHTARROW}	711	1255180	1254721	959	right6,4	32	16	503	mask32	0	1256288	0	1256088	eqm10_NoEyeNmodel1_dir	90	HV	gazeCOD	GazeCoDxp	1	400	0	1255788	8	1255688
GazeCoD_1Model_male	4	1	21	<?xml version="1.0"?>\n<Clock xmlns:dt="urn:schemas-microsoft-com:datatypes"><Description dt:dt="string">E-Prime Primary Realtime Clock</Description><StartTime><Timestamp dt:dt="int">0</Timestamp><DateUtc dt:dt="string">2017-04-24T12:06:00Z</DateUtc></StartTime><FrequencyChanges><FrequencyChange><Frequency dt:dt="r8">3312939</Frequency><Timestamp dt:dt="r8">49715219614</Timestamp><Current dt:dt="…	60.003	1	right	-1823746499	04-24-2017	14:06:00	12:06:00	female	525	{RIGHTARROW}	42							0	1258647	1258571	{RIGHTARROW}	76	1257448	1257038	910	right4,8	9	16	504	mask9	0	1258554	0	1258354	eqm10_NoEyeNmodel1_dir	0	V	gazeCOD	GazeCoDxp	1	400	0	1258054	6	1257954
GazeCoD_1Model_male	4	1	21	<?xml version="1.0"?>\n<Clock xmlns:dt="urn:schemas-microsoft-com:datatypes"><Description dt:dt="string">E-Prime Primary Realtime Clock</Description><StartTime><Timestamp dt:dt="int">0</Timestamp><DateUtc dt:dt="string">2017-04-24T12:06:00Z</DateUtc></StartTime><FrequencyChanges><FrequencyChange><Frequency dt:dt="r8">3312939</Frequency><Timestamp dt:dt="r8">49715219614</Timestamp><Current dt:dt="…	60.003	1	right	-1823746499	04-24-2017	14:06:00	12:06:00	female	526	{DOWNARROW}	79							0	1260335	1260188	{LEFTARROW}	147	1259061	1258671	890	DG0	12	16	505	mask12	0	1260171	0	1259971	eqm10_NoEyeNmodel1_dir	90	H	gazeCOD	GazeCoDxp	0	400	0	1259671	10	1259571
GazeCoD_1Model_male	4	1	21	<?xml version="1.0"?>\n<Clock xmlns:dt="urn:schemas-microsoft-com:datatypes"><Description dt:dt="string">E-Prime Primary Realtime Clock</Description><StartTime><Timestamp dt:dt="int">0</Timestamp><DateUtc dt:dt="string">2017-04-24T12:06:00Z</DateUtc></StartTime><FrequencyChanges><FrequencyChange><Frequency dt:dt="r8">3312939</Frequency><Timestamp dt:dt="r8">49715219614</Timestamp><Current dt:dt="…	60.003	1	right	-1823746499	04-24-2017	14:06:00	12:06:00	female	527	{LEFTARROW}	49							0	1262055	1261921	{LEFTARROW}	134	1260808	1260354	954	left1,6	13	16	506	mask13	0	1261904	0	1261704	eqm10_NoEyeNmodel1_dir	90	H	gazeCOD	GazeCoDxp	1	400	0	1261404	-4	1261304
GazeCoD_1Model_male	4	1	21	<?xml version="1.0"?>\n<Clock xmlns:dt="urn:schemas-microsoft-com:datatypes"><Description dt:dt="string">E-Prime Primary Realtime Clock</Description><StartTime><Timestamp dt:dt="int">0</Timestamp><DateUtc dt:dt="string">2017-04-24T12:06:00Z</DateUtc></StartTime><FrequencyChanges><FrequencyChange><Frequency dt:dt="r8">3312939</Frequency><Timestamp dt:dt="r8">49715219614</Timestamp><Current dt:dt="…	60.003	1	right	-1823746499	04-24-2017	14:06:00	12:06:00	female	528	{LEFTARROW}	55							0	1263703	1263554	{LEFTARROW}	149	1262442	1262071	871	left6,4	27	16	507	mask27	0	1263537	0	1263337	eqm10_NoEyeNmodel1_dir	90	HV	gazeCOD	GazeCoDxp	1	400	0	1263037	-5	1262937
GazeCoD_1Model_male	4	1	21	<?xml version="1.0"?>\n<Clock xmlns:dt="urn:schemas-microsoft-com:datatypes"><Description dt:dt="string">E-Prime Primary Realtime Clock</Description><StartTime><Timestamp dt:dt="int">0</Timestamp><DateUtc dt:dt="string">2017-04-24T12:06:00Z</DateUtc></StartTime><FrequencyChanges><FrequencyChange><Frequency dt:dt="r8">3312939</Frequency><Timestamp dt:dt="r8">49715219614</Timestamp><Current dt:dt="…	60.003	1	right	-1823746499	04-24-2017	14:06:00	12:06:00	female	529	{RIGHTARROW}	40							0	1265207	1265104	{RIGHTARROW}	103	1263985	1263721	764	right6,4	21	16	508	mask21	0	1265087	0	1264887	eqm10_NoEyeNmodel1_dir	90	H	gazeCOD	GazeCoDxp	1	400	0	1264587	2	1264487
GazeCoD_1Model_male	4	1	21	<?xml version="1.0"?>\n<Clock xmlns:dt="urn:schemas-microsoft-com:datatypes"><Description dt:dt="string">E-Prime Primary Realtime Clock</Description><StartTime><Timestamp dt:dt="int">0</Timestamp><DateUtc dt:dt="string">2017-04-24T12:06:00Z</DateUtc></StartTime><FrequencyChanges><FrequencyChange><Frequency dt:dt="r8">3312939</Frequency><Timestamp dt:dt="r8">49715219614</Timestamp><Current dt:dt="…	60.003	1	right	-1823746499	04-24-2017	14:06:00	12:06:00	female	530	{RIGHTARROW}	44							0	1267047	1266587	{DOWNARROW}	460	1265476	1265221	755	right3,2	30	16	509	mask30	0	1266571	0	1266371	eqm10_NoEyeNmodel1_dir	90	HV	gazeCOD	GazeCoDxp	0	400	0	1266071	-5	1265971
GazeCoD_1Model_male	4	1	21	<?xml version="1.0"?>\n<Clock xmlns:dt="urn:schemas-microsoft-com:datatypes"><Description dt:dt="string">E-Prime Primary Realtime Clock</Description><StartTime><Timestamp dt:dt="int">0</Timestamp><DateUtc dt:dt="string">2017-04-24T12:06:00Z</DateUtc></StartTime><FrequencyChanges><FrequencyChange><Frequency dt:dt="r8">3312939</Frequency><Timestamp dt:dt="r8">49715219614</Timestamp><Current dt:dt="…	60.003	1	right	-1823746499	04-24-2017	14:06:00	12:06:00	female	531	{RIGHTARROW}	40							0	1268751	1268470	{RIGHTARROW}	281	1267346	1267071	775	right6,4	10	16	510	mask10	0	1268454	0	1268254	eqm10_NoEyeNmodel1_dir	0	V	gazeCOD	GazeCoDxp	1	400	0	1267954	8	1267854
GazeCoD_1Model_male	4	1	21	<?xml version="1.0"?>\n<Clock xmlns:dt="urn:schemas-microsoft-com:datatypes"><Description dt:dt="string">E-Prime Primary Realtime Clock</Description><StartTime><Timestamp dt:dt="int">0</Timestamp><DateUtc dt:dt="string">2017-04-24T12:06:00Z</DateUtc></StartTime><FrequencyChanges><FrequencyChange><Frequency dt:dt="r8">3312939</Frequency><Timestamp dt:dt="r8">49715219614</Timestamp><Current dt:dt="…	60.003	1	right	-1823746499	04-24-2017	14:06:00	12:06:00	female	532	{LEFTARROW}	49							0	1270551	1270220	{DOWNARROW}	331	1269106	1268770	836	left1,6	2	16	511	mask2	0	1270204	0	1270004	eqm10_NoEyeNmodel1_dir	0	V	gazeCOD	GazeCoDxp	0	400	0	1269704	-2	1269604
GazeCoD_1Model_male	4	1	21	<?xml version="1.0"?>\n<Clock xmlns:dt="urn:schemas-microsoft-com:datatypes"><Description dt:dt="string">E-Prime Primary Realtime Clock</Description><StartTime><Timestamp dt:dt="int">0</Timestamp><DateUtc dt:dt="string">2017-04-24T12:06:00Z</DateUtc></StartTime><FrequencyChanges><FrequencyChange><Frequency dt:dt="r8">3312939</Frequency><Timestamp dt:dt="r8">49715219614</Timestamp><Current dt:dt="…	60.003	1	right	-1823746499	04-24-2017	14:06:00	12:06:00	female	533	{RIGHTARROW}	46							0	1272342	1272154	{DOWNARROW}	188	1271029	1270570	959	right1,6	18	16	512	mask18	0	1272137	0	1271937	eqm10_NoEyeNmodel1_dir	90	H	gazeCOD	GazeCoDxp	0	400	0	1271637	8	1271537
GazeCoD_1Model_male	4	1	21	<?xml version="1.0"?>\n<Clock xmlns:dt="urn:schemas-microsoft-com:datatypes"><Description dt:dt="string">E-Prime Primary Realtime Clock</Description><StartTime><Timestamp dt:dt="int">0</Timestamp><DateUtc dt:dt="string">2017-04-24T12:06:00Z</DateUtc></StartTime><FrequencyChanges><FrequencyChange><Frequency dt:dt="r8">3312939</Frequency><Timestamp dt:dt="r8">49715219614</Timestamp><Current dt:dt="…	60.003	1	right	-1823746499	04-24-2017	14:06:00	12:06:00	female	534	{LEFTARROW}	55							0	1274694	1273803	{LEFTARROW}	891	1272692	1272354	838	left6,4	5	16	513	mask5	0	1273787	0	1273587	eqm10_NoEyeNmodel1_dir	0	V	gazeCOD	GazeCoDxp	1	400	0	1273287	-5	1273187
GazeCoD_1Model_male	4	1	21	<?xml version="1.0"?>\n<Clock xmlns:dt="urn:schemas-microsoft-com:datatypes"><Description dt:dt="string">E-Prime Primary Realtime Clock</Description><StartTime><Timestamp dt:dt="int">0</Timestamp><DateUtc dt:dt="string">2017-04-24T12:06:00Z</DateUtc></StartTime><FrequencyChanges><FrequencyChange><Frequency dt:dt="r8">3312939</Frequency><Timestamp dt:dt="r8">49715219614</Timestamp><Current dt:dt="…	60.003	1	right	-1823746499	04-24-2017	14:06:00	12:06:00	female	535	{DOWNARROW}	79							0	1276294	1276287	{DOWNARROW}	7	1275171	1274704	967	DG0	23	16	514	mask23	0	1276270	0	1276070	eqm10_NoEyeNmodel1_dir	90	HV	gazeCOD	GazeCoDxp	1	400	0	1275770	-1	1275670
GazeCoD_1Model_male	4	1	21	<?xml version="1.0"?>\n<Clock xmlns:dt="urn:schemas-microsoft-com:datatypes"><Description dt:dt="string">E-Prime Primary Realtime Clock</Description><StartTime><Timestamp dt:dt="int">0</Timestamp><DateUtc dt:dt="string">2017-04-24T12:06:00Z</DateUtc></StartTime><FrequencyChanges><FrequencyChange><Frequency dt:dt="r8">3312939</Frequency><Timestamp dt:dt="r8">49715219614</Timestamp><Current dt:dt="…	60.003	1	right	-1823746499	04-24-2017	14:06:00	12:06:00	female	536	{LEFTARROW}	55							0	1277814	1277787	{LEFTARROW}	27	1276673	1276304	869	left6,4	16	16	515	mask16	0	1277770	0	1277570	eqm10_NoEyeNmodel1_dir	90	H	gazeCOD	GazeCoDxp	1	400	0	1277270	-3	1277170
GazeCoD_1Model_male	4	1	21	<?xml version="1.0"?>\n<Clock xmlns:dt="urn:schemas-microsoft-com:datatypes"><Description dt:dt="string">E-Prime Primary Realtime Clock</Description><StartTime><Timestamp dt:dt="int">0</Timestamp><DateUtc dt:dt="string">2017-04-24T12:06:00Z</DateUtc></StartTime><FrequencyChanges><FrequencyChange><Frequency dt:dt="r8">3312939</Frequency><Timestamp dt:dt="r8">49715219614</Timestamp><Current dt:dt="…	60.003	1	right	-1823746499	04-24-2017	14:06:00	12:06:00	female	537	{RIGHTARROW}	46							0	1279582	1279437	{DOWNARROW}	145	1278325	1277837	988	right1,6	7	16	516	mask7	0	1279420	0	1279220	eqm10_NoEyeNmodel1_dir	0	V	gazeCOD	GazeCoDxp	0	400	0	1278920	-5	1278820
GazeCoD_1Model_male	4	1	21	<?xml version="1.0"?>\n<Clock xmlns:dt="urn:schemas-microsoft-com:datatypes"><Description dt:dt="string">E-Prime Primary Realtime Clock</Description><StartTime><Timestamp dt:dt="int">0</Timestamp><DateUtc dt:dt="string">2017-04-24T12:06:00Z</DateUtc></StartTime><FrequencyChanges><FrequencyChange><Frequency dt:dt="r8">3312939</Frequency><Timestamp dt:dt="r8">49715219614</Timestamp><Current dt:dt="…	60.003	1	right	-1823746499	04-24-2017	14:06:00	12:06:00	female	538	{LEFTARROW}	78							0	1281302	1281103	{LEFTARROW}	199	1279984	1279603	881	left8	17	16	517	mask17	0	1281086	0	1280886	eqm10_NoEyeNmodel1_dir	90	H	gazeCOD	GazeCoDxp	1	400	0	1280586	2	1280486
GazeCoD_1Model_male	4	1	21	<?xml version="1.0"?>\n<Clock xmlns:dt="urn:schemas-microsoft-com:datatypes"><Description dt:dt="string">E-Prime Primary Realtime Clock</Description><StartTime><Timestamp dt:dt="int">0</Timestamp><DateUtc dt:dt="string">2017-04-24T12:06:00Z</DateUtc></StartTime><FrequencyChanges><FrequencyChange><Frequency dt:dt="r8">3312939</Frequency><Timestamp dt:dt="r8">49715219614</Timestamp><Current dt:dt="…	60.003	1	right	-1823746499	04-24-2017	14:06:00	12:06:00	female	539	{LEFTARROW}	53							0	1282814	1282753	{LEFTARROW}	61	1281642	1281320	822	left4,8	4	16	518	mask4	0	1282736	-1	1282536	eqm10_NoEyeNmodel1_dir	0	V	gazeCOD	GazeCoDxp	1	400	0	1282237	-5	1282137
GazeCoD_1Model_male	4	1	21	<?xml version="1.0"?>\n<Clock xmlns:dt="urn:schemas-microsoft-com:datatypes"><Description dt:dt="string">E-Prime Primary Realtime Clock</Description><StartTime><Timestamp dt:dt="int">0</Timestamp><DateUtc dt:dt="string">2017-04-24T12:06:00Z</DateUtc></StartTime><FrequencyChanges><FrequencyChange><Frequency dt:dt="r8">3312939</Frequency><Timestamp dt:dt="r8">49715219614</Timestamp><Current dt:dt="…	60.003	1	right	-1823746499	04-24-2017	14:06:00	12:06:00	female	540	{RIGHTARROW}	77							0	1284534	1284270	{RIGHTARROW}	264	1283148	1282836	812	right8	22	16	519	mask22	0	1284253	0	1284053	eqm10_NoEyeNmodel1_dir	90	H	gazeCOD	GazeCoDxp	1	400	0	1283753	5	1283653
GazeCoD_1Model_male	4	1	21	<?xml version="1.0"?>\n<Clock xmlns:dt="urn:schemas-microsoft-com:datatypes"><Description dt:dt="string">E-Prime Primary Realtime Clock</Description><StartTime><Timestamp dt:dt="int">0</Timestamp><DateUtc dt:dt="string">2017-04-24T12:06:00Z</DateUtc></StartTime><FrequencyChanges><FrequencyChange><Frequency dt:dt="r8">3312939</Frequency><Timestamp dt:dt="r8">49715219614</Timestamp><Current dt:dt="…	60.003	1	right	-1823746499	04-24-2017	14:06:00	12:06:00	female	541	{LEFTARROW}	78							0	1286166	1286120	{LEFTARROW}	46	1285003	1284553	950	left8	6	16	520	mask6	0	1286103	0	1285903	eqm10_NoEyeNmodel1_dir	0	V	gazeCOD	GazeCoDxp	1	400	0	1285603	0	1285503
GazeCoD_1Model_male	4	1	21	<?xml version="1.0"?>\n<Clock xmlns:dt="urn:schemas-microsoft-com:datatypes"><Description dt:dt="string">E-Prime Primary Realtime Clock</Description><StartTime><Timestamp dt:dt="int">0</Timestamp><DateUtc dt:dt="string">2017-04-24T12:06:00Z</DateUtc></StartTime><FrequencyChanges><FrequencyChange><Frequency dt:dt="r8">3312939</Frequency><Timestamp dt:dt="r8">49715219614</Timestamp><Current dt:dt="…	60.003	1	right	-1823746499	04-24-2017	14:06:00	12:06:00	female	542	{RIGHTARROW}	44							0	1287702	1287669	{RIGHTARROW}	33	1286546	1286186	860	right3,2	8	16	521	mask8	0	1287653	0	1287453	eqm10_NoEyeNmodel1_dir	0	V	gazeCOD	GazeCoDxp	1	400	0	1287153	7	1287053
GazeCoD_1Model_male	4	1	21	<?xml version="1.0"?>\n<Clock xmlns:dt="urn:schemas-microsoft-com:datatypes"><Description dt:dt="string">E-Prime Primary Realtime Clock</Description><StartTime><Timestamp dt:dt="int">0</Timestamp><DateUtc dt:dt="string">2017-04-24T12:06:00Z</DateUtc></StartTime><FrequencyChanges><FrequencyChange><Frequency dt:dt="r8">3312939</Frequency><Timestamp dt:dt="r8">49715219614</Timestamp><Current dt:dt="…	60.003	1	right	-1823746499	04-24-2017	14:06:00	12:06:00	female	543	{LEFTARROW}	51							0	1289894	1289153	{RIGHTARROW}	741	1288036	1287719	817	left3,2	3	16	522	mask3	0	1289136	0	1288936	eqm10_NoEyeNmodel1_dir	0	V	gazeCOD	GazeCoDxp	0	400	0	1288636	0	1288536
GazeCoD_1Model_male	4	1	21	<?xml version="1.0"?>\n<Clock xmlns:dt="urn:schemas-microsoft-com:datatypes"><Description dt:dt="string">E-Prime Primary Realtime Clock</Description><StartTime><Timestamp dt:dt="int">0</Timestamp><DateUtc dt:dt="string">2017-04-24T12:06:00Z</DateUtc></StartTime><FrequencyChanges><FrequencyChange><Frequency dt:dt="r8">3312939</Frequency><Timestamp dt:dt="r8">49715219614</Timestamp><Current dt:dt="…	60.003	1	right	-1823746499	04-24-2017	14:06:00	12:06:00	female	544	{LEFTARROW}	51							0	1291574	1291403	{LEFTARROW}	170	1290287	1289903	884	left3,2	25	16	523	mask25	0	1291386	0	1291186	eqm10_NoEyeNmodel1_dir	90	HV	gazeCOD	GazeCoDxp	1	400	0	1290886	-1	1290786
GazeCoD_1Model_male	4	1	21	<?xml version="1.0"?>\n<Clock xmlns:dt="urn:schemas-microsoft-com:datatypes"><Description dt:dt="string">E-Prime Primary Realtime Clock</Description><StartTime><Timestamp dt:dt="int">0</Timestamp><DateUtc dt:dt="string">2017-04-24T12:06:00Z</DateUtc></StartTime><FrequencyChanges><FrequencyChange><Frequency dt:dt="r8">3312939</Frequency><Timestamp dt:dt="r8">49715219614</Timestamp><Current dt:dt="…	60.003	1	right	-1823746499	04-24-2017	14:06:00	12:06:00	female	545	{LEFTARROW}	78							0	1293293	1293136	{LEFTARROW}	157	1292012	1291586	926	left8	28	16	524	mask28	0	1293119	0	1292919	eqm10_NoEyeNmodel1_dir	90	HV	gazeCOD	GazeCoDxp	1	400	0	1292619	7	1292519
GazeCoD_1Model_male	4	1	21	<?xml version="1.0"?>\n<Clock xmlns:dt="urn:schemas-microsoft-com:datatypes"><Description dt:dt="string">E-Prime Primary Realtime Clock</Description><StartTime><Timestamp dt:dt="int">0</Timestamp><DateUtc dt:dt="string">2017-04-24T12:06:00Z</DateUtc></StartTime><FrequencyChanges><FrequencyChange><Frequency dt:dt="r8">3312939</Frequency><Timestamp dt:dt="r8">49715219614</Timestamp><Current dt:dt="…	60.003	1	right	-1823746499	04-24-2017	14:06:00	12:06:00	female	546	{RIGHTARROW}	42							0	1294981	1294769	{RIGHTARROW}	212	1293648	1293302	846	right4,8	20	16	525	mask20	0	1294752	0	1294552	eqm10_NoEyeNmodel1_dir	90	H	gazeCOD	GazeCoDxp	1	400	0	1294252	4	1294152
GazeCoD_1Model_male	4	1	21	<?xml version="1.0"?>\n<Clock xmlns:dt="urn:schemas-microsoft-com:datatypes"><Description dt:dt="string">E-Prime Primary Realtime Clock</Description><StartTime><Timestamp dt:dt="int">0</Timestamp><DateUtc dt:dt="string">2017-04-24T12:06:00Z</DateUtc></StartTime><FrequencyChanges><FrequencyChange><Frequency dt:dt="r8">3312939</Frequency><Timestamp dt:dt="r8">49715219614</Timestamp><Current dt:dt="…	60.003	1	right	-1823746499	04-24-2017	14:06:00	12:06:00	female	547	{RIGHTARROW}	46							0	1296893	1296569	{DOWNARROW}	324	1295452	1295002	950	right1,6	29	16	526	mask29	0	1296552	0	1296352	eqm10_NoEyeNmodel1_dir	90	HV	gazeCOD	GazeCoDxp	0	400	0	1296052	0	1295952
GazeCoD_1Model_male	4	1	21	<?xml version="1.0"?>\n<Clock xmlns:dt="urn:schemas-microsoft-com:datatypes"><Description dt:dt="string">E-Prime Primary Realtime Clock</Description><StartTime><Timestamp dt:dt="int">0</Timestamp><DateUtc dt:dt="string">2017-04-24T12:06:00Z</DateUtc></StartTime><FrequencyChanges><FrequencyChange><Frequency dt:dt="r8">3312939</Frequency><Timestamp dt:dt="r8">49715219614</Timestamp><Current dt:dt="…	60.003	1	right	-1823746499	04-24-2017	14:06:00	12:06:00	female	548	{RIGHTARROW}	42							0	1298485	1298369	{RIGHTARROW}	116	1297255	1296903	852	right4,8	31	16	527	mask31	0	1298352	0	1298152	eqm10_NoEyeNmodel1_dir	90	HV	gazeCOD	GazeCoDxp	1	400	0	1297852	-3	1297752
GazeCoD_1Model_male	4	1	21	<?xml version="1.0"?>\n<Clock xmlns:dt="urn:schemas-microsoft-com:datatypes"><Description dt:dt="string">E-Prime Primary Realtime Clock</Description><StartTime><Timestamp dt:dt="int">0</Timestamp><DateUtc dt:dt="string">2017-04-24T12:06:00Z</DateUtc></StartTime><FrequencyChanges><FrequencyChange><Frequency dt:dt="r8">3312939</Frequency><Timestamp dt:dt="r8">49715219614</Timestamp><Current dt:dt="…	60.003	1	right	-1823746499	04-24-2017	14:06:00	12:06:00	female	549	{RIGHTARROW}	77							0	1300197	1300052	{RIGHTARROW}	145	1298933	1298502	931	right8	33	16	528	mask33	0	1300035	0	1299835	eqm10_NoEyeNmodel1_dir	90	HV	gazeCOD	GazeCoDxp	1	400	0	1299535	2	1299435
GazeCoD_1Model_male	4	1	21	<?xml version="1.0"?>\n<Clock xmlns:dt="urn:schemas-microsoft-com:datatypes"><Description dt:dt="string">E-Prime Primary Realtime Clock</Description><StartTime><Timestamp dt:dt="int">0</Timestamp><DateUtc dt:dt="string">2017-04-24T12:06:00Z</DateUtc></StartTime><FrequencyChanges><FrequencyChange><Frequency dt:dt="r8">3312939</Frequency><Timestamp dt:dt="r8">49715219614</Timestamp><Current dt:dt="…	60.003	1	right	-1823746499	04-24-2017	14:06:00	12:06:00	female	550	{RIGHTARROW}	40							0	1301725	1301652	{RIGHTARROW}	73	1300536	1300219	817	right6,4	21	17	529	mask21	0	1301635	0	1301435	eqm10_NoEyeNmodel1_dir	90	H	gazeCOD	GazeCoDxp	1	400	0	1301135	-1	1301035
GazeCoD_1Model_male	4	1	21	<?xml version="1.0"?>\n<Clock xmlns:dt="urn:schemas-microsoft-com:datatypes"><Description dt:dt="string">E-Prime Primary Realtime Clock</Description><StartTime><Timestamp dt:dt="int">0</Timestamp><DateUtc dt:dt="string">2017-04-24T12:06:00Z</DateUtc></StartTime><FrequencyChanges><FrequencyChange><Frequency dt:dt="r8">3312939</Frequency><Timestamp dt:dt="r8">49715219614</Timestamp><Current dt:dt="…	60.003	1	right	-1823746499	04-24-2017	14:06:00	12:06:00	female	551	{DOWNARROW}	79							0	1303405	1303252	{DOWNARROW}	153	1302135	1301735	900	DG0	1	17	530	mask1	0	1303235	0	1303035	eqm10_NoEyeNmodel1_dir	0	V	gazeCOD	GazeCoDxp	1	400	0	1302735	0	1302635
GazeCoD_1Model_male	4	1	21	<?xml version="1.0"?>\n<Clock xmlns:dt="urn:schemas-microsoft-com:datatypes"><Description dt:dt="string">E-Prime Primary Realtime Clock</Description><StartTime><Timestamp dt:dt="int">0</Timestamp><DateUtc dt:dt="string">2017-04-24T12:06:00Z</DateUtc></StartTime><FrequencyChanges><FrequencyChange><Frequency dt:dt="r8">3312939</Frequency><Timestamp dt:dt="r8">49715219614</Timestamp><Current dt:dt="…	60.003	1	right	-1823746499	04-24-2017	14:06:00	12:06:00	female	552	{RIGHTARROW}	46							0	1305021	1304885	{DOWNARROW}	136	1303770	1303419	851	right1,6	7	17	531	mask7	0	1304869	0	1304669	eqm10_NoEyeNmodel1_dir	0	V	gazeCOD	GazeCoDxp	0	400	0	1304369	-1	1304269
GazeCoD_1Model_male	4	1	21	<?xml version="1.0"?>\n<Clock xmlns:dt="urn:schemas-microsoft-com:datatypes"><Description dt:dt="string">E-Prime Primary Realtime Clock</Description><StartTime><Timestamp dt:dt="int">0</Timestamp><DateUtc dt:dt="string">2017-04-24T12:06:00Z</DateUtc></StartTime><FrequencyChanges><FrequencyChange><Frequency dt:dt="r8">3312939</Frequency><Timestamp dt:dt="r8">49715219614</Timestamp><Current dt:dt="…	60.003	1	right	-1823746499	04-24-2017	14:06:00	12:06:00	female	553	{RIGHTARROW}	44							0	1306797	1306468	{DOWNARROW}	329	1305345	1305035	810	right3,2	8	17	532	mask8	0	1306452	0	1306252	eqm10_NoEyeNmodel1_dir	0	V	gazeCOD	GazeCoDxp	0	400	0	1305952	7	1305852
GazeCoD_1Model_male	4	1	21	<?xml version="1.0"?>\n<Clock xmlns:dt="urn:schemas-microsoft-com:datatypes"><Description dt:dt="string">E-Prime Primary Realtime Clock</Description><StartTime><Timestamp dt:dt="int">0</Timestamp><DateUtc dt:dt="string">2017-04-24T12:06:00Z</DateUtc></StartTime><FrequencyChanges><FrequencyChange><Frequency dt:dt="r8">3312939</Frequency><Timestamp dt:dt="r8">49715219614</Timestamp><Current dt:dt="…	60.003	1	right	-1823746499	04-24-2017	14:06:00	12:06:00	female	554	{LEFTARROW}	78							0	1308397	1308235	{LEFTARROW}	162	1307116	1306818	798	left8	28	17	533	mask28	0	1308218	0	1308018	eqm10_NoEyeNmodel1_dir	90	HV	gazeCOD	GazeCoDxp	1	400	0	1307718	2	1307618
GazeCoD_1Model_male	4	1	21	<?xml version="1.0"?>\n<Clock xmlns:dt="urn:schemas-microsoft-com:datatypes"><Description dt:dt="string">E-Prime Primary Realtime Clock</Description><StartTime><Timestamp dt:dt="int">0</Timestamp><DateUtc dt:dt="string">2017-04-24T12:06:00Z</DateUtc></StartTime><FrequencyChanges><FrequencyChange><Frequency dt:dt="r8">3312939</Frequency><Timestamp dt:dt="r8">49715219614</Timestamp><Current dt:dt="…	60.003	1	right	-1823746499	04-24-2017	14:06:00	12:06:00	female	555	{RIGHTARROW}	46							0	1310133	1310002	{RIGHTARROW}	130	1308882	1308418	964	right1,6	18	17	534	mask18	0	1309985	0	1309785	eqm10_NoEyeNmodel1_dir	90	H	gazeCOD	GazeCoDxp	1	400	0	1309485	3	1309385
GazeCoD_1Model_male	4	1	21	<?xml version="1.0"?>\n<Clock xmlns:dt="urn:schemas-microsoft-com:datatypes"><Description dt:dt="string">E-Prime Primary Realtime Clock</Description><StartTime><Timestamp dt:dt="int">0</Timestamp><DateUtc dt:dt="string">2017-04-24T12:06:00Z</DateUtc></StartTime><FrequencyChanges><FrequencyChange><Frequency dt:dt="r8">3312939</Frequency><Timestamp dt:dt="r8">49715219614</Timestamp><Current dt:dt="…	60.003	1	right	-1823746499	04-24-2017	14:06:00	12:06:00	female	556	{DOWNARROW}	79							0	1311908	1311701	{DOWNARROW}	207	1310581	1310152	929	DG0	23	17	535	mask23	0	1311685	0	1311485	eqm10_NoEyeNmodel1_dir	90	HV	gazeCOD	GazeCoDxp	1	400	0	1311185	4	1311085
GazeCoD_1Model_male	4	1	21	<?xml version="1.0"?>\n<Clock xmlns:dt="urn:schemas-microsoft-com:datatypes"><Description dt:dt="string">E-Prime Primary Realtime Clock</Description><StartTime><Timestamp dt:dt="int">0</Timestamp><DateUtc dt:dt="string">2017-04-24T12:06:00Z</DateUtc></StartTime><FrequencyChanges><FrequencyChange><Frequency dt:dt="r8">3312939</Frequency><Timestamp dt:dt="r8">49715219614</Timestamp><Current dt:dt="…	60.003	1	right	-1823746499	04-24-2017	14:06:00	12:06:00	female	557	{LEFTARROW}	55							0	1314252	1313535	{DOWNARROW}	717	1312416	1311918	998	left6,4	16	17	536	mask16	0	1313518	0	1313318	eqm10_NoEyeNmodel1_dir	90	H	gazeCOD	GazeCoDxp	0	400	0	1313018	2	1312918
GazeCoD_1Model_male	4	1	21	<?xml version="1.0"?>\n<Clock xmlns:dt="urn:schemas-microsoft-com:datatypes"><Description dt:dt="string">E-Prime Primary Realtime Clock</Description><StartTime><Timestamp dt:dt="int">0</Timestamp><DateUtc dt:dt="string">2017-04-24T12:06:00Z</DateUtc></StartTime><FrequencyChanges><FrequencyChange><Frequency dt:dt="r8">3312939</Frequency><Timestamp dt:dt="r8">49715219614</Timestamp><Current dt:dt="…	60.003	1	right	-1823746499	04-24-2017	14:06:00	12:06:00	female	558	{LEFTARROW}	51							0	1315900	1315785	{DOWNARROW}	115	1314668	1314268	900	left3,2	3	17	537	mask3	0	1315768	0	1315568	eqm10_NoEyeNmodel1_dir	0	V	gazeCOD	GazeCoDxp	0	400	0	1315268	0	1315168
GazeCoD_1Model_male	4	1	21	<?xml version="1.0"?>\n<Clock xmlns:dt="urn:schemas-microsoft-com:datatypes"><Description dt:dt="string">E-Prime Primary Realtime Clock</Description><StartTime><Timestamp dt:dt="int">0</Timestamp><DateUtc dt:dt="string">2017-04-24T12:06:00Z</DateUtc></StartTime><FrequencyChanges><FrequencyChange><Frequency dt:dt="r8">3312939</Frequency><Timestamp dt:dt="r8">49715219614</Timestamp><Current dt:dt="…	60.003	1	right	-1823746499	04-24-2017	14:06:00	12:06:00	female	559	{LEFTARROW}	49							0	1317836	1317518	{LEFTARROW}	318	1316405	1315918	987	left1,6	24	17	538	mask24	0	1317501	0	1317301	eqm10_NoEyeNmodel1_dir	90	HV	gazeCOD	GazeCoDxp	1	400	0	1317001	-4	1316901
GazeCoD_1Model_male	4	1	21	<?xml version="1.0"?>\n<Clock xmlns:dt="urn:schemas-microsoft-com:datatypes"><Description dt:dt="string">E-Prime Primary Realtime Clock</Description><StartTime><Timestamp dt:dt="int">0</Timestamp><DateUtc dt:dt="string">2017-04-24T12:06:00Z</DateUtc></StartTime><FrequencyChanges><FrequencyChange><Frequency dt:dt="r8">3312939</Frequency><Timestamp dt:dt="r8">49715219614</Timestamp><Current dt:dt="…	60.003	1	right	-1823746499	04-24-2017	14:06:00	12:06:00	female	560	{RIGHTARROW}	44							0	1319612	1319418	{RIGHTARROW}	194	1318307	1317851	956	right3,2	30	17	539	mask30	0	1319401	-1	1319201	eqm10_NoEyeNmodel1_dir	90	HV	gazeCOD	GazeCoDxp	1	400	0	1318902	-5	1318802
GazeCoD_1Model_male	4	1	21	<?xml version="1.0"?>\n<Clock xmlns:dt="urn:schemas-microsoft-com:datatypes"><Description dt:dt="string">E-Prime Primary Realtime Clock</Description><StartTime><Timestamp dt:dt="int">0</Timestamp><DateUtc dt:dt="string">2017-04-24T12:06:00Z</DateUtc></StartTime><FrequencyChanges><FrequencyChange><Frequency dt:dt="r8">3312939</Frequency><Timestamp dt:dt="r8">49715219614</Timestamp><Current dt:dt="…	60.003	1	right	-1823746499	04-24-2017	14:06:00	12:06:00	female	561	{RIGHTARROW}	40							0	1321156	1321084	{RIGHTARROW}	72	1319959	1319634	825	right6,4	10	17	540	mask10	0	1321068	0	1320868	eqm10_NoEyeNmodel1_dir	0	V	gazeCOD	GazeCoDxp	1	400	0	1320568	9	1320468
GazeCoD_1Model_male	4	1	21	<?xml version="1.0"?>\n<Clock xmlns:dt="urn:schemas-microsoft-com:datatypes"><Description dt:dt="string">E-Prime Primary Realtime Clock</Description><StartTime><Timestamp dt:dt="int">0</Timestamp><DateUtc dt:dt="string">2017-04-24T12:06:00Z</DateUtc></StartTime><FrequencyChanges><FrequencyChange><Frequency dt:dt="r8">3312939</Frequency><Timestamp dt:dt="r8">49715219614</Timestamp><Current dt:dt="…	60.003	1	right	-1823746499	04-24-2017	14:06:00	12:06:00	female	562	{LEFTARROW}	49							0	1322892	1322751	{RIGHTARROW}	141	1321628	1321168	960	left1,6	13	17	541	mask13	0	1322734	0	1322534	eqm10_NoEyeNmodel1_dir	90	H	gazeCOD	GazeCoDxp	0	400	0	1322234	6	1322134
GazeCoD_1Model_male	4	1	21	<?xml version="1.0"?>\n<Clock xmlns:dt="urn:schemas-microsoft-com:datatypes"><Description dt:dt="string">E-Prime Primary Realtime Clock</Description><StartTime><Timestamp dt:dt="int">0</Timestamp><DateUtc dt:dt="string">2017-04-24T12:06:00Z</DateUtc></StartTime><FrequencyChanges><FrequencyChange><Frequency dt:dt="r8">3312939</Frequency><Timestamp dt:dt="r8">49715219614</Timestamp><Current dt:dt="…	60.003	1	right	-1823746499	04-24-2017	14:06:00	12:06:00	female	563	{LEFTARROW}	49							0	1324684	1324501	{DOWNARROW}	183	1323390	1322901	989	left1,6	2	17	542	mask2	0	1324484	-1	1324284	eqm10_NoEyeNmodel1_dir	0	V	gazeCOD	GazeCoDxp	0	400	0	1323985	-5	1323885
GazeCoD_1Model_male	4	1	21	<?xml version="1.0"?>\n<Clock xmlns:dt="urn:schemas-microsoft-com:datatypes"><Description dt:dt="string">E-Prime Primary Realtime Clock</Description><StartTime><Timestamp dt:dt="int">0</Timestamp><DateUtc dt:dt="string">2017-04-24T12:06:00Z</DateUtc></StartTime><FrequencyChanges><FrequencyChange><Frequency dt:dt="r8">3312939</Frequency><Timestamp dt:dt="r8">49715219614</Timestamp><Current dt:dt="…	60.003	1	right	-1823746499	04-24-2017	14:06:00	12:06:00	female	564	{LEFTARROW}	53							0	1326500	1326267	{DOWNARROW}	233	1325142	1324701	941	left4,8	4	17	543	mask4	0	1326251	0	1326051	eqm10_NoEyeNmodel1_dir	0	V	gazeCOD	GazeCoDxp	0	400	0	1325751	9	1325651
GazeCoD_1Model_male	4	1	21	<?xml version="1.0"?>\n<Clock xmlns:dt="urn:schemas-microsoft-com:datatypes"><Description dt:dt="string">E-Prime Primary Realtime Clock</Description><StartTime><Timestamp dt:dt="int">0</Timestamp><DateUtc dt:dt="string">2017-04-24T12:06:00Z</DateUtc></StartTime><FrequencyChanges><FrequencyChange><Frequency dt:dt="r8">3312939</Frequency><Timestamp dt:dt="r8">49715219614</Timestamp><Current dt:dt="…	60.003	1	right	-1823746499	04-24-2017	14:06:00	12:06:00	female	565	{LEFTARROW}	78							0	1328372	1328084	{LEFTARROW}	288	1326962	1326517	945	left8	17	17	544	mask17	0	1328067	0	1327867	eqm10_NoEyeNmodel1_dir	90	H	gazeCOD	GazeCoDxp	1	400	0	1327567	5	1327467
GazeCoD_1Model_male	4	1	21	<?xml version="1.0"?>\n<Clock xmlns:dt="urn:schemas-microsoft-com:datatypes"><Description dt:dt="string">E-Prime Primary Realtime Clock</Description><StartTime><Timestamp dt:dt="int">0</Timestamp><DateUtc dt:dt="string">2017-04-24T12:06:00Z</DateUtc></StartTime><FrequencyChanges><FrequencyChange><Frequency dt:dt="r8">3312939</Frequency><Timestamp dt:dt="r8">49715219614</Timestamp><Current dt:dt="…	60.003	1	right	-1823746499	04-24-2017	14:06:00	12:06:00	female	566	{RIGHTARROW}	42							0	1330332	1329967	{RIGHTARROW}	364	1328843	1328384	959	right4,8	31	17	545	mask31	0	1329951	0	1329751	eqm10_NoEyeNmodel1_dir	90	HV	gazeCOD	GazeCoDxp	1	400	0	1329451	8	1329351
GazeCoD_1Model_male	4	1	21	<?xml version="1.0"?>\n<Clock xmlns:dt="urn:schemas-microsoft-com:datatypes"><Description dt:dt="string">E-Prime Primary Realtime Clock</Description><StartTime><Timestamp dt:dt="int">0</Timestamp><DateUtc dt:dt="string">2017-04-24T12:06:00Z</DateUtc></StartTime><FrequencyChanges><FrequencyChange><Frequency dt:dt="r8">3312939</Frequency><Timestamp dt:dt="r8">49715219614</Timestamp><Current dt:dt="…	60.003	1	right	-1823746499	04-24-2017	14:06:00	12:06:00	female	567	{LEFTARROW}	53							0	1332547	1331817	{DOWNARROW}	730	1330692	1330350	842	left4,8	26	17	546	mask26	0	1331800	0	1331600	eqm10_NoEyeNmodel1_dir	90	HV	gazeCOD	GazeCoDxp	0	400	0	1331300	8	1331200
GazeCoD_1Model_male	4	1	21	<?xml version="1.0"?>\n<Clock xmlns:dt="urn:schemas-microsoft-com:datatypes"><Description dt:dt="string">E-Prime Primary Realtime Clock</Description><StartTime><Timestamp dt:dt="int">0</Timestamp><DateUtc dt:dt="string">2017-04-24T12:06:00Z</DateUtc></StartTime><FrequencyChanges><FrequencyChange><Frequency dt:dt="r8">3312939</Frequency><Timestamp dt:dt="r8">49715219614</Timestamp><Current dt:dt="…	60.003	1	right	-1823746499	04-24-2017	14:06:00	12:06:00	female	568	{LEFTARROW}	51							0	1334147	1333967	{DOWNARROW}	180	1332852	1332567	785	left3,2	25	17	547	mask25	0	1333950	0	1333750	eqm10_NoEyeNmodel1_dir	90	HV	gazeCOD	GazeCoDxp	0	400	0	1333450	-2	1333350
GazeCoD_1Model_male	4	1	21	<?xml version="1.0"?>\n<Clock xmlns:dt="urn:schemas-microsoft-com:datatypes"><Description dt:dt="string">E-Prime Primary Realtime Clock</Description><StartTime><Timestamp dt:dt="int">0</Timestamp><DateUtc dt:dt="string">2017-04-24T12:06:00Z</DateUtc></StartTime><FrequencyChanges><FrequencyChange><Frequency dt:dt="r8">3312939</Frequency><Timestamp dt:dt="r8">49715219614</Timestamp><Current dt:dt="…	60.003	1	right	-1823746499	04-24-2017	14:06:00	12:06:00	female	569	{RIGHTARROW}	77							0	1336451	1335684	{DOWNARROW}	767	1334558	1334167	891	right8	22	17	548	mask22	0	1335667	0	1335467	eqm10_NoEyeNmodel1_dir	90	H	gazeCOD	GazeCoDxp	0	400	0	1335167	9	1335067
GazeCoD_1Model_male	4	1	21	<?xml version="1.0"?>\n<Clock xmlns:dt="urn:schemas-microsoft-com:datatypes"><Description dt:dt="string">E-Prime Primary Realtime Clock</Description><StartTime><Timestamp dt:dt="int">0</Timestamp><DateUtc dt:dt="string">2017-04-24T12:06:00Z</DateUtc></StartTime><FrequencyChanges><FrequencyChange><Frequency dt:dt="r8">3312939</Frequency><Timestamp dt:dt="r8">49715219614</Timestamp><Current dt:dt="…	60.003	1	right	-1823746499	04-24-2017	14:06:00	12:06:00	female	570	{RIGHTARROW}	77							0	1338067	1338033	{RIGHTARROW}	34	1336921	1336467	954	right8	33	17	549	mask33	0	1338017	0	1337817	eqm10_NoEyeNmodel1_dir	90	HV	gazeCOD	GazeCoDxp	1	400	0	1337517	-4	1337417
GazeCoD_1Model_male	4	1	21	<?xml version="1.0"?>\n<Clock xmlns:dt="urn:schemas-microsoft-com:datatypes"><Description dt:dt="string">E-Prime Primary Realtime Clock</Description><StartTime><Timestamp dt:dt="int">0</Timestamp><DateUtc dt:dt="string">2017-04-24T12:06:00Z</DateUtc></StartTime><FrequencyChanges><FrequencyChange><Frequency dt:dt="r8">3312939</Frequency><Timestamp dt:dt="r8">49715219614</Timestamp><Current dt:dt="…	60.003	1	right	-1823746499	04-24-2017	14:06:00	12:06:00	female	571	{LEFTARROW}	78							0	1339539	1339483	{LEFTARROW}	56	1338360	1338083	777	left8	6	17	550	mask6	0	1339467	0	1339267	eqm10_NoEyeNmodel1_dir	0	V	gazeCOD	GazeCoDxp	1	400	0	1338967	7	1338867
GazeCoD_1Model_male	4	1	21	<?xml version="1.0"?>\n<Clock xmlns:dt="urn:schemas-microsoft-com:datatypes"><Description dt:dt="string">E-Prime Primary Realtime Clock</Description><StartTime><Timestamp dt:dt="int">0</Timestamp><DateUtc dt:dt="string">2017-04-24T12:06:00Z</DateUtc></StartTime><FrequencyChanges><FrequencyChange><Frequency dt:dt="r8">3312939</Frequency><Timestamp dt:dt="r8">49715219614</Timestamp><Current dt:dt="…	60.003	1	right	-1823746499	04-24-2017	14:06:00	12:06:00	female	572	{RIGHTARROW}	40							0	1349346	1348916	{RIGHTARROW}	430	1347796	1347450	846	right6,4	32	17	551	mask32	0	1348900	0	1348700	eqm10_NoEyeNmodel1_dir	90	HV	gazeCOD	GazeCoDxp	1	400	0	1348400	4	1348300
GazeCoD_1Model_male	4	1	21	<?xml version="1.0"?>\n<Clock xmlns:dt="urn:schemas-microsoft-com:datatypes"><Description dt:dt="string">E-Prime Primary Realtime Clock</Description><StartTime><Timestamp dt:dt="int">0</Timestamp><DateUtc dt:dt="string">2017-04-24T12:06:00Z</DateUtc></StartTime><FrequencyChanges><FrequencyChange><Frequency dt:dt="r8">3312939</Frequency><Timestamp dt:dt="r8">49715219614</Timestamp><Current dt:dt="…	60.003	1	right	-1823746499	04-24-2017	14:06:00	12:06:00	female	573	{LEFTARROW}	53							0	1351010	1350933	{LEFTARROW}	77	1349816	1349366	950	left4,8	15	17	552	mask15	0	1350916	0	1350716	eqm10_NoEyeNmodel1_dir	90	H	gazeCOD	GazeCoDxp	1	400	0	1350416	0	1350316
GazeCoD_1Model_male	4	1	21	<?xml version="1.0"?>\n<Clock xmlns:dt="urn:schemas-microsoft-com:datatypes"><Description dt:dt="string">E-Prime Primary Realtime Clock</Description><StartTime><Timestamp dt:dt="int">0</Timestamp><DateUtc dt:dt="string">2017-04-24T12:06:00Z</DateUtc></StartTime><FrequencyChanges><FrequencyChange><Frequency dt:dt="r8">3312939</Frequency><Timestamp dt:dt="r8">49715219614</Timestamp><Current dt:dt="…	60.003	1	right	-1823746499	04-24-2017	14:06:00	12:06:00	female	574	{RIGHTARROW}	77							0	1354690	1352399	{RIGHTARROW}	2291	1351494	1351033	961	right8	11	17	553	mask11	0	1352383	0	1352183	eqm10_NoEyeNmodel1_dir	0	V	gazeCOD	GazeCoDxp	1	400	0	1351883	-211	1351783
GazeCoD_1Model_male	4	1	21	<?xml version="1.0"?>\n<Clock xmlns:dt="urn:schemas-microsoft-com:datatypes"><Description dt:dt="string">E-Prime Primary Realtime Clock</Description><StartTime><Timestamp dt:dt="int">0</Timestamp><DateUtc dt:dt="string">2017-04-24T12:06:00Z</DateUtc></StartTime><FrequencyChanges><FrequencyChange><Frequency dt:dt="r8">3312939</Frequency><Timestamp dt:dt="r8">49715219614</Timestamp><Current dt:dt="…	60.003	1	right	-1823746499	04-24-2017	14:06:00	12:06:00	female	575	{DOWNARROW}	79							0	1356402	1356249	{RIGHTARROW}	153	1355133	1354700	933	DG0	12	17	554	mask12	0	1356232	0	1356032	eqm10_NoEyeNmodel1_dir	90	H	gazeCOD	GazeCoDxp	0	400	0	1355732	-1	1355632
GazeCoD_1Model_male	4	1	21	<?xml version="1.0"?>\n<Clock xmlns:dt="urn:schemas-microsoft-com:datatypes"><Description dt:dt="string">E-Prime Primary Realtime Clock</Description><StartTime><Timestamp dt:dt="int">0</Timestamp><DateUtc dt:dt="string">2017-04-24T12:06:00Z</DateUtc></StartTime><FrequencyChanges><FrequencyChange><Frequency dt:dt="r8">3312939</Frequency><Timestamp dt:dt="r8">49715219614</Timestamp><Current dt:dt="…	60.003	1	right	-1823746499	04-24-2017	14:06:00	12:06:00	female	576	{RIGHTARROW}	42							0	1358058	1357982	{RIGHTARROW}	76	1356868	1356416	952	right4,8	20	17	555	mask20	0	1357966	0	1357766	eqm10_NoEyeNmodel1_dir	90	H	gazeCOD	GazeCoDxp	1	400	0	1357466	-2	1357366
GazeCoD_1Model_male	4	1	21	<?xml version="1.0"?>\n<Clock xmlns:dt="urn:schemas-microsoft-com:datatypes"><Description dt:dt="string">E-Prime Primary Realtime Clock</Description><StartTime><Timestamp dt:dt="int">0</Timestamp><DateUtc dt:dt="string">2017-04-24T12:06:00Z</DateUtc></StartTime><FrequencyChanges><FrequencyChange><Frequency dt:dt="r8">3312939</Frequency><Timestamp dt:dt="r8">49715219614</Timestamp><Current dt:dt="…	60.003	1	right	-1823746499	04-24-2017	14:06:00	12:06:00	female	577	{RIGHTARROW}	46							0	1359642	1359566	{RIGHTARROW}	76	1358451	1358082	869	right1,6	29	17	556	mask29	0	1359549	0	1359349	eqm10_NoEyeNmodel1_dir	90	HV	gazeCOD	GazeCoDxp	1	400	0	1359049	-2	1358949
GazeCoD_1Model_male	4	1	21	<?xml version="1.0"?>\n<Clock xmlns:dt="urn:schemas-microsoft-com:datatypes"><Description dt:dt="string">E-Prime Primary Realtime Clock</Description><StartTime><Timestamp dt:dt="int">0</Timestamp><DateUtc dt:dt="string">2017-04-24T12:06:00Z</DateUtc></StartTime><FrequencyChanges><FrequencyChange><Frequency dt:dt="r8">3312939</Frequency><Timestamp dt:dt="r8">49715219614</Timestamp><Current dt:dt="…	60.003	1	right	-1823746499	04-24-2017	14:06:00	12:06:00	female	578	{LEFTARROW}	51							0	1361538	1361232	{DOWNARROW}	306	1360119	1359666	953	left3,2	14	17	557	mask14	0	1361216	0	1361016	eqm10_NoEyeNmodel1_dir	90	H	gazeCOD	GazeCoDxp	0	400	0	1360716	-3	1360616
GazeCoD_1Model_male	4	1	21	<?xml version="1.0"?>\n<Clock xmlns:dt="urn:schemas-microsoft-com:datatypes"><Description dt:dt="string">E-Prime Primary Realtime Clock</Description><StartTime><Timestamp dt:dt="int">0</Timestamp><DateUtc dt:dt="string">2017-04-24T12:06:00Z</DateUtc></StartTime><FrequencyChanges><FrequencyChange><Frequency dt:dt="r8">3312939</Frequency><Timestamp dt:dt="r8">49715219614</Timestamp><Current dt:dt="…	60.003	1	right	-1823746499	04-24-2017	14:06:00	12:06:00	female	579	{LEFTARROW}	55							0	1363626	1363015	{LEFTARROW}	611	1361897	1361549	848	left6,4	27	17	558	mask27	0	1362999	0	1362799	eqm10_NoEyeNmodel1_dir	90	HV	gazeCOD	GazeCoDxp	1	400	0	1362499	2	1362399
GazeCoD_1Model_male	4	1	21	<?xml version="1.0"?>\n<Clock xmlns:dt="urn:schemas-microsoft-com:datatypes"><Description dt:dt="string">E-Prime Primary Realtime Clock</Description><StartTime><Timestamp dt:dt="int">0</Timestamp><DateUtc dt:dt="string">2017-04-24T12:06:00Z</DateUtc></StartTime><FrequencyChanges><FrequencyChange><Frequency dt:dt="r8">3312939</Frequency><Timestamp dt:dt="r8">49715219614</Timestamp><Current dt:dt="…	60.003	1	right	-1823746499	04-24-2017	14:06:00	12:06:00	female	580	{RIGHTARROW}	42							0	1365258	1365149	{RIGHTARROW}	109	1364035	1363649	886	right4,8	9	17	559	mask9	0	1365132	0	1364932	eqm10_NoEyeNmodel1_dir	0	V	gazeCOD	GazeCoDxp	1	400	0	1364632	-3	1364532
[truncated: 1,442 more rows]
[truncated: 3 more columns]
