# Supplementary material for: Fixed or flexible? Orientation preference in identity and gaze processing in humans
Source: PLoS One. 2019 Jan 25;14(1):e0210503. doi: 10.1371/journal.pone.0210503 (PMC6347268; doi:10.1371/journal.pone.0210503)
Supplement: S3 File — Eprime log files were merged across gaze experiment sessions. (ZIP) [file pone.0210503.s005.zip › GazeCoD_1Model_male-5_merged.xlsx]

## Sheet: GazeCoD_1Model_male-5_merged
F:\GAZE\Gaze_data\GazeCoD_data\individual\GazeCoD_1Model_male-5_merged.emrg2
ExperimentName	Subject	Session	Age	Clock.Information	Display.RefreshRate	Group	Handedness	RandomSeed	SessionDate	SessionTime	SessionTimeUtc	Sex	Block	Correct	Direction	FamiFiltered	FamiFiltered.Cycle	FamiFiltered.Sample	FamiFullSpectrum	FamiFullSpectrum.Cycle	FamiFullSpectrum.Sample	fixation.ACC	fixation.OffsetTime	fixation.OnsetTime	fixation.RESP	fixation.RT	fixation4.OffsetTime	fixation4.OnsetTime	fixdur	Gaze	GazeCoDxp	GazeCoDxp.Cycle	GazeCoDxp.Sample	mask	MASK.DurationError	MASK.OffsetTime	MASK.OnsetDelay	MASK.OnsetTime	Model	Orientation	Orilabel	Procedure	Running	STIMULUS.ACC	STIMULUS.Duration	STIMULUS.DurationError	STIMULUS.OffsetTime	STIMULUS.OnsetDelay	STIMULUS.OnsetTime
GazeCoD_1Model_male	5	1	19	<?xml version="1.0"?>\n<Clock xmlns:dt="urn:schemas-microsoft-com:datatypes"><Description dt:dt="string">E-Prime Primary Realtime Clock</Description><StartTime><Timestamp dt:dt="int">0</Timestamp><DateUtc dt:dt="string">2017-04-25T07:50:52Z</DateUtc></StartTime><FrequencyChanges><FrequencyChange><Frequency dt:dt="r8">3312958</Frequency><Timestamp dt:dt="r8">2888429599</Timestamp><Current dt:dt="r…	60.003	1	right	-1405882884	04-25-2017	09:50:52	07:50:52	female	1	{RIGHTARROW}	77				7	1	1	0	186643	185844	{RIGHTARROW}	799	184710	184294	916					mask28	0	185810	0	185610	eqf04_NoEyeNmodel6_dir	eq		Fami	FamiFullSpectrum	1	400	0	185310	0	185210
GazeCoD_1Model_male	5	1	19	<?xml version="1.0"?>\n<Clock xmlns:dt="urn:schemas-microsoft-com:datatypes"><Description dt:dt="string">E-Prime Primary Realtime Clock</Description><StartTime><Timestamp dt:dt="int">0</Timestamp><DateUtc dt:dt="string">2017-04-25T07:50:52Z</DateUtc></StartTime><FrequencyChanges><FrequencyChange><Frequency dt:dt="r8">3312958</Frequency><Timestamp dt:dt="r8">2888429599</Timestamp><Current dt:dt="r…	60.003	1	right	-1405882884	04-25-2017	09:50:52	07:50:52	female	2	{LEFTARROW}	78				10	1	2	0	189395	188827	{LEFTARROW}	568	187692	187210	982					mask31	0	188794	0	188594	eqf04_NoEyeNmodel6_dir	eq		Fami	FamiFullSpectrum	1	400	0	188294	2	188194
GazeCoD_1Model_male	5	1	19	<?xml version="1.0"?>\n<Clock xmlns:dt="urn:schemas-microsoft-com:datatypes"><Description dt:dt="string">E-Prime Primary Realtime Clock</Description><StartTime><Timestamp dt:dt="int">0</Timestamp><DateUtc dt:dt="string">2017-04-25T07:50:52Z</DateUtc></StartTime><FrequencyChanges><FrequencyChange><Frequency dt:dt="r8">3312958</Frequency><Timestamp dt:dt="r8">2888429599</Timestamp><Current dt:dt="r…	60.003	1	right	-1405882884	04-25-2017	09:50:52	07:50:52	female	3	{DOWNARROW}	79				2	1	3	0	191739	191360	{DOWNARROW}	379	190222	189960	762					mask23	0	191327	0	191127	eqf04_NoEyeNmodel6_dir	eq		Fami	FamiFullSpectrum	1	400	0	190827	5	190727
GazeCoD_1Model_male	5	1	19	<?xml version="1.0"?>\n<Clock xmlns:dt="urn:schemas-microsoft-com:datatypes"><Description dt:dt="string">E-Prime Primary Realtime Clock</Description><StartTime><Timestamp dt:dt="int">0</Timestamp><DateUtc dt:dt="string">2017-04-25T07:50:52Z</DateUtc></StartTime><FrequencyChanges><FrequencyChange><Frequency dt:dt="r8">3312958</Frequency><Timestamp dt:dt="r8">2888429599</Timestamp><Current dt:dt="r…	60.003	1	right	-1405882884	04-25-2017	09:50:52	07:50:52	female	4	{DOWNARROW}	79				4	1	4	0	194219	193893	{DOWNARROW}	326	192772	192293	979					mask25	0	193877	0	193677	eqf04_NoEyeNmodel6_dir	eq		Fami	FamiFullSpectrum	1	400	0	193377	5	193277
GazeCoD_1Model_male	5	1	19	<?xml version="1.0"?>\n<Clock xmlns:dt="urn:schemas-microsoft-com:datatypes"><Description dt:dt="string">E-Prime Primary Realtime Clock</Description><StartTime><Timestamp dt:dt="int">0</Timestamp><DateUtc dt:dt="string">2017-04-25T07:50:52Z</DateUtc></StartTime><FrequencyChanges><FrequencyChange><Frequency dt:dt="r8">3312958</Frequency><Timestamp dt:dt="r8">2888429599</Timestamp><Current dt:dt="r…	60.003	1	right	-1405882884	04-25-2017	09:50:52	07:50:52	female	5	{RIGHTARROW}	77				6	1	5	0	196715	196360	{RIGHTARROW}	354	195237	194777	960					mask27	0	196343	0	196143	eqf04_NoEyeNmodel6_dir	eq		Fami	FamiFullSpectrum	1	400	0	195843	6	195743
GazeCoD_1Model_male	5	1	19	<?xml version="1.0"?>\n<Clock xmlns:dt="urn:schemas-microsoft-com:datatypes"><Description dt:dt="string">E-Prime Primary Realtime Clock</Description><StartTime><Timestamp dt:dt="int">0</Timestamp><DateUtc dt:dt="string">2017-04-25T07:50:52Z</DateUtc></StartTime><FrequencyChanges><FrequencyChange><Frequency dt:dt="r8">3312958</Frequency><Timestamp dt:dt="r8">2888429599</Timestamp><Current dt:dt="r…	60.003	1	right	-1405882884	04-25-2017	09:50:52	07:50:52	female	6	{RIGHTARROW}	77				8	1	6	0	199194	198810	{RIGHTARROW}	384	197672	197276	896					mask29	0	198776	0	198576	eqf04_NoEyeNmodel6_dir	eq		Fami	FamiFullSpectrum	1	400	0	198276	4	198176
GazeCoD_1Model_male	5	1	19	<?xml version="1.0"?>\n<Clock xmlns:dt="urn:schemas-microsoft-com:datatypes"><Description dt:dt="string">E-Prime Primary Realtime Clock</Description><StartTime><Timestamp dt:dt="int">0</Timestamp><DateUtc dt:dt="string">2017-04-25T07:50:52Z</DateUtc></StartTime><FrequencyChanges><FrequencyChange><Frequency dt:dt="r8">3312958</Frequency><Timestamp dt:dt="r8">2888429599</Timestamp><Current dt:dt="r…	60.003	1	right	-1405882884	04-25-2017	09:50:52	07:50:52	female	7	{LEFTARROW}	78				11	1	7	0	201618	201293	{LEFTARROW}	325	200149	199760	889					mask32	0	201260	0	201060	eqf04_NoEyeNmodel6_dir	eq		Fami	FamiFullSpectrum	1	400	0	200760	11	200660
GazeCoD_1Model_male	5	1	19	<?xml version="1.0"?>\n<Clock xmlns:dt="urn:schemas-microsoft-com:datatypes"><Description dt:dt="string">E-Prime Primary Realtime Clock</Description><StartTime><Timestamp dt:dt="int">0</Timestamp><DateUtc dt:dt="string">2017-04-25T07:50:52Z</DateUtc></StartTime><FrequencyChanges><FrequencyChange><Frequency dt:dt="r8">3312958</Frequency><Timestamp dt:dt="r8">2888429599</Timestamp><Current dt:dt="r…	60.003	1	right	-1405882884	04-25-2017	09:50:52	07:50:52	female	8	{DOWNARROW}	79				1	1	8	0	203682	203559	{DOWNARROW}	123	202427	202176	751					mask22	0	203526	0	203326	eqf04_NoEyeNmodel6_dir	eq		Fami	FamiFullSpectrum	1	400	0	203026	-1	202926
GazeCoD_1Model_male	5	1	19	<?xml version="1.0"?>\n<Clock xmlns:dt="urn:schemas-microsoft-com:datatypes"><Description dt:dt="string">E-Prime Primary Realtime Clock</Description><StartTime><Timestamp dt:dt="int">0</Timestamp><DateUtc dt:dt="string">2017-04-25T07:50:52Z</DateUtc></StartTime><FrequencyChanges><FrequencyChange><Frequency dt:dt="r8">3312958</Frequency><Timestamp dt:dt="r8">2888429599</Timestamp><Current dt:dt="r…	60.003	1	right	-1405882884	04-25-2017	09:50:52	07:50:52	female	9	{DOWNARROW}	79				3	1	9	0	205890	205776	{DOWNARROW}	114	204647	204243	904					mask24	0	205743	0	205543	eqf04_NoEyeNmodel6_dir	eq		Fami	FamiFullSpectrum	1	400	0	205243	-4	205143
GazeCoD_1Model_male	5	1	19	<?xml version="1.0"?>\n<Clock xmlns:dt="urn:schemas-microsoft-com:datatypes"><Description dt:dt="string">E-Prime Primary Realtime Clock</Description><StartTime><Timestamp dt:dt="int">0</Timestamp><DateUtc dt:dt="string">2017-04-25T07:50:52Z</DateUtc></StartTime><FrequencyChanges><FrequencyChange><Frequency dt:dt="r8">3312958</Frequency><Timestamp dt:dt="r8">2888429599</Timestamp><Current dt:dt="r…	60.003	1	right	-1405882884	04-25-2017	09:50:52	07:50:52	female	10	{LEFTARROW}	78				9	1	10	0	208138	208009	{LEFTARROW}	129	206885	206443	942					mask30	0	207992	0	207792	eqf04_NoEyeNmodel6_dir	eq		Fami	FamiFullSpectrum	1	400	0	207492	7	207392
GazeCoD_1Model_male	5	1	19	<?xml version="1.0"?>\n<Clock xmlns:dt="urn:schemas-microsoft-com:datatypes"><Description dt:dt="string">E-Prime Primary Realtime Clock</Description><StartTime><Timestamp dt:dt="int">0</Timestamp><DateUtc dt:dt="string">2017-04-25T07:50:52Z</DateUtc></StartTime><FrequencyChanges><FrequencyChange><Frequency dt:dt="r8">3312958</Frequency><Timestamp dt:dt="r8">2888429599</Timestamp><Current dt:dt="r…	60.003	1	right	-1405882884	04-25-2017	09:50:52	07:50:52	female	11	{LEFTARROW}	78				12	1	11	0	210306	210109	{LEFTARROW}	197	208975	208692	783					mask33	0	210076	0	209876	eqf04_NoEyeNmodel6_dir	eq		Fami	FamiFullSpectrum	1	400	0	209576	1	209476
GazeCoD_1Model_male	5	1	19	<?xml version="1.0"?>\n<Clock xmlns:dt="urn:schemas-microsoft-com:datatypes"><Description dt:dt="string">E-Prime Primary Realtime Clock</Description><StartTime><Timestamp dt:dt="int">0</Timestamp><DateUtc dt:dt="string">2017-04-25T07:50:52Z</DateUtc></StartTime><FrequencyChanges><FrequencyChange><Frequency dt:dt="r8">3312958</Frequency><Timestamp dt:dt="r8">2888429599</Timestamp><Current dt:dt="r…	60.003	1	right	-1405882884	04-25-2017	09:50:52	07:50:52	female	12	{RIGHTARROW}	77				5	1	12	0	212314	212259	{RIGHTARROW}	55	211133	210859	774					mask26	0	212242	0	212042	eqf04_NoEyeNmodel6_dir	eq		Fami	FamiFullSpectrum	1	400	0	211742	9	211642
GazeCoD_1Model_male	5	1	19	<?xml version="1.0"?>\n<Clock xmlns:dt="urn:schemas-microsoft-com:datatypes"><Description dt:dt="string">E-Prime Primary Realtime Clock</Description><StartTime><Timestamp dt:dt="int">0</Timestamp><DateUtc dt:dt="string">2017-04-25T07:50:52Z</DateUtc></StartTime><FrequencyChanges><FrequencyChange><Frequency dt:dt="r8">3312958</Frequency><Timestamp dt:dt="r8">2888429599</Timestamp><Current dt:dt="r…	60.003	1	right	-1405882884	04-25-2017	09:50:52	07:50:52	female	13	{RIGHTARROW}	77	5	1	1				0	242696	242024	{RIGHTARROW}	672	240898	240557	841					mask14	0	242007	0	241807	eqf04_NoEyeNmodel6_dir	90		FamiFilt	FamiFiltered	1	400	0	241507	9	241407
GazeCoD_1Model_male	5	1	19	<?xml version="1.0"?>\n<Clock xmlns:dt="urn:schemas-microsoft-com:datatypes"><Description dt:dt="string">E-Prime Primary Realtime Clock</Description><StartTime><Timestamp dt:dt="int">0</Timestamp><DateUtc dt:dt="string">2017-04-25T07:50:52Z</DateUtc></StartTime><FrequencyChanges><FrequencyChange><Frequency dt:dt="r8">3312958</Frequency><Timestamp dt:dt="r8">2888429599</Timestamp><Current dt:dt="r…	60.003	1	right	-1405882884	04-25-2017	09:50:52	07:50:52	female	14	{DOWNARROW}	79	1	1	2				0	244688	244107	{DOWNARROW}	581	242975	242724	751					mask1	0	244074	0	243874	eqf04_NoEyeNmodel6_dir	0		FamiFilt	FamiFiltered	1	400	0	243574	-1	243474
GazeCoD_1Model_male	5	1	19	<?xml version="1.0"?>\n<Clock xmlns:dt="urn:schemas-microsoft-com:datatypes"><Description dt:dt="string">E-Prime Primary Realtime Clock</Description><StartTime><Timestamp dt:dt="int">0</Timestamp><DateUtc dt:dt="string">2017-04-25T07:50:52Z</DateUtc></StartTime><FrequencyChanges><FrequencyChange><Frequency dt:dt="r8">3312958</Frequency><Timestamp dt:dt="r8">2888429599</Timestamp><Current dt:dt="r…	60.003	1	right	-1405882884	04-25-2017	09:50:52	07:50:52	female	15	{DOWNARROW}	79	7	1	3				0	246816	246257	{DOWNARROW}	559	245122	244724	898					mask25	0	246224	0	246024	eqf04_NoEyeNmodel6_dir	90		FamiFilt	FamiFiltered	1	400	0	245724	2	245624
GazeCoD_1Model_male	5	1	19	<?xml version="1.0"?>\n<Clock xmlns:dt="urn:schemas-microsoft-com:datatypes"><Description dt:dt="string">E-Prime Primary Realtime Clock</Description><StartTime><Timestamp dt:dt="int">0</Timestamp><DateUtc dt:dt="string">2017-04-25T07:50:52Z</DateUtc></StartTime><FrequencyChanges><FrequencyChange><Frequency dt:dt="r8">3312958</Frequency><Timestamp dt:dt="r8">2888429599</Timestamp><Current dt:dt="r…	60.003	1	right	-1405882884	04-25-2017	09:50:52	07:50:52	female	16	{DOWNARROW}	79	4	1	4				0	249351	248290	{DOWNARROW}	1061	247173	246840	833					mask13	0	248273	0	248073	eqf04_NoEyeNmodel6_dir	90		FamiFilt	FamiFiltered	1	400	0	247773	0	247673
GazeCoD_1Model_male	5	1	19	<?xml version="1.0"?>\n<Clock xmlns:dt="urn:schemas-microsoft-com:datatypes"><Description dt:dt="string">E-Prime Primary Realtime Clock</Description><StartTime><Timestamp dt:dt="int">0</Timestamp><DateUtc dt:dt="string">2017-04-25T07:50:52Z</DateUtc></StartTime><FrequencyChanges><FrequencyChange><Frequency dt:dt="r8">3312958</Frequency><Timestamp dt:dt="r8">2888429599</Timestamp><Current dt:dt="r…	60.003	1	right	-1405882884	04-25-2017	09:50:52	07:50:52	female	17	{LEFTARROW}	78	9	1	5				0	251383	250773	{LEFTARROW}	610	249644	249373	771					mask27	0	250740	0	250540	eqf04_NoEyeNmodel6_dir	90		FamiFilt	FamiFiltered	1	400	0	250240	-4	250140
GazeCoD_1Model_male	5	1	19	<?xml version="1.0"?>\n<Clock xmlns:dt="urn:schemas-microsoft-com:datatypes"><Description dt:dt="string">E-Prime Primary Realtime Clock</Description><StartTime><Timestamp dt:dt="int">0</Timestamp><DateUtc dt:dt="string">2017-04-25T07:50:52Z</DateUtc></StartTime><FrequencyChanges><FrequencyChange><Frequency dt:dt="r8">3312958</Frequency><Timestamp dt:dt="r8">2888429599</Timestamp><Current dt:dt="r…	60.003	1	right	-1405882884	04-25-2017	09:50:52	07:50:52	female	18	{RIGHTARROW}	77	2	1	6				0	253423	252823	{RIGHTARROW}	600	251693	251407	786					mask5	0	252790	0	252590	eqf04_NoEyeNmodel6_dir	0		FamiFilt	FamiFiltered	1	400	0	252290	-3	252190
GazeCoD_1Model_male	5	1	19	<?xml version="1.0"?>\n<Clock xmlns:dt="urn:schemas-microsoft-com:datatypes"><Description dt:dt="string">E-Prime Primary Realtime Clock</Description><StartTime><Timestamp dt:dt="int">0</Timestamp><DateUtc dt:dt="string">2017-04-25T07:50:52Z</DateUtc></StartTime><FrequencyChanges><FrequencyChange><Frequency dt:dt="r8">3312958</Frequency><Timestamp dt:dt="r8">2888429599</Timestamp><Current dt:dt="r…	60.003	1	right	-1405882884	04-25-2017	09:50:52	07:50:52	female	19	{LEFTARROW}	78	3	1	7				0	255431	254906	{DOWNARROW}	525	253774	253440	834					mask9	0	254873	0	254673	eqf04_NoEyeNmodel6_dir	0		FamiFilt	FamiFiltered	0	400	0	254373	-1	254273
GazeCoD_1Model_male	5	1	19	<?xml version="1.0"?>\n<Clock xmlns:dt="urn:schemas-microsoft-com:datatypes"><Description dt:dt="string">E-Prime Primary Realtime Clock</Description><StartTime><Timestamp dt:dt="int">0</Timestamp><DateUtc dt:dt="string">2017-04-25T07:50:52Z</DateUtc></StartTime><FrequencyChanges><FrequencyChange><Frequency dt:dt="r8">3312958</Frequency><Timestamp dt:dt="r8">2888429599</Timestamp><Current dt:dt="r…	60.003	1	right	-1405882884	04-25-2017	09:50:52	07:50:52	female	20	{LEFTARROW}	78	6	1	8				0	257727	257057	{DOWNARROW}	670	255938	255456	982					mask15	0	257040	0	256840	eqf04_NoEyeNmodel6_dir	90		FamiFilt	FamiFiltered	0	400	0	256540	2	256440
GazeCoD_1Model_male	5	1	19	<?xml version="1.0"?>\n<Clock xmlns:dt="urn:schemas-microsoft-com:datatypes"><Description dt:dt="string">E-Prime Primary Realtime Clock</Description><StartTime><Timestamp dt:dt="int">0</Timestamp><DateUtc dt:dt="string">2017-04-25T07:50:52Z</DateUtc></StartTime><FrequencyChanges><FrequencyChange><Frequency dt:dt="r8">3312958</Frequency><Timestamp dt:dt="r8">2888429599</Timestamp><Current dt:dt="r…	60.003	1	right	-1405882884	04-25-2017	09:50:52	07:50:52	female	21	{RIGHTARROW}	77	8	1	9				0	259887	259356	{RIGHTARROW}	531	258223	257756	967					mask26	0	259323	0	259123	eqf04_NoEyeNmodel6_dir	90		FamiFilt	FamiFiltered	1	400	0	258823	0	258723
GazeCoD_1Model_male	5	1	19	<?xml version="1.0"?>\n<Clock xmlns:dt="urn:schemas-microsoft-com:datatypes"><Description dt:dt="string">E-Prime Primary Realtime Clock</Description><StartTime><Timestamp dt:dt="int">0</Timestamp><DateUtc dt:dt="string">2017-04-25T07:50:52Z</DateUtc></StartTime><FrequencyChanges><FrequencyChange><Frequency dt:dt="r8">3312958</Frequency><Timestamp dt:dt="r8">2888429599</Timestamp><Current dt:dt="r…	60.003	1	right	-1405882884	04-25-2017	09:50:52	07:50:52	female	22	{RIGHTARROW}	42							0	278230	277555	{RIGHTARROW}	675	276415	276005	910	right4,8	20	1	1	mask20	0	277522	0	277322	eqm10_NoEyeNmodel1_dir	90	H	gazeCOD	GazeCoDxp	1	400	0	277022	7	276922
GazeCoD_1Model_male	5	1	19	<?xml version="1.0"?>\n<Clock xmlns:dt="urn:schemas-microsoft-com:datatypes"><Description dt:dt="string">E-Prime Primary Realtime Clock</Description><StartTime><Timestamp dt:dt="int">0</Timestamp><DateUtc dt:dt="string">2017-04-25T07:50:52Z</DateUtc></StartTime><FrequencyChanges><FrequencyChange><Frequency dt:dt="r8">3312958</Frequency><Timestamp dt:dt="r8">2888429599</Timestamp><Current dt:dt="r…	60.003	1	right	-1405882884	04-25-2017	09:50:52	07:50:52	female	23	{LEFTARROW}	55							0	280278	279705	{DOWNARROW}	572	278568	278255	813	left6,4	27	1	2	mask27	0	279672	0	279472	eqm10_NoEyeNmodel1_dir	90	HV	gazeCOD	GazeCoDxp	0	400	0	279172	4	279072
GazeCoD_1Model_male	5	1	19	<?xml version="1.0"?>\n<Clock xmlns:dt="urn:schemas-microsoft-com:datatypes"><Description dt:dt="string">E-Prime Primary Realtime Clock</Description><StartTime><Timestamp dt:dt="int">0</Timestamp><DateUtc dt:dt="string">2017-04-25T07:50:52Z</DateUtc></StartTime><FrequencyChanges><FrequencyChange><Frequency dt:dt="r8">3312958</Frequency><Timestamp dt:dt="r8">2888429599</Timestamp><Current dt:dt="r…	60.003	1	right	-1405882884	04-25-2017	09:50:52	07:50:52	female	24	{LEFTARROW}	51							0	282301	281788	{DOWNARROW}	513	280645	280305	840	left3,2	25	1	3	mask25	0	281755	0	281555	eqm10_NoEyeNmodel1_dir	90	HV	gazeCOD	GazeCoDxp	0	400	0	281255	10	281155
GazeCoD_1Model_male	5	1	19	<?xml version="1.0"?>\n<Clock xmlns:dt="urn:schemas-microsoft-com:datatypes"><Description dt:dt="string">E-Prime Primary Realtime Clock</Description><StartTime><Timestamp dt:dt="int">0</Timestamp><DateUtc dt:dt="string">2017-04-25T07:50:52Z</DateUtc></StartTime><FrequencyChanges><FrequencyChange><Frequency dt:dt="r8">3312958</Frequency><Timestamp dt:dt="r8">2888429599</Timestamp><Current dt:dt="r…	60.003	1	right	-1405882884	04-25-2017	09:50:52	07:50:52	female	25	{RIGHTARROW}	46							0	284261	283721	{DOWNARROW}	540	282578	282321	757	right1,6	29	1	4	mask29	0	283688	0	283488	eqm10_NoEyeNmodel1_dir	90	HV	gazeCOD	GazeCoDxp	0	400	0	283188	10	283088
GazeCoD_1Model_male	5	1	19	<?xml version="1.0"?>\n<Clock xmlns:dt="urn:schemas-microsoft-com:datatypes"><Description dt:dt="string">E-Prime Primary Realtime Clock</Description><StartTime><Timestamp dt:dt="int">0</Timestamp><DateUtc dt:dt="string">2017-04-25T07:50:52Z</DateUtc></StartTime><FrequencyChanges><FrequencyChange><Frequency dt:dt="r8">3312958</Frequency><Timestamp dt:dt="r8">2888429599</Timestamp><Current dt:dt="r…	60.003	1	right	-1405882884	04-25-2017	09:50:52	07:50:52	female	26	{LEFTARROW}	55							0	286349	285771	{LEFTARROW}	578	284659	284288	871	left6,4	5	1	5	mask5	0	285755	0	285555	eqm10_NoEyeNmodel1_dir	0	V	gazeCOD	GazeCoDxp	1	400	0	285255	-4	285155
GazeCoD_1Model_male	5	1	19	<?xml version="1.0"?>\n<Clock xmlns:dt="urn:schemas-microsoft-com:datatypes"><Description dt:dt="string">E-Prime Primary Realtime Clock</Description><StartTime><Timestamp dt:dt="int">0</Timestamp><DateUtc dt:dt="string">2017-04-25T07:50:52Z</DateUtc></StartTime><FrequencyChanges><FrequencyChange><Frequency dt:dt="r8">3312958</Frequency><Timestamp dt:dt="r8">2888429599</Timestamp><Current dt:dt="r…	60.003	1	right	-1405882884	04-25-2017	09:50:52	07:50:52	female	27	{RIGHTARROW}	77							0	288357	287821	{RIGHTARROW}	536	286689	286371	818	right8	11	1	6	mask11	0	287788	0	287588	eqm10_NoEyeNmodel1_dir	0	V	gazeCOD	GazeCoDxp	1	400	0	287288	-1	287188
GazeCoD_1Model_male	5	1	19	<?xml version="1.0"?>\n<Clock xmlns:dt="urn:schemas-microsoft-com:datatypes"><Description dt:dt="string">E-Prime Primary Realtime Clock</Description><StartTime><Timestamp dt:dt="int">0</Timestamp><DateUtc dt:dt="string">2017-04-25T07:50:52Z</DateUtc></StartTime><FrequencyChanges><FrequencyChange><Frequency dt:dt="r8">3312958</Frequency><Timestamp dt:dt="r8">2888429599</Timestamp><Current dt:dt="r…	60.003	1	right	-1405882884	04-25-2017	09:50:52	07:50:52	female	28	{RIGHTARROW}	77							0	290357	289904	{DOWNARROW}	453	288761	288388	873	right8	22	1	7	mask22	0	289871	0	289671	eqm10_NoEyeNmodel1_dir	90	H	gazeCOD	GazeCoDxp	0	400	0	289371	10	289271
GazeCoD_1Model_male	5	1	19	<?xml version="1.0"?>\n<Clock xmlns:dt="urn:schemas-microsoft-com:datatypes"><Description dt:dt="string">E-Prime Primary Realtime Clock</Description><StartTime><Timestamp dt:dt="int">0</Timestamp><DateUtc dt:dt="string">2017-04-25T07:50:52Z</DateUtc></StartTime><FrequencyChanges><FrequencyChange><Frequency dt:dt="r8">3312958</Frequency><Timestamp dt:dt="r8">2888429599</Timestamp><Current dt:dt="r…	60.003	1	right	-1405882884	04-25-2017	09:50:52	07:50:52	female	29	{RIGHTARROW}	40							0	292373	291921	{DOWNARROW}	452	290798	290388	910	right6,4	10	1	8	mask10	0	291904	0	291704	eqm10_NoEyeNmodel1_dir	0	V	gazeCOD	GazeCoDxp	0	400	0	291404	6	291304
GazeCoD_1Model_male	5	1	19	<?xml version="1.0"?>\n<Clock xmlns:dt="urn:schemas-microsoft-com:datatypes"><Description dt:dt="string">E-Prime Primary Realtime Clock</Description><StartTime><Timestamp dt:dt="int">0</Timestamp><DateUtc dt:dt="string">2017-04-25T07:50:52Z</DateUtc></StartTime><FrequencyChanges><FrequencyChange><Frequency dt:dt="r8">3312958</Frequency><Timestamp dt:dt="r8">2888429599</Timestamp><Current dt:dt="r…	60.003	1	right	-1405882884	04-25-2017	09:50:52	07:50:52	female	30	{RIGHTARROW}	44							0	294493	293921	{DOWNARROW}	572	292806	292387	919	right3,2	19	1	9	mask19	0	293904	0	293704	eqm10_NoEyeNmodel1_dir	90	H	gazeCOD	GazeCoDxp	0	400	0	293404	-2	293304
GazeCoD_1Model_male	5	1	19	<?xml version="1.0"?>\n<Clock xmlns:dt="urn:schemas-microsoft-com:datatypes"><Description dt:dt="string">E-Prime Primary Realtime Clock</Description><StartTime><Timestamp dt:dt="int">0</Timestamp><DateUtc dt:dt="string">2017-04-25T07:50:52Z</DateUtc></StartTime><FrequencyChanges><FrequencyChange><Frequency dt:dt="r8">3312958</Frequency><Timestamp dt:dt="r8">2888429599</Timestamp><Current dt:dt="r…	60.003	1	right	-1405882884	04-25-2017	09:50:52	07:50:52	female	31	{LEFTARROW}	53							0	296429	295937	{LEFTARROW}	492	294826	294521	805	left4,8	26	1	10	mask26	0	295921	0	295721	eqm10_NoEyeNmodel1_dir	90	HV	gazeCOD	GazeCoDxp	1	400	0	295421	-5	295321
GazeCoD_1Model_male	5	1	19	<?xml version="1.0"?>\n<Clock xmlns:dt="urn:schemas-microsoft-com:datatypes"><Description dt:dt="string">E-Prime Primary Realtime Clock</Description><StartTime><Timestamp dt:dt="int">0</Timestamp><DateUtc dt:dt="string">2017-04-25T07:50:52Z</DateUtc></StartTime><FrequencyChanges><FrequencyChange><Frequency dt:dt="r8">3312958</Frequency><Timestamp dt:dt="r8">2888429599</Timestamp><Current dt:dt="r…	60.003	1	right	-1405882884	04-25-2017	09:50:52	07:50:52	female	32	{RIGHTARROW}	46							0	298701	297904	{DOWNARROW}	796	296787	296454	833	right1,6	18	1	11	mask18	0	297887	0	297687	eqm10_NoEyeNmodel1_dir	90	H	gazeCOD	GazeCoDxp	0	400	0	297387	0	297287
GazeCoD_1Model_male	5	1	19	<?xml version="1.0"?>\n<Clock xmlns:dt="urn:schemas-microsoft-com:datatypes"><Description dt:dt="string">E-Prime Primary Realtime Clock</Description><StartTime><Timestamp dt:dt="int">0</Timestamp><DateUtc dt:dt="string">2017-04-25T07:50:52Z</DateUtc></StartTime><FrequencyChanges><FrequencyChange><Frequency dt:dt="r8">3312958</Frequency><Timestamp dt:dt="r8">2888429599</Timestamp><Current dt:dt="r…	60.003	1	right	-1405882884	04-25-2017	09:50:52	07:50:52	female	33	{RIGHTARROW}	40							0	300660	300120	{RIGHTARROW}	540	299008	298720	788	right6,4	32	1	12	mask32	0	300104	0	299904	eqm10_NoEyeNmodel1_dir	90	HV	gazeCOD	GazeCoDxp	1	400	0	299604	-4	299504
GazeCoD_1Model_male	5	1	19	<?xml version="1.0"?>\n<Clock xmlns:dt="urn:schemas-microsoft-com:datatypes"><Description dt:dt="string">E-Prime Primary Realtime Clock</Description><StartTime><Timestamp dt:dt="int">0</Timestamp><DateUtc dt:dt="string">2017-04-25T07:50:52Z</DateUtc></StartTime><FrequencyChanges><FrequencyChange><Frequency dt:dt="r8">3312958</Frequency><Timestamp dt:dt="r8">2888429599</Timestamp><Current dt:dt="r…	60.003	1	right	-1405882884	04-25-2017	09:50:52	07:50:52	female	34	{RIGHTARROW}	44							0	302540	302104	{DOWNARROW}	436	300977	300687	790	right3,2	30	1	13	mask30	0	302087	0	301887	eqm10_NoEyeNmodel1_dir	90	HV	gazeCOD	GazeCoDxp	0	400	0	301587	10	301487
GazeCoD_1Model_male	5	1	19	<?xml version="1.0"?>\n<Clock xmlns:dt="urn:schemas-microsoft-com:datatypes"><Description dt:dt="string">E-Prime Primary Realtime Clock</Description><StartTime><Timestamp dt:dt="int">0</Timestamp><DateUtc dt:dt="string">2017-04-25T07:50:52Z</DateUtc></StartTime><FrequencyChanges><FrequencyChange><Frequency dt:dt="r8">3312958</Frequency><Timestamp dt:dt="r8">2888429599</Timestamp><Current dt:dt="r…	60.003	1	right	-1405882884	04-25-2017	09:50:52	07:50:52	female	35	{DOWNARROW}	79							0	304476	304070	{DOWNARROW}	406	302948	302570	878	DG0	1	1	14	mask1	0	304053	0	303853	eqm10_NoEyeNmodel1_dir	0	V	gazeCOD	GazeCoDxp	1	400	0	303553	5	303453
GazeCoD_1Model_male	5	1	19	<?xml version="1.0"?>\n<Clock xmlns:dt="urn:schemas-microsoft-com:datatypes"><Description dt:dt="string">E-Prime Primary Realtime Clock</Description><StartTime><Timestamp dt:dt="int">0</Timestamp><DateUtc dt:dt="string">2017-04-25T07:50:52Z</DateUtc></StartTime><FrequencyChanges><FrequencyChange><Frequency dt:dt="r8">3312958</Frequency><Timestamp dt:dt="r8">2888429599</Timestamp><Current dt:dt="r…	60.003	1	right	-1405882884	04-25-2017	09:50:52	07:50:52	female	36	{RIGHTARROW}	42							0	306556	306120	{RIGHTARROW}	436	305003	304503	1000	right4,8	31	1	15	mask31	0	306103	0	305903	eqm10_NoEyeNmodel1_dir	90	HV	gazeCOD	GazeCoDxp	1	400	0	305603	0	305503
GazeCoD_1Model_male	5	1	19	<?xml version="1.0"?>\n<Clock xmlns:dt="urn:schemas-microsoft-com:datatypes"><Description dt:dt="string">E-Prime Primary Realtime Clock</Description><StartTime><Timestamp dt:dt="int">0</Timestamp><DateUtc dt:dt="string">2017-04-25T07:50:52Z</DateUtc></StartTime><FrequencyChanges><FrequencyChange><Frequency dt:dt="r8">3312958</Frequency><Timestamp dt:dt="r8">2888429599</Timestamp><Current dt:dt="r…	60.003	1	right	-1405882884	04-25-2017	09:50:52	07:50:52	female	37	{LEFTARROW}	51							0	308764	308187	{DOWNARROW}	577	307065	306570	995	left3,2	14	1	16	mask14	0	308170	0	307970	eqm10_NoEyeNmodel1_dir	90	H	gazeCOD	GazeCoDxp	0	400	0	307670	5	307570
GazeCoD_1Model_male	5	1	19	<?xml version="1.0"?>\n<Clock xmlns:dt="urn:schemas-microsoft-com:datatypes"><Description dt:dt="string">E-Prime Primary Realtime Clock</Description><StartTime><Timestamp dt:dt="int">0</Timestamp><DateUtc dt:dt="string">2017-04-25T07:50:52Z</DateUtc></StartTime><FrequencyChanges><FrequencyChange><Frequency dt:dt="r8">3312958</Frequency><Timestamp dt:dt="r8">2888429599</Timestamp><Current dt:dt="r…	60.003	1	right	-1405882884	04-25-2017	09:50:52	07:50:52	female	38	{DOWNARROW}	79							0	310748	310303	{DOWNARROW}	445	309180	308787	893	DG0	23	1	17	mask23	0	310286	0	310086	eqm10_NoEyeNmodel1_dir	90	HV	gazeCOD	GazeCoDxp	1	400	0	309786	6	309686
GazeCoD_1Model_male	5	1	19	<?xml version="1.0"?>\n<Clock xmlns:dt="urn:schemas-microsoft-com:datatypes"><Description dt:dt="string">E-Prime Primary Realtime Clock</Description><StartTime><Timestamp dt:dt="int">0</Timestamp><DateUtc dt:dt="string">2017-04-25T07:50:52Z</DateUtc></StartTime><FrequencyChanges><FrequencyChange><Frequency dt:dt="r8">3312958</Frequency><Timestamp dt:dt="r8">2888429599</Timestamp><Current dt:dt="r…	60.003	1	right	-1405882884	04-25-2017	09:50:52	07:50:52	female	39	{LEFTARROW}	49							0	312732	312186	{DOWNARROW}	546	311067	310770	797	left1,6	24	1	18	mask24	0	312170	0	311970	eqm10_NoEyeNmodel1_dir	90	HV	gazeCOD	GazeCoDxp	0	400	0	311670	3	311570
GazeCoD_1Model_male	5	1	19	<?xml version="1.0"?>\n<Clock xmlns:dt="urn:schemas-microsoft-com:datatypes"><Description dt:dt="string">E-Prime Primary Realtime Clock</Description><StartTime><Timestamp dt:dt="int">0</Timestamp><DateUtc dt:dt="string">2017-04-25T07:50:52Z</DateUtc></StartTime><FrequencyChanges><FrequencyChange><Frequency dt:dt="r8">3312958</Frequency><Timestamp dt:dt="r8">2888429599</Timestamp><Current dt:dt="r…	60.003	1	right	-1405882884	04-25-2017	09:50:52	07:50:52	female	40	{RIGHTARROW}	42							0	314716	314336	{DOWNARROW}	380	313215	312753	962	right4,8	9	1	19	mask9	0	314320	0	314120	eqm10_NoEyeNmodel1_dir	0	V	gazeCOD	GazeCoDxp	0	400	0	313820	5	313720
GazeCoD_1Model_male	5	1	19	<?xml version="1.0"?>\n<Clock xmlns:dt="urn:schemas-microsoft-com:datatypes"><Description dt:dt="string">E-Prime Primary Realtime Clock</Description><StartTime><Timestamp dt:dt="int">0</Timestamp><DateUtc dt:dt="string">2017-04-25T07:50:52Z</DateUtc></StartTime><FrequencyChanges><FrequencyChange><Frequency dt:dt="r8">3312958</Frequency><Timestamp dt:dt="r8">2888429599</Timestamp><Current dt:dt="r…	60.003	1	right	-1405882884	04-25-2017	09:50:52	07:50:52	female	41	{RIGHTARROW}	77							0	316636	316136	{RIGHTARROW}	499	315011	314736	775	right8	33	1	20	mask33	0	316119	0	315919	eqm10_NoEyeNmodel1_dir	90	HV	gazeCOD	GazeCoDxp	1	400	0	315619	8	315519
GazeCoD_1Model_male	5	1	19	<?xml version="1.0"?>\n<Clock xmlns:dt="urn:schemas-microsoft-com:datatypes"><Description dt:dt="string">E-Prime Primary Realtime Clock</Description><StartTime><Timestamp dt:dt="int">0</Timestamp><DateUtc dt:dt="string">2017-04-25T07:50:52Z</DateUtc></StartTime><FrequencyChanges><FrequencyChange><Frequency dt:dt="r8">3312958</Frequency><Timestamp dt:dt="r8">2888429599</Timestamp><Current dt:dt="r…	60.003	1	right	-1405882884	04-25-2017	09:50:52	07:50:52	female	42	{LEFTARROW}	55							0	318699	318253	{LEFTARROW}	446	317140	316653	987	left6,4	16	1	21	mask16	0	318236	0	318036	eqm10_NoEyeNmodel1_dir	90	H	gazeCOD	GazeCoDxp	1	400	0	317736	-4	317636
GazeCoD_1Model_male	5	1	19	<?xml version="1.0"?>\n<Clock xmlns:dt="urn:schemas-microsoft-com:datatypes"><Description dt:dt="string">E-Prime Primary Realtime Clock</Description><StartTime><Timestamp dt:dt="int">0</Timestamp><DateUtc dt:dt="string">2017-04-25T07:50:52Z</DateUtc></StartTime><FrequencyChanges><FrequencyChange><Frequency dt:dt="r8">3312958</Frequency><Timestamp dt:dt="r8">2888429599</Timestamp><Current dt:dt="r…	60.003	1	right	-1405882884	04-25-2017	09:50:52	07:50:52	female	43	{LEFTARROW}	78							0	320835	320286	{LEFTARROW}	549	319168	318719	949	left8	28	1	22	mask28	0	320269	0	320069	eqm10_NoEyeNmodel1_dir	90	HV	gazeCOD	GazeCoDxp	1	400	0	319769	1	319669
GazeCoD_1Model_male	5	1	19	<?xml version="1.0"?>\n<Clock xmlns:dt="urn:schemas-microsoft-com:datatypes"><Description dt:dt="string">E-Prime Primary Realtime Clock</Description><StartTime><Timestamp dt:dt="int">0</Timestamp><DateUtc dt:dt="string">2017-04-25T07:50:52Z</DateUtc></StartTime><FrequencyChanges><FrequencyChange><Frequency dt:dt="r8">3312958</Frequency><Timestamp dt:dt="r8">2888429599</Timestamp><Current dt:dt="r…	60.003	1	right	-1405882884	04-25-2017	09:50:52	07:50:52	female	44	{RIGHTARROW}	40							0	323611	322319	{DOWNARROW}	1292	321200	320853	847	right6,4	21	1	23	mask21	0	322302	0	322102	eqm10_NoEyeNmodel1_dir	90	H	gazeCOD	GazeCoDxp	0	400	0	321802	2	321702
GazeCoD_1Model_male	5	1	19	<?xml version="1.0"?>\n<Clock xmlns:dt="urn:schemas-microsoft-com:datatypes"><Description dt:dt="string">E-Prime Primary Realtime Clock</Description><StartTime><Timestamp dt:dt="int">0</Timestamp><DateUtc dt:dt="string">2017-04-25T07:50:52Z</DateUtc></StartTime><FrequencyChanges><FrequencyChange><Frequency dt:dt="r8">3312958</Frequency><Timestamp dt:dt="r8">2888429599</Timestamp><Current dt:dt="r…	60.003	1	right	-1405882884	04-25-2017	09:50:52	07:50:52	female	45	{LEFTARROW}	53							0	325683	325152	{DOWNARROW}	531	324036	323636	900	left4,8	4	1	24	mask4	0	325136	0	324936	eqm10_NoEyeNmodel1_dir	0	V	gazeCOD	GazeCoDxp	0	400	0	324636	0	324536
GazeCoD_1Model_male	5	1	19	<?xml version="1.0"?>\n<Clock xmlns:dt="urn:schemas-microsoft-com:datatypes"><Description dt:dt="string">E-Prime Primary Realtime Clock</Description><StartTime><Timestamp dt:dt="int">0</Timestamp><DateUtc dt:dt="string">2017-04-25T07:50:52Z</DateUtc></StartTime><FrequencyChanges><FrequencyChange><Frequency dt:dt="r8">3312958</Frequency><Timestamp dt:dt="r8">2888429599</Timestamp><Current dt:dt="r…	60.003	1	right	-1405882884	04-25-2017	09:50:52	07:50:52	female	46	{DOWNARROW}	79							0	328403	327219	{DOWNARROW}	1184	326106	325702	904	DG0	12	1	25	mask12	0	327202	0	327002	eqm10_NoEyeNmodel1_dir	90	H	gazeCOD	GazeCoDxp	1	400	0	326702	-4	326602
GazeCoD_1Model_male	5	1	19	<?xml version="1.0"?>\n<Clock xmlns:dt="urn:schemas-microsoft-com:datatypes"><Description dt:dt="string">E-Prime Primary Realtime Clock</Description><StartTime><Timestamp dt:dt="int">0</Timestamp><DateUtc dt:dt="string">2017-04-25T07:50:52Z</DateUtc></StartTime><FrequencyChanges><FrequencyChange><Frequency dt:dt="r8">3312958</Frequency><Timestamp dt:dt="r8">2888429599</Timestamp><Current dt:dt="r…	60.003	1	right	-1405882884	04-25-2017	09:50:52	07:50:52	female	47	{LEFTARROW}	53							0	330507	329852	{LEFTARROW}	655	328735	328419	816	left4,8	15	1	26	mask15	0	329835	0	329635	eqm10_NoEyeNmodel1_dir	90	H	gazeCOD	GazeCoDxp	1	400	0	329335	0	329235
GazeCoD_1Model_male	5	1	19	<?xml version="1.0"?>\n<Clock xmlns:dt="urn:schemas-microsoft-com:datatypes"><Description dt:dt="string">E-Prime Primary Realtime Clock</Description><StartTime><Timestamp dt:dt="int">0</Timestamp><DateUtc dt:dt="string">2017-04-25T07:50:52Z</DateUtc></StartTime><FrequencyChanges><FrequencyChange><Frequency dt:dt="r8">3312958</Frequency><Timestamp dt:dt="r8">2888429599</Timestamp><Current dt:dt="r…	60.003	1	right	-1405882884	04-25-2017	09:50:52	07:50:52	female	48	{LEFTARROW}	49							0	332627	332068	{DOWNARROW}	559	330950	330519	931	left1,6	2	1	27	mask2	0	332052	0	331852	eqm10_NoEyeNmodel1_dir	0	V	gazeCOD	GazeCoDxp	0	400	0	331552	2	331452
GazeCoD_1Model_male	5	1	19	<?xml version="1.0"?>\n<Clock xmlns:dt="urn:schemas-microsoft-com:datatypes"><Description dt:dt="string">E-Prime Primary Realtime Clock</Description><StartTime><Timestamp dt:dt="int">0</Timestamp><DateUtc dt:dt="string">2017-04-25T07:50:52Z</DateUtc></StartTime><FrequencyChanges><FrequencyChange><Frequency dt:dt="r8">3312958</Frequency><Timestamp dt:dt="r8">2888429599</Timestamp><Current dt:dt="r…	60.003	1	right	-1405882884	04-25-2017	09:50:52	07:50:52	female	49	{RIGHTARROW}	46							0	334794	334252	{DOWNARROW}	542	333131	332636	995	right1,6	7	1	28	mask7	0	334235	0	334035	eqm10_NoEyeNmodel1_dir	0	V	gazeCOD	GazeCoDxp	0	400	0	333735	4	333635
GazeCoD_1Model_male	5	1	19	<?xml version="1.0"?>\n<Clock xmlns:dt="urn:schemas-microsoft-com:datatypes"><Description dt:dt="string">E-Prime Primary Realtime Clock</Description><StartTime><Timestamp dt:dt="int">0</Timestamp><DateUtc dt:dt="string">2017-04-25T07:50:52Z</DateUtc></StartTime><FrequencyChanges><FrequencyChange><Frequency dt:dt="r8">3312958</Frequency><Timestamp dt:dt="r8">2888429599</Timestamp><Current dt:dt="r…	60.003	1	right	-1405882884	04-25-2017	09:50:52	07:50:52	female	50	{LEFTARROW}	51							0	336746	336252	{DOWNARROW}	494	335127	334818	809	left3,2	3	1	29	mask3	0	336235	0	336035	eqm10_NoEyeNmodel1_dir	0	V	gazeCOD	GazeCoDxp	0	400	0	335735	8	335635
GazeCoD_1Model_male	5	1	19	<?xml version="1.0"?>\n<Clock xmlns:dt="urn:schemas-microsoft-com:datatypes"><Description dt:dt="string">E-Prime Primary Realtime Clock</Description><StartTime><Timestamp dt:dt="int">0</Timestamp><DateUtc dt:dt="string">2017-04-25T07:50:52Z</DateUtc></StartTime><FrequencyChanges><FrequencyChange><Frequency dt:dt="r8">3312958</Frequency><Timestamp dt:dt="r8">2888429599</Timestamp><Current dt:dt="r…	60.003	1	right	-1405882884	04-25-2017	09:50:52	07:50:52	female	51	{LEFTARROW}	49							0	340114	338318	{LEFTARROW}	1796	337205	336768	937	left1,6	13	1	30	mask13	0	338301	0	338101	eqm10_NoEyeNmodel1_dir	90	H	gazeCOD	GazeCoDxp	1	400	0	337801	-4	337701
GazeCoD_1Model_male	5	1	19	<?xml version="1.0"?>\n<Clock xmlns:dt="urn:schemas-microsoft-com:datatypes"><Description dt:dt="string">E-Prime Primary Realtime Clock</Description><StartTime><Timestamp dt:dt="int">0</Timestamp><DateUtc dt:dt="string">2017-04-25T07:50:52Z</DateUtc></StartTime><FrequencyChanges><FrequencyChange><Frequency dt:dt="r8">3312958</Frequency><Timestamp dt:dt="r8">2888429599</Timestamp><Current dt:dt="r…	60.003	1	right	-1405882884	04-25-2017	09:50:52	07:50:52	female	52	{LEFTARROW}	78							0	341962	341501	{LEFTARROW}	461	340386	340135	751	left8	17	1	31	mask17	0	341485	0	341285	eqm10_NoEyeNmodel1_dir	90	H	gazeCOD	GazeCoDxp	1	400	0	340985	-1	340885
GazeCoD_1Model_male	5	1	19	<?xml version="1.0"?>\n<Clock xmlns:dt="urn:schemas-microsoft-com:datatypes"><Description dt:dt="string">E-Prime Primary Realtime Clock</Description><StartTime><Timestamp dt:dt="int">0</Timestamp><DateUtc dt:dt="string">2017-04-25T07:50:52Z</DateUtc></StartTime><FrequencyChanges><FrequencyChange><Frequency dt:dt="r8">3312958</Frequency><Timestamp dt:dt="r8">2888429599</Timestamp><Current dt:dt="r…	60.003	1	right	-1405882884	04-25-2017	09:50:52	07:50:52	female	53	{LEFTARROW}	78							0	343938	343451	{LEFTARROW}	487	342330	341985	845	left8	6	1	32	mask6	0	343434	-1	343234	eqm10_NoEyeNmodel1_dir	0	V	gazeCOD	GazeCoDxp	1	400	0	342935	5	342835
GazeCoD_1Model_male	5	1	19	<?xml version="1.0"?>\n<Clock xmlns:dt="urn:schemas-microsoft-com:datatypes"><Description dt:dt="string">E-Prime Primary Realtime Clock</Description><StartTime><Timestamp dt:dt="int">0</Timestamp><DateUtc dt:dt="string">2017-04-25T07:50:52Z</DateUtc></StartTime><FrequencyChanges><FrequencyChange><Frequency dt:dt="r8">3312958</Frequency><Timestamp dt:dt="r8">2888429599</Timestamp><Current dt:dt="r…	60.003	1	right	-1405882884	04-25-2017	09:50:52	07:50:52	female	54	{RIGHTARROW}	44							0	345922	345568	{DOWNARROW}	354	344449	343951	998	right3,2	8	1	33	mask8	0	345551	0	345351	eqm10_NoEyeNmodel1_dir	0	V	gazeCOD	GazeCoDxp	0	400	0	345051	2	344951
GazeCoD_1Model_male	5	1	19	<?xml version="1.0"?>\n<Clock xmlns:dt="urn:schemas-microsoft-com:datatypes"><Description dt:dt="string">E-Prime Primary Realtime Clock</Description><StartTime><Timestamp dt:dt="int">0</Timestamp><DateUtc dt:dt="string">2017-04-25T07:50:52Z</DateUtc></StartTime><FrequencyChanges><FrequencyChange><Frequency dt:dt="r8">3312958</Frequency><Timestamp dt:dt="r8">2888429599</Timestamp><Current dt:dt="r…	60.003	1	right	-1405882884	04-25-2017	09:50:52	07:50:52	female	55	{RIGHTARROW}	44							0	347954	347501	{DOWNARROW}	453	346377	345951	926	right3,2	8	2	34	mask8	0	347484	0	347284	eqm10_NoEyeNmodel1_dir	0	V	gazeCOD	GazeCoDxp	0	400	0	346984	7	346884
GazeCoD_1Model_male	5	1	19	<?xml version="1.0"?>\n<Clock xmlns:dt="urn:schemas-microsoft-com:datatypes"><Description dt:dt="string">E-Prime Primary Realtime Clock</Description><StartTime><Timestamp dt:dt="int">0</Timestamp><DateUtc dt:dt="string">2017-04-25T07:50:52Z</DateUtc></StartTime><FrequencyChanges><FrequencyChange><Frequency dt:dt="r8">3312958</Frequency><Timestamp dt:dt="r8">2888429599</Timestamp><Current dt:dt="r…	60.003	1	right	-1405882884	04-25-2017	09:50:52	07:50:52	female	56	{DOWNARROW}	79							0	350002	349484	{DOWNARROW}	517	348369	347968	901	DG0	12	2	35	mask12	0	349467	-1	349267	eqm10_NoEyeNmodel1_dir	90	H	gazeCOD	GazeCoDxp	1	400	0	348968	-1	348868
GazeCoD_1Model_male	5	1	19	<?xml version="1.0"?>\n<Clock xmlns:dt="urn:schemas-microsoft-com:datatypes"><Description dt:dt="string">E-Prime Primary Realtime Clock</Description><StartTime><Timestamp dt:dt="int">0</Timestamp><DateUtc dt:dt="string">2017-04-25T07:50:52Z</DateUtc></StartTime><FrequencyChanges><FrequencyChange><Frequency dt:dt="r8">3312958</Frequency><Timestamp dt:dt="r8">2888429599</Timestamp><Current dt:dt="r…	60.003	1	right	-1405882884	04-25-2017	09:50:52	07:50:52	female	57	{RIGHTARROW}	40							0	352041	351501	{DOWNARROW}	540	350382	350017	865	right6,4	21	2	36	mask21	0	351484	0	351284	eqm10_NoEyeNmodel1_dir	90	H	gazeCOD	GazeCoDxp	0	400	0	350984	2	350884
GazeCoD_1Model_male	5	1	19	<?xml version="1.0"?>\n<Clock xmlns:dt="urn:schemas-microsoft-com:datatypes"><Description dt:dt="string">E-Prime Primary Realtime Clock</Description><StartTime><Timestamp dt:dt="int">0</Timestamp><DateUtc dt:dt="string">2017-04-25T07:50:52Z</DateUtc></StartTime><FrequencyChanges><FrequencyChange><Frequency dt:dt="r8">3312958</Frequency><Timestamp dt:dt="r8">2888429599</Timestamp><Current dt:dt="r…	60.003	1	right	-1405882884	04-25-2017	09:50:52	07:50:52	female	58	{RIGHTARROW}	46							0	353977	353484	{LEFTARROW}	493	352357	352051	806	right1,6	18	2	37	mask18	0	353467	0	353267	eqm10_NoEyeNmodel1_dir	90	H	gazeCOD	GazeCoDxp	0	400	0	352967	10	352867
GazeCoD_1Model_male	5	1	19	<?xml version="1.0"?>\n<Clock xmlns:dt="urn:schemas-microsoft-com:datatypes"><Description dt:dt="string">E-Prime Primary Realtime Clock</Description><StartTime><Timestamp dt:dt="int">0</Timestamp><DateUtc dt:dt="string">2017-04-25T07:50:52Z</DateUtc></StartTime><FrequencyChanges><FrequencyChange><Frequency dt:dt="r8">3312958</Frequency><Timestamp dt:dt="r8">2888429599</Timestamp><Current dt:dt="r…	60.003	1	right	-1405882884	04-25-2017	09:50:52	07:50:52	female	59	{RIGHTARROW}	46							0	355929	355500	{DOWNARROW}	429	354386	354001	885	right1,6	7	2	38	mask7	0	355484	0	355284	eqm10_NoEyeNmodel1_dir	0	V	gazeCOD	GazeCoDxp	0	400	0	354984	-2	354884
GazeCoD_1Model_male	5	1	19	<?xml version="1.0"?>\n<Clock xmlns:dt="urn:schemas-microsoft-com:datatypes"><Description dt:dt="string">E-Prime Primary Realtime Clock</Description><StartTime><Timestamp dt:dt="int">0</Timestamp><DateUtc dt:dt="string">2017-04-25T07:50:52Z</DateUtc></StartTime><FrequencyChanges><FrequencyChange><Frequency dt:dt="r8">3312958</Frequency><Timestamp dt:dt="r8">2888429599</Timestamp><Current dt:dt="r…	60.003	1	right	-1405882884	04-25-2017	09:50:52	07:50:52	female	60	{LEFTARROW}	78							0	357905	357434	{LEFTARROW}	471	356311	355950	861	left8	28	2	39	mask28	0	357417	0	357217	eqm10_NoEyeNmodel1_dir	90	HV	gazeCOD	GazeCoDxp	1	400	0	356917	6	356817
GazeCoD_1Model_male	5	1	19	<?xml version="1.0"?>\n<Clock xmlns:dt="urn:schemas-microsoft-com:datatypes"><Description dt:dt="string">E-Prime Primary Realtime Clock</Description><StartTime><Timestamp dt:dt="int">0</Timestamp><DateUtc dt:dt="string">2017-04-25T07:50:52Z</DateUtc></StartTime><FrequencyChanges><FrequencyChange><Frequency dt:dt="r8">3312958</Frequency><Timestamp dt:dt="r8">2888429599</Timestamp><Current dt:dt="r…	60.003	1	right	-1405882884	04-25-2017	09:50:52	07:50:52	female	61	{DOWNARROW}	79							0	359793	359384	{DOWNARROW}	409	358261	357917	844	DG0	1	2	40	mask1	0	359367	0	359167	eqm10_NoEyeNmodel1_dir	0	V	gazeCOD	GazeCoDxp	1	400	0	358867	6	358767
GazeCoD_1Model_male	5	1	19	<?xml version="1.0"?>\n<Clock xmlns:dt="urn:schemas-microsoft-com:datatypes"><Description dt:dt="string">E-Prime Primary Realtime Clock</Description><StartTime><Timestamp dt:dt="int">0</Timestamp><DateUtc dt:dt="string">2017-04-25T07:50:52Z</DateUtc></StartTime><FrequencyChanges><FrequencyChange><Frequency dt:dt="r8">3312958</Frequency><Timestamp dt:dt="r8">2888429599</Timestamp><Current dt:dt="r…	60.003	1	right	-1405882884	04-25-2017	09:50:52	07:50:52	female	62	{LEFTARROW}	49							0	362081	361283	{DOWNARROW}	798	360168	359817	851	left1,6	24	2	41	mask24	0	361267	0	361067	eqm10_NoEyeNmodel1_dir	90	HV	gazeCOD	GazeCoDxp	0	400	0	360767	-1	360667
GazeCoD_1Model_male	5	1	19	<?xml version="1.0"?>\n<Clock xmlns:dt="urn:schemas-microsoft-com:datatypes"><Description dt:dt="string">E-Prime Primary Realtime Clock</Description><StartTime><Timestamp dt:dt="int">0</Timestamp><DateUtc dt:dt="string">2017-04-25T07:50:52Z</DateUtc></StartTime><FrequencyChanges><FrequencyChange><Frequency dt:dt="r8">3312958</Frequency><Timestamp dt:dt="r8">2888429599</Timestamp><Current dt:dt="r…	60.003	1	right	-1405882884	04-25-2017	09:50:52	07:50:52	female	63	{LEFTARROW}	53							0	363881	363500	{DOWNARROW}	381	362384	362100	784	left4,8	4	2	42	mask4	0	363483	0	363283	eqm10_NoEyeNmodel1_dir	0	V	gazeCOD	GazeCoDxp	0	400	0	362983	-1	362883
GazeCoD_1Model_male	5	1	19	<?xml version="1.0"?>\n<Clock xmlns:dt="urn:schemas-microsoft-com:datatypes"><Description dt:dt="string">E-Prime Primary Realtime Clock</Description><StartTime><Timestamp dt:dt="int">0</Timestamp><DateUtc dt:dt="string">2017-04-25T07:50:52Z</DateUtc></StartTime><FrequencyChanges><FrequencyChange><Frequency dt:dt="r8">3312958</Frequency><Timestamp dt:dt="r8">2888429599</Timestamp><Current dt:dt="r…	60.003	1	right	-1405882884	04-25-2017	09:50:52	07:50:52	female	64	{LEFTARROW}	51							0	366929	365500	{LEFTARROW}	1429	364383	363900	983	left3,2	25	2	43	mask25	0	365483	0	365283	eqm10_NoEyeNmodel1_dir	90	HV	gazeCOD	GazeCoDxp	1	400	0	364983	0	364883
GazeCoD_1Model_male	5	1	19	<?xml version="1.0"?>\n<Clock xmlns:dt="urn:schemas-microsoft-com:datatypes"><Description dt:dt="string">E-Prime Primary Realtime Clock</Description><StartTime><Timestamp dt:dt="int">0</Timestamp><DateUtc dt:dt="string">2017-04-25T07:50:52Z</DateUtc></StartTime><FrequencyChanges><FrequencyChange><Frequency dt:dt="r8">3312958</Frequency><Timestamp dt:dt="r8">2888429599</Timestamp><Current dt:dt="r…	60.003	1	right	-1405882884	04-25-2017	09:50:52	07:50:52	female	65	{LEFTARROW}	55							0	368728	368333	{LEFTARROW}	395	367209	366950	759	left6,4	16	2	44	mask16	0	368316	0	368116	eqm10_NoEyeNmodel1_dir	90	H	gazeCOD	GazeCoDxp	1	400	0	367816	7	367716
GazeCoD_1Model_male	5	1	19	<?xml version="1.0"?>\n<Clock xmlns:dt="urn:schemas-microsoft-com:datatypes"><Description dt:dt="string">E-Prime Primary Realtime Clock</Description><StartTime><Timestamp dt:dt="int">0</Timestamp><DateUtc dt:dt="string">2017-04-25T07:50:52Z</DateUtc></StartTime><FrequencyChanges><FrequencyChange><Frequency dt:dt="r8">3312958</Frequency><Timestamp dt:dt="r8">2888429599</Timestamp><Current dt:dt="r…	60.003	1	right	-1405882884	04-25-2017	09:50:52	07:50:52	female	66	{RIGHTARROW}	46							0	370432	370216	{DOWNARROW}	216	369100	368750	850	right1,6	29	2	45	mask29	0	370200	0	370000	eqm10_NoEyeNmodel1_dir	90	HV	gazeCOD	GazeCoDxp	0	400	0	369700	0	369600
GazeCoD_1Model_male	5	1	19	<?xml version="1.0"?>\n<Clock xmlns:dt="urn:schemas-microsoft-com:datatypes"><Description dt:dt="string">E-Prime Primary Realtime Clock</Description><StartTime><Timestamp dt:dt="int">0</Timestamp><DateUtc dt:dt="string">2017-04-25T07:50:52Z</DateUtc></StartTime><FrequencyChanges><FrequencyChange><Frequency dt:dt="r8">3312958</Frequency><Timestamp dt:dt="r8">2888429599</Timestamp><Current dt:dt="r…	60.003	1	right	-1405882884	04-25-2017	09:50:52	07:50:52	female	67	{DOWNARROW}	79							0	372360	372033	{DOWNARROW}	327	370922	370450	972	DG0	23	2	46	mask23	0	372016	-1	371816	eqm10_NoEyeNmodel1_dir	90	HV	gazeCOD	GazeCoDxp	1	400	0	371517	-5	371417
GazeCoD_1Model_male	5	1	19	<?xml version="1.0"?>\n<Clock xmlns:dt="urn:schemas-microsoft-com:datatypes"><Description dt:dt="string">E-Prime Primary Realtime Clock</Description><StartTime><Timestamp dt:dt="int">0</Timestamp><DateUtc dt:dt="string">2017-04-25T07:50:52Z</DateUtc></StartTime><FrequencyChanges><FrequencyChange><Frequency dt:dt="r8">3312958</Frequency><Timestamp dt:dt="r8">2888429599</Timestamp><Current dt:dt="r…	60.003	1	right	-1405882884	04-25-2017	09:50:52	07:50:52	female	68	{LEFTARROW}	78							0	374352	373983	{LEFTARROW}	369	372857	372383	974	left8	17	2	47	mask17	0	373966	0	373766	eqm10_NoEyeNmodel1_dir	90	H	gazeCOD	GazeCoDxp	1	400	0	373466	9	373366
GazeCoD_1Model_male	5	1	19	<?xml version="1.0"?>\n<Clock xmlns:dt="urn:schemas-microsoft-com:datatypes"><Description dt:dt="string">E-Prime Primary Realtime Clock</Description><StartTime><Timestamp dt:dt="int">0</Timestamp><DateUtc dt:dt="string">2017-04-25T07:50:52Z</DateUtc></StartTime><FrequencyChanges><FrequencyChange><Frequency dt:dt="r8">3312958</Frequency><Timestamp dt:dt="r8">2888429599</Timestamp><Current dt:dt="r…	60.003	1	right	-1405882884	04-25-2017	09:50:52	07:50:52	female	69	{RIGHTARROW}	77							0	376424	375949	{RIGHTARROW}	475	374836	374366	970	right8	33	2	48	mask33	0	375933	0	375733	eqm10_NoEyeNmodel1_dir	90	HV	gazeCOD	GazeCoDxp	1	400	0	375433	-3	375333
GazeCoD_1Model_male	5	1	19	<?xml version="1.0"?>\n<Clock xmlns:dt="urn:schemas-microsoft-com:datatypes"><Description dt:dt="string">E-Prime Primary Realtime Clock</Description><StartTime><Timestamp dt:dt="int">0</Timestamp><DateUtc dt:dt="string">2017-04-25T07:50:52Z</DateUtc></StartTime><FrequencyChanges><FrequencyChange><Frequency dt:dt="r8">3312958</Frequency><Timestamp dt:dt="r8">2888429599</Timestamp><Current dt:dt="r…	60.003	1	right	-1405882884	04-25-2017	09:50:52	07:50:52	female	70	{LEFTARROW}	49							0	378288	377916	{DOWNARROW}	372	376800	376449	851	left1,6	2	2	49	mask2	0	377899	0	377699	eqm10_NoEyeNmodel1_dir	0	V	gazeCOD	GazeCoDxp	0	400	0	377399	-1	377299
GazeCoD_1Model_male	5	1	19	<?xml version="1.0"?>\n<Clock xmlns:dt="urn:schemas-microsoft-com:datatypes"><Description dt:dt="string">E-Prime Primary Realtime Clock</Description><StartTime><Timestamp dt:dt="int">0</Timestamp><DateUtc dt:dt="string">2017-04-25T07:50:52Z</DateUtc></StartTime><FrequencyChanges><FrequencyChange><Frequency dt:dt="r8">3312958</Frequency><Timestamp dt:dt="r8">2888429599</Timestamp><Current dt:dt="r…	60.003	1	right	-1405882884	04-25-2017	09:50:52	07:50:52	female	71	{RIGHTARROW}	40							0	380360	379899	{RIGHTARROW}	461	378776	378299	977	right6,4	32	2	50	mask32	0	379882	0	379682	eqm10_NoEyeNmodel1_dir	90	HV	gazeCOD	GazeCoDxp	1	400	0	379382	6	379282
GazeCoD_1Model_male	5	1	19	<?xml version="1.0"?>\n<Clock xmlns:dt="urn:schemas-microsoft-com:datatypes"><Description dt:dt="string">E-Prime Primary Realtime Clock</Description><StartTime><Timestamp dt:dt="int">0</Timestamp><DateUtc dt:dt="string">2017-04-25T07:50:52Z</DateUtc></StartTime><FrequencyChanges><FrequencyChange><Frequency dt:dt="r8">3312958</Frequency><Timestamp dt:dt="r8">2888429599</Timestamp><Current dt:dt="r…	60.003	1	right	-1405882884	04-25-2017	09:50:52	07:50:52	female	72	{LEFTARROW}	78							0	382328	381932	{LEFTARROW}	396	380808	380382	926	left8	6	2	51	mask6	0	381916	0	381716	eqm10_NoEyeNmodel1_dir	0	V	gazeCOD	GazeCoDxp	1	400	0	381416	8	381316
GazeCoD_1Model_male	5	1	19	<?xml version="1.0"?>\n<Clock xmlns:dt="urn:schemas-microsoft-com:datatypes"><Description dt:dt="string">E-Prime Primary Realtime Clock</Description><StartTime><Timestamp dt:dt="int">0</Timestamp><DateUtc dt:dt="string">2017-04-25T07:50:52Z</DateUtc></StartTime><FrequencyChanges><FrequencyChange><Frequency dt:dt="r8">3312958</Frequency><Timestamp dt:dt="r8">2888429599</Timestamp><Current dt:dt="r…	60.003	1	right	-1405882884	04-25-2017	09:50:52	07:50:52	female	73	{RIGHTARROW}	42							0	384144	383732	{RIGHTARROW}	411	382610	382349	761	right4,8	31	2	52	mask31	0	383715	-1	383515	eqm10_NoEyeNmodel1_dir	90	HV	gazeCOD	GazeCoDxp	1	400	0	383216	6	383116
GazeCoD_1Model_male	5	1	19	<?xml version="1.0"?>\n<Clock xmlns:dt="urn:schemas-microsoft-com:datatypes"><Description dt:dt="string">E-Prime Primary Realtime Clock</Description><StartTime><Timestamp dt:dt="int">0</Timestamp><DateUtc dt:dt="string">2017-04-25T07:50:52Z</DateUtc></StartTime><FrequencyChanges><FrequencyChange><Frequency dt:dt="r8">3312958</Frequency><Timestamp dt:dt="r8">2888429599</Timestamp><Current dt:dt="r…	60.003	1	right	-1405882884	04-25-2017	09:50:52	07:50:52	female	74	{LEFTARROW}	53							0	386183	385782	{LEFTARROW}	401	384658	384165	993	left4,8	26	2	53	mask26	0	385765	0	385565	eqm10_NoEyeNmodel1_dir	90	HV	gazeCOD	GazeCoDxp	1	400	0	385265	7	385165
GazeCoD_1Model_male	5	1	19	<?xml version="1.0"?>\n<Clock xmlns:dt="urn:schemas-microsoft-com:datatypes"><Description dt:dt="string">E-Prime Primary Realtime Clock</Description><StartTime><Timestamp dt:dt="int">0</Timestamp><DateUtc dt:dt="string">2017-04-25T07:50:52Z</DateUtc></StartTime><FrequencyChanges><FrequencyChange><Frequency dt:dt="r8">3312958</Frequency><Timestamp dt:dt="r8">2888429599</Timestamp><Current dt:dt="r…	60.003	1	right	-1405882884	04-25-2017	09:50:52	07:50:52	female	75	{LEFTARROW}	53							0	388215	387582	{DOWNARROW}	633	386459	386199	760	left4,8	15	2	54	mask15	0	387565	0	387365	eqm10_NoEyeNmodel1_dir	90	H	gazeCOD	GazeCoDxp	0	400	0	387065	6	386965
GazeCoD_1Model_male	5	1	19	<?xml version="1.0"?>\n<Clock xmlns:dt="urn:schemas-microsoft-com:datatypes"><Description dt:dt="string">E-Prime Primary Realtime Clock</Description><StartTime><Timestamp dt:dt="int">0</Timestamp><DateUtc dt:dt="string">2017-04-25T07:50:52Z</DateUtc></StartTime><FrequencyChanges><FrequencyChange><Frequency dt:dt="r8">3312958</Frequency><Timestamp dt:dt="r8">2888429599</Timestamp><Current dt:dt="r…	60.003	1	right	-1405882884	04-25-2017	09:50:52	07:50:52	female	76	{RIGHTARROW}	44							0	390135	389748	{DOWNARROW}	387	388633	388232	901	right3,2	19	2	55	mask19	0	389732	0	389532	eqm10_NoEyeNmodel1_dir	90	H	gazeCOD	GazeCoDxp	0	400	0	389232	-1	389132
GazeCoD_1Model_male	5	1	19	<?xml version="1.0"?>\n<Clock xmlns:dt="urn:schemas-microsoft-com:datatypes"><Description dt:dt="string">E-Prime Primary Realtime Clock</Description><StartTime><Timestamp dt:dt="int">0</Timestamp><DateUtc dt:dt="string">2017-04-25T07:50:52Z</DateUtc></StartTime><FrequencyChanges><FrequencyChange><Frequency dt:dt="r8">3312958</Frequency><Timestamp dt:dt="r8">2888429599</Timestamp><Current dt:dt="r…	60.003	1	right	-1405882884	04-25-2017	09:50:52	07:50:52	female	77	{LEFTARROW}	51							0	407110	406764	{DOWNARROW}	346	405648	405331	817	left3,2	3	2	56	mask3	0	406747	0	406547	eqm10_NoEyeNmodel1_dir	0	V	gazeCOD	GazeCoDxp	0	400	0	406247	-1	406147
GazeCoD_1Model_male	5	1	19	<?xml version="1.0"?>\n<Clock xmlns:dt="urn:schemas-microsoft-com:datatypes"><Description dt:dt="string">E-Prime Primary Realtime Clock</Description><StartTime><Timestamp dt:dt="int">0</Timestamp><DateUtc dt:dt="string">2017-04-25T07:50:52Z</DateUtc></StartTime><FrequencyChanges><FrequencyChange><Frequency dt:dt="r8">3312958</Frequency><Timestamp dt:dt="r8">2888429599</Timestamp><Current dt:dt="r…	60.003	1	right	-1405882884	04-25-2017	09:50:52	07:50:52	female	78	{LEFTARROW}	55							0	408934	408597	{DOWNARROW}	337	407477	407131	846	left6,4	5	2	57	mask5	0	408581	0	408381	eqm10_NoEyeNmodel1_dir	0	V	gazeCOD	GazeCoDxp	0	400	0	408081	4	407981
GazeCoD_1Model_male	5	1	19	<?xml version="1.0"?>\n<Clock xmlns:dt="urn:schemas-microsoft-com:datatypes"><Description dt:dt="string">E-Prime Primary Realtime Clock</Description><StartTime><Timestamp dt:dt="int">0</Timestamp><DateUtc dt:dt="string">2017-04-25T07:50:52Z</DateUtc></StartTime><FrequencyChanges><FrequencyChange><Frequency dt:dt="r8">3312958</Frequency><Timestamp dt:dt="r8">2888429599</Timestamp><Current dt:dt="r…	60.003	1	right	-1405882884	04-25-2017	09:50:52	07:50:52	female	79	{RIGHTARROW}	44							0	410790	410481	{DOWNARROW}	309	409369	408947	922	right3,2	30	2	58	mask30	0	410464	0	410264	eqm10_NoEyeNmodel1_dir	90	HV	gazeCOD	GazeCoDxp	0	400	0	409964	-5	409864
GazeCoD_1Model_male	5	1	19	<?xml version="1.0"?>\n<Clock xmlns:dt="urn:schemas-microsoft-com:datatypes"><Description dt:dt="string">E-Prime Primary Realtime Clock</Description><StartTime><Timestamp dt:dt="int">0</Timestamp><DateUtc dt:dt="string">2017-04-25T07:50:52Z</DateUtc></StartTime><FrequencyChanges><FrequencyChange><Frequency dt:dt="r8">3312958</Frequency><Timestamp dt:dt="r8">2888429599</Timestamp><Current dt:dt="r…	60.003	1	right	-1405882884	04-25-2017	09:50:52	07:50:52	female	80	{RIGHTARROW}	42							0	412790	412180	{DOWNARROW}	610	411068	410814	754	right4,8	20	2	59	mask20	0	412164	0	411964	eqm10_NoEyeNmodel1_dir	90	H	gazeCOD	GazeCoDxp	0	400	0	411664	-4	411564
GazeCoD_1Model_male	5	1	19	<?xml version="1.0"?>\n<Clock xmlns:dt="urn:schemas-microsoft-com:datatypes"><Description dt:dt="string">E-Prime Primary Realtime Clock</Description><StartTime><Timestamp dt:dt="int">0</Timestamp><DateUtc dt:dt="string">2017-04-25T07:50:52Z</DateUtc></StartTime><FrequencyChanges><FrequencyChange><Frequency dt:dt="r8">3312958</Frequency><Timestamp dt:dt="r8">2888429599</Timestamp><Current dt:dt="r…	60.003	1	right	-1405882884	04-25-2017	09:50:52	07:50:52	female	81	{LEFTARROW}	49							0	414710	414397	{DOWNARROW}	313	413271	412814	957	left1,6	13	2	60	mask13	0	414380	0	414180	eqm10_NoEyeNmodel1_dir	90	H	gazeCOD	GazeCoDxp	0	400	0	413880	9	413780
GazeCoD_1Model_male	5	1	19	<?xml version="1.0"?>\n<Clock xmlns:dt="urn:schemas-microsoft-com:datatypes"><Description dt:dt="string">E-Prime Primary Realtime Clock</Description><StartTime><Timestamp dt:dt="int">0</Timestamp><DateUtc dt:dt="string">2017-04-25T07:50:52Z</DateUtc></StartTime><FrequencyChanges><FrequencyChange><Frequency dt:dt="r8">3312958</Frequency><Timestamp dt:dt="r8">2888429599</Timestamp><Current dt:dt="r…	60.003	1	right	-1405882884	04-25-2017	09:50:52	07:50:52	female	82	{LEFTARROW}	51							0	416534	416247	{DOWNARROW}	287	415121	414730	891	left3,2	14	2	61	mask14	0	416230	0	416030	eqm10_NoEyeNmodel1_dir	90	H	gazeCOD	GazeCoDxp	0	400	0	415730	9	415630
GazeCoD_1Model_male	5	1	19	<?xml version="1.0"?>\n<Clock xmlns:dt="urn:schemas-microsoft-com:datatypes"><Description dt:dt="string">E-Prime Primary Realtime Clock</Description><StartTime><Timestamp dt:dt="int">0</Timestamp><DateUtc dt:dt="string">2017-04-25T07:50:52Z</DateUtc></StartTime><FrequencyChanges><FrequencyChange><Frequency dt:dt="r8">3312958</Frequency><Timestamp dt:dt="r8">2888429599</Timestamp><Current dt:dt="r…	60.003	1	right	-1405882884	04-25-2017	09:50:52	07:50:52	female	83	{RIGHTARROW}	40							0	418709	418113	{DOWNARROW}	596	416999	416547	952	right6,4	10	2	62	mask10	0	418097	0	417897	eqm10_NoEyeNmodel1_dir	0	V	gazeCOD	GazeCoDxp	0	400	0	417597	-2	417497
GazeCoD_1Model_male	5	1	19	<?xml version="1.0"?>\n<Clock xmlns:dt="urn:schemas-microsoft-com:datatypes"><Description dt:dt="string">E-Prime Primary Realtime Clock</Description><StartTime><Timestamp dt:dt="int">0</Timestamp><DateUtc dt:dt="string">2017-04-25T07:50:52Z</DateUtc></StartTime><FrequencyChanges><FrequencyChange><Frequency dt:dt="r8">3312958</Frequency><Timestamp dt:dt="r8">2888429599</Timestamp><Current dt:dt="r…	60.003	1	right	-1405882884	04-25-2017	09:50:52	07:50:52	female	84	{LEFTARROW}	55							0	420669	420197	{LEFTARROW}	472	419076	418730	846	left6,4	27	2	63	mask27	0	420180	0	419980	eqm10_NoEyeNmodel1_dir	90	HV	gazeCOD	GazeCoDxp	1	400	0	419680	4	419580
GazeCoD_1Model_male	5	1	19	<?xml version="1.0"?>\n<Clock xmlns:dt="urn:schemas-microsoft-com:datatypes"><Description dt:dt="string">E-Prime Primary Realtime Clock</Description><StartTime><Timestamp dt:dt="int">0</Timestamp><DateUtc dt:dt="string">2017-04-25T07:50:52Z</DateUtc></StartTime><FrequencyChanges><FrequencyChange><Frequency dt:dt="r8">3312958</Frequency><Timestamp dt:dt="r8">2888429599</Timestamp><Current dt:dt="r…	60.003	1	right	-1405882884	04-25-2017	09:50:52	07:50:52	female	85	{RIGHTARROW}	77							0	422629	422247	{RIGHTARROW}	382	421125	420680	945	right8	11	2	64	mask11	0	422230	0	422030	eqm10_NoEyeNmodel1_dir	0	V	gazeCOD	GazeCoDxp	1	400	0	421730	5	421630
GazeCoD_1Model_male	5	1	19	<?xml version="1.0"?>\n<Clock xmlns:dt="urn:schemas-microsoft-com:datatypes"><Description dt:dt="string">E-Prime Primary Realtime Clock</Description><StartTime><Timestamp dt:dt="int">0</Timestamp><DateUtc dt:dt="string">2017-04-25T07:50:52Z</DateUtc></StartTime><FrequencyChanges><FrequencyChange><Frequency dt:dt="r8">3312958</Frequency><Timestamp dt:dt="r8">2888429599</Timestamp><Current dt:dt="r…	60.003	1	right	-1405882884	04-25-2017	09:50:52	07:50:52	female	86	{RIGHTARROW}	77							0	424621	424263	{RIGHTARROW}	358	423141	422647	994	right8	22	2	65	mask22	0	424246	0	424046	eqm10_NoEyeNmodel1_dir	90	H	gazeCOD	GazeCoDxp	1	400	0	423746	5	423646
GazeCoD_1Model_male	5	1	19	<?xml version="1.0"?>\n<Clock xmlns:dt="urn:schemas-microsoft-com:datatypes"><Description dt:dt="string">E-Prime Primary Realtime Clock</Description><StartTime><Timestamp dt:dt="int">0</Timestamp><DateUtc dt:dt="string">2017-04-25T07:50:52Z</DateUtc></StartTime><FrequencyChanges><FrequencyChange><Frequency dt:dt="r8">3312958</Frequency><Timestamp dt:dt="r8">2888429599</Timestamp><Current dt:dt="r…	60.003	1	right	-1405882884	04-25-2017	09:50:52	07:50:52	female	87	{RIGHTARROW}	42							0	426437	426096	{DOWNARROW}	341	424979	424630	849	right4,8	9	2	66	mask9	0	426080	0	425880	eqm10_NoEyeNmodel1_dir	0	V	gazeCOD	GazeCoDxp	0	400	0	425580	1	425480
GazeCoD_1Model_male	5	1	19	<?xml version="1.0"?>\n<Clock xmlns:dt="urn:schemas-microsoft-com:datatypes"><Description dt:dt="string">E-Prime Primary Realtime Clock</Description><StartTime><Timestamp dt:dt="int">0</Timestamp><DateUtc dt:dt="string">2017-04-25T07:50:52Z</DateUtc></StartTime><FrequencyChanges><FrequencyChange><Frequency dt:dt="r8">3312958</Frequency><Timestamp dt:dt="r8">2888429599</Timestamp><Current dt:dt="r…	60.003	1	right	-1405882884	04-25-2017	09:50:52	07:50:52	female	88	{LEFTARROW}	51							0	428389	428063	{LEFTARROW}	326	426936	426446	990	left3,2	14	3	67	mask14	0	428046	0	427846	eqm10_NoEyeNmodel1_dir	90	H	gazeCOD	GazeCoDxp	1	400	0	427546	10	427446
GazeCoD_1Model_male	5	1	19	<?xml version="1.0"?>\n<Clock xmlns:dt="urn:schemas-microsoft-com:datatypes"><Description dt:dt="string">E-Prime Primary Realtime Clock</Description><StartTime><Timestamp dt:dt="int">0</Timestamp><DateUtc dt:dt="string">2017-04-25T07:50:52Z</DateUtc></StartTime><FrequencyChanges><FrequencyChange><Frequency dt:dt="r8">3312958</Frequency><Timestamp dt:dt="r8">2888429599</Timestamp><Current dt:dt="r…	60.003	1	right	-1405882884	04-25-2017	09:50:52	07:50:52	female	89	{RIGHTARROW}	40							0	430125	429813	{DOWNARROW}	312	428687	428413	774	right6,4	10	3	68	mask10	0	429796	0	429596	eqm10_NoEyeNmodel1_dir	0	V	gazeCOD	GazeCoDxp	0	400	0	429296	9	429196
GazeCoD_1Model_male	5	1	19	<?xml version="1.0"?>\n<Clock xmlns:dt="urn:schemas-microsoft-com:datatypes"><Description dt:dt="string">E-Prime Primary Realtime Clock</Description><StartTime><Timestamp dt:dt="int">0</Timestamp><DateUtc dt:dt="string">2017-04-25T07:50:52Z</DateUtc></StartTime><FrequencyChanges><FrequencyChange><Frequency dt:dt="r8">3312958</Frequency><Timestamp dt:dt="r8">2888429599</Timestamp><Current dt:dt="r…	60.003	1	right	-1405882884	04-25-2017	09:50:52	07:50:52	female	90	{LEFTARROW}	55							0	432005	431529	{DOWNARROW}	476	430404	430146	758	left6,4	16	3	69	mask16	0	431513	0	431313	eqm10_NoEyeNmodel1_dir	90	H	gazeCOD	GazeCoDxp	0	400	0	431013	9	430913
GazeCoD_1Model_male	5	1	19	<?xml version="1.0"?>\n<Clock xmlns:dt="urn:schemas-microsoft-com:datatypes"><Description dt:dt="string">E-Prime Primary Realtime Clock</Description><StartTime><Timestamp dt:dt="int">0</Timestamp><DateUtc dt:dt="string">2017-04-25T07:50:52Z</DateUtc></StartTime><FrequencyChanges><FrequencyChange><Frequency dt:dt="r8">3312958</Frequency><Timestamp dt:dt="r8">2888429599</Timestamp><Current dt:dt="r…	60.003	1	right	-1405882884	04-25-2017	09:50:52	07:50:52	female	91	{RIGHTARROW}	40							0	433981	433446	{RIGHTARROW}	535	432321	432029	792	right6,4	21	3	70	mask21	0	433429	0	433229	eqm10_NoEyeNmodel1_dir	90	H	gazeCOD	GazeCoDxp	1	400	0	432929	8	432829
GazeCoD_1Model_male	5	1	19	<?xml version="1.0"?>\n<Clock xmlns:dt="urn:schemas-microsoft-com:datatypes"><Description dt:dt="string">E-Prime Primary Realtime Clock</Description><StartTime><Timestamp dt:dt="int">0</Timestamp><DateUtc dt:dt="string">2017-04-25T07:50:52Z</DateUtc></StartTime><FrequencyChanges><FrequencyChange><Frequency dt:dt="r8">3312958</Frequency><Timestamp dt:dt="r8">2888429599</Timestamp><Current dt:dt="r…	60.003	1	right	-1405882884	04-25-2017	09:50:52	07:50:52	female	92	{LEFTARROW}	49							0	435813	435429	{DOWNARROW}	383	434309	433996	813	left1,6	2	3	71	mask2	0	435412	0	435212	eqm10_NoEyeNmodel1_dir	0	V	gazeCOD	GazeCoDxp	0	400	0	434912	3	434812
GazeCoD_1Model_male	5	1	19	<?xml version="1.0"?>\n<Clock xmlns:dt="urn:schemas-microsoft-com:datatypes"><Description dt:dt="string">E-Prime Primary Realtime Clock</Description><StartTime><Timestamp dt:dt="int">0</Timestamp><DateUtc dt:dt="string">2017-04-25T07:50:52Z</DateUtc></StartTime><FrequencyChanges><FrequencyChange><Frequency dt:dt="r8">3312958</Frequency><Timestamp dt:dt="r8">2888429599</Timestamp><Current dt:dt="r…	60.003	1	right	-1405882884	04-25-2017	09:50:52	07:50:52	female	93	{LEFTARROW}	78							0	437756	437362	{LEFTARROW}	394	436237	435829	908	left8	6	3	72	mask6	0	437346	0	437146	eqm10_NoEyeNmodel1_dir	0	V	gazeCOD	GazeCoDxp	1	400	0	436846	9	436746
GazeCoD_1Model_male	5	1	19	<?xml version="1.0"?>\n<Clock xmlns:dt="urn:schemas-microsoft-com:datatypes"><Description dt:dt="string">E-Prime Primary Realtime Clock</Description><StartTime><Timestamp dt:dt="int">0</Timestamp><DateUtc dt:dt="string">2017-04-25T07:50:52Z</DateUtc></StartTime><FrequencyChanges><FrequencyChange><Frequency dt:dt="r8">3312958</Frequency><Timestamp dt:dt="r8">2888429599</Timestamp><Current dt:dt="r…	60.003	1	right	-1405882884	04-25-2017	09:50:52	07:50:52	female	94	{RIGHTARROW}	46							0	439596	439212	{DOWNARROW}	384	438091	437779	812	right1,6	29	3	73	mask29	0	439196	0	438996	eqm10_NoEyeNmodel1_dir	90	HV	gazeCOD	GazeCoDxp	0	400	0	438696	5	438596
GazeCoD_1Model_male	5	1	19	<?xml version="1.0"?>\n<Clock xmlns:dt="urn:schemas-microsoft-com:datatypes"><Description dt:dt="string">E-Prime Primary Realtime Clock</Description><StartTime><Timestamp dt:dt="int">0</Timestamp><DateUtc dt:dt="string">2017-04-25T07:50:52Z</DateUtc></StartTime><FrequencyChanges><FrequencyChange><Frequency dt:dt="r8">3312958</Frequency><Timestamp dt:dt="r8">2888429599</Timestamp><Current dt:dt="r…	60.003	1	right	-1405882884	04-25-2017	09:50:52	07:50:52	female	95	{LEFTARROW}	49							0	441364	441162	{DOWNARROW}	202	440039	439612	927	left1,6	13	3	74	mask13	0	441145	0	440945	eqm10_NoEyeNmodel1_dir	90	H	gazeCOD	GazeCoDxp	0	400	0	440645	6	440545
GazeCoD_1Model_male	5	1	19	<?xml version="1.0"?>\n<Clock xmlns:dt="urn:schemas-microsoft-com:datatypes"><Description dt:dt="string">E-Prime Primary Realtime Clock</Description><StartTime><Timestamp dt:dt="int">0</Timestamp><DateUtc dt:dt="string">2017-04-25T07:50:52Z</DateUtc></StartTime><FrequencyChanges><FrequencyChange><Frequency dt:dt="r8">3312958</Frequency><Timestamp dt:dt="r8">2888429599</Timestamp><Current dt:dt="r…	60.003	1	right	-1405882884	04-25-2017	09:50:52	07:50:52	female	96	{RIGHTARROW}	42							0	443044	442762	{DOWNARROW}	282	441649	441379	770	right4,8	31	3	75	mask31	0	442745	0	442545	eqm10_NoEyeNmodel1_dir	90	HV	gazeCOD	GazeCoDxp	0	400	0	442245	-4	442145
GazeCoD_1Model_male	5	1	19	<?xml version="1.0"?>\n<Clock xmlns:dt="urn:schemas-microsoft-com:datatypes"><Description dt:dt="string">E-Prime Primary Realtime Clock</Description><StartTime><Timestamp dt:dt="int">0</Timestamp><DateUtc dt:dt="string">2017-04-25T07:50:52Z</DateUtc></StartTime><FrequencyChanges><FrequencyChange><Frequency dt:dt="r8">3312958</Frequency><Timestamp dt:dt="r8">2888429599</Timestamp><Current dt:dt="r…	60.003	1	right	-1405882884	04-25-2017	09:50:52	07:50:52	female	97	{RIGHTARROW}	42							0	444732	444479	{DOWNARROW}	253	443360	443062	798	right4,8	9	3	76	mask9	0	444462	0	444262	eqm10_NoEyeNmodel1_dir	0	V	gazeCOD	GazeCoDxp	0	400	0	443962	2	443862
GazeCoD_1Model_male	5	1	19	<?xml version="1.0"?>\n<Clock xmlns:dt="urn:schemas-microsoft-com:datatypes"><Description dt:dt="string">E-Prime Primary Realtime Clock</Description><StartTime><Timestamp dt:dt="int">0</Timestamp><DateUtc dt:dt="string">2017-04-25T07:50:52Z</DateUtc></StartTime><FrequencyChanges><FrequencyChange><Frequency dt:dt="r8">3312958</Frequency><Timestamp dt:dt="r8">2888429599</Timestamp><Current dt:dt="r…	60.003	1	right	-1405882884	04-25-2017	09:50:52	07:50:52	female	98	{RIGHTARROW}	42							0	446708	446145	{DOWNARROW}	563	445026	444745	781	right4,8	20	3	77	mask20	0	446128	-1	445928	eqm10_NoEyeNmodel1_dir	90	H	gazeCOD	GazeCoDxp	0	400	0	445629	3	445529
GazeCoD_1Model_male	5	1	19	<?xml version="1.0"?>\n<Clock xmlns:dt="urn:schemas-microsoft-com:datatypes"><Description dt:dt="string">E-Prime Primary Realtime Clock</Description><StartTime><Timestamp dt:dt="int">0</Timestamp><DateUtc dt:dt="string">2017-04-25T07:50:52Z</DateUtc></StartTime><FrequencyChanges><FrequencyChange><Frequency dt:dt="r8">3312958</Frequency><Timestamp dt:dt="r8">2888429599</Timestamp><Current dt:dt="r…	60.003	1	right	-1405882884	04-25-2017	09:50:52	07:50:52	female	99	{DOWNARROW}	79							0	448788	448178	{DOWNARROW}	610	447053	446728	825	DG0	12	3	78	mask12	0	448162	0	447962	eqm10_NoEyeNmodel1_dir	90	H	gazeCOD	GazeCoDxp	1	400	0	447662	9	447562
GazeCoD_1Model_male	5	1	19	<?xml version="1.0"?>\n<Clock xmlns:dt="urn:schemas-microsoft-com:datatypes"><Description dt:dt="string">E-Prime Primary Realtime Clock</Description><StartTime><Timestamp dt:dt="int">0</Timestamp><DateUtc dt:dt="string">2017-04-25T07:50:52Z</DateUtc></StartTime><FrequencyChanges><FrequencyChange><Frequency dt:dt="r8">3312958</Frequency><Timestamp dt:dt="r8">2888429599</Timestamp><Current dt:dt="r…	60.003	1	right	-1405882884	04-25-2017	09:50:52	07:50:52	female	100	{LEFTARROW}	53							0	450700	450312	{LEFTARROW}	388	449200	448812	888	left4,8	26	3	79	mask26	0	450295	0	450095	eqm10_NoEyeNmodel1_dir	90	HV	gazeCOD	GazeCoDxp	1	400	0	449795	-5	449695
GazeCoD_1Model_male	5	1	19	<?xml version="1.0"?>\n<Clock xmlns:dt="urn:schemas-microsoft-com:datatypes"><Description dt:dt="string">E-Prime Primary Realtime Clock</Description><StartTime><Timestamp dt:dt="int">0</Timestamp><DateUtc dt:dt="string">2017-04-25T07:50:52Z</DateUtc></StartTime><FrequencyChanges><FrequencyChange><Frequency dt:dt="r8">3312958</Frequency><Timestamp dt:dt="r8">2888429599</Timestamp><Current dt:dt="r…	60.003	1	right	-1405882884	04-25-2017	09:50:52	07:50:52	female	101	{RIGHTARROW}	77							0	452588	452095	{RIGHTARROW}	493	450969	450712	757	right8	33	3	80	mask33	0	452078	0	451878	eqm10_NoEyeNmodel1_dir	90	HV	gazeCOD	GazeCoDxp	1	400	0	451578	9	451478
GazeCoD_1Model_male	5	1	19	<?xml version="1.0"?>\n<Clock xmlns:dt="urn:schemas-microsoft-com:datatypes"><Description dt:dt="string">E-Prime Primary Realtime Clock</Description><StartTime><Timestamp dt:dt="int">0</Timestamp><DateUtc dt:dt="string">2017-04-25T07:50:52Z</DateUtc></StartTime><FrequencyChanges><FrequencyChange><Frequency dt:dt="r8">3312958</Frequency><Timestamp dt:dt="r8">2888429599</Timestamp><Current dt:dt="r…	60.003	1	right	-1405882884	04-25-2017	09:50:52	07:50:52	female	102	{LEFTARROW}	53							0	454635	454145	{DOWNARROW}	490	453034	452611	923	left4,8	15	3	81	mask15	0	454128	-1	453928	eqm10_NoEyeNmodel1_dir	90	H	gazeCOD	GazeCoDxp	0	400	0	453629	-5	453529
GazeCoD_1Model_male	5	1	19	<?xml version="1.0"?>\n<Clock xmlns:dt="urn:schemas-microsoft-com:datatypes"><Description dt:dt="string">E-Prime Primary Realtime Clock</Description><StartTime><Timestamp dt:dt="int">0</Timestamp><DateUtc dt:dt="string">2017-04-25T07:50:52Z</DateUtc></StartTime><FrequencyChanges><FrequencyChange><Frequency dt:dt="r8">3312958</Frequency><Timestamp dt:dt="r8">2888429599</Timestamp><Current dt:dt="r…	60.003	1	right	-1405882884	04-25-2017	09:50:52	07:50:52	female	103	{RIGHTARROW}	44							0	456483	456145	{DOWNARROW}	338	455025	454645	880	right3,2	8	3	82	mask8	0	456128	0	455928	eqm10_NoEyeNmodel1_dir	0	V	gazeCOD	GazeCoDxp	0	400	0	455628	3	455528
GazeCoD_1Model_male	5	1	19	<?xml version="1.0"?>\n<Clock xmlns:dt="urn:schemas-microsoft-com:datatypes"><Description dt:dt="string">E-Prime Primary Realtime Clock</Description><StartTime><Timestamp dt:dt="int">0</Timestamp><DateUtc dt:dt="string">2017-04-25T07:50:52Z</DateUtc></StartTime><FrequencyChanges><FrequencyChange><Frequency dt:dt="r8">3312958</Frequency><Timestamp dt:dt="r8">2888429599</Timestamp><Current dt:dt="r…	60.003	1	right	-1405882884	04-25-2017	09:50:52	07:50:52	female	104	{DOWNARROW}	79							0	458427	457928	{DOWNARROW}	499	456801	456495	806	DG0	23	3	83	mask23	0	457911	0	457711	eqm10_NoEyeNmodel1_dir	90	HV	gazeCOD	GazeCoDxp	1	400	0	457411	10	457311
GazeCoD_1Model_male	5	1	19	<?xml version="1.0"?>\n<Clock xmlns:dt="urn:schemas-microsoft-com:datatypes"><Description dt:dt="string">E-Prime Primary Realtime Clock</Description><StartTime><Timestamp dt:dt="int">0</Timestamp><DateUtc dt:dt="string">2017-04-25T07:50:52Z</DateUtc></StartTime><FrequencyChanges><FrequencyChange><Frequency dt:dt="r8">3312958</Frequency><Timestamp dt:dt="r8">2888429599</Timestamp><Current dt:dt="r…	60.003	1	right	-1405882884	04-25-2017	09:50:52	07:50:52	female	105	{RIGHTARROW}	77							0	460467	459978	{RIGHTARROW}	489	458852	458444	908	right8	22	3	84	mask22	0	459961	0	459761	eqm10_NoEyeNmodel1_dir	90	H	gazeCOD	GazeCoDxp	1	400	0	459461	9	459361
GazeCoD_1Model_male	5	1	19	<?xml version="1.0"?>\n<Clock xmlns:dt="urn:schemas-microsoft-com:datatypes"><Description dt:dt="string">E-Prime Primary Realtime Clock</Description><StartTime><Timestamp dt:dt="int">0</Timestamp><DateUtc dt:dt="string">2017-04-25T07:50:52Z</DateUtc></StartTime><FrequencyChanges><FrequencyChange><Frequency dt:dt="r8">3312958</Frequency><Timestamp dt:dt="r8">2888429599</Timestamp><Current dt:dt="r…	60.003	1	right	-1405882884	04-25-2017	09:50:52	07:50:52	female	106	{LEFTARROW}	51							0	462419	461861	{LEFTARROW}	558	460736	460478	758	left3,2	25	3	85	mask25	0	461844	0	461644	eqm10_NoEyeNmodel1_dir	90	HV	gazeCOD	GazeCoDxp	1	400	0	461344	8	461244
GazeCoD_1Model_male	5	1	19	<?xml version="1.0"?>\n<Clock xmlns:dt="urn:schemas-microsoft-com:datatypes"><Description dt:dt="string">E-Prime Primary Realtime Clock</Description><StartTime><Timestamp dt:dt="int">0</Timestamp><DateUtc dt:dt="string">2017-04-25T07:50:52Z</DateUtc></StartTime><FrequencyChanges><FrequencyChange><Frequency dt:dt="r8">3312958</Frequency><Timestamp dt:dt="r8">2888429599</Timestamp><Current dt:dt="r…	60.003	1	right	-1405882884	04-25-2017	09:50:52	07:50:52	female	107	{LEFTARROW}	49							0	464371	464011	{DOWNARROW}	360	462890	462428	962	left1,6	24	3	86	mask24	0	463994	0	463794	eqm10_NoEyeNmodel1_dir	90	HV	gazeCOD	GazeCoDxp	0	400	0	463494	4	463394
GazeCoD_1Model_male	5	1	19	<?xml version="1.0"?>\n<Clock xmlns:dt="urn:schemas-microsoft-com:datatypes"><Description dt:dt="string">E-Prime Primary Realtime Clock</Description><StartTime><Timestamp dt:dt="int">0</Timestamp><DateUtc dt:dt="string">2017-04-25T07:50:52Z</DateUtc></StartTime><FrequencyChanges><FrequencyChange><Frequency dt:dt="r8">3312958</Frequency><Timestamp dt:dt="r8">2888429599</Timestamp><Current dt:dt="r…	60.003	1	right	-1405882884	04-25-2017	09:50:52	07:50:52	female	108	{LEFTARROW}	78							0	466611	465994	{DOWNARROW}	617	464877	464394	983	left8	17	3	87	mask17	0	465977	0	465777	eqm10_NoEyeNmodel1_dir	90	H	gazeCOD	GazeCoDxp	0	400	0	465477	0	465377
GazeCoD_1Model_male	5	1	19	<?xml version="1.0"?>\n<Clock xmlns:dt="urn:schemas-microsoft-com:datatypes"><Description dt:dt="string">E-Prime Primary Realtime Clock</Description><StartTime><Timestamp dt:dt="int">0</Timestamp><DateUtc dt:dt="string">2017-04-25T07:50:52Z</DateUtc></StartTime><FrequencyChanges><FrequencyChange><Frequency dt:dt="r8">3312958</Frequency><Timestamp dt:dt="r8">2888429599</Timestamp><Current dt:dt="r…	60.003	1	right	-1405882884	04-25-2017	09:50:52	07:50:52	female	109	{LEFTARROW}	51							0	468571	468044	{DOWNARROW}	527	466927	466627	800	left3,2	3	3	88	mask3	0	468027	0	467827	eqm10_NoEyeNmodel1_dir	0	V	gazeCOD	GazeCoDxp	0	400	0	467527	0	467427
GazeCoD_1Model_male	5	1	19	<?xml version="1.0"?>\n<Clock xmlns:dt="urn:schemas-microsoft-com:datatypes"><Description dt:dt="string">E-Prime Primary Realtime Clock</Description><StartTime><Timestamp dt:dt="int">0</Timestamp><DateUtc dt:dt="string">2017-04-25T07:50:52Z</DateUtc></StartTime><FrequencyChanges><FrequencyChange><Frequency dt:dt="r8">3312958</Frequency><Timestamp dt:dt="r8">2888429599</Timestamp><Current dt:dt="r…	60.003	1	right	-1405882884	04-25-2017	09:50:52	07:50:52	female	110	{RIGHTARROW}	44							0	471074	470060	{DOWNARROW}	1014	468940	468594	846	right3,2	19	3	89	mask19	0	470044	0	469844	eqm10_NoEyeNmodel1_dir	90	H	gazeCOD	GazeCoDxp	0	400	0	469544	4	469444
GazeCoD_1Model_male	5	1	19	<?xml version="1.0"?>\n<Clock xmlns:dt="urn:schemas-microsoft-com:datatypes"><Description dt:dt="string">E-Prime Primary Realtime Clock</Description><StartTime><Timestamp dt:dt="int">0</Timestamp><DateUtc dt:dt="string">2017-04-25T07:50:52Z</DateUtc></StartTime><FrequencyChanges><FrequencyChange><Frequency dt:dt="r8">3312958</Frequency><Timestamp dt:dt="r8">2888429599</Timestamp><Current dt:dt="r…	60.003	1	right	-1405882884	04-25-2017	09:50:52	07:50:52	female	111	{RIGHTARROW}	46							0	472970	472544	{DOWNARROW}	426	471420	471094	826	right1,6	18	3	90	mask18	0	472527	0	472327	eqm10_NoEyeNmodel1_dir	90	H	gazeCOD	GazeCoDxp	0	400	0	472027	7	471927
GazeCoD_1Model_male	5	1	19	<?xml version="1.0"?>\n<Clock xmlns:dt="urn:schemas-microsoft-com:datatypes"><Description dt:dt="string">E-Prime Primary Realtime Clock</Description><StartTime><Timestamp dt:dt="int">0</Timestamp><DateUtc dt:dt="string">2017-04-25T07:50:52Z</DateUtc></StartTime><FrequencyChanges><FrequencyChange><Frequency dt:dt="r8">3312958</Frequency><Timestamp dt:dt="r8">2888429599</Timestamp><Current dt:dt="r…	60.003	1	right	-1405882884	04-25-2017	09:50:52	07:50:52	female	112	{RIGHTARROW}	46							0	474954	474543	{DOWNARROW}	411	473429	472994	935	right1,6	7	3	91	mask7	0	474527	0	474327	eqm10_NoEyeNmodel1_dir	0	V	gazeCOD	GazeCoDxp	0	400	0	474027	-2	473927
GazeCoD_1Model_male	5	1	19	<?xml version="1.0"?>\n<Clock xmlns:dt="urn:schemas-microsoft-com:datatypes"><Description dt:dt="string">E-Prime Primary Realtime Clock</Description><StartTime><Timestamp dt:dt="int">0</Timestamp><DateUtc dt:dt="string">2017-04-25T07:50:52Z</DateUtc></StartTime><FrequencyChanges><FrequencyChange><Frequency dt:dt="r8">3312958</Frequency><Timestamp dt:dt="r8">2888429599</Timestamp><Current dt:dt="r…	60.003	1	right	-1405882884	04-25-2017	09:50:52	07:50:52	female	113	{LEFTARROW}	55							0	476858	476427	{LEFTARROW}	431	475310	474977	833	left6,4	27	3	92	mask27	0	476410	0	476210	eqm10_NoEyeNmodel1_dir	90	HV	gazeCOD	GazeCoDxp	1	400	0	475910	0	475810
GazeCoD_1Model_male	5	1	19	<?xml version="1.0"?>\n<Clock xmlns:dt="urn:schemas-microsoft-com:datatypes"><Description dt:dt="string">E-Prime Primary Realtime Clock</Description><StartTime><Timestamp dt:dt="int">0</Timestamp><DateUtc dt:dt="string">2017-04-25T07:50:52Z</DateUtc></StartTime><FrequencyChanges><FrequencyChange><Frequency dt:dt="r8">3312958</Frequency><Timestamp dt:dt="r8">2888429599</Timestamp><Current dt:dt="r…	60.003	1	right	-1405882884	04-25-2017	09:50:52	07:50:52	female	114	{LEFTARROW}	53							0	478682	478343	{DOWNARROW}	339	477224	476877	847	left4,8	4	3	93	mask4	0	478327	0	478127	eqm10_NoEyeNmodel1_dir	0	V	gazeCOD	GazeCoDxp	0	400	0	477827	3	477727
GazeCoD_1Model_male	5	1	19	<?xml version="1.0"?>\n<Clock xmlns:dt="urn:schemas-microsoft-com:datatypes"><Description dt:dt="string">E-Prime Primary Realtime Clock</Description><StartTime><Timestamp dt:dt="int">0</Timestamp><DateUtc dt:dt="string">2017-04-25T07:50:52Z</DateUtc></StartTime><FrequencyChanges><FrequencyChange><Frequency dt:dt="r8">3312958</Frequency><Timestamp dt:dt="r8">2888429599</Timestamp><Current dt:dt="r…	60.003	1	right	-1405882884	04-25-2017	09:50:52	07:50:52	female	115	{LEFTARROW}	55							0	480554	480143	{LEFTARROW}	411	479024	478693	831	left6,4	5	3	94	mask5	0	480126	-1	479926	eqm10_NoEyeNmodel1_dir	0	V	gazeCOD	GazeCoDxp	1	400	0	479627	3	479527
GazeCoD_1Model_male	5	1	19	<?xml version="1.0"?>\n<Clock xmlns:dt="urn:schemas-microsoft-com:datatypes"><Description dt:dt="string">E-Prime Primary Realtime Clock</Description><StartTime><Timestamp dt:dt="int">0</Timestamp><DateUtc dt:dt="string">2017-04-25T07:50:52Z</DateUtc></StartTime><FrequencyChanges><FrequencyChange><Frequency dt:dt="r8">3312958</Frequency><Timestamp dt:dt="r8">2888429599</Timestamp><Current dt:dt="r…	60.003	1	right	-1405882884	04-25-2017	09:50:52	07:50:52	female	116	{LEFTARROW}	78							0	482578	482176	{LEFTARROW}	402	481062	480576	986	left8	28	3	95	mask28	0	482160	0	481960	eqm10_NoEyeNmodel1_dir	90	HV	gazeCOD	GazeCoDxp	1	400	0	481660	-2	481560
GazeCoD_1Model_male	5	1	19	<?xml version="1.0"?>\n<Clock xmlns:dt="urn:schemas-microsoft-com:datatypes"><Description dt:dt="string">E-Prime Primary Realtime Clock</Description><StartTime><Timestamp dt:dt="int">0</Timestamp><DateUtc dt:dt="string">2017-04-25T07:50:52Z</DateUtc></StartTime><FrequencyChanges><FrequencyChange><Frequency dt:dt="r8">3312958</Frequency><Timestamp dt:dt="r8">2888429599</Timestamp><Current dt:dt="r…	60.003	1	right	-1405882884	04-25-2017	09:50:52	07:50:52	female	117	{RIGHTARROW}	77							0	484418	484043	{RIGHTARROW}	375	482919	482593	826	right8	11	3	96	mask11	0	484026	0	483826	eqm10_NoEyeNmodel1_dir	0	V	gazeCOD	GazeCoDxp	1	400	0	483526	7	483426
GazeCoD_1Model_male	5	1	19	<?xml version="1.0"?>\n<Clock xmlns:dt="urn:schemas-microsoft-com:datatypes"><Description dt:dt="string">E-Prime Primary Realtime Clock</Description><StartTime><Timestamp dt:dt="int">0</Timestamp><DateUtc dt:dt="string">2017-04-25T07:50:52Z</DateUtc></StartTime><FrequencyChanges><FrequencyChange><Frequency dt:dt="r8">3312958</Frequency><Timestamp dt:dt="r8">2888429599</Timestamp><Current dt:dt="r…	60.003	1	right	-1405882884	04-25-2017	09:50:52	07:50:52	female	118	{DOWNARROW}	79							0	486290	485893	{DOWNARROW}	396	484771	484427	844	DG0	1	3	97	mask1	0	485876	0	485676	eqm10_NoEyeNmodel1_dir	0	V	gazeCOD	GazeCoDxp	1	400	0	485376	5	485276
GazeCoD_1Model_male	5	1	19	<?xml version="1.0"?>\n<Clock xmlns:dt="urn:schemas-microsoft-com:datatypes"><Description dt:dt="string">E-Prime Primary Realtime Clock</Description><StartTime><Timestamp dt:dt="int">0</Timestamp><DateUtc dt:dt="string">2017-04-25T07:50:52Z</DateUtc></StartTime><FrequencyChanges><FrequencyChange><Frequency dt:dt="r8">3312958</Frequency><Timestamp dt:dt="r8">2888429599</Timestamp><Current dt:dt="r…	60.003	1	right	-1405882884	04-25-2017	09:50:52	07:50:52	female	119	{RIGHTARROW}	44							0	488121	487743	{DOWNARROW}	378	486621	486309	812	right3,2	30	3	98	mask30	0	487726	0	487526	eqm10_NoEyeNmodel1_dir	90	HV	gazeCOD	GazeCoDxp	0	400	0	487226	5	487126
GazeCoD_1Model_male	5	1	19	<?xml version="1.0"?>\n<Clock xmlns:dt="urn:schemas-microsoft-com:datatypes"><Description dt:dt="string">E-Prime Primary Realtime Clock</Description><StartTime><Timestamp dt:dt="int">0</Timestamp><DateUtc dt:dt="string">2017-04-25T07:50:52Z</DateUtc></StartTime><FrequencyChanges><FrequencyChange><Frequency dt:dt="r8">3312958</Frequency><Timestamp dt:dt="r8">2888429599</Timestamp><Current dt:dt="r…	60.003	1	right	-1405882884	04-25-2017	09:50:52	07:50:52	female	120	{RIGHTARROW}	40							0	490089	489609	{RIGHTARROW}	480	488489	488143	846	right6,4	32	3	99	mask32	0	489593	0	489393	eqm10_NoEyeNmodel1_dir	90	HV	gazeCOD	GazeCoDxp	1	400	0	489093	4	488993
GazeCoD_1Model_male	5	1	19	<?xml version="1.0"?>\n<Clock xmlns:dt="urn:schemas-microsoft-com:datatypes"><Description dt:dt="string">E-Prime Primary Realtime Clock</Description><StartTime><Timestamp dt:dt="int">0</Timestamp><DateUtc dt:dt="string">2017-04-25T07:50:52Z</DateUtc></StartTime><FrequencyChanges><FrequencyChange><Frequency dt:dt="r8">3312958</Frequency><Timestamp dt:dt="r8">2888429599</Timestamp><Current dt:dt="r…	60.003	1	right	-1405882884	04-25-2017	09:50:52	07:50:52	female	121	{LEFTARROW}	49							0	492057	491709	{DOWNARROW}	348	490597	490109	988	left1,6	2	4	100	mask2	0	491692	0	491492	eqm10_NoEyeNmodel1_dir	0	V	gazeCOD	GazeCoDxp	0	400	0	491192	-5	491092
GazeCoD_1Model_male	5	1	19	<?xml version="1.0"?>\n<Clock xmlns:dt="urn:schemas-microsoft-com:datatypes"><Description dt:dt="string">E-Prime Primary Realtime Clock</Description><StartTime><Timestamp dt:dt="int">0</Timestamp><DateUtc dt:dt="string">2017-04-25T07:50:52Z</DateUtc></StartTime><FrequencyChanges><FrequencyChange><Frequency dt:dt="r8">3312958</Frequency><Timestamp dt:dt="r8">2888429599</Timestamp><Current dt:dt="r…	60.003	1	right	-1405882884	04-25-2017	09:50:52	07:50:52	female	122	{RIGHTARROW}	40							0	493905	493492	{RIGHTARROW}	413	492370	492076	794	right6,4	21	4	101	mask21	0	493476	0	493276	eqm10_NoEyeNmodel1_dir	90	H	gazeCOD	GazeCoDxp	1	400	0	492976	6	492876
GazeCoD_1Model_male	5	1	19	<?xml version="1.0"?>\n<Clock xmlns:dt="urn:schemas-microsoft-com:datatypes"><Description dt:dt="string">E-Prime Primary Realtime Clock</Description><StartTime><Timestamp dt:dt="int">0</Timestamp><DateUtc dt:dt="string">2017-04-25T07:50:52Z</DateUtc></StartTime><FrequencyChanges><FrequencyChange><Frequency dt:dt="r8">3312958</Frequency><Timestamp dt:dt="r8">2888429599</Timestamp><Current dt:dt="r…	60.003	1	right	-1405882884	04-25-2017	09:50:52	07:50:52	female	123	{LEFTARROW}	53							0	495825	495342	{DOWNARROW}	483	494220	493926	794	left4,8	4	4	102	mask4	0	495326	0	495126	eqm10_NoEyeNmodel1_dir	0	V	gazeCOD	GazeCoDxp	0	400	0	494826	6	494726
GazeCoD_1Model_male	5	1	19	<?xml version="1.0"?>\n<Clock xmlns:dt="urn:schemas-microsoft-com:datatypes"><Description dt:dt="string">E-Prime Primary Realtime Clock</Description><StartTime><Timestamp dt:dt="int">0</Timestamp><DateUtc dt:dt="string">2017-04-25T07:50:52Z</DateUtc></StartTime><FrequencyChanges><FrequencyChange><Frequency dt:dt="r8">3312958</Frequency><Timestamp dt:dt="r8">2888429599</Timestamp><Current dt:dt="r…	60.003	1	right	-1405882884	04-25-2017	09:50:52	07:50:52	female	124	{LEFTARROW}	51							0	497665	497342	{DOWNARROW}	323	496219	495842	877	left3,2	3	4	103	mask3	0	497326	1	497126	eqm10_NoEyeNmodel1_dir	0	V	gazeCOD	GazeCoDxp	0	400	0	496825	6	496725
GazeCoD_1Model_male	5	1	19	<?xml version="1.0"?>\n<Clock xmlns:dt="urn:schemas-microsoft-com:datatypes"><Description dt:dt="string">E-Prime Primary Realtime Clock</Description><StartTime><Timestamp dt:dt="int">0</Timestamp><DateUtc dt:dt="string">2017-04-25T07:50:52Z</DateUtc></StartTime><FrequencyChanges><FrequencyChange><Frequency dt:dt="r8">3312958</Frequency><Timestamp dt:dt="r8">2888429599</Timestamp><Current dt:dt="r…	60.003	1	right	-1405882884	04-25-2017	09:50:52	07:50:52	female	125	{DOWNARROW}	79							0	500201	499175	{RIGHTARROW}	1026	498061	497675	886	DG0	12	4	104	mask12	0	499159	0	498959	eqm10_NoEyeNmodel1_dir	90	H	gazeCOD	GazeCoDxp	0	400	0	498659	-2	498559
GazeCoD_1Model_male	5	1	19	<?xml version="1.0"?>\n<Clock xmlns:dt="urn:schemas-microsoft-com:datatypes"><Description dt:dt="string">E-Prime Primary Realtime Clock</Description><StartTime><Timestamp dt:dt="int">0</Timestamp><DateUtc dt:dt="string">2017-04-25T07:50:52Z</DateUtc></StartTime><FrequencyChanges><FrequencyChange><Frequency dt:dt="r8">3312958</Frequency><Timestamp dt:dt="r8">2888429599</Timestamp><Current dt:dt="r…	60.003	1	right	-1405882884	04-25-2017	09:50:52	07:50:52	female	126	{RIGHTARROW}	40							0	502145	501709	{RIGHTARROW}	436	500593	500225	868	right6,4	32	4	105	mask32	0	501692	0	501492	eqm10_NoEyeNmodel1_dir	90	HV	gazeCOD	GazeCoDxp	1	400	0	501192	-1	501092
GazeCoD_1Model_male	5	1	19	<?xml version="1.0"?>\n<Clock xmlns:dt="urn:schemas-microsoft-com:datatypes"><Description dt:dt="string">E-Prime Primary Realtime Clock</Description><StartTime><Timestamp dt:dt="int">0</Timestamp><DateUtc dt:dt="string">2017-04-25T07:50:52Z</DateUtc></StartTime><FrequencyChanges><FrequencyChange><Frequency dt:dt="r8">3312958</Frequency><Timestamp dt:dt="r8">2888429599</Timestamp><Current dt:dt="r…	60.003	1	right	-1405882884	04-25-2017	09:50:52	07:50:52	female	127	{LEFTARROW}	49							0	504041	503675	{DOWNARROW}	366	502563	502159	904	left1,6	13	4	106	mask13	0	503658	0	503458	eqm10_NoEyeNmodel1_dir	90	H	gazeCOD	GazeCoDxp	0	400	0	503158	-5	503058
GazeCoD_1Model_male	5	1	19	<?xml version="1.0"?>\n<Clock xmlns:dt="urn:schemas-microsoft-com:datatypes"><Description dt:dt="string">E-Prime Primary Realtime Clock</Description><StartTime><Timestamp dt:dt="int">0</Timestamp><DateUtc dt:dt="string">2017-04-25T07:50:52Z</DateUtc></StartTime><FrequencyChanges><FrequencyChange><Frequency dt:dt="r8">3312958</Frequency><Timestamp dt:dt="r8">2888429599</Timestamp><Current dt:dt="r…	60.003	1	right	-1405882884	04-25-2017	09:50:52	07:50:52	female	128	{RIGHTARROW}	40							0	505904	505542	{RIGHTARROW}	362	504416	504058	858	right6,4	10	4	107	mask10	0	505525	0	505325	eqm10_NoEyeNmodel1_dir	0	V	gazeCOD	GazeCoDxp	1	400	0	505025	9	504925
GazeCoD_1Model_male	5	1	19	<?xml version="1.0"?>\n<Clock xmlns:dt="urn:schemas-microsoft-com:datatypes"><Description dt:dt="string">E-Prime Primary Realtime Clock</Description><StartTime><Timestamp dt:dt="int">0</Timestamp><DateUtc dt:dt="string">2017-04-25T07:50:52Z</DateUtc></StartTime><FrequencyChanges><FrequencyChange><Frequency dt:dt="r8">3312958</Frequency><Timestamp dt:dt="r8">2888429599</Timestamp><Current dt:dt="r…	60.003	1	right	-1405882884	04-25-2017	09:50:52	07:50:52	female	129	{RIGHTARROW}	46							0	507808	507425	{DOWNARROW}	383	506299	505925	874	right1,6	7	4	108	mask7	0	507408	0	507208	eqm10_NoEyeNmodel1_dir	0	V	gazeCOD	GazeCoDxp	0	400	0	506908	9	506808
GazeCoD_1Model_male	5	1	19	<?xml version="1.0"?>\n<Clock xmlns:dt="urn:schemas-microsoft-com:datatypes"><Description dt:dt="string">E-Prime Primary Realtime Clock</Description><StartTime><Timestamp dt:dt="int">0</Timestamp><DateUtc dt:dt="string">2017-04-25T07:50:52Z</DateUtc></StartTime><FrequencyChanges><FrequencyChange><Frequency dt:dt="r8">3312958</Frequency><Timestamp dt:dt="r8">2888429599</Timestamp><Current dt:dt="r…	60.003	1	right	-1405882884	04-25-2017	09:50:52	07:50:52	female	130	{LEFTARROW}	49							0	509904	509441	{DOWNARROW}	463	508318	507825	993	left1,6	24	4	109	mask24	0	509425	0	509225	eqm10_NoEyeNmodel1_dir	90	HV	gazeCOD	GazeCoDxp	0	400	0	508925	7	508825
GazeCoD_1Model_male	5	1	19	<?xml version="1.0"?>\n<Clock xmlns:dt="urn:schemas-microsoft-com:datatypes"><Description dt:dt="string">E-Prime Primary Realtime Clock</Description><StartTime><Timestamp dt:dt="int">0</Timestamp><DateUtc dt:dt="string">2017-04-25T07:50:52Z</DateUtc></StartTime><FrequencyChanges><FrequencyChange><Frequency dt:dt="r8">3312958</Frequency><Timestamp dt:dt="r8">2888429599</Timestamp><Current dt:dt="r…	60.003	1	right	-1405882884	04-25-2017	09:50:52	07:50:52	female	131	{RIGHTARROW}	42							0	512016	511475	{DOWNARROW}	541	510352	509925	927	right4,8	20	4	110	mask20	0	511458	0	511258	eqm10_NoEyeNmodel1_dir	90	H	gazeCOD	GazeCoDxp	0	400	0	510958	6	510858
GazeCoD_1Model_male	5	1	19	<?xml version="1.0"?>\n<Clock xmlns:dt="urn:schemas-microsoft-com:datatypes"><Description dt:dt="string">E-Prime Primary Realtime Clock</Description><StartTime><Timestamp dt:dt="int">0</Timestamp><DateUtc dt:dt="string">2017-04-25T07:50:52Z</DateUtc></StartTime><FrequencyChanges><FrequencyChange><Frequency dt:dt="r8">3312958</Frequency><Timestamp dt:dt="r8">2888429599</Timestamp><Current dt:dt="r…	60.003	1	right	-1405882884	04-25-2017	09:50:52	07:50:52	female	132	{LEFTARROW}	78							0	565981	565521	{LEFTARROW}	460	564409	563938	971	left8	6	4	111	mask6	0	565505	0	565305	eqm10_NoEyeNmodel1_dir	0	V	gazeCOD	GazeCoDxp	1	400	0	565005	-4	564905
GazeCoD_1Model_male	5	1	19	<?xml version="1.0"?>\n<Clock xmlns:dt="urn:schemas-microsoft-com:datatypes"><Description dt:dt="string">E-Prime Primary Realtime Clock</Description><StartTime><Timestamp dt:dt="int">0</Timestamp><DateUtc dt:dt="string">2017-04-25T07:50:52Z</DateUtc></StartTime><FrequencyChanges><FrequencyChange><Frequency dt:dt="r8">3312958</Frequency><Timestamp dt:dt="r8">2888429599</Timestamp><Current dt:dt="r…	60.003	1	right	-1405882884	04-25-2017	09:50:52	07:50:52	female	133	{RIGHTARROW}	44							0	567789	567405	{RIGHTARROW}	384	566287	566005	782	right3,2	30	4	112	mask30	0	567388	0	567188	eqm10_NoEyeNmodel1_dir	90	HV	gazeCOD	GazeCoDxp	1	400	0	566888	1	566788
GazeCoD_1Model_male	5	1	19	<?xml version="1.0"?>\n<Clock xmlns:dt="urn:schemas-microsoft-com:datatypes"><Description dt:dt="string">E-Prime Primary Realtime Clock</Description><StartTime><Timestamp dt:dt="int">0</Timestamp><DateUtc dt:dt="string">2017-04-25T07:50:52Z</DateUtc></StartTime><FrequencyChanges><FrequencyChange><Frequency dt:dt="r8">3312958</Frequency><Timestamp dt:dt="r8">2888429599</Timestamp><Current dt:dt="r…	60.003	1	right	-1405882884	04-25-2017	09:50:52	07:50:52	female	134	{LEFTARROW}	53							0	569677	569221	{DOWNARROW}	456	568099	567805	794	left4,8	15	4	113	mask15	0	569205	0	569005	eqm10_NoEyeNmodel1_dir	90	H	gazeCOD	GazeCoDxp	0	400	0	568705	6	568605
GazeCoD_1Model_male	5	1	19	<?xml version="1.0"?>\n<Clock xmlns:dt="urn:schemas-microsoft-com:datatypes"><Description dt:dt="string">E-Prime Primary Realtime Clock</Description><StartTime><Timestamp dt:dt="int">0</Timestamp><DateUtc dt:dt="string">2017-04-25T07:50:52Z</DateUtc></StartTime><FrequencyChanges><FrequencyChange><Frequency dt:dt="r8">3312958</Frequency><Timestamp dt:dt="r8">2888429599</Timestamp><Current dt:dt="r…	60.003	1	right	-1405882884	04-25-2017	09:50:52	07:50:52	female	135	{DOWNARROW}	79							0	571429	571088	{DOWNARROW}	341	569976	569688	788	DG0	1	4	114	mask1	0	571071	0	570871	eqm10_NoEyeNmodel1_dir	0	V	gazeCOD	GazeCoDxp	1	400	0	570571	-5	570471
GazeCoD_1Model_male	5	1	19	<?xml version="1.0"?>\n<Clock xmlns:dt="urn:schemas-microsoft-com:datatypes"><Description dt:dt="string">E-Prime Primary Realtime Clock</Description><StartTime><Timestamp dt:dt="int">0</Timestamp><DateUtc dt:dt="string">2017-04-25T07:50:52Z</DateUtc></StartTime><FrequencyChanges><FrequencyChange><Frequency dt:dt="r8">3312958</Frequency><Timestamp dt:dt="r8">2888429599</Timestamp><Current dt:dt="r…	60.003	1	right	-1405882884	04-25-2017	09:50:52	07:50:52	female	136	{RIGHTARROW}	77							0	573284	572888	{RIGHTARROW}	396	571769	571438	831	right8	33	4	115	mask33	0	572871	0	572671	eqm10_NoEyeNmodel1_dir	90	HV	gazeCOD	GazeCoDxp	1	400	0	572371	2	572271
GazeCoD_1Model_male	5	1	19	<?xml version="1.0"?>\n<Clock xmlns:dt="urn:schemas-microsoft-com:datatypes"><Description dt:dt="string">E-Prime Primary Realtime Clock</Description><StartTime><Timestamp dt:dt="int">0</Timestamp><DateUtc dt:dt="string">2017-04-25T07:50:52Z</DateUtc></StartTime><FrequencyChanges><FrequencyChange><Frequency dt:dt="r8">3312958</Frequency><Timestamp dt:dt="r8">2888429599</Timestamp><Current dt:dt="r…	60.003	1	right	-1405882884	04-25-2017	09:50:52	07:50:52	female	137	{LEFTARROW}	51							0	576180	574921	{LEFTARROW}	1259	573794	573304	990	left3,2	14	4	116	mask14	0	574904	0	574704	eqm10_NoEyeNmodel1_dir	90	H	gazeCOD	GazeCoDxp	1	400	0	574404	10	574304
GazeCoD_1Model_male	5	1	19	<?xml version="1.0"?>\n<Clock xmlns:dt="urn:schemas-microsoft-com:datatypes"><Description dt:dt="string">E-Prime Primary Realtime Clock</Description><StartTime><Timestamp dt:dt="int">0</Timestamp><DateUtc dt:dt="string">2017-04-25T07:50:52Z</DateUtc></StartTime><FrequencyChanges><FrequencyChange><Frequency dt:dt="r8">3312958</Frequency><Timestamp dt:dt="r8">2888429599</Timestamp><Current dt:dt="r…	60.003	1	right	-1405882884	04-25-2017	09:50:52	07:50:52	female	138	{DOWNARROW}	79							0	577964	577587	{DOWNARROW}	377	576463	576204	759	DG0	23	4	117	mask23	0	577571	0	577371	eqm10_NoEyeNmodel1_dir	90	HV	gazeCOD	GazeCoDxp	1	400	0	577071	8	576971
GazeCoD_1Model_male	5	1	19	<?xml version="1.0"?>\n<Clock xmlns:dt="urn:schemas-microsoft-com:datatypes"><Description dt:dt="string">E-Prime Primary Realtime Clock</Description><StartTime><Timestamp dt:dt="int">0</Timestamp><DateUtc dt:dt="string">2017-04-25T07:50:52Z</DateUtc></StartTime><FrequencyChanges><FrequencyChange><Frequency dt:dt="r8">3312958</Frequency><Timestamp dt:dt="r8">2888429599</Timestamp><Current dt:dt="r…	60.003	1	right	-1405882884	04-25-2017	09:50:52	07:50:52	female	139	{RIGHTARROW}	44							0	579884	579571	{DOWNARROW}	313	578459	577987	972	right3,2	8	4	118	mask8	0	579554	0	579354	eqm10_NoEyeNmodel1_dir	0	V	gazeCOD	GazeCoDxp	0	400	0	579054	-5	578954
GazeCoD_1Model_male	5	1	19	<?xml version="1.0"?>\n<Clock xmlns:dt="urn:schemas-microsoft-com:datatypes"><Description dt:dt="string">E-Prime Primary Realtime Clock</Description><StartTime><Timestamp dt:dt="int">0</Timestamp><DateUtc dt:dt="string">2017-04-25T07:50:52Z</DateUtc></StartTime><FrequencyChanges><FrequencyChange><Frequency dt:dt="r8">3312958</Frequency><Timestamp dt:dt="r8">2888429599</Timestamp><Current dt:dt="r…	60.003	1	right	-1405882884	04-25-2017	09:50:52	07:50:52	female	140	{LEFTARROW}	53							0	581628	581287	{LEFTARROW}	341	580162	579904	758	left4,8	26	4	119	mask26	0	581271	0	581071	eqm10_NoEyeNmodel1_dir	90	HV	gazeCOD	GazeCoDxp	1	400	0	580771	9	580671
GazeCoD_1Model_male	5	1	19	<?xml version="1.0"?>\n<Clock xmlns:dt="urn:schemas-microsoft-com:datatypes"><Description dt:dt="string">E-Prime Primary Realtime Clock</Description><StartTime><Timestamp dt:dt="int">0</Timestamp><DateUtc dt:dt="string">2017-04-25T07:50:52Z</DateUtc></StartTime><FrequencyChanges><FrequencyChange><Frequency dt:dt="r8">3312958</Frequency><Timestamp dt:dt="r8">2888429599</Timestamp><Current dt:dt="r…	60.003	1	right	-1405882884	04-25-2017	09:50:52	07:50:52	female	141	{LEFTARROW}	78							0	583292	583020	{LEFTARROW}	272	581906	581637	769	left8	17	4	120	mask17	0	583004	0	582804	eqm10_NoEyeNmodel1_dir	90	H	gazeCOD	GazeCoDxp	1	400	0	582504	-2	582404
GazeCoD_1Model_male	5	1	19	<?xml version="1.0"?>\n<Clock xmlns:dt="urn:schemas-microsoft-com:datatypes"><Description dt:dt="string">E-Prime Primary Realtime Clock</Description><StartTime><Timestamp dt:dt="int">0</Timestamp><DateUtc dt:dt="string">2017-04-25T07:50:52Z</DateUtc></StartTime><FrequencyChanges><FrequencyChange><Frequency dt:dt="r8">3312958</Frequency><Timestamp dt:dt="r8">2888429599</Timestamp><Current dt:dt="r…	60.003	1	right	-1405882884	04-25-2017	09:50:52	07:50:52	female	142	{RIGHTARROW}	77							0	585068	584854	{RIGHTARROW}	214	583739	583304	935	right8	22	4	121	mask22	0	584837	0	584637	eqm10_NoEyeNmodel1_dir	90	H	gazeCOD	GazeCoDxp	1	400	0	584337	-2	584237
GazeCoD_1Model_male	5	1	19	<?xml version="1.0"?>\n<Clock xmlns:dt="urn:schemas-microsoft-com:datatypes"><Description dt:dt="string">E-Prime Primary Realtime Clock</Description><StartTime><Timestamp dt:dt="int">0</Timestamp><DateUtc dt:dt="string">2017-04-25T07:50:52Z</DateUtc></StartTime><FrequencyChanges><FrequencyChange><Frequency dt:dt="r8">3312958</Frequency><Timestamp dt:dt="r8">2888429599</Timestamp><Current dt:dt="r…	60.003	1	right	-1405882884	04-25-2017	09:50:52	07:50:52	female	143	{LEFTARROW}	55							0	586780	586587	{LEFTARROW}	193	585456	585087	869	left6,4	16	4	122	mask16	0	586554	0	586354	eqm10_NoEyeNmodel1_dir	90	H	gazeCOD	GazeCoDxp	1	400	0	586054	-2	585954
GazeCoD_1Model_male	5	1	19	<?xml version="1.0"?>\n<Clock xmlns:dt="urn:schemas-microsoft-com:datatypes"><Description dt:dt="string">E-Prime Primary Realtime Clock</Description><StartTime><Timestamp dt:dt="int">0</Timestamp><DateUtc dt:dt="string">2017-04-25T07:50:52Z</DateUtc></StartTime><FrequencyChanges><FrequencyChange><Frequency dt:dt="r8">3312958</Frequency><Timestamp dt:dt="r8">2888429599</Timestamp><Current dt:dt="r…	60.003	1	right	-1405882884	04-25-2017	09:50:52	07:50:52	female	144	{LEFTARROW}	78							0	588484	588187	{LEFTARROW}	297	587067	586804	763	left8	28	4	123	mask28	0	588170	0	587970	eqm10_NoEyeNmodel1_dir	90	HV	gazeCOD	GazeCoDxp	1	400	0	587670	3	587570
GazeCoD_1Model_male	5	1	19	<?xml version="1.0"?>\n<Clock xmlns:dt="urn:schemas-microsoft-com:datatypes"><Description dt:dt="string">E-Prime Primary Realtime Clock</Description><StartTime><Timestamp dt:dt="int">0</Timestamp><DateUtc dt:dt="string">2017-04-25T07:50:52Z</DateUtc></StartTime><FrequencyChanges><FrequencyChange><Frequency dt:dt="r8">3312958</Frequency><Timestamp dt:dt="r8">2888429599</Timestamp><Current dt:dt="r…	60.003	1	right	-1405882884	04-25-2017	09:50:52	07:50:52	female	145	{LEFTARROW}	55							0	590179	589887	{LEFTARROW}	292	588771	588503	768	left6,4	27	4	124	mask27	0	589870	0	589670	eqm10_NoEyeNmodel1_dir	90	HV	gazeCOD	GazeCoDxp	1	400	0	589370	-1	589270
GazeCoD_1Model_male	5	1	19	<?xml version="1.0"?>\n<Clock xmlns:dt="urn:schemas-microsoft-com:datatypes"><Description dt:dt="string">E-Prime Primary Realtime Clock</Description><StartTime><Timestamp dt:dt="int">0</Timestamp><DateUtc dt:dt="string">2017-04-25T07:50:52Z</DateUtc></StartTime><FrequencyChanges><FrequencyChange><Frequency dt:dt="r8">3312958</Frequency><Timestamp dt:dt="r8">2888429599</Timestamp><Current dt:dt="r…	60.003	1	right	-1405882884	04-25-2017	09:50:52	07:50:52	female	146	{RIGHTARROW}	77							0	591835	591587	{DOWNARROW}	248	590460	590203	757	right8	11	4	125	mask11	0	591570	0	591370	eqm10_NoEyeNmodel1_dir	0	V	gazeCOD	GazeCoDxp	0	400	0	591070	10	590970
GazeCoD_1Model_male	5	1	19	<?xml version="1.0"?>\n<Clock xmlns:dt="urn:schemas-microsoft-com:datatypes"><Description dt:dt="string">E-Prime Primary Realtime Clock</Description><StartTime><Timestamp dt:dt="int">0</Timestamp><DateUtc dt:dt="string">2017-04-25T07:50:52Z</DateUtc></StartTime><FrequencyChanges><FrequencyChange><Frequency dt:dt="r8">3312958</Frequency><Timestamp dt:dt="r8">2888429599</Timestamp><Current dt:dt="r…	60.003	1	right	-1405882884	04-25-2017	09:50:52	07:50:52	female	147	{RIGHTARROW}	44							0	593579	593270	{DOWNARROW}	309	592151	591853	798	right3,2	19	4	126	mask19	0	593253	0	593053	eqm10_NoEyeNmodel1_dir	90	H	gazeCOD	GazeCoDxp	0	400	0	592753	2	592653
GazeCoD_1Model_male	5	1	19	<?xml version="1.0"?>\n<Clock xmlns:dt="urn:schemas-microsoft-com:datatypes"><Description dt:dt="string">E-Prime Primary Realtime Clock</Description><StartTime><Timestamp dt:dt="int">0</Timestamp><DateUtc dt:dt="string">2017-04-25T07:50:52Z</DateUtc></StartTime><FrequencyChanges><FrequencyChange><Frequency dt:dt="r8">3312958</Frequency><Timestamp dt:dt="r8">2888429599</Timestamp><Current dt:dt="r…	60.003	1	right	-1405882884	04-25-2017	09:50:52	07:50:52	female	148	{LEFTARROW}	55							0	595291	595053	{LEFTARROW}	238	593942	593603	839	left6,4	5	4	127	mask5	0	595036	-1	594836	eqm10_NoEyeNmodel1_dir	0	V	gazeCOD	GazeCoDxp	1	400	0	594537	-5	594437
GazeCoD_1Model_male	5	1	19	<?xml version="1.0"?>\n<Clock xmlns:dt="urn:schemas-microsoft-com:datatypes"><Description dt:dt="string">E-Prime Primary Realtime Clock</Description><StartTime><Timestamp dt:dt="int">0</Timestamp><DateUtc dt:dt="string">2017-04-25T07:50:52Z</DateUtc></StartTime><FrequencyChanges><FrequencyChange><Frequency dt:dt="r8">3312958</Frequency><Timestamp dt:dt="r8">2888429599</Timestamp><Current dt:dt="r…	60.003	1	right	-1405882884	04-25-2017	09:50:52	07:50:52	female	149	{RIGHTARROW}	46							0	597211	596853	{DOWNARROW}	358	595726	595303	923	right1,6	29	4	128	mask29	0	596836	0	596636	eqm10_NoEyeNmodel1_dir	90	HV	gazeCOD	GazeCoDxp	0	400	0	596336	10	596236
GazeCoD_1Model_male	5	1	19	<?xml version="1.0"?>\n<Clock xmlns:dt="urn:schemas-microsoft-com:datatypes"><Description dt:dt="string">E-Prime Primary Realtime Clock</Description><StartTime><Timestamp dt:dt="int">0</Timestamp><DateUtc dt:dt="string">2017-04-25T07:50:52Z</DateUtc></StartTime><FrequencyChanges><FrequencyChange><Frequency dt:dt="r8">3312958</Frequency><Timestamp dt:dt="r8">2888429599</Timestamp><Current dt:dt="r…	60.003	1	right	-1405882884	04-25-2017	09:50:52	07:50:52	female	150	{LEFTARROW}	51							0	599043	598786	{DOWNARROW}	257	597667	597220	947	left3,2	25	4	129	mask25	0	598770	0	598570	eqm10_NoEyeNmodel1_dir	90	HV	gazeCOD	GazeCoDxp	0	400	0	598270	3	598170
GazeCoD_1Model_male	5	1	19	<?xml version="1.0"?>\n<Clock xmlns:dt="urn:schemas-microsoft-com:datatypes"><Description dt:dt="string">E-Prime Primary Realtime Clock</Description><StartTime><Timestamp dt:dt="int">0</Timestamp><DateUtc dt:dt="string">2017-04-25T07:50:52Z</DateUtc></StartTime><FrequencyChanges><FrequencyChange><Frequency dt:dt="r8">3312958</Frequency><Timestamp dt:dt="r8">2888429599</Timestamp><Current dt:dt="r…	60.003	1	right	-1405882884	04-25-2017	09:50:52	07:50:52	female	151	{RIGHTARROW}	46							0	600971	600669	{DOWNARROW}	302	599544	599053	991	right1,6	18	4	130	mask18	0	600653	0	600453	eqm10_NoEyeNmodel1_dir	90	H	gazeCOD	GazeCoDxp	0	400	0	600153	9	600053
GazeCoD_1Model_male	5	1	19	<?xml version="1.0"?>\n<Clock xmlns:dt="urn:schemas-microsoft-com:datatypes"><Description dt:dt="string">E-Prime Primary Realtime Clock</Description><StartTime><Timestamp dt:dt="int">0</Timestamp><DateUtc dt:dt="string">2017-04-25T07:50:52Z</DateUtc></StartTime><FrequencyChanges><FrequencyChange><Frequency dt:dt="r8">3312958</Frequency><Timestamp dt:dt="r8">2888429599</Timestamp><Current dt:dt="r…	60.003	1	right	-1405882884	04-25-2017	09:50:52	07:50:52	female	152	{RIGHTARROW}	42							0	602835	602569	{DOWNARROW}	266	601443	600986	957	right4,8	9	4	131	mask9	0	602553	0	602353	eqm10_NoEyeNmodel1_dir	0	V	gazeCOD	GazeCoDxp	0	400	0	602053	10	601953
GazeCoD_1Model_male	5	1	19	<?xml version="1.0"?>\n<Clock xmlns:dt="urn:schemas-microsoft-com:datatypes"><Description dt:dt="string">E-Prime Primary Realtime Clock</Description><StartTime><Timestamp dt:dt="int">0</Timestamp><DateUtc dt:dt="string">2017-04-25T07:50:52Z</DateUtc></StartTime><FrequencyChanges><FrequencyChange><Frequency dt:dt="r8">3312958</Frequency><Timestamp dt:dt="r8">2888429599</Timestamp><Current dt:dt="r…	60.003	1	right	-1405882884	04-25-2017	09:50:52	07:50:52	female	153	{RIGHTARROW}	42							0	604763	604436	{RIGHTARROW}	327	603315	602853	962	right4,8	31	4	132	mask31	0	604419	0	604219	eqm10_NoEyeNmodel1_dir	90	HV	gazeCOD	GazeCoDxp	1	400	0	603919	4	603819
GazeCoD_1Model_male	5	1	19	<?xml version="1.0"?>\n<Clock xmlns:dt="urn:schemas-microsoft-com:datatypes"><Description dt:dt="string">E-Prime Primary Realtime Clock</Description><StartTime><Timestamp dt:dt="int">0</Timestamp><DateUtc dt:dt="string">2017-04-25T07:50:52Z</DateUtc></StartTime><FrequencyChanges><FrequencyChange><Frequency dt:dt="r8">3312958</Frequency><Timestamp dt:dt="r8">2888429599</Timestamp><Current dt:dt="r…	60.003	1	right	-1405882884	04-25-2017	09:50:52	07:50:52	female	154	{RIGHTARROW}	46							0	606571	606269	{DOWNARROW}	301	605145	604786	859	right1,6	18	5	133	mask18	0	606252	0	606052	eqm10_NoEyeNmodel1_dir	90	H	gazeCOD	GazeCoDxp	0	400	0	605752	7	605652
GazeCoD_1Model_male	5	1	19	<?xml version="1.0"?>\n<Clock xmlns:dt="urn:schemas-microsoft-com:datatypes"><Description dt:dt="string">E-Prime Primary Realtime Clock</Description><StartTime><Timestamp dt:dt="int">0</Timestamp><DateUtc dt:dt="string">2017-04-25T07:50:52Z</DateUtc></StartTime><FrequencyChanges><FrequencyChange><Frequency dt:dt="r8">3312958</Frequency><Timestamp dt:dt="r8">2888429599</Timestamp><Current dt:dt="r…	60.003	1	right	-1405882884	04-25-2017	09:50:52	07:50:52	female	155	{RIGHTARROW}	40							0	608338	608086	{DOWNARROW}	252	606966	606586	880	right6,4	10	5	134	mask10	0	608069	0	607869	eqm10_NoEyeNmodel1_dir	0	V	gazeCOD	GazeCoDxp	0	400	0	607569	3	607469
GazeCoD_1Model_male	5	1	19	<?xml version="1.0"?>\n<Clock xmlns:dt="urn:schemas-microsoft-com:datatypes"><Description dt:dt="string">E-Prime Primary Realtime Clock</Description><StartTime><Timestamp dt:dt="int">0</Timestamp><DateUtc dt:dt="string">2017-04-25T07:50:52Z</DateUtc></StartTime><FrequencyChanges><FrequencyChange><Frequency dt:dt="r8">3312958</Frequency><Timestamp dt:dt="r8">2888429599</Timestamp><Current dt:dt="r…	60.003	1	right	-1405882884	04-25-2017	09:50:52	07:50:52	female	156	{LEFTARROW}	49							0	609922	609719	{DOWNARROW}	203	608608	608352	756	left1,6	24	5	135	mask24	0	609702	-1	609502	eqm10_NoEyeNmodel1_dir	90	HV	gazeCOD	GazeCoDxp	0	400	0	609203	-5	609103
GazeCoD_1Model_male	5	1	19	<?xml version="1.0"?>\n<Clock xmlns:dt="urn:schemas-microsoft-com:datatypes"><Description dt:dt="string">E-Prime Primary Realtime Clock</Description><StartTime><Timestamp dt:dt="int">0</Timestamp><DateUtc dt:dt="string">2017-04-25T07:50:52Z</DateUtc></StartTime><FrequencyChanges><FrequencyChange><Frequency dt:dt="r8">3312958</Frequency><Timestamp dt:dt="r8">2888429599</Timestamp><Current dt:dt="r…	60.003	1	right	-1405882884	04-25-2017	09:50:52	07:50:52	female	157	{LEFTARROW}	53							0	611762	611519	{LEFTARROW}	243	610407	609936	971	left4,8	26	5	136	mask26	0	611502	0	611302	eqm10_NoEyeNmodel1_dir	90	HV	gazeCOD	GazeCoDxp	1	400	0	611002	-5	610902
GazeCoD_1Model_male	5	1	19	<?xml version="1.0"?>\n<Clock xmlns:dt="urn:schemas-microsoft-com:datatypes"><Description dt:dt="string">E-Prime Primary Realtime Clock</Description><StartTime><Timestamp dt:dt="int">0</Timestamp><DateUtc dt:dt="string">2017-04-25T07:50:52Z</DateUtc></StartTime><FrequencyChanges><FrequencyChange><Frequency dt:dt="r8">3312958</Frequency><Timestamp dt:dt="r8">2888429599</Timestamp><Current dt:dt="r…	60.003	1	right	-1405882884	04-25-2017	09:50:52	07:50:52	female	158	{DOWNARROW}	79							0	613330	613152	{DOWNARROW}	178	612039	611785	754	DG0	23	5	137	mask23	0	613135	0	612935	eqm10_NoEyeNmodel1_dir	90	HV	gazeCOD	GazeCoDxp	1	400	0	612635	-4	612535
GazeCoD_1Model_male	5	1	19	<?xml version="1.0"?>\n<Clock xmlns:dt="urn:schemas-microsoft-com:datatypes"><Description dt:dt="string">E-Prime Primary Realtime Clock</Description><StartTime><Timestamp dt:dt="int">0</Timestamp><DateUtc dt:dt="string">2017-04-25T07:50:52Z</DateUtc></StartTime><FrequencyChanges><FrequencyChange><Frequency dt:dt="r8">3312958</Frequency><Timestamp dt:dt="r8">2888429599</Timestamp><Current dt:dt="r…	60.003	1	right	-1405882884	04-25-2017	09:50:52	07:50:52	female	159	{RIGHTARROW}	42							0	614986	614785	{DOWNARROW}	201	613672	613352	820	right4,8	9	5	138	mask9	0	614769	0	614569	eqm10_NoEyeNmodel1_dir	0	V	gazeCOD	GazeCoDxp	0	400	0	614269	-3	614169
GazeCoD_1Model_male	5	1	19	<?xml version="1.0"?>\n<Clock xmlns:dt="urn:schemas-microsoft-com:datatypes"><Description dt:dt="string">E-Prime Primary Realtime Clock</Description><StartTime><Timestamp dt:dt="int">0</Timestamp><DateUtc dt:dt="string">2017-04-25T07:50:52Z</DateUtc></StartTime><FrequencyChanges><FrequencyChange><Frequency dt:dt="r8">3312958</Frequency><Timestamp dt:dt="r8">2888429599</Timestamp><Current dt:dt="r…	60.003	1	right	-1405882884	04-25-2017	09:50:52	07:50:52	female	160	{LEFTARROW}	53							0	616802	616402	{DOWNARROW}	400	615289	615002	787	left4,8	15	5	139	mask15	0	616385	0	616185	eqm10_NoEyeNmodel1_dir	90	H	gazeCOD	GazeCoDxp	0	400	0	615885	-4	615785
GazeCoD_1Model_male	5	1	19	<?xml version="1.0"?>\n<Clock xmlns:dt="urn:schemas-microsoft-com:datatypes"><Description dt:dt="string">E-Prime Primary Realtime Clock</Description><StartTime><Timestamp dt:dt="int">0</Timestamp><DateUtc dt:dt="string">2017-04-25T07:50:52Z</DateUtc></StartTime><FrequencyChanges><FrequencyChange><Frequency dt:dt="r8">3312958</Frequency><Timestamp dt:dt="r8">2888429599</Timestamp><Current dt:dt="r…	60.003	1	right	-1405882884	04-25-2017	09:50:52	07:50:52	female	161	{RIGHTARROW}	40							0	618866	618335	{RIGHTARROW}	531	617223	616818	905	right6,4	32	5	140	mask32	0	618318	0	618118	eqm10_NoEyeNmodel1_dir	90	HV	gazeCOD	GazeCoDxp	1	400	0	617818	-5	617718
GazeCoD_1Model_male	5	1	19	<?xml version="1.0"?>\n<Clock xmlns:dt="urn:schemas-microsoft-com:datatypes"><Description dt:dt="string">E-Prime Primary Realtime Clock</Description><StartTime><Timestamp dt:dt="int">0</Timestamp><DateUtc dt:dt="string">2017-04-25T07:50:52Z</DateUtc></StartTime><FrequencyChanges><FrequencyChange><Frequency dt:dt="r8">3312958</Frequency><Timestamp dt:dt="r8">2888429599</Timestamp><Current dt:dt="r…	60.003	1	right	-1405882884	04-25-2017	09:50:52	07:50:52	female	162	{RIGHTARROW}	46							0	620474	620285	{DOWNARROW}	189	619160	618885	775	right1,6	7	5	141	mask7	0	620268	0	620068	eqm10_NoEyeNmodel1_dir	0	V	gazeCOD	GazeCoDxp	0	400	0	619768	8	619668
GazeCoD_1Model_male	5	1	19	<?xml version="1.0"?>\n<Clock xmlns:dt="urn:schemas-microsoft-com:datatypes"><Description dt:dt="string">E-Prime Primary Realtime Clock</Description><StartTime><Timestamp dt:dt="int">0</Timestamp><DateUtc dt:dt="string">2017-04-25T07:50:52Z</DateUtc></StartTime><FrequencyChanges><FrequencyChange><Frequency dt:dt="r8">3312958</Frequency><Timestamp dt:dt="r8">2888429599</Timestamp><Current dt:dt="r…	60.003	1	right	-1405882884	04-25-2017	09:50:52	07:50:52	female	163	{LEFTARROW}	55							0	622402	622102	{LEFTARROW}	300	620983	620485	998	left6,4	16	5	142	mask16	0	622085	0	621885	eqm10_NoEyeNmodel1_dir	90	H	gazeCOD	GazeCoDxp	1	400	0	621585	2	621485
GazeCoD_1Model_male	5	1	19	<?xml version="1.0"?>\n<Clock xmlns:dt="urn:schemas-microsoft-com:datatypes"><Description dt:dt="string">E-Prime Primary Realtime Clock</Description><StartTime><Timestamp dt:dt="int">0</Timestamp><DateUtc dt:dt="string">2017-04-25T07:50:52Z</DateUtc></StartTime><FrequencyChanges><FrequencyChange><Frequency dt:dt="r8">3312958</Frequency><Timestamp dt:dt="r8">2888429599</Timestamp><Current dt:dt="r…	60.003	1	right	-1405882884	04-25-2017	09:50:52	07:50:52	female	164	{RIGHTARROW}	77							0	624297	623868	{RIGHTARROW}	429	622751	622418	833	right8	22	5	143	mask22	0	623851	0	623651	eqm10_NoEyeNmodel1_dir	90	H	gazeCOD	GazeCoDxp	1	400	0	623351	0	623251
GazeCoD_1Model_male	5	1	19	<?xml version="1.0"?>\n<Clock xmlns:dt="urn:schemas-microsoft-com:datatypes"><Description dt:dt="string">E-Prime Primary Realtime Clock</Description><StartTime><Timestamp dt:dt="int">0</Timestamp><DateUtc dt:dt="string">2017-04-25T07:50:52Z</DateUtc></StartTime><FrequencyChanges><FrequencyChange><Frequency dt:dt="r8">3312958</Frequency><Timestamp dt:dt="r8">2888429599</Timestamp><Current dt:dt="r…	60.003	1	right	-1405882884	04-25-2017	09:50:52	07:50:52	female	165	{LEFTARROW}	78							0	626121	625818	{LEFTARROW}	303	624703	624318	885	left8	17	5	144	mask17	0	625801	0	625601	eqm10_NoEyeNmodel1_dir	90	H	gazeCOD	GazeCoDxp	1	400	0	625301	-2	625201
GazeCoD_1Model_male	5	1	19	<?xml version="1.0"?>\n<Clock xmlns:dt="urn:schemas-microsoft-com:datatypes"><Description dt:dt="string">E-Prime Primary Realtime Clock</Description><StartTime><Timestamp dt:dt="int">0</Timestamp><DateUtc dt:dt="string">2017-04-25T07:50:52Z</DateUtc></StartTime><FrequencyChanges><FrequencyChange><Frequency dt:dt="r8">3312958</Frequency><Timestamp dt:dt="r8">2888429599</Timestamp><Current dt:dt="r…	60.003	1	right	-1405882884	04-25-2017	09:50:52	07:50:52	female	166	{LEFTARROW}	51							0	628825	627518	{DOWNARROW}	1307	626398	626135	763	left3,2	25	5	145	mask25	0	627501	0	627301	eqm10_NoEyeNmodel1_dir	90	HV	gazeCOD	GazeCoDxp	0	400	0	627001	3	626901
GazeCoD_1Model_male	5	1	19	<?xml version="1.0"?>\n<Clock xmlns:dt="urn:schemas-microsoft-com:datatypes"><Description dt:dt="string">E-Prime Primary Realtime Clock</Description><StartTime><Timestamp dt:dt="int">0</Timestamp><DateUtc dt:dt="string">2017-04-25T07:50:52Z</DateUtc></StartTime><FrequencyChanges><FrequencyChange><Frequency dt:dt="r8">3312958</Frequency><Timestamp dt:dt="r8">2888429599</Timestamp><Current dt:dt="r…	60.003	1	right	-1405882884	04-25-2017	09:50:52	07:50:52	female	167	{RIGHTARROW}	40							0	630665	630301	{RIGHTARROW}	364	629184	628834	850	right6,4	21	5	146	mask21	0	630284	0	630084	eqm10_NoEyeNmodel1_dir	90	H	gazeCOD	GazeCoDxp	1	400	0	629784	0	629684
GazeCoD_1Model_male	5	1	19	<?xml version="1.0"?>\n<Clock xmlns:dt="urn:schemas-microsoft-com:datatypes"><Description dt:dt="string">E-Prime Primary Realtime Clock</Description><StartTime><Timestamp dt:dt="int">0</Timestamp><DateUtc dt:dt="string">2017-04-25T07:50:52Z</DateUtc></StartTime><FrequencyChanges><FrequencyChange><Frequency dt:dt="r8">3312958</Frequency><Timestamp dt:dt="r8">2888429599</Timestamp><Current dt:dt="r…	60.003	1	right	-1405882884	04-25-2017	09:50:52	07:50:52	female	168	{RIGHTARROW}	44							0	632545	632218	{DOWNARROW}	327	631097	630684	913	right3,2	30	5	147	mask30	0	632201	0	632001	eqm10_NoEyeNmodel1_dir	90	HV	gazeCOD	GazeCoDxp	0	400	0	631701	4	631601
GazeCoD_1Model_male	5	1	19	<?xml version="1.0"?>\n<Clock xmlns:dt="urn:schemas-microsoft-com:datatypes"><Description dt:dt="string">E-Prime Primary Realtime Clock</Description><StartTime><Timestamp dt:dt="int">0</Timestamp><DateUtc dt:dt="string">2017-04-25T07:50:52Z</DateUtc></StartTime><FrequencyChanges><FrequencyChange><Frequency dt:dt="r8">3312958</Frequency><Timestamp dt:dt="r8">2888429599</Timestamp><Current dt:dt="r…	60.003	1	right	-1405882884	04-25-2017	09:50:52	07:50:52	female	169	{LEFTARROW}	53							0	634337	633967	{LEFTARROW}	370	632852	632568	784	left4,8	4	5	148	mask4	0	633951	0	633751	eqm10_NoEyeNmodel1_dir	0	V	gazeCOD	GazeCoDxp	1	400	0	633451	-1	633351
GazeCoD_1Model_male	5	1	19	<?xml version="1.0"?>\n<Clock xmlns:dt="urn:schemas-microsoft-com:datatypes"><Description dt:dt="string">E-Prime Primary Realtime Clock</Description><StartTime><Timestamp dt:dt="int">0</Timestamp><DateUtc dt:dt="string">2017-04-25T07:50:52Z</DateUtc></StartTime><FrequencyChanges><FrequencyChange><Frequency dt:dt="r8">3312958</Frequency><Timestamp dt:dt="r8">2888429599</Timestamp><Current dt:dt="r…	60.003	1	right	-1405882884	04-25-2017	09:50:52	07:50:52	female	170	{RIGHTARROW}	77							0	636137	635884	{RIGHTARROW}	253	634757	634351	906	right8	33	5	149	mask33	0	635867	0	635667	eqm10_NoEyeNmodel1_dir	90	HV	gazeCOD	GazeCoDxp	1	400	0	635367	10	635267
GazeCoD_1Model_male	5	1	19	<?xml version="1.0"?>\n<Clock xmlns:dt="urn:schemas-microsoft-com:datatypes"><Description dt:dt="string">E-Prime Primary Realtime Clock</Description><StartTime><Timestamp dt:dt="int">0</Timestamp><DateUtc dt:dt="string">2017-04-25T07:50:52Z</DateUtc></StartTime><FrequencyChanges><FrequencyChange><Frequency dt:dt="r8">3312958</Frequency><Timestamp dt:dt="r8">2888429599</Timestamp><Current dt:dt="r…	60.003	1	right	-1405882884	04-25-2017	09:50:52	07:50:52	female	171	{LEFTARROW}	51							0	637977	637601	{DOWNARROW}	376	636476	636151	825	left3,2	14	5	150	mask14	0	637584	0	637384	eqm10_NoEyeNmodel1_dir	90	H	gazeCOD	GazeCoDxp	0	400	0	637084	8	636984
GazeCoD_1Model_male	5	1	19	<?xml version="1.0"?>\n<Clock xmlns:dt="urn:schemas-microsoft-com:datatypes"><Description dt:dt="string">E-Prime Primary Realtime Clock</Description><StartTime><Timestamp dt:dt="int">0</Timestamp><DateUtc dt:dt="string">2017-04-25T07:50:52Z</DateUtc></StartTime><FrequencyChanges><FrequencyChange><Frequency dt:dt="r8">3312958</Frequency><Timestamp dt:dt="r8">2888429599</Timestamp><Current dt:dt="r…	60.003	1	right	-1405882884	04-25-2017	09:50:52	07:50:52	female	172	{LEFTARROW}	49							0	640945	639400	{DOWNARROW}	1544	638283	638001	782	left1,6	13	5	151	mask13	0	639384	0	639184	eqm10_NoEyeNmodel1_dir	90	H	gazeCOD	GazeCoDxp	0	400	0	638884	1	638784
GazeCoD_1Model_male	5	1	19	<?xml version="1.0"?>\n<Clock xmlns:dt="urn:schemas-microsoft-com:datatypes"><Description dt:dt="string">E-Prime Primary Realtime Clock</Description><StartTime><Timestamp dt:dt="int">0</Timestamp><DateUtc dt:dt="string">2017-04-25T07:50:52Z</DateUtc></StartTime><FrequencyChanges><FrequencyChange><Frequency dt:dt="r8">3312958</Frequency><Timestamp dt:dt="r8">2888429599</Timestamp><Current dt:dt="r…	60.003	1	right	-1405882884	04-25-2017	09:50:52	07:50:52	female	173	{RIGHTARROW}	42							0	643216	642384	{RIGHTARROW}	832	641268	640967	801	right4,8	20	5	152	mask20	0	642367	0	642167	eqm10_NoEyeNmodel1_dir	90	H	gazeCOD	GazeCoDxp	1	400	0	641867	-1	641767
GazeCoD_1Model_male	5	1	19	<?xml version="1.0"?>\n<Clock xmlns:dt="urn:schemas-microsoft-com:datatypes"><Description dt:dt="string">E-Prime Primary Realtime Clock</Description><StartTime><Timestamp dt:dt="int">0</Timestamp><DateUtc dt:dt="string">2017-04-25T07:50:52Z</DateUtc></StartTime><FrequencyChanges><FrequencyChange><Frequency dt:dt="r8">3312958</Frequency><Timestamp dt:dt="r8">2888429599</Timestamp><Current dt:dt="r…	60.003	1	right	-1405882884	04-25-2017	09:50:52	07:50:52	female	174	{LEFTARROW}	55							0	645088	644684	{LEFTARROW}	404	643564	643234	830	left6,4	5	5	153	mask5	0	644667	0	644467	eqm10_NoEyeNmodel1_dir	0	V	gazeCOD	GazeCoDxp	1	400	0	644167	3	644067
GazeCoD_1Model_male	5	1	19	<?xml version="1.0"?>\n<Clock xmlns:dt="urn:schemas-microsoft-com:datatypes"><Description dt:dt="string">E-Prime Primary Realtime Clock</Description><StartTime><Timestamp dt:dt="int">0</Timestamp><DateUtc dt:dt="string">2017-04-25T07:50:52Z</DateUtc></StartTime><FrequencyChanges><FrequencyChange><Frequency dt:dt="r8">3312958</Frequency><Timestamp dt:dt="r8">2888429599</Timestamp><Current dt:dt="r…	60.003	1	right	-1405882884	04-25-2017	09:50:52	07:50:52	female	175	{LEFTARROW}	78							0	646952	646583	{LEFTARROW}	369	645472	645100	872	left8	6	5	154	mask6	0	646567	0	646367	eqm10_NoEyeNmodel1_dir	0	V	gazeCOD	GazeCoDxp	1	400	0	646067	-5	645967
GazeCoD_1Model_male	5	1	19	<?xml version="1.0"?>\n<Clock xmlns:dt="urn:schemas-microsoft-com:datatypes"><Description dt:dt="string">E-Prime Primary Realtime Clock</Description><StartTime><Timestamp dt:dt="int">0</Timestamp><DateUtc dt:dt="string">2017-04-25T07:50:52Z</DateUtc></StartTime><FrequencyChanges><FrequencyChange><Frequency dt:dt="r8">3312958</Frequency><Timestamp dt:dt="r8">2888429599</Timestamp><Current dt:dt="r…	60.003	1	right	-1405882884	04-25-2017	09:50:52	07:50:52	female	176	{RIGHTARROW}	42							0	649200	648450	{RIGHTARROW}	750	647339	646967	872	right4,8	31	5	155	mask31	0	648433	-1	648233	eqm10_NoEyeNmodel1_dir	90	HV	gazeCOD	GazeCoDxp	1	400	0	647934	-5	647834
GazeCoD_1Model_male	5	1	19	<?xml version="1.0"?>\n<Clock xmlns:dt="urn:schemas-microsoft-com:datatypes"><Description dt:dt="string">E-Prime Primary Realtime Clock</Description><StartTime><Timestamp dt:dt="int">0</Timestamp><DateUtc dt:dt="string">2017-04-25T07:50:52Z</DateUtc></StartTime><FrequencyChanges><FrequencyChange><Frequency dt:dt="r8">3312958</Frequency><Timestamp dt:dt="r8">2888429599</Timestamp><Current dt:dt="r…	60.003	1	right	-1405882884	04-25-2017	09:50:52	07:50:52	female	177	{DOWNARROW}	79							0	651040	650816	{DOWNARROW}	224	649703	649217	986	DG0	1	5	156	mask1	0	650800	0	650600	eqm10_NoEyeNmodel1_dir	0	V	gazeCOD	GazeCoDxp	1	400	0	650300	-3	650200
GazeCoD_1Model_male	5	1	19	<?xml version="1.0"?>\n<Clock xmlns:dt="urn:schemas-microsoft-com:datatypes"><Description dt:dt="string">E-Prime Primary Realtime Clock</Description><StartTime><Timestamp dt:dt="int">0</Timestamp><DateUtc dt:dt="string">2017-04-25T07:50:52Z</DateUtc></StartTime><FrequencyChanges><FrequencyChange><Frequency dt:dt="r8">3312958</Frequency><Timestamp dt:dt="r8">2888429599</Timestamp><Current dt:dt="r…	60.003	1	right	-1405882884	04-25-2017	09:50:52	07:50:52	female	178	{LEFTARROW}	51							0	652856	652600	{DOWNARROW}	256	651486	651050	936	left3,2	3	5	157	mask3	0	652583	0	652383	eqm10_NoEyeNmodel1_dir	0	V	gazeCOD	GazeCoDxp	0	400	0	652083	-3	651983
GazeCoD_1Model_male	5	1	19	<?xml version="1.0"?>\n<Clock xmlns:dt="urn:schemas-microsoft-com:datatypes"><Description dt:dt="string">E-Prime Primary Realtime Clock</Description><StartTime><Timestamp dt:dt="int">0</Timestamp><DateUtc dt:dt="string">2017-04-25T07:50:52Z</DateUtc></StartTime><FrequencyChanges><FrequencyChange><Frequency dt:dt="r8">3312958</Frequency><Timestamp dt:dt="r8">2888429599</Timestamp><Current dt:dt="r…	60.003	1	right	-1405882884	04-25-2017	09:50:52	07:50:52	female	179	{DOWNARROW}	79							0	654736	654316	{DOWNARROW}	420	653200	652866	834	DG0	12	5	158	mask12	0	654300	0	654100	eqm10_NoEyeNmodel1_dir	90	H	gazeCOD	GazeCoDxp	1	400	0	653800	0	653700
GazeCoD_1Model_male	5	1	19	<?xml version="1.0"?>\n<Clock xmlns:dt="urn:schemas-microsoft-com:datatypes"><Description dt:dt="string">E-Prime Primary Realtime Clock</Description><StartTime><Timestamp dt:dt="int">0</Timestamp><DateUtc dt:dt="string">2017-04-25T07:50:52Z</DateUtc></StartTime><FrequencyChanges><FrequencyChange><Frequency dt:dt="r8">3312958</Frequency><Timestamp dt:dt="r8">2888429599</Timestamp><Current dt:dt="r…	60.003	1	right	-1405882884	04-25-2017	09:50:52	07:50:52	female	180	{LEFTARROW}	78							0	656720	656366	{LEFTARROW}	354	655249	654750	999	left8	28	5	159	mask28	0	656349	-1	656149	eqm10_NoEyeNmodel1_dir	90	HV	gazeCOD	GazeCoDxp	1	400	0	655850	1	655750
GazeCoD_1Model_male	5	1	19	<?xml version="1.0"?>\n<Clock xmlns:dt="urn:schemas-microsoft-com:datatypes"><Description dt:dt="string">E-Prime Primary Realtime Clock</Description><StartTime><Timestamp dt:dt="int">0</Timestamp><DateUtc dt:dt="string">2017-04-25T07:50:52Z</DateUtc></StartTime><FrequencyChanges><FrequencyChange><Frequency dt:dt="r8">3312958</Frequency><Timestamp dt:dt="r8">2888429599</Timestamp><Current dt:dt="r…	60.003	1	right	-1405882884	04-25-2017	09:50:52	07:50:52	female	181	{RIGHTARROW}	77							0	658520	658216	{RIGHTARROW}	303	657091	656733	858	right8	11	5	160	mask11	0	658199	0	657999	eqm10_NoEyeNmodel1_dir	0	V	gazeCOD	GazeCoDxp	1	400	0	657699	8	657599
GazeCoD_1Model_male	5	1	19	<?xml version="1.0"?>\n<Clock xmlns:dt="urn:schemas-microsoft-com:datatypes"><Description dt:dt="string">E-Prime Primary Realtime Clock</Description><StartTime><Timestamp dt:dt="int">0</Timestamp><DateUtc dt:dt="string">2017-04-25T07:50:52Z</DateUtc></StartTime><FrequencyChanges><FrequencyChange><Frequency dt:dt="r8">3312958</Frequency><Timestamp dt:dt="r8">2888429599</Timestamp><Current dt:dt="r…	60.003	1	right	-1405882884	04-25-2017	09:50:52	07:50:52	female	182	{RIGHTARROW}	46							0	660351	660033	{DOWNARROW}	318	658917	658533	884	right1,6	29	5	161	mask29	0	660016	0	659816	eqm10_NoEyeNmodel1_dir	90	HV	gazeCOD	GazeCoDxp	0	400	0	659516	-1	659416
GazeCoD_1Model_male	5	1	19	<?xml version="1.0"?>\n<Clock xmlns:dt="urn:schemas-microsoft-com:datatypes"><Description dt:dt="string">E-Prime Primary Realtime Clock</Description><StartTime><Timestamp dt:dt="int">0</Timestamp><DateUtc dt:dt="string">2017-04-25T07:50:52Z</DateUtc></StartTime><FrequencyChanges><FrequencyChange><Frequency dt:dt="r8">3312958</Frequency><Timestamp dt:dt="r8">2888429599</Timestamp><Current dt:dt="r…	60.003	1	right	-1405882884	04-25-2017	09:50:52	07:50:52	female	183	{LEFTARROW}	49							0	662151	661816	{DOWNARROW}	335	660699	660366	833	left1,6	2	5	162	mask2	0	661799	0	661599	eqm10_NoEyeNmodel1_dir	0	V	gazeCOD	GazeCoDxp	0	400	0	661299	0	661199
GazeCoD_1Model_male	5	1	19	<?xml version="1.0"?>\n<Clock xmlns:dt="urn:schemas-microsoft-com:datatypes"><Description dt:dt="string">E-Prime Primary Realtime Clock</Description><StartTime><Timestamp dt:dt="int">0</Timestamp><DateUtc dt:dt="string">2017-04-25T07:50:52Z</DateUtc></StartTime><FrequencyChanges><FrequencyChange><Frequency dt:dt="r8">3312958</Frequency><Timestamp dt:dt="r8">2888429599</Timestamp><Current dt:dt="r…	60.003	1	right	-1405882884	04-25-2017	09:50:52	07:50:52	female	184	{RIGHTARROW}	44							0	664167	663682	{DOWNARROW}	485	662564	662166	898	right3,2	19	5	163	mask19	0	663666	0	663466	eqm10_NoEyeNmodel1_dir	90	H	gazeCOD	GazeCoDxp	0	400	0	663166	2	663066
GazeCoD_1Model_male	5	1	19	<?xml version="1.0"?>\n<Clock xmlns:dt="urn:schemas-microsoft-com:datatypes"><Description dt:dt="string">E-Prime Primary Realtime Clock</Description><StartTime><Timestamp dt:dt="int">0</Timestamp><DateUtc dt:dt="string">2017-04-25T07:50:52Z</DateUtc></StartTime><FrequencyChanges><FrequencyChange><Frequency dt:dt="r8">3312958</Frequency><Timestamp dt:dt="r8">2888429599</Timestamp><Current dt:dt="r…	60.003	1	right	-1405882884	04-25-2017	09:50:52	07:50:52	female	185	{LEFTARROW}	55							0	666031	665649	{LEFTARROW}	382	664528	664182	846	left6,4	27	5	164	mask27	0	665632	0	665432	eqm10_NoEyeNmodel1_dir	90	HV	gazeCOD	GazeCoDxp	1	400	0	665132	4	665032
GazeCoD_1Model_male	5	1	19	<?xml version="1.0"?>\n<Clock xmlns:dt="urn:schemas-microsoft-com:datatypes"><Description dt:dt="string">E-Prime Primary Realtime Clock</Description><StartTime><Timestamp dt:dt="int">0</Timestamp><DateUtc dt:dt="string">2017-04-25T07:50:52Z</DateUtc></StartTime><FrequencyChanges><FrequencyChange><Frequency dt:dt="r8">3312958</Frequency><Timestamp dt:dt="r8">2888429599</Timestamp><Current dt:dt="r…	60.003	1	right	-1405882884	04-25-2017	09:50:52	07:50:52	female	186	{RIGHTARROW}	44							0	667727	667432	{DOWNARROW}	295	666305	666049	756	right3,2	8	5	165	mask8	0	667416	0	667216	eqm10_NoEyeNmodel1_dir	0	V	gazeCOD	GazeCoDxp	0	400	0	666916	11	666816
GazeCoD_1Model_male	5	1	19	<?xml version="1.0"?>\n<Clock xmlns:dt="urn:schemas-microsoft-com:datatypes"><Description dt:dt="string">E-Prime Primary Realtime Clock</Description><StartTime><Timestamp dt:dt="int">0</Timestamp><DateUtc dt:dt="string">2017-04-25T07:50:52Z</DateUtc></StartTime><FrequencyChanges><FrequencyChange><Frequency dt:dt="r8">3312958</Frequency><Timestamp dt:dt="r8">2888429599</Timestamp><Current dt:dt="r…	60.003	1	right	-1405882884	04-25-2017	09:50:52	07:50:52	female	187	{LEFTARROW}	49							0	674319	673965	{DOWNARROW}	353	672844	672415	929	left1,6	2	6	166	mask2	0	673948	0	673748	eqm10_NoEyeNmodel1_dir	0	V	gazeCOD	GazeCoDxp	0	400	0	673448	4	673348
GazeCoD_1Model_male	5	1	19	<?xml version="1.0"?>\n<Clock xmlns:dt="urn:schemas-microsoft-com:datatypes"><Description dt:dt="string">E-Prime Primary Realtime Clock</Description><StartTime><Timestamp dt:dt="int">0</Timestamp><DateUtc dt:dt="string">2017-04-25T07:50:52Z</DateUtc></StartTime><FrequencyChanges><FrequencyChange><Frequency dt:dt="r8">3312958</Frequency><Timestamp dt:dt="r8">2888429599</Timestamp><Current dt:dt="r…	60.003	1	right	-1405882884	04-25-2017	09:50:52	07:50:52	female	188	{LEFTARROW}	49							0	676014	675732	{DOWNARROW}	282	674608	674332	776	left1,6	13	6	167	mask13	0	675715	0	675515	eqm10_NoEyeNmodel1_dir	90	H	gazeCOD	GazeCoDxp	0	400	0	675215	7	675115
GazeCoD_1Model_male	5	1	19	<?xml version="1.0"?>\n<Clock xmlns:dt="urn:schemas-microsoft-com:datatypes"><Description dt:dt="string">E-Prime Primary Realtime Clock</Description><StartTime><Timestamp dt:dt="int">0</Timestamp><DateUtc dt:dt="string">2017-04-25T07:50:52Z</DateUtc></StartTime><FrequencyChanges><FrequencyChange><Frequency dt:dt="r8">3312958</Frequency><Timestamp dt:dt="r8">2888429599</Timestamp><Current dt:dt="r…	60.003	1	right	-1405882884	04-25-2017	09:50:52	07:50:52	female	189	{LEFTARROW}	55							0	677806	677465	{LEFTARROW}	341	676349	676032	817	left6,4	16	6	168	mask16	0	677448	0	677248	eqm10_NoEyeNmodel1_dir	90	H	gazeCOD	GazeCoDxp	1	400	0	676948	-1	676848
GazeCoD_1Model_male	5	1	19	<?xml version="1.0"?>\n<Clock xmlns:dt="urn:schemas-microsoft-com:datatypes"><Description dt:dt="string">E-Prime Primary Realtime Clock</Description><StartTime><Timestamp dt:dt="int">0</Timestamp><DateUtc dt:dt="string">2017-04-25T07:50:52Z</DateUtc></StartTime><FrequencyChanges><FrequencyChange><Frequency dt:dt="r8">3312958</Frequency><Timestamp dt:dt="r8">2888429599</Timestamp><Current dt:dt="r…	60.003	1	right	-1405882884	04-25-2017	09:50:52	07:50:52	female	190	{RIGHTARROW}	46							0	679534	679298	{DOWNARROW}	236	678180	677815	865	right1,6	7	6	169	mask7	0	679281	-1	679081	eqm10_NoEyeNmodel1_dir	0	V	gazeCOD	GazeCoDxp	0	400	0	678782	2	678682
GazeCoD_1Model_male	5	1	19	<?xml version="1.0"?>\n<Clock xmlns:dt="urn:schemas-microsoft-com:datatypes"><Description dt:dt="string">E-Prime Primary Realtime Clock</Description><StartTime><Timestamp dt:dt="int">0</Timestamp><DateUtc dt:dt="string">2017-04-25T07:50:52Z</DateUtc></StartTime><FrequencyChanges><FrequencyChange><Frequency dt:dt="r8">3312958</Frequency><Timestamp dt:dt="r8">2888429599</Timestamp><Current dt:dt="r…	60.003	1	right	-1405882884	04-25-2017	09:50:52	07:50:52	female	191	{RIGHTARROW}	46							0	681462	681131	{DOWNARROW}	331	680020	679548	972	right1,6	18	6	170	mask18	0	681115	0	680915	eqm10_NoEyeNmodel1_dir	90	H	gazeCOD	GazeCoDxp	0	400	0	680615	-5	680515
GazeCoD_1Model_male	5	1	19	<?xml version="1.0"?>\n<Clock xmlns:dt="urn:schemas-microsoft-com:datatypes"><Description dt:dt="string">E-Prime Primary Realtime Clock</Description><StartTime><Timestamp dt:dt="int">0</Timestamp><DateUtc dt:dt="string">2017-04-25T07:50:52Z</DateUtc></StartTime><FrequencyChanges><FrequencyChange><Frequency dt:dt="r8">3312958</Frequency><Timestamp dt:dt="r8">2888429599</Timestamp><Current dt:dt="r…	60.003	1	right	-1405882884	04-25-2017	09:50:52	07:50:52	female	192	{LEFTARROW}	51							0	683246	682898	{DOWNARROW}	348	681787	681481	806	left3,2	3	6	171	mask3	0	682881	-1	682681	eqm10_NoEyeNmodel1_dir	0	V	gazeCOD	GazeCoDxp	0	400	0	682382	-5	682282
GazeCoD_1Model_male	5	1	19	<?xml version="1.0"?>\n<Clock xmlns:dt="urn:schemas-microsoft-com:datatypes"><Description dt:dt="string">E-Prime Primary Realtime Clock</Description><StartTime><Timestamp dt:dt="int">0</Timestamp><DateUtc dt:dt="string">2017-04-25T07:50:52Z</DateUtc></StartTime><FrequencyChanges><FrequencyChange><Frequency dt:dt="r8">3312958</Frequency><Timestamp dt:dt="r8">2888429599</Timestamp><Current dt:dt="r…	60.003	1	right	-1405882884	04-25-2017	09:50:52	07:50:52	female	193	{RIGHTARROW}	44							0	685118	684781	{DOWNARROW}	337	683656	683265	891	right3,2	30	6	172	mask30	0	684764	-1	684564	eqm10_NoEyeNmodel1_dir	90	HV	gazeCOD	GazeCoDxp	0	400	0	684265	9	684165
GazeCoD_1Model_male	5	1	19	<?xml version="1.0"?>\n<Clock xmlns:dt="urn:schemas-microsoft-com:datatypes"><Description dt:dt="string">E-Prime Primary Realtime Clock</Description><StartTime><Timestamp dt:dt="int">0</Timestamp><DateUtc dt:dt="string">2017-04-25T07:50:52Z</DateUtc></StartTime><FrequencyChanges><FrequencyChange><Frequency dt:dt="r8">3312958</Frequency><Timestamp dt:dt="r8">2888429599</Timestamp><Current dt:dt="r…	60.003	1	right	-1405882884	04-25-2017	09:50:52	07:50:52	female	194	{LEFTARROW}	53							0	686998	686614	{LEFTARROW}	384	685499	685131	868	left4,8	26	6	173	mask26	0	686598	0	686398	eqm10_NoEyeNmodel1_dir	90	HV	gazeCOD	GazeCoDxp	1	400	0	686098	-1	685998
GazeCoD_1Model_male	5	1	19	<?xml version="1.0"?>\n<Clock xmlns:dt="urn:schemas-microsoft-com:datatypes"><Description dt:dt="string">E-Prime Primary Realtime Clock</Description><StartTime><Timestamp dt:dt="int">0</Timestamp><DateUtc dt:dt="string">2017-04-25T07:50:52Z</DateUtc></StartTime><FrequencyChanges><FrequencyChange><Frequency dt:dt="r8">3312958</Frequency><Timestamp dt:dt="r8">2888429599</Timestamp><Current dt:dt="r…	60.003	1	right	-1405882884	04-25-2017	09:50:52	07:50:52	female	195	{RIGHTARROW}	42							0	688766	688431	{DOWNARROW}	335	687311	687014	797	right4,8	20	6	174	mask20	0	688414	0	688214	eqm10_NoEyeNmodel1_dir	90	H	gazeCOD	GazeCoDxp	0	400	0	687914	3	687814
GazeCoD_1Model_male	5	1	19	<?xml version="1.0"?>\n<Clock xmlns:dt="urn:schemas-microsoft-com:datatypes"><Description dt:dt="string">E-Prime Primary Realtime Clock</Description><StartTime><Timestamp dt:dt="int">0</Timestamp><DateUtc dt:dt="string">2017-04-25T07:50:52Z</DateUtc></StartTime><FrequencyChanges><FrequencyChange><Frequency dt:dt="r8">3312958</Frequency><Timestamp dt:dt="r8">2888429599</Timestamp><Current dt:dt="r…	60.003	1	right	-1405882884	04-25-2017	09:50:52	07:50:52	female	196	{DOWNARROW}	79							0	690622	690381	{DOWNARROW}	241	689260	688781	979	DG0	1	6	175	mask1	0	690364	0	690164	eqm10_NoEyeNmodel1_dir	0	V	gazeCOD	GazeCoDxp	1	400	0	689864	4	689764
GazeCoD_1Model_male	5	1	19	<?xml version="1.0"?>\n<Clock xmlns:dt="urn:schemas-microsoft-com:datatypes"><Description dt:dt="string">E-Prime Primary Realtime Clock</Description><StartTime><Timestamp dt:dt="int">0</Timestamp><DateUtc dt:dt="string">2017-04-25T07:50:52Z</DateUtc></StartTime><FrequencyChanges><FrequencyChange><Frequency dt:dt="r8">3312958</Frequency><Timestamp dt:dt="r8">2888429599</Timestamp><Current dt:dt="r…	60.003	1	right	-1405882884	04-25-2017	09:50:52	07:50:52	female	197	{LEFTARROW}	51							0	693325	692014	{LEFTARROW}	1311	690896	690631	765	left3,2	14	6	176	mask14	0	691997	0	691797	eqm10_NoEyeNmodel1_dir	90	H	gazeCOD	GazeCoDxp	1	400	0	691497	1	691397
GazeCoD_1Model_male	5	1	19	<?xml version="1.0"?>\n<Clock xmlns:dt="urn:schemas-microsoft-com:datatypes"><Description dt:dt="string">E-Prime Primary Realtime Clock</Description><StartTime><Timestamp dt:dt="int">0</Timestamp><DateUtc dt:dt="string">2017-04-25T07:50:52Z</DateUtc></StartTime><FrequencyChanges><FrequencyChange><Frequency dt:dt="r8">3312958</Frequency><Timestamp dt:dt="r8">2888429599</Timestamp><Current dt:dt="r…	60.003	1	right	-1405882884	04-25-2017	09:50:52	07:50:52	female	198	{DOWNARROW}	79							0	695493	694914	{DOWNARROW}	579	693803	693347	956	DG0	12	6	177	mask12	0	694897	-1	694697	eqm10_NoEyeNmodel1_dir	90	H	gazeCOD	GazeCoDxp	1	400	0	694398	-5	694298
GazeCoD_1Model_male	5	1	19	<?xml version="1.0"?>\n<Clock xmlns:dt="urn:schemas-microsoft-com:datatypes"><Description dt:dt="string">E-Prime Primary Realtime Clock</Description><StartTime><Timestamp dt:dt="int">0</Timestamp><DateUtc dt:dt="string">2017-04-25T07:50:52Z</DateUtc></StartTime><FrequencyChanges><FrequencyChange><Frequency dt:dt="r8">3312958</Frequency><Timestamp dt:dt="r8">2888429599</Timestamp><Current dt:dt="r…	60.003	1	right	-1405882884	04-25-2017	09:50:52	07:50:52	female	199	{LEFTARROW}	78							0	697253	696964	{LEFTARROW}	289	695849	695514	835	left8	28	6	178	mask28	0	696947	0	696747	eqm10_NoEyeNmodel1_dir	90	HV	gazeCOD	GazeCoDxp	1	400	0	696447	-2	696347
GazeCoD_1Model_male	5	1	19	<?xml version="1.0"?>\n<Clock xmlns:dt="urn:schemas-microsoft-com:datatypes"><Description dt:dt="string">E-Prime Primary Realtime Clock</Description><StartTime><Timestamp dt:dt="int">0</Timestamp><DateUtc dt:dt="string">2017-04-25T07:50:52Z</DateUtc></StartTime><FrequencyChanges><FrequencyChange><Frequency dt:dt="r8">3312958</Frequency><Timestamp dt:dt="r8">2888429599</Timestamp><Current dt:dt="r…	60.003	1	right	-1405882884	04-25-2017	09:50:52	07:50:52	female	200	{RIGHTARROW}	40							0	699237	698864	{RIGHTARROW}	373	697746	697264	982	right6,4	10	6	179	mask10	0	698847	0	698647	eqm10_NoEyeNmodel1_dir	0	V	gazeCOD	GazeCoDxp	1	400	0	698347	1	698247
GazeCoD_1Model_male	5	1	19	<?xml version="1.0"?>\n<Clock xmlns:dt="urn:schemas-microsoft-com:datatypes"><Description dt:dt="string">E-Prime Primary Realtime Clock</Description><StartTime><Timestamp dt:dt="int">0</Timestamp><DateUtc dt:dt="string">2017-04-25T07:50:52Z</DateUtc></StartTime><FrequencyChanges><FrequencyChange><Frequency dt:dt="r8">3312958</Frequency><Timestamp dt:dt="r8">2888429599</Timestamp><Current dt:dt="r…	60.003	1	right	-1405882884	04-25-2017	09:50:52	07:50:52	female	201	{RIGHTARROW}	42							0	701357	700714	{RIGHTARROW}	643	699599	699247	852	right4,8	9	6	180	mask9	0	700697	0	700497	eqm10_NoEyeNmodel1_dir	0	V	gazeCOD	GazeCoDxp	1	400	0	700197	-2	700097
GazeCoD_1Model_male	5	1	19	<?xml version="1.0"?>\n<Clock xmlns:dt="urn:schemas-microsoft-com:datatypes"><Description dt:dt="string">E-Prime Primary Realtime Clock</Description><StartTime><Timestamp dt:dt="int">0</Timestamp><DateUtc dt:dt="string">2017-04-25T07:50:52Z</DateUtc></StartTime><FrequencyChanges><FrequencyChange><Frequency dt:dt="r8">3312958</Frequency><Timestamp dt:dt="r8">2888429599</Timestamp><Current dt:dt="r…	60.003	1	right	-1405882884	04-25-2017	09:50:52	07:50:52	female	202	{DOWNARROW}	79							0	703221	702780	{DOWNARROW}	441	701662	701380	782	DG0	23	6	181	mask23	0	702763	0	702563	eqm10_NoEyeNmodel1_dir	90	HV	gazeCOD	GazeCoDxp	1	400	0	702263	1	702163
GazeCoD_1Model_male	5	1	19	<?xml version="1.0"?>\n<Clock xmlns:dt="urn:schemas-microsoft-com:datatypes"><Description dt:dt="string">E-Prime Primary Realtime Clock</Description><StartTime><Timestamp dt:dt="int">0</Timestamp><DateUtc dt:dt="string">2017-04-25T07:50:52Z</DateUtc></StartTime><FrequencyChanges><FrequencyChange><Frequency dt:dt="r8">3312958</Frequency><Timestamp dt:dt="r8">2888429599</Timestamp><Current dt:dt="r…	60.003	1	right	-1405882884	04-25-2017	09:50:52	07:50:52	female	203	{RIGHTARROW}	44							0	705181	704813	{DOWNARROW}	368	703692	703230	962	right3,2	8	6	182	mask8	0	704797	0	704597	eqm10_NoEyeNmodel1_dir	0	V	gazeCOD	GazeCoDxp	0	400	0	704297	5	704197
GazeCoD_1Model_male	5	1	19	<?xml version="1.0"?>\n<Clock xmlns:dt="urn:schemas-microsoft-com:datatypes"><Description dt:dt="string">E-Prime Primary Realtime Clock</Description><StartTime><Timestamp dt:dt="int">0</Timestamp><DateUtc dt:dt="string">2017-04-25T07:50:52Z</DateUtc></StartTime><FrequencyChanges><FrequencyChange><Frequency dt:dt="r8">3312958</Frequency><Timestamp dt:dt="r8">2888429599</Timestamp><Current dt:dt="r…	60.003	1	right	-1405882884	04-25-2017	09:50:52	07:50:52	female	204	{RIGHTARROW}	77							0	707101	706730	{RIGHTARROW}	371	705606	705197	909	right8	11	6	183	mask11	0	706713	0	706513	eqm10_NoEyeNmodel1_dir	0	V	gazeCOD	GazeCoDxp	1	400	0	706213	7	706113
GazeCoD_1Model_male	5	1	19	<?xml version="1.0"?>\n<Clock xmlns:dt="urn:schemas-microsoft-com:datatypes"><Description dt:dt="string">E-Prime Primary Realtime Clock</Description><StartTime><Timestamp dt:dt="int">0</Timestamp><DateUtc dt:dt="string">2017-04-25T07:50:52Z</DateUtc></StartTime><FrequencyChanges><FrequencyChange><Frequency dt:dt="r8">3312958</Frequency><Timestamp dt:dt="r8">2888429599</Timestamp><Current dt:dt="r…	60.003	1	right	-1405882884	04-25-2017	09:50:52	07:50:52	female	205	{RIGHTARROW}	46							0	709020	708713	{DOWNARROW}	307	707595	707113	982	right1,6	29	6	184	mask29	0	708696	0	708496	eqm10_NoEyeNmodel1_dir	90	HV	gazeCOD	GazeCoDxp	0	400	0	708196	1	708096
GazeCoD_1Model_male	5	1	19	<?xml version="1.0"?>\n<Clock xmlns:dt="urn:schemas-microsoft-com:datatypes"><Description dt:dt="string">E-Prime Primary Realtime Clock</Description><StartTime><Timestamp dt:dt="int">0</Timestamp><DateUtc dt:dt="string">2017-04-25T07:50:52Z</DateUtc></StartTime><FrequencyChanges><FrequencyChange><Frequency dt:dt="r8">3312958</Frequency><Timestamp dt:dt="r8">2888429599</Timestamp><Current dt:dt="r…	60.003	1	right	-1405882884	04-25-2017	09:50:52	07:50:52	female	206	{LEFTARROW}	55							0	710804	710446	{LEFTARROW}	358	709328	709030	798	left6,4	5	6	185	mask5	0	710430	0	710230	eqm10_NoEyeNmodel1_dir	0	V	gazeCOD	GazeCoDxp	1	400	0	709930	2	709830
GazeCoD_1Model_male	5	1	19	<?xml version="1.0"?>\n<Clock xmlns:dt="urn:schemas-microsoft-com:datatypes"><Description dt:dt="string">E-Prime Primary Realtime Clock</Description><StartTime><Timestamp dt:dt="int">0</Timestamp><DateUtc dt:dt="string">2017-04-25T07:50:52Z</DateUtc></StartTime><FrequencyChanges><FrequencyChange><Frequency dt:dt="r8">3312958</Frequency><Timestamp dt:dt="r8">2888429599</Timestamp><Current dt:dt="r…	60.003	1	right	-1405882884	04-25-2017	09:50:52	07:50:52	female	207	{RIGHTARROW}	77							0	712764	712330	{RIGHTARROW}	434	711209	710813	896	right8	22	6	186	mask22	0	712313	0	712113	eqm10_NoEyeNmodel1_dir	90	H	gazeCOD	GazeCoDxp	1	400	0	711813	4	711713
GazeCoD_1Model_male	5	1	19	<?xml version="1.0"?>\n<Clock xmlns:dt="urn:schemas-microsoft-com:datatypes"><Description dt:dt="string">E-Prime Primary Realtime Clock</Description><StartTime><Timestamp dt:dt="int">0</Timestamp><DateUtc dt:dt="string">2017-04-25T07:50:52Z</DateUtc></StartTime><FrequencyChanges><FrequencyChange><Frequency dt:dt="r8">3312958</Frequency><Timestamp dt:dt="r8">2888429599</Timestamp><Current dt:dt="r…	60.003	1	right	-1405882884	04-25-2017	09:50:52	07:50:52	female	208	{RIGHTARROW}	44							0	714692	714279	{DOWNARROW}	413	713162	712780	882	right3,2	19	6	187	mask19	0	714263	0	714063	eqm10_NoEyeNmodel1_dir	90	H	gazeCOD	GazeCoDxp	0	400	0	713763	1	713663
GazeCoD_1Model_male	5	1	19	<?xml version="1.0"?>\n<Clock xmlns:dt="urn:schemas-microsoft-com:datatypes"><Description dt:dt="string">E-Prime Primary Realtime Clock</Description><StartTime><Timestamp dt:dt="int">0</Timestamp><DateUtc dt:dt="string">2017-04-25T07:50:52Z</DateUtc></StartTime><FrequencyChanges><FrequencyChange><Frequency dt:dt="r8">3312958</Frequency><Timestamp dt:dt="r8">2888429599</Timestamp><Current dt:dt="r…	60.003	1	right	-1405882884	04-25-2017	09:50:52	07:50:52	female	209	{LEFTARROW}	53							0	716580	716263	{LEFTARROW}	317	715139	714713	926	left4,8	4	6	188	mask4	0	716246	0	716046	eqm10_NoEyeNmodel1_dir	0	V	gazeCOD	GazeCoDxp	1	400	0	715746	7	715646
GazeCoD_1Model_male	5	1	19	<?xml version="1.0"?>\n<Clock xmlns:dt="urn:schemas-microsoft-com:datatypes"><Description dt:dt="string">E-Prime Primary Realtime Clock</Description><StartTime><Timestamp dt:dt="int">0</Timestamp><DateUtc dt:dt="string">2017-04-25T07:50:52Z</DateUtc></StartTime><FrequencyChanges><FrequencyChange><Frequency dt:dt="r8">3312958</Frequency><Timestamp dt:dt="r8">2888429599</Timestamp><Current dt:dt="r…	60.003	1	right	-1405882884	04-25-2017	09:50:52	07:50:52	female	210	{RIGHTARROW}	40							0	718492	718179	{RIGHTARROW}	313	717066	716596	970	right6,4	21	6	189	mask21	0	718163	0	717963	eqm10_NoEyeNmodel1_dir	90	H	gazeCOD	GazeCoDxp	1	400	0	717663	-3	717563
GazeCoD_1Model_male	5	1	19	<?xml version="1.0"?>\n<Clock xmlns:dt="urn:schemas-microsoft-com:datatypes"><Description dt:dt="string">E-Prime Primary Realtime Clock</Description><StartTime><Timestamp dt:dt="int">0</Timestamp><DateUtc dt:dt="string">2017-04-25T07:50:52Z</DateUtc></StartTime><FrequencyChanges><FrequencyChange><Frequency dt:dt="r8">3312958</Frequency><Timestamp dt:dt="r8">2888429599</Timestamp><Current dt:dt="r…	60.003	1	right	-1405882884	04-25-2017	09:50:52	07:50:52	female	211	{LEFTARROW}	78							0	720324	719929	{LEFTARROW}	395	718814	718513	801	left8	17	6	190	mask17	0	719912	0	719712	eqm10_NoEyeNmodel1_dir	90	H	gazeCOD	GazeCoDxp	1	400	0	719412	-2	719312
GazeCoD_1Model_male	5	1	19	<?xml version="1.0"?>\n<Clock xmlns:dt="urn:schemas-microsoft-com:datatypes"><Description dt:dt="string">E-Prime Primary Realtime Clock</Description><StartTime><Timestamp dt:dt="int">0</Timestamp><DateUtc dt:dt="string">2017-04-25T07:50:52Z</DateUtc></StartTime><FrequencyChanges><FrequencyChange><Frequency dt:dt="r8">3312958</Frequency><Timestamp dt:dt="r8">2888429599</Timestamp><Current dt:dt="r…	60.003	1	right	-1405882884	04-25-2017	09:50:52	07:50:52	female	212	{LEFTARROW}	53							0	722180	721762	{DOWNARROW}	418	720644	720346	798	left4,8	15	6	191	mask15	0	721746	0	721546	eqm10_NoEyeNmodel1_dir	90	H	gazeCOD	GazeCoDxp	0	400	0	721246	2	721146
GazeCoD_1Model_male	5	1	19	<?xml version="1.0"?>\n<Clock xmlns:dt="urn:schemas-microsoft-com:datatypes"><Description dt:dt="string">E-Prime Primary Realtime Clock</Description><StartTime><Timestamp dt:dt="int">0</Timestamp><DateUtc dt:dt="string">2017-04-25T07:50:52Z</DateUtc></StartTime><FrequencyChanges><FrequencyChange><Frequency dt:dt="r8">3312958</Frequency><Timestamp dt:dt="r8">2888429599</Timestamp><Current dt:dt="r…	60.003	1	right	-1405882884	04-25-2017	09:50:52	07:50:52	female	213	{RIGHTARROW}	42							0	723988	723629	{RIGHTARROW}	359	722517	722196	821	right4,8	31	6	192	mask31	0	723612	0	723412	eqm10_NoEyeNmodel1_dir	90	HV	gazeCOD	GazeCoDxp	1	400	0	723112	-5	723012
GazeCoD_1Model_male	5	1	19	<?xml version="1.0"?>\n<Clock xmlns:dt="urn:schemas-microsoft-com:datatypes"><Description dt:dt="string">E-Prime Primary Realtime Clock</Description><StartTime><Timestamp dt:dt="int">0</Timestamp><DateUtc dt:dt="string">2017-04-25T07:50:52Z</DateUtc></StartTime><FrequencyChanges><FrequencyChange><Frequency dt:dt="r8">3312958</Frequency><Timestamp dt:dt="r8">2888429599</Timestamp><Current dt:dt="r…	60.003	1	right	-1405882884	04-25-2017	09:50:52	07:50:52	female	214	{RIGHTARROW}	40							0	725908	725545	{RIGHTARROW}	362	724431	724012	919	right6,4	32	6	193	mask32	0	725529	0	725329	eqm10_NoEyeNmodel1_dir	90	HV	gazeCOD	GazeCoDxp	1	400	0	725029	-2	724929
GazeCoD_1Model_male	5	1	19	<?xml version="1.0"?>\n<Clock xmlns:dt="urn:schemas-microsoft-com:datatypes"><Description dt:dt="string">E-Prime Primary Realtime Clock</Description><StartTime><Timestamp dt:dt="int">0</Timestamp><DateUtc dt:dt="string">2017-04-25T07:50:52Z</DateUtc></StartTime><FrequencyChanges><FrequencyChange><Frequency dt:dt="r8">3312958</Frequency><Timestamp dt:dt="r8">2888429599</Timestamp><Current dt:dt="r…	60.003	1	right	-1405882884	04-25-2017	09:50:52	07:50:52	female	215	{RIGHTARROW}	77							0	727651	727412	{RIGHTARROW}	239	726289	725929	860	right8	33	6	194	mask33	0	727395	0	727195	eqm10_NoEyeNmodel1_dir	90	HV	gazeCOD	GazeCoDxp	1	400	0	726895	6	726795
GazeCoD_1Model_male	5	1	19	<?xml version="1.0"?>\n<Clock xmlns:dt="urn:schemas-microsoft-com:datatypes"><Description dt:dt="string">E-Prime Primary Realtime Clock</Description><StartTime><Timestamp dt:dt="int">0</Timestamp><DateUtc dt:dt="string">2017-04-25T07:50:52Z</DateUtc></StartTime><FrequencyChanges><FrequencyChange><Frequency dt:dt="r8">3312958</Frequency><Timestamp dt:dt="r8">2888429599</Timestamp><Current dt:dt="r…	60.003	1	right	-1405882884	04-25-2017	09:50:52	07:50:52	female	216	{LEFTARROW}	55							0	729323	729095	{LEFTARROW}	228	727972	727662	810	left6,4	27	6	195	mask27	0	729079	0	728879	eqm10_NoEyeNmodel1_dir	90	HV	gazeCOD	GazeCoDxp	1	400	0	728579	7	728479
GazeCoD_1Model_male	5	1	19	<?xml version="1.0"?>\n<Clock xmlns:dt="urn:schemas-microsoft-com:datatypes"><Description dt:dt="string">E-Prime Primary Realtime Clock</Description><StartTime><Timestamp dt:dt="int">0</Timestamp><DateUtc dt:dt="string">2017-04-25T07:50:52Z</DateUtc></StartTime><FrequencyChanges><FrequencyChange><Frequency dt:dt="r8">3312958</Frequency><Timestamp dt:dt="r8">2888429599</Timestamp><Current dt:dt="r…	60.003	1	right	-1405882884	04-25-2017	09:50:52	07:50:52	female	217	{LEFTARROW}	51							0	731307	730945	{LEFTARROW}	362	729825	729345	980	left3,2	25	6	196	mask25	0	730928	0	730728	eqm10_NoEyeNmodel1_dir	90	HV	gazeCOD	GazeCoDxp	1	400	0	730428	3	730328
GazeCoD_1Model_male	5	1	19	<?xml version="1.0"?>\n<Clock xmlns:dt="urn:schemas-microsoft-com:datatypes"><Description dt:dt="string">E-Prime Primary Realtime Clock</Description><StartTime><Timestamp dt:dt="int">0</Timestamp><DateUtc dt:dt="string">2017-04-25T07:50:52Z</DateUtc></StartTime><FrequencyChanges><FrequencyChange><Frequency dt:dt="r8">3312958</Frequency><Timestamp dt:dt="r8">2888429599</Timestamp><Current dt:dt="r…	60.003	1	right	-1405882884	04-25-2017	09:50:52	07:50:52	female	218	{LEFTARROW}	49							0	733107	732728	{DOWNARROW}	379	731612	731328	784	left1,6	24	6	197	mask24	0	732712	0	732512	eqm10_NoEyeNmodel1_dir	90	HV	gazeCOD	GazeCoDxp	0	400	0	732212	0	732112
GazeCoD_1Model_male	5	1	19	<?xml version="1.0"?>\n<Clock xmlns:dt="urn:schemas-microsoft-com:datatypes"><Description dt:dt="string">E-Prime Primary Realtime Clock</Description><StartTime><Timestamp dt:dt="int">0</Timestamp><DateUtc dt:dt="string">2017-04-25T07:50:52Z</DateUtc></StartTime><FrequencyChanges><FrequencyChange><Frequency dt:dt="r8">3312958</Frequency><Timestamp dt:dt="r8">2888429599</Timestamp><Current dt:dt="r…	60.003	1	right	-1405882884	04-25-2017	09:50:52	07:50:52	female	219	{LEFTARROW}	78							0	734947	734645	{LEFTARROW}	302	733520	733128	892	left8	6	6	198	mask6	0	734628	0	734428	eqm10_NoEyeNmodel1_dir	0	V	gazeCOD	GazeCoDxp	1	400	0	734128	8	734028
GazeCoD_1Model_male	5	1	19	<?xml version="1.0"?>\n<Clock xmlns:dt="urn:schemas-microsoft-com:datatypes"><Description dt:dt="string">E-Prime Primary Realtime Clock</Description><StartTime><Timestamp dt:dt="int">0</Timestamp><DateUtc dt:dt="string">2017-04-25T07:50:52Z</DateUtc></StartTime><FrequencyChanges><FrequencyChange><Frequency dt:dt="r8">3312958</Frequency><Timestamp dt:dt="r8">2888429599</Timestamp><Current dt:dt="r…	60.003	1	right	-1405882884	04-25-2017	09:50:52	07:50:52	female	220	{LEFTARROW}	78							0	736827	736478	{LEFTARROW}	349	735361	734962	899	left8	6	7	199	mask6	0	736461	-1	736261	eqm10_NoEyeNmodel1_dir	0	V	gazeCOD	GazeCoDxp	1	400	0	735962	1	735862
GazeCoD_1Model_male	5	1	19	<?xml version="1.0"?>\n<Clock xmlns:dt="urn:schemas-microsoft-com:datatypes"><Description dt:dt="string">E-Prime Primary Realtime Clock</Description><StartTime><Timestamp dt:dt="int">0</Timestamp><DateUtc dt:dt="string">2017-04-25T07:50:52Z</DateUtc></StartTime><FrequencyChanges><FrequencyChange><Frequency dt:dt="r8">3312958</Frequency><Timestamp dt:dt="r8">2888429599</Timestamp><Current dt:dt="r…	60.003	1	right	-1405882884	04-25-2017	09:50:52	07:50:52	female	221	{RIGHTARROW}	77							0	738683	738345	{RIGHTARROW}	338	737231	736845	886	right8	22	7	200	mask22	0	738328	0	738128	eqm10_NoEyeNmodel1_dir	90	H	gazeCOD	GazeCoDxp	1	400	0	737828	-3	737728
GazeCoD_1Model_male	5	1	19	<?xml version="1.0"?>\n<Clock xmlns:dt="urn:schemas-microsoft-com:datatypes"><Description dt:dt="string">E-Prime Primary Realtime Clock</Description><StartTime><Timestamp dt:dt="int">0</Timestamp><DateUtc dt:dt="string">2017-04-25T07:50:52Z</DateUtc></StartTime><FrequencyChanges><FrequencyChange><Frequency dt:dt="r8">3312958</Frequency><Timestamp dt:dt="r8">2888429599</Timestamp><Current dt:dt="r…	60.003	1	right	-1405882884	04-25-2017	09:50:52	07:50:52	female	222	{RIGHTARROW}	44							0	741067	740178	{DOWNARROW}	889	739057	738695	862	right3,2	8	7	201	mask8	0	740161	0	739961	eqm10_NoEyeNmodel1_dir	0	V	gazeCOD	GazeCoDxp	0	400	0	739661	4	739561
GazeCoD_1Model_male	5	1	19	<?xml version="1.0"?>\n<Clock xmlns:dt="urn:schemas-microsoft-com:datatypes"><Description dt:dt="string">E-Prime Primary Realtime Clock</Description><StartTime><Timestamp dt:dt="int">0</Timestamp><DateUtc dt:dt="string">2017-04-25T07:50:52Z</DateUtc></StartTime><FrequencyChanges><FrequencyChange><Frequency dt:dt="r8">3312958</Frequency><Timestamp dt:dt="r8">2888429599</Timestamp><Current dt:dt="r…	60.003	1	right	-1405882884	04-25-2017	09:50:52	07:50:52	female	223	{RIGHTARROW}	40							0	742938	742611	{RIGHTARROW}	327	741487	741078	909	right6,4	21	7	202	mask21	0	742594	0	742394	eqm10_NoEyeNmodel1_dir	90	H	gazeCOD	GazeCoDxp	1	400	0	742094	7	741994
GazeCoD_1Model_male	5	1	19	<?xml version="1.0"?>\n<Clock xmlns:dt="urn:schemas-microsoft-com:datatypes"><Description dt:dt="string">E-Prime Primary Realtime Clock</Description><StartTime><Timestamp dt:dt="int">0</Timestamp><DateUtc dt:dt="string">2017-04-25T07:50:52Z</DateUtc></StartTime><FrequencyChanges><FrequencyChange><Frequency dt:dt="r8">3312958</Frequency><Timestamp dt:dt="r8">2888429599</Timestamp><Current dt:dt="r…	60.003	1	right	-1405882884	04-25-2017	09:50:52	07:50:52	female	224	{DOWNARROW}	79							0	744690	744394	{DOWNARROW}	296	743272	742961	811	DG0	23	7	203	mask23	0	744378	0	744178	eqm10_NoEyeNmodel1_dir	90	HV	gazeCOD	GazeCoDxp	1	400	0	743878	6	743778
GazeCoD_1Model_male	5	1	19	<?xml version="1.0"?>\n<Clock xmlns:dt="urn:schemas-microsoft-com:datatypes"><Description dt:dt="string">E-Prime Primary Realtime Clock</Description><StartTime><Timestamp dt:dt="int">0</Timestamp><DateUtc dt:dt="string">2017-04-25T07:50:52Z</DateUtc></StartTime><FrequencyChanges><FrequencyChange><Frequency dt:dt="r8">3312958</Frequency><Timestamp dt:dt="r8">2888429599</Timestamp><Current dt:dt="r…	60.003	1	right	-1405882884	04-25-2017	09:50:52	07:50:52	female	225	{LEFTARROW}	53							0	746586	746111	{LEFTARROW}	475	744990	744711	779	left4,8	26	7	204	mask26	0	746094	0	745894	eqm10_NoEyeNmodel1_dir	90	HV	gazeCOD	GazeCoDxp	1	400	0	745594	4	745494
GazeCoD_1Model_male	5	1	19	<?xml version="1.0"?>\n<Clock xmlns:dt="urn:schemas-microsoft-com:datatypes"><Description dt:dt="string">E-Prime Primary Realtime Clock</Description><StartTime><Timestamp dt:dt="int">0</Timestamp><DateUtc dt:dt="string">2017-04-25T07:50:52Z</DateUtc></StartTime><FrequencyChanges><FrequencyChange><Frequency dt:dt="r8">3312958</Frequency><Timestamp dt:dt="r8">2888429599</Timestamp><Current dt:dt="r…	60.003	1	right	-1405882884	04-25-2017	09:50:52	07:50:52	female	226	{RIGHTARROW}	77							0	748450	748027	{RIGHTARROW}	423	746905	746611	794	right8	11	7	205	mask11	0	748011	0	747811	eqm10_NoEyeNmodel1_dir	0	V	gazeCOD	GazeCoDxp	1	400	0	747511	6	747411
GazeCoD_1Model_male	5	1	19	<?xml version="1.0"?>\n<Clock xmlns:dt="urn:schemas-microsoft-com:datatypes"><Description dt:dt="string">E-Prime Primary Realtime Clock</Description><StartTime><Timestamp dt:dt="int">0</Timestamp><DateUtc dt:dt="string">2017-04-25T07:50:52Z</DateUtc></StartTime><FrequencyChanges><FrequencyChange><Frequency dt:dt="r8">3312958</Frequency><Timestamp dt:dt="r8">2888429599</Timestamp><Current dt:dt="r…	60.003	1	right	-1405882884	04-25-2017	09:50:52	07:50:52	female	227	{LEFTARROW}	49							0	750394	750044	{LEFTARROW}	350	748917	748461	956	left1,6	2	7	206	mask2	0	750027	0	749827	eqm10_NoEyeNmodel1_dir	0	V	gazeCOD	GazeCoDxp	1	400	0	749527	10	749427
GazeCoD_1Model_male	5	1	19	<?xml version="1.0"?>\n<Clock xmlns:dt="urn:schemas-microsoft-com:datatypes"><Description dt:dt="string">E-Prime Primary Realtime Clock</Description><StartTime><Timestamp dt:dt="int">0</Timestamp><DateUtc dt:dt="string">2017-04-25T07:50:52Z</DateUtc></StartTime><FrequencyChanges><FrequencyChange><Frequency dt:dt="r8">3312958</Frequency><Timestamp dt:dt="r8">2888429599</Timestamp><Current dt:dt="r…	60.003	1	right	-1405882884	04-25-2017	09:50:52	07:50:52	female	228	{RIGHTARROW}	46							0	752234	751844	{DOWNARROW}	390	750720	750411	809	right1,6	29	7	207	mask29	0	751827	0	751627	eqm10_NoEyeNmodel1_dir	90	HV	gazeCOD	GazeCoDxp	0	400	0	751327	7	751227
GazeCoD_1Model_male	5	1	19	<?xml version="1.0"?>\n<Clock xmlns:dt="urn:schemas-microsoft-com:datatypes"><Description dt:dt="string">E-Prime Primary Realtime Clock</Description><StartTime><Timestamp dt:dt="int">0</Timestamp><DateUtc dt:dt="string">2017-04-25T07:50:52Z</DateUtc></StartTime><FrequencyChanges><FrequencyChange><Frequency dt:dt="r8">3312958</Frequency><Timestamp dt:dt="r8">2888429599</Timestamp><Current dt:dt="r…	60.003	1	right	-1405882884	04-25-2017	09:50:52	07:50:52	female	229	{RIGHTARROW}	42							0	754082	753744	{RIGHTARROW}	338	752619	752244	875	right4,8	9	7	208	mask9	0	753727	0	753527	eqm10_NoEyeNmodel1_dir	0	V	gazeCOD	GazeCoDxp	1	400	0	753227	8	753127
GazeCoD_1Model_male	5	1	19	<?xml version="1.0"?>\n<Clock xmlns:dt="urn:schemas-microsoft-com:datatypes"><Description dt:dt="string">E-Prime Primary Realtime Clock</Description><StartTime><Timestamp dt:dt="int">0</Timestamp><DateUtc dt:dt="string">2017-04-25T07:50:52Z</DateUtc></StartTime><FrequencyChanges><FrequencyChange><Frequency dt:dt="r8">3312958</Frequency><Timestamp dt:dt="r8">2888429599</Timestamp><Current dt:dt="r…	60.003	1	right	-1405882884	04-25-2017	09:50:52	07:50:52	female	230	{RIGHTARROW}	42							0	755874	755494	{RIGHTARROW}	380	754372	754094	778	right4,8	20	7	209	mask20	0	755477	0	755277	eqm10_NoEyeNmodel1_dir	90	H	gazeCOD	GazeCoDxp	1	400	0	754977	5	754877
GazeCoD_1Model_male	5	1	19	<?xml version="1.0"?>\n<Clock xmlns:dt="urn:schemas-microsoft-com:datatypes"><Description dt:dt="string">E-Prime Primary Realtime Clock</Description><StartTime><Timestamp dt:dt="int">0</Timestamp><DateUtc dt:dt="string">2017-04-25T07:50:52Z</DateUtc></StartTime><FrequencyChanges><FrequencyChange><Frequency dt:dt="r8">3312958</Frequency><Timestamp dt:dt="r8">2888429599</Timestamp><Current dt:dt="r…	60.003	1	right	-1405882884	04-25-2017	09:50:52	07:50:52	female	231	{LEFTARROW}	55							0	757786	757394	{LEFTARROW}	392	756274	755894	880	left6,4	16	7	210	mask16	0	757377	0	757177	eqm10_NoEyeNmodel1_dir	90	H	gazeCOD	GazeCoDxp	1	400	0	756877	3	756777
GazeCoD_1Model_male	5	1	19	<?xml version="1.0"?>\n<Clock xmlns:dt="urn:schemas-microsoft-com:datatypes"><Description dt:dt="string">E-Prime Primary Realtime Clock</Description><StartTime><Timestamp dt:dt="int">0</Timestamp><DateUtc dt:dt="string">2017-04-25T07:50:52Z</DateUtc></StartTime><FrequencyChanges><FrequencyChange><Frequency dt:dt="r8">3312958</Frequency><Timestamp dt:dt="r8">2888429599</Timestamp><Current dt:dt="r…	60.003	1	right	-1405882884	04-25-2017	09:50:52	07:50:52	female	232	{LEFTARROW}	55							0	759738	759260	{LEFTARROW}	478	758143	757810	833	left6,4	5	7	211	mask5	0	759243	-1	759043	eqm10_NoEyeNmodel1_dir	0	V	gazeCOD	GazeCoDxp	1	400	0	758744	1	758644
GazeCoD_1Model_male	5	1	19	<?xml version="1.0"?>\n<Clock xmlns:dt="urn:schemas-microsoft-com:datatypes"><Description dt:dt="string">E-Prime Primary Realtime Clock</Description><StartTime><Timestamp dt:dt="int">0</Timestamp><DateUtc dt:dt="string">2017-04-25T07:50:52Z</DateUtc></StartTime><FrequencyChanges><FrequencyChange><Frequency dt:dt="r8">3312958</Frequency><Timestamp dt:dt="r8">2888429599</Timestamp><Current dt:dt="r…	60.003	1	right	-1405882884	04-25-2017	09:50:52	07:50:52	female	233	{RIGHTARROW}	46							0	761697	761193	{DOWNARROW}	504	760067	759760	807	right1,6	18	7	212	mask18	0	761177	0	760977	eqm10_NoEyeNmodel1_dir	90	H	gazeCOD	GazeCoDxp	0	400	0	760677	10	760577
GazeCoD_1Model_male	5	1	19	<?xml version="1.0"?>\n<Clock xmlns:dt="urn:schemas-microsoft-com:datatypes"><Description dt:dt="string">E-Prime Primary Realtime Clock</Description><StartTime><Timestamp dt:dt="int">0</Timestamp><DateUtc dt:dt="string">2017-04-25T07:50:52Z</DateUtc></StartTime><FrequencyChanges><FrequencyChange><Frequency dt:dt="r8">3312958</Frequency><Timestamp dt:dt="r8">2888429599</Timestamp><Current dt:dt="r…	60.003	1	right	-1405882884	04-25-2017	09:50:52	07:50:52	female	234	{RIGHTARROW}	42							0	763777	763127	{DOWNARROW}	650	762001	761710	791	right4,8	31	7	213	mask31	0	763110	0	762910	eqm10_NoEyeNmodel1_dir	90	HV	gazeCOD	GazeCoDxp	0	400	0	762610	9	762510
GazeCoD_1Model_male	5	1	19	<?xml version="1.0"?>\n<Clock xmlns:dt="urn:schemas-microsoft-com:datatypes"><Description dt:dt="string">E-Prime Primary Realtime Clock</Description><StartTime><Timestamp dt:dt="int">0</Timestamp><DateUtc dt:dt="string">2017-04-25T07:50:52Z</DateUtc></StartTime><FrequencyChanges><FrequencyChange><Frequency dt:dt="r8">3312958</Frequency><Timestamp dt:dt="r8">2888429599</Timestamp><Current dt:dt="r…	60.003	1	right	-1405882884	04-25-2017	09:50:52	07:50:52	female	235	{RIGHTARROW}	40							0	765569	765193	{RIGHTARROW}	376	764082	763793	789	right6,4	32	7	214	mask32	0	765176	-1	764976	eqm10_NoEyeNmodel1_dir	90	HV	gazeCOD	GazeCoDxp	1	400	0	764677	-5	764577
GazeCoD_1Model_male	5	1	19	<?xml version="1.0"?>\n<Clock xmlns:dt="urn:schemas-microsoft-com:datatypes"><Description dt:dt="string">E-Prime Primary Realtime Clock</Description><StartTime><Timestamp dt:dt="int">0</Timestamp><DateUtc dt:dt="string">2017-04-25T07:50:52Z</DateUtc></StartTime><FrequencyChanges><FrequencyChange><Frequency dt:dt="r8">3312958</Frequency><Timestamp dt:dt="r8">2888429599</Timestamp><Current dt:dt="r…	60.003	1	right	-1405882884	04-25-2017	09:50:52	07:50:52	female	236	{LEFTARROW}	78							0	767313	767043	{LEFTARROW}	270	765929	765593	836	left8	28	7	215	mask28	0	767026	0	766826	eqm10_NoEyeNmodel1_dir	90	HV	gazeCOD	GazeCoDxp	1	400	0	766526	-3	766426
GazeCoD_1Model_male	5	1	19	<?xml version="1.0"?>\n<Clock xmlns:dt="urn:schemas-microsoft-com:datatypes"><Description dt:dt="string">E-Prime Primary Realtime Clock</Description><StartTime><Timestamp dt:dt="int">0</Timestamp><DateUtc dt:dt="string">2017-04-25T07:50:52Z</DateUtc></StartTime><FrequencyChanges><FrequencyChange><Frequency dt:dt="r8">3312958</Frequency><Timestamp dt:dt="r8">2888429599</Timestamp><Current dt:dt="r…	60.003	1	right	-1405882884	04-25-2017	09:50:52	07:50:52	female	237	{DOWNARROW}	79							0	769193	768860	{DOWNARROW}	333	767746	767326	920	DG0	12	7	216	mask12	0	768843	0	768643	eqm10_NoEyeNmodel1_dir	90	H	gazeCOD	GazeCoDxp	1	400	0	768343	-3	768243
GazeCoD_1Model_male	5	1	19	<?xml version="1.0"?>\n<Clock xmlns:dt="urn:schemas-microsoft-com:datatypes"><Description dt:dt="string">E-Prime Primary Realtime Clock</Description><StartTime><Timestamp dt:dt="int">0</Timestamp><DateUtc dt:dt="string">2017-04-25T07:50:52Z</DateUtc></StartTime><FrequencyChanges><FrequencyChange><Frequency dt:dt="r8">3312958</Frequency><Timestamp dt:dt="r8">2888429599</Timestamp><Current dt:dt="r…	60.003	1	right	-1405882884	04-25-2017	09:50:52	07:50:52	female	238	{LEFTARROW}	49							0	771041	770759	{DOWNARROW}	282	769644	769210	934	left1,6	13	7	217	mask13	0	770743	0	770543	eqm10_NoEyeNmodel1_dir	90	H	gazeCOD	GazeCoDxp	0	400	0	770243	-1	770143
GazeCoD_1Model_male	5	1	19	<?xml version="1.0"?>\n<Clock xmlns:dt="urn:schemas-microsoft-com:datatypes"><Description dt:dt="string">E-Prime Primary Realtime Clock</Description><StartTime><Timestamp dt:dt="int">0</Timestamp><DateUtc dt:dt="string">2017-04-25T07:50:52Z</DateUtc></StartTime><FrequencyChanges><FrequencyChange><Frequency dt:dt="r8">3312958</Frequency><Timestamp dt:dt="r8">2888429599</Timestamp><Current dt:dt="r…	60.003	1	right	-1405882884	04-25-2017	09:50:52	07:50:52	female	239	{LEFTARROW}	51							0	773217	772476	{DOWNARROW}	741	771357	771059	798	left3,2	25	7	218	mask25	0	772459	0	772259	eqm10_NoEyeNmodel1_dir	90	HV	gazeCOD	GazeCoDxp	0	400	0	771959	2	771859
GazeCoD_1Model_male	5	1	19	<?xml version="1.0"?>\n<Clock xmlns:dt="urn:schemas-microsoft-com:datatypes"><Description dt:dt="string">E-Prime Primary Realtime Clock</Description><StartTime><Timestamp dt:dt="int">0</Timestamp><DateUtc dt:dt="string">2017-04-25T07:50:52Z</DateUtc></StartTime><FrequencyChanges><FrequencyChange><Frequency dt:dt="r8">3312958</Frequency><Timestamp dt:dt="r8">2888429599</Timestamp><Current dt:dt="r…	60.003	1	right	-1405882884	04-25-2017	09:50:52	07:50:52	female	240	{RIGHTARROW}	40							0	775049	774593	{RIGHTARROW}	456	773478	773226	752	right6,4	10	7	219	mask10	0	774576	0	774376	eqm10_NoEyeNmodel1_dir	0	V	gazeCOD	GazeCoDxp	1	400	0	774076	-2	773976
GazeCoD_1Model_male	5	1	19	<?xml version="1.0"?>\n<Clock xmlns:dt="urn:schemas-microsoft-com:datatypes"><Description dt:dt="string">E-Prime Primary Realtime Clock</Description><StartTime><Timestamp dt:dt="int">0</Timestamp><DateUtc dt:dt="string">2017-04-25T07:50:52Z</DateUtc></StartTime><FrequencyChanges><FrequencyChange><Frequency dt:dt="r8">3312958</Frequency><Timestamp dt:dt="r8">2888429599</Timestamp><Current dt:dt="r…	60.003	1	right	-1405882884	04-25-2017	09:50:52	07:50:52	female	241	{RIGHTARROW}	77							0	776825	776476	{RIGHTARROW}	348	775350	775059	791	right8	33	7	220	mask33	0	776459	0	776259	eqm10_NoEyeNmodel1_dir	90	HV	gazeCOD	GazeCoDxp	1	400	0	775959	9	775859
GazeCoD_1Model_male	5	1	19	<?xml version="1.0"?>\n<Clock xmlns:dt="urn:schemas-microsoft-com:datatypes"><Description dt:dt="string">E-Prime Primary Realtime Clock</Description><StartTime><Timestamp dt:dt="int">0</Timestamp><DateUtc dt:dt="string">2017-04-25T07:50:52Z</DateUtc></StartTime><FrequencyChanges><FrequencyChange><Frequency dt:dt="r8">3312958</Frequency><Timestamp dt:dt="r8">2888429599</Timestamp><Current dt:dt="r…	60.003	1	right	-1405882884	04-25-2017	09:50:52	07:50:52	female	242	{LEFTARROW}	78							0	788656	788342	{LEFTARROW}	314	787220	786842	878	left8	17	7	221	mask17	0	788325	0	788125	eqm10_NoEyeNmodel1_dir	90	H	gazeCOD	GazeCoDxp	1	400	0	787825	5	787725
GazeCoD_1Model_male	5	1	19	<?xml version="1.0"?>\n<Clock xmlns:dt="urn:schemas-microsoft-com:datatypes"><Description dt:dt="string">E-Prime Primary Realtime Clock</Description><StartTime><Timestamp dt:dt="int">0</Timestamp><DateUtc dt:dt="string">2017-04-25T07:50:52Z</DateUtc></StartTime><FrequencyChanges><FrequencyChange><Frequency dt:dt="r8">3312958</Frequency><Timestamp dt:dt="r8">2888429599</Timestamp><Current dt:dt="r…	60.003	1	right	-1405882884	04-25-2017	09:50:52	07:50:52	female	243	{LEFTARROW}	51							0	790464	790092	{DOWNARROW}	372	788966	788675	791	left3,2	14	7	222	mask14	0	790075	0	789875	eqm10_NoEyeNmodel1_dir	90	H	gazeCOD	GazeCoDxp	0	400	0	789575	9	789475
GazeCoD_1Model_male	5	1	19	<?xml version="1.0"?>\n<Clock xmlns:dt="urn:schemas-microsoft-com:datatypes"><Description dt:dt="string">E-Prime Primary Realtime Clock</Description><StartTime><Timestamp dt:dt="int">0</Timestamp><DateUtc dt:dt="string">2017-04-25T07:50:52Z</DateUtc></StartTime><FrequencyChanges><FrequencyChange><Frequency dt:dt="r8">3312958</Frequency><Timestamp dt:dt="r8">2888429599</Timestamp><Current dt:dt="r…	60.003	1	right	-1405882884	04-25-2017	09:50:52	07:50:52	female	244	{LEFTARROW}	49							0	792320	791975	{DOWNARROW}	345	790859	790475	884	left1,6	24	7	223	mask24	0	791958	0	791758	eqm10_NoEyeNmodel1_dir	90	HV	gazeCOD	GazeCoDxp	0	400	0	791458	-1	791358
GazeCoD_1Model_male	5	1	19	<?xml version="1.0"?>\n<Clock xmlns:dt="urn:schemas-microsoft-com:datatypes"><Description dt:dt="string">E-Prime Primary Realtime Clock</Description><StartTime><Timestamp dt:dt="int">0</Timestamp><DateUtc dt:dt="string">2017-04-25T07:50:52Z</DateUtc></StartTime><FrequencyChanges><FrequencyChange><Frequency dt:dt="r8">3312958</Frequency><Timestamp dt:dt="r8">2888429599</Timestamp><Current dt:dt="r…	60.003	1	right	-1405882884	04-25-2017	09:50:52	07:50:52	female	245	{RIGHTARROW}	44							0	794456	793958	{RIGHTARROW}	497	792831	792342	989	right3,2	19	7	224	mask19	0	793941	0	793741	eqm10_NoEyeNmodel1_dir	90	H	gazeCOD	GazeCoDxp	1	400	0	793441	10	793341
GazeCoD_1Model_male	5	1	19	<?xml version="1.0"?>\n<Clock xmlns:dt="urn:schemas-microsoft-com:datatypes"><Description dt:dt="string">E-Prime Primary Realtime Clock</Description><StartTime><Timestamp dt:dt="int">0</Timestamp><DateUtc dt:dt="string">2017-04-25T07:50:52Z</DateUtc></StartTime><FrequencyChanges><FrequencyChange><Frequency dt:dt="r8">3312958</Frequency><Timestamp dt:dt="r8">2888429599</Timestamp><Current dt:dt="r…	60.003	1	right	-1405882884	04-25-2017	09:50:52	07:50:52	female	246	{DOWNARROW}	79							0	796391	796075	{DOWNARROW}	316	794957	794475	982	DG0	1	7	225	mask1	0	796058	0	795858	eqm10_NoEyeNmodel1_dir	0	V	gazeCOD	GazeCoDxp	1	400	0	795558	1	795458
GazeCoD_1Model_male	5	1	19	<?xml version="1.0"?>\n<Clock xmlns:dt="urn:schemas-microsoft-com:datatypes"><Description dt:dt="string">E-Prime Primary Realtime Clock</Description><StartTime><Timestamp dt:dt="int">0</Timestamp><DateUtc dt:dt="string">2017-04-25T07:50:52Z</DateUtc></StartTime><FrequencyChanges><FrequencyChange><Frequency dt:dt="r8">3312958</Frequency><Timestamp dt:dt="r8">2888429599</Timestamp><Current dt:dt="r…	60.003	1	right	-1405882884	04-25-2017	09:50:52	07:50:52	female	247	{LEFTARROW}	53							0	798151	797808	{DOWNARROW}	343	796683	796408	775	left4,8	15	7	226	mask15	0	797791	0	797591	eqm10_NoEyeNmodel1_dir	90	H	gazeCOD	GazeCoDxp	0	400	0	797291	8	797191
GazeCoD_1Model_male	5	1	19	<?xml version="1.0"?>\n<Clock xmlns:dt="urn:schemas-microsoft-com:datatypes"><Description dt:dt="string">E-Prime Primary Realtime Clock</Description><StartTime><Timestamp dt:dt="int">0</Timestamp><DateUtc dt:dt="string">2017-04-25T07:50:52Z</DateUtc></StartTime><FrequencyChanges><FrequencyChange><Frequency dt:dt="r8">3312958</Frequency><Timestamp dt:dt="r8">2888429599</Timestamp><Current dt:dt="r…	60.003	1	right	-1405882884	04-25-2017	09:50:52	07:50:52	female	248	{RIGHTARROW}	44							0	799975	799691	{DOWNARROW}	284	798578	798175	903	right3,2	30	7	227	mask30	0	799674	0	799474	eqm10_NoEyeNmodel1_dir	90	HV	gazeCOD	GazeCoDxp	0	400	0	799174	-4	799074
GazeCoD_1Model_male	5	1	19	<?xml version="1.0"?>\n<Clock xmlns:dt="urn:schemas-microsoft-com:datatypes"><Description dt:dt="string">E-Prime Primary Realtime Clock</Description><StartTime><Timestamp dt:dt="int">0</Timestamp><DateUtc dt:dt="string">2017-04-25T07:50:52Z</DateUtc></StartTime><FrequencyChanges><FrequencyChange><Frequency dt:dt="r8">3312958</Frequency><Timestamp dt:dt="r8">2888429599</Timestamp><Current dt:dt="r…	60.003	1	right	-1405882884	04-25-2017	09:50:52	07:50:52	female	249	{LEFTARROW}	55							0	801935	801574	{LEFTARROW}	361	800454	799991	963	left6,4	27	7	228	mask27	0	801558	0	801358	eqm10_NoEyeNmodel1_dir	90	HV	gazeCOD	GazeCoDxp	1	400	0	801058	4	800958
GazeCoD_1Model_male	5	1	19	<?xml version="1.0"?>\n<Clock xmlns:dt="urn:schemas-microsoft-com:datatypes"><Description dt:dt="string">E-Prime Primary Realtime Clock</Description><StartTime><Timestamp dt:dt="int">0</Timestamp><DateUtc dt:dt="string">2017-04-25T07:50:52Z</DateUtc></StartTime><FrequencyChanges><FrequencyChange><Frequency dt:dt="r8">3312958</Frequency><Timestamp dt:dt="r8">2888429599</Timestamp><Current dt:dt="r…	60.003	1	right	-1405882884	04-25-2017	09:50:52	07:50:52	female	250	{LEFTARROW}	53							0	803935	803541	{LEFTARROW}	394	802423	801958	965	left4,8	4	7	229	mask4	0	803524	0	803324	eqm10_NoEyeNmodel1_dir	0	V	gazeCOD	GazeCoDxp	1	400	0	803024	1	802924
GazeCoD_1Model_male	5	1	19	<?xml version="1.0"?>\n<Clock xmlns:dt="urn:schemas-microsoft-com:datatypes"><Description dt:dt="string">E-Prime Primary Realtime Clock</Description><StartTime><Timestamp dt:dt="int">0</Timestamp><DateUtc dt:dt="string">2017-04-25T07:50:52Z</DateUtc></StartTime><FrequencyChanges><FrequencyChange><Frequency dt:dt="r8">3312958</Frequency><Timestamp dt:dt="r8">2888429599</Timestamp><Current dt:dt="r…	60.003	1	right	-1405882884	04-25-2017	09:50:52	07:50:52	female	251	{RIGHTARROW}	46							0	805807	805474	{DOWNARROW}	333	804363	803958	905	right1,6	7	7	230	mask7	0	805457	-1	805257	eqm10_NoEyeNmodel1_dir	0	V	gazeCOD	GazeCoDxp	0	400	0	804958	-5	804858
GazeCoD_1Model_male	5	1	19	<?xml version="1.0"?>\n<Clock xmlns:dt="urn:schemas-microsoft-com:datatypes"><Description dt:dt="string">E-Prime Primary Realtime Clock</Description><StartTime><Timestamp dt:dt="int">0</Timestamp><DateUtc dt:dt="string">2017-04-25T07:50:52Z</DateUtc></StartTime><FrequencyChanges><FrequencyChange><Frequency dt:dt="r8">3312958</Frequency><Timestamp dt:dt="r8">2888429599</Timestamp><Current dt:dt="r…	60.003	1	right	-1405882884	04-25-2017	09:50:52	07:50:52	female	252	{LEFTARROW}	51							0	807607	807224	{LEFTARROW}	383	806104	805824	780	left3,2	3	7	231	mask3	0	807207	0	807007	eqm10_NoEyeNmodel1_dir	0	V	gazeCOD	GazeCoDxp	1	400	0	806707	3	806607
GazeCoD_1Model_male	5	1	19	<?xml version="1.0"?>\n<Clock xmlns:dt="urn:schemas-microsoft-com:datatypes"><Description dt:dt="string">E-Prime Primary Realtime Clock</Description><StartTime><Timestamp dt:dt="int">0</Timestamp><DateUtc dt:dt="string">2017-04-25T07:50:52Z</DateUtc></StartTime><FrequencyChanges><FrequencyChange><Frequency dt:dt="r8">3312958</Frequency><Timestamp dt:dt="r8">2888429599</Timestamp><Current dt:dt="r…	60.003	1	right	-1405882884	04-25-2017	09:50:52	07:50:52	female	253	{LEFTARROW}	49							0	809447	809124	{DOWNARROW}	323	808001	807624	877	left1,6	24	8	232	mask24	0	809107	0	808907	eqm10_NoEyeNmodel1_dir	90	HV	gazeCOD	GazeCoDxp	0	400	0	808607	6	808507
GazeCoD_1Model_male	5	1	19	<?xml version="1.0"?>\n<Clock xmlns:dt="urn:schemas-microsoft-com:datatypes"><Description dt:dt="string">E-Prime Primary Realtime Clock</Description><StartTime><Timestamp dt:dt="int">0</Timestamp><DateUtc dt:dt="string">2017-04-25T07:50:52Z</DateUtc></StartTime><FrequencyChanges><FrequencyChange><Frequency dt:dt="r8">3312958</Frequency><Timestamp dt:dt="r8">2888429599</Timestamp><Current dt:dt="r…	60.003	1	right	-1405882884	04-25-2017	09:50:52	07:50:52	female	254	{RIGHTARROW}	42							0	811311	810974	{RIGHTARROW}	336	809847	809457	890	right4,8	9	8	233	mask9	0	810957	0	810757	eqm10_NoEyeNmodel1_dir	0	V	gazeCOD	GazeCoDxp	1	400	0	810457	10	810357
GazeCoD_1Model_male	5	1	19	<?xml version="1.0"?>\n<Clock xmlns:dt="urn:schemas-microsoft-com:datatypes"><Description dt:dt="string">E-Prime Primary Realtime Clock</Description><StartTime><Timestamp dt:dt="int">0</Timestamp><DateUtc dt:dt="string">2017-04-25T07:50:52Z</DateUtc></StartTime><FrequencyChanges><FrequencyChange><Frequency dt:dt="r8">3312958</Frequency><Timestamp dt:dt="r8">2888429599</Timestamp><Current dt:dt="r…	60.003	1	right	-1405882884	04-25-2017	09:50:52	07:50:52	female	255	{LEFTARROW}	78							0	813342	812874	{DOWNARROW}	468	811754	811324	930	left8	17	8	234	mask17	0	812857	0	812657	eqm10_NoEyeNmodel1_dir	90	H	gazeCOD	GazeCoDxp	0	400	0	812357	3	812257
GazeCoD_1Model_male	5	1	19	<?xml version="1.0"?>\n<Clock xmlns:dt="urn:schemas-microsoft-com:datatypes"><Description dt:dt="string">E-Prime Primary Realtime Clock</Description><StartTime><Timestamp dt:dt="int">0</Timestamp><DateUtc dt:dt="string">2017-04-25T07:50:52Z</DateUtc></StartTime><FrequencyChanges><FrequencyChange><Frequency dt:dt="r8">3312958</Frequency><Timestamp dt:dt="r8">2888429599</Timestamp><Current dt:dt="r…	60.003	1	right	-1405882884	04-25-2017	09:50:52	07:50:52	female	256	{LEFTARROW}	78							0	815150	814724	{LEFTARROW}	426	813608	813357	751	left8	6	8	235	mask6	0	814707	0	814507	eqm10_NoEyeNmodel1_dir	0	V	gazeCOD	GazeCoDxp	1	400	0	814207	-1	814107
GazeCoD_1Model_male	5	1	19	<?xml version="1.0"?>\n<Clock xmlns:dt="urn:schemas-microsoft-com:datatypes"><Description dt:dt="string">E-Prime Primary Realtime Clock</Description><StartTime><Timestamp dt:dt="int">0</Timestamp><DateUtc dt:dt="string">2017-04-25T07:50:52Z</DateUtc></StartTime><FrequencyChanges><FrequencyChange><Frequency dt:dt="r8">3312958</Frequency><Timestamp dt:dt="r8">2888429599</Timestamp><Current dt:dt="r…	60.003	1	right	-1405882884	04-25-2017	09:50:52	07:50:52	female	257	{LEFTARROW}	55							0	817862	816723	{DOWNARROW}	1139	815606	815174	932	left6,4	16	8	236	mask16	0	816707	0	816507	eqm10_NoEyeNmodel1_dir	90	H	gazeCOD	GazeCoDxp	0	400	0	816207	1	816107
GazeCoD_1Model_male	5	1	19	<?xml version="1.0"?>\n<Clock xmlns:dt="urn:schemas-microsoft-com:datatypes"><Description dt:dt="string">E-Prime Primary Realtime Clock</Description><StartTime><Timestamp dt:dt="int">0</Timestamp><DateUtc dt:dt="string">2017-04-25T07:50:52Z</DateUtc></StartTime><FrequencyChanges><FrequencyChange><Frequency dt:dt="r8">3312958</Frequency><Timestamp dt:dt="r8">2888429599</Timestamp><Current dt:dt="r…	60.003	1	right	-1405882884	04-25-2017	09:50:52	07:50:52	female	258	{RIGHTARROW}	44							0	819662	819290	{DOWNARROW}	372	818171	817890	781	right3,2	8	8	237	mask8	0	819273	0	819073	eqm10_NoEyeNmodel1_dir	0	V	gazeCOD	GazeCoDxp	0	400	0	818773	2	818673
GazeCoD_1Model_male	5	1	19	<?xml version="1.0"?>\n<Clock xmlns:dt="urn:schemas-microsoft-com:datatypes"><Description dt:dt="string">E-Prime Primary Realtime Clock</Description><StartTime><Timestamp dt:dt="int">0</Timestamp><DateUtc dt:dt="string">2017-04-25T07:50:52Z</DateUtc></StartTime><FrequencyChanges><FrequencyChange><Frequency dt:dt="r8">3312958</Frequency><Timestamp dt:dt="r8">2888429599</Timestamp><Current dt:dt="r…	60.003	1	right	-1405882884	04-25-2017	09:50:52	07:50:52	female	259	{LEFTARROW}	49							0	821422	821107	{DOWNARROW}	315	819992	819690	802	left1,6	2	8	238	mask2	0	821090	0	820890	eqm10_NoEyeNmodel1_dir	0	V	gazeCOD	GazeCoDxp	0	400	0	820590	-2	820490
GazeCoD_1Model_male	5	1	19	<?xml version="1.0"?>\n<Clock xmlns:dt="urn:schemas-microsoft-com:datatypes"><Description dt:dt="string">E-Prime Primary Realtime Clock</Description><StartTime><Timestamp dt:dt="int">0</Timestamp><DateUtc dt:dt="string">2017-04-25T07:50:52Z</DateUtc></StartTime><FrequencyChanges><FrequencyChange><Frequency dt:dt="r8">3312958</Frequency><Timestamp dt:dt="r8">2888429599</Timestamp><Current dt:dt="r…	60.003	1	right	-1405882884	04-25-2017	09:50:52	07:50:52	female	260	{LEFTARROW}	53							0	823406	822973	{DOWNARROW}	433	821853	821440	913	left4,8	15	8	239	mask15	0	822956	0	822756	eqm10_NoEyeNmodel1_dir	90	H	gazeCOD	GazeCoDxp	0	400	0	822456	3	822356
GazeCoD_1Model_male	5	1	19	<?xml version="1.0"?>\n<Clock xmlns:dt="urn:schemas-microsoft-com:datatypes"><Description dt:dt="string">E-Prime Primary Realtime Clock</Description><StartTime><Timestamp dt:dt="int">0</Timestamp><DateUtc dt:dt="string">2017-04-25T07:50:52Z</DateUtc></StartTime><FrequencyChanges><FrequencyChange><Frequency dt:dt="r8">3312958</Frequency><Timestamp dt:dt="r8">2888429599</Timestamp><Current dt:dt="r…	60.003	1	right	-1405882884	04-25-2017	09:50:52	07:50:52	female	261	{RIGHTARROW}	40							0	825238	824840	{RIGHTARROW}	398	823716	823423	793	right6,4	21	8	240	mask21	0	824823	0	824623	eqm10_NoEyeNmodel1_dir	90	H	gazeCOD	GazeCoDxp	1	400	0	824323	7	824223
GazeCoD_1Model_male	5	1	19	<?xml version="1.0"?>\n<Clock xmlns:dt="urn:schemas-microsoft-com:datatypes"><Description dt:dt="string">E-Prime Primary Realtime Clock</Description><StartTime><Timestamp dt:dt="int">0</Timestamp><DateUtc dt:dt="string">2017-04-25T07:50:52Z</DateUtc></StartTime><FrequencyChanges><FrequencyChange><Frequency dt:dt="r8">3312958</Frequency><Timestamp dt:dt="r8">2888429599</Timestamp><Current dt:dt="r…	60.003	1	right	-1405882884	04-25-2017	09:50:52	07:50:52	female	262	{LEFTARROW}	49							0	827014	826690	{DOWNARROW}	324	825571	825256	815	left1,6	13	8	241	mask13	0	826673	0	826473	eqm10_NoEyeNmodel1_dir	90	H	gazeCOD	GazeCoDxp	0	400	0	826173	2	826073
GazeCoD_1Model_male	5	1	19	<?xml version="1.0"?>\n<Clock xmlns:dt="urn:schemas-microsoft-com:datatypes"><Description dt:dt="string">E-Prime Primary Realtime Clock</Description><StartTime><Timestamp dt:dt="int">0</Timestamp><DateUtc dt:dt="string">2017-04-25T07:50:52Z</DateUtc></StartTime><FrequencyChanges><FrequencyChange><Frequency dt:dt="r8">3312958</Frequency><Timestamp dt:dt="r8">2888429599</Timestamp><Current dt:dt="r…	60.003	1	right	-1405882884	04-25-2017	09:50:52	07:50:52	female	263	{RIGHTARROW}	77							0	828797	828539	{RIGHTARROW}	258	827420	827039	881	right8	22	8	242	mask22	0	828523	0	828323	eqm10_NoEyeNmodel1_dir	90	H	gazeCOD	GazeCoDxp	1	400	0	828023	3	827923
GazeCoD_1Model_male	5	1	19	<?xml version="1.0"?>\n<Clock xmlns:dt="urn:schemas-microsoft-com:datatypes"><Description dt:dt="string">E-Prime Primary Realtime Clock</Description><StartTime><Timestamp dt:dt="int">0</Timestamp><DateUtc dt:dt="string">2017-04-25T07:50:52Z</DateUtc></StartTime><FrequencyChanges><FrequencyChange><Frequency dt:dt="r8">3312958</Frequency><Timestamp dt:dt="r8">2888429599</Timestamp><Current dt:dt="r…	60.003	1	right	-1405882884	04-25-2017	09:50:52	07:50:52	female	264	{RIGHTARROW}	42							0	830565	830273	{RIGHTARROW}	292	829154	828807	847	right4,8	20	8	243	mask20	0	830256	0	830056	eqm10_NoEyeNmodel1_dir	90	H	gazeCOD	GazeCoDxp	1	400	0	829756	2	829656
GazeCoD_1Model_male	5	1	19	<?xml version="1.0"?>\n<Clock xmlns:dt="urn:schemas-microsoft-com:datatypes"><Description dt:dt="string">E-Prime Primary Realtime Clock</Description><StartTime><Timestamp dt:dt="int">0</Timestamp><DateUtc dt:dt="string">2017-04-25T07:50:52Z</DateUtc></StartTime><FrequencyChanges><FrequencyChange><Frequency dt:dt="r8">3312958</Frequency><Timestamp dt:dt="r8">2888429599</Timestamp><Current dt:dt="r…	60.003	1	right	-1405882884	04-25-2017	09:50:52	07:50:52	female	265	{LEFTARROW}	53							0	832509	832106	{DOWNARROW}	403	830994	830589	905	left4,8	26	8	244	mask26	0	832089	0	831889	eqm10_NoEyeNmodel1_dir	90	HV	gazeCOD	GazeCoDxp	0	400	0	831589	-5	831489
GazeCoD_1Model_male	5	1	19	<?xml version="1.0"?>\n<Clock xmlns:dt="urn:schemas-microsoft-com:datatypes"><Description dt:dt="string">E-Prime Primary Realtime Clock</Description><StartTime><Timestamp dt:dt="int">0</Timestamp><DateUtc dt:dt="string">2017-04-25T07:50:52Z</DateUtc></StartTime><FrequencyChanges><FrequencyChange><Frequency dt:dt="r8">3312958</Frequency><Timestamp dt:dt="r8">2888429599</Timestamp><Current dt:dt="r…	60.003	1	right	-1405882884	04-25-2017	09:50:52	07:50:52	female	266	{RIGHTARROW}	77							0	834309	833939	{RIGHTARROW}	370	832825	832539	786	right8	33	8	245	mask33	0	833922	0	833722	eqm10_NoEyeNmodel1_dir	90	HV	gazeCOD	GazeCoDxp	1	400	0	833422	-3	833322
GazeCoD_1Model_male	5	1	19	<?xml version="1.0"?>\n<Clock xmlns:dt="urn:schemas-microsoft-com:datatypes"><Description dt:dt="string">E-Prime Primary Realtime Clock</Description><StartTime><Timestamp dt:dt="int">0</Timestamp><DateUtc dt:dt="string">2017-04-25T07:50:52Z</DateUtc></StartTime><FrequencyChanges><FrequencyChange><Frequency dt:dt="r8">3312958</Frequency><Timestamp dt:dt="r8">2888429599</Timestamp><Current dt:dt="r…	60.003	1	right	-1405882884	04-25-2017	09:50:52	07:50:52	female	267	{LEFTARROW}	51							0	836197	835922	{DOWNARROW}	275	834804	834339	965	left3,2	14	8	246	mask14	0	835906	0	835706	eqm10_NoEyeNmodel1_dir	90	H	gazeCOD	GazeCoDxp	0	400	0	835406	2	835306
GazeCoD_1Model_male	5	1	19	<?xml version="1.0"?>\n<Clock xmlns:dt="urn:schemas-microsoft-com:datatypes"><Description dt:dt="string">E-Prime Primary Realtime Clock</Description><StartTime><Timestamp dt:dt="int">0</Timestamp><DateUtc dt:dt="string">2017-04-25T07:50:52Z</DateUtc></StartTime><FrequencyChanges><FrequencyChange><Frequency dt:dt="r8">3312958</Frequency><Timestamp dt:dt="r8">2888429599</Timestamp><Current dt:dt="r…	60.003	1	right	-1405882884	04-25-2017	09:50:52	07:50:52	female	268	{RIGHTARROW}	46							0	838173	837772	{DOWNARROW}	401	836648	836206	942	right1,6	7	8	247	mask7	0	837756	0	837556	eqm10_NoEyeNmodel1_dir	0	V	gazeCOD	GazeCoDxp	0	400	0	837256	8	837156
GazeCoD_1Model_male	5	1	19	<?xml version="1.0"?>\n<Clock xmlns:dt="urn:schemas-microsoft-com:datatypes"><Description dt:dt="string">E-Prime Primary Realtime Clock</Description><StartTime><Timestamp dt:dt="int">0</Timestamp><DateUtc dt:dt="string">2017-04-25T07:50:52Z</DateUtc></StartTime><FrequencyChanges><FrequencyChange><Frequency dt:dt="r8">3312958</Frequency><Timestamp dt:dt="r8">2888429599</Timestamp><Current dt:dt="r…	60.003	1	right	-1405882884	04-25-2017	09:50:52	07:50:52	female	269	{LEFTARROW}	53							0	840005	839572	{LEFTARROW}	433	838460	838189	771	left4,8	4	8	248	mask4	0	839555	0	839355	eqm10_NoEyeNmodel1_dir	0	V	gazeCOD	GazeCoDxp	1	400	0	839055	-5	838955
GazeCoD_1Model_male	5	1	19	<?xml version="1.0"?>\n<Clock xmlns:dt="urn:schemas-microsoft-com:datatypes"><Description dt:dt="string">E-Prime Primary Realtime Clock</Description><StartTime><Timestamp dt:dt="int">0</Timestamp><DateUtc dt:dt="string">2017-04-25T07:50:52Z</DateUtc></StartTime><FrequencyChanges><FrequencyChange><Frequency dt:dt="r8">3312958</Frequency><Timestamp dt:dt="r8">2888429599</Timestamp><Current dt:dt="r…	60.003	1	right	-1405882884	04-25-2017	09:50:52	07:50:52	female	270	{DOWNARROW}	79							0	841805	841522	{DOWNARROW}	283	840396	840022	874	DG0	23	8	249	mask23	0	841505	0	841305	eqm10_NoEyeNmodel1_dir	90	HV	gazeCOD	GazeCoDxp	1	400	0	841005	9	840905
GazeCoD_1Model_male	5	1	19	<?xml version="1.0"?>\n<Clock xmlns:dt="urn:schemas-microsoft-com:datatypes"><Description dt:dt="string">E-Prime Primary Realtime Clock</Description><StartTime><Timestamp dt:dt="int">0</Timestamp><DateUtc dt:dt="string">2017-04-25T07:50:52Z</DateUtc></StartTime><FrequencyChanges><FrequencyChange><Frequency dt:dt="r8">3312958</Frequency><Timestamp dt:dt="r8">2888429599</Timestamp><Current dt:dt="r…	60.003	1	right	-1405882884	04-25-2017	09:50:52	07:50:52	female	271	{RIGHTARROW}	44							0	843781	843422	{DOWNARROW}	359	842308	841822	986	right3,2	19	8	250	mask19	0	843405	0	843205	eqm10_NoEyeNmodel1_dir	90	H	gazeCOD	GazeCoDxp	0	400	0	842905	-3	842805
GazeCoD_1Model_male	5	1	19	<?xml version="1.0"?>\n<Clock xmlns:dt="urn:schemas-microsoft-com:datatypes"><Description dt:dt="string">E-Prime Primary Realtime Clock</Description><StartTime><Timestamp dt:dt="int">0</Timestamp><DateUtc dt:dt="string">2017-04-25T07:50:52Z</DateUtc></StartTime><FrequencyChanges><FrequencyChange><Frequency dt:dt="r8">3312958</Frequency><Timestamp dt:dt="r8">2888429599</Timestamp><Current dt:dt="r…	60.003	1	right	-1405882884	04-25-2017	09:50:52	07:50:52	female	272	{LEFTARROW}	78							0	845700	845338	{LEFTARROW}	362	844220	843805	915	left8	28	8	251	mask28	0	845322	0	845122	eqm10_NoEyeNmodel1_dir	90	HV	gazeCOD	GazeCoDxp	1	400	0	844822	2	844722
GazeCoD_1Model_male	5	1	19	<?xml version="1.0"?>\n<Clock xmlns:dt="urn:schemas-microsoft-com:datatypes"><Description dt:dt="string">E-Prime Primary Realtime Clock</Description><StartTime><Timestamp dt:dt="int">0</Timestamp><DateUtc dt:dt="string">2017-04-25T07:50:52Z</DateUtc></StartTime><FrequencyChanges><FrequencyChange><Frequency dt:dt="r8">3312958</Frequency><Timestamp dt:dt="r8">2888429599</Timestamp><Current dt:dt="r…	60.003	1	right	-1405882884	04-25-2017	09:50:52	07:50:52	female	273	{DOWNARROW}	79							0	847420	847138	{DOWNARROW}	282	845997	845722	775	DG0	12	8	252	mask12	0	847105	0	846905	eqm10_NoEyeNmodel1_dir	90	H	gazeCOD	GazeCoDxp	1	400	0	846605	8	846505
GazeCoD_1Model_male	5	1	19	<?xml version="1.0"?>\n<Clock xmlns:dt="urn:schemas-microsoft-com:datatypes"><Description dt:dt="string">E-Prime Primary Realtime Clock</Description><StartTime><Timestamp dt:dt="int">0</Timestamp><DateUtc dt:dt="string">2017-04-25T07:50:52Z</DateUtc></StartTime><FrequencyChanges><FrequencyChange><Frequency dt:dt="r8">3312958</Frequency><Timestamp dt:dt="r8">2888429599</Timestamp><Current dt:dt="r…	60.003	1	right	-1405882884	04-25-2017	09:50:52	07:50:52	female	274	{RIGHTARROW}	77							0	849204	848972	{RIGHTARROW}	232	847856	847439	917	right8	11	8	253	mask11	0	848955	0	848755	eqm10_NoEyeNmodel1_dir	0	V	gazeCOD	GazeCoDxp	1	400	0	848455	-1	848355
GazeCoD_1Model_male	5	1	19	<?xml version="1.0"?>\n<Clock xmlns:dt="urn:schemas-microsoft-com:datatypes"><Description dt:dt="string">E-Prime Primary Realtime Clock</Description><StartTime><Timestamp dt:dt="int">0</Timestamp><DateUtc dt:dt="string">2017-04-25T07:50:52Z</DateUtc></StartTime><FrequencyChanges><FrequencyChange><Frequency dt:dt="r8">3312958</Frequency><Timestamp dt:dt="r8">2888429599</Timestamp><Current dt:dt="r…	60.003	1	right	-1405882884	04-25-2017	09:50:52	07:50:52	female	275	{DOWNARROW}	79							0	850972	850671	{DOWNARROW}	301	849560	849222	838	DG0	1	8	254	mask1	0	850655	0	850455	eqm10_NoEyeNmodel1_dir	0	V	gazeCOD	GazeCoDxp	1	400	0	850155	-5	850055
GazeCoD_1Model_male	5	1	19	<?xml version="1.0"?>\n<Clock xmlns:dt="urn:schemas-microsoft-com:datatypes"><Description dt:dt="string">E-Prime Primary Realtime Clock</Description><StartTime><Timestamp dt:dt="int">0</Timestamp><DateUtc dt:dt="string">2017-04-25T07:50:52Z</DateUtc></StartTime><FrequencyChanges><FrequencyChange><Frequency dt:dt="r8">3312958</Frequency><Timestamp dt:dt="r8">2888429599</Timestamp><Current dt:dt="r…	60.003	1	right	-1405882884	04-25-2017	09:50:52	07:50:52	female	276	{LEFTARROW}	55							0	852788	852521	{LEFTARROW}	267	851401	850988	913	left6,4	27	8	255	mask27	0	852505	0	852305	eqm10_NoEyeNmodel1_dir	90	HV	gazeCOD	GazeCoDxp	1	400	0	852005	4	851905
GazeCoD_1Model_male	5	1	19	<?xml version="1.0"?>\n<Clock xmlns:dt="urn:schemas-microsoft-com:datatypes"><Description dt:dt="string">E-Prime Primary Realtime Clock</Description><StartTime><Timestamp dt:dt="int">0</Timestamp><DateUtc dt:dt="string">2017-04-25T07:50:52Z</DateUtc></StartTime><FrequencyChanges><FrequencyChange><Frequency dt:dt="r8">3312958</Frequency><Timestamp dt:dt="r8">2888429599</Timestamp><Current dt:dt="r…	60.003	1	right	-1405882884	04-25-2017	09:50:52	07:50:52	female	277	{RIGHTARROW}	40							0	854460	854255	{RIGHTARROW}	205	853141	852805	836	right6,4	32	8	256	mask32	0	854238	0	854038	eqm10_NoEyeNmodel1_dir	90	HV	gazeCOD	GazeCoDxp	1	400	0	853738	-3	853638
GazeCoD_1Model_male	5	1	19	<?xml version="1.0"?>\n<Clock xmlns:dt="urn:schemas-microsoft-com:datatypes"><Description dt:dt="string">E-Prime Primary Realtime Clock</Description><StartTime><Timestamp dt:dt="int">0</Timestamp><DateUtc dt:dt="string">2017-04-25T07:50:52Z</DateUtc></StartTime><FrequencyChanges><FrequencyChange><Frequency dt:dt="r8">3312958</Frequency><Timestamp dt:dt="r8">2888429599</Timestamp><Current dt:dt="r…	60.003	1	right	-1405882884	04-25-2017	09:50:52	07:50:52	female	278	{LEFTARROW}	51							0	856556	856071	{DOWNARROW}	485	854950	854471	979	left3,2	25	8	257	mask25	0	856054	-1	855854	eqm10_NoEyeNmodel1_dir	90	HV	gazeCOD	GazeCoDxp	0	400	0	855555	5	855455
GazeCoD_1Model_male	5	1	19	<?xml version="1.0"?>\n<Clock xmlns:dt="urn:schemas-microsoft-com:datatypes"><Description dt:dt="string">E-Prime Primary Realtime Clock</Description><StartTime><Timestamp dt:dt="int">0</Timestamp><DateUtc dt:dt="string">2017-04-25T07:50:52Z</DateUtc></StartTime><FrequencyChanges><FrequencyChange><Frequency dt:dt="r8">3312958</Frequency><Timestamp dt:dt="r8">2888429599</Timestamp><Current dt:dt="r…	60.003	1	right	-1405882884	04-25-2017	09:50:52	07:50:52	female	279	{LEFTARROW}	51							0	858348	857988	{DOWNARROW}	360	856862	856571	791	left3,2	3	8	258	mask3	0	857971	0	857771	eqm10_NoEyeNmodel1_dir	0	V	gazeCOD	GazeCoDxp	0	400	0	857471	9	857371
GazeCoD_1Model_male	5	1	19	<?xml version="1.0"?>\n<Clock xmlns:dt="urn:schemas-microsoft-com:datatypes"><Description dt:dt="string">E-Prime Primary Realtime Clock</Description><StartTime><Timestamp dt:dt="int">0</Timestamp><DateUtc dt:dt="string">2017-04-25T07:50:52Z</DateUtc></StartTime><FrequencyChanges><FrequencyChange><Frequency dt:dt="r8">3312958</Frequency><Timestamp dt:dt="r8">2888429599</Timestamp><Current dt:dt="r…	60.003	1	right	-1405882884	04-25-2017	09:50:52	07:50:52	female	280	{RIGHTARROW}	46							0	860164	859854	{DOWNARROW}	310	858734	858371	863	right1,6	29	8	259	mask29	0	859838	0	859638	eqm10_NoEyeNmodel1_dir	90	HV	gazeCOD	GazeCoDxp	0	400	0	859338	4	859238
GazeCoD_1Model_male	5	1	19	<?xml version="1.0"?>\n<Clock xmlns:dt="urn:schemas-microsoft-com:datatypes"><Description dt:dt="string">E-Prime Primary Realtime Clock</Description><StartTime><Timestamp dt:dt="int">0</Timestamp><DateUtc dt:dt="string">2017-04-25T07:50:52Z</DateUtc></StartTime><FrequencyChanges><FrequencyChange><Frequency dt:dt="r8">3312958</Frequency><Timestamp dt:dt="r8">2888429599</Timestamp><Current dt:dt="r…	60.003	1	right	-1405882884	04-25-2017	09:50:52	07:50:52	female	281	{RIGHTARROW}	46							0	861948	861621	{DOWNARROW}	326	860506	860188	818	right1,6	18	8	260	mask18	0	861604	0	861404	eqm10_NoEyeNmodel1_dir	90	H	gazeCOD	GazeCoDxp	0	400	0	861104	-2	861004
GazeCoD_1Model_male	5	1	19	<?xml version="1.0"?>\n<Clock xmlns:dt="urn:schemas-microsoft-com:datatypes"><Description dt:dt="string">E-Prime Primary Realtime Clock</Description><StartTime><Timestamp dt:dt="int">0</Timestamp><DateUtc dt:dt="string">2017-04-25T07:50:52Z</DateUtc></StartTime><FrequencyChanges><FrequencyChange><Frequency dt:dt="r8">3312958</Frequency><Timestamp dt:dt="r8">2888429599</Timestamp><Current dt:dt="r…	60.003	1	right	-1405882884	04-25-2017	09:50:52	07:50:52	female	282	{RIGHTARROW}	44							0	863827	863571	{DOWNARROW}	256	862458	861971	987	right3,2	30	8	261	mask30	0	863554	0	863354	eqm10_NoEyeNmodel1_dir	90	HV	gazeCOD	GazeCoDxp	0	400	0	863054	-4	862954
GazeCoD_1Model_male	5	1	19	<?xml version="1.0"?>\n<Clock xmlns:dt="urn:schemas-microsoft-com:datatypes"><Description dt:dt="string">E-Prime Primary Realtime Clock</Description><StartTime><Timestamp dt:dt="int">0</Timestamp><DateUtc dt:dt="string">2017-04-25T07:50:52Z</DateUtc></StartTime><FrequencyChanges><FrequencyChange><Frequency dt:dt="r8">3312958</Frequency><Timestamp dt:dt="r8">2888429599</Timestamp><Current dt:dt="r…	60.003	1	right	-1405882884	04-25-2017	09:50:52	07:50:52	female	283	{RIGHTARROW}	40							0	865683	865321	{RIGHTARROW}	362	864201	863837	864	right6,4	10	8	262	mask10	0	865304	0	865104	eqm10_NoEyeNmodel1_dir	0	V	gazeCOD	GazeCoDxp	1	400	0	864804	3	864704
GazeCoD_1Model_male	5	1	19	<?xml version="1.0"?>\n<Clock xmlns:dt="urn:schemas-microsoft-com:datatypes"><Description dt:dt="string">E-Prime Primary Realtime Clock</Description><StartTime><Timestamp dt:dt="int">0</Timestamp><DateUtc dt:dt="string">2017-04-25T07:50:52Z</DateUtc></StartTime><FrequencyChanges><FrequencyChange><Frequency dt:dt="r8">3312958</Frequency><Timestamp dt:dt="r8">2888429599</Timestamp><Current dt:dt="r…	60.003	1	right	-1405882884	04-25-2017	09:50:52	07:50:52	female	284	{LEFTARROW}	55							0	867387	867204	{LEFTARROW}	183	866078	865704	874	left6,4	5	8	263	mask5	0	867187	0	866987	eqm10_NoEyeNmodel1_dir	0	V	gazeCOD	GazeCoDxp	1	400	0	866687	9	866587
GazeCoD_1Model_male	5	1	19	<?xml version="1.0"?>\n<Clock xmlns:dt="urn:schemas-microsoft-com:datatypes"><Description dt:dt="string">E-Prime Primary Realtime Clock</Description><StartTime><Timestamp dt:dt="int">0</Timestamp><DateUtc dt:dt="string">2017-04-25T07:50:52Z</DateUtc></StartTime><FrequencyChanges><FrequencyChange><Frequency dt:dt="r8">3312958</Frequency><Timestamp dt:dt="r8">2888429599</Timestamp><Current dt:dt="r…	60.003	1	right	-1405882884	04-25-2017	09:50:52	07:50:52	female	285	{RIGHTARROW}	42							0	869147	868820	{RIGHTARROW}	327	867700	867404	796	right4,8	31	8	264	mask31	0	868804	0	868604	eqm10_NoEyeNmodel1_dir	90	HV	gazeCOD	GazeCoDxp	1	400	0	868304	4	868204
GazeCoD_1Model_male	5	1	19	<?xml version="1.0"?>\n<Clock xmlns:dt="urn:schemas-microsoft-com:datatypes"><Description dt:dt="string">E-Prime Primary Realtime Clock</Description><StartTime><Timestamp dt:dt="int">0</Timestamp><DateUtc dt:dt="string">2017-04-25T07:50:52Z</DateUtc></StartTime><FrequencyChanges><FrequencyChange><Frequency dt:dt="r8">3312958</Frequency><Timestamp dt:dt="r8">2888429599</Timestamp><Current dt:dt="r…	60.003	1	right	-1405882884	04-25-2017	09:50:52	07:50:52	female	286	{LEFTARROW}	49							0	870971	870587	{DOWNARROW}	384	869466	869170	796	left1,6	13	9	265	mask13	0	870570	0	870370	eqm10_NoEyeNmodel1_dir	90	H	gazeCOD	GazeCoDxp	0	400	0	870070	4	869970
GazeCoD_1Model_male	5	1	19	<?xml version="1.0"?>\n<Clock xmlns:dt="urn:schemas-microsoft-com:datatypes"><Description dt:dt="string">E-Prime Primary Realtime Clock</Description><StartTime><Timestamp dt:dt="int">0</Timestamp><DateUtc dt:dt="string">2017-04-25T07:50:52Z</DateUtc></StartTime><FrequencyChanges><FrequencyChange><Frequency dt:dt="r8">3312958</Frequency><Timestamp dt:dt="r8">2888429599</Timestamp><Current dt:dt="r…	60.003	1	right	-1405882884	04-25-2017	09:50:52	07:50:52	female	287	{LEFTARROW}	53							0	872747	872453	{DOWNARROW}	294	871331	870987	844	left4,8	15	9	266	mask15	0	872437	0	872237	eqm10_NoEyeNmodel1_dir	90	H	gazeCOD	GazeCoDxp	0	400	0	871937	6	871837
GazeCoD_1Model_male	5	1	19	<?xml version="1.0"?>\n<Clock xmlns:dt="urn:schemas-microsoft-com:datatypes"><Description dt:dt="string">E-Prime Primary Realtime Clock</Description><StartTime><Timestamp dt:dt="int">0</Timestamp><DateUtc dt:dt="string">2017-04-25T07:50:52Z</DateUtc></StartTime><FrequencyChanges><FrequencyChange><Frequency dt:dt="r8">3312958</Frequency><Timestamp dt:dt="r8">2888429599</Timestamp><Current dt:dt="r…	60.003	1	right	-1405882884	04-25-2017	09:50:52	07:50:52	female	288	{RIGHTARROW}	44							0	874475	874187	{DOWNARROW}	288	873064	872770	794	right3,2	8	9	267	mask8	0	874170	0	873970	eqm10_NoEyeNmodel1_dir	0	V	gazeCOD	GazeCoDxp	0	400	0	873670	6	873570
GazeCoD_1Model_male	5	1	19	<?xml version="1.0"?>\n<Clock xmlns:dt="urn:schemas-microsoft-com:datatypes"><Description dt:dt="string">E-Prime Primary Realtime Clock</Description><StartTime><Timestamp dt:dt="int">0</Timestamp><DateUtc dt:dt="string">2017-04-25T07:50:52Z</DateUtc></StartTime><FrequencyChanges><FrequencyChange><Frequency dt:dt="r8">3312958</Frequency><Timestamp dt:dt="r8">2888429599</Timestamp><Current dt:dt="r…	60.003	1	right	-1405882884	04-25-2017	09:50:52	07:50:52	female	289	{RIGHTARROW}	46							0	876235	875920	{DOWNARROW}	315	874801	874487	814	right1,6	29	9	268	mask29	0	875903	0	875703	eqm10_NoEyeNmodel1_dir	90	HV	gazeCOD	GazeCoDxp	0	400	0	875403	2	875303
GazeCoD_1Model_male	5	1	19	<?xml version="1.0"?>\n<Clock xmlns:dt="urn:schemas-microsoft-com:datatypes"><Description dt:dt="string">E-Prime Primary Realtime Clock</Description><StartTime><Timestamp dt:dt="int">0</Timestamp><DateUtc dt:dt="string">2017-04-25T07:50:52Z</DateUtc></StartTime><FrequencyChanges><FrequencyChange><Frequency dt:dt="r8">3312958</Frequency><Timestamp dt:dt="r8">2888429599</Timestamp><Current dt:dt="r…	60.003	1	right	-1405882884	04-25-2017	09:50:52	07:50:52	female	290	{RIGHTARROW}	42							0	878179	877770	{RIGHTARROW}	409	876659	876253	906	right4,8	31	9	269	mask31	0	877753	-1	877553	eqm10_NoEyeNmodel1_dir	90	HV	gazeCOD	GazeCoDxp	1	400	0	877254	-5	877154
GazeCoD_1Model_male	5	1	19	<?xml version="1.0"?>\n<Clock xmlns:dt="urn:schemas-microsoft-com:datatypes"><Description dt:dt="string">E-Prime Primary Realtime Clock</Description><StartTime><Timestamp dt:dt="int">0</Timestamp><DateUtc dt:dt="string">2017-04-25T07:50:52Z</DateUtc></StartTime><FrequencyChanges><FrequencyChange><Frequency dt:dt="r8">3312958</Frequency><Timestamp dt:dt="r8">2888429599</Timestamp><Current dt:dt="r…	60.003	1	right	-1405882884	04-25-2017	09:50:52	07:50:52	female	291	{RIGHTARROW}	40							0	879947	879786	{RIGHTARROW}	160	878672	878203	969	right6,4	10	9	270	mask10	0	879770	0	879570	eqm10_NoEyeNmodel1_dir	0	V	gazeCOD	GazeCoDxp	1	400	0	879270	-2	879170
GazeCoD_1Model_male	5	1	19	<?xml version="1.0"?>\n<Clock xmlns:dt="urn:schemas-microsoft-com:datatypes"><Description dt:dt="string">E-Prime Primary Realtime Clock</Description><StartTime><Timestamp dt:dt="int">0</Timestamp><DateUtc dt:dt="string">2017-04-25T07:50:52Z</DateUtc></StartTime><FrequencyChanges><FrequencyChange><Frequency dt:dt="r8">3312958</Frequency><Timestamp dt:dt="r8">2888429599</Timestamp><Current dt:dt="r…	60.003	1	right	-1405882884	04-25-2017	09:50:52	07:50:52	female	292	{RIGHTARROW}	77							0	881770	881536	{RIGHTARROW}	234	880422	879970	952	right8	22	9	271	mask22	0	881520	0	881320	eqm10_NoEyeNmodel1_dir	90	H	gazeCOD	GazeCoDxp	1	400	0	881020	-2	880920
GazeCoD_1Model_male	5	1	19	<?xml version="1.0"?>\n<Clock xmlns:dt="urn:schemas-microsoft-com:datatypes"><Description dt:dt="string">E-Prime Primary Realtime Clock</Description><StartTime><Timestamp dt:dt="int">0</Timestamp><DateUtc dt:dt="string">2017-04-25T07:50:52Z</DateUtc></StartTime><FrequencyChanges><FrequencyChange><Frequency dt:dt="r8">3312958</Frequency><Timestamp dt:dt="r8">2888429599</Timestamp><Current dt:dt="r…	60.003	1	right	-1405882884	04-25-2017	09:50:52	07:50:52	female	293	{RIGHTARROW}	40							0	883538	883253	{RIGHTARROW}	285	882132	881786	846	right6,4	21	9	272	mask21	0	883236	0	883036	eqm10_NoEyeNmodel1_dir	90	H	gazeCOD	GazeCoDxp	1	400	0	882736	4	882636
GazeCoD_1Model_male	5	1	19	<?xml version="1.0"?>\n<Clock xmlns:dt="urn:schemas-microsoft-com:datatypes"><Description dt:dt="string">E-Prime Primary Realtime Clock</Description><StartTime><Timestamp dt:dt="int">0</Timestamp><DateUtc dt:dt="string">2017-04-25T07:50:52Z</DateUtc></StartTime><FrequencyChanges><FrequencyChange><Frequency dt:dt="r8">3312958</Frequency><Timestamp dt:dt="r8">2888429599</Timestamp><Current dt:dt="r…	60.003	1	right	-1405882884	04-25-2017	09:50:52	07:50:52	female	294	{LEFTARROW}	55							0	885386	885169	{LEFTARROW}	217	884050	883553	997	left6,4	5	9	273	mask5	0	885153	0	884953	eqm10_NoEyeNmodel1_dir	0	V	gazeCOD	GazeCoDxp	1	400	0	884653	3	884553
GazeCoD_1Model_male	5	1	19	<?xml version="1.0"?>\n<Clock xmlns:dt="urn:schemas-microsoft-com:datatypes"><Description dt:dt="string">E-Prime Primary Realtime Clock</Description><StartTime><Timestamp dt:dt="int">0</Timestamp><DateUtc dt:dt="string">2017-04-25T07:50:52Z</DateUtc></StartTime><FrequencyChanges><FrequencyChange><Frequency dt:dt="r8">3312958</Frequency><Timestamp dt:dt="r8">2888429599</Timestamp><Current dt:dt="r…	60.003	1	right	-1405882884	04-25-2017	09:50:52	07:50:52	female	295	{LEFTARROW}	49							0	887114	886953	{DOWNARROW}	161	885841	885403	938	left1,6	2	9	274	mask2	0	886936	0	886736	eqm10_NoEyeNmodel1_dir	0	V	gazeCOD	GazeCoDxp	0	400	0	886436	-5	886336
GazeCoD_1Model_male	5	1	19	<?xml version="1.0"?>\n<Clock xmlns:dt="urn:schemas-microsoft-com:datatypes"><Description dt:dt="string">E-Prime Primary Realtime Clock</Description><StartTime><Timestamp dt:dt="int">0</Timestamp><DateUtc dt:dt="string">2017-04-25T07:50:52Z</DateUtc></StartTime><FrequencyChanges><FrequencyChange><Frequency dt:dt="r8">3312958</Frequency><Timestamp dt:dt="r8">2888429599</Timestamp><Current dt:dt="r…	60.003	1	right	-1405882884	04-25-2017	09:50:52	07:50:52	female	296	{RIGHTARROW}	77							0	888810	888569	{RIGHTARROW}	241	887443	887136	807	right8	33	9	275	mask33	0	888553	0	888353	eqm10_NoEyeNmodel1_dir	90	HV	gazeCOD	GazeCoDxp	1	400	0	888053	10	887953
GazeCoD_1Model_male	5	1	19	<?xml version="1.0"?>\n<Clock xmlns:dt="urn:schemas-microsoft-com:datatypes"><Description dt:dt="string">E-Prime Primary Realtime Clock</Description><StartTime><Timestamp dt:dt="int">0</Timestamp><DateUtc dt:dt="string">2017-04-25T07:50:52Z</DateUtc></StartTime><FrequencyChanges><FrequencyChange><Frequency dt:dt="r8">3312958</Frequency><Timestamp dt:dt="r8">2888429599</Timestamp><Current dt:dt="r…	60.003	1	right	-1405882884	04-25-2017	09:50:52	07:50:52	female	297	{LEFTARROW}	55							0	897322	897152	{LEFTARROW}	169	896029	895735	794	left6,4	16	9	276	mask16	0	897135	0	896935	eqm10_NoEyeNmodel1_dir	90	H	gazeCOD	GazeCoDxp	1	400	0	896635	6	896535
GazeCoD_1Model_male	5	1	19	<?xml version="1.0"?>\n<Clock xmlns:dt="urn:schemas-microsoft-com:datatypes"><Description dt:dt="string">E-Prime Primary Realtime Clock</Description><StartTime><Timestamp dt:dt="int">0</Timestamp><DateUtc dt:dt="string">2017-04-25T07:50:52Z</DateUtc></StartTime><FrequencyChanges><FrequencyChange><Frequency dt:dt="r8">3312958</Frequency><Timestamp dt:dt="r8">2888429599</Timestamp><Current dt:dt="r…	60.003	1	right	-1405882884	04-25-2017	09:50:52	07:50:52	female	298	{LEFTARROW}	78							0	898881	898819	{LEFTARROW}	62	897707	897335	872	left8	6	9	277	mask6	0	898802	0	898602	eqm10_NoEyeNmodel1_dir	0	V	gazeCOD	GazeCoDxp	1	400	0	898302	-5	898202
GazeCoD_1Model_male	5	1	19	<?xml version="1.0"?>\n<Clock xmlns:dt="urn:schemas-microsoft-com:datatypes"><Description dt:dt="string">E-Prime Primary Realtime Clock</Description><StartTime><Timestamp dt:dt="int">0</Timestamp><DateUtc dt:dt="string">2017-04-25T07:50:52Z</DateUtc></StartTime><FrequencyChanges><FrequencyChange><Frequency dt:dt="r8">3312958</Frequency><Timestamp dt:dt="r8">2888429599</Timestamp><Current dt:dt="r…	60.003	1	right	-1405882884	04-25-2017	09:50:52	07:50:52	female	299	{LEFTARROW}	55							0	901985	900502	{LEFTARROW}	1483	899379	898902	977	left6,4	27	9	278	mask27	0	900485	0	900285	eqm10_NoEyeNmodel1_dir	90	HV	gazeCOD	GazeCoDxp	1	400	0	899985	6	899885
GazeCoD_1Model_male	5	1	19	<?xml version="1.0"?>\n<Clock xmlns:dt="urn:schemas-microsoft-com:datatypes"><Description dt:dt="string">E-Prime Primary Realtime Clock</Description><StartTime><Timestamp dt:dt="int">0</Timestamp><DateUtc dt:dt="string">2017-04-25T07:50:52Z</DateUtc></StartTime><FrequencyChanges><FrequencyChange><Frequency dt:dt="r8">3312958</Frequency><Timestamp dt:dt="r8">2888429599</Timestamp><Current dt:dt="r…	60.003	1	right	-1405882884	04-25-2017	09:50:52	07:50:52	female	300	{DOWNARROW}	79							0	903897	903602	{DOWNARROW}	295	902490	902002	988	DG0	12	9	279	mask12	0	903585	0	903385	eqm10_NoEyeNmodel1_dir	90	H	gazeCOD	GazeCoDxp	1	400	0	903085	-5	902985
GazeCoD_1Model_male	5	1	19	<?xml version="1.0"?>\n<Clock xmlns:dt="urn:schemas-microsoft-com:datatypes"><Description dt:dt="string">E-Prime Primary Realtime Clock</Description><StartTime><Timestamp dt:dt="int">0</Timestamp><DateUtc dt:dt="string">2017-04-25T07:50:52Z</DateUtc></StartTime><FrequencyChanges><FrequencyChange><Frequency dt:dt="r8">3312958</Frequency><Timestamp dt:dt="r8">2888429599</Timestamp><Current dt:dt="r…	60.003	1	right	-1405882884	04-25-2017	09:50:52	07:50:52	female	301	{LEFTARROW}	53							0	905921	905468	{LEFTARROW}	453	904348	903918	930	left4,8	4	9	280	mask4	0	905452	0	905252	eqm10_NoEyeNmodel1_dir	0	V	gazeCOD	GazeCoDxp	1	400	0	904952	4	904852
GazeCoD_1Model_male	5	1	19	<?xml version="1.0"?>\n<Clock xmlns:dt="urn:schemas-microsoft-com:datatypes"><Description dt:dt="string">E-Prime Primary Realtime Clock</Description><StartTime><Timestamp dt:dt="int">0</Timestamp><DateUtc dt:dt="string">2017-04-25T07:50:52Z</DateUtc></StartTime><FrequencyChanges><FrequencyChange><Frequency dt:dt="r8">3312958</Frequency><Timestamp dt:dt="r8">2888429599</Timestamp><Current dt:dt="r…	60.003	1	right	-1405882884	04-25-2017	09:50:52	07:50:52	female	302	{LEFTARROW}	51							0	908249	907385	{LEFTARROW}	864	906270	905935	835	left3,2	25	9	281	mask25	0	907368	0	907168	eqm10_NoEyeNmodel1_dir	90	HV	gazeCOD	GazeCoDxp	1	400	0	906868	-2	906768
GazeCoD_1Model_male	5	1	19	<?xml version="1.0"?>\n<Clock xmlns:dt="urn:schemas-microsoft-com:datatypes"><Description dt:dt="string">E-Prime Primary Realtime Clock</Description><StartTime><Timestamp dt:dt="int">0</Timestamp><DateUtc dt:dt="string">2017-04-25T07:50:52Z</DateUtc></StartTime><FrequencyChanges><FrequencyChange><Frequency dt:dt="r8">3312958</Frequency><Timestamp dt:dt="r8">2888429599</Timestamp><Current dt:dt="r…	60.003	1	right	-1405882884	04-25-2017	09:50:52	07:50:52	female	303	{LEFTARROW}	78							0	910041	909818	{LEFTARROW}	223	908706	908268	938	left8	17	9	282	mask17	0	909801	0	909601	eqm10_NoEyeNmodel1_dir	90	H	gazeCOD	GazeCoDxp	1	400	0	909301	-5	909201
GazeCoD_1Model_male	5	1	19	<?xml version="1.0"?>\n<Clock xmlns:dt="urn:schemas-microsoft-com:datatypes"><Description dt:dt="string">E-Prime Primary Realtime Clock</Description><StartTime><Timestamp dt:dt="int">0</Timestamp><DateUtc dt:dt="string">2017-04-25T07:50:52Z</DateUtc></StartTime><FrequencyChanges><FrequencyChange><Frequency dt:dt="r8">3312958</Frequency><Timestamp dt:dt="r8">2888429599</Timestamp><Current dt:dt="r…	60.003	1	right	-1405882884	04-25-2017	09:50:52	07:50:52	female	304	{LEFTARROW}	49							0	911689	911518	{LEFTARROW}	171	910396	910051	845	left1,6	24	9	283	mask24	0	911501	0	911301	eqm10_NoEyeNmodel1_dir	90	HV	gazeCOD	GazeCoDxp	1	400	0	911001	5	910901
GazeCoD_1Model_male	5	1	19	<?xml version="1.0"?>\n<Clock xmlns:dt="urn:schemas-microsoft-com:datatypes"><Description dt:dt="string">E-Prime Primary Realtime Clock</Description><StartTime><Timestamp dt:dt="int">0</Timestamp><DateUtc dt:dt="string">2017-04-25T07:50:52Z</DateUtc></StartTime><FrequencyChanges><FrequencyChange><Frequency dt:dt="r8">3312958</Frequency><Timestamp dt:dt="r8">2888429599</Timestamp><Current dt:dt="r…	60.003	1	right	-1405882884	04-25-2017	09:50:52	07:50:52	female	305	{RIGHTARROW}	44							0	913625	913118	{DOWNARROW}	506	911996	911701	795	right3,2	19	9	284	mask19	0	913101	0	912901	eqm10_NoEyeNmodel1_dir	90	H	gazeCOD	GazeCoDxp	0	400	0	912601	5	912501
GazeCoD_1Model_male	5	1	19	<?xml version="1.0"?>\n<Clock xmlns:dt="urn:schemas-microsoft-com:datatypes"><Description dt:dt="string">E-Prime Primary Realtime Clock</Description><StartTime><Timestamp dt:dt="int">0</Timestamp><DateUtc dt:dt="string">2017-04-25T07:50:52Z</DateUtc></StartTime><FrequencyChanges><FrequencyChange><Frequency dt:dt="r8">3312958</Frequency><Timestamp dt:dt="r8">2888429599</Timestamp><Current dt:dt="r…	60.003	1	right	-1405882884	04-25-2017	09:50:52	07:50:52	female	306	{RIGHTARROW}	46							0	915112	915051	{RIGHTARROW}	61	913932	913634	798	right1,6	18	9	285	mask18	0	915034	0	914834	eqm10_NoEyeNmodel1_dir	90	H	gazeCOD	GazeCoDxp	1	400	0	914534	2	914434
GazeCoD_1Model_male	5	1	19	<?xml version="1.0"?>\n<Clock xmlns:dt="urn:schemas-microsoft-com:datatypes"><Description dt:dt="string">E-Prime Primary Realtime Clock</Description><StartTime><Timestamp dt:dt="int">0</Timestamp><DateUtc dt:dt="string">2017-04-25T07:50:52Z</DateUtc></StartTime><FrequencyChanges><FrequencyChange><Frequency dt:dt="r8">3312958</Frequency><Timestamp dt:dt="r8">2888429599</Timestamp><Current dt:dt="r…	60.003	1	right	-1405882884	04-25-2017	09:50:52	07:50:52	female	307	{DOWNARROW}	79							0	916520	916518	{DOWNARROW}	2	915396	915134	762	DG0	1	9	286	mask1	0	916501	0	916301	eqm10_NoEyeNmodel1_dir	0	V	gazeCOD	GazeCoDxp	1	400	0	916001	5	915901
GazeCoD_1Model_male	5	1	19	<?xml version="1.0"?>\n<Clock xmlns:dt="urn:schemas-microsoft-com:datatypes"><Description dt:dt="string">E-Prime Primary Realtime Clock</Description><StartTime><Timestamp dt:dt="int">0</Timestamp><DateUtc dt:dt="string">2017-04-25T07:50:52Z</DateUtc></StartTime><FrequencyChanges><FrequencyChange><Frequency dt:dt="r8">3312958</Frequency><Timestamp dt:dt="r8">2888429599</Timestamp><Current dt:dt="r…	60.003	1	right	-1405882884	04-25-2017	09:50:52	07:50:52	female	308	{LEFTARROW}	51							0	918296	918101	{DOWNARROW}	195	916990	916534	956	left3,2	14	9	287	mask14	0	918084	-1	917884	eqm10_NoEyeNmodel1_dir	90	H	gazeCOD	GazeCoDxp	0	400	0	917585	-5	917485
GazeCoD_1Model_male	5	1	19	<?xml version="1.0"?>\n<Clock xmlns:dt="urn:schemas-microsoft-com:datatypes"><Description dt:dt="string">E-Prime Primary Realtime Clock</Description><StartTime><Timestamp dt:dt="int">0</Timestamp><DateUtc dt:dt="string">2017-04-25T07:50:52Z</DateUtc></StartTime><FrequencyChanges><FrequencyChange><Frequency dt:dt="r8">3312958</Frequency><Timestamp dt:dt="r8">2888429599</Timestamp><Current dt:dt="r…	60.003	1	right	-1405882884	04-25-2017	09:50:52	07:50:52	female	309	{RIGHTARROW}	42							0	920048	919934	{DOWNARROW}	114	918810	918317	993	right4,8	20	9	288	mask20	0	919917	0	919717	eqm10_NoEyeNmodel1_dir	90	H	gazeCOD	GazeCoDxp	0	400	0	919417	7	919317
GazeCoD_1Model_male	5	1	19	<?xml version="1.0"?>\n<Clock xmlns:dt="urn:schemas-microsoft-com:datatypes"><Description dt:dt="string">E-Prime Primary Realtime Clock</Description><StartTime><Timestamp dt:dt="int">0</Timestamp><DateUtc dt:dt="string">2017-04-25T07:50:52Z</DateUtc></StartTime><FrequencyChanges><FrequencyChange><Frequency dt:dt="r8">3312958</Frequency><Timestamp dt:dt="r8">2888429599</Timestamp><Current dt:dt="r…	60.003	1	right	-1405882884	04-25-2017	09:50:52	07:50:52	female	310	{DOWNARROW}	79							0	921784	921667	{DOWNARROW}	117	920555	920067	988	DG0	23	9	289	mask23	0	921651	0	921451	eqm10_NoEyeNmodel1_dir	90	HV	gazeCOD	GazeCoDxp	1	400	0	921151	-4	921051
GazeCoD_1Model_male	5	1	19	<?xml version="1.0"?>\n<Clock xmlns:dt="urn:schemas-microsoft-com:datatypes"><Description dt:dt="string">E-Prime Primary Realtime Clock</Description><StartTime><Timestamp dt:dt="int">0</Timestamp><DateUtc dt:dt="string">2017-04-25T07:50:52Z</DateUtc></StartTime><FrequencyChanges><FrequencyChange><Frequency dt:dt="r8">3312958</Frequency><Timestamp dt:dt="r8">2888429599</Timestamp><Current dt:dt="r…	60.003	1	right	-1405882884	04-25-2017	09:50:52	07:50:52	female	311	{RIGHTARROW}	42							0	923512	923351	{RIGHTARROW}	161	922227	921801	926	right4,8	9	9	290	mask9	0	923334	0	923134	eqm10_NoEyeNmodel1_dir	0	V	gazeCOD	GazeCoDxp	1	400	0	922834	7	922734
GazeCoD_1Model_male	5	1	19	<?xml version="1.0"?>\n<Clock xmlns:dt="urn:schemas-microsoft-com:datatypes"><Description dt:dt="string">E-Prime Primary Realtime Clock</Description><StartTime><Timestamp dt:dt="int">0</Timestamp><DateUtc dt:dt="string">2017-04-25T07:50:52Z</DateUtc></StartTime><FrequencyChanges><FrequencyChange><Frequency dt:dt="r8">3312958</Frequency><Timestamp dt:dt="r8">2888429599</Timestamp><Current dt:dt="r…	60.003	1	right	-1405882884	04-25-2017	09:50:52	07:50:52	female	312	{RIGHTARROW}	44							0	925232	925134	{DOWNARROW}	98	924023	923534	989	right3,2	30	9	291	mask30	0	925117	-1	924917	eqm10_NoEyeNmodel1_dir	90	HV	gazeCOD	GazeCoDxp	0	400	0	924618	-5	924518
GazeCoD_1Model_male	5	1	19	<?xml version="1.0"?>\n<Clock xmlns:dt="urn:schemas-microsoft-com:datatypes"><Description dt:dt="string">E-Prime Primary Realtime Clock</Description><StartTime><Timestamp dt:dt="int">0</Timestamp><DateUtc dt:dt="string">2017-04-25T07:50:52Z</DateUtc></StartTime><FrequencyChanges><FrequencyChange><Frequency dt:dt="r8">3312958</Frequency><Timestamp dt:dt="r8">2888429599</Timestamp><Current dt:dt="r…	60.003	1	right	-1405882884	04-25-2017	09:50:52	07:50:52	female	313	{LEFTARROW}	53							0	926992	926800	{LEFTARROW}	192	925674	925250	924	left4,8	26	9	292	mask26	0	926784	0	926584	eqm10_NoEyeNmodel1_dir	90	HV	gazeCOD	GazeCoDxp	1	400	0	926284	10	926184
GazeCoD_1Model_male	5	1	19	<?xml version="1.0"?>\n<Clock xmlns:dt="urn:schemas-microsoft-com:datatypes"><Description dt:dt="string">E-Prime Primary Realtime Clock</Description><StartTime><Timestamp dt:dt="int">0</Timestamp><DateUtc dt:dt="string">2017-04-25T07:50:52Z</DateUtc></StartTime><FrequencyChanges><FrequencyChange><Frequency dt:dt="r8">3312958</Frequency><Timestamp dt:dt="r8">2888429599</Timestamp><Current dt:dt="r…	60.003	1	right	-1405882884	04-25-2017	09:50:52	07:50:52	female	314	{RIGHTARROW}	77							0	928520	928434	{RIGHTARROW}	86	927315	927001	814	right8	11	9	293	mask11	0	928417	0	928217	eqm10_NoEyeNmodel1_dir	0	V	gazeCOD	GazeCoDxp	1	400	0	927917	2	927817
GazeCoD_1Model_male	5	1	19	<?xml version="1.0"?>\n<Clock xmlns:dt="urn:schemas-microsoft-com:datatypes"><Description dt:dt="string">E-Prime Primary Realtime Clock</Description><StartTime><Timestamp dt:dt="int">0</Timestamp><DateUtc dt:dt="string">2017-04-25T07:50:52Z</DateUtc></StartTime><FrequencyChanges><FrequencyChange><Frequency dt:dt="r8">3312958</Frequency><Timestamp dt:dt="r8">2888429599</Timestamp><Current dt:dt="r…	60.003	1	right	-1405882884	04-25-2017	09:50:52	07:50:52	female	315	{LEFTARROW}	78							0	930072	929967	{LEFTARROW}	105	928856	928534	822	left8	28	9	294	mask28	0	929950	-1	929750	eqm10_NoEyeNmodel1_dir	90	HV	gazeCOD	GazeCoDxp	1	400	0	929451	-5	929351
GazeCoD_1Model_male	5	1	19	<?xml version="1.0"?>\n<Clock xmlns:dt="urn:schemas-microsoft-com:datatypes"><Description dt:dt="string">E-Prime Primary Realtime Clock</Description><StartTime><Timestamp dt:dt="int">0</Timestamp><DateUtc dt:dt="string">2017-04-25T07:50:52Z</DateUtc></StartTime><FrequencyChanges><FrequencyChange><Frequency dt:dt="r8">3312958</Frequency><Timestamp dt:dt="r8">2888429599</Timestamp><Current dt:dt="r…	60.003	1	right	-1405882884	04-25-2017	09:50:52	07:50:52	female	316	{RIGHTARROW}	40							0	931575	931500	{RIGHTARROW}	75	930382	930083	799	right6,4	32	9	295	mask32	0	931483	0	931283	eqm10_NoEyeNmodel1_dir	90	HV	gazeCOD	GazeCoDxp	1	400	0	930983	1	930883
GazeCoD_1Model_male	5	1	19	<?xml version="1.0"?>\n<Clock xmlns:dt="urn:schemas-microsoft-com:datatypes"><Description dt:dt="string">E-Prime Primary Realtime Clock</Description><StartTime><Timestamp dt:dt="int">0</Timestamp><DateUtc dt:dt="string">2017-04-25T07:50:52Z</DateUtc></StartTime><FrequencyChanges><FrequencyChange><Frequency dt:dt="r8">3312958</Frequency><Timestamp dt:dt="r8">2888429599</Timestamp><Current dt:dt="r…	60.003	1	right	-1405882884	04-25-2017	09:50:52	07:50:52	female	317	{RIGHTARROW}	46							0	933319	933150	{DOWNARROW}	169	932039	931600	939	right1,6	7	9	296	mask7	0	933133	-1	932933	eqm10_NoEyeNmodel1_dir	0	V	gazeCOD	GazeCoDxp	0	400	0	932634	-5	932534
GazeCoD_1Model_male	5	1	19	<?xml version="1.0"?>\n<Clock xmlns:dt="urn:schemas-microsoft-com:datatypes"><Description dt:dt="string">E-Prime Primary Realtime Clock</Description><StartTime><Timestamp dt:dt="int">0</Timestamp><DateUtc dt:dt="string">2017-04-25T07:50:52Z</DateUtc></StartTime><FrequencyChanges><FrequencyChange><Frequency dt:dt="r8">3312958</Frequency><Timestamp dt:dt="r8">2888429599</Timestamp><Current dt:dt="r…	60.003	1	right	-1405882884	04-25-2017	09:50:52	07:50:52	female	318	{LEFTARROW}	51							0	935111	934917	{LEFTARROW}	194	933802	933333	969	left3,2	3	9	297	mask3	0	934900	0	934700	eqm10_NoEyeNmodel1_dir	0	V	gazeCOD	GazeCoDxp	1	400	0	934400	-2	934300
GazeCoD_1Model_male	5	1	19	<?xml version="1.0"?>\n<Clock xmlns:dt="urn:schemas-microsoft-com:datatypes"><Description dt:dt="string">E-Prime Primary Realtime Clock</Description><StartTime><Timestamp dt:dt="int">0</Timestamp><DateUtc dt:dt="string">2017-04-25T07:50:52Z</DateUtc></StartTime><FrequencyChanges><FrequencyChange><Frequency dt:dt="r8">3312958</Frequency><Timestamp dt:dt="r8">2888429599</Timestamp><Current dt:dt="r…	60.003	1	right	-1405882884	04-25-2017	09:50:52	07:50:52	female	319	{LEFTARROW}	78							0	936815	936666	{LEFTARROW}	149	935547	935133	914	left8	17	10	298	mask17	0	936650	0	936450	eqm10_NoEyeNmodel1_dir	90	H	gazeCOD	GazeCoDxp	1	400	0	936150	3	936050
GazeCoD_1Model_male	5	1	19	<?xml version="1.0"?>\n<Clock xmlns:dt="urn:schemas-microsoft-com:datatypes"><Description dt:dt="string">E-Prime Primary Realtime Clock</Description><StartTime><Timestamp dt:dt="int">0</Timestamp><DateUtc dt:dt="string">2017-04-25T07:50:52Z</DateUtc></StartTime><FrequencyChanges><FrequencyChange><Frequency dt:dt="r8">3312958</Frequency><Timestamp dt:dt="r8">2888429599</Timestamp><Current dt:dt="r…	60.003	1	right	-1405882884	04-25-2017	09:50:52	07:50:52	female	320	{LEFTARROW}	53							0	938423	938316	{LEFTARROW}	107	937205	936833	872	left4,8	26	10	299	mask26	0	938300	0	938100	eqm10_NoEyeNmodel1_dir	90	HV	gazeCOD	GazeCoDxp	1	400	0	937800	-5	937700
GazeCoD_1Model_male	5	1	19	<?xml version="1.0"?>\n<Clock xmlns:dt="urn:schemas-microsoft-com:datatypes"><Description dt:dt="string">E-Prime Primary Realtime Clock</Description><StartTime><Timestamp dt:dt="int">0</Timestamp><DateUtc dt:dt="string">2017-04-25T07:50:52Z</DateUtc></StartTime><FrequencyChanges><FrequencyChange><Frequency dt:dt="r8">3312958</Frequency><Timestamp dt:dt="r8">2888429599</Timestamp><Current dt:dt="r…	60.003	1	right	-1405882884	04-25-2017	09:50:52	07:50:52	female	321	{LEFTARROW}	55							0	939959	939950	{LEFTARROW}	9	938838	938433	905	left6,4	5	10	300	mask5	0	939933	0	939733	eqm10_NoEyeNmodel1_dir	0	V	gazeCOD	GazeCoDxp	1	400	0	939433	-5	939333
GazeCoD_1Model_male	5	1	19	<?xml version="1.0"?>\n<Clock xmlns:dt="urn:schemas-microsoft-com:datatypes"><Description dt:dt="string">E-Prime Primary Realtime Clock</Description><StartTime><Timestamp dt:dt="int">0</Timestamp><DateUtc dt:dt="string">2017-04-25T07:50:52Z</DateUtc></StartTime><FrequencyChanges><FrequencyChange><Frequency dt:dt="r8">3312958</Frequency><Timestamp dt:dt="r8">2888429599</Timestamp><Current dt:dt="r…	60.003	1	right	-1405882884	04-25-2017	09:50:52	07:50:52	female	322	{RIGHTARROW}	77							0	941735	941549	{RIGHTARROW}	186	940430	939983	947	right8	33	10	301	mask33	0	941533	0	941333	eqm10_NoEyeNmodel1_dir	90	HV	gazeCOD	GazeCoDxp	1	400	0	941033	3	940933
GazeCoD_1Model_male	5	1	19	<?xml version="1.0"?>\n<Clock xmlns:dt="urn:schemas-microsoft-com:datatypes"><Description dt:dt="string">E-Prime Primary Realtime Clock</Description><StartTime><Timestamp dt:dt="int">0</Timestamp><DateUtc dt:dt="string">2017-04-25T07:50:52Z</DateUtc></StartTime><FrequencyChanges><FrequencyChange><Frequency dt:dt="r8">3312958</Frequency><Timestamp dt:dt="r8">2888429599</Timestamp><Current dt:dt="r…	60.003	1	right	-1405882884	04-25-2017	09:50:52	07:50:52	female	323	{RIGHTARROW}	44							0	943399	943216	{DOWNARROW}	183	942089	941749	840	right3,2	30	10	302	mask30	0	943199	0	942999	eqm10_NoEyeNmodel1_dir	90	HV	gazeCOD	GazeCoDxp	0	400	0	942699	10	942599
GazeCoD_1Model_male	5	1	19	<?xml version="1.0"?>\n<Clock xmlns:dt="urn:schemas-microsoft-com:datatypes"><Description dt:dt="string">E-Prime Primary Realtime Clock</Description><StartTime><Timestamp dt:dt="int">0</Timestamp><DateUtc dt:dt="string">2017-04-25T07:50:52Z</DateUtc></StartTime><FrequencyChanges><FrequencyChange><Frequency dt:dt="r8">3312958</Frequency><Timestamp dt:dt="r8">2888429599</Timestamp><Current dt:dt="r…	60.003	1	right	-1405882884	04-25-2017	09:50:52	07:50:52	female	324	{LEFTARROW}	51							0	945231	944999	{DOWNARROW}	232	943884	943416	968	left3,2	14	10	303	mask14	0	944983	0	944783	eqm10_NoEyeNmodel1_dir	90	H	gazeCOD	GazeCoDxp	0	400	0	944483	-1	944383
GazeCoD_1Model_male	5	1	19	<?xml version="1.0"?>\n<Clock xmlns:dt="urn:schemas-microsoft-com:datatypes"><Description dt:dt="string">E-Prime Primary Realtime Clock</Description><StartTime><Timestamp dt:dt="int">0</Timestamp><DateUtc dt:dt="string">2017-04-25T07:50:52Z</DateUtc></StartTime><FrequencyChanges><FrequencyChange><Frequency dt:dt="r8">3312958</Frequency><Timestamp dt:dt="r8">2888429599</Timestamp><Current dt:dt="r…	60.003	1	right	-1405882884	04-25-2017	09:50:52	07:50:52	female	325	{LEFTARROW}	78							0	946815	946716	{LEFTARROW}	99	945593	945249	844	left8	28	10	304	mask28	0	946699	0	946499	eqm10_NoEyeNmodel1_dir	90	HV	gazeCOD	GazeCoDxp	1	400	0	946199	6	946099
GazeCoD_1Model_male	5	1	19	<?xml version="1.0"?>\n<Clock xmlns:dt="urn:schemas-microsoft-com:datatypes"><Description dt:dt="string">E-Prime Primary Realtime Clock</Description><StartTime><Timestamp dt:dt="int">0</Timestamp><DateUtc dt:dt="string">2017-04-25T07:50:52Z</DateUtc></StartTime><FrequencyChanges><FrequencyChange><Frequency dt:dt="r8">3312958</Frequency><Timestamp dt:dt="r8">2888429599</Timestamp><Current dt:dt="r…	60.003	1	right	-1405882884	04-25-2017	09:50:52	07:50:52	female	326	{LEFTARROW}	49							0	948430	948282	{DOWNARROW}	148	947164	946832	832	left1,6	13	10	305	mask13	0	948266	0	948066	eqm10_NoEyeNmodel1_dir	90	H	gazeCOD	GazeCoDxp	0	400	0	947766	2	947666
GazeCoD_1Model_male	5	1	19	<?xml version="1.0"?>\n<Clock xmlns:dt="urn:schemas-microsoft-com:datatypes"><Description dt:dt="string">E-Prime Primary Realtime Clock</Description><StartTime><Timestamp dt:dt="int">0</Timestamp><DateUtc dt:dt="string">2017-04-25T07:50:52Z</DateUtc></StartTime><FrequencyChanges><FrequencyChange><Frequency dt:dt="r8">3312958</Frequency><Timestamp dt:dt="r8">2888429599</Timestamp><Current dt:dt="r…	60.003	1	right	-1405882884	04-25-2017	09:50:52	07:50:52	female	327	{LEFTARROW}	49							0	950094	949882	{DOWNARROW}	212	948765	948449	816	left1,6	24	10	306	mask24	0	949866	0	949666	eqm10_NoEyeNmodel1_dir	90	HV	gazeCOD	GazeCoDxp	0	400	0	949366	1	949266
GazeCoD_1Model_male	5	1	19	<?xml version="1.0"?>\n<Clock xmlns:dt="urn:schemas-microsoft-com:datatypes"><Description dt:dt="string">E-Prime Primary Realtime Clock</Description><StartTime><Timestamp dt:dt="int">0</Timestamp><DateUtc dt:dt="string">2017-04-25T07:50:52Z</DateUtc></StartTime><FrequencyChanges><FrequencyChange><Frequency dt:dt="r8">3312958</Frequency><Timestamp dt:dt="r8">2888429599</Timestamp><Current dt:dt="r…	60.003	1	right	-1405882884	04-25-2017	09:50:52	07:50:52	female	328	{RIGHTARROW}	77							0	951638	951582	{RIGHTARROW}	56	950460	950116	844	right8	11	10	307	mask11	0	951566	0	951366	eqm10_NoEyeNmodel1_dir	0	V	gazeCOD	GazeCoDxp	1	400	0	951066	6	950966
GazeCoD_1Model_male	5	1	19	<?xml version="1.0"?>\n<Clock xmlns:dt="urn:schemas-microsoft-com:datatypes"><Description dt:dt="string">E-Prime Primary Realtime Clock</Description><StartTime><Timestamp dt:dt="int">0</Timestamp><DateUtc dt:dt="string">2017-04-25T07:50:52Z</DateUtc></StartTime><FrequencyChanges><FrequencyChange><Frequency dt:dt="r8">3312958</Frequency><Timestamp dt:dt="r8">2888429599</Timestamp><Current dt:dt="r…	60.003	1	right	-1405882884	04-25-2017	09:50:52	07:50:52	female	329	{RIGHTARROW}	42							0	953486	953199	{RIGHTARROW}	287	952073	951649	924	right4,8	20	10	308	mask20	0	953182	0	952982	eqm10_NoEyeNmodel1_dir	90	H	gazeCOD	GazeCoDxp	1	400	0	952682	9	952582
GazeCoD_1Model_male	5	1	19	<?xml version="1.0"?>\n<Clock xmlns:dt="urn:schemas-microsoft-com:datatypes"><Description dt:dt="string">E-Prime Primary Realtime Clock</Description><StartTime><Timestamp dt:dt="int">0</Timestamp><DateUtc dt:dt="string">2017-04-25T07:50:52Z</DateUtc></StartTime><FrequencyChanges><FrequencyChange><Frequency dt:dt="r8">3312958</Frequency><Timestamp dt:dt="r8">2888429599</Timestamp><Current dt:dt="r…	60.003	1	right	-1405882884	04-25-2017	09:50:52	07:50:52	female	330	{LEFTARROW}	78							0	955094	954915	{LEFTARROW}	179	953790	953499	791	left8	6	10	309	mask6	0	954899	0	954699	eqm10_NoEyeNmodel1_dir	0	V	gazeCOD	GazeCoDxp	1	400	0	954399	9	954299
GazeCoD_1Model_male	5	1	19	<?xml version="1.0"?>\n<Clock xmlns:dt="urn:schemas-microsoft-com:datatypes"><Description dt:dt="string">E-Prime Primary Realtime Clock</Description><StartTime><Timestamp dt:dt="int">0</Timestamp><DateUtc dt:dt="string">2017-04-25T07:50:52Z</DateUtc></StartTime><FrequencyChanges><FrequencyChange><Frequency dt:dt="r8">3312958</Frequency><Timestamp dt:dt="r8">2888429599</Timestamp><Current dt:dt="r…	60.003	1	right	-1405882884	04-25-2017	09:50:52	07:50:52	female	331	{LEFTARROW}	53							0	956878	956699	{DOWNARROW}	179	955573	955115	958	left4,8	15	10	310	mask15	0	956682	0	956482	eqm10_NoEyeNmodel1_dir	90	H	gazeCOD	GazeCoDxp	0	400	0	956182	9	956082
GazeCoD_1Model_male	5	1	19	<?xml version="1.0"?>\n<Clock xmlns:dt="urn:schemas-microsoft-com:datatypes"><Description dt:dt="string">E-Prime Primary Realtime Clock</Description><StartTime><Timestamp dt:dt="int">0</Timestamp><DateUtc dt:dt="string">2017-04-25T07:50:52Z</DateUtc></StartTime><FrequencyChanges><FrequencyChange><Frequency dt:dt="r8">3312958</Frequency><Timestamp dt:dt="r8">2888429599</Timestamp><Current dt:dt="r…	60.003	1	right	-1405882884	04-25-2017	09:50:52	07:50:52	female	332	{RIGHTARROW}	46							0	958678	958482	{DOWNARROW}	196	957360	956899	961	right1,6	29	10	311	mask29	0	958465	0	958265	eqm10_NoEyeNmodel1_dir	90	HV	gazeCOD	GazeCoDxp	0	400	0	957965	5	957865
GazeCoD_1Model_male	5	1	19	<?xml version="1.0"?>\n<Clock xmlns:dt="urn:schemas-microsoft-com:datatypes"><Description dt:dt="string">E-Prime Primary Realtime Clock</Description><StartTime><Timestamp dt:dt="int">0</Timestamp><DateUtc dt:dt="string">2017-04-25T07:50:52Z</DateUtc></StartTime><FrequencyChanges><FrequencyChange><Frequency dt:dt="r8">3312958</Frequency><Timestamp dt:dt="r8">2888429599</Timestamp><Current dt:dt="r…	60.003	1	right	-1405882884	04-25-2017	09:50:52	07:50:52	female	333	{RIGHTARROW}	42							0	960654	960132	{RIGHTARROW}	522	959016	958698	818	right4,8	31	10	312	mask31	0	960115	0	959915	eqm10_NoEyeNmodel1_dir	90	HV	gazeCOD	GazeCoDxp	1	400	0	959615	-1	959515
GazeCoD_1Model_male	5	1	19	<?xml version="1.0"?>\n<Clock xmlns:dt="urn:schemas-microsoft-com:datatypes"><Description dt:dt="string">E-Prime Primary Realtime Clock</Description><StartTime><Timestamp dt:dt="int">0</Timestamp><DateUtc dt:dt="string">2017-04-25T07:50:52Z</DateUtc></StartTime><FrequencyChanges><FrequencyChange><Frequency dt:dt="r8">3312958</Frequency><Timestamp dt:dt="r8">2888429599</Timestamp><Current dt:dt="r…	60.003	1	right	-1405882884	04-25-2017	09:50:52	07:50:52	female	334	{RIGHTARROW}	42							0	962302	962115	{RIGHTARROW}	187	960998	960665	833	right4,8	9	10	313	mask9	0	962098	0	961898	eqm10_NoEyeNmodel1_dir	0	V	gazeCOD	GazeCoDxp	1	400	0	961598	0	961498
GazeCoD_1Model_male	5	1	19	<?xml version="1.0"?>\n<Clock xmlns:dt="urn:schemas-microsoft-com:datatypes"><Description dt:dt="string">E-Prime Primary Realtime Clock</Description><StartTime><Timestamp dt:dt="int">0</Timestamp><DateUtc dt:dt="string">2017-04-25T07:50:52Z</DateUtc></StartTime><FrequencyChanges><FrequencyChange><Frequency dt:dt="r8">3312958</Frequency><Timestamp dt:dt="r8">2888429599</Timestamp><Current dt:dt="r…	60.003	1	right	-1405882884	04-25-2017	09:50:52	07:50:52	female	335	{RIGHTARROW}	46							0	963838	963731	{DOWNARROW}	107	962611	962315	796	right1,6	7	10	314	mask7	0	963715	0	963515	eqm10_NoEyeNmodel1_dir	0	V	gazeCOD	GazeCoDxp	0	400	0	963215	4	963115
GazeCoD_1Model_male	5	1	19	<?xml version="1.0"?>\n<Clock xmlns:dt="urn:schemas-microsoft-com:datatypes"><Description dt:dt="string">E-Prime Primary Realtime Clock</Description><StartTime><Timestamp dt:dt="int">0</Timestamp><DateUtc dt:dt="string">2017-04-25T07:50:52Z</DateUtc></StartTime><FrequencyChanges><FrequencyChange><Frequency dt:dt="r8">3312958</Frequency><Timestamp dt:dt="r8">2888429599</Timestamp><Current dt:dt="r…	60.003	1	right	-1405882884	04-25-2017	09:50:52	07:50:52	female	336	{RIGHTARROW}	40							0	965621	965348	{RIGHTARROW}	273	964234	963848	886	right6,4	32	10	315	mask32	0	965331	0	965131	eqm10_NoEyeNmodel1_dir	90	HV	gazeCOD	GazeCoDxp	1	400	0	964831	-3	964731
GazeCoD_1Model_male	5	1	19	<?xml version="1.0"?>\n<Clock xmlns:dt="urn:schemas-microsoft-com:datatypes"><Description dt:dt="string">E-Prime Primary Realtime Clock</Description><StartTime><Timestamp dt:dt="int">0</Timestamp><DateUtc dt:dt="string">2017-04-25T07:50:52Z</DateUtc></StartTime><FrequencyChanges><FrequencyChange><Frequency dt:dt="r8">3312958</Frequency><Timestamp dt:dt="r8">2888429599</Timestamp><Current dt:dt="r…	60.003	1	right	-1405882884	04-25-2017	09:50:52	07:50:52	female	337	{RIGHTARROW}	40							0	967261	967098	{DOWNARROW}	163	965978	965631	847	right6,4	21	10	316	mask21	0	967081	0	966881	eqm10_NoEyeNmodel1_dir	90	H	gazeCOD	GazeCoDxp	0	400	0	966581	3	966481
GazeCoD_1Model_male	5	1	19	<?xml version="1.0"?>\n<Clock xmlns:dt="urn:schemas-microsoft-com:datatypes"><Description dt:dt="string">E-Prime Primary Realtime Clock</Description><StartTime><Timestamp dt:dt="int">0</Timestamp><DateUtc dt:dt="string">2017-04-25T07:50:52Z</DateUtc></StartTime><FrequencyChanges><FrequencyChange><Frequency dt:dt="r8">3312958</Frequency><Timestamp dt:dt="r8">2888429599</Timestamp><Current dt:dt="r…	60.003	1	right	-1405882884	04-25-2017	09:50:52	07:50:52	female	338	{LEFTARROW}	51							0	969109	968815	{DOWNARROW}	294	967695	967281	914	left3,2	3	10	317	mask3	0	968798	0	968598	eqm10_NoEyeNmodel1_dir	0	V	gazeCOD	GazeCoDxp	0	400	0	968298	3	968198
GazeCoD_1Model_male	5	1	19	<?xml version="1.0"?>\n<Clock xmlns:dt="urn:schemas-microsoft-com:datatypes"><Description dt:dt="string">E-Prime Primary Realtime Clock</Description><StartTime><Timestamp dt:dt="int">0</Timestamp><DateUtc dt:dt="string">2017-04-25T07:50:52Z</DateUtc></StartTime><FrequencyChanges><FrequencyChange><Frequency dt:dt="r8">3312958</Frequency><Timestamp dt:dt="r8">2888429599</Timestamp><Current dt:dt="r…	60.003	1	right	-1405882884	04-25-2017	09:50:52	07:50:52	female	339	{DOWNARROW}	79							0	970565	970564	{DOWNARROW}	1	969443	969131	812	DG0	23	10	318	mask23	0	970548	0	970348	eqm10_NoEyeNmodel1_dir	90	HV	gazeCOD	GazeCoDxp	1	400	0	970048	5	969948
GazeCoD_1Model_male	5	1	19	<?xml version="1.0"?>\n<Clock xmlns:dt="urn:schemas-microsoft-com:datatypes"><Description dt:dt="string">E-Prime Primary Realtime Clock</Description><StartTime><Timestamp dt:dt="int">0</Timestamp><DateUtc dt:dt="string">2017-04-25T07:50:52Z</DateUtc></StartTime><FrequencyChanges><FrequencyChange><Frequency dt:dt="r8">3312958</Frequency><Timestamp dt:dt="r8">2888429599</Timestamp><Current dt:dt="r…	60.003	1	right	-1405882884	04-25-2017	09:50:52	07:50:52	female	340	{RIGHTARROW}	40							0	972173	972014	{RIGHTARROW}	159	970890	970581	809	right6,4	10	10	319	mask10	0	971998	0	971798	eqm10_NoEyeNmodel1_dir	0	V	gazeCOD	GazeCoDxp	1	400	0	971498	8	971398
GazeCoD_1Model_male	5	1	19	<?xml version="1.0"?>\n<Clock xmlns:dt="urn:schemas-microsoft-com:datatypes"><Description dt:dt="string">E-Prime Primary Realtime Clock</Description><StartTime><Timestamp dt:dt="int">0</Timestamp><DateUtc dt:dt="string">2017-04-25T07:50:52Z</DateUtc></StartTime><FrequencyChanges><FrequencyChange><Frequency dt:dt="r8">3312958</Frequency><Timestamp dt:dt="r8">2888429599</Timestamp><Current dt:dt="r…	60.003	1	right	-1405882884	04-25-2017	09:50:52	07:50:52	female	341	{DOWNARROW}	79							0	973813	973581	{DOWNARROW}	232	972454	972198	756	DG0	12	10	320	mask12	0	973564	0	973364	eqm10_NoEyeNmodel1_dir	90	H	gazeCOD	GazeCoDxp	1	400	0	973064	10	972964
GazeCoD_1Model_male	5	1	19	<?xml version="1.0"?>\n<Clock xmlns:dt="urn:schemas-microsoft-com:datatypes"><Description dt:dt="string">E-Prime Primary Realtime Clock</Description><StartTime><Timestamp dt:dt="int">0</Timestamp><DateUtc dt:dt="string">2017-04-25T07:50:52Z</DateUtc></StartTime><FrequencyChanges><FrequencyChange><Frequency dt:dt="r8">3312958</Frequency><Timestamp dt:dt="r8">2888429599</Timestamp><Current dt:dt="r…	60.003	1	right	-1405882884	04-25-2017	09:50:52	07:50:52	female	342	{LEFTARROW}	53							0	975293	975281	{LEFTARROW}	12	974163	973831	832	left4,8	4	10	321	mask4	0	975264	0	975064	eqm10_NoEyeNmodel1_dir	0	V	gazeCOD	GazeCoDxp	1	400	0	974764	1	974664
GazeCoD_1Model_male	5	1	19	<?xml version="1.0"?>\n<Clock xmlns:dt="urn:schemas-microsoft-com:datatypes"><Description dt:dt="string">E-Prime Primary Realtime Clock</Description><StartTime><Timestamp dt:dt="int">0</Timestamp><DateUtc dt:dt="string">2017-04-25T07:50:52Z</DateUtc></StartTime><FrequencyChanges><FrequencyChange><Frequency dt:dt="r8">3312958</Frequency><Timestamp dt:dt="r8">2888429599</Timestamp><Current dt:dt="r…	60.003	1	right	-1405882884	04-25-2017	09:50:52	07:50:52	female	343	{LEFTARROW}	55							0	976853	976831	{LEFTARROW}	22	975715	975314	901	left6,4	27	10	322	mask27	0	976814	0	976614	eqm10_NoEyeNmodel1_dir	90	HV	gazeCOD	GazeCoDxp	1	400	0	976314	-1	976214
GazeCoD_1Model_male	5	1	19	<?xml version="1.0"?>\n<Clock xmlns:dt="urn:schemas-microsoft-com:datatypes"><Description dt:dt="string">E-Prime Primary Realtime Clock</Description><StartTime><Timestamp dt:dt="int">0</Timestamp><DateUtc dt:dt="string">2017-04-25T07:50:52Z</DateUtc></StartTime><FrequencyChanges><FrequencyChange><Frequency dt:dt="r8">3312958</Frequency><Timestamp dt:dt="r8">2888429599</Timestamp><Current dt:dt="r…	60.003	1	right	-1405882884	04-25-2017	09:50:52	07:50:52	female	344	{DOWNARROW}	79							0	978741	978264	{DOWNARROW}	477	977143	976864	779	DG0	1	10	323	mask1	0	978247	0	978047	eqm10_NoEyeNmodel1_dir	0	V	gazeCOD	GazeCoDxp	1	400	0	977747	4	977647
GazeCoD_1Model_male	5	1	19	<?xml version="1.0"?>\n<Clock xmlns:dt="urn:schemas-microsoft-com:datatypes"><Description dt:dt="string">E-Prime Primary Realtime Clock</Description><StartTime><Timestamp dt:dt="int">0</Timestamp><DateUtc dt:dt="string">2017-04-25T07:50:52Z</DateUtc></StartTime><FrequencyChanges><FrequencyChange><Frequency dt:dt="r8">3312958</Frequency><Timestamp dt:dt="r8">2888429599</Timestamp><Current dt:dt="r…	60.003	1	right	-1405882884	04-25-2017	09:50:52	07:50:52	female	345	{LEFTARROW}	51							0	981221	980314	{LEFTARROW}	907	979193	978764	929	left3,2	25	10	324	mask25	0	980297	0	980097	eqm10_NoEyeNmodel1_dir	90	HV	gazeCOD	GazeCoDxp	1	400	0	979797	4	979697
GazeCoD_1Model_male	5	1	19	<?xml version="1.0"?>\n<Clock xmlns:dt="urn:schemas-microsoft-com:datatypes"><Description dt:dt="string">E-Prime Primary Realtime Clock</Description><StartTime><Timestamp dt:dt="int">0</Timestamp><DateUtc dt:dt="string">2017-04-25T07:50:52Z</DateUtc></StartTime><FrequencyChanges><FrequencyChange><Frequency dt:dt="r8">3312958</Frequency><Timestamp dt:dt="r8">2888429599</Timestamp><Current dt:dt="r…	60.003	1	right	-1405882884	04-25-2017	09:50:52	07:50:52	female	346	{RIGHTARROW}	46							0	982956	982814	{DOWNARROW}	142	981688	981247	941	right1,6	18	10	325	mask18	0	982797	0	982597	eqm10_NoEyeNmodel1_dir	90	H	gazeCOD	GazeCoDxp	0	400	0	982297	9	982197
GazeCoD_1Model_male	5	1	19	<?xml version="1.0"?>\n<Clock xmlns:dt="urn:schemas-microsoft-com:datatypes"><Description dt:dt="string">E-Prime Primary Realtime Clock</Description><StartTime><Timestamp dt:dt="int">0</Timestamp><DateUtc dt:dt="string">2017-04-25T07:50:52Z</DateUtc></StartTime><FrequencyChanges><FrequencyChange><Frequency dt:dt="r8">3312958</Frequency><Timestamp dt:dt="r8">2888429599</Timestamp><Current dt:dt="r…	60.003	1	right	-1405882884	04-25-2017	09:50:52	07:50:52	female	347	{LEFTARROW}	55							0	984756	984514	{LEFTARROW}	242	983396	982980	916	left6,4	16	10	326	mask16	0	984497	0	984297	eqm10_NoEyeNmodel1_dir	90	H	gazeCOD	GazeCoDxp	1	400	0	983997	1	983897
GazeCoD_1Model_male	5	1	19	<?xml version="1.0"?>\n<Clock xmlns:dt="urn:schemas-microsoft-com:datatypes"><Description dt:dt="string">E-Prime Primary Realtime Clock</Description><StartTime><Timestamp dt:dt="int">0</Timestamp><DateUtc dt:dt="string">2017-04-25T07:50:52Z</DateUtc></StartTime><FrequencyChanges><FrequencyChange><Frequency dt:dt="r8">3312958</Frequency><Timestamp dt:dt="r8">2888429599</Timestamp><Current dt:dt="r…	60.003	1	right	-1405882884	04-25-2017	09:50:52	07:50:52	female	348	{RIGHTARROW}	77							0	986412	986230	{RIGHTARROW}	182	985109	984780	829	right8	22	10	327	mask22	0	986214	0	986014	eqm10_NoEyeNmodel1_dir	90	H	gazeCOD	GazeCoDxp	1	400	0	985714	5	985614
GazeCoD_1Model_male	5	1	19	<?xml version="1.0"?>\n<Clock xmlns:dt="urn:schemas-microsoft-com:datatypes"><Description dt:dt="string">E-Prime Primary Realtime Clock</Description><StartTime><Timestamp dt:dt="int">0</Timestamp><DateUtc dt:dt="string">2017-04-25T07:50:52Z</DateUtc></StartTime><FrequencyChanges><FrequencyChange><Frequency dt:dt="r8">3312958</Frequency><Timestamp dt:dt="r8">2888429599</Timestamp><Current dt:dt="r…	60.003	1	right	-1405882884	04-25-2017	09:50:52	07:50:52	female	349	{RIGHTARROW}	44							0	988084	987863	{RIGHTARROW}	221	986747	986430	817	right3,2	19	10	328	mask19	0	987847	0	987647	eqm10_NoEyeNmodel1_dir	90	H	gazeCOD	GazeCoDxp	1	400	0	987347	0	987247
GazeCoD_1Model_male	5	1	19	<?xml version="1.0"?>\n<Clock xmlns:dt="urn:schemas-microsoft-com:datatypes"><Description dt:dt="string">E-Prime Primary Realtime Clock</Description><StartTime><Timestamp dt:dt="int">0</Timestamp><DateUtc dt:dt="string">2017-04-25T07:50:52Z</DateUtc></StartTime><FrequencyChanges><FrequencyChange><Frequency dt:dt="r8">3312958</Frequency><Timestamp dt:dt="r8">2888429599</Timestamp><Current dt:dt="r…	60.003	1	right	-1405882884	04-25-2017	09:50:52	07:50:52	female	350	{LEFTARROW}	49							0	989788	989463	{DOWNARROW}	325	988352	988097	755	left1,6	2	10	329	mask2	0	989447	0	989247	eqm10_NoEyeNmodel1_dir	0	V	gazeCOD	GazeCoDxp	0	400	0	988947	-5	988847
GazeCoD_1Model_male	5	1	19	<?xml version="1.0"?>\n<Clock xmlns:dt="urn:schemas-microsoft-com:datatypes"><Description dt:dt="string">E-Prime Primary Realtime Clock</Description><StartTime><Timestamp dt:dt="int">0</Timestamp><DateUtc dt:dt="string">2017-04-25T07:50:52Z</DateUtc></StartTime><FrequencyChanges><FrequencyChange><Frequency dt:dt="r8">3312958</Frequency><Timestamp dt:dt="r8">2888429599</Timestamp><Current dt:dt="r…	60.003	1	right	-1405882884	04-25-2017	09:50:52	07:50:52	female	351	{RIGHTARROW}	44							0	991652	991330	{DOWNARROW}	322	990213	989797	916	right3,2	8	10	330	mask8	0	991313	0	991113	eqm10_NoEyeNmodel1_dir	0	V	gazeCOD	GazeCoDxp	0	400	0	990813	0	990713
GazeCoD_1Model_male	5	1	19	<?xml version="1.0"?>\n<Clock xmlns:dt="urn:schemas-microsoft-com:datatypes"><Description dt:dt="string">E-Prime Primary Realtime Clock</Description><StartTime><Timestamp dt:dt="int">0</Timestamp><DateUtc dt:dt="string">2017-04-25T07:50:52Z</DateUtc></StartTime><FrequencyChanges><FrequencyChange><Frequency dt:dt="r8">3312958</Frequency><Timestamp dt:dt="r8">2888429599</Timestamp><Current dt:dt="r…	60.003	1	right	-1405882884	04-25-2017	09:50:52	07:50:52	female	352	{LEFTARROW}	51							0	999787	999529	{DOWNARROW}	258	998412	997946	966	left3,2	3	11	331	mask3	0	999513	0	999313	eqm10_NoEyeNmodel1_dir	0	V	gazeCOD	GazeCoDxp	0	400	0	999013	1	998913
GazeCoD_1Model_male	5	1	19	<?xml version="1.0"?>\n<Clock xmlns:dt="urn:schemas-microsoft-com:datatypes"><Description dt:dt="string">E-Prime Primary Realtime Clock</Description><StartTime><Timestamp dt:dt="int">0</Timestamp><DateUtc dt:dt="string">2017-04-25T07:50:52Z</DateUtc></StartTime><FrequencyChanges><FrequencyChange><Frequency dt:dt="r8">3312958</Frequency><Timestamp dt:dt="r8">2888429599</Timestamp><Current dt:dt="r…	60.003	1	right	-1405882884	04-25-2017	09:50:52	07:50:52	female	353	{RIGHTARROW}	44							0	1001779	1001413	{RIGHTARROW}	366	1000293	999797	996	right3,2	8	11	332	mask8	0	1001396	0	1001196	eqm10_NoEyeNmodel1_dir	0	V	gazeCOD	GazeCoDxp	1	400	0	1000896	3	1000796
GazeCoD_1Model_male	5	1	19	<?xml version="1.0"?>\n<Clock xmlns:dt="urn:schemas-microsoft-com:datatypes"><Description dt:dt="string">E-Prime Primary Realtime Clock</Description><StartTime><Timestamp dt:dt="int">0</Timestamp><DateUtc dt:dt="string">2017-04-25T07:50:52Z</DateUtc></StartTime><FrequencyChanges><FrequencyChange><Frequency dt:dt="r8">3312958</Frequency><Timestamp dt:dt="r8">2888429599</Timestamp><Current dt:dt="r…	60.003	1	right	-1405882884	04-25-2017	09:50:52	07:50:52	female	354	{LEFTARROW}	78							0	1003355	1003196	{LEFTARROW}	159	1002071	1001796	775	left8	17	11	333	mask17	0	1003179	0	1002979	eqm10_NoEyeNmodel1_dir	90	H	gazeCOD	GazeCoDxp	1	400	0	1002679	8	1002579
GazeCoD_1Model_male	5	1	19	<?xml version="1.0"?>\n<Clock xmlns:dt="urn:schemas-microsoft-com:datatypes"><Description dt:dt="string">E-Prime Primary Realtime Clock</Description><StartTime><Timestamp dt:dt="int">0</Timestamp><DateUtc dt:dt="string">2017-04-25T07:50:52Z</DateUtc></StartTime><FrequencyChanges><FrequencyChange><Frequency dt:dt="r8">3312958</Frequency><Timestamp dt:dt="r8">2888429599</Timestamp><Current dt:dt="r…	60.003	1	right	-1405882884	04-25-2017	09:50:52	07:50:52	female	355	{LEFTARROW}	51							0	1005139	1004946	{LEFTARROW}	193	1003829	1003379	950	left3,2	25	11	334	mask25	0	1004929	0	1004729	eqm10_NoEyeNmodel1_dir	90	HV	gazeCOD	GazeCoDxp	1	400	0	1004429	0	1004329
GazeCoD_1Model_male	5	1	19	<?xml version="1.0"?>\n<Clock xmlns:dt="urn:schemas-microsoft-com:datatypes"><Description dt:dt="string">E-Prime Primary Realtime Clock</Description><StartTime><Timestamp dt:dt="int">0</Timestamp><DateUtc dt:dt="string">2017-04-25T07:50:52Z</DateUtc></StartTime><FrequencyChanges><FrequencyChange><Frequency dt:dt="r8">3312958</Frequency><Timestamp dt:dt="r8">2888429599</Timestamp><Current dt:dt="r…	60.003	1	right	-1405882884	04-25-2017	09:50:52	07:50:52	female	356	{RIGHTARROW}	46							0	1006643	1006546	{DOWNARROW}	97	1005424	1005162	762	right1,6	7	11	335	mask7	0	1006529	0	1006329	eqm10_NoEyeNmodel1_dir	0	V	gazeCOD	GazeCoDxp	0	400	0	1006029	5	1005929
GazeCoD_1Model_male	5	1	19	<?xml version="1.0"?>\n<Clock xmlns:dt="urn:schemas-microsoft-com:datatypes"><Description dt:dt="string">E-Prime Primary Realtime Clock</Description><StartTime><Timestamp dt:dt="int">0</Timestamp><DateUtc dt:dt="string">2017-04-25T07:50:52Z</DateUtc></StartTime><FrequencyChanges><FrequencyChange><Frequency dt:dt="r8">3312958</Frequency><Timestamp dt:dt="r8">2888429599</Timestamp><Current dt:dt="r…	60.003	1	right	-1405882884	04-25-2017	09:50:52	07:50:52	female	357	{RIGHTARROW}	42							0	1008355	1008146	{DOWNARROW}	209	1007028	1006662	866	right4,8	20	11	336	mask20	0	1008129	0	1007929	eqm10_NoEyeNmodel1_dir	90	H	gazeCOD	GazeCoDxp	0	400	0	1007629	1	1007529
GazeCoD_1Model_male	5	1	19	<?xml version="1.0"?>\n<Clock xmlns:dt="urn:schemas-microsoft-com:datatypes"><Description dt:dt="string">E-Prime Primary Realtime Clock</Description><StartTime><Timestamp dt:dt="int">0</Timestamp><DateUtc dt:dt="string">2017-04-25T07:50:52Z</DateUtc></StartTime><FrequencyChanges><FrequencyChange><Frequency dt:dt="r8">3312958</Frequency><Timestamp dt:dt="r8">2888429599</Timestamp><Current dt:dt="r…	60.003	1	right	-1405882884	04-25-2017	09:50:52	07:50:52	female	358	{RIGHTARROW}	46							0	1009907	1009845	{DOWNARROW}	62	1008725	1008379	846	right1,6	18	11	337	mask18	0	1009829	0	1009629	eqm10_NoEyeNmodel1_dir	90	H	gazeCOD	GazeCoDxp	0	400	0	1009329	4	1009229
GazeCoD_1Model_male	5	1	19	<?xml version="1.0"?>\n<Clock xmlns:dt="urn:schemas-microsoft-com:datatypes"><Description dt:dt="string">E-Prime Primary Realtime Clock</Description><StartTime><Timestamp dt:dt="int">0</Timestamp><DateUtc dt:dt="string">2017-04-25T07:50:52Z</DateUtc></StartTime><FrequencyChanges><FrequencyChange><Frequency dt:dt="r8">3312958</Frequency><Timestamp dt:dt="r8">2888429599</Timestamp><Current dt:dt="r…	60.003	1	right	-1405882884	04-25-2017	09:50:52	07:50:52	female	359	{LEFTARROW}	49							0	1011683	1011312	{DOWNARROW}	371	1010189	1009929	760	left1,6	24	11	338	mask24	0	1011295	0	1011095	eqm10_NoEyeNmodel1_dir	90	HV	gazeCOD	GazeCoDxp	0	400	0	1010795	6	1010695
GazeCoD_1Model_male	5	1	19	<?xml version="1.0"?>\n<Clock xmlns:dt="urn:schemas-microsoft-com:datatypes"><Description dt:dt="string">E-Prime Primary Realtime Clock</Description><StartTime><Timestamp dt:dt="int">0</Timestamp><DateUtc dt:dt="string">2017-04-25T07:50:52Z</DateUtc></StartTime><FrequencyChanges><FrequencyChange><Frequency dt:dt="r8">3312958</Frequency><Timestamp dt:dt="r8">2888429599</Timestamp><Current dt:dt="r…	60.003	1	right	-1405882884	04-25-2017	09:50:52	07:50:52	female	360	{RIGHTARROW}	77							0	1013363	1013212	{RIGHTARROW}	151	1012091	1011695	896	right8	22	11	339	mask22	0	1013195	0	1012995	eqm10_NoEyeNmodel1_dir	90	H	gazeCOD	GazeCoDxp	1	400	0	1012695	4	1012595
GazeCoD_1Model_male	5	1	19	<?xml version="1.0"?>\n<Clock xmlns:dt="urn:schemas-microsoft-com:datatypes"><Description dt:dt="string">E-Prime Primary Realtime Clock</Description><StartTime><Timestamp dt:dt="int">0</Timestamp><DateUtc dt:dt="string">2017-04-25T07:50:52Z</DateUtc></StartTime><FrequencyChanges><FrequencyChange><Frequency dt:dt="r8">3312958</Frequency><Timestamp dt:dt="r8">2888429599</Timestamp><Current dt:dt="r…	60.003	1	right	-1405882884	04-25-2017	09:50:52	07:50:52	female	361	{RIGHTARROW}	77							0	1015059	1014978	{RIGHTARROW}	81	1013859	1013379	980	right8	33	11	340	mask33	0	1014962	0	1014762	eqm10_NoEyeNmodel1_dir	90	HV	gazeCOD	GazeCoDxp	1	400	0	1014462	3	1014362
GazeCoD_1Model_male	5	1	19	<?xml version="1.0"?>\n<Clock xmlns:dt="urn:schemas-microsoft-com:datatypes"><Description dt:dt="string">E-Prime Primary Realtime Clock</Description><StartTime><Timestamp dt:dt="int">0</Timestamp><DateUtc dt:dt="string">2017-04-25T07:50:52Z</DateUtc></StartTime><FrequencyChanges><FrequencyChange><Frequency dt:dt="r8">3312958</Frequency><Timestamp dt:dt="r8">2888429599</Timestamp><Current dt:dt="r…	60.003	1	right	-1405882884	04-25-2017	09:50:52	07:50:52	female	362	{RIGHTARROW}	40							0	1016642	1016462	{RIGHTARROW}	180	1015349	1015078	771	right6,4	32	11	341	mask32	0	1016445	0	1016245	eqm10_NoEyeNmodel1_dir	90	HV	gazeCOD	GazeCoDxp	1	400	0	1015945	-4	1015845
GazeCoD_1Model_male	5	1	19	<?xml version="1.0"?>\n<Clock xmlns:dt="urn:schemas-microsoft-com:datatypes"><Description dt:dt="string">E-Prime Primary Realtime Clock</Description><StartTime><Timestamp dt:dt="int">0</Timestamp><DateUtc dt:dt="string">2017-04-25T07:50:52Z</DateUtc></StartTime><FrequencyChanges><FrequencyChange><Frequency dt:dt="r8">3312958</Frequency><Timestamp dt:dt="r8">2888429599</Timestamp><Current dt:dt="r…	60.003	1	right	-1405882884	04-25-2017	09:50:52	07:50:52	female	363	{LEFTARROW}	49							0	1018306	1018112	{DOWNARROW}	194	1016985	1016662	823	left1,6	2	11	342	mask2	0	1018095	0	1017895	eqm10_NoEyeNmodel1_dir	0	V	gazeCOD	GazeCoDxp	0	400	0	1017595	10	1017495
GazeCoD_1Model_male	5	1	19	<?xml version="1.0"?>\n<Clock xmlns:dt="urn:schemas-microsoft-com:datatypes"><Description dt:dt="string">E-Prime Primary Realtime Clock</Description><StartTime><Timestamp dt:dt="int">0</Timestamp><DateUtc dt:dt="string">2017-04-25T07:50:52Z</DateUtc></StartTime><FrequencyChanges><FrequencyChange><Frequency dt:dt="r8">3312958</Frequency><Timestamp dt:dt="r8">2888429599</Timestamp><Current dt:dt="r…	60.003	1	right	-1405882884	04-25-2017	09:50:52	07:50:52	female	364	{DOWNARROW}	79							0	1019890	1019712	{DOWNARROW}	178	1018592	1018328	764	DG0	12	11	343	mask12	0	1019695	0	1019495	eqm10_NoEyeNmodel1_dir	90	H	gazeCOD	GazeCoDxp	1	400	0	1019195	3	1019095
GazeCoD_1Model_male	5	1	19	<?xml version="1.0"?>\n<Clock xmlns:dt="urn:schemas-microsoft-com:datatypes"><Description dt:dt="string">E-Prime Primary Realtime Clock</Description><StartTime><Timestamp dt:dt="int">0</Timestamp><DateUtc dt:dt="string">2017-04-25T07:50:52Z</DateUtc></StartTime><FrequencyChanges><FrequencyChange><Frequency dt:dt="r8">3312958</Frequency><Timestamp dt:dt="r8">2888429599</Timestamp><Current dt:dt="r…	60.003	1	right	-1405882884	04-25-2017	09:50:52	07:50:52	female	365	{LEFTARROW}	55							0	1021626	1021311	{DOWNARROW}	315	1020185	1019912	773	left6,4	16	11	344	mask16	0	1021295	0	1021095	eqm10_NoEyeNmodel1_dir	90	H	gazeCOD	GazeCoDxp	0	400	0	1020795	10	1020695
GazeCoD_1Model_male	5	1	19	<?xml version="1.0"?>\n<Clock xmlns:dt="urn:schemas-microsoft-com:datatypes"><Description dt:dt="string">E-Prime Primary Realtime Clock</Description><StartTime><Timestamp dt:dt="int">0</Timestamp><DateUtc dt:dt="string">2017-04-25T07:50:52Z</DateUtc></StartTime><FrequencyChanges><FrequencyChange><Frequency dt:dt="r8">3312958</Frequency><Timestamp dt:dt="r8">2888429599</Timestamp><Current dt:dt="r…	60.003	1	right	-1405882884	04-25-2017	09:50:52	07:50:52	female	366	{RIGHTARROW}	42							0	1023282	1023095	{DOWNARROW}	187	1021975	1021645	830	right4,8	31	11	345	mask31	0	1023078	0	1022878	eqm10_NoEyeNmodel1_dir	90	HV	gazeCOD	GazeCoDxp	0	400	0	1022578	3	1022478
GazeCoD_1Model_male	5	1	19	<?xml version="1.0"?>\n<Clock xmlns:dt="urn:schemas-microsoft-com:datatypes"><Description dt:dt="string">E-Prime Primary Realtime Clock</Description><StartTime><Timestamp dt:dt="int">0</Timestamp><DateUtc dt:dt="string">2017-04-25T07:50:52Z</DateUtc></StartTime><FrequencyChanges><FrequencyChange><Frequency dt:dt="r8">3312958</Frequency><Timestamp dt:dt="r8">2888429599</Timestamp><Current dt:dt="r…	60.003	1	right	-1405882884	04-25-2017	09:50:52	07:50:52	female	367	{RIGHTARROW}	44							0	1024762	1024728	{DOWNARROW}	34	1023608	1023295	813	right3,2	30	11	346	mask30	0	1024711	0	1024511	eqm10_NoEyeNmodel1_dir	90	HV	gazeCOD	GazeCoDxp	0	400	0	1024211	3	1024111
GazeCoD_1Model_male	5	1	19	<?xml version="1.0"?>\n<Clock xmlns:dt="urn:schemas-microsoft-com:datatypes"><Description dt:dt="string">E-Prime Primary Realtime Clock</Description><StartTime><Timestamp dt:dt="int">0</Timestamp><DateUtc dt:dt="string">2017-04-25T07:50:52Z</DateUtc></StartTime><FrequencyChanges><FrequencyChange><Frequency dt:dt="r8">3312958</Frequency><Timestamp dt:dt="r8">2888429599</Timestamp><Current dt:dt="r…	60.003	1	right	-1405882884	04-25-2017	09:50:52	07:50:52	female	368	{LEFTARROW}	53							0	1026418	1026344	{LEFTARROW}	74	1025221	1024778	943	left4,8	26	11	347	mask26	0	1026328	0	1026128	eqm10_NoEyeNmodel1_dir	90	HV	gazeCOD	GazeCoDxp	1	400	0	1025828	7	1025728
GazeCoD_1Model_male	5	1	19	<?xml version="1.0"?>\n<Clock xmlns:dt="urn:schemas-microsoft-com:datatypes"><Description dt:dt="string">E-Prime Primary Realtime Clock</Description><StartTime><Timestamp dt:dt="int">0</Timestamp><DateUtc dt:dt="string">2017-04-25T07:50:52Z</DateUtc></StartTime><FrequencyChanges><FrequencyChange><Frequency dt:dt="r8">3312958</Frequency><Timestamp dt:dt="r8">2888429599</Timestamp><Current dt:dt="r…	60.003	1	right	-1405882884	04-25-2017	09:50:52	07:50:52	female	369	{LEFTARROW}	53							0	1028130	1027944	{LEFTARROW}	186	1026832	1026428	904	left4,8	4	11	348	mask4	0	1027928	0	1027728	eqm10_NoEyeNmodel1_dir	0	V	gazeCOD	GazeCoDxp	1	400	0	1027428	-4	1027328
GazeCoD_1Model_male	5	1	19	<?xml version="1.0"?>\n<Clock xmlns:dt="urn:schemas-microsoft-com:datatypes"><Description dt:dt="string">E-Prime Primary Realtime Clock</Description><StartTime><Timestamp dt:dt="int">0</Timestamp><DateUtc dt:dt="string">2017-04-25T07:50:52Z</DateUtc></StartTime><FrequencyChanges><FrequencyChange><Frequency dt:dt="r8">3312958</Frequency><Timestamp dt:dt="r8">2888429599</Timestamp><Current dt:dt="r…	60.003	1	right	-1405882884	04-25-2017	09:50:52	07:50:52	female	370	{LEFTARROW}	78							0	1029810	1029728	{LEFTARROW}	82	1028608	1028144	964	left8	6	11	349	mask6	0	1029711	0	1029511	eqm10_NoEyeNmodel1_dir	0	V	gazeCOD	GazeCoDxp	1	400	0	1029211	3	1029111
GazeCoD_1Model_male	5	1	19	<?xml version="1.0"?>\n<Clock xmlns:dt="urn:schemas-microsoft-com:datatypes"><Description dt:dt="string">E-Prime Primary Realtime Clock</Description><StartTime><Timestamp dt:dt="int">0</Timestamp><DateUtc dt:dt="string">2017-04-25T07:50:52Z</DateUtc></StartTime><FrequencyChanges><FrequencyChange><Frequency dt:dt="r8">3312958</Frequency><Timestamp dt:dt="r8">2888429599</Timestamp><Current dt:dt="r…	60.003	1	right	-1405882884	04-25-2017	09:50:52	07:50:52	female	371	{RIGHTARROW}	42							0	1031298	1031211	{DOWNARROW}	87	1030087	1029828	759	right4,8	9	11	350	mask9	0	1031194	0	1030994	eqm10_NoEyeNmodel1_dir	0	V	gazeCOD	GazeCoDxp	0	400	0	1030694	7	1030594
GazeCoD_1Model_male	5	1	19	<?xml version="1.0"?>\n<Clock xmlns:dt="urn:schemas-microsoft-com:datatypes"><Description dt:dt="string">E-Prime Primary Realtime Clock</Description><StartTime><Timestamp dt:dt="int">0</Timestamp><DateUtc dt:dt="string">2017-04-25T07:50:52Z</DateUtc></StartTime><FrequencyChanges><FrequencyChange><Frequency dt:dt="r8">3312958</Frequency><Timestamp dt:dt="r8">2888429599</Timestamp><Current dt:dt="r…	60.003	1	right	-1405882884	04-25-2017	09:50:52	07:50:52	female	372	{LEFTARROW}	55							0	1033025	1032811	{DOWNARROW}	214	1031685	1031311	874	left6,4	5	11	351	mask5	0	1032794	0	1032594	eqm10_NoEyeNmodel1_dir	0	V	gazeCOD	GazeCoDxp	0	400	0	1032294	9	1032194
GazeCoD_1Model_male	5	1	19	<?xml version="1.0"?>\n<Clock xmlns:dt="urn:schemas-microsoft-com:datatypes"><Description dt:dt="string">E-Prime Primary Realtime Clock</Description><StartTime><Timestamp dt:dt="int">0</Timestamp><DateUtc dt:dt="string">2017-04-25T07:50:52Z</DateUtc></StartTime><FrequencyChanges><FrequencyChange><Frequency dt:dt="r8">3312958</Frequency><Timestamp dt:dt="r8">2888429599</Timestamp><Current dt:dt="r…	60.003	1	right	-1405882884	04-25-2017	09:50:52	07:50:52	female	373	{RIGHTARROW}	77							0	1034601	1034577	{RIGHTARROW}	24	1033455	1033044	911	right8	11	11	352	mask11	0	1034561	0	1034361	eqm10_NoEyeNmodel1_dir	0	V	gazeCOD	GazeCoDxp	1	400	0	1034061	6	1033961
GazeCoD_1Model_male	5	1	19	<?xml version="1.0"?>\n<Clock xmlns:dt="urn:schemas-microsoft-com:datatypes"><Description dt:dt="string">E-Prime Primary Realtime Clock</Description><StartTime><Timestamp dt:dt="int">0</Timestamp><DateUtc dt:dt="string">2017-04-25T07:50:52Z</DateUtc></StartTime><FrequencyChanges><FrequencyChange><Frequency dt:dt="r8">3312958</Frequency><Timestamp dt:dt="r8">2888429599</Timestamp><Current dt:dt="r…	60.003	1	right	-1405882884	04-25-2017	09:50:52	07:50:52	female	374	{RIGHTARROW}	46							0	1038033	1035994	{DOWNARROW}	2039	1034874	1034611	763	right1,6	29	11	353	mask29	0	1035977	0	1035777	eqm10_NoEyeNmodel1_dir	90	HV	gazeCOD	GazeCoDxp	0	400	0	1035477	3	1035377
GazeCoD_1Model_male	5	1	19	<?xml version="1.0"?>\n<Clock xmlns:dt="urn:schemas-microsoft-com:datatypes"><Description dt:dt="string">E-Prime Primary Realtime Clock</Description><StartTime><Timestamp dt:dt="int">0</Timestamp><DateUtc dt:dt="string">2017-04-25T07:50:52Z</DateUtc></StartTime><FrequencyChanges><FrequencyChange><Frequency dt:dt="r8">3312958</Frequency><Timestamp dt:dt="r8">2888429599</Timestamp><Current dt:dt="r…	60.003	1	right	-1405882884	04-25-2017	09:50:52	07:50:52	female	375	{RIGHTARROW}	44							0	1039913	1039477	{DOWNARROW}	436	1038355	1038060	795	right3,2	19	11	354	mask19	0	1039460	0	1039260	eqm10_NoEyeNmodel1_dir	90	H	gazeCOD	GazeCoDxp	0	400	0	1038960	5	1038860
GazeCoD_1Model_male	5	1	19	<?xml version="1.0"?>\n<Clock xmlns:dt="urn:schemas-microsoft-com:datatypes"><Description dt:dt="string">E-Prime Primary Realtime Clock</Description><StartTime><Timestamp dt:dt="int">0</Timestamp><DateUtc dt:dt="string">2017-04-25T07:50:52Z</DateUtc></StartTime><FrequencyChanges><FrequencyChange><Frequency dt:dt="r8">3312958</Frequency><Timestamp dt:dt="r8">2888429599</Timestamp><Current dt:dt="r…	60.003	1	right	-1405882884	04-25-2017	09:50:52	07:50:52	female	376	{RIGHTARROW}	40							0	1041673	1041294	{RIGHTARROW}	379	1040183	1039927	756	right6,4	10	11	355	mask10	0	1041277	-1	1041077	eqm10_NoEyeNmodel1_dir	0	V	gazeCOD	GazeCoDxp	1	400	0	1040778	-5	1040678
GazeCoD_1Model_male	5	1	19	<?xml version="1.0"?>\n<Clock xmlns:dt="urn:schemas-microsoft-com:datatypes"><Description dt:dt="string">E-Prime Primary Realtime Clock</Description><StartTime><Timestamp dt:dt="int">0</Timestamp><DateUtc dt:dt="string">2017-04-25T07:50:52Z</DateUtc></StartTime><FrequencyChanges><FrequencyChange><Frequency dt:dt="r8">3312958</Frequency><Timestamp dt:dt="r8">2888429599</Timestamp><Current dt:dt="r…	60.003	1	right	-1405882884	04-25-2017	09:50:52	07:50:52	female	377	{LEFTARROW}	78							0	1043441	1043093	{LEFTARROW}	348	1041978	1041694	784	left8	28	11	356	mask28	0	1043077	0	1042877	eqm10_NoEyeNmodel1_dir	90	HV	gazeCOD	GazeCoDxp	1	400	0	1042577	-1	1042477
GazeCoD_1Model_male	5	1	19	<?xml version="1.0"?>\n<Clock xmlns:dt="urn:schemas-microsoft-com:datatypes"><Description dt:dt="string">E-Prime Primary Realtime Clock</Description><StartTime><Timestamp dt:dt="int">0</Timestamp><DateUtc dt:dt="string">2017-04-25T07:50:52Z</DateUtc></StartTime><FrequencyChanges><FrequencyChange><Frequency dt:dt="r8">3312958</Frequency><Timestamp dt:dt="r8">2888429599</Timestamp><Current dt:dt="r…	60.003	1	right	-1405882884	04-25-2017	09:50:52	07:50:52	female	378	{DOWNARROW}	79							0	1045217	1044993	{DOWNARROW}	224	1043867	1043460	907	DG0	1	11	357	mask1	0	1044977	0	1044777	eqm10_NoEyeNmodel1_dir	0	V	gazeCOD	GazeCoDxp	1	400	0	1044477	10	1044377
GazeCoD_1Model_male	5	1	19	<?xml version="1.0"?>\n<Clock xmlns:dt="urn:schemas-microsoft-com:datatypes"><Description dt:dt="string">E-Prime Primary Realtime Clock</Description><StartTime><Timestamp dt:dt="int">0</Timestamp><DateUtc dt:dt="string">2017-04-25T07:50:52Z</DateUtc></StartTime><FrequencyChanges><FrequencyChange><Frequency dt:dt="r8">3312958</Frequency><Timestamp dt:dt="r8">2888429599</Timestamp><Current dt:dt="r…	60.003	1	right	-1405882884	04-25-2017	09:50:52	07:50:52	female	379	{RIGHTARROW}	40							0	1046985	1046593	{RIGHTARROW}	392	1045481	1045227	754	right6,4	21	11	358	mask21	0	1046577	0	1046377	eqm10_NoEyeNmodel1_dir	90	H	gazeCOD	GazeCoDxp	1	400	0	1046077	-4	1045977
GazeCoD_1Model_male	5	1	19	<?xml version="1.0"?>\n<Clock xmlns:dt="urn:schemas-microsoft-com:datatypes"><Description dt:dt="string">E-Prime Primary Realtime Clock</Description><StartTime><Timestamp dt:dt="int">0</Timestamp><DateUtc dt:dt="string">2017-04-25T07:50:52Z</DateUtc></StartTime><FrequencyChanges><FrequencyChange><Frequency dt:dt="r8">3312958</Frequency><Timestamp dt:dt="r8">2888429599</Timestamp><Current dt:dt="r…	60.003	1	right	-1405882884	04-25-2017	09:50:52	07:50:52	female	380	{LEFTARROW}	53							0	1048697	1048560	{DOWNARROW}	137	1047444	1046994	950	left4,8	15	11	359	mask15	0	1048543	0	1048343	eqm10_NoEyeNmodel1_dir	90	H	gazeCOD	GazeCoDxp	0	400	0	1048043	-1	1047943
GazeCoD_1Model_male	5	1	19	<?xml version="1.0"?>\n<Clock xmlns:dt="urn:schemas-microsoft-com:datatypes"><Description dt:dt="string">E-Prime Primary Realtime Clock</Description><StartTime><Timestamp dt:dt="int">0</Timestamp><DateUtc dt:dt="string">2017-04-25T07:50:52Z</DateUtc></StartTime><FrequencyChanges><FrequencyChange><Frequency dt:dt="r8">3312958</Frequency><Timestamp dt:dt="r8">2888429599</Timestamp><Current dt:dt="r…	60.003	1	right	-1405882884	04-25-2017	09:50:52	07:50:52	female	381	{LEFTARROW}	49							0	1050321	1050160	{DOWNARROW}	160	1049041	1048710	831	left1,6	13	11	360	mask13	0	1050143	0	1049943	eqm10_NoEyeNmodel1_dir	90	H	gazeCOD	GazeCoDxp	0	400	0	1049643	2	1049543
GazeCoD_1Model_male	5	1	19	<?xml version="1.0"?>\n<Clock xmlns:dt="urn:schemas-microsoft-com:datatypes"><Description dt:dt="string">E-Prime Primary Realtime Clock</Description><StartTime><Timestamp dt:dt="int">0</Timestamp><DateUtc dt:dt="string">2017-04-25T07:50:52Z</DateUtc></StartTime><FrequencyChanges><FrequencyChange><Frequency dt:dt="r8">3312958</Frequency><Timestamp dt:dt="r8">2888429599</Timestamp><Current dt:dt="r…	60.003	1	right	-1405882884	04-25-2017	09:50:52	07:50:52	female	382	{LEFTARROW}	51							0	1051896	1051726	{DOWNARROW}	170	1050604	1050343	761	left3,2	14	11	361	mask14	0	1051710	0	1051510	eqm10_NoEyeNmodel1_dir	90	H	gazeCOD	GazeCoDxp	0	400	0	1051210	6	1051110
GazeCoD_1Model_male	5	1	19	<?xml version="1.0"?>\n<Clock xmlns:dt="urn:schemas-microsoft-com:datatypes"><Description dt:dt="string">E-Prime Primary Realtime Clock</Description><StartTime><Timestamp dt:dt="int">0</Timestamp><DateUtc dt:dt="string">2017-04-25T07:50:52Z</DateUtc></StartTime><FrequencyChanges><FrequencyChange><Frequency dt:dt="r8">3312958</Frequency><Timestamp dt:dt="r8">2888429599</Timestamp><Current dt:dt="r…	60.003	1	right	-1405882884	04-25-2017	09:50:52	07:50:52	female	383	{DOWNARROW}	79							0	1053656	1053526	{DOWNARROW}	130	1052408	1051910	998	DG0	23	11	362	mask23	0	1053510	0	1053310	eqm10_NoEyeNmodel1_dir	90	HV	gazeCOD	GazeCoDxp	1	400	0	1053010	2	1052910
GazeCoD_1Model_male	5	1	19	<?xml version="1.0"?>\n<Clock xmlns:dt="urn:schemas-microsoft-com:datatypes"><Description dt:dt="string">E-Prime Primary Realtime Clock</Description><StartTime><Timestamp dt:dt="int">0</Timestamp><DateUtc dt:dt="string">2017-04-25T07:50:52Z</DateUtc></StartTime><FrequencyChanges><FrequencyChange><Frequency dt:dt="r8">3312958</Frequency><Timestamp dt:dt="r8">2888429599</Timestamp><Current dt:dt="r…	60.003	1	right	-1405882884	04-25-2017	09:50:52	07:50:52	female	384	{LEFTARROW}	55							0	1055216	1055159	{LEFTARROW}	57	1054035	1053676	859	left6,4	27	11	363	mask27	0	1055143	0	1054943	eqm10_NoEyeNmodel1_dir	90	HV	gazeCOD	GazeCoDxp	1	400	0	1054643	8	1054543
GazeCoD_1Model_male	5	1	19	<?xml version="1.0"?>\n<Clock xmlns:dt="urn:schemas-microsoft-com:datatypes"><Description dt:dt="string">E-Prime Primary Realtime Clock</Description><StartTime><Timestamp dt:dt="int">0</Timestamp><DateUtc dt:dt="string">2017-04-25T07:50:52Z</DateUtc></StartTime><FrequencyChanges><FrequencyChange><Frequency dt:dt="r8">3312958</Frequency><Timestamp dt:dt="r8">2888429599</Timestamp><Current dt:dt="r…	60.003	1	right	-1405882884	04-25-2017	09:50:52	07:50:52	female	385	{RIGHTARROW}	46							0	1056992	1056709	{DOWNARROW}	283	1055587	1055226	861	right1,6	29	12	364	mask29	0	1056693	0	1056493	eqm10_NoEyeNmodel1_dir	90	HV	gazeCOD	GazeCoDxp	0	400	0	1056193	6	1056093
GazeCoD_1Model_male	5	1	19	<?xml version="1.0"?>\n<Clock xmlns:dt="urn:schemas-microsoft-com:datatypes"><Description dt:dt="string">E-Prime Primary Realtime Clock</Description><StartTime><Timestamp dt:dt="int">0</Timestamp><DateUtc dt:dt="string">2017-04-25T07:50:52Z</DateUtc></StartTime><FrequencyChanges><FrequencyChange><Frequency dt:dt="r8">3312958</Frequency><Timestamp dt:dt="r8">2888429599</Timestamp><Current dt:dt="r…	60.003	1	right	-1405882884	04-25-2017	09:50:52	07:50:52	female	386	{RIGHTARROW}	46							0	1058616	1058576	{DOWNARROW}	40	1057449	1057009	940	right1,6	7	12	365	mask7	0	1058559	0	1058359	eqm10_NoEyeNmodel1_dir	0	V	gazeCOD	GazeCoDxp	0	400	0	1058059	10	1057959
GazeCoD_1Model_male	5	1	19	<?xml version="1.0"?>\n<Clock xmlns:dt="urn:schemas-microsoft-com:datatypes"><Description dt:dt="string">E-Prime Primary Realtime Clock</Description><StartTime><Timestamp dt:dt="int">0</Timestamp><DateUtc dt:dt="string">2017-04-25T07:50:52Z</DateUtc></StartTime><FrequencyChanges><FrequencyChange><Frequency dt:dt="r8">3312958</Frequency><Timestamp dt:dt="r8">2888429599</Timestamp><Current dt:dt="r…	60.003	1	right	-1405882884	04-25-2017	09:50:52	07:50:52	female	387	{RIGHTARROW}	46							0	1060376	1060192	{DOWNARROW}	184	1059080	1058626	954	right1,6	18	12	366	mask18	0	1060176	0	1059976	eqm10_NoEyeNmodel1_dir	90	H	gazeCOD	GazeCoDxp	0	400	0	1059676	-4	1059576
GazeCoD_1Model_male	5	1	19	<?xml version="1.0"?>\n<Clock xmlns:dt="urn:schemas-microsoft-com:datatypes"><Description dt:dt="string">E-Prime Primary Realtime Clock</Description><StartTime><Timestamp dt:dt="int">0</Timestamp><DateUtc dt:dt="string">2017-04-25T07:50:52Z</DateUtc></StartTime><FrequencyChanges><FrequencyChange><Frequency dt:dt="r8">3312958</Frequency><Timestamp dt:dt="r8">2888429599</Timestamp><Current dt:dt="r…	60.003	1	right	-1405882884	04-25-2017	09:50:52	07:50:52	female	388	{DOWNARROW}	79							0	1062080	1061776	{DOWNARROW}	304	1060660	1060392	768	DG0	23	12	367	mask23	0	1061759	0	1061559	eqm10_NoEyeNmodel1_dir	90	HV	gazeCOD	GazeCoDxp	1	400	0	1061259	-1	1061159
GazeCoD_1Model_male	5	1	19	<?xml version="1.0"?>\n<Clock xmlns:dt="urn:schemas-microsoft-com:datatypes"><Description dt:dt="string">E-Prime Primary Realtime Clock</Description><StartTime><Timestamp dt:dt="int">0</Timestamp><DateUtc dt:dt="string">2017-04-25T07:50:52Z</DateUtc></StartTime><FrequencyChanges><FrequencyChange><Frequency dt:dt="r8">3312958</Frequency><Timestamp dt:dt="r8">2888429599</Timestamp><Current dt:dt="r…	60.003	1	right	-1405882884	04-25-2017	09:50:52	07:50:52	female	389	{RIGHTARROW}	44							0	1063744	1063476	{DOWNARROW}	268	1062350	1062092	758	right3,2	19	12	368	mask19	0	1063459	0	1063259	eqm10_NoEyeNmodel1_dir	90	H	gazeCOD	GazeCoDxp	0	400	0	1062959	9	1062859
GazeCoD_1Model_male	5	1	19	<?xml version="1.0"?>\n<Clock xmlns:dt="urn:schemas-microsoft-com:datatypes"><Description dt:dt="string">E-Prime Primary Realtime Clock</Description><StartTime><Timestamp dt:dt="int">0</Timestamp><DateUtc dt:dt="string">2017-04-25T07:50:52Z</DateUtc></StartTime><FrequencyChanges><FrequencyChange><Frequency dt:dt="r8">3312958</Frequency><Timestamp dt:dt="r8">2888429599</Timestamp><Current dt:dt="r…	60.003	1	right	-1405882884	04-25-2017	09:50:52	07:50:52	female	390	{LEFTARROW}	53							0	1065544	1065226	{DOWNARROW}	317	1064111	1063759	852	left4,8	15	12	369	mask15	0	1065209	0	1065009	eqm10_NoEyeNmodel1_dir	90	H	gazeCOD	GazeCoDxp	0	400	0	1064709	-2	1064609
GazeCoD_1Model_male	5	1	19	<?xml version="1.0"?>\n<Clock xmlns:dt="urn:schemas-microsoft-com:datatypes"><Description dt:dt="string">E-Prime Primary Realtime Clock</Description><StartTime><Timestamp dt:dt="int">0</Timestamp><DateUtc dt:dt="string">2017-04-25T07:50:52Z</DateUtc></StartTime><FrequencyChanges><FrequencyChange><Frequency dt:dt="r8">3312958</Frequency><Timestamp dt:dt="r8">2888429599</Timestamp><Current dt:dt="r…	60.003	1	right	-1405882884	04-25-2017	09:50:52	07:50:52	female	391	{RIGHTARROW}	77							0	1067248	1067075	{RIGHTARROW}	172	1065955	1065559	896	right8	11	12	370	mask11	0	1067059	0	1066859	eqm10_NoEyeNmodel1_dir	0	V	gazeCOD	GazeCoDxp	1	400	0	1066559	4	1066459
GazeCoD_1Model_male	5	1	19	<?xml version="1.0"?>\n<Clock xmlns:dt="urn:schemas-microsoft-com:datatypes"><Description dt:dt="string">E-Prime Primary Realtime Clock</Description><StartTime><Timestamp dt:dt="int">0</Timestamp><DateUtc dt:dt="string">2017-04-25T07:50:52Z</DateUtc></StartTime><FrequencyChanges><FrequencyChange><Frequency dt:dt="r8">3312958</Frequency><Timestamp dt:dt="r8">2888429599</Timestamp><Current dt:dt="r…	60.003	1	right	-1405882884	04-25-2017	09:50:52	07:50:52	female	392	{DOWNARROW}	79							0	1069039	1068842	{DOWNARROW}	197	1067727	1067259	968	DG0	12	12	371	mask12	0	1068825	0	1068625	eqm10_NoEyeNmodel1_dir	90	H	gazeCOD	GazeCoDxp	1	400	0	1068325	-2	1068225
GazeCoD_1Model_male	5	1	19	<?xml version="1.0"?>\n<Clock xmlns:dt="urn:schemas-microsoft-com:datatypes"><Description dt:dt="string">E-Prime Primary Realtime Clock</Description><StartTime><Timestamp dt:dt="int">0</Timestamp><DateUtc dt:dt="string">2017-04-25T07:50:52Z</DateUtc></StartTime><FrequencyChanges><FrequencyChange><Frequency dt:dt="r8">3312958</Frequency><Timestamp dt:dt="r8">2888429599</Timestamp><Current dt:dt="r…	60.003	1	right	-1405882884	04-25-2017	09:50:52	07:50:52	female	393	{LEFTARROW}	55							0	1070839	1070625	{LEFTARROW}	214	1069502	1069059	943	left6,4	5	12	372	mask5	0	1070609	0	1070409	eqm10_NoEyeNmodel1_dir	0	V	gazeCOD	GazeCoDxp	1	400	0	1070109	7	1070009
GazeCoD_1Model_male	5	1	19	<?xml version="1.0"?>\n<Clock xmlns:dt="urn:schemas-microsoft-com:datatypes"><Description dt:dt="string">E-Prime Primary Realtime Clock</Description><StartTime><Timestamp dt:dt="int">0</Timestamp><DateUtc dt:dt="string">2017-04-25T07:50:52Z</DateUtc></StartTime><FrequencyChanges><FrequencyChange><Frequency dt:dt="r8">3312958</Frequency><Timestamp dt:dt="r8">2888429599</Timestamp><Current dt:dt="r…	60.003	1	right	-1405882884	04-25-2017	09:50:52	07:50:52	female	394	{LEFTARROW}	78							0	1072655	1072358	{LEFTARROW}	297	1071234	1070859	875	left8	17	12	373	mask17	0	1072342	0	1072142	eqm10_NoEyeNmodel1_dir	90	H	gazeCOD	GazeCoDxp	1	400	0	1071842	8	1071742
GazeCoD_1Model_male	5	1	19	<?xml version="1.0"?>\n<Clock xmlns:dt="urn:schemas-microsoft-com:datatypes"><Description dt:dt="string">E-Prime Primary Realtime Clock</Description><StartTime><Timestamp dt:dt="int">0</Timestamp><DateUtc dt:dt="string">2017-04-25T07:50:52Z</DateUtc></StartTime><FrequencyChanges><FrequencyChange><Frequency dt:dt="r8">3312958</Frequency><Timestamp dt:dt="r8">2888429599</Timestamp><Current dt:dt="r…	60.003	1	right	-1405882884	04-25-2017	09:50:52	07:50:52	female	395	{LEFTARROW}	51							0	1074543	1074242	{LEFTARROW}	301	1073129	1072675	954	left3,2	25	12	374	mask25	0	1074225	0	1074025	eqm10_NoEyeNmodel1_dir	90	HV	gazeCOD	GazeCoDxp	1	400	0	1073725	-4	1073625
GazeCoD_1Model_male	5	1	19	<?xml version="1.0"?>\n<Clock xmlns:dt="urn:schemas-microsoft-com:datatypes"><Description dt:dt="string">E-Prime Primary Realtime Clock</Description><StartTime><Timestamp dt:dt="int">0</Timestamp><DateUtc dt:dt="string">2017-04-25T07:50:52Z</DateUtc></StartTime><FrequencyChanges><FrequencyChange><Frequency dt:dt="r8">3312958</Frequency><Timestamp dt:dt="r8">2888429599</Timestamp><Current dt:dt="r…	60.003	1	right	-1405882884	04-25-2017	09:50:52	07:50:52	female	396	{LEFTARROW}	55							0	1076231	1076008	{LEFTARROW}	223	1074894	1074558	836	left6,4	27	12	375	mask27	0	1075992	0	1075792	eqm10_NoEyeNmodel1_dir	90	HV	gazeCOD	GazeCoDxp	1	400	0	1075492	-2	1075392
GazeCoD_1Model_male	5	1	19	<?xml version="1.0"?>\n<Clock xmlns:dt="urn:schemas-microsoft-com:datatypes"><Description dt:dt="string">E-Prime Primary Realtime Clock</Description><StartTime><Timestamp dt:dt="int">0</Timestamp><DateUtc dt:dt="string">2017-04-25T07:50:52Z</DateUtc></StartTime><FrequencyChanges><FrequencyChange><Frequency dt:dt="r8">3312958</Frequency><Timestamp dt:dt="r8">2888429599</Timestamp><Current dt:dt="r…	60.003	1	right	-1405882884	04-25-2017	09:50:52	07:50:52	female	397	{LEFTARROW}	49							0	1078103	1077825	{DOWNARROW}	278	1076713	1076242	971	left1,6	13	12	376	mask13	0	1077808	0	1077608	eqm10_NoEyeNmodel1_dir	90	H	gazeCOD	GazeCoDxp	0	400	0	1077308	-5	1077208
GazeCoD_1Model_male	5	1	19	<?xml version="1.0"?>\n<Clock xmlns:dt="urn:schemas-microsoft-com:datatypes"><Description dt:dt="string">E-Prime Primary Realtime Clock</Description><StartTime><Timestamp dt:dt="int">0</Timestamp><DateUtc dt:dt="string">2017-04-25T07:50:52Z</DateUtc></StartTime><FrequencyChanges><FrequencyChange><Frequency dt:dt="r8">3312958</Frequency><Timestamp dt:dt="r8">2888429599</Timestamp><Current dt:dt="r…	60.003	1	right	-1405882884	04-25-2017	09:50:52	07:50:52	female	398	{LEFTARROW}	78							0	1079967	1079658	{LEFTARROW}	309	1078533	1078125	908	left8	6	12	377	mask6	0	1079641	0	1079441	eqm10_NoEyeNmodel1_dir	0	V	gazeCOD	GazeCoDxp	1	400	0	1079141	8	1079041
GazeCoD_1Model_male	5	1	19	<?xml version="1.0"?>\n<Clock xmlns:dt="urn:schemas-microsoft-com:datatypes"><Description dt:dt="string">E-Prime Primary Realtime Clock</Description><StartTime><Timestamp dt:dt="int">0</Timestamp><DateUtc dt:dt="string">2017-04-25T07:50:52Z</DateUtc></StartTime><FrequencyChanges><FrequencyChange><Frequency dt:dt="r8">3312958</Frequency><Timestamp dt:dt="r8">2888429599</Timestamp><Current dt:dt="r…	60.003	1	right	-1405882884	04-25-2017	09:50:52	07:50:52	female	399	{LEFTARROW}	49							0	1081671	1081441	{DOWNARROW}	230	1080321	1079991	830	left1,6	24	12	378	mask24	0	1081425	0	1081225	eqm10_NoEyeNmodel1_dir	90	HV	gazeCOD	GazeCoDxp	0	400	0	1080925	4	1080825
GazeCoD_1Model_male	5	1	19	<?xml version="1.0"?>\n<Clock xmlns:dt="urn:schemas-microsoft-com:datatypes"><Description dt:dt="string">E-Prime Primary Realtime Clock</Description><StartTime><Timestamp dt:dt="int">0</Timestamp><DateUtc dt:dt="string">2017-04-25T07:50:52Z</DateUtc></StartTime><FrequencyChanges><FrequencyChange><Frequency dt:dt="r8">3312958</Frequency><Timestamp dt:dt="r8">2888429599</Timestamp><Current dt:dt="r…	60.003	1	right	-1405882884	04-25-2017	09:50:52	07:50:52	female	400	{LEFTARROW}	53							0	1083519	1083241	{LEFTARROW}	277	1082120	1081691	929	left4,8	26	12	379	mask26	0	1083224	-1	1083024	eqm10_NoEyeNmodel1_dir	90	HV	gazeCOD	GazeCoDxp	1	400	0	1082725	5	1082625
GazeCoD_1Model_male	5	1	19	<?xml version="1.0"?>\n<Clock xmlns:dt="urn:schemas-microsoft-com:datatypes"><Description dt:dt="string">E-Prime Primary Realtime Clock</Description><StartTime><Timestamp dt:dt="int">0</Timestamp><DateUtc dt:dt="string">2017-04-25T07:50:52Z</DateUtc></StartTime><FrequencyChanges><FrequencyChange><Frequency dt:dt="r8">3312958</Frequency><Timestamp dt:dt="r8">2888429599</Timestamp><Current dt:dt="r…	60.003	1	right	-1405882884	04-25-2017	09:50:52	07:50:52	female	401	{LEFTARROW}	53							0	1085078	1084908	{DOWNARROW}	170	1083795	1083541	754	left4,8	4	12	380	mask4	0	1084891	0	1084691	eqm10_NoEyeNmodel1_dir	0	V	gazeCOD	GazeCoDxp	0	400	0	1084391	-4	1084291
GazeCoD_1Model_male	5	1	19	<?xml version="1.0"?>\n<Clock xmlns:dt="urn:schemas-microsoft-com:datatypes"><Description dt:dt="string">E-Prime Primary Realtime Clock</Description><StartTime><Timestamp dt:dt="int">0</Timestamp><DateUtc dt:dt="string">2017-04-25T07:50:52Z</DateUtc></StartTime><FrequencyChanges><FrequencyChange><Frequency dt:dt="r8">3312958</Frequency><Timestamp dt:dt="r8">2888429599</Timestamp><Current dt:dt="r…	60.003	1	right	-1405882884	04-25-2017	09:50:52	07:50:52	female	402	{RIGHTARROW}	44							0	1086918	1086674	{DOWNARROW}	244	1085551	1085091	960	right3,2	8	12	381	mask8	0	1086658	0	1086458	eqm10_NoEyeNmodel1_dir	0	V	gazeCOD	GazeCoDxp	0	400	0	1086158	7	1086058
GazeCoD_1Model_male	5	1	19	<?xml version="1.0"?>\n<Clock xmlns:dt="urn:schemas-microsoft-com:datatypes"><Description dt:dt="string">E-Prime Primary Realtime Clock</Description><StartTime><Timestamp dt:dt="int">0</Timestamp><DateUtc dt:dt="string">2017-04-25T07:50:52Z</DateUtc></StartTime><FrequencyChanges><FrequencyChange><Frequency dt:dt="r8">3312958</Frequency><Timestamp dt:dt="r8">2888429599</Timestamp><Current dt:dt="r…	60.003	1	right	-1405882884	04-25-2017	09:50:52	07:50:52	female	403	{DOWNARROW}	79							0	1088566	1088508	{DOWNARROW}	58	1087396	1086941	955	DG0	1	12	382	mask1	0	1088491	0	1088291	eqm10_NoEyeNmodel1_dir	0	V	gazeCOD	GazeCoDxp	1	400	0	1087991	-5	1087891
GazeCoD_1Model_male	5	1	19	<?xml version="1.0"?>\n<Clock xmlns:dt="urn:schemas-microsoft-com:datatypes"><Description dt:dt="string">E-Prime Primary Realtime Clock</Description><StartTime><Timestamp dt:dt="int">0</Timestamp><DateUtc dt:dt="string">2017-04-25T07:50:52Z</DateUtc></StartTime><FrequencyChanges><FrequencyChange><Frequency dt:dt="r8">3312958</Frequency><Timestamp dt:dt="r8">2888429599</Timestamp><Current dt:dt="r…	60.003	1	right	-1405882884	04-25-2017	09:50:52	07:50:52	female	404	{RIGHTARROW}	77							0	1090382	1090174	{RIGHTARROW}	208	1089051	1088591	960	right8	33	12	383	mask33	0	1090157	0	1089957	eqm10_NoEyeNmodel1_dir	90	HV	gazeCOD	GazeCoDxp	1	400	0	1089657	6	1089557
GazeCoD_1Model_male	5	1	19	<?xml version="1.0"?>\n<Clock xmlns:dt="urn:schemas-microsoft-com:datatypes"><Description dt:dt="string">E-Prime Primary Realtime Clock</Description><StartTime><Timestamp dt:dt="int">0</Timestamp><DateUtc dt:dt="string">2017-04-25T07:50:52Z</DateUtc></StartTime><FrequencyChanges><FrequencyChange><Frequency dt:dt="r8">3312958</Frequency><Timestamp dt:dt="r8">2888429599</Timestamp><Current dt:dt="r…	60.003	1	right	-1405882884	04-25-2017	09:50:52	07:50:52	female	405	{RIGHTARROW}	44							0	1092206	1091891	{DOWNARROW}	315	1090778	1090391	887	right3,2	30	12	384	mask30	0	1091874	0	1091674	eqm10_NoEyeNmodel1_dir	90	HV	gazeCOD	GazeCoDxp	0	400	0	1091374	-4	1091274
GazeCoD_1Model_male	5	1	19	<?xml version="1.0"?>\n<Clock xmlns:dt="urn:schemas-microsoft-com:datatypes"><Description dt:dt="string">E-Prime Primary Realtime Clock</Description><StartTime><Timestamp dt:dt="int">0</Timestamp><DateUtc dt:dt="string">2017-04-25T07:50:52Z</DateUtc></StartTime><FrequencyChanges><FrequencyChange><Frequency dt:dt="r8">3312958</Frequency><Timestamp dt:dt="r8">2888429599</Timestamp><Current dt:dt="r…	60.003	1	right	-1405882884	04-25-2017	09:50:52	07:50:52	female	406	{RIGHTARROW}	77							0	1093910	1093724	{RIGHTARROW}	186	1092606	1092224	882	right8	22	12	385	mask22	0	1093707	0	1093507	eqm10_NoEyeNmodel1_dir	90	H	gazeCOD	GazeCoDxp	1	400	0	1093207	1	1093107
GazeCoD_1Model_male	5	1	19	<?xml version="1.0"?>\n<Clock xmlns:dt="urn:schemas-microsoft-com:datatypes"><Description dt:dt="string">E-Prime Primary Realtime Clock</Description><StartTime><Timestamp dt:dt="int">0</Timestamp><DateUtc dt:dt="string">2017-04-25T07:50:52Z</DateUtc></StartTime><FrequencyChanges><FrequencyChange><Frequency dt:dt="r8">3312958</Frequency><Timestamp dt:dt="r8">2888429599</Timestamp><Current dt:dt="r…	60.003	1	right	-1405882884	04-25-2017	09:50:52	07:50:52	female	407	{LEFTARROW}	51							0	1098374	1098107	{DOWNARROW}	267	1096992	1096574	918	left3,2	14	12	386	mask14	0	1098090	0	1097890	eqm10_NoEyeNmodel1_dir	90	H	gazeCOD	GazeCoDxp	0	400	0	1097590	-2	1097490
GazeCoD_1Model_male	5	1	19	<?xml version="1.0"?>\n<Clock xmlns:dt="urn:schemas-microsoft-com:datatypes"><Description dt:dt="string">E-Prime Primary Realtime Clock</Description><StartTime><Timestamp dt:dt="int">0</Timestamp><DateUtc dt:dt="string">2017-04-25T07:50:52Z</DateUtc></StartTime><FrequencyChanges><FrequencyChange><Frequency dt:dt="r8">3312958</Frequency><Timestamp dt:dt="r8">2888429599</Timestamp><Current dt:dt="r…	60.003	1	right	-1405882884	04-25-2017	09:50:52	07:50:52	female	408	{LEFTARROW}	55							0	1100070	1099990	{DOWNARROW}	80	1098873	1098390	983	left6,4	16	12	387	mask16	0	1099974	0	1099774	eqm10_NoEyeNmodel1_dir	90	H	gazeCOD	GazeCoDxp	0	400	0	1099474	1	1099374
GazeCoD_1Model_male	5	1	19	<?xml version="1.0"?>\n<Clock xmlns:dt="urn:schemas-microsoft-com:datatypes"><Description dt:dt="string">E-Prime Primary Realtime Clock</Description><StartTime><Timestamp dt:dt="int">0</Timestamp><DateUtc dt:dt="string">2017-04-25T07:50:52Z</DateUtc></StartTime><FrequencyChanges><FrequencyChange><Frequency dt:dt="r8">3312958</Frequency><Timestamp dt:dt="r8">2888429599</Timestamp><Current dt:dt="r…	60.003	1	right	-1405882884	04-25-2017	09:50:52	07:50:52	female	409	{LEFTARROW}	78							0	1101893	1101607	{LEFTARROW}	286	1100487	1100090	897	left8	28	12	388	mask28	0	1101590	0	1101390	eqm10_NoEyeNmodel1_dir	90	HV	gazeCOD	GazeCoDxp	1	400	0	1101090	3	1100990
GazeCoD_1Model_male	5	1	19	<?xml version="1.0"?>\n<Clock xmlns:dt="urn:schemas-microsoft-com:datatypes"><Description dt:dt="string">E-Prime Primary Realtime Clock</Description><StartTime><Timestamp dt:dt="int">0</Timestamp><DateUtc dt:dt="string">2017-04-25T07:50:52Z</DateUtc></StartTime><FrequencyChanges><FrequencyChange><Frequency dt:dt="r8">3312958</Frequency><Timestamp dt:dt="r8">2888429599</Timestamp><Current dt:dt="r…	60.003	1	right	-1405882884	04-25-2017	09:50:52	07:50:52	female	410	{RIGHTARROW}	40							0	1103693	1103507	{RIGHTARROW}	186	1102396	1101907	989	right6,4	21	12	389	mask21	0	1103490	-1	1103290	eqm10_NoEyeNmodel1_dir	90	H	gazeCOD	GazeCoDxp	1	400	0	1102991	-5	1102891
GazeCoD_1Model_male	5	1	19	<?xml version="1.0"?>\n<Clock xmlns:dt="urn:schemas-microsoft-com:datatypes"><Description dt:dt="string">E-Prime Primary Realtime Clock</Description><StartTime><Timestamp dt:dt="int">0</Timestamp><DateUtc dt:dt="string">2017-04-25T07:50:52Z</DateUtc></StartTime><FrequencyChanges><FrequencyChange><Frequency dt:dt="r8">3312958</Frequency><Timestamp dt:dt="r8">2888429599</Timestamp><Current dt:dt="r…	60.003	1	right	-1405882884	04-25-2017	09:50:52	07:50:52	female	411	{RIGHTARROW}	40							0	1105589	1105307	{RIGHTARROW}	282	1104196	1103707	989	right6,4	10	12	390	mask10	0	1105290	-1	1105090	eqm10_NoEyeNmodel1_dir	0	V	gazeCOD	GazeCoDxp	1	400	0	1104791	-5	1104691
GazeCoD_1Model_male	5	1	19	<?xml version="1.0"?>\n<Clock xmlns:dt="urn:schemas-microsoft-com:datatypes"><Description dt:dt="string">E-Prime Primary Realtime Clock</Description><StartTime><Timestamp dt:dt="int">0</Timestamp><DateUtc dt:dt="string">2017-04-25T07:50:52Z</DateUtc></StartTime><FrequencyChanges><FrequencyChange><Frequency dt:dt="r8">3312958</Frequency><Timestamp dt:dt="r8">2888429599</Timestamp><Current dt:dt="r…	60.003	1	right	-1405882884	04-25-2017	09:50:52	07:50:52	female	412	{RIGHTARROW}	42							0	1107317	1107073	{DOWNARROW}	244	1105954	1105606	848	right4,8	20	12	391	mask20	0	1107056	0	1106856	eqm10_NoEyeNmodel1_dir	90	H	gazeCOD	GazeCoDxp	0	400	0	1106556	2	1106456
GazeCoD_1Model_male	5	1	19	<?xml version="1.0"?>\n<Clock xmlns:dt="urn:schemas-microsoft-com:datatypes"><Description dt:dt="string">E-Prime Primary Realtime Clock</Description><StartTime><Timestamp dt:dt="int">0</Timestamp><DateUtc dt:dt="string">2017-04-25T07:50:52Z</DateUtc></StartTime><FrequencyChanges><FrequencyChange><Frequency dt:dt="r8">3312958</Frequency><Timestamp dt:dt="r8">2888429599</Timestamp><Current dt:dt="r…	60.003	1	right	-1405882884	04-25-2017	09:50:52	07:50:52	female	413	{RIGHTARROW}	42							0	1109581	1108740	{RIGHTARROW}	841	1107624	1107340	784	right4,8	31	12	392	mask31	0	1108723	0	1108523	eqm10_NoEyeNmodel1_dir	90	HV	gazeCOD	GazeCoDxp	1	400	0	1108223	-1	1108123
GazeCoD_1Model_male	5	1	19	<?xml version="1.0"?>\n<Clock xmlns:dt="urn:schemas-microsoft-com:datatypes"><Description dt:dt="string">E-Prime Primary Realtime Clock</Description><StartTime><Timestamp dt:dt="int">0</Timestamp><DateUtc dt:dt="string">2017-04-25T07:50:52Z</DateUtc></StartTime><FrequencyChanges><FrequencyChange><Frequency dt:dt="r8">3312958</Frequency><Timestamp dt:dt="r8">2888429599</Timestamp><Current dt:dt="r…	60.003	1	right	-1405882884	04-25-2017	09:50:52	07:50:52	female	414	{RIGHTARROW}	40							0	1111325	1111023	{RIGHTARROW}	302	1109897	1109606	791	right6,4	32	12	393	mask32	0	1111006	0	1110806	eqm10_NoEyeNmodel1_dir	90	HV	gazeCOD	GazeCoDxp	1	400	0	1110506	9	1110406
GazeCoD_1Model_male	5	1	19	<?xml version="1.0"?>\n<Clock xmlns:dt="urn:schemas-microsoft-com:datatypes"><Description dt:dt="string">E-Prime Primary Realtime Clock</Description><StartTime><Timestamp dt:dt="int">0</Timestamp><DateUtc dt:dt="string">2017-04-25T07:50:52Z</DateUtc></StartTime><FrequencyChanges><FrequencyChange><Frequency dt:dt="r8">3312958</Frequency><Timestamp dt:dt="r8">2888429599</Timestamp><Current dt:dt="r…	60.003	1	right	-1405882884	04-25-2017	09:50:52	07:50:52	female	415	{LEFTARROW}	51							0	1113189	1112873	{DOWNARROW}	316	1111757	1111340	917	left3,2	3	12	394	mask3	0	1112856	0	1112656	eqm10_NoEyeNmodel1_dir	0	V	gazeCOD	GazeCoDxp	0	400	0	1112356	-1	1112256
GazeCoD_1Model_male	5	1	19	<?xml version="1.0"?>\n<Clock xmlns:dt="urn:schemas-microsoft-com:datatypes"><Description dt:dt="string">E-Prime Primary Realtime Clock</Description><StartTime><Timestamp dt:dt="int">0</Timestamp><DateUtc dt:dt="string">2017-04-25T07:50:52Z</DateUtc></StartTime><FrequencyChanges><FrequencyChange><Frequency dt:dt="r8">3312958</Frequency><Timestamp dt:dt="r8">2888429599</Timestamp><Current dt:dt="r…	60.003	1	right	-1405882884	04-25-2017	09:50:52	07:50:52	female	416	{RIGHTARROW}	42							0	1115005	1114723	{RIGHTARROW}	282	1113597	1113206	891	right4,8	9	12	395	mask9	0	1114706	0	1114506	eqm10_NoEyeNmodel1_dir	0	V	gazeCOD	GazeCoDxp	1	400	0	1114206	9	1114106
GazeCoD_1Model_male	5	1	19	<?xml version="1.0"?>\n<Clock xmlns:dt="urn:schemas-microsoft-com:datatypes"><Description dt:dt="string">E-Prime Primary Realtime Clock</Description><StartTime><Timestamp dt:dt="int">0</Timestamp><DateUtc dt:dt="string">2017-04-25T07:50:52Z</DateUtc></StartTime><FrequencyChanges><FrequencyChange><Frequency dt:dt="r8">3312958</Frequency><Timestamp dt:dt="r8">2888429599</Timestamp><Current dt:dt="r…	60.003	1	right	-1405882884	04-25-2017	09:50:52	07:50:52	female	417	{LEFTARROW}	49							0	1116693	1116389	{DOWNARROW}	304	1115273	1115023	750	left1,6	2	12	396	mask2	0	1116373	0	1116173	eqm10_NoEyeNmodel1_dir	0	V	gazeCOD	GazeCoDxp	0	400	0	1115873	0	1115773
GazeCoD_1Model_male	5	1	19	<?xml version="1.0"?>\n<Clock xmlns:dt="urn:schemas-microsoft-com:datatypes"><Description dt:dt="string">E-Prime Primary Realtime Clock</Description><StartTime><Timestamp dt:dt="int">0</Timestamp><DateUtc dt:dt="string">2017-04-25T07:50:52Z</DateUtc></StartTime><FrequencyChanges><FrequencyChange><Frequency dt:dt="r8">3312958</Frequency><Timestamp dt:dt="r8">2888429599</Timestamp><Current dt:dt="r…	60.003	1	right	-1405882884	04-25-2017	09:50:52	07:50:52	female	418	{RIGHTARROW}	40							0	1118421	1118156	{RIGHTARROW}	265	1117033	1116706	827	right6,4	10	13	397	mask10	0	1118139	0	1117939	eqm10_NoEyeNmodel1_dir	0	V	gazeCOD	GazeCoDxp	1	400	0	1117639	6	1117539
GazeCoD_1Model_male	5	1	19	<?xml version="1.0"?>\n<Clock xmlns:dt="urn:schemas-microsoft-com:datatypes"><Description dt:dt="string">E-Prime Primary Realtime Clock</Description><StartTime><Timestamp dt:dt="int">0</Timestamp><DateUtc dt:dt="string">2017-04-25T07:50:52Z</DateUtc></StartTime><FrequencyChanges><FrequencyChange><Frequency dt:dt="r8">3312958</Frequency><Timestamp dt:dt="r8">2888429599</Timestamp><Current dt:dt="r…	60.003	1	right	-1405882884	04-25-2017	09:50:52	07:50:52	female	419	{LEFTARROW}	49							0	1120060	1119856	{DOWNARROW}	204	1118737	1118439	798	left1,6	2	13	398	mask2	0	1119839	0	1119639	eqm10_NoEyeNmodel1_dir	0	V	gazeCOD	GazeCoDxp	0	400	0	1119339	2	1119239
GazeCoD_1Model_male	5	1	19	<?xml version="1.0"?>\n<Clock xmlns:dt="urn:schemas-microsoft-com:datatypes"><Description dt:dt="string">E-Prime Primary Realtime Clock</Description><StartTime><Timestamp dt:dt="int">0</Timestamp><DateUtc dt:dt="string">2017-04-25T07:50:52Z</DateUtc></StartTime><FrequencyChanges><FrequencyChange><Frequency dt:dt="r8">3312958</Frequency><Timestamp dt:dt="r8">2888429599</Timestamp><Current dt:dt="r…	60.003	1	right	-1405882884	04-25-2017	09:50:52	07:50:52	female	420	{RIGHTARROW}	42							0	1121804	1121472	{RIGHTARROW}	332	1120358	1120072	786	right4,8	9	13	399	mask9	0	1121456	0	1121256	eqm10_NoEyeNmodel1_dir	0	V	gazeCOD	GazeCoDxp	1	400	0	1120956	-2	1120856
GazeCoD_1Model_male	5	1	19	<?xml version="1.0"?>\n<Clock xmlns:dt="urn:schemas-microsoft-com:datatypes"><Description dt:dt="string">E-Prime Primary Realtime Clock</Description><StartTime><Timestamp dt:dt="int">0</Timestamp><DateUtc dt:dt="string">2017-04-25T07:50:52Z</DateUtc></StartTime><FrequencyChanges><FrequencyChange><Frequency dt:dt="r8">3312958</Frequency><Timestamp dt:dt="r8">2888429599</Timestamp><Current dt:dt="r…	60.003	1	right	-1405882884	04-25-2017	09:50:52	07:50:52	female	421	{RIGHTARROW}	40							0	1123612	1123305	{RIGHTARROW}	307	1122188	1121822	866	right6,4	32	13	400	mask32	0	1123289	0	1123089	eqm10_NoEyeNmodel1_dir	90	HV	gazeCOD	GazeCoDxp	1	400	0	1122789	1	1122689
GazeCoD_1Model_male	5	1	19	<?xml version="1.0"?>\n<Clock xmlns:dt="urn:schemas-microsoft-com:datatypes"><Description dt:dt="string">E-Prime Primary Realtime Clock</Description><StartTime><Timestamp dt:dt="int">0</Timestamp><DateUtc dt:dt="string">2017-04-25T07:50:52Z</DateUtc></StartTime><FrequencyChanges><FrequencyChange><Frequency dt:dt="r8">3312958</Frequency><Timestamp dt:dt="r8">2888429599</Timestamp><Current dt:dt="r…	60.003	1	right	-1405882884	04-25-2017	09:50:52	07:50:52	female	422	{LEFTARROW}	78							0	1125548	1125239	{LEFTARROW}	309	1124116	1123639	977	left8	6	13	401	mask6	0	1125222	0	1125022	eqm10_NoEyeNmodel1_dir	0	V	gazeCOD	GazeCoDxp	1	400	0	1124722	6	1124622
GazeCoD_1Model_male	5	1	19	<?xml version="1.0"?>\n<Clock xmlns:dt="urn:schemas-microsoft-com:datatypes"><Description dt:dt="string">E-Prime Primary Realtime Clock</Description><StartTime><Timestamp dt:dt="int">0</Timestamp><DateUtc dt:dt="string">2017-04-25T07:50:52Z</DateUtc></StartTime><FrequencyChanges><FrequencyChange><Frequency dt:dt="r8">3312958</Frequency><Timestamp dt:dt="r8">2888429599</Timestamp><Current dt:dt="r…	60.003	1	right	-1405882884	04-25-2017	09:50:52	07:50:52	female	423	{LEFTARROW}	78							0	1127300	1127105	{LEFTARROW}	195	1125988	1125572	916	left8	28	13	402	mask28	0	1127089	0	1126889	eqm10_NoEyeNmodel1_dir	90	HV	gazeCOD	GazeCoDxp	1	400	0	1126589	1	1126489
GazeCoD_1Model_male	5	1	19	<?xml version="1.0"?>\n<Clock xmlns:dt="urn:schemas-microsoft-com:datatypes"><Description dt:dt="string">E-Prime Primary Realtime Clock</Description><StartTime><Timestamp dt:dt="int">0</Timestamp><DateUtc dt:dt="string">2017-04-25T07:50:52Z</DateUtc></StartTime><FrequencyChanges><FrequencyChange><Frequency dt:dt="r8">3312958</Frequency><Timestamp dt:dt="r8">2888429599</Timestamp><Current dt:dt="r…	60.003	1	right	-1405882884	04-25-2017	09:50:52	07:50:52	female	424	{RIGHTARROW}	77							0	1128972	1128688	{RIGHTARROW}	284	1127574	1127322	752	right8	22	13	403	mask22	0	1128672	0	1128472	eqm10_NoEyeNmodel1_dir	90	H	gazeCOD	GazeCoDxp	1	400	0	1128172	-2	1128072
GazeCoD_1Model_male	5	1	19	<?xml version="1.0"?>\n<Clock xmlns:dt="urn:schemas-microsoft-com:datatypes"><Description dt:dt="string">E-Prime Primary Realtime Clock</Description><StartTime><Timestamp dt:dt="int">0</Timestamp><DateUtc dt:dt="string">2017-04-25T07:50:52Z</DateUtc></StartTime><FrequencyChanges><FrequencyChange><Frequency dt:dt="r8">3312958</Frequency><Timestamp dt:dt="r8">2888429599</Timestamp><Current dt:dt="r…	60.003	1	right	-1405882884	04-25-2017	09:50:52	07:50:52	female	425	{LEFTARROW}	78							0	1130676	1130422	{LEFTARROW}	254	1129306	1128988	818	left8	17	13	404	mask17	0	1130405	0	1130205	eqm10_NoEyeNmodel1_dir	90	H	gazeCOD	GazeCoDxp	1	400	0	1129905	-1	1129805
GazeCoD_1Model_male	5	1	19	<?xml version="1.0"?>\n<Clock xmlns:dt="urn:schemas-microsoft-com:datatypes"><Description dt:dt="string">E-Prime Primary Realtime Clock</Description><StartTime><Timestamp dt:dt="int">0</Timestamp><DateUtc dt:dt="string">2017-04-25T07:50:52Z</DateUtc></StartTime><FrequencyChanges><FrequencyChange><Frequency dt:dt="r8">3312958</Frequency><Timestamp dt:dt="r8">2888429599</Timestamp><Current dt:dt="r…	60.003	1	right	-1405882884	04-25-2017	09:50:52	07:50:52	female	426	{LEFTARROW}	49							0	1132548	1132172	{DOWNARROW}	376	1131059	1130688	871	left1,6	13	13	405	mask13	0	1132155	0	1131955	eqm10_NoEyeNmodel1_dir	90	H	gazeCOD	GazeCoDxp	0	400	0	1131655	-4	1131555
GazeCoD_1Model_male	5	1	19	<?xml version="1.0"?>\n<Clock xmlns:dt="urn:schemas-microsoft-com:datatypes"><Description dt:dt="string">E-Prime Primary Realtime Clock</Description><StartTime><Timestamp dt:dt="int">0</Timestamp><DateUtc dt:dt="string">2017-04-25T07:50:52Z</DateUtc></StartTime><FrequencyChanges><FrequencyChange><Frequency dt:dt="r8">3312958</Frequency><Timestamp dt:dt="r8">2888429599</Timestamp><Current dt:dt="r…	60.003	1	right	-1405882884	04-25-2017	09:50:52	07:50:52	female	427	{RIGHTARROW}	42							0	1134468	1134172	{RIGHTARROW}	295	1133049	1132572	977	right4,8	31	13	406	mask31	0	1134155	0	1133955	eqm10_NoEyeNmodel1_dir	90	HV	gazeCOD	GazeCoDxp	1	400	0	1133655	6	1133555
GazeCoD_1Model_male	5	1	19	<?xml version="1.0"?>\n<Clock xmlns:dt="urn:schemas-microsoft-com:datatypes"><Description dt:dt="string">E-Prime Primary Realtime Clock</Description><StartTime><Timestamp dt:dt="int">0</Timestamp><DateUtc dt:dt="string">2017-04-25T07:50:52Z</DateUtc></StartTime><FrequencyChanges><FrequencyChange><Frequency dt:dt="r8">3312958</Frequency><Timestamp dt:dt="r8">2888429599</Timestamp><Current dt:dt="r…	60.003	1	right	-1405882884	04-25-2017	09:50:52	07:50:52	female	428	{LEFTARROW}	53							0	1136171	1135888	{LEFTARROW}	283	1134761	1134488	773	left4,8	26	13	407	mask26	0	1135871	0	1135671	eqm10_NoEyeNmodel1_dir	90	HV	gazeCOD	GazeCoDxp	1	400	0	1135371	10	1135271
GazeCoD_1Model_male	5	1	19	<?xml version="1.0"?>\n<Clock xmlns:dt="urn:schemas-microsoft-com:datatypes"><Description dt:dt="string">E-Prime Primary Realtime Clock</Description><StartTime><Timestamp dt:dt="int">0</Timestamp><DateUtc dt:dt="string">2017-04-25T07:50:52Z</DateUtc></StartTime><FrequencyChanges><FrequencyChange><Frequency dt:dt="r8">3312958</Frequency><Timestamp dt:dt="r8">2888429599</Timestamp><Current dt:dt="r…	60.003	1	right	-1405882884	04-25-2017	09:50:52	07:50:52	female	429	{RIGHTARROW}	46							0	1137883	1137655	{RIGHTARROW}	228	1136534	1136188	846	right1,6	18	13	408	mask18	0	1137638	0	1137438	eqm10_NoEyeNmodel1_dir	90	H	gazeCOD	GazeCoDxp	1	400	0	1137138	4	1137038
GazeCoD_1Model_male	5	1	19	<?xml version="1.0"?>\n<Clock xmlns:dt="urn:schemas-microsoft-com:datatypes"><Description dt:dt="string">E-Prime Primary Realtime Clock</Description><StartTime><Timestamp dt:dt="int">0</Timestamp><DateUtc dt:dt="string">2017-04-25T07:50:52Z</DateUtc></StartTime><FrequencyChanges><FrequencyChange><Frequency dt:dt="r8">3312958</Frequency><Timestamp dt:dt="r8">2888429599</Timestamp><Current dt:dt="r…	60.003	1	right	-1405882884	04-25-2017	09:50:52	07:50:52	female	430	{RIGHTARROW}	44							0	1139779	1139421	{RIGHTARROW}	358	1138296	1137905	891	right3,2	19	13	409	mask19	0	1139405	0	1139205	eqm10_NoEyeNmodel1_dir	90	H	gazeCOD	GazeCoDxp	1	400	0	1138905	9	1138805
GazeCoD_1Model_male	5	1	19	<?xml version="1.0"?>\n<Clock xmlns:dt="urn:schemas-microsoft-com:datatypes"><Description dt:dt="string">E-Prime Primary Realtime Clock</Description><StartTime><Timestamp dt:dt="int">0</Timestamp><DateUtc dt:dt="string">2017-04-25T07:50:52Z</DateUtc></StartTime><FrequencyChanges><FrequencyChange><Frequency dt:dt="r8">3312958</Frequency><Timestamp dt:dt="r8">2888429599</Timestamp><Current dt:dt="r…	60.003	1	right	-1405882884	04-25-2017	09:50:52	07:50:52	female	431	{LEFTARROW}	51							0	1141595	1141254	{DOWNARROW}	341	1140129	1139805	824	left3,2	3	13	410	mask3	0	1141238	0	1141038	eqm10_NoEyeNmodel1_dir	0	V	gazeCOD	GazeCoDxp	0	400	0	1140738	9	1140638
GazeCoD_1Model_male	5	1	19	<?xml version="1.0"?>\n<Clock xmlns:dt="urn:schemas-microsoft-com:datatypes"><Description dt:dt="string">E-Prime Primary Realtime Clock</Description><StartTime><Timestamp dt:dt="int">0</Timestamp><DateUtc dt:dt="string">2017-04-25T07:50:52Z</DateUtc></StartTime><FrequencyChanges><FrequencyChange><Frequency dt:dt="r8">3312958</Frequency><Timestamp dt:dt="r8">2888429599</Timestamp><Current dt:dt="r…	60.003	1	right	-1405882884	04-25-2017	09:50:52	07:50:52	female	432	{RIGHTARROW}	44							0	1143363	1143104	{RIGHTARROW}	259	1141988	1141604	884	right3,2	30	13	411	mask30	0	1143088	0	1142888	eqm10_NoEyeNmodel1_dir	90	HV	gazeCOD	GazeCoDxp	1	400	0	1142588	0	1142488
GazeCoD_1Model_male	5	1	19	<?xml version="1.0"?>\n<Clock xmlns:dt="urn:schemas-microsoft-com:datatypes"><Description dt:dt="string">E-Prime Primary Realtime Clock</Description><StartTime><Timestamp dt:dt="int">0</Timestamp><DateUtc dt:dt="string">2017-04-25T07:50:52Z</DateUtc></StartTime><FrequencyChanges><FrequencyChange><Frequency dt:dt="r8">3312958</Frequency><Timestamp dt:dt="r8">2888429599</Timestamp><Current dt:dt="r…	60.003	1	right	-1405882884	04-25-2017	09:50:52	07:50:52	female	433	{LEFTARROW}	55							0	1145251	1144971	{LEFTARROW}	280	1143859	1143388	971	left6,4	27	13	412	mask27	0	1144954	0	1144754	eqm10_NoEyeNmodel1_dir	90	HV	gazeCOD	GazeCoDxp	1	400	0	1144454	-5	1144354
GazeCoD_1Model_male	5	1	19	<?xml version="1.0"?>\n<Clock xmlns:dt="urn:schemas-microsoft-com:datatypes"><Description dt:dt="string">E-Prime Primary Realtime Clock</Description><StartTime><Timestamp dt:dt="int">0</Timestamp><DateUtc dt:dt="string">2017-04-25T07:50:52Z</DateUtc></StartTime><FrequencyChanges><FrequencyChange><Frequency dt:dt="r8">3312958</Frequency><Timestamp dt:dt="r8">2888429599</Timestamp><Current dt:dt="r…	60.003	1	right	-1405882884	04-25-2017	09:50:52	07:50:52	female	434	{LEFTARROW}	53							0	1147131	1146871	{LEFTARROW}	260	1145749	1145271	978	left4,8	4	13	413	mask4	0	1146854	0	1146654	eqm10_NoEyeNmodel1_dir	0	V	gazeCOD	GazeCoDxp	1	400	0	1146354	5	1146254
GazeCoD_1Model_male	5	1	19	<?xml version="1.0"?>\n<Clock xmlns:dt="urn:schemas-microsoft-com:datatypes"><Description dt:dt="string">E-Prime Primary Realtime Clock</Description><StartTime><Timestamp dt:dt="int">0</Timestamp><DateUtc dt:dt="string">2017-04-25T07:50:52Z</DateUtc></StartTime><FrequencyChanges><FrequencyChange><Frequency dt:dt="r8">3312958</Frequency><Timestamp dt:dt="r8">2888429599</Timestamp><Current dt:dt="r…	60.003	1	right	-1405882884	04-25-2017	09:50:52	07:50:52	female	435	{DOWNARROW}	79							0	1149235	1148754	{DOWNARROW}	481	1147637	1147154	983	DG0	12	13	414	mask12	0	1148737	0	1148537	eqm10_NoEyeNmodel1_dir	90	H	gazeCOD	GazeCoDxp	1	400	0	1148237	0	1148137
GazeCoD_1Model_male	5	1	19	<?xml version="1.0"?>\n<Clock xmlns:dt="urn:schemas-microsoft-com:datatypes"><Description dt:dt="string">E-Prime Primary Realtime Clock</Description><StartTime><Timestamp dt:dt="int">0</Timestamp><DateUtc dt:dt="string">2017-04-25T07:50:52Z</DateUtc></StartTime><FrequencyChanges><FrequencyChange><Frequency dt:dt="r8">3312958</Frequency><Timestamp dt:dt="r8">2888429599</Timestamp><Current dt:dt="r…	60.003	1	right	-1405882884	04-25-2017	09:50:52	07:50:52	female	436	{RIGHTARROW}	46							0	1151019	1150821	{DOWNARROW}	198	1149707	1149254	953	right1,6	7	13	415	mask7	0	1150804	0	1150604	eqm10_NoEyeNmodel1_dir	0	V	gazeCOD	GazeCoDxp	0	400	0	1150304	-3	1150204
GazeCoD_1Model_male	5	1	19	<?xml version="1.0"?>\n<Clock xmlns:dt="urn:schemas-microsoft-com:datatypes"><Description dt:dt="string">E-Prime Primary Realtime Clock</Description><StartTime><Timestamp dt:dt="int">0</Timestamp><DateUtc dt:dt="string">2017-04-25T07:50:52Z</DateUtc></StartTime><FrequencyChanges><FrequencyChange><Frequency dt:dt="r8">3312958</Frequency><Timestamp dt:dt="r8">2888429599</Timestamp><Current dt:dt="r…	60.003	1	right	-1405882884	04-25-2017	09:50:52	07:50:52	female	437	{RIGHTARROW}	40							0	1152818	1152504	{RIGHTARROW}	314	1151392	1151037	855	right6,4	21	13	416	mask21	0	1152487	0	1152287	eqm10_NoEyeNmodel1_dir	90	H	gazeCOD	GazeCoDxp	1	400	0	1151987	-5	1151887
GazeCoD_1Model_male	5	1	19	<?xml version="1.0"?>\n<Clock xmlns:dt="urn:schemas-microsoft-com:datatypes"><Description dt:dt="string">E-Prime Primary Realtime Clock</Description><StartTime><Timestamp dt:dt="int">0</Timestamp><DateUtc dt:dt="string">2017-04-25T07:50:52Z</DateUtc></StartTime><FrequencyChanges><FrequencyChange><Frequency dt:dt="r8">3312958</Frequency><Timestamp dt:dt="r8">2888429599</Timestamp><Current dt:dt="r…	60.003	1	right	-1405882884	04-25-2017	09:50:52	07:50:52	female	438	{DOWNARROW}	79							0	1154506	1154220	{LEFTARROW}	286	1153107	1152837	770	DG0	23	13	417	mask23	0	1154204	0	1154004	eqm10_NoEyeNmodel1_dir	90	HV	gazeCOD	GazeCoDxp	0	400	0	1153704	-3	1153604
GazeCoD_1Model_male	5	1	19	<?xml version="1.0"?>\n<Clock xmlns:dt="urn:schemas-microsoft-com:datatypes"><Description dt:dt="string">E-Prime Primary Realtime Clock</Description><StartTime><Timestamp dt:dt="int">0</Timestamp><DateUtc dt:dt="string">2017-04-25T07:50:52Z</DateUtc></StartTime><FrequencyChanges><FrequencyChange><Frequency dt:dt="r8">3312958</Frequency><Timestamp dt:dt="r8">2888429599</Timestamp><Current dt:dt="r…	60.003	1	right	-1405882884	04-25-2017	09:50:52	07:50:52	female	439	{LEFTARROW}	55							0	1156306	1156087	{DOWNARROW}	219	1154960	1154520	940	left6,4	16	13	418	mask16	0	1156070	0	1155870	eqm10_NoEyeNmodel1_dir	90	H	gazeCOD	GazeCoDxp	0	400	0	1155570	10	1155470
GazeCoD_1Model_male	5	1	19	<?xml version="1.0"?>\n<Clock xmlns:dt="urn:schemas-microsoft-com:datatypes"><Description dt:dt="string">E-Prime Primary Realtime Clock</Description><StartTime><Timestamp dt:dt="int">0</Timestamp><DateUtc dt:dt="string">2017-04-25T07:50:52Z</DateUtc></StartTime><FrequencyChanges><FrequencyChange><Frequency dt:dt="r8">3312958</Frequency><Timestamp dt:dt="r8">2888429599</Timestamp><Current dt:dt="r…	60.003	1	right	-1405882884	04-25-2017	09:50:52	07:50:52	female	440	{LEFTARROW}	53							0	1158042	1157837	{DOWNARROW}	205	1156717	1156320	897	left4,8	15	13	419	mask15	0	1157820	0	1157620	eqm10_NoEyeNmodel1_dir	90	H	gazeCOD	GazeCoDxp	0	400	0	1157320	3	1157220
GazeCoD_1Model_male	5	1	19	<?xml version="1.0"?>\n<Clock xmlns:dt="urn:schemas-microsoft-com:datatypes"><Description dt:dt="string">E-Prime Primary Realtime Clock</Description><StartTime><Timestamp dt:dt="int">0</Timestamp><DateUtc dt:dt="string">2017-04-25T07:50:52Z</DateUtc></StartTime><FrequencyChanges><FrequencyChange><Frequency dt:dt="r8">3312958</Frequency><Timestamp dt:dt="r8">2888429599</Timestamp><Current dt:dt="r…	60.003	1	right	-1405882884	04-25-2017	09:50:52	07:50:52	female	441	{RIGHTARROW}	42							0	1160202	1159587	{DOWNARROW}	615	1158469	1158053	916	right4,8	20	13	420	mask20	0	1159570	0	1159370	eqm10_NoEyeNmodel1_dir	90	H	gazeCOD	GazeCoDxp	0	400	0	1159070	1	1158970
GazeCoD_1Model_male	5	1	19	<?xml version="1.0"?>\n<Clock xmlns:dt="urn:schemas-microsoft-com:datatypes"><Description dt:dt="string">E-Prime Primary Realtime Clock</Description><StartTime><Timestamp dt:dt="int">0</Timestamp><DateUtc dt:dt="string">2017-04-25T07:50:52Z</DateUtc></StartTime><FrequencyChanges><FrequencyChange><Frequency dt:dt="r8">3312958</Frequency><Timestamp dt:dt="r8">2888429599</Timestamp><Current dt:dt="r…	60.003	1	right	-1405882884	04-25-2017	09:50:52	07:50:52	female	442	{RIGHTARROW}	77							0	1161834	1161587	{RIGHTARROW}	247	1160476	1160220	756	right8	33	13	421	mask33	0	1161570	-1	1161370	eqm10_NoEyeNmodel1_dir	90	HV	gazeCOD	GazeCoDxp	1	400	0	1161071	-5	1160971
GazeCoD_1Model_male	5	1	19	<?xml version="1.0"?>\n<Clock xmlns:dt="urn:schemas-microsoft-com:datatypes"><Description dt:dt="string">E-Prime Primary Realtime Clock</Description><StartTime><Timestamp dt:dt="int">0</Timestamp><DateUtc dt:dt="string">2017-04-25T07:50:52Z</DateUtc></StartTime><FrequencyChanges><FrequencyChange><Frequency dt:dt="r8">3312958</Frequency><Timestamp dt:dt="r8">2888429599</Timestamp><Current dt:dt="r…	60.003	1	right	-1405882884	04-25-2017	09:50:52	07:50:52	female	443	{RIGHTARROW}	46							0	1163594	1163236	{DOWNARROW}	358	1162113	1161853	760	right1,6	29	13	422	mask29	0	1163220	0	1163020	eqm10_NoEyeNmodel1_dir	90	HV	gazeCOD	GazeCoDxp	0	400	0	1162720	7	1162620
GazeCoD_1Model_male	5	1	19	<?xml version="1.0"?>\n<Clock xmlns:dt="urn:schemas-microsoft-com:datatypes"><Description dt:dt="string">E-Prime Primary Realtime Clock</Description><StartTime><Timestamp dt:dt="int">0</Timestamp><DateUtc dt:dt="string">2017-04-25T07:50:52Z</DateUtc></StartTime><FrequencyChanges><FrequencyChange><Frequency dt:dt="r8">3312958</Frequency><Timestamp dt:dt="r8">2888429599</Timestamp><Current dt:dt="r…	60.003	1	right	-1405882884	04-25-2017	09:50:52	07:50:52	female	444	{LEFTARROW}	49							0	1165266	1164986	{DOWNARROW}	280	1163868	1163603	765	left1,6	24	13	423	mask24	0	1164970	0	1164770	eqm10_NoEyeNmodel1_dir	90	HV	gazeCOD	GazeCoDxp	0	400	0	1164470	2	1164370
GazeCoD_1Model_male	5	1	19	<?xml version="1.0"?>\n<Clock xmlns:dt="urn:schemas-microsoft-com:datatypes"><Description dt:dt="string">E-Prime Primary Realtime Clock</Description><StartTime><Timestamp dt:dt="int">0</Timestamp><DateUtc dt:dt="string">2017-04-25T07:50:52Z</DateUtc></StartTime><FrequencyChanges><FrequencyChange><Frequency dt:dt="r8">3312958</Frequency><Timestamp dt:dt="r8">2888429599</Timestamp><Current dt:dt="r…	60.003	1	right	-1405882884	04-25-2017	09:50:52	07:50:52	female	445	{LEFTARROW}	51							0	1167082	1166853	{DOWNARROW}	229	1165727	1165286	941	left3,2	25	13	424	mask25	0	1166836	0	1166636	eqm10_NoEyeNmodel1_dir	90	HV	gazeCOD	GazeCoDxp	0	400	0	1166336	9	1166236
GazeCoD_1Model_male	5	1	19	<?xml version="1.0"?>\n<Clock xmlns:dt="urn:schemas-microsoft-com:datatypes"><Description dt:dt="string">E-Prime Primary Realtime Clock</Description><StartTime><Timestamp dt:dt="int">0</Timestamp><DateUtc dt:dt="string">2017-04-25T07:50:52Z</DateUtc></StartTime><FrequencyChanges><FrequencyChange><Frequency dt:dt="r8">3312958</Frequency><Timestamp dt:dt="r8">2888429599</Timestamp><Current dt:dt="r…	60.003	1	right	-1405882884	04-25-2017	09:50:52	07:50:52	female	446	{RIGHTARROW}	44							0	1168914	1168636	{DOWNARROW}	278	1167512	1167103	909	right3,2	8	13	425	mask8	0	1168620	0	1168420	eqm10_NoEyeNmodel1_dir	0	V	gazeCOD	GazeCoDxp	0	400	0	1168120	8	1168020
GazeCoD_1Model_male	5	1	19	<?xml version="1.0"?>\n<Clock xmlns:dt="urn:schemas-microsoft-com:datatypes"><Description dt:dt="string">E-Prime Primary Realtime Clock</Description><StartTime><Timestamp dt:dt="int">0</Timestamp><DateUtc dt:dt="string">2017-04-25T07:50:52Z</DateUtc></StartTime><FrequencyChanges><FrequencyChange><Frequency dt:dt="r8">3312958</Frequency><Timestamp dt:dt="r8">2888429599</Timestamp><Current dt:dt="r…	60.003	1	right	-1405882884	04-25-2017	09:50:52	07:50:52	female	447	{LEFTARROW}	51							0	1170617	1170369	{DOWNARROW}	248	1169255	1168936	819	left3,2	14	13	426	mask14	0	1170353	0	1170153	eqm10_NoEyeNmodel1_dir	90	H	gazeCOD	GazeCoDxp	0	400	0	1169853	-2	1169753
GazeCoD_1Model_male	5	1	19	<?xml version="1.0"?>\n<Clock xmlns:dt="urn:schemas-microsoft-com:datatypes"><Description dt:dt="string">E-Prime Primary Realtime Clock</Description><StartTime><Timestamp dt:dt="int">0</Timestamp><DateUtc dt:dt="string">2017-04-25T07:50:52Z</DateUtc></StartTime><FrequencyChanges><FrequencyChange><Frequency dt:dt="r8">3312958</Frequency><Timestamp dt:dt="r8">2888429599</Timestamp><Current dt:dt="r…	60.003	1	right	-1405882884	04-25-2017	09:50:52	07:50:52	female	448	{DOWNARROW}	79							0	1172601	1172253	{DOWNARROW}	348	1171131	1170636	995	DG0	1	13	427	mask1	0	1172236	0	1172036	eqm10_NoEyeNmodel1_dir	0	V	gazeCOD	GazeCoDxp	1	400	0	1171736	5	1171636
GazeCoD_1Model_male	5	1	19	<?xml version="1.0"?>\n<Clock xmlns:dt="urn:schemas-microsoft-com:datatypes"><Description dt:dt="string">E-Prime Primary Realtime Clock</Description><StartTime><Timestamp dt:dt="int">0</Timestamp><DateUtc dt:dt="string">2017-04-25T07:50:52Z</DateUtc></StartTime><FrequencyChanges><FrequencyChange><Frequency dt:dt="r8">3312958</Frequency><Timestamp dt:dt="r8">2888429599</Timestamp><Current dt:dt="r…	60.003	1	right	-1405882884	04-25-2017	09:50:52	07:50:52	female	449	{LEFTARROW}	55							0	1174329	1174036	{LEFTARROW}	293	1172919	1172619	800	left6,4	5	13	428	mask5	0	1174019	0	1173819	eqm10_NoEyeNmodel1_dir	0	V	gazeCOD	GazeCoDxp	1	400	0	1173519	0	1173419
GazeCoD_1Model_male	5	1	19	<?xml version="1.0"?>\n<Clock xmlns:dt="urn:schemas-microsoft-com:datatypes"><Description dt:dt="string">E-Prime Primary Realtime Clock</Description><StartTime><Timestamp dt:dt="int">0</Timestamp><DateUtc dt:dt="string">2017-04-25T07:50:52Z</DateUtc></StartTime><FrequencyChanges><FrequencyChange><Frequency dt:dt="r8">3312958</Frequency><Timestamp dt:dt="r8">2888429599</Timestamp><Current dt:dt="r…	60.003	1	right	-1405882884	04-25-2017	09:50:52	07:50:52	female	450	{RIGHTARROW}	77							0	1176057	1175836	{RIGHTARROW}	221	1174711	1174352	859	right8	11	13	429	mask11	0	1175819	0	1175619	eqm10_NoEyeNmodel1_dir	0	V	gazeCOD	GazeCoDxp	1	400	0	1175319	8	1175219
GazeCoD_1Model_male	5	1	19	<?xml version="1.0"?>\n<Clock xmlns:dt="urn:schemas-microsoft-com:datatypes"><Description dt:dt="string">E-Prime Primary Realtime Clock</Description><StartTime><Timestamp dt:dt="int">0</Timestamp><DateUtc dt:dt="string">2017-04-25T07:50:52Z</DateUtc></StartTime><FrequencyChanges><FrequencyChange><Frequency dt:dt="r8">3312958</Frequency><Timestamp dt:dt="r8">2888429599</Timestamp><Current dt:dt="r…	60.003	1	right	-1405882884	04-25-2017	09:50:52	07:50:52	female	451	{DOWNARROW}	79							0	1177689	1177502	{DOWNARROW}	187	1176376	1176069	807	DG0	1	14	430	mask1	0	1177486	0	1177286	eqm10_NoEyeNmodel1_dir	0	V	gazeCOD	GazeCoDxp	1	400	0	1176986	10	1176886
GazeCoD_1Model_male	5	1	19	<?xml version="1.0"?>\n<Clock xmlns:dt="urn:schemas-microsoft-com:datatypes"><Description dt:dt="string">E-Prime Primary Realtime Clock</Description><StartTime><Timestamp dt:dt="int">0</Timestamp><DateUtc dt:dt="string">2017-04-25T07:50:52Z</DateUtc></StartTime><FrequencyChanges><FrequencyChange><Frequency dt:dt="r8">3312958</Frequency><Timestamp dt:dt="r8">2888429599</Timestamp><Current dt:dt="r…	60.003	1	right	-1405882884	04-25-2017	09:50:52	07:50:52	female	452	{RIGHTARROW}	42							0	1179577	1179302	{RIGHTARROW}	275	1178178	1177702	976	right4,8	9	14	431	mask9	0	1179286	0	1179086	eqm10_NoEyeNmodel1_dir	0	V	gazeCOD	GazeCoDxp	1	400	0	1178786	8	1178686
GazeCoD_1Model_male	5	1	19	<?xml version="1.0"?>\n<Clock xmlns:dt="urn:schemas-microsoft-com:datatypes"><Description dt:dt="string">E-Prime Primary Realtime Clock</Description><StartTime><Timestamp dt:dt="int">0</Timestamp><DateUtc dt:dt="string">2017-04-25T07:50:52Z</DateUtc></StartTime><FrequencyChanges><FrequencyChange><Frequency dt:dt="r8">3312958</Frequency><Timestamp dt:dt="r8">2888429599</Timestamp><Current dt:dt="r…	60.003	1	right	-1405882884	04-25-2017	09:50:52	07:50:52	female	453	{LEFTARROW}	53							0	1181305	1180969	{DOWNARROW}	336	1179857	1179586	771	left4,8	15	14	432	mask15	0	1180952	0	1180752	eqm10_NoEyeNmodel1_dir	90	H	gazeCOD	GazeCoDxp	0	400	0	1180452	-5	1180352
GazeCoD_1Model_male	5	1	19	<?xml version="1.0"?>\n<Clock xmlns:dt="urn:schemas-microsoft-com:datatypes"><Description dt:dt="string">E-Prime Primary Realtime Clock</Description><StartTime><Timestamp dt:dt="int">0</Timestamp><DateUtc dt:dt="string">2017-04-25T07:50:52Z</DateUtc></StartTime><FrequencyChanges><FrequencyChange><Frequency dt:dt="r8">3312958</Frequency><Timestamp dt:dt="r8">2888429599</Timestamp><Current dt:dt="r…	60.003	1	right	-1405882884	04-25-2017	09:50:52	07:50:52	female	454	{LEFTARROW}	49							0	1183129	1182869	{DOWNARROW}	260	1181745	1181319	926	left1,6	2	14	433	mask2	0	1182852	0	1182652	eqm10_NoEyeNmodel1_dir	0	V	gazeCOD	GazeCoDxp	0	400	0	1182352	7	1182252
GazeCoD_1Model_male	5	1	19	<?xml version="1.0"?>\n<Clock xmlns:dt="urn:schemas-microsoft-com:datatypes"><Description dt:dt="string">E-Prime Primary Realtime Clock</Description><StartTime><Timestamp dt:dt="int">0</Timestamp><DateUtc dt:dt="string">2017-04-25T07:50:52Z</DateUtc></StartTime><FrequencyChanges><FrequencyChange><Frequency dt:dt="r8">3312958</Frequency><Timestamp dt:dt="r8">2888429599</Timestamp><Current dt:dt="r…	60.003	1	right	-1405882884	04-25-2017	09:50:52	07:50:52	female	455	{RIGHTARROW}	77							0	1184897	1184619	{RIGHTARROW}	278	1183495	1183152	843	right8	33	14	434	mask33	0	1184602	0	1184402	eqm10_NoEyeNmodel1_dir	90	HV	gazeCOD	GazeCoDxp	1	400	0	1184102	7	1184002
GazeCoD_1Model_male	5	1	19	<?xml version="1.0"?>\n<Clock xmlns:dt="urn:schemas-microsoft-com:datatypes"><Description dt:dt="string">E-Prime Primary Realtime Clock</Description><StartTime><Timestamp dt:dt="int">0</Timestamp><DateUtc dt:dt="string">2017-04-25T07:50:52Z</DateUtc></StartTime><FrequencyChanges><FrequencyChange><Frequency dt:dt="r8">3312958</Frequency><Timestamp dt:dt="r8">2888429599</Timestamp><Current dt:dt="r…	60.003	1	right	-1405882884	04-25-2017	09:50:52	07:50:52	female	456	{DOWNARROW}	79							0	1186641	1186285	{LEFTARROW}	355	1185174	1184919	755	DG0	23	14	435	mask23	0	1186268	-1	1186068	eqm10_NoEyeNmodel1_dir	90	HV	gazeCOD	GazeCoDxp	0	400	0	1185769	-5	1185669
GazeCoD_1Model_male	5	1	19	<?xml version="1.0"?>\n<Clock xmlns:dt="urn:schemas-microsoft-com:datatypes"><Description dt:dt="string">E-Prime Primary Realtime Clock</Description><StartTime><Timestamp dt:dt="int">0</Timestamp><DateUtc dt:dt="string">2017-04-25T07:50:52Z</DateUtc></StartTime><FrequencyChanges><FrequencyChange><Frequency dt:dt="r8">3312958</Frequency><Timestamp dt:dt="r8">2888429599</Timestamp><Current dt:dt="r…	60.003	1	right	-1405882884	04-25-2017	09:50:52	07:50:52	female	457	{RIGHTARROW}	44							0	1188416	1188252	{DOWNARROW}	164	1187130	1186652	978	right3,2	30	14	436	mask30	0	1188235	0	1188035	eqm10_NoEyeNmodel1_dir	90	HV	gazeCOD	GazeCoDxp	0	400	0	1187735	5	1187635
GazeCoD_1Model_male	5	1	19	<?xml version="1.0"?>\n<Clock xmlns:dt="urn:schemas-microsoft-com:datatypes"><Description dt:dt="string">E-Prime Primary Realtime Clock</Description><StartTime><Timestamp dt:dt="int">0</Timestamp><DateUtc dt:dt="string">2017-04-25T07:50:52Z</DateUtc></StartTime><FrequencyChanges><FrequencyChange><Frequency dt:dt="r8">3312958</Frequency><Timestamp dt:dt="r8">2888429599</Timestamp><Current dt:dt="r…	60.003	1	right	-1405882884	04-25-2017	09:50:52	07:50:52	female	458	{LEFTARROW}	51							0	1190192	1189918	{DOWNARROW}	274	1188794	1188435	859	left3,2	14	14	437	mask14	0	1189902	0	1189702	eqm10_NoEyeNmodel1_dir	90	H	gazeCOD	GazeCoDxp	0	400	0	1189402	8	1189302
GazeCoD_1Model_male	5	1	19	<?xml version="1.0"?>\n<Clock xmlns:dt="urn:schemas-microsoft-com:datatypes"><Description dt:dt="string">E-Prime Primary Realtime Clock</Description><StartTime><Timestamp dt:dt="int">0</Timestamp><DateUtc dt:dt="string">2017-04-25T07:50:52Z</DateUtc></StartTime><FrequencyChanges><FrequencyChange><Frequency dt:dt="r8">3312958</Frequency><Timestamp dt:dt="r8">2888429599</Timestamp><Current dt:dt="r…	60.003	1	right	-1405882884	04-25-2017	09:50:52	07:50:52	female	459	{LEFTARROW}	55							0	1192024	1191718	{DOWNARROW}	306	1190595	1190202	893	left6,4	16	14	438	mask16	0	1191701	0	1191501	eqm10_NoEyeNmodel1_dir	90	H	gazeCOD	GazeCoDxp	0	400	0	1191201	6	1191101
GazeCoD_1Model_male	5	1	19	<?xml version="1.0"?>\n<Clock xmlns:dt="urn:schemas-microsoft-com:datatypes"><Description dt:dt="string">E-Prime Primary Realtime Clock</Description><StartTime><Timestamp dt:dt="int">0</Timestamp><DateUtc dt:dt="string">2017-04-25T07:50:52Z</DateUtc></StartTime><FrequencyChanges><FrequencyChange><Frequency dt:dt="r8">3312958</Frequency><Timestamp dt:dt="r8">2888429599</Timestamp><Current dt:dt="r…	60.003	1	right	-1405882884	04-25-2017	09:50:52	07:50:52	female	460	{DOWNARROW}	79							0	1193664	1193435	{DOWNARROW}	229	1192316	1192035	781	DG0	12	14	439	mask12	0	1193418	0	1193218	eqm10_NoEyeNmodel1_dir	90	H	gazeCOD	GazeCoDxp	1	400	0	1192918	2	1192818
GazeCoD_1Model_male	5	1	19	<?xml version="1.0"?>\n<Clock xmlns:dt="urn:schemas-microsoft-com:datatypes"><Description dt:dt="string">E-Prime Primary Realtime Clock</Description><StartTime><Timestamp dt:dt="int">0</Timestamp><DateUtc dt:dt="string">2017-04-25T07:50:52Z</DateUtc></StartTime><FrequencyChanges><FrequencyChange><Frequency dt:dt="r8">3312958</Frequency><Timestamp dt:dt="r8">2888429599</Timestamp><Current dt:dt="r…	60.003	1	right	-1405882884	04-25-2017	09:50:52	07:50:52	female	461	{LEFTARROW}	78							0	1195432	1195085	{LEFTARROW}	347	1193966	1193685	781	left8	17	14	440	mask17	0	1195068	0	1194868	eqm10_NoEyeNmodel1_dir	90	H	gazeCOD	GazeCoDxp	1	400	0	1194568	2	1194468
GazeCoD_1Model_male	5	1	19	<?xml version="1.0"?>\n<Clock xmlns:dt="urn:schemas-microsoft-com:datatypes"><Description dt:dt="string">E-Prime Primary Realtime Clock</Description><StartTime><Timestamp dt:dt="int">0</Timestamp><DateUtc dt:dt="string">2017-04-25T07:50:52Z</DateUtc></StartTime><FrequencyChanges><FrequencyChange><Frequency dt:dt="r8">3312958</Frequency><Timestamp dt:dt="r8">2888429599</Timestamp><Current dt:dt="r…	60.003	1	right	-1405882884	04-25-2017	09:50:52	07:50:52	female	462	{RIGHTARROW}	40							0	1199544	1199351	{RIGHTARROW}	193	1198225	1197968	757	right6,4	10	14	441	mask10	0	1199334	0	1199134	eqm10_NoEyeNmodel1_dir	0	V	gazeCOD	GazeCoDxp	1	400	0	1198834	9	1198734
GazeCoD_1Model_male	5	1	19	<?xml version="1.0"?>\n<Clock xmlns:dt="urn:schemas-microsoft-com:datatypes"><Description dt:dt="string">E-Prime Primary Realtime Clock</Description><StartTime><Timestamp dt:dt="int">0</Timestamp><DateUtc dt:dt="string">2017-04-25T07:50:52Z</DateUtc></StartTime><FrequencyChanges><FrequencyChange><Frequency dt:dt="r8">3312958</Frequency><Timestamp dt:dt="r8">2888429599</Timestamp><Current dt:dt="r…	60.003	1	right	-1405882884	04-25-2017	09:50:52	07:50:52	female	463	{LEFTARROW}	55							0	1201248	1201051	{LEFTARROW}	197	1199933	1199568	865	left6,4	27	14	442	mask27	0	1201034	0	1200834	eqm10_NoEyeNmodel1_dir	90	HV	gazeCOD	GazeCoDxp	1	400	0	1200534	1	1200434
GazeCoD_1Model_male	5	1	19	<?xml version="1.0"?>\n<Clock xmlns:dt="urn:schemas-microsoft-com:datatypes"><Description dt:dt="string">E-Prime Primary Realtime Clock</Description><StartTime><Timestamp dt:dt="int">0</Timestamp><DateUtc dt:dt="string">2017-04-25T07:50:52Z</DateUtc></StartTime><FrequencyChanges><FrequencyChange><Frequency dt:dt="r8">3312958</Frequency><Timestamp dt:dt="r8">2888429599</Timestamp><Current dt:dt="r…	60.003	1	right	-1405882884	04-25-2017	09:50:52	07:50:52	female	464	{LEFTARROW}	78							0	1203040	1202817	{LEFTARROW}	223	1201696	1201268	928	left8	28	14	443	mask28	0	1202801	0	1202601	eqm10_NoEyeNmodel1_dir	90	HV	gazeCOD	GazeCoDxp	1	400	0	1202301	5	1202201
GazeCoD_1Model_male	5	1	19	<?xml version="1.0"?>\n<Clock xmlns:dt="urn:schemas-microsoft-com:datatypes"><Description dt:dt="string">E-Prime Primary Realtime Clock</Description><StartTime><Timestamp dt:dt="int">0</Timestamp><DateUtc dt:dt="string">2017-04-25T07:50:52Z</DateUtc></StartTime><FrequencyChanges><FrequencyChange><Frequency dt:dt="r8">3312958</Frequency><Timestamp dt:dt="r8">2888429599</Timestamp><Current dt:dt="r…	60.003	1	right	-1405882884	04-25-2017	09:50:52	07:50:52	female	465	{LEFTARROW}	78							0	1204783	1204617	{LEFTARROW}	166	1203491	1203051	940	left8	6	14	444	mask6	0	1204601	0	1204401	eqm10_NoEyeNmodel1_dir	0	V	gazeCOD	GazeCoDxp	1	400	0	1204101	10	1204001
GazeCoD_1Model_male	5	1	19	<?xml version="1.0"?>\n<Clock xmlns:dt="urn:schemas-microsoft-com:datatypes"><Description dt:dt="string">E-Prime Primary Realtime Clock</Description><StartTime><Timestamp dt:dt="int">0</Timestamp><DateUtc dt:dt="string">2017-04-25T07:50:52Z</DateUtc></StartTime><FrequencyChanges><FrequencyChange><Frequency dt:dt="r8">3312958</Frequency><Timestamp dt:dt="r8">2888429599</Timestamp><Current dt:dt="r…	60.003	1	right	-1405882884	04-25-2017	09:50:52	07:50:52	female	466	{LEFTARROW}	49							0	1206615	1206351	{DOWNARROW}	264	1205233	1204801	932	left1,6	13	14	445	mask13	0	1206334	0	1206134	eqm10_NoEyeNmodel1_dir	90	H	gazeCOD	GazeCoDxp	0	400	0	1205834	1	1205734
GazeCoD_1Model_male	5	1	19	<?xml version="1.0"?>\n<Clock xmlns:dt="urn:schemas-microsoft-com:datatypes"><Description dt:dt="string">E-Prime Primary Realtime Clock</Description><StartTime><Timestamp dt:dt="int">0</Timestamp><DateUtc dt:dt="string">2017-04-25T07:50:52Z</DateUtc></StartTime><FrequencyChanges><FrequencyChange><Frequency dt:dt="r8">3312958</Frequency><Timestamp dt:dt="r8">2888429599</Timestamp><Current dt:dt="r…	60.003	1	right	-1405882884	04-25-2017	09:50:52	07:50:52	female	467	{RIGHTARROW}	46							0	1208295	1208017	{DOWNARROW}	278	1206905	1206634	771	right1,6	18	14	446	mask18	0	1208001	0	1207801	eqm10_NoEyeNmodel1_dir	90	H	gazeCOD	GazeCoDxp	0	400	0	1207501	-4	1207401
GazeCoD_1Model_male	5	1	19	<?xml version="1.0"?>\n<Clock xmlns:dt="urn:schemas-microsoft-com:datatypes"><Description dt:dt="string">E-Prime Primary Realtime Clock</Description><StartTime><Timestamp dt:dt="int">0</Timestamp><DateUtc dt:dt="string">2017-04-25T07:50:52Z</DateUtc></StartTime><FrequencyChanges><FrequencyChange><Frequency dt:dt="r8">3312958</Frequency><Timestamp dt:dt="r8">2888429599</Timestamp><Current dt:dt="r…	60.003	1	right	-1405882884	04-25-2017	09:50:52	07:50:52	female	468	{RIGHTARROW}	40							0	1210231	1209867	{RIGHTARROW}	364	1208740	1208317	923	right6,4	32	14	447	mask32	0	1209850	0	1209650	eqm10_NoEyeNmodel1_dir	90	HV	gazeCOD	GazeCoDxp	1	400	0	1209350	10	1209250
GazeCoD_1Model_male	5	1	19	<?xml version="1.0"?>\n<Clock xmlns:dt="urn:schemas-microsoft-com:datatypes"><Description dt:dt="string">E-Prime Primary Realtime Clock</Description><StartTime><Timestamp dt:dt="int">0</Timestamp><DateUtc dt:dt="string">2017-04-25T07:50:52Z</DateUtc></StartTime><FrequencyChanges><FrequencyChange><Frequency dt:dt="r8">3312958</Frequency><Timestamp dt:dt="r8">2888429599</Timestamp><Current dt:dt="r…	60.003	1	right	-1405882884	04-25-2017	09:50:52	07:50:52	female	469	{RIGHTARROW}	77							0	1212007	1211667	{RIGHTARROW}	340	1210552	1210250	802	right8	22	14	448	mask22	0	1211650	0	1211450	eqm10_NoEyeNmodel1_dir	90	H	gazeCOD	GazeCoDxp	1	400	0	1211150	-2	1211050
GazeCoD_1Model_male	5	1	19	<?xml version="1.0"?>\n<Clock xmlns:dt="urn:schemas-microsoft-com:datatypes"><Description dt:dt="string">E-Prime Primary Realtime Clock</Description><StartTime><Timestamp dt:dt="int">0</Timestamp><DateUtc dt:dt="string">2017-04-25T07:50:52Z</DateUtc></StartTime><FrequencyChanges><FrequencyChange><Frequency dt:dt="r8">3312958</Frequency><Timestamp dt:dt="r8">2888429599</Timestamp><Current dt:dt="r…	60.003	1	right	-1405882884	04-25-2017	09:50:52	07:50:52	female	470	{RIGHTARROW}	46							0	1213687	1213384	{DOWNARROW}	303	1212271	1212017	754	right1,6	7	14	449	mask7	0	1213367	0	1213167	eqm10_NoEyeNmodel1_dir	0	V	gazeCOD	GazeCoDxp	0	400	0	1212867	-4	1212767
GazeCoD_1Model_male	5	1	19	<?xml version="1.0"?>\n<Clock xmlns:dt="urn:schemas-microsoft-com:datatypes"><Description dt:dt="string">E-Prime Primary Realtime Clock</Description><StartTime><Timestamp dt:dt="int">0</Timestamp><DateUtc dt:dt="string">2017-04-25T07:50:52Z</DateUtc></StartTime><FrequencyChanges><FrequencyChange><Frequency dt:dt="r8">3312958</Frequency><Timestamp dt:dt="r8">2888429599</Timestamp><Current dt:dt="r…	60.003	1	right	-1405882884	04-25-2017	09:50:52	07:50:52	female	471	{RIGHTARROW}	44							0	1215471	1215150	{DOWNARROW}	321	1214037	1213700	837	right3,2	19	14	450	mask19	0	1215133	0	1214933	eqm10_NoEyeNmodel1_dir	90	H	gazeCOD	GazeCoDxp	0	400	0	1214633	-4	1214533
GazeCoD_1Model_male	5	1	19	<?xml version="1.0"?>\n<Clock xmlns:dt="urn:schemas-microsoft-com:datatypes"><Description dt:dt="string">E-Prime Primary Realtime Clock</Description><StartTime><Timestamp dt:dt="int">0</Timestamp><DateUtc dt:dt="string">2017-04-25T07:50:52Z</DateUtc></StartTime><FrequencyChanges><FrequencyChange><Frequency dt:dt="r8">3312958</Frequency><Timestamp dt:dt="r8">2888429599</Timestamp><Current dt:dt="r…	60.003	1	right	-1405882884	04-25-2017	09:50:52	07:50:52	female	472	{LEFTARROW}	49							0	1217311	1217100	{LEFTARROW}	211	1215976	1215483	993	left1,6	24	14	451	mask24	0	1217083	0	1216883	eqm10_NoEyeNmodel1_dir	90	HV	gazeCOD	GazeCoDxp	1	400	0	1216583	7	1216483
GazeCoD_1Model_male	5	1	19	<?xml version="1.0"?>\n<Clock xmlns:dt="urn:schemas-microsoft-com:datatypes"><Description dt:dt="string">E-Prime Primary Realtime Clock</Description><StartTime><Timestamp dt:dt="int">0</Timestamp><DateUtc dt:dt="string">2017-04-25T07:50:52Z</DateUtc></StartTime><FrequencyChanges><FrequencyChange><Frequency dt:dt="r8">3312958</Frequency><Timestamp dt:dt="r8">2888429599</Timestamp><Current dt:dt="r…	60.003	1	right	-1405882884	04-25-2017	09:50:52	07:50:52	female	473	{RIGHTARROW}	44							0	1219119	1218933	{DOWNARROW}	186	1217821	1217333	988	right3,2	8	14	452	mask8	0	1218917	0	1218717	eqm10_NoEyeNmodel1_dir	0	V	gazeCOD	GazeCoDxp	0	400	0	1218417	-4	1218317
GazeCoD_1Model_male	5	1	19	<?xml version="1.0"?>\n<Clock xmlns:dt="urn:schemas-microsoft-com:datatypes"><Description dt:dt="string">E-Prime Primary Realtime Clock</Description><StartTime><Timestamp dt:dt="int">0</Timestamp><DateUtc dt:dt="string">2017-04-25T07:50:52Z</DateUtc></StartTime><FrequencyChanges><FrequencyChange><Frequency dt:dt="r8">3312958</Frequency><Timestamp dt:dt="r8">2888429599</Timestamp><Current dt:dt="r…	60.003	1	right	-1405882884	04-25-2017	09:50:52	07:50:52	female	474	{RIGHTARROW}	40							0	1220839	1220583	{RIGHTARROW}	255	1219458	1219133	825	right6,4	21	14	453	mask21	0	1220566	0	1220366	eqm10_NoEyeNmodel1_dir	90	H	gazeCOD	GazeCoDxp	1	400	0	1220066	8	1219966
GazeCoD_1Model_male	5	1	19	<?xml version="1.0"?>\n<Clock xmlns:dt="urn:schemas-microsoft-com:datatypes"><Description dt:dt="string">E-Prime Primary Realtime Clock</Description><StartTime><Timestamp dt:dt="int">0</Timestamp><DateUtc dt:dt="string">2017-04-25T07:50:52Z</DateUtc></StartTime><FrequencyChanges><FrequencyChange><Frequency dt:dt="r8">3312958</Frequency><Timestamp dt:dt="r8">2888429599</Timestamp><Current dt:dt="r…	60.003	1	right	-1405882884	04-25-2017	09:50:52	07:50:52	female	475	{LEFTARROW}	51							0	1222638	1222283	{LEFTARROW}	355	1221156	1220850	806	left3,2	25	14	454	mask25	0	1222266	0	1222066	eqm10_NoEyeNmodel1_dir	90	HV	gazeCOD	GazeCoDxp	1	400	0	1221766	10	1221666
GazeCoD_1Model_male	5	1	19	<?xml version="1.0"?>\n<Clock xmlns:dt="urn:schemas-microsoft-com:datatypes"><Description dt:dt="string">E-Prime Primary Realtime Clock</Description><StartTime><Timestamp dt:dt="int">0</Timestamp><DateUtc dt:dt="string">2017-04-25T07:50:52Z</DateUtc></StartTime><FrequencyChanges><FrequencyChange><Frequency dt:dt="r8">3312958</Frequency><Timestamp dt:dt="r8">2888429599</Timestamp><Current dt:dt="r…	60.003	1	right	-1405882884	04-25-2017	09:50:52	07:50:52	female	476	{LEFTARROW}	53							0	1224462	1224250	{LEFTARROW}	212	1223131	1222650	981	left4,8	4	14	455	mask4	0	1224233	0	1224033	eqm10_NoEyeNmodel1_dir	0	V	gazeCOD	GazeCoDxp	1	400	0	1223733	2	1223633
GazeCoD_1Model_male	5	1	19	<?xml version="1.0"?>\n<Clock xmlns:dt="urn:schemas-microsoft-com:datatypes"><Description dt:dt="string">E-Prime Primary Realtime Clock</Description><StartTime><Timestamp dt:dt="int">0</Timestamp><DateUtc dt:dt="string">2017-04-25T07:50:52Z</DateUtc></StartTime><FrequencyChanges><FrequencyChange><Frequency dt:dt="r8">3312958</Frequency><Timestamp dt:dt="r8">2888429599</Timestamp><Current dt:dt="r…	60.003	1	right	-1405882884	04-25-2017	09:50:52	07:50:52	female	477	{LEFTARROW}	55							0	1226294	1226049	{LEFTARROW}	245	1224930	1224483	947	left6,4	5	14	456	mask5	0	1226033	0	1225833	eqm10_NoEyeNmodel1_dir	0	V	gazeCOD	GazeCoDxp	1	400	0	1225533	3	1225433
GazeCoD_1Model_male	5	1	19	<?xml version="1.0"?>\n<Clock xmlns:dt="urn:schemas-microsoft-com:datatypes"><Description dt:dt="string">E-Prime Primary Realtime Clock</Description><StartTime><Timestamp dt:dt="int">0</Timestamp><DateUtc dt:dt="string">2017-04-25T07:50:52Z</DateUtc></StartTime><FrequencyChanges><FrequencyChange><Frequency dt:dt="r8">3312958</Frequency><Timestamp dt:dt="r8">2888429599</Timestamp><Current dt:dt="r…	60.003	1	right	-1405882884	04-25-2017	09:50:52	07:50:52	female	478	{RIGHTARROW}	46							0	1227958	1227749	{DOWNARROW}	209	1226631	1226316	815	right1,6	29	14	457	mask29	0	1227733	0	1227533	eqm10_NoEyeNmodel1_dir	90	HV	gazeCOD	GazeCoDxp	0	400	0	1227233	2	1227133
GazeCoD_1Model_male	5	1	19	<?xml version="1.0"?>\n<Clock xmlns:dt="urn:schemas-microsoft-com:datatypes"><Description dt:dt="string">E-Prime Primary Realtime Clock</Description><StartTime><Timestamp dt:dt="int">0</Timestamp><DateUtc dt:dt="string">2017-04-25T07:50:52Z</DateUtc></StartTime><FrequencyChanges><FrequencyChange><Frequency dt:dt="r8">3312958</Frequency><Timestamp dt:dt="r8">2888429599</Timestamp><Current dt:dt="r…	60.003	1	right	-1405882884	04-25-2017	09:50:52	07:50:52	female	479	{RIGHTARROW}	42							0	1229790	1229599	{RIGHTARROW}	191	1228475	1227983	992	right4,8	20	14	458	mask20	0	1229583	0	1229383	eqm10_NoEyeNmodel1_dir	90	H	gazeCOD	GazeCoDxp	1	400	0	1229083	8	1228983
GazeCoD_1Model_male	5	1	19	<?xml version="1.0"?>\n<Clock xmlns:dt="urn:schemas-microsoft-com:datatypes"><Description dt:dt="string">E-Prime Primary Realtime Clock</Description><StartTime><Timestamp dt:dt="int">0</Timestamp><DateUtc dt:dt="string">2017-04-25T07:50:52Z</DateUtc></StartTime><FrequencyChanges><FrequencyChange><Frequency dt:dt="r8">3312958</Frequency><Timestamp dt:dt="r8">2888429599</Timestamp><Current dt:dt="r…	60.003	1	right	-1405882884	04-25-2017	09:50:52	07:50:52	female	480	{LEFTARROW}	53							0	1231654	1231382	{LEFTARROW}	272	1230269	1229799	970	left4,8	26	14	459	mask26	0	1231366	0	1231166	eqm10_NoEyeNmodel1_dir	90	HV	gazeCOD	GazeCoDxp	1	400	0	1230866	-3	1230766
GazeCoD_1Model_male	5	1	19	<?xml version="1.0"?>\n<Clock xmlns:dt="urn:schemas-microsoft-com:datatypes"><Description dt:dt="string">E-Prime Primary Realtime Clock</Description><StartTime><Timestamp dt:dt="int">0</Timestamp><DateUtc dt:dt="string">2017-04-25T07:50:52Z</DateUtc></StartTime><FrequencyChanges><FrequencyChange><Frequency dt:dt="r8">3312958</Frequency><Timestamp dt:dt="r8">2888429599</Timestamp><Current dt:dt="r…	60.003	1	right	-1405882884	04-25-2017	09:50:52	07:50:52	female	481	{LEFTARROW}	51							0	1233318	1233132	{LEFTARROW}	186	1232013	1231666	847	left3,2	3	14	460	mask3	0	1233116	0	1232916	eqm10_NoEyeNmodel1_dir	0	V	gazeCOD	GazeCoDxp	1	400	0	1232616	3	1232516
GazeCoD_1Model_male	5	1	19	<?xml version="1.0"?>\n<Clock xmlns:dt="urn:schemas-microsoft-com:datatypes"><Description dt:dt="string">E-Prime Primary Realtime Clock</Description><StartTime><Timestamp dt:dt="int">0</Timestamp><DateUtc dt:dt="string">2017-04-25T07:50:52Z</DateUtc></StartTime><FrequencyChanges><FrequencyChange><Frequency dt:dt="r8">3312958</Frequency><Timestamp dt:dt="r8">2888429599</Timestamp><Current dt:dt="r…	60.003	1	right	-1405882884	04-25-2017	09:50:52	07:50:52	female	482	{RIGHTARROW}	42							0	1235198	1234916	{DOWNARROW}	282	1233797	1233332	965	right4,8	31	14	461	mask31	0	1234899	0	1234699	eqm10_NoEyeNmodel1_dir	90	HV	gazeCOD	GazeCoDxp	0	400	0	1234399	2	1234299
GazeCoD_1Model_male	5	1	19	<?xml version="1.0"?>\n<Clock xmlns:dt="urn:schemas-microsoft-com:datatypes"><Description dt:dt="string">E-Prime Primary Realtime Clock</Description><StartTime><Timestamp dt:dt="int">0</Timestamp><DateUtc dt:dt="string">2017-04-25T07:50:52Z</DateUtc></StartTime><FrequencyChanges><FrequencyChange><Frequency dt:dt="r8">3312958</Frequency><Timestamp dt:dt="r8">2888429599</Timestamp><Current dt:dt="r…	60.003	1	right	-1405882884	04-25-2017	09:50:52	07:50:52	female	483	{RIGHTARROW}	77							0	1236950	1236649	{RIGHTARROW}	301	1235527	1235216	811	right8	11	14	462	mask11	0	1236632	0	1236432	eqm10_NoEyeNmodel1_dir	0	V	gazeCOD	GazeCoDxp	1	400	0	1236132	5	1236032
GazeCoD_1Model_male	5	1	19	<?xml version="1.0"?>\n<Clock xmlns:dt="urn:schemas-microsoft-com:datatypes"><Description dt:dt="string">E-Prime Primary Realtime Clock</Description><StartTime><Timestamp dt:dt="int">0</Timestamp><DateUtc dt:dt="string">2017-04-25T07:50:52Z</DateUtc></StartTime><FrequencyChanges><FrequencyChange><Frequency dt:dt="r8">3312958</Frequency><Timestamp dt:dt="r8">2888429599</Timestamp><Current dt:dt="r…	60.003	1	right	-1405882884	04-25-2017	09:50:52	07:50:52	female	484	{LEFTARROW}	55							0	1238669	1238382	{LEFTARROW}	287	1237264	1236965	799	left6,4	27	15	463	mask27	0	1238365	0	1238165	eqm10_NoEyeNmodel1_dir	90	HV	gazeCOD	GazeCoDxp	1	400	0	1237865	1	1237765
GazeCoD_1Model_male	5	1	19	<?xml version="1.0"?>\n<Clock xmlns:dt="urn:schemas-microsoft-com:datatypes"><Description dt:dt="string">E-Prime Primary Realtime Clock</Description><StartTime><Timestamp dt:dt="int">0</Timestamp><DateUtc dt:dt="string">2017-04-25T07:50:52Z</DateUtc></StartTime><FrequencyChanges><FrequencyChange><Frequency dt:dt="r8">3312958</Frequency><Timestamp dt:dt="r8">2888429599</Timestamp><Current dt:dt="r…	60.003	1	right	-1405882884	04-25-2017	09:50:52	07:50:52	female	485	{LEFTARROW}	78							0	1240405	1240115	{LEFTARROW}	290	1238989	1238682	807	left8	28	15	464	mask28	0	1240099	0	1239899	eqm10_NoEyeNmodel1_dir	90	HV	gazeCOD	GazeCoDxp	1	400	0	1239599	10	1239499
GazeCoD_1Model_male	5	1	19	<?xml version="1.0"?>\n<Clock xmlns:dt="urn:schemas-microsoft-com:datatypes"><Description dt:dt="string">E-Prime Primary Realtime Clock</Description><StartTime><Timestamp dt:dt="int">0</Timestamp><DateUtc dt:dt="string">2017-04-25T07:50:52Z</DateUtc></StartTime><FrequencyChanges><FrequencyChange><Frequency dt:dt="r8">3312958</Frequency><Timestamp dt:dt="r8">2888429599</Timestamp><Current dt:dt="r…	60.003	1	right	-1405882884	04-25-2017	09:50:52	07:50:52	female	486	{LEFTARROW}	53							0	1242261	1241982	{LEFTARROW}	279	1240857	1240432	925	left4,8	26	15	465	mask26	0	1241965	0	1241765	eqm10_NoEyeNmodel1_dir	90	HV	gazeCOD	GazeCoDxp	1	400	0	1241465	8	1241365
GazeCoD_1Model_male	5	1	19	<?xml version="1.0"?>\n<Clock xmlns:dt="urn:schemas-microsoft-com:datatypes"><Description dt:dt="string">E-Prime Primary Realtime Clock</Description><StartTime><Timestamp dt:dt="int">0</Timestamp><DateUtc dt:dt="string">2017-04-25T07:50:52Z</DateUtc></StartTime><FrequencyChanges><FrequencyChange><Frequency dt:dt="r8">3312958</Frequency><Timestamp dt:dt="r8">2888429599</Timestamp><Current dt:dt="r…	60.003	1	right	-1405882884	04-25-2017	09:50:52	07:50:52	female	487	{RIGHTARROW}	46							0	1244093	1243815	{DOWNARROW}	278	1242700	1242282	918	right1,6	18	15	466	mask18	0	1243798	0	1243598	eqm10_NoEyeNmodel1_dir	90	H	gazeCOD	GazeCoDxp	0	400	0	1243298	-2	1243198
GazeCoD_1Model_male	5	1	19	<?xml version="1.0"?>\n<Clock xmlns:dt="urn:schemas-microsoft-com:datatypes"><Description dt:dt="string">E-Prime Primary Realtime Clock</Description><StartTime><Timestamp dt:dt="int">0</Timestamp><DateUtc dt:dt="string">2017-04-25T07:50:52Z</DateUtc></StartTime><FrequencyChanges><FrequencyChange><Frequency dt:dt="r8">3312958</Frequency><Timestamp dt:dt="r8">2888429599</Timestamp><Current dt:dt="r…	60.003	1	right	-1405882884	04-25-2017	09:50:52	07:50:52	female	488	{RIGHTARROW}	77							0	1245861	1245582	{RIGHTARROW}	279	1244455	1244115	840	right8	11	15	467	mask11	0	1245565	0	1245365	eqm10_NoEyeNmodel1_dir	0	V	gazeCOD	GazeCoDxp	1	400	0	1245065	10	1244965
GazeCoD_1Model_male	5	1	19	<?xml version="1.0"?>\n<Clock xmlns:dt="urn:schemas-microsoft-com:datatypes"><Description dt:dt="string">E-Prime Primary Realtime Clock</Description><StartTime><Timestamp dt:dt="int">0</Timestamp><DateUtc dt:dt="string">2017-04-25T07:50:52Z</DateUtc></StartTime><FrequencyChanges><FrequencyChange><Frequency dt:dt="r8">3312958</Frequency><Timestamp dt:dt="r8">2888429599</Timestamp><Current dt:dt="r…	60.003	1	right	-1405882884	04-25-2017	09:50:52	07:50:52	female	489	{LEFTARROW}	78							0	1247733	1247482	{DOWNARROW}	251	1246357	1245882	975	left8	17	15	468	mask17	0	1247465	0	1247265	eqm10_NoEyeNmodel1_dir	90	H	gazeCOD	GazeCoDxp	0	400	0	1246965	8	1246865
GazeCoD_1Model_male	5	1	19	<?xml version="1.0"?>\n<Clock xmlns:dt="urn:schemas-microsoft-com:datatypes"><Description dt:dt="string">E-Prime Primary Realtime Clock</Description><StartTime><Timestamp dt:dt="int">0</Timestamp><DateUtc dt:dt="string">2017-04-25T07:50:52Z</DateUtc></StartTime><FrequencyChanges><FrequencyChange><Frequency dt:dt="r8">3312958</Frequency><Timestamp dt:dt="r8">2888429599</Timestamp><Current dt:dt="r…	60.003	1	right	-1405882884	04-25-2017	09:50:52	07:50:52	female	490	{RIGHTARROW}	44							0	1249853	1249248	{DOWNARROW}	605	1248129	1247748	881	right3,2	8	15	469	mask8	0	1249231	0	1249031	eqm10_NoEyeNmodel1_dir	0	V	gazeCOD	GazeCoDxp	0	400	0	1248731	2	1248631
GazeCoD_1Model_male	5	1	19	<?xml version="1.0"?>\n<Clock xmlns:dt="urn:schemas-microsoft-com:datatypes"><Description dt:dt="string">E-Prime Primary Realtime Clock</Description><StartTime><Timestamp dt:dt="int">0</Timestamp><DateUtc dt:dt="string">2017-04-25T07:50:52Z</DateUtc></StartTime><FrequencyChanges><FrequencyChange><Frequency dt:dt="r8">3312958</Frequency><Timestamp dt:dt="r8">2888429599</Timestamp><Current dt:dt="r…	60.003	1	right	-1405882884	04-25-2017	09:50:52	07:50:52	female	491	{LEFTARROW}	51							0	1251709	1251348	{DOWNARROW}	361	1250221	1249865	856	left3,2	14	15	470	mask14	0	1251331	0	1251131	eqm10_NoEyeNmodel1_dir	90	H	gazeCOD	GazeCoDxp	0	400	0	1250831	10	1250731
GazeCoD_1Model_male	5	1	19	<?xml version="1.0"?>\n<Clock xmlns:dt="urn:schemas-microsoft-com:datatypes"><Description dt:dt="string">E-Prime Primary Realtime Clock</Description><StartTime><Timestamp dt:dt="int">0</Timestamp><DateUtc dt:dt="string">2017-04-25T07:50:52Z</DateUtc></StartTime><FrequencyChanges><FrequencyChange><Frequency dt:dt="r8">3312958</Frequency><Timestamp dt:dt="r8">2888429599</Timestamp><Current dt:dt="r…	60.003	1	right	-1405882884	04-25-2017	09:50:52	07:50:52	female	492	{LEFTARROW}	53							0	1253357	1253098	{DOWNARROW}	259	1251981	1251731	750	left4,8	15	15	471	mask15	0	1253081	0	1252881	eqm10_NoEyeNmodel1_dir	90	H	gazeCOD	GazeCoDxp	0	400	0	1252581	0	1252481
GazeCoD_1Model_male	5	1	19	<?xml version="1.0"?>\n<Clock xmlns:dt="urn:schemas-microsoft-com:datatypes"><Description dt:dt="string">E-Prime Primary Realtime Clock</Description><StartTime><Timestamp dt:dt="int">0</Timestamp><DateUtc dt:dt="string">2017-04-25T07:50:52Z</DateUtc></StartTime><FrequencyChanges><FrequencyChange><Frequency dt:dt="r8">3312958</Frequency><Timestamp dt:dt="r8">2888429599</Timestamp><Current dt:dt="r…	60.003	1	right	-1405882884	04-25-2017	09:50:52	07:50:52	female	493	{LEFTARROW}	55							0	1255237	1254914	{LEFTARROW}	322	1253800	1253381	919	left6,4	16	15	472	mask16	0	1254898	0	1254698	eqm10_NoEyeNmodel1_dir	90	H	gazeCOD	GazeCoDxp	1	400	0	1254398	-2	1254298
GazeCoD_1Model_male	5	1	19	<?xml version="1.0"?>\n<Clock xmlns:dt="urn:schemas-microsoft-com:datatypes"><Description dt:dt="string">E-Prime Primary Realtime Clock</Description><StartTime><Timestamp dt:dt="int">0</Timestamp><DateUtc dt:dt="string">2017-04-25T07:50:52Z</DateUtc></StartTime><FrequencyChanges><FrequencyChange><Frequency dt:dt="r8">3312958</Frequency><Timestamp dt:dt="r8">2888429599</Timestamp><Current dt:dt="r…	60.003	1	right	-1405882884	04-25-2017	09:50:52	07:50:52	female	494	{LEFTARROW}	49							0	1256908	1256664	{DOWNARROW}	244	1255541	1255248	793	left1,6	2	15	473	mask2	0	1256648	0	1256448	eqm10_NoEyeNmodel1_dir	0	V	gazeCOD	GazeCoDxp	0	400	0	1256148	7	1256048
GazeCoD_1Model_male	5	1	19	<?xml version="1.0"?>\n<Clock xmlns:dt="urn:schemas-microsoft-com:datatypes"><Description dt:dt="string">E-Prime Primary Realtime Clock</Description><StartTime><Timestamp dt:dt="int">0</Timestamp><DateUtc dt:dt="string">2017-04-25T07:50:52Z</DateUtc></StartTime><FrequencyChanges><FrequencyChange><Frequency dt:dt="r8">3312958</Frequency><Timestamp dt:dt="r8">2888429599</Timestamp><Current dt:dt="r…	60.003	1	right	-1405882884	04-25-2017	09:50:52	07:50:52	female	495	{RIGHTARROW}	77							0	1258788	1258314	{RIGHTARROW}	474	1257191	1256931	760	right8	33	15	474	mask33	0	1258298	0	1258098	eqm10_NoEyeNmodel1_dir	90	HV	gazeCOD	GazeCoDxp	1	400	0	1257798	7	1257698
GazeCoD_1Model_male	5	1	19	<?xml version="1.0"?>\n<Clock xmlns:dt="urn:schemas-microsoft-com:datatypes"><Description dt:dt="string">E-Prime Primary Realtime Clock</Description><StartTime><Timestamp dt:dt="int">0</Timestamp><DateUtc dt:dt="string">2017-04-25T07:50:52Z</DateUtc></StartTime><FrequencyChanges><FrequencyChange><Frequency dt:dt="r8">3312958</Frequency><Timestamp dt:dt="r8">2888429599</Timestamp><Current dt:dt="r…	60.003	1	right	-1405882884	04-25-2017	09:50:52	07:50:52	female	496	{RIGHTARROW}	44							0	1260516	1260214	{RIGHTARROW}	302	1259099	1258798	801	right3,2	30	15	475	mask30	0	1260197	0	1259997	eqm10_NoEyeNmodel1_dir	90	HV	gazeCOD	GazeCoDxp	1	400	0	1259697	-2	1259597
GazeCoD_1Model_male	5	1	19	<?xml version="1.0"?>\n<Clock xmlns:dt="urn:schemas-microsoft-com:datatypes"><Description dt:dt="string">E-Prime Primary Realtime Clock</Description><StartTime><Timestamp dt:dt="int">0</Timestamp><DateUtc dt:dt="string">2017-04-25T07:50:52Z</DateUtc></StartTime><FrequencyChanges><FrequencyChange><Frequency dt:dt="r8">3312958</Frequency><Timestamp dt:dt="r8">2888429599</Timestamp><Current dt:dt="r…	60.003	1	right	-1405882884	04-25-2017	09:50:52	07:50:52	female	497	{LEFTARROW}	51							0	1262332	1262114	{DOWNARROW}	218	1260989	1260531	958	left3,2	3	15	476	mask3	0	1262097	0	1261897	eqm10_NoEyeNmodel1_dir	0	V	gazeCOD	GazeCoDxp	0	400	0	1261597	8	1261497
GazeCoD_1Model_male	5	1	19	<?xml version="1.0"?>\n<Clock xmlns:dt="urn:schemas-microsoft-com:datatypes"><Description dt:dt="string">E-Prime Primary Realtime Clock</Description><StartTime><Timestamp dt:dt="int">0</Timestamp><DateUtc dt:dt="string">2017-04-25T07:50:52Z</DateUtc></StartTime><FrequencyChanges><FrequencyChange><Frequency dt:dt="r8">3312958</Frequency><Timestamp dt:dt="r8">2888429599</Timestamp><Current dt:dt="r…	60.003	1	right	-1405882884	04-25-2017	09:50:52	07:50:52	female	498	{DOWNARROW}	79							0	1264092	1263747	{DOWNARROW}	345	1262624	1262347	777	DG0	23	15	477	mask23	0	1263731	0	1263531	eqm10_NoEyeNmodel1_dir	90	HV	gazeCOD	GazeCoDxp	1	400	0	1263231	7	1263131
GazeCoD_1Model_male	5	1	19	<?xml version="1.0"?>\n<Clock xmlns:dt="urn:schemas-microsoft-com:datatypes"><Description dt:dt="string">E-Prime Primary Realtime Clock</Description><StartTime><Timestamp dt:dt="int">0</Timestamp><DateUtc dt:dt="string">2017-04-25T07:50:52Z</DateUtc></StartTime><FrequencyChanges><FrequencyChange><Frequency dt:dt="r8">3312958</Frequency><Timestamp dt:dt="r8">2888429599</Timestamp><Current dt:dt="r…	60.003	1	right	-1405882884	04-25-2017	09:50:52	07:50:52	female	499	{RIGHTARROW}	77							0	1266012	1265680	{RIGHTARROW}	332	1264566	1264114	952	right8	22	15	478	mask22	0	1265664	0	1265464	eqm10_NoEyeNmodel1_dir	90	H	gazeCOD	GazeCoDxp	1	400	0	1265164	-2	1265064
GazeCoD_1Model_male	5	1	19	<?xml version="1.0"?>\n<Clock xmlns:dt="urn:schemas-microsoft-com:datatypes"><Description dt:dt="string">E-Prime Primary Realtime Clock</Description><StartTime><Timestamp dt:dt="int">0</Timestamp><DateUtc dt:dt="string">2017-04-25T07:50:52Z</DateUtc></StartTime><FrequencyChanges><FrequencyChange><Frequency dt:dt="r8">3312958</Frequency><Timestamp dt:dt="r8">2888429599</Timestamp><Current dt:dt="r…	60.003	1	right	-1405882884	04-25-2017	09:50:52	07:50:52	female	500	{RIGHTARROW}	42							0	1268036	1267497	{DOWNARROW}	539	1266370	1266030	840	right4,8	20	15	479	mask20	0	1267480	0	1267280	eqm10_NoEyeNmodel1_dir	90	H	gazeCOD	GazeCoDxp	0	400	0	1266980	10	1266880
GazeCoD_1Model_male	5	1	19	<?xml version="1.0"?>\n<Clock xmlns:dt="urn:schemas-microsoft-com:datatypes"><Description dt:dt="string">E-Prime Primary Realtime Clock</Description><StartTime><Timestamp dt:dt="int">0</Timestamp><DateUtc dt:dt="string">2017-04-25T07:50:52Z</DateUtc></StartTime><FrequencyChanges><FrequencyChange><Frequency dt:dt="r8">3312958</Frequency><Timestamp dt:dt="r8">2888429599</Timestamp><Current dt:dt="r…	60.003	1	right	-1405882884	04-25-2017	09:50:52	07:50:52	female	501	{RIGHTARROW}	40							0	1269780	1269480	{RIGHTARROW}	300	1268362	1268047	815	right6,4	10	15	480	mask10	0	1269464	0	1269264	eqm10_NoEyeNmodel1_dir	0	V	gazeCOD	GazeCoDxp	1	400	0	1268964	2	1268864
GazeCoD_1Model_male	5	1	19	<?xml version="1.0"?>\n<Clock xmlns:dt="urn:schemas-microsoft-com:datatypes"><Description dt:dt="string">E-Prime Primary Realtime Clock</Description><StartTime><Timestamp dt:dt="int">0</Timestamp><DateUtc dt:dt="string">2017-04-25T07:50:52Z</DateUtc></StartTime><FrequencyChanges><FrequencyChange><Frequency dt:dt="r8">3312958</Frequency><Timestamp dt:dt="r8">2888429599</Timestamp><Current dt:dt="r…	60.003	1	right	-1405882884	04-25-2017	09:50:52	07:50:52	female	502	{LEFTARROW}	53							0	1271571	1271280	{LEFTARROW}	291	1270168	1269797	871	left4,8	4	15	481	mask4	0	1271263	-1	1271063	eqm10_NoEyeNmodel1_dir	0	V	gazeCOD	GazeCoDxp	1	400	0	1270764	-4	1270664
GazeCoD_1Model_male	5	1	19	<?xml version="1.0"?>\n<Clock xmlns:dt="urn:schemas-microsoft-com:datatypes"><Description dt:dt="string">E-Prime Primary Realtime Clock</Description><StartTime><Timestamp dt:dt="int">0</Timestamp><DateUtc dt:dt="string">2017-04-25T07:50:52Z</DateUtc></StartTime><FrequencyChanges><FrequencyChange><Frequency dt:dt="r8">3312958</Frequency><Timestamp dt:dt="r8">2888429599</Timestamp><Current dt:dt="r…	60.003	1	right	-1405882884	04-25-2017	09:50:52	07:50:52	female	503	{LEFTARROW}	78							0	1273339	1273063	{LEFTARROW}	276	1271940	1271581	859	left8	6	15	482	mask6	0	1273047	0	1272847	eqm10_NoEyeNmodel1_dir	0	V	gazeCOD	GazeCoDxp	1	400	0	1272547	7	1272447
GazeCoD_1Model_male	5	1	19	<?xml version="1.0"?>\n<Clock xmlns:dt="urn:schemas-microsoft-com:datatypes"><Description dt:dt="string">E-Prime Primary Realtime Clock</Description><StartTime><Timestamp dt:dt="int">0</Timestamp><DateUtc dt:dt="string">2017-04-25T07:50:52Z</DateUtc></StartTime><FrequencyChanges><FrequencyChange><Frequency dt:dt="r8">3312958</Frequency><Timestamp dt:dt="r8">2888429599</Timestamp><Current dt:dt="r…	60.003	1	right	-1405882884	04-25-2017	09:50:52	07:50:52	female	504	{RIGHTARROW}	42							0	1275091	1274797	{DOWNARROW}	294	1273673	1273363	810	right4,8	31	15	483	mask31	0	1274780	0	1274580	eqm10_NoEyeNmodel1_dir	90	HV	gazeCOD	GazeCoDxp	0	400	0	1274280	7	1274180
GazeCoD_1Model_male	5	1	19	<?xml version="1.0"?>\n<Clock xmlns:dt="urn:schemas-microsoft-com:datatypes"><Description dt:dt="string">E-Prime Primary Realtime Clock</Description><StartTime><Timestamp dt:dt="int">0</Timestamp><DateUtc dt:dt="string">2017-04-25T07:50:52Z</DateUtc></StartTime><FrequencyChanges><FrequencyChange><Frequency dt:dt="r8">3312958</Frequency><Timestamp dt:dt="r8">2888429599</Timestamp><Current dt:dt="r…	60.003	1	right	-1405882884	04-25-2017	09:50:52	07:50:52	female	505	{DOWNARROW}	79							0	1276723	1276480	{DOWNARROW}	243	1275364	1275113	751	DG0	12	15	484	mask12	0	1276463	0	1276263	eqm10_NoEyeNmodel1_dir	90	H	gazeCOD	GazeCoDxp	1	400	0	1275963	-1	1275863
GazeCoD_1Model_male	5	1	19	<?xml version="1.0"?>\n<Clock xmlns:dt="urn:schemas-microsoft-com:datatypes"><Description dt:dt="string">E-Prime Primary Realtime Clock</Description><StartTime><Timestamp dt:dt="int">0</Timestamp><DateUtc dt:dt="string">2017-04-25T07:50:52Z</DateUtc></StartTime><FrequencyChanges><FrequencyChange><Frequency dt:dt="r8">3312958</Frequency><Timestamp dt:dt="r8">2888429599</Timestamp><Current dt:dt="r…	60.003	1	right	-1405882884	04-25-2017	09:50:52	07:50:52	female	506	{DOWNARROW}	79							0	1278611	1278363	{DOWNARROW}	248	1277243	1276746	997	DG0	1	15	485	mask1	0	1278346	0	1278146	eqm10_NoEyeNmodel1_dir	0	V	gazeCOD	GazeCoDxp	1	400	0	1277846	3	1277746
GazeCoD_1Model_male	5	1	19	<?xml version="1.0"?>\n<Clock xmlns:dt="urn:schemas-microsoft-com:datatypes"><Description dt:dt="string">E-Prime Primary Realtime Clock</Description><StartTime><Timestamp dt:dt="int">0</Timestamp><DateUtc dt:dt="string">2017-04-25T07:50:52Z</DateUtc></StartTime><FrequencyChanges><FrequencyChange><Frequency dt:dt="r8">3312958</Frequency><Timestamp dt:dt="r8">2888429599</Timestamp><Current dt:dt="r…	60.003	1	right	-1405882884	04-25-2017	09:50:52	07:50:52	female	507	{RIGHTARROW}	46							0	1280603	1280146	{DOWNARROW}	457	1279026	1278630	896	right1,6	7	15	486	mask7	0	1280130	0	1279930	eqm10_NoEyeNmodel1_dir	0	V	gazeCOD	GazeCoDxp	0	400	0	1279630	4	1279530
GazeCoD_1Model_male	5	1	19	<?xml version="1.0"?>\n<Clock xmlns:dt="urn:schemas-microsoft-com:datatypes"><Description dt:dt="string">E-Prime Primary Realtime Clock</Description><StartTime><Timestamp dt:dt="int">0</Timestamp><DateUtc dt:dt="string">2017-04-25T07:50:52Z</DateUtc></StartTime><FrequencyChanges><FrequencyChange><Frequency dt:dt="r8">3312958</Frequency><Timestamp dt:dt="r8">2888429599</Timestamp><Current dt:dt="r…	60.003	1	right	-1405882884	04-25-2017	09:50:52	07:50:52	female	508	{LEFTARROW}	51							0	1282555	1282179	{LEFTARROW}	376	1281065	1280613	952	left3,2	25	15	487	mask25	0	1282163	0	1281963	eqm10_NoEyeNmodel1_dir	90	HV	gazeCOD	GazeCoDxp	1	400	0	1281663	-2	1281563
GazeCoD_1Model_male	5	1	19	<?xml version="1.0"?>\n<Clock xmlns:dt="urn:schemas-microsoft-com:datatypes"><Description dt:dt="string">E-Prime Primary Realtime Clock</Description><StartTime><Timestamp dt:dt="int">0</Timestamp><DateUtc dt:dt="string">2017-04-25T07:50:52Z</DateUtc></StartTime><FrequencyChanges><FrequencyChange><Frequency dt:dt="r8">3312958</Frequency><Timestamp dt:dt="r8">2888429599</Timestamp><Current dt:dt="r…	60.003	1	right	-1405882884	04-25-2017	09:50:52	07:50:52	female	509	{LEFTARROW}	49							0	1284363	1284063	{DOWNARROW}	300	1282948	1282579	869	left1,6	13	15	488	mask13	0	1284046	0	1283846	eqm10_NoEyeNmodel1_dir	90	H	gazeCOD	GazeCoDxp	0	400	0	1283546	-2	1283446
GazeCoD_1Model_male	5	1	19	<?xml version="1.0"?>\n<Clock xmlns:dt="urn:schemas-microsoft-com:datatypes"><Description dt:dt="string">E-Prime Primary Realtime Clock</Description><StartTime><Timestamp dt:dt="int">0</Timestamp><DateUtc dt:dt="string">2017-04-25T07:50:52Z</DateUtc></StartTime><FrequencyChanges><FrequencyChange><Frequency dt:dt="r8">3312958</Frequency><Timestamp dt:dt="r8">2888429599</Timestamp><Current dt:dt="r…	60.003	1	right	-1405882884	04-25-2017	09:50:52	07:50:52	female	510	{RIGHTARROW}	40							0	1286075	1285813	{RIGHTARROW}	262	1284693	1284379	814	right6,4	32	15	489	mask32	0	1285796	0	1285596	eqm10_NoEyeNmodel1_dir	90	HV	gazeCOD	GazeCoDxp	1	400	0	1285296	3	1285196
GazeCoD_1Model_male	5	1	19	<?xml version="1.0"?>\n<Clock xmlns:dt="urn:schemas-microsoft-com:datatypes"><Description dt:dt="string">E-Prime Primary Realtime Clock</Description><StartTime><Timestamp dt:dt="int">0</Timestamp><DateUtc dt:dt="string">2017-04-25T07:50:52Z</DateUtc></StartTime><FrequencyChanges><FrequencyChange><Frequency dt:dt="r8">3312958</Frequency><Timestamp dt:dt="r8">2888429599</Timestamp><Current dt:dt="r…	60.003	1	right	-1405882884	04-25-2017	09:50:52	07:50:52	female	511	{LEFTARROW}	49							0	1287851	1287496	{LEFTARROW}	355	1286376	1286096	780	left1,6	24	15	490	mask24	0	1287479	0	1287279	eqm10_NoEyeNmodel1_dir	90	HV	gazeCOD	GazeCoDxp	1	400	0	1286979	3	1286879
GazeCoD_1Model_male	5	1	19	<?xml version="1.0"?>\n<Clock xmlns:dt="urn:schemas-microsoft-com:datatypes"><Description dt:dt="string">E-Prime Primary Realtime Clock</Description><StartTime><Timestamp dt:dt="int">0</Timestamp><DateUtc dt:dt="string">2017-04-25T07:50:52Z</DateUtc></StartTime><FrequencyChanges><FrequencyChange><Frequency dt:dt="r8">3312958</Frequency><Timestamp dt:dt="r8">2888429599</Timestamp><Current dt:dt="r…	60.003	1	right	-1405882884	04-25-2017	09:50:52	07:50:52	female	512	{LEFTARROW}	55							0	1289666	1289396	{LEFTARROW}	270	1288285	1287862	923	left6,4	5	15	491	mask5	0	1289379	-1	1289179	eqm10_NoEyeNmodel1_dir	0	V	gazeCOD	GazeCoDxp	1	400	0	1288880	-5	1288780
GazeCoD_1Model_male	5	1	19	<?xml version="1.0"?>\n<Clock xmlns:dt="urn:schemas-microsoft-com:datatypes"><Description dt:dt="string">E-Prime Primary Realtime Clock</Description><StartTime><Timestamp dt:dt="int">0</Timestamp><DateUtc dt:dt="string">2017-04-25T07:50:52Z</DateUtc></StartTime><FrequencyChanges><FrequencyChange><Frequency dt:dt="r8">3312958</Frequency><Timestamp dt:dt="r8">2888429599</Timestamp><Current dt:dt="r…	60.003	1	right	-1405882884	04-25-2017	09:50:52	07:50:52	female	513	{RIGHTARROW}	40							0	1291370	1291112	{RIGHTARROW}	258	1289992	1289679	813	right6,4	21	15	492	mask21	0	1291096	0	1290896	eqm10_NoEyeNmodel1_dir	90	H	gazeCOD	GazeCoDxp	1	400	0	1290596	4	1290496
GazeCoD_1Model_male	5	1	19	<?xml version="1.0"?>\n<Clock xmlns:dt="urn:schemas-microsoft-com:datatypes"><Description dt:dt="string">E-Prime Primary Realtime Clock</Description><StartTime><Timestamp dt:dt="int">0</Timestamp><DateUtc dt:dt="string">2017-04-25T07:50:52Z</DateUtc></StartTime><FrequencyChanges><FrequencyChange><Frequency dt:dt="r8">3312958</Frequency><Timestamp dt:dt="r8">2888429599</Timestamp><Current dt:dt="r…	60.003	1	right	-1405882884	04-25-2017	09:50:52	07:50:52	female	514	{RIGHTARROW}	44							0	1293474	1292946	{DOWNARROW}	528	1291821	1291379	942	right3,2	19	15	493	mask19	0	1292929	0	1292729	eqm10_NoEyeNmodel1_dir	90	H	gazeCOD	GazeCoDxp	0	400	0	1292429	8	1292329
GazeCoD_1Model_male	5	1	19	<?xml version="1.0"?>\n<Clock xmlns:dt="urn:schemas-microsoft-com:datatypes"><Description dt:dt="string">E-Prime Primary Realtime Clock</Description><StartTime><Timestamp dt:dt="int">0</Timestamp><DateUtc dt:dt="string">2017-04-25T07:50:52Z</DateUtc></StartTime><FrequencyChanges><FrequencyChange><Frequency dt:dt="r8">3312958</Frequency><Timestamp dt:dt="r8">2888429599</Timestamp><Current dt:dt="r…	60.003	1	right	-1405882884	04-25-2017	09:50:52	07:50:52	female	515	{RIGHTARROW}	46							0	1295282	1294995	{DOWNARROW}	287	1293880	1293495	885	right1,6	29	15	494	mask29	0	1294979	0	1294779	eqm10_NoEyeNmodel1_dir	90	HV	gazeCOD	GazeCoDxp	0	400	0	1294479	-1	1294379
GazeCoD_1Model_male	5	1	19	<?xml version="1.0"?>\n<Clock xmlns:dt="urn:schemas-microsoft-com:datatypes"><Description dt:dt="string">E-Prime Primary Realtime Clock</Description><StartTime><Timestamp dt:dt="int">0</Timestamp><DateUtc dt:dt="string">2017-04-25T07:50:52Z</DateUtc></StartTime><FrequencyChanges><FrequencyChange><Frequency dt:dt="r8">3312958</Frequency><Timestamp dt:dt="r8">2888429599</Timestamp><Current dt:dt="r…	60.003	1	right	-1405882884	04-25-2017	09:50:52	07:50:52	female	516	{RIGHTARROW}	42							0	1297114	1296895	{RIGHTARROW}	219	1295782	1295295	987	right4,8	9	15	495	mask9	0	1296879	0	1296679	eqm10_NoEyeNmodel1_dir	0	V	gazeCOD	GazeCoDxp	1	400	0	1296379	-3	1296279
GazeCoD_1Model_male	5	1	19	<?xml version="1.0"?>\n<Clock xmlns:dt="urn:schemas-microsoft-com:datatypes"><Description dt:dt="string">E-Prime Primary Realtime Clock</Description><StartTime><Timestamp dt:dt="int">0</Timestamp><DateUtc dt:dt="string">2017-04-25T07:50:52Z</DateUtc></StartTime><FrequencyChanges><FrequencyChange><Frequency dt:dt="r8">3312958</Frequency><Timestamp dt:dt="r8">2888429599</Timestamp><Current dt:dt="r…	60.003	1	right	-1405882884	04-25-2017	09:50:52	07:50:52	female	517	{LEFTARROW}	55							0	1301442	1301245	{LEFTARROW}	197	1300119	1299695	924	left6,4	5	16	496	mask5	0	1301228	0	1301028	eqm10_NoEyeNmodel1_dir	0	V	gazeCOD	GazeCoDxp	1	400	0	1300728	9	1300628
GazeCoD_1Model_male	5	1	19	<?xml version="1.0"?>\n<Clock xmlns:dt="urn:schemas-microsoft-com:datatypes"><Description dt:dt="string">E-Prime Primary Realtime Clock</Description><StartTime><Timestamp dt:dt="int">0</Timestamp><DateUtc dt:dt="string">2017-04-25T07:50:52Z</DateUtc></StartTime><FrequencyChanges><FrequencyChange><Frequency dt:dt="r8">3312958</Frequency><Timestamp dt:dt="r8">2888429599</Timestamp><Current dt:dt="r…	60.003	1	right	-1405882884	04-25-2017	09:50:52	07:50:52	female	518	{RIGHTARROW}	40							0	1303226	1303028	{RIGHTARROW}	198	1301911	1301462	949	right6,4	10	16	497	mask10	0	1303012	0	1302812	eqm10_NoEyeNmodel1_dir	0	V	gazeCOD	GazeCoDxp	1	400	0	1302512	1	1302412
GazeCoD_1Model_male	5	1	19	<?xml version="1.0"?>\n<Clock xmlns:dt="urn:schemas-microsoft-com:datatypes"><Description dt:dt="string">E-Prime Primary Realtime Clock</Description><StartTime><Timestamp dt:dt="int">0</Timestamp><DateUtc dt:dt="string">2017-04-25T07:50:52Z</DateUtc></StartTime><FrequencyChanges><FrequencyChange><Frequency dt:dt="r8">3312958</Frequency><Timestamp dt:dt="r8">2888429599</Timestamp><Current dt:dt="r…	60.003	1	right	-1405882884	04-25-2017	09:50:52	07:50:52	female	519	{RIGHTARROW}	44							0	1305170	1304728	{DOWNARROW}	442	1303601	1303245	856	right3,2	8	16	498	mask8	0	1304712	0	1304512	eqm10_NoEyeNmodel1_dir	0	V	gazeCOD	GazeCoDxp	0	400	0	1304212	11	1304112
GazeCoD_1Model_male	5	1	19	<?xml version="1.0"?>\n<Clock xmlns:dt="urn:schemas-microsoft-com:datatypes"><Description dt:dt="string">E-Prime Primary Realtime Clock</Description><StartTime><Timestamp dt:dt="int">0</Timestamp><DateUtc dt:dt="string">2017-04-25T07:50:52Z</DateUtc></StartTime><FrequencyChanges><FrequencyChange><Frequency dt:dt="r8">3312958</Frequency><Timestamp dt:dt="r8">2888429599</Timestamp><Current dt:dt="r…	60.003	1	right	-1405882884	04-25-2017	09:50:52	07:50:52	female	520	{LEFTARROW}	49							0	1307081	1306611	{DOWNARROW}	470	1305499	1305179	820	left1,6	2	16	499	mask2	0	1306595	0	1306395	eqm10_NoEyeNmodel1_dir	0	V	gazeCOD	GazeCoDxp	0	400	0	1306095	-4	1305995
GazeCoD_1Model_male	5	1	19	<?xml version="1.0"?>\n<Clock xmlns:dt="urn:schemas-microsoft-com:datatypes"><Description dt:dt="string">E-Prime Primary Realtime Clock</Description><StartTime><Timestamp dt:dt="int">0</Timestamp><DateUtc dt:dt="string">2017-04-25T07:50:52Z</DateUtc></StartTime><FrequencyChanges><FrequencyChange><Frequency dt:dt="r8">3312958</Frequency><Timestamp dt:dt="r8">2888429599</Timestamp><Current dt:dt="r…	60.003	1	right	-1405882884	04-25-2017	09:50:52	07:50:52	female	521	{RIGHTARROW}	42							0	1309017	1308661	{DOWNARROW}	356	1307547	1307095	952	right4,8	31	16	500	mask31	0	1308645	0	1308445	eqm10_NoEyeNmodel1_dir	90	HV	gazeCOD	GazeCoDxp	0	400	0	1308145	-2	1308045
GazeCoD_1Model_male	5	1	19	<?xml version="1.0"?>\n<Clock xmlns:dt="urn:schemas-microsoft-com:datatypes"><Description dt:dt="string">E-Prime Primary Realtime Clock</Description><StartTime><Timestamp dt:dt="int">0</Timestamp><DateUtc dt:dt="string">2017-04-25T07:50:52Z</DateUtc></StartTime><FrequencyChanges><FrequencyChange><Frequency dt:dt="r8">3312958</Frequency><Timestamp dt:dt="r8">2888429599</Timestamp><Current dt:dt="r…	60.003	1	right	-1405882884	04-25-2017	09:50:52	07:50:52	female	522	{LEFTARROW}	78							0	1310841	1310494	{LEFTARROW}	347	1309376	1309028	848	left8	17	16	501	mask17	0	1310478	0	1310278	eqm10_NoEyeNmodel1_dir	90	H	gazeCOD	GazeCoDxp	1	400	0	1309978	2	1309878
GazeCoD_1Model_male	5	1	19	<?xml version="1.0"?>\n<Clock xmlns:dt="urn:schemas-microsoft-com:datatypes"><Description dt:dt="string">E-Prime Primary Realtime Clock</Description><StartTime><Timestamp dt:dt="int">0</Timestamp><DateUtc dt:dt="string">2017-04-25T07:50:52Z</DateUtc></StartTime><FrequencyChanges><FrequencyChange><Frequency dt:dt="r8">3312958</Frequency><Timestamp dt:dt="r8">2888429599</Timestamp><Current dt:dt="r…	60.003	1	right	-1405882884	04-25-2017	09:50:52	07:50:52	female	523	{RIGHTARROW}	46							0	1312689	1312394	{DOWNARROW}	295	1311269	1310861	908	right1,6	7	16	502	mask7	0	1312378	0	1312178	eqm10_NoEyeNmodel1_dir	0	V	gazeCOD	GazeCoDxp	0	400	0	1311878	9	1311778
GazeCoD_1Model_male	5	1	19	<?xml version="1.0"?>\n<Clock xmlns:dt="urn:schemas-microsoft-com:datatypes"><Description dt:dt="string">E-Prime Primary Realtime Clock</Description><StartTime><Timestamp dt:dt="int">0</Timestamp><DateUtc dt:dt="string">2017-04-25T07:50:52Z</DateUtc></StartTime><FrequencyChanges><FrequencyChange><Frequency dt:dt="r8">3312958</Frequency><Timestamp dt:dt="r8">2888429599</Timestamp><Current dt:dt="r…	60.003	1	right	-1405882884	04-25-2017	09:50:52	07:50:52	female	524	{LEFTARROW}	78							0	1314409	1314094	{LEFTARROW}	315	1312975	1312711	764	left8	6	16	503	mask6	0	1314078	0	1313878	eqm10_NoEyeNmodel1_dir	0	V	gazeCOD	GazeCoDxp	1	400	0	1313578	3	1313478
GazeCoD_1Model_male	5	1	19	<?xml version="1.0"?>\n<Clock xmlns:dt="urn:schemas-microsoft-com:datatypes"><Description dt:dt="string">E-Prime Primary Realtime Clock</Description><StartTime><Timestamp dt:dt="int">0</Timestamp><DateUtc dt:dt="string">2017-04-25T07:50:52Z</DateUtc></StartTime><FrequencyChanges><FrequencyChange><Frequency dt:dt="r8">3312958</Frequency><Timestamp dt:dt="r8">2888429599</Timestamp><Current dt:dt="r…	60.003	1	right	-1405882884	04-25-2017	09:50:52	07:50:52	female	525	{LEFTARROW}	78							0	1316225	1315894	{LEFTARROW}	331	1314782	1314428	854	left8	28	16	504	mask28	0	1315878	0	1315678	eqm10_NoEyeNmodel1_dir	90	HV	gazeCOD	GazeCoDxp	1	400	0	1315378	-4	1315278
GazeCoD_1Model_male	5	1	19	<?xml version="1.0"?>\n<Clock xmlns:dt="urn:schemas-microsoft-com:datatypes"><Description dt:dt="string">E-Prime Primary Realtime Clock</Description><StartTime><Timestamp dt:dt="int">0</Timestamp><DateUtc dt:dt="string">2017-04-25T07:50:52Z</DateUtc></StartTime><FrequencyChanges><FrequencyChange><Frequency dt:dt="r8">3312958</Frequency><Timestamp dt:dt="r8">2888429599</Timestamp><Current dt:dt="r…	60.003	1	right	-1405882884	04-25-2017	09:50:52	07:50:52	female	526	{LEFTARROW}	53							0	1318089	1317711	{LEFTARROW}	378	1316590	1316244	846	left4,8	4	16	505	mask4	0	1317694	0	1317494	eqm10_NoEyeNmodel1_dir	0	V	gazeCOD	GazeCoDxp	1	400	0	1317194	4	1317094
GazeCoD_1Model_male	5	1	19	<?xml version="1.0"?>\n<Clock xmlns:dt="urn:schemas-microsoft-com:datatypes"><Description dt:dt="string">E-Prime Primary Realtime Clock</Description><StartTime><Timestamp dt:dt="int">0</Timestamp><DateUtc dt:dt="string">2017-04-25T07:50:52Z</DateUtc></StartTime><FrequencyChanges><FrequencyChange><Frequency dt:dt="r8">3312958</Frequency><Timestamp dt:dt="r8">2888429599</Timestamp><Current dt:dt="r…	60.003	1	right	-1405882884	04-25-2017	09:50:52	07:50:52	female	527	{LEFTARROW}	49							0	1319857	1319561	{DOWNARROW}	296	1318445	1318111	834	left1,6	24	16	506	mask24	0	1319544	0	1319344	eqm10_NoEyeNmodel1_dir	90	HV	gazeCOD	GazeCoDxp	0	400	0	1319044	-1	1318944
GazeCoD_1Model_male	5	1	19	<?xml version="1.0"?>\n<Clock xmlns:dt="urn:schemas-microsoft-com:datatypes"><Description dt:dt="string">E-Prime Primary Realtime Clock</Description><StartTime><Timestamp dt:dt="int">0</Timestamp><DateUtc dt:dt="string">2017-04-25T07:50:52Z</DateUtc></StartTime><FrequencyChanges><FrequencyChange><Frequency dt:dt="r8">3312958</Frequency><Timestamp dt:dt="r8">2888429599</Timestamp><Current dt:dt="r…	60.003	1	right	-1405882884	04-25-2017	09:50:52	07:50:52	female	528	{LEFTARROW}	51							0	1321841	1321361	{LEFTARROW}	480	1320242	1319877	865	left3,2	3	16	507	mask3	0	1321344	0	1321144	eqm10_NoEyeNmodel1_dir	0	V	gazeCOD	GazeCoDxp	1	400	0	1320844	2	1320744
GazeCoD_1Model_male	5	1	19	<?xml version="1.0"?>\n<Clock xmlns:dt="urn:schemas-microsoft-com:datatypes"><Description dt:dt="string">E-Prime Primary Realtime Clock</Description><StartTime><Timestamp dt:dt="int">0</Timestamp><DateUtc dt:dt="string">2017-04-25T07:50:52Z</DateUtc></StartTime><FrequencyChanges><FrequencyChange><Frequency dt:dt="r8">3312958</Frequency><Timestamp dt:dt="r8">2888429599</Timestamp><Current dt:dt="r…	60.003	1	right	-1405882884	04-25-2017	09:50:52	07:50:52	female	529	{LEFTARROW}	51							0	1323585	1323244	{DOWNARROW}	340	1322129	1321860	769	left3,2	14	16	508	mask14	0	1323227	0	1323027	eqm10_NoEyeNmodel1_dir	90	H	gazeCOD	GazeCoDxp	0	400	0	1322727	-2	1322627
GazeCoD_1Model_male	5	1	19	<?xml version="1.0"?>\n<Clock xmlns:dt="urn:schemas-microsoft-com:datatypes"><Description dt:dt="string">E-Prime Primary Realtime Clock</Description><StartTime><Timestamp dt:dt="int">0</Timestamp><DateUtc dt:dt="string">2017-04-25T07:50:52Z</DateUtc></StartTime><FrequencyChanges><FrequencyChange><Frequency dt:dt="r8">3312958</Frequency><Timestamp dt:dt="r8">2888429599</Timestamp><Current dt:dt="r…	60.003	1	right	-1405882884	04-25-2017	09:50:52	07:50:52	female	530	{RIGHTARROW}	77							0	1325488	1325144	{RIGHTARROW}	344	1324028	1323594	934	right8	33	16	509	mask33	0	1325127	0	1324927	eqm10_NoEyeNmodel1_dir	90	HV	gazeCOD	GazeCoDxp	1	400	0	1324627	-1	1324527
GazeCoD_1Model_male	5	1	19	<?xml version="1.0"?>\n<Clock xmlns:dt="urn:schemas-microsoft-com:datatypes"><Description dt:dt="string">E-Prime Primary Realtime Clock</Description><StartTime><Timestamp dt:dt="int">0</Timestamp><DateUtc dt:dt="string">2017-04-25T07:50:52Z</DateUtc></StartTime><FrequencyChanges><FrequencyChange><Frequency dt:dt="r8">3312958</Frequency><Timestamp dt:dt="r8">2888429599</Timestamp><Current dt:dt="r…	60.003	1	right	-1405882884	04-25-2017	09:50:52	07:50:52	female	531	{RIGHTARROW}	77							0	1327320	1326977	{RIGHTARROW}	343	1325862	1325510	852	right8	11	16	510	mask11	0	1326960	0	1326760	eqm10_NoEyeNmodel1_dir	0	V	gazeCOD	GazeCoDxp	1	400	0	1326460	-2	1326360
GazeCoD_1Model_male	5	1	19	<?xml version="1.0"?>\n<Clock xmlns:dt="urn:schemas-microsoft-com:datatypes"><Description dt:dt="string">E-Prime Primary Realtime Clock</Description><StartTime><Timestamp dt:dt="int">0</Timestamp><DateUtc dt:dt="string">2017-04-25T07:50:52Z</DateUtc></StartTime><FrequencyChanges><FrequencyChange><Frequency dt:dt="r8">3312958</Frequency><Timestamp dt:dt="r8">2888429599</Timestamp><Current dt:dt="r…	60.003	1	right	-1405882884	04-25-2017	09:50:52	07:50:52	female	532	{LEFTARROW}	55							0	1329072	1328743	{DOWNARROW}	329	1327617	1327343	774	left6,4	16	16	511	mask16	0	1328727	0	1328527	eqm10_NoEyeNmodel1_dir	90	H	gazeCOD	GazeCoDxp	0	400	0	1328227	10	1328127
GazeCoD_1Model_male	5	1	19	<?xml version="1.0"?>\n<Clock xmlns:dt="urn:schemas-microsoft-com:datatypes"><Description dt:dt="string">E-Prime Primary Realtime Clock</Description><StartTime><Timestamp dt:dt="int">0</Timestamp><DateUtc dt:dt="string">2017-04-25T07:50:52Z</DateUtc></StartTime><FrequencyChanges><FrequencyChange><Frequency dt:dt="r8">3312958</Frequency><Timestamp dt:dt="r8">2888429599</Timestamp><Current dt:dt="r…	60.003	1	right	-1405882884	04-25-2017	09:50:52	07:50:52	female	533	{RIGHTARROW}	40							0	1330792	1330643	{DOWNARROW}	149	1329520	1329093	927	right6,4	21	16	512	mask21	0	1330627	0	1330427	eqm10_NoEyeNmodel1_dir	90	H	gazeCOD	GazeCoDxp	0	400	0	1330127	7	1330027
GazeCoD_1Model_male	5	1	19	<?xml version="1.0"?>\n<Clock xmlns:dt="urn:schemas-microsoft-com:datatypes"><Description dt:dt="string">E-Prime Primary Realtime Clock</Description><StartTime><Timestamp dt:dt="int">0</Timestamp><DateUtc dt:dt="string">2017-04-25T07:50:52Z</DateUtc></StartTime><FrequencyChanges><FrequencyChange><Frequency dt:dt="r8">3312958</Frequency><Timestamp dt:dt="r8">2888429599</Timestamp><Current dt:dt="r…	60.003	1	right	-1405882884	04-25-2017	09:50:52	07:50:52	female	534	{RIGHTARROW}	46							0	1332584	1332327	{DOWNARROW}	257	1331204	1330810	894	right1,6	29	16	513	mask29	0	1332310	0	1332110	eqm10_NoEyeNmodel1_dir	90	HV	gazeCOD	GazeCoDxp	0	400	0	1331810	6	1331710
GazeCoD_1Model_male	5	1	19	<?xml version="1.0"?>\n<Clock xmlns:dt="urn:schemas-microsoft-com:datatypes"><Description dt:dt="string">E-Prime Primary Realtime Clock</Description><StartTime><Timestamp dt:dt="int">0</Timestamp><DateUtc dt:dt="string">2017-04-25T07:50:52Z</DateUtc></StartTime><FrequencyChanges><FrequencyChange><Frequency dt:dt="r8">3312958</Frequency><Timestamp dt:dt="r8">2888429599</Timestamp><Current dt:dt="r…	60.003	1	right	-1405882884	04-25-2017	09:50:52	07:50:52	female	535	{DOWNARROW}	79							0	1334256	1334110	{DOWNARROW}	146	1332985	1332593	892	DG0	23	16	514	mask23	0	1334093	0	1333893	eqm10_NoEyeNmodel1_dir	90	HV	gazeCOD	GazeCoDxp	1	400	0	1333593	8	1333493
GazeCoD_1Model_male	5	1	19	<?xml version="1.0"?>\n<Clock xmlns:dt="urn:schemas-microsoft-com:datatypes"><Description dt:dt="string">E-Prime Primary Realtime Clock</Description><StartTime><Timestamp dt:dt="int">0</Timestamp><DateUtc dt:dt="string">2017-04-25T07:50:52Z</DateUtc></StartTime><FrequencyChanges><FrequencyChange><Frequency dt:dt="r8">3312958</Frequency><Timestamp dt:dt="r8">2888429599</Timestamp><Current dt:dt="r…	60.003	1	right	-1405882884	04-25-2017	09:50:52	07:50:52	female	536	{RIGHTARROW}	46							0	1336056	1335860	{DOWNARROW}	196	1334740	1334276	964	right1,6	18	16	515	mask18	0	1335843	0	1335643	eqm10_NoEyeNmodel1_dir	90	H	gazeCOD	GazeCoDxp	0	400	0	1335343	3	1335243
GazeCoD_1Model_male	5	1	19	<?xml version="1.0"?>\n<Clock xmlns:dt="urn:schemas-microsoft-com:datatypes"><Description dt:dt="string">E-Prime Primary Realtime Clock</Description><StartTime><Timestamp dt:dt="int">0</Timestamp><DateUtc dt:dt="string">2017-04-25T07:50:52Z</DateUtc></StartTime><FrequencyChanges><FrequencyChange><Frequency dt:dt="r8">3312958</Frequency><Timestamp dt:dt="r8">2888429599</Timestamp><Current dt:dt="r…	60.003	1	right	-1405882884	04-25-2017	09:50:52	07:50:52	female	537	{RIGHTARROW}	44							0	1337728	1337460	{DOWNARROW}	268	1336334	1336076	758	right3,2	30	16	516	mask30	0	1337443	0	1337243	eqm10_NoEyeNmodel1_dir	90	HV	gazeCOD	GazeCoDxp	0	400	0	1336943	9	1336843
GazeCoD_1Model_male	5	1	19	<?xml version="1.0"?>\n<Clock xmlns:dt="urn:schemas-microsoft-com:datatypes"><Description dt:dt="string">E-Prime Primary Realtime Clock</Description><StartTime><Timestamp dt:dt="int">0</Timestamp><DateUtc dt:dt="string">2017-04-25T07:50:52Z</DateUtc></StartTime><FrequencyChanges><FrequencyChange><Frequency dt:dt="r8">3312958</Frequency><Timestamp dt:dt="r8">2888429599</Timestamp><Current dt:dt="r…	60.003	1	right	-1405882884	04-25-2017	09:50:52	07:50:52	female	538	{LEFTARROW}	51							0	1339920	1339259	{LEFTARROW}	661	1338134	1337743	891	left3,2	25	16	517	mask25	0	1339243	0	1339043	eqm10_NoEyeNmodel1_dir	90	HV	gazeCOD	GazeCoDxp	1	400	0	1338743	9	1338643
GazeCoD_1Model_male	5	1	19	<?xml version="1.0"?>\n<Clock xmlns:dt="urn:schemas-microsoft-com:datatypes"><Description dt:dt="string">E-Prime Primary Realtime Clock</Description><StartTime><Timestamp dt:dt="int">0</Timestamp><DateUtc dt:dt="string">2017-04-25T07:50:52Z</DateUtc></StartTime><FrequencyChanges><FrequencyChange><Frequency dt:dt="r8">3312958</Frequency><Timestamp dt:dt="r8">2888429599</Timestamp><Current dt:dt="r…	60.003	1	right	-1405882884	04-25-2017	09:50:52	07:50:52	female	539	{LEFTARROW}	55							0	1341431	1341309	{LEFTARROW}	122	1340194	1339943	751	left6,4	27	16	518	mask27	0	1341293	0	1341093	eqm10_NoEyeNmodel1_dir	90	HV	gazeCOD	GazeCoDxp	1	400	0	1340793	-1	1340693
GazeCoD_1Model_male	5	1	19	<?xml version="1.0"?>\n<Clock xmlns:dt="urn:schemas-microsoft-com:datatypes"><Description dt:dt="string">E-Prime Primary Realtime Clock</Description><StartTime><Timestamp dt:dt="int">0</Timestamp><DateUtc dt:dt="string">2017-04-25T07:50:52Z</DateUtc></StartTime><FrequencyChanges><FrequencyChange><Frequency dt:dt="r8">3312958</Frequency><Timestamp dt:dt="r8">2888429599</Timestamp><Current dt:dt="r…	60.003	1	right	-1405882884	04-25-2017	09:50:52	07:50:52	female	540	{LEFTARROW}	53							0	1343279	1343026	{LEFTARROW}	253	1341911	1341443	968	left4,8	15	16	519	mask15	0	1343009	0	1342809	eqm10_NoEyeNmodel1_dir	90	H	gazeCOD	GazeCoDxp	1	400	0	1342509	-2	1342409
GazeCoD_1Model_male	5	1	19	<?xml version="1.0"?>\n<Clock xmlns:dt="urn:schemas-microsoft-com:datatypes"><Description dt:dt="string">E-Prime Primary Realtime Clock</Description><StartTime><Timestamp dt:dt="int">0</Timestamp><DateUtc dt:dt="string">2017-04-25T07:50:52Z</DateUtc></StartTime><FrequencyChanges><FrequencyChange><Frequency dt:dt="r8">3312958</Frequency><Timestamp dt:dt="r8">2888429599</Timestamp><Current dt:dt="r…	60.003	1	right	-1405882884	04-25-2017	09:50:52	07:50:52	female	541	{RIGHTARROW}	77							0	1345023	1344742	{RIGHTARROW}	281	1343623	1343293	830	right8	22	16	520	mask22	0	1344726	0	1344526	eqm10_NoEyeNmodel1_dir	90	H	gazeCOD	GazeCoDxp	1	400	0	1344226	3	1344126
GazeCoD_1Model_male	5	1	19	<?xml version="1.0"?>\n<Clock xmlns:dt="urn:schemas-microsoft-com:datatypes"><Description dt:dt="string">E-Prime Primary Realtime Clock</Description><StartTime><Timestamp dt:dt="int">0</Timestamp><DateUtc dt:dt="string">2017-04-25T07:50:52Z</DateUtc></StartTime><FrequencyChanges><FrequencyChange><Frequency dt:dt="r8">3312958</Frequency><Timestamp dt:dt="r8">2888429599</Timestamp><Current dt:dt="r…	60.003	1	right	-1405882884	04-25-2017	09:50:52	07:50:52	female	542	{RIGHTARROW}	42							0	1346999	1346459	{RIGHTARROW}	540	1345343	1345042	801	right4,8	20	16	521	mask20	0	1346442	0	1346242	eqm10_NoEyeNmodel1_dir	90	H	gazeCOD	GazeCoDxp	1	400	0	1345942	-1	1345842
GazeCoD_1Model_male	5	1	19	<?xml version="1.0"?>\n<Clock xmlns:dt="urn:schemas-microsoft-com:datatypes"><Description dt:dt="string">E-Prime Primary Realtime Clock</Description><StartTime><Timestamp dt:dt="int">0</Timestamp><DateUtc dt:dt="string">2017-04-25T07:50:52Z</DateUtc></StartTime><FrequencyChanges><FrequencyChange><Frequency dt:dt="r8">3312958</Frequency><Timestamp dt:dt="r8">2888429599</Timestamp><Current dt:dt="r…	60.003	1	right	-1405882884	04-25-2017	09:50:52	07:50:52	female	543	{LEFTARROW}	53							0	1348767	1348509	{LEFTARROW}	258	1347387	1347009	878	left4,8	26	16	522	mask26	0	1348492	0	1348292	eqm10_NoEyeNmodel1_dir	90	HV	gazeCOD	GazeCoDxp	1	400	0	1347992	5	1347892
GazeCoD_1Model_male	5	1	19	<?xml version="1.0"?>\n<Clock xmlns:dt="urn:schemas-microsoft-com:datatypes"><Description dt:dt="string">E-Prime Primary Realtime Clock</Description><StartTime><Timestamp dt:dt="int">0</Timestamp><DateUtc dt:dt="string">2017-04-25T07:50:52Z</DateUtc></StartTime><FrequencyChanges><FrequencyChange><Frequency dt:dt="r8">3312958</Frequency><Timestamp dt:dt="r8">2888429599</Timestamp><Current dt:dt="r…	60.003	1	right	-1405882884	04-25-2017	09:50:52	07:50:52	female	544	{DOWNARROW}	79							0	1350695	1350392	{DOWNARROW}	303	1349269	1348776	993	DG0	1	16	523	mask1	0	1350376	0	1350176	eqm10_NoEyeNmodel1_dir	0	V	gazeCOD	GazeCoDxp	1	400	0	1349876	7	1349776
GazeCoD_1Model_male	5	1	19	<?xml version="1.0"?>\n<Clock xmlns:dt="urn:schemas-microsoft-com:datatypes"><Description dt:dt="string">E-Prime Primary Realtime Clock</Description><StartTime><Timestamp dt:dt="int">0</Timestamp><DateUtc dt:dt="string">2017-04-25T07:50:52Z</DateUtc></StartTime><FrequencyChanges><FrequencyChange><Frequency dt:dt="r8">3312958</Frequency><Timestamp dt:dt="r8">2888429599</Timestamp><Current dt:dt="r…	60.003	1	right	-1405882884	04-25-2017	09:50:52	07:50:52	female	545	{DOWNARROW}	79							0	1352575	1352292	{DOWNARROW}	283	1351176	1350709	967	DG0	12	16	524	mask12	0	1352275	0	1352075	eqm10_NoEyeNmodel1_dir	90	H	gazeCOD	GazeCoDxp	1	400	0	1351775	-1	1351675
GazeCoD_1Model_male	5	1	19	<?xml version="1.0"?>\n<Clock xmlns:dt="urn:schemas-microsoft-com:datatypes"><Description dt:dt="string">E-Prime Primary Realtime Clock</Description><StartTime><Timestamp dt:dt="int">0</Timestamp><DateUtc dt:dt="string">2017-04-25T07:50:52Z</DateUtc></StartTime><FrequencyChanges><FrequencyChange><Frequency dt:dt="r8">3312958</Frequency><Timestamp dt:dt="r8">2888429599</Timestamp><Current dt:dt="r…	60.003	1	right	-1405882884	04-25-2017	09:50:52	07:50:52	female	546	{RIGHTARROW}	42							0	1354559	1354192	{RIGHTARROW}	367	1353078	1352592	986	right4,8	9	16	525	mask9	0	1354175	0	1353975	eqm10_NoEyeNmodel1_dir	0	V	gazeCOD	GazeCoDxp	1	400	0	1353675	-3	1353575
GazeCoD_1Model_male	5	1	19	<?xml version="1.0"?>\n<Clock xmlns:dt="urn:schemas-microsoft-com:datatypes"><Description dt:dt="string">E-Prime Primary Realtime Clock</Description><StartTime><Timestamp dt:dt="int">0</Timestamp><DateUtc dt:dt="string">2017-04-25T07:50:52Z</DateUtc></StartTime><FrequencyChanges><FrequencyChange><Frequency dt:dt="r8">3312958</Frequency><Timestamp dt:dt="r8">2888429599</Timestamp><Current dt:dt="r…	60.003	1	right	-1405882884	04-25-2017	09:50:52	07:50:52	female	547	{LEFTARROW}	49							0	1356663	1356092	{DOWNARROW}	571	1354979	1354575	904	left1,6	13	16	526	mask13	0	1356075	0	1355875	eqm10_NoEyeNmodel1_dir	90	H	gazeCOD	GazeCoDxp	0	400	0	1355575	-4	1355475
GazeCoD_1Model_male	5	1	19	<?xml version="1.0"?>\n<Clock xmlns:dt="urn:schemas-microsoft-com:datatypes"><Description dt:dt="string">E-Prime Primary Realtime Clock</Description><StartTime><Timestamp dt:dt="int">0</Timestamp><DateUtc dt:dt="string">2017-04-25T07:50:52Z</DateUtc></StartTime><FrequencyChanges><FrequencyChange><Frequency dt:dt="r8">3312958</Frequency><Timestamp dt:dt="r8">2888429599</Timestamp><Current dt:dt="r…	60.003	1	right	-1405882884	04-25-2017	09:50:52	07:50:52	female	548	{RIGHTARROW}	44							0	1358582	1358258	{RIGHTARROW}	324	1357136	1356675	961	right3,2	19	16	527	mask19	0	1358242	0	1358042	eqm10_NoEyeNmodel1_dir	90	H	gazeCOD	GazeCoDxp	1	400	0	1357742	6	1357642
GazeCoD_1Model_male	5	1	19	<?xml version="1.0"?>\n<Clock xmlns:dt="urn:schemas-microsoft-com:datatypes"><Description dt:dt="string">E-Prime Primary Realtime Clock</Description><StartTime><Timestamp dt:dt="int">0</Timestamp><DateUtc dt:dt="string">2017-04-25T07:50:52Z</DateUtc></StartTime><FrequencyChanges><FrequencyChange><Frequency dt:dt="r8">3312958</Frequency><Timestamp dt:dt="r8">2888429599</Timestamp><Current dt:dt="r…	60.003	1	right	-1405882884	04-25-2017	09:50:52	07:50:52	female	549	{RIGHTARROW}	40							0	1360310	1360125	{RIGHTARROW}	185	1359005	1358592	913	right6,4	32	16	528	mask32	0	1360108	0	1359908	eqm10_NoEyeNmodel1_dir	90	HV	gazeCOD	GazeCoDxp	1	400	0	1359608	3	1359508
GazeCoD_1Model_male	5	1	19	<?xml version="1.0"?>\n<Clock xmlns:dt="urn:schemas-microsoft-com:datatypes"><Description dt:dt="string">E-Prime Primary Realtime Clock</Description><StartTime><Timestamp dt:dt="int">0</Timestamp><DateUtc dt:dt="string">2017-04-25T07:50:52Z</DateUtc></StartTime><FrequencyChanges><FrequencyChange><Frequency dt:dt="r8">3312958</Frequency><Timestamp dt:dt="r8">2888429599</Timestamp><Current dt:dt="r…	60.003	1	right	-1405882884	04-25-2017	09:50:52	07:50:52	female	550	{LEFTARROW}	53							0	1362158	1361941	{DOWNARROW}	217	1360819	1360325	994	left4,8	15	17	529	mask15	0	1361925	0	1361725	eqm10_NoEyeNmodel1_dir	90	H	gazeCOD	GazeCoDxp	0	400	0	1361425	6	1361325
GazeCoD_1Model_male	5	1	19	<?xml version="1.0"?>\n<Clock xmlns:dt="urn:schemas-microsoft-com:datatypes"><Description dt:dt="string">E-Prime Primary Realtime Clock</Description><StartTime><Timestamp dt:dt="int">0</Timestamp><DateUtc dt:dt="string">2017-04-25T07:50:52Z</DateUtc></StartTime><FrequencyChanges><FrequencyChange><Frequency dt:dt="r8">3312958</Frequency><Timestamp dt:dt="r8">2888429599</Timestamp><Current dt:dt="r…	60.003	1	right	-1405882884	04-25-2017	09:50:52	07:50:52	female	551	{LEFTARROW}	51							0	1363822	1363591	{LEFTARROW}	231	1362474	1362175	799	left3,2	25	17	530	mask25	0	1363575	0	1363375	eqm10_NoEyeNmodel1_dir	90	HV	gazeCOD	GazeCoDxp	1	400	0	1363075	1	1362975
GazeCoD_1Model_male	5	1	19	<?xml version="1.0"?>\n<Clock xmlns:dt="urn:schemas-microsoft-com:datatypes"><Description dt:dt="string">E-Prime Primary Realtime Clock</Description><StartTime><Timestamp dt:dt="int">0</Timestamp><DateUtc dt:dt="string">2017-04-25T07:50:52Z</DateUtc></StartTime><FrequencyChanges><FrequencyChange><Frequency dt:dt="r8">3312958</Frequency><Timestamp dt:dt="r8">2888429599</Timestamp><Current dt:dt="r…	60.003	1	right	-1405882884	04-25-2017	09:50:52	07:50:52	female	552	{DOWNARROW}	79							0	1365654	1365441	{DOWNARROW}	213	1364323	1363841	982	DG0	12	17	531	mask12	0	1365425	0	1365225	eqm10_NoEyeNmodel1_dir	90	H	gazeCOD	GazeCoDxp	1	400	0	1364925	2	1364825
GazeCoD_1Model_male	5	1	19	<?xml version="1.0"?>\n<Clock xmlns:dt="urn:schemas-microsoft-com:datatypes"><Description dt:dt="string">E-Prime Primary Realtime Clock</Description><StartTime><Timestamp dt:dt="int">0</Timestamp><DateUtc dt:dt="string">2017-04-25T07:50:52Z</DateUtc></StartTime><FrequencyChanges><FrequencyChange><Frequency dt:dt="r8">3312958</Frequency><Timestamp dt:dt="r8">2888429599</Timestamp><Current dt:dt="r…	60.003	1	right	-1405882884	04-25-2017	09:50:52	07:50:52	female	553	{RIGHTARROW}	46							0	1367382	1367191	{DOWNARROW}	191	1366078	1365675	903	right1,6	7	17	532	mask7	0	1367175	0	1366975	eqm10_NoEyeNmodel1_dir	0	V	gazeCOD	GazeCoDxp	0	400	0	1366675	-3	1366575
GazeCoD_1Model_male	5	1	19	<?xml version="1.0"?>\n<Clock xmlns:dt="urn:schemas-microsoft-com:datatypes"><Description dt:dt="string">E-Prime Primary Realtime Clock</Description><StartTime><Timestamp dt:dt="int">0</Timestamp><DateUtc dt:dt="string">2017-04-25T07:50:52Z</DateUtc></StartTime><FrequencyChanges><FrequencyChange><Frequency dt:dt="r8">3312958</Frequency><Timestamp dt:dt="r8">2888429599</Timestamp><Current dt:dt="r…	60.003	1	right	-1405882884	04-25-2017	09:50:52	07:50:52	female	554	{LEFTARROW}	78							0	1369038	1368891	{LEFTARROW}	147	1367769	1367391	878	left8	28	17	533	mask28	0	1368874	0	1368674	eqm10_NoEyeNmodel1_dir	90	HV	gazeCOD	GazeCoDxp	1	400	0	1368374	5	1368274
GazeCoD_1Model_male	5	1	19	<?xml version="1.0"?>\n<Clock xmlns:dt="urn:schemas-microsoft-com:datatypes"><Description dt:dt="string">E-Prime Primary Realtime Clock</Description><StartTime><Timestamp dt:dt="int">0</Timestamp><DateUtc dt:dt="string">2017-04-25T07:50:52Z</DateUtc></StartTime><FrequencyChanges><FrequencyChange><Frequency dt:dt="r8">3312958</Frequency><Timestamp dt:dt="r8">2888429599</Timestamp><Current dt:dt="r…	60.003	1	right	-1405882884	04-25-2017	09:50:52	07:50:52	female	555	{RIGHTARROW}	46							0	1370582	1370491	{DOWNARROW}	91	1369365	1369058	807	right1,6	29	17	534	mask29	0	1370474	0	1370274	eqm10_NoEyeNmodel1_dir	90	HV	gazeCOD	GazeCoDxp	0	400	0	1369974	9	1369874
GazeCoD_1Model_male	5	1	19	<?xml version="1.0"?>\n<Clock xmlns:dt="urn:schemas-microsoft-com:datatypes"><Description dt:dt="string">E-Prime Primary Realtime Clock</Description><StartTime><Timestamp dt:dt="int">0</Timestamp><DateUtc dt:dt="string">2017-04-25T07:50:52Z</DateUtc></StartTime><FrequencyChanges><FrequencyChange><Frequency dt:dt="r8">3312958</Frequency><Timestamp dt:dt="r8">2888429599</Timestamp><Current dt:dt="r…	60.003	1	right	-1405882884	04-25-2017	09:50:52	07:50:52	female	556	{LEFTARROW}	49							0	1372366	1372158	{DOWNARROW}	208	1371032	1370591	941	left1,6	2	17	535	mask2	0	1372141	0	1371941	eqm10_NoEyeNmodel1_dir	0	V	gazeCOD	GazeCoDxp	0	400	0	1371641	9	1371541
GazeCoD_1Model_male	5	1	19	<?xml version="1.0"?>\n<Clock xmlns:dt="urn:schemas-microsoft-com:datatypes"><Description dt:dt="string">E-Prime Primary Realtime Clock</Description><StartTime><Timestamp dt:dt="int">0</Timestamp><DateUtc dt:dt="string">2017-04-25T07:50:52Z</DateUtc></StartTime><FrequencyChanges><FrequencyChange><Frequency dt:dt="r8">3312958</Frequency><Timestamp dt:dt="r8">2888429599</Timestamp><Current dt:dt="r…	60.003	1	right	-1405882884	04-25-2017	09:50:52	07:50:52	female	557	{RIGHTARROW}	77							0	1374029	1373774	{DOWNARROW}	255	1372661	1372375	786	right8	22	17	536	mask22	0	1373757	-1	1373557	eqm10_NoEyeNmodel1_dir	90	H	gazeCOD	GazeCoDxp	0	400	0	1373258	-3	1373158
GazeCoD_1Model_male	5	1	19	<?xml version="1.0"?>\n<Clock xmlns:dt="urn:schemas-microsoft-com:datatypes"><Description dt:dt="string">E-Prime Primary Realtime Clock</Description><StartTime><Timestamp dt:dt="int">0</Timestamp><DateUtc dt:dt="string">2017-04-25T07:50:52Z</DateUtc></StartTime><FrequencyChanges><FrequencyChange><Frequency dt:dt="r8">3312958</Frequency><Timestamp dt:dt="r8">2888429599</Timestamp><Current dt:dt="r…	60.003	1	right	-1405882884	04-25-2017	09:50:52	07:50:52	female	558	{LEFTARROW}	55							0	1375765	1375607	{LEFTARROW}	158	1374485	1374041	944	left6,4	5	17	537	mask5	0	1375591	0	1375391	eqm10_NoEyeNmodel1_dir	0	V	gazeCOD	GazeCoDxp	1	400	0	1375091	6	1374991
GazeCoD_1Model_male	5	1	19	<?xml version="1.0"?>\n<Clock xmlns:dt="urn:schemas-microsoft-com:datatypes"><Description dt:dt="string">E-Prime Primary Realtime Clock</Description><StartTime><Timestamp dt:dt="int">0</Timestamp><DateUtc dt:dt="string">2017-04-25T07:50:52Z</DateUtc></StartTime><FrequencyChanges><FrequencyChange><Frequency dt:dt="r8">3312958</Frequency><Timestamp dt:dt="r8">2888429599</Timestamp><Current dt:dt="r…	60.003	1	right	-1405882884	04-25-2017	09:50:52	07:50:52	female	559	{RIGHTARROW}	40							0	1377517	1377357	{RIGHTARROW}	160	1376237	1375791	946	right6,4	32	17	538	mask32	0	1377341	0	1377141	eqm10_NoEyeNmodel1_dir	90	HV	gazeCOD	GazeCoDxp	1	400	0	1376841	4	1376741
GazeCoD_1Model_male	5	1	19	<?xml version="1.0"?>\n<Clock xmlns:dt="urn:schemas-microsoft-com:datatypes"><Description dt:dt="string">E-Prime Primary Realtime Clock</Description><StartTime><Timestamp dt:dt="int">0</Timestamp><DateUtc dt:dt="string">2017-04-25T07:50:52Z</DateUtc></StartTime><FrequencyChanges><FrequencyChange><Frequency dt:dt="r8">3312958</Frequency><Timestamp dt:dt="r8">2888429599</Timestamp><Current dt:dt="r…	60.003	1	right	-1405882884	04-25-2017	09:50:52	07:50:52	female	560	{LEFTARROW}	78							0	1379181	1379107	{LEFTARROW}	74	1377985	1377541	944	left8	6	17	539	mask6	0	1379090	-1	1378890	eqm10_NoEyeNmodel1_dir	0	V	gazeCOD	GazeCoDxp	1	400	0	1378591	6	1378491
GazeCoD_1Model_male	5	1	19	<?xml version="1.0"?>\n<Clock xmlns:dt="urn:schemas-microsoft-com:datatypes"><Description dt:dt="string">E-Prime Primary Realtime Clock</Description><StartTime><Timestamp dt:dt="int">0</Timestamp><DateUtc dt:dt="string">2017-04-25T07:50:52Z</DateUtc></StartTime><FrequencyChanges><FrequencyChange><Frequency dt:dt="r8">3312958</Frequency><Timestamp dt:dt="r8">2888429599</Timestamp><Current dt:dt="r…	60.003	1	right	-1405882884	04-25-2017	09:50:52	07:50:52	female	561	{RIGHTARROW}	42							0	1380805	1380674	{RIGHTARROW}	131	1379552	1379190	862	right4,8	9	17	540	mask9	0	1380657	0	1380457	eqm10_NoEyeNmodel1_dir	0	V	gazeCOD	GazeCoDxp	1	400	0	1380157	5	1380057
GazeCoD_1Model_male	5	1	19	<?xml version="1.0"?>\n<Clock xmlns:dt="urn:schemas-microsoft-com:datatypes"><Description dt:dt="string">E-Prime Primary Realtime Clock</Description><StartTime><Timestamp dt:dt="int">0</Timestamp><DateUtc dt:dt="string">2017-04-25T07:50:52Z</DateUtc></StartTime><FrequencyChanges><FrequencyChange><Frequency dt:dt="r8">3312958</Frequency><Timestamp dt:dt="r8">2888429599</Timestamp><Current dt:dt="r…	60.003	1	right	-1405882884	04-25-2017	09:50:52	07:50:52	female	562	{RIGHTARROW}	77							0	1382293	1382224	{RIGHTARROW}	69	1381111	1380824	787	right8	11	17	541	mask11	0	1382207	0	1382007	eqm10_NoEyeNmodel1_dir	0	V	gazeCOD	GazeCoDxp	1	400	0	1381707	-4	1381607
GazeCoD_1Model_male	5	1	19	<?xml version="1.0"?>\n<Clock xmlns:dt="urn:schemas-microsoft-com:datatypes"><Description dt:dt="string">E-Prime Primary Realtime Clock</Description><StartTime><Timestamp dt:dt="int">0</Timestamp><DateUtc dt:dt="string">2017-04-25T07:50:52Z</DateUtc></StartTime><FrequencyChanges><FrequencyChange><Frequency dt:dt="r8">3312958</Frequency><Timestamp dt:dt="r8">2888429599</Timestamp><Current dt:dt="r…	60.003	1	right	-1405882884	04-25-2017	09:50:52	07:50:52	female	563	{RIGHTARROW}	40							0	1383901	1383724	{RIGHTARROW}	177	1382597	1382307	790	right6,4	21	17	542	mask21	0	1383707	0	1383507	eqm10_NoEyeNmodel1_dir	90	H	gazeCOD	GazeCoDxp	1	400	0	1383207	10	1383107
GazeCoD_1Model_male	5	1	19	<?xml version="1.0"?>\n<Clock xmlns:dt="urn:schemas-microsoft-com:datatypes"><Description dt:dt="string">E-Prime Primary Realtime Clock</Description><StartTime><Timestamp dt:dt="int">0</Timestamp><DateUtc dt:dt="string">2017-04-25T07:50:52Z</DateUtc></StartTime><FrequencyChanges><FrequencyChange><Frequency dt:dt="r8">3312958</Frequency><Timestamp dt:dt="r8">2888429599</Timestamp><Current dt:dt="r…	60.003	1	right	-1405882884	04-25-2017	09:50:52	07:50:52	female	564	{RIGHTARROW}	40							0	1385573	1385440	{RIGHTARROW}	133	1384319	1383924	895	right6,4	10	17	543	mask10	0	1385423	0	1385223	eqm10_NoEyeNmodel1_dir	0	V	gazeCOD	GazeCoDxp	1	400	0	1384923	4	1384823
GazeCoD_1Model_male	5	1	19	<?xml version="1.0"?>\n<Clock xmlns:dt="urn:schemas-microsoft-com:datatypes"><Description dt:dt="string">E-Prime Primary Realtime Clock</Description><StartTime><Timestamp dt:dt="int">0</Timestamp><DateUtc dt:dt="string">2017-04-25T07:50:52Z</DateUtc></StartTime><FrequencyChanges><FrequencyChange><Frequency dt:dt="r8">3312958</Frequency><Timestamp dt:dt="r8">2888429599</Timestamp><Current dt:dt="r…	60.003	1	right	-1405882884	04-25-2017	09:50:52	07:50:52	female	565	{RIGHTARROW}	44							0	1387509	1387173	{RIGHTARROW}	336	1386061	1385590	971	right3,2	19	17	544	mask19	0	1387157	0	1386957	eqm10_NoEyeNmodel1_dir	90	H	gazeCOD	GazeCoDxp	1	400	0	1386657	-4	1386557
GazeCoD_1Model_male	5	1	19	<?xml version="1.0"?>\n<Clock xmlns:dt="urn:schemas-microsoft-com:datatypes"><Description dt:dt="string">E-Prime Primary Realtime Clock</Description><StartTime><Timestamp dt:dt="int">0</Timestamp><DateUtc dt:dt="string">2017-04-25T07:50:52Z</DateUtc></StartTime><FrequencyChanges><FrequencyChange><Frequency dt:dt="r8">3312958</Frequency><Timestamp dt:dt="r8">2888429599</Timestamp><Current dt:dt="r…	60.003	1	right	-1405882884	04-25-2017	09:50:52	07:50:52	female	566	{RIGHTARROW}	44							0	1389165	1389073	{DOWNARROW}	92	1387956	1387523	933	right3,2	30	17	545	mask30	0	1389057	0	1388857	eqm10_NoEyeNmodel1_dir	90	HV	gazeCOD	GazeCoDxp	0	400	0	1388557	1	1388457
GazeCoD_1Model_male	5	1	19	<?xml version="1.0"?>\n<Clock xmlns:dt="urn:schemas-microsoft-com:datatypes"><Description dt:dt="string">E-Prime Primary Realtime Clock</Description><StartTime><Timestamp dt:dt="int">0</Timestamp><DateUtc dt:dt="string">2017-04-25T07:50:52Z</DateUtc></StartTime><FrequencyChanges><FrequencyChange><Frequency dt:dt="r8">3312958</Frequency><Timestamp dt:dt="r8">2888429599</Timestamp><Current dt:dt="r…	60.003	1	right	-1405882884	04-25-2017	09:50:52	07:50:52	female	567	{LEFTARROW}	53							0	1390749	1390556	{LEFTARROW}	192	1389443	1389174	769	left4,8	4	17	546	mask4	0	1390540	0	1390340	eqm10_NoEyeNmodel1_dir	0	V	gazeCOD	GazeCoDxp	1	400	0	1390040	-3	1389940
GazeCoD_1Model_male	5	1	19	<?xml version="1.0"?>\n<Clock xmlns:dt="urn:schemas-microsoft-com:datatypes"><Description dt:dt="string">E-Prime Primary Realtime Clock</Description><StartTime><Timestamp dt:dt="int">0</Timestamp><DateUtc dt:dt="string">2017-04-25T07:50:52Z</DateUtc></StartTime><FrequencyChanges><FrequencyChange><Frequency dt:dt="r8">3312958</Frequency><Timestamp dt:dt="r8">2888429599</Timestamp><Current dt:dt="r…	60.003	1	right	-1405882884	04-25-2017	09:50:52	07:50:52	female	568	{LEFTARROW}	49							0	1392372	1392140	{DOWNARROW}	232	1391029	1390773	756	left1,6	24	17	547	mask24	0	1392123	-1	1391923	eqm10_NoEyeNmodel1_dir	90	HV	gazeCOD	GazeCoDxp	0	400	0	1391624	-5	1391524
GazeCoD_1Model_male	5	1	19	<?xml version="1.0"?>\n<Clock xmlns:dt="urn:schemas-microsoft-com:datatypes"><Description dt:dt="string">E-Prime Primary Realtime Clock</Description><StartTime><Timestamp dt:dt="int">0</Timestamp><DateUtc dt:dt="string">2017-04-25T07:50:52Z</DateUtc></StartTime><FrequencyChanges><FrequencyChange><Frequency dt:dt="r8">3312958</Frequency><Timestamp dt:dt="r8">2888429599</Timestamp><Current dt:dt="r…	60.003	1	right	-1405882884	04-25-2017	09:50:52	07:50:52	female	569	{LEFTARROW}	55							0	1393956	1393840	{LEFTARROW}	116	1392726	1392390	836	left6,4	27	17	548	mask27	0	1393823	0	1393623	eqm10_NoEyeNmodel1_dir	90	HV	gazeCOD	GazeCoDxp	1	400	0	1393323	-3	1393223
GazeCoD_1Model_male	5	1	19	<?xml version="1.0"?>\n<Clock xmlns:dt="urn:schemas-microsoft-com:datatypes"><Description dt:dt="string">E-Prime Primary Realtime Clock</Description><StartTime><Timestamp dt:dt="int">0</Timestamp><DateUtc dt:dt="string">2017-04-25T07:50:52Z</DateUtc></StartTime><FrequencyChanges><FrequencyChange><Frequency dt:dt="r8">3312958</Frequency><Timestamp dt:dt="r8">2888429599</Timestamp><Current dt:dt="r…	60.003	1	right	-1405882884	04-25-2017	09:50:52	07:50:52	female	570	{LEFTARROW}	55							0	1395564	1395373	{LEFTARROW}	191	1394252	1393973	779	left6,4	16	17	549	mask16	0	1395356	0	1395156	eqm10_NoEyeNmodel1_dir	90	H	gazeCOD	GazeCoDxp	1	400	0	1394856	4	1394756
GazeCoD_1Model_male	5	1	19	<?xml version="1.0"?>\n<Clock xmlns:dt="urn:schemas-microsoft-com:datatypes"><Description dt:dt="string">E-Prime Primary Realtime Clock</Description><StartTime><Timestamp dt:dt="int">0</Timestamp><DateUtc dt:dt="string">2017-04-25T07:50:52Z</DateUtc></StartTime><FrequencyChanges><FrequencyChange><Frequency dt:dt="r8">3312958</Frequency><Timestamp dt:dt="r8">2888429599</Timestamp><Current dt:dt="r…	60.003	1	right	-1405882884	04-25-2017	09:50:52	07:50:52	female	571	{LEFTARROW}	51							0	1397260	1397089	{LEFTARROW}	171	1395965	1395590	875	left3,2	14	17	550	mask14	0	1397073	0	1396873	eqm10_NoEyeNmodel1_dir	90	H	gazeCOD	GazeCoDxp	1	400	0	1396573	8	1396473
GazeCoD_1Model_male	5	1	19	<?xml version="1.0"?>\n<Clock xmlns:dt="urn:schemas-microsoft-com:datatypes"><Description dt:dt="string">E-Prime Primary Realtime Clock</Description><StartTime><Timestamp dt:dt="int">0</Timestamp><DateUtc dt:dt="string">2017-04-25T07:50:52Z</DateUtc></StartTime><FrequencyChanges><FrequencyChange><Frequency dt:dt="r8">3312958</Frequency><Timestamp dt:dt="r8">2888429599</Timestamp><Current dt:dt="r…	60.003	1	right	-1405882884	04-25-2017	09:50:52	07:50:52	female	572	{RIGHTARROW}	44							0	1401732	1401439	{DOWNARROW}	293	1400325	1400073	752	right3,2	8	17	551	mask8	0	1401423	0	1401223	eqm10_NoEyeNmodel1_dir	0	V	gazeCOD	GazeCoDxp	0	400	0	1400923	-2	1400823
GazeCoD_1Model_male	5	1	19	<?xml version="1.0"?>\n<Clock xmlns:dt="urn:schemas-microsoft-com:datatypes"><Description dt:dt="string">E-Prime Primary Realtime Clock</Description><StartTime><Timestamp dt:dt="int">0</Timestamp><DateUtc dt:dt="string">2017-04-25T07:50:52Z</DateUtc></StartTime><FrequencyChanges><FrequencyChange><Frequency dt:dt="r8">3312958</Frequency><Timestamp dt:dt="r8">2888429599</Timestamp><Current dt:dt="r…	60.003	1	right	-1405882884	04-25-2017	09:50:52	07:50:52	female	573	{RIGHTARROW}	42							0	1403452	1403322	{RIGHTARROW}	130	1402210	1401756	954	right4,8	31	17	552	mask31	0	1403306	0	1403106	eqm10_NoEyeNmodel1_dir	90	HV	gazeCOD	GazeCoDxp	1	400	0	1402806	-4	1402706
GazeCoD_1Model_male	5	1	19	<?xml version="1.0"?>\n<Clock xmlns:dt="urn:schemas-microsoft-com:datatypes"><Description dt:dt="string">E-Prime Primary Realtime Clock</Description><StartTime><Timestamp dt:dt="int">0</Timestamp><DateUtc dt:dt="string">2017-04-25T07:50:52Z</DateUtc></StartTime><FrequencyChanges><FrequencyChange><Frequency dt:dt="r8">3312958</Frequency><Timestamp dt:dt="r8">2888429599</Timestamp><Current dt:dt="r…	60.003	1	right	-1405882884	04-25-2017	09:50:52	07:50:52	female	574	{DOWNARROW}	79							0	1404988	1404872	{DOWNARROW}	116	1403748	1403472	776	DG0	1	17	553	mask1	0	1404856	0	1404656	eqm10_NoEyeNmodel1_dir	0	V	gazeCOD	GazeCoDxp	1	400	0	1404356	8	1404256
GazeCoD_1Model_male	5	1	19	<?xml version="1.0"?>\n<Clock xmlns:dt="urn:schemas-microsoft-com:datatypes"><Description dt:dt="string">E-Prime Primary Realtime Clock</Description><StartTime><Timestamp dt:dt="int">0</Timestamp><DateUtc dt:dt="string">2017-04-25T07:50:52Z</DateUtc></StartTime><FrequencyChanges><FrequencyChange><Frequency dt:dt="r8">3312958</Frequency><Timestamp dt:dt="r8">2888429599</Timestamp><Current dt:dt="r…	60.003	1	right	-1405882884	04-25-2017	09:50:52	07:50:52	female	575	{RIGHTARROW}	77							0	1406596	1406456	{RIGHTARROW}	140	1405342	1405006	836	right8	33	17	554	mask33	0	1406439	0	1406239	eqm10_NoEyeNmodel1_dir	90	HV	gazeCOD	GazeCoDxp	1	400	0	1405939	-3	1405839
GazeCoD_1Model_male	5	1	19	<?xml version="1.0"?>\n<Clock xmlns:dt="urn:schemas-microsoft-com:datatypes"><Description dt:dt="string">E-Prime Primary Realtime Clock</Description><StartTime><Timestamp dt:dt="int">0</Timestamp><DateUtc dt:dt="string">2017-04-25T07:50:52Z</DateUtc></StartTime><FrequencyChanges><FrequencyChange><Frequency dt:dt="r8">3312958</Frequency><Timestamp dt:dt="r8">2888429599</Timestamp><Current dt:dt="r…	60.003	1	right	-1405882884	04-25-2017	09:50:52	07:50:52	female	576	{LEFTARROW}	53							0	1408228	1408005	{LEFTARROW}	222	1406882	1406606	776	left4,8	26	17	555	mask26	0	1407989	0	1407789	eqm10_NoEyeNmodel1_dir	90	HV	gazeCOD	GazeCoDxp	1	400	0	1407489	7	1407389
GazeCoD_1Model_male	5	1	19	<?xml version="1.0"?>\n<Clock xmlns:dt="urn:schemas-microsoft-com:datatypes"><Description dt:dt="string">E-Prime Primary Realtime Clock</Description><StartTime><Timestamp dt:dt="int">0</Timestamp><DateUtc dt:dt="string">2017-04-25T07:50:52Z</DateUtc></StartTime><FrequencyChanges><FrequencyChange><Frequency dt:dt="r8">3312958</Frequency><Timestamp dt:dt="r8">2888429599</Timestamp><Current dt:dt="r…	60.003	1	right	-1405882884	04-25-2017	09:50:52	07:50:52	female	577	{LEFTARROW}	78							0	1409803	1409705	{LEFTARROW}	98	1408593	1408239	854	left8	17	17	556	mask17	0	1409689	0	1409489	eqm10_NoEyeNmodel1_dir	90	H	gazeCOD	GazeCoDxp	1	400	0	1409189	-4	1409089
GazeCoD_1Model_male	5	1	19	<?xml version="1.0"?>\n<Clock xmlns:dt="urn:schemas-microsoft-com:datatypes"><Description dt:dt="string">E-Prime Primary Realtime Clock</Description><StartTime><Timestamp dt:dt="int">0</Timestamp><DateUtc dt:dt="string">2017-04-25T07:50:52Z</DateUtc></StartTime><FrequencyChanges><FrequencyChange><Frequency dt:dt="r8">3312958</Frequency><Timestamp dt:dt="r8">2888429599</Timestamp><Current dt:dt="r…	60.003	1	right	-1405882884	04-25-2017	09:50:52	07:50:52	female	578	{LEFTARROW}	49							0	1411627	1411222	{DOWNARROW}	405	1410098	1409822	776	left1,6	13	17	557	mask13	0	1411205	0	1411005	eqm10_NoEyeNmodel1_dir	90	H	gazeCOD	GazeCoDxp	0	400	0	1410705	7	1410605
GazeCoD_1Model_male	5	1	19	<?xml version="1.0"?>\n<Clock xmlns:dt="urn:schemas-microsoft-com:datatypes"><Description dt:dt="string">E-Prime Primary Realtime Clock</Description><StartTime><Timestamp dt:dt="int">0</Timestamp><DateUtc dt:dt="string">2017-04-25T07:50:52Z</DateUtc></StartTime><FrequencyChanges><FrequencyChange><Frequency dt:dt="r8">3312958</Frequency><Timestamp dt:dt="r8">2888429599</Timestamp><Current dt:dt="r…	60.003	1	right	-1405882884	04-25-2017	09:50:52	07:50:52	female	579	{LEFTARROW}	51							0	1413323	1413155	{LEFTARROW}	168	1412044	1411639	905	left3,2	3	17	558	mask3	0	1413139	0	1412939	eqm10_NoEyeNmodel1_dir	0	V	gazeCOD	GazeCoDxp	1	400	0	1412639	-5	1412539
[truncated: 1,443 more rows]
[truncated: 3 more columns]
