# Supplementary material for: Fixed or flexible? Orientation preference in identity and gaze processing in humans
Source: PLoS One. 2019 Jan 25;14(1):e0210503. doi: 10.1371/journal.pone.0210503 (PMC6347268; doi:10.1371/journal.pone.0210503)
Supplement: S3 File — Eprime log files were merged across gaze experiment sessions. (ZIP) [file pone.0210503.s005.zip › GazeCoD_1Model_male-6_merged.xlsx]

## Sheet: GazeCoD_1Model_male-6_merged
F:\GAZE\Gaze_data\GazeCoD_data\individual\GazeCoD_1Model_male-6_merged.emrg2
ExperimentName	Subject	Session	Age	Clock.Information	Display.RefreshRate	Group	Handedness	RandomSeed	SessionDate	SessionTime	SessionTimeUtc	Sex	Block	Correct	Direction	FamiFiltered	FamiFiltered.Cycle	FamiFiltered.Sample	FamiFullSpectrum	FamiFullSpectrum.Cycle	FamiFullSpectrum.Sample	fixation.ACC	fixation.OffsetTime	fixation.OnsetTime	fixation.RESP	fixation.RT	fixation4.OffsetTime	fixation4.OnsetTime	fixdur	Gaze	GazeCoDxp	GazeCoDxp.Cycle	GazeCoDxp.Sample	mask	MASK.DurationError	MASK.OffsetTime	MASK.OnsetDelay	MASK.OnsetTime	Model	Orientation	Orilabel	Procedure	Running	STIMULUS.ACC	STIMULUS.Duration	STIMULUS.DurationError	STIMULUS.OffsetTime	STIMULUS.OnsetDelay	STIMULUS.OnsetTime
GazeCoD_1Model_male	6	2	19	<?xml version="1.0"?>\n<Clock xmlns:dt="urn:schemas-microsoft-com:datatypes"><Description dt:dt="string">E-Prime Primary Realtime Clock</Description><StartTime><Timestamp dt:dt="int">0</Timestamp><DateUtc dt:dt="string">2017-04-25T14:59:18Z</DateUtc></StartTime><FrequencyChanges><FrequencyChange><Frequency dt:dt="r8">3312958</Frequency><Timestamp dt:dt="r8">88046354757</Timestamp><Current dt:dt="…	60.004	1	right	2147221622	04-25-2017	16:59:18	14:59:18	female	1	{RIGHTARROW}	77				8	1	1	0	107571	107474	{RIGHTARROW}	97	106358	106024	834					mask29	0	107457	0	107257	eqf04_NoEyeNmodel6_dir	eq		Fami	FamiFullSpectrum	1	400	0	106957	-1	106857
GazeCoD_1Model_male	6	2	19	<?xml version="1.0"?>\n<Clock xmlns:dt="urn:schemas-microsoft-com:datatypes"><Description dt:dt="string">E-Prime Primary Realtime Clock</Description><StartTime><Timestamp dt:dt="int">0</Timestamp><DateUtc dt:dt="string">2017-04-25T14:59:18Z</DateUtc></StartTime><FrequencyChanges><FrequencyChange><Frequency dt:dt="r8">3312958</Frequency><Timestamp dt:dt="r8">88046354757</Timestamp><Current dt:dt="…	60.004	1	right	2147221622	04-25-2017	16:59:18	14:59:18	female	2	{RIGHTARROW}	77				6	1	2	0	109635	109490	{RIGHTARROW}	145	108360	108107	753					mask27	0	109457	0	109257	eqf04_NoEyeNmodel6_dir	eq		Fami	FamiFullSpectrum	1	400	0	108957	-3	108857
GazeCoD_1Model_male	6	2	19	<?xml version="1.0"?>\n<Clock xmlns:dt="urn:schemas-microsoft-com:datatypes"><Description dt:dt="string">E-Prime Primary Realtime Clock</Description><StartTime><Timestamp dt:dt="int">0</Timestamp><DateUtc dt:dt="string">2017-04-25T14:59:18Z</DateUtc></StartTime><FrequencyChanges><FrequencyChange><Frequency dt:dt="r8">3312958</Frequency><Timestamp dt:dt="r8">88046354757</Timestamp><Current dt:dt="…	60.004	1	right	2147221622	04-25-2017	16:59:18	14:59:18	female	3	{LEFTARROW}	78				12	1	3	0	111811	111657	{LEFTARROW}	153	110526	110190	836					mask33	0	111623	-1	111423	eqf04_NoEyeNmodel6_dir	eq		Fami	FamiFullSpectrum	1	400	0	111124	-2	111024
GazeCoD_1Model_male	6	2	19	<?xml version="1.0"?>\n<Clock xmlns:dt="urn:schemas-microsoft-com:datatypes"><Description dt:dt="string">E-Prime Primary Realtime Clock</Description><StartTime><Timestamp dt:dt="int">0</Timestamp><DateUtc dt:dt="string">2017-04-25T14:59:18Z</DateUtc></StartTime><FrequencyChanges><FrequencyChange><Frequency dt:dt="r8">3312958</Frequency><Timestamp dt:dt="r8">88046354757</Timestamp><Current dt:dt="…	60.004	1	right	2147221622	04-25-2017	16:59:18	14:59:18	female	4	{RIGHTARROW}	77				5	1	4	0	113922	113807	{RIGHTARROW}	115	112665	112373	792					mask26	0	113773	0	113573	eqf04_NoEyeNmodel6_dir	eq		Fami	FamiFullSpectrum	1	400	0	113273	8	113173
GazeCoD_1Model_male	6	2	19	<?xml version="1.0"?>\n<Clock xmlns:dt="urn:schemas-microsoft-com:datatypes"><Description dt:dt="string">E-Prime Primary Realtime Clock</Description><StartTime><Timestamp dt:dt="int">0</Timestamp><DateUtc dt:dt="string">2017-04-25T14:59:18Z</DateUtc></StartTime><FrequencyChanges><FrequencyChange><Frequency dt:dt="r8">3312958</Frequency><Timestamp dt:dt="r8">88046354757</Timestamp><Current dt:dt="…	60.004	1	right	2147221622	04-25-2017	16:59:18	14:59:18	female	5	{DOWNARROW}	79				1	1	5	0	116266	116023	{DOWNARROW}	243	114880	114490	890					mask22	0	115990	0	115790	eqf04_NoEyeNmodel6_dir	eq		Fami	FamiFullSpectrum	1	400	0	115490	10	115390
GazeCoD_1Model_male	6	2	19	<?xml version="1.0"?>\n<Clock xmlns:dt="urn:schemas-microsoft-com:datatypes"><Description dt:dt="string">E-Prime Primary Realtime Clock</Description><StartTime><Timestamp dt:dt="int">0</Timestamp><DateUtc dt:dt="string">2017-04-25T14:59:18Z</DateUtc></StartTime><FrequencyChanges><FrequencyChange><Frequency dt:dt="r8">3312958</Frequency><Timestamp dt:dt="r8">88046354757</Timestamp><Current dt:dt="…	60.004	1	right	2147221622	04-25-2017	16:59:18	14:59:18	female	6	{LEFTARROW}	78				10	1	6	0	118578	118290	{LEFTARROW}	288	117159	116823	836					mask31	0	118256	0	118056	eqf04_NoEyeNmodel6_dir	eq		Fami	FamiFullSpectrum	1	400	0	117756	-3	117656
GazeCoD_1Model_male	6	2	19	<?xml version="1.0"?>\n<Clock xmlns:dt="urn:schemas-microsoft-com:datatypes"><Description dt:dt="string">E-Prime Primary Realtime Clock</Description><StartTime><Timestamp dt:dt="int">0</Timestamp><DateUtc dt:dt="string">2017-04-25T14:59:18Z</DateUtc></StartTime><FrequencyChanges><FrequencyChange><Frequency dt:dt="r8">3312958</Frequency><Timestamp dt:dt="r8">88046354757</Timestamp><Current dt:dt="…	60.004	1	right	2147221622	04-25-2017	16:59:18	14:59:18	female	7	{LEFTARROW}	78				9	1	7	0	121002	120690	{LEFTARROW}	312	119561	119140	921					mask30	0	120656	0	120456	eqf04_NoEyeNmodel6_dir	eq		Fami	FamiFullSpectrum	1	400	0	120156	-5	120056
GazeCoD_1Model_male	6	2	19	<?xml version="1.0"?>\n<Clock xmlns:dt="urn:schemas-microsoft-com:datatypes"><Description dt:dt="string">E-Prime Primary Realtime Clock</Description><StartTime><Timestamp dt:dt="int">0</Timestamp><DateUtc dt:dt="string">2017-04-25T14:59:18Z</DateUtc></StartTime><FrequencyChanges><FrequencyChange><Frequency dt:dt="r8">3312958</Frequency><Timestamp dt:dt="r8">88046354757</Timestamp><Current dt:dt="…	60.004	1	right	2147221622	04-25-2017	16:59:18	14:59:18	female	8	{RIGHTARROW}	77				7	1	8	0	123210	123073	{RIGHTARROW}	137	121940	121556	884					mask28	0	123040	0	122840	eqf04_NoEyeNmodel6_dir	eq		Fami	FamiFullSpectrum	1	400	0	122540	0	122440
GazeCoD_1Model_male	6	2	19	<?xml version="1.0"?>\n<Clock xmlns:dt="urn:schemas-microsoft-com:datatypes"><Description dt:dt="string">E-Prime Primary Realtime Clock</Description><StartTime><Timestamp dt:dt="int">0</Timestamp><DateUtc dt:dt="string">2017-04-25T14:59:18Z</DateUtc></StartTime><FrequencyChanges><FrequencyChange><Frequency dt:dt="r8">3312958</Frequency><Timestamp dt:dt="r8">88046354757</Timestamp><Current dt:dt="…	60.004	1	right	2147221622	04-25-2017	16:59:18	14:59:18	female	9	{DOWNARROW}	79				4	1	9	0	125650	125373	{DOWNARROW}	277	124236	123773	963					mask25	0	125339	0	125139	eqf04_NoEyeNmodel6_dir	eq		Fami	FamiFullSpectrum	1	400	0	124839	3	124739
GazeCoD_1Model_male	6	2	19	<?xml version="1.0"?>\n<Clock xmlns:dt="urn:schemas-microsoft-com:datatypes"><Description dt:dt="string">E-Prime Primary Realtime Clock</Description><StartTime><Timestamp dt:dt="int">0</Timestamp><DateUtc dt:dt="string">2017-04-25T14:59:18Z</DateUtc></StartTime><FrequencyChanges><FrequencyChange><Frequency dt:dt="r8">3312958</Frequency><Timestamp dt:dt="r8">88046354757</Timestamp><Current dt:dt="…	60.004	1	right	2147221622	04-25-2017	16:59:18	14:59:18	female	10	{DOWNARROW}	79				3	1	10	0	128146	127839	{DOWNARROW}	307	126704	126206	998					mask24	0	127806	0	127606	eqf04_NoEyeNmodel6_dir	eq		Fami	FamiFullSpectrum	1	400	0	127306	2	127206
GazeCoD_1Model_male	6	2	19	<?xml version="1.0"?>\n<Clock xmlns:dt="urn:schemas-microsoft-com:datatypes"><Description dt:dt="string">E-Prime Primary Realtime Clock</Description><StartTime><Timestamp dt:dt="int">0</Timestamp><DateUtc dt:dt="string">2017-04-25T14:59:18Z</DateUtc></StartTime><FrequencyChanges><FrequencyChange><Frequency dt:dt="r8">3312958</Frequency><Timestamp dt:dt="r8">88046354757</Timestamp><Current dt:dt="…	60.004	1	right	2147221622	04-25-2017	16:59:18	14:59:18	female	11	{DOWNARROW}	79				2	1	11	0	130681	130239	{DOWNARROW}	442	129097	128706	891					mask23	0	130206	0	130006	eqf04_NoEyeNmodel6_dir	eq		Fami	FamiFullSpectrum	1	400	0	129706	9	129606
GazeCoD_1Model_male	6	2	19	<?xml version="1.0"?>\n<Clock xmlns:dt="urn:schemas-microsoft-com:datatypes"><Description dt:dt="string">E-Prime Primary Realtime Clock</Description><StartTime><Timestamp dt:dt="int">0</Timestamp><DateUtc dt:dt="string">2017-04-25T14:59:18Z</DateUtc></StartTime><FrequencyChanges><FrequencyChange><Frequency dt:dt="r8">3312958</Frequency><Timestamp dt:dt="r8">88046354757</Timestamp><Current dt:dt="…	60.004	1	right	2147221622	04-25-2017	16:59:18	14:59:18	female	12	{LEFTARROW}	78				11	1	12	0	133065	132806	{LEFTARROW}	259	131673	131239	934					mask32	0	132772	0	132572	eqf04_NoEyeNmodel6_dir	eq		Fami	FamiFullSpectrum	1	400	0	132272	-1	132172
GazeCoD_1Model_male	6	2	19	<?xml version="1.0"?>\n<Clock xmlns:dt="urn:schemas-microsoft-com:datatypes"><Description dt:dt="string">E-Prime Primary Realtime Clock</Description><StartTime><Timestamp dt:dt="int">0</Timestamp><DateUtc dt:dt="string">2017-04-25T14:59:18Z</DateUtc></StartTime><FrequencyChanges><FrequencyChange><Frequency dt:dt="r8">3312958</Frequency><Timestamp dt:dt="r8">88046354757</Timestamp><Current dt:dt="…	60.004	1	right	2147221622	04-25-2017	16:59:18	14:59:18	female	13	{DOWNARROW}	79	7	1	1				0	140945	140572	{DOWNARROW}	373	139447	138972	975					mask25	0	140555	0	140355	eqf04_NoEyeNmodel6_dir	90		FamiFilt	FamiFiltered	1	400	0	140055	8	139955
GazeCoD_1Model_male	6	2	19	<?xml version="1.0"?>\n<Clock xmlns:dt="urn:schemas-microsoft-com:datatypes"><Description dt:dt="string">E-Prime Primary Realtime Clock</Description><StartTime><Timestamp dt:dt="int">0</Timestamp><DateUtc dt:dt="string">2017-04-25T14:59:18Z</DateUtc></StartTime><FrequencyChanges><FrequencyChange><Frequency dt:dt="r8">3312958</Frequency><Timestamp dt:dt="r8">88046354757</Timestamp><Current dt:dt="…	60.004	1	right	2147221622	04-25-2017	16:59:18	14:59:18	female	14	{LEFTARROW}	78	6	1	2				0	142961	142338	{LEFTARROW}	623	141387	140972	915					mask15	0	142322	0	142122	eqf04_NoEyeNmodel6_dir	90		FamiFilt	FamiFiltered	1	400	0	141822	-165	141722
GazeCoD_1Model_male	6	2	19	<?xml version="1.0"?>\n<Clock xmlns:dt="urn:schemas-microsoft-com:datatypes"><Description dt:dt="string">E-Prime Primary Realtime Clock</Description><StartTime><Timestamp dt:dt="int">0</Timestamp><DateUtc dt:dt="string">2017-04-25T14:59:18Z</DateUtc></StartTime><FrequencyChanges><FrequencyChange><Frequency dt:dt="r8">3312958</Frequency><Timestamp dt:dt="r8">88046354757</Timestamp><Current dt:dt="…	60.004	1	right	2147221622	04-25-2017	16:59:18	14:59:18	female	15	{DOWNARROW}	79	1	1	3				0	145432	144572	{DOWNARROW}	860	143461	142988	973					mask1	0	144555	-1	144355	eqf04_NoEyeNmodel6_dir	0		FamiFilt	FamiFiltered	1	400	0	144056	-5	143956
GazeCoD_1Model_male	6	2	19	<?xml version="1.0"?>\n<Clock xmlns:dt="urn:schemas-microsoft-com:datatypes"><Description dt:dt="string">E-Prime Primary Realtime Clock</Description><StartTime><Timestamp dt:dt="int">0</Timestamp><DateUtc dt:dt="string">2017-04-25T14:59:18Z</DateUtc></StartTime><FrequencyChanges><FrequencyChange><Frequency dt:dt="r8">3312958</Frequency><Timestamp dt:dt="r8">88046354757</Timestamp><Current dt:dt="…	60.004	1	right	2147221622	04-25-2017	16:59:18	14:59:18	female	16	{LEFTARROW}	78	3	1	4				0	147512	146938	{DOWNARROW}	574	145808	145455	853					mask9	0	146905	0	146705	eqf04_NoEyeNmodel6_dir	0		FamiFilt	FamiFiltered	0	400	0	146405	-3	146305
GazeCoD_1Model_male	6	2	19	<?xml version="1.0"?>\n<Clock xmlns:dt="urn:schemas-microsoft-com:datatypes"><Description dt:dt="string">E-Prime Primary Realtime Clock</Description><StartTime><Timestamp dt:dt="int">0</Timestamp><DateUtc dt:dt="string">2017-04-25T14:59:18Z</DateUtc></StartTime><FrequencyChanges><FrequencyChange><Frequency dt:dt="r8">3312958</Frequency><Timestamp dt:dt="r8">88046354757</Timestamp><Current dt:dt="…	60.004	1	right	2147221622	04-25-2017	16:59:18	14:59:18	female	17	{RIGHTARROW}	77	2	1	5				0	149680	148988	{RIGHTARROW}	692	147867	147538	829					mask5	0	148971	0	148771	eqf04_NoEyeNmodel6_dir	0		FamiFilt	FamiFiltered	1	400	0	148471	4	148371
GazeCoD_1Model_male	6	2	19	<?xml version="1.0"?>\n<Clock xmlns:dt="urn:schemas-microsoft-com:datatypes"><Description dt:dt="string">E-Prime Primary Realtime Clock</Description><StartTime><Timestamp dt:dt="int">0</Timestamp><DateUtc dt:dt="string">2017-04-25T14:59:18Z</DateUtc></StartTime><FrequencyChanges><FrequencyChange><Frequency dt:dt="r8">3312958</Frequency><Timestamp dt:dt="r8">88046354757</Timestamp><Current dt:dt="…	60.004	1	right	2147221622	04-25-2017	16:59:18	14:59:18	female	18	{LEFTARROW}	78	9	1	6				0	151640	151155	{LEFTARROW}	485	150040	149705	835					mask27	0	151138	0	150938	eqf04_NoEyeNmodel6_dir	90		FamiFilt	FamiFiltered	1	400	0	150638	-2	150538
GazeCoD_1Model_male	6	2	19	<?xml version="1.0"?>\n<Clock xmlns:dt="urn:schemas-microsoft-com:datatypes"><Description dt:dt="string">E-Prime Primary Realtime Clock</Description><StartTime><Timestamp dt:dt="int">0</Timestamp><DateUtc dt:dt="string">2017-04-25T14:59:18Z</DateUtc></StartTime><FrequencyChanges><FrequencyChange><Frequency dt:dt="r8">3312958</Frequency><Timestamp dt:dt="r8">88046354757</Timestamp><Current dt:dt="…	60.004	1	right	2147221622	04-25-2017	16:59:18	14:59:18	female	19	{RIGHTARROW}	77	5	1	7				0	153512	153088	{RIGHTARROW}	424	151975	151671	804					mask14	0	153071	0	152871	eqf04_NoEyeNmodel6_dir	90		FamiFilt	FamiFiltered	1	400	0	152571	-4	152471
GazeCoD_1Model_male	6	2	19	<?xml version="1.0"?>\n<Clock xmlns:dt="urn:schemas-microsoft-com:datatypes"><Description dt:dt="string">E-Prime Primary Realtime Clock</Description><StartTime><Timestamp dt:dt="int">0</Timestamp><DateUtc dt:dt="string">2017-04-25T14:59:18Z</DateUtc></StartTime><FrequencyChanges><FrequencyChange><Frequency dt:dt="r8">3312958</Frequency><Timestamp dt:dt="r8">88046354757</Timestamp><Current dt:dt="…	60.004	1	right	2147221622	04-25-2017	16:59:18	14:59:18	female	20	{DOWNARROW}	79	4	1	8				0	155512	155138	{DOWNARROW}	374	154018	153538	980					mask13	0	155121	0	154921	eqf04_NoEyeNmodel6_dir	90		FamiFilt	FamiFiltered	1	400	0	154621	3	154521
GazeCoD_1Model_male	6	2	19	<?xml version="1.0"?>\n<Clock xmlns:dt="urn:schemas-microsoft-com:datatypes"><Description dt:dt="string">E-Prime Primary Realtime Clock</Description><StartTime><Timestamp dt:dt="int">0</Timestamp><DateUtc dt:dt="string">2017-04-25T14:59:18Z</DateUtc></StartTime><FrequencyChanges><FrequencyChange><Frequency dt:dt="r8">3312958</Frequency><Timestamp dt:dt="r8">88046354757</Timestamp><Current dt:dt="…	60.004	1	right	2147221622	04-25-2017	16:59:18	14:59:18	female	21	{RIGHTARROW}	77	8	1	9				0	157384	157004	{RIGHTARROW}	380	155893	155521	872					mask26	0	156988	0	156788	eqf04_NoEyeNmodel6_dir	90		FamiFilt	FamiFiltered	1	400	0	156488	-5	156388
GazeCoD_1Model_male	6	2	19	<?xml version="1.0"?>\n<Clock xmlns:dt="urn:schemas-microsoft-com:datatypes"><Description dt:dt="string">E-Prime Primary Realtime Clock</Description><StartTime><Timestamp dt:dt="int">0</Timestamp><DateUtc dt:dt="string">2017-04-25T14:59:18Z</DateUtc></StartTime><FrequencyChanges><FrequencyChange><Frequency dt:dt="r8">3312958</Frequency><Timestamp dt:dt="r8">88046354757</Timestamp><Current dt:dt="…	60.004	1	right	2147221622	04-25-2017	16:59:18	14:59:18	female	22	{LEFTARROW}	49							0	173511	173103	{DOWNARROW}	408	171991	171720	771	left1,6	13	1	1	mask13	0	173087	0	172887	eqm10_NoEyeNmodel1_dir	90	H	gazeCOD	GazeCoDxp	0	400	0	172587	-4	172487
GazeCoD_1Model_male	6	2	19	<?xml version="1.0"?>\n<Clock xmlns:dt="urn:schemas-microsoft-com:datatypes"><Description dt:dt="string">E-Prime Primary Realtime Clock</Description><StartTime><Timestamp dt:dt="int">0</Timestamp><DateUtc dt:dt="string">2017-04-25T14:59:18Z</DateUtc></StartTime><FrequencyChanges><FrequencyChange><Frequency dt:dt="r8">3312958</Frequency><Timestamp dt:dt="r8">88046354757</Timestamp><Current dt:dt="…	60.004	1	right	2147221622	04-25-2017	16:59:18	14:59:18	female	23	{LEFTARROW}	55							0	175511	175020	{DOWNARROW}	491	173909	173520	889	left6,4	5	1	2	mask5	0	175003	-1	174803	eqm10_NoEyeNmodel1_dir	0	V	gazeCOD	GazeCoDxp	0	400	0	174504	-5	174404
GazeCoD_1Model_male	6	2	19	<?xml version="1.0"?>\n<Clock xmlns:dt="urn:schemas-microsoft-com:datatypes"><Description dt:dt="string">E-Prime Primary Realtime Clock</Description><StartTime><Timestamp dt:dt="int">0</Timestamp><DateUtc dt:dt="string">2017-04-25T14:59:18Z</DateUtc></StartTime><FrequencyChanges><FrequencyChange><Frequency dt:dt="r8">3312958</Frequency><Timestamp dt:dt="r8">88046354757</Timestamp><Current dt:dt="…	60.004	1	right	2147221622	04-25-2017	16:59:18	14:59:18	female	24	{RIGHTARROW}	42							0	177351	176970	{RIGHTARROW}	381	175858	175520	838	right4,8	31	1	3	mask31	0	176953	0	176753	eqm10_NoEyeNmodel1_dir	90	HV	gazeCOD	GazeCoDxp	1	400	0	176453	-5	176353
GazeCoD_1Model_male	6	2	19	<?xml version="1.0"?>\n<Clock xmlns:dt="urn:schemas-microsoft-com:datatypes"><Description dt:dt="string">E-Prime Primary Realtime Clock</Description><StartTime><Timestamp dt:dt="int">0</Timestamp><DateUtc dt:dt="string">2017-04-25T14:59:18Z</DateUtc></StartTime><FrequencyChanges><FrequencyChange><Frequency dt:dt="r8">3312958</Frequency><Timestamp dt:dt="r8">88046354757</Timestamp><Current dt:dt="…	60.004	1	right	2147221622	04-25-2017	16:59:18	14:59:18	female	25	{DOWNARROW}	79							0	179263	178953	{DOWNARROW}	310	177827	177370	957	DG0	23	1	4	mask23	0	178936	0	178736	eqm10_NoEyeNmodel1_dir	90	HV	gazeCOD	GazeCoDxp	1	400	0	178436	9	178336
GazeCoD_1Model_male	6	2	19	<?xml version="1.0"?>\n<Clock xmlns:dt="urn:schemas-microsoft-com:datatypes"><Description dt:dt="string">E-Prime Primary Realtime Clock</Description><StartTime><Timestamp dt:dt="int">0</Timestamp><DateUtc dt:dt="string">2017-04-25T14:59:18Z</DateUtc></StartTime><FrequencyChanges><FrequencyChange><Frequency dt:dt="r8">3312958</Frequency><Timestamp dt:dt="r8">88046354757</Timestamp><Current dt:dt="…	60.004	1	right	2147221622	04-25-2017	16:59:18	14:59:18	female	26	{LEFTARROW}	49							0	181158	180869	{DOWNARROW}	289	179757	179286	971	left1,6	24	1	5	mask24	0	180853	0	180653	eqm10_NoEyeNmodel1_dir	90	HV	gazeCOD	GazeCoDxp	0	400	0	180353	-4	180253
GazeCoD_1Model_male	6	2	19	<?xml version="1.0"?>\n<Clock xmlns:dt="urn:schemas-microsoft-com:datatypes"><Description dt:dt="string">E-Prime Primary Realtime Clock</Description><StartTime><Timestamp dt:dt="int">0</Timestamp><DateUtc dt:dt="string">2017-04-25T14:59:18Z</DateUtc></StartTime><FrequencyChanges><FrequencyChange><Frequency dt:dt="r8">3312958</Frequency><Timestamp dt:dt="r8">88046354757</Timestamp><Current dt:dt="…	60.004	1	right	2147221622	04-25-2017	16:59:18	14:59:18	female	27	{RIGHTARROW}	44							0	182934	182686	{RIGHTARROW}	248	181571	181169	902	right3,2	19	1	6	mask19	0	182669	0	182469	eqm10_NoEyeNmodel1_dir	90	H	gazeCOD	GazeCoDxp	1	400	0	182169	-2	182069
GazeCoD_1Model_male	6	2	19	<?xml version="1.0"?>\n<Clock xmlns:dt="urn:schemas-microsoft-com:datatypes"><Description dt:dt="string">E-Prime Primary Realtime Clock</Description><StartTime><Timestamp dt:dt="int">0</Timestamp><DateUtc dt:dt="string">2017-04-25T14:59:18Z</DateUtc></StartTime><FrequencyChanges><FrequencyChange><Frequency dt:dt="r8">3312958</Frequency><Timestamp dt:dt="r8">88046354757</Timestamp><Current dt:dt="…	60.004	1	right	2147221622	04-25-2017	16:59:18	14:59:18	female	28	{LEFTARROW}	51							0	184750	184453	{DOWNARROW}	297	183326	182953	873	left3,2	14	1	7	mask14	0	184436	0	184236	eqm10_NoEyeNmodel1_dir	90	H	gazeCOD	GazeCoDxp	0	400	0	183936	10	183836
GazeCoD_1Model_male	6	2	19	<?xml version="1.0"?>\n<Clock xmlns:dt="urn:schemas-microsoft-com:datatypes"><Description dt:dt="string">E-Prime Primary Realtime Clock</Description><StartTime><Timestamp dt:dt="int">0</Timestamp><DateUtc dt:dt="string">2017-04-25T14:59:18Z</DateUtc></StartTime><FrequencyChanges><FrequencyChange><Frequency dt:dt="r8">3312958</Frequency><Timestamp dt:dt="r8">88046354757</Timestamp><Current dt:dt="…	60.004	1	right	2147221622	04-25-2017	16:59:18	14:59:18	female	29	{RIGHTARROW}	77							0	186686	186369	{RIGHTARROW}	317	185243	184769	974	right8	33	1	8	mask33	0	186352	0	186152	eqm10_NoEyeNmodel1_dir	90	HV	gazeCOD	GazeCoDxp	1	400	0	185852	9	185752
GazeCoD_1Model_male	6	2	19	<?xml version="1.0"?>\n<Clock xmlns:dt="urn:schemas-microsoft-com:datatypes"><Description dt:dt="string">E-Prime Primary Realtime Clock</Description><StartTime><Timestamp dt:dt="int">0</Timestamp><DateUtc dt:dt="string">2017-04-25T14:59:18Z</DateUtc></StartTime><FrequencyChanges><FrequencyChange><Frequency dt:dt="r8">3312958</Frequency><Timestamp dt:dt="r8">88046354757</Timestamp><Current dt:dt="…	60.004	1	right	2147221622	04-25-2017	16:59:18	14:59:18	female	30	{RIGHTARROW}	46							0	188390	188069	{DOWNARROW}	321	186956	186702	754	right1,6	7	1	9	mask7	0	188052	0	187852	eqm10_NoEyeNmodel1_dir	0	V	gazeCOD	GazeCoDxp	0	400	0	187552	-4	187452
GazeCoD_1Model_male	6	2	19	<?xml version="1.0"?>\n<Clock xmlns:dt="urn:schemas-microsoft-com:datatypes"><Description dt:dt="string">E-Prime Primary Realtime Clock</Description><StartTime><Timestamp dt:dt="int">0</Timestamp><DateUtc dt:dt="string">2017-04-25T14:59:18Z</DateUtc></StartTime><FrequencyChanges><FrequencyChange><Frequency dt:dt="r8">3312958</Frequency><Timestamp dt:dt="r8">88046354757</Timestamp><Current dt:dt="…	60.004	1	right	2147221622	04-25-2017	16:59:18	14:59:18	female	31	{RIGHTARROW}	42							0	190238	189919	{RIGHTARROW}	319	188795	188402	893	right4,8	9	1	10	mask9	0	189902	0	189702	eqm10_NoEyeNmodel1_dir	0	V	gazeCOD	GazeCoDxp	1	400	0	189402	7	189302
GazeCoD_1Model_male	6	2	19	<?xml version="1.0"?>\n<Clock xmlns:dt="urn:schemas-microsoft-com:datatypes"><Description dt:dt="string">E-Prime Primary Realtime Clock</Description><StartTime><Timestamp dt:dt="int">0</Timestamp><DateUtc dt:dt="string">2017-04-25T14:59:18Z</DateUtc></StartTime><FrequencyChanges><FrequencyChange><Frequency dt:dt="r8">3312958</Frequency><Timestamp dt:dt="r8">88046354757</Timestamp><Current dt:dt="…	60.004	1	right	2147221622	04-25-2017	16:59:18	14:59:18	female	32	{LEFTARROW}	53							0	192086	191785	{DOWNARROW}	301	190660	190252	908	left4,8	26	1	11	mask26	0	191769	0	191569	eqm10_NoEyeNmodel1_dir	90	HV	gazeCOD	GazeCoDxp	0	400	0	191269	9	191169
GazeCoD_1Model_male	6	2	19	<?xml version="1.0"?>\n<Clock xmlns:dt="urn:schemas-microsoft-com:datatypes"><Description dt:dt="string">E-Prime Primary Realtime Clock</Description><StartTime><Timestamp dt:dt="int">0</Timestamp><DateUtc dt:dt="string">2017-04-25T14:59:18Z</DateUtc></StartTime><FrequencyChanges><FrequencyChange><Frequency dt:dt="r8">3312958</Frequency><Timestamp dt:dt="r8">88046354757</Timestamp><Current dt:dt="…	60.004	1	right	2147221622	04-25-2017	16:59:18	14:59:18	female	33	{LEFTARROW}	55							0	193846	193552	{LEFTARROW}	294	192425	192102	823	left6,4	27	1	12	mask27	0	193535	0	193335	eqm10_NoEyeNmodel1_dir	90	HV	gazeCOD	GazeCoDxp	1	400	0	193035	10	192935
GazeCoD_1Model_male	6	2	19	<?xml version="1.0"?>\n<Clock xmlns:dt="urn:schemas-microsoft-com:datatypes"><Description dt:dt="string">E-Prime Primary Realtime Clock</Description><StartTime><Timestamp dt:dt="int">0</Timestamp><DateUtc dt:dt="string">2017-04-25T14:59:18Z</DateUtc></StartTime><FrequencyChanges><FrequencyChange><Frequency dt:dt="r8">3312958</Frequency><Timestamp dt:dt="r8">88046354757</Timestamp><Current dt:dt="…	60.004	1	right	2147221622	04-25-2017	16:59:18	14:59:18	female	34	{LEFTARROW}	53							0	195742	195452	{DOWNARROW}	289	194328	193869	959	left4,8	4	1	13	mask4	0	195435	0	195235	eqm10_NoEyeNmodel1_dir	0	V	gazeCOD	GazeCoDxp	0	400	0	194935	7	194835
GazeCoD_1Model_male	6	2	19	<?xml version="1.0"?>\n<Clock xmlns:dt="urn:schemas-microsoft-com:datatypes"><Description dt:dt="string">E-Prime Primary Realtime Clock</Description><StartTime><Timestamp dt:dt="int">0</Timestamp><DateUtc dt:dt="string">2017-04-25T14:59:18Z</DateUtc></StartTime><FrequencyChanges><FrequencyChange><Frequency dt:dt="r8">3312958</Frequency><Timestamp dt:dt="r8">88046354757</Timestamp><Current dt:dt="…	60.004	1	right	2147221622	04-25-2017	16:59:18	14:59:18	female	35	{RIGHTARROW}	44							0	197525	197235	{RIGHTARROW}	290	196119	195752	867	right3,2	8	1	14	mask8	0	197218	-1	197018	eqm10_NoEyeNmodel1_dir	0	V	gazeCOD	GazeCoDxp	1	400	0	196719	0	196619
GazeCoD_1Model_male	6	2	19	<?xml version="1.0"?>\n<Clock xmlns:dt="urn:schemas-microsoft-com:datatypes"><Description dt:dt="string">E-Prime Primary Realtime Clock</Description><StartTime><Timestamp dt:dt="int">0</Timestamp><DateUtc dt:dt="string">2017-04-25T14:59:18Z</DateUtc></StartTime><FrequencyChanges><FrequencyChange><Frequency dt:dt="r8">3312958</Frequency><Timestamp dt:dt="r8">88046354757</Timestamp><Current dt:dt="…	60.004	1	right	2147221622	04-25-2017	16:59:18	14:59:18	female	36	{LEFTARROW}	51							0	199333	199102	{DOWNARROW}	231	197988	197535	953	left3,2	3	1	15	mask3	0	199085	0	198885	eqm10_NoEyeNmodel1_dir	0	V	gazeCOD	GazeCoDxp	0	400	0	198585	-3	198485
GazeCoD_1Model_male	6	2	19	<?xml version="1.0"?>\n<Clock xmlns:dt="urn:schemas-microsoft-com:datatypes"><Description dt:dt="string">E-Prime Primary Realtime Clock</Description><StartTime><Timestamp dt:dt="int">0</Timestamp><DateUtc dt:dt="string">2017-04-25T14:59:18Z</DateUtc></StartTime><FrequencyChanges><FrequencyChange><Frequency dt:dt="r8">3312958</Frequency><Timestamp dt:dt="r8">88046354757</Timestamp><Current dt:dt="…	60.004	1	right	2147221622	04-25-2017	16:59:18	14:59:18	female	37	{LEFTARROW}	78							0	201029	200752	{LEFTARROW}	277	199625	199352	773	left8	28	1	16	mask28	0	200735	0	200535	eqm10_NoEyeNmodel1_dir	90	HV	gazeCOD	GazeCoDxp	1	400	0	200235	10	200135
GazeCoD_1Model_male	6	2	19	<?xml version="1.0"?>\n<Clock xmlns:dt="urn:schemas-microsoft-com:datatypes"><Description dt:dt="string">E-Prime Primary Realtime Clock</Description><StartTime><Timestamp dt:dt="int">0</Timestamp><DateUtc dt:dt="string">2017-04-25T14:59:18Z</DateUtc></StartTime><FrequencyChanges><FrequencyChange><Frequency dt:dt="r8">3312958</Frequency><Timestamp dt:dt="r8">88046354757</Timestamp><Current dt:dt="…	60.004	1	right	2147221622	04-25-2017	16:59:18	14:59:18	female	38	{LEFTARROW}	78							0	202949	202618	{LEFTARROW}	331	201491	201052	939	left8	17	1	17	mask17	0	202602	0	202402	eqm10_NoEyeNmodel1_dir	90	H	gazeCOD	GazeCoDxp	1	400	0	202102	11	202002
GazeCoD_1Model_male	6	2	19	<?xml version="1.0"?>\n<Clock xmlns:dt="urn:schemas-microsoft-com:datatypes"><Description dt:dt="string">E-Prime Primary Realtime Clock</Description><StartTime><Timestamp dt:dt="int">0</Timestamp><DateUtc dt:dt="string">2017-04-25T14:59:18Z</DateUtc></StartTime><FrequencyChanges><FrequencyChange><Frequency dt:dt="r8">3312958</Frequency><Timestamp dt:dt="r8">88046354757</Timestamp><Current dt:dt="…	60.004	1	right	2147221622	04-25-2017	16:59:18	14:59:18	female	39	{RIGHTARROW}	46							0	204837	204518	{DOWNARROW}	319	203393	202968	925	right1,6	29	1	18	mask29	0	204501	0	204301	eqm10_NoEyeNmodel1_dir	90	HV	gazeCOD	GazeCoDxp	0	400	0	204001	8	203901
GazeCoD_1Model_male	6	2	19	<?xml version="1.0"?>\n<Clock xmlns:dt="urn:schemas-microsoft-com:datatypes"><Description dt:dt="string">E-Prime Primary Realtime Clock</Description><StartTime><Timestamp dt:dt="int">0</Timestamp><DateUtc dt:dt="string">2017-04-25T14:59:18Z</DateUtc></StartTime><FrequencyChanges><FrequencyChange><Frequency dt:dt="r8">3312958</Frequency><Timestamp dt:dt="r8">88046354757</Timestamp><Current dt:dt="…	60.004	1	right	2147221622	04-25-2017	16:59:18	14:59:18	female	40	{RIGHTARROW}	40							0	206669	206385	{RIGHTARROW}	284	205258	204851	907	right6,4	32	1	19	mask32	0	206368	0	206168	eqm10_NoEyeNmodel1_dir	90	HV	gazeCOD	GazeCoDxp	1	400	0	205868	10	205768
GazeCoD_1Model_male	6	2	19	<?xml version="1.0"?>\n<Clock xmlns:dt="urn:schemas-microsoft-com:datatypes"><Description dt:dt="string">E-Prime Primary Realtime Clock</Description><StartTime><Timestamp dt:dt="int">0</Timestamp><DateUtc dt:dt="string">2017-04-25T14:59:18Z</DateUtc></StartTime><FrequencyChanges><FrequencyChange><Frequency dt:dt="r8">3312958</Frequency><Timestamp dt:dt="r8">88046354757</Timestamp><Current dt:dt="…	60.004	1	right	2147221622	04-25-2017	16:59:18	14:59:18	female	41	{DOWNARROW}	79							0	208525	208218	{DOWNARROW}	307	207099	206685	914	DG0	1	1	20	mask1	0	208201	0	208001	eqm10_NoEyeNmodel1_dir	0	V	gazeCOD	GazeCoDxp	1	400	0	207701	2	207601
GazeCoD_1Model_male	6	2	19	<?xml version="1.0"?>\n<Clock xmlns:dt="urn:schemas-microsoft-com:datatypes"><Description dt:dt="string">E-Prime Primary Realtime Clock</Description><StartTime><Timestamp dt:dt="int">0</Timestamp><DateUtc dt:dt="string">2017-04-25T14:59:18Z</DateUtc></StartTime><FrequencyChanges><FrequencyChange><Frequency dt:dt="r8">3312958</Frequency><Timestamp dt:dt="r8">88046354757</Timestamp><Current dt:dt="…	60.004	1	right	2147221622	04-25-2017	16:59:18	14:59:18	female	42	{RIGHTARROW}	44							0	210293	210001	{DOWNARROW}	292	208879	208534	845	right3,2	30	1	21	mask30	0	209984	0	209784	eqm10_NoEyeNmodel1_dir	90	HV	gazeCOD	GazeCoDxp	0	400	0	209484	5	209384
GazeCoD_1Model_male	6	2	19	<?xml version="1.0"?>\n<Clock xmlns:dt="urn:schemas-microsoft-com:datatypes"><Description dt:dt="string">E-Prime Primary Realtime Clock</Description><StartTime><Timestamp dt:dt="int">0</Timestamp><DateUtc dt:dt="string">2017-04-25T14:59:18Z</DateUtc></StartTime><FrequencyChanges><FrequencyChange><Frequency dt:dt="r8">3312958</Frequency><Timestamp dt:dt="r8">88046354757</Timestamp><Current dt:dt="…	60.004	1	right	2147221622	04-25-2017	16:59:18	14:59:18	female	43	{RIGHTARROW}	40							0	212045	211768	{RIGHTARROW}	277	210647	210318	829	right6,4	21	1	22	mask21	0	211751	0	211551	eqm10_NoEyeNmodel1_dir	90	H	gazeCOD	GazeCoDxp	1	400	0	211251	4	211151
GazeCoD_1Model_male	6	2	19	<?xml version="1.0"?>\n<Clock xmlns:dt="urn:schemas-microsoft-com:datatypes"><Description dt:dt="string">E-Prime Primary Realtime Clock</Description><StartTime><Timestamp dt:dt="int">0</Timestamp><DateUtc dt:dt="string">2017-04-25T14:59:18Z</DateUtc></StartTime><FrequencyChanges><FrequencyChange><Frequency dt:dt="r8">3312958</Frequency><Timestamp dt:dt="r8">88046354757</Timestamp><Current dt:dt="…	60.004	1	right	2147221622	04-25-2017	16:59:18	14:59:18	female	44	{LEFTARROW}	49							0	213773	213484	{DOWNARROW}	288	212364	212068	796	left1,6	2	1	23	mask2	0	213468	0	213268	eqm10_NoEyeNmodel1_dir	0	V	gazeCOD	GazeCoDxp	0	400	0	212968	4	212868
GazeCoD_1Model_male	6	2	19	<?xml version="1.0"?>\n<Clock xmlns:dt="urn:schemas-microsoft-com:datatypes"><Description dt:dt="string">E-Prime Primary Realtime Clock</Description><StartTime><Timestamp dt:dt="int">0</Timestamp><DateUtc dt:dt="string">2017-04-25T14:59:18Z</DateUtc></StartTime><FrequencyChanges><FrequencyChange><Frequency dt:dt="r8">3312958</Frequency><Timestamp dt:dt="r8">88046354757</Timestamp><Current dt:dt="…	60.004	1	right	2147221622	04-25-2017	16:59:18	14:59:18	female	45	{LEFTARROW}	53							0	215764	215251	{LEFTARROW}	513	214125	213784	841	left4,8	15	1	24	mask15	0	215234	0	215034	eqm10_NoEyeNmodel1_dir	90	H	gazeCOD	GazeCoDxp	1	400	0	214734	9	214634
GazeCoD_1Model_male	6	2	19	<?xml version="1.0"?>\n<Clock xmlns:dt="urn:schemas-microsoft-com:datatypes"><Description dt:dt="string">E-Prime Primary Realtime Clock</Description><StartTime><Timestamp dt:dt="int">0</Timestamp><DateUtc dt:dt="string">2017-04-25T14:59:18Z</DateUtc></StartTime><FrequencyChanges><FrequencyChange><Frequency dt:dt="r8">3312958</Frequency><Timestamp dt:dt="r8">88046354757</Timestamp><Current dt:dt="…	60.004	1	right	2147221622	04-25-2017	16:59:18	14:59:18	female	46	{RIGHTARROW}	40							0	217596	217301	{DOWNARROW}	295	216184	215784	900	right6,4	10	1	25	mask10	0	217284	0	217084	eqm10_NoEyeNmodel1_dir	0	V	gazeCOD	GazeCoDxp	0	400	0	216784	0	216684
GazeCoD_1Model_male	6	2	19	<?xml version="1.0"?>\n<Clock xmlns:dt="urn:schemas-microsoft-com:datatypes"><Description dt:dt="string">E-Prime Primary Realtime Clock</Description><StartTime><Timestamp dt:dt="int">0</Timestamp><DateUtc dt:dt="string">2017-04-25T14:59:18Z</DateUtc></StartTime><FrequencyChanges><FrequencyChange><Frequency dt:dt="r8">3312958</Frequency><Timestamp dt:dt="r8">88046354757</Timestamp><Current dt:dt="…	60.004	1	right	2147221622	04-25-2017	16:59:18	14:59:18	female	47	{LEFTARROW}	51							0	219228	218984	{DOWNARROW}	244	217867	217617	750	left3,2	25	1	26	mask25	0	218967	0	218767	eqm10_NoEyeNmodel1_dir	90	HV	gazeCOD	GazeCoDxp	0	400	0	218467	0	218367
GazeCoD_1Model_male	6	2	19	<?xml version="1.0"?>\n<Clock xmlns:dt="urn:schemas-microsoft-com:datatypes"><Description dt:dt="string">E-Prime Primary Realtime Clock</Description><StartTime><Timestamp dt:dt="int">0</Timestamp><DateUtc dt:dt="string">2017-04-25T14:59:18Z</DateUtc></StartTime><FrequencyChanges><FrequencyChange><Frequency dt:dt="r8">3312958</Frequency><Timestamp dt:dt="r8">88046354757</Timestamp><Current dt:dt="…	60.004	1	right	2147221622	04-25-2017	16:59:18	14:59:18	female	48	{RIGHTARROW}	77							0	220836	220617	{RIGHTARROW}	219	219501	219251	750	right8	22	1	27	mask22	0	220600	0	220400	eqm10_NoEyeNmodel1_dir	90	H	gazeCOD	GazeCoDxp	1	400	0	220100	-1	220000
GazeCoD_1Model_male	6	2	19	<?xml version="1.0"?>\n<Clock xmlns:dt="urn:schemas-microsoft-com:datatypes"><Description dt:dt="string">E-Prime Primary Realtime Clock</Description><StartTime><Timestamp dt:dt="int">0</Timestamp><DateUtc dt:dt="string">2017-04-25T14:59:18Z</DateUtc></StartTime><FrequencyChanges><FrequencyChange><Frequency dt:dt="r8">3312958</Frequency><Timestamp dt:dt="r8">88046354757</Timestamp><Current dt:dt="…	60.004	1	right	2147221622	04-25-2017	16:59:18	14:59:18	female	49	{LEFTARROW}	55							0	223348	222434	{DOWNARROW}	914	221315	220850	965	left6,4	16	1	28	mask16	0	222417	0	222217	eqm10_NoEyeNmodel1_dir	90	H	gazeCOD	GazeCoDxp	0	400	0	221917	2	221817
GazeCoD_1Model_male	6	2	19	<?xml version="1.0"?>\n<Clock xmlns:dt="urn:schemas-microsoft-com:datatypes"><Description dt:dt="string">E-Prime Primary Realtime Clock</Description><StartTime><Timestamp dt:dt="int">0</Timestamp><DateUtc dt:dt="string">2017-04-25T14:59:18Z</DateUtc></StartTime><FrequencyChanges><FrequencyChange><Frequency dt:dt="r8">3312958</Frequency><Timestamp dt:dt="r8">88046354757</Timestamp><Current dt:dt="…	60.004	1	right	2147221622	04-25-2017	16:59:18	14:59:18	female	50	{DOWNARROW}	79							0	225236	224950	{DOWNARROW}	286	223837	223367	970	DG0	12	1	29	mask12	0	224934	0	224734	eqm10_NoEyeNmodel1_dir	90	H	gazeCOD	GazeCoDxp	1	400	0	224434	-3	224334
GazeCoD_1Model_male	6	2	19	<?xml version="1.0"?>\n<Clock xmlns:dt="urn:schemas-microsoft-com:datatypes"><Description dt:dt="string">E-Prime Primary Realtime Clock</Description><StartTime><Timestamp dt:dt="int">0</Timestamp><DateUtc dt:dt="string">2017-04-25T14:59:18Z</DateUtc></StartTime><FrequencyChanges><FrequencyChange><Frequency dt:dt="r8">3312958</Frequency><Timestamp dt:dt="r8">88046354757</Timestamp><Current dt:dt="…	60.004	1	right	2147221622	04-25-2017	16:59:18	14:59:18	female	51	{RIGHTARROW}	42							0	226884	226650	{RIGHTARROW}	234	225539	225250	789	right4,8	20	1	30	mask20	0	226633	-1	226433	eqm10_NoEyeNmodel1_dir	90	H	gazeCOD	GazeCoDxp	1	400	0	226134	-5	226034
GazeCoD_1Model_male	6	2	19	<?xml version="1.0"?>\n<Clock xmlns:dt="urn:schemas-microsoft-com:datatypes"><Description dt:dt="string">E-Prime Primary Realtime Clock</Description><StartTime><Timestamp dt:dt="int">0</Timestamp><DateUtc dt:dt="string">2017-04-25T14:59:18Z</DateUtc></StartTime><FrequencyChanges><FrequencyChange><Frequency dt:dt="r8">3312958</Frequency><Timestamp dt:dt="r8">88046354757</Timestamp><Current dt:dt="…	60.004	1	right	2147221622	04-25-2017	16:59:18	14:59:18	female	52	{LEFTARROW}	78							0	228708	228433	{DOWNARROW}	275	227308	226900	908	left8	6	1	31	mask6	0	228417	0	228217	eqm10_NoEyeNmodel1_dir	0	V	gazeCOD	GazeCoDxp	0	400	0	227917	9	227817
GazeCoD_1Model_male	6	2	19	<?xml version="1.0"?>\n<Clock xmlns:dt="urn:schemas-microsoft-com:datatypes"><Description dt:dt="string">E-Prime Primary Realtime Clock</Description><StartTime><Timestamp dt:dt="int">0</Timestamp><DateUtc dt:dt="string">2017-04-25T14:59:18Z</DateUtc></StartTime><FrequencyChanges><FrequencyChange><Frequency dt:dt="r8">3312958</Frequency><Timestamp dt:dt="r8">88046354757</Timestamp><Current dt:dt="…	60.004	1	right	2147221622	04-25-2017	16:59:18	14:59:18	female	53	{RIGHTARROW}	77							0	230428	230300	{RIGHTARROW}	128	229182	228717	965	right8	11	1	32	mask11	0	230283	0	230083	eqm10_NoEyeNmodel1_dir	0	V	gazeCOD	GazeCoDxp	1	400	0	229783	1	229683
GazeCoD_1Model_male	6	2	19	<?xml version="1.0"?>\n<Clock xmlns:dt="urn:schemas-microsoft-com:datatypes"><Description dt:dt="string">E-Prime Primary Realtime Clock</Description><StartTime><Timestamp dt:dt="int">0</Timestamp><DateUtc dt:dt="string">2017-04-25T14:59:18Z</DateUtc></StartTime><FrequencyChanges><FrequencyChange><Frequency dt:dt="r8">3312958</Frequency><Timestamp dt:dt="r8">88046354757</Timestamp><Current dt:dt="…	60.004	1	right	2147221622	04-25-2017	16:59:18	14:59:18	female	54	{RIGHTARROW}	46							0	232099	231816	{DOWNARROW}	283	230703	230450	753	right1,6	18	1	33	mask18	0	231800	0	231600	eqm10_NoEyeNmodel1_dir	90	H	gazeCOD	GazeCoDxp	0	400	0	231300	-3	231200
GazeCoD_1Model_male	6	2	19	<?xml version="1.0"?>\n<Clock xmlns:dt="urn:schemas-microsoft-com:datatypes"><Description dt:dt="string">E-Prime Primary Realtime Clock</Description><StartTime><Timestamp dt:dt="int">0</Timestamp><DateUtc dt:dt="string">2017-04-25T14:59:18Z</DateUtc></StartTime><FrequencyChanges><FrequencyChange><Frequency dt:dt="r8">3312958</Frequency><Timestamp dt:dt="r8">88046354757</Timestamp><Current dt:dt="…	60.004	1	right	2147221622	04-25-2017	16:59:18	14:59:18	female	55	{LEFTARROW}	49							0	233899	233616	{DOWNARROW}	283	232503	232116	887	left1,6	13	2	34	mask13	0	233600	0	233400	eqm10_NoEyeNmodel1_dir	90	H	gazeCOD	GazeCoDxp	0	400	0	233100	-3	233000
GazeCoD_1Model_male	6	2	19	<?xml version="1.0"?>\n<Clock xmlns:dt="urn:schemas-microsoft-com:datatypes"><Description dt:dt="string">E-Prime Primary Realtime Clock</Description><StartTime><Timestamp dt:dt="int">0</Timestamp><DateUtc dt:dt="string">2017-04-25T14:59:18Z</DateUtc></StartTime><FrequencyChanges><FrequencyChange><Frequency dt:dt="r8">3312958</Frequency><Timestamp dt:dt="r8">88046354757</Timestamp><Current dt:dt="…	60.004	1	right	2147221622	04-25-2017	16:59:18	14:59:18	female	56	{RIGHTARROW}	40							0	235819	235450	{RIGHTARROW}	369	234326	233916	910	right6,4	10	2	35	mask10	0	235433	0	235233	eqm10_NoEyeNmodel1_dir	0	V	gazeCOD	GazeCoDxp	1	400	0	234933	7	234833
GazeCoD_1Model_male	6	2	19	<?xml version="1.0"?>\n<Clock xmlns:dt="urn:schemas-microsoft-com:datatypes"><Description dt:dt="string">E-Prime Primary Realtime Clock</Description><StartTime><Timestamp dt:dt="int">0</Timestamp><DateUtc dt:dt="string">2017-04-25T14:59:18Z</DateUtc></StartTime><FrequencyChanges><FrequencyChange><Frequency dt:dt="r8">3312958</Frequency><Timestamp dt:dt="r8">88046354757</Timestamp><Current dt:dt="…	60.004	1	right	2147221622	04-25-2017	16:59:18	14:59:18	female	57	{DOWNARROW}	79							0	237675	237233	{DOWNARROW}	442	236112	235833	779	DG0	1	2	36	mask1	0	237216	0	237016	eqm10_NoEyeNmodel1_dir	0	V	gazeCOD	GazeCoDxp	1	400	0	236716	4	236616
GazeCoD_1Model_male	6	2	19	<?xml version="1.0"?>\n<Clock xmlns:dt="urn:schemas-microsoft-com:datatypes"><Description dt:dt="string">E-Prime Primary Realtime Clock</Description><StartTime><Timestamp dt:dt="int">0</Timestamp><DateUtc dt:dt="string">2017-04-25T14:59:18Z</DateUtc></StartTime><FrequencyChanges><FrequencyChange><Frequency dt:dt="r8">3312958</Frequency><Timestamp dt:dt="r8">88046354757</Timestamp><Current dt:dt="…	60.004	1	right	2147221622	04-25-2017	16:59:18	14:59:18	female	58	{RIGHTARROW}	77							0	239611	239183	{RIGHTARROW}	428	238056	237699	857	right8	33	2	37	mask33	0	239166	0	238966	eqm10_NoEyeNmodel1_dir	90	HV	gazeCOD	GazeCoDxp	1	400	0	238666	10	238566
GazeCoD_1Model_male	6	2	19	<?xml version="1.0"?>\n<Clock xmlns:dt="urn:schemas-microsoft-com:datatypes"><Description dt:dt="string">E-Prime Primary Realtime Clock</Description><StartTime><Timestamp dt:dt="int">0</Timestamp><DateUtc dt:dt="string">2017-04-25T14:59:18Z</DateUtc></StartTime><FrequencyChanges><FrequencyChange><Frequency dt:dt="r8">3312958</Frequency><Timestamp dt:dt="r8">88046354757</Timestamp><Current dt:dt="…	60.004	1	right	2147221622	04-25-2017	16:59:18	14:59:18	female	59	{RIGHTARROW}	77							0	241467	240999	{RIGHTARROW}	468	239883	239633	750	right8	22	2	38	mask22	0	240983	0	240783	eqm10_NoEyeNmodel1_dir	90	H	gazeCOD	GazeCoDxp	1	400	0	240483	0	240383
GazeCoD_1Model_male	6	2	19	<?xml version="1.0"?>\n<Clock xmlns:dt="urn:schemas-microsoft-com:datatypes"><Description dt:dt="string">E-Prime Primary Realtime Clock</Description><StartTime><Timestamp dt:dt="int">0</Timestamp><DateUtc dt:dt="string">2017-04-25T14:59:18Z</DateUtc></StartTime><FrequencyChanges><FrequencyChange><Frequency dt:dt="r8">3312958</Frequency><Timestamp dt:dt="r8">88046354757</Timestamp><Current dt:dt="…	60.004	1	right	2147221622	04-25-2017	16:59:18	14:59:18	female	60	{RIGHTARROW}	42							0	243635	243049	{DOWNARROW}	586	241937	241483	954	right4,8	9	2	39	mask9	0	243032	0	242832	eqm10_NoEyeNmodel1_dir	0	V	gazeCOD	GazeCoDxp	0	400	0	242532	-5	242432
GazeCoD_1Model_male	6	2	19	<?xml version="1.0"?>\n<Clock xmlns:dt="urn:schemas-microsoft-com:datatypes"><Description dt:dt="string">E-Prime Primary Realtime Clock</Description><StartTime><Timestamp dt:dt="int">0</Timestamp><DateUtc dt:dt="string">2017-04-25T14:59:18Z</DateUtc></StartTime><FrequencyChanges><FrequencyChange><Frequency dt:dt="r8">3312958</Frequency><Timestamp dt:dt="r8">88046354757</Timestamp><Current dt:dt="…	60.004	1	right	2147221622	04-25-2017	16:59:18	14:59:18	female	61	{RIGHTARROW}	46							0	245691	245232	{DOWNARROW}	459	244115	243649	966	right1,6	29	2	40	mask29	0	245216	0	245016	eqm10_NoEyeNmodel1_dir	90	HV	gazeCOD	GazeCoDxp	0	400	0	244716	1	244616
GazeCoD_1Model_male	6	2	19	<?xml version="1.0"?>\n<Clock xmlns:dt="urn:schemas-microsoft-com:datatypes"><Description dt:dt="string">E-Prime Primary Realtime Clock</Description><StartTime><Timestamp dt:dt="int">0</Timestamp><DateUtc dt:dt="string">2017-04-25T14:59:18Z</DateUtc></StartTime><FrequencyChanges><FrequencyChange><Frequency dt:dt="r8">3312958</Frequency><Timestamp dt:dt="r8">88046354757</Timestamp><Current dt:dt="…	60.004	1	right	2147221622	04-25-2017	16:59:18	14:59:18	female	62	{RIGHTARROW}	46							0	247867	247199	{DOWNARROW}	667	246079	245716	863	right1,6	18	2	41	mask18	0	247182	0	246982	eqm10_NoEyeNmodel1_dir	90	H	gazeCOD	GazeCoDxp	0	400	0	246682	3	246582
GazeCoD_1Model_male	6	2	19	<?xml version="1.0"?>\n<Clock xmlns:dt="urn:schemas-microsoft-com:datatypes"><Description dt:dt="string">E-Prime Primary Realtime Clock</Description><StartTime><Timestamp dt:dt="int">0</Timestamp><DateUtc dt:dt="string">2017-04-25T14:59:18Z</DateUtc></StartTime><FrequencyChanges><FrequencyChange><Frequency dt:dt="r8">3312958</Frequency><Timestamp dt:dt="r8">88046354757</Timestamp><Current dt:dt="…	60.004	1	right	2147221622	04-25-2017	16:59:18	14:59:18	female	63	{LEFTARROW}	53							0	249834	249499	{DOWNARROW}	335	248372	247882	990	left4,8	26	2	42	mask26	0	249482	0	249282	eqm10_NoEyeNmodel1_dir	90	HV	gazeCOD	GazeCoDxp	0	400	0	248982	10	248882
GazeCoD_1Model_male	6	2	19	<?xml version="1.0"?>\n<Clock xmlns:dt="urn:schemas-microsoft-com:datatypes"><Description dt:dt="string">E-Prime Primary Realtime Clock</Description><StartTime><Timestamp dt:dt="int">0</Timestamp><DateUtc dt:dt="string">2017-04-25T14:59:18Z</DateUtc></StartTime><FrequencyChanges><FrequencyChange><Frequency dt:dt="r8">3312958</Frequency><Timestamp dt:dt="r8">88046354757</Timestamp><Current dt:dt="…	60.004	1	right	2147221622	04-25-2017	16:59:18	14:59:18	female	64	{RIGHTARROW}	46							0	251610	251265	{DOWNARROW}	345	250149	249849	800	right1,6	7	2	43	mask7	0	251249	0	251049	eqm10_NoEyeNmodel1_dir	0	V	gazeCOD	GazeCoDxp	0	400	0	250749	0	250649
GazeCoD_1Model_male	6	2	19	<?xml version="1.0"?>\n<Clock xmlns:dt="urn:schemas-microsoft-com:datatypes"><Description dt:dt="string">E-Prime Primary Realtime Clock</Description><StartTime><Timestamp dt:dt="int">0</Timestamp><DateUtc dt:dt="string">2017-04-25T14:59:18Z</DateUtc></StartTime><FrequencyChanges><FrequencyChange><Frequency dt:dt="r8">3312958</Frequency><Timestamp dt:dt="r8">88046354757</Timestamp><Current dt:dt="…	60.004	1	right	2147221622	04-25-2017	16:59:18	14:59:18	female	65	{RIGHTARROW}	42							0	253410	253149	{RIGHTARROW}	261	252038	251632	906	right4,8	20	2	44	mask20	0	253132	-1	252932	eqm10_NoEyeNmodel1_dir	90	H	gazeCOD	GazeCoDxp	1	400	0	252633	-5	252533
GazeCoD_1Model_male	6	2	19	<?xml version="1.0"?>\n<Clock xmlns:dt="urn:schemas-microsoft-com:datatypes"><Description dt:dt="string">E-Prime Primary Realtime Clock</Description><StartTime><Timestamp dt:dt="int">0</Timestamp><DateUtc dt:dt="string">2017-04-25T14:59:18Z</DateUtc></StartTime><FrequencyChanges><FrequencyChange><Frequency dt:dt="r8">3312958</Frequency><Timestamp dt:dt="r8">88046354757</Timestamp><Current dt:dt="…	60.004	1	right	2147221622	04-25-2017	16:59:18	14:59:18	female	66	{LEFTARROW}	51							0	255578	255048	{DOWNARROW}	530	253927	253432	995	left3,2	14	2	45	mask14	0	255032	0	254832	eqm10_NoEyeNmodel1_dir	90	H	gazeCOD	GazeCoDxp	0	400	0	254532	5	254432
GazeCoD_1Model_male	6	2	19	<?xml version="1.0"?>\n<Clock xmlns:dt="urn:schemas-microsoft-com:datatypes"><Description dt:dt="string">E-Prime Primary Realtime Clock</Description><StartTime><Timestamp dt:dt="int">0</Timestamp><DateUtc dt:dt="string">2017-04-25T14:59:18Z</DateUtc></StartTime><FrequencyChanges><FrequencyChange><Frequency dt:dt="r8">3312958</Frequency><Timestamp dt:dt="r8">88046354757</Timestamp><Current dt:dt="…	60.004	1	right	2147221622	04-25-2017	16:59:18	14:59:18	female	67	{LEFTARROW}	78							0	257426	257132	{LEFTARROW}	294	256008	255598	910	left8	6	2	46	mask6	0	257115	0	256915	eqm10_NoEyeNmodel1_dir	0	V	gazeCOD	GazeCoDxp	1	400	0	256615	7	256515
GazeCoD_1Model_male	6	2	19	<?xml version="1.0"?>\n<Clock xmlns:dt="urn:schemas-microsoft-com:datatypes"><Description dt:dt="string">E-Prime Primary Realtime Clock</Description><StartTime><Timestamp dt:dt="int">0</Timestamp><DateUtc dt:dt="string">2017-04-25T14:59:18Z</DateUtc></StartTime><FrequencyChanges><FrequencyChange><Frequency dt:dt="r8">3312958</Frequency><Timestamp dt:dt="r8">88046354757</Timestamp><Current dt:dt="…	60.004	1	right	2147221622	04-25-2017	16:59:18	14:59:18	female	68	{LEFTARROW}	55							0	259274	258948	{LEFTARROW}	326	257832	257448	884	left6,4	27	2	47	mask27	0	258932	0	258732	eqm10_NoEyeNmodel1_dir	90	HV	gazeCOD	GazeCoDxp	1	400	0	258432	0	258332
GazeCoD_1Model_male	6	2	19	<?xml version="1.0"?>\n<Clock xmlns:dt="urn:schemas-microsoft-com:datatypes"><Description dt:dt="string">E-Prime Primary Realtime Clock</Description><StartTime><Timestamp dt:dt="int">0</Timestamp><DateUtc dt:dt="string">2017-04-25T14:59:18Z</DateUtc></StartTime><FrequencyChanges><FrequencyChange><Frequency dt:dt="r8">3312958</Frequency><Timestamp dt:dt="r8">88046354757</Timestamp><Current dt:dt="…	60.004	1	right	2147221622	04-25-2017	16:59:18	14:59:18	female	69	{LEFTARROW}	51							0	261114	260881	{LEFTARROW}	233	259769	259298	971	left3,2	25	2	48	mask25	0	260865	0	260665	eqm10_NoEyeNmodel1_dir	90	HV	gazeCOD	GazeCoDxp	1	400	0	260365	-4	260265
GazeCoD_1Model_male	6	2	19	<?xml version="1.0"?>\n<Clock xmlns:dt="urn:schemas-microsoft-com:datatypes"><Description dt:dt="string">E-Prime Primary Realtime Clock</Description><StartTime><Timestamp dt:dt="int">0</Timestamp><DateUtc dt:dt="string">2017-04-25T14:59:18Z</DateUtc></StartTime><FrequencyChanges><FrequencyChange><Frequency dt:dt="r8">3312958</Frequency><Timestamp dt:dt="r8">88046354757</Timestamp><Current dt:dt="…	60.004	1	right	2147221622	04-25-2017	16:59:18	14:59:18	female	70	{LEFTARROW}	78							0	262842	262665	{LEFTARROW}	177	261544	261131	913	left8	17	2	49	mask17	0	262648	0	262448	eqm10_NoEyeNmodel1_dir	90	H	gazeCOD	GazeCoDxp	1	400	0	262148	4	262048
GazeCoD_1Model_male	6	2	19	<?xml version="1.0"?>\n<Clock xmlns:dt="urn:schemas-microsoft-com:datatypes"><Description dt:dt="string">E-Prime Primary Realtime Clock</Description><StartTime><Timestamp dt:dt="int">0</Timestamp><DateUtc dt:dt="string">2017-04-25T14:59:18Z</DateUtc></StartTime><FrequencyChanges><FrequencyChange><Frequency dt:dt="r8">3312958</Frequency><Timestamp dt:dt="r8">88046354757</Timestamp><Current dt:dt="…	60.004	1	right	2147221622	04-25-2017	16:59:18	14:59:18	female	71	{RIGHTARROW}	44							0	265545	264315	{RIGHTARROW}	1230	263201	262865	836	right3,2	30	2	50	mask30	0	264298	0	264098	eqm10_NoEyeNmodel1_dir	90	HV	gazeCOD	GazeCoDxp	1	400	0	263798	-3	263698
GazeCoD_1Model_male	6	2	19	<?xml version="1.0"?>\n<Clock xmlns:dt="urn:schemas-microsoft-com:datatypes"><Description dt:dt="string">E-Prime Primary Realtime Clock</Description><StartTime><Timestamp dt:dt="int">0</Timestamp><DateUtc dt:dt="string">2017-04-25T14:59:18Z</DateUtc></StartTime><FrequencyChanges><FrequencyChange><Frequency dt:dt="r8">3312958</Frequency><Timestamp dt:dt="r8">88046354757</Timestamp><Current dt:dt="…	60.004	1	right	2147221622	04-25-2017	16:59:18	14:59:18	female	72	{LEFTARROW}	53							0	267385	267148	{DOWNARROW}	237	266023	265564	959	left4,8	4	2	51	mask4	0	267131	0	266931	eqm10_NoEyeNmodel1_dir	0	V	gazeCOD	GazeCoDxp	0	400	0	266631	8	266531
GazeCoD_1Model_male	6	2	19	<?xml version="1.0"?>\n<Clock xmlns:dt="urn:schemas-microsoft-com:datatypes"><Description dt:dt="string">E-Prime Primary Realtime Clock</Description><StartTime><Timestamp dt:dt="int">0</Timestamp><DateUtc dt:dt="string">2017-04-25T14:59:18Z</DateUtc></StartTime><FrequencyChanges><FrequencyChange><Frequency dt:dt="r8">3312958</Frequency><Timestamp dt:dt="r8">88046354757</Timestamp><Current dt:dt="…	60.004	1	right	2147221622	04-25-2017	16:59:18	14:59:18	female	73	{RIGHTARROW}	77							0	269513	268814	{DOWNARROW}	699	267694	267398	796	right8	11	2	52	mask11	0	268798	0	268598	eqm10_NoEyeNmodel1_dir	0	V	gazeCOD	GazeCoDxp	0	400	0	268298	4	268198
GazeCoD_1Model_male	6	2	19	<?xml version="1.0"?>\n<Clock xmlns:dt="urn:schemas-microsoft-com:datatypes"><Description dt:dt="string">E-Prime Primary Realtime Clock</Description><StartTime><Timestamp dt:dt="int">0</Timestamp><DateUtc dt:dt="string">2017-04-25T14:59:18Z</DateUtc></StartTime><FrequencyChanges><FrequencyChange><Frequency dt:dt="r8">3312958</Frequency><Timestamp dt:dt="r8">88046354757</Timestamp><Current dt:dt="…	60.004	1	right	2147221622	04-25-2017	16:59:18	14:59:18	female	74	{LEFTARROW}	49							0	271153	270981	{DOWNARROW}	172	269860	269531	829	left1,6	2	2	53	mask2	0	270964	0	270764	eqm10_NoEyeNmodel1_dir	0	V	gazeCOD	GazeCoDxp	0	400	0	270464	4	270364
GazeCoD_1Model_male	6	2	19	<?xml version="1.0"?>\n<Clock xmlns:dt="urn:schemas-microsoft-com:datatypes"><Description dt:dt="string">E-Prime Primary Realtime Clock</Description><StartTime><Timestamp dt:dt="int">0</Timestamp><DateUtc dt:dt="string">2017-04-25T14:59:18Z</DateUtc></StartTime><FrequencyChanges><FrequencyChange><Frequency dt:dt="r8">3312958</Frequency><Timestamp dt:dt="r8">88046354757</Timestamp><Current dt:dt="…	60.004	1	right	2147221622	04-25-2017	16:59:18	14:59:18	female	75	{LEFTARROW}	49							0	272777	272581	{DOWNARROW}	196	271455	271164	791	left1,6	24	2	54	mask24	0	272564	0	272364	eqm10_NoEyeNmodel1_dir	90	HV	gazeCOD	GazeCoDxp	0	400	0	272064	9	271964
GazeCoD_1Model_male	6	2	19	<?xml version="1.0"?>\n<Clock xmlns:dt="urn:schemas-microsoft-com:datatypes"><Description dt:dt="string">E-Prime Primary Realtime Clock</Description><StartTime><Timestamp dt:dt="int">0</Timestamp><DateUtc dt:dt="string">2017-04-25T14:59:18Z</DateUtc></StartTime><FrequencyChanges><FrequencyChange><Frequency dt:dt="r8">3312958</Frequency><Timestamp dt:dt="r8">88046354757</Timestamp><Current dt:dt="…	60.004	1	right	2147221622	04-25-2017	16:59:18	14:59:18	female	76	{RIGHTARROW}	44							0	274617	274297	{RIGHTARROW}	320	273184	272797	887	right3,2	19	2	55	mask19	0	274281	0	274081	eqm10_NoEyeNmodel1_dir	90	H	gazeCOD	GazeCoDxp	1	400	0	273781	-3	273681
GazeCoD_1Model_male	6	2	19	<?xml version="1.0"?>\n<Clock xmlns:dt="urn:schemas-microsoft-com:datatypes"><Description dt:dt="string">E-Prime Primary Realtime Clock</Description><StartTime><Timestamp dt:dt="int">0</Timestamp><DateUtc dt:dt="string">2017-04-25T14:59:18Z</DateUtc></StartTime><FrequencyChanges><FrequencyChange><Frequency dt:dt="r8">3312958</Frequency><Timestamp dt:dt="r8">88046354757</Timestamp><Current dt:dt="…	60.004	1	right	2147221622	04-25-2017	16:59:18	14:59:18	female	77	{LEFTARROW}	53							0	279569	279364	{DOWNARROW}	205	278253	277797	956	left4,8	15	2	56	mask15	0	279347	-1	279147	eqm10_NoEyeNmodel1_dir	90	H	gazeCOD	GazeCoDxp	0	400	0	278848	-5	278748
GazeCoD_1Model_male	6	2	19	<?xml version="1.0"?>\n<Clock xmlns:dt="urn:schemas-microsoft-com:datatypes"><Description dt:dt="string">E-Prime Primary Realtime Clock</Description><StartTime><Timestamp dt:dt="int">0</Timestamp><DateUtc dt:dt="string">2017-04-25T14:59:18Z</DateUtc></StartTime><FrequencyChanges><FrequencyChange><Frequency dt:dt="r8">3312958</Frequency><Timestamp dt:dt="r8">88046354757</Timestamp><Current dt:dt="…	60.004	1	right	2147221622	04-25-2017	16:59:18	14:59:18	female	78	{LEFTARROW}	78							0	281137	280980	{LEFTARROW}	157	279861	279580	781	left8	28	2	57	mask28	0	280964	0	280764	eqm10_NoEyeNmodel1_dir	90	HV	gazeCOD	GazeCoDxp	1	400	0	280464	3	280364
GazeCoD_1Model_male	6	2	19	<?xml version="1.0"?>\n<Clock xmlns:dt="urn:schemas-microsoft-com:datatypes"><Description dt:dt="string">E-Prime Primary Realtime Clock</Description><StartTime><Timestamp dt:dt="int">0</Timestamp><DateUtc dt:dt="string">2017-04-25T14:59:18Z</DateUtc></StartTime><FrequencyChanges><FrequencyChange><Frequency dt:dt="r8">3312958</Frequency><Timestamp dt:dt="r8">88046354757</Timestamp><Current dt:dt="…	60.004	1	right	2147221622	04-25-2017	16:59:18	14:59:18	female	79	{RIGHTARROW}	44							0	282817	282647	{RIGHTARROW}	169	281530	281147	883	right3,2	8	2	58	mask8	0	282630	0	282430	eqm10_NoEyeNmodel1_dir	0	V	gazeCOD	GazeCoDxp	1	400	0	282130	0	282030
GazeCoD_1Model_male	6	2	19	<?xml version="1.0"?>\n<Clock xmlns:dt="urn:schemas-microsoft-com:datatypes"><Description dt:dt="string">E-Prime Primary Realtime Clock</Description><StartTime><Timestamp dt:dt="int">0</Timestamp><DateUtc dt:dt="string">2017-04-25T14:59:18Z</DateUtc></StartTime><FrequencyChanges><FrequencyChange><Frequency dt:dt="r8">3312958</Frequency><Timestamp dt:dt="r8">88046354757</Timestamp><Current dt:dt="…	60.004	1	right	2147221622	04-25-2017	16:59:18	14:59:18	female	80	{LEFTARROW}	55							0	284536	284330	{DOWNARROW}	206	283208	282830	878	left6,4	5	2	59	mask5	0	284313	0	284113	eqm10_NoEyeNmodel1_dir	0	V	gazeCOD	GazeCoDxp	0	400	0	283813	5	283713
GazeCoD_1Model_male	6	2	19	<?xml version="1.0"?>\n<Clock xmlns:dt="urn:schemas-microsoft-com:datatypes"><Description dt:dt="string">E-Prime Primary Realtime Clock</Description><StartTime><Timestamp dt:dt="int">0</Timestamp><DateUtc dt:dt="string">2017-04-25T14:59:18Z</DateUtc></StartTime><FrequencyChanges><FrequencyChange><Frequency dt:dt="r8">3312958</Frequency><Timestamp dt:dt="r8">88046354757</Timestamp><Current dt:dt="…	60.004	1	right	2147221622	04-25-2017	16:59:18	14:59:18	female	81	{RIGHTARROW}	40							0	286272	286047	{RIGHTARROW}	225	284934	284547	887	right6,4	21	2	60	mask21	0	286030	0	285830	eqm10_NoEyeNmodel1_dir	90	H	gazeCOD	GazeCoDxp	1	400	0	285530	-4	285430
GazeCoD_1Model_male	6	2	19	<?xml version="1.0"?>\n<Clock xmlns:dt="urn:schemas-microsoft-com:datatypes"><Description dt:dt="string">E-Prime Primary Realtime Clock</Description><StartTime><Timestamp dt:dt="int">0</Timestamp><DateUtc dt:dt="string">2017-04-25T14:59:18Z</DateUtc></StartTime><FrequencyChanges><FrequencyChange><Frequency dt:dt="r8">3312958</Frequency><Timestamp dt:dt="r8">88046354757</Timestamp><Current dt:dt="…	60.004	1	right	2147221622	04-25-2017	16:59:18	14:59:18	female	82	{LEFTARROW}	55							0	287976	287730	{LEFTARROW}	246	286606	286297	809	left6,4	16	2	61	mask16	0	287713	0	287513	eqm10_NoEyeNmodel1_dir	90	H	gazeCOD	GazeCoDxp	1	400	0	287213	7	287113
GazeCoD_1Model_male	6	2	19	<?xml version="1.0"?>\n<Clock xmlns:dt="urn:schemas-microsoft-com:datatypes"><Description dt:dt="string">E-Prime Primary Realtime Clock</Description><StartTime><Timestamp dt:dt="int">0</Timestamp><DateUtc dt:dt="string">2017-04-25T14:59:18Z</DateUtc></StartTime><FrequencyChanges><FrequencyChange><Frequency dt:dt="r8">3312958</Frequency><Timestamp dt:dt="r8">88046354757</Timestamp><Current dt:dt="…	60.004	1	right	2147221622	04-25-2017	16:59:18	14:59:18	female	83	{DOWNARROW}	79							0	289760	289446	{DOWNARROW}	314	288325	287996	829	DG0	23	2	62	mask23	0	289430	0	289230	eqm10_NoEyeNmodel1_dir	90	HV	gazeCOD	GazeCoDxp	1	400	0	288930	5	288830
GazeCoD_1Model_male	6	2	19	<?xml version="1.0"?>\n<Clock xmlns:dt="urn:schemas-microsoft-com:datatypes"><Description dt:dt="string">E-Prime Primary Realtime Clock</Description><StartTime><Timestamp dt:dt="int">0</Timestamp><DateUtc dt:dt="string">2017-04-25T14:59:18Z</DateUtc></StartTime><FrequencyChanges><FrequencyChange><Frequency dt:dt="r8">3312958</Frequency><Timestamp dt:dt="r8">88046354757</Timestamp><Current dt:dt="…	60.004	1	right	2147221622	04-25-2017	16:59:18	14:59:18	female	84	{RIGHTARROW}	42							0	291552	291280	{RIGHTARROW}	272	290163	289780	883	right4,8	31	2	63	mask31	0	291263	0	291063	eqm10_NoEyeNmodel1_dir	90	HV	gazeCOD	GazeCoDxp	1	400	0	290763	0	290663
GazeCoD_1Model_male	6	2	19	<?xml version="1.0"?>\n<Clock xmlns:dt="urn:schemas-microsoft-com:datatypes"><Description dt:dt="string">E-Prime Primary Realtime Clock</Description><StartTime><Timestamp dt:dt="int">0</Timestamp><DateUtc dt:dt="string">2017-04-25T14:59:18Z</DateUtc></StartTime><FrequencyChanges><FrequencyChange><Frequency dt:dt="r8">3312958</Frequency><Timestamp dt:dt="r8">88046354757</Timestamp><Current dt:dt="…	60.004	1	right	2147221622	04-25-2017	16:59:18	14:59:18	female	85	{RIGHTARROW}	40							0	293368	292980	{RIGHTARROW}	388	291869	291563	806	right6,4	32	2	64	mask32	0	292963	-1	292763	eqm10_NoEyeNmodel1_dir	90	HV	gazeCOD	GazeCoDxp	1	400	0	292464	-5	292364
GazeCoD_1Model_male	6	2	19	<?xml version="1.0"?>\n<Clock xmlns:dt="urn:schemas-microsoft-com:datatypes"><Description dt:dt="string">E-Prime Primary Realtime Clock</Description><StartTime><Timestamp dt:dt="int">0</Timestamp><DateUtc dt:dt="string">2017-04-25T14:59:18Z</DateUtc></StartTime><FrequencyChanges><FrequencyChange><Frequency dt:dt="r8">3312958</Frequency><Timestamp dt:dt="r8">88046354757</Timestamp><Current dt:dt="…	60.004	1	right	2147221622	04-25-2017	16:59:18	14:59:18	female	86	{DOWNARROW}	79							0	295184	294796	{DOWNARROW}	388	293670	293380	790	DG0	12	2	65	mask12	0	294779	0	294579	eqm10_NoEyeNmodel1_dir	90	H	gazeCOD	GazeCoDxp	1	400	0	294279	9	294179
GazeCoD_1Model_male	6	2	19	<?xml version="1.0"?>\n<Clock xmlns:dt="urn:schemas-microsoft-com:datatypes"><Description dt:dt="string">E-Prime Primary Realtime Clock</Description><StartTime><Timestamp dt:dt="int">0</Timestamp><DateUtc dt:dt="string">2017-04-25T14:59:18Z</DateUtc></StartTime><FrequencyChanges><FrequencyChange><Frequency dt:dt="r8">3312958</Frequency><Timestamp dt:dt="r8">88046354757</Timestamp><Current dt:dt="…	60.004	1	right	2147221622	04-25-2017	16:59:18	14:59:18	female	87	{LEFTARROW}	51							0	296848	296579	{DOWNARROW}	269	295454	295196	758	left3,2	3	2	66	mask3	0	296563	0	296363	eqm10_NoEyeNmodel1_dir	0	V	gazeCOD	GazeCoDxp	0	400	0	296063	9	295963
GazeCoD_1Model_male	6	2	19	<?xml version="1.0"?>\n<Clock xmlns:dt="urn:schemas-microsoft-com:datatypes"><Description dt:dt="string">E-Prime Primary Realtime Clock</Description><StartTime><Timestamp dt:dt="int">0</Timestamp><DateUtc dt:dt="string">2017-04-25T14:59:18Z</DateUtc></StartTime><FrequencyChanges><FrequencyChange><Frequency dt:dt="r8">3312958</Frequency><Timestamp dt:dt="r8">88046354757</Timestamp><Current dt:dt="…	60.004	1	right	2147221622	04-25-2017	16:59:18	14:59:18	female	88	{RIGHTARROW}	42							0	298584	298379	{RIGHTARROW}	204	297256	296863	893	right4,8	31	3	67	mask31	0	298363	0	298163	eqm10_NoEyeNmodel1_dir	90	HV	gazeCOD	GazeCoDxp	1	400	0	297863	7	297763
GazeCoD_1Model_male	6	2	19	<?xml version="1.0"?>\n<Clock xmlns:dt="urn:schemas-microsoft-com:datatypes"><Description dt:dt="string">E-Prime Primary Realtime Clock</Description><StartTime><Timestamp dt:dt="int">0</Timestamp><DateUtc dt:dt="string">2017-04-25T14:59:18Z</DateUtc></StartTime><FrequencyChanges><FrequencyChange><Frequency dt:dt="r8">3312958</Frequency><Timestamp dt:dt="r8">88046354757</Timestamp><Current dt:dt="…	60.004	1	right	2147221622	04-25-2017	16:59:18	14:59:18	female	89	{LEFTARROW}	49							0	300407	300112	{DOWNARROW}	295	299000	298596	904	left1,6	2	3	68	mask2	0	300096	0	299896	eqm10_NoEyeNmodel1_dir	0	V	gazeCOD	GazeCoDxp	0	400	0	299596	-4	299496
GazeCoD_1Model_male	6	2	19	<?xml version="1.0"?>\n<Clock xmlns:dt="urn:schemas-microsoft-com:datatypes"><Description dt:dt="string">E-Prime Primary Realtime Clock</Description><StartTime><Timestamp dt:dt="int">0</Timestamp><DateUtc dt:dt="string">2017-04-25T14:59:18Z</DateUtc></StartTime><FrequencyChanges><FrequencyChange><Frequency dt:dt="r8">3312958</Frequency><Timestamp dt:dt="r8">88046354757</Timestamp><Current dt:dt="…	60.004	1	right	2147221622	04-25-2017	16:59:18	14:59:18	female	90	{LEFTARROW}	53							0	302119	301829	{DOWNARROW}	290	300712	300429	783	left4,8	15	3	69	mask15	0	301812	0	301612	eqm10_NoEyeNmodel1_dir	90	H	gazeCOD	GazeCoDxp	0	400	0	301312	0	301212
GazeCoD_1Model_male	6	2	19	<?xml version="1.0"?>\n<Clock xmlns:dt="urn:schemas-microsoft-com:datatypes"><Description dt:dt="string">E-Prime Primary Realtime Clock</Description><StartTime><Timestamp dt:dt="int">0</Timestamp><DateUtc dt:dt="string">2017-04-25T14:59:18Z</DateUtc></StartTime><FrequencyChanges><FrequencyChange><Frequency dt:dt="r8">3312958</Frequency><Timestamp dt:dt="r8">88046354757</Timestamp><Current dt:dt="…	60.004	1	right	2147221622	04-25-2017	16:59:18	14:59:18	female	91	{LEFTARROW}	51							0	303839	303596	{DOWNARROW}	243	302469	302129	840	left3,2	14	3	70	mask14	0	303579	0	303379	eqm10_NoEyeNmodel1_dir	90	H	gazeCOD	GazeCoDxp	0	400	0	303079	10	302979
GazeCoD_1Model_male	6	2	19	<?xml version="1.0"?>\n<Clock xmlns:dt="urn:schemas-microsoft-com:datatypes"><Description dt:dt="string">E-Prime Primary Realtime Clock</Description><StartTime><Timestamp dt:dt="int">0</Timestamp><DateUtc dt:dt="string">2017-04-25T14:59:18Z</DateUtc></StartTime><FrequencyChanges><FrequencyChange><Frequency dt:dt="r8">3312958</Frequency><Timestamp dt:dt="r8">88046354757</Timestamp><Current dt:dt="…	60.004	1	right	2147221622	04-25-2017	16:59:18	14:59:18	female	92	{RIGHTARROW}	46							0	305599	305345	{DOWNARROW}	254	304234	303862	872	right1,6	7	3	71	mask7	0	305329	0	305129	eqm10_NoEyeNmodel1_dir	0	V	gazeCOD	GazeCoDxp	0	400	0	304829	-5	304729
GazeCoD_1Model_male	6	2	19	<?xml version="1.0"?>\n<Clock xmlns:dt="urn:schemas-microsoft-com:datatypes"><Description dt:dt="string">E-Prime Primary Realtime Clock</Description><StartTime><Timestamp dt:dt="int">0</Timestamp><DateUtc dt:dt="string">2017-04-25T14:59:18Z</DateUtc></StartTime><FrequencyChanges><FrequencyChange><Frequency dt:dt="r8">3312958</Frequency><Timestamp dt:dt="r8">88046354757</Timestamp><Current dt:dt="…	60.004	1	right	2147221622	04-25-2017	16:59:18	14:59:18	female	93	{LEFTARROW}	55							0	307791	307179	{LEFTARROW}	612	306056	305612	944	left6,4	5	3	72	mask5	0	307162	0	306962	eqm10_NoEyeNmodel1_dir	0	V	gazeCOD	GazeCoDxp	1	400	0	306662	6	306562
GazeCoD_1Model_male	6	2	19	<?xml version="1.0"?>\n<Clock xmlns:dt="urn:schemas-microsoft-com:datatypes"><Description dt:dt="string">E-Prime Primary Realtime Clock</Description><StartTime><Timestamp dt:dt="int">0</Timestamp><DateUtc dt:dt="string">2017-04-25T14:59:18Z</DateUtc></StartTime><FrequencyChanges><FrequencyChange><Frequency dt:dt="r8">3312958</Frequency><Timestamp dt:dt="r8">88046354757</Timestamp><Current dt:dt="…	60.004	1	right	2147221622	04-25-2017	16:59:18	14:59:18	female	94	{LEFTARROW}	53							0	309687	309379	{DOWNARROW}	308	308262	307812	950	left4,8	4	3	73	mask4	0	309362	0	309162	eqm10_NoEyeNmodel1_dir	0	V	gazeCOD	GazeCoDxp	0	400	0	308862	0	308762
GazeCoD_1Model_male	6	2	19	<?xml version="1.0"?>\n<Clock xmlns:dt="urn:schemas-microsoft-com:datatypes"><Description dt:dt="string">E-Prime Primary Realtime Clock</Description><StartTime><Timestamp dt:dt="int">0</Timestamp><DateUtc dt:dt="string">2017-04-25T14:59:18Z</DateUtc></StartTime><FrequencyChanges><FrequencyChange><Frequency dt:dt="r8">3312958</Frequency><Timestamp dt:dt="r8">88046354757</Timestamp><Current dt:dt="…	60.004	1	right	2147221622	04-25-2017	16:59:18	14:59:18	female	95	{DOWNARROW}	79							0	312223	311228	{RIGHTARROW}	995	310103	309712	891	DG0	12	3	74	mask12	0	311212	0	311012	eqm10_NoEyeNmodel1_dir	90	H	gazeCOD	GazeCoDxp	0	400	0	310712	9	310612
GazeCoD_1Model_male	6	2	19	<?xml version="1.0"?>\n<Clock xmlns:dt="urn:schemas-microsoft-com:datatypes"><Description dt:dt="string">E-Prime Primary Realtime Clock</Description><StartTime><Timestamp dt:dt="int">0</Timestamp><DateUtc dt:dt="string">2017-04-25T14:59:18Z</DateUtc></StartTime><FrequencyChanges><FrequencyChange><Frequency dt:dt="r8">3312958</Frequency><Timestamp dt:dt="r8">88046354757</Timestamp><Current dt:dt="…	60.004	1	right	2147221622	04-25-2017	16:59:18	14:59:18	female	96	{RIGHTARROW}	77							0	314231	313845	{RIGHTARROW}	386	312722	312245	977	right8	22	3	75	mask22	0	313828	0	313628	eqm10_NoEyeNmodel1_dir	90	H	gazeCOD	GazeCoDxp	1	400	0	313328	6	313228
GazeCoD_1Model_male	6	2	19	<?xml version="1.0"?>\n<Clock xmlns:dt="urn:schemas-microsoft-com:datatypes"><Description dt:dt="string">E-Prime Primary Realtime Clock</Description><StartTime><Timestamp dt:dt="int">0</Timestamp><DateUtc dt:dt="string">2017-04-25T14:59:18Z</DateUtc></StartTime><FrequencyChanges><FrequencyChange><Frequency dt:dt="r8">3312958</Frequency><Timestamp dt:dt="r8">88046354757</Timestamp><Current dt:dt="…	60.004	1	right	2147221622	04-25-2017	16:59:18	14:59:18	female	97	{RIGHTARROW}	44							0	316247	315795	{DOWNARROW}	452	314682	314245	937	right3,2	8	3	76	mask8	0	315778	0	315578	eqm10_NoEyeNmodel1_dir	0	V	gazeCOD	GazeCoDxp	0	400	0	315278	-4	315178
GazeCoD_1Model_male	6	2	19	<?xml version="1.0"?>\n<Clock xmlns:dt="urn:schemas-microsoft-com:datatypes"><Description dt:dt="string">E-Prime Primary Realtime Clock</Description><StartTime><Timestamp dt:dt="int">0</Timestamp><DateUtc dt:dt="string">2017-04-25T14:59:18Z</DateUtc></StartTime><FrequencyChanges><FrequencyChange><Frequency dt:dt="r8">3312958</Frequency><Timestamp dt:dt="r8">88046354757</Timestamp><Current dt:dt="…	60.004	1	right	2147221622	04-25-2017	16:59:18	14:59:18	female	98	{LEFTARROW}	51							0	318070	317661	{DOWNARROW}	409	316547	316262	785	left3,2	25	3	77	mask25	0	317645	0	317445	eqm10_NoEyeNmodel1_dir	90	HV	gazeCOD	GazeCoDxp	0	400	0	317145	-2	317045
GazeCoD_1Model_male	6	2	19	<?xml version="1.0"?>\n<Clock xmlns:dt="urn:schemas-microsoft-com:datatypes"><Description dt:dt="string">E-Prime Primary Realtime Clock</Description><StartTime><Timestamp dt:dt="int">0</Timestamp><DateUtc dt:dt="string">2017-04-25T14:59:18Z</DateUtc></StartTime><FrequencyChanges><FrequencyChange><Frequency dt:dt="r8">3312958</Frequency><Timestamp dt:dt="r8">88046354757</Timestamp><Current dt:dt="…	60.004	1	right	2147221622	04-25-2017	16:59:18	14:59:18	female	99	{RIGHTARROW}	40							0	320014	319628	{RIGHTARROW}	386	318511	318095	916	right6,4	32	3	78	mask32	0	319611	0	319411	eqm10_NoEyeNmodel1_dir	90	HV	gazeCOD	GazeCoDxp	1	400	0	319111	0	319011
GazeCoD_1Model_male	6	2	19	<?xml version="1.0"?>\n<Clock xmlns:dt="urn:schemas-microsoft-com:datatypes"><Description dt:dt="string">E-Prime Primary Realtime Clock</Description><StartTime><Timestamp dt:dt="int">0</Timestamp><DateUtc dt:dt="string">2017-04-25T14:59:18Z</DateUtc></StartTime><FrequencyChanges><FrequencyChange><Frequency dt:dt="r8">3312958</Frequency><Timestamp dt:dt="r8">88046354757</Timestamp><Current dt:dt="…	60.004	1	right	2147221622	04-25-2017	16:59:18	14:59:18	female	100	{LEFTARROW}	78							0	321982	321445	{LEFTARROW}	537	320333	320028	805	left8	28	3	79	mask28	0	321428	0	321228	eqm10_NoEyeNmodel1_dir	90	HV	gazeCOD	GazeCoDxp	1	400	0	320928	-5	320828
GazeCoD_1Model_male	6	2	19	<?xml version="1.0"?>\n<Clock xmlns:dt="urn:schemas-microsoft-com:datatypes"><Description dt:dt="string">E-Prime Primary Realtime Clock</Description><StartTime><Timestamp dt:dt="int">0</Timestamp><DateUtc dt:dt="string">2017-04-25T14:59:18Z</DateUtc></StartTime><FrequencyChanges><FrequencyChange><Frequency dt:dt="r8">3312958</Frequency><Timestamp dt:dt="r8">88046354757</Timestamp><Current dt:dt="…	60.004	1	right	2147221622	04-25-2017	16:59:18	14:59:18	female	101	{DOWNARROW}	79							0	324054	323411	{LEFTARROW}	643	322293	321995	798	DG0	23	3	80	mask23	0	323394	0	323194	eqm10_NoEyeNmodel1_dir	90	HV	gazeCOD	GazeCoDxp	0	400	0	322894	1	322794
GazeCoD_1Model_male	6	2	19	<?xml version="1.0"?>\n<Clock xmlns:dt="urn:schemas-microsoft-com:datatypes"><Description dt:dt="string">E-Prime Primary Realtime Clock</Description><StartTime><Timestamp dt:dt="int">0</Timestamp><DateUtc dt:dt="string">2017-04-25T14:59:18Z</DateUtc></StartTime><FrequencyChanges><FrequencyChange><Frequency dt:dt="r8">3312958</Frequency><Timestamp dt:dt="r8">88046354757</Timestamp><Current dt:dt="…	60.004	1	right	2147221622	04-25-2017	16:59:18	14:59:18	female	102	{LEFTARROW}	55							0	325758	325478	{LEFTARROW}	280	324356	324078	778	left6,4	16	3	81	mask16	0	325461	0	325261	eqm10_NoEyeNmodel1_dir	90	H	gazeCOD	GazeCoDxp	1	400	0	324961	5	324861
GazeCoD_1Model_male	6	2	19	<?xml version="1.0"?>\n<Clock xmlns:dt="urn:schemas-microsoft-com:datatypes"><Description dt:dt="string">E-Prime Primary Realtime Clock</Description><StartTime><Timestamp dt:dt="int">0</Timestamp><DateUtc dt:dt="string">2017-04-25T14:59:18Z</DateUtc></StartTime><FrequencyChanges><FrequencyChange><Frequency dt:dt="r8">3312958</Frequency><Timestamp dt:dt="r8">88046354757</Timestamp><Current dt:dt="…	60.004	1	right	2147221622	04-25-2017	16:59:18	14:59:18	female	103	{RIGHTARROW}	44							0	327390	327194	{RIGHTARROW}	196	326074	325778	796	right3,2	19	3	82	mask19	0	327178	0	326978	eqm10_NoEyeNmodel1_dir	90	H	gazeCOD	GazeCoDxp	1	400	0	326678	4	326578
GazeCoD_1Model_male	6	2	19	<?xml version="1.0"?>\n<Clock xmlns:dt="urn:schemas-microsoft-com:datatypes"><Description dt:dt="string">E-Prime Primary Realtime Clock</Description><StartTime><Timestamp dt:dt="int">0</Timestamp><DateUtc dt:dt="string">2017-04-25T14:59:18Z</DateUtc></StartTime><FrequencyChanges><FrequencyChange><Frequency dt:dt="r8">3312958</Frequency><Timestamp dt:dt="r8">88046354757</Timestamp><Current dt:dt="…	60.004	1	right	2147221622	04-25-2017	16:59:18	14:59:18	female	104	{RIGHTARROW}	46							0	329046	328811	{DOWNARROW}	235	327691	327411	780	right1,6	29	3	83	mask29	0	328794	0	328594	eqm10_NoEyeNmodel1_dir	90	HV	gazeCOD	GazeCoDxp	0	400	0	328294	3	328194
GazeCoD_1Model_male	6	2	19	<?xml version="1.0"?>\n<Clock xmlns:dt="urn:schemas-microsoft-com:datatypes"><Description dt:dt="string">E-Prime Primary Realtime Clock</Description><StartTime><Timestamp dt:dt="int">0</Timestamp><DateUtc dt:dt="string">2017-04-25T14:59:18Z</DateUtc></StartTime><FrequencyChanges><FrequencyChange><Frequency dt:dt="r8">3312958</Frequency><Timestamp dt:dt="r8">88046354757</Timestamp><Current dt:dt="…	60.004	1	right	2147221622	04-25-2017	16:59:18	14:59:18	female	105	{LEFTARROW}	51							0	330638	330427	{LEFTARROW}	211	329314	329061	753	left3,2	3	3	84	mask3	0	330411	0	330211	eqm10_NoEyeNmodel1_dir	0	V	gazeCOD	GazeCoDxp	1	400	0	329911	-3	329811
GazeCoD_1Model_male	6	2	19	<?xml version="1.0"?>\n<Clock xmlns:dt="urn:schemas-microsoft-com:datatypes"><Description dt:dt="string">E-Prime Primary Realtime Clock</Description><StartTime><Timestamp dt:dt="int">0</Timestamp><DateUtc dt:dt="string">2017-04-25T14:59:18Z</DateUtc></StartTime><FrequencyChanges><FrequencyChange><Frequency dt:dt="r8">3312958</Frequency><Timestamp dt:dt="r8">88046354757</Timestamp><Current dt:dt="…	60.004	1	right	2147221622	04-25-2017	16:59:18	14:59:18	female	106	{RIGHTARROW}	40							0	332366	332227	{RIGHTARROW}	138	331112	330661	951	right6,4	10	3	85	mask10	0	332211	0	332011	eqm10_NoEyeNmodel1_dir	0	V	gazeCOD	GazeCoDxp	1	400	0	331711	-1	331611
GazeCoD_1Model_male	6	2	19	<?xml version="1.0"?>\n<Clock xmlns:dt="urn:schemas-microsoft-com:datatypes"><Description dt:dt="string">E-Prime Primary Realtime Clock</Description><StartTime><Timestamp dt:dt="int">0</Timestamp><DateUtc dt:dt="string">2017-04-25T14:59:18Z</DateUtc></StartTime><FrequencyChanges><FrequencyChange><Frequency dt:dt="r8">3312958</Frequency><Timestamp dt:dt="r8">88046354757</Timestamp><Current dt:dt="…	60.004	1	right	2147221622	04-25-2017	16:59:18	14:59:18	female	107	{LEFTARROW}	49							0	334493	333960	{LEFTARROW}	533	332847	332377	970	left1,6	24	3	86	mask24	0	333944	0	333744	eqm10_NoEyeNmodel1_dir	90	HV	gazeCOD	GazeCoDxp	1	400	0	333444	-3	333344
GazeCoD_1Model_male	6	2	19	<?xml version="1.0"?>\n<Clock xmlns:dt="urn:schemas-microsoft-com:datatypes"><Description dt:dt="string">E-Prime Primary Realtime Clock</Description><StartTime><Timestamp dt:dt="int">0</Timestamp><DateUtc dt:dt="string">2017-04-25T14:59:18Z</DateUtc></StartTime><FrequencyChanges><FrequencyChange><Frequency dt:dt="r8">3312958</Frequency><Timestamp dt:dt="r8">88046354757</Timestamp><Current dt:dt="…	60.004	1	right	2147221622	04-25-2017	16:59:18	14:59:18	female	108	{LEFTARROW}	78							0	336165	335927	{LEFTARROW}	238	334808	334510	798	left8	17	3	87	mask17	0	335910	0	335710	eqm10_NoEyeNmodel1_dir	90	H	gazeCOD	GazeCoDxp	1	400	0	335410	2	335310
GazeCoD_1Model_male	6	2	19	<?xml version="1.0"?>\n<Clock xmlns:dt="urn:schemas-microsoft-com:datatypes"><Description dt:dt="string">E-Prime Primary Realtime Clock</Description><StartTime><Timestamp dt:dt="int">0</Timestamp><DateUtc dt:dt="string">2017-04-25T14:59:18Z</DateUtc></StartTime><FrequencyChanges><FrequencyChange><Frequency dt:dt="r8">3312958</Frequency><Timestamp dt:dt="r8">88046354757</Timestamp><Current dt:dt="…	60.004	1	right	2147221622	04-25-2017	16:59:18	14:59:18	female	109	{RIGHTARROW}	44							0	337829	337744	{RIGHTARROW}	85	336633	336177	956	right3,2	30	3	88	mask30	0	337727	-1	337527	eqm10_NoEyeNmodel1_dir	90	HV	gazeCOD	GazeCoDxp	1	400	0	337228	-5	337128
GazeCoD_1Model_male	6	2	19	<?xml version="1.0"?>\n<Clock xmlns:dt="urn:schemas-microsoft-com:datatypes"><Description dt:dt="string">E-Prime Primary Realtime Clock</Description><StartTime><Timestamp dt:dt="int">0</Timestamp><DateUtc dt:dt="string">2017-04-25T14:59:18Z</DateUtc></StartTime><FrequencyChanges><FrequencyChange><Frequency dt:dt="r8">3312958</Frequency><Timestamp dt:dt="r8">88046354757</Timestamp><Current dt:dt="…	60.004	1	right	2147221622	04-25-2017	16:59:18	14:59:18	female	110	{RIGHTARROW}	46							0	339589	339327	{DOWNARROW}	262	338209	337844	865	right1,6	18	3	89	mask18	0	339310	0	339110	eqm10_NoEyeNmodel1_dir	90	H	gazeCOD	GazeCoDxp	0	400	0	338810	1	338710
GazeCoD_1Model_male	6	2	19	<?xml version="1.0"?>\n<Clock xmlns:dt="urn:schemas-microsoft-com:datatypes"><Description dt:dt="string">E-Prime Primary Realtime Clock</Description><StartTime><Timestamp dt:dt="int">0</Timestamp><DateUtc dt:dt="string">2017-04-25T14:59:18Z</DateUtc></StartTime><FrequencyChanges><FrequencyChange><Frequency dt:dt="r8">3312958</Frequency><Timestamp dt:dt="r8">88046354757</Timestamp><Current dt:dt="…	60.004	1	right	2147221622	04-25-2017	16:59:18	14:59:18	female	111	{DOWNARROW}	79							0	341277	341010	{DOWNARROW}	267	339890	339610	780	DG0	1	3	90	mask1	0	340993	0	340793	eqm10_NoEyeNmodel1_dir	0	V	gazeCOD	GazeCoDxp	1	400	0	340493	3	340393
GazeCoD_1Model_male	6	2	19	<?xml version="1.0"?>\n<Clock xmlns:dt="urn:schemas-microsoft-com:datatypes"><Description dt:dt="string">E-Prime Primary Realtime Clock</Description><StartTime><Timestamp dt:dt="int">0</Timestamp><DateUtc dt:dt="string">2017-04-25T14:59:18Z</DateUtc></StartTime><FrequencyChanges><FrequencyChange><Frequency dt:dt="r8">3312958</Frequency><Timestamp dt:dt="r8">88046354757</Timestamp><Current dt:dt="…	60.004	1	right	2147221622	04-25-2017	16:59:18	14:59:18	female	112	{RIGHTARROW}	77							0	342933	342677	{RIGHTARROW}	256	341552	341293	759	right8	11	3	91	mask11	0	342660	0	342460	eqm10_NoEyeNmodel1_dir	0	V	gazeCOD	GazeCoDxp	1	400	0	342160	8	342060
GazeCoD_1Model_male	6	2	19	<?xml version="1.0"?>\n<Clock xmlns:dt="urn:schemas-microsoft-com:datatypes"><Description dt:dt="string">E-Prime Primary Realtime Clock</Description><StartTime><Timestamp dt:dt="int">0</Timestamp><DateUtc dt:dt="string">2017-04-25T14:59:18Z</DateUtc></StartTime><FrequencyChanges><FrequencyChange><Frequency dt:dt="r8">3312958</Frequency><Timestamp dt:dt="r8">88046354757</Timestamp><Current dt:dt="…	60.004	1	right	2147221622	04-25-2017	16:59:18	14:59:18	female	113	{LEFTARROW}	78							0	344661	344343	{LEFTARROW}	318	343218	342943	775	left8	6	3	92	mask6	0	344327	0	344127	eqm10_NoEyeNmodel1_dir	0	V	gazeCOD	GazeCoDxp	1	400	0	343827	9	343727
GazeCoD_1Model_male	6	2	19	<?xml version="1.0"?>\n<Clock xmlns:dt="urn:schemas-microsoft-com:datatypes"><Description dt:dt="string">E-Prime Primary Realtime Clock</Description><StartTime><Timestamp dt:dt="int">0</Timestamp><DateUtc dt:dt="string">2017-04-25T14:59:18Z</DateUtc></StartTime><FrequencyChanges><FrequencyChange><Frequency dt:dt="r8">3312958</Frequency><Timestamp dt:dt="r8">88046354757</Timestamp><Current dt:dt="…	60.004	1	right	2147221622	04-25-2017	16:59:18	14:59:18	female	114	{RIGHTARROW}	42							0	346301	346093	{RIGHTARROW}	208	344981	344676	805	right4,8	20	3	93	mask20	0	346076	0	345876	eqm10_NoEyeNmodel1_dir	90	H	gazeCOD	GazeCoDxp	1	400	0	345576	-5	345476
GazeCoD_1Model_male	6	2	19	<?xml version="1.0"?>\n<Clock xmlns:dt="urn:schemas-microsoft-com:datatypes"><Description dt:dt="string">E-Prime Primary Realtime Clock</Description><StartTime><Timestamp dt:dt="int">0</Timestamp><DateUtc dt:dt="string">2017-04-25T14:59:18Z</DateUtc></StartTime><FrequencyChanges><FrequencyChange><Frequency dt:dt="r8">3312958</Frequency><Timestamp dt:dt="r8">88046354757</Timestamp><Current dt:dt="…	60.004	1	right	2147221622	04-25-2017	16:59:18	14:59:18	female	115	{LEFTARROW}	55							0	348173	347910	{LEFTARROW}	263	346784	346310	974	left6,4	27	3	94	mask27	0	347893	0	347693	eqm10_NoEyeNmodel1_dir	90	HV	gazeCOD	GazeCoDxp	1	400	0	347393	9	347293
GazeCoD_1Model_male	6	2	19	<?xml version="1.0"?>\n<Clock xmlns:dt="urn:schemas-microsoft-com:datatypes"><Description dt:dt="string">E-Prime Primary Realtime Clock</Description><StartTime><Timestamp dt:dt="int">0</Timestamp><DateUtc dt:dt="string">2017-04-25T14:59:18Z</DateUtc></StartTime><FrequencyChanges><FrequencyChange><Frequency dt:dt="r8">3312958</Frequency><Timestamp dt:dt="r8">88046354757</Timestamp><Current dt:dt="…	60.004	1	right	2147221622	04-25-2017	16:59:18	14:59:18	female	116	{RIGHTARROW}	42							0	349948	349726	{RIGHTARROW}	222	348614	348193	921	right4,8	9	3	95	mask9	0	349710	0	349510	eqm10_NoEyeNmodel1_dir	0	V	gazeCOD	GazeCoDxp	1	400	0	349210	-4	349110
GazeCoD_1Model_male	6	2	19	<?xml version="1.0"?>\n<Clock xmlns:dt="urn:schemas-microsoft-com:datatypes"><Description dt:dt="string">E-Prime Primary Realtime Clock</Description><StartTime><Timestamp dt:dt="int">0</Timestamp><DateUtc dt:dt="string">2017-04-25T14:59:18Z</DateUtc></StartTime><FrequencyChanges><FrequencyChange><Frequency dt:dt="r8">3312958</Frequency><Timestamp dt:dt="r8">88046354757</Timestamp><Current dt:dt="…	60.004	1	right	2147221622	04-25-2017	16:59:18	14:59:18	female	117	{LEFTARROW}	53							0	351796	351576	{LEFTARROW}	220	350458	349960	998	left4,8	26	3	96	mask26	0	351559	0	351359	eqm10_NoEyeNmodel1_dir	90	HV	gazeCOD	GazeCoDxp	1	400	0	351059	1	350959
GazeCoD_1Model_male	6	2	19	<?xml version="1.0"?>\n<Clock xmlns:dt="urn:schemas-microsoft-com:datatypes"><Description dt:dt="string">E-Prime Primary Realtime Clock</Description><StartTime><Timestamp dt:dt="int">0</Timestamp><DateUtc dt:dt="string">2017-04-25T14:59:18Z</DateUtc></StartTime><FrequencyChanges><FrequencyChange><Frequency dt:dt="r8">3312958</Frequency><Timestamp dt:dt="r8">88046354757</Timestamp><Current dt:dt="…	60.004	1	right	2147221622	04-25-2017	16:59:18	14:59:18	female	118	{RIGHTARROW}	77							0	353516	353326	{RIGHTARROW}	190	352204	351809	895	right8	33	3	97	mask33	0	353309	0	353109	eqm10_NoEyeNmodel1_dir	90	HV	gazeCOD	GazeCoDxp	1	400	0	352809	5	352709
GazeCoD_1Model_male	6	2	19	<?xml version="1.0"?>\n<Clock xmlns:dt="urn:schemas-microsoft-com:datatypes"><Description dt:dt="string">E-Prime Primary Realtime Clock</Description><StartTime><Timestamp dt:dt="int">0</Timestamp><DateUtc dt:dt="string">2017-04-25T14:59:18Z</DateUtc></StartTime><FrequencyChanges><FrequencyChange><Frequency dt:dt="r8">3312958</Frequency><Timestamp dt:dt="r8">88046354757</Timestamp><Current dt:dt="…	60.004	1	right	2147221622	04-25-2017	16:59:18	14:59:18	female	119	{LEFTARROW}	49							0	355132	354893	{DOWNARROW}	239	353781	353526	755	left1,6	13	3	98	mask13	0	354876	0	354676	eqm10_NoEyeNmodel1_dir	90	H	gazeCOD	GazeCoDxp	0	400	0	354376	-5	354276
GazeCoD_1Model_male	6	2	19	<?xml version="1.0"?>\n<Clock xmlns:dt="urn:schemas-microsoft-com:datatypes"><Description dt:dt="string">E-Prime Primary Realtime Clock</Description><StartTime><Timestamp dt:dt="int">0</Timestamp><DateUtc dt:dt="string">2017-04-25T14:59:18Z</DateUtc></StartTime><FrequencyChanges><FrequencyChange><Frequency dt:dt="r8">3312958</Frequency><Timestamp dt:dt="r8">88046354757</Timestamp><Current dt:dt="…	60.004	1	right	2147221622	04-25-2017	16:59:18	14:59:18	female	120	{RIGHTARROW}	40							0	356740	356526	{RIGHTARROW}	214	355402	355143	759	right6,4	21	3	99	mask21	0	356509	0	356309	eqm10_NoEyeNmodel1_dir	90	H	gazeCOD	GazeCoDxp	1	400	0	356009	7	355909
GazeCoD_1Model_male	6	2	19	<?xml version="1.0"?>\n<Clock xmlns:dt="urn:schemas-microsoft-com:datatypes"><Description dt:dt="string">E-Prime Primary Realtime Clock</Description><StartTime><Timestamp dt:dt="int">0</Timestamp><DateUtc dt:dt="string">2017-04-25T14:59:18Z</DateUtc></StartTime><FrequencyChanges><FrequencyChange><Frequency dt:dt="r8">3312958</Frequency><Timestamp dt:dt="r8">88046354757</Timestamp><Current dt:dt="…	60.004	1	right	2147221622	04-25-2017	16:59:18	14:59:18	female	121	{RIGHTARROW}	44							0	358404	358159	{RIGHTARROW}	245	357045	356759	786	right3,2	8	4	100	mask8	0	358142	0	357942	eqm10_NoEyeNmodel1_dir	0	V	gazeCOD	GazeCoDxp	1	400	0	357642	-3	357542
GazeCoD_1Model_male	6	2	19	<?xml version="1.0"?>\n<Clock xmlns:dt="urn:schemas-microsoft-com:datatypes"><Description dt:dt="string">E-Prime Primary Realtime Clock</Description><StartTime><Timestamp dt:dt="int">0</Timestamp><DateUtc dt:dt="string">2017-04-25T14:59:18Z</DateUtc></StartTime><FrequencyChanges><FrequencyChange><Frequency dt:dt="r8">3312958</Frequency><Timestamp dt:dt="r8">88046354757</Timestamp><Current dt:dt="…	60.004	1	right	2147221622	04-25-2017	16:59:18	14:59:18	female	122	{RIGHTARROW}	46							0	360092	359909	{DOWNARROW}	183	358788	358426	862	right1,6	29	4	101	mask29	0	359892	0	359692	eqm10_NoEyeNmodel1_dir	90	HV	gazeCOD	GazeCoDxp	0	400	0	359392	4	359292
GazeCoD_1Model_male	6	2	19	<?xml version="1.0"?>\n<Clock xmlns:dt="urn:schemas-microsoft-com:datatypes"><Description dt:dt="string">E-Prime Primary Realtime Clock</Description><StartTime><Timestamp dt:dt="int">0</Timestamp><DateUtc dt:dt="string">2017-04-25T14:59:18Z</DateUtc></StartTime><FrequencyChanges><FrequencyChange><Frequency dt:dt="r8">3312958</Frequency><Timestamp dt:dt="r8">88046354757</Timestamp><Current dt:dt="…	60.004	1	right	2147221622	04-25-2017	16:59:18	14:59:18	female	123	{DOWNARROW}	79							0	361804	361592	{RIGHTARROW}	212	360476	360109	867	DG0	1	4	102	mask1	0	361576	0	361376	eqm10_NoEyeNmodel1_dir	0	V	gazeCOD	GazeCoDxp	0	400	0	361076	0	360976
GazeCoD_1Model_male	6	2	19	<?xml version="1.0"?>\n<Clock xmlns:dt="urn:schemas-microsoft-com:datatypes"><Description dt:dt="string">E-Prime Primary Realtime Clock</Description><StartTime><Timestamp dt:dt="int">0</Timestamp><DateUtc dt:dt="string">2017-04-25T14:59:18Z</DateUtc></StartTime><FrequencyChanges><FrequencyChange><Frequency dt:dt="r8">3312958</Frequency><Timestamp dt:dt="r8">88046354757</Timestamp><Current dt:dt="…	60.004	1	right	2147221622	04-25-2017	16:59:18	14:59:18	female	124	{LEFTARROW}	51							0	363580	363359	{DOWNARROW}	221	362241	361826	915	left3,2	25	4	103	mask25	0	363342	0	363142	eqm10_NoEyeNmodel1_dir	90	HV	gazeCOD	GazeCoDxp	0	400	0	362842	1	362742
GazeCoD_1Model_male	6	2	19	<?xml version="1.0"?>\n<Clock xmlns:dt="urn:schemas-microsoft-com:datatypes"><Description dt:dt="string">E-Prime Primary Realtime Clock</Description><StartTime><Timestamp dt:dt="int">0</Timestamp><DateUtc dt:dt="string">2017-04-25T14:59:18Z</DateUtc></StartTime><FrequencyChanges><FrequencyChange><Frequency dt:dt="r8">3312958</Frequency><Timestamp dt:dt="r8">88046354757</Timestamp><Current dt:dt="…	60.004	1	right	2147221622	04-25-2017	16:59:18	14:59:18	female	125	{RIGHTARROW}	77							0	365268	365109	{RIGHTARROW}	159	363995	363592	903	right8	11	4	104	mask11	0	365092	0	364892	eqm10_NoEyeNmodel1_dir	0	V	gazeCOD	GazeCoDxp	1	400	0	364592	-3	364492
GazeCoD_1Model_male	6	2	19	<?xml version="1.0"?>\n<Clock xmlns:dt="urn:schemas-microsoft-com:datatypes"><Description dt:dt="string">E-Prime Primary Realtime Clock</Description><StartTime><Timestamp dt:dt="int">0</Timestamp><DateUtc dt:dt="string">2017-04-25T14:59:18Z</DateUtc></StartTime><FrequencyChanges><FrequencyChange><Frequency dt:dt="r8">3312958</Frequency><Timestamp dt:dt="r8">88046354757</Timestamp><Current dt:dt="…	60.004	1	right	2147221622	04-25-2017	16:59:18	14:59:18	female	126	{LEFTARROW}	55							0	367076	366842	{LEFTARROW}	233	365717	365292	925	left6,4	5	4	105	mask5	0	366825	0	366625	eqm10_NoEyeNmodel1_dir	0	V	gazeCOD	GazeCoDxp	1	400	0	366325	8	366225
GazeCoD_1Model_male	6	2	19	<?xml version="1.0"?>\n<Clock xmlns:dt="urn:schemas-microsoft-com:datatypes"><Description dt:dt="string">E-Prime Primary Realtime Clock</Description><StartTime><Timestamp dt:dt="int">0</Timestamp><DateUtc dt:dt="string">2017-04-25T14:59:18Z</DateUtc></StartTime><FrequencyChanges><FrequencyChange><Frequency dt:dt="r8">3312958</Frequency><Timestamp dt:dt="r8">88046354757</Timestamp><Current dt:dt="…	60.004	1	right	2147221622	04-25-2017	16:59:18	14:59:18	female	127	{LEFTARROW}	51							0	368859	368625	{LEFTARROW}	234	367503	367092	911	left3,2	3	4	106	mask3	0	368608	0	368408	eqm10_NoEyeNmodel1_dir	0	V	gazeCOD	GazeCoDxp	1	400	0	368108	5	368008
GazeCoD_1Model_male	6	2	19	<?xml version="1.0"?>\n<Clock xmlns:dt="urn:schemas-microsoft-com:datatypes"><Description dt:dt="string">E-Prime Primary Realtime Clock</Description><StartTime><Timestamp dt:dt="int">0</Timestamp><DateUtc dt:dt="string">2017-04-25T14:59:18Z</DateUtc></StartTime><FrequencyChanges><FrequencyChange><Frequency dt:dt="r8">3312958</Frequency><Timestamp dt:dt="r8">88046354757</Timestamp><Current dt:dt="…	60.004	1	right	2147221622	04-25-2017	16:59:18	14:59:18	female	128	{RIGHTARROW}	77							0	370667	370475	{RIGHTARROW}	192	369363	368875	988	right8	22	4	107	mask22	0	370458	0	370258	eqm10_NoEyeNmodel1_dir	90	H	gazeCOD	GazeCoDxp	1	400	0	369958	-5	369858
GazeCoD_1Model_male	6	2	19	<?xml version="1.0"?>\n<Clock xmlns:dt="urn:schemas-microsoft-com:datatypes"><Description dt:dt="string">E-Prime Primary Realtime Clock</Description><StartTime><Timestamp dt:dt="int">0</Timestamp><DateUtc dt:dt="string">2017-04-25T14:59:18Z</DateUtc></StartTime><FrequencyChanges><FrequencyChange><Frequency dt:dt="r8">3312958</Frequency><Timestamp dt:dt="r8">88046354757</Timestamp><Current dt:dt="…	60.004	1	right	2147221622	04-25-2017	16:59:18	14:59:18	female	129	{LEFTARROW}	55							0	372467	372242	{DOWNARROW}	225	371116	370692	924	left6,4	16	4	108	mask16	0	372225	0	372025	eqm10_NoEyeNmodel1_dir	90	H	gazeCOD	GazeCoDxp	0	400	0	371725	9	371625
GazeCoD_1Model_male	6	2	19	<?xml version="1.0"?>\n<Clock xmlns:dt="urn:schemas-microsoft-com:datatypes"><Description dt:dt="string">E-Prime Primary Realtime Clock</Description><StartTime><Timestamp dt:dt="int">0</Timestamp><DateUtc dt:dt="string">2017-04-25T14:59:18Z</DateUtc></StartTime><FrequencyChanges><FrequencyChange><Frequency dt:dt="r8">3312958</Frequency><Timestamp dt:dt="r8">88046354757</Timestamp><Current dt:dt="…	60.004	1	right	2147221622	04-25-2017	16:59:18	14:59:18	female	130	{LEFTARROW}	78							0	374443	374091	{LEFTARROW}	352	372980	372492	988	left8	6	4	109	mask6	0	374075	0	373875	eqm10_NoEyeNmodel1_dir	0	V	gazeCOD	GazeCoDxp	1	400	0	373575	-5	373475
GazeCoD_1Model_male	6	2	19	<?xml version="1.0"?>\n<Clock xmlns:dt="urn:schemas-microsoft-com:datatypes"><Description dt:dt="string">E-Prime Primary Realtime Clock</Description><StartTime><Timestamp dt:dt="int">0</Timestamp><DateUtc dt:dt="string">2017-04-25T14:59:18Z</DateUtc></StartTime><FrequencyChanges><FrequencyChange><Frequency dt:dt="r8">3312958</Frequency><Timestamp dt:dt="r8">88046354757</Timestamp><Current dt:dt="…	60.004	1	right	2147221622	04-25-2017	16:59:18	14:59:18	female	131	{LEFTARROW}	78							0	376291	375925	{LEFTARROW}	366	374802	374458	844	left8	17	4	110	mask17	0	375908	0	375708	eqm10_NoEyeNmodel1_dir	90	H	gazeCOD	GazeCoDxp	1	400	0	375408	6	375308
GazeCoD_1Model_male	6	2	19	<?xml version="1.0"?>\n<Clock xmlns:dt="urn:schemas-microsoft-com:datatypes"><Description dt:dt="string">E-Prime Primary Realtime Clock</Description><StartTime><Timestamp dt:dt="int">0</Timestamp><DateUtc dt:dt="string">2017-04-25T14:59:18Z</DateUtc></StartTime><FrequencyChanges><FrequencyChange><Frequency dt:dt="r8">3312958</Frequency><Timestamp dt:dt="r8">88046354757</Timestamp><Current dt:dt="…	60.004	1	right	2147221622	04-25-2017	16:59:18	14:59:18	female	132	{RIGHTARROW}	44							0	380747	380441	{RIGHTARROW}	306	379329	378891	938	right3,2	30	4	111	mask30	0	380424	0	380224	eqm10_NoEyeNmodel1_dir	90	HV	gazeCOD	GazeCoDxp	1	400	0	379924	-5	379824
GazeCoD_1Model_male	6	2	19	<?xml version="1.0"?>\n<Clock xmlns:dt="urn:schemas-microsoft-com:datatypes"><Description dt:dt="string">E-Prime Primary Realtime Clock</Description><StartTime><Timestamp dt:dt="int">0</Timestamp><DateUtc dt:dt="string">2017-04-25T14:59:18Z</DateUtc></StartTime><FrequencyChanges><FrequencyChange><Frequency dt:dt="r8">3312958</Frequency><Timestamp dt:dt="r8">88046354757</Timestamp><Current dt:dt="…	60.004	1	right	2147221622	04-25-2017	16:59:18	14:59:18	female	133	{RIGHTARROW}	44							0	382491	382158	{DOWNARROW}	333	381034	380758	776	right3,2	19	4	112	mask19	0	382141	0	381941	eqm10_NoEyeNmodel1_dir	90	H	gazeCOD	GazeCoDxp	0	400	0	381641	7	381541
GazeCoD_1Model_male	6	2	19	<?xml version="1.0"?>\n<Clock xmlns:dt="urn:schemas-microsoft-com:datatypes"><Description dt:dt="string">E-Prime Primary Realtime Clock</Description><StartTime><Timestamp dt:dt="int">0</Timestamp><DateUtc dt:dt="string">2017-04-25T14:59:18Z</DateUtc></StartTime><FrequencyChanges><FrequencyChange><Frequency dt:dt="r8">3312958</Frequency><Timestamp dt:dt="r8">88046354757</Timestamp><Current dt:dt="…	60.004	1	right	2147221622	04-25-2017	16:59:18	14:59:18	female	134	{RIGHTARROW}	40							0	384187	384124	{RIGHTARROW}	62	382998	382508	990	right6,4	10	4	113	mask10	0	384108	0	383908	eqm10_NoEyeNmodel1_dir	0	V	gazeCOD	GazeCoDxp	1	400	0	383608	10	383508
GazeCoD_1Model_male	6	2	19	<?xml version="1.0"?>\n<Clock xmlns:dt="urn:schemas-microsoft-com:datatypes"><Description dt:dt="string">E-Prime Primary Realtime Clock</Description><StartTime><Timestamp dt:dt="int">0</Timestamp><DateUtc dt:dt="string">2017-04-25T14:59:18Z</DateUtc></StartTime><FrequencyChanges><FrequencyChange><Frequency dt:dt="r8">3312958</Frequency><Timestamp dt:dt="r8">88046354757</Timestamp><Current dt:dt="…	60.004	1	right	2147221622	04-25-2017	16:59:18	14:59:18	female	135	{RIGHTARROW}	77							0	386050	385641	{RIGHTARROW}	409	384523	384208	815	right8	33	4	114	mask33	0	385624	0	385424	eqm10_NoEyeNmodel1_dir	90	HV	gazeCOD	GazeCoDxp	1	400	0	385124	1	385024
GazeCoD_1Model_male	6	2	19	<?xml version="1.0"?>\n<Clock xmlns:dt="urn:schemas-microsoft-com:datatypes"><Description dt:dt="string">E-Prime Primary Realtime Clock</Description><StartTime><Timestamp dt:dt="int">0</Timestamp><DateUtc dt:dt="string">2017-04-25T14:59:18Z</DateUtc></StartTime><FrequencyChanges><FrequencyChange><Frequency dt:dt="r8">3312958</Frequency><Timestamp dt:dt="r8">88046354757</Timestamp><Current dt:dt="…	60.004	1	right	2147221622	04-25-2017	16:59:18	14:59:18	female	136	{RIGHTARROW}	42							0	387706	387491	{RIGHTARROW}	215	386365	386074	791	right4,8	20	4	115	mask20	0	387474	0	387274	eqm10_NoEyeNmodel1_dir	90	H	gazeCOD	GazeCoDxp	1	400	0	386974	9	386874
GazeCoD_1Model_male	6	2	19	<?xml version="1.0"?>\n<Clock xmlns:dt="urn:schemas-microsoft-com:datatypes"><Description dt:dt="string">E-Prime Primary Realtime Clock</Description><StartTime><Timestamp dt:dt="int">0</Timestamp><DateUtc dt:dt="string">2017-04-25T14:59:18Z</DateUtc></StartTime><FrequencyChanges><FrequencyChange><Frequency dt:dt="r8">3312958</Frequency><Timestamp dt:dt="r8">88046354757</Timestamp><Current dt:dt="…	60.004	1	right	2147221622	04-25-2017	16:59:18	14:59:18	female	137	{RIGHTARROW}	40							0	389522	389307	{RIGHTARROW}	215	388186	387724	962	right6,4	21	4	116	mask21	0	389291	0	389091	eqm10_NoEyeNmodel1_dir	90	H	gazeCOD	GazeCoDxp	1	400	0	388791	5	388691
GazeCoD_1Model_male	6	2	19	<?xml version="1.0"?>\n<Clock xmlns:dt="urn:schemas-microsoft-com:datatypes"><Description dt:dt="string">E-Prime Primary Realtime Clock</Description><StartTime><Timestamp dt:dt="int">0</Timestamp><DateUtc dt:dt="string">2017-04-25T14:59:18Z</DateUtc></StartTime><FrequencyChanges><FrequencyChange><Frequency dt:dt="r8">3312958</Frequency><Timestamp dt:dt="r8">88046354757</Timestamp><Current dt:dt="…	60.004	1	right	2147221622	04-25-2017	16:59:18	14:59:18	female	138	{RIGHTARROW}	46							0	391850	391124	{DOWNARROW}	726	390002	389541	961	right1,6	18	4	117	mask18	0	391107	0	390907	eqm10_NoEyeNmodel1_dir	90	H	gazeCOD	GazeCoDxp	0	400	0	390607	5	390507
GazeCoD_1Model_male	6	2	19	<?xml version="1.0"?>\n<Clock xmlns:dt="urn:schemas-microsoft-com:datatypes"><Description dt:dt="string">E-Prime Primary Realtime Clock</Description><StartTime><Timestamp dt:dt="int">0</Timestamp><DateUtc dt:dt="string">2017-04-25T14:59:18Z</DateUtc></StartTime><FrequencyChanges><FrequencyChange><Frequency dt:dt="r8">3312958</Frequency><Timestamp dt:dt="r8">88046354757</Timestamp><Current dt:dt="…	60.004	1	right	2147221622	04-25-2017	16:59:18	14:59:18	female	139	{LEFTARROW}	51							0	393658	393324	{DOWNARROW}	334	392210	391874	836	left3,2	14	4	118	mask14	0	393307	0	393107	eqm10_NoEyeNmodel1_dir	90	H	gazeCOD	GazeCoDxp	0	400	0	392807	-3	392707
GazeCoD_1Model_male	6	2	19	<?xml version="1.0"?>\n<Clock xmlns:dt="urn:schemas-microsoft-com:datatypes"><Description dt:dt="string">E-Prime Primary Realtime Clock</Description><StartTime><Timestamp dt:dt="int">0</Timestamp><DateUtc dt:dt="string">2017-04-25T14:59:18Z</DateUtc></StartTime><FrequencyChanges><FrequencyChange><Frequency dt:dt="r8">3312958</Frequency><Timestamp dt:dt="r8">88046354757</Timestamp><Current dt:dt="…	60.004	1	right	2147221622	04-25-2017	16:59:18	14:59:18	female	140	{LEFTARROW}	78							0	395314	395090	{LEFTARROW}	224	393971	393674	797	left8	28	4	119	mask28	0	395074	0	394874	eqm10_NoEyeNmodel1_dir	90	HV	gazeCOD	GazeCoDxp	1	400	0	394574	3	394474
GazeCoD_1Model_male	6	2	19	<?xml version="1.0"?>\n<Clock xmlns:dt="urn:schemas-microsoft-com:datatypes"><Description dt:dt="string">E-Prime Primary Realtime Clock</Description><StartTime><Timestamp dt:dt="int">0</Timestamp><DateUtc dt:dt="string">2017-04-25T14:59:18Z</DateUtc></StartTime><FrequencyChanges><FrequencyChange><Frequency dt:dt="r8">3312958</Frequency><Timestamp dt:dt="r8">88046354757</Timestamp><Current dt:dt="…	60.004	1	right	2147221622	04-25-2017	16:59:18	14:59:18	female	141	{LEFTARROW}	55							0	396898	396707	{LEFTARROW}	191	395588	395324	764	left6,4	27	4	120	mask27	0	396690	0	396490	eqm10_NoEyeNmodel1_dir	90	HV	gazeCOD	GazeCoDxp	1	400	0	396190	2	396090
GazeCoD_1Model_male	6	2	19	<?xml version="1.0"?>\n<Clock xmlns:dt="urn:schemas-microsoft-com:datatypes"><Description dt:dt="string">E-Prime Primary Realtime Clock</Description><StartTime><Timestamp dt:dt="int">0</Timestamp><DateUtc dt:dt="string">2017-04-25T14:59:18Z</DateUtc></StartTime><FrequencyChanges><FrequencyChange><Frequency dt:dt="r8">3312958</Frequency><Timestamp dt:dt="r8">88046354757</Timestamp><Current dt:dt="…	60.004	1	right	2147221622	04-25-2017	16:59:18	14:59:18	female	142	{LEFTARROW}	53							0	398922	398440	{DOWNARROW}	482	397319	396907	912	left4,8	15	4	121	mask15	0	398423	0	398223	eqm10_NoEyeNmodel1_dir	90	H	gazeCOD	GazeCoDxp	0	400	0	397923	4	397823
GazeCoD_1Model_male	6	2	19	<?xml version="1.0"?>\n<Clock xmlns:dt="urn:schemas-microsoft-com:datatypes"><Description dt:dt="string">E-Prime Primary Realtime Clock</Description><StartTime><Timestamp dt:dt="int">0</Timestamp><DateUtc dt:dt="string">2017-04-25T14:59:18Z</DateUtc></StartTime><FrequencyChanges><FrequencyChange><Frequency dt:dt="r8">3312958</Frequency><Timestamp dt:dt="r8">88046354757</Timestamp><Current dt:dt="…	60.004	1	right	2147221622	04-25-2017	16:59:18	14:59:18	female	143	{RIGHTARROW}	42							0	400594	400340	{DOWNARROW}	253	399217	398940	777	right4,8	9	4	122	mask9	0	400323	0	400123	eqm10_NoEyeNmodel1_dir	0	V	gazeCOD	GazeCoDxp	0	400	0	399823	6	399723
GazeCoD_1Model_male	6	2	19	<?xml version="1.0"?>\n<Clock xmlns:dt="urn:schemas-microsoft-com:datatypes"><Description dt:dt="string">E-Prime Primary Realtime Clock</Description><StartTime><Timestamp dt:dt="int">0</Timestamp><DateUtc dt:dt="string">2017-04-25T14:59:18Z</DateUtc></StartTime><FrequencyChanges><FrequencyChange><Frequency dt:dt="r8">3312958</Frequency><Timestamp dt:dt="r8">88046354757</Timestamp><Current dt:dt="…	60.004	1	right	2147221622	04-25-2017	16:59:18	14:59:18	female	144	{LEFTARROW}	53							0	402273	402106	{DOWNARROW}	167	400981	400607	874	left4,8	4	4	123	mask4	0	402090	0	401890	eqm10_NoEyeNmodel1_dir	0	V	gazeCOD	GazeCoDxp	0	400	0	401590	9	401490
GazeCoD_1Model_male	6	2	19	<?xml version="1.0"?>\n<Clock xmlns:dt="urn:schemas-microsoft-com:datatypes"><Description dt:dt="string">E-Prime Primary Realtime Clock</Description><StartTime><Timestamp dt:dt="int">0</Timestamp><DateUtc dt:dt="string">2017-04-25T14:59:18Z</DateUtc></StartTime><FrequencyChanges><FrequencyChange><Frequency dt:dt="r8">3312958</Frequency><Timestamp dt:dt="r8">88046354757</Timestamp><Current dt:dt="…	60.004	1	right	2147221622	04-25-2017	16:59:18	14:59:18	female	145	{LEFTARROW}	53							0	404033	403790	{DOWNARROW}	243	402664	402290	874	left4,8	26	4	124	mask26	0	403773	0	403573	eqm10_NoEyeNmodel1_dir	90	HV	gazeCOD	GazeCoDxp	0	400	0	403273	9	403173
GazeCoD_1Model_male	6	2	19	<?xml version="1.0"?>\n<Clock xmlns:dt="urn:schemas-microsoft-com:datatypes"><Description dt:dt="string">E-Prime Primary Realtime Clock</Description><StartTime><Timestamp dt:dt="int">0</Timestamp><DateUtc dt:dt="string">2017-04-25T14:59:18Z</DateUtc></StartTime><FrequencyChanges><FrequencyChange><Frequency dt:dt="r8">3312958</Frequency><Timestamp dt:dt="r8">88046354757</Timestamp><Current dt:dt="…	60.004	1	right	2147221622	04-25-2017	16:59:18	14:59:18	female	146	{LEFTARROW}	49							0	405849	405656	{DOWNARROW}	193	404538	404056	982	left1,6	13	4	125	mask13	0	405640	0	405440	eqm10_NoEyeNmodel1_dir	90	H	gazeCOD	GazeCoDxp	0	400	0	405140	2	405040
GazeCoD_1Model_male	6	2	19	<?xml version="1.0"?>\n<Clock xmlns:dt="urn:schemas-microsoft-com:datatypes"><Description dt:dt="string">E-Prime Primary Realtime Clock</Description><StartTime><Timestamp dt:dt="int">0</Timestamp><DateUtc dt:dt="string">2017-04-25T14:59:18Z</DateUtc></StartTime><FrequencyChanges><FrequencyChange><Frequency dt:dt="r8">3312958</Frequency><Timestamp dt:dt="r8">88046354757</Timestamp><Current dt:dt="…	60.004	1	right	2147221622	04-25-2017	16:59:18	14:59:18	female	147	{LEFTARROW}	49							0	407625	407473	{DOWNARROW}	152	406353	405873	980	left1,6	24	4	126	mask24	0	407456	0	407256	eqm10_NoEyeNmodel1_dir	90	HV	gazeCOD	GazeCoDxp	0	400	0	406956	3	406856
GazeCoD_1Model_male	6	2	19	<?xml version="1.0"?>\n<Clock xmlns:dt="urn:schemas-microsoft-com:datatypes"><Description dt:dt="string">E-Prime Primary Realtime Clock</Description><StartTime><Timestamp dt:dt="int">0</Timestamp><DateUtc dt:dt="string">2017-04-25T14:59:18Z</DateUtc></StartTime><FrequencyChanges><FrequencyChange><Frequency dt:dt="r8">3312958</Frequency><Timestamp dt:dt="r8">88046354757</Timestamp><Current dt:dt="…	60.004	1	right	2147221622	04-25-2017	16:59:18	14:59:18	female	148	{DOWNARROW}	79							0	409505	409056	{DOWNARROW}	449	407935	407639	796	DG0	12	4	127	mask12	0	409039	0	408839	eqm10_NoEyeNmodel1_dir	90	H	gazeCOD	GazeCoDxp	1	400	0	408539	4	408439
GazeCoD_1Model_male	6	2	19	<?xml version="1.0"?>\n<Clock xmlns:dt="urn:schemas-microsoft-com:datatypes"><Description dt:dt="string">E-Prime Primary Realtime Clock</Description><StartTime><Timestamp dt:dt="int">0</Timestamp><DateUtc dt:dt="string">2017-04-25T14:59:18Z</DateUtc></StartTime><FrequencyChanges><FrequencyChange><Frequency dt:dt="r8">3312958</Frequency><Timestamp dt:dt="r8">88046354757</Timestamp><Current dt:dt="…	60.004	1	right	2147221622	04-25-2017	16:59:18	14:59:18	female	149	{RIGHTARROW}	46							0	411201	410939	{DOWNARROW}	262	409820	409523	797	right1,6	7	4	128	mask7	0	410923	0	410723	eqm10_NoEyeNmodel1_dir	0	V	gazeCOD	GazeCoDxp	0	400	0	410423	3	410323
GazeCoD_1Model_male	6	2	19	<?xml version="1.0"?>\n<Clock xmlns:dt="urn:schemas-microsoft-com:datatypes"><Description dt:dt="string">E-Prime Primary Realtime Clock</Description><StartTime><Timestamp dt:dt="int">0</Timestamp><DateUtc dt:dt="string">2017-04-25T14:59:18Z</DateUtc></StartTime><FrequencyChanges><FrequencyChange><Frequency dt:dt="r8">3312958</Frequency><Timestamp dt:dt="r8">88046354757</Timestamp><Current dt:dt="…	60.004	1	right	2147221622	04-25-2017	16:59:18	14:59:18	female	150	{RIGHTARROW}	40							0	412937	412773	{RIGHTARROW}	164	411650	411223	927	right6,4	32	4	129	mask32	0	412756	0	412556	eqm10_NoEyeNmodel1_dir	90	HV	gazeCOD	GazeCoDxp	1	400	0	412256	6	412156
GazeCoD_1Model_male	6	2	19	<?xml version="1.0"?>\n<Clock xmlns:dt="urn:schemas-microsoft-com:datatypes"><Description dt:dt="string">E-Prime Primary Realtime Clock</Description><StartTime><Timestamp dt:dt="int">0</Timestamp><DateUtc dt:dt="string">2017-04-25T14:59:18Z</DateUtc></StartTime><FrequencyChanges><FrequencyChange><Frequency dt:dt="r8">3312958</Frequency><Timestamp dt:dt="r8">88046354757</Timestamp><Current dt:dt="…	60.004	1	right	2147221622	04-25-2017	16:59:18	14:59:18	female	151	{RIGHTARROW}	42							0	414649	414339	{DOWNARROW}	310	413224	412956	768	right4,8	31	4	130	mask31	0	414322	0	414122	eqm10_NoEyeNmodel1_dir	90	HV	gazeCOD	GazeCoDxp	0	400	0	413822	-2	413722
GazeCoD_1Model_male	6	2	19	<?xml version="1.0"?>\n<Clock xmlns:dt="urn:schemas-microsoft-com:datatypes"><Description dt:dt="string">E-Prime Primary Realtime Clock</Description><StartTime><Timestamp dt:dt="int">0</Timestamp><DateUtc dt:dt="string">2017-04-25T14:59:18Z</DateUtc></StartTime><FrequencyChanges><FrequencyChange><Frequency dt:dt="r8">3312958</Frequency><Timestamp dt:dt="r8">88046354757</Timestamp><Current dt:dt="…	60.004	1	right	2147221622	04-25-2017	16:59:18	14:59:18	female	152	{LEFTARROW}	49							0	416401	416189	{DOWNARROW}	212	415066	414672	894	left1,6	2	4	131	mask2	0	416172	0	415972	eqm10_NoEyeNmodel1_dir	0	V	gazeCOD	GazeCoDxp	0	400	0	415672	6	415572
GazeCoD_1Model_male	6	2	19	<?xml version="1.0"?>\n<Clock xmlns:dt="urn:schemas-microsoft-com:datatypes"><Description dt:dt="string">E-Prime Primary Realtime Clock</Description><StartTime><Timestamp dt:dt="int">0</Timestamp><DateUtc dt:dt="string">2017-04-25T14:59:18Z</DateUtc></StartTime><FrequencyChanges><FrequencyChange><Frequency dt:dt="r8">3312958</Frequency><Timestamp dt:dt="r8">88046354757</Timestamp><Current dt:dt="…	60.004	1	right	2147221622	04-25-2017	16:59:18	14:59:18	female	153	{DOWNARROW}	79							0	418129	417889	{DOWNARROW}	239	416765	416422	843	DG0	23	4	132	mask23	0	417872	0	417672	eqm10_NoEyeNmodel1_dir	90	HV	gazeCOD	GazeCoDxp	1	400	0	417372	7	417272
GazeCoD_1Model_male	6	2	19	<?xml version="1.0"?>\n<Clock xmlns:dt="urn:schemas-microsoft-com:datatypes"><Description dt:dt="string">E-Prime Primary Realtime Clock</Description><StartTime><Timestamp dt:dt="int">0</Timestamp><DateUtc dt:dt="string">2017-04-25T14:59:18Z</DateUtc></StartTime><FrequencyChanges><FrequencyChange><Frequency dt:dt="r8">3312958</Frequency><Timestamp dt:dt="r8">88046354757</Timestamp><Current dt:dt="…	60.004	1	right	2147221622	04-25-2017	16:59:18	14:59:18	female	154	{LEFTARROW}	78							0	419968	419639	{LEFTARROW}	329	418522	418139	883	left8	6	5	133	mask6	0	419622	0	419422	eqm10_NoEyeNmodel1_dir	0	V	gazeCOD	GazeCoDxp	1	400	0	419122	0	419022
GazeCoD_1Model_male	6	2	19	<?xml version="1.0"?>\n<Clock xmlns:dt="urn:schemas-microsoft-com:datatypes"><Description dt:dt="string">E-Prime Primary Realtime Clock</Description><StartTime><Timestamp dt:dt="int">0</Timestamp><DateUtc dt:dt="string">2017-04-25T14:59:18Z</DateUtc></StartTime><FrequencyChanges><FrequencyChange><Frequency dt:dt="r8">3312958</Frequency><Timestamp dt:dt="r8">88046354757</Timestamp><Current dt:dt="…	60.004	1	right	2147221622	04-25-2017	16:59:18	14:59:18	female	155	{RIGHTARROW}	46							0	421648	421389	{DOWNARROW}	259	420273	419989	784	right1,6	7	5	134	mask7	0	421372	0	421172	eqm10_NoEyeNmodel1_dir	0	V	gazeCOD	GazeCoDxp	0	400	0	420872	-1	420772
GazeCoD_1Model_male	6	2	19	<?xml version="1.0"?>\n<Clock xmlns:dt="urn:schemas-microsoft-com:datatypes"><Description dt:dt="string">E-Prime Primary Realtime Clock</Description><StartTime><Timestamp dt:dt="int">0</Timestamp><DateUtc dt:dt="string">2017-04-25T14:59:18Z</DateUtc></StartTime><FrequencyChanges><FrequencyChange><Frequency dt:dt="r8">3312958</Frequency><Timestamp dt:dt="r8">88046354757</Timestamp><Current dt:dt="…	60.004	1	right	2147221622	04-25-2017	16:59:18	14:59:18	female	156	{RIGHTARROW}	42							0	423440	423205	{RIGHTARROW}	235	422094	421672	922	right4,8	31	5	135	mask31	0	423189	0	422989	eqm10_NoEyeNmodel1_dir	90	HV	gazeCOD	GazeCoDxp	1	400	0	422689	-5	422589
GazeCoD_1Model_male	6	2	19	<?xml version="1.0"?>\n<Clock xmlns:dt="urn:schemas-microsoft-com:datatypes"><Description dt:dt="string">E-Prime Primary Realtime Clock</Description><StartTime><Timestamp dt:dt="int">0</Timestamp><DateUtc dt:dt="string">2017-04-25T14:59:18Z</DateUtc></StartTime><FrequencyChanges><FrequencyChange><Frequency dt:dt="r8">3312958</Frequency><Timestamp dt:dt="r8">88046354757</Timestamp><Current dt:dt="…	60.004	1	right	2147221622	04-25-2017	16:59:18	14:59:18	female	157	{LEFTARROW}	55							0	425280	424855	{LEFTARROW}	425	423735	423455	780	left6,4	16	5	136	mask16	0	424839	0	424639	eqm10_NoEyeNmodel1_dir	90	H	gazeCOD	GazeCoDxp	1	400	0	424339	4	424239
GazeCoD_1Model_male	6	2	19	<?xml version="1.0"?>\n<Clock xmlns:dt="urn:schemas-microsoft-com:datatypes"><Description dt:dt="string">E-Prime Primary Realtime Clock</Description><StartTime><Timestamp dt:dt="int">0</Timestamp><DateUtc dt:dt="string">2017-04-25T14:59:18Z</DateUtc></StartTime><FrequencyChanges><FrequencyChange><Frequency dt:dt="r8">3312958</Frequency><Timestamp dt:dt="r8">88046354757</Timestamp><Current dt:dt="…	60.004	1	right	2147221622	04-25-2017	16:59:18	14:59:18	female	158	{RIGHTARROW}	46							0	427184	426838	{DOWNARROW}	346	425727	425305	922	right1,6	29	5	137	mask29	0	426822	0	426622	eqm10_NoEyeNmodel1_dir	90	HV	gazeCOD	GazeCoDxp	0	400	0	426322	-5	426222
GazeCoD_1Model_male	6	2	19	<?xml version="1.0"?>\n<Clock xmlns:dt="urn:schemas-microsoft-com:datatypes"><Description dt:dt="string">E-Prime Primary Realtime Clock</Description><StartTime><Timestamp dt:dt="int">0</Timestamp><DateUtc dt:dt="string">2017-04-25T14:59:18Z</DateUtc></StartTime><FrequencyChanges><FrequencyChange><Frequency dt:dt="r8">3312958</Frequency><Timestamp dt:dt="r8">88046354757</Timestamp><Current dt:dt="…	60.004	1	right	2147221622	04-25-2017	16:59:18	14:59:18	female	159	{LEFTARROW}	49							0	428968	428688	{DOWNARROW}	280	427568	427205	863	left1,6	13	5	138	mask13	0	428672	0	428472	eqm10_NoEyeNmodel1_dir	90	H	gazeCOD	GazeCoDxp	0	400	0	428172	4	428072
GazeCoD_1Model_male	6	2	19	<?xml version="1.0"?>\n<Clock xmlns:dt="urn:schemas-microsoft-com:datatypes"><Description dt:dt="string">E-Prime Primary Realtime Clock</Description><StartTime><Timestamp dt:dt="int">0</Timestamp><DateUtc dt:dt="string">2017-04-25T14:59:18Z</DateUtc></StartTime><FrequencyChanges><FrequencyChange><Frequency dt:dt="r8">3312958</Frequency><Timestamp dt:dt="r8">88046354757</Timestamp><Current dt:dt="…	60.004	1	right	2147221622	04-25-2017	16:59:18	14:59:18	female	160	{RIGHTARROW}	77							0	430608	430388	{RIGHTARROW}	220	429272	428988	784	right8	22	5	139	mask22	0	430372	0	430172	eqm10_NoEyeNmodel1_dir	90	H	gazeCOD	GazeCoDxp	1	400	0	429872	0	429772
GazeCoD_1Model_male	6	2	19	<?xml version="1.0"?>\n<Clock xmlns:dt="urn:schemas-microsoft-com:datatypes"><Description dt:dt="string">E-Prime Primary Realtime Clock</Description><StartTime><Timestamp dt:dt="int">0</Timestamp><DateUtc dt:dt="string">2017-04-25T14:59:18Z</DateUtc></StartTime><FrequencyChanges><FrequencyChange><Frequency dt:dt="r8">3312958</Frequency><Timestamp dt:dt="r8">88046354757</Timestamp><Current dt:dt="…	60.004	1	right	2147221622	04-25-2017	16:59:18	14:59:18	female	161	{RIGHTARROW}	42							0	432264	432021	{RIGHTARROW}	243	430900	430621	779	right4,8	20	5	140	mask20	0	432005	0	431805	eqm10_NoEyeNmodel1_dir	90	H	gazeCOD	GazeCoDxp	1	400	0	431505	5	431405
GazeCoD_1Model_male	6	2	19	<?xml version="1.0"?>\n<Clock xmlns:dt="urn:schemas-microsoft-com:datatypes"><Description dt:dt="string">E-Prime Primary Realtime Clock</Description><StartTime><Timestamp dt:dt="int">0</Timestamp><DateUtc dt:dt="string">2017-04-25T14:59:18Z</DateUtc></StartTime><FrequencyChanges><FrequencyChange><Frequency dt:dt="r8">3312958</Frequency><Timestamp dt:dt="r8">88046354757</Timestamp><Current dt:dt="…	60.004	1	right	2147221622	04-25-2017	16:59:18	14:59:18	female	162	{RIGHTARROW}	77							0	434024	433721	{RIGHTARROW}	303	432600	432288	812	right8	33	5	141	mask33	0	433705	0	433505	eqm10_NoEyeNmodel1_dir	90	HV	gazeCOD	GazeCoDxp	1	400	0	433205	5	433105
GazeCoD_1Model_male	6	2	19	<?xml version="1.0"?>\n<Clock xmlns:dt="urn:schemas-microsoft-com:datatypes"><Description dt:dt="string">E-Prime Primary Realtime Clock</Description><StartTime><Timestamp dt:dt="int">0</Timestamp><DateUtc dt:dt="string">2017-04-25T14:59:18Z</DateUtc></StartTime><FrequencyChanges><FrequencyChange><Frequency dt:dt="r8">3312958</Frequency><Timestamp dt:dt="r8">88046354757</Timestamp><Current dt:dt="…	60.004	1	right	2147221622	04-25-2017	16:59:18	14:59:18	female	163	{LEFTARROW}	78							0	435983	435638	{LEFTARROW}	345	434514	434038	976	left8	17	5	142	mask17	0	435621	0	435421	eqm10_NoEyeNmodel1_dir	90	H	gazeCOD	GazeCoDxp	1	400	0	435121	7	435021
GazeCoD_1Model_male	6	2	19	<?xml version="1.0"?>\n<Clock xmlns:dt="urn:schemas-microsoft-com:datatypes"><Description dt:dt="string">E-Prime Primary Realtime Clock</Description><StartTime><Timestamp dt:dt="int">0</Timestamp><DateUtc dt:dt="string">2017-04-25T14:59:18Z</DateUtc></StartTime><FrequencyChanges><FrequencyChange><Frequency dt:dt="r8">3312958</Frequency><Timestamp dt:dt="r8">88046354757</Timestamp><Current dt:dt="…	60.004	1	right	2147221622	04-25-2017	16:59:18	14:59:18	female	164	{LEFTARROW}	53							0	437951	437588	{LEFTARROW}	363	436467	436004	963	left4,8	4	5	143	mask4	0	437571	0	437371	eqm10_NoEyeNmodel1_dir	0	V	gazeCOD	GazeCoDxp	1	400	0	437071	4	436971
GazeCoD_1Model_male	6	2	19	<?xml version="1.0"?>\n<Clock xmlns:dt="urn:schemas-microsoft-com:datatypes"><Description dt:dt="string">E-Prime Primary Realtime Clock</Description><StartTime><Timestamp dt:dt="int">0</Timestamp><DateUtc dt:dt="string">2017-04-25T14:59:18Z</DateUtc></StartTime><FrequencyChanges><FrequencyChange><Frequency dt:dt="r8">3312958</Frequency><Timestamp dt:dt="r8">88046354757</Timestamp><Current dt:dt="…	60.004	1	right	2147221622	04-25-2017	16:59:18	14:59:18	female	165	{RIGHTARROW}	40							0	439815	439471	{RIGHTARROW}	344	438352	437971	881	right6,4	10	5	144	mask10	0	439454	0	439254	eqm10_NoEyeNmodel1_dir	0	V	gazeCOD	GazeCoDxp	1	400	0	438954	2	438854
GazeCoD_1Model_male	6	2	19	<?xml version="1.0"?>\n<Clock xmlns:dt="urn:schemas-microsoft-com:datatypes"><Description dt:dt="string">E-Prime Primary Realtime Clock</Description><StartTime><Timestamp dt:dt="int">0</Timestamp><DateUtc dt:dt="string">2017-04-25T14:59:18Z</DateUtc></StartTime><FrequencyChanges><FrequencyChange><Frequency dt:dt="r8">3312958</Frequency><Timestamp dt:dt="r8">88046354757</Timestamp><Current dt:dt="…	60.004	1	right	2147221622	04-25-2017	16:59:18	14:59:18	female	166	{LEFTARROW}	53							0	441463	441271	{LEFTARROW}	192	440147	439838	809	left4,8	26	5	145	mask26	0	441254	0	441054	eqm10_NoEyeNmodel1_dir	90	HV	gazeCOD	GazeCoDxp	1	400	0	440754	7	440654
GazeCoD_1Model_male	6	2	19	<?xml version="1.0"?>\n<Clock xmlns:dt="urn:schemas-microsoft-com:datatypes"><Description dt:dt="string">E-Prime Primary Realtime Clock</Description><StartTime><Timestamp dt:dt="int">0</Timestamp><DateUtc dt:dt="string">2017-04-25T14:59:18Z</DateUtc></StartTime><FrequencyChanges><FrequencyChange><Frequency dt:dt="r8">3312958</Frequency><Timestamp dt:dt="r8">88046354757</Timestamp><Current dt:dt="…	60.004	1	right	2147221622	04-25-2017	16:59:18	14:59:18	female	167	{RIGHTARROW}	40							0	443175	443054	{RIGHTARROW}	121	441930	441487	943	right6,4	32	5	146	mask32	0	443037	0	442837	eqm10_NoEyeNmodel1_dir	90	HV	gazeCOD	GazeCoDxp	1	400	0	442537	7	442437
GazeCoD_1Model_male	6	2	19	<?xml version="1.0"?>\n<Clock xmlns:dt="urn:schemas-microsoft-com:datatypes"><Description dt:dt="string">E-Prime Primary Realtime Clock</Description><StartTime><Timestamp dt:dt="int">0</Timestamp><DateUtc dt:dt="string">2017-04-25T14:59:18Z</DateUtc></StartTime><FrequencyChanges><FrequencyChange><Frequency dt:dt="r8">3312958</Frequency><Timestamp dt:dt="r8">88046354757</Timestamp><Current dt:dt="…	60.004	1	right	2147221622	04-25-2017	16:59:18	14:59:18	female	168	{LEFTARROW}	55							0	445015	444804	{LEFTARROW}	211	443678	443187	991	left6,4	27	5	147	mask27	0	444787	0	444587	eqm10_NoEyeNmodel1_dir	90	HV	gazeCOD	GazeCoDxp	1	400	0	444287	9	444187
GazeCoD_1Model_male	6	2	19	<?xml version="1.0"?>\n<Clock xmlns:dt="urn:schemas-microsoft-com:datatypes"><Description dt:dt="string">E-Prime Primary Realtime Clock</Description><StartTime><Timestamp dt:dt="int">0</Timestamp><DateUtc dt:dt="string">2017-04-25T14:59:18Z</DateUtc></StartTime><FrequencyChanges><FrequencyChange><Frequency dt:dt="r8">3312958</Frequency><Timestamp dt:dt="r8">88046354757</Timestamp><Current dt:dt="…	60.004	1	right	2147221622	04-25-2017	16:59:18	14:59:18	female	169	{DOWNARROW}	79							0	447007	446604	{LEFTARROW}	403	445487	445037	950	DG0	23	5	148	mask23	0	446587	0	446387	eqm10_NoEyeNmodel1_dir	90	HV	gazeCOD	GazeCoDxp	0	400	0	446087	0	445987
GazeCoD_1Model_male	6	2	19	<?xml version="1.0"?>\n<Clock xmlns:dt="urn:schemas-microsoft-com:datatypes"><Description dt:dt="string">E-Prime Primary Realtime Clock</Description><StartTime><Timestamp dt:dt="int">0</Timestamp><DateUtc dt:dt="string">2017-04-25T14:59:18Z</DateUtc></StartTime><FrequencyChanges><FrequencyChange><Frequency dt:dt="r8">3312958</Frequency><Timestamp dt:dt="r8">88046354757</Timestamp><Current dt:dt="…	60.004	1	right	2147221622	04-25-2017	16:59:18	14:59:18	female	170	{LEFTARROW}	55							0	448823	448587	{LEFTARROW}	236	447464	447020	944	left6,4	5	5	149	mask5	0	448570	0	448370	eqm10_NoEyeNmodel1_dir	0	V	gazeCOD	GazeCoDxp	1	400	0	448070	6	447970
GazeCoD_1Model_male	6	2	19	<?xml version="1.0"?>\n<Clock xmlns:dt="urn:schemas-microsoft-com:datatypes"><Description dt:dt="string">E-Prime Primary Realtime Clock</Description><StartTime><Timestamp dt:dt="int">0</Timestamp><DateUtc dt:dt="string">2017-04-25T14:59:18Z</DateUtc></StartTime><FrequencyChanges><FrequencyChange><Frequency dt:dt="r8">3312958</Frequency><Timestamp dt:dt="r8">88046354757</Timestamp><Current dt:dt="…	60.004	1	right	2147221622	04-25-2017	16:59:18	14:59:18	female	171	{RIGHTARROW}	42							0	450551	450404	{RIGHTARROW}	147	449280	448837	943	right4,8	9	5	150	mask9	0	450387	0	450187	eqm10_NoEyeNmodel1_dir	0	V	gazeCOD	GazeCoDxp	1	400	0	449887	7	449787
GazeCoD_1Model_male	6	2	19	<?xml version="1.0"?>\n<Clock xmlns:dt="urn:schemas-microsoft-com:datatypes"><Description dt:dt="string">E-Prime Primary Realtime Clock</Description><StartTime><Timestamp dt:dt="int">0</Timestamp><DateUtc dt:dt="string">2017-04-25T14:59:18Z</DateUtc></StartTime><FrequencyChanges><FrequencyChange><Frequency dt:dt="r8">3312958</Frequency><Timestamp dt:dt="r8">88046354757</Timestamp><Current dt:dt="…	60.004	1	right	2147221622	04-25-2017	16:59:18	14:59:18	female	172	{LEFTARROW}	51							0	452375	452104	{DOWNARROW}	271	450984	450570	914	left3,2	3	5	151	mask3	0	452087	0	451887	eqm10_NoEyeNmodel1_dir	0	V	gazeCOD	GazeCoDxp	0	400	0	451587	3	451487
GazeCoD_1Model_male	6	2	19	<?xml version="1.0"?>\n<Clock xmlns:dt="urn:schemas-microsoft-com:datatypes"><Description dt:dt="string">E-Prime Primary Realtime Clock</Description><StartTime><Timestamp dt:dt="int">0</Timestamp><DateUtc dt:dt="string">2017-04-25T14:59:18Z</DateUtc></StartTime><FrequencyChanges><FrequencyChange><Frequency dt:dt="r8">3312958</Frequency><Timestamp dt:dt="r8">88046354757</Timestamp><Current dt:dt="…	60.004	1	right	2147221622	04-25-2017	16:59:18	14:59:18	female	173	{RIGHTARROW}	44							0	454094	453787	{RIGHTARROW}	307	452663	452387	776	right3,2	8	5	152	mask8	0	453770	0	453570	eqm10_NoEyeNmodel1_dir	0	V	gazeCOD	GazeCoDxp	1	400	0	453270	7	453170
GazeCoD_1Model_male	6	2	19	<?xml version="1.0"?>\n<Clock xmlns:dt="urn:schemas-microsoft-com:datatypes"><Description dt:dt="string">E-Prime Primary Realtime Clock</Description><StartTime><Timestamp dt:dt="int">0</Timestamp><DateUtc dt:dt="string">2017-04-25T14:59:18Z</DateUtc></StartTime><FrequencyChanges><FrequencyChange><Frequency dt:dt="r8">3312958</Frequency><Timestamp dt:dt="r8">88046354757</Timestamp><Current dt:dt="…	60.004	1	right	2147221622	04-25-2017	16:59:18	14:59:18	female	174	{LEFTARROW}	78							0	455790	455487	{LEFTARROW}	303	454373	454103	770	left8	28	5	153	mask28	0	455470	0	455270	eqm10_NoEyeNmodel1_dir	90	HV	gazeCOD	GazeCoDxp	1	400	0	454970	-3	454870
GazeCoD_1Model_male	6	2	19	<?xml version="1.0"?>\n<Clock xmlns:dt="urn:schemas-microsoft-com:datatypes"><Description dt:dt="string">E-Prime Primary Realtime Clock</Description><StartTime><Timestamp dt:dt="int">0</Timestamp><DateUtc dt:dt="string">2017-04-25T14:59:18Z</DateUtc></StartTime><FrequencyChanges><FrequencyChange><Frequency dt:dt="r8">3312958</Frequency><Timestamp dt:dt="r8">88046354757</Timestamp><Current dt:dt="…	60.004	1	right	2147221622	04-25-2017	16:59:18	14:59:18	female	175	{RIGHTARROW}	44							0	457478	457187	{RIGHTARROW}	291	456073	455803	770	right3,2	19	5	154	mask19	0	457170	0	456970	eqm10_NoEyeNmodel1_dir	90	H	gazeCOD	GazeCoDxp	1	400	0	456670	-3	456570
GazeCoD_1Model_male	6	2	19	<?xml version="1.0"?>\n<Clock xmlns:dt="urn:schemas-microsoft-com:datatypes"><Description dt:dt="string">E-Prime Primary Realtime Clock</Description><StartTime><Timestamp dt:dt="int">0</Timestamp><DateUtc dt:dt="string">2017-04-25T14:59:18Z</DateUtc></StartTime><FrequencyChanges><FrequencyChange><Frequency dt:dt="r8">3312958</Frequency><Timestamp dt:dt="r8">88046354757</Timestamp><Current dt:dt="…	60.004	1	right	2147221622	04-25-2017	16:59:18	14:59:18	female	176	{DOWNARROW}	79							0	459174	459003	{RIGHTARROW}	171	457890	457503	887	DG0	12	5	155	mask12	0	458986	0	458786	eqm10_NoEyeNmodel1_dir	90	H	gazeCOD	GazeCoDxp	0	400	0	458486	-4	458386
GazeCoD_1Model_male	6	2	19	<?xml version="1.0"?>\n<Clock xmlns:dt="urn:schemas-microsoft-com:datatypes"><Description dt:dt="string">E-Prime Primary Realtime Clock</Description><StartTime><Timestamp dt:dt="int">0</Timestamp><DateUtc dt:dt="string">2017-04-25T14:59:18Z</DateUtc></StartTime><FrequencyChanges><FrequencyChange><Frequency dt:dt="r8">3312958</Frequency><Timestamp dt:dt="r8">88046354757</Timestamp><Current dt:dt="…	60.004	1	right	2147221622	04-25-2017	16:59:18	14:59:18	female	177	{LEFTARROW}	49							0	461006	460736	{DOWNARROW}	270	459618	459186	932	left1,6	2	5	156	mask2	0	460720	0	460520	eqm10_NoEyeNmodel1_dir	0	V	gazeCOD	GazeCoDxp	0	400	0	460220	2	460120
GazeCoD_1Model_male	6	2	19	<?xml version="1.0"?>\n<Clock xmlns:dt="urn:schemas-microsoft-com:datatypes"><Description dt:dt="string">E-Prime Primary Realtime Clock</Description><StartTime><Timestamp dt:dt="int">0</Timestamp><DateUtc dt:dt="string">2017-04-25T14:59:18Z</DateUtc></StartTime><FrequencyChanges><FrequencyChange><Frequency dt:dt="r8">3312958</Frequency><Timestamp dt:dt="r8">88046354757</Timestamp><Current dt:dt="…	60.004	1	right	2147221622	04-25-2017	16:59:18	14:59:18	female	178	{RIGHTARROW}	40							0	462526	462436	{RIGHTARROW}	90	461315	461020	795	right6,4	21	5	157	mask21	0	462420	0	462220	eqm10_NoEyeNmodel1_dir	90	H	gazeCOD	GazeCoDxp	1	400	0	461920	5	461820
GazeCoD_1Model_male	6	2	19	<?xml version="1.0"?>\n<Clock xmlns:dt="urn:schemas-microsoft-com:datatypes"><Description dt:dt="string">E-Prime Primary Realtime Clock</Description><StartTime><Timestamp dt:dt="int">0</Timestamp><DateUtc dt:dt="string">2017-04-25T14:59:18Z</DateUtc></StartTime><FrequencyChanges><FrequencyChange><Frequency dt:dt="r8">3312958</Frequency><Timestamp dt:dt="r8">88046354757</Timestamp><Current dt:dt="…	60.004	1	right	2147221622	04-25-2017	16:59:18	14:59:18	female	179	{DOWNARROW}	79							0	464174	463953	{DOWNARROW}	221	462828	462536	792	DG0	1	5	158	mask1	0	463936	0	463736	eqm10_NoEyeNmodel1_dir	0	V	gazeCOD	GazeCoDxp	1	400	0	463436	8	463336
GazeCoD_1Model_male	6	2	19	<?xml version="1.0"?>\n<Clock xmlns:dt="urn:schemas-microsoft-com:datatypes"><Description dt:dt="string">E-Prime Primary Realtime Clock</Description><StartTime><Timestamp dt:dt="int">0</Timestamp><DateUtc dt:dt="string">2017-04-25T14:59:18Z</DateUtc></StartTime><FrequencyChanges><FrequencyChange><Frequency dt:dt="r8">3312958</Frequency><Timestamp dt:dt="r8">88046354757</Timestamp><Current dt:dt="…	60.004	1	right	2147221622	04-25-2017	16:59:18	14:59:18	female	180	{RIGHTARROW}	46							0	465862	465686	{DOWNARROW}	176	464559	464186	873	right1,6	18	5	159	mask18	0	465669	0	465469	eqm10_NoEyeNmodel1_dir	90	H	gazeCOD	GazeCoDxp	0	400	0	465169	10	465069
GazeCoD_1Model_male	6	2	19	<?xml version="1.0"?>\n<Clock xmlns:dt="urn:schemas-microsoft-com:datatypes"><Description dt:dt="string">E-Prime Primary Realtime Clock</Description><StartTime><Timestamp dt:dt="int">0</Timestamp><DateUtc dt:dt="string">2017-04-25T14:59:18Z</DateUtc></StartTime><FrequencyChanges><FrequencyChange><Frequency dt:dt="r8">3312958</Frequency><Timestamp dt:dt="r8">88046354757</Timestamp><Current dt:dt="…	60.004	1	right	2147221622	04-25-2017	16:59:18	14:59:18	female	181	{RIGHTARROW}	77							0	467526	467353	{RIGHTARROW}	173	466235	465886	849	right8	11	5	160	mask11	0	467336	0	467136	eqm10_NoEyeNmodel1_dir	0	V	gazeCOD	GazeCoDxp	1	400	0	466836	1	466736
GazeCoD_1Model_male	6	2	19	<?xml version="1.0"?>\n<Clock xmlns:dt="urn:schemas-microsoft-com:datatypes"><Description dt:dt="string">E-Prime Primary Realtime Clock</Description><StartTime><Timestamp dt:dt="int">0</Timestamp><DateUtc dt:dt="string">2017-04-25T14:59:18Z</DateUtc></StartTime><FrequencyChanges><FrequencyChange><Frequency dt:dt="r8">3312958</Frequency><Timestamp dt:dt="r8">88046354757</Timestamp><Current dt:dt="…	60.004	1	right	2147221622	04-25-2017	16:59:18	14:59:18	female	182	{LEFTARROW}	53							0	469438	469103	{DOWNARROW}	334	467976	467536	940	left4,8	15	5	161	mask15	0	469086	0	468886	eqm10_NoEyeNmodel1_dir	90	H	gazeCOD	GazeCoDxp	0	400	0	468586	10	468486
GazeCoD_1Model_male	6	2	19	<?xml version="1.0"?>\n<Clock xmlns:dt="urn:schemas-microsoft-com:datatypes"><Description dt:dt="string">E-Prime Primary Realtime Clock</Description><StartTime><Timestamp dt:dt="int">0</Timestamp><DateUtc dt:dt="string">2017-04-25T14:59:18Z</DateUtc></StartTime><FrequencyChanges><FrequencyChange><Frequency dt:dt="r8">3312958</Frequency><Timestamp dt:dt="r8">88046354757</Timestamp><Current dt:dt="…	60.004	1	right	2147221622	04-25-2017	16:59:18	14:59:18	female	183	{LEFTARROW}	49							0	471165	470886	{DOWNARROW}	279	469770	469453	817	left1,6	24	5	162	mask24	0	470869	0	470669	eqm10_NoEyeNmodel1_dir	90	HV	gazeCOD	GazeCoDxp	0	400	0	470369	-1	470269
GazeCoD_1Model_male	6	2	19	<?xml version="1.0"?>\n<Clock xmlns:dt="urn:schemas-microsoft-com:datatypes"><Description dt:dt="string">E-Prime Primary Realtime Clock</Description><StartTime><Timestamp dt:dt="int">0</Timestamp><DateUtc dt:dt="string">2017-04-25T14:59:18Z</DateUtc></StartTime><FrequencyChanges><FrequencyChange><Frequency dt:dt="r8">3312958</Frequency><Timestamp dt:dt="r8">88046354757</Timestamp><Current dt:dt="…	60.004	1	right	2147221622	04-25-2017	16:59:18	14:59:18	female	184	{LEFTARROW}	51							0	472805	472569	{DOWNARROW}	236	471454	471186	768	left3,2	25	5	163	mask25	0	472552	0	472352	eqm10_NoEyeNmodel1_dir	90	HV	gazeCOD	GazeCoDxp	0	400	0	472052	-2	471952
GazeCoD_1Model_male	6	2	19	<?xml version="1.0"?>\n<Clock xmlns:dt="urn:schemas-microsoft-com:datatypes"><Description dt:dt="string">E-Prime Primary Realtime Clock</Description><StartTime><Timestamp dt:dt="int">0</Timestamp><DateUtc dt:dt="string">2017-04-25T14:59:18Z</DateUtc></StartTime><FrequencyChanges><FrequencyChange><Frequency dt:dt="r8">3312958</Frequency><Timestamp dt:dt="r8">88046354757</Timestamp><Current dt:dt="…	60.004	1	right	2147221622	04-25-2017	16:59:18	14:59:18	female	185	{LEFTARROW}	51							0	474405	474202	{DOWNARROW}	203	473082	472819	763	left3,2	14	5	164	mask14	0	474186	0	473986	eqm10_NoEyeNmodel1_dir	90	H	gazeCOD	GazeCoDxp	0	400	0	473686	4	473586
GazeCoD_1Model_male	6	2	19	<?xml version="1.0"?>\n<Clock xmlns:dt="urn:schemas-microsoft-com:datatypes"><Description dt:dt="string">E-Prime Primary Realtime Clock</Description><StartTime><Timestamp dt:dt="int">0</Timestamp><DateUtc dt:dt="string">2017-04-25T14:59:18Z</DateUtc></StartTime><FrequencyChanges><FrequencyChange><Frequency dt:dt="r8">3312958</Frequency><Timestamp dt:dt="r8">88046354757</Timestamp><Current dt:dt="…	60.004	1	right	2147221622	04-25-2017	16:59:18	14:59:18	female	186	{RIGHTARROW}	44							0	476077	475969	{RIGHTARROW}	108	474849	474419	930	right3,2	30	5	165	mask30	0	475952	0	475752	eqm10_NoEyeNmodel1_dir	90	HV	gazeCOD	GazeCoDxp	1	400	0	475452	3	475352
GazeCoD_1Model_male	6	2	19	<?xml version="1.0"?>\n<Clock xmlns:dt="urn:schemas-microsoft-com:datatypes"><Description dt:dt="string">E-Prime Primary Realtime Clock</Description><StartTime><Timestamp dt:dt="int">0</Timestamp><DateUtc dt:dt="string">2017-04-25T14:59:18Z</DateUtc></StartTime><FrequencyChanges><FrequencyChange><Frequency dt:dt="r8">3312958</Frequency><Timestamp dt:dt="r8">88046354757</Timestamp><Current dt:dt="…	60.004	1	right	2147221622	04-25-2017	16:59:18	14:59:18	female	187	{LEFTARROW}	53							0	480533	480069	{LEFTARROW}	464	478956	478602	854	left4,8	4	6	166	mask4	0	480052	0	479852	eqm10_NoEyeNmodel1_dir	0	V	gazeCOD	GazeCoDxp	1	400	0	479552	-4	479452
GazeCoD_1Model_male	6	2	19	<?xml version="1.0"?>\n<Clock xmlns:dt="urn:schemas-microsoft-com:datatypes"><Description dt:dt="string">E-Prime Primary Realtime Clock</Description><StartTime><Timestamp dt:dt="int">0</Timestamp><DateUtc dt:dt="string">2017-04-25T14:59:18Z</DateUtc></StartTime><FrequencyChanges><FrequencyChange><Frequency dt:dt="r8">3312958</Frequency><Timestamp dt:dt="r8">88046354757</Timestamp><Current dt:dt="…	60.004	1	right	2147221622	04-25-2017	16:59:18	14:59:18	female	188	{LEFTARROW}	51							0	482501	482052	{LEFTARROW}	449	480925	480552	873	left3,2	3	6	167	mask3	0	482035	0	481835	eqm10_NoEyeNmodel1_dir	0	V	gazeCOD	GazeCoDxp	1	400	0	481535	10	481435
GazeCoD_1Model_male	6	2	19	<?xml version="1.0"?>\n<Clock xmlns:dt="urn:schemas-microsoft-com:datatypes"><Description dt:dt="string">E-Prime Primary Realtime Clock</Description><StartTime><Timestamp dt:dt="int">0</Timestamp><DateUtc dt:dt="string">2017-04-25T14:59:18Z</DateUtc></StartTime><FrequencyChanges><FrequencyChange><Frequency dt:dt="r8">3312958</Frequency><Timestamp dt:dt="r8">88046354757</Timestamp><Current dt:dt="…	60.004	1	right	2147221622	04-25-2017	16:59:18	14:59:18	female	189	{RIGHTARROW}	40							0	484085	483935	{RIGHTARROW}	150	482820	482518	802	right6,4	21	6	168	mask21	0	483918	0	483718	eqm10_NoEyeNmodel1_dir	90	H	gazeCOD	GazeCoDxp	1	400	0	483418	-2	483318
GazeCoD_1Model_male	6	2	19	<?xml version="1.0"?>\n<Clock xmlns:dt="urn:schemas-microsoft-com:datatypes"><Description dt:dt="string">E-Prime Primary Realtime Clock</Description><StartTime><Timestamp dt:dt="int">0</Timestamp><DateUtc dt:dt="string">2017-04-25T14:59:18Z</DateUtc></StartTime><FrequencyChanges><FrequencyChange><Frequency dt:dt="r8">3312958</Frequency><Timestamp dt:dt="r8">88046354757</Timestamp><Current dt:dt="…	60.004	1	right	2147221622	04-25-2017	16:59:18	14:59:18	female	190	{RIGHTARROW}	40							0	485765	485535	{RIGHTARROW}	230	484420	484102	818	right6,4	32	6	169	mask32	0	485518	0	485318	eqm10_NoEyeNmodel1_dir	90	HV	gazeCOD	GazeCoDxp	1	400	0	485018	-2	484918
GazeCoD_1Model_male	6	2	19	<?xml version="1.0"?>\n<Clock xmlns:dt="urn:schemas-microsoft-com:datatypes"><Description dt:dt="string">E-Prime Primary Realtime Clock</Description><StartTime><Timestamp dt:dt="int">0</Timestamp><DateUtc dt:dt="string">2017-04-25T14:59:18Z</DateUtc></StartTime><FrequencyChanges><FrequencyChange><Frequency dt:dt="r8">3312958</Frequency><Timestamp dt:dt="r8">88046354757</Timestamp><Current dt:dt="…	60.004	1	right	2147221622	04-25-2017	16:59:18	14:59:18	female	191	{RIGHTARROW}	77							0	487580	487351	{RIGHTARROW}	229	486231	485785	946	right8	22	6	170	mask22	0	487335	0	487135	eqm10_NoEyeNmodel1_dir	90	H	gazeCOD	GazeCoDxp	1	400	0	486835	4	486735
GazeCoD_1Model_male	6	2	19	<?xml version="1.0"?>\n<Clock xmlns:dt="urn:schemas-microsoft-com:datatypes"><Description dt:dt="string">E-Prime Primary Realtime Clock</Description><StartTime><Timestamp dt:dt="int">0</Timestamp><DateUtc dt:dt="string">2017-04-25T14:59:18Z</DateUtc></StartTime><FrequencyChanges><FrequencyChange><Frequency dt:dt="r8">3312958</Frequency><Timestamp dt:dt="r8">88046354757</Timestamp><Current dt:dt="…	60.004	1	right	2147221622	04-25-2017	16:59:18	14:59:18	female	192	{RIGHTARROW}	44							0	489532	489168	{DOWNARROW}	364	488047	487601	946	right3,2	8	6	171	mask8	0	489151	0	488951	eqm10_NoEyeNmodel1_dir	0	V	gazeCOD	GazeCoDxp	0	400	0	488651	4	488551
GazeCoD_1Model_male	6	2	19	<?xml version="1.0"?>\n<Clock xmlns:dt="urn:schemas-microsoft-com:datatypes"><Description dt:dt="string">E-Prime Primary Realtime Clock</Description><StartTime><Timestamp dt:dt="int">0</Timestamp><DateUtc dt:dt="string">2017-04-25T14:59:18Z</DateUtc></StartTime><FrequencyChanges><FrequencyChange><Frequency dt:dt="r8">3312958</Frequency><Timestamp dt:dt="r8">88046354757</Timestamp><Current dt:dt="…	60.004	1	right	2147221622	04-25-2017	16:59:18	14:59:18	female	193	{RIGHTARROW}	46							0	491140	490918	{DOWNARROW}	222	489804	489551	753	right1,6	29	6	172	mask29	0	490901	0	490701	eqm10_NoEyeNmodel1_dir	90	HV	gazeCOD	GazeCoDxp	0	400	0	490401	-3	490301
GazeCoD_1Model_male	6	2	19	<?xml version="1.0"?>\n<Clock xmlns:dt="urn:schemas-microsoft-com:datatypes"><Description dt:dt="string">E-Prime Primary Realtime Clock</Description><StartTime><Timestamp dt:dt="int">0</Timestamp><DateUtc dt:dt="string">2017-04-25T14:59:18Z</DateUtc></StartTime><FrequencyChanges><FrequencyChange><Frequency dt:dt="r8">3312958</Frequency><Timestamp dt:dt="r8">88046354757</Timestamp><Current dt:dt="…	60.004	1	right	2147221622	04-25-2017	16:59:18	14:59:18	female	194	{LEFTARROW}	55							0	492876	492701	{LEFTARROW}	175	491580	491151	929	left6,4	16	6	173	mask16	0	492685	0	492485	eqm10_NoEyeNmodel1_dir	90	H	gazeCOD	GazeCoDxp	1	400	0	492185	5	492085
GazeCoD_1Model_male	6	2	19	<?xml version="1.0"?>\n<Clock xmlns:dt="urn:schemas-microsoft-com:datatypes"><Description dt:dt="string">E-Prime Primary Realtime Clock</Description><StartTime><Timestamp dt:dt="int">0</Timestamp><DateUtc dt:dt="string">2017-04-25T14:59:18Z</DateUtc></StartTime><FrequencyChanges><FrequencyChange><Frequency dt:dt="r8">3312958</Frequency><Timestamp dt:dt="r8">88046354757</Timestamp><Current dt:dt="…	60.004	1	right	2147221622	04-25-2017	16:59:18	14:59:18	female	195	{LEFTARROW}	55							0	494556	494451	{LEFTARROW}	105	493327	492901	926	left6,4	5	6	174	mask5	0	494434	0	494234	eqm10_NoEyeNmodel1_dir	0	V	gazeCOD	GazeCoDxp	1	400	0	493934	7	493834
GazeCoD_1Model_male	6	2	19	<?xml version="1.0"?>\n<Clock xmlns:dt="urn:schemas-microsoft-com:datatypes"><Description dt:dt="string">E-Prime Primary Realtime Clock</Description><StartTime><Timestamp dt:dt="int">0</Timestamp><DateUtc dt:dt="string">2017-04-25T14:59:18Z</DateUtc></StartTime><FrequencyChanges><FrequencyChange><Frequency dt:dt="r8">3312958</Frequency><Timestamp dt:dt="r8">88046354757</Timestamp><Current dt:dt="…	60.004	1	right	2147221622	04-25-2017	16:59:18	14:59:18	female	196	{RIGHTARROW}	44							0	496148	496001	{RIGHTARROW}	147	494882	494568	814	right3,2	19	6	175	mask19	0	495984	0	495784	eqm10_NoEyeNmodel1_dir	90	H	gazeCOD	GazeCoDxp	1	400	0	495484	2	495384
GazeCoD_1Model_male	6	2	19	<?xml version="1.0"?>\n<Clock xmlns:dt="urn:schemas-microsoft-com:datatypes"><Description dt:dt="string">E-Prime Primary Realtime Clock</Description><StartTime><Timestamp dt:dt="int">0</Timestamp><DateUtc dt:dt="string">2017-04-25T14:59:18Z</DateUtc></StartTime><FrequencyChanges><FrequencyChange><Frequency dt:dt="r8">3312958</Frequency><Timestamp dt:dt="r8">88046354757</Timestamp><Current dt:dt="…	60.004	1	right	2147221622	04-25-2017	16:59:18	14:59:18	female	197	{LEFTARROW}	51							0	497948	497701	{RIGHTARROW}	247	496588	496168	920	left3,2	14	6	176	mask14	0	497684	0	497484	eqm10_NoEyeNmodel1_dir	90	H	gazeCOD	GazeCoDxp	0	400	0	497184	-4	497084
GazeCoD_1Model_male	6	2	19	<?xml version="1.0"?>\n<Clock xmlns:dt="urn:schemas-microsoft-com:datatypes"><Description dt:dt="string">E-Prime Primary Realtime Clock</Description><StartTime><Timestamp dt:dt="int">0</Timestamp><DateUtc dt:dt="string">2017-04-25T14:59:18Z</DateUtc></StartTime><FrequencyChanges><FrequencyChange><Frequency dt:dt="r8">3312958</Frequency><Timestamp dt:dt="r8">88046354757</Timestamp><Current dt:dt="…	60.004	1	right	2147221622	04-25-2017	16:59:18	14:59:18	female	198	{RIGHTARROW}	77							0	499684	499401	{RIGHTARROW}	283	498288	497968	820	right8	11	6	177	mask11	0	499384	0	499184	eqm10_NoEyeNmodel1_dir	0	V	gazeCOD	GazeCoDxp	1	400	0	498884	-4	498784
GazeCoD_1Model_male	6	2	19	<?xml version="1.0"?>\n<Clock xmlns:dt="urn:schemas-microsoft-com:datatypes"><Description dt:dt="string">E-Prime Primary Realtime Clock</Description><StartTime><Timestamp dt:dt="int">0</Timestamp><DateUtc dt:dt="string">2017-04-25T14:59:18Z</DateUtc></StartTime><FrequencyChanges><FrequencyChange><Frequency dt:dt="r8">3312958</Frequency><Timestamp dt:dt="r8">88046354757</Timestamp><Current dt:dt="…	60.004	1	right	2147221622	04-25-2017	16:59:18	14:59:18	female	199	{RIGHTARROW}	42							0	501380	501084	{RIGHTARROW}	296	499963	499701	762	right4,8	20	6	178	mask20	0	501067	0	500867	eqm10_NoEyeNmodel1_dir	90	H	gazeCOD	GazeCoDxp	1	400	0	500567	4	500467
GazeCoD_1Model_male	6	2	19	<?xml version="1.0"?>\n<Clock xmlns:dt="urn:schemas-microsoft-com:datatypes"><Description dt:dt="string">E-Prime Primary Realtime Clock</Description><StartTime><Timestamp dt:dt="int">0</Timestamp><DateUtc dt:dt="string">2017-04-25T14:59:18Z</DateUtc></StartTime><FrequencyChanges><FrequencyChange><Frequency dt:dt="r8">3312958</Frequency><Timestamp dt:dt="r8">88046354757</Timestamp><Current dt:dt="…	60.004	1	right	2147221622	04-25-2017	16:59:18	14:59:18	female	200	{LEFTARROW}	78							0	503068	502951	{LEFTARROW}	117	501828	501401	927	left8	17	6	179	mask17	0	502934	0	502734	eqm10_NoEyeNmodel1_dir	90	H	gazeCOD	GazeCoDxp	1	400	0	502434	6	502334
GazeCoD_1Model_male	6	2	19	<?xml version="1.0"?>\n<Clock xmlns:dt="urn:schemas-microsoft-com:datatypes"><Description dt:dt="string">E-Prime Primary Realtime Clock</Description><StartTime><Timestamp dt:dt="int">0</Timestamp><DateUtc dt:dt="string">2017-04-25T14:59:18Z</DateUtc></StartTime><FrequencyChanges><FrequencyChange><Frequency dt:dt="r8">3312958</Frequency><Timestamp dt:dt="r8">88046354757</Timestamp><Current dt:dt="…	60.004	1	right	2147221622	04-25-2017	16:59:18	14:59:18	female	201	{LEFTARROW}	78							0	504659	504450	{LEFTARROW}	209	503334	503084	750	left8	6	6	180	mask6	0	504434	0	504234	eqm10_NoEyeNmodel1_dir	0	V	gazeCOD	GazeCoDxp	1	400	0	503934	0	503834
GazeCoD_1Model_male	6	2	19	<?xml version="1.0"?>\n<Clock xmlns:dt="urn:schemas-microsoft-com:datatypes"><Description dt:dt="string">E-Prime Primary Realtime Clock</Description><StartTime><Timestamp dt:dt="int">0</Timestamp><DateUtc dt:dt="string">2017-04-25T14:59:18Z</DateUtc></StartTime><FrequencyChanges><FrequencyChange><Frequency dt:dt="r8">3312958</Frequency><Timestamp dt:dt="r8">88046354757</Timestamp><Current dt:dt="…	60.004	1	right	2147221622	04-25-2017	16:59:18	14:59:18	female	202	{RIGHTARROW}	46							0	506395	506200	{DOWNARROW}	195	505077	504684	893	right1,6	18	6	181	mask18	0	506184	0	505984	eqm10_NoEyeNmodel1_dir	90	H	gazeCOD	GazeCoDxp	0	400	0	505684	7	505584
GazeCoD_1Model_male	6	2	19	<?xml version="1.0"?>\n<Clock xmlns:dt="urn:schemas-microsoft-com:datatypes"><Description dt:dt="string">E-Prime Primary Realtime Clock</Description><StartTime><Timestamp dt:dt="int">0</Timestamp><DateUtc dt:dt="string">2017-04-25T14:59:18Z</DateUtc></StartTime><FrequencyChanges><FrequencyChange><Frequency dt:dt="r8">3312958</Frequency><Timestamp dt:dt="r8">88046354757</Timestamp><Current dt:dt="…	60.004	1	right	2147221622	04-25-2017	16:59:18	14:59:18	female	203	{LEFTARROW}	53							0	508259	508034	{LEFTARROW}	225	506916	506417	999	left4,8	26	6	182	mask26	0	508017	0	507817	eqm10_NoEyeNmodel1_dir	90	HV	gazeCOD	GazeCoDxp	1	400	0	507517	1	507417
GazeCoD_1Model_male	6	2	19	<?xml version="1.0"?>\n<Clock xmlns:dt="urn:schemas-microsoft-com:datatypes"><Description dt:dt="string">E-Prime Primary Realtime Clock</Description><StartTime><Timestamp dt:dt="int">0</Timestamp><DateUtc dt:dt="string">2017-04-25T14:59:18Z</DateUtc></StartTime><FrequencyChanges><FrequencyChange><Frequency dt:dt="r8">3312958</Frequency><Timestamp dt:dt="r8">88046354757</Timestamp><Current dt:dt="…	60.004	1	right	2147221622	04-25-2017	16:59:18	14:59:18	female	204	{LEFTARROW}	49							0	510107	509850	{LEFTARROW}	257	508731	508284	947	left1,6	2	6	183	mask2	0	509834	0	509634	eqm10_NoEyeNmodel1_dir	0	V	gazeCOD	GazeCoDxp	1	400	0	509334	3	509234
GazeCoD_1Model_male	6	2	19	<?xml version="1.0"?>\n<Clock xmlns:dt="urn:schemas-microsoft-com:datatypes"><Description dt:dt="string">E-Prime Primary Realtime Clock</Description><StartTime><Timestamp dt:dt="int">0</Timestamp><DateUtc dt:dt="string">2017-04-25T14:59:18Z</DateUtc></StartTime><FrequencyChanges><FrequencyChange><Frequency dt:dt="r8">3312958</Frequency><Timestamp dt:dt="r8">88046354757</Timestamp><Current dt:dt="…	60.004	1	right	2147221622	04-25-2017	16:59:18	14:59:18	female	205	{RIGHTARROW}	44							0	511907	511700	{RIGHTARROW}	207	510574	510117	957	right3,2	30	6	184	mask30	0	511683	0	511483	eqm10_NoEyeNmodel1_dir	90	HV	gazeCOD	GazeCoDxp	1	400	0	511183	9	511083
GazeCoD_1Model_male	6	2	19	<?xml version="1.0"?>\n<Clock xmlns:dt="urn:schemas-microsoft-com:datatypes"><Description dt:dt="string">E-Prime Primary Realtime Clock</Description><StartTime><Timestamp dt:dt="int">0</Timestamp><DateUtc dt:dt="string">2017-04-25T14:59:18Z</DateUtc></StartTime><FrequencyChanges><FrequencyChange><Frequency dt:dt="r8">3312958</Frequency><Timestamp dt:dt="r8">88046354757</Timestamp><Current dt:dt="…	60.004	1	right	2147221622	04-25-2017	16:59:18	14:59:18	female	206	{LEFTARROW}	78							0	513651	513450	{LEFTARROW}	201	512328	511917	911	left8	28	6	185	mask28	0	513433	0	513233	eqm10_NoEyeNmodel1_dir	90	HV	gazeCOD	GazeCoDxp	1	400	0	512933	5	512833
GazeCoD_1Model_male	6	2	19	<?xml version="1.0"?>\n<Clock xmlns:dt="urn:schemas-microsoft-com:datatypes"><Description dt:dt="string">E-Prime Primary Realtime Clock</Description><StartTime><Timestamp dt:dt="int">0</Timestamp><DateUtc dt:dt="string">2017-04-25T14:59:18Z</DateUtc></StartTime><FrequencyChanges><FrequencyChange><Frequency dt:dt="r8">3312958</Frequency><Timestamp dt:dt="r8">88046354757</Timestamp><Current dt:dt="…	60.004	1	right	2147221622	04-25-2017	16:59:18	14:59:18	female	207	{DOWNARROW}	79							0	515931	515283	{RIGHTARROW}	648	514165	513667	998	DG0	12	6	186	mask12	0	515267	0	515067	eqm10_NoEyeNmodel1_dir	90	H	gazeCOD	GazeCoDxp	0	400	0	514767	2	514667
GazeCoD_1Model_male	6	2	19	<?xml version="1.0"?>\n<Clock xmlns:dt="urn:schemas-microsoft-com:datatypes"><Description dt:dt="string">E-Prime Primary Realtime Clock</Description><StartTime><Timestamp dt:dt="int">0</Timestamp><DateUtc dt:dt="string">2017-04-25T14:59:18Z</DateUtc></StartTime><FrequencyChanges><FrequencyChange><Frequency dt:dt="r8">3312958</Frequency><Timestamp dt:dt="r8">88046354757</Timestamp><Current dt:dt="…	60.004	1	right	2147221622	04-25-2017	16:59:18	14:59:18	female	208	{RIGHTARROW}	77							0	517803	517550	{RIGHTARROW}	253	516427	515950	977	right8	33	6	187	mask33	0	517533	0	517333	eqm10_NoEyeNmodel1_dir	90	HV	gazeCOD	GazeCoDxp	1	400	0	517033	6	516933
GazeCoD_1Model_male	6	2	19	<?xml version="1.0"?>\n<Clock xmlns:dt="urn:schemas-microsoft-com:datatypes"><Description dt:dt="string">E-Prime Primary Realtime Clock</Description><StartTime><Timestamp dt:dt="int">0</Timestamp><DateUtc dt:dt="string">2017-04-25T14:59:18Z</DateUtc></StartTime><FrequencyChanges><FrequencyChange><Frequency dt:dt="r8">3312958</Frequency><Timestamp dt:dt="r8">88046354757</Timestamp><Current dt:dt="…	60.004	1	right	2147221622	04-25-2017	16:59:18	14:59:18	female	209	{LEFTARROW}	53							0	519579	519266	{DOWNARROW}	312	518141	517816	825	left4,8	15	6	188	mask15	0	519250	0	519050	eqm10_NoEyeNmodel1_dir	90	H	gazeCOD	GazeCoDxp	0	400	0	518750	9	518650
GazeCoD_1Model_male	6	2	19	<?xml version="1.0"?>\n<Clock xmlns:dt="urn:schemas-microsoft-com:datatypes"><Description dt:dt="string">E-Prime Primary Realtime Clock</Description><StartTime><Timestamp dt:dt="int">0</Timestamp><DateUtc dt:dt="string">2017-04-25T14:59:18Z</DateUtc></StartTime><FrequencyChanges><FrequencyChange><Frequency dt:dt="r8">3312958</Frequency><Timestamp dt:dt="r8">88046354757</Timestamp><Current dt:dt="…	60.004	1	right	2147221622	04-25-2017	16:59:18	14:59:18	female	210	{LEFTARROW}	51							0	521371	521150	{LEFTARROW}	220	520023	519600	923	left3,2	25	6	189	mask25	0	521133	0	520933	eqm10_NoEyeNmodel1_dir	90	HV	gazeCOD	GazeCoDxp	1	400	0	520633	10	520533
GazeCoD_1Model_male	6	2	19	<?xml version="1.0"?>\n<Clock xmlns:dt="urn:schemas-microsoft-com:datatypes"><Description dt:dt="string">E-Prime Primary Realtime Clock</Description><StartTime><Timestamp dt:dt="int">0</Timestamp><DateUtc dt:dt="string">2017-04-25T14:59:18Z</DateUtc></StartTime><FrequencyChanges><FrequencyChange><Frequency dt:dt="r8">3312958</Frequency><Timestamp dt:dt="r8">88046354757</Timestamp><Current dt:dt="…	60.004	1	right	2147221622	04-25-2017	16:59:18	14:59:18	female	211	{RIGHTARROW}	46							0	523018	522783	{DOWNARROW}	235	521660	521383	777	right1,6	7	6	190	mask7	0	522766	0	522566	eqm10_NoEyeNmodel1_dir	0	V	gazeCOD	GazeCoDxp	0	400	0	522266	6	522166
GazeCoD_1Model_male	6	2	19	<?xml version="1.0"?>\n<Clock xmlns:dt="urn:schemas-microsoft-com:datatypes"><Description dt:dt="string">E-Prime Primary Realtime Clock</Description><StartTime><Timestamp dt:dt="int">0</Timestamp><DateUtc dt:dt="string">2017-04-25T14:59:18Z</DateUtc></StartTime><FrequencyChanges><FrequencyChange><Frequency dt:dt="r8">3312958</Frequency><Timestamp dt:dt="r8">88046354757</Timestamp><Current dt:dt="…	60.004	1	right	2147221622	04-25-2017	16:59:18	14:59:18	female	212	{DOWNARROW}	79							0	524810	524566	{DOWNARROW}	244	523441	523033	908	DG0	1	6	191	mask1	0	524549	0	524349	eqm10_NoEyeNmodel1_dir	0	V	gazeCOD	GazeCoDxp	1	400	0	524049	8	523949
GazeCoD_1Model_male	6	2	19	<?xml version="1.0"?>\n<Clock xmlns:dt="urn:schemas-microsoft-com:datatypes"><Description dt:dt="string">E-Prime Primary Realtime Clock</Description><StartTime><Timestamp dt:dt="int">0</Timestamp><DateUtc dt:dt="string">2017-04-25T14:59:18Z</DateUtc></StartTime><FrequencyChanges><FrequencyChange><Frequency dt:dt="r8">3312958</Frequency><Timestamp dt:dt="r8">88046354757</Timestamp><Current dt:dt="…	60.004	1	right	2147221622	04-25-2017	16:59:18	14:59:18	female	213	{RIGHTARROW}	40							0	527058	526383	{RIGHTARROW}	675	525265	524833	932	right6,4	10	6	192	mask10	0	526366	0	526166	eqm10_NoEyeNmodel1_dir	0	V	gazeCOD	GazeCoDxp	1	400	0	525866	1	525766
GazeCoD_1Model_male	6	2	19	<?xml version="1.0"?>\n<Clock xmlns:dt="urn:schemas-microsoft-com:datatypes"><Description dt:dt="string">E-Prime Primary Realtime Clock</Description><StartTime><Timestamp dt:dt="int">0</Timestamp><DateUtc dt:dt="string">2017-04-25T14:59:18Z</DateUtc></StartTime><FrequencyChanges><FrequencyChange><Frequency dt:dt="r8">3312958</Frequency><Timestamp dt:dt="r8">88046354757</Timestamp><Current dt:dt="…	60.004	1	right	2147221622	04-25-2017	16:59:18	14:59:18	female	214	{RIGHTARROW}	42							0	528994	528599	{RIGHTARROW}	395	527472	527082	890	right4,8	31	6	193	mask31	0	528582	0	528382	eqm10_NoEyeNmodel1_dir	90	HV	gazeCOD	GazeCoDxp	1	400	0	528082	10	527982
GazeCoD_1Model_male	6	2	19	<?xml version="1.0"?>\n<Clock xmlns:dt="urn:schemas-microsoft-com:datatypes"><Description dt:dt="string">E-Prime Primary Realtime Clock</Description><StartTime><Timestamp dt:dt="int">0</Timestamp><DateUtc dt:dt="string">2017-04-25T14:59:18Z</DateUtc></StartTime><FrequencyChanges><FrequencyChange><Frequency dt:dt="r8">3312958</Frequency><Timestamp dt:dt="r8">88046354757</Timestamp><Current dt:dt="…	60.004	1	right	2147221622	04-25-2017	16:59:18	14:59:18	female	215	{LEFTARROW}	49							0	530690	530466	{DOWNARROW}	224	529353	529016	837	left1,6	24	6	194	mask24	0	530449	0	530249	eqm10_NoEyeNmodel1_dir	90	HV	gazeCOD	GazeCoDxp	0	400	0	529949	-4	529849
GazeCoD_1Model_male	6	2	19	<?xml version="1.0"?>\n<Clock xmlns:dt="urn:schemas-microsoft-com:datatypes"><Description dt:dt="string">E-Prime Primary Realtime Clock</Description><StartTime><Timestamp dt:dt="int">0</Timestamp><DateUtc dt:dt="string">2017-04-25T14:59:18Z</DateUtc></StartTime><FrequencyChanges><FrequencyChange><Frequency dt:dt="r8">3312958</Frequency><Timestamp dt:dt="r8">88046354757</Timestamp><Current dt:dt="…	60.004	1	right	2147221622	04-25-2017	16:59:18	14:59:18	female	216	{DOWNARROW}	79							0	532298	532149	{DOWNARROW}	149	531032	530699	833	DG0	23	6	195	mask23	0	532132	0	531932	eqm10_NoEyeNmodel1_dir	90	HV	gazeCOD	GazeCoDxp	1	400	0	531632	0	531532
GazeCoD_1Model_male	6	2	19	<?xml version="1.0"?>\n<Clock xmlns:dt="urn:schemas-microsoft-com:datatypes"><Description dt:dt="string">E-Prime Primary Realtime Clock</Description><StartTime><Timestamp dt:dt="int">0</Timestamp><DateUtc dt:dt="string">2017-04-25T14:59:18Z</DateUtc></StartTime><FrequencyChanges><FrequencyChange><Frequency dt:dt="r8">3312958</Frequency><Timestamp dt:dt="r8">88046354757</Timestamp><Current dt:dt="…	60.004	1	right	2147221622	04-25-2017	16:59:18	14:59:18	female	217	{LEFTARROW}	49							0	534034	533832	{DOWNARROW}	202	532706	532315	891	left1,6	13	6	196	mask13	0	533815	0	533615	eqm10_NoEyeNmodel1_dir	90	H	gazeCOD	GazeCoDxp	0	400	0	533315	9	533215
GazeCoD_1Model_male	6	2	19	<?xml version="1.0"?>\n<Clock xmlns:dt="urn:schemas-microsoft-com:datatypes"><Description dt:dt="string">E-Prime Primary Realtime Clock</Description><StartTime><Timestamp dt:dt="int">0</Timestamp><DateUtc dt:dt="string">2017-04-25T14:59:18Z</DateUtc></StartTime><FrequencyChanges><FrequencyChange><Frequency dt:dt="r8">3312958</Frequency><Timestamp dt:dt="r8">88046354757</Timestamp><Current dt:dt="…	60.004	1	right	2147221622	04-25-2017	16:59:18	14:59:18	female	218	{LEFTARROW}	55							0	535818	535665	{LEFTARROW}	153	534540	534049	991	left6,4	27	6	197	mask27	0	535649	0	535449	eqm10_NoEyeNmodel1_dir	90	HV	gazeCOD	GazeCoDxp	1	400	0	535149	9	535049
GazeCoD_1Model_male	6	2	19	<?xml version="1.0"?>\n<Clock xmlns:dt="urn:schemas-microsoft-com:datatypes"><Description dt:dt="string">E-Prime Primary Realtime Clock</Description><StartTime><Timestamp dt:dt="int">0</Timestamp><DateUtc dt:dt="string">2017-04-25T14:59:18Z</DateUtc></StartTime><FrequencyChanges><FrequencyChange><Frequency dt:dt="r8">3312958</Frequency><Timestamp dt:dt="r8">88046354757</Timestamp><Current dt:dt="…	60.004	1	right	2147221622	04-25-2017	16:59:18	14:59:18	female	219	{RIGHTARROW}	42							0	537546	537232	{RIGHTARROW}	313	536111	535832	779	right4,8	9	6	198	mask9	0	537215	0	537015	eqm10_NoEyeNmodel1_dir	0	V	gazeCOD	GazeCoDxp	1	400	0	536715	4	536615
GazeCoD_1Model_male	6	2	19	<?xml version="1.0"?>\n<Clock xmlns:dt="urn:schemas-microsoft-com:datatypes"><Description dt:dt="string">E-Prime Primary Realtime Clock</Description><StartTime><Timestamp dt:dt="int">0</Timestamp><DateUtc dt:dt="string">2017-04-25T14:59:18Z</DateUtc></StartTime><FrequencyChanges><FrequencyChange><Frequency dt:dt="r8">3312958</Frequency><Timestamp dt:dt="r8">88046354757</Timestamp><Current dt:dt="…	60.004	1	right	2147221622	04-25-2017	16:59:18	14:59:18	female	220	{LEFTARROW}	53							0	539353	539165	{DOWNARROW}	188	538049	537565	984	left4,8	4	7	199	mask4	0	539148	0	538948	eqm10_NoEyeNmodel1_dir	0	V	gazeCOD	GazeCoDxp	0	400	0	538648	-1	538548
GazeCoD_1Model_male	6	2	19	<?xml version="1.0"?>\n<Clock xmlns:dt="urn:schemas-microsoft-com:datatypes"><Description dt:dt="string">E-Prime Primary Realtime Clock</Description><StartTime><Timestamp dt:dt="int">0</Timestamp><DateUtc dt:dt="string">2017-04-25T14:59:18Z</DateUtc></StartTime><FrequencyChanges><FrequencyChange><Frequency dt:dt="r8">3312958</Frequency><Timestamp dt:dt="r8">88046354757</Timestamp><Current dt:dt="…	60.004	1	right	2147221622	04-25-2017	16:59:18	14:59:18	female	221	{RIGHTARROW}	40							0	541001	540732	{RIGHTARROW}	269	539617	539365	752	right6,4	32	7	200	mask32	0	540715	0	540515	eqm10_NoEyeNmodel1_dir	90	HV	gazeCOD	GazeCoDxp	1	400	0	540215	-2	540115
GazeCoD_1Model_male	6	2	19	<?xml version="1.0"?>\n<Clock xmlns:dt="urn:schemas-microsoft-com:datatypes"><Description dt:dt="string">E-Prime Primary Realtime Clock</Description><StartTime><Timestamp dt:dt="int">0</Timestamp><DateUtc dt:dt="string">2017-04-25T14:59:18Z</DateUtc></StartTime><FrequencyChanges><FrequencyChange><Frequency dt:dt="r8">3312958</Frequency><Timestamp dt:dt="r8">88046354757</Timestamp><Current dt:dt="…	60.004	1	right	2147221622	04-25-2017	16:59:18	14:59:18	female	222	{LEFTARROW}	55							0	542689	542615	{DOWNARROW}	74	541492	541015	977	left6,4	5	7	201	mask5	0	542598	0	542398	eqm10_NoEyeNmodel1_dir	0	V	gazeCOD	GazeCoDxp	0	400	0	542098	6	541998
GazeCoD_1Model_male	6	2	19	<?xml version="1.0"?>\n<Clock xmlns:dt="urn:schemas-microsoft-com:datatypes"><Description dt:dt="string">E-Prime Primary Realtime Clock</Description><StartTime><Timestamp dt:dt="int">0</Timestamp><DateUtc dt:dt="string">2017-04-25T14:59:18Z</DateUtc></StartTime><FrequencyChanges><FrequencyChange><Frequency dt:dt="r8">3312958</Frequency><Timestamp dt:dt="r8">88046354757</Timestamp><Current dt:dt="…	60.004	1	right	2147221622	04-25-2017	16:59:18	14:59:18	female	223	{LEFTARROW}	53							0	544313	544281	{LEFTARROW}	32	543162	542698	964	left4,8	15	7	202	mask15	0	544265	0	544065	eqm10_NoEyeNmodel1_dir	90	H	gazeCOD	GazeCoDxp	1	400	0	543765	3	543665
GazeCoD_1Model_male	6	2	19	<?xml version="1.0"?>\n<Clock xmlns:dt="urn:schemas-microsoft-com:datatypes"><Description dt:dt="string">E-Prime Primary Realtime Clock</Description><StartTime><Timestamp dt:dt="int">0</Timestamp><DateUtc dt:dt="string">2017-04-25T14:59:18Z</DateUtc></StartTime><FrequencyChanges><FrequencyChange><Frequency dt:dt="r8">3312958</Frequency><Timestamp dt:dt="r8">88046354757</Timestamp><Current dt:dt="…	60.004	1	right	2147221622	04-25-2017	16:59:18	14:59:18	female	224	{LEFTARROW}	51							0	545977	545881	{DOWNARROW}	96	544766	544331	935	left3,2	3	7	203	mask3	0	545865	0	545665	eqm10_NoEyeNmodel1_dir	0	V	gazeCOD	GazeCoDxp	0	400	0	545365	-1	545265
GazeCoD_1Model_male	6	2	19	<?xml version="1.0"?>\n<Clock xmlns:dt="urn:schemas-microsoft-com:datatypes"><Description dt:dt="string">E-Prime Primary Realtime Clock</Description><StartTime><Timestamp dt:dt="int">0</Timestamp><DateUtc dt:dt="string">2017-04-25T14:59:18Z</DateUtc></StartTime><FrequencyChanges><FrequencyChange><Frequency dt:dt="r8">3312958</Frequency><Timestamp dt:dt="r8">88046354757</Timestamp><Current dt:dt="…	60.004	1	right	2147221622	04-25-2017	16:59:18	14:59:18	female	225	{LEFTARROW}	53							0	547593	547431	{LEFTARROW}	162	546320	545998	822	left4,8	26	7	204	mask26	0	547415	0	547215	eqm10_NoEyeNmodel1_dir	90	HV	gazeCOD	GazeCoDxp	1	400	0	546915	-5	546815
GazeCoD_1Model_male	6	2	19	<?xml version="1.0"?>\n<Clock xmlns:dt="urn:schemas-microsoft-com:datatypes"><Description dt:dt="string">E-Prime Primary Realtime Clock</Description><StartTime><Timestamp dt:dt="int">0</Timestamp><DateUtc dt:dt="string">2017-04-25T14:59:18Z</DateUtc></StartTime><FrequencyChanges><FrequencyChange><Frequency dt:dt="r8">3312958</Frequency><Timestamp dt:dt="r8">88046354757</Timestamp><Current dt:dt="…	60.004	1	right	2147221622	04-25-2017	16:59:18	14:59:18	female	226	{DOWNARROW}	79							0	549273	549131	{DOWNARROW}	142	548014	547615	899	DG0	23	7	205	mask23	0	549115	0	548915	eqm10_NoEyeNmodel1_dir	90	HV	gazeCOD	GazeCoDxp	1	400	0	548615	1	548515
GazeCoD_1Model_male	6	2	19	<?xml version="1.0"?>\n<Clock xmlns:dt="urn:schemas-microsoft-com:datatypes"><Description dt:dt="string">E-Prime Primary Realtime Clock</Description><StartTime><Timestamp dt:dt="int">0</Timestamp><DateUtc dt:dt="string">2017-04-25T14:59:18Z</DateUtc></StartTime><FrequencyChanges><FrequencyChange><Frequency dt:dt="r8">3312958</Frequency><Timestamp dt:dt="r8">88046354757</Timestamp><Current dt:dt="…	60.004	1	right	2147221622	04-25-2017	16:59:18	14:59:18	female	227	{LEFTARROW}	78							0	550737	550731	{LEFTARROW}	6	549620	549298	822	left8	17	7	206	mask17	0	550714	-1	550514	eqm10_NoEyeNmodel1_dir	90	H	gazeCOD	GazeCoDxp	1	400	0	550215	-5	550115
GazeCoD_1Model_male	6	2	19	<?xml version="1.0"?>\n<Clock xmlns:dt="urn:schemas-microsoft-com:datatypes"><Description dt:dt="string">E-Prime Primary Realtime Clock</Description><StartTime><Timestamp dt:dt="int">0</Timestamp><DateUtc dt:dt="string">2017-04-25T14:59:18Z</DateUtc></StartTime><FrequencyChanges><FrequencyChange><Frequency dt:dt="r8">3312958</Frequency><Timestamp dt:dt="r8">88046354757</Timestamp><Current dt:dt="…	60.004	1	right	2147221622	04-25-2017	16:59:18	14:59:18	female	228	{RIGHTARROW}	46							0	552265	552231	{DOWNARROW}	34	551109	550748	861	right1,6	7	7	207	mask7	0	552214	0	552014	eqm10_NoEyeNmodel1_dir	0	V	gazeCOD	GazeCoDxp	0	400	0	551714	5	551614
GazeCoD_1Model_male	6	2	19	<?xml version="1.0"?>\n<Clock xmlns:dt="urn:schemas-microsoft-com:datatypes"><Description dt:dt="string">E-Prime Primary Realtime Clock</Description><StartTime><Timestamp dt:dt="int">0</Timestamp><DateUtc dt:dt="string">2017-04-25T14:59:18Z</DateUtc></StartTime><FrequencyChanges><FrequencyChange><Frequency dt:dt="r8">3312958</Frequency><Timestamp dt:dt="r8">88046354757</Timestamp><Current dt:dt="…	60.004	1	right	2147221622	04-25-2017	16:59:18	14:59:18	female	229	{LEFTARROW}	55							0	553801	553664	{LEFTARROW}	137	552550	552281	769	left6,4	16	7	208	mask16	0	553648	0	553448	eqm10_NoEyeNmodel1_dir	90	H	gazeCOD	GazeCoDxp	1	400	0	553148	-2	553048
GazeCoD_1Model_male	6	2	19	<?xml version="1.0"?>\n<Clock xmlns:dt="urn:schemas-microsoft-com:datatypes"><Description dt:dt="string">E-Prime Primary Realtime Clock</Description><StartTime><Timestamp dt:dt="int">0</Timestamp><DateUtc dt:dt="string">2017-04-25T14:59:18Z</DateUtc></StartTime><FrequencyChanges><FrequencyChange><Frequency dt:dt="r8">3312958</Frequency><Timestamp dt:dt="r8">88046354757</Timestamp><Current dt:dt="…	60.004	1	right	2147221622	04-25-2017	16:59:18	14:59:18	female	230	{LEFTARROW}	49							0	555529	555381	{DOWNARROW}	147	554266	553814	952	left1,6	2	7	209	mask2	0	555364	0	555164	eqm10_NoEyeNmodel1_dir	0	V	gazeCOD	GazeCoDxp	0	400	0	554864	-2	554764
GazeCoD_1Model_male	6	2	19	<?xml version="1.0"?>\n<Clock xmlns:dt="urn:schemas-microsoft-com:datatypes"><Description dt:dt="string">E-Prime Primary Realtime Clock</Description><StartTime><Timestamp dt:dt="int">0</Timestamp><DateUtc dt:dt="string">2017-04-25T14:59:18Z</DateUtc></StartTime><FrequencyChanges><FrequencyChange><Frequency dt:dt="r8">3312958</Frequency><Timestamp dt:dt="r8">88046354757</Timestamp><Current dt:dt="…	60.004	1	right	2147221622	04-25-2017	16:59:18	14:59:18	female	231	{LEFTARROW}	78							0	557528	556914	{LEFTARROW}	614	555801	555547	754	left8	6	7	210	mask6	0	556897	0	556697	eqm10_NoEyeNmodel1_dir	0	V	gazeCOD	GazeCoDxp	1	400	0	556397	-4	556297
GazeCoD_1Model_male	6	2	19	<?xml version="1.0"?>\n<Clock xmlns:dt="urn:schemas-microsoft-com:datatypes"><Description dt:dt="string">E-Prime Primary Realtime Clock</Description><StartTime><Timestamp dt:dt="int">0</Timestamp><DateUtc dt:dt="string">2017-04-25T14:59:18Z</DateUtc></StartTime><FrequencyChanges><FrequencyChange><Frequency dt:dt="r8">3312958</Frequency><Timestamp dt:dt="r8">88046354757</Timestamp><Current dt:dt="…	60.004	1	right	2147221622	04-25-2017	16:59:18	14:59:18	female	232	{RIGHTARROW}	42							0	559144	558947	{RIGHTARROW}	197	557831	557547	784	right4,8	31	7	211	mask31	0	558931	0	558731	eqm10_NoEyeNmodel1_dir	90	HV	gazeCOD	GazeCoDxp	1	400	0	558431	0	558331
GazeCoD_1Model_male	6	2	19	<?xml version="1.0"?>\n<Clock xmlns:dt="urn:schemas-microsoft-com:datatypes"><Description dt:dt="string">E-Prime Primary Realtime Clock</Description><StartTime><Timestamp dt:dt="int">0</Timestamp><DateUtc dt:dt="string">2017-04-25T14:59:18Z</DateUtc></StartTime><FrequencyChanges><FrequencyChange><Frequency dt:dt="r8">3312958</Frequency><Timestamp dt:dt="r8">88046354757</Timestamp><Current dt:dt="…	60.004	1	right	2147221622	04-25-2017	16:59:18	14:59:18	female	233	{RIGHTARROW}	42							0	561024	560647	{DOWNARROW}	377	559525	559164	861	right4,8	20	7	212	mask20	0	560631	0	560431	eqm10_NoEyeNmodel1_dir	90	H	gazeCOD	GazeCoDxp	0	400	0	560131	6	560031
GazeCoD_1Model_male	6	2	19	<?xml version="1.0"?>\n<Clock xmlns:dt="urn:schemas-microsoft-com:datatypes"><Description dt:dt="string">E-Prime Primary Realtime Clock</Description><StartTime><Timestamp dt:dt="int">0</Timestamp><DateUtc dt:dt="string">2017-04-25T14:59:18Z</DateUtc></StartTime><FrequencyChanges><FrequencyChange><Frequency dt:dt="r8">3312958</Frequency><Timestamp dt:dt="r8">88046354757</Timestamp><Current dt:dt="…	60.004	1	right	2147221622	04-25-2017	16:59:18	14:59:18	female	234	{LEFTARROW}	49							0	562952	562647	{DOWNARROW}	305	561521	561047	974	left1,6	24	7	213	mask24	0	562630	0	562430	eqm10_NoEyeNmodel1_dir	90	HV	gazeCOD	GazeCoDxp	0	400	0	562130	9	562030
GazeCoD_1Model_male	6	2	19	<?xml version="1.0"?>\n<Clock xmlns:dt="urn:schemas-microsoft-com:datatypes"><Description dt:dt="string">E-Prime Primary Realtime Clock</Description><StartTime><Timestamp dt:dt="int">0</Timestamp><DateUtc dt:dt="string">2017-04-25T14:59:18Z</DateUtc></StartTime><FrequencyChanges><FrequencyChange><Frequency dt:dt="r8">3312958</Frequency><Timestamp dt:dt="r8">88046354757</Timestamp><Current dt:dt="…	60.004	1	right	2147221622	04-25-2017	16:59:18	14:59:18	female	235	{LEFTARROW}	55							0	564616	564464	{LEFTARROW}	152	563347	562964	883	left6,4	27	7	214	mask27	0	564447	0	564247	eqm10_NoEyeNmodel1_dir	90	HV	gazeCOD	GazeCoDxp	1	400	0	563947	0	563847
GazeCoD_1Model_male	6	2	19	<?xml version="1.0"?>\n<Clock xmlns:dt="urn:schemas-microsoft-com:datatypes"><Description dt:dt="string">E-Prime Primary Realtime Clock</Description><StartTime><Timestamp dt:dt="int">0</Timestamp><DateUtc dt:dt="string">2017-04-25T14:59:18Z</DateUtc></StartTime><FrequencyChanges><FrequencyChange><Frequency dt:dt="r8">3312958</Frequency><Timestamp dt:dt="r8">88046354757</Timestamp><Current dt:dt="…	60.004	1	right	2147221622	04-25-2017	16:59:18	14:59:18	female	236	{LEFTARROW}	51							0	566360	566114	{LEFTARROW}	246	564997	564630	867	left3,2	25	7	215	mask25	0	566097	0	565897	eqm10_NoEyeNmodel1_dir	90	HV	gazeCOD	GazeCoDxp	1	400	0	565597	0	565497
GazeCoD_1Model_male	6	2	19	<?xml version="1.0"?>\n<Clock xmlns:dt="urn:schemas-microsoft-com:datatypes"><Description dt:dt="string">E-Prime Primary Realtime Clock</Description><StartTime><Timestamp dt:dt="int">0</Timestamp><DateUtc dt:dt="string">2017-04-25T14:59:18Z</DateUtc></StartTime><FrequencyChanges><FrequencyChange><Frequency dt:dt="r8">3312958</Frequency><Timestamp dt:dt="r8">88046354757</Timestamp><Current dt:dt="…	60.004	1	right	2147221622	04-25-2017	16:59:18	14:59:18	female	237	{LEFTARROW}	49							0	568056	567763	{DOWNARROW}	293	566641	566380	761	left1,6	13	7	216	mask13	0	567747	0	567547	eqm10_NoEyeNmodel1_dir	90	H	gazeCOD	GazeCoDxp	0	400	0	567247	6	567147
GazeCoD_1Model_male	6	2	19	<?xml version="1.0"?>\n<Clock xmlns:dt="urn:schemas-microsoft-com:datatypes"><Description dt:dt="string">E-Prime Primary Realtime Clock</Description><StartTime><Timestamp dt:dt="int">0</Timestamp><DateUtc dt:dt="string">2017-04-25T14:59:18Z</DateUtc></StartTime><FrequencyChanges><FrequencyChange><Frequency dt:dt="r8">3312958</Frequency><Timestamp dt:dt="r8">88046354757</Timestamp><Current dt:dt="…	60.004	1	right	2147221622	04-25-2017	16:59:18	14:59:18	female	238	{RIGHTARROW}	44							0	569848	569597	{DOWNARROW}	251	568475	568080	895	right3,2	8	7	217	mask8	0	569580	0	569380	eqm10_NoEyeNmodel1_dir	0	V	gazeCOD	GazeCoDxp	0	400	0	569080	5	568980
GazeCoD_1Model_male	6	2	19	<?xml version="1.0"?>\n<Clock xmlns:dt="urn:schemas-microsoft-com:datatypes"><Description dt:dt="string">E-Prime Primary Realtime Clock</Description><StartTime><Timestamp dt:dt="int">0</Timestamp><DateUtc dt:dt="string">2017-04-25T14:59:18Z</DateUtc></StartTime><FrequencyChanges><FrequencyChange><Frequency dt:dt="r8">3312958</Frequency><Timestamp dt:dt="r8">88046354757</Timestamp><Current dt:dt="…	60.004	1	right	2147221622	04-25-2017	16:59:18	14:59:18	female	239	{RIGHTARROW}	46							0	571696	571347	{DOWNARROW}	348	570232	569863	869	right1,6	29	7	218	mask29	0	571330	0	571130	eqm10_NoEyeNmodel1_dir	90	HV	gazeCOD	GazeCoDxp	0	400	0	570830	-2	570730
GazeCoD_1Model_male	6	2	19	<?xml version="1.0"?>\n<Clock xmlns:dt="urn:schemas-microsoft-com:datatypes"><Description dt:dt="string">E-Prime Primary Realtime Clock</Description><StartTime><Timestamp dt:dt="int">0</Timestamp><DateUtc dt:dt="string">2017-04-25T14:59:18Z</DateUtc></StartTime><FrequencyChanges><FrequencyChange><Frequency dt:dt="r8">3312958</Frequency><Timestamp dt:dt="r8">88046354757</Timestamp><Current dt:dt="…	60.004	1	right	2147221622	04-25-2017	16:59:18	14:59:18	female	240	{RIGHTARROW}	44							0	573487	573280	{RIGHTARROW}	207	572166	571713	953	right3,2	19	7	219	mask19	0	573263	0	573063	eqm10_NoEyeNmodel1_dir	90	H	gazeCOD	GazeCoDxp	1	400	0	572763	-3	572663
GazeCoD_1Model_male	6	2	19	<?xml version="1.0"?>\n<Clock xmlns:dt="urn:schemas-microsoft-com:datatypes"><Description dt:dt="string">E-Prime Primary Realtime Clock</Description><StartTime><Timestamp dt:dt="int">0</Timestamp><DateUtc dt:dt="string">2017-04-25T14:59:18Z</DateUtc></StartTime><FrequencyChanges><FrequencyChange><Frequency dt:dt="r8">3312958</Frequency><Timestamp dt:dt="r8">88046354757</Timestamp><Current dt:dt="…	60.004	1	right	2147221622	04-25-2017	16:59:18	14:59:18	female	241	{RIGHTARROW}	44							0	575175	574913	{RIGHTARROW}	262	573798	573497	801	right3,2	30	7	220	mask30	0	574896	0	574696	eqm10_NoEyeNmodel1_dir	90	HV	gazeCOD	GazeCoDxp	1	400	0	574396	-2	574296
GazeCoD_1Model_male	6	2	19	<?xml version="1.0"?>\n<Clock xmlns:dt="urn:schemas-microsoft-com:datatypes"><Description dt:dt="string">E-Prime Primary Realtime Clock</Description><StartTime><Timestamp dt:dt="int">0</Timestamp><DateUtc dt:dt="string">2017-04-25T14:59:18Z</DateUtc></StartTime><FrequencyChanges><FrequencyChange><Frequency dt:dt="r8">3312958</Frequency><Timestamp dt:dt="r8">88046354757</Timestamp><Current dt:dt="…	60.004	1	right	2147221622	04-25-2017	16:59:18	14:59:18	female	242	{RIGHTARROW}	46							0	579319	578979	{RIGHTARROW}	340	577860	577480	880	right1,6	18	7	221	mask18	0	578963	0	578763	eqm10_NoEyeNmodel1_dir	90	H	gazeCOD	GazeCoDxp	1	400	0	578463	3	578363
GazeCoD_1Model_male	6	2	19	<?xml version="1.0"?>\n<Clock xmlns:dt="urn:schemas-microsoft-com:datatypes"><Description dt:dt="string">E-Prime Primary Realtime Clock</Description><StartTime><Timestamp dt:dt="int">0</Timestamp><DateUtc dt:dt="string">2017-04-25T14:59:18Z</DateUtc></StartTime><FrequencyChanges><FrequencyChange><Frequency dt:dt="r8">3312958</Frequency><Timestamp dt:dt="r8">88046354757</Timestamp><Current dt:dt="…	60.004	1	right	2147221622	04-25-2017	16:59:18	14:59:18	female	243	{RIGHTARROW}	77							0	581015	580913	{RIGHTARROW}	102	579791	579329	962	right8	33	7	222	mask33	0	580896	0	580696	eqm10_NoEyeNmodel1_dir	90	HV	gazeCOD	GazeCoDxp	1	400	0	580396	5	580296
GazeCoD_1Model_male	6	2	19	<?xml version="1.0"?>\n<Clock xmlns:dt="urn:schemas-microsoft-com:datatypes"><Description dt:dt="string">E-Prime Primary Realtime Clock</Description><StartTime><Timestamp dt:dt="int">0</Timestamp><DateUtc dt:dt="string">2017-04-25T14:59:18Z</DateUtc></StartTime><FrequencyChanges><FrequencyChange><Frequency dt:dt="r8">3312958</Frequency><Timestamp dt:dt="r8">88046354757</Timestamp><Current dt:dt="…	60.004	1	right	2147221622	04-25-2017	16:59:18	14:59:18	female	244	{DOWNARROW}	79							0	582767	582629	{DOWNARROW}	138	581514	581029	985	DG0	1	7	223	mask1	0	582613	0	582413	eqm10_NoEyeNmodel1_dir	0	V	gazeCOD	GazeCoDxp	1	400	0	582113	-1	582013
GazeCoD_1Model_male	6	2	19	<?xml version="1.0"?>\n<Clock xmlns:dt="urn:schemas-microsoft-com:datatypes"><Description dt:dt="string">E-Prime Primary Realtime Clock</Description><StartTime><Timestamp dt:dt="int">0</Timestamp><DateUtc dt:dt="string">2017-04-25T14:59:18Z</DateUtc></StartTime><FrequencyChanges><FrequencyChange><Frequency dt:dt="r8">3312958</Frequency><Timestamp dt:dt="r8">88046354757</Timestamp><Current dt:dt="…	60.004	1	right	2147221622	04-25-2017	16:59:18	14:59:18	female	245	{LEFTARROW}	78							0	584495	584329	{LEFTARROW}	166	583212	582779	933	left8	28	7	224	mask28	0	584312	-1	584112	eqm10_NoEyeNmodel1_dir	90	HV	gazeCOD	GazeCoDxp	1	400	0	583813	1	583713
GazeCoD_1Model_male	6	2	19	<?xml version="1.0"?>\n<Clock xmlns:dt="urn:schemas-microsoft-com:datatypes"><Description dt:dt="string">E-Prime Primary Realtime Clock</Description><StartTime><Timestamp dt:dt="int">0</Timestamp><DateUtc dt:dt="string">2017-04-25T14:59:18Z</DateUtc></StartTime><FrequencyChanges><FrequencyChange><Frequency dt:dt="r8">3312958</Frequency><Timestamp dt:dt="r8">88046354757</Timestamp><Current dt:dt="…	60.004	1	right	2147221622	04-25-2017	16:59:18	14:59:18	female	246	{RIGHTARROW}	77							0	586175	586062	{RIGHTARROW}	113	584948	584512	936	right8	22	7	225	mask22	0	586046	0	585846	eqm10_NoEyeNmodel1_dir	90	H	gazeCOD	GazeCoDxp	1	400	0	585546	-2	585446
GazeCoD_1Model_male	6	2	19	<?xml version="1.0"?>\n<Clock xmlns:dt="urn:schemas-microsoft-com:datatypes"><Description dt:dt="string">E-Prime Primary Realtime Clock</Description><StartTime><Timestamp dt:dt="int">0</Timestamp><DateUtc dt:dt="string">2017-04-25T14:59:18Z</DateUtc></StartTime><FrequencyChanges><FrequencyChange><Frequency dt:dt="r8">3312958</Frequency><Timestamp dt:dt="r8">88046354757</Timestamp><Current dt:dt="…	60.004	1	right	2147221622	04-25-2017	16:59:18	14:59:18	female	247	{RIGHTARROW}	40							0	587847	587779	{RIGHTARROW}	68	586663	586196	967	right6,4	21	7	226	mask21	0	587762	0	587562	eqm10_NoEyeNmodel1_dir	90	H	gazeCOD	GazeCoDxp	1	400	0	587262	-1	587162
GazeCoD_1Model_male	6	2	19	<?xml version="1.0"?>\n<Clock xmlns:dt="urn:schemas-microsoft-com:datatypes"><Description dt:dt="string">E-Prime Primary Realtime Clock</Description><StartTime><Timestamp dt:dt="int">0</Timestamp><DateUtc dt:dt="string">2017-04-25T14:59:18Z</DateUtc></StartTime><FrequencyChanges><FrequencyChange><Frequency dt:dt="r8">3312958</Frequency><Timestamp dt:dt="r8">88046354757</Timestamp><Current dt:dt="…	60.004	1	right	2147221622	04-25-2017	16:59:18	14:59:18	female	248	{RIGHTARROW}	42							0	589543	589329	{DOWNARROW}	213	588203	587862	841	right4,8	9	7	227	mask9	0	589312	0	589112	eqm10_NoEyeNmodel1_dir	0	V	gazeCOD	GazeCoDxp	0	400	0	588812	9	588712
GazeCoD_1Model_male	6	2	19	<?xml version="1.0"?>\n<Clock xmlns:dt="urn:schemas-microsoft-com:datatypes"><Description dt:dt="string">E-Prime Primary Realtime Clock</Description><StartTime><Timestamp dt:dt="int">0</Timestamp><DateUtc dt:dt="string">2017-04-25T14:59:18Z</DateUtc></StartTime><FrequencyChanges><FrequencyChange><Frequency dt:dt="r8">3312958</Frequency><Timestamp dt:dt="r8">88046354757</Timestamp><Current dt:dt="…	60.004	1	right	2147221622	04-25-2017	16:59:18	14:59:18	female	249	{LEFTARROW}	51							0	591270	590995	{DOWNARROW}	275	589874	589562	812	left3,2	14	7	228	mask14	0	590979	0	590779	eqm10_NoEyeNmodel1_dir	90	H	gazeCOD	GazeCoDxp	0	400	0	590479	5	590379
GazeCoD_1Model_male	6	2	19	<?xml version="1.0"?>\n<Clock xmlns:dt="urn:schemas-microsoft-com:datatypes"><Description dt:dt="string">E-Prime Primary Realtime Clock</Description><StartTime><Timestamp dt:dt="int">0</Timestamp><DateUtc dt:dt="string">2017-04-25T14:59:18Z</DateUtc></StartTime><FrequencyChanges><FrequencyChange><Frequency dt:dt="r8">3312958</Frequency><Timestamp dt:dt="r8">88046354757</Timestamp><Current dt:dt="…	60.004	1	right	2147221622	04-25-2017	16:59:18	14:59:18	female	250	{RIGHTARROW}	77							0	592998	592745	{RIGHTARROW}	253	591633	591295	838	right8	11	7	229	mask11	0	592729	0	592529	eqm10_NoEyeNmodel1_dir	0	V	gazeCOD	GazeCoDxp	1	400	0	592229	-4	592129
GazeCoD_1Model_male	6	2	19	<?xml version="1.0"?>\n<Clock xmlns:dt="urn:schemas-microsoft-com:datatypes"><Description dt:dt="string">E-Prime Primary Realtime Clock</Description><StartTime><Timestamp dt:dt="int">0</Timestamp><DateUtc dt:dt="string">2017-04-25T14:59:18Z</DateUtc></StartTime><FrequencyChanges><FrequencyChange><Frequency dt:dt="r8">3312958</Frequency><Timestamp dt:dt="r8">88046354757</Timestamp><Current dt:dt="…	60.004	1	right	2147221622	04-25-2017	16:59:18	14:59:18	female	251	{DOWNARROW}	79							0	594702	594562	{DOWNARROW}	140	593435	593012	923	DG0	12	7	230	mask12	0	594545	0	594345	eqm10_NoEyeNmodel1_dir	90	H	gazeCOD	GazeCoDxp	1	400	0	594045	10	593945
GazeCoD_1Model_male	6	2	19	<?xml version="1.0"?>\n<Clock xmlns:dt="urn:schemas-microsoft-com:datatypes"><Description dt:dt="string">E-Prime Primary Realtime Clock</Description><StartTime><Timestamp dt:dt="int">0</Timestamp><DateUtc dt:dt="string">2017-04-25T14:59:18Z</DateUtc></StartTime><FrequencyChanges><FrequencyChange><Frequency dt:dt="r8">3312958</Frequency><Timestamp dt:dt="r8">88046354757</Timestamp><Current dt:dt="…	60.004	1	right	2147221622	04-25-2017	16:59:18	14:59:18	female	252	{RIGHTARROW}	40							0	596342	596178	{RIGHTARROW}	164	595055	594712	843	right6,4	10	7	231	mask10	0	596162	0	595962	eqm10_NoEyeNmodel1_dir	0	V	gazeCOD	GazeCoDxp	1	400	0	595662	7	595562
GazeCoD_1Model_male	6	2	19	<?xml version="1.0"?>\n<Clock xmlns:dt="urn:schemas-microsoft-com:datatypes"><Description dt:dt="string">E-Prime Primary Realtime Clock</Description><StartTime><Timestamp dt:dt="int">0</Timestamp><DateUtc dt:dt="string">2017-04-25T14:59:18Z</DateUtc></StartTime><FrequencyChanges><FrequencyChange><Frequency dt:dt="r8">3312958</Frequency><Timestamp dt:dt="r8">88046354757</Timestamp><Current dt:dt="…	60.004	1	right	2147221622	04-25-2017	16:59:18	14:59:18	female	253	{LEFTARROW}	49							0	598094	597928	{DOWNARROW}	166	596815	596362	953	left1,6	24	8	232	mask24	0	597912	0	597712	eqm10_NoEyeNmodel1_dir	90	HV	gazeCOD	GazeCoDxp	0	400	0	597412	-3	597312
GazeCoD_1Model_male	6	2	19	<?xml version="1.0"?>\n<Clock xmlns:dt="urn:schemas-microsoft-com:datatypes"><Description dt:dt="string">E-Prime Primary Realtime Clock</Description><StartTime><Timestamp dt:dt="int">0</Timestamp><DateUtc dt:dt="string">2017-04-25T14:59:18Z</DateUtc></StartTime><FrequencyChanges><FrequencyChange><Frequency dt:dt="r8">3312958</Frequency><Timestamp dt:dt="r8">88046354757</Timestamp><Current dt:dt="…	60.004	1	right	2147221622	04-25-2017	16:59:18	14:59:18	female	254	{RIGHTARROW}	40							0	599734	599595	{RIGHTARROW}	139	598480	598112	868	right6,4	32	8	233	mask32	0	599578	0	599378	eqm10_NoEyeNmodel1_dir	90	HV	gazeCOD	GazeCoDxp	1	400	0	599078	-2	598978
GazeCoD_1Model_male	6	2	19	<?xml version="1.0"?>\n<Clock xmlns:dt="urn:schemas-microsoft-com:datatypes"><Description dt:dt="string">E-Prime Primary Realtime Clock</Description><StartTime><Timestamp dt:dt="int">0</Timestamp><DateUtc dt:dt="string">2017-04-25T14:59:18Z</DateUtc></StartTime><FrequencyChanges><FrequencyChange><Frequency dt:dt="r8">3312958</Frequency><Timestamp dt:dt="r8">88046354757</Timestamp><Current dt:dt="…	60.004	1	right	2147221622	04-25-2017	16:59:18	14:59:18	female	255	{LEFTARROW}	55							0	601350	601145	{LEFTARROW}	205	600018	599745	773	left6,4	5	8	234	mask5	0	601128	0	600928	eqm10_NoEyeNmodel1_dir	0	V	gazeCOD	GazeCoDxp	1	400	0	600628	10	600528
GazeCoD_1Model_male	6	2	19	<?xml version="1.0"?>\n<Clock xmlns:dt="urn:schemas-microsoft-com:datatypes"><Description dt:dt="string">E-Prime Primary Realtime Clock</Description><StartTime><Timestamp dt:dt="int">0</Timestamp><DateUtc dt:dt="string">2017-04-25T14:59:18Z</DateUtc></StartTime><FrequencyChanges><FrequencyChange><Frequency dt:dt="r8">3312958</Frequency><Timestamp dt:dt="r8">88046354757</Timestamp><Current dt:dt="…	60.004	1	right	2147221622	04-25-2017	16:59:18	14:59:18	female	256	{RIGHTARROW}	77							0	602894	602761	{RIGHTARROW}	133	601640	601361	779	right8	33	8	235	mask33	0	602745	0	602545	eqm10_NoEyeNmodel1_dir	90	HV	gazeCOD	GazeCoDxp	1	400	0	602245	5	602145
GazeCoD_1Model_male	6	2	19	<?xml version="1.0"?>\n<Clock xmlns:dt="urn:schemas-microsoft-com:datatypes"><Description dt:dt="string">E-Prime Primary Realtime Clock</Description><StartTime><Timestamp dt:dt="int">0</Timestamp><DateUtc dt:dt="string">2017-04-25T14:59:18Z</DateUtc></StartTime><FrequencyChanges><FrequencyChange><Frequency dt:dt="r8">3312958</Frequency><Timestamp dt:dt="r8">88046354757</Timestamp><Current dt:dt="…	60.004	1	right	2147221622	04-25-2017	16:59:18	14:59:18	female	257	{RIGHTARROW}	42							0	604558	604395	{RIGHTARROW}	163	603276	602911	865	right4,8	20	8	236	mask20	0	604378	0	604178	eqm10_NoEyeNmodel1_dir	90	H	gazeCOD	GazeCoDxp	1	400	0	603878	2	603778
GazeCoD_1Model_male	6	2	19	<?xml version="1.0"?>\n<Clock xmlns:dt="urn:schemas-microsoft-com:datatypes"><Description dt:dt="string">E-Prime Primary Realtime Clock</Description><StartTime><Timestamp dt:dt="int">0</Timestamp><DateUtc dt:dt="string">2017-04-25T14:59:18Z</DateUtc></StartTime><FrequencyChanges><FrequencyChange><Frequency dt:dt="r8">3312958</Frequency><Timestamp dt:dt="r8">88046354757</Timestamp><Current dt:dt="…	60.004	1	right	2147221622	04-25-2017	16:59:18	14:59:18	female	258	{LEFTARROW}	51							0	606325	606078	{DOWNARROW}	247	604957	604578	879	left3,2	3	8	237	mask3	0	606061	0	605861	eqm10_NoEyeNmodel1_dir	0	V	gazeCOD	GazeCoDxp	0	400	0	605561	4	605461
GazeCoD_1Model_male	6	2	19	<?xml version="1.0"?>\n<Clock xmlns:dt="urn:schemas-microsoft-com:datatypes"><Description dt:dt="string">E-Prime Primary Realtime Clock</Description><StartTime><Timestamp dt:dt="int">0</Timestamp><DateUtc dt:dt="string">2017-04-25T14:59:18Z</DateUtc></StartTime><FrequencyChanges><FrequencyChange><Frequency dt:dt="r8">3312958</Frequency><Timestamp dt:dt="r8">88046354757</Timestamp><Current dt:dt="…	60.004	1	right	2147221622	04-25-2017	16:59:18	14:59:18	female	259	{RIGHTARROW}	77							0	608149	607911	{RIGHTARROW}	238	606786	606345	941	right8	11	8	238	mask11	0	607894	0	607694	eqm10_NoEyeNmodel1_dir	0	V	gazeCOD	GazeCoDxp	1	400	0	607394	8	607294
GazeCoD_1Model_male	6	2	19	<?xml version="1.0"?>\n<Clock xmlns:dt="urn:schemas-microsoft-com:datatypes"><Description dt:dt="string">E-Prime Primary Realtime Clock</Description><StartTime><Timestamp dt:dt="int">0</Timestamp><DateUtc dt:dt="string">2017-04-25T14:59:18Z</DateUtc></StartTime><FrequencyChanges><FrequencyChange><Frequency dt:dt="r8">3312958</Frequency><Timestamp dt:dt="r8">88046354757</Timestamp><Current dt:dt="…	60.004	1	right	2147221622	04-25-2017	16:59:18	14:59:18	female	260	{RIGHTARROW}	77							0	609797	609661	{RIGHTARROW}	136	608545	608161	884	right8	22	8	239	mask22	0	609644	0	609444	eqm10_NoEyeNmodel1_dir	90	H	gazeCOD	GazeCoDxp	1	400	0	609144	-1	609044
GazeCoD_1Model_male	6	2	19	<?xml version="1.0"?>\n<Clock xmlns:dt="urn:schemas-microsoft-com:datatypes"><Description dt:dt="string">E-Prime Primary Realtime Clock</Description><StartTime><Timestamp dt:dt="int">0</Timestamp><DateUtc dt:dt="string">2017-04-25T14:59:18Z</DateUtc></StartTime><FrequencyChanges><FrequencyChange><Frequency dt:dt="r8">3312958</Frequency><Timestamp dt:dt="r8">88046354757</Timestamp><Current dt:dt="…	60.004	1	right	2147221622	04-25-2017	16:59:18	14:59:18	female	261	{LEFTARROW}	53							0	611485	611194	{DOWNARROW}	291	610075	609811	764	left4,8	4	8	240	mask4	0	611178	0	610978	eqm10_NoEyeNmodel1_dir	0	V	gazeCOD	GazeCoDxp	0	400	0	610678	3	610578
GazeCoD_1Model_male	6	2	19	<?xml version="1.0"?>\n<Clock xmlns:dt="urn:schemas-microsoft-com:datatypes"><Description dt:dt="string">E-Prime Primary Realtime Clock</Description><StartTime><Timestamp dt:dt="int">0</Timestamp><DateUtc dt:dt="string">2017-04-25T14:59:18Z</DateUtc></StartTime><FrequencyChanges><FrequencyChange><Frequency dt:dt="r8">3312958</Frequency><Timestamp dt:dt="r8">88046354757</Timestamp><Current dt:dt="…	60.004	1	right	2147221622	04-25-2017	16:59:18	14:59:18	female	262	{DOWNARROW}	79							0	613957	612911	{RIGHTARROW}	1046	611787	611494	793	DG0	1	8	241	mask1	0	612894	0	612694	eqm10_NoEyeNmodel1_dir	0	V	gazeCOD	GazeCoDxp	0	400	0	612394	7	612294
GazeCoD_1Model_male	6	2	19	<?xml version="1.0"?>\n<Clock xmlns:dt="urn:schemas-microsoft-com:datatypes"><Description dt:dt="string">E-Prime Primary Realtime Clock</Description><StartTime><Timestamp dt:dt="int">0</Timestamp><DateUtc dt:dt="string">2017-04-25T14:59:18Z</DateUtc></StartTime><FrequencyChanges><FrequencyChange><Frequency dt:dt="r8">3312958</Frequency><Timestamp dt:dt="r8">88046354757</Timestamp><Current dt:dt="…	60.004	1	right	2147221622	04-25-2017	16:59:18	14:59:18	female	263	{LEFTARROW}	49							0	615757	615461	{DOWNARROW}	296	614334	613977	857	left1,6	13	8	242	mask13	0	615444	0	615244	eqm10_NoEyeNmodel1_dir	90	H	gazeCOD	GazeCoDxp	0	400	0	614944	10	614844
GazeCoD_1Model_male	6	2	19	<?xml version="1.0"?>\n<Clock xmlns:dt="urn:schemas-microsoft-com:datatypes"><Description dt:dt="string">E-Prime Primary Realtime Clock</Description><StartTime><Timestamp dt:dt="int">0</Timestamp><DateUtc dt:dt="string">2017-04-25T14:59:18Z</DateUtc></StartTime><FrequencyChanges><FrequencyChange><Frequency dt:dt="r8">3312958</Frequency><Timestamp dt:dt="r8">88046354757</Timestamp><Current dt:dt="…	60.004	1	right	2147221622	04-25-2017	16:59:18	14:59:18	female	264	{RIGHTARROW}	46							0	617461	617261	{RIGHTARROW}	200	616137	615777	860	right1,6	18	8	243	mask18	0	617244	0	617044	eqm10_NoEyeNmodel1_dir	90	H	gazeCOD	GazeCoDxp	1	400	0	616744	7	616644
GazeCoD_1Model_male	6	2	19	<?xml version="1.0"?>\n<Clock xmlns:dt="urn:schemas-microsoft-com:datatypes"><Description dt:dt="string">E-Prime Primary Realtime Clock</Description><StartTime><Timestamp dt:dt="int">0</Timestamp><DateUtc dt:dt="string">2017-04-25T14:59:18Z</DateUtc></StartTime><FrequencyChanges><FrequencyChange><Frequency dt:dt="r8">3312958</Frequency><Timestamp dt:dt="r8">88046354757</Timestamp><Current dt:dt="…	60.004	1	right	2147221622	04-25-2017	16:59:18	14:59:18	female	265	{LEFTARROW}	55							0	620093	618894	{RIGHTARROW}	1199	617776	617477	799	left6,4	16	8	244	mask16	0	618877	0	618677	eqm10_NoEyeNmodel1_dir	90	H	gazeCOD	GazeCoDxp	0	400	0	618377	1	618277
GazeCoD_1Model_male	6	2	19	<?xml version="1.0"?>\n<Clock xmlns:dt="urn:schemas-microsoft-com:datatypes"><Description dt:dt="string">E-Prime Primary Realtime Clock</Description><StartTime><Timestamp dt:dt="int">0</Timestamp><DateUtc dt:dt="string">2017-04-25T14:59:18Z</DateUtc></StartTime><FrequencyChanges><FrequencyChange><Frequency dt:dt="r8">3312958</Frequency><Timestamp dt:dt="r8">88046354757</Timestamp><Current dt:dt="…	60.004	1	right	2147221622	04-25-2017	16:59:18	14:59:18	female	266	{LEFTARROW}	53							0	621933	621644	{LEFTARROW}	289	620527	620110	917	left4,8	26	8	245	mask26	0	621627	0	621427	eqm10_NoEyeNmodel1_dir	90	HV	gazeCOD	GazeCoDxp	1	400	0	621127	0	621027
GazeCoD_1Model_male	6	2	19	<?xml version="1.0"?>\n<Clock xmlns:dt="urn:schemas-microsoft-com:datatypes"><Description dt:dt="string">E-Prime Primary Realtime Clock</Description><StartTime><Timestamp dt:dt="int">0</Timestamp><DateUtc dt:dt="string">2017-04-25T14:59:18Z</DateUtc></StartTime><FrequencyChanges><FrequencyChange><Frequency dt:dt="r8">3312958</Frequency><Timestamp dt:dt="r8">88046354757</Timestamp><Current dt:dt="…	60.004	1	right	2147221622	04-25-2017	16:59:18	14:59:18	female	267	{RIGHTARROW}	44							0	623612	623394	{DOWNARROW}	218	622271	621944	827	right3,2	8	8	246	mask8	0	623377	0	623177	eqm10_NoEyeNmodel1_dir	0	V	gazeCOD	GazeCoDxp	0	400	0	622877	6	622777
GazeCoD_1Model_male	6	2	19	<?xml version="1.0"?>\n<Clock xmlns:dt="urn:schemas-microsoft-com:datatypes"><Description dt:dt="string">E-Prime Primary Realtime Clock</Description><StartTime><Timestamp dt:dt="int">0</Timestamp><DateUtc dt:dt="string">2017-04-25T14:59:18Z</DateUtc></StartTime><FrequencyChanges><FrequencyChange><Frequency dt:dt="r8">3312958</Frequency><Timestamp dt:dt="r8">88046354757</Timestamp><Current dt:dt="…	60.004	1	right	2147221622	04-25-2017	16:59:18	14:59:18	female	268	{RIGHTARROW}	44							0	625300	625043	{RIGHTARROW}	257	623926	623627	799	right3,2	19	8	247	mask19	0	625027	0	624827	eqm10_NoEyeNmodel1_dir	90	H	gazeCOD	GazeCoDxp	1	400	0	624527	1	624427
GazeCoD_1Model_male	6	2	19	<?xml version="1.0"?>\n<Clock xmlns:dt="urn:schemas-microsoft-com:datatypes"><Description dt:dt="string">E-Prime Primary Realtime Clock</Description><StartTime><Timestamp dt:dt="int">0</Timestamp><DateUtc dt:dt="string">2017-04-25T14:59:18Z</DateUtc></StartTime><FrequencyChanges><FrequencyChange><Frequency dt:dt="r8">3312958</Frequency><Timestamp dt:dt="r8">88046354757</Timestamp><Current dt:dt="…	60.004	1	right	2147221622	04-25-2017	16:59:18	14:59:18	female	269	{LEFTARROW}	78							0	627188	626927	{LEFTARROW}	261	625803	625310	993	left8	28	8	248	mask28	0	626910	0	626710	eqm10_NoEyeNmodel1_dir	90	HV	gazeCOD	GazeCoDxp	1	400	0	626410	7	626310
GazeCoD_1Model_male	6	2	19	<?xml version="1.0"?>\n<Clock xmlns:dt="urn:schemas-microsoft-com:datatypes"><Description dt:dt="string">E-Prime Primary Realtime Clock</Description><StartTime><Timestamp dt:dt="int">0</Timestamp><DateUtc dt:dt="string">2017-04-25T14:59:18Z</DateUtc></StartTime><FrequencyChanges><FrequencyChange><Frequency dt:dt="r8">3312958</Frequency><Timestamp dt:dt="r8">88046354757</Timestamp><Current dt:dt="…	60.004	1	right	2147221622	04-25-2017	16:59:18	14:59:18	female	270	{RIGHTARROW}	46							0	628924	628610	{DOWNARROW}	314	627488	627210	778	right1,6	7	8	249	mask7	0	628593	0	628393	eqm10_NoEyeNmodel1_dir	0	V	gazeCOD	GazeCoDxp	0	400	0	628093	5	627993
GazeCoD_1Model_male	6	2	19	<?xml version="1.0"?>\n<Clock xmlns:dt="urn:schemas-microsoft-com:datatypes"><Description dt:dt="string">E-Prime Primary Realtime Clock</Description><StartTime><Timestamp dt:dt="int">0</Timestamp><DateUtc dt:dt="string">2017-04-25T14:59:18Z</DateUtc></StartTime><FrequencyChanges><FrequencyChange><Frequency dt:dt="r8">3312958</Frequency><Timestamp dt:dt="r8">88046354757</Timestamp><Current dt:dt="…	60.004	1	right	2147221622	04-25-2017	16:59:18	14:59:18	female	271	{DOWNARROW}	79							0	630684	630310	{DOWNARROW}	374	629193	628943	750	DG0	23	8	250	mask23	0	630293	0	630093	eqm10_NoEyeNmodel1_dir	90	HV	gazeCOD	GazeCoDxp	1	400	0	629793	0	629693
GazeCoD_1Model_male	6	2	19	<?xml version="1.0"?>\n<Clock xmlns:dt="urn:schemas-microsoft-com:datatypes"><Description dt:dt="string">E-Prime Primary Realtime Clock</Description><StartTime><Timestamp dt:dt="int">0</Timestamp><DateUtc dt:dt="string">2017-04-25T14:59:18Z</DateUtc></StartTime><FrequencyChanges><FrequencyChange><Frequency dt:dt="r8">3312958</Frequency><Timestamp dt:dt="r8">88046354757</Timestamp><Current dt:dt="…	60.004	1	right	2147221622	04-25-2017	16:59:18	14:59:18	female	272	{LEFTARROW}	53							0	632404	632093	{DOWNARROW}	311	630980	630693	787	left4,8	15	8	251	mask15	0	632076	0	631876	eqm10_NoEyeNmodel1_dir	90	H	gazeCOD	GazeCoDxp	0	400	0	631576	-4	631476
GazeCoD_1Model_male	6	2	19	<?xml version="1.0"?>\n<Clock xmlns:dt="urn:schemas-microsoft-com:datatypes"><Description dt:dt="string">E-Prime Primary Realtime Clock</Description><StartTime><Timestamp dt:dt="int">0</Timestamp><DateUtc dt:dt="string">2017-04-25T14:59:18Z</DateUtc></StartTime><FrequencyChanges><FrequencyChange><Frequency dt:dt="r8">3312958</Frequency><Timestamp dt:dt="r8">88046354757</Timestamp><Current dt:dt="…	60.004	1	right	2147221622	04-25-2017	16:59:18	14:59:18	female	273	{LEFTARROW}	78							0	634164	633876	{LEFTARROW}	288	632762	632426	836	left8	17	8	252	mask17	0	633860	0	633660	eqm10_NoEyeNmodel1_dir	90	H	gazeCOD	GazeCoDxp	1	400	0	633360	-2	633260
GazeCoD_1Model_male	6	2	19	<?xml version="1.0"?>\n<Clock xmlns:dt="urn:schemas-microsoft-com:datatypes"><Description dt:dt="string">E-Prime Primary Realtime Clock</Description><StartTime><Timestamp dt:dt="int">0</Timestamp><DateUtc dt:dt="string">2017-04-25T14:59:18Z</DateUtc></StartTime><FrequencyChanges><FrequencyChange><Frequency dt:dt="r8">3312958</Frequency><Timestamp dt:dt="r8">88046354757</Timestamp><Current dt:dt="…	60.004	1	right	2147221622	04-25-2017	16:59:18	14:59:18	female	274	{RIGHTARROW}	42							0	635900	635626	{DOWNARROW}	274	634502	634176	826	right4,8	9	8	253	mask9	0	635609	0	635409	eqm10_NoEyeNmodel1_dir	0	V	gazeCOD	GazeCoDxp	0	400	0	635109	7	635009
GazeCoD_1Model_male	6	2	19	<?xml version="1.0"?>\n<Clock xmlns:dt="urn:schemas-microsoft-com:datatypes"><Description dt:dt="string">E-Prime Primary Realtime Clock</Description><StartTime><Timestamp dt:dt="int">0</Timestamp><DateUtc dt:dt="string">2017-04-25T14:59:18Z</DateUtc></StartTime><FrequencyChanges><FrequencyChange><Frequency dt:dt="r8">3312958</Frequency><Timestamp dt:dt="r8">88046354757</Timestamp><Current dt:dt="…	60.004	1	right	2147221622	04-25-2017	16:59:18	14:59:18	female	275	{RIGHTARROW}	40							0	637740	637526	{RIGHTARROW}	214	636403	635909	994	right6,4	21	8	254	mask21	0	637509	0	637309	eqm10_NoEyeNmodel1_dir	90	H	gazeCOD	GazeCoDxp	1	400	0	637009	6	636909
GazeCoD_1Model_male	6	2	19	<?xml version="1.0"?>\n<Clock xmlns:dt="urn:schemas-microsoft-com:datatypes"><Description dt:dt="string">E-Prime Primary Realtime Clock</Description><StartTime><Timestamp dt:dt="int">0</Timestamp><DateUtc dt:dt="string">2017-04-25T14:59:18Z</DateUtc></StartTime><FrequencyChanges><FrequencyChange><Frequency dt:dt="r8">3312958</Frequency><Timestamp dt:dt="r8">88046354757</Timestamp><Current dt:dt="…	60.004	1	right	2147221622	04-25-2017	16:59:18	14:59:18	female	276	{LEFTARROW}	51							0	639556	639176	{DOWNARROW}	379	638064	637759	805	left3,2	25	8	255	mask25	0	639159	0	638959	eqm10_NoEyeNmodel1_dir	90	HV	gazeCOD	GazeCoDxp	0	400	0	638659	-5	638559
GazeCoD_1Model_male	6	2	19	<?xml version="1.0"?>\n<Clock xmlns:dt="urn:schemas-microsoft-com:datatypes"><Description dt:dt="string">E-Prime Primary Realtime Clock</Description><StartTime><Timestamp dt:dt="int">0</Timestamp><DateUtc dt:dt="string">2017-04-25T14:59:18Z</DateUtc></StartTime><FrequencyChanges><FrequencyChange><Frequency dt:dt="r8">3312958</Frequency><Timestamp dt:dt="r8">88046354757</Timestamp><Current dt:dt="…	60.004	1	right	2147221622	04-25-2017	16:59:18	14:59:18	female	277	{LEFTARROW}	51							0	641395	641026	{DOWNARROW}	369	639904	639576	828	left3,2	14	8	256	mask14	0	641009	0	640809	eqm10_NoEyeNmodel1_dir	90	H	gazeCOD	GazeCoDxp	0	400	0	640509	5	640409
GazeCoD_1Model_male	6	2	19	<?xml version="1.0"?>\n<Clock xmlns:dt="urn:schemas-microsoft-com:datatypes"><Description dt:dt="string">E-Prime Primary Realtime Clock</Description><StartTime><Timestamp dt:dt="int">0</Timestamp><DateUtc dt:dt="string">2017-04-25T14:59:18Z</DateUtc></StartTime><FrequencyChanges><FrequencyChange><Frequency dt:dt="r8">3312958</Frequency><Timestamp dt:dt="r8">88046354757</Timestamp><Current dt:dt="…	60.004	1	right	2147221622	04-25-2017	16:59:18	14:59:18	female	278	{DOWNARROW}	79							0	643315	642992	{DOWNARROW}	323	641871	641409	962	DG0	12	8	257	mask12	0	642976	0	642776	eqm10_NoEyeNmodel1_dir	90	H	gazeCOD	GazeCoDxp	1	400	0	642476	5	642376
GazeCoD_1Model_male	6	2	19	<?xml version="1.0"?>\n<Clock xmlns:dt="urn:schemas-microsoft-com:datatypes"><Description dt:dt="string">E-Prime Primary Realtime Clock</Description><StartTime><Timestamp dt:dt="int">0</Timestamp><DateUtc dt:dt="string">2017-04-25T14:59:18Z</DateUtc></StartTime><FrequencyChanges><FrequencyChange><Frequency dt:dt="r8">3312958</Frequency><Timestamp dt:dt="r8">88046354757</Timestamp><Current dt:dt="…	60.004	1	right	2147221622	04-25-2017	16:59:18	14:59:18	female	279	{LEFTARROW}	55							0	645059	644776	{LEFTARROW}	283	643662	643342	820	left6,4	27	8	258	mask27	0	644759	0	644559	eqm10_NoEyeNmodel1_dir	90	HV	gazeCOD	GazeCoDxp	1	400	0	644259	-3	644159
GazeCoD_1Model_male	6	2	19	<?xml version="1.0"?>\n<Clock xmlns:dt="urn:schemas-microsoft-com:datatypes"><Description dt:dt="string">E-Prime Primary Realtime Clock</Description><StartTime><Timestamp dt:dt="int">0</Timestamp><DateUtc dt:dt="string">2017-04-25T14:59:18Z</DateUtc></StartTime><FrequencyChanges><FrequencyChange><Frequency dt:dt="r8">3312958</Frequency><Timestamp dt:dt="r8">88046354757</Timestamp><Current dt:dt="…	60.004	1	right	2147221622	04-25-2017	16:59:18	14:59:18	female	280	{RIGHTARROW}	46							0	646931	646675	{DOWNARROW}	256	645549	645076	973	right1,6	29	8	259	mask29	0	646659	0	646459	eqm10_NoEyeNmodel1_dir	90	HV	gazeCOD	GazeCoDxp	0	400	0	646159	10	646059
GazeCoD_1Model_male	6	2	19	<?xml version="1.0"?>\n<Clock xmlns:dt="urn:schemas-microsoft-com:datatypes"><Description dt:dt="string">E-Prime Primary Realtime Clock</Description><StartTime><Timestamp dt:dt="int">0</Timestamp><DateUtc dt:dt="string">2017-04-25T14:59:18Z</DateUtc></StartTime><FrequencyChanges><FrequencyChange><Frequency dt:dt="r8">3312958</Frequency><Timestamp dt:dt="r8">88046354757</Timestamp><Current dt:dt="…	60.004	1	right	2147221622	04-25-2017	16:59:18	14:59:18	female	281	{RIGHTARROW}	44							0	648747	648492	{RIGHTARROW}	255	647367	646942	925	right3,2	30	8	260	mask30	0	648475	0	648275	eqm10_NoEyeNmodel1_dir	90	HV	gazeCOD	GazeCoDxp	1	400	0	647975	8	647875
GazeCoD_1Model_male	6	2	19	<?xml version="1.0"?>\n<Clock xmlns:dt="urn:schemas-microsoft-com:datatypes"><Description dt:dt="string">E-Prime Primary Realtime Clock</Description><StartTime><Timestamp dt:dt="int">0</Timestamp><DateUtc dt:dt="string">2017-04-25T14:59:18Z</DateUtc></StartTime><FrequencyChanges><FrequencyChange><Frequency dt:dt="r8">3312958</Frequency><Timestamp dt:dt="r8">88046354757</Timestamp><Current dt:dt="…	60.004	1	right	2147221622	04-25-2017	16:59:18	14:59:18	female	282	{RIGHTARROW}	42							0	650507	650309	{RIGHTARROW}	198	649187	648759	928	right4,8	31	8	261	mask31	0	650292	0	650092	eqm10_NoEyeNmodel1_dir	90	HV	gazeCOD	GazeCoDxp	1	400	0	649792	5	649692
GazeCoD_1Model_male	6	2	19	<?xml version="1.0"?>\n<Clock xmlns:dt="urn:schemas-microsoft-com:datatypes"><Description dt:dt="string">E-Prime Primary Realtime Clock</Description><StartTime><Timestamp dt:dt="int">0</Timestamp><DateUtc dt:dt="string">2017-04-25T14:59:18Z</DateUtc></StartTime><FrequencyChanges><FrequencyChange><Frequency dt:dt="r8">3312958</Frequency><Timestamp dt:dt="r8">88046354757</Timestamp><Current dt:dt="…	60.004	1	right	2147221622	04-25-2017	16:59:18	14:59:18	female	283	{RIGHTARROW}	40							0	652235	651959	{RIGHTARROW}	276	650836	650525	811	right6,4	10	8	262	mask10	0	651942	0	651742	eqm10_NoEyeNmodel1_dir	0	V	gazeCOD	GazeCoDxp	1	400	0	651442	6	651342
GazeCoD_1Model_male	6	2	19	<?xml version="1.0"?>\n<Clock xmlns:dt="urn:schemas-microsoft-com:datatypes"><Description dt:dt="string">E-Prime Primary Realtime Clock</Description><StartTime><Timestamp dt:dt="int">0</Timestamp><DateUtc dt:dt="string">2017-04-25T14:59:18Z</DateUtc></StartTime><FrequencyChanges><FrequencyChange><Frequency dt:dt="r8">3312958</Frequency><Timestamp dt:dt="r8">88046354757</Timestamp><Current dt:dt="…	60.004	1	right	2147221622	04-25-2017	16:59:18	14:59:18	female	284	{LEFTARROW}	49							0	653979	653792	{DOWNARROW}	187	652677	652258	919	left1,6	2	8	263	mask2	0	653775	0	653575	eqm10_NoEyeNmodel1_dir	0	V	gazeCOD	GazeCoDxp	0	400	0	653275	-2	653175
GazeCoD_1Model_male	6	2	19	<?xml version="1.0"?>\n<Clock xmlns:dt="urn:schemas-microsoft-com:datatypes"><Description dt:dt="string">E-Prime Primary Realtime Clock</Description><StartTime><Timestamp dt:dt="int">0</Timestamp><DateUtc dt:dt="string">2017-04-25T14:59:18Z</DateUtc></StartTime><FrequencyChanges><FrequencyChange><Frequency dt:dt="r8">3312958</Frequency><Timestamp dt:dt="r8">88046354757</Timestamp><Current dt:dt="…	60.004	1	right	2147221622	04-25-2017	16:59:18	14:59:18	female	285	{LEFTARROW}	78							0	655627	655575	{LEFTARROW}	52	654449	653992	957	left8	6	8	264	mask6	0	655558	0	655358	eqm10_NoEyeNmodel1_dir	0	V	gazeCOD	GazeCoDxp	1	400	0	655058	9	654958
GazeCoD_1Model_male	6	2	19	<?xml version="1.0"?>\n<Clock xmlns:dt="urn:schemas-microsoft-com:datatypes"><Description dt:dt="string">E-Prime Primary Realtime Clock</Description><StartTime><Timestamp dt:dt="int">0</Timestamp><DateUtc dt:dt="string">2017-04-25T14:59:18Z</DateUtc></StartTime><FrequencyChanges><FrequencyChange><Frequency dt:dt="r8">3312958</Frequency><Timestamp dt:dt="r8">88046354757</Timestamp><Current dt:dt="…	60.004	1	right	2147221622	04-25-2017	16:59:18	14:59:18	female	286	{RIGHTARROW}	77							0	657283	657108	{RIGHTARROW}	175	655996	655642	854	right8	11	9	265	mask11	0	657092	0	656892	eqm10_NoEyeNmodel1_dir	0	V	gazeCOD	GazeCoDxp	1	400	0	656592	-4	656492
GazeCoD_1Model_male	6	2	19	<?xml version="1.0"?>\n<Clock xmlns:dt="urn:schemas-microsoft-com:datatypes"><Description dt:dt="string">E-Prime Primary Realtime Clock</Description><StartTime><Timestamp dt:dt="int">0</Timestamp><DateUtc dt:dt="string">2017-04-25T14:59:18Z</DateUtc></StartTime><FrequencyChanges><FrequencyChange><Frequency dt:dt="r8">3312958</Frequency><Timestamp dt:dt="r8">88046354757</Timestamp><Current dt:dt="…	60.004	1	right	2147221622	04-25-2017	16:59:18	14:59:18	female	287	{LEFTARROW}	53							0	659026	658858	{LEFTARROW}	168	657743	657292	951	left4,8	15	9	266	mask15	0	658841	0	658641	eqm10_NoEyeNmodel1_dir	90	H	gazeCOD	GazeCoDxp	1	400	0	658341	-2	658241
GazeCoD_1Model_male	6	2	19	<?xml version="1.0"?>\n<Clock xmlns:dt="urn:schemas-microsoft-com:datatypes"><Description dt:dt="string">E-Prime Primary Realtime Clock</Description><StartTime><Timestamp dt:dt="int">0</Timestamp><DateUtc dt:dt="string">2017-04-25T14:59:18Z</DateUtc></StartTime><FrequencyChanges><FrequencyChange><Frequency dt:dt="r8">3312958</Frequency><Timestamp dt:dt="r8">88046354757</Timestamp><Current dt:dt="…	60.004	1	right	2147221622	04-25-2017	16:59:18	14:59:18	female	288	{RIGHTARROW}	44							0	660610	660491	{RIGHTARROW}	119	659380	659041	839	right3,2	8	9	267	mask8	0	660475	0	660275	eqm10_NoEyeNmodel1_dir	0	V	gazeCOD	GazeCoDxp	1	400	0	659975	-5	659875
GazeCoD_1Model_male	6	2	19	<?xml version="1.0"?>\n<Clock xmlns:dt="urn:schemas-microsoft-com:datatypes"><Description dt:dt="string">E-Prime Primary Realtime Clock</Description><StartTime><Timestamp dt:dt="int">0</Timestamp><DateUtc dt:dt="string">2017-04-25T14:59:18Z</DateUtc></StartTime><FrequencyChanges><FrequencyChange><Frequency dt:dt="r8">3312958</Frequency><Timestamp dt:dt="r8">88046354757</Timestamp><Current dt:dt="…	60.004	1	right	2147221622	04-25-2017	16:59:18	14:59:18	female	289	{LEFTARROW}	49							0	662346	662075	{DOWNARROW}	271	660953	660625	828	left1,6	24	9	268	mask24	0	662058	0	661858	eqm10_NoEyeNmodel1_dir	90	HV	gazeCOD	GazeCoDxp	0	400	0	661558	5	661458
GazeCoD_1Model_male	6	2	19	<?xml version="1.0"?>\n<Clock xmlns:dt="urn:schemas-microsoft-com:datatypes"><Description dt:dt="string">E-Prime Primary Realtime Clock</Description><StartTime><Timestamp dt:dt="int">0</Timestamp><DateUtc dt:dt="string">2017-04-25T14:59:18Z</DateUtc></StartTime><FrequencyChanges><FrequencyChange><Frequency dt:dt="r8">3312958</Frequency><Timestamp dt:dt="r8">88046354757</Timestamp><Current dt:dt="…	60.004	1	right	2147221622	04-25-2017	16:59:18	14:59:18	female	290	{RIGHTARROW}	46							0	664106	663841	{DOWNARROW}	265	662725	662358	867	right1,6	7	9	269	mask7	0	663824	-1	663624	eqm10_NoEyeNmodel1_dir	0	V	gazeCOD	GazeCoDxp	0	400	0	663325	0	663225
GazeCoD_1Model_male	6	2	19	<?xml version="1.0"?>\n<Clock xmlns:dt="urn:schemas-microsoft-com:datatypes"><Description dt:dt="string">E-Prime Primary Realtime Clock</Description><StartTime><Timestamp dt:dt="int">0</Timestamp><DateUtc dt:dt="string">2017-04-25T14:59:18Z</DateUtc></StartTime><FrequencyChanges><FrequencyChange><Frequency dt:dt="r8">3312958</Frequency><Timestamp dt:dt="r8">88046354757</Timestamp><Current dt:dt="…	60.004	1	right	2147221622	04-25-2017	16:59:18	14:59:18	female	291	{RIGHTARROW}	42							0	665874	665624	{RIGHTARROW}	250	664509	664124	885	right4,8	20	9	270	mask20	0	665608	0	665408	eqm10_NoEyeNmodel1_dir	90	H	gazeCOD	GazeCoDxp	1	400	0	665108	-1	665008
GazeCoD_1Model_male	6	2	19	<?xml version="1.0"?>\n<Clock xmlns:dt="urn:schemas-microsoft-com:datatypes"><Description dt:dt="string">E-Prime Primary Realtime Clock</Description><StartTime><Timestamp dt:dt="int">0</Timestamp><DateUtc dt:dt="string">2017-04-25T14:59:18Z</DateUtc></StartTime><FrequencyChanges><FrequencyChange><Frequency dt:dt="r8">3312958</Frequency><Timestamp dt:dt="r8">88046354757</Timestamp><Current dt:dt="…	60.004	1	right	2147221622	04-25-2017	16:59:18	14:59:18	female	292	{LEFTARROW}	53							0	668258	667458	{DOWNARROW}	800	666337	665891	946	left4,8	4	9	271	mask4	0	667441	0	667241	eqm10_NoEyeNmodel1_dir	0	V	gazeCOD	GazeCoDxp	0	400	0	666941	4	666841
GazeCoD_1Model_male	6	2	19	<?xml version="1.0"?>\n<Clock xmlns:dt="urn:schemas-microsoft-com:datatypes"><Description dt:dt="string">E-Prime Primary Realtime Clock</Description><StartTime><Timestamp dt:dt="int">0</Timestamp><DateUtc dt:dt="string">2017-04-25T14:59:18Z</DateUtc></StartTime><FrequencyChanges><FrequencyChange><Frequency dt:dt="r8">3312958</Frequency><Timestamp dt:dt="r8">88046354757</Timestamp><Current dt:dt="…	60.004	1	right	2147221622	04-25-2017	16:59:18	14:59:18	female	293	{RIGHTARROW}	40							0	670154	669757	{RIGHTARROW}	397	668646	668274	872	right6,4	10	9	272	mask10	0	669741	0	669541	eqm10_NoEyeNmodel1_dir	0	V	gazeCOD	GazeCoDxp	1	400	0	669241	-5	669141
GazeCoD_1Model_male	6	2	19	<?xml version="1.0"?>\n<Clock xmlns:dt="urn:schemas-microsoft-com:datatypes"><Description dt:dt="string">E-Prime Primary Realtime Clock</Description><StartTime><Timestamp dt:dt="int">0</Timestamp><DateUtc dt:dt="string">2017-04-25T14:59:18Z</DateUtc></StartTime><FrequencyChanges><FrequencyChange><Frequency dt:dt="r8">3312958</Frequency><Timestamp dt:dt="r8">88046354757</Timestamp><Current dt:dt="…	60.004	1	right	2147221622	04-25-2017	16:59:18	14:59:18	female	294	{LEFTARROW}	53							0	672074	671757	{LEFTARROW}	317	670645	670174	971	left4,8	26	9	273	mask26	0	671741	0	671541	eqm10_NoEyeNmodel1_dir	90	HV	gazeCOD	GazeCoDxp	1	400	0	671241	-4	671141
GazeCoD_1Model_male	6	2	19	<?xml version="1.0"?>\n<Clock xmlns:dt="urn:schemas-microsoft-com:datatypes"><Description dt:dt="string">E-Prime Primary Realtime Clock</Description><StartTime><Timestamp dt:dt="int">0</Timestamp><DateUtc dt:dt="string">2017-04-25T14:59:18Z</DateUtc></StartTime><FrequencyChanges><FrequencyChange><Frequency dt:dt="r8">3312958</Frequency><Timestamp dt:dt="r8">88046354757</Timestamp><Current dt:dt="…	60.004	1	right	2147221622	04-25-2017	16:59:18	14:59:18	female	295	{RIGHTARROW}	46							0	673874	673624	{DOWNARROW}	250	672507	672091	916	right1,6	18	9	274	mask18	0	673607	0	673407	eqm10_NoEyeNmodel1_dir	90	H	gazeCOD	GazeCoDxp	0	400	0	673107	0	673007
GazeCoD_1Model_male	6	2	19	<?xml version="1.0"?>\n<Clock xmlns:dt="urn:schemas-microsoft-com:datatypes"><Description dt:dt="string">E-Prime Primary Realtime Clock</Description><StartTime><Timestamp dt:dt="int">0</Timestamp><DateUtc dt:dt="string">2017-04-25T14:59:18Z</DateUtc></StartTime><FrequencyChanges><FrequencyChange><Frequency dt:dt="r8">3312958</Frequency><Timestamp dt:dt="r8">88046354757</Timestamp><Current dt:dt="…	60.004	1	right	2147221622	04-25-2017	16:59:18	14:59:18	female	296	{RIGHTARROW}	44							0	675841	675440	{DOWNARROW}	401	674328	673891	937	right3,2	19	9	275	mask19	0	675424	0	675224	eqm10_NoEyeNmodel1_dir	90	H	gazeCOD	GazeCoDxp	0	400	0	674924	-4	674824
GazeCoD_1Model_male	6	2	19	<?xml version="1.0"?>\n<Clock xmlns:dt="urn:schemas-microsoft-com:datatypes"><Description dt:dt="string">E-Prime Primary Realtime Clock</Description><StartTime><Timestamp dt:dt="int">0</Timestamp><DateUtc dt:dt="string">2017-04-25T14:59:18Z</DateUtc></StartTime><FrequencyChanges><FrequencyChange><Frequency dt:dt="r8">3312958</Frequency><Timestamp dt:dt="r8">88046354757</Timestamp><Current dt:dt="…	60.004	1	right	2147221622	04-25-2017	16:59:18	14:59:18	female	297	{RIGHTARROW}	42							0	680913	680690	{RIGHTARROW}	223	679577	679207	870	right4,8	31	9	276	mask31	0	680673	-1	680473	eqm10_NoEyeNmodel1_dir	90	HV	gazeCOD	GazeCoDxp	1	400	0	680174	-3	680074
GazeCoD_1Model_male	6	2	19	<?xml version="1.0"?>\n<Clock xmlns:dt="urn:schemas-microsoft-com:datatypes"><Description dt:dt="string">E-Prime Primary Realtime Clock</Description><StartTime><Timestamp dt:dt="int">0</Timestamp><DateUtc dt:dt="string">2017-04-25T14:59:18Z</DateUtc></StartTime><FrequencyChanges><FrequencyChange><Frequency dt:dt="r8">3312958</Frequency><Timestamp dt:dt="r8">88046354757</Timestamp><Current dt:dt="…	60.004	1	right	2147221622	04-25-2017	16:59:18	14:59:18	female	298	{DOWNARROW}	79							0	682617	682423	{DOWNARROW}	194	681308	680923	885	DG0	12	9	277	mask12	0	682407	0	682207	eqm10_NoEyeNmodel1_dir	90	H	gazeCOD	GazeCoDxp	1	400	0	681907	-1	681807
GazeCoD_1Model_male	6	2	19	<?xml version="1.0"?>\n<Clock xmlns:dt="urn:schemas-microsoft-com:datatypes"><Description dt:dt="string">E-Prime Primary Realtime Clock</Description><StartTime><Timestamp dt:dt="int">0</Timestamp><DateUtc dt:dt="string">2017-04-25T14:59:18Z</DateUtc></StartTime><FrequencyChanges><FrequencyChange><Frequency dt:dt="r8">3312958</Frequency><Timestamp dt:dt="r8">88046354757</Timestamp><Current dt:dt="…	60.004	1	right	2147221622	04-25-2017	16:59:18	14:59:18	female	299	{LEFTARROW}	78							0	684289	684073	{LEFTARROW}	216	682954	682640	814	left8	6	9	278	mask6	0	684057	0	683857	eqm10_NoEyeNmodel1_dir	0	V	gazeCOD	GazeCoDxp	1	400	0	683557	3	683457
GazeCoD_1Model_male	6	2	19	<?xml version="1.0"?>\n<Clock xmlns:dt="urn:schemas-microsoft-com:datatypes"><Description dt:dt="string">E-Prime Primary Realtime Clock</Description><StartTime><Timestamp dt:dt="int">0</Timestamp><DateUtc dt:dt="string">2017-04-25T14:59:18Z</DateUtc></StartTime><FrequencyChanges><FrequencyChange><Frequency dt:dt="r8">3312958</Frequency><Timestamp dt:dt="r8">88046354757</Timestamp><Current dt:dt="…	60.004	1	right	2147221622	04-25-2017	16:59:18	14:59:18	female	300	{LEFTARROW}	51							0	686121	685890	{DOWNARROW}	231	684776	684307	969	left3,2	3	9	279	mask3	0	685873	0	685673	eqm10_NoEyeNmodel1_dir	0	V	gazeCOD	GazeCoDxp	0	400	0	685373	-3	685273
GazeCoD_1Model_male	6	2	19	<?xml version="1.0"?>\n<Clock xmlns:dt="urn:schemas-microsoft-com:datatypes"><Description dt:dt="string">E-Prime Primary Realtime Clock</Description><StartTime><Timestamp dt:dt="int">0</Timestamp><DateUtc dt:dt="string">2017-04-25T14:59:18Z</DateUtc></StartTime><FrequencyChanges><FrequencyChange><Frequency dt:dt="r8">3312958</Frequency><Timestamp dt:dt="r8">88046354757</Timestamp><Current dt:dt="…	60.004	1	right	2147221622	04-25-2017	16:59:18	14:59:18	female	301	{LEFTARROW}	55							0	687817	687573	{LEFTARROW}	244	686454	686140	814	left6,4	27	9	280	mask27	0	687556	0	687356	eqm10_NoEyeNmodel1_dir	90	HV	gazeCOD	GazeCoDxp	1	400	0	687056	2	686956
GazeCoD_1Model_male	6	2	19	<?xml version="1.0"?>\n<Clock xmlns:dt="urn:schemas-microsoft-com:datatypes"><Description dt:dt="string">E-Prime Primary Realtime Clock</Description><StartTime><Timestamp dt:dt="int">0</Timestamp><DateUtc dt:dt="string">2017-04-25T14:59:18Z</DateUtc></StartTime><FrequencyChanges><FrequencyChange><Frequency dt:dt="r8">3312958</Frequency><Timestamp dt:dt="r8">88046354757</Timestamp><Current dt:dt="…	60.004	1	right	2147221622	04-25-2017	16:59:18	14:59:18	female	302	{LEFTARROW}	78							0	689521	689306	{LEFTARROW}	215	688187	687840	847	left8	17	9	281	mask17	0	689290	0	689090	eqm10_NoEyeNmodel1_dir	90	H	gazeCOD	GazeCoDxp	1	400	0	688790	3	688690
GazeCoD_1Model_male	6	2	19	<?xml version="1.0"?>\n<Clock xmlns:dt="urn:schemas-microsoft-com:datatypes"><Description dt:dt="string">E-Prime Primary Realtime Clock</Description><StartTime><Timestamp dt:dt="int">0</Timestamp><DateUtc dt:dt="string">2017-04-25T14:59:18Z</DateUtc></StartTime><FrequencyChanges><FrequencyChange><Frequency dt:dt="r8">3312958</Frequency><Timestamp dt:dt="r8">88046354757</Timestamp><Current dt:dt="…	60.004	1	right	2147221622	04-25-2017	16:59:18	14:59:18	female	303	{LEFTARROW}	51							0	691361	691040	{LEFTARROW}	321	689914	689540	874	left3,2	14	9	282	mask14	0	691023	0	690823	eqm10_NoEyeNmodel1_dir	90	H	gazeCOD	GazeCoDxp	1	400	0	690523	9	690423
GazeCoD_1Model_male	6	2	19	<?xml version="1.0"?>\n<Clock xmlns:dt="urn:schemas-microsoft-com:datatypes"><Description dt:dt="string">E-Prime Primary Realtime Clock</Description><StartTime><Timestamp dt:dt="int">0</Timestamp><DateUtc dt:dt="string">2017-04-25T14:59:18Z</DateUtc></StartTime><FrequencyChanges><FrequencyChange><Frequency dt:dt="r8">3312958</Frequency><Timestamp dt:dt="r8">88046354757</Timestamp><Current dt:dt="…	60.004	1	right	2147221622	04-25-2017	16:59:18	14:59:18	female	304	{RIGHTARROW}	40							0	693040	692789	{RIGHTARROW}	251	691672	691373	799	right6,4	32	9	283	mask32	0	692773	0	692573	eqm10_NoEyeNmodel1_dir	90	HV	gazeCOD	GazeCoDxp	1	400	0	692273	1	692173
GazeCoD_1Model_male	6	2	19	<?xml version="1.0"?>\n<Clock xmlns:dt="urn:schemas-microsoft-com:datatypes"><Description dt:dt="string">E-Prime Primary Realtime Clock</Description><StartTime><Timestamp dt:dt="int">0</Timestamp><DateUtc dt:dt="string">2017-04-25T14:59:18Z</DateUtc></StartTime><FrequencyChanges><FrequencyChange><Frequency dt:dt="r8">3312958</Frequency><Timestamp dt:dt="r8">88046354757</Timestamp><Current dt:dt="…	60.004	1	right	2147221622	04-25-2017	16:59:18	14:59:18	female	305	{LEFTARROW}	51							0	694768	694489	{DOWNARROW}	279	693364	693056	808	left3,2	25	9	284	mask25	0	694473	0	694273	eqm10_NoEyeNmodel1_dir	90	HV	gazeCOD	GazeCoDxp	0	400	0	693973	9	693873
GazeCoD_1Model_male	6	2	19	<?xml version="1.0"?>\n<Clock xmlns:dt="urn:schemas-microsoft-com:datatypes"><Description dt:dt="string">E-Prime Primary Realtime Clock</Description><StartTime><Timestamp dt:dt="int">0</Timestamp><DateUtc dt:dt="string">2017-04-25T14:59:18Z</DateUtc></StartTime><FrequencyChanges><FrequencyChange><Frequency dt:dt="r8">3312958</Frequency><Timestamp dt:dt="r8">88046354757</Timestamp><Current dt:dt="…	60.004	1	right	2147221622	04-25-2017	16:59:18	14:59:18	female	306	{RIGHTARROW}	77							0	696536	696323	{RIGHTARROW}	213	695203	694789	914	right8	22	9	285	mask22	0	696306	0	696106	eqm10_NoEyeNmodel1_dir	90	H	gazeCOD	GazeCoDxp	1	400	0	695806	3	695706
GazeCoD_1Model_male	6	2	19	<?xml version="1.0"?>\n<Clock xmlns:dt="urn:schemas-microsoft-com:datatypes"><Description dt:dt="string">E-Prime Primary Realtime Clock</Description><StartTime><Timestamp dt:dt="int">0</Timestamp><DateUtc dt:dt="string">2017-04-25T14:59:18Z</DateUtc></StartTime><FrequencyChanges><FrequencyChange><Frequency dt:dt="r8">3312958</Frequency><Timestamp dt:dt="r8">88046354757</Timestamp><Current dt:dt="…	60.004	1	right	2147221622	04-25-2017	16:59:18	14:59:18	female	307	{LEFTARROW}	55							0	698688	698156	{LEFTARROW}	532	697032	696556	976	left6,4	5	9	286	mask5	0	698139	0	697939	eqm10_NoEyeNmodel1_dir	0	V	gazeCOD	GazeCoDxp	1	400	0	697639	7	697539
GazeCoD_1Model_male	6	2	19	<?xml version="1.0"?>\n<Clock xmlns:dt="urn:schemas-microsoft-com:datatypes"><Description dt:dt="string">E-Prime Primary Realtime Clock</Description><StartTime><Timestamp dt:dt="int">0</Timestamp><DateUtc dt:dt="string">2017-04-25T14:59:18Z</DateUtc></StartTime><FrequencyChanges><FrequencyChange><Frequency dt:dt="r8">3312958</Frequency><Timestamp dt:dt="r8">88046354757</Timestamp><Current dt:dt="…	60.004	1	right	2147221622	04-25-2017	16:59:18	14:59:18	female	308	{DOWNARROW}	79							0	700440	700156	{DOWNARROW}	284	699042	698706	836	DG0	1	9	287	mask1	0	700139	0	699939	eqm10_NoEyeNmodel1_dir	0	V	gazeCOD	GazeCoDxp	1	400	0	699639	-3	699539
GazeCoD_1Model_male	6	2	19	<?xml version="1.0"?>\n<Clock xmlns:dt="urn:schemas-microsoft-com:datatypes"><Description dt:dt="string">E-Prime Primary Realtime Clock</Description><StartTime><Timestamp dt:dt="int">0</Timestamp><DateUtc dt:dt="string">2017-04-25T14:59:18Z</DateUtc></StartTime><FrequencyChanges><FrequencyChange><Frequency dt:dt="r8">3312958</Frequency><Timestamp dt:dt="r8">88046354757</Timestamp><Current dt:dt="…	60.004	1	right	2147221622	04-25-2017	16:59:18	14:59:18	female	309	{RIGHTARROW}	42							0	702328	702072	{RIGHTARROW}	256	700952	700456	996	right4,8	9	9	288	mask9	0	702056	0	701856	eqm10_NoEyeNmodel1_dir	0	V	gazeCOD	GazeCoDxp	1	400	0	701556	4	701456
GazeCoD_1Model_male	6	2	19	<?xml version="1.0"?>\n<Clock xmlns:dt="urn:schemas-microsoft-com:datatypes"><Description dt:dt="string">E-Prime Primary Realtime Clock</Description><StartTime><Timestamp dt:dt="int">0</Timestamp><DateUtc dt:dt="string">2017-04-25T14:59:18Z</DateUtc></StartTime><FrequencyChanges><FrequencyChange><Frequency dt:dt="r8">3312958</Frequency><Timestamp dt:dt="r8">88046354757</Timestamp><Current dt:dt="…	60.004	1	right	2147221622	04-25-2017	16:59:18	14:59:18	female	310	{LEFTARROW}	49							0	704040	703805	{DOWNARROW}	235	702686	702339	847	left1,6	2	9	289	mask2	0	703789	0	703589	eqm10_NoEyeNmodel1_dir	0	V	gazeCOD	GazeCoDxp	0	400	0	703289	3	703189
GazeCoD_1Model_male	6	2	19	<?xml version="1.0"?>\n<Clock xmlns:dt="urn:schemas-microsoft-com:datatypes"><Description dt:dt="string">E-Prime Primary Realtime Clock</Description><StartTime><Timestamp dt:dt="int">0</Timestamp><DateUtc dt:dt="string">2017-04-25T14:59:18Z</DateUtc></StartTime><FrequencyChanges><FrequencyChange><Frequency dt:dt="r8">3312958</Frequency><Timestamp dt:dt="r8">88046354757</Timestamp><Current dt:dt="…	60.004	1	right	2147221622	04-25-2017	16:59:18	14:59:18	female	311	{DOWNARROW}	79							0	705728	705522	{DOWNARROW}	206	704397	704055	842	DG0	23	9	290	mask23	0	705505	0	705305	eqm10_NoEyeNmodel1_dir	90	HV	gazeCOD	GazeCoDxp	1	400	0	705005	8	704905
GazeCoD_1Model_male	6	2	19	<?xml version="1.0"?>\n<Clock xmlns:dt="urn:schemas-microsoft-com:datatypes"><Description dt:dt="string">E-Prime Primary Realtime Clock</Description><StartTime><Timestamp dt:dt="int">0</Timestamp><DateUtc dt:dt="string">2017-04-25T14:59:18Z</DateUtc></StartTime><FrequencyChanges><FrequencyChange><Frequency dt:dt="r8">3312958</Frequency><Timestamp dt:dt="r8">88046354757</Timestamp><Current dt:dt="…	60.004	1	right	2147221622	04-25-2017	16:59:18	14:59:18	female	312	{RIGHTARROW}	40							0	707336	707105	{RIGHTARROW}	231	705991	705739	752	right6,4	21	9	291	mask21	0	707089	0	706889	eqm10_NoEyeNmodel1_dir	90	H	gazeCOD	GazeCoDxp	1	400	0	706589	-2	706489
GazeCoD_1Model_male	6	2	19	<?xml version="1.0"?>\n<Clock xmlns:dt="urn:schemas-microsoft-com:datatypes"><Description dt:dt="string">E-Prime Primary Realtime Clock</Description><StartTime><Timestamp dt:dt="int">0</Timestamp><DateUtc dt:dt="string">2017-04-25T14:59:18Z</DateUtc></StartTime><FrequencyChanges><FrequencyChange><Frequency dt:dt="r8">3312958</Frequency><Timestamp dt:dt="r8">88046354757</Timestamp><Current dt:dt="…	60.004	1	right	2147221622	04-25-2017	16:59:18	14:59:18	female	313	{LEFTARROW}	49							0	708983	708822	{DOWNARROW}	161	707706	707355	851	left1,6	13	9	292	mask13	0	708805	0	708605	eqm10_NoEyeNmodel1_dir	90	H	gazeCOD	GazeCoDxp	0	400	0	708305	-1	708205
GazeCoD_1Model_male	6	2	19	<?xml version="1.0"?>\n<Clock xmlns:dt="urn:schemas-microsoft-com:datatypes"><Description dt:dt="string">E-Prime Primary Realtime Clock</Description><StartTime><Timestamp dt:dt="int">0</Timestamp><DateUtc dt:dt="string">2017-04-25T14:59:18Z</DateUtc></StartTime><FrequencyChanges><FrequencyChange><Frequency dt:dt="r8">3312958</Frequency><Timestamp dt:dt="r8">88046354757</Timestamp><Current dt:dt="…	60.004	1	right	2147221622	04-25-2017	16:59:18	14:59:18	female	314	{RIGHTARROW}	44							0	710567	710405	{RIGHTARROW}	162	709283	709005	778	right3,2	30	9	293	mask30	0	710388	0	710188	eqm10_NoEyeNmodel1_dir	90	HV	gazeCOD	GazeCoDxp	1	400	0	709888	5	709788
GazeCoD_1Model_male	6	2	19	<?xml version="1.0"?>\n<Clock xmlns:dt="urn:schemas-microsoft-com:datatypes"><Description dt:dt="string">E-Prime Primary Realtime Clock</Description><StartTime><Timestamp dt:dt="int">0</Timestamp><DateUtc dt:dt="string">2017-04-25T14:59:18Z</DateUtc></StartTime><FrequencyChanges><FrequencyChange><Frequency dt:dt="r8">3312958</Frequency><Timestamp dt:dt="r8">88046354757</Timestamp><Current dt:dt="…	60.004	1	right	2147221622	04-25-2017	16:59:18	14:59:18	female	315	{LEFTARROW}	55							0	712239	712038	{LEFTARROW}	201	710913	710588	825	left6,4	16	9	294	mask16	0	712022	0	711822	eqm10_NoEyeNmodel1_dir	90	H	gazeCOD	GazeCoDxp	1	400	0	711522	9	711422
GazeCoD_1Model_male	6	2	19	<?xml version="1.0"?>\n<Clock xmlns:dt="urn:schemas-microsoft-com:datatypes"><Description dt:dt="string">E-Prime Primary Realtime Clock</Description><StartTime><Timestamp dt:dt="int">0</Timestamp><DateUtc dt:dt="string">2017-04-25T14:59:18Z</DateUtc></StartTime><FrequencyChanges><FrequencyChange><Frequency dt:dt="r8">3312958</Frequency><Timestamp dt:dt="r8">88046354757</Timestamp><Current dt:dt="…	60.004	1	right	2147221622	04-25-2017	16:59:18	14:59:18	female	316	{LEFTARROW}	78							0	713903	713655	{LEFTARROW}	248	712540	712255	785	left8	28	9	295	mask28	0	713638	0	713438	eqm10_NoEyeNmodel1_dir	90	HV	gazeCOD	GazeCoDxp	1	400	0	713138	-2	713038
GazeCoD_1Model_male	6	2	19	<?xml version="1.0"?>\n<Clock xmlns:dt="urn:schemas-microsoft-com:datatypes"><Description dt:dt="string">E-Prime Primary Realtime Clock</Description><StartTime><Timestamp dt:dt="int">0</Timestamp><DateUtc dt:dt="string">2017-04-25T14:59:18Z</DateUtc></StartTime><FrequencyChanges><FrequencyChange><Frequency dt:dt="r8">3312958</Frequency><Timestamp dt:dt="r8">88046354757</Timestamp><Current dt:dt="…	60.004	1	right	2147221622	04-25-2017	16:59:18	14:59:18	female	317	{RIGHTARROW}	77							0	715543	715405	{RIGHTARROW}	138	714289	713922	867	right8	33	9	296	mask33	0	715388	0	715188	eqm10_NoEyeNmodel1_dir	90	HV	gazeCOD	GazeCoDxp	1	400	0	714888	-1	714788
GazeCoD_1Model_male	6	2	19	<?xml version="1.0"?>\n<Clock xmlns:dt="urn:schemas-microsoft-com:datatypes"><Description dt:dt="string">E-Prime Primary Realtime Clock</Description><StartTime><Timestamp dt:dt="int">0</Timestamp><DateUtc dt:dt="string">2017-04-25T14:59:18Z</DateUtc></StartTime><FrequencyChanges><FrequencyChange><Frequency dt:dt="r8">3312958</Frequency><Timestamp dt:dt="r8">88046354757</Timestamp><Current dt:dt="…	60.004	1	right	2147221622	04-25-2017	16:59:18	14:59:18	female	318	{RIGHTARROW}	46							0	717079	716938	{DOWNARROW}	141	715826	715555	771	right1,6	29	9	297	mask29	0	716921	0	716721	eqm10_NoEyeNmodel1_dir	90	HV	gazeCOD	GazeCoDxp	0	400	0	716421	-5	716321
GazeCoD_1Model_male	6	2	19	<?xml version="1.0"?>\n<Clock xmlns:dt="urn:schemas-microsoft-com:datatypes"><Description dt:dt="string">E-Prime Primary Realtime Clock</Description><StartTime><Timestamp dt:dt="int">0</Timestamp><DateUtc dt:dt="string">2017-04-25T14:59:18Z</DateUtc></StartTime><FrequencyChanges><FrequencyChange><Frequency dt:dt="r8">3312958</Frequency><Timestamp dt:dt="r8">88046354757</Timestamp><Current dt:dt="…	60.004	1	right	2147221622	04-25-2017	16:59:18	14:59:18	female	319	{RIGHTARROW}	42							0	718775	718455	{RIGHTARROW}	320	717338	717088	750	right4,8	9	10	298	mask9	0	718438	0	718238	eqm10_NoEyeNmodel1_dir	0	V	gazeCOD	GazeCoDxp	1	400	0	717938	0	717838
GazeCoD_1Model_male	6	2	19	<?xml version="1.0"?>\n<Clock xmlns:dt="urn:schemas-microsoft-com:datatypes"><Description dt:dt="string">E-Prime Primary Realtime Clock</Description><StartTime><Timestamp dt:dt="int">0</Timestamp><DateUtc dt:dt="string">2017-04-25T14:59:18Z</DateUtc></StartTime><FrequencyChanges><FrequencyChange><Frequency dt:dt="r8">3312958</Frequency><Timestamp dt:dt="r8">88046354757</Timestamp><Current dt:dt="…	60.004	1	right	2147221622	04-25-2017	16:59:18	14:59:18	female	320	{LEFTARROW}	78							0	720607	720388	{LEFTARROW}	219	719261	718788	973	left8	17	10	299	mask17	0	720371	0	720171	eqm10_NoEyeNmodel1_dir	90	H	gazeCOD	GazeCoDxp	1	400	0	719871	10	719771
GazeCoD_1Model_male	6	2	19	<?xml version="1.0"?>\n<Clock xmlns:dt="urn:schemas-microsoft-com:datatypes"><Description dt:dt="string">E-Prime Primary Realtime Clock</Description><StartTime><Timestamp dt:dt="int">0</Timestamp><DateUtc dt:dt="string">2017-04-25T14:59:18Z</DateUtc></StartTime><FrequencyChanges><FrequencyChange><Frequency dt:dt="r8">3312958</Frequency><Timestamp dt:dt="r8">88046354757</Timestamp><Current dt:dt="…	60.004	1	right	2147221622	04-25-2017	16:59:18	14:59:18	female	321	{RIGHTARROW}	44							0	722287	722104	{RIGHTARROW}	183	720989	720621	868	right3,2	30	10	300	mask30	0	722088	0	721888	eqm10_NoEyeNmodel1_dir	90	HV	gazeCOD	GazeCoDxp	1	400	0	721588	-1	721488
GazeCoD_1Model_male	6	2	19	<?xml version="1.0"?>\n<Clock xmlns:dt="urn:schemas-microsoft-com:datatypes"><Description dt:dt="string">E-Prime Primary Realtime Clock</Description><StartTime><Timestamp dt:dt="int">0</Timestamp><DateUtc dt:dt="string">2017-04-25T14:59:18Z</DateUtc></StartTime><FrequencyChanges><FrequencyChange><Frequency dt:dt="r8">3312958</Frequency><Timestamp dt:dt="r8">88046354757</Timestamp><Current dt:dt="…	60.004	1	right	2147221622	04-25-2017	16:59:18	14:59:18	female	322	{LEFTARROW}	51							0	724199	723871	{LEFTARROW}	328	722749	722304	945	left3,2	3	10	301	mask3	0	723854	0	723654	eqm10_NoEyeNmodel1_dir	0	V	gazeCOD	GazeCoDxp	1	400	0	723354	5	723254
GazeCoD_1Model_male	6	2	19	<?xml version="1.0"?>\n<Clock xmlns:dt="urn:schemas-microsoft-com:datatypes"><Description dt:dt="string">E-Prime Primary Realtime Clock</Description><StartTime><Timestamp dt:dt="int">0</Timestamp><DateUtc dt:dt="string">2017-04-25T14:59:18Z</DateUtc></StartTime><FrequencyChanges><FrequencyChange><Frequency dt:dt="r8">3312958</Frequency><Timestamp dt:dt="r8">88046354757</Timestamp><Current dt:dt="…	60.004	1	right	2147221622	04-25-2017	16:59:18	14:59:18	female	323	{LEFTARROW}	51							0	726558	725821	{LEFTARROW}	737	724699	724221	978	left3,2	14	10	302	mask14	0	725804	0	725604	eqm10_NoEyeNmodel1_dir	90	H	gazeCOD	GazeCoDxp	1	400	0	725304	5	725204
GazeCoD_1Model_male	6	2	19	<?xml version="1.0"?>\n<Clock xmlns:dt="urn:schemas-microsoft-com:datatypes"><Description dt:dt="string">E-Prime Primary Realtime Clock</Description><StartTime><Timestamp dt:dt="int">0</Timestamp><DateUtc dt:dt="string">2017-04-25T14:59:18Z</DateUtc></StartTime><FrequencyChanges><FrequencyChange><Frequency dt:dt="r8">3312958</Frequency><Timestamp dt:dt="r8">88046354757</Timestamp><Current dt:dt="…	60.004	1	right	2147221622	04-25-2017	16:59:18	14:59:18	female	324	{RIGHTARROW}	77							0	728222	728037	{RIGHTARROW}	185	726919	726571	848	right8	33	10	303	mask33	0	728021	0	727821	eqm10_NoEyeNmodel1_dir	90	HV	gazeCOD	GazeCoDxp	1	400	0	727521	2	727421
GazeCoD_1Model_male	6	2	19	<?xml version="1.0"?>\n<Clock xmlns:dt="urn:schemas-microsoft-com:datatypes"><Description dt:dt="string">E-Prime Primary Realtime Clock</Description><StartTime><Timestamp dt:dt="int">0</Timestamp><DateUtc dt:dt="string">2017-04-25T14:59:18Z</DateUtc></StartTime><FrequencyChanges><FrequencyChange><Frequency dt:dt="r8">3312958</Frequency><Timestamp dt:dt="r8">88046354757</Timestamp><Current dt:dt="…	60.004	1	right	2147221622	04-25-2017	16:59:18	14:59:18	female	325	{LEFTARROW}	53							0	729870	729637	{DOWNARROW}	233	728511	728237	774	left4,8	4	10	304	mask4	0	729621	0	729421	eqm10_NoEyeNmodel1_dir	0	V	gazeCOD	GazeCoDxp	0	400	0	729121	10	729021
GazeCoD_1Model_male	6	2	19	<?xml version="1.0"?>\n<Clock xmlns:dt="urn:schemas-microsoft-com:datatypes"><Description dt:dt="string">E-Prime Primary Realtime Clock</Description><StartTime><Timestamp dt:dt="int">0</Timestamp><DateUtc dt:dt="string">2017-04-25T14:59:18Z</DateUtc></StartTime><FrequencyChanges><FrequencyChange><Frequency dt:dt="r8">3312958</Frequency><Timestamp dt:dt="r8">88046354757</Timestamp><Current dt:dt="…	60.004	1	right	2147221622	04-25-2017	16:59:18	14:59:18	female	326	{DOWNARROW}	79							0	731630	731321	{DOWNARROW}	309	730207	729887	820	DG0	12	10	305	mask12	0	731304	0	731104	eqm10_NoEyeNmodel1_dir	90	H	gazeCOD	GazeCoDxp	1	400	0	730804	-3	730704
GazeCoD_1Model_male	6	2	19	<?xml version="1.0"?>\n<Clock xmlns:dt="urn:schemas-microsoft-com:datatypes"><Description dt:dt="string">E-Prime Primary Realtime Clock</Description><StartTime><Timestamp dt:dt="int">0</Timestamp><DateUtc dt:dt="string">2017-04-25T14:59:18Z</DateUtc></StartTime><FrequencyChanges><FrequencyChange><Frequency dt:dt="r8">3312958</Frequency><Timestamp dt:dt="r8">88046354757</Timestamp><Current dt:dt="…	60.004	1	right	2147221622	04-25-2017	16:59:18	14:59:18	female	327	{LEFTARROW}	55							0	733294	733054	{LEFTARROW}	240	731932	731654	778	left6,4	27	10	306	mask27	0	733037	0	732837	eqm10_NoEyeNmodel1_dir	90	HV	gazeCOD	GazeCoDxp	1	400	0	732537	5	732437
GazeCoD_1Model_male	6	2	19	<?xml version="1.0"?>\n<Clock xmlns:dt="urn:schemas-microsoft-com:datatypes"><Description dt:dt="string">E-Prime Primary Realtime Clock</Description><StartTime><Timestamp dt:dt="int">0</Timestamp><DateUtc dt:dt="string">2017-04-25T14:59:18Z</DateUtc></StartTime><FrequencyChanges><FrequencyChange><Frequency dt:dt="r8">3312958</Frequency><Timestamp dt:dt="r8">88046354757</Timestamp><Current dt:dt="…	60.004	1	right	2147221622	04-25-2017	16:59:18	14:59:18	female	328	{LEFTARROW}	53							0	735118	734887	{LEFTARROW}	231	733770	733304	966	left4,8	15	10	307	mask15	0	734870	0	734670	eqm10_NoEyeNmodel1_dir	90	H	gazeCOD	GazeCoDxp	1	400	0	734370	0	734270
GazeCoD_1Model_male	6	2	19	<?xml version="1.0"?>\n<Clock xmlns:dt="urn:schemas-microsoft-com:datatypes"><Description dt:dt="string">E-Prime Primary Realtime Clock</Description><StartTime><Timestamp dt:dt="int">0</Timestamp><DateUtc dt:dt="string">2017-04-25T14:59:18Z</DateUtc></StartTime><FrequencyChanges><FrequencyChange><Frequency dt:dt="r8">3312958</Frequency><Timestamp dt:dt="r8">88046354757</Timestamp><Current dt:dt="…	60.004	1	right	2147221622	04-25-2017	16:59:18	14:59:18	female	329	{RIGHTARROW}	40							0	736862	736737	{DOWNARROW}	125	735614	735137	977	right6,4	32	10	308	mask32	0	736720	0	736520	eqm10_NoEyeNmodel1_dir	90	HV	gazeCOD	GazeCoDxp	0	400	0	736220	6	736120
GazeCoD_1Model_male	6	2	19	<?xml version="1.0"?>\n<Clock xmlns:dt="urn:schemas-microsoft-com:datatypes"><Description dt:dt="string">E-Prime Primary Realtime Clock</Description><StartTime><Timestamp dt:dt="int">0</Timestamp><DateUtc dt:dt="string">2017-04-25T14:59:18Z</DateUtc></StartTime><FrequencyChanges><FrequencyChange><Frequency dt:dt="r8">3312958</Frequency><Timestamp dt:dt="r8">88046354757</Timestamp><Current dt:dt="…	60.004	1	right	2147221622	04-25-2017	16:59:18	14:59:18	female	330	{RIGHTARROW}	42							0	738550	738420	{DOWNARROW}	130	737307	736887	920	right4,8	31	10	309	mask31	0	738403	0	738203	eqm10_NoEyeNmodel1_dir	90	HV	gazeCOD	GazeCoDxp	0	400	0	737903	-4	737803
GazeCoD_1Model_male	6	2	19	<?xml version="1.0"?>\n<Clock xmlns:dt="urn:schemas-microsoft-com:datatypes"><Description dt:dt="string">E-Prime Primary Realtime Clock</Description><StartTime><Timestamp dt:dt="int">0</Timestamp><DateUtc dt:dt="string">2017-04-25T14:59:18Z</DateUtc></StartTime><FrequencyChanges><FrequencyChange><Frequency dt:dt="r8">3312958</Frequency><Timestamp dt:dt="r8">88046354757</Timestamp><Current dt:dt="…	60.004	1	right	2147221622	04-25-2017	16:59:18	14:59:18	female	331	{RIGHTARROW}	46							0	740262	740120	{DOWNARROW}	142	739006	738570	936	right1,6	18	10	310	mask18	0	740103	0	739903	eqm10_NoEyeNmodel1_dir	90	H	gazeCOD	GazeCoDxp	0	400	0	739603	-3	739503
GazeCoD_1Model_male	6	2	19	<?xml version="1.0"?>\n<Clock xmlns:dt="urn:schemas-microsoft-com:datatypes"><Description dt:dt="string">E-Prime Primary Realtime Clock</Description><StartTime><Timestamp dt:dt="int">0</Timestamp><DateUtc dt:dt="string">2017-04-25T14:59:18Z</DateUtc></StartTime><FrequencyChanges><FrequencyChange><Frequency dt:dt="r8">3312958</Frequency><Timestamp dt:dt="r8">88046354757</Timestamp><Current dt:dt="…	60.004	1	right	2147221622	04-25-2017	16:59:18	14:59:18	female	332	{LEFTARROW}	49							0	741894	741687	{DOWNARROW}	207	740563	740287	776	left1,6	2	10	311	mask2	0	741670	0	741470	eqm10_NoEyeNmodel1_dir	0	V	gazeCOD	GazeCoDxp	0	400	0	741170	7	741070
GazeCoD_1Model_male	6	2	19	<?xml version="1.0"?>\n<Clock xmlns:dt="urn:schemas-microsoft-com:datatypes"><Description dt:dt="string">E-Prime Primary Realtime Clock</Description><StartTime><Timestamp dt:dt="int">0</Timestamp><DateUtc dt:dt="string">2017-04-25T14:59:18Z</DateUtc></StartTime><FrequencyChanges><FrequencyChange><Frequency dt:dt="r8">3312958</Frequency><Timestamp dt:dt="r8">88046354757</Timestamp><Current dt:dt="…	60.004	1	right	2147221622	04-25-2017	16:59:18	14:59:18	female	333	{LEFTARROW}	78							0	743557	743370	{LEFTARROW}	187	742245	741903	842	left8	6	10	312	mask6	0	743353	0	743153	eqm10_NoEyeNmodel1_dir	0	V	gazeCOD	GazeCoDxp	1	400	0	742853	8	742753
GazeCoD_1Model_male	6	2	19	<?xml version="1.0"?>\n<Clock xmlns:dt="urn:schemas-microsoft-com:datatypes"><Description dt:dt="string">E-Prime Primary Realtime Clock</Description><StartTime><Timestamp dt:dt="int">0</Timestamp><DateUtc dt:dt="string">2017-04-25T14:59:18Z</DateUtc></StartTime><FrequencyChanges><FrequencyChange><Frequency dt:dt="r8">3312958</Frequency><Timestamp dt:dt="r8">88046354757</Timestamp><Current dt:dt="…	60.004	1	right	2147221622	04-25-2017	16:59:18	14:59:18	female	334	{RIGHTARROW}	40							0	745173	744986	{RIGHTARROW}	187	743867	743570	797	right6,4	10	10	313	mask10	0	744970	0	744770	eqm10_NoEyeNmodel1_dir	0	V	gazeCOD	GazeCoDxp	1	400	0	744470	3	744370
GazeCoD_1Model_male	6	2	19	<?xml version="1.0"?>\n<Clock xmlns:dt="urn:schemas-microsoft-com:datatypes"><Description dt:dt="string">E-Prime Primary Realtime Clock</Description><StartTime><Timestamp dt:dt="int">0</Timestamp><DateUtc dt:dt="string">2017-04-25T14:59:18Z</DateUtc></StartTime><FrequencyChanges><FrequencyChange><Frequency dt:dt="r8">3312958</Frequency><Timestamp dt:dt="r8">88046354757</Timestamp><Current dt:dt="…	60.004	1	right	2147221622	04-25-2017	16:59:18	14:59:18	female	335	{RIGHTARROW}	77							0	746933	746720	{RIGHTARROW}	213	745606	745186	920	right8	22	10	314	mask22	0	746703	0	746503	eqm10_NoEyeNmodel1_dir	90	H	gazeCOD	GazeCoDxp	1	400	0	746203	-3	746103
GazeCoD_1Model_male	6	2	19	<?xml version="1.0"?>\n<Clock xmlns:dt="urn:schemas-microsoft-com:datatypes"><Description dt:dt="string">E-Prime Primary Realtime Clock</Description><StartTime><Timestamp dt:dt="int">0</Timestamp><DateUtc dt:dt="string">2017-04-25T14:59:18Z</DateUtc></StartTime><FrequencyChanges><FrequencyChange><Frequency dt:dt="r8">3312958</Frequency><Timestamp dt:dt="r8">88046354757</Timestamp><Current dt:dt="…	60.004	1	right	2147221622	04-25-2017	16:59:18	14:59:18	female	336	{DOWNARROW}	79							0	748541	748403	{DOWNARROW}	138	747285	746953	832	DG0	23	10	315	mask23	0	748386	0	748186	eqm10_NoEyeNmodel1_dir	90	HV	gazeCOD	GazeCoDxp	1	400	0	747886	1	747786
GazeCoD_1Model_male	6	2	19	<?xml version="1.0"?>\n<Clock xmlns:dt="urn:schemas-microsoft-com:datatypes"><Description dt:dt="string">E-Prime Primary Realtime Clock</Description><StartTime><Timestamp dt:dt="int">0</Timestamp><DateUtc dt:dt="string">2017-04-25T14:59:18Z</DateUtc></StartTime><FrequencyChanges><FrequencyChange><Frequency dt:dt="r8">3312958</Frequency><Timestamp dt:dt="r8">88046354757</Timestamp><Current dt:dt="…	60.004	1	right	2147221622	04-25-2017	16:59:18	14:59:18	female	337	{RIGHTARROW}	42							0	750069	749936	{RIGHTARROW}	133	748817	748553	764	right4,8	20	10	316	mask20	0	749919	0	749719	eqm10_NoEyeNmodel1_dir	90	H	gazeCOD	GazeCoDxp	1	400	0	749419	2	749319
GazeCoD_1Model_male	6	2	19	<?xml version="1.0"?>\n<Clock xmlns:dt="urn:schemas-microsoft-com:datatypes"><Description dt:dt="string">E-Prime Primary Realtime Clock</Description><StartTime><Timestamp dt:dt="int">0</Timestamp><DateUtc dt:dt="string">2017-04-25T14:59:18Z</DateUtc></StartTime><FrequencyChanges><FrequencyChange><Frequency dt:dt="r8">3312958</Frequency><Timestamp dt:dt="r8">88046354757</Timestamp><Current dt:dt="…	60.004	1	right	2147221622	04-25-2017	16:59:18	14:59:18	female	338	{RIGHTARROW}	46							0	753149	751636	{DOWNARROW}	1513	750515	750086	929	right1,6	29	10	317	mask29	0	751619	0	751419	eqm10_NoEyeNmodel1_dir	90	HV	gazeCOD	GazeCoDxp	0	400	0	751119	4	751019
GazeCoD_1Model_male	6	2	19	<?xml version="1.0"?>\n<Clock xmlns:dt="urn:schemas-microsoft-com:datatypes"><Description dt:dt="string">E-Prime Primary Realtime Clock</Description><StartTime><Timestamp dt:dt="int">0</Timestamp><DateUtc dt:dt="string">2017-04-25T14:59:18Z</DateUtc></StartTime><FrequencyChanges><FrequencyChange><Frequency dt:dt="r8">3312958</Frequency><Timestamp dt:dt="r8">88046354757</Timestamp><Current dt:dt="…	60.004	1	right	2147221622	04-25-2017	16:59:18	14:59:18	female	339	{LEFTARROW}	55							0	755093	754752	{LEFTARROW}	341	753636	753169	967	left6,4	5	10	318	mask5	0	754736	0	754536	eqm10_NoEyeNmodel1_dir	0	V	gazeCOD	GazeCoDxp	1	400	0	754236	0	754136
GazeCoD_1Model_male	6	2	19	<?xml version="1.0"?>\n<Clock xmlns:dt="urn:schemas-microsoft-com:datatypes"><Description dt:dt="string">E-Prime Primary Realtime Clock</Description><StartTime><Timestamp dt:dt="int">0</Timestamp><DateUtc dt:dt="string">2017-04-25T14:59:18Z</DateUtc></StartTime><FrequencyChanges><FrequencyChange><Frequency dt:dt="r8">3312958</Frequency><Timestamp dt:dt="r8">88046354757</Timestamp><Current dt:dt="…	60.004	1	right	2147221622	04-25-2017	16:59:18	14:59:18	female	340	{LEFTARROW}	55							0	756837	756519	{LEFTARROW}	318	755394	755102	792	left6,4	16	10	319	mask16	0	756502	0	756302	eqm10_NoEyeNmodel1_dir	90	H	gazeCOD	GazeCoDxp	1	400	0	756002	8	755902
GazeCoD_1Model_male	6	2	19	<?xml version="1.0"?>\n<Clock xmlns:dt="urn:schemas-microsoft-com:datatypes"><Description dt:dt="string">E-Prime Primary Realtime Clock</Description><StartTime><Timestamp dt:dt="int">0</Timestamp><DateUtc dt:dt="string">2017-04-25T14:59:18Z</DateUtc></StartTime><FrequencyChanges><FrequencyChange><Frequency dt:dt="r8">3312958</Frequency><Timestamp dt:dt="r8">88046354757</Timestamp><Current dt:dt="…	60.004	1	right	2147221622	04-25-2017	16:59:18	14:59:18	female	341	{LEFTARROW}	49							0	758629	758336	{DOWNARROW}	292	757214	756852	862	left1,6	24	10	320	mask24	0	758319	0	758119	eqm10_NoEyeNmodel1_dir	90	HV	gazeCOD	GazeCoDxp	0	400	0	757819	5	757719
GazeCoD_1Model_male	6	2	19	<?xml version="1.0"?>\n<Clock xmlns:dt="urn:schemas-microsoft-com:datatypes"><Description dt:dt="string">E-Prime Primary Realtime Clock</Description><StartTime><Timestamp dt:dt="int">0</Timestamp><DateUtc dt:dt="string">2017-04-25T14:59:18Z</DateUtc></StartTime><FrequencyChanges><FrequencyChange><Frequency dt:dt="r8">3312958</Frequency><Timestamp dt:dt="r8">88046354757</Timestamp><Current dt:dt="…	60.004	1	right	2147221622	04-25-2017	16:59:18	14:59:18	female	342	{LEFTARROW}	51							0	760373	760186	{LEFTARROW}	186	759068	758652	916	left3,2	25	10	321	mask25	0	760169	0	759969	eqm10_NoEyeNmodel1_dir	90	HV	gazeCOD	GazeCoDxp	1	400	0	759669	1	759569
GazeCoD_1Model_male	6	2	19	<?xml version="1.0"?>\n<Clock xmlns:dt="urn:schemas-microsoft-com:datatypes"><Description dt:dt="string">E-Prime Primary Realtime Clock</Description><StartTime><Timestamp dt:dt="int">0</Timestamp><DateUtc dt:dt="string">2017-04-25T14:59:18Z</DateUtc></StartTime><FrequencyChanges><FrequencyChange><Frequency dt:dt="r8">3312958</Frequency><Timestamp dt:dt="r8">88046354757</Timestamp><Current dt:dt="…	60.004	1	right	2147221622	04-25-2017	16:59:18	14:59:18	female	343	{DOWNARROW}	79							0	762092	761952	{DOWNARROW}	140	760832	760385	947	DG0	1	10	322	mask1	0	761935	0	761735	eqm10_NoEyeNmodel1_dir	0	V	gazeCOD	GazeCoDxp	1	400	0	761435	3	761335
GazeCoD_1Model_male	6	2	19	<?xml version="1.0"?>\n<Clock xmlns:dt="urn:schemas-microsoft-com:datatypes"><Description dt:dt="string">E-Prime Primary Realtime Clock</Description><StartTime><Timestamp dt:dt="int">0</Timestamp><DateUtc dt:dt="string">2017-04-25T14:59:18Z</DateUtc></StartTime><FrequencyChanges><FrequencyChange><Frequency dt:dt="r8">3312958</Frequency><Timestamp dt:dt="r8">88046354757</Timestamp><Current dt:dt="…	60.004	1	right	2147221622	04-25-2017	16:59:18	14:59:18	female	344	{LEFTARROW}	49							0	763932	763619	{DOWNARROW}	313	762498	762102	896	left1,6	13	10	323	mask13	0	763602	0	763402	eqm10_NoEyeNmodel1_dir	90	H	gazeCOD	GazeCoDxp	0	400	0	763102	4	763002
GazeCoD_1Model_male	6	2	19	<?xml version="1.0"?>\n<Clock xmlns:dt="urn:schemas-microsoft-com:datatypes"><Description dt:dt="string">E-Prime Primary Realtime Clock</Description><StartTime><Timestamp dt:dt="int">0</Timestamp><DateUtc dt:dt="string">2017-04-25T14:59:18Z</DateUtc></StartTime><FrequencyChanges><FrequencyChange><Frequency dt:dt="r8">3312958</Frequency><Timestamp dt:dt="r8">88046354757</Timestamp><Current dt:dt="…	60.004	1	right	2147221622	04-25-2017	16:59:18	14:59:18	female	345	{RIGHTARROW}	77							0	765892	765569	{RIGHTARROW}	323	764445	763952	993	right8	11	10	324	mask11	0	765552	0	765352	eqm10_NoEyeNmodel1_dir	0	V	gazeCOD	GazeCoDxp	1	400	0	765052	7	764952
GazeCoD_1Model_male	6	2	19	<?xml version="1.0"?>\n<Clock xmlns:dt="urn:schemas-microsoft-com:datatypes"><Description dt:dt="string">E-Prime Primary Realtime Clock</Description><StartTime><Timestamp dt:dt="int">0</Timestamp><DateUtc dt:dt="string">2017-04-25T14:59:18Z</DateUtc></StartTime><FrequencyChanges><FrequencyChange><Frequency dt:dt="r8">3312958</Frequency><Timestamp dt:dt="r8">88046354757</Timestamp><Current dt:dt="…	60.004	1	right	2147221622	04-25-2017	16:59:18	14:59:18	female	346	{LEFTARROW}	78							0	767764	767485	{LEFTARROW}	279	766363	765902	961	left8	28	10	325	mask28	0	767468	0	767268	eqm10_NoEyeNmodel1_dir	90	HV	gazeCOD	GazeCoDxp	1	400	0	766968	5	766868
GazeCoD_1Model_male	6	2	19	<?xml version="1.0"?>\n<Clock xmlns:dt="urn:schemas-microsoft-com:datatypes"><Description dt:dt="string">E-Prime Primary Realtime Clock</Description><StartTime><Timestamp dt:dt="int">0</Timestamp><DateUtc dt:dt="string">2017-04-25T14:59:18Z</DateUtc></StartTime><FrequencyChanges><FrequencyChange><Frequency dt:dt="r8">3312958</Frequency><Timestamp dt:dt="r8">88046354757</Timestamp><Current dt:dt="…	60.004	1	right	2147221622	04-25-2017	16:59:18	14:59:18	female	347	{RIGHTARROW}	40							0	769572	769318	{RIGHTARROW}	254	768193	767785	908	right6,4	21	10	326	mask21	0	769302	0	769102	eqm10_NoEyeNmodel1_dir	90	H	gazeCOD	GazeCoDxp	1	400	0	768802	9	768702
GazeCoD_1Model_male	6	2	19	<?xml version="1.0"?>\n<Clock xmlns:dt="urn:schemas-microsoft-com:datatypes"><Description dt:dt="string">E-Prime Primary Realtime Clock</Description><StartTime><Timestamp dt:dt="int">0</Timestamp><DateUtc dt:dt="string">2017-04-25T14:59:18Z</DateUtc></StartTime><FrequencyChanges><FrequencyChange><Frequency dt:dt="r8">3312958</Frequency><Timestamp dt:dt="r8">88046354757</Timestamp><Current dt:dt="…	60.004	1	right	2147221622	04-25-2017	16:59:18	14:59:18	female	348	{LEFTARROW}	53							0	771332	771102	{LEFTARROW}	230	769991	769585	906	left4,8	26	10	327	mask26	0	771085	-1	770885	eqm10_NoEyeNmodel1_dir	90	HV	gazeCOD	GazeCoDxp	1	400	0	770586	-5	770486
GazeCoD_1Model_male	6	2	19	<?xml version="1.0"?>\n<Clock xmlns:dt="urn:schemas-microsoft-com:datatypes"><Description dt:dt="string">E-Prime Primary Realtime Clock</Description><StartTime><Timestamp dt:dt="int">0</Timestamp><DateUtc dt:dt="string">2017-04-25T14:59:18Z</DateUtc></StartTime><FrequencyChanges><FrequencyChange><Frequency dt:dt="r8">3312958</Frequency><Timestamp dt:dt="r8">88046354757</Timestamp><Current dt:dt="…	60.004	1	right	2147221622	04-25-2017	16:59:18	14:59:18	female	349	{RIGHTARROW}	44							0	773068	772901	{RIGHTARROW}	167	771781	771351	930	right3,2	8	10	328	mask8	0	772885	0	772685	eqm10_NoEyeNmodel1_dir	0	V	gazeCOD	GazeCoDxp	1	400	0	772385	4	772285
GazeCoD_1Model_male	6	2	19	<?xml version="1.0"?>\n<Clock xmlns:dt="urn:schemas-microsoft-com:datatypes"><Description dt:dt="string">E-Prime Primary Realtime Clock</Description><StartTime><Timestamp dt:dt="int">0</Timestamp><DateUtc dt:dt="string">2017-04-25T14:59:18Z</DateUtc></StartTime><FrequencyChanges><FrequencyChange><Frequency dt:dt="r8">3312958</Frequency><Timestamp dt:dt="r8">88046354757</Timestamp><Current dt:dt="…	60.004	1	right	2147221622	04-25-2017	16:59:18	14:59:18	female	350	{RIGHTARROW}	44							0	775148	774618	{RIGHTARROW}	530	773506	773085	921	right3,2	19	10	329	mask19	0	774601	0	774401	eqm10_NoEyeNmodel1_dir	90	H	gazeCOD	GazeCoDxp	1	400	0	774101	-5	774001
GazeCoD_1Model_male	6	2	19	<?xml version="1.0"?>\n<Clock xmlns:dt="urn:schemas-microsoft-com:datatypes"><Description dt:dt="string">E-Prime Primary Realtime Clock</Description><StartTime><Timestamp dt:dt="int">0</Timestamp><DateUtc dt:dt="string">2017-04-25T14:59:18Z</DateUtc></StartTime><FrequencyChanges><FrequencyChange><Frequency dt:dt="r8">3312958</Frequency><Timestamp dt:dt="r8">88046354757</Timestamp><Current dt:dt="…	60.004	1	right	2147221622	04-25-2017	16:59:18	14:59:18	female	351	{RIGHTARROW}	46							0	776908	776635	{DOWNARROW}	273	775521	775168	853	right1,6	7	10	330	mask7	0	776618	0	776418	eqm10_NoEyeNmodel1_dir	0	V	gazeCOD	GazeCoDxp	0	400	0	776118	-3	776018
GazeCoD_1Model_male	6	2	19	<?xml version="1.0"?>\n<Clock xmlns:dt="urn:schemas-microsoft-com:datatypes"><Description dt:dt="string">E-Prime Primary Realtime Clock</Description><StartTime><Timestamp dt:dt="int">0</Timestamp><DateUtc dt:dt="string">2017-04-25T14:59:18Z</DateUtc></StartTime><FrequencyChanges><FrequencyChange><Frequency dt:dt="r8">3312958</Frequency><Timestamp dt:dt="r8">88046354757</Timestamp><Current dt:dt="…	60.004	1	right	2147221622	04-25-2017	16:59:18	14:59:18	female	352	{RIGHTARROW}	46							0	781459	781184	{DOWNARROW}	275	780072	779651	921	right1,6	29	11	331	mask29	0	781168	0	780968	eqm10_NoEyeNmodel1_dir	90	HV	gazeCOD	GazeCoDxp	0	400	0	780668	-4	780568
GazeCoD_1Model_male	6	2	19	<?xml version="1.0"?>\n<Clock xmlns:dt="urn:schemas-microsoft-com:datatypes"><Description dt:dt="string">E-Prime Primary Realtime Clock</Description><StartTime><Timestamp dt:dt="int">0</Timestamp><DateUtc dt:dt="string">2017-04-25T14:59:18Z</DateUtc></StartTime><FrequencyChanges><FrequencyChange><Frequency dt:dt="r8">3312958</Frequency><Timestamp dt:dt="r8">88046354757</Timestamp><Current dt:dt="…	60.004	1	right	2147221622	04-25-2017	16:59:18	14:59:18	female	353	{RIGHTARROW}	44							0	783339	783084	{DOWNARROW}	255	781972	781484	988	right3,2	30	11	332	mask30	0	783068	0	782868	eqm10_NoEyeNmodel1_dir	90	HV	gazeCOD	GazeCoDxp	0	400	0	782568	-4	782468
GazeCoD_1Model_male	6	2	19	<?xml version="1.0"?>\n<Clock xmlns:dt="urn:schemas-microsoft-com:datatypes"><Description dt:dt="string">E-Prime Primary Realtime Clock</Description><StartTime><Timestamp dt:dt="int">0</Timestamp><DateUtc dt:dt="string">2017-04-25T14:59:18Z</DateUtc></StartTime><FrequencyChanges><FrequencyChange><Frequency dt:dt="r8">3312958</Frequency><Timestamp dt:dt="r8">88046354757</Timestamp><Current dt:dt="…	60.004	1	right	2147221622	04-25-2017	16:59:18	14:59:18	female	354	{DOWNARROW}	79							0	785131	784851	{DOWNARROW}	280	783738	783351	887	DG0	23	11	333	mask23	0	784834	0	784634	eqm10_NoEyeNmodel1_dir	90	HV	gazeCOD	GazeCoDxp	1	400	0	784334	-4	784234
GazeCoD_1Model_male	6	2	19	<?xml version="1.0"?>\n<Clock xmlns:dt="urn:schemas-microsoft-com:datatypes"><Description dt:dt="string">E-Prime Primary Realtime Clock</Description><StartTime><Timestamp dt:dt="int">0</Timestamp><DateUtc dt:dt="string">2017-04-25T14:59:18Z</DateUtc></StartTime><FrequencyChanges><FrequencyChange><Frequency dt:dt="r8">3312958</Frequency><Timestamp dt:dt="r8">88046354757</Timestamp><Current dt:dt="…	60.004	1	right	2147221622	04-25-2017	16:59:18	14:59:18	female	355	{LEFTARROW}	49							0	786915	786684	{DOWNARROW}	231	785569	785151	918	left1,6	13	11	334	mask13	0	786667	0	786467	eqm10_NoEyeNmodel1_dir	90	H	gazeCOD	GazeCoDxp	0	400	0	786167	-2	786067
GazeCoD_1Model_male	6	2	19	<?xml version="1.0"?>\n<Clock xmlns:dt="urn:schemas-microsoft-com:datatypes"><Description dt:dt="string">E-Prime Primary Realtime Clock</Description><StartTime><Timestamp dt:dt="int">0</Timestamp><DateUtc dt:dt="string">2017-04-25T14:59:18Z</DateUtc></StartTime><FrequencyChanges><FrequencyChange><Frequency dt:dt="r8">3312958</Frequency><Timestamp dt:dt="r8">88046354757</Timestamp><Current dt:dt="…	60.004	1	right	2147221622	04-25-2017	16:59:18	14:59:18	female	356	{LEFTARROW}	53							0	788635	788350	{DOWNARROW}	285	787229	786934	795	left4,8	4	11	335	mask4	0	788334	0	788134	eqm10_NoEyeNmodel1_dir	0	V	gazeCOD	GazeCoDxp	0	400	0	787834	5	787734
GazeCoD_1Model_male	6	2	19	<?xml version="1.0"?>\n<Clock xmlns:dt="urn:schemas-microsoft-com:datatypes"><Description dt:dt="string">E-Prime Primary Realtime Clock</Description><StartTime><Timestamp dt:dt="int">0</Timestamp><DateUtc dt:dt="string">2017-04-25T14:59:18Z</DateUtc></StartTime><FrequencyChanges><FrequencyChange><Frequency dt:dt="r8">3312958</Frequency><Timestamp dt:dt="r8">88046354757</Timestamp><Current dt:dt="…	60.004	1	right	2147221622	04-25-2017	16:59:18	14:59:18	female	357	{LEFTARROW}	55							0	790371	790100	{LEFTARROW}	271	788984	788650	834	left6,4	16	11	336	mask16	0	790084	0	789884	eqm10_NoEyeNmodel1_dir	90	H	gazeCOD	GazeCoDxp	1	400	0	789584	0	789484
GazeCoD_1Model_male	6	2	19	<?xml version="1.0"?>\n<Clock xmlns:dt="urn:schemas-microsoft-com:datatypes"><Description dt:dt="string">E-Prime Primary Realtime Clock</Description><StartTime><Timestamp dt:dt="int">0</Timestamp><DateUtc dt:dt="string">2017-04-25T14:59:18Z</DateUtc></StartTime><FrequencyChanges><FrequencyChange><Frequency dt:dt="r8">3312958</Frequency><Timestamp dt:dt="r8">88046354757</Timestamp><Current dt:dt="…	60.004	1	right	2147221622	04-25-2017	16:59:18	14:59:18	female	358	{LEFTARROW}	53							0	792195	791950	{LEFTARROW}	245	790824	790384	940	left4,8	15	11	337	mask15	0	791934	0	791734	eqm10_NoEyeNmodel1_dir	90	H	gazeCOD	GazeCoDxp	1	400	0	791434	10	791334
GazeCoD_1Model_male	6	2	19	<?xml version="1.0"?>\n<Clock xmlns:dt="urn:schemas-microsoft-com:datatypes"><Description dt:dt="string">E-Prime Primary Realtime Clock</Description><StartTime><Timestamp dt:dt="int">0</Timestamp><DateUtc dt:dt="string">2017-04-25T14:59:18Z</DateUtc></StartTime><FrequencyChanges><FrequencyChange><Frequency dt:dt="r8">3312958</Frequency><Timestamp dt:dt="r8">88046354757</Timestamp><Current dt:dt="…	60.004	1	right	2147221622	04-25-2017	16:59:18	14:59:18	female	359	{LEFTARROW}	55							0	793858	793600	{DOWNARROW}	258	792476	792217	759	left6,4	5	11	338	mask5	0	793584	0	793384	eqm10_NoEyeNmodel1_dir	0	V	gazeCOD	GazeCoDxp	0	400	0	793084	8	792984
GazeCoD_1Model_male	6	2	19	<?xml version="1.0"?>\n<Clock xmlns:dt="urn:schemas-microsoft-com:datatypes"><Description dt:dt="string">E-Prime Primary Realtime Clock</Description><StartTime><Timestamp dt:dt="int">0</Timestamp><DateUtc dt:dt="string">2017-04-25T14:59:18Z</DateUtc></StartTime><FrequencyChanges><FrequencyChange><Frequency dt:dt="r8">3312958</Frequency><Timestamp dt:dt="r8">88046354757</Timestamp><Current dt:dt="…	60.004	1	right	2147221622	04-25-2017	16:59:18	14:59:18	female	360	{LEFTARROW}	53							0	795530	795283	{LEFTARROW}	247	794171	793884	787	left4,8	26	11	339	mask26	0	795267	0	795067	eqm10_NoEyeNmodel1_dir	90	HV	gazeCOD	GazeCoDxp	1	400	0	794767	-4	794667
GazeCoD_1Model_male	6	2	19	<?xml version="1.0"?>\n<Clock xmlns:dt="urn:schemas-microsoft-com:datatypes"><Description dt:dt="string">E-Prime Primary Realtime Clock</Description><StartTime><Timestamp dt:dt="int">0</Timestamp><DateUtc dt:dt="string">2017-04-25T14:59:18Z</DateUtc></StartTime><FrequencyChanges><FrequencyChange><Frequency dt:dt="r8">3312958</Frequency><Timestamp dt:dt="r8">88046354757</Timestamp><Current dt:dt="…	60.004	1	right	2147221622	04-25-2017	16:59:18	14:59:18	female	361	{LEFTARROW}	51							0	797250	797067	{DOWNARROW}	183	795948	795550	898	left3,2	3	11	340	mask3	0	797050	0	796850	eqm10_NoEyeNmodel1_dir	0	V	gazeCOD	GazeCoDxp	0	400	0	796550	2	796450
GazeCoD_1Model_male	6	2	19	<?xml version="1.0"?>\n<Clock xmlns:dt="urn:schemas-microsoft-com:datatypes"><Description dt:dt="string">E-Prime Primary Realtime Clock</Description><StartTime><Timestamp dt:dt="int">0</Timestamp><DateUtc dt:dt="string">2017-04-25T14:59:18Z</DateUtc></StartTime><FrequencyChanges><FrequencyChange><Frequency dt:dt="r8">3312958</Frequency><Timestamp dt:dt="r8">88046354757</Timestamp><Current dt:dt="…	60.004	1	right	2147221622	04-25-2017	16:59:18	14:59:18	female	362	{RIGHTARROW}	42							0	799010	798683	{RIGHTARROW}	327	797565	797267	798	right4,8	9	11	341	mask9	0	798667	0	798467	eqm10_NoEyeNmodel1_dir	0	V	gazeCOD	GazeCoDxp	1	400	0	798167	2	798067
GazeCoD_1Model_male	6	2	19	<?xml version="1.0"?>\n<Clock xmlns:dt="urn:schemas-microsoft-com:datatypes"><Description dt:dt="string">E-Prime Primary Realtime Clock</Description><StartTime><Timestamp dt:dt="int">0</Timestamp><DateUtc dt:dt="string">2017-04-25T14:59:18Z</DateUtc></StartTime><FrequencyChanges><FrequencyChange><Frequency dt:dt="r8">3312958</Frequency><Timestamp dt:dt="r8">88046354757</Timestamp><Current dt:dt="…	60.004	1	right	2147221622	04-25-2017	16:59:18	14:59:18	female	363	{RIGHTARROW}	77							0	800826	800566	{RIGHTARROW}	260	799445	799033	912	right8	22	11	342	mask22	0	800550	0	800350	eqm10_NoEyeNmodel1_dir	90	H	gazeCOD	GazeCoDxp	1	400	0	800050	5	799950
GazeCoD_1Model_male	6	2	19	<?xml version="1.0"?>\n<Clock xmlns:dt="urn:schemas-microsoft-com:datatypes"><Description dt:dt="string">E-Prime Primary Realtime Clock</Description><StartTime><Timestamp dt:dt="int">0</Timestamp><DateUtc dt:dt="string">2017-04-25T14:59:18Z</DateUtc></StartTime><FrequencyChanges><FrequencyChange><Frequency dt:dt="r8">3312958</Frequency><Timestamp dt:dt="r8">88046354757</Timestamp><Current dt:dt="…	60.004	1	right	2147221622	04-25-2017	16:59:18	14:59:18	female	364	{LEFTARROW}	78							0	802570	802250	{LEFTARROW}	320	801123	800850	773	left8	17	11	343	mask17	0	802233	0	802033	eqm10_NoEyeNmodel1_dir	90	H	gazeCOD	GazeCoDxp	1	400	0	801733	10	801633
GazeCoD_1Model_male	6	2	19	<?xml version="1.0"?>\n<Clock xmlns:dt="urn:schemas-microsoft-com:datatypes"><Description dt:dt="string">E-Prime Primary Realtime Clock</Description><StartTime><Timestamp dt:dt="int">0</Timestamp><DateUtc dt:dt="string">2017-04-25T14:59:18Z</DateUtc></StartTime><FrequencyChanges><FrequencyChange><Frequency dt:dt="r8">3312958</Frequency><Timestamp dt:dt="r8">88046354757</Timestamp><Current dt:dt="…	60.004	1	right	2147221622	04-25-2017	16:59:18	14:59:18	female	365	{RIGHTARROW}	77							0	804434	804183	{RIGHTARROW}	251	803063	802583	980	right8	33	11	344	mask33	0	804166	0	803966	eqm10_NoEyeNmodel1_dir	90	HV	gazeCOD	GazeCoDxp	1	400	0	803666	3	803566
GazeCoD_1Model_male	6	2	19	<?xml version="1.0"?>\n<Clock xmlns:dt="urn:schemas-microsoft-com:datatypes"><Description dt:dt="string">E-Prime Primary Realtime Clock</Description><StartTime><Timestamp dt:dt="int">0</Timestamp><DateUtc dt:dt="string">2017-04-25T14:59:18Z</DateUtc></StartTime><FrequencyChanges><FrequencyChange><Frequency dt:dt="r8">3312958</Frequency><Timestamp dt:dt="r8">88046354757</Timestamp><Current dt:dt="…	60.004	1	right	2147221622	04-25-2017	16:59:18	14:59:18	female	366	{RIGHTARROW}	46							0	806130	805849	{DOWNARROW}	281	804732	804450	782	right1,6	7	11	345	mask7	0	805833	0	805633	eqm10_NoEyeNmodel1_dir	0	V	gazeCOD	GazeCoDxp	0	400	0	805333	1	805233
GazeCoD_1Model_male	6	2	19	<?xml version="1.0"?>\n<Clock xmlns:dt="urn:schemas-microsoft-com:datatypes"><Description dt:dt="string">E-Prime Primary Realtime Clock</Description><StartTime><Timestamp dt:dt="int">0</Timestamp><DateUtc dt:dt="string">2017-04-25T14:59:18Z</DateUtc></StartTime><FrequencyChanges><FrequencyChange><Frequency dt:dt="r8">3312958</Frequency><Timestamp dt:dt="r8">88046354757</Timestamp><Current dt:dt="…	60.004	1	right	2147221622	04-25-2017	16:59:18	14:59:18	female	367	{LEFTARROW}	78							0	807906	807633	{LEFTARROW}	273	806513	806149	864	left8	28	11	346	mask28	0	807616	0	807416	eqm10_NoEyeNmodel1_dir	90	HV	gazeCOD	GazeCoDxp	1	400	0	807116	3	807016
GazeCoD_1Model_male	6	2	19	<?xml version="1.0"?>\n<Clock xmlns:dt="urn:schemas-microsoft-com:datatypes"><Description dt:dt="string">E-Prime Primary Realtime Clock</Description><StartTime><Timestamp dt:dt="int">0</Timestamp><DateUtc dt:dt="string">2017-04-25T14:59:18Z</DateUtc></StartTime><FrequencyChanges><FrequencyChange><Frequency dt:dt="r8">3312958</Frequency><Timestamp dt:dt="r8">88046354757</Timestamp><Current dt:dt="…	60.004	1	right	2147221622	04-25-2017	16:59:18	14:59:18	female	368	{RIGHTARROW}	77							0	809690	809433	{RIGHTARROW}	256	808308	807916	892	right8	11	11	347	mask11	0	809416	0	809216	eqm10_NoEyeNmodel1_dir	0	V	gazeCOD	GazeCoDxp	1	400	0	808916	8	808816
GazeCoD_1Model_male	6	2	19	<?xml version="1.0"?>\n<Clock xmlns:dt="urn:schemas-microsoft-com:datatypes"><Description dt:dt="string">E-Prime Primary Realtime Clock</Description><StartTime><Timestamp dt:dt="int">0</Timestamp><DateUtc dt:dt="string">2017-04-25T14:59:18Z</DateUtc></StartTime><FrequencyChanges><FrequencyChange><Frequency dt:dt="r8">3312958</Frequency><Timestamp dt:dt="r8">88046354757</Timestamp><Current dt:dt="…	60.004	1	right	2147221622	04-25-2017	16:59:18	14:59:18	female	369	{RIGHTARROW}	40							0	811577	811249	{RIGHTARROW}	328	810127	809699	928	right6,4	32	11	348	mask32	0	811233	0	811033	eqm10_NoEyeNmodel1_dir	90	HV	gazeCOD	GazeCoDxp	1	400	0	810733	6	810633
GazeCoD_1Model_male	6	2	19	<?xml version="1.0"?>\n<Clock xmlns:dt="urn:schemas-microsoft-com:datatypes"><Description dt:dt="string">E-Prime Primary Realtime Clock</Description><StartTime><Timestamp dt:dt="int">0</Timestamp><DateUtc dt:dt="string">2017-04-25T14:59:18Z</DateUtc></StartTime><FrequencyChanges><FrequencyChange><Frequency dt:dt="r8">3312958</Frequency><Timestamp dt:dt="r8">88046354757</Timestamp><Current dt:dt="…	60.004	1	right	2147221622	04-25-2017	16:59:18	14:59:18	female	370	{LEFTARROW}	78							0	813425	813132	{LEFTARROW}	293	812019	811599	920	left8	6	11	349	mask6	0	813116	0	812916	eqm10_NoEyeNmodel1_dir	0	V	gazeCOD	GazeCoDxp	1	400	0	812616	-3	812516
GazeCoD_1Model_male	6	2	19	<?xml version="1.0"?>\n<Clock xmlns:dt="urn:schemas-microsoft-com:datatypes"><Description dt:dt="string">E-Prime Primary Realtime Clock</Description><StartTime><Timestamp dt:dt="int">0</Timestamp><DateUtc dt:dt="string">2017-04-25T14:59:18Z</DateUtc></StartTime><FrequencyChanges><FrequencyChange><Frequency dt:dt="r8">3312958</Frequency><Timestamp dt:dt="r8">88046354757</Timestamp><Current dt:dt="…	60.004	1	right	2147221622	04-25-2017	16:59:18	14:59:18	female	371	{LEFTARROW}	51							0	815345	814849	{LEFTARROW}	496	813738	813449	789	left3,2	25	11	350	mask25	0	814832	-1	814632	eqm10_NoEyeNmodel1_dir	90	HV	gazeCOD	GazeCoDxp	1	400	0	814333	-5	814233
GazeCoD_1Model_male	6	2	19	<?xml version="1.0"?>\n<Clock xmlns:dt="urn:schemas-microsoft-com:datatypes"><Description dt:dt="string">E-Prime Primary Realtime Clock</Description><StartTime><Timestamp dt:dt="int">0</Timestamp><DateUtc dt:dt="string">2017-04-25T14:59:18Z</DateUtc></StartTime><FrequencyChanges><FrequencyChange><Frequency dt:dt="r8">3312958</Frequency><Timestamp dt:dt="r8">88046354757</Timestamp><Current dt:dt="…	60.004	1	right	2147221622	04-25-2017	16:59:18	14:59:18	female	372	{LEFTARROW}	51							0	817201	816915	{LEFTARROW}	286	815803	815366	937	left3,2	14	11	351	mask14	0	816899	0	816699	eqm10_NoEyeNmodel1_dir	90	H	gazeCOD	GazeCoDxp	1	400	0	816399	-4	816299
GazeCoD_1Model_male	6	2	19	<?xml version="1.0"?>\n<Clock xmlns:dt="urn:schemas-microsoft-com:datatypes"><Description dt:dt="string">E-Prime Primary Realtime Clock</Description><StartTime><Timestamp dt:dt="int">0</Timestamp><DateUtc dt:dt="string">2017-04-25T14:59:18Z</DateUtc></StartTime><FrequencyChanges><FrequencyChange><Frequency dt:dt="r8">3312958</Frequency><Timestamp dt:dt="r8">88046354757</Timestamp><Current dt:dt="…	60.004	1	right	2147221622	04-25-2017	16:59:18	14:59:18	female	373	{RIGHTARROW}	44							0	818929	818599	{RIGHTARROW}	330	817476	817215	761	right3,2	19	11	352	mask19	0	818582	0	818382	eqm10_NoEyeNmodel1_dir	90	H	gazeCOD	GazeCoDxp	1	400	0	818082	6	817982
GazeCoD_1Model_male	6	2	19	<?xml version="1.0"?>\n<Clock xmlns:dt="urn:schemas-microsoft-com:datatypes"><Description dt:dt="string">E-Prime Primary Realtime Clock</Description><StartTime><Timestamp dt:dt="int">0</Timestamp><DateUtc dt:dt="string">2017-04-25T14:59:18Z</DateUtc></StartTime><FrequencyChanges><FrequencyChange><Frequency dt:dt="r8">3312958</Frequency><Timestamp dt:dt="r8">88046354757</Timestamp><Current dt:dt="…	60.004	1	right	2147221622	04-25-2017	16:59:18	14:59:18	female	374	{RIGHTARROW}	42							0	820809	820532	{RIGHTARROW}	277	819416	818949	967	right4,8	20	11	353	mask20	0	820515	0	820315	eqm10_NoEyeNmodel1_dir	90	H	gazeCOD	GazeCoDxp	1	400	0	820015	-1	819915
GazeCoD_1Model_male	6	2	19	<?xml version="1.0"?>\n<Clock xmlns:dt="urn:schemas-microsoft-com:datatypes"><Description dt:dt="string">E-Prime Primary Realtime Clock</Description><StartTime><Timestamp dt:dt="int">0</Timestamp><DateUtc dt:dt="string">2017-04-25T14:59:18Z</DateUtc></StartTime><FrequencyChanges><FrequencyChange><Frequency dt:dt="r8">3312958</Frequency><Timestamp dt:dt="r8">88046354757</Timestamp><Current dt:dt="…	60.004	1	right	2147221622	04-25-2017	16:59:18	14:59:18	female	375	{DOWNARROW}	79							0	822817	822448	{DOWNARROW}	369	821322	820832	990	DG0	1	11	354	mask1	0	822432	0	822232	eqm10_NoEyeNmodel1_dir	0	V	gazeCOD	GazeCoDxp	1	400	0	821932	10	821832
GazeCoD_1Model_male	6	2	19	<?xml version="1.0"?>\n<Clock xmlns:dt="urn:schemas-microsoft-com:datatypes"><Description dt:dt="string">E-Prime Primary Realtime Clock</Description><StartTime><Timestamp dt:dt="int">0</Timestamp><DateUtc dt:dt="string">2017-04-25T14:59:18Z</DateUtc></StartTime><FrequencyChanges><FrequencyChange><Frequency dt:dt="r8">3312958</Frequency><Timestamp dt:dt="r8">88046354757</Timestamp><Current dt:dt="…	60.004	1	right	2147221622	04-25-2017	16:59:18	14:59:18	female	376	{RIGHTARROW}	40							0	824729	824398	{RIGHTARROW}	331	823287	822832	955	right6,4	21	11	355	mask21	0	824382	0	824182	eqm10_NoEyeNmodel1_dir	90	H	gazeCOD	GazeCoDxp	1	400	0	823882	-5	823782
GazeCoD_1Model_male	6	2	19	<?xml version="1.0"?>\n<Clock xmlns:dt="urn:schemas-microsoft-com:datatypes"><Description dt:dt="string">E-Prime Primary Realtime Clock</Description><StartTime><Timestamp dt:dt="int">0</Timestamp><DateUtc dt:dt="string">2017-04-25T14:59:18Z</DateUtc></StartTime><FrequencyChanges><FrequencyChange><Frequency dt:dt="r8">3312958</Frequency><Timestamp dt:dt="r8">88046354757</Timestamp><Current dt:dt="…	60.004	1	right	2147221622	04-25-2017	16:59:18	14:59:18	female	377	{RIGHTARROW}	42							0	826489	826265	{RIGHTARROW}	224	825146	824748	898	right4,8	31	11	356	mask31	0	826248	0	826048	eqm10_NoEyeNmodel1_dir	90	HV	gazeCOD	GazeCoDxp	1	400	0	825748	2	825648
GazeCoD_1Model_male	6	2	19	<?xml version="1.0"?>\n<Clock xmlns:dt="urn:schemas-microsoft-com:datatypes"><Description dt:dt="string">E-Prime Primary Realtime Clock</Description><StartTime><Timestamp dt:dt="int">0</Timestamp><DateUtc dt:dt="string">2017-04-25T14:59:18Z</DateUtc></StartTime><FrequencyChanges><FrequencyChange><Frequency dt:dt="r8">3312958</Frequency><Timestamp dt:dt="r8">88046354757</Timestamp><Current dt:dt="…	60.004	1	right	2147221622	04-25-2017	16:59:18	14:59:18	female	378	{RIGHTARROW}	44							0	828321	827932	{DOWNARROW}	389	826819	826498	821	right3,2	8	11	357	mask8	0	827915	0	827715	eqm10_NoEyeNmodel1_dir	0	V	gazeCOD	GazeCoDxp	0	400	0	827415	-4	827315
GazeCoD_1Model_male	6	2	19	<?xml version="1.0"?>\n<Clock xmlns:dt="urn:schemas-microsoft-com:datatypes"><Description dt:dt="string">E-Prime Primary Realtime Clock</Description><StartTime><Timestamp dt:dt="int">0</Timestamp><DateUtc dt:dt="string">2017-04-25T14:59:18Z</DateUtc></StartTime><FrequencyChanges><FrequencyChange><Frequency dt:dt="r8">3312958</Frequency><Timestamp dt:dt="r8">88046354757</Timestamp><Current dt:dt="…	60.004	1	right	2147221622	04-25-2017	16:59:18	14:59:18	female	379	{LEFTARROW}	49							0	830064	829831	{DOWNARROW}	233	828706	828331	875	left1,6	24	11	358	mask24	0	829815	0	829615	eqm10_NoEyeNmodel1_dir	90	HV	gazeCOD	GazeCoDxp	0	400	0	829315	9	829215
GazeCoD_1Model_male	6	2	19	<?xml version="1.0"?>\n<Clock xmlns:dt="urn:schemas-microsoft-com:datatypes"><Description dt:dt="string">E-Prime Primary Realtime Clock</Description><StartTime><Timestamp dt:dt="int">0</Timestamp><DateUtc dt:dt="string">2017-04-25T14:59:18Z</DateUtc></StartTime><FrequencyChanges><FrequencyChange><Frequency dt:dt="r8">3312958</Frequency><Timestamp dt:dt="r8">88046354757</Timestamp><Current dt:dt="…	60.004	1	right	2147221622	04-25-2017	16:59:18	14:59:18	female	380	{RIGHTARROW}	46							0	831848	831648	{DOWNARROW}	200	830523	830081	942	right1,6	18	11	359	mask18	0	831631	0	831431	eqm10_NoEyeNmodel1_dir	90	H	gazeCOD	GazeCoDxp	0	400	0	831131	8	831031
GazeCoD_1Model_male	6	2	19	<?xml version="1.0"?>\n<Clock xmlns:dt="urn:schemas-microsoft-com:datatypes"><Description dt:dt="string">E-Prime Primary Realtime Clock</Description><StartTime><Timestamp dt:dt="int">0</Timestamp><DateUtc dt:dt="string">2017-04-25T14:59:18Z</DateUtc></StartTime><FrequencyChanges><FrequencyChange><Frequency dt:dt="r8">3312958</Frequency><Timestamp dt:dt="r8">88046354757</Timestamp><Current dt:dt="…	60.004	1	right	2147221622	04-25-2017	16:59:18	14:59:18	female	381	{RIGHTARROW}	40							0	833504	833331	{RIGHTARROW}	173	832217	831865	852	right6,4	10	11	360	mask10	0	833315	0	833115	eqm10_NoEyeNmodel1_dir	0	V	gazeCOD	GazeCoDxp	1	400	0	832815	-2	832715
GazeCoD_1Model_male	6	2	19	<?xml version="1.0"?>\n<Clock xmlns:dt="urn:schemas-microsoft-com:datatypes"><Description dt:dt="string">E-Prime Primary Realtime Clock</Description><StartTime><Timestamp dt:dt="int">0</Timestamp><DateUtc dt:dt="string">2017-04-25T14:59:18Z</DateUtc></StartTime><FrequencyChanges><FrequencyChange><Frequency dt:dt="r8">3312958</Frequency><Timestamp dt:dt="r8">88046354757</Timestamp><Current dt:dt="…	60.004	1	right	2147221622	04-25-2017	16:59:18	14:59:18	female	382	{LEFTARROW}	55							0	835200	834964	{LEFTARROW}	236	833841	833515	826	left6,4	27	11	361	mask27	0	834948	0	834748	eqm10_NoEyeNmodel1_dir	90	HV	gazeCOD	GazeCoDxp	1	400	0	834448	7	834348
GazeCoD_1Model_male	6	2	19	<?xml version="1.0"?>\n<Clock xmlns:dt="urn:schemas-microsoft-com:datatypes"><Description dt:dt="string">E-Prime Primary Realtime Clock</Description><StartTime><Timestamp dt:dt="int">0</Timestamp><DateUtc dt:dt="string">2017-04-25T14:59:18Z</DateUtc></StartTime><FrequencyChanges><FrequencyChange><Frequency dt:dt="r8">3312958</Frequency><Timestamp dt:dt="r8">88046354757</Timestamp><Current dt:dt="…	60.004	1	right	2147221622	04-25-2017	16:59:18	14:59:18	female	383	{DOWNARROW}	79							0	837016	836698	{DOWNARROW}	318	835574	835214	860	DG0	12	11	362	mask12	0	836681	0	836481	eqm10_NoEyeNmodel1_dir	90	H	gazeCOD	GazeCoDxp	1	400	0	836181	7	836081
GazeCoD_1Model_male	6	2	19	<?xml version="1.0"?>\n<Clock xmlns:dt="urn:schemas-microsoft-com:datatypes"><Description dt:dt="string">E-Prime Primary Realtime Clock</Description><StartTime><Timestamp dt:dt="int">0</Timestamp><DateUtc dt:dt="string">2017-04-25T14:59:18Z</DateUtc></StartTime><FrequencyChanges><FrequencyChange><Frequency dt:dt="r8">3312958</Frequency><Timestamp dt:dt="r8">88046354757</Timestamp><Current dt:dt="…	60.004	1	right	2147221622	04-25-2017	16:59:18	14:59:18	female	384	{LEFTARROW}	49							0	838816	838514	{DOWNARROW}	302	837397	837031	866	left1,6	2	11	363	mask2	0	838498	0	838298	eqm10_NoEyeNmodel1_dir	0	V	gazeCOD	GazeCoDxp	0	400	0	837998	1	837898
GazeCoD_1Model_male	6	2	19	<?xml version="1.0"?>\n<Clock xmlns:dt="urn:schemas-microsoft-com:datatypes"><Description dt:dt="string">E-Prime Primary Realtime Clock</Description><StartTime><Timestamp dt:dt="int">0</Timestamp><DateUtc dt:dt="string">2017-04-25T14:59:18Z</DateUtc></StartTime><FrequencyChanges><FrequencyChange><Frequency dt:dt="r8">3312958</Frequency><Timestamp dt:dt="r8">88046354757</Timestamp><Current dt:dt="…	60.004	1	right	2147221622	04-25-2017	16:59:18	14:59:18	female	385	{DOWNARROW}	79							0	840688	840397	{DOWNARROW}	291	839273	838831	942	DG0	23	12	364	mask23	0	840381	0	840181	eqm10_NoEyeNmodel1_dir	90	HV	gazeCOD	GazeCoDxp	1	400	0	839881	8	839781
GazeCoD_1Model_male	6	2	19	<?xml version="1.0"?>\n<Clock xmlns:dt="urn:schemas-microsoft-com:datatypes"><Description dt:dt="string">E-Prime Primary Realtime Clock</Description><StartTime><Timestamp dt:dt="int">0</Timestamp><DateUtc dt:dt="string">2017-04-25T14:59:18Z</DateUtc></StartTime><FrequencyChanges><FrequencyChange><Frequency dt:dt="r8">3312958</Frequency><Timestamp dt:dt="r8">88046354757</Timestamp><Current dt:dt="…	60.004	1	right	2147221622	04-25-2017	16:59:18	14:59:18	female	386	{LEFTARROW}	78							0	842544	842231	{DOWNARROW}	313	841116	840697	919	left8	17	12	365	mask17	0	842214	0	842014	eqm10_NoEyeNmodel1_dir	90	H	gazeCOD	GazeCoDxp	0	400	0	841714	-2	841614
GazeCoD_1Model_male	6	2	19	<?xml version="1.0"?>\n<Clock xmlns:dt="urn:schemas-microsoft-com:datatypes"><Description dt:dt="string">E-Prime Primary Realtime Clock</Description><StartTime><Timestamp dt:dt="int">0</Timestamp><DateUtc dt:dt="string">2017-04-25T14:59:18Z</DateUtc></StartTime><FrequencyChanges><FrequencyChange><Frequency dt:dt="r8">3312958</Frequency><Timestamp dt:dt="r8">88046354757</Timestamp><Current dt:dt="…	60.004	1	right	2147221622	04-25-2017	16:59:18	14:59:18	female	387	{LEFTARROW}	55							0	844296	844014	{DOWNARROW}	282	842889	842564	825	left6,4	16	12	366	mask16	0	843997	0	843797	eqm10_NoEyeNmodel1_dir	90	H	gazeCOD	GazeCoDxp	0	400	0	843497	8	843397
GazeCoD_1Model_male	6	2	19	<?xml version="1.0"?>\n<Clock xmlns:dt="urn:schemas-microsoft-com:datatypes"><Description dt:dt="string">E-Prime Primary Realtime Clock</Description><StartTime><Timestamp dt:dt="int">0</Timestamp><DateUtc dt:dt="string">2017-04-25T14:59:18Z</DateUtc></StartTime><FrequencyChanges><FrequencyChange><Frequency dt:dt="r8">3312958</Frequency><Timestamp dt:dt="r8">88046354757</Timestamp><Current dt:dt="…	60.004	1	right	2147221622	04-25-2017	16:59:18	14:59:18	female	388	{RIGHTARROW}	44							0	845983	845697	{RIGHTARROW}	286	844582	844314	768	right3,2	30	12	367	mask30	0	845681	0	845481	eqm10_NoEyeNmodel1_dir	90	HV	gazeCOD	GazeCoDxp	1	400	0	845181	-1	845081
GazeCoD_1Model_male	6	2	19	<?xml version="1.0"?>\n<Clock xmlns:dt="urn:schemas-microsoft-com:datatypes"><Description dt:dt="string">E-Prime Primary Realtime Clock</Description><StartTime><Timestamp dt:dt="int">0</Timestamp><DateUtc dt:dt="string">2017-04-25T14:59:18Z</DateUtc></StartTime><FrequencyChanges><FrequencyChange><Frequency dt:dt="r8">3312958</Frequency><Timestamp dt:dt="r8">88046354757</Timestamp><Current dt:dt="…	60.004	1	right	2147221622	04-25-2017	16:59:18	14:59:18	female	389	{LEFTARROW}	55							0	847863	847530	{LEFTARROW}	333	846418	845997	921	left6,4	27	12	368	mask27	0	847514	0	847314	eqm10_NoEyeNmodel1_dir	90	HV	gazeCOD	GazeCoDxp	1	400	0	847014	-4	846914
GazeCoD_1Model_male	6	2	19	<?xml version="1.0"?>\n<Clock xmlns:dt="urn:schemas-microsoft-com:datatypes"><Description dt:dt="string">E-Prime Primary Realtime Clock</Description><StartTime><Timestamp dt:dt="int">0</Timestamp><DateUtc dt:dt="string">2017-04-25T14:59:18Z</DateUtc></StartTime><FrequencyChanges><FrequencyChange><Frequency dt:dt="r8">3312958</Frequency><Timestamp dt:dt="r8">88046354757</Timestamp><Current dt:dt="…	60.004	1	right	2147221622	04-25-2017	16:59:18	14:59:18	female	390	{LEFTARROW}	53							0	849623	849297	{LEFTARROW}	326	848182	847880	802	left4,8	26	12	369	mask26	0	849280	0	849080	eqm10_NoEyeNmodel1_dir	90	HV	gazeCOD	GazeCoDxp	1	400	0	848780	-2	848680
GazeCoD_1Model_male	6	2	19	<?xml version="1.0"?>\n<Clock xmlns:dt="urn:schemas-microsoft-com:datatypes"><Description dt:dt="string">E-Prime Primary Realtime Clock</Description><StartTime><Timestamp dt:dt="int">0</Timestamp><DateUtc dt:dt="string">2017-04-25T14:59:18Z</DateUtc></StartTime><FrequencyChanges><FrequencyChange><Frequency dt:dt="r8">3312958</Frequency><Timestamp dt:dt="r8">88046354757</Timestamp><Current dt:dt="…	60.004	1	right	2147221622	04-25-2017	16:59:18	14:59:18	female	391	{RIGHTARROW}	77							0	851559	851214	{RIGHTARROW}	345	850087	849647	940	right8	22	12	370	mask22	0	851197	0	850997	eqm10_NoEyeNmodel1_dir	90	H	gazeCOD	GazeCoDxp	1	400	0	850697	10	850597
GazeCoD_1Model_male	6	2	19	<?xml version="1.0"?>\n<Clock xmlns:dt="urn:schemas-microsoft-com:datatypes"><Description dt:dt="string">E-Prime Primary Realtime Clock</Description><StartTime><Timestamp dt:dt="int">0</Timestamp><DateUtc dt:dt="string">2017-04-25T14:59:18Z</DateUtc></StartTime><FrequencyChanges><FrequencyChange><Frequency dt:dt="r8">3312958</Frequency><Timestamp dt:dt="r8">88046354757</Timestamp><Current dt:dt="…	60.004	1	right	2147221622	04-25-2017	16:59:18	14:59:18	female	392	{LEFTARROW}	51							0	853335	852947	{DOWNARROW}	388	851832	851580	752	left3,2	3	12	371	mask3	0	852930	0	852730	eqm10_NoEyeNmodel1_dir	0	V	gazeCOD	GazeCoDxp	0	400	0	852430	-2	852330
GazeCoD_1Model_male	6	2	19	<?xml version="1.0"?>\n<Clock xmlns:dt="urn:schemas-microsoft-com:datatypes"><Description dt:dt="string">E-Prime Primary Realtime Clock</Description><StartTime><Timestamp dt:dt="int">0</Timestamp><DateUtc dt:dt="string">2017-04-25T14:59:18Z</DateUtc></StartTime><FrequencyChanges><FrequencyChange><Frequency dt:dt="r8">3312958</Frequency><Timestamp dt:dt="r8">88046354757</Timestamp><Current dt:dt="…	60.004	1	right	2147221622	04-25-2017	16:59:18	14:59:18	female	393	{LEFTARROW}	78							0	855143	854930	{LEFTARROW}	213	853807	853347	960	left8	6	12	372	mask6	0	854913	0	854713	eqm10_NoEyeNmodel1_dir	0	V	gazeCOD	GazeCoDxp	1	400	0	854413	6	854313
GazeCoD_1Model_male	6	2	19	<?xml version="1.0"?>\n<Clock xmlns:dt="urn:schemas-microsoft-com:datatypes"><Description dt:dt="string">E-Prime Primary Realtime Clock</Description><StartTime><Timestamp dt:dt="int">0</Timestamp><DateUtc dt:dt="string">2017-04-25T14:59:18Z</DateUtc></StartTime><FrequencyChanges><FrequencyChange><Frequency dt:dt="r8">3312958</Frequency><Timestamp dt:dt="r8">88046354757</Timestamp><Current dt:dt="…	60.004	1	right	2147221622	04-25-2017	16:59:18	14:59:18	female	394	{LEFTARROW}	49							0	856935	856597	{LEFTARROW}	338	855480	855163	817	left1,6	2	12	373	mask2	0	856580	0	856380	eqm10_NoEyeNmodel1_dir	0	V	gazeCOD	GazeCoDxp	1	400	0	856080	0	855980
GazeCoD_1Model_male	6	2	19	<?xml version="1.0"?>\n<Clock xmlns:dt="urn:schemas-microsoft-com:datatypes"><Description dt:dt="string">E-Prime Primary Realtime Clock</Description><StartTime><Timestamp dt:dt="int">0</Timestamp><DateUtc dt:dt="string">2017-04-25T14:59:18Z</DateUtc></StartTime><FrequencyChanges><FrequencyChange><Frequency dt:dt="r8">3312958</Frequency><Timestamp dt:dt="r8">88046354757</Timestamp><Current dt:dt="…	60.004	1	right	2147221622	04-25-2017	16:59:18	14:59:18	female	395	{RIGHTARROW}	40							0	858855	858396	{RIGHTARROW}	459	857278	856946	832	right6,4	21	12	374	mask21	0	858380	0	858180	eqm10_NoEyeNmodel1_dir	90	H	gazeCOD	GazeCoDxp	1	400	0	857880	2	857780
GazeCoD_1Model_male	6	2	19	<?xml version="1.0"?>\n<Clock xmlns:dt="urn:schemas-microsoft-com:datatypes"><Description dt:dt="string">E-Prime Primary Realtime Clock</Description><StartTime><Timestamp dt:dt="int">0</Timestamp><DateUtc dt:dt="string">2017-04-25T14:59:18Z</DateUtc></StartTime><FrequencyChanges><FrequencyChange><Frequency dt:dt="r8">3312958</Frequency><Timestamp dt:dt="r8">88046354757</Timestamp><Current dt:dt="…	60.004	1	right	2147221622	04-25-2017	16:59:18	14:59:18	female	396	{RIGHTARROW}	42							0	860583	860296	{RIGHTARROW}	287	859171	858880	791	right4,8	9	12	375	mask9	0	860280	0	860080	eqm10_NoEyeNmodel1_dir	0	V	gazeCOD	GazeCoDxp	1	400	0	859780	9	859680
GazeCoD_1Model_male	6	2	19	<?xml version="1.0"?>\n<Clock xmlns:dt="urn:schemas-microsoft-com:datatypes"><Description dt:dt="string">E-Prime Primary Realtime Clock</Description><StartTime><Timestamp dt:dt="int">0</Timestamp><DateUtc dt:dt="string">2017-04-25T14:59:18Z</DateUtc></StartTime><FrequencyChanges><FrequencyChange><Frequency dt:dt="r8">3312958</Frequency><Timestamp dt:dt="r8">88046354757</Timestamp><Current dt:dt="…	60.004	1	right	2147221622	04-25-2017	16:59:18	14:59:18	female	397	{DOWNARROW}	79							0	862414	862113	{DOWNARROW}	301	860994	860596	898	DG0	12	12	376	mask12	0	862096	0	861896	eqm10_NoEyeNmodel1_dir	90	H	gazeCOD	GazeCoDxp	1	400	0	861596	2	861496
GazeCoD_1Model_male	6	2	19	<?xml version="1.0"?>\n<Clock xmlns:dt="urn:schemas-microsoft-com:datatypes"><Description dt:dt="string">E-Prime Primary Realtime Clock</Description><StartTime><Timestamp dt:dt="int">0</Timestamp><DateUtc dt:dt="string">2017-04-25T14:59:18Z</DateUtc></StartTime><FrequencyChanges><FrequencyChange><Frequency dt:dt="r8">3312958</Frequency><Timestamp dt:dt="r8">88046354757</Timestamp><Current dt:dt="…	60.004	1	right	2147221622	04-25-2017	16:59:18	14:59:18	female	398	{LEFTARROW}	55							0	864246	863813	{LEFTARROW}	433	862689	862430	759	left6,4	5	12	377	mask5	0	863796	0	863596	eqm10_NoEyeNmodel1_dir	0	V	gazeCOD	GazeCoDxp	1	400	0	863296	7	863196
GazeCoD_1Model_male	6	2	19	<?xml version="1.0"?>\n<Clock xmlns:dt="urn:schemas-microsoft-com:datatypes"><Description dt:dt="string">E-Prime Primary Realtime Clock</Description><StartTime><Timestamp dt:dt="int">0</Timestamp><DateUtc dt:dt="string">2017-04-25T14:59:18Z</DateUtc></StartTime><FrequencyChanges><FrequencyChange><Frequency dt:dt="r8">3312958</Frequency><Timestamp dt:dt="r8">88046354757</Timestamp><Current dt:dt="…	60.004	1	right	2147221622	04-25-2017	16:59:18	14:59:18	female	399	{LEFTARROW}	51							0	866862	865729	{LEFTARROW}	1133	864607	864263	844	left3,2	14	12	378	mask14	0	865713	0	865513	eqm10_NoEyeNmodel1_dir	90	H	gazeCOD	GazeCoDxp	1	400	0	865213	6	865113
GazeCoD_1Model_male	6	2	19	<?xml version="1.0"?>\n<Clock xmlns:dt="urn:schemas-microsoft-com:datatypes"><Description dt:dt="string">E-Prime Primary Realtime Clock</Description><StartTime><Timestamp dt:dt="int">0</Timestamp><DateUtc dt:dt="string">2017-04-25T14:59:18Z</DateUtc></StartTime><FrequencyChanges><FrequencyChange><Frequency dt:dt="r8">3312958</Frequency><Timestamp dt:dt="r8">88046354757</Timestamp><Current dt:dt="…	60.004	1	right	2147221622	04-25-2017	16:59:18	14:59:18	female	400	{RIGHTARROW}	42							0	868598	868296	{RIGHTARROW}	302	867178	866879	799	right4,8	20	12	379	mask20	0	868279	0	868079	eqm10_NoEyeNmodel1_dir	90	H	gazeCOD	GazeCoDxp	1	400	0	867779	1	867679
GazeCoD_1Model_male	6	2	19	<?xml version="1.0"?>\n<Clock xmlns:dt="urn:schemas-microsoft-com:datatypes"><Description dt:dt="string">E-Prime Primary Realtime Clock</Description><StartTime><Timestamp dt:dt="int">0</Timestamp><DateUtc dt:dt="string">2017-04-25T14:59:18Z</DateUtc></StartTime><FrequencyChanges><FrequencyChange><Frequency dt:dt="r8">3312958</Frequency><Timestamp dt:dt="r8">88046354757</Timestamp><Current dt:dt="…	60.004	1	right	2147221622	04-25-2017	16:59:18	14:59:18	female	401	{LEFTARROW}	53							0	870334	870179	{DOWNARROW}	155	869059	868612	947	left4,8	4	12	380	mask4	0	870162	0	869962	eqm10_NoEyeNmodel1_dir	0	V	gazeCOD	GazeCoDxp	0	400	0	869662	3	869562
GazeCoD_1Model_male	6	2	19	<?xml version="1.0"?>\n<Clock xmlns:dt="urn:schemas-microsoft-com:datatypes"><Description dt:dt="string">E-Prime Primary Realtime Clock</Description><StartTime><Timestamp dt:dt="int">0</Timestamp><DateUtc dt:dt="string">2017-04-25T14:59:18Z</DateUtc></StartTime><FrequencyChanges><FrequencyChange><Frequency dt:dt="r8">3312958</Frequency><Timestamp dt:dt="r8">88046354757</Timestamp><Current dt:dt="…	60.004	1	right	2147221622	04-25-2017	16:59:18	14:59:18	female	402	{RIGHTARROW}	44							0	872366	871846	{DOWNARROW}	520	870724	870346	878	right3,2	8	12	381	mask8	0	871829	0	871629	eqm10_NoEyeNmodel1_dir	0	V	gazeCOD	GazeCoDxp	0	400	0	871329	5	871229
GazeCoD_1Model_male	6	2	19	<?xml version="1.0"?>\n<Clock xmlns:dt="urn:schemas-microsoft-com:datatypes"><Description dt:dt="string">E-Prime Primary Realtime Clock</Description><StartTime><Timestamp dt:dt="int">0</Timestamp><DateUtc dt:dt="string">2017-04-25T14:59:18Z</DateUtc></StartTime><FrequencyChanges><FrequencyChange><Frequency dt:dt="r8">3312958</Frequency><Timestamp dt:dt="r8">88046354757</Timestamp><Current dt:dt="…	60.004	1	right	2147221622	04-25-2017	16:59:18	14:59:18	female	403	{RIGHTARROW}	77							0	874182	873979	{RIGHTARROW}	203	872864	872379	985	right8	33	12	382	mask33	0	873962	0	873762	eqm10_NoEyeNmodel1_dir	90	HV	gazeCOD	GazeCoDxp	1	400	0	873462	-2	873362
GazeCoD_1Model_male	6	2	19	<?xml version="1.0"?>\n<Clock xmlns:dt="urn:schemas-microsoft-com:datatypes"><Description dt:dt="string">E-Prime Primary Realtime Clock</Description><StartTime><Timestamp dt:dt="int">0</Timestamp><DateUtc dt:dt="string">2017-04-25T14:59:18Z</DateUtc></StartTime><FrequencyChanges><FrequencyChange><Frequency dt:dt="r8">3312958</Frequency><Timestamp dt:dt="r8">88046354757</Timestamp><Current dt:dt="…	60.004	1	right	2147221622	04-25-2017	16:59:18	14:59:18	female	404	{LEFTARROW}	53							0	875966	875612	{LEFTARROW}	354	874490	874195	795	left4,8	15	12	383	mask15	0	875595	0	875395	eqm10_NoEyeNmodel1_dir	90	H	gazeCOD	GazeCoDxp	1	400	0	875095	5	874995
GazeCoD_1Model_male	6	2	19	<?xml version="1.0"?>\n<Clock xmlns:dt="urn:schemas-microsoft-com:datatypes"><Description dt:dt="string">E-Prime Primary Realtime Clock</Description><StartTime><Timestamp dt:dt="int">0</Timestamp><DateUtc dt:dt="string">2017-04-25T14:59:18Z</DateUtc></StartTime><FrequencyChanges><FrequencyChange><Frequency dt:dt="r8">3312958</Frequency><Timestamp dt:dt="r8">88046354757</Timestamp><Current dt:dt="…	60.004	1	right	2147221622	04-25-2017	16:59:18	14:59:18	female	405	{LEFTARROW}	49							0	877846	877579	{DOWNARROW}	267	876454	875979	975	left1,6	24	12	384	mask24	0	877562	0	877362	eqm10_NoEyeNmodel1_dir	90	HV	gazeCOD	GazeCoDxp	0	400	0	877062	8	876962
GazeCoD_1Model_male	6	2	19	<?xml version="1.0"?>\n<Clock xmlns:dt="urn:schemas-microsoft-com:datatypes"><Description dt:dt="string">E-Prime Primary Realtime Clock</Description><StartTime><Timestamp dt:dt="int">0</Timestamp><DateUtc dt:dt="string">2017-04-25T14:59:18Z</DateUtc></StartTime><FrequencyChanges><FrequencyChange><Frequency dt:dt="r8">3312958</Frequency><Timestamp dt:dt="r8">88046354757</Timestamp><Current dt:dt="…	60.004	1	right	2147221622	04-25-2017	16:59:18	14:59:18	female	406	{RIGHTARROW}	40							0	879438	879295	{RIGHTARROW}	143	878175	877862	813	right6,4	10	12	385	mask10	0	879279	0	879079	eqm10_NoEyeNmodel1_dir	0	V	gazeCOD	GazeCoDxp	1	400	0	878779	4	878679
GazeCoD_1Model_male	6	2	19	<?xml version="1.0"?>\n<Clock xmlns:dt="urn:schemas-microsoft-com:datatypes"><Description dt:dt="string">E-Prime Primary Realtime Clock</Description><StartTime><Timestamp dt:dt="int">0</Timestamp><DateUtc dt:dt="string">2017-04-25T14:59:18Z</DateUtc></StartTime><FrequencyChanges><FrequencyChange><Frequency dt:dt="r8">3312958</Frequency><Timestamp dt:dt="r8">88046354757</Timestamp><Current dt:dt="…	60.004	1	right	2147221622	04-25-2017	16:59:18	14:59:18	female	407	{DOWNARROW}	79							0	890101	888595	{DOWNARROW}	1506	887473	887028	945	DG0	1	12	386	mask1	0	888578	0	888378	eqm10_NoEyeNmodel1_dir	0	V	gazeCOD	GazeCoDxp	1	400	0	888078	5	887978
GazeCoD_1Model_male	6	2	19	<?xml version="1.0"?>\n<Clock xmlns:dt="urn:schemas-microsoft-com:datatypes"><Description dt:dt="string">E-Prime Primary Realtime Clock</Description><StartTime><Timestamp dt:dt="int">0</Timestamp><DateUtc dt:dt="string">2017-04-25T14:59:18Z</DateUtc></StartTime><FrequencyChanges><FrequencyChange><Frequency dt:dt="r8">3312958</Frequency><Timestamp dt:dt="r8">88046354757</Timestamp><Current dt:dt="…	60.004	1	right	2147221622	04-25-2017	16:59:18	14:59:18	female	408	{RIGHTARROW}	46							0	891869	891594	{DOWNARROW}	275	890472	890111	861	right1,6	7	12	387	mask7	0	891578	0	891378	eqm10_NoEyeNmodel1_dir	0	V	gazeCOD	GazeCoDxp	0	400	0	891078	6	890978
GazeCoD_1Model_male	6	2	19	<?xml version="1.0"?>\n<Clock xmlns:dt="urn:schemas-microsoft-com:datatypes"><Description dt:dt="string">E-Prime Primary Realtime Clock</Description><StartTime><Timestamp dt:dt="int">0</Timestamp><DateUtc dt:dt="string">2017-04-25T14:59:18Z</DateUtc></StartTime><FrequencyChanges><FrequencyChange><Frequency dt:dt="r8">3312958</Frequency><Timestamp dt:dt="r8">88046354757</Timestamp><Current dt:dt="…	60.004	1	right	2147221622	04-25-2017	16:59:18	14:59:18	female	409	{RIGHTARROW}	46							0	893589	893394	{DOWNARROW}	195	892283	891878	905	right1,6	29	12	388	mask29	0	893378	0	893178	eqm10_NoEyeNmodel1_dir	90	HV	gazeCOD	GazeCoDxp	0	400	0	892878	-5	892778
GazeCoD_1Model_male	6	2	19	<?xml version="1.0"?>\n<Clock xmlns:dt="urn:schemas-microsoft-com:datatypes"><Description dt:dt="string">E-Prime Primary Realtime Clock</Description><StartTime><Timestamp dt:dt="int">0</Timestamp><DateUtc dt:dt="string">2017-04-25T14:59:18Z</DateUtc></StartTime><FrequencyChanges><FrequencyChange><Frequency dt:dt="r8">3312958</Frequency><Timestamp dt:dt="r8">88046354757</Timestamp><Current dt:dt="…	60.004	1	right	2147221622	04-25-2017	16:59:18	14:59:18	female	410	{LEFTARROW}	51							0	895349	895194	{DOWNARROW}	155	894074	893611	963	left3,2	25	12	389	mask25	0	895178	0	894978	eqm10_NoEyeNmodel1_dir	90	HV	gazeCOD	GazeCoDxp	0	400	0	894678	4	894578
GazeCoD_1Model_male	6	2	19	<?xml version="1.0"?>\n<Clock xmlns:dt="urn:schemas-microsoft-com:datatypes"><Description dt:dt="string">E-Prime Primary Realtime Clock</Description><StartTime><Timestamp dt:dt="int">0</Timestamp><DateUtc dt:dt="string">2017-04-25T14:59:18Z</DateUtc></StartTime><FrequencyChanges><FrequencyChange><Frequency dt:dt="r8">3312958</Frequency><Timestamp dt:dt="r8">88046354757</Timestamp><Current dt:dt="…	60.004	1	right	2147221622	04-25-2017	16:59:18	14:59:18	female	411	{RIGHTARROW}	40							0	897156	896977	{RIGHTARROW}	179	895858	895361	997	right6,4	32	12	390	mask32	0	896961	0	896761	eqm10_NoEyeNmodel1_dir	90	HV	gazeCOD	GazeCoDxp	1	400	0	896461	3	896361
GazeCoD_1Model_male	6	2	19	<?xml version="1.0"?>\n<Clock xmlns:dt="urn:schemas-microsoft-com:datatypes"><Description dt:dt="string">E-Prime Primary Realtime Clock</Description><StartTime><Timestamp dt:dt="int">0</Timestamp><DateUtc dt:dt="string">2017-04-25T14:59:18Z</DateUtc></StartTime><FrequencyChanges><FrequencyChange><Frequency dt:dt="r8">3312958</Frequency><Timestamp dt:dt="r8">88046354757</Timestamp><Current dt:dt="…	60.004	1	right	2147221622	04-25-2017	16:59:18	14:59:18	female	412	{LEFTARROW}	78							0	898892	898594	{LEFTARROW}	298	897472	897177	795	left8	28	12	391	mask28	0	898577	0	898377	eqm10_NoEyeNmodel1_dir	90	HV	gazeCOD	GazeCoDxp	1	400	0	898077	5	897977
GazeCoD_1Model_male	6	2	19	<?xml version="1.0"?>\n<Clock xmlns:dt="urn:schemas-microsoft-com:datatypes"><Description dt:dt="string">E-Prime Primary Realtime Clock</Description><StartTime><Timestamp dt:dt="int">0</Timestamp><DateUtc dt:dt="string">2017-04-25T14:59:18Z</DateUtc></StartTime><FrequencyChanges><FrequencyChange><Frequency dt:dt="r8">3312958</Frequency><Timestamp dt:dt="r8">88046354757</Timestamp><Current dt:dt="…	60.004	1	right	2147221622	04-25-2017	16:59:18	14:59:18	female	413	{RIGHTARROW}	44							0	900620	900361	{DOWNARROW}	259	899249	898911	838	right3,2	19	12	392	mask19	0	900344	0	900144	eqm10_NoEyeNmodel1_dir	90	H	gazeCOD	GazeCoDxp	0	400	0	899844	-5	899744
GazeCoD_1Model_male	6	2	19	<?xml version="1.0"?>\n<Clock xmlns:dt="urn:schemas-microsoft-com:datatypes"><Description dt:dt="string">E-Prime Primary Realtime Clock</Description><StartTime><Timestamp dt:dt="int">0</Timestamp><DateUtc dt:dt="string">2017-04-25T14:59:18Z</DateUtc></StartTime><FrequencyChanges><FrequencyChange><Frequency dt:dt="r8">3312958</Frequency><Timestamp dt:dt="r8">88046354757</Timestamp><Current dt:dt="…	60.004	1	right	2147221622	04-25-2017	16:59:18	14:59:18	female	414	{RIGHTARROW}	46							0	902324	902127	{DOWNARROW}	197	901001	900644	857	right1,6	18	12	393	mask18	0	902111	0	901911	eqm10_NoEyeNmodel1_dir	90	H	gazeCOD	GazeCoDxp	0	400	0	901611	10	901511
GazeCoD_1Model_male	6	2	19	<?xml version="1.0"?>\n<Clock xmlns:dt="urn:schemas-microsoft-com:datatypes"><Description dt:dt="string">E-Prime Primary Realtime Clock</Description><StartTime><Timestamp dt:dt="int">0</Timestamp><DateUtc dt:dt="string">2017-04-25T14:59:18Z</DateUtc></StartTime><FrequencyChanges><FrequencyChange><Frequency dt:dt="r8">3312958</Frequency><Timestamp dt:dt="r8">88046354757</Timestamp><Current dt:dt="…	60.004	1	right	2147221622	04-25-2017	16:59:18	14:59:18	female	415	{RIGHTARROW}	42							0	903908	903744	{RIGHTARROW}	164	902618	902344	774	right4,8	31	12	394	mask31	0	903727	0	903527	eqm10_NoEyeNmodel1_dir	90	HV	gazeCOD	GazeCoDxp	1	400	0	903227	9	903127
GazeCoD_1Model_male	6	2	19	<?xml version="1.0"?>\n<Clock xmlns:dt="urn:schemas-microsoft-com:datatypes"><Description dt:dt="string">E-Prime Primary Realtime Clock</Description><StartTime><Timestamp dt:dt="int">0</Timestamp><DateUtc dt:dt="string">2017-04-25T14:59:18Z</DateUtc></StartTime><FrequencyChanges><FrequencyChange><Frequency dt:dt="r8">3312958</Frequency><Timestamp dt:dt="r8">88046354757</Timestamp><Current dt:dt="…	60.004	1	right	2147221622	04-25-2017	16:59:18	14:59:18	female	416	{LEFTARROW}	49							0	905604	905410	{DOWNARROW}	194	904293	903927	866	left1,6	13	12	395	mask13	0	905394	0	905194	eqm10_NoEyeNmodel1_dir	90	H	gazeCOD	GazeCoDxp	0	400	0	904894	1	904794
GazeCoD_1Model_male	6	2	19	<?xml version="1.0"?>\n<Clock xmlns:dt="urn:schemas-microsoft-com:datatypes"><Description dt:dt="string">E-Prime Primary Realtime Clock</Description><StartTime><Timestamp dt:dt="int">0</Timestamp><DateUtc dt:dt="string">2017-04-25T14:59:18Z</DateUtc></StartTime><FrequencyChanges><FrequencyChange><Frequency dt:dt="r8">3312958</Frequency><Timestamp dt:dt="r8">88046354757</Timestamp><Current dt:dt="…	60.004	1	right	2147221622	04-25-2017	16:59:18	14:59:18	female	417	{RIGHTARROW}	77							0	907276	907177	{RIGHTARROW}	99	906066	905627	939	right8	11	12	396	mask11	0	907160	-1	906960	eqm10_NoEyeNmodel1_dir	0	V	gazeCOD	GazeCoDxp	1	400	0	906661	-5	906561
GazeCoD_1Model_male	6	2	19	<?xml version="1.0"?>\n<Clock xmlns:dt="urn:schemas-microsoft-com:datatypes"><Description dt:dt="string">E-Prime Primary Realtime Clock</Description><StartTime><Timestamp dt:dt="int">0</Timestamp><DateUtc dt:dt="string">2017-04-25T14:59:18Z</DateUtc></StartTime><FrequencyChanges><FrequencyChange><Frequency dt:dt="r8">3312958</Frequency><Timestamp dt:dt="r8">88046354757</Timestamp><Current dt:dt="…	60.004	1	right	2147221622	04-25-2017	16:59:18	14:59:18	female	418	{RIGHTARROW}	40							0	908948	908727	{RIGHTARROW}	221	907601	907294	807	right6,4	21	13	397	mask21	0	908710	0	908510	eqm10_NoEyeNmodel1_dir	90	H	gazeCOD	GazeCoDxp	1	400	0	908210	9	908110
GazeCoD_1Model_male	6	2	19	<?xml version="1.0"?>\n<Clock xmlns:dt="urn:schemas-microsoft-com:datatypes"><Description dt:dt="string">E-Prime Primary Realtime Clock</Description><StartTime><Timestamp dt:dt="int">0</Timestamp><DateUtc dt:dt="string">2017-04-25T14:59:18Z</DateUtc></StartTime><FrequencyChanges><FrequencyChange><Frequency dt:dt="r8">3312958</Frequency><Timestamp dt:dt="r8">88046354757</Timestamp><Current dt:dt="…	60.004	1	right	2147221622	04-25-2017	16:59:18	14:59:18	female	419	{RIGHTARROW}	77							0	910692	910577	{RIGHTARROW}	115	909459	908960	999	right8	33	13	398	mask33	0	910560	0	910360	eqm10_NoEyeNmodel1_dir	90	HV	gazeCOD	GazeCoDxp	1	400	0	910060	1	909960
GazeCoD_1Model_male	6	2	19	<?xml version="1.0"?>\n<Clock xmlns:dt="urn:schemas-microsoft-com:datatypes"><Description dt:dt="string">E-Prime Primary Realtime Clock</Description><StartTime><Timestamp dt:dt="int">0</Timestamp><DateUtc dt:dt="string">2017-04-25T14:59:18Z</DateUtc></StartTime><FrequencyChanges><FrequencyChange><Frequency dt:dt="r8">3312958</Frequency><Timestamp dt:dt="r8">88046354757</Timestamp><Current dt:dt="…	60.004	1	right	2147221622	04-25-2017	16:59:18	14:59:18	female	420	{RIGHTARROW}	77							0	912460	912243	{RIGHTARROW}	217	911124	910710	914	right8	11	13	399	mask11	0	912227	0	912027	eqm10_NoEyeNmodel1_dir	0	V	gazeCOD	GazeCoDxp	1	400	0	911727	3	911627
GazeCoD_1Model_male	6	2	19	<?xml version="1.0"?>\n<Clock xmlns:dt="urn:schemas-microsoft-com:datatypes"><Description dt:dt="string">E-Prime Primary Realtime Clock</Description><StartTime><Timestamp dt:dt="int">0</Timestamp><DateUtc dt:dt="string">2017-04-25T14:59:18Z</DateUtc></StartTime><FrequencyChanges><FrequencyChange><Frequency dt:dt="r8">3312958</Frequency><Timestamp dt:dt="r8">88046354757</Timestamp><Current dt:dt="…	60.004	1	right	2147221622	04-25-2017	16:59:18	14:59:18	female	421	{LEFTARROW}	49							0	914332	914093	{DOWNARROW}	238	912972	912477	995	left1,6	13	13	400	mask13	0	914076	0	913876	eqm10_NoEyeNmodel1_dir	90	H	gazeCOD	GazeCoDxp	0	400	0	913576	4	913476
GazeCoD_1Model_male	6	2	19	<?xml version="1.0"?>\n<Clock xmlns:dt="urn:schemas-microsoft-com:datatypes"><Description dt:dt="string">E-Prime Primary Realtime Clock</Description><StartTime><Timestamp dt:dt="int">0</Timestamp><DateUtc dt:dt="string">2017-04-25T14:59:18Z</DateUtc></StartTime><FrequencyChanges><FrequencyChange><Frequency dt:dt="r8">3312958</Frequency><Timestamp dt:dt="r8">88046354757</Timestamp><Current dt:dt="…	60.004	1	right	2147221622	04-25-2017	16:59:18	14:59:18	female	422	{RIGHTARROW}	77							0	916011	915760	{RIGHTARROW}	251	914636	914343	793	right8	22	13	401	mask22	0	915743	0	915543	eqm10_NoEyeNmodel1_dir	90	H	gazeCOD	GazeCoDxp	1	400	0	915243	7	915143
GazeCoD_1Model_male	6	2	19	<?xml version="1.0"?>\n<Clock xmlns:dt="urn:schemas-microsoft-com:datatypes"><Description dt:dt="string">E-Prime Primary Realtime Clock</Description><StartTime><Timestamp dt:dt="int">0</Timestamp><DateUtc dt:dt="string">2017-04-25T14:59:18Z</DateUtc></StartTime><FrequencyChanges><FrequencyChange><Frequency dt:dt="r8">3312958</Frequency><Timestamp dt:dt="r8">88046354757</Timestamp><Current dt:dt="…	60.004	1	right	2147221622	04-25-2017	16:59:18	14:59:18	female	423	{RIGHTARROW}	44							0	917659	917426	{RIGHTARROW}	233	916303	916026	777	right3,2	19	13	402	mask19	0	917410	0	917210	eqm10_NoEyeNmodel1_dir	90	H	gazeCOD	GazeCoDxp	1	400	0	916910	7	916810
GazeCoD_1Model_male	6	2	19	<?xml version="1.0"?>\n<Clock xmlns:dt="urn:schemas-microsoft-com:datatypes"><Description dt:dt="string">E-Prime Primary Realtime Clock</Description><StartTime><Timestamp dt:dt="int">0</Timestamp><DateUtc dt:dt="string">2017-04-25T14:59:18Z</DateUtc></StartTime><FrequencyChanges><FrequencyChange><Frequency dt:dt="r8">3312958</Frequency><Timestamp dt:dt="r8">88046354757</Timestamp><Current dt:dt="…	60.004	1	right	2147221622	04-25-2017	16:59:18	14:59:18	female	424	{LEFTARROW}	51							0	919507	919293	{DOWNARROW}	214	918171	917676	995	left3,2	25	13	403	mask25	0	919276	0	919076	eqm10_NoEyeNmodel1_dir	90	HV	gazeCOD	GazeCoDxp	0	400	0	918776	5	918676
GazeCoD_1Model_male	6	2	19	<?xml version="1.0"?>\n<Clock xmlns:dt="urn:schemas-microsoft-com:datatypes"><Description dt:dt="string">E-Prime Primary Realtime Clock</Description><StartTime><Timestamp dt:dt="int">0</Timestamp><DateUtc dt:dt="string">2017-04-25T14:59:18Z</DateUtc></StartTime><FrequencyChanges><FrequencyChange><Frequency dt:dt="r8">3312958</Frequency><Timestamp dt:dt="r8">88046354757</Timestamp><Current dt:dt="…	60.004	1	right	2147221622	04-25-2017	16:59:18	14:59:18	female	425	{LEFTARROW}	53							0	921339	921076	{DOWNARROW}	263	919959	919526	933	left4,8	4	13	404	mask4	0	921059	0	920859	eqm10_NoEyeNmodel1_dir	0	V	gazeCOD	GazeCoDxp	0	400	0	920559	0	920459
GazeCoD_1Model_male	6	2	19	<?xml version="1.0"?>\n<Clock xmlns:dt="urn:schemas-microsoft-com:datatypes"><Description dt:dt="string">E-Prime Primary Realtime Clock</Description><StartTime><Timestamp dt:dt="int">0</Timestamp><DateUtc dt:dt="string">2017-04-25T14:59:18Z</DateUtc></StartTime><FrequencyChanges><FrequencyChange><Frequency dt:dt="r8">3312958</Frequency><Timestamp dt:dt="r8">88046354757</Timestamp><Current dt:dt="…	60.004	1	right	2147221622	04-25-2017	16:59:18	14:59:18	female	426	{LEFTARROW}	55							0	923259	922809	{LEFTARROW}	450	921686	921359	827	left6,4	5	13	405	mask5	0	922793	0	922593	eqm10_NoEyeNmodel1_dir	0	V	gazeCOD	GazeCoDxp	1	400	0	922293	7	922193
GazeCoD_1Model_male	6	2	19	<?xml version="1.0"?>\n<Clock xmlns:dt="urn:schemas-microsoft-com:datatypes"><Description dt:dt="string">E-Prime Primary Realtime Clock</Description><StartTime><Timestamp dt:dt="int">0</Timestamp><DateUtc dt:dt="string">2017-04-25T14:59:18Z</DateUtc></StartTime><FrequencyChanges><FrequencyChange><Frequency dt:dt="r8">3312958</Frequency><Timestamp dt:dt="r8">88046354757</Timestamp><Current dt:dt="…	60.004	1	right	2147221622	04-25-2017	16:59:18	14:59:18	female	427	{DOWNARROW}	79							0	925099	924809	{DOWNARROW}	290	923693	923276	917	DG0	12	13	406	mask12	0	924793	0	924593	eqm10_NoEyeNmodel1_dir	90	H	gazeCOD	GazeCoDxp	1	400	0	924293	0	924193
GazeCoD_1Model_male	6	2	19	<?xml version="1.0"?>\n<Clock xmlns:dt="urn:schemas-microsoft-com:datatypes"><Description dt:dt="string">E-Prime Primary Realtime Clock</Description><StartTime><Timestamp dt:dt="int">0</Timestamp><DateUtc dt:dt="string">2017-04-25T14:59:18Z</DateUtc></StartTime><FrequencyChanges><FrequencyChange><Frequency dt:dt="r8">3312958</Frequency><Timestamp dt:dt="r8">88046354757</Timestamp><Current dt:dt="…	60.004	1	right	2147221622	04-25-2017	16:59:18	14:59:18	female	428	{DOWNARROW}	79							0	926883	926659	{DOWNARROW}	224	925545	925109	936	DG0	1	13	407	mask1	0	926642	0	926442	eqm10_NoEyeNmodel1_dir	0	V	gazeCOD	GazeCoDxp	1	400	0	926142	-3	926042
GazeCoD_1Model_male	6	2	19	<?xml version="1.0"?>\n<Clock xmlns:dt="urn:schemas-microsoft-com:datatypes"><Description dt:dt="string">E-Prime Primary Realtime Clock</Description><StartTime><Timestamp dt:dt="int">0</Timestamp><DateUtc dt:dt="string">2017-04-25T14:59:18Z</DateUtc></StartTime><FrequencyChanges><FrequencyChange><Frequency dt:dt="r8">3312958</Frequency><Timestamp dt:dt="r8">88046354757</Timestamp><Current dt:dt="…	60.004	1	right	2147221622	04-25-2017	16:59:18	14:59:18	female	429	{RIGHTARROW}	42							0	928651	928459	{DOWNARROW}	192	927345	926892	953	right4,8	9	13	408	mask9	0	928442	0	928242	eqm10_NoEyeNmodel1_dir	0	V	gazeCOD	GazeCoDxp	0	400	0	927942	-3	927842
GazeCoD_1Model_male	6	2	19	<?xml version="1.0"?>\n<Clock xmlns:dt="urn:schemas-microsoft-com:datatypes"><Description dt:dt="string">E-Prime Primary Realtime Clock</Description><StartTime><Timestamp dt:dt="int">0</Timestamp><DateUtc dt:dt="string">2017-04-25T14:59:18Z</DateUtc></StartTime><FrequencyChanges><FrequencyChange><Frequency dt:dt="r8">3312958</Frequency><Timestamp dt:dt="r8">88046354757</Timestamp><Current dt:dt="…	60.004	1	right	2147221622	04-25-2017	16:59:18	14:59:18	female	430	{LEFTARROW}	53							0	930362	930109	{DOWNARROW}	253	928990	928676	814	left4,8	15	13	409	mask15	0	930092	0	929892	eqm10_NoEyeNmodel1_dir	90	H	gazeCOD	GazeCoDxp	0	400	0	929592	2	929492
GazeCoD_1Model_male	6	2	19	<?xml version="1.0"?>\n<Clock xmlns:dt="urn:schemas-microsoft-com:datatypes"><Description dt:dt="string">E-Prime Primary Realtime Clock</Description><StartTime><Timestamp dt:dt="int">0</Timestamp><DateUtc dt:dt="string">2017-04-25T14:59:18Z</DateUtc></StartTime><FrequencyChanges><FrequencyChange><Frequency dt:dt="r8">3312958</Frequency><Timestamp dt:dt="r8">88046354757</Timestamp><Current dt:dt="…	60.004	1	right	2147221622	04-25-2017	16:59:18	14:59:18	female	431	{LEFTARROW}	55							0	932194	931959	{LEFTARROW}	235	930848	930376	972	left6,4	27	13	410	mask27	0	931942	-1	931742	eqm10_NoEyeNmodel1_dir	90	HV	gazeCOD	GazeCoDxp	1	400	0	931443	-5	931343
GazeCoD_1Model_male	6	2	19	<?xml version="1.0"?>\n<Clock xmlns:dt="urn:schemas-microsoft-com:datatypes"><Description dt:dt="string">E-Prime Primary Realtime Clock</Description><StartTime><Timestamp dt:dt="int">0</Timestamp><DateUtc dt:dt="string">2017-04-25T14:59:18Z</DateUtc></StartTime><FrequencyChanges><FrequencyChange><Frequency dt:dt="r8">3312958</Frequency><Timestamp dt:dt="r8">88046354757</Timestamp><Current dt:dt="…	60.004	1	right	2147221622	04-25-2017	16:59:18	14:59:18	female	432	{LEFTARROW}	78							0	933898	933742	{LEFTARROW}	156	932618	932209	909	left8	17	13	411	mask17	0	933725	0	933525	eqm10_NoEyeNmodel1_dir	90	H	gazeCOD	GazeCoDxp	1	400	0	933225	7	933125
GazeCoD_1Model_male	6	2	19	<?xml version="1.0"?>\n<Clock xmlns:dt="urn:schemas-microsoft-com:datatypes"><Description dt:dt="string">E-Prime Primary Realtime Clock</Description><StartTime><Timestamp dt:dt="int">0</Timestamp><DateUtc dt:dt="string">2017-04-25T14:59:18Z</DateUtc></StartTime><FrequencyChanges><FrequencyChange><Frequency dt:dt="r8">3312958</Frequency><Timestamp dt:dt="r8">88046354757</Timestamp><Current dt:dt="…	60.004	1	right	2147221622	04-25-2017	16:59:18	14:59:18	female	433	{LEFTARROW}	51							0	935938	935425	{LEFTARROW}	513	934314	933909	905	left3,2	14	13	412	mask14	0	935409	0	935209	eqm10_NoEyeNmodel1_dir	90	H	gazeCOD	GazeCoDxp	1	400	0	934909	-5	934809
GazeCoD_1Model_male	6	2	19	<?xml version="1.0"?>\n<Clock xmlns:dt="urn:schemas-microsoft-com:datatypes"><Description dt:dt="string">E-Prime Primary Realtime Clock</Description><StartTime><Timestamp dt:dt="int">0</Timestamp><DateUtc dt:dt="string">2017-04-25T14:59:18Z</DateUtc></StartTime><FrequencyChanges><FrequencyChange><Frequency dt:dt="r8">3312958</Frequency><Timestamp dt:dt="r8">88046354757</Timestamp><Current dt:dt="…	60.004	1	right	2147221622	04-25-2017	16:59:18	14:59:18	female	434	{LEFTARROW}	53							0	937570	937375	{LEFTARROW}	195	936255	935959	796	left4,8	26	13	413	mask26	0	937358	0	937158	eqm10_NoEyeNmodel1_dir	90	HV	gazeCOD	GazeCoDxp	1	400	0	936858	3	936758
GazeCoD_1Model_male	6	2	19	<?xml version="1.0"?>\n<Clock xmlns:dt="urn:schemas-microsoft-com:datatypes"><Description dt:dt="string">E-Prime Primary Realtime Clock</Description><StartTime><Timestamp dt:dt="int">0</Timestamp><DateUtc dt:dt="string">2017-04-25T14:59:18Z</DateUtc></StartTime><FrequencyChanges><FrequencyChange><Frequency dt:dt="r8">3312958</Frequency><Timestamp dt:dt="r8">88046354757</Timestamp><Current dt:dt="…	60.004	1	right	2147221622	04-25-2017	16:59:18	14:59:18	female	435	{RIGHTARROW}	44							0	939562	939208	{DOWNARROW}	354	938088	937592	996	right3,2	8	13	414	mask8	0	939192	0	938992	eqm10_NoEyeNmodel1_dir	0	V	gazeCOD	GazeCoDxp	0	400	0	938692	4	938592
GazeCoD_1Model_male	6	2	19	<?xml version="1.0"?>\n<Clock xmlns:dt="urn:schemas-microsoft-com:datatypes"><Description dt:dt="string">E-Prime Primary Realtime Clock</Description><StartTime><Timestamp dt:dt="int">0</Timestamp><DateUtc dt:dt="string">2017-04-25T14:59:18Z</DateUtc></StartTime><FrequencyChanges><FrequencyChange><Frequency dt:dt="r8">3312958</Frequency><Timestamp dt:dt="r8">88046354757</Timestamp><Current dt:dt="…	60.004	1	right	2147221622	04-25-2017	16:59:18	14:59:18	female	436	{RIGHTARROW}	46							0	941154	941008	{DOWNARROW}	146	939888	939575	813	right1,6	29	13	415	mask29	0	940992	0	940792	eqm10_NoEyeNmodel1_dir	90	HV	gazeCOD	GazeCoDxp	0	400	0	940492	4	940392
GazeCoD_1Model_male	6	2	19	<?xml version="1.0"?>\n<Clock xmlns:dt="urn:schemas-microsoft-com:datatypes"><Description dt:dt="string">E-Prime Primary Realtime Clock</Description><StartTime><Timestamp dt:dt="int">0</Timestamp><DateUtc dt:dt="string">2017-04-25T14:59:18Z</DateUtc></StartTime><FrequencyChanges><FrequencyChange><Frequency dt:dt="r8">3312958</Frequency><Timestamp dt:dt="r8">88046354757</Timestamp><Current dt:dt="…	60.004	1	right	2147221622	04-25-2017	16:59:18	14:59:18	female	437	{RIGHTARROW}	46							0	942738	942608	{DOWNARROW}	130	941483	941175	808	right1,6	18	13	416	mask18	0	942591	-1	942391	eqm10_NoEyeNmodel1_dir	90	H	gazeCOD	GazeCoDxp	0	400	0	942092	9	941992
GazeCoD_1Model_male	6	2	19	<?xml version="1.0"?>\n<Clock xmlns:dt="urn:schemas-microsoft-com:datatypes"><Description dt:dt="string">E-Prime Primary Realtime Clock</Description><StartTime><Timestamp dt:dt="int">0</Timestamp><DateUtc dt:dt="string">2017-04-25T14:59:18Z</DateUtc></StartTime><FrequencyChanges><FrequencyChange><Frequency dt:dt="r8">3312958</Frequency><Timestamp dt:dt="r8">88046354757</Timestamp><Current dt:dt="…	60.004	1	right	2147221622	04-25-2017	16:59:18	14:59:18	female	438	{LEFTARROW}	78							0	944538	944258	{LEFTARROW}	280	943140	942758	882	left8	28	13	417	mask28	0	944241	0	944041	eqm10_NoEyeNmodel1_dir	90	HV	gazeCOD	GazeCoDxp	1	400	0	943741	1	943641
GazeCoD_1Model_male	6	2	19	<?xml version="1.0"?>\n<Clock xmlns:dt="urn:schemas-microsoft-com:datatypes"><Description dt:dt="string">E-Prime Primary Realtime Clock</Description><StartTime><Timestamp dt:dt="int">0</Timestamp><DateUtc dt:dt="string">2017-04-25T14:59:18Z</DateUtc></StartTime><FrequencyChanges><FrequencyChange><Frequency dt:dt="r8">3312958</Frequency><Timestamp dt:dt="r8">88046354757</Timestamp><Current dt:dt="…	60.004	1	right	2147221622	04-25-2017	16:59:18	14:59:18	female	439	{LEFTARROW}	49							0	946442	946141	{LEFTARROW}	301	945025	944558	967	left1,6	2	13	418	mask2	0	946125	0	945925	eqm10_NoEyeNmodel1_dir	0	V	gazeCOD	GazeCoDxp	1	400	0	945625	0	945525
GazeCoD_1Model_male	6	2	19	<?xml version="1.0"?>\n<Clock xmlns:dt="urn:schemas-microsoft-com:datatypes"><Description dt:dt="string">E-Prime Primary Realtime Clock</Description><StartTime><Timestamp dt:dt="int">0</Timestamp><DateUtc dt:dt="string">2017-04-25T14:59:18Z</DateUtc></StartTime><FrequencyChanges><FrequencyChange><Frequency dt:dt="r8">3312958</Frequency><Timestamp dt:dt="r8">88046354757</Timestamp><Current dt:dt="…	60.004	1	right	2147221622	04-25-2017	16:59:18	14:59:18	female	440	{RIGHTARROW}	46							0	948538	947958	{DOWNARROW}	579	946841	946458	883	right1,6	7	13	419	mask7	0	947941	0	947741	eqm10_NoEyeNmodel1_dir	0	V	gazeCOD	GazeCoDxp	0	400	0	947441	0	947341
GazeCoD_1Model_male	6	2	19	<?xml version="1.0"?>\n<Clock xmlns:dt="urn:schemas-microsoft-com:datatypes"><Description dt:dt="string">E-Prime Primary Realtime Clock</Description><StartTime><Timestamp dt:dt="int">0</Timestamp><DateUtc dt:dt="string">2017-04-25T14:59:18Z</DateUtc></StartTime><FrequencyChanges><FrequencyChange><Frequency dt:dt="r8">3312958</Frequency><Timestamp dt:dt="r8">88046354757</Timestamp><Current dt:dt="…	60.004	1	right	2147221622	04-25-2017	16:59:18	14:59:18	female	441	{RIGHTARROW}	40							0	950257	950108	{DOWNARROW}	149	948982	948558	924	right6,4	10	13	420	mask10	0	950091	0	949891	eqm10_NoEyeNmodel1_dir	0	V	gazeCOD	GazeCoDxp	0	400	0	949591	9	949491
GazeCoD_1Model_male	6	2	19	<?xml version="1.0"?>\n<Clock xmlns:dt="urn:schemas-microsoft-com:datatypes"><Description dt:dt="string">E-Prime Primary Realtime Clock</Description><StartTime><Timestamp dt:dt="int">0</Timestamp><DateUtc dt:dt="string">2017-04-25T14:59:18Z</DateUtc></StartTime><FrequencyChanges><FrequencyChange><Frequency dt:dt="r8">3312958</Frequency><Timestamp dt:dt="r8">88046354757</Timestamp><Current dt:dt="…	60.004	1	right	2147221622	04-25-2017	16:59:18	14:59:18	female	442	{RIGHTARROW}	44							0	952481	951774	{RIGHTARROW}	707	950648	950274	874	right3,2	30	13	421	mask30	0	951758	0	951558	eqm10_NoEyeNmodel1_dir	90	HV	gazeCOD	GazeCoDxp	1	400	0	951258	10	951158
GazeCoD_1Model_male	6	2	19	<?xml version="1.0"?>\n<Clock xmlns:dt="urn:schemas-microsoft-com:datatypes"><Description dt:dt="string">E-Prime Primary Realtime Clock</Description><StartTime><Timestamp dt:dt="int">0</Timestamp><DateUtc dt:dt="string">2017-04-25T14:59:18Z</DateUtc></StartTime><FrequencyChanges><FrequencyChange><Frequency dt:dt="r8">3312958</Frequency><Timestamp dt:dt="r8">88046354757</Timestamp><Current dt:dt="…	60.004	1	right	2147221622	04-25-2017	16:59:18	14:59:18	female	443	{RIGHTARROW}	42							0	954313	954007	{RIGHTARROW}	306	952881	952491	890	right4,8	20	13	422	mask20	0	953991	0	953791	eqm10_NoEyeNmodel1_dir	90	H	gazeCOD	GazeCoDxp	1	400	0	953491	10	953391
GazeCoD_1Model_male	6	2	19	<?xml version="1.0"?>\n<Clock xmlns:dt="urn:schemas-microsoft-com:datatypes"><Description dt:dt="string">E-Prime Primary Realtime Clock</Description><StartTime><Timestamp dt:dt="int">0</Timestamp><DateUtc dt:dt="string">2017-04-25T14:59:18Z</DateUtc></StartTime><FrequencyChanges><FrequencyChange><Frequency dt:dt="r8">3312958</Frequency><Timestamp dt:dt="r8">88046354757</Timestamp><Current dt:dt="…	60.004	1	right	2147221622	04-25-2017	16:59:18	14:59:18	female	444	{LEFTARROW}	49							0	956081	955824	{DOWNARROW}	257	954701	954324	877	left1,6	24	13	423	mask24	0	955807	0	955607	eqm10_NoEyeNmodel1_dir	90	HV	gazeCOD	GazeCoDxp	0	400	0	955307	6	955207
GazeCoD_1Model_male	6	2	19	<?xml version="1.0"?>\n<Clock xmlns:dt="urn:schemas-microsoft-com:datatypes"><Description dt:dt="string">E-Prime Primary Realtime Clock</Description><StartTime><Timestamp dt:dt="int">0</Timestamp><DateUtc dt:dt="string">2017-04-25T14:59:18Z</DateUtc></StartTime><FrequencyChanges><FrequencyChange><Frequency dt:dt="r8">3312958</Frequency><Timestamp dt:dt="r8">88046354757</Timestamp><Current dt:dt="…	60.004	1	right	2147221622	04-25-2017	16:59:18	14:59:18	female	445	{LEFTARROW}	55							0	957801	957557	{LEFTARROW}	244	956443	956091	852	left6,4	16	13	424	mask16	0	957541	0	957341	eqm10_NoEyeNmodel1_dir	90	H	gazeCOD	GazeCoDxp	1	400	0	957041	-2	956941
GazeCoD_1Model_male	6	2	19	<?xml version="1.0"?>\n<Clock xmlns:dt="urn:schemas-microsoft-com:datatypes"><Description dt:dt="string">E-Prime Primary Realtime Clock</Description><StartTime><Timestamp dt:dt="int">0</Timestamp><DateUtc dt:dt="string">2017-04-25T14:59:18Z</DateUtc></StartTime><FrequencyChanges><FrequencyChange><Frequency dt:dt="r8">3312958</Frequency><Timestamp dt:dt="r8">88046354757</Timestamp><Current dt:dt="…	60.004	1	right	2147221622	04-25-2017	16:59:18	14:59:18	female	446	{LEFTARROW}	51							0	959497	959291	{DOWNARROW}	206	958174	957824	850	left3,2	3	13	425	mask3	0	959274	0	959074	eqm10_NoEyeNmodel1_dir	0	V	gazeCOD	GazeCoDxp	0	400	0	958774	0	958674
GazeCoD_1Model_male	6	2	19	<?xml version="1.0"?>\n<Clock xmlns:dt="urn:schemas-microsoft-com:datatypes"><Description dt:dt="string">E-Prime Primary Realtime Clock</Description><StartTime><Timestamp dt:dt="int">0</Timestamp><DateUtc dt:dt="string">2017-04-25T14:59:18Z</DateUtc></StartTime><FrequencyChanges><FrequencyChange><Frequency dt:dt="r8">3312958</Frequency><Timestamp dt:dt="r8">88046354757</Timestamp><Current dt:dt="…	60.004	1	right	2147221622	04-25-2017	16:59:18	14:59:18	female	447	{RIGHTARROW}	42							0	961281	960974	{RIGHTARROW}	307	959855	959507	848	right4,8	31	13	426	mask31	0	960957	0	960757	eqm10_NoEyeNmodel1_dir	90	HV	gazeCOD	GazeCoDxp	1	400	0	960457	2	960357
GazeCoD_1Model_male	6	2	19	<?xml version="1.0"?>\n<Clock xmlns:dt="urn:schemas-microsoft-com:datatypes"><Description dt:dt="string">E-Prime Primary Realtime Clock</Description><StartTime><Timestamp dt:dt="int">0</Timestamp><DateUtc dt:dt="string">2017-04-25T14:59:18Z</DateUtc></StartTime><FrequencyChanges><FrequencyChange><Frequency dt:dt="r8">3312958</Frequency><Timestamp dt:dt="r8">88046354757</Timestamp><Current dt:dt="…	60.004	1	right	2147221622	04-25-2017	16:59:18	14:59:18	female	448	{DOWNARROW}	79							0	962905	962674	{DOWNARROW}	231	961549	961290	759	DG0	23	13	427	mask23	0	962657	0	962457	eqm10_NoEyeNmodel1_dir	90	HV	gazeCOD	GazeCoDxp	1	400	0	962157	8	962057
GazeCoD_1Model_male	6	2	19	<?xml version="1.0"?>\n<Clock xmlns:dt="urn:schemas-microsoft-com:datatypes"><Description dt:dt="string">E-Prime Primary Realtime Clock</Description><StartTime><Timestamp dt:dt="int">0</Timestamp><DateUtc dt:dt="string">2017-04-25T14:59:18Z</DateUtc></StartTime><FrequencyChanges><FrequencyChange><Frequency dt:dt="r8">3312958</Frequency><Timestamp dt:dt="r8">88046354757</Timestamp><Current dt:dt="…	60.004	1	right	2147221622	04-25-2017	16:59:18	14:59:18	female	449	{RIGHTARROW}	40							0	964593	964324	{RIGHTARROW}	269	963204	962924	780	right6,4	32	13	428	mask32	0	964307	0	964107	eqm10_NoEyeNmodel1_dir	90	HV	gazeCOD	GazeCoDxp	1	400	0	963807	3	963707
GazeCoD_1Model_male	6	2	19	<?xml version="1.0"?>\n<Clock xmlns:dt="urn:schemas-microsoft-com:datatypes"><Description dt:dt="string">E-Prime Primary Realtime Clock</Description><StartTime><Timestamp dt:dt="int">0</Timestamp><DateUtc dt:dt="string">2017-04-25T14:59:18Z</DateUtc></StartTime><FrequencyChanges><FrequencyChange><Frequency dt:dt="r8">3312958</Frequency><Timestamp dt:dt="r8">88046354757</Timestamp><Current dt:dt="…	60.004	1	right	2147221622	04-25-2017	16:59:18	14:59:18	female	450	{LEFTARROW}	78							0	966552	966223	{LEFTARROW}	329	965099	964607	992	left8	6	13	429	mask6	0	966207	0	966007	eqm10_NoEyeNmodel1_dir	0	V	gazeCOD	GazeCoDxp	1	400	0	965707	8	965607
GazeCoD_1Model_male	6	2	19	<?xml version="1.0"?>\n<Clock xmlns:dt="urn:schemas-microsoft-com:datatypes"><Description dt:dt="string">E-Prime Primary Realtime Clock</Description><StartTime><Timestamp dt:dt="int">0</Timestamp><DateUtc dt:dt="string">2017-04-25T14:59:18Z</DateUtc></StartTime><FrequencyChanges><FrequencyChange><Frequency dt:dt="r8">3312958</Frequency><Timestamp dt:dt="r8">88046354757</Timestamp><Current dt:dt="…	60.004	1	right	2147221622	04-25-2017	16:59:18	14:59:18	female	451	{RIGHTARROW}	42							0	968320	967973	{RIGHTARROW}	347	966860	966573	787	right4,8	9	14	430	mask9	0	967957	0	967757	eqm10_NoEyeNmodel1_dir	0	V	gazeCOD	GazeCoDxp	1	400	0	967457	-3	967357
GazeCoD_1Model_male	6	2	19	<?xml version="1.0"?>\n<Clock xmlns:dt="urn:schemas-microsoft-com:datatypes"><Description dt:dt="string">E-Prime Primary Realtime Clock</Description><StartTime><Timestamp dt:dt="int">0</Timestamp><DateUtc dt:dt="string">2017-04-25T14:59:18Z</DateUtc></StartTime><FrequencyChanges><FrequencyChange><Frequency dt:dt="r8">3312958</Frequency><Timestamp dt:dt="r8">88046354757</Timestamp><Current dt:dt="…	60.004	1	right	2147221622	04-25-2017	16:59:18	14:59:18	female	452	{LEFTARROW}	78							0	969952	969807	{LEFTARROW}	145	968685	968340	845	left8	28	14	431	mask28	0	969790	0	969590	eqm10_NoEyeNmodel1_dir	90	HV	gazeCOD	GazeCoDxp	1	400	0	969290	5	969190
GazeCoD_1Model_male	6	2	19	<?xml version="1.0"?>\n<Clock xmlns:dt="urn:schemas-microsoft-com:datatypes"><Description dt:dt="string">E-Prime Primary Realtime Clock</Description><StartTime><Timestamp dt:dt="int">0</Timestamp><DateUtc dt:dt="string">2017-04-25T14:59:18Z</DateUtc></StartTime><FrequencyChanges><FrequencyChange><Frequency dt:dt="r8">3312958</Frequency><Timestamp dt:dt="r8">88046354757</Timestamp><Current dt:dt="…	60.004	1	right	2147221622	04-25-2017	16:59:18	14:59:18	female	453	{DOWNARROW}	79							0	972048	971440	{LEFTARROW}	608	970322	969973	849	DG0	12	14	432	mask12	0	971423	0	971223	eqm10_NoEyeNmodel1_dir	90	H	gazeCOD	GazeCoDxp	0	400	0	970923	1	970823
GazeCoD_1Model_male	6	2	19	<?xml version="1.0"?>\n<Clock xmlns:dt="urn:schemas-microsoft-com:datatypes"><Description dt:dt="string">E-Prime Primary Realtime Clock</Description><StartTime><Timestamp dt:dt="int">0</Timestamp><DateUtc dt:dt="string">2017-04-25T14:59:18Z</DateUtc></StartTime><FrequencyChanges><FrequencyChange><Frequency dt:dt="r8">3312958</Frequency><Timestamp dt:dt="r8">88046354757</Timestamp><Current dt:dt="…	60.004	1	right	2147221622	04-25-2017	16:59:18	14:59:18	female	454	{RIGHTARROW}	44							0	973744	973490	{RIGHTARROW}	254	972373	972073	800	right3,2	30	14	433	mask30	0	973473	0	973273	eqm10_NoEyeNmodel1_dir	90	HV	gazeCOD	GazeCoDxp	1	400	0	972973	0	972873
GazeCoD_1Model_male	6	2	19	<?xml version="1.0"?>\n<Clock xmlns:dt="urn:schemas-microsoft-com:datatypes"><Description dt:dt="string">E-Prime Primary Realtime Clock</Description><StartTime><Timestamp dt:dt="int">0</Timestamp><DateUtc dt:dt="string">2017-04-25T14:59:18Z</DateUtc></StartTime><FrequencyChanges><FrequencyChange><Frequency dt:dt="r8">3312958</Frequency><Timestamp dt:dt="r8">88046354757</Timestamp><Current dt:dt="…	60.004	1	right	2147221622	04-25-2017	16:59:18	14:59:18	female	455	{LEFTARROW}	51							0	975560	975356	{DOWNARROW}	204	974245	973756	989	left3,2	3	14	434	mask3	0	975340	0	975140	eqm10_NoEyeNmodel1_dir	0	V	gazeCOD	GazeCoDxp	0	400	0	974840	-5	974740
GazeCoD_1Model_male	6	2	19	<?xml version="1.0"?>\n<Clock xmlns:dt="urn:schemas-microsoft-com:datatypes"><Description dt:dt="string">E-Prime Primary Realtime Clock</Description><StartTime><Timestamp dt:dt="int">0</Timestamp><DateUtc dt:dt="string">2017-04-25T14:59:18Z</DateUtc></StartTime><FrequencyChanges><FrequencyChange><Frequency dt:dt="r8">3312958</Frequency><Timestamp dt:dt="r8">88046354757</Timestamp><Current dt:dt="…	60.004	1	right	2147221622	04-25-2017	16:59:18	14:59:18	female	456	{LEFTARROW}	49							0	977272	976973	{DOWNARROW}	299	975860	975573	787	left1,6	24	14	435	mask24	0	976956	0	976756	eqm10_NoEyeNmodel1_dir	90	HV	gazeCOD	GazeCoDxp	0	400	0	976456	-4	976356
GazeCoD_1Model_male	6	2	19	<?xml version="1.0"?>\n<Clock xmlns:dt="urn:schemas-microsoft-com:datatypes"><Description dt:dt="string">E-Prime Primary Realtime Clock</Description><StartTime><Timestamp dt:dt="int">0</Timestamp><DateUtc dt:dt="string">2017-04-25T14:59:18Z</DateUtc></StartTime><FrequencyChanges><FrequencyChange><Frequency dt:dt="r8">3312958</Frequency><Timestamp dt:dt="r8">88046354757</Timestamp><Current dt:dt="…	60.004	1	right	2147221622	04-25-2017	16:59:18	14:59:18	female	457	{LEFTARROW}	78							0	979000	978839	{LEFTARROW}	161	977728	977289	939	left8	6	14	436	mask6	0	978823	0	978623	eqm10_NoEyeNmodel1_dir	0	V	gazeCOD	GazeCoDxp	1	400	0	978323	-5	978223
GazeCoD_1Model_male	6	2	19	<?xml version="1.0"?>\n<Clock xmlns:dt="urn:schemas-microsoft-com:datatypes"><Description dt:dt="string">E-Prime Primary Realtime Clock</Description><StartTime><Timestamp dt:dt="int">0</Timestamp><DateUtc dt:dt="string">2017-04-25T14:59:18Z</DateUtc></StartTime><FrequencyChanges><FrequencyChange><Frequency dt:dt="r8">3312958</Frequency><Timestamp dt:dt="r8">88046354757</Timestamp><Current dt:dt="…	60.004	1	right	2147221622	04-25-2017	16:59:18	14:59:18	female	458	{RIGHTARROW}	44							0	980728	980573	{RIGHTARROW}	155	979446	979023	923	right3,2	8	14	437	mask8	0	980556	0	980356	eqm10_NoEyeNmodel1_dir	0	V	gazeCOD	GazeCoDxp	1	400	0	980056	10	979956
GazeCoD_1Model_male	6	2	19	<?xml version="1.0"?>\n<Clock xmlns:dt="urn:schemas-microsoft-com:datatypes"><Description dt:dt="string">E-Prime Primary Realtime Clock</Description><StartTime><Timestamp dt:dt="int">0</Timestamp><DateUtc dt:dt="string">2017-04-25T14:59:18Z</DateUtc></StartTime><FrequencyChanges><FrequencyChange><Frequency dt:dt="r8">3312958</Frequency><Timestamp dt:dt="r8">88046354757</Timestamp><Current dt:dt="…	60.004	1	right	2147221622	04-25-2017	16:59:18	14:59:18	female	459	{RIGHTARROW}	46							0	982567	982222	{DOWNARROW}	345	981104	980739	865	right1,6	7	14	438	mask7	0	982206	0	982006	eqm10_NoEyeNmodel1_dir	0	V	gazeCOD	GazeCoDxp	0	400	0	981706	2	981606
GazeCoD_1Model_male	6	2	19	<?xml version="1.0"?>\n<Clock xmlns:dt="urn:schemas-microsoft-com:datatypes"><Description dt:dt="string">E-Prime Primary Realtime Clock</Description><StartTime><Timestamp dt:dt="int">0</Timestamp><DateUtc dt:dt="string">2017-04-25T14:59:18Z</DateUtc></StartTime><FrequencyChanges><FrequencyChange><Frequency dt:dt="r8">3312958</Frequency><Timestamp dt:dt="r8">88046354757</Timestamp><Current dt:dt="…	60.004	1	right	2147221622	04-25-2017	16:59:18	14:59:18	female	460	{RIGHTARROW}	77							0	984311	984172	{RIGHTARROW}	139	983049	982589	960	right8	22	14	439	mask22	0	984156	0	983956	eqm10_NoEyeNmodel1_dir	90	H	gazeCOD	GazeCoDxp	1	400	0	983656	7	983556
GazeCoD_1Model_male	6	2	19	<?xml version="1.0"?>\n<Clock xmlns:dt="urn:schemas-microsoft-com:datatypes"><Description dt:dt="string">E-Prime Primary Realtime Clock</Description><StartTime><Timestamp dt:dt="int">0</Timestamp><DateUtc dt:dt="string">2017-04-25T14:59:18Z</DateUtc></StartTime><FrequencyChanges><FrequencyChange><Frequency dt:dt="r8">3312958</Frequency><Timestamp dt:dt="r8">88046354757</Timestamp><Current dt:dt="…	60.004	1	right	2147221622	04-25-2017	16:59:18	14:59:18	female	461	{LEFTARROW}	49							0	986159	985939	{DOWNARROW}	220	984816	984322	994	left1,6	2	14	440	mask2	0	985922	0	985722	eqm10_NoEyeNmodel1_dir	0	V	gazeCOD	GazeCoDxp	0	400	0	985422	6	985322
GazeCoD_1Model_male	6	2	19	<?xml version="1.0"?>\n<Clock xmlns:dt="urn:schemas-microsoft-com:datatypes"><Description dt:dt="string">E-Prime Primary Realtime Clock</Description><StartTime><Timestamp dt:dt="int">0</Timestamp><DateUtc dt:dt="string">2017-04-25T14:59:18Z</DateUtc></StartTime><FrequencyChanges><FrequencyChange><Frequency dt:dt="r8">3312958</Frequency><Timestamp dt:dt="r8">88046354757</Timestamp><Current dt:dt="…	60.004	1	right	2147221622	04-25-2017	16:59:18	14:59:18	female	462	{RIGHTARROW}	40							0	993111	992972	{RIGHTARROW}	139	991857	991522	835	right6,4	10	14	441	mask10	0	992955	0	992755	eqm10_NoEyeNmodel1_dir	0	V	gazeCOD	GazeCoDxp	1	400	0	992455	-2	992355
GazeCoD_1Model_male	6	2	19	<?xml version="1.0"?>\n<Clock xmlns:dt="urn:schemas-microsoft-com:datatypes"><Description dt:dt="string">E-Prime Primary Realtime Clock</Description><StartTime><Timestamp dt:dt="int">0</Timestamp><DateUtc dt:dt="string">2017-04-25T14:59:18Z</DateUtc></StartTime><FrequencyChanges><FrequencyChange><Frequency dt:dt="r8">3312958</Frequency><Timestamp dt:dt="r8">88046354757</Timestamp><Current dt:dt="…	60.004	1	right	2147221622	04-25-2017	16:59:18	14:59:18	female	463	{RIGHTARROW}	42							0	994807	994688	{RIGHTARROW}	119	993563	993122	941	right4,8	20	14	442	mask20	0	994672	0	994472	eqm10_NoEyeNmodel1_dir	90	H	gazeCOD	GazeCoDxp	1	400	0	994172	9	994072
GazeCoD_1Model_male	6	2	19	<?xml version="1.0"?>\n<Clock xmlns:dt="urn:schemas-microsoft-com:datatypes"><Description dt:dt="string">E-Prime Primary Realtime Clock</Description><StartTime><Timestamp dt:dt="int">0</Timestamp><DateUtc dt:dt="string">2017-04-25T14:59:18Z</DateUtc></StartTime><FrequencyChanges><FrequencyChange><Frequency dt:dt="r8">3312958</Frequency><Timestamp dt:dt="r8">88046354757</Timestamp><Current dt:dt="…	60.004	1	right	2147221622	04-25-2017	16:59:18	14:59:18	female	464	{LEFTARROW}	49							0	996831	996388	{DOWNARROW}	443	995270	994822	948	left1,6	13	14	443	mask13	0	996372	0	996172	eqm10_NoEyeNmodel1_dir	90	H	gazeCOD	GazeCoDxp	0	400	0	995872	2	995772
GazeCoD_1Model_male	6	2	19	<?xml version="1.0"?>\n<Clock xmlns:dt="urn:schemas-microsoft-com:datatypes"><Description dt:dt="string">E-Prime Primary Realtime Clock</Description><StartTime><Timestamp dt:dt="int">0</Timestamp><DateUtc dt:dt="string">2017-04-25T14:59:18Z</DateUtc></StartTime><FrequencyChanges><FrequencyChange><Frequency dt:dt="r8">3312958</Frequency><Timestamp dt:dt="r8">88046354757</Timestamp><Current dt:dt="…	60.004	1	right	2147221622	04-25-2017	16:59:18	14:59:18	female	465	{LEFTARROW}	51							0	998687	998438	{DOWNARROW}	248	997322	996855	967	left3,2	14	14	444	mask14	0	998422	0	998222	eqm10_NoEyeNmodel1_dir	90	H	gazeCOD	GazeCoDxp	0	400	0	997922	0	997822
GazeCoD_1Model_male	6	2	19	<?xml version="1.0"?>\n<Clock xmlns:dt="urn:schemas-microsoft-com:datatypes"><Description dt:dt="string">E-Prime Primary Realtime Clock</Description><StartTime><Timestamp dt:dt="int">0</Timestamp><DateUtc dt:dt="string">2017-04-25T14:59:18Z</DateUtc></StartTime><FrequencyChanges><FrequencyChange><Frequency dt:dt="r8">3312958</Frequency><Timestamp dt:dt="r8">88046354757</Timestamp><Current dt:dt="…	60.004	1	right	2147221622	04-25-2017	16:59:18	14:59:18	female	466	{RIGHTARROW}	77							0	1000342	1000155	{RIGHTARROW}	187	999028	998705	823	right8	11	14	445	mask11	0	1000138	0	999938	eqm10_NoEyeNmodel1_dir	0	V	gazeCOD	GazeCoDxp	1	400	0	999638	10	999538
GazeCoD_1Model_male	6	2	19	<?xml version="1.0"?>\n<Clock xmlns:dt="urn:schemas-microsoft-com:datatypes"><Description dt:dt="string">E-Prime Primary Realtime Clock</Description><StartTime><Timestamp dt:dt="int">0</Timestamp><DateUtc dt:dt="string">2017-04-25T14:59:18Z</DateUtc></StartTime><FrequencyChanges><FrequencyChange><Frequency dt:dt="r8">3312958</Frequency><Timestamp dt:dt="r8">88046354757</Timestamp><Current dt:dt="…	60.004	1	right	2147221622	04-25-2017	16:59:18	14:59:18	female	467	{LEFTARROW}	53							0	1002030	1001838	{DOWNARROW}	192	1000717	1000355	862	left4,8	15	14	446	mask15	0	1001821	0	1001621	eqm10_NoEyeNmodel1_dir	90	H	gazeCOD	GazeCoDxp	0	400	0	1001321	4	1001221
GazeCoD_1Model_male	6	2	19	<?xml version="1.0"?>\n<Clock xmlns:dt="urn:schemas-microsoft-com:datatypes"><Description dt:dt="string">E-Prime Primary Realtime Clock</Description><StartTime><Timestamp dt:dt="int">0</Timestamp><DateUtc dt:dt="string">2017-04-25T14:59:18Z</DateUtc></StartTime><FrequencyChanges><FrequencyChange><Frequency dt:dt="r8">3312958</Frequency><Timestamp dt:dt="r8">88046354757</Timestamp><Current dt:dt="…	60.004	1	right	2147221622	04-25-2017	16:59:18	14:59:18	female	468	{RIGHTARROW}	40							0	1003902	1003655	{RIGHTARROW}	247	1002529	1002055	974	right6,4	21	14	447	mask21	0	1003638	0	1003438	eqm10_NoEyeNmodel1_dir	90	H	gazeCOD	GazeCoDxp	1	400	0	1003138	9	1003038
GazeCoD_1Model_male	6	2	19	<?xml version="1.0"?>\n<Clock xmlns:dt="urn:schemas-microsoft-com:datatypes"><Description dt:dt="string">E-Prime Primary Realtime Clock</Description><StartTime><Timestamp dt:dt="int">0</Timestamp><DateUtc dt:dt="string">2017-04-25T14:59:18Z</DateUtc></StartTime><FrequencyChanges><FrequencyChange><Frequency dt:dt="r8">3312958</Frequency><Timestamp dt:dt="r8">88046354757</Timestamp><Current dt:dt="…	60.004	1	right	2147221622	04-25-2017	16:59:18	14:59:18	female	469	{LEFTARROW}	51							0	1005670	1005521	{DOWNARROW}	149	1004400	1003921	979	left3,2	25	14	448	mask25	0	1005504	0	1005304	eqm10_NoEyeNmodel1_dir	90	HV	gazeCOD	GazeCoDxp	0	400	0	1005004	4	1004904
GazeCoD_1Model_male	6	2	19	<?xml version="1.0"?>\n<Clock xmlns:dt="urn:schemas-microsoft-com:datatypes"><Description dt:dt="string">E-Prime Primary Realtime Clock</Description><StartTime><Timestamp dt:dt="int">0</Timestamp><DateUtc dt:dt="string">2017-04-25T14:59:18Z</DateUtc></StartTime><FrequencyChanges><FrequencyChange><Frequency dt:dt="r8">3312958</Frequency><Timestamp dt:dt="r8">88046354757</Timestamp><Current dt:dt="…	60.004	1	right	2147221622	04-25-2017	16:59:18	14:59:18	female	470	{LEFTARROW}	55							0	1007374	1007071	{DOWNARROW}	303	1005958	1005688	770	left6,4	27	14	449	mask27	0	1007054	0	1006854	eqm10_NoEyeNmodel1_dir	90	HV	gazeCOD	GazeCoDxp	0	400	0	1006554	-4	1006454
GazeCoD_1Model_male	6	2	19	<?xml version="1.0"?>\n<Clock xmlns:dt="urn:schemas-microsoft-com:datatypes"><Description dt:dt="string">E-Prime Primary Realtime Clock</Description><StartTime><Timestamp dt:dt="int">0</Timestamp><DateUtc dt:dt="string">2017-04-25T14:59:18Z</DateUtc></StartTime><FrequencyChanges><FrequencyChange><Frequency dt:dt="r8">3312958</Frequency><Timestamp dt:dt="r8">88046354757</Timestamp><Current dt:dt="…	60.004	1	right	2147221622	04-25-2017	16:59:18	14:59:18	female	471	{RIGHTARROW}	44							0	1009014	1008804	{RIGHTARROW}	210	1007686	1007388	798	right3,2	19	14	450	mask19	0	1008788	0	1008588	eqm10_NoEyeNmodel1_dir	90	H	gazeCOD	GazeCoDxp	1	400	0	1008288	2	1008188
GazeCoD_1Model_male	6	2	19	<?xml version="1.0"?>\n<Clock xmlns:dt="urn:schemas-microsoft-com:datatypes"><Description dt:dt="string">E-Prime Primary Realtime Clock</Description><StartTime><Timestamp dt:dt="int">0</Timestamp><DateUtc dt:dt="string">2017-04-25T14:59:18Z</DateUtc></StartTime><FrequencyChanges><FrequencyChange><Frequency dt:dt="r8">3312958</Frequency><Timestamp dt:dt="r8">88046354757</Timestamp><Current dt:dt="…	60.004	1	right	2147221622	04-25-2017	16:59:18	14:59:18	female	472	{RIGHTARROW}	40							0	1010670	1010471	{RIGHTARROW}	199	1009351	1009038	813	right6,4	32	14	451	mask32	0	1010454	0	1010254	eqm10_NoEyeNmodel1_dir	90	HV	gazeCOD	GazeCoDxp	1	400	0	1009954	3	1009854
GazeCoD_1Model_male	6	2	19	<?xml version="1.0"?>\n<Clock xmlns:dt="urn:schemas-microsoft-com:datatypes"><Description dt:dt="string">E-Prime Primary Realtime Clock</Description><StartTime><Timestamp dt:dt="int">0</Timestamp><DateUtc dt:dt="string">2017-04-25T14:59:18Z</DateUtc></StartTime><FrequencyChanges><FrequencyChange><Frequency dt:dt="r8">3312958</Frequency><Timestamp dt:dt="r8">88046354757</Timestamp><Current dt:dt="…	60.004	1	right	2147221622	04-25-2017	16:59:18	14:59:18	female	473	{RIGHTARROW}	42							0	1012422	1012237	{RIGHTARROW}	185	1011111	1010687	924	right4,8	31	14	452	mask31	0	1012221	0	1012021	eqm10_NoEyeNmodel1_dir	90	HV	gazeCOD	GazeCoDxp	1	400	0	1011721	10	1011621
GazeCoD_1Model_male	6	2	19	<?xml version="1.0"?>\n<Clock xmlns:dt="urn:schemas-microsoft-com:datatypes"><Description dt:dt="string">E-Prime Primary Realtime Clock</Description><StartTime><Timestamp dt:dt="int">0</Timestamp><DateUtc dt:dt="string">2017-04-25T14:59:18Z</DateUtc></StartTime><FrequencyChanges><FrequencyChange><Frequency dt:dt="r8">3312958</Frequency><Timestamp dt:dt="r8">88046354757</Timestamp><Current dt:dt="…	60.004	1	right	2147221622	04-25-2017	16:59:18	14:59:18	female	474	{DOWNARROW}	79							0	1014102	1013904	{DOWNARROW}	198	1012788	1012437	851	DG0	1	14	453	mask1	0	1013887	0	1013687	eqm10_NoEyeNmodel1_dir	0	V	gazeCOD	GazeCoDxp	1	400	0	1013387	-1	1013287
GazeCoD_1Model_male	6	2	19	<?xml version="1.0"?>\n<Clock xmlns:dt="urn:schemas-microsoft-com:datatypes"><Description dt:dt="string">E-Prime Primary Realtime Clock</Description><StartTime><Timestamp dt:dt="int">0</Timestamp><DateUtc dt:dt="string">2017-04-25T14:59:18Z</DateUtc></StartTime><FrequencyChanges><FrequencyChange><Frequency dt:dt="r8">3312958</Frequency><Timestamp dt:dt="r8">88046354757</Timestamp><Current dt:dt="…	60.004	1	right	2147221622	04-25-2017	16:59:18	14:59:18	female	475	{LEFTARROW}	55							0	1015829	1015721	{LEFTARROW}	108	1014610	1014121	989	left6,4	5	14	454	mask5	0	1015704	-1	1015504	eqm10_NoEyeNmodel1_dir	0	V	gazeCOD	GazeCoDxp	1	400	0	1015205	-5	1015105
GazeCoD_1Model_male	6	2	19	<?xml version="1.0"?>\n<Clock xmlns:dt="urn:schemas-microsoft-com:datatypes"><Description dt:dt="string">E-Prime Primary Realtime Clock</Description><StartTime><Timestamp dt:dt="int">0</Timestamp><DateUtc dt:dt="string">2017-04-25T14:59:18Z</DateUtc></StartTime><FrequencyChanges><FrequencyChange><Frequency dt:dt="r8">3312958</Frequency><Timestamp dt:dt="r8">88046354757</Timestamp><Current dt:dt="…	60.004	1	right	2147221622	04-25-2017	16:59:18	14:59:18	female	476	{RIGHTARROW}	46							0	1017653	1017454	{RIGHTARROW}	199	1016337	1015854	983	right1,6	29	14	455	mask29	0	1017437	0	1017237	eqm10_NoEyeNmodel1_dir	90	HV	gazeCOD	GazeCoDxp	1	400	0	1016937	0	1016837
GazeCoD_1Model_male	6	2	19	<?xml version="1.0"?>\n<Clock xmlns:dt="urn:schemas-microsoft-com:datatypes"><Description dt:dt="string">E-Prime Primary Realtime Clock</Description><StartTime><Timestamp dt:dt="int">0</Timestamp><DateUtc dt:dt="string">2017-04-25T14:59:18Z</DateUtc></StartTime><FrequencyChanges><FrequencyChange><Frequency dt:dt="r8">3312958</Frequency><Timestamp dt:dt="r8">88046354757</Timestamp><Current dt:dt="…	60.004	1	right	2147221622	04-25-2017	16:59:18	14:59:18	female	477	{LEFTARROW}	53							0	1019349	1019137	{LEFTARROW}	212	1018020	1017670	850	left4,8	26	14	456	mask26	0	1019120	0	1018920	eqm10_NoEyeNmodel1_dir	90	HV	gazeCOD	GazeCoDxp	1	400	0	1018620	0	1018520
GazeCoD_1Model_male	6	2	19	<?xml version="1.0"?>\n<Clock xmlns:dt="urn:schemas-microsoft-com:datatypes"><Description dt:dt="string">E-Prime Primary Realtime Clock</Description><StartTime><Timestamp dt:dt="int">0</Timestamp><DateUtc dt:dt="string">2017-04-25T14:59:18Z</DateUtc></StartTime><FrequencyChanges><FrequencyChange><Frequency dt:dt="r8">3312958</Frequency><Timestamp dt:dt="r8">88046354757</Timestamp><Current dt:dt="…	60.004	1	right	2147221622	04-25-2017	16:59:18	14:59:18	female	478	{LEFTARROW}	55							0	1021845	1020937	{LEFTARROW}	908	1019820	1019370	950	left6,4	16	14	457	mask16	0	1020920	0	1020720	eqm10_NoEyeNmodel1_dir	90	H	gazeCOD	GazeCoDxp	1	400	0	1020420	0	1020320
GazeCoD_1Model_male	6	2	19	<?xml version="1.0"?>\n<Clock xmlns:dt="urn:schemas-microsoft-com:datatypes"><Description dt:dt="string">E-Prime Primary Realtime Clock</Description><StartTime><Timestamp dt:dt="int">0</Timestamp><DateUtc dt:dt="string">2017-04-25T14:59:18Z</DateUtc></StartTime><FrequencyChanges><FrequencyChange><Frequency dt:dt="r8">3312958</Frequency><Timestamp dt:dt="r8">88046354757</Timestamp><Current dt:dt="…	60.004	1	right	2147221622	04-25-2017	16:59:18	14:59:18	female	479	{RIGHTARROW}	77							0	1023581	1023420	{RIGHTARROW}	161	1022309	1021870	939	right8	33	14	458	mask33	0	1023403	-1	1023203	eqm10_NoEyeNmodel1_dir	90	HV	gazeCOD	GazeCoDxp	1	400	0	1022904	-5	1022804
GazeCoD_1Model_male	6	2	19	<?xml version="1.0"?>\n<Clock xmlns:dt="urn:schemas-microsoft-com:datatypes"><Description dt:dt="string">E-Prime Primary Realtime Clock</Description><StartTime><Timestamp dt:dt="int">0</Timestamp><DateUtc dt:dt="string">2017-04-25T14:59:18Z</DateUtc></StartTime><FrequencyChanges><FrequencyChange><Frequency dt:dt="r8">3312958</Frequency><Timestamp dt:dt="r8">88046354757</Timestamp><Current dt:dt="…	60.004	1	right	2147221622	04-25-2017	16:59:18	14:59:18	female	480	{LEFTARROW}	53							0	1025445	1025203	{LEFTARROW}	242	1024085	1023603	982	left4,8	4	14	459	mask4	0	1025187	0	1024987	eqm10_NoEyeNmodel1_dir	0	V	gazeCOD	GazeCoDxp	1	400	0	1024687	2	1024587
GazeCoD_1Model_male	6	2	19	<?xml version="1.0"?>\n<Clock xmlns:dt="urn:schemas-microsoft-com:datatypes"><Description dt:dt="string">E-Prime Primary Realtime Clock</Description><StartTime><Timestamp dt:dt="int">0</Timestamp><DateUtc dt:dt="string">2017-04-25T14:59:18Z</DateUtc></StartTime><FrequencyChanges><FrequencyChange><Frequency dt:dt="r8">3312958</Frequency><Timestamp dt:dt="r8">88046354757</Timestamp><Current dt:dt="…	60.004	1	right	2147221622	04-25-2017	16:59:18	14:59:18	female	481	{RIGHTARROW}	46							0	1027205	1026970	{DOWNARROW}	235	1025853	1025470	883	right1,6	18	14	460	mask18	0	1026953	0	1026753	eqm10_NoEyeNmodel1_dir	90	H	gazeCOD	GazeCoDxp	0	400	0	1026453	0	1026353
GazeCoD_1Model_male	6	2	19	<?xml version="1.0"?>\n<Clock xmlns:dt="urn:schemas-microsoft-com:datatypes"><Description dt:dt="string">E-Prime Primary Realtime Clock</Description><StartTime><Timestamp dt:dt="int">0</Timestamp><DateUtc dt:dt="string">2017-04-25T14:59:18Z</DateUtc></StartTime><FrequencyChanges><FrequencyChange><Frequency dt:dt="r8">3312958</Frequency><Timestamp dt:dt="r8">88046354757</Timestamp><Current dt:dt="…	60.004	1	right	2147221622	04-25-2017	16:59:18	14:59:18	female	482	{DOWNARROW}	79							0	1028965	1028686	{DOWNARROW}	279	1027562	1027220	842	DG0	23	14	461	mask23	0	1028670	0	1028470	eqm10_NoEyeNmodel1_dir	90	HV	gazeCOD	GazeCoDxp	1	400	0	1028170	8	1028070
GazeCoD_1Model_male	6	2	19	<?xml version="1.0"?>\n<Clock xmlns:dt="urn:schemas-microsoft-com:datatypes"><Description dt:dt="string">E-Prime Primary Realtime Clock</Description><StartTime><Timestamp dt:dt="int">0</Timestamp><DateUtc dt:dt="string">2017-04-25T14:59:18Z</DateUtc></StartTime><FrequencyChanges><FrequencyChange><Frequency dt:dt="r8">3312958</Frequency><Timestamp dt:dt="r8">88046354757</Timestamp><Current dt:dt="…	60.004	1	right	2147221622	04-25-2017	16:59:18	14:59:18	female	483	{LEFTARROW}	78							0	1031597	1030536	{LEFTARROW}	1061	1029413	1028986	927	left8	17	14	462	mask17	0	1030520	0	1030320	eqm10_NoEyeNmodel1_dir	90	H	gazeCOD	GazeCoDxp	1	400	0	1030020	7	1029920
GazeCoD_1Model_male	6	2	19	<?xml version="1.0"?>\n<Clock xmlns:dt="urn:schemas-microsoft-com:datatypes"><Description dt:dt="string">E-Prime Primary Realtime Clock</Description><StartTime><Timestamp dt:dt="int">0</Timestamp><DateUtc dt:dt="string">2017-04-25T14:59:18Z</DateUtc></StartTime><FrequencyChanges><FrequencyChange><Frequency dt:dt="r8">3312958</Frequency><Timestamp dt:dt="r8">88046354757</Timestamp><Current dt:dt="…	60.004	1	right	2147221622	04-25-2017	16:59:18	14:59:18	female	484	{LEFTARROW}	53							0	1033348	1033003	{LEFTARROW}	345	1031883	1031620	763	left4,8	26	15	463	mask26	0	1032986	0	1032786	eqm10_NoEyeNmodel1_dir	90	HV	gazeCOD	GazeCoDxp	1	400	0	1032486	3	1032386
GazeCoD_1Model_male	6	2	19	<?xml version="1.0"?>\n<Clock xmlns:dt="urn:schemas-microsoft-com:datatypes"><Description dt:dt="string">E-Prime Primary Realtime Clock</Description><StartTime><Timestamp dt:dt="int">0</Timestamp><DateUtc dt:dt="string">2017-04-25T14:59:18Z</DateUtc></StartTime><FrequencyChanges><FrequencyChange><Frequency dt:dt="r8">3312958</Frequency><Timestamp dt:dt="r8">88046354757</Timestamp><Current dt:dt="…	60.004	1	right	2147221622	04-25-2017	16:59:18	14:59:18	female	485	{LEFTARROW}	53							0	1035052	1034753	{DOWNARROW}	299	1033626	1033369	757	left4,8	4	15	464	mask4	0	1034736	0	1034536	eqm10_NoEyeNmodel1_dir	0	V	gazeCOD	GazeCoDxp	0	400	0	1034236	10	1034136
GazeCoD_1Model_male	6	2	19	<?xml version="1.0"?>\n<Clock xmlns:dt="urn:schemas-microsoft-com:datatypes"><Description dt:dt="string">E-Prime Primary Realtime Clock</Description><StartTime><Timestamp dt:dt="int">0</Timestamp><DateUtc dt:dt="string">2017-04-25T14:59:18Z</DateUtc></StartTime><FrequencyChanges><FrequencyChange><Frequency dt:dt="r8">3312958</Frequency><Timestamp dt:dt="r8">88046354757</Timestamp><Current dt:dt="…	60.004	1	right	2147221622	04-25-2017	16:59:18	14:59:18	female	486	{RIGHTARROW}	40							0	1036812	1036653	{RIGHTARROW}	159	1035541	1035069	972	right6,4	10	15	465	mask10	0	1036636	0	1036436	eqm10_NoEyeNmodel1_dir	0	V	gazeCOD	GazeCoDxp	1	400	0	1036136	-5	1036036
GazeCoD_1Model_male	6	2	19	<?xml version="1.0"?>\n<Clock xmlns:dt="urn:schemas-microsoft-com:datatypes"><Description dt:dt="string">E-Prime Primary Realtime Clock</Description><StartTime><Timestamp dt:dt="int">0</Timestamp><DateUtc dt:dt="string">2017-04-25T14:59:18Z</DateUtc></StartTime><FrequencyChanges><FrequencyChange><Frequency dt:dt="r8">3312958</Frequency><Timestamp dt:dt="r8">88046354757</Timestamp><Current dt:dt="…	60.004	1	right	2147221622	04-25-2017	16:59:18	14:59:18	female	487	{DOWNARROW}	79							0	1038652	1038269	{DOWNARROW}	383	1037155	1036836	819	DG0	23	15	466	mask23	0	1038253	0	1038053	eqm10_NoEyeNmodel1_dir	90	HV	gazeCOD	GazeCoDxp	1	400	0	1037753	-2	1037653
GazeCoD_1Model_male	6	2	19	<?xml version="1.0"?>\n<Clock xmlns:dt="urn:schemas-microsoft-com:datatypes"><Description dt:dt="string">E-Prime Primary Realtime Clock</Description><StartTime><Timestamp dt:dt="int">0</Timestamp><DateUtc dt:dt="string">2017-04-25T14:59:18Z</DateUtc></StartTime><FrequencyChanges><FrequencyChange><Frequency dt:dt="r8">3312958</Frequency><Timestamp dt:dt="r8">88046354757</Timestamp><Current dt:dt="…	60.004	1	right	2147221622	04-25-2017	16:59:18	14:59:18	female	488	{RIGHTARROW}	44							0	1040388	1040119	{RIGHTARROW}	269	1039006	1038669	837	right3,2	30	15	467	mask30	0	1040102	0	1039902	eqm10_NoEyeNmodel1_dir	90	HV	gazeCOD	GazeCoDxp	1	400	0	1039602	-4	1039502
GazeCoD_1Model_male	6	2	19	<?xml version="1.0"?>\n<Clock xmlns:dt="urn:schemas-microsoft-com:datatypes"><Description dt:dt="string">E-Prime Primary Realtime Clock</Description><StartTime><Timestamp dt:dt="int">0</Timestamp><DateUtc dt:dt="string">2017-04-25T14:59:18Z</DateUtc></StartTime><FrequencyChanges><FrequencyChange><Frequency dt:dt="r8">3312958</Frequency><Timestamp dt:dt="r8">88046354757</Timestamp><Current dt:dt="…	60.004	1	right	2147221622	04-25-2017	16:59:18	14:59:18	female	489	{LEFTARROW}	49							0	1042252	1041869	{DOWNARROW}	383	1040757	1040402	855	left1,6	13	15	468	mask13	0	1041852	0	1041652	eqm10_NoEyeNmodel1_dir	90	H	gazeCOD	GazeCoDxp	0	400	0	1041352	-5	1041252
GazeCoD_1Model_male	6	2	19	<?xml version="1.0"?>\n<Clock xmlns:dt="urn:schemas-microsoft-com:datatypes"><Description dt:dt="string">E-Prime Primary Realtime Clock</Description><StartTime><Timestamp dt:dt="int">0</Timestamp><DateUtc dt:dt="string">2017-04-25T14:59:18Z</DateUtc></StartTime><FrequencyChanges><FrequencyChange><Frequency dt:dt="r8">3312958</Frequency><Timestamp dt:dt="r8">88046354757</Timestamp><Current dt:dt="…	60.004	1	right	2147221622	04-25-2017	16:59:18	14:59:18	female	490	{LEFTARROW}	51							0	1043924	1043669	{LEFTARROW}	255	1042553	1042269	784	left3,2	3	15	469	mask3	0	1043652	0	1043452	eqm10_NoEyeNmodel1_dir	0	V	gazeCOD	GazeCoDxp	1	400	0	1043152	-1	1043052
GazeCoD_1Model_male	6	2	19	<?xml version="1.0"?>\n<Clock xmlns:dt="urn:schemas-microsoft-com:datatypes"><Description dt:dt="string">E-Prime Primary Realtime Clock</Description><StartTime><Timestamp dt:dt="int">0</Timestamp><DateUtc dt:dt="string">2017-04-25T14:59:18Z</DateUtc></StartTime><FrequencyChanges><FrequencyChange><Frequency dt:dt="r8">3312958</Frequency><Timestamp dt:dt="r8">88046354757</Timestamp><Current dt:dt="…	60.004	1	right	2147221622	04-25-2017	16:59:18	14:59:18	female	491	{LEFTARROW}	51							0	1045684	1045469	{LEFTARROW}	215	1044342	1043936	906	left3,2	14	15	470	mask14	0	1045452	0	1045252	eqm10_NoEyeNmodel1_dir	90	H	gazeCOD	GazeCoDxp	1	400	0	1044952	10	1044852
GazeCoD_1Model_male	6	2	19	<?xml version="1.0"?>\n<Clock xmlns:dt="urn:schemas-microsoft-com:datatypes"><Description dt:dt="string">E-Prime Primary Realtime Clock</Description><StartTime><Timestamp dt:dt="int">0</Timestamp><DateUtc dt:dt="string">2017-04-25T14:59:18Z</DateUtc></StartTime><FrequencyChanges><FrequencyChange><Frequency dt:dt="r8">3312958</Frequency><Timestamp dt:dt="r8">88046354757</Timestamp><Current dt:dt="…	60.004	1	right	2147221622	04-25-2017	16:59:18	14:59:18	female	492	{RIGHTARROW}	42							0	1047468	1047319	{RIGHTARROW}	149	1046195	1045702	993	right4,8	20	15	471	mask20	0	1047302	0	1047102	eqm10_NoEyeNmodel1_dir	90	H	gazeCOD	GazeCoDxp	1	400	0	1046802	7	1046702
GazeCoD_1Model_male	6	2	19	<?xml version="1.0"?>\n<Clock xmlns:dt="urn:schemas-microsoft-com:datatypes"><Description dt:dt="string">E-Prime Primary Realtime Clock</Description><StartTime><Timestamp dt:dt="int">0</Timestamp><DateUtc dt:dt="string">2017-04-25T14:59:18Z</DateUtc></StartTime><FrequencyChanges><FrequencyChange><Frequency dt:dt="r8">3312958</Frequency><Timestamp dt:dt="r8">88046354757</Timestamp><Current dt:dt="…	60.004	1	right	2147221622	04-25-2017	16:59:18	14:59:18	female	493	{LEFTARROW}	78							0	1049108	1048919	{LEFTARROW}	189	1047802	1047485	817	left8	17	15	472	mask17	0	1048902	0	1048702	eqm10_NoEyeNmodel1_dir	90	H	gazeCOD	GazeCoDxp	1	400	0	1048402	0	1048302
GazeCoD_1Model_male	6	2	19	<?xml version="1.0"?>\n<Clock xmlns:dt="urn:schemas-microsoft-com:datatypes"><Description dt:dt="string">E-Prime Primary Realtime Clock</Description><StartTime><Timestamp dt:dt="int">0</Timestamp><DateUtc dt:dt="string">2017-04-25T14:59:18Z</DateUtc></StartTime><FrequencyChanges><FrequencyChange><Frequency dt:dt="r8">3312958</Frequency><Timestamp dt:dt="r8">88046354757</Timestamp><Current dt:dt="…	60.004	1	right	2147221622	04-25-2017	16:59:18	14:59:18	female	494	{DOWNARROW}	79							0	1050740	1050568	{DOWNARROW}	171	1049448	1049119	829	DG0	1	15	473	mask1	0	1050552	0	1050352	eqm10_NoEyeNmodel1_dir	0	V	gazeCOD	GazeCoDxp	1	400	0	1050052	4	1049952
GazeCoD_1Model_male	6	2	19	<?xml version="1.0"?>\n<Clock xmlns:dt="urn:schemas-microsoft-com:datatypes"><Description dt:dt="string">E-Prime Primary Realtime Clock</Description><StartTime><Timestamp dt:dt="int">0</Timestamp><DateUtc dt:dt="string">2017-04-25T14:59:18Z</DateUtc></StartTime><FrequencyChanges><FrequencyChange><Frequency dt:dt="r8">3312958</Frequency><Timestamp dt:dt="r8">88046354757</Timestamp><Current dt:dt="…	60.004	1	right	2147221622	04-25-2017	16:59:18	14:59:18	female	495	{RIGHTARROW}	77							0	1052443	1052318	{RIGHTARROW}	125	1051207	1050752	955	right8	11	15	474	mask11	0	1052302	0	1052102	eqm10_NoEyeNmodel1_dir	0	V	gazeCOD	GazeCoDxp	1	400	0	1051802	-5	1051702
GazeCoD_1Model_male	6	2	19	<?xml version="1.0"?>\n<Clock xmlns:dt="urn:schemas-microsoft-com:datatypes"><Description dt:dt="string">E-Prime Primary Realtime Clock</Description><StartTime><Timestamp dt:dt="int">0</Timestamp><DateUtc dt:dt="string">2017-04-25T14:59:18Z</DateUtc></StartTime><FrequencyChanges><FrequencyChange><Frequency dt:dt="r8">3312958</Frequency><Timestamp dt:dt="r8">88046354757</Timestamp><Current dt:dt="…	60.004	1	right	2147221622	04-25-2017	16:59:18	14:59:18	female	496	{DOWNARROW}	79							0	1054283	1054052	{DOWNARROW}	231	1052939	1052468	971	DG0	12	15	475	mask12	0	1054035	0	1053835	eqm10_NoEyeNmodel1_dir	90	H	gazeCOD	GazeCoDxp	1	400	0	1053535	-4	1053435
GazeCoD_1Model_male	6	2	19	<?xml version="1.0"?>\n<Clock xmlns:dt="urn:schemas-microsoft-com:datatypes"><Description dt:dt="string">E-Prime Primary Realtime Clock</Description><StartTime><Timestamp dt:dt="int">0</Timestamp><DateUtc dt:dt="string">2017-04-25T14:59:18Z</DateUtc></StartTime><FrequencyChanges><FrequencyChange><Frequency dt:dt="r8">3312958</Frequency><Timestamp dt:dt="r8">88046354757</Timestamp><Current dt:dt="…	60.004	1	right	2147221622	04-25-2017	16:59:18	14:59:18	female	497	{LEFTARROW}	53							0	1056235	1055902	{LEFTARROW}	333	1054787	1054302	985	left4,8	15	15	476	mask15	0	1055885	0	1055685	eqm10_NoEyeNmodel1_dir	90	H	gazeCOD	GazeCoDxp	1	400	0	1055385	-2	1055285
GazeCoD_1Model_male	6	2	19	<?xml version="1.0"?>\n<Clock xmlns:dt="urn:schemas-microsoft-com:datatypes"><Description dt:dt="string">E-Prime Primary Realtime Clock</Description><StartTime><Timestamp dt:dt="int">0</Timestamp><DateUtc dt:dt="string">2017-04-25T14:59:18Z</DateUtc></StartTime><FrequencyChanges><FrequencyChange><Frequency dt:dt="r8">3312958</Frequency><Timestamp dt:dt="r8">88046354757</Timestamp><Current dt:dt="…	60.004	1	right	2147221622	04-25-2017	16:59:18	14:59:18	female	498	{LEFTARROW}	49							0	1057915	1057768	{DOWNARROW}	147	1056643	1056251	892	left1,6	24	15	477	mask24	0	1057751	0	1057551	eqm10_NoEyeNmodel1_dir	90	HV	gazeCOD	GazeCoDxp	0	400	0	1057251	8	1057151
GazeCoD_1Model_male	6	2	19	<?xml version="1.0"?>\n<Clock xmlns:dt="urn:schemas-microsoft-com:datatypes"><Description dt:dt="string">E-Prime Primary Realtime Clock</Description><StartTime><Timestamp dt:dt="int">0</Timestamp><DateUtc dt:dt="string">2017-04-25T14:59:18Z</DateUtc></StartTime><FrequencyChanges><FrequencyChange><Frequency dt:dt="r8">3312958</Frequency><Timestamp dt:dt="r8">88046354757</Timestamp><Current dt:dt="…	60.004	1	right	2147221622	04-25-2017	16:59:18	14:59:18	female	499	{LEFTARROW}	51							0	1059611	1059418	{DOWNARROW}	193	1058292	1057935	857	left3,2	25	15	478	mask25	0	1059401	0	1059201	eqm10_NoEyeNmodel1_dir	90	HV	gazeCOD	GazeCoDxp	0	400	0	1058901	9	1058801
GazeCoD_1Model_male	6	2	19	<?xml version="1.0"?>\n<Clock xmlns:dt="urn:schemas-microsoft-com:datatypes"><Description dt:dt="string">E-Prime Primary Realtime Clock</Description><StartTime><Timestamp dt:dt="int">0</Timestamp><DateUtc dt:dt="string">2017-04-25T14:59:18Z</DateUtc></StartTime><FrequencyChanges><FrequencyChange><Frequency dt:dt="r8">3312958</Frequency><Timestamp dt:dt="r8">88046354757</Timestamp><Current dt:dt="…	60.004	1	right	2147221622	04-25-2017	16:59:18	14:59:18	female	500	{LEFTARROW}	55							0	1061315	1061101	{LEFTARROW}	214	1059976	1059635	841	left6,4	16	15	479	mask16	0	1061085	0	1060885	eqm10_NoEyeNmodel1_dir	90	H	gazeCOD	GazeCoDxp	1	400	0	1060585	9	1060485
GazeCoD_1Model_male	6	2	19	<?xml version="1.0"?>\n<Clock xmlns:dt="urn:schemas-microsoft-com:datatypes"><Description dt:dt="string">E-Prime Primary Realtime Clock</Description><StartTime><Timestamp dt:dt="int">0</Timestamp><DateUtc dt:dt="string">2017-04-25T14:59:18Z</DateUtc></StartTime><FrequencyChanges><FrequencyChange><Frequency dt:dt="r8">3312958</Frequency><Timestamp dt:dt="r8">88046354757</Timestamp><Current dt:dt="…	60.004	1	right	2147221622	04-25-2017	16:59:18	14:59:18	female	501	{RIGHTARROW}	44							0	1063139	1062868	{RIGHTARROW}	271	1061749	1061335	914	right3,2	19	15	480	mask19	0	1062851	0	1062651	eqm10_NoEyeNmodel1_dir	90	H	gazeCOD	GazeCoDxp	1	400	0	1062351	2	1062251
GazeCoD_1Model_male	6	2	19	<?xml version="1.0"?>\n<Clock xmlns:dt="urn:schemas-microsoft-com:datatypes"><Description dt:dt="string">E-Prime Primary Realtime Clock</Description><StartTime><Timestamp dt:dt="int">0</Timestamp><DateUtc dt:dt="string">2017-04-25T14:59:18Z</DateUtc></StartTime><FrequencyChanges><FrequencyChange><Frequency dt:dt="r8">3312958</Frequency><Timestamp dt:dt="r8">88046354757</Timestamp><Current dt:dt="…	60.004	1	right	2147221622	04-25-2017	16:59:18	14:59:18	female	502	{RIGHTARROW}	77							0	1064827	1064601	{RIGHTARROW}	226	1063478	1063151	827	right8	22	15	481	mask22	0	1064584	0	1064384	eqm10_NoEyeNmodel1_dir	90	H	gazeCOD	GazeCoDxp	1	400	0	1064084	6	1063984
GazeCoD_1Model_male	6	2	19	<?xml version="1.0"?>\n<Clock xmlns:dt="urn:schemas-microsoft-com:datatypes"><Description dt:dt="string">E-Prime Primary Realtime Clock</Description><StartTime><Timestamp dt:dt="int">0</Timestamp><DateUtc dt:dt="string">2017-04-25T14:59:18Z</DateUtc></StartTime><FrequencyChanges><FrequencyChange><Frequency dt:dt="r8">3312958</Frequency><Timestamp dt:dt="r8">88046354757</Timestamp><Current dt:dt="…	60.004	1	right	2147221622	04-25-2017	16:59:18	14:59:18	female	503	{LEFTARROW}	55							0	1066435	1066368	{LEFTARROW}	67	1065251	1064851	900	left6,4	27	15	482	mask27	0	1066351	0	1066151	eqm10_NoEyeNmodel1_dir	90	HV	gazeCOD	GazeCoDxp	1	400	0	1065851	0	1065751
GazeCoD_1Model_male	6	2	19	<?xml version="1.0"?>\n<Clock xmlns:dt="urn:schemas-microsoft-com:datatypes"><Description dt:dt="string">E-Prime Primary Realtime Clock</Description><StartTime><Timestamp dt:dt="int">0</Timestamp><DateUtc dt:dt="string">2017-04-25T14:59:18Z</DateUtc></StartTime><FrequencyChanges><FrequencyChange><Frequency dt:dt="r8">3312958</Frequency><Timestamp dt:dt="r8">88046354757</Timestamp><Current dt:dt="…	60.004	1	right	2147221622	04-25-2017	16:59:18	14:59:18	female	504	{LEFTARROW}	55							0	1068330	1067901	{LEFTARROW}	429	1066788	1066451	837	left6,4	5	15	483	mask5	0	1067884	0	1067684	eqm10_NoEyeNmodel1_dir	0	V	gazeCOD	GazeCoDxp	1	400	0	1067384	-4	1067284
GazeCoD_1Model_male	6	2	19	<?xml version="1.0"?>\n<Clock xmlns:dt="urn:schemas-microsoft-com:datatypes"><Description dt:dt="string">E-Prime Primary Realtime Clock</Description><StartTime><Timestamp dt:dt="int">0</Timestamp><DateUtc dt:dt="string">2017-04-25T14:59:18Z</DateUtc></StartTime><FrequencyChanges><FrequencyChange><Frequency dt:dt="r8">3312958</Frequency><Timestamp dt:dt="r8">88046354757</Timestamp><Current dt:dt="…	60.004	1	right	2147221622	04-25-2017	16:59:18	14:59:18	female	505	{RIGHTARROW}	44							0	1069962	1069817	{DOWNARROW}	145	1068696	1068351	845	right3,2	8	15	484	mask8	0	1069801	0	1069601	eqm10_NoEyeNmodel1_dir	0	V	gazeCOD	GazeCoDxp	0	400	0	1069301	5	1069201
GazeCoD_1Model_male	6	2	19	<?xml version="1.0"?>\n<Clock xmlns:dt="urn:schemas-microsoft-com:datatypes"><Description dt:dt="string">E-Prime Primary Realtime Clock</Description><StartTime><Timestamp dt:dt="int">0</Timestamp><DateUtc dt:dt="string">2017-04-25T14:59:18Z</DateUtc></StartTime><FrequencyChanges><FrequencyChange><Frequency dt:dt="r8">3312958</Frequency><Timestamp dt:dt="r8">88046354757</Timestamp><Current dt:dt="…	60.004	1	right	2147221622	04-25-2017	16:59:18	14:59:18	female	506	{RIGHTARROW}	40							0	1071682	1071484	{RIGHTARROW}	198	1070369	1069984	885	right6,4	21	15	485	mask21	0	1071467	0	1071267	eqm10_NoEyeNmodel1_dir	90	H	gazeCOD	GazeCoDxp	1	400	0	1070967	-2	1070867
GazeCoD_1Model_male	6	2	19	<?xml version="1.0"?>\n<Clock xmlns:dt="urn:schemas-microsoft-com:datatypes"><Description dt:dt="string">E-Prime Primary Realtime Clock</Description><StartTime><Timestamp dt:dt="int">0</Timestamp><DateUtc dt:dt="string">2017-04-25T14:59:18Z</DateUtc></StartTime><FrequencyChanges><FrequencyChange><Frequency dt:dt="r8">3312958</Frequency><Timestamp dt:dt="r8">88046354757</Timestamp><Current dt:dt="…	60.004	1	right	2147221622	04-25-2017	16:59:18	14:59:18	female	507	{LEFTARROW}	78							0	1073426	1073200	{LEFTARROW}	226	1072076	1071701	875	left8	28	15	486	mask28	0	1073184	0	1072984	eqm10_NoEyeNmodel1_dir	90	HV	gazeCOD	GazeCoDxp	1	400	0	1072684	8	1072584
GazeCoD_1Model_male	6	2	19	<?xml version="1.0"?>\n<Clock xmlns:dt="urn:schemas-microsoft-com:datatypes"><Description dt:dt="string">E-Prime Primary Realtime Clock</Description><StartTime><Timestamp dt:dt="int">0</Timestamp><DateUtc dt:dt="string">2017-04-25T14:59:18Z</DateUtc></StartTime><FrequencyChanges><FrequencyChange><Frequency dt:dt="r8">3312958</Frequency><Timestamp dt:dt="r8">88046354757</Timestamp><Current dt:dt="…	60.004	1	right	2147221622	04-25-2017	16:59:18	14:59:18	female	508	{RIGHTARROW}	42							0	1075098	1074850	{RIGHTARROW}	248	1073727	1073450	777	right4,8	31	15	487	mask31	0	1074834	0	1074634	eqm10_NoEyeNmodel1_dir	90	HV	gazeCOD	GazeCoDxp	1	400	0	1074334	7	1074234
GazeCoD_1Model_male	6	2	19	<?xml version="1.0"?>\n<Clock xmlns:dt="urn:schemas-microsoft-com:datatypes"><Description dt:dt="string">E-Prime Primary Realtime Clock</Description><StartTime><Timestamp dt:dt="int">0</Timestamp><DateUtc dt:dt="string">2017-04-25T14:59:18Z</DateUtc></StartTime><FrequencyChanges><FrequencyChange><Frequency dt:dt="r8">3312958</Frequency><Timestamp dt:dt="r8">88046354757</Timestamp><Current dt:dt="…	60.004	1	right	2147221622	04-25-2017	16:59:18	14:59:18	female	509	{LEFTARROW}	49							0	1076754	1076550	{DOWNARROW}	204	1075430	1075117	813	left1,6	2	15	488	mask2	0	1076534	0	1076334	eqm10_NoEyeNmodel1_dir	0	V	gazeCOD	GazeCoDxp	0	400	0	1076034	4	1075934
GazeCoD_1Model_male	6	2	19	<?xml version="1.0"?>\n<Clock xmlns:dt="urn:schemas-microsoft-com:datatypes"><Description dt:dt="string">E-Prime Primary Realtime Clock</Description><StartTime><Timestamp dt:dt="int">0</Timestamp><DateUtc dt:dt="string">2017-04-25T14:59:18Z</DateUtc></StartTime><FrequencyChanges><FrequencyChange><Frequency dt:dt="r8">3312958</Frequency><Timestamp dt:dt="r8">88046354757</Timestamp><Current dt:dt="…	60.004	1	right	2147221622	04-25-2017	16:59:18	14:59:18	female	510	{RIGHTARROW}	42							0	1078682	1078384	{RIGHTARROW}	298	1077266	1076767	999	right4,8	9	15	489	mask9	0	1078367	0	1078167	eqm10_NoEyeNmodel1_dir	0	V	gazeCOD	GazeCoDxp	1	400	0	1077867	1	1077767
GazeCoD_1Model_male	6	2	19	<?xml version="1.0"?>\n<Clock xmlns:dt="urn:schemas-microsoft-com:datatypes"><Description dt:dt="string">E-Prime Primary Realtime Clock</Description><StartTime><Timestamp dt:dt="int">0</Timestamp><DateUtc dt:dt="string">2017-04-25T14:59:18Z</DateUtc></StartTime><FrequencyChanges><FrequencyChange><Frequency dt:dt="r8">3312958</Frequency><Timestamp dt:dt="r8">88046354757</Timestamp><Current dt:dt="…	60.004	1	right	2147221622	04-25-2017	16:59:18	14:59:18	female	511	{RIGHTARROW}	46							0	1080378	1080133	{DOWNARROW}	245	1079018	1078700	818	right1,6	7	15	490	mask7	0	1080117	0	1079917	eqm10_NoEyeNmodel1_dir	0	V	gazeCOD	GazeCoDxp	0	400	0	1079617	-1	1079517
GazeCoD_1Model_male	6	2	19	<?xml version="1.0"?>\n<Clock xmlns:dt="urn:schemas-microsoft-com:datatypes"><Description dt:dt="string">E-Prime Primary Realtime Clock</Description><StartTime><Timestamp dt:dt="int">0</Timestamp><DateUtc dt:dt="string">2017-04-25T14:59:18Z</DateUtc></StartTime><FrequencyChanges><FrequencyChange><Frequency dt:dt="r8">3312958</Frequency><Timestamp dt:dt="r8">88046354757</Timestamp><Current dt:dt="…	60.004	1	right	2147221622	04-25-2017	16:59:18	14:59:18	female	512	{RIGHTARROW}	77							0	1082154	1081933	{RIGHTARROW}	221	1080815	1080400	915	right8	33	15	491	mask33	0	1081917	0	1081717	eqm10_NoEyeNmodel1_dir	90	HV	gazeCOD	GazeCoDxp	1	400	0	1081417	2	1081317
GazeCoD_1Model_male	6	2	19	<?xml version="1.0"?>\n<Clock xmlns:dt="urn:schemas-microsoft-com:datatypes"><Description dt:dt="string">E-Prime Primary Realtime Clock</Description><StartTime><Timestamp dt:dt="int">0</Timestamp><DateUtc dt:dt="string">2017-04-25T14:59:18Z</DateUtc></StartTime><FrequencyChanges><FrequencyChange><Frequency dt:dt="r8">3312958</Frequency><Timestamp dt:dt="r8">88046354757</Timestamp><Current dt:dt="…	60.004	1	right	2147221622	04-25-2017	16:59:18	14:59:18	female	513	{RIGHTARROW}	46							0	1083858	1083550	{DOWNARROW}	307	1082438	1082167	771	right1,6	18	15	492	mask18	0	1083533	0	1083333	eqm10_NoEyeNmodel1_dir	90	H	gazeCOD	GazeCoDxp	0	400	0	1083033	-5	1082933
GazeCoD_1Model_male	6	2	19	<?xml version="1.0"?>\n<Clock xmlns:dt="urn:schemas-microsoft-com:datatypes"><Description dt:dt="string">E-Prime Primary Realtime Clock</Description><StartTime><Timestamp dt:dt="int">0</Timestamp><DateUtc dt:dt="string">2017-04-25T14:59:18Z</DateUtc></StartTime><FrequencyChanges><FrequencyChange><Frequency dt:dt="r8">3312958</Frequency><Timestamp dt:dt="r8">88046354757</Timestamp><Current dt:dt="…	60.004	1	right	2147221622	04-25-2017	16:59:18	14:59:18	female	514	{RIGHTARROW}	40							0	1085441	1085333	{RIGHTARROW}	108	1084222	1083867	855	right6,4	32	15	493	mask32	0	1085316	-1	1085116	eqm10_NoEyeNmodel1_dir	90	HV	gazeCOD	GazeCoDxp	1	400	0	1084817	-5	1084717
GazeCoD_1Model_male	6	2	19	<?xml version="1.0"?>\n<Clock xmlns:dt="urn:schemas-microsoft-com:datatypes"><Description dt:dt="string">E-Prime Primary Realtime Clock</Description><StartTime><Timestamp dt:dt="int">0</Timestamp><DateUtc dt:dt="string">2017-04-25T14:59:18Z</DateUtc></StartTime><FrequencyChanges><FrequencyChange><Frequency dt:dt="r8">3312958</Frequency><Timestamp dt:dt="r8">88046354757</Timestamp><Current dt:dt="…	60.004	1	right	2147221622	04-25-2017	16:59:18	14:59:18	female	515	{RIGHTARROW}	46							0	1087097	1086950	{RIGHTARROW}	147	1085831	1085466	865	right1,6	29	15	494	mask29	0	1086933	0	1086733	eqm10_NoEyeNmodel1_dir	90	HV	gazeCOD	GazeCoDxp	1	400	0	1086433	2	1086333
GazeCoD_1Model_male	6	2	19	<?xml version="1.0"?>\n<Clock xmlns:dt="urn:schemas-microsoft-com:datatypes"><Description dt:dt="string">E-Prime Primary Realtime Clock</Description><StartTime><Timestamp dt:dt="int">0</Timestamp><DateUtc dt:dt="string">2017-04-25T14:59:18Z</DateUtc></StartTime><FrequencyChanges><FrequencyChange><Frequency dt:dt="r8">3312958</Frequency><Timestamp dt:dt="r8">88046354757</Timestamp><Current dt:dt="…	60.004	1	right	2147221622	04-25-2017	16:59:18	14:59:18	female	516	{LEFTARROW}	78							0	1088945	1088700	{LEFTARROW}	245	1087579	1087116	963	left8	6	15	495	mask6	0	1088683	0	1088483	eqm10_NoEyeNmodel1_dir	0	V	gazeCOD	GazeCoDxp	1	400	0	1088183	4	1088083
GazeCoD_1Model_male	6	2	19	<?xml version="1.0"?>\n<Clock xmlns:dt="urn:schemas-microsoft-com:datatypes"><Description dt:dt="string">E-Prime Primary Realtime Clock</Description><StartTime><Timestamp dt:dt="int">0</Timestamp><DateUtc dt:dt="string">2017-04-25T14:59:18Z</DateUtc></StartTime><FrequencyChanges><FrequencyChange><Frequency dt:dt="r8">3312958</Frequency><Timestamp dt:dt="r8">88046354757</Timestamp><Current dt:dt="…	60.004	1	right	2147221622	04-25-2017	16:59:18	14:59:18	female	517	{LEFTARROW}	78							0	1096313	1096149	{LEFTARROW}	164	1095037	1094549	988	left8	6	16	496	mask6	0	1096132	-1	1095932	eqm10_NoEyeNmodel1_dir	0	V	gazeCOD	GazeCoDxp	1	400	0	1095633	-4	1095533
GazeCoD_1Model_male	6	2	19	<?xml version="1.0"?>\n<Clock xmlns:dt="urn:schemas-microsoft-com:datatypes"><Description dt:dt="string">E-Prime Primary Realtime Clock</Description><StartTime><Timestamp dt:dt="int">0</Timestamp><DateUtc dt:dt="string">2017-04-25T14:59:18Z</DateUtc></StartTime><FrequencyChanges><FrequencyChange><Frequency dt:dt="r8">3312958</Frequency><Timestamp dt:dt="r8">88046354757</Timestamp><Current dt:dt="…	60.004	1	right	2147221622	04-25-2017	16:59:18	14:59:18	female	518	{LEFTARROW}	78							0	1097857	1097716	{LEFTARROW}	141	1096592	1096332	760	left8	17	16	497	mask17	0	1097699	0	1097499	eqm10_NoEyeNmodel1_dir	90	H	gazeCOD	GazeCoDxp	1	400	0	1097199	7	1097099
GazeCoD_1Model_male	6	2	19	<?xml version="1.0"?>\n<Clock xmlns:dt="urn:schemas-microsoft-com:datatypes"><Description dt:dt="string">E-Prime Primary Realtime Clock</Description><StartTime><Timestamp dt:dt="int">0</Timestamp><DateUtc dt:dt="string">2017-04-25T14:59:18Z</DateUtc></StartTime><FrequencyChanges><FrequencyChange><Frequency dt:dt="r8">3312958</Frequency><Timestamp dt:dt="r8">88046354757</Timestamp><Current dt:dt="…	60.004	1	right	2147221622	04-25-2017	16:59:18	14:59:18	female	519	{RIGHTARROW}	40							0	1099449	1099416	{RIGHTARROW}	33	1098296	1097866	930	right6,4	10	16	498	mask10	0	1099399	0	1099199	eqm10_NoEyeNmodel1_dir	0	V	gazeCOD	GazeCoDxp	1	400	0	1098899	3	1098799
GazeCoD_1Model_male	6	2	19	<?xml version="1.0"?>\n<Clock xmlns:dt="urn:schemas-microsoft-com:datatypes"><Description dt:dt="string">E-Prime Primary Realtime Clock</Description><StartTime><Timestamp dt:dt="int">0</Timestamp><DateUtc dt:dt="string">2017-04-25T14:59:18Z</DateUtc></StartTime><FrequencyChanges><FrequencyChange><Frequency dt:dt="r8">3312958</Frequency><Timestamp dt:dt="r8">88046354757</Timestamp><Current dt:dt="…	60.004	1	right	2147221622	04-25-2017	16:59:18	14:59:18	female	520	{RIGHTARROW}	77							0	1101017	1100966	{RIGHTARROW}	51	1099850	1099466	884	right8	11	16	499	mask11	0	1100949	0	1100749	eqm10_NoEyeNmodel1_dir	0	V	gazeCOD	GazeCoDxp	1	400	0	1100449	-1	1100349
GazeCoD_1Model_male	6	2	19	<?xml version="1.0"?>\n<Clock xmlns:dt="urn:schemas-microsoft-com:datatypes"><Description dt:dt="string">E-Prime Primary Realtime Clock</Description><StartTime><Timestamp dt:dt="int">0</Timestamp><DateUtc dt:dt="string">2017-04-25T14:59:18Z</DateUtc></StartTime><FrequencyChanges><FrequencyChange><Frequency dt:dt="r8">3312958</Frequency><Timestamp dt:dt="r8">88046354757</Timestamp><Current dt:dt="…	60.004	1	right	2147221622	04-25-2017	16:59:18	14:59:18	female	521	{DOWNARROW}	79							0	1102640	1102432	{RIGHTARROW}	208	1101315	1101032	783	DG0	1	16	500	mask1	0	1102415	0	1102215	eqm10_NoEyeNmodel1_dir	0	V	gazeCOD	GazeCoDxp	0	400	0	1101915	0	1101815
GazeCoD_1Model_male	6	2	19	<?xml version="1.0"?>\n<Clock xmlns:dt="urn:schemas-microsoft-com:datatypes"><Description dt:dt="string">E-Prime Primary Realtime Clock</Description><StartTime><Timestamp dt:dt="int">0</Timestamp><DateUtc dt:dt="string">2017-04-25T14:59:18Z</DateUtc></StartTime><FrequencyChanges><FrequencyChange><Frequency dt:dt="r8">3312958</Frequency><Timestamp dt:dt="r8">88046354757</Timestamp><Current dt:dt="…	60.004	1	right	2147221622	04-25-2017	16:59:18	14:59:18	female	522	{LEFTARROW}	53							0	1104496	1104115	{LEFTARROW}	381	1103003	1102665	838	left4,8	26	16	501	mask26	0	1104099	0	1103899	eqm10_NoEyeNmodel1_dir	90	HV	gazeCOD	GazeCoDxp	1	400	0	1103599	-4	1103499
GazeCoD_1Model_male	6	2	19	<?xml version="1.0"?>\n<Clock xmlns:dt="urn:schemas-microsoft-com:datatypes"><Description dt:dt="string">E-Prime Primary Realtime Clock</Description><StartTime><Timestamp dt:dt="int">0</Timestamp><DateUtc dt:dt="string">2017-04-25T14:59:18Z</DateUtc></StartTime><FrequencyChanges><FrequencyChange><Frequency dt:dt="r8">3312958</Frequency><Timestamp dt:dt="r8">88046354757</Timestamp><Current dt:dt="…	60.004	1	right	2147221622	04-25-2017	16:59:18	14:59:18	female	523	{LEFTARROW}	55							0	1106096	1106015	{LEFTARROW}	81	1104903	1104515	888	left6,4	27	16	502	mask27	0	1105999	0	1105799	eqm10_NoEyeNmodel1_dir	90	HV	gazeCOD	GazeCoDxp	1	400	0	1105499	-4	1105399
GazeCoD_1Model_male	6	2	19	<?xml version="1.0"?>\n<Clock xmlns:dt="urn:schemas-microsoft-com:datatypes"><Description dt:dt="string">E-Prime Primary Realtime Clock</Description><StartTime><Timestamp dt:dt="int">0</Timestamp><DateUtc dt:dt="string">2017-04-25T14:59:18Z</DateUtc></StartTime><FrequencyChanges><FrequencyChange><Frequency dt:dt="r8">3312958</Frequency><Timestamp dt:dt="r8">88046354757</Timestamp><Current dt:dt="…	60.004	1	right	2147221622	04-25-2017	16:59:18	14:59:18	female	524	{LEFTARROW}	55							0	1108128	1107648	{LEFTARROW}	480	1106533	1106115	918	left6,4	5	16	503	mask5	0	1107632	0	1107432	eqm10_NoEyeNmodel1_dir	0	V	gazeCOD	GazeCoDxp	1	400	0	1107132	-1	1107032
GazeCoD_1Model_male	6	2	19	<?xml version="1.0"?>\n<Clock xmlns:dt="urn:schemas-microsoft-com:datatypes"><Description dt:dt="string">E-Prime Primary Realtime Clock</Description><StartTime><Timestamp dt:dt="int">0</Timestamp><DateUtc dt:dt="string">2017-04-25T14:59:18Z</DateUtc></StartTime><FrequencyChanges><FrequencyChange><Frequency dt:dt="r8">3312958</Frequency><Timestamp dt:dt="r8">88046354757</Timestamp><Current dt:dt="…	60.004	1	right	2147221622	04-25-2017	16:59:18	14:59:18	female	525	{LEFTARROW}	78							0	1109776	1109698	{LEFTARROW}	78	1108587	1108148	939	left8	28	16	504	mask28	0	1109682	0	1109482	eqm10_NoEyeNmodel1_dir	90	HV	gazeCOD	GazeCoDxp	1	400	0	1109182	-5	1109082
GazeCoD_1Model_male	6	2	19	<?xml version="1.0"?>\n<Clock xmlns:dt="urn:schemas-microsoft-com:datatypes"><Description dt:dt="string">E-Prime Primary Realtime Clock</Description><StartTime><Timestamp dt:dt="int">0</Timestamp><DateUtc dt:dt="string">2017-04-25T14:59:18Z</DateUtc></StartTime><FrequencyChanges><FrequencyChange><Frequency dt:dt="r8">3312958</Frequency><Timestamp dt:dt="r8">88046354757</Timestamp><Current dt:dt="…	60.004	1	right	2147221622	04-25-2017	16:59:18	14:59:18	female	526	{RIGHTARROW}	46							0	1111352	1111232	{RIGHTARROW}	120	1110116	1109798	818	right1,6	29	16	505	mask29	0	1111215	0	1111015	eqm10_NoEyeNmodel1_dir	90	HV	gazeCOD	GazeCoDxp	1	400	0	1110715	-1	1110615
GazeCoD_1Model_male	6	2	19	<?xml version="1.0"?>\n<Clock xmlns:dt="urn:schemas-microsoft-com:datatypes"><Description dt:dt="string">E-Prime Primary Realtime Clock</Description><StartTime><Timestamp dt:dt="int">0</Timestamp><DateUtc dt:dt="string">2017-04-25T14:59:18Z</DateUtc></StartTime><FrequencyChanges><FrequencyChange><Frequency dt:dt="r8">3312958</Frequency><Timestamp dt:dt="r8">88046354757</Timestamp><Current dt:dt="…	60.004	1	right	2147221622	04-25-2017	16:59:18	14:59:18	female	527	{LEFTARROW}	51							0	1112888	1112798	{DOWNARROW}	90	1111685	1111365	820	left3,2	3	16	506	mask3	0	1112782	0	1112582	eqm10_NoEyeNmodel1_dir	0	V	gazeCOD	GazeCoDxp	0	400	0	1112282	-3	1112182
GazeCoD_1Model_male	6	2	19	<?xml version="1.0"?>\n<Clock xmlns:dt="urn:schemas-microsoft-com:datatypes"><Description dt:dt="string">E-Prime Primary Realtime Clock</Description><StartTime><Timestamp dt:dt="int">0</Timestamp><DateUtc dt:dt="string">2017-04-25T14:59:18Z</DateUtc></StartTime><FrequencyChanges><FrequencyChange><Frequency dt:dt="r8">3312958</Frequency><Timestamp dt:dt="r8">88046354757</Timestamp><Current dt:dt="…	60.004	1	right	2147221622	04-25-2017	16:59:18	14:59:18	female	528	{RIGHTARROW}	46							0	1114584	1114498	{DOWNARROW}	86	1113384	1112898	986	right1,6	7	16	507	mask7	0	1114481	0	1114281	eqm10_NoEyeNmodel1_dir	0	V	gazeCOD	GazeCoDxp	0	400	0	1113981	-3	1113881
GazeCoD_1Model_male	6	2	19	<?xml version="1.0"?>\n<Clock xmlns:dt="urn:schemas-microsoft-com:datatypes"><Description dt:dt="string">E-Prime Primary Realtime Clock</Description><StartTime><Timestamp dt:dt="int">0</Timestamp><DateUtc dt:dt="string">2017-04-25T14:59:18Z</DateUtc></StartTime><FrequencyChanges><FrequencyChange><Frequency dt:dt="r8">3312958</Frequency><Timestamp dt:dt="r8">88046354757</Timestamp><Current dt:dt="…	60.004	1	right	2147221622	04-25-2017	16:59:18	14:59:18	female	529	{RIGHTARROW}	40							0	1116192	1116065	{RIGHTARROW}	127	1114941	1114598	843	right6,4	32	16	508	mask32	0	1116048	0	1115848	eqm10_NoEyeNmodel1_dir	90	HV	gazeCOD	GazeCoDxp	1	400	0	1115548	7	1115448
GazeCoD_1Model_male	6	2	19	<?xml version="1.0"?>\n<Clock xmlns:dt="urn:schemas-microsoft-com:datatypes"><Description dt:dt="string">E-Prime Primary Realtime Clock</Description><StartTime><Timestamp dt:dt="int">0</Timestamp><DateUtc dt:dt="string">2017-04-25T14:59:18Z</DateUtc></StartTime><FrequencyChanges><FrequencyChange><Frequency dt:dt="r8">3312958</Frequency><Timestamp dt:dt="r8">88046354757</Timestamp><Current dt:dt="…	60.004	1	right	2147221622	04-25-2017	16:59:18	14:59:18	female	530	{LEFTARROW}	53							0	1118000	1117831	{LEFTARROW}	169	1116706	1116215	991	left4,8	4	16	509	mask4	0	1117815	0	1117615	eqm10_NoEyeNmodel1_dir	0	V	gazeCOD	GazeCoDxp	1	400	0	1117315	9	1117215
GazeCoD_1Model_male	6	2	19	<?xml version="1.0"?>\n<Clock xmlns:dt="urn:schemas-microsoft-com:datatypes"><Description dt:dt="string">E-Prime Primary Realtime Clock</Description><StartTime><Timestamp dt:dt="int">0</Timestamp><DateUtc dt:dt="string">2017-04-25T14:59:18Z</DateUtc></StartTime><FrequencyChanges><FrequencyChange><Frequency dt:dt="r8">3312958</Frequency><Timestamp dt:dt="r8">88046354757</Timestamp><Current dt:dt="…	60.004	1	right	2147221622	04-25-2017	16:59:18	14:59:18	female	531	{LEFTARROW}	51							0	1119679	1119564	{LEFTARROW}	115	1118439	1118015	924	left3,2	25	16	510	mask25	0	1119548	0	1119348	eqm10_NoEyeNmodel1_dir	90	HV	gazeCOD	GazeCoDxp	1	400	0	1119048	9	1118948
GazeCoD_1Model_male	6	2	19	<?xml version="1.0"?>\n<Clock xmlns:dt="urn:schemas-microsoft-com:datatypes"><Description dt:dt="string">E-Prime Primary Realtime Clock</Description><StartTime><Timestamp dt:dt="int">0</Timestamp><DateUtc dt:dt="string">2017-04-25T14:59:18Z</DateUtc></StartTime><FrequencyChanges><FrequencyChange><Frequency dt:dt="r8">3312958</Frequency><Timestamp dt:dt="r8">88046354757</Timestamp><Current dt:dt="…	60.004	1	right	2147221622	04-25-2017	16:59:18	14:59:18	female	532	{RIGHTARROW}	40							0	1121319	1121298	{RIGHTARROW}	21	1120172	1119698	974	right6,4	21	16	511	mask21	0	1121281	0	1121081	eqm10_NoEyeNmodel1_dir	90	H	gazeCOD	GazeCoDxp	1	400	0	1120781	9	1120681
GazeCoD_1Model_male	6	2	19	<?xml version="1.0"?>\n<Clock xmlns:dt="urn:schemas-microsoft-com:datatypes"><Description dt:dt="string">E-Prime Primary Realtime Clock</Description><StartTime><Timestamp dt:dt="int">0</Timestamp><DateUtc dt:dt="string">2017-04-25T14:59:18Z</DateUtc></StartTime><FrequencyChanges><FrequencyChange><Frequency dt:dt="r8">3312958</Frequency><Timestamp dt:dt="r8">88046354757</Timestamp><Current dt:dt="…	60.004	1	right	2147221622	04-25-2017	16:59:18	14:59:18	female	533	{DOWNARROW}	79							0	1123175	1122714	{LEFTARROW}	461	1121596	1121331	765	DG0	23	16	512	mask23	0	1122698	0	1122498	eqm10_NoEyeNmodel1_dir	90	HV	gazeCOD	GazeCoDxp	0	400	0	1122198	2	1122098
GazeCoD_1Model_male	6	2	19	<?xml version="1.0"?>\n<Clock xmlns:dt="urn:schemas-microsoft-com:datatypes"><Description dt:dt="string">E-Prime Primary Realtime Clock</Description><StartTime><Timestamp dt:dt="int">0</Timestamp><DateUtc dt:dt="string">2017-04-25T14:59:18Z</DateUtc></StartTime><FrequencyChanges><FrequencyChange><Frequency dt:dt="r8">3312958</Frequency><Timestamp dt:dt="r8">88046354757</Timestamp><Current dt:dt="…	60.004	1	right	2147221622	04-25-2017	16:59:18	14:59:18	female	534	{LEFTARROW}	49							0	1125279	1124781	{RIGHTARROW}	498	1123662	1123198	964	left1,6	13	16	513	mask13	0	1124764	0	1124564	eqm10_NoEyeNmodel1_dir	90	H	gazeCOD	GazeCoDxp	0	400	0	1124264	2	1124164
GazeCoD_1Model_male	6	2	19	<?xml version="1.0"?>\n<Clock xmlns:dt="urn:schemas-microsoft-com:datatypes"><Description dt:dt="string">E-Prime Primary Realtime Clock</Description><StartTime><Timestamp dt:dt="int">0</Timestamp><DateUtc dt:dt="string">2017-04-25T14:59:18Z</DateUtc></StartTime><FrequencyChanges><FrequencyChange><Frequency dt:dt="r8">3312958</Frequency><Timestamp dt:dt="r8">88046354757</Timestamp><Current dt:dt="…	60.004	1	right	2147221622	04-25-2017	16:59:18	14:59:18	female	535	{RIGHTARROW}	44							0	1127119	1126697	{RIGHTARROW}	422	1125573	1125297	776	right3,2	30	16	514	mask30	0	1126681	0	1126481	eqm10_NoEyeNmodel1_dir	90	HV	gazeCOD	GazeCoDxp	1	400	0	1126181	8	1126081
GazeCoD_1Model_male	6	2	19	<?xml version="1.0"?>\n<Clock xmlns:dt="urn:schemas-microsoft-com:datatypes"><Description dt:dt="string">E-Prime Primary Realtime Clock</Description><StartTime><Timestamp dt:dt="int">0</Timestamp><DateUtc dt:dt="string">2017-04-25T14:59:18Z</DateUtc></StartTime><FrequencyChanges><FrequencyChange><Frequency dt:dt="r8">3312958</Frequency><Timestamp dt:dt="r8">88046354757</Timestamp><Current dt:dt="…	60.004	1	right	2147221622	04-25-2017	16:59:18	14:59:18	female	536	{RIGHTARROW}	77							0	1128719	1128531	{RIGHTARROW}	188	1127419	1127131	788	right8	33	16	515	mask33	0	1128514	0	1128314	eqm10_NoEyeNmodel1_dir	90	HV	gazeCOD	GazeCoDxp	1	400	0	1128014	-5	1127914
GazeCoD_1Model_male	6	2	19	<?xml version="1.0"?>\n<Clock xmlns:dt="urn:schemas-microsoft-com:datatypes"><Description dt:dt="string">E-Prime Primary Realtime Clock</Description><StartTime><Timestamp dt:dt="int">0</Timestamp><DateUtc dt:dt="string">2017-04-25T14:59:18Z</DateUtc></StartTime><FrequencyChanges><FrequencyChange><Frequency dt:dt="r8">3312958</Frequency><Timestamp dt:dt="r8">88046354757</Timestamp><Current dt:dt="…	60.004	1	right	2147221622	04-25-2017	16:59:18	14:59:18	female	537	{RIGHTARROW}	77							0	1130311	1130164	{RIGHTARROW}	147	1129049	1128731	818	right8	22	16	516	mask22	0	1130147	0	1129947	eqm10_NoEyeNmodel1_dir	90	H	gazeCOD	GazeCoDxp	1	400	0	1129647	-2	1129547
GazeCoD_1Model_male	6	2	19	<?xml version="1.0"?>\n<Clock xmlns:dt="urn:schemas-microsoft-com:datatypes"><Description dt:dt="string">E-Prime Primary Realtime Clock</Description><StartTime><Timestamp dt:dt="int">0</Timestamp><DateUtc dt:dt="string">2017-04-25T14:59:18Z</DateUtc></StartTime><FrequencyChanges><FrequencyChange><Frequency dt:dt="r8">3312958</Frequency><Timestamp dt:dt="r8">88046354757</Timestamp><Current dt:dt="…	60.004	1	right	2147221622	04-25-2017	16:59:18	14:59:18	female	538	{LEFTARROW}	51							0	1132807	1131780	{DOWNARROW}	1027	1130665	1130330	835	left3,2	14	16	517	mask14	0	1131764	0	1131564	eqm10_NoEyeNmodel1_dir	90	H	gazeCOD	GazeCoDxp	0	400	0	1131264	-1	1131164
GazeCoD_1Model_male	6	2	19	<?xml version="1.0"?>\n<Clock xmlns:dt="urn:schemas-microsoft-com:datatypes"><Description dt:dt="string">E-Prime Primary Realtime Clock</Description><StartTime><Timestamp dt:dt="int">0</Timestamp><DateUtc dt:dt="string">2017-04-25T14:59:18Z</DateUtc></StartTime><FrequencyChanges><FrequencyChange><Frequency dt:dt="r8">3312958</Frequency><Timestamp dt:dt="r8">88046354757</Timestamp><Current dt:dt="…	60.004	1	right	2147221622	04-25-2017	16:59:18	14:59:18	female	539	{RIGHTARROW}	42							0	1134391	1134197	{RIGHTARROW}	194	1133084	1132830	754	right4,8	20	16	518	mask20	0	1134180	0	1133980	eqm10_NoEyeNmodel1_dir	90	H	gazeCOD	GazeCoDxp	1	400	0	1133680	-4	1133580
GazeCoD_1Model_male	6	2	19	<?xml version="1.0"?>\n<Clock xmlns:dt="urn:schemas-microsoft-com:datatypes"><Description dt:dt="string">E-Prime Primary Realtime Clock</Description><StartTime><Timestamp dt:dt="int">0</Timestamp><DateUtc dt:dt="string">2017-04-25T14:59:18Z</DateUtc></StartTime><FrequencyChanges><FrequencyChange><Frequency dt:dt="r8">3312958</Frequency><Timestamp dt:dt="r8">88046354757</Timestamp><Current dt:dt="…	60.004	1	right	2147221622	04-25-2017	16:59:18	14:59:18	female	540	{RIGHTARROW}	44							0	1136206	1136030	{RIGHTARROW}	176	1134914	1134414	1000	right3,2	19	16	519	mask19	0	1136013	-1	1135813	eqm10_NoEyeNmodel1_dir	90	H	gazeCOD	GazeCoDxp	1	400	0	1135514	0	1135414
GazeCoD_1Model_male	6	2	19	<?xml version="1.0"?>\n<Clock xmlns:dt="urn:schemas-microsoft-com:datatypes"><Description dt:dt="string">E-Prime Primary Realtime Clock</Description><StartTime><Timestamp dt:dt="int">0</Timestamp><DateUtc dt:dt="string">2017-04-25T14:59:18Z</DateUtc></StartTime><FrequencyChanges><FrequencyChange><Frequency dt:dt="r8">3312958</Frequency><Timestamp dt:dt="r8">88046354757</Timestamp><Current dt:dt="…	60.004	1	right	2147221622	04-25-2017	16:59:18	14:59:18	female	541	{LEFTARROW}	49							0	1139110	1137797	{LEFTARROW}	1313	1136678	1136230	948	left1,6	24	16	520	mask24	0	1137780	0	1137580	eqm10_NoEyeNmodel1_dir	90	HV	gazeCOD	GazeCoDxp	1	400	0	1137280	2	1137180
GazeCoD_1Model_male	6	2	19	<?xml version="1.0"?>\n<Clock xmlns:dt="urn:schemas-microsoft-com:datatypes"><Description dt:dt="string">E-Prime Primary Realtime Clock</Description><StartTime><Timestamp dt:dt="int">0</Timestamp><DateUtc dt:dt="string">2017-04-25T14:59:18Z</DateUtc></StartTime><FrequencyChanges><FrequencyChange><Frequency dt:dt="r8">3312958</Frequency><Timestamp dt:dt="r8">88046354757</Timestamp><Current dt:dt="…	60.004	1	right	2147221622	04-25-2017	16:59:18	14:59:18	female	542	{RIGHTARROW}	42							0	1140854	1140680	{RIGHTARROW}	174	1139567	1139130	937	right4,8	31	16	521	mask31	0	1140663	0	1140463	eqm10_NoEyeNmodel1_dir	90	HV	gazeCOD	GazeCoDxp	1	400	0	1140163	-4	1140063
GazeCoD_1Model_male	6	2	19	<?xml version="1.0"?>\n<Clock xmlns:dt="urn:schemas-microsoft-com:datatypes"><Description dt:dt="string">E-Prime Primary Realtime Clock</Description><StartTime><Timestamp dt:dt="int">0</Timestamp><DateUtc dt:dt="string">2017-04-25T14:59:18Z</DateUtc></StartTime><FrequencyChanges><FrequencyChange><Frequency dt:dt="r8">3312958</Frequency><Timestamp dt:dt="r8">88046354757</Timestamp><Current dt:dt="…	60.004	1	right	2147221622	04-25-2017	16:59:18	14:59:18	female	543	{RIGHTARROW}	46							0	1142526	1142280	{DOWNARROW}	246	1141161	1140863	798	right1,6	18	16	522	mask18	0	1142263	0	1142063	eqm10_NoEyeNmodel1_dir	90	H	gazeCOD	GazeCoDxp	0	400	0	1141763	2	1141663
GazeCoD_1Model_male	6	2	19	<?xml version="1.0"?>\n<Clock xmlns:dt="urn:schemas-microsoft-com:datatypes"><Description dt:dt="string">E-Prime Primary Realtime Clock</Description><StartTime><Timestamp dt:dt="int">0</Timestamp><DateUtc dt:dt="string">2017-04-25T14:59:18Z</DateUtc></StartTime><FrequencyChanges><FrequencyChange><Frequency dt:dt="r8">3312958</Frequency><Timestamp dt:dt="r8">88046354757</Timestamp><Current dt:dt="…	60.004	1	right	2147221622	04-25-2017	16:59:18	14:59:18	female	544	{LEFTARROW}	53							0	1144174	1144030	{LEFTARROW}	144	1142910	1142546	864	left4,8	15	16	523	mask15	0	1144013	0	1143813	eqm10_NoEyeNmodel1_dir	90	H	gazeCOD	GazeCoDxp	1	400	0	1143513	3	1143413
GazeCoD_1Model_male	6	2	19	<?xml version="1.0"?>\n<Clock xmlns:dt="urn:schemas-microsoft-com:datatypes"><Description dt:dt="string">E-Prime Primary Realtime Clock</Description><StartTime><Timestamp dt:dt="int">0</Timestamp><DateUtc dt:dt="string">2017-04-25T14:59:18Z</DateUtc></StartTime><FrequencyChanges><FrequencyChange><Frequency dt:dt="r8">3312958</Frequency><Timestamp dt:dt="r8">88046354757</Timestamp><Current dt:dt="…	60.004	1	right	2147221622	04-25-2017	16:59:18	14:59:18	female	545	{RIGHTARROW}	44							0	1145926	1145696	{RIGHTARROW}	230	1144582	1144196	886	right3,2	8	16	524	mask8	0	1145680	0	1145480	eqm10_NoEyeNmodel1_dir	0	V	gazeCOD	GazeCoDxp	1	400	0	1145180	-2	1145080
GazeCoD_1Model_male	6	2	19	<?xml version="1.0"?>\n<Clock xmlns:dt="urn:schemas-microsoft-com:datatypes"><Description dt:dt="string">E-Prime Primary Realtime Clock</Description><StartTime><Timestamp dt:dt="int">0</Timestamp><DateUtc dt:dt="string">2017-04-25T14:59:18Z</DateUtc></StartTime><FrequencyChanges><FrequencyChange><Frequency dt:dt="r8">3312958</Frequency><Timestamp dt:dt="r8">88046354757</Timestamp><Current dt:dt="…	60.004	1	right	2147221622	04-25-2017	16:59:18	14:59:18	female	546	{LEFTARROW}	55							0	1147518	1147346	{LEFTARROW}	172	1146232	1145946	786	left6,4	16	16	525	mask16	0	1147329	0	1147129	eqm10_NoEyeNmodel1_dir	90	H	gazeCOD	GazeCoDxp	1	400	0	1146829	-3	1146729
GazeCoD_1Model_male	6	2	19	<?xml version="1.0"?>\n<Clock xmlns:dt="urn:schemas-microsoft-com:datatypes"><Description dt:dt="string">E-Prime Primary Realtime Clock</Description><StartTime><Timestamp dt:dt="int">0</Timestamp><DateUtc dt:dt="string">2017-04-25T14:59:18Z</DateUtc></StartTime><FrequencyChanges><FrequencyChange><Frequency dt:dt="r8">3312958</Frequency><Timestamp dt:dt="r8">88046354757</Timestamp><Current dt:dt="…	60.004	1	right	2147221622	04-25-2017	16:59:18	14:59:18	female	547	{LEFTARROW}	49							0	1149230	1148996	{DOWNARROW}	234	1147874	1147529	845	left1,6	2	16	526	mask2	0	1148979	0	1148779	eqm10_NoEyeNmodel1_dir	0	V	gazeCOD	GazeCoDxp	0	400	0	1148479	5	1148379
GazeCoD_1Model_male	6	2	19	<?xml version="1.0"?>\n<Clock xmlns:dt="urn:schemas-microsoft-com:datatypes"><Description dt:dt="string">E-Prime Primary Realtime Clock</Description><StartTime><Timestamp dt:dt="int">0</Timestamp><DateUtc dt:dt="string">2017-04-25T14:59:18Z</DateUtc></StartTime><FrequencyChanges><FrequencyChange><Frequency dt:dt="r8">3312958</Frequency><Timestamp dt:dt="r8">88046354757</Timestamp><Current dt:dt="…	60.004	1	right	2147221622	04-25-2017	16:59:18	14:59:18	female	548	{DOWNARROW}	79							0	1151030	1150829	{DOWNARROW}	201	1149704	1149246	958	DG0	12	16	527	mask12	0	1150813	0	1150613	eqm10_NoEyeNmodel1_dir	90	H	gazeCOD	GazeCoDxp	1	400	0	1150313	9	1150213
GazeCoD_1Model_male	6	2	19	<?xml version="1.0"?>\n<Clock xmlns:dt="urn:schemas-microsoft-com:datatypes"><Description dt:dt="string">E-Prime Primary Realtime Clock</Description><StartTime><Timestamp dt:dt="int">0</Timestamp><DateUtc dt:dt="string">2017-04-25T14:59:18Z</DateUtc></StartTime><FrequencyChanges><FrequencyChange><Frequency dt:dt="r8">3312958</Frequency><Timestamp dt:dt="r8">88046354757</Timestamp><Current dt:dt="…	60.004	1	right	2147221622	04-25-2017	16:59:18	14:59:18	female	549	{RIGHTARROW}	42							0	1152757	1152529	{RIGHTARROW}	228	1151411	1151046	865	right4,8	9	16	528	mask9	0	1152513	0	1152313	eqm10_NoEyeNmodel1_dir	0	V	gazeCOD	GazeCoDxp	1	400	0	1152013	2	1151913
GazeCoD_1Model_male	6	2	19	<?xml version="1.0"?>\n<Clock xmlns:dt="urn:schemas-microsoft-com:datatypes"><Description dt:dt="string">E-Prime Primary Realtime Clock</Description><StartTime><Timestamp dt:dt="int">0</Timestamp><DateUtc dt:dt="string">2017-04-25T14:59:18Z</DateUtc></StartTime><FrequencyChanges><FrequencyChange><Frequency dt:dt="r8">3312958</Frequency><Timestamp dt:dt="r8">88046354757</Timestamp><Current dt:dt="…	60.004	1	right	2147221622	04-25-2017	16:59:18	14:59:18	female	550	{RIGHTARROW}	46							0	1154517	1154262	{DOWNARROW}	255	1153145	1152779	866	right1,6	7	17	529	mask7	0	1154246	0	1154046	eqm10_NoEyeNmodel1_dir	0	V	gazeCOD	GazeCoDxp	0	400	0	1153746	1	1153646
GazeCoD_1Model_male	6	2	19	<?xml version="1.0"?>\n<Clock xmlns:dt="urn:schemas-microsoft-com:datatypes"><Description dt:dt="string">E-Prime Primary Realtime Clock</Description><StartTime><Timestamp dt:dt="int">0</Timestamp><DateUtc dt:dt="string">2017-04-25T14:59:18Z</DateUtc></StartTime><FrequencyChanges><FrequencyChange><Frequency dt:dt="r8">3312958</Frequency><Timestamp dt:dt="r8">88046354757</Timestamp><Current dt:dt="…	60.004	1	right	2147221622	04-25-2017	16:59:18	14:59:18	female	551	{LEFTARROW}	78							0	1156341	1156112	{DOWNARROW}	229	1154994	1154529	965	left8	6	17	530	mask6	0	1156096	0	1155896	eqm10_NoEyeNmodel1_dir	0	V	gazeCOD	GazeCoDxp	0	400	0	1155596	2	1155496
GazeCoD_1Model_male	6	2	19	<?xml version="1.0"?>\n<Clock xmlns:dt="urn:schemas-microsoft-com:datatypes"><Description dt:dt="string">E-Prime Primary Realtime Clock</Description><StartTime><Timestamp dt:dt="int">0</Timestamp><DateUtc dt:dt="string">2017-04-25T14:59:18Z</DateUtc></StartTime><FrequencyChanges><FrequencyChange><Frequency dt:dt="r8">3312958</Frequency><Timestamp dt:dt="r8">88046354757</Timestamp><Current dt:dt="…	60.004	1	right	2147221622	04-25-2017	16:59:18	14:59:18	female	552	{RIGHTARROW}	40							0	1157973	1157762	{RIGHTARROW}	211	1156642	1156362	780	right6,4	21	17	531	mask21	0	1157746	0	1157546	eqm10_NoEyeNmodel1_dir	90	H	gazeCOD	GazeCoDxp	1	400	0	1157246	4	1157146
GazeCoD_1Model_male	6	2	19	<?xml version="1.0"?>\n<Clock xmlns:dt="urn:schemas-microsoft-com:datatypes"><Description dt:dt="string">E-Prime Primary Realtime Clock</Description><StartTime><Timestamp dt:dt="int">0</Timestamp><DateUtc dt:dt="string">2017-04-25T14:59:18Z</DateUtc></StartTime><FrequencyChanges><FrequencyChange><Frequency dt:dt="r8">3312958</Frequency><Timestamp dt:dt="r8">88046354757</Timestamp><Current dt:dt="…	60.004	1	right	2147221622	04-25-2017	16:59:18	14:59:18	female	553	{LEFTARROW}	78							0	1159605	1159379	{LEFTARROW}	226	1158257	1157996	761	left8	28	17	532	mask28	0	1159362	0	1159162	eqm10_NoEyeNmodel1_dir	90	HV	gazeCOD	GazeCoDxp	1	400	0	1158862	5	1158762
GazeCoD_1Model_male	6	2	19	<?xml version="1.0"?>\n<Clock xmlns:dt="urn:schemas-microsoft-com:datatypes"><Description dt:dt="string">E-Prime Primary Realtime Clock</Description><StartTime><Timestamp dt:dt="int">0</Timestamp><DateUtc dt:dt="string">2017-04-25T14:59:18Z</DateUtc></StartTime><FrequencyChanges><FrequencyChange><Frequency dt:dt="r8">3312958</Frequency><Timestamp dt:dt="r8">88046354757</Timestamp><Current dt:dt="…	60.004	1	right	2147221622	04-25-2017	16:59:18	14:59:18	female	554	{RIGHTARROW}	77							0	1161397	1161229	{RIGHTARROW}	168	1160105	1159629	976	right8	22	17	533	mask22	0	1161212	0	1161012	eqm10_NoEyeNmodel1_dir	90	H	gazeCOD	GazeCoDxp	1	400	0	1160712	7	1160612
GazeCoD_1Model_male	6	2	19	<?xml version="1.0"?>\n<Clock xmlns:dt="urn:schemas-microsoft-com:datatypes"><Description dt:dt="string">E-Prime Primary Realtime Clock</Description><StartTime><Timestamp dt:dt="int">0</Timestamp><DateUtc dt:dt="string">2017-04-25T14:59:18Z</DateUtc></StartTime><FrequencyChanges><FrequencyChange><Frequency dt:dt="r8">3312958</Frequency><Timestamp dt:dt="r8">88046354757</Timestamp><Current dt:dt="…	60.004	1	right	2147221622	04-25-2017	16:59:18	14:59:18	female	555	{LEFTARROW}	53							0	1163029	1162912	{DOWNARROW}	117	1161788	1161412	876	left4,8	4	17	534	mask4	0	1162895	0	1162695	eqm10_NoEyeNmodel1_dir	0	V	gazeCOD	GazeCoDxp	0	400	0	1162395	7	1162295
GazeCoD_1Model_male	6	2	19	<?xml version="1.0"?>\n<Clock xmlns:dt="urn:schemas-microsoft-com:datatypes"><Description dt:dt="string">E-Prime Primary Realtime Clock</Description><StartTime><Timestamp dt:dt="int">0</Timestamp><DateUtc dt:dt="string">2017-04-25T14:59:18Z</DateUtc></StartTime><FrequencyChanges><FrequencyChange><Frequency dt:dt="r8">3312958</Frequency><Timestamp dt:dt="r8">88046354757</Timestamp><Current dt:dt="…	60.004	1	right	2147221622	04-25-2017	16:59:18	14:59:18	female	556	{DOWNARROW}	79							0	1164669	1164545	{DOWNARROW}	124	1163424	1163045	879	DG0	1	17	535	mask1	0	1164528	-1	1164328	eqm10_NoEyeNmodel1_dir	0	V	gazeCOD	GazeCoDxp	1	400	0	1164029	5	1163929
GazeCoD_1Model_male	6	2	19	<?xml version="1.0"?>\n<Clock xmlns:dt="urn:schemas-microsoft-com:datatypes"><Description dt:dt="string">E-Prime Primary Realtime Clock</Description><StartTime><Timestamp dt:dt="int">0</Timestamp><DateUtc dt:dt="string">2017-04-25T14:59:18Z</DateUtc></StartTime><FrequencyChanges><FrequencyChange><Frequency dt:dt="r8">3312958</Frequency><Timestamp dt:dt="r8">88046354757</Timestamp><Current dt:dt="…	60.004	1	right	2147221622	04-25-2017	16:59:18	14:59:18	female	557	{LEFTARROW}	53							0	1166373	1166128	{LEFTARROW}	245	1165009	1164678	831	left4,8	15	17	536	mask15	0	1166112	0	1165912	eqm10_NoEyeNmodel1_dir	90	H	gazeCOD	GazeCoDxp	1	400	0	1165612	3	1165512
GazeCoD_1Model_male	6	2	19	<?xml version="1.0"?>\n<Clock xmlns:dt="urn:schemas-microsoft-com:datatypes"><Description dt:dt="string">E-Prime Primary Realtime Clock</Description><StartTime><Timestamp dt:dt="int">0</Timestamp><DateUtc dt:dt="string">2017-04-25T14:59:18Z</DateUtc></StartTime><FrequencyChanges><FrequencyChange><Frequency dt:dt="r8">3312958</Frequency><Timestamp dt:dt="r8">88046354757</Timestamp><Current dt:dt="…	60.004	1	right	2147221622	04-25-2017	16:59:18	14:59:18	female	558	{LEFTARROW}	49							0	1168133	1167928	{DOWNARROW}	205	1166805	1166395	910	left1,6	2	17	537	mask2	0	1167912	0	1167712	eqm10_NoEyeNmodel1_dir	0	V	gazeCOD	GazeCoDxp	0	400	0	1167412	7	1167312
GazeCoD_1Model_male	6	2	19	<?xml version="1.0"?>\n<Clock xmlns:dt="urn:schemas-microsoft-com:datatypes"><Description dt:dt="string">E-Prime Primary Realtime Clock</Description><StartTime><Timestamp dt:dt="int">0</Timestamp><DateUtc dt:dt="string">2017-04-25T14:59:18Z</DateUtc></StartTime><FrequencyChanges><FrequencyChange><Frequency dt:dt="r8">3312958</Frequency><Timestamp dt:dt="r8">88046354757</Timestamp><Current dt:dt="…	60.004	1	right	2147221622	04-25-2017	16:59:18	14:59:18	female	559	{RIGHTARROW}	44							0	1169845	1169595	{RIGHTARROW}	249	1168468	1168145	823	right3,2	19	17	538	mask19	0	1169578	0	1169378	eqm10_NoEyeNmodel1_dir	90	H	gazeCOD	GazeCoDxp	1	400	0	1169078	10	1168978
GazeCoD_1Model_male	6	2	19	<?xml version="1.0"?>\n<Clock xmlns:dt="urn:schemas-microsoft-com:datatypes"><Description dt:dt="string">E-Prime Primary Realtime Clock</Description><StartTime><Timestamp dt:dt="int">0</Timestamp><DateUtc dt:dt="string">2017-04-25T14:59:18Z</DateUtc></StartTime><FrequencyChanges><FrequencyChange><Frequency dt:dt="r8">3312958</Frequency><Timestamp dt:dt="r8">88046354757</Timestamp><Current dt:dt="…	60.004	1	right	2147221622	04-25-2017	16:59:18	14:59:18	female	560	{RIGHTARROW}	44							0	1171724	1171411	{RIGHTARROW}	313	1170297	1169862	935	right3,2	30	17	539	mask30	0	1171395	0	1171195	eqm10_NoEyeNmodel1_dir	90	HV	gazeCOD	GazeCoDxp	1	400	0	1170895	-2	1170795
GazeCoD_1Model_male	6	2	19	<?xml version="1.0"?>\n<Clock xmlns:dt="urn:schemas-microsoft-com:datatypes"><Description dt:dt="string">E-Prime Primary Realtime Clock</Description><StartTime><Timestamp dt:dt="int">0</Timestamp><DateUtc dt:dt="string">2017-04-25T14:59:18Z</DateUtc></StartTime><FrequencyChanges><FrequencyChange><Frequency dt:dt="r8">3312958</Frequency><Timestamp dt:dt="r8">88046354757</Timestamp><Current dt:dt="…	60.004	1	right	2147221622	04-25-2017	16:59:18	14:59:18	female	561	{RIGHTARROW}	77							0	1173348	1173195	{RIGHTARROW}	153	1172078	1171745	833	right8	33	17	540	mask33	0	1173178	0	1172978	eqm10_NoEyeNmodel1_dir	90	HV	gazeCOD	GazeCoDxp	1	400	0	1172678	0	1172578
GazeCoD_1Model_male	6	2	19	<?xml version="1.0"?>\n<Clock xmlns:dt="urn:schemas-microsoft-com:datatypes"><Description dt:dt="string">E-Prime Primary Realtime Clock</Description><StartTime><Timestamp dt:dt="int">0</Timestamp><DateUtc dt:dt="string">2017-04-25T14:59:18Z</DateUtc></StartTime><FrequencyChanges><FrequencyChange><Frequency dt:dt="r8">3312958</Frequency><Timestamp dt:dt="r8">88046354757</Timestamp><Current dt:dt="…	60.004	1	right	2147221622	04-25-2017	16:59:18	14:59:18	female	562	{LEFTARROW}	55							0	1174996	1174878	{LEFTARROW}	118	1173758	1173361	897	left6,4	27	17	541	mask27	0	1174861	0	1174661	eqm10_NoEyeNmodel1_dir	90	HV	gazeCOD	GazeCoDxp	1	400	0	1174361	3	1174261
GazeCoD_1Model_male	6	2	19	<?xml version="1.0"?>\n<Clock xmlns:dt="urn:schemas-microsoft-com:datatypes"><Description dt:dt="string">E-Prime Primary Realtime Clock</Description><StartTime><Timestamp dt:dt="int">0</Timestamp><DateUtc dt:dt="string">2017-04-25T14:59:18Z</DateUtc></StartTime><FrequencyChanges><FrequencyChange><Frequency dt:dt="r8">3312958</Frequency><Timestamp dt:dt="r8">88046354757</Timestamp><Current dt:dt="…	60.004	1	right	2147221622	04-25-2017	16:59:18	14:59:18	female	563	{RIGHTARROW}	46							0	1176660	1176544	{RIGHTARROW}	116	1175419	1175011	908	right1,6	18	17	542	mask18	0	1176528	0	1176328	eqm10_NoEyeNmodel1_dir	90	H	gazeCOD	GazeCoDxp	1	400	0	1176028	9	1175928
GazeCoD_1Model_male	6	2	19	<?xml version="1.0"?>\n<Clock xmlns:dt="urn:schemas-microsoft-com:datatypes"><Description dt:dt="string">E-Prime Primary Realtime Clock</Description><StartTime><Timestamp dt:dt="int">0</Timestamp><DateUtc dt:dt="string">2017-04-25T14:59:18Z</DateUtc></StartTime><FrequencyChanges><FrequencyChange><Frequency dt:dt="r8">3312958</Frequency><Timestamp dt:dt="r8">88046354757</Timestamp><Current dt:dt="…	60.004	1	right	2147221622	04-25-2017	16:59:18	14:59:18	female	564	{RIGHTARROW}	77							0	1178404	1178244	{RIGHTARROW}	160	1177119	1176678	941	right8	11	17	543	mask11	0	1178228	0	1178028	eqm10_NoEyeNmodel1_dir	0	V	gazeCOD	GazeCoDxp	1	400	0	1177728	9	1177628
GazeCoD_1Model_male	6	2	19	<?xml version="1.0"?>\n<Clock xmlns:dt="urn:schemas-microsoft-com:datatypes"><Description dt:dt="string">E-Prime Primary Realtime Clock</Description><StartTime><Timestamp dt:dt="int">0</Timestamp><DateUtc dt:dt="string">2017-04-25T14:59:18Z</DateUtc></StartTime><FrequencyChanges><FrequencyChange><Frequency dt:dt="r8">3312958</Frequency><Timestamp dt:dt="r8">88046354757</Timestamp><Current dt:dt="…	60.004	1	right	2147221622	04-25-2017	16:59:18	14:59:18	female	565	{RIGHTARROW}	40							0	1180156	1180028	{RIGHTARROW}	128	1178907	1178428	979	right6,4	10	17	544	mask10	0	1180011	0	1179811	eqm10_NoEyeNmodel1_dir	0	V	gazeCOD	GazeCoDxp	1	400	0	1179511	4	1179411
GazeCoD_1Model_male	6	2	19	<?xml version="1.0"?>\n<Clock xmlns:dt="urn:schemas-microsoft-com:datatypes"><Description dt:dt="string">E-Prime Primary Realtime Clock</Description><StartTime><Timestamp dt:dt="int">0</Timestamp><DateUtc dt:dt="string">2017-04-25T14:59:18Z</DateUtc></StartTime><FrequencyChanges><FrequencyChange><Frequency dt:dt="r8">3312958</Frequency><Timestamp dt:dt="r8">88046354757</Timestamp><Current dt:dt="…	60.004	1	right	2147221622	04-25-2017	16:59:18	14:59:18	female	566	{LEFTARROW}	51							0	1182300	1181761	{LEFTARROW}	539	1180643	1180178	965	left3,2	25	17	545	mask25	0	1181744	0	1181544	eqm10_NoEyeNmodel1_dir	90	HV	gazeCOD	GazeCoDxp	1	400	0	1181244	1	1181144
GazeCoD_1Model_male	6	2	19	<?xml version="1.0"?>\n<Clock xmlns:dt="urn:schemas-microsoft-com:datatypes"><Description dt:dt="string">E-Prime Primary Realtime Clock</Description><StartTime><Timestamp dt:dt="int">0</Timestamp><DateUtc dt:dt="string">2017-04-25T14:59:18Z</DateUtc></StartTime><FrequencyChanges><FrequencyChange><Frequency dt:dt="r8">3312958</Frequency><Timestamp dt:dt="r8">88046354757</Timestamp><Current dt:dt="…	60.004	1	right	2147221622	04-25-2017	16:59:18	14:59:18	female	567	{LEFTARROW}	49							0	1184596	1183877	{LEFTARROW}	719	1182758	1182311	947	left1,6	13	17	546	mask13	0	1183861	0	1183661	eqm10_NoEyeNmodel1_dir	90	H	gazeCOD	GazeCoDxp	1	400	0	1183361	3	1183261
GazeCoD_1Model_male	6	2	19	<?xml version="1.0"?>\n<Clock xmlns:dt="urn:schemas-microsoft-com:datatypes"><Description dt:dt="string">E-Prime Primary Realtime Clock</Description><StartTime><Timestamp dt:dt="int">0</Timestamp><DateUtc dt:dt="string">2017-04-25T14:59:18Z</DateUtc></StartTime><FrequencyChanges><FrequencyChange><Frequency dt:dt="r8">3312958</Frequency><Timestamp dt:dt="r8">88046354757</Timestamp><Current dt:dt="…	60.004	1	right	2147221622	04-25-2017	16:59:18	14:59:18	female	568	{RIGHTARROW}	40							0	1186308	1186144	{RIGHTARROW}	164	1185022	1184611	911	right6,4	32	17	547	mask32	0	1186127	0	1185927	eqm10_NoEyeNmodel1_dir	90	HV	gazeCOD	GazeCoDxp	1	400	0	1185627	5	1185527
GazeCoD_1Model_male	6	2	19	<?xml version="1.0"?>\n<Clock xmlns:dt="urn:schemas-microsoft-com:datatypes"><Description dt:dt="string">E-Prime Primary Realtime Clock</Description><StartTime><Timestamp dt:dt="int">0</Timestamp><DateUtc dt:dt="string">2017-04-25T14:59:18Z</DateUtc></StartTime><FrequencyChanges><FrequencyChange><Frequency dt:dt="r8">3312958</Frequency><Timestamp dt:dt="r8">88046354757</Timestamp><Current dt:dt="…	60.004	1	right	2147221622	04-25-2017	16:59:18	14:59:18	female	569	{RIGHTARROW}	44							0	1187947	1187827	{RIGHTARROW}	120	1186704	1186327	877	right3,2	8	17	548	mask8	0	1187810	0	1187610	eqm10_NoEyeNmodel1_dir	0	V	gazeCOD	GazeCoDxp	1	400	0	1187310	6	1187210
GazeCoD_1Model_male	6	2	19	<?xml version="1.0"?>\n<Clock xmlns:dt="urn:schemas-microsoft-com:datatypes"><Description dt:dt="string">E-Prime Primary Realtime Clock</Description><StartTime><Timestamp dt:dt="int">0</Timestamp><DateUtc dt:dt="string">2017-04-25T14:59:18Z</DateUtc></StartTime><FrequencyChanges><FrequencyChange><Frequency dt:dt="r8">3312958</Frequency><Timestamp dt:dt="r8">88046354757</Timestamp><Current dt:dt="…	60.004	1	right	2147221622	04-25-2017	16:59:18	14:59:18	female	570	{LEFTARROW}	55							0	1190091	1189427	{DOWNARROW}	664	1188306	1187960	846	left6,4	16	17	549	mask16	0	1189410	0	1189210	eqm10_NoEyeNmodel1_dir	90	H	gazeCOD	GazeCoDxp	0	400	0	1188910	4	1188810
GazeCoD_1Model_male	6	2	19	<?xml version="1.0"?>\n<Clock xmlns:dt="urn:schemas-microsoft-com:datatypes"><Description dt:dt="string">E-Prime Primary Realtime Clock</Description><StartTime><Timestamp dt:dt="int">0</Timestamp><DateUtc dt:dt="string">2017-04-25T14:59:18Z</DateUtc></StartTime><FrequencyChanges><FrequencyChange><Frequency dt:dt="r8">3312958</Frequency><Timestamp dt:dt="r8">88046354757</Timestamp><Current dt:dt="…	60.004	1	right	2147221622	04-25-2017	16:59:18	14:59:18	female	571	{RIGHTARROW}	42							0	1191739	1191494	{RIGHTARROW}	245	1190374	1190110	764	right4,8	20	17	550	mask20	0	1191477	0	1191277	eqm10_NoEyeNmodel1_dir	90	H	gazeCOD	GazeCoDxp	1	400	0	1190977	3	1190877
GazeCoD_1Model_male	6	2	19	<?xml version="1.0"?>\n<Clock xmlns:dt="urn:schemas-microsoft-com:datatypes"><Description dt:dt="string">E-Prime Primary Realtime Clock</Description><StartTime><Timestamp dt:dt="int">0</Timestamp><DateUtc dt:dt="string">2017-04-25T14:59:18Z</DateUtc></StartTime><FrequencyChanges><FrequencyChange><Frequency dt:dt="r8">3312958</Frequency><Timestamp dt:dt="r8">88046354757</Timestamp><Current dt:dt="…	60.004	1	right	2147221622	04-25-2017	16:59:18	14:59:18	female	572	{LEFTARROW}	53							0	1197219	1197043	{LEFTARROW}	176	1195922	1195443	979	left4,8	26	17	551	mask26	0	1197027	0	1196827	eqm10_NoEyeNmodel1_dir	90	HV	gazeCOD	GazeCoDxp	1	400	0	1196527	5	1196427
GazeCoD_1Model_male	6	2	19	<?xml version="1.0"?>\n<Clock xmlns:dt="urn:schemas-microsoft-com:datatypes"><Description dt:dt="string">E-Prime Primary Realtime Clock</Description><StartTime><Timestamp dt:dt="int">0</Timestamp><DateUtc dt:dt="string">2017-04-25T14:59:18Z</DateUtc></StartTime><FrequencyChanges><FrequencyChange><Frequency dt:dt="r8">3312958</Frequency><Timestamp dt:dt="r8">88046354757</Timestamp><Current dt:dt="…	60.004	1	right	2147221622	04-25-2017	16:59:18	14:59:18	female	573	{RIGHTARROW}	42							0	1198835	1198760	{RIGHTARROW}	75	1197634	1197243	891	right4,8	31	17	552	mask31	0	1198743	0	1198543	eqm10_NoEyeNmodel1_dir	90	HV	gazeCOD	GazeCoDxp	1	400	0	1198243	9	1198143
GazeCoD_1Model_male	6	2	19	<?xml version="1.0"?>\n<Clock xmlns:dt="urn:schemas-microsoft-com:datatypes"><Description dt:dt="string">E-Prime Primary Realtime Clock</Description><StartTime><Timestamp dt:dt="int">0</Timestamp><DateUtc dt:dt="string">2017-04-25T14:59:18Z</DateUtc></StartTime><FrequencyChanges><FrequencyChange><Frequency dt:dt="r8">3312958</Frequency><Timestamp dt:dt="r8">88046354757</Timestamp><Current dt:dt="…	60.004	1	right	2147221622	04-25-2017	16:59:18	14:59:18	female	574	{RIGHTARROW}	46							0	1200995	1200443	{RIGHTARROW}	552	1199319	1198860	959	right1,6	29	17	553	mask29	0	1200426	0	1200226	eqm10_NoEyeNmodel1_dir	90	HV	gazeCOD	GazeCoDxp	1	400	0	1199926	7	1199826
GazeCoD_1Model_male	6	2	19	<?xml version="1.0"?>\n<Clock xmlns:dt="urn:schemas-microsoft-com:datatypes"><Description dt:dt="string">E-Prime Primary Realtime Clock</Description><StartTime><Timestamp dt:dt="int">0</Timestamp><DateUtc dt:dt="string">2017-04-25T14:59:18Z</DateUtc></StartTime><FrequencyChanges><FrequencyChange><Frequency dt:dt="r8">3312958</Frequency><Timestamp dt:dt="r8">88046354757</Timestamp><Current dt:dt="…	60.004	1	right	2147221622	04-25-2017	16:59:18	14:59:18	female	575	{DOWNARROW}	79							0	1202747	1202410	{RIGHTARROW}	337	1201284	1201010	774	DG0	23	17	554	mask23	0	1202393	0	1202193	eqm10_NoEyeNmodel1_dir	90	HV	gazeCOD	GazeCoDxp	0	400	0	1201893	9	1201793
GazeCoD_1Model_male	6	2	19	<?xml version="1.0"?>\n<Clock xmlns:dt="urn:schemas-microsoft-com:datatypes"><Description dt:dt="string">E-Prime Primary Realtime Clock</Description><StartTime><Timestamp dt:dt="int">0</Timestamp><DateUtc dt:dt="string">2017-04-25T14:59:18Z</DateUtc></StartTime><FrequencyChanges><FrequencyChange><Frequency dt:dt="r8">3312958</Frequency><Timestamp dt:dt="r8">88046354757</Timestamp><Current dt:dt="…	60.004	1	right	2147221622	04-25-2017	16:59:18	14:59:18	female	576	{LEFTARROW}	51							0	1204443	1204226	{DOWNARROW}	216	1203101	1202760	841	left3,2	3	17	555	mask3	0	1204209	0	1204009	eqm10_NoEyeNmodel1_dir	0	V	gazeCOD	GazeCoDxp	0	400	0	1203709	8	1203609
GazeCoD_1Model_male	6	2	19	<?xml version="1.0"?>\n<Clock xmlns:dt="urn:schemas-microsoft-com:datatypes"><Description dt:dt="string">E-Prime Primary Realtime Clock</Description><StartTime><Timestamp dt:dt="int">0</Timestamp><DateUtc dt:dt="string">2017-04-25T14:59:18Z</DateUtc></StartTime><FrequencyChanges><FrequencyChange><Frequency dt:dt="r8">3312958</Frequency><Timestamp dt:dt="r8">88046354757</Timestamp><Current dt:dt="…	60.004	1	right	2147221622	04-25-2017	16:59:18	14:59:18	female	577	{LEFTARROW}	78							0	1206018	1205909	{LEFTARROW}	109	1204793	1204459	834	left8	17	17	556	mask17	0	1205893	0	1205693	eqm10_NoEyeNmodel1_dir	90	H	gazeCOD	GazeCoDxp	1	400	0	1205393	0	1205293
GazeCoD_1Model_male	6	2	19	<?xml version="1.0"?>\n<Clock xmlns:dt="urn:schemas-microsoft-com:datatypes"><Description dt:dt="string">E-Prime Primary Realtime Clock</Description><StartTime><Timestamp dt:dt="int">0</Timestamp><DateUtc dt:dt="string">2017-04-25T14:59:18Z</DateUtc></StartTime><FrequencyChanges><FrequencyChange><Frequency dt:dt="r8">3312958</Frequency><Timestamp dt:dt="r8">88046354757</Timestamp><Current dt:dt="…	60.004	1	right	2147221622	04-25-2017	16:59:18	14:59:18	female	578	{LEFTARROW}	49							0	1207946	1207576	{RIGHTARROW}	370	1206462	1206043	919	left1,6	24	17	557	mask24	0	1207559	0	1207359	eqm10_NoEyeNmodel1_dir	90	HV	gazeCOD	GazeCoDxp	0	400	0	1207059	-3	1206959
GazeCoD_1Model_male	6	2	19	<?xml version="1.0"?>\n<Clock xmlns:dt="urn:schemas-microsoft-com:datatypes"><Description dt:dt="string">E-Prime Primary Realtime Clock</Description><StartTime><Timestamp dt:dt="int">0</Timestamp><DateUtc dt:dt="string">2017-04-25T14:59:18Z</DateUtc></StartTime><FrequencyChanges><FrequencyChange><Frequency dt:dt="r8">3312958</Frequency><Timestamp dt:dt="r8">88046354757</Timestamp><Current dt:dt="…	60.004	1	right	2147221622	04-25-2017	16:59:18	14:59:18	female	579	{LEFTARROW}	51							0	1209650	1209509	{DOWNARROW}	141	1208398	1207959	939	left3,2	14	17	558	mask14	0	1209493	0	1209293	eqm10_NoEyeNmodel1_dir	90	H	gazeCOD	GazeCoDxp	0	400	0	1208993	-5	1208893
GazeCoD_1Model_male	6	2	19	<?xml version="1.0"?>\n<Clock xmlns:dt="urn:schemas-microsoft-com:datatypes"><Description dt:dt="string">E-Prime Primary Realtime Clock</Description><StartTime><Timestamp dt:dt="int">0</Timestamp><DateUtc dt:dt="string">2017-04-25T14:59:18Z</DateUtc></StartTime><FrequencyChanges><FrequencyChange><Frequency dt:dt="r8">3312958</Frequency><Timestamp dt:dt="r8">88046354757</Timestamp><Current dt:dt="…	60.004	1	right	2147221622	04-25-2017	16:59:18	14:59:18	female	580	{RIGHTARROW}	42							0	1211362	1211159	{RIGHTARROW}	203	1210047	1209659	888	right4,8	9	17	559	mask9	0	1211142	0	1210942	eqm10_NoEyeNmodel1_dir	0	V	gazeCOD	GazeCoDxp	1	400	0	1210642	-5	1210542
GazeCoD_1Model_male	6	2	19	<?xml version="1.0"?>\n<Clock xmlns:dt="urn:schemas-microsoft-com:datatypes"><Description dt:dt="string">E-Prime Primary Realtime Clock</Description><StartTime><Timestamp dt:dt="int">0</Timestamp><DateUtc dt:dt="string">2017-04-25T14:59:18Z</DateUtc></StartTime><FrequencyChanges><FrequencyChange><Frequency dt:dt="r8">3312958</Frequency><Timestamp dt:dt="r8">88046354757</Timestamp><Current dt:dt="…	60.004	1	right	2147221622	04-25-2017	16:59:18	14:59:18	female	581	{DOWNARROW}	79							0	1213042	1212859	{DOWNARROW}	183	1211741	1211376	865	DG0	12	17	560	mask12	0	1212842	0	1212642	eqm10_NoEyeNmodel1_dir	90	H	gazeCOD	GazeCoDxp	1	400	0	1212342	1	1212242
GazeCoD_1Model_male	6	2	19	<?xml version="1.0"?>\n<Clock xmlns:dt="urn:schemas-microsoft-com:datatypes"><Description dt:dt="string">E-Prime Primary Realtime Clock</Description><StartTime><Timestamp dt:dt="int">0</Timestamp><DateUtc dt:dt="string">2017-04-25T14:59:18Z</DateUtc></StartTime><FrequencyChanges><FrequencyChange><Frequency dt:dt="r8">3312958</Frequency><Timestamp dt:dt="r8">88046354757</Timestamp><Current dt:dt="…	60.004	1	right	2147221622	04-25-2017	16:59:18	14:59:18	female	582	{LEFTARROW}	55							0	1214818	1214542	{LEFTARROW}	276	1213424	1213059	865	left6,4	5	17	561	mask5	0	1214526	0	1214326	eqm10_NoEyeNmodel1_dir	0	V	gazeCOD	GazeCoDxp	1	400	0	1214026	2	1213926
[truncated: 1,440 more rows]
[truncated: 3 more columns]
