# Supplementary material for: Fixed or flexible? Orientation preference in identity and gaze processing in humans
Source: PLoS One. 2019 Jan 25;14(1):e0210503. doi: 10.1371/journal.pone.0210503 (PMC6347268; doi:10.1371/journal.pone.0210503)
Supplement: S3 File — Eprime log files were merged across gaze experiment sessions. (ZIP) [file pone.0210503.s005.zip › GazeCoD_1Model_male-7_merged.xlsx]

## Sheet: GazeCoD_1Model_male-7_merged
F:\GAZE\Gaze_data\GazeCoD_data\individual\GazeCoD_1Model_male-7_merged.emrg2
ExperimentName	Subject	Session	Age	Clock.Information	Display.RefreshRate	Group	Handedness	RandomSeed	SessionDate	SessionTime	SessionTimeUtc	Sex	Block	Correct	Direction	FamiFiltered	FamiFiltered.Cycle	FamiFiltered.Sample	FamiFullSpectrum	FamiFullSpectrum.Cycle	FamiFullSpectrum.Sample	fixation.ACC	fixation.OffsetTime	fixation.OnsetTime	fixation.RESP	fixation.RT	fixation4.OffsetTime	fixation4.OnsetTime	fixdur	Gaze	GazeCoDxp	GazeCoDxp.Cycle	GazeCoDxp.Sample	mask	MASK.DurationError	MASK.OffsetTime	MASK.OnsetDelay	MASK.OnsetTime	Model	Orientation	Orilabel	Procedure	Running	STIMULUS.ACC	STIMULUS.Duration	STIMULUS.DurationError	STIMULUS.OffsetTime	STIMULUS.OnsetDelay	STIMULUS.OnsetTime
GazeCoD_1Model_male	7	1	20	<?xml version="1.0"?>\n<Clock xmlns:dt="urn:schemas-microsoft-com:datatypes"><Description dt:dt="string">E-Prime Primary Realtime Clock</Description><StartTime><Timestamp dt:dt="int">0</Timestamp><DateUtc dt:dt="string">2017-04-25T14:03:17Z</DateUtc></StartTime><FrequencyChanges><FrequencyChange><Frequency dt:dt="r8">3312958</Frequency><Timestamp dt:dt="r8">76911437410</Timestamp><Current dt:dt="…	60.004	1	right	-397758575	04-25-2017	16:03:17	14:03:17	female	1	{LEFTARROW}	78				9	1	1	0	266106	266081	{DOWNARROW}	25	264940	264648	792					mask30	0	266048	0	265848	eqf04_NoEyeNmodel6_dir	eq		Fami	FamiFullSpectrum	0	400	0	265548	8	265448
GazeCoD_1Model_male	7	1	20	<?xml version="1.0"?>\n<Clock xmlns:dt="urn:schemas-microsoft-com:datatypes"><Description dt:dt="string">E-Prime Primary Realtime Clock</Description><StartTime><Timestamp dt:dt="int">0</Timestamp><DateUtc dt:dt="string">2017-04-25T14:03:17Z</DateUtc></StartTime><FrequencyChanges><FrequencyChange><Frequency dt:dt="r8">3312958</Frequency><Timestamp dt:dt="r8">76911437410</Timestamp><Current dt:dt="…	60.004	1	right	-397758575	04-25-2017	16:03:17	14:03:17	female	2	{DOWNARROW}	79				3	1	2	0	271778	268248	{DOWNARROW}	3530	267114	266664	950					mask24	0	268214	0	268014	eqf04_NoEyeNmodel6_dir	eq		Fami	FamiFullSpectrum	1	400	0	267714	0	267614
GazeCoD_1Model_male	7	1	20	<?xml version="1.0"?>\n<Clock xmlns:dt="urn:schemas-microsoft-com:datatypes"><Description dt:dt="string">E-Prime Primary Realtime Clock</Description><StartTime><Timestamp dt:dt="int">0</Timestamp><DateUtc dt:dt="string">2017-04-25T14:03:17Z</DateUtc></StartTime><FrequencyChanges><FrequencyChange><Frequency dt:dt="r8">3312958</Frequency><Timestamp dt:dt="r8">76911437410</Timestamp><Current dt:dt="…	60.004	1	right	-397758575	04-25-2017	16:03:17	14:03:17	female	3	{RIGHTARROW}	77				8	1	3	0	275442	273864	{DOWNARROW}	1578	272731	272331	900					mask29	0	273831	0	273631	eqf04_NoEyeNmodel6_dir	eq		Fami	FamiFullSpectrum	0	400	0	273331	0	273231
GazeCoD_1Model_male	7	1	20	<?xml version="1.0"?>\n<Clock xmlns:dt="urn:schemas-microsoft-com:datatypes"><Description dt:dt="string">E-Prime Primary Realtime Clock</Description><StartTime><Timestamp dt:dt="int">0</Timestamp><DateUtc dt:dt="string">2017-04-25T14:03:17Z</DateUtc></StartTime><FrequencyChanges><FrequencyChange><Frequency dt:dt="r8">3312958</Frequency><Timestamp dt:dt="r8">76911437410</Timestamp><Current dt:dt="…	60.004	1	right	-397758575	04-25-2017	16:03:17	14:03:17	female	4	{RIGHTARROW}	77				7	1	4	0	277929	277447	{RIGHTARROW}	482	276308	275997	811					mask28	0	277414	0	277214	eqf04_NoEyeNmodel6_dir	eq		Fami	FamiFullSpectrum	1	400	0	276914	6	276814
GazeCoD_1Model_male	7	1	20	<?xml version="1.0"?>\n<Clock xmlns:dt="urn:schemas-microsoft-com:datatypes"><Description dt:dt="string">E-Prime Primary Realtime Clock</Description><StartTime><Timestamp dt:dt="int">0</Timestamp><DateUtc dt:dt="string">2017-04-25T14:03:17Z</DateUtc></StartTime><FrequencyChanges><FrequencyChange><Frequency dt:dt="r8">3312958</Frequency><Timestamp dt:dt="r8">76911437410</Timestamp><Current dt:dt="…	60.004	1	right	-397758575	04-25-2017	16:03:17	14:03:17	female	5	{DOWNARROW}	79				4	1	5	0	280273	280097	{DOWNARROW}	176	278958	278497	961					mask25	0	280064	0	279864	eqf04_NoEyeNmodel6_dir	eq		Fami	FamiFullSpectrum	1	400	0	279564	6	279464
GazeCoD_1Model_male	7	1	20	<?xml version="1.0"?>\n<Clock xmlns:dt="urn:schemas-microsoft-com:datatypes"><Description dt:dt="string">E-Prime Primary Realtime Clock</Description><StartTime><Timestamp dt:dt="int">0</Timestamp><DateUtc dt:dt="string">2017-04-25T14:03:17Z</DateUtc></StartTime><FrequencyChanges><FrequencyChange><Frequency dt:dt="r8">3312958</Frequency><Timestamp dt:dt="r8">76911437410</Timestamp><Current dt:dt="…	60.004	1	right	-397758575	04-25-2017	16:03:17	14:03:17	female	6	{DOWNARROW}	79				2	1	6	0	282801	282314	{DOWNARROW}	487	281171	280830	841					mask23	0	282280	0	282080	eqf04_NoEyeNmodel6_dir	eq		Fami	FamiFullSpectrum	1	400	0	281780	9	281680
GazeCoD_1Model_male	7	1	20	<?xml version="1.0"?>\n<Clock xmlns:dt="urn:schemas-microsoft-com:datatypes"><Description dt:dt="string">E-Prime Primary Realtime Clock</Description><StartTime><Timestamp dt:dt="int">0</Timestamp><DateUtc dt:dt="string">2017-04-25T14:03:17Z</DateUtc></StartTime><FrequencyChanges><FrequencyChange><Frequency dt:dt="r8">3312958</Frequency><Timestamp dt:dt="r8">76911437410</Timestamp><Current dt:dt="…	60.004	1	right	-397758575	04-25-2017	16:03:17	14:03:17	female	7	{LEFTARROW}	78				11	1	7	0	285313	284730	{LEFTARROW}	583	283613	283363	750					mask32	0	284713	0	284513	eqf04_NoEyeNmodel6_dir	eq		Fami	FamiFullSpectrum	1	400	0	284213	0	284113
GazeCoD_1Model_male	7	1	20	<?xml version="1.0"?>\n<Clock xmlns:dt="urn:schemas-microsoft-com:datatypes"><Description dt:dt="string">E-Prime Primary Realtime Clock</Description><StartTime><Timestamp dt:dt="int">0</Timestamp><DateUtc dt:dt="string">2017-04-25T14:03:17Z</DateUtc></StartTime><FrequencyChanges><FrequencyChange><Frequency dt:dt="r8">3312958</Frequency><Timestamp dt:dt="r8">76911437410</Timestamp><Current dt:dt="…	60.004	1	right	-397758575	04-25-2017	16:03:17	14:03:17	female	8	{DOWNARROW}	79				1	1	8	0	287401	287380	{DOWNARROW}	21	286263	285847	916					mask22	0	287363	0	287163	eqf04_NoEyeNmodel6_dir	eq		Fami	FamiFullSpectrum	1	400	0	286863	0	286763
GazeCoD_1Model_male	7	1	20	<?xml version="1.0"?>\n<Clock xmlns:dt="urn:schemas-microsoft-com:datatypes"><Description dt:dt="string">E-Prime Primary Realtime Clock</Description><StartTime><Timestamp dt:dt="int">0</Timestamp><DateUtc dt:dt="string">2017-04-25T14:03:17Z</DateUtc></StartTime><FrequencyChanges><FrequencyChange><Frequency dt:dt="r8">3312958</Frequency><Timestamp dt:dt="r8">76911437410</Timestamp><Current dt:dt="…	60.004	1	right	-397758575	04-25-2017	16:03:17	14:03:17	female	9	{RIGHTARROW}	77				5	1	9	0	289881	289563	{RIGHTARROW}	318	288439	287963	976					mask26	0	289546	0	289346	eqf04_NoEyeNmodel6_dir	eq		Fami	FamiFullSpectrum	1	400	0	289046	7	288946
GazeCoD_1Model_male	7	1	20	<?xml version="1.0"?>\n<Clock xmlns:dt="urn:schemas-microsoft-com:datatypes"><Description dt:dt="string">E-Prime Primary Realtime Clock</Description><StartTime><Timestamp dt:dt="int">0</Timestamp><DateUtc dt:dt="string">2017-04-25T14:03:17Z</DateUtc></StartTime><FrequencyChanges><FrequencyChange><Frequency dt:dt="r8">3312958</Frequency><Timestamp dt:dt="r8">76911437410</Timestamp><Current dt:dt="…	60.004	1	right	-397758575	04-25-2017	16:03:17	14:03:17	female	10	{RIGHTARROW}	77				6	1	10	0	292289	292030	{RIGHTARROW}	259	290905	290413	992					mask27	0	292013	0	291813	eqf04_NoEyeNmodel6_dir	eq		Fami	FamiFullSpectrum	1	400	0	291513	8	291413
GazeCoD_1Model_male	7	1	20	<?xml version="1.0"?>\n<Clock xmlns:dt="urn:schemas-microsoft-com:datatypes"><Description dt:dt="string">E-Prime Primary Realtime Clock</Description><StartTime><Timestamp dt:dt="int">0</Timestamp><DateUtc dt:dt="string">2017-04-25T14:03:17Z</DateUtc></StartTime><FrequencyChanges><FrequencyChange><Frequency dt:dt="r8">3312958</Frequency><Timestamp dt:dt="r8">76911437410</Timestamp><Current dt:dt="…	60.004	1	right	-397758575	04-25-2017	16:03:17	14:03:17	female	11	{LEFTARROW}	78				12	1	11	0	294320	294279	{LEFTARROW}	41	293165	292830	835					mask33	0	294263	0	294063	eqf04_NoEyeNmodel6_dir	eq		Fami	FamiFullSpectrum	1	400	0	293763	-2	293663
GazeCoD_1Model_male	7	1	20	<?xml version="1.0"?>\n<Clock xmlns:dt="urn:schemas-microsoft-com:datatypes"><Description dt:dt="string">E-Prime Primary Realtime Clock</Description><StartTime><Timestamp dt:dt="int">0</Timestamp><DateUtc dt:dt="string">2017-04-25T14:03:17Z</DateUtc></StartTime><FrequencyChanges><FrequencyChange><Frequency dt:dt="r8">3312958</Frequency><Timestamp dt:dt="r8">76911437410</Timestamp><Current dt:dt="…	60.004	1	right	-397758575	04-25-2017	16:03:17	14:03:17	female	12	{LEFTARROW}	78				10	1	12	0	296408	296363	{LEFTARROW}	45	295239	294846	893					mask31	0	296346	0	296146	eqf04_NoEyeNmodel6_dir	eq		Fami	FamiFullSpectrum	1	400	0	295846	7	295746
GazeCoD_1Model_male	7	1	20	<?xml version="1.0"?>\n<Clock xmlns:dt="urn:schemas-microsoft-com:datatypes"><Description dt:dt="string">E-Prime Primary Realtime Clock</Description><StartTime><Timestamp dt:dt="int">0</Timestamp><DateUtc dt:dt="string">2017-04-25T14:03:17Z</DateUtc></StartTime><FrequencyChanges><FrequencyChange><Frequency dt:dt="r8">3312958</Frequency><Timestamp dt:dt="r8">76911437410</Timestamp><Current dt:dt="…	60.004	1	right	-397758575	04-25-2017	16:03:17	14:03:17	female	13	{RIGHTARROW}	77	8	1	1				0	313671	313545	{DOWNARROW}	126	312433	312145	788					mask26	0	313528	0	313328	eqf04_NoEyeNmodel6_dir	90		FamiFilt	FamiFiltered	0	400	0	313028	-5	312928
GazeCoD_1Model_male	7	1	20	<?xml version="1.0"?>\n<Clock xmlns:dt="urn:schemas-microsoft-com:datatypes"><Description dt:dt="string">E-Prime Primary Realtime Clock</Description><StartTime><Timestamp dt:dt="int">0</Timestamp><DateUtc dt:dt="string">2017-04-25T14:03:17Z</DateUtc></StartTime><FrequencyChanges><FrequencyChange><Frequency dt:dt="r8">3312958</Frequency><Timestamp dt:dt="r8">76911437410</Timestamp><Current dt:dt="…	60.004	1	right	-397758575	04-25-2017	16:03:17	14:03:17	female	14	{LEFTARROW}	78	6	1	2				0	315119	315062	{DOWNARROW}	57	313948	313695	753					mask15	0	315045	0	314845	eqf04_NoEyeNmodel6_dir	90		FamiFilt	FamiFiltered	0	400	0	314545	-3	314445
GazeCoD_1Model_male	7	1	20	<?xml version="1.0"?>\n<Clock xmlns:dt="urn:schemas-microsoft-com:datatypes"><Description dt:dt="string">E-Prime Primary Realtime Clock</Description><StartTime><Timestamp dt:dt="int">0</Timestamp><DateUtc dt:dt="string">2017-04-25T14:03:17Z</DateUtc></StartTime><FrequencyChanges><FrequencyChange><Frequency dt:dt="r8">3312958</Frequency><Timestamp dt:dt="r8">76911437410</Timestamp><Current dt:dt="…	60.004	1	right	-397758575	04-25-2017	16:03:17	14:03:17	female	15	{LEFTARROW}	78	9	1	3				0	316927	316495	{LEFTARROW}	432	315605	315128	977					mask27	0	316478	0	316278	eqf04_NoEyeNmodel6_dir	90		FamiFilt	FamiFiltered	1	400	0	315978	-227	315878
GazeCoD_1Model_male	7	1	20	<?xml version="1.0"?>\n<Clock xmlns:dt="urn:schemas-microsoft-com:datatypes"><Description dt:dt="string">E-Prime Primary Realtime Clock</Description><StartTime><Timestamp dt:dt="int">0</Timestamp><DateUtc dt:dt="string">2017-04-25T14:03:17Z</DateUtc></StartTime><FrequencyChanges><FrequencyChange><Frequency dt:dt="r8">3312958</Frequency><Timestamp dt:dt="r8">76911437410</Timestamp><Current dt:dt="…	60.004	1	right	-397758575	04-25-2017	16:03:17	14:03:17	female	16	{LEFTARROW}	78	3	1	4				0	318791	318461	{DOWNARROW}	330	317349	316945	904					mask9	0	318445	0	318245	eqf04_NoEyeNmodel6_dir	0		FamiFilt	FamiFiltered	0	400	0	317945	-4	317845
GazeCoD_1Model_male	7	1	20	<?xml version="1.0"?>\n<Clock xmlns:dt="urn:schemas-microsoft-com:datatypes"><Description dt:dt="string">E-Prime Primary Realtime Clock</Description><StartTime><Timestamp dt:dt="int">0</Timestamp><DateUtc dt:dt="string">2017-04-25T14:03:17Z</DateUtc></StartTime><FrequencyChanges><FrequencyChange><Frequency dt:dt="r8">3312958</Frequency><Timestamp dt:dt="r8">76911437410</Timestamp><Current dt:dt="…	60.004	1	right	-397758575	04-25-2017	16:03:17	14:03:17	female	17	{DOWNARROW}	79	4	1	5				0	320711	320261	{DOWNARROW}	450	319137	318811	826					mask13	0	320245	0	320045	eqf04_NoEyeNmodel6_dir	90		FamiFilt	FamiFiltered	1	400	0	319745	8	319645
GazeCoD_1Model_male	7	1	20	<?xml version="1.0"?>\n<Clock xmlns:dt="urn:schemas-microsoft-com:datatypes"><Description dt:dt="string">E-Prime Primary Realtime Clock</Description><StartTime><Timestamp dt:dt="int">0</Timestamp><DateUtc dt:dt="string">2017-04-25T14:03:17Z</DateUtc></StartTime><FrequencyChanges><FrequencyChange><Frequency dt:dt="r8">3312958</Frequency><Timestamp dt:dt="r8">76911437410</Timestamp><Current dt:dt="…	60.004	1	right	-397758575	04-25-2017	16:03:17	14:03:17	female	18	{RIGHTARROW}	77	5	1	6				0	322439	322145	{RIGHTARROW}	294	321024	320728	796					mask14	0	322128	0	321928	eqf04_NoEyeNmodel6_dir	90		FamiFilt	FamiFiltered	1	400	0	321628	4	321528
GazeCoD_1Model_male	7	1	20	<?xml version="1.0"?>\n<Clock xmlns:dt="urn:schemas-microsoft-com:datatypes"><Description dt:dt="string">E-Prime Primary Realtime Clock</Description><StartTime><Timestamp dt:dt="int">0</Timestamp><DateUtc dt:dt="string">2017-04-25T14:03:17Z</DateUtc></StartTime><FrequencyChanges><FrequencyChange><Frequency dt:dt="r8">3312958</Frequency><Timestamp dt:dt="r8">76911437410</Timestamp><Current dt:dt="…	60.004	1	right	-397758575	04-25-2017	16:03:17	14:03:17	female	19	{DOWNARROW}	79	7	1	7				0	324263	323961	{DOWNARROW}	302	322841	322461	880					mask25	0	323944	0	323744	eqf04_NoEyeNmodel6_dir	90		FamiFilt	FamiFiltered	1	400	0	323444	3	323344
GazeCoD_1Model_male	7	1	20	<?xml version="1.0"?>\n<Clock xmlns:dt="urn:schemas-microsoft-com:datatypes"><Description dt:dt="string">E-Prime Primary Realtime Clock</Description><StartTime><Timestamp dt:dt="int">0</Timestamp><DateUtc dt:dt="string">2017-04-25T14:03:17Z</DateUtc></StartTime><FrequencyChanges><FrequencyChange><Frequency dt:dt="r8">3312958</Frequency><Timestamp dt:dt="r8">76911437410</Timestamp><Current dt:dt="…	60.004	1	right	-397758575	04-25-2017	16:03:17	14:03:17	female	20	{RIGHTARROW}	77	2	1	8				0	326143	325711	{RIGHTARROW}	432	324593	324278	815					mask5	0	325694	0	325494	eqf04_NoEyeNmodel6_dir	0		FamiFilt	FamiFiltered	1	400	0	325194	1	325094
GazeCoD_1Model_male	7	1	20	<?xml version="1.0"?>\n<Clock xmlns:dt="urn:schemas-microsoft-com:datatypes"><Description dt:dt="string">E-Prime Primary Realtime Clock</Description><StartTime><Timestamp dt:dt="int">0</Timestamp><DateUtc dt:dt="string">2017-04-25T14:03:17Z</DateUtc></StartTime><FrequencyChanges><FrequencyChange><Frequency dt:dt="r8">3312958</Frequency><Timestamp dt:dt="r8">76911437410</Timestamp><Current dt:dt="…	60.004	1	right	-397758575	04-25-2017	16:03:17	14:03:17	female	21	{DOWNARROW}	79	1	1	9				0	328479	327611	{DOWNARROW}	867	326484	326161	823					mask1	0	327594	0	327394	eqf04_NoEyeNmodel6_dir	0		FamiFilt	FamiFiltered	1	400	0	327094	10	326994
GazeCoD_1Model_male	7	1	20	<?xml version="1.0"?>\n<Clock xmlns:dt="urn:schemas-microsoft-com:datatypes"><Description dt:dt="string">E-Prime Primary Realtime Clock</Description><StartTime><Timestamp dt:dt="int">0</Timestamp><DateUtc dt:dt="string">2017-04-25T14:03:17Z</DateUtc></StartTime><FrequencyChanges><FrequencyChange><Frequency dt:dt="r8">3312958</Frequency><Timestamp dt:dt="r8">76911437410</Timestamp><Current dt:dt="…	60.004	1	right	-397758575	04-25-2017	16:03:17	14:03:17	female	22	{DOWNARROW}	79							0	339622	338260	{DOWNARROW}	1362	337134	336827	807	DG0	1	1	1	mask1	0	338244	0	338044	eqm10_NoEyeNmodel1_dir	0	V	gazeCOD	GazeCoDxp	1	400	0	337744	10	337644
GazeCoD_1Model_male	7	1	20	<?xml version="1.0"?>\n<Clock xmlns:dt="urn:schemas-microsoft-com:datatypes"><Description dt:dt="string">E-Prime Primary Realtime Clock</Description><StartTime><Timestamp dt:dt="int">0</Timestamp><DateUtc dt:dt="string">2017-04-25T14:03:17Z</DateUtc></StartTime><FrequencyChanges><FrequencyChange><Frequency dt:dt="r8">3312958</Frequency><Timestamp dt:dt="r8">76911437410</Timestamp><Current dt:dt="…	60.004	1	right	-397758575	04-25-2017	16:03:17	14:03:17	female	23	{LEFTARROW}	53							0	341534	341193	{DOWNARROW}	341	340070	339644	926	left4,8	26	1	2	mask26	0	341177	0	340977	eqm10_NoEyeNmodel1_dir	90	HV	gazeCOD	GazeCoDxp	0	400	0	340677	7	340577
GazeCoD_1Model_male	7	1	20	<?xml version="1.0"?>\n<Clock xmlns:dt="urn:schemas-microsoft-com:datatypes"><Description dt:dt="string">E-Prime Primary Realtime Clock</Description><StartTime><Timestamp dt:dt="int">0</Timestamp><DateUtc dt:dt="string">2017-04-25T14:03:17Z</DateUtc></StartTime><FrequencyChanges><FrequencyChange><Frequency dt:dt="r8">3312958</Frequency><Timestamp dt:dt="r8">76911437410</Timestamp><Current dt:dt="…	60.004	1	right	-397758575	04-25-2017	16:03:17	14:03:17	female	24	{LEFTARROW}	55							0	343470	342960	{LEFTARROW}	510	341837	341543	794	left6,4	27	1	3	mask27	0	342943	0	342743	eqm10_NoEyeNmodel1_dir	90	HV	gazeCOD	GazeCoDxp	1	400	0	342443	6	342343
GazeCoD_1Model_male	7	1	20	<?xml version="1.0"?>\n<Clock xmlns:dt="urn:schemas-microsoft-com:datatypes"><Description dt:dt="string">E-Prime Primary Realtime Clock</Description><StartTime><Timestamp dt:dt="int">0</Timestamp><DateUtc dt:dt="string">2017-04-25T14:03:17Z</DateUtc></StartTime><FrequencyChanges><FrequencyChange><Frequency dt:dt="r8">3312958</Frequency><Timestamp dt:dt="r8">76911437410</Timestamp><Current dt:dt="…	60.004	1	right	-397758575	04-25-2017	16:03:17	14:03:17	female	25	{RIGHTARROW}	46							0	345294	344993	{DOWNARROW}	301	343876	343493	883	right1,6	29	1	4	mask29	0	344977	0	344777	eqm10_NoEyeNmodel1_dir	90	HV	gazeCOD	GazeCoDxp	0	400	0	344477	1	344377
GazeCoD_1Model_male	7	1	20	<?xml version="1.0"?>\n<Clock xmlns:dt="urn:schemas-microsoft-com:datatypes"><Description dt:dt="string">E-Prime Primary Realtime Clock</Description><StartTime><Timestamp dt:dt="int">0</Timestamp><DateUtc dt:dt="string">2017-04-25T14:03:17Z</DateUtc></StartTime><FrequencyChanges><FrequencyChange><Frequency dt:dt="r8">3312958</Frequency><Timestamp dt:dt="r8">76911437410</Timestamp><Current dt:dt="…	60.004	1	right	-397758575	04-25-2017	16:03:17	14:03:17	female	26	{LEFTARROW}	49							0	347229	346693	{DOWNARROW}	536	345571	345310	761	left1,6	24	1	5	mask24	0	346676	0	346476	eqm10_NoEyeNmodel1_dir	90	HV	gazeCOD	GazeCoDxp	0	400	0	346176	5	346076
GazeCoD_1Model_male	7	1	20	<?xml version="1.0"?>\n<Clock xmlns:dt="urn:schemas-microsoft-com:datatypes"><Description dt:dt="string">E-Prime Primary Realtime Clock</Description><StartTime><Timestamp dt:dt="int">0</Timestamp><DateUtc dt:dt="string">2017-04-25T14:03:17Z</DateUtc></StartTime><FrequencyChanges><FrequencyChange><Frequency dt:dt="r8">3312958</Frequency><Timestamp dt:dt="r8">76911437410</Timestamp><Current dt:dt="…	60.004	1	right	-397758575	04-25-2017	16:03:17	14:03:17	female	27	{RIGHTARROW}	40							0	349141	348843	{RIGHTARROW}	298	347723	347243	980	right6,4	21	1	6	mask21	0	348826	0	348626	eqm10_NoEyeNmodel1_dir	90	H	gazeCOD	GazeCoDxp	1	400	0	348326	3	348226
GazeCoD_1Model_male	7	1	20	<?xml version="1.0"?>\n<Clock xmlns:dt="urn:schemas-microsoft-com:datatypes"><Description dt:dt="string">E-Prime Primary Realtime Clock</Description><StartTime><Timestamp dt:dt="int">0</Timestamp><DateUtc dt:dt="string">2017-04-25T14:03:17Z</DateUtc></StartTime><FrequencyChanges><FrequencyChange><Frequency dt:dt="r8">3312958</Frequency><Timestamp dt:dt="r8">76911437410</Timestamp><Current dt:dt="…	60.004	1	right	-397758575	04-25-2017	16:03:17	14:03:17	female	28	{LEFTARROW}	78							0	350997	350676	{LEFTARROW}	321	349561	349160	901	left8	6	1	7	mask6	0	350660	0	350460	eqm10_NoEyeNmodel1_dir	0	V	gazeCOD	GazeCoDxp	1	400	0	350160	-1	350060
GazeCoD_1Model_male	7	1	20	<?xml version="1.0"?>\n<Clock xmlns:dt="urn:schemas-microsoft-com:datatypes"><Description dt:dt="string">E-Prime Primary Realtime Clock</Description><StartTime><Timestamp dt:dt="int">0</Timestamp><DateUtc dt:dt="string">2017-04-25T14:03:17Z</DateUtc></StartTime><FrequencyChanges><FrequencyChange><Frequency dt:dt="r8">3312958</Frequency><Timestamp dt:dt="r8">76911437410</Timestamp><Current dt:dt="…	60.004	1	right	-397758575	04-25-2017	16:03:17	14:03:17	female	29	{RIGHTARROW}	40							0	352765	352409	{DOWNARROW}	356	351287	351010	777	right6,4	32	1	8	mask32	0	352393	0	352193	eqm10_NoEyeNmodel1_dir	90	HV	gazeCOD	GazeCoDxp	0	400	0	351893	6	351793
GazeCoD_1Model_male	7	1	20	<?xml version="1.0"?>\n<Clock xmlns:dt="urn:schemas-microsoft-com:datatypes"><Description dt:dt="string">E-Prime Primary Realtime Clock</Description><StartTime><Timestamp dt:dt="int">0</Timestamp><DateUtc dt:dt="string">2017-04-25T14:03:17Z</DateUtc></StartTime><FrequencyChanges><FrequencyChange><Frequency dt:dt="r8">3312958</Frequency><Timestamp dt:dt="r8">76911437410</Timestamp><Current dt:dt="…	60.004	1	right	-397758575	04-25-2017	16:03:17	14:03:17	female	30	{LEFTARROW}	53							0	354637	354226	{DOWNARROW}	411	353105	352776	829	left4,8	4	1	9	mask4	0	354209	0	354009	eqm10_NoEyeNmodel1_dir	0	V	gazeCOD	GazeCoDxp	0	400	0	353709	4	353609
GazeCoD_1Model_male	7	1	20	<?xml version="1.0"?>\n<Clock xmlns:dt="urn:schemas-microsoft-com:datatypes"><Description dt:dt="string">E-Prime Primary Realtime Clock</Description><StartTime><Timestamp dt:dt="int">0</Timestamp><DateUtc dt:dt="string">2017-04-25T14:03:17Z</DateUtc></StartTime><FrequencyChanges><FrequencyChange><Frequency dt:dt="r8">3312958</Frequency><Timestamp dt:dt="r8">76911437410</Timestamp><Current dt:dt="…	60.004	1	right	-397758575	04-25-2017	16:03:17	14:03:17	female	31	{LEFTARROW}	49							0	356429	356126	{DOWNARROW}	303	355005	354659	846	left1,6	2	1	10	mask2	0	356109	0	355909	eqm10_NoEyeNmodel1_dir	0	V	gazeCOD	GazeCoDxp	0	400	0	355609	4	355509
GazeCoD_1Model_male	7	1	20	<?xml version="1.0"?>\n<Clock xmlns:dt="urn:schemas-microsoft-com:datatypes"><Description dt:dt="string">E-Prime Primary Realtime Clock</Description><StartTime><Timestamp dt:dt="int">0</Timestamp><DateUtc dt:dt="string">2017-04-25T14:03:17Z</DateUtc></StartTime><FrequencyChanges><FrequencyChange><Frequency dt:dt="r8">3312958</Frequency><Timestamp dt:dt="r8">76911437410</Timestamp><Current dt:dt="…	60.004	1	right	-397758575	04-25-2017	16:03:17	14:03:17	female	32	{RIGHTARROW}	46							0	358341	358009	{DOWNARROW}	332	356888	356443	945	right1,6	7	1	11	mask7	0	357992	-1	357792	eqm10_NoEyeNmodel1_dir	0	V	gazeCOD	GazeCoDxp	0	400	0	357493	5	357393
GazeCoD_1Model_male	7	1	20	<?xml version="1.0"?>\n<Clock xmlns:dt="urn:schemas-microsoft-com:datatypes"><Description dt:dt="string">E-Prime Primary Realtime Clock</Description><StartTime><Timestamp dt:dt="int">0</Timestamp><DateUtc dt:dt="string">2017-04-25T14:03:17Z</DateUtc></StartTime><FrequencyChanges><FrequencyChange><Frequency dt:dt="r8">3312958</Frequency><Timestamp dt:dt="r8">76911437410</Timestamp><Current dt:dt="…	60.004	1	right	-397758575	04-25-2017	16:03:17	14:03:17	female	33	{RIGHTARROW}	42							0	360045	359742	{DOWNARROW}	303	358625	358359	766	right4,8	9	1	12	mask9	0	359726	0	359526	eqm10_NoEyeNmodel1_dir	0	V	gazeCOD	GazeCoDxp	0	400	0	359226	1	359126
GazeCoD_1Model_male	7	1	20	<?xml version="1.0"?>\n<Clock xmlns:dt="urn:schemas-microsoft-com:datatypes"><Description dt:dt="string">E-Prime Primary Realtime Clock</Description><StartTime><Timestamp dt:dt="int">0</Timestamp><DateUtc dt:dt="string">2017-04-25T14:03:17Z</DateUtc></StartTime><FrequencyChanges><FrequencyChange><Frequency dt:dt="r8">3312958</Frequency><Timestamp dt:dt="r8">76911437410</Timestamp><Current dt:dt="…	60.004	1	right	-397758575	04-25-2017	16:03:17	14:03:17	female	34	{RIGHTARROW}	44							0	361973	361459	{RIGHTARROW}	514	360340	360059	781	right3,2	19	1	13	mask19	0	361442	0	361242	eqm10_NoEyeNmodel1_dir	90	H	gazeCOD	GazeCoDxp	1	400	0	360942	2	360842
GazeCoD_1Model_male	7	1	20	<?xml version="1.0"?>\n<Clock xmlns:dt="urn:schemas-microsoft-com:datatypes"><Description dt:dt="string">E-Prime Primary Realtime Clock</Description><StartTime><Timestamp dt:dt="int">0</Timestamp><DateUtc dt:dt="string">2017-04-25T14:03:17Z</DateUtc></StartTime><FrequencyChanges><FrequencyChange><Frequency dt:dt="r8">3312958</Frequency><Timestamp dt:dt="r8">76911437410</Timestamp><Current dt:dt="…	60.004	1	right	-397758575	04-25-2017	16:03:17	14:03:17	female	35	{RIGHTARROW}	77							0	363900	363575	{RIGHTARROW}	325	362449	361992	957	right8	22	1	14	mask22	0	363559	0	363359	eqm10_NoEyeNmodel1_dir	90	H	gazeCOD	GazeCoDxp	1	400	0	363059	10	362959
GazeCoD_1Model_male	7	1	20	<?xml version="1.0"?>\n<Clock xmlns:dt="urn:schemas-microsoft-com:datatypes"><Description dt:dt="string">E-Prime Primary Realtime Clock</Description><StartTime><Timestamp dt:dt="int">0</Timestamp><DateUtc dt:dt="string">2017-04-25T14:03:17Z</DateUtc></StartTime><FrequencyChanges><FrequencyChange><Frequency dt:dt="r8">3312958</Frequency><Timestamp dt:dt="r8">76911437410</Timestamp><Current dt:dt="…	60.004	1	right	-397758575	04-25-2017	16:03:17	14:03:17	female	36	{LEFTARROW}	78							0	365732	365342	{LEFTARROW}	390	364229	363925	804	left8	28	1	15	mask28	0	365325	0	365125	eqm10_NoEyeNmodel1_dir	90	HV	gazeCOD	GazeCoDxp	1	400	0	364825	-4	364725
GazeCoD_1Model_male	7	1	20	<?xml version="1.0"?>\n<Clock xmlns:dt="urn:schemas-microsoft-com:datatypes"><Description dt:dt="string">E-Prime Primary Realtime Clock</Description><StartTime><Timestamp dt:dt="int">0</Timestamp><DateUtc dt:dt="string">2017-04-25T14:03:17Z</DateUtc></StartTime><FrequencyChanges><FrequencyChange><Frequency dt:dt="r8">3312958</Frequency><Timestamp dt:dt="r8">76911437410</Timestamp><Current dt:dt="…	60.004	1	right	-397758575	04-25-2017	16:03:17	14:03:17	female	37	{LEFTARROW}	49							0	367460	367142	{DOWNARROW}	318	366020	365742	778	left1,6	13	1	16	mask13	0	367125	0	366925	eqm10_NoEyeNmodel1_dir	90	H	gazeCOD	GazeCoDxp	0	400	0	366625	5	366525
GazeCoD_1Model_male	7	1	20	<?xml version="1.0"?>\n<Clock xmlns:dt="urn:schemas-microsoft-com:datatypes"><Description dt:dt="string">E-Prime Primary Realtime Clock</Description><StartTime><Timestamp dt:dt="int">0</Timestamp><DateUtc dt:dt="string">2017-04-25T14:03:17Z</DateUtc></StartTime><FrequencyChanges><FrequencyChange><Frequency dt:dt="r8">3312958</Frequency><Timestamp dt:dt="r8">76911437410</Timestamp><Current dt:dt="…	60.004	1	right	-397758575	04-25-2017	16:03:17	14:03:17	female	38	{DOWNARROW}	79							0	369244	368892	{DOWNARROW}	352	367778	367475	803	DG0	12	1	17	mask12	0	368875	0	368675	eqm10_NoEyeNmodel1_dir	90	H	gazeCOD	GazeCoDxp	1	400	0	368375	-3	368275
GazeCoD_1Model_male	7	1	20	<?xml version="1.0"?>\n<Clock xmlns:dt="urn:schemas-microsoft-com:datatypes"><Description dt:dt="string">E-Prime Primary Realtime Clock</Description><StartTime><Timestamp dt:dt="int">0</Timestamp><DateUtc dt:dt="string">2017-04-25T14:03:17Z</DateUtc></StartTime><FrequencyChanges><FrequencyChange><Frequency dt:dt="r8">3312958</Frequency><Timestamp dt:dt="r8">76911437410</Timestamp><Current dt:dt="…	60.004	1	right	-397758575	04-25-2017	16:03:17	14:03:17	female	39	{LEFTARROW}	51							0	371308	370842	{DOWNARROW}	466	369728	369258	970	left3,2	25	1	18	mask25	0	370825	0	370625	eqm10_NoEyeNmodel1_dir	90	HV	gazeCOD	GazeCoDxp	0	400	0	370325	-3	370225
GazeCoD_1Model_male	7	1	20	<?xml version="1.0"?>\n<Clock xmlns:dt="urn:schemas-microsoft-com:datatypes"><Description dt:dt="string">E-Prime Primary Realtime Clock</Description><StartTime><Timestamp dt:dt="int">0</Timestamp><DateUtc dt:dt="string">2017-04-25T14:03:17Z</DateUtc></StartTime><FrequencyChanges><FrequencyChange><Frequency dt:dt="r8">3312958</Frequency><Timestamp dt:dt="r8">76911437410</Timestamp><Current dt:dt="…	60.004	1	right	-397758575	04-25-2017	16:03:17	14:03:17	female	40	{LEFTARROW}	51							0	373228	372908	{DOWNARROW}	320	371795	371325	970	left3,2	3	1	19	mask3	0	372892	0	372692	eqm10_NoEyeNmodel1_dir	0	V	gazeCOD	GazeCoDxp	0	400	0	372392	-3	372292
GazeCoD_1Model_male	7	1	20	<?xml version="1.0"?>\n<Clock xmlns:dt="urn:schemas-microsoft-com:datatypes"><Description dt:dt="string">E-Prime Primary Realtime Clock</Description><StartTime><Timestamp dt:dt="int">0</Timestamp><DateUtc dt:dt="string">2017-04-25T14:03:17Z</DateUtc></StartTime><FrequencyChanges><FrequencyChange><Frequency dt:dt="r8">3312958</Frequency><Timestamp dt:dt="r8">76911437410</Timestamp><Current dt:dt="…	60.004	1	right	-397758575	04-25-2017	16:03:17	14:03:17	female	41	{RIGHTARROW}	44							0	375020	374641	{DOWNARROW}	379	373520	373242	778	right3,2	30	1	20	mask30	0	374625	0	374425	eqm10_NoEyeNmodel1_dir	90	HV	gazeCOD	GazeCoDxp	0	400	0	374125	5	374025
GazeCoD_1Model_male	7	1	20	<?xml version="1.0"?>\n<Clock xmlns:dt="urn:schemas-microsoft-com:datatypes"><Description dt:dt="string">E-Prime Primary Realtime Clock</Description><StartTime><Timestamp dt:dt="int">0</Timestamp><DateUtc dt:dt="string">2017-04-25T14:03:17Z</DateUtc></StartTime><FrequencyChanges><FrequencyChange><Frequency dt:dt="r8">3312958</Frequency><Timestamp dt:dt="r8">76911437410</Timestamp><Current dt:dt="…	60.004	1	right	-397758575	04-25-2017	16:03:17	14:03:17	female	42	{LEFTARROW}	55							0	376748	376508	{LEFTARROW}	240	375395	375041	854	left6,4	16	1	21	mask16	0	376491	0	376291	eqm10_NoEyeNmodel1_dir	90	H	gazeCOD	GazeCoDxp	1	400	0	375991	-4	375891
GazeCoD_1Model_male	7	1	20	<?xml version="1.0"?>\n<Clock xmlns:dt="urn:schemas-microsoft-com:datatypes"><Description dt:dt="string">E-Prime Primary Realtime Clock</Description><StartTime><Timestamp dt:dt="int">0</Timestamp><DateUtc dt:dt="string">2017-04-25T14:03:17Z</DateUtc></StartTime><FrequencyChanges><FrequencyChange><Frequency dt:dt="r8">3312958</Frequency><Timestamp dt:dt="r8">76911437410</Timestamp><Current dt:dt="…	60.004	1	right	-397758575	04-25-2017	16:03:17	14:03:17	female	43	{RIGHTARROW}	77							0	378604	378375	{RIGHTARROW}	228	377253	376758	995	right8	33	1	22	mask33	0	378358	0	378158	eqm10_NoEyeNmodel1_dir	90	HV	gazeCOD	GazeCoDxp	1	400	0	377858	5	377758
GazeCoD_1Model_male	7	1	20	<?xml version="1.0"?>\n<Clock xmlns:dt="urn:schemas-microsoft-com:datatypes"><Description dt:dt="string">E-Prime Primary Realtime Clock</Description><StartTime><Timestamp dt:dt="int">0</Timestamp><DateUtc dt:dt="string">2017-04-25T14:03:17Z</DateUtc></StartTime><FrequencyChanges><FrequencyChange><Frequency dt:dt="r8">3312958</Frequency><Timestamp dt:dt="r8">76911437410</Timestamp><Current dt:dt="…	60.004	1	right	-397758575	04-25-2017	16:03:17	14:03:17	female	44	{LEFTARROW}	78							0	380371	380091	{LEFTARROW}	280	378975	378625	850	left8	17	1	23	mask17	0	380074	-1	379874	eqm10_NoEyeNmodel1_dir	90	H	gazeCOD	GazeCoDxp	1	400	0	379575	0	379475
GazeCoD_1Model_male	7	1	20	<?xml version="1.0"?>\n<Clock xmlns:dt="urn:schemas-microsoft-com:datatypes"><Description dt:dt="string">E-Prime Primary Realtime Clock</Description><StartTime><Timestamp dt:dt="int">0</Timestamp><DateUtc dt:dt="string">2017-04-25T14:03:17Z</DateUtc></StartTime><FrequencyChanges><FrequencyChange><Frequency dt:dt="r8">3312958</Frequency><Timestamp dt:dt="r8">76911437410</Timestamp><Current dt:dt="…	60.004	1	right	-397758575	04-25-2017	16:03:17	14:03:17	female	45	{RIGHTARROW}	44							0	382131	381958	{DOWNARROW}	173	380846	380391	955	right3,2	8	1	24	mask8	0	381941	0	381741	eqm10_NoEyeNmodel1_dir	0	V	gazeCOD	GazeCoDxp	0	400	0	381441	-5	381341
GazeCoD_1Model_male	7	1	20	<?xml version="1.0"?>\n<Clock xmlns:dt="urn:schemas-microsoft-com:datatypes"><Description dt:dt="string">E-Prime Primary Realtime Clock</Description><StartTime><Timestamp dt:dt="int">0</Timestamp><DateUtc dt:dt="string">2017-04-25T14:03:17Z</DateUtc></StartTime><FrequencyChanges><FrequencyChange><Frequency dt:dt="r8">3312958</Frequency><Timestamp dt:dt="r8">76911437410</Timestamp><Current dt:dt="…	60.004	1	right	-397758575	04-25-2017	16:03:17	14:03:17	female	46	{RIGHTARROW}	42							0	383891	383574	{RIGHTARROW}	317	382451	382141	810	right4,8	31	1	25	mask31	0	383558	0	383358	eqm10_NoEyeNmodel1_dir	90	HV	gazeCOD	GazeCoDxp	1	400	0	383058	7	382958
GazeCoD_1Model_male	7	1	20	<?xml version="1.0"?>\n<Clock xmlns:dt="urn:schemas-microsoft-com:datatypes"><Description dt:dt="string">E-Prime Primary Realtime Clock</Description><StartTime><Timestamp dt:dt="int">0</Timestamp><DateUtc dt:dt="string">2017-04-25T14:03:17Z</DateUtc></StartTime><FrequencyChanges><FrequencyChange><Frequency dt:dt="r8">3312958</Frequency><Timestamp dt:dt="r8">76911437410</Timestamp><Current dt:dt="…	60.004	1	right	-397758575	04-25-2017	16:03:17	14:03:17	female	47	{RIGHTARROW}	77							0	385779	385374	{RIGHTARROW}	405	384262	383908	854	right8	11	1	26	mask11	0	385358	0	385158	eqm10_NoEyeNmodel1_dir	0	V	gazeCOD	GazeCoDxp	1	400	0	384858	-4	384758
GazeCoD_1Model_male	7	1	20	<?xml version="1.0"?>\n<Clock xmlns:dt="urn:schemas-microsoft-com:datatypes"><Description dt:dt="string">E-Prime Primary Realtime Clock</Description><StartTime><Timestamp dt:dt="int">0</Timestamp><DateUtc dt:dt="string">2017-04-25T14:03:17Z</DateUtc></StartTime><FrequencyChanges><FrequencyChange><Frequency dt:dt="r8">3312958</Frequency><Timestamp dt:dt="r8">76911437410</Timestamp><Current dt:dt="…	60.004	1	right	-397758575	04-25-2017	16:03:17	14:03:17	female	48	{LEFTARROW}	55							0	387651	387341	{LEFTARROW}	310	386216	385791	925	left6,4	5	1	27	mask5	0	387324	0	387124	eqm10_NoEyeNmodel1_dir	0	V	gazeCOD	GazeCoDxp	1	400	0	386824	8	386724
GazeCoD_1Model_male	7	1	20	<?xml version="1.0"?>\n<Clock xmlns:dt="urn:schemas-microsoft-com:datatypes"><Description dt:dt="string">E-Prime Primary Realtime Clock</Description><StartTime><Timestamp dt:dt="int">0</Timestamp><DateUtc dt:dt="string">2017-04-25T14:03:17Z</DateUtc></StartTime><FrequencyChanges><FrequencyChange><Frequency dt:dt="r8">3312958</Frequency><Timestamp dt:dt="r8">76911437410</Timestamp><Current dt:dt="…	60.004	1	right	-397758575	04-25-2017	16:03:17	14:03:17	female	49	{DOWNARROW}	79							0	389339	389074	{DOWNARROW}	265	387954	387674	780	DG0	23	1	28	mask23	0	389057	0	388857	eqm10_NoEyeNmodel1_dir	90	HV	gazeCOD	GazeCoDxp	1	400	0	388557	3	388457
GazeCoD_1Model_male	7	1	20	<?xml version="1.0"?>\n<Clock xmlns:dt="urn:schemas-microsoft-com:datatypes"><Description dt:dt="string">E-Prime Primary Realtime Clock</Description><StartTime><Timestamp dt:dt="int">0</Timestamp><DateUtc dt:dt="string">2017-04-25T14:03:17Z</DateUtc></StartTime><FrequencyChanges><FrequencyChange><Frequency dt:dt="r8">3312958</Frequency><Timestamp dt:dt="r8">76911437410</Timestamp><Current dt:dt="…	60.004	1	right	-397758575	04-25-2017	16:03:17	14:03:17	female	50	{RIGHTARROW}	40							0	391243	390974	{RIGHTARROW}	269	389854	389357	997	right6,4	10	1	29	mask10	0	390957	0	390757	eqm10_NoEyeNmodel1_dir	0	V	gazeCOD	GazeCoDxp	1	400	0	390457	3	390357
GazeCoD_1Model_male	7	1	20	<?xml version="1.0"?>\n<Clock xmlns:dt="urn:schemas-microsoft-com:datatypes"><Description dt:dt="string">E-Prime Primary Realtime Clock</Description><StartTime><Timestamp dt:dt="int">0</Timestamp><DateUtc dt:dt="string">2017-04-25T14:03:17Z</DateUtc></StartTime><FrequencyChanges><FrequencyChange><Frequency dt:dt="r8">3312958</Frequency><Timestamp dt:dt="r8">76911437410</Timestamp><Current dt:dt="…	60.004	1	right	-397758575	04-25-2017	16:03:17	14:03:17	female	51	{RIGHTARROW}	46							0	392923	392724	{DOWNARROW}	199	391601	391257	844	right1,6	18	1	30	mask18	0	392707	0	392507	eqm10_NoEyeNmodel1_dir	90	H	gazeCOD	GazeCoDxp	0	400	0	392207	6	392107
GazeCoD_1Model_male	7	1	20	<?xml version="1.0"?>\n<Clock xmlns:dt="urn:schemas-microsoft-com:datatypes"><Description dt:dt="string">E-Prime Primary Realtime Clock</Description><StartTime><Timestamp dt:dt="int">0</Timestamp><DateUtc dt:dt="string">2017-04-25T14:03:17Z</DateUtc></StartTime><FrequencyChanges><FrequencyChange><Frequency dt:dt="r8">3312958</Frequency><Timestamp dt:dt="r8">76911437410</Timestamp><Current dt:dt="…	60.004	1	right	-397758575	04-25-2017	16:03:17	14:03:17	female	52	{LEFTARROW}	53							0	394627	394324	{DOWNARROW}	303	393205	392940	765	left4,8	15	1	31	mask15	0	394307	0	394107	eqm10_NoEyeNmodel1_dir	90	H	gazeCOD	GazeCoDxp	0	400	0	393807	2	393707
GazeCoD_1Model_male	7	1	20	<?xml version="1.0"?>\n<Clock xmlns:dt="urn:schemas-microsoft-com:datatypes"><Description dt:dt="string">E-Prime Primary Realtime Clock</Description><StartTime><Timestamp dt:dt="int">0</Timestamp><DateUtc dt:dt="string">2017-04-25T14:03:17Z</DateUtc></StartTime><FrequencyChanges><FrequencyChange><Frequency dt:dt="r8">3312958</Frequency><Timestamp dt:dt="r8">76911437410</Timestamp><Current dt:dt="…	60.004	1	right	-397758575	04-25-2017	16:03:17	14:03:17	female	53	{RIGHTARROW}	42							0	396355	396057	{DOWNARROW}	298	394932	394640	792	right4,8	20	1	32	mask20	0	396040	0	395840	eqm10_NoEyeNmodel1_dir	90	H	gazeCOD	GazeCoDxp	0	400	0	395540	8	395440
GazeCoD_1Model_male	7	1	20	<?xml version="1.0"?>\n<Clock xmlns:dt="urn:schemas-microsoft-com:datatypes"><Description dt:dt="string">E-Prime Primary Realtime Clock</Description><StartTime><Timestamp dt:dt="int">0</Timestamp><DateUtc dt:dt="string">2017-04-25T14:03:17Z</DateUtc></StartTime><FrequencyChanges><FrequencyChange><Frequency dt:dt="r8">3312958</Frequency><Timestamp dt:dt="r8">76911437410</Timestamp><Current dt:dt="…	60.004	1	right	-397758575	04-25-2017	16:03:17	14:03:17	female	54	{LEFTARROW}	51							0	398066	397873	{DOWNARROW}	193	396760	396374	886	left3,2	14	1	33	mask14	0	397857	0	397657	eqm10_NoEyeNmodel1_dir	90	H	gazeCOD	GazeCoDxp	0	400	0	397357	-3	397257
GazeCoD_1Model_male	7	1	20	<?xml version="1.0"?>\n<Clock xmlns:dt="urn:schemas-microsoft-com:datatypes"><Description dt:dt="string">E-Prime Primary Realtime Clock</Description><StartTime><Timestamp dt:dt="int">0</Timestamp><DateUtc dt:dt="string">2017-04-25T14:03:17Z</DateUtc></StartTime><FrequencyChanges><FrequencyChange><Frequency dt:dt="r8">3312958</Frequency><Timestamp dt:dt="r8">76911437410</Timestamp><Current dt:dt="…	60.004	1	right	-397758575	04-25-2017	16:03:17	14:03:17	female	55	{RIGHTARROW}	44							0	399826	399473	{DOWNARROW}	353	398355	398090	765	right3,2	19	2	34	mask19	0	399457	0	399257	eqm10_NoEyeNmodel1_dir	90	H	gazeCOD	GazeCoDxp	0	400	0	398957	2	398857
GazeCoD_1Model_male	7	1	20	<?xml version="1.0"?>\n<Clock xmlns:dt="urn:schemas-microsoft-com:datatypes"><Description dt:dt="string">E-Prime Primary Realtime Clock</Description><StartTime><Timestamp dt:dt="int">0</Timestamp><DateUtc dt:dt="string">2017-04-25T14:03:17Z</DateUtc></StartTime><FrequencyChanges><FrequencyChange><Frequency dt:dt="r8">3312958</Frequency><Timestamp dt:dt="r8">76911437410</Timestamp><Current dt:dt="…	60.004	1	right	-397758575	04-25-2017	16:03:17	14:03:17	female	56	{LEFTARROW}	51							0	401746	401423	{DOWNARROW}	323	400300	399840	960	left3,2	3	2	35	mask3	0	401407	0	401207	eqm10_NoEyeNmodel1_dir	0	V	gazeCOD	GazeCoDxp	0	400	0	400907	7	400807
GazeCoD_1Model_male	7	1	20	<?xml version="1.0"?>\n<Clock xmlns:dt="urn:schemas-microsoft-com:datatypes"><Description dt:dt="string">E-Prime Primary Realtime Clock</Description><StartTime><Timestamp dt:dt="int">0</Timestamp><DateUtc dt:dt="string">2017-04-25T14:03:17Z</DateUtc></StartTime><FrequencyChanges><FrequencyChange><Frequency dt:dt="r8">3312958</Frequency><Timestamp dt:dt="r8">76911437410</Timestamp><Current dt:dt="…	60.004	1	right	-397758575	04-25-2017	16:03:17	14:03:17	female	57	{LEFTARROW}	49							0	403442	403223	{DOWNARROW}	219	402105	401757	848	left1,6	24	2	36	mask24	0	403206	-1	403006	eqm10_NoEyeNmodel1_dir	90	HV	gazeCOD	GazeCoDxp	0	400	0	402707	2	402607
GazeCoD_1Model_male	7	1	20	<?xml version="1.0"?>\n<Clock xmlns:dt="urn:schemas-microsoft-com:datatypes"><Description dt:dt="string">E-Prime Primary Realtime Clock</Description><StartTime><Timestamp dt:dt="int">0</Timestamp><DateUtc dt:dt="string">2017-04-25T14:03:17Z</DateUtc></StartTime><FrequencyChanges><FrequencyChange><Frequency dt:dt="r8">3312958</Frequency><Timestamp dt:dt="r8">76911437410</Timestamp><Current dt:dt="…	60.004	1	right	-397758575	04-25-2017	16:03:17	14:03:17	female	58	{DOWNARROW}	79							0	405122	404873	{DOWNARROW}	249	403750	403456	794	DG0	12	2	37	mask12	0	404856	0	404656	eqm10_NoEyeNmodel1_dir	90	H	gazeCOD	GazeCoDxp	1	400	0	404356	6	404256
GazeCoD_1Model_male	7	1	20	<?xml version="1.0"?>\n<Clock xmlns:dt="urn:schemas-microsoft-com:datatypes"><Description dt:dt="string">E-Prime Primary Realtime Clock</Description><StartTime><Timestamp dt:dt="int">0</Timestamp><DateUtc dt:dt="string">2017-04-25T14:03:17Z</DateUtc></StartTime><FrequencyChanges><FrequencyChange><Frequency dt:dt="r8">3312958</Frequency><Timestamp dt:dt="r8">76911437410</Timestamp><Current dt:dt="…	60.004	1	right	-397758575	04-25-2017	16:03:17	14:03:17	female	59	{RIGHTARROW}	46							0	406842	406656	{DOWNARROW}	186	405542	405140	902	right1,6	29	2	38	mask29	0	406640	0	406440	eqm10_NoEyeNmodel1_dir	90	HV	gazeCOD	GazeCoDxp	0	400	0	406140	-2	406040
GazeCoD_1Model_male	7	1	20	<?xml version="1.0"?>\n<Clock xmlns:dt="urn:schemas-microsoft-com:datatypes"><Description dt:dt="string">E-Prime Primary Realtime Clock</Description><StartTime><Timestamp dt:dt="int">0</Timestamp><DateUtc dt:dt="string">2017-04-25T14:03:17Z</DateUtc></StartTime><FrequencyChanges><FrequencyChange><Frequency dt:dt="r8">3312958</Frequency><Timestamp dt:dt="r8">76911437410</Timestamp><Current dt:dt="…	60.004	1	right	-397758575	04-25-2017	16:03:17	14:03:17	female	60	{RIGHTARROW}	77							0	408610	408323	{RIGHTARROW}	287	407206	406856	850	right8	11	2	39	mask11	0	408306	0	408106	eqm10_NoEyeNmodel1_dir	0	V	gazeCOD	GazeCoDxp	1	400	0	407806	0	407706
GazeCoD_1Model_male	7	1	20	<?xml version="1.0"?>\n<Clock xmlns:dt="urn:schemas-microsoft-com:datatypes"><Description dt:dt="string">E-Prime Primary Realtime Clock</Description><StartTime><Timestamp dt:dt="int">0</Timestamp><DateUtc dt:dt="string">2017-04-25T14:03:17Z</DateUtc></StartTime><FrequencyChanges><FrequencyChange><Frequency dt:dt="r8">3312958</Frequency><Timestamp dt:dt="r8">76911437410</Timestamp><Current dt:dt="…	60.004	1	right	-397758575	04-25-2017	16:03:17	14:03:17	female	61	{RIGHTARROW}	42							0	410722	410189	{RIGHTARROW}	533	409063	408623	940	right4,8	31	2	40	mask31	0	410173	0	409973	eqm10_NoEyeNmodel1_dir	90	HV	gazeCOD	GazeCoDxp	1	400	0	409673	10	409573
GazeCoD_1Model_male	7	1	20	<?xml version="1.0"?>\n<Clock xmlns:dt="urn:schemas-microsoft-com:datatypes"><Description dt:dt="string">E-Prime Primary Realtime Clock</Description><StartTime><Timestamp dt:dt="int">0</Timestamp><DateUtc dt:dt="string">2017-04-25T14:03:17Z</DateUtc></StartTime><FrequencyChanges><FrequencyChange><Frequency dt:dt="r8">3312958</Frequency><Timestamp dt:dt="r8">76911437410</Timestamp><Current dt:dt="…	60.004	1	right	-397758575	04-25-2017	16:03:17	14:03:17	female	62	{LEFTARROW}	53							0	412650	412173	{LEFTARROW}	477	411048	410739	809	left4,8	4	2	41	mask4	0	412156	0	411956	eqm10_NoEyeNmodel1_dir	0	V	gazeCOD	GazeCoDxp	1	400	0	411656	8	411556
GazeCoD_1Model_male	7	1	20	<?xml version="1.0"?>\n<Clock xmlns:dt="urn:schemas-microsoft-com:datatypes"><Description dt:dt="string">E-Prime Primary Realtime Clock</Description><StartTime><Timestamp dt:dt="int">0</Timestamp><DateUtc dt:dt="string">2017-04-25T14:03:17Z</DateUtc></StartTime><FrequencyChanges><FrequencyChange><Frequency dt:dt="r8">3312958</Frequency><Timestamp dt:dt="r8">76911437410</Timestamp><Current dt:dt="…	60.004	1	right	-397758575	04-25-2017	16:03:17	14:03:17	female	63	{LEFTARROW}	49							0	414554	414289	{DOWNARROW}	264	413164	412673	991	left1,6	13	2	42	mask13	0	414272	-1	414072	eqm10_NoEyeNmodel1_dir	90	H	gazeCOD	GazeCoDxp	0	400	0	413773	9	413673
GazeCoD_1Model_male	7	1	20	<?xml version="1.0"?>\n<Clock xmlns:dt="urn:schemas-microsoft-com:datatypes"><Description dt:dt="string">E-Prime Primary Realtime Clock</Description><StartTime><Timestamp dt:dt="int">0</Timestamp><DateUtc dt:dt="string">2017-04-25T14:03:17Z</DateUtc></StartTime><FrequencyChanges><FrequencyChange><Frequency dt:dt="r8">3312958</Frequency><Timestamp dt:dt="r8">76911437410</Timestamp><Current dt:dt="…	60.004	1	right	-397758575	04-25-2017	16:03:17	14:03:17	female	64	{DOWNARROW}	79							0	416361	416156	{DOWNARROW}	205	415043	414572	971	DG0	1	2	43	mask1	0	416139	0	415939	eqm10_NoEyeNmodel1_dir	0	V	gazeCOD	GazeCoDxp	1	400	0	415639	-4	415539
GazeCoD_1Model_male	7	1	20	<?xml version="1.0"?>\n<Clock xmlns:dt="urn:schemas-microsoft-com:datatypes"><Description dt:dt="string">E-Prime Primary Realtime Clock</Description><StartTime><Timestamp dt:dt="int">0</Timestamp><DateUtc dt:dt="string">2017-04-25T14:03:17Z</DateUtc></StartTime><FrequencyChanges><FrequencyChange><Frequency dt:dt="r8">3312958</Frequency><Timestamp dt:dt="r8">76911437410</Timestamp><Current dt:dt="…	60.004	1	right	-397758575	04-25-2017	16:03:17	14:03:17	female	65	{RIGHTARROW}	77							0	418233	417839	{RIGHTARROW}	394	416712	416372	840	right8	22	2	44	mask22	0	417822	0	417622	eqm10_NoEyeNmodel1_dir	90	H	gazeCOD	GazeCoDxp	1	400	0	417322	10	417222
GazeCoD_1Model_male	7	1	20	<?xml version="1.0"?>\n<Clock xmlns:dt="urn:schemas-microsoft-com:datatypes"><Description dt:dt="string">E-Prime Primary Realtime Clock</Description><StartTime><Timestamp dt:dt="int">0</Timestamp><DateUtc dt:dt="string">2017-04-25T14:03:17Z</DateUtc></StartTime><FrequencyChanges><FrequencyChange><Frequency dt:dt="r8">3312958</Frequency><Timestamp dt:dt="r8">76911437410</Timestamp><Current dt:dt="…	60.004	1	right	-397758575	04-25-2017	16:03:17	14:03:17	female	66	{LEFTARROW}	55							0	419953	419689	{LEFTARROW}	264	418572	418256	816	left6,4	16	2	45	mask16	0	419672	0	419472	eqm10_NoEyeNmodel1_dir	90	H	gazeCOD	GazeCoDxp	1	400	0	419172	0	419072
GazeCoD_1Model_male	7	1	20	<?xml version="1.0"?>\n<Clock xmlns:dt="urn:schemas-microsoft-com:datatypes"><Description dt:dt="string">E-Prime Primary Realtime Clock</Description><StartTime><Timestamp dt:dt="int">0</Timestamp><DateUtc dt:dt="string">2017-04-25T14:03:17Z</DateUtc></StartTime><FrequencyChanges><FrequencyChange><Frequency dt:dt="r8">3312958</Frequency><Timestamp dt:dt="r8">76911437410</Timestamp><Current dt:dt="…	60.004	1	right	-397758575	04-25-2017	16:03:17	14:03:17	female	67	{RIGHTARROW}	44							0	421665	421372	{DOWNARROW}	293	420245	419972	773	right3,2	30	2	46	mask30	0	421355	0	421155	eqm10_NoEyeNmodel1_dir	90	HV	gazeCOD	GazeCoDxp	0	400	0	420855	10	420755
GazeCoD_1Model_male	7	1	20	<?xml version="1.0"?>\n<Clock xmlns:dt="urn:schemas-microsoft-com:datatypes"><Description dt:dt="string">E-Prime Primary Realtime Clock</Description><StartTime><Timestamp dt:dt="int">0</Timestamp><DateUtc dt:dt="string">2017-04-25T14:03:17Z</DateUtc></StartTime><FrequencyChanges><FrequencyChange><Frequency dt:dt="r8">3312958</Frequency><Timestamp dt:dt="r8">76911437410</Timestamp><Current dt:dt="…	60.004	1	right	-397758575	04-25-2017	16:03:17	14:03:17	female	68	{RIGHTARROW}	77							0	423569	423239	{DOWNARROW}	330	422126	421689	937	right8	33	2	47	mask33	0	423222	0	423022	eqm10_NoEyeNmodel1_dir	90	HV	gazeCOD	GazeCoDxp	0	400	0	422722	-4	422622
GazeCoD_1Model_male	7	1	20	<?xml version="1.0"?>\n<Clock xmlns:dt="urn:schemas-microsoft-com:datatypes"><Description dt:dt="string">E-Prime Primary Realtime Clock</Description><StartTime><Timestamp dt:dt="int">0</Timestamp><DateUtc dt:dt="string">2017-04-25T14:03:17Z</DateUtc></StartTime><FrequencyChanges><FrequencyChange><Frequency dt:dt="r8">3312958</Frequency><Timestamp dt:dt="r8">76911437410</Timestamp><Current dt:dt="…	60.004	1	right	-397758575	04-25-2017	16:03:17	14:03:17	female	69	{LEFTARROW}	78							0	425481	425205	{LEFTARROW}	276	424085	423589	996	left8	6	2	48	mask6	0	425189	0	424989	eqm10_NoEyeNmodel1_dir	0	V	gazeCOD	GazeCoDxp	1	400	0	424689	4	424589
GazeCoD_1Model_male	7	1	20	<?xml version="1.0"?>\n<Clock xmlns:dt="urn:schemas-microsoft-com:datatypes"><Description dt:dt="string">E-Prime Primary Realtime Clock</Description><StartTime><Timestamp dt:dt="int">0</Timestamp><DateUtc dt:dt="string">2017-04-25T14:03:17Z</DateUtc></StartTime><FrequencyChanges><FrequencyChange><Frequency dt:dt="r8">3312958</Frequency><Timestamp dt:dt="r8">76911437410</Timestamp><Current dt:dt="…	60.004	1	right	-397758575	04-25-2017	16:03:17	14:03:17	female	70	{DOWNARROW}	79							0	427305	426988	{DOWNARROW}	317	425865	425505	860	DG0	23	2	49	mask23	0	426972	0	426772	eqm10_NoEyeNmodel1_dir	90	HV	gazeCOD	GazeCoDxp	1	400	0	426472	7	426372
GazeCoD_1Model_male	7	1	20	<?xml version="1.0"?>\n<Clock xmlns:dt="urn:schemas-microsoft-com:datatypes"><Description dt:dt="string">E-Prime Primary Realtime Clock</Description><StartTime><Timestamp dt:dt="int">0</Timestamp><DateUtc dt:dt="string">2017-04-25T14:03:17Z</DateUtc></StartTime><FrequencyChanges><FrequencyChange><Frequency dt:dt="r8">3312958</Frequency><Timestamp dt:dt="r8">76911437410</Timestamp><Current dt:dt="…	60.004	1	right	-397758575	04-25-2017	16:03:17	14:03:17	female	71	{RIGHTARROW}	46							0	429329	428922	{RIGHTARROW}	407	427799	427322	977	right1,6	7	2	50	mask7	0	428905	0	428705	eqm10_NoEyeNmodel1_dir	0	V	gazeCOD	GazeCoDxp	1	400	0	428405	6	428305
GazeCoD_1Model_male	7	1	20	<?xml version="1.0"?>\n<Clock xmlns:dt="urn:schemas-microsoft-com:datatypes"><Description dt:dt="string">E-Prime Primary Realtime Clock</Description><StartTime><Timestamp dt:dt="int">0</Timestamp><DateUtc dt:dt="string">2017-04-25T14:03:17Z</DateUtc></StartTime><FrequencyChanges><FrequencyChange><Frequency dt:dt="r8">3312958</Frequency><Timestamp dt:dt="r8">76911437410</Timestamp><Current dt:dt="…	60.004	1	right	-397758575	04-25-2017	16:03:17	14:03:17	female	72	{RIGHTARROW}	40							0	431105	430788	{DOWNARROW}	316	429669	429338	831	right6,4	21	2	51	mask21	0	430772	0	430572	eqm10_NoEyeNmodel1_dir	90	H	gazeCOD	GazeCoDxp	0	400	0	430272	3	430172
GazeCoD_1Model_male	7	1	20	<?xml version="1.0"?>\n<Clock xmlns:dt="urn:schemas-microsoft-com:datatypes"><Description dt:dt="string">E-Prime Primary Realtime Clock</Description><StartTime><Timestamp dt:dt="int">0</Timestamp><DateUtc dt:dt="string">2017-04-25T14:03:17Z</DateUtc></StartTime><FrequencyChanges><FrequencyChange><Frequency dt:dt="r8">3312958</Frequency><Timestamp dt:dt="r8">76911437410</Timestamp><Current dt:dt="…	60.004	1	right	-397758575	04-25-2017	16:03:17	14:03:17	female	73	{LEFTARROW}	53							0	432872	432555	{LEFTARROW}	317	431444	431121	823	left4,8	26	2	52	mask26	0	432538	-1	432338	eqm10_NoEyeNmodel1_dir	90	HV	gazeCOD	GazeCoDxp	1	400	0	432039	-5	431939
GazeCoD_1Model_male	7	1	20	<?xml version="1.0"?>\n<Clock xmlns:dt="urn:schemas-microsoft-com:datatypes"><Description dt:dt="string">E-Prime Primary Realtime Clock</Description><StartTime><Timestamp dt:dt="int">0</Timestamp><DateUtc dt:dt="string">2017-04-25T14:03:17Z</DateUtc></StartTime><FrequencyChanges><FrequencyChange><Frequency dt:dt="r8">3312958</Frequency><Timestamp dt:dt="r8">76911437410</Timestamp><Current dt:dt="…	60.004	1	right	-397758575	04-25-2017	16:03:17	14:03:17	female	74	{RIGHTARROW}	42							0	434736	434455	{RIGHTARROW}	281	433340	432888	952	right4,8	9	2	53	mask9	0	434438	0	434238	eqm10_NoEyeNmodel1_dir	0	V	gazeCOD	GazeCoDxp	1	400	0	433938	-2	433838
GazeCoD_1Model_male	7	1	20	<?xml version="1.0"?>\n<Clock xmlns:dt="urn:schemas-microsoft-com:datatypes"><Description dt:dt="string">E-Prime Primary Realtime Clock</Description><StartTime><Timestamp dt:dt="int">0</Timestamp><DateUtc dt:dt="string">2017-04-25T14:03:17Z</DateUtc></StartTime><FrequencyChanges><FrequencyChange><Frequency dt:dt="r8">3312958</Frequency><Timestamp dt:dt="r8">76911437410</Timestamp><Current dt:dt="…	60.004	1	right	-397758575	04-25-2017	16:03:17	14:03:17	female	75	{RIGHTARROW}	42							0	436656	436371	{DOWNARROW}	285	435248	434755	993	right4,8	20	2	54	mask20	0	436355	0	436155	eqm10_NoEyeNmodel1_dir	90	H	gazeCOD	GazeCoDxp	0	400	0	435855	7	435755
GazeCoD_1Model_male	7	1	20	<?xml version="1.0"?>\n<Clock xmlns:dt="urn:schemas-microsoft-com:datatypes"><Description dt:dt="string">E-Prime Primary Realtime Clock</Description><StartTime><Timestamp dt:dt="int">0</Timestamp><DateUtc dt:dt="string">2017-04-25T14:03:17Z</DateUtc></StartTime><FrequencyChanges><FrequencyChange><Frequency dt:dt="r8">3312958</Frequency><Timestamp dt:dt="r8">76911437410</Timestamp><Current dt:dt="…	60.004	1	right	-397758575	04-25-2017	16:03:17	14:03:17	female	76	{LEFTARROW}	55							0	438464	438121	{LEFTARROW}	343	437002	436671	831	left6,4	27	2	55	mask27	0	438104	0	437904	eqm10_NoEyeNmodel1_dir	90	HV	gazeCOD	GazeCoDxp	1	400	0	437604	2	437504
GazeCoD_1Model_male	7	1	20	<?xml version="1.0"?>\n<Clock xmlns:dt="urn:schemas-microsoft-com:datatypes"><Description dt:dt="string">E-Prime Primary Realtime Clock</Description><StartTime><Timestamp dt:dt="int">0</Timestamp><DateUtc dt:dt="string">2017-04-25T14:03:17Z</DateUtc></StartTime><FrequencyChanges><FrequencyChange><Frequency dt:dt="r8">3312958</Frequency><Timestamp dt:dt="r8">76911437410</Timestamp><Current dt:dt="…	60.004	1	right	-397758575	04-25-2017	16:03:17	14:03:17	female	77	{RIGHTARROW}	44							0	446712	446171	{RIGHTARROW}	540	445052	444737	815	right3,2	8	2	56	mask8	0	446154	0	445954	eqm10_NoEyeNmodel1_dir	0	V	gazeCOD	GazeCoDxp	1	400	0	445654	2	445554
GazeCoD_1Model_male	7	1	20	<?xml version="1.0"?>\n<Clock xmlns:dt="urn:schemas-microsoft-com:datatypes"><Description dt:dt="string">E-Prime Primary Realtime Clock</Description><StartTime><Timestamp dt:dt="int">0</Timestamp><DateUtc dt:dt="string">2017-04-25T14:03:17Z</DateUtc></StartTime><FrequencyChanges><FrequencyChange><Frequency dt:dt="r8">3312958</Frequency><Timestamp dt:dt="r8">76911437410</Timestamp><Current dt:dt="…	60.004	1	right	-397758575	04-25-2017	16:03:17	14:03:17	female	78	{RIGHTARROW}	40							0	448423	448204	{RIGHTARROW}	219	447083	446721	862	right6,4	32	2	57	mask32	0	448187	0	447987	eqm10_NoEyeNmodel1_dir	90	HV	gazeCOD	GazeCoDxp	1	400	0	447687	4	447587
GazeCoD_1Model_male	7	1	20	<?xml version="1.0"?>\n<Clock xmlns:dt="urn:schemas-microsoft-com:datatypes"><Description dt:dt="string">E-Prime Primary Realtime Clock</Description><StartTime><Timestamp dt:dt="int">0</Timestamp><DateUtc dt:dt="string">2017-04-25T14:03:17Z</DateUtc></StartTime><FrequencyChanges><FrequencyChange><Frequency dt:dt="r8">3312958</Frequency><Timestamp dt:dt="r8">76911437410</Timestamp><Current dt:dt="…	60.004	1	right	-397758575	04-25-2017	16:03:17	14:03:17	female	79	{LEFTARROW}	53							0	450143	449854	{LEFTARROW}	289	448738	448437	801	left4,8	15	2	58	mask15	0	449837	0	449637	eqm10_NoEyeNmodel1_dir	90	H	gazeCOD	GazeCoDxp	1	400	0	449337	-1	449237
GazeCoD_1Model_male	7	1	20	<?xml version="1.0"?>\n<Clock xmlns:dt="urn:schemas-microsoft-com:datatypes"><Description dt:dt="string">E-Prime Primary Realtime Clock</Description><StartTime><Timestamp dt:dt="int">0</Timestamp><DateUtc dt:dt="string">2017-04-25T14:03:17Z</DateUtc></StartTime><FrequencyChanges><FrequencyChange><Frequency dt:dt="r8">3312958</Frequency><Timestamp dt:dt="r8">76911437410</Timestamp><Current dt:dt="…	60.004	1	right	-397758575	04-25-2017	16:03:17	14:03:17	female	80	{LEFTARROW}	55							0	452223	451704	{DOWNARROW}	519	450585	450154	931	left6,4	5	2	59	mask5	0	451687	0	451487	eqm10_NoEyeNmodel1_dir	0	V	gazeCOD	GazeCoDxp	0	400	0	451187	2	451087
GazeCoD_1Model_male	7	1	20	<?xml version="1.0"?>\n<Clock xmlns:dt="urn:schemas-microsoft-com:datatypes"><Description dt:dt="string">E-Prime Primary Realtime Clock</Description><StartTime><Timestamp dt:dt="int">0</Timestamp><DateUtc dt:dt="string">2017-04-25T14:03:17Z</DateUtc></StartTime><FrequencyChanges><FrequencyChange><Frequency dt:dt="r8">3312958</Frequency><Timestamp dt:dt="r8">76911437410</Timestamp><Current dt:dt="…	60.004	1	right	-397758575	04-25-2017	16:03:17	14:03:17	female	81	{RIGHTARROW}	46							0	453887	453670	{DOWNARROW}	217	452543	452237	806	right1,6	18	2	60	mask18	0	453654	0	453454	eqm10_NoEyeNmodel1_dir	90	H	gazeCOD	GazeCoDxp	0	400	0	453154	11	453054
GazeCoD_1Model_male	7	1	20	<?xml version="1.0"?>\n<Clock xmlns:dt="urn:schemas-microsoft-com:datatypes"><Description dt:dt="string">E-Prime Primary Realtime Clock</Description><StartTime><Timestamp dt:dt="int">0</Timestamp><DateUtc dt:dt="string">2017-04-25T14:03:17Z</DateUtc></StartTime><FrequencyChanges><FrequencyChange><Frequency dt:dt="r8">3312958</Frequency><Timestamp dt:dt="r8">76911437410</Timestamp><Current dt:dt="…	60.004	1	right	-397758575	04-25-2017	16:03:17	14:03:17	female	82	{LEFTARROW}	51							0	455767	455353	{DOWNARROW}	414	454240	453903	837	left3,2	14	2	61	mask14	0	455337	0	455137	eqm10_NoEyeNmodel1_dir	90	H	gazeCOD	GazeCoDxp	0	400	0	454837	-3	454737
GazeCoD_1Model_male	7	1	20	<?xml version="1.0"?>\n<Clock xmlns:dt="urn:schemas-microsoft-com:datatypes"><Description dt:dt="string">E-Prime Primary Realtime Clock</Description><StartTime><Timestamp dt:dt="int">0</Timestamp><DateUtc dt:dt="string">2017-04-25T14:03:17Z</DateUtc></StartTime><FrequencyChanges><FrequencyChange><Frequency dt:dt="r8">3312958</Frequency><Timestamp dt:dt="r8">76911437410</Timestamp><Current dt:dt="…	60.004	1	right	-397758575	04-25-2017	16:03:17	14:03:17	female	83	{LEFTARROW}	51							0	457319	457187	{DOWNARROW}	132	456063	455787	776	left3,2	25	2	62	mask25	0	457170	0	456970	eqm10_NoEyeNmodel1_dir	90	HV	gazeCOD	GazeCoDxp	0	400	0	456670	7	456570
GazeCoD_1Model_male	7	1	20	<?xml version="1.0"?>\n<Clock xmlns:dt="urn:schemas-microsoft-com:datatypes"><Description dt:dt="string">E-Prime Primary Realtime Clock</Description><StartTime><Timestamp dt:dt="int">0</Timestamp><DateUtc dt:dt="string">2017-04-25T14:03:17Z</DateUtc></StartTime><FrequencyChanges><FrequencyChange><Frequency dt:dt="r8">3312958</Frequency><Timestamp dt:dt="r8">76911437410</Timestamp><Current dt:dt="…	60.004	1	right	-397758575	04-25-2017	16:03:17	14:03:17	female	84	{RIGHTARROW}	40							0	459111	458737	{RIGHTARROW}	374	457616	457337	779	right6,4	10	2	63	mask10	0	458720	0	458520	eqm10_NoEyeNmodel1_dir	0	V	gazeCOD	GazeCoDxp	1	400	0	458220	4	458120
GazeCoD_1Model_male	7	1	20	<?xml version="1.0"?>\n<Clock xmlns:dt="urn:schemas-microsoft-com:datatypes"><Description dt:dt="string">E-Prime Primary Realtime Clock</Description><StartTime><Timestamp dt:dt="int">0</Timestamp><DateUtc dt:dt="string">2017-04-25T14:03:17Z</DateUtc></StartTime><FrequencyChanges><FrequencyChange><Frequency dt:dt="r8">3312958</Frequency><Timestamp dt:dt="r8">76911437410</Timestamp><Current dt:dt="…	60.004	1	right	-397758575	04-25-2017	16:03:17	14:03:17	female	85	{LEFTARROW}	78							0	460799	460486	{DOWNARROW}	313	459374	459120	754	left8	17	2	64	mask17	0	460470	0	460270	eqm10_NoEyeNmodel1_dir	90	H	gazeCOD	GazeCoDxp	0	400	0	459970	-4	459870
GazeCoD_1Model_male	7	1	20	<?xml version="1.0"?>\n<Clock xmlns:dt="urn:schemas-microsoft-com:datatypes"><Description dt:dt="string">E-Prime Primary Realtime Clock</Description><StartTime><Timestamp dt:dt="int">0</Timestamp><DateUtc dt:dt="string">2017-04-25T14:03:17Z</DateUtc></StartTime><FrequencyChanges><FrequencyChange><Frequency dt:dt="r8">3312958</Frequency><Timestamp dt:dt="r8">76911437410</Timestamp><Current dt:dt="…	60.004	1	right	-397758575	04-25-2017	16:03:17	14:03:17	female	86	{LEFTARROW}	78							0	462663	462386	{LEFTARROW}	277	461265	460820	945	left8	28	2	65	mask28	0	462370	0	462170	eqm10_NoEyeNmodel1_dir	90	HV	gazeCOD	GazeCoDxp	1	400	0	461870	5	461770
GazeCoD_1Model_male	7	1	20	<?xml version="1.0"?>\n<Clock xmlns:dt="urn:schemas-microsoft-com:datatypes"><Description dt:dt="string">E-Prime Primary Realtime Clock</Description><StartTime><Timestamp dt:dt="int">0</Timestamp><DateUtc dt:dt="string">2017-04-25T14:03:17Z</DateUtc></StartTime><FrequencyChanges><FrequencyChange><Frequency dt:dt="r8">3312958</Frequency><Timestamp dt:dt="r8">76911437410</Timestamp><Current dt:dt="…	60.004	1	right	-397758575	04-25-2017	16:03:17	14:03:17	female	87	{LEFTARROW}	49							0	464583	464270	{DOWNARROW}	312	463158	462686	972	left1,6	2	2	66	mask2	0	464253	0	464053	eqm10_NoEyeNmodel1_dir	0	V	gazeCOD	GazeCoDxp	0	400	0	463753	-5	463653
GazeCoD_1Model_male	7	1	20	<?xml version="1.0"?>\n<Clock xmlns:dt="urn:schemas-microsoft-com:datatypes"><Description dt:dt="string">E-Prime Primary Realtime Clock</Description><StartTime><Timestamp dt:dt="int">0</Timestamp><DateUtc dt:dt="string">2017-04-25T14:03:17Z</DateUtc></StartTime><FrequencyChanges><FrequencyChange><Frequency dt:dt="r8">3312958</Frequency><Timestamp dt:dt="r8">76911437410</Timestamp><Current dt:dt="…	60.004	1	right	-397758575	04-25-2017	16:03:17	14:03:17	female	88	{RIGHTARROW}	40							0	466318	466036	{RIGHTARROW}	282	464924	464603	821	right6,4	32	3	67	mask32	0	466019	0	465819	eqm10_NoEyeNmodel1_dir	90	HV	gazeCOD	GazeCoDxp	1	400	0	465519	-5	465419
GazeCoD_1Model_male	7	1	20	<?xml version="1.0"?>\n<Clock xmlns:dt="urn:schemas-microsoft-com:datatypes"><Description dt:dt="string">E-Prime Primary Realtime Clock</Description><StartTime><Timestamp dt:dt="int">0</Timestamp><DateUtc dt:dt="string">2017-04-25T14:03:17Z</DateUtc></StartTime><FrequencyChanges><FrequencyChange><Frequency dt:dt="r8">3312958</Frequency><Timestamp dt:dt="r8">76911437410</Timestamp><Current dt:dt="…	60.004	1	right	-397758575	04-25-2017	16:03:17	14:03:17	female	89	{RIGHTARROW}	40							0	468126	467753	{DOWNARROW}	373	466637	466336	801	right6,4	21	3	68	mask21	0	467736	0	467536	eqm10_NoEyeNmodel1_dir	90	H	gazeCOD	GazeCoDxp	0	400	0	467236	-1	467136
GazeCoD_1Model_male	7	1	20	<?xml version="1.0"?>\n<Clock xmlns:dt="urn:schemas-microsoft-com:datatypes"><Description dt:dt="string">E-Prime Primary Realtime Clock</Description><StartTime><Timestamp dt:dt="int">0</Timestamp><DateUtc dt:dt="string">2017-04-25T14:03:17Z</DateUtc></StartTime><FrequencyChanges><FrequencyChange><Frequency dt:dt="r8">3312958</Frequency><Timestamp dt:dt="r8">76911437410</Timestamp><Current dt:dt="…	60.004	1	right	-397758575	04-25-2017	16:03:17	14:03:17	female	90	{LEFTARROW}	53							0	469950	469636	{DOWNARROW}	314	468521	468136	885	left4,8	4	3	69	mask4	0	469619	0	469419	eqm10_NoEyeNmodel1_dir	0	V	gazeCOD	GazeCoDxp	0	400	0	469119	-2	469019
GazeCoD_1Model_male	7	1	20	<?xml version="1.0"?>\n<Clock xmlns:dt="urn:schemas-microsoft-com:datatypes"><Description dt:dt="string">E-Prime Primary Realtime Clock</Description><StartTime><Timestamp dt:dt="int">0</Timestamp><DateUtc dt:dt="string">2017-04-25T14:03:17Z</DateUtc></StartTime><FrequencyChanges><FrequencyChange><Frequency dt:dt="r8">3312958</Frequency><Timestamp dt:dt="r8">76911437410</Timestamp><Current dt:dt="…	60.004	1	right	-397758575	04-25-2017	16:03:17	14:03:17	female	91	{RIGHTARROW}	42							0	471822	471369	{RIGHTARROW}	453	470247	469969	778	right4,8	31	3	70	mask31	0	471352	0	471152	eqm10_NoEyeNmodel1_dir	90	HV	gazeCOD	GazeCoDxp	1	400	0	470852	5	470752
GazeCoD_1Model_male	7	1	20	<?xml version="1.0"?>\n<Clock xmlns:dt="urn:schemas-microsoft-com:datatypes"><Description dt:dt="string">E-Prime Primary Realtime Clock</Description><StartTime><Timestamp dt:dt="int">0</Timestamp><DateUtc dt:dt="string">2017-04-25T14:03:17Z</DateUtc></StartTime><FrequencyChanges><FrequencyChange><Frequency dt:dt="r8">3312958</Frequency><Timestamp dt:dt="r8">76911437410</Timestamp><Current dt:dt="…	60.004	1	right	-397758575	04-25-2017	16:03:17	14:03:17	female	92	{LEFTARROW}	55							0	473534	473269	{LEFTARROW}	265	472150	471836	814	left6,4	27	3	71	mask27	0	473252	0	473052	eqm10_NoEyeNmodel1_dir	90	HV	gazeCOD	GazeCoDxp	1	400	0	472752	2	472652
GazeCoD_1Model_male	7	1	20	<?xml version="1.0"?>\n<Clock xmlns:dt="urn:schemas-microsoft-com:datatypes"><Description dt:dt="string">E-Prime Primary Realtime Clock</Description><StartTime><Timestamp dt:dt="int">0</Timestamp><DateUtc dt:dt="string">2017-04-25T14:03:17Z</DateUtc></StartTime><FrequencyChanges><FrequencyChange><Frequency dt:dt="r8">3312958</Frequency><Timestamp dt:dt="r8">76911437410</Timestamp><Current dt:dt="…	60.004	1	right	-397758575	04-25-2017	16:03:17	14:03:17	female	93	{DOWNARROW}	79							0	475478	475119	{DOWNARROW}	359	473992	473552	940	DG0	12	3	72	mask12	0	475102	0	474902	eqm10_NoEyeNmodel1_dir	90	H	gazeCOD	GazeCoDxp	1	400	0	474602	10	474502
GazeCoD_1Model_male	7	1	20	<?xml version="1.0"?>\n<Clock xmlns:dt="urn:schemas-microsoft-com:datatypes"><Description dt:dt="string">E-Prime Primary Realtime Clock</Description><StartTime><Timestamp dt:dt="int">0</Timestamp><DateUtc dt:dt="string">2017-04-25T14:03:17Z</DateUtc></StartTime><FrequencyChanges><FrequencyChange><Frequency dt:dt="r8">3312958</Frequency><Timestamp dt:dt="r8">76911437410</Timestamp><Current dt:dt="…	60.004	1	right	-397758575	04-25-2017	16:03:17	14:03:17	female	94	{DOWNARROW}	79							0	477238	476935	{DOWNARROW}	303	475821	475502	819	DG0	23	3	73	mask23	0	476919	0	476719	eqm10_NoEyeNmodel1_dir	90	HV	gazeCOD	GazeCoDxp	1	400	0	476419	-2	476319
GazeCoD_1Model_male	7	1	20	<?xml version="1.0"?>\n<Clock xmlns:dt="urn:schemas-microsoft-com:datatypes"><Description dt:dt="string">E-Prime Primary Realtime Clock</Description><StartTime><Timestamp dt:dt="int">0</Timestamp><DateUtc dt:dt="string">2017-04-25T14:03:17Z</DateUtc></StartTime><FrequencyChanges><FrequencyChange><Frequency dt:dt="r8">3312958</Frequency><Timestamp dt:dt="r8">76911437410</Timestamp><Current dt:dt="…	60.004	1	right	-397758575	04-25-2017	16:03:17	14:03:17	female	95	{RIGHTARROW}	46							0	479006	478702	{DOWNARROW}	304	477577	477252	825	right1,6	29	3	74	mask29	0	478685	0	478485	eqm10_NoEyeNmodel1_dir	90	HV	gazeCOD	GazeCoDxp	0	400	0	478185	8	478085
GazeCoD_1Model_male	7	1	20	<?xml version="1.0"?>\n<Clock xmlns:dt="urn:schemas-microsoft-com:datatypes"><Description dt:dt="string">E-Prime Primary Realtime Clock</Description><StartTime><Timestamp dt:dt="int">0</Timestamp><DateUtc dt:dt="string">2017-04-25T14:03:17Z</DateUtc></StartTime><FrequencyChanges><FrequencyChange><Frequency dt:dt="r8">3312958</Frequency><Timestamp dt:dt="r8">76911437410</Timestamp><Current dt:dt="…	60.004	1	right	-397758575	04-25-2017	16:03:17	14:03:17	female	96	{LEFTARROW}	55							0	481270	480585	{LEFTARROW}	685	479467	479019	948	left6,4	5	3	75	mask5	0	480569	0	480369	eqm10_NoEyeNmodel1_dir	0	V	gazeCOD	GazeCoDxp	1	400	0	480069	2	479969
GazeCoD_1Model_male	7	1	20	<?xml version="1.0"?>\n<Clock xmlns:dt="urn:schemas-microsoft-com:datatypes"><Description dt:dt="string">E-Prime Primary Realtime Clock</Description><StartTime><Timestamp dt:dt="int">0</Timestamp><DateUtc dt:dt="string">2017-04-25T14:03:17Z</DateUtc></StartTime><FrequencyChanges><FrequencyChange><Frequency dt:dt="r8">3312958</Frequency><Timestamp dt:dt="r8">76911437410</Timestamp><Current dt:dt="…	60.004	1	right	-397758575	04-25-2017	16:03:17	14:03:17	female	97	{LEFTARROW}	78							0	483117	482835	{DOWNARROW}	282	481719	481285	934	left8	17	3	76	mask17	0	482818	0	482618	eqm10_NoEyeNmodel1_dir	90	H	gazeCOD	GazeCoDxp	0	400	0	482318	-1	482218
GazeCoD_1Model_male	7	1	20	<?xml version="1.0"?>\n<Clock xmlns:dt="urn:schemas-microsoft-com:datatypes"><Description dt:dt="string">E-Prime Primary Realtime Clock</Description><StartTime><Timestamp dt:dt="int">0</Timestamp><DateUtc dt:dt="string">2017-04-25T14:03:17Z</DateUtc></StartTime><FrequencyChanges><FrequencyChange><Frequency dt:dt="r8">3312958</Frequency><Timestamp dt:dt="r8">76911437410</Timestamp><Current dt:dt="…	60.004	1	right	-397758575	04-25-2017	16:03:17	14:03:17	female	98	{LEFTARROW}	78							0	484837	484552	{LEFTARROW}	285	483429	483135	794	left8	28	3	77	mask28	0	484535	0	484335	eqm10_NoEyeNmodel1_dir	90	HV	gazeCOD	GazeCoDxp	1	400	0	484035	6	483935
GazeCoD_1Model_male	7	1	20	<?xml version="1.0"?>\n<Clock xmlns:dt="urn:schemas-microsoft-com:datatypes"><Description dt:dt="string">E-Prime Primary Realtime Clock</Description><StartTime><Timestamp dt:dt="int">0</Timestamp><DateUtc dt:dt="string">2017-04-25T14:03:17Z</DateUtc></StartTime><FrequencyChanges><FrequencyChange><Frequency dt:dt="r8">3312958</Frequency><Timestamp dt:dt="r8">76911437410</Timestamp><Current dt:dt="…	60.004	1	right	-397758575	04-25-2017	16:03:17	14:03:17	female	99	{LEFTARROW}	78							0	486701	486452	{LEFTARROW}	249	485332	484852	980	left8	6	3	78	mask6	0	486435	0	486235	eqm10_NoEyeNmodel1_dir	0	V	gazeCOD	GazeCoDxp	1	400	0	485935	3	485835
GazeCoD_1Model_male	7	1	20	<?xml version="1.0"?>\n<Clock xmlns:dt="urn:schemas-microsoft-com:datatypes"><Description dt:dt="string">E-Prime Primary Realtime Clock</Description><StartTime><Timestamp dt:dt="int">0</Timestamp><DateUtc dt:dt="string">2017-04-25T14:03:17Z</DateUtc></StartTime><FrequencyChanges><FrequencyChange><Frequency dt:dt="r8">3312958</Frequency><Timestamp dt:dt="r8">76911437410</Timestamp><Current dt:dt="…	60.004	1	right	-397758575	04-25-2017	16:03:17	14:03:17	female	100	{LEFTARROW}	53							0	488525	488085	{LEFTARROW}	440	486969	486718	751	left4,8	26	3	79	mask26	0	488068	0	487868	eqm10_NoEyeNmodel1_dir	90	HV	gazeCOD	GazeCoDxp	1	400	0	487568	-1	487468
GazeCoD_1Model_male	7	1	20	<?xml version="1.0"?>\n<Clock xmlns:dt="urn:schemas-microsoft-com:datatypes"><Description dt:dt="string">E-Prime Primary Realtime Clock</Description><StartTime><Timestamp dt:dt="int">0</Timestamp><DateUtc dt:dt="string">2017-04-25T14:03:17Z</DateUtc></StartTime><FrequencyChanges><FrequencyChange><Frequency dt:dt="r8">3312958</Frequency><Timestamp dt:dt="r8">76911437410</Timestamp><Current dt:dt="…	60.004	1	right	-397758575	04-25-2017	16:03:17	14:03:17	female	101	{RIGHTARROW}	46							0	490477	490085	{RIGHTARROW}	392	488967	488535	932	right1,6	18	3	80	mask18	0	490068	0	489868	eqm10_NoEyeNmodel1_dir	90	H	gazeCOD	GazeCoDxp	1	400	0	489568	1	489468
GazeCoD_1Model_male	7	1	20	<?xml version="1.0"?>\n<Clock xmlns:dt="urn:schemas-microsoft-com:datatypes"><Description dt:dt="string">E-Prime Primary Realtime Clock</Description><StartTime><Timestamp dt:dt="int">0</Timestamp><DateUtc dt:dt="string">2017-04-25T14:03:17Z</DateUtc></StartTime><FrequencyChanges><FrequencyChange><Frequency dt:dt="r8">3312958</Frequency><Timestamp dt:dt="r8">76911437410</Timestamp><Current dt:dt="…	60.004	1	right	-397758575	04-25-2017	16:03:17	14:03:17	female	102	{RIGHTARROW}	42							0	492125	491901	{RIGHTARROW}	224	490781	490501	780	right4,8	20	3	81	mask20	0	491885	0	491685	eqm10_NoEyeNmodel1_dir	90	H	gazeCOD	GazeCoDxp	1	400	0	491385	4	491285
GazeCoD_1Model_male	7	1	20	<?xml version="1.0"?>\n<Clock xmlns:dt="urn:schemas-microsoft-com:datatypes"><Description dt:dt="string">E-Prime Primary Realtime Clock</Description><StartTime><Timestamp dt:dt="int">0</Timestamp><DateUtc dt:dt="string">2017-04-25T14:03:17Z</DateUtc></StartTime><FrequencyChanges><FrequencyChange><Frequency dt:dt="r8">3312958</Frequency><Timestamp dt:dt="r8">76911437410</Timestamp><Current dt:dt="…	60.004	1	right	-397758575	04-25-2017	16:03:17	14:03:17	female	103	{LEFTARROW}	51							0	493909	493618	{DOWNARROW}	291	492503	492135	868	left3,2	25	3	82	mask25	0	493601	0	493401	eqm10_NoEyeNmodel1_dir	90	HV	gazeCOD	GazeCoDxp	0	400	0	493101	-2	493001
GazeCoD_1Model_male	7	1	20	<?xml version="1.0"?>\n<Clock xmlns:dt="urn:schemas-microsoft-com:datatypes"><Description dt:dt="string">E-Prime Primary Realtime Clock</Description><StartTime><Timestamp dt:dt="int">0</Timestamp><DateUtc dt:dt="string">2017-04-25T14:03:17Z</DateUtc></StartTime><FrequencyChanges><FrequencyChange><Frequency dt:dt="r8">3312958</Frequency><Timestamp dt:dt="r8">76911437410</Timestamp><Current dt:dt="…	60.004	1	right	-397758575	04-25-2017	16:03:17	14:03:17	female	104	{LEFTARROW}	55							0	495877	495434	{LEFTARROW}	443	494315	493918	897	left6,4	16	3	83	mask16	0	495418	0	495218	eqm10_NoEyeNmodel1_dir	90	H	gazeCOD	GazeCoDxp	1	400	0	494918	3	494818
GazeCoD_1Model_male	7	1	20	<?xml version="1.0"?>\n<Clock xmlns:dt="urn:schemas-microsoft-com:datatypes"><Description dt:dt="string">E-Prime Primary Realtime Clock</Description><StartTime><Timestamp dt:dt="int">0</Timestamp><DateUtc dt:dt="string">2017-04-25T14:03:17Z</DateUtc></StartTime><FrequencyChanges><FrequencyChange><Frequency dt:dt="r8">3312958</Frequency><Timestamp dt:dt="r8">76911437410</Timestamp><Current dt:dt="…	60.004	1	right	-397758575	04-25-2017	16:03:17	14:03:17	female	105	{RIGHTARROW}	42							0	497573	497268	{RIGHTARROW}	305	496155	495901	754	right4,8	9	3	84	mask9	0	497251	0	497051	eqm10_NoEyeNmodel1_dir	0	V	gazeCOD	GazeCoDxp	1	400	0	496751	-4	496651
GazeCoD_1Model_male	7	1	20	<?xml version="1.0"?>\n<Clock xmlns:dt="urn:schemas-microsoft-com:datatypes"><Description dt:dt="string">E-Prime Primary Realtime Clock</Description><StartTime><Timestamp dt:dt="int">0</Timestamp><DateUtc dt:dt="string">2017-04-25T14:03:17Z</DateUtc></StartTime><FrequencyChanges><FrequencyChange><Frequency dt:dt="r8">3312958</Frequency><Timestamp dt:dt="r8">76911437410</Timestamp><Current dt:dt="…	60.004	1	right	-397758575	04-25-2017	16:03:17	14:03:17	female	106	{LEFTARROW}	49							0	499453	499101	{DOWNARROW}	351	497988	497584	904	left1,6	13	3	85	mask13	0	499084	0	498884	eqm10_NoEyeNmodel1_dir	90	H	gazeCOD	GazeCoDxp	0	400	0	498584	-4	498484
GazeCoD_1Model_male	7	1	20	<?xml version="1.0"?>\n<Clock xmlns:dt="urn:schemas-microsoft-com:datatypes"><Description dt:dt="string">E-Prime Primary Realtime Clock</Description><StartTime><Timestamp dt:dt="int">0</Timestamp><DateUtc dt:dt="string">2017-04-25T14:03:17Z</DateUtc></StartTime><FrequencyChanges><FrequencyChange><Frequency dt:dt="r8">3312958</Frequency><Timestamp dt:dt="r8">76911437410</Timestamp><Current dt:dt="…	60.004	1	right	-397758575	04-25-2017	16:03:17	14:03:17	female	107	{LEFTARROW}	49							0	501180	500901	{DOWNARROW}	279	499778	499467	811	left1,6	2	3	86	mask2	0	500884	0	500684	eqm10_NoEyeNmodel1_dir	0	V	gazeCOD	GazeCoDxp	0	400	0	500384	6	500284
GazeCoD_1Model_male	7	1	20	<?xml version="1.0"?>\n<Clock xmlns:dt="urn:schemas-microsoft-com:datatypes"><Description dt:dt="string">E-Prime Primary Realtime Clock</Description><StartTime><Timestamp dt:dt="int">0</Timestamp><DateUtc dt:dt="string">2017-04-25T14:03:17Z</DateUtc></StartTime><FrequencyChanges><FrequencyChange><Frequency dt:dt="r8">3312958</Frequency><Timestamp dt:dt="r8">76911437410</Timestamp><Current dt:dt="…	60.004	1	right	-397758575	04-25-2017	16:03:17	14:03:17	female	108	{RIGHTARROW}	77							0	502972	502734	{RIGHTARROW}	238	501612	501201	911	right8	33	3	87	mask33	0	502717	0	502517	eqm10_NoEyeNmodel1_dir	90	HV	gazeCOD	GazeCoDxp	1	400	0	502217	5	502117
GazeCoD_1Model_male	7	1	20	<?xml version="1.0"?>\n<Clock xmlns:dt="urn:schemas-microsoft-com:datatypes"><Description dt:dt="string">E-Prime Primary Realtime Clock</Description><StartTime><Timestamp dt:dt="int">0</Timestamp><DateUtc dt:dt="string">2017-04-25T14:03:17Z</DateUtc></StartTime><FrequencyChanges><FrequencyChange><Frequency dt:dt="r8">3312958</Frequency><Timestamp dt:dt="r8">76911437410</Timestamp><Current dt:dt="…	60.004	1	right	-397758575	04-25-2017	16:03:17	14:03:17	female	109	{LEFTARROW}	53							0	505476	504551	{DOWNARROW}	925	503433	502984	949	left4,8	15	3	88	mask15	0	504534	0	504334	eqm10_NoEyeNmodel1_dir	90	H	gazeCOD	GazeCoDxp	0	400	0	504034	1	503934
GazeCoD_1Model_male	7	1	20	<?xml version="1.0"?>\n<Clock xmlns:dt="urn:schemas-microsoft-com:datatypes"><Description dt:dt="string">E-Prime Primary Realtime Clock</Description><StartTime><Timestamp dt:dt="int">0</Timestamp><DateUtc dt:dt="string">2017-04-25T14:03:17Z</DateUtc></StartTime><FrequencyChanges><FrequencyChange><Frequency dt:dt="r8">3312958</Frequency><Timestamp dt:dt="r8">76911437410</Timestamp><Current dt:dt="…	60.004	1	right	-397758575	04-25-2017	16:03:17	14:03:17	female	110	{RIGHTARROW}	44							0	507748	506950	{RIGHTARROW}	798	505828	505500	828	right3,2	8	3	89	mask8	0	506934	0	506734	eqm10_NoEyeNmodel1_dir	0	V	gazeCOD	GazeCoDxp	1	400	0	506434	6	506334
GazeCoD_1Model_male	7	1	20	<?xml version="1.0"?>\n<Clock xmlns:dt="urn:schemas-microsoft-com:datatypes"><Description dt:dt="string">E-Prime Primary Realtime Clock</Description><StartTime><Timestamp dt:dt="int">0</Timestamp><DateUtc dt:dt="string">2017-04-25T14:03:17Z</DateUtc></StartTime><FrequencyChanges><FrequencyChange><Frequency dt:dt="r8">3312958</Frequency><Timestamp dt:dt="r8">76911437410</Timestamp><Current dt:dt="…	60.004	1	right	-397758575	04-25-2017	16:03:17	14:03:17	female	111	{RIGHTARROW}	44							0	509596	509200	{DOWNARROW}	396	508082	507767	815	right3,2	30	3	90	mask30	0	509184	0	508984	eqm10_NoEyeNmodel1_dir	90	HV	gazeCOD	GazeCoDxp	0	400	0	508684	2	508584
GazeCoD_1Model_male	7	1	20	<?xml version="1.0"?>\n<Clock xmlns:dt="urn:schemas-microsoft-com:datatypes"><Description dt:dt="string">E-Prime Primary Realtime Clock</Description><StartTime><Timestamp dt:dt="int">0</Timestamp><DateUtc dt:dt="string">2017-04-25T14:03:17Z</DateUtc></StartTime><FrequencyChanges><FrequencyChange><Frequency dt:dt="r8">3312958</Frequency><Timestamp dt:dt="r8">76911437410</Timestamp><Current dt:dt="…	60.004	1	right	-397758575	04-25-2017	16:03:17	14:03:17	female	112	{LEFTARROW}	51							0	511404	511200	{DOWNARROW}	204	510073	509617	956	left3,2	3	3	91	mask3	0	511183	0	510983	eqm10_NoEyeNmodel1_dir	0	V	gazeCOD	GazeCoDxp	0	400	0	510683	10	510583
GazeCoD_1Model_male	7	1	20	<?xml version="1.0"?>\n<Clock xmlns:dt="urn:schemas-microsoft-com:datatypes"><Description dt:dt="string">E-Prime Primary Realtime Clock</Description><StartTime><Timestamp dt:dt="int">0</Timestamp><DateUtc dt:dt="string">2017-04-25T14:03:17Z</DateUtc></StartTime><FrequencyChanges><FrequencyChange><Frequency dt:dt="r8">3312958</Frequency><Timestamp dt:dt="r8">76911437410</Timestamp><Current dt:dt="…	60.004	1	right	-397758575	04-25-2017	16:03:17	14:03:17	female	113	{RIGHTARROW}	77							0	513140	512967	{RIGHTARROW}	173	511852	511417	935	right8	11	3	92	mask11	0	512950	0	512750	eqm10_NoEyeNmodel1_dir	0	V	gazeCOD	GazeCoDxp	1	400	0	512450	-2	512350
GazeCoD_1Model_male	7	1	20	<?xml version="1.0"?>\n<Clock xmlns:dt="urn:schemas-microsoft-com:datatypes"><Description dt:dt="string">E-Prime Primary Realtime Clock</Description><StartTime><Timestamp dt:dt="int">0</Timestamp><DateUtc dt:dt="string">2017-04-25T14:03:17Z</DateUtc></StartTime><FrequencyChanges><FrequencyChange><Frequency dt:dt="r8">3312958</Frequency><Timestamp dt:dt="r8">76911437410</Timestamp><Current dt:dt="…	60.004	1	right	-397758575	04-25-2017	16:03:17	14:03:17	female	114	{RIGHTARROW}	77							0	515228	514583	{RIGHTARROW}	645	513471	513150	821	right8	22	3	93	mask22	0	514567	0	514367	eqm10_NoEyeNmodel1_dir	90	H	gazeCOD	GazeCoDxp	1	400	0	514067	-4	513967
GazeCoD_1Model_male	7	1	20	<?xml version="1.0"?>\n<Clock xmlns:dt="urn:schemas-microsoft-com:datatypes"><Description dt:dt="string">E-Prime Primary Realtime Clock</Description><StartTime><Timestamp dt:dt="int">0</Timestamp><DateUtc dt:dt="string">2017-04-25T14:03:17Z</DateUtc></StartTime><FrequencyChanges><FrequencyChange><Frequency dt:dt="r8">3312958</Frequency><Timestamp dt:dt="r8">76911437410</Timestamp><Current dt:dt="…	60.004	1	right	-397758575	04-25-2017	16:03:17	14:03:17	female	115	{RIGHTARROW}	44							0	517091	516850	{DOWNARROW}	241	515728	515250	978	right3,2	19	3	94	mask19	0	516833	0	516633	eqm10_NoEyeNmodel1_dir	90	H	gazeCOD	GazeCoDxp	0	400	0	516333	5	516233
GazeCoD_1Model_male	7	1	20	<?xml version="1.0"?>\n<Clock xmlns:dt="urn:schemas-microsoft-com:datatypes"><Description dt:dt="string">E-Prime Primary Realtime Clock</Description><StartTime><Timestamp dt:dt="int">0</Timestamp><DateUtc dt:dt="string">2017-04-25T14:03:17Z</DateUtc></StartTime><FrequencyChanges><FrequencyChange><Frequency dt:dt="r8">3312958</Frequency><Timestamp dt:dt="r8">76911437410</Timestamp><Current dt:dt="…	60.004	1	right	-397758575	04-25-2017	16:03:17	14:03:17	female	116	{DOWNARROW}	79							0	519035	518650	{DOWNARROW}	385	517537	517116	921	DG0	1	3	95	mask1	0	518633	0	518433	eqm10_NoEyeNmodel1_dir	0	V	gazeCOD	GazeCoDxp	1	400	0	518133	-4	518033
GazeCoD_1Model_male	7	1	20	<?xml version="1.0"?>\n<Clock xmlns:dt="urn:schemas-microsoft-com:datatypes"><Description dt:dt="string">E-Prime Primary Realtime Clock</Description><StartTime><Timestamp dt:dt="int">0</Timestamp><DateUtc dt:dt="string">2017-04-25T14:03:17Z</DateUtc></StartTime><FrequencyChanges><FrequencyChange><Frequency dt:dt="r8">3312958</Frequency><Timestamp dt:dt="r8">76911437410</Timestamp><Current dt:dt="…	60.004	1	right	-397758575	04-25-2017	16:03:17	14:03:17	female	117	{RIGHTARROW}	40							0	520891	520533	{DOWNARROW}	358	519419	519050	869	right6,4	10	3	96	mask10	0	520516	0	520316	eqm10_NoEyeNmodel1_dir	0	V	gazeCOD	GazeCoDxp	0	400	0	520016	-3	519916
GazeCoD_1Model_male	7	1	20	<?xml version="1.0"?>\n<Clock xmlns:dt="urn:schemas-microsoft-com:datatypes"><Description dt:dt="string">E-Prime Primary Realtime Clock</Description><StartTime><Timestamp dt:dt="int">0</Timestamp><DateUtc dt:dt="string">2017-04-25T14:03:17Z</DateUtc></StartTime><FrequencyChanges><FrequencyChange><Frequency dt:dt="r8">3312958</Frequency><Timestamp dt:dt="r8">76911437410</Timestamp><Current dt:dt="…	60.004	1	right	-397758575	04-25-2017	16:03:17	14:03:17	female	118	{RIGHTARROW}	46							0	522763	522316	{DOWNARROW}	447	521189	520916	773	right1,6	7	3	97	mask7	0	522299	-1	522099	eqm10_NoEyeNmodel1_dir	0	V	gazeCOD	GazeCoDxp	0	400	0	521800	11	521700
GazeCoD_1Model_male	7	1	20	<?xml version="1.0"?>\n<Clock xmlns:dt="urn:schemas-microsoft-com:datatypes"><Description dt:dt="string">E-Prime Primary Realtime Clock</Description><StartTime><Timestamp dt:dt="int">0</Timestamp><DateUtc dt:dt="string">2017-04-25T14:03:17Z</DateUtc></StartTime><FrequencyChanges><FrequencyChange><Frequency dt:dt="r8">3312958</Frequency><Timestamp dt:dt="r8">76911437410</Timestamp><Current dt:dt="…	60.004	1	right	-397758575	04-25-2017	16:03:17	14:03:17	female	119	{LEFTARROW}	51							0	524515	524299	{DOWNARROW}	216	523178	522783	895	left3,2	14	3	98	mask14	0	524283	0	524083	eqm10_NoEyeNmodel1_dir	90	H	gazeCOD	GazeCoDxp	0	400	0	523783	5	523683
GazeCoD_1Model_male	7	1	20	<?xml version="1.0"?>\n<Clock xmlns:dt="urn:schemas-microsoft-com:datatypes"><Description dt:dt="string">E-Prime Primary Realtime Clock</Description><StartTime><Timestamp dt:dt="int">0</Timestamp><DateUtc dt:dt="string">2017-04-25T14:03:17Z</DateUtc></StartTime><FrequencyChanges><FrequencyChange><Frequency dt:dt="r8">3312958</Frequency><Timestamp dt:dt="r8">76911437410</Timestamp><Current dt:dt="…	60.004	1	right	-397758575	04-25-2017	16:03:17	14:03:17	female	120	{LEFTARROW}	49							0	526283	526049	{DOWNARROW}	234	524928	524533	895	left1,6	24	3	99	mask24	0	526033	0	525833	eqm10_NoEyeNmodel1_dir	90	HV	gazeCOD	GazeCoDxp	0	400	0	525533	5	525433
GazeCoD_1Model_male	7	1	20	<?xml version="1.0"?>\n<Clock xmlns:dt="urn:schemas-microsoft-com:datatypes"><Description dt:dt="string">E-Prime Primary Realtime Clock</Description><StartTime><Timestamp dt:dt="int">0</Timestamp><DateUtc dt:dt="string">2017-04-25T14:03:17Z</DateUtc></StartTime><FrequencyChanges><FrequencyChange><Frequency dt:dt="r8">3312958</Frequency><Timestamp dt:dt="r8">76911437410</Timestamp><Current dt:dt="…	60.004	1	right	-397758575	04-25-2017	16:03:17	14:03:17	female	121	{RIGHTARROW}	40							0	528027	527716	{RIGHTARROW}	311	526604	526299	805	right6,4	32	4	100	mask32	0	527699	0	527499	eqm10_NoEyeNmodel1_dir	90	HV	gazeCOD	GazeCoDxp	1	400	0	527199	-5	527099
GazeCoD_1Model_male	7	1	20	<?xml version="1.0"?>\n<Clock xmlns:dt="urn:schemas-microsoft-com:datatypes"><Description dt:dt="string">E-Prime Primary Realtime Clock</Description><StartTime><Timestamp dt:dt="int">0</Timestamp><DateUtc dt:dt="string">2017-04-25T14:03:17Z</DateUtc></StartTime><FrequencyChanges><FrequencyChange><Frequency dt:dt="r8">3312958</Frequency><Timestamp dt:dt="r8">76911437410</Timestamp><Current dt:dt="…	60.004	1	right	-397758575	04-25-2017	16:03:17	14:03:17	female	122	{RIGHTARROW}	42							0	529755	529416	{RIGHTARROW}	339	528299	528049	750	right4,8	20	4	101	mask20	0	529399	0	529199	eqm10_NoEyeNmodel1_dir	90	H	gazeCOD	GazeCoDxp	1	400	0	528899	0	528799
GazeCoD_1Model_male	7	1	20	<?xml version="1.0"?>\n<Clock xmlns:dt="urn:schemas-microsoft-com:datatypes"><Description dt:dt="string">E-Prime Primary Realtime Clock</Description><StartTime><Timestamp dt:dt="int">0</Timestamp><DateUtc dt:dt="string">2017-04-25T14:03:17Z</DateUtc></StartTime><FrequencyChanges><FrequencyChange><Frequency dt:dt="r8">3312958</Frequency><Timestamp dt:dt="r8">76911437410</Timestamp><Current dt:dt="…	60.004	1	right	-397758575	04-25-2017	16:03:17	14:03:17	female	123	{RIGHTARROW}	44							0	531427	531182	{RIGHTARROW}	245	530057	529766	791	right3,2	19	4	102	mask19	0	531166	0	530966	eqm10_NoEyeNmodel1_dir	90	H	gazeCOD	GazeCoDxp	1	400	0	530666	9	530566
GazeCoD_1Model_male	7	1	20	<?xml version="1.0"?>\n<Clock xmlns:dt="urn:schemas-microsoft-com:datatypes"><Description dt:dt="string">E-Prime Primary Realtime Clock</Description><StartTime><Timestamp dt:dt="int">0</Timestamp><DateUtc dt:dt="string">2017-04-25T14:03:17Z</DateUtc></StartTime><FrequencyChanges><FrequencyChange><Frequency dt:dt="r8">3312958</Frequency><Timestamp dt:dt="r8">76911437410</Timestamp><Current dt:dt="…	60.004	1	right	-397758575	04-25-2017	16:03:17	14:03:17	female	124	{RIGHTARROW}	46							0	533283	533066	{DOWNARROW}	216	531942	531449	993	right1,6	7	4	103	mask7	0	533049	0	532849	eqm10_NoEyeNmodel1_dir	0	V	gazeCOD	GazeCoDxp	0	400	0	532549	7	532449
GazeCoD_1Model_male	7	1	20	<?xml version="1.0"?>\n<Clock xmlns:dt="urn:schemas-microsoft-com:datatypes"><Description dt:dt="string">E-Prime Primary Realtime Clock</Description><StartTime><Timestamp dt:dt="int">0</Timestamp><DateUtc dt:dt="string">2017-04-25T14:03:17Z</DateUtc></StartTime><FrequencyChanges><FrequencyChange><Frequency dt:dt="r8">3312958</Frequency><Timestamp dt:dt="r8">76911437410</Timestamp><Current dt:dt="…	60.004	1	right	-397758575	04-25-2017	16:03:17	14:03:17	female	125	{LEFTARROW}	55							0	534978	534682	{DOWNARROW}	296	533561	533299	762	left6,4	27	4	104	mask27	0	534665	0	534465	eqm10_NoEyeNmodel1_dir	90	HV	gazeCOD	GazeCoDxp	0	400	0	534165	4	534065
GazeCoD_1Model_male	7	1	20	<?xml version="1.0"?>\n<Clock xmlns:dt="urn:schemas-microsoft-com:datatypes"><Description dt:dt="string">E-Prime Primary Realtime Clock</Description><StartTime><Timestamp dt:dt="int">0</Timestamp><DateUtc dt:dt="string">2017-04-25T14:03:17Z</DateUtc></StartTime><FrequencyChanges><FrequencyChange><Frequency dt:dt="r8">3312958</Frequency><Timestamp dt:dt="r8">76911437410</Timestamp><Current dt:dt="…	60.004	1	right	-397758575	04-25-2017	16:03:17	14:03:17	female	126	{DOWNARROW}	79							0	536754	536482	{DOWNARROW}	272	535360	534999	861	DG0	23	4	105	mask23	0	536465	0	536265	eqm10_NoEyeNmodel1_dir	90	HV	gazeCOD	GazeCoDxp	1	400	0	535965	5	535865
GazeCoD_1Model_male	7	1	20	<?xml version="1.0"?>\n<Clock xmlns:dt="urn:schemas-microsoft-com:datatypes"><Description dt:dt="string">E-Prime Primary Realtime Clock</Description><StartTime><Timestamp dt:dt="int">0</Timestamp><DateUtc dt:dt="string">2017-04-25T14:03:17Z</DateUtc></StartTime><FrequencyChanges><FrequencyChange><Frequency dt:dt="r8">3312958</Frequency><Timestamp dt:dt="r8">76911437410</Timestamp><Current dt:dt="…	60.004	1	right	-397758575	04-25-2017	16:03:17	14:03:17	female	127	{RIGHTARROW}	40							0	538482	538265	{DOWNARROW}	217	537142	536765	877	right6,4	21	4	106	mask21	0	538249	0	538049	eqm10_NoEyeNmodel1_dir	90	H	gazeCOD	GazeCoDxp	0	400	0	537749	7	537649
GazeCoD_1Model_male	7	1	20	<?xml version="1.0"?>\n<Clock xmlns:dt="urn:schemas-microsoft-com:datatypes"><Description dt:dt="string">E-Prime Primary Realtime Clock</Description><StartTime><Timestamp dt:dt="int">0</Timestamp><DateUtc dt:dt="string">2017-04-25T14:03:17Z</DateUtc></StartTime><FrequencyChanges><FrequencyChange><Frequency dt:dt="r8">3312958</Frequency><Timestamp dt:dt="r8">76911437410</Timestamp><Current dt:dt="…	60.004	1	right	-397758575	04-25-2017	16:03:17	14:03:17	female	128	{LEFTARROW}	51							0	540130	539898	{DOWNARROW}	232	538783	538499	784	left3,2	25	4	107	mask25	0	539882	0	539682	eqm10_NoEyeNmodel1_dir	90	HV	gazeCOD	GazeCoDxp	0	400	0	539382	-1	539282
GazeCoD_1Model_male	7	1	20	<?xml version="1.0"?>\n<Clock xmlns:dt="urn:schemas-microsoft-com:datatypes"><Description dt:dt="string">E-Prime Primary Realtime Clock</Description><StartTime><Timestamp dt:dt="int">0</Timestamp><DateUtc dt:dt="string">2017-04-25T14:03:17Z</DateUtc></StartTime><FrequencyChanges><FrequencyChange><Frequency dt:dt="r8">3312958</Frequency><Timestamp dt:dt="r8">76911437410</Timestamp><Current dt:dt="…	60.004	1	right	-397758575	04-25-2017	16:03:17	14:03:17	female	129	{RIGHTARROW}	44							0	541874	541582	{RIGHTARROW}	292	540465	540148	817	right3,2	8	4	108	mask8	0	541565	0	541365	eqm10_NoEyeNmodel1_dir	0	V	gazeCOD	GazeCoDxp	1	400	0	541065	0	540965
GazeCoD_1Model_male	7	1	20	<?xml version="1.0"?>\n<Clock xmlns:dt="urn:schemas-microsoft-com:datatypes"><Description dt:dt="string">E-Prime Primary Realtime Clock</Description><StartTime><Timestamp dt:dt="int">0</Timestamp><DateUtc dt:dt="string">2017-04-25T14:03:17Z</DateUtc></StartTime><FrequencyChanges><FrequencyChange><Frequency dt:dt="r8">3312958</Frequency><Timestamp dt:dt="r8">76911437410</Timestamp><Current dt:dt="…	60.004	1	right	-397758575	04-25-2017	16:03:17	14:03:17	female	130	{RIGHTARROW}	42							0	543554	543332	{RIGHTARROW}	222	542209	541898	811	right4,8	31	4	109	mask31	0	543315	0	543115	eqm10_NoEyeNmodel1_dir	90	HV	gazeCOD	GazeCoDxp	1	400	0	542815	6	542715
GazeCoD_1Model_male	7	1	20	<?xml version="1.0"?>\n<Clock xmlns:dt="urn:schemas-microsoft-com:datatypes"><Description dt:dt="string">E-Prime Primary Realtime Clock</Description><StartTime><Timestamp dt:dt="int">0</Timestamp><DateUtc dt:dt="string">2017-04-25T14:03:17Z</DateUtc></StartTime><FrequencyChanges><FrequencyChange><Frequency dt:dt="r8">3312958</Frequency><Timestamp dt:dt="r8">76911437410</Timestamp><Current dt:dt="…	60.004	1	right	-397758575	04-25-2017	16:03:17	14:03:17	female	131	{LEFTARROW}	55							0	545290	544998	{DOWNARROW}	292	543871	543565	806	left6,4	5	4	110	mask5	0	544982	0	544782	eqm10_NoEyeNmodel1_dir	0	V	gazeCOD	GazeCoDxp	0	400	0	544482	11	544382
GazeCoD_1Model_male	7	1	20	<?xml version="1.0"?>\n<Clock xmlns:dt="urn:schemas-microsoft-com:datatypes"><Description dt:dt="string">E-Prime Primary Realtime Clock</Description><StartTime><Timestamp dt:dt="int">0</Timestamp><DateUtc dt:dt="string">2017-04-25T14:03:17Z</DateUtc></StartTime><FrequencyChanges><FrequencyChange><Frequency dt:dt="r8">3312958</Frequency><Timestamp dt:dt="r8">76911437410</Timestamp><Current dt:dt="…	60.004	1	right	-397758575	04-25-2017	16:03:17	14:03:17	female	132	{RIGHTARROW}	46							0	552929	552881	{DOWNARROW}	48	551755	551348	907	right1,6	18	4	111	mask18	0	552864	0	552664	eqm10_NoEyeNmodel1_dir	90	H	gazeCOD	GazeCoDxp	0	400	0	552364	9	552264
GazeCoD_1Model_male	7	1	20	<?xml version="1.0"?>\n<Clock xmlns:dt="urn:schemas-microsoft-com:datatypes"><Description dt:dt="string">E-Prime Primary Realtime Clock</Description><StartTime><Timestamp dt:dt="int">0</Timestamp><DateUtc dt:dt="string">2017-04-25T14:03:17Z</DateUtc></StartTime><FrequencyChanges><FrequencyChange><Frequency dt:dt="r8">3312958</Frequency><Timestamp dt:dt="r8">76911437410</Timestamp><Current dt:dt="…	60.004	1	right	-397758575	04-25-2017	16:03:17	14:03:17	female	133	{LEFTARROW}	78							0	554681	554498	{LEFTARROW}	183	553387	552948	939	left8	28	4	112	mask28	0	554481	-1	554281	eqm10_NoEyeNmodel1_dir	90	HV	gazeCOD	GazeCoDxp	1	400	0	553982	-5	553882
GazeCoD_1Model_male	7	1	20	<?xml version="1.0"?>\n<Clock xmlns:dt="urn:schemas-microsoft-com:datatypes"><Description dt:dt="string">E-Prime Primary Realtime Clock</Description><StartTime><Timestamp dt:dt="int">0</Timestamp><DateUtc dt:dt="string">2017-04-25T14:03:17Z</DateUtc></StartTime><FrequencyChanges><FrequencyChange><Frequency dt:dt="r8">3312958</Frequency><Timestamp dt:dt="r8">76911437410</Timestamp><Current dt:dt="…	60.004	1	right	-397758575	04-25-2017	16:03:17	14:03:17	female	134	{LEFTARROW}	49							0	556465	556281	{DOWNARROW}	184	555157	554698	959	left1,6	2	4	113	mask2	0	556264	0	556064	eqm10_NoEyeNmodel1_dir	0	V	gazeCOD	GazeCoDxp	0	400	0	555764	7	555664
GazeCoD_1Model_male	7	1	20	<?xml version="1.0"?>\n<Clock xmlns:dt="urn:schemas-microsoft-com:datatypes"><Description dt:dt="string">E-Prime Primary Realtime Clock</Description><StartTime><Timestamp dt:dt="int">0</Timestamp><DateUtc dt:dt="string">2017-04-25T14:03:17Z</DateUtc></StartTime><FrequencyChanges><FrequencyChange><Frequency dt:dt="r8">3312958</Frequency><Timestamp dt:dt="r8">76911437410</Timestamp><Current dt:dt="…	60.004	1	right	-397758575	04-25-2017	16:03:17	14:03:17	female	135	{LEFTARROW}	78							0	558137	557864	{LEFTARROW}	273	556745	556481	764	left8	6	4	114	mask6	0	557847	0	557647	eqm10_NoEyeNmodel1_dir	0	V	gazeCOD	GazeCoDxp	1	400	0	557347	2	557247
GazeCoD_1Model_male	7	1	20	<?xml version="1.0"?>\n<Clock xmlns:dt="urn:schemas-microsoft-com:datatypes"><Description dt:dt="string">E-Prime Primary Realtime Clock</Description><StartTime><Timestamp dt:dt="int">0</Timestamp><DateUtc dt:dt="string">2017-04-25T14:03:17Z</DateUtc></StartTime><FrequencyChanges><FrequencyChange><Frequency dt:dt="r8">3312958</Frequency><Timestamp dt:dt="r8">76911437410</Timestamp><Current dt:dt="…	60.004	1	right	-397758575	04-25-2017	16:03:17	14:03:17	female	136	{LEFTARROW}	53							0	559681	559547	{DOWNARROW}	134	558431	558147	784	left4,8	15	4	115	mask15	0	559531	0	559331	eqm10_NoEyeNmodel1_dir	90	H	gazeCOD	GazeCoDxp	0	400	0	559031	0	558931
GazeCoD_1Model_male	7	1	20	<?xml version="1.0"?>\n<Clock xmlns:dt="urn:schemas-microsoft-com:datatypes"><Description dt:dt="string">E-Prime Primary Realtime Clock</Description><StartTime><Timestamp dt:dt="int">0</Timestamp><DateUtc dt:dt="string">2017-04-25T14:03:17Z</DateUtc></StartTime><FrequencyChanges><FrequencyChange><Frequency dt:dt="r8">3312958</Frequency><Timestamp dt:dt="r8">76911437410</Timestamp><Current dt:dt="…	60.004	1	right	-397758575	04-25-2017	16:03:17	14:03:17	female	137	{RIGHTARROW}	77							0	561129	561081	{RIGHTARROW}	48	559958	559697	761	right8	22	4	116	mask22	0	561064	0	560864	eqm10_NoEyeNmodel1_dir	90	H	gazeCOD	GazeCoDxp	1	400	0	560564	6	560464
GazeCoD_1Model_male	7	1	20	<?xml version="1.0"?>\n<Clock xmlns:dt="urn:schemas-microsoft-com:datatypes"><Description dt:dt="string">E-Prime Primary Realtime Clock</Description><StartTime><Timestamp dt:dt="int">0</Timestamp><DateUtc dt:dt="string">2017-04-25T14:03:17Z</DateUtc></StartTime><FrequencyChanges><FrequencyChange><Frequency dt:dt="r8">3312958</Frequency><Timestamp dt:dt="r8">76911437410</Timestamp><Current dt:dt="…	60.004	1	right	-397758575	04-25-2017	16:03:17	14:03:17	female	138	{RIGHTARROW}	77							0	562905	562647	{RIGHTARROW}	258	561524	561147	877	right8	33	4	117	mask33	0	562630	0	562430	eqm10_NoEyeNmodel1_dir	90	HV	gazeCOD	GazeCoDxp	1	400	0	562130	6	562030
GazeCoD_1Model_male	7	1	20	<?xml version="1.0"?>\n<Clock xmlns:dt="urn:schemas-microsoft-com:datatypes"><Description dt:dt="string">E-Prime Primary Realtime Clock</Description><StartTime><Timestamp dt:dt="int">0</Timestamp><DateUtc dt:dt="string">2017-04-25T14:03:17Z</DateUtc></StartTime><FrequencyChanges><FrequencyChange><Frequency dt:dt="r8">3312958</Frequency><Timestamp dt:dt="r8">76911437410</Timestamp><Current dt:dt="…	60.004	1	right	-397758575	04-25-2017	16:03:17	14:03:17	female	139	{RIGHTARROW}	42							0	564761	564480	{RIGHTARROW}	281	563355	562914	941	right4,8	9	4	118	mask9	0	564464	0	564264	eqm10_NoEyeNmodel1_dir	0	V	gazeCOD	GazeCoDxp	1	400	0	563964	9	563864
GazeCoD_1Model_male	7	1	20	<?xml version="1.0"?>\n<Clock xmlns:dt="urn:schemas-microsoft-com:datatypes"><Description dt:dt="string">E-Prime Primary Realtime Clock</Description><StartTime><Timestamp dt:dt="int">0</Timestamp><DateUtc dt:dt="string">2017-04-25T14:03:17Z</DateUtc></StartTime><FrequencyChanges><FrequencyChange><Frequency dt:dt="r8">3312958</Frequency><Timestamp dt:dt="r8">76911437410</Timestamp><Current dt:dt="…	60.004	1	right	-397758575	04-25-2017	16:03:17	14:03:17	female	140	{RIGHTARROW}	44							0	566409	566147	{RIGHTARROW}	262	565031	564780	751	right3,2	30	4	119	mask30	0	566130	0	565930	eqm10_NoEyeNmodel1_dir	90	HV	gazeCOD	GazeCoDxp	1	400	0	565630	-1	565530
GazeCoD_1Model_male	7	1	20	<?xml version="1.0"?>\n<Clock xmlns:dt="urn:schemas-microsoft-com:datatypes"><Description dt:dt="string">E-Prime Primary Realtime Clock</Description><StartTime><Timestamp dt:dt="int">0</Timestamp><DateUtc dt:dt="string">2017-04-25T14:03:17Z</DateUtc></StartTime><FrequencyChanges><FrequencyChange><Frequency dt:dt="r8">3312958</Frequency><Timestamp dt:dt="r8">76911437410</Timestamp><Current dt:dt="…	60.004	1	right	-397758575	04-25-2017	16:03:17	14:03:17	female	141	{LEFTARROW}	49							0	568304	568047	{DOWNARROW}	257	566924	566430	994	left1,6	13	4	120	mask13	0	568030	0	567830	eqm10_NoEyeNmodel1_dir	90	H	gazeCOD	GazeCoDxp	0	400	0	567530	6	567430
GazeCoD_1Model_male	7	1	20	<?xml version="1.0"?>\n<Clock xmlns:dt="urn:schemas-microsoft-com:datatypes"><Description dt:dt="string">E-Prime Primary Realtime Clock</Description><StartTime><Timestamp dt:dt="int">0</Timestamp><DateUtc dt:dt="string">2017-04-25T14:03:17Z</DateUtc></StartTime><FrequencyChanges><FrequencyChange><Frequency dt:dt="r8">3312958</Frequency><Timestamp dt:dt="r8">76911437410</Timestamp><Current dt:dt="…	60.004	1	right	-397758575	04-25-2017	16:03:17	14:03:17	female	142	{LEFTARROW}	51							0	569848	569680	{DOWNARROW}	168	568564	568314	750	left3,2	14	4	121	mask14	0	569663	0	569463	eqm10_NoEyeNmodel1_dir	90	H	gazeCOD	GazeCoDxp	0	400	0	569163	-1	569063
GazeCoD_1Model_male	7	1	20	<?xml version="1.0"?>\n<Clock xmlns:dt="urn:schemas-microsoft-com:datatypes"><Description dt:dt="string">E-Prime Primary Realtime Clock</Description><StartTime><Timestamp dt:dt="int">0</Timestamp><DateUtc dt:dt="string">2017-04-25T14:03:17Z</DateUtc></StartTime><FrequencyChanges><FrequencyChange><Frequency dt:dt="r8">3312958</Frequency><Timestamp dt:dt="r8">76911437410</Timestamp><Current dt:dt="…	60.004	1	right	-397758575	04-25-2017	16:03:17	14:03:17	female	143	{LEFTARROW}	78							0	571464	571280	{DOWNARROW}	184	570165	569863	802	left8	17	4	122	mask17	0	571263	0	571063	eqm10_NoEyeNmodel1_dir	90	H	gazeCOD	GazeCoDxp	0	400	0	570763	-2	570663
GazeCoD_1Model_male	7	1	20	<?xml version="1.0"?>\n<Clock xmlns:dt="urn:schemas-microsoft-com:datatypes"><Description dt:dt="string">E-Prime Primary Realtime Clock</Description><StartTime><Timestamp dt:dt="int">0</Timestamp><DateUtc dt:dt="string">2017-04-25T14:03:17Z</DateUtc></StartTime><FrequencyChanges><FrequencyChange><Frequency dt:dt="r8">3312958</Frequency><Timestamp dt:dt="r8">76911437410</Timestamp><Current dt:dt="…	60.004	1	right	-397758575	04-25-2017	16:03:17	14:03:17	female	144	{LEFTARROW}	53							0	573112	572880	{DOWNARROW}	232	571758	571480	778	left4,8	4	4	123	mask4	0	572863	0	572663	eqm10_NoEyeNmodel1_dir	0	V	gazeCOD	GazeCoDxp	0	400	0	572363	5	572263
GazeCoD_1Model_male	7	1	20	<?xml version="1.0"?>\n<Clock xmlns:dt="urn:schemas-microsoft-com:datatypes"><Description dt:dt="string">E-Prime Primary Realtime Clock</Description><StartTime><Timestamp dt:dt="int">0</Timestamp><DateUtc dt:dt="string">2017-04-25T14:03:17Z</DateUtc></StartTime><FrequencyChanges><FrequencyChange><Frequency dt:dt="r8">3312958</Frequency><Timestamp dt:dt="r8">76911437410</Timestamp><Current dt:dt="…	60.004	1	right	-397758575	04-25-2017	16:03:17	14:03:17	female	145	{LEFTARROW}	49							0	574920	574580	{DOWNARROW}	340	573467	573130	837	left1,6	24	4	124	mask24	0	574563	0	574363	eqm10_NoEyeNmodel1_dir	90	HV	gazeCOD	GazeCoDxp	0	400	0	574063	-4	573963
GazeCoD_1Model_male	7	1	20	<?xml version="1.0"?>\n<Clock xmlns:dt="urn:schemas-microsoft-com:datatypes"><Description dt:dt="string">E-Prime Primary Realtime Clock</Description><StartTime><Timestamp dt:dt="int">0</Timestamp><DateUtc dt:dt="string">2017-04-25T14:03:17Z</DateUtc></StartTime><FrequencyChanges><FrequencyChange><Frequency dt:dt="r8">3312958</Frequency><Timestamp dt:dt="r8">76911437410</Timestamp><Current dt:dt="…	60.004	1	right	-397758575	04-25-2017	16:03:17	14:03:17	female	146	{RIGHTARROW}	77							0	576600	576346	{RIGHTARROW}	254	575231	574930	801	right8	11	4	125	mask11	0	576330	0	576130	eqm10_NoEyeNmodel1_dir	0	V	gazeCOD	GazeCoDxp	1	400	0	575830	-1	575730
GazeCoD_1Model_male	7	1	20	<?xml version="1.0"?>\n<Clock xmlns:dt="urn:schemas-microsoft-com:datatypes"><Description dt:dt="string">E-Prime Primary Realtime Clock</Description><StartTime><Timestamp dt:dt="int">0</Timestamp><DateUtc dt:dt="string">2017-04-25T14:03:17Z</DateUtc></StartTime><FrequencyChanges><FrequencyChange><Frequency dt:dt="r8">3312958</Frequency><Timestamp dt:dt="r8">76911437410</Timestamp><Current dt:dt="…	60.004	1	right	-397758575	04-25-2017	16:03:17	14:03:17	female	147	{RIGHTARROW}	46							0	578408	578196	{DOWNARROW}	212	577072	576613	959	right1,6	29	4	126	mask29	0	578180	0	577980	eqm10_NoEyeNmodel1_dir	90	HV	gazeCOD	GazeCoDxp	0	400	0	577680	8	577580
GazeCoD_1Model_male	7	1	20	<?xml version="1.0"?>\n<Clock xmlns:dt="urn:schemas-microsoft-com:datatypes"><Description dt:dt="string">E-Prime Primary Realtime Clock</Description><StartTime><Timestamp dt:dt="int">0</Timestamp><DateUtc dt:dt="string">2017-04-25T14:03:17Z</DateUtc></StartTime><FrequencyChanges><FrequencyChange><Frequency dt:dt="r8">3312958</Frequency><Timestamp dt:dt="r8">76911437410</Timestamp><Current dt:dt="…	60.004	1	right	-397758575	04-25-2017	16:03:17	14:03:17	female	148	{LEFTARROW}	53							0	580056	579813	{LEFTARROW}	243	578692	578430	762	left4,8	26	4	127	mask26	0	579796	0	579596	eqm10_NoEyeNmodel1_dir	90	HV	gazeCOD	GazeCoDxp	1	400	0	579296	4	579196
GazeCoD_1Model_male	7	1	20	<?xml version="1.0"?>\n<Clock xmlns:dt="urn:schemas-microsoft-com:datatypes"><Description dt:dt="string">E-Prime Primary Realtime Clock</Description><StartTime><Timestamp dt:dt="int">0</Timestamp><DateUtc dt:dt="string">2017-04-25T14:03:17Z</DateUtc></StartTime><FrequencyChanges><FrequencyChange><Frequency dt:dt="r8">3312958</Frequency><Timestamp dt:dt="r8">76911437410</Timestamp><Current dt:dt="…	60.004	1	right	-397758575	04-25-2017	16:03:17	14:03:17	female	149	{LEFTARROW}	51							0	582352	581596	{DOWNARROW}	756	580475	580079	896	left3,2	3	4	128	mask3	0	581579	0	581379	eqm10_NoEyeNmodel1_dir	0	V	gazeCOD	GazeCoDxp	0	400	0	581079	4	580979
GazeCoD_1Model_male	7	1	20	<?xml version="1.0"?>\n<Clock xmlns:dt="urn:schemas-microsoft-com:datatypes"><Description dt:dt="string">E-Prime Primary Realtime Clock</Description><StartTime><Timestamp dt:dt="int">0</Timestamp><DateUtc dt:dt="string">2017-04-25T14:03:17Z</DateUtc></StartTime><FrequencyChanges><FrequencyChange><Frequency dt:dt="r8">3312958</Frequency><Timestamp dt:dt="r8">76911437410</Timestamp><Current dt:dt="…	60.004	1	right	-397758575	04-25-2017	16:03:17	14:03:17	female	150	{DOWNARROW}	79							0	584048	583863	{DOWNARROW}	185	582740	582363	877	DG0	1	4	129	mask1	0	583846	0	583646	eqm10_NoEyeNmodel1_dir	0	V	gazeCOD	GazeCoDxp	1	400	0	583346	6	583246
GazeCoD_1Model_male	7	1	20	<?xml version="1.0"?>\n<Clock xmlns:dt="urn:schemas-microsoft-com:datatypes"><Description dt:dt="string">E-Prime Primary Realtime Clock</Description><StartTime><Timestamp dt:dt="int">0</Timestamp><DateUtc dt:dt="string">2017-04-25T14:03:17Z</DateUtc></StartTime><FrequencyChanges><FrequencyChange><Frequency dt:dt="r8">3312958</Frequency><Timestamp dt:dt="r8">76911437410</Timestamp><Current dt:dt="…	60.004	1	right	-397758575	04-25-2017	16:03:17	14:03:17	female	151	{DOWNARROW}	79							0	585951	585612	{DOWNARROW}	339	584486	584063	923	DG0	12	4	130	mask12	0	585596	0	585396	eqm10_NoEyeNmodel1_dir	90	H	gazeCOD	GazeCoDxp	1	400	0	585096	10	584996
GazeCoD_1Model_male	7	1	20	<?xml version="1.0"?>\n<Clock xmlns:dt="urn:schemas-microsoft-com:datatypes"><Description dt:dt="string">E-Prime Primary Realtime Clock</Description><StartTime><Timestamp dt:dt="int">0</Timestamp><DateUtc dt:dt="string">2017-04-25T14:03:17Z</DateUtc></StartTime><FrequencyChanges><FrequencyChange><Frequency dt:dt="r8">3312958</Frequency><Timestamp dt:dt="r8">76911437410</Timestamp><Current dt:dt="…	60.004	1	right	-397758575	04-25-2017	16:03:17	14:03:17	female	152	{LEFTARROW}	55							0	587767	587496	{LEFTARROW}	271	586371	585962	909	left6,4	16	4	131	mask16	0	587479	0	587279	eqm10_NoEyeNmodel1_dir	90	H	gazeCOD	GazeCoDxp	1	400	0	586979	8	586879
GazeCoD_1Model_male	7	1	20	<?xml version="1.0"?>\n<Clock xmlns:dt="urn:schemas-microsoft-com:datatypes"><Description dt:dt="string">E-Prime Primary Realtime Clock</Description><StartTime><Timestamp dt:dt="int">0</Timestamp><DateUtc dt:dt="string">2017-04-25T14:03:17Z</DateUtc></StartTime><FrequencyChanges><FrequencyChange><Frequency dt:dt="r8">3312958</Frequency><Timestamp dt:dt="r8">76911437410</Timestamp><Current dt:dt="…	60.004	1	right	-397758575	04-25-2017	16:03:17	14:03:17	female	153	{RIGHTARROW}	40							0	589615	589296	{RIGHTARROW}	319	588170	587779	891	right6,4	10	4	132	mask10	0	589279	0	589079	eqm10_NoEyeNmodel1_dir	0	V	gazeCOD	GazeCoDxp	1	400	0	588779	9	588679
GazeCoD_1Model_male	7	1	20	<?xml version="1.0"?>\n<Clock xmlns:dt="urn:schemas-microsoft-com:datatypes"><Description dt:dt="string">E-Prime Primary Realtime Clock</Description><StartTime><Timestamp dt:dt="int">0</Timestamp><DateUtc dt:dt="string">2017-04-25T14:03:17Z</DateUtc></StartTime><FrequencyChanges><FrequencyChange><Frequency dt:dt="r8">3312958</Frequency><Timestamp dt:dt="r8">76911437410</Timestamp><Current dt:dt="…	60.004	1	right	-397758575	04-25-2017	16:03:17	14:03:17	female	154	{LEFTARROW}	53							0	591359	591029	{LEFTARROW}	330	589918	589629	789	left4,8	4	5	133	mask4	0	591012	-1	590812	eqm10_NoEyeNmodel1_dir	0	V	gazeCOD	GazeCoDxp	1	400	0	590513	-5	590413
GazeCoD_1Model_male	7	1	20	<?xml version="1.0"?>\n<Clock xmlns:dt="urn:schemas-microsoft-com:datatypes"><Description dt:dt="string">E-Prime Primary Realtime Clock</Description><StartTime><Timestamp dt:dt="int">0</Timestamp><DateUtc dt:dt="string">2017-04-25T14:03:17Z</DateUtc></StartTime><FrequencyChanges><FrequencyChange><Frequency dt:dt="r8">3312958</Frequency><Timestamp dt:dt="r8">76911437410</Timestamp><Current dt:dt="…	60.004	1	right	-397758575	04-25-2017	16:03:17	14:03:17	female	155	{RIGHTARROW}	46							0	593279	592929	{DOWNARROW}	350	591802	591379	923	right1,6	7	5	134	mask7	0	592912	0	592712	eqm10_NoEyeNmodel1_dir	0	V	gazeCOD	GazeCoDxp	0	400	0	592412	10	592312
GazeCoD_1Model_male	7	1	20	<?xml version="1.0"?>\n<Clock xmlns:dt="urn:schemas-microsoft-com:datatypes"><Description dt:dt="string">E-Prime Primary Realtime Clock</Description><StartTime><Timestamp dt:dt="int">0</Timestamp><DateUtc dt:dt="string">2017-04-25T14:03:17Z</DateUtc></StartTime><FrequencyChanges><FrequencyChange><Frequency dt:dt="r8">3312958</Frequency><Timestamp dt:dt="r8">76911437410</Timestamp><Current dt:dt="…	60.004	1	right	-397758575	04-25-2017	16:03:17	14:03:17	female	156	{RIGHTARROW}	77							0	594935	594712	{RIGHTARROW}	223	593601	593295	806	right8	22	5	135	mask22	0	594695	-1	594495	eqm10_NoEyeNmodel1_dir	90	H	gazeCOD	GazeCoDxp	1	400	0	594196	-5	594096
GazeCoD_1Model_male	7	1	20	<?xml version="1.0"?>\n<Clock xmlns:dt="urn:schemas-microsoft-com:datatypes"><Description dt:dt="string">E-Prime Primary Realtime Clock</Description><StartTime><Timestamp dt:dt="int">0</Timestamp><DateUtc dt:dt="string">2017-04-25T14:03:17Z</DateUtc></StartTime><FrequencyChanges><FrequencyChange><Frequency dt:dt="r8">3312958</Frequency><Timestamp dt:dt="r8">76911437410</Timestamp><Current dt:dt="…	60.004	1	right	-397758575	04-25-2017	16:03:17	14:03:17	female	157	{RIGHTARROW}	40							0	596631	596428	{RIGHTARROW}	203	595305	594945	860	right6,4	21	5	136	mask21	0	596412	0	596212	eqm10_NoEyeNmodel1_dir	90	H	gazeCOD	GazeCoDxp	1	400	0	595912	7	595812
GazeCoD_1Model_male	7	1	20	<?xml version="1.0"?>\n<Clock xmlns:dt="urn:schemas-microsoft-com:datatypes"><Description dt:dt="string">E-Prime Primary Realtime Clock</Description><StartTime><Timestamp dt:dt="int">0</Timestamp><DateUtc dt:dt="string">2017-04-25T14:03:17Z</DateUtc></StartTime><FrequencyChanges><FrequencyChange><Frequency dt:dt="r8">3312958</Frequency><Timestamp dt:dt="r8">76911437410</Timestamp><Current dt:dt="…	60.004	1	right	-397758575	04-25-2017	16:03:17	14:03:17	female	158	{RIGHTARROW}	42							0	598279	598045	{RIGHTARROW}	234	596918	596645	773	right4,8	20	5	137	mask20	0	598028	0	597828	eqm10_NoEyeNmodel1_dir	90	H	gazeCOD	GazeCoDxp	1	400	0	597528	10	597428
GazeCoD_1Model_male	7	1	20	<?xml version="1.0"?>\n<Clock xmlns:dt="urn:schemas-microsoft-com:datatypes"><Description dt:dt="string">E-Prime Primary Realtime Clock</Description><StartTime><Timestamp dt:dt="int">0</Timestamp><DateUtc dt:dt="string">2017-04-25T14:03:17Z</DateUtc></StartTime><FrequencyChanges><FrequencyChange><Frequency dt:dt="r8">3312958</Frequency><Timestamp dt:dt="r8">76911437410</Timestamp><Current dt:dt="…	60.004	1	right	-397758575	04-25-2017	16:03:17	14:03:17	female	159	{LEFTARROW}	55							0	600063	599712	{DOWNARROW}	351	598597	598295	802	left6,4	27	5	138	mask27	0	599695	0	599495	eqm10_NoEyeNmodel1_dir	90	HV	gazeCOD	GazeCoDxp	0	400	0	599195	-2	599095
GazeCoD_1Model_male	7	1	20	<?xml version="1.0"?>\n<Clock xmlns:dt="urn:schemas-microsoft-com:datatypes"><Description dt:dt="string">E-Prime Primary Realtime Clock</Description><StartTime><Timestamp dt:dt="int">0</Timestamp><DateUtc dt:dt="string">2017-04-25T14:03:17Z</DateUtc></StartTime><FrequencyChanges><FrequencyChange><Frequency dt:dt="r8">3312958</Frequency><Timestamp dt:dt="r8">76911437410</Timestamp><Current dt:dt="…	60.004	1	right	-397758575	04-25-2017	16:03:17	14:03:17	female	160	{DOWNARROW}	79							0	601863	601628	{DOWNARROW}	234	600509	600078	931	DG0	23	5	139	mask23	0	601612	0	601412	eqm10_NoEyeNmodel1_dir	90	HV	gazeCOD	GazeCoDxp	1	400	0	601112	3	601012
GazeCoD_1Model_male	7	1	20	<?xml version="1.0"?>\n<Clock xmlns:dt="urn:schemas-microsoft-com:datatypes"><Description dt:dt="string">E-Prime Primary Realtime Clock</Description><StartTime><Timestamp dt:dt="int">0</Timestamp><DateUtc dt:dt="string">2017-04-25T14:03:17Z</DateUtc></StartTime><FrequencyChanges><FrequencyChange><Frequency dt:dt="r8">3312958</Frequency><Timestamp dt:dt="r8">76911437410</Timestamp><Current dt:dt="…	60.004	1	right	-397758575	04-25-2017	16:03:17	14:03:17	female	161	{RIGHTARROW}	46							0	603734	603295	{DOWNARROW}	439	602181	601878	803	right1,6	29	5	140	mask29	0	603278	0	603078	eqm10_NoEyeNmodel1_dir	90	HV	gazeCOD	GazeCoDxp	0	400	0	602778	-3	602678
GazeCoD_1Model_male	7	1	20	<?xml version="1.0"?>\n<Clock xmlns:dt="urn:schemas-microsoft-com:datatypes"><Description dt:dt="string">E-Prime Primary Realtime Clock</Description><StartTime><Timestamp dt:dt="int">0</Timestamp><DateUtc dt:dt="string">2017-04-25T14:03:17Z</DateUtc></StartTime><FrequencyChanges><FrequencyChange><Frequency dt:dt="r8">3312958</Frequency><Timestamp dt:dt="r8">76911437410</Timestamp><Current dt:dt="…	60.004	1	right	-397758575	04-25-2017	16:03:17	14:03:17	female	162	{LEFTARROW}	78							0	605654	605211	{LEFTARROW}	443	604092	603745	847	left8	6	5	141	mask6	0	605195	0	604995	eqm10_NoEyeNmodel1_dir	0	V	gazeCOD	GazeCoDxp	1	400	0	604695	3	604595
GazeCoD_1Model_male	7	1	20	<?xml version="1.0"?>\n<Clock xmlns:dt="urn:schemas-microsoft-com:datatypes"><Description dt:dt="string">E-Prime Primary Realtime Clock</Description><StartTime><Timestamp dt:dt="int">0</Timestamp><DateUtc dt:dt="string">2017-04-25T14:03:17Z</DateUtc></StartTime><FrequencyChanges><FrequencyChange><Frequency dt:dt="r8">3312958</Frequency><Timestamp dt:dt="r8">76911437410</Timestamp><Current dt:dt="…	60.004	1	right	-397758575	04-25-2017	16:03:17	14:03:17	female	163	{LEFTARROW}	55							0	607374	607111	{LEFTARROW}	263	605986	605678	808	left6,4	5	5	142	mask5	0	607095	0	606895	eqm10_NoEyeNmodel1_dir	0	V	gazeCOD	GazeCoDxp	1	400	0	606595	9	606495
GazeCoD_1Model_male	7	1	20	<?xml version="1.0"?>\n<Clock xmlns:dt="urn:schemas-microsoft-com:datatypes"><Description dt:dt="string">E-Prime Primary Realtime Clock</Description><StartTime><Timestamp dt:dt="int">0</Timestamp><DateUtc dt:dt="string">2017-04-25T14:03:17Z</DateUtc></StartTime><FrequencyChanges><FrequencyChange><Frequency dt:dt="r8">3312958</Frequency><Timestamp dt:dt="r8">76911437410</Timestamp><Current dt:dt="…	60.004	1	right	-397758575	04-25-2017	16:03:17	14:03:17	female	164	{LEFTARROW}	53							0	609182	608911	{LEFTARROW}	271	607787	607394	893	left4,8	15	5	143	mask15	0	608894	0	608694	eqm10_NoEyeNmodel1_dir	90	H	gazeCOD	GazeCoDxp	1	400	0	608394	7	608294
GazeCoD_1Model_male	7	1	20	<?xml version="1.0"?>\n<Clock xmlns:dt="urn:schemas-microsoft-com:datatypes"><Description dt:dt="string">E-Prime Primary Realtime Clock</Description><StartTime><Timestamp dt:dt="int">0</Timestamp><DateUtc dt:dt="string">2017-04-25T14:03:17Z</DateUtc></StartTime><FrequencyChanges><FrequencyChange><Frequency dt:dt="r8">3312958</Frequency><Timestamp dt:dt="r8">76911437410</Timestamp><Current dt:dt="…	60.004	1	right	-397758575	04-25-2017	16:03:17	14:03:17	female	165	{DOWNARROW}	79							0	611606	610778	{DOWNARROW}	828	609663	609194	969	DG0	12	5	144	mask12	0	610761	0	610561	eqm10_NoEyeNmodel1_dir	90	H	gazeCOD	GazeCoDxp	1	400	0	610261	-2	610161
GazeCoD_1Model_male	7	1	20	<?xml version="1.0"?>\n<Clock xmlns:dt="urn:schemas-microsoft-com:datatypes"><Description dt:dt="string">E-Prime Primary Realtime Clock</Description><StartTime><Timestamp dt:dt="int">0</Timestamp><DateUtc dt:dt="string">2017-04-25T14:03:17Z</DateUtc></StartTime><FrequencyChanges><FrequencyChange><Frequency dt:dt="r8">3312958</Frequency><Timestamp dt:dt="r8">76911437410</Timestamp><Current dt:dt="…	60.004	1	right	-397758575	04-25-2017	16:03:17	14:03:17	female	166	{LEFTARROW}	49							0	613350	613144	{DOWNARROW}	206	612028	611628	900	left1,6	24	5	145	mask24	0	613128	0	612928	eqm10_NoEyeNmodel1_dir	90	HV	gazeCOD	GazeCoDxp	0	400	0	612628	0	612528
GazeCoD_1Model_male	7	1	20	<?xml version="1.0"?>\n<Clock xmlns:dt="urn:schemas-microsoft-com:datatypes"><Description dt:dt="string">E-Prime Primary Realtime Clock</Description><StartTime><Timestamp dt:dt="int">0</Timestamp><DateUtc dt:dt="string">2017-04-25T14:03:17Z</DateUtc></StartTime><FrequencyChanges><FrequencyChange><Frequency dt:dt="r8">3312958</Frequency><Timestamp dt:dt="r8">76911437410</Timestamp><Current dt:dt="…	60.004	1	right	-397758575	04-25-2017	16:03:17	14:03:17	female	167	{LEFTARROW}	49							0	615054	614827	{DOWNARROW}	227	613701	613361	840	left1,6	13	5	146	mask13	0	614811	0	614611	eqm10_NoEyeNmodel1_dir	90	H	gazeCOD	GazeCoDxp	0	400	0	614311	10	614211
GazeCoD_1Model_male	7	1	20	<?xml version="1.0"?>\n<Clock xmlns:dt="urn:schemas-microsoft-com:datatypes"><Description dt:dt="string">E-Prime Primary Realtime Clock</Description><StartTime><Timestamp dt:dt="int">0</Timestamp><DateUtc dt:dt="string">2017-04-25T14:03:17Z</DateUtc></StartTime><FrequencyChanges><FrequencyChange><Frequency dt:dt="r8">3312958</Frequency><Timestamp dt:dt="r8">76911437410</Timestamp><Current dt:dt="…	60.004	1	right	-397758575	04-25-2017	16:03:17	14:03:17	female	168	{LEFTARROW}	51							0	616886	616577	{DOWNARROW}	309	615454	615077	877	left3,2	25	5	147	mask25	0	616561	0	616361	eqm10_NoEyeNmodel1_dir	90	HV	gazeCOD	GazeCoDxp	0	400	0	616061	7	615961
GazeCoD_1Model_male	7	1	20	<?xml version="1.0"?>\n<Clock xmlns:dt="urn:schemas-microsoft-com:datatypes"><Description dt:dt="string">E-Prime Primary Realtime Clock</Description><StartTime><Timestamp dt:dt="int">0</Timestamp><DateUtc dt:dt="string">2017-04-25T14:03:17Z</DateUtc></StartTime><FrequencyChanges><FrequencyChange><Frequency dt:dt="r8">3312958</Frequency><Timestamp dt:dt="r8">76911437410</Timestamp><Current dt:dt="…	60.004	1	right	-397758575	04-25-2017	16:03:17	14:03:17	female	169	{RIGHTARROW}	44							0	618582	618427	{DOWNARROW}	154	617306	616911	895	right3,2	8	5	148	mask8	0	618411	0	618211	eqm10_NoEyeNmodel1_dir	0	V	gazeCOD	GazeCoDxp	0	400	0	617911	5	617811
GazeCoD_1Model_male	7	1	20	<?xml version="1.0"?>\n<Clock xmlns:dt="urn:schemas-microsoft-com:datatypes"><Description dt:dt="string">E-Prime Primary Realtime Clock</Description><StartTime><Timestamp dt:dt="int">0</Timestamp><DateUtc dt:dt="string">2017-04-25T14:03:17Z</DateUtc></StartTime><FrequencyChanges><FrequencyChange><Frequency dt:dt="r8">3312958</Frequency><Timestamp dt:dt="r8">76911437410</Timestamp><Current dt:dt="…	60.004	1	right	-397758575	04-25-2017	16:03:17	14:03:17	female	170	{RIGHTARROW}	42							0	620101	620077	{DOWNARROW}	24	618953	618594	859	right4,8	31	5	149	mask31	0	620060	0	619860	eqm10_NoEyeNmodel1_dir	90	HV	gazeCOD	GazeCoDxp	0	400	0	619560	7	619460
GazeCoD_1Model_male	7	1	20	<?xml version="1.0"?>\n<Clock xmlns:dt="urn:schemas-microsoft-com:datatypes"><Description dt:dt="string">E-Prime Primary Realtime Clock</Description><StartTime><Timestamp dt:dt="int">0</Timestamp><DateUtc dt:dt="string">2017-04-25T14:03:17Z</DateUtc></StartTime><FrequencyChanges><FrequencyChange><Frequency dt:dt="r8">3312958</Frequency><Timestamp dt:dt="r8">76911437410</Timestamp><Current dt:dt="…	60.004	1	right	-397758575	04-25-2017	16:03:17	14:03:17	female	171	{LEFTARROW}	55							0	622373	621644	{DOWNARROW}	729	620533	620111	922	left6,4	16	5	150	mask16	0	621627	-1	621427	eqm10_NoEyeNmodel1_dir	90	H	gazeCOD	GazeCoDxp	0	400	0	621128	-5	621028
GazeCoD_1Model_male	7	1	20	<?xml version="1.0"?>\n<Clock xmlns:dt="urn:schemas-microsoft-com:datatypes"><Description dt:dt="string">E-Prime Primary Realtime Clock</Description><StartTime><Timestamp dt:dt="int">0</Timestamp><DateUtc dt:dt="string">2017-04-25T14:03:17Z</DateUtc></StartTime><FrequencyChanges><FrequencyChange><Frequency dt:dt="r8">3312958</Frequency><Timestamp dt:dt="r8">76911437410</Timestamp><Current dt:dt="…	60.004	1	right	-397758575	04-25-2017	16:03:17	14:03:17	female	172	{RIGHTARROW}	40							0	623949	623810	{DOWNARROW}	139	622693	622394	799	right6,4	10	5	151	mask10	0	623794	0	623594	eqm10_NoEyeNmodel1_dir	0	V	gazeCOD	GazeCoDxp	0	400	0	623294	1	623194
GazeCoD_1Model_male	7	1	20	<?xml version="1.0"?>\n<Clock xmlns:dt="urn:schemas-microsoft-com:datatypes"><Description dt:dt="string">E-Prime Primary Realtime Clock</Description><StartTime><Timestamp dt:dt="int">0</Timestamp><DateUtc dt:dt="string">2017-04-25T14:03:17Z</DateUtc></StartTime><FrequencyChanges><FrequencyChange><Frequency dt:dt="r8">3312958</Frequency><Timestamp dt:dt="r8">76911437410</Timestamp><Current dt:dt="…	60.004	1	right	-397758575	04-25-2017	16:03:17	14:03:17	female	173	{RIGHTARROW}	44							0	625669	625427	{DOWNARROW}	242	624307	623960	847	right3,2	30	5	152	mask30	0	625410	0	625210	eqm10_NoEyeNmodel1_dir	90	HV	gazeCOD	GazeCoDxp	0	400	0	624910	3	624810
GazeCoD_1Model_male	7	1	20	<?xml version="1.0"?>\n<Clock xmlns:dt="urn:schemas-microsoft-com:datatypes"><Description dt:dt="string">E-Prime Primary Realtime Clock</Description><StartTime><Timestamp dt:dt="int">0</Timestamp><DateUtc dt:dt="string">2017-04-25T14:03:17Z</DateUtc></StartTime><FrequencyChanges><FrequencyChange><Frequency dt:dt="r8">3312958</Frequency><Timestamp dt:dt="r8">76911437410</Timestamp><Current dt:dt="…	60.004	1	right	-397758575	04-25-2017	16:03:17	14:03:17	female	174	{RIGHTARROW}	42							0	627605	627110	{DOWNARROW}	495	625986	625693	793	right4,8	9	5	153	mask9	0	627093	0	626893	eqm10_NoEyeNmodel1_dir	0	V	gazeCOD	GazeCoDxp	0	400	0	626593	7	626493
GazeCoD_1Model_male	7	1	20	<?xml version="1.0"?>\n<Clock xmlns:dt="urn:schemas-microsoft-com:datatypes"><Description dt:dt="string">E-Prime Primary Realtime Clock</Description><StartTime><Timestamp dt:dt="int">0</Timestamp><DateUtc dt:dt="string">2017-04-25T14:03:17Z</DateUtc></StartTime><FrequencyChanges><FrequencyChange><Frequency dt:dt="r8">3312958</Frequency><Timestamp dt:dt="r8">76911437410</Timestamp><Current dt:dt="…	60.004	1	right	-397758575	04-25-2017	16:03:17	14:03:17	female	175	{LEFTARROW}	49							0	629341	629060	{DOWNARROW}	281	627947	627627	820	left1,6	2	5	154	mask2	0	629043	0	628843	eqm10_NoEyeNmodel1_dir	0	V	gazeCOD	GazeCoDxp	0	400	0	628543	-4	628443
GazeCoD_1Model_male	7	1	20	<?xml version="1.0"?>\n<Clock xmlns:dt="urn:schemas-microsoft-com:datatypes"><Description dt:dt="string">E-Prime Primary Realtime Clock</Description><StartTime><Timestamp dt:dt="int">0</Timestamp><DateUtc dt:dt="string">2017-04-25T14:03:17Z</DateUtc></StartTime><FrequencyChanges><FrequencyChange><Frequency dt:dt="r8">3312958</Frequency><Timestamp dt:dt="r8">76911437410</Timestamp><Current dt:dt="…	60.004	1	right	-397758575	04-25-2017	16:03:17	14:03:17	female	176	{RIGHTARROW}	44							0	631605	630793	{DOWNARROW}	812	629679	629360	819	right3,2	19	5	155	mask19	0	630776	-1	630576	eqm10_NoEyeNmodel1_dir	90	H	gazeCOD	GazeCoDxp	0	400	0	630277	-2	630177
GazeCoD_1Model_male	7	1	20	<?xml version="1.0"?>\n<Clock xmlns:dt="urn:schemas-microsoft-com:datatypes"><Description dt:dt="string">E-Prime Primary Realtime Clock</Description><StartTime><Timestamp dt:dt="int">0</Timestamp><DateUtc dt:dt="string">2017-04-25T14:03:17Z</DateUtc></StartTime><FrequencyChanges><FrequencyChange><Frequency dt:dt="r8">3312958</Frequency><Timestamp dt:dt="r8">76911437410</Timestamp><Current dt:dt="…	60.004	1	right	-397758575	04-25-2017	16:03:17	14:03:17	female	177	{RIGHTARROW}	77							0	633533	633143	{RIGHTARROW}	390	632031	631626	905	right8	33	5	156	mask33	0	633126	0	632926	eqm10_NoEyeNmodel1_dir	90	HV	gazeCOD	GazeCoDxp	1	400	0	632626	-5	632526
GazeCoD_1Model_male	7	1	20	<?xml version="1.0"?>\n<Clock xmlns:dt="urn:schemas-microsoft-com:datatypes"><Description dt:dt="string">E-Prime Primary Realtime Clock</Description><StartTime><Timestamp dt:dt="int">0</Timestamp><DateUtc dt:dt="string">2017-04-25T14:03:17Z</DateUtc></StartTime><FrequencyChanges><FrequencyChange><Frequency dt:dt="r8">3312958</Frequency><Timestamp dt:dt="r8">76911437410</Timestamp><Current dt:dt="…	60.004	1	right	-397758575	04-25-2017	16:03:17	14:03:17	female	178	{RIGHTARROW}	77							0	635261	635026	{RIGHTARROW}	235	633915	633543	872	right8	11	5	157	mask11	0	635010	0	634810	eqm10_NoEyeNmodel1_dir	0	V	gazeCOD	GazeCoDxp	1	400	0	634510	-5	634410
GazeCoD_1Model_male	7	1	20	<?xml version="1.0"?>\n<Clock xmlns:dt="urn:schemas-microsoft-com:datatypes"><Description dt:dt="string">E-Prime Primary Realtime Clock</Description><StartTime><Timestamp dt:dt="int">0</Timestamp><DateUtc dt:dt="string">2017-04-25T14:03:17Z</DateUtc></StartTime><FrequencyChanges><FrequencyChange><Frequency dt:dt="r8">3312958</Frequency><Timestamp dt:dt="r8">76911437410</Timestamp><Current dt:dt="…	60.004	1	right	-397758575	04-25-2017	16:03:17	14:03:17	female	179	{LEFTARROW}	78							0	637060	636809	{LEFTARROW}	251	635695	635276	919	left8	28	5	158	mask28	0	636793	0	636593	eqm10_NoEyeNmodel1_dir	90	HV	gazeCOD	GazeCoDxp	1	400	0	636293	-2	636193
GazeCoD_1Model_male	7	1	20	<?xml version="1.0"?>\n<Clock xmlns:dt="urn:schemas-microsoft-com:datatypes"><Description dt:dt="string">E-Prime Primary Realtime Clock</Description><StartTime><Timestamp dt:dt="int">0</Timestamp><DateUtc dt:dt="string">2017-04-25T14:03:17Z</DateUtc></StartTime><FrequencyChanges><FrequencyChange><Frequency dt:dt="r8">3312958</Frequency><Timestamp dt:dt="r8">76911437410</Timestamp><Current dt:dt="…	60.004	1	right	-397758575	04-25-2017	16:03:17	14:03:17	female	180	{RIGHTARROW}	40							0	638876	638509	{DOWNARROW}	367	637388	637076	812	right6,4	32	5	159	mask32	0	638493	0	638293	eqm10_NoEyeNmodel1_dir	90	HV	gazeCOD	GazeCoDxp	0	400	0	637993	5	637893
GazeCoD_1Model_male	7	1	20	<?xml version="1.0"?>\n<Clock xmlns:dt="urn:schemas-microsoft-com:datatypes"><Description dt:dt="string">E-Prime Primary Realtime Clock</Description><StartTime><Timestamp dt:dt="int">0</Timestamp><DateUtc dt:dt="string">2017-04-25T14:03:17Z</DateUtc></StartTime><FrequencyChanges><FrequencyChange><Frequency dt:dt="r8">3312958</Frequency><Timestamp dt:dt="r8">76911437410</Timestamp><Current dt:dt="…	60.004	1	right	-397758575	04-25-2017	16:03:17	14:03:17	female	181	{LEFTARROW}	51							0	640508	640293	{DOWNARROW}	215	639176	638893	783	left3,2	14	5	160	mask14	0	640276	0	640076	eqm10_NoEyeNmodel1_dir	90	H	gazeCOD	GazeCoDxp	0	400	0	639776	0	639676
GazeCoD_1Model_male	7	1	20	<?xml version="1.0"?>\n<Clock xmlns:dt="urn:schemas-microsoft-com:datatypes"><Description dt:dt="string">E-Prime Primary Realtime Clock</Description><StartTime><Timestamp dt:dt="int">0</Timestamp><DateUtc dt:dt="string">2017-04-25T14:03:17Z</DateUtc></StartTime><FrequencyChanges><FrequencyChange><Frequency dt:dt="r8">3312958</Frequency><Timestamp dt:dt="r8">76911437410</Timestamp><Current dt:dt="…	60.004	1	right	-397758575	04-25-2017	16:03:17	14:03:17	female	182	{DOWNARROW}	79							0	642228	641992	{DOWNARROW}	236	640879	640526	853	DG0	1	5	161	mask1	0	641976	0	641776	eqm10_NoEyeNmodel1_dir	0	V	gazeCOD	GazeCoDxp	1	400	0	641476	-3	641376
GazeCoD_1Model_male	7	1	20	<?xml version="1.0"?>\n<Clock xmlns:dt="urn:schemas-microsoft-com:datatypes"><Description dt:dt="string">E-Prime Primary Realtime Clock</Description><StartTime><Timestamp dt:dt="int">0</Timestamp><DateUtc dt:dt="string">2017-04-25T14:03:17Z</DateUtc></StartTime><FrequencyChanges><FrequencyChange><Frequency dt:dt="r8">3312958</Frequency><Timestamp dt:dt="r8">76911437410</Timestamp><Current dt:dt="…	60.004	1	right	-397758575	04-25-2017	16:03:17	14:03:17	female	183	{RIGHTARROW}	46							0	643780	643676	{DOWNARROW}	104	642554	642242	812	right1,6	18	5	162	mask18	0	643659	0	643459	eqm10_NoEyeNmodel1_dir	90	H	gazeCOD	GazeCoDxp	0	400	0	643159	5	643059
GazeCoD_1Model_male	7	1	20	<?xml version="1.0"?>\n<Clock xmlns:dt="urn:schemas-microsoft-com:datatypes"><Description dt:dt="string">E-Prime Primary Realtime Clock</Description><StartTime><Timestamp dt:dt="int">0</Timestamp><DateUtc dt:dt="string">2017-04-25T14:03:17Z</DateUtc></StartTime><FrequencyChanges><FrequencyChange><Frequency dt:dt="r8">3312958</Frequency><Timestamp dt:dt="r8">76911437410</Timestamp><Current dt:dt="…	60.004	1	right	-397758575	04-25-2017	16:03:17	14:03:17	female	184	{LEFTARROW}	53							0	645412	645242	{LEFTARROW}	170	644122	643792	830	left4,8	26	5	163	mask26	0	645226	0	645026	eqm10_NoEyeNmodel1_dir	90	HV	gazeCOD	GazeCoDxp	1	400	0	644726	4	644626
GazeCoD_1Model_male	7	1	20	<?xml version="1.0"?>\n<Clock xmlns:dt="urn:schemas-microsoft-com:datatypes"><Description dt:dt="string">E-Prime Primary Realtime Clock</Description><StartTime><Timestamp dt:dt="int">0</Timestamp><DateUtc dt:dt="string">2017-04-25T14:03:17Z</DateUtc></StartTime><FrequencyChanges><FrequencyChange><Frequency dt:dt="r8">3312958</Frequency><Timestamp dt:dt="r8">76911437410</Timestamp><Current dt:dt="…	60.004	1	right	-397758575	04-25-2017	16:03:17	14:03:17	female	185	{LEFTARROW}	78							0	647076	646892	{LEFTARROW}	184	645778	645426	852	left8	17	5	164	mask17	0	646876	0	646676	eqm10_NoEyeNmodel1_dir	90	H	gazeCOD	GazeCoDxp	1	400	0	646376	-2	646276
GazeCoD_1Model_male	7	1	20	<?xml version="1.0"?>\n<Clock xmlns:dt="urn:schemas-microsoft-com:datatypes"><Description dt:dt="string">E-Prime Primary Realtime Clock</Description><StartTime><Timestamp dt:dt="int">0</Timestamp><DateUtc dt:dt="string">2017-04-25T14:03:17Z</DateUtc></StartTime><FrequencyChanges><FrequencyChange><Frequency dt:dt="r8">3312958</Frequency><Timestamp dt:dt="r8">76911437410</Timestamp><Current dt:dt="…	60.004	1	right	-397758575	04-25-2017	16:03:17	14:03:17	female	186	{LEFTARROW}	51							0	648844	648609	{DOWNARROW}	235	647495	647092	903	left3,2	3	5	165	mask3	0	648592	0	648392	eqm10_NoEyeNmodel1_dir	0	V	gazeCOD	GazeCoDxp	0	400	0	648092	-3	647992
GazeCoD_1Model_male	7	1	20	<?xml version="1.0"?>\n<Clock xmlns:dt="urn:schemas-microsoft-com:datatypes"><Description dt:dt="string">E-Prime Primary Realtime Clock</Description><StartTime><Timestamp dt:dt="int">0</Timestamp><DateUtc dt:dt="string">2017-04-25T14:03:17Z</DateUtc></StartTime><FrequencyChanges><FrequencyChange><Frequency dt:dt="r8">3312958</Frequency><Timestamp dt:dt="r8">76911437410</Timestamp><Current dt:dt="…	60.004	1	right	-397758575	04-25-2017	16:03:17	14:03:17	female	187	{LEFTARROW}	49							0	724791	724421	{DOWNARROW}	370	723297	723021	776	left1,6	13	6	166	mask13	0	724404	0	724204	eqm10_NoEyeNmodel1_dir	90	H	gazeCOD	GazeCoDxp	0	400	0	723904	7	723804
GazeCoD_1Model_male	7	1	20	<?xml version="1.0"?>\n<Clock xmlns:dt="urn:schemas-microsoft-com:datatypes"><Description dt:dt="string">E-Prime Primary Realtime Clock</Description><StartTime><Timestamp dt:dt="int">0</Timestamp><DateUtc dt:dt="string">2017-04-25T14:03:17Z</DateUtc></StartTime><FrequencyChanges><FrequencyChange><Frequency dt:dt="r8">3312958</Frequency><Timestamp dt:dt="r8">76911437410</Timestamp><Current dt:dt="…	60.004	1	right	-397758575	04-25-2017	16:03:17	14:03:17	female	188	{LEFTARROW}	51							0	726607	726354	{DOWNARROW}	253	725237	724804	933	left3,2	14	6	167	mask14	0	726338	0	726138	eqm10_NoEyeNmodel1_dir	90	H	gazeCOD	GazeCoDxp	0	400	0	725838	1	725738
GazeCoD_1Model_male	7	1	20	<?xml version="1.0"?>\n<Clock xmlns:dt="urn:schemas-microsoft-com:datatypes"><Description dt:dt="string">E-Prime Primary Realtime Clock</Description><StartTime><Timestamp dt:dt="int">0</Timestamp><DateUtc dt:dt="string">2017-04-25T14:03:17Z</DateUtc></StartTime><FrequencyChanges><FrequencyChange><Frequency dt:dt="r8">3312958</Frequency><Timestamp dt:dt="r8">76911437410</Timestamp><Current dt:dt="…	60.004	1	right	-397758575	04-25-2017	16:03:17	14:03:17	female	189	{LEFTARROW}	78							0	728255	728137	{LEFTARROW}	118	727015	726621	894	left8	17	6	168	mask17	0	728121	0	727921	eqm10_NoEyeNmodel1_dir	90	H	gazeCOD	GazeCoDxp	1	400	0	727621	6	727521
GazeCoD_1Model_male	7	1	20	<?xml version="1.0"?>\n<Clock xmlns:dt="urn:schemas-microsoft-com:datatypes"><Description dt:dt="string">E-Prime Primary Realtime Clock</Description><StartTime><Timestamp dt:dt="int">0</Timestamp><DateUtc dt:dt="string">2017-04-25T14:03:17Z</DateUtc></StartTime><FrequencyChanges><FrequencyChange><Frequency dt:dt="r8">3312958</Frequency><Timestamp dt:dt="r8">76911437410</Timestamp><Current dt:dt="…	60.004	1	right	-397758575	04-25-2017	16:03:17	14:03:17	female	190	{RIGHTARROW}	77							0	729943	729854	{RIGHTARROW}	89	728736	728271	965	right8	11	6	169	mask11	0	729837	0	729637	eqm10_NoEyeNmodel1_dir	0	V	gazeCOD	GazeCoDxp	1	400	0	729337	1	729237
GazeCoD_1Model_male	7	1	20	<?xml version="1.0"?>\n<Clock xmlns:dt="urn:schemas-microsoft-com:datatypes"><Description dt:dt="string">E-Prime Primary Realtime Clock</Description><StartTime><Timestamp dt:dt="int">0</Timestamp><DateUtc dt:dt="string">2017-04-25T14:03:17Z</DateUtc></StartTime><FrequencyChanges><FrequencyChange><Frequency dt:dt="r8">3312958</Frequency><Timestamp dt:dt="r8">76911437410</Timestamp><Current dt:dt="…	60.004	1	right	-397758575	04-25-2017	16:03:17	14:03:17	female	191	{DOWNARROW}	79							0	731719	731404	{DOWNARROW}	315	730283	729954	829	DG0	12	6	170	mask12	0	731387	0	731187	eqm10_NoEyeNmodel1_dir	90	H	gazeCOD	GazeCoDxp	1	400	0	730887	4	730787
GazeCoD_1Model_male	7	1	20	<?xml version="1.0"?>\n<Clock xmlns:dt="urn:schemas-microsoft-com:datatypes"><Description dt:dt="string">E-Prime Primary Realtime Clock</Description><StartTime><Timestamp dt:dt="int">0</Timestamp><DateUtc dt:dt="string">2017-04-25T14:03:17Z</DateUtc></StartTime><FrequencyChanges><FrequencyChange><Frequency dt:dt="r8">3312958</Frequency><Timestamp dt:dt="r8">76911437410</Timestamp><Current dt:dt="…	60.004	1	right	-397758575	04-25-2017	16:03:17	14:03:17	female	192	{RIGHTARROW}	42							0	733399	733237	{DOWNARROW}	162	732116	731737	879	right4,8	31	6	171	mask31	0	733220	-1	733020	eqm10_NoEyeNmodel1_dir	90	HV	gazeCOD	GazeCoDxp	0	400	0	732721	5	732621
GazeCoD_1Model_male	7	1	20	<?xml version="1.0"?>\n<Clock xmlns:dt="urn:schemas-microsoft-com:datatypes"><Description dt:dt="string">E-Prime Primary Realtime Clock</Description><StartTime><Timestamp dt:dt="int">0</Timestamp><DateUtc dt:dt="string">2017-04-25T14:03:17Z</DateUtc></StartTime><FrequencyChanges><FrequencyChange><Frequency dt:dt="r8">3312958</Frequency><Timestamp dt:dt="r8">76911437410</Timestamp><Current dt:dt="…	60.004	1	right	-397758575	04-25-2017	16:03:17	14:03:17	female	193	{RIGHTARROW}	46							0	735095	735020	{DOWNARROW}	75	733901	733420	981	right1,6	29	6	172	mask29	0	735004	0	734804	eqm10_NoEyeNmodel1_dir	90	HV	gazeCOD	GazeCoDxp	0	400	0	734504	3	734404
GazeCoD_1Model_male	7	1	20	<?xml version="1.0"?>\n<Clock xmlns:dt="urn:schemas-microsoft-com:datatypes"><Description dt:dt="string">E-Prime Primary Realtime Clock</Description><StartTime><Timestamp dt:dt="int">0</Timestamp><DateUtc dt:dt="string">2017-04-25T14:03:17Z</DateUtc></StartTime><FrequencyChanges><FrequencyChange><Frequency dt:dt="r8">3312958</Frequency><Timestamp dt:dt="r8">76911437410</Timestamp><Current dt:dt="…	60.004	1	right	-397758575	04-25-2017	16:03:17	14:03:17	female	194	{LEFTARROW}	49							0	736751	736704	{DOWNARROW}	47	735592	735104	988	left1,6	24	6	173	mask24	0	736687	0	736487	eqm10_NoEyeNmodel1_dir	90	HV	gazeCOD	GazeCoDxp	0	400	0	736187	-5	736087
GazeCoD_1Model_male	7	1	20	<?xml version="1.0"?>\n<Clock xmlns:dt="urn:schemas-microsoft-com:datatypes"><Description dt:dt="string">E-Prime Primary Realtime Clock</Description><StartTime><Timestamp dt:dt="int">0</Timestamp><DateUtc dt:dt="string">2017-04-25T14:03:17Z</DateUtc></StartTime><FrequencyChanges><FrequencyChange><Frequency dt:dt="r8">3312958</Frequency><Timestamp dt:dt="r8">76911437410</Timestamp><Current dt:dt="…	60.004	1	right	-397758575	04-25-2017	16:03:17	14:03:17	female	195	{RIGHTARROW}	77							0	739910	738304	{RIGHTARROW}	1606	737185	736770	915	right8	33	6	174	mask33	0	738287	0	738087	eqm10_NoEyeNmodel1_dir	90	HV	gazeCOD	GazeCoDxp	1	400	0	737787	2	737687
GazeCoD_1Model_male	7	1	20	<?xml version="1.0"?>\n<Clock xmlns:dt="urn:schemas-microsoft-com:datatypes"><Description dt:dt="string">E-Prime Primary Realtime Clock</Description><StartTime><Timestamp dt:dt="int">0</Timestamp><DateUtc dt:dt="string">2017-04-25T14:03:17Z</DateUtc></StartTime><FrequencyChanges><FrequencyChange><Frequency dt:dt="r8">3312958</Frequency><Timestamp dt:dt="r8">76911437410</Timestamp><Current dt:dt="…	60.004	1	right	-397758575	04-25-2017	16:03:17	14:03:17	female	196	{LEFTARROW}	53							0	741966	741520	{LEFTARROW}	446	740398	739920	978	left4,8	4	6	175	mask4	0	741503	0	741303	eqm10_NoEyeNmodel1_dir	0	V	gazeCOD	GazeCoDxp	1	400	0	741003	5	740903
GazeCoD_1Model_male	7	1	20	<?xml version="1.0"?>\n<Clock xmlns:dt="urn:schemas-microsoft-com:datatypes"><Description dt:dt="string">E-Prime Primary Realtime Clock</Description><StartTime><Timestamp dt:dt="int">0</Timestamp><DateUtc dt:dt="string">2017-04-25T14:03:17Z</DateUtc></StartTime><FrequencyChanges><FrequencyChange><Frequency dt:dt="r8">3312958</Frequency><Timestamp dt:dt="r8">76911437410</Timestamp><Current dt:dt="…	60.004	1	right	-397758575	04-25-2017	16:03:17	14:03:17	female	197	{RIGHTARROW}	46							0	743574	743437	{DOWNARROW}	137	742310	741987	823	right1,6	18	6	176	mask18	0	743420	0	743220	eqm10_NoEyeNmodel1_dir	90	H	gazeCOD	GazeCoDxp	0	400	0	742920	10	742820
GazeCoD_1Model_male	7	1	20	<?xml version="1.0"?>\n<Clock xmlns:dt="urn:schemas-microsoft-com:datatypes"><Description dt:dt="string">E-Prime Primary Realtime Clock</Description><StartTime><Timestamp dt:dt="int">0</Timestamp><DateUtc dt:dt="string">2017-04-25T14:03:17Z</DateUtc></StartTime><FrequencyChanges><FrequencyChange><Frequency dt:dt="r8">3312958</Frequency><Timestamp dt:dt="r8">76911437410</Timestamp><Current dt:dt="…	60.004	1	right	-397758575	04-25-2017	16:03:17	14:03:17	female	198	{LEFTARROW}	55							0	745230	745170	{LEFTARROW}	60	744044	743587	957	left6,4	5	6	177	mask5	0	745153	0	744953	eqm10_NoEyeNmodel1_dir	0	V	gazeCOD	GazeCoDxp	1	400	0	744653	9	744553
GazeCoD_1Model_male	7	1	20	<?xml version="1.0"?>\n<Clock xmlns:dt="urn:schemas-microsoft-com:datatypes"><Description dt:dt="string">E-Prime Primary Realtime Clock</Description><StartTime><Timestamp dt:dt="int">0</Timestamp><DateUtc dt:dt="string">2017-04-25T14:03:17Z</DateUtc></StartTime><FrequencyChanges><FrequencyChange><Frequency dt:dt="r8">3312958</Frequency><Timestamp dt:dt="r8">76911437410</Timestamp><Current dt:dt="…	60.004	1	right	-397758575	04-25-2017	16:03:17	14:03:17	female	199	{LEFTARROW}	51							0	746694	746653	{LEFTARROW}	41	745538	745253	785	left3,2	25	6	178	mask25	0	746636	0	746436	eqm10_NoEyeNmodel1_dir	90	HV	gazeCOD	GazeCoDxp	1	400	0	746136	-2	746036
GazeCoD_1Model_male	7	1	20	<?xml version="1.0"?>\n<Clock xmlns:dt="urn:schemas-microsoft-com:datatypes"><Description dt:dt="string">E-Prime Primary Realtime Clock</Description><StartTime><Timestamp dt:dt="int">0</Timestamp><DateUtc dt:dt="string">2017-04-25T14:03:17Z</DateUtc></StartTime><FrequencyChanges><FrequencyChange><Frequency dt:dt="r8">3312958</Frequency><Timestamp dt:dt="r8">76911437410</Timestamp><Current dt:dt="…	60.004	1	right	-397758575	04-25-2017	16:03:17	14:03:17	female	200	{LEFTARROW}	51							0	748366	748236	{DOWNARROW}	130	747111	746703	908	left3,2	3	6	179	mask3	0	748220	0	748020	eqm10_NoEyeNmodel1_dir	0	V	gazeCOD	GazeCoDxp	0	400	0	747720	9	747620
GazeCoD_1Model_male	7	1	20	<?xml version="1.0"?>\n<Clock xmlns:dt="urn:schemas-microsoft-com:datatypes"><Description dt:dt="string">E-Prime Primary Realtime Clock</Description><StartTime><Timestamp dt:dt="int">0</Timestamp><DateUtc dt:dt="string">2017-04-25T14:03:17Z</DateUtc></StartTime><FrequencyChanges><FrequencyChange><Frequency dt:dt="r8">3312958</Frequency><Timestamp dt:dt="r8">76911437410</Timestamp><Current dt:dt="…	60.004	1	right	-397758575	04-25-2017	16:03:17	14:03:17	female	201	{RIGHTARROW}	44							0	750166	749903	{RIGHTARROW}	263	748785	748386	899	right3,2	30	6	180	mask30	0	749886	0	749686	eqm10_NoEyeNmodel1_dir	90	HV	gazeCOD	GazeCoDxp	1	400	0	749386	1	749286
GazeCoD_1Model_male	7	1	20	<?xml version="1.0"?>\n<Clock xmlns:dt="urn:schemas-microsoft-com:datatypes"><Description dt:dt="string">E-Prime Primary Realtime Clock</Description><StartTime><Timestamp dt:dt="int">0</Timestamp><DateUtc dt:dt="string">2017-04-25T14:03:17Z</DateUtc></StartTime><FrequencyChanges><FrequencyChange><Frequency dt:dt="r8">3312958</Frequency><Timestamp dt:dt="r8">76911437410</Timestamp><Current dt:dt="…	60.004	1	right	-397758575	04-25-2017	16:03:17	14:03:17	female	202	{DOWNARROW}	79							0	752086	751786	{RIGHTARROW}	300	750659	750186	973	DG0	1	6	181	mask1	0	751769	0	751569	eqm10_NoEyeNmodel1_dir	0	V	gazeCOD	GazeCoDxp	0	400	0	751269	10	751169
GazeCoD_1Model_male	7	1	20	<?xml version="1.0"?>\n<Clock xmlns:dt="urn:schemas-microsoft-com:datatypes"><Description dt:dt="string">E-Prime Primary Realtime Clock</Description><StartTime><Timestamp dt:dt="int">0</Timestamp><DateUtc dt:dt="string">2017-04-25T14:03:17Z</DateUtc></StartTime><FrequencyChanges><FrequencyChange><Frequency dt:dt="r8">3312958</Frequency><Timestamp dt:dt="r8">76911437410</Timestamp><Current dt:dt="…	60.004	1	right	-397758575	04-25-2017	16:03:17	14:03:17	female	203	{LEFTARROW}	55							0	753878	753703	{LEFTARROW}	175	752581	752103	978	left6,4	27	6	182	mask27	0	753686	0	753486	eqm10_NoEyeNmodel1_dir	90	HV	gazeCOD	GazeCoDxp	1	400	0	753186	5	753086
GazeCoD_1Model_male	7	1	20	<?xml version="1.0"?>\n<Clock xmlns:dt="urn:schemas-microsoft-com:datatypes"><Description dt:dt="string">E-Prime Primary Realtime Clock</Description><StartTime><Timestamp dt:dt="int">0</Timestamp><DateUtc dt:dt="string">2017-04-25T14:03:17Z</DateUtc></StartTime><FrequencyChanges><FrequencyChange><Frequency dt:dt="r8">3312958</Frequency><Timestamp dt:dt="r8">76911437410</Timestamp><Current dt:dt="…	60.004	1	right	-397758575	04-25-2017	16:03:17	14:03:17	female	204	{LEFTARROW}	53							0	755493	755319	{DOWNARROW}	174	754200	753903	797	left4,8	15	6	183	mask15	0	755303	0	755103	eqm10_NoEyeNmodel1_dir	90	H	gazeCOD	GazeCoDxp	0	400	0	754803	3	754703
GazeCoD_1Model_male	7	1	20	<?xml version="1.0"?>\n<Clock xmlns:dt="urn:schemas-microsoft-com:datatypes"><Description dt:dt="string">E-Prime Primary Realtime Clock</Description><StartTime><Timestamp dt:dt="int">0</Timestamp><DateUtc dt:dt="string">2017-04-25T14:03:17Z</DateUtc></StartTime><FrequencyChanges><FrequencyChange><Frequency dt:dt="r8">3312958</Frequency><Timestamp dt:dt="r8">76911437410</Timestamp><Current dt:dt="…	60.004	1	right	-397758575	04-25-2017	16:03:17	14:03:17	female	205	{LEFTARROW}	53							0	757277	757102	{LEFTARROW}	175	755990	755503	987	left4,8	26	6	184	mask26	0	757086	0	756886	eqm10_NoEyeNmodel1_dir	90	HV	gazeCOD	GazeCoDxp	1	400	0	756586	-4	756486
GazeCoD_1Model_male	7	1	20	<?xml version="1.0"?>\n<Clock xmlns:dt="urn:schemas-microsoft-com:datatypes"><Description dt:dt="string">E-Prime Primary Realtime Clock</Description><StartTime><Timestamp dt:dt="int">0</Timestamp><DateUtc dt:dt="string">2017-04-25T14:03:17Z</DateUtc></StartTime><FrequencyChanges><FrequencyChange><Frequency dt:dt="r8">3312958</Frequency><Timestamp dt:dt="r8">76911437410</Timestamp><Current dt:dt="…	60.004	1	right	-397758575	04-25-2017	16:03:17	14:03:17	female	206	{RIGHTARROW}	42							0	758997	758802	{RIGHTARROW}	195	757686	757302	884	right4,8	9	6	185	mask9	0	758786	0	758586	eqm10_NoEyeNmodel1_dir	0	V	gazeCOD	GazeCoDxp	1	400	0	758286	0	758186
GazeCoD_1Model_male	7	1	20	<?xml version="1.0"?>\n<Clock xmlns:dt="urn:schemas-microsoft-com:datatypes"><Description dt:dt="string">E-Prime Primary Realtime Clock</Description><StartTime><Timestamp dt:dt="int">0</Timestamp><DateUtc dt:dt="string">2017-04-25T14:03:17Z</DateUtc></StartTime><FrequencyChanges><FrequencyChange><Frequency dt:dt="r8">3312958</Frequency><Timestamp dt:dt="r8">76911437410</Timestamp><Current dt:dt="…	60.004	1	right	-397758575	04-25-2017	16:03:17	14:03:17	female	207	{LEFTARROW}	78							0	760677	760569	{LEFTARROW}	108	759449	759019	930	left8	6	6	186	mask6	0	760552	0	760352	eqm10_NoEyeNmodel1_dir	0	V	gazeCOD	GazeCoDxp	1	400	0	760052	3	759952
GazeCoD_1Model_male	7	1	20	<?xml version="1.0"?>\n<Clock xmlns:dt="urn:schemas-microsoft-com:datatypes"><Description dt:dt="string">E-Prime Primary Realtime Clock</Description><StartTime><Timestamp dt:dt="int">0</Timestamp><DateUtc dt:dt="string">2017-04-25T14:03:17Z</DateUtc></StartTime><FrequencyChanges><FrequencyChange><Frequency dt:dt="r8">3312958</Frequency><Timestamp dt:dt="r8">76911437410</Timestamp><Current dt:dt="…	60.004	1	right	-397758575	04-25-2017	16:03:17	14:03:17	female	208	{LEFTARROW}	49							0	762429	762285	{DOWNARROW}	144	761166	760702	964	left1,6	2	6	187	mask2	0	762269	0	762069	eqm10_NoEyeNmodel1_dir	0	V	gazeCOD	GazeCoDxp	0	400	0	761769	3	761669
GazeCoD_1Model_male	7	1	20	<?xml version="1.0"?>\n<Clock xmlns:dt="urn:schemas-microsoft-com:datatypes"><Description dt:dt="string">E-Prime Primary Realtime Clock</Description><StartTime><Timestamp dt:dt="int">0</Timestamp><DateUtc dt:dt="string">2017-04-25T14:03:17Z</DateUtc></StartTime><FrequencyChanges><FrequencyChange><Frequency dt:dt="r8">3312958</Frequency><Timestamp dt:dt="r8">76911437410</Timestamp><Current dt:dt="…	60.004	1	right	-397758575	04-25-2017	16:03:17	14:03:17	female	209	{RIGHTARROW}	40							0	764213	763985	{RIGHTARROW}	228	762867	762452	915	right6,4	21	6	188	mask21	0	763969	0	763769	eqm10_NoEyeNmodel1_dir	90	H	gazeCOD	GazeCoDxp	1	400	0	763469	2	763369
GazeCoD_1Model_male	7	1	20	<?xml version="1.0"?>\n<Clock xmlns:dt="urn:schemas-microsoft-com:datatypes"><Description dt:dt="string">E-Prime Primary Realtime Clock</Description><StartTime><Timestamp dt:dt="int">0</Timestamp><DateUtc dt:dt="string">2017-04-25T14:03:17Z</DateUtc></StartTime><FrequencyChanges><FrequencyChange><Frequency dt:dt="r8">3312958</Frequency><Timestamp dt:dt="r8">76911437410</Timestamp><Current dt:dt="…	60.004	1	right	-397758575	04-25-2017	16:03:17	14:03:17	female	210	{RIGHTARROW}	46							0	766101	765835	{DOWNARROW}	266	764724	764235	989	right1,6	7	6	189	mask7	0	765819	0	765619	eqm10_NoEyeNmodel1_dir	0	V	gazeCOD	GazeCoDxp	0	400	0	765319	-5	765219
GazeCoD_1Model_male	7	1	20	<?xml version="1.0"?>\n<Clock xmlns:dt="urn:schemas-microsoft-com:datatypes"><Description dt:dt="string">E-Prime Primary Realtime Clock</Description><StartTime><Timestamp dt:dt="int">0</Timestamp><DateUtc dt:dt="string">2017-04-25T14:03:17Z</DateUtc></StartTime><FrequencyChanges><FrequencyChange><Frequency dt:dt="r8">3312958</Frequency><Timestamp dt:dt="r8">76911437410</Timestamp><Current dt:dt="…	60.004	1	right	-397758575	04-25-2017	16:03:17	14:03:17	female	211	{RIGHTARROW}	42							0	767749	767585	{DOWNARROW}	164	766469	766119	850	right4,8	20	6	190	mask20	0	767568	0	767368	eqm10_NoEyeNmodel1_dir	90	H	gazeCOD	GazeCoDxp	0	400	0	767068	-1	766968
GazeCoD_1Model_male	7	1	20	<?xml version="1.0"?>\n<Clock xmlns:dt="urn:schemas-microsoft-com:datatypes"><Description dt:dt="string">E-Prime Primary Realtime Clock</Description><StartTime><Timestamp dt:dt="int">0</Timestamp><DateUtc dt:dt="string">2017-04-25T14:03:17Z</DateUtc></StartTime><FrequencyChanges><FrequencyChange><Frequency dt:dt="r8">3312958</Frequency><Timestamp dt:dt="r8">76911437410</Timestamp><Current dt:dt="…	60.004	1	right	-397758575	04-25-2017	16:03:17	14:03:17	female	212	{DOWNARROW}	79							0	769261	769235	{DOWNARROW}	26	768110	767768	842	DG0	23	6	191	mask23	0	769218	0	769018	eqm10_NoEyeNmodel1_dir	90	HV	gazeCOD	GazeCoDxp	1	400	0	768718	8	768618
GazeCoD_1Model_male	7	1	20	<?xml version="1.0"?>\n<Clock xmlns:dt="urn:schemas-microsoft-com:datatypes"><Description dt:dt="string">E-Prime Primary Realtime Clock</Description><StartTime><Timestamp dt:dt="int">0</Timestamp><DateUtc dt:dt="string">2017-04-25T14:03:17Z</DateUtc></StartTime><FrequencyChanges><FrequencyChange><Frequency dt:dt="r8">3312958</Frequency><Timestamp dt:dt="r8">76911437410</Timestamp><Current dt:dt="…	60.004	1	right	-397758575	04-25-2017	16:03:17	14:03:17	female	213	{RIGHTARROW}	77							0	770805	770768	{RIGHTARROW}	36	769646	769285	861	right8	22	6	192	mask22	0	770752	0	770552	eqm10_NoEyeNmodel1_dir	90	H	gazeCOD	GazeCoDxp	1	400	0	770252	6	770152
GazeCoD_1Model_male	7	1	20	<?xml version="1.0"?>\n<Clock xmlns:dt="urn:schemas-microsoft-com:datatypes"><Description dt:dt="string">E-Prime Primary Realtime Clock</Description><StartTime><Timestamp dt:dt="int">0</Timestamp><DateUtc dt:dt="string">2017-04-25T14:03:17Z</DateUtc></StartTime><FrequencyChanges><FrequencyChange><Frequency dt:dt="r8">3312958</Frequency><Timestamp dt:dt="r8">76911437410</Timestamp><Current dt:dt="…	60.004	1	right	-397758575	04-25-2017	16:03:17	14:03:17	female	214	{LEFTARROW}	78							0	772460	772285	{LEFTARROW}	175	771172	770818	854	left8	28	6	193	mask28	0	772268	0	772068	eqm10_NoEyeNmodel1_dir	90	HV	gazeCOD	GazeCoDxp	1	400	0	771768	-4	771668
GazeCoD_1Model_male	7	1	20	<?xml version="1.0"?>\n<Clock xmlns:dt="urn:schemas-microsoft-com:datatypes"><Description dt:dt="string">E-Prime Primary Realtime Clock</Description><StartTime><Timestamp dt:dt="int">0</Timestamp><DateUtc dt:dt="string">2017-04-25T14:03:17Z</DateUtc></StartTime><FrequencyChanges><FrequencyChange><Frequency dt:dt="r8">3312958</Frequency><Timestamp dt:dt="r8">76911437410</Timestamp><Current dt:dt="…	60.004	1	right	-397758575	04-25-2017	16:03:17	14:03:17	female	215	{RIGHTARROW}	40							0	775812	774035	{RIGHTARROW}	1777	772920	772485	935	right6,4	32	6	194	mask32	0	774018	0	773818	eqm10_NoEyeNmodel1_dir	90	HV	gazeCOD	GazeCoDxp	1	400	0	773518	-2	773418
GazeCoD_1Model_male	7	1	20	<?xml version="1.0"?>\n<Clock xmlns:dt="urn:schemas-microsoft-com:datatypes"><Description dt:dt="string">E-Prime Primary Realtime Clock</Description><StartTime><Timestamp dt:dt="int">0</Timestamp><DateUtc dt:dt="string">2017-04-25T14:03:17Z</DateUtc></StartTime><FrequencyChanges><FrequencyChange><Frequency dt:dt="r8">3312958</Frequency><Timestamp dt:dt="r8">76911437410</Timestamp><Current dt:dt="…	60.004	1	right	-397758575	04-25-2017	16:03:17	14:03:17	female	216	{LEFTARROW}	55							0	777788	777435	{LEFTARROW}	353	776322	775835	987	left6,4	16	6	195	mask16	0	777418	0	777218	eqm10_NoEyeNmodel1_dir	90	H	gazeCOD	GazeCoDxp	1	400	0	776918	-4	776818
GazeCoD_1Model_male	7	1	20	<?xml version="1.0"?>\n<Clock xmlns:dt="urn:schemas-microsoft-com:datatypes"><Description dt:dt="string">E-Prime Primary Realtime Clock</Description><StartTime><Timestamp dt:dt="int">0</Timestamp><DateUtc dt:dt="string">2017-04-25T14:03:17Z</DateUtc></StartTime><FrequencyChanges><FrequencyChange><Frequency dt:dt="r8">3312958</Frequency><Timestamp dt:dt="r8">76911437410</Timestamp><Current dt:dt="…	60.004	1	right	-397758575	04-25-2017	16:03:17	14:03:17	female	217	{RIGHTARROW}	40							0	779620	779368	{RIGHTARROW}	252	778246	777801	945	right6,4	10	6	196	mask10	0	779351	0	779151	eqm10_NoEyeNmodel1_dir	0	V	gazeCOD	GazeCoDxp	1	400	0	778851	5	778751
GazeCoD_1Model_male	7	1	20	<?xml version="1.0"?>\n<Clock xmlns:dt="urn:schemas-microsoft-com:datatypes"><Description dt:dt="string">E-Prime Primary Realtime Clock</Description><StartTime><Timestamp dt:dt="int">0</Timestamp><DateUtc dt:dt="string">2017-04-25T14:03:17Z</DateUtc></StartTime><FrequencyChanges><FrequencyChange><Frequency dt:dt="r8">3312958</Frequency><Timestamp dt:dt="r8">76911437410</Timestamp><Current dt:dt="…	60.004	1	right	-397758575	04-25-2017	16:03:17	14:03:17	female	218	{RIGHTARROW}	44							0	781404	781134	{DOWNARROW}	270	780013	779634	879	right3,2	19	6	197	mask19	0	781118	0	780918	eqm10_NoEyeNmodel1_dir	90	H	gazeCOD	GazeCoDxp	0	400	0	780618	5	780518
GazeCoD_1Model_male	7	1	20	<?xml version="1.0"?>\n<Clock xmlns:dt="urn:schemas-microsoft-com:datatypes"><Description dt:dt="string">E-Prime Primary Realtime Clock</Description><StartTime><Timestamp dt:dt="int">0</Timestamp><DateUtc dt:dt="string">2017-04-25T14:03:17Z</DateUtc></StartTime><FrequencyChanges><FrequencyChange><Frequency dt:dt="r8">3312958</Frequency><Timestamp dt:dt="r8">76911437410</Timestamp><Current dt:dt="…	60.004	1	right	-397758575	04-25-2017	16:03:17	14:03:17	female	219	{RIGHTARROW}	44							0	783148	783001	{RIGHTARROW}	147	781887	781418	969	right3,2	8	6	198	mask8	0	782984	0	782784	eqm10_NoEyeNmodel1_dir	0	V	gazeCOD	GazeCoDxp	1	400	0	782484	-3	782384
GazeCoD_1Model_male	7	1	20	<?xml version="1.0"?>\n<Clock xmlns:dt="urn:schemas-microsoft-com:datatypes"><Description dt:dt="string">E-Prime Primary Realtime Clock</Description><StartTime><Timestamp dt:dt="int">0</Timestamp><DateUtc dt:dt="string">2017-04-25T14:03:17Z</DateUtc></StartTime><FrequencyChanges><FrequencyChange><Frequency dt:dt="r8">3312958</Frequency><Timestamp dt:dt="r8">76911437410</Timestamp><Current dt:dt="…	60.004	1	right	-397758575	04-25-2017	16:03:17	14:03:17	female	220	{LEFTARROW}	53							0	784780	784634	{DOWNARROW}	146	783518	783168	850	left4,8	4	7	199	mask4	0	784617	0	784417	eqm10_NoEyeNmodel1_dir	0	V	gazeCOD	GazeCoDxp	0	400	0	784117	-1	784017
GazeCoD_1Model_male	7	1	20	<?xml version="1.0"?>\n<Clock xmlns:dt="urn:schemas-microsoft-com:datatypes"><Description dt:dt="string">E-Prime Primary Realtime Clock</Description><StartTime><Timestamp dt:dt="int">0</Timestamp><DateUtc dt:dt="string">2017-04-25T14:03:17Z</DateUtc></StartTime><FrequencyChanges><FrequencyChange><Frequency dt:dt="r8">3312958</Frequency><Timestamp dt:dt="r8">76911437410</Timestamp><Current dt:dt="…	60.004	1	right	-397758575	04-25-2017	16:03:17	14:03:17	female	221	{RIGHTARROW}	42							0	786500	786351	{RIGHTARROW}	149	785232	784801	931	right4,8	31	7	200	mask31	0	786334	0	786134	eqm10_NoEyeNmodel1_dir	90	HV	gazeCOD	GazeCoDxp	1	400	0	785834	2	785734
GazeCoD_1Model_male	7	1	20	<?xml version="1.0"?>\n<Clock xmlns:dt="urn:schemas-microsoft-com:datatypes"><Description dt:dt="string">E-Prime Primary Realtime Clock</Description><StartTime><Timestamp dt:dt="int">0</Timestamp><DateUtc dt:dt="string">2017-04-25T14:03:17Z</DateUtc></StartTime><FrequencyChanges><FrequencyChange><Frequency dt:dt="r8">3312958</Frequency><Timestamp dt:dt="r8">76911437410</Timestamp><Current dt:dt="…	60.004	1	right	-397758575	04-25-2017	16:03:17	14:03:17	female	222	{RIGHTARROW}	44							0	788348	788101	{RIGHTARROW}	247	786980	786517	963	right3,2	30	7	201	mask30	0	788084	0	787884	eqm10_NoEyeNmodel1_dir	90	HV	gazeCOD	GazeCoDxp	1	400	0	787584	4	787484
GazeCoD_1Model_male	7	1	20	<?xml version="1.0"?>\n<Clock xmlns:dt="urn:schemas-microsoft-com:datatypes"><Description dt:dt="string">E-Prime Primary Realtime Clock</Description><StartTime><Timestamp dt:dt="int">0</Timestamp><DateUtc dt:dt="string">2017-04-25T14:03:17Z</DateUtc></StartTime><FrequencyChanges><FrequencyChange><Frequency dt:dt="r8">3312958</Frequency><Timestamp dt:dt="r8">76911437410</Timestamp><Current dt:dt="…	60.004	1	right	-397758575	04-25-2017	16:03:17	14:03:17	female	223	{LEFTARROW}	49							0	790091	789850	{DOWNARROW}	241	788737	788367	870	left1,6	2	7	202	mask2	0	789834	0	789634	eqm10_NoEyeNmodel1_dir	0	V	gazeCOD	GazeCoDxp	0	400	0	789334	-3	789234
GazeCoD_1Model_male	7	1	20	<?xml version="1.0"?>\n<Clock xmlns:dt="urn:schemas-microsoft-com:datatypes"><Description dt:dt="string">E-Prime Primary Realtime Clock</Description><StartTime><Timestamp dt:dt="int">0</Timestamp><DateUtc dt:dt="string">2017-04-25T14:03:17Z</DateUtc></StartTime><FrequencyChanges><FrequencyChange><Frequency dt:dt="r8">3312958</Frequency><Timestamp dt:dt="r8">76911437410</Timestamp><Current dt:dt="…	60.004	1	right	-397758575	04-25-2017	16:03:17	14:03:17	female	224	{LEFTARROW}	53							0	791635	791517	{LEFTARROW}	118	790403	790101	802	left4,8	15	7	203	mask15	0	791500	0	791300	eqm10_NoEyeNmodel1_dir	90	H	gazeCOD	GazeCoDxp	1	400	0	791000	-3	790900
GazeCoD_1Model_male	7	1	20	<?xml version="1.0"?>\n<Clock xmlns:dt="urn:schemas-microsoft-com:datatypes"><Description dt:dt="string">E-Prime Primary Realtime Clock</Description><StartTime><Timestamp dt:dt="int">0</Timestamp><DateUtc dt:dt="string">2017-04-25T14:03:17Z</DateUtc></StartTime><FrequencyChanges><FrequencyChange><Frequency dt:dt="r8">3312958</Frequency><Timestamp dt:dt="r8">76911437410</Timestamp><Current dt:dt="…	60.004	1	right	-397758575	04-25-2017	16:03:17	14:03:17	female	225	{DOWNARROW}	79							0	793507	793017	{DOWNARROW}	490	791905	791650	755	DG0	12	7	204	mask12	0	793000	0	792800	eqm10_NoEyeNmodel1_dir	90	H	gazeCOD	GazeCoDxp	1	400	0	792500	-5	792400
GazeCoD_1Model_male	7	1	20	<?xml version="1.0"?>\n<Clock xmlns:dt="urn:schemas-microsoft-com:datatypes"><Description dt:dt="string">E-Prime Primary Realtime Clock</Description><StartTime><Timestamp dt:dt="int">0</Timestamp><DateUtc dt:dt="string">2017-04-25T14:03:17Z</DateUtc></StartTime><FrequencyChanges><FrequencyChange><Frequency dt:dt="r8">3312958</Frequency><Timestamp dt:dt="r8">76911437410</Timestamp><Current dt:dt="…	60.004	1	right	-397758575	04-25-2017	16:03:17	14:03:17	female	226	{RIGHTARROW}	46							0	794987	794917	{DOWNARROW}	70	793804	793517	787	right1,6	29	7	205	mask29	0	794900	0	794700	eqm10_NoEyeNmodel1_dir	90	HV	gazeCOD	GazeCoDxp	0	400	0	794400	-4	794300
GazeCoD_1Model_male	7	1	20	<?xml version="1.0"?>\n<Clock xmlns:dt="urn:schemas-microsoft-com:datatypes"><Description dt:dt="string">E-Prime Primary Realtime Clock</Description><StartTime><Timestamp dt:dt="int">0</Timestamp><DateUtc dt:dt="string">2017-04-25T14:03:17Z</DateUtc></StartTime><FrequencyChanges><FrequencyChange><Frequency dt:dt="r8">3312958</Frequency><Timestamp dt:dt="r8">76911437410</Timestamp><Current dt:dt="…	60.004	1	right	-397758575	04-25-2017	16:03:17	14:03:17	female	227	{LEFTARROW}	53							0	796683	796533	{LEFTARROW}	150	795411	795000	911	left4,8	26	7	206	mask26	0	796517	0	796317	eqm10_NoEyeNmodel1_dir	90	HV	gazeCOD	GazeCoDxp	1	400	0	796017	6	795917
GazeCoD_1Model_male	7	1	20	<?xml version="1.0"?>\n<Clock xmlns:dt="urn:schemas-microsoft-com:datatypes"><Description dt:dt="string">E-Prime Primary Realtime Clock</Description><StartTime><Timestamp dt:dt="int">0</Timestamp><DateUtc dt:dt="string">2017-04-25T14:03:17Z</DateUtc></StartTime><FrequencyChanges><FrequencyChange><Frequency dt:dt="r8">3312958</Frequency><Timestamp dt:dt="r8">76911437410</Timestamp><Current dt:dt="…	60.004	1	right	-397758575	04-25-2017	16:03:17	14:03:17	female	228	{RIGHTARROW}	46							0	798403	798233	{DOWNARROW}	170	797113	796700	913	right1,6	7	7	207	mask7	0	798217	0	798017	eqm10_NoEyeNmodel1_dir	0	V	gazeCOD	GazeCoDxp	0	400	0	797717	4	797617
GazeCoD_1Model_male	7	1	20	<?xml version="1.0"?>\n<Clock xmlns:dt="urn:schemas-microsoft-com:datatypes"><Description dt:dt="string">E-Prime Primary Realtime Clock</Description><StartTime><Timestamp dt:dt="int">0</Timestamp><DateUtc dt:dt="string">2017-04-25T14:03:17Z</DateUtc></StartTime><FrequencyChanges><FrequencyChange><Frequency dt:dt="r8">3312958</Frequency><Timestamp dt:dt="r8">76911437410</Timestamp><Current dt:dt="…	60.004	1	right	-397758575	04-25-2017	16:03:17	14:03:17	female	229	{RIGHTARROW}	46							0	800099	800000	{DOWNARROW}	99	798880	798417	963	right1,6	18	7	208	mask18	0	799983	0	799783	eqm10_NoEyeNmodel1_dir	90	H	gazeCOD	GazeCoDxp	0	400	0	799483	3	799383
GazeCoD_1Model_male	7	1	20	<?xml version="1.0"?>\n<Clock xmlns:dt="urn:schemas-microsoft-com:datatypes"><Description dt:dt="string">E-Prime Primary Realtime Clock</Description><StartTime><Timestamp dt:dt="int">0</Timestamp><DateUtc dt:dt="string">2017-04-25T14:03:17Z</DateUtc></StartTime><FrequencyChanges><FrequencyChange><Frequency dt:dt="r8">3312958</Frequency><Timestamp dt:dt="r8">76911437410</Timestamp><Current dt:dt="…	60.004	1	right	-397758575	04-25-2017	16:03:17	14:03:17	female	230	{LEFTARROW}	78							0	801755	801633	{LEFTARROW}	122	800518	800117	901	left8	28	7	209	mask28	0	801616	0	801416	eqm10_NoEyeNmodel1_dir	90	HV	gazeCOD	GazeCoDxp	1	400	0	801116	-2	801016
GazeCoD_1Model_male	7	1	20	<?xml version="1.0"?>\n<Clock xmlns:dt="urn:schemas-microsoft-com:datatypes"><Description dt:dt="string">E-Prime Primary Realtime Clock</Description><StartTime><Timestamp dt:dt="int">0</Timestamp><DateUtc dt:dt="string">2017-04-25T14:03:17Z</DateUtc></StartTime><FrequencyChanges><FrequencyChange><Frequency dt:dt="r8">3312958</Frequency><Timestamp dt:dt="r8">76911437410</Timestamp><Current dt:dt="…	60.004	1	right	-397758575	04-25-2017	16:03:17	14:03:17	female	231	{RIGHTARROW}	40							0	803259	803183	{RIGHTARROW}	76	802059	801766	793	right6,4	10	7	210	mask10	0	803166	0	802966	eqm10_NoEyeNmodel1_dir	0	V	gazeCOD	GazeCoDxp	1	400	0	802666	7	802566
GazeCoD_1Model_male	7	1	20	<?xml version="1.0"?>\n<Clock xmlns:dt="urn:schemas-microsoft-com:datatypes"><Description dt:dt="string">E-Prime Primary Realtime Clock</Description><StartTime><Timestamp dt:dt="int">0</Timestamp><DateUtc dt:dt="string">2017-04-25T14:03:17Z</DateUtc></StartTime><FrequencyChanges><FrequencyChange><Frequency dt:dt="r8">3312958</Frequency><Timestamp dt:dt="r8">76911437410</Timestamp><Current dt:dt="…	60.004	1	right	-397758575	04-25-2017	16:03:17	14:03:17	female	232	{RIGHTARROW}	77							0	804835	804716	{RIGHTARROW}	119	803592	803283	809	right8	11	7	211	mask11	0	804700	0	804500	eqm10_NoEyeNmodel1_dir	0	V	gazeCOD	GazeCoDxp	1	400	0	804200	8	804100
GazeCoD_1Model_male	7	1	20	<?xml version="1.0"?>\n<Clock xmlns:dt="urn:schemas-microsoft-com:datatypes"><Description dt:dt="string">E-Prime Primary Realtime Clock</Description><StartTime><Timestamp dt:dt="int">0</Timestamp><DateUtc dt:dt="string">2017-04-25T14:03:17Z</DateUtc></StartTime><FrequencyChanges><FrequencyChange><Frequency dt:dt="r8">3312958</Frequency><Timestamp dt:dt="r8">76911437410</Timestamp><Current dt:dt="…	60.004	1	right	-397758575	04-25-2017	16:03:17	14:03:17	female	233	{RIGHTARROW}	42							0	806466	806300	{RIGHTARROW}	166	805174	804850	824	right4,8	9	7	212	mask9	0	806283	0	806083	eqm10_NoEyeNmodel1_dir	0	V	gazeCOD	GazeCoDxp	1	400	0	805783	9	805683
GazeCoD_1Model_male	7	1	20	<?xml version="1.0"?>\n<Clock xmlns:dt="urn:schemas-microsoft-com:datatypes"><Description dt:dt="string">E-Prime Primary Realtime Clock</Description><StartTime><Timestamp dt:dt="int">0</Timestamp><DateUtc dt:dt="string">2017-04-25T14:03:17Z</DateUtc></StartTime><FrequencyChanges><FrequencyChange><Frequency dt:dt="r8">3312958</Frequency><Timestamp dt:dt="r8">76911437410</Timestamp><Current dt:dt="…	60.004	1	right	-397758575	04-25-2017	16:03:17	14:03:17	female	234	{RIGHTARROW}	40							0	808114	807983	{DOWNARROW}	131	806857	806483	874	right6,4	21	7	213	mask21	0	807966	0	807766	eqm10_NoEyeNmodel1_dir	90	H	gazeCOD	GazeCoDxp	0	400	0	807466	9	807366
GazeCoD_1Model_male	7	1	20	<?xml version="1.0"?>\n<Clock xmlns:dt="urn:schemas-microsoft-com:datatypes"><Description dt:dt="string">E-Prime Primary Realtime Clock</Description><StartTime><Timestamp dt:dt="int">0</Timestamp><DateUtc dt:dt="string">2017-04-25T14:03:17Z</DateUtc></StartTime><FrequencyChanges><FrequencyChange><Frequency dt:dt="r8">3312958</Frequency><Timestamp dt:dt="r8">76911437410</Timestamp><Current dt:dt="…	60.004	1	right	-397758575	04-25-2017	16:03:17	14:03:17	female	235	{RIGHTARROW}	42							0	809834	809683	{DOWNARROW}	151	808557	808133	924	right4,8	20	7	214	mask20	0	809666	0	809466	eqm10_NoEyeNmodel1_dir	90	H	gazeCOD	GazeCoDxp	0	400	0	809166	9	809066
GazeCoD_1Model_male	7	1	20	<?xml version="1.0"?>\n<Clock xmlns:dt="urn:schemas-microsoft-com:datatypes"><Description dt:dt="string">E-Prime Primary Realtime Clock</Description><StartTime><Timestamp dt:dt="int">0</Timestamp><DateUtc dt:dt="string">2017-04-25T14:03:17Z</DateUtc></StartTime><FrequencyChanges><FrequencyChange><Frequency dt:dt="r8">3312958</Frequency><Timestamp dt:dt="r8">76911437410</Timestamp><Current dt:dt="…	60.004	1	right	-397758575	04-25-2017	16:03:17	14:03:17	female	236	{LEFTARROW}	49							0	811282	811233	{DOWNARROW}	49	810122	809849	773	left1,6	13	7	215	mask13	0	811216	-1	811016	eqm10_NoEyeNmodel1_dir	90	H	gazeCOD	GazeCoDxp	0	400	0	810717	-5	810617
GazeCoD_1Model_male	7	1	20	<?xml version="1.0"?>\n<Clock xmlns:dt="urn:schemas-microsoft-com:datatypes"><Description dt:dt="string">E-Prime Primary Realtime Clock</Description><StartTime><Timestamp dt:dt="int">0</Timestamp><DateUtc dt:dt="string">2017-04-25T14:03:17Z</DateUtc></StartTime><FrequencyChanges><FrequencyChange><Frequency dt:dt="r8">3312958</Frequency><Timestamp dt:dt="r8">76911437410</Timestamp><Current dt:dt="…	60.004	1	right	-397758575	04-25-2017	16:03:17	14:03:17	female	237	{RIGHTARROW}	44							0	813026	812699	{RIGHTARROW}	327	811586	811299	787	right3,2	8	7	216	mask8	0	812682	-1	812482	eqm10_NoEyeNmodel1_dir	0	V	gazeCOD	GazeCoDxp	1	400	0	812183	-3	812083
GazeCoD_1Model_male	7	1	20	<?xml version="1.0"?>\n<Clock xmlns:dt="urn:schemas-microsoft-com:datatypes"><Description dt:dt="string">E-Prime Primary Realtime Clock</Description><StartTime><Timestamp dt:dt="int">0</Timestamp><DateUtc dt:dt="string">2017-04-25T14:03:17Z</DateUtc></StartTime><FrequencyChanges><FrequencyChange><Frequency dt:dt="r8">3312958</Frequency><Timestamp dt:dt="r8">76911437410</Timestamp><Current dt:dt="…	60.004	1	right	-397758575	04-25-2017	16:03:17	14:03:17	female	238	{RIGHTARROW}	40							0	814682	814449	{RIGHTARROW}	233	813336	813049	787	right6,4	32	7	217	mask32	0	814432	0	814232	eqm10_NoEyeNmodel1_dir	90	HV	gazeCOD	GazeCoDxp	1	400	0	813932	-4	813832
GazeCoD_1Model_male	7	1	20	<?xml version="1.0"?>\n<Clock xmlns:dt="urn:schemas-microsoft-com:datatypes"><Description dt:dt="string">E-Prime Primary Realtime Clock</Description><StartTime><Timestamp dt:dt="int">0</Timestamp><DateUtc dt:dt="string">2017-04-25T14:03:17Z</DateUtc></StartTime><FrequencyChanges><FrequencyChange><Frequency dt:dt="r8">3312958</Frequency><Timestamp dt:dt="r8">76911437410</Timestamp><Current dt:dt="…	60.004	1	right	-397758575	04-25-2017	16:03:17	14:03:17	female	239	{RIGHTARROW}	44							0	816482	816149	{DOWNARROW}	333	815023	814699	824	right3,2	19	7	218	mask19	0	816132	0	815932	eqm10_NoEyeNmodel1_dir	90	H	gazeCOD	GazeCoDxp	0	400	0	815632	9	815532
GazeCoD_1Model_male	7	1	20	<?xml version="1.0"?>\n<Clock xmlns:dt="urn:schemas-microsoft-com:datatypes"><Description dt:dt="string">E-Prime Primary Realtime Clock</Description><StartTime><Timestamp dt:dt="int">0</Timestamp><DateUtc dt:dt="string">2017-04-25T14:03:17Z</DateUtc></StartTime><FrequencyChanges><FrequencyChange><Frequency dt:dt="r8">3312958</Frequency><Timestamp dt:dt="r8">76911437410</Timestamp><Current dt:dt="…	60.004	1	right	-397758575	04-25-2017	16:03:17	14:03:17	female	240	{LEFTARROW}	78							0	818162	817949	{LEFTARROW}	213	816836	816499	837	left8	17	7	219	mask17	0	817932	0	817732	eqm10_NoEyeNmodel1_dir	90	H	gazeCOD	GazeCoDxp	1	400	0	817432	-4	817332
GazeCoD_1Model_male	7	1	20	<?xml version="1.0"?>\n<Clock xmlns:dt="urn:schemas-microsoft-com:datatypes"><Description dt:dt="string">E-Prime Primary Realtime Clock</Description><StartTime><Timestamp dt:dt="int">0</Timestamp><DateUtc dt:dt="string">2017-04-25T14:03:17Z</DateUtc></StartTime><FrequencyChanges><FrequencyChange><Frequency dt:dt="r8">3312958</Frequency><Timestamp dt:dt="r8">76911437410</Timestamp><Current dt:dt="…	60.004	1	right	-397758575	04-25-2017	16:03:17	14:03:17	female	241	{LEFTARROW}	55							0	819882	819632	{LEFTARROW}	250	818514	818182	832	left6,4	5	7	220	mask5	0	819615	0	819415	eqm10_NoEyeNmodel1_dir	0	V	gazeCOD	GazeCoDxp	1	400	0	819115	1	819015
GazeCoD_1Model_male	7	1	20	<?xml version="1.0"?>\n<Clock xmlns:dt="urn:schemas-microsoft-com:datatypes"><Description dt:dt="string">E-Prime Primary Realtime Clock</Description><StartTime><Timestamp dt:dt="int">0</Timestamp><DateUtc dt:dt="string">2017-04-25T14:03:17Z</DateUtc></StartTime><FrequencyChanges><FrequencyChange><Frequency dt:dt="r8">3312958</Frequency><Timestamp dt:dt="r8">76911437410</Timestamp><Current dt:dt="…	60.004	1	right	-397758575	04-25-2017	16:03:17	14:03:17	female	242	{DOWNARROW}	79							0	826441	825898	{DOWNARROW}	543	824774	824448	826	DG0	23	7	221	mask23	0	825882	0	825682	eqm10_NoEyeNmodel1_dir	90	HV	gazeCOD	GazeCoDxp	1	400	0	825382	8	825282
GazeCoD_1Model_male	7	1	20	<?xml version="1.0"?>\n<Clock xmlns:dt="urn:schemas-microsoft-com:datatypes"><Description dt:dt="string">E-Prime Primary Realtime Clock</Description><StartTime><Timestamp dt:dt="int">0</Timestamp><DateUtc dt:dt="string">2017-04-25T14:03:17Z</DateUtc></StartTime><FrequencyChanges><FrequencyChange><Frequency dt:dt="r8">3312958</Frequency><Timestamp dt:dt="r8">76911437410</Timestamp><Current dt:dt="…	60.004	1	right	-397758575	04-25-2017	16:03:17	14:03:17	female	243	{DOWNARROW}	79							0	828185	827948	{DOWNARROW}	237	826827	826465	862	DG0	1	7	222	mask1	0	827932	0	827732	eqm10_NoEyeNmodel1_dir	0	V	gazeCOD	GazeCoDxp	1	400	0	827432	5	827332
GazeCoD_1Model_male	7	1	20	<?xml version="1.0"?>\n<Clock xmlns:dt="urn:schemas-microsoft-com:datatypes"><Description dt:dt="string">E-Prime Primary Realtime Clock</Description><StartTime><Timestamp dt:dt="int">0</Timestamp><DateUtc dt:dt="string">2017-04-25T14:03:17Z</DateUtc></StartTime><FrequencyChanges><FrequencyChange><Frequency dt:dt="r8">3312958</Frequency><Timestamp dt:dt="r8">76911437410</Timestamp><Current dt:dt="…	60.004	1	right	-397758575	04-25-2017	16:03:17	14:03:17	female	244	{RIGHTARROW}	77							0	829849	829815	{RIGHTARROW}	34	828689	828198	991	right8	33	7	223	mask33	0	829798	0	829598	eqm10_NoEyeNmodel1_dir	90	HV	gazeCOD	GazeCoDxp	1	400	0	829298	9	829198
GazeCoD_1Model_male	7	1	20	<?xml version="1.0"?>\n<Clock xmlns:dt="urn:schemas-microsoft-com:datatypes"><Description dt:dt="string">E-Prime Primary Realtime Clock</Description><StartTime><Timestamp dt:dt="int">0</Timestamp><DateUtc dt:dt="string">2017-04-25T14:03:17Z</DateUtc></StartTime><FrequencyChanges><FrequencyChange><Frequency dt:dt="r8">3312958</Frequency><Timestamp dt:dt="r8">76911437410</Timestamp><Current dt:dt="…	60.004	1	right	-397758575	04-25-2017	16:03:17	14:03:17	female	245	{LEFTARROW}	51							0	831745	831481	{DOWNARROW}	264	830361	829865	996	left3,2	3	7	224	mask3	0	831465	0	831265	eqm10_NoEyeNmodel1_dir	0	V	gazeCOD	GazeCoDxp	0	400	0	830965	4	830865
GazeCoD_1Model_male	7	1	20	<?xml version="1.0"?>\n<Clock xmlns:dt="urn:schemas-microsoft-com:datatypes"><Description dt:dt="string">E-Prime Primary Realtime Clock</Description><StartTime><Timestamp dt:dt="int">0</Timestamp><DateUtc dt:dt="string">2017-04-25T14:03:17Z</DateUtc></StartTime><FrequencyChanges><FrequencyChange><Frequency dt:dt="r8">3312958</Frequency><Timestamp dt:dt="r8">76911437410</Timestamp><Current dt:dt="…	60.004	1	right	-397758575	04-25-2017	16:03:17	14:03:17	female	246	{LEFTARROW}	51							0	833489	833331	{DOWNARROW}	158	832208	831765	943	left3,2	25	7	225	mask25	0	833315	0	833115	eqm10_NoEyeNmodel1_dir	90	HV	gazeCOD	GazeCoDxp	0	400	0	832815	7	832715
GazeCoD_1Model_male	7	1	20	<?xml version="1.0"?>\n<Clock xmlns:dt="urn:schemas-microsoft-com:datatypes"><Description dt:dt="string">E-Prime Primary Realtime Clock</Description><StartTime><Timestamp dt:dt="int">0</Timestamp><DateUtc dt:dt="string">2017-04-25T14:03:17Z</DateUtc></StartTime><FrequencyChanges><FrequencyChange><Frequency dt:dt="r8">3312958</Frequency><Timestamp dt:dt="r8">76911437410</Timestamp><Current dt:dt="…	60.004	1	right	-397758575	04-25-2017	16:03:17	14:03:17	female	247	{RIGHTARROW}	77							0	835169	835014	{RIGHTARROW}	155	833898	833498	900	right8	22	7	226	mask22	0	834998	0	834798	eqm10_NoEyeNmodel1_dir	90	H	gazeCOD	GazeCoDxp	1	400	0	834498	0	834398
GazeCoD_1Model_male	7	1	20	<?xml version="1.0"?>\n<Clock xmlns:dt="urn:schemas-microsoft-com:datatypes"><Description dt:dt="string">E-Prime Primary Realtime Clock</Description><StartTime><Timestamp dt:dt="int">0</Timestamp><DateUtc dt:dt="string">2017-04-25T14:03:17Z</DateUtc></StartTime><FrequencyChanges><FrequencyChange><Frequency dt:dt="r8">3312958</Frequency><Timestamp dt:dt="r8">76911437410</Timestamp><Current dt:dt="…	60.004	1	right	-397758575	04-25-2017	16:03:17	14:03:17	female	248	{LEFTARROW}	55							0	836753	836548	{LEFTARROW}	205	835436	835181	755	left6,4	27	7	227	mask27	0	836531	0	836331	eqm10_NoEyeNmodel1_dir	90	HV	gazeCOD	GazeCoDxp	1	400	0	836031	-5	835931
GazeCoD_1Model_male	7	1	20	<?xml version="1.0"?>\n<Clock xmlns:dt="urn:schemas-microsoft-com:datatypes"><Description dt:dt="string">E-Prime Primary Realtime Clock</Description><StartTime><Timestamp dt:dt="int">0</Timestamp><DateUtc dt:dt="string">2017-04-25T14:03:17Z</DateUtc></StartTime><FrequencyChanges><FrequencyChange><Frequency dt:dt="r8">3312958</Frequency><Timestamp dt:dt="r8">76911437410</Timestamp><Current dt:dt="…	60.004	1	right	-397758575	04-25-2017	16:03:17	14:03:17	female	249	{LEFTARROW}	51							0	838377	838264	{DOWNARROW}	113	837148	836764	884	left3,2	14	7	228	mask14	0	838248	0	838048	eqm10_NoEyeNmodel1_dir	90	H	gazeCOD	GazeCoDxp	0	400	0	837748	0	837648
GazeCoD_1Model_male	7	1	20	<?xml version="1.0"?>\n<Clock xmlns:dt="urn:schemas-microsoft-com:datatypes"><Description dt:dt="string">E-Prime Primary Realtime Clock</Description><StartTime><Timestamp dt:dt="int">0</Timestamp><DateUtc dt:dt="string">2017-04-25T14:03:17Z</DateUtc></StartTime><FrequencyChanges><FrequencyChange><Frequency dt:dt="r8">3312958</Frequency><Timestamp dt:dt="r8">76911437410</Timestamp><Current dt:dt="…	60.004	1	right	-397758575	04-25-2017	16:03:17	14:03:17	female	250	{LEFTARROW}	55							0	840065	839898	{DOWNARROW}	166	838771	838398	873	left6,4	16	7	229	mask16	0	839881	0	839681	eqm10_NoEyeNmodel1_dir	90	H	gazeCOD	GazeCoDxp	0	400	0	839381	10	839281
GazeCoD_1Model_male	7	1	20	<?xml version="1.0"?>\n<Clock xmlns:dt="urn:schemas-microsoft-com:datatypes"><Description dt:dt="string">E-Prime Primary Realtime Clock</Description><StartTime><Timestamp dt:dt="int">0</Timestamp><DateUtc dt:dt="string">2017-04-25T14:03:17Z</DateUtc></StartTime><FrequencyChanges><FrequencyChange><Frequency dt:dt="r8">3312958</Frequency><Timestamp dt:dt="r8">76911437410</Timestamp><Current dt:dt="…	60.004	1	right	-397758575	04-25-2017	16:03:17	14:03:17	female	251	{LEFTARROW}	49							0	841760	841597	{DOWNARROW}	163	840477	840081	896	left1,6	24	7	230	mask24	0	841581	0	841381	eqm10_NoEyeNmodel1_dir	90	HV	gazeCOD	GazeCoDxp	0	400	0	841081	4	840981
GazeCoD_1Model_male	7	1	20	<?xml version="1.0"?>\n<Clock xmlns:dt="urn:schemas-microsoft-com:datatypes"><Description dt:dt="string">E-Prime Primary Realtime Clock</Description><StartTime><Timestamp dt:dt="int">0</Timestamp><DateUtc dt:dt="string">2017-04-25T14:03:17Z</DateUtc></StartTime><FrequencyChanges><FrequencyChange><Frequency dt:dt="r8">3312958</Frequency><Timestamp dt:dt="r8">76911437410</Timestamp><Current dt:dt="…	60.004	1	right	-397758575	04-25-2017	16:03:17	14:03:17	female	252	{LEFTARROW}	78							0	843512	843364	{LEFTARROW}	148	842241	841781	960	left8	6	7	231	mask6	0	843347	0	843147	eqm10_NoEyeNmodel1_dir	0	V	gazeCOD	GazeCoDxp	1	400	0	842847	6	842747
GazeCoD_1Model_male	7	1	20	<?xml version="1.0"?>\n<Clock xmlns:dt="urn:schemas-microsoft-com:datatypes"><Description dt:dt="string">E-Prime Primary Realtime Clock</Description><StartTime><Timestamp dt:dt="int">0</Timestamp><DateUtc dt:dt="string">2017-04-25T14:03:17Z</DateUtc></StartTime><FrequencyChanges><FrequencyChange><Frequency dt:dt="r8">3312958</Frequency><Timestamp dt:dt="r8">76911437410</Timestamp><Current dt:dt="…	60.004	1	right	-397758575	04-25-2017	16:03:17	14:03:17	female	253	{LEFTARROW}	53							0	845800	845064	{DOWNARROW}	736	843949	843531	918	left4,8	26	8	232	mask26	0	845047	0	844847	eqm10_NoEyeNmodel1_dir	90	HV	gazeCOD	GazeCoDxp	0	400	0	844547	-2	844447
GazeCoD_1Model_male	7	1	20	<?xml version="1.0"?>\n<Clock xmlns:dt="urn:schemas-microsoft-com:datatypes"><Description dt:dt="string">E-Prime Primary Realtime Clock</Description><StartTime><Timestamp dt:dt="int">0</Timestamp><DateUtc dt:dt="string">2017-04-25T14:03:17Z</DateUtc></StartTime><FrequencyChanges><FrequencyChange><Frequency dt:dt="r8">3312958</Frequency><Timestamp dt:dt="r8">76911437410</Timestamp><Current dt:dt="…	60.004	1	right	-397758575	04-25-2017	16:03:17	14:03:17	female	254	{LEFTARROW}	51							0	847880	847314	{DOWNARROW}	566	846203	845814	889	left3,2	3	8	233	mask3	0	847297	-1	847097	eqm10_NoEyeNmodel1_dir	0	V	gazeCOD	GazeCoDxp	0	400	0	846798	-5	846698
GazeCoD_1Model_male	7	1	20	<?xml version="1.0"?>\n<Clock xmlns:dt="urn:schemas-microsoft-com:datatypes"><Description dt:dt="string">E-Prime Primary Realtime Clock</Description><StartTime><Timestamp dt:dt="int">0</Timestamp><DateUtc dt:dt="string">2017-04-25T14:03:17Z</DateUtc></StartTime><FrequencyChanges><FrequencyChange><Frequency dt:dt="r8">3312958</Frequency><Timestamp dt:dt="r8">76911437410</Timestamp><Current dt:dt="…	60.004	1	right	-397758575	04-25-2017	16:03:17	14:03:17	female	255	{DOWNARROW}	79							0	849800	849514	{DOWNARROW}	286	848389	847897	992	DG0	12	8	234	mask12	0	849497	0	849297	eqm10_NoEyeNmodel1_dir	90	H	gazeCOD	GazeCoDxp	1	400	0	848997	8	848897
GazeCoD_1Model_male	7	1	20	<?xml version="1.0"?>\n<Clock xmlns:dt="urn:schemas-microsoft-com:datatypes"><Description dt:dt="string">E-Prime Primary Realtime Clock</Description><StartTime><Timestamp dt:dt="int">0</Timestamp><DateUtc dt:dt="string">2017-04-25T14:03:17Z</DateUtc></StartTime><FrequencyChanges><FrequencyChange><Frequency dt:dt="r8">3312958</Frequency><Timestamp dt:dt="r8">76911437410</Timestamp><Current dt:dt="…	60.004	1	right	-397758575	04-25-2017	16:03:17	14:03:17	female	256	{LEFTARROW}	49							0	851312	851214	{DOWNARROW}	98	850089	849814	775	left1,6	13	8	235	mask13	0	851197	0	850997	eqm10_NoEyeNmodel1_dir	90	H	gazeCOD	GazeCoDxp	0	400	0	850697	8	850597
GazeCoD_1Model_male	7	1	20	<?xml version="1.0"?>\n<Clock xmlns:dt="urn:schemas-microsoft-com:datatypes"><Description dt:dt="string">E-Prime Primary Realtime Clock</Description><StartTime><Timestamp dt:dt="int">0</Timestamp><DateUtc dt:dt="string">2017-04-25T14:03:17Z</DateUtc></StartTime><FrequencyChanges><FrequencyChange><Frequency dt:dt="r8">3312958</Frequency><Timestamp dt:dt="r8">76911437410</Timestamp><Current dt:dt="…	60.004	1	right	-397758575	04-25-2017	16:03:17	14:03:17	female	257	{RIGHTARROW}	40							0	853264	852830	{RIGHTARROW}	434	851718	851330	888	right6,4	32	8	236	mask32	0	852813	0	852613	eqm10_NoEyeNmodel1_dir	90	HV	gazeCOD	GazeCoDxp	1	400	0	852313	-5	852213
GazeCoD_1Model_male	7	1	20	<?xml version="1.0"?>\n<Clock xmlns:dt="urn:schemas-microsoft-com:datatypes"><Description dt:dt="string">E-Prime Primary Realtime Clock</Description><StartTime><Timestamp dt:dt="int">0</Timestamp><DateUtc dt:dt="string">2017-04-25T14:03:17Z</DateUtc></StartTime><FrequencyChanges><FrequencyChange><Frequency dt:dt="r8">3312958</Frequency><Timestamp dt:dt="r8">76911437410</Timestamp><Current dt:dt="…	60.004	1	right	-397758575	04-25-2017	16:03:17	14:03:17	female	258	{DOWNARROW}	79							0	855016	854813	{DOWNARROW}	203	853698	853280	918	DG0	1	8	237	mask1	0	854797	0	854597	eqm10_NoEyeNmodel1_dir	0	V	gazeCOD	GazeCoDxp	1	400	0	854297	-1	854197
GazeCoD_1Model_male	7	1	20	<?xml version="1.0"?>\n<Clock xmlns:dt="urn:schemas-microsoft-com:datatypes"><Description dt:dt="string">E-Prime Primary Realtime Clock</Description><StartTime><Timestamp dt:dt="int">0</Timestamp><DateUtc dt:dt="string">2017-04-25T14:03:17Z</DateUtc></StartTime><FrequencyChanges><FrequencyChange><Frequency dt:dt="r8">3312958</Frequency><Timestamp dt:dt="r8">76911437410</Timestamp><Current dt:dt="…	60.004	1	right	-397758575	04-25-2017	16:03:17	14:03:17	female	259	{LEFTARROW}	51							0	856696	856530	{LEFTARROW}	165	855406	855030	876	left3,2	14	8	238	mask14	0	856513	0	856313	eqm10_NoEyeNmodel1_dir	90	H	gazeCOD	GazeCoDxp	1	400	0	856013	7	855913
GazeCoD_1Model_male	7	1	20	<?xml version="1.0"?>\n<Clock xmlns:dt="urn:schemas-microsoft-com:datatypes"><Description dt:dt="string">E-Prime Primary Realtime Clock</Description><StartTime><Timestamp dt:dt="int">0</Timestamp><DateUtc dt:dt="string">2017-04-25T14:03:17Z</DateUtc></StartTime><FrequencyChanges><FrequencyChange><Frequency dt:dt="r8">3312958</Frequency><Timestamp dt:dt="r8">76911437410</Timestamp><Current dt:dt="…	60.004	1	right	-397758575	04-25-2017	16:03:17	14:03:17	female	260	{RIGHTARROW}	42							0	858279	858080	{RIGHTARROW}	199	856965	856713	752	right4,8	31	8	239	mask31	0	858063	0	857863	eqm10_NoEyeNmodel1_dir	90	HV	gazeCOD	GazeCoDxp	1	400	0	857563	-2	857463
GazeCoD_1Model_male	7	1	20	<?xml version="1.0"?>\n<Clock xmlns:dt="urn:schemas-microsoft-com:datatypes"><Description dt:dt="string">E-Prime Primary Realtime Clock</Description><StartTime><Timestamp dt:dt="int">0</Timestamp><DateUtc dt:dt="string">2017-04-25T14:03:17Z</DateUtc></StartTime><FrequencyChanges><FrequencyChange><Frequency dt:dt="r8">3312958</Frequency><Timestamp dt:dt="r8">76911437410</Timestamp><Current dt:dt="…	60.004	1	right	-397758575	04-25-2017	16:03:17	14:03:17	female	261	{RIGHTARROW}	42							0	860623	859846	{DOWNARROW}	777	858722	858296	926	right4,8	9	8	240	mask9	0	859830	0	859630	eqm10_NoEyeNmodel1_dir	0	V	gazeCOD	GazeCoDxp	0	400	0	859330	8	859230
GazeCoD_1Model_male	7	1	20	<?xml version="1.0"?>\n<Clock xmlns:dt="urn:schemas-microsoft-com:datatypes"><Description dt:dt="string">E-Prime Primary Realtime Clock</Description><StartTime><Timestamp dt:dt="int">0</Timestamp><DateUtc dt:dt="string">2017-04-25T14:03:17Z</DateUtc></StartTime><FrequencyChanges><FrequencyChange><Frequency dt:dt="r8">3312958</Frequency><Timestamp dt:dt="r8">76911437410</Timestamp><Current dt:dt="…	60.004	1	right	-397758575	04-25-2017	16:03:17	14:03:17	female	262	{LEFTARROW}	78							0	862295	862063	{LEFTARROW}	232	860941	860646	795	left8	28	8	241	mask28	0	862046	0	861846	eqm10_NoEyeNmodel1_dir	90	HV	gazeCOD	GazeCoDxp	1	400	0	861546	5	861446
GazeCoD_1Model_male	7	1	20	<?xml version="1.0"?>\n<Clock xmlns:dt="urn:schemas-microsoft-com:datatypes"><Description dt:dt="string">E-Prime Primary Realtime Clock</Description><StartTime><Timestamp dt:dt="int">0</Timestamp><DateUtc dt:dt="string">2017-04-25T14:03:17Z</DateUtc></StartTime><FrequencyChanges><FrequencyChange><Frequency dt:dt="r8">3312958</Frequency><Timestamp dt:dt="r8">76911437410</Timestamp><Current dt:dt="…	60.004	1	right	-397758575	04-25-2017	16:03:17	14:03:17	female	263	{RIGHTARROW}	77							0	863983	863779	{RIGHTARROW}	204	862665	862313	852	right8	22	8	242	mask22	0	863763	0	863563	eqm10_NoEyeNmodel1_dir	90	H	gazeCOD	GazeCoDxp	1	400	0	863263	-2	863163
GazeCoD_1Model_male	7	1	20	<?xml version="1.0"?>\n<Clock xmlns:dt="urn:schemas-microsoft-com:datatypes"><Description dt:dt="string">E-Prime Primary Realtime Clock</Description><StartTime><Timestamp dt:dt="int">0</Timestamp><DateUtc dt:dt="string">2017-04-25T14:03:17Z</DateUtc></StartTime><FrequencyChanges><FrequencyChange><Frequency dt:dt="r8">3312958</Frequency><Timestamp dt:dt="r8">76911437410</Timestamp><Current dt:dt="…	60.004	1	right	-397758575	04-25-2017	16:03:17	14:03:17	female	264	{RIGHTARROW}	46							0	865655	865463	{DOWNARROW}	192	864349	863996	853	right1,6	18	8	243	mask18	0	865446	0	865246	eqm10_NoEyeNmodel1_dir	90	H	gazeCOD	GazeCoDxp	0	400	0	864946	-3	864846
GazeCoD_1Model_male	7	1	20	<?xml version="1.0"?>\n<Clock xmlns:dt="urn:schemas-microsoft-com:datatypes"><Description dt:dt="string">E-Prime Primary Realtime Clock</Description><StartTime><Timestamp dt:dt="int">0</Timestamp><DateUtc dt:dt="string">2017-04-25T14:03:17Z</DateUtc></StartTime><FrequencyChanges><FrequencyChange><Frequency dt:dt="r8">3312958</Frequency><Timestamp dt:dt="r8">76911437410</Timestamp><Current dt:dt="…	60.004	1	right	-397758575	04-25-2017	16:03:17	14:03:17	female	265	{RIGHTARROW}	44							0	867303	867163	{DOWNARROW}	140	866049	865679	870	right3,2	19	8	244	mask19	0	867146	0	866946	eqm10_NoEyeNmodel1_dir	90	H	gazeCOD	GazeCoDxp	0	400	0	866646	-3	866546
GazeCoD_1Model_male	7	1	20	<?xml version="1.0"?>\n<Clock xmlns:dt="urn:schemas-microsoft-com:datatypes"><Description dt:dt="string">E-Prime Primary Realtime Clock</Description><StartTime><Timestamp dt:dt="int">0</Timestamp><DateUtc dt:dt="string">2017-04-25T14:03:17Z</DateUtc></StartTime><FrequencyChanges><FrequencyChange><Frequency dt:dt="r8">3312958</Frequency><Timestamp dt:dt="r8">76911437410</Timestamp><Current dt:dt="…	60.004	1	right	-397758575	04-25-2017	16:03:17	14:03:17	female	266	{LEFTARROW}	49							0	868855	868713	{DOWNARROW}	142	867590	867313	777	left1,6	24	8	245	mask24	0	868696	0	868496	eqm10_NoEyeNmodel1_dir	90	HV	gazeCOD	GazeCoDxp	0	400	0	868196	6	868096
GazeCoD_1Model_male	7	1	20	<?xml version="1.0"?>\n<Clock xmlns:dt="urn:schemas-microsoft-com:datatypes"><Description dt:dt="string">E-Prime Primary Realtime Clock</Description><StartTime><Timestamp dt:dt="int">0</Timestamp><DateUtc dt:dt="string">2017-04-25T14:03:17Z</DateUtc></StartTime><FrequencyChanges><FrequencyChange><Frequency dt:dt="r8">3312958</Frequency><Timestamp dt:dt="r8">76911437410</Timestamp><Current dt:dt="…	60.004	1	right	-397758575	04-25-2017	16:03:17	14:03:17	female	267	{RIGHTARROW}	40							0	870479	870246	{RIGHTARROW}	233	869132	868879	753	right6,4	21	8	246	mask21	0	870229	0	870029	eqm10_NoEyeNmodel1_dir	90	H	gazeCOD	GazeCoDxp	1	400	0	869729	-3	869629
GazeCoD_1Model_male	7	1	20	<?xml version="1.0"?>\n<Clock xmlns:dt="urn:schemas-microsoft-com:datatypes"><Description dt:dt="string">E-Prime Primary Realtime Clock</Description><StartTime><Timestamp dt:dt="int">0</Timestamp><DateUtc dt:dt="string">2017-04-25T14:03:17Z</DateUtc></StartTime><FrequencyChanges><FrequencyChange><Frequency dt:dt="r8">3312958</Frequency><Timestamp dt:dt="r8">76911437410</Timestamp><Current dt:dt="…	60.004	1	right	-397758575	04-25-2017	16:03:17	14:03:17	female	268	{RIGHTARROW}	40							0	872143	871929	{DOWNARROW}	214	870810	870496	814	right6,4	10	8	247	mask10	0	871912	0	871712	eqm10_NoEyeNmodel1_dir	0	V	gazeCOD	GazeCoDxp	0	400	0	871412	2	871312
GazeCoD_1Model_male	7	1	20	<?xml version="1.0"?>\n<Clock xmlns:dt="urn:schemas-microsoft-com:datatypes"><Description dt:dt="string">E-Prime Primary Realtime Clock</Description><StartTime><Timestamp dt:dt="int">0</Timestamp><DateUtc dt:dt="string">2017-04-25T14:03:17Z</DateUtc></StartTime><FrequencyChanges><FrequencyChange><Frequency dt:dt="r8">3312958</Frequency><Timestamp dt:dt="r8">76911437410</Timestamp><Current dt:dt="…	60.004	1	right	-397758575	04-25-2017	16:03:17	14:03:17	female	269	{LEFTARROW}	53							0	873887	873679	{DOWNARROW}	207	872552	872162	890	left4,8	15	8	248	mask15	0	873662	0	873462	eqm10_NoEyeNmodel1_dir	90	H	gazeCOD	GazeCoDxp	0	400	0	873162	10	873062
GazeCoD_1Model_male	7	1	20	<?xml version="1.0"?>\n<Clock xmlns:dt="urn:schemas-microsoft-com:datatypes"><Description dt:dt="string">E-Prime Primary Realtime Clock</Description><StartTime><Timestamp dt:dt="int">0</Timestamp><DateUtc dt:dt="string">2017-04-25T14:03:17Z</DateUtc></StartTime><FrequencyChanges><FrequencyChange><Frequency dt:dt="r8">3312958</Frequency><Timestamp dt:dt="r8">76911437410</Timestamp><Current dt:dt="…	60.004	1	right	-397758575	04-25-2017	16:03:17	14:03:17	female	270	{LEFTARROW}	49							0	875422	875279	{DOWNARROW}	143	874166	873896	770	left1,6	2	8	249	mask2	0	875262	0	875062	eqm10_NoEyeNmodel1_dir	0	V	gazeCOD	GazeCoDxp	0	400	0	874762	-4	874662
GazeCoD_1Model_male	7	1	20	<?xml version="1.0"?>\n<Clock xmlns:dt="urn:schemas-microsoft-com:datatypes"><Description dt:dt="string">E-Prime Primary Realtime Clock</Description><StartTime><Timestamp dt:dt="int">0</Timestamp><DateUtc dt:dt="string">2017-04-25T14:03:17Z</DateUtc></StartTime><FrequencyChanges><FrequencyChange><Frequency dt:dt="r8">3312958</Frequency><Timestamp dt:dt="r8">76911437410</Timestamp><Current dt:dt="…	60.004	1	right	-397758575	04-25-2017	16:03:17	14:03:17	female	271	{LEFTARROW}	53							0	877430	877062	{LEFTARROW}	368	875938	875445	993	left4,8	4	8	250	mask4	0	877045	0	876845	eqm10_NoEyeNmodel1_dir	0	V	gazeCOD	GazeCoDxp	1	400	0	876545	7	876445
GazeCoD_1Model_male	7	1	20	<?xml version="1.0"?>\n<Clock xmlns:dt="urn:schemas-microsoft-com:datatypes"><Description dt:dt="string">E-Prime Primary Realtime Clock</Description><StartTime><Timestamp dt:dt="int">0</Timestamp><DateUtc dt:dt="string">2017-04-25T14:03:17Z</DateUtc></StartTime><FrequencyChanges><FrequencyChange><Frequency dt:dt="r8">3312958</Frequency><Timestamp dt:dt="r8">76911437410</Timestamp><Current dt:dt="…	60.004	1	right	-397758575	04-25-2017	16:03:17	14:03:17	female	272	{RIGHTARROW}	42							0	879206	879062	{RIGHTARROW}	144	877942	877445	997	right4,8	20	8	251	mask20	0	879045	0	878845	eqm10_NoEyeNmodel1_dir	90	H	gazeCOD	GazeCoDxp	1	400	0	878545	3	878445
GazeCoD_1Model_male	7	1	20	<?xml version="1.0"?>\n<Clock xmlns:dt="urn:schemas-microsoft-com:datatypes"><Description dt:dt="string">E-Prime Primary Realtime Clock</Description><StartTime><Timestamp dt:dt="int">0</Timestamp><DateUtc dt:dt="string">2017-04-25T14:03:17Z</DateUtc></StartTime><FrequencyChanges><FrequencyChange><Frequency dt:dt="r8">3312958</Frequency><Timestamp dt:dt="r8">76911437410</Timestamp><Current dt:dt="…	60.004	1	right	-397758575	04-25-2017	16:03:17	14:03:17	female	273	{LEFTARROW}	51							0	881006	880762	{DOWNARROW}	244	879642	879229	913	left3,2	25	8	252	mask25	0	880745	0	880545	eqm10_NoEyeNmodel1_dir	90	HV	gazeCOD	GazeCoDxp	0	400	0	880245	3	880145
GazeCoD_1Model_male	7	1	20	<?xml version="1.0"?>\n<Clock xmlns:dt="urn:schemas-microsoft-com:datatypes"><Description dt:dt="string">E-Prime Primary Realtime Clock</Description><StartTime><Timestamp dt:dt="int">0</Timestamp><DateUtc dt:dt="string">2017-04-25T14:03:17Z</DateUtc></StartTime><FrequencyChanges><FrequencyChange><Frequency dt:dt="r8">3312958</Frequency><Timestamp dt:dt="r8">76911437410</Timestamp><Current dt:dt="…	60.004	1	right	-397758575	04-25-2017	16:03:17	14:03:17	female	274	{RIGHTARROW}	77							0	882646	882495	{RIGHTARROW}	151	881378	881028	850	right8	33	8	253	mask33	0	882478	0	882278	eqm10_NoEyeNmodel1_dir	90	HV	gazeCOD	GazeCoDxp	1	400	0	881978	0	881878
GazeCoD_1Model_male	7	1	20	<?xml version="1.0"?>\n<Clock xmlns:dt="urn:schemas-microsoft-com:datatypes"><Description dt:dt="string">E-Prime Primary Realtime Clock</Description><StartTime><Timestamp dt:dt="int">0</Timestamp><DateUtc dt:dt="string">2017-04-25T14:03:17Z</DateUtc></StartTime><FrequencyChanges><FrequencyChange><Frequency dt:dt="r8">3312958</Frequency><Timestamp dt:dt="r8">76911437410</Timestamp><Current dt:dt="…	60.004	1	right	-397758575	04-25-2017	16:03:17	14:03:17	female	275	{DOWNARROW}	79							0	884342	884095	{DOWNARROW}	247	882974	882662	812	DG0	23	8	254	mask23	0	884078	0	883878	eqm10_NoEyeNmodel1_dir	90	HV	gazeCOD	GazeCoDxp	1	400	0	883578	4	883478
GazeCoD_1Model_male	7	1	20	<?xml version="1.0"?>\n<Clock xmlns:dt="urn:schemas-microsoft-com:datatypes"><Description dt:dt="string">E-Prime Primary Realtime Clock</Description><StartTime><Timestamp dt:dt="int">0</Timestamp><DateUtc dt:dt="string">2017-04-25T14:03:17Z</DateUtc></StartTime><FrequencyChanges><FrequencyChange><Frequency dt:dt="r8">3312958</Frequency><Timestamp dt:dt="r8">76911437410</Timestamp><Current dt:dt="…	60.004	1	right	-397758575	04-25-2017	16:03:17	14:03:17	female	276	{LEFTARROW}	78							0	885918	885812	{LEFTARROW}	106	884687	884362	825	left8	17	8	255	mask17	0	885795	0	885595	eqm10_NoEyeNmodel1_dir	90	H	gazeCOD	GazeCoDxp	1	400	0	885295	8	885195
GazeCoD_1Model_male	7	1	20	<?xml version="1.0"?>\n<Clock xmlns:dt="urn:schemas-microsoft-com:datatypes"><Description dt:dt="string">E-Prime Primary Realtime Clock</Description><StartTime><Timestamp dt:dt="int">0</Timestamp><DateUtc dt:dt="string">2017-04-25T14:03:17Z</DateUtc></StartTime><FrequencyChanges><FrequencyChange><Frequency dt:dt="r8">3312958</Frequency><Timestamp dt:dt="r8">76911437410</Timestamp><Current dt:dt="…	60.004	1	right	-397758575	04-25-2017	16:03:17	14:03:17	female	277	{LEFTARROW}	78							0	887694	887378	{DOWNARROW}	316	886257	885928	829	left8	6	8	256	mask6	0	887361	0	887161	eqm10_NoEyeNmodel1_dir	0	V	gazeCOD	GazeCoDxp	0	400	0	886861	4	886761
GazeCoD_1Model_male	7	1	20	<?xml version="1.0"?>\n<Clock xmlns:dt="urn:schemas-microsoft-com:datatypes"><Description dt:dt="string">E-Prime Primary Realtime Clock</Description><StartTime><Timestamp dt:dt="int">0</Timestamp><DateUtc dt:dt="string">2017-04-25T14:03:17Z</DateUtc></StartTime><FrequencyChanges><FrequencyChange><Frequency dt:dt="r8">3312958</Frequency><Timestamp dt:dt="r8">76911437410</Timestamp><Current dt:dt="…	60.004	1	right	-397758575	04-25-2017	16:03:17	14:03:17	female	278	{RIGHTARROW}	46							0	889430	889295	{DOWNARROW}	135	888170	887711	959	right1,6	7	8	257	mask7	0	889278	0	889078	eqm10_NoEyeNmodel1_dir	0	V	gazeCOD	GazeCoDxp	0	400	0	888778	8	888678
GazeCoD_1Model_male	7	1	20	<?xml version="1.0"?>\n<Clock xmlns:dt="urn:schemas-microsoft-com:datatypes"><Description dt:dt="string">E-Prime Primary Realtime Clock</Description><StartTime><Timestamp dt:dt="int">0</Timestamp><DateUtc dt:dt="string">2017-04-25T14:03:17Z</DateUtc></StartTime><FrequencyChanges><FrequencyChange><Frequency dt:dt="r8">3312958</Frequency><Timestamp dt:dt="r8">76911437410</Timestamp><Current dt:dt="…	60.004	1	right	-397758575	04-25-2017	16:03:17	14:03:17	female	279	{LEFTARROW}	55							0	891157	890928	{DOWNARROW}	229	889805	889445	860	left6,4	16	8	258	mask16	0	890911	0	890711	eqm10_NoEyeNmodel1_dir	90	H	gazeCOD	GazeCoDxp	0	400	0	890411	6	890311
GazeCoD_1Model_male	7	1	20	<?xml version="1.0"?>\n<Clock xmlns:dt="urn:schemas-microsoft-com:datatypes"><Description dt:dt="string">E-Prime Primary Realtime Clock</Description><StartTime><Timestamp dt:dt="int">0</Timestamp><DateUtc dt:dt="string">2017-04-25T14:03:17Z</DateUtc></StartTime><FrequencyChanges><FrequencyChange><Frequency dt:dt="r8">3312958</Frequency><Timestamp dt:dt="r8">76911437410</Timestamp><Current dt:dt="…	60.004	1	right	-397758575	04-25-2017	16:03:17	14:03:17	female	280	{LEFTARROW}	55							0	892853	892661	{DOWNARROW}	192	891538	891178	860	left6,4	27	8	259	mask27	0	892644	0	892444	eqm10_NoEyeNmodel1_dir	90	HV	gazeCOD	GazeCoDxp	0	400	0	892144	6	892044
GazeCoD_1Model_male	7	1	20	<?xml version="1.0"?>\n<Clock xmlns:dt="urn:schemas-microsoft-com:datatypes"><Description dt:dt="string">E-Prime Primary Realtime Clock</Description><StartTime><Timestamp dt:dt="int">0</Timestamp><DateUtc dt:dt="string">2017-04-25T14:03:17Z</DateUtc></StartTime><FrequencyChanges><FrequencyChange><Frequency dt:dt="r8">3312958</Frequency><Timestamp dt:dt="r8">76911437410</Timestamp><Current dt:dt="…	60.004	1	right	-397758575	04-25-2017	16:03:17	14:03:17	female	281	{RIGHTARROW}	46							0	894581	894378	{DOWNARROW}	203	893255	892878	877	right1,6	29	8	260	mask29	0	894361	0	894161	eqm10_NoEyeNmodel1_dir	90	HV	gazeCOD	GazeCoDxp	0	400	0	893861	6	893761
GazeCoD_1Model_male	7	1	20	<?xml version="1.0"?>\n<Clock xmlns:dt="urn:schemas-microsoft-com:datatypes"><Description dt:dt="string">E-Prime Primary Realtime Clock</Description><StartTime><Timestamp dt:dt="int">0</Timestamp><DateUtc dt:dt="string">2017-04-25T14:03:17Z</DateUtc></StartTime><FrequencyChanges><FrequencyChange><Frequency dt:dt="r8">3312958</Frequency><Timestamp dt:dt="r8">76911437410</Timestamp><Current dt:dt="…	60.004	1	right	-397758575	04-25-2017	16:03:17	14:03:17	female	282	{LEFTARROW}	55							0	896445	896144	{LEFTARROW}	301	895022	894594	928	left6,4	5	8	261	mask5	0	896128	0	895928	eqm10_NoEyeNmodel1_dir	0	V	gazeCOD	GazeCoDxp	1	400	0	895628	6	895528
GazeCoD_1Model_male	7	1	20	<?xml version="1.0"?>\n<Clock xmlns:dt="urn:schemas-microsoft-com:datatypes"><Description dt:dt="string">E-Prime Primary Realtime Clock</Description><StartTime><Timestamp dt:dt="int">0</Timestamp><DateUtc dt:dt="string">2017-04-25T14:03:17Z</DateUtc></StartTime><FrequencyChanges><FrequencyChange><Frequency dt:dt="r8">3312958</Frequency><Timestamp dt:dt="r8">76911437410</Timestamp><Current dt:dt="…	60.004	1	right	-397758575	04-25-2017	16:03:17	14:03:17	female	283	{RIGHTARROW}	44							0	898317	897927	{RIGHTARROW}	390	896803	896461	842	right3,2	30	8	262	mask30	0	897911	0	897711	eqm10_NoEyeNmodel1_dir	90	HV	gazeCOD	GazeCoDxp	1	400	0	897411	8	897311
GazeCoD_1Model_male	7	1	20	<?xml version="1.0"?>\n<Clock xmlns:dt="urn:schemas-microsoft-com:datatypes"><Description dt:dt="string">E-Prime Primary Realtime Clock</Description><StartTime><Timestamp dt:dt="int">0</Timestamp><DateUtc dt:dt="string">2017-04-25T14:03:17Z</DateUtc></StartTime><FrequencyChanges><FrequencyChange><Frequency dt:dt="r8">3312958</Frequency><Timestamp dt:dt="r8">76911437410</Timestamp><Current dt:dt="…	60.004	1	right	-397758575	04-25-2017	16:03:17	14:03:17	female	284	{RIGHTARROW}	77							0	899909	899694	{RIGHTARROW}	215	898582	898327	755	right8	11	8	263	mask11	0	899677	0	899477	eqm10_NoEyeNmodel1_dir	0	V	gazeCOD	GazeCoDxp	1	400	0	899177	-5	899077
GazeCoD_1Model_male	7	1	20	<?xml version="1.0"?>\n<Clock xmlns:dt="urn:schemas-microsoft-com:datatypes"><Description dt:dt="string">E-Prime Primary Realtime Clock</Description><StartTime><Timestamp dt:dt="int">0</Timestamp><DateUtc dt:dt="string">2017-04-25T14:03:17Z</DateUtc></StartTime><FrequencyChanges><FrequencyChange><Frequency dt:dt="r8">3312958</Frequency><Timestamp dt:dt="r8">76911437410</Timestamp><Current dt:dt="…	60.004	1	right	-397758575	04-25-2017	16:03:17	14:03:17	female	285	{RIGHTARROW}	44							0	901629	901544	{RIGHTARROW}	85	900423	899927	996	right3,2	8	8	264	mask8	0	901527	0	901327	eqm10_NoEyeNmodel1_dir	0	V	gazeCOD	GazeCoDxp	1	400	0	901027	4	900927
GazeCoD_1Model_male	7	1	20	<?xml version="1.0"?>\n<Clock xmlns:dt="urn:schemas-microsoft-com:datatypes"><Description dt:dt="string">E-Prime Primary Realtime Clock</Description><StartTime><Timestamp dt:dt="int">0</Timestamp><DateUtc dt:dt="string">2017-04-25T14:03:17Z</DateUtc></StartTime><FrequencyChanges><FrequencyChange><Frequency dt:dt="r8">3312958</Frequency><Timestamp dt:dt="r8">76911437410</Timestamp><Current dt:dt="…	60.004	1	right	-397758575	04-25-2017	16:03:17	14:03:17	female	286	{LEFTARROW}	51							0	903629	903227	{DOWNARROW}	402	902101	901644	957	left3,2	25	9	265	mask25	0	903211	0	903011	eqm10_NoEyeNmodel1_dir	90	HV	gazeCOD	GazeCoDxp	0	400	0	902711	10	902611
GazeCoD_1Model_male	7	1	20	<?xml version="1.0"?>\n<Clock xmlns:dt="urn:schemas-microsoft-com:datatypes"><Description dt:dt="string">E-Prime Primary Realtime Clock</Description><StartTime><Timestamp dt:dt="int">0</Timestamp><DateUtc dt:dt="string">2017-04-25T14:03:17Z</DateUtc></StartTime><FrequencyChanges><FrequencyChange><Frequency dt:dt="r8">3312958</Frequency><Timestamp dt:dt="r8">76911437410</Timestamp><Current dt:dt="…	60.004	1	right	-397758575	04-25-2017	16:03:17	14:03:17	female	287	{DOWNARROW}	79							0	905421	905144	{DOWNARROW}	277	904028	903644	884	DG0	1	9	266	mask1	0	905127	0	904927	eqm10_NoEyeNmodel1_dir	0	V	gazeCOD	GazeCoDxp	1	400	0	904627	-1	904527
GazeCoD_1Model_male	7	1	20	<?xml version="1.0"?>\n<Clock xmlns:dt="urn:schemas-microsoft-com:datatypes"><Description dt:dt="string">E-Prime Primary Realtime Clock</Description><StartTime><Timestamp dt:dt="int">0</Timestamp><DateUtc dt:dt="string">2017-04-25T14:03:17Z</DateUtc></StartTime><FrequencyChanges><FrequencyChange><Frequency dt:dt="r8">3312958</Frequency><Timestamp dt:dt="r8">76911437410</Timestamp><Current dt:dt="…	60.004	1	right	-397758575	04-25-2017	16:03:17	14:03:17	female	288	{RIGHTARROW}	46							0	907173	907010	{RIGHTARROW}	163	905892	905444	948	right1,6	18	9	267	mask18	0	906994	0	906794	eqm10_NoEyeNmodel1_dir	90	H	gazeCOD	GazeCoDxp	1	400	0	906494	2	906394
GazeCoD_1Model_male	7	1	20	<?xml version="1.0"?>\n<Clock xmlns:dt="urn:schemas-microsoft-com:datatypes"><Description dt:dt="string">E-Prime Primary Realtime Clock</Description><StartTime><Timestamp dt:dt="int">0</Timestamp><DateUtc dt:dt="string">2017-04-25T14:03:17Z</DateUtc></StartTime><FrequencyChanges><FrequencyChange><Frequency dt:dt="r8">3312958</Frequency><Timestamp dt:dt="r8">76911437410</Timestamp><Current dt:dt="…	60.004	1	right	-397758575	04-25-2017	16:03:17	14:03:17	female	289	{LEFTARROW}	49							0	908797	908627	{DOWNARROW}	169	907506	907194	812	left1,6	2	9	268	mask2	0	908610	0	908410	eqm10_NoEyeNmodel1_dir	0	V	gazeCOD	GazeCoDxp	0	400	0	908110	4	908010
GazeCoD_1Model_male	7	1	20	<?xml version="1.0"?>\n<Clock xmlns:dt="urn:schemas-microsoft-com:datatypes"><Description dt:dt="string">E-Prime Primary Realtime Clock</Description><StartTime><Timestamp dt:dt="int">0</Timestamp><DateUtc dt:dt="string">2017-04-25T14:03:17Z</DateUtc></StartTime><FrequencyChanges><FrequencyChange><Frequency dt:dt="r8">3312958</Frequency><Timestamp dt:dt="r8">76911437410</Timestamp><Current dt:dt="…	60.004	1	right	-397758575	04-25-2017	16:03:17	14:03:17	female	290	{RIGHTARROW}	44							0	910580	910343	{DOWNARROW}	237	909224	908810	914	right3,2	30	9	269	mask30	0	910327	0	910127	eqm10_NoEyeNmodel1_dir	90	HV	gazeCOD	GazeCoDxp	0	400	0	909827	3	909727
GazeCoD_1Model_male	7	1	20	<?xml version="1.0"?>\n<Clock xmlns:dt="urn:schemas-microsoft-com:datatypes"><Description dt:dt="string">E-Prime Primary Realtime Clock</Description><StartTime><Timestamp dt:dt="int">0</Timestamp><DateUtc dt:dt="string">2017-04-25T14:03:17Z</DateUtc></StartTime><FrequencyChanges><FrequencyChange><Frequency dt:dt="r8">3312958</Frequency><Timestamp dt:dt="r8">76911437410</Timestamp><Current dt:dt="…	60.004	1	right	-397758575	04-25-2017	16:03:17	14:03:17	female	291	{LEFTARROW}	53							0	912252	912060	{LEFTARROW}	192	910934	910593	841	left4,8	26	9	270	mask26	0	912043	0	911843	eqm10_NoEyeNmodel1_dir	90	HV	gazeCOD	GazeCoDxp	1	400	0	911543	9	911443
GazeCoD_1Model_male	7	1	20	<?xml version="1.0"?>\n<Clock xmlns:dt="urn:schemas-microsoft-com:datatypes"><Description dt:dt="string">E-Prime Primary Realtime Clock</Description><StartTime><Timestamp dt:dt="int">0</Timestamp><DateUtc dt:dt="string">2017-04-25T14:03:17Z</DateUtc></StartTime><FrequencyChanges><FrequencyChange><Frequency dt:dt="r8">3312958</Frequency><Timestamp dt:dt="r8">76911437410</Timestamp><Current dt:dt="…	60.004	1	right	-397758575	04-25-2017	16:03:17	14:03:17	female	292	{RIGHTARROW}	42							0	913836	913743	{RIGHTARROW}	93	912619	912277	842	right4,8	20	9	271	mask20	0	913727	0	913527	eqm10_NoEyeNmodel1_dir	90	H	gazeCOD	GazeCoDxp	1	400	0	913227	8	913127
GazeCoD_1Model_male	7	1	20	<?xml version="1.0"?>\n<Clock xmlns:dt="urn:schemas-microsoft-com:datatypes"><Description dt:dt="string">E-Prime Primary Realtime Clock</Description><StartTime><Timestamp dt:dt="int">0</Timestamp><DateUtc dt:dt="string">2017-04-25T14:03:17Z</DateUtc></StartTime><FrequencyChanges><FrequencyChange><Frequency dt:dt="r8">3312958</Frequency><Timestamp dt:dt="r8">76911437410</Timestamp><Current dt:dt="…	60.004	1	right	-397758575	04-25-2017	16:03:17	14:03:17	female	293	{RIGHTARROW}	44							0	915468	915360	{DOWNARROW}	108	914245	913860	885	right3,2	8	9	272	mask8	0	915343	0	915143	eqm10_NoEyeNmodel1_dir	0	V	gazeCOD	GazeCoDxp	0	400	0	914843	-2	914743
GazeCoD_1Model_male	7	1	20	<?xml version="1.0"?>\n<Clock xmlns:dt="urn:schemas-microsoft-com:datatypes"><Description dt:dt="string">E-Prime Primary Realtime Clock</Description><StartTime><Timestamp dt:dt="int">0</Timestamp><DateUtc dt:dt="string">2017-04-25T14:03:17Z</DateUtc></StartTime><FrequencyChanges><FrequencyChange><Frequency dt:dt="r8">3312958</Frequency><Timestamp dt:dt="r8">76911437410</Timestamp><Current dt:dt="…	60.004	1	right	-397758575	04-25-2017	16:03:17	14:03:17	female	294	{RIGHTARROW}	77							0	917068	916926	{RIGHTARROW}	142	915801	915493	808	right8	22	9	273	mask22	0	916910	0	916710	eqm10_NoEyeNmodel1_dir	90	H	gazeCOD	GazeCoDxp	1	400	0	916410	9	916310
GazeCoD_1Model_male	7	1	20	<?xml version="1.0"?>\n<Clock xmlns:dt="urn:schemas-microsoft-com:datatypes"><Description dt:dt="string">E-Prime Primary Realtime Clock</Description><StartTime><Timestamp dt:dt="int">0</Timestamp><DateUtc dt:dt="string">2017-04-25T14:03:17Z</DateUtc></StartTime><FrequencyChanges><FrequencyChange><Frequency dt:dt="r8">3312958</Frequency><Timestamp dt:dt="r8">76911437410</Timestamp><Current dt:dt="…	60.004	1	right	-397758575	04-25-2017	16:03:17	14:03:17	female	295	{RIGHTARROW}	42							0	918788	918493	{RIGHTARROW}	295	917374	917093	781	right4,8	9	9	274	mask9	0	918476	0	918276	eqm10_NoEyeNmodel1_dir	0	V	gazeCOD	GazeCoDxp	1	400	0	917976	2	917876
GazeCoD_1Model_male	7	1	20	<?xml version="1.0"?>\n<Clock xmlns:dt="urn:schemas-microsoft-com:datatypes"><Description dt:dt="string">E-Prime Primary Realtime Clock</Description><StartTime><Timestamp dt:dt="int">0</Timestamp><DateUtc dt:dt="string">2017-04-25T14:03:17Z</DateUtc></StartTime><FrequencyChanges><FrequencyChange><Frequency dt:dt="r8">3312958</Frequency><Timestamp dt:dt="r8">76911437410</Timestamp><Current dt:dt="…	60.004	1	right	-397758575	04-25-2017	16:03:17	14:03:17	female	296	{LEFTARROW}	51							0	920340	920226	{DOWNARROW}	114	919105	918810	795	left3,2	3	9	275	mask3	0	920210	0	920010	eqm10_NoEyeNmodel1_dir	0	V	gazeCOD	GazeCoDxp	0	400	0	919710	5	919610
GazeCoD_1Model_male	7	1	20	<?xml version="1.0"?>\n<Clock xmlns:dt="urn:schemas-microsoft-com:datatypes"><Description dt:dt="string">E-Prime Primary Realtime Clock</Description><StartTime><Timestamp dt:dt="int">0</Timestamp><DateUtc dt:dt="string">2017-04-25T14:03:17Z</DateUtc></StartTime><FrequencyChanges><FrequencyChange><Frequency dt:dt="r8">3312958</Frequency><Timestamp dt:dt="r8">76911437410</Timestamp><Current dt:dt="…	60.004	1	right	-397758575	04-25-2017	16:03:17	14:03:17	female	297	{LEFTARROW}	78							0	925460	925193	{LEFTARROW}	267	924079	923726	853	left8	28	9	276	mask28	0	925176	0	924976	eqm10_NoEyeNmodel1_dir	90	HV	gazeCOD	GazeCoDxp	1	400	0	924676	-3	924576
GazeCoD_1Model_male	7	1	20	<?xml version="1.0"?>\n<Clock xmlns:dt="urn:schemas-microsoft-com:datatypes"><Description dt:dt="string">E-Prime Primary Realtime Clock</Description><StartTime><Timestamp dt:dt="int">0</Timestamp><DateUtc dt:dt="string">2017-04-25T14:03:17Z</DateUtc></StartTime><FrequencyChanges><FrequencyChange><Frequency dt:dt="r8">3312958</Frequency><Timestamp dt:dt="r8">76911437410</Timestamp><Current dt:dt="…	60.004	1	right	-397758575	04-25-2017	16:03:17	14:03:17	female	298	{RIGHTARROW}	77							0	927115	927042	{RIGHTARROW}	73	925925	925476	949	right8	11	9	277	mask11	0	927026	0	926826	eqm10_NoEyeNmodel1_dir	0	V	gazeCOD	GazeCoDxp	1	400	0	926526	1	926426
GazeCoD_1Model_male	7	1	20	<?xml version="1.0"?>\n<Clock xmlns:dt="urn:schemas-microsoft-com:datatypes"><Description dt:dt="string">E-Prime Primary Realtime Clock</Description><StartTime><Timestamp dt:dt="int">0</Timestamp><DateUtc dt:dt="string">2017-04-25T14:03:17Z</DateUtc></StartTime><FrequencyChanges><FrequencyChange><Frequency dt:dt="r8">3312958</Frequency><Timestamp dt:dt="r8">76911437410</Timestamp><Current dt:dt="…	60.004	1	right	-397758575	04-25-2017	16:03:17	14:03:17	female	299	{RIGHTARROW}	40							0	928859	928592	{DOWNARROW}	267	927473	927126	847	right6,4	21	9	278	mask21	0	928576	0	928376	eqm10_NoEyeNmodel1_dir	90	H	gazeCOD	GazeCoDxp	0	400	0	928076	3	927976
GazeCoD_1Model_male	7	1	20	<?xml version="1.0"?>\n<Clock xmlns:dt="urn:schemas-microsoft-com:datatypes"><Description dt:dt="string">E-Prime Primary Realtime Clock</Description><StartTime><Timestamp dt:dt="int">0</Timestamp><DateUtc dt:dt="string">2017-04-25T14:03:17Z</DateUtc></StartTime><FrequencyChanges><FrequencyChange><Frequency dt:dt="r8">3312958</Frequency><Timestamp dt:dt="r8">76911437410</Timestamp><Current dt:dt="…	60.004	1	right	-397758575	04-25-2017	16:03:17	14:03:17	female	300	{RIGHTARROW}	77							0	930491	930426	{RIGHTARROW}	65	929299	928876	923	right8	33	9	279	mask33	0	930409	0	930209	eqm10_NoEyeNmodel1_dir	90	HV	gazeCOD	GazeCoDxp	1	400	0	929909	10	929809
GazeCoD_1Model_male	7	1	20	<?xml version="1.0"?>\n<Clock xmlns:dt="urn:schemas-microsoft-com:datatypes"><Description dt:dt="string">E-Prime Primary Realtime Clock</Description><StartTime><Timestamp dt:dt="int">0</Timestamp><DateUtc dt:dt="string">2017-04-25T14:03:17Z</DateUtc></StartTime><FrequencyChanges><FrequencyChange><Frequency dt:dt="r8">3312958</Frequency><Timestamp dt:dt="r8">76911437410</Timestamp><Current dt:dt="…	60.004	1	right	-397758575	04-25-2017	16:03:17	14:03:17	female	301	{LEFTARROW}	55							0	932003	931909	{LEFTARROW}	94	930790	930509	781	left6,4	27	9	280	mask27	0	931892	0	931692	eqm10_NoEyeNmodel1_dir	90	HV	gazeCOD	GazeCoDxp	1	400	0	931392	2	931292
GazeCoD_1Model_male	7	1	20	<?xml version="1.0"?>\n<Clock xmlns:dt="urn:schemas-microsoft-com:datatypes"><Description dt:dt="string">E-Prime Primary Realtime Clock</Description><StartTime><Timestamp dt:dt="int">0</Timestamp><DateUtc dt:dt="string">2017-04-25T14:03:17Z</DateUtc></StartTime><FrequencyChanges><FrequencyChange><Frequency dt:dt="r8">3312958</Frequency><Timestamp dt:dt="r8">76911437410</Timestamp><Current dt:dt="…	60.004	1	right	-397758575	04-25-2017	16:03:17	14:03:17	female	302	{DOWNARROW}	79							0	933667	933525	{DOWNARROW}	142	932404	932025	879	DG0	12	9	281	mask12	0	933509	0	933309	eqm10_NoEyeNmodel1_dir	90	H	gazeCOD	GazeCoDxp	1	400	0	933009	5	932909
GazeCoD_1Model_male	7	1	20	<?xml version="1.0"?>\n<Clock xmlns:dt="urn:schemas-microsoft-com:datatypes"><Description dt:dt="string">E-Prime Primary Realtime Clock</Description><StartTime><Timestamp dt:dt="int">0</Timestamp><DateUtc dt:dt="string">2017-04-25T14:03:17Z</DateUtc></StartTime><FrequencyChanges><FrequencyChange><Frequency dt:dt="r8">3312958</Frequency><Timestamp dt:dt="r8">76911437410</Timestamp><Current dt:dt="…	60.004	1	right	-397758575	04-25-2017	16:03:17	14:03:17	female	303	{LEFTARROW}	49							0	935243	935109	{DOWNARROW}	134	933998	933692	806	left1,6	24	9	282	mask24	0	935092	-1	934892	eqm10_NoEyeNmodel1_dir	90	HV	gazeCOD	GazeCoDxp	0	400	0	934593	-5	934493
GazeCoD_1Model_male	7	1	20	<?xml version="1.0"?>\n<Clock xmlns:dt="urn:schemas-microsoft-com:datatypes"><Description dt:dt="string">E-Prime Primary Realtime Clock</Description><StartTime><Timestamp dt:dt="int">0</Timestamp><DateUtc dt:dt="string">2017-04-25T14:03:17Z</DateUtc></StartTime><FrequencyChanges><FrequencyChange><Frequency dt:dt="r8">3312958</Frequency><Timestamp dt:dt="r8">76911437410</Timestamp><Current dt:dt="…	60.004	1	right	-397758575	04-25-2017	16:03:17	14:03:17	female	304	{LEFTARROW}	55							0	936963	936809	{LEFTARROW}	154	935696	935259	937	left6,4	16	9	283	mask16	0	936792	0	936592	eqm10_NoEyeNmodel1_dir	90	H	gazeCOD	GazeCoDxp	1	400	0	936292	-4	936192
GazeCoD_1Model_male	7	1	20	<?xml version="1.0"?>\n<Clock xmlns:dt="urn:schemas-microsoft-com:datatypes"><Description dt:dt="string">E-Prime Primary Realtime Clock</Description><StartTime><Timestamp dt:dt="int">0</Timestamp><DateUtc dt:dt="string">2017-04-25T14:03:17Z</DateUtc></StartTime><FrequencyChanges><FrequencyChange><Frequency dt:dt="r8">3312958</Frequency><Timestamp dt:dt="r8">76911437410</Timestamp><Current dt:dt="…	60.004	1	right	-397758575	04-25-2017	16:03:17	14:03:17	female	305	{LEFTARROW}	49							0	938635	938442	{DOWNARROW}	193	937323	936975	848	left1,6	13	9	284	mask13	0	938425	0	938225	eqm10_NoEyeNmodel1_dir	90	H	gazeCOD	GazeCoDxp	0	400	0	937925	2	937825
GazeCoD_1Model_male	7	1	20	<?xml version="1.0"?>\n<Clock xmlns:dt="urn:schemas-microsoft-com:datatypes"><Description dt:dt="string">E-Prime Primary Realtime Clock</Description><StartTime><Timestamp dt:dt="int">0</Timestamp><DateUtc dt:dt="string">2017-04-25T14:03:17Z</DateUtc></StartTime><FrequencyChanges><FrequencyChange><Frequency dt:dt="r8">3312958</Frequency><Timestamp dt:dt="r8">76911437410</Timestamp><Current dt:dt="…	60.004	1	right	-397758575	04-25-2017	16:03:17	14:03:17	female	306	{LEFTARROW}	53							0	940139	940042	{DOWNARROW}	97	938923	938658	765	left4,8	15	9	285	mask15	0	940025	0	939825	eqm10_NoEyeNmodel1_dir	90	H	gazeCOD	GazeCoDxp	0	400	0	939525	2	939425
GazeCoD_1Model_male	7	1	20	<?xml version="1.0"?>\n<Clock xmlns:dt="urn:schemas-microsoft-com:datatypes"><Description dt:dt="string">E-Prime Primary Realtime Clock</Description><StartTime><Timestamp dt:dt="int">0</Timestamp><DateUtc dt:dt="string">2017-04-25T14:03:17Z</DateUtc></StartTime><FrequencyChanges><FrequencyChange><Frequency dt:dt="r8">3312958</Frequency><Timestamp dt:dt="r8">76911437410</Timestamp><Current dt:dt="…	60.004	1	right	-397758575	04-25-2017	16:03:17	14:03:17	female	307	{RIGHTARROW}	40							0	941867	941708	{RIGHTARROW}	159	940595	940158	937	right6,4	10	9	286	mask10	0	941692	0	941492	eqm10_NoEyeNmodel1_dir	0	V	gazeCOD	GazeCoDxp	1	400	0	941192	-3	941092
GazeCoD_1Model_male	7	1	20	<?xml version="1.0"?>\n<Clock xmlns:dt="urn:schemas-microsoft-com:datatypes"><Description dt:dt="string">E-Prime Primary Realtime Clock</Description><StartTime><Timestamp dt:dt="int">0</Timestamp><DateUtc dt:dt="string">2017-04-25T14:03:17Z</DateUtc></StartTime><FrequencyChanges><FrequencyChange><Frequency dt:dt="r8">3312958</Frequency><Timestamp dt:dt="r8">76911437410</Timestamp><Current dt:dt="…	60.004	1	right	-397758575	04-25-2017	16:03:17	14:03:17	female	308	{RIGHTARROW}	44							0	943602	943408	{DOWNARROW}	194	942294	941892	902	right3,2	19	9	287	mask19	0	943392	0	943192	eqm10_NoEyeNmodel1_dir	90	H	gazeCOD	GazeCoDxp	0	400	0	942892	-2	942792
GazeCoD_1Model_male	7	1	20	<?xml version="1.0"?>\n<Clock xmlns:dt="urn:schemas-microsoft-com:datatypes"><Description dt:dt="string">E-Prime Primary Realtime Clock</Description><StartTime><Timestamp dt:dt="int">0</Timestamp><DateUtc dt:dt="string">2017-04-25T14:03:17Z</DateUtc></StartTime><FrequencyChanges><FrequencyChange><Frequency dt:dt="r8">3312958</Frequency><Timestamp dt:dt="r8">76911437410</Timestamp><Current dt:dt="…	60.004	1	right	-397758575	04-25-2017	16:03:17	14:03:17	female	309	{LEFTARROW}	51							0	945226	945108	{DOWNARROW}	118	943990	943625	865	left3,2	14	9	288	mask14	0	945091	0	944891	eqm10_NoEyeNmodel1_dir	90	H	gazeCOD	GazeCoDxp	0	400	0	944591	1	944491
GazeCoD_1Model_male	7	1	20	<?xml version="1.0"?>\n<Clock xmlns:dt="urn:schemas-microsoft-com:datatypes"><Description dt:dt="string">E-Prime Primary Realtime Clock</Description><StartTime><Timestamp dt:dt="int">0</Timestamp><DateUtc dt:dt="string">2017-04-25T14:03:17Z</DateUtc></StartTime><FrequencyChanges><FrequencyChange><Frequency dt:dt="r8">3312958</Frequency><Timestamp dt:dt="r8">76911437410</Timestamp><Current dt:dt="…	60.004	1	right	-397758575	04-25-2017	16:03:17	14:03:17	female	310	{LEFTARROW}	78							0	946850	946691	{LEFTARROW}	159	945571	945241	830	left8	6	9	289	mask6	0	946675	0	946475	eqm10_NoEyeNmodel1_dir	0	V	gazeCOD	GazeCoDxp	1	400	0	946175	4	946075
GazeCoD_1Model_male	7	1	20	<?xml version="1.0"?>\n<Clock xmlns:dt="urn:schemas-microsoft-com:datatypes"><Description dt:dt="string">E-Prime Primary Realtime Clock</Description><StartTime><Timestamp dt:dt="int">0</Timestamp><DateUtc dt:dt="string">2017-04-25T14:03:17Z</DateUtc></StartTime><FrequencyChanges><FrequencyChange><Frequency dt:dt="r8">3312958</Frequency><Timestamp dt:dt="r8">76911437410</Timestamp><Current dt:dt="…	60.004	1	right	-397758575	04-25-2017	16:03:17	14:03:17	female	311	{LEFTARROW}	78							0	948530	948358	{LEFTARROW}	172	947242	946875	867	left8	17	9	290	mask17	0	948341	0	948141	eqm10_NoEyeNmodel1_dir	90	H	gazeCOD	GazeCoDxp	1	400	0	947841	-1	947741
GazeCoD_1Model_male	7	1	20	<?xml version="1.0"?>\n<Clock xmlns:dt="urn:schemas-microsoft-com:datatypes"><Description dt:dt="string">E-Prime Primary Realtime Clock</Description><StartTime><Timestamp dt:dt="int">0</Timestamp><DateUtc dt:dt="string">2017-04-25T14:03:17Z</DateUtc></StartTime><FrequencyChanges><FrequencyChange><Frequency dt:dt="r8">3312958</Frequency><Timestamp dt:dt="r8">76911437410</Timestamp><Current dt:dt="…	60.004	1	right	-397758575	04-25-2017	16:03:17	14:03:17	female	312	{RIGHTARROW}	46							0	950290	950124	{DOWNARROW}	166	948999	948541	958	right1,6	29	9	291	mask29	0	950108	0	949908	eqm10_NoEyeNmodel1_dir	90	HV	gazeCOD	GazeCoDxp	0	400	0	949608	9	949508
GazeCoD_1Model_male	7	1	20	<?xml version="1.0"?>\n<Clock xmlns:dt="urn:schemas-microsoft-com:datatypes"><Description dt:dt="string">E-Prime Primary Realtime Clock</Description><StartTime><Timestamp dt:dt="int">0</Timestamp><DateUtc dt:dt="string">2017-04-25T14:03:17Z</DateUtc></StartTime><FrequencyChanges><FrequencyChange><Frequency dt:dt="r8">3312958</Frequency><Timestamp dt:dt="r8">76911437410</Timestamp><Current dt:dt="…	60.004	1	right	-397758575	04-25-2017	16:03:17	14:03:17	female	313	{RIGHTARROW}	46							0	952090	951724	{DOWNARROW}	366	950604	950308	796	right1,6	7	9	292	mask7	0	951708	0	951508	eqm10_NoEyeNmodel1_dir	0	V	gazeCOD	GazeCoDxp	0	400	0	951208	4	951108
GazeCoD_1Model_male	7	1	20	<?xml version="1.0"?>\n<Clock xmlns:dt="urn:schemas-microsoft-com:datatypes"><Description dt:dt="string">E-Prime Primary Realtime Clock</Description><StartTime><Timestamp dt:dt="int">0</Timestamp><DateUtc dt:dt="string">2017-04-25T14:03:17Z</DateUtc></StartTime><FrequencyChanges><FrequencyChange><Frequency dt:dt="r8">3312958</Frequency><Timestamp dt:dt="r8">76911437410</Timestamp><Current dt:dt="…	60.004	1	right	-397758575	04-25-2017	16:03:17	14:03:17	female	314	{DOWNARROW}	79							0	953762	953591	{DOWNARROW}	171	952471	952108	863	DG0	23	9	293	mask23	0	953574	0	953374	eqm10_NoEyeNmodel1_dir	90	HV	gazeCOD	GazeCoDxp	1	400	0	953074	3	952974
GazeCoD_1Model_male	7	1	20	<?xml version="1.0"?>\n<Clock xmlns:dt="urn:schemas-microsoft-com:datatypes"><Description dt:dt="string">E-Prime Primary Realtime Clock</Description><StartTime><Timestamp dt:dt="int">0</Timestamp><DateUtc dt:dt="string">2017-04-25T14:03:17Z</DateUtc></StartTime><FrequencyChanges><FrequencyChange><Frequency dt:dt="r8">3312958</Frequency><Timestamp dt:dt="r8">76911437410</Timestamp><Current dt:dt="…	60.004	1	right	-397758575	04-25-2017	16:03:17	14:03:17	female	315	{RIGHTARROW}	40							0	955482	955257	{RIGHTARROW}	225	954144	953774	870	right6,4	32	9	294	mask32	0	955241	0	955041	eqm10_NoEyeNmodel1_dir	90	HV	gazeCOD	GazeCoDxp	1	400	0	954741	-3	954641
GazeCoD_1Model_male	7	1	20	<?xml version="1.0"?>\n<Clock xmlns:dt="urn:schemas-microsoft-com:datatypes"><Description dt:dt="string">E-Prime Primary Realtime Clock</Description><StartTime><Timestamp dt:dt="int">0</Timestamp><DateUtc dt:dt="string">2017-04-25T14:03:17Z</DateUtc></StartTime><FrequencyChanges><FrequencyChange><Frequency dt:dt="r8">3312958</Frequency><Timestamp dt:dt="r8">76911437410</Timestamp><Current dt:dt="…	60.004	1	right	-397758575	04-25-2017	16:03:17	14:03:17	female	316	{LEFTARROW}	53							0	957290	957091	{DOWNARROW}	199	955976	955491	985	left4,8	4	9	295	mask4	0	957074	0	956874	eqm10_NoEyeNmodel1_dir	0	V	gazeCOD	GazeCoDxp	0	400	0	956574	-2	956474
GazeCoD_1Model_male	7	1	20	<?xml version="1.0"?>\n<Clock xmlns:dt="urn:schemas-microsoft-com:datatypes"><Description dt:dt="string">E-Prime Primary Realtime Clock</Description><StartTime><Timestamp dt:dt="int">0</Timestamp><DateUtc dt:dt="string">2017-04-25T14:03:17Z</DateUtc></StartTime><FrequencyChanges><FrequencyChange><Frequency dt:dt="r8">3312958</Frequency><Timestamp dt:dt="r8">76911437410</Timestamp><Current dt:dt="…	60.004	1	right	-397758575	04-25-2017	16:03:17	14:03:17	female	317	{LEFTARROW}	55							0	958890	958757	{DOWNARROW}	132	957634	957307	827	left6,4	5	9	296	mask5	0	958741	0	958541	eqm10_NoEyeNmodel1_dir	0	V	gazeCOD	GazeCoDxp	0	400	0	958241	7	958141
GazeCoD_1Model_male	7	1	20	<?xml version="1.0"?>\n<Clock xmlns:dt="urn:schemas-microsoft-com:datatypes"><Description dt:dt="string">E-Prime Primary Realtime Clock</Description><StartTime><Timestamp dt:dt="int">0</Timestamp><DateUtc dt:dt="string">2017-04-25T14:03:17Z</DateUtc></StartTime><FrequencyChanges><FrequencyChange><Frequency dt:dt="r8">3312958</Frequency><Timestamp dt:dt="r8">76911437410</Timestamp><Current dt:dt="…	60.004	1	right	-397758575	04-25-2017	16:03:17	14:03:17	female	318	{RIGHTARROW}	42							0	960514	960407	{RIGHTARROW}	106	959282	958907	875	right4,8	31	9	297	mask31	0	960391	0	960191	eqm10_NoEyeNmodel1_dir	90	HV	gazeCOD	GazeCoDxp	1	400	0	959891	9	959791
GazeCoD_1Model_male	7	1	20	<?xml version="1.0"?>\n<Clock xmlns:dt="urn:schemas-microsoft-com:datatypes"><Description dt:dt="string">E-Prime Primary Realtime Clock</Description><StartTime><Timestamp dt:dt="int">0</Timestamp><DateUtc dt:dt="string">2017-04-25T14:03:17Z</DateUtc></StartTime><FrequencyChanges><FrequencyChange><Frequency dt:dt="r8">3312958</Frequency><Timestamp dt:dt="r8">76911437410</Timestamp><Current dt:dt="…	60.004	1	right	-397758575	04-25-2017	16:03:17	14:03:17	female	319	{DOWNARROW}	79							0	962449	962057	{DOWNARROW}	392	960935	960524	911	DG0	1	10	298	mask1	0	962040	0	961840	eqm10_NoEyeNmodel1_dir	0	V	gazeCOD	GazeCoDxp	1	400	0	961540	5	961440
GazeCoD_1Model_male	7	1	20	<?xml version="1.0"?>\n<Clock xmlns:dt="urn:schemas-microsoft-com:datatypes"><Description dt:dt="string">E-Prime Primary Realtime Clock</Description><StartTime><Timestamp dt:dt="int">0</Timestamp><DateUtc dt:dt="string">2017-04-25T14:03:17Z</DateUtc></StartTime><FrequencyChanges><FrequencyChange><Frequency dt:dt="r8">3312958</Frequency><Timestamp dt:dt="r8">76911437410</Timestamp><Current dt:dt="…	60.004	1	right	-397758575	04-25-2017	16:03:17	14:03:17	female	320	{RIGHTARROW}	44							0	964193	963957	{DOWNARROW}	236	962841	962474	867	right3,2	8	10	299	mask8	0	963940	0	963740	eqm10_NoEyeNmodel1_dir	0	V	gazeCOD	GazeCoDxp	0	400	0	963440	-1	963340
GazeCoD_1Model_male	7	1	20	<?xml version="1.0"?>\n<Clock xmlns:dt="urn:schemas-microsoft-com:datatypes"><Description dt:dt="string">E-Prime Primary Realtime Clock</Description><StartTime><Timestamp dt:dt="int">0</Timestamp><DateUtc dt:dt="string">2017-04-25T14:03:17Z</DateUtc></StartTime><FrequencyChanges><FrequencyChange><Frequency dt:dt="r8">3312958</Frequency><Timestamp dt:dt="r8">76911437410</Timestamp><Current dt:dt="…	60.004	1	right	-397758575	04-25-2017	16:03:17	14:03:17	female	321	{LEFTARROW}	53							0	965897	965690	{LEFTARROW}	207	964568	964207	861	left4,8	4	10	300	mask4	0	965674	0	965474	eqm10_NoEyeNmodel1_dir	0	V	gazeCOD	GazeCoDxp	1	400	0	965174	6	965074
GazeCoD_1Model_male	7	1	20	<?xml version="1.0"?>\n<Clock xmlns:dt="urn:schemas-microsoft-com:datatypes"><Description dt:dt="string">E-Prime Primary Realtime Clock</Description><StartTime><Timestamp dt:dt="int">0</Timestamp><DateUtc dt:dt="string">2017-04-25T14:03:17Z</DateUtc></StartTime><FrequencyChanges><FrequencyChange><Frequency dt:dt="r8">3312958</Frequency><Timestamp dt:dt="r8">76911437410</Timestamp><Current dt:dt="…	60.004	1	right	-397758575	04-25-2017	16:03:17	14:03:17	female	322	{LEFTARROW}	53							0	967753	967440	{LEFTARROW}	313	966318	965907	911	left4,8	26	10	301	mask26	0	967423	0	967223	eqm10_NoEyeNmodel1_dir	90	HV	gazeCOD	GazeCoDxp	1	400	0	966923	5	966823
GazeCoD_1Model_male	7	1	20	<?xml version="1.0"?>\n<Clock xmlns:dt="urn:schemas-microsoft-com:datatypes"><Description dt:dt="string">E-Prime Primary Realtime Clock</Description><StartTime><Timestamp dt:dt="int">0</Timestamp><DateUtc dt:dt="string">2017-04-25T14:03:17Z</DateUtc></StartTime><FrequencyChanges><FrequencyChange><Frequency dt:dt="r8">3312958</Frequency><Timestamp dt:dt="r8">76911437410</Timestamp><Current dt:dt="…	60.004	1	right	-397758575	04-25-2017	16:03:17	14:03:17	female	323	{RIGHTARROW}	40							0	969513	969157	{RIGHTARROW}	356	968044	967773	771	right6,4	32	10	302	mask32	0	969140	0	968940	eqm10_NoEyeNmodel1_dir	90	HV	gazeCOD	GazeCoDxp	1	400	0	968640	-4	968540
GazeCoD_1Model_male	7	1	20	<?xml version="1.0"?>\n<Clock xmlns:dt="urn:schemas-microsoft-com:datatypes"><Description dt:dt="string">E-Prime Primary Realtime Clock</Description><StartTime><Timestamp dt:dt="int">0</Timestamp><DateUtc dt:dt="string">2017-04-25T14:03:17Z</DateUtc></StartTime><FrequencyChanges><FrequencyChange><Frequency dt:dt="r8">3312958</Frequency><Timestamp dt:dt="r8">76911437410</Timestamp><Current dt:dt="…	60.004	1	right	-397758575	04-25-2017	16:03:17	14:03:17	female	324	{RIGHTARROW}	77							0	971161	971007	{RIGHTARROW}	154	969890	969523	867	right8	33	10	303	mask33	0	970990	0	970790	eqm10_NoEyeNmodel1_dir	90	HV	gazeCOD	GazeCoDxp	1	400	0	970490	0	970390
GazeCoD_1Model_male	7	1	20	<?xml version="1.0"?>\n<Clock xmlns:dt="urn:schemas-microsoft-com:datatypes"><Description dt:dt="string">E-Prime Primary Realtime Clock</Description><StartTime><Timestamp dt:dt="int">0</Timestamp><DateUtc dt:dt="string">2017-04-25T14:03:17Z</DateUtc></StartTime><FrequencyChanges><FrequencyChange><Frequency dt:dt="r8">3312958</Frequency><Timestamp dt:dt="r8">76911437410</Timestamp><Current dt:dt="…	60.004	1	right	-397758575	04-25-2017	16:03:17	14:03:17	female	325	{RIGHTARROW}	46							0	973041	972740	{RIGHTARROW}	301	971629	971173	956	right1,6	29	10	304	mask29	0	972723	-1	972523	eqm10_NoEyeNmodel1_dir	90	HV	gazeCOD	GazeCoDxp	1	400	0	972224	-5	972124
GazeCoD_1Model_male	7	1	20	<?xml version="1.0"?>\n<Clock xmlns:dt="urn:schemas-microsoft-com:datatypes"><Description dt:dt="string">E-Prime Primary Realtime Clock</Description><StartTime><Timestamp dt:dt="int">0</Timestamp><DateUtc dt:dt="string">2017-04-25T14:03:17Z</DateUtc></StartTime><FrequencyChanges><FrequencyChange><Frequency dt:dt="r8">3312958</Frequency><Timestamp dt:dt="r8">76911437410</Timestamp><Current dt:dt="…	60.004	1	right	-397758575	04-25-2017	16:03:17	14:03:17	female	326	{LEFTARROW}	53							0	974665	974490	{DOWNARROW}	175	973365	973056	809	left4,8	15	10	305	mask15	0	974473	0	974273	eqm10_NoEyeNmodel1_dir	90	H	gazeCOD	GazeCoDxp	0	400	0	973973	8	973873
GazeCoD_1Model_male	7	1	20	<?xml version="1.0"?>\n<Clock xmlns:dt="urn:schemas-microsoft-com:datatypes"><Description dt:dt="string">E-Prime Primary Realtime Clock</Description><StartTime><Timestamp dt:dt="int">0</Timestamp><DateUtc dt:dt="string">2017-04-25T14:03:17Z</DateUtc></StartTime><FrequencyChanges><FrequencyChange><Frequency dt:dt="r8">3312958</Frequency><Timestamp dt:dt="r8">76911437410</Timestamp><Current dt:dt="…	60.004	1	right	-397758575	04-25-2017	16:03:17	14:03:17	female	327	{LEFTARROW}	51							0	976193	976106	{DOWNARROW}	87	974983	974690	793	left3,2	3	10	306	mask3	0	976090	0	975890	eqm10_NoEyeNmodel1_dir	0	V	gazeCOD	GazeCoDxp	0	400	0	975590	7	975490
GazeCoD_1Model_male	7	1	20	<?xml version="1.0"?>\n<Clock xmlns:dt="urn:schemas-microsoft-com:datatypes"><Description dt:dt="string">E-Prime Primary Realtime Clock</Description><StartTime><Timestamp dt:dt="int">0</Timestamp><DateUtc dt:dt="string">2017-04-25T14:03:17Z</DateUtc></StartTime><FrequencyChanges><FrequencyChange><Frequency dt:dt="r8">3312958</Frequency><Timestamp dt:dt="r8">76911437410</Timestamp><Current dt:dt="…	60.004	1	right	-397758575	04-25-2017	16:03:17	14:03:17	female	328	{LEFTARROW}	49							0	977920	977739	{DOWNARROW}	181	976618	976206	912	left1,6	13	10	307	mask13	0	977723	0	977523	eqm10_NoEyeNmodel1_dir	90	H	gazeCOD	GazeCoDxp	0	400	0	977223	5	977123
GazeCoD_1Model_male	7	1	20	<?xml version="1.0"?>\n<Clock xmlns:dt="urn:schemas-microsoft-com:datatypes"><Description dt:dt="string">E-Prime Primary Realtime Clock</Description><StartTime><Timestamp dt:dt="int">0</Timestamp><DateUtc dt:dt="string">2017-04-25T14:03:17Z</DateUtc></StartTime><FrequencyChanges><FrequencyChange><Frequency dt:dt="r8">3312958</Frequency><Timestamp dt:dt="r8">76911437410</Timestamp><Current dt:dt="…	60.004	1	right	-397758575	04-25-2017	16:03:17	14:03:17	female	329	{RIGHTARROW}	77							0	979552	979439	{DOWNARROW}	113	978316	977939	877	right8	22	10	308	mask22	0	979423	0	979223	eqm10_NoEyeNmodel1_dir	90	H	gazeCOD	GazeCoDxp	0	400	0	978923	7	978823
GazeCoD_1Model_male	7	1	20	<?xml version="1.0"?>\n<Clock xmlns:dt="urn:schemas-microsoft-com:datatypes"><Description dt:dt="string">E-Prime Primary Realtime Clock</Description><StartTime><Timestamp dt:dt="int">0</Timestamp><DateUtc dt:dt="string">2017-04-25T14:03:17Z</DateUtc></StartTime><FrequencyChanges><FrequencyChange><Frequency dt:dt="r8">3312958</Frequency><Timestamp dt:dt="r8">76911437410</Timestamp><Current dt:dt="…	60.004	1	right	-397758575	04-25-2017	16:03:17	14:03:17	female	330	{LEFTARROW}	55							0	981272	981039	{LEFTARROW}	233	979921	979573	848	left6,4	5	10	309	mask5	0	981023	0	980823	eqm10_NoEyeNmodel1_dir	0	V	gazeCOD	GazeCoDxp	1	400	0	980523	2	980423
GazeCoD_1Model_male	7	1	20	<?xml version="1.0"?>\n<Clock xmlns:dt="urn:schemas-microsoft-com:datatypes"><Description dt:dt="string">E-Prime Primary Realtime Clock</Description><StartTime><Timestamp dt:dt="int">0</Timestamp><DateUtc dt:dt="string">2017-04-25T14:03:17Z</DateUtc></StartTime><FrequencyChanges><FrequencyChange><Frequency dt:dt="r8">3312958</Frequency><Timestamp dt:dt="r8">76911437410</Timestamp><Current dt:dt="…	60.004	1	right	-397758575	04-25-2017	16:03:17	14:03:17	female	331	{LEFTARROW}	49							0	982976	982789	{DOWNARROW}	187	981667	981289	878	left1,6	2	10	310	mask2	0	982772	-1	982572	eqm10_NoEyeNmodel1_dir	0	V	gazeCOD	GazeCoDxp	0	400	0	982273	6	982173
GazeCoD_1Model_male	7	1	20	<?xml version="1.0"?>\n<Clock xmlns:dt="urn:schemas-microsoft-com:datatypes"><Description dt:dt="string">E-Prime Primary Realtime Clock</Description><StartTime><Timestamp dt:dt="int">0</Timestamp><DateUtc dt:dt="string">2017-04-25T14:03:17Z</DateUtc></StartTime><FrequencyChanges><FrequencyChange><Frequency dt:dt="r8">3312958</Frequency><Timestamp dt:dt="r8">76911437410</Timestamp><Current dt:dt="…	60.004	1	right	-397758575	04-25-2017	16:03:17	14:03:17	female	332	{RIGHTARROW}	40							0	984600	984472	{RIGHTARROW}	128	983346	982989	857	right6,4	10	10	311	mask10	0	984456	0	984256	eqm10_NoEyeNmodel1_dir	0	V	gazeCOD	GazeCoDxp	1	400	0	983956	10	983856
GazeCoD_1Model_male	7	1	20	<?xml version="1.0"?>\n<Clock xmlns:dt="urn:schemas-microsoft-com:datatypes"><Description dt:dt="string">E-Prime Primary Realtime Clock</Description><StartTime><Timestamp dt:dt="int">0</Timestamp><DateUtc dt:dt="string">2017-04-25T14:03:17Z</DateUtc></StartTime><FrequencyChanges><FrequencyChange><Frequency dt:dt="r8">3312958</Frequency><Timestamp dt:dt="r8">76911437410</Timestamp><Current dt:dt="…	60.004	1	right	-397758575	04-25-2017	16:03:17	14:03:17	female	333	{LEFTARROW}	51							0	986224	986072	{DOWNARROW}	152	984961	984622	839	left3,2	14	10	312	mask14	0	986056	0	985856	eqm10_NoEyeNmodel1_dir	90	H	gazeCOD	GazeCoDxp	0	400	0	985556	-5	985456
GazeCoD_1Model_male	7	1	20	<?xml version="1.0"?>\n<Clock xmlns:dt="urn:schemas-microsoft-com:datatypes"><Description dt:dt="string">E-Prime Primary Realtime Clock</Description><StartTime><Timestamp dt:dt="int">0</Timestamp><DateUtc dt:dt="string">2017-04-25T14:03:17Z</DateUtc></StartTime><FrequencyChanges><FrequencyChange><Frequency dt:dt="r8">3312958</Frequency><Timestamp dt:dt="r8">76911437410</Timestamp><Current dt:dt="…	60.004	1	right	-397758575	04-25-2017	16:03:17	14:03:17	female	334	{RIGHTARROW}	44							0	987984	987789	{DOWNARROW}	195	986676	986239	937	right3,2	19	10	313	mask19	0	987772	0	987572	eqm10_NoEyeNmodel1_dir	90	H	gazeCOD	GazeCoDxp	0	400	0	987272	-4	987172
GazeCoD_1Model_male	7	1	20	<?xml version="1.0"?>\n<Clock xmlns:dt="urn:schemas-microsoft-com:datatypes"><Description dt:dt="string">E-Prime Primary Realtime Clock</Description><StartTime><Timestamp dt:dt="int">0</Timestamp><DateUtc dt:dt="string">2017-04-25T14:03:17Z</DateUtc></StartTime><FrequencyChanges><FrequencyChange><Frequency dt:dt="r8">3312958</Frequency><Timestamp dt:dt="r8">76911437410</Timestamp><Current dt:dt="…	60.004	1	right	-397758575	04-25-2017	16:03:17	14:03:17	female	335	{RIGHTARROW}	44							0	989632	989489	{DOWNARROW}	143	988373	988006	867	right3,2	30	10	314	mask30	0	989472	0	989272	eqm10_NoEyeNmodel1_dir	90	HV	gazeCOD	GazeCoDxp	0	400	0	988972	-1	988872
GazeCoD_1Model_male	7	1	20	<?xml version="1.0"?>\n<Clock xmlns:dt="urn:schemas-microsoft-com:datatypes"><Description dt:dt="string">E-Prime Primary Realtime Clock</Description><StartTime><Timestamp dt:dt="int">0</Timestamp><DateUtc dt:dt="string">2017-04-25T14:03:17Z</DateUtc></StartTime><FrequencyChanges><FrequencyChange><Frequency dt:dt="r8">3312958</Frequency><Timestamp dt:dt="r8">76911437410</Timestamp><Current dt:dt="…	60.004	1	right	-397758575	04-25-2017	16:03:17	14:03:17	female	336	{LEFTARROW}	78							0	991360	991222	{LEFTARROW}	138	990098	989655	943	left8	17	10	315	mask17	0	991205	0	991005	eqm10_NoEyeNmodel1_dir	90	H	gazeCOD	GazeCoDxp	1	400	0	990705	7	990605
GazeCoD_1Model_male	7	1	20	<?xml version="1.0"?>\n<Clock xmlns:dt="urn:schemas-microsoft-com:datatypes"><Description dt:dt="string">E-Prime Primary Realtime Clock</Description><StartTime><Timestamp dt:dt="int">0</Timestamp><DateUtc dt:dt="string">2017-04-25T14:03:17Z</DateUtc></StartTime><FrequencyChanges><FrequencyChange><Frequency dt:dt="r8">3312958</Frequency><Timestamp dt:dt="r8">76911437410</Timestamp><Current dt:dt="…	60.004	1	right	-397758575	04-25-2017	16:03:17	14:03:17	female	337	{RIGHTARROW}	42							0	992864	992772	{RIGHTARROW}	92	991657	991372	785	right4,8	31	10	316	mask31	0	992755	0	992555	eqm10_NoEyeNmodel1_dir	90	HV	gazeCOD	GazeCoDxp	1	400	0	992255	-2	992155
GazeCoD_1Model_male	7	1	20	<?xml version="1.0"?>\n<Clock xmlns:dt="urn:schemas-microsoft-com:datatypes"><Description dt:dt="string">E-Prime Primary Realtime Clock</Description><StartTime><Timestamp dt:dt="int">0</Timestamp><DateUtc dt:dt="string">2017-04-25T14:03:17Z</DateUtc></StartTime><FrequencyChanges><FrequencyChange><Frequency dt:dt="r8">3312958</Frequency><Timestamp dt:dt="r8">76911437410</Timestamp><Current dt:dt="…	60.004	1	right	-397758575	04-25-2017	16:03:17	14:03:17	female	338	{RIGHTARROW}	42							0	994584	994455	{DOWNARROW}	128	993344	992889	955	right4,8	9	10	317	mask9	0	994438	-1	994238	eqm10_NoEyeNmodel1_dir	0	V	gazeCOD	GazeCoDxp	0	400	0	993939	-5	993839
GazeCoD_1Model_male	7	1	20	<?xml version="1.0"?>\n<Clock xmlns:dt="urn:schemas-microsoft-com:datatypes"><Description dt:dt="string">E-Prime Primary Realtime Clock</Description><StartTime><Timestamp dt:dt="int">0</Timestamp><DateUtc dt:dt="string">2017-04-25T14:03:17Z</DateUtc></StartTime><FrequencyChanges><FrequencyChange><Frequency dt:dt="r8">3312958</Frequency><Timestamp dt:dt="r8">76911437410</Timestamp><Current dt:dt="…	60.004	1	right	-397758575	04-25-2017	16:03:17	14:03:17	female	339	{RIGHTARROW}	40							0	996551	996122	{DOWNARROW}	429	994996	994605	891	right6,4	21	10	318	mask21	0	996105	0	995905	eqm10_NoEyeNmodel1_dir	90	H	gazeCOD	GazeCoDxp	0	400	0	995605	9	995505
GazeCoD_1Model_male	7	1	20	<?xml version="1.0"?>\n<Clock xmlns:dt="urn:schemas-microsoft-com:datatypes"><Description dt:dt="string">E-Prime Primary Realtime Clock</Description><StartTime><Timestamp dt:dt="int">0</Timestamp><DateUtc dt:dt="string">2017-04-25T14:03:17Z</DateUtc></StartTime><FrequencyChanges><FrequencyChange><Frequency dt:dt="r8">3312958</Frequency><Timestamp dt:dt="r8">76911437410</Timestamp><Current dt:dt="…	60.004	1	right	-397758575	04-25-2017	16:03:17	14:03:17	female	340	{LEFTARROW}	49							0	998295	998072	{DOWNARROW}	223	996947	996572	875	left1,6	24	10	319	mask24	0	998055	0	997855	eqm10_NoEyeNmodel1_dir	90	HV	gazeCOD	GazeCoDxp	0	400	0	997555	8	997455
GazeCoD_1Model_male	7	1	20	<?xml version="1.0"?>\n<Clock xmlns:dt="urn:schemas-microsoft-com:datatypes"><Description dt:dt="string">E-Prime Primary Realtime Clock</Description><StartTime><Timestamp dt:dt="int">0</Timestamp><DateUtc dt:dt="string">2017-04-25T14:03:17Z</DateUtc></StartTime><FrequencyChanges><FrequencyChange><Frequency dt:dt="r8">3312958</Frequency><Timestamp dt:dt="r8">76911437410</Timestamp><Current dt:dt="…	60.004	1	right	-397758575	04-25-2017	16:03:17	14:03:17	female	341	{LEFTARROW}	55							0	1000183	999855	{DOWNARROW}	328	998738	998305	933	left6,4	16	10	320	mask16	0	999838	0	999638	eqm10_NoEyeNmodel1_dir	90	H	gazeCOD	GazeCoDxp	0	400	0	999338	0	999238
GazeCoD_1Model_male	7	1	20	<?xml version="1.0"?>\n<Clock xmlns:dt="urn:schemas-microsoft-com:datatypes"><Description dt:dt="string">E-Prime Primary Realtime Clock</Description><StartTime><Timestamp dt:dt="int">0</Timestamp><DateUtc dt:dt="string">2017-04-25T14:03:17Z</DateUtc></StartTime><FrequencyChanges><FrequencyChange><Frequency dt:dt="r8">3312958</Frequency><Timestamp dt:dt="r8">76911437410</Timestamp><Current dt:dt="…	60.004	1	right	-397758575	04-25-2017	16:03:17	14:03:17	female	342	{RIGHTARROW}	46							0	1002215	1001638	{DOWNARROW}	577	1000517	1000205	812	right1,6	7	10	321	mask7	0	1001621	0	1001421	eqm10_NoEyeNmodel1_dir	0	V	gazeCOD	GazeCoDxp	0	400	0	1001121	4	1001021
GazeCoD_1Model_male	7	1	20	<?xml version="1.0"?>\n<Clock xmlns:dt="urn:schemas-microsoft-com:datatypes"><Description dt:dt="string">E-Prime Primary Realtime Clock</Description><StartTime><Timestamp dt:dt="int">0</Timestamp><DateUtc dt:dt="string">2017-04-25T14:03:17Z</DateUtc></StartTime><FrequencyChanges><FrequencyChange><Frequency dt:dt="r8">3312958</Frequency><Timestamp dt:dt="r8">76911437410</Timestamp><Current dt:dt="…	60.004	1	right	-397758575	04-25-2017	16:03:17	14:03:17	female	343	{RIGHTARROW}	77							0	1003839	1003688	{RIGHTARROW}	151	1002573	1002238	835	right8	11	10	322	mask11	0	1003671	0	1003471	eqm10_NoEyeNmodel1_dir	0	V	gazeCOD	GazeCoDxp	1	400	0	1003171	-2	1003071
GazeCoD_1Model_male	7	1	20	<?xml version="1.0"?>\n<Clock xmlns:dt="urn:schemas-microsoft-com:datatypes"><Description dt:dt="string">E-Prime Primary Realtime Clock</Description><StartTime><Timestamp dt:dt="int">0</Timestamp><DateUtc dt:dt="string">2017-04-25T14:03:17Z</DateUtc></StartTime><FrequencyChanges><FrequencyChange><Frequency dt:dt="r8">3312958</Frequency><Timestamp dt:dt="r8">76911437410</Timestamp><Current dt:dt="…	60.004	1	right	-397758575	04-25-2017	16:03:17	14:03:17	female	344	{RIGHTARROW}	46							0	1005551	1005321	{DOWNARROW}	230	1004205	1003855	850	right1,6	18	10	323	mask18	0	1005305	0	1005105	eqm10_NoEyeNmodel1_dir	90	H	gazeCOD	GazeCoDxp	0	400	0	1004805	0	1004705
GazeCoD_1Model_male	7	1	20	<?xml version="1.0"?>\n<Clock xmlns:dt="urn:schemas-microsoft-com:datatypes"><Description dt:dt="string">E-Prime Primary Realtime Clock</Description><StartTime><Timestamp dt:dt="int">0</Timestamp><DateUtc dt:dt="string">2017-04-25T14:03:17Z</DateUtc></StartTime><FrequencyChanges><FrequencyChange><Frequency dt:dt="r8">3312958</Frequency><Timestamp dt:dt="r8">76911437410</Timestamp><Current dt:dt="…	60.004	1	right	-397758575	04-25-2017	16:03:17	14:03:17	female	345	{RIGHTARROW}	42							0	1007191	1007004	{RIGHTARROW}	187	1005891	1005571	820	right4,8	20	10	324	mask20	0	1006988	0	1006788	eqm10_NoEyeNmodel1_dir	90	H	gazeCOD	GazeCoDxp	1	400	0	1006488	-3	1006388
GazeCoD_1Model_male	7	1	20	<?xml version="1.0"?>\n<Clock xmlns:dt="urn:schemas-microsoft-com:datatypes"><Description dt:dt="string">E-Prime Primary Realtime Clock</Description><StartTime><Timestamp dt:dt="int">0</Timestamp><DateUtc dt:dt="string">2017-04-25T14:03:17Z</DateUtc></StartTime><FrequencyChanges><FrequencyChange><Frequency dt:dt="r8">3312958</Frequency><Timestamp dt:dt="r8">76911437410</Timestamp><Current dt:dt="…	60.004	1	right	-397758575	04-25-2017	16:03:17	14:03:17	female	346	{DOWNARROW}	79							0	1008751	1008604	{DOWNARROW}	147	1007491	1007204	787	DG0	23	10	325	mask23	0	1008588	0	1008388	eqm10_NoEyeNmodel1_dir	90	HV	gazeCOD	GazeCoDxp	1	400	0	1008088	-3	1007988
GazeCoD_1Model_male	7	1	20	<?xml version="1.0"?>\n<Clock xmlns:dt="urn:schemas-microsoft-com:datatypes"><Description dt:dt="string">E-Prime Primary Realtime Clock</Description><StartTime><Timestamp dt:dt="int">0</Timestamp><DateUtc dt:dt="string">2017-04-25T14:03:17Z</DateUtc></StartTime><FrequencyChanges><FrequencyChange><Frequency dt:dt="r8">3312958</Frequency><Timestamp dt:dt="r8">76911437410</Timestamp><Current dt:dt="…	60.004	1	right	-397758575	04-25-2017	16:03:17	14:03:17	female	347	{LEFTARROW}	78							0	1010415	1010204	{LEFTARROW}	210	1009081	1008771	810	left8	6	10	326	mask6	0	1010188	0	1009988	eqm10_NoEyeNmodel1_dir	0	V	gazeCOD	GazeCoDxp	1	400	0	1009688	7	1009588
GazeCoD_1Model_male	7	1	20	<?xml version="1.0"?>\n<Clock xmlns:dt="urn:schemas-microsoft-com:datatypes"><Description dt:dt="string">E-Prime Primary Realtime Clock</Description><StartTime><Timestamp dt:dt="int">0</Timestamp><DateUtc dt:dt="string">2017-04-25T14:03:17Z</DateUtc></StartTime><FrequencyChanges><FrequencyChange><Frequency dt:dt="r8">3312958</Frequency><Timestamp dt:dt="r8">76911437410</Timestamp><Current dt:dt="…	60.004	1	right	-397758575	04-25-2017	16:03:17	14:03:17	female	348	{LEFTARROW}	55							0	1012798	1011887	{DOWNARROW}	911	1010766	1010438	828	left6,4	27	10	327	mask27	0	1011871	0	1011671	eqm10_NoEyeNmodel1_dir	90	HV	gazeCOD	GazeCoDxp	0	400	0	1011371	5	1011271
GazeCoD_1Model_male	7	1	20	<?xml version="1.0"?>\n<Clock xmlns:dt="urn:schemas-microsoft-com:datatypes"><Description dt:dt="string">E-Prime Primary Realtime Clock</Description><StartTime><Timestamp dt:dt="int">0</Timestamp><DateUtc dt:dt="string">2017-04-25T14:03:17Z</DateUtc></StartTime><FrequencyChanges><FrequencyChange><Frequency dt:dt="r8">3312958</Frequency><Timestamp dt:dt="r8">76911437410</Timestamp><Current dt:dt="…	60.004	1	right	-397758575	04-25-2017	16:03:17	14:03:17	female	349	{LEFTARROW}	78							0	1014510	1014371	{LEFTARROW}	139	1013256	1012821	935	left8	28	10	328	mask28	0	1014354	0	1014154	eqm10_NoEyeNmodel1_dir	90	HV	gazeCOD	GazeCoDxp	1	400	0	1013854	-2	1013754
GazeCoD_1Model_male	7	1	20	<?xml version="1.0"?>\n<Clock xmlns:dt="urn:schemas-microsoft-com:datatypes"><Description dt:dt="string">E-Prime Primary Realtime Clock</Description><StartTime><Timestamp dt:dt="int">0</Timestamp><DateUtc dt:dt="string">2017-04-25T14:03:17Z</DateUtc></StartTime><FrequencyChanges><FrequencyChange><Frequency dt:dt="r8">3312958</Frequency><Timestamp dt:dt="r8">76911437410</Timestamp><Current dt:dt="…	60.004	1	right	-397758575	04-25-2017	16:03:17	14:03:17	female	350	{DOWNARROW}	79							0	1016334	1016071	{DOWNARROW}	263	1014948	1014521	927	DG0	12	10	329	mask12	0	1016054	0	1015854	eqm10_NoEyeNmodel1_dir	90	H	gazeCOD	GazeCoDxp	1	400	0	1015554	6	1015454
GazeCoD_1Model_male	7	1	20	<?xml version="1.0"?>\n<Clock xmlns:dt="urn:schemas-microsoft-com:datatypes"><Description dt:dt="string">E-Prime Primary Realtime Clock</Description><StartTime><Timestamp dt:dt="int">0</Timestamp><DateUtc dt:dt="string">2017-04-25T14:03:17Z</DateUtc></StartTime><FrequencyChanges><FrequencyChange><Frequency dt:dt="r8">3312958</Frequency><Timestamp dt:dt="r8">76911437410</Timestamp><Current dt:dt="…	60.004	1	right	-397758575	04-25-2017	16:03:17	14:03:17	female	351	{LEFTARROW}	51							0	1017982	1017887	{DOWNARROW}	95	1016762	1016354	908	left3,2	25	10	330	mask25	0	1017870	0	1017670	eqm10_NoEyeNmodel1_dir	90	HV	gazeCOD	GazeCoDxp	0	400	0	1017370	8	1017270
GazeCoD_1Model_male	7	1	20	<?xml version="1.0"?>\n<Clock xmlns:dt="urn:schemas-microsoft-com:datatypes"><Description dt:dt="string">E-Prime Primary Realtime Clock</Description><StartTime><Timestamp dt:dt="int">0</Timestamp><DateUtc dt:dt="string">2017-04-25T14:03:17Z</DateUtc></StartTime><FrequencyChanges><FrequencyChange><Frequency dt:dt="r8">3312958</Frequency><Timestamp dt:dt="r8">76911437410</Timestamp><Current dt:dt="…	60.004	1	right	-397758575	04-25-2017	16:03:17	14:03:17	female	352	{LEFTARROW}	49							0	1025278	1024020	{DOWNARROW}	1258	1022909	1022454	955	left1,6	2	11	331	mask2	0	1024003	-1	1023803	eqm10_NoEyeNmodel1_dir	0	V	gazeCOD	GazeCoDxp	0	400	0	1023504	-5	1023404
GazeCoD_1Model_male	7	1	20	<?xml version="1.0"?>\n<Clock xmlns:dt="urn:schemas-microsoft-com:datatypes"><Description dt:dt="string">E-Prime Primary Realtime Clock</Description><StartTime><Timestamp dt:dt="int">0</Timestamp><DateUtc dt:dt="string">2017-04-25T14:03:17Z</DateUtc></StartTime><FrequencyChanges><FrequencyChange><Frequency dt:dt="r8">3312958</Frequency><Timestamp dt:dt="r8">76911437410</Timestamp><Current dt:dt="…	60.004	1	right	-397758575	04-25-2017	16:03:17	14:03:17	female	353	{RIGHTARROW}	42							0	1027206	1026837	{DOWNARROW}	369	1025713	1025287	926	right4,8	20	11	332	mask20	0	1026820	0	1026620	eqm10_NoEyeNmodel1_dir	90	H	gazeCOD	GazeCoDxp	0	400	0	1026320	7	1026220
GazeCoD_1Model_male	7	1	20	<?xml version="1.0"?>\n<Clock xmlns:dt="urn:schemas-microsoft-com:datatypes"><Description dt:dt="string">E-Prime Primary Realtime Clock</Description><StartTime><Timestamp dt:dt="int">0</Timestamp><DateUtc dt:dt="string">2017-04-25T14:03:17Z</DateUtc></StartTime><FrequencyChanges><FrequencyChange><Frequency dt:dt="r8">3312958</Frequency><Timestamp dt:dt="r8">76911437410</Timestamp><Current dt:dt="…	60.004	1	right	-397758575	04-25-2017	16:03:17	14:03:17	female	354	{LEFTARROW}	78							0	1028838	1028720	{LEFTARROW}	117	1027601	1027220	881	left8	28	11	333	mask28	0	1028703	0	1028503	eqm10_NoEyeNmodel1_dir	90	HV	gazeCOD	GazeCoDxp	1	400	0	1028203	2	1028103
GazeCoD_1Model_male	7	1	20	<?xml version="1.0"?>\n<Clock xmlns:dt="urn:schemas-microsoft-com:datatypes"><Description dt:dt="string">E-Prime Primary Realtime Clock</Description><StartTime><Timestamp dt:dt="int">0</Timestamp><DateUtc dt:dt="string">2017-04-25T14:03:17Z</DateUtc></StartTime><FrequencyChanges><FrequencyChange><Frequency dt:dt="r8">3312958</Frequency><Timestamp dt:dt="r8">76911437410</Timestamp><Current dt:dt="…	60.004	1	right	-397758575	04-25-2017	16:03:17	14:03:17	female	355	{RIGHTARROW}	77							0	1030501	1030336	{RIGHTARROW}	165	1029225	1028853	872	right8	11	11	334	mask11	0	1030320	0	1030120	eqm10_NoEyeNmodel1_dir	0	V	gazeCOD	GazeCoDxp	1	400	0	1029820	-5	1029720
GazeCoD_1Model_male	7	1	20	<?xml version="1.0"?>\n<Clock xmlns:dt="urn:schemas-microsoft-com:datatypes"><Description dt:dt="string">E-Prime Primary Realtime Clock</Description><StartTime><Timestamp dt:dt="int">0</Timestamp><DateUtc dt:dt="string">2017-04-25T14:03:17Z</DateUtc></StartTime><FrequencyChanges><FrequencyChange><Frequency dt:dt="r8">3312958</Frequency><Timestamp dt:dt="r8">76911437410</Timestamp><Current dt:dt="…	60.004	1	right	-397758575	04-25-2017	16:03:17	14:03:17	female	356	{LEFTARROW}	49							0	1032061	1031953	{DOWNARROW}	108	1030838	1030520	818	left1,6	24	11	335	mask24	0	1031936	0	1031736	eqm10_NoEyeNmodel1_dir	90	HV	gazeCOD	GazeCoDxp	0	400	0	1031436	-2	1031336
GazeCoD_1Model_male	7	1	20	<?xml version="1.0"?>\n<Clock xmlns:dt="urn:schemas-microsoft-com:datatypes"><Description dt:dt="string">E-Prime Primary Realtime Clock</Description><StartTime><Timestamp dt:dt="int">0</Timestamp><DateUtc dt:dt="string">2017-04-25T14:03:17Z</DateUtc></StartTime><FrequencyChanges><FrequencyChange><Frequency dt:dt="r8">3312958</Frequency><Timestamp dt:dt="r8">76911437410</Timestamp><Current dt:dt="…	60.004	1	right	-397758575	04-25-2017	16:03:17	14:03:17	female	357	{LEFTARROW}	51							0	1033653	1033470	{DOWNARROW}	183	1032351	1032070	781	left3,2	25	11	336	mask25	0	1033453	0	1033253	eqm10_NoEyeNmodel1_dir	90	HV	gazeCOD	GazeCoDxp	0	400	0	1032953	2	1032853
GazeCoD_1Model_male	7	1	20	<?xml version="1.0"?>\n<Clock xmlns:dt="urn:schemas-microsoft-com:datatypes"><Description dt:dt="string">E-Prime Primary Realtime Clock</Description><StartTime><Timestamp dt:dt="int">0</Timestamp><DateUtc dt:dt="string">2017-04-25T14:03:17Z</DateUtc></StartTime><FrequencyChanges><FrequencyChange><Frequency dt:dt="r8">3312958</Frequency><Timestamp dt:dt="r8">76911437410</Timestamp><Current dt:dt="…	60.004	1	right	-397758575	04-25-2017	16:03:17	14:03:17	female	358	{LEFTARROW}	53							0	1035341	1035186	{LEFTARROW}	155	1034069	1033670	899	left4,8	4	11	337	mask4	0	1035169	0	1034969	eqm10_NoEyeNmodel1_dir	0	V	gazeCOD	GazeCoDxp	1	400	0	1034669	0	1034569
GazeCoD_1Model_male	7	1	20	<?xml version="1.0"?>\n<Clock xmlns:dt="urn:schemas-microsoft-com:datatypes"><Description dt:dt="string">E-Prime Primary Realtime Clock</Description><StartTime><Timestamp dt:dt="int">0</Timestamp><DateUtc dt:dt="string">2017-04-25T14:03:17Z</DateUtc></StartTime><FrequencyChanges><FrequencyChange><Frequency dt:dt="r8">3312958</Frequency><Timestamp dt:dt="r8">76911437410</Timestamp><Current dt:dt="…	60.004	1	right	-397758575	04-25-2017	16:03:17	14:03:17	female	359	{LEFTARROW}	55							0	1037077	1036953	{DOWNARROW}	124	1035831	1035353	978	left6,4	16	11	338	mask16	0	1036936	0	1036736	eqm10_NoEyeNmodel1_dir	90	H	gazeCOD	GazeCoDxp	0	400	0	1036436	5	1036336
GazeCoD_1Model_male	7	1	20	<?xml version="1.0"?>\n<Clock xmlns:dt="urn:schemas-microsoft-com:datatypes"><Description dt:dt="string">E-Prime Primary Realtime Clock</Description><StartTime><Timestamp dt:dt="int">0</Timestamp><DateUtc dt:dt="string">2017-04-25T14:03:17Z</DateUtc></StartTime><FrequencyChanges><FrequencyChange><Frequency dt:dt="r8">3312958</Frequency><Timestamp dt:dt="r8">76911437410</Timestamp><Current dt:dt="…	60.004	1	right	-397758575	04-25-2017	16:03:17	14:03:17	female	360	{LEFTARROW}	53							0	1038797	1038669	{DOWNARROW}	128	1037546	1037086	960	left4,8	15	11	339	mask15	0	1038653	0	1038453	eqm10_NoEyeNmodel1_dir	90	H	gazeCOD	GazeCoDxp	0	400	0	1038153	7	1038053
GazeCoD_1Model_male	7	1	20	<?xml version="1.0"?>\n<Clock xmlns:dt="urn:schemas-microsoft-com:datatypes"><Description dt:dt="string">E-Prime Primary Realtime Clock</Description><StartTime><Timestamp dt:dt="int">0</Timestamp><DateUtc dt:dt="string">2017-04-25T14:03:17Z</DateUtc></StartTime><FrequencyChanges><FrequencyChange><Frequency dt:dt="r8">3312958</Frequency><Timestamp dt:dt="r8">76911437410</Timestamp><Current dt:dt="…	60.004	1	right	-397758575	04-25-2017	16:03:17	14:03:17	female	361	{RIGHTARROW}	40							0	1040581	1040419	{RIGHTARROW}	162	1039294	1038819	975	right6,4	21	11	340	mask21	0	1040402	0	1040202	eqm10_NoEyeNmodel1_dir	90	H	gazeCOD	GazeCoDxp	1	400	0	1039902	8	1039802
GazeCoD_1Model_male	7	1	20	<?xml version="1.0"?>\n<Clock xmlns:dt="urn:schemas-microsoft-com:datatypes"><Description dt:dt="string">E-Prime Primary Realtime Clock</Description><StartTime><Timestamp dt:dt="int">0</Timestamp><DateUtc dt:dt="string">2017-04-25T14:03:17Z</DateUtc></StartTime><FrequencyChanges><FrequencyChange><Frequency dt:dt="r8">3312958</Frequency><Timestamp dt:dt="r8">76911437410</Timestamp><Current dt:dt="…	60.004	1	right	-397758575	04-25-2017	16:03:17	14:03:17	female	362	{LEFTARROW}	53							0	1042461	1042052	{DOWNARROW}	409	1040932	1040602	830	left4,8	26	11	341	mask26	0	1042036	0	1041836	eqm10_NoEyeNmodel1_dir	90	HV	gazeCOD	GazeCoDxp	0	400	0	1041536	4	1041436
GazeCoD_1Model_male	7	1	20	<?xml version="1.0"?>\n<Clock xmlns:dt="urn:schemas-microsoft-com:datatypes"><Description dt:dt="string">E-Prime Primary Realtime Clock</Description><StartTime><Timestamp dt:dt="int">0</Timestamp><DateUtc dt:dt="string">2017-04-25T14:03:17Z</DateUtc></StartTime><FrequencyChanges><FrequencyChange><Frequency dt:dt="r8">3312958</Frequency><Timestamp dt:dt="r8">76911437410</Timestamp><Current dt:dt="…	60.004	1	right	-397758575	04-25-2017	16:03:17	14:03:17	female	363	{DOWNARROW}	79							0	1044101	1044002	{DOWNARROW}	99	1042890	1042486	904	DG0	1	11	342	mask1	0	1043986	0	1043786	eqm10_NoEyeNmodel1_dir	0	V	gazeCOD	GazeCoDxp	1	400	0	1043486	-4	1043386
GazeCoD_1Model_male	7	1	20	<?xml version="1.0"?>\n<Clock xmlns:dt="urn:schemas-microsoft-com:datatypes"><Description dt:dt="string">E-Prime Primary Realtime Clock</Description><StartTime><Timestamp dt:dt="int">0</Timestamp><DateUtc dt:dt="string">2017-04-25T14:03:17Z</DateUtc></StartTime><FrequencyChanges><FrequencyChange><Frequency dt:dt="r8">3312958</Frequency><Timestamp dt:dt="r8">76911437410</Timestamp><Current dt:dt="…	60.004	1	right	-397758575	04-25-2017	16:03:17	14:03:17	female	364	{RIGHTARROW}	40							0	1046244	1045519	{DOWNARROW}	725	1044408	1044119	789	right6,4	32	11	343	mask32	0	1045502	-1	1045302	eqm10_NoEyeNmodel1_dir	90	HV	gazeCOD	GazeCoDxp	0	400	0	1045003	-5	1044903
GazeCoD_1Model_male	7	1	20	<?xml version="1.0"?>\n<Clock xmlns:dt="urn:schemas-microsoft-com:datatypes"><Description dt:dt="string">E-Prime Primary Realtime Clock</Description><StartTime><Timestamp dt:dt="int">0</Timestamp><DateUtc dt:dt="string">2017-04-25T14:03:17Z</DateUtc></StartTime><FrequencyChanges><FrequencyChange><Frequency dt:dt="r8">3312958</Frequency><Timestamp dt:dt="r8">76911437410</Timestamp><Current dt:dt="…	60.004	1	right	-397758575	04-25-2017	16:03:17	14:03:17	female	365	{LEFTARROW}	51							0	1048412	1047802	{DOWNARROW}	610	1046690	1046269	921	left3,2	3	11	344	mask3	0	1047785	0	1047585	eqm10_NoEyeNmodel1_dir	0	V	gazeCOD	GazeCoDxp	0	400	0	1047285	-5	1047185
GazeCoD_1Model_male	7	1	20	<?xml version="1.0"?>\n<Clock xmlns:dt="urn:schemas-microsoft-com:datatypes"><Description dt:dt="string">E-Prime Primary Realtime Clock</Description><StartTime><Timestamp dt:dt="int">0</Timestamp><DateUtc dt:dt="string">2017-04-25T14:03:17Z</DateUtc></StartTime><FrequencyChanges><FrequencyChange><Frequency dt:dt="r8">3312958</Frequency><Timestamp dt:dt="r8">76911437410</Timestamp><Current dt:dt="…	60.004	1	right	-397758575	04-25-2017	16:03:17	14:03:17	female	366	{RIGHTARROW}	46							0	1050204	1049885	{DOWNARROW}	319	1048773	1048435	838	right1,6	18	11	345	mask18	0	1049869	0	1049669	eqm10_NoEyeNmodel1_dir	90	H	gazeCOD	GazeCoDxp	0	400	0	1049369	-4	1049269
GazeCoD_1Model_male	7	1	20	<?xml version="1.0"?>\n<Clock xmlns:dt="urn:schemas-microsoft-com:datatypes"><Description dt:dt="string">E-Prime Primary Realtime Clock</Description><StartTime><Timestamp dt:dt="int">0</Timestamp><DateUtc dt:dt="string">2017-04-25T14:03:17Z</DateUtc></StartTime><FrequencyChanges><FrequencyChange><Frequency dt:dt="r8">3312958</Frequency><Timestamp dt:dt="r8">76911437410</Timestamp><Current dt:dt="…	60.004	1	right	-397758575	04-25-2017	16:03:17	14:03:17	female	367	{RIGHTARROW}	44							0	1051764	1051635	{RIGHTARROW}	129	1050516	1050219	797	right3,2	8	11	346	mask8	0	1051618	-1	1051418	eqm10_NoEyeNmodel1_dir	0	V	gazeCOD	GazeCoDxp	1	400	0	1051119	3	1051019
GazeCoD_1Model_male	7	1	20	<?xml version="1.0"?>\n<Clock xmlns:dt="urn:schemas-microsoft-com:datatypes"><Description dt:dt="string">E-Prime Primary Realtime Clock</Description><StartTime><Timestamp dt:dt="int">0</Timestamp><DateUtc dt:dt="string">2017-04-25T14:03:17Z</DateUtc></StartTime><FrequencyChanges><FrequencyChange><Frequency dt:dt="r8">3312958</Frequency><Timestamp dt:dt="r8">76911437410</Timestamp><Current dt:dt="…	60.004	1	right	-397758575	04-25-2017	16:03:17	14:03:17	female	368	{RIGHTARROW}	77							0	1053388	1053285	{RIGHTARROW}	103	1052165	1051785	880	right8	22	11	347	mask22	0	1053268	0	1053068	eqm10_NoEyeNmodel1_dir	90	H	gazeCOD	GazeCoDxp	1	400	0	1052768	3	1052668
GazeCoD_1Model_male	7	1	20	<?xml version="1.0"?>\n<Clock xmlns:dt="urn:schemas-microsoft-com:datatypes"><Description dt:dt="string">E-Prime Primary Realtime Clock</Description><StartTime><Timestamp dt:dt="int">0</Timestamp><DateUtc dt:dt="string">2017-04-25T14:03:17Z</DateUtc></StartTime><FrequencyChanges><FrequencyChange><Frequency dt:dt="r8">3312958</Frequency><Timestamp dt:dt="r8">76911437410</Timestamp><Current dt:dt="…	60.004	1	right	-397758575	04-25-2017	16:03:17	14:03:17	female	369	{LEFTARROW}	51							0	1054964	1054785	{DOWNARROW}	179	1053673	1053402	771	left3,2	14	11	348	mask14	0	1054768	0	1054568	eqm10_NoEyeNmodel1_dir	90	H	gazeCOD	GazeCoDxp	0	400	0	1054268	-5	1054168
GazeCoD_1Model_male	7	1	20	<?xml version="1.0"?>\n<Clock xmlns:dt="urn:schemas-microsoft-com:datatypes"><Description dt:dt="string">E-Prime Primary Realtime Clock</Description><StartTime><Timestamp dt:dt="int">0</Timestamp><DateUtc dt:dt="string">2017-04-25T14:03:17Z</DateUtc></StartTime><FrequencyChanges><FrequencyChange><Frequency dt:dt="r8">3312958</Frequency><Timestamp dt:dt="r8">76911437410</Timestamp><Current dt:dt="…	60.004	1	right	-397758575	04-25-2017	16:03:17	14:03:17	female	370	{RIGHTARROW}	44							0	1056692	1056552	{RIGHTARROW}	140	1055428	1054985	943	right3,2	19	11	349	mask19	0	1056535	0	1056335	eqm10_NoEyeNmodel1_dir	90	H	gazeCOD	GazeCoDxp	1	400	0	1056035	7	1055935
GazeCoD_1Model_male	7	1	20	<?xml version="1.0"?>\n<Clock xmlns:dt="urn:schemas-microsoft-com:datatypes"><Description dt:dt="string">E-Prime Primary Realtime Clock</Description><StartTime><Timestamp dt:dt="int">0</Timestamp><DateUtc dt:dt="string">2017-04-25T14:03:17Z</DateUtc></StartTime><FrequencyChanges><FrequencyChange><Frequency dt:dt="r8">3312958</Frequency><Timestamp dt:dt="r8">76911437410</Timestamp><Current dt:dt="…	60.004	1	right	-397758575	04-25-2017	16:03:17	14:03:17	female	371	{DOWNARROW}	79							0	1058548	1058085	{RIGHTARROW}	463	1056969	1056702	767	DG0	12	11	350	mask12	0	1058068	0	1057868	eqm10_NoEyeNmodel1_dir	90	H	gazeCOD	GazeCoDxp	0	400	0	1057568	-1	1057468
GazeCoD_1Model_male	7	1	20	<?xml version="1.0"?>\n<Clock xmlns:dt="urn:schemas-microsoft-com:datatypes"><Description dt:dt="string">E-Prime Primary Realtime Clock</Description><StartTime><Timestamp dt:dt="int">0</Timestamp><DateUtc dt:dt="string">2017-04-25T14:03:17Z</DateUtc></StartTime><FrequencyChanges><FrequencyChange><Frequency dt:dt="r8">3312958</Frequency><Timestamp dt:dt="r8">76911437410</Timestamp><Current dt:dt="…	60.004	1	right	-397758575	04-25-2017	16:03:17	14:03:17	female	372	{LEFTARROW}	78							0	1060236	1060101	{LEFTARROW}	135	1058983	1058568	915	left8	6	11	351	mask6	0	1060085	0	1059885	eqm10_NoEyeNmodel1_dir	0	V	gazeCOD	GazeCoDxp	1	400	0	1059585	2	1059485
GazeCoD_1Model_male	7	1	20	<?xml version="1.0"?>\n<Clock xmlns:dt="urn:schemas-microsoft-com:datatypes"><Description dt:dt="string">E-Prime Primary Realtime Clock</Description><StartTime><Timestamp dt:dt="int">0</Timestamp><DateUtc dt:dt="string">2017-04-25T14:03:17Z</DateUtc></StartTime><FrequencyChanges><FrequencyChange><Frequency dt:dt="r8">3312958</Frequency><Timestamp dt:dt="r8">76911437410</Timestamp><Current dt:dt="…	60.004	1	right	-397758575	04-25-2017	16:03:17	14:03:17	female	373	{DOWNARROW}	79							0	1061851	1061635	{DOWNARROW}	216	1060511	1060251	760	DG0	23	11	352	mask23	0	1061618	0	1061418	eqm10_NoEyeNmodel1_dir	90	HV	gazeCOD	GazeCoDxp	1	400	0	1061118	7	1061018
GazeCoD_1Model_male	7	1	20	<?xml version="1.0"?>\n<Clock xmlns:dt="urn:schemas-microsoft-com:datatypes"><Description dt:dt="string">E-Prime Primary Realtime Clock</Description><StartTime><Timestamp dt:dt="int">0</Timestamp><DateUtc dt:dt="string">2017-04-25T14:03:17Z</DateUtc></StartTime><FrequencyChanges><FrequencyChange><Frequency dt:dt="r8">3312958</Frequency><Timestamp dt:dt="r8">76911437410</Timestamp><Current dt:dt="…	60.004	1	right	-397758575	04-25-2017	16:03:17	14:03:17	female	374	{LEFTARROW}	55							0	1063899	1063484	{LEFTARROW}	415	1062361	1061868	993	left6,4	27	11	353	mask27	0	1063468	0	1063268	eqm10_NoEyeNmodel1_dir	90	HV	gazeCOD	GazeCoDxp	1	400	0	1062968	7	1062868
GazeCoD_1Model_male	7	1	20	<?xml version="1.0"?>\n<Clock xmlns:dt="urn:schemas-microsoft-com:datatypes"><Description dt:dt="string">E-Prime Primary Realtime Clock</Description><StartTime><Timestamp dt:dt="int">0</Timestamp><DateUtc dt:dt="string">2017-04-25T14:03:17Z</DateUtc></StartTime><FrequencyChanges><FrequencyChange><Frequency dt:dt="r8">3312958</Frequency><Timestamp dt:dt="r8">76911437410</Timestamp><Current dt:dt="…	60.004	1	right	-397758575	04-25-2017	16:03:17	14:03:17	female	375	{LEFTARROW}	55							0	1065699	1065434	{LEFTARROW}	265	1064323	1063918	905	left6,4	5	11	354	mask5	0	1065418	0	1065218	eqm10_NoEyeNmodel1_dir	0	V	gazeCOD	GazeCoDxp	1	400	0	1064918	-5	1064818
GazeCoD_1Model_male	7	1	20	<?xml version="1.0"?>\n<Clock xmlns:dt="urn:schemas-microsoft-com:datatypes"><Description dt:dt="string">E-Prime Primary Realtime Clock</Description><StartTime><Timestamp dt:dt="int">0</Timestamp><DateUtc dt:dt="string">2017-04-25T14:03:17Z</DateUtc></StartTime><FrequencyChanges><FrequencyChange><Frequency dt:dt="r8">3312958</Frequency><Timestamp dt:dt="r8">76911437410</Timestamp><Current dt:dt="…	60.004	1	right	-397758575	04-25-2017	16:03:17	14:03:17	female	376	{RIGHTARROW}	46							0	1067763	1067318	{DOWNARROW}	445	1066201	1065718	983	right1,6	7	11	355	mask7	0	1067301	0	1067101	eqm10_NoEyeNmodel1_dir	0	V	gazeCOD	GazeCoDxp	0	400	0	1066801	0	1066701
GazeCoD_1Model_male	7	1	20	<?xml version="1.0"?>\n<Clock xmlns:dt="urn:schemas-microsoft-com:datatypes"><Description dt:dt="string">E-Prime Primary Realtime Clock</Description><StartTime><Timestamp dt:dt="int">0</Timestamp><DateUtc dt:dt="string">2017-04-25T14:03:17Z</DateUtc></StartTime><FrequencyChanges><FrequencyChange><Frequency dt:dt="r8">3312958</Frequency><Timestamp dt:dt="r8">76911437410</Timestamp><Current dt:dt="…	60.004	1	right	-397758575	04-25-2017	16:03:17	14:03:17	female	377	{LEFTARROW}	49							0	1069523	1069317	{DOWNARROW}	206	1068200	1067784	916	left1,6	13	11	356	mask13	0	1069301	0	1069101	eqm10_NoEyeNmodel1_dir	90	H	gazeCOD	GazeCoDxp	0	400	0	1068801	1	1068701
GazeCoD_1Model_male	7	1	20	<?xml version="1.0"?>\n<Clock xmlns:dt="urn:schemas-microsoft-com:datatypes"><Description dt:dt="string">E-Prime Primary Realtime Clock</Description><StartTime><Timestamp dt:dt="int">0</Timestamp><DateUtc dt:dt="string">2017-04-25T14:03:17Z</DateUtc></StartTime><FrequencyChanges><FrequencyChange><Frequency dt:dt="r8">3312958</Frequency><Timestamp dt:dt="r8">76911437410</Timestamp><Current dt:dt="…	60.004	1	right	-397758575	04-25-2017	16:03:17	14:03:17	female	378	{RIGHTARROW}	44							0	1071139	1071067	{DOWNARROW}	72	1069955	1069534	921	right3,2	30	11	357	mask30	0	1071051	0	1070851	eqm10_NoEyeNmodel1_dir	90	HV	gazeCOD	GazeCoDxp	0	400	0	1070551	-4	1070451
GazeCoD_1Model_male	7	1	20	<?xml version="1.0"?>\n<Clock xmlns:dt="urn:schemas-microsoft-com:datatypes"><Description dt:dt="string">E-Prime Primary Realtime Clock</Description><StartTime><Timestamp dt:dt="int">0</Timestamp><DateUtc dt:dt="string">2017-04-25T14:03:17Z</DateUtc></StartTime><FrequencyChanges><FrequencyChange><Frequency dt:dt="r8">3312958</Frequency><Timestamp dt:dt="r8">76911437410</Timestamp><Current dt:dt="…	60.004	1	right	-397758575	04-25-2017	16:03:17	14:03:17	female	379	{RIGHTARROW}	77							0	1072755	1072567	{RIGHTARROW}	188	1071442	1071151	791	right8	33	11	358	mask33	0	1072551	0	1072351	eqm10_NoEyeNmodel1_dir	90	HV	gazeCOD	GazeCoDxp	1	400	0	1072051	9	1071951
GazeCoD_1Model_male	7	1	20	<?xml version="1.0"?>\n<Clock xmlns:dt="urn:schemas-microsoft-com:datatypes"><Description dt:dt="string">E-Prime Primary Realtime Clock</Description><StartTime><Timestamp dt:dt="int">0</Timestamp><DateUtc dt:dt="string">2017-04-25T14:03:17Z</DateUtc></StartTime><FrequencyChanges><FrequencyChange><Frequency dt:dt="r8">3312958</Frequency><Timestamp dt:dt="r8">76911437410</Timestamp><Current dt:dt="…	60.004	1	right	-397758575	04-25-2017	16:03:17	14:03:17	female	380	{RIGHTARROW}	46							0	1074419	1074300	{DOWNARROW}	119	1073185	1072767	918	right1,6	29	11	359	mask29	0	1074284	0	1074084	eqm10_NoEyeNmodel1_dir	90	HV	gazeCOD	GazeCoDxp	0	400	0	1073784	-1	1073684
GazeCoD_1Model_male	7	1	20	<?xml version="1.0"?>\n<Clock xmlns:dt="urn:schemas-microsoft-com:datatypes"><Description dt:dt="string">E-Prime Primary Realtime Clock</Description><StartTime><Timestamp dt:dt="int">0</Timestamp><DateUtc dt:dt="string">2017-04-25T14:03:17Z</DateUtc></StartTime><FrequencyChanges><FrequencyChange><Frequency dt:dt="r8">3312958</Frequency><Timestamp dt:dt="r8">76911437410</Timestamp><Current dt:dt="…	60.004	1	right	-397758575	04-25-2017	16:03:17	14:03:17	female	381	{RIGHTARROW}	40							0	1076115	1075817	{RIGHTARROW}	298	1074706	1074434	772	right6,4	10	11	360	mask10	0	1075800	-1	1075600	eqm10_NoEyeNmodel1_dir	0	V	gazeCOD	GazeCoDxp	1	400	0	1075301	-5	1075201
GazeCoD_1Model_male	7	1	20	<?xml version="1.0"?>\n<Clock xmlns:dt="urn:schemas-microsoft-com:datatypes"><Description dt:dt="string">E-Prime Primary Realtime Clock</Description><StartTime><Timestamp dt:dt="int">0</Timestamp><DateUtc dt:dt="string">2017-04-25T14:03:17Z</DateUtc></StartTime><FrequencyChanges><FrequencyChange><Frequency dt:dt="r8">3312958</Frequency><Timestamp dt:dt="r8">76911437410</Timestamp><Current dt:dt="…	60.004	1	right	-397758575	04-25-2017	16:03:17	14:03:17	female	382	{RIGHTARROW}	42							0	1077851	1077617	{DOWNARROW}	233	1076491	1076134	857	right4,8	31	11	361	mask31	0	1077600	0	1077400	eqm10_NoEyeNmodel1_dir	90	HV	gazeCOD	GazeCoDxp	0	400	0	1077100	9	1077000
GazeCoD_1Model_male	7	1	20	<?xml version="1.0"?>\n<Clock xmlns:dt="urn:schemas-microsoft-com:datatypes"><Description dt:dt="string">E-Prime Primary Realtime Clock</Description><StartTime><Timestamp dt:dt="int">0</Timestamp><DateUtc dt:dt="string">2017-04-25T14:03:17Z</DateUtc></StartTime><FrequencyChanges><FrequencyChange><Frequency dt:dt="r8">3312958</Frequency><Timestamp dt:dt="r8">76911437410</Timestamp><Current dt:dt="…	60.004	1	right	-397758575	04-25-2017	16:03:17	14:03:17	female	383	{RIGHTARROW}	42							0	1079530	1079283	{RIGHTARROW}	247	1078168	1077867	801	right4,8	9	11	362	mask9	0	1079267	0	1079067	eqm10_NoEyeNmodel1_dir	0	V	gazeCOD	GazeCoDxp	1	400	0	1078767	-1	1078667
GazeCoD_1Model_male	7	1	20	<?xml version="1.0"?>\n<Clock xmlns:dt="urn:schemas-microsoft-com:datatypes"><Description dt:dt="string">E-Prime Primary Realtime Clock</Description><StartTime><Timestamp dt:dt="int">0</Timestamp><DateUtc dt:dt="string">2017-04-25T14:03:17Z</DateUtc></StartTime><FrequencyChanges><FrequencyChange><Frequency dt:dt="r8">3312958</Frequency><Timestamp dt:dt="r8">76911437410</Timestamp><Current dt:dt="…	60.004	1	right	-397758575	04-25-2017	16:03:17	14:03:17	female	384	{LEFTARROW}	78							0	1081386	1081100	{LEFTARROW}	286	1079979	1079550	929	left8	17	11	363	mask17	0	1081083	0	1080883	eqm10_NoEyeNmodel1_dir	90	H	gazeCOD	GazeCoDxp	1	400	0	1080583	4	1080483
GazeCoD_1Model_male	7	1	20	<?xml version="1.0"?>\n<Clock xmlns:dt="urn:schemas-microsoft-com:datatypes"><Description dt:dt="string">E-Prime Primary Realtime Clock</Description><StartTime><Timestamp dt:dt="int">0</Timestamp><DateUtc dt:dt="string">2017-04-25T14:03:17Z</DateUtc></StartTime><FrequencyChanges><FrequencyChange><Frequency dt:dt="r8">3312958</Frequency><Timestamp dt:dt="r8">76911437410</Timestamp><Current dt:dt="…	60.004	1	right	-397758575	04-25-2017	16:03:17	14:03:17	female	385	{RIGHTARROW}	40							0	1083034	1082817	{RIGHTARROW}	217	1081695	1081400	795	right6,4	10	12	364	mask10	0	1082800	0	1082600	eqm10_NoEyeNmodel1_dir	0	V	gazeCOD	GazeCoDxp	1	400	0	1082300	5	1082200
GazeCoD_1Model_male	7	1	20	<?xml version="1.0"?>\n<Clock xmlns:dt="urn:schemas-microsoft-com:datatypes"><Description dt:dt="string">E-Prime Primary Realtime Clock</Description><StartTime><Timestamp dt:dt="int">0</Timestamp><DateUtc dt:dt="string">2017-04-25T14:03:17Z</DateUtc></StartTime><FrequencyChanges><FrequencyChange><Frequency dt:dt="r8">3312958</Frequency><Timestamp dt:dt="r8">76911437410</Timestamp><Current dt:dt="…	60.004	1	right	-397758575	04-25-2017	16:03:17	14:03:17	female	386	{LEFTARROW}	53							0	1084882	1084667	{DOWNARROW}	215	1083543	1083050	993	left4,8	26	12	365	mask26	0	1084650	0	1084450	eqm10_NoEyeNmodel1_dir	90	HV	gazeCOD	GazeCoDxp	0	400	0	1084150	7	1084050
GazeCoD_1Model_male	7	1	20	<?xml version="1.0"?>\n<Clock xmlns:dt="urn:schemas-microsoft-com:datatypes"><Description dt:dt="string">E-Prime Primary Realtime Clock</Description><StartTime><Timestamp dt:dt="int">0</Timestamp><DateUtc dt:dt="string">2017-04-25T14:03:17Z</DateUtc></StartTime><FrequencyChanges><FrequencyChange><Frequency dt:dt="r8">3312958</Frequency><Timestamp dt:dt="r8">76911437410</Timestamp><Current dt:dt="…	60.004	1	right	-397758575	04-25-2017	16:03:17	14:03:17	female	387	{RIGHTARROW}	77							0	1086538	1086283	{RIGHTARROW}	255	1085156	1084900	756	right8	33	12	366	mask33	0	1086266	0	1086066	eqm10_NoEyeNmodel1_dir	90	HV	gazeCOD	GazeCoDxp	1	400	0	1085766	10	1085666
GazeCoD_1Model_male	7	1	20	<?xml version="1.0"?>\n<Clock xmlns:dt="urn:schemas-microsoft-com:datatypes"><Description dt:dt="string">E-Prime Primary Realtime Clock</Description><StartTime><Timestamp dt:dt="int">0</Timestamp><DateUtc dt:dt="string">2017-04-25T14:03:17Z</DateUtc></StartTime><FrequencyChanges><FrequencyChange><Frequency dt:dt="r8">3312958</Frequency><Timestamp dt:dt="r8">76911437410</Timestamp><Current dt:dt="…	60.004	1	right	-397758575	04-25-2017	16:03:17	14:03:17	female	388	{LEFTARROW}	49							0	1088234	1088150	{DOWNARROW}	84	1087032	1086550	982	left1,6	24	12	367	mask24	0	1088133	0	1087933	eqm10_NoEyeNmodel1_dir	90	HV	gazeCOD	GazeCoDxp	0	400	0	1087633	1	1087533
GazeCoD_1Model_male	7	1	20	<?xml version="1.0"?>\n<Clock xmlns:dt="urn:schemas-microsoft-com:datatypes"><Description dt:dt="string">E-Prime Primary Realtime Clock</Description><StartTime><Timestamp dt:dt="int">0</Timestamp><DateUtc dt:dt="string">2017-04-25T14:03:17Z</DateUtc></StartTime><FrequencyChanges><FrequencyChange><Frequency dt:dt="r8">3312958</Frequency><Timestamp dt:dt="r8">76911437410</Timestamp><Current dt:dt="…	60.004	1	right	-397758575	04-25-2017	16:03:17	14:03:17	female	389	{LEFTARROW}	49							0	1090274	1089666	{DOWNARROW}	608	1088549	1088250	799	left1,6	2	12	368	mask2	0	1089650	0	1089450	eqm10_NoEyeNmodel1_dir	0	V	gazeCOD	GazeCoDxp	0	400	0	1089150	1	1089050
GazeCoD_1Model_male	7	1	20	<?xml version="1.0"?>\n<Clock xmlns:dt="urn:schemas-microsoft-com:datatypes"><Description dt:dt="string">E-Prime Primary Realtime Clock</Description><StartTime><Timestamp dt:dt="int">0</Timestamp><DateUtc dt:dt="string">2017-04-25T14:03:17Z</DateUtc></StartTime><FrequencyChanges><FrequencyChange><Frequency dt:dt="r8">3312958</Frequency><Timestamp dt:dt="r8">76911437410</Timestamp><Current dt:dt="…	60.004	1	right	-397758575	04-25-2017	16:03:17	14:03:17	female	390	{RIGHTARROW}	42							0	1092266	1091783	{RIGHTARROW}	483	1090661	1090283	878	right4,8	9	12	369	mask9	0	1091766	0	1091566	eqm10_NoEyeNmodel1_dir	0	V	gazeCOD	GazeCoDxp	1	400	0	1091266	5	1091166
GazeCoD_1Model_male	7	1	20	<?xml version="1.0"?>\n<Clock xmlns:dt="urn:schemas-microsoft-com:datatypes"><Description dt:dt="string">E-Prime Primary Realtime Clock</Description><StartTime><Timestamp dt:dt="int">0</Timestamp><DateUtc dt:dt="string">2017-04-25T14:03:17Z</DateUtc></StartTime><FrequencyChanges><FrequencyChange><Frequency dt:dt="r8">3312958</Frequency><Timestamp dt:dt="r8">76911437410</Timestamp><Current dt:dt="…	60.004	1	right	-397758575	04-25-2017	16:03:17	14:03:17	female	391	{LEFTARROW}	51							0	1093858	1093649	{DOWNARROW}	209	1092538	1092283	755	left3,2	3	12	370	mask3	0	1093633	0	1093433	eqm10_NoEyeNmodel1_dir	0	V	gazeCOD	GazeCoDxp	0	400	0	1093133	-5	1093033
GazeCoD_1Model_male	7	1	20	<?xml version="1.0"?>\n<Clock xmlns:dt="urn:schemas-microsoft-com:datatypes"><Description dt:dt="string">E-Prime Primary Realtime Clock</Description><StartTime><Timestamp dt:dt="int">0</Timestamp><DateUtc dt:dt="string">2017-04-25T14:03:17Z</DateUtc></StartTime><FrequencyChanges><FrequencyChange><Frequency dt:dt="r8">3312958</Frequency><Timestamp dt:dt="r8">76911437410</Timestamp><Current dt:dt="…	60.004	1	right	-397758575	04-25-2017	16:03:17	14:03:17	female	392	{LEFTARROW}	51							0	1095514	1095249	{LEFTARROW}	264	1094133	1093883	750	left3,2	14	12	371	mask14	0	1095233	0	1095033	eqm10_NoEyeNmodel1_dir	90	H	gazeCOD	GazeCoDxp	1	400	0	1094733	0	1094633
GazeCoD_1Model_male	7	1	20	<?xml version="1.0"?>\n<Clock xmlns:dt="urn:schemas-microsoft-com:datatypes"><Description dt:dt="string">E-Prime Primary Realtime Clock</Description><StartTime><Timestamp dt:dt="int">0</Timestamp><DateUtc dt:dt="string">2017-04-25T14:03:17Z</DateUtc></StartTime><FrequencyChanges><FrequencyChange><Frequency dt:dt="r8">3312958</Frequency><Timestamp dt:dt="r8">76911437410</Timestamp><Current dt:dt="…	60.004	1	right	-397758575	04-25-2017	16:03:17	14:03:17	female	393	{RIGHTARROW}	42							0	1097409	1097082	{DOWNARROW}	327	1095964	1095533	931	right4,8	31	12	372	mask31	0	1097066	0	1096866	eqm10_NoEyeNmodel1_dir	90	HV	gazeCOD	GazeCoDxp	0	400	0	1096566	2	1096466
GazeCoD_1Model_male	7	1	20	<?xml version="1.0"?>\n<Clock xmlns:dt="urn:schemas-microsoft-com:datatypes"><Description dt:dt="string">E-Prime Primary Realtime Clock</Description><StartTime><Timestamp dt:dt="int">0</Timestamp><DateUtc dt:dt="string">2017-04-25T14:03:17Z</DateUtc></StartTime><FrequencyChanges><FrequencyChange><Frequency dt:dt="r8">3312958</Frequency><Timestamp dt:dt="r8">76911437410</Timestamp><Current dt:dt="…	60.004	1	right	-397758575	04-25-2017	16:03:17	14:03:17	female	394	{RIGHTARROW}	40							0	1099105	1098882	{DOWNARROW}	223	1097763	1097432	831	right6,4	32	12	373	mask32	0	1098866	0	1098666	eqm10_NoEyeNmodel1_dir	90	HV	gazeCOD	GazeCoDxp	0	400	0	1098366	3	1098266
GazeCoD_1Model_male	7	1	20	<?xml version="1.0"?>\n<Clock xmlns:dt="urn:schemas-microsoft-com:datatypes"><Description dt:dt="string">E-Prime Primary Realtime Clock</Description><StartTime><Timestamp dt:dt="int">0</Timestamp><DateUtc dt:dt="string">2017-04-25T14:03:17Z</DateUtc></StartTime><FrequencyChanges><FrequencyChange><Frequency dt:dt="r8">3312958</Frequency><Timestamp dt:dt="r8">76911437410</Timestamp><Current dt:dt="…	60.004	1	right	-397758575	04-25-2017	16:03:17	14:03:17	female	395	{RIGHTARROW}	40							0	1100793	1100666	{RIGHTARROW}	127	1099543	1099116	927	right6,4	21	12	374	mask21	0	1100649	0	1100449	eqm10_NoEyeNmodel1_dir	90	H	gazeCOD	GazeCoDxp	1	400	0	1100149	6	1100049
GazeCoD_1Model_male	7	1	20	<?xml version="1.0"?>\n<Clock xmlns:dt="urn:schemas-microsoft-com:datatypes"><Description dt:dt="string">E-Prime Primary Realtime Clock</Description><StartTime><Timestamp dt:dt="int">0</Timestamp><DateUtc dt:dt="string">2017-04-25T14:03:17Z</DateUtc></StartTime><FrequencyChanges><FrequencyChange><Frequency dt:dt="r8">3312958</Frequency><Timestamp dt:dt="r8">76911437410</Timestamp><Current dt:dt="…	60.004	1	right	-397758575	04-25-2017	16:03:17	14:03:17	female	396	{DOWNARROW}	79							0	1102577	1102265	{DOWNARROW}	312	1101152	1100816	836	DG0	1	12	375	mask1	0	1102249	0	1102049	eqm10_NoEyeNmodel1_dir	0	V	gazeCOD	GazeCoDxp	1	400	0	1101749	-3	1101649
GazeCoD_1Model_male	7	1	20	<?xml version="1.0"?>\n<Clock xmlns:dt="urn:schemas-microsoft-com:datatypes"><Description dt:dt="string">E-Prime Primary Realtime Clock</Description><StartTime><Timestamp dt:dt="int">0</Timestamp><DateUtc dt:dt="string">2017-04-25T14:03:17Z</DateUtc></StartTime><FrequencyChanges><FrequencyChange><Frequency dt:dt="r8">3312958</Frequency><Timestamp dt:dt="r8">76911437410</Timestamp><Current dt:dt="…	60.004	1	right	-397758575	04-25-2017	16:03:17	14:03:17	female	397	{RIGHTARROW}	46							0	1104217	1104082	{DOWNARROW}	135	1102959	1102599	860	right1,6	18	12	376	mask18	0	1104065	0	1103865	eqm10_NoEyeNmodel1_dir	90	H	gazeCOD	GazeCoDxp	0	400	0	1103565	6	1103465
GazeCoD_1Model_male	7	1	20	<?xml version="1.0"?>\n<Clock xmlns:dt="urn:schemas-microsoft-com:datatypes"><Description dt:dt="string">E-Prime Primary Realtime Clock</Description><StartTime><Timestamp dt:dt="int">0</Timestamp><DateUtc dt:dt="string">2017-04-25T14:03:17Z</DateUtc></StartTime><FrequencyChanges><FrequencyChange><Frequency dt:dt="r8">3312958</Frequency><Timestamp dt:dt="r8">76911437410</Timestamp><Current dt:dt="…	60.004	1	right	-397758575	04-25-2017	16:03:17	14:03:17	female	398	{LEFTARROW}	78							0	1105905	1105732	{LEFTARROW}	173	1104619	1104232	887	left8	6	12	377	mask6	0	1105715	0	1105515	eqm10_NoEyeNmodel1_dir	0	V	gazeCOD	GazeCoDxp	1	400	0	1105215	-4	1105115
GazeCoD_1Model_male	7	1	20	<?xml version="1.0"?>\n<Clock xmlns:dt="urn:schemas-microsoft-com:datatypes"><Description dt:dt="string">E-Prime Primary Realtime Clock</Description><StartTime><Timestamp dt:dt="int">0</Timestamp><DateUtc dt:dt="string">2017-04-25T14:03:17Z</DateUtc></StartTime><FrequencyChanges><FrequencyChange><Frequency dt:dt="r8">3312958</Frequency><Timestamp dt:dt="r8">76911437410</Timestamp><Current dt:dt="…	60.004	1	right	-397758575	04-25-2017	16:03:17	14:03:17	female	399	{RIGHTARROW}	77							0	1108553	1107499	{DOWNARROW}	1054	1106374	1105915	959	right8	22	12	378	mask22	0	1107482	0	1107282	eqm10_NoEyeNmodel1_dir	90	H	gazeCOD	GazeCoDxp	0	400	0	1106982	8	1106882
GazeCoD_1Model_male	7	1	20	<?xml version="1.0"?>\n<Clock xmlns:dt="urn:schemas-microsoft-com:datatypes"><Description dt:dt="string">E-Prime Primary Realtime Clock</Description><StartTime><Timestamp dt:dt="int">0</Timestamp><DateUtc dt:dt="string">2017-04-25T14:03:17Z</DateUtc></StartTime><FrequencyChanges><FrequencyChange><Frequency dt:dt="r8">3312958</Frequency><Timestamp dt:dt="r8">76911437410</Timestamp><Current dt:dt="…	60.004	1	right	-397758575	04-25-2017	16:03:17	14:03:17	female	400	{LEFTARROW}	53							0	1110129	1110032	{DOWNARROW}	97	1108917	1108565	852	left4,8	15	12	379	mask15	0	1110015	0	1109815	eqm10_NoEyeNmodel1_dir	90	H	gazeCOD	GazeCoDxp	0	400	0	1109515	-2	1109415
GazeCoD_1Model_male	7	1	20	<?xml version="1.0"?>\n<Clock xmlns:dt="urn:schemas-microsoft-com:datatypes"><Description dt:dt="string">E-Prime Primary Realtime Clock</Description><StartTime><Timestamp dt:dt="int">0</Timestamp><DateUtc dt:dt="string">2017-04-25T14:03:17Z</DateUtc></StartTime><FrequencyChanges><FrequencyChange><Frequency dt:dt="r8">3312958</Frequency><Timestamp dt:dt="r8">76911437410</Timestamp><Current dt:dt="…	60.004	1	right	-397758575	04-25-2017	16:03:17	14:03:17	female	401	{LEFTARROW}	78							0	1111793	1111648	{LEFTARROW}	145	1110530	1110148	882	left8	28	12	380	mask28	0	1111632	0	1111432	eqm10_NoEyeNmodel1_dir	90	HV	gazeCOD	GazeCoDxp	1	400	0	1111132	2	1111032
GazeCoD_1Model_male	7	1	20	<?xml version="1.0"?>\n<Clock xmlns:dt="urn:schemas-microsoft-com:datatypes"><Description dt:dt="string">E-Prime Primary Realtime Clock</Description><StartTime><Timestamp dt:dt="int">0</Timestamp><DateUtc dt:dt="string">2017-04-25T14:03:17Z</DateUtc></StartTime><FrequencyChanges><FrequencyChange><Frequency dt:dt="r8">3312958</Frequency><Timestamp dt:dt="r8">76911437410</Timestamp><Current dt:dt="…	60.004	1	right	-397758575	04-25-2017	16:03:17	14:03:17	female	402	{RIGHTARROW}	46							0	1113433	1113315	{DOWNARROW}	117	1112200	1111815	885	right1,6	7	12	381	mask7	0	1113298	0	1113098	eqm10_NoEyeNmodel1_dir	0	V	gazeCOD	GazeCoDxp	0	400	0	1112798	-2	1112698
GazeCoD_1Model_male	7	1	20	<?xml version="1.0"?>\n<Clock xmlns:dt="urn:schemas-microsoft-com:datatypes"><Description dt:dt="string">E-Prime Primary Realtime Clock</Description><StartTime><Timestamp dt:dt="int">0</Timestamp><DateUtc dt:dt="string">2017-04-25T14:03:17Z</DateUtc></StartTime><FrequencyChanges><FrequencyChange><Frequency dt:dt="r8">3312958</Frequency><Timestamp dt:dt="r8">76911437410</Timestamp><Current dt:dt="…	60.004	1	right	-397758575	04-25-2017	16:03:17	14:03:17	female	403	{LEFTARROW}	78							0	1115104	1114831	{LEFTARROW}	273	1113710	1113448	762	left8	17	12	382	mask17	0	1114815	0	1114615	eqm10_NoEyeNmodel1_dir	90	H	gazeCOD	GazeCoDxp	1	400	0	1114315	5	1114215
GazeCoD_1Model_male	7	1	20	<?xml version="1.0"?>\n<Clock xmlns:dt="urn:schemas-microsoft-com:datatypes"><Description dt:dt="string">E-Prime Primary Realtime Clock</Description><StartTime><Timestamp dt:dt="int">0</Timestamp><DateUtc dt:dt="string">2017-04-25T14:03:17Z</DateUtc></StartTime><FrequencyChanges><FrequencyChange><Frequency dt:dt="r8">3312958</Frequency><Timestamp dt:dt="r8">76911437410</Timestamp><Current dt:dt="…	60.004	1	right	-397758575	04-25-2017	16:03:17	14:03:17	female	404	{LEFTARROW}	53							0	1116880	1116648	{LEFTARROW}	232	1115525	1115115	910	left4,8	4	12	383	mask4	0	1116631	0	1116431	eqm10_NoEyeNmodel1_dir	0	V	gazeCOD	GazeCoDxp	1	400	0	1116131	6	1116031
GazeCoD_1Model_male	7	1	20	<?xml version="1.0"?>\n<Clock xmlns:dt="urn:schemas-microsoft-com:datatypes"><Description dt:dt="string">E-Prime Primary Realtime Clock</Description><StartTime><Timestamp dt:dt="int">0</Timestamp><DateUtc dt:dt="string">2017-04-25T14:03:17Z</DateUtc></StartTime><FrequencyChanges><FrequencyChange><Frequency dt:dt="r8">3312958</Frequency><Timestamp dt:dt="r8">76911437410</Timestamp><Current dt:dt="…	60.004	1	right	-397758575	04-25-2017	16:03:17	14:03:17	female	405	{DOWNARROW}	79							0	1118536	1118348	{DOWNARROW}	188	1117223	1116898	825	DG0	23	12	384	mask23	0	1118331	0	1118131	eqm10_NoEyeNmodel1_dir	90	HV	gazeCOD	GazeCoDxp	1	400	0	1117831	8	1117731
GazeCoD_1Model_male	7	1	20	<?xml version="1.0"?>\n<Clock xmlns:dt="urn:schemas-microsoft-com:datatypes"><Description dt:dt="string">E-Prime Primary Realtime Clock</Description><StartTime><Timestamp dt:dt="int">0</Timestamp><DateUtc dt:dt="string">2017-04-25T14:03:17Z</DateUtc></StartTime><FrequencyChanges><FrequencyChange><Frequency dt:dt="r8">3312958</Frequency><Timestamp dt:dt="r8">76911437410</Timestamp><Current dt:dt="…	60.004	1	right	-397758575	04-25-2017	16:03:17	14:03:17	female	406	{DOWNARROW}	79							0	1120144	1119998	{DOWNARROW}	146	1118877	1118548	829	DG0	12	12	385	mask12	0	1119981	0	1119781	eqm10_NoEyeNmodel1_dir	90	H	gazeCOD	GazeCoDxp	1	400	0	1119481	4	1119381
GazeCoD_1Model_male	7	1	20	<?xml version="1.0"?>\n<Clock xmlns:dt="urn:schemas-microsoft-com:datatypes"><Description dt:dt="string">E-Prime Primary Realtime Clock</Description><StartTime><Timestamp dt:dt="int">0</Timestamp><DateUtc dt:dt="string">2017-04-25T14:03:17Z</DateUtc></StartTime><FrequencyChanges><FrequencyChange><Frequency dt:dt="r8">3312958</Frequency><Timestamp dt:dt="r8">76911437410</Timestamp><Current dt:dt="…	60.004	1	right	-397758575	04-25-2017	16:03:17	14:03:17	female	407	{RIGHTARROW}	46							0	1125112	1124964	{DOWNARROW}	148	1123852	1123581	771	right1,6	29	12	386	mask29	0	1124948	0	1124748	eqm10_NoEyeNmodel1_dir	90	HV	gazeCOD	GazeCoDxp	0	400	0	1124448	-4	1124348
GazeCoD_1Model_male	7	1	20	<?xml version="1.0"?>\n<Clock xmlns:dt="urn:schemas-microsoft-com:datatypes"><Description dt:dt="string">E-Prime Primary Realtime Clock</Description><StartTime><Timestamp dt:dt="int">0</Timestamp><DateUtc dt:dt="string">2017-04-25T14:03:17Z</DateUtc></StartTime><FrequencyChanges><FrequencyChange><Frequency dt:dt="r8">3312958</Frequency><Timestamp dt:dt="r8">76911437410</Timestamp><Current dt:dt="…	60.004	1	right	-397758575	04-25-2017	16:03:17	14:03:17	female	408	{LEFTARROW}	51							0	1126728	1126631	{DOWNARROW}	97	1125514	1125131	883	left3,2	25	12	387	mask25	0	1126614	0	1126414	eqm10_NoEyeNmodel1_dir	90	HV	gazeCOD	GazeCoDxp	0	400	0	1126114	0	1126014
GazeCoD_1Model_male	7	1	20	<?xml version="1.0"?>\n<Clock xmlns:dt="urn:schemas-microsoft-com:datatypes"><Description dt:dt="string">E-Prime Primary Realtime Clock</Description><StartTime><Timestamp dt:dt="int">0</Timestamp><DateUtc dt:dt="string">2017-04-25T14:03:17Z</DateUtc></StartTime><FrequencyChanges><FrequencyChange><Frequency dt:dt="r8">3312958</Frequency><Timestamp dt:dt="r8">76911437410</Timestamp><Current dt:dt="…	60.004	1	right	-397758575	04-25-2017	16:03:17	14:03:17	female	409	{LEFTARROW}	55							0	1129272	1128347	{DOWNARROW}	924	1127235	1126747	988	left6,4	27	12	388	mask27	0	1128331	0	1128131	eqm10_NoEyeNmodel1_dir	90	HV	gazeCOD	GazeCoDxp	0	400	0	1127831	-4	1127731
GazeCoD_1Model_male	7	1	20	<?xml version="1.0"?>\n<Clock xmlns:dt="urn:schemas-microsoft-com:datatypes"><Description dt:dt="string">E-Prime Primary Realtime Clock</Description><StartTime><Timestamp dt:dt="int">0</Timestamp><DateUtc dt:dt="string">2017-04-25T14:03:17Z</DateUtc></StartTime><FrequencyChanges><FrequencyChange><Frequency dt:dt="r8">3312958</Frequency><Timestamp dt:dt="r8">76911437410</Timestamp><Current dt:dt="…	60.004	1	right	-397758575	04-25-2017	16:03:17	14:03:17	female	410	{RIGHTARROW}	44							0	1131216	1130764	{DOWNARROW}	451	1129640	1129281	859	right3,2	19	12	389	mask19	0	1130747	0	1130547	eqm10_NoEyeNmodel1_dir	90	H	gazeCOD	GazeCoDxp	0	400	0	1130247	7	1130147
GazeCoD_1Model_male	7	1	20	<?xml version="1.0"?>\n<Clock xmlns:dt="urn:schemas-microsoft-com:datatypes"><Description dt:dt="string">E-Prime Primary Realtime Clock</Description><StartTime><Timestamp dt:dt="int">0</Timestamp><DateUtc dt:dt="string">2017-04-25T14:03:17Z</DateUtc></StartTime><FrequencyChanges><FrequencyChange><Frequency dt:dt="r8">3312958</Frequency><Timestamp dt:dt="r8">76911437410</Timestamp><Current dt:dt="…	60.004	1	right	-397758575	04-25-2017	16:03:17	14:03:17	female	411	{RIGHTARROW}	42							0	1132671	1132597	{DOWNARROW}	74	1131480	1131230	750	right4,8	20	12	390	mask20	0	1132580	0	1132380	eqm10_NoEyeNmodel1_dir	90	H	gazeCOD	GazeCoDxp	0	400	0	1132080	0	1131980
GazeCoD_1Model_male	7	1	20	<?xml version="1.0"?>\n<Clock xmlns:dt="urn:schemas-microsoft-com:datatypes"><Description dt:dt="string">E-Prime Primary Realtime Clock</Description><StartTime><Timestamp dt:dt="int">0</Timestamp><DateUtc dt:dt="string">2017-04-25T14:03:17Z</DateUtc></StartTime><FrequencyChanges><FrequencyChange><Frequency dt:dt="r8">3312958</Frequency><Timestamp dt:dt="r8">76911437410</Timestamp><Current dt:dt="…	60.004	1	right	-397758575	04-25-2017	16:03:17	14:03:17	female	412	{RIGHTARROW}	44							0	1134263	1134197	{DOWNARROW}	66	1133074	1132681	893	right3,2	8	12	391	mask8	0	1134180	0	1133980	eqm10_NoEyeNmodel1_dir	0	V	gazeCOD	GazeCoDxp	0	400	0	1133680	6	1133580
GazeCoD_1Model_male	7	1	20	<?xml version="1.0"?>\n<Clock xmlns:dt="urn:schemas-microsoft-com:datatypes"><Description dt:dt="string">E-Prime Primary Realtime Clock</Description><StartTime><Timestamp dt:dt="int">0</Timestamp><DateUtc dt:dt="string">2017-04-25T14:03:17Z</DateUtc></StartTime><FrequencyChanges><FrequencyChange><Frequency dt:dt="r8">3312958</Frequency><Timestamp dt:dt="r8">76911437410</Timestamp><Current dt:dt="…	60.004	1	right	-397758575	04-25-2017	16:03:17	14:03:17	female	413	{RIGHTARROW}	44							0	1135871	1135664	{DOWNARROW}	207	1134543	1134280	763	right3,2	30	12	392	mask30	0	1135647	0	1135447	eqm10_NoEyeNmodel1_dir	90	HV	gazeCOD	GazeCoDxp	0	400	0	1135147	4	1135047
GazeCoD_1Model_male	7	1	20	<?xml version="1.0"?>\n<Clock xmlns:dt="urn:schemas-microsoft-com:datatypes"><Description dt:dt="string">E-Prime Primary Realtime Clock</Description><StartTime><Timestamp dt:dt="int">0</Timestamp><DateUtc dt:dt="string">2017-04-25T14:03:17Z</DateUtc></StartTime><FrequencyChanges><FrequencyChange><Frequency dt:dt="r8">3312958</Frequency><Timestamp dt:dt="r8">76911437410</Timestamp><Current dt:dt="…	60.004	1	right	-397758575	04-25-2017	16:03:17	14:03:17	female	414	{LEFTARROW}	55							0	1137519	1137380	{LEFTARROW}	139	1136256	1135880	876	left6,4	5	12	393	mask5	0	1137363	0	1137163	eqm10_NoEyeNmodel1_dir	0	V	gazeCOD	GazeCoDxp	1	400	0	1136863	7	1136763
GazeCoD_1Model_male	7	1	20	<?xml version="1.0"?>\n<Clock xmlns:dt="urn:schemas-microsoft-com:datatypes"><Description dt:dt="string">E-Prime Primary Realtime Clock</Description><StartTime><Timestamp dt:dt="int">0</Timestamp><DateUtc dt:dt="string">2017-04-25T14:03:17Z</DateUtc></StartTime><FrequencyChanges><FrequencyChange><Frequency dt:dt="r8">3312958</Frequency><Timestamp dt:dt="r8">76911437410</Timestamp><Current dt:dt="…	60.004	1	right	-397758575	04-25-2017	16:03:17	14:03:17	female	415	{RIGHTARROW}	77							0	1139247	1139113	{RIGHTARROW}	134	1137988	1137530	958	right8	11	12	394	mask11	0	1139097	0	1138897	eqm10_NoEyeNmodel1_dir	0	V	gazeCOD	GazeCoDxp	1	400	0	1138597	9	1138497
GazeCoD_1Model_male	7	1	20	<?xml version="1.0"?>\n<Clock xmlns:dt="urn:schemas-microsoft-com:datatypes"><Description dt:dt="string">E-Prime Primary Realtime Clock</Description><StartTime><Timestamp dt:dt="int">0</Timestamp><DateUtc dt:dt="string">2017-04-25T14:03:17Z</DateUtc></StartTime><FrequencyChanges><FrequencyChange><Frequency dt:dt="r8">3312958</Frequency><Timestamp dt:dt="r8">76911437410</Timestamp><Current dt:dt="…	60.004	1	right	-397758575	04-25-2017	16:03:17	14:03:17	female	416	{LEFTARROW}	55							0	1140871	1140647	{LEFTARROW}	224	1139535	1139263	772	left6,4	16	12	395	mask16	0	1140630	0	1140430	eqm10_NoEyeNmodel1_dir	90	H	gazeCOD	GazeCoDxp	1	400	0	1140130	-5	1140030
GazeCoD_1Model_male	7	1	20	<?xml version="1.0"?>\n<Clock xmlns:dt="urn:schemas-microsoft-com:datatypes"><Description dt:dt="string">E-Prime Primary Realtime Clock</Description><StartTime><Timestamp dt:dt="int">0</Timestamp><DateUtc dt:dt="string">2017-04-25T14:03:17Z</DateUtc></StartTime><FrequencyChanges><FrequencyChange><Frequency dt:dt="r8">3312958</Frequency><Timestamp dt:dt="r8">76911437410</Timestamp><Current dt:dt="…	60.004	1	right	-397758575	04-25-2017	16:03:17	14:03:17	female	417	{LEFTARROW}	49							0	1142535	1142380	{LEFTARROW}	155	1141262	1140880	882	left1,6	13	12	396	mask13	0	1142363	0	1142163	eqm10_NoEyeNmodel1_dir	90	H	gazeCOD	GazeCoDxp	1	400	0	1141863	1	1141763
GazeCoD_1Model_male	7	1	20	<?xml version="1.0"?>\n<Clock xmlns:dt="urn:schemas-microsoft-com:datatypes"><Description dt:dt="string">E-Prime Primary Realtime Clock</Description><StartTime><Timestamp dt:dt="int">0</Timestamp><DateUtc dt:dt="string">2017-04-25T14:03:17Z</DateUtc></StartTime><FrequencyChanges><FrequencyChange><Frequency dt:dt="r8">3312958</Frequency><Timestamp dt:dt="r8">76911437410</Timestamp><Current dt:dt="…	60.004	1	right	-397758575	04-25-2017	16:03:17	14:03:17	female	418	{LEFTARROW}	53							0	1144399	1144146	{LEFTARROW}	253	1143025	1142546	979	left4,8	15	13	397	mask15	0	1144130	0	1143930	eqm10_NoEyeNmodel1_dir	90	H	gazeCOD	GazeCoDxp	1	400	0	1143630	5	1143530
GazeCoD_1Model_male	7	1	20	<?xml version="1.0"?>\n<Clock xmlns:dt="urn:schemas-microsoft-com:datatypes"><Description dt:dt="string">E-Prime Primary Realtime Clock</Description><StartTime><Timestamp dt:dt="int">0</Timestamp><DateUtc dt:dt="string">2017-04-25T14:03:17Z</DateUtc></StartTime><FrequencyChanges><FrequencyChange><Frequency dt:dt="r8">3312958</Frequency><Timestamp dt:dt="r8">76911437410</Timestamp><Current dt:dt="…	60.004	1	right	-397758575	04-25-2017	16:03:17	14:03:17	female	419	{LEFTARROW}	51							0	1146175	1145913	{DOWNARROW}	261	1144791	1144413	878	left3,2	3	13	398	mask3	0	1145896	0	1145696	eqm10_NoEyeNmodel1_dir	0	V	gazeCOD	GazeCoDxp	0	400	0	1145396	5	1145296
GazeCoD_1Model_male	7	1	20	<?xml version="1.0"?>\n<Clock xmlns:dt="urn:schemas-microsoft-com:datatypes"><Description dt:dt="string">E-Prime Primary Realtime Clock</Description><StartTime><Timestamp dt:dt="int">0</Timestamp><DateUtc dt:dt="string">2017-04-25T14:03:17Z</DateUtc></StartTime><FrequencyChanges><FrequencyChange><Frequency dt:dt="r8">3312958</Frequency><Timestamp dt:dt="r8">76911437410</Timestamp><Current dt:dt="…	60.004	1	right	-397758575	04-25-2017	16:03:17	14:03:17	female	420	{DOWNARROW}	79							0	1147911	1147646	{DOWNARROW}	264	1146533	1146196	837	DG0	23	13	399	mask23	0	1147630	0	1147430	eqm10_NoEyeNmodel1_dir	90	HV	gazeCOD	GazeCoDxp	1	400	0	1147130	-3	1147030
GazeCoD_1Model_male	7	1	20	<?xml version="1.0"?>\n<Clock xmlns:dt="urn:schemas-microsoft-com:datatypes"><Description dt:dt="string">E-Prime Primary Realtime Clock</Description><StartTime><Timestamp dt:dt="int">0</Timestamp><DateUtc dt:dt="string">2017-04-25T14:03:17Z</DateUtc></StartTime><FrequencyChanges><FrequencyChange><Frequency dt:dt="r8">3312958</Frequency><Timestamp dt:dt="r8">76911437410</Timestamp><Current dt:dt="…	60.004	1	right	-397758575	04-25-2017	16:03:17	14:03:17	female	421	{DOWNARROW}	79							0	1149726	1149463	{DOWNARROW}	263	1148349	1147929	920	DG0	1	13	400	mask1	0	1149446	0	1149246	eqm10_NoEyeNmodel1_dir	0	V	gazeCOD	GazeCoDxp	1	400	0	1148946	-3	1148846
GazeCoD_1Model_male	7	1	20	<?xml version="1.0"?>\n<Clock xmlns:dt="urn:schemas-microsoft-com:datatypes"><Description dt:dt="string">E-Prime Primary Realtime Clock</Description><StartTime><Timestamp dt:dt="int">0</Timestamp><DateUtc dt:dt="string">2017-04-25T14:03:17Z</DateUtc></StartTime><FrequencyChanges><FrequencyChange><Frequency dt:dt="r8">3312958</Frequency><Timestamp dt:dt="r8">76911437410</Timestamp><Current dt:dt="…	60.004	1	right	-397758575	04-25-2017	16:03:17	14:03:17	female	422	{RIGHTARROW}	44							0	1151454	1151113	{DOWNARROW}	341	1149996	1149746	750	right3,2	30	13	401	mask30	0	1151096	0	1150896	eqm10_NoEyeNmodel1_dir	90	HV	gazeCOD	GazeCoDxp	0	400	0	1150596	0	1150496
GazeCoD_1Model_male	7	1	20	<?xml version="1.0"?>\n<Clock xmlns:dt="urn:schemas-microsoft-com:datatypes"><Description dt:dt="string">E-Prime Primary Realtime Clock</Description><StartTime><Timestamp dt:dt="int">0</Timestamp><DateUtc dt:dt="string">2017-04-25T14:03:17Z</DateUtc></StartTime><FrequencyChanges><FrequencyChange><Frequency dt:dt="r8">3312958</Frequency><Timestamp dt:dt="r8">76911437410</Timestamp><Current dt:dt="…	60.004	1	right	-397758575	04-25-2017	16:03:17	14:03:17	female	423	{RIGHTARROW}	77							0	1153310	1153013	{DOWNARROW}	297	1151901	1151479	922	right8	22	13	402	mask22	0	1152996	0	1152796	eqm10_NoEyeNmodel1_dir	90	H	gazeCOD	GazeCoDxp	0	400	0	1152496	-5	1152396
GazeCoD_1Model_male	7	1	20	<?xml version="1.0"?>\n<Clock xmlns:dt="urn:schemas-microsoft-com:datatypes"><Description dt:dt="string">E-Prime Primary Realtime Clock</Description><StartTime><Timestamp dt:dt="int">0</Timestamp><DateUtc dt:dt="string">2017-04-25T14:03:17Z</DateUtc></StartTime><FrequencyChanges><FrequencyChange><Frequency dt:dt="r8">3312958</Frequency><Timestamp dt:dt="r8">76911437410</Timestamp><Current dt:dt="…	60.004	1	right	-397758575	04-25-2017	16:03:17	14:03:17	female	424	{LEFTARROW}	78							0	1154942	1154846	{LEFTARROW}	96	1153730	1153329	901	left8	6	13	403	mask6	0	1154829	0	1154629	eqm10_NoEyeNmodel1_dir	0	V	gazeCOD	GazeCoDxp	1	400	0	1154329	-1	1154229
GazeCoD_1Model_male	7	1	20	<?xml version="1.0"?>\n<Clock xmlns:dt="urn:schemas-microsoft-com:datatypes"><Description dt:dt="string">E-Prime Primary Realtime Clock</Description><StartTime><Timestamp dt:dt="int">0</Timestamp><DateUtc dt:dt="string">2017-04-25T14:03:17Z</DateUtc></StartTime><FrequencyChanges><FrequencyChange><Frequency dt:dt="r8">3312958</Frequency><Timestamp dt:dt="r8">76911437410</Timestamp><Current dt:dt="…	60.004	1	right	-397758575	04-25-2017	16:03:17	14:03:17	female	425	{RIGHTARROW}	77							0	1156678	1156579	{RIGHTARROW}	99	1155452	1154962	990	right8	11	13	404	mask11	0	1156562	0	1156362	eqm10_NoEyeNmodel1_dir	0	V	gazeCOD	GazeCoDxp	1	400	0	1156062	10	1155962
GazeCoD_1Model_male	7	1	20	<?xml version="1.0"?>\n<Clock xmlns:dt="urn:schemas-microsoft-com:datatypes"><Description dt:dt="string">E-Prime Primary Realtime Clock</Description><StartTime><Timestamp dt:dt="int">0</Timestamp><DateUtc dt:dt="string">2017-04-25T14:03:17Z</DateUtc></StartTime><FrequencyChanges><FrequencyChange><Frequency dt:dt="r8">3312958</Frequency><Timestamp dt:dt="r8">76911437410</Timestamp><Current dt:dt="…	60.004	1	right	-397758575	04-25-2017	16:03:17	14:03:17	female	426	{RIGHTARROW}	40							0	1158246	1158112	{RIGHTARROW}	134	1156998	1156696	802	right6,4	21	13	405	mask21	0	1158096	0	1157896	eqm10_NoEyeNmodel1_dir	90	H	gazeCOD	GazeCoDxp	1	400	0	1157596	-2	1157496
GazeCoD_1Model_male	7	1	20	<?xml version="1.0"?>\n<Clock xmlns:dt="urn:schemas-microsoft-com:datatypes"><Description dt:dt="string">E-Prime Primary Realtime Clock</Description><StartTime><Timestamp dt:dt="int">0</Timestamp><DateUtc dt:dt="string">2017-04-25T14:03:17Z</DateUtc></StartTime><FrequencyChanges><FrequencyChange><Frequency dt:dt="r8">3312958</Frequency><Timestamp dt:dt="r8">76911437410</Timestamp><Current dt:dt="…	60.004	1	right	-397758575	04-25-2017	16:03:17	14:03:17	female	427	{RIGHTARROW}	77							0	1159862	1159695	{RIGHTARROW}	167	1158581	1158262	819	right8	33	13	406	mask33	0	1159679	0	1159479	eqm10_NoEyeNmodel1_dir	90	HV	gazeCOD	GazeCoDxp	1	400	0	1159179	-2	1159079
GazeCoD_1Model_male	7	1	20	<?xml version="1.0"?>\n<Clock xmlns:dt="urn:schemas-microsoft-com:datatypes"><Description dt:dt="string">E-Prime Primary Realtime Clock</Description><StartTime><Timestamp dt:dt="int">0</Timestamp><DateUtc dt:dt="string">2017-04-25T14:03:17Z</DateUtc></StartTime><FrequencyChanges><FrequencyChange><Frequency dt:dt="r8">3312958</Frequency><Timestamp dt:dt="r8">76911437410</Timestamp><Current dt:dt="…	60.004	1	right	-397758575	04-25-2017	16:03:17	14:03:17	female	428	{RIGHTARROW}	42							0	1161590	1161429	{RIGHTARROW}	161	1160309	1159879	930	right4,8	20	13	407	mask20	0	1161412	0	1161212	eqm10_NoEyeNmodel1_dir	90	H	gazeCOD	GazeCoDxp	1	400	0	1160912	3	1160812
GazeCoD_1Model_male	7	1	20	<?xml version="1.0"?>\n<Clock xmlns:dt="urn:schemas-microsoft-com:datatypes"><Description dt:dt="string">E-Prime Primary Realtime Clock</Description><StartTime><Timestamp dt:dt="int">0</Timestamp><DateUtc dt:dt="string">2017-04-25T14:03:17Z</DateUtc></StartTime><FrequencyChanges><FrequencyChange><Frequency dt:dt="r8">3312958</Frequency><Timestamp dt:dt="r8">76911437410</Timestamp><Current dt:dt="…	60.004	1	right	-397758575	04-25-2017	16:03:17	14:03:17	female	429	{LEFTARROW}	55							0	1163342	1163145	{DOWNARROW}	197	1162022	1161612	910	left6,4	5	13	408	mask5	0	1163129	0	1162929	eqm10_NoEyeNmodel1_dir	0	V	gazeCOD	GazeCoDxp	0	400	0	1162629	7	1162529
GazeCoD_1Model_male	7	1	20	<?xml version="1.0"?>\n<Clock xmlns:dt="urn:schemas-microsoft-com:datatypes"><Description dt:dt="string">E-Prime Primary Realtime Clock</Description><StartTime><Timestamp dt:dt="int">0</Timestamp><DateUtc dt:dt="string">2017-04-25T14:03:17Z</DateUtc></StartTime><FrequencyChanges><FrequencyChange><Frequency dt:dt="r8">3312958</Frequency><Timestamp dt:dt="r8">76911437410</Timestamp><Current dt:dt="…	60.004	1	right	-397758575	04-25-2017	16:03:17	14:03:17	female	430	{RIGHTARROW}	44							0	1164965	1164795	{DOWNARROW}	170	1163676	1163362	814	right3,2	8	13	409	mask8	0	1164779	0	1164579	eqm10_NoEyeNmodel1_dir	0	V	gazeCOD	GazeCoDxp	0	400	0	1164279	3	1164179
GazeCoD_1Model_male	7	1	20	<?xml version="1.0"?>\n<Clock xmlns:dt="urn:schemas-microsoft-com:datatypes"><Description dt:dt="string">E-Prime Primary Realtime Clock</Description><StartTime><Timestamp dt:dt="int">0</Timestamp><DateUtc dt:dt="string">2017-04-25T14:03:17Z</DateUtc></StartTime><FrequencyChanges><FrequencyChange><Frequency dt:dt="r8">3312958</Frequency><Timestamp dt:dt="r8">76911437410</Timestamp><Current dt:dt="…	60.004	1	right	-397758575	04-25-2017	16:03:17	14:03:17	female	431	{LEFTARROW}	53							0	1166653	1166395	{LEFTARROW}	258	1165276	1164979	797	left4,8	26	13	410	mask26	0	1166378	0	1166178	eqm10_NoEyeNmodel1_dir	90	HV	gazeCOD	GazeCoDxp	1	400	0	1165878	2	1165778
GazeCoD_1Model_male	7	1	20	<?xml version="1.0"?>\n<Clock xmlns:dt="urn:schemas-microsoft-com:datatypes"><Description dt:dt="string">E-Prime Primary Realtime Clock</Description><StartTime><Timestamp dt:dt="int">0</Timestamp><DateUtc dt:dt="string">2017-04-25T14:03:17Z</DateUtc></StartTime><FrequencyChanges><FrequencyChange><Frequency dt:dt="r8">3312958</Frequency><Timestamp dt:dt="r8">76911437410</Timestamp><Current dt:dt="…	60.004	1	right	-397758575	04-25-2017	16:03:17	14:03:17	female	432	{RIGHTARROW}	40							0	1168349	1168112	{RIGHTARROW}	237	1166986	1166678	808	right6,4	10	13	411	mask10	0	1168095	0	1167895	eqm10_NoEyeNmodel1_dir	0	V	gazeCOD	GazeCoDxp	1	400	0	1167595	9	1167495
GazeCoD_1Model_male	7	1	20	<?xml version="1.0"?>\n<Clock xmlns:dt="urn:schemas-microsoft-com:datatypes"><Description dt:dt="string">E-Prime Primary Realtime Clock</Description><StartTime><Timestamp dt:dt="int">0</Timestamp><DateUtc dt:dt="string">2017-04-25T14:03:17Z</DateUtc></StartTime><FrequencyChanges><FrequencyChange><Frequency dt:dt="r8">3312958</Frequency><Timestamp dt:dt="r8">76911437410</Timestamp><Current dt:dt="…	60.004	1	right	-397758575	04-25-2017	16:03:17	14:03:17	female	433	{LEFTARROW}	51							0	1170085	1169928	{DOWNARROW}	157	1168814	1168362	952	left3,2	14	13	412	mask14	0	1169912	0	1169712	eqm10_NoEyeNmodel1_dir	90	H	gazeCOD	GazeCoDxp	0	400	0	1169412	-2	1169312
GazeCoD_1Model_male	7	1	20	<?xml version="1.0"?>\n<Clock xmlns:dt="urn:schemas-microsoft-com:datatypes"><Description dt:dt="string">E-Prime Primary Realtime Clock</Description><StartTime><Timestamp dt:dt="int">0</Timestamp><DateUtc dt:dt="string">2017-04-25T14:03:17Z</DateUtc></StartTime><FrequencyChanges><FrequencyChange><Frequency dt:dt="r8">3312958</Frequency><Timestamp dt:dt="r8">76911437410</Timestamp><Current dt:dt="…	60.004	1	right	-397758575	04-25-2017	16:03:17	14:03:17	female	434	{LEFTARROW}	55							0	1171765	1171645	{LEFTARROW}	120	1170524	1170095	929	left6,4	16	13	413	mask16	0	1171628	0	1171428	eqm10_NoEyeNmodel1_dir	90	H	gazeCOD	GazeCoDxp	1	400	0	1171128	4	1171028
GazeCoD_1Model_male	7	1	20	<?xml version="1.0"?>\n<Clock xmlns:dt="urn:schemas-microsoft-com:datatypes"><Description dt:dt="string">E-Prime Primary Realtime Clock</Description><StartTime><Timestamp dt:dt="int">0</Timestamp><DateUtc dt:dt="string">2017-04-25T14:03:17Z</DateUtc></StartTime><FrequencyChanges><FrequencyChange><Frequency dt:dt="r8">3312958</Frequency><Timestamp dt:dt="r8">76911437410</Timestamp><Current dt:dt="…	60.004	1	right	-397758575	04-25-2017	16:03:17	14:03:17	female	435	{RIGHTARROW}	42							0	1173309	1173211	{RIGHTARROW}	98	1172095	1171778	817	right4,8	31	13	414	mask31	0	1173195	0	1172995	eqm10_NoEyeNmodel1_dir	90	HV	gazeCOD	GazeCoDxp	1	400	0	1172695	0	1172595
GazeCoD_1Model_male	7	1	20	<?xml version="1.0"?>\n<Clock xmlns:dt="urn:schemas-microsoft-com:datatypes"><Description dt:dt="string">E-Prime Primary Realtime Clock</Description><StartTime><Timestamp dt:dt="int">0</Timestamp><DateUtc dt:dt="string">2017-04-25T14:03:17Z</DateUtc></StartTime><FrequencyChanges><FrequencyChange><Frequency dt:dt="r8">3312958</Frequency><Timestamp dt:dt="r8">76911437410</Timestamp><Current dt:dt="…	60.004	1	right	-397758575	04-25-2017	16:03:17	14:03:17	female	436	{LEFTARROW}	78							0	1174973	1174895	{LEFTARROW}	78	1173780	1173328	952	left8	28	13	415	mask28	0	1174878	0	1174678	eqm10_NoEyeNmodel1_dir	90	HV	gazeCOD	GazeCoDxp	1	400	0	1174378	-2	1174278
GazeCoD_1Model_male	7	1	20	<?xml version="1.0"?>\n<Clock xmlns:dt="urn:schemas-microsoft-com:datatypes"><Description dt:dt="string">E-Prime Primary Realtime Clock</Description><StartTime><Timestamp dt:dt="int">0</Timestamp><DateUtc dt:dt="string">2017-04-25T14:03:17Z</DateUtc></StartTime><FrequencyChanges><FrequencyChange><Frequency dt:dt="r8">3312958</Frequency><Timestamp dt:dt="r8">76911437410</Timestamp><Current dt:dt="…	60.004	1	right	-397758575	04-25-2017	16:03:17	14:03:17	female	437	{LEFTARROW}	51							0	1176477	1176378	{DOWNARROW}	99	1175257	1174995	762	left3,2	25	13	416	mask25	0	1176361	0	1176161	eqm10_NoEyeNmodel1_dir	90	HV	gazeCOD	GazeCoDxp	0	400	0	1175861	4	1175761
GazeCoD_1Model_male	7	1	20	<?xml version="1.0"?>\n<Clock xmlns:dt="urn:schemas-microsoft-com:datatypes"><Description dt:dt="string">E-Prime Primary Realtime Clock</Description><StartTime><Timestamp dt:dt="int">0</Timestamp><DateUtc dt:dt="string">2017-04-25T14:03:17Z</DateUtc></StartTime><FrequencyChanges><FrequencyChange><Frequency dt:dt="r8">3312958</Frequency><Timestamp dt:dt="r8">76911437410</Timestamp><Current dt:dt="…	60.004	1	right	-397758575	04-25-2017	16:03:17	14:03:17	female	438	{LEFTARROW}	78							0	1178285	1177978	{DOWNARROW}	307	1176855	1176494	861	left8	17	13	417	mask17	0	1177961	0	1177761	eqm10_NoEyeNmodel1_dir	90	H	gazeCOD	GazeCoDxp	0	400	0	1177461	6	1177361
GazeCoD_1Model_male	7	1	20	<?xml version="1.0"?>\n<Clock xmlns:dt="urn:schemas-microsoft-com:datatypes"><Description dt:dt="string">E-Prime Primary Realtime Clock</Description><StartTime><Timestamp dt:dt="int">0</Timestamp><DateUtc dt:dt="string">2017-04-25T14:03:17Z</DateUtc></StartTime><FrequencyChanges><FrequencyChange><Frequency dt:dt="r8">3312958</Frequency><Timestamp dt:dt="r8">76911437410</Timestamp><Current dt:dt="…	60.004	1	right	-397758575	04-25-2017	16:03:17	14:03:17	female	439	{DOWNARROW}	79							0	1179933	1179778	{DOWNARROW}	155	1178657	1178294	863	DG0	12	13	418	mask12	0	1179761	0	1179561	eqm10_NoEyeNmodel1_dir	90	H	gazeCOD	GazeCoDxp	1	400	0	1179261	4	1179161
GazeCoD_1Model_male	7	1	20	<?xml version="1.0"?>\n<Clock xmlns:dt="urn:schemas-microsoft-com:datatypes"><Description dt:dt="string">E-Prime Primary Realtime Clock</Description><StartTime><Timestamp dt:dt="int">0</Timestamp><DateUtc dt:dt="string">2017-04-25T14:03:17Z</DateUtc></StartTime><FrequencyChanges><FrequencyChange><Frequency dt:dt="r8">3312958</Frequency><Timestamp dt:dt="r8">76911437410</Timestamp><Current dt:dt="…	60.004	1	right	-397758575	04-25-2017	16:03:17	14:03:17	female	440	{RIGHTARROW}	46							0	1181717	1181494	{DOWNARROW}	222	1180378	1179944	934	right1,6	7	13	419	mask7	0	1181478	0	1181278	eqm10_NoEyeNmodel1_dir	0	V	gazeCOD	GazeCoDxp	0	400	0	1180978	0	1180878
GazeCoD_1Model_male	7	1	20	<?xml version="1.0"?>\n<Clock xmlns:dt="urn:schemas-microsoft-com:datatypes"><Description dt:dt="string">E-Prime Primary Realtime Clock</Description><StartTime><Timestamp dt:dt="int">0</Timestamp><DateUtc dt:dt="string">2017-04-25T14:03:17Z</DateUtc></StartTime><FrequencyChanges><FrequencyChange><Frequency dt:dt="r8">3312958</Frequency><Timestamp dt:dt="r8">76911437410</Timestamp><Current dt:dt="…	60.004	1	right	-397758575	04-25-2017	16:03:17	14:03:17	female	441	{LEFTARROW}	55							0	1183292	1183127	{LEFTARROW}	165	1182007	1181728	779	left6,4	27	13	420	mask27	0	1183111	0	1182911	eqm10_NoEyeNmodel1_dir	90	HV	gazeCOD	GazeCoDxp	1	400	0	1182611	4	1182511
GazeCoD_1Model_male	7	1	20	<?xml version="1.0"?>\n<Clock xmlns:dt="urn:schemas-microsoft-com:datatypes"><Description dt:dt="string">E-Prime Primary Realtime Clock</Description><StartTime><Timestamp dt:dt="int">0</Timestamp><DateUtc dt:dt="string">2017-04-25T14:03:17Z</DateUtc></StartTime><FrequencyChanges><FrequencyChange><Frequency dt:dt="r8">3312958</Frequency><Timestamp dt:dt="r8">76911437410</Timestamp><Current dt:dt="…	60.004	1	right	-397758575	04-25-2017	16:03:17	14:03:17	female	442	{LEFTARROW}	49							0	1185052	1184711	{DOWNARROW}	341	1183596	1183311	785	left1,6	13	13	421	mask13	0	1184694	0	1184494	eqm10_NoEyeNmodel1_dir	90	H	gazeCOD	GazeCoDxp	0	400	0	1184194	-2	1184094
GazeCoD_1Model_male	7	1	20	<?xml version="1.0"?>\n<Clock xmlns:dt="urn:schemas-microsoft-com:datatypes"><Description dt:dt="string">E-Prime Primary Realtime Clock</Description><StartTime><Timestamp dt:dt="int">0</Timestamp><DateUtc dt:dt="string">2017-04-25T14:03:17Z</DateUtc></StartTime><FrequencyChanges><FrequencyChange><Frequency dt:dt="r8">3312958</Frequency><Timestamp dt:dt="r8">76911437410</Timestamp><Current dt:dt="…	60.004	1	right	-397758575	04-25-2017	16:03:17	14:03:17	female	443	{RIGHTARROW}	46							0	1186788	1186594	{DOWNARROW}	194	1185483	1185077	906	right1,6	29	13	422	mask29	0	1186577	-1	1186377	eqm10_NoEyeNmodel1_dir	90	HV	gazeCOD	GazeCoDxp	0	400	0	1186078	-5	1185978
GazeCoD_1Model_male	7	1	20	<?xml version="1.0"?>\n<Clock xmlns:dt="urn:schemas-microsoft-com:datatypes"><Description dt:dt="string">E-Prime Primary Realtime Clock</Description><StartTime><Timestamp dt:dt="int">0</Timestamp><DateUtc dt:dt="string">2017-04-25T14:03:17Z</DateUtc></StartTime><FrequencyChanges><FrequencyChange><Frequency dt:dt="r8">3312958</Frequency><Timestamp dt:dt="r8">76911437410</Timestamp><Current dt:dt="…	60.004	1	right	-397758575	04-25-2017	16:03:17	14:03:17	female	444	{RIGHTARROW}	44							0	1188412	1188244	{DOWNARROW}	168	1187120	1186811	809	right3,2	19	13	423	mask19	0	1188227	0	1188027	eqm10_NoEyeNmodel1_dir	90	H	gazeCOD	GazeCoDxp	0	400	0	1187727	7	1187627
GazeCoD_1Model_male	7	1	20	<?xml version="1.0"?>\n<Clock xmlns:dt="urn:schemas-microsoft-com:datatypes"><Description dt:dt="string">E-Prime Primary Realtime Clock</Description><StartTime><Timestamp dt:dt="int">0</Timestamp><DateUtc dt:dt="string">2017-04-25T14:03:17Z</DateUtc></StartTime><FrequencyChanges><FrequencyChange><Frequency dt:dt="r8">3312958</Frequency><Timestamp dt:dt="r8">76911437410</Timestamp><Current dt:dt="…	60.004	1	right	-397758575	04-25-2017	16:03:17	14:03:17	female	445	{LEFTARROW}	49							0	1190180	1189960	{DOWNARROW}	220	1188847	1188427	920	left1,6	24	13	424	mask24	0	1189944	0	1189744	eqm10_NoEyeNmodel1_dir	90	HV	gazeCOD	GazeCoDxp	0	400	0	1189444	-3	1189344
GazeCoD_1Model_male	7	1	20	<?xml version="1.0"?>\n<Clock xmlns:dt="urn:schemas-microsoft-com:datatypes"><Description dt:dt="string">E-Prime Primary Realtime Clock</Description><StartTime><Timestamp dt:dt="int">0</Timestamp><DateUtc dt:dt="string">2017-04-25T14:03:17Z</DateUtc></StartTime><FrequencyChanges><FrequencyChange><Frequency dt:dt="r8">3312958</Frequency><Timestamp dt:dt="r8">76911437410</Timestamp><Current dt:dt="…	60.004	1	right	-397758575	04-25-2017	16:03:17	14:03:17	female	446	{LEFTARROW}	49							0	1192004	1191710	{DOWNARROW}	294	1190589	1190194	895	left1,6	2	13	425	mask2	0	1191694	0	1191494	eqm10_NoEyeNmodel1_dir	0	V	gazeCOD	GazeCoDxp	0	400	0	1191194	5	1191094
GazeCoD_1Model_male	7	1	20	<?xml version="1.0"?>\n<Clock xmlns:dt="urn:schemas-microsoft-com:datatypes"><Description dt:dt="string">E-Prime Primary Realtime Clock</Description><StartTime><Timestamp dt:dt="int">0</Timestamp><DateUtc dt:dt="string">2017-04-25T14:03:17Z</DateUtc></StartTime><FrequencyChanges><FrequencyChange><Frequency dt:dt="r8">3312958</Frequency><Timestamp dt:dt="r8">76911437410</Timestamp><Current dt:dt="…	60.004	1	right	-397758575	04-25-2017	16:03:17	14:03:17	female	447	{LEFTARROW}	53							0	1193532	1193410	{LEFTARROW}	122	1192287	1192027	760	left4,8	4	13	426	mask4	0	1193393	-1	1193193	eqm10_NoEyeNmodel1_dir	0	V	gazeCOD	GazeCoDxp	1	400	0	1192894	7	1192794
GazeCoD_1Model_male	7	1	20	<?xml version="1.0"?>\n<Clock xmlns:dt="urn:schemas-microsoft-com:datatypes"><Description dt:dt="string">E-Prime Primary Realtime Clock</Description><StartTime><Timestamp dt:dt="int">0</Timestamp><DateUtc dt:dt="string">2017-04-25T14:03:17Z</DateUtc></StartTime><FrequencyChanges><FrequencyChange><Frequency dt:dt="r8">3312958</Frequency><Timestamp dt:dt="r8">76911437410</Timestamp><Current dt:dt="…	60.004	1	right	-397758575	04-25-2017	16:03:17	14:03:17	female	448	{RIGHTARROW}	42							0	1195156	1194943	{DOWNARROW}	213	1193827	1193543	784	right4,8	9	13	427	mask9	0	1194927	0	1194727	eqm10_NoEyeNmodel1_dir	0	V	gazeCOD	GazeCoDxp	0	400	0	1194427	0	1194327
GazeCoD_1Model_male	7	1	20	<?xml version="1.0"?>\n<Clock xmlns:dt="urn:schemas-microsoft-com:datatypes"><Description dt:dt="string">E-Prime Primary Realtime Clock</Description><StartTime><Timestamp dt:dt="int">0</Timestamp><DateUtc dt:dt="string">2017-04-25T14:03:17Z</DateUtc></StartTime><FrequencyChanges><FrequencyChange><Frequency dt:dt="r8">3312958</Frequency><Timestamp dt:dt="r8">76911437410</Timestamp><Current dt:dt="…	60.004	1	right	-397758575	04-25-2017	16:03:17	14:03:17	female	449	{RIGHTARROW}	46							0	1196812	1196660	{DOWNARROW}	152	1195545	1195177	868	right1,6	18	13	428	mask18	0	1196643	0	1196443	eqm10_NoEyeNmodel1_dir	90	H	gazeCOD	GazeCoDxp	0	400	0	1196143	-2	1196043
GazeCoD_1Model_male	7	1	20	<?xml version="1.0"?>\n<Clock xmlns:dt="urn:schemas-microsoft-com:datatypes"><Description dt:dt="string">E-Prime Primary Realtime Clock</Description><StartTime><Timestamp dt:dt="int">0</Timestamp><DateUtc dt:dt="string">2017-04-25T14:03:17Z</DateUtc></StartTime><FrequencyChanges><FrequencyChange><Frequency dt:dt="r8">3312958</Frequency><Timestamp dt:dt="r8">76911437410</Timestamp><Current dt:dt="…	60.004	1	right	-397758575	04-25-2017	16:03:17	14:03:17	female	450	{RIGHTARROW}	40							0	1198500	1198310	{RIGHTARROW}	189	1197198	1196827	871	right6,4	32	13	429	mask32	0	1198293	0	1198093	eqm10_NoEyeNmodel1_dir	90	HV	gazeCOD	GazeCoDxp	1	400	0	1197793	-5	1197693
GazeCoD_1Model_male	7	1	20	<?xml version="1.0"?>\n<Clock xmlns:dt="urn:schemas-microsoft-com:datatypes"><Description dt:dt="string">E-Prime Primary Realtime Clock</Description><StartTime><Timestamp dt:dt="int">0</Timestamp><DateUtc dt:dt="string">2017-04-25T14:03:17Z</DateUtc></StartTime><FrequencyChanges><FrequencyChange><Frequency dt:dt="r8">3312958</Frequency><Timestamp dt:dt="r8">76911437410</Timestamp><Current dt:dt="…	60.004	1	right	-397758575	04-25-2017	16:03:17	14:03:17	female	451	{LEFTARROW}	49							0	1200147	1199993	{DOWNARROW}	154	1198882	1198510	872	left1,6	13	14	430	mask13	0	1199976	-1	1199776	eqm10_NoEyeNmodel1_dir	90	H	gazeCOD	GazeCoDxp	0	400	0	1199477	-5	1199377
GazeCoD_1Model_male	7	1	20	<?xml version="1.0"?>\n<Clock xmlns:dt="urn:schemas-microsoft-com:datatypes"><Description dt:dt="string">E-Prime Primary Realtime Clock</Description><StartTime><Timestamp dt:dt="int">0</Timestamp><DateUtc dt:dt="string">2017-04-25T14:03:17Z</DateUtc></StartTime><FrequencyChanges><FrequencyChange><Frequency dt:dt="r8">3312958</Frequency><Timestamp dt:dt="r8">76911437410</Timestamp><Current dt:dt="…	60.004	1	right	-397758575	04-25-2017	16:03:17	14:03:17	female	452	{LEFTARROW}	78							0	1201915	1201743	{LEFTARROW}	172	1200617	1200160	957	left8	28	14	431	mask28	0	1201726	0	1201526	eqm10_NoEyeNmodel1_dir	90	HV	gazeCOD	GazeCoDxp	1	400	0	1201226	9	1201126
GazeCoD_1Model_male	7	1	20	<?xml version="1.0"?>\n<Clock xmlns:dt="urn:schemas-microsoft-com:datatypes"><Description dt:dt="string">E-Prime Primary Realtime Clock</Description><StartTime><Timestamp dt:dt="int">0</Timestamp><DateUtc dt:dt="string">2017-04-25T14:03:17Z</DateUtc></StartTime><FrequencyChanges><FrequencyChange><Frequency dt:dt="r8">3312958</Frequency><Timestamp dt:dt="r8">76911437410</Timestamp><Current dt:dt="…	60.004	1	right	-397758575	04-25-2017	16:03:17	14:03:17	female	453	{LEFTARROW}	51							0	1203667	1203410	{DOWNARROW}	257	1202288	1201926	862	left3,2	3	14	432	mask3	0	1203393	0	1203193	eqm10_NoEyeNmodel1_dir	0	V	gazeCOD	GazeCoDxp	0	400	0	1202893	5	1202793
GazeCoD_1Model_male	7	1	20	<?xml version="1.0"?>\n<Clock xmlns:dt="urn:schemas-microsoft-com:datatypes"><Description dt:dt="string">E-Prime Primary Realtime Clock</Description><StartTime><Timestamp dt:dt="int">0</Timestamp><DateUtc dt:dt="string">2017-04-25T14:03:17Z</DateUtc></StartTime><FrequencyChanges><FrequencyChange><Frequency dt:dt="r8">3312958</Frequency><Timestamp dt:dt="r8">76911437410</Timestamp><Current dt:dt="…	60.004	1	right	-397758575	04-25-2017	16:03:17	14:03:17	female	454	{LEFTARROW}	78							0	1205219	1205093	{LEFTARROW}	126	1203982	1203676	806	left8	17	14	433	mask17	0	1205076	-1	1204876	eqm10_NoEyeNmodel1_dir	90	H	gazeCOD	GazeCoDxp	1	400	0	1204577	-5	1204477
GazeCoD_1Model_male	7	1	20	<?xml version="1.0"?>\n<Clock xmlns:dt="urn:schemas-microsoft-com:datatypes"><Description dt:dt="string">E-Prime Primary Realtime Clock</Description><StartTime><Timestamp dt:dt="int">0</Timestamp><DateUtc dt:dt="string">2017-04-25T14:03:17Z</DateUtc></StartTime><FrequencyChanges><FrequencyChange><Frequency dt:dt="r8">3312958</Frequency><Timestamp dt:dt="r8">76911437410</Timestamp><Current dt:dt="…	60.004	1	right	-397758575	04-25-2017	16:03:17	14:03:17	female	455	{RIGHTARROW}	40							0	1207083	1206859	{RIGHTARROW}	224	1205743	1205243	1000	right6,4	32	14	434	mask32	0	1206843	0	1206643	eqm10_NoEyeNmodel1_dir	90	HV	gazeCOD	GazeCoDxp	1	400	0	1206343	0	1206243
GazeCoD_1Model_male	7	1	20	<?xml version="1.0"?>\n<Clock xmlns:dt="urn:schemas-microsoft-com:datatypes"><Description dt:dt="string">E-Prime Primary Realtime Clock</Description><StartTime><Timestamp dt:dt="int">0</Timestamp><DateUtc dt:dt="string">2017-04-25T14:03:17Z</DateUtc></StartTime><FrequencyChanges><FrequencyChange><Frequency dt:dt="r8">3312958</Frequency><Timestamp dt:dt="r8">76911437410</Timestamp><Current dt:dt="…	60.004	1	right	-397758575	04-25-2017	16:03:17	14:03:17	female	456	{LEFTARROW}	49							0	1208795	1208626	{DOWNARROW}	169	1207509	1207093	916	left1,6	24	14	435	mask24	0	1208609	0	1208409	eqm10_NoEyeNmodel1_dir	90	HV	gazeCOD	GazeCoDxp	0	400	0	1208109	0	1208009
GazeCoD_1Model_male	7	1	20	<?xml version="1.0"?>\n<Clock xmlns:dt="urn:schemas-microsoft-com:datatypes"><Description dt:dt="string">E-Prime Primary Realtime Clock</Description><StartTime><Timestamp dt:dt="int">0</Timestamp><DateUtc dt:dt="string">2017-04-25T14:03:17Z</DateUtc></StartTime><FrequencyChanges><FrequencyChange><Frequency dt:dt="r8">3312958</Frequency><Timestamp dt:dt="r8">76911437410</Timestamp><Current dt:dt="…	60.004	1	right	-397758575	04-25-2017	16:03:17	14:03:17	female	457	{DOWNARROW}	79							0	1210667	1210409	{DOWNARROW}	258	1209284	1208809	975	DG0	23	14	436	mask23	0	1210393	0	1210193	eqm10_NoEyeNmodel1_dir	90	HV	gazeCOD	GazeCoDxp	1	400	0	1209893	9	1209793
GazeCoD_1Model_male	7	1	20	<?xml version="1.0"?>\n<Clock xmlns:dt="urn:schemas-microsoft-com:datatypes"><Description dt:dt="string">E-Prime Primary Realtime Clock</Description><StartTime><Timestamp dt:dt="int">0</Timestamp><DateUtc dt:dt="string">2017-04-25T14:03:17Z</DateUtc></StartTime><FrequencyChanges><FrequencyChange><Frequency dt:dt="r8">3312958</Frequency><Timestamp dt:dt="r8">76911437410</Timestamp><Current dt:dt="…	60.004	1	right	-397758575	04-25-2017	16:03:17	14:03:17	female	458	{LEFTARROW}	51							0	1212627	1212242	{DOWNARROW}	385	1211126	1210676	950	left3,2	14	14	437	mask14	0	1212226	0	1212026	eqm10_NoEyeNmodel1_dir	90	H	gazeCOD	GazeCoDxp	0	400	0	1211726	0	1211626
GazeCoD_1Model_male	7	1	20	<?xml version="1.0"?>\n<Clock xmlns:dt="urn:schemas-microsoft-com:datatypes"><Description dt:dt="string">E-Prime Primary Realtime Clock</Description><StartTime><Timestamp dt:dt="int">0</Timestamp><DateUtc dt:dt="string">2017-04-25T14:03:17Z</DateUtc></StartTime><FrequencyChanges><FrequencyChange><Frequency dt:dt="r8">3312958</Frequency><Timestamp dt:dt="r8">76911437410</Timestamp><Current dt:dt="…	60.004	1	right	-397758575	04-25-2017	16:03:17	14:03:17	female	459	{RIGHTARROW}	44							0	1214619	1214226	{DOWNARROW}	393	1213111	1212642	969	right3,2	19	14	438	mask19	0	1214209	0	1214009	eqm10_NoEyeNmodel1_dir	90	H	gazeCOD	GazeCoDxp	0	400	0	1213709	-2	1213609
GazeCoD_1Model_male	7	1	20	<?xml version="1.0"?>\n<Clock xmlns:dt="urn:schemas-microsoft-com:datatypes"><Description dt:dt="string">E-Prime Primary Realtime Clock</Description><StartTime><Timestamp dt:dt="int">0</Timestamp><DateUtc dt:dt="string">2017-04-25T14:03:17Z</DateUtc></StartTime><FrequencyChanges><FrequencyChange><Frequency dt:dt="r8">3312958</Frequency><Timestamp dt:dt="r8">76911437410</Timestamp><Current dt:dt="…	60.004	1	right	-397758575	04-25-2017	16:03:17	14:03:17	female	460	{RIGHTARROW}	77							0	1216251	1216042	{RIGHTARROW}	208	1214926	1214642	784	right8	22	14	439	mask22	0	1216026	0	1215826	eqm10_NoEyeNmodel1_dir	90	H	gazeCOD	GazeCoDxp	1	400	0	1215526	0	1215426
GazeCoD_1Model_male	7	1	20	<?xml version="1.0"?>\n<Clock xmlns:dt="urn:schemas-microsoft-com:datatypes"><Description dt:dt="string">E-Prime Primary Realtime Clock</Description><StartTime><Timestamp dt:dt="int">0</Timestamp><DateUtc dt:dt="string">2017-04-25T14:03:17Z</DateUtc></StartTime><FrequencyChanges><FrequencyChange><Frequency dt:dt="r8">3312958</Frequency><Timestamp dt:dt="r8">76911437410</Timestamp><Current dt:dt="…	60.004	1	right	-397758575	04-25-2017	16:03:17	14:03:17	female	461	{RIGHTARROW}	46							0	1217730	1217692	{DOWNARROW}	38	1216577	1216275	802	right1,6	7	14	440	mask7	0	1217675	0	1217475	eqm10_NoEyeNmodel1_dir	0	V	gazeCOD	GazeCoDxp	0	400	0	1217175	-2	1217075
GazeCoD_1Model_male	7	1	20	<?xml version="1.0"?>\n<Clock xmlns:dt="urn:schemas-microsoft-com:datatypes"><Description dt:dt="string">E-Prime Primary Realtime Clock</Description><StartTime><Timestamp dt:dt="int">0</Timestamp><DateUtc dt:dt="string">2017-04-25T14:03:17Z</DateUtc></StartTime><FrequencyChanges><FrequencyChange><Frequency dt:dt="r8">3312958</Frequency><Timestamp dt:dt="r8">76911437410</Timestamp><Current dt:dt="…	60.004	1	right	-397758575	04-25-2017	16:03:17	14:03:17	female	462	{LEFTARROW}	53							0	1301230	1301170	{DOWNARROW}	60	1300059	1299737	822	left4,8	26	14	441	mask26	0	1301154	0	1300954	eqm10_NoEyeNmodel1_dir	90	HV	gazeCOD	GazeCoDxp	0	400	0	1300654	-5	1300554
GazeCoD_1Model_male	7	1	20	<?xml version="1.0"?>\n<Clock xmlns:dt="urn:schemas-microsoft-com:datatypes"><Description dt:dt="string">E-Prime Primary Realtime Clock</Description><StartTime><Timestamp dt:dt="int">0</Timestamp><DateUtc dt:dt="string">2017-04-25T14:03:17Z</DateUtc></StartTime><FrequencyChanges><FrequencyChange><Frequency dt:dt="r8">3312958</Frequency><Timestamp dt:dt="r8">76911437410</Timestamp><Current dt:dt="…	60.004	1	right	-397758575	04-25-2017	16:03:17	14:03:17	female	463	{LEFTARROW}	49							0	1302957	1302754	{DOWNARROW}	203	1301628	1301254	874	left1,6	2	14	442	mask2	0	1302737	0	1302537	eqm10_NoEyeNmodel1_dir	0	V	gazeCOD	GazeCoDxp	0	400	0	1302237	9	1302137
GazeCoD_1Model_male	7	1	20	<?xml version="1.0"?>\n<Clock xmlns:dt="urn:schemas-microsoft-com:datatypes"><Description dt:dt="string">E-Prime Primary Realtime Clock</Description><StartTime><Timestamp dt:dt="int">0</Timestamp><DateUtc dt:dt="string">2017-04-25T14:03:17Z</DateUtc></StartTime><FrequencyChanges><FrequencyChange><Frequency dt:dt="r8">3312958</Frequency><Timestamp dt:dt="r8">76911437410</Timestamp><Current dt:dt="…	60.004	1	right	-397758575	04-25-2017	16:03:17	14:03:17	female	464	{RIGHTARROW}	46							0	1304653	1304470	{DOWNARROW}	183	1303352	1302970	882	right1,6	18	14	443	mask18	0	1304454	0	1304254	eqm10_NoEyeNmodel1_dir	90	H	gazeCOD	GazeCoDxp	0	400	0	1303954	2	1303854
GazeCoD_1Model_male	7	1	20	<?xml version="1.0"?>\n<Clock xmlns:dt="urn:schemas-microsoft-com:datatypes"><Description dt:dt="string">E-Prime Primary Realtime Clock</Description><StartTime><Timestamp dt:dt="int">0</Timestamp><DateUtc dt:dt="string">2017-04-25T14:03:17Z</DateUtc></StartTime><FrequencyChanges><FrequencyChange><Frequency dt:dt="r8">3312958</Frequency><Timestamp dt:dt="r8">76911437410</Timestamp><Current dt:dt="…	60.004	1	right	-397758575	04-25-2017	16:03:17	14:03:17	female	465	{LEFTARROW}	53							0	1306285	1306170	{DOWNARROW}	115	1305055	1304670	885	left4,8	15	14	444	mask15	0	1306154	0	1305954	eqm10_NoEyeNmodel1_dir	90	H	gazeCOD	GazeCoDxp	0	400	0	1305654	-1	1305554
GazeCoD_1Model_male	7	1	20	<?xml version="1.0"?>\n<Clock xmlns:dt="urn:schemas-microsoft-com:datatypes"><Description dt:dt="string">E-Prime Primary Realtime Clock</Description><StartTime><Timestamp dt:dt="int">0</Timestamp><DateUtc dt:dt="string">2017-04-25T14:03:17Z</DateUtc></StartTime><FrequencyChanges><FrequencyChange><Frequency dt:dt="r8">3312958</Frequency><Timestamp dt:dt="r8">76911437410</Timestamp><Current dt:dt="…	60.004	1	right	-397758575	04-25-2017	16:03:17	14:03:17	female	466	{RIGHTARROW}	77							0	1308005	1307820	{RIGHTARROW}	185	1306700	1306304	896	right8	11	14	445	mask11	0	1307803	-1	1307603	eqm10_NoEyeNmodel1_dir	0	V	gazeCOD	GazeCoDxp	1	400	0	1307304	4	1307204
GazeCoD_1Model_male	7	1	20	<?xml version="1.0"?>\n<Clock xmlns:dt="urn:schemas-microsoft-com:datatypes"><Description dt:dt="string">E-Prime Primary Realtime Clock</Description><StartTime><Timestamp dt:dt="int">0</Timestamp><DateUtc dt:dt="string">2017-04-25T14:03:17Z</DateUtc></StartTime><FrequencyChanges><FrequencyChange><Frequency dt:dt="r8">3312958</Frequency><Timestamp dt:dt="r8">76911437410</Timestamp><Current dt:dt="…	60.004	1	right	-397758575	04-25-2017	16:03:17	14:03:17	female	467	{DOWNARROW}	79							0	1309765	1309437	{DOWNARROW}	328	1308322	1308020	802	DG0	12	14	446	mask12	0	1309420	0	1309220	eqm10_NoEyeNmodel1_dir	90	H	gazeCOD	GazeCoDxp	1	400	0	1308920	-2	1308820
GazeCoD_1Model_male	7	1	20	<?xml version="1.0"?>\n<Clock xmlns:dt="urn:schemas-microsoft-com:datatypes"><Description dt:dt="string">E-Prime Primary Realtime Clock</Description><StartTime><Timestamp dt:dt="int">0</Timestamp><DateUtc dt:dt="string">2017-04-25T14:03:17Z</DateUtc></StartTime><FrequencyChanges><FrequencyChange><Frequency dt:dt="r8">3312958</Frequency><Timestamp dt:dt="r8">76911437410</Timestamp><Current dt:dt="…	60.004	1	right	-397758575	04-25-2017	16:03:17	14:03:17	female	468	{RIGHTARROW}	46							0	1311429	1311270	{DOWNARROW}	159	1310154	1309787	867	right1,6	29	14	447	mask29	0	1311253	0	1311053	eqm10_NoEyeNmodel1_dir	90	HV	gazeCOD	GazeCoDxp	0	400	0	1310753	-1	1310653
GazeCoD_1Model_male	7	1	20	<?xml version="1.0"?>\n<Clock xmlns:dt="urn:schemas-microsoft-com:datatypes"><Description dt:dt="string">E-Prime Primary Realtime Clock</Description><StartTime><Timestamp dt:dt="int">0</Timestamp><DateUtc dt:dt="string">2017-04-25T14:03:17Z</DateUtc></StartTime><FrequencyChanges><FrequencyChange><Frequency dt:dt="r8">3312958</Frequency><Timestamp dt:dt="r8">76911437410</Timestamp><Current dt:dt="…	60.004	1	right	-397758575	04-25-2017	16:03:17	14:03:17	female	469	{RIGHTARROW}	42							0	1312989	1312853	{RIGHTARROW}	136	1311729	1311453	776	right4,8	31	14	448	mask31	0	1312836	-1	1312636	eqm10_NoEyeNmodel1_dir	90	HV	gazeCOD	GazeCoDxp	1	400	0	1312337	8	1312237
GazeCoD_1Model_male	7	1	20	<?xml version="1.0"?>\n<Clock xmlns:dt="urn:schemas-microsoft-com:datatypes"><Description dt:dt="string">E-Prime Primary Realtime Clock</Description><StartTime><Timestamp dt:dt="int">0</Timestamp><DateUtc dt:dt="string">2017-04-25T14:03:17Z</DateUtc></StartTime><FrequencyChanges><FrequencyChange><Frequency dt:dt="r8">3312958</Frequency><Timestamp dt:dt="r8">76911437410</Timestamp><Current dt:dt="…	60.004	1	right	-397758575	04-25-2017	16:03:17	14:03:17	female	470	{LEFTARROW}	55							0	1314533	1314436	{LEFTARROW}	97	1313318	1313003	815	left6,4	27	14	449	mask27	0	1314420	0	1314220	eqm10_NoEyeNmodel1_dir	90	HV	gazeCOD	GazeCoDxp	1	400	0	1313920	2	1313820
GazeCoD_1Model_male	7	1	20	<?xml version="1.0"?>\n<Clock xmlns:dt="urn:schemas-microsoft-com:datatypes"><Description dt:dt="string">E-Prime Primary Realtime Clock</Description><StartTime><Timestamp dt:dt="int">0</Timestamp><DateUtc dt:dt="string">2017-04-25T14:03:17Z</DateUtc></StartTime><FrequencyChanges><FrequencyChange><Frequency dt:dt="r8">3312958</Frequency><Timestamp dt:dt="r8">76911437410</Timestamp><Current dt:dt="…	60.004	1	right	-397758575	04-25-2017	16:03:17	14:03:17	female	471	{LEFTARROW}	55							0	1316829	1316086	{DOWNARROW}	743	1314971	1314553	918	left6,4	5	14	450	mask5	0	1316070	0	1315870	eqm10_NoEyeNmodel1_dir	0	V	gazeCOD	GazeCoDxp	0	400	0	1315570	-1	1315470
GazeCoD_1Model_male	7	1	20	<?xml version="1.0"?>\n<Clock xmlns:dt="urn:schemas-microsoft-com:datatypes"><Description dt:dt="string">E-Prime Primary Realtime Clock</Description><StartTime><Timestamp dt:dt="int">0</Timestamp><DateUtc dt:dt="string">2017-04-25T14:03:17Z</DateUtc></StartTime><FrequencyChanges><FrequencyChange><Frequency dt:dt="r8">3312958</Frequency><Timestamp dt:dt="r8">76911437410</Timestamp><Current dt:dt="…	60.004	1	right	-397758575	04-25-2017	16:03:17	14:03:17	female	472	{RIGHTARROW}	42							0	1318612	1318369	{RIGHTARROW}	243	1317256	1316853	903	right4,8	9	14	451	mask9	0	1318353	0	1318153	eqm10_NoEyeNmodel1_dir	0	V	gazeCOD	GazeCoDxp	1	400	0	1317853	-3	1317753
GazeCoD_1Model_male	7	1	20	<?xml version="1.0"?>\n<Clock xmlns:dt="urn:schemas-microsoft-com:datatypes"><Description dt:dt="string">E-Prime Primary Realtime Clock</Description><StartTime><Timestamp dt:dt="int">0</Timestamp><DateUtc dt:dt="string">2017-04-25T14:03:17Z</DateUtc></StartTime><FrequencyChanges><FrequencyChange><Frequency dt:dt="r8">3312958</Frequency><Timestamp dt:dt="r8">76911437410</Timestamp><Current dt:dt="…	60.004	1	right	-397758575	04-25-2017	16:03:17	14:03:17	female	473	{LEFTARROW}	55							0	1320212	1320086	{LEFTARROW}	126	1318960	1318636	824	left6,4	16	14	452	mask16	0	1320069	0	1319869	eqm10_NoEyeNmodel1_dir	90	H	gazeCOD	GazeCoDxp	1	400	0	1319569	9	1319469
GazeCoD_1Model_male	7	1	20	<?xml version="1.0"?>\n<Clock xmlns:dt="urn:schemas-microsoft-com:datatypes"><Description dt:dt="string">E-Prime Primary Realtime Clock</Description><StartTime><Timestamp dt:dt="int">0</Timestamp><DateUtc dt:dt="string">2017-04-25T14:03:17Z</DateUtc></StartTime><FrequencyChanges><FrequencyChange><Frequency dt:dt="r8">3312958</Frequency><Timestamp dt:dt="r8">76911437410</Timestamp><Current dt:dt="…	60.004	1	right	-397758575	04-25-2017	16:03:17	14:03:17	female	474	{LEFTARROW}	53							0	1322068	1321819	{RIGHTARROW}	249	1320707	1320236	971	left4,8	4	14	453	mask4	0	1321803	0	1321603	eqm10_NoEyeNmodel1_dir	0	V	gazeCOD	GazeCoDxp	0	400	0	1321303	-4	1321203
GazeCoD_1Model_male	7	1	20	<?xml version="1.0"?>\n<Clock xmlns:dt="urn:schemas-microsoft-com:datatypes"><Description dt:dt="string">E-Prime Primary Realtime Clock</Description><StartTime><Timestamp dt:dt="int">0</Timestamp><DateUtc dt:dt="string">2017-04-25T14:03:17Z</DateUtc></StartTime><FrequencyChanges><FrequencyChange><Frequency dt:dt="r8">3312958</Frequency><Timestamp dt:dt="r8">76911437410</Timestamp><Current dt:dt="…	60.004	1	right	-397758575	04-25-2017	16:03:17	14:03:17	female	475	{RIGHTARROW}	42							0	1324020	1323553	{DOWNARROW}	467	1322439	1322086	853	right4,8	20	14	454	mask20	0	1323536	0	1323336	eqm10_NoEyeNmodel1_dir	90	H	gazeCOD	GazeCoDxp	0	400	0	1323036	-3	1322936
GazeCoD_1Model_male	7	1	20	<?xml version="1.0"?>\n<Clock xmlns:dt="urn:schemas-microsoft-com:datatypes"><Description dt:dt="string">E-Prime Primary Realtime Clock</Description><StartTime><Timestamp dt:dt="int">0</Timestamp><DateUtc dt:dt="string">2017-04-25T14:03:17Z</DateUtc></StartTime><FrequencyChanges><FrequencyChange><Frequency dt:dt="r8">3312958</Frequency><Timestamp dt:dt="r8">76911437410</Timestamp><Current dt:dt="…	60.004	1	right	-397758575	04-25-2017	16:03:17	14:03:17	female	476	{RIGHTARROW}	77							0	1325724	1325569	{RIGHTARROW}	155	1324447	1324036	911	right8	33	14	455	mask33	0	1325552	0	1325352	eqm10_NoEyeNmodel1_dir	90	HV	gazeCOD	GazeCoDxp	1	400	0	1325052	5	1324952
GazeCoD_1Model_male	7	1	20	<?xml version="1.0"?>\n<Clock xmlns:dt="urn:schemas-microsoft-com:datatypes"><Description dt:dt="string">E-Prime Primary Realtime Clock</Description><StartTime><Timestamp dt:dt="int">0</Timestamp><DateUtc dt:dt="string">2017-04-25T14:03:17Z</DateUtc></StartTime><FrequencyChanges><FrequencyChange><Frequency dt:dt="r8">3312958</Frequency><Timestamp dt:dt="r8">76911437410</Timestamp><Current dt:dt="…	60.004	1	right	-397758575	04-25-2017	16:03:17	14:03:17	female	477	{DOWNARROW}	79							0	1327604	1327336	{LEFTARROW}	268	1326216	1325736	980	DG0	1	14	456	mask1	0	1327319	0	1327119	eqm10_NoEyeNmodel1_dir	0	V	gazeCOD	GazeCoDxp	0	400	0	1326819	3	1326719
GazeCoD_1Model_male	7	1	20	<?xml version="1.0"?>\n<Clock xmlns:dt="urn:schemas-microsoft-com:datatypes"><Description dt:dt="string">E-Prime Primary Realtime Clock</Description><StartTime><Timestamp dt:dt="int">0</Timestamp><DateUtc dt:dt="string">2017-04-25T14:03:17Z</DateUtc></StartTime><FrequencyChanges><FrequencyChange><Frequency dt:dt="r8">3312958</Frequency><Timestamp dt:dt="r8">76911437410</Timestamp><Current dt:dt="…	60.004	1	right	-397758575	04-25-2017	16:03:17	14:03:17	female	478	{RIGHTARROW}	44							0	1329684	1329086	{DOWNARROW}	598	1327971	1327619	852	right3,2	30	14	457	mask30	0	1329069	0	1328869	eqm10_NoEyeNmodel1_dir	90	HV	gazeCOD	GazeCoDxp	0	400	0	1328569	-2	1328469
GazeCoD_1Model_male	7	1	20	<?xml version="1.0"?>\n<Clock xmlns:dt="urn:schemas-microsoft-com:datatypes"><Description dt:dt="string">E-Prime Primary Realtime Clock</Description><StartTime><Timestamp dt:dt="int">0</Timestamp><DateUtc dt:dt="string">2017-04-25T14:03:17Z</DateUtc></StartTime><FrequencyChanges><FrequencyChange><Frequency dt:dt="r8">3312958</Frequency><Timestamp dt:dt="r8">76911437410</Timestamp><Current dt:dt="…	60.004	1	right	-397758575	04-25-2017	16:03:17	14:03:17	female	479	{RIGHTARROW}	40							0	1331268	1331085	{RIGHTARROW}	183	1329963	1329702	761	right6,4	10	14	458	mask10	0	1331069	0	1330869	eqm10_NoEyeNmodel1_dir	0	V	gazeCOD	GazeCoDxp	1	400	0	1330569	6	1330469
GazeCoD_1Model_male	7	1	20	<?xml version="1.0"?>\n<Clock xmlns:dt="urn:schemas-microsoft-com:datatypes"><Description dt:dt="string">E-Prime Primary Realtime Clock</Description><StartTime><Timestamp dt:dt="int">0</Timestamp><DateUtc dt:dt="string">2017-04-25T14:03:17Z</DateUtc></StartTime><FrequencyChanges><FrequencyChange><Frequency dt:dt="r8">3312958</Frequency><Timestamp dt:dt="r8">76911437410</Timestamp><Current dt:dt="…	60.004	1	right	-397758575	04-25-2017	16:03:17	14:03:17	female	480	{LEFTARROW}	51							0	1332972	1332852	{LEFTARROW}	120	1331736	1331285	951	left3,2	25	14	459	mask25	0	1332835	0	1332635	eqm10_NoEyeNmodel1_dir	90	HV	gazeCOD	GazeCoDxp	1	400	0	1332335	-1	1332235
GazeCoD_1Model_male	7	1	20	<?xml version="1.0"?>\n<Clock xmlns:dt="urn:schemas-microsoft-com:datatypes"><Description dt:dt="string">E-Prime Primary Realtime Clock</Description><StartTime><Timestamp dt:dt="int">0</Timestamp><DateUtc dt:dt="string">2017-04-25T14:03:17Z</DateUtc></StartTime><FrequencyChanges><FrequencyChange><Frequency dt:dt="r8">3312958</Frequency><Timestamp dt:dt="r8">76911437410</Timestamp><Current dt:dt="…	60.004	1	right	-397758575	04-25-2017	16:03:17	14:03:17	female	481	{RIGHTARROW}	44							0	1334596	1334352	{RIGHTARROW}	243	1333236	1332985	751	right3,2	8	14	460	mask8	0	1334335	0	1334135	eqm10_NoEyeNmodel1_dir	0	V	gazeCOD	GazeCoDxp	1	400	0	1333835	-1	1333735
GazeCoD_1Model_male	7	1	20	<?xml version="1.0"?>\n<Clock xmlns:dt="urn:schemas-microsoft-com:datatypes"><Description dt:dt="string">E-Prime Primary Realtime Clock</Description><StartTime><Timestamp dt:dt="int">0</Timestamp><DateUtc dt:dt="string">2017-04-25T14:03:17Z</DateUtc></StartTime><FrequencyChanges><FrequencyChange><Frequency dt:dt="r8">3312958</Frequency><Timestamp dt:dt="r8">76911437410</Timestamp><Current dt:dt="…	60.004	1	right	-397758575	04-25-2017	16:03:17	14:03:17	female	482	{RIGHTARROW}	40							0	1336307	1336118	{DOWNARROW}	189	1335003	1334619	884	right6,4	21	14	461	mask21	0	1336102	0	1335902	eqm10_NoEyeNmodel1_dir	90	H	gazeCOD	GazeCoDxp	0	400	0	1335602	-1	1335502
GazeCoD_1Model_male	7	1	20	<?xml version="1.0"?>\n<Clock xmlns:dt="urn:schemas-microsoft-com:datatypes"><Description dt:dt="string">E-Prime Primary Realtime Clock</Description><StartTime><Timestamp dt:dt="int">0</Timestamp><DateUtc dt:dt="string">2017-04-25T14:03:17Z</DateUtc></StartTime><FrequencyChanges><FrequencyChange><Frequency dt:dt="r8">3312958</Frequency><Timestamp dt:dt="r8">76911437410</Timestamp><Current dt:dt="…	60.004	1	right	-397758575	04-25-2017	16:03:17	14:03:17	female	483	{LEFTARROW}	78							0	1338003	1337902	{LEFTARROW}	101	1336782	1336318	964	left8	6	14	462	mask6	0	1337885	0	1337685	eqm10_NoEyeNmodel1_dir	0	V	gazeCOD	GazeCoDxp	1	400	0	1337385	3	1337285
GazeCoD_1Model_male	7	1	20	<?xml version="1.0"?>\n<Clock xmlns:dt="urn:schemas-microsoft-com:datatypes"><Description dt:dt="string">E-Prime Primary Realtime Clock</Description><StartTime><Timestamp dt:dt="int">0</Timestamp><DateUtc dt:dt="string">2017-04-25T14:03:17Z</DateUtc></StartTime><FrequencyChanges><FrequencyChange><Frequency dt:dt="r8">3312958</Frequency><Timestamp dt:dt="r8">76911437410</Timestamp><Current dt:dt="…	60.004	1	right	-397758575	04-25-2017	16:03:17	14:03:17	female	484	{RIGHTARROW}	40							0	1339651	1339385	{RIGHTARROW}	266	1338271	1338018	753	right6,4	32	15	463	mask32	0	1339368	0	1339168	eqm10_NoEyeNmodel1_dir	90	HV	gazeCOD	GazeCoDxp	1	400	0	1338868	-3	1338768
GazeCoD_1Model_male	7	1	20	<?xml version="1.0"?>\n<Clock xmlns:dt="urn:schemas-microsoft-com:datatypes"><Description dt:dt="string">E-Prime Primary Realtime Clock</Description><StartTime><Timestamp dt:dt="int">0</Timestamp><DateUtc dt:dt="string">2017-04-25T14:03:17Z</DateUtc></StartTime><FrequencyChanges><FrequencyChange><Frequency dt:dt="r8">3312958</Frequency><Timestamp dt:dt="r8">76911437410</Timestamp><Current dt:dt="…	60.004	1	right	-397758575	04-25-2017	16:03:17	14:03:17	female	485	{LEFTARROW}	51							0	1341411	1341168	{DOWNARROW}	243	1340051	1339668	883	left3,2	14	15	464	mask14	0	1341152	0	1340952	eqm10_NoEyeNmodel1_dir	90	H	gazeCOD	GazeCoDxp	0	400	0	1340652	1	1340552
GazeCoD_1Model_male	7	1	20	<?xml version="1.0"?>\n<Clock xmlns:dt="urn:schemas-microsoft-com:datatypes"><Description dt:dt="string">E-Prime Primary Realtime Clock</Description><StartTime><Timestamp dt:dt="int">0</Timestamp><DateUtc dt:dt="string">2017-04-25T14:03:17Z</DateUtc></StartTime><FrequencyChanges><FrequencyChange><Frequency dt:dt="r8">3312958</Frequency><Timestamp dt:dt="r8">76911437410</Timestamp><Current dt:dt="…	60.004	1	right	-397758575	04-25-2017	16:03:17	14:03:17	female	486	{RIGHTARROW}	42							0	1343099	1342868	{RIGHTARROW}	231	1341742	1341435	807	right4,8	31	15	465	mask31	0	1342851	0	1342651	eqm10_NoEyeNmodel1_dir	90	HV	gazeCOD	GazeCoDxp	1	400	0	1342351	9	1342251
GazeCoD_1Model_male	7	1	20	<?xml version="1.0"?>\n<Clock xmlns:dt="urn:schemas-microsoft-com:datatypes"><Description dt:dt="string">E-Prime Primary Realtime Clock</Description><StartTime><Timestamp dt:dt="int">0</Timestamp><DateUtc dt:dt="string">2017-04-25T14:03:17Z</DateUtc></StartTime><FrequencyChanges><FrequencyChange><Frequency dt:dt="r8">3312958</Frequency><Timestamp dt:dt="r8">76911437410</Timestamp><Current dt:dt="…	60.004	1	right	-397758575	04-25-2017	16:03:17	14:03:17	female	487	{RIGHTARROW}	77							0	1344787	1344651	{RIGHTARROW}	136	1343527	1343118	909	right8	11	15	466	mask11	0	1344635	0	1344435	eqm10_NoEyeNmodel1_dir	0	V	gazeCOD	GazeCoDxp	1	400	0	1344135	8	1344035
GazeCoD_1Model_male	7	1	20	<?xml version="1.0"?>\n<Clock xmlns:dt="urn:schemas-microsoft-com:datatypes"><Description dt:dt="string">E-Prime Primary Realtime Clock</Description><StartTime><Timestamp dt:dt="int">0</Timestamp><DateUtc dt:dt="string">2017-04-25T14:03:17Z</DateUtc></StartTime><FrequencyChanges><FrequencyChange><Frequency dt:dt="r8">3312958</Frequency><Timestamp dt:dt="r8">76911437410</Timestamp><Current dt:dt="…	60.004	1	right	-397758575	04-25-2017	16:03:17	14:03:17	female	488	{LEFTARROW}	78							0	1346643	1346418	{LEFTARROW}	225	1345299	1344801	998	left8	28	15	467	mask28	0	1346401	0	1346201	eqm10_NoEyeNmodel1_dir	90	HV	gazeCOD	GazeCoDxp	1	400	0	1345901	2	1345801
GazeCoD_1Model_male	7	1	20	<?xml version="1.0"?>\n<Clock xmlns:dt="urn:schemas-microsoft-com:datatypes"><Description dt:dt="string">E-Prime Primary Realtime Clock</Description><StartTime><Timestamp dt:dt="int">0</Timestamp><DateUtc dt:dt="string">2017-04-25T14:03:17Z</DateUtc></StartTime><FrequencyChanges><FrequencyChange><Frequency dt:dt="r8">3312958</Frequency><Timestamp dt:dt="r8">76911437410</Timestamp><Current dt:dt="…	60.004	1	right	-397758575	04-25-2017	16:03:17	14:03:17	female	489	{DOWNARROW}	79							0	1348283	1348068	{DOWNARROW}	215	1346942	1346668	774	DG0	23	15	468	mask23	0	1348051	0	1347851	eqm10_NoEyeNmodel1_dir	90	HV	gazeCOD	GazeCoDxp	1	400	0	1347551	9	1347451
GazeCoD_1Model_male	7	1	20	<?xml version="1.0"?>\n<Clock xmlns:dt="urn:schemas-microsoft-com:datatypes"><Description dt:dt="string">E-Prime Primary Realtime Clock</Description><StartTime><Timestamp dt:dt="int">0</Timestamp><DateUtc dt:dt="string">2017-04-25T14:03:17Z</DateUtc></StartTime><FrequencyChanges><FrequencyChange><Frequency dt:dt="r8">3312958</Frequency><Timestamp dt:dt="r8">76911437410</Timestamp><Current dt:dt="…	60.004	1	right	-397758575	04-25-2017	16:03:17	14:03:17	female	490	{LEFTARROW}	78							0	1349947	1349768	{LEFTARROW}	179	1348651	1348301	850	left8	6	15	469	mask6	0	1349751	0	1349551	eqm10_NoEyeNmodel1_dir	0	V	gazeCOD	GazeCoDxp	1	400	0	1349251	0	1349151
GazeCoD_1Model_male	7	1	20	<?xml version="1.0"?>\n<Clock xmlns:dt="urn:schemas-microsoft-com:datatypes"><Description dt:dt="string">E-Prime Primary Realtime Clock</Description><StartTime><Timestamp dt:dt="int">0</Timestamp><DateUtc dt:dt="string">2017-04-25T14:03:17Z</DateUtc></StartTime><FrequencyChanges><FrequencyChange><Frequency dt:dt="r8">3312958</Frequency><Timestamp dt:dt="r8">76911437410</Timestamp><Current dt:dt="…	60.004	1	right	-397758575	04-25-2017	16:03:17	14:03:17	female	491	{RIGHTARROW}	42							0	1351811	1351584	{RIGHTARROW}	226	1350466	1349968	998	right4,8	9	15	470	mask9	0	1351568	0	1351368	eqm10_NoEyeNmodel1_dir	0	V	gazeCOD	GazeCoDxp	1	400	0	1351068	2	1350968
GazeCoD_1Model_male	7	1	20	<?xml version="1.0"?>\n<Clock xmlns:dt="urn:schemas-microsoft-com:datatypes"><Description dt:dt="string">E-Prime Primary Realtime Clock</Description><StartTime><Timestamp dt:dt="int">0</Timestamp><DateUtc dt:dt="string">2017-04-25T14:03:17Z</DateUtc></StartTime><FrequencyChanges><FrequencyChange><Frequency dt:dt="r8">3312958</Frequency><Timestamp dt:dt="r8">76911437410</Timestamp><Current dt:dt="…	60.004	1	right	-397758575	04-25-2017	16:03:17	14:03:17	female	492	{LEFTARROW}	51							0	1353594	1353384	{LEFTARROW}	210	1352270	1351834	936	left3,2	3	15	471	mask3	0	1353367	0	1353167	eqm10_NoEyeNmodel1_dir	0	V	gazeCOD	GazeCoDxp	1	400	0	1352867	-3	1352767
GazeCoD_1Model_male	7	1	20	<?xml version="1.0"?>\n<Clock xmlns:dt="urn:schemas-microsoft-com:datatypes"><Description dt:dt="string">E-Prime Primary Realtime Clock</Description><StartTime><Timestamp dt:dt="int">0</Timestamp><DateUtc dt:dt="string">2017-04-25T14:03:17Z</DateUtc></StartTime><FrequencyChanges><FrequencyChange><Frequency dt:dt="r8">3312958</Frequency><Timestamp dt:dt="r8">76911437410</Timestamp><Current dt:dt="…	60.004	1	right	-397758575	04-25-2017	16:03:17	14:03:17	female	493	{RIGHTARROW}	46							0	1355298	1355017	{DOWNARROW}	281	1353896	1353617	779	right1,6	7	15	472	mask7	0	1355001	0	1354801	eqm10_NoEyeNmodel1_dir	0	V	gazeCOD	GazeCoDxp	0	400	0	1354501	5	1354401
GazeCoD_1Model_male	7	1	20	<?xml version="1.0"?>\n<Clock xmlns:dt="urn:schemas-microsoft-com:datatypes"><Description dt:dt="string">E-Prime Primary Realtime Clock</Description><StartTime><Timestamp dt:dt="int">0</Timestamp><DateUtc dt:dt="string">2017-04-25T14:03:17Z</DateUtc></StartTime><FrequencyChanges><FrequencyChange><Frequency dt:dt="r8">3312958</Frequency><Timestamp dt:dt="r8">76911437410</Timestamp><Current dt:dt="…	60.004	1	right	-397758575	04-25-2017	16:03:17	14:03:17	female	494	{LEFTARROW}	53							0	1357042	1356867	{LEFTARROW}	175	1355747	1355317	930	left4,8	26	15	473	mask26	0	1356851	0	1356651	eqm10_NoEyeNmodel1_dir	90	HV	gazeCOD	GazeCoDxp	1	400	0	1356351	4	1356251
GazeCoD_1Model_male	7	1	20	<?xml version="1.0"?>\n<Clock xmlns:dt="urn:schemas-microsoft-com:datatypes"><Description dt:dt="string">E-Prime Primary Realtime Clock</Description><StartTime><Timestamp dt:dt="int">0</Timestamp><DateUtc dt:dt="string">2017-04-25T14:03:17Z</DateUtc></StartTime><FrequencyChanges><FrequencyChange><Frequency dt:dt="r8">3312958</Frequency><Timestamp dt:dt="r8">76911437410</Timestamp><Current dt:dt="…	60.004	1	right	-397758575	04-25-2017	16:03:17	14:03:17	female	495	{RIGHTARROW}	44							0	1358618	1358467	{RIGHTARROW}	151	1357342	1357067	775	right3,2	8	15	474	mask8	0	1358451	0	1358251	eqm10_NoEyeNmodel1_dir	0	V	gazeCOD	GazeCoDxp	1	400	0	1357951	9	1357851
GazeCoD_1Model_male	7	1	20	<?xml version="1.0"?>\n<Clock xmlns:dt="urn:schemas-microsoft-com:datatypes"><Description dt:dt="string">E-Prime Primary Realtime Clock</Description><StartTime><Timestamp dt:dt="int">0</Timestamp><DateUtc dt:dt="string">2017-04-25T14:03:17Z</DateUtc></StartTime><FrequencyChanges><FrequencyChange><Frequency dt:dt="r8">3312958</Frequency><Timestamp dt:dt="r8">76911437410</Timestamp><Current dt:dt="…	60.004	1	right	-397758575	04-25-2017	16:03:17	14:03:17	female	496	{RIGHTARROW}	77							0	1360242	1360117	{RIGHTARROW}	125	1358993	1358634	859	right8	33	15	475	mask33	0	1360100	0	1359900	eqm10_NoEyeNmodel1_dir	90	HV	gazeCOD	GazeCoDxp	1	400	0	1359600	7	1359500
GazeCoD_1Model_male	7	1	20	<?xml version="1.0"?>\n<Clock xmlns:dt="urn:schemas-microsoft-com:datatypes"><Description dt:dt="string">E-Prime Primary Realtime Clock</Description><StartTime><Timestamp dt:dt="int">0</Timestamp><DateUtc dt:dt="string">2017-04-25T14:03:17Z</DateUtc></StartTime><FrequencyChanges><FrequencyChange><Frequency dt:dt="r8">3312958</Frequency><Timestamp dt:dt="r8">76911437410</Timestamp><Current dt:dt="…	60.004	1	right	-397758575	04-25-2017	16:03:17	14:03:17	female	497	{LEFTARROW}	49							0	1362130	1361817	{DOWNARROW}	313	1360702	1360251	951	left1,6	24	15	476	mask24	0	1361800	0	1361600	eqm10_NoEyeNmodel1_dir	90	HV	gazeCOD	GazeCoDxp	0	400	0	1361300	-2	1361200
GazeCoD_1Model_male	7	1	20	<?xml version="1.0"?>\n<Clock xmlns:dt="urn:schemas-microsoft-com:datatypes"><Description dt:dt="string">E-Prime Primary Realtime Clock</Description><StartTime><Timestamp dt:dt="int">0</Timestamp><DateUtc dt:dt="string">2017-04-25T14:03:17Z</DateUtc></StartTime><FrequencyChanges><FrequencyChange><Frequency dt:dt="r8">3312958</Frequency><Timestamp dt:dt="r8">76911437410</Timestamp><Current dt:dt="…	60.004	1	right	-397758575	04-25-2017	16:03:17	14:03:17	female	498	{DOWNARROW}	79							0	1363970	1363750	{DOWNARROW}	220	1362639	1362150	989	DG0	12	15	477	mask12	0	1363734	0	1363534	eqm10_NoEyeNmodel1_dir	90	H	gazeCOD	GazeCoDxp	1	400	0	1363234	-5	1363134
GazeCoD_1Model_male	7	1	20	<?xml version="1.0"?>\n<Clock xmlns:dt="urn:schemas-microsoft-com:datatypes"><Description dt:dt="string">E-Prime Primary Realtime Clock</Description><StartTime><Timestamp dt:dt="int">0</Timestamp><DateUtc dt:dt="string">2017-04-25T14:03:17Z</DateUtc></StartTime><FrequencyChanges><FrequencyChange><Frequency dt:dt="r8">3312958</Frequency><Timestamp dt:dt="r8">76911437410</Timestamp><Current dt:dt="…	60.004	1	right	-397758575	04-25-2017	16:03:17	14:03:17	female	499	{LEFTARROW}	78							0	1365610	1365517	{LEFTARROW}	93	1364398	1363983	915	left8	17	15	478	mask17	0	1365500	0	1365300	eqm10_NoEyeNmodel1_dir	90	H	gazeCOD	GazeCoDxp	1	400	0	1365000	2	1364900
GazeCoD_1Model_male	7	1	20	<?xml version="1.0"?>\n<Clock xmlns:dt="urn:schemas-microsoft-com:datatypes"><Description dt:dt="string">E-Prime Primary Realtime Clock</Description><StartTime><Timestamp dt:dt="int">0</Timestamp><DateUtc dt:dt="string">2017-04-25T14:03:17Z</DateUtc></StartTime><FrequencyChanges><FrequencyChange><Frequency dt:dt="r8">3312958</Frequency><Timestamp dt:dt="r8">76911437410</Timestamp><Current dt:dt="…	60.004	1	right	-397758575	04-25-2017	16:03:17	14:03:17	female	500	{LEFTARROW}	49							0	1367314	1367067	{DOWNARROW}	247	1365951	1365633	818	left1,6	2	15	479	mask2	0	1367050	0	1366850	eqm10_NoEyeNmodel1_dir	0	V	gazeCOD	GazeCoDxp	0	400	0	1366550	-1	1366450
GazeCoD_1Model_male	7	1	20	<?xml version="1.0"?>\n<Clock xmlns:dt="urn:schemas-microsoft-com:datatypes"><Description dt:dt="string">E-Prime Primary Realtime Clock</Description><StartTime><Timestamp dt:dt="int">0</Timestamp><DateUtc dt:dt="string">2017-04-25T14:03:17Z</DateUtc></StartTime><FrequencyChanges><FrequencyChange><Frequency dt:dt="r8">3312958</Frequency><Timestamp dt:dt="r8">76911437410</Timestamp><Current dt:dt="…	60.004	1	right	-397758575	04-25-2017	16:03:17	14:03:17	female	501	{LEFTARROW}	55							0	1368970	1368817	{LEFTARROW}	152	1367696	1367333	863	left6,4	27	15	480	mask27	0	1368800	0	1368600	eqm10_NoEyeNmodel1_dir	90	HV	gazeCOD	GazeCoDxp	1	400	0	1368300	4	1368200
GazeCoD_1Model_male	7	1	20	<?xml version="1.0"?>\n<Clock xmlns:dt="urn:schemas-microsoft-com:datatypes"><Description dt:dt="string">E-Prime Primary Realtime Clock</Description><StartTime><Timestamp dt:dt="int">0</Timestamp><DateUtc dt:dt="string">2017-04-25T14:03:17Z</DateUtc></StartTime><FrequencyChanges><FrequencyChange><Frequency dt:dt="r8">3312958</Frequency><Timestamp dt:dt="r8">76911437410</Timestamp><Current dt:dt="…	60.004	1	right	-397758575	04-25-2017	16:03:17	14:03:17	female	502	{LEFTARROW}	49							0	1370841	1370566	{DOWNARROW}	275	1369445	1368983	962	left1,6	13	15	481	mask13	0	1370550	0	1370350	eqm10_NoEyeNmodel1_dir	90	H	gazeCOD	GazeCoDxp	0	400	0	1370050	5	1369950
GazeCoD_1Model_male	7	1	20	<?xml version="1.0"?>\n<Clock xmlns:dt="urn:schemas-microsoft-com:datatypes"><Description dt:dt="string">E-Prime Primary Realtime Clock</Description><StartTime><Timestamp dt:dt="int">0</Timestamp><DateUtc dt:dt="string">2017-04-25T14:03:17Z</DateUtc></StartTime><FrequencyChanges><FrequencyChange><Frequency dt:dt="r8">3312958</Frequency><Timestamp dt:dt="r8">76911437410</Timestamp><Current dt:dt="…	60.004	1	right	-397758575	04-25-2017	16:03:17	14:03:17	female	503	{RIGHTARROW}	40							0	1372353	1372250	{RIGHTARROW}	103	1371136	1370866	770	right6,4	10	15	482	mask10	0	1372233	0	1372033	eqm10_NoEyeNmodel1_dir	0	V	gazeCOD	GazeCoDxp	1	400	0	1371733	-3	1371633
GazeCoD_1Model_male	7	1	20	<?xml version="1.0"?>\n<Clock xmlns:dt="urn:schemas-microsoft-com:datatypes"><Description dt:dt="string">E-Prime Primary Realtime Clock</Description><StartTime><Timestamp dt:dt="int">0</Timestamp><DateUtc dt:dt="string">2017-04-25T14:03:17Z</DateUtc></StartTime><FrequencyChanges><FrequencyChange><Frequency dt:dt="r8">3312958</Frequency><Timestamp dt:dt="r8">76911437410</Timestamp><Current dt:dt="…	60.004	1	right	-397758575	04-25-2017	16:03:17	14:03:17	female	504	{DOWNARROW}	79							0	1374161	1373950	{DOWNARROW}	211	1372832	1372366	966	DG0	1	15	483	mask1	0	1373933	0	1373733	eqm10_NoEyeNmodel1_dir	0	V	gazeCOD	GazeCoDxp	1	400	0	1373433	1	1373333
GazeCoD_1Model_male	7	1	20	<?xml version="1.0"?>\n<Clock xmlns:dt="urn:schemas-microsoft-com:datatypes"><Description dt:dt="string">E-Prime Primary Realtime Clock</Description><StartTime><Timestamp dt:dt="int">0</Timestamp><DateUtc dt:dt="string">2017-04-25T14:03:17Z</DateUtc></StartTime><FrequencyChanges><FrequencyChange><Frequency dt:dt="r8">3312958</Frequency><Timestamp dt:dt="r8">76911437410</Timestamp><Current dt:dt="…	60.004	1	right	-397758575	04-25-2017	16:03:17	14:03:17	female	505	{LEFTARROW}	53							0	1376361	1375599	{LEFTARROW}	762	1374478	1374183	795	left4,8	15	15	484	mask15	0	1375583	0	1375383	eqm10_NoEyeNmodel1_dir	90	H	gazeCOD	GazeCoDxp	1	400	0	1375083	5	1374983
GazeCoD_1Model_male	7	1	20	<?xml version="1.0"?>\n<Clock xmlns:dt="urn:schemas-microsoft-com:datatypes"><Description dt:dt="string">E-Prime Primary Realtime Clock</Description><StartTime><Timestamp dt:dt="int">0</Timestamp><DateUtc dt:dt="string">2017-04-25T14:03:17Z</DateUtc></StartTime><FrequencyChanges><FrequencyChange><Frequency dt:dt="r8">3312958</Frequency><Timestamp dt:dt="r8">76911437410</Timestamp><Current dt:dt="…	60.004	1	right	-397758575	04-25-2017	16:03:17	14:03:17	female	506	{LEFTARROW}	55							0	1378161	1377949	{LEFTARROW}	212	1376825	1376383	942	left6,4	5	15	485	mask5	0	1377933	0	1377733	eqm10_NoEyeNmodel1_dir	0	V	gazeCOD	GazeCoDxp	1	400	0	1377433	8	1377333
GazeCoD_1Model_male	7	1	20	<?xml version="1.0"?>\n<Clock xmlns:dt="urn:schemas-microsoft-com:datatypes"><Description dt:dt="string">E-Prime Primary Realtime Clock</Description><StartTime><Timestamp dt:dt="int">0</Timestamp><DateUtc dt:dt="string">2017-04-25T14:03:17Z</DateUtc></StartTime><FrequencyChanges><FrequencyChange><Frequency dt:dt="r8">3312958</Frequency><Timestamp dt:dt="r8">76911437410</Timestamp><Current dt:dt="…	60.004	1	right	-397758575	04-25-2017	16:03:17	14:03:17	female	507	{RIGHTARROW}	42							0	1379857	1379749	{RIGHTARROW}	108	1378629	1378183	946	right4,8	20	15	486	mask20	0	1379733	0	1379533	eqm10_NoEyeNmodel1_dir	90	H	gazeCOD	GazeCoDxp	1	400	0	1379233	4	1379133
GazeCoD_1Model_male	7	1	20	<?xml version="1.0"?>\n<Clock xmlns:dt="urn:schemas-microsoft-com:datatypes"><Description dt:dt="string">E-Prime Primary Realtime Clock</Description><StartTime><Timestamp dt:dt="int">0</Timestamp><DateUtc dt:dt="string">2017-04-25T14:03:17Z</DateUtc></StartTime><FrequencyChanges><FrequencyChange><Frequency dt:dt="r8">3312958</Frequency><Timestamp dt:dt="r8">76911437410</Timestamp><Current dt:dt="…	60.004	1	right	-397758575	04-25-2017	16:03:17	14:03:17	female	508	{LEFTARROW}	55							0	1381473	1381382	{DOWNARROW}	91	1380265	1379866	899	left6,4	16	15	487	mask16	0	1381366	0	1381166	eqm10_NoEyeNmodel1_dir	90	H	gazeCOD	GazeCoDxp	0	400	0	1380866	1	1380766
GazeCoD_1Model_male	7	1	20	<?xml version="1.0"?>\n<Clock xmlns:dt="urn:schemas-microsoft-com:datatypes"><Description dt:dt="string">E-Prime Primary Realtime Clock</Description><StartTime><Timestamp dt:dt="int">0</Timestamp><DateUtc dt:dt="string">2017-04-25T14:03:17Z</DateUtc></StartTime><FrequencyChanges><FrequencyChange><Frequency dt:dt="r8">3312958</Frequency><Timestamp dt:dt="r8">76911437410</Timestamp><Current dt:dt="…	60.004	1	right	-397758575	04-25-2017	16:03:17	14:03:17	female	509	{RIGHTARROW}	46							0	1383193	1382949	{DOWNARROW}	244	1381826	1381482	844	right1,6	29	15	488	mask29	0	1382932	0	1382732	eqm10_NoEyeNmodel1_dir	90	HV	gazeCOD	GazeCoDxp	0	400	0	1382432	6	1382332
GazeCoD_1Model_male	7	1	20	<?xml version="1.0"?>\n<Clock xmlns:dt="urn:schemas-microsoft-com:datatypes"><Description dt:dt="string">E-Prime Primary Realtime Clock</Description><StartTime><Timestamp dt:dt="int">0</Timestamp><DateUtc dt:dt="string">2017-04-25T14:03:17Z</DateUtc></StartTime><FrequencyChanges><FrequencyChange><Frequency dt:dt="r8">3312958</Frequency><Timestamp dt:dt="r8">76911437410</Timestamp><Current dt:dt="…	60.004	1	right	-397758575	04-25-2017	16:03:17	14:03:17	female	510	{RIGHTARROW}	44							0	1384921	1384716	{DOWNARROW}	205	1383591	1383216	875	right3,2	30	15	489	mask30	0	1384699	0	1384499	eqm10_NoEyeNmodel1_dir	90	HV	gazeCOD	GazeCoDxp	0	400	0	1384199	8	1384099
GazeCoD_1Model_male	7	1	20	<?xml version="1.0"?>\n<Clock xmlns:dt="urn:schemas-microsoft-com:datatypes"><Description dt:dt="string">E-Prime Primary Realtime Clock</Description><StartTime><Timestamp dt:dt="int">0</Timestamp><DateUtc dt:dt="string">2017-04-25T14:03:17Z</DateUtc></StartTime><FrequencyChanges><FrequencyChange><Frequency dt:dt="r8">3312958</Frequency><Timestamp dt:dt="r8">76911437410</Timestamp><Current dt:dt="…	60.004	1	right	-397758575	04-25-2017	16:03:17	14:03:17	female	511	{RIGHTARROW}	46							0	1386720	1386332	{DOWNARROW}	388	1385220	1384932	788	right1,6	18	15	490	mask18	0	1386316	0	1386116	eqm10_NoEyeNmodel1_dir	90	H	gazeCOD	GazeCoDxp	0	400	0	1385816	-4	1385716
GazeCoD_1Model_male	7	1	20	<?xml version="1.0"?>\n<Clock xmlns:dt="urn:schemas-microsoft-com:datatypes"><Description dt:dt="string">E-Prime Primary Realtime Clock</Description><StartTime><Timestamp dt:dt="int">0</Timestamp><DateUtc dt:dt="string">2017-04-25T14:03:17Z</DateUtc></StartTime><FrequencyChanges><FrequencyChange><Frequency dt:dt="r8">3312958</Frequency><Timestamp dt:dt="r8">76911437410</Timestamp><Current dt:dt="…	60.004	1	right	-397758575	04-25-2017	16:03:17	14:03:17	female	512	{LEFTARROW}	51							0	1388392	1388132	{DOWNARROW}	260	1387010	1386732	778	left3,2	25	15	491	mask25	0	1388115	0	1387915	eqm10_NoEyeNmodel1_dir	90	HV	gazeCOD	GazeCoDxp	0	400	0	1387615	5	1387515
GazeCoD_1Model_male	7	1	20	<?xml version="1.0"?>\n<Clock xmlns:dt="urn:schemas-microsoft-com:datatypes"><Description dt:dt="string">E-Prime Primary Realtime Clock</Description><StartTime><Timestamp dt:dt="int">0</Timestamp><DateUtc dt:dt="string">2017-04-25T14:03:17Z</DateUtc></StartTime><FrequencyChanges><FrequencyChange><Frequency dt:dt="r8">3312958</Frequency><Timestamp dt:dt="r8">76911437410</Timestamp><Current dt:dt="…	60.004	1	right	-397758575	04-25-2017	16:03:17	14:03:17	female	513	{RIGHTARROW}	44							0	1390128	1389915	{RIGHTARROW}	213	1388795	1388415	880	right3,2	19	15	492	mask19	0	1389899	0	1389699	eqm10_NoEyeNmodel1_dir	90	H	gazeCOD	GazeCoDxp	1	400	0	1389399	4	1389299
GazeCoD_1Model_male	7	1	20	<?xml version="1.0"?>\n<Clock xmlns:dt="urn:schemas-microsoft-com:datatypes"><Description dt:dt="string">E-Prime Primary Realtime Clock</Description><StartTime><Timestamp dt:dt="int">0</Timestamp><DateUtc dt:dt="string">2017-04-25T14:03:17Z</DateUtc></StartTime><FrequencyChanges><FrequencyChange><Frequency dt:dt="r8">3312958</Frequency><Timestamp dt:dt="r8">76911437410</Timestamp><Current dt:dt="…	60.004	1	right	-397758575	04-25-2017	16:03:17	14:03:17	female	514	{RIGHTARROW}	40							0	1391928	1391765	{RIGHTARROW}	163	1390644	1390149	995	right6,4	21	15	493	mask21	0	1391749	0	1391549	eqm10_NoEyeNmodel1_dir	90	H	gazeCOD	GazeCoDxp	1	400	0	1391249	5	1391149
GazeCoD_1Model_male	7	1	20	<?xml version="1.0"?>\n<Clock xmlns:dt="urn:schemas-microsoft-com:datatypes"><Description dt:dt="string">E-Prime Primary Realtime Clock</Description><StartTime><Timestamp dt:dt="int">0</Timestamp><DateUtc dt:dt="string">2017-04-25T14:03:17Z</DateUtc></StartTime><FrequencyChanges><FrequencyChange><Frequency dt:dt="r8">3312958</Frequency><Timestamp dt:dt="r8">76911437410</Timestamp><Current dt:dt="…	60.004	1	right	-397758575	04-25-2017	16:03:17	14:03:17	female	515	{LEFTARROW}	53							0	1393680	1393498	{LEFTARROW}	182	1392386	1391949	937	left4,8	4	15	494	mask4	0	1393482	0	1393282	eqm10_NoEyeNmodel1_dir	0	V	gazeCOD	GazeCoDxp	1	400	0	1392982	-4	1392882
GazeCoD_1Model_male	7	1	20	<?xml version="1.0"?>\n<Clock xmlns:dt="urn:schemas-microsoft-com:datatypes"><Description dt:dt="string">E-Prime Primary Realtime Clock</Description><StartTime><Timestamp dt:dt="int">0</Timestamp><DateUtc dt:dt="string">2017-04-25T14:03:17Z</DateUtc></StartTime><FrequencyChanges><FrequencyChange><Frequency dt:dt="r8">3312958</Frequency><Timestamp dt:dt="r8">76911437410</Timestamp><Current dt:dt="…	60.004	1	right	-397758575	04-25-2017	16:03:17	14:03:17	female	516	{RIGHTARROW}	77							0	1395376	1395198	{RIGHTARROW}	178	1394080	1393698	882	right8	22	15	495	mask22	0	1395182	0	1394982	eqm10_NoEyeNmodel1_dir	90	H	gazeCOD	GazeCoDxp	1	400	0	1394682	2	1394582
GazeCoD_1Model_male	7	1	20	<?xml version="1.0"?>\n<Clock xmlns:dt="urn:schemas-microsoft-com:datatypes"><Description dt:dt="string">E-Prime Primary Realtime Clock</Description><StartTime><Timestamp dt:dt="int">0</Timestamp><DateUtc dt:dt="string">2017-04-25T14:03:17Z</DateUtc></StartTime><FrequencyChanges><FrequencyChange><Frequency dt:dt="r8">3312958</Frequency><Timestamp dt:dt="r8">76911437410</Timestamp><Current dt:dt="…	60.004	1	right	-397758575	04-25-2017	16:03:17	14:03:17	female	517	{RIGHTARROW}	40							0	1400976	1400631	{DOWNARROW}	345	1399510	1399065	945	right6,4	32	16	496	mask32	0	1400615	0	1400415	eqm10_NoEyeNmodel1_dir	90	HV	gazeCOD	GazeCoDxp	0	400	0	1400115	5	1400015
GazeCoD_1Model_male	7	1	20	<?xml version="1.0"?>\n<Clock xmlns:dt="urn:schemas-microsoft-com:datatypes"><Description dt:dt="string">E-Prime Primary Realtime Clock</Description><StartTime><Timestamp dt:dt="int">0</Timestamp><DateUtc dt:dt="string">2017-04-25T14:03:17Z</DateUtc></StartTime><FrequencyChanges><FrequencyChange><Frequency dt:dt="r8">3312958</Frequency><Timestamp dt:dt="r8">76911437410</Timestamp><Current dt:dt="…	60.004	1	right	-397758575	04-25-2017	16:03:17	14:03:17	female	518	{RIGHTARROW}	46							0	1402688	1402415	{DOWNARROW}	273	1401293	1400998	795	right1,6	29	16	497	mask29	0	1402398	0	1402198	eqm10_NoEyeNmodel1_dir	90	HV	gazeCOD	GazeCoDxp	0	400	0	1401898	5	1401798
GazeCoD_1Model_male	7	1	20	<?xml version="1.0"?>\n<Clock xmlns:dt="urn:schemas-microsoft-com:datatypes"><Description dt:dt="string">E-Prime Primary Realtime Clock</Description><StartTime><Timestamp dt:dt="int">0</Timestamp><DateUtc dt:dt="string">2017-04-25T14:03:17Z</DateUtc></StartTime><FrequencyChanges><FrequencyChange><Frequency dt:dt="r8">3312958</Frequency><Timestamp dt:dt="r8">76911437410</Timestamp><Current dt:dt="…	60.004	1	right	-397758575	04-25-2017	16:03:17	14:03:17	female	519	{RIGHTARROW}	42							0	1404376	1404131	{RIGHTARROW}	244	1403012	1402698	814	right4,8	9	16	498	mask9	0	1404114	-1	1403914	eqm10_NoEyeNmodel1_dir	0	V	gazeCOD	GazeCoDxp	1	400	0	1403615	3	1403515
GazeCoD_1Model_male	7	1	20	<?xml version="1.0"?>\n<Clock xmlns:dt="urn:schemas-microsoft-com:datatypes"><Description dt:dt="string">E-Prime Primary Realtime Clock</Description><StartTime><Timestamp dt:dt="int">0</Timestamp><DateUtc dt:dt="string">2017-04-25T14:03:17Z</DateUtc></StartTime><FrequencyChanges><FrequencyChange><Frequency dt:dt="r8">3312958</Frequency><Timestamp dt:dt="r8">76911437410</Timestamp><Current dt:dt="…	60.004	1	right	-397758575	04-25-2017	16:03:17	14:03:17	female	520	{LEFTARROW}	51							0	1406271	1405948	{DOWNARROW}	323	1404828	1404398	930	left3,2	25	16	499	mask25	0	1405931	0	1405731	eqm10_NoEyeNmodel1_dir	90	HV	gazeCOD	GazeCoDxp	0	400	0	1405431	3	1405331
GazeCoD_1Model_male	7	1	20	<?xml version="1.0"?>\n<Clock xmlns:dt="urn:schemas-microsoft-com:datatypes"><Description dt:dt="string">E-Prime Primary Realtime Clock</Description><StartTime><Timestamp dt:dt="int">0</Timestamp><DateUtc dt:dt="string">2017-04-25T14:03:17Z</DateUtc></StartTime><FrequencyChanges><FrequencyChange><Frequency dt:dt="r8">3312958</Frequency><Timestamp dt:dt="r8">76911437410</Timestamp><Current dt:dt="…	60.004	1	right	-397758575	04-25-2017	16:03:17	14:03:17	female	521	{RIGHTARROW}	42							0	1408031	1407898	{RIGHTARROW}	133	1406776	1406281	995	right4,8	31	16	500	mask31	0	1407881	0	1407681	eqm10_NoEyeNmodel1_dir	90	HV	gazeCOD	GazeCoDxp	1	400	0	1407381	5	1407281
GazeCoD_1Model_male	7	1	20	<?xml version="1.0"?>\n<Clock xmlns:dt="urn:schemas-microsoft-com:datatypes"><Description dt:dt="string">E-Prime Primary Realtime Clock</Description><StartTime><Timestamp dt:dt="int">0</Timestamp><DateUtc dt:dt="string">2017-04-25T14:03:17Z</DateUtc></StartTime><FrequencyChanges><FrequencyChange><Frequency dt:dt="r8">3312958</Frequency><Timestamp dt:dt="r8">76911437410</Timestamp><Current dt:dt="…	60.004	1	right	-397758575	04-25-2017	16:03:17	14:03:17	female	522	{RIGHTARROW}	42							0	1409879	1409664	{RIGHTARROW}	215	1408542	1408048	994	right4,8	20	16	501	mask20	0	1409648	0	1409448	eqm10_NoEyeNmodel1_dir	90	H	gazeCOD	GazeCoDxp	1	400	0	1409148	6	1409048
GazeCoD_1Model_male	7	1	20	<?xml version="1.0"?>\n<Clock xmlns:dt="urn:schemas-microsoft-com:datatypes"><Description dt:dt="string">E-Prime Primary Realtime Clock</Description><StartTime><Timestamp dt:dt="int">0</Timestamp><DateUtc dt:dt="string">2017-04-25T14:03:17Z</DateUtc></StartTime><FrequencyChanges><FrequencyChange><Frequency dt:dt="r8">3312958</Frequency><Timestamp dt:dt="r8">76911437410</Timestamp><Current dt:dt="…	60.004	1	right	-397758575	04-25-2017	16:03:17	14:03:17	female	523	{LEFTARROW}	55							0	1411415	1411281	{LEFTARROW}	134	1410164	1409897	767	left6,4	16	16	502	mask16	0	1411264	0	1411064	eqm10_NoEyeNmodel1_dir	90	H	gazeCOD	GazeCoDxp	1	400	0	1410764	0	1410664
GazeCoD_1Model_male	7	1	20	<?xml version="1.0"?>\n<Clock xmlns:dt="urn:schemas-microsoft-com:datatypes"><Description dt:dt="string">E-Prime Primary Realtime Clock</Description><StartTime><Timestamp dt:dt="int">0</Timestamp><DateUtc dt:dt="string">2017-04-25T14:03:17Z</DateUtc></StartTime><FrequencyChanges><FrequencyChange><Frequency dt:dt="r8">3312958</Frequency><Timestamp dt:dt="r8">76911437410</Timestamp><Current dt:dt="…	60.004	1	right	-397758575	04-25-2017	16:03:17	14:03:17	female	524	{DOWNARROW}	79							0	1413223	1412931	{RIGHTARROW}	292	1411820	1411431	889	DG0	1	16	503	mask1	0	1412914	-1	1412714	eqm10_NoEyeNmodel1_dir	0	V	gazeCOD	GazeCoDxp	0	400	0	1412415	-5	1412315
GazeCoD_1Model_male	7	1	20	<?xml version="1.0"?>\n<Clock xmlns:dt="urn:schemas-microsoft-com:datatypes"><Description dt:dt="string">E-Prime Primary Realtime Clock</Description><StartTime><Timestamp dt:dt="int">0</Timestamp><DateUtc dt:dt="string">2017-04-25T14:03:17Z</DateUtc></StartTime><FrequencyChanges><FrequencyChange><Frequency dt:dt="r8">3312958</Frequency><Timestamp dt:dt="r8">76911437410</Timestamp><Current dt:dt="…	60.004	1	right	-397758575	04-25-2017	16:03:17	14:03:17	female	525	{RIGHTARROW}	44							0	1414927	1414731	{DOWNARROW}	196	1413614	1413247	867	right3,2	19	16	504	mask19	0	1414714	0	1414514	eqm10_NoEyeNmodel1_dir	90	H	gazeCOD	GazeCoDxp	0	400	0	1414214	0	1414114
GazeCoD_1Model_male	7	1	20	<?xml version="1.0"?>\n<Clock xmlns:dt="urn:schemas-microsoft-com:datatypes"><Description dt:dt="string">E-Prime Primary Realtime Clock</Description><StartTime><Timestamp dt:dt="int">0</Timestamp><DateUtc dt:dt="string">2017-04-25T14:03:17Z</DateUtc></StartTime><FrequencyChanges><FrequencyChange><Frequency dt:dt="r8">3312958</Frequency><Timestamp dt:dt="r8">76911437410</Timestamp><Current dt:dt="…	60.004	1	right	-397758575	04-25-2017	16:03:17	14:03:17	female	526	{LEFTARROW}	49							0	1416695	1416547	{LEFTARROW}	148	1415422	1414947	975	left1,6	24	16	505	mask24	0	1416530	0	1416330	eqm10_NoEyeNmodel1_dir	90	HV	gazeCOD	GazeCoDxp	1	400	0	1416030	8	1415930
GazeCoD_1Model_male	7	1	20	<?xml version="1.0"?>\n<Clock xmlns:dt="urn:schemas-microsoft-com:datatypes"><Description dt:dt="string">E-Prime Primary Realtime Clock</Description><StartTime><Timestamp dt:dt="int">0</Timestamp><DateUtc dt:dt="string">2017-04-25T14:03:17Z</DateUtc></StartTime><FrequencyChanges><FrequencyChange><Frequency dt:dt="r8">3312958</Frequency><Timestamp dt:dt="r8">76911437410</Timestamp><Current dt:dt="…	60.004	1	right	-397758575	04-25-2017	16:03:17	14:03:17	female	527	{LEFTARROW}	78							0	1418359	1418197	{LEFTARROW}	162	1417079	1416714	865	left8	28	16	506	mask28	0	1418180	0	1417980	eqm10_NoEyeNmodel1_dir	90	HV	gazeCOD	GazeCoDxp	1	400	0	1417680	1	1417580
GazeCoD_1Model_male	7	1	20	<?xml version="1.0"?>\n<Clock xmlns:dt="urn:schemas-microsoft-com:datatypes"><Description dt:dt="string">E-Prime Primary Realtime Clock</Description><StartTime><Timestamp dt:dt="int">0</Timestamp><DateUtc dt:dt="string">2017-04-25T14:03:17Z</DateUtc></StartTime><FrequencyChanges><FrequencyChange><Frequency dt:dt="r8">3312958</Frequency><Timestamp dt:dt="r8">76911437410</Timestamp><Current dt:dt="…	60.004	1	right	-397758575	04-25-2017	16:03:17	14:03:17	female	528	{LEFTARROW}	55							0	1420063	1419864	{LEFTARROW}	198	1418743	1418380	863	left6,4	27	16	507	mask27	0	1419847	0	1419647	eqm10_NoEyeNmodel1_dir	90	HV	gazeCOD	GazeCoDxp	1	400	0	1419347	4	1419247
GazeCoD_1Model_male	7	1	20	<?xml version="1.0"?>\n<Clock xmlns:dt="urn:schemas-microsoft-com:datatypes"><Description dt:dt="string">E-Prime Primary Realtime Clock</Description><StartTime><Timestamp dt:dt="int">0</Timestamp><DateUtc dt:dt="string">2017-04-25T14:03:17Z</DateUtc></StartTime><FrequencyChanges><FrequencyChange><Frequency dt:dt="r8">3312958</Frequency><Timestamp dt:dt="r8">76911437410</Timestamp><Current dt:dt="…	60.004	1	right	-397758575	04-25-2017	16:03:17	14:03:17	female	529	{RIGHTARROW}	44							0	1421758	1421530	{DOWNARROW}	228	1420407	1420080	827	right3,2	30	16	508	mask30	0	1421513	0	1421313	eqm10_NoEyeNmodel1_dir	90	HV	gazeCOD	GazeCoDxp	0	400	0	1421013	6	1420913
GazeCoD_1Model_male	7	1	20	<?xml version="1.0"?>\n<Clock xmlns:dt="urn:schemas-microsoft-com:datatypes"><Description dt:dt="string">E-Prime Primary Realtime Clock</Description><StartTime><Timestamp dt:dt="int">0</Timestamp><DateUtc dt:dt="string">2017-04-25T14:03:17Z</DateUtc></StartTime><FrequencyChanges><FrequencyChange><Frequency dt:dt="r8">3312958</Frequency><Timestamp dt:dt="r8">76911437410</Timestamp><Current dt:dt="…	60.004	1	right	-397758575	04-25-2017	16:03:17	14:03:17	female	530	{LEFTARROW}	55							0	1423638	1423280	{DOWNARROW}	358	1422168	1421780	888	left6,4	5	16	509	mask5	0	1423263	0	1423063	eqm10_NoEyeNmodel1_dir	0	V	gazeCOD	GazeCoDxp	0	400	0	1422763	-5	1422663
GazeCoD_1Model_male	7	1	20	<?xml version="1.0"?>\n<Clock xmlns:dt="urn:schemas-microsoft-com:datatypes"><Description dt:dt="string">E-Prime Primary Realtime Clock</Description><StartTime><Timestamp dt:dt="int">0</Timestamp><DateUtc dt:dt="string">2017-04-25T14:03:17Z</DateUtc></StartTime><FrequencyChanges><FrequencyChange><Frequency dt:dt="r8">3312958</Frequency><Timestamp dt:dt="r8">76911437410</Timestamp><Current dt:dt="…	60.004	1	right	-397758575	04-25-2017	16:03:17	14:03:17	female	531	{LEFTARROW}	51							0	1425390	1425163	{DOWNARROW}	227	1424048	1423663	885	left3,2	3	16	510	mask3	0	1425147	0	1424947	eqm10_NoEyeNmodel1_dir	0	V	gazeCOD	GazeCoDxp	0	400	0	1424647	-1	1424547
GazeCoD_1Model_male	7	1	20	<?xml version="1.0"?>\n<Clock xmlns:dt="urn:schemas-microsoft-com:datatypes"><Description dt:dt="string">E-Prime Primary Realtime Clock</Description><StartTime><Timestamp dt:dt="int">0</Timestamp><DateUtc dt:dt="string">2017-04-25T14:03:17Z</DateUtc></StartTime><FrequencyChanges><FrequencyChange><Frequency dt:dt="r8">3312958</Frequency><Timestamp dt:dt="r8">76911437410</Timestamp><Current dt:dt="…	60.004	1	right	-397758575	04-25-2017	16:03:17	14:03:17	female	532	{LEFTARROW}	53							0	1427118	1426830	{DOWNARROW}	288	1425712	1425413	799	left4,8	15	16	511	mask15	0	1426813	0	1426613	eqm10_NoEyeNmodel1_dir	90	H	gazeCOD	GazeCoDxp	0	400	0	1426313	1	1426213
GazeCoD_1Model_male	7	1	20	<?xml version="1.0"?>\n<Clock xmlns:dt="urn:schemas-microsoft-com:datatypes"><Description dt:dt="string">E-Prime Primary Realtime Clock</Description><StartTime><Timestamp dt:dt="int">0</Timestamp><DateUtc dt:dt="string">2017-04-25T14:03:17Z</DateUtc></StartTime><FrequencyChanges><FrequencyChange><Frequency dt:dt="r8">3312958</Frequency><Timestamp dt:dt="r8">76911437410</Timestamp><Current dt:dt="…	60.004	1	right	-397758575	04-25-2017	16:03:17	14:03:17	female	533	{DOWNARROW}	79							0	1428870	1428630	{DOWNARROW}	240	1427514	1427130	884	DG0	12	16	512	mask12	0	1428613	0	1428413	eqm10_NoEyeNmodel1_dir	90	H	gazeCOD	GazeCoDxp	1	400	0	1428113	-1	1428013
GazeCoD_1Model_male	7	1	20	<?xml version="1.0"?>\n<Clock xmlns:dt="urn:schemas-microsoft-com:datatypes"><Description dt:dt="string">E-Prime Primary Realtime Clock</Description><StartTime><Timestamp dt:dt="int">0</Timestamp><DateUtc dt:dt="string">2017-04-25T14:03:17Z</DateUtc></StartTime><FrequencyChanges><FrequencyChange><Frequency dt:dt="r8">3312958</Frequency><Timestamp dt:dt="r8">76911437410</Timestamp><Current dt:dt="…	60.004	1	right	-397758575	04-25-2017	16:03:17	14:03:17	female	534	{LEFTARROW}	78							0	1430526	1430413	{LEFTARROW}	113	1429294	1428880	914	left8	17	16	513	mask17	0	1430396	0	1430196	eqm10_NoEyeNmodel1_dir	90	H	gazeCOD	GazeCoDxp	1	400	0	1429896	2	1429796
GazeCoD_1Model_male	7	1	20	<?xml version="1.0"?>\n<Clock xmlns:dt="urn:schemas-microsoft-com:datatypes"><Description dt:dt="string">E-Prime Primary Realtime Clock</Description><StartTime><Timestamp dt:dt="int">0</Timestamp><DateUtc dt:dt="string">2017-04-25T14:03:17Z</DateUtc></StartTime><FrequencyChanges><FrequencyChange><Frequency dt:dt="r8">3312958</Frequency><Timestamp dt:dt="r8">76911437410</Timestamp><Current dt:dt="…	60.004	1	right	-397758575	04-25-2017	16:03:17	14:03:17	female	535	{RIGHTARROW}	46							0	1432054	1431930	{DOWNARROW}	124	1430811	1430546	765	right1,6	7	16	514	mask7	0	1431913	0	1431713	eqm10_NoEyeNmodel1_dir	0	V	gazeCOD	GazeCoDxp	0	400	0	1431413	2	1431313
GazeCoD_1Model_male	7	1	20	<?xml version="1.0"?>\n<Clock xmlns:dt="urn:schemas-microsoft-com:datatypes"><Description dt:dt="string">E-Prime Primary Realtime Clock</Description><StartTime><Timestamp dt:dt="int">0</Timestamp><DateUtc dt:dt="string">2017-04-25T14:03:17Z</DateUtc></StartTime><FrequencyChanges><FrequencyChange><Frequency dt:dt="r8">3312958</Frequency><Timestamp dt:dt="r8">76911437410</Timestamp><Current dt:dt="…	60.004	1	right	-397758575	04-25-2017	16:03:17	14:03:17	female	536	{RIGHTARROW}	44							0	1433646	1433579	{DOWNARROW}	67	1432467	1432063	904	right3,2	8	16	515	mask8	0	1433563	0	1433363	eqm10_NoEyeNmodel1_dir	0	V	gazeCOD	GazeCoDxp	0	400	0	1433063	-4	1432963
GazeCoD_1Model_male	7	1	20	<?xml version="1.0"?>\n<Clock xmlns:dt="urn:schemas-microsoft-com:datatypes"><Description dt:dt="string">E-Prime Primary Realtime Clock</Description><StartTime><Timestamp dt:dt="int">0</Timestamp><DateUtc dt:dt="string">2017-04-25T14:03:17Z</DateUtc></StartTime><FrequencyChanges><FrequencyChange><Frequency dt:dt="r8">3312958</Frequency><Timestamp dt:dt="r8">76911437410</Timestamp><Current dt:dt="…	60.004	1	right	-397758575	04-25-2017	16:03:17	14:03:17	female	537	{RIGHTARROW}	40							0	1435478	1435213	{DOWNARROW}	265	1434093	1433663	930	right6,4	21	16	516	mask21	0	1435196	0	1434996	eqm10_NoEyeNmodel1_dir	90	H	gazeCOD	GazeCoDxp	0	400	0	1434696	3	1434596
GazeCoD_1Model_male	7	1	20	<?xml version="1.0"?>\n<Clock xmlns:dt="urn:schemas-microsoft-com:datatypes"><Description dt:dt="string">E-Prime Primary Realtime Clock</Description><StartTime><Timestamp dt:dt="int">0</Timestamp><DateUtc dt:dt="string">2017-04-25T14:03:17Z</DateUtc></StartTime><FrequencyChanges><FrequencyChange><Frequency dt:dt="r8">3312958</Frequency><Timestamp dt:dt="r8">76911437410</Timestamp><Current dt:dt="…	60.004	1	right	-397758575	04-25-2017	16:03:17	14:03:17	female	538	{LEFTARROW}	51							0	1437205	1437113	{DOWNARROW}	92	1435992	1435496	996	left3,2	14	16	517	mask14	0	1437096	0	1436896	eqm10_NoEyeNmodel1_dir	90	H	gazeCOD	GazeCoDxp	0	400	0	1436596	4	1436496
GazeCoD_1Model_male	7	1	20	<?xml version="1.0"?>\n<Clock xmlns:dt="urn:schemas-microsoft-com:datatypes"><Description dt:dt="string">E-Prime Primary Realtime Clock</Description><StartTime><Timestamp dt:dt="int">0</Timestamp><DateUtc dt:dt="string">2017-04-25T14:03:17Z</DateUtc></StartTime><FrequencyChanges><FrequencyChange><Frequency dt:dt="r8">3312958</Frequency><Timestamp dt:dt="r8">76911437410</Timestamp><Current dt:dt="…	60.004	1	right	-397758575	04-25-2017	16:03:17	14:03:17	female	539	{LEFTARROW}	53							0	1438949	1438696	{LEFTARROW}	253	1437582	1437229	853	left4,8	4	16	518	mask4	0	1438679	0	1438479	eqm10_NoEyeNmodel1_dir	0	V	gazeCOD	GazeCoDxp	1	400	0	1438179	-3	1438079
GazeCoD_1Model_male	7	1	20	<?xml version="1.0"?>\n<Clock xmlns:dt="urn:schemas-microsoft-com:datatypes"><Description dt:dt="string">E-Prime Primary Realtime Clock</Description><StartTime><Timestamp dt:dt="int">0</Timestamp><DateUtc dt:dt="string">2017-04-25T14:03:17Z</DateUtc></StartTime><FrequencyChanges><FrequencyChange><Frequency dt:dt="r8">3312958</Frequency><Timestamp dt:dt="r8">76911437410</Timestamp><Current dt:dt="…	60.004	1	right	-397758575	04-25-2017	16:03:17	14:03:17	female	540	{LEFTARROW}	78							0	1440549	1440412	{LEFTARROW}	137	1439288	1438962	826	left8	6	16	519	mask6	0	1440396	0	1440196	eqm10_NoEyeNmodel1_dir	0	V	gazeCOD	GazeCoDxp	1	400	0	1439896	8	1439796
GazeCoD_1Model_male	7	1	20	<?xml version="1.0"?>\n<Clock xmlns:dt="urn:schemas-microsoft-com:datatypes"><Description dt:dt="string">E-Prime Primary Realtime Clock</Description><StartTime><Timestamp dt:dt="int">0</Timestamp><DateUtc dt:dt="string">2017-04-25T14:03:17Z</DateUtc></StartTime><FrequencyChanges><FrequencyChange><Frequency dt:dt="r8">3312958</Frequency><Timestamp dt:dt="r8">76911437410</Timestamp><Current dt:dt="…	60.004	1	right	-397758575	04-25-2017	16:03:17	14:03:17	female	541	{RIGHTARROW}	77							0	1442197	1442029	{RIGHTARROW}	168	1440902	1440562	840	right8	22	16	520	mask22	0	1442012	0	1441812	eqm10_NoEyeNmodel1_dir	90	H	gazeCOD	GazeCoDxp	1	400	0	1441512	10	1441412
GazeCoD_1Model_male	7	1	20	<?xml version="1.0"?>\n<Clock xmlns:dt="urn:schemas-microsoft-com:datatypes"><Description dt:dt="string">E-Prime Primary Realtime Clock</Description><StartTime><Timestamp dt:dt="int">0</Timestamp><DateUtc dt:dt="string">2017-04-25T14:03:17Z</DateUtc></StartTime><FrequencyChanges><FrequencyChange><Frequency dt:dt="r8">3312958</Frequency><Timestamp dt:dt="r8">76911437410</Timestamp><Current dt:dt="…	60.004	1	right	-397758575	04-25-2017	16:03:17	14:03:17	female	542	{LEFTARROW}	49							0	1443997	1443779	{DOWNARROW}	218	1442667	1442212	955	left1,6	13	16	521	mask13	0	1443762	0	1443562	eqm10_NoEyeNmodel1_dir	90	H	gazeCOD	GazeCoDxp	0	400	0	1443262	-5	1443162
GazeCoD_1Model_male	7	1	20	<?xml version="1.0"?>\n<Clock xmlns:dt="urn:schemas-microsoft-com:datatypes"><Description dt:dt="string">E-Prime Primary Realtime Clock</Description><StartTime><Timestamp dt:dt="int">0</Timestamp><DateUtc dt:dt="string">2017-04-25T14:03:17Z</DateUtc></StartTime><FrequencyChanges><FrequencyChange><Frequency dt:dt="r8">3312958</Frequency><Timestamp dt:dt="r8">76911437410</Timestamp><Current dt:dt="…	60.004	1	right	-397758575	04-25-2017	16:03:17	14:03:17	female	543	{RIGHTARROW}	77							0	1445621	1445429	{RIGHTARROW}	192	1444307	1444012	795	right8	33	16	522	mask33	0	1445412	0	1445212	eqm10_NoEyeNmodel1_dir	90	HV	gazeCOD	GazeCoDxp	1	400	0	1444912	5	1444812
GazeCoD_1Model_male	7	1	20	<?xml version="1.0"?>\n<Clock xmlns:dt="urn:schemas-microsoft-com:datatypes"><Description dt:dt="string">E-Prime Primary Realtime Clock</Description><StartTime><Timestamp dt:dt="int">0</Timestamp><DateUtc dt:dt="string">2017-04-25T14:03:17Z</DateUtc></StartTime><FrequencyChanges><FrequencyChange><Frequency dt:dt="r8">3312958</Frequency><Timestamp dt:dt="r8">76911437410</Timestamp><Current dt:dt="…	60.004	1	right	-397758575	04-25-2017	16:03:17	14:03:17	female	544	{RIGHTARROW}	77							0	1447421	1447229	{RIGHTARROW}	192	1446109	1445645	964	right8	11	16	523	mask11	0	1447212	0	1447012	eqm10_NoEyeNmodel1_dir	0	V	gazeCOD	GazeCoDxp	1	400	0	1446712	3	1446612
GazeCoD_1Model_male	7	1	20	<?xml version="1.0"?>\n<Clock xmlns:dt="urn:schemas-microsoft-com:datatypes"><Description dt:dt="string">E-Prime Primary Realtime Clock</Description><StartTime><Timestamp dt:dt="int">0</Timestamp><DateUtc dt:dt="string">2017-04-25T14:03:17Z</DateUtc></StartTime><FrequencyChanges><FrequencyChange><Frequency dt:dt="r8">3312958</Frequency><Timestamp dt:dt="r8">76911437410</Timestamp><Current dt:dt="…	60.004	1	right	-397758575	04-25-2017	16:03:17	14:03:17	female	545	{RIGHTARROW}	46							0	1449245	1449045	{DOWNARROW}	200	1447919	1447445	974	right1,6	18	16	524	mask18	0	1449029	0	1448829	eqm10_NoEyeNmodel1_dir	90	H	gazeCOD	GazeCoDxp	0	400	0	1448529	10	1448429
GazeCoD_1Model_male	7	1	20	<?xml version="1.0"?>\n<Clock xmlns:dt="urn:schemas-microsoft-com:datatypes"><Description dt:dt="string">E-Prime Primary Realtime Clock</Description><StartTime><Timestamp dt:dt="int">0</Timestamp><DateUtc dt:dt="string">2017-04-25T14:03:17Z</DateUtc></StartTime><FrequencyChanges><FrequencyChange><Frequency dt:dt="r8">3312958</Frequency><Timestamp dt:dt="r8">76911437410</Timestamp><Current dt:dt="…	60.004	1	right	-397758575	04-25-2017	16:03:17	14:03:17	female	546	{LEFTARROW}	49							0	1450869	1450645	{LEFTARROW}	224	1449519	1449262	757	left1,6	2	16	525	mask2	0	1450628	0	1450428	eqm10_NoEyeNmodel1_dir	0	V	gazeCOD	GazeCoDxp	1	400	0	1450128	9	1450028
GazeCoD_1Model_male	7	1	20	<?xml version="1.0"?>\n<Clock xmlns:dt="urn:schemas-microsoft-com:datatypes"><Description dt:dt="string">E-Prime Primary Realtime Clock</Description><StartTime><Timestamp dt:dt="int">0</Timestamp><DateUtc dt:dt="string">2017-04-25T14:03:17Z</DateUtc></StartTime><FrequencyChanges><FrequencyChange><Frequency dt:dt="r8">3312958</Frequency><Timestamp dt:dt="r8">76911437410</Timestamp><Current dt:dt="…	60.004	1	right	-397758575	04-25-2017	16:03:17	14:03:17	female	547	{RIGHTARROW}	40							0	1452517	1452245	{DOWNARROW}	272	1451133	1450878	755	right6,4	10	16	526	mask10	0	1452228	0	1452028	eqm10_NoEyeNmodel1_dir	0	V	gazeCOD	GazeCoDxp	0	400	0	1451728	-5	1451628
GazeCoD_1Model_male	7	1	20	<?xml version="1.0"?>\n<Clock xmlns:dt="urn:schemas-microsoft-com:datatypes"><Description dt:dt="string">E-Prime Primary Realtime Clock</Description><StartTime><Timestamp dt:dt="int">0</Timestamp><DateUtc dt:dt="string">2017-04-25T14:03:17Z</DateUtc></StartTime><FrequencyChanges><FrequencyChange><Frequency dt:dt="r8">3312958</Frequency><Timestamp dt:dt="r8">76911437410</Timestamp><Current dt:dt="…	60.004	1	right	-397758575	04-25-2017	16:03:17	14:03:17	female	548	{DOWNARROW}	79							0	1454261	1454045	{DOWNARROW}	215	1452932	1452528	904	DG0	23	16	527	mask23	0	1454028	0	1453828	eqm10_NoEyeNmodel1_dir	90	HV	gazeCOD	GazeCoDxp	1	400	0	1453528	-4	1453428
GazeCoD_1Model_male	7	1	20	<?xml version="1.0"?>\n<Clock xmlns:dt="urn:schemas-microsoft-com:datatypes"><Description dt:dt="string">E-Prime Primary Realtime Clock</Description><StartTime><Timestamp dt:dt="int">0</Timestamp><DateUtc dt:dt="string">2017-04-25T14:03:17Z</DateUtc></StartTime><FrequencyChanges><FrequencyChange><Frequency dt:dt="r8">3312958</Frequency><Timestamp dt:dt="r8">76911437410</Timestamp><Current dt:dt="…	60.004	1	right	-397758575	04-25-2017	16:03:17	14:03:17	female	549	{LEFTARROW}	53							0	1455868	1455661	{LEFTARROW}	207	1454541	1454278	763	left4,8	26	16	528	mask26	0	1455645	0	1455445	eqm10_NoEyeNmodel1_dir	90	HV	gazeCOD	GazeCoDxp	1	400	0	1455145	4	1455045
GazeCoD_1Model_male	7	1	20	<?xml version="1.0"?>\n<Clock xmlns:dt="urn:schemas-microsoft-com:datatypes"><Description dt:dt="string">E-Prime Primary Realtime Clock</Description><StartTime><Timestamp dt:dt="int">0</Timestamp><DateUtc dt:dt="string">2017-04-25T14:03:17Z</DateUtc></StartTime><FrequencyChanges><FrequencyChange><Frequency dt:dt="r8">3312958</Frequency><Timestamp dt:dt="r8">76911437410</Timestamp><Current dt:dt="…	60.004	1	right	-397758575	04-25-2017	16:03:17	14:03:17	female	550	{LEFTARROW}	53							0	1457548	1457361	{LEFTARROW}	187	1456245	1455878	867	left4,8	26	17	529	mask26	0	1457345	0	1457145	eqm10_NoEyeNmodel1_dir	90	HV	gazeCOD	GazeCoDxp	1	400	0	1456845	0	1456745
GazeCoD_1Model_male	7	1	20	<?xml version="1.0"?>\n<Clock xmlns:dt="urn:schemas-microsoft-com:datatypes"><Description dt:dt="string">E-Prime Primary Realtime Clock</Description><StartTime><Timestamp dt:dt="int">0</Timestamp><DateUtc dt:dt="string">2017-04-25T14:03:17Z</DateUtc></StartTime><FrequencyChanges><FrequencyChange><Frequency dt:dt="r8">3312958</Frequency><Timestamp dt:dt="r8">76911437410</Timestamp><Current dt:dt="…	60.004	1	right	-397758575	04-25-2017	16:03:17	14:03:17	female	551	{RIGHTARROW}	42							0	1459340	1459128	{DOWNARROW}	212	1458006	1457561	945	right4,8	20	17	530	mask20	0	1459111	0	1458911	eqm10_NoEyeNmodel1_dir	90	H	gazeCOD	GazeCoDxp	0	400	0	1458611	5	1458511
GazeCoD_1Model_male	7	1	20	<?xml version="1.0"?>\n<Clock xmlns:dt="urn:schemas-microsoft-com:datatypes"><Description dt:dt="string">E-Prime Primary Realtime Clock</Description><StartTime><Timestamp dt:dt="int">0</Timestamp><DateUtc dt:dt="string">2017-04-25T14:03:17Z</DateUtc></StartTime><FrequencyChanges><FrequencyChange><Frequency dt:dt="r8">3312958</Frequency><Timestamp dt:dt="r8">76911437410</Timestamp><Current dt:dt="…	60.004	1	right	-397758575	04-25-2017	16:03:17	14:03:17	female	552	{RIGHTARROW}	44							0	1461140	1460944	{DOWNARROW}	196	1459820	1459361	959	right3,2	30	17	531	mask30	0	1460928	0	1460728	eqm10_NoEyeNmodel1_dir	90	HV	gazeCOD	GazeCoDxp	0	400	0	1460428	8	1460328
GazeCoD_1Model_male	7	1	20	<?xml version="1.0"?>\n<Clock xmlns:dt="urn:schemas-microsoft-com:datatypes"><Description dt:dt="string">E-Prime Primary Realtime Clock</Description><StartTime><Timestamp dt:dt="int">0</Timestamp><DateUtc dt:dt="string">2017-04-25T14:03:17Z</DateUtc></StartTime><FrequencyChanges><FrequencyChange><Frequency dt:dt="r8">3312958</Frequency><Timestamp dt:dt="r8">76911437410</Timestamp><Current dt:dt="…	60.004	1	right	-397758575	04-25-2017	16:03:17	14:03:17	female	553	{RIGHTARROW}	44							0	1462820	1462594	{DOWNARROW}	226	1461470	1461161	809	right3,2	19	17	532	mask19	0	1462578	0	1462378	eqm10_NoEyeNmodel1_dir	90	H	gazeCOD	GazeCoDxp	0	400	0	1462078	8	1461978
GazeCoD_1Model_male	7	1	20	<?xml version="1.0"?>\n<Clock xmlns:dt="urn:schemas-microsoft-com:datatypes"><Description dt:dt="string">E-Prime Primary Realtime Clock</Description><StartTime><Timestamp dt:dt="int">0</Timestamp><DateUtc dt:dt="string">2017-04-25T14:03:17Z</DateUtc></StartTime><FrequencyChanges><FrequencyChange><Frequency dt:dt="r8">3312958</Frequency><Timestamp dt:dt="r8">76911437410</Timestamp><Current dt:dt="…	60.004	1	right	-397758575	04-25-2017	16:03:17	14:03:17	female	554	{LEFTARROW}	49							0	1464724	1464444	{DOWNARROW}	280	1463330	1462844	986	left1,6	13	17	533	mask13	0	1464428	0	1464228	eqm10_NoEyeNmodel1_dir	90	H	gazeCOD	GazeCoDxp	0	400	0	1463928	-2	1463828
GazeCoD_1Model_male	7	1	20	<?xml version="1.0"?>\n<Clock xmlns:dt="urn:schemas-microsoft-com:datatypes"><Description dt:dt="string">E-Prime Primary Realtime Clock</Description><StartTime><Timestamp dt:dt="int">0</Timestamp><DateUtc dt:dt="string">2017-04-25T14:03:17Z</DateUtc></StartTime><FrequencyChanges><FrequencyChange><Frequency dt:dt="r8">3312958</Frequency><Timestamp dt:dt="r8">76911437410</Timestamp><Current dt:dt="…	60.004	1	right	-397758575	04-25-2017	16:03:17	14:03:17	female	555	{RIGHTARROW}	42							0	1466572	1466361	{RIGHTARROW}	211	1465236	1464744	992	right4,8	31	17	534	mask31	0	1466344	0	1466144	eqm10_NoEyeNmodel1_dir	90	HV	gazeCOD	GazeCoDxp	1	400	0	1465844	8	1465744
GazeCoD_1Model_male	7	1	20	<?xml version="1.0"?>\n<Clock xmlns:dt="urn:schemas-microsoft-com:datatypes"><Description dt:dt="string">E-Prime Primary Realtime Clock</Description><StartTime><Timestamp dt:dt="int">0</Timestamp><DateUtc dt:dt="string">2017-04-25T14:03:17Z</DateUtc></StartTime><FrequencyChanges><FrequencyChange><Frequency dt:dt="r8">3312958</Frequency><Timestamp dt:dt="r8">76911437410</Timestamp><Current dt:dt="…	60.004	1	right	-397758575	04-25-2017	16:03:17	14:03:17	female	556	{LEFTARROW}	53							0	1468484	1468127	{DOWNARROW}	357	1467008	1466594	914	left4,8	15	17	535	mask15	0	1468111	0	1467911	eqm10_NoEyeNmodel1_dir	90	H	gazeCOD	GazeCoDxp	0	400	0	1467611	3	1467511
GazeCoD_1Model_male	7	1	20	<?xml version="1.0"?>\n<Clock xmlns:dt="urn:schemas-microsoft-com:datatypes"><Description dt:dt="string">E-Prime Primary Realtime Clock</Description><StartTime><Timestamp dt:dt="int">0</Timestamp><DateUtc dt:dt="string">2017-04-25T14:03:17Z</DateUtc></StartTime><FrequencyChanges><FrequencyChange><Frequency dt:dt="r8">3312958</Frequency><Timestamp dt:dt="r8">76911437410</Timestamp><Current dt:dt="…	60.004	1	right	-397758575	04-25-2017	16:03:17	14:03:17	female	557	{LEFTARROW}	55							0	1470300	1469994	{LEFTARROW}	306	1468873	1468494	879	left6,4	27	17	536	mask27	0	1469977	0	1469777	eqm10_NoEyeNmodel1_dir	90	HV	gazeCOD	GazeCoDxp	1	400	0	1469477	4	1469377
GazeCoD_1Model_male	7	1	20	<?xml version="1.0"?>\n<Clock xmlns:dt="urn:schemas-microsoft-com:datatypes"><Description dt:dt="string">E-Prime Primary Realtime Clock</Description><StartTime><Timestamp dt:dt="int">0</Timestamp><DateUtc dt:dt="string">2017-04-25T14:03:17Z</DateUtc></StartTime><FrequencyChanges><FrequencyChange><Frequency dt:dt="r8">3312958</Frequency><Timestamp dt:dt="r8">76911437410</Timestamp><Current dt:dt="…	60.004	1	right	-397758575	04-25-2017	16:03:17	14:03:17	female	558	{RIGHTARROW}	40							0	1472083	1471727	{RIGHTARROW}	356	1470603	1470311	792	right6,4	21	17	537	mask21	0	1471711	0	1471511	eqm10_NoEyeNmodel1_dir	90	H	gazeCOD	GazeCoDxp	1	400	0	1471211	8	1471111
GazeCoD_1Model_male	7	1	20	<?xml version="1.0"?>\n<Clock xmlns:dt="urn:schemas-microsoft-com:datatypes"><Description dt:dt="string">E-Prime Primary Realtime Clock</Description><StartTime><Timestamp dt:dt="int">0</Timestamp><DateUtc dt:dt="string">2017-04-25T14:03:17Z</DateUtc></StartTime><FrequencyChanges><FrequencyChange><Frequency dt:dt="r8">3312958</Frequency><Timestamp dt:dt="r8">76911437410</Timestamp><Current dt:dt="…	60.004	1	right	-397758575	04-25-2017	16:03:17	14:03:17	female	559	{LEFTARROW}	78							0	1473779	1473560	{LEFTARROW}	219	1472437	1472094	843	left8	17	17	538	mask17	0	1473544	0	1473344	eqm10_NoEyeNmodel1_dir	90	H	gazeCOD	GazeCoDxp	1	400	0	1473044	7	1472944
GazeCoD_1Model_male	7	1	20	<?xml version="1.0"?>\n<Clock xmlns:dt="urn:schemas-microsoft-com:datatypes"><Description dt:dt="string">E-Prime Primary Realtime Clock</Description><StartTime><Timestamp dt:dt="int">0</Timestamp><DateUtc dt:dt="string">2017-04-25T14:03:17Z</DateUtc></StartTime><FrequencyChanges><FrequencyChange><Frequency dt:dt="r8">3312958</Frequency><Timestamp dt:dt="r8">76911437410</Timestamp><Current dt:dt="…	60.004	1	right	-397758575	04-25-2017	16:03:17	14:03:17	female	560	{DOWNARROW}	79							0	1475763	1475394	{DOWNARROW}	369	1474267	1473794	973	DG0	1	17	539	mask1	0	1475377	0	1475177	eqm10_NoEyeNmodel1_dir	0	V	gazeCOD	GazeCoDxp	1	400	0	1474877	10	1474777
GazeCoD_1Model_male	7	1	20	<?xml version="1.0"?>\n<Clock xmlns:dt="urn:schemas-microsoft-com:datatypes"><Description dt:dt="string">E-Prime Primary Realtime Clock</Description><StartTime><Timestamp dt:dt="int">0</Timestamp><DateUtc dt:dt="string">2017-04-25T14:03:17Z</DateUtc></StartTime><FrequencyChanges><FrequencyChange><Frequency dt:dt="r8">3312958</Frequency><Timestamp dt:dt="r8">76911437410</Timestamp><Current dt:dt="…	60.004	1	right	-397758575	04-25-2017	16:03:17	14:03:17	female	561	{LEFTARROW}	55							0	1477571	1477344	{DOWNARROW}	227	1476228	1475777	951	left6,4	16	17	540	mask16	0	1477327	0	1477127	eqm10_NoEyeNmodel1_dir	90	H	gazeCOD	GazeCoDxp	0	400	0	1476827	-1	1476727
GazeCoD_1Model_male	7	1	20	<?xml version="1.0"?>\n<Clock xmlns:dt="urn:schemas-microsoft-com:datatypes"><Description dt:dt="string">E-Prime Primary Realtime Clock</Description><StartTime><Timestamp dt:dt="int">0</Timestamp><DateUtc dt:dt="string">2017-04-25T14:03:17Z</DateUtc></StartTime><FrequencyChanges><FrequencyChange><Frequency dt:dt="r8">3312958</Frequency><Timestamp dt:dt="r8">76911437410</Timestamp><Current dt:dt="…	60.004	1	right	-397758575	04-25-2017	16:03:17	14:03:17	female	562	{LEFTARROW}	49							0	1479259	1479110	{DOWNARROW}	149	1477990	1477593	897	left1,6	24	17	541	mask24	0	1479093	0	1478893	eqm10_NoEyeNmodel1_dir	90	HV	gazeCOD	GazeCoDxp	0	400	0	1478593	3	1478493
GazeCoD_1Model_male	7	1	20	<?xml version="1.0"?>\n<Clock xmlns:dt="urn:schemas-microsoft-com:datatypes"><Description dt:dt="string">E-Prime Primary Realtime Clock</Description><StartTime><Timestamp dt:dt="int">0</Timestamp><DateUtc dt:dt="string">2017-04-25T14:03:17Z</DateUtc></StartTime><FrequencyChanges><FrequencyChange><Frequency dt:dt="r8">3312958</Frequency><Timestamp dt:dt="r8">76911437410</Timestamp><Current dt:dt="…	60.004	1	right	-397758575	04-25-2017	16:03:17	14:03:17	female	563	{RIGHTARROW}	46							0	1481019	1480860	{DOWNARROW}	159	1479748	1479277	971	right1,6	18	17	542	mask18	0	1480843	0	1480643	eqm10_NoEyeNmodel1_dir	90	H	gazeCOD	GazeCoDxp	0	400	0	1480343	-5	1480243
GazeCoD_1Model_male	7	1	20	<?xml version="1.0"?>\n<Clock xmlns:dt="urn:schemas-microsoft-com:datatypes"><Description dt:dt="string">E-Prime Primary Realtime Clock</Description><StartTime><Timestamp dt:dt="int">0</Timestamp><DateUtc dt:dt="string">2017-04-25T14:03:17Z</DateUtc></StartTime><FrequencyChanges><FrequencyChange><Frequency dt:dt="r8">3312958</Frequency><Timestamp dt:dt="r8">76911437410</Timestamp><Current dt:dt="…	60.004	1	right	-397758575	04-25-2017	16:03:17	14:03:17	female	564	{LEFTARROW}	53							0	1483203	1482443	{DOWNARROW}	760	1481328	1481043	785	left4,8	4	17	543	mask4	0	1482427	0	1482227	eqm10_NoEyeNmodel1_dir	0	V	gazeCOD	GazeCoDxp	0	400	0	1481927	-1	1481827
GazeCoD_1Model_male	7	1	20	<?xml version="1.0"?>\n<Clock xmlns:dt="urn:schemas-microsoft-com:datatypes"><Description dt:dt="string">E-Prime Primary Realtime Clock</Description><StartTime><Timestamp dt:dt="int">0</Timestamp><DateUtc dt:dt="string">2017-04-25T14:03:17Z</DateUtc></StartTime><FrequencyChanges><FrequencyChange><Frequency dt:dt="r8">3312958</Frequency><Timestamp dt:dt="r8">76911437410</Timestamp><Current dt:dt="…	60.004	1	right	-397758575	04-25-2017	16:03:17	14:03:17	female	565	{RIGHTARROW}	44							0	1484979	1484676	{DOWNARROW}	303	1483558	1483227	831	right3,2	8	17	544	mask8	0	1484660	0	1484460	eqm10_NoEyeNmodel1_dir	0	V	gazeCOD	GazeCoDxp	0	400	0	1484160	2	1484060
GazeCoD_1Model_male	7	1	20	<?xml version="1.0"?>\n<Clock xmlns:dt="urn:schemas-microsoft-com:datatypes"><Description dt:dt="string">E-Prime Primary Realtime Clock</Description><StartTime><Timestamp dt:dt="int">0</Timestamp><DateUtc dt:dt="string">2017-04-25T14:03:17Z</DateUtc></StartTime><FrequencyChanges><FrequencyChange><Frequency dt:dt="r8">3312958</Frequency><Timestamp dt:dt="r8">76911437410</Timestamp><Current dt:dt="…	60.004	1	right	-397758575	04-25-2017	16:03:17	14:03:17	female	566	{DOWNARROW}	79							0	1486803	1486593	{DOWNARROW}	210	1485481	1484993	988	DG0	23	17	545	mask23	0	1486576	0	1486376	eqm10_NoEyeNmodel1_dir	90	HV	gazeCOD	GazeCoDxp	1	400	0	1486076	-5	1485976
GazeCoD_1Model_male	7	1	20	<?xml version="1.0"?>\n<Clock xmlns:dt="urn:schemas-microsoft-com:datatypes"><Description dt:dt="string">E-Prime Primary Realtime Clock</Description><StartTime><Timestamp dt:dt="int">0</Timestamp><DateUtc dt:dt="string">2017-04-25T14:03:17Z</DateUtc></StartTime><FrequencyChanges><FrequencyChange><Frequency dt:dt="r8">3312958</Frequency><Timestamp dt:dt="r8">76911437410</Timestamp><Current dt:dt="…	60.004	1	right	-397758575	04-25-2017	16:03:17	14:03:17	female	567	{LEFTARROW}	55							0	1488483	1488443	{LEFTARROW}	39	1487322	1486826	996	left6,4	5	17	546	mask5	0	1488426	0	1488226	eqm10_NoEyeNmodel1_dir	0	V	gazeCOD	GazeCoDxp	1	400	0	1487926	4	1487826
GazeCoD_1Model_male	7	1	20	<?xml version="1.0"?>\n<Clock xmlns:dt="urn:schemas-microsoft-com:datatypes"><Description dt:dt="string">E-Prime Primary Realtime Clock</Description><StartTime><Timestamp dt:dt="int">0</Timestamp><DateUtc dt:dt="string">2017-04-25T14:03:17Z</DateUtc></StartTime><FrequencyChanges><FrequencyChange><Frequency dt:dt="r8">3312958</Frequency><Timestamp dt:dt="r8">76911437410</Timestamp><Current dt:dt="…	60.004	1	right	-397758575	04-25-2017	16:03:17	14:03:17	female	568	{RIGHTARROW}	42							0	1490114	1489909	{RIGHTARROW}	205	1488792	1488493	799	right4,8	9	17	547	mask9	0	1489893	0	1489693	eqm10_NoEyeNmodel1_dir	0	V	gazeCOD	GazeCoDxp	1	400	0	1489393	1	1489293
GazeCoD_1Model_male	7	1	20	<?xml version="1.0"?>\n<Clock xmlns:dt="urn:schemas-microsoft-com:datatypes"><Description dt:dt="string">E-Prime Primary Realtime Clock</Description><StartTime><Timestamp dt:dt="int">0</Timestamp><DateUtc dt:dt="string">2017-04-25T14:03:17Z</DateUtc></StartTime><FrequencyChanges><FrequencyChange><Frequency dt:dt="r8">3312958</Frequency><Timestamp dt:dt="r8">76911437410</Timestamp><Current dt:dt="…	60.004	1	right	-397758575	04-25-2017	16:03:17	14:03:17	female	569	{RIGHTARROW}	40							0	1491898	1491726	{RIGHTARROW}	172	1490601	1490126	975	right6,4	10	17	548	mask10	0	1491709	0	1491509	eqm10_NoEyeNmodel1_dir	0	V	gazeCOD	GazeCoDxp	1	400	0	1491209	8	1491109
GazeCoD_1Model_male	7	1	20	<?xml version="1.0"?>\n<Clock xmlns:dt="urn:schemas-microsoft-com:datatypes"><Description dt:dt="string">E-Prime Primary Realtime Clock</Description><StartTime><Timestamp dt:dt="int">0</Timestamp><DateUtc dt:dt="string">2017-04-25T14:03:17Z</DateUtc></StartTime><FrequencyChanges><FrequencyChange><Frequency dt:dt="r8">3312958</Frequency><Timestamp dt:dt="r8">76911437410</Timestamp><Current dt:dt="…	60.004	1	right	-397758575	04-25-2017	16:03:17	14:03:17	female	570	{LEFTARROW}	51							0	1493706	1493509	{DOWNARROW}	197	1492387	1491909	978	left3,2	25	17	549	mask25	0	1493493	0	1493293	eqm10_NoEyeNmodel1_dir	90	HV	gazeCOD	GazeCoDxp	0	400	0	1492993	6	1492893
GazeCoD_1Model_male	7	1	20	<?xml version="1.0"?>\n<Clock xmlns:dt="urn:schemas-microsoft-com:datatypes"><Description dt:dt="string">E-Prime Primary Realtime Clock</Description><StartTime><Timestamp dt:dt="int">0</Timestamp><DateUtc dt:dt="string">2017-04-25T14:03:17Z</DateUtc></StartTime><FrequencyChanges><FrequencyChange><Frequency dt:dt="r8">3312958</Frequency><Timestamp dt:dt="r8">76911437410</Timestamp><Current dt:dt="…	60.004	1	right	-397758575	04-25-2017	16:03:17	14:03:17	female	571	{RIGHTARROW}	40							0	1495578	1495309	{RIGHTARROW}	269	1494195	1493726	969	right6,4	32	17	550	mask32	0	1495292	-1	1495092	eqm10_NoEyeNmodel1_dir	90	HV	gazeCOD	GazeCoDxp	1	400	0	1494793	-2	1494693
GazeCoD_1Model_male	7	1	20	<?xml version="1.0"?>\n<Clock xmlns:dt="urn:schemas-microsoft-com:datatypes"><Description dt:dt="string">E-Prime Primary Realtime Clock</Description><StartTime><Timestamp dt:dt="int">0</Timestamp><DateUtc dt:dt="string">2017-04-25T14:03:17Z</DateUtc></StartTime><FrequencyChanges><FrequencyChange><Frequency dt:dt="r8">3312958</Frequency><Timestamp dt:dt="r8">76911437410</Timestamp><Current dt:dt="…	60.004	1	right	-397758575	04-25-2017	16:03:17	14:03:17	female	572	{LEFTARROW}	51							0	1499618	1499526	{DOWNARROW}	92	1498406	1497976	930	left3,2	3	17	551	mask3	0	1499509	0	1499309	eqm10_NoEyeNmodel1_dir	0	V	gazeCOD	GazeCoDxp	0	400	0	1499009	3	1498909
GazeCoD_1Model_male	7	1	20	<?xml version="1.0"?>\n<Clock xmlns:dt="urn:schemas-microsoft-com:datatypes"><Description dt:dt="string">E-Prime Primary Realtime Clock</Description><StartTime><Timestamp dt:dt="int">0</Timestamp><DateUtc dt:dt="string">2017-04-25T14:03:17Z</DateUtc></StartTime><FrequencyChanges><FrequencyChange><Frequency dt:dt="r8">3312958</Frequency><Timestamp dt:dt="r8">76911437410</Timestamp><Current dt:dt="…	60.004	1	right	-397758575	04-25-2017	16:03:17	14:03:17	female	573	{RIGHTARROW}	46							0	1501362	1501175	{DOWNARROW}	187	1500050	1499642	908	right1,6	7	17	552	mask7	0	1501159	0	1500959	eqm10_NoEyeNmodel1_dir	0	V	gazeCOD	GazeCoDxp	0	400	0	1500659	9	1500559
GazeCoD_1Model_male	7	1	20	<?xml version="1.0"?>\n<Clock xmlns:dt="urn:schemas-microsoft-com:datatypes"><Description dt:dt="string">E-Prime Primary Realtime Clock</Description><StartTime><Timestamp dt:dt="int">0</Timestamp><DateUtc dt:dt="string">2017-04-25T14:03:17Z</DateUtc></StartTime><FrequencyChanges><FrequencyChange><Frequency dt:dt="r8">3312958</Frequency><Timestamp dt:dt="r8">76911437410</Timestamp><Current dt:dt="…	60.004	1	right	-397758575	04-25-2017	16:03:17	14:03:17	female	574	{RIGHTARROW}	46							0	1502994	1502925	{DOWNARROW}	69	1501801	1501375	926	right1,6	29	17	553	mask29	0	1502909	0	1502709	eqm10_NoEyeNmodel1_dir	90	HV	gazeCOD	GazeCoDxp	0	400	0	1502409	8	1502309
GazeCoD_1Model_male	7	1	20	<?xml version="1.0"?>\n<Clock xmlns:dt="urn:schemas-microsoft-com:datatypes"><Description dt:dt="string">E-Prime Primary Realtime Clock</Description><StartTime><Timestamp dt:dt="int">0</Timestamp><DateUtc dt:dt="string">2017-04-25T14:03:17Z</DateUtc></StartTime><FrequencyChanges><FrequencyChange><Frequency dt:dt="r8">3312958</Frequency><Timestamp dt:dt="r8">76911437410</Timestamp><Current dt:dt="…	60.004	1	right	-397758575	04-25-2017	16:03:17	14:03:17	female	575	{LEFTARROW}	51							0	1504586	1504425	{DOWNARROW}	161	1503308	1503009	799	left3,2	14	17	554	mask14	0	1504409	0	1504209	eqm10_NoEyeNmodel1_dir	90	H	gazeCOD	GazeCoDxp	0	400	0	1503909	1	1503809
GazeCoD_1Model_male	7	1	20	<?xml version="1.0"?>\n<Clock xmlns:dt="urn:schemas-microsoft-com:datatypes"><Description dt:dt="string">E-Prime Primary Realtime Clock</Description><StartTime><Timestamp dt:dt="int">0</Timestamp><DateUtc dt:dt="string">2017-04-25T14:03:17Z</DateUtc></StartTime><FrequencyChanges><FrequencyChange><Frequency dt:dt="r8">3312958</Frequency><Timestamp dt:dt="r8">76911437410</Timestamp><Current dt:dt="…	60.004	1	right	-397758575	04-25-2017	16:03:17	14:03:17	female	576	{LEFTARROW}	78							0	1506193	1506108	{LEFTARROW}	85	1504987	1504609	878	left8	6	17	555	mask6	0	1506092	0	1505892	eqm10_NoEyeNmodel1_dir	0	V	gazeCOD	GazeCoDxp	1	400	0	1505592	5	1505492
GazeCoD_1Model_male	7	1	20	<?xml version="1.0"?>\n<Clock xmlns:dt="urn:schemas-microsoft-com:datatypes"><Description dt:dt="string">E-Prime Primary Realtime Clock</Description><StartTime><Timestamp dt:dt="int">0</Timestamp><DateUtc dt:dt="string">2017-04-25T14:03:17Z</DateUtc></StartTime><FrequencyChanges><FrequencyChange><Frequency dt:dt="r8">3312958</Frequency><Timestamp dt:dt="r8">76911437410</Timestamp><Current dt:dt="…	60.004	1	right	-397758575	04-25-2017	16:03:17	14:03:17	female	577	{RIGHTARROW}	77							0	1508577	1507692	{RIGHTARROW}	885	1506566	1506208	858	right8	22	17	556	mask22	0	1507675	0	1507475	eqm10_NoEyeNmodel1_dir	90	H	gazeCOD	GazeCoDxp	1	400	0	1507175	9	1507075
GazeCoD_1Model_male	7	1	20	<?xml version="1.0"?>\n<Clock xmlns:dt="urn:schemas-microsoft-com:datatypes"><Description dt:dt="string">E-Prime Primary Realtime Clock</Description><StartTime><Timestamp dt:dt="int">0</Timestamp><DateUtc dt:dt="string">2017-04-25T14:03:17Z</DateUtc></StartTime><FrequencyChanges><FrequencyChange><Frequency dt:dt="r8">3312958</Frequency><Timestamp dt:dt="r8">76911437410</Timestamp><Current dt:dt="…	60.004	1	right	-397758575	04-25-2017	16:03:17	14:03:17	female	578	{LEFTARROW}	78							0	1510873	1509975	{LEFTARROW}	898	1508857	1508592	765	left8	28	17	557	mask28	0	1509958	0	1509758	eqm10_NoEyeNmodel1_dir	90	HV	gazeCOD	GazeCoDxp	1	400	0	1509458	1	1509358
GazeCoD_1Model_male	7	1	20	<?xml version="1.0"?>\n<Clock xmlns:dt="urn:schemas-microsoft-com:datatypes"><Description dt:dt="string">E-Prime Primary Realtime Clock</Description><StartTime><Timestamp dt:dt="int">0</Timestamp><DateUtc dt:dt="string">2017-04-25T14:03:17Z</DateUtc></StartTime><FrequencyChanges><FrequencyChange><Frequency dt:dt="r8">3312958</Frequency><Timestamp dt:dt="r8">76911437410</Timestamp><Current dt:dt="…	60.004	1	right	-397758575	04-25-2017	16:03:17	14:03:17	female	579	{RIGHTARROW}	77							0	1512465	1512425	{RIGHTARROW}	40	1511311	1510892	919	right8	33	17	558	mask33	0	1512408	0	1512208	eqm10_NoEyeNmodel1_dir	90	HV	gazeCOD	GazeCoDxp	1	400	0	1511908	-3	1511808
GazeCoD_1Model_male	7	1	20	<?xml version="1.0"?>\n<Clock xmlns:dt="urn:schemas-microsoft-com:datatypes"><Description dt:dt="string">E-Prime Primary Realtime Clock</Description><StartTime><Timestamp dt:dt="int">0</Timestamp><DateUtc dt:dt="string">2017-04-25T14:03:17Z</DateUtc></StartTime><FrequencyChanges><FrequencyChange><Frequency dt:dt="r8">3312958</Frequency><Timestamp dt:dt="r8">76911437410</Timestamp><Current dt:dt="…	60.004	1	right	-397758575	04-25-2017	16:03:17	14:03:17	female	580	{RIGHTARROW}	77							0	1513953	1513858	{RIGHTARROW}	95	1512731	1512475	756	right8	11	17	559	mask11	0	1513841	0	1513641	eqm10_NoEyeNmodel1_dir	0	V	gazeCOD	GazeCoDxp	1	400	0	1513341	10	1513241
[truncated: 1,442 more rows]
[truncated: 3 more columns]
