# Supplementary material for: Fixed or flexible? Orientation preference in identity and gaze processing in humans
Source: PLoS One. 2019 Jan 25;14(1):e0210503. doi: 10.1371/journal.pone.0210503 (PMC6347268; doi:10.1371/journal.pone.0210503)
Supplement: S3 File — Eprime log files were merged across gaze experiment sessions. (ZIP) [file pone.0210503.s005.zip › GazeCoD_1Model_male-8_merged.xlsx]

## Sheet: GazeCoD_1Model_male-8_merged
E:\GAZE\Gaze_data\GazeCoD_data\individual\GazeCoD_1Model_male-8_merged.emrg2
ExperimentName	Subject	Session	Age	Clock.Information	Display.RefreshRate	Group	Handedness	RandomSeed	SessionDate	SessionTime	SessionTimeUtc	Sex	Block	Correct	Direction	FamiFiltered	FamiFiltered.Cycle	FamiFiltered.Sample	FamiFullSpectrum	FamiFullSpectrum.Cycle	FamiFullSpectrum.Sample	fixation.ACC	fixation.OffsetTime	fixation.OnsetTime	fixation.RESP	fixation.RT	fixation4.OffsetTime	fixation4.OnsetTime	fixdur	Gaze	GazeCoDxp	GazeCoDxp.Cycle	GazeCoDxp.Sample	mask	MASK.DurationError	MASK.OffsetTime	MASK.OnsetDelay	MASK.OnsetTime	Model	Orientation	Orilabel	Procedure	Running	STIMULUS.ACC	STIMULUS.Duration	STIMULUS.DurationError	STIMULUS.OffsetTime	STIMULUS.OnsetDelay	STIMULUS.OnsetTime
GazeCoD_1Model_male	8	1	36	<?xml version="1.0"?>\n<Clock xmlns:dt="urn:schemas-microsoft-com:datatypes"><Description dt:dt="string">E-Prime Primary Realtime Clock</Description><StartTime><Timestamp dt:dt="int">0</Timestamp><DateUtc dt:dt="string">2017-05-02T09:09:23Z</DateUtc></StartTime><FrequencyChanges><FrequencyChange><Frequency dt:dt="r8">3312871</Frequency><Timestamp dt:dt="r8">810782772</Timestamp><Current dt:dt="r8…	60.002	1	right	811437291	2017-02-05	11:09:23	09:09:23	female	1	{LEFTARROW}	78				12	1	1	0	195755	195073	{DOWNARROW}	682	193935	193456	979					mask33	0	195039	0	194839	eqf04_NoEyeNmodel6_dir	eq		Fami	FamiFullSpectrum	0	400	0	194539	4	194439
GazeCoD_1Model_male	8	1	36	<?xml version="1.0"?>\n<Clock xmlns:dt="urn:schemas-microsoft-com:datatypes"><Description dt:dt="string">E-Prime Primary Realtime Clock</Description><StartTime><Timestamp dt:dt="int">0</Timestamp><DateUtc dt:dt="string">2017-05-02T09:09:23Z</DateUtc></StartTime><FrequencyChanges><FrequencyChange><Frequency dt:dt="r8">3312871</Frequency><Timestamp dt:dt="r8">810782772</Timestamp><Current dt:dt="r8…	60.002	1	right	811437291	2017-02-05	11:09:23	09:09:23	female	2	{RIGHTARROW}	77				7	1	2	0	198067	197856	{RIGHTARROW}	211	196724	196423	801					mask28	0	197822	-1	197622	eqf04_NoEyeNmodel6_dir	eq		Fami	FamiFullSpectrum	1	400	0	197323	-1	197223
GazeCoD_1Model_male	8	1	36	<?xml version="1.0"?>\n<Clock xmlns:dt="urn:schemas-microsoft-com:datatypes"><Description dt:dt="string">E-Prime Primary Realtime Clock</Description><StartTime><Timestamp dt:dt="int">0</Timestamp><DateUtc dt:dt="string">2017-05-02T09:09:23Z</DateUtc></StartTime><FrequencyChanges><FrequencyChange><Frequency dt:dt="r8">3312871</Frequency><Timestamp dt:dt="r8">810782772</Timestamp><Current dt:dt="r8…	60.002	1	right	811437291	2017-02-05	11:09:23	09:09:23	female	3	{LEFTARROW}	78				11	1	3	0	200419	200106	{LEFTARROW}	313	198994	198622	872					mask32	0	200089	0	199889	eqf04_NoEyeNmodel6_dir	eq		Fami	FamiFullSpectrum	1	400	0	199589	-5	199489
GazeCoD_1Model_male	8	1	36	<?xml version="1.0"?>\n<Clock xmlns:dt="urn:schemas-microsoft-com:datatypes"><Description dt:dt="string">E-Prime Primary Realtime Clock</Description><StartTime><Timestamp dt:dt="int">0</Timestamp><DateUtc dt:dt="string">2017-05-02T09:09:23Z</DateUtc></StartTime><FrequencyChanges><FrequencyChange><Frequency dt:dt="r8">3312871</Frequency><Timestamp dt:dt="r8">810782772</Timestamp><Current dt:dt="r8…	60.002	1	right	811437291	2017-02-05	11:09:23	09:09:23	female	4	{DOWNARROW}	79				2	1	4	0	203627	202556	{DOWNARROW}	1071	201433	200972	961					mask23	0	202539	0	202339	eqf04_NoEyeNmodel6_dir	eq		Fami	FamiFullSpectrum	1	400	0	202039	6	201939
GazeCoD_1Model_male	8	1	36	<?xml version="1.0"?>\n<Clock xmlns:dt="urn:schemas-microsoft-com:datatypes"><Description dt:dt="string">E-Prime Primary Realtime Clock</Description><StartTime><Timestamp dt:dt="int">0</Timestamp><DateUtc dt:dt="string">2017-05-02T09:09:23Z</DateUtc></StartTime><FrequencyChanges><FrequencyChange><Frequency dt:dt="r8">3312871</Frequency><Timestamp dt:dt="r8">810782772</Timestamp><Current dt:dt="r8…	60.002	1	right	811437291	2017-02-05	11:09:23	09:09:23	female	5	{RIGHTARROW}	77				5	1	5	0	205875	205772	{RIGHTARROW}	103	204645	204189	956					mask26	0	205739	-1	205539	eqf04_NoEyeNmodel6_dir	eq		Fami	FamiFullSpectrum	1	400	0	205240	-5	205140
GazeCoD_1Model_male	8	1	36	<?xml version="1.0"?>\n<Clock xmlns:dt="urn:schemas-microsoft-com:datatypes"><Description dt:dt="string">E-Prime Primary Realtime Clock</Description><StartTime><Timestamp dt:dt="int">0</Timestamp><DateUtc dt:dt="string">2017-05-02T09:09:23Z</DateUtc></StartTime><FrequencyChanges><FrequencyChange><Frequency dt:dt="r8">3312871</Frequency><Timestamp dt:dt="r8">810782772</Timestamp><Current dt:dt="r8…	60.002	1	right	811437291	2017-02-05	11:09:23	09:09:23	female	6	{DOWNARROW}	79				3	1	6	0	208091	207956	{DOWNARROW}	135	206833	206439	894					mask24	0	207939	0	207739	eqf04_NoEyeNmodel6_dir	eq		Fami	FamiFullSpectrum	1	400	0	207439	6	207339
GazeCoD_1Model_male	8	1	36	<?xml version="1.0"?>\n<Clock xmlns:dt="urn:schemas-microsoft-com:datatypes"><Description dt:dt="string">E-Prime Primary Realtime Clock</Description><StartTime><Timestamp dt:dt="int">0</Timestamp><DateUtc dt:dt="string">2017-05-02T09:09:23Z</DateUtc></StartTime><FrequencyChanges><FrequencyChange><Frequency dt:dt="r8">3312871</Frequency><Timestamp dt:dt="r8">810782772</Timestamp><Current dt:dt="r8…	60.002	1	right	811437291	2017-02-05	11:09:23	09:09:23	female	7	{DOWNARROW}	79				4	1	7	0	210363	210022	{DOWNARROW}	341	208906	208656	750					mask25	0	210005	0	209805	eqf04_NoEyeNmodel6_dir	eq		Fami	FamiFullSpectrum	1	400	0	209505	-1	209405
GazeCoD_1Model_male	8	1	36	<?xml version="1.0"?>\n<Clock xmlns:dt="urn:schemas-microsoft-com:datatypes"><Description dt:dt="string">E-Prime Primary Realtime Clock</Description><StartTime><Timestamp dt:dt="int">0</Timestamp><DateUtc dt:dt="string">2017-05-02T09:09:23Z</DateUtc></StartTime><FrequencyChanges><FrequencyChange><Frequency dt:dt="r8">3312871</Frequency><Timestamp dt:dt="r8">810782772</Timestamp><Current dt:dt="r8…	60.002	1	right	811437291	2017-02-05	11:09:23	09:09:23	female	8	{RIGHTARROW}	77				8	1	8	0	212667	212489	{RIGHTARROW}	178	211360	210922	938					mask29	0	212455	0	212255	eqf04_NoEyeNmodel6_dir	eq		Fami	FamiFullSpectrum	1	400	0	211955	-5	211855
GazeCoD_1Model_male	8	1	36	<?xml version="1.0"?>\n<Clock xmlns:dt="urn:schemas-microsoft-com:datatypes"><Description dt:dt="string">E-Prime Primary Realtime Clock</Description><StartTime><Timestamp dt:dt="int">0</Timestamp><DateUtc dt:dt="string">2017-05-02T09:09:23Z</DateUtc></StartTime><FrequencyChanges><FrequencyChange><Frequency dt:dt="r8">3312871</Frequency><Timestamp dt:dt="r8">810782772</Timestamp><Current dt:dt="r8…	60.002	1	right	811437291	2017-02-05	11:09:23	09:09:23	female	9	{LEFTARROW}	78				10	1	9	0	214987	214839	{LEFTARROW}	148	213707	213222	985					mask31	0	214805	0	214605	eqf04_NoEyeNmodel6_dir	eq		Fami	FamiFullSpectrum	1	400	0	214305	-2	214205
GazeCoD_1Model_male	8	1	36	<?xml version="1.0"?>\n<Clock xmlns:dt="urn:schemas-microsoft-com:datatypes"><Description dt:dt="string">E-Prime Primary Realtime Clock</Description><StartTime><Timestamp dt:dt="int">0</Timestamp><DateUtc dt:dt="string">2017-05-02T09:09:23Z</DateUtc></StartTime><FrequencyChanges><FrequencyChange><Frequency dt:dt="r8">3312871</Frequency><Timestamp dt:dt="r8">810782772</Timestamp><Current dt:dt="r8…	60.002	1	right	811437291	2017-02-05	11:09:23	09:09:23	female	10	{LEFTARROW}	78				9	1	10	0	217323	216939	{LEFTARROW}	384	215803	215539	764					mask30	0	216905	0	216705	eqf04_NoEyeNmodel6_dir	eq		Fami	FamiFullSpectrum	1	400	0	216405	2	216305
GazeCoD_1Model_male	8	1	36	<?xml version="1.0"?>\n<Clock xmlns:dt="urn:schemas-microsoft-com:datatypes"><Description dt:dt="string">E-Prime Primary Realtime Clock</Description><StartTime><Timestamp dt:dt="int">0</Timestamp><DateUtc dt:dt="string">2017-05-02T09:09:23Z</DateUtc></StartTime><FrequencyChanges><FrequencyChange><Frequency dt:dt="r8">3312871</Frequency><Timestamp dt:dt="r8">810782772</Timestamp><Current dt:dt="r8…	60.002	1	right	811437291	2017-02-05	11:09:23	09:09:23	female	11	{RIGHTARROW}	77				6	1	11	0	219571	219355	{RIGHTARROW}	216	218217	217889	828					mask27	0	219322	0	219122	eqf04_NoEyeNmodel6_dir	eq		Fami	FamiFullSpectrum	1	400	0	218822	5	218722
GazeCoD_1Model_male	8	1	36	<?xml version="1.0"?>\n<Clock xmlns:dt="urn:schemas-microsoft-com:datatypes"><Description dt:dt="string">E-Prime Primary Realtime Clock</Description><StartTime><Timestamp dt:dt="int">0</Timestamp><DateUtc dt:dt="string">2017-05-02T09:09:23Z</DateUtc></StartTime><FrequencyChanges><FrequencyChange><Frequency dt:dt="r8">3312871</Frequency><Timestamp dt:dt="r8">810782772</Timestamp><Current dt:dt="r8…	60.002	1	right	811437291	2017-02-05	11:09:23	09:09:23	female	12	{DOWNARROW}	79				1	1	12	0	221979	221738	{DOWNARROW}	240	220620	220138	982					mask22	0	221722	0	221522	eqf04_NoEyeNmodel6_dir	eq		Fami	FamiFullSpectrum	1	400	0	221222	2	221122
GazeCoD_1Model_male	8	1	36	<?xml version="1.0"?>\n<Clock xmlns:dt="urn:schemas-microsoft-com:datatypes"><Description dt:dt="string">E-Prime Primary Realtime Clock</Description><StartTime><Timestamp dt:dt="int">0</Timestamp><DateUtc dt:dt="string">2017-05-02T09:09:23Z</DateUtc></StartTime><FrequencyChanges><FrequencyChange><Frequency dt:dt="r8">3312871</Frequency><Timestamp dt:dt="r8">810782772</Timestamp><Current dt:dt="r8…	60.002	1	right	811437291	2017-02-05	11:09:23	09:09:23	female	13	{LEFTARROW}	78	3	1	1				0	235394	234888	{DOWNARROW}	506	233774	233405	869					mask9	0	234871	0	234671	eqf04_NoEyeNmodel6_dir	0		FamiFilt	FamiFiltered	0	400	0	234371	-3	234271
GazeCoD_1Model_male	8	1	36	<?xml version="1.0"?>\n<Clock xmlns:dt="urn:schemas-microsoft-com:datatypes"><Description dt:dt="string">E-Prime Primary Realtime Clock</Description><StartTime><Timestamp dt:dt="int">0</Timestamp><DateUtc dt:dt="string">2017-05-02T09:09:23Z</DateUtc></StartTime><FrequencyChanges><FrequencyChange><Frequency dt:dt="r8">3312871</Frequency><Timestamp dt:dt="r8">810782772</Timestamp><Current dt:dt="r8…	60.002	1	right	811437291	2017-02-05	11:09:23	09:09:23	female	14	{LEFTARROW}	78	6	1	2				0	237370	236938	{DOWNARROW}	432	235761	235421	840					mask15	0	236921	0	236721	eqf04_NoEyeNmodel6_dir	90		FamiFilt	FamiFiltered	0	400	0	236421	60	236321
GazeCoD_1Model_male	8	1	36	<?xml version="1.0"?>\n<Clock xmlns:dt="urn:schemas-microsoft-com:datatypes"><Description dt:dt="string">E-Prime Primary Realtime Clock</Description><StartTime><Timestamp dt:dt="int">0</Timestamp><DateUtc dt:dt="string">2017-05-02T09:09:23Z</DateUtc></StartTime><FrequencyChanges><FrequencyChange><Frequency dt:dt="r8">3312871</Frequency><Timestamp dt:dt="r8">810782772</Timestamp><Current dt:dt="r8…	60.002	1	right	811437291	2017-02-05	11:09:23	09:09:23	female	15	{RIGHTARROW}	77	5	1	3				0	239386	238955	{RIGHTARROW}	431	237839	237388	951					mask14	0	238938	0	238738	eqf04_NoEyeNmodel6_dir	90		FamiFilt	FamiFiltered	1	400	0	238438	-1	238338
GazeCoD_1Model_male	8	1	36	<?xml version="1.0"?>\n<Clock xmlns:dt="urn:schemas-microsoft-com:datatypes"><Description dt:dt="string">E-Prime Primary Realtime Clock</Description><StartTime><Timestamp dt:dt="int">0</Timestamp><DateUtc dt:dt="string">2017-05-02T09:09:23Z</DateUtc></StartTime><FrequencyChanges><FrequencyChange><Frequency dt:dt="r8">3312871</Frequency><Timestamp dt:dt="r8">810782772</Timestamp><Current dt:dt="r8…	60.002	1	right	811437291	2017-02-05	11:09:23	09:09:23	female	16	{LEFTARROW}	78	9	1	4				0	241218	240854	{LEFTARROW}	364	239730	239405	825					mask27	0	240838	0	240638	eqf04_NoEyeNmodel6_dir	90		FamiFilt	FamiFiltered	1	400	0	240338	8	240238
GazeCoD_1Model_male	8	1	36	<?xml version="1.0"?>\n<Clock xmlns:dt="urn:schemas-microsoft-com:datatypes"><Description dt:dt="string">E-Prime Primary Realtime Clock</Description><StartTime><Timestamp dt:dt="int">0</Timestamp><DateUtc dt:dt="string">2017-05-02T09:09:23Z</DateUtc></StartTime><FrequencyChanges><FrequencyChange><Frequency dt:dt="r8">3312871</Frequency><Timestamp dt:dt="r8">810782772</Timestamp><Current dt:dt="r8…	60.002	1	right	811437291	2017-02-05	11:09:23	09:09:23	female	17	{DOWNARROW}	79	7	1	5				0	243026	242671	{RIGHTARROW}	355	241539	241238	801					mask25	0	242638	0	242438	eqf04_NoEyeNmodel6_dir	90		FamiFilt	FamiFiltered	0	400	0	242138	-1	242038
GazeCoD_1Model_male	8	1	36	<?xml version="1.0"?>\n<Clock xmlns:dt="urn:schemas-microsoft-com:datatypes"><Description dt:dt="string">E-Prime Primary Realtime Clock</Description><StartTime><Timestamp dt:dt="int">0</Timestamp><DateUtc dt:dt="string">2017-05-02T09:09:23Z</DateUtc></StartTime><FrequencyChanges><FrequencyChange><Frequency dt:dt="r8">3312871</Frequency><Timestamp dt:dt="r8">810782772</Timestamp><Current dt:dt="r8…	60.002	1	right	811437291	2017-02-05	11:09:23	09:09:23	female	18	{DOWNARROW}	79	4	1	6				0	244962	244571	{DOWNARROW}	391	243432	243054	878					mask13	0	244538	0	244338	eqf04_NoEyeNmodel6_dir	90		FamiFilt	FamiFiltered	1	400	0	244038	6	243938
GazeCoD_1Model_male	8	1	36	<?xml version="1.0"?>\n<Clock xmlns:dt="urn:schemas-microsoft-com:datatypes"><Description dt:dt="string">E-Prime Primary Realtime Clock</Description><StartTime><Timestamp dt:dt="int">0</Timestamp><DateUtc dt:dt="string">2017-05-02T09:09:23Z</DateUtc></StartTime><FrequencyChanges><FrequencyChange><Frequency dt:dt="r8">3312871</Frequency><Timestamp dt:dt="r8">810782772</Timestamp><Current dt:dt="r8…	60.002	1	right	811437291	2017-02-05	11:09:23	09:09:23	female	19	{RIGHTARROW}	77	2	1	7				0	246810	246421	{RIGHTARROW}	389	245296	244988	808					mask5	0	246404	0	246204	eqf04_NoEyeNmodel6_dir	0		FamiFilt	FamiFiltered	1	400	0	245904	8	245804
GazeCoD_1Model_male	8	1	36	<?xml version="1.0"?>\n<Clock xmlns:dt="urn:schemas-microsoft-com:datatypes"><Description dt:dt="string">E-Prime Primary Realtime Clock</Description><StartTime><Timestamp dt:dt="int">0</Timestamp><DateUtc dt:dt="string">2017-05-02T09:09:23Z</DateUtc></StartTime><FrequencyChanges><FrequencyChange><Frequency dt:dt="r8">3312871</Frequency><Timestamp dt:dt="r8">810782772</Timestamp><Current dt:dt="r8…	60.002	1	right	811437291	2017-02-05	11:09:23	09:09:23	female	20	{RIGHTARROW}	77	8	1	8				0	248794	248304	{RIGHTARROW}	490	247171	246838	833					mask26	0	248271	0	248071	eqf04_NoEyeNmodel6_dir	90		FamiFilt	FamiFiltered	1	400	0	247771	0	247671
GazeCoD_1Model_male	8	1	36	<?xml version="1.0"?>\n<Clock xmlns:dt="urn:schemas-microsoft-com:datatypes"><Description dt:dt="string">E-Prime Primary Realtime Clock</Description><StartTime><Timestamp dt:dt="int">0</Timestamp><DateUtc dt:dt="string">2017-05-02T09:09:23Z</DateUtc></StartTime><FrequencyChanges><FrequencyChange><Frequency dt:dt="r8">3312871</Frequency><Timestamp dt:dt="r8">810782772</Timestamp><Current dt:dt="r8…	60.002	1	right	811437291	2017-02-05	11:09:23	09:09:23	female	21	{DOWNARROW}	79	1	1	9				0	250642	250271	{DOWNARROW}	371	249143	248821	822					mask1	0	250238	0	250038	eqf04_NoEyeNmodel6_dir	0		FamiFilt	FamiFiltered	1	400	0	249738	-5	249638
GazeCoD_1Model_male	8	1	36	<?xml version="1.0"?>\n<Clock xmlns:dt="urn:schemas-microsoft-com:datatypes"><Description dt:dt="string">E-Prime Primary Realtime Clock</Description><StartTime><Timestamp dt:dt="int">0</Timestamp><DateUtc dt:dt="string">2017-05-02T09:09:23Z</DateUtc></StartTime><FrequencyChanges><FrequencyChange><Frequency dt:dt="r8">3312871</Frequency><Timestamp dt:dt="r8">810782772</Timestamp><Current dt:dt="r8…	60.002	1	right	811437291	2017-02-05	11:09:23	09:09:23	female	22	{LEFTARROW}	51							0	269625	269354	{DOWNARROW}	271	268215	267837	878	left3,2	14	1	1	mask14	0	269320	0	269120	eqm10_NoEyeNmodel1_dir	90	H	gazeCOD	GazeCoDxp	0	400	0	268820	5	268720
GazeCoD_1Model_male	8	1	36	<?xml version="1.0"?>\n<Clock xmlns:dt="urn:schemas-microsoft-com:datatypes"><Description dt:dt="string">E-Prime Primary Realtime Clock</Description><StartTime><Timestamp dt:dt="int">0</Timestamp><DateUtc dt:dt="string">2017-05-02T09:09:23Z</DateUtc></StartTime><FrequencyChanges><FrequencyChange><Frequency dt:dt="r8">3312871</Frequency><Timestamp dt:dt="r8">810782772</Timestamp><Current dt:dt="r8…	60.002	1	right	811437291	2017-02-05	11:09:23	09:09:23	female	23	{LEFTARROW}	53							0	271673	271153	{DOWNARROW}	520	270011	269654	857	left4,8	4	1	2	mask4	0	271120	0	270920	eqm10_NoEyeNmodel1_dir	0	V	gazeCOD	GazeCoDxp	0	400	0	270620	9	270520
GazeCoD_1Model_male	8	1	36	<?xml version="1.0"?>\n<Clock xmlns:dt="urn:schemas-microsoft-com:datatypes"><Description dt:dt="string">E-Prime Primary Realtime Clock</Description><StartTime><Timestamp dt:dt="int">0</Timestamp><DateUtc dt:dt="string">2017-05-02T09:09:23Z</DateUtc></StartTime><FrequencyChanges><FrequencyChange><Frequency dt:dt="r8">3312871</Frequency><Timestamp dt:dt="r8">810782772</Timestamp><Current dt:dt="r8…	60.002	1	right	811437291	2017-02-05	11:09:23	09:09:23	female	24	{RIGHTARROW}	40							0	273833	273253	{RIGHTARROW}	580	272110	271703	907	right6,4	32	1	3	mask32	0	273220	0	273020	eqm10_NoEyeNmodel1_dir	90	HV	gazeCOD	GazeCoDxp	1	400	0	272720	10	272620
GazeCoD_1Model_male	8	1	36	<?xml version="1.0"?>\n<Clock xmlns:dt="urn:schemas-microsoft-com:datatypes"><Description dt:dt="string">E-Prime Primary Realtime Clock</Description><StartTime><Timestamp dt:dt="int">0</Timestamp><DateUtc dt:dt="string">2017-05-02T09:09:23Z</DateUtc></StartTime><FrequencyChanges><FrequencyChange><Frequency dt:dt="r8">3312871</Frequency><Timestamp dt:dt="r8">810782772</Timestamp><Current dt:dt="r8…	60.002	1	right	811437291	2017-02-05	11:09:23	09:09:23	female	25	{LEFTARROW}	51							0	275841	275387	{DOWNARROW}	454	274276	273853	923	left3,2	3	1	4	mask3	0	275370	-1	275170	eqm10_NoEyeNmodel1_dir	0	V	gazeCOD	GazeCoDxp	0	400	0	274871	-5	274771
GazeCoD_1Model_male	8	1	36	<?xml version="1.0"?>\n<Clock xmlns:dt="urn:schemas-microsoft-com:datatypes"><Description dt:dt="string">E-Prime Primary Realtime Clock</Description><StartTime><Timestamp dt:dt="int">0</Timestamp><DateUtc dt:dt="string">2017-05-02T09:09:23Z</DateUtc></StartTime><FrequencyChanges><FrequencyChange><Frequency dt:dt="r8">3312871</Frequency><Timestamp dt:dt="r8">810782772</Timestamp><Current dt:dt="r8…	60.002	1	right	811437291	2017-02-05	11:09:23	09:09:23	female	26	{RIGHTARROW}	46							0	277849	277337	{DOWNARROW}	512	276194	275870	824	right1,6	29	1	5	mask29	0	277303	0	277103	eqm10_NoEyeNmodel1_dir	90	HV	gazeCOD	GazeCoDxp	0	400	0	276803	9	276703
GazeCoD_1Model_male	8	1	36	<?xml version="1.0"?>\n<Clock xmlns:dt="urn:schemas-microsoft-com:datatypes"><Description dt:dt="string">E-Prime Primary Realtime Clock</Description><StartTime><Timestamp dt:dt="int">0</Timestamp><DateUtc dt:dt="string">2017-05-02T09:09:23Z</DateUtc></StartTime><FrequencyChanges><FrequencyChange><Frequency dt:dt="r8">3312871</Frequency><Timestamp dt:dt="r8">810782772</Timestamp><Current dt:dt="r8…	60.002	1	right	811437291	2017-02-05	11:09:23	09:09:23	female	27	{DOWNARROW}	79							0	279793	279270	{DOWNARROW}	523	278138	277870	768	DG0	12	1	6	mask12	0	279237	0	279037	eqm10_NoEyeNmodel1_dir	90	H	gazeCOD	GazeCoDxp	1	400	0	278737	-1	278637
GazeCoD_1Model_male	8	1	36	<?xml version="1.0"?>\n<Clock xmlns:dt="urn:schemas-microsoft-com:datatypes"><Description dt:dt="string">E-Prime Primary Realtime Clock</Description><StartTime><Timestamp dt:dt="int">0</Timestamp><DateUtc dt:dt="string">2017-05-02T09:09:23Z</DateUtc></StartTime><FrequencyChanges><FrequencyChange><Frequency dt:dt="r8">3312871</Frequency><Timestamp dt:dt="r8">810782772</Timestamp><Current dt:dt="r8…	60.002	1	right	811437291	2017-02-05	11:09:23	09:09:23	female	28	{RIGHTARROW}	46							0	281793	281386	{DOWNARROW}	407	280245	279820	925	right1,6	7	1	7	mask7	0	281353	0	281153	eqm10_NoEyeNmodel1_dir	0	V	gazeCOD	GazeCoDxp	0	400	0	280853	8	280753
GazeCoD_1Model_male	8	1	36	<?xml version="1.0"?>\n<Clock xmlns:dt="urn:schemas-microsoft-com:datatypes"><Description dt:dt="string">E-Prime Primary Realtime Clock</Description><StartTime><Timestamp dt:dt="int">0</Timestamp><DateUtc dt:dt="string">2017-05-02T09:09:23Z</DateUtc></StartTime><FrequencyChanges><FrequencyChange><Frequency dt:dt="r8">3312871</Frequency><Timestamp dt:dt="r8">810782772</Timestamp><Current dt:dt="r8…	60.002	1	right	811437291	2017-02-05	11:09:23	09:09:23	female	29	{DOWNARROW}	79							0	283697	283270	{DOWNARROW}	427	282132	281820	812	DG0	1	1	8	mask1	0	283236	0	283036	eqm10_NoEyeNmodel1_dir	0	V	gazeCOD	GazeCoDxp	1	400	0	282736	4	282636
GazeCoD_1Model_male	8	1	36	<?xml version="1.0"?>\n<Clock xmlns:dt="urn:schemas-microsoft-com:datatypes"><Description dt:dt="string">E-Prime Primary Realtime Clock</Description><StartTime><Timestamp dt:dt="int">0</Timestamp><DateUtc dt:dt="string">2017-05-02T09:09:23Z</DateUtc></StartTime><FrequencyChanges><FrequencyChange><Frequency dt:dt="r8">3312871</Frequency><Timestamp dt:dt="r8">810782772</Timestamp><Current dt:dt="r8…	60.002	1	right	811437291	2017-02-05	11:09:23	09:09:23	female	30	{LEFTARROW}	55							0	285833	285304	{LEFTARROW}	528	284176	283720	956	left6,4	5	1	9	mask5	0	285286	0	285086	eqm10_NoEyeNmodel1_dir	0	V	gazeCOD	GazeCoDxp	1	400	0	284786	10	284686
GazeCoD_1Model_male	8	1	36	<?xml version="1.0"?>\n<Clock xmlns:dt="urn:schemas-microsoft-com:datatypes"><Description dt:dt="string">E-Prime Primary Realtime Clock</Description><StartTime><Timestamp dt:dt="int">0</Timestamp><DateUtc dt:dt="string">2017-05-02T09:09:23Z</DateUtc></StartTime><FrequencyChanges><FrequencyChange><Frequency dt:dt="r8">3312871</Frequency><Timestamp dt:dt="r8">810782772</Timestamp><Current dt:dt="r8…	60.002	1	right	811437291	2017-02-05	11:09:23	09:09:23	female	31	{LEFTARROW}	78							0	287864	287403	{LEFTARROW}	461	286269	285853	916	left8	6	1	10	mask6	0	287370	0	287170	eqm10_NoEyeNmodel1_dir	0	V	gazeCOD	GazeCoDxp	1	400	0	286870	1	286770
GazeCoD_1Model_male	8	1	36	<?xml version="1.0"?>\n<Clock xmlns:dt="urn:schemas-microsoft-com:datatypes"><Description dt:dt="string">E-Prime Primary Realtime Clock</Description><StartTime><Timestamp dt:dt="int">0</Timestamp><DateUtc dt:dt="string">2017-05-02T09:09:23Z</DateUtc></StartTime><FrequencyChanges><FrequencyChange><Frequency dt:dt="r8">3312871</Frequency><Timestamp dt:dt="r8">810782772</Timestamp><Current dt:dt="r8…	60.002	1	right	811437291	2017-02-05	11:09:23	09:09:23	female	32	{LEFTARROW}	53							0	289960	289436	{DOWNARROW}	524	288306	287886	920	left4,8	15	1	11	mask15	0	289403	0	289203	eqm10_NoEyeNmodel1_dir	90	H	gazeCOD	GazeCoDxp	0	400	0	288903	-3	288803
GazeCoD_1Model_male	8	1	36	<?xml version="1.0"?>\n<Clock xmlns:dt="urn:schemas-microsoft-com:datatypes"><Description dt:dt="string">E-Prime Primary Realtime Clock</Description><StartTime><Timestamp dt:dt="int">0</Timestamp><DateUtc dt:dt="string">2017-05-02T09:09:23Z</DateUtc></StartTime><FrequencyChanges><FrequencyChange><Frequency dt:dt="r8">3312871</Frequency><Timestamp dt:dt="r8">810782772</Timestamp><Current dt:dt="r8…	60.002	1	right	811437291	2017-02-05	11:09:23	09:09:23	female	33	{RIGHTARROW}	46							0	291848	291519	{DOWNARROW}	329	290386	289986	900	right1,6	18	1	12	mask18	0	291486	0	291286	eqm10_NoEyeNmodel1_dir	90	H	gazeCOD	GazeCoDxp	0	400	0	290986	0	290886
GazeCoD_1Model_male	8	1	36	<?xml version="1.0"?>\n<Clock xmlns:dt="urn:schemas-microsoft-com:datatypes"><Description dt:dt="string">E-Prime Primary Realtime Clock</Description><StartTime><Timestamp dt:dt="int">0</Timestamp><DateUtc dt:dt="string">2017-05-02T09:09:23Z</DateUtc></StartTime><FrequencyChanges><FrequencyChange><Frequency dt:dt="r8">3312871</Frequency><Timestamp dt:dt="r8">810782772</Timestamp><Current dt:dt="r8…	60.002	1	right	811437291	2017-02-05	11:09:23	09:09:23	female	34	{RIGHTARROW}	44							0	294088	293503	{DOWNARROW}	585	292359	291869	990	right3,2	19	1	13	mask19	0	293469	0	293269	eqm10_NoEyeNmodel1_dir	90	H	gazeCOD	GazeCoDxp	0	400	0	292969	10	292869
GazeCoD_1Model_male	8	1	36	<?xml version="1.0"?>\n<Clock xmlns:dt="urn:schemas-microsoft-com:datatypes"><Description dt:dt="string">E-Prime Primary Realtime Clock</Description><StartTime><Timestamp dt:dt="int">0</Timestamp><DateUtc dt:dt="string">2017-05-02T09:09:23Z</DateUtc></StartTime><FrequencyChanges><FrequencyChange><Frequency dt:dt="r8">3312871</Frequency><Timestamp dt:dt="r8">810782772</Timestamp><Current dt:dt="r8…	60.002	1	right	811437291	2017-02-05	11:09:23	09:09:23	female	35	{RIGHTARROW}	40							0	295968	295619	{RIGHTARROW}	349	294485	294119	866	right6,4	10	1	14	mask10	0	295586	0	295386	eqm10_NoEyeNmodel1_dir	0	V	gazeCOD	GazeCoDxp	1	400	0	295086	1	294986
GazeCoD_1Model_male	8	1	36	<?xml version="1.0"?>\n<Clock xmlns:dt="urn:schemas-microsoft-com:datatypes"><Description dt:dt="string">E-Prime Primary Realtime Clock</Description><StartTime><Timestamp dt:dt="int">0</Timestamp><DateUtc dt:dt="string">2017-05-02T09:09:23Z</DateUtc></StartTime><FrequencyChanges><FrequencyChange><Frequency dt:dt="r8">3312871</Frequency><Timestamp dt:dt="r8">810782772</Timestamp><Current dt:dt="r8…	60.002	1	right	811437291	2017-02-05	11:09:23	09:09:23	female	36	{LEFTARROW}	49							0	297872	297469	{DOWNARROW}	403	296333	296003	830	left1,6	24	1	15	mask24	0	297436	0	297236	eqm10_NoEyeNmodel1_dir	90	HV	gazeCOD	GazeCoDxp	0	400	0	296936	3	296836
GazeCoD_1Model_male	8	1	36	<?xml version="1.0"?>\n<Clock xmlns:dt="urn:schemas-microsoft-com:datatypes"><Description dt:dt="string">E-Prime Primary Realtime Clock</Description><StartTime><Timestamp dt:dt="int">0</Timestamp><DateUtc dt:dt="string">2017-05-02T09:09:23Z</DateUtc></StartTime><FrequencyChanges><FrequencyChange><Frequency dt:dt="r8">3312871</Frequency><Timestamp dt:dt="r8">810782772</Timestamp><Current dt:dt="r8…	60.002	1	right	811437291	2017-02-05	11:09:23	09:09:23	female	37	{LEFTARROW}	78							0	299896	299486	{LEFTARROW}	410	298343	297903	940	left8	17	1	16	mask17	0	299453	0	299253	eqm10_NoEyeNmodel1_dir	90	H	gazeCOD	GazeCoDxp	1	400	0	298953	10	298853
GazeCoD_1Model_male	8	1	36	<?xml version="1.0"?>\n<Clock xmlns:dt="urn:schemas-microsoft-com:datatypes"><Description dt:dt="string">E-Prime Primary Realtime Clock</Description><StartTime><Timestamp dt:dt="int">0</Timestamp><DateUtc dt:dt="string">2017-05-02T09:09:23Z</DateUtc></StartTime><FrequencyChanges><FrequencyChange><Frequency dt:dt="r8">3312871</Frequency><Timestamp dt:dt="r8">810782772</Timestamp><Current dt:dt="r8…	60.002	1	right	811437291	2017-02-05	11:09:23	09:09:23	female	38	{RIGHTARROW}	77							0	301856	301419	{RIGHTARROW}	437	300281	299919	862	right8	22	1	17	mask22	0	301386	0	301186	eqm10_NoEyeNmodel1_dir	90	H	gazeCOD	GazeCoDxp	1	400	0	300886	5	300786
GazeCoD_1Model_male	8	1	36	<?xml version="1.0"?>\n<Clock xmlns:dt="urn:schemas-microsoft-com:datatypes"><Description dt:dt="string">E-Prime Primary Realtime Clock</Description><StartTime><Timestamp dt:dt="int">0</Timestamp><DateUtc dt:dt="string">2017-05-02T09:09:23Z</DateUtc></StartTime><FrequencyChanges><FrequencyChange><Frequency dt:dt="r8">3312871</Frequency><Timestamp dt:dt="r8">810782772</Timestamp><Current dt:dt="r8…	60.002	1	right	811437291	2017-02-05	11:09:23	09:09:23	female	39	{LEFTARROW}	49							0	303840	303402	{DOWNARROW}	438	302265	301886	879	left1,6	2	1	18	mask2	0	303369	0	303169	eqm10_NoEyeNmodel1_dir	0	V	gazeCOD	GazeCoDxp	0	400	0	302869	4	302769
GazeCoD_1Model_male	8	1	36	<?xml version="1.0"?>\n<Clock xmlns:dt="urn:schemas-microsoft-com:datatypes"><Description dt:dt="string">E-Prime Primary Realtime Clock</Description><StartTime><Timestamp dt:dt="int">0</Timestamp><DateUtc dt:dt="string">2017-05-02T09:09:23Z</DateUtc></StartTime><FrequencyChanges><FrequencyChange><Frequency dt:dt="r8">3312871</Frequency><Timestamp dt:dt="r8">810782772</Timestamp><Current dt:dt="r8…	60.002	1	right	811437291	2017-02-05	11:09:23	09:09:23	female	40	{LEFTARROW}	78							0	305848	305419	{LEFTARROW}	429	304287	303869	918	left8	28	1	19	mask28	0	305386	0	305186	eqm10_NoEyeNmodel1_dir	90	HV	gazeCOD	GazeCoDxp	1	400	0	304886	-1	304786
GazeCoD_1Model_male	8	1	36	<?xml version="1.0"?>\n<Clock xmlns:dt="urn:schemas-microsoft-com:datatypes"><Description dt:dt="string">E-Prime Primary Realtime Clock</Description><StartTime><Timestamp dt:dt="int">0</Timestamp><DateUtc dt:dt="string">2017-05-02T09:09:23Z</DateUtc></StartTime><FrequencyChanges><FrequencyChange><Frequency dt:dt="r8">3312871</Frequency><Timestamp dt:dt="r8">810782772</Timestamp><Current dt:dt="r8…	60.002	1	right	811437291	2017-02-05	11:09:23	09:09:23	female	41	{LEFTARROW}	55							0	309096	307369	{LEFTARROW}	1727	306252	305869	883	left6,4	16	1	20	mask16	0	307352	0	307152	eqm10_NoEyeNmodel1_dir	90	H	gazeCOD	GazeCoDxp	1	400	0	306852	0	306752
GazeCoD_1Model_male	8	1	36	<?xml version="1.0"?>\n<Clock xmlns:dt="urn:schemas-microsoft-com:datatypes"><Description dt:dt="string">E-Prime Primary Realtime Clock</Description><StartTime><Timestamp dt:dt="int">0</Timestamp><DateUtc dt:dt="string">2017-05-02T09:09:23Z</DateUtc></StartTime><FrequencyChanges><FrequencyChange><Frequency dt:dt="r8">3312871</Frequency><Timestamp dt:dt="r8">810782772</Timestamp><Current dt:dt="r8…	60.002	1	right	811437291	2017-02-05	11:09:23	09:09:23	female	42	{RIGHTARROW}	42							0	311152	310669	{RIGHTARROW}	483	309538	309119	919	right4,8	31	1	21	mask31	0	310636	0	310436	eqm10_NoEyeNmodel1_dir	90	HV	gazeCOD	GazeCoDxp	1	400	0	310136	-2	310036
GazeCoD_1Model_male	8	1	36	<?xml version="1.0"?>\n<Clock xmlns:dt="urn:schemas-microsoft-com:datatypes"><Description dt:dt="string">E-Prime Primary Realtime Clock</Description><StartTime><Timestamp dt:dt="int">0</Timestamp><DateUtc dt:dt="string">2017-05-02T09:09:23Z</DateUtc></StartTime><FrequencyChanges><FrequencyChange><Frequency dt:dt="r8">3312871</Frequency><Timestamp dt:dt="r8">810782772</Timestamp><Current dt:dt="r8…	60.002	1	right	811437291	2017-02-05	11:09:23	09:09:23	female	43	{DOWNARROW}	79							0	313256	312685	{DOWNARROW}	571	311555	311186	869	DG0	23	1	22	mask23	0	312652	0	312452	eqm10_NoEyeNmodel1_dir	90	HV	gazeCOD	GazeCoDxp	1	400	0	312152	-3	312052
GazeCoD_1Model_male	8	1	36	<?xml version="1.0"?>\n<Clock xmlns:dt="urn:schemas-microsoft-com:datatypes"><Description dt:dt="string">E-Prime Primary Realtime Clock</Description><StartTime><Timestamp dt:dt="int">0</Timestamp><DateUtc dt:dt="string">2017-05-02T09:09:23Z</DateUtc></StartTime><FrequencyChanges><FrequencyChange><Frequency dt:dt="r8">3312871</Frequency><Timestamp dt:dt="r8">810782772</Timestamp><Current dt:dt="r8…	60.002	1	right	811437291	2017-02-05	11:09:23	09:09:23	female	44	{RIGHTARROW}	44							0	315272	314802	{DOWNARROW}	469	313670	313285	885	right3,2	8	1	23	mask8	0	314769	0	314569	eqm10_NoEyeNmodel1_dir	0	V	gazeCOD	GazeCoDxp	0	400	0	314269	-1	314169
GazeCoD_1Model_male	8	1	36	<?xml version="1.0"?>\n<Clock xmlns:dt="urn:schemas-microsoft-com:datatypes"><Description dt:dt="string">E-Prime Primary Realtime Clock</Description><StartTime><Timestamp dt:dt="int">0</Timestamp><DateUtc dt:dt="string">2017-05-02T09:09:23Z</DateUtc></StartTime><FrequencyChanges><FrequencyChange><Frequency dt:dt="r8">3312871</Frequency><Timestamp dt:dt="r8">810782772</Timestamp><Current dt:dt="r8…	60.002	1	right	811437291	2017-02-05	11:09:23	09:09:23	female	45	{LEFTARROW}	53							0	317279	316885	{LEFTARROW}	394	315753	315302	951	left4,8	26	1	24	mask26	0	316852	0	316652	eqm10_NoEyeNmodel1_dir	90	HV	gazeCOD	GazeCoDxp	1	400	0	316352	-1	316252
GazeCoD_1Model_male	8	1	36	<?xml version="1.0"?>\n<Clock xmlns:dt="urn:schemas-microsoft-com:datatypes"><Description dt:dt="string">E-Prime Primary Realtime Clock</Description><StartTime><Timestamp dt:dt="int">0</Timestamp><DateUtc dt:dt="string">2017-05-02T09:09:23Z</DateUtc></StartTime><FrequencyChanges><FrequencyChange><Frequency dt:dt="r8">3312871</Frequency><Timestamp dt:dt="r8">810782772</Timestamp><Current dt:dt="r8…	60.002	1	right	811437291	2017-02-05	11:09:23	09:09:23	female	46	{RIGHTARROW}	77							0	319191	318869	{RIGHTARROW}	322	317726	317302	924	right8	11	1	25	mask11	0	318835	0	318635	eqm10_NoEyeNmodel1_dir	0	V	gazeCOD	GazeCoDxp	1	400	0	318335	9	318235
GazeCoD_1Model_male	8	1	36	<?xml version="1.0"?>\n<Clock xmlns:dt="urn:schemas-microsoft-com:datatypes"><Description dt:dt="string">E-Prime Primary Realtime Clock</Description><StartTime><Timestamp dt:dt="int">0</Timestamp><DateUtc dt:dt="string">2017-05-02T09:09:23Z</DateUtc></StartTime><FrequencyChanges><FrequencyChange><Frequency dt:dt="r8">3312871</Frequency><Timestamp dt:dt="r8">810782772</Timestamp><Current dt:dt="r8…	60.002	1	right	811437291	2017-02-05	11:09:23	09:09:23	female	47	{RIGHTARROW}	42							0	321175	320735	{DOWNARROW}	440	319606	319219	887	right4,8	9	1	26	mask9	0	320702	0	320502	eqm10_NoEyeNmodel1_dir	0	V	gazeCOD	GazeCoDxp	0	400	0	320202	-4	320102
GazeCoD_1Model_male	8	1	36	<?xml version="1.0"?>\n<Clock xmlns:dt="urn:schemas-microsoft-com:datatypes"><Description dt:dt="string">E-Prime Primary Realtime Clock</Description><StartTime><Timestamp dt:dt="int">0</Timestamp><DateUtc dt:dt="string">2017-05-02T09:09:23Z</DateUtc></StartTime><FrequencyChanges><FrequencyChange><Frequency dt:dt="r8">3312871</Frequency><Timestamp dt:dt="r8">810782772</Timestamp><Current dt:dt="r8…	60.002	1	right	811437291	2017-02-05	11:09:23	09:09:23	female	48	{RIGHTARROW}	40							0	323135	322668	{RIGHTARROW}	467	321556	321202	854	right6,4	21	1	27	mask21	0	322652	0	322452	eqm10_NoEyeNmodel1_dir	90	H	gazeCOD	GazeCoDxp	1	400	0	322152	-4	322052
GazeCoD_1Model_male	8	1	36	<?xml version="1.0"?>\n<Clock xmlns:dt="urn:schemas-microsoft-com:datatypes"><Description dt:dt="string">E-Prime Primary Realtime Clock</Description><StartTime><Timestamp dt:dt="int">0</Timestamp><DateUtc dt:dt="string">2017-05-02T09:09:23Z</DateUtc></StartTime><FrequencyChanges><FrequencyChange><Frequency dt:dt="r8">3312871</Frequency><Timestamp dt:dt="r8">810782772</Timestamp><Current dt:dt="r8…	60.002	1	right	811437291	2017-02-05	11:09:23	09:09:23	female	49	{RIGHTARROW}	42							0	325151	324769	{RIGHTARROW}	382	323653	323168	985	right4,8	20	1	28	mask20	0	324752	0	324552	eqm10_NoEyeNmodel1_dir	90	H	gazeCOD	GazeCoDxp	1	400	0	324252	-1	324152
GazeCoD_1Model_male	8	1	36	<?xml version="1.0"?>\n<Clock xmlns:dt="urn:schemas-microsoft-com:datatypes"><Description dt:dt="string">E-Prime Primary Realtime Clock</Description><StartTime><Timestamp dt:dt="int">0</Timestamp><DateUtc dt:dt="string">2017-05-02T09:09:23Z</DateUtc></StartTime><FrequencyChanges><FrequencyChange><Frequency dt:dt="r8">3312871</Frequency><Timestamp dt:dt="r8">810782772</Timestamp><Current dt:dt="r8…	60.002	1	right	811437291	2017-02-05	11:09:23	09:09:23	female	50	{RIGHTARROW}	77							0	327159	326785	{RIGHTARROW}	374	325656	325185	971	right8	33	1	29	mask33	0	326752	0	326552	eqm10_NoEyeNmodel1_dir	90	HV	gazeCOD	GazeCoDxp	1	400	0	326252	-4	326152
GazeCoD_1Model_male	8	1	36	<?xml version="1.0"?>\n<Clock xmlns:dt="urn:schemas-microsoft-com:datatypes"><Description dt:dt="string">E-Prime Primary Realtime Clock</Description><StartTime><Timestamp dt:dt="int">0</Timestamp><DateUtc dt:dt="string">2017-05-02T09:09:23Z</DateUtc></StartTime><FrequencyChanges><FrequencyChange><Frequency dt:dt="r8">3312871</Frequency><Timestamp dt:dt="r8">810782772</Timestamp><Current dt:dt="r8…	60.002	1	right	811437291	2017-02-05	11:09:23	09:09:23	female	51	{LEFTARROW}	55							0	329111	328802	{LEFTARROW}	309	327664	327185	979	left6,4	27	1	30	mask27	0	328768	0	328568	eqm10_NoEyeNmodel1_dir	90	HV	gazeCOD	GazeCoDxp	1	400	0	328268	4	328168
GazeCoD_1Model_male	8	1	36	<?xml version="1.0"?>\n<Clock xmlns:dt="urn:schemas-microsoft-com:datatypes"><Description dt:dt="string">E-Prime Primary Realtime Clock</Description><StartTime><Timestamp dt:dt="int">0</Timestamp><DateUtc dt:dt="string">2017-05-02T09:09:23Z</DateUtc></StartTime><FrequencyChanges><FrequencyChange><Frequency dt:dt="r8">3312871</Frequency><Timestamp dt:dt="r8">810782772</Timestamp><Current dt:dt="r8…	60.002	1	right	811437291	2017-02-05	11:09:23	09:09:23	female	52	{RIGHTARROW}	44							0	331015	330635	{RIGHTARROW}	380	329506	329135	871	right3,2	30	1	31	mask30	0	330602	0	330402	eqm10_NoEyeNmodel1_dir	90	HV	gazeCOD	GazeCoDxp	1	400	0	330102	-4	330002
GazeCoD_1Model_male	8	1	36	<?xml version="1.0"?>\n<Clock xmlns:dt="urn:schemas-microsoft-com:datatypes"><Description dt:dt="string">E-Prime Primary Realtime Clock</Description><StartTime><Timestamp dt:dt="int">0</Timestamp><DateUtc dt:dt="string">2017-05-02T09:09:23Z</DateUtc></StartTime><FrequencyChanges><FrequencyChange><Frequency dt:dt="r8">3312871</Frequency><Timestamp dt:dt="r8">810782772</Timestamp><Current dt:dt="r8…	60.002	1	right	811437291	2017-02-05	11:09:23	09:09:23	female	53	{LEFTARROW}	49							0	332991	332618	{DOWNARROW}	373	331487	331035	952	left1,6	13	1	32	mask13	0	332585	0	332385	eqm10_NoEyeNmodel1_dir	90	H	gazeCOD	GazeCoDxp	0	400	0	332085	-2	331985
GazeCoD_1Model_male	8	1	36	<?xml version="1.0"?>\n<Clock xmlns:dt="urn:schemas-microsoft-com:datatypes"><Description dt:dt="string">E-Prime Primary Realtime Clock</Description><StartTime><Timestamp dt:dt="int">0</Timestamp><DateUtc dt:dt="string">2017-05-02T09:09:23Z</DateUtc></StartTime><FrequencyChanges><FrequencyChange><Frequency dt:dt="r8">3312871</Frequency><Timestamp dt:dt="r8">810782772</Timestamp><Current dt:dt="r8…	60.002	1	right	811437291	2017-02-05	11:09:23	09:09:23	female	54	{LEFTARROW}	51							0	334959	334418	{LEFTARROW}	541	333280	333018	762	left3,2	25	1	33	mask25	0	334385	0	334185	eqm10_NoEyeNmodel1_dir	90	HV	gazeCOD	GazeCoDxp	1	400	0	333885	5	333785
GazeCoD_1Model_male	8	1	36	<?xml version="1.0"?>\n<Clock xmlns:dt="urn:schemas-microsoft-com:datatypes"><Description dt:dt="string">E-Prime Primary Realtime Clock</Description><StartTime><Timestamp dt:dt="int">0</Timestamp><DateUtc dt:dt="string">2017-05-02T09:09:23Z</DateUtc></StartTime><FrequencyChanges><FrequencyChange><Frequency dt:dt="r8">3312871</Frequency><Timestamp dt:dt="r8">810782772</Timestamp><Current dt:dt="r8…	60.002	1	right	811437291	2017-02-05	11:09:23	09:09:23	female	55	{LEFTARROW}	53							0	336991	336601	{LEFTARROW}	390	335466	334985	981	left4,8	26	2	34	mask26	0	336568	0	336368	eqm10_NoEyeNmodel1_dir	90	HV	gazeCOD	GazeCoDxp	1	400	0	336068	2	335968
GazeCoD_1Model_male	8	1	36	<?xml version="1.0"?>\n<Clock xmlns:dt="urn:schemas-microsoft-com:datatypes"><Description dt:dt="string">E-Prime Primary Realtime Clock</Description><StartTime><Timestamp dt:dt="int">0</Timestamp><DateUtc dt:dt="string">2017-05-02T09:09:23Z</DateUtc></StartTime><FrequencyChanges><FrequencyChange><Frequency dt:dt="r8">3312871</Frequency><Timestamp dt:dt="r8">810782772</Timestamp><Current dt:dt="r8…	60.002	1	right	811437291	2017-02-05	11:09:23	09:09:23	female	56	{DOWNARROW}	79							0	338935	338601	{DOWNARROW}	334	337466	337018	948	DG0	1	2	35	mask1	0	338568	0	338368	eqm10_NoEyeNmodel1_dir	0	V	gazeCOD	GazeCoDxp	1	400	0	338068	2	337968
GazeCoD_1Model_male	8	1	36	<?xml version="1.0"?>\n<Clock xmlns:dt="urn:schemas-microsoft-com:datatypes"><Description dt:dt="string">E-Prime Primary Realtime Clock</Description><StartTime><Timestamp dt:dt="int">0</Timestamp><DateUtc dt:dt="string">2017-05-02T09:09:23Z</DateUtc></StartTime><FrequencyChanges><FrequencyChange><Frequency dt:dt="r8">3312871</Frequency><Timestamp dt:dt="r8">810782772</Timestamp><Current dt:dt="r8…	60.002	1	right	811437291	2017-02-05	11:09:23	09:09:23	female	57	{LEFTARROW}	55							0	340831	340385	{DOWNARROW}	446	339255	338968	787	left6,4	5	2	36	mask5	0	340351	0	340151	eqm10_NoEyeNmodel1_dir	0	V	gazeCOD	GazeCoDxp	0	400	0	339851	-4	339751
GazeCoD_1Model_male	8	1	36	<?xml version="1.0"?>\n<Clock xmlns:dt="urn:schemas-microsoft-com:datatypes"><Description dt:dt="string">E-Prime Primary Realtime Clock</Description><StartTime><Timestamp dt:dt="int">0</Timestamp><DateUtc dt:dt="string">2017-05-02T09:09:23Z</DateUtc></StartTime><FrequencyChanges><FrequencyChange><Frequency dt:dt="r8">3312871</Frequency><Timestamp dt:dt="r8">810782772</Timestamp><Current dt:dt="r8…	60.002	1	right	811437291	2017-02-05	11:09:23	09:09:23	female	58	{RIGHTARROW}	40							0	342767	342435	{RIGHTARROW}	332	341293	340851	942	right6,4	21	2	37	mask21	0	342401	0	342201	eqm10_NoEyeNmodel1_dir	90	H	gazeCOD	GazeCoDxp	1	400	0	341901	8	341801
GazeCoD_1Model_male	8	1	36	<?xml version="1.0"?>\n<Clock xmlns:dt="urn:schemas-microsoft-com:datatypes"><Description dt:dt="string">E-Prime Primary Realtime Clock</Description><StartTime><Timestamp dt:dt="int">0</Timestamp><DateUtc dt:dt="string">2017-05-02T09:09:23Z</DateUtc></StartTime><FrequencyChanges><FrequencyChange><Frequency dt:dt="r8">3312871</Frequency><Timestamp dt:dt="r8">810782772</Timestamp><Current dt:dt="r8…	60.002	1	right	811437291	2017-02-05	11:09:23	09:09:23	female	59	{RIGHTARROW}	44							0	344647	344268	{RIGHTARROW}	379	343130	342801	829	right3,2	8	2	38	mask8	0	344234	0	344034	eqm10_NoEyeNmodel1_dir	0	V	gazeCOD	GazeCoDxp	1	400	0	343734	4	343634
GazeCoD_1Model_male	8	1	36	<?xml version="1.0"?>\n<Clock xmlns:dt="urn:schemas-microsoft-com:datatypes"><Description dt:dt="string">E-Prime Primary Realtime Clock</Description><StartTime><Timestamp dt:dt="int">0</Timestamp><DateUtc dt:dt="string">2017-05-02T09:09:23Z</DateUtc></StartTime><FrequencyChanges><FrequencyChange><Frequency dt:dt="r8">3312871</Frequency><Timestamp dt:dt="r8">810782772</Timestamp><Current dt:dt="r8…	60.002	1	right	811437291	2017-02-05	11:09:23	09:09:23	female	60	{DOWNARROW}	79							0	346615	346201	{DOWNARROW}	414	345065	344668	897	DG0	12	2	39	mask12	0	346168	0	345968	eqm10_NoEyeNmodel1_dir	90	H	gazeCOD	GazeCoDxp	1	400	0	345668	3	345568
GazeCoD_1Model_male	8	1	36	<?xml version="1.0"?>\n<Clock xmlns:dt="urn:schemas-microsoft-com:datatypes"><Description dt:dt="string">E-Prime Primary Realtime Clock</Description><StartTime><Timestamp dt:dt="int">0</Timestamp><DateUtc dt:dt="string">2017-05-02T09:09:23Z</DateUtc></StartTime><FrequencyChanges><FrequencyChange><Frequency dt:dt="r8">3312871</Frequency><Timestamp dt:dt="r8">810782772</Timestamp><Current dt:dt="r8…	60.002	1	right	811437291	2017-02-05	11:09:23	09:09:23	female	61	{LEFTARROW}	78							0	348495	348051	{LEFTARROW}	443	346915	346634	781	left8	28	2	40	mask28	0	348018	0	347818	eqm10_NoEyeNmodel1_dir	90	HV	gazeCOD	GazeCoDxp	1	400	0	347518	3	347418
GazeCoD_1Model_male	8	1	36	<?xml version="1.0"?>\n<Clock xmlns:dt="urn:schemas-microsoft-com:datatypes"><Description dt:dt="string">E-Prime Primary Realtime Clock</Description><StartTime><Timestamp dt:dt="int">0</Timestamp><DateUtc dt:dt="string">2017-05-02T09:09:23Z</DateUtc></StartTime><FrequencyChanges><FrequencyChange><Frequency dt:dt="r8">3312871</Frequency><Timestamp dt:dt="r8">810782772</Timestamp><Current dt:dt="r8…	60.002	1	right	811437291	2017-02-05	11:09:23	09:09:23	female	62	{LEFTARROW}	53							0	350438	350001	{DOWNARROW}	437	348873	348518	855	left4,8	15	2	41	mask15	0	349968	0	349768	eqm10_NoEyeNmodel1_dir	90	H	gazeCOD	GazeCoDxp	0	400	0	349468	-5	349368
GazeCoD_1Model_male	8	1	36	<?xml version="1.0"?>\n<Clock xmlns:dt="urn:schemas-microsoft-com:datatypes"><Description dt:dt="string">E-Prime Primary Realtime Clock</Description><StartTime><Timestamp dt:dt="int">0</Timestamp><DateUtc dt:dt="string">2017-05-02T09:09:23Z</DateUtc></StartTime><FrequencyChanges><FrequencyChange><Frequency dt:dt="r8">3312871</Frequency><Timestamp dt:dt="r8">810782772</Timestamp><Current dt:dt="r8…	60.002	1	right	811437291	2017-02-05	11:09:23	09:09:23	female	63	{LEFTARROW}	51							0	353206	352018	{DOWNARROW}	1188	350889	350468	921	left3,2	25	2	42	mask25	0	351984	0	351784	eqm10_NoEyeNmodel1_dir	90	HV	gazeCOD	GazeCoDxp	0	400	0	351484	-5	351384
GazeCoD_1Model_male	8	1	36	<?xml version="1.0"?>\n<Clock xmlns:dt="urn:schemas-microsoft-com:datatypes"><Description dt:dt="string">E-Prime Primary Realtime Clock</Description><StartTime><Timestamp dt:dt="int">0</Timestamp><DateUtc dt:dt="string">2017-05-02T09:09:23Z</DateUtc></StartTime><FrequencyChanges><FrequencyChange><Frequency dt:dt="r8">3312871</Frequency><Timestamp dt:dt="r8">810782772</Timestamp><Current dt:dt="r8…	60.002	1	right	811437291	2017-02-05	11:09:23	09:09:23	female	64	{RIGHTARROW}	77							0	355230	354867	{RIGHTARROW}	363	353728	353234	994	right8	22	2	43	mask22	0	354834	0	354634	eqm10_NoEyeNmodel1_dir	90	H	gazeCOD	GazeCoDxp	1	400	0	354334	6	354234
GazeCoD_1Model_male	8	1	36	<?xml version="1.0"?>\n<Clock xmlns:dt="urn:schemas-microsoft-com:datatypes"><Description dt:dt="string">E-Prime Primary Realtime Clock</Description><StartTime><Timestamp dt:dt="int">0</Timestamp><DateUtc dt:dt="string">2017-05-02T09:09:23Z</DateUtc></StartTime><FrequencyChanges><FrequencyChange><Frequency dt:dt="r8">3312871</Frequency><Timestamp dt:dt="r8">810782772</Timestamp><Current dt:dt="r8…	60.002	1	right	811437291	2017-02-05	11:09:23	09:09:23	female	65	{LEFTARROW}	55							0	357262	356867	{LEFTARROW}	395	355732	355251	981	left6,4	16	2	44	mask16	0	356834	0	356634	eqm10_NoEyeNmodel1_dir	90	H	gazeCOD	GazeCoDxp	1	400	0	356334	2	356234
GazeCoD_1Model_male	8	1	36	<?xml version="1.0"?>\n<Clock xmlns:dt="urn:schemas-microsoft-com:datatypes"><Description dt:dt="string">E-Prime Primary Realtime Clock</Description><StartTime><Timestamp dt:dt="int">0</Timestamp><DateUtc dt:dt="string">2017-05-02T09:09:23Z</DateUtc></StartTime><FrequencyChanges><FrequencyChange><Frequency dt:dt="r8">3312871</Frequency><Timestamp dt:dt="r8">810782772</Timestamp><Current dt:dt="r8…	60.002	1	right	811437291	2017-02-05	11:09:23	09:09:23	female	66	{RIGHTARROW}	42							0	359998	358834	{RIGHTARROW}	1164	357700	357301	899	right4,8	9	2	45	mask9	0	358801	0	358601	eqm10_NoEyeNmodel1_dir	0	V	gazeCOD	GazeCoDxp	1	400	0	358301	1	358201
GazeCoD_1Model_male	8	1	36	<?xml version="1.0"?>\n<Clock xmlns:dt="urn:schemas-microsoft-com:datatypes"><Description dt:dt="string">E-Prime Primary Realtime Clock</Description><StartTime><Timestamp dt:dt="int">0</Timestamp><DateUtc dt:dt="string">2017-05-02T09:09:23Z</DateUtc></StartTime><FrequencyChanges><FrequencyChange><Frequency dt:dt="r8">3312871</Frequency><Timestamp dt:dt="r8">810782772</Timestamp><Current dt:dt="r8…	60.002	1	right	811437291	2017-02-05	11:09:23	09:09:23	female	67	{LEFTARROW}	51							0	361958	361534	{DOWNARROW}	424	360394	360018	876	left3,2	14	2	46	mask14	0	361501	0	361301	eqm10_NoEyeNmodel1_dir	90	H	gazeCOD	GazeCoDxp	0	400	0	361001	7	360901
GazeCoD_1Model_male	8	1	36	<?xml version="1.0"?>\n<Clock xmlns:dt="urn:schemas-microsoft-com:datatypes"><Description dt:dt="string">E-Prime Primary Realtime Clock</Description><StartTime><Timestamp dt:dt="int">0</Timestamp><DateUtc dt:dt="string">2017-05-02T09:09:23Z</DateUtc></StartTime><FrequencyChanges><FrequencyChange><Frequency dt:dt="r8">3312871</Frequency><Timestamp dt:dt="r8">810782772</Timestamp><Current dt:dt="r8…	60.002	1	right	811437291	2017-02-05	11:09:23	09:09:23	female	68	{RIGHTARROW}	77							0	363838	363550	{RIGHTARROW}	288	362411	361984	927	right8	33	2	47	mask33	0	363517	0	363317	eqm10_NoEyeNmodel1_dir	90	HV	gazeCOD	GazeCoDxp	1	400	0	363017	6	362917
GazeCoD_1Model_male	8	1	36	<?xml version="1.0"?>\n<Clock xmlns:dt="urn:schemas-microsoft-com:datatypes"><Description dt:dt="string">E-Prime Primary Realtime Clock</Description><StartTime><Timestamp dt:dt="int">0</Timestamp><DateUtc dt:dt="string">2017-05-02T09:09:23Z</DateUtc></StartTime><FrequencyChanges><FrequencyChange><Frequency dt:dt="r8">3312871</Frequency><Timestamp dt:dt="r8">810782772</Timestamp><Current dt:dt="r8…	60.002	1	right	811437291	2017-02-05	11:09:23	09:09:23	female	69	{LEFTARROW}	55							0	365814	365400	{LEFTARROW}	414	364287	363867	920	left6,4	27	2	48	mask27	0	365384	0	365184	eqm10_NoEyeNmodel1_dir	90	HV	gazeCOD	GazeCoDxp	1	400	0	364884	-3	364784
GazeCoD_1Model_male	8	1	36	<?xml version="1.0"?>\n<Clock xmlns:dt="urn:schemas-microsoft-com:datatypes"><Description dt:dt="string">E-Prime Primary Realtime Clock</Description><StartTime><Timestamp dt:dt="int">0</Timestamp><DateUtc dt:dt="string">2017-05-02T09:09:23Z</DateUtc></StartTime><FrequencyChanges><FrequencyChange><Frequency dt:dt="r8">3312871</Frequency><Timestamp dt:dt="r8">810782772</Timestamp><Current dt:dt="r8…	60.002	1	right	811437291	2017-02-05	11:09:23	09:09:23	female	70	{LEFTARROW}	49							0	367758	367400	{DOWNARROW}	358	366285	365834	951	left1,6	13	2	49	mask13	0	367384	0	367184	eqm10_NoEyeNmodel1_dir	90	H	gazeCOD	GazeCoDxp	0	400	0	366884	-1	366784
GazeCoD_1Model_male	8	1	36	<?xml version="1.0"?>\n<Clock xmlns:dt="urn:schemas-microsoft-com:datatypes"><Description dt:dt="string">E-Prime Primary Realtime Clock</Description><StartTime><Timestamp dt:dt="int">0</Timestamp><DateUtc dt:dt="string">2017-05-02T09:09:23Z</DateUtc></StartTime><FrequencyChanges><FrequencyChange><Frequency dt:dt="r8">3312871</Frequency><Timestamp dt:dt="r8">810782772</Timestamp><Current dt:dt="r8…	60.002	1	right	811437291	2017-02-05	11:09:23	09:09:23	female	71	{RIGHTARROW}	42							0	369790	369400	{DOWNARROW}	390	368278	367784	994	right4,8	20	2	50	mask20	0	369384	0	369184	eqm10_NoEyeNmodel1_dir	90	H	gazeCOD	GazeCoDxp	0	400	0	368884	6	368784
GazeCoD_1Model_male	8	1	36	<?xml version="1.0"?>\n<Clock xmlns:dt="urn:schemas-microsoft-com:datatypes"><Description dt:dt="string">E-Prime Primary Realtime Clock</Description><StartTime><Timestamp dt:dt="int">0</Timestamp><DateUtc dt:dt="string">2017-05-02T09:09:23Z</DateUtc></StartTime><FrequencyChanges><FrequencyChange><Frequency dt:dt="r8">3312871</Frequency><Timestamp dt:dt="r8">810782772</Timestamp><Current dt:dt="r8…	60.002	1	right	811437291	2017-02-05	11:09:23	09:09:23	female	72	{RIGHTARROW}	40							0	371870	371417	{RIGHTARROW}	453	370291	369800	991	right6,4	32	2	51	mask32	0	371400	0	371200	eqm10_NoEyeNmodel1_dir	90	HV	gazeCOD	GazeCoDxp	1	400	0	370900	9	370800
GazeCoD_1Model_male	8	1	36	<?xml version="1.0"?>\n<Clock xmlns:dt="urn:schemas-microsoft-com:datatypes"><Description dt:dt="string">E-Prime Primary Realtime Clock</Description><StartTime><Timestamp dt:dt="int">0</Timestamp><DateUtc dt:dt="string">2017-05-02T09:09:23Z</DateUtc></StartTime><FrequencyChanges><FrequencyChange><Frequency dt:dt="r8">3312871</Frequency><Timestamp dt:dt="r8">810782772</Timestamp><Current dt:dt="r8…	60.002	1	right	811437291	2017-02-05	11:09:23	09:09:23	female	73	{LEFTARROW}	78							0	373726	373300	{LEFTARROW}	426	372178	371884	794	left8	6	2	52	mask6	0	373283	-1	373083	eqm10_NoEyeNmodel1_dir	0	V	gazeCOD	GazeCoDxp	1	400	0	372784	6	372684
GazeCoD_1Model_male	8	1	36	<?xml version="1.0"?>\n<Clock xmlns:dt="urn:schemas-microsoft-com:datatypes"><Description dt:dt="string">E-Prime Primary Realtime Clock</Description><StartTime><Timestamp dt:dt="int">0</Timestamp><DateUtc dt:dt="string">2017-05-02T09:09:23Z</DateUtc></StartTime><FrequencyChanges><FrequencyChange><Frequency dt:dt="r8">3312871</Frequency><Timestamp dt:dt="r8">810782772</Timestamp><Current dt:dt="r8…	60.002	1	right	811437291	2017-02-05	11:09:23	09:09:23	female	74	{LEFTARROW}	51							0	375814	375200	{DOWNARROW}	614	374086	373750	836	left3,2	3	2	53	mask3	0	375183	0	374983	eqm10_NoEyeNmodel1_dir	0	V	gazeCOD	GazeCoDxp	0	400	0	374683	-3	374583
GazeCoD_1Model_male	8	1	36	<?xml version="1.0"?>\n<Clock xmlns:dt="urn:schemas-microsoft-com:datatypes"><Description dt:dt="string">E-Prime Primary Realtime Clock</Description><StartTime><Timestamp dt:dt="int">0</Timestamp><DateUtc dt:dt="string">2017-05-02T09:09:23Z</DateUtc></StartTime><FrequencyChanges><FrequencyChange><Frequency dt:dt="r8">3312871</Frequency><Timestamp dt:dt="r8">810782772</Timestamp><Current dt:dt="r8…	60.002	1	right	811437291	2017-02-05	11:09:23	09:09:23	female	75	{LEFTARROW}	49							0	377886	377417	{DOWNARROW}	469	376293	375833	960	left1,6	24	2	54	mask24	0	377400	0	377200	eqm10_NoEyeNmodel1_dir	90	HV	gazeCOD	GazeCoDxp	0	400	0	376900	7	376800
GazeCoD_1Model_male	8	1	36	<?xml version="1.0"?>\n<Clock xmlns:dt="urn:schemas-microsoft-com:datatypes"><Description dt:dt="string">E-Prime Primary Realtime Clock</Description><StartTime><Timestamp dt:dt="int">0</Timestamp><DateUtc dt:dt="string">2017-05-02T09:09:23Z</DateUtc></StartTime><FrequencyChanges><FrequencyChange><Frequency dt:dt="r8">3312871</Frequency><Timestamp dt:dt="r8">810782772</Timestamp><Current dt:dt="r8…	60.002	1	right	811437291	2017-02-05	11:09:23	09:09:23	female	76	{LEFTARROW}	78							0	379806	379400	{LEFTARROW}	405	378275	377900	875	left8	17	2	55	mask17	0	379383	0	379183	eqm10_NoEyeNmodel1_dir	90	H	gazeCOD	GazeCoDxp	1	400	0	378883	8	378783
GazeCoD_1Model_male	8	1	36	<?xml version="1.0"?>\n<Clock xmlns:dt="urn:schemas-microsoft-com:datatypes"><Description dt:dt="string">E-Prime Primary Realtime Clock</Description><StartTime><Timestamp dt:dt="int">0</Timestamp><DateUtc dt:dt="string">2017-05-02T09:09:23Z</DateUtc></StartTime><FrequencyChanges><FrequencyChange><Frequency dt:dt="r8">3312871</Frequency><Timestamp dt:dt="r8">810782772</Timestamp><Current dt:dt="r8…	60.002	1	right	811437291	2017-02-05	11:09:23	09:09:23	female	77	{RIGHTARROW}	40							0	391869	391550	{RIGHTARROW}	319	390430	390016	914	right6,4	10	2	56	mask10	0	391533	0	391333	eqm10_NoEyeNmodel1_dir	0	V	gazeCOD	GazeCoDxp	1	400	0	391033	3	390933
GazeCoD_1Model_male	8	1	36	<?xml version="1.0"?>\n<Clock xmlns:dt="urn:schemas-microsoft-com:datatypes"><Description dt:dt="string">E-Prime Primary Realtime Clock</Description><StartTime><Timestamp dt:dt="int">0</Timestamp><DateUtc dt:dt="string">2017-05-02T09:09:23Z</DateUtc></StartTime><FrequencyChanges><FrequencyChange><Frequency dt:dt="r8">3312871</Frequency><Timestamp dt:dt="r8">810782772</Timestamp><Current dt:dt="r8…	60.002	1	right	811437291	2017-02-05	11:09:23	09:09:23	female	78	{RIGHTARROW}	77							0	393589	393266	{RIGHTARROW}	323	392149	391883	766	right8	11	2	57	mask11	0	393250	0	393050	eqm10_NoEyeNmodel1_dir	0	V	gazeCOD	GazeCoDxp	1	400	0	392750	1	392650
GazeCoD_1Model_male	8	1	36	<?xml version="1.0"?>\n<Clock xmlns:dt="urn:schemas-microsoft-com:datatypes"><Description dt:dt="string">E-Prime Primary Realtime Clock</Description><StartTime><Timestamp dt:dt="int">0</Timestamp><DateUtc dt:dt="string">2017-05-02T09:09:23Z</DateUtc></StartTime><FrequencyChanges><FrequencyChange><Frequency dt:dt="r8">3312871</Frequency><Timestamp dt:dt="r8">810782772</Timestamp><Current dt:dt="r8…	60.002	1	right	811437291	2017-02-05	11:09:23	09:09:23	female	79	{LEFTARROW}	49							0	395389	395116	{DOWNARROW}	273	394005	393600	905	left1,6	2	2	58	mask2	0	395099	-1	394899	eqm10_NoEyeNmodel1_dir	0	V	gazeCOD	GazeCoDxp	0	400	0	394600	-5	394500
GazeCoD_1Model_male	8	1	36	<?xml version="1.0"?>\n<Clock xmlns:dt="urn:schemas-microsoft-com:datatypes"><Description dt:dt="string">E-Prime Primary Realtime Clock</Description><StartTime><Timestamp dt:dt="int">0</Timestamp><DateUtc dt:dt="string">2017-05-02T09:09:23Z</DateUtc></StartTime><FrequencyChanges><FrequencyChange><Frequency dt:dt="r8">3312871</Frequency><Timestamp dt:dt="r8">810782772</Timestamp><Current dt:dt="r8…	60.002	1	right	811437291	2017-02-05	11:09:23	09:09:23	female	80	{RIGHTARROW}	46							0	397261	396816	{RIGHTARROW}	445	395689	395399	790	right1,6	18	2	59	mask18	0	396799	0	396599	eqm10_NoEyeNmodel1_dir	90	H	gazeCOD	GazeCoDxp	1	400	0	396299	10	396199
GazeCoD_1Model_male	8	1	36	<?xml version="1.0"?>\n<Clock xmlns:dt="urn:schemas-microsoft-com:datatypes"><Description dt:dt="string">E-Prime Primary Realtime Clock</Description><StartTime><Timestamp dt:dt="int">0</Timestamp><DateUtc dt:dt="string">2017-05-02T09:09:23Z</DateUtc></StartTime><FrequencyChanges><FrequencyChange><Frequency dt:dt="r8">3312871</Frequency><Timestamp dt:dt="r8">810782772</Timestamp><Current dt:dt="r8…	60.002	1	right	811437291	2017-02-05	11:09:23	09:09:23	female	81	{DOWNARROW}	79							0	399381	398883	{DOWNARROW}	498	397756	397283	973	DG0	23	2	60	mask23	0	398866	0	398666	eqm10_NoEyeNmodel1_dir	90	HV	gazeCOD	GazeCoDxp	1	400	0	398366	10	398266
GazeCoD_1Model_male	8	1	36	<?xml version="1.0"?>\n<Clock xmlns:dt="urn:schemas-microsoft-com:datatypes"><Description dt:dt="string">E-Prime Primary Realtime Clock</Description><StartTime><Timestamp dt:dt="int">0</Timestamp><DateUtc dt:dt="string">2017-05-02T09:09:23Z</DateUtc></StartTime><FrequencyChanges><FrequencyChange><Frequency dt:dt="r8">3312871</Frequency><Timestamp dt:dt="r8">810782772</Timestamp><Current dt:dt="r8…	60.002	1	right	811437291	2017-02-05	11:09:23	09:09:23	female	82	{LEFTARROW}	53							0	401261	400983	{DOWNARROW}	278	399856	399399	957	left4,8	4	2	61	mask4	0	400966	0	400766	eqm10_NoEyeNmodel1_dir	0	V	gazeCOD	GazeCoDxp	0	400	0	400466	10	400366
GazeCoD_1Model_male	8	1	36	<?xml version="1.0"?>\n<Clock xmlns:dt="urn:schemas-microsoft-com:datatypes"><Description dt:dt="string">E-Prime Primary Realtime Clock</Description><StartTime><Timestamp dt:dt="int">0</Timestamp><DateUtc dt:dt="string">2017-05-02T09:09:23Z</DateUtc></StartTime><FrequencyChanges><FrequencyChange><Frequency dt:dt="r8">3312871</Frequency><Timestamp dt:dt="r8">810782772</Timestamp><Current dt:dt="r8…	60.002	1	right	811437291	2017-02-05	11:09:23	09:09:23	female	83	{RIGHTARROW}	46							0	403125	402766	{RIGHTARROW}	359	401652	401283	869	right1,6	29	2	62	mask29	0	402749	0	402549	eqm10_NoEyeNmodel1_dir	90	HV	gazeCOD	GazeCoDxp	1	400	0	402249	-3	402149
GazeCoD_1Model_male	8	1	36	<?xml version="1.0"?>\n<Clock xmlns:dt="urn:schemas-microsoft-com:datatypes"><Description dt:dt="string">E-Prime Primary Realtime Clock</Description><StartTime><Timestamp dt:dt="int">0</Timestamp><DateUtc dt:dt="string">2017-05-02T09:09:23Z</DateUtc></StartTime><FrequencyChanges><FrequencyChange><Frequency dt:dt="r8">3312871</Frequency><Timestamp dt:dt="r8">810782772</Timestamp><Current dt:dt="r8…	60.002	1	right	811437291	2017-02-05	11:09:23	09:09:23	female	84	{RIGHTARROW}	44							0	405053	404749	{DOWNARROW}	304	403621	403149	972	right3,2	19	2	63	mask19	0	404716	0	404516	eqm10_NoEyeNmodel1_dir	90	H	gazeCOD	GazeCoDxp	0	400	0	404216	-5	404116
GazeCoD_1Model_male	8	1	36	<?xml version="1.0"?>\n<Clock xmlns:dt="urn:schemas-microsoft-com:datatypes"><Description dt:dt="string">E-Prime Primary Realtime Clock</Description><StartTime><Timestamp dt:dt="int">0</Timestamp><DateUtc dt:dt="string">2017-05-02T09:09:23Z</DateUtc></StartTime><FrequencyChanges><FrequencyChange><Frequency dt:dt="r8">3312871</Frequency><Timestamp dt:dt="r8">810782772</Timestamp><Current dt:dt="r8…	60.002	1	right	811437291	2017-02-05	11:09:23	09:09:23	female	85	{RIGHTARROW}	46							0	406933	406682	{DOWNARROW}	250	405540	405082	958	right1,6	7	2	64	mask7	0	406649	0	406449	eqm10_NoEyeNmodel1_dir	0	V	gazeCOD	GazeCoDxp	0	400	0	406149	9	406049
GazeCoD_1Model_male	8	1	36	<?xml version="1.0"?>\n<Clock xmlns:dt="urn:schemas-microsoft-com:datatypes"><Description dt:dt="string">E-Prime Primary Realtime Clock</Description><StartTime><Timestamp dt:dt="int">0</Timestamp><DateUtc dt:dt="string">2017-05-02T09:09:23Z</DateUtc></StartTime><FrequencyChanges><FrequencyChange><Frequency dt:dt="r8">3312871</Frequency><Timestamp dt:dt="r8">810782772</Timestamp><Current dt:dt="r8…	60.002	1	right	811437291	2017-02-05	11:09:23	09:09:23	female	86	{RIGHTARROW}	44							0	409964	408399	{DOWNARROW}	1565	407272	406966	806	right3,2	30	2	65	mask30	0	408382	0	408182	eqm10_NoEyeNmodel1_dir	90	HV	gazeCOD	GazeCoDxp	0	400	0	407882	10	407782
GazeCoD_1Model_male	8	1	36	<?xml version="1.0"?>\n<Clock xmlns:dt="urn:schemas-microsoft-com:datatypes"><Description dt:dt="string">E-Prime Primary Realtime Clock</Description><StartTime><Timestamp dt:dt="int">0</Timestamp><DateUtc dt:dt="string">2017-05-02T09:09:23Z</DateUtc></StartTime><FrequencyChanges><FrequencyChange><Frequency dt:dt="r8">3312871</Frequency><Timestamp dt:dt="r8">810782772</Timestamp><Current dt:dt="r8…	60.002	1	right	811437291	2017-02-05	11:09:23	09:09:23	female	87	{RIGHTARROW}	42							0	411908	411566	{RIGHTARROW}	342	410448	409982	966	right4,8	31	2	66	mask31	0	411549	0	411349	eqm10_NoEyeNmodel1_dir	90	HV	gazeCOD	GazeCoDxp	1	400	0	411049	1	410949
GazeCoD_1Model_male	8	1	36	<?xml version="1.0"?>\n<Clock xmlns:dt="urn:schemas-microsoft-com:datatypes"><Description dt:dt="string">E-Prime Primary Realtime Clock</Description><StartTime><Timestamp dt:dt="int">0</Timestamp><DateUtc dt:dt="string">2017-05-02T09:09:23Z</DateUtc></StartTime><FrequencyChanges><FrequencyChange><Frequency dt:dt="r8">3312871</Frequency><Timestamp dt:dt="r8">810782772</Timestamp><Current dt:dt="r8…	60.002	1	right	811437291	2017-02-05	11:09:23	09:09:23	female	88	{RIGHTARROW}	46							0	413788	413382	{RIGHTARROW}	406	412270	411932	838	right1,6	29	3	67	mask29	0	413366	0	413166	eqm10_NoEyeNmodel1_dir	90	HV	gazeCOD	GazeCoDxp	1	400	0	412866	-4	412766
GazeCoD_1Model_male	8	1	36	<?xml version="1.0"?>\n<Clock xmlns:dt="urn:schemas-microsoft-com:datatypes"><Description dt:dt="string">E-Prime Primary Realtime Clock</Description><StartTime><Timestamp dt:dt="int">0</Timestamp><DateUtc dt:dt="string">2017-05-02T09:09:23Z</DateUtc></StartTime><FrequencyChanges><FrequencyChange><Frequency dt:dt="r8">3312871</Frequency><Timestamp dt:dt="r8">810782772</Timestamp><Current dt:dt="r8…	60.002	1	right	811437291	2017-02-05	11:09:23	09:09:23	female	89	{DOWNARROW}	79							0	415652	415299	{DOWNARROW}	353	414179	413799	880	DG0	12	3	68	mask12	0	415282	0	415082	eqm10_NoEyeNmodel1_dir	90	H	gazeCOD	GazeCoDxp	1	400	0	414782	3	414682
GazeCoD_1Model_male	8	1	36	<?xml version="1.0"?>\n<Clock xmlns:dt="urn:schemas-microsoft-com:datatypes"><Description dt:dt="string">E-Prime Primary Realtime Clock</Description><StartTime><Timestamp dt:dt="int">0</Timestamp><DateUtc dt:dt="string">2017-05-02T09:09:23Z</DateUtc></StartTime><FrequencyChanges><FrequencyChange><Frequency dt:dt="r8">3312871</Frequency><Timestamp dt:dt="r8">810782772</Timestamp><Current dt:dt="r8…	60.002	1	right	811437291	2017-02-05	11:09:23	09:09:23	female	90	{LEFTARROW}	55							0	418108	417032	{DOWNARROW}	1076	415915	415665	750	left6,4	5	3	69	mask5	0	417015	0	416815	eqm10_NoEyeNmodel1_dir	0	V	gazeCOD	GazeCoDxp	0	400	0	416515	0	416415
GazeCoD_1Model_male	8	1	36	<?xml version="1.0"?>\n<Clock xmlns:dt="urn:schemas-microsoft-com:datatypes"><Description dt:dt="string">E-Prime Primary Realtime Clock</Description><StartTime><Timestamp dt:dt="int">0</Timestamp><DateUtc dt:dt="string">2017-05-02T09:09:23Z</DateUtc></StartTime><FrequencyChanges><FrequencyChange><Frequency dt:dt="r8">3312871</Frequency><Timestamp dt:dt="r8">810782772</Timestamp><Current dt:dt="r8…	60.002	1	right	811437291	2017-02-05	11:09:23	09:09:23	female	91	{LEFTARROW}	51							0	419948	419532	{DOWNARROW}	416	418410	418132	778	left3,2	14	3	70	mask14	0	419515	0	419315	eqm10_NoEyeNmodel1_dir	90	H	gazeCOD	GazeCoDxp	0	400	0	419015	5	418915
GazeCoD_1Model_male	8	1	36	<?xml version="1.0"?>\n<Clock xmlns:dt="urn:schemas-microsoft-com:datatypes"><Description dt:dt="string">E-Prime Primary Realtime Clock</Description><StartTime><Timestamp dt:dt="int">0</Timestamp><DateUtc dt:dt="string">2017-05-02T09:09:23Z</DateUtc></StartTime><FrequencyChanges><FrequencyChange><Frequency dt:dt="r8">3312871</Frequency><Timestamp dt:dt="r8">810782772</Timestamp><Current dt:dt="r8…	60.002	1	right	811437291	2017-02-05	11:09:23	09:09:23	female	92	{RIGHTARROW}	77							0	421828	421382	{RIGHTARROW}	446	420261	419965	796	right8	11	3	71	mask11	0	421365	0	421165	eqm10_NoEyeNmodel1_dir	0	V	gazeCOD	GazeCoDxp	1	400	0	420865	4	420765
GazeCoD_1Model_male	8	1	36	<?xml version="1.0"?>\n<Clock xmlns:dt="urn:schemas-microsoft-com:datatypes"><Description dt:dt="string">E-Prime Primary Realtime Clock</Description><StartTime><Timestamp dt:dt="int">0</Timestamp><DateUtc dt:dt="string">2017-05-02T09:09:23Z</DateUtc></StartTime><FrequencyChanges><FrequencyChange><Frequency dt:dt="r8">3312871</Frequency><Timestamp dt:dt="r8">810782772</Timestamp><Current dt:dt="r8…	60.002	1	right	811437291	2017-02-05	11:09:23	09:09:23	female	93	{LEFTARROW}	49							0	423588	423232	{DOWNARROW}	356	422109	421849	760	left1,6	13	3	72	mask13	0	423215	0	423015	eqm10_NoEyeNmodel1_dir	90	H	gazeCOD	GazeCoDxp	0	400	0	422715	6	422615
GazeCoD_1Model_male	8	1	36	<?xml version="1.0"?>\n<Clock xmlns:dt="urn:schemas-microsoft-com:datatypes"><Description dt:dt="string">E-Prime Primary Realtime Clock</Description><StartTime><Timestamp dt:dt="int">0</Timestamp><DateUtc dt:dt="string">2017-05-02T09:09:23Z</DateUtc></StartTime><FrequencyChanges><FrequencyChange><Frequency dt:dt="r8">3312871</Frequency><Timestamp dt:dt="r8">810782772</Timestamp><Current dt:dt="r8…	60.002	1	right	811437291	2017-02-05	11:09:23	09:09:23	female	94	{LEFTARROW}	78							0	426332	425148	{LEFTARROW}	1184	424036	423599	937	left8	17	3	73	mask17	0	425132	0	424932	eqm10_NoEyeNmodel1_dir	90	H	gazeCOD	GazeCoDxp	1	400	0	424632	-4	424532
GazeCoD_1Model_male	8	1	36	<?xml version="1.0"?>\n<Clock xmlns:dt="urn:schemas-microsoft-com:datatypes"><Description dt:dt="string">E-Prime Primary Realtime Clock</Description><StartTime><Timestamp dt:dt="int">0</Timestamp><DateUtc dt:dt="string">2017-05-02T09:09:23Z</DateUtc></StartTime><FrequencyChanges><FrequencyChange><Frequency dt:dt="r8">3312871</Frequency><Timestamp dt:dt="r8">810782772</Timestamp><Current dt:dt="r8…	60.002	1	right	811437291	2017-02-05	11:09:23	09:09:23	female	95	{RIGHTARROW}	44							0	428300	427898	{RIGHTARROW}	402	426786	426348	938	right3,2	19	3	74	mask19	0	427882	0	427682	eqm10_NoEyeNmodel1_dir	90	H	gazeCOD	GazeCoDxp	1	400	0	427382	-4	427282
GazeCoD_1Model_male	8	1	36	<?xml version="1.0"?>\n<Clock xmlns:dt="urn:schemas-microsoft-com:datatypes"><Description dt:dt="string">E-Prime Primary Realtime Clock</Description><StartTime><Timestamp dt:dt="int">0</Timestamp><DateUtc dt:dt="string">2017-05-02T09:09:23Z</DateUtc></StartTime><FrequencyChanges><FrequencyChange><Frequency dt:dt="r8">3312871</Frequency><Timestamp dt:dt="r8">810782772</Timestamp><Current dt:dt="r8…	60.002	1	right	811437291	2017-02-05	11:09:23	09:09:23	female	96	{RIGHTARROW}	42							0	430396	429898	{RIGHTARROW}	498	428775	428315	960	right4,8	9	3	75	mask9	0	429882	0	429682	eqm10_NoEyeNmodel1_dir	0	V	gazeCOD	GazeCoDxp	1	400	0	429382	7	429282
GazeCoD_1Model_male	8	1	36	<?xml version="1.0"?>\n<Clock xmlns:dt="urn:schemas-microsoft-com:datatypes"><Description dt:dt="string">E-Prime Primary Realtime Clock</Description><StartTime><Timestamp dt:dt="int">0</Timestamp><DateUtc dt:dt="string">2017-05-02T09:09:23Z</DateUtc></StartTime><FrequencyChanges><FrequencyChange><Frequency dt:dt="r8">3312871</Frequency><Timestamp dt:dt="r8">810782772</Timestamp><Current dt:dt="r8…	60.002	1	right	811437291	2017-02-05	11:09:23	09:09:23	female	97	{LEFTARROW}	53							0	432388	431898	{LEFTARROW}	490	430773	430415	858	left4,8	26	3	76	mask26	0	431882	0	431682	eqm10_NoEyeNmodel1_dir	90	HV	gazeCOD	GazeCoDxp	1	400	0	431382	9	431282
GazeCoD_1Model_male	8	1	36	<?xml version="1.0"?>\n<Clock xmlns:dt="urn:schemas-microsoft-com:datatypes"><Description dt:dt="string">E-Prime Primary Realtime Clock</Description><StartTime><Timestamp dt:dt="int">0</Timestamp><DateUtc dt:dt="string">2017-05-02T09:09:23Z</DateUtc></StartTime><FrequencyChanges><FrequencyChange><Frequency dt:dt="r8">3312871</Frequency><Timestamp dt:dt="r8">810782772</Timestamp><Current dt:dt="r8…	60.002	1	right	811437291	2017-02-05	11:09:23	09:09:23	female	98	{LEFTARROW}	78							0	434972	434015	{DOWNARROW}	957	432898	432398	1000	left8	6	3	77	mask6	0	433998	0	433798	eqm10_NoEyeNmodel1_dir	0	V	gazeCOD	GazeCoDxp	0	400	0	433498	0	433398
GazeCoD_1Model_male	8	1	36	<?xml version="1.0"?>\n<Clock xmlns:dt="urn:schemas-microsoft-com:datatypes"><Description dt:dt="string">E-Prime Primary Realtime Clock</Description><StartTime><Timestamp dt:dt="int">0</Timestamp><DateUtc dt:dt="string">2017-05-02T09:09:23Z</DateUtc></StartTime><FrequencyChanges><FrequencyChange><Frequency dt:dt="r8">3312871</Frequency><Timestamp dt:dt="r8">810782772</Timestamp><Current dt:dt="r8…	60.002	1	right	811437291	2017-02-05	11:09:23	09:09:23	female	99	{LEFTARROW}	78							0	436860	436398	{LEFTARROW}	462	435285	434981	804	left8	28	3	78	mask28	0	436381	0	436181	eqm10_NoEyeNmodel1_dir	90	HV	gazeCOD	GazeCoDxp	1	400	0	435881	-4	435781
GazeCoD_1Model_male	8	1	36	<?xml version="1.0"?>\n<Clock xmlns:dt="urn:schemas-microsoft-com:datatypes"><Description dt:dt="string">E-Prime Primary Realtime Clock</Description><StartTime><Timestamp dt:dt="int">0</Timestamp><DateUtc dt:dt="string">2017-05-02T09:09:23Z</DateUtc></StartTime><FrequencyChanges><FrequencyChange><Frequency dt:dt="r8">3312871</Frequency><Timestamp dt:dt="r8">810782772</Timestamp><Current dt:dt="r8…	60.002	1	right	811437291	2017-02-05	11:09:23	09:09:23	female	100	{RIGHTARROW}	44							0	438956	438481	{RIGHTARROW}	475	437370	436881	989	right3,2	30	3	79	mask30	0	438465	0	438265	eqm10_NoEyeNmodel1_dir	90	HV	gazeCOD	GazeCoDxp	1	400	0	437965	-5	437865
GazeCoD_1Model_male	8	1	36	<?xml version="1.0"?>\n<Clock xmlns:dt="urn:schemas-microsoft-com:datatypes"><Description dt:dt="string">E-Prime Primary Realtime Clock</Description><StartTime><Timestamp dt:dt="int">0</Timestamp><DateUtc dt:dt="string">2017-05-02T09:09:23Z</DateUtc></StartTime><FrequencyChanges><FrequencyChange><Frequency dt:dt="r8">3312871</Frequency><Timestamp dt:dt="r8">810782772</Timestamp><Current dt:dt="r8…	60.002	1	right	811437291	2017-02-05	11:09:23	09:09:23	female	101	{LEFTARROW}	55							0	440996	440365	{LEFTARROW}	630	439246	438965	781	left6,4	27	3	80	mask27	0	440348	0	440148	eqm10_NoEyeNmodel1_dir	90	HV	gazeCOD	GazeCoDxp	1	400	0	439848	2	439748
GazeCoD_1Model_male	8	1	36	<?xml version="1.0"?>\n<Clock xmlns:dt="urn:schemas-microsoft-com:datatypes"><Description dt:dt="string">E-Prime Primary Realtime Clock</Description><StartTime><Timestamp dt:dt="int">0</Timestamp><DateUtc dt:dt="string">2017-05-02T09:09:23Z</DateUtc></StartTime><FrequencyChanges><FrequencyChange><Frequency dt:dt="r8">3312871</Frequency><Timestamp dt:dt="r8">810782772</Timestamp><Current dt:dt="r8…	60.002	1	right	811437291	2017-02-05	11:09:23	09:09:23	female	102	{DOWNARROW}	79							0	443043	442565	{DOWNARROW}	478	441451	441015	936	DG0	23	3	81	mask23	0	442548	0	442348	eqm10_NoEyeNmodel1_dir	90	HV	gazeCOD	GazeCoDxp	1	400	0	442048	-3	441948
GazeCoD_1Model_male	8	1	36	<?xml version="1.0"?>\n<Clock xmlns:dt="urn:schemas-microsoft-com:datatypes"><Description dt:dt="string">E-Prime Primary Realtime Clock</Description><StartTime><Timestamp dt:dt="int">0</Timestamp><DateUtc dt:dt="string">2017-05-02T09:09:23Z</DateUtc></StartTime><FrequencyChanges><FrequencyChange><Frequency dt:dt="r8">3312871</Frequency><Timestamp dt:dt="r8">810782772</Timestamp><Current dt:dt="r8…	60.002	1	right	811437291	2017-02-05	11:09:23	09:09:23	female	103	{LEFTARROW}	51							0	444955	444565	{DOWNARROW}	390	443440	443065	875	left3,2	3	3	82	mask3	0	444548	0	444348	eqm10_NoEyeNmodel1_dir	0	V	gazeCOD	GazeCoDxp	0	400	0	444048	8	443948
GazeCoD_1Model_male	8	1	36	<?xml version="1.0"?>\n<Clock xmlns:dt="urn:schemas-microsoft-com:datatypes"><Description dt:dt="string">E-Prime Primary Realtime Clock</Description><StartTime><Timestamp dt:dt="int">0</Timestamp><DateUtc dt:dt="string">2017-05-02T09:09:23Z</DateUtc></StartTime><FrequencyChanges><FrequencyChange><Frequency dt:dt="r8">3312871</Frequency><Timestamp dt:dt="r8">810782772</Timestamp><Current dt:dt="r8…	60.002	1	right	811437291	2017-02-05	11:09:23	09:09:23	female	104	{RIGHTARROW}	40							0	446787	446331	{RIGHTARROW}	456	445219	444965	754	right6,4	32	3	83	mask32	0	446314	0	446114	eqm10_NoEyeNmodel1_dir	90	HV	gazeCOD	GazeCoDxp	1	400	0	445814	-5	445714
GazeCoD_1Model_male	8	1	36	<?xml version="1.0"?>\n<Clock xmlns:dt="urn:schemas-microsoft-com:datatypes"><Description dt:dt="string">E-Prime Primary Realtime Clock</Description><StartTime><Timestamp dt:dt="int">0</Timestamp><DateUtc dt:dt="string">2017-05-02T09:09:23Z</DateUtc></StartTime><FrequencyChanges><FrequencyChange><Frequency dt:dt="r8">3312871</Frequency><Timestamp dt:dt="r8">810782772</Timestamp><Current dt:dt="r8…	60.002	1	right	811437291	2017-02-05	11:09:23	09:09:23	female	105	{RIGHTARROW}	77							0	448739	448348	{RIGHTARROW}	391	447225	446814	911	right8	22	3	84	mask22	0	448331	0	448131	eqm10_NoEyeNmodel1_dir	90	H	gazeCOD	GazeCoDxp	1	400	0	447831	6	447731
GazeCoD_1Model_male	8	1	36	<?xml version="1.0"?>\n<Clock xmlns:dt="urn:schemas-microsoft-com:datatypes"><Description dt:dt="string">E-Prime Primary Realtime Clock</Description><StartTime><Timestamp dt:dt="int">0</Timestamp><DateUtc dt:dt="string">2017-05-02T09:09:23Z</DateUtc></StartTime><FrequencyChanges><FrequencyChange><Frequency dt:dt="r8">3312871</Frequency><Timestamp dt:dt="r8">810782772</Timestamp><Current dt:dt="r8…	60.002	1	right	811437291	2017-02-05	11:09:23	09:09:23	female	106	{RIGHTARROW}	40							0	451331	450131	{RIGHTARROW}	1200	449017	448764	753	right6,4	10	3	85	mask10	0	450114	0	449914	eqm10_NoEyeNmodel1_dir	0	V	gazeCOD	GazeCoDxp	1	400	0	449614	-3	449514
GazeCoD_1Model_male	8	1	36	<?xml version="1.0"?>\n<Clock xmlns:dt="urn:schemas-microsoft-com:datatypes"><Description dt:dt="string">E-Prime Primary Realtime Clock</Description><StartTime><Timestamp dt:dt="int">0</Timestamp><DateUtc dt:dt="string">2017-05-02T09:09:23Z</DateUtc></StartTime><FrequencyChanges><FrequencyChange><Frequency dt:dt="r8">3312871</Frequency><Timestamp dt:dt="r8">810782772</Timestamp><Current dt:dt="r8…	60.002	1	right	811437291	2017-02-05	11:09:23	09:09:23	female	107	{LEFTARROW}	55							0	453315	452814	{DOWNARROW}	501	451699	451348	851	left6,4	16	3	86	mask16	0	452798	0	452598	eqm10_NoEyeNmodel1_dir	90	H	gazeCOD	GazeCoDxp	0	400	0	452298	-1	452198
GazeCoD_1Model_male	8	1	36	<?xml version="1.0"?>\n<Clock xmlns:dt="urn:schemas-microsoft-com:datatypes"><Description dt:dt="string">E-Prime Primary Realtime Clock</Description><StartTime><Timestamp dt:dt="int">0</Timestamp><DateUtc dt:dt="string">2017-05-02T09:09:23Z</DateUtc></StartTime><FrequencyChanges><FrequencyChange><Frequency dt:dt="r8">3312871</Frequency><Timestamp dt:dt="r8">810782772</Timestamp><Current dt:dt="r8…	60.002	1	right	811437291	2017-02-05	11:09:23	09:09:23	female	108	{RIGHTARROW}	46							0	455251	454798	{DOWNARROW}	453	453685	453331	854	right1,6	18	3	87	mask18	0	454781	0	454581	eqm10_NoEyeNmodel1_dir	90	H	gazeCOD	GazeCoDxp	0	400	0	454281	-4	454181
GazeCoD_1Model_male	8	1	36	<?xml version="1.0"?>\n<Clock xmlns:dt="urn:schemas-microsoft-com:datatypes"><Description dt:dt="string">E-Prime Primary Realtime Clock</Description><StartTime><Timestamp dt:dt="int">0</Timestamp><DateUtc dt:dt="string">2017-05-02T09:09:23Z</DateUtc></StartTime><FrequencyChanges><FrequencyChange><Frequency dt:dt="r8">3312871</Frequency><Timestamp dt:dt="r8">810782772</Timestamp><Current dt:dt="r8…	60.002	1	right	811437291	2017-02-05	11:09:23	09:09:23	female	109	{RIGHTARROW}	44							0	458035	456864	{DOWNARROW}	1171	455747	455264	983	right3,2	8	3	88	mask8	0	456847	0	456647	eqm10_NoEyeNmodel1_dir	0	V	gazeCOD	GazeCoDxp	0	400	0	456347	0	456247
GazeCoD_1Model_male	8	1	36	<?xml version="1.0"?>\n<Clock xmlns:dt="urn:schemas-microsoft-com:datatypes"><Description dt:dt="string">E-Prime Primary Realtime Clock</Description><StartTime><Timestamp dt:dt="int">0</Timestamp><DateUtc dt:dt="string">2017-05-02T09:09:23Z</DateUtc></StartTime><FrequencyChanges><FrequencyChange><Frequency dt:dt="r8">3312871</Frequency><Timestamp dt:dt="r8">810782772</Timestamp><Current dt:dt="r8…	60.002	1	right	811437291	2017-02-05	11:09:23	09:09:23	female	110	{RIGHTARROW}	40							0	459779	459414	{RIGHTARROW}	365	458303	458047	756	right6,4	21	3	89	mask21	0	459397	-1	459197	eqm10_NoEyeNmodel1_dir	90	H	gazeCOD	GazeCoDxp	1	400	0	458898	-5	458798
GazeCoD_1Model_male	8	1	36	<?xml version="1.0"?>\n<Clock xmlns:dt="urn:schemas-microsoft-com:datatypes"><Description dt:dt="string">E-Prime Primary Realtime Clock</Description><StartTime><Timestamp dt:dt="int">0</Timestamp><DateUtc dt:dt="string">2017-05-02T09:09:23Z</DateUtc></StartTime><FrequencyChanges><FrequencyChange><Frequency dt:dt="r8">3312871</Frequency><Timestamp dt:dt="r8">810782772</Timestamp><Current dt:dt="r8…	60.002	1	right	811437291	2017-02-05	11:09:23	09:09:23	female	111	{LEFTARROW}	49							0	462027	461397	{DOWNARROW}	630	460284	459797	987	left1,6	24	3	90	mask24	0	461381	0	461181	eqm10_NoEyeNmodel1_dir	90	HV	gazeCOD	GazeCoDxp	0	400	0	460881	-3	460781
GazeCoD_1Model_male	8	1	36	<?xml version="1.0"?>\n<Clock xmlns:dt="urn:schemas-microsoft-com:datatypes"><Description dt:dt="string">E-Prime Primary Realtime Clock</Description><StartTime><Timestamp dt:dt="int">0</Timestamp><DateUtc dt:dt="string">2017-05-02T09:09:23Z</DateUtc></StartTime><FrequencyChanges><FrequencyChange><Frequency dt:dt="r8">3312871</Frequency><Timestamp dt:dt="r8">810782772</Timestamp><Current dt:dt="r8…	60.002	1	right	811437291	2017-02-05	11:09:23	09:09:23	female	112	{RIGHTARROW}	77							0	463779	463447	{RIGHTARROW}	332	462326	462047	779	right8	33	3	91	mask33	0	463431	0	463231	eqm10_NoEyeNmodel1_dir	90	HV	gazeCOD	GazeCoDxp	1	400	0	462931	5	462831
GazeCoD_1Model_male	8	1	36	<?xml version="1.0"?>\n<Clock xmlns:dt="urn:schemas-microsoft-com:datatypes"><Description dt:dt="string">E-Prime Primary Realtime Clock</Description><StartTime><Timestamp dt:dt="int">0</Timestamp><DateUtc dt:dt="string">2017-05-02T09:09:23Z</DateUtc></StartTime><FrequencyChanges><FrequencyChange><Frequency dt:dt="r8">3312871</Frequency><Timestamp dt:dt="r8">810782772</Timestamp><Current dt:dt="r8…	60.002	1	right	811437291	2017-02-05	11:09:23	09:09:23	female	113	{RIGHTARROW}	42							0	466067	465231	{DOWNARROW}	836	464119	463797	822	right4,8	20	3	92	mask20	0	465214	0	465014	eqm10_NoEyeNmodel1_dir	90	H	gazeCOD	GazeCoDxp	0	400	0	464714	-5	464614
GazeCoD_1Model_male	8	1	36	<?xml version="1.0"?>\n<Clock xmlns:dt="urn:schemas-microsoft-com:datatypes"><Description dt:dt="string">E-Prime Primary Realtime Clock</Description><StartTime><Timestamp dt:dt="int">0</Timestamp><DateUtc dt:dt="string">2017-05-02T09:09:23Z</DateUtc></StartTime><FrequencyChanges><FrequencyChange><Frequency dt:dt="r8">3312871</Frequency><Timestamp dt:dt="r8">810782772</Timestamp><Current dt:dt="r8…	60.002	1	right	811437291	2017-02-05	11:09:23	09:09:23	female	114	{LEFTARROW}	53							0	467883	467480	{DOWNARROW}	402	466367	466080	787	left4,8	15	3	93	mask15	0	467464	0	467264	eqm10_NoEyeNmodel1_dir	90	H	gazeCOD	GazeCoDxp	0	400	0	466964	-3	466864
GazeCoD_1Model_male	8	1	36	<?xml version="1.0"?>\n<Clock xmlns:dt="urn:schemas-microsoft-com:datatypes"><Description dt:dt="string">E-Prime Primary Realtime Clock</Description><StartTime><Timestamp dt:dt="int">0</Timestamp><DateUtc dt:dt="string">2017-05-02T09:09:23Z</DateUtc></StartTime><FrequencyChanges><FrequencyChange><Frequency dt:dt="r8">3312871</Frequency><Timestamp dt:dt="r8">810782772</Timestamp><Current dt:dt="r8…	60.002	1	right	811437291	2017-02-05	11:09:23	09:09:23	female	115	{LEFTARROW}	53							0	469699	469330	{DOWNARROW}	369	468204	467897	807	left4,8	4	3	94	mask4	0	469314	0	469114	eqm10_NoEyeNmodel1_dir	0	V	gazeCOD	GazeCoDxp	0	400	0	468814	10	468714
GazeCoD_1Model_male	8	1	36	<?xml version="1.0"?>\n<Clock xmlns:dt="urn:schemas-microsoft-com:datatypes"><Description dt:dt="string">E-Prime Primary Realtime Clock</Description><StartTime><Timestamp dt:dt="int">0</Timestamp><DateUtc dt:dt="string">2017-05-02T09:09:23Z</DateUtc></StartTime><FrequencyChanges><FrequencyChange><Frequency dt:dt="r8">3312871</Frequency><Timestamp dt:dt="r8">810782772</Timestamp><Current dt:dt="r8…	60.002	1	right	811437291	2017-02-05	11:09:23	09:09:23	female	116	{LEFTARROW}	49							0	471491	471230	{DOWNARROW}	260	470111	469714	897	left1,6	2	3	95	mask2	0	471214	0	471014	eqm10_NoEyeNmodel1_dir	0	V	gazeCOD	GazeCoDxp	0	400	0	470714	3	470614
GazeCoD_1Model_male	8	1	36	<?xml version="1.0"?>\n<Clock xmlns:dt="urn:schemas-microsoft-com:datatypes"><Description dt:dt="string">E-Prime Primary Realtime Clock</Description><StartTime><Timestamp dt:dt="int">0</Timestamp><DateUtc dt:dt="string">2017-05-02T09:09:23Z</DateUtc></StartTime><FrequencyChanges><FrequencyChange><Frequency dt:dt="r8">3312871</Frequency><Timestamp dt:dt="r8">810782772</Timestamp><Current dt:dt="r8…	60.002	1	right	811437291	2017-02-05	11:09:23	09:09:23	female	117	{DOWNARROW}	79							0	473274	473014	{DOWNARROW}	260	471887	471514	873	DG0	1	3	96	mask1	0	472997	0	472797	eqm10_NoEyeNmodel1_dir	0	V	gazeCOD	GazeCoDxp	1	400	0	472497	10	472397
GazeCoD_1Model_male	8	1	36	<?xml version="1.0"?>\n<Clock xmlns:dt="urn:schemas-microsoft-com:datatypes"><Description dt:dt="string">E-Prime Primary Realtime Clock</Description><StartTime><Timestamp dt:dt="int">0</Timestamp><DateUtc dt:dt="string">2017-05-02T09:09:23Z</DateUtc></StartTime><FrequencyChanges><FrequencyChange><Frequency dt:dt="r8">3312871</Frequency><Timestamp dt:dt="r8">810782772</Timestamp><Current dt:dt="r8…	60.002	1	right	811437291	2017-02-05	11:09:23	09:09:23	female	118	{RIGHTARROW}	42							0	475306	474914	{RIGHTARROW}	392	473788	473297	991	right4,8	31	3	97	mask31	0	474897	0	474697	eqm10_NoEyeNmodel1_dir	90	HV	gazeCOD	GazeCoDxp	1	400	0	474397	9	474297
GazeCoD_1Model_male	8	1	36	<?xml version="1.0"?>\n<Clock xmlns:dt="urn:schemas-microsoft-com:datatypes"><Description dt:dt="string">E-Prime Primary Realtime Clock</Description><StartTime><Timestamp dt:dt="int">0</Timestamp><DateUtc dt:dt="string">2017-05-02T09:09:23Z</DateUtc></StartTime><FrequencyChanges><FrequencyChange><Frequency dt:dt="r8">3312871</Frequency><Timestamp dt:dt="r8">810782772</Timestamp><Current dt:dt="r8…	60.002	1	right	811437291	2017-02-05	11:09:23	09:09:23	female	119	{RIGHTARROW}	46							0	477058	476747	{DOWNARROW}	311	475620	475330	790	right1,6	7	3	98	mask7	0	476730	0	476530	eqm10_NoEyeNmodel1_dir	0	V	gazeCOD	GazeCoDxp	0	400	0	476230	10	476130
GazeCoD_1Model_male	8	1	36	<?xml version="1.0"?>\n<Clock xmlns:dt="urn:schemas-microsoft-com:datatypes"><Description dt:dt="string">E-Prime Primary Realtime Clock</Description><StartTime><Timestamp dt:dt="int">0</Timestamp><DateUtc dt:dt="string">2017-05-02T09:09:23Z</DateUtc></StartTime><FrequencyChanges><FrequencyChange><Frequency dt:dt="r8">3312871</Frequency><Timestamp dt:dt="r8">810782772</Timestamp><Current dt:dt="r8…	60.002	1	right	811437291	2017-02-05	11:09:23	09:09:23	female	120	{LEFTARROW}	51							0	480338	478497	{LEFTARROW}	1841	477379	477080	799	left3,2	25	3	99	mask25	0	478480	0	478280	eqm10_NoEyeNmodel1_dir	90	HV	gazeCOD	GazeCoDxp	1	400	0	477980	1	477880
GazeCoD_1Model_male	8	1	36	<?xml version="1.0"?>\n<Clock xmlns:dt="urn:schemas-microsoft-com:datatypes"><Description dt:dt="string">E-Prime Primary Realtime Clock</Description><StartTime><Timestamp dt:dt="int">0</Timestamp><DateUtc dt:dt="string">2017-05-02T09:09:23Z</DateUtc></StartTime><FrequencyChanges><FrequencyChange><Frequency dt:dt="r8">3312871</Frequency><Timestamp dt:dt="r8">810782772</Timestamp><Current dt:dt="r8…	60.002	1	right	811437291	2017-02-05	11:09:23	09:09:23	female	121	{RIGHTARROW}	40							0	482082	481730	{RIGHTARROW}	352	480608	480347	761	right6,4	21	4	100	mask21	0	481713	0	481513	eqm10_NoEyeNmodel1_dir	90	H	gazeCOD	GazeCoDxp	1	400	0	481213	5	481113
GazeCoD_1Model_male	8	1	36	<?xml version="1.0"?>\n<Clock xmlns:dt="urn:schemas-microsoft-com:datatypes"><Description dt:dt="string">E-Prime Primary Realtime Clock</Description><StartTime><Timestamp dt:dt="int">0</Timestamp><DateUtc dt:dt="string">2017-05-02T09:09:23Z</DateUtc></StartTime><FrequencyChanges><FrequencyChange><Frequency dt:dt="r8">3312871</Frequency><Timestamp dt:dt="r8">810782772</Timestamp><Current dt:dt="r8…	60.002	1	right	811437291	2017-02-05	11:09:23	09:09:23	female	122	{DOWNARROW}	79							0	483954	483613	{RIGHTARROW}	341	482487	482097	890	DG0	23	4	101	mask23	0	483597	0	483397	eqm10_NoEyeNmodel1_dir	90	HV	gazeCOD	GazeCoDxp	0	400	0	483097	10	482997
GazeCoD_1Model_male	8	1	36	<?xml version="1.0"?>\n<Clock xmlns:dt="urn:schemas-microsoft-com:datatypes"><Description dt:dt="string">E-Prime Primary Realtime Clock</Description><StartTime><Timestamp dt:dt="int">0</Timestamp><DateUtc dt:dt="string">2017-05-02T09:09:23Z</DateUtc></StartTime><FrequencyChanges><FrequencyChange><Frequency dt:dt="r8">3312871</Frequency><Timestamp dt:dt="r8">810782772</Timestamp><Current dt:dt="r8…	60.002	1	right	811437291	2017-02-05	11:09:23	09:09:23	female	123	{LEFTARROW}	51							0	485778	485547	{DOWNARROW}	231	484434	483963	971	left3,2	3	4	102	mask3	0	485530	0	485330	eqm10_NoEyeNmodel1_dir	0	V	gazeCOD	GazeCoDxp	0	400	0	485030	-4	484930
GazeCoD_1Model_male	8	1	36	<?xml version="1.0"?>\n<Clock xmlns:dt="urn:schemas-microsoft-com:datatypes"><Description dt:dt="string">E-Prime Primary Realtime Clock</Description><StartTime><Timestamp dt:dt="int">0</Timestamp><DateUtc dt:dt="string">2017-05-02T09:09:23Z</DateUtc></StartTime><FrequencyChanges><FrequencyChange><Frequency dt:dt="r8">3312871</Frequency><Timestamp dt:dt="r8">810782772</Timestamp><Current dt:dt="r8…	60.002	1	right	811437291	2017-02-05	11:09:23	09:09:23	female	124	{LEFTARROW}	55							0	487578	487280	{DOWNARROW}	298	486155	485797	858	left6,4	16	4	103	mask16	0	487263	0	487063	eqm10_NoEyeNmodel1_dir	90	H	gazeCOD	GazeCoDxp	0	400	0	486763	8	486663
GazeCoD_1Model_male	8	1	36	<?xml version="1.0"?>\n<Clock xmlns:dt="urn:schemas-microsoft-com:datatypes"><Description dt:dt="string">E-Prime Primary Realtime Clock</Description><StartTime><Timestamp dt:dt="int">0</Timestamp><DateUtc dt:dt="string">2017-05-02T09:09:23Z</DateUtc></StartTime><FrequencyChanges><FrequencyChange><Frequency dt:dt="r8">3312871</Frequency><Timestamp dt:dt="r8">810782772</Timestamp><Current dt:dt="r8…	60.002	1	right	811437291	2017-02-05	11:09:23	09:09:23	female	125	{RIGHTARROW}	46							0	489458	488996	{DOWNARROW}	462	487879	487596	783	right1,6	18	4	104	mask18	0	488980	0	488780	eqm10_NoEyeNmodel1_dir	90	H	gazeCOD	GazeCoDxp	0	400	0	488480	1	488380
GazeCoD_1Model_male	8	1	36	<?xml version="1.0"?>\n<Clock xmlns:dt="urn:schemas-microsoft-com:datatypes"><Description dt:dt="string">E-Prime Primary Realtime Clock</Description><StartTime><Timestamp dt:dt="int">0</Timestamp><DateUtc dt:dt="string">2017-05-02T09:09:23Z</DateUtc></StartTime><FrequencyChanges><FrequencyChange><Frequency dt:dt="r8">3312871</Frequency><Timestamp dt:dt="r8">810782772</Timestamp><Current dt:dt="r8…	60.002	1	right	811437291	2017-02-05	11:09:23	09:09:23	female	126	{LEFTARROW}	78							0	491594	491080	{LEFTARROW}	514	489967	489480	987	left8	28	4	105	mask28	0	491063	0	490863	eqm10_NoEyeNmodel1_dir	90	HV	gazeCOD	GazeCoDxp	1	400	0	490563	-4	490463
GazeCoD_1Model_male	8	1	36	<?xml version="1.0"?>\n<Clock xmlns:dt="urn:schemas-microsoft-com:datatypes"><Description dt:dt="string">E-Prime Primary Realtime Clock</Description><StartTime><Timestamp dt:dt="int">0</Timestamp><DateUtc dt:dt="string">2017-05-02T09:09:23Z</DateUtc></StartTime><FrequencyChanges><FrequencyChange><Frequency dt:dt="r8">3312871</Frequency><Timestamp dt:dt="r8">810782772</Timestamp><Current dt:dt="r8…	60.002	1	right	811437291	2017-02-05	11:09:23	09:09:23	female	127	{RIGHTARROW}	42							0	493578	493146	{RIGHTARROW}	432	492028	491613	915	right4,8	31	4	106	mask31	0	493130	0	492930	eqm10_NoEyeNmodel1_dir	90	HV	gazeCOD	GazeCoDxp	1	400	0	492630	2	492530
GazeCoD_1Model_male	8	1	36	<?xml version="1.0"?>\n<Clock xmlns:dt="urn:schemas-microsoft-com:datatypes"><Description dt:dt="string">E-Prime Primary Realtime Clock</Description><StartTime><Timestamp dt:dt="int">0</Timestamp><DateUtc dt:dt="string">2017-05-02T09:09:23Z</DateUtc></StartTime><FrequencyChanges><FrequencyChange><Frequency dt:dt="r8">3312871</Frequency><Timestamp dt:dt="r8">810782772</Timestamp><Current dt:dt="r8…	60.002	1	right	811437291	2017-02-05	11:09:23	09:09:23	female	128	{RIGHTARROW}	40							0	495410	495096	{RIGHTARROW}	314	493974	493596	878	right6,4	32	4	107	mask32	0	495080	0	494880	eqm10_NoEyeNmodel1_dir	90	HV	gazeCOD	GazeCoDxp	1	400	0	494580	6	494480
GazeCoD_1Model_male	8	1	36	<?xml version="1.0"?>\n<Clock xmlns:dt="urn:schemas-microsoft-com:datatypes"><Description dt:dt="string">E-Prime Primary Realtime Clock</Description><StartTime><Timestamp dt:dt="int">0</Timestamp><DateUtc dt:dt="string">2017-05-02T09:09:23Z</DateUtc></StartTime><FrequencyChanges><FrequencyChange><Frequency dt:dt="r8">3312871</Frequency><Timestamp dt:dt="r8">810782772</Timestamp><Current dt:dt="r8…	60.002	1	right	811437291	2017-02-05	11:09:23	09:09:23	female	129	{RIGHTARROW}	77							0	497178	496813	{RIGHTARROW}	365	495700	495430	770	right8	11	4	108	mask11	0	496796	0	496596	eqm10_NoEyeNmodel1_dir	0	V	gazeCOD	GazeCoDxp	1	400	0	496296	-4	496196
GazeCoD_1Model_male	8	1	36	<?xml version="1.0"?>\n<Clock xmlns:dt="urn:schemas-microsoft-com:datatypes"><Description dt:dt="string">E-Prime Primary Realtime Clock</Description><StartTime><Timestamp dt:dt="int">0</Timestamp><DateUtc dt:dt="string">2017-05-02T09:09:23Z</DateUtc></StartTime><FrequencyChanges><FrequencyChange><Frequency dt:dt="r8">3312871</Frequency><Timestamp dt:dt="r8">810782772</Timestamp><Current dt:dt="r8…	60.002	1	right	811437291	2017-02-05	11:09:23	09:09:23	female	130	{RIGHTARROW}	46							0	499034	498579	{RIGHTARROW}	455	497465	497196	769	right1,6	29	4	109	mask29	0	498563	0	498363	eqm10_NoEyeNmodel1_dir	90	HV	gazeCOD	GazeCoDxp	1	400	0	498063	-2	497963
GazeCoD_1Model_male	8	1	36	<?xml version="1.0"?>\n<Clock xmlns:dt="urn:schemas-microsoft-com:datatypes"><Description dt:dt="string">E-Prime Primary Realtime Clock</Description><StartTime><Timestamp dt:dt="int">0</Timestamp><DateUtc dt:dt="string">2017-05-02T09:09:23Z</DateUtc></StartTime><FrequencyChanges><FrequencyChange><Frequency dt:dt="r8">3312871</Frequency><Timestamp dt:dt="r8">810782772</Timestamp><Current dt:dt="r8…	60.002	1	right	811437291	2017-02-05	11:09:23	09:09:23	female	131	{LEFTARROW}	78							0	501170	500513	{DOWNARROW}	657	499389	499046	843	left8	17	4	110	mask17	0	500496	0	500296	eqm10_NoEyeNmodel1_dir	90	H	gazeCOD	GazeCoDxp	0	400	0	499996	7	499896
GazeCoD_1Model_male	8	1	36	<?xml version="1.0"?>\n<Clock xmlns:dt="urn:schemas-microsoft-com:datatypes"><Description dt:dt="string">E-Prime Primary Realtime Clock</Description><StartTime><Timestamp dt:dt="int">0</Timestamp><DateUtc dt:dt="string">2017-05-02T09:09:23Z</DateUtc></StartTime><FrequencyChanges><FrequencyChange><Frequency dt:dt="r8">3312871</Frequency><Timestamp dt:dt="r8">810782772</Timestamp><Current dt:dt="r8…	60.002	1	right	811437291	2017-02-05	11:09:23	09:09:23	female	132	{RIGHTARROW}	46							0	513769	512862	{DOWNARROW}	907	511739	511446	793	right1,6	7	4	111	mask7	0	512846	0	512646	eqm10_NoEyeNmodel1_dir	0	V	gazeCOD	GazeCoDxp	0	400	0	512346	7	512246
GazeCoD_1Model_male	8	1	36	<?xml version="1.0"?>\n<Clock xmlns:dt="urn:schemas-microsoft-com:datatypes"><Description dt:dt="string">E-Prime Primary Realtime Clock</Description><StartTime><Timestamp dt:dt="int">0</Timestamp><DateUtc dt:dt="string">2017-05-02T09:09:23Z</DateUtc></StartTime><FrequencyChanges><FrequencyChange><Frequency dt:dt="r8">3312871</Frequency><Timestamp dt:dt="r8">810782772</Timestamp><Current dt:dt="r8…	60.002	1	right	811437291	2017-02-05	11:09:23	09:09:23	female	133	{LEFTARROW}	49							0	515425	515162	{DOWNARROW}	263	514041	513779	762	left1,6	24	4	112	mask24	0	515146	0	514946	eqm10_NoEyeNmodel1_dir	90	HV	gazeCOD	GazeCoDxp	0	400	0	514646	5	514546
GazeCoD_1Model_male	8	1	36	<?xml version="1.0"?>\n<Clock xmlns:dt="urn:schemas-microsoft-com:datatypes"><Description dt:dt="string">E-Prime Primary Realtime Clock</Description><StartTime><Timestamp dt:dt="int">0</Timestamp><DateUtc dt:dt="string">2017-05-02T09:09:23Z</DateUtc></StartTime><FrequencyChanges><FrequencyChange><Frequency dt:dt="r8">3312871</Frequency><Timestamp dt:dt="r8">810782772</Timestamp><Current dt:dt="r8…	60.002	1	right	811437291	2017-02-05	11:09:23	09:09:23	female	134	{RIGHTARROW}	44							0	517249	516912	{RIGHTARROW}	337	515793	515446	847	right3,2	8	4	113	mask8	0	516896	0	516696	eqm10_NoEyeNmodel1_dir	0	V	gazeCOD	GazeCoDxp	1	400	0	516396	3	516296
GazeCoD_1Model_male	8	1	36	<?xml version="1.0"?>\n<Clock xmlns:dt="urn:schemas-microsoft-com:datatypes"><Description dt:dt="string">E-Prime Primary Realtime Clock</Description><StartTime><Timestamp dt:dt="int">0</Timestamp><DateUtc dt:dt="string">2017-05-02T09:09:23Z</DateUtc></StartTime><FrequencyChanges><FrequencyChange><Frequency dt:dt="r8">3312871</Frequency><Timestamp dt:dt="r8">810782772</Timestamp><Current dt:dt="r8…	60.002	1	right	811437291	2017-02-05	11:09:23	09:09:23	female	135	{RIGHTARROW}	77							0	519193	518795	{RIGHTARROW}	398	517677	517262	915	right8	33	4	114	mask33	0	518779	0	518579	eqm10_NoEyeNmodel1_dir	90	HV	gazeCOD	GazeCoDxp	1	400	0	518279	2	518179
GazeCoD_1Model_male	8	1	36	<?xml version="1.0"?>\n<Clock xmlns:dt="urn:schemas-microsoft-com:datatypes"><Description dt:dt="string">E-Prime Primary Realtime Clock</Description><StartTime><Timestamp dt:dt="int">0</Timestamp><DateUtc dt:dt="string">2017-05-02T09:09:23Z</DateUtc></StartTime><FrequencyChanges><FrequencyChange><Frequency dt:dt="r8">3312871</Frequency><Timestamp dt:dt="r8">810782772</Timestamp><Current dt:dt="r8…	60.002	1	right	811437291	2017-02-05	11:09:23	09:09:23	female	136	{LEFTARROW}	51							0	520945	520695	{DOWNARROW}	250	519570	519212	858	left3,2	25	4	115	mask25	0	520679	0	520479	eqm10_NoEyeNmodel1_dir	90	HV	gazeCOD	GazeCoDxp	0	400	0	520179	9	520079
GazeCoD_1Model_male	8	1	36	<?xml version="1.0"?>\n<Clock xmlns:dt="urn:schemas-microsoft-com:datatypes"><Description dt:dt="string">E-Prime Primary Realtime Clock</Description><StartTime><Timestamp dt:dt="int">0</Timestamp><DateUtc dt:dt="string">2017-05-02T09:09:23Z</DateUtc></StartTime><FrequencyChanges><FrequencyChange><Frequency dt:dt="r8">3312871</Frequency><Timestamp dt:dt="r8">810782772</Timestamp><Current dt:dt="r8…	60.002	1	right	811437291	2017-02-05	11:09:23	09:09:23	female	137	{LEFTARROW}	49							0	522657	522329	{DOWNARROW}	328	521213	520962	751	left1,6	13	4	116	mask13	0	522312	0	522112	eqm10_NoEyeNmodel1_dir	90	H	gazeCOD	GazeCoDxp	0	400	0	521812	-1	521712
GazeCoD_1Model_male	8	1	36	<?xml version="1.0"?>\n<Clock xmlns:dt="urn:schemas-microsoft-com:datatypes"><Description dt:dt="string">E-Prime Primary Realtime Clock</Description><StartTime><Timestamp dt:dt="int">0</Timestamp><DateUtc dt:dt="string">2017-05-02T09:09:23Z</DateUtc></StartTime><FrequencyChanges><FrequencyChange><Frequency dt:dt="r8">3312871</Frequency><Timestamp dt:dt="r8">810782772</Timestamp><Current dt:dt="r8…	60.002	1	right	811437291	2017-02-05	11:09:23	09:09:23	female	138	{RIGHTARROW}	40							0	527097	524295	{DOWNARROW}	2802	523172	522679	993	right6,4	10	4	117	mask10	0	524279	0	524079	eqm10_NoEyeNmodel1_dir	0	V	gazeCOD	GazeCoDxp	0	400	0	523779	7	523679
GazeCoD_1Model_male	8	1	36	<?xml version="1.0"?>\n<Clock xmlns:dt="urn:schemas-microsoft-com:datatypes"><Description dt:dt="string">E-Prime Primary Realtime Clock</Description><StartTime><Timestamp dt:dt="int">0</Timestamp><DateUtc dt:dt="string">2017-05-02T09:09:23Z</DateUtc></StartTime><FrequencyChanges><FrequencyChange><Frequency dt:dt="r8">3312871</Frequency><Timestamp dt:dt="r8">810782772</Timestamp><Current dt:dt="r8…	60.002	1	right	811437291	2017-02-05	11:09:23	09:09:23	female	139	{LEFTARROW}	51							0	528849	528528	{DOWNARROW}	321	527415	527112	803	left3,2	14	4	118	mask14	0	528512	0	528312	eqm10_NoEyeNmodel1_dir	90	H	gazeCOD	GazeCoDxp	0	400	0	528012	-3	527912
GazeCoD_1Model_male	8	1	36	<?xml version="1.0"?>\n<Clock xmlns:dt="urn:schemas-microsoft-com:datatypes"><Description dt:dt="string">E-Prime Primary Realtime Clock</Description><StartTime><Timestamp dt:dt="int">0</Timestamp><DateUtc dt:dt="string">2017-05-02T09:09:23Z</DateUtc></StartTime><FrequencyChanges><FrequencyChange><Frequency dt:dt="r8">3312871</Frequency><Timestamp dt:dt="r8">810782772</Timestamp><Current dt:dt="r8…	60.002	1	right	811437291	2017-02-05	11:09:23	09:09:23	female	140	{RIGHTARROW}	44							0	530633	530362	{RIGHTARROW}	271	529235	528862	873	right3,2	30	4	119	mask30	0	530345	0	530145	eqm10_NoEyeNmodel1_dir	90	HV	gazeCOD	GazeCoDxp	1	400	0	529845	10	529745
GazeCoD_1Model_male	8	1	36	<?xml version="1.0"?>\n<Clock xmlns:dt="urn:schemas-microsoft-com:datatypes"><Description dt:dt="string">E-Prime Primary Realtime Clock</Description><StartTime><Timestamp dt:dt="int">0</Timestamp><DateUtc dt:dt="string">2017-05-02T09:09:23Z</DateUtc></StartTime><FrequencyChanges><FrequencyChange><Frequency dt:dt="r8">3312871</Frequency><Timestamp dt:dt="r8">810782772</Timestamp><Current dt:dt="r8…	60.002	1	right	811437291	2017-02-05	11:09:23	09:09:23	female	141	{LEFTARROW}	53							0	532433	532212	{DOWNARROW}	220	531091	530645	946	left4,8	15	4	120	mask15	0	532195	0	531995	eqm10_NoEyeNmodel1_dir	90	H	gazeCOD	GazeCoDxp	0	400	0	531695	4	531595
GazeCoD_1Model_male	8	1	36	<?xml version="1.0"?>\n<Clock xmlns:dt="urn:schemas-microsoft-com:datatypes"><Description dt:dt="string">E-Prime Primary Realtime Clock</Description><StartTime><Timestamp dt:dt="int">0</Timestamp><DateUtc dt:dt="string">2017-05-02T09:09:23Z</DateUtc></StartTime><FrequencyChanges><FrequencyChange><Frequency dt:dt="r8">3312871</Frequency><Timestamp dt:dt="r8">810782772</Timestamp><Current dt:dt="r8…	60.002	1	right	811437291	2017-02-05	11:09:23	09:09:23	female	142	{RIGHTARROW}	42							0	534288	533828	{RIGHTARROW}	460	532703	532445	758	right4,8	9	4	121	mask9	0	533812	0	533612	eqm10_NoEyeNmodel1_dir	0	V	gazeCOD	GazeCoDxp	1	400	0	533312	9	533212
GazeCoD_1Model_male	8	1	36	<?xml version="1.0"?>\n<Clock xmlns:dt="urn:schemas-microsoft-com:datatypes"><Description dt:dt="string">E-Prime Primary Realtime Clock</Description><StartTime><Timestamp dt:dt="int">0</Timestamp><DateUtc dt:dt="string">2017-05-02T09:09:23Z</DateUtc></StartTime><FrequencyChanges><FrequencyChange><Frequency dt:dt="r8">3312871</Frequency><Timestamp dt:dt="r8">810782772</Timestamp><Current dt:dt="r8…	60.002	1	right	811437291	2017-02-05	11:09:23	09:09:23	female	143	{LEFTARROW}	49							0	536048	535812	{DOWNARROW}	236	534693	534312	881	left1,6	2	4	122	mask2	0	535795	0	535595	eqm10_NoEyeNmodel1_dir	0	V	gazeCOD	GazeCoDxp	0	400	0	535295	2	535195
GazeCoD_1Model_male	8	1	36	<?xml version="1.0"?>\n<Clock xmlns:dt="urn:schemas-microsoft-com:datatypes"><Description dt:dt="string">E-Prime Primary Realtime Clock</Description><StartTime><Timestamp dt:dt="int">0</Timestamp><DateUtc dt:dt="string">2017-05-02T09:09:23Z</DateUtc></StartTime><FrequencyChanges><FrequencyChange><Frequency dt:dt="r8">3312871</Frequency><Timestamp dt:dt="r8">810782772</Timestamp><Current dt:dt="r8…	60.002	1	right	811437291	2017-02-05	11:09:23	09:09:23	female	144	{RIGHTARROW}	44							0	537880	537545	{DOWNARROW}	335	536431	536062	869	right3,2	19	4	123	mask19	0	537528	0	537328	eqm10_NoEyeNmodel1_dir	90	H	gazeCOD	GazeCoDxp	0	400	0	537028	-3	536928
GazeCoD_1Model_male	8	1	36	<?xml version="1.0"?>\n<Clock xmlns:dt="urn:schemas-microsoft-com:datatypes"><Description dt:dt="string">E-Prime Primary Realtime Clock</Description><StartTime><Timestamp dt:dt="int">0</Timestamp><DateUtc dt:dt="string">2017-05-02T09:09:23Z</DateUtc></StartTime><FrequencyChanges><FrequencyChange><Frequency dt:dt="r8">3312871</Frequency><Timestamp dt:dt="r8">810782772</Timestamp><Current dt:dt="r8…	60.002	1	right	811437291	2017-02-05	11:09:23	09:09:23	female	145	{LEFTARROW}	53							0	539928	539495	{DOWNARROW}	433	538378	537895	983	left4,8	4	4	124	mask4	0	539478	0	539278	eqm10_NoEyeNmodel1_dir	0	V	gazeCOD	GazeCoDxp	0	400	0	538978	0	538878
GazeCoD_1Model_male	8	1	36	<?xml version="1.0"?>\n<Clock xmlns:dt="urn:schemas-microsoft-com:datatypes"><Description dt:dt="string">E-Prime Primary Realtime Clock</Description><StartTime><Timestamp dt:dt="int">0</Timestamp><DateUtc dt:dt="string">2017-05-02T09:09:23Z</DateUtc></StartTime><FrequencyChanges><FrequencyChange><Frequency dt:dt="r8">3312871</Frequency><Timestamp dt:dt="r8">810782772</Timestamp><Current dt:dt="r8…	60.002	1	right	811437291	2017-02-05	11:09:23	09:09:23	female	146	{DOWNARROW}	79							0	541592	541378	{DOWNARROW}	214	540251	539945	806	DG0	1	4	125	mask1	0	541361	0	541161	eqm10_NoEyeNmodel1_dir	0	V	gazeCOD	GazeCoDxp	1	400	0	540861	10	540761
GazeCoD_1Model_male	8	1	36	<?xml version="1.0"?>\n<Clock xmlns:dt="urn:schemas-microsoft-com:datatypes"><Description dt:dt="string">E-Prime Primary Realtime Clock</Description><StartTime><Timestamp dt:dt="int">0</Timestamp><DateUtc dt:dt="string">2017-05-02T09:09:23Z</DateUtc></StartTime><FrequencyChanges><FrequencyChange><Frequency dt:dt="r8">3312871</Frequency><Timestamp dt:dt="r8">810782772</Timestamp><Current dt:dt="r8…	60.002	1	right	811437291	2017-02-05	11:09:23	09:09:23	female	147	{LEFTARROW}	55							0	543600	543095	{LEFTARROW}	505	541978	541611	867	left6,4	27	4	126	mask27	0	543078	0	542878	eqm10_NoEyeNmodel1_dir	90	HV	gazeCOD	GazeCoDxp	1	400	0	542578	0	542478
GazeCoD_1Model_male	8	1	36	<?xml version="1.0"?>\n<Clock xmlns:dt="urn:schemas-microsoft-com:datatypes"><Description dt:dt="string">E-Prime Primary Realtime Clock</Description><StartTime><Timestamp dt:dt="int">0</Timestamp><DateUtc dt:dt="string">2017-05-02T09:09:23Z</DateUtc></StartTime><FrequencyChanges><FrequencyChange><Frequency dt:dt="r8">3312871</Frequency><Timestamp dt:dt="r8">810782772</Timestamp><Current dt:dt="r8…	60.002	1	right	811437291	2017-02-05	11:09:23	09:09:23	female	148	{RIGHTARROW}	42							0	545512	545111	{RIGHTARROW}	401	543997	543611	886	right4,8	20	4	127	mask20	0	545095	0	544895	eqm10_NoEyeNmodel1_dir	90	H	gazeCOD	GazeCoDxp	1	400	0	544595	-2	544495
GazeCoD_1Model_male	8	1	36	<?xml version="1.0"?>\n<Clock xmlns:dt="urn:schemas-microsoft-com:datatypes"><Description dt:dt="string">E-Prime Primary Realtime Clock</Description><StartTime><Timestamp dt:dt="int">0</Timestamp><DateUtc dt:dt="string">2017-05-02T09:09:23Z</DateUtc></StartTime><FrequencyChanges><FrequencyChange><Frequency dt:dt="r8">3312871</Frequency><Timestamp dt:dt="r8">810782772</Timestamp><Current dt:dt="r8…	60.002	1	right	811437291	2017-02-05	11:09:23	09:09:23	female	149	{RIGHTARROW}	77							0	547520	547078	{RIGHTARROW}	442	545960	545528	932	right8	22	4	128	mask22	0	547061	0	546861	eqm10_NoEyeNmodel1_dir	90	H	gazeCOD	GazeCoDxp	1	400	0	546561	1	546461
GazeCoD_1Model_male	8	1	36	<?xml version="1.0"?>\n<Clock xmlns:dt="urn:schemas-microsoft-com:datatypes"><Description dt:dt="string">E-Prime Primary Realtime Clock</Description><StartTime><Timestamp dt:dt="int">0</Timestamp><DateUtc dt:dt="string">2017-05-02T09:09:23Z</DateUtc></StartTime><FrequencyChanges><FrequencyChange><Frequency dt:dt="r8">3312871</Frequency><Timestamp dt:dt="r8">810782772</Timestamp><Current dt:dt="r8…	60.002	1	right	811437291	2017-02-05	11:09:23	09:09:23	female	150	{LEFTARROW}	55							0	549408	548978	{DOWNARROW}	430	547853	547545	808	left6,4	5	4	129	mask5	0	548961	0	548761	eqm10_NoEyeNmodel1_dir	0	V	gazeCOD	GazeCoDxp	0	400	0	548461	8	548361
GazeCoD_1Model_male	8	1	36	<?xml version="1.0"?>\n<Clock xmlns:dt="urn:schemas-microsoft-com:datatypes"><Description dt:dt="string">E-Prime Primary Realtime Clock</Description><StartTime><Timestamp dt:dt="int">0</Timestamp><DateUtc dt:dt="string">2017-05-02T09:09:23Z</DateUtc></StartTime><FrequencyChanges><FrequencyChange><Frequency dt:dt="r8">3312871</Frequency><Timestamp dt:dt="r8">810782772</Timestamp><Current dt:dt="r8…	60.002	1	right	811437291	2017-02-05	11:09:23	09:09:23	female	151	{DOWNARROW}	79							0	551304	550911	{DOWNARROW}	393	549792	549428	864	DG0	12	4	130	mask12	0	550894	0	550694	eqm10_NoEyeNmodel1_dir	90	H	gazeCOD	GazeCoDxp	1	400	0	550394	2	550294
GazeCoD_1Model_male	8	1	36	<?xml version="1.0"?>\n<Clock xmlns:dt="urn:schemas-microsoft-com:datatypes"><Description dt:dt="string">E-Prime Primary Realtime Clock</Description><StartTime><Timestamp dt:dt="int">0</Timestamp><DateUtc dt:dt="string">2017-05-02T09:09:23Z</DateUtc></StartTime><FrequencyChanges><FrequencyChange><Frequency dt:dt="r8">3312871</Frequency><Timestamp dt:dt="r8">810782772</Timestamp><Current dt:dt="r8…	60.002	1	right	811437291	2017-02-05	11:09:23	09:09:23	female	152	{LEFTARROW}	78							0	553032	552711	{LEFTARROW}	321	551597	551328	769	left8	6	4	131	mask6	0	552694	0	552494	eqm10_NoEyeNmodel1_dir	0	V	gazeCOD	GazeCoDxp	1	400	0	552194	-3	552094
GazeCoD_1Model_male	8	1	36	<?xml version="1.0"?>\n<Clock xmlns:dt="urn:schemas-microsoft-com:datatypes"><Description dt:dt="string">E-Prime Primary Realtime Clock</Description><StartTime><Timestamp dt:dt="int">0</Timestamp><DateUtc dt:dt="string">2017-05-02T09:09:23Z</DateUtc></StartTime><FrequencyChanges><FrequencyChange><Frequency dt:dt="r8">3312871</Frequency><Timestamp dt:dt="r8">810782772</Timestamp><Current dt:dt="r8…	60.002	1	right	811437291	2017-02-05	11:09:23	09:09:23	female	153	{LEFTARROW}	53							0	554880	554561	{DOWNARROW}	319	553441	553044	897	left4,8	26	4	132	mask26	0	554544	0	554344	eqm10_NoEyeNmodel1_dir	90	HV	gazeCOD	GazeCoDxp	0	400	0	554044	3	553944
GazeCoD_1Model_male	8	1	36	<?xml version="1.0"?>\n<Clock xmlns:dt="urn:schemas-microsoft-com:datatypes"><Description dt:dt="string">E-Prime Primary Realtime Clock</Description><StartTime><Timestamp dt:dt="int">0</Timestamp><DateUtc dt:dt="string">2017-05-02T09:09:23Z</DateUtc></StartTime><FrequencyChanges><FrequencyChange><Frequency dt:dt="r8">3312871</Frequency><Timestamp dt:dt="r8">810782772</Timestamp><Current dt:dt="r8…	60.002	1	right	811437291	2017-02-05	11:09:23	09:09:23	female	154	{RIGHTARROW}	44							0	556816	556444	{RIGHTARROW}	372	555324	554894	930	right3,2	30	5	133	mask30	0	556428	0	556228	eqm10_NoEyeNmodel1_dir	90	HV	gazeCOD	GazeCoDxp	1	400	0	555928	4	555828
GazeCoD_1Model_male	8	1	36	<?xml version="1.0"?>\n<Clock xmlns:dt="urn:schemas-microsoft-com:datatypes"><Description dt:dt="string">E-Prime Primary Realtime Clock</Description><StartTime><Timestamp dt:dt="int">0</Timestamp><DateUtc dt:dt="string">2017-05-02T09:09:23Z</DateUtc></StartTime><FrequencyChanges><FrequencyChange><Frequency dt:dt="r8">3312871</Frequency><Timestamp dt:dt="r8">810782772</Timestamp><Current dt:dt="r8…	60.002	1	right	811437291	2017-02-05	11:09:23	09:09:23	female	155	{LEFTARROW}	51							0	558544	558328	{DOWNARROW}	216	557216	556828	888	left3,2	3	5	134	mask3	0	558311	0	558111	eqm10_NoEyeNmodel1_dir	0	V	gazeCOD	GazeCoDxp	0	400	0	557811	-5	557711
GazeCoD_1Model_male	8	1	36	<?xml version="1.0"?>\n<Clock xmlns:dt="urn:schemas-microsoft-com:datatypes"><Description dt:dt="string">E-Prime Primary Realtime Clock</Description><StartTime><Timestamp dt:dt="int">0</Timestamp><DateUtc dt:dt="string">2017-05-02T09:09:23Z</DateUtc></StartTime><FrequencyChanges><FrequencyChange><Frequency dt:dt="r8">3312871</Frequency><Timestamp dt:dt="r8">810782772</Timestamp><Current dt:dt="r8…	60.002	1	right	811437291	2017-02-05	11:09:23	09:09:23	female	156	{RIGHTARROW}	40							0	560432	560011	{RIGHTARROW}	421	558887	558561	826	right6,4	10	5	135	mask10	0	559994	0	559794	eqm10_NoEyeNmodel1_dir	0	V	gazeCOD	GazeCoDxp	1	400	0	559494	7	559394
GazeCoD_1Model_male	8	1	36	<?xml version="1.0"?>\n<Clock xmlns:dt="urn:schemas-microsoft-com:datatypes"><Description dt:dt="string">E-Prime Primary Realtime Clock</Description><StartTime><Timestamp dt:dt="int">0</Timestamp><DateUtc dt:dt="string">2017-05-02T09:09:23Z</DateUtc></StartTime><FrequencyChanges><FrequencyChange><Frequency dt:dt="r8">3312871</Frequency><Timestamp dt:dt="r8">810782772</Timestamp><Current dt:dt="r8…	60.002	1	right	811437291	2017-02-05	11:09:23	09:09:23	female	157	{LEFTARROW}	51							0	562320	562061	{DOWNARROW}	258	560934	560444	990	left3,2	14	5	136	mask14	0	562044	0	561844	eqm10_NoEyeNmodel1_dir	90	H	gazeCOD	GazeCoDxp	0	400	0	561544	10	561444
GazeCoD_1Model_male	8	1	36	<?xml version="1.0"?>\n<Clock xmlns:dt="urn:schemas-microsoft-com:datatypes"><Description dt:dt="string">E-Prime Primary Realtime Clock</Description><StartTime><Timestamp dt:dt="int">0</Timestamp><DateUtc dt:dt="string">2017-05-02T09:09:23Z</DateUtc></StartTime><FrequencyChanges><FrequencyChange><Frequency dt:dt="r8">3312871</Frequency><Timestamp dt:dt="r8">810782772</Timestamp><Current dt:dt="r8…	60.002	1	right	811437291	2017-02-05	11:09:23	09:09:23	female	158	{RIGHTARROW}	40							0	564295	563911	{RIGHTARROW}	384	562790	562344	946	right6,4	32	5	137	mask32	0	563894	0	563694	eqm10_NoEyeNmodel1_dir	90	HV	gazeCOD	GazeCoDxp	1	400	0	563394	4	563294
GazeCoD_1Model_male	8	1	36	<?xml version="1.0"?>\n<Clock xmlns:dt="urn:schemas-microsoft-com:datatypes"><Description dt:dt="string">E-Prime Primary Realtime Clock</Description><StartTime><Timestamp dt:dt="int">0</Timestamp><DateUtc dt:dt="string">2017-05-02T09:09:23Z</DateUtc></StartTime><FrequencyChanges><FrequencyChange><Frequency dt:dt="r8">3312871</Frequency><Timestamp dt:dt="r8">810782772</Timestamp><Current dt:dt="r8…	60.002	1	right	811437291	2017-02-05	11:09:23	09:09:23	female	159	{LEFTARROW}	53							0	566263	565877	{LEFTARROW}	386	564759	564311	948	left4,8	26	5	138	mask26	0	565861	0	565661	eqm10_NoEyeNmodel1_dir	90	HV	gazeCOD	GazeCoDxp	1	400	0	565361	2	565261
GazeCoD_1Model_male	8	1	36	<?xml version="1.0"?>\n<Clock xmlns:dt="urn:schemas-microsoft-com:datatypes"><Description dt:dt="string">E-Prime Primary Realtime Clock</Description><StartTime><Timestamp dt:dt="int">0</Timestamp><DateUtc dt:dt="string">2017-05-02T09:09:23Z</DateUtc></StartTime><FrequencyChanges><FrequencyChange><Frequency dt:dt="r8">3312871</Frequency><Timestamp dt:dt="r8">810782772</Timestamp><Current dt:dt="r8…	60.002	1	right	811437291	2017-02-05	11:09:23	09:09:23	female	160	{LEFTARROW}	78							0	568143	567861	{LEFTARROW}	282	566741	566277	964	left8	28	5	139	mask28	0	567844	0	567644	eqm10_NoEyeNmodel1_dir	90	HV	gazeCOD	GazeCoDxp	1	400	0	567344	3	567244
GazeCoD_1Model_male	8	1	36	<?xml version="1.0"?>\n<Clock xmlns:dt="urn:schemas-microsoft-com:datatypes"><Description dt:dt="string">E-Prime Primary Realtime Clock</Description><StartTime><Timestamp dt:dt="int">0</Timestamp><DateUtc dt:dt="string">2017-05-02T09:09:23Z</DateUtc></StartTime><FrequencyChanges><FrequencyChange><Frequency dt:dt="r8">3312871</Frequency><Timestamp dt:dt="r8">810782772</Timestamp><Current dt:dt="r8…	60.002	1	right	811437291	2017-02-05	11:09:23	09:09:23	female	161	{RIGHTARROW}	42							0	569863	569560	{RIGHTARROW}	303	568449	568161	788	right4,8	31	5	140	mask31	0	569544	0	569344	eqm10_NoEyeNmodel1_dir	90	HV	gazeCOD	GazeCoDxp	1	400	0	569044	-5	568944
GazeCoD_1Model_male	8	1	36	<?xml version="1.0"?>\n<Clock xmlns:dt="urn:schemas-microsoft-com:datatypes"><Description dt:dt="string">E-Prime Primary Realtime Clock</Description><StartTime><Timestamp dt:dt="int">0</Timestamp><DateUtc dt:dt="string">2017-05-02T09:09:23Z</DateUtc></StartTime><FrequencyChanges><FrequencyChange><Frequency dt:dt="r8">3312871</Frequency><Timestamp dt:dt="r8">810782772</Timestamp><Current dt:dt="r8…	60.002	1	right	811437291	2017-02-05	11:09:23	09:09:23	female	162	{LEFTARROW}	55							0	571711	571394	{LEFTARROW}	317	570277	569877	900	left6,4	27	5	141	mask27	0	571377	0	571177	eqm10_NoEyeNmodel1_dir	90	HV	gazeCOD	GazeCoDxp	1	400	0	570877	0	570777
GazeCoD_1Model_male	8	1	36	<?xml version="1.0"?>\n<Clock xmlns:dt="urn:schemas-microsoft-com:datatypes"><Description dt:dt="string">E-Prime Primary Realtime Clock</Description><StartTime><Timestamp dt:dt="int">0</Timestamp><DateUtc dt:dt="string">2017-05-02T09:09:23Z</DateUtc></StartTime><FrequencyChanges><FrequencyChange><Frequency dt:dt="r8">3312871</Frequency><Timestamp dt:dt="r8">810782772</Timestamp><Current dt:dt="r8…	60.002	1	right	811437291	2017-02-05	11:09:23	09:09:23	female	163	{RIGHTARROW}	42							0	573487	573144	{RIGHTARROW}	343	572021	571727	794	right4,8	9	5	142	mask9	0	573127	0	572927	eqm10_NoEyeNmodel1_dir	0	V	gazeCOD	GazeCoDxp	1	400	0	572627	6	572527
GazeCoD_1Model_male	8	1	36	<?xml version="1.0"?>\n<Clock xmlns:dt="urn:schemas-microsoft-com:datatypes"><Description dt:dt="string">E-Prime Primary Realtime Clock</Description><StartTime><Timestamp dt:dt="int">0</Timestamp><DateUtc dt:dt="string">2017-05-02T09:09:23Z</DateUtc></StartTime><FrequencyChanges><FrequencyChange><Frequency dt:dt="r8">3312871</Frequency><Timestamp dt:dt="r8">810782772</Timestamp><Current dt:dt="r8…	60.002	1	right	811437291	2017-02-05	11:09:23	09:09:23	female	164	{LEFTARROW}	78							0	575735	575060	{LEFTARROW}	675	573945	573510	935	left8	17	5	143	mask17	0	575044	0	574844	eqm10_NoEyeNmodel1_dir	90	H	gazeCOD	GazeCoDxp	1	400	0	574544	-1	574444
GazeCoD_1Model_male	8	1	36	<?xml version="1.0"?>\n<Clock xmlns:dt="urn:schemas-microsoft-com:datatypes"><Description dt:dt="string">E-Prime Primary Realtime Clock</Description><StartTime><Timestamp dt:dt="int">0</Timestamp><DateUtc dt:dt="string">2017-05-02T09:09:23Z</DateUtc></StartTime><FrequencyChanges><FrequencyChange><Frequency dt:dt="r8">3312871</Frequency><Timestamp dt:dt="r8">810782772</Timestamp><Current dt:dt="r8…	60.002	1	right	811437291	2017-02-05	11:09:23	09:09:23	female	165	{LEFTARROW}	49							0	577559	577344	{DOWNARROW}	215	576232	575744	988	left1,6	2	5	144	mask2	0	577327	0	577127	eqm10_NoEyeNmodel1_dir	0	V	gazeCOD	GazeCoDxp	0	400	0	576827	-5	576727
GazeCoD_1Model_male	8	1	36	<?xml version="1.0"?>\n<Clock xmlns:dt="urn:schemas-microsoft-com:datatypes"><Description dt:dt="string">E-Prime Primary Realtime Clock</Description><StartTime><Timestamp dt:dt="int">0</Timestamp><DateUtc dt:dt="string">2017-05-02T09:09:23Z</DateUtc></StartTime><FrequencyChanges><FrequencyChange><Frequency dt:dt="r8">3312871</Frequency><Timestamp dt:dt="r8">810782772</Timestamp><Current dt:dt="r8…	60.002	1	right	811437291	2017-02-05	11:09:23	09:09:23	female	166	{DOWNARROW}	79							0	579591	579177	{DOWNARROW}	414	578058	577577	981	DG0	1	5	145	mask1	0	579160	0	578960	eqm10_NoEyeNmodel1_dir	0	V	gazeCOD	GazeCoDxp	1	400	0	578660	2	578560
GazeCoD_1Model_male	8	1	36	<?xml version="1.0"?>\n<Clock xmlns:dt="urn:schemas-microsoft-com:datatypes"><Description dt:dt="string">E-Prime Primary Realtime Clock</Description><StartTime><Timestamp dt:dt="int">0</Timestamp><DateUtc dt:dt="string">2017-05-02T09:09:23Z</DateUtc></StartTime><FrequencyChanges><FrequencyChange><Frequency dt:dt="r8">3312871</Frequency><Timestamp dt:dt="r8">810782772</Timestamp><Current dt:dt="r8…	60.002	1	right	811437291	2017-02-05	11:09:23	09:09:23	female	167	{DOWNARROW}	79							0	581527	581210	{DOWNARROW}	317	580090	579610	980	DG0	23	5	146	mask23	0	581193	0	580993	eqm10_NoEyeNmodel1_dir	90	HV	gazeCOD	GazeCoDxp	1	400	0	580693	3	580593
GazeCoD_1Model_male	8	1	36	<?xml version="1.0"?>\n<Clock xmlns:dt="urn:schemas-microsoft-com:datatypes"><Description dt:dt="string">E-Prime Primary Realtime Clock</Description><StartTime><Timestamp dt:dt="int">0</Timestamp><DateUtc dt:dt="string">2017-05-02T09:09:23Z</DateUtc></StartTime><FrequencyChanges><FrequencyChange><Frequency dt:dt="r8">3312871</Frequency><Timestamp dt:dt="r8">810782772</Timestamp><Current dt:dt="r8…	60.002	1	right	811437291	2017-02-05	11:09:23	09:09:23	female	168	{RIGHTARROW}	77							0	583311	582927	{RIGHTARROW}	384	581806	581543	763	right8	11	5	147	mask11	0	582910	0	582710	eqm10_NoEyeNmodel1_dir	0	V	gazeCOD	GazeCoDxp	1	400	0	582410	4	582310
GazeCoD_1Model_male	8	1	36	<?xml version="1.0"?>\n<Clock xmlns:dt="urn:schemas-microsoft-com:datatypes"><Description dt:dt="string">E-Prime Primary Realtime Clock</Description><StartTime><Timestamp dt:dt="int">0</Timestamp><DateUtc dt:dt="string">2017-05-02T09:09:23Z</DateUtc></StartTime><FrequencyChanges><FrequencyChange><Frequency dt:dt="r8">3312871</Frequency><Timestamp dt:dt="r8">810782772</Timestamp><Current dt:dt="r8…	60.002	1	right	811437291	2017-02-05	11:09:23	09:09:23	female	169	{RIGHTARROW}	46							0	585175	584910	{DOWNARROW}	265	583789	583327	962	right1,6	29	5	148	mask29	0	584893	0	584693	eqm10_NoEyeNmodel1_dir	90	HV	gazeCOD	GazeCoDxp	0	400	0	584393	4	584293
GazeCoD_1Model_male	8	1	36	<?xml version="1.0"?>\n<Clock xmlns:dt="urn:schemas-microsoft-com:datatypes"><Description dt:dt="string">E-Prime Primary Realtime Clock</Description><StartTime><Timestamp dt:dt="int">0</Timestamp><DateUtc dt:dt="string">2017-05-02T09:09:23Z</DateUtc></StartTime><FrequencyChanges><FrequencyChange><Frequency dt:dt="r8">3312871</Frequency><Timestamp dt:dt="r8">810782772</Timestamp><Current dt:dt="r8…	60.002	1	right	811437291	2017-02-05	11:09:23	09:09:23	female	170	{RIGHTARROW}	42							0	587111	586727	{DOWNARROW}	384	585607	585193	914	right4,8	20	5	149	mask20	0	586710	0	586510	eqm10_NoEyeNmodel1_dir	90	H	gazeCOD	GazeCoDxp	0	400	0	586210	3	586110
GazeCoD_1Model_male	8	1	36	<?xml version="1.0"?>\n<Clock xmlns:dt="urn:schemas-microsoft-com:datatypes"><Description dt:dt="string">E-Prime Primary Realtime Clock</Description><StartTime><Timestamp dt:dt="int">0</Timestamp><DateUtc dt:dt="string">2017-05-02T09:09:23Z</DateUtc></StartTime><FrequencyChanges><FrequencyChange><Frequency dt:dt="r8">3312871</Frequency><Timestamp dt:dt="r8">810782772</Timestamp><Current dt:dt="r8…	60.002	1	right	811437291	2017-02-05	11:09:23	09:09:23	female	171	{LEFTARROW}	55							0	588847	588560	{DOWNARROW}	287	587445	587127	818	left6,4	16	5	150	mask16	0	588543	0	588343	eqm10_NoEyeNmodel1_dir	90	H	gazeCOD	GazeCoDxp	0	400	0	588043	-2	587943
GazeCoD_1Model_male	8	1	36	<?xml version="1.0"?>\n<Clock xmlns:dt="urn:schemas-microsoft-com:datatypes"><Description dt:dt="string">E-Prime Primary Realtime Clock</Description><StartTime><Timestamp dt:dt="int">0</Timestamp><DateUtc dt:dt="string">2017-05-02T09:09:23Z</DateUtc></StartTime><FrequencyChanges><FrequencyChange><Frequency dt:dt="r8">3312871</Frequency><Timestamp dt:dt="r8">810782772</Timestamp><Current dt:dt="r8…	60.002	1	right	811437291	2017-02-05	11:09:23	09:09:23	female	172	{LEFTARROW}	53							0	590895	590393	{LEFTARROW}	502	589268	588877	891	left4,8	4	5	151	mask4	0	590376	0	590176	eqm10_NoEyeNmodel1_dir	0	V	gazeCOD	GazeCoDxp	1	400	0	589876	8	589776
GazeCoD_1Model_male	8	1	36	<?xml version="1.0"?>\n<Clock xmlns:dt="urn:schemas-microsoft-com:datatypes"><Description dt:dt="string">E-Prime Primary Realtime Clock</Description><StartTime><Timestamp dt:dt="int">0</Timestamp><DateUtc dt:dt="string">2017-05-02T09:09:23Z</DateUtc></StartTime><FrequencyChanges><FrequencyChange><Frequency dt:dt="r8">3312871</Frequency><Timestamp dt:dt="r8">810782772</Timestamp><Current dt:dt="r8…	60.002	1	right	811437291	2017-02-05	11:09:23	09:09:23	female	173	{LEFTARROW}	53							0	592679	592476	{DOWNARROW}	202	591364	590910	954	left4,8	15	5	152	mask15	0	592460	0	592260	eqm10_NoEyeNmodel1_dir	90	H	gazeCOD	GazeCoDxp	0	400	0	591960	-4	591860
GazeCoD_1Model_male	8	1	36	<?xml version="1.0"?>\n<Clock xmlns:dt="urn:schemas-microsoft-com:datatypes"><Description dt:dt="string">E-Prime Primary Realtime Clock</Description><StartTime><Timestamp dt:dt="int">0</Timestamp><DateUtc dt:dt="string">2017-05-02T09:09:23Z</DateUtc></StartTime><FrequencyChanges><FrequencyChange><Frequency dt:dt="r8">3312871</Frequency><Timestamp dt:dt="r8">810782772</Timestamp><Current dt:dt="r8…	60.002	1	right	811437291	2017-02-05	11:09:23	09:09:23	female	174	{RIGHTARROW}	44							0	594751	594243	{DOWNARROW}	507	593116	592693	923	right3,2	19	5	153	mask19	0	594226	0	594026	eqm10_NoEyeNmodel1_dir	90	H	gazeCOD	GazeCoDxp	0	400	0	593726	10	593626
GazeCoD_1Model_male	8	1	36	<?xml version="1.0"?>\n<Clock xmlns:dt="urn:schemas-microsoft-com:datatypes"><Description dt:dt="string">E-Prime Primary Realtime Clock</Description><StartTime><Timestamp dt:dt="int">0</Timestamp><DateUtc dt:dt="string">2017-05-02T09:09:23Z</DateUtc></StartTime><FrequencyChanges><FrequencyChange><Frequency dt:dt="r8">3312871</Frequency><Timestamp dt:dt="r8">810782772</Timestamp><Current dt:dt="r8…	60.002	1	right	811437291	2017-02-05	11:09:23	09:09:23	female	175	{RIGHTARROW}	46							0	596534	596293	{DOWNARROW}	241	595175	594776	899	right1,6	7	5	154	mask7	0	596276	0	596076	eqm10_NoEyeNmodel1_dir	0	V	gazeCOD	GazeCoDxp	0	400	0	595776	1	595676
GazeCoD_1Model_male	8	1	36	<?xml version="1.0"?>\n<Clock xmlns:dt="urn:schemas-microsoft-com:datatypes"><Description dt:dt="string">E-Prime Primary Realtime Clock</Description><StartTime><Timestamp dt:dt="int">0</Timestamp><DateUtc dt:dt="string">2017-05-02T09:09:23Z</DateUtc></StartTime><FrequencyChanges><FrequencyChange><Frequency dt:dt="r8">3312871</Frequency><Timestamp dt:dt="r8">810782772</Timestamp><Current dt:dt="r8…	60.002	1	right	811437291	2017-02-05	11:09:23	09:09:23	female	176	{LEFTARROW}	55							0	598470	597943	{LEFTARROW}	527	596831	596560	771	left6,4	5	5	155	mask5	0	597926	0	597726	eqm10_NoEyeNmodel1_dir	0	V	gazeCOD	GazeCoDxp	1	400	0	597426	-5	597326
GazeCoD_1Model_male	8	1	36	<?xml version="1.0"?>\n<Clock xmlns:dt="urn:schemas-microsoft-com:datatypes"><Description dt:dt="string">E-Prime Primary Realtime Clock</Description><StartTime><Timestamp dt:dt="int">0</Timestamp><DateUtc dt:dt="string">2017-05-02T09:09:23Z</DateUtc></StartTime><FrequencyChanges><FrequencyChange><Frequency dt:dt="r8">3312871</Frequency><Timestamp dt:dt="r8">810782772</Timestamp><Current dt:dt="r8…	60.002	1	right	811437291	2017-02-05	11:09:23	09:09:23	female	177	{RIGHTARROW}	46							0	600150	599976	{DOWNARROW}	174	598852	598493	859	right1,6	18	5	156	mask18	0	599960	0	599760	eqm10_NoEyeNmodel1_dir	90	H	gazeCOD	GazeCoDxp	0	400	0	599460	8	599360
GazeCoD_1Model_male	8	1	36	<?xml version="1.0"?>\n<Clock xmlns:dt="urn:schemas-microsoft-com:datatypes"><Description dt:dt="string">E-Prime Primary Realtime Clock</Description><StartTime><Timestamp dt:dt="int">0</Timestamp><DateUtc dt:dt="string">2017-05-02T09:09:23Z</DateUtc></StartTime><FrequencyChanges><FrequencyChange><Frequency dt:dt="r8">3312871</Frequency><Timestamp dt:dt="r8">810782772</Timestamp><Current dt:dt="r8…	60.002	1	right	811437291	2017-02-05	11:09:23	09:09:23	female	178	{RIGHTARROW}	44							0	601750	601593	{DOWNARROW}	157	600473	600160	813	right3,2	8	5	157	mask8	0	601576	0	601376	eqm10_NoEyeNmodel1_dir	0	V	gazeCOD	GazeCoDxp	0	400	0	601076	3	600976
GazeCoD_1Model_male	8	1	36	<?xml version="1.0"?>\n<Clock xmlns:dt="urn:schemas-microsoft-com:datatypes"><Description dt:dt="string">E-Prime Primary Realtime Clock</Description><StartTime><Timestamp dt:dt="int">0</Timestamp><DateUtc dt:dt="string">2017-05-02T09:09:23Z</DateUtc></StartTime><FrequencyChanges><FrequencyChange><Frequency dt:dt="r8">3312871</Frequency><Timestamp dt:dt="r8">810782772</Timestamp><Current dt:dt="r8…	60.002	1	right	811437291	2017-02-05	11:09:23	09:09:23	female	179	{LEFTARROW}	49							0	603414	603243	{DOWNARROW}	171	602121	601760	861	left1,6	13	5	158	mask13	0	603226	0	603026	eqm10_NoEyeNmodel1_dir	90	H	gazeCOD	GazeCoDxp	0	400	0	602726	5	602626
GazeCoD_1Model_male	8	1	36	<?xml version="1.0"?>\n<Clock xmlns:dt="urn:schemas-microsoft-com:datatypes"><Description dt:dt="string">E-Prime Primary Realtime Clock</Description><StartTime><Timestamp dt:dt="int">0</Timestamp><DateUtc dt:dt="string">2017-05-02T09:09:23Z</DateUtc></StartTime><FrequencyChanges><FrequencyChange><Frequency dt:dt="r8">3312871</Frequency><Timestamp dt:dt="r8">810782772</Timestamp><Current dt:dt="r8…	60.002	1	right	811437291	2017-02-05	11:09:23	09:09:23	female	180	{LEFTARROW}	49							0	605094	604959	{DOWNARROW}	135	603833	603426	907	left1,6	24	5	159	mask24	0	604943	0	604743	eqm10_NoEyeNmodel1_dir	90	HV	gazeCOD	GazeCoDxp	0	400	0	604443	10	604343
GazeCoD_1Model_male	8	1	36	<?xml version="1.0"?>\n<Clock xmlns:dt="urn:schemas-microsoft-com:datatypes"><Description dt:dt="string">E-Prime Primary Realtime Clock</Description><StartTime><Timestamp dt:dt="int">0</Timestamp><DateUtc dt:dt="string">2017-05-02T09:09:23Z</DateUtc></StartTime><FrequencyChanges><FrequencyChange><Frequency dt:dt="r8">3312871</Frequency><Timestamp dt:dt="r8">810782772</Timestamp><Current dt:dt="r8…	60.002	1	right	811437291	2017-02-05	11:09:23	09:09:23	female	181	{RIGHTARROW}	77							0	606974	606693	{RIGHTARROW}	281	605579	605109	970	right8	33	5	160	mask33	0	606676	0	606476	eqm10_NoEyeNmodel1_dir	90	HV	gazeCOD	GazeCoDxp	1	400	0	606176	-3	606076
GazeCoD_1Model_male	8	1	36	<?xml version="1.0"?>\n<Clock xmlns:dt="urn:schemas-microsoft-com:datatypes"><Description dt:dt="string">E-Prime Primary Realtime Clock</Description><StartTime><Timestamp dt:dt="int">0</Timestamp><DateUtc dt:dt="string">2017-05-02T09:09:23Z</DateUtc></StartTime><FrequencyChanges><FrequencyChange><Frequency dt:dt="r8">3312871</Frequency><Timestamp dt:dt="r8">810782772</Timestamp><Current dt:dt="r8…	60.002	1	right	811437291	2017-02-05	11:09:23	09:09:23	female	182	{RIGHTARROW}	40							0	608846	608576	{RIGHTARROW}	270	607454	606993	961	right6,4	21	5	161	mask21	0	608559	0	608359	eqm10_NoEyeNmodel1_dir	90	H	gazeCOD	GazeCoDxp	1	400	0	608059	5	607959
GazeCoD_1Model_male	8	1	36	<?xml version="1.0"?>\n<Clock xmlns:dt="urn:schemas-microsoft-com:datatypes"><Description dt:dt="string">E-Prime Primary Realtime Clock</Description><StartTime><Timestamp dt:dt="int">0</Timestamp><DateUtc dt:dt="string">2017-05-02T09:09:23Z</DateUtc></StartTime><FrequencyChanges><FrequencyChange><Frequency dt:dt="r8">3312871</Frequency><Timestamp dt:dt="r8">810782772</Timestamp><Current dt:dt="r8…	60.002	1	right	811437291	2017-02-05	11:09:23	09:09:23	female	183	{LEFTARROW}	51							0	610606	610409	{DOWNARROW}	197	609297	608859	938	left3,2	25	5	162	mask25	0	610393	0	610193	eqm10_NoEyeNmodel1_dir	90	HV	gazeCOD	GazeCoDxp	0	400	0	609893	-4	609793
GazeCoD_1Model_male	8	1	36	<?xml version="1.0"?>\n<Clock xmlns:dt="urn:schemas-microsoft-com:datatypes"><Description dt:dt="string">E-Prime Primary Realtime Clock</Description><StartTime><Timestamp dt:dt="int">0</Timestamp><DateUtc dt:dt="string">2017-05-02T09:09:23Z</DateUtc></StartTime><FrequencyChanges><FrequencyChange><Frequency dt:dt="r8">3312871</Frequency><Timestamp dt:dt="r8">810782772</Timestamp><Current dt:dt="r8…	60.002	1	right	811437291	2017-02-05	11:09:23	09:09:23	female	184	{LEFTARROW}	78							0	612278	612109	{LEFTARROW}	169	610992	610626	866	left8	6	5	163	mask6	0	612092	0	611892	eqm10_NoEyeNmodel1_dir	0	V	gazeCOD	GazeCoDxp	1	400	0	611592	0	611492
GazeCoD_1Model_male	8	1	36	<?xml version="1.0"?>\n<Clock xmlns:dt="urn:schemas-microsoft-com:datatypes"><Description dt:dt="string">E-Prime Primary Realtime Clock</Description><StartTime><Timestamp dt:dt="int">0</Timestamp><DateUtc dt:dt="string">2017-05-02T09:09:23Z</DateUtc></StartTime><FrequencyChanges><FrequencyChange><Frequency dt:dt="r8">3312871</Frequency><Timestamp dt:dt="r8">810782772</Timestamp><Current dt:dt="r8…	60.002	1	right	811437291	2017-02-05	11:09:23	09:09:23	female	185	{RIGHTARROW}	77							0	613982	613792	{RIGHTARROW}	190	612670	612292	878	right8	22	5	164	mask22	0	613776	0	613576	eqm10_NoEyeNmodel1_dir	90	H	gazeCOD	GazeCoDxp	1	400	0	613276	6	613176
GazeCoD_1Model_male	8	1	36	<?xml version="1.0"?>\n<Clock xmlns:dt="urn:schemas-microsoft-com:datatypes"><Description dt:dt="string">E-Prime Primary Realtime Clock</Description><StartTime><Timestamp dt:dt="int">0</Timestamp><DateUtc dt:dt="string">2017-05-02T09:09:23Z</DateUtc></StartTime><FrequencyChanges><FrequencyChange><Frequency dt:dt="r8">3312871</Frequency><Timestamp dt:dt="r8">810782772</Timestamp><Current dt:dt="r8…	60.002	1	right	811437291	2017-02-05	11:09:23	09:09:23	female	186	{DOWNARROW}	79							0	615686	615526	{DOWNARROW}	160	614403	613992	911	DG0	12	5	165	mask12	0	615509	0	615309	eqm10_NoEyeNmodel1_dir	90	H	gazeCOD	GazeCoDxp	1	400	0	615009	6	614909
GazeCoD_1Model_male	8	1	36	<?xml version="1.0"?>\n<Clock xmlns:dt="urn:schemas-microsoft-com:datatypes"><Description dt:dt="string">E-Prime Primary Realtime Clock</Description><StartTime><Timestamp dt:dt="int">0</Timestamp><DateUtc dt:dt="string">2017-05-02T09:09:23Z</DateUtc></StartTime><FrequencyChanges><FrequencyChange><Frequency dt:dt="r8">3312871</Frequency><Timestamp dt:dt="r8">810782772</Timestamp><Current dt:dt="r8…	60.002	1	right	811437291	2017-02-05	11:09:23	09:09:23	female	187	{LEFTARROW}	51							0	623630	623292	{DOWNARROW}	338	622174	621709	965	left3,2	14	6	166	mask14	0	623275	0	623075	eqm10_NoEyeNmodel1_dir	90	H	gazeCOD	GazeCoDxp	0	400	0	622775	1	622675
GazeCoD_1Model_male	8	1	36	<?xml version="1.0"?>\n<Clock xmlns:dt="urn:schemas-microsoft-com:datatypes"><Description dt:dt="string">E-Prime Primary Realtime Clock</Description><StartTime><Timestamp dt:dt="int">0</Timestamp><DateUtc dt:dt="string">2017-05-02T09:09:23Z</DateUtc></StartTime><FrequencyChanges><FrequencyChange><Frequency dt:dt="r8">3312871</Frequency><Timestamp dt:dt="r8">810782772</Timestamp><Current dt:dt="r8…	60.002	1	right	811437291	2017-02-05	11:09:23	09:09:23	female	188	{LEFTARROW}	53							0	625414	625259	{DOWNARROW}	154	624142	623642	1000	left4,8	4	6	167	mask4	0	625242	0	625042	eqm10_NoEyeNmodel1_dir	0	V	gazeCOD	GazeCoDxp	0	400	0	624742	0	624642
GazeCoD_1Model_male	8	1	36	<?xml version="1.0"?>\n<Clock xmlns:dt="urn:schemas-microsoft-com:datatypes"><Description dt:dt="string">E-Prime Primary Realtime Clock</Description><StartTime><Timestamp dt:dt="int">0</Timestamp><DateUtc dt:dt="string">2017-05-02T09:09:23Z</DateUtc></StartTime><FrequencyChanges><FrequencyChange><Frequency dt:dt="r8">3312871</Frequency><Timestamp dt:dt="r8">810782772</Timestamp><Current dt:dt="r8…	60.002	1	right	811437291	2017-02-05	11:09:23	09:09:23	female	189	{LEFTARROW}	78							0	627005	626859	{LEFTARROW}	146	625744	625425	819	left8	28	6	168	mask28	0	626842	0	626642	eqm10_NoEyeNmodel1_dir	90	HV	gazeCOD	GazeCoDxp	1	400	0	626342	-2	626242
GazeCoD_1Model_male	8	1	36	<?xml version="1.0"?>\n<Clock xmlns:dt="urn:schemas-microsoft-com:datatypes"><Description dt:dt="string">E-Prime Primary Realtime Clock</Description><StartTime><Timestamp dt:dt="int">0</Timestamp><DateUtc dt:dt="string">2017-05-02T09:09:23Z</DateUtc></StartTime><FrequencyChanges><FrequencyChange><Frequency dt:dt="r8">3312871</Frequency><Timestamp dt:dt="r8">810782772</Timestamp><Current dt:dt="r8…	60.002	1	right	811437291	2017-02-05	11:09:23	09:09:23	female	190	{RIGHTARROW}	77							0	628685	628475	{RIGHTARROW}	210	627360	627025	835	right8	22	6	169	mask22	0	628459	0	628259	eqm10_NoEyeNmodel1_dir	90	H	gazeCOD	GazeCoDxp	1	400	0	627959	-1	627859
GazeCoD_1Model_male	8	1	36	<?xml version="1.0"?>\n<Clock xmlns:dt="urn:schemas-microsoft-com:datatypes"><Description dt:dt="string">E-Prime Primary Realtime Clock</Description><StartTime><Timestamp dt:dt="int">0</Timestamp><DateUtc dt:dt="string">2017-05-02T09:09:23Z</DateUtc></StartTime><FrequencyChanges><FrequencyChange><Frequency dt:dt="r8">3312871</Frequency><Timestamp dt:dt="r8">810782772</Timestamp><Current dt:dt="r8…	60.002	1	right	811437291	2017-02-05	11:09:23	09:09:23	female	191	{RIGHTARROW}	44							0	630957	630209	{RIGHTARROW}	748	629084	628709	875	right3,2	19	6	170	mask19	0	630192	0	629992	eqm10_NoEyeNmodel1_dir	90	H	gazeCOD	GazeCoDxp	1	400	0	629692	8	629592
GazeCoD_1Model_male	8	1	36	<?xml version="1.0"?>\n<Clock xmlns:dt="urn:schemas-microsoft-com:datatypes"><Description dt:dt="string">E-Prime Primary Realtime Clock</Description><StartTime><Timestamp dt:dt="int">0</Timestamp><DateUtc dt:dt="string">2017-05-02T09:09:23Z</DateUtc></StartTime><FrequencyChanges><FrequencyChange><Frequency dt:dt="r8">3312871</Frequency><Timestamp dt:dt="r8">810782772</Timestamp><Current dt:dt="r8…	60.002	1	right	811437291	2017-02-05	11:09:23	09:09:23	female	192	{LEFTARROW}	49							0	632925	632408	{DOWNARROW}	517	631293	630975	818	left1,6	13	6	171	mask13	0	632392	0	632192	eqm10_NoEyeNmodel1_dir	90	H	gazeCOD	GazeCoDxp	0	400	0	631892	-1	631792
GazeCoD_1Model_male	8	1	36	<?xml version="1.0"?>\n<Clock xmlns:dt="urn:schemas-microsoft-com:datatypes"><Description dt:dt="string">E-Prime Primary Realtime Clock</Description><StartTime><Timestamp dt:dt="int">0</Timestamp><DateUtc dt:dt="string">2017-05-02T09:09:23Z</DateUtc></StartTime><FrequencyChanges><FrequencyChange><Frequency dt:dt="r8">3312871</Frequency><Timestamp dt:dt="r8">810782772</Timestamp><Current dt:dt="r8…	60.002	1	right	811437291	2017-02-05	11:09:23	09:09:23	female	193	{RIGHTARROW}	40							0	634693	634342	{RIGHTARROW}	351	633227	632942	785	right6,4	10	6	172	mask10	0	634325	0	634125	eqm10_NoEyeNmodel1_dir	0	V	gazeCOD	GazeCoDxp	1	400	0	633825	-2	633725
GazeCoD_1Model_male	8	1	36	<?xml version="1.0"?>\n<Clock xmlns:dt="urn:schemas-microsoft-com:datatypes"><Description dt:dt="string">E-Prime Primary Realtime Clock</Description><StartTime><Timestamp dt:dt="int">0</Timestamp><DateUtc dt:dt="string">2017-05-02T09:09:23Z</DateUtc></StartTime><FrequencyChanges><FrequencyChange><Frequency dt:dt="r8">3312871</Frequency><Timestamp dt:dt="r8">810782772</Timestamp><Current dt:dt="r8…	60.002	1	right	811437291	2017-02-05	11:09:23	09:09:23	female	194	{LEFTARROW}	49							0	636205	636075	{DOWNARROW}	130	634960	634708	752	left1,6	2	6	173	mask2	0	636058	0	635858	eqm10_NoEyeNmodel1_dir	0	V	gazeCOD	GazeCoDxp	0	400	0	635558	-2	635458
GazeCoD_1Model_male	8	1	36	<?xml version="1.0"?>\n<Clock xmlns:dt="urn:schemas-microsoft-com:datatypes"><Description dt:dt="string">E-Prime Primary Realtime Clock</Description><StartTime><Timestamp dt:dt="int">0</Timestamp><DateUtc dt:dt="string">2017-05-02T09:09:23Z</DateUtc></StartTime><FrequencyChanges><FrequencyChange><Frequency dt:dt="r8">3312871</Frequency><Timestamp dt:dt="r8">810782772</Timestamp><Current dt:dt="r8…	60.002	1	right	811437291	2017-02-05	11:09:23	09:09:23	female	195	{LEFTARROW}	55							0	637965	637658	{DOWNARROW}	307	636539	636225	814	left6,4	16	6	174	mask16	0	637642	0	637442	eqm10_NoEyeNmodel1_dir	90	H	gazeCOD	GazeCoDxp	0	400	0	637142	3	637042
GazeCoD_1Model_male	8	1	36	<?xml version="1.0"?>\n<Clock xmlns:dt="urn:schemas-microsoft-com:datatypes"><Description dt:dt="string">E-Prime Primary Realtime Clock</Description><StartTime><Timestamp dt:dt="int">0</Timestamp><DateUtc dt:dt="string">2017-05-02T09:09:23Z</DateUtc></StartTime><FrequencyChanges><FrequencyChange><Frequency dt:dt="r8">3312871</Frequency><Timestamp dt:dt="r8">810782772</Timestamp><Current dt:dt="r8…	60.002	1	right	811437291	2017-02-05	11:09:23	09:09:23	female	196	{RIGHTARROW}	77							0	639733	639525	{RIGHTARROW}	208	638408	637975	933	right8	33	6	175	mask33	0	639508	0	639308	eqm10_NoEyeNmodel1_dir	90	HV	gazeCOD	GazeCoDxp	1	400	0	639008	0	638908
GazeCoD_1Model_male	8	1	36	<?xml version="1.0"?>\n<Clock xmlns:dt="urn:schemas-microsoft-com:datatypes"><Description dt:dt="string">E-Prime Primary Realtime Clock</Description><StartTime><Timestamp dt:dt="int">0</Timestamp><DateUtc dt:dt="string">2017-05-02T09:09:23Z</DateUtc></StartTime><FrequencyChanges><FrequencyChange><Frequency dt:dt="r8">3312871</Frequency><Timestamp dt:dt="r8">810782772</Timestamp><Current dt:dt="r8…	60.002	1	right	811437291	2017-02-05	11:09:23	09:09:23	female	197	{LEFTARROW}	53							0	641517	641275	{DOWNARROW}	242	640163	639742	921	left4,8	15	6	176	mask15	0	641258	0	641058	eqm10_NoEyeNmodel1_dir	90	H	gazeCOD	GazeCoDxp	0	400	0	640758	-5	640658
GazeCoD_1Model_male	8	1	36	<?xml version="1.0"?>\n<Clock xmlns:dt="urn:schemas-microsoft-com:datatypes"><Description dt:dt="string">E-Prime Primary Realtime Clock</Description><StartTime><Timestamp dt:dt="int">0</Timestamp><DateUtc dt:dt="string">2017-05-02T09:09:23Z</DateUtc></StartTime><FrequencyChanges><FrequencyChange><Frequency dt:dt="r8">3312871</Frequency><Timestamp dt:dt="r8">810782772</Timestamp><Current dt:dt="r8…	60.002	1	right	811437291	2017-02-05	11:09:23	09:09:23	female	198	{LEFTARROW}	51							0	643149	642991	{DOWNARROW}	158	641868	641541	827	left3,2	3	6	177	mask3	0	642975	0	642775	eqm10_NoEyeNmodel1_dir	0	V	gazeCOD	GazeCoDxp	0	400	0	642475	7	642375
GazeCoD_1Model_male	8	1	36	<?xml version="1.0"?>\n<Clock xmlns:dt="urn:schemas-microsoft-com:datatypes"><Description dt:dt="string">E-Prime Primary Realtime Clock</Description><StartTime><Timestamp dt:dt="int">0</Timestamp><DateUtc dt:dt="string">2017-05-02T09:09:23Z</DateUtc></StartTime><FrequencyChanges><FrequencyChange><Frequency dt:dt="r8">3312871</Frequency><Timestamp dt:dt="r8">810782772</Timestamp><Current dt:dt="r8…	60.002	1	right	811437291	2017-02-05	11:09:23	09:09:23	female	199	{DOWNARROW}	79							0	644829	644625	{DOWNARROW}	204	643500	643158	842	DG0	12	6	178	mask12	0	644608	0	644408	eqm10_NoEyeNmodel1_dir	90	H	gazeCOD	GazeCoDxp	1	400	0	644108	8	644008
GazeCoD_1Model_male	8	1	36	<?xml version="1.0"?>\n<Clock xmlns:dt="urn:schemas-microsoft-com:datatypes"><Description dt:dt="string">E-Prime Primary Realtime Clock</Description><StartTime><Timestamp dt:dt="int">0</Timestamp><DateUtc dt:dt="string">2017-05-02T09:09:23Z</DateUtc></StartTime><FrequencyChanges><FrequencyChange><Frequency dt:dt="r8">3312871</Frequency><Timestamp dt:dt="r8">810782772</Timestamp><Current dt:dt="r8…	60.002	1	right	811437291	2017-02-05	11:09:23	09:09:23	female	200	{RIGHTARROW}	77							0	646805	646408	{RIGHTARROW}	397	645292	644841	951	right8	11	6	179	mask11	0	646391	0	646191	eqm10_NoEyeNmodel1_dir	0	V	gazeCOD	GazeCoDxp	1	400	0	645891	-1	645791
GazeCoD_1Model_male	8	1	36	<?xml version="1.0"?>\n<Clock xmlns:dt="urn:schemas-microsoft-com:datatypes"><Description dt:dt="string">E-Prime Primary Realtime Clock</Description><StartTime><Timestamp dt:dt="int">0</Timestamp><DateUtc dt:dt="string">2017-05-02T09:09:23Z</DateUtc></StartTime><FrequencyChanges><FrequencyChange><Frequency dt:dt="r8">3312871</Frequency><Timestamp dt:dt="r8">810782772</Timestamp><Current dt:dt="r8…	60.002	1	right	811437291	2017-02-05	11:09:23	09:09:23	female	201	{RIGHTARROW}	44							0	648853	648225	{RIGHTARROW}	628	647098	646825	773	right3,2	8	6	180	mask8	0	648208	0	648008	eqm10_NoEyeNmodel1_dir	0	V	gazeCOD	GazeCoDxp	1	400	0	647708	10	647608
GazeCoD_1Model_male	8	1	36	<?xml version="1.0"?>\n<Clock xmlns:dt="urn:schemas-microsoft-com:datatypes"><Description dt:dt="string">E-Prime Primary Realtime Clock</Description><StartTime><Timestamp dt:dt="int">0</Timestamp><DateUtc dt:dt="string">2017-05-02T09:09:23Z</DateUtc></StartTime><FrequencyChanges><FrequencyChange><Frequency dt:dt="r8">3312871</Frequency><Timestamp dt:dt="r8">810782772</Timestamp><Current dt:dt="r8…	60.002	1	right	811437291	2017-02-05	11:09:23	09:09:23	female	202	{LEFTARROW}	78							0	650805	650408	{DOWNARROW}	397	649282	648875	907	left8	6	6	181	mask6	0	650391	0	650191	eqm10_NoEyeNmodel1_dir	0	V	gazeCOD	GazeCoDxp	0	400	0	649891	9	649791
GazeCoD_1Model_male	8	1	36	<?xml version="1.0"?>\n<Clock xmlns:dt="urn:schemas-microsoft-com:datatypes"><Description dt:dt="string">E-Prime Primary Realtime Clock</Description><StartTime><Timestamp dt:dt="int">0</Timestamp><DateUtc dt:dt="string">2017-05-02T09:09:23Z</DateUtc></StartTime><FrequencyChanges><FrequencyChange><Frequency dt:dt="r8">3312871</Frequency><Timestamp dt:dt="r8">810782772</Timestamp><Current dt:dt="r8…	60.002	1	right	811437291	2017-02-05	11:09:23	09:09:23	female	203	{RIGHTARROW}	46							0	652629	652341	{DOWNARROW}	288	651224	650825	899	right1,6	29	6	182	mask29	0	652324	-1	652124	eqm10_NoEyeNmodel1_dir	90	HV	gazeCOD	GazeCoDxp	0	400	0	651825	1	651725
GazeCoD_1Model_male	8	1	36	<?xml version="1.0"?>\n<Clock xmlns:dt="urn:schemas-microsoft-com:datatypes"><Description dt:dt="string">E-Prime Primary Realtime Clock</Description><StartTime><Timestamp dt:dt="int">0</Timestamp><DateUtc dt:dt="string">2017-05-02T09:09:23Z</DateUtc></StartTime><FrequencyChanges><FrequencyChange><Frequency dt:dt="r8">3312871</Frequency><Timestamp dt:dt="r8">810782772</Timestamp><Current dt:dt="r8…	60.002	1	right	811437291	2017-02-05	11:09:23	09:09:23	female	204	{RIGHTARROW}	42							0	654613	654258	{RIGHTARROW}	355	653141	652641	1000	right4,8	9	6	183	mask9	0	654241	0	654041	eqm10_NoEyeNmodel1_dir	0	V	gazeCOD	GazeCoDxp	1	400	0	653741	0	653641
GazeCoD_1Model_male	8	1	36	<?xml version="1.0"?>\n<Clock xmlns:dt="urn:schemas-microsoft-com:datatypes"><Description dt:dt="string">E-Prime Primary Realtime Clock</Description><StartTime><Timestamp dt:dt="int">0</Timestamp><DateUtc dt:dt="string">2017-05-02T09:09:23Z</DateUtc></StartTime><FrequencyChanges><FrequencyChange><Frequency dt:dt="r8">3312871</Frequency><Timestamp dt:dt="r8">810782772</Timestamp><Current dt:dt="r8…	60.002	1	right	811437291	2017-02-05	11:09:23	09:09:23	female	205	{LEFTARROW}	51							0	656205	655991	{DOWNARROW}	214	654875	654624	751	left3,2	25	6	184	mask25	0	655974	0	655774	eqm10_NoEyeNmodel1_dir	90	HV	gazeCOD	GazeCoDxp	0	400	0	655474	-1	655374
GazeCoD_1Model_male	8	1	36	<?xml version="1.0"?>\n<Clock xmlns:dt="urn:schemas-microsoft-com:datatypes"><Description dt:dt="string">E-Prime Primary Realtime Clock</Description><StartTime><Timestamp dt:dt="int">0</Timestamp><DateUtc dt:dt="string">2017-05-02T09:09:23Z</DateUtc></StartTime><FrequencyChanges><FrequencyChange><Frequency dt:dt="r8">3312871</Frequency><Timestamp dt:dt="r8">810782772</Timestamp><Current dt:dt="r8…	60.002	1	right	811437291	2017-02-05	11:09:23	09:09:23	female	206	{LEFTARROW}	53							0	658100	657791	{DOWNARROW}	309	656672	656224	948	left4,8	26	6	185	mask26	0	657774	0	657574	eqm10_NoEyeNmodel1_dir	90	HV	gazeCOD	GazeCoDxp	0	400	0	657274	2	657174
GazeCoD_1Model_male	8	1	36	<?xml version="1.0"?>\n<Clock xmlns:dt="urn:schemas-microsoft-com:datatypes"><Description dt:dt="string">E-Prime Primary Realtime Clock</Description><StartTime><Timestamp dt:dt="int">0</Timestamp><DateUtc dt:dt="string">2017-05-02T09:09:23Z</DateUtc></StartTime><FrequencyChanges><FrequencyChange><Frequency dt:dt="r8">3312871</Frequency><Timestamp dt:dt="r8">810782772</Timestamp><Current dt:dt="r8…	60.002	1	right	811437291	2017-02-05	11:09:23	09:09:23	female	207	{LEFTARROW}	78							0	659956	659724	{DOWNARROW}	232	658599	658124	975	left8	17	6	186	mask17	0	659708	0	659508	eqm10_NoEyeNmodel1_dir	90	H	gazeCOD	GazeCoDxp	0	400	0	659208	9	659108
GazeCoD_1Model_male	8	1	36	<?xml version="1.0"?>\n<Clock xmlns:dt="urn:schemas-microsoft-com:datatypes"><Description dt:dt="string">E-Prime Primary Realtime Clock</Description><StartTime><Timestamp dt:dt="int">0</Timestamp><DateUtc dt:dt="string">2017-05-02T09:09:23Z</DateUtc></StartTime><FrequencyChanges><FrequencyChange><Frequency dt:dt="r8">3312871</Frequency><Timestamp dt:dt="r8">810782772</Timestamp><Current dt:dt="r8…	60.002	1	right	811437291	2017-02-05	11:09:23	09:09:23	female	208	{RIGHTARROW}	42							0	661748	661491	{RIGHTARROW}	257	660378	659974	904	right4,8	31	6	187	mask31	0	661474	0	661274	eqm10_NoEyeNmodel1_dir	90	HV	gazeCOD	GazeCoDxp	1	400	0	660974	-4	660874
GazeCoD_1Model_male	8	1	36	<?xml version="1.0"?>\n<Clock xmlns:dt="urn:schemas-microsoft-com:datatypes"><Description dt:dt="string">E-Prime Primary Realtime Clock</Description><StartTime><Timestamp dt:dt="int">0</Timestamp><DateUtc dt:dt="string">2017-05-02T09:09:23Z</DateUtc></StartTime><FrequencyChanges><FrequencyChange><Frequency dt:dt="r8">3312871</Frequency><Timestamp dt:dt="r8">810782772</Timestamp><Current dt:dt="r8…	60.002	1	right	811437291	2017-02-05	11:09:23	09:09:23	female	209	{RIGHTARROW}	44							0	664588	663241	{RIGHTARROW}	1347	662125	661757	868	right3,2	30	6	188	mask30	0	663224	0	663024	eqm10_NoEyeNmodel1_dir	90	HV	gazeCOD	GazeCoDxp	1	400	0	662724	-1	662624
GazeCoD_1Model_male	8	1	36	<?xml version="1.0"?>\n<Clock xmlns:dt="urn:schemas-microsoft-com:datatypes"><Description dt:dt="string">E-Prime Primary Realtime Clock</Description><StartTime><Timestamp dt:dt="int">0</Timestamp><DateUtc dt:dt="string">2017-05-02T09:09:23Z</DateUtc></StartTime><FrequencyChanges><FrequencyChange><Frequency dt:dt="r8">3312871</Frequency><Timestamp dt:dt="r8">810782772</Timestamp><Current dt:dt="r8…	60.002	1	right	811437291	2017-02-05	11:09:23	09:09:23	female	210	{RIGHTARROW}	46							0	666428	666174	{DOWNARROW}	254	665056	664607	949	right1,6	18	6	189	mask18	0	666157	0	665957	eqm10_NoEyeNmodel1_dir	90	H	gazeCOD	GazeCoDxp	0	400	0	665657	1	665557
GazeCoD_1Model_male	8	1	36	<?xml version="1.0"?>\n<Clock xmlns:dt="urn:schemas-microsoft-com:datatypes"><Description dt:dt="string">E-Prime Primary Realtime Clock</Description><StartTime><Timestamp dt:dt="int">0</Timestamp><DateUtc dt:dt="string">2017-05-02T09:09:23Z</DateUtc></StartTime><FrequencyChanges><FrequencyChange><Frequency dt:dt="r8">3312871</Frequency><Timestamp dt:dt="r8">810782772</Timestamp><Current dt:dt="r8…	60.002	1	right	811437291	2017-02-05	11:09:23	09:09:23	female	211	{LEFTARROW}	55							0	668044	667891	{DOWNARROW}	153	666779	666441	838	left6,4	5	6	190	mask5	0	667874	0	667674	eqm10_NoEyeNmodel1_dir	0	V	gazeCOD	GazeCoDxp	0	400	0	667374	-5	667274
GazeCoD_1Model_male	8	1	36	<?xml version="1.0"?>\n<Clock xmlns:dt="urn:schemas-microsoft-com:datatypes"><Description dt:dt="string">E-Prime Primary Realtime Clock</Description><StartTime><Timestamp dt:dt="int">0</Timestamp><DateUtc dt:dt="string">2017-05-02T09:09:23Z</DateUtc></StartTime><FrequencyChanges><FrequencyChange><Frequency dt:dt="r8">3312871</Frequency><Timestamp dt:dt="r8">810782772</Timestamp><Current dt:dt="r8…	60.002	1	right	811437291	2017-02-05	11:09:23	09:09:23	female	212	{RIGHTARROW}	40							0	669716	669457	{RIGHTARROW}	259	668333	668057	776	right6,4	32	6	191	mask32	0	669441	0	669241	eqm10_NoEyeNmodel1_dir	90	HV	gazeCOD	GazeCoDxp	1	400	0	668941	8	668841
GazeCoD_1Model_male	8	1	36	<?xml version="1.0"?>\n<Clock xmlns:dt="urn:schemas-microsoft-com:datatypes"><Description dt:dt="string">E-Prime Primary Realtime Clock</Description><StartTime><Timestamp dt:dt="int">0</Timestamp><DateUtc dt:dt="string">2017-05-02T09:09:23Z</DateUtc></StartTime><FrequencyChanges><FrequencyChange><Frequency dt:dt="r8">3312871</Frequency><Timestamp dt:dt="r8">810782772</Timestamp><Current dt:dt="r8…	60.002	1	right	811437291	2017-02-05	11:09:23	09:09:23	female	213	{DOWNARROW}	79							0	671636	671191	{RIGHTARROW}	445	670069	669741	828	DG0	23	6	192	mask23	0	671174	0	670974	eqm10_NoEyeNmodel1_dir	90	HV	gazeCOD	GazeCoDxp	0	400	0	670674	5	670574
GazeCoD_1Model_male	8	1	36	<?xml version="1.0"?>\n<Clock xmlns:dt="urn:schemas-microsoft-com:datatypes"><Description dt:dt="string">E-Prime Primary Realtime Clock</Description><StartTime><Timestamp dt:dt="int">0</Timestamp><DateUtc dt:dt="string">2017-05-02T09:09:23Z</DateUtc></StartTime><FrequencyChanges><FrequencyChange><Frequency dt:dt="r8">3312871</Frequency><Timestamp dt:dt="r8">810782772</Timestamp><Current dt:dt="r8…	60.002	1	right	811437291	2017-02-05	11:09:23	09:09:23	female	214	{RIGHTARROW}	42							0	673604	673257	{RIGHTARROW}	347	672135	671657	978	right4,8	20	6	193	mask20	0	673240	0	673040	eqm10_NoEyeNmodel1_dir	90	H	gazeCOD	GazeCoDxp	1	400	0	672740	5	672640
GazeCoD_1Model_male	8	1	36	<?xml version="1.0"?>\n<Clock xmlns:dt="urn:schemas-microsoft-com:datatypes"><Description dt:dt="string">E-Prime Primary Realtime Clock</Description><StartTime><Timestamp dt:dt="int">0</Timestamp><DateUtc dt:dt="string">2017-05-02T09:09:23Z</DateUtc></StartTime><FrequencyChanges><FrequencyChange><Frequency dt:dt="r8">3312871</Frequency><Timestamp dt:dt="r8">810782772</Timestamp><Current dt:dt="r8…	60.002	1	right	811437291	2017-02-05	11:09:23	09:09:23	female	215	{RIGHTARROW}	46							0	675404	675224	{DOWNARROW}	180	674097	673624	973	right1,6	7	6	194	mask7	0	675207	0	675007	eqm10_NoEyeNmodel1_dir	0	V	gazeCOD	GazeCoDxp	0	400	0	674707	10	674607
GazeCoD_1Model_male	8	1	36	<?xml version="1.0"?>\n<Clock xmlns:dt="urn:schemas-microsoft-com:datatypes"><Description dt:dt="string">E-Prime Primary Realtime Clock</Description><StartTime><Timestamp dt:dt="int">0</Timestamp><DateUtc dt:dt="string">2017-05-02T09:09:23Z</DateUtc></StartTime><FrequencyChanges><FrequencyChange><Frequency dt:dt="r8">3312871</Frequency><Timestamp dt:dt="r8">810782772</Timestamp><Current dt:dt="r8…	60.002	1	right	811437291	2017-02-05	11:09:23	09:09:23	female	216	{LEFTARROW}	49							0	677276	676940	{DOWNARROW}	336	675821	675424	897	left1,6	24	6	195	mask24	0	676924	0	676724	eqm10_NoEyeNmodel1_dir	90	HV	gazeCOD	GazeCoDxp	0	400	0	676424	3	676324
GazeCoD_1Model_male	8	1	36	<?xml version="1.0"?>\n<Clock xmlns:dt="urn:schemas-microsoft-com:datatypes"><Description dt:dt="string">E-Prime Primary Realtime Clock</Description><StartTime><Timestamp dt:dt="int">0</Timestamp><DateUtc dt:dt="string">2017-05-02T09:09:23Z</DateUtc></StartTime><FrequencyChanges><FrequencyChange><Frequency dt:dt="r8">3312871</Frequency><Timestamp dt:dt="r8">810782772</Timestamp><Current dt:dt="r8…	60.002	1	right	811437291	2017-02-05	11:09:23	09:09:23	female	217	{LEFTARROW}	55							0	679084	678824	{LEFTARROW}	260	677702	677290	912	left6,4	27	6	196	mask27	0	678807	0	678607	eqm10_NoEyeNmodel1_dir	90	HV	gazeCOD	GazeCoDxp	1	400	0	678307	5	678207
GazeCoD_1Model_male	8	1	36	<?xml version="1.0"?>\n<Clock xmlns:dt="urn:schemas-microsoft-com:datatypes"><Description dt:dt="string">E-Prime Primary Realtime Clock</Description><StartTime><Timestamp dt:dt="int">0</Timestamp><DateUtc dt:dt="string">2017-05-02T09:09:23Z</DateUtc></StartTime><FrequencyChanges><FrequencyChange><Frequency dt:dt="r8">3312871</Frequency><Timestamp dt:dt="r8">810782772</Timestamp><Current dt:dt="r8…	60.002	1	right	811437291	2017-02-05	11:09:23	09:09:23	female	218	{DOWNARROW}	79							0	680788	680574	{DOWNARROW}	214	679453	679107	846	DG0	1	6	197	mask1	0	680557	0	680357	eqm10_NoEyeNmodel1_dir	0	V	gazeCOD	GazeCoDxp	1	400	0	680057	4	679957
GazeCoD_1Model_male	8	1	36	<?xml version="1.0"?>\n<Clock xmlns:dt="urn:schemas-microsoft-com:datatypes"><Description dt:dt="string">E-Prime Primary Realtime Clock</Description><StartTime><Timestamp dt:dt="int">0</Timestamp><DateUtc dt:dt="string">2017-05-02T09:09:23Z</DateUtc></StartTime><FrequencyChanges><FrequencyChange><Frequency dt:dt="r8">3312871</Frequency><Timestamp dt:dt="r8">810782772</Timestamp><Current dt:dt="r8…	60.002	1	right	811437291	2017-02-05	11:09:23	09:09:23	female	219	{RIGHTARROW}	40							0	682468	682257	{RIGHTARROW}	211	681135	680807	828	right6,4	21	6	198	mask21	0	682240	0	682040	eqm10_NoEyeNmodel1_dir	90	H	gazeCOD	GazeCoDxp	1	400	0	681740	5	681640
GazeCoD_1Model_male	8	1	36	<?xml version="1.0"?>\n<Clock xmlns:dt="urn:schemas-microsoft-com:datatypes"><Description dt:dt="string">E-Prime Primary Realtime Clock</Description><StartTime><Timestamp dt:dt="int">0</Timestamp><DateUtc dt:dt="string">2017-05-02T09:09:23Z</DateUtc></StartTime><FrequencyChanges><FrequencyChange><Frequency dt:dt="r8">3312871</Frequency><Timestamp dt:dt="r8">810782772</Timestamp><Current dt:dt="r8…	60.002	1	right	811437291	2017-02-05	11:09:23	09:09:23	female	220	{LEFTARROW}	55							0	684236	684007	{DOWNARROW}	229	682887	682490	897	left6,4	16	7	199	mask16	0	683990	0	683790	eqm10_NoEyeNmodel1_dir	90	H	gazeCOD	GazeCoDxp	0	400	0	683490	3	683390
GazeCoD_1Model_male	8	1	36	<?xml version="1.0"?>\n<Clock xmlns:dt="urn:schemas-microsoft-com:datatypes"><Description dt:dt="string">E-Prime Primary Realtime Clock</Description><StartTime><Timestamp dt:dt="int">0</Timestamp><DateUtc dt:dt="string">2017-05-02T09:09:23Z</DateUtc></StartTime><FrequencyChanges><FrequencyChange><Frequency dt:dt="r8">3312871</Frequency><Timestamp dt:dt="r8">810782772</Timestamp><Current dt:dt="r8…	60.002	1	right	811437291	2017-02-05	11:09:23	09:09:23	female	221	{LEFTARROW}	55							0	686100	685857	{LEFTARROW}	243	684745	684257	988	left6,4	27	7	200	mask27	0	685840	0	685640	eqm10_NoEyeNmodel1_dir	90	HV	gazeCOD	GazeCoDxp	1	400	0	685340	-5	685240
GazeCoD_1Model_male	8	1	36	<?xml version="1.0"?>\n<Clock xmlns:dt="urn:schemas-microsoft-com:datatypes"><Description dt:dt="string">E-Prime Primary Realtime Clock</Description><StartTime><Timestamp dt:dt="int">0</Timestamp><DateUtc dt:dt="string">2017-05-02T09:09:23Z</DateUtc></StartTime><FrequencyChanges><FrequencyChange><Frequency dt:dt="r8">3312871</Frequency><Timestamp dt:dt="r8">810782772</Timestamp><Current dt:dt="r8…	60.002	1	right	811437291	2017-02-05	11:09:23	09:09:23	female	222	{LEFTARROW}	49							0	687731	687540	{DOWNARROW}	191	686418	686123	795	left1,6	2	7	201	mask2	0	687523	0	687323	eqm10_NoEyeNmodel1_dir	0	V	gazeCOD	GazeCoDxp	0	400	0	687023	5	686923
GazeCoD_1Model_male	8	1	36	<?xml version="1.0"?>\n<Clock xmlns:dt="urn:schemas-microsoft-com:datatypes"><Description dt:dt="string">E-Prime Primary Realtime Clock</Description><StartTime><Timestamp dt:dt="int">0</Timestamp><DateUtc dt:dt="string">2017-05-02T09:09:23Z</DateUtc></StartTime><FrequencyChanges><FrequencyChange><Frequency dt:dt="r8">3312871</Frequency><Timestamp dt:dt="r8">810782772</Timestamp><Current dt:dt="r8…	60.002	1	right	811437291	2017-02-05	11:09:23	09:09:23	female	223	{LEFTARROW}	78							0	689507	689307	{LEFTARROW}	200	688192	687740	952	left8	28	7	202	mask28	0	689290	0	689090	eqm10_NoEyeNmodel1_dir	90	HV	gazeCOD	GazeCoDxp	1	400	0	688790	-2	688690
GazeCoD_1Model_male	8	1	36	<?xml version="1.0"?>\n<Clock xmlns:dt="urn:schemas-microsoft-com:datatypes"><Description dt:dt="string">E-Prime Primary Realtime Clock</Description><StartTime><Timestamp dt:dt="int">0</Timestamp><DateUtc dt:dt="string">2017-05-02T09:09:23Z</DateUtc></StartTime><FrequencyChanges><FrequencyChange><Frequency dt:dt="r8">3312871</Frequency><Timestamp dt:dt="r8">810782772</Timestamp><Current dt:dt="r8…	60.002	1	right	811437291	2017-02-05	11:09:23	09:09:23	female	224	{RIGHTARROW}	46							0	691259	690957	{DOWNARROW}	302	689839	689523	816	right1,6	7	7	203	mask7	0	690940	0	690740	eqm10_NoEyeNmodel1_dir	0	V	gazeCOD	GazeCoDxp	0	400	0	690440	1	690340
GazeCoD_1Model_male	8	1	36	<?xml version="1.0"?>\n<Clock xmlns:dt="urn:schemas-microsoft-com:datatypes"><Description dt:dt="string">E-Prime Primary Realtime Clock</Description><StartTime><Timestamp dt:dt="int">0</Timestamp><DateUtc dt:dt="string">2017-05-02T09:09:23Z</DateUtc></StartTime><FrequencyChanges><FrequencyChange><Frequency dt:dt="r8">3312871</Frequency><Timestamp dt:dt="r8">810782772</Timestamp><Current dt:dt="r8…	60.002	1	right	811437291	2017-02-05	11:09:23	09:09:23	female	225	{RIGHTARROW}	44							0	692971	692740	{DOWNARROW}	231	691620	691273	847	right3,2	8	7	204	mask8	0	692723	0	692523	eqm10_NoEyeNmodel1_dir	0	V	gazeCOD	GazeCoDxp	0	400	0	692223	3	692123
GazeCoD_1Model_male	8	1	36	<?xml version="1.0"?>\n<Clock xmlns:dt="urn:schemas-microsoft-com:datatypes"><Description dt:dt="string">E-Prime Primary Realtime Clock</Description><StartTime><Timestamp dt:dt="int">0</Timestamp><DateUtc dt:dt="string">2017-05-02T09:09:23Z</DateUtc></StartTime><FrequencyChanges><FrequencyChange><Frequency dt:dt="r8">3312871</Frequency><Timestamp dt:dt="r8">810782772</Timestamp><Current dt:dt="r8…	60.002	1	right	811437291	2017-02-05	11:09:23	09:09:23	female	226	{RIGHTARROW}	42							0	694755	694356	{RIGHTARROW}	399	693240	692990	750	right4,8	31	7	205	mask31	0	694340	0	694140	eqm10_NoEyeNmodel1_dir	90	HV	gazeCOD	GazeCoDxp	1	400	0	693840	0	693740
GazeCoD_1Model_male	8	1	36	<?xml version="1.0"?>\n<Clock xmlns:dt="urn:schemas-microsoft-com:datatypes"><Description dt:dt="string">E-Prime Primary Realtime Clock</Description><StartTime><Timestamp dt:dt="int">0</Timestamp><DateUtc dt:dt="string">2017-05-02T09:09:23Z</DateUtc></StartTime><FrequencyChanges><FrequencyChange><Frequency dt:dt="r8">3312871</Frequency><Timestamp dt:dt="r8">810782772</Timestamp><Current dt:dt="r8…	60.002	1	right	811437291	2017-02-05	11:09:23	09:09:23	female	227	{LEFTARROW}	49							0	696635	696290	{DOWNARROW}	345	695169	694773	896	left1,6	13	7	206	mask13	0	696273	0	696073	eqm10_NoEyeNmodel1_dir	90	H	gazeCOD	GazeCoDxp	0	400	0	695773	4	695673
GazeCoD_1Model_male	8	1	36	<?xml version="1.0"?>\n<Clock xmlns:dt="urn:schemas-microsoft-com:datatypes"><Description dt:dt="string">E-Prime Primary Realtime Clock</Description><StartTime><Timestamp dt:dt="int">0</Timestamp><DateUtc dt:dt="string">2017-05-02T09:09:23Z</DateUtc></StartTime><FrequencyChanges><FrequencyChange><Frequency dt:dt="r8">3312871</Frequency><Timestamp dt:dt="r8">810782772</Timestamp><Current dt:dt="r8…	60.002	1	right	811437291	2017-02-05	11:09:23	09:09:23	female	228	{RIGHTARROW}	42							0	698595	698073	{RIGHTARROW}	522	696954	696656	798	right4,8	20	7	207	mask20	0	698056	0	697856	eqm10_NoEyeNmodel1_dir	90	H	gazeCOD	GazeCoDxp	1	400	0	697556	2	697456
GazeCoD_1Model_male	8	1	36	<?xml version="1.0"?>\n<Clock xmlns:dt="urn:schemas-microsoft-com:datatypes"><Description dt:dt="string">E-Prime Primary Realtime Clock</Description><StartTime><Timestamp dt:dt="int">0</Timestamp><DateUtc dt:dt="string">2017-05-02T09:09:23Z</DateUtc></StartTime><FrequencyChanges><FrequencyChange><Frequency dt:dt="r8">3312871</Frequency><Timestamp dt:dt="r8">810782772</Timestamp><Current dt:dt="r8…	60.002	1	right	811437291	2017-02-05	11:09:23	09:09:23	female	229	{RIGHTARROW}	40							0	700323	700090	{RIGHTARROW}	233	698965	698606	859	right6,4	10	7	208	mask10	0	700073	0	699873	eqm10_NoEyeNmodel1_dir	0	V	gazeCOD	GazeCoDxp	1	400	0	699573	8	699473
GazeCoD_1Model_male	8	1	36	<?xml version="1.0"?>\n<Clock xmlns:dt="urn:schemas-microsoft-com:datatypes"><Description dt:dt="string">E-Prime Primary Realtime Clock</Description><StartTime><Timestamp dt:dt="int">0</Timestamp><DateUtc dt:dt="string">2017-05-02T09:09:23Z</DateUtc></StartTime><FrequencyChanges><FrequencyChange><Frequency dt:dt="r8">3312871</Frequency><Timestamp dt:dt="r8">810782772</Timestamp><Current dt:dt="r8…	60.002	1	right	811437291	2017-02-05	11:09:23	09:09:23	female	230	{LEFTARROW}	51							0	701947	701740	{DOWNARROW}	207	700629	700340	789	left3,2	25	7	209	mask25	0	701723	-1	701523	eqm10_NoEyeNmodel1_dir	90	HV	gazeCOD	GazeCoDxp	0	400	0	701224	-5	701124
GazeCoD_1Model_male	8	1	36	<?xml version="1.0"?>\n<Clock xmlns:dt="urn:schemas-microsoft-com:datatypes"><Description dt:dt="string">E-Prime Primary Realtime Clock</Description><StartTime><Timestamp dt:dt="int">0</Timestamp><DateUtc dt:dt="string">2017-05-02T09:09:23Z</DateUtc></StartTime><FrequencyChanges><FrequencyChange><Frequency dt:dt="r8">3312871</Frequency><Timestamp dt:dt="r8">810782772</Timestamp><Current dt:dt="r8…	60.002	1	right	811437291	2017-02-05	11:09:23	09:09:23	female	231	{RIGHTARROW}	44							0	705043	703473	{RIGHTARROW}	1570	702360	701956	904	right3,2	19	7	210	mask19	0	703456	0	703256	eqm10_NoEyeNmodel1_dir	90	H	gazeCOD	GazeCoDxp	1	400	0	702956	-4	702856
GazeCoD_1Model_male	8	1	36	<?xml version="1.0"?>\n<Clock xmlns:dt="urn:schemas-microsoft-com:datatypes"><Description dt:dt="string">E-Prime Primary Realtime Clock</Description><StartTime><Timestamp dt:dt="int">0</Timestamp><DateUtc dt:dt="string">2017-05-02T09:09:23Z</DateUtc></StartTime><FrequencyChanges><FrequencyChange><Frequency dt:dt="r8">3312871</Frequency><Timestamp dt:dt="r8">810782772</Timestamp><Current dt:dt="r8…	60.002	1	right	811437291	2017-02-05	11:09:23	09:09:23	female	232	{LEFTARROW}	55							0	706867	706656	{DOWNARROW}	211	705529	705056	973	left6,4	5	7	211	mask5	0	706639	0	706439	eqm10_NoEyeNmodel1_dir	0	V	gazeCOD	GazeCoDxp	0	400	0	706139	10	706039
GazeCoD_1Model_male	8	1	36	<?xml version="1.0"?>\n<Clock xmlns:dt="urn:schemas-microsoft-com:datatypes"><Description dt:dt="string">E-Prime Primary Realtime Clock</Description><StartTime><Timestamp dt:dt="int">0</Timestamp><DateUtc dt:dt="string">2017-05-02T09:09:23Z</DateUtc></StartTime><FrequencyChanges><FrequencyChange><Frequency dt:dt="r8">3312871</Frequency><Timestamp dt:dt="r8">810782772</Timestamp><Current dt:dt="r8…	60.002	1	right	811437291	2017-02-05	11:09:23	09:09:23	female	233	{LEFTARROW}	53							0	708635	708289	{DOWNARROW}	346	707165	706889	776	left4,8	15	7	212	mask15	0	708273	0	708073	eqm10_NoEyeNmodel1_dir	90	H	gazeCOD	GazeCoDxp	0	400	0	707773	8	707673
GazeCoD_1Model_male	8	1	36	<?xml version="1.0"?>\n<Clock xmlns:dt="urn:schemas-microsoft-com:datatypes"><Description dt:dt="string">E-Prime Primary Realtime Clock</Description><StartTime><Timestamp dt:dt="int">0</Timestamp><DateUtc dt:dt="string">2017-05-02T09:09:23Z</DateUtc></StartTime><FrequencyChanges><FrequencyChange><Frequency dt:dt="r8">3312871</Frequency><Timestamp dt:dt="r8">810782772</Timestamp><Current dt:dt="r8…	60.002	1	right	811437291	2017-02-05	11:09:23	09:09:23	female	234	{RIGHTARROW}	40							0	710235	710039	{DOWNARROW}	196	708920	708656	764	right6,4	21	7	213	mask21	0	710023	0	709823	eqm10_NoEyeNmodel1_dir	90	H	gazeCOD	GazeCoDxp	0	400	0	709523	3	709423
GazeCoD_1Model_male	8	1	36	<?xml version="1.0"?>\n<Clock xmlns:dt="urn:schemas-microsoft-com:datatypes"><Description dt:dt="string">E-Prime Primary Realtime Clock</Description><StartTime><Timestamp dt:dt="int">0</Timestamp><DateUtc dt:dt="string">2017-05-02T09:09:23Z</DateUtc></StartTime><FrequencyChanges><FrequencyChange><Frequency dt:dt="r8">3312871</Frequency><Timestamp dt:dt="r8">810782772</Timestamp><Current dt:dt="r8…	60.002	1	right	811437291	2017-02-05	11:09:23	09:09:23	female	235	{RIGHTARROW}	77							0	711915	711739	{DOWNARROW}	176	710620	710256	864	right8	22	7	214	mask22	0	711723	0	711523	eqm10_NoEyeNmodel1_dir	90	H	gazeCOD	GazeCoDxp	0	400	0	711223	3	711123
GazeCoD_1Model_male	8	1	36	<?xml version="1.0"?>\n<Clock xmlns:dt="urn:schemas-microsoft-com:datatypes"><Description dt:dt="string">E-Prime Primary Realtime Clock</Description><StartTime><Timestamp dt:dt="int">0</Timestamp><DateUtc dt:dt="string">2017-05-02T09:09:23Z</DateUtc></StartTime><FrequencyChanges><FrequencyChange><Frequency dt:dt="r8">3312871</Frequency><Timestamp dt:dt="r8">810782772</Timestamp><Current dt:dt="r8…	60.002	1	right	811437291	2017-02-05	11:09:23	09:09:23	female	236	{LEFTARROW}	78							0	713659	713489	{DOWNARROW}	170	712373	711939	934	left8	6	7	215	mask6	0	713473	0	713273	eqm10_NoEyeNmodel1_dir	0	V	gazeCOD	GazeCoDxp	0	400	0	712973	0	712873
GazeCoD_1Model_male	8	1	36	<?xml version="1.0"?>\n<Clock xmlns:dt="urn:schemas-microsoft-com:datatypes"><Description dt:dt="string">E-Prime Primary Realtime Clock</Description><StartTime><Timestamp dt:dt="int">0</Timestamp><DateUtc dt:dt="string">2017-05-02T09:09:23Z</DateUtc></StartTime><FrequencyChanges><FrequencyChange><Frequency dt:dt="r8">3312871</Frequency><Timestamp dt:dt="r8">810782772</Timestamp><Current dt:dt="r8…	60.002	1	right	811437291	2017-02-05	11:09:23	09:09:23	female	237	{RIGHTARROW}	46							0	715379	715139	{DOWNARROW}	240	714022	713673	849	right1,6	18	7	216	mask18	0	715122	0	714922	eqm10_NoEyeNmodel1_dir	90	H	gazeCOD	GazeCoDxp	0	400	0	714622	0	714522
GazeCoD_1Model_male	8	1	36	<?xml version="1.0"?>\n<Clock xmlns:dt="urn:schemas-microsoft-com:datatypes"><Description dt:dt="string">E-Prime Primary Realtime Clock</Description><StartTime><Timestamp dt:dt="int">0</Timestamp><DateUtc dt:dt="string">2017-05-02T09:09:23Z</DateUtc></StartTime><FrequencyChanges><FrequencyChange><Frequency dt:dt="r8">3312871</Frequency><Timestamp dt:dt="r8">810782772</Timestamp><Current dt:dt="r8…	60.002	1	right	811437291	2017-02-05	11:09:23	09:09:23	female	238	{LEFTARROW}	53							0	717003	716872	{DOWNARROW}	131	715756	715389	867	left4,8	4	7	217	mask4	0	716856	0	716656	eqm10_NoEyeNmodel1_dir	0	V	gazeCOD	GazeCoDxp	0	400	0	716356	0	716256
GazeCoD_1Model_male	8	1	36	<?xml version="1.0"?>\n<Clock xmlns:dt="urn:schemas-microsoft-com:datatypes"><Description dt:dt="string">E-Prime Primary Realtime Clock</Description><StartTime><Timestamp dt:dt="int">0</Timestamp><DateUtc dt:dt="string">2017-05-02T09:09:23Z</DateUtc></StartTime><FrequencyChanges><FrequencyChange><Frequency dt:dt="r8">3312871</Frequency><Timestamp dt:dt="r8">810782772</Timestamp><Current dt:dt="r8…	60.002	1	right	811437291	2017-02-05	11:09:23	09:09:23	female	239	{LEFTARROW}	53							0	718731	718456	{DOWNARROW}	274	717336	717022	814	left4,8	26	7	218	mask26	0	718439	0	718239	eqm10_NoEyeNmodel1_dir	90	HV	gazeCOD	GazeCoDxp	0	400	0	717939	3	717839
GazeCoD_1Model_male	8	1	36	<?xml version="1.0"?>\n<Clock xmlns:dt="urn:schemas-microsoft-com:datatypes"><Description dt:dt="string">E-Prime Primary Realtime Clock</Description><StartTime><Timestamp dt:dt="int">0</Timestamp><DateUtc dt:dt="string">2017-05-02T09:09:23Z</DateUtc></StartTime><FrequencyChanges><FrequencyChange><Frequency dt:dt="r8">3312871</Frequency><Timestamp dt:dt="r8">810782772</Timestamp><Current dt:dt="r8…	60.002	1	right	811437291	2017-02-05	11:09:23	09:09:23	female	240	{LEFTARROW}	51							0	720386	720339	{DOWNARROW}	47	719215	718756	959	left3,2	14	7	219	mask14	0	720322	0	720122	eqm10_NoEyeNmodel1_dir	90	H	gazeCOD	GazeCoDxp	0	400	0	719822	7	719722
GazeCoD_1Model_male	8	1	36	<?xml version="1.0"?>\n<Clock xmlns:dt="urn:schemas-microsoft-com:datatypes"><Description dt:dt="string">E-Prime Primary Realtime Clock</Description><StartTime><Timestamp dt:dt="int">0</Timestamp><DateUtc dt:dt="string">2017-05-02T09:09:23Z</DateUtc></StartTime><FrequencyChanges><FrequencyChange><Frequency dt:dt="r8">3312871</Frequency><Timestamp dt:dt="r8">810782772</Timestamp><Current dt:dt="r8…	60.002	1	right	811437291	2017-02-05	11:09:23	09:09:23	female	241	{RIGHTARROW}	44							0	722210	721789	{DOWNARROW}	421	720664	720406	758	right3,2	30	7	220	mask30	0	721772	0	721572	eqm10_NoEyeNmodel1_dir	90	HV	gazeCOD	GazeCoDxp	0	400	0	721272	8	721172
GazeCoD_1Model_male	8	1	36	<?xml version="1.0"?>\n<Clock xmlns:dt="urn:schemas-microsoft-com:datatypes"><Description dt:dt="string">E-Prime Primary Realtime Clock</Description><StartTime><Timestamp dt:dt="int">0</Timestamp><DateUtc dt:dt="string">2017-05-02T09:09:23Z</DateUtc></StartTime><FrequencyChanges><FrequencyChange><Frequency dt:dt="r8">3312871</Frequency><Timestamp dt:dt="r8">810782772</Timestamp><Current dt:dt="r8…	60.002	1	right	811437291	2017-02-05	11:09:23	09:09:23	female	242	{RIGHTARROW}	42							0	1441803	1441420	{RIGHTARROW}	383	1440309	1439937	872	right4,8	9	7	221	mask9	0	1441403	-1	1441203	eqm10_NoEyeNmodel1_dir	0	V	gazeCOD	GazeCoDxp	1	400	0	1440904	-5	1440804
GazeCoD_1Model_male	8	1	36	<?xml version="1.0"?>\n<Clock xmlns:dt="urn:schemas-microsoft-com:datatypes"><Description dt:dt="string">E-Prime Primary Realtime Clock</Description><StartTime><Timestamp dt:dt="int">0</Timestamp><DateUtc dt:dt="string">2017-05-02T09:09:23Z</DateUtc></StartTime><FrequencyChanges><FrequencyChange><Frequency dt:dt="r8">3312871</Frequency><Timestamp dt:dt="r8">810782772</Timestamp><Current dt:dt="r8…	60.002	1	right	811437291	2017-02-05	11:09:23	09:09:23	female	243	{RIGHTARROW}	46							0	1443507	1443253	{DOWNARROW}	254	1442134	1441820	814	right1,6	29	7	222	mask29	0	1443236	0	1443036	eqm10_NoEyeNmodel1_dir	90	HV	gazeCOD	GazeCoDxp	0	400	0	1442736	2	1442636
GazeCoD_1Model_male	8	1	36	<?xml version="1.0"?>\n<Clock xmlns:dt="urn:schemas-microsoft-com:datatypes"><Description dt:dt="string">E-Prime Primary Realtime Clock</Description><StartTime><Timestamp dt:dt="int">0</Timestamp><DateUtc dt:dt="string">2017-05-02T09:09:23Z</DateUtc></StartTime><FrequencyChanges><FrequencyChange><Frequency dt:dt="r8">3312871</Frequency><Timestamp dt:dt="r8">810782772</Timestamp><Current dt:dt="r8…	60.002	1	right	811437291	2017-02-05	11:09:23	09:09:23	female	244	{LEFTARROW}	78							0	1445331	1445086	{DOWNARROW}	245	1443974	1443520	954	left8	17	7	223	mask17	0	1445070	0	1444870	eqm10_NoEyeNmodel1_dir	90	H	gazeCOD	GazeCoDxp	0	400	0	1444570	-4	1444470
GazeCoD_1Model_male	8	1	36	<?xml version="1.0"?>\n<Clock xmlns:dt="urn:schemas-microsoft-com:datatypes"><Description dt:dt="string">E-Prime Primary Realtime Clock</Description><StartTime><Timestamp dt:dt="int">0</Timestamp><DateUtc dt:dt="string">2017-05-02T09:09:23Z</DateUtc></StartTime><FrequencyChanges><FrequencyChange><Frequency dt:dt="r8">3312871</Frequency><Timestamp dt:dt="r8">810782772</Timestamp><Current dt:dt="r8…	60.002	1	right	811437291	2017-02-05	11:09:23	09:09:23	female	245	{RIGHTARROW}	77							0	1447227	1446953	{RIGHTARROW}	274	1445837	1445353	984	right8	33	7	224	mask33	0	1446936	0	1446736	eqm10_NoEyeNmodel1_dir	90	HV	gazeCOD	GazeCoDxp	1	400	0	1446436	-1	1446336
GazeCoD_1Model_male	8	1	36	<?xml version="1.0"?>\n<Clock xmlns:dt="urn:schemas-microsoft-com:datatypes"><Description dt:dt="string">E-Prime Primary Realtime Clock</Description><StartTime><Timestamp dt:dt="int">0</Timestamp><DateUtc dt:dt="string">2017-05-02T09:09:23Z</DateUtc></StartTime><FrequencyChanges><FrequencyChange><Frequency dt:dt="r8">3312871</Frequency><Timestamp dt:dt="r8">810782772</Timestamp><Current dt:dt="r8…	60.002	1	right	811437291	2017-02-05	11:09:23	09:09:23	female	246	{LEFTARROW}	51							0	1448987	1448786	{DOWNARROW}	201	1447665	1447236	929	left3,2	3	7	225	mask3	0	1448770	0	1448570	eqm10_NoEyeNmodel1_dir	0	V	gazeCOD	GazeCoDxp	0	400	0	1448270	5	1448170
GazeCoD_1Model_male	8	1	36	<?xml version="1.0"?>\n<Clock xmlns:dt="urn:schemas-microsoft-com:datatypes"><Description dt:dt="string">E-Prime Primary Realtime Clock</Description><StartTime><Timestamp dt:dt="int">0</Timestamp><DateUtc dt:dt="string">2017-05-02T09:09:23Z</DateUtc></StartTime><FrequencyChanges><FrequencyChange><Frequency dt:dt="r8">3312871</Frequency><Timestamp dt:dt="r8">810782772</Timestamp><Current dt:dt="r8…	60.002	1	right	811437291	2017-02-05	11:09:23	09:09:23	female	247	{RIGHTARROW}	77							0	1450691	1450453	{RIGHTARROW}	238	1449335	1449003	832	right8	11	7	226	mask11	0	1450436	0	1450236	eqm10_NoEyeNmodel1_dir	0	V	gazeCOD	GazeCoDxp	1	400	0	1449936	1	1449836
GazeCoD_1Model_male	8	1	36	<?xml version="1.0"?>\n<Clock xmlns:dt="urn:schemas-microsoft-com:datatypes"><Description dt:dt="string">E-Prime Primary Realtime Clock</Description><StartTime><Timestamp dt:dt="int">0</Timestamp><DateUtc dt:dt="string">2017-05-02T09:09:23Z</DateUtc></StartTime><FrequencyChanges><FrequencyChange><Frequency dt:dt="r8">3312871</Frequency><Timestamp dt:dt="r8">810782772</Timestamp><Current dt:dt="r8…	60.002	1	right	811437291	2017-02-05	11:09:23	09:09:23	female	248	{DOWNARROW}	79							0	1452475	1452186	{DOWNARROW}	289	1451061	1450703	858	DG0	23	7	227	mask23	0	1452169	0	1451969	eqm10_NoEyeNmodel1_dir	90	HV	gazeCOD	GazeCoDxp	1	400	0	1451669	8	1451569
GazeCoD_1Model_male	8	1	36	<?xml version="1.0"?>\n<Clock xmlns:dt="urn:schemas-microsoft-com:datatypes"><Description dt:dt="string">E-Prime Primary Realtime Clock</Description><StartTime><Timestamp dt:dt="int">0</Timestamp><DateUtc dt:dt="string">2017-05-02T09:09:23Z</DateUtc></StartTime><FrequencyChanges><FrequencyChange><Frequency dt:dt="r8">3312871</Frequency><Timestamp dt:dt="r8">810782772</Timestamp><Current dt:dt="r8…	60.002	1	right	811437291	2017-02-05	11:09:23	09:09:23	female	249	{LEFTARROW}	49							0	1454307	1454036	{DOWNARROW}	271	1452911	1452486	925	left1,6	24	7	228	mask24	0	1454019	0	1453819	eqm10_NoEyeNmodel1_dir	90	HV	gazeCOD	GazeCoDxp	0	400	0	1453519	8	1453419
GazeCoD_1Model_male	8	1	36	<?xml version="1.0"?>\n<Clock xmlns:dt="urn:schemas-microsoft-com:datatypes"><Description dt:dt="string">E-Prime Primary Realtime Clock</Description><StartTime><Timestamp dt:dt="int">0</Timestamp><DateUtc dt:dt="string">2017-05-02T09:09:23Z</DateUtc></StartTime><FrequencyChanges><FrequencyChange><Frequency dt:dt="r8">3312871</Frequency><Timestamp dt:dt="r8">810782772</Timestamp><Current dt:dt="r8…	60.002	1	right	811437291	2017-02-05	11:09:23	09:09:23	female	250	{DOWNARROW}	79							0	1456563	1455903	{DOWNARROW}	660	1454790	1454319	971	DG0	12	7	229	mask12	0	1455886	0	1455686	eqm10_NoEyeNmodel1_dir	90	H	gazeCOD	GazeCoDxp	1	400	0	1455386	-4	1455286
GazeCoD_1Model_male	8	1	36	<?xml version="1.0"?>\n<Clock xmlns:dt="urn:schemas-microsoft-com:datatypes"><Description dt:dt="string">E-Prime Primary Realtime Clock</Description><StartTime><Timestamp dt:dt="int">0</Timestamp><DateUtc dt:dt="string">2017-05-02T09:09:23Z</DateUtc></StartTime><FrequencyChanges><FrequencyChange><Frequency dt:dt="r8">3312871</Frequency><Timestamp dt:dt="r8">810782772</Timestamp><Current dt:dt="r8…	60.002	1	right	811437291	2017-02-05	11:09:23	09:09:23	female	251	{RIGHTARROW}	40							0	1458363	1458153	{RIGHTARROW}	210	1457042	1456586	956	right6,4	32	7	230	mask32	0	1458136	-1	1457936	eqm10_NoEyeNmodel1_dir	90	HV	gazeCOD	GazeCoDxp	1	400	0	1457637	-5	1457537
GazeCoD_1Model_male	8	1	36	<?xml version="1.0"?>\n<Clock xmlns:dt="urn:schemas-microsoft-com:datatypes"><Description dt:dt="string">E-Prime Primary Realtime Clock</Description><StartTime><Timestamp dt:dt="int">0</Timestamp><DateUtc dt:dt="string">2017-05-02T09:09:23Z</DateUtc></StartTime><FrequencyChanges><FrequencyChange><Frequency dt:dt="r8">3312871</Frequency><Timestamp dt:dt="r8">810782772</Timestamp><Current dt:dt="r8…	60.002	1	right	811437291	2017-02-05	11:09:23	09:09:23	female	252	{DOWNARROW}	79							0	1460635	1459869	{DOWNARROW}	766	1458745	1458386	859	DG0	1	7	231	mask1	0	1459853	0	1459653	eqm10_NoEyeNmodel1_dir	0	V	gazeCOD	GazeCoDxp	1	400	0	1459353	8	1459253
GazeCoD_1Model_male	8	1	36	<?xml version="1.0"?>\n<Clock xmlns:dt="urn:schemas-microsoft-com:datatypes"><Description dt:dt="string">E-Prime Primary Realtime Clock</Description><StartTime><Timestamp dt:dt="int">0</Timestamp><DateUtc dt:dt="string">2017-05-02T09:09:23Z</DateUtc></StartTime><FrequencyChanges><FrequencyChange><Frequency dt:dt="r8">3312871</Frequency><Timestamp dt:dt="r8">810782772</Timestamp><Current dt:dt="r8…	60.002	1	right	811437291	2017-02-05	11:09:23	09:09:23	female	253	{RIGHTARROW}	46							0	1462491	1462119	{RIGHTARROW}	371	1460997	1460653	844	right1,6	7	8	232	mask7	0	1462102	0	1461902	eqm10_NoEyeNmodel1_dir	0	V	gazeCOD	GazeCoDxp	1	400	0	1461602	5	1461502
GazeCoD_1Model_male	8	1	36	<?xml version="1.0"?>\n<Clock xmlns:dt="urn:schemas-microsoft-com:datatypes"><Description dt:dt="string">E-Prime Primary Realtime Clock</Description><StartTime><Timestamp dt:dt="int">0</Timestamp><DateUtc dt:dt="string">2017-05-02T09:09:23Z</DateUtc></StartTime><FrequencyChanges><FrequencyChange><Frequency dt:dt="r8">3312871</Frequency><Timestamp dt:dt="r8">810782772</Timestamp><Current dt:dt="r8…	60.002	1	right	811437291	2017-02-05	11:09:23	09:09:23	female	254	{LEFTARROW}	55							0	1464442	1464119	{LEFTARROW}	323	1463000	1462502	998	left6,4	27	8	233	mask27	0	1464102	0	1463902	eqm10_NoEyeNmodel1_dir	90	HV	gazeCOD	GazeCoDxp	1	400	0	1463602	2	1463502
GazeCoD_1Model_male	8	1	36	<?xml version="1.0"?>\n<Clock xmlns:dt="urn:schemas-microsoft-com:datatypes"><Description dt:dt="string">E-Prime Primary Realtime Clock</Description><StartTime><Timestamp dt:dt="int">0</Timestamp><DateUtc dt:dt="string">2017-05-02T09:09:23Z</DateUtc></StartTime><FrequencyChanges><FrequencyChange><Frequency dt:dt="r8">3312871</Frequency><Timestamp dt:dt="r8">810782772</Timestamp><Current dt:dt="r8…	60.002	1	right	811437291	2017-02-05	11:09:23	09:09:23	female	255	{RIGHTARROW}	44							0	1466314	1466019	{RIGHTARROW}	295	1464893	1464452	941	right3,2	8	8	234	mask8	0	1466002	0	1465802	eqm10_NoEyeNmodel1_dir	0	V	gazeCOD	GazeCoDxp	1	400	0	1465502	9	1465402
GazeCoD_1Model_male	8	1	36	<?xml version="1.0"?>\n<Clock xmlns:dt="urn:schemas-microsoft-com:datatypes"><Description dt:dt="string">E-Prime Primary Realtime Clock</Description><StartTime><Timestamp dt:dt="int">0</Timestamp><DateUtc dt:dt="string">2017-05-02T09:09:23Z</DateUtc></StartTime><FrequencyChanges><FrequencyChange><Frequency dt:dt="r8">3312871</Frequency><Timestamp dt:dt="r8">810782772</Timestamp><Current dt:dt="r8…	60.002	1	right	811437291	2017-02-05	11:09:23	09:09:23	female	256	{RIGHTARROW}	44							0	1468170	1467919	{RIGHTARROW}	251	1466806	1466336	970	right3,2	30	8	235	mask30	0	1467902	0	1467702	eqm10_NoEyeNmodel1_dir	90	HV	gazeCOD	GazeCoDxp	1	400	0	1467402	-4	1467302
GazeCoD_1Model_male	8	1	36	<?xml version="1.0"?>\n<Clock xmlns:dt="urn:schemas-microsoft-com:datatypes"><Description dt:dt="string">E-Prime Primary Realtime Clock</Description><StartTime><Timestamp dt:dt="int">0</Timestamp><DateUtc dt:dt="string">2017-05-02T09:09:23Z</DateUtc></StartTime><FrequencyChanges><FrequencyChange><Frequency dt:dt="r8">3312871</Frequency><Timestamp dt:dt="r8">810782772</Timestamp><Current dt:dt="r8…	60.002	1	right	811437291	2017-02-05	11:09:23	09:09:23	female	257	{LEFTARROW}	49							0	1470082	1469786	{DOWNARROW}	296	1468668	1468186	982	left1,6	2	8	236	mask2	0	1469769	0	1469569	eqm10_NoEyeNmodel1_dir	0	V	gazeCOD	GazeCoDxp	0	400	0	1469269	1	1469169
GazeCoD_1Model_male	8	1	36	<?xml version="1.0"?>\n<Clock xmlns:dt="urn:schemas-microsoft-com:datatypes"><Description dt:dt="string">E-Prime Primary Realtime Clock</Description><StartTime><Timestamp dt:dt="int">0</Timestamp><DateUtc dt:dt="string">2017-05-02T09:09:23Z</DateUtc></StartTime><FrequencyChanges><FrequencyChange><Frequency dt:dt="r8">3312871</Frequency><Timestamp dt:dt="r8">810782772</Timestamp><Current dt:dt="r8…	60.002	1	right	811437291	2017-02-05	11:09:23	09:09:23	female	258	{LEFTARROW}	78							0	1471826	1471569	{LEFTARROW}	257	1470452	1470102	850	left8	17	8	237	mask17	0	1471552	0	1471352	eqm10_NoEyeNmodel1_dir	90	H	gazeCOD	GazeCoDxp	1	400	0	1471052	0	1470952
GazeCoD_1Model_male	8	1	36	<?xml version="1.0"?>\n<Clock xmlns:dt="urn:schemas-microsoft-com:datatypes"><Description dt:dt="string">E-Prime Primary Realtime Clock</Description><StartTime><Timestamp dt:dt="int">0</Timestamp><DateUtc dt:dt="string">2017-05-02T09:09:23Z</DateUtc></StartTime><FrequencyChanges><FrequencyChange><Frequency dt:dt="r8">3312871</Frequency><Timestamp dt:dt="r8">810782772</Timestamp><Current dt:dt="r8…	60.002	1	right	811437291	2017-02-05	11:09:23	09:09:23	female	259	{RIGHTARROW}	40							0	1473602	1473419	{RIGHTARROW}	183	1472295	1471835	960	right6,4	32	8	238	mask32	0	1473402	0	1473202	eqm10_NoEyeNmodel1_dir	90	HV	gazeCOD	GazeCoDxp	1	400	0	1472902	7	1472802
GazeCoD_1Model_male	8	1	36	<?xml version="1.0"?>\n<Clock xmlns:dt="urn:schemas-microsoft-com:datatypes"><Description dt:dt="string">E-Prime Primary Realtime Clock</Description><StartTime><Timestamp dt:dt="int">0</Timestamp><DateUtc dt:dt="string">2017-05-02T09:09:23Z</DateUtc></StartTime><FrequencyChanges><FrequencyChange><Frequency dt:dt="r8">3312871</Frequency><Timestamp dt:dt="r8">810782772</Timestamp><Current dt:dt="r8…	60.002	1	right	811437291	2017-02-05	11:09:23	09:09:23	female	260	{DOWNARROW}	79							0	1475354	1475152	{DOWNARROW}	202	1474041	1473619	922	DG0	1	8	239	mask1	0	1475135	-1	1474935	eqm10_NoEyeNmodel1_dir	0	V	gazeCOD	GazeCoDxp	1	400	0	1474636	-5	1474536
GazeCoD_1Model_male	8	1	36	<?xml version="1.0"?>\n<Clock xmlns:dt="urn:schemas-microsoft-com:datatypes"><Description dt:dt="string">E-Prime Primary Realtime Clock</Description><StartTime><Timestamp dt:dt="int">0</Timestamp><DateUtc dt:dt="string">2017-05-02T09:09:23Z</DateUtc></StartTime><FrequencyChanges><FrequencyChange><Frequency dt:dt="r8">3312871</Frequency><Timestamp dt:dt="r8">810782772</Timestamp><Current dt:dt="r8…	60.002	1	right	811437291	2017-02-05	11:09:23	09:09:23	female	261	{LEFTARROW}	78							0	1477186	1476935	{LEFTARROW}	251	1475820	1475369	951	left8	28	8	240	mask28	0	1476919	0	1476719	eqm10_NoEyeNmodel1_dir	90	HV	gazeCOD	GazeCoDxp	1	400	0	1476419	-1	1476319
GazeCoD_1Model_male	8	1	36	<?xml version="1.0"?>\n<Clock xmlns:dt="urn:schemas-microsoft-com:datatypes"><Description dt:dt="string">E-Prime Primary Realtime Clock</Description><StartTime><Timestamp dt:dt="int">0</Timestamp><DateUtc dt:dt="string">2017-05-02T09:09:23Z</DateUtc></StartTime><FrequencyChanges><FrequencyChange><Frequency dt:dt="r8">3312871</Frequency><Timestamp dt:dt="r8">810782772</Timestamp><Current dt:dt="r8…	60.002	1	right	811437291	2017-02-05	11:09:23	09:09:23	female	262	{RIGHTARROW}	77							0	1478858	1478652	{RIGHTARROW}	206	1477529	1477202	827	right8	22	8	241	mask22	0	1478635	0	1478435	eqm10_NoEyeNmodel1_dir	90	H	gazeCOD	GazeCoDxp	1	400	0	1478135	6	1478035
GazeCoD_1Model_male	8	1	36	<?xml version="1.0"?>\n<Clock xmlns:dt="urn:schemas-microsoft-com:datatypes"><Description dt:dt="string">E-Prime Primary Realtime Clock</Description><StartTime><Timestamp dt:dt="int">0</Timestamp><DateUtc dt:dt="string">2017-05-02T09:09:23Z</DateUtc></StartTime><FrequencyChanges><FrequencyChange><Frequency dt:dt="r8">3312871</Frequency><Timestamp dt:dt="r8">810782772</Timestamp><Current dt:dt="r8…	60.002	1	right	811437291	2017-02-05	11:09:23	09:09:23	female	263	{LEFTARROW}	53							0	1480618	1480369	{LEFTARROW}	249	1479243	1478869	874	left4,8	4	8	242	mask4	0	1480352	0	1480152	eqm10_NoEyeNmodel1_dir	0	V	gazeCOD	GazeCoDxp	1	400	0	1479852	9	1479752
GazeCoD_1Model_male	8	1	36	<?xml version="1.0"?>\n<Clock xmlns:dt="urn:schemas-microsoft-com:datatypes"><Description dt:dt="string">E-Prime Primary Realtime Clock</Description><StartTime><Timestamp dt:dt="int">0</Timestamp><DateUtc dt:dt="string">2017-05-02T09:09:23Z</DateUtc></StartTime><FrequencyChanges><FrequencyChange><Frequency dt:dt="r8">3312871</Frequency><Timestamp dt:dt="r8">810782772</Timestamp><Current dt:dt="r8…	60.002	1	right	811437291	2017-02-05	11:09:23	09:09:23	female	264	{LEFTARROW}	78							0	1482506	1482168	{LEFTARROW}	338	1481051	1480635	916	left8	6	8	243	mask6	0	1482152	0	1481952	eqm10_NoEyeNmodel1_dir	0	V	gazeCOD	GazeCoDxp	1	400	0	1481652	1	1481552
GazeCoD_1Model_male	8	1	36	<?xml version="1.0"?>\n<Clock xmlns:dt="urn:schemas-microsoft-com:datatypes"><Description dt:dt="string">E-Prime Primary Realtime Clock</Description><StartTime><Timestamp dt:dt="int">0</Timestamp><DateUtc dt:dt="string">2017-05-02T09:09:23Z</DateUtc></StartTime><FrequencyChanges><FrequencyChange><Frequency dt:dt="r8">3312871</Frequency><Timestamp dt:dt="r8">810782772</Timestamp><Current dt:dt="r8…	60.002	1	right	811437291	2017-02-05	11:09:23	09:09:23	female	265	{RIGHTARROW}	44							0	1484434	1484135	{RIGHTARROW}	299	1483008	1482518	990	right3,2	19	8	244	mask19	0	1484118	0	1483918	eqm10_NoEyeNmodel1_dir	90	H	gazeCOD	GazeCoDxp	1	400	0	1483618	10	1483518
GazeCoD_1Model_male	8	1	36	<?xml version="1.0"?>\n<Clock xmlns:dt="urn:schemas-microsoft-com:datatypes"><Description dt:dt="string">E-Prime Primary Realtime Clock</Description><StartTime><Timestamp dt:dt="int">0</Timestamp><DateUtc dt:dt="string">2017-05-02T09:09:23Z</DateUtc></StartTime><FrequencyChanges><FrequencyChange><Frequency dt:dt="r8">3312871</Frequency><Timestamp dt:dt="r8">810782772</Timestamp><Current dt:dt="r8…	60.002	1	right	811437291	2017-02-05	11:09:23	09:09:23	female	266	{LEFTARROW}	55							0	1486234	1485918	{LEFTARROW}	316	1484795	1484452	843	left6,4	5	8	245	mask5	0	1485902	0	1485702	eqm10_NoEyeNmodel1_dir	0	V	gazeCOD	GazeCoDxp	1	400	0	1485402	7	1485302
GazeCoD_1Model_male	8	1	36	<?xml version="1.0"?>\n<Clock xmlns:dt="urn:schemas-microsoft-com:datatypes"><Description dt:dt="string">E-Prime Primary Realtime Clock</Description><StartTime><Timestamp dt:dt="int">0</Timestamp><DateUtc dt:dt="string">2017-05-02T09:09:23Z</DateUtc></StartTime><FrequencyChanges><FrequencyChange><Frequency dt:dt="r8">3312871</Frequency><Timestamp dt:dt="r8">810782772</Timestamp><Current dt:dt="r8…	60.002	1	right	811437291	2017-02-05	11:09:23	09:09:23	female	267	{RIGHTARROW}	77							0	1487922	1487668	{RIGHTARROW}	254	1486548	1486252	796	right8	11	8	246	mask11	0	1487652	0	1487452	eqm10_NoEyeNmodel1_dir	0	V	gazeCOD	GazeCoDxp	1	400	0	1487152	4	1487052
GazeCoD_1Model_male	8	1	36	<?xml version="1.0"?>\n<Clock xmlns:dt="urn:schemas-microsoft-com:datatypes"><Description dt:dt="string">E-Prime Primary Realtime Clock</Description><StartTime><Timestamp dt:dt="int">0</Timestamp><DateUtc dt:dt="string">2017-05-02T09:09:23Z</DateUtc></StartTime><FrequencyChanges><FrequencyChange><Frequency dt:dt="r8">3312871</Frequency><Timestamp dt:dt="r8">810782772</Timestamp><Current dt:dt="r8…	60.002	1	right	811437291	2017-02-05	11:09:23	09:09:23	female	268	{LEFTARROW}	55							0	1489642	1489385	{LEFTARROW}	257	1488269	1487935	834	left6,4	16	8	247	mask16	0	1489368	0	1489168	eqm10_NoEyeNmodel1_dir	90	H	gazeCOD	GazeCoDxp	1	400	0	1488868	-1	1488768
GazeCoD_1Model_male	8	1	36	<?xml version="1.0"?>\n<Clock xmlns:dt="urn:schemas-microsoft-com:datatypes"><Description dt:dt="string">E-Prime Primary Realtime Clock</Description><StartTime><Timestamp dt:dt="int">0</Timestamp><DateUtc dt:dt="string">2017-05-02T09:09:23Z</DateUtc></StartTime><FrequencyChanges><FrequencyChange><Frequency dt:dt="r8">3312871</Frequency><Timestamp dt:dt="r8">810782772</Timestamp><Current dt:dt="r8…	60.002	1	right	811437291	2017-02-05	11:09:23	09:09:23	female	269	{RIGHTARROW}	42							0	1491450	1491118	{RIGHTARROW}	331	1490002	1489652	850	right4,8	9	8	248	mask9	0	1491102	0	1490902	eqm10_NoEyeNmodel1_dir	0	V	gazeCOD	GazeCoDxp	1	400	0	1490602	0	1490502
GazeCoD_1Model_male	8	1	36	<?xml version="1.0"?>\n<Clock xmlns:dt="urn:schemas-microsoft-com:datatypes"><Description dt:dt="string">E-Prime Primary Realtime Clock</Description><StartTime><Timestamp dt:dt="int">0</Timestamp><DateUtc dt:dt="string">2017-05-02T09:09:23Z</DateUtc></StartTime><FrequencyChanges><FrequencyChange><Frequency dt:dt="r8">3312871</Frequency><Timestamp dt:dt="r8">810782772</Timestamp><Current dt:dt="r8…	60.002	1	right	811437291	2017-02-05	11:09:23	09:09:23	female	270	{RIGHTARROW}	40							0	1493106	1492851	{RIGHTARROW}	254	1491738	1491468	770	right6,4	10	8	249	mask10	0	1492835	0	1492635	eqm10_NoEyeNmodel1_dir	0	V	gazeCOD	GazeCoDxp	1	400	0	1492335	-3	1492235
GazeCoD_1Model_male	8	1	36	<?xml version="1.0"?>\n<Clock xmlns:dt="urn:schemas-microsoft-com:datatypes"><Description dt:dt="string">E-Prime Primary Realtime Clock</Description><StartTime><Timestamp dt:dt="int">0</Timestamp><DateUtc dt:dt="string">2017-05-02T09:09:23Z</DateUtc></StartTime><FrequencyChanges><FrequencyChange><Frequency dt:dt="r8">3312871</Frequency><Timestamp dt:dt="r8">810782772</Timestamp><Current dt:dt="r8…	60.002	1	right	811437291	2017-02-05	11:09:23	09:09:23	female	271	{LEFTARROW}	51							0	1495329	1494651	{DOWNARROW}	678	1493528	1493118	910	left3,2	3	8	250	mask3	0	1494635	0	1494435	eqm10_NoEyeNmodel1_dir	0	V	gazeCOD	GazeCoDxp	0	400	0	1494135	7	1494035
GazeCoD_1Model_male	8	1	36	<?xml version="1.0"?>\n<Clock xmlns:dt="urn:schemas-microsoft-com:datatypes"><Description dt:dt="string">E-Prime Primary Realtime Clock</Description><StartTime><Timestamp dt:dt="int">0</Timestamp><DateUtc dt:dt="string">2017-05-02T09:09:23Z</DateUtc></StartTime><FrequencyChanges><FrequencyChange><Frequency dt:dt="r8">3312871</Frequency><Timestamp dt:dt="r8">810782772</Timestamp><Current dt:dt="r8…	60.002	1	right	811437291	2017-02-05	11:09:23	09:09:23	female	272	{LEFTARROW}	51							0	1497537	1496935	{DOWNARROW}	602	1495820	1495351	969	left3,2	25	8	251	mask25	0	1496918	0	1496718	eqm10_NoEyeNmodel1_dir	90	HV	gazeCOD	GazeCoDxp	0	400	0	1496418	-2	1496318
GazeCoD_1Model_male	8	1	36	<?xml version="1.0"?>\n<Clock xmlns:dt="urn:schemas-microsoft-com:datatypes"><Description dt:dt="string">E-Prime Primary Realtime Clock</Description><StartTime><Timestamp dt:dt="int">0</Timestamp><DateUtc dt:dt="string">2017-05-02T09:09:23Z</DateUtc></StartTime><FrequencyChanges><FrequencyChange><Frequency dt:dt="r8">3312871</Frequency><Timestamp dt:dt="r8">810782772</Timestamp><Current dt:dt="r8…	60.002	1	right	811437291	2017-02-05	11:09:23	09:09:23	female	273	{RIGHTARROW}	40							0	1499449	1499135	{RIGHTARROW}	314	1498017	1497551	966	right6,4	21	8	252	mask21	0	1499118	0	1498918	eqm10_NoEyeNmodel1_dir	90	H	gazeCOD	GazeCoDxp	1	400	0	1498618	1	1498518
GazeCoD_1Model_male	8	1	36	<?xml version="1.0"?>\n<Clock xmlns:dt="urn:schemas-microsoft-com:datatypes"><Description dt:dt="string">E-Prime Primary Realtime Clock</Description><StartTime><Timestamp dt:dt="int">0</Timestamp><DateUtc dt:dt="string">2017-05-02T09:09:23Z</DateUtc></StartTime><FrequencyChanges><FrequencyChange><Frequency dt:dt="r8">3312871</Frequency><Timestamp dt:dt="r8">810782772</Timestamp><Current dt:dt="r8…	60.002	1	right	811437291	2017-02-05	11:09:23	09:09:23	female	274	{RIGHTARROW}	42							0	1501673	1500935	{DOWNARROW}	738	1499813	1499468	845	right4,8	20	8	253	mask20	0	1500918	0	1500718	eqm10_NoEyeNmodel1_dir	90	H	gazeCOD	GazeCoDxp	0	400	0	1500418	5	1500318
GazeCoD_1Model_male	8	1	36	<?xml version="1.0"?>\n<Clock xmlns:dt="urn:schemas-microsoft-com:datatypes"><Description dt:dt="string">E-Prime Primary Realtime Clock</Description><StartTime><Timestamp dt:dt="int">0</Timestamp><DateUtc dt:dt="string">2017-05-02T09:09:23Z</DateUtc></StartTime><FrequencyChanges><FrequencyChange><Frequency dt:dt="r8">3312871</Frequency><Timestamp dt:dt="r8">810782772</Timestamp><Current dt:dt="r8…	60.002	1	right	811437291	2017-02-05	11:09:23	09:09:23	female	275	{LEFTARROW}	49							0	1503521	1503151	{DOWNARROW}	370	1502034	1501684	850	left1,6	13	8	254	mask13	0	1503134	0	1502934	eqm10_NoEyeNmodel1_dir	90	H	gazeCOD	GazeCoDxp	0	400	0	1502634	0	1502534
GazeCoD_1Model_male	8	1	36	<?xml version="1.0"?>\n<Clock xmlns:dt="urn:schemas-microsoft-com:datatypes"><Description dt:dt="string">E-Prime Primary Realtime Clock</Description><StartTime><Timestamp dt:dt="int">0</Timestamp><DateUtc dt:dt="string">2017-05-02T09:09:23Z</DateUtc></StartTime><FrequencyChanges><FrequencyChange><Frequency dt:dt="r8">3312871</Frequency><Timestamp dt:dt="r8">810782772</Timestamp><Current dt:dt="r8…	60.002	1	right	811437291	2017-02-05	11:09:23	09:09:23	female	276	{LEFTARROW}	51							0	1505225	1504918	{DOWNARROW}	307	1503792	1503534	758	left3,2	14	8	255	mask14	0	1504901	0	1504701	eqm10_NoEyeNmodel1_dir	90	H	gazeCOD	GazeCoDxp	0	400	0	1504401	9	1504301
GazeCoD_1Model_male	8	1	36	<?xml version="1.0"?>\n<Clock xmlns:dt="urn:schemas-microsoft-com:datatypes"><Description dt:dt="string">E-Prime Primary Realtime Clock</Description><StartTime><Timestamp dt:dt="int">0</Timestamp><DateUtc dt:dt="string">2017-05-02T09:09:23Z</DateUtc></StartTime><FrequencyChanges><FrequencyChange><Frequency dt:dt="r8">3312871</Frequency><Timestamp dt:dt="r8">810782772</Timestamp><Current dt:dt="r8…	60.002	1	right	811437291	2017-02-05	11:09:23	09:09:23	female	277	{RIGHTARROW}	77							0	1507097	1506834	{RIGHTARROW}	263	1505718	1505234	984	right8	33	8	256	mask33	0	1506818	0	1506618	eqm10_NoEyeNmodel1_dir	90	HV	gazeCOD	GazeCoDxp	1	400	0	1506318	0	1506218
GazeCoD_1Model_male	8	1	36	<?xml version="1.0"?>\n<Clock xmlns:dt="urn:schemas-microsoft-com:datatypes"><Description dt:dt="string">E-Prime Primary Realtime Clock</Description><StartTime><Timestamp dt:dt="int">0</Timestamp><DateUtc dt:dt="string">2017-05-02T09:09:23Z</DateUtc></StartTime><FrequencyChanges><FrequencyChange><Frequency dt:dt="r8">3312871</Frequency><Timestamp dt:dt="r8">810782772</Timestamp><Current dt:dt="r8…	60.002	1	right	811437291	2017-02-05	11:09:23	09:09:23	female	278	{RIGHTARROW}	42							0	1508753	1508568	{RIGHTARROW}	185	1507442	1507118	824	right4,8	31	8	257	mask31	0	1508551	0	1508351	eqm10_NoEyeNmodel1_dir	90	HV	gazeCOD	GazeCoDxp	1	400	0	1508051	9	1507951
GazeCoD_1Model_male	8	1	36	<?xml version="1.0"?>\n<Clock xmlns:dt="urn:schemas-microsoft-com:datatypes"><Description dt:dt="string">E-Prime Primary Realtime Clock</Description><StartTime><Timestamp dt:dt="int">0</Timestamp><DateUtc dt:dt="string">2017-05-02T09:09:23Z</DateUtc></StartTime><FrequencyChanges><FrequencyChange><Frequency dt:dt="r8">3312871</Frequency><Timestamp dt:dt="r8">810782772</Timestamp><Current dt:dt="r8…	60.002	1	right	811437291	2017-02-05	11:09:23	09:09:23	female	279	{DOWNARROW}	79							0	1510473	1510218	{RIGHTARROW}	255	1509095	1508768	827	DG0	23	8	258	mask23	0	1510201	0	1510001	eqm10_NoEyeNmodel1_dir	90	HV	gazeCOD	GazeCoDxp	0	400	0	1509701	6	1509601
GazeCoD_1Model_male	8	1	36	<?xml version="1.0"?>\n<Clock xmlns:dt="urn:schemas-microsoft-com:datatypes"><Description dt:dt="string">E-Prime Primary Realtime Clock</Description><StartTime><Timestamp dt:dt="int">0</Timestamp><DateUtc dt:dt="string">2017-05-02T09:09:23Z</DateUtc></StartTime><FrequencyChanges><FrequencyChange><Frequency dt:dt="r8">3312871</Frequency><Timestamp dt:dt="r8">810782772</Timestamp><Current dt:dt="r8…	60.002	1	right	811437291	2017-02-05	11:09:23	09:09:23	female	280	{LEFTARROW}	53							0	1512825	1511918	{DOWNARROW}	907	1510804	1510484	820	left4,8	15	8	259	mask15	0	1511901	0	1511701	eqm10_NoEyeNmodel1_dir	90	H	gazeCOD	GazeCoDxp	0	400	0	1511401	-3	1511301
GazeCoD_1Model_male	8	1	36	<?xml version="1.0"?>\n<Clock xmlns:dt="urn:schemas-microsoft-com:datatypes"><Description dt:dt="string">E-Prime Primary Realtime Clock</Description><StartTime><Timestamp dt:dt="int">0</Timestamp><DateUtc dt:dt="string">2017-05-02T09:09:23Z</DateUtc></StartTime><FrequencyChanges><FrequencyChange><Frequency dt:dt="r8">3312871</Frequency><Timestamp dt:dt="r8">810782772</Timestamp><Current dt:dt="r8…	60.002	1	right	811437291	2017-02-05	11:09:23	09:09:23	female	281	{RIGHTARROW}	46							0	1515033	1514367	{RIGHTARROW}	666	1513253	1512851	902	right1,6	18	8	260	mask18	0	1514351	0	1514151	eqm10_NoEyeNmodel1_dir	90	H	gazeCOD	GazeCoDxp	1	400	0	1513851	-2	1513751
GazeCoD_1Model_male	8	1	36	<?xml version="1.0"?>\n<Clock xmlns:dt="urn:schemas-microsoft-com:datatypes"><Description dt:dt="string">E-Prime Primary Realtime Clock</Description><StartTime><Timestamp dt:dt="int">0</Timestamp><DateUtc dt:dt="string">2017-05-02T09:09:23Z</DateUtc></StartTime><FrequencyChanges><FrequencyChange><Frequency dt:dt="r8">3312871</Frequency><Timestamp dt:dt="r8">810782772</Timestamp><Current dt:dt="r8…	60.002	1	right	811437291	2017-02-05	11:09:23	09:09:23	female	282	{LEFTARROW}	53							0	1516881	1516501	{LEFTARROW}	380	1515385	1515051	834	left4,8	26	8	261	mask26	0	1516484	0	1516284	eqm10_NoEyeNmodel1_dir	90	HV	gazeCOD	GazeCoDxp	1	400	0	1515984	-1	1515884
GazeCoD_1Model_male	8	1	36	<?xml version="1.0"?>\n<Clock xmlns:dt="urn:schemas-microsoft-com:datatypes"><Description dt:dt="string">E-Prime Primary Realtime Clock</Description><StartTime><Timestamp dt:dt="int">0</Timestamp><DateUtc dt:dt="string">2017-05-02T09:09:23Z</DateUtc></StartTime><FrequencyChanges><FrequencyChange><Frequency dt:dt="r8">3312871</Frequency><Timestamp dt:dt="r8">810782772</Timestamp><Current dt:dt="r8…	60.002	1	right	811437291	2017-02-05	11:09:23	09:09:23	female	283	{RIGHTARROW}	46							0	1519305	1518467	{RIGHTARROW}	838	1517356	1516901	955	right1,6	29	8	262	mask29	0	1518451	0	1518251	eqm10_NoEyeNmodel1_dir	90	HV	gazeCOD	GazeCoDxp	1	400	0	1517951	-5	1517851
GazeCoD_1Model_male	8	1	36	<?xml version="1.0"?>\n<Clock xmlns:dt="urn:schemas-microsoft-com:datatypes"><Description dt:dt="string">E-Prime Primary Realtime Clock</Description><StartTime><Timestamp dt:dt="int">0</Timestamp><DateUtc dt:dt="string">2017-05-02T09:09:23Z</DateUtc></StartTime><FrequencyChanges><FrequencyChange><Frequency dt:dt="r8">3312871</Frequency><Timestamp dt:dt="r8">810782772</Timestamp><Current dt:dt="r8…	60.002	1	right	811437291	2017-02-05	11:09:23	09:09:23	female	284	{DOWNARROW}	79							0	1521713	1520884	{DOWNARROW}	829	1519758	1519317	941	DG0	12	8	263	mask12	0	1520867	0	1520667	eqm10_NoEyeNmodel1_dir	90	H	gazeCOD	GazeCoDxp	1	400	0	1520367	9	1520267
GazeCoD_1Model_male	8	1	36	<?xml version="1.0"?>\n<Clock xmlns:dt="urn:schemas-microsoft-com:datatypes"><Description dt:dt="string">E-Prime Primary Realtime Clock</Description><StartTime><Timestamp dt:dt="int">0</Timestamp><DateUtc dt:dt="string">2017-05-02T09:09:23Z</DateUtc></StartTime><FrequencyChanges><FrequencyChange><Frequency dt:dt="r8">3312871</Frequency><Timestamp dt:dt="r8">810782772</Timestamp><Current dt:dt="r8…	60.002	1	right	811437291	2017-02-05	11:09:23	09:09:23	female	285	{LEFTARROW}	49							0	1523680	1523317	{DOWNARROW}	363	1522204	1521734	970	left1,6	24	8	264	mask24	0	1523300	-1	1523100	eqm10_NoEyeNmodel1_dir	90	HV	gazeCOD	GazeCoDxp	0	400	0	1522801	-3	1522701
GazeCoD_1Model_male	8	1	36	<?xml version="1.0"?>\n<Clock xmlns:dt="urn:schemas-microsoft-com:datatypes"><Description dt:dt="string">E-Prime Primary Realtime Clock</Description><StartTime><Timestamp dt:dt="int">0</Timestamp><DateUtc dt:dt="string">2017-05-02T09:09:23Z</DateUtc></StartTime><FrequencyChanges><FrequencyChange><Frequency dt:dt="r8">3312871</Frequency><Timestamp dt:dt="r8">810782772</Timestamp><Current dt:dt="r8…	60.002	1	right	811437291	2017-02-05	11:09:23	09:09:23	female	286	{RIGHTARROW}	77							0	1525456	1525167	{RIGHTARROW}	289	1524050	1523700	850	right8	11	9	265	mask11	0	1525150	0	1524950	eqm10_NoEyeNmodel1_dir	0	V	gazeCOD	GazeCoDxp	1	400	0	1524650	0	1524550
GazeCoD_1Model_male	8	1	36	<?xml version="1.0"?>\n<Clock xmlns:dt="urn:schemas-microsoft-com:datatypes"><Description dt:dt="string">E-Prime Primary Realtime Clock</Description><StartTime><Timestamp dt:dt="int">0</Timestamp><DateUtc dt:dt="string">2017-05-02T09:09:23Z</DateUtc></StartTime><FrequencyChanges><FrequencyChange><Frequency dt:dt="r8">3312871</Frequency><Timestamp dt:dt="r8">810782772</Timestamp><Current dt:dt="r8…	60.002	1	right	811437291	2017-02-05	11:09:23	09:09:23	female	287	{RIGHTARROW}	77							0	1527224	1526934	{RIGHTARROW}	290	1525807	1525467	840	right8	33	9	266	mask33	0	1526917	0	1526717	eqm10_NoEyeNmodel1_dir	90	HV	gazeCOD	GazeCoDxp	1	400	0	1526417	10	1526317
GazeCoD_1Model_male	8	1	36	<?xml version="1.0"?>\n<Clock xmlns:dt="urn:schemas-microsoft-com:datatypes"><Description dt:dt="string">E-Prime Primary Realtime Clock</Description><StartTime><Timestamp dt:dt="int">0</Timestamp><DateUtc dt:dt="string">2017-05-02T09:09:23Z</DateUtc></StartTime><FrequencyChanges><FrequencyChange><Frequency dt:dt="r8">3312871</Frequency><Timestamp dt:dt="r8">810782772</Timestamp><Current dt:dt="r8…	60.002	1	right	811437291	2017-02-05	11:09:23	09:09:23	female	288	{RIGHTARROW}	44							0	1529216	1528817	{RIGHTARROW}	399	1527695	1527234	961	right3,2	8	9	267	mask8	0	1528800	0	1528600	eqm10_NoEyeNmodel1_dir	0	V	gazeCOD	GazeCoDxp	1	400	0	1528300	5	1528200
GazeCoD_1Model_male	8	1	36	<?xml version="1.0"?>\n<Clock xmlns:dt="urn:schemas-microsoft-com:datatypes"><Description dt:dt="string">E-Prime Primary Realtime Clock</Description><StartTime><Timestamp dt:dt="int">0</Timestamp><DateUtc dt:dt="string">2017-05-02T09:09:23Z</DateUtc></StartTime><FrequencyChanges><FrequencyChange><Frequency dt:dt="r8">3312871</Frequency><Timestamp dt:dt="r8">810782772</Timestamp><Current dt:dt="r8…	60.002	1	right	811437291	2017-02-05	11:09:23	09:09:23	female	289	{LEFTARROW}	51							0	1531152	1530834	{DOWNARROW}	318	1529712	1529234	978	left3,2	3	9	268	mask3	0	1530817	0	1530617	eqm10_NoEyeNmodel1_dir	0	V	gazeCOD	GazeCoDxp	0	400	0	1530317	5	1530217
GazeCoD_1Model_male	8	1	36	<?xml version="1.0"?>\n<Clock xmlns:dt="urn:schemas-microsoft-com:datatypes"><Description dt:dt="string">E-Prime Primary Realtime Clock</Description><StartTime><Timestamp dt:dt="int">0</Timestamp><DateUtc dt:dt="string">2017-05-02T09:09:23Z</DateUtc></StartTime><FrequencyChanges><FrequencyChange><Frequency dt:dt="r8">3312871</Frequency><Timestamp dt:dt="r8">810782772</Timestamp><Current dt:dt="r8…	60.002	1	right	811437291	2017-02-05	11:09:23	09:09:23	female	290	{DOWNARROW}	79							0	1533216	1532734	{DOWNARROW}	482	1531618	1531167	951	DG0	23	9	269	mask23	0	1532717	0	1532517	eqm10_NoEyeNmodel1_dir	90	HV	gazeCOD	GazeCoDxp	1	400	0	1532217	-1	1532117
GazeCoD_1Model_male	8	1	36	<?xml version="1.0"?>\n<Clock xmlns:dt="urn:schemas-microsoft-com:datatypes"><Description dt:dt="string">E-Prime Primary Realtime Clock</Description><StartTime><Timestamp dt:dt="int">0</Timestamp><DateUtc dt:dt="string">2017-05-02T09:09:23Z</DateUtc></StartTime><FrequencyChanges><FrequencyChange><Frequency dt:dt="r8">3312871</Frequency><Timestamp dt:dt="r8">810782772</Timestamp><Current dt:dt="r8…	60.002	1	right	811437291	2017-02-05	11:09:23	09:09:23	female	291	{LEFTARROW}	55							0	1535208	1534833	{LEFTARROW}	375	1533717	1533233	984	left6,4	27	9	270	mask27	0	1534817	0	1534617	eqm10_NoEyeNmodel1_dir	90	HV	gazeCOD	GazeCoDxp	1	400	0	1534317	0	1534217
GazeCoD_1Model_male	8	1	36	<?xml version="1.0"?>\n<Clock xmlns:dt="urn:schemas-microsoft-com:datatypes"><Description dt:dt="string">E-Prime Primary Realtime Clock</Description><StartTime><Timestamp dt:dt="int">0</Timestamp><DateUtc dt:dt="string">2017-05-02T09:09:23Z</DateUtc></StartTime><FrequencyChanges><FrequencyChange><Frequency dt:dt="r8">3312871</Frequency><Timestamp dt:dt="r8">810782772</Timestamp><Current dt:dt="r8…	60.002	1	right	811437291	2017-02-05	11:09:23	09:09:23	female	292	{LEFTARROW}	55							0	1538112	1536750	{LEFTARROW}	1362	1535633	1535217	916	left6,4	5	9	271	mask5	0	1536733	0	1536533	eqm10_NoEyeNmodel1_dir	0	V	gazeCOD	GazeCoDxp	1	400	0	1536233	0	1536133
GazeCoD_1Model_male	8	1	36	<?xml version="1.0"?>\n<Clock xmlns:dt="urn:schemas-microsoft-com:datatypes"><Description dt:dt="string">E-Prime Primary Realtime Clock</Description><StartTime><Timestamp dt:dt="int">0</Timestamp><DateUtc dt:dt="string">2017-05-02T09:09:23Z</DateUtc></StartTime><FrequencyChanges><FrequencyChange><Frequency dt:dt="r8">3312871</Frequency><Timestamp dt:dt="r8">810782772</Timestamp><Current dt:dt="r8…	60.002	1	right	811437291	2017-02-05	11:09:23	09:09:23	female	293	{LEFTARROW}	78							0	1539968	1539700	{LEFTARROW}	268	1538584	1538133	951	left8	6	9	272	mask6	0	1539683	0	1539483	eqm10_NoEyeNmodel1_dir	0	V	gazeCOD	GazeCoDxp	1	400	0	1539183	-1	1539083
GazeCoD_1Model_male	8	1	36	<?xml version="1.0"?>\n<Clock xmlns:dt="urn:schemas-microsoft-com:datatypes"><Description dt:dt="string">E-Prime Primary Realtime Clock</Description><StartTime><Timestamp dt:dt="int">0</Timestamp><DateUtc dt:dt="string">2017-05-02T09:09:23Z</DateUtc></StartTime><FrequencyChanges><FrequencyChange><Frequency dt:dt="r8">3312871</Frequency><Timestamp dt:dt="r8">810782772</Timestamp><Current dt:dt="r8…	60.002	1	right	811437291	2017-02-05	11:09:23	09:09:23	female	294	{DOWNARROW}	79							0	1541696	1541467	{DOWNARROW}	229	1540346	1539983	863	DG0	1	9	273	mask1	0	1541450	0	1541250	eqm10_NoEyeNmodel1_dir	0	V	gazeCOD	GazeCoDxp	1	400	0	1540950	4	1540850
GazeCoD_1Model_male	8	1	36	<?xml version="1.0"?>\n<Clock xmlns:dt="urn:schemas-microsoft-com:datatypes"><Description dt:dt="string">E-Prime Primary Realtime Clock</Description><StartTime><Timestamp dt:dt="int">0</Timestamp><DateUtc dt:dt="string">2017-05-02T09:09:23Z</DateUtc></StartTime><FrequencyChanges><FrequencyChange><Frequency dt:dt="r8">3312871</Frequency><Timestamp dt:dt="r8">810782772</Timestamp><Current dt:dt="r8…	60.002	1	right	811437291	2017-02-05	11:09:23	09:09:23	female	295	{RIGHTARROW}	40							0	1543488	1543250	{RIGHTARROW}	238	1542137	1541717	920	right6,4	32	9	274	mask32	0	1543233	0	1543033	eqm10_NoEyeNmodel1_dir	90	HV	gazeCOD	GazeCoDxp	1	400	0	1542733	-4	1542633
GazeCoD_1Model_male	8	1	36	<?xml version="1.0"?>\n<Clock xmlns:dt="urn:schemas-microsoft-com:datatypes"><Description dt:dt="string">E-Prime Primary Realtime Clock</Description><StartTime><Timestamp dt:dt="int">0</Timestamp><DateUtc dt:dt="string">2017-05-02T09:09:23Z</DateUtc></StartTime><FrequencyChanges><FrequencyChange><Frequency dt:dt="r8">3312871</Frequency><Timestamp dt:dt="r8">810782772</Timestamp><Current dt:dt="r8…	60.002	1	right	811437291	2017-02-05	11:09:23	09:09:23	female	296	{LEFTARROW}	49							0	1545256	1544900	{DOWNARROW}	356	1543778	1543500	778	left1,6	13	9	275	mask13	0	1544883	0	1544683	eqm10_NoEyeNmodel1_dir	90	H	gazeCOD	GazeCoDxp	0	400	0	1544383	5	1544283
GazeCoD_1Model_male	8	1	36	<?xml version="1.0"?>\n<Clock xmlns:dt="urn:schemas-microsoft-com:datatypes"><Description dt:dt="string">E-Prime Primary Realtime Clock</Description><StartTime><Timestamp dt:dt="int">0</Timestamp><DateUtc dt:dt="string">2017-05-02T09:09:23Z</DateUtc></StartTime><FrequencyChanges><FrequencyChange><Frequency dt:dt="r8">3312871</Frequency><Timestamp dt:dt="r8">810782772</Timestamp><Current dt:dt="r8…	60.002	1	right	811437291	2017-02-05	11:09:23	09:09:23	female	297	{RIGHTARROW}	46							0	1550848	1550266	{RIGHTARROW}	582	1549155	1548850	805	right1,6	18	9	276	mask18	0	1550250	0	1550050	eqm10_NoEyeNmodel1_dir	90	H	gazeCOD	GazeCoDxp	1	400	0	1549750	-5	1549650
GazeCoD_1Model_male	8	1	36	<?xml version="1.0"?>\n<Clock xmlns:dt="urn:schemas-microsoft-com:datatypes"><Description dt:dt="string">E-Prime Primary Realtime Clock</Description><StartTime><Timestamp dt:dt="int">0</Timestamp><DateUtc dt:dt="string">2017-05-02T09:09:23Z</DateUtc></StartTime><FrequencyChanges><FrequencyChange><Frequency dt:dt="r8">3312871</Frequency><Timestamp dt:dt="r8">810782772</Timestamp><Current dt:dt="r8…	60.002	1	right	811437291	2017-02-05	11:09:23	09:09:23	female	298	{LEFTARROW}	51							0	1552736	1552266	{DOWNARROW}	470	1551140	1550866	774	left3,2	14	9	277	mask14	0	1552250	0	1552050	eqm10_NoEyeNmodel1_dir	90	H	gazeCOD	GazeCoDxp	0	400	0	1551750	10	1551650
GazeCoD_1Model_male	8	1	36	<?xml version="1.0"?>\n<Clock xmlns:dt="urn:schemas-microsoft-com:datatypes"><Description dt:dt="string">E-Prime Primary Realtime Clock</Description><StartTime><Timestamp dt:dt="int">0</Timestamp><DateUtc dt:dt="string">2017-05-02T09:09:23Z</DateUtc></StartTime><FrequencyChanges><FrequencyChange><Frequency dt:dt="r8">3312871</Frequency><Timestamp dt:dt="r8">810782772</Timestamp><Current dt:dt="r8…	60.002	1	right	811437291	2017-02-05	11:09:23	09:09:23	female	299	{LEFTARROW}	53							0	1554599	1554349	{LEFTARROW}	250	1553238	1552750	988	left4,8	26	9	278	mask26	0	1554333	0	1554133	eqm10_NoEyeNmodel1_dir	90	HV	gazeCOD	GazeCoDxp	1	400	0	1553833	-5	1553733
GazeCoD_1Model_male	8	1	36	<?xml version="1.0"?>\n<Clock xmlns:dt="urn:schemas-microsoft-com:datatypes"><Description dt:dt="string">E-Prime Primary Realtime Clock</Description><StartTime><Timestamp dt:dt="int">0</Timestamp><DateUtc dt:dt="string">2017-05-02T09:09:23Z</DateUtc></StartTime><FrequencyChanges><FrequencyChange><Frequency dt:dt="r8">3312871</Frequency><Timestamp dt:dt="r8">810782772</Timestamp><Current dt:dt="r8…	60.002	1	right	811437291	2017-02-05	11:09:23	09:09:23	female	300	{RIGHTARROW}	46							0	1556359	1555999	{DOWNARROW}	360	1554888	1554616	772	right1,6	7	9	279	mask7	0	1555983	0	1555783	eqm10_NoEyeNmodel1_dir	0	V	gazeCOD	GazeCoDxp	0	400	0	1555483	-5	1555383
GazeCoD_1Model_male	8	1	36	<?xml version="1.0"?>\n<Clock xmlns:dt="urn:schemas-microsoft-com:datatypes"><Description dt:dt="string">E-Prime Primary Realtime Clock</Description><StartTime><Timestamp dt:dt="int">0</Timestamp><DateUtc dt:dt="string">2017-05-02T09:09:23Z</DateUtc></StartTime><FrequencyChanges><FrequencyChange><Frequency dt:dt="r8">3312871</Frequency><Timestamp dt:dt="r8">810782772</Timestamp><Current dt:dt="r8…	60.002	1	right	811437291	2017-02-05	11:09:23	09:09:23	female	301	{RIGHTARROW}	46							0	1558471	1557849	{RIGHTARROW}	622	1556727	1556383	844	right1,6	29	9	280	mask29	0	1557833	0	1557633	eqm10_NoEyeNmodel1_dir	90	HV	gazeCOD	GazeCoDxp	1	400	0	1557333	6	1557233
GazeCoD_1Model_male	8	1	36	<?xml version="1.0"?>\n<Clock xmlns:dt="urn:schemas-microsoft-com:datatypes"><Description dt:dt="string">E-Prime Primary Realtime Clock</Description><StartTime><Timestamp dt:dt="int">0</Timestamp><DateUtc dt:dt="string">2017-05-02T09:09:23Z</DateUtc></StartTime><FrequencyChanges><FrequencyChange><Frequency dt:dt="r8">3312871</Frequency><Timestamp dt:dt="r8">810782772</Timestamp><Current dt:dt="r8…	60.002	1	right	811437291	2017-02-05	11:09:23	09:09:23	female	302	{RIGHTARROW}	44							0	1560551	1560099	{DOWNARROW}	452	1558973	1558499	974	right3,2	19	9	281	mask19	0	1560083	0	1559883	eqm10_NoEyeNmodel1_dir	90	H	gazeCOD	GazeCoDxp	0	400	0	1559583	10	1559483
GazeCoD_1Model_male	8	1	36	<?xml version="1.0"?>\n<Clock xmlns:dt="urn:schemas-microsoft-com:datatypes"><Description dt:dt="string">E-Prime Primary Realtime Clock</Description><StartTime><Timestamp dt:dt="int">0</Timestamp><DateUtc dt:dt="string">2017-05-02T09:09:23Z</DateUtc></StartTime><FrequencyChanges><FrequencyChange><Frequency dt:dt="r8">3312871</Frequency><Timestamp dt:dt="r8">810782772</Timestamp><Current dt:dt="r8…	60.002	1	right	811437291	2017-02-05	11:09:23	09:09:23	female	303	{RIGHTARROW}	42							0	1562399	1562183	{DOWNARROW}	216	1561067	1560583	984	right4,8	9	9	282	mask9	0	1562166	0	1561966	eqm10_NoEyeNmodel1_dir	0	V	gazeCOD	GazeCoDxp	0	400	0	1561666	-1	1561566
GazeCoD_1Model_male	8	1	36	<?xml version="1.0"?>\n<Clock xmlns:dt="urn:schemas-microsoft-com:datatypes"><Description dt:dt="string">E-Prime Primary Realtime Clock</Description><StartTime><Timestamp dt:dt="int">0</Timestamp><DateUtc dt:dt="string">2017-05-02T09:09:23Z</DateUtc></StartTime><FrequencyChanges><FrequencyChange><Frequency dt:dt="r8">3312871</Frequency><Timestamp dt:dt="r8">810782772</Timestamp><Current dt:dt="r8…	60.002	1	right	811437291	2017-02-05	11:09:23	09:09:23	female	304	{LEFTARROW}	53							0	1564295	1564016	{DOWNARROW}	279	1562902	1562416	986	left4,8	15	9	283	mask15	0	1563999	0	1563799	eqm10_NoEyeNmodel1_dir	90	H	gazeCOD	GazeCoDxp	0	400	0	1563499	-3	1563399
GazeCoD_1Model_male	8	1	36	<?xml version="1.0"?>\n<Clock xmlns:dt="urn:schemas-microsoft-com:datatypes"><Description dt:dt="string">E-Prime Primary Realtime Clock</Description><StartTime><Timestamp dt:dt="int">0</Timestamp><DateUtc dt:dt="string">2017-05-02T09:09:23Z</DateUtc></StartTime><FrequencyChanges><FrequencyChange><Frequency dt:dt="r8">3312871</Frequency><Timestamp dt:dt="r8">810782772</Timestamp><Current dt:dt="r8…	60.002	1	right	811437291	2017-02-05	11:09:23	09:09:23	female	305	{RIGHTARROW}	40							0	1566055	1565799	{RIGHTARROW}	256	1564684	1564316	868	right6,4	21	9	284	mask21	0	1565782	0	1565582	eqm10_NoEyeNmodel1_dir	90	H	gazeCOD	GazeCoDxp	1	400	0	1565282	-2	1565182
GazeCoD_1Model_male	8	1	36	<?xml version="1.0"?>\n<Clock xmlns:dt="urn:schemas-microsoft-com:datatypes"><Description dt:dt="string">E-Prime Primary Realtime Clock</Description><StartTime><Timestamp dt:dt="int">0</Timestamp><DateUtc dt:dt="string">2017-05-02T09:09:23Z</DateUtc></StartTime><FrequencyChanges><FrequencyChange><Frequency dt:dt="r8">3312871</Frequency><Timestamp dt:dt="r8">810782772</Timestamp><Current dt:dt="r8…	60.002	1	right	811437291	2017-02-05	11:09:23	09:09:23	female	306	{LEFTARROW}	49							0	1567919	1567599	{DOWNARROW}	320	1566486	1566082	904	left1,6	24	9	285	mask24	0	1567582	0	1567382	eqm10_NoEyeNmodel1_dir	90	HV	gazeCOD	GazeCoDxp	0	400	0	1567082	-4	1566982
GazeCoD_1Model_male	8	1	36	<?xml version="1.0"?>\n<Clock xmlns:dt="urn:schemas-microsoft-com:datatypes"><Description dt:dt="string">E-Prime Primary Realtime Clock</Description><StartTime><Timestamp dt:dt="int">0</Timestamp><DateUtc dt:dt="string">2017-05-02T09:09:23Z</DateUtc></StartTime><FrequencyChanges><FrequencyChange><Frequency dt:dt="r8">3312871</Frequency><Timestamp dt:dt="r8">810782772</Timestamp><Current dt:dt="r8…	60.002	1	right	811437291	2017-02-05	11:09:23	09:09:23	female	307	{RIGHTARROW}	42							0	1569727	1569416	{DOWNARROW}	311	1568274	1567932	842	right4,8	20	9	286	mask20	0	1569382	0	1569182	eqm10_NoEyeNmodel1_dir	90	H	gazeCOD	GazeCoDxp	0	400	0	1568882	8	1568782
GazeCoD_1Model_male	8	1	36	<?xml version="1.0"?>\n<Clock xmlns:dt="urn:schemas-microsoft-com:datatypes"><Description dt:dt="string">E-Prime Primary Realtime Clock</Description><StartTime><Timestamp dt:dt="int">0</Timestamp><DateUtc dt:dt="string">2017-05-02T09:09:23Z</DateUtc></StartTime><FrequencyChanges><FrequencyChange><Frequency dt:dt="r8">3312871</Frequency><Timestamp dt:dt="r8">810782772</Timestamp><Current dt:dt="r8…	60.002	1	right	811437291	2017-02-05	11:09:23	09:09:23	female	308	{RIGHTARROW}	40							0	1572495	1571232	{DOWNARROW}	1263	1570107	1569749	858	right6,4	10	9	287	mask10	0	1571216	0	1571016	eqm10_NoEyeNmodel1_dir	0	V	gazeCOD	GazeCoDxp	0	400	0	1570716	9	1570616
GazeCoD_1Model_male	8	1	36	<?xml version="1.0"?>\n<Clock xmlns:dt="urn:schemas-microsoft-com:datatypes"><Description dt:dt="string">E-Prime Primary Realtime Clock</Description><StartTime><Timestamp dt:dt="int">0</Timestamp><DateUtc dt:dt="string">2017-05-02T09:09:23Z</DateUtc></StartTime><FrequencyChanges><FrequencyChange><Frequency dt:dt="r8">3312871</Frequency><Timestamp dt:dt="r8">810782772</Timestamp><Current dt:dt="r8…	60.002	1	right	811437291	2017-02-05	11:09:23	09:09:23	female	309	{LEFTARROW}	49							0	1574343	1574049	{DOWNARROW}	294	1572932	1572516	916	left1,6	2	9	288	mask2	0	1574032	0	1573832	eqm10_NoEyeNmodel1_dir	0	V	gazeCOD	GazeCoDxp	0	400	0	1573532	0	1573432
GazeCoD_1Model_male	8	1	36	<?xml version="1.0"?>\n<Clock xmlns:dt="urn:schemas-microsoft-com:datatypes"><Description dt:dt="string">E-Prime Primary Realtime Clock</Description><StartTime><Timestamp dt:dt="int">0</Timestamp><DateUtc dt:dt="string">2017-05-02T09:09:23Z</DateUtc></StartTime><FrequencyChanges><FrequencyChange><Frequency dt:dt="r8">3312871</Frequency><Timestamp dt:dt="r8">810782772</Timestamp><Current dt:dt="r8…	60.002	1	right	811437291	2017-02-05	11:09:23	09:09:23	female	310	{RIGHTARROW}	42							0	1576135	1575815	{RIGHTARROW}	320	1574691	1574365	826	right4,8	31	9	289	mask31	0	1575799	0	1575599	eqm10_NoEyeNmodel1_dir	90	HV	gazeCOD	GazeCoDxp	1	400	0	1575299	8	1575199
GazeCoD_1Model_male	8	1	36	<?xml version="1.0"?>\n<Clock xmlns:dt="urn:schemas-microsoft-com:datatypes"><Description dt:dt="string">E-Prime Primary Realtime Clock</Description><StartTime><Timestamp dt:dt="int">0</Timestamp><DateUtc dt:dt="string">2017-05-02T09:09:23Z</DateUtc></StartTime><FrequencyChanges><FrequencyChange><Frequency dt:dt="r8">3312871</Frequency><Timestamp dt:dt="r8">810782772</Timestamp><Current dt:dt="r8…	60.002	1	right	811437291	2017-02-05	11:09:23	09:09:23	female	311	{DOWNARROW}	79							0	1578047	1577615	{DOWNARROW}	432	1576489	1576149	840	DG0	12	9	290	mask12	0	1577599	0	1577399	eqm10_NoEyeNmodel1_dir	90	H	gazeCOD	GazeCoDxp	1	400	0	1577099	10	1576999
GazeCoD_1Model_male	8	1	36	<?xml version="1.0"?>\n<Clock xmlns:dt="urn:schemas-microsoft-com:datatypes"><Description dt:dt="string">E-Prime Primary Realtime Clock</Description><StartTime><Timestamp dt:dt="int">0</Timestamp><DateUtc dt:dt="string">2017-05-02T09:09:23Z</DateUtc></StartTime><FrequencyChanges><FrequencyChange><Frequency dt:dt="r8">3312871</Frequency><Timestamp dt:dt="r8">810782772</Timestamp><Current dt:dt="r8…	60.002	1	right	811437291	2017-02-05	11:09:23	09:09:23	female	312	{LEFTARROW}	55							0	1580343	1579615	{DOWNARROW}	728	1578490	1578065	925	left6,4	16	9	291	mask16	0	1579599	0	1579399	eqm10_NoEyeNmodel1_dir	90	H	gazeCOD	GazeCoDxp	0	400	0	1579099	9	1578999
GazeCoD_1Model_male	8	1	36	<?xml version="1.0"?>\n<Clock xmlns:dt="urn:schemas-microsoft-com:datatypes"><Description dt:dt="string">E-Prime Primary Realtime Clock</Description><StartTime><Timestamp dt:dt="int">0</Timestamp><DateUtc dt:dt="string">2017-05-02T09:09:23Z</DateUtc></StartTime><FrequencyChanges><FrequencyChange><Frequency dt:dt="r8">3312871</Frequency><Timestamp dt:dt="r8">810782772</Timestamp><Current dt:dt="r8…	60.002	1	right	811437291	2017-02-05	11:09:23	09:09:23	female	313	{LEFTARROW}	53							0	1582199	1581932	{LEFTARROW}	267	1580814	1580365	949	left4,8	4	9	292	mask4	0	1581915	0	1581715	eqm10_NoEyeNmodel1_dir	0	V	gazeCOD	GazeCoDxp	1	400	0	1581415	1	1581315
GazeCoD_1Model_male	8	1	36	<?xml version="1.0"?>\n<Clock xmlns:dt="urn:schemas-microsoft-com:datatypes"><Description dt:dt="string">E-Prime Primary Realtime Clock</Description><StartTime><Timestamp dt:dt="int">0</Timestamp><DateUtc dt:dt="string">2017-05-02T09:09:23Z</DateUtc></StartTime><FrequencyChanges><FrequencyChange><Frequency dt:dt="r8">3312871</Frequency><Timestamp dt:dt="r8">810782772</Timestamp><Current dt:dt="r8…	60.002	1	right	811437291	2017-02-05	11:09:23	09:09:23	female	314	{RIGHTARROW}	44							0	1584111	1583699	{RIGHTARROW}	411	1582578	1582215	863	right3,2	30	9	293	mask30	0	1583682	0	1583482	eqm10_NoEyeNmodel1_dir	90	HV	gazeCOD	GazeCoDxp	1	400	0	1583182	4	1583082
GazeCoD_1Model_male	8	1	36	<?xml version="1.0"?>\n<Clock xmlns:dt="urn:schemas-microsoft-com:datatypes"><Description dt:dt="string">E-Prime Primary Realtime Clock</Description><StartTime><Timestamp dt:dt="int">0</Timestamp><DateUtc dt:dt="string">2017-05-02T09:09:23Z</DateUtc></StartTime><FrequencyChanges><FrequencyChange><Frequency dt:dt="r8">3312871</Frequency><Timestamp dt:dt="r8">810782772</Timestamp><Current dt:dt="r8…	60.002	1	right	811437291	2017-02-05	11:09:23	09:09:23	female	315	{LEFTARROW}	51							0	1585886	1585498	{DOWNARROW}	388	1584386	1584132	754	left3,2	25	9	294	mask25	0	1585482	0	1585282	eqm10_NoEyeNmodel1_dir	90	HV	gazeCOD	GazeCoDxp	0	400	0	1584982	-4	1584882
GazeCoD_1Model_male	8	1	36	<?xml version="1.0"?>\n<Clock xmlns:dt="urn:schemas-microsoft-com:datatypes"><Description dt:dt="string">E-Prime Primary Realtime Clock</Description><StartTime><Timestamp dt:dt="int">0</Timestamp><DateUtc dt:dt="string">2017-05-02T09:09:23Z</DateUtc></StartTime><FrequencyChanges><FrequencyChange><Frequency dt:dt="r8">3312871</Frequency><Timestamp dt:dt="r8">810782772</Timestamp><Current dt:dt="r8…	60.002	1	right	811437291	2017-02-05	11:09:23	09:09:23	female	316	{RIGHTARROW}	77							0	1587558	1587298	{DOWNARROW}	260	1586185	1585898	787	right8	22	9	295	mask22	0	1587282	0	1587082	eqm10_NoEyeNmodel1_dir	90	H	gazeCOD	GazeCoDxp	0	400	0	1586782	-3	1586682
GazeCoD_1Model_male	8	1	36	<?xml version="1.0"?>\n<Clock xmlns:dt="urn:schemas-microsoft-com:datatypes"><Description dt:dt="string">E-Prime Primary Realtime Clock</Description><StartTime><Timestamp dt:dt="int">0</Timestamp><DateUtc dt:dt="string">2017-05-02T09:09:23Z</DateUtc></StartTime><FrequencyChanges><FrequencyChange><Frequency dt:dt="r8">3312871</Frequency><Timestamp dt:dt="r8">810782772</Timestamp><Current dt:dt="r8…	60.002	1	right	811437291	2017-02-05	11:09:23	09:09:23	female	317	{LEFTARROW}	78							0	1589734	1589065	{DOWNARROW}	669	1587951	1587582	869	left8	17	9	296	mask17	0	1589048	0	1588848	eqm10_NoEyeNmodel1_dir	90	H	gazeCOD	GazeCoDxp	0	400	0	1588548	-3	1588448
GazeCoD_1Model_male	8	1	36	<?xml version="1.0"?>\n<Clock xmlns:dt="urn:schemas-microsoft-com:datatypes"><Description dt:dt="string">E-Prime Primary Realtime Clock</Description><StartTime><Timestamp dt:dt="int">0</Timestamp><DateUtc dt:dt="string">2017-05-02T09:09:23Z</DateUtc></StartTime><FrequencyChanges><FrequencyChange><Frequency dt:dt="r8">3312871</Frequency><Timestamp dt:dt="r8">810782772</Timestamp><Current dt:dt="r8…	60.002	1	right	811437291	2017-02-05	11:09:23	09:09:23	female	318	{LEFTARROW}	78							0	1591398	1591148	{LEFTARROW}	250	1590017	1589765	752	left8	28	9	297	mask28	0	1591115	0	1590915	eqm10_NoEyeNmodel1_dir	90	HV	gazeCOD	GazeCoDxp	1	400	0	1590615	-2	1590515
GazeCoD_1Model_male	8	1	36	<?xml version="1.0"?>\n<Clock xmlns:dt="urn:schemas-microsoft-com:datatypes"><Description dt:dt="string">E-Prime Primary Realtime Clock</Description><StartTime><Timestamp dt:dt="int">0</Timestamp><DateUtc dt:dt="string">2017-05-02T09:09:23Z</DateUtc></StartTime><FrequencyChanges><FrequencyChange><Frequency dt:dt="r8">3312871</Frequency><Timestamp dt:dt="r8">810782772</Timestamp><Current dt:dt="r8…	60.002	1	right	811437291	2017-02-05	11:09:23	09:09:23	female	319	{LEFTARROW}	55							0	1593814	1592882	{LEFTARROW}	932	1591766	1591415	851	left6,4	16	10	298	mask16	0	1592865	0	1592665	eqm10_NoEyeNmodel1_dir	90	H	gazeCOD	GazeCoDxp	1	400	0	1592365	-1	1592265
GazeCoD_1Model_male	8	1	36	<?xml version="1.0"?>\n<Clock xmlns:dt="urn:schemas-microsoft-com:datatypes"><Description dt:dt="string">E-Prime Primary Realtime Clock</Description><StartTime><Timestamp dt:dt="int">0</Timestamp><DateUtc dt:dt="string">2017-05-02T09:09:23Z</DateUtc></StartTime><FrequencyChanges><FrequencyChange><Frequency dt:dt="r8">3312871</Frequency><Timestamp dt:dt="r8">810782772</Timestamp><Current dt:dt="r8…	60.002	1	right	811437291	2017-02-05	11:09:23	09:09:23	female	320	{DOWNARROW}	79							0	1595478	1595231	{DOWNARROW}	247	1594091	1593832	759	DG0	12	10	299	mask12	0	1595198	0	1594998	eqm10_NoEyeNmodel1_dir	90	H	gazeCOD	GazeCoDxp	1	400	0	1594698	7	1594598
GazeCoD_1Model_male	8	1	36	<?xml version="1.0"?>\n<Clock xmlns:dt="urn:schemas-microsoft-com:datatypes"><Description dt:dt="string">E-Prime Primary Realtime Clock</Description><StartTime><Timestamp dt:dt="int">0</Timestamp><DateUtc dt:dt="string">2017-05-02T09:09:23Z</DateUtc></StartTime><FrequencyChanges><FrequencyChange><Frequency dt:dt="r8">3312871</Frequency><Timestamp dt:dt="r8">810782772</Timestamp><Current dt:dt="r8…	60.002	1	right	811437291	2017-02-05	11:09:23	09:09:23	female	321	{LEFTARROW}	78							0	1597806	1597065	{LEFTARROW}	741	1595926	1595498	928	left8	17	10	300	mask17	0	1597031	0	1596831	eqm10_NoEyeNmodel1_dir	90	H	gazeCOD	GazeCoDxp	1	400	0	1596531	5	1596431
GazeCoD_1Model_male	8	1	36	<?xml version="1.0"?>\n<Clock xmlns:dt="urn:schemas-microsoft-com:datatypes"><Description dt:dt="string">E-Prime Primary Realtime Clock</Description><StartTime><Timestamp dt:dt="int">0</Timestamp><DateUtc dt:dt="string">2017-05-02T09:09:23Z</DateUtc></StartTime><FrequencyChanges><FrequencyChange><Frequency dt:dt="r8">3312871</Frequency><Timestamp dt:dt="r8">810782772</Timestamp><Current dt:dt="r8…	60.002	1	right	811437291	2017-02-05	11:09:23	09:09:23	female	322	{LEFTARROW}	51							0	1600334	1599198	{LEFTARROW}	1136	1598085	1597831	754	left3,2	14	10	301	mask14	0	1599181	0	1598981	eqm10_NoEyeNmodel1_dir	90	H	gazeCOD	GazeCoDxp	1	400	0	1598681	-4	1598581
GazeCoD_1Model_male	8	1	36	<?xml version="1.0"?>\n<Clock xmlns:dt="urn:schemas-microsoft-com:datatypes"><Description dt:dt="string">E-Prime Primary Realtime Clock</Description><StartTime><Timestamp dt:dt="int">0</Timestamp><DateUtc dt:dt="string">2017-05-02T09:09:23Z</DateUtc></StartTime><FrequencyChanges><FrequencyChange><Frequency dt:dt="r8">3312871</Frequency><Timestamp dt:dt="r8">810782772</Timestamp><Current dt:dt="r8…	60.002	1	right	811437291	2017-02-05	11:09:23	09:09:23	female	323	{RIGHTARROW}	40							0	1602046	1601748	{RIGHTARROW}	298	1600636	1600365	771	right6,4	21	10	302	mask21	0	1601731	0	1601531	eqm10_NoEyeNmodel1_dir	90	H	gazeCOD	GazeCoDxp	1	400	0	1601231	-5	1601131
GazeCoD_1Model_male	8	1	36	<?xml version="1.0"?>\n<Clock xmlns:dt="urn:schemas-microsoft-com:datatypes"><Description dt:dt="string">E-Prime Primary Realtime Clock</Description><StartTime><Timestamp dt:dt="int">0</Timestamp><DateUtc dt:dt="string">2017-05-02T09:09:23Z</DateUtc></StartTime><FrequencyChanges><FrequencyChange><Frequency dt:dt="r8">3312871</Frequency><Timestamp dt:dt="r8">810782772</Timestamp><Current dt:dt="r8…	60.002	1	right	811437291	2017-02-05	11:09:23	09:09:23	female	324	{LEFTARROW}	51							0	1603958	1603498	{LEFTARROW}	460	1602359	1602065	794	left3,2	25	10	303	mask25	0	1603465	0	1603265	eqm10_NoEyeNmodel1_dir	90	HV	gazeCOD	GazeCoDxp	1	400	0	1602965	6	1602865
GazeCoD_1Model_male	8	1	36	<?xml version="1.0"?>\n<Clock xmlns:dt="urn:schemas-microsoft-com:datatypes"><Description dt:dt="string">E-Prime Primary Realtime Clock</Description><StartTime><Timestamp dt:dt="int">0</Timestamp><DateUtc dt:dt="string">2017-05-02T09:09:23Z</DateUtc></StartTime><FrequencyChanges><FrequencyChange><Frequency dt:dt="r8">3312871</Frequency><Timestamp dt:dt="r8">810782772</Timestamp><Current dt:dt="r8…	60.002	1	right	811437291	2017-02-05	11:09:23	09:09:23	female	325	{DOWNARROW}	79							0	1605782	1605498	{DOWNARROW}	284	1604361	1603981	880	DG0	23	10	304	mask23	0	1605464	0	1605264	eqm10_NoEyeNmodel1_dir	90	HV	gazeCOD	GazeCoDxp	1	400	0	1604964	3	1604864
GazeCoD_1Model_male	8	1	36	<?xml version="1.0"?>\n<Clock xmlns:dt="urn:schemas-microsoft-com:datatypes"><Description dt:dt="string">E-Prime Primary Realtime Clock</Description><StartTime><Timestamp dt:dt="int">0</Timestamp><DateUtc dt:dt="string">2017-05-02T09:09:23Z</DateUtc></StartTime><FrequencyChanges><FrequencyChange><Frequency dt:dt="r8">3312871</Frequency><Timestamp dt:dt="r8">810782772</Timestamp><Current dt:dt="r8…	60.002	1	right	811437291	2017-02-05	11:09:23	09:09:23	female	326	{RIGHTARROW}	42							0	1607654	1607248	{RIGHTARROW}	406	1606129	1605814	815	right4,8	31	10	305	mask31	0	1607231	0	1607031	eqm10_NoEyeNmodel1_dir	90	HV	gazeCOD	GazeCoDxp	1	400	0	1606731	2	1606631
GazeCoD_1Model_male	8	1	36	<?xml version="1.0"?>\n<Clock xmlns:dt="urn:schemas-microsoft-com:datatypes"><Description dt:dt="string">E-Prime Primary Realtime Clock</Description><StartTime><Timestamp dt:dt="int">0</Timestamp><DateUtc dt:dt="string">2017-05-02T09:09:23Z</DateUtc></StartTime><FrequencyChanges><FrequencyChange><Frequency dt:dt="r8">3312871</Frequency><Timestamp dt:dt="r8">810782772</Timestamp><Current dt:dt="r8…	60.002	1	right	811437291	2017-02-05	11:09:23	09:09:23	female	327	{RIGHTARROW}	46							0	1609630	1609281	{RIGHTARROW}	349	1608164	1607681	983	right1,6	29	10	306	mask29	0	1609264	0	1609064	eqm10_NoEyeNmodel1_dir	90	HV	gazeCOD	GazeCoDxp	1	400	0	1608764	0	1608664
GazeCoD_1Model_male	8	1	36	<?xml version="1.0"?>\n<Clock xmlns:dt="urn:schemas-microsoft-com:datatypes"><Description dt:dt="string">E-Prime Primary Realtime Clock</Description><StartTime><Timestamp dt:dt="int">0</Timestamp><DateUtc dt:dt="string">2017-05-02T09:09:23Z</DateUtc></StartTime><FrequencyChanges><FrequencyChange><Frequency dt:dt="r8">3312871</Frequency><Timestamp dt:dt="r8">810782772</Timestamp><Current dt:dt="r8…	60.002	1	right	811437291	2017-02-05	11:09:23	09:09:23	female	328	{LEFTARROW}	49							0	1611374	1611131	{DOWNARROW}	243	1610020	1609648	872	left1,6	13	10	307	mask13	0	1611114	-1	1610914	eqm10_NoEyeNmodel1_dir	90	H	gazeCOD	GazeCoDxp	0	400	0	1610615	-5	1610515
GazeCoD_1Model_male	8	1	36	<?xml version="1.0"?>\n<Clock xmlns:dt="urn:schemas-microsoft-com:datatypes"><Description dt:dt="string">E-Prime Primary Realtime Clock</Description><StartTime><Timestamp dt:dt="int">0</Timestamp><DateUtc dt:dt="string">2017-05-02T09:09:23Z</DateUtc></StartTime><FrequencyChanges><FrequencyChange><Frequency dt:dt="r8">3312871</Frequency><Timestamp dt:dt="r8">810782772</Timestamp><Current dt:dt="r8…	60.002	1	right	811437291	2017-02-05	11:09:23	09:09:23	female	329	{RIGHTARROW}	42							0	1613822	1613031	{DOWNARROW}	790	1611901	1611414	987	right4,8	20	10	308	mask20	0	1612998	0	1612798	eqm10_NoEyeNmodel1_dir	90	H	gazeCOD	GazeCoDxp	0	400	0	1612498	-3	1612398
GazeCoD_1Model_male	8	1	36	<?xml version="1.0"?>\n<Clock xmlns:dt="urn:schemas-microsoft-com:datatypes"><Description dt:dt="string">E-Prime Primary Realtime Clock</Description><StartTime><Timestamp dt:dt="int">0</Timestamp><DateUtc dt:dt="string">2017-05-02T09:09:23Z</DateUtc></StartTime><FrequencyChanges><FrequencyChange><Frequency dt:dt="r8">3312871</Frequency><Timestamp dt:dt="r8">810782772</Timestamp><Current dt:dt="r8…	60.002	1	right	811437291	2017-02-05	11:09:23	09:09:23	female	330	{RIGHTARROW}	77							0	1615686	1615381	{RIGHTARROW}	304	1614259	1613848	911	right8	11	10	309	mask11	0	1615364	0	1615164	eqm10_NoEyeNmodel1_dir	0	V	gazeCOD	GazeCoDxp	1	400	0	1614864	5	1614764
GazeCoD_1Model_male	8	1	36	<?xml version="1.0"?>\n<Clock xmlns:dt="urn:schemas-microsoft-com:datatypes"><Description dt:dt="string">E-Prime Primary Realtime Clock</Description><StartTime><Timestamp dt:dt="int">0</Timestamp><DateUtc dt:dt="string">2017-05-02T09:09:23Z</DateUtc></StartTime><FrequencyChanges><FrequencyChange><Frequency dt:dt="r8">3312871</Frequency><Timestamp dt:dt="r8">810782772</Timestamp><Current dt:dt="r8…	60.002	1	right	811437291	2017-02-05	11:09:23	09:09:23	female	331	{LEFTARROW}	49							0	1617597	1617264	{DOWNARROW}	333	1616150	1615697	953	left1,6	2	10	310	mask2	0	1617247	0	1617047	eqm10_NoEyeNmodel1_dir	0	V	gazeCOD	GazeCoDxp	0	400	0	1616747	-3	1616647
GazeCoD_1Model_male	8	1	36	<?xml version="1.0"?>\n<Clock xmlns:dt="urn:schemas-microsoft-com:datatypes"><Description dt:dt="string">E-Prime Primary Realtime Clock</Description><StartTime><Timestamp dt:dt="int">0</Timestamp><DateUtc dt:dt="string">2017-05-02T09:09:23Z</DateUtc></StartTime><FrequencyChanges><FrequencyChange><Frequency dt:dt="r8">3312871</Frequency><Timestamp dt:dt="r8">810782772</Timestamp><Current dt:dt="r8…	60.002	1	right	811437291	2017-02-05	11:09:23	09:09:23	female	332	{RIGHTARROW}	44							0	1619469	1619164	{DOWNARROW}	305	1618025	1617631	894	right3,2	19	10	311	mask19	0	1619131	0	1618931	eqm10_NoEyeNmodel1_dir	90	H	gazeCOD	GazeCoDxp	0	400	0	1618631	6	1618531
GazeCoD_1Model_male	8	1	36	<?xml version="1.0"?>\n<Clock xmlns:dt="urn:schemas-microsoft-com:datatypes"><Description dt:dt="string">E-Prime Primary Realtime Clock</Description><StartTime><Timestamp dt:dt="int">0</Timestamp><DateUtc dt:dt="string">2017-05-02T09:09:23Z</DateUtc></StartTime><FrequencyChanges><FrequencyChange><Frequency dt:dt="r8">3312871</Frequency><Timestamp dt:dt="r8">810782772</Timestamp><Current dt:dt="r8…	60.002	1	right	811437291	2017-02-05	11:09:23	09:09:23	female	333	{RIGHTARROW}	44							0	1621309	1621097	{DOWNARROW}	212	1619972	1619497	975	right3,2	8	10	312	mask8	0	1621081	0	1620881	eqm10_NoEyeNmodel1_dir	0	V	gazeCOD	GazeCoDxp	0	400	0	1620581	9	1620481
GazeCoD_1Model_male	8	1	36	<?xml version="1.0"?>\n<Clock xmlns:dt="urn:schemas-microsoft-com:datatypes"><Description dt:dt="string">E-Prime Primary Realtime Clock</Description><StartTime><Timestamp dt:dt="int">0</Timestamp><DateUtc dt:dt="string">2017-05-02T09:09:23Z</DateUtc></StartTime><FrequencyChanges><FrequencyChange><Frequency dt:dt="r8">3312871</Frequency><Timestamp dt:dt="r8">810782772</Timestamp><Current dt:dt="r8…	60.002	1	right	811437291	2017-02-05	11:09:23	09:09:23	female	334	{RIGHTARROW}	77							0	1623213	1622931	{RIGHTARROW}	282	1621815	1621331	984	right8	22	10	313	mask22	0	1622914	0	1622714	eqm10_NoEyeNmodel1_dir	90	H	gazeCOD	GazeCoDxp	1	400	0	1622414	-1	1622314
GazeCoD_1Model_male	8	1	36	<?xml version="1.0"?>\n<Clock xmlns:dt="urn:schemas-microsoft-com:datatypes"><Description dt:dt="string">E-Prime Primary Realtime Clock</Description><StartTime><Timestamp dt:dt="int">0</Timestamp><DateUtc dt:dt="string">2017-05-02T09:09:23Z</DateUtc></StartTime><FrequencyChanges><FrequencyChange><Frequency dt:dt="r8">3312871</Frequency><Timestamp dt:dt="r8">810782772</Timestamp><Current dt:dt="r8…	60.002	1	right	811437291	2017-02-05	11:09:23	09:09:23	female	335	{LEFTARROW}	55							0	1624989	1624781	{DOWNARROW}	208	1623670	1623231	939	left6,4	5	10	314	mask5	0	1624764	-1	1624564	eqm10_NoEyeNmodel1_dir	0	V	gazeCOD	GazeCoDxp	0	400	0	1624265	-5	1624165
GazeCoD_1Model_male	8	1	36	<?xml version="1.0"?>\n<Clock xmlns:dt="urn:schemas-microsoft-com:datatypes"><Description dt:dt="string">E-Prime Primary Realtime Clock</Description><StartTime><Timestamp dt:dt="int">0</Timestamp><DateUtc dt:dt="string">2017-05-02T09:09:23Z</DateUtc></StartTime><FrequencyChanges><FrequencyChange><Frequency dt:dt="r8">3312871</Frequency><Timestamp dt:dt="r8">810782772</Timestamp><Current dt:dt="r8…	60.002	1	right	811437291	2017-02-05	11:09:23	09:09:23	female	336	{RIGHTARROW}	46							0	1626757	1626564	{DOWNARROW}	193	1625452	1625031	921	right1,6	7	10	315	mask7	0	1626547	0	1626347	eqm10_NoEyeNmodel1_dir	0	V	gazeCOD	GazeCoDxp	0	400	0	1626047	-5	1625947
GazeCoD_1Model_male	8	1	36	<?xml version="1.0"?>\n<Clock xmlns:dt="urn:schemas-microsoft-com:datatypes"><Description dt:dt="string">E-Prime Primary Realtime Clock</Description><StartTime><Timestamp dt:dt="int">0</Timestamp><DateUtc dt:dt="string">2017-05-02T09:09:23Z</DateUtc></StartTime><FrequencyChanges><FrequencyChange><Frequency dt:dt="r8">3312871</Frequency><Timestamp dt:dt="r8">810782772</Timestamp><Current dt:dt="r8…	60.002	1	right	811437291	2017-02-05	11:09:23	09:09:23	female	337	{RIGHTARROW}	44							0	1628389	1628164	{RIGHTARROW}	225	1627041	1626780	761	right3,2	30	10	316	mask30	0	1628147	0	1627947	eqm10_NoEyeNmodel1_dir	90	HV	gazeCOD	GazeCoDxp	1	400	0	1627647	6	1627547
GazeCoD_1Model_male	8	1	36	<?xml version="1.0"?>\n<Clock xmlns:dt="urn:schemas-microsoft-com:datatypes"><Description dt:dt="string">E-Prime Primary Realtime Clock</Description><StartTime><Timestamp dt:dt="int">0</Timestamp><DateUtc dt:dt="string">2017-05-02T09:09:23Z</DateUtc></StartTime><FrequencyChanges><FrequencyChange><Frequency dt:dt="r8">3312871</Frequency><Timestamp dt:dt="r8">810782772</Timestamp><Current dt:dt="r8…	60.002	1	right	811437291	2017-02-05	11:09:23	09:09:23	female	338	{LEFTARROW}	53							0	1630197	1629980	{LEFTARROW}	217	1628845	1628414	931	left4,8	26	10	317	mask26	0	1629947	0	1629747	eqm10_NoEyeNmodel1_dir	90	HV	gazeCOD	GazeCoDxp	1	400	0	1629447	2	1629347
GazeCoD_1Model_male	8	1	36	<?xml version="1.0"?>\n<Clock xmlns:dt="urn:schemas-microsoft-com:datatypes"><Description dt:dt="string">E-Prime Primary Realtime Clock</Description><StartTime><Timestamp dt:dt="int">0</Timestamp><DateUtc dt:dt="string">2017-05-02T09:09:23Z</DateUtc></StartTime><FrequencyChanges><FrequencyChange><Frequency dt:dt="r8">3312871</Frequency><Timestamp dt:dt="r8">810782772</Timestamp><Current dt:dt="r8…	60.002	1	right	811437291	2017-02-05	11:09:23	09:09:23	female	339	{LEFTARROW}	49							0	1631973	1631597	{LEFTARROW}	376	1630478	1630214	764	left1,6	24	10	318	mask24	0	1631580	0	1631380	eqm10_NoEyeNmodel1_dir	90	HV	gazeCOD	GazeCoDxp	1	400	0	1631080	2	1630980
GazeCoD_1Model_male	8	1	36	<?xml version="1.0"?>\n<Clock xmlns:dt="urn:schemas-microsoft-com:datatypes"><Description dt:dt="string">E-Prime Primary Realtime Clock</Description><StartTime><Timestamp dt:dt="int">0</Timestamp><DateUtc dt:dt="string">2017-05-02T09:09:23Z</DateUtc></StartTime><FrequencyChanges><FrequencyChange><Frequency dt:dt="r8">3312871</Frequency><Timestamp dt:dt="r8">810782772</Timestamp><Current dt:dt="r8…	60.002	1	right	811437291	2017-02-05	11:09:23	09:09:23	female	340	{LEFTARROW}	53							0	1633621	1633364	{LEFTARROW}	257	1632250	1631997	753	left4,8	4	10	319	mask4	0	1633347	0	1633147	eqm10_NoEyeNmodel1_dir	0	V	gazeCOD	GazeCoDxp	1	400	0	1632847	-3	1632747
GazeCoD_1Model_male	8	1	36	<?xml version="1.0"?>\n<Clock xmlns:dt="urn:schemas-microsoft-com:datatypes"><Description dt:dt="string">E-Prime Primary Realtime Clock</Description><StartTime><Timestamp dt:dt="int">0</Timestamp><DateUtc dt:dt="string">2017-05-02T09:09:23Z</DateUtc></StartTime><FrequencyChanges><FrequencyChange><Frequency dt:dt="r8">3312871</Frequency><Timestamp dt:dt="r8">810782772</Timestamp><Current dt:dt="r8…	60.002	1	right	811437291	2017-02-05	11:09:23	09:09:23	female	341	{RIGHTARROW}	77							0	1635493	1635280	{RIGHTARROW}	213	1634144	1633647	997	right8	33	10	320	mask33	0	1635247	0	1635047	eqm10_NoEyeNmodel1_dir	90	HV	gazeCOD	GazeCoDxp	1	400	0	1634747	3	1634647
GazeCoD_1Model_male	8	1	36	<?xml version="1.0"?>\n<Clock xmlns:dt="urn:schemas-microsoft-com:datatypes"><Description dt:dt="string">E-Prime Primary Realtime Clock</Description><StartTime><Timestamp dt:dt="int">0</Timestamp><DateUtc dt:dt="string">2017-05-02T09:09:23Z</DateUtc></StartTime><FrequencyChanges><FrequencyChange><Frequency dt:dt="r8">3312871</Frequency><Timestamp dt:dt="r8">810782772</Timestamp><Current dt:dt="r8…	60.002	1	right	811437291	2017-02-05	11:09:23	09:09:23	female	342	{RIGHTARROW}	40							0	1636997	1636897	{RIGHTARROW}	100	1635770	1635514	756	right6,4	10	10	321	mask10	0	1636880	0	1636680	eqm10_NoEyeNmodel1_dir	0	V	gazeCOD	GazeCoDxp	1	400	0	1636380	10	1636280
GazeCoD_1Model_male	8	1	36	<?xml version="1.0"?>\n<Clock xmlns:dt="urn:schemas-microsoft-com:datatypes"><Description dt:dt="string">E-Prime Primary Realtime Clock</Description><StartTime><Timestamp dt:dt="int">0</Timestamp><DateUtc dt:dt="string">2017-05-02T09:09:23Z</DateUtc></StartTime><FrequencyChanges><FrequencyChange><Frequency dt:dt="r8">3312871</Frequency><Timestamp dt:dt="r8">810782772</Timestamp><Current dt:dt="r8…	60.002	1	right	811437291	2017-02-05	11:09:23	09:09:23	female	343	{LEFTARROW}	51							0	1638637	1638547	{DOWNARROW}	90	1637416	1637013	903	left3,2	3	10	322	mask3	0	1638513	0	1638313	eqm10_NoEyeNmodel1_dir	0	V	gazeCOD	GazeCoDxp	0	400	0	1638013	-3	1637913
GazeCoD_1Model_male	8	1	36	<?xml version="1.0"?>\n<Clock xmlns:dt="urn:schemas-microsoft-com:datatypes"><Description dt:dt="string">E-Prime Primary Realtime Clock</Description><StartTime><Timestamp dt:dt="int">0</Timestamp><DateUtc dt:dt="string">2017-05-02T09:09:23Z</DateUtc></StartTime><FrequencyChanges><FrequencyChange><Frequency dt:dt="r8">3312871</Frequency><Timestamp dt:dt="r8">810782772</Timestamp><Current dt:dt="r8…	60.002	1	right	811437291	2017-02-05	11:09:23	09:09:23	female	344	{RIGHTARROW}	42							0	1640277	1640047	{RIGHTARROW}	230	1638921	1638663	758	right4,8	9	10	323	mask9	0	1640030	0	1639830	eqm10_NoEyeNmodel1_dir	0	V	gazeCOD	GazeCoDxp	1	400	0	1639530	9	1639430
GazeCoD_1Model_male	8	1	36	<?xml version="1.0"?>\n<Clock xmlns:dt="urn:schemas-microsoft-com:datatypes"><Description dt:dt="string">E-Prime Primary Realtime Clock</Description><StartTime><Timestamp dt:dt="int">0</Timestamp><DateUtc dt:dt="string">2017-05-02T09:09:23Z</DateUtc></StartTime><FrequencyChanges><FrequencyChange><Frequency dt:dt="r8">3312871</Frequency><Timestamp dt:dt="r8">810782772</Timestamp><Current dt:dt="r8…	60.002	1	right	811437291	2017-02-05	11:09:23	09:09:23	female	345	{RIGHTARROW}	46							0	1641997	1641697	{DOWNARROW}	300	1640577	1640297	780	right1,6	18	10	324	mask18	0	1641680	0	1641480	eqm10_NoEyeNmodel1_dir	90	H	gazeCOD	GazeCoDxp	0	400	0	1641180	3	1641080
GazeCoD_1Model_male	8	1	36	<?xml version="1.0"?>\n<Clock xmlns:dt="urn:schemas-microsoft-com:datatypes"><Description dt:dt="string">E-Prime Primary Realtime Clock</Description><StartTime><Timestamp dt:dt="int">0</Timestamp><DateUtc dt:dt="string">2017-05-02T09:09:23Z</DateUtc></StartTime><FrequencyChanges><FrequencyChange><Frequency dt:dt="r8">3312871</Frequency><Timestamp dt:dt="r8">810782772</Timestamp><Current dt:dt="r8…	60.002	1	right	811437291	2017-02-05	11:09:23	09:09:23	female	346	{DOWNARROW}	79							0	1643749	1643563	{DOWNARROW}	186	1642450	1642013	937	DG0	1	10	325	mask1	0	1643547	0	1643347	eqm10_NoEyeNmodel1_dir	0	V	gazeCOD	GazeCoDxp	1	400	0	1643047	-3	1642947
GazeCoD_1Model_male	8	1	36	<?xml version="1.0"?>\n<Clock xmlns:dt="urn:schemas-microsoft-com:datatypes"><Description dt:dt="string">E-Prime Primary Realtime Clock</Description><StartTime><Timestamp dt:dt="int">0</Timestamp><DateUtc dt:dt="string">2017-05-02T09:09:23Z</DateUtc></StartTime><FrequencyChanges><FrequencyChange><Frequency dt:dt="r8">3312871</Frequency><Timestamp dt:dt="r8">810782772</Timestamp><Current dt:dt="r8…	60.002	1	right	811437291	2017-02-05	11:09:23	09:09:23	female	347	{LEFTARROW}	53							0	1645413	1645247	{DOWNARROW}	166	1644129	1643763	866	left4,8	15	10	326	mask15	0	1645230	0	1645030	eqm10_NoEyeNmodel1_dir	90	H	gazeCOD	GazeCoDxp	0	400	0	1644730	1	1644630
GazeCoD_1Model_male	8	1	36	<?xml version="1.0"?>\n<Clock xmlns:dt="urn:schemas-microsoft-com:datatypes"><Description dt:dt="string">E-Prime Primary Realtime Clock</Description><StartTime><Timestamp dt:dt="int">0</Timestamp><DateUtc dt:dt="string">2017-05-02T09:09:23Z</DateUtc></StartTime><FrequencyChanges><FrequencyChange><Frequency dt:dt="r8">3312871</Frequency><Timestamp dt:dt="r8">810782772</Timestamp><Current dt:dt="r8…	60.002	1	right	811437291	2017-02-05	11:09:23	09:09:23	female	348	{RIGHTARROW}	40							0	1647148	1646930	{RIGHTARROW}	218	1645808	1645430	878	right6,4	32	10	327	mask32	0	1646913	0	1646713	eqm10_NoEyeNmodel1_dir	90	HV	gazeCOD	GazeCoDxp	1	400	0	1646413	5	1646313
GazeCoD_1Model_male	8	1	36	<?xml version="1.0"?>\n<Clock xmlns:dt="urn:schemas-microsoft-com:datatypes"><Description dt:dt="string">E-Prime Primary Realtime Clock</Description><StartTime><Timestamp dt:dt="int">0</Timestamp><DateUtc dt:dt="string">2017-05-02T09:09:23Z</DateUtc></StartTime><FrequencyChanges><FrequencyChange><Frequency dt:dt="r8">3312871</Frequency><Timestamp dt:dt="r8">810782772</Timestamp><Current dt:dt="r8…	60.002	1	right	811437291	2017-02-05	11:09:23	09:09:23	female	349	{LEFTARROW}	78							0	1649044	1648713	{LEFTARROW}	331	1647600	1647163	937	left8	6	10	328	mask6	0	1648696	0	1648496	eqm10_NoEyeNmodel1_dir	0	V	gazeCOD	GazeCoDxp	1	400	0	1648196	-4	1648096
GazeCoD_1Model_male	8	1	36	<?xml version="1.0"?>\n<Clock xmlns:dt="urn:schemas-microsoft-com:datatypes"><Description dt:dt="string">E-Prime Primary Realtime Clock</Description><StartTime><Timestamp dt:dt="int">0</Timestamp><DateUtc dt:dt="string">2017-05-02T09:09:23Z</DateUtc></StartTime><FrequencyChanges><FrequencyChange><Frequency dt:dt="r8">3312871</Frequency><Timestamp dt:dt="r8">810782772</Timestamp><Current dt:dt="r8…	60.002	1	right	811437291	2017-02-05	11:09:23	09:09:23	female	350	{LEFTARROW}	78							0	1650852	1650630	{LEFTARROW}	222	1649508	1649063	945	left8	28	10	329	mask28	0	1650613	0	1650413	eqm10_NoEyeNmodel1_dir	90	HV	gazeCOD	GazeCoDxp	1	400	0	1650113	5	1650013
GazeCoD_1Model_male	8	1	36	<?xml version="1.0"?>\n<Clock xmlns:dt="urn:schemas-microsoft-com:datatypes"><Description dt:dt="string">E-Prime Primary Realtime Clock</Description><StartTime><Timestamp dt:dt="int">0</Timestamp><DateUtc dt:dt="string">2017-05-02T09:09:23Z</DateUtc></StartTime><FrequencyChanges><FrequencyChange><Frequency dt:dt="r8">3312871</Frequency><Timestamp dt:dt="r8">810782772</Timestamp><Current dt:dt="r8…	60.002	1	right	811437291	2017-02-05	11:09:23	09:09:23	female	351	{LEFTARROW}	55							0	1652452	1652313	{LEFTARROW}	139	1651199	1650863	836	left6,4	27	10	330	mask27	0	1652296	0	1652096	eqm10_NoEyeNmodel1_dir	90	HV	gazeCOD	GazeCoDxp	1	400	0	1651796	-3	1651696
GazeCoD_1Model_male	8	1	36	<?xml version="1.0"?>\n<Clock xmlns:dt="urn:schemas-microsoft-com:datatypes"><Description dt:dt="string">E-Prime Primary Realtime Clock</Description><StartTime><Timestamp dt:dt="int">0</Timestamp><DateUtc dt:dt="string">2017-05-02T09:09:23Z</DateUtc></StartTime><FrequencyChanges><FrequencyChange><Frequency dt:dt="r8">3312871</Frequency><Timestamp dt:dt="r8">810782772</Timestamp><Current dt:dt="r8…	60.002	1	right	811437291	2017-02-05	11:09:23	09:09:23	female	352	{DOWNARROW}	79							0	1657372	1656946	{DOWNARROW}	426	1655823	1655563	760	DG0	1	11	331	mask1	0	1656929	-1	1656729	eqm10_NoEyeNmodel1_dir	0	V	gazeCOD	GazeCoDxp	1	400	0	1656430	7	1656330
GazeCoD_1Model_male	8	1	36	<?xml version="1.0"?>\n<Clock xmlns:dt="urn:schemas-microsoft-com:datatypes"><Description dt:dt="string">E-Prime Primary Realtime Clock</Description><StartTime><Timestamp dt:dt="int">0</Timestamp><DateUtc dt:dt="string">2017-05-02T09:09:23Z</DateUtc></StartTime><FrequencyChanges><FrequencyChange><Frequency dt:dt="r8">3312871</Frequency><Timestamp dt:dt="r8">810782772</Timestamp><Current dt:dt="r8…	60.002	1	right	811437291	2017-02-05	11:09:23	09:09:23	female	353	{RIGHTARROW}	77							0	1658980	1658846	{RIGHTARROW}	134	1657723	1657396	827	right8	33	11	332	mask33	0	1658829	0	1658629	eqm10_NoEyeNmodel1_dir	90	HV	gazeCOD	GazeCoDxp	1	400	0	1658329	6	1658229
GazeCoD_1Model_male	8	1	36	<?xml version="1.0"?>\n<Clock xmlns:dt="urn:schemas-microsoft-com:datatypes"><Description dt:dt="string">E-Prime Primary Realtime Clock</Description><StartTime><Timestamp dt:dt="int">0</Timestamp><DateUtc dt:dt="string">2017-05-02T09:09:23Z</DateUtc></StartTime><FrequencyChanges><FrequencyChange><Frequency dt:dt="r8">3312871</Frequency><Timestamp dt:dt="r8">810782772</Timestamp><Current dt:dt="r8…	60.002	1	right	811437291	2017-02-05	11:09:23	09:09:23	female	354	{RIGHTARROW}	40							0	1660660	1660546	{RIGHTARROW}	114	1659427	1658996	931	right6,4	32	11	333	mask32	0	1660529	0	1660329	eqm10_NoEyeNmodel1_dir	90	HV	gazeCOD	GazeCoDxp	1	400	0	1660029	2	1659929
GazeCoD_1Model_male	8	1	36	<?xml version="1.0"?>\n<Clock xmlns:dt="urn:schemas-microsoft-com:datatypes"><Description dt:dt="string">E-Prime Primary Realtime Clock</Description><StartTime><Timestamp dt:dt="int">0</Timestamp><DateUtc dt:dt="string">2017-05-02T09:09:23Z</DateUtc></StartTime><FrequencyChanges><FrequencyChange><Frequency dt:dt="r8">3312871</Frequency><Timestamp dt:dt="r8">810782772</Timestamp><Current dt:dt="r8…	60.002	1	right	811437291	2017-02-05	11:09:23	09:09:23	female	355	{LEFTARROW}	53							0	1662500	1662296	{DOWNARROW}	204	1661179	1660679	1000	left4,8	15	11	334	mask15	0	1662279	0	1662079	eqm10_NoEyeNmodel1_dir	90	H	gazeCOD	GazeCoDxp	0	400	0	1661779	0	1661679
GazeCoD_1Model_male	8	1	36	<?xml version="1.0"?>\n<Clock xmlns:dt="urn:schemas-microsoft-com:datatypes"><Description dt:dt="string">E-Prime Primary Realtime Clock</Description><StartTime><Timestamp dt:dt="int">0</Timestamp><DateUtc dt:dt="string">2017-05-02T09:09:23Z</DateUtc></StartTime><FrequencyChanges><FrequencyChange><Frequency dt:dt="r8">3312871</Frequency><Timestamp dt:dt="r8">810782772</Timestamp><Current dt:dt="r8…	60.002	1	right	811437291	2017-02-05	11:09:23	09:09:23	female	356	{RIGHTARROW}	40							0	1664212	1663929	{RIGHTARROW}	283	1662806	1662513	793	right6,4	10	11	335	mask10	0	1663913	0	1663713	eqm10_NoEyeNmodel1_dir	0	V	gazeCOD	GazeCoDxp	1	400	0	1663413	7	1663313
GazeCoD_1Model_male	8	1	36	<?xml version="1.0"?>\n<Clock xmlns:dt="urn:schemas-microsoft-com:datatypes"><Description dt:dt="string">E-Prime Primary Realtime Clock</Description><StartTime><Timestamp dt:dt="int">0</Timestamp><DateUtc dt:dt="string">2017-05-02T09:09:23Z</DateUtc></StartTime><FrequencyChanges><FrequencyChange><Frequency dt:dt="r8">3312871</Frequency><Timestamp dt:dt="r8">810782772</Timestamp><Current dt:dt="r8…	60.002	1	right	811437291	2017-02-05	11:09:23	09:09:23	female	357	{LEFTARROW}	55							0	1665884	1665746	{LEFTARROW}	138	1664626	1664229	897	left6,4	5	11	336	mask5	0	1665729	0	1665529	eqm10_NoEyeNmodel1_dir	0	V	gazeCOD	GazeCoDxp	1	400	0	1665229	3	1665129
GazeCoD_1Model_male	8	1	36	<?xml version="1.0"?>\n<Clock xmlns:dt="urn:schemas-microsoft-com:datatypes"><Description dt:dt="string">E-Prime Primary Realtime Clock</Description><StartTime><Timestamp dt:dt="int">0</Timestamp><DateUtc dt:dt="string">2017-05-02T09:09:23Z</DateUtc></StartTime><FrequencyChanges><FrequencyChange><Frequency dt:dt="r8">3312871</Frequency><Timestamp dt:dt="r8">810782772</Timestamp><Current dt:dt="r8…	60.002	1	right	811437291	2017-02-05	11:09:23	09:09:23	female	358	{LEFTARROW}	78							0	1667540	1667313	{DOWNARROW}	227	1666198	1665896	802	left8	17	11	337	mask17	0	1667296	0	1667096	eqm10_NoEyeNmodel1_dir	90	H	gazeCOD	GazeCoDxp	0	400	0	1666796	-2	1666696
GazeCoD_1Model_male	8	1	36	<?xml version="1.0"?>\n<Clock xmlns:dt="urn:schemas-microsoft-com:datatypes"><Description dt:dt="string">E-Prime Primary Realtime Clock</Description><StartTime><Timestamp dt:dt="int">0</Timestamp><DateUtc dt:dt="string">2017-05-02T09:09:23Z</DateUtc></StartTime><FrequencyChanges><FrequencyChange><Frequency dt:dt="r8">3312871</Frequency><Timestamp dt:dt="r8">810782772</Timestamp><Current dt:dt="r8…	60.002	1	right	811437291	2017-02-05	11:09:23	09:09:23	female	359	{RIGHTARROW}	46							0	1669348	1669096	{RIGHTARROW}	252	1667971	1667562	909	right1,6	29	11	338	mask29	0	1669079	0	1668879	eqm10_NoEyeNmodel1_dir	90	HV	gazeCOD	GazeCoDxp	1	400	0	1668579	8	1668479
GazeCoD_1Model_male	8	1	36	<?xml version="1.0"?>\n<Clock xmlns:dt="urn:schemas-microsoft-com:datatypes"><Description dt:dt="string">E-Prime Primary Realtime Clock</Description><StartTime><Timestamp dt:dt="int">0</Timestamp><DateUtc dt:dt="string">2017-05-02T09:09:23Z</DateUtc></StartTime><FrequencyChanges><FrequencyChange><Frequency dt:dt="r8">3312871</Frequency><Timestamp dt:dt="r8">810782772</Timestamp><Current dt:dt="r8…	60.002	1	right	811437291	2017-02-05	11:09:23	09:09:23	female	360	{LEFTARROW}	78							0	1671020	1670879	{LEFTARROW}	141	1669765	1669362	903	left8	6	11	339	mask6	0	1670862	0	1670662	eqm10_NoEyeNmodel1_dir	0	V	gazeCOD	GazeCoDxp	1	400	0	1670362	-3	1670262
GazeCoD_1Model_male	8	1	36	<?xml version="1.0"?>\n<Clock xmlns:dt="urn:schemas-microsoft-com:datatypes"><Description dt:dt="string">E-Prime Primary Realtime Clock</Description><StartTime><Timestamp dt:dt="int">0</Timestamp><DateUtc dt:dt="string">2017-05-02T09:09:23Z</DateUtc></StartTime><FrequencyChanges><FrequencyChange><Frequency dt:dt="r8">3312871</Frequency><Timestamp dt:dt="r8">810782772</Timestamp><Current dt:dt="r8…	60.002	1	right	811437291	2017-02-05	11:09:23	09:09:23	female	361	{LEFTARROW}	55							0	1672652	1672479	{LEFTARROW}	173	1671358	1671029	829	left6,4	27	11	340	mask27	0	1672462	0	1672262	eqm10_NoEyeNmodel1_dir	90	HV	gazeCOD	GazeCoDxp	1	400	0	1671962	4	1671862
GazeCoD_1Model_male	8	1	36	<?xml version="1.0"?>\n<Clock xmlns:dt="urn:schemas-microsoft-com:datatypes"><Description dt:dt="string">E-Prime Primary Realtime Clock</Description><StartTime><Timestamp dt:dt="int">0</Timestamp><DateUtc dt:dt="string">2017-05-02T09:09:23Z</DateUtc></StartTime><FrequencyChanges><FrequencyChange><Frequency dt:dt="r8">3312871</Frequency><Timestamp dt:dt="r8">810782772</Timestamp><Current dt:dt="r8…	60.002	1	right	811437291	2017-02-05	11:09:23	09:09:23	female	362	{RIGHTARROW}	77							0	1674180	1674112	{RIGHTARROW}	68	1672999	1672662	837	right8	22	11	341	mask22	0	1674096	0	1673896	eqm10_NoEyeNmodel1_dir	90	H	gazeCOD	GazeCoDxp	1	400	0	1673596	-3	1673496
GazeCoD_1Model_male	8	1	36	<?xml version="1.0"?>\n<Clock xmlns:dt="urn:schemas-microsoft-com:datatypes"><Description dt:dt="string">E-Prime Primary Realtime Clock</Description><StartTime><Timestamp dt:dt="int">0</Timestamp><DateUtc dt:dt="string">2017-05-02T09:09:23Z</DateUtc></StartTime><FrequencyChanges><FrequencyChange><Frequency dt:dt="r8">3312871</Frequency><Timestamp dt:dt="r8">810782772</Timestamp><Current dt:dt="r8…	60.002	1	right	811437291	2017-02-05	11:09:23	09:09:23	female	363	{RIGHTARROW}	46							0	1675892	1675812	{DOWNARROW}	80	1674694	1674196	998	right1,6	18	11	342	mask18	0	1675796	0	1675596	eqm10_NoEyeNmodel1_dir	90	H	gazeCOD	GazeCoDxp	0	400	0	1675296	2	1675196
GazeCoD_1Model_male	8	1	36	<?xml version="1.0"?>\n<Clock xmlns:dt="urn:schemas-microsoft-com:datatypes"><Description dt:dt="string">E-Prime Primary Realtime Clock</Description><StartTime><Timestamp dt:dt="int">0</Timestamp><DateUtc dt:dt="string">2017-05-02T09:09:23Z</DateUtc></StartTime><FrequencyChanges><FrequencyChange><Frequency dt:dt="r8">3312871</Frequency><Timestamp dt:dt="r8">810782772</Timestamp><Current dt:dt="r8…	60.002	1	right	811437291	2017-02-05	11:09:23	09:09:23	female	364	{RIGHTARROW}	40							0	1677452	1677329	{RIGHTARROW}	123	1676209	1675912	797	right6,4	21	11	343	mask21	0	1677312	0	1677112	eqm10_NoEyeNmodel1_dir	90	H	gazeCOD	GazeCoDxp	1	400	0	1676812	3	1676712
GazeCoD_1Model_male	8	1	36	<?xml version="1.0"?>\n<Clock xmlns:dt="urn:schemas-microsoft-com:datatypes"><Description dt:dt="string">E-Prime Primary Realtime Clock</Description><StartTime><Timestamp dt:dt="int">0</Timestamp><DateUtc dt:dt="string">2017-05-02T09:09:23Z</DateUtc></StartTime><FrequencyChanges><FrequencyChange><Frequency dt:dt="r8">3312871</Frequency><Timestamp dt:dt="r8">810782772</Timestamp><Current dt:dt="r8…	60.002	1	right	811437291	2017-02-05	11:09:23	09:09:23	female	365	{LEFTARROW}	51							0	1679003	1678895	{DOWNARROW}	108	1677771	1677462	809	left3,2	14	11	344	mask14	0	1678879	0	1678679	eqm10_NoEyeNmodel1_dir	90	H	gazeCOD	GazeCoDxp	0	400	0	1678379	8	1678279
GazeCoD_1Model_male	8	1	36	<?xml version="1.0"?>\n<Clock xmlns:dt="urn:schemas-microsoft-com:datatypes"><Description dt:dt="string">E-Prime Primary Realtime Clock</Description><StartTime><Timestamp dt:dt="int">0</Timestamp><DateUtc dt:dt="string">2017-05-02T09:09:23Z</DateUtc></StartTime><FrequencyChanges><FrequencyChange><Frequency dt:dt="r8">3312871</Frequency><Timestamp dt:dt="r8">810782772</Timestamp><Current dt:dt="r8…	60.002	1	right	811437291	2017-02-05	11:09:23	09:09:23	female	366	{LEFTARROW}	53							0	1680691	1680479	{LEFTARROW}	212	1679363	1679013	850	left4,8	4	11	345	mask4	0	1680462	0	1680262	eqm10_NoEyeNmodel1_dir	0	V	gazeCOD	GazeCoDxp	1	400	0	1679962	-1	1679862
GazeCoD_1Model_male	8	1	36	<?xml version="1.0"?>\n<Clock xmlns:dt="urn:schemas-microsoft-com:datatypes"><Description dt:dt="string">E-Prime Primary Realtime Clock</Description><StartTime><Timestamp dt:dt="int">0</Timestamp><DateUtc dt:dt="string">2017-05-02T09:09:23Z</DateUtc></StartTime><FrequencyChanges><FrequencyChange><Frequency dt:dt="r8">3312871</Frequency><Timestamp dt:dt="r8">810782772</Timestamp><Current dt:dt="r8…	60.002	1	right	811437291	2017-02-05	11:09:23	09:09:23	female	367	{LEFTARROW}	49							0	1682395	1682329	{DOWNARROW}	66	1681211	1680712	999	left1,6	13	11	346	mask13	0	1682312	0	1682112	eqm10_NoEyeNmodel1_dir	90	H	gazeCOD	GazeCoDxp	0	400	0	1681812	1	1681712
GazeCoD_1Model_male	8	1	36	<?xml version="1.0"?>\n<Clock xmlns:dt="urn:schemas-microsoft-com:datatypes"><Description dt:dt="string">E-Prime Primary Realtime Clock</Description><StartTime><Timestamp dt:dt="int">0</Timestamp><DateUtc dt:dt="string">2017-05-02T09:09:23Z</DateUtc></StartTime><FrequencyChanges><FrequencyChange><Frequency dt:dt="r8">3312871</Frequency><Timestamp dt:dt="r8">810782772</Timestamp><Current dt:dt="r8…	60.002	1	right	811437291	2017-02-05	11:09:23	09:09:23	female	368	{RIGHTARROW}	42							0	1686299	1683945	{RIGHTARROW}	2354	1682823	1682412	911	right4,8	31	11	347	mask31	0	1683929	0	1683729	eqm10_NoEyeNmodel1_dir	90	HV	gazeCOD	GazeCoDxp	1	400	0	1683429	6	1683329
GazeCoD_1Model_male	8	1	36	<?xml version="1.0"?>\n<Clock xmlns:dt="urn:schemas-microsoft-com:datatypes"><Description dt:dt="string">E-Prime Primary Realtime Clock</Description><StartTime><Timestamp dt:dt="int">0</Timestamp><DateUtc dt:dt="string">2017-05-02T09:09:23Z</DateUtc></StartTime><FrequencyChanges><FrequencyChange><Frequency dt:dt="r8">3312871</Frequency><Timestamp dt:dt="r8">810782772</Timestamp><Current dt:dt="r8…	60.002	1	right	811437291	2017-02-05	11:09:23	09:09:23	female	369	{LEFTARROW}	53							0	1688291	1687862	{LEFTARROW}	429	1686749	1686312	937	left4,8	26	11	348	mask26	0	1687845	0	1687645	eqm10_NoEyeNmodel1_dir	90	HV	gazeCOD	GazeCoDxp	1	400	0	1687345	-4	1687245
GazeCoD_1Model_male	8	1	36	<?xml version="1.0"?>\n<Clock xmlns:dt="urn:schemas-microsoft-com:datatypes"><Description dt:dt="string">E-Prime Primary Realtime Clock</Description><StartTime><Timestamp dt:dt="int">0</Timestamp><DateUtc dt:dt="string">2017-05-02T09:09:23Z</DateUtc></StartTime><FrequencyChanges><FrequencyChange><Frequency dt:dt="r8">3312871</Frequency><Timestamp dt:dt="r8">810782772</Timestamp><Current dt:dt="r8…	60.002	1	right	811437291	2017-02-05	11:09:23	09:09:23	female	370	{DOWNARROW}	79							0	1689995	1689845	{DOWNARROW}	150	1688725	1688312	913	DG0	12	11	349	mask12	0	1689828	0	1689628	eqm10_NoEyeNmodel1_dir	90	H	gazeCOD	GazeCoDxp	1	400	0	1689328	3	1689228
GazeCoD_1Model_male	8	1	36	<?xml version="1.0"?>\n<Clock xmlns:dt="urn:schemas-microsoft-com:datatypes"><Description dt:dt="string">E-Prime Primary Realtime Clock</Description><StartTime><Timestamp dt:dt="int">0</Timestamp><DateUtc dt:dt="string">2017-05-02T09:09:23Z</DateUtc></StartTime><FrequencyChanges><FrequencyChange><Frequency dt:dt="r8">3312871</Frequency><Timestamp dt:dt="r8">810782772</Timestamp><Current dt:dt="r8…	60.002	1	right	811437291	2017-02-05	11:09:23	09:09:23	female	371	{LEFTARROW}	49							0	1691763	1691578	{DOWNARROW}	185	1690463	1690012	951	left1,6	2	11	350	mask2	0	1691562	0	1691362	eqm10_NoEyeNmodel1_dir	0	V	gazeCOD	GazeCoDxp	0	400	0	1691062	-1	1690962
GazeCoD_1Model_male	8	1	36	<?xml version="1.0"?>\n<Clock xmlns:dt="urn:schemas-microsoft-com:datatypes"><Description dt:dt="string">E-Prime Primary Realtime Clock</Description><StartTime><Timestamp dt:dt="int">0</Timestamp><DateUtc dt:dt="string">2017-05-02T09:09:23Z</DateUtc></StartTime><FrequencyChanges><FrequencyChange><Frequency dt:dt="r8">3312871</Frequency><Timestamp dt:dt="r8">810782772</Timestamp><Current dt:dt="r8…	60.002	1	right	811437291	2017-02-05	11:09:23	09:09:23	female	372	{RIGHTARROW}	42							0	1693547	1693228	{RIGHTARROW}	319	1692105	1691778	827	right4,8	9	11	351	mask9	0	1693212	0	1693012	eqm10_NoEyeNmodel1_dir	0	V	gazeCOD	GazeCoDxp	1	400	0	1692712	7	1692612
GazeCoD_1Model_male	8	1	36	<?xml version="1.0"?>\n<Clock xmlns:dt="urn:schemas-microsoft-com:datatypes"><Description dt:dt="string">E-Prime Primary Realtime Clock</Description><StartTime><Timestamp dt:dt="int">0</Timestamp><DateUtc dt:dt="string">2017-05-02T09:09:23Z</DateUtc></StartTime><FrequencyChanges><FrequencyChange><Frequency dt:dt="r8">3312871</Frequency><Timestamp dt:dt="r8">810782772</Timestamp><Current dt:dt="r8…	60.002	1	right	811437291	2017-02-05	11:09:23	09:09:23	female	373	{RIGHTARROW}	44							0	1697371	1695162	{DOWNARROW}	2209	1694050	1693562	988	right3,2	30	11	352	mask30	0	1695145	0	1694945	eqm10_NoEyeNmodel1_dir	90	HV	gazeCOD	GazeCoDxp	0	400	0	1694645	-5	1694545
GazeCoD_1Model_male	8	1	36	<?xml version="1.0"?>\n<Clock xmlns:dt="urn:schemas-microsoft-com:datatypes"><Description dt:dt="string">E-Prime Primary Realtime Clock</Description><StartTime><Timestamp dt:dt="int">0</Timestamp><DateUtc dt:dt="string">2017-05-02T09:09:23Z</DateUtc></StartTime><FrequencyChanges><FrequencyChange><Frequency dt:dt="r8">3312871</Frequency><Timestamp dt:dt="r8">810782772</Timestamp><Current dt:dt="r8…	60.002	1	right	811437291	2017-02-05	11:09:23	09:09:23	female	374	{LEFTARROW}	51							0	1699499	1698911	{DOWNARROW}	588	1697790	1697395	895	left3,2	3	11	353	mask3	0	1698895	0	1698695	eqm10_NoEyeNmodel1_dir	0	V	gazeCOD	GazeCoDxp	0	400	0	1698395	5	1698295
GazeCoD_1Model_male	8	1	36	<?xml version="1.0"?>\n<Clock xmlns:dt="urn:schemas-microsoft-com:datatypes"><Description dt:dt="string">E-Prime Primary Realtime Clock</Description><StartTime><Timestamp dt:dt="int">0</Timestamp><DateUtc dt:dt="string">2017-05-02T09:09:23Z</DateUtc></StartTime><FrequencyChanges><FrequencyChange><Frequency dt:dt="r8">3312871</Frequency><Timestamp dt:dt="r8">810782772</Timestamp><Current dt:dt="r8…	60.002	1	right	811437291	2017-02-05	11:09:23	09:09:23	female	375	{RIGHTARROW}	46							0	1701203	1701028	{DOWNARROW}	175	1699911	1699511	900	right1,6	7	11	354	mask7	0	1701011	0	1700811	eqm10_NoEyeNmodel1_dir	0	V	gazeCOD	GazeCoDxp	0	400	0	1700511	0	1700411
GazeCoD_1Model_male	8	1	36	<?xml version="1.0"?>\n<Clock xmlns:dt="urn:schemas-microsoft-com:datatypes"><Description dt:dt="string">E-Prime Primary Realtime Clock</Description><StartTime><Timestamp dt:dt="int">0</Timestamp><DateUtc dt:dt="string">2017-05-02T09:09:23Z</DateUtc></StartTime><FrequencyChanges><FrequencyChange><Frequency dt:dt="r8">3312871</Frequency><Timestamp dt:dt="r8">810782772</Timestamp><Current dt:dt="r8…	60.002	1	right	811437291	2017-02-05	11:09:23	09:09:23	female	376	{RIGHTARROW}	44							0	1703019	1702745	{DOWNARROW}	274	1701621	1701212	909	right3,2	19	11	355	mask19	0	1702728	0	1702528	eqm10_NoEyeNmodel1_dir	90	H	gazeCOD	GazeCoDxp	0	400	0	1702228	7	1702128
GazeCoD_1Model_male	8	1	36	<?xml version="1.0"?>\n<Clock xmlns:dt="urn:schemas-microsoft-com:datatypes"><Description dt:dt="string">E-Prime Primary Realtime Clock</Description><StartTime><Timestamp dt:dt="int">0</Timestamp><DateUtc dt:dt="string">2017-05-02T09:09:23Z</DateUtc></StartTime><FrequencyChanges><FrequencyChange><Frequency dt:dt="r8">3312871</Frequency><Timestamp dt:dt="r8">810782772</Timestamp><Current dt:dt="r8…	60.002	1	right	811437291	2017-02-05	11:09:23	09:09:23	female	377	{LEFTARROW}	51							0	1705235	1704611	{LEFTARROW}	624	1703497	1703028	969	left3,2	25	11	356	mask25	0	1704595	0	1704395	eqm10_NoEyeNmodel1_dir	90	HV	gazeCOD	GazeCoDxp	1	400	0	1704095	-2	1703995
GazeCoD_1Model_male	8	1	36	<?xml version="1.0"?>\n<Clock xmlns:dt="urn:schemas-microsoft-com:datatypes"><Description dt:dt="string">E-Prime Primary Realtime Clock</Description><StartTime><Timestamp dt:dt="int">0</Timestamp><DateUtc dt:dt="string">2017-05-02T09:09:23Z</DateUtc></StartTime><FrequencyChanges><FrequencyChange><Frequency dt:dt="r8">3312871</Frequency><Timestamp dt:dt="r8">810782772</Timestamp><Current dt:dt="r8…	60.002	1	right	811437291	2017-02-05	11:09:23	09:09:23	female	378	{RIGHTARROW}	44							0	1707131	1706828	{RIGHTARROW}	303	1705708	1705245	963	right3,2	8	11	357	mask8	0	1706811	0	1706611	eqm10_NoEyeNmodel1_dir	0	V	gazeCOD	GazeCoDxp	1	400	0	1706311	3	1706211
GazeCoD_1Model_male	8	1	36	<?xml version="1.0"?>\n<Clock xmlns:dt="urn:schemas-microsoft-com:datatypes"><Description dt:dt="string">E-Prime Primary Realtime Clock</Description><StartTime><Timestamp dt:dt="int">0</Timestamp><DateUtc dt:dt="string">2017-05-02T09:09:23Z</DateUtc></StartTime><FrequencyChanges><FrequencyChange><Frequency dt:dt="r8">3312871</Frequency><Timestamp dt:dt="r8">810782772</Timestamp><Current dt:dt="r8…	60.002	1	right	811437291	2017-02-05	11:09:23	09:09:23	female	379	{DOWNARROW}	79							0	1709058	1708678	{DOWNARROW}	380	1707566	1707145	921	DG0	23	11	358	mask23	0	1708661	0	1708461	eqm10_NoEyeNmodel1_dir	90	HV	gazeCOD	GazeCoDxp	1	400	0	1708161	-5	1708061
GazeCoD_1Model_male	8	1	36	<?xml version="1.0"?>\n<Clock xmlns:dt="urn:schemas-microsoft-com:datatypes"><Description dt:dt="string">E-Prime Primary Realtime Clock</Description><StartTime><Timestamp dt:dt="int">0</Timestamp><DateUtc dt:dt="string">2017-05-02T09:09:23Z</DateUtc></StartTime><FrequencyChanges><FrequencyChange><Frequency dt:dt="r8">3312871</Frequency><Timestamp dt:dt="r8">810782772</Timestamp><Current dt:dt="r8…	60.002	1	right	811437291	2017-02-05	11:09:23	09:09:23	female	380	{LEFTARROW}	49							0	1710834	1710628	{DOWNARROW}	206	1709506	1709078	928	left1,6	24	11	359	mask24	0	1710611	0	1710411	eqm10_NoEyeNmodel1_dir	90	HV	gazeCOD	GazeCoDxp	0	400	0	1710111	5	1710011
GazeCoD_1Model_male	8	1	36	<?xml version="1.0"?>\n<Clock xmlns:dt="urn:schemas-microsoft-com:datatypes"><Description dt:dt="string">E-Prime Primary Realtime Clock</Description><StartTime><Timestamp dt:dt="int">0</Timestamp><DateUtc dt:dt="string">2017-05-02T09:09:23Z</DateUtc></StartTime><FrequencyChanges><FrequencyChange><Frequency dt:dt="r8">3312871</Frequency><Timestamp dt:dt="r8">810782772</Timestamp><Current dt:dt="r8…	60.002	1	right	811437291	2017-02-05	11:09:23	09:09:23	female	381	{LEFTARROW}	55							0	1712586	1712378	{DOWNARROW}	208	1711260	1710844	916	left6,4	16	11	360	mask16	0	1712361	0	1712161	eqm10_NoEyeNmodel1_dir	90	H	gazeCOD	GazeCoDxp	0	400	0	1711861	1	1711761
GazeCoD_1Model_male	8	1	36	<?xml version="1.0"?>\n<Clock xmlns:dt="urn:schemas-microsoft-com:datatypes"><Description dt:dt="string">E-Prime Primary Realtime Clock</Description><StartTime><Timestamp dt:dt="int">0</Timestamp><DateUtc dt:dt="string">2017-05-02T09:09:23Z</DateUtc></StartTime><FrequencyChanges><FrequencyChange><Frequency dt:dt="r8">3312871</Frequency><Timestamp dt:dt="r8">810782772</Timestamp><Current dt:dt="r8…	60.002	1	right	811437291	2017-02-05	11:09:23	09:09:23	female	382	{RIGHTARROW}	42							0	1714322	1714144	{DOWNARROW}	178	1713030	1712611	919	right4,8	20	11	361	mask20	0	1714128	0	1713928	eqm10_NoEyeNmodel1_dir	90	H	gazeCOD	GazeCoDxp	0	400	0	1713628	-2	1713528
GazeCoD_1Model_male	8	1	36	<?xml version="1.0"?>\n<Clock xmlns:dt="urn:schemas-microsoft-com:datatypes"><Description dt:dt="string">E-Prime Primary Realtime Clock</Description><StartTime><Timestamp dt:dt="int">0</Timestamp><DateUtc dt:dt="string">2017-05-02T09:09:23Z</DateUtc></StartTime><FrequencyChanges><FrequencyChange><Frequency dt:dt="r8">3312871</Frequency><Timestamp dt:dt="r8">810782772</Timestamp><Current dt:dt="r8…	60.002	1	right	811437291	2017-02-05	11:09:23	09:09:23	female	383	{RIGHTARROW}	77							0	1715954	1715794	{RIGHTARROW}	160	1714669	1714344	825	right8	11	11	362	mask11	0	1715778	0	1715578	eqm10_NoEyeNmodel1_dir	0	V	gazeCOD	GazeCoDxp	1	400	0	1715278	9	1715178
GazeCoD_1Model_male	8	1	36	<?xml version="1.0"?>\n<Clock xmlns:dt="urn:schemas-microsoft-com:datatypes"><Description dt:dt="string">E-Prime Primary Realtime Clock</Description><StartTime><Timestamp dt:dt="int">0</Timestamp><DateUtc dt:dt="string">2017-05-02T09:09:23Z</DateUtc></StartTime><FrequencyChanges><FrequencyChange><Frequency dt:dt="r8">3312871</Frequency><Timestamp dt:dt="r8">810782772</Timestamp><Current dt:dt="r8…	60.002	1	right	811437291	2017-02-05	11:09:23	09:09:23	female	384	{LEFTARROW}	78							0	1717586	1717461	{LEFTARROW}	125	1716336	1715978	858	left8	28	11	363	mask28	0	1717444	0	1717244	eqm10_NoEyeNmodel1_dir	90	HV	gazeCOD	GazeCoDxp	1	400	0	1716944	8	1716844
GazeCoD_1Model_male	8	1	36	<?xml version="1.0"?>\n<Clock xmlns:dt="urn:schemas-microsoft-com:datatypes"><Description dt:dt="string">E-Prime Primary Realtime Clock</Description><StartTime><Timestamp dt:dt="int">0</Timestamp><DateUtc dt:dt="string">2017-05-02T09:09:23Z</DateUtc></StartTime><FrequencyChanges><FrequencyChange><Frequency dt:dt="r8">3312871</Frequency><Timestamp dt:dt="r8">810782772</Timestamp><Current dt:dt="r8…	60.002	1	right	811437291	2017-02-05	11:09:23	09:09:23	female	385	{LEFTARROW}	53							0	1719274	1719027	{DOWNARROW}	247	1717910	1717611	799	left4,8	15	12	364	mask15	0	1719011	0	1718811	eqm10_NoEyeNmodel1_dir	90	H	gazeCOD	GazeCoDxp	0	400	0	1718511	1	1718411
GazeCoD_1Model_male	8	1	36	<?xml version="1.0"?>\n<Clock xmlns:dt="urn:schemas-microsoft-com:datatypes"><Description dt:dt="string">E-Prime Primary Realtime Clock</Description><StartTime><Timestamp dt:dt="int">0</Timestamp><DateUtc dt:dt="string">2017-05-02T09:09:23Z</DateUtc></StartTime><FrequencyChanges><FrequencyChange><Frequency dt:dt="r8">3312871</Frequency><Timestamp dt:dt="r8">810782772</Timestamp><Current dt:dt="r8…	60.002	1	right	811437291	2017-02-05	11:09:23	09:09:23	female	386	{LEFTARROW}	55							0	1720930	1720711	{LEFTARROW}	219	1719595	1719294	801	left6,4	27	12	365	mask27	0	1720694	0	1720494	eqm10_NoEyeNmodel1_dir	90	HV	gazeCOD	GazeCoDxp	1	400	0	1720194	-1	1720094
GazeCoD_1Model_male	8	1	36	<?xml version="1.0"?>\n<Clock xmlns:dt="urn:schemas-microsoft-com:datatypes"><Description dt:dt="string">E-Prime Primary Realtime Clock</Description><StartTime><Timestamp dt:dt="int">0</Timestamp><DateUtc dt:dt="string">2017-05-02T09:09:23Z</DateUtc></StartTime><FrequencyChanges><FrequencyChange><Frequency dt:dt="r8">3312871</Frequency><Timestamp dt:dt="r8">810782772</Timestamp><Current dt:dt="r8…	60.002	1	right	811437291	2017-02-05	11:09:23	09:09:23	female	387	{RIGHTARROW}	46							0	1722506	1722377	{DOWNARROW}	129	1721254	1720944	810	right1,6	7	12	366	mask7	0	1722361	0	1722161	eqm10_NoEyeNmodel1_dir	0	V	gazeCOD	GazeCoDxp	0	400	0	1721861	7	1721761
GazeCoD_1Model_male	8	1	36	<?xml version="1.0"?>\n<Clock xmlns:dt="urn:schemas-microsoft-com:datatypes"><Description dt:dt="string">E-Prime Primary Realtime Clock</Description><StartTime><Timestamp dt:dt="int">0</Timestamp><DateUtc dt:dt="string">2017-05-02T09:09:23Z</DateUtc></StartTime><FrequencyChanges><FrequencyChange><Frequency dt:dt="r8">3312871</Frequency><Timestamp dt:dt="r8">810782772</Timestamp><Current dt:dt="r8…	60.002	1	right	811437291	2017-02-05	11:09:23	09:09:23	female	388	{RIGHTARROW}	44							0	1724338	1724061	{DOWNARROW}	277	1722947	1722527	920	right3,2	19	12	367	mask19	0	1724044	0	1723844	eqm10_NoEyeNmodel1_dir	90	H	gazeCOD	GazeCoDxp	0	400	0	1723544	-3	1723444
GazeCoD_1Model_male	8	1	36	<?xml version="1.0"?>\n<Clock xmlns:dt="urn:schemas-microsoft-com:datatypes"><Description dt:dt="string">E-Prime Primary Realtime Clock</Description><StartTime><Timestamp dt:dt="int">0</Timestamp><DateUtc dt:dt="string">2017-05-02T09:09:23Z</DateUtc></StartTime><FrequencyChanges><FrequencyChange><Frequency dt:dt="r8">3312871</Frequency><Timestamp dt:dt="r8">810782772</Timestamp><Current dt:dt="r8…	60.002	1	right	811437291	2017-02-05	11:09:23	09:09:23	female	389	{LEFTARROW}	51							0	1726186	1725927	{DOWNARROW}	259	1724804	1724361	943	left3,2	14	12	368	mask14	0	1725911	0	1725711	eqm10_NoEyeNmodel1_dir	90	H	gazeCOD	GazeCoDxp	0	400	0	1725411	7	1725311
GazeCoD_1Model_male	8	1	36	<?xml version="1.0"?>\n<Clock xmlns:dt="urn:schemas-microsoft-com:datatypes"><Description dt:dt="string">E-Prime Primary Realtime Clock</Description><StartTime><Timestamp dt:dt="int">0</Timestamp><DateUtc dt:dt="string">2017-05-02T09:09:23Z</DateUtc></StartTime><FrequencyChanges><FrequencyChange><Frequency dt:dt="r8">3312871</Frequency><Timestamp dt:dt="r8">810782772</Timestamp><Current dt:dt="r8…	60.002	1	right	811437291	2017-02-05	11:09:23	09:09:23	female	390	{RIGHTARROW}	40							0	1729594	1727594	{RIGHTARROW}	2000	1726470	1726211	759	right6,4	10	12	369	mask10	0	1727577	0	1727377	eqm10_NoEyeNmodel1_dir	0	V	gazeCOD	GazeCoDxp	1	400	0	1727077	7	1726977
GazeCoD_1Model_male	8	1	36	<?xml version="1.0"?>\n<Clock xmlns:dt="urn:schemas-microsoft-com:datatypes"><Description dt:dt="string">E-Prime Primary Realtime Clock</Description><StartTime><Timestamp dt:dt="int">0</Timestamp><DateUtc dt:dt="string">2017-05-02T09:09:23Z</DateUtc></StartTime><FrequencyChanges><FrequencyChange><Frequency dt:dt="r8">3312871</Frequency><Timestamp dt:dt="r8">810782772</Timestamp><Current dt:dt="r8…	60.002	1	right	811437291	2017-02-05	11:09:23	09:09:23	female	391	{RIGHTARROW}	44							0	1731282	1731060	{RIGHTARROW}	222	1729947	1729610	837	right3,2	30	12	370	mask30	0	1731044	0	1730844	eqm10_NoEyeNmodel1_dir	90	HV	gazeCOD	GazeCoDxp	1	400	0	1730544	-3	1730444
GazeCoD_1Model_male	8	1	36	<?xml version="1.0"?>\n<Clock xmlns:dt="urn:schemas-microsoft-com:datatypes"><Description dt:dt="string">E-Prime Primary Realtime Clock</Description><StartTime><Timestamp dt:dt="int">0</Timestamp><DateUtc dt:dt="string">2017-05-02T09:09:23Z</DateUtc></StartTime><FrequencyChanges><FrequencyChange><Frequency dt:dt="r8">3312871</Frequency><Timestamp dt:dt="r8">810782772</Timestamp><Current dt:dt="r8…	60.002	1	right	811437291	2017-02-05	11:09:23	09:09:23	female	392	{LEFTARROW}	51							0	1733234	1732810	{DOWNARROW}	424	1731689	1731294	895	left3,2	25	12	371	mask25	0	1732794	0	1732594	eqm10_NoEyeNmodel1_dir	90	HV	gazeCOD	GazeCoDxp	0	400	0	1732294	5	1732194
GazeCoD_1Model_male	8	1	36	<?xml version="1.0"?>\n<Clock xmlns:dt="urn:schemas-microsoft-com:datatypes"><Description dt:dt="string">E-Prime Primary Realtime Clock</Description><StartTime><Timestamp dt:dt="int">0</Timestamp><DateUtc dt:dt="string">2017-05-02T09:09:23Z</DateUtc></StartTime><FrequencyChanges><FrequencyChange><Frequency dt:dt="r8">3312871</Frequency><Timestamp dt:dt="r8">810782772</Timestamp><Current dt:dt="r8…	60.002	1	right	811437291	2017-02-05	11:09:23	09:09:23	female	393	{RIGHTARROW}	46							0	1734962	1734677	{DOWNARROW}	285	1733560	1733244	816	right1,6	29	12	372	mask29	0	1734660	0	1734460	eqm10_NoEyeNmodel1_dir	90	HV	gazeCOD	GazeCoDxp	0	400	0	1734160	0	1734060
GazeCoD_1Model_male	8	1	36	<?xml version="1.0"?>\n<Clock xmlns:dt="urn:schemas-microsoft-com:datatypes"><Description dt:dt="string">E-Prime Primary Realtime Clock</Description><StartTime><Timestamp dt:dt="int">0</Timestamp><DateUtc dt:dt="string">2017-05-02T09:09:23Z</DateUtc></StartTime><FrequencyChanges><FrequencyChange><Frequency dt:dt="r8">3312871</Frequency><Timestamp dt:dt="r8">810782772</Timestamp><Current dt:dt="r8…	60.002	1	right	811437291	2017-02-05	11:09:23	09:09:23	female	394	{LEFTARROW}	78							0	1736690	1736394	{LEFTARROW}	296	1735267	1734977	790	left8	28	12	373	mask28	0	1736377	0	1736177	eqm10_NoEyeNmodel1_dir	90	HV	gazeCOD	GazeCoDxp	1	400	0	1735877	10	1735777
GazeCoD_1Model_male	8	1	36	<?xml version="1.0"?>\n<Clock xmlns:dt="urn:schemas-microsoft-com:datatypes"><Description dt:dt="string">E-Prime Primary Realtime Clock</Description><StartTime><Timestamp dt:dt="int">0</Timestamp><DateUtc dt:dt="string">2017-05-02T09:09:23Z</DateUtc></StartTime><FrequencyChanges><FrequencyChange><Frequency dt:dt="r8">3312871</Frequency><Timestamp dt:dt="r8">810782772</Timestamp><Current dt:dt="r8…	60.002	1	right	811437291	2017-02-05	11:09:23	09:09:23	female	395	{RIGHTARROW}	42							0	1738522	1738260	{RIGHTARROW}	262	1737143	1736710	933	right4,8	31	12	374	mask31	0	1738244	0	1738044	eqm10_NoEyeNmodel1_dir	90	HV	gazeCOD	GazeCoDxp	1	400	0	1737744	1	1737644
GazeCoD_1Model_male	8	1	36	<?xml version="1.0"?>\n<Clock xmlns:dt="urn:schemas-microsoft-com:datatypes"><Description dt:dt="string">E-Prime Primary Realtime Clock</Description><StartTime><Timestamp dt:dt="int">0</Timestamp><DateUtc dt:dt="string">2017-05-02T09:09:23Z</DateUtc></StartTime><FrequencyChanges><FrequencyChange><Frequency dt:dt="r8">3312871</Frequency><Timestamp dt:dt="r8">810782772</Timestamp><Current dt:dt="r8…	60.002	1	right	811437291	2017-02-05	11:09:23	09:09:23	female	396	{RIGHTARROW}	40							0	1740186	1740077	{RIGHTARROW}	108	1738960	1738544	916	right6,4	21	12	375	mask21	0	1740060	0	1739860	eqm10_NoEyeNmodel1_dir	90	H	gazeCOD	GazeCoDxp	1	400	0	1739560	0	1739460
GazeCoD_1Model_male	8	1	36	<?xml version="1.0"?>\n<Clock xmlns:dt="urn:schemas-microsoft-com:datatypes"><Description dt:dt="string">E-Prime Primary Realtime Clock</Description><StartTime><Timestamp dt:dt="int">0</Timestamp><DateUtc dt:dt="string">2017-05-02T09:09:23Z</DateUtc></StartTime><FrequencyChanges><FrequencyChange><Frequency dt:dt="r8">3312871</Frequency><Timestamp dt:dt="r8">810782772</Timestamp><Current dt:dt="r8…	60.002	1	right	811437291	2017-02-05	11:09:23	09:09:23	female	397	{RIGHTARROW}	46							0	1743121	1741610	{DOWNARROW}	1511	1740490	1740210	780	right1,6	18	12	376	mask18	0	1741593	0	1741393	eqm10_NoEyeNmodel1_dir	90	H	gazeCOD	GazeCoDxp	0	400	0	1741093	3	1740993
GazeCoD_1Model_male	8	1	36	<?xml version="1.0"?>\n<Clock xmlns:dt="urn:schemas-microsoft-com:datatypes"><Description dt:dt="string">E-Prime Primary Realtime Clock</Description><StartTime><Timestamp dt:dt="int">0</Timestamp><DateUtc dt:dt="string">2017-05-02T09:09:23Z</DateUtc></StartTime><FrequencyChanges><FrequencyChange><Frequency dt:dt="r8">3312871</Frequency><Timestamp dt:dt="r8">810782772</Timestamp><Current dt:dt="r8…	60.002	1	right	811437291	2017-02-05	11:09:23	09:09:23	female	398	{LEFTARROW}	78							0	1745073	1744760	{LEFTARROW}	313	1743635	1743143	992	left8	17	12	377	mask17	0	1744743	0	1744543	eqm10_NoEyeNmodel1_dir	90	H	gazeCOD	GazeCoDxp	1	400	0	1744243	8	1744143
GazeCoD_1Model_male	8	1	36	<?xml version="1.0"?>\n<Clock xmlns:dt="urn:schemas-microsoft-com:datatypes"><Description dt:dt="string">E-Prime Primary Realtime Clock</Description><StartTime><Timestamp dt:dt="int">0</Timestamp><DateUtc dt:dt="string">2017-05-02T09:09:23Z</DateUtc></StartTime><FrequencyChanges><FrequencyChange><Frequency dt:dt="r8">3312871</Frequency><Timestamp dt:dt="r8">810782772</Timestamp><Current dt:dt="r8…	60.002	1	right	811437291	2017-02-05	11:09:23	09:09:23	female	399	{RIGHTARROW}	44							0	1747025	1746643	{RIGHTARROW}	382	1745527	1745093	934	right3,2	8	12	378	mask8	0	1746627	0	1746427	eqm10_NoEyeNmodel1_dir	0	V	gazeCOD	GazeCoDxp	1	400	0	1746127	0	1746027
GazeCoD_1Model_male	8	1	36	<?xml version="1.0"?>\n<Clock xmlns:dt="urn:schemas-microsoft-com:datatypes"><Description dt:dt="string">E-Prime Primary Realtime Clock</Description><StartTime><Timestamp dt:dt="int">0</Timestamp><DateUtc dt:dt="string">2017-05-02T09:09:23Z</DateUtc></StartTime><FrequencyChanges><FrequencyChange><Frequency dt:dt="r8">3312871</Frequency><Timestamp dt:dt="r8">810782772</Timestamp><Current dt:dt="r8…	60.002	1	right	811437291	2017-02-05	11:09:23	09:09:23	female	400	{LEFTARROW}	49							0	1748841	1748643	{DOWNARROW}	198	1747532	1747043	989	left1,6	13	12	379	mask13	0	1748627	0	1748427	eqm10_NoEyeNmodel1_dir	90	H	gazeCOD	GazeCoDxp	0	400	0	1748127	-5	1748027
GazeCoD_1Model_male	8	1	36	<?xml version="1.0"?>\n<Clock xmlns:dt="urn:schemas-microsoft-com:datatypes"><Description dt:dt="string">E-Prime Primary Realtime Clock</Description><StartTime><Timestamp dt:dt="int">0</Timestamp><DateUtc dt:dt="string">2017-05-02T09:09:23Z</DateUtc></StartTime><FrequencyChanges><FrequencyChange><Frequency dt:dt="r8">3312871</Frequency><Timestamp dt:dt="r8">810782772</Timestamp><Current dt:dt="r8…	60.002	1	right	811437291	2017-02-05	11:09:23	09:09:23	female	401	{DOWNARROW}	79							0	1750449	1750260	{DOWNARROW}	189	1749140	1748860	780	DG0	12	12	380	mask12	0	1750243	0	1750043	eqm10_NoEyeNmodel1_dir	90	H	gazeCOD	GazeCoDxp	1	400	0	1749743	3	1749643
GazeCoD_1Model_male	8	1	36	<?xml version="1.0"?>\n<Clock xmlns:dt="urn:schemas-microsoft-com:datatypes"><Description dt:dt="string">E-Prime Primary Realtime Clock</Description><StartTime><Timestamp dt:dt="int">0</Timestamp><DateUtc dt:dt="string">2017-05-02T09:09:23Z</DateUtc></StartTime><FrequencyChanges><FrequencyChange><Frequency dt:dt="r8">3312871</Frequency><Timestamp dt:dt="r8">810782772</Timestamp><Current dt:dt="r8…	60.002	1	right	811437291	2017-02-05	11:09:23	09:09:23	female	402	{RIGHTARROW}	77							0	1752049	1751860	{RIGHTARROW}	189	1750742	1750460	782	right8	22	12	381	mask22	0	1751843	0	1751643	eqm10_NoEyeNmodel1_dir	90	H	gazeCOD	GazeCoDxp	1	400	0	1751343	1	1751243
GazeCoD_1Model_male	8	1	36	<?xml version="1.0"?>\n<Clock xmlns:dt="urn:schemas-microsoft-com:datatypes"><Description dt:dt="string">E-Prime Primary Realtime Clock</Description><StartTime><Timestamp dt:dt="int">0</Timestamp><DateUtc dt:dt="string">2017-05-02T09:09:23Z</DateUtc></StartTime><FrequencyChanges><FrequencyChange><Frequency dt:dt="r8">3312871</Frequency><Timestamp dt:dt="r8">810782772</Timestamp><Current dt:dt="r8…	60.002	1	right	811437291	2017-02-05	11:09:23	09:09:23	female	403	{LEFTARROW}	53							0	1755025	1753676	{LEFTARROW}	1349	1752556	1752060	996	left4,8	4	12	382	mask4	0	1753660	0	1753460	eqm10_NoEyeNmodel1_dir	0	V	gazeCOD	GazeCoDxp	1	400	0	1753160	4	1753060
GazeCoD_1Model_male	8	1	36	<?xml version="1.0"?>\n<Clock xmlns:dt="urn:schemas-microsoft-com:datatypes"><Description dt:dt="string">E-Prime Primary Realtime Clock</Description><StartTime><Timestamp dt:dt="int">0</Timestamp><DateUtc dt:dt="string">2017-05-02T09:09:23Z</DateUtc></StartTime><FrequencyChanges><FrequencyChange><Frequency dt:dt="r8">3312871</Frequency><Timestamp dt:dt="r8">810782772</Timestamp><Current dt:dt="r8…	60.002	1	right	811437291	2017-02-05	11:09:23	09:09:23	female	404	{LEFTARROW}	55							0	1756633	1756443	{DOWNARROW}	190	1755330	1755043	787	left6,4	5	12	383	mask5	0	1756426	0	1756226	eqm10_NoEyeNmodel1_dir	0	V	gazeCOD	GazeCoDxp	0	400	0	1755926	-4	1755826
GazeCoD_1Model_male	8	1	36	<?xml version="1.0"?>\n<Clock xmlns:dt="urn:schemas-microsoft-com:datatypes"><Description dt:dt="string">E-Prime Primary Realtime Clock</Description><StartTime><Timestamp dt:dt="int">0</Timestamp><DateUtc dt:dt="string">2017-05-02T09:09:23Z</DateUtc></StartTime><FrequencyChanges><FrequencyChange><Frequency dt:dt="r8">3312871</Frequency><Timestamp dt:dt="r8">810782772</Timestamp><Current dt:dt="r8…	60.002	1	right	811437291	2017-02-05	11:09:23	09:09:23	female	405	{DOWNARROW}	79							0	1759273	1758076	{RIGHTARROW}	1197	1756959	1756643	816	DG0	23	12	384	mask23	0	1758060	0	1757860	eqm10_NoEyeNmodel1_dir	90	HV	gazeCOD	GazeCoDxp	0	400	0	1757560	1	1757460
GazeCoD_1Model_male	8	1	36	<?xml version="1.0"?>\n<Clock xmlns:dt="urn:schemas-microsoft-com:datatypes"><Description dt:dt="string">E-Prime Primary Realtime Clock</Description><StartTime><Timestamp dt:dt="int">0</Timestamp><DateUtc dt:dt="string">2017-05-02T09:09:23Z</DateUtc></StartTime><FrequencyChanges><FrequencyChange><Frequency dt:dt="r8">3312871</Frequency><Timestamp dt:dt="r8">810782772</Timestamp><Current dt:dt="r8…	60.002	1	right	811437291	2017-02-05	11:09:23	09:09:23	female	406	{LEFTARROW}	49							0	1760937	1760743	{DOWNARROW}	194	1759622	1759293	829	left1,6	2	12	385	mask2	0	1760726	0	1760526	eqm10_NoEyeNmodel1_dir	0	V	gazeCOD	GazeCoDxp	0	400	0	1760226	4	1760126
GazeCoD_1Model_male	8	1	36	<?xml version="1.0"?>\n<Clock xmlns:dt="urn:schemas-microsoft-com:datatypes"><Description dt:dt="string">E-Prime Primary Realtime Clock</Description><StartTime><Timestamp dt:dt="int">0</Timestamp><DateUtc dt:dt="string">2017-05-02T09:09:23Z</DateUtc></StartTime><FrequencyChanges><FrequencyChange><Frequency dt:dt="r8">3312871</Frequency><Timestamp dt:dt="r8">810782772</Timestamp><Current dt:dt="r8…	60.002	1	right	811437291	2017-02-05	11:09:23	09:09:23	female	407	{RIGHTARROW}	77							0	1766465	1765326	{RIGHTARROW}	1139	1764207	1763943	764	right8	11	12	386	mask11	0	1765309	0	1765109	eqm10_NoEyeNmodel1_dir	0	V	gazeCOD	GazeCoDxp	1	400	0	1764809	2	1764709
GazeCoD_1Model_male	8	1	36	<?xml version="1.0"?>\n<Clock xmlns:dt="urn:schemas-microsoft-com:datatypes"><Description dt:dt="string">E-Prime Primary Realtime Clock</Description><StartTime><Timestamp dt:dt="int">0</Timestamp><DateUtc dt:dt="string">2017-05-02T09:09:23Z</DateUtc></StartTime><FrequencyChanges><FrequencyChange><Frequency dt:dt="r8">3312871</Frequency><Timestamp dt:dt="r8">810782772</Timestamp><Current dt:dt="r8…	60.002	1	right	811437291	2017-02-05	11:09:23	09:09:23	female	408	{LEFTARROW}	51							0	1768081	1767959	{DOWNARROW}	122	1766841	1766476	865	left3,2	3	12	387	mask3	0	1767943	0	1767743	eqm10_NoEyeNmodel1_dir	0	V	gazeCOD	GazeCoDxp	0	400	0	1767443	2	1767343
GazeCoD_1Model_male	8	1	36	<?xml version="1.0"?>\n<Clock xmlns:dt="urn:schemas-microsoft-com:datatypes"><Description dt:dt="string">E-Prime Primary Realtime Clock</Description><StartTime><Timestamp dt:dt="int">0</Timestamp><DateUtc dt:dt="string">2017-05-02T09:09:23Z</DateUtc></StartTime><FrequencyChanges><FrequencyChange><Frequency dt:dt="r8">3312871</Frequency><Timestamp dt:dt="r8">810782772</Timestamp><Current dt:dt="r8…	60.002	1	right	811437291	2017-02-05	11:09:23	09:09:23	female	409	{LEFTARROW}	49							0	1769785	1769593	{DOWNARROW}	192	1768478	1768093	885	left1,6	24	12	388	mask24	0	1769576	0	1769376	eqm10_NoEyeNmodel1_dir	90	HV	gazeCOD	GazeCoDxp	0	400	0	1769076	-2	1768976
GazeCoD_1Model_male	8	1	36	<?xml version="1.0"?>\n<Clock xmlns:dt="urn:schemas-microsoft-com:datatypes"><Description dt:dt="string">E-Prime Primary Realtime Clock</Description><StartTime><Timestamp dt:dt="int">0</Timestamp><DateUtc dt:dt="string">2017-05-02T09:09:23Z</DateUtc></StartTime><FrequencyChanges><FrequencyChange><Frequency dt:dt="r8">3312871</Frequency><Timestamp dt:dt="r8">810782772</Timestamp><Current dt:dt="r8…	60.002	1	right	811437291	2017-02-05	11:09:23	09:09:23	female	410	{RIGHTARROW}	42							0	1771576	1771309	{RIGHTARROW}	267	1770185	1769809	876	right4,8	20	12	389	mask20	0	1771292	0	1771092	eqm10_NoEyeNmodel1_dir	90	H	gazeCOD	GazeCoDxp	1	400	0	1770792	7	1770692
GazeCoD_1Model_male	8	1	36	<?xml version="1.0"?>\n<Clock xmlns:dt="urn:schemas-microsoft-com:datatypes"><Description dt:dt="string">E-Prime Primary Realtime Clock</Description><StartTime><Timestamp dt:dt="int">0</Timestamp><DateUtc dt:dt="string">2017-05-02T09:09:23Z</DateUtc></StartTime><FrequencyChanges><FrequencyChange><Frequency dt:dt="r8">3312871</Frequency><Timestamp dt:dt="r8">810782772</Timestamp><Current dt:dt="r8…	60.002	1	right	811437291	2017-02-05	11:09:23	09:09:23	female	411	{DOWNARROW}	79							0	1773416	1773176	{DOWNARROW}	240	1772060	1771592	968	DG0	1	12	390	mask1	0	1773159	0	1772959	eqm10_NoEyeNmodel1_dir	0	V	gazeCOD	GazeCoDxp	1	400	0	1772659	-1	1772559
GazeCoD_1Model_male	8	1	36	<?xml version="1.0"?>\n<Clock xmlns:dt="urn:schemas-microsoft-com:datatypes"><Description dt:dt="string">E-Prime Primary Realtime Clock</Description><StartTime><Timestamp dt:dt="int">0</Timestamp><DateUtc dt:dt="string">2017-05-02T09:09:23Z</DateUtc></StartTime><FrequencyChanges><FrequencyChange><Frequency dt:dt="r8">3312871</Frequency><Timestamp dt:dt="r8">810782772</Timestamp><Current dt:dt="r8…	60.002	1	right	811437291	2017-02-05	11:09:23	09:09:23	female	412	{RIGHTARROW}	40							0	1775056	1774959	{RIGHTARROW}	97	1773840	1773426	914	right6,4	32	12	391	mask32	0	1774942	0	1774742	eqm10_NoEyeNmodel1_dir	90	HV	gazeCOD	GazeCoDxp	1	400	0	1774442	2	1774342
GazeCoD_1Model_male	8	1	36	<?xml version="1.0"?>\n<Clock xmlns:dt="urn:schemas-microsoft-com:datatypes"><Description dt:dt="string">E-Prime Primary Realtime Clock</Description><StartTime><Timestamp dt:dt="int">0</Timestamp><DateUtc dt:dt="string">2017-05-02T09:09:23Z</DateUtc></StartTime><FrequencyChanges><FrequencyChange><Frequency dt:dt="r8">3312871</Frequency><Timestamp dt:dt="r8">810782772</Timestamp><Current dt:dt="r8…	60.002	1	right	811437291	2017-02-05	11:09:23	09:09:23	female	413	{LEFTARROW}	53							0	1776912	1776526	{LEFTARROW}	386	1775402	1775076	826	left4,8	26	12	392	mask26	0	1776509	0	1776309	eqm10_NoEyeNmodel1_dir	90	HV	gazeCOD	GazeCoDxp	1	400	0	1776009	7	1775909
GazeCoD_1Model_male	8	1	36	<?xml version="1.0"?>\n<Clock xmlns:dt="urn:schemas-microsoft-com:datatypes"><Description dt:dt="string">E-Prime Primary Realtime Clock</Description><StartTime><Timestamp dt:dt="int">0</Timestamp><DateUtc dt:dt="string">2017-05-02T09:09:23Z</DateUtc></StartTime><FrequencyChanges><FrequencyChange><Frequency dt:dt="r8">3312871</Frequency><Timestamp dt:dt="r8">810782772</Timestamp><Current dt:dt="r8…	60.002	1	right	811437291	2017-02-05	11:09:23	09:09:23	female	414	{RIGHTARROW}	42							0	1778792	1778476	{RIGHTARROW}	316	1777360	1776926	934	right4,8	9	12	393	mask9	0	1778459	0	1778259	eqm10_NoEyeNmodel1_dir	0	V	gazeCOD	GazeCoDxp	1	400	0	1777959	-1	1777859
GazeCoD_1Model_male	8	1	36	<?xml version="1.0"?>\n<Clock xmlns:dt="urn:schemas-microsoft-com:datatypes"><Description dt:dt="string">E-Prime Primary Realtime Clock</Description><StartTime><Timestamp dt:dt="int">0</Timestamp><DateUtc dt:dt="string">2017-05-02T09:09:23Z</DateUtc></StartTime><FrequencyChanges><FrequencyChange><Frequency dt:dt="r8">3312871</Frequency><Timestamp dt:dt="r8">810782772</Timestamp><Current dt:dt="r8…	60.002	1	right	811437291	2017-02-05	11:09:23	09:09:23	female	415	{LEFTARROW}	55							0	1780520	1780292	{DOWNARROW}	228	1779177	1778809	868	left6,4	16	12	394	mask16	0	1780275	-1	1780075	eqm10_NoEyeNmodel1_dir	90	H	gazeCOD	GazeCoDxp	0	400	0	1779776	-1	1779676
GazeCoD_1Model_male	8	1	36	<?xml version="1.0"?>\n<Clock xmlns:dt="urn:schemas-microsoft-com:datatypes"><Description dt:dt="string">E-Prime Primary Realtime Clock</Description><StartTime><Timestamp dt:dt="int">0</Timestamp><DateUtc dt:dt="string">2017-05-02T09:09:23Z</DateUtc></StartTime><FrequencyChanges><FrequencyChange><Frequency dt:dt="r8">3312871</Frequency><Timestamp dt:dt="r8">810782772</Timestamp><Current dt:dt="r8…	60.002	1	right	811437291	2017-02-05	11:09:23	09:09:23	female	416	{LEFTARROW}	78							0	1782224	1781925	{LEFTARROW}	299	1780805	1780542	763	left8	6	12	395	mask6	0	1781909	0	1781709	eqm10_NoEyeNmodel1_dir	0	V	gazeCOD	GazeCoDxp	1	400	0	1781409	4	1781309
GazeCoD_1Model_male	8	1	36	<?xml version="1.0"?>\n<Clock xmlns:dt="urn:schemas-microsoft-com:datatypes"><Description dt:dt="string">E-Prime Primary Realtime Clock</Description><StartTime><Timestamp dt:dt="int">0</Timestamp><DateUtc dt:dt="string">2017-05-02T09:09:23Z</DateUtc></StartTime><FrequencyChanges><FrequencyChange><Frequency dt:dt="r8">3312871</Frequency><Timestamp dt:dt="r8">810782772</Timestamp><Current dt:dt="r8…	60.002	1	right	811437291	2017-02-05	11:09:23	09:09:23	female	417	{RIGHTARROW}	77							0	1784008	1783709	{RIGHTARROW}	299	1782594	1782242	852	right8	33	12	396	mask33	0	1783692	0	1783492	eqm10_NoEyeNmodel1_dir	90	HV	gazeCOD	GazeCoDxp	1	400	0	1783192	-2	1783092
GazeCoD_1Model_male	8	1	36	<?xml version="1.0"?>\n<Clock xmlns:dt="urn:schemas-microsoft-com:datatypes"><Description dt:dt="string">E-Prime Primary Realtime Clock</Description><StartTime><Timestamp dt:dt="int">0</Timestamp><DateUtc dt:dt="string">2017-05-02T09:09:23Z</DateUtc></StartTime><FrequencyChanges><FrequencyChange><Frequency dt:dt="r8">3312871</Frequency><Timestamp dt:dt="r8">810782772</Timestamp><Current dt:dt="r8…	60.002	1	right	811437291	2017-02-05	11:09:23	09:09:23	female	418	{LEFTARROW}	78							0	1785688	1785409	{DOWNARROW}	279	1784284	1784025	759	left8	17	13	397	mask17	0	1785392	0	1785192	eqm10_NoEyeNmodel1_dir	90	H	gazeCOD	GazeCoDxp	0	400	0	1784892	8	1784792
GazeCoD_1Model_male	8	1	36	<?xml version="1.0"?>\n<Clock xmlns:dt="urn:schemas-microsoft-com:datatypes"><Description dt:dt="string">E-Prime Primary Realtime Clock</Description><StartTime><Timestamp dt:dt="int">0</Timestamp><DateUtc dt:dt="string">2017-05-02T09:09:23Z</DateUtc></StartTime><FrequencyChanges><FrequencyChange><Frequency dt:dt="r8">3312871</Frequency><Timestamp dt:dt="r8">810782772</Timestamp><Current dt:dt="r8…	60.002	1	right	811437291	2017-02-05	11:09:23	09:09:23	female	419	{LEFTARROW}	53							0	1787704	1787275	{DOWNARROW}	429	1786164	1785709	955	left4,8	4	13	398	mask4	0	1787259	0	1787059	eqm10_NoEyeNmodel1_dir	0	V	gazeCOD	GazeCoDxp	0	400	0	1786759	-5	1786659
GazeCoD_1Model_male	8	1	36	<?xml version="1.0"?>\n<Clock xmlns:dt="urn:schemas-microsoft-com:datatypes"><Description dt:dt="string">E-Prime Primary Realtime Clock</Description><StartTime><Timestamp dt:dt="int">0</Timestamp><DateUtc dt:dt="string">2017-05-02T09:09:23Z</DateUtc></StartTime><FrequencyChanges><FrequencyChange><Frequency dt:dt="r8">3312871</Frequency><Timestamp dt:dt="r8">810782772</Timestamp><Current dt:dt="r8…	60.002	1	right	811437291	2017-02-05	11:09:23	09:09:23	female	420	{RIGHTARROW}	40							0	1789536	1789259	{RIGHTARROW}	277	1788139	1787725	914	right6,4	32	13	399	mask32	0	1789242	0	1789042	eqm10_NoEyeNmodel1_dir	90	HV	gazeCOD	GazeCoDxp	1	400	0	1788742	3	1788642
GazeCoD_1Model_male	8	1	36	<?xml version="1.0"?>\n<Clock xmlns:dt="urn:schemas-microsoft-com:datatypes"><Description dt:dt="string">E-Prime Primary Realtime Clock</Description><StartTime><Timestamp dt:dt="int">0</Timestamp><DateUtc dt:dt="string">2017-05-02T09:09:23Z</DateUtc></StartTime><FrequencyChanges><FrequencyChange><Frequency dt:dt="r8">3312871</Frequency><Timestamp dt:dt="r8">810782772</Timestamp><Current dt:dt="r8…	60.002	1	right	811437291	2017-02-05	11:09:23	09:09:23	female	421	{RIGHTARROW}	42							0	1791216	1791025	{RIGHTARROW}	191	1789899	1789559	840	right4,8	9	13	400	mask9	0	1791009	0	1790809	eqm10_NoEyeNmodel1_dir	0	V	gazeCOD	GazeCoDxp	1	400	0	1790509	10	1790409
GazeCoD_1Model_male	8	1	36	<?xml version="1.0"?>\n<Clock xmlns:dt="urn:schemas-microsoft-com:datatypes"><Description dt:dt="string">E-Prime Primary Realtime Clock</Description><StartTime><Timestamp dt:dt="int">0</Timestamp><DateUtc dt:dt="string">2017-05-02T09:09:23Z</DateUtc></StartTime><FrequencyChanges><FrequencyChange><Frequency dt:dt="r8">3312871</Frequency><Timestamp dt:dt="r8">810782772</Timestamp><Current dt:dt="r8…	60.002	1	right	811437291	2017-02-05	11:09:23	09:09:23	female	422	{RIGHTARROW}	44							0	1792928	1792825	{RIGHTARROW}	103	1791700	1791225	975	right3,2	30	13	401	mask30	0	1792808	0	1792608	eqm10_NoEyeNmodel1_dir	90	HV	gazeCOD	GazeCoDxp	1	400	0	1792308	8	1792208
GazeCoD_1Model_male	8	1	36	<?xml version="1.0"?>\n<Clock xmlns:dt="urn:schemas-microsoft-com:datatypes"><Description dt:dt="string">E-Prime Primary Realtime Clock</Description><StartTime><Timestamp dt:dt="int">0</Timestamp><DateUtc dt:dt="string">2017-05-02T09:09:23Z</DateUtc></StartTime><FrequencyChanges><FrequencyChange><Frequency dt:dt="r8">3312871</Frequency><Timestamp dt:dt="r8">810782772</Timestamp><Current dt:dt="r8…	60.002	1	right	811437291	2017-02-05	11:09:23	09:09:23	female	423	{LEFTARROW}	51							0	1795296	1794342	{DOWNARROW}	954	1793225	1792942	783	left3,2	25	13	402	mask25	0	1794325	0	1794125	eqm10_NoEyeNmodel1_dir	90	HV	gazeCOD	GazeCoDxp	0	400	0	1793825	0	1793725
GazeCoD_1Model_male	8	1	36	<?xml version="1.0"?>\n<Clock xmlns:dt="urn:schemas-microsoft-com:datatypes"><Description dt:dt="string">E-Prime Primary Realtime Clock</Description><StartTime><Timestamp dt:dt="int">0</Timestamp><DateUtc dt:dt="string">2017-05-02T09:09:23Z</DateUtc></StartTime><FrequencyChanges><FrequencyChange><Frequency dt:dt="r8">3312871</Frequency><Timestamp dt:dt="r8">810782772</Timestamp><Current dt:dt="r8…	60.002	1	right	811437291	2017-02-05	11:09:23	09:09:23	female	424	{LEFTARROW}	53							0	1797128	1796858	{DOWNARROW}	270	1795735	1795308	927	left4,8	15	13	403	mask15	0	1796842	0	1796642	eqm10_NoEyeNmodel1_dir	90	H	gazeCOD	GazeCoDxp	0	400	0	1796342	7	1796242
GazeCoD_1Model_male	8	1	36	<?xml version="1.0"?>\n<Clock xmlns:dt="urn:schemas-microsoft-com:datatypes"><Description dt:dt="string">E-Prime Primary Realtime Clock</Description><StartTime><Timestamp dt:dt="int">0</Timestamp><DateUtc dt:dt="string">2017-05-02T09:09:23Z</DateUtc></StartTime><FrequencyChanges><FrequencyChange><Frequency dt:dt="r8">3312871</Frequency><Timestamp dt:dt="r8">810782772</Timestamp><Current dt:dt="r8…	60.002	1	right	811437291	2017-02-05	11:09:23	09:09:23	female	425	{LEFTARROW}	55							0	1798736	1798575	{DOWNARROW}	161	1797460	1797142	818	left6,4	5	13	404	mask5	0	1798558	0	1798358	eqm10_NoEyeNmodel1_dir	0	V	gazeCOD	GazeCoDxp	0	400	0	1798058	-2	1797958
GazeCoD_1Model_male	8	1	36	<?xml version="1.0"?>\n<Clock xmlns:dt="urn:schemas-microsoft-com:datatypes"><Description dt:dt="string">E-Prime Primary Realtime Clock</Description><StartTime><Timestamp dt:dt="int">0</Timestamp><DateUtc dt:dt="string">2017-05-02T09:09:23Z</DateUtc></StartTime><FrequencyChanges><FrequencyChange><Frequency dt:dt="r8">3312871</Frequency><Timestamp dt:dt="r8">810782772</Timestamp><Current dt:dt="r8…	60.002	1	right	811437291	2017-02-05	11:09:23	09:09:23	female	426	{LEFTARROW}	53							0	1800824	1800192	{DOWNARROW}	631	1799076	1798758	818	left4,8	26	13	405	mask26	0	1800175	0	1799975	eqm10_NoEyeNmodel1_dir	90	HV	gazeCOD	GazeCoDxp	0	400	0	1799675	-1	1799575
GazeCoD_1Model_male	8	1	36	<?xml version="1.0"?>\n<Clock xmlns:dt="urn:schemas-microsoft-com:datatypes"><Description dt:dt="string">E-Prime Primary Realtime Clock</Description><StartTime><Timestamp dt:dt="int">0</Timestamp><DateUtc dt:dt="string">2017-05-02T09:09:23Z</DateUtc></StartTime><FrequencyChanges><FrequencyChange><Frequency dt:dt="r8">3312871</Frequency><Timestamp dt:dt="r8">810782772</Timestamp><Current dt:dt="r8…	60.002	1	right	811437291	2017-02-05	11:09:23	09:09:23	female	427	{LEFTARROW}	55							0	1802807	1802208	{DOWNARROW}	599	1801097	1800841	756	left6,4	16	13	406	mask16	0	1802191	-1	1801991	eqm10_NoEyeNmodel1_dir	90	H	gazeCOD	GazeCoDxp	0	400	0	1801692	-5	1801592
GazeCoD_1Model_male	8	1	36	<?xml version="1.0"?>\n<Clock xmlns:dt="urn:schemas-microsoft-com:datatypes"><Description dt:dt="string">E-Prime Primary Realtime Clock</Description><StartTime><Timestamp dt:dt="int">0</Timestamp><DateUtc dt:dt="string">2017-05-02T09:09:23Z</DateUtc></StartTime><FrequencyChanges><FrequencyChange><Frequency dt:dt="r8">3312871</Frequency><Timestamp dt:dt="r8">810782772</Timestamp><Current dt:dt="r8…	60.002	1	right	811437291	2017-02-05	11:09:23	09:09:23	female	428	{RIGHTARROW}	77							0	1804647	1804375	{RIGHTARROW}	272	1803250	1802825	925	right8	33	13	407	mask33	0	1804358	0	1804158	eqm10_NoEyeNmodel1_dir	90	HV	gazeCOD	GazeCoDxp	1	400	0	1803858	8	1803758
GazeCoD_1Model_male	8	1	36	<?xml version="1.0"?>\n<Clock xmlns:dt="urn:schemas-microsoft-com:datatypes"><Description dt:dt="string">E-Prime Primary Realtime Clock</Description><StartTime><Timestamp dt:dt="int">0</Timestamp><DateUtc dt:dt="string">2017-05-02T09:09:23Z</DateUtc></StartTime><FrequencyChanges><FrequencyChange><Frequency dt:dt="r8">3312871</Frequency><Timestamp dt:dt="r8">810782772</Timestamp><Current dt:dt="r8…	60.002	1	right	811437291	2017-02-05	11:09:23	09:09:23	female	429	{LEFTARROW}	78							0	1807247	1806191	{LEFTARROW}	1056	1805076	1804658	918	left8	6	13	408	mask6	0	1806175	0	1805975	eqm10_NoEyeNmodel1_dir	0	V	gazeCOD	GazeCoDxp	1	400	0	1805675	-1	1805575
GazeCoD_1Model_male	8	1	36	<?xml version="1.0"?>\n<Clock xmlns:dt="urn:schemas-microsoft-com:datatypes"><Description dt:dt="string">E-Prime Primary Realtime Clock</Description><StartTime><Timestamp dt:dt="int">0</Timestamp><DateUtc dt:dt="string">2017-05-02T09:09:23Z</DateUtc></StartTime><FrequencyChanges><FrequencyChange><Frequency dt:dt="r8">3312871</Frequency><Timestamp dt:dt="r8">810782772</Timestamp><Current dt:dt="r8…	60.002	1	right	811437291	2017-02-05	11:09:23	09:09:23	female	430	{DOWNARROW}	79							0	1808975	1808708	{DOWNARROW}	267	1807581	1807258	823	DG0	1	13	409	mask1	0	1808691	0	1808491	eqm10_NoEyeNmodel1_dir	0	V	gazeCOD	GazeCoDxp	1	400	0	1808191	10	1808091
GazeCoD_1Model_male	8	1	36	<?xml version="1.0"?>\n<Clock xmlns:dt="urn:schemas-microsoft-com:datatypes"><Description dt:dt="string">E-Prime Primary Realtime Clock</Description><StartTime><Timestamp dt:dt="int">0</Timestamp><DateUtc dt:dt="string">2017-05-02T09:09:23Z</DateUtc></StartTime><FrequencyChanges><FrequencyChange><Frequency dt:dt="r8">3312871</Frequency><Timestamp dt:dt="r8">810782772</Timestamp><Current dt:dt="r8…	60.002	1	right	811437291	2017-02-05	11:09:23	09:09:23	female	431	{LEFTARROW}	49							0	1810607	1810375	{DOWNARROW}	232	1809259	1808991	768	left1,6	24	13	410	mask24	0	1810358	0	1810158	eqm10_NoEyeNmodel1_dir	90	HV	gazeCOD	GazeCoDxp	0	400	0	1809858	-1	1809758
GazeCoD_1Model_male	8	1	36	<?xml version="1.0"?>\n<Clock xmlns:dt="urn:schemas-microsoft-com:datatypes"><Description dt:dt="string">E-Prime Primary Realtime Clock</Description><StartTime><Timestamp dt:dt="int">0</Timestamp><DateUtc dt:dt="string">2017-05-02T09:09:23Z</DateUtc></StartTime><FrequencyChanges><FrequencyChange><Frequency dt:dt="r8">3312871</Frequency><Timestamp dt:dt="r8">810782772</Timestamp><Current dt:dt="r8…	60.002	1	right	811437291	2017-02-05	11:09:23	09:09:23	female	432	{LEFTARROW}	51							0	1812303	1812108	{DOWNARROW}	195	1810988	1810625	863	left3,2	14	13	411	mask14	0	1812091	0	1811891	eqm10_NoEyeNmodel1_dir	90	H	gazeCOD	GazeCoDxp	0	400	0	1811591	3	1811491
GazeCoD_1Model_male	8	1	36	<?xml version="1.0"?>\n<Clock xmlns:dt="urn:schemas-microsoft-com:datatypes"><Description dt:dt="string">E-Prime Primary Realtime Clock</Description><StartTime><Timestamp dt:dt="int">0</Timestamp><DateUtc dt:dt="string">2017-05-02T09:09:23Z</DateUtc></StartTime><FrequencyChanges><FrequencyChange><Frequency dt:dt="r8">3312871</Frequency><Timestamp dt:dt="r8">810782772</Timestamp><Current dt:dt="r8…	60.002	1	right	811437291	2017-02-05	11:09:23	09:09:23	female	433	{RIGHTARROW}	46							0	1814223	1813874	{DOWNARROW}	349	1812759	1812324	935	right1,6	18	13	412	mask18	0	1813858	0	1813658	eqm10_NoEyeNmodel1_dir	90	H	gazeCOD	GazeCoDxp	0	400	0	1813358	-1	1813258
GazeCoD_1Model_male	8	1	36	<?xml version="1.0"?>\n<Clock xmlns:dt="urn:schemas-microsoft-com:datatypes"><Description dt:dt="string">E-Prime Primary Realtime Clock</Description><StartTime><Timestamp dt:dt="int">0</Timestamp><DateUtc dt:dt="string">2017-05-02T09:09:23Z</DateUtc></StartTime><FrequencyChanges><FrequencyChange><Frequency dt:dt="r8">3312871</Frequency><Timestamp dt:dt="r8">810782772</Timestamp><Current dt:dt="r8…	60.002	1	right	811437291	2017-02-05	11:09:23	09:09:23	female	434	{LEFTARROW}	51							0	1815863	1815691	{DOWNARROW}	172	1814580	1814241	839	left3,2	3	13	413	mask3	0	1815674	-1	1815474	eqm10_NoEyeNmodel1_dir	0	V	gazeCOD	GazeCoDxp	0	400	0	1815175	-5	1815075
GazeCoD_1Model_male	8	1	36	<?xml version="1.0"?>\n<Clock xmlns:dt="urn:schemas-microsoft-com:datatypes"><Description dt:dt="string">E-Prime Primary Realtime Clock</Description><StartTime><Timestamp dt:dt="int">0</Timestamp><DateUtc dt:dt="string">2017-05-02T09:09:23Z</DateUtc></StartTime><FrequencyChanges><FrequencyChange><Frequency dt:dt="r8">3312871</Frequency><Timestamp dt:dt="r8">810782772</Timestamp><Current dt:dt="r8…	60.002	1	right	811437291	2017-02-05	11:09:23	09:09:23	female	435	{RIGHTARROW}	44							0	1817631	1817358	{DOWNARROW}	273	1816239	1815874	865	right3,2	19	13	414	mask19	0	1817341	0	1817141	eqm10_NoEyeNmodel1_dir	90	H	gazeCOD	GazeCoDxp	0	400	0	1816841	2	1816741
GazeCoD_1Model_male	8	1	36	<?xml version="1.0"?>\n<Clock xmlns:dt="urn:schemas-microsoft-com:datatypes"><Description dt:dt="string">E-Prime Primary Realtime Clock</Description><StartTime><Timestamp dt:dt="int">0</Timestamp><DateUtc dt:dt="string">2017-05-02T09:09:23Z</DateUtc></StartTime><FrequencyChanges><FrequencyChange><Frequency dt:dt="r8">3312871</Frequency><Timestamp dt:dt="r8">810782772</Timestamp><Current dt:dt="r8…	60.002	1	right	811437291	2017-02-05	11:09:23	09:09:23	female	436	{LEFTARROW}	49							0	1819287	1819041	{DOWNARROW}	246	1817920	1817641	779	left1,6	13	13	415	mask13	0	1819024	0	1818824	eqm10_NoEyeNmodel1_dir	90	H	gazeCOD	GazeCoDxp	0	400	0	1818524	4	1818424
GazeCoD_1Model_male	8	1	36	<?xml version="1.0"?>\n<Clock xmlns:dt="urn:schemas-microsoft-com:datatypes"><Description dt:dt="string">E-Prime Primary Realtime Clock</Description><StartTime><Timestamp dt:dt="int">0</Timestamp><DateUtc dt:dt="string">2017-05-02T09:09:23Z</DateUtc></StartTime><FrequencyChanges><FrequencyChange><Frequency dt:dt="r8">3312871</Frequency><Timestamp dt:dt="r8">810782772</Timestamp><Current dt:dt="r8…	60.002	1	right	811437291	2017-02-05	11:09:23	09:09:23	female	437	{LEFTARROW}	49							0	1820991	1820808	{DOWNARROW}	183	1819690	1819308	882	left1,6	2	13	416	mask2	0	1820791	0	1820591	eqm10_NoEyeNmodel1_dir	0	V	gazeCOD	GazeCoDxp	0	400	0	1820291	1	1820191
GazeCoD_1Model_male	8	1	36	<?xml version="1.0"?>\n<Clock xmlns:dt="urn:schemas-microsoft-com:datatypes"><Description dt:dt="string">E-Prime Primary Realtime Clock</Description><StartTime><Timestamp dt:dt="int">0</Timestamp><DateUtc dt:dt="string">2017-05-02T09:09:23Z</DateUtc></StartTime><FrequencyChanges><FrequencyChange><Frequency dt:dt="r8">3312871</Frequency><Timestamp dt:dt="r8">810782772</Timestamp><Current dt:dt="r8…	60.002	1	right	811437291	2017-02-05	11:09:23	09:09:23	female	438	{RIGHTARROW}	77							0	1822663	1822391	{RIGHTARROW}	272	1821276	1821008	768	right8	22	13	417	mask22	0	1822374	0	1822174	eqm10_NoEyeNmodel1_dir	90	H	gazeCOD	GazeCoDxp	1	400	0	1821874	-2	1821774
GazeCoD_1Model_male	8	1	36	<?xml version="1.0"?>\n<Clock xmlns:dt="urn:schemas-microsoft-com:datatypes"><Description dt:dt="string">E-Prime Primary Realtime Clock</Description><StartTime><Timestamp dt:dt="int">0</Timestamp><DateUtc dt:dt="string">2017-05-02T09:09:23Z</DateUtc></StartTime><FrequencyChanges><FrequencyChange><Frequency dt:dt="r8">3312871</Frequency><Timestamp dt:dt="r8">810782772</Timestamp><Current dt:dt="r8…	60.002	1	right	811437291	2017-02-05	11:09:23	09:09:23	female	439	{RIGHTARROW}	77							0	1824311	1824091	{RIGHTARROW}	220	1822966	1822674	792	right8	11	13	418	mask11	0	1824074	0	1823874	eqm10_NoEyeNmodel1_dir	0	V	gazeCOD	GazeCoDxp	1	400	0	1823574	8	1823474
GazeCoD_1Model_male	8	1	36	<?xml version="1.0"?>\n<Clock xmlns:dt="urn:schemas-microsoft-com:datatypes"><Description dt:dt="string">E-Prime Primary Realtime Clock</Description><StartTime><Timestamp dt:dt="int">0</Timestamp><DateUtc dt:dt="string">2017-05-02T09:09:23Z</DateUtc></StartTime><FrequencyChanges><FrequencyChange><Frequency dt:dt="r8">3312871</Frequency><Timestamp dt:dt="r8">810782772</Timestamp><Current dt:dt="r8…	60.002	1	right	811437291	2017-02-05	11:09:23	09:09:23	female	440	{RIGHTARROW}	46							0	1825983	1825707	{RIGHTARROW}	276	1824587	1824324	763	right1,6	7	13	419	mask7	0	1825691	0	1825491	eqm10_NoEyeNmodel1_dir	0	V	gazeCOD	GazeCoDxp	1	400	0	1825191	4	1825091
GazeCoD_1Model_male	8	1	36	<?xml version="1.0"?>\n<Clock xmlns:dt="urn:schemas-microsoft-com:datatypes"><Description dt:dt="string">E-Prime Primary Realtime Clock</Description><StartTime><Timestamp dt:dt="int">0</Timestamp><DateUtc dt:dt="string">2017-05-02T09:09:23Z</DateUtc></StartTime><FrequencyChanges><FrequencyChange><Frequency dt:dt="r8">3312871</Frequency><Timestamp dt:dt="r8">810782772</Timestamp><Current dt:dt="r8…	60.002	1	right	811437291	2017-02-05	11:09:23	09:09:23	female	441	{RIGHTARROW}	46							0	1827695	1827457	{RIGHTARROW}	238	1826337	1826007	830	right1,6	29	13	420	mask29	0	1827441	0	1827241	eqm10_NoEyeNmodel1_dir	90	HV	gazeCOD	GazeCoDxp	1	400	0	1826941	4	1826841
GazeCoD_1Model_male	8	1	36	<?xml version="1.0"?>\n<Clock xmlns:dt="urn:schemas-microsoft-com:datatypes"><Description dt:dt="string">E-Prime Primary Realtime Clock</Description><StartTime><Timestamp dt:dt="int">0</Timestamp><DateUtc dt:dt="string">2017-05-02T09:09:23Z</DateUtc></StartTime><FrequencyChanges><FrequencyChange><Frequency dt:dt="r8">3312871</Frequency><Timestamp dt:dt="r8">810782772</Timestamp><Current dt:dt="r8…	60.002	1	right	811437291	2017-02-05	11:09:23	09:09:23	female	442	{DOWNARROW}	79							0	1829743	1829157	{DOWNARROW}	585	1828034	1827707	827	DG0	12	13	421	mask12	0	1829141	0	1828941	eqm10_NoEyeNmodel1_dir	90	H	gazeCOD	GazeCoDxp	1	400	0	1828641	7	1828541
GazeCoD_1Model_male	8	1	36	<?xml version="1.0"?>\n<Clock xmlns:dt="urn:schemas-microsoft-com:datatypes"><Description dt:dt="string">E-Prime Primary Realtime Clock</Description><StartTime><Timestamp dt:dt="int">0</Timestamp><DateUtc dt:dt="string">2017-05-02T09:09:23Z</DateUtc></StartTime><FrequencyChanges><FrequencyChange><Frequency dt:dt="r8">3312871</Frequency><Timestamp dt:dt="r8">810782772</Timestamp><Current dt:dt="r8…	60.002	1	right	811437291	2017-02-05	11:09:23	09:09:23	female	443	{RIGHTARROW}	40							0	1831607	1831241	{RIGHTARROW}	365	1830123	1829757	866	right6,4	21	13	422	mask21	0	1831224	0	1831024	eqm10_NoEyeNmodel1_dir	90	H	gazeCOD	GazeCoDxp	1	400	0	1830724	1	1830624
GazeCoD_1Model_male	8	1	36	<?xml version="1.0"?>\n<Clock xmlns:dt="urn:schemas-microsoft-com:datatypes"><Description dt:dt="string">E-Prime Primary Realtime Clock</Description><StartTime><Timestamp dt:dt="int">0</Timestamp><DateUtc dt:dt="string">2017-05-02T09:09:23Z</DateUtc></StartTime><FrequencyChanges><FrequencyChange><Frequency dt:dt="r8">3312871</Frequency><Timestamp dt:dt="r8">810782772</Timestamp><Current dt:dt="r8…	60.002	1	right	811437291	2017-02-05	11:09:23	09:09:23	female	444	{LEFTARROW}	78							0	1833535	1833240	{LEFTARROW}	294	1832124	1831624	1000	left8	28	13	423	mask28	0	1833224	0	1833024	eqm10_NoEyeNmodel1_dir	90	HV	gazeCOD	GazeCoDxp	1	400	0	1832724	0	1832624
GazeCoD_1Model_male	8	1	36	<?xml version="1.0"?>\n<Clock xmlns:dt="urn:schemas-microsoft-com:datatypes"><Description dt:dt="string">E-Prime Primary Realtime Clock</Description><StartTime><Timestamp dt:dt="int">0</Timestamp><DateUtc dt:dt="string">2017-05-02T09:09:23Z</DateUtc></StartTime><FrequencyChanges><FrequencyChange><Frequency dt:dt="r8">3312871</Frequency><Timestamp dt:dt="r8">810782772</Timestamp><Current dt:dt="r8…	60.002	1	right	811437291	2017-02-05	11:09:23	09:09:23	female	445	{RIGHTARROW}	44							0	1835238	1834974	{RIGHTARROW}	264	1833850	1833557	793	right3,2	8	13	424	mask8	0	1834957	0	1834757	eqm10_NoEyeNmodel1_dir	0	V	gazeCOD	GazeCoDxp	1	400	0	1834457	7	1834357
GazeCoD_1Model_male	8	1	36	<?xml version="1.0"?>\n<Clock xmlns:dt="urn:schemas-microsoft-com:datatypes"><Description dt:dt="string">E-Prime Primary Realtime Clock</Description><StartTime><Timestamp dt:dt="int">0</Timestamp><DateUtc dt:dt="string">2017-05-02T09:09:23Z</DateUtc></StartTime><FrequencyChanges><FrequencyChange><Frequency dt:dt="r8">3312871</Frequency><Timestamp dt:dt="r8">810782772</Timestamp><Current dt:dt="r8…	60.002	1	right	811437291	2017-02-05	11:09:23	09:09:23	female	446	{DOWNARROW}	79							0	1836926	1836657	{DOWNARROW}	269	1835536	1835257	779	DG0	23	13	425	mask23	0	1836640	0	1836440	eqm10_NoEyeNmodel1_dir	90	HV	gazeCOD	GazeCoDxp	1	400	0	1836140	4	1836040
GazeCoD_1Model_male	8	1	36	<?xml version="1.0"?>\n<Clock xmlns:dt="urn:schemas-microsoft-com:datatypes"><Description dt:dt="string">E-Prime Primary Realtime Clock</Description><StartTime><Timestamp dt:dt="int">0</Timestamp><DateUtc dt:dt="string">2017-05-02T09:09:23Z</DateUtc></StartTime><FrequencyChanges><FrequencyChange><Frequency dt:dt="r8">3312871</Frequency><Timestamp dt:dt="r8">810782772</Timestamp><Current dt:dt="r8…	60.002	1	right	811437291	2017-02-05	11:09:23	09:09:23	female	447	{LEFTARROW}	55							0	1838630	1838374	{DOWNARROW}	256	1837247	1836940	807	left6,4	27	13	426	mask27	0	1838357	0	1838157	eqm10_NoEyeNmodel1_dir	90	HV	gazeCOD	GazeCoDxp	0	400	0	1837857	10	1837757
GazeCoD_1Model_male	8	1	36	<?xml version="1.0"?>\n<Clock xmlns:dt="urn:schemas-microsoft-com:datatypes"><Description dt:dt="string">E-Prime Primary Realtime Clock</Description><StartTime><Timestamp dt:dt="int">0</Timestamp><DateUtc dt:dt="string">2017-05-02T09:09:23Z</DateUtc></StartTime><FrequencyChanges><FrequencyChange><Frequency dt:dt="r8">3312871</Frequency><Timestamp dt:dt="r8">810782772</Timestamp><Current dt:dt="r8…	60.002	1	right	811437291	2017-02-05	11:09:23	09:09:23	female	448	{RIGHTARROW}	40							0	1840302	1840040	{RIGHTARROW}	262	1838922	1838640	782	right6,4	10	13	427	mask10	0	1840024	0	1839824	eqm10_NoEyeNmodel1_dir	0	V	gazeCOD	GazeCoDxp	1	400	0	1839524	2	1839424
GazeCoD_1Model_male	8	1	36	<?xml version="1.0"?>\n<Clock xmlns:dt="urn:schemas-microsoft-com:datatypes"><Description dt:dt="string">E-Prime Primary Realtime Clock</Description><StartTime><Timestamp dt:dt="int">0</Timestamp><DateUtc dt:dt="string">2017-05-02T09:09:23Z</DateUtc></StartTime><FrequencyChanges><FrequencyChange><Frequency dt:dt="r8">3312871</Frequency><Timestamp dt:dt="r8">810782772</Timestamp><Current dt:dt="r8…	60.002	1	right	811437291	2017-02-05	11:09:23	09:09:23	female	449	{RIGHTARROW}	42							0	1841926	1841807	{RIGHTARROW}	119	1840687	1840324	863	right4,8	31	13	428	mask31	0	1841790	0	1841590	eqm10_NoEyeNmodel1_dir	90	HV	gazeCOD	GazeCoDxp	1	400	0	1841290	3	1841190
GazeCoD_1Model_male	8	1	36	<?xml version="1.0"?>\n<Clock xmlns:dt="urn:schemas-microsoft-com:datatypes"><Description dt:dt="string">E-Prime Primary Realtime Clock</Description><StartTime><Timestamp dt:dt="int">0</Timestamp><DateUtc dt:dt="string">2017-05-02T09:09:23Z</DateUtc></StartTime><FrequencyChanges><FrequencyChange><Frequency dt:dt="r8">3312871</Frequency><Timestamp dt:dt="r8">810782772</Timestamp><Current dt:dt="r8…	60.002	1	right	811437291	2017-02-05	11:09:23	09:09:23	female	450	{RIGHTARROW}	42							0	1843622	1843440	{RIGHTARROW}	182	1842315	1841940	875	right4,8	20	13	429	mask20	0	1843423	0	1843223	eqm10_NoEyeNmodel1_dir	90	H	gazeCOD	GazeCoDxp	1	400	0	1842923	8	1842823
GazeCoD_1Model_male	8	1	36	<?xml version="1.0"?>\n<Clock xmlns:dt="urn:schemas-microsoft-com:datatypes"><Description dt:dt="string">E-Prime Primary Realtime Clock</Description><StartTime><Timestamp dt:dt="int">0</Timestamp><DateUtc dt:dt="string">2017-05-02T09:09:23Z</DateUtc></StartTime><FrequencyChanges><FrequencyChange><Frequency dt:dt="r8">3312871</Frequency><Timestamp dt:dt="r8">810782772</Timestamp><Current dt:dt="r8…	60.002	1	right	811437291	2017-02-05	11:09:23	09:09:23	female	451	{RIGHTARROW}	44							0	1845390	1845207	{RIGHTARROW}	183	1844089	1843640	949	right3,2	8	14	430	mask8	0	1845190	0	1844990	eqm10_NoEyeNmodel1_dir	0	V	gazeCOD	GazeCoDxp	1	400	0	1844690	1	1844590
GazeCoD_1Model_male	8	1	36	<?xml version="1.0"?>\n<Clock xmlns:dt="urn:schemas-microsoft-com:datatypes"><Description dt:dt="string">E-Prime Primary Realtime Clock</Description><StartTime><Timestamp dt:dt="int">0</Timestamp><DateUtc dt:dt="string">2017-05-02T09:09:23Z</DateUtc></StartTime><FrequencyChanges><FrequencyChange><Frequency dt:dt="r8">3312871</Frequency><Timestamp dt:dt="r8">810782772</Timestamp><Current dt:dt="r8…	60.002	1	right	811437291	2017-02-05	11:09:23	09:09:23	female	452	{LEFTARROW}	55							0	1847126	1846890	{DOWNARROW}	236	1845770	1845407	863	left6,4	16	14	431	mask16	0	1846873	0	1846673	eqm10_NoEyeNmodel1_dir	90	H	gazeCOD	GazeCoDxp	0	400	0	1846373	3	1846273
GazeCoD_1Model_male	8	1	36	<?xml version="1.0"?>\n<Clock xmlns:dt="urn:schemas-microsoft-com:datatypes"><Description dt:dt="string">E-Prime Primary Realtime Clock</Description><StartTime><Timestamp dt:dt="int">0</Timestamp><DateUtc dt:dt="string">2017-05-02T09:09:23Z</DateUtc></StartTime><FrequencyChanges><FrequencyChange><Frequency dt:dt="r8">3312871</Frequency><Timestamp dt:dt="r8">810782772</Timestamp><Current dt:dt="r8…	60.002	1	right	811437291	2017-02-05	11:09:23	09:09:23	female	453	{RIGHTARROW}	42							0	1848950	1848740	{RIGHTARROW}	210	1847616	1847140	976	right4,8	9	14	432	mask9	0	1848723	0	1848523	eqm10_NoEyeNmodel1_dir	0	V	gazeCOD	GazeCoDxp	1	400	0	1848223	7	1848123
GazeCoD_1Model_male	8	1	36	<?xml version="1.0"?>\n<Clock xmlns:dt="urn:schemas-microsoft-com:datatypes"><Description dt:dt="string">E-Prime Primary Realtime Clock</Description><StartTime><Timestamp dt:dt="int">0</Timestamp><DateUtc dt:dt="string">2017-05-02T09:09:23Z</DateUtc></StartTime><FrequencyChanges><FrequencyChange><Frequency dt:dt="r8">3312871</Frequency><Timestamp dt:dt="r8">810782772</Timestamp><Current dt:dt="r8…	60.002	1	right	811437291	2017-02-05	11:09:23	09:09:23	female	454	{RIGHTARROW}	77							0	1851598	1850440	{RIGHTARROW}	1158	1849318	1848973	845	right8	22	14	433	mask22	0	1850423	0	1850223	eqm10_NoEyeNmodel1_dir	90	H	gazeCOD	GazeCoDxp	1	400	0	1849923	5	1849823
GazeCoD_1Model_male	8	1	36	<?xml version="1.0"?>\n<Clock xmlns:dt="urn:schemas-microsoft-com:datatypes"><Description dt:dt="string">E-Prime Primary Realtime Clock</Description><StartTime><Timestamp dt:dt="int">0</Timestamp><DateUtc dt:dt="string">2017-05-02T09:09:23Z</DateUtc></StartTime><FrequencyChanges><FrequencyChange><Frequency dt:dt="r8">3312871</Frequency><Timestamp dt:dt="r8">810782772</Timestamp><Current dt:dt="r8…	60.002	1	right	811437291	2017-02-05	11:09:23	09:09:23	female	455	{LEFTARROW}	51							0	1853574	1853190	{DOWNARROW}	384	1852067	1851607	960	left3,2	14	14	434	mask14	0	1853173	0	1852973	eqm10_NoEyeNmodel1_dir	90	H	gazeCOD	GazeCoDxp	0	400	0	1852673	6	1852573
GazeCoD_1Model_male	8	1	36	<?xml version="1.0"?>\n<Clock xmlns:dt="urn:schemas-microsoft-com:datatypes"><Description dt:dt="string">E-Prime Primary Realtime Clock</Description><StartTime><Timestamp dt:dt="int">0</Timestamp><DateUtc dt:dt="string">2017-05-02T09:09:23Z</DateUtc></StartTime><FrequencyChanges><FrequencyChange><Frequency dt:dt="r8">3312871</Frequency><Timestamp dt:dt="r8">810782772</Timestamp><Current dt:dt="r8…	60.002	1	right	811437291	2017-02-05	11:09:23	09:09:23	female	456	{RIGHTARROW}	46							0	1855262	1855040	{DOWNARROW}	222	1853916	1853590	826	right1,6	7	14	435	mask7	0	1855023	0	1854823	eqm10_NoEyeNmodel1_dir	0	V	gazeCOD	GazeCoDxp	0	400	0	1854523	7	1854423
GazeCoD_1Model_male	8	1	36	<?xml version="1.0"?>\n<Clock xmlns:dt="urn:schemas-microsoft-com:datatypes"><Description dt:dt="string">E-Prime Primary Realtime Clock</Description><StartTime><Timestamp dt:dt="int">0</Timestamp><DateUtc dt:dt="string">2017-05-02T09:09:23Z</DateUtc></StartTime><FrequencyChanges><FrequencyChange><Frequency dt:dt="r8">3312871</Frequency><Timestamp dt:dt="r8">810782772</Timestamp><Current dt:dt="r8…	60.002	1	right	811437291	2017-02-05	11:09:23	09:09:23	female	457	{RIGHTARROW}	42							0	1857214	1856856	{RIGHTARROW}	358	1855732	1855273	959	right4,8	20	14	436	mask20	0	1856840	0	1856640	eqm10_NoEyeNmodel1_dir	90	H	gazeCOD	GazeCoDxp	1	400	0	1856340	8	1856240
GazeCoD_1Model_male	8	1	36	<?xml version="1.0"?>\n<Clock xmlns:dt="urn:schemas-microsoft-com:datatypes"><Description dt:dt="string">E-Prime Primary Realtime Clock</Description><StartTime><Timestamp dt:dt="int">0</Timestamp><DateUtc dt:dt="string">2017-05-02T09:09:23Z</DateUtc></StartTime><FrequencyChanges><FrequencyChange><Frequency dt:dt="r8">3312871</Frequency><Timestamp dt:dt="r8">810782772</Timestamp><Current dt:dt="r8…	60.002	1	right	811437291	2017-02-05	11:09:23	09:09:23	female	458	{LEFTARROW}	51							0	1858966	1858706	{DOWNARROW}	260	1857583	1857223	860	left3,2	3	14	437	mask3	0	1858690	0	1858490	eqm10_NoEyeNmodel1_dir	0	V	gazeCOD	GazeCoDxp	0	400	0	1858190	7	1858090
GazeCoD_1Model_male	8	1	36	<?xml version="1.0"?>\n<Clock xmlns:dt="urn:schemas-microsoft-com:datatypes"><Description dt:dt="string">E-Prime Primary Realtime Clock</Description><StartTime><Timestamp dt:dt="int">0</Timestamp><DateUtc dt:dt="string">2017-05-02T09:09:23Z</DateUtc></StartTime><FrequencyChanges><FrequencyChange><Frequency dt:dt="r8">3312871</Frequency><Timestamp dt:dt="r8">810782772</Timestamp><Current dt:dt="r8…	60.002	1	right	811437291	2017-02-05	11:09:23	09:09:23	female	459	{LEFTARROW}	51							0	1860734	1860440	{DOWNARROW}	294	1859327	1858990	837	left3,2	25	14	438	mask25	0	1860423	0	1860223	eqm10_NoEyeNmodel1_dir	90	HV	gazeCOD	GazeCoDxp	0	400	0	1859923	-4	1859823
GazeCoD_1Model_male	8	1	36	<?xml version="1.0"?>\n<Clock xmlns:dt="urn:schemas-microsoft-com:datatypes"><Description dt:dt="string">E-Prime Primary Realtime Clock</Description><StartTime><Timestamp dt:dt="int">0</Timestamp><DateUtc dt:dt="string">2017-05-02T09:09:23Z</DateUtc></StartTime><FrequencyChanges><FrequencyChange><Frequency dt:dt="r8">3312871</Frequency><Timestamp dt:dt="r8">810782772</Timestamp><Current dt:dt="r8…	60.002	1	right	811437291	2017-02-05	11:09:23	09:09:23	female	460	{LEFTARROW}	55							0	1862469	1862123	{DOWNARROW}	346	1861008	1860756	752	left6,4	5	14	439	mask5	0	1862106	0	1861906	eqm10_NoEyeNmodel1_dir	0	V	gazeCOD	GazeCoDxp	0	400	0	1861606	-2	1861506
GazeCoD_1Model_male	8	1	36	<?xml version="1.0"?>\n<Clock xmlns:dt="urn:schemas-microsoft-com:datatypes"><Description dt:dt="string">E-Prime Primary Realtime Clock</Description><StartTime><Timestamp dt:dt="int">0</Timestamp><DateUtc dt:dt="string">2017-05-02T09:09:23Z</DateUtc></StartTime><FrequencyChanges><FrequencyChange><Frequency dt:dt="r8">3312871</Frequency><Timestamp dt:dt="r8">810782772</Timestamp><Current dt:dt="r8…	60.002	1	right	811437291	2017-02-05	11:09:23	09:09:23	female	461	{RIGHTARROW}	44							0	1864270	1864006	{RIGHTARROW}	263	1862887	1862489	898	right3,2	30	14	440	mask30	0	1863989	0	1863789	eqm10_NoEyeNmodel1_dir	90	HV	gazeCOD	GazeCoDxp	1	400	0	1863489	2	1863389
GazeCoD_1Model_male	8	1	36	<?xml version="1.0"?>\n<Clock xmlns:dt="urn:schemas-microsoft-com:datatypes"><Description dt:dt="string">E-Prime Primary Realtime Clock</Description><StartTime><Timestamp dt:dt="int">0</Timestamp><DateUtc dt:dt="string">2017-05-02T09:09:23Z</DateUtc></StartTime><FrequencyChanges><FrequencyChange><Frequency dt:dt="r8">3312871</Frequency><Timestamp dt:dt="r8">810782772</Timestamp><Current dt:dt="r8…	60.002	1	right	811437291	2017-02-05	11:09:23	09:09:23	female	462	{LEFTARROW}	78							0	1868965	1868623	{LEFTARROW}	342	1867499	1867106	893	left8	6	14	441	mask6	0	1868606	0	1868406	eqm10_NoEyeNmodel1_dir	0	V	gazeCOD	GazeCoDxp	1	400	0	1868106	7	1868006
GazeCoD_1Model_male	8	1	36	<?xml version="1.0"?>\n<Clock xmlns:dt="urn:schemas-microsoft-com:datatypes"><Description dt:dt="string">E-Prime Primary Realtime Clock</Description><StartTime><Timestamp dt:dt="int">0</Timestamp><DateUtc dt:dt="string">2017-05-02T09:09:23Z</DateUtc></StartTime><FrequencyChanges><FrequencyChange><Frequency dt:dt="r8">3312871</Frequency><Timestamp dt:dt="r8">810782772</Timestamp><Current dt:dt="r8…	60.002	1	right	811437291	2017-02-05	11:09:23	09:09:23	female	463	{LEFTARROW}	78							0	1870853	1870423	{DOWNARROW}	430	1869305	1868989	816	left8	17	14	442	mask17	0	1870406	0	1870206	eqm10_NoEyeNmodel1_dir	90	H	gazeCOD	GazeCoDxp	0	400	0	1869906	1	1869806
GazeCoD_1Model_male	8	1	36	<?xml version="1.0"?>\n<Clock xmlns:dt="urn:schemas-microsoft-com:datatypes"><Description dt:dt="string">E-Prime Primary Realtime Clock</Description><StartTime><Timestamp dt:dt="int">0</Timestamp><DateUtc dt:dt="string">2017-05-02T09:09:23Z</DateUtc></StartTime><FrequencyChanges><FrequencyChange><Frequency dt:dt="r8">3312871</Frequency><Timestamp dt:dt="r8">810782772</Timestamp><Current dt:dt="r8…	60.002	1	right	811437291	2017-02-05	11:09:23	09:09:23	female	464	{DOWNARROW}	79							0	1872533	1872356	{DOWNARROW}	177	1871236	1870873	863	DG0	1	14	443	mask1	0	1872339	0	1872139	eqm10_NoEyeNmodel1_dir	0	V	gazeCOD	GazeCoDxp	1	400	0	1871839	3	1871739
GazeCoD_1Model_male	8	1	36	<?xml version="1.0"?>\n<Clock xmlns:dt="urn:schemas-microsoft-com:datatypes"><Description dt:dt="string">E-Prime Primary Realtime Clock</Description><StartTime><Timestamp dt:dt="int">0</Timestamp><DateUtc dt:dt="string">2017-05-02T09:09:23Z</DateUtc></StartTime><FrequencyChanges><FrequencyChange><Frequency dt:dt="r8">3312871</Frequency><Timestamp dt:dt="r8">810782772</Timestamp><Current dt:dt="r8…	60.002	1	right	811437291	2017-02-05	11:09:23	09:09:23	female	465	{LEFTARROW}	53							0	1874229	1874089	{DOWNARROW}	140	1872965	1872556	909	left4,8	4	14	444	mask4	0	1874072	0	1873872	eqm10_NoEyeNmodel1_dir	0	V	gazeCOD	GazeCoDxp	0	400	0	1873572	7	1873472
GazeCoD_1Model_male	8	1	36	<?xml version="1.0"?>\n<Clock xmlns:dt="urn:schemas-microsoft-com:datatypes"><Description dt:dt="string">E-Prime Primary Realtime Clock</Description><StartTime><Timestamp dt:dt="int">0</Timestamp><DateUtc dt:dt="string">2017-05-02T09:09:23Z</DateUtc></StartTime><FrequencyChanges><FrequencyChange><Frequency dt:dt="r8">3312871</Frequency><Timestamp dt:dt="r8">810782772</Timestamp><Current dt:dt="r8…	60.002	1	right	811437291	2017-02-05	11:09:23	09:09:23	female	466	{RIGHTARROW}	46							0	1875957	1875789	{DOWNARROW}	168	1874677	1874239	938	right1,6	29	14	445	mask29	0	1875772	0	1875572	eqm10_NoEyeNmodel1_dir	90	HV	gazeCOD	GazeCoDxp	0	400	0	1875272	-5	1875172
GazeCoD_1Model_male	8	1	36	<?xml version="1.0"?>\n<Clock xmlns:dt="urn:schemas-microsoft-com:datatypes"><Description dt:dt="string">E-Prime Primary Realtime Clock</Description><StartTime><Timestamp dt:dt="int">0</Timestamp><DateUtc dt:dt="string">2017-05-02T09:09:23Z</DateUtc></StartTime><FrequencyChanges><FrequencyChange><Frequency dt:dt="r8">3312871</Frequency><Timestamp dt:dt="r8">810782772</Timestamp><Current dt:dt="r8…	60.002	1	right	811437291	2017-02-05	11:09:23	09:09:23	female	467	{LEFTARROW}	49							0	1877741	1877556	{DOWNARROW}	185	1876433	1875972	961	left1,6	24	14	446	mask24	0	1877539	0	1877339	eqm10_NoEyeNmodel1_dir	90	HV	gazeCOD	GazeCoDxp	0	400	0	1877039	6	1876939
GazeCoD_1Model_male	8	1	36	<?xml version="1.0"?>\n<Clock xmlns:dt="urn:schemas-microsoft-com:datatypes"><Description dt:dt="string">E-Prime Primary Realtime Clock</Description><StartTime><Timestamp dt:dt="int">0</Timestamp><DateUtc dt:dt="string">2017-05-02T09:09:23Z</DateUtc></StartTime><FrequencyChanges><FrequencyChange><Frequency dt:dt="r8">3312871</Frequency><Timestamp dt:dt="r8">810782772</Timestamp><Current dt:dt="r8…	60.002	1	right	811437291	2017-02-05	11:09:23	09:09:23	female	468	{LEFTARROW}	49							0	1879445	1879272	{DOWNARROW}	173	1878153	1877756	897	left1,6	13	14	447	mask13	0	1879256	0	1879056	eqm10_NoEyeNmodel1_dir	90	H	gazeCOD	GazeCoDxp	0	400	0	1878756	3	1878656
GazeCoD_1Model_male	8	1	36	<?xml version="1.0"?>\n<Clock xmlns:dt="urn:schemas-microsoft-com:datatypes"><Description dt:dt="string">E-Prime Primary Realtime Clock</Description><StartTime><Timestamp dt:dt="int">0</Timestamp><DateUtc dt:dt="string">2017-05-02T09:09:23Z</DateUtc></StartTime><FrequencyChanges><FrequencyChange><Frequency dt:dt="r8">3312871</Frequency><Timestamp dt:dt="r8">810782772</Timestamp><Current dt:dt="r8…	60.002	1	right	811437291	2017-02-05	11:09:23	09:09:23	female	469	{RIGHTARROW}	40							0	1881157	1880889	{RIGHTARROW}	268	1879766	1879456	810	right6,4	21	14	448	mask21	0	1880872	0	1880672	eqm10_NoEyeNmodel1_dir	90	H	gazeCOD	GazeCoDxp	1	400	0	1880372	6	1880272
GazeCoD_1Model_male	8	1	36	<?xml version="1.0"?>\n<Clock xmlns:dt="urn:schemas-microsoft-com:datatypes"><Description dt:dt="string">E-Prime Primary Realtime Clock</Description><StartTime><Timestamp dt:dt="int">0</Timestamp><DateUtc dt:dt="string">2017-05-02T09:09:23Z</DateUtc></StartTime><FrequencyChanges><FrequencyChange><Frequency dt:dt="r8">3312871</Frequency><Timestamp dt:dt="r8">810782772</Timestamp><Current dt:dt="r8…	60.002	1	right	811437291	2017-02-05	11:09:23	09:09:23	female	470	{LEFTARROW}	49							0	1882949	1882789	{DOWNARROW}	160	1881669	1881172	997	left1,6	2	14	449	mask2	0	1882772	0	1882572	eqm10_NoEyeNmodel1_dir	0	V	gazeCOD	GazeCoDxp	0	400	0	1882272	3	1882172
GazeCoD_1Model_male	8	1	36	<?xml version="1.0"?>\n<Clock xmlns:dt="urn:schemas-microsoft-com:datatypes"><Description dt:dt="string">E-Prime Primary Realtime Clock</Description><StartTime><Timestamp dt:dt="int">0</Timestamp><DateUtc dt:dt="string">2017-05-02T09:09:23Z</DateUtc></StartTime><FrequencyChanges><FrequencyChange><Frequency dt:dt="r8">3312871</Frequency><Timestamp dt:dt="r8">810782772</Timestamp><Current dt:dt="r8…	60.002	1	right	811437291	2017-02-05	11:09:23	09:09:23	female	471	{RIGHTARROW}	40							0	1884493	1884355	{RIGHTARROW}	138	1883239	1882972	767	right6,4	32	14	450	mask32	0	1884339	0	1884139	eqm10_NoEyeNmodel1_dir	90	HV	gazeCOD	GazeCoDxp	1	400	0	1883839	0	1883739
GazeCoD_1Model_male	8	1	36	<?xml version="1.0"?>\n<Clock xmlns:dt="urn:schemas-microsoft-com:datatypes"><Description dt:dt="string">E-Prime Primary Realtime Clock</Description><StartTime><Timestamp dt:dt="int">0</Timestamp><DateUtc dt:dt="string">2017-05-02T09:09:23Z</DateUtc></StartTime><FrequencyChanges><FrequencyChange><Frequency dt:dt="r8">3312871</Frequency><Timestamp dt:dt="r8">810782772</Timestamp><Current dt:dt="r8…	60.002	1	right	811437291	2017-02-05	11:09:23	09:09:23	female	472	{RIGHTARROW}	77							0	1886109	1885889	{RIGHTARROW}	220	1884765	1884505	760	right8	11	14	451	mask11	0	1885872	0	1885672	eqm10_NoEyeNmodel1_dir	0	V	gazeCOD	GazeCoDxp	1	400	0	1885372	7	1885272
GazeCoD_1Model_male	8	1	36	<?xml version="1.0"?>\n<Clock xmlns:dt="urn:schemas-microsoft-com:datatypes"><Description dt:dt="string">E-Prime Primary Realtime Clock</Description><StartTime><Timestamp dt:dt="int">0</Timestamp><DateUtc dt:dt="string">2017-05-02T09:09:23Z</DateUtc></StartTime><FrequencyChanges><FrequencyChange><Frequency dt:dt="r8">3312871</Frequency><Timestamp dt:dt="r8">810782772</Timestamp><Current dt:dt="r8…	60.002	1	right	811437291	2017-02-05	11:09:23	09:09:23	female	473	{LEFTARROW}	55							0	1887837	1887639	{LEFTARROW}	198	1886516	1886122	894	left6,4	27	14	452	mask27	0	1887622	0	1887422	eqm10_NoEyeNmodel1_dir	90	HV	gazeCOD	GazeCoDxp	1	400	0	1887122	6	1887022
GazeCoD_1Model_male	8	1	36	<?xml version="1.0"?>\n<Clock xmlns:dt="urn:schemas-microsoft-com:datatypes"><Description dt:dt="string">E-Prime Primary Realtime Clock</Description><StartTime><Timestamp dt:dt="int">0</Timestamp><DateUtc dt:dt="string">2017-05-02T09:09:23Z</DateUtc></StartTime><FrequencyChanges><FrequencyChange><Frequency dt:dt="r8">3312871</Frequency><Timestamp dt:dt="r8">810782772</Timestamp><Current dt:dt="r8…	60.002	1	right	811437291	2017-02-05	11:09:23	09:09:23	female	474	{RIGHTARROW}	77							0	1889605	1889439	{RIGHTARROW}	166	1888318	1887855	963	right8	33	14	453	mask33	0	1889422	0	1889222	eqm10_NoEyeNmodel1_dir	90	HV	gazeCOD	GazeCoDxp	1	400	0	1888922	4	1888822
GazeCoD_1Model_male	8	1	36	<?xml version="1.0"?>\n<Clock xmlns:dt="urn:schemas-microsoft-com:datatypes"><Description dt:dt="string">E-Prime Primary Realtime Clock</Description><StartTime><Timestamp dt:dt="int">0</Timestamp><DateUtc dt:dt="string">2017-05-02T09:09:23Z</DateUtc></StartTime><FrequencyChanges><FrequencyChange><Frequency dt:dt="r8">3312871</Frequency><Timestamp dt:dt="r8">810782772</Timestamp><Current dt:dt="r8…	60.002	1	right	811437291	2017-02-05	11:09:23	09:09:23	female	475	{RIGHTARROW}	46							0	1891213	1891072	{RIGHTARROW}	140	1889960	1889622	838	right1,6	18	14	454	mask18	0	1891055	0	1890855	eqm10_NoEyeNmodel1_dir	90	H	gazeCOD	GazeCoDxp	1	400	0	1890555	-5	1890455
GazeCoD_1Model_male	8	1	36	<?xml version="1.0"?>\n<Clock xmlns:dt="urn:schemas-microsoft-com:datatypes"><Description dt:dt="string">E-Prime Primary Realtime Clock</Description><StartTime><Timestamp dt:dt="int">0</Timestamp><DateUtc dt:dt="string">2017-05-02T09:09:23Z</DateUtc></StartTime><FrequencyChanges><FrequencyChange><Frequency dt:dt="r8">3312871</Frequency><Timestamp dt:dt="r8">810782772</Timestamp><Current dt:dt="r8…	60.002	1	right	811437291	2017-02-05	11:09:23	09:09:23	female	476	{RIGHTARROW}	42							0	1893013	1892805	{RIGHTARROW}	207	1891679	1891222	957	right4,8	31	14	455	mask31	0	1892789	0	1892589	eqm10_NoEyeNmodel1_dir	90	HV	gazeCOD	GazeCoDxp	1	400	0	1892289	10	1892189
GazeCoD_1Model_male	8	1	36	<?xml version="1.0"?>\n<Clock xmlns:dt="urn:schemas-microsoft-com:datatypes"><Description dt:dt="string">E-Prime Primary Realtime Clock</Description><StartTime><Timestamp dt:dt="int">0</Timestamp><DateUtc dt:dt="string">2017-05-02T09:09:23Z</DateUtc></StartTime><FrequencyChanges><FrequencyChange><Frequency dt:dt="r8">3312871</Frequency><Timestamp dt:dt="r8">810782772</Timestamp><Current dt:dt="r8…	60.002	1	right	811437291	2017-02-05	11:09:23	09:09:23	female	477	{RIGHTARROW}	44							0	1894653	1894572	{RIGHTARROW}	80	1893448	1893022	926	right3,2	19	14	456	mask19	0	1894555	0	1894355	eqm10_NoEyeNmodel1_dir	90	H	gazeCOD	GazeCoDxp	1	400	0	1894055	7	1893955
GazeCoD_1Model_male	8	1	36	<?xml version="1.0"?>\n<Clock xmlns:dt="urn:schemas-microsoft-com:datatypes"><Description dt:dt="string">E-Prime Primary Realtime Clock</Description><StartTime><Timestamp dt:dt="int">0</Timestamp><DateUtc dt:dt="string">2017-05-02T09:09:23Z</DateUtc></StartTime><FrequencyChanges><FrequencyChange><Frequency dt:dt="r8">3312871</Frequency><Timestamp dt:dt="r8">810782772</Timestamp><Current dt:dt="r8…	60.002	1	right	811437291	2017-02-05	11:09:23	09:09:23	female	478	{DOWNARROW}	79							0	1896412	1896172	{RIGHTARROW}	240	1895049	1894672	877	DG0	23	14	457	mask23	0	1896155	0	1895955	eqm10_NoEyeNmodel1_dir	90	HV	gazeCOD	GazeCoDxp	0	400	0	1895655	6	1895555
GazeCoD_1Model_male	8	1	36	<?xml version="1.0"?>\n<Clock xmlns:dt="urn:schemas-microsoft-com:datatypes"><Description dt:dt="string">E-Prime Primary Realtime Clock</Description><StartTime><Timestamp dt:dt="int">0</Timestamp><DateUtc dt:dt="string">2017-05-02T09:09:23Z</DateUtc></StartTime><FrequencyChanges><FrequencyChange><Frequency dt:dt="r8">3312871</Frequency><Timestamp dt:dt="r8">810782772</Timestamp><Current dt:dt="r8…	60.002	1	right	811437291	2017-02-05	11:09:23	09:09:23	female	479	{DOWNARROW}	79							0	1899060	1897972	{RIGHTARROW}	1088	1896853	1896422	931	DG0	12	14	458	mask12	0	1897955	0	1897755	eqm10_NoEyeNmodel1_dir	90	H	gazeCOD	GazeCoDxp	0	400	0	1897455	2	1897355
GazeCoD_1Model_male	8	1	36	<?xml version="1.0"?>\n<Clock xmlns:dt="urn:schemas-microsoft-com:datatypes"><Description dt:dt="string">E-Prime Primary Realtime Clock</Description><StartTime><Timestamp dt:dt="int">0</Timestamp><DateUtc dt:dt="string">2017-05-02T09:09:23Z</DateUtc></StartTime><FrequencyChanges><FrequencyChange><Frequency dt:dt="r8">3312871</Frequency><Timestamp dt:dt="r8">810782772</Timestamp><Current dt:dt="r8…	60.002	1	right	811437291	2017-02-05	11:09:23	09:09:23	female	480	{RIGHTARROW}	40							0	1900804	1900572	{RIGHTARROW}	232	1899459	1899072	887	right6,4	10	14	459	mask10	0	1900555	0	1900355	eqm10_NoEyeNmodel1_dir	0	V	gazeCOD	GazeCoDxp	1	400	0	1900055	-4	1899955
GazeCoD_1Model_male	8	1	36	<?xml version="1.0"?>\n<Clock xmlns:dt="urn:schemas-microsoft-com:datatypes"><Description dt:dt="string">E-Prime Primary Realtime Clock</Description><StartTime><Timestamp dt:dt="int">0</Timestamp><DateUtc dt:dt="string">2017-05-02T09:09:23Z</DateUtc></StartTime><FrequencyChanges><FrequencyChange><Frequency dt:dt="r8">3312871</Frequency><Timestamp dt:dt="r8">810782772</Timestamp><Current dt:dt="r8…	60.002	1	right	811437291	2017-02-05	11:09:23	09:09:23	female	481	{LEFTARROW}	53							0	1902628	1902388	{DOWNARROW}	240	1901269	1900822	947	left4,8	15	14	460	mask15	0	1902372	0	1902172	eqm10_NoEyeNmodel1_dir	90	H	gazeCOD	GazeCoDxp	0	400	0	1901872	3	1901772
GazeCoD_1Model_male	8	1	36	<?xml version="1.0"?>\n<Clock xmlns:dt="urn:schemas-microsoft-com:datatypes"><Description dt:dt="string">E-Prime Primary Realtime Clock</Description><StartTime><Timestamp dt:dt="int">0</Timestamp><DateUtc dt:dt="string">2017-05-02T09:09:23Z</DateUtc></StartTime><FrequencyChanges><FrequencyChange><Frequency dt:dt="r8">3312871</Frequency><Timestamp dt:dt="r8">810782772</Timestamp><Current dt:dt="r8…	60.002	1	right	811437291	2017-02-05	11:09:23	09:09:23	female	482	{LEFTARROW}	53							0	1904268	1904055	{DOWNARROW}	213	1902930	1902638	792	left4,8	26	14	461	mask26	0	1904038	0	1903838	eqm10_NoEyeNmodel1_dir	90	HV	gazeCOD	GazeCoDxp	0	400	0	1903538	8	1903438
GazeCoD_1Model_male	8	1	36	<?xml version="1.0"?>\n<Clock xmlns:dt="urn:schemas-microsoft-com:datatypes"><Description dt:dt="string">E-Prime Primary Realtime Clock</Description><StartTime><Timestamp dt:dt="int">0</Timestamp><DateUtc dt:dt="string">2017-05-02T09:09:23Z</DateUtc></StartTime><FrequencyChanges><FrequencyChange><Frequency dt:dt="r8">3312871</Frequency><Timestamp dt:dt="r8">810782772</Timestamp><Current dt:dt="r8…	60.002	1	right	811437291	2017-02-05	11:09:23	09:09:23	female	483	{LEFTARROW}	78							0	1906044	1905855	{LEFTARROW}	189	1904728	1904288	940	left8	28	14	462	mask28	0	1905838	0	1905638	eqm10_NoEyeNmodel1_dir	90	HV	gazeCOD	GazeCoDxp	1	400	0	1905338	10	1905238
GazeCoD_1Model_male	8	1	36	<?xml version="1.0"?>\n<Clock xmlns:dt="urn:schemas-microsoft-com:datatypes"><Description dt:dt="string">E-Prime Primary Realtime Clock</Description><StartTime><Timestamp dt:dt="int">0</Timestamp><DateUtc dt:dt="string">2017-05-02T09:09:23Z</DateUtc></StartTime><FrequencyChanges><FrequencyChange><Frequency dt:dt="r8">3312871</Frequency><Timestamp dt:dt="r8">810782772</Timestamp><Current dt:dt="r8…	60.002	1	right	811437291	2017-02-05	11:09:23	09:09:23	female	484	{RIGHTARROW}	46							0	1907844	1907655	{DOWNARROW}	189	1906538	1906055	983	right1,6	7	15	463	mask7	0	1907638	0	1907438	eqm10_NoEyeNmodel1_dir	0	V	gazeCOD	GazeCoDxp	0	400	0	1907138	0	1907038
GazeCoD_1Model_male	8	1	36	<?xml version="1.0"?>\n<Clock xmlns:dt="urn:schemas-microsoft-com:datatypes"><Description dt:dt="string">E-Prime Primary Realtime Clock</Description><StartTime><Timestamp dt:dt="int">0</Timestamp><DateUtc dt:dt="string">2017-05-02T09:09:23Z</DateUtc></StartTime><FrequencyChanges><FrequencyChange><Frequency dt:dt="r8">3312871</Frequency><Timestamp dt:dt="r8">810782772</Timestamp><Current dt:dt="r8…	60.002	1	right	811437291	2017-02-05	11:09:23	09:09:23	female	485	{RIGHTARROW}	40							0	1909580	1909355	{RIGHTARROW}	225	1908238	1907855	883	right6,4	32	15	464	mask32	0	1909338	0	1909138	eqm10_NoEyeNmodel1_dir	90	HV	gazeCOD	GazeCoDxp	1	400	0	1908838	0	1908738
GazeCoD_1Model_male	8	1	36	<?xml version="1.0"?>\n<Clock xmlns:dt="urn:schemas-microsoft-com:datatypes"><Description dt:dt="string">E-Prime Primary Realtime Clock</Description><StartTime><Timestamp dt:dt="int">0</Timestamp><DateUtc dt:dt="string">2017-05-02T09:09:23Z</DateUtc></StartTime><FrequencyChanges><FrequencyChange><Frequency dt:dt="r8">3312871</Frequency><Timestamp dt:dt="r8">810782772</Timestamp><Current dt:dt="r8…	60.002	1	right	811437291	2017-02-05	11:09:23	09:09:23	female	486	{RIGHTARROW}	44							0	1911140	1910988	{RIGHTARROW}	152	1909864	1909605	759	right3,2	30	15	465	mask30	0	1910971	0	1910771	eqm10_NoEyeNmodel1_dir	90	HV	gazeCOD	GazeCoDxp	1	400	0	1910471	7	1910371
GazeCoD_1Model_male	8	1	36	<?xml version="1.0"?>\n<Clock xmlns:dt="urn:schemas-microsoft-com:datatypes"><Description dt:dt="string">E-Prime Primary Realtime Clock</Description><StartTime><Timestamp dt:dt="int">0</Timestamp><DateUtc dt:dt="string">2017-05-02T09:09:23Z</DateUtc></StartTime><FrequencyChanges><FrequencyChange><Frequency dt:dt="r8">3312871</Frequency><Timestamp dt:dt="r8">810782772</Timestamp><Current dt:dt="r8…	60.002	1	right	811437291	2017-02-05	11:09:23	09:09:23	female	487	{RIGHTARROW}	77							0	1912772	1912588	{RIGHTARROW}	184	1911472	1911155	817	right8	11	15	466	mask11	0	1912571	0	1912371	eqm10_NoEyeNmodel1_dir	0	V	gazeCOD	GazeCoDxp	1	400	0	1912071	-1	1911971
GazeCoD_1Model_male	8	1	36	<?xml version="1.0"?>\n<Clock xmlns:dt="urn:schemas-microsoft-com:datatypes"><Description dt:dt="string">E-Prime Primary Realtime Clock</Description><StartTime><Timestamp dt:dt="int">0</Timestamp><DateUtc dt:dt="string">2017-05-02T09:09:23Z</DateUtc></StartTime><FrequencyChanges><FrequencyChange><Frequency dt:dt="r8">3312871</Frequency><Timestamp dt:dt="r8">810782772</Timestamp><Current dt:dt="r8…	60.002	1	right	811437291	2017-02-05	11:09:23	09:09:23	female	488	{LEFTARROW}	78							0	1914492	1914271	{DOWNARROW}	221	1913147	1912788	859	left8	17	15	467	mask17	0	1914255	0	1914055	eqm10_NoEyeNmodel1_dir	90	H	gazeCOD	GazeCoDxp	0	400	0	1913755	8	1913655
GazeCoD_1Model_male	8	1	36	<?xml version="1.0"?>\n<Clock xmlns:dt="urn:schemas-microsoft-com:datatypes"><Description dt:dt="string">E-Prime Primary Realtime Clock</Description><StartTime><Timestamp dt:dt="int">0</Timestamp><DateUtc dt:dt="string">2017-05-02T09:09:23Z</DateUtc></StartTime><FrequencyChanges><FrequencyChange><Frequency dt:dt="r8">3312871</Frequency><Timestamp dt:dt="r8">810782772</Timestamp><Current dt:dt="r8…	60.002	1	right	811437291	2017-02-05	11:09:23	09:09:23	female	489	{LEFTARROW}	55							0	1916572	1916088	{LEFTARROW}	484	1914976	1914505	971	left6,4	5	15	468	mask5	0	1916071	0	1915871	eqm10_NoEyeNmodel1_dir	0	V	gazeCOD	GazeCoDxp	1	400	0	1915571	-5	1915471
GazeCoD_1Model_male	8	1	36	<?xml version="1.0"?>\n<Clock xmlns:dt="urn:schemas-microsoft-com:datatypes"><Description dt:dt="string">E-Prime Primary Realtime Clock</Description><StartTime><Timestamp dt:dt="int">0</Timestamp><DateUtc dt:dt="string">2017-05-02T09:09:23Z</DateUtc></StartTime><FrequencyChanges><FrequencyChange><Frequency dt:dt="r8">3312871</Frequency><Timestamp dt:dt="r8">810782772</Timestamp><Current dt:dt="r8…	60.002	1	right	811437291	2017-02-05	11:09:23	09:09:23	female	490	{RIGHTARROW}	46							0	1918596	1918121	{RIGHTARROW}	475	1916994	1916588	906	right1,6	29	15	469	mask29	0	1918104	0	1917904	eqm10_NoEyeNmodel1_dir	90	HV	gazeCOD	GazeCoDxp	1	400	0	1917604	10	1917504
GazeCoD_1Model_male	8	1	36	<?xml version="1.0"?>\n<Clock xmlns:dt="urn:schemas-microsoft-com:datatypes"><Description dt:dt="string">E-Prime Primary Realtime Clock</Description><StartTime><Timestamp dt:dt="int">0</Timestamp><DateUtc dt:dt="string">2017-05-02T09:09:23Z</DateUtc></StartTime><FrequencyChanges><FrequencyChange><Frequency dt:dt="r8">3312871</Frequency><Timestamp dt:dt="r8">810782772</Timestamp><Current dt:dt="r8…	60.002	1	right	811437291	2017-02-05	11:09:23	09:09:23	female	491	{RIGHTARROW}	44							0	1920228	1920004	{RIGHTARROW}	224	1918871	1918605	766	right3,2	19	15	470	mask19	0	1919971	0	1919771	eqm10_NoEyeNmodel1_dir	90	H	gazeCOD	GazeCoDxp	1	400	0	1919471	0	1919371
GazeCoD_1Model_male	8	1	36	<?xml version="1.0"?>\n<Clock xmlns:dt="urn:schemas-microsoft-com:datatypes"><Description dt:dt="string">E-Prime Primary Realtime Clock</Description><StartTime><Timestamp dt:dt="int">0</Timestamp><DateUtc dt:dt="string">2017-05-02T09:09:23Z</DateUtc></StartTime><FrequencyChanges><FrequencyChange><Frequency dt:dt="r8">3312871</Frequency><Timestamp dt:dt="r8">810782772</Timestamp><Current dt:dt="r8…	60.002	1	right	811437291	2017-02-05	11:09:23	09:09:23	female	492	{LEFTARROW}	49							0	1922420	1921671	{DOWNARROW}	749	1920536	1920254	782	left1,6	24	15	471	mask24	0	1921638	0	1921438	eqm10_NoEyeNmodel1_dir	90	HV	gazeCOD	GazeCoDxp	0	400	0	1921138	2	1921038
GazeCoD_1Model_male	8	1	36	<?xml version="1.0"?>\n<Clock xmlns:dt="urn:schemas-microsoft-com:datatypes"><Description dt:dt="string">E-Prime Primary Realtime Clock</Description><StartTime><Timestamp dt:dt="int">0</Timestamp><DateUtc dt:dt="string">2017-05-02T09:09:23Z</DateUtc></StartTime><FrequencyChanges><FrequencyChange><Frequency dt:dt="r8">3312871</Frequency><Timestamp dt:dt="r8">810782772</Timestamp><Current dt:dt="r8…	60.002	1	right	811437291	2017-02-05	11:09:23	09:09:23	female	493	{DOWNARROW}	79							0	1924268	1924054	{DOWNARROW}	214	1922940	1922454	986	DG0	1	15	472	mask1	0	1924038	0	1923838	eqm10_NoEyeNmodel1_dir	0	V	gazeCOD	GazeCoDxp	1	400	0	1923538	-2	1923438
GazeCoD_1Model_male	8	1	36	<?xml version="1.0"?>\n<Clock xmlns:dt="urn:schemas-microsoft-com:datatypes"><Description dt:dt="string">E-Prime Primary Realtime Clock</Description><StartTime><Timestamp dt:dt="int">0</Timestamp><DateUtc dt:dt="string">2017-05-02T09:09:23Z</DateUtc></StartTime><FrequencyChanges><FrequencyChange><Frequency dt:dt="r8">3312871</Frequency><Timestamp dt:dt="r8">810782772</Timestamp><Current dt:dt="r8…	60.002	1	right	811437291	2017-02-05	11:09:23	09:09:23	female	494	{LEFTARROW}	78							0	1926203	1925854	{LEFTARROW}	349	1924735	1924288	947	left8	6	15	473	mask6	0	1925837	0	1925637	eqm10_NoEyeNmodel1_dir	0	V	gazeCOD	GazeCoDxp	1	400	0	1925337	2	1925237
GazeCoD_1Model_male	8	1	36	<?xml version="1.0"?>\n<Clock xmlns:dt="urn:schemas-microsoft-com:datatypes"><Description dt:dt="string">E-Prime Primary Realtime Clock</Description><StartTime><Timestamp dt:dt="int">0</Timestamp><DateUtc dt:dt="string">2017-05-02T09:09:23Z</DateUtc></StartTime><FrequencyChanges><FrequencyChange><Frequency dt:dt="r8">3312871</Frequency><Timestamp dt:dt="r8">810782772</Timestamp><Current dt:dt="r8…	60.002	1	right	811437291	2017-02-05	11:09:23	09:09:23	female	495	{LEFTARROW}	51							0	1927819	1927604	{DOWNARROW}	215	1926478	1926221	757	left3,2	14	15	474	mask14	0	1927587	0	1927387	eqm10_NoEyeNmodel1_dir	90	H	gazeCOD	GazeCoDxp	0	400	0	1927087	9	1926987
GazeCoD_1Model_male	8	1	36	<?xml version="1.0"?>\n<Clock xmlns:dt="urn:schemas-microsoft-com:datatypes"><Description dt:dt="string">E-Prime Primary Realtime Clock</Description><StartTime><Timestamp dt:dt="int">0</Timestamp><DateUtc dt:dt="string">2017-05-02T09:09:23Z</DateUtc></StartTime><FrequencyChanges><FrequencyChange><Frequency dt:dt="r8">3312871</Frequency><Timestamp dt:dt="r8">810782772</Timestamp><Current dt:dt="r8…	60.002	1	right	811437291	2017-02-05	11:09:23	09:09:23	female	496	{RIGHTARROW}	46							0	1929571	1929287	{RIGHTARROW}	284	1928165	1927837	828	right1,6	18	15	475	mask18	0	1929271	0	1929071	eqm10_NoEyeNmodel1_dir	90	H	gazeCOD	GazeCoDxp	1	400	0	1928771	6	1928671
GazeCoD_1Model_male	8	1	36	<?xml version="1.0"?>\n<Clock xmlns:dt="urn:schemas-microsoft-com:datatypes"><Description dt:dt="string">E-Prime Primary Realtime Clock</Description><StartTime><Timestamp dt:dt="int">0</Timestamp><DateUtc dt:dt="string">2017-05-02T09:09:23Z</DateUtc></StartTime><FrequencyChanges><FrequencyChange><Frequency dt:dt="r8">3312871</Frequency><Timestamp dt:dt="r8">810782772</Timestamp><Current dt:dt="r8…	60.002	1	right	811437291	2017-02-05	11:09:23	09:09:23	female	497	{LEFTARROW}	55							0	1931307	1931021	{LEFTARROW}	286	1929910	1929587	823	left6,4	16	15	476	mask16	0	1931004	-1	1930804	eqm10_NoEyeNmodel1_dir	90	H	gazeCOD	GazeCoDxp	1	400	0	1930505	-5	1930405
GazeCoD_1Model_male	8	1	36	<?xml version="1.0"?>\n<Clock xmlns:dt="urn:schemas-microsoft-com:datatypes"><Description dt:dt="string">E-Prime Primary Realtime Clock</Description><StartTime><Timestamp dt:dt="int">0</Timestamp><DateUtc dt:dt="string">2017-05-02T09:09:23Z</DateUtc></StartTime><FrequencyChanges><FrequencyChange><Frequency dt:dt="r8">3312871</Frequency><Timestamp dt:dt="r8">810782772</Timestamp><Current dt:dt="r8…	60.002	1	right	811437291	2017-02-05	11:09:23	09:09:23	female	498	{DOWNARROW}	79							0	1934051	1932704	{DOWNARROW}	1347	1931581	1931321	760	DG0	12	15	477	mask12	0	1932687	0	1932487	eqm10_NoEyeNmodel1_dir	90	H	gazeCOD	GazeCoDxp	1	400	0	1932187	6	1932087
GazeCoD_1Model_male	8	1	36	<?xml version="1.0"?>\n<Clock xmlns:dt="urn:schemas-microsoft-com:datatypes"><Description dt:dt="string">E-Prime Primary Realtime Clock</Description><StartTime><Timestamp dt:dt="int">0</Timestamp><DateUtc dt:dt="string">2017-05-02T09:09:23Z</DateUtc></StartTime><FrequencyChanges><FrequencyChange><Frequency dt:dt="r8">3312871</Frequency><Timestamp dt:dt="r8">810782772</Timestamp><Current dt:dt="r8…	60.002	1	right	811437291	2017-02-05	11:09:23	09:09:23	female	499	{RIGHTARROW}	77							0	1935835	1935554	{RIGHTARROW}	281	1934429	1934071	858	right8	22	15	478	mask22	0	1935537	0	1935337	eqm10_NoEyeNmodel1_dir	90	H	gazeCOD	GazeCoDxp	1	400	0	1935037	8	1934937
GazeCoD_1Model_male	8	1	36	<?xml version="1.0"?>\n<Clock xmlns:dt="urn:schemas-microsoft-com:datatypes"><Description dt:dt="string">E-Prime Primary Realtime Clock</Description><StartTime><Timestamp dt:dt="int">0</Timestamp><DateUtc dt:dt="string">2017-05-02T09:09:23Z</DateUtc></StartTime><FrequencyChanges><FrequencyChange><Frequency dt:dt="r8">3312871</Frequency><Timestamp dt:dt="r8">810782772</Timestamp><Current dt:dt="r8…	60.002	1	right	811437291	2017-02-05	11:09:23	09:09:23	female	500	{RIGHTARROW}	44							0	1937715	1937454	{RIGHTARROW}	261	1936336	1935854	982	right3,2	8	15	479	mask8	0	1937437	0	1937237	eqm10_NoEyeNmodel1_dir	0	V	gazeCOD	GazeCoDxp	1	400	0	1936937	1	1936837
GazeCoD_1Model_male	8	1	36	<?xml version="1.0"?>\n<Clock xmlns:dt="urn:schemas-microsoft-com:datatypes"><Description dt:dt="string">E-Prime Primary Realtime Clock</Description><StartTime><Timestamp dt:dt="int">0</Timestamp><DateUtc dt:dt="string">2017-05-02T09:09:23Z</DateUtc></StartTime><FrequencyChanges><FrequencyChange><Frequency dt:dt="r8">3312871</Frequency><Timestamp dt:dt="r8">810782772</Timestamp><Current dt:dt="r8…	60.002	1	right	811437291	2017-02-05	11:09:23	09:09:23	female	501	{RIGHTARROW}	42							0	1939531	1939220	{RIGHTARROW}	311	1938101	1937737	864	right4,8	9	15	480	mask9	0	1939204	0	1939004	eqm10_NoEyeNmodel1_dir	0	V	gazeCOD	GazeCoDxp	1	400	0	1938704	3	1938604
GazeCoD_1Model_male	8	1	36	<?xml version="1.0"?>\n<Clock xmlns:dt="urn:schemas-microsoft-com:datatypes"><Description dt:dt="string">E-Prime Primary Realtime Clock</Description><StartTime><Timestamp dt:dt="int">0</Timestamp><DateUtc dt:dt="string">2017-05-02T09:09:23Z</DateUtc></StartTime><FrequencyChanges><FrequencyChange><Frequency dt:dt="r8">3312871</Frequency><Timestamp dt:dt="r8">810782772</Timestamp><Current dt:dt="r8…	60.002	1	right	811437291	2017-02-05	11:09:23	09:09:23	female	502	{LEFTARROW}	78							0	1941443	1941170	{LEFTARROW}	273	1940049	1939554	995	left8	28	15	481	mask28	0	1941154	0	1940954	eqm10_NoEyeNmodel1_dir	90	HV	gazeCOD	GazeCoDxp	1	400	0	1940654	5	1940554
GazeCoD_1Model_male	8	1	36	<?xml version="1.0"?>\n<Clock xmlns:dt="urn:schemas-microsoft-com:datatypes"><Description dt:dt="string">E-Prime Primary Realtime Clock</Description><StartTime><Timestamp dt:dt="int">0</Timestamp><DateUtc dt:dt="string">2017-05-02T09:09:23Z</DateUtc></StartTime><FrequencyChanges><FrequencyChange><Frequency dt:dt="r8">3312871</Frequency><Timestamp dt:dt="r8">810782772</Timestamp><Current dt:dt="r8…	60.002	1	right	811437291	2017-02-05	11:09:23	09:09:23	female	503	{RIGHTARROW}	42							0	1943203	1942954	{RIGHTARROW}	249	1941837	1941470	867	right4,8	31	15	482	mask31	0	1942937	0	1942737	eqm10_NoEyeNmodel1_dir	90	HV	gazeCOD	GazeCoDxp	1	400	0	1942437	0	1942337
GazeCoD_1Model_male	8	1	36	<?xml version="1.0"?>\n<Clock xmlns:dt="urn:schemas-microsoft-com:datatypes"><Description dt:dt="string">E-Prime Primary Realtime Clock</Description><StartTime><Timestamp dt:dt="int">0</Timestamp><DateUtc dt:dt="string">2017-05-02T09:09:23Z</DateUtc></StartTime><FrequencyChanges><FrequencyChange><Frequency dt:dt="r8">3312871</Frequency><Timestamp dt:dt="r8">810782772</Timestamp><Current dt:dt="r8…	60.002	1	right	811437291	2017-02-05	11:09:23	09:09:23	female	504	{LEFTARROW}	51							0	1945107	1944820	{DOWNARROW}	287	1943701	1943220	981	left3,2	25	15	483	mask25	0	1944804	0	1944604	eqm10_NoEyeNmodel1_dir	90	HV	gazeCOD	GazeCoDxp	0	400	0	1944304	3	1944204
GazeCoD_1Model_male	8	1	36	<?xml version="1.0"?>\n<Clock xmlns:dt="urn:schemas-microsoft-com:datatypes"><Description dt:dt="string">E-Prime Primary Realtime Clock</Description><StartTime><Timestamp dt:dt="int">0</Timestamp><DateUtc dt:dt="string">2017-05-02T09:09:23Z</DateUtc></StartTime><FrequencyChanges><FrequencyChange><Frequency dt:dt="r8">3312871</Frequency><Timestamp dt:dt="r8">810782772</Timestamp><Current dt:dt="r8…	60.002	1	right	811437291	2017-02-05	11:09:23	09:09:23	female	505	{LEFTARROW}	51							0	1946915	1946503	{DOWNARROW}	412	1945392	1945120	772	left3,2	3	15	484	mask3	0	1946487	0	1946287	eqm10_NoEyeNmodel1_dir	0	V	gazeCOD	GazeCoDxp	0	400	0	1945987	-5	1945887
GazeCoD_1Model_male	8	1	36	<?xml version="1.0"?>\n<Clock xmlns:dt="urn:schemas-microsoft-com:datatypes"><Description dt:dt="string">E-Prime Primary Realtime Clock</Description><StartTime><Timestamp dt:dt="int">0</Timestamp><DateUtc dt:dt="string">2017-05-02T09:09:23Z</DateUtc></StartTime><FrequencyChanges><FrequencyChange><Frequency dt:dt="r8">3312871</Frequency><Timestamp dt:dt="r8">810782772</Timestamp><Current dt:dt="r8…	60.002	1	right	811437291	2017-02-05	11:09:23	09:09:23	female	506	{RIGHTARROW}	77							0	1948595	1948337	{RIGHTARROW}	258	1947220	1946937	783	right8	33	15	485	mask33	0	1948320	0	1948120	eqm10_NoEyeNmodel1_dir	90	HV	gazeCOD	GazeCoDxp	1	400	0	1947820	0	1947720
GazeCoD_1Model_male	8	1	36	<?xml version="1.0"?>\n<Clock xmlns:dt="urn:schemas-microsoft-com:datatypes"><Description dt:dt="string">E-Prime Primary Realtime Clock</Description><StartTime><Timestamp dt:dt="int">0</Timestamp><DateUtc dt:dt="string">2017-05-02T09:09:23Z</DateUtc></StartTime><FrequencyChanges><FrequencyChange><Frequency dt:dt="r8">3312871</Frequency><Timestamp dt:dt="r8">810782772</Timestamp><Current dt:dt="r8…	60.002	1	right	811437291	2017-02-05	11:09:23	09:09:23	female	507	{LEFTARROW}	55							0	1950443	1950203	{LEFTARROW}	240	1949088	1948604	984	left6,4	27	15	486	mask27	0	1950187	0	1949987	eqm10_NoEyeNmodel1_dir	90	HV	gazeCOD	GazeCoDxp	1	400	0	1949687	-1	1949587
GazeCoD_1Model_male	8	1	36	<?xml version="1.0"?>\n<Clock xmlns:dt="urn:schemas-microsoft-com:datatypes"><Description dt:dt="string">E-Prime Primary Realtime Clock</Description><StartTime><Timestamp dt:dt="int">0</Timestamp><DateUtc dt:dt="string">2017-05-02T09:09:23Z</DateUtc></StartTime><FrequencyChanges><FrequencyChange><Frequency dt:dt="r8">3312871</Frequency><Timestamp dt:dt="r8">810782772</Timestamp><Current dt:dt="r8…	60.002	1	right	811437291	2017-02-05	11:09:23	09:09:23	female	508	{LEFTARROW}	53							0	1952155	1951953	{LEFTARROW}	202	1950840	1950453	887	left4,8	26	15	487	mask26	0	1951937	0	1951737	eqm10_NoEyeNmodel1_dir	90	HV	gazeCOD	GazeCoDxp	1	400	0	1951437	-3	1951337
GazeCoD_1Model_male	8	1	36	<?xml version="1.0"?>\n<Clock xmlns:dt="urn:schemas-microsoft-com:datatypes"><Description dt:dt="string">E-Prime Primary Realtime Clock</Description><StartTime><Timestamp dt:dt="int">0</Timestamp><DateUtc dt:dt="string">2017-05-02T09:09:23Z</DateUtc></StartTime><FrequencyChanges><FrequencyChange><Frequency dt:dt="r8">3312871</Frequency><Timestamp dt:dt="r8">810782772</Timestamp><Current dt:dt="r8…	60.002	1	right	811437291	2017-02-05	11:09:23	09:09:23	female	509	{LEFTARROW}	53							0	1953883	1953703	{DOWNARROW}	180	1952582	1952170	912	left4,8	4	15	488	mask4	0	1953687	0	1953487	eqm10_NoEyeNmodel1_dir	0	V	gazeCOD	GazeCoDxp	0	400	0	1953187	5	1953087
GazeCoD_1Model_male	8	1	36	<?xml version="1.0"?>\n<Clock xmlns:dt="urn:schemas-microsoft-com:datatypes"><Description dt:dt="string">E-Prime Primary Realtime Clock</Description><StartTime><Timestamp dt:dt="int">0</Timestamp><DateUtc dt:dt="string">2017-05-02T09:09:23Z</DateUtc></StartTime><FrequencyChanges><FrequencyChange><Frequency dt:dt="r8">3312871</Frequency><Timestamp dt:dt="r8">810782772</Timestamp><Current dt:dt="r8…	60.002	1	right	811437291	2017-02-05	11:09:23	09:09:23	female	510	{LEFTARROW}	49							0	1955402	1955337	{DOWNARROW}	65	1954221	1953903	818	left1,6	2	15	489	mask2	0	1955320	0	1955120	eqm10_NoEyeNmodel1_dir	0	V	gazeCOD	GazeCoDxp	0	400	0	1954820	-1	1954720
GazeCoD_1Model_male	8	1	36	<?xml version="1.0"?>\n<Clock xmlns:dt="urn:schemas-microsoft-com:datatypes"><Description dt:dt="string">E-Prime Primary Realtime Clock</Description><StartTime><Timestamp dt:dt="int">0</Timestamp><DateUtc dt:dt="string">2017-05-02T09:09:23Z</DateUtc></StartTime><FrequencyChanges><FrequencyChange><Frequency dt:dt="r8">3312871</Frequency><Timestamp dt:dt="r8">810782772</Timestamp><Current dt:dt="r8…	60.002	1	right	811437291	2017-02-05	11:09:23	09:09:23	female	511	{RIGHTARROW}	40							0	1957202	1956920	{RIGHTARROW}	282	1955800	1955420	880	right6,4	21	15	490	mask21	0	1956903	0	1956703	eqm10_NoEyeNmodel1_dir	90	H	gazeCOD	GazeCoDxp	1	400	0	1956403	3	1956303
GazeCoD_1Model_male	8	1	36	<?xml version="1.0"?>\n<Clock xmlns:dt="urn:schemas-microsoft-com:datatypes"><Description dt:dt="string">E-Prime Primary Realtime Clock</Description><StartTime><Timestamp dt:dt="int">0</Timestamp><DateUtc dt:dt="string">2017-05-02T09:09:23Z</DateUtc></StartTime><FrequencyChanges><FrequencyChange><Frequency dt:dt="r8">3312871</Frequency><Timestamp dt:dt="r8">810782772</Timestamp><Current dt:dt="r8…	60.002	1	right	811437291	2017-02-05	11:09:23	09:09:23	female	512	{RIGHTARROW}	40							0	1958818	1958620	{RIGHTARROW}	198	1957509	1957220	789	right6,4	10	15	491	mask10	0	1958603	-1	1958403	eqm10_NoEyeNmodel1_dir	0	V	gazeCOD	GazeCoDxp	1	400	0	1958104	-5	1958004
GazeCoD_1Model_male	8	1	36	<?xml version="1.0"?>\n<Clock xmlns:dt="urn:schemas-microsoft-com:datatypes"><Description dt:dt="string">E-Prime Primary Realtime Clock</Description><StartTime><Timestamp dt:dt="int">0</Timestamp><DateUtc dt:dt="string">2017-05-02T09:09:23Z</DateUtc></StartTime><FrequencyChanges><FrequencyChange><Frequency dt:dt="r8">3312871</Frequency><Timestamp dt:dt="r8">810782772</Timestamp><Current dt:dt="r8…	60.002	1	right	811437291	2017-02-05	11:09:23	09:09:23	female	513	{DOWNARROW}	79							0	1960594	1960436	{DOWNARROW}	158	1959312	1958836	976	DG0	23	15	492	mask23	0	1960420	0	1960220	eqm10_NoEyeNmodel1_dir	90	HV	gazeCOD	GazeCoDxp	1	400	0	1959920	8	1959820
GazeCoD_1Model_male	8	1	36	<?xml version="1.0"?>\n<Clock xmlns:dt="urn:schemas-microsoft-com:datatypes"><Description dt:dt="string">E-Prime Primary Realtime Clock</Description><StartTime><Timestamp dt:dt="int">0</Timestamp><DateUtc dt:dt="string">2017-05-02T09:09:23Z</DateUtc></StartTime><FrequencyChanges><FrequencyChange><Frequency dt:dt="r8">3312871</Frequency><Timestamp dt:dt="r8">810782772</Timestamp><Current dt:dt="r8…	60.002	1	right	811437291	2017-02-05	11:09:23	09:09:23	female	514	{LEFTARROW}	53							0	1962306	1962220	{DOWNARROW}	86	1961098	1960604	994	left4,8	15	15	493	mask15	0	1962203	0	1962003	eqm10_NoEyeNmodel1_dir	90	H	gazeCOD	GazeCoDxp	0	400	0	1961703	5	1961603
GazeCoD_1Model_male	8	1	36	<?xml version="1.0"?>\n<Clock xmlns:dt="urn:schemas-microsoft-com:datatypes"><Description dt:dt="string">E-Prime Primary Realtime Clock</Description><StartTime><Timestamp dt:dt="int">0</Timestamp><DateUtc dt:dt="string">2017-05-02T09:09:23Z</DateUtc></StartTime><FrequencyChanges><FrequencyChange><Frequency dt:dt="r8">3312871</Frequency><Timestamp dt:dt="r8">810782772</Timestamp><Current dt:dt="r8…	60.002	1	right	811437291	2017-02-05	11:09:23	09:09:23	female	515	{RIGHTARROW}	42							0	1963890	1963703	{DOWNARROW}	187	1962580	1962320	760	right4,8	20	15	494	mask20	0	1963686	0	1963486	eqm10_NoEyeNmodel1_dir	90	H	gazeCOD	GazeCoDxp	0	400	0	1963186	6	1963086
GazeCoD_1Model_male	8	1	36	<?xml version="1.0"?>\n<Clock xmlns:dt="urn:schemas-microsoft-com:datatypes"><Description dt:dt="string">E-Prime Primary Realtime Clock</Description><StartTime><Timestamp dt:dt="int">0</Timestamp><DateUtc dt:dt="string">2017-05-02T09:09:23Z</DateUtc></StartTime><FrequencyChanges><FrequencyChange><Frequency dt:dt="r8">3312871</Frequency><Timestamp dt:dt="r8">810782772</Timestamp><Current dt:dt="r8…	60.002	1	right	811437291	2017-02-05	11:09:23	09:09:23	female	516	{LEFTARROW}	49							0	1965530	1965386	{DOWNARROW}	144	1964274	1963903	871	left1,6	13	15	495	mask13	0	1965370	0	1965170	eqm10_NoEyeNmodel1_dir	90	H	gazeCOD	GazeCoDxp	0	400	0	1964870	-4	1964770
GazeCoD_1Model_male	8	1	36	<?xml version="1.0"?>\n<Clock xmlns:dt="urn:schemas-microsoft-com:datatypes"><Description dt:dt="string">E-Prime Primary Realtime Clock</Description><StartTime><Timestamp dt:dt="int">0</Timestamp><DateUtc dt:dt="string">2017-05-02T09:09:23Z</DateUtc></StartTime><FrequencyChanges><FrequencyChange><Frequency dt:dt="r8">3312871</Frequency><Timestamp dt:dt="r8">810782772</Timestamp><Current dt:dt="r8…	60.002	1	right	811437291	2017-02-05	11:09:23	09:09:23	female	517	{LEFTARROW}	78							0	1970482	1970103	{LEFTARROW}	379	1968978	1968519	959	left8	6	16	496	mask6	0	1970086	0	1969886	eqm10_NoEyeNmodel1_dir	0	V	gazeCOD	GazeCoDxp	1	400	0	1969586	8	1969486
GazeCoD_1Model_male	8	1	36	<?xml version="1.0"?>\n<Clock xmlns:dt="urn:schemas-microsoft-com:datatypes"><Description dt:dt="string">E-Prime Primary Realtime Clock</Description><StartTime><Timestamp dt:dt="int">0</Timestamp><DateUtc dt:dt="string">2017-05-02T09:09:23Z</DateUtc></StartTime><FrequencyChanges><FrequencyChange><Frequency dt:dt="r8">3312871</Frequency><Timestamp dt:dt="r8">810782772</Timestamp><Current dt:dt="r8…	60.002	1	right	811437291	2017-02-05	11:09:23	09:09:23	female	518	{RIGHTARROW}	40							0	1972210	1972069	{RIGHTARROW}	141	1970945	1970503	942	right6,4	21	16	497	mask21	0	1972053	0	1971853	eqm10_NoEyeNmodel1_dir	90	H	gazeCOD	GazeCoDxp	1	400	0	1971553	8	1971453
GazeCoD_1Model_male	8	1	36	<?xml version="1.0"?>\n<Clock xmlns:dt="urn:schemas-microsoft-com:datatypes"><Description dt:dt="string">E-Prime Primary Realtime Clock</Description><StartTime><Timestamp dt:dt="int">0</Timestamp><DateUtc dt:dt="string">2017-05-02T09:09:23Z</DateUtc></StartTime><FrequencyChanges><FrequencyChange><Frequency dt:dt="r8">3312871</Frequency><Timestamp dt:dt="r8">810782772</Timestamp><Current dt:dt="r8…	60.002	1	right	811437291	2017-02-05	11:09:23	09:09:23	female	519	{LEFTARROW}	51							0	1973778	1973669	{DOWNARROW}	109	1972554	1972219	835	left3,2	3	16	498	mask3	0	1973653	0	1973453	eqm10_NoEyeNmodel1_dir	0	V	gazeCOD	GazeCoDxp	0	400	0	1973153	-1	1973053
GazeCoD_1Model_male	8	1	36	<?xml version="1.0"?>\n<Clock xmlns:dt="urn:schemas-microsoft-com:datatypes"><Description dt:dt="string">E-Prime Primary Realtime Clock</Description><StartTime><Timestamp dt:dt="int">0</Timestamp><DateUtc dt:dt="string">2017-05-02T09:09:23Z</DateUtc></StartTime><FrequencyChanges><FrequencyChange><Frequency dt:dt="r8">3312871</Frequency><Timestamp dt:dt="r8">810782772</Timestamp><Current dt:dt="r8…	60.002	1	right	811437291	2017-02-05	11:09:23	09:09:23	female	520	{RIGHTARROW}	77							0	1975474	1975236	{RIGHTARROW}	238	1974111	1973803	808	right8	22	16	499	mask22	0	1975219	0	1975019	eqm10_NoEyeNmodel1_dir	90	H	gazeCOD	GazeCoDxp	1	400	0	1974719	8	1974619
GazeCoD_1Model_male	8	1	36	<?xml version="1.0"?>\n<Clock xmlns:dt="urn:schemas-microsoft-com:datatypes"><Description dt:dt="string">E-Prime Primary Realtime Clock</Description><StartTime><Timestamp dt:dt="int">0</Timestamp><DateUtc dt:dt="string">2017-05-02T09:09:23Z</DateUtc></StartTime><FrequencyChanges><FrequencyChange><Frequency dt:dt="r8">3312871</Frequency><Timestamp dt:dt="r8">810782772</Timestamp><Current dt:dt="r8…	60.002	1	right	811437291	2017-02-05	11:09:23	09:09:23	female	521	{RIGHTARROW}	77							0	1977010	1976869	{RIGHTARROW}	141	1975745	1975486	759	right8	33	16	500	mask33	0	1976852	0	1976652	eqm10_NoEyeNmodel1_dir	90	HV	gazeCOD	GazeCoDxp	1	400	0	1976352	7	1976252
GazeCoD_1Model_male	8	1	36	<?xml version="1.0"?>\n<Clock xmlns:dt="urn:schemas-microsoft-com:datatypes"><Description dt:dt="string">E-Prime Primary Realtime Clock</Description><StartTime><Timestamp dt:dt="int">0</Timestamp><DateUtc dt:dt="string">2017-05-02T09:09:23Z</DateUtc></StartTime><FrequencyChanges><FrequencyChange><Frequency dt:dt="r8">3312871</Frequency><Timestamp dt:dt="r8">810782772</Timestamp><Current dt:dt="r8…	60.002	1	right	811437291	2017-02-05	11:09:23	09:09:23	female	522	{RIGHTARROW}	40							0	1978642	1978502	{RIGHTARROW}	140	1977379	1977019	860	right6,4	32	16	501	mask32	0	1978486	0	1978286	eqm10_NoEyeNmodel1_dir	90	HV	gazeCOD	GazeCoDxp	1	400	0	1977986	7	1977886
GazeCoD_1Model_male	8	1	36	<?xml version="1.0"?>\n<Clock xmlns:dt="urn:schemas-microsoft-com:datatypes"><Description dt:dt="string">E-Prime Primary Realtime Clock</Description><StartTime><Timestamp dt:dt="int">0</Timestamp><DateUtc dt:dt="string">2017-05-02T09:09:23Z</DateUtc></StartTime><FrequencyChanges><FrequencyChange><Frequency dt:dt="r8">3312871</Frequency><Timestamp dt:dt="r8">810782772</Timestamp><Current dt:dt="r8…	60.002	1	right	811437291	2017-02-05	11:09:23	09:09:23	female	523	{DOWNARROW}	79							0	1980514	1980102	{RIGHTARROW}	412	1978984	1978652	832	DG0	1	16	502	mask1	0	1980086	0	1979886	eqm10_NoEyeNmodel1_dir	0	V	gazeCOD	GazeCoDxp	0	400	0	1979586	2	1979486
GazeCoD_1Model_male	8	1	36	<?xml version="1.0"?>\n<Clock xmlns:dt="urn:schemas-microsoft-com:datatypes"><Description dt:dt="string">E-Prime Primary Realtime Clock</Description><StartTime><Timestamp dt:dt="int">0</Timestamp><DateUtc dt:dt="string">2017-05-02T09:09:23Z</DateUtc></StartTime><FrequencyChanges><FrequencyChange><Frequency dt:dt="r8">3312871</Frequency><Timestamp dt:dt="r8">810782772</Timestamp><Current dt:dt="r8…	60.002	1	right	811437291	2017-02-05	11:09:23	09:09:23	female	524	{RIGHTARROW}	42							0	1982154	1981986	{RIGHTARROW}	168	1980870	1980536	834	right4,8	31	16	503	mask31	0	1981969	0	1981769	eqm10_NoEyeNmodel1_dir	90	HV	gazeCOD	GazeCoDxp	1	400	0	1981469	-1	1981369
GazeCoD_1Model_male	8	1	36	<?xml version="1.0"?>\n<Clock xmlns:dt="urn:schemas-microsoft-com:datatypes"><Description dt:dt="string">E-Prime Primary Realtime Clock</Description><StartTime><Timestamp dt:dt="int">0</Timestamp><DateUtc dt:dt="string">2017-05-02T09:09:23Z</DateUtc></StartTime><FrequencyChanges><FrequencyChange><Frequency dt:dt="r8">3312871</Frequency><Timestamp dt:dt="r8">810782772</Timestamp><Current dt:dt="r8…	60.002	1	right	811437291	2017-02-05	11:09:23	09:09:23	female	525	{LEFTARROW}	53							0	1983682	1983569	{DOWNARROW}	112	1982453	1982169	784	left4,8	4	16	504	mask4	0	1983552	0	1983352	eqm10_NoEyeNmodel1_dir	0	V	gazeCOD	GazeCoDxp	0	400	0	1983052	-1	1982952
GazeCoD_1Model_male	8	1	36	<?xml version="1.0"?>\n<Clock xmlns:dt="urn:schemas-microsoft-com:datatypes"><Description dt:dt="string">E-Prime Primary Realtime Clock</Description><StartTime><Timestamp dt:dt="int">0</Timestamp><DateUtc dt:dt="string">2017-05-02T09:09:23Z</DateUtc></StartTime><FrequencyChanges><FrequencyChange><Frequency dt:dt="r8">3312871</Frequency><Timestamp dt:dt="r8">810782772</Timestamp><Current dt:dt="r8…	60.002	1	right	811437291	2017-02-05	11:09:23	09:09:23	female	526	{LEFTARROW}	55							0	1987249	1985236	{DOWNARROW}	2013	1984110	1983702	908	left6,4	5	16	505	mask5	0	1985219	0	1985019	eqm10_NoEyeNmodel1_dir	0	V	gazeCOD	GazeCoDxp	0	400	0	1984719	9	1984619
GazeCoD_1Model_male	8	1	36	<?xml version="1.0"?>\n<Clock xmlns:dt="urn:schemas-microsoft-com:datatypes"><Description dt:dt="string">E-Prime Primary Realtime Clock</Description><StartTime><Timestamp dt:dt="int">0</Timestamp><DateUtc dt:dt="string">2017-05-02T09:09:23Z</DateUtc></StartTime><FrequencyChanges><FrequencyChange><Frequency dt:dt="r8">3312871</Frequency><Timestamp dt:dt="r8">810782772</Timestamp><Current dt:dt="r8…	60.002	1	right	811437291	2017-02-05	11:09:23	09:09:23	female	527	{LEFTARROW}	49							0	1989153	1988719	{DOWNARROW}	434	1987598	1987285	813	left1,6	24	16	506	mask24	0	1988702	0	1988502	eqm10_NoEyeNmodel1_dir	90	HV	gazeCOD	GazeCoDxp	0	400	0	1988202	4	1988102
GazeCoD_1Model_male	8	1	36	<?xml version="1.0"?>\n<Clock xmlns:dt="urn:schemas-microsoft-com:datatypes"><Description dt:dt="string">E-Prime Primary Realtime Clock</Description><StartTime><Timestamp dt:dt="int">0</Timestamp><DateUtc dt:dt="string">2017-05-02T09:09:23Z</DateUtc></StartTime><FrequencyChanges><FrequencyChange><Frequency dt:dt="r8">3312871</Frequency><Timestamp dt:dt="r8">810782772</Timestamp><Current dt:dt="r8…	60.002	1	right	811437291	2017-02-05	11:09:23	09:09:23	female	528	{RIGHTARROW}	44							0	1991041	1990702	{DOWNARROW}	339	1989588	1989169	919	right3,2	8	16	507	mask8	0	1990685	0	1990485	eqm10_NoEyeNmodel1_dir	0	V	gazeCOD	GazeCoDxp	0	400	0	1990185	-3	1990085
GazeCoD_1Model_male	8	1	36	<?xml version="1.0"?>\n<Clock xmlns:dt="urn:schemas-microsoft-com:datatypes"><Description dt:dt="string">E-Prime Primary Realtime Clock</Description><StartTime><Timestamp dt:dt="int">0</Timestamp><DateUtc dt:dt="string">2017-05-02T09:09:23Z</DateUtc></StartTime><FrequencyChanges><FrequencyChange><Frequency dt:dt="r8">3312871</Frequency><Timestamp dt:dt="r8">810782772</Timestamp><Current dt:dt="r8…	60.002	1	right	811437291	2017-02-05	11:09:23	09:09:23	female	529	{LEFTARROW}	49							0	1992833	1992635	{DOWNARROW}	198	1991523	1991052	971	left1,6	13	16	508	mask13	0	1992619	0	1992419	eqm10_NoEyeNmodel1_dir	90	H	gazeCOD	GazeCoDxp	0	400	0	1992119	-4	1992019
GazeCoD_1Model_male	8	1	36	<?xml version="1.0"?>\n<Clock xmlns:dt="urn:schemas-microsoft-com:datatypes"><Description dt:dt="string">E-Prime Primary Realtime Clock</Description><StartTime><Timestamp dt:dt="int">0</Timestamp><DateUtc dt:dt="string">2017-05-02T09:09:23Z</DateUtc></StartTime><FrequencyChanges><FrequencyChange><Frequency dt:dt="r8">3312871</Frequency><Timestamp dt:dt="r8">810782772</Timestamp><Current dt:dt="r8…	60.002	1	right	811437291	2017-02-05	11:09:23	09:09:23	female	530	{RIGHTARROW}	42							0	1994793	1994385	{RIGHTARROW}	408	1993273	1992852	921	right4,8	9	16	509	mask9	0	1994369	0	1994169	eqm10_NoEyeNmodel1_dir	0	V	gazeCOD	GazeCoDxp	1	400	0	1993869	-4	1993769
GazeCoD_1Model_male	8	1	36	<?xml version="1.0"?>\n<Clock xmlns:dt="urn:schemas-microsoft-com:datatypes"><Description dt:dt="string">E-Prime Primary Realtime Clock</Description><StartTime><Timestamp dt:dt="int">0</Timestamp><DateUtc dt:dt="string">2017-05-02T09:09:23Z</DateUtc></StartTime><FrequencyChanges><FrequencyChange><Frequency dt:dt="r8">3312871</Frequency><Timestamp dt:dt="r8">810782772</Timestamp><Current dt:dt="r8…	60.002	1	right	811437291	2017-02-05	11:09:23	09:09:23	female	531	{RIGHTARROW}	46							0	1996473	1996219	{DOWNARROW}	254	1995098	1994819	779	right1,6	18	16	510	mask18	0	1996202	0	1996002	eqm10_NoEyeNmodel1_dir	90	H	gazeCOD	GazeCoDxp	0	400	0	1995702	4	1995602
GazeCoD_1Model_male	8	1	36	<?xml version="1.0"?>\n<Clock xmlns:dt="urn:schemas-microsoft-com:datatypes"><Description dt:dt="string">E-Prime Primary Realtime Clock</Description><StartTime><Timestamp dt:dt="int">0</Timestamp><DateUtc dt:dt="string">2017-05-02T09:09:23Z</DateUtc></StartTime><FrequencyChanges><FrequencyChange><Frequency dt:dt="r8">3312871</Frequency><Timestamp dt:dt="r8">810782772</Timestamp><Current dt:dt="r8…	60.002	1	right	811437291	2017-02-05	11:09:23	09:09:23	female	532	{RIGHTARROW}	46							0	1998169	1998035	{DOWNARROW}	134	1996921	1996485	936	right1,6	29	16	511	mask29	0	1998018	0	1997818	eqm10_NoEyeNmodel1_dir	90	HV	gazeCOD	GazeCoDxp	0	400	0	1997518	-3	1997418
GazeCoD_1Model_male	8	1	36	<?xml version="1.0"?>\n<Clock xmlns:dt="urn:schemas-microsoft-com:datatypes"><Description dt:dt="string">E-Prime Primary Realtime Clock</Description><StartTime><Timestamp dt:dt="int">0</Timestamp><DateUtc dt:dt="string">2017-05-02T09:09:23Z</DateUtc></StartTime><FrequencyChanges><FrequencyChange><Frequency dt:dt="r8">3312871</Frequency><Timestamp dt:dt="r8">810782772</Timestamp><Current dt:dt="r8…	60.002	1	right	811437291	2017-02-05	11:09:23	09:09:23	female	533	{LEFTARROW}	78							0	1999969	1999702	{LEFTARROW}	267	1998584	1998185	899	left8	28	16	512	mask28	0	1999685	0	1999485	eqm10_NoEyeNmodel1_dir	90	HV	gazeCOD	GazeCoDxp	1	400	0	1999185	1	1999085
GazeCoD_1Model_male	8	1	36	<?xml version="1.0"?>\n<Clock xmlns:dt="urn:schemas-microsoft-com:datatypes"><Description dt:dt="string">E-Prime Primary Realtime Clock</Description><StartTime><Timestamp dt:dt="int">0</Timestamp><DateUtc dt:dt="string">2017-05-02T09:09:23Z</DateUtc></StartTime><FrequencyChanges><FrequencyChange><Frequency dt:dt="r8">3312871</Frequency><Timestamp dt:dt="r8">810782772</Timestamp><Current dt:dt="r8…	60.002	1	right	811437291	2017-02-05	11:09:23	09:09:23	female	534	{DOWNARROW}	79							0	2001593	2001452	{DOWNARROW}	141	2000334	1999985	849	DG0	12	16	513	mask12	0	2001435	0	2001235	eqm10_NoEyeNmodel1_dir	90	H	gazeCOD	GazeCoDxp	1	400	0	2000935	1	2000835
GazeCoD_1Model_male	8	1	36	<?xml version="1.0"?>\n<Clock xmlns:dt="urn:schemas-microsoft-com:datatypes"><Description dt:dt="string">E-Prime Primary Realtime Clock</Description><StartTime><Timestamp dt:dt="int">0</Timestamp><DateUtc dt:dt="string">2017-05-02T09:09:23Z</DateUtc></StartTime><FrequencyChanges><FrequencyChange><Frequency dt:dt="r8">3312871</Frequency><Timestamp dt:dt="r8">810782772</Timestamp><Current dt:dt="r8…	60.002	1	right	811437291	2017-02-05	11:09:23	09:09:23	female	535	{LEFTARROW}	51							0	2003209	2003102	{DOWNARROW}	107	2001989	2001602	887	left3,2	25	16	514	mask25	0	2003085	0	2002885	eqm10_NoEyeNmodel1_dir	90	HV	gazeCOD	GazeCoDxp	0	400	0	2002585	-4	2002485
GazeCoD_1Model_male	8	1	36	<?xml version="1.0"?>\n<Clock xmlns:dt="urn:schemas-microsoft-com:datatypes"><Description dt:dt="string">E-Prime Primary Realtime Clock</Description><StartTime><Timestamp dt:dt="int">0</Timestamp><DateUtc dt:dt="string">2017-05-02T09:09:23Z</DateUtc></StartTime><FrequencyChanges><FrequencyChange><Frequency dt:dt="r8">3312871</Frequency><Timestamp dt:dt="r8">810782772</Timestamp><Current dt:dt="r8…	60.002	1	right	811437291	2017-02-05	11:09:23	09:09:23	female	536	{RIGHTARROW}	40							0	2005153	2004652	{RIGHTARROW}	501	2003513	2003218	795	right6,4	10	16	515	mask10	0	2004618	0	2004418	eqm10_NoEyeNmodel1_dir	0	V	gazeCOD	GazeCoDxp	1	400	0	2004118	5	2004018
GazeCoD_1Model_male	8	1	36	<?xml version="1.0"?>\n<Clock xmlns:dt="urn:schemas-microsoft-com:datatypes"><Description dt:dt="string">E-Prime Primary Realtime Clock</Description><StartTime><Timestamp dt:dt="int">0</Timestamp><DateUtc dt:dt="string">2017-05-02T09:09:23Z</DateUtc></StartTime><FrequencyChanges><FrequencyChange><Frequency dt:dt="r8">3312871</Frequency><Timestamp dt:dt="r8">810782772</Timestamp><Current dt:dt="r8…	60.002	1	right	811437291	2017-02-05	11:09:23	09:09:23	female	537	{LEFTARROW}	55							0	2006993	2006768	{DOWNARROW}	225	2005645	2005168	977	left6,4	16	16	516	mask16	0	2006752	0	2006552	eqm10_NoEyeNmodel1_dir	90	H	gazeCOD	GazeCoDxp	0	400	0	2006252	7	2006152
GazeCoD_1Model_male	8	1	36	<?xml version="1.0"?>\n<Clock xmlns:dt="urn:schemas-microsoft-com:datatypes"><Description dt:dt="string">E-Prime Primary Realtime Clock</Description><StartTime><Timestamp dt:dt="int">0</Timestamp><DateUtc dt:dt="string">2017-05-02T09:09:23Z</DateUtc></StartTime><FrequencyChanges><FrequencyChange><Frequency dt:dt="r8">3312871</Frequency><Timestamp dt:dt="r8">810782772</Timestamp><Current dt:dt="r8…	60.002	1	right	811437291	2017-02-05	11:09:23	09:09:23	female	538	{LEFTARROW}	55							0	2008657	2008418	{LEFTARROW}	239	2007296	2007002	794	left6,4	27	16	517	mask27	0	2008401	0	2008201	eqm10_NoEyeNmodel1_dir	90	HV	gazeCOD	GazeCoDxp	1	400	0	2007901	5	2007801
GazeCoD_1Model_male	8	1	36	<?xml version="1.0"?>\n<Clock xmlns:dt="urn:schemas-microsoft-com:datatypes"><Description dt:dt="string">E-Prime Primary Realtime Clock</Description><StartTime><Timestamp dt:dt="int">0</Timestamp><DateUtc dt:dt="string">2017-05-02T09:09:23Z</DateUtc></StartTime><FrequencyChanges><FrequencyChange><Frequency dt:dt="r8">3312871</Frequency><Timestamp dt:dt="r8">810782772</Timestamp><Current dt:dt="r8…	60.002	1	right	811437291	2017-02-05	11:09:23	09:09:23	female	539	{RIGHTARROW}	44							0	2010433	2010218	{RIGHTARROW}	215	2009092	2008668	924	right3,2	30	16	518	mask30	0	2010201	0	2010001	eqm10_NoEyeNmodel1_dir	90	HV	gazeCOD	GazeCoDxp	1	400	0	2009701	9	2009601
GazeCoD_1Model_male	8	1	36	<?xml version="1.0"?>\n<Clock xmlns:dt="urn:schemas-microsoft-com:datatypes"><Description dt:dt="string">E-Prime Primary Realtime Clock</Description><StartTime><Timestamp dt:dt="int">0</Timestamp><DateUtc dt:dt="string">2017-05-02T09:09:23Z</DateUtc></StartTime><FrequencyChanges><FrequencyChange><Frequency dt:dt="r8">3312871</Frequency><Timestamp dt:dt="r8">810782772</Timestamp><Current dt:dt="r8…	60.002	1	right	811437291	2017-02-05	11:09:23	09:09:23	female	540	{LEFTARROW}	49							0	2012105	2011935	{DOWNARROW}	170	2010814	2010451	863	left1,6	2	16	519	mask2	0	2011918	0	2011718	eqm10_NoEyeNmodel1_dir	0	V	gazeCOD	GazeCoDxp	0	400	0	2011418	4	2011318
GazeCoD_1Model_male	8	1	36	<?xml version="1.0"?>\n<Clock xmlns:dt="urn:schemas-microsoft-com:datatypes"><Description dt:dt="string">E-Prime Primary Realtime Clock</Description><StartTime><Timestamp dt:dt="int">0</Timestamp><DateUtc dt:dt="string">2017-05-02T09:09:23Z</DateUtc></StartTime><FrequencyChanges><FrequencyChange><Frequency dt:dt="r8">3312871</Frequency><Timestamp dt:dt="r8">810782772</Timestamp><Current dt:dt="r8…	60.002	1	right	811437291	2017-02-05	11:09:23	09:09:23	female	541	{RIGHTARROW}	77							0	2013817	2013618	{RIGHTARROW}	199	2012497	2012118	879	right8	11	16	520	mask11	0	2013601	0	2013401	eqm10_NoEyeNmodel1_dir	0	V	gazeCOD	GazeCoDxp	1	400	0	2013101	4	2013001
GazeCoD_1Model_male	8	1	36	<?xml version="1.0"?>\n<Clock xmlns:dt="urn:schemas-microsoft-com:datatypes"><Description dt:dt="string">E-Prime Primary Realtime Clock</Description><StartTime><Timestamp dt:dt="int">0</Timestamp><DateUtc dt:dt="string">2017-05-02T09:09:23Z</DateUtc></StartTime><FrequencyChanges><FrequencyChange><Frequency dt:dt="r8">3312871</Frequency><Timestamp dt:dt="r8">810782772</Timestamp><Current dt:dt="r8…	60.002	1	right	811437291	2017-02-05	11:09:23	09:09:23	female	542	{DOWNARROW}	79							0	2015521	2015385	{DOWNARROW}	135	2014261	2013835	926	DG0	23	16	521	mask23	0	2015368	0	2015168	eqm10_NoEyeNmodel1_dir	90	HV	gazeCOD	GazeCoDxp	1	400	0	2014868	7	2014768
GazeCoD_1Model_male	8	1	36	<?xml version="1.0"?>\n<Clock xmlns:dt="urn:schemas-microsoft-com:datatypes"><Description dt:dt="string">E-Prime Primary Realtime Clock</Description><StartTime><Timestamp dt:dt="int">0</Timestamp><DateUtc dt:dt="string">2017-05-02T09:09:23Z</DateUtc></StartTime><FrequencyChanges><FrequencyChange><Frequency dt:dt="r8">3312871</Frequency><Timestamp dt:dt="r8">810782772</Timestamp><Current dt:dt="r8…	60.002	1	right	811437291	2017-02-05	11:09:23	09:09:23	female	543	{LEFTARROW}	51							0	2017160	2017035	{DOWNARROW}	125	2015912	2015535	877	left3,2	14	16	522	mask14	0	2017018	0	2016818	eqm10_NoEyeNmodel1_dir	90	H	gazeCOD	GazeCoDxp	0	400	0	2016518	6	2016418
GazeCoD_1Model_male	8	1	36	<?xml version="1.0"?>\n<Clock xmlns:dt="urn:schemas-microsoft-com:datatypes"><Description dt:dt="string">E-Prime Primary Realtime Clock</Description><StartTime><Timestamp dt:dt="int">0</Timestamp><DateUtc dt:dt="string">2017-05-02T09:09:23Z</DateUtc></StartTime><FrequencyChanges><FrequencyChange><Frequency dt:dt="r8">3312871</Frequency><Timestamp dt:dt="r8">810782772</Timestamp><Current dt:dt="r8…	60.002	1	right	811437291	2017-02-05	11:09:23	09:09:23	female	544	{LEFTARROW}	53							0	2018784	2018651	{DOWNARROW}	133	2017540	2017185	855	left4,8	15	16	523	mask15	0	2018635	0	2018435	eqm10_NoEyeNmodel1_dir	90	H	gazeCOD	GazeCoDxp	0	400	0	2018135	-5	2018035
GazeCoD_1Model_male	8	1	36	<?xml version="1.0"?>\n<Clock xmlns:dt="urn:schemas-microsoft-com:datatypes"><Description dt:dt="string">E-Prime Primary Realtime Clock</Description><StartTime><Timestamp dt:dt="int">0</Timestamp><DateUtc dt:dt="string">2017-05-02T09:09:23Z</DateUtc></StartTime><FrequencyChanges><FrequencyChange><Frequency dt:dt="r8">3312871</Frequency><Timestamp dt:dt="r8">810782772</Timestamp><Current dt:dt="r8…	60.002	1	right	811437291	2017-02-05	11:09:23	09:09:23	female	545	{RIGHTARROW}	42							0	2020472	2020218	{RIGHTARROW}	254	2019107	2018801	806	right4,8	20	16	524	mask20	0	2020201	-1	2020001	eqm10_NoEyeNmodel1_dir	90	H	gazeCOD	GazeCoDxp	1	400	0	2019702	-5	2019602
GazeCoD_1Model_male	8	1	36	<?xml version="1.0"?>\n<Clock xmlns:dt="urn:schemas-microsoft-com:datatypes"><Description dt:dt="string">E-Prime Primary Realtime Clock</Description><StartTime><Timestamp dt:dt="int">0</Timestamp><DateUtc dt:dt="string">2017-05-02T09:09:23Z</DateUtc></StartTime><FrequencyChanges><FrequencyChange><Frequency dt:dt="r8">3312871</Frequency><Timestamp dt:dt="r8">810782772</Timestamp><Current dt:dt="r8…	60.002	1	right	811437291	2017-02-05	11:09:23	09:09:23	female	546	{RIGHTARROW}	44							0	2022368	2022001	{DOWNARROW}	367	2020878	2020484	894	right3,2	19	16	525	mask19	0	2021984	0	2021784	eqm10_NoEyeNmodel1_dir	90	H	gazeCOD	GazeCoDxp	0	400	0	2021484	6	2021384
GazeCoD_1Model_male	8	1	36	<?xml version="1.0"?>\n<Clock xmlns:dt="urn:schemas-microsoft-com:datatypes"><Description dt:dt="string">E-Prime Primary Realtime Clock</Description><StartTime><Timestamp dt:dt="int">0</Timestamp><DateUtc dt:dt="string">2017-05-02T09:09:23Z</DateUtc></StartTime><FrequencyChanges><FrequencyChange><Frequency dt:dt="r8">3312871</Frequency><Timestamp dt:dt="r8">810782772</Timestamp><Current dt:dt="r8…	60.002	1	right	811437291	2017-02-05	11:09:23	09:09:23	female	547	{RIGHTARROW}	46							0	2024144	2024001	{DOWNARROW}	143	2022882	2022384	998	right1,6	7	16	526	mask7	0	2023984	0	2023784	eqm10_NoEyeNmodel1_dir	0	V	gazeCOD	GazeCoDxp	0	400	0	2023484	2	2023384
GazeCoD_1Model_male	8	1	36	<?xml version="1.0"?>\n<Clock xmlns:dt="urn:schemas-microsoft-com:datatypes"><Description dt:dt="string">E-Prime Primary Realtime Clock</Description><StartTime><Timestamp dt:dt="int">0</Timestamp><DateUtc dt:dt="string">2017-05-02T09:09:23Z</DateUtc></StartTime><FrequencyChanges><FrequencyChange><Frequency dt:dt="r8">3312871</Frequency><Timestamp dt:dt="r8">810782772</Timestamp><Current dt:dt="r8…	60.002	1	right	811437291	2017-02-05	11:09:23	09:09:23	female	548	{LEFTARROW}	53							0	2026016	2025768	{LEFTARROW}	248	2024644	2024168	976	left4,8	26	16	527	mask26	0	2025751	0	2025551	eqm10_NoEyeNmodel1_dir	90	HV	gazeCOD	GazeCoDxp	1	400	0	2025251	7	2025151
GazeCoD_1Model_male	8	1	36	<?xml version="1.0"?>\n<Clock xmlns:dt="urn:schemas-microsoft-com:datatypes"><Description dt:dt="string">E-Prime Primary Realtime Clock</Description><StartTime><Timestamp dt:dt="int">0</Timestamp><DateUtc dt:dt="string">2017-05-02T09:09:23Z</DateUtc></StartTime><FrequencyChanges><FrequencyChange><Frequency dt:dt="r8">3312871</Frequency><Timestamp dt:dt="r8">810782772</Timestamp><Current dt:dt="r8…	60.002	1	right	811437291	2017-02-05	11:09:23	09:09:23	female	549	{LEFTARROW}	78							0	2027888	2027584	{DOWNARROW}	304	2026467	2026034	933	left8	17	16	528	mask17	0	2027568	0	2027368	eqm10_NoEyeNmodel1_dir	90	H	gazeCOD	GazeCoDxp	0	400	0	2027068	1	2026968
GazeCoD_1Model_male	8	1	36	<?xml version="1.0"?>\n<Clock xmlns:dt="urn:schemas-microsoft-com:datatypes"><Description dt:dt="string">E-Prime Primary Realtime Clock</Description><StartTime><Timestamp dt:dt="int">0</Timestamp><DateUtc dt:dt="string">2017-05-02T09:09:23Z</DateUtc></StartTime><FrequencyChanges><FrequencyChange><Frequency dt:dt="r8">3312871</Frequency><Timestamp dt:dt="r8">810782772</Timestamp><Current dt:dt="r8…	60.002	1	right	811437291	2017-02-05	11:09:23	09:09:23	female	550	{LEFTARROW}	78							0	2029672	2029384	{LEFTARROW}	288	2028273	2027901	872	left8	28	17	529	mask28	0	2029367	-1	2029167	eqm10_NoEyeNmodel1_dir	90	HV	gazeCOD	GazeCoDxp	1	400	0	2028868	-5	2028768
GazeCoD_1Model_male	8	1	36	<?xml version="1.0"?>\n<Clock xmlns:dt="urn:schemas-microsoft-com:datatypes"><Description dt:dt="string">E-Prime Primary Realtime Clock</Description><StartTime><Timestamp dt:dt="int">0</Timestamp><DateUtc dt:dt="string">2017-05-02T09:09:23Z</DateUtc></StartTime><FrequencyChanges><FrequencyChange><Frequency dt:dt="r8">3312871</Frequency><Timestamp dt:dt="r8">810782772</Timestamp><Current dt:dt="r8…	60.002	1	right	811437291	2017-02-05	11:09:23	09:09:23	female	551	{LEFTARROW}	51							0	2031448	2031267	{DOWNARROW}	181	2030146	2029684	962	left3,2	14	17	530	mask14	0	2031251	0	2031051	eqm10_NoEyeNmodel1_dir	90	H	gazeCOD	GazeCoDxp	0	400	0	2030751	5	2030651
GazeCoD_1Model_male	8	1	36	<?xml version="1.0"?>\n<Clock xmlns:dt="urn:schemas-microsoft-com:datatypes"><Description dt:dt="string">E-Prime Primary Realtime Clock</Description><StartTime><Timestamp dt:dt="int">0</Timestamp><DateUtc dt:dt="string">2017-05-02T09:09:23Z</DateUtc></StartTime><FrequencyChanges><FrequencyChange><Frequency dt:dt="r8">3312871</Frequency><Timestamp dt:dt="r8">810782772</Timestamp><Current dt:dt="r8…	60.002	1	right	811437291	2017-02-05	11:09:23	09:09:23	female	552	{RIGHTARROW}	46							0	2033048	2032851	{DOWNARROW}	197	2031726	2031467	759	right1,6	7	17	531	mask7	0	2032834	0	2032634	eqm10_NoEyeNmodel1_dir	0	V	gazeCOD	GazeCoDxp	0	400	0	2032334	8	2032234
GazeCoD_1Model_male	8	1	36	<?xml version="1.0"?>\n<Clock xmlns:dt="urn:schemas-microsoft-com:datatypes"><Description dt:dt="string">E-Prime Primary Realtime Clock</Description><StartTime><Timestamp dt:dt="int">0</Timestamp><DateUtc dt:dt="string">2017-05-02T09:09:23Z</DateUtc></StartTime><FrequencyChanges><FrequencyChange><Frequency dt:dt="r8">3312871</Frequency><Timestamp dt:dt="r8">810782772</Timestamp><Current dt:dt="r8…	60.002	1	right	811437291	2017-02-05	11:09:23	09:09:23	female	553	{LEFTARROW}	55							0	2034872	2034601	{LEFTARROW}	271	2033478	2033067	911	left6,4	27	17	532	mask27	0	2034584	0	2034384	eqm10_NoEyeNmodel1_dir	90	HV	gazeCOD	GazeCoDxp	1	400	0	2034084	6	2033984
GazeCoD_1Model_male	8	1	36	<?xml version="1.0"?>\n<Clock xmlns:dt="urn:schemas-microsoft-com:datatypes"><Description dt:dt="string">E-Prime Primary Realtime Clock</Description><StartTime><Timestamp dt:dt="int">0</Timestamp><DateUtc dt:dt="string">2017-05-02T09:09:23Z</DateUtc></StartTime><FrequencyChanges><FrequencyChange><Frequency dt:dt="r8">3312871</Frequency><Timestamp dt:dt="r8">810782772</Timestamp><Current dt:dt="r8…	60.002	1	right	811437291	2017-02-05	11:09:23	09:09:23	female	554	{RIGHTARROW}	40							0	2036672	2036467	{DOWNARROW}	205	2035354	2034884	970	right6,4	21	17	533	mask21	0	2036451	0	2036251	eqm10_NoEyeNmodel1_dir	90	H	gazeCOD	GazeCoDxp	0	400	0	2035951	-3	2035851
GazeCoD_1Model_male	8	1	36	<?xml version="1.0"?>\n<Clock xmlns:dt="urn:schemas-microsoft-com:datatypes"><Description dt:dt="string">E-Prime Primary Realtime Clock</Description><StartTime><Timestamp dt:dt="int">0</Timestamp><DateUtc dt:dt="string">2017-05-02T09:09:23Z</DateUtc></StartTime><FrequencyChanges><FrequencyChange><Frequency dt:dt="r8">3312871</Frequency><Timestamp dt:dt="r8">810782772</Timestamp><Current dt:dt="r8…	60.002	1	right	811437291	2017-02-05	11:09:23	09:09:23	female	555	{RIGHTARROW}	42							0	2038304	2038051	{RIGHTARROW}	253	2036936	2036684	752	right4,8	9	17	534	mask9	0	2038034	0	2037834	eqm10_NoEyeNmodel1_dir	0	V	gazeCOD	GazeCoDxp	1	400	0	2037534	-2	2037434
GazeCoD_1Model_male	8	1	36	<?xml version="1.0"?>\n<Clock xmlns:dt="urn:schemas-microsoft-com:datatypes"><Description dt:dt="string">E-Prime Primary Realtime Clock</Description><StartTime><Timestamp dt:dt="int">0</Timestamp><DateUtc dt:dt="string">2017-05-02T09:09:23Z</DateUtc></StartTime><FrequencyChanges><FrequencyChange><Frequency dt:dt="r8">3312871</Frequency><Timestamp dt:dt="r8">810782772</Timestamp><Current dt:dt="r8…	60.002	1	right	811437291	2017-02-05	11:09:23	09:09:23	female	556	{RIGHTARROW}	40							0	2040024	2039750	{RIGHTARROW}	274	2038627	2038317	810	right6,4	32	17	535	mask32	0	2039734	0	2039534	eqm10_NoEyeNmodel1_dir	90	HV	gazeCOD	GazeCoDxp	1	400	0	2039234	7	2039134
GazeCoD_1Model_male	8	1	36	<?xml version="1.0"?>\n<Clock xmlns:dt="urn:schemas-microsoft-com:datatypes"><Description dt:dt="string">E-Prime Primary Realtime Clock</Description><StartTime><Timestamp dt:dt="int">0</Timestamp><DateUtc dt:dt="string">2017-05-02T09:09:23Z</DateUtc></StartTime><FrequencyChanges><FrequencyChange><Frequency dt:dt="r8">3312871</Frequency><Timestamp dt:dt="r8">810782772</Timestamp><Current dt:dt="r8…	60.002	1	right	811437291	2017-02-05	11:09:23	09:09:23	female	557	{RIGHTARROW}	42							0	2041784	2041567	{RIGHTARROW}	217	2040455	2040034	921	right4,8	20	17	536	mask20	0	2041550	0	2041350	eqm10_NoEyeNmodel1_dir	90	H	gazeCOD	GazeCoDxp	1	400	0	2041050	-5	2040950
GazeCoD_1Model_male	8	1	36	<?xml version="1.0"?>\n<Clock xmlns:dt="urn:schemas-microsoft-com:datatypes"><Description dt:dt="string">E-Prime Primary Realtime Clock</Description><StartTime><Timestamp dt:dt="int">0</Timestamp><DateUtc dt:dt="string">2017-05-02T09:09:23Z</DateUtc></StartTime><FrequencyChanges><FrequencyChange><Frequency dt:dt="r8">3312871</Frequency><Timestamp dt:dt="r8">810782772</Timestamp><Current dt:dt="r8…	60.002	1	right	811437291	2017-02-05	11:09:23	09:09:23	female	558	{LEFTARROW}	78							0	2043536	2043200	{LEFTARROW}	336	2042075	2041800	775	left8	17	17	537	mask17	0	2043184	0	2042984	eqm10_NoEyeNmodel1_dir	90	H	gazeCOD	GazeCoDxp	1	400	0	2042684	9	2042584
GazeCoD_1Model_male	8	1	36	<?xml version="1.0"?>\n<Clock xmlns:dt="urn:schemas-microsoft-com:datatypes"><Description dt:dt="string">E-Prime Primary Realtime Clock</Description><StartTime><Timestamp dt:dt="int">0</Timestamp><DateUtc dt:dt="string">2017-05-02T09:09:23Z</DateUtc></StartTime><FrequencyChanges><FrequencyChange><Frequency dt:dt="r8">3312871</Frequency><Timestamp dt:dt="r8">810782772</Timestamp><Current dt:dt="r8…	60.002	1	right	811437291	2017-02-05	11:09:23	09:09:23	female	559	{LEFTARROW}	49							0	2045240	2045000	{DOWNARROW}	240	2043880	2043550	830	left1,6	13	17	538	mask13	0	2044984	0	2044784	eqm10_NoEyeNmodel1_dir	90	H	gazeCOD	GazeCoDxp	0	400	0	2044484	4	2044384
GazeCoD_1Model_male	8	1	36	<?xml version="1.0"?>\n<Clock xmlns:dt="urn:schemas-microsoft-com:datatypes"><Description dt:dt="string">E-Prime Primary Realtime Clock</Description><StartTime><Timestamp dt:dt="int">0</Timestamp><DateUtc dt:dt="string">2017-05-02T09:09:23Z</DateUtc></StartTime><FrequencyChanges><FrequencyChange><Frequency dt:dt="r8">3312871</Frequency><Timestamp dt:dt="r8">810782772</Timestamp><Current dt:dt="r8…	60.002	1	right	811437291	2017-02-05	11:09:23	09:09:23	female	560	{LEFTARROW}	51							0	2048160	2046617	{DOWNARROW}	1543	2045500	2045250	750	left3,2	25	17	539	mask25	0	2046600	0	2046400	eqm10_NoEyeNmodel1_dir	90	HV	gazeCOD	GazeCoDxp	0	400	0	2046100	0	2046000
GazeCoD_1Model_male	8	1	36	<?xml version="1.0"?>\n<Clock xmlns:dt="urn:schemas-microsoft-com:datatypes"><Description dt:dt="string">E-Prime Primary Realtime Clock</Description><StartTime><Timestamp dt:dt="int">0</Timestamp><DateUtc dt:dt="string">2017-05-02T09:09:23Z</DateUtc></StartTime><FrequencyChanges><FrequencyChange><Frequency dt:dt="r8">3312871</Frequency><Timestamp dt:dt="r8">810782772</Timestamp><Current dt:dt="r8…	60.002	1	right	811437291	2017-02-05	11:09:23	09:09:23	female	561	{LEFTARROW}	49							0	2049863	2049650	{DOWNARROW}	213	2048538	2048184	854	left1,6	2	17	540	mask2	0	2049633	0	2049433	eqm10_NoEyeNmodel1_dir	0	V	gazeCOD	GazeCoDxp	0	400	0	2049133	-5	2049033
GazeCoD_1Model_male	8	1	36	<?xml version="1.0"?>\n<Clock xmlns:dt="urn:schemas-microsoft-com:datatypes"><Description dt:dt="string">E-Prime Primary Realtime Clock</Description><StartTime><Timestamp dt:dt="int">0</Timestamp><DateUtc dt:dt="string">2017-05-02T09:09:23Z</DateUtc></StartTime><FrequencyChanges><FrequencyChange><Frequency dt:dt="r8">3312871</Frequency><Timestamp dt:dt="r8">810782772</Timestamp><Current dt:dt="r8…	60.002	1	right	811437291	2017-02-05	11:09:23	09:09:23	female	562	{RIGHTARROW}	40							0	2051679	2051383	{RIGHTARROW}	296	2050271	2049883	888	right6,4	10	17	541	mask10	0	2051367	0	2051167	eqm10_NoEyeNmodel1_dir	0	V	gazeCOD	GazeCoDxp	1	400	0	2050867	-4	2050767
GazeCoD_1Model_male	8	1	36	<?xml version="1.0"?>\n<Clock xmlns:dt="urn:schemas-microsoft-com:datatypes"><Description dt:dt="string">E-Prime Primary Realtime Clock</Description><StartTime><Timestamp dt:dt="int">0</Timestamp><DateUtc dt:dt="string">2017-05-02T09:09:23Z</DateUtc></StartTime><FrequencyChanges><FrequencyChange><Frequency dt:dt="r8">3312871</Frequency><Timestamp dt:dt="r8">810782772</Timestamp><Current dt:dt="r8…	60.002	1	right	811437291	2017-02-05	11:09:23	09:09:23	female	563	{LEFTARROW}	51							0	2053391	2053217	{DOWNARROW}	174	2052090	2051700	890	left3,2	3	17	542	mask3	0	2053200	0	2053000	eqm10_NoEyeNmodel1_dir	0	V	gazeCOD	GazeCoDxp	0	400	0	2052700	10	2052600
GazeCoD_1Model_male	8	1	36	<?xml version="1.0"?>\n<Clock xmlns:dt="urn:schemas-microsoft-com:datatypes"><Description dt:dt="string">E-Prime Primary Realtime Clock</Description><StartTime><Timestamp dt:dt="int">0</Timestamp><DateUtc dt:dt="string">2017-05-02T09:09:23Z</DateUtc></StartTime><FrequencyChanges><FrequencyChange><Frequency dt:dt="r8">3312871</Frequency><Timestamp dt:dt="r8">810782772</Timestamp><Current dt:dt="r8…	60.002	1	right	811437291	2017-02-05	11:09:23	09:09:23	female	564	{DOWNARROW}	79							0	2055087	2054900	{DOWNARROW}	187	2053789	2053400	889	DG0	23	17	543	mask23	0	2054883	-1	2054683	eqm10_NoEyeNmodel1_dir	90	HV	gazeCOD	GazeCoDxp	1	400	0	2054384	-5	2054284
GazeCoD_1Model_male	8	1	36	<?xml version="1.0"?>\n<Clock xmlns:dt="urn:schemas-microsoft-com:datatypes"><Description dt:dt="string">E-Prime Primary Realtime Clock</Description><StartTime><Timestamp dt:dt="int">0</Timestamp><DateUtc dt:dt="string">2017-05-02T09:09:23Z</DateUtc></StartTime><FrequencyChanges><FrequencyChange><Frequency dt:dt="r8">3312871</Frequency><Timestamp dt:dt="r8">810782772</Timestamp><Current dt:dt="r8…	60.002	1	right	811437291	2017-02-05	11:09:23	09:09:23	female	565	{DOWNARROW}	79							0	2056719	2056467	{DOWNARROW}	252	2055354	2055100	754	DG0	12	17	544	mask12	0	2056450	0	2056250	eqm10_NoEyeNmodel1_dir	90	H	gazeCOD	GazeCoDxp	1	400	0	2055950	-4	2055850
GazeCoD_1Model_male	8	1	36	<?xml version="1.0"?>\n<Clock xmlns:dt="urn:schemas-microsoft-com:datatypes"><Description dt:dt="string">E-Prime Primary Realtime Clock</Description><StartTime><Timestamp dt:dt="int">0</Timestamp><DateUtc dt:dt="string">2017-05-02T09:09:23Z</DateUtc></StartTime><FrequencyChanges><FrequencyChange><Frequency dt:dt="r8">3312871</Frequency><Timestamp dt:dt="r8">810782772</Timestamp><Current dt:dt="r8…	60.002	1	right	811437291	2017-02-05	11:09:23	09:09:23	female	566	{DOWNARROW}	79							0	2058431	2058267	{DOWNARROW}	164	2057145	2056733	912	DG0	1	17	545	mask1	0	2058250	0	2058050	eqm10_NoEyeNmodel1_dir	0	V	gazeCOD	GazeCoDxp	1	400	0	2057750	5	2057650
GazeCoD_1Model_male	8	1	36	<?xml version="1.0"?>\n<Clock xmlns:dt="urn:schemas-microsoft-com:datatypes"><Description dt:dt="string">E-Prime Primary Realtime Clock</Description><StartTime><Timestamp dt:dt="int">0</Timestamp><DateUtc dt:dt="string">2017-05-02T09:09:23Z</DateUtc></StartTime><FrequencyChanges><FrequencyChange><Frequency dt:dt="r8">3312871</Frequency><Timestamp dt:dt="r8">810782772</Timestamp><Current dt:dt="r8…	60.002	1	right	811437291	2017-02-05	11:09:23	09:09:23	female	567	{RIGHTARROW}	42							0	2060159	2059850	{RIGHTARROW}	309	2058729	2058450	779	right4,8	31	17	546	mask31	0	2059833	0	2059633	eqm10_NoEyeNmodel1_dir	90	HV	gazeCOD	GazeCoDxp	1	400	0	2059333	4	2059233
GazeCoD_1Model_male	8	1	36	<?xml version="1.0"?>\n<Clock xmlns:dt="urn:schemas-microsoft-com:datatypes"><Description dt:dt="string">E-Prime Primary Realtime Clock</Description><StartTime><Timestamp dt:dt="int">0</Timestamp><DateUtc dt:dt="string">2017-05-02T09:09:23Z</DateUtc></StartTime><FrequencyChanges><FrequencyChange><Frequency dt:dt="r8">3312871</Frequency><Timestamp dt:dt="r8">810782772</Timestamp><Current dt:dt="r8…	60.002	1	right	811437291	2017-02-05	11:09:23	09:09:23	female	568	{LEFTARROW}	49							0	2061791	2061600	{DOWNARROW}	191	2060478	2060183	795	left1,6	24	17	547	mask24	0	2061583	0	2061383	eqm10_NoEyeNmodel1_dir	90	HV	gazeCOD	GazeCoDxp	0	400	0	2061083	5	2060983
GazeCoD_1Model_male	8	1	36	<?xml version="1.0"?>\n<Clock xmlns:dt="urn:schemas-microsoft-com:datatypes"><Description dt:dt="string">E-Prime Primary Realtime Clock</Description><StartTime><Timestamp dt:dt="int">0</Timestamp><DateUtc dt:dt="string">2017-05-02T09:09:23Z</DateUtc></StartTime><FrequencyChanges><FrequencyChange><Frequency dt:dt="r8">3312871</Frequency><Timestamp dt:dt="r8">810782772</Timestamp><Current dt:dt="r8…	60.002	1	right	811437291	2017-02-05	11:09:23	09:09:23	female	569	{LEFTARROW}	53							0	2063487	2063183	{DOWNARROW}	304	2062068	2061800	768	left4,8	4	17	548	mask4	0	2063166	0	2062966	eqm10_NoEyeNmodel1_dir	0	V	gazeCOD	GazeCoDxp	0	400	0	2062666	-2	2062566
GazeCoD_1Model_male	8	1	36	<?xml version="1.0"?>\n<Clock xmlns:dt="urn:schemas-microsoft-com:datatypes"><Description dt:dt="string">E-Prime Primary Realtime Clock</Description><StartTime><Timestamp dt:dt="int">0</Timestamp><DateUtc dt:dt="string">2017-05-02T09:09:23Z</DateUtc></StartTime><FrequencyChanges><FrequencyChange><Frequency dt:dt="r8">3312871</Frequency><Timestamp dt:dt="r8">810782772</Timestamp><Current dt:dt="r8…	60.002	1	right	811437291	2017-02-05	11:09:23	09:09:23	female	570	{RIGHTARROW}	44							0	2065159	2064933	{DOWNARROW}	226	2063810	2063500	810	right3,2	19	17	549	mask19	0	2064916	0	2064716	eqm10_NoEyeNmodel1_dir	90	H	gazeCOD	GazeCoDxp	0	400	0	2064416	6	2064316
GazeCoD_1Model_male	8	1	36	<?xml version="1.0"?>\n<Clock xmlns:dt="urn:schemas-microsoft-com:datatypes"><Description dt:dt="string">E-Prime Primary Realtime Clock</Description><StartTime><Timestamp dt:dt="int">0</Timestamp><DateUtc dt:dt="string">2017-05-02T09:09:23Z</DateUtc></StartTime><FrequencyChanges><FrequencyChange><Frequency dt:dt="r8">3312871</Frequency><Timestamp dt:dt="r8">810782772</Timestamp><Current dt:dt="r8…	60.002	1	right	811437291	2017-02-05	11:09:23	09:09:23	female	571	{LEFTARROW}	53							0	2067183	2066600	{LEFTARROW}	583	2065475	2065183	792	left4,8	26	17	550	mask26	0	2066583	0	2066383	eqm10_NoEyeNmodel1_dir	90	HV	gazeCOD	GazeCoDxp	1	400	0	2066083	8	2065983
GazeCoD_1Model_male	8	1	36	<?xml version="1.0"?>\n<Clock xmlns:dt="urn:schemas-microsoft-com:datatypes"><Description dt:dt="string">E-Prime Primary Realtime Clock</Description><StartTime><Timestamp dt:dt="int">0</Timestamp><DateUtc dt:dt="string">2017-05-02T09:09:23Z</DateUtc></StartTime><FrequencyChanges><FrequencyChange><Frequency dt:dt="r8">3312871</Frequency><Timestamp dt:dt="r8">810782772</Timestamp><Current dt:dt="r8…	60.002	1	right	811437291	2017-02-05	11:09:23	09:09:23	female	572	{LEFTARROW}	55							0	2072375	2071983	{LEFTARROW}	392	2070857	2070599	758	left6,4	16	17	551	mask16	0	2071966	0	2071766	eqm10_NoEyeNmodel1_dir	90	H	gazeCOD	GazeCoDxp	1	400	0	2071466	9	2071366
GazeCoD_1Model_male	8	1	36	<?xml version="1.0"?>\n<Clock xmlns:dt="urn:schemas-microsoft-com:datatypes"><Description dt:dt="string">E-Prime Primary Realtime Clock</Description><StartTime><Timestamp dt:dt="int">0</Timestamp><DateUtc dt:dt="string">2017-05-02T09:09:23Z</DateUtc></StartTime><FrequencyChanges><FrequencyChange><Frequency dt:dt="r8">3312871</Frequency><Timestamp dt:dt="r8">810782772</Timestamp><Current dt:dt="r8…	60.002	1	right	811437291	2017-02-05	11:09:23	09:09:23	female	573	{RIGHTARROW}	77							0	2074167	2073949	{RIGHTARROW}	218	2072832	2072399	933	right8	11	17	552	mask11	0	2073933	0	2073733	eqm10_NoEyeNmodel1_dir	0	V	gazeCOD	GazeCoDxp	1	400	0	2073433	1	2073333
GazeCoD_1Model_male	8	1	36	<?xml version="1.0"?>\n<Clock xmlns:dt="urn:schemas-microsoft-com:datatypes"><Description dt:dt="string">E-Prime Primary Realtime Clock</Description><StartTime><Timestamp dt:dt="int">0</Timestamp><DateUtc dt:dt="string">2017-05-02T09:09:23Z</DateUtc></StartTime><FrequencyChanges><FrequencyChange><Frequency dt:dt="r8">3312871</Frequency><Timestamp dt:dt="r8">810782772</Timestamp><Current dt:dt="r8…	60.002	1	right	811437291	2017-02-05	11:09:23	09:09:23	female	574	{RIGHTARROW}	77							0	2075879	2075699	{RIGHTARROW}	180	2074577	2074183	894	right8	22	17	553	mask22	0	2075683	0	2075483	eqm10_NoEyeNmodel1_dir	90	H	gazeCOD	GazeCoDxp	1	400	0	2075183	6	2075083
GazeCoD_1Model_male	8	1	36	<?xml version="1.0"?>\n<Clock xmlns:dt="urn:schemas-microsoft-com:datatypes"><Description dt:dt="string">E-Prime Primary Realtime Clock</Description><StartTime><Timestamp dt:dt="int">0</Timestamp><DateUtc dt:dt="string">2017-05-02T09:09:23Z</DateUtc></StartTime><FrequencyChanges><FrequencyChange><Frequency dt:dt="r8">3312871</Frequency><Timestamp dt:dt="r8">810782772</Timestamp><Current dt:dt="r8…	60.002	1	right	811437291	2017-02-05	11:09:23	09:09:23	female	575	{RIGHTARROW}	77							0	2077639	2077466	{RIGHTARROW}	173	2076351	2075899	952	right8	33	17	554	mask33	0	2077449	0	2077249	eqm10_NoEyeNmodel1_dir	90	HV	gazeCOD	GazeCoDxp	1	400	0	2076949	-2	2076849
GazeCoD_1Model_male	8	1	36	<?xml version="1.0"?>\n<Clock xmlns:dt="urn:schemas-microsoft-com:datatypes"><Description dt:dt="string">E-Prime Primary Realtime Clock</Description><StartTime><Timestamp dt:dt="int">0</Timestamp><DateUtc dt:dt="string">2017-05-02T09:09:23Z</DateUtc></StartTime><FrequencyChanges><FrequencyChange><Frequency dt:dt="r8">3312871</Frequency><Timestamp dt:dt="r8">810782772</Timestamp><Current dt:dt="r8…	60.002	1	right	811437291	2017-02-05	11:09:23	09:09:23	female	576	{LEFTARROW}	55							0	2079478	2079249	{DOWNARROW}	229	2078138	2077649	989	left6,4	5	17	555	mask5	0	2079233	0	2079033	eqm10_NoEyeNmodel1_dir	0	V	gazeCOD	GazeCoDxp	0	400	0	2078733	-5	2078633
GazeCoD_1Model_male	8	1	36	<?xml version="1.0"?>\n<Clock xmlns:dt="urn:schemas-microsoft-com:datatypes"><Description dt:dt="string">E-Prime Primary Realtime Clock</Description><StartTime><Timestamp dt:dt="int">0</Timestamp><DateUtc dt:dt="string">2017-05-02T09:09:23Z</DateUtc></StartTime><FrequencyChanges><FrequencyChange><Frequency dt:dt="r8">3312871</Frequency><Timestamp dt:dt="r8">810782772</Timestamp><Current dt:dt="r8…	60.002	1	right	811437291	2017-02-05	11:09:23	09:09:23	female	577	{RIGHTARROW}	44							0	2081198	2080916	{RIGHTARROW}	282	2079800	2079499	801	right3,2	30	17	556	mask30	0	2080899	0	2080699	eqm10_NoEyeNmodel1_dir	90	HV	gazeCOD	GazeCoDxp	1	400	0	2080399	-1	2080299
GazeCoD_1Model_male	8	1	36	<?xml version="1.0"?>\n<Clock xmlns:dt="urn:schemas-microsoft-com:datatypes"><Description dt:dt="string">E-Prime Primary Realtime Clock</Description><StartTime><Timestamp dt:dt="int">0</Timestamp><DateUtc dt:dt="string">2017-05-02T09:09:23Z</DateUtc></StartTime><FrequencyChanges><FrequencyChange><Frequency dt:dt="r8">3312871</Frequency><Timestamp dt:dt="r8">810782772</Timestamp><Current dt:dt="r8…	60.002	1	right	811437291	2017-02-05	11:09:23	09:09:23	female	578	{LEFTARROW}	53							0	2082862	2082599	{DOWNARROW}	263	2081472	2081216	756	left4,8	15	17	557	mask15	0	2082582	0	2082382	eqm10_NoEyeNmodel1_dir	90	H	gazeCOD	GazeCoDxp	0	400	0	2082082	10	2081982
GazeCoD_1Model_male	8	1	36	<?xml version="1.0"?>\n<Clock xmlns:dt="urn:schemas-microsoft-com:datatypes"><Description dt:dt="string">E-Prime Primary Realtime Clock</Description><StartTime><Timestamp dt:dt="int">0</Timestamp><DateUtc dt:dt="string">2017-05-02T09:09:23Z</DateUtc></StartTime><FrequencyChanges><FrequencyChange><Frequency dt:dt="r8">3312871</Frequency><Timestamp dt:dt="r8">810782772</Timestamp><Current dt:dt="r8…	60.002	1	right	811437291	2017-02-05	11:09:23	09:09:23	female	579	{LEFTARROW}	78							0	2084662	2084482	{LEFTARROW}	180	2083366	2082882	984	left8	6	17	558	mask6	0	2084466	0	2084266	eqm10_NoEyeNmodel1_dir	0	V	gazeCOD	GazeCoDxp	1	400	0	2083966	0	2083866
GazeCoD_1Model_male	8	1	36	<?xml version="1.0"?>\n<Clock xmlns:dt="urn:schemas-microsoft-com:datatypes"><Description dt:dt="string">E-Prime Primary Realtime Clock</Description><StartTime><Timestamp dt:dt="int">0</Timestamp><DateUtc dt:dt="string">2017-05-02T09:09:23Z</DateUtc></StartTime><FrequencyChanges><FrequencyChange><Frequency dt:dt="r8">3312871</Frequency><Timestamp dt:dt="r8">810782772</Timestamp><Current dt:dt="r8…	60.002	1	right	811437291	2017-02-05	11:09:23	09:09:23	female	580	{RIGHTARROW}	44							0	2086414	2086266	{RIGHTARROW}	148	2085152	2084682	970	right3,2	8	17	559	mask8	0	2086249	0	2086049	eqm10_NoEyeNmodel1_dir	0	V	gazeCOD	GazeCoDxp	1	400	0	2085749	-3	2085649
[truncated: 3,464 more rows]
[truncated: 3 more columns]
