# Supplementary material for: Fixed or flexible? Orientation preference in identity and gaze processing in humans
Source: PLoS One. 2019 Jan 25;14(1):e0210503. doi: 10.1371/journal.pone.0210503 (PMC6347268; doi:10.1371/journal.pone.0210503)
Supplement: S3 File — Eprime log files were merged across gaze experiment sessions. (ZIP) [file pone.0210503.s005.zip › GazeCoD_1Model_male-9_merged.xlsx]

## Sheet: GazeCoD_1Model_male-9_merged
E:\GAZE\Gaze_data\GazeCoD_data\individual\GazeCoD_1Model_male-9_merged.emrg2
ExperimentName	Subject	Session	Age	Clock.Information	Display.RefreshRate	Group	Handedness	RandomSeed	SessionDate	SessionTime	SessionTimeUtc	Sex	Block	Correct	Direction	FamiFiltered	FamiFiltered.Cycle	FamiFiltered.Sample	FamiFullSpectrum	FamiFullSpectrum.Cycle	FamiFullSpectrum.Sample	fixation.ACC	fixation.OffsetTime	fixation.OnsetTime	fixation.RESP	fixation.RT	fixation4.OffsetTime	fixation4.OnsetTime	fixdur	Gaze	GazeCoDxp	GazeCoDxp.Cycle	GazeCoDxp.Sample	mask	MASK.DurationError	MASK.OffsetTime	MASK.OnsetDelay	MASK.OnsetTime	Model	Orientation	Orilabel	Procedure	Running	STIMULUS.ACC	STIMULUS.Duration	STIMULUS.DurationError	STIMULUS.OffsetTime	STIMULUS.OnsetDelay	STIMULUS.OnsetTime
GazeCoD_1Model_male	9	2	22	<?xml version="1.0"?>\n<Clock xmlns:dt="urn:schemas-microsoft-com:datatypes"><Description dt:dt="string">E-Prime Primary Realtime Clock</Description><StartTime><Timestamp dt:dt="int">0</Timestamp><DateUtc dt:dt="string">2017-05-02T14:48:29Z</DateUtc></StartTime><FrequencyChanges><FrequencyChange><Frequency dt:dt="r8">3312871</Frequency><Timestamp dt:dt="r8">68214398783</Timestamp><Current dt:dt="…	60.002	1	right	-504426520	2017-02-05	16:48:29	14:48:29	male	1	{LEFTARROW}	78				12	1	1	0	87590	87528	{LEFTARROW}	62	86390	86128	762					mask33	0	87494	0	87294	eqf04_NoEyeNmodel6_dir	eq		Fami	FamiFullSpectrum	1	400	0	86994	4	86894
GazeCoD_1Model_male	9	2	22	<?xml version="1.0"?>\n<Clock xmlns:dt="urn:schemas-microsoft-com:datatypes"><Description dt:dt="string">E-Prime Primary Realtime Clock</Description><StartTime><Timestamp dt:dt="int">0</Timestamp><DateUtc dt:dt="string">2017-05-02T14:48:29Z</DateUtc></StartTime><FrequencyChanges><FrequencyChange><Frequency dt:dt="r8">3312871</Frequency><Timestamp dt:dt="r8">68214398783</Timestamp><Current dt:dt="…	60.002	1	right	-504426520	2017-02-05	16:48:29	14:48:29	male	2	{RIGHTARROW}	77				5	1	2	0	90326	89644	{RIGHTARROW}	682	88517	88144	873					mask26	0	89611	-1	89411	eqf04_NoEyeNmodel6_dir	eq		Fami	FamiFullSpectrum	1	400	0	89112	-5	89012
GazeCoD_1Model_male	9	2	22	<?xml version="1.0"?>\n<Clock xmlns:dt="urn:schemas-microsoft-com:datatypes"><Description dt:dt="string">E-Prime Primary Realtime Clock</Description><StartTime><Timestamp dt:dt="int">0</Timestamp><DateUtc dt:dt="string">2017-05-02T14:48:29Z</DateUtc></StartTime><FrequencyChanges><FrequencyChange><Frequency dt:dt="r8">3312871</Frequency><Timestamp dt:dt="r8">68214398783</Timestamp><Current dt:dt="…	60.002	1	right	-504426520	2017-02-05	16:48:29	14:48:29	male	3	{DOWNARROW}	79				1	1	3	0	92942	92494	{DOWNARROW}	448	91351	90894	957					mask22	0	92461	0	92261	eqf04_NoEyeNmodel6_dir	eq		Fami	FamiFullSpectrum	1	400	0	91961	10	91861
GazeCoD_1Model_male	9	2	22	<?xml version="1.0"?>\n<Clock xmlns:dt="urn:schemas-microsoft-com:datatypes"><Description dt:dt="string">E-Prime Primary Realtime Clock</Description><StartTime><Timestamp dt:dt="int">0</Timestamp><DateUtc dt:dt="string">2017-05-02T14:48:29Z</DateUtc></StartTime><FrequencyChanges><FrequencyChange><Frequency dt:dt="r8">3312871</Frequency><Timestamp dt:dt="r8">68214398783</Timestamp><Current dt:dt="…	60.002	1	right	-504426520	2017-02-05	16:48:29	14:48:29	male	4	{RIGHTARROW}	77				8	1	4	0	95302	94994	{RIGHTARROW}	308	93851	93494	857					mask29	0	94961	0	94761	eqf04_NoEyeNmodel6_dir	eq		Fami	FamiFullSpectrum	1	400	0	94461	10	94361
GazeCoD_1Model_male	9	2	22	<?xml version="1.0"?>\n<Clock xmlns:dt="urn:schemas-microsoft-com:datatypes"><Description dt:dt="string">E-Prime Primary Realtime Clock</Description><StartTime><Timestamp dt:dt="int">0</Timestamp><DateUtc dt:dt="string">2017-05-02T14:48:29Z</DateUtc></StartTime><FrequencyChanges><FrequencyChange><Frequency dt:dt="r8">3312871</Frequency><Timestamp dt:dt="r8">68214398783</Timestamp><Current dt:dt="…	60.002	1	right	-504426520	2017-02-05	16:48:29	14:48:29	male	5	{LEFTARROW}	78				10	1	5	0	97630	97261	{LEFTARROW}	369	96125	95861	764					mask31	0	97227	0	97027	eqf04_NoEyeNmodel6_dir	eq		Fami	FamiFullSpectrum	1	400	0	96727	2	96627
GazeCoD_1Model_male	9	2	22	<?xml version="1.0"?>\n<Clock xmlns:dt="urn:schemas-microsoft-com:datatypes"><Description dt:dt="string">E-Prime Primary Realtime Clock</Description><StartTime><Timestamp dt:dt="int">0</Timestamp><DateUtc dt:dt="string">2017-05-02T14:48:29Z</DateUtc></StartTime><FrequencyChanges><FrequencyChange><Frequency dt:dt="r8">3312871</Frequency><Timestamp dt:dt="r8">68214398783</Timestamp><Current dt:dt="…	60.002	1	right	-504426520	2017-02-05	16:48:29	14:48:29	male	6	{LEFTARROW}	78				9	1	6	0	100190	99761	{LEFTARROW}	429	98648	98194	954					mask30	0	99744	0	99544	eqf04_NoEyeNmodel6_dir	eq		Fami	FamiFullSpectrum	1	400	0	99244	-4	99144
GazeCoD_1Model_male	9	2	22	<?xml version="1.0"?>\n<Clock xmlns:dt="urn:schemas-microsoft-com:datatypes"><Description dt:dt="string">E-Prime Primary Realtime Clock</Description><StartTime><Timestamp dt:dt="int">0</Timestamp><DateUtc dt:dt="string">2017-05-02T14:48:29Z</DateUtc></StartTime><FrequencyChanges><FrequencyChange><Frequency dt:dt="r8">3312871</Frequency><Timestamp dt:dt="r8">68214398783</Timestamp><Current dt:dt="…	60.002	1	right	-504426520	2017-02-05	16:48:29	14:48:29	male	7	{LEFTARROW}	78				11	1	7	0	102878	102344	{LEFTARROW}	534	101225	100727	998					mask32	0	102327	0	102127	eqf04_NoEyeNmodel6_dir	eq		Fami	FamiFullSpectrum	1	400	0	101827	2	101727
GazeCoD_1Model_male	9	2	22	<?xml version="1.0"?>\n<Clock xmlns:dt="urn:schemas-microsoft-com:datatypes"><Description dt:dt="string">E-Prime Primary Realtime Clock</Description><StartTime><Timestamp dt:dt="int">0</Timestamp><DateUtc dt:dt="string">2017-05-02T14:48:29Z</DateUtc></StartTime><FrequencyChanges><FrequencyChange><Frequency dt:dt="r8">3312871</Frequency><Timestamp dt:dt="r8">68214398783</Timestamp><Current dt:dt="…	60.002	1	right	-504426520	2017-02-05	16:48:29	14:48:29	male	8	{DOWNARROW}	79				4	1	8	0	105270	104944	{DOWNARROW}	326	103828	103428	900					mask25	0	104927	0	104727	eqf04_NoEyeNmodel6_dir	eq		Fami	FamiFullSpectrum	1	400	0	104427	-1	104327
GazeCoD_1Model_male	9	2	22	<?xml version="1.0"?>\n<Clock xmlns:dt="urn:schemas-microsoft-com:datatypes"><Description dt:dt="string">E-Prime Primary Realtime Clock</Description><StartTime><Timestamp dt:dt="int">0</Timestamp><DateUtc dt:dt="string">2017-05-02T14:48:29Z</DateUtc></StartTime><FrequencyChanges><FrequencyChange><Frequency dt:dt="r8">3312871</Frequency><Timestamp dt:dt="r8">68214398783</Timestamp><Current dt:dt="…	60.002	1	right	-504426520	2017-02-05	16:48:29	14:48:29	male	9	{RIGHTARROW}	77				6	1	9	0	107646	107310	{RIGHTARROW}	336	106193	105810	883					mask27	0	107294	0	107094	eqf04_NoEyeNmodel6_dir	eq		Fami	FamiFullSpectrum	1	400	0	106794	1	106694
GazeCoD_1Model_male	9	2	22	<?xml version="1.0"?>\n<Clock xmlns:dt="urn:schemas-microsoft-com:datatypes"><Description dt:dt="string">E-Prime Primary Realtime Clock</Description><StartTime><Timestamp dt:dt="int">0</Timestamp><DateUtc dt:dt="string">2017-05-02T14:48:29Z</DateUtc></StartTime><FrequencyChanges><FrequencyChange><Frequency dt:dt="r8">3312871</Frequency><Timestamp dt:dt="r8">68214398783</Timestamp><Current dt:dt="…	60.002	1	right	-504426520	2017-02-05	16:48:29	14:48:29	male	10	{RIGHTARROW}	77				7	1	10	0	110038	109744	{RIGHTARROW}	294	108620	108177	943					mask28	0	109727	0	109527	eqf04_NoEyeNmodel6_dir	eq		Fami	FamiFullSpectrum	1	400	0	109227	7	109127
GazeCoD_1Model_male	9	2	22	<?xml version="1.0"?>\n<Clock xmlns:dt="urn:schemas-microsoft-com:datatypes"><Description dt:dt="string">E-Prime Primary Realtime Clock</Description><StartTime><Timestamp dt:dt="int">0</Timestamp><DateUtc dt:dt="string">2017-05-02T14:48:29Z</DateUtc></StartTime><FrequencyChanges><FrequencyChange><Frequency dt:dt="r8">3312871</Frequency><Timestamp dt:dt="r8">68214398783</Timestamp><Current dt:dt="…	60.002	1	right	-504426520	2017-02-05	16:48:29	14:48:29	male	11	{DOWNARROW}	79				2	1	11	0	112406	112144	{DOWNARROW}	261	111032	110577	955					mask23	0	112127	0	111927	eqf04_NoEyeNmodel6_dir	eq		Fami	FamiFullSpectrum	1	400	0	111627	-5	111527
GazeCoD_1Model_male	9	2	22	<?xml version="1.0"?>\n<Clock xmlns:dt="urn:schemas-microsoft-com:datatypes"><Description dt:dt="string">E-Prime Primary Realtime Clock</Description><StartTime><Timestamp dt:dt="int">0</Timestamp><DateUtc dt:dt="string">2017-05-02T14:48:29Z</DateUtc></StartTime><FrequencyChanges><FrequencyChange><Frequency dt:dt="r8">3312871</Frequency><Timestamp dt:dt="r8">68214398783</Timestamp><Current dt:dt="…	60.002	1	right	-504426520	2017-02-05	16:48:29	14:48:29	male	12	{DOWNARROW}	79				3	1	12	0	114701	114527	{DOWNARROW}	174	113405	112944	961					mask24	0	114510	0	114310	eqf04_NoEyeNmodel6_dir	eq		Fami	FamiFullSpectrum	1	400	0	114010	5	113910
GazeCoD_1Model_male	9	2	22	<?xml version="1.0"?>\n<Clock xmlns:dt="urn:schemas-microsoft-com:datatypes"><Description dt:dt="string">E-Prime Primary Realtime Clock</Description><StartTime><Timestamp dt:dt="int">0</Timestamp><DateUtc dt:dt="string">2017-05-02T14:48:29Z</DateUtc></StartTime><FrequencyChanges><FrequencyChange><Frequency dt:dt="r8">3312871</Frequency><Timestamp dt:dt="r8">68214398783</Timestamp><Current dt:dt="…	60.002	1	right	-504426520	2017-02-05	16:48:29	14:48:29	male	13	{RIGHTARROW}	77	2	1	1				0	122341	122077	{DOWNARROW}	264	120954	120627	827					mask5	0	122060	0	121860	eqf04_NoEyeNmodel6_dir	0		FamiFilt	FamiFiltered	0	400	0	121560	6	121460
GazeCoD_1Model_male	9	2	22	<?xml version="1.0"?>\n<Clock xmlns:dt="urn:schemas-microsoft-com:datatypes"><Description dt:dt="string">E-Prime Primary Realtime Clock</Description><StartTime><Timestamp dt:dt="int">0</Timestamp><DateUtc dt:dt="string">2017-05-02T14:48:29Z</DateUtc></StartTime><FrequencyChanges><FrequencyChange><Frequency dt:dt="r8">3312871</Frequency><Timestamp dt:dt="r8">68214398783</Timestamp><Current dt:dt="…	60.002	1	right	-504426520	2017-02-05	16:48:29	14:48:29	male	14	{LEFTARROW}	78	3	1	2				0	124005	123826	{DOWNARROW}	179	122715	122360	855					mask9	0	123810	0	123610	eqf04_NoEyeNmodel6_dir	0		FamiFilt	FamiFiltered	0	400	0	123310	-5	123210
GazeCoD_1Model_male	9	2	22	<?xml version="1.0"?>\n<Clock xmlns:dt="urn:schemas-microsoft-com:datatypes"><Description dt:dt="string">E-Prime Primary Realtime Clock</Description><StartTime><Timestamp dt:dt="int">0</Timestamp><DateUtc dt:dt="string">2017-05-02T14:48:29Z</DateUtc></StartTime><FrequencyChanges><FrequencyChange><Frequency dt:dt="r8">3312871</Frequency><Timestamp dt:dt="r8">68214398783</Timestamp><Current dt:dt="…	60.002	1	right	-504426520	2017-02-05	16:48:29	14:48:29	male	15	{RIGHTARROW}	77	8	1	3				0	125749	125493	{RIGHTARROW}	256	124375	124026	849					mask26	0	125476	0	125276	eqf04_NoEyeNmodel6_dir	90		FamiFilt	FamiFiltered	1	400	0	124976	1	124876
GazeCoD_1Model_male	9	2	22	<?xml version="1.0"?>\n<Clock xmlns:dt="urn:schemas-microsoft-com:datatypes"><Description dt:dt="string">E-Prime Primary Realtime Clock</Description><StartTime><Timestamp dt:dt="int">0</Timestamp><DateUtc dt:dt="string">2017-05-02T14:48:29Z</DateUtc></StartTime><FrequencyChanges><FrequencyChange><Frequency dt:dt="r8">3312871</Frequency><Timestamp dt:dt="r8">68214398783</Timestamp><Current dt:dt="…	60.002	1	right	-504426520	2017-02-05	16:48:29	14:48:29	male	16	{DOWNARROW}	79	7	1	4				0	127501	127310	{DOWNARROW}	191	126195	125760	935					mask25	0	127293	0	127093	eqf04_NoEyeNmodel6_dir	90		FamiFilt	FamiFiltered	1	400	0	126793	-2	126693
GazeCoD_1Model_male	9	2	22	<?xml version="1.0"?>\n<Clock xmlns:dt="urn:schemas-microsoft-com:datatypes"><Description dt:dt="string">E-Prime Primary Realtime Clock</Description><StartTime><Timestamp dt:dt="int">0</Timestamp><DateUtc dt:dt="string">2017-05-02T14:48:29Z</DateUtc></StartTime><FrequencyChanges><FrequencyChange><Frequency dt:dt="r8">3312871</Frequency><Timestamp dt:dt="r8">68214398783</Timestamp><Current dt:dt="…	60.002	1	right	-504426520	2017-02-05	16:48:29	14:48:29	male	17	{RIGHTARROW}	77	5	1	5				0	129445	129126	{RIGHTARROW}	319	128010	127526	984					mask14	0	129110	0	128910	eqf04_NoEyeNmodel6_dir	90		FamiFilt	FamiFiltered	1	400	0	128610	0	128510
GazeCoD_1Model_male	9	2	22	<?xml version="1.0"?>\n<Clock xmlns:dt="urn:schemas-microsoft-com:datatypes"><Description dt:dt="string">E-Prime Primary Realtime Clock</Description><StartTime><Timestamp dt:dt="int">0</Timestamp><DateUtc dt:dt="string">2017-05-02T14:48:29Z</DateUtc></StartTime><FrequencyChanges><FrequencyChange><Frequency dt:dt="r8">3312871</Frequency><Timestamp dt:dt="r8">68214398783</Timestamp><Current dt:dt="…	60.002	1	right	-504426520	2017-02-05	16:48:29	14:48:29	male	18	{LEFTARROW}	78	6	1	6				0	131293	130943	{DOWNARROW}	350	129832	129460	872					mask15	0	130926	-1	130726	eqf04_NoEyeNmodel6_dir	90		FamiFilt	FamiFiltered	0	400	0	130427	-5	130327
GazeCoD_1Model_male	9	2	22	<?xml version="1.0"?>\n<Clock xmlns:dt="urn:schemas-microsoft-com:datatypes"><Description dt:dt="string">E-Prime Primary Realtime Clock</Description><StartTime><Timestamp dt:dt="int">0</Timestamp><DateUtc dt:dt="string">2017-05-02T14:48:29Z</DateUtc></StartTime><FrequencyChanges><FrequencyChange><Frequency dt:dt="r8">3312871</Frequency><Timestamp dt:dt="r8">68214398783</Timestamp><Current dt:dt="…	60.002	1	right	-504426520	2017-02-05	16:48:29	14:48:29	male	19	{DOWNARROW}	79	4	1	7				0	133349	132726	{DOWNARROW}	623	131608	131310	798					mask13	0	132710	0	132510	eqf04_NoEyeNmodel6_dir	90		FamiFilt	FamiFiltered	1	400	0	132210	2	132110
GazeCoD_1Model_male	9	2	22	<?xml version="1.0"?>\n<Clock xmlns:dt="urn:schemas-microsoft-com:datatypes"><Description dt:dt="string">E-Prime Primary Realtime Clock</Description><StartTime><Timestamp dt:dt="int">0</Timestamp><DateUtc dt:dt="string">2017-05-02T14:48:29Z</DateUtc></StartTime><FrequencyChanges><FrequencyChange><Frequency dt:dt="r8">3312871</Frequency><Timestamp dt:dt="r8">68214398783</Timestamp><Current dt:dt="…	60.002	1	right	-504426520	2017-02-05	16:48:29	14:48:29	male	20	{DOWNARROW}	79	1	1	8				0	135093	134809	{DOWNARROW}	284	133694	133359	835					mask1	0	134793	0	134593	eqf04_NoEyeNmodel6_dir	0		FamiFilt	FamiFiltered	1	400	0	134293	-1	134193
GazeCoD_1Model_male	9	2	22	<?xml version="1.0"?>\n<Clock xmlns:dt="urn:schemas-microsoft-com:datatypes"><Description dt:dt="string">E-Prime Primary Realtime Clock</Description><StartTime><Timestamp dt:dt="int">0</Timestamp><DateUtc dt:dt="string">2017-05-02T14:48:29Z</DateUtc></StartTime><FrequencyChanges><FrequencyChange><Frequency dt:dt="r8">3312871</Frequency><Timestamp dt:dt="r8">68214398783</Timestamp><Current dt:dt="…	60.002	1	right	-504426520	2017-02-05	16:48:29	14:48:29	male	21	{LEFTARROW}	78	9	1	9				0	136781	136509	{LEFTARROW}	272	135383	135109	774					mask27	0	136493	0	136293	eqf04_NoEyeNmodel6_dir	90		FamiFilt	FamiFiltered	1	400	0	135993	10	135893
GazeCoD_1Model_male	9	2	22	<?xml version="1.0"?>\n<Clock xmlns:dt="urn:schemas-microsoft-com:datatypes"><Description dt:dt="string">E-Prime Primary Realtime Clock</Description><StartTime><Timestamp dt:dt="int">0</Timestamp><DateUtc dt:dt="string">2017-05-02T14:48:29Z</DateUtc></StartTime><FrequencyChanges><FrequencyChange><Frequency dt:dt="r8">3312871</Frequency><Timestamp dt:dt="r8">68214398783</Timestamp><Current dt:dt="…	60.002	1	right	-504426520	2017-02-05	16:48:29	14:48:29	male	22	{RIGHTARROW}	77							0	142277	142076	{RIGHTARROW}	201	140961	140659	802	right8	33	1	1	mask33	0	142059	0	141859	eqm10_NoEyeNmodel1_dir	90	HV	gazeCOD	GazeCoDxp	1	400	0	141559	-2	141459
GazeCoD_1Model_male	9	2	22	<?xml version="1.0"?>\n<Clock xmlns:dt="urn:schemas-microsoft-com:datatypes"><Description dt:dt="string">E-Prime Primary Realtime Clock</Description><StartTime><Timestamp dt:dt="int">0</Timestamp><DateUtc dt:dt="string">2017-05-02T14:48:29Z</DateUtc></StartTime><FrequencyChanges><FrequencyChange><Frequency dt:dt="r8">3312871</Frequency><Timestamp dt:dt="r8">68214398783</Timestamp><Current dt:dt="…	60.002	1	right	-504426520	2017-02-05	16:48:29	14:48:29	male	23	{LEFTARROW}	53							0	143957	143726	{DOWNARROW}	230	142606	142293	813	left4,8	4	1	2	mask4	0	143709	0	143509	eqm10_NoEyeNmodel1_dir	0	V	gazeCOD	GazeCoDxp	0	400	0	143209	3	143109
GazeCoD_1Model_male	9	2	22	<?xml version="1.0"?>\n<Clock xmlns:dt="urn:schemas-microsoft-com:datatypes"><Description dt:dt="string">E-Prime Primary Realtime Clock</Description><StartTime><Timestamp dt:dt="int">0</Timestamp><DateUtc dt:dt="string">2017-05-02T14:48:29Z</DateUtc></StartTime><FrequencyChanges><FrequencyChange><Frequency dt:dt="r8">3312871</Frequency><Timestamp dt:dt="r8">68214398783</Timestamp><Current dt:dt="…	60.002	1	right	-504426520	2017-02-05	16:48:29	14:48:29	male	24	{RIGHTARROW}	42							0	145636	145409	{RIGHTARROW}	227	144288	143976	812	right4,8	31	1	3	mask31	0	145392	0	145192	eqm10_NoEyeNmodel1_dir	90	HV	gazeCOD	GazeCoDxp	1	400	0	144892	4	144792
GazeCoD_1Model_male	9	2	22	<?xml version="1.0"?>\n<Clock xmlns:dt="urn:schemas-microsoft-com:datatypes"><Description dt:dt="string">E-Prime Primary Realtime Clock</Description><StartTime><Timestamp dt:dt="int">0</Timestamp><DateUtc dt:dt="string">2017-05-02T14:48:29Z</DateUtc></StartTime><FrequencyChanges><FrequencyChange><Frequency dt:dt="r8">3312871</Frequency><Timestamp dt:dt="r8">68214398783</Timestamp><Current dt:dt="…	60.002	1	right	-504426520	2017-02-05	16:48:29	14:48:29	male	25	{RIGHTARROW}	77							0	147484	147276	{RIGHTARROW}	208	146153	145659	994	right8	11	1	4	mask11	0	147259	0	147059	eqm10_NoEyeNmodel1_dir	0	V	gazeCOD	GazeCoDxp	1	400	0	146759	6	146659
GazeCoD_1Model_male	9	2	22	<?xml version="1.0"?>\n<Clock xmlns:dt="urn:schemas-microsoft-com:datatypes"><Description dt:dt="string">E-Prime Primary Realtime Clock</Description><StartTime><Timestamp dt:dt="int">0</Timestamp><DateUtc dt:dt="string">2017-05-02T14:48:29Z</DateUtc></StartTime><FrequencyChanges><FrequencyChange><Frequency dt:dt="r8">3312871</Frequency><Timestamp dt:dt="r8">68214398783</Timestamp><Current dt:dt="…	60.002	1	right	-504426520	2017-02-05	16:48:29	14:48:29	male	26	{RIGHTARROW}	40							0	148996	148926	{RIGHTARROW}	70	147802	147509	793	right6,4	10	1	5	mask10	0	148909	0	148709	eqm10_NoEyeNmodel1_dir	0	V	gazeCOD	GazeCoDxp	1	400	0	148409	7	148309
GazeCoD_1Model_male	9	2	22	<?xml version="1.0"?>\n<Clock xmlns:dt="urn:schemas-microsoft-com:datatypes"><Description dt:dt="string">E-Prime Primary Realtime Clock</Description><StartTime><Timestamp dt:dt="int">0</Timestamp><DateUtc dt:dt="string">2017-05-02T14:48:29Z</DateUtc></StartTime><FrequencyChanges><FrequencyChange><Frequency dt:dt="r8">3312871</Frequency><Timestamp dt:dt="r8">68214398783</Timestamp><Current dt:dt="…	60.002	1	right	-504426520	2017-02-05	16:48:29	14:48:29	male	27	{LEFTARROW}	51							0	150732	150576	{DOWNARROW}	156	149457	149009	948	left3,2	14	1	6	mask14	0	150559	0	150359	eqm10_NoEyeNmodel1_dir	90	H	gazeCOD	GazeCoDxp	0	400	0	150059	2	149959
GazeCoD_1Model_male	9	2	22	<?xml version="1.0"?>\n<Clock xmlns:dt="urn:schemas-microsoft-com:datatypes"><Description dt:dt="string">E-Prime Primary Realtime Clock</Description><StartTime><Timestamp dt:dt="int">0</Timestamp><DateUtc dt:dt="string">2017-05-02T14:48:29Z</DateUtc></StartTime><FrequencyChanges><FrequencyChange><Frequency dt:dt="r8">3312871</Frequency><Timestamp dt:dt="r8">68214398783</Timestamp><Current dt:dt="…	60.002	1	right	-504426520	2017-02-05	16:48:29	14:48:29	male	28	{RIGHTARROW}	46							0	152484	152242	{DOWNARROW}	242	151131	150742	889	right1,6	7	1	7	mask7	0	152226	0	152026	eqm10_NoEyeNmodel1_dir	0	V	gazeCOD	GazeCoDxp	0	400	0	151726	-5	151626
GazeCoD_1Model_male	9	2	22	<?xml version="1.0"?>\n<Clock xmlns:dt="urn:schemas-microsoft-com:datatypes"><Description dt:dt="string">E-Prime Primary Realtime Clock</Description><StartTime><Timestamp dt:dt="int">0</Timestamp><DateUtc dt:dt="string">2017-05-02T14:48:29Z</DateUtc></StartTime><FrequencyChanges><FrequencyChange><Frequency dt:dt="r8">3312871</Frequency><Timestamp dt:dt="r8">68214398783</Timestamp><Current dt:dt="…	60.002	1	right	-504426520	2017-02-05	16:48:29	14:48:29	male	29	{RIGHTARROW}	42							0	154284	154059	{DOWNARROW}	225	152937	152509	928	right4,8	9	1	8	mask9	0	154042	0	153842	eqm10_NoEyeNmodel1_dir	0	V	gazeCOD	GazeCoDxp	0	400	0	153542	5	153442
GazeCoD_1Model_male	9	2	22	<?xml version="1.0"?>\n<Clock xmlns:dt="urn:schemas-microsoft-com:datatypes"><Description dt:dt="string">E-Prime Primary Realtime Clock</Description><StartTime><Timestamp dt:dt="int">0</Timestamp><DateUtc dt:dt="string">2017-05-02T14:48:29Z</DateUtc></StartTime><FrequencyChanges><FrequencyChange><Frequency dt:dt="r8">3312871</Frequency><Timestamp dt:dt="r8">68214398783</Timestamp><Current dt:dt="…	60.002	1	right	-504426520	2017-02-05	16:48:29	14:48:29	male	30	{RIGHTARROW}	40							0	156140	155909	{RIGHTARROW}	231	154794	154309	985	right6,4	32	1	9	mask32	0	155892	0	155692	eqm10_NoEyeNmodel1_dir	90	HV	gazeCOD	GazeCoDxp	1	400	0	155392	-2	155292
GazeCoD_1Model_male	9	2	22	<?xml version="1.0"?>\n<Clock xmlns:dt="urn:schemas-microsoft-com:datatypes"><Description dt:dt="string">E-Prime Primary Realtime Clock</Description><StartTime><Timestamp dt:dt="int">0</Timestamp><DateUtc dt:dt="string">2017-05-02T14:48:29Z</DateUtc></StartTime><FrequencyChanges><FrequencyChange><Frequency dt:dt="r8">3312871</Frequency><Timestamp dt:dt="r8">68214398783</Timestamp><Current dt:dt="…	60.002	1	right	-504426520	2017-02-05	16:48:29	14:48:29	male	31	{LEFTARROW}	78							0	157956	157742	{LEFTARROW}	214	156618	156159	959	left8	6	1	10	mask6	0	157725	0	157525	eqm10_NoEyeNmodel1_dir	0	V	gazeCOD	GazeCoDxp	1	400	0	157225	7	157125
GazeCoD_1Model_male	9	2	22	<?xml version="1.0"?>\n<Clock xmlns:dt="urn:schemas-microsoft-com:datatypes"><Description dt:dt="string">E-Prime Primary Realtime Clock</Description><StartTime><Timestamp dt:dt="int">0</Timestamp><DateUtc dt:dt="string">2017-05-02T14:48:29Z</DateUtc></StartTime><FrequencyChanges><FrequencyChange><Frequency dt:dt="r8">3312871</Frequency><Timestamp dt:dt="r8">68214398783</Timestamp><Current dt:dt="…	60.002	1	right	-504426520	2017-02-05	16:48:29	14:48:29	male	32	{DOWNARROW}	79							0	159676	159459	{DOWNARROW}	217	158339	157975	864	DG0	12	1	11	mask12	0	159442	0	159242	eqm10_NoEyeNmodel1_dir	90	H	gazeCOD	GazeCoDxp	1	400	0	158942	3	158842
GazeCoD_1Model_male	9	2	22	<?xml version="1.0"?>\n<Clock xmlns:dt="urn:schemas-microsoft-com:datatypes"><Description dt:dt="string">E-Prime Primary Realtime Clock</Description><StartTime><Timestamp dt:dt="int">0</Timestamp><DateUtc dt:dt="string">2017-05-02T14:48:29Z</DateUtc></StartTime><FrequencyChanges><FrequencyChange><Frequency dt:dt="r8">3312871</Frequency><Timestamp dt:dt="r8">68214398783</Timestamp><Current dt:dt="…	60.002	1	right	-504426520	2017-02-05	16:48:29	14:48:29	male	33	{RIGHTARROW}	44							0	161444	161242	{RIGHTARROW}	202	160124	159692	932	right3,2	30	1	12	mask30	0	161225	0	161025	eqm10_NoEyeNmodel1_dir	90	HV	gazeCOD	GazeCoDxp	1	400	0	160725	1	160625
GazeCoD_1Model_male	9	2	22	<?xml version="1.0"?>\n<Clock xmlns:dt="urn:schemas-microsoft-com:datatypes"><Description dt:dt="string">E-Prime Primary Realtime Clock</Description><StartTime><Timestamp dt:dt="int">0</Timestamp><DateUtc dt:dt="string">2017-05-02T14:48:29Z</DateUtc></StartTime><FrequencyChanges><FrequencyChange><Frequency dt:dt="r8">3312871</Frequency><Timestamp dt:dt="r8">68214398783</Timestamp><Current dt:dt="…	60.002	1	right	-504426520	2017-02-05	16:48:29	14:48:29	male	34	{RIGHTARROW}	42							0	163220	162975	{RIGHTARROW}	245	161855	161459	896	right4,8	20	1	13	mask20	0	162959	0	162759	eqm10_NoEyeNmodel1_dir	90	H	gazeCOD	GazeCoDxp	1	400	0	162459	4	162359
GazeCoD_1Model_male	9	2	22	<?xml version="1.0"?>\n<Clock xmlns:dt="urn:schemas-microsoft-com:datatypes"><Description dt:dt="string">E-Prime Primary Realtime Clock</Description><StartTime><Timestamp dt:dt="int">0</Timestamp><DateUtc dt:dt="string">2017-05-02T14:48:29Z</DateUtc></StartTime><FrequencyChanges><FrequencyChange><Frequency dt:dt="r8">3312871</Frequency><Timestamp dt:dt="r8">68214398783</Timestamp><Current dt:dt="…	60.002	1	right	-504426520	2017-02-05	16:48:29	14:48:29	male	35	{LEFTARROW}	78							0	164924	164692	{LEFTARROW}	232	163578	163242	836	left8	28	1	14	mask28	0	164675	0	164475	eqm10_NoEyeNmodel1_dir	90	HV	gazeCOD	GazeCoDxp	1	400	0	164175	-3	164075
GazeCoD_1Model_male	9	2	22	<?xml version="1.0"?>\n<Clock xmlns:dt="urn:schemas-microsoft-com:datatypes"><Description dt:dt="string">E-Prime Primary Realtime Clock</Description><StartTime><Timestamp dt:dt="int">0</Timestamp><DateUtc dt:dt="string">2017-05-02T14:48:29Z</DateUtc></StartTime><FrequencyChanges><FrequencyChange><Frequency dt:dt="r8">3312871</Frequency><Timestamp dt:dt="r8">68214398783</Timestamp><Current dt:dt="…	60.002	1	right	-504426520	2017-02-05	16:48:29	14:48:29	male	36	{RIGHTARROW}	44							0	166796	166442	{DOWNARROW}	354	165326	164942	884	right3,2	19	1	15	mask19	0	166425	0	166225	eqm10_NoEyeNmodel1_dir	90	H	gazeCOD	GazeCoDxp	0	400	0	165925	-1	165825
GazeCoD_1Model_male	9	2	22	<?xml version="1.0"?>\n<Clock xmlns:dt="urn:schemas-microsoft-com:datatypes"><Description dt:dt="string">E-Prime Primary Realtime Clock</Description><StartTime><Timestamp dt:dt="int">0</Timestamp><DateUtc dt:dt="string">2017-05-02T14:48:29Z</DateUtc></StartTime><FrequencyChanges><FrequencyChange><Frequency dt:dt="r8">3312871</Frequency><Timestamp dt:dt="r8">68214398783</Timestamp><Current dt:dt="…	60.002	1	right	-504426520	2017-02-05	16:48:29	14:48:29	male	37	{DOWNARROW}	79							0	168556	168358	{DOWNARROW}	198	167240	166808	932	DG0	1	1	16	mask1	0	168342	0	168142	eqm10_NoEyeNmodel1_dir	0	V	gazeCOD	GazeCoDxp	1	400	0	167842	2	167742
GazeCoD_1Model_male	9	2	22	<?xml version="1.0"?>\n<Clock xmlns:dt="urn:schemas-microsoft-com:datatypes"><Description dt:dt="string">E-Prime Primary Realtime Clock</Description><StartTime><Timestamp dt:dt="int">0</Timestamp><DateUtc dt:dt="string">2017-05-02T14:48:29Z</DateUtc></StartTime><FrequencyChanges><FrequencyChange><Frequency dt:dt="r8">3312871</Frequency><Timestamp dt:dt="r8">68214398783</Timestamp><Current dt:dt="…	60.002	1	right	-504426520	2017-02-05	16:48:29	14:48:29	male	38	{LEFTARROW}	49							0	170132	170008	{DOWNARROW}	124	168893	168575	818	left1,6	2	1	17	mask2	0	169992	0	169792	eqm10_NoEyeNmodel1_dir	0	V	gazeCOD	GazeCoDxp	0	400	0	169492	-1	169392
GazeCoD_1Model_male	9	2	22	<?xml version="1.0"?>\n<Clock xmlns:dt="urn:schemas-microsoft-com:datatypes"><Description dt:dt="string">E-Prime Primary Realtime Clock</Description><StartTime><Timestamp dt:dt="int">0</Timestamp><DateUtc dt:dt="string">2017-05-02T14:48:29Z</DateUtc></StartTime><FrequencyChanges><FrequencyChange><Frequency dt:dt="r8">3312871</Frequency><Timestamp dt:dt="r8">68214398783</Timestamp><Current dt:dt="…	60.002	1	right	-504426520	2017-02-05	16:48:29	14:48:29	male	39	{LEFTARROW}	51							0	171732	171608	{DOWNARROW}	124	170483	170142	841	left3,2	3	1	18	mask3	0	171592	0	171392	eqm10_NoEyeNmodel1_dir	0	V	gazeCOD	GazeCoDxp	0	400	0	171092	9	170992
GazeCoD_1Model_male	9	2	22	<?xml version="1.0"?>\n<Clock xmlns:dt="urn:schemas-microsoft-com:datatypes"><Description dt:dt="string">E-Prime Primary Realtime Clock</Description><StartTime><Timestamp dt:dt="int">0</Timestamp><DateUtc dt:dt="string">2017-05-02T14:48:29Z</DateUtc></StartTime><FrequencyChanges><FrequencyChange><Frequency dt:dt="r8">3312871</Frequency><Timestamp dt:dt="r8">68214398783</Timestamp><Current dt:dt="…	60.002	1	right	-504426520	2017-02-05	16:48:29	14:48:29	male	40	{LEFTARROW}	49							0	173308	173142	{LEFTARROW}	166	172018	171742	776	left1,6	13	1	19	mask13	0	173125	0	172925	eqm10_NoEyeNmodel1_dir	90	H	gazeCOD	GazeCoDxp	1	400	0	172625	7	172525
GazeCoD_1Model_male	9	2	22	<?xml version="1.0"?>\n<Clock xmlns:dt="urn:schemas-microsoft-com:datatypes"><Description dt:dt="string">E-Prime Primary Realtime Clock</Description><StartTime><Timestamp dt:dt="int">0</Timestamp><DateUtc dt:dt="string">2017-05-02T14:48:29Z</DateUtc></StartTime><FrequencyChanges><FrequencyChange><Frequency dt:dt="r8">3312871</Frequency><Timestamp dt:dt="r8">68214398783</Timestamp><Current dt:dt="…	60.002	1	right	-504426520	2017-02-05	16:48:29	14:48:29	male	41	{RIGHTARROW}	46							0	175004	174775	{LEFTARROW}	229	173651	173325	826	right1,6	18	1	20	mask18	0	174758	0	174558	eqm10_NoEyeNmodel1_dir	90	H	gazeCOD	GazeCoDxp	0	400	0	174258	7	174158
GazeCoD_1Model_male	9	2	22	<?xml version="1.0"?>\n<Clock xmlns:dt="urn:schemas-microsoft-com:datatypes"><Description dt:dt="string">E-Prime Primary Realtime Clock</Description><StartTime><Timestamp dt:dt="int">0</Timestamp><DateUtc dt:dt="string">2017-05-02T14:48:29Z</DateUtc></StartTime><FrequencyChanges><FrequencyChange><Frequency dt:dt="r8">3312871</Frequency><Timestamp dt:dt="r8">68214398783</Timestamp><Current dt:dt="…	60.002	1	right	-504426520	2017-02-05	16:48:29	14:48:29	male	42	{LEFTARROW}	55							0	176596	176441	{DOWNARROW}	154	175322	175025	797	left6,4	5	1	21	mask5	0	176425	0	176225	eqm10_NoEyeNmodel1_dir	0	V	gazeCOD	GazeCoDxp	0	400	0	175925	3	175825
GazeCoD_1Model_male	9	2	22	<?xml version="1.0"?>\n<Clock xmlns:dt="urn:schemas-microsoft-com:datatypes"><Description dt:dt="string">E-Prime Primary Realtime Clock</Description><StartTime><Timestamp dt:dt="int">0</Timestamp><DateUtc dt:dt="string">2017-05-02T14:48:29Z</DateUtc></StartTime><FrequencyChanges><FrequencyChange><Frequency dt:dt="r8">3312871</Frequency><Timestamp dt:dt="r8">68214398783</Timestamp><Current dt:dt="…	60.002	1	right	-504426520	2017-02-05	16:48:29	14:48:29	male	43	{LEFTARROW}	78							0	178363	178141	{LEFTARROW}	222	177030	176608	922	left8	17	1	22	mask17	0	178125	0	177925	eqm10_NoEyeNmodel1_dir	90	H	gazeCOD	GazeCoDxp	1	400	0	177625	-5	177525
GazeCoD_1Model_male	9	2	22	<?xml version="1.0"?>\n<Clock xmlns:dt="urn:schemas-microsoft-com:datatypes"><Description dt:dt="string">E-Prime Primary Realtime Clock</Description><StartTime><Timestamp dt:dt="int">0</Timestamp><DateUtc dt:dt="string">2017-05-02T14:48:29Z</DateUtc></StartTime><FrequencyChanges><FrequencyChange><Frequency dt:dt="r8">3312871</Frequency><Timestamp dt:dt="r8">68214398783</Timestamp><Current dt:dt="…	60.002	1	right	-504426520	2017-02-05	16:48:29	14:48:29	male	44	{LEFTARROW}	51							0	180140	179908	{DOWNARROW}	231	178786	178375	911	left3,2	25	1	23	mask25	0	179891	0	179691	eqm10_NoEyeNmodel1_dir	90	HV	gazeCOD	GazeCoDxp	0	400	0	179391	5	179291
GazeCoD_1Model_male	9	2	22	<?xml version="1.0"?>\n<Clock xmlns:dt="urn:schemas-microsoft-com:datatypes"><Description dt:dt="string">E-Prime Primary Realtime Clock</Description><StartTime><Timestamp dt:dt="int">0</Timestamp><DateUtc dt:dt="string">2017-05-02T14:48:29Z</DateUtc></StartTime><FrequencyChanges><FrequencyChange><Frequency dt:dt="r8">3312871</Frequency><Timestamp dt:dt="r8">68214398783</Timestamp><Current dt:dt="…	60.002	1	right	-504426520	2017-02-05	16:48:29	14:48:29	male	45	{LEFTARROW}	55							0	181971	181758	{LEFTARROW}	213	180639	180158	981	left6,4	27	1	24	mask27	0	181741	0	181541	eqm10_NoEyeNmodel1_dir	90	HV	gazeCOD	GazeCoDxp	1	400	0	181241	2	181141
GazeCoD_1Model_male	9	2	22	<?xml version="1.0"?>\n<Clock xmlns:dt="urn:schemas-microsoft-com:datatypes"><Description dt:dt="string">E-Prime Primary Realtime Clock</Description><StartTime><Timestamp dt:dt="int">0</Timestamp><DateUtc dt:dt="string">2017-05-02T14:48:29Z</DateUtc></StartTime><FrequencyChanges><FrequencyChange><Frequency dt:dt="r8">3312871</Frequency><Timestamp dt:dt="r8">68214398783</Timestamp><Current dt:dt="…	60.002	1	right	-504426520	2017-02-05	16:48:29	14:48:29	male	46	{RIGHTARROW}	44							0	183579	183475	{DOWNARROW}	104	182351	181991	860	right3,2	8	1	25	mask8	0	183458	0	183258	eqm10_NoEyeNmodel1_dir	0	V	gazeCOD	GazeCoDxp	0	400	0	182958	7	182858
GazeCoD_1Model_male	9	2	22	<?xml version="1.0"?>\n<Clock xmlns:dt="urn:schemas-microsoft-com:datatypes"><Description dt:dt="string">E-Prime Primary Realtime Clock</Description><StartTime><Timestamp dt:dt="int">0</Timestamp><DateUtc dt:dt="string">2017-05-02T14:48:29Z</DateUtc></StartTime><FrequencyChanges><FrequencyChange><Frequency dt:dt="r8">3312871</Frequency><Timestamp dt:dt="r8">68214398783</Timestamp><Current dt:dt="…	60.002	1	right	-504426520	2017-02-05	16:48:29	14:48:29	male	47	{LEFTARROW}	49							0	185179	185041	{DOWNARROW}	138	183920	183591	829	left1,6	24	1	26	mask24	0	185025	0	184825	eqm10_NoEyeNmodel1_dir	90	HV	gazeCOD	GazeCoDxp	0	400	0	184525	5	184425
GazeCoD_1Model_male	9	2	22	<?xml version="1.0"?>\n<Clock xmlns:dt="urn:schemas-microsoft-com:datatypes"><Description dt:dt="string">E-Prime Primary Realtime Clock</Description><StartTime><Timestamp dt:dt="int">0</Timestamp><DateUtc dt:dt="string">2017-05-02T14:48:29Z</DateUtc></StartTime><FrequencyChanges><FrequencyChange><Frequency dt:dt="r8">3312871</Frequency><Timestamp dt:dt="r8">68214398783</Timestamp><Current dt:dt="…	60.002	1	right	-504426520	2017-02-05	16:48:29	14:48:29	male	48	{LEFTARROW}	53							0	187019	186724	{LEFTARROW}	295	185607	185191	916	left4,8	26	1	27	mask26	0	186708	0	186508	eqm10_NoEyeNmodel1_dir	90	HV	gazeCOD	GazeCoDxp	1	400	0	186208	1	186108
GazeCoD_1Model_male	9	2	22	<?xml version="1.0"?>\n<Clock xmlns:dt="urn:schemas-microsoft-com:datatypes"><Description dt:dt="string">E-Prime Primary Realtime Clock</Description><StartTime><Timestamp dt:dt="int">0</Timestamp><DateUtc dt:dt="string">2017-05-02T14:48:29Z</DateUtc></StartTime><FrequencyChanges><FrequencyChange><Frequency dt:dt="r8">3312871</Frequency><Timestamp dt:dt="r8">68214398783</Timestamp><Current dt:dt="…	60.002	1	right	-504426520	2017-02-05	16:48:29	14:48:29	male	49	{LEFTARROW}	55							0	188803	188591	{LEFTARROW}	212	187475	187041	934	left6,4	16	1	28	mask16	0	188574	0	188374	eqm10_NoEyeNmodel1_dir	90	H	gazeCOD	GazeCoDxp	1	400	0	188074	-1	187974
GazeCoD_1Model_male	9	2	22	<?xml version="1.0"?>\n<Clock xmlns:dt="urn:schemas-microsoft-com:datatypes"><Description dt:dt="string">E-Prime Primary Realtime Clock</Description><StartTime><Timestamp dt:dt="int">0</Timestamp><DateUtc dt:dt="string">2017-05-02T14:48:29Z</DateUtc></StartTime><FrequencyChanges><FrequencyChange><Frequency dt:dt="r8">3312871</Frequency><Timestamp dt:dt="r8">68214398783</Timestamp><Current dt:dt="…	60.002	1	right	-504426520	2017-02-05	16:48:29	14:48:29	male	50	{LEFTARROW}	53							0	190427	190258	{DOWNARROW}	169	189146	188824	822	left4,8	15	1	29	mask15	0	190241	0	190041	eqm10_NoEyeNmodel1_dir	90	H	gazeCOD	GazeCoDxp	0	400	0	189741	-5	189641
GazeCoD_1Model_male	9	2	22	<?xml version="1.0"?>\n<Clock xmlns:dt="urn:schemas-microsoft-com:datatypes"><Description dt:dt="string">E-Prime Primary Realtime Clock</Description><StartTime><Timestamp dt:dt="int">0</Timestamp><DateUtc dt:dt="string">2017-05-02T14:48:29Z</DateUtc></StartTime><FrequencyChanges><FrequencyChange><Frequency dt:dt="r8">3312871</Frequency><Timestamp dt:dt="r8">68214398783</Timestamp><Current dt:dt="…	60.002	1	right	-504426520	2017-02-05	16:48:29	14:48:29	male	51	{RIGHTARROW}	40							0	192323	191974	{RIGHTARROW}	349	190855	190441	914	right6,4	21	1	30	mask21	0	191958	0	191758	eqm10_NoEyeNmodel1_dir	90	H	gazeCOD	GazeCoDxp	1	400	0	191458	3	191358
GazeCoD_1Model_male	9	2	22	<?xml version="1.0"?>\n<Clock xmlns:dt="urn:schemas-microsoft-com:datatypes"><Description dt:dt="string">E-Prime Primary Realtime Clock</Description><StartTime><Timestamp dt:dt="int">0</Timestamp><DateUtc dt:dt="string">2017-05-02T14:48:29Z</DateUtc></StartTime><FrequencyChanges><FrequencyChange><Frequency dt:dt="r8">3312871</Frequency><Timestamp dt:dt="r8">68214398783</Timestamp><Current dt:dt="…	60.002	1	right	-504426520	2017-02-05	16:48:29	14:48:29	male	52	{RIGHTARROW}	77							0	194131	193891	{RIGHTARROW}	240	192767	192341	926	right8	22	1	31	mask22	0	193874	0	193674	eqm10_NoEyeNmodel1_dir	90	H	gazeCOD	GazeCoDxp	1	400	0	193374	7	193274
GazeCoD_1Model_male	9	2	22	<?xml version="1.0"?>\n<Clock xmlns:dt="urn:schemas-microsoft-com:datatypes"><Description dt:dt="string">E-Prime Primary Realtime Clock</Description><StartTime><Timestamp dt:dt="int">0</Timestamp><DateUtc dt:dt="string">2017-05-02T14:48:29Z</DateUtc></StartTime><FrequencyChanges><FrequencyChange><Frequency dt:dt="r8">3312871</Frequency><Timestamp dt:dt="r8">68214398783</Timestamp><Current dt:dt="…	60.002	1	right	-504426520	2017-02-05	16:48:29	14:48:29	male	53	{RIGHTARROW}	46							0	195755	195574	{DOWNARROW}	181	194449	194141	808	right1,6	29	1	32	mask29	0	195558	0	195358	eqm10_NoEyeNmodel1_dir	90	HV	gazeCOD	GazeCoDxp	0	400	0	195058	9	194958
GazeCoD_1Model_male	9	2	22	<?xml version="1.0"?>\n<Clock xmlns:dt="urn:schemas-microsoft-com:datatypes"><Description dt:dt="string">E-Prime Primary Realtime Clock</Description><StartTime><Timestamp dt:dt="int">0</Timestamp><DateUtc dt:dt="string">2017-05-02T14:48:29Z</DateUtc></StartTime><FrequencyChanges><FrequencyChange><Frequency dt:dt="r8">3312871</Frequency><Timestamp dt:dt="r8">68214398783</Timestamp><Current dt:dt="…	60.002	1	right	-504426520	2017-02-05	16:48:29	14:48:29	male	54	{DOWNARROW}	79							0	197603	197357	{DOWNARROW}	246	196244	195774	970	DG0	23	1	33	mask23	0	197341	0	197141	eqm10_NoEyeNmodel1_dir	90	HV	gazeCOD	GazeCoDxp	1	400	0	196841	-3	196741
GazeCoD_1Model_male	9	2	22	<?xml version="1.0"?>\n<Clock xmlns:dt="urn:schemas-microsoft-com:datatypes"><Description dt:dt="string">E-Prime Primary Realtime Clock</Description><StartTime><Timestamp dt:dt="int">0</Timestamp><DateUtc dt:dt="string">2017-05-02T14:48:29Z</DateUtc></StartTime><FrequencyChanges><FrequencyChange><Frequency dt:dt="r8">3312871</Frequency><Timestamp dt:dt="r8">68214398783</Timestamp><Current dt:dt="…	60.002	1	right	-504426520	2017-02-05	16:48:29	14:48:29	male	55	{LEFTARROW}	51							0	199419	199207	{LEFTARROW}	212	198082	197624	958	left3,2	25	2	34	mask25	0	199191	0	198991	eqm10_NoEyeNmodel1_dir	90	HV	gazeCOD	GazeCoDxp	1	400	0	198691	9	198591
GazeCoD_1Model_male	9	2	22	<?xml version="1.0"?>\n<Clock xmlns:dt="urn:schemas-microsoft-com:datatypes"><Description dt:dt="string">E-Prime Primary Realtime Clock</Description><StartTime><Timestamp dt:dt="int">0</Timestamp><DateUtc dt:dt="string">2017-05-02T14:48:29Z</DateUtc></StartTime><FrequencyChanges><FrequencyChange><Frequency dt:dt="r8">3312871</Frequency><Timestamp dt:dt="r8">68214398783</Timestamp><Current dt:dt="…	60.002	1	right	-504426520	2017-02-05	16:48:29	14:48:29	male	56	{DOWNARROW}	79							0	201075	200891	{DOWNARROW}	184	199770	199441	829	DG0	1	2	35	mask1	0	200874	0	200674	eqm10_NoEyeNmodel1_dir	0	V	gazeCOD	GazeCoDxp	1	400	0	200374	4	200274
GazeCoD_1Model_male	9	2	22	<?xml version="1.0"?>\n<Clock xmlns:dt="urn:schemas-microsoft-com:datatypes"><Description dt:dt="string">E-Prime Primary Realtime Clock</Description><StartTime><Timestamp dt:dt="int">0</Timestamp><DateUtc dt:dt="string">2017-05-02T14:48:29Z</DateUtc></StartTime><FrequencyChanges><FrequencyChange><Frequency dt:dt="r8">3312871</Frequency><Timestamp dt:dt="r8">68214398783</Timestamp><Current dt:dt="…	60.002	1	right	-504426520	2017-02-05	16:48:29	14:48:29	male	57	{RIGHTARROW}	77							0	202771	202657	{RIGHTARROW}	114	201536	201091	945	right8	11	2	36	mask11	0	202641	0	202441	eqm10_NoEyeNmodel1_dir	0	V	gazeCOD	GazeCoDxp	1	400	0	202141	5	202041
GazeCoD_1Model_male	9	2	22	<?xml version="1.0"?>\n<Clock xmlns:dt="urn:schemas-microsoft-com:datatypes"><Description dt:dt="string">E-Prime Primary Realtime Clock</Description><StartTime><Timestamp dt:dt="int">0</Timestamp><DateUtc dt:dt="string">2017-05-02T14:48:29Z</DateUtc></StartTime><FrequencyChanges><FrequencyChange><Frequency dt:dt="r8">3312871</Frequency><Timestamp dt:dt="r8">68214398783</Timestamp><Current dt:dt="…	60.002	1	right	-504426520	2017-02-05	16:48:29	14:48:29	male	58	{LEFTARROW}	49							0	204499	204191	{LEFTARROW}	308	203067	202791	776	left1,6	24	2	37	mask24	0	204174	0	203974	eqm10_NoEyeNmodel1_dir	90	HV	gazeCOD	GazeCoDxp	1	400	0	203674	7	203574
GazeCoD_1Model_male	9	2	22	<?xml version="1.0"?>\n<Clock xmlns:dt="urn:schemas-microsoft-com:datatypes"><Description dt:dt="string">E-Prime Primary Realtime Clock</Description><StartTime><Timestamp dt:dt="int">0</Timestamp><DateUtc dt:dt="string">2017-05-02T14:48:29Z</DateUtc></StartTime><FrequencyChanges><FrequencyChange><Frequency dt:dt="r8">3312871</Frequency><Timestamp dt:dt="r8">68214398783</Timestamp><Current dt:dt="…	60.002	1	right	-504426520	2017-02-05	16:48:29	14:48:29	male	59	{RIGHTARROW}	42							0	206267	206107	{RIGHTARROW}	159	204987	204508	979	right4,8	9	2	38	mask9	0	206090	-1	205890	eqm10_NoEyeNmodel1_dir	0	V	gazeCOD	GazeCoDxp	1	400	0	205591	4	205491
GazeCoD_1Model_male	9	2	22	<?xml version="1.0"?>\n<Clock xmlns:dt="urn:schemas-microsoft-com:datatypes"><Description dt:dt="string">E-Prime Primary Realtime Clock</Description><StartTime><Timestamp dt:dt="int">0</Timestamp><DateUtc dt:dt="string">2017-05-02T14:48:29Z</DateUtc></StartTime><FrequencyChanges><FrequencyChange><Frequency dt:dt="r8">3312871</Frequency><Timestamp dt:dt="r8">68214398783</Timestamp><Current dt:dt="…	60.002	1	right	-504426520	2017-02-05	16:48:29	14:48:29	male	60	{LEFTARROW}	49							0	207931	207724	{LEFTARROW}	206	206612	206290	822	left1,6	13	2	39	mask13	0	207707	0	207507	eqm10_NoEyeNmodel1_dir	90	H	gazeCOD	GazeCoDxp	1	400	0	207207	-5	207107
GazeCoD_1Model_male	9	2	22	<?xml version="1.0"?>\n<Clock xmlns:dt="urn:schemas-microsoft-com:datatypes"><Description dt:dt="string">E-Prime Primary Realtime Clock</Description><StartTime><Timestamp dt:dt="int">0</Timestamp><DateUtc dt:dt="string">2017-05-02T14:48:29Z</DateUtc></StartTime><FrequencyChanges><FrequencyChange><Frequency dt:dt="r8">3312871</Frequency><Timestamp dt:dt="r8">68214398783</Timestamp><Current dt:dt="…	60.002	1	right	-504426520	2017-02-05	16:48:29	14:48:29	male	61	{RIGHTARROW}	40							0	209538	209324	{RIGHTARROW}	214	208207	207940	767	right6,4	21	2	40	mask21	0	209307	0	209107	eqm10_NoEyeNmodel1_dir	90	H	gazeCOD	GazeCoDxp	1	400	0	208807	0	208707
GazeCoD_1Model_male	9	2	22	<?xml version="1.0"?>\n<Clock xmlns:dt="urn:schemas-microsoft-com:datatypes"><Description dt:dt="string">E-Prime Primary Realtime Clock</Description><StartTime><Timestamp dt:dt="int">0</Timestamp><DateUtc dt:dt="string">2017-05-02T14:48:29Z</DateUtc></StartTime><FrequencyChanges><FrequencyChange><Frequency dt:dt="r8">3312871</Frequency><Timestamp dt:dt="r8">68214398783</Timestamp><Current dt:dt="…	60.002	1	right	-504426520	2017-02-05	16:48:29	14:48:29	male	62	{RIGHTARROW}	40							0	211434	211157	{RIGHTARROW}	277	210041	209557	984	right6,4	32	2	41	mask32	0	211140	0	210940	eqm10_NoEyeNmodel1_dir	90	HV	gazeCOD	GazeCoDxp	1	400	0	210640	-1	210540
GazeCoD_1Model_male	9	2	22	<?xml version="1.0"?>\n<Clock xmlns:dt="urn:schemas-microsoft-com:datatypes"><Description dt:dt="string">E-Prime Primary Realtime Clock</Description><StartTime><Timestamp dt:dt="int">0</Timestamp><DateUtc dt:dt="string">2017-05-02T14:48:29Z</DateUtc></StartTime><FrequencyChanges><FrequencyChange><Frequency dt:dt="r8">3312871</Frequency><Timestamp dt:dt="r8">68214398783</Timestamp><Current dt:dt="…	60.002	1	right	-504426520	2017-02-05	16:48:29	14:48:29	male	63	{LEFTARROW}	51							0	213194	213057	{DOWNARROW}	137	211938	211457	981	left3,2	3	2	42	mask3	0	213040	0	212840	eqm10_NoEyeNmodel1_dir	0	V	gazeCOD	GazeCoDxp	0	400	0	212540	2	212440
GazeCoD_1Model_male	9	2	22	<?xml version="1.0"?>\n<Clock xmlns:dt="urn:schemas-microsoft-com:datatypes"><Description dt:dt="string">E-Prime Primary Realtime Clock</Description><StartTime><Timestamp dt:dt="int">0</Timestamp><DateUtc dt:dt="string">2017-05-02T14:48:29Z</DateUtc></StartTime><FrequencyChanges><FrequencyChange><Frequency dt:dt="r8">3312871</Frequency><Timestamp dt:dt="r8">68214398783</Timestamp><Current dt:dt="…	60.002	1	right	-504426520	2017-02-05	16:48:29	14:48:29	male	64	{RIGHTARROW}	40							0	214874	214757	{RIGHTARROW}	117	213636	213207	929	right6,4	10	2	43	mask10	0	214740	0	214540	eqm10_NoEyeNmodel1_dir	0	V	gazeCOD	GazeCoDxp	1	400	0	214240	4	214140
GazeCoD_1Model_male	9	2	22	<?xml version="1.0"?>\n<Clock xmlns:dt="urn:schemas-microsoft-com:datatypes"><Description dt:dt="string">E-Prime Primary Realtime Clock</Description><StartTime><Timestamp dt:dt="int">0</Timestamp><DateUtc dt:dt="string">2017-05-02T14:48:29Z</DateUtc></StartTime><FrequencyChanges><FrequencyChange><Frequency dt:dt="r8">3312871</Frequency><Timestamp dt:dt="r8">68214398783</Timestamp><Current dt:dt="…	60.002	1	right	-504426520	2017-02-05	16:48:29	14:48:29	male	65	{LEFTARROW}	49							0	216594	216374	{DOWNARROW}	220	215251	214890	861	left1,6	2	2	44	mask2	0	216357	0	216157	eqm10_NoEyeNmodel1_dir	0	V	gazeCOD	GazeCoDxp	0	400	0	215857	6	215757
GazeCoD_1Model_male	9	2	22	<?xml version="1.0"?>\n<Clock xmlns:dt="urn:schemas-microsoft-com:datatypes"><Description dt:dt="string">E-Prime Primary Realtime Clock</Description><StartTime><Timestamp dt:dt="int">0</Timestamp><DateUtc dt:dt="string">2017-05-02T14:48:29Z</DateUtc></StartTime><FrequencyChanges><FrequencyChange><Frequency dt:dt="r8">3312871</Frequency><Timestamp dt:dt="r8">68214398783</Timestamp><Current dt:dt="…	60.002	1	right	-504426520	2017-02-05	16:48:29	14:48:29	male	66	{RIGHTARROW}	44							0	218306	218040	{RIGHTARROW}	266	216922	216607	815	right3,2	19	2	45	mask19	0	218023	0	217823	eqm10_NoEyeNmodel1_dir	90	H	gazeCOD	GazeCoDxp	1	400	0	217523	1	217423
GazeCoD_1Model_male	9	2	22	<?xml version="1.0"?>\n<Clock xmlns:dt="urn:schemas-microsoft-com:datatypes"><Description dt:dt="string">E-Prime Primary Realtime Clock</Description><StartTime><Timestamp dt:dt="int">0</Timestamp><DateUtc dt:dt="string">2017-05-02T14:48:29Z</DateUtc></StartTime><FrequencyChanges><FrequencyChange><Frequency dt:dt="r8">3312871</Frequency><Timestamp dt:dt="r8">68214398783</Timestamp><Current dt:dt="…	60.002	1	right	-504426520	2017-02-05	16:48:29	14:48:29	male	67	{LEFTARROW}	55							0	219930	219740	{LEFTARROW}	190	218619	218323	796	left6,4	5	2	46	mask5	0	219723	0	219523	eqm10_NoEyeNmodel1_dir	0	V	gazeCOD	GazeCoDxp	1	400	0	219223	4	219123
GazeCoD_1Model_male	9	2	22	<?xml version="1.0"?>\n<Clock xmlns:dt="urn:schemas-microsoft-com:datatypes"><Description dt:dt="string">E-Prime Primary Realtime Clock</Description><StartTime><Timestamp dt:dt="int">0</Timestamp><DateUtc dt:dt="string">2017-05-02T14:48:29Z</DateUtc></StartTime><FrequencyChanges><FrequencyChange><Frequency dt:dt="r8">3312871</Frequency><Timestamp dt:dt="r8">68214398783</Timestamp><Current dt:dt="…	60.002	1	right	-504426520	2017-02-05	16:48:29	14:48:29	male	68	{DOWNARROW}	79							0	221642	221473	{DOWNARROW}	169	220355	219940	915	DG0	23	2	47	mask23	0	221457	0	221257	eqm10_NoEyeNmodel1_dir	90	HV	gazeCOD	GazeCoDxp	1	400	0	220957	2	220857
GazeCoD_1Model_male	9	2	22	<?xml version="1.0"?>\n<Clock xmlns:dt="urn:schemas-microsoft-com:datatypes"><Description dt:dt="string">E-Prime Primary Realtime Clock</Description><StartTime><Timestamp dt:dt="int">0</Timestamp><DateUtc dt:dt="string">2017-05-02T14:48:29Z</DateUtc></StartTime><FrequencyChanges><FrequencyChange><Frequency dt:dt="r8">3312871</Frequency><Timestamp dt:dt="r8">68214398783</Timestamp><Current dt:dt="…	60.002	1	right	-504426520	2017-02-05	16:48:29	14:48:29	male	69	{RIGHTARROW}	77							0	223290	223090	{RIGHTARROW}	200	221967	221657	810	right8	22	2	48	mask22	0	223073	0	222873	eqm10_NoEyeNmodel1_dir	90	H	gazeCOD	GazeCoDxp	1	400	0	222573	6	222473
GazeCoD_1Model_male	9	2	22	<?xml version="1.0"?>\n<Clock xmlns:dt="urn:schemas-microsoft-com:datatypes"><Description dt:dt="string">E-Prime Primary Realtime Clock</Description><StartTime><Timestamp dt:dt="int">0</Timestamp><DateUtc dt:dt="string">2017-05-02T14:48:29Z</DateUtc></StartTime><FrequencyChanges><FrequencyChange><Frequency dt:dt="r8">3312871</Frequency><Timestamp dt:dt="r8">68214398783</Timestamp><Current dt:dt="…	60.002	1	right	-504426520	2017-02-05	16:48:29	14:48:29	male	70	{RIGHTARROW}	42							0	225210	224923	{RIGHTARROW}	287	223805	223307	998	right4,8	31	2	49	mask31	0	224907	0	224707	eqm10_NoEyeNmodel1_dir	90	HV	gazeCOD	GazeCoDxp	1	400	0	224407	2	224307
GazeCoD_1Model_male	9	2	22	<?xml version="1.0"?>\n<Clock xmlns:dt="urn:schemas-microsoft-com:datatypes"><Description dt:dt="string">E-Prime Primary Realtime Clock</Description><StartTime><Timestamp dt:dt="int">0</Timestamp><DateUtc dt:dt="string">2017-05-02T14:48:29Z</DateUtc></StartTime><FrequencyChanges><FrequencyChange><Frequency dt:dt="r8">3312871</Frequency><Timestamp dt:dt="r8">68214398783</Timestamp><Current dt:dt="…	60.002	1	right	-504426520	2017-02-05	16:48:29	14:48:29	male	71	{LEFTARROW}	78							0	226994	226823	{LEFTARROW}	171	225699	225223	976	left8	17	2	50	mask17	0	226806	-1	226606	eqm10_NoEyeNmodel1_dir	90	H	gazeCOD	GazeCoDxp	1	400	0	226307	8	226207
GazeCoD_1Model_male	9	2	22	<?xml version="1.0"?>\n<Clock xmlns:dt="urn:schemas-microsoft-com:datatypes"><Description dt:dt="string">E-Prime Primary Realtime Clock</Description><StartTime><Timestamp dt:dt="int">0</Timestamp><DateUtc dt:dt="string">2017-05-02T14:48:29Z</DateUtc></StartTime><FrequencyChanges><FrequencyChange><Frequency dt:dt="r8">3312871</Frequency><Timestamp dt:dt="r8">68214398783</Timestamp><Current dt:dt="…	60.002	1	right	-504426520	2017-02-05	16:48:29	14:48:29	male	72	{LEFTARROW}	51							0	228634	228440	{LEFTARROW}	194	227328	227006	822	left3,2	14	2	51	mask14	0	228423	0	228223	eqm10_NoEyeNmodel1_dir	90	H	gazeCOD	GazeCoDxp	1	400	0	227923	-5	227823
GazeCoD_1Model_male	9	2	22	<?xml version="1.0"?>\n<Clock xmlns:dt="urn:schemas-microsoft-com:datatypes"><Description dt:dt="string">E-Prime Primary Realtime Clock</Description><StartTime><Timestamp dt:dt="int">0</Timestamp><DateUtc dt:dt="string">2017-05-02T14:48:29Z</DateUtc></StartTime><FrequencyChanges><FrequencyChange><Frequency dt:dt="r8">3312871</Frequency><Timestamp dt:dt="r8">68214398783</Timestamp><Current dt:dt="…	60.002	1	right	-504426520	2017-02-05	16:48:29	14:48:29	male	73	{LEFTARROW}	78							0	230386	230206	{LEFTARROW}	180	229081	228656	925	left8	28	2	52	mask28	0	230190	0	229990	eqm10_NoEyeNmodel1_dir	90	HV	gazeCOD	GazeCoDxp	1	400	0	229690	9	229590
GazeCoD_1Model_male	9	2	22	<?xml version="1.0"?>\n<Clock xmlns:dt="urn:schemas-microsoft-com:datatypes"><Description dt:dt="string">E-Prime Primary Realtime Clock</Description><StartTime><Timestamp dt:dt="int">0</Timestamp><DateUtc dt:dt="string">2017-05-02T14:48:29Z</DateUtc></StartTime><FrequencyChanges><FrequencyChange><Frequency dt:dt="r8">3312871</Frequency><Timestamp dt:dt="r8">68214398783</Timestamp><Current dt:dt="…	60.002	1	right	-504426520	2017-02-05	16:48:29	14:48:29	male	74	{LEFTARROW}	53							0	232106	231956	{DOWNARROW}	150	230843	230406	937	left4,8	4	2	53	mask4	0	231940	0	231740	eqm10_NoEyeNmodel1_dir	0	V	gazeCOD	GazeCoDxp	0	400	0	231440	-3	231340
GazeCoD_1Model_male	9	2	22	<?xml version="1.0"?>\n<Clock xmlns:dt="urn:schemas-microsoft-com:datatypes"><Description dt:dt="string">E-Prime Primary Realtime Clock</Description><StartTime><Timestamp dt:dt="int">0</Timestamp><DateUtc dt:dt="string">2017-05-02T14:48:29Z</DateUtc></StartTime><FrequencyChanges><FrequencyChange><Frequency dt:dt="r8">3312871</Frequency><Timestamp dt:dt="r8">68214398783</Timestamp><Current dt:dt="…	60.002	1	right	-504426520	2017-02-05	16:48:29	14:48:29	male	75	{DOWNARROW}	79							0	233866	233606	{DOWNARROW}	260	232495	232123	872	DG0	12	2	54	mask12	0	233590	0	233390	eqm10_NoEyeNmodel1_dir	90	H	gazeCOD	GazeCoDxp	1	400	0	233090	-5	232990
GazeCoD_1Model_male	9	2	22	<?xml version="1.0"?>\n<Clock xmlns:dt="urn:schemas-microsoft-com:datatypes"><Description dt:dt="string">E-Prime Primary Realtime Clock</Description><StartTime><Timestamp dt:dt="int">0</Timestamp><DateUtc dt:dt="string">2017-05-02T14:48:29Z</DateUtc></StartTime><FrequencyChanges><FrequencyChange><Frequency dt:dt="r8">3312871</Frequency><Timestamp dt:dt="r8">68214398783</Timestamp><Current dt:dt="…	60.002	1	right	-504426520	2017-02-05	16:48:29	14:48:29	male	76	{LEFTARROW}	55							0	235706	235506	{LEFTARROW}	200	234381	233890	991	left6,4	16	2	55	mask16	0	235490	0	235290	eqm10_NoEyeNmodel1_dir	90	H	gazeCOD	GazeCoDxp	1	400	0	234990	9	234890
GazeCoD_1Model_male	9	2	22	<?xml version="1.0"?>\n<Clock xmlns:dt="urn:schemas-microsoft-com:datatypes"><Description dt:dt="string">E-Prime Primary Realtime Clock</Description><StartTime><Timestamp dt:dt="int">0</Timestamp><DateUtc dt:dt="string">2017-05-02T14:48:29Z</DateUtc></StartTime><FrequencyChanges><FrequencyChange><Frequency dt:dt="r8">3312871</Frequency><Timestamp dt:dt="r8">68214398783</Timestamp><Current dt:dt="…	60.002	1	right	-504426520	2017-02-05	16:48:29	14:48:29	male	77	{LEFTARROW}	53							0	240617	240539	{LEFTARROW}	78	239413	238973	940	left4,8	26	2	56	mask26	0	240523	0	240323	eqm10_NoEyeNmodel1_dir	90	HV	gazeCOD	GazeCoDxp	1	400	0	240023	10	239923
GazeCoD_1Model_male	9	2	22	<?xml version="1.0"?>\n<Clock xmlns:dt="urn:schemas-microsoft-com:datatypes"><Description dt:dt="string">E-Prime Primary Realtime Clock</Description><StartTime><Timestamp dt:dt="int">0</Timestamp><DateUtc dt:dt="string">2017-05-02T14:48:29Z</DateUtc></StartTime><FrequencyChanges><FrequencyChange><Frequency dt:dt="r8">3312871</Frequency><Timestamp dt:dt="r8">68214398783</Timestamp><Current dt:dt="…	60.002	1	right	-504426520	2017-02-05	16:48:29	14:48:29	male	78	{LEFTARROW}	55							0	242241	242039	{LEFTARROW}	202	240916	240639	777	left6,4	27	2	57	mask27	0	242023	0	241823	eqm10_NoEyeNmodel1_dir	90	HV	gazeCOD	GazeCoDxp	1	400	0	241523	7	241423
GazeCoD_1Model_male	9	2	22	<?xml version="1.0"?>\n<Clock xmlns:dt="urn:schemas-microsoft-com:datatypes"><Description dt:dt="string">E-Prime Primary Realtime Clock</Description><StartTime><Timestamp dt:dt="int">0</Timestamp><DateUtc dt:dt="string">2017-05-02T14:48:29Z</DateUtc></StartTime><FrequencyChanges><FrequencyChange><Frequency dt:dt="r8">3312871</Frequency><Timestamp dt:dt="r8">68214398783</Timestamp><Current dt:dt="…	60.002	1	right	-504426520	2017-02-05	16:48:29	14:48:29	male	79	{RIGHTARROW}	44							0	243769	243673	{DOWNARROW}	96	242556	242256	800	right3,2	8	2	58	mask8	0	243656	0	243456	eqm10_NoEyeNmodel1_dir	0	V	gazeCOD	GazeCoDxp	0	400	0	243156	0	243056
GazeCoD_1Model_male	9	2	22	<?xml version="1.0"?>\n<Clock xmlns:dt="urn:schemas-microsoft-com:datatypes"><Description dt:dt="string">E-Prime Primary Realtime Clock</Description><StartTime><Timestamp dt:dt="int">0</Timestamp><DateUtc dt:dt="string">2017-05-02T14:48:29Z</DateUtc></StartTime><FrequencyChanges><FrequencyChange><Frequency dt:dt="r8">3312871</Frequency><Timestamp dt:dt="r8">68214398783</Timestamp><Current dt:dt="…	60.002	1	right	-504426520	2017-02-05	16:48:29	14:48:29	male	80	{RIGHTARROW}	44							0	245593	245373	{RIGHTARROW}	220	244262	243789	973	right3,2	30	2	59	mask30	0	245356	-1	245156	eqm10_NoEyeNmodel1_dir	90	HV	gazeCOD	GazeCoDxp	1	400	0	244857	-5	244757
GazeCoD_1Model_male	9	2	22	<?xml version="1.0"?>\n<Clock xmlns:dt="urn:schemas-microsoft-com:datatypes"><Description dt:dt="string">E-Prime Primary Realtime Clock</Description><StartTime><Timestamp dt:dt="int">0</Timestamp><DateUtc dt:dt="string">2017-05-02T14:48:29Z</DateUtc></StartTime><FrequencyChanges><FrequencyChange><Frequency dt:dt="r8">3312871</Frequency><Timestamp dt:dt="r8">68214398783</Timestamp><Current dt:dt="…	60.002	1	right	-504426520	2017-02-05	16:48:29	14:48:29	male	81	{RIGHTARROW}	77							0	247281	247039	{RIGHTARROW}	242	245912	245606	806	right8	33	2	60	mask33	0	247023	0	246823	eqm10_NoEyeNmodel1_dir	90	HV	gazeCOD	GazeCoDxp	1	400	0	246523	11	246423
GazeCoD_1Model_male	9	2	22	<?xml version="1.0"?>\n<Clock xmlns:dt="urn:schemas-microsoft-com:datatypes"><Description dt:dt="string">E-Prime Primary Realtime Clock</Description><StartTime><Timestamp dt:dt="int">0</Timestamp><DateUtc dt:dt="string">2017-05-02T14:48:29Z</DateUtc></StartTime><FrequencyChanges><FrequencyChange><Frequency dt:dt="r8">3312871</Frequency><Timestamp dt:dt="r8">68214398783</Timestamp><Current dt:dt="…	60.002	1	right	-504426520	2017-02-05	16:48:29	14:48:29	male	82	{RIGHTARROW}	42							0	249113	248906	{RIGHTARROW}	207	247792	247306	986	right4,8	20	2	61	mask20	0	248889	0	248689	eqm10_NoEyeNmodel1_dir	90	H	gazeCOD	GazeCoDxp	1	400	0	248389	-3	248289
GazeCoD_1Model_male	9	2	22	<?xml version="1.0"?>\n<Clock xmlns:dt="urn:schemas-microsoft-com:datatypes"><Description dt:dt="string">E-Prime Primary Realtime Clock</Description><StartTime><Timestamp dt:dt="int">0</Timestamp><DateUtc dt:dt="string">2017-05-02T14:48:29Z</DateUtc></StartTime><FrequencyChanges><FrequencyChange><Frequency dt:dt="r8">3312871</Frequency><Timestamp dt:dt="r8">68214398783</Timestamp><Current dt:dt="…	60.002	1	right	-504426520	2017-02-05	16:48:29	14:48:29	male	83	{LEFTARROW}	78							0	250897	250706	{LEFTARROW}	191	249590	249122	968	left8	6	2	62	mask6	0	250689	0	250489	eqm10_NoEyeNmodel1_dir	0	V	gazeCOD	GazeCoDxp	1	400	0	250189	-1	250089
GazeCoD_1Model_male	9	2	22	<?xml version="1.0"?>\n<Clock xmlns:dt="urn:schemas-microsoft-com:datatypes"><Description dt:dt="string">E-Prime Primary Realtime Clock</Description><StartTime><Timestamp dt:dt="int">0</Timestamp><DateUtc dt:dt="string">2017-05-02T14:48:29Z</DateUtc></StartTime><FrequencyChanges><FrequencyChange><Frequency dt:dt="r8">3312871</Frequency><Timestamp dt:dt="r8">68214398783</Timestamp><Current dt:dt="…	60.002	1	right	-504426520	2017-02-05	16:48:29	14:48:29	male	84	{RIGHTARROW}	46							0	252505	252406	{DOWNARROW}	99	251282	250906	876	right1,6	7	2	63	mask7	0	252389	0	252189	eqm10_NoEyeNmodel1_dir	0	V	gazeCOD	GazeCoDxp	0	400	0	251889	7	251789
GazeCoD_1Model_male	9	2	22	<?xml version="1.0"?>\n<Clock xmlns:dt="urn:schemas-microsoft-com:datatypes"><Description dt:dt="string">E-Prime Primary Realtime Clock</Description><StartTime><Timestamp dt:dt="int">0</Timestamp><DateUtc dt:dt="string">2017-05-02T14:48:29Z</DateUtc></StartTime><FrequencyChanges><FrequencyChange><Frequency dt:dt="r8">3312871</Frequency><Timestamp dt:dt="r8">68214398783</Timestamp><Current dt:dt="…	60.002	1	right	-504426520	2017-02-05	16:48:29	14:48:29	male	85	{LEFTARROW}	53							0	254049	253889	{LEFTARROW}	160	252776	252522	754	left4,8	15	2	64	mask15	0	253872	0	253672	eqm10_NoEyeNmodel1_dir	90	H	gazeCOD	GazeCoDxp	1	400	0	253372	-4	253272
GazeCoD_1Model_male	9	2	22	<?xml version="1.0"?>\n<Clock xmlns:dt="urn:schemas-microsoft-com:datatypes"><Description dt:dt="string">E-Prime Primary Realtime Clock</Description><StartTime><Timestamp dt:dt="int">0</Timestamp><DateUtc dt:dt="string">2017-05-02T14:48:29Z</DateUtc></StartTime><FrequencyChanges><FrequencyChange><Frequency dt:dt="r8">3312871</Frequency><Timestamp dt:dt="r8">68214398783</Timestamp><Current dt:dt="…	60.002	1	right	-504426520	2017-02-05	16:48:29	14:48:29	male	86	{RIGHTARROW}	46							0	255849	255589	{LEFTARROW}	260	254472	254072	900	right1,6	18	2	65	mask18	0	255572	0	255372	eqm10_NoEyeNmodel1_dir	90	H	gazeCOD	GazeCoDxp	0	400	0	255072	0	254972
GazeCoD_1Model_male	9	2	22	<?xml version="1.0"?>\n<Clock xmlns:dt="urn:schemas-microsoft-com:datatypes"><Description dt:dt="string">E-Prime Primary Realtime Clock</Description><StartTime><Timestamp dt:dt="int">0</Timestamp><DateUtc dt:dt="string">2017-05-02T14:48:29Z</DateUtc></StartTime><FrequencyChanges><FrequencyChange><Frequency dt:dt="r8">3312871</Frequency><Timestamp dt:dt="r8">68214398783</Timestamp><Current dt:dt="…	60.002	1	right	-504426520	2017-02-05	16:48:29	14:48:29	male	87	{RIGHTARROW}	46							0	257961	257472	{DOWNARROW}	489	256356	255872	984	right1,6	29	2	66	mask29	0	257455	-1	257255	eqm10_NoEyeNmodel1_dir	90	HV	gazeCOD	GazeCoDxp	0	400	0	256956	0	256856
GazeCoD_1Model_male	9	2	22	<?xml version="1.0"?>\n<Clock xmlns:dt="urn:schemas-microsoft-com:datatypes"><Description dt:dt="string">E-Prime Primary Realtime Clock</Description><StartTime><Timestamp dt:dt="int">0</Timestamp><DateUtc dt:dt="string">2017-05-02T14:48:29Z</DateUtc></StartTime><FrequencyChanges><FrequencyChange><Frequency dt:dt="r8">3312871</Frequency><Timestamp dt:dt="r8">68214398783</Timestamp><Current dt:dt="…	60.002	1	right	-504426520	2017-02-05	16:48:29	14:48:29	male	88	{RIGHTARROW}	40							0	259625	259339	{RIGHTARROW}	286	258223	257972	751	right6,4	10	3	67	mask10	0	259322	0	259122	eqm10_NoEyeNmodel1_dir	0	V	gazeCOD	GazeCoDxp	1	400	0	258822	-1	258722
GazeCoD_1Model_male	9	2	22	<?xml version="1.0"?>\n<Clock xmlns:dt="urn:schemas-microsoft-com:datatypes"><Description dt:dt="string">E-Prime Primary Realtime Clock</Description><StartTime><Timestamp dt:dt="int">0</Timestamp><DateUtc dt:dt="string">2017-05-02T14:48:29Z</DateUtc></StartTime><FrequencyChanges><FrequencyChange><Frequency dt:dt="r8">3312871</Frequency><Timestamp dt:dt="r8">68214398783</Timestamp><Current dt:dt="…	60.002	1	right	-504426520	2017-02-05	16:48:29	14:48:29	male	89	{RIGHTARROW}	40							0	261377	261105	{RIGHTARROW}	272	259994	259639	855	right6,4	32	3	68	mask32	0	261089	0	260889	eqm10_NoEyeNmodel1_dir	90	HV	gazeCOD	GazeCoDxp	1	400	0	260589	-5	260489
GazeCoD_1Model_male	9	2	22	<?xml version="1.0"?>\n<Clock xmlns:dt="urn:schemas-microsoft-com:datatypes"><Description dt:dt="string">E-Prime Primary Realtime Clock</Description><StartTime><Timestamp dt:dt="int">0</Timestamp><DateUtc dt:dt="string">2017-05-02T14:48:29Z</DateUtc></StartTime><FrequencyChanges><FrequencyChange><Frequency dt:dt="r8">3312871</Frequency><Timestamp dt:dt="r8">68214398783</Timestamp><Current dt:dt="…	60.002	1	right	-504426520	2017-02-05	16:48:29	14:48:29	male	90	{LEFTARROW}	55							0	263097	262839	{LEFTARROW}	258	261720	261389	831	left6,4	27	3	69	mask27	0	262822	0	262622	eqm10_NoEyeNmodel1_dir	90	HV	gazeCOD	GazeCoDxp	1	400	0	262322	2	262222
GazeCoD_1Model_male	9	2	22	<?xml version="1.0"?>\n<Clock xmlns:dt="urn:schemas-microsoft-com:datatypes"><Description dt:dt="string">E-Prime Primary Realtime Clock</Description><StartTime><Timestamp dt:dt="int">0</Timestamp><DateUtc dt:dt="string">2017-05-02T14:48:29Z</DateUtc></StartTime><FrequencyChanges><FrequencyChange><Frequency dt:dt="r8">3312871</Frequency><Timestamp dt:dt="r8">68214398783</Timestamp><Current dt:dt="…	60.002	1	right	-504426520	2017-02-05	16:48:29	14:48:29	male	91	{RIGHTARROW}	44							0	264929	264722	{DOWNARROW}	207	263606	263122	984	right3,2	8	3	70	mask8	0	264705	0	264505	eqm10_NoEyeNmodel1_dir	0	V	gazeCOD	GazeCoDxp	0	400	0	264205	-1	264105
GazeCoD_1Model_male	9	2	22	<?xml version="1.0"?>\n<Clock xmlns:dt="urn:schemas-microsoft-com:datatypes"><Description dt:dt="string">E-Prime Primary Realtime Clock</Description><StartTime><Timestamp dt:dt="int">0</Timestamp><DateUtc dt:dt="string">2017-05-02T14:48:29Z</DateUtc></StartTime><FrequencyChanges><FrequencyChange><Frequency dt:dt="r8">3312871</Frequency><Timestamp dt:dt="r8">68214398783</Timestamp><Current dt:dt="…	60.002	1	right	-504426520	2017-02-05	16:48:29	14:48:29	male	92	{LEFTARROW}	55							0	266665	266422	{LEFTARROW}	243	265309	264939	870	left6,4	5	3	71	mask5	0	266405	0	266205	eqm10_NoEyeNmodel1_dir	0	V	gazeCOD	GazeCoDxp	1	400	0	265905	-4	265805
GazeCoD_1Model_male	9	2	22	<?xml version="1.0"?>\n<Clock xmlns:dt="urn:schemas-microsoft-com:datatypes"><Description dt:dt="string">E-Prime Primary Realtime Clock</Description><StartTime><Timestamp dt:dt="int">0</Timestamp><DateUtc dt:dt="string">2017-05-02T14:48:29Z</DateUtc></StartTime><FrequencyChanges><FrequencyChange><Frequency dt:dt="r8">3312871</Frequency><Timestamp dt:dt="r8">68214398783</Timestamp><Current dt:dt="…	60.002	1	right	-504426520	2017-02-05	16:48:29	14:48:29	male	93	{LEFTARROW}	51							0	268417	268088	{LEFTARROW}	328	266972	266689	783	left3,2	25	3	72	mask25	0	268072	0	267872	eqm10_NoEyeNmodel1_dir	90	HV	gazeCOD	GazeCoDxp	1	400	0	267572	0	267472
GazeCoD_1Model_male	9	2	22	<?xml version="1.0"?>\n<Clock xmlns:dt="urn:schemas-microsoft-com:datatypes"><Description dt:dt="string">E-Prime Primary Realtime Clock</Description><StartTime><Timestamp dt:dt="int">0</Timestamp><DateUtc dt:dt="string">2017-05-02T14:48:29Z</DateUtc></StartTime><FrequencyChanges><FrequencyChange><Frequency dt:dt="r8">3312871</Frequency><Timestamp dt:dt="r8">68214398783</Timestamp><Current dt:dt="…	60.002	1	right	-504426520	2017-02-05	16:48:29	14:48:29	male	94	{RIGHTARROW}	42							0	270248	269955	{RIGHTARROW}	293	268837	268438	899	right4,8	31	3	73	mask31	0	269938	0	269738	eqm10_NoEyeNmodel1_dir	90	HV	gazeCOD	GazeCoDxp	1	400	0	269438	1	269338
GazeCoD_1Model_male	9	2	22	<?xml version="1.0"?>\n<Clock xmlns:dt="urn:schemas-microsoft-com:datatypes"><Description dt:dt="string">E-Prime Primary Realtime Clock</Description><StartTime><Timestamp dt:dt="int">0</Timestamp><DateUtc dt:dt="string">2017-05-02T14:48:29Z</DateUtc></StartTime><FrequencyChanges><FrequencyChange><Frequency dt:dt="r8">3312871</Frequency><Timestamp dt:dt="r8">68214398783</Timestamp><Current dt:dt="…	60.002	1	right	-504426520	2017-02-05	16:48:29	14:48:29	male	95	{LEFTARROW}	53							0	271984	271705	{LEFTARROW}	279	270578	270272	806	left4,8	26	3	74	mask26	0	271688	0	271488	eqm10_NoEyeNmodel1_dir	90	HV	gazeCOD	GazeCoDxp	1	400	0	271188	10	271088
GazeCoD_1Model_male	9	2	22	<?xml version="1.0"?>\n<Clock xmlns:dt="urn:schemas-microsoft-com:datatypes"><Description dt:dt="string">E-Prime Primary Realtime Clock</Description><StartTime><Timestamp dt:dt="int">0</Timestamp><DateUtc dt:dt="string">2017-05-02T14:48:29Z</DateUtc></StartTime><FrequencyChanges><FrequencyChange><Frequency dt:dt="r8">3312871</Frequency><Timestamp dt:dt="r8">68214398783</Timestamp><Current dt:dt="…	60.002	1	right	-504426520	2017-02-05	16:48:29	14:48:29	male	96	{LEFTARROW}	53							0	273896	273488	{LEFTARROW}	408	272369	272005	864	left4,8	15	3	75	mask15	0	273472	0	273272	eqm10_NoEyeNmodel1_dir	90	H	gazeCOD	GazeCoDxp	1	400	0	272972	3	272872
GazeCoD_1Model_male	9	2	22	<?xml version="1.0"?>\n<Clock xmlns:dt="urn:schemas-microsoft-com:datatypes"><Description dt:dt="string">E-Prime Primary Realtime Clock</Description><StartTime><Timestamp dt:dt="int">0</Timestamp><DateUtc dt:dt="string">2017-05-02T14:48:29Z</DateUtc></StartTime><FrequencyChanges><FrequencyChange><Frequency dt:dt="r8">3312871</Frequency><Timestamp dt:dt="r8">68214398783</Timestamp><Current dt:dt="…	60.002	1	right	-504426520	2017-02-05	16:48:29	14:48:29	male	97	{LEFTARROW}	51							0	275720	275422	{LEFTARROW}	298	274307	273905	902	left3,2	14	3	76	mask14	0	275405	0	275205	eqm10_NoEyeNmodel1_dir	90	H	gazeCOD	GazeCoDxp	1	400	0	274905	-2	274805
GazeCoD_1Model_male	9	2	22	<?xml version="1.0"?>\n<Clock xmlns:dt="urn:schemas-microsoft-com:datatypes"><Description dt:dt="string">E-Prime Primary Realtime Clock</Description><StartTime><Timestamp dt:dt="int">0</Timestamp><DateUtc dt:dt="string">2017-05-02T14:48:29Z</DateUtc></StartTime><FrequencyChanges><FrequencyChange><Frequency dt:dt="r8">3312871</Frequency><Timestamp dt:dt="r8">68214398783</Timestamp><Current dt:dt="…	60.002	1	right	-504426520	2017-02-05	16:48:29	14:48:29	male	98	{LEFTARROW}	49							0	277512	277155	{LEFTARROW}	357	276028	275738	790	left1,6	13	3	77	mask13	0	277138	0	276938	eqm10_NoEyeNmodel1_dir	90	H	gazeCOD	GazeCoDxp	1	400	0	276638	10	276538
GazeCoD_1Model_male	9	2	22	<?xml version="1.0"?>\n<Clock xmlns:dt="urn:schemas-microsoft-com:datatypes"><Description dt:dt="string">E-Prime Primary Realtime Clock</Description><StartTime><Timestamp dt:dt="int">0</Timestamp><DateUtc dt:dt="string">2017-05-02T14:48:29Z</DateUtc></StartTime><FrequencyChanges><FrequencyChange><Frequency dt:dt="r8">3312871</Frequency><Timestamp dt:dt="r8">68214398783</Timestamp><Current dt:dt="…	60.002	1	right	-504426520	2017-02-05	16:48:29	14:48:29	male	99	{RIGHTARROW}	77							0	279192	278905	{RIGHTARROW}	287	277778	277522	756	right8	33	3	78	mask33	0	278888	0	278688	eqm10_NoEyeNmodel1_dir	90	HV	gazeCOD	GazeCoDxp	1	400	0	278388	10	278288
GazeCoD_1Model_male	9	2	22	<?xml version="1.0"?>\n<Clock xmlns:dt="urn:schemas-microsoft-com:datatypes"><Description dt:dt="string">E-Prime Primary Realtime Clock</Description><StartTime><Timestamp dt:dt="int">0</Timestamp><DateUtc dt:dt="string">2017-05-02T14:48:29Z</DateUtc></StartTime><FrequencyChanges><FrequencyChange><Frequency dt:dt="r8">3312871</Frequency><Timestamp dt:dt="r8">68214398783</Timestamp><Current dt:dt="…	60.002	1	right	-504426520	2017-02-05	16:48:29	14:48:29	male	100	{LEFTARROW}	49							0	281136	280821	{DOWNARROW}	315	279704	279205	999	left1,6	2	3	79	mask2	0	280805	0	280605	eqm10_NoEyeNmodel1_dir	0	V	gazeCOD	GazeCoDxp	0	400	0	280305	1	280205
GazeCoD_1Model_male	9	2	22	<?xml version="1.0"?>\n<Clock xmlns:dt="urn:schemas-microsoft-com:datatypes"><Description dt:dt="string">E-Prime Primary Realtime Clock</Description><StartTime><Timestamp dt:dt="int">0</Timestamp><DateUtc dt:dt="string">2017-05-02T14:48:29Z</DateUtc></StartTime><FrequencyChanges><FrequencyChange><Frequency dt:dt="r8">3312871</Frequency><Timestamp dt:dt="r8">68214398783</Timestamp><Current dt:dt="…	60.002	1	right	-504426520	2017-02-05	16:48:29	14:48:29	male	101	{LEFTARROW}	49							0	282912	282671	{LEFTARROW}	241	281557	281155	902	left1,6	24	3	80	mask24	0	282655	0	282455	eqm10_NoEyeNmodel1_dir	90	HV	gazeCOD	GazeCoDxp	1	400	0	282155	-2	282055
GazeCoD_1Model_male	9	2	22	<?xml version="1.0"?>\n<Clock xmlns:dt="urn:schemas-microsoft-com:datatypes"><Description dt:dt="string">E-Prime Primary Realtime Clock</Description><StartTime><Timestamp dt:dt="int">0</Timestamp><DateUtc dt:dt="string">2017-05-02T14:48:29Z</DateUtc></StartTime><FrequencyChanges><FrequencyChange><Frequency dt:dt="r8">3312871</Frequency><Timestamp dt:dt="r8">68214398783</Timestamp><Current dt:dt="…	60.002	1	right	-504426520	2017-02-05	16:48:29	14:48:29	male	102	{LEFTARROW}	78							0	284528	284305	{LEFTARROW}	223	283190	282921	769	left8	28	3	81	mask28	0	284288	0	284088	eqm10_NoEyeNmodel1_dir	90	HV	gazeCOD	GazeCoDxp	1	400	0	283788	-2	283688
GazeCoD_1Model_male	9	2	22	<?xml version="1.0"?>\n<Clock xmlns:dt="urn:schemas-microsoft-com:datatypes"><Description dt:dt="string">E-Prime Primary Realtime Clock</Description><StartTime><Timestamp dt:dt="int">0</Timestamp><DateUtc dt:dt="string">2017-05-02T14:48:29Z</DateUtc></StartTime><FrequencyChanges><FrequencyChange><Frequency dt:dt="r8">3312871</Frequency><Timestamp dt:dt="r8">68214398783</Timestamp><Current dt:dt="…	60.002	1	right	-504426520	2017-02-05	16:48:29	14:48:29	male	103	{RIGHTARROW}	42							0	286384	286155	{DOWNARROW}	229	285037	284538	999	right4,8	20	3	82	mask20	0	286138	0	285938	eqm10_NoEyeNmodel1_dir	90	H	gazeCOD	GazeCoDxp	0	400	0	285638	1	285538
GazeCoD_1Model_male	9	2	22	<?xml version="1.0"?>\n<Clock xmlns:dt="urn:schemas-microsoft-com:datatypes"><Description dt:dt="string">E-Prime Primary Realtime Clock</Description><StartTime><Timestamp dt:dt="int">0</Timestamp><DateUtc dt:dt="string">2017-05-02T14:48:29Z</DateUtc></StartTime><FrequencyChanges><FrequencyChange><Frequency dt:dt="r8">3312871</Frequency><Timestamp dt:dt="r8">68214398783</Timestamp><Current dt:dt="…	60.002	1	right	-504426520	2017-02-05	16:48:29	14:48:29	male	104	{RIGHTARROW}	44							0	288312	288004	{RIGHTARROW}	308	286878	286405	973	right3,2	30	3	83	mask30	0	287988	0	287788	eqm10_NoEyeNmodel1_dir	90	HV	gazeCOD	GazeCoDxp	1	400	0	287488	10	287388
GazeCoD_1Model_male	9	2	22	<?xml version="1.0"?>\n<Clock xmlns:dt="urn:schemas-microsoft-com:datatypes"><Description dt:dt="string">E-Prime Primary Realtime Clock</Description><StartTime><Timestamp dt:dt="int">0</Timestamp><DateUtc dt:dt="string">2017-05-02T14:48:29Z</DateUtc></StartTime><FrequencyChanges><FrequencyChange><Frequency dt:dt="r8">3312871</Frequency><Timestamp dt:dt="r8">68214398783</Timestamp><Current dt:dt="…	60.002	1	right	-504426520	2017-02-05	16:48:29	14:48:29	male	105	{RIGHTARROW}	46							0	290024	289754	{DOWNARROW}	270	288643	288321	822	right1,6	29	3	84	mask29	0	289738	0	289538	eqm10_NoEyeNmodel1_dir	90	HV	gazeCOD	GazeCoDxp	0	400	0	289238	-5	289138
GazeCoD_1Model_male	9	2	22	<?xml version="1.0"?>\n<Clock xmlns:dt="urn:schemas-microsoft-com:datatypes"><Description dt:dt="string">E-Prime Primary Realtime Clock</Description><StartTime><Timestamp dt:dt="int">0</Timestamp><DateUtc dt:dt="string">2017-05-02T14:48:29Z</DateUtc></StartTime><FrequencyChanges><FrequencyChange><Frequency dt:dt="r8">3312871</Frequency><Timestamp dt:dt="r8">68214398783</Timestamp><Current dt:dt="…	60.002	1	right	-504426520	2017-02-05	16:48:29	14:48:29	male	106	{RIGHTARROW}	77							0	291648	291521	{RIGHTARROW}	127	290401	290038	863	right8	22	3	85	mask22	0	291504	0	291304	eqm10_NoEyeNmodel1_dir	90	H	gazeCOD	GazeCoDxp	1	400	0	291004	3	290904
GazeCoD_1Model_male	9	2	22	<?xml version="1.0"?>\n<Clock xmlns:dt="urn:schemas-microsoft-com:datatypes"><Description dt:dt="string">E-Prime Primary Realtime Clock</Description><StartTime><Timestamp dt:dt="int">0</Timestamp><DateUtc dt:dt="string">2017-05-02T14:48:29Z</DateUtc></StartTime><FrequencyChanges><FrequencyChange><Frequency dt:dt="r8">3312871</Frequency><Timestamp dt:dt="r8">68214398783</Timestamp><Current dt:dt="…	60.002	1	right	-504426520	2017-02-05	16:48:29	14:48:29	male	107	{DOWNARROW}	79							0	293528	293088	{DOWNARROW}	440	291971	291671	800	DG0	12	3	86	mask12	0	293071	0	292871	eqm10_NoEyeNmodel1_dir	90	H	gazeCOD	GazeCoDxp	1	400	0	292571	0	292471
GazeCoD_1Model_male	9	2	22	<?xml version="1.0"?>\n<Clock xmlns:dt="urn:schemas-microsoft-com:datatypes"><Description dt:dt="string">E-Prime Primary Realtime Clock</Description><StartTime><Timestamp dt:dt="int">0</Timestamp><DateUtc dt:dt="string">2017-05-02T14:48:29Z</DateUtc></StartTime><FrequencyChanges><FrequencyChange><Frequency dt:dt="r8">3312871</Frequency><Timestamp dt:dt="r8">68214398783</Timestamp><Current dt:dt="…	60.002	1	right	-504426520	2017-02-05	16:48:29	14:48:29	male	108	{RIGHTARROW}	46							0	295392	295104	{DOWNARROW}	288	293988	293538	950	right1,6	7	3	87	mask7	0	295088	0	294888	eqm10_NoEyeNmodel1_dir	0	V	gazeCOD	GazeCoDxp	0	400	0	294588	0	294488
GazeCoD_1Model_male	9	2	22	<?xml version="1.0"?>\n<Clock xmlns:dt="urn:schemas-microsoft-com:datatypes"><Description dt:dt="string">E-Prime Primary Realtime Clock</Description><StartTime><Timestamp dt:dt="int">0</Timestamp><DateUtc dt:dt="string">2017-05-02T14:48:29Z</DateUtc></StartTime><FrequencyChanges><FrequencyChange><Frequency dt:dt="r8">3312871</Frequency><Timestamp dt:dt="r8">68214398783</Timestamp><Current dt:dt="…	60.002	1	right	-504426520	2017-02-05	16:48:29	14:48:29	male	109	{LEFTARROW}	78							0	297304	296988	{LEFTARROW}	316	295869	295404	965	left8	17	3	88	mask17	0	296971	0	296771	eqm10_NoEyeNmodel1_dir	90	H	gazeCOD	GazeCoDxp	1	400	0	296471	2	296371
GazeCoD_1Model_male	9	2	22	<?xml version="1.0"?>\n<Clock xmlns:dt="urn:schemas-microsoft-com:datatypes"><Description dt:dt="string">E-Prime Primary Realtime Clock</Description><StartTime><Timestamp dt:dt="int">0</Timestamp><DateUtc dt:dt="string">2017-05-02T14:48:29Z</DateUtc></StartTime><FrequencyChanges><FrequencyChange><Frequency dt:dt="r8">3312871</Frequency><Timestamp dt:dt="r8">68214398783</Timestamp><Current dt:dt="…	60.002	1	right	-504426520	2017-02-05	16:48:29	14:48:29	male	110	{LEFTARROW}	78							0	299103	298721	{LEFTARROW}	382	297594	297321	773	left8	6	3	89	mask6	0	298704	0	298504	eqm10_NoEyeNmodel1_dir	0	V	gazeCOD	GazeCoDxp	1	400	0	298204	10	298104
GazeCoD_1Model_male	9	2	22	<?xml version="1.0"?>\n<Clock xmlns:dt="urn:schemas-microsoft-com:datatypes"><Description dt:dt="string">E-Prime Primary Realtime Clock</Description><StartTime><Timestamp dt:dt="int">0</Timestamp><DateUtc dt:dt="string">2017-05-02T14:48:29Z</DateUtc></StartTime><FrequencyChanges><FrequencyChange><Frequency dt:dt="r8">3312871</Frequency><Timestamp dt:dt="r8">68214398783</Timestamp><Current dt:dt="…	60.002	1	right	-504426520	2017-02-05	16:48:29	14:48:29	male	111	{RIGHTARROW}	77							0	300823	300604	{RIGHTARROW}	219	299486	299121	865	right8	11	3	90	mask11	0	300587	0	300387	eqm10_NoEyeNmodel1_dir	0	V	gazeCOD	GazeCoDxp	1	400	0	300087	1	299987
GazeCoD_1Model_male	9	2	22	<?xml version="1.0"?>\n<Clock xmlns:dt="urn:schemas-microsoft-com:datatypes"><Description dt:dt="string">E-Prime Primary Realtime Clock</Description><StartTime><Timestamp dt:dt="int">0</Timestamp><DateUtc dt:dt="string">2017-05-02T14:48:29Z</DateUtc></StartTime><FrequencyChanges><FrequencyChange><Frequency dt:dt="r8">3312871</Frequency><Timestamp dt:dt="r8">68214398783</Timestamp><Current dt:dt="…	60.002	1	right	-504426520	2017-02-05	16:48:29	14:48:29	male	112	{DOWNARROW}	79							0	302671	302421	{DOWNARROW}	250	301295	300837	958	DG0	1	3	91	mask1	0	302404	0	302204	eqm10_NoEyeNmodel1_dir	0	V	gazeCOD	GazeCoDxp	1	400	0	301904	9	301804
GazeCoD_1Model_male	9	2	22	<?xml version="1.0"?>\n<Clock xmlns:dt="urn:schemas-microsoft-com:datatypes"><Description dt:dt="string">E-Prime Primary Realtime Clock</Description><StartTime><Timestamp dt:dt="int">0</Timestamp><DateUtc dt:dt="string">2017-05-02T14:48:29Z</DateUtc></StartTime><FrequencyChanges><FrequencyChange><Frequency dt:dt="r8">3312871</Frequency><Timestamp dt:dt="r8">68214398783</Timestamp><Current dt:dt="…	60.002	1	right	-504426520	2017-02-05	16:48:29	14:48:29	male	113	{RIGHTARROW}	42							0	304391	304171	{RIGHTARROW}	220	303057	302687	870	right4,8	9	3	92	mask9	0	304154	0	303954	eqm10_NoEyeNmodel1_dir	0	V	gazeCOD	GazeCoDxp	1	400	0	303654	-3	303554
GazeCoD_1Model_male	9	2	22	<?xml version="1.0"?>\n<Clock xmlns:dt="urn:schemas-microsoft-com:datatypes"><Description dt:dt="string">E-Prime Primary Realtime Clock</Description><StartTime><Timestamp dt:dt="int">0</Timestamp><DateUtc dt:dt="string">2017-05-02T14:48:29Z</DateUtc></StartTime><FrequencyChanges><FrequencyChange><Frequency dt:dt="r8">3312871</Frequency><Timestamp dt:dt="r8">68214398783</Timestamp><Current dt:dt="…	60.002	1	right	-504426520	2017-02-05	16:48:29	14:48:29	male	114	{RIGHTARROW}	40							0	306167	305937	{RIGHTARROW}	230	304814	304404	910	right6,4	21	3	93	mask21	0	305921	0	305721	eqm10_NoEyeNmodel1_dir	90	H	gazeCOD	GazeCoDxp	1	400	0	305421	7	305321
GazeCoD_1Model_male	9	2	22	<?xml version="1.0"?>\n<Clock xmlns:dt="urn:schemas-microsoft-com:datatypes"><Description dt:dt="string">E-Prime Primary Realtime Clock</Description><StartTime><Timestamp dt:dt="int">0</Timestamp><DateUtc dt:dt="string">2017-05-02T14:48:29Z</DateUtc></StartTime><FrequencyChanges><FrequencyChange><Frequency dt:dt="r8">3312871</Frequency><Timestamp dt:dt="r8">68214398783</Timestamp><Current dt:dt="…	60.002	1	right	-504426520	2017-02-05	16:48:29	14:48:29	male	115	{RIGHTARROW}	46							0	308239	307704	{DOWNARROW}	535	306586	306187	899	right1,6	18	3	94	mask18	0	307687	0	307487	eqm10_NoEyeNmodel1_dir	90	H	gazeCOD	GazeCoDxp	0	400	0	307187	1	307087
GazeCoD_1Model_male	9	2	22	<?xml version="1.0"?>\n<Clock xmlns:dt="urn:schemas-microsoft-com:datatypes"><Description dt:dt="string">E-Prime Primary Realtime Clock</Description><StartTime><Timestamp dt:dt="int">0</Timestamp><DateUtc dt:dt="string">2017-05-02T14:48:29Z</DateUtc></StartTime><FrequencyChanges><FrequencyChange><Frequency dt:dt="r8">3312871</Frequency><Timestamp dt:dt="r8">68214398783</Timestamp><Current dt:dt="…	60.002	1	right	-504426520	2017-02-05	16:48:29	14:48:29	male	116	{LEFTARROW}	55							0	310071	309837	{LEFTARROW}	234	308716	308254	962	left6,4	16	3	95	mask16	0	309820	0	309620	eqm10_NoEyeNmodel1_dir	90	H	gazeCOD	GazeCoDxp	1	400	0	309320	4	309220
GazeCoD_1Model_male	9	2	22	<?xml version="1.0"?>\n<Clock xmlns:dt="urn:schemas-microsoft-com:datatypes"><Description dt:dt="string">E-Prime Primary Realtime Clock</Description><StartTime><Timestamp dt:dt="int">0</Timestamp><DateUtc dt:dt="string">2017-05-02T14:48:29Z</DateUtc></StartTime><FrequencyChanges><FrequencyChange><Frequency dt:dt="r8">3312871</Frequency><Timestamp dt:dt="r8">68214398783</Timestamp><Current dt:dt="…	60.002	1	right	-504426520	2017-02-05	16:48:29	14:48:29	male	117	{RIGHTARROW}	44							0	311927	311670	{LEFTARROW}	257	310555	310087	968	right3,2	19	3	96	mask19	0	311654	0	311454	eqm10_NoEyeNmodel1_dir	90	H	gazeCOD	GazeCoDxp	0	400	0	311154	-1	311054
GazeCoD_1Model_male	9	2	22	<?xml version="1.0"?>\n<Clock xmlns:dt="urn:schemas-microsoft-com:datatypes"><Description dt:dt="string">E-Prime Primary Realtime Clock</Description><StartTime><Timestamp dt:dt="int">0</Timestamp><DateUtc dt:dt="string">2017-05-02T14:48:29Z</DateUtc></StartTime><FrequencyChanges><FrequencyChange><Frequency dt:dt="r8">3312871</Frequency><Timestamp dt:dt="r8">68214398783</Timestamp><Current dt:dt="…	60.002	1	right	-504426520	2017-02-05	16:48:29	14:48:29	male	118	{LEFTARROW}	51							0	313663	313320	{LEFTARROW}	343	312205	311937	768	left3,2	3	3	97	mask3	0	313304	0	313104	eqm10_NoEyeNmodel1_dir	0	V	gazeCOD	GazeCoDxp	1	400	0	312804	-1	312704
GazeCoD_1Model_male	9	2	22	<?xml version="1.0"?>\n<Clock xmlns:dt="urn:schemas-microsoft-com:datatypes"><Description dt:dt="string">E-Prime Primary Realtime Clock</Description><StartTime><Timestamp dt:dt="int">0</Timestamp><DateUtc dt:dt="string">2017-05-02T14:48:29Z</DateUtc></StartTime><FrequencyChanges><FrequencyChange><Frequency dt:dt="r8">3312871</Frequency><Timestamp dt:dt="r8">68214398783</Timestamp><Current dt:dt="…	60.002	1	right	-504426520	2017-02-05	16:48:29	14:48:29	male	119	{DOWNARROW}	79							0	315607	315204	{DOWNARROW}	403	314088	313687	901	DG0	23	3	98	mask23	0	315187	0	314987	eqm10_NoEyeNmodel1_dir	90	HV	gazeCOD	GazeCoDxp	1	400	0	314687	-1	314587
GazeCoD_1Model_male	9	2	22	<?xml version="1.0"?>\n<Clock xmlns:dt="urn:schemas-microsoft-com:datatypes"><Description dt:dt="string">E-Prime Primary Realtime Clock</Description><StartTime><Timestamp dt:dt="int">0</Timestamp><DateUtc dt:dt="string">2017-05-02T14:48:29Z</DateUtc></StartTime><FrequencyChanges><FrequencyChange><Frequency dt:dt="r8">3312871</Frequency><Timestamp dt:dt="r8">68214398783</Timestamp><Current dt:dt="…	60.002	1	right	-504426520	2017-02-05	16:48:29	14:48:29	male	120	{LEFTARROW}	53							0	317383	317054	{DOWNARROW}	329	315928	315620	808	left4,8	4	3	99	mask4	0	317037	0	316837	eqm10_NoEyeNmodel1_dir	0	V	gazeCOD	GazeCoDxp	0	400	0	316537	9	316437
GazeCoD_1Model_male	9	2	22	<?xml version="1.0"?>\n<Clock xmlns:dt="urn:schemas-microsoft-com:datatypes"><Description dt:dt="string">E-Prime Primary Realtime Clock</Description><StartTime><Timestamp dt:dt="int">0</Timestamp><DateUtc dt:dt="string">2017-05-02T14:48:29Z</DateUtc></StartTime><FrequencyChanges><FrequencyChange><Frequency dt:dt="r8">3312871</Frequency><Timestamp dt:dt="r8">68214398783</Timestamp><Current dt:dt="…	60.002	1	right	-504426520	2017-02-05	16:48:29	14:48:29	male	121	{LEFTARROW}	78							0	319079	318820	{LEFTARROW}	259	317709	317404	805	left8	6	4	100	mask6	0	318804	0	318604	eqm10_NoEyeNmodel1_dir	0	V	gazeCOD	GazeCoDxp	1	400	0	318304	-5	318204
GazeCoD_1Model_male	9	2	22	<?xml version="1.0"?>\n<Clock xmlns:dt="urn:schemas-microsoft-com:datatypes"><Description dt:dt="string">E-Prime Primary Realtime Clock</Description><StartTime><Timestamp dt:dt="int">0</Timestamp><DateUtc dt:dt="string">2017-05-02T14:48:29Z</DateUtc></StartTime><FrequencyChanges><FrequencyChange><Frequency dt:dt="r8">3312871</Frequency><Timestamp dt:dt="r8">68214398783</Timestamp><Current dt:dt="…	60.002	1	right	-504426520	2017-02-05	16:48:29	14:48:29	male	122	{RIGHTARROW}	42							0	320775	320553	{DOWNARROW}	222	319432	319103	829	right4,8	9	4	101	mask9	0	320537	0	320337	eqm10_NoEyeNmodel1_dir	0	V	gazeCOD	GazeCoDxp	0	400	0	320037	5	319937
GazeCoD_1Model_male	9	2	22	<?xml version="1.0"?>\n<Clock xmlns:dt="urn:schemas-microsoft-com:datatypes"><Description dt:dt="string">E-Prime Primary Realtime Clock</Description><StartTime><Timestamp dt:dt="int">0</Timestamp><DateUtc dt:dt="string">2017-05-02T14:48:29Z</DateUtc></StartTime><FrequencyChanges><FrequencyChange><Frequency dt:dt="r8">3312871</Frequency><Timestamp dt:dt="r8">68214398783</Timestamp><Current dt:dt="…	60.002	1	right	-504426520	2017-02-05	16:48:29	14:48:29	male	123	{DOWNARROW}	79							0	322639	322370	{DOWNARROW}	269	321249	320787	962	DG0	23	4	102	mask23	0	322353	0	322153	eqm10_NoEyeNmodel1_dir	90	HV	gazeCOD	GazeCoDxp	1	400	0	321853	4	321753
GazeCoD_1Model_male	9	2	22	<?xml version="1.0"?>\n<Clock xmlns:dt="urn:schemas-microsoft-com:datatypes"><Description dt:dt="string">E-Prime Primary Realtime Clock</Description><StartTime><Timestamp dt:dt="int">0</Timestamp><DateUtc dt:dt="string">2017-05-02T14:48:29Z</DateUtc></StartTime><FrequencyChanges><FrequencyChange><Frequency dt:dt="r8">3312871</Frequency><Timestamp dt:dt="r8">68214398783</Timestamp><Current dt:dt="…	60.002	1	right	-504426520	2017-02-05	16:48:29	14:48:29	male	124	{LEFTARROW}	51							0	324383	324087	{DOWNARROW}	296	322970	322653	817	left3,2	25	4	103	mask25	0	324070	0	323870	eqm10_NoEyeNmodel1_dir	90	HV	gazeCOD	GazeCoDxp	0	400	0	323570	0	323470
GazeCoD_1Model_male	9	2	22	<?xml version="1.0"?>\n<Clock xmlns:dt="urn:schemas-microsoft-com:datatypes"><Description dt:dt="string">E-Prime Primary Realtime Clock</Description><StartTime><Timestamp dt:dt="int">0</Timestamp><DateUtc dt:dt="string">2017-05-02T14:48:29Z</DateUtc></StartTime><FrequencyChanges><FrequencyChange><Frequency dt:dt="r8">3312871</Frequency><Timestamp dt:dt="r8">68214398783</Timestamp><Current dt:dt="…	60.002	1	right	-504426520	2017-02-05	16:48:29	14:48:29	male	125	{RIGHTARROW}	44							0	326767	325920	{LEFTARROW}	847	324802	324403	899	right3,2	19	4	104	mask19	0	325903	0	325703	eqm10_NoEyeNmodel1_dir	90	H	gazeCOD	GazeCoDxp	0	400	0	325403	1	325303
GazeCoD_1Model_male	9	2	22	<?xml version="1.0"?>\n<Clock xmlns:dt="urn:schemas-microsoft-com:datatypes"><Description dt:dt="string">E-Prime Primary Realtime Clock</Description><StartTime><Timestamp dt:dt="int">0</Timestamp><DateUtc dt:dt="string">2017-05-02T14:48:29Z</DateUtc></StartTime><FrequencyChanges><FrequencyChange><Frequency dt:dt="r8">3312871</Frequency><Timestamp dt:dt="r8">68214398783</Timestamp><Current dt:dt="…	60.002	1	right	-504426520	2017-02-05	16:48:29	14:48:29	male	126	{LEFTARROW}	53							0	329751	328203	{LEFTARROW}	1548	327091	326787	804	left4,8	15	4	105	mask15	0	328187	0	327987	eqm10_NoEyeNmodel1_dir	90	H	gazeCOD	GazeCoDxp	1	400	0	327687	-4	327587
GazeCoD_1Model_male	9	2	22	<?xml version="1.0"?>\n<Clock xmlns:dt="urn:schemas-microsoft-com:datatypes"><Description dt:dt="string">E-Prime Primary Realtime Clock</Description><StartTime><Timestamp dt:dt="int">0</Timestamp><DateUtc dt:dt="string">2017-05-02T14:48:29Z</DateUtc></StartTime><FrequencyChanges><FrequencyChange><Frequency dt:dt="r8">3312871</Frequency><Timestamp dt:dt="r8">68214398783</Timestamp><Current dt:dt="…	60.002	1	right	-504426520	2017-02-05	16:48:29	14:48:29	male	127	{LEFTARROW}	49							0	331559	331303	{DOWNARROW}	255	330189	329770	919	left1,6	24	4	106	mask24	0	331286	0	331086	eqm10_NoEyeNmodel1_dir	90	HV	gazeCOD	GazeCoDxp	0	400	0	330786	-3	330686
GazeCoD_1Model_male	9	2	22	<?xml version="1.0"?>\n<Clock xmlns:dt="urn:schemas-microsoft-com:datatypes"><Description dt:dt="string">E-Prime Primary Realtime Clock</Description><StartTime><Timestamp dt:dt="int">0</Timestamp><DateUtc dt:dt="string">2017-05-02T14:48:29Z</DateUtc></StartTime><FrequencyChanges><FrequencyChange><Frequency dt:dt="r8">3312871</Frequency><Timestamp dt:dt="r8">68214398783</Timestamp><Current dt:dt="…	60.002	1	right	-504426520	2017-02-05	16:48:29	14:48:29	male	128	{RIGHTARROW}	77							0	333390	333036	{RIGHTARROW}	354	331910	331570	840	right8	22	4	107	mask22	0	333020	0	332820	eqm10_NoEyeNmodel1_dir	90	H	gazeCOD	GazeCoDxp	1	400	0	332520	10	332420
GazeCoD_1Model_male	9	2	22	<?xml version="1.0"?>\n<Clock xmlns:dt="urn:schemas-microsoft-com:datatypes"><Description dt:dt="string">E-Prime Primary Realtime Clock</Description><StartTime><Timestamp dt:dt="int">0</Timestamp><DateUtc dt:dt="string">2017-05-02T14:48:29Z</DateUtc></StartTime><FrequencyChanges><FrequencyChange><Frequency dt:dt="r8">3312871</Frequency><Timestamp dt:dt="r8">68214398783</Timestamp><Current dt:dt="…	60.002	1	right	-504426520	2017-02-05	16:48:29	14:48:29	male	129	{LEFTARROW}	53							0	335326	335003	{DOWNARROW}	323	333880	333403	977	left4,8	4	4	108	mask4	0	334986	0	334786	eqm10_NoEyeNmodel1_dir	0	V	gazeCOD	GazeCoDxp	0	400	0	334486	6	334386
GazeCoD_1Model_male	9	2	22	<?xml version="1.0"?>\n<Clock xmlns:dt="urn:schemas-microsoft-com:datatypes"><Description dt:dt="string">E-Prime Primary Realtime Clock</Description><StartTime><Timestamp dt:dt="int">0</Timestamp><DateUtc dt:dt="string">2017-05-02T14:48:29Z</DateUtc></StartTime><FrequencyChanges><FrequencyChange><Frequency dt:dt="r8">3312871</Frequency><Timestamp dt:dt="r8">68214398783</Timestamp><Current dt:dt="…	60.002	1	right	-504426520	2017-02-05	16:48:29	14:48:29	male	130	{LEFTARROW}	78							0	336966	336770	{LEFTARROW}	196	335656	335336	820	left8	17	4	109	mask17	0	336753	0	336553	eqm10_NoEyeNmodel1_dir	90	H	gazeCOD	GazeCoDxp	1	400	0	336253	-3	336153
GazeCoD_1Model_male	9	2	22	<?xml version="1.0"?>\n<Clock xmlns:dt="urn:schemas-microsoft-com:datatypes"><Description dt:dt="string">E-Prime Primary Realtime Clock</Description><StartTime><Timestamp dt:dt="int">0</Timestamp><DateUtc dt:dt="string">2017-05-02T14:48:29Z</DateUtc></StartTime><FrequencyChanges><FrequencyChange><Frequency dt:dt="r8">3312871</Frequency><Timestamp dt:dt="r8">68214398783</Timestamp><Current dt:dt="…	60.002	1	right	-504426520	2017-02-05	16:48:29	14:48:29	male	131	{LEFTARROW}	53							0	338774	338486	{LEFTARROW}	288	337369	336986	883	left4,8	26	4	110	mask26	0	338470	0	338270	eqm10_NoEyeNmodel1_dir	90	HV	gazeCOD	GazeCoDxp	1	400	0	337970	1	337870
GazeCoD_1Model_male	9	2	22	<?xml version="1.0"?>\n<Clock xmlns:dt="urn:schemas-microsoft-com:datatypes"><Description dt:dt="string">E-Prime Primary Realtime Clock</Description><StartTime><Timestamp dt:dt="int">0</Timestamp><DateUtc dt:dt="string">2017-05-02T14:48:29Z</DateUtc></StartTime><FrequencyChanges><FrequencyChange><Frequency dt:dt="r8">3312871</Frequency><Timestamp dt:dt="r8">68214398783</Timestamp><Current dt:dt="…	60.002	1	right	-504426520	2017-02-05	16:48:29	14:48:29	male	132	{RIGHTARROW}	46							0	343638	343419	{DOWNARROW}	219	342305	341819	986	right1,6	29	4	111	mask29	0	343403	0	343203	eqm10_NoEyeNmodel1_dir	90	HV	gazeCOD	GazeCoDxp	0	400	0	342903	-2	342803
GazeCoD_1Model_male	9	2	22	<?xml version="1.0"?>\n<Clock xmlns:dt="urn:schemas-microsoft-com:datatypes"><Description dt:dt="string">E-Prime Primary Realtime Clock</Description><StartTime><Timestamp dt:dt="int">0</Timestamp><DateUtc dt:dt="string">2017-05-02T14:48:29Z</DateUtc></StartTime><FrequencyChanges><FrequencyChange><Frequency dt:dt="r8">3312871</Frequency><Timestamp dt:dt="r8">68214398783</Timestamp><Current dt:dt="…	60.002	1	right	-504426520	2017-02-05	16:48:29	14:48:29	male	133	{LEFTARROW}	55							0	345550	345253	{LEFTARROW}	297	344137	343653	984	left6,4	5	4	112	mask5	0	345236	0	345036	eqm10_NoEyeNmodel1_dir	0	V	gazeCOD	GazeCoDxp	1	400	0	344736	-1	344636
GazeCoD_1Model_male	9	2	22	<?xml version="1.0"?>\n<Clock xmlns:dt="urn:schemas-microsoft-com:datatypes"><Description dt:dt="string">E-Prime Primary Realtime Clock</Description><StartTime><Timestamp dt:dt="int">0</Timestamp><DateUtc dt:dt="string">2017-05-02T14:48:29Z</DateUtc></StartTime><FrequencyChanges><FrequencyChange><Frequency dt:dt="r8">3312871</Frequency><Timestamp dt:dt="r8">68214398783</Timestamp><Current dt:dt="…	60.002	1	right	-504426520	2017-02-05	16:48:29	14:48:29	male	134	{RIGHTARROW}	46							0	347406	346986	{DOWNARROW}	420	345870	345569	801	right1,6	7	4	113	mask7	0	346969	0	346769	eqm10_NoEyeNmodel1_dir	0	V	gazeCOD	GazeCoDxp	0	400	0	346469	-1	346369
GazeCoD_1Model_male	9	2	22	<?xml version="1.0"?>\n<Clock xmlns:dt="urn:schemas-microsoft-com:datatypes"><Description dt:dt="string">E-Prime Primary Realtime Clock</Description><StartTime><Timestamp dt:dt="int">0</Timestamp><DateUtc dt:dt="string">2017-05-02T14:48:29Z</DateUtc></StartTime><FrequencyChanges><FrequencyChange><Frequency dt:dt="r8">3312871</Frequency><Timestamp dt:dt="r8">68214398783</Timestamp><Current dt:dt="…	60.002	1	right	-504426520	2017-02-05	16:48:29	14:48:29	male	135	{RIGHTARROW}	40							0	349174	348886	{RIGHTARROW}	288	347763	347419	844	right6,4	32	4	114	mask32	0	348869	0	348669	eqm10_NoEyeNmodel1_dir	90	HV	gazeCOD	GazeCoDxp	1	400	0	348369	6	348269
GazeCoD_1Model_male	9	2	22	<?xml version="1.0"?>\n<Clock xmlns:dt="urn:schemas-microsoft-com:datatypes"><Description dt:dt="string">E-Prime Primary Realtime Clock</Description><StartTime><Timestamp dt:dt="int">0</Timestamp><DateUtc dt:dt="string">2017-05-02T14:48:29Z</DateUtc></StartTime><FrequencyChanges><FrequencyChange><Frequency dt:dt="r8">3312871</Frequency><Timestamp dt:dt="r8">68214398783</Timestamp><Current dt:dt="…	60.002	1	right	-504426520	2017-02-05	16:48:29	14:48:29	male	136	{LEFTARROW}	49							0	350934	350752	{LEFTARROW}	182	349630	349186	944	left1,6	13	4	115	mask13	0	350736	0	350536	eqm10_NoEyeNmodel1_dir	90	H	gazeCOD	GazeCoDxp	1	400	0	350236	6	350136
GazeCoD_1Model_male	9	2	22	<?xml version="1.0"?>\n<Clock xmlns:dt="urn:schemas-microsoft-com:datatypes"><Description dt:dt="string">E-Prime Primary Realtime Clock</Description><StartTime><Timestamp dt:dt="int">0</Timestamp><DateUtc dt:dt="string">2017-05-02T14:48:29Z</DateUtc></StartTime><FrequencyChanges><FrequencyChange><Frequency dt:dt="r8">3312871</Frequency><Timestamp dt:dt="r8">68214398783</Timestamp><Current dt:dt="…	60.002	1	right	-504426520	2017-02-05	16:48:29	14:48:29	male	137	{LEFTARROW}	55							0	352846	352552	{LEFTARROW}	294	351436	350952	984	left6,4	27	4	116	mask27	0	352536	0	352336	eqm10_NoEyeNmodel1_dir	90	HV	gazeCOD	GazeCoDxp	1	400	0	352036	0	351936
GazeCoD_1Model_male	9	2	22	<?xml version="1.0"?>\n<Clock xmlns:dt="urn:schemas-microsoft-com:datatypes"><Description dt:dt="string">E-Prime Primary Realtime Clock</Description><StartTime><Timestamp dt:dt="int">0</Timestamp><DateUtc dt:dt="string">2017-05-02T14:48:29Z</DateUtc></StartTime><FrequencyChanges><FrequencyChange><Frequency dt:dt="r8">3312871</Frequency><Timestamp dt:dt="r8">68214398783</Timestamp><Current dt:dt="…	60.002	1	right	-504426520	2017-02-05	16:48:29	14:48:29	male	138	{RIGHTARROW}	42							0	354678	354469	{RIGHTARROW}	209	353354	352869	985	right4,8	20	4	117	mask20	0	354452	0	354252	eqm10_NoEyeNmodel1_dir	90	H	gazeCOD	GazeCoDxp	1	400	0	353952	-2	353852
GazeCoD_1Model_male	9	2	22	<?xml version="1.0"?>\n<Clock xmlns:dt="urn:schemas-microsoft-com:datatypes"><Description dt:dt="string">E-Prime Primary Realtime Clock</Description><StartTime><Timestamp dt:dt="int">0</Timestamp><DateUtc dt:dt="string">2017-05-02T14:48:29Z</DateUtc></StartTime><FrequencyChanges><FrequencyChange><Frequency dt:dt="r8">3312871</Frequency><Timestamp dt:dt="r8">68214398783</Timestamp><Current dt:dt="…	60.002	1	right	-504426520	2017-02-05	16:48:29	14:48:29	male	139	{RIGHTARROW}	44							0	356478	356119	{RIGHTARROW}	359	355005	354702	803	right3,2	30	4	118	mask30	0	356102	0	355902	eqm10_NoEyeNmodel1_dir	90	HV	gazeCOD	GazeCoDxp	1	400	0	355602	-3	355502
GazeCoD_1Model_male	9	2	22	<?xml version="1.0"?>\n<Clock xmlns:dt="urn:schemas-microsoft-com:datatypes"><Description dt:dt="string">E-Prime Primary Realtime Clock</Description><StartTime><Timestamp dt:dt="int">0</Timestamp><DateUtc dt:dt="string">2017-05-02T14:48:29Z</DateUtc></StartTime><FrequencyChanges><FrequencyChange><Frequency dt:dt="r8">3312871</Frequency><Timestamp dt:dt="r8">68214398783</Timestamp><Current dt:dt="…	60.002	1	right	-504426520	2017-02-05	16:48:29	14:48:29	male	140	{RIGHTARROW}	44							0	358294	358102	{DOWNARROW}	192	356991	356502	989	right3,2	8	4	119	mask8	0	358086	0	357886	eqm10_NoEyeNmodel1_dir	0	V	gazeCOD	GazeCoDxp	0	400	0	357586	-5	357486
GazeCoD_1Model_male	9	2	22	<?xml version="1.0"?>\n<Clock xmlns:dt="urn:schemas-microsoft-com:datatypes"><Description dt:dt="string">E-Prime Primary Realtime Clock</Description><StartTime><Timestamp dt:dt="int">0</Timestamp><DateUtc dt:dt="string">2017-05-02T14:48:29Z</DateUtc></StartTime><FrequencyChanges><FrequencyChange><Frequency dt:dt="r8">3312871</Frequency><Timestamp dt:dt="r8">68214398783</Timestamp><Current dt:dt="…	60.002	1	right	-504426520	2017-02-05	16:48:29	14:48:29	male	141	{DOWNARROW}	79							0	360158	359836	{DOWNARROW}	321	358712	358303	909	DG0	1	4	120	mask1	0	359819	0	359619	eqm10_NoEyeNmodel1_dir	0	V	gazeCOD	GazeCoDxp	1	400	0	359319	7	359219
GazeCoD_1Model_male	9	2	22	<?xml version="1.0"?>\n<Clock xmlns:dt="urn:schemas-microsoft-com:datatypes"><Description dt:dt="string">E-Prime Primary Realtime Clock</Description><StartTime><Timestamp dt:dt="int">0</Timestamp><DateUtc dt:dt="string">2017-05-02T14:48:29Z</DateUtc></StartTime><FrequencyChanges><FrequencyChange><Frequency dt:dt="r8">3312871</Frequency><Timestamp dt:dt="r8">68214398783</Timestamp><Current dt:dt="…	60.002	1	right	-504426520	2017-02-05	16:48:29	14:48:29	male	142	{RIGHTARROW}	77							0	361886	361735	{RIGHTARROW}	150	360620	360169	951	right8	11	4	121	mask11	0	361719	0	361519	eqm10_NoEyeNmodel1_dir	0	V	gazeCOD	GazeCoDxp	1	400	0	361219	-1	361119
GazeCoD_1Model_male	9	2	22	<?xml version="1.0"?>\n<Clock xmlns:dt="urn:schemas-microsoft-com:datatypes"><Description dt:dt="string">E-Prime Primary Realtime Clock</Description><StartTime><Timestamp dt:dt="int">0</Timestamp><DateUtc dt:dt="string">2017-05-02T14:48:29Z</DateUtc></StartTime><FrequencyChanges><FrequencyChange><Frequency dt:dt="r8">3312871</Frequency><Timestamp dt:dt="r8">68214398783</Timestamp><Current dt:dt="…	60.002	1	right	-504426520	2017-02-05	16:48:29	14:48:29	male	143	{LEFTARROW}	51							0	363661	363402	{LEFTARROW}	259	362284	361902	882	left3,2	3	4	122	mask3	0	363385	0	363185	eqm10_NoEyeNmodel1_dir	0	V	gazeCOD	GazeCoDxp	1	400	0	362885	1	362785
GazeCoD_1Model_male	9	2	22	<?xml version="1.0"?>\n<Clock xmlns:dt="urn:schemas-microsoft-com:datatypes"><Description dt:dt="string">E-Prime Primary Realtime Clock</Description><StartTime><Timestamp dt:dt="int">0</Timestamp><DateUtc dt:dt="string">2017-05-02T14:48:29Z</DateUtc></StartTime><FrequencyChanges><FrequencyChange><Frequency dt:dt="r8">3312871</Frequency><Timestamp dt:dt="r8">68214398783</Timestamp><Current dt:dt="…	60.002	1	right	-504426520	2017-02-05	16:48:29	14:48:29	male	144	{LEFTARROW}	49							0	365445	365135	{DOWNARROW}	310	364022	363685	837	left1,6	2	4	123	mask2	0	365119	0	364919	eqm10_NoEyeNmodel1_dir	0	V	gazeCOD	GazeCoDxp	0	400	0	364619	-3	364519
GazeCoD_1Model_male	9	2	22	<?xml version="1.0"?>\n<Clock xmlns:dt="urn:schemas-microsoft-com:datatypes"><Description dt:dt="string">E-Prime Primary Realtime Clock</Description><StartTime><Timestamp dt:dt="int">0</Timestamp><DateUtc dt:dt="string">2017-05-02T14:48:29Z</DateUtc></StartTime><FrequencyChanges><FrequencyChange><Frequency dt:dt="r8">3312871</Frequency><Timestamp dt:dt="r8">68214398783</Timestamp><Current dt:dt="…	60.002	1	right	-504426520	2017-02-05	16:48:29	14:48:29	male	145	{RIGHTARROW}	40							0	367245	367069	{RIGHTARROW}	176	365953	365469	984	right6,4	10	4	124	mask10	0	367052	0	366852	eqm10_NoEyeNmodel1_dir	0	V	gazeCOD	GazeCoDxp	1	400	0	366552	-1	366452
GazeCoD_1Model_male	9	2	22	<?xml version="1.0"?>\n<Clock xmlns:dt="urn:schemas-microsoft-com:datatypes"><Description dt:dt="string">E-Prime Primary Realtime Clock</Description><StartTime><Timestamp dt:dt="int">0</Timestamp><DateUtc dt:dt="string">2017-05-02T14:48:29Z</DateUtc></StartTime><FrequencyChanges><FrequencyChange><Frequency dt:dt="r8">3312871</Frequency><Timestamp dt:dt="r8">68214398783</Timestamp><Current dt:dt="…	60.002	1	right	-504426520	2017-02-05	16:48:29	14:48:29	male	146	{DOWNARROW}	79							0	369069	368835	{DOWNARROW}	234	367720	367269	951	DG0	12	4	125	mask12	0	368819	0	368619	eqm10_NoEyeNmodel1_dir	90	H	gazeCOD	GazeCoDxp	1	400	0	368319	-1	368219
GazeCoD_1Model_male	9	2	22	<?xml version="1.0"?>\n<Clock xmlns:dt="urn:schemas-microsoft-com:datatypes"><Description dt:dt="string">E-Prime Primary Realtime Clock</Description><StartTime><Timestamp dt:dt="int">0</Timestamp><DateUtc dt:dt="string">2017-05-02T14:48:29Z</DateUtc></StartTime><FrequencyChanges><FrequencyChange><Frequency dt:dt="r8">3312871</Frequency><Timestamp dt:dt="r8">68214398783</Timestamp><Current dt:dt="…	60.002	1	right	-504426520	2017-02-05	16:48:29	14:48:29	male	147	{LEFTARROW}	55							0	370893	370685	{LEFTARROW}	208	369567	369085	982	left6,4	16	4	126	mask16	0	370669	0	370469	eqm10_NoEyeNmodel1_dir	90	H	gazeCOD	GazeCoDxp	1	400	0	370169	2	370069
GazeCoD_1Model_male	9	2	22	<?xml version="1.0"?>\n<Clock xmlns:dt="urn:schemas-microsoft-com:datatypes"><Description dt:dt="string">E-Prime Primary Realtime Clock</Description><StartTime><Timestamp dt:dt="int">0</Timestamp><DateUtc dt:dt="string">2017-05-02T14:48:29Z</DateUtc></StartTime><FrequencyChanges><FrequencyChange><Frequency dt:dt="r8">3312871</Frequency><Timestamp dt:dt="r8">68214398783</Timestamp><Current dt:dt="…	60.002	1	right	-504426520	2017-02-05	16:48:29	14:48:29	male	148	{LEFTARROW}	78							0	372573	372285	{LEFTARROW}	288	371172	370902	770	left8	28	4	127	mask28	0	372268	0	372068	eqm10_NoEyeNmodel1_dir	90	HV	gazeCOD	GazeCoDxp	1	400	0	371768	-4	371668
GazeCoD_1Model_male	9	2	22	<?xml version="1.0"?>\n<Clock xmlns:dt="urn:schemas-microsoft-com:datatypes"><Description dt:dt="string">E-Prime Primary Realtime Clock</Description><StartTime><Timestamp dt:dt="int">0</Timestamp><DateUtc dt:dt="string">2017-05-02T14:48:29Z</DateUtc></StartTime><FrequencyChanges><FrequencyChange><Frequency dt:dt="r8">3312871</Frequency><Timestamp dt:dt="r8">68214398783</Timestamp><Current dt:dt="…	60.002	1	right	-504426520	2017-02-05	16:48:29	14:48:29	male	149	{LEFTARROW}	51							0	374381	374085	{LEFTARROW}	296	372972	372585	887	left3,2	14	4	128	mask14	0	374068	0	373868	eqm10_NoEyeNmodel1_dir	90	H	gazeCOD	GazeCoDxp	1	400	0	373568	-4	373468
GazeCoD_1Model_male	9	2	22	<?xml version="1.0"?>\n<Clock xmlns:dt="urn:schemas-microsoft-com:datatypes"><Description dt:dt="string">E-Prime Primary Realtime Clock</Description><StartTime><Timestamp dt:dt="int">0</Timestamp><DateUtc dt:dt="string">2017-05-02T14:48:29Z</DateUtc></StartTime><FrequencyChanges><FrequencyChange><Frequency dt:dt="r8">3312871</Frequency><Timestamp dt:dt="r8">68214398783</Timestamp><Current dt:dt="…	60.002	1	right	-504426520	2017-02-05	16:48:29	14:48:29	male	150	{RIGHTARROW}	46							0	376165	375868	{DOWNARROW}	297	374757	374402	855	right1,6	18	4	129	mask18	0	375852	0	375652	eqm10_NoEyeNmodel1_dir	90	H	gazeCOD	GazeCoDxp	0	400	0	375352	-5	375252
GazeCoD_1Model_male	9	2	22	<?xml version="1.0"?>\n<Clock xmlns:dt="urn:schemas-microsoft-com:datatypes"><Description dt:dt="string">E-Prime Primary Realtime Clock</Description><StartTime><Timestamp dt:dt="int">0</Timestamp><DateUtc dt:dt="string">2017-05-02T14:48:29Z</DateUtc></StartTime><FrequencyChanges><FrequencyChange><Frequency dt:dt="r8">3312871</Frequency><Timestamp dt:dt="r8">68214398783</Timestamp><Current dt:dt="…	60.002	1	right	-504426520	2017-02-05	16:48:29	14:48:29	male	151	{RIGHTARROW}	42							0	378157	377802	{RIGHTARROW}	355	376685	376185	1000	right4,8	31	4	130	mask31	0	377785	0	377585	eqm10_NoEyeNmodel1_dir	90	HV	gazeCOD	GazeCoDxp	1	400	0	377285	0	377185
GazeCoD_1Model_male	9	2	22	<?xml version="1.0"?>\n<Clock xmlns:dt="urn:schemas-microsoft-com:datatypes"><Description dt:dt="string">E-Prime Primary Realtime Clock</Description><StartTime><Timestamp dt:dt="int">0</Timestamp><DateUtc dt:dt="string">2017-05-02T14:48:29Z</DateUtc></StartTime><FrequencyChanges><FrequencyChange><Frequency dt:dt="r8">3312871</Frequency><Timestamp dt:dt="r8">68214398783</Timestamp><Current dt:dt="…	60.002	1	right	-504426520	2017-02-05	16:48:29	14:48:29	male	152	{RIGHTARROW}	40							0	379741	379602	{RIGHTARROW}	139	378484	378168	816	right6,4	21	4	131	mask21	0	379585	0	379385	eqm10_NoEyeNmodel1_dir	90	H	gazeCOD	GazeCoDxp	1	400	0	379085	1	378985
GazeCoD_1Model_male	9	2	22	<?xml version="1.0"?>\n<Clock xmlns:dt="urn:schemas-microsoft-com:datatypes"><Description dt:dt="string">E-Prime Primary Realtime Clock</Description><StartTime><Timestamp dt:dt="int">0</Timestamp><DateUtc dt:dt="string">2017-05-02T14:48:29Z</DateUtc></StartTime><FrequencyChanges><FrequencyChange><Frequency dt:dt="r8">3312871</Frequency><Timestamp dt:dt="r8">68214398783</Timestamp><Current dt:dt="…	60.002	1	right	-504426520	2017-02-05	16:48:29	14:48:29	male	153	{RIGHTARROW}	77							0	381573	381268	{RIGHTARROW}	305	380142	379752	890	right8	33	4	132	mask33	0	381251	-1	381051	eqm10_NoEyeNmodel1_dir	90	HV	gazeCOD	GazeCoDxp	1	400	0	380752	10	380652
GazeCoD_1Model_male	9	2	22	<?xml version="1.0"?>\n<Clock xmlns:dt="urn:schemas-microsoft-com:datatypes"><Description dt:dt="string">E-Prime Primary Realtime Clock</Description><StartTime><Timestamp dt:dt="int">0</Timestamp><DateUtc dt:dt="string">2017-05-02T14:48:29Z</DateUtc></StartTime><FrequencyChanges><FrequencyChange><Frequency dt:dt="r8">3312871</Frequency><Timestamp dt:dt="r8">68214398783</Timestamp><Current dt:dt="…	60.002	1	right	-504426520	2017-02-05	16:48:29	14:48:29	male	154	{RIGHTARROW}	77							0	383389	383035	{RIGHTARROW}	354	381921	381585	836	right8	22	5	133	mask22	0	383018	0	382818	eqm10_NoEyeNmodel1_dir	90	H	gazeCOD	GazeCoDxp	1	400	0	382518	-3	382418
GazeCoD_1Model_male	9	2	22	<?xml version="1.0"?>\n<Clock xmlns:dt="urn:schemas-microsoft-com:datatypes"><Description dt:dt="string">E-Prime Primary Realtime Clock</Description><StartTime><Timestamp dt:dt="int">0</Timestamp><DateUtc dt:dt="string">2017-05-02T14:48:29Z</DateUtc></StartTime><FrequencyChanges><FrequencyChange><Frequency dt:dt="r8">3312871</Frequency><Timestamp dt:dt="r8">68214398783</Timestamp><Current dt:dt="…	60.002	1	right	-504426520	2017-02-05	16:48:29	14:48:29	male	155	{RIGHTARROW}	40							0	385109	384868	{RIGHTARROW}	241	383756	383401	855	right6,4	10	5	134	mask10	0	384851	0	384651	eqm10_NoEyeNmodel1_dir	0	V	gazeCOD	GazeCoDxp	1	400	0	384351	-5	384251
GazeCoD_1Model_male	9	2	22	<?xml version="1.0"?>\n<Clock xmlns:dt="urn:schemas-microsoft-com:datatypes"><Description dt:dt="string">E-Prime Primary Realtime Clock</Description><StartTime><Timestamp dt:dt="int">0</Timestamp><DateUtc dt:dt="string">2017-05-02T14:48:29Z</DateUtc></StartTime><FrequencyChanges><FrequencyChange><Frequency dt:dt="r8">3312871</Frequency><Timestamp dt:dt="r8">68214398783</Timestamp><Current dt:dt="…	60.002	1	right	-504426520	2017-02-05	16:48:29	14:48:29	male	156	{LEFTARROW}	78							0	386789	386535	{LEFTARROW}	254	385424	385118	806	left8	28	5	135	mask28	0	386518	-1	386318	eqm10_NoEyeNmodel1_dir	90	HV	gazeCOD	GazeCoDxp	1	400	0	386019	-5	385919
GazeCoD_1Model_male	9	2	22	<?xml version="1.0"?>\n<Clock xmlns:dt="urn:schemas-microsoft-com:datatypes"><Description dt:dt="string">E-Prime Primary Realtime Clock</Description><StartTime><Timestamp dt:dt="int">0</Timestamp><DateUtc dt:dt="string">2017-05-02T14:48:29Z</DateUtc></StartTime><FrequencyChanges><FrequencyChange><Frequency dt:dt="r8">3312871</Frequency><Timestamp dt:dt="r8">68214398783</Timestamp><Current dt:dt="…	60.002	1	right	-504426520	2017-02-05	16:48:29	14:48:29	male	157	{RIGHTARROW}	77							0	388565	388368	{RIGHTARROW}	197	387246	386801	945	right8	11	5	136	mask11	0	388351	0	388151	eqm10_NoEyeNmodel1_dir	0	V	gazeCOD	GazeCoDxp	1	400	0	387851	5	387751
GazeCoD_1Model_male	9	2	22	<?xml version="1.0"?>\n<Clock xmlns:dt="urn:schemas-microsoft-com:datatypes"><Description dt:dt="string">E-Prime Primary Realtime Clock</Description><StartTime><Timestamp dt:dt="int">0</Timestamp><DateUtc dt:dt="string">2017-05-02T14:48:29Z</DateUtc></StartTime><FrequencyChanges><FrequencyChange><Frequency dt:dt="r8">3312871</Frequency><Timestamp dt:dt="r8">68214398783</Timestamp><Current dt:dt="…	60.002	1	right	-504426520	2017-02-05	16:48:29	14:48:29	male	158	{RIGHTARROW}	44							0	390493	390185	{RIGHTARROW}	308	389071	388585	986	right3,2	30	5	137	mask30	0	390168	0	389968	eqm10_NoEyeNmodel1_dir	90	HV	gazeCOD	GazeCoDxp	1	400	0	389668	-3	389568
GazeCoD_1Model_male	9	2	22	<?xml version="1.0"?>\n<Clock xmlns:dt="urn:schemas-microsoft-com:datatypes"><Description dt:dt="string">E-Prime Primary Realtime Clock</Description><StartTime><Timestamp dt:dt="int">0</Timestamp><DateUtc dt:dt="string">2017-05-02T14:48:29Z</DateUtc></StartTime><FrequencyChanges><FrequencyChange><Frequency dt:dt="r8">3312871</Frequency><Timestamp dt:dt="r8">68214398783</Timestamp><Current dt:dt="…	60.002	1	right	-504426520	2017-02-05	16:48:29	14:48:29	male	159	{LEFTARROW}	53							0	392268	391918	{DOWNARROW}	350	390795	390502	793	left4,8	15	5	138	mask15	0	391901	0	391701	eqm10_NoEyeNmodel1_dir	90	H	gazeCOD	GazeCoDxp	0	400	0	391401	6	391301
GazeCoD_1Model_male	9	2	22	<?xml version="1.0"?>\n<Clock xmlns:dt="urn:schemas-microsoft-com:datatypes"><Description dt:dt="string">E-Prime Primary Realtime Clock</Description><StartTime><Timestamp dt:dt="int">0</Timestamp><DateUtc dt:dt="string">2017-05-02T14:48:29Z</DateUtc></StartTime><FrequencyChanges><FrequencyChange><Frequency dt:dt="r8">3312871</Frequency><Timestamp dt:dt="r8">68214398783</Timestamp><Current dt:dt="…	60.002	1	right	-504426520	2017-02-05	16:48:29	14:48:29	male	160	{LEFTARROW}	55							0	393949	393801	{LEFTARROW}	147	392678	392284	894	left6,4	5	5	139	mask5	0	393784	0	393584	eqm10_NoEyeNmodel1_dir	0	V	gazeCOD	GazeCoDxp	1	400	0	393284	6	393184
GazeCoD_1Model_male	9	2	22	<?xml version="1.0"?>\n<Clock xmlns:dt="urn:schemas-microsoft-com:datatypes"><Description dt:dt="string">E-Prime Primary Realtime Clock</Description><StartTime><Timestamp dt:dt="int">0</Timestamp><DateUtc dt:dt="string">2017-05-02T14:48:29Z</DateUtc></StartTime><FrequencyChanges><FrequencyChange><Frequency dt:dt="r8">3312871</Frequency><Timestamp dt:dt="r8">68214398783</Timestamp><Current dt:dt="…	60.002	1	right	-504426520	2017-02-05	16:48:29	14:48:29	male	161	{LEFTARROW}	49							0	395644	395418	{DOWNARROW}	226	394292	393968	824	left1,6	13	5	140	mask13	0	395401	0	395201	eqm10_NoEyeNmodel1_dir	90	H	gazeCOD	GazeCoDxp	0	400	0	394901	9	394801
GazeCoD_1Model_male	9	2	22	<?xml version="1.0"?>\n<Clock xmlns:dt="urn:schemas-microsoft-com:datatypes"><Description dt:dt="string">E-Prime Primary Realtime Clock</Description><StartTime><Timestamp dt:dt="int">0</Timestamp><DateUtc dt:dt="string">2017-05-02T14:48:29Z</DateUtc></StartTime><FrequencyChanges><FrequencyChange><Frequency dt:dt="r8">3312871</Frequency><Timestamp dt:dt="r8">68214398783</Timestamp><Current dt:dt="…	60.002	1	right	-504426520	2017-02-05	16:48:29	14:48:29	male	162	{RIGHTARROW}	42							0	397348	397201	{RIGHTARROW}	147	396086	395668	918	right4,8	9	5	141	mask9	0	397184	0	396984	eqm10_NoEyeNmodel1_dir	0	V	gazeCOD	GazeCoDxp	1	400	0	396684	-2	396584
GazeCoD_1Model_male	9	2	22	<?xml version="1.0"?>\n<Clock xmlns:dt="urn:schemas-microsoft-com:datatypes"><Description dt:dt="string">E-Prime Primary Realtime Clock</Description><StartTime><Timestamp dt:dt="int">0</Timestamp><DateUtc dt:dt="string">2017-05-02T14:48:29Z</DateUtc></StartTime><FrequencyChanges><FrequencyChange><Frequency dt:dt="r8">3312871</Frequency><Timestamp dt:dt="r8">68214398783</Timestamp><Current dt:dt="…	60.002	1	right	-504426520	2017-02-05	16:48:29	14:48:29	male	163	{RIGHTARROW}	42							0	399068	398751	{RIGHTARROW}	317	397630	397368	762	right4,8	31	5	142	mask31	0	398734	0	398534	eqm10_NoEyeNmodel1_dir	90	HV	gazeCOD	GazeCoDxp	1	400	0	398234	4	398134
GazeCoD_1Model_male	9	2	22	<?xml version="1.0"?>\n<Clock xmlns:dt="urn:schemas-microsoft-com:datatypes"><Description dt:dt="string">E-Prime Primary Realtime Clock</Description><StartTime><Timestamp dt:dt="int">0</Timestamp><DateUtc dt:dt="string">2017-05-02T14:48:29Z</DateUtc></StartTime><FrequencyChanges><FrequencyChange><Frequency dt:dt="r8">3312871</Frequency><Timestamp dt:dt="r8">68214398783</Timestamp><Current dt:dt="…	60.002	1	right	-504426520	2017-02-05	16:48:29	14:48:29	male	164	{LEFTARROW}	51							0	400956	400601	{DOWNARROW}	355	399488	399084	904	left3,2	14	5	143	mask14	0	400584	0	400384	eqm10_NoEyeNmodel1_dir	90	H	gazeCOD	GazeCoDxp	0	400	0	400084	-4	399984
GazeCoD_1Model_male	9	2	22	<?xml version="1.0"?>\n<Clock xmlns:dt="urn:schemas-microsoft-com:datatypes"><Description dt:dt="string">E-Prime Primary Realtime Clock</Description><StartTime><Timestamp dt:dt="int">0</Timestamp><DateUtc dt:dt="string">2017-05-02T14:48:29Z</DateUtc></StartTime><FrequencyChanges><FrequencyChange><Frequency dt:dt="r8">3312871</Frequency><Timestamp dt:dt="r8">68214398783</Timestamp><Current dt:dt="…	60.002	1	right	-504426520	2017-02-05	16:48:29	14:48:29	male	165	{RIGHTARROW}	40							0	402732	402501	{RIGHTARROW}	231	401378	400968	910	right6,4	32	5	144	mask32	0	402484	0	402284	eqm10_NoEyeNmodel1_dir	90	HV	gazeCOD	GazeCoDxp	1	400	0	401984	6	401884
GazeCoD_1Model_male	9	2	22	<?xml version="1.0"?>\n<Clock xmlns:dt="urn:schemas-microsoft-com:datatypes"><Description dt:dt="string">E-Prime Primary Realtime Clock</Description><StartTime><Timestamp dt:dt="int">0</Timestamp><DateUtc dt:dt="string">2017-05-02T14:48:29Z</DateUtc></StartTime><FrequencyChanges><FrequencyChange><Frequency dt:dt="r8">3312871</Frequency><Timestamp dt:dt="r8">68214398783</Timestamp><Current dt:dt="…	60.002	1	right	-504426520	2017-02-05	16:48:29	14:48:29	male	166	{RIGHTARROW}	44							0	404532	404267	{RIGHTARROW}	265	403141	402751	890	right3,2	8	5	145	mask8	0	404251	0	404051	eqm10_NoEyeNmodel1_dir	0	V	gazeCOD	GazeCoDxp	1	400	0	403751	10	403651
GazeCoD_1Model_male	9	2	22	<?xml version="1.0"?>\n<Clock xmlns:dt="urn:schemas-microsoft-com:datatypes"><Description dt:dt="string">E-Prime Primary Realtime Clock</Description><StartTime><Timestamp dt:dt="int">0</Timestamp><DateUtc dt:dt="string">2017-05-02T14:48:29Z</DateUtc></StartTime><FrequencyChanges><FrequencyChange><Frequency dt:dt="r8">3312871</Frequency><Timestamp dt:dt="r8">68214398783</Timestamp><Current dt:dt="…	60.002	1	right	-504426520	2017-02-05	16:48:29	14:48:29	male	167	{RIGHTARROW}	42							0	406340	406001	{RIGHTARROW}	339	404878	404551	827	right4,8	20	5	146	mask20	0	405984	0	405784	eqm10_NoEyeNmodel1_dir	90	H	gazeCOD	GazeCoDxp	1	400	0	405484	6	405384
GazeCoD_1Model_male	9	2	22	<?xml version="1.0"?>\n<Clock xmlns:dt="urn:schemas-microsoft-com:datatypes"><Description dt:dt="string">E-Prime Primary Realtime Clock</Description><StartTime><Timestamp dt:dt="int">0</Timestamp><DateUtc dt:dt="string">2017-05-02T14:48:29Z</DateUtc></StartTime><FrequencyChanges><FrequencyChange><Frequency dt:dt="r8">3312871</Frequency><Timestamp dt:dt="r8">68214398783</Timestamp><Current dt:dt="…	60.002	1	right	-504426520	2017-02-05	16:48:29	14:48:29	male	168	{RIGHTARROW}	46							0	408124	407784	{RIGHTARROW}	340	406663	406351	812	right1,6	7	5	147	mask7	0	407767	0	407567	eqm10_NoEyeNmodel1_dir	0	V	gazeCOD	GazeCoDxp	1	400	0	407267	4	407167
GazeCoD_1Model_male	9	2	22	<?xml version="1.0"?>\n<Clock xmlns:dt="urn:schemas-microsoft-com:datatypes"><Description dt:dt="string">E-Prime Primary Realtime Clock</Description><StartTime><Timestamp dt:dt="int">0</Timestamp><DateUtc dt:dt="string">2017-05-02T14:48:29Z</DateUtc></StartTime><FrequencyChanges><FrequencyChange><Frequency dt:dt="r8">3312871</Frequency><Timestamp dt:dt="r8">68214398783</Timestamp><Current dt:dt="…	60.002	1	right	-504426520	2017-02-05	16:48:29	14:48:29	male	169	{LEFTARROW}	51							0	409924	409684	{DOWNARROW}	240	408571	408134	937	left3,2	25	5	148	mask25	0	409667	0	409467	eqm10_NoEyeNmodel1_dir	90	HV	gazeCOD	GazeCoDxp	0	400	0	409167	-4	409067
GazeCoD_1Model_male	9	2	22	<?xml version="1.0"?>\n<Clock xmlns:dt="urn:schemas-microsoft-com:datatypes"><Description dt:dt="string">E-Prime Primary Realtime Clock</Description><StartTime><Timestamp dt:dt="int">0</Timestamp><DateUtc dt:dt="string">2017-05-02T14:48:29Z</DateUtc></StartTime><FrequencyChanges><FrequencyChange><Frequency dt:dt="r8">3312871</Frequency><Timestamp dt:dt="r8">68214398783</Timestamp><Current dt:dt="…	60.002	1	right	-504426520	2017-02-05	16:48:29	14:48:29	male	170	{RIGHTARROW}	46							0	411684	411417	{DOWNARROW}	267	410300	409934	866	right1,6	18	5	149	mask18	0	411401	0	411201	eqm10_NoEyeNmodel1_dir	90	H	gazeCOD	GazeCoDxp	0	400	0	410901	1	410801
GazeCoD_1Model_male	9	2	22	<?xml version="1.0"?>\n<Clock xmlns:dt="urn:schemas-microsoft-com:datatypes"><Description dt:dt="string">E-Prime Primary Realtime Clock</Description><StartTime><Timestamp dt:dt="int">0</Timestamp><DateUtc dt:dt="string">2017-05-02T14:48:29Z</DateUtc></StartTime><FrequencyChanges><FrequencyChange><Frequency dt:dt="r8">3312871</Frequency><Timestamp dt:dt="r8">68214398783</Timestamp><Current dt:dt="…	60.002	1	right	-504426520	2017-02-05	16:48:29	14:48:29	male	171	{LEFTARROW}	78							0	413532	413200	{DOWNARROW}	332	412082	411701	881	left8	17	5	150	mask17	0	413184	0	412984	eqm10_NoEyeNmodel1_dir	90	H	gazeCOD	GazeCoDxp	0	400	0	412684	2	412584
GazeCoD_1Model_male	9	2	22	<?xml version="1.0"?>\n<Clock xmlns:dt="urn:schemas-microsoft-com:datatypes"><Description dt:dt="string">E-Prime Primary Realtime Clock</Description><StartTime><Timestamp dt:dt="int">0</Timestamp><DateUtc dt:dt="string">2017-05-02T14:48:29Z</DateUtc></StartTime><FrequencyChanges><FrequencyChange><Frequency dt:dt="r8">3312871</Frequency><Timestamp dt:dt="r8">68214398783</Timestamp><Current dt:dt="…	60.002	1	right	-504426520	2017-02-05	16:48:29	14:48:29	male	172	{LEFTARROW}	55							0	415228	414950	{DOWNARROW}	278	413825	413550	775	left6,4	16	5	151	mask16	0	414934	0	414734	eqm10_NoEyeNmodel1_dir	90	H	gazeCOD	GazeCoDxp	0	400	0	414434	9	414334
GazeCoD_1Model_male	9	2	22	<?xml version="1.0"?>\n<Clock xmlns:dt="urn:schemas-microsoft-com:datatypes"><Description dt:dt="string">E-Prime Primary Realtime Clock</Description><StartTime><Timestamp dt:dt="int">0</Timestamp><DateUtc dt:dt="string">2017-05-02T14:48:29Z</DateUtc></StartTime><FrequencyChanges><FrequencyChange><Frequency dt:dt="r8">3312871</Frequency><Timestamp dt:dt="r8">68214398783</Timestamp><Current dt:dt="…	60.002	1	right	-504426520	2017-02-05	16:48:29	14:48:29	male	173	{DOWNARROW}	79							0	417012	416634	{RIGHTARROW}	378	415510	415250	760	DG0	23	5	152	mask23	0	416617	0	416417	eqm10_NoEyeNmodel1_dir	90	HV	gazeCOD	GazeCoDxp	0	400	0	416117	7	416017
GazeCoD_1Model_male	9	2	22	<?xml version="1.0"?>\n<Clock xmlns:dt="urn:schemas-microsoft-com:datatypes"><Description dt:dt="string">E-Prime Primary Realtime Clock</Description><StartTime><Timestamp dt:dt="int">0</Timestamp><DateUtc dt:dt="string">2017-05-02T14:48:29Z</DateUtc></StartTime><FrequencyChanges><FrequencyChange><Frequency dt:dt="r8">3312871</Frequency><Timestamp dt:dt="r8">68214398783</Timestamp><Current dt:dt="…	60.002	1	right	-504426520	2017-02-05	16:48:29	14:48:29	male	174	{LEFTARROW}	53							0	418804	418517	{DOWNARROW}	287	417394	417034	860	left4,8	4	5	153	mask4	0	418500	0	418300	eqm10_NoEyeNmodel1_dir	0	V	gazeCOD	GazeCoDxp	0	400	0	418000	6	417900
GazeCoD_1Model_male	9	2	22	<?xml version="1.0"?>\n<Clock xmlns:dt="urn:schemas-microsoft-com:datatypes"><Description dt:dt="string">E-Prime Primary Realtime Clock</Description><StartTime><Timestamp dt:dt="int">0</Timestamp><DateUtc dt:dt="string">2017-05-02T14:48:29Z</DateUtc></StartTime><FrequencyChanges><FrequencyChange><Frequency dt:dt="r8">3312871</Frequency><Timestamp dt:dt="r8">68214398783</Timestamp><Current dt:dt="…	60.002	1	right	-504426520	2017-02-05	16:48:29	14:48:29	male	175	{DOWNARROW}	79							0	420836	420334	{DOWNARROW}	502	419212	418817	895	DG0	12	5	154	mask12	0	420317	0	420117	eqm10_NoEyeNmodel1_dir	90	H	gazeCOD	GazeCoDxp	1	400	0	419817	5	419717
GazeCoD_1Model_male	9	2	22	<?xml version="1.0"?>\n<Clock xmlns:dt="urn:schemas-microsoft-com:datatypes"><Description dt:dt="string">E-Prime Primary Realtime Clock</Description><StartTime><Timestamp dt:dt="int">0</Timestamp><DateUtc dt:dt="string">2017-05-02T14:48:29Z</DateUtc></StartTime><FrequencyChanges><FrequencyChange><Frequency dt:dt="r8">3312871</Frequency><Timestamp dt:dt="r8">68214398783</Timestamp><Current dt:dt="…	60.002	1	right	-504426520	2017-02-05	16:48:29	14:48:29	male	176	{LEFTARROW}	49							0	422771	422467	{RIGHTARROW}	304	421350	420850	1000	left1,6	2	5	155	mask2	0	422450	0	422250	eqm10_NoEyeNmodel1_dir	0	V	gazeCOD	GazeCoDxp	0	400	0	421950	0	421850
GazeCoD_1Model_male	9	2	22	<?xml version="1.0"?>\n<Clock xmlns:dt="urn:schemas-microsoft-com:datatypes"><Description dt:dt="string">E-Prime Primary Realtime Clock</Description><StartTime><Timestamp dt:dt="int">0</Timestamp><DateUtc dt:dt="string">2017-05-02T14:48:29Z</DateUtc></StartTime><FrequencyChanges><FrequencyChange><Frequency dt:dt="r8">3312871</Frequency><Timestamp dt:dt="r8">68214398783</Timestamp><Current dt:dt="…	60.002	1	right	-504426520	2017-02-05	16:48:29	14:48:29	male	177	{RIGHTARROW}	44							0	424555	424317	{RIGHTARROW}	238	423197	422783	914	right3,2	19	5	156	mask19	0	424300	0	424100	eqm10_NoEyeNmodel1_dir	90	H	gazeCOD	GazeCoDxp	1	400	0	423800	3	423700
GazeCoD_1Model_male	9	2	22	<?xml version="1.0"?>\n<Clock xmlns:dt="urn:schemas-microsoft-com:datatypes"><Description dt:dt="string">E-Prime Primary Realtime Clock</Description><StartTime><Timestamp dt:dt="int">0</Timestamp><DateUtc dt:dt="string">2017-05-02T14:48:29Z</DateUtc></StartTime><FrequencyChanges><FrequencyChange><Frequency dt:dt="r8">3312871</Frequency><Timestamp dt:dt="r8">68214398783</Timestamp><Current dt:dt="…	60.002	1	right	-504426520	2017-02-05	16:48:29	14:48:29	male	178	{RIGHTARROW}	40							0	426307	426050	{RIGHTARROW}	257	424928	424567	861	right6,4	21	5	157	mask21	0	426033	0	425833	eqm10_NoEyeNmodel1_dir	90	H	gazeCOD	GazeCoDxp	1	400	0	425533	5	425433
GazeCoD_1Model_male	9	2	22	<?xml version="1.0"?>\n<Clock xmlns:dt="urn:schemas-microsoft-com:datatypes"><Description dt:dt="string">E-Prime Primary Realtime Clock</Description><StartTime><Timestamp dt:dt="int">0</Timestamp><DateUtc dt:dt="string">2017-05-02T14:48:29Z</DateUtc></StartTime><FrequencyChanges><FrequencyChange><Frequency dt:dt="r8">3312871</Frequency><Timestamp dt:dt="r8">68214398783</Timestamp><Current dt:dt="…	60.002	1	right	-504426520	2017-02-05	16:48:29	14:48:29	male	179	{LEFTARROW}	55							0	428027	427817	{LEFTARROW}	210	426703	426317	886	left6,4	27	5	158	mask27	0	427800	0	427600	eqm10_NoEyeNmodel1_dir	90	HV	gazeCOD	GazeCoDxp	1	400	0	427300	-3	427200
GazeCoD_1Model_male	9	2	22	<?xml version="1.0"?>\n<Clock xmlns:dt="urn:schemas-microsoft-com:datatypes"><Description dt:dt="string">E-Prime Primary Realtime Clock</Description><StartTime><Timestamp dt:dt="int">0</Timestamp><DateUtc dt:dt="string">2017-05-02T14:48:29Z</DateUtc></StartTime><FrequencyChanges><FrequencyChange><Frequency dt:dt="r8">3312871</Frequency><Timestamp dt:dt="r8">68214398783</Timestamp><Current dt:dt="…	60.002	1	right	-504426520	2017-02-05	16:48:29	14:48:29	male	180	{LEFTARROW}	49							0	429939	429500	{DOWNARROW}	439	428389	428050	839	left1,6	24	5	159	mask24	0	429483	-1	429283	eqm10_NoEyeNmodel1_dir	90	HV	gazeCOD	GazeCoDxp	0	400	0	428984	-5	428884
GazeCoD_1Model_male	9	2	22	<?xml version="1.0"?>\n<Clock xmlns:dt="urn:schemas-microsoft-com:datatypes"><Description dt:dt="string">E-Prime Primary Realtime Clock</Description><StartTime><Timestamp dt:dt="int">0</Timestamp><DateUtc dt:dt="string">2017-05-02T14:48:29Z</DateUtc></StartTime><FrequencyChanges><FrequencyChange><Frequency dt:dt="r8">3312871</Frequency><Timestamp dt:dt="r8">68214398783</Timestamp><Current dt:dt="…	60.002	1	right	-504426520	2017-02-05	16:48:29	14:48:29	male	181	{LEFTARROW}	51							0	431787	431567	{DOWNARROW}	220	430442	429950	992	left3,2	3	5	160	mask3	0	431550	0	431350	eqm10_NoEyeNmodel1_dir	0	V	gazeCOD	GazeCoDxp	0	400	0	431050	8	430950
GazeCoD_1Model_male	9	2	22	<?xml version="1.0"?>\n<Clock xmlns:dt="urn:schemas-microsoft-com:datatypes"><Description dt:dt="string">E-Prime Primary Realtime Clock</Description><StartTime><Timestamp dt:dt="int">0</Timestamp><DateUtc dt:dt="string">2017-05-02T14:48:29Z</DateUtc></StartTime><FrequencyChanges><FrequencyChange><Frequency dt:dt="r8">3312871</Frequency><Timestamp dt:dt="r8">68214398783</Timestamp><Current dt:dt="…	60.002	1	right	-504426520	2017-02-05	16:48:29	14:48:29	male	182	{DOWNARROW}	79							0	433387	433183	{DOWNARROW}	204	432057	431800	757	DG0	1	5	161	mask1	0	433166	0	432966	eqm10_NoEyeNmodel1_dir	0	V	gazeCOD	GazeCoDxp	1	400	0	432666	9	432566
GazeCoD_1Model_male	9	2	22	<?xml version="1.0"?>\n<Clock xmlns:dt="urn:schemas-microsoft-com:datatypes"><Description dt:dt="string">E-Prime Primary Realtime Clock</Description><StartTime><Timestamp dt:dt="int">0</Timestamp><DateUtc dt:dt="string">2017-05-02T14:48:29Z</DateUtc></StartTime><FrequencyChanges><FrequencyChange><Frequency dt:dt="r8">3312871</Frequency><Timestamp dt:dt="r8">68214398783</Timestamp><Current dt:dt="…	60.002	1	right	-504426520	2017-02-05	16:48:29	14:48:29	male	183	{RIGHTARROW}	77							0	435083	434933	{RIGHTARROW}	150	433819	433400	919	right8	33	5	162	mask33	0	434916	0	434716	eqm10_NoEyeNmodel1_dir	90	HV	gazeCOD	GazeCoDxp	1	400	0	434416	-3	434316
GazeCoD_1Model_male	9	2	22	<?xml version="1.0"?>\n<Clock xmlns:dt="urn:schemas-microsoft-com:datatypes"><Description dt:dt="string">E-Prime Primary Realtime Clock</Description><StartTime><Timestamp dt:dt="int">0</Timestamp><DateUtc dt:dt="string">2017-05-02T14:48:29Z</DateUtc></StartTime><FrequencyChanges><FrequencyChange><Frequency dt:dt="r8">3312871</Frequency><Timestamp dt:dt="r8">68214398783</Timestamp><Current dt:dt="…	60.002	1	right	-504426520	2017-02-05	16:48:29	14:48:29	male	184	{LEFTARROW}	78							0	436707	436516	{LEFTARROW}	191	435398	435100	798	left8	6	5	163	mask6	0	436500	0	436300	eqm10_NoEyeNmodel1_dir	0	V	gazeCOD	GazeCoDxp	1	400	0	436000	2	435900
GazeCoD_1Model_male	9	2	22	<?xml version="1.0"?>\n<Clock xmlns:dt="urn:schemas-microsoft-com:datatypes"><Description dt:dt="string">E-Prime Primary Realtime Clock</Description><StartTime><Timestamp dt:dt="int">0</Timestamp><DateUtc dt:dt="string">2017-05-02T14:48:29Z</DateUtc></StartTime><FrequencyChanges><FrequencyChange><Frequency dt:dt="r8">3312871</Frequency><Timestamp dt:dt="r8">68214398783</Timestamp><Current dt:dt="…	60.002	1	right	-504426520	2017-02-05	16:48:29	14:48:29	male	185	{RIGHTARROW}	46							0	438587	438266	{RIGHTARROW}	321	437147	436716	931	right1,6	29	5	164	mask29	0	438250	0	438050	eqm10_NoEyeNmodel1_dir	90	HV	gazeCOD	GazeCoDxp	1	400	0	437750	3	437650
GazeCoD_1Model_male	9	2	22	<?xml version="1.0"?>\n<Clock xmlns:dt="urn:schemas-microsoft-com:datatypes"><Description dt:dt="string">E-Prime Primary Realtime Clock</Description><StartTime><Timestamp dt:dt="int">0</Timestamp><DateUtc dt:dt="string">2017-05-02T14:48:29Z</DateUtc></StartTime><FrequencyChanges><FrequencyChange><Frequency dt:dt="r8">3312871</Frequency><Timestamp dt:dt="r8">68214398783</Timestamp><Current dt:dt="…	60.002	1	right	-504426520	2017-02-05	16:48:29	14:48:29	male	186	{LEFTARROW}	53							0	440315	439983	{DOWNARROW}	332	438866	438600	766	left4,8	26	5	165	mask26	0	439966	0	439766	eqm10_NoEyeNmodel1_dir	90	HV	gazeCOD	GazeCoDxp	0	400	0	439466	0	439366
GazeCoD_1Model_male	9	2	22	<?xml version="1.0"?>\n<Clock xmlns:dt="urn:schemas-microsoft-com:datatypes"><Description dt:dt="string">E-Prime Primary Realtime Clock</Description><StartTime><Timestamp dt:dt="int">0</Timestamp><DateUtc dt:dt="string">2017-05-02T14:48:29Z</DateUtc></StartTime><FrequencyChanges><FrequencyChange><Frequency dt:dt="r8">3312871</Frequency><Timestamp dt:dt="r8">68214398783</Timestamp><Current dt:dt="…	60.002	1	right	-504426520	2017-02-05	16:48:29	14:48:29	male	187	{RIGHTARROW}	44							0	454715	454632	{RIGHTARROW}	82	453515	453016	999	right3,2	30	6	166	mask30	0	454616	0	454416	eqm10_NoEyeNmodel1_dir	90	HV	gazeCOD	GazeCoDxp	1	400	0	454116	1	454016
GazeCoD_1Model_male	9	2	22	<?xml version="1.0"?>\n<Clock xmlns:dt="urn:schemas-microsoft-com:datatypes"><Description dt:dt="string">E-Prime Primary Realtime Clock</Description><StartTime><Timestamp dt:dt="int">0</Timestamp><DateUtc dt:dt="string">2017-05-02T14:48:29Z</DateUtc></StartTime><FrequencyChanges><FrequencyChange><Frequency dt:dt="r8">3312871</Frequency><Timestamp dt:dt="r8">68214398783</Timestamp><Current dt:dt="…	60.002	1	right	-504426520	2017-02-05	16:48:29	14:48:29	male	188	{RIGHTARROW}	77							0	456386	456316	{RIGHTARROW}	70	455200	454732	968	right8	22	6	167	mask22	0	456299	0	456099	eqm10_NoEyeNmodel1_dir	90	H	gazeCOD	GazeCoDxp	1	400	0	455799	-1	455699
GazeCoD_1Model_male	9	2	22	<?xml version="1.0"?>\n<Clock xmlns:dt="urn:schemas-microsoft-com:datatypes"><Description dt:dt="string">E-Prime Primary Realtime Clock</Description><StartTime><Timestamp dt:dt="int">0</Timestamp><DateUtc dt:dt="string">2017-05-02T14:48:29Z</DateUtc></StartTime><FrequencyChanges><FrequencyChange><Frequency dt:dt="r8">3312871</Frequency><Timestamp dt:dt="r8">68214398783</Timestamp><Current dt:dt="…	60.002	1	right	-504426520	2017-02-05	16:48:29	14:48:29	male	189	{RIGHTARROW}	40							0	458650	457932	{RIGHTARROW}	718	456806	456399	907	right6,4	21	6	168	mask21	0	457916	0	457716	eqm10_NoEyeNmodel1_dir	90	H	gazeCOD	GazeCoDxp	1	400	0	457416	10	457316
GazeCoD_1Model_male	9	2	22	<?xml version="1.0"?>\n<Clock xmlns:dt="urn:schemas-microsoft-com:datatypes"><Description dt:dt="string">E-Prime Primary Realtime Clock</Description><StartTime><Timestamp dt:dt="int">0</Timestamp><DateUtc dt:dt="string">2017-05-02T14:48:29Z</DateUtc></StartTime><FrequencyChanges><FrequencyChange><Frequency dt:dt="r8">3312871</Frequency><Timestamp dt:dt="r8">68214398783</Timestamp><Current dt:dt="…	60.002	1	right	-504426520	2017-02-05	16:48:29	14:48:29	male	190	{RIGHTARROW}	42							0	460370	460149	{RIGHTARROW}	221	459033	458666	867	right4,8	31	6	169	mask31	0	460132	0	459932	eqm10_NoEyeNmodel1_dir	90	HV	gazeCOD	GazeCoDxp	1	400	0	459632	-1	459532
GazeCoD_1Model_male	9	2	22	<?xml version="1.0"?>\n<Clock xmlns:dt="urn:schemas-microsoft-com:datatypes"><Description dt:dt="string">E-Prime Primary Realtime Clock</Description><StartTime><Timestamp dt:dt="int">0</Timestamp><DateUtc dt:dt="string">2017-05-02T14:48:29Z</DateUtc></StartTime><FrequencyChanges><FrequencyChange><Frequency dt:dt="r8">3312871</Frequency><Timestamp dt:dt="r8">68214398783</Timestamp><Current dt:dt="…	60.002	1	right	-504426520	2017-02-05	16:48:29	14:48:29	male	191	{RIGHTARROW}	77							0	462042	461866	{RIGHTARROW}	176	460749	460382	867	right8	11	6	170	mask11	0	461849	0	461649	eqm10_NoEyeNmodel1_dir	0	V	gazeCOD	GazeCoDxp	1	400	0	461349	0	461249
GazeCoD_1Model_male	9	2	22	<?xml version="1.0"?>\n<Clock xmlns:dt="urn:schemas-microsoft-com:datatypes"><Description dt:dt="string">E-Prime Primary Realtime Clock</Description><StartTime><Timestamp dt:dt="int">0</Timestamp><DateUtc dt:dt="string">2017-05-02T14:48:29Z</DateUtc></StartTime><FrequencyChanges><FrequencyChange><Frequency dt:dt="r8">3312871</Frequency><Timestamp dt:dt="r8">68214398783</Timestamp><Current dt:dt="…	60.002	1	right	-504426520	2017-02-05	16:48:29	14:48:29	male	192	{RIGHTARROW}	44							0	463730	463449	{RIGHTARROW}	281	462329	462066	763	right3,2	8	6	171	mask8	0	463432	0	463232	eqm10_NoEyeNmodel1_dir	0	V	gazeCOD	GazeCoDxp	1	400	0	462932	3	462832
GazeCoD_1Model_male	9	2	22	<?xml version="1.0"?>\n<Clock xmlns:dt="urn:schemas-microsoft-com:datatypes"><Description dt:dt="string">E-Prime Primary Realtime Clock</Description><StartTime><Timestamp dt:dt="int">0</Timestamp><DateUtc dt:dt="string">2017-05-02T14:48:29Z</DateUtc></StartTime><FrequencyChanges><FrequencyChange><Frequency dt:dt="r8">3312871</Frequency><Timestamp dt:dt="r8">68214398783</Timestamp><Current dt:dt="…	60.002	1	right	-504426520	2017-02-05	16:48:29	14:48:29	male	193	{RIGHTARROW}	40							0	465490	465265	{RIGHTARROW}	225	464142	463749	893	right6,4	10	6	172	mask10	0	465249	0	465049	eqm10_NoEyeNmodel1_dir	0	V	gazeCOD	GazeCoDxp	1	400	0	464749	7	464649
GazeCoD_1Model_male	9	2	22	<?xml version="1.0"?>\n<Clock xmlns:dt="urn:schemas-microsoft-com:datatypes"><Description dt:dt="string">E-Prime Primary Realtime Clock</Description><StartTime><Timestamp dt:dt="int">0</Timestamp><DateUtc dt:dt="string">2017-05-02T14:48:29Z</DateUtc></StartTime><FrequencyChanges><FrequencyChange><Frequency dt:dt="r8">3312871</Frequency><Timestamp dt:dt="r8">68214398783</Timestamp><Current dt:dt="…	60.002	1	right	-504426520	2017-02-05	16:48:29	14:48:29	male	194	{LEFTARROW}	49							0	467298	467082	{RIGHTARROW}	216	465962	465499	963	left1,6	2	6	173	mask2	0	467065	0	466865	eqm10_NoEyeNmodel1_dir	0	V	gazeCOD	GazeCoDxp	0	400	0	466565	3	466465
GazeCoD_1Model_male	9	2	22	<?xml version="1.0"?>\n<Clock xmlns:dt="urn:schemas-microsoft-com:datatypes"><Description dt:dt="string">E-Prime Primary Realtime Clock</Description><StartTime><Timestamp dt:dt="int">0</Timestamp><DateUtc dt:dt="string">2017-05-02T14:48:29Z</DateUtc></StartTime><FrequencyChanges><FrequencyChange><Frequency dt:dt="r8">3312871</Frequency><Timestamp dt:dt="r8">68214398783</Timestamp><Current dt:dt="…	60.002	1	right	-504426520	2017-02-05	16:48:29	14:48:29	male	195	{RIGHTARROW}	46							0	469082	468815	{RIGHTARROW}	267	467691	467315	876	right1,6	29	6	174	mask29	0	468799	0	468599	eqm10_NoEyeNmodel1_dir	90	HV	gazeCOD	GazeCoDxp	1	400	0	468299	8	468199
GazeCoD_1Model_male	9	2	22	<?xml version="1.0"?>\n<Clock xmlns:dt="urn:schemas-microsoft-com:datatypes"><Description dt:dt="string">E-Prime Primary Realtime Clock</Description><StartTime><Timestamp dt:dt="int">0</Timestamp><DateUtc dt:dt="string">2017-05-02T14:48:29Z</DateUtc></StartTime><FrequencyChanges><FrequencyChange><Frequency dt:dt="r8">3312871</Frequency><Timestamp dt:dt="r8">68214398783</Timestamp><Current dt:dt="…	60.002	1	right	-504426520	2017-02-05	16:48:29	14:48:29	male	196	{LEFTARROW}	55							0	470874	470699	{LEFTARROW}	175	469587	469099	988	left6,4	5	6	175	mask5	0	470682	0	470482	eqm10_NoEyeNmodel1_dir	0	V	gazeCOD	GazeCoDxp	1	400	0	470182	-5	470082
GazeCoD_1Model_male	9	2	22	<?xml version="1.0"?>\n<Clock xmlns:dt="urn:schemas-microsoft-com:datatypes"><Description dt:dt="string">E-Prime Primary Realtime Clock</Description><StartTime><Timestamp dt:dt="int">0</Timestamp><DateUtc dt:dt="string">2017-05-02T14:48:29Z</DateUtc></StartTime><FrequencyChanges><FrequencyChange><Frequency dt:dt="r8">3312871</Frequency><Timestamp dt:dt="r8">68214398783</Timestamp><Current dt:dt="…	60.002	1	right	-504426520	2017-02-05	16:48:29	14:48:29	male	197	{LEFTARROW}	55							0	472426	472282	{LEFTARROW}	144	471166	470899	767	left6,4	16	6	176	mask16	0	472265	0	472065	eqm10_NoEyeNmodel1_dir	90	H	gazeCOD	GazeCoDxp	1	400	0	471765	-1	471665
GazeCoD_1Model_male	9	2	22	<?xml version="1.0"?>\n<Clock xmlns:dt="urn:schemas-microsoft-com:datatypes"><Description dt:dt="string">E-Prime Primary Realtime Clock</Description><StartTime><Timestamp dt:dt="int">0</Timestamp><DateUtc dt:dt="string">2017-05-02T14:48:29Z</DateUtc></StartTime><FrequencyChanges><FrequencyChange><Frequency dt:dt="r8">3312871</Frequency><Timestamp dt:dt="r8">68214398783</Timestamp><Current dt:dt="…	60.002	1	right	-504426520	2017-02-05	16:48:29	14:48:29	male	198	{DOWNARROW}	79							0	474330	474032	{RIGHTARROW}	298	472908	472449	959	DG0	23	6	177	mask23	0	474015	0	473815	eqm10_NoEyeNmodel1_dir	90	HV	gazeCOD	GazeCoDxp	0	400	0	473515	7	473415
GazeCoD_1Model_male	9	2	22	<?xml version="1.0"?>\n<Clock xmlns:dt="urn:schemas-microsoft-com:datatypes"><Description dt:dt="string">E-Prime Primary Realtime Clock</Description><StartTime><Timestamp dt:dt="int">0</Timestamp><DateUtc dt:dt="string">2017-05-02T14:48:29Z</DateUtc></StartTime><FrequencyChanges><FrequencyChange><Frequency dt:dt="r8">3312871</Frequency><Timestamp dt:dt="r8">68214398783</Timestamp><Current dt:dt="…	60.002	1	right	-504426520	2017-02-05	16:48:29	14:48:29	male	199	{LEFTARROW}	51							0	476026	475832	{DOWNARROW}	194	474712	474348	864	left3,2	3	6	178	mask3	0	475815	0	475615	eqm10_NoEyeNmodel1_dir	0	V	gazeCOD	GazeCoDxp	0	400	0	475315	3	475215
GazeCoD_1Model_male	9	2	22	<?xml version="1.0"?>\n<Clock xmlns:dt="urn:schemas-microsoft-com:datatypes"><Description dt:dt="string">E-Prime Primary Realtime Clock</Description><StartTime><Timestamp dt:dt="int">0</Timestamp><DateUtc dt:dt="string">2017-05-02T14:48:29Z</DateUtc></StartTime><FrequencyChanges><FrequencyChange><Frequency dt:dt="r8">3312871</Frequency><Timestamp dt:dt="r8">68214398783</Timestamp><Current dt:dt="…	60.002	1	right	-504426520	2017-02-05	16:48:29	14:48:29	male	200	{RIGHTARROW}	42							0	477922	477615	{DOWNARROW}	307	476489	476048	941	right4,8	20	6	179	mask20	0	477598	0	477398	eqm10_NoEyeNmodel1_dir	90	H	gazeCOD	GazeCoDxp	0	400	0	477098	9	476998
GazeCoD_1Model_male	9	2	22	<?xml version="1.0"?>\n<Clock xmlns:dt="urn:schemas-microsoft-com:datatypes"><Description dt:dt="string">E-Prime Primary Realtime Clock</Description><StartTime><Timestamp dt:dt="int">0</Timestamp><DateUtc dt:dt="string">2017-05-02T14:48:29Z</DateUtc></StartTime><FrequencyChanges><FrequencyChange><Frequency dt:dt="r8">3312871</Frequency><Timestamp dt:dt="r8">68214398783</Timestamp><Current dt:dt="…	60.002	1	right	-504426520	2017-02-05	16:48:29	14:48:29	male	201	{LEFTARROW}	51							0	479570	479315	{DOWNARROW}	255	478198	477932	766	left3,2	25	6	180	mask25	0	479298	0	479098	eqm10_NoEyeNmodel1_dir	90	HV	gazeCOD	GazeCoDxp	0	400	0	478798	0	478698
GazeCoD_1Model_male	9	2	22	<?xml version="1.0"?>\n<Clock xmlns:dt="urn:schemas-microsoft-com:datatypes"><Description dt:dt="string">E-Prime Primary Realtime Clock</Description><StartTime><Timestamp dt:dt="int">0</Timestamp><DateUtc dt:dt="string">2017-05-02T14:48:29Z</DateUtc></StartTime><FrequencyChanges><FrequencyChange><Frequency dt:dt="r8">3312871</Frequency><Timestamp dt:dt="r8">68214398783</Timestamp><Current dt:dt="…	60.002	1	right	-504426520	2017-02-05	16:48:29	14:48:29	male	202	{LEFTARROW}	78							0	481338	481198	{LEFTARROW}	140	480075	479582	993	left8	28	6	181	mask28	0	481182	0	480982	eqm10_NoEyeNmodel1_dir	90	HV	gazeCOD	GazeCoDxp	1	400	0	480682	7	480582
GazeCoD_1Model_male	9	2	22	<?xml version="1.0"?>\n<Clock xmlns:dt="urn:schemas-microsoft-com:datatypes"><Description dt:dt="string">E-Prime Primary Realtime Clock</Description><StartTime><Timestamp dt:dt="int">0</Timestamp><DateUtc dt:dt="string">2017-05-02T14:48:29Z</DateUtc></StartTime><FrequencyChanges><FrequencyChange><Frequency dt:dt="r8">3312871</Frequency><Timestamp dt:dt="r8">68214398783</Timestamp><Current dt:dt="…	60.002	1	right	-504426520	2017-02-05	16:48:29	14:48:29	male	203	{RIGHTARROW}	40							0	482962	482832	{RIGHTARROW}	130	481712	481348	864	right6,4	32	6	182	mask32	0	482815	0	482615	eqm10_NoEyeNmodel1_dir	90	HV	gazeCOD	GazeCoDxp	1	400	0	482315	3	482215
GazeCoD_1Model_male	9	2	22	<?xml version="1.0"?>\n<Clock xmlns:dt="urn:schemas-microsoft-com:datatypes"><Description dt:dt="string">E-Prime Primary Realtime Clock</Description><StartTime><Timestamp dt:dt="int">0</Timestamp><DateUtc dt:dt="string">2017-05-02T14:48:29Z</DateUtc></StartTime><FrequencyChanges><FrequencyChange><Frequency dt:dt="r8">3312871</Frequency><Timestamp dt:dt="r8">68214398783</Timestamp><Current dt:dt="…	60.002	1	right	-504426520	2017-02-05	16:48:29	14:48:29	male	204	{LEFTARROW}	55							0	484777	484398	{DOWNARROW}	379	483278	482982	796	left6,4	27	6	183	mask27	0	484381	-1	484181	eqm10_NoEyeNmodel1_dir	90	HV	gazeCOD	GazeCoDxp	0	400	0	483882	4	483782
GazeCoD_1Model_male	9	2	22	<?xml version="1.0"?>\n<Clock xmlns:dt="urn:schemas-microsoft-com:datatypes"><Description dt:dt="string">E-Prime Primary Realtime Clock</Description><StartTime><Timestamp dt:dt="int">0</Timestamp><DateUtc dt:dt="string">2017-05-02T14:48:29Z</DateUtc></StartTime><FrequencyChanges><FrequencyChange><Frequency dt:dt="r8">3312871</Frequency><Timestamp dt:dt="r8">68214398783</Timestamp><Current dt:dt="…	60.002	1	right	-504426520	2017-02-05	16:48:29	14:48:29	male	205	{LEFTARROW}	53							0	486498	486281	{DOWNARROW}	216	485170	484798	872	left4,8	15	6	184	mask15	0	486265	0	486065	eqm10_NoEyeNmodel1_dir	90	H	gazeCOD	GazeCoDxp	0	400	0	485765	-5	485665
GazeCoD_1Model_male	9	2	22	<?xml version="1.0"?>\n<Clock xmlns:dt="urn:schemas-microsoft-com:datatypes"><Description dt:dt="string">E-Prime Primary Realtime Clock</Description><StartTime><Timestamp dt:dt="int">0</Timestamp><DateUtc dt:dt="string">2017-05-02T14:48:29Z</DateUtc></StartTime><FrequencyChanges><FrequencyChange><Frequency dt:dt="r8">3312871</Frequency><Timestamp dt:dt="r8">68214398783</Timestamp><Current dt:dt="…	60.002	1	right	-504426520	2017-02-05	16:48:29	14:48:29	male	206	{LEFTARROW}	78							0	488297	488098	{LEFTARROW}	199	486982	486515	967	left8	6	6	185	mask6	0	488081	0	487881	eqm10_NoEyeNmodel1_dir	0	V	gazeCOD	GazeCoDxp	1	400	0	487581	-1	487481
GazeCoD_1Model_male	9	2	22	<?xml version="1.0"?>\n<Clock xmlns:dt="urn:schemas-microsoft-com:datatypes"><Description dt:dt="string">E-Prime Primary Realtime Clock</Description><StartTime><Timestamp dt:dt="int">0</Timestamp><DateUtc dt:dt="string">2017-05-02T14:48:29Z</DateUtc></StartTime><FrequencyChanges><FrequencyChange><Frequency dt:dt="r8">3312871</Frequency><Timestamp dt:dt="r8">68214398783</Timestamp><Current dt:dt="…	60.002	1	right	-504426520	2017-02-05	16:48:29	14:48:29	male	207	{DOWNARROW}	79							0	490057	489865	{DOWNARROW}	192	488741	488315	926	DG0	1	6	186	mask1	0	489848	0	489648	eqm10_NoEyeNmodel1_dir	0	V	gazeCOD	GazeCoDxp	1	400	0	489348	7	489248
GazeCoD_1Model_male	9	2	22	<?xml version="1.0"?>\n<Clock xmlns:dt="urn:schemas-microsoft-com:datatypes"><Description dt:dt="string">E-Prime Primary Realtime Clock</Description><StartTime><Timestamp dt:dt="int">0</Timestamp><DateUtc dt:dt="string">2017-05-02T14:48:29Z</DateUtc></StartTime><FrequencyChanges><FrequencyChange><Frequency dt:dt="r8">3312871</Frequency><Timestamp dt:dt="r8">68214398783</Timestamp><Current dt:dt="…	60.002	1	right	-504426520	2017-02-05	16:48:29	14:48:29	male	208	{RIGHTARROW}	44							0	491985	491615	{RIGHTARROW}	370	490490	490081	909	right3,2	19	6	187	mask19	0	491598	0	491398	eqm10_NoEyeNmodel1_dir	90	H	gazeCOD	GazeCoDxp	1	400	0	491098	8	490998
GazeCoD_1Model_male	9	2	22	<?xml version="1.0"?>\n<Clock xmlns:dt="urn:schemas-microsoft-com:datatypes"><Description dt:dt="string">E-Prime Primary Realtime Clock</Description><StartTime><Timestamp dt:dt="int">0</Timestamp><DateUtc dt:dt="string">2017-05-02T14:48:29Z</DateUtc></StartTime><FrequencyChanges><FrequencyChange><Frequency dt:dt="r8">3312871</Frequency><Timestamp dt:dt="r8">68214398783</Timestamp><Current dt:dt="…	60.002	1	right	-504426520	2017-02-05	16:48:29	14:48:29	male	209	{RIGHTARROW}	42							0	493697	493515	{RIGHTARROW}	182	492400	491998	902	right4,8	9	6	188	mask9	0	493498	0	493298	eqm10_NoEyeNmodel1_dir	0	V	gazeCOD	GazeCoDxp	1	400	0	492998	-2	492898
GazeCoD_1Model_male	9	2	22	<?xml version="1.0"?>\n<Clock xmlns:dt="urn:schemas-microsoft-com:datatypes"><Description dt:dt="string">E-Prime Primary Realtime Clock</Description><StartTime><Timestamp dt:dt="int">0</Timestamp><DateUtc dt:dt="string">2017-05-02T14:48:29Z</DateUtc></StartTime><FrequencyChanges><FrequencyChange><Frequency dt:dt="r8">3312871</Frequency><Timestamp dt:dt="r8">68214398783</Timestamp><Current dt:dt="…	60.002	1	right	-504426520	2017-02-05	16:48:29	14:48:29	male	210	{LEFTARROW}	53							0	495401	495164	{DOWNARROW}	237	494051	493715	836	left4,8	26	6	189	mask26	0	495148	0	494948	eqm10_NoEyeNmodel1_dir	90	HV	gazeCOD	GazeCoDxp	0	400	0	494648	-3	494548
GazeCoD_1Model_male	9	2	22	<?xml version="1.0"?>\n<Clock xmlns:dt="urn:schemas-microsoft-com:datatypes"><Description dt:dt="string">E-Prime Primary Realtime Clock</Description><StartTime><Timestamp dt:dt="int">0</Timestamp><DateUtc dt:dt="string">2017-05-02T14:48:29Z</DateUtc></StartTime><FrequencyChanges><FrequencyChange><Frequency dt:dt="r8">3312871</Frequency><Timestamp dt:dt="r8">68214398783</Timestamp><Current dt:dt="…	60.002	1	right	-504426520	2017-02-05	16:48:29	14:48:29	male	211	{LEFTARROW}	49							0	497017	496798	{DOWNARROW}	219	495683	495414	769	left1,6	24	6	190	mask24	0	496781	0	496581	eqm10_NoEyeNmodel1_dir	90	HV	gazeCOD	GazeCoDxp	0	400	0	496281	-2	496181
GazeCoD_1Model_male	9	2	22	<?xml version="1.0"?>\n<Clock xmlns:dt="urn:schemas-microsoft-com:datatypes"><Description dt:dt="string">E-Prime Primary Realtime Clock</Description><StartTime><Timestamp dt:dt="int">0</Timestamp><DateUtc dt:dt="string">2017-05-02T14:48:29Z</DateUtc></StartTime><FrequencyChanges><FrequencyChange><Frequency dt:dt="r8">3312871</Frequency><Timestamp dt:dt="r8">68214398783</Timestamp><Current dt:dt="…	60.002	1	right	-504426520	2017-02-05	16:48:29	14:48:29	male	212	{LEFTARROW}	49							0	498777	498598	{DOWNARROW}	179	497480	497031	949	left1,6	13	6	191	mask13	0	498581	0	498381	eqm10_NoEyeNmodel1_dir	90	H	gazeCOD	GazeCoDxp	0	400	0	498081	1	497981
GazeCoD_1Model_male	9	2	22	<?xml version="1.0"?>\n<Clock xmlns:dt="urn:schemas-microsoft-com:datatypes"><Description dt:dt="string">E-Prime Primary Realtime Clock</Description><StartTime><Timestamp dt:dt="int">0</Timestamp><DateUtc dt:dt="string">2017-05-02T14:48:29Z</DateUtc></StartTime><FrequencyChanges><FrequencyChange><Frequency dt:dt="r8">3312871</Frequency><Timestamp dt:dt="r8">68214398783</Timestamp><Current dt:dt="…	60.002	1	right	-504426520	2017-02-05	16:48:29	14:48:29	male	213	{LEFTARROW}	78							0	500569	500398	{DOWNARROW}	171	499284	498798	986	left8	17	6	192	mask17	0	500381	0	500181	eqm10_NoEyeNmodel1_dir	90	H	gazeCOD	GazeCoDxp	0	400	0	499881	-3	499781
GazeCoD_1Model_male	9	2	22	<?xml version="1.0"?>\n<Clock xmlns:dt="urn:schemas-microsoft-com:datatypes"><Description dt:dt="string">E-Prime Primary Realtime Clock</Description><StartTime><Timestamp dt:dt="int">0</Timestamp><DateUtc dt:dt="string">2017-05-02T14:48:29Z</DateUtc></StartTime><FrequencyChanges><FrequencyChange><Frequency dt:dt="r8">3312871</Frequency><Timestamp dt:dt="r8">68214398783</Timestamp><Current dt:dt="…	60.002	1	right	-504426520	2017-02-05	16:48:29	14:48:29	male	214	{LEFTARROW}	53							0	502273	502064	{DOWNARROW}	209	500938	500581	857	left4,8	4	6	193	mask4	0	502048	0	501848	eqm10_NoEyeNmodel1_dir	0	V	gazeCOD	GazeCoDxp	0	400	0	501548	10	501448
GazeCoD_1Model_male	9	2	22	<?xml version="1.0"?>\n<Clock xmlns:dt="urn:schemas-microsoft-com:datatypes"><Description dt:dt="string">E-Prime Primary Realtime Clock</Description><StartTime><Timestamp dt:dt="int">0</Timestamp><DateUtc dt:dt="string">2017-05-02T14:48:29Z</DateUtc></StartTime><FrequencyChanges><FrequencyChange><Frequency dt:dt="r8">3312871</Frequency><Timestamp dt:dt="r8">68214398783</Timestamp><Current dt:dt="…	60.002	1	right	-504426520	2017-02-05	16:48:29	14:48:29	male	215	{LEFTARROW}	51							0	503993	503798	{DOWNARROW}	195	502672	502298	874	left3,2	14	6	194	mask14	0	503781	0	503581	eqm10_NoEyeNmodel1_dir	90	H	gazeCOD	GazeCoDxp	0	400	0	503281	9	503181
GazeCoD_1Model_male	9	2	22	<?xml version="1.0"?>\n<Clock xmlns:dt="urn:schemas-microsoft-com:datatypes"><Description dt:dt="string">E-Prime Primary Realtime Clock</Description><StartTime><Timestamp dt:dt="int">0</Timestamp><DateUtc dt:dt="string">2017-05-02T14:48:29Z</DateUtc></StartTime><FrequencyChanges><FrequencyChange><Frequency dt:dt="r8">3312871</Frequency><Timestamp dt:dt="r8">68214398783</Timestamp><Current dt:dt="…	60.002	1	right	-504426520	2017-02-05	16:48:29	14:48:29	male	216	{RIGHTARROW}	46							0	505793	505564	{RIGHTARROW}	229	504442	504014	928	right1,6	7	6	195	mask7	0	505547	0	505347	eqm10_NoEyeNmodel1_dir	0	V	gazeCOD	GazeCoDxp	1	400	0	505047	5	504947
GazeCoD_1Model_male	9	2	22	<?xml version="1.0"?>\n<Clock xmlns:dt="urn:schemas-microsoft-com:datatypes"><Description dt:dt="string">E-Prime Primary Realtime Clock</Description><StartTime><Timestamp dt:dt="int">0</Timestamp><DateUtc dt:dt="string">2017-05-02T14:48:29Z</DateUtc></StartTime><FrequencyChanges><FrequencyChange><Frequency dt:dt="r8">3312871</Frequency><Timestamp dt:dt="r8">68214398783</Timestamp><Current dt:dt="…	60.002	1	right	-504426520	2017-02-05	16:48:29	14:48:29	male	217	{RIGHTARROW}	77							0	507489	507231	{RIGHTARROW}	258	506111	505814	797	right8	33	6	196	mask33	0	507214	0	507014	eqm10_NoEyeNmodel1_dir	90	HV	gazeCOD	GazeCoDxp	1	400	0	506714	3	506614
GazeCoD_1Model_male	9	2	22	<?xml version="1.0"?>\n<Clock xmlns:dt="urn:schemas-microsoft-com:datatypes"><Description dt:dt="string">E-Prime Primary Realtime Clock</Description><StartTime><Timestamp dt:dt="int">0</Timestamp><DateUtc dt:dt="string">2017-05-02T14:48:29Z</DateUtc></StartTime><FrequencyChanges><FrequencyChange><Frequency dt:dt="r8">3312871</Frequency><Timestamp dt:dt="r8">68214398783</Timestamp><Current dt:dt="…	60.002	1	right	-504426520	2017-02-05	16:48:29	14:48:29	male	218	{DOWNARROW}	79							0	509609	508947	{DOWNARROW}	662	507831	507498	833	DG0	12	6	197	mask12	0	508931	0	508731	eqm10_NoEyeNmodel1_dir	90	H	gazeCOD	GazeCoDxp	1	400	0	508431	0	508331
GazeCoD_1Model_male	9	2	22	<?xml version="1.0"?>\n<Clock xmlns:dt="urn:schemas-microsoft-com:datatypes"><Description dt:dt="string">E-Prime Primary Realtime Clock</Description><StartTime><Timestamp dt:dt="int">0</Timestamp><DateUtc dt:dt="string">2017-05-02T14:48:29Z</DateUtc></StartTime><FrequencyChanges><FrequencyChange><Frequency dt:dt="r8">3312871</Frequency><Timestamp dt:dt="r8">68214398783</Timestamp><Current dt:dt="…	60.002	1	right	-504426520	2017-02-05	16:48:29	14:48:29	male	219	{RIGHTARROW}	46							0	511457	511231	{DOWNARROW}	226	510115	509631	984	right1,6	18	6	198	mask18	0	511214	0	511014	eqm10_NoEyeNmodel1_dir	90	H	gazeCOD	GazeCoDxp	0	400	0	510714	-1	510614
GazeCoD_1Model_male	9	2	22	<?xml version="1.0"?>\n<Clock xmlns:dt="urn:schemas-microsoft-com:datatypes"><Description dt:dt="string">E-Prime Primary Realtime Clock</Description><StartTime><Timestamp dt:dt="int">0</Timestamp><DateUtc dt:dt="string">2017-05-02T14:48:29Z</DateUtc></StartTime><FrequencyChanges><FrequencyChange><Frequency dt:dt="r8">3312871</Frequency><Timestamp dt:dt="r8">68214398783</Timestamp><Current dt:dt="…	60.002	1	right	-504426520	2017-02-05	16:48:29	14:48:29	male	220	{LEFTARROW}	51							0	513129	512997	{DOWNARROW}	132	511871	511481	890	left3,2	25	7	199	mask25	0	512981	0	512781	eqm10_NoEyeNmodel1_dir	90	HV	gazeCOD	GazeCoDxp	0	400	0	512481	10	512381
GazeCoD_1Model_male	9	2	22	<?xml version="1.0"?>\n<Clock xmlns:dt="urn:schemas-microsoft-com:datatypes"><Description dt:dt="string">E-Prime Primary Realtime Clock</Description><StartTime><Timestamp dt:dt="int">0</Timestamp><DateUtc dt:dt="string">2017-05-02T14:48:29Z</DateUtc></StartTime><FrequencyChanges><FrequencyChange><Frequency dt:dt="r8">3312871</Frequency><Timestamp dt:dt="r8">68214398783</Timestamp><Current dt:dt="…	60.002	1	right	-504426520	2017-02-05	16:48:29	14:48:29	male	221	{RIGHTARROW}	40							0	514785	514531	{RIGHTARROW}	254	513411	513147	764	right6,4	21	7	200	mask21	0	514514	0	514314	eqm10_NoEyeNmodel1_dir	90	H	gazeCOD	GazeCoDxp	1	400	0	514014	3	513914
GazeCoD_1Model_male	9	2	22	<?xml version="1.0"?>\n<Clock xmlns:dt="urn:schemas-microsoft-com:datatypes"><Description dt:dt="string">E-Prime Primary Realtime Clock</Description><StartTime><Timestamp dt:dt="int">0</Timestamp><DateUtc dt:dt="string">2017-05-02T14:48:29Z</DateUtc></StartTime><FrequencyChanges><FrequencyChange><Frequency dt:dt="r8">3312871</Frequency><Timestamp dt:dt="r8">68214398783</Timestamp><Current dt:dt="…	60.002	1	right	-504426520	2017-02-05	16:48:29	14:48:29	male	222	{LEFTARROW}	51							0	517112	516280	{LEFTARROW}	832	515159	514797	862	left3,2	14	7	201	mask14	0	516264	0	516064	eqm10_NoEyeNmodel1_dir	90	H	gazeCOD	GazeCoDxp	1	400	0	515764	5	515664
GazeCoD_1Model_male	9	2	22	<?xml version="1.0"?>\n<Clock xmlns:dt="urn:schemas-microsoft-com:datatypes"><Description dt:dt="string">E-Prime Primary Realtime Clock</Description><StartTime><Timestamp dt:dt="int">0</Timestamp><DateUtc dt:dt="string">2017-05-02T14:48:29Z</DateUtc></StartTime><FrequencyChanges><FrequencyChange><Frequency dt:dt="r8">3312871</Frequency><Timestamp dt:dt="r8">68214398783</Timestamp><Current dt:dt="…	60.002	1	right	-504426520	2017-02-05	16:48:29	14:48:29	male	223	{DOWNARROW}	79							0	518856	518680	{DOWNARROW}	176	517558	517130	928	DG0	1	7	202	mask1	0	518664	0	518464	eqm10_NoEyeNmodel1_dir	0	V	gazeCOD	GazeCoDxp	1	400	0	518164	6	518064
GazeCoD_1Model_male	9	2	22	<?xml version="1.0"?>\n<Clock xmlns:dt="urn:schemas-microsoft-com:datatypes"><Description dt:dt="string">E-Prime Primary Realtime Clock</Description><StartTime><Timestamp dt:dt="int">0</Timestamp><DateUtc dt:dt="string">2017-05-02T14:48:29Z</DateUtc></StartTime><FrequencyChanges><FrequencyChange><Frequency dt:dt="r8">3312871</Frequency><Timestamp dt:dt="r8">68214398783</Timestamp><Current dt:dt="…	60.002	1	right	-504426520	2017-02-05	16:48:29	14:48:29	male	224	{RIGHTARROW}	44							0	520792	520380	{RIGHTARROW}	412	519265	518880	885	right3,2	8	7	203	mask8	0	520364	0	520164	eqm10_NoEyeNmodel1_dir	0	V	gazeCOD	GazeCoDxp	1	400	0	519864	-1	519764
GazeCoD_1Model_male	9	2	22	<?xml version="1.0"?>\n<Clock xmlns:dt="urn:schemas-microsoft-com:datatypes"><Description dt:dt="string">E-Prime Primary Realtime Clock</Description><StartTime><Timestamp dt:dt="int">0</Timestamp><DateUtc dt:dt="string">2017-05-02T14:48:29Z</DateUtc></StartTime><FrequencyChanges><FrequencyChange><Frequency dt:dt="r8">3312871</Frequency><Timestamp dt:dt="r8">68214398783</Timestamp><Current dt:dt="…	60.002	1	right	-504426520	2017-02-05	16:48:29	14:48:29	male	225	{RIGHTARROW}	42							0	522552	522297	{RIGHTARROW}	255	521185	520814	871	right4,8	9	7	204	mask9	0	522280	0	522080	eqm10_NoEyeNmodel1_dir	0	V	gazeCOD	GazeCoDxp	1	400	0	521780	-5	521680
GazeCoD_1Model_male	9	2	22	<?xml version="1.0"?>\n<Clock xmlns:dt="urn:schemas-microsoft-com:datatypes"><Description dt:dt="string">E-Prime Primary Realtime Clock</Description><StartTime><Timestamp dt:dt="int">0</Timestamp><DateUtc dt:dt="string">2017-05-02T14:48:29Z</DateUtc></StartTime><FrequencyChanges><FrequencyChange><Frequency dt:dt="r8">3312871</Frequency><Timestamp dt:dt="r8">68214398783</Timestamp><Current dt:dt="…	60.002	1	right	-504426520	2017-02-05	16:48:29	14:48:29	male	226	{RIGHTARROW}	46							0	524304	524014	{RIGHTARROW}	290	522890	522564	826	right1,6	29	7	205	mask29	0	523997	0	523797	eqm10_NoEyeNmodel1_dir	90	HV	gazeCOD	GazeCoDxp	1	400	0	523497	7	523397
GazeCoD_1Model_male	9	2	22	<?xml version="1.0"?>\n<Clock xmlns:dt="urn:schemas-microsoft-com:datatypes"><Description dt:dt="string">E-Prime Primary Realtime Clock</Description><StartTime><Timestamp dt:dt="int">0</Timestamp><DateUtc dt:dt="string">2017-05-02T14:48:29Z</DateUtc></StartTime><FrequencyChanges><FrequencyChange><Frequency dt:dt="r8">3312871</Frequency><Timestamp dt:dt="r8">68214398783</Timestamp><Current dt:dt="…	60.002	1	right	-504426520	2017-02-05	16:48:29	14:48:29	male	227	{RIGHTARROW}	44							0	526032	525764	{DOWNARROW}	268	524643	524314	829	right3,2	19	7	206	mask19	0	525747	0	525547	eqm10_NoEyeNmodel1_dir	90	H	gazeCOD	GazeCoDxp	0	400	0	525247	4	525147
GazeCoD_1Model_male	9	2	22	<?xml version="1.0"?>\n<Clock xmlns:dt="urn:schemas-microsoft-com:datatypes"><Description dt:dt="string">E-Prime Primary Realtime Clock</Description><StartTime><Timestamp dt:dt="int">0</Timestamp><DateUtc dt:dt="string">2017-05-02T14:48:29Z</DateUtc></StartTime><FrequencyChanges><FrequencyChange><Frequency dt:dt="r8">3312871</Frequency><Timestamp dt:dt="r8">68214398783</Timestamp><Current dt:dt="…	60.002	1	right	-504426520	2017-02-05	16:48:29	14:48:29	male	228	{RIGHTARROW}	42							0	527944	527597	{DOWNARROW}	347	526478	526047	931	right4,8	20	7	207	mask20	0	527580	0	527380	eqm10_NoEyeNmodel1_dir	90	H	gazeCOD	GazeCoDxp	0	400	0	527080	2	526980
GazeCoD_1Model_male	9	2	22	<?xml version="1.0"?>\n<Clock xmlns:dt="urn:schemas-microsoft-com:datatypes"><Description dt:dt="string">E-Prime Primary Realtime Clock</Description><StartTime><Timestamp dt:dt="int">0</Timestamp><DateUtc dt:dt="string">2017-05-02T14:48:29Z</DateUtc></StartTime><FrequencyChanges><FrequencyChange><Frequency dt:dt="r8">3312871</Frequency><Timestamp dt:dt="r8">68214398783</Timestamp><Current dt:dt="…	60.002	1	right	-504426520	2017-02-05	16:48:29	14:48:29	male	229	{RIGHTARROW}	77							0	529824	529547	{RIGHTARROW}	277	528430	527963	967	right8	33	7	208	mask33	0	529530	0	529330	eqm10_NoEyeNmodel1_dir	90	HV	gazeCOD	GazeCoDxp	1	400	0	529030	0	528930
GazeCoD_1Model_male	9	2	22	<?xml version="1.0"?>\n<Clock xmlns:dt="urn:schemas-microsoft-com:datatypes"><Description dt:dt="string">E-Prime Primary Realtime Clock</Description><StartTime><Timestamp dt:dt="int">0</Timestamp><DateUtc dt:dt="string">2017-05-02T14:48:29Z</DateUtc></StartTime><FrequencyChanges><FrequencyChange><Frequency dt:dt="r8">3312871</Frequency><Timestamp dt:dt="r8">68214398783</Timestamp><Current dt:dt="…	60.002	1	right	-504426520	2017-02-05	16:48:29	14:48:29	male	230	{RIGHTARROW}	44							0	531488	531280	{RIGHTARROW}	208	530158	529847	811	right3,2	30	7	209	mask30	0	531263	0	531063	eqm10_NoEyeNmodel1_dir	90	HV	gazeCOD	GazeCoDxp	1	400	0	530763	5	530663
GazeCoD_1Model_male	9	2	22	<?xml version="1.0"?>\n<Clock xmlns:dt="urn:schemas-microsoft-com:datatypes"><Description dt:dt="string">E-Prime Primary Realtime Clock</Description><StartTime><Timestamp dt:dt="int">0</Timestamp><DateUtc dt:dt="string">2017-05-02T14:48:29Z</DateUtc></StartTime><FrequencyChanges><FrequencyChange><Frequency dt:dt="r8">3312871</Frequency><Timestamp dt:dt="r8">68214398783</Timestamp><Current dt:dt="…	60.002	1	right	-504426520	2017-02-05	16:48:29	14:48:29	male	231	{DOWNARROW}	79							0	533184	532897	{RIGHTARROW}	287	531774	531497	777	DG0	23	7	210	mask23	0	532880	0	532680	eqm10_NoEyeNmodel1_dir	90	HV	gazeCOD	GazeCoDxp	0	400	0	532380	6	532280
GazeCoD_1Model_male	9	2	22	<?xml version="1.0"?>\n<Clock xmlns:dt="urn:schemas-microsoft-com:datatypes"><Description dt:dt="string">E-Prime Primary Realtime Clock</Description><StartTime><Timestamp dt:dt="int">0</Timestamp><DateUtc dt:dt="string">2017-05-02T14:48:29Z</DateUtc></StartTime><FrequencyChanges><FrequencyChange><Frequency dt:dt="r8">3312871</Frequency><Timestamp dt:dt="r8">68214398783</Timestamp><Current dt:dt="…	60.002	1	right	-504426520	2017-02-05	16:48:29	14:48:29	male	232	{LEFTARROW}	78							0	534864	534630	{LEFTARROW}	234	533509	533197	812	left8	28	7	211	mask28	0	534613	0	534413	eqm10_NoEyeNmodel1_dir	90	HV	gazeCOD	GazeCoDxp	1	400	0	534113	4	534013
GazeCoD_1Model_male	9	2	22	<?xml version="1.0"?>\n<Clock xmlns:dt="urn:schemas-microsoft-com:datatypes"><Description dt:dt="string">E-Prime Primary Realtime Clock</Description><StartTime><Timestamp dt:dt="int">0</Timestamp><DateUtc dt:dt="string">2017-05-02T14:48:29Z</DateUtc></StartTime><FrequencyChanges><FrequencyChange><Frequency dt:dt="r8">3312871</Frequency><Timestamp dt:dt="r8">68214398783</Timestamp><Current dt:dt="…	60.002	1	right	-504426520	2017-02-05	16:48:29	14:48:29	male	233	{LEFTARROW}	49							0	536704	536446	{DOWNARROW}	258	535326	534880	946	left1,6	13	7	212	mask13	0	536430	0	536230	eqm10_NoEyeNmodel1_dir	90	H	gazeCOD	GazeCoDxp	0	400	0	535930	4	535830
GazeCoD_1Model_male	9	2	22	<?xml version="1.0"?>\n<Clock xmlns:dt="urn:schemas-microsoft-com:datatypes"><Description dt:dt="string">E-Prime Primary Realtime Clock</Description><StartTime><Timestamp dt:dt="int">0</Timestamp><DateUtc dt:dt="string">2017-05-02T14:48:29Z</DateUtc></StartTime><FrequencyChanges><FrequencyChange><Frequency dt:dt="r8">3312871</Frequency><Timestamp dt:dt="r8">68214398783</Timestamp><Current dt:dt="…	60.002	1	right	-504426520	2017-02-05	16:48:29	14:48:29	male	234	{RIGHTARROW}	42							0	538296	538096	{RIGHTARROW}	200	536975	536713	762	right4,8	31	7	213	mask31	0	538080	0	537880	eqm10_NoEyeNmodel1_dir	90	HV	gazeCOD	GazeCoDxp	1	400	0	537580	5	537480
GazeCoD_1Model_male	9	2	22	<?xml version="1.0"?>\n<Clock xmlns:dt="urn:schemas-microsoft-com:datatypes"><Description dt:dt="string">E-Prime Primary Realtime Clock</Description><StartTime><Timestamp dt:dt="int">0</Timestamp><DateUtc dt:dt="string">2017-05-02T14:48:29Z</DateUtc></StartTime><FrequencyChanges><FrequencyChange><Frequency dt:dt="r8">3312871</Frequency><Timestamp dt:dt="r8">68214398783</Timestamp><Current dt:dt="…	60.002	1	right	-504426520	2017-02-05	16:48:29	14:48:29	male	235	{LEFTARROW}	55							0	540072	539913	{DOWNARROW}	159	538798	538313	985	left6,4	16	7	214	mask16	0	539896	0	539696	eqm10_NoEyeNmodel1_dir	90	H	gazeCOD	GazeCoDxp	0	400	0	539396	-2	539296
GazeCoD_1Model_male	9	2	22	<?xml version="1.0"?>\n<Clock xmlns:dt="urn:schemas-microsoft-com:datatypes"><Description dt:dt="string">E-Prime Primary Realtime Clock</Description><StartTime><Timestamp dt:dt="int">0</Timestamp><DateUtc dt:dt="string">2017-05-02T14:48:29Z</DateUtc></StartTime><FrequencyChanges><FrequencyChange><Frequency dt:dt="r8">3312871</Frequency><Timestamp dt:dt="r8">68214398783</Timestamp><Current dt:dt="…	60.002	1	right	-504426520	2017-02-05	16:48:29	14:48:29	male	236	{DOWNARROW}	79							0	541816	541696	{DOWNARROW}	120	540581	540096	985	DG0	12	7	215	mask12	0	541680	0	541480	eqm10_NoEyeNmodel1_dir	90	H	gazeCOD	GazeCoDxp	1	400	0	541180	-1	541080
GazeCoD_1Model_male	9	2	22	<?xml version="1.0"?>\n<Clock xmlns:dt="urn:schemas-microsoft-com:datatypes"><Description dt:dt="string">E-Prime Primary Realtime Clock</Description><StartTime><Timestamp dt:dt="int">0</Timestamp><DateUtc dt:dt="string">2017-05-02T14:48:29Z</DateUtc></StartTime><FrequencyChanges><FrequencyChange><Frequency dt:dt="r8">3312871</Frequency><Timestamp dt:dt="r8">68214398783</Timestamp><Current dt:dt="…	60.002	1	right	-504426520	2017-02-05	16:48:29	14:48:29	male	237	{RIGHTARROW}	40							0	543552	543413	{RIGHTARROW}	139	542290	541830	960	right6,4	10	7	216	mask10	0	543396	0	543196	eqm10_NoEyeNmodel1_dir	0	V	gazeCOD	GazeCoDxp	1	400	0	542896	6	542796
GazeCoD_1Model_male	9	2	22	<?xml version="1.0"?>\n<Clock xmlns:dt="urn:schemas-microsoft-com:datatypes"><Description dt:dt="string">E-Prime Primary Realtime Clock</Description><StartTime><Timestamp dt:dt="int">0</Timestamp><DateUtc dt:dt="string">2017-05-02T14:48:29Z</DateUtc></StartTime><FrequencyChanges><FrequencyChange><Frequency dt:dt="r8">3312871</Frequency><Timestamp dt:dt="r8">68214398783</Timestamp><Current dt:dt="…	60.002	1	right	-504426520	2017-02-05	16:48:29	14:48:29	male	238	{LEFTARROW}	53							0	545400	545080	{LEFTARROW}	320	543956	543563	893	left4,8	26	7	217	mask26	0	545063	0	544863	eqm10_NoEyeNmodel1_dir	90	HV	gazeCOD	GazeCoDxp	1	400	0	544563	7	544463
GazeCoD_1Model_male	9	2	22	<?xml version="1.0"?>\n<Clock xmlns:dt="urn:schemas-microsoft-com:datatypes"><Description dt:dt="string">E-Prime Primary Realtime Clock</Description><StartTime><Timestamp dt:dt="int">0</Timestamp><DateUtc dt:dt="string">2017-05-02T14:48:29Z</DateUtc></StartTime><FrequencyChanges><FrequencyChange><Frequency dt:dt="r8">3312871</Frequency><Timestamp dt:dt="r8">68214398783</Timestamp><Current dt:dt="…	60.002	1	right	-504426520	2017-02-05	16:48:29	14:48:29	male	239	{LEFTARROW}	55							0	547023	546796	{LEFTARROW}	227	545679	545413	766	left6,4	5	7	218	mask5	0	546779	-1	546579	eqm10_NoEyeNmodel1_dir	0	V	gazeCOD	GazeCoDxp	1	400	0	546280	1	546180
GazeCoD_1Model_male	9	2	22	<?xml version="1.0"?>\n<Clock xmlns:dt="urn:schemas-microsoft-com:datatypes"><Description dt:dt="string">E-Prime Primary Realtime Clock</Description><StartTime><Timestamp dt:dt="int">0</Timestamp><DateUtc dt:dt="string">2017-05-02T14:48:29Z</DateUtc></StartTime><FrequencyChanges><FrequencyChange><Frequency dt:dt="r8">3312871</Frequency><Timestamp dt:dt="r8">68214398783</Timestamp><Current dt:dt="…	60.002	1	right	-504426520	2017-02-05	16:48:29	14:48:29	male	240	{RIGHTARROW}	46							0	548815	548663	{DOWNARROW}	152	547540	547046	994	right1,6	18	7	219	mask18	0	548646	0	548446	eqm10_NoEyeNmodel1_dir	90	H	gazeCOD	GazeCoDxp	0	400	0	548146	6	548046
GazeCoD_1Model_male	9	2	22	<?xml version="1.0"?>\n<Clock xmlns:dt="urn:schemas-microsoft-com:datatypes"><Description dt:dt="string">E-Prime Primary Realtime Clock</Description><StartTime><Timestamp dt:dt="int">0</Timestamp><DateUtc dt:dt="string">2017-05-02T14:48:29Z</DateUtc></StartTime><FrequencyChanges><FrequencyChange><Frequency dt:dt="r8">3312871</Frequency><Timestamp dt:dt="r8">68214398783</Timestamp><Current dt:dt="…	60.002	1	right	-504426520	2017-02-05	16:48:29	14:48:29	male	241	{RIGHTARROW}	40							0	550487	550329	{RIGHTARROW}	158	549211	548829	882	right6,4	32	7	220	mask32	0	550313	0	550113	eqm10_NoEyeNmodel1_dir	90	HV	gazeCOD	GazeCoDxp	1	400	0	549813	2	549713
GazeCoD_1Model_male	9	2	22	<?xml version="1.0"?>\n<Clock xmlns:dt="urn:schemas-microsoft-com:datatypes"><Description dt:dt="string">E-Prime Primary Realtime Clock</Description><StartTime><Timestamp dt:dt="int">0</Timestamp><DateUtc dt:dt="string">2017-05-02T14:48:29Z</DateUtc></StartTime><FrequencyChanges><FrequencyChange><Frequency dt:dt="r8">3312871</Frequency><Timestamp dt:dt="r8">68214398783</Timestamp><Current dt:dt="…	60.002	1	right	-504426520	2017-02-05	16:48:29	14:48:29	male	242	{LEFTARROW}	53							0	573703	573412	{DOWNARROW}	291	572288	571929	859	left4,8	4	7	221	mask4	0	573395	0	573195	eqm10_NoEyeNmodel1_dir	0	V	gazeCOD	GazeCoDxp	0	400	0	572895	7	572795
GazeCoD_1Model_male	9	2	22	<?xml version="1.0"?>\n<Clock xmlns:dt="urn:schemas-microsoft-com:datatypes"><Description dt:dt="string">E-Prime Primary Realtime Clock</Description><StartTime><Timestamp dt:dt="int">0</Timestamp><DateUtc dt:dt="string">2017-05-02T14:48:29Z</DateUtc></StartTime><FrequencyChanges><FrequencyChange><Frequency dt:dt="r8">3312871</Frequency><Timestamp dt:dt="r8">68214398783</Timestamp><Current dt:dt="…	60.002	1	right	-504426520	2017-02-05	16:48:29	14:48:29	male	243	{LEFTARROW}	78							0	575391	575162	{LEFTARROW}	229	574043	573712	831	left8	17	7	222	mask17	0	575145	0	574945	eqm10_NoEyeNmodel1_dir	90	H	gazeCOD	GazeCoDxp	1	400	0	574645	2	574545
GazeCoD_1Model_male	9	2	22	<?xml version="1.0"?>\n<Clock xmlns:dt="urn:schemas-microsoft-com:datatypes"><Description dt:dt="string">E-Prime Primary Realtime Clock</Description><StartTime><Timestamp dt:dt="int">0</Timestamp><DateUtc dt:dt="string">2017-05-02T14:48:29Z</DateUtc></StartTime><FrequencyChanges><FrequencyChange><Frequency dt:dt="r8">3312871</Frequency><Timestamp dt:dt="r8">68214398783</Timestamp><Current dt:dt="…	60.002	1	right	-504426520	2017-02-05	16:48:29	14:48:29	male	244	{LEFTARROW}	53							0	577007	576812	{LEFTARROW}	195	575698	575412	786	left4,8	15	7	223	mask15	0	576795	0	576595	eqm10_NoEyeNmodel1_dir	90	H	gazeCOD	GazeCoDxp	1	400	0	576295	-3	576195
GazeCoD_1Model_male	9	2	22	<?xml version="1.0"?>\n<Clock xmlns:dt="urn:schemas-microsoft-com:datatypes"><Description dt:dt="string">E-Prime Primary Realtime Clock</Description><StartTime><Timestamp dt:dt="int">0</Timestamp><DateUtc dt:dt="string">2017-05-02T14:48:29Z</DateUtc></StartTime><FrequencyChanges><FrequencyChange><Frequency dt:dt="r8">3312871</Frequency><Timestamp dt:dt="r8">68214398783</Timestamp><Current dt:dt="…	60.002	1	right	-504426520	2017-02-05	16:48:29	14:48:29	male	245	{LEFTARROW}	49							0	578767	578578	{DOWNARROW}	188	577462	577029	933	left1,6	24	7	224	mask24	0	578562	0	578362	eqm10_NoEyeNmodel1_dir	90	HV	gazeCOD	GazeCoDxp	0	400	0	578062	0	577962
GazeCoD_1Model_male	9	2	22	<?xml version="1.0"?>\n<Clock xmlns:dt="urn:schemas-microsoft-com:datatypes"><Description dt:dt="string">E-Prime Primary Realtime Clock</Description><StartTime><Timestamp dt:dt="int">0</Timestamp><DateUtc dt:dt="string">2017-05-02T14:48:29Z</DateUtc></StartTime><FrequencyChanges><FrequencyChange><Frequency dt:dt="r8">3312871</Frequency><Timestamp dt:dt="r8">68214398783</Timestamp><Current dt:dt="…	60.002	1	right	-504426520	2017-02-05	16:48:29	14:48:29	male	246	{RIGHTARROW}	77							0	580494	580378	{RIGHTARROW}	116	579258	578778	980	right8	22	7	225	mask22	0	580362	0	580162	eqm10_NoEyeNmodel1_dir	90	H	gazeCOD	GazeCoDxp	1	400	0	579862	4	579762
GazeCoD_1Model_male	9	2	22	<?xml version="1.0"?>\n<Clock xmlns:dt="urn:schemas-microsoft-com:datatypes"><Description dt:dt="string">E-Prime Primary Realtime Clock</Description><StartTime><Timestamp dt:dt="int">0</Timestamp><DateUtc dt:dt="string">2017-05-02T14:48:29Z</DateUtc></StartTime><FrequencyChanges><FrequencyChange><Frequency dt:dt="r8">3312871</Frequency><Timestamp dt:dt="r8">68214398783</Timestamp><Current dt:dt="…	60.002	1	right	-504426520	2017-02-05	16:48:29	14:48:29	male	247	{LEFTARROW}	51							0	582118	581912	{DOWNARROW}	206	580793	580512	781	left3,2	3	7	226	mask3	0	581895	0	581695	eqm10_NoEyeNmodel1_dir	0	V	gazeCOD	GazeCoDxp	0	400	0	581395	2	581295
GazeCoD_1Model_male	9	2	22	<?xml version="1.0"?>\n<Clock xmlns:dt="urn:schemas-microsoft-com:datatypes"><Description dt:dt="string">E-Prime Primary Realtime Clock</Description><StartTime><Timestamp dt:dt="int">0</Timestamp><DateUtc dt:dt="string">2017-05-02T14:48:29Z</DateUtc></StartTime><FrequencyChanges><FrequencyChange><Frequency dt:dt="r8">3312871</Frequency><Timestamp dt:dt="r8">68214398783</Timestamp><Current dt:dt="…	60.002	1	right	-504426520	2017-02-05	16:48:29	14:48:29	male	248	{RIGHTARROW}	46							0	583886	583728	{DOWNARROW}	158	582613	582128	985	right1,6	7	7	227	mask7	0	583712	0	583512	eqm10_NoEyeNmodel1_dir	0	V	gazeCOD	GazeCoDxp	0	400	0	583212	-1	583112
GazeCoD_1Model_male	9	2	22	<?xml version="1.0"?>\n<Clock xmlns:dt="urn:schemas-microsoft-com:datatypes"><Description dt:dt="string">E-Prime Primary Realtime Clock</Description><StartTime><Timestamp dt:dt="int">0</Timestamp><DateUtc dt:dt="string">2017-05-02T14:48:29Z</DateUtc></StartTime><FrequencyChanges><FrequencyChange><Frequency dt:dt="r8">3312871</Frequency><Timestamp dt:dt="r8">68214398783</Timestamp><Current dt:dt="…	60.002	1	right	-504426520	2017-02-05	16:48:29	14:48:29	male	249	{LEFTARROW}	78							0	585518	585395	{DOWNARROW}	123	584275	583895	880	left8	6	7	228	mask6	0	585378	0	585178	eqm10_NoEyeNmodel1_dir	0	V	gazeCOD	GazeCoDxp	0	400	0	584878	3	584778
GazeCoD_1Model_male	9	2	22	<?xml version="1.0"?>\n<Clock xmlns:dt="urn:schemas-microsoft-com:datatypes"><Description dt:dt="string">E-Prime Primary Realtime Clock</Description><StartTime><Timestamp dt:dt="int">0</Timestamp><DateUtc dt:dt="string">2017-05-02T14:48:29Z</DateUtc></StartTime><FrequencyChanges><FrequencyChange><Frequency dt:dt="r8">3312871</Frequency><Timestamp dt:dt="r8">68214398783</Timestamp><Current dt:dt="…	60.002	1	right	-504426520	2017-02-05	16:48:29	14:48:29	male	250	{RIGHTARROW}	77							0	587110	586961	{RIGHTARROW}	149	585838	585528	810	right8	11	7	229	mask11	0	586945	0	586745	eqm10_NoEyeNmodel1_dir	0	V	gazeCOD	GazeCoDxp	1	400	0	586445	7	586345
GazeCoD_1Model_male	9	2	22	<?xml version="1.0"?>\n<Clock xmlns:dt="urn:schemas-microsoft-com:datatypes"><Description dt:dt="string">E-Prime Primary Realtime Clock</Description><StartTime><Timestamp dt:dt="int">0</Timestamp><DateUtc dt:dt="string">2017-05-02T14:48:29Z</DateUtc></StartTime><FrequencyChanges><FrequencyChange><Frequency dt:dt="r8">3312871</Frequency><Timestamp dt:dt="r8">68214398783</Timestamp><Current dt:dt="…	60.002	1	right	-504426520	2017-02-05	16:48:29	14:48:29	male	251	{LEFTARROW}	49							0	588710	588561	{DOWNARROW}	149	587450	587128	822	left1,6	2	7	230	mask2	0	588545	0	588345	eqm10_NoEyeNmodel1_dir	0	V	gazeCOD	GazeCoDxp	0	400	0	588045	-5	587945
GazeCoD_1Model_male	9	2	22	<?xml version="1.0"?>\n<Clock xmlns:dt="urn:schemas-microsoft-com:datatypes"><Description dt:dt="string">E-Prime Primary Realtime Clock</Description><StartTime><Timestamp dt:dt="int">0</Timestamp><DateUtc dt:dt="string">2017-05-02T14:48:29Z</DateUtc></StartTime><FrequencyChanges><FrequencyChange><Frequency dt:dt="r8">3312871</Frequency><Timestamp dt:dt="r8">68214398783</Timestamp><Current dt:dt="…	60.002	1	right	-504426520	2017-02-05	16:48:29	14:48:29	male	252	{LEFTARROW}	55							0	590382	590195	{LEFTARROW}	187	589076	588728	848	left6,4	27	7	231	mask27	0	590178	0	589978	eqm10_NoEyeNmodel1_dir	90	HV	gazeCOD	GazeCoDxp	1	400	0	589678	2	589578
GazeCoD_1Model_male	9	2	22	<?xml version="1.0"?>\n<Clock xmlns:dt="urn:schemas-microsoft-com:datatypes"><Description dt:dt="string">E-Prime Primary Realtime Clock</Description><StartTime><Timestamp dt:dt="int">0</Timestamp><DateUtc dt:dt="string">2017-05-02T14:48:29Z</DateUtc></StartTime><FrequencyChanges><FrequencyChange><Frequency dt:dt="r8">3312871</Frequency><Timestamp dt:dt="r8">68214398783</Timestamp><Current dt:dt="…	60.002	1	right	-504426520	2017-02-05	16:48:29	14:48:29	male	253	{LEFTARROW}	55							0	592022	591895	{LEFTARROW}	127	590775	590395	880	left6,4	16	8	232	mask16	0	591878	0	591678	eqm10_NoEyeNmodel1_dir	90	H	gazeCOD	GazeCoDxp	1	400	0	591378	3	591278
GazeCoD_1Model_male	9	2	22	<?xml version="1.0"?>\n<Clock xmlns:dt="urn:schemas-microsoft-com:datatypes"><Description dt:dt="string">E-Prime Primary Realtime Clock</Description><StartTime><Timestamp dt:dt="int">0</Timestamp><DateUtc dt:dt="string">2017-05-02T14:48:29Z</DateUtc></StartTime><FrequencyChanges><FrequencyChange><Frequency dt:dt="r8">3312871</Frequency><Timestamp dt:dt="r8">68214398783</Timestamp><Current dt:dt="…	60.002	1	right	-504426520	2017-02-05	16:48:29	14:48:29	male	254	{LEFTARROW}	51							0	593630	593461	{LEFTARROW}	169	592348	592045	803	left3,2	3	8	233	mask3	0	593445	0	593245	eqm10_NoEyeNmodel1_dir	0	V	gazeCOD	GazeCoDxp	1	400	0	592945	-3	592845
GazeCoD_1Model_male	9	2	22	<?xml version="1.0"?>\n<Clock xmlns:dt="urn:schemas-microsoft-com:datatypes"><Description dt:dt="string">E-Prime Primary Realtime Clock</Description><StartTime><Timestamp dt:dt="int">0</Timestamp><DateUtc dt:dt="string">2017-05-02T14:48:29Z</DateUtc></StartTime><FrequencyChanges><FrequencyChange><Frequency dt:dt="r8">3312871</Frequency><Timestamp dt:dt="r8">68214398783</Timestamp><Current dt:dt="…	60.002	1	right	-504426520	2017-02-05	16:48:29	14:48:29	male	255	{LEFTARROW}	53							0	595382	595195	{LEFTARROW}	187	594078	593645	933	left4,8	4	8	234	mask4	0	595178	0	594978	eqm10_NoEyeNmodel1_dir	0	V	gazeCOD	GazeCoDxp	1	400	0	594678	0	594578
GazeCoD_1Model_male	9	2	22	<?xml version="1.0"?>\n<Clock xmlns:dt="urn:schemas-microsoft-com:datatypes"><Description dt:dt="string">E-Prime Primary Realtime Clock</Description><StartTime><Timestamp dt:dt="int">0</Timestamp><DateUtc dt:dt="string">2017-05-02T14:48:29Z</DateUtc></StartTime><FrequencyChanges><FrequencyChange><Frequency dt:dt="r8">3312871</Frequency><Timestamp dt:dt="r8">68214398783</Timestamp><Current dt:dt="…	60.002	1	right	-504426520	2017-02-05	16:48:29	14:48:29	male	256	{RIGHTARROW}	44							0	597358	596928	{DOWNARROW}	430	595810	595395	915	right3,2	19	8	235	mask19	0	596911	0	596711	eqm10_NoEyeNmodel1_dir	90	H	gazeCOD	GazeCoDxp	0	400	0	596411	1	596311
GazeCoD_1Model_male	9	2	22	<?xml version="1.0"?>\n<Clock xmlns:dt="urn:schemas-microsoft-com:datatypes"><Description dt:dt="string">E-Prime Primary Realtime Clock</Description><StartTime><Timestamp dt:dt="int">0</Timestamp><DateUtc dt:dt="string">2017-05-02T14:48:29Z</DateUtc></StartTime><FrequencyChanges><FrequencyChange><Frequency dt:dt="r8">3312871</Frequency><Timestamp dt:dt="r8">68214398783</Timestamp><Current dt:dt="…	60.002	1	right	-504426520	2017-02-05	16:48:29	14:48:29	male	257	{DOWNARROW}	79							0	599078	598844	{DOWNARROW}	234	597719	597378	841	DG0	12	8	236	mask12	0	598828	0	598628	eqm10_NoEyeNmodel1_dir	90	H	gazeCOD	GazeCoDxp	1	400	0	598328	9	598228
GazeCoD_1Model_male	9	2	22	<?xml version="1.0"?>\n<Clock xmlns:dt="urn:schemas-microsoft-com:datatypes"><Description dt:dt="string">E-Prime Primary Realtime Clock</Description><StartTime><Timestamp dt:dt="int">0</Timestamp><DateUtc dt:dt="string">2017-05-02T14:48:29Z</DateUtc></StartTime><FrequencyChanges><FrequencyChange><Frequency dt:dt="r8">3312871</Frequency><Timestamp dt:dt="r8">68214398783</Timestamp><Current dt:dt="…	60.002	1	right	-504426520	2017-02-05	16:48:29	14:48:29	male	258	{LEFTARROW}	78							0	600846	600678	{LEFTARROW}	168	599567	599094	973	left8	17	8	237	mask17	0	600661	-1	600461	eqm10_NoEyeNmodel1_dir	90	H	gazeCOD	GazeCoDxp	1	400	0	600162	-5	600062
GazeCoD_1Model_male	9	2	22	<?xml version="1.0"?>\n<Clock xmlns:dt="urn:schemas-microsoft-com:datatypes"><Description dt:dt="string">E-Prime Primary Realtime Clock</Description><StartTime><Timestamp dt:dt="int">0</Timestamp><DateUtc dt:dt="string">2017-05-02T14:48:29Z</DateUtc></StartTime><FrequencyChanges><FrequencyChange><Frequency dt:dt="r8">3312871</Frequency><Timestamp dt:dt="r8">68214398783</Timestamp><Current dt:dt="…	60.002	1	right	-504426520	2017-02-05	16:48:29	14:48:29	male	259	{LEFTARROW}	78							0	602430	602278	{LEFTARROW}	152	601154	600861	793	left8	28	8	238	mask28	0	602261	0	602061	eqm10_NoEyeNmodel1_dir	90	HV	gazeCOD	GazeCoDxp	1	400	0	601761	7	601661
GazeCoD_1Model_male	9	2	22	<?xml version="1.0"?>\n<Clock xmlns:dt="urn:schemas-microsoft-com:datatypes"><Description dt:dt="string">E-Prime Primary Realtime Clock</Description><StartTime><Timestamp dt:dt="int">0</Timestamp><DateUtc dt:dt="string">2017-05-02T14:48:29Z</DateUtc></StartTime><FrequencyChanges><FrequencyChange><Frequency dt:dt="r8">3312871</Frequency><Timestamp dt:dt="r8">68214398783</Timestamp><Current dt:dt="…	60.002	1	right	-504426520	2017-02-05	16:48:29	14:48:29	male	260	{LEFTARROW}	53							0	603998	603844	{LEFTARROW}	154	602720	602444	776	left4,8	26	8	239	mask26	0	603828	0	603628	eqm10_NoEyeNmodel1_dir	90	HV	gazeCOD	GazeCoDxp	1	400	0	603328	8	603228
GazeCoD_1Model_male	9	2	22	<?xml version="1.0"?>\n<Clock xmlns:dt="urn:schemas-microsoft-com:datatypes"><Description dt:dt="string">E-Prime Primary Realtime Clock</Description><StartTime><Timestamp dt:dt="int">0</Timestamp><DateUtc dt:dt="string">2017-05-02T14:48:29Z</DateUtc></StartTime><FrequencyChanges><FrequencyChange><Frequency dt:dt="r8">3312871</Frequency><Timestamp dt:dt="r8">68214398783</Timestamp><Current dt:dt="…	60.002	1	right	-504426520	2017-02-05	16:48:29	14:48:29	male	261	{RIGHTARROW}	77							0	605838	605611	{RIGHTARROW}	227	604492	604011	981	right8	22	8	240	mask22	0	605594	0	605394	eqm10_NoEyeNmodel1_dir	90	H	gazeCOD	GazeCoDxp	1	400	0	605094	2	604994
GazeCoD_1Model_male	9	2	22	<?xml version="1.0"?>\n<Clock xmlns:dt="urn:schemas-microsoft-com:datatypes"><Description dt:dt="string">E-Prime Primary Realtime Clock</Description><StartTime><Timestamp dt:dt="int">0</Timestamp><DateUtc dt:dt="string">2017-05-02T14:48:29Z</DateUtc></StartTime><FrequencyChanges><FrequencyChange><Frequency dt:dt="r8">3312871</Frequency><Timestamp dt:dt="r8">68214398783</Timestamp><Current dt:dt="…	60.002	1	right	-504426520	2017-02-05	16:48:29	14:48:29	male	262	{RIGHTARROW}	42							0	607470	607328	{RIGHTARROW}	142	606209	605861	848	right4,8	20	8	241	mask20	0	607311	0	607111	eqm10_NoEyeNmodel1_dir	90	H	gazeCOD	GazeCoDxp	1	400	0	606811	2	606711
GazeCoD_1Model_male	9	2	22	<?xml version="1.0"?>\n<Clock xmlns:dt="urn:schemas-microsoft-com:datatypes"><Description dt:dt="string">E-Prime Primary Realtime Clock</Description><StartTime><Timestamp dt:dt="int">0</Timestamp><DateUtc dt:dt="string">2017-05-02T14:48:29Z</DateUtc></StartTime><FrequencyChanges><FrequencyChange><Frequency dt:dt="r8">3312871</Frequency><Timestamp dt:dt="r8">68214398783</Timestamp><Current dt:dt="…	60.002	1	right	-504426520	2017-02-05	16:48:29	14:48:29	male	263	{RIGHTARROW}	40							0	609118	608877	{RIGHTARROW}	240	607758	607494	764	right6,4	10	8	242	mask10	0	608861	0	608661	eqm10_NoEyeNmodel1_dir	0	V	gazeCOD	GazeCoDxp	1	400	0	608361	3	608261
GazeCoD_1Model_male	9	2	22	<?xml version="1.0"?>\n<Clock xmlns:dt="urn:schemas-microsoft-com:datatypes"><Description dt:dt="string">E-Prime Primary Realtime Clock</Description><StartTime><Timestamp dt:dt="int">0</Timestamp><DateUtc dt:dt="string">2017-05-02T14:48:29Z</DateUtc></StartTime><FrequencyChanges><FrequencyChange><Frequency dt:dt="r8">3312871</Frequency><Timestamp dt:dt="r8">68214398783</Timestamp><Current dt:dt="…	60.002	1	right	-504426520	2017-02-05	16:48:29	14:48:29	male	264	{RIGHTARROW}	44							0	610629	610527	{DOWNARROW}	102	609416	609127	789	right3,2	8	8	243	mask8	0	610511	0	610311	eqm10_NoEyeNmodel1_dir	0	V	gazeCOD	GazeCoDxp	0	400	0	610011	-5	609911
GazeCoD_1Model_male	9	2	22	<?xml version="1.0"?>\n<Clock xmlns:dt="urn:schemas-microsoft-com:datatypes"><Description dt:dt="string">E-Prime Primary Realtime Clock</Description><StartTime><Timestamp dt:dt="int">0</Timestamp><DateUtc dt:dt="string">2017-05-02T14:48:29Z</DateUtc></StartTime><FrequencyChanges><FrequencyChange><Frequency dt:dt="r8">3312871</Frequency><Timestamp dt:dt="r8">68214398783</Timestamp><Current dt:dt="…	60.002	1	right	-504426520	2017-02-05	16:48:29	14:48:29	male	265	{DOWNARROW}	79							0	612301	612211	{DOWNARROW}	90	611098	610644	954	DG0	1	8	244	mask1	0	612194	0	611994	eqm10_NoEyeNmodel1_dir	0	V	gazeCOD	GazeCoDxp	1	400	0	611694	-4	611594
GazeCoD_1Model_male	9	2	22	<?xml version="1.0"?>\n<Clock xmlns:dt="urn:schemas-microsoft-com:datatypes"><Description dt:dt="string">E-Prime Primary Realtime Clock</Description><StartTime><Timestamp dt:dt="int">0</Timestamp><DateUtc dt:dt="string">2017-05-02T14:48:29Z</DateUtc></StartTime><FrequencyChanges><FrequencyChange><Frequency dt:dt="r8">3312871</Frequency><Timestamp dt:dt="r8">68214398783</Timestamp><Current dt:dt="…	60.002	1	right	-504426520	2017-02-05	16:48:29	14:48:29	male	266	{RIGHTARROW}	42							0	613917	613761	{RIGHTARROW}	156	612640	612311	829	right4,8	31	8	245	mask31	0	613744	0	613544	eqm10_NoEyeNmodel1_dir	90	HV	gazeCOD	GazeCoDxp	1	400	0	613244	4	613144
GazeCoD_1Model_male	9	2	22	<?xml version="1.0"?>\n<Clock xmlns:dt="urn:schemas-microsoft-com:datatypes"><Description dt:dt="string">E-Prime Primary Realtime Clock</Description><StartTime><Timestamp dt:dt="int">0</Timestamp><DateUtc dt:dt="string">2017-05-02T14:48:29Z</DateUtc></StartTime><FrequencyChanges><FrequencyChange><Frequency dt:dt="r8">3312871</Frequency><Timestamp dt:dt="r8">68214398783</Timestamp><Current dt:dt="…	60.002	1	right	-504426520	2017-02-05	16:48:29	14:48:29	male	267	{RIGHTARROW}	44							0	615773	615527	{RIGHTARROW}	246	614403	613927	976	right3,2	30	8	246	mask30	0	615511	0	615311	eqm10_NoEyeNmodel1_dir	90	HV	gazeCOD	GazeCoDxp	1	400	0	615011	8	614911
GazeCoD_1Model_male	9	2	22	<?xml version="1.0"?>\n<Clock xmlns:dt="urn:schemas-microsoft-com:datatypes"><Description dt:dt="string">E-Prime Primary Realtime Clock</Description><StartTime><Timestamp dt:dt="int">0</Timestamp><DateUtc dt:dt="string">2017-05-02T14:48:29Z</DateUtc></StartTime><FrequencyChanges><FrequencyChange><Frequency dt:dt="r8">3312871</Frequency><Timestamp dt:dt="r8">68214398783</Timestamp><Current dt:dt="…	60.002	1	right	-504426520	2017-02-05	16:48:29	14:48:29	male	268	{LEFTARROW}	51							0	617461	617294	{LEFTARROW}	167	616167	615794	873	left3,2	25	8	247	mask25	0	617277	0	617077	eqm10_NoEyeNmodel1_dir	90	HV	gazeCOD	GazeCoDxp	1	400	0	616777	10	616677
GazeCoD_1Model_male	9	2	22	<?xml version="1.0"?>\n<Clock xmlns:dt="urn:schemas-microsoft-com:datatypes"><Description dt:dt="string">E-Prime Primary Realtime Clock</Description><StartTime><Timestamp dt:dt="int">0</Timestamp><DateUtc dt:dt="string">2017-05-02T14:48:29Z</DateUtc></StartTime><FrequencyChanges><FrequencyChange><Frequency dt:dt="r8">3312871</Frequency><Timestamp dt:dt="r8">68214398783</Timestamp><Current dt:dt="…	60.002	1	right	-504426520	2017-02-05	16:48:29	14:48:29	male	269	{LEFTARROW}	49							0	619189	618944	{DOWNARROW}	245	617817	617477	840	left1,6	13	8	248	mask13	0	618927	0	618727	eqm10_NoEyeNmodel1_dir	90	H	gazeCOD	GazeCoDxp	0	400	0	618427	10	618327
GazeCoD_1Model_male	9	2	22	<?xml version="1.0"?>\n<Clock xmlns:dt="urn:schemas-microsoft-com:datatypes"><Description dt:dt="string">E-Prime Primary Realtime Clock</Description><StartTime><Timestamp dt:dt="int">0</Timestamp><DateUtc dt:dt="string">2017-05-02T14:48:29Z</DateUtc></StartTime><FrequencyChanges><FrequencyChange><Frequency dt:dt="r8">3312871</Frequency><Timestamp dt:dt="r8">68214398783</Timestamp><Current dt:dt="…	60.002	1	right	-504426520	2017-02-05	16:48:29	14:48:29	male	270	{RIGHTARROW}	40							0	620861	620710	{DOWNARROW}	151	619591	619210	881	right6,4	21	8	249	mask21	0	620694	0	620494	eqm10_NoEyeNmodel1_dir	90	H	gazeCOD	GazeCoDxp	0	400	0	620194	3	620094
GazeCoD_1Model_male	9	2	22	<?xml version="1.0"?>\n<Clock xmlns:dt="urn:schemas-microsoft-com:datatypes"><Description dt:dt="string">E-Prime Primary Realtime Clock</Description><StartTime><Timestamp dt:dt="int">0</Timestamp><DateUtc dt:dt="string">2017-05-02T14:48:29Z</DateUtc></StartTime><FrequencyChanges><FrequencyChange><Frequency dt:dt="r8">3312871</Frequency><Timestamp dt:dt="r8">68214398783</Timestamp><Current dt:dt="…	60.002	1	right	-504426520	2017-02-05	16:48:29	14:48:29	male	271	{RIGHTARROW}	42							0	622565	622410	{RIGHTARROW}	155	621296	620877	919	right4,8	9	8	250	mask9	0	622394	0	622194	eqm10_NoEyeNmodel1_dir	0	V	gazeCOD	GazeCoDxp	1	400	0	621894	-2	621794
GazeCoD_1Model_male	9	2	22	<?xml version="1.0"?>\n<Clock xmlns:dt="urn:schemas-microsoft-com:datatypes"><Description dt:dt="string">E-Prime Primary Realtime Clock</Description><StartTime><Timestamp dt:dt="int">0</Timestamp><DateUtc dt:dt="string">2017-05-02T14:48:29Z</DateUtc></StartTime><FrequencyChanges><FrequencyChange><Frequency dt:dt="r8">3312871</Frequency><Timestamp dt:dt="r8">68214398783</Timestamp><Current dt:dt="…	60.002	1	right	-504426520	2017-02-05	16:48:29	14:48:29	male	272	{RIGHTARROW}	46							0	624125	623960	{RIGHTARROW}	165	622837	622577	760	right1,6	18	8	251	mask18	0	623944	0	623744	eqm10_NoEyeNmodel1_dir	90	H	gazeCOD	GazeCoDxp	1	400	0	623444	7	623344
GazeCoD_1Model_male	9	2	22	<?xml version="1.0"?>\n<Clock xmlns:dt="urn:schemas-microsoft-com:datatypes"><Description dt:dt="string">E-Prime Primary Realtime Clock</Description><StartTime><Timestamp dt:dt="int">0</Timestamp><DateUtc dt:dt="string">2017-05-02T14:48:29Z</DateUtc></StartTime><FrequencyChanges><FrequencyChange><Frequency dt:dt="r8">3312871</Frequency><Timestamp dt:dt="r8">68214398783</Timestamp><Current dt:dt="…	60.002	1	right	-504426520	2017-02-05	16:48:29	14:48:29	male	273	{DOWNARROW}	79							0	625813	625644	{RIGHTARROW}	169	624517	624144	873	DG0	23	8	252	mask23	0	625627	0	625427	eqm10_NoEyeNmodel1_dir	90	HV	gazeCOD	GazeCoDxp	0	400	0	625127	10	625027
GazeCoD_1Model_male	9	2	22	<?xml version="1.0"?>\n<Clock xmlns:dt="urn:schemas-microsoft-com:datatypes"><Description dt:dt="string">E-Prime Primary Realtime Clock</Description><StartTime><Timestamp dt:dt="int">0</Timestamp><DateUtc dt:dt="string">2017-05-02T14:48:29Z</DateUtc></StartTime><FrequencyChanges><FrequencyChange><Frequency dt:dt="r8">3312871</Frequency><Timestamp dt:dt="r8">68214398783</Timestamp><Current dt:dt="…	60.002	1	right	-504426520	2017-02-05	16:48:29	14:48:29	male	274	{RIGHTARROW}	77							0	627661	627344	{RIGHTARROW}	317	626221	625827	894	right8	33	8	253	mask33	0	627327	0	627127	eqm10_NoEyeNmodel1_dir	90	HV	gazeCOD	GazeCoDxp	1	400	0	626827	6	626727
GazeCoD_1Model_male	9	2	22	<?xml version="1.0"?>\n<Clock xmlns:dt="urn:schemas-microsoft-com:datatypes"><Description dt:dt="string">E-Prime Primary Realtime Clock</Description><StartTime><Timestamp dt:dt="int">0</Timestamp><DateUtc dt:dt="string">2017-05-02T14:48:29Z</DateUtc></StartTime><FrequencyChanges><FrequencyChange><Frequency dt:dt="r8">3312871</Frequency><Timestamp dt:dt="r8">68214398783</Timestamp><Current dt:dt="…	60.002	1	right	-504426520	2017-02-05	16:48:29	14:48:29	male	275	{LEFTARROW}	49							0	629301	628877	{RIGHTARROW}	424	627998	627677	821	left1,6	24	8	254	mask24	0	628860	0	628660	eqm10_NoEyeNmodel1_dir	90	HV	gazeCOD	GazeCoDxp	0	400	0	628360	-238	628260
GazeCoD_1Model_male	9	2	22	<?xml version="1.0"?>\n<Clock xmlns:dt="urn:schemas-microsoft-com:datatypes"><Description dt:dt="string">E-Prime Primary Realtime Clock</Description><StartTime><Timestamp dt:dt="int">0</Timestamp><DateUtc dt:dt="string">2017-05-02T14:48:29Z</DateUtc></StartTime><FrequencyChanges><FrequencyChange><Frequency dt:dt="r8">3312871</Frequency><Timestamp dt:dt="r8">68214398783</Timestamp><Current dt:dt="…	60.002	1	right	-504426520	2017-02-05	16:48:29	14:48:29	male	276	{LEFTARROW}	78							0	630837	630710	{LEFTARROW}	127	629591	629310	781	left8	6	8	255	mask6	0	630693	0	630493	eqm10_NoEyeNmodel1_dir	0	V	gazeCOD	GazeCoDxp	1	400	0	630193	2	630093
GazeCoD_1Model_male	9	2	22	<?xml version="1.0"?>\n<Clock xmlns:dt="urn:schemas-microsoft-com:datatypes"><Description dt:dt="string">E-Prime Primary Realtime Clock</Description><StartTime><Timestamp dt:dt="int">0</Timestamp><DateUtc dt:dt="string">2017-05-02T14:48:29Z</DateUtc></StartTime><FrequencyChanges><FrequencyChange><Frequency dt:dt="r8">3312871</Frequency><Timestamp dt:dt="r8">68214398783</Timestamp><Current dt:dt="…	60.002	1	right	-504426520	2017-02-05	16:48:29	14:48:29	male	277	{LEFTARROW}	51							0	632573	632443	{LEFTARROW}	130	631317	630860	957	left3,2	14	8	256	mask14	0	632427	0	632227	eqm10_NoEyeNmodel1_dir	90	H	gazeCOD	GazeCoDxp	1	400	0	631927	10	631827
GazeCoD_1Model_male	9	2	22	<?xml version="1.0"?>\n<Clock xmlns:dt="urn:schemas-microsoft-com:datatypes"><Description dt:dt="string">E-Prime Primary Realtime Clock</Description><StartTime><Timestamp dt:dt="int">0</Timestamp><DateUtc dt:dt="string">2017-05-02T14:48:29Z</DateUtc></StartTime><FrequencyChanges><FrequencyChange><Frequency dt:dt="r8">3312871</Frequency><Timestamp dt:dt="r8">68214398783</Timestamp><Current dt:dt="…	60.002	1	right	-504426520	2017-02-05	16:48:29	14:48:29	male	278	{RIGHTARROW}	46							0	634077	633993	{DOWNARROW}	84	632869	632593	776	right1,6	7	8	257	mask7	0	633977	0	633777	eqm10_NoEyeNmodel1_dir	0	V	gazeCOD	GazeCoDxp	0	400	0	633477	8	633377
GazeCoD_1Model_male	9	2	22	<?xml version="1.0"?>\n<Clock xmlns:dt="urn:schemas-microsoft-com:datatypes"><Description dt:dt="string">E-Prime Primary Realtime Clock</Description><StartTime><Timestamp dt:dt="int">0</Timestamp><DateUtc dt:dt="string">2017-05-02T14:48:29Z</DateUtc></StartTime><FrequencyChanges><FrequencyChange><Frequency dt:dt="r8">3312871</Frequency><Timestamp dt:dt="r8">68214398783</Timestamp><Current dt:dt="…	60.002	1	right	-504426520	2017-02-05	16:48:29	14:48:29	male	279	{LEFTARROW}	55							0	635533	635477	{LEFTARROW}	56	634354	634093	761	left6,4	5	8	258	mask5	0	635460	0	635260	eqm10_NoEyeNmodel1_dir	0	V	gazeCOD	GazeCoDxp	1	400	0	634960	6	634860
GazeCoD_1Model_male	9	2	22	<?xml version="1.0"?>\n<Clock xmlns:dt="urn:schemas-microsoft-com:datatypes"><Description dt:dt="string">E-Prime Primary Realtime Clock</Description><StartTime><Timestamp dt:dt="int">0</Timestamp><DateUtc dt:dt="string">2017-05-02T14:48:29Z</DateUtc></StartTime><FrequencyChanges><FrequencyChange><Frequency dt:dt="r8">3312871</Frequency><Timestamp dt:dt="r8">68214398783</Timestamp><Current dt:dt="…	60.002	1	right	-504426520	2017-02-05	16:48:29	14:48:29	male	280	{RIGHTARROW}	77							0	637173	637060	{RIGHTARROW}	112	635943	635543	900	right8	11	8	259	mask11	0	637043	0	636843	eqm10_NoEyeNmodel1_dir	0	V	gazeCOD	GazeCoDxp	1	400	0	636543	0	636443
GazeCoD_1Model_male	9	2	22	<?xml version="1.0"?>\n<Clock xmlns:dt="urn:schemas-microsoft-com:datatypes"><Description dt:dt="string">E-Prime Primary Realtime Clock</Description><StartTime><Timestamp dt:dt="int">0</Timestamp><DateUtc dt:dt="string">2017-05-02T14:48:29Z</DateUtc></StartTime><FrequencyChanges><FrequencyChange><Frequency dt:dt="r8">3312871</Frequency><Timestamp dt:dt="r8">68214398783</Timestamp><Current dt:dt="…	60.002	1	right	-504426520	2017-02-05	16:48:29	14:48:29	male	281	{LEFTARROW}	53							0	638765	638660	{LEFTARROW}	104	637536	637193	843	left4,8	15	8	260	mask15	0	638643	0	638443	eqm10_NoEyeNmodel1_dir	90	H	gazeCOD	GazeCoDxp	1	400	0	638143	7	638043
GazeCoD_1Model_male	9	2	22	<?xml version="1.0"?>\n<Clock xmlns:dt="urn:schemas-microsoft-com:datatypes"><Description dt:dt="string">E-Prime Primary Realtime Clock</Description><StartTime><Timestamp dt:dt="int">0</Timestamp><DateUtc dt:dt="string">2017-05-02T14:48:29Z</DateUtc></StartTime><FrequencyChanges><FrequencyChange><Frequency dt:dt="r8">3312871</Frequency><Timestamp dt:dt="r8">68214398783</Timestamp><Current dt:dt="…	60.002	1	right	-504426520	2017-02-05	16:48:29	14:48:29	male	282	{RIGHTARROW}	46							0	640468	640310	{DOWNARROW}	158	639193	638776	917	right1,6	29	8	261	mask29	0	640293	0	640093	eqm10_NoEyeNmodel1_dir	90	HV	gazeCOD	GazeCoDxp	0	400	0	639793	0	639693
GazeCoD_1Model_male	9	2	22	<?xml version="1.0"?>\n<Clock xmlns:dt="urn:schemas-microsoft-com:datatypes"><Description dt:dt="string">E-Prime Primary Realtime Clock</Description><StartTime><Timestamp dt:dt="int">0</Timestamp><DateUtc dt:dt="string">2017-05-02T14:48:29Z</DateUtc></StartTime><FrequencyChanges><FrequencyChange><Frequency dt:dt="r8">3312871</Frequency><Timestamp dt:dt="r8">68214398783</Timestamp><Current dt:dt="…	60.002	1	right	-504426520	2017-02-05	16:48:29	14:48:29	male	283	{LEFTARROW}	55							0	642108	642076	{LEFTARROW}	32	640958	640493	965	left6,4	27	8	262	mask27	0	642060	0	641860	eqm10_NoEyeNmodel1_dir	90	HV	gazeCOD	GazeCoDxp	1	400	0	641560	2	641460
GazeCoD_1Model_male	9	2	22	<?xml version="1.0"?>\n<Clock xmlns:dt="urn:schemas-microsoft-com:datatypes"><Description dt:dt="string">E-Prime Primary Realtime Clock</Description><StartTime><Timestamp dt:dt="int">0</Timestamp><DateUtc dt:dt="string">2017-05-02T14:48:29Z</DateUtc></StartTime><FrequencyChanges><FrequencyChange><Frequency dt:dt="r8">3312871</Frequency><Timestamp dt:dt="r8">68214398783</Timestamp><Current dt:dt="…	60.002	1	right	-504426520	2017-02-05	16:48:29	14:48:29	male	284	{RIGHTARROW}	40							0	643828	643710	{RIGHTARROW}	118	642598	642126	972	right6,4	32	8	263	mask32	0	643693	0	643493	eqm10_NoEyeNmodel1_dir	90	HV	gazeCOD	GazeCoDxp	1	400	0	643193	-5	643093
GazeCoD_1Model_male	9	2	22	<?xml version="1.0"?>\n<Clock xmlns:dt="urn:schemas-microsoft-com:datatypes"><Description dt:dt="string">E-Prime Primary Realtime Clock</Description><StartTime><Timestamp dt:dt="int">0</Timestamp><DateUtc dt:dt="string">2017-05-02T14:48:29Z</DateUtc></StartTime><FrequencyChanges><FrequencyChange><Frequency dt:dt="r8">3312871</Frequency><Timestamp dt:dt="r8">68214398783</Timestamp><Current dt:dt="…	60.002	1	right	-504426520	2017-02-05	16:48:29	14:48:29	male	285	{LEFTARROW}	49							0	645580	645276	{LEFTARROW}	304	644159	643843	816	left1,6	2	8	264	mask2	0	645260	0	645060	eqm10_NoEyeNmodel1_dir	0	V	gazeCOD	GazeCoDxp	1	400	0	644760	1	644660
GazeCoD_1Model_male	9	2	22	<?xml version="1.0"?>\n<Clock xmlns:dt="urn:schemas-microsoft-com:datatypes"><Description dt:dt="string">E-Prime Primary Realtime Clock</Description><StartTime><Timestamp dt:dt="int">0</Timestamp><DateUtc dt:dt="string">2017-05-02T14:48:29Z</DateUtc></StartTime><FrequencyChanges><FrequencyChange><Frequency dt:dt="r8">3312871</Frequency><Timestamp dt:dt="r8">68214398783</Timestamp><Current dt:dt="…	60.002	1	right	-504426520	2017-02-05	16:48:29	14:48:29	male	286	{LEFTARROW}	55							0	647076	646976	{LEFTARROW}	100	645850	645593	757	left6,4	5	9	265	mask5	0	646960	0	646760	eqm10_NoEyeNmodel1_dir	0	V	gazeCOD	GazeCoDxp	1	400	0	646460	10	646360
GazeCoD_1Model_male	9	2	22	<?xml version="1.0"?>\n<Clock xmlns:dt="urn:schemas-microsoft-com:datatypes"><Description dt:dt="string">E-Prime Primary Realtime Clock</Description><StartTime><Timestamp dt:dt="int">0</Timestamp><DateUtc dt:dt="string">2017-05-02T14:48:29Z</DateUtc></StartTime><FrequencyChanges><FrequencyChange><Frequency dt:dt="r8">3312871</Frequency><Timestamp dt:dt="r8">68214398783</Timestamp><Current dt:dt="…	60.002	1	right	-504426520	2017-02-05	16:48:29	14:48:29	male	287	{RIGHTARROW}	42							0	649060	648460	{DOWNARROW}	600	647347	647093	754	right4,8	9	9	266	mask9	0	648443	0	648243	eqm10_NoEyeNmodel1_dir	0	V	gazeCOD	GazeCoDxp	0	400	0	647943	-4	647843
GazeCoD_1Model_male	9	2	22	<?xml version="1.0"?>\n<Clock xmlns:dt="urn:schemas-microsoft-com:datatypes"><Description dt:dt="string">E-Prime Primary Realtime Clock</Description><StartTime><Timestamp dt:dt="int">0</Timestamp><DateUtc dt:dt="string">2017-05-02T14:48:29Z</DateUtc></StartTime><FrequencyChanges><FrequencyChange><Frequency dt:dt="r8">3312871</Frequency><Timestamp dt:dt="r8">68214398783</Timestamp><Current dt:dt="…	60.002	1	right	-504426520	2017-02-05	16:48:29	14:48:29	male	288	{RIGHTARROW}	44							0	650828	650576	{RIGHTARROW}	252	649458	649076	882	right3,2	19	9	267	mask19	0	650559	0	650359	eqm10_NoEyeNmodel1_dir	90	H	gazeCOD	GazeCoDxp	1	400	0	650059	1	649959
GazeCoD_1Model_male	9	2	22	<?xml version="1.0"?>\n<Clock xmlns:dt="urn:schemas-microsoft-com:datatypes"><Description dt:dt="string">E-Prime Primary Realtime Clock</Description><StartTime><Timestamp dt:dt="int">0</Timestamp><DateUtc dt:dt="string">2017-05-02T14:48:29Z</DateUtc></StartTime><FrequencyChanges><FrequencyChange><Frequency dt:dt="r8">3312871</Frequency><Timestamp dt:dt="r8">68214398783</Timestamp><Current dt:dt="…	60.002	1	right	-504426520	2017-02-05	16:48:29	14:48:29	male	289	{RIGHTARROW}	44							0	652604	652409	{DOWNARROW}	195	651296	650843	953	right3,2	30	9	268	mask30	0	652393	0	652193	eqm10_NoEyeNmodel1_dir	90	HV	gazeCOD	GazeCoDxp	0	400	0	651893	-3	651793
GazeCoD_1Model_male	9	2	22	<?xml version="1.0"?>\n<Clock xmlns:dt="urn:schemas-microsoft-com:datatypes"><Description dt:dt="string">E-Prime Primary Realtime Clock</Description><StartTime><Timestamp dt:dt="int">0</Timestamp><DateUtc dt:dt="string">2017-05-02T14:48:29Z</DateUtc></StartTime><FrequencyChanges><FrequencyChange><Frequency dt:dt="r8">3312871</Frequency><Timestamp dt:dt="r8">68214398783</Timestamp><Current dt:dt="…	60.002	1	right	-504426520	2017-02-05	16:48:29	14:48:29	male	290	{LEFTARROW}	53							0	654372	654109	{LEFTARROW}	263	652989	652626	863	left4,8	26	9	269	mask26	0	654093	0	653893	eqm10_NoEyeNmodel1_dir	90	HV	gazeCOD	GazeCoDxp	1	400	0	653593	4	653493
GazeCoD_1Model_male	9	2	22	<?xml version="1.0"?>\n<Clock xmlns:dt="urn:schemas-microsoft-com:datatypes"><Description dt:dt="string">E-Prime Primary Realtime Clock</Description><StartTime><Timestamp dt:dt="int">0</Timestamp><DateUtc dt:dt="string">2017-05-02T14:48:29Z</DateUtc></StartTime><FrequencyChanges><FrequencyChange><Frequency dt:dt="r8">3312871</Frequency><Timestamp dt:dt="r8">68214398783</Timestamp><Current dt:dt="…	60.002	1	right	-504426520	2017-02-05	16:48:29	14:48:29	male	291	{RIGHTARROW}	46							0	656396	655909	{DOWNARROW}	487	654798	654393	905	right1,6	7	9	270	mask7	0	655893	0	655693	eqm10_NoEyeNmodel1_dir	0	V	gazeCOD	GazeCoDxp	0	400	0	655393	-5	655293
GazeCoD_1Model_male	9	2	22	<?xml version="1.0"?>\n<Clock xmlns:dt="urn:schemas-microsoft-com:datatypes"><Description dt:dt="string">E-Prime Primary Realtime Clock</Description><StartTime><Timestamp dt:dt="int">0</Timestamp><DateUtc dt:dt="string">2017-05-02T14:48:29Z</DateUtc></StartTime><FrequencyChanges><FrequencyChange><Frequency dt:dt="r8">3312871</Frequency><Timestamp dt:dt="r8">68214398783</Timestamp><Current dt:dt="…	60.002	1	right	-504426520	2017-02-05	16:48:29	14:48:29	male	292	{RIGHTARROW}	42							0	658236	658009	{DOWNARROW}	227	656893	656409	984	right4,8	20	9	271	mask20	0	657993	0	657793	eqm10_NoEyeNmodel1_dir	90	H	gazeCOD	GazeCoDxp	0	400	0	657493	0	657393
GazeCoD_1Model_male	9	2	22	<?xml version="1.0"?>\n<Clock xmlns:dt="urn:schemas-microsoft-com:datatypes"><Description dt:dt="string">E-Prime Primary Realtime Clock</Description><StartTime><Timestamp dt:dt="int">0</Timestamp><DateUtc dt:dt="string">2017-05-02T14:48:29Z</DateUtc></StartTime><FrequencyChanges><FrequencyChange><Frequency dt:dt="r8">3312871</Frequency><Timestamp dt:dt="r8">68214398783</Timestamp><Current dt:dt="…	60.002	1	right	-504426520	2017-02-05	16:48:29	14:48:29	male	293	{DOWNARROW}	79							0	659996	659809	{LEFTARROW}	187	658688	658259	929	DG0	12	9	272	mask12	0	659793	0	659593	eqm10_NoEyeNmodel1_dir	90	H	gazeCOD	GazeCoDxp	0	400	0	659293	5	659193
GazeCoD_1Model_male	9	2	22	<?xml version="1.0"?>\n<Clock xmlns:dt="urn:schemas-microsoft-com:datatypes"><Description dt:dt="string">E-Prime Primary Realtime Clock</Description><StartTime><Timestamp dt:dt="int">0</Timestamp><DateUtc dt:dt="string">2017-05-02T14:48:29Z</DateUtc></StartTime><FrequencyChanges><FrequencyChange><Frequency dt:dt="r8">3312871</Frequency><Timestamp dt:dt="r8">68214398783</Timestamp><Current dt:dt="…	60.002	1	right	-504426520	2017-02-05	16:48:29	14:48:29	male	294	{RIGHTARROW}	42							0	661604	661426	{RIGHTARROW}	178	660301	660009	792	right4,8	31	9	273	mask31	0	661409	0	661209	eqm10_NoEyeNmodel1_dir	90	HV	gazeCOD	GazeCoDxp	1	400	0	660909	8	660809
GazeCoD_1Model_male	9	2	22	<?xml version="1.0"?>\n<Clock xmlns:dt="urn:schemas-microsoft-com:datatypes"><Description dt:dt="string">E-Prime Primary Realtime Clock</Description><StartTime><Timestamp dt:dt="int">0</Timestamp><DateUtc dt:dt="string">2017-05-02T14:48:29Z</DateUtc></StartTime><FrequencyChanges><FrequencyChange><Frequency dt:dt="r8">3312871</Frequency><Timestamp dt:dt="r8">68214398783</Timestamp><Current dt:dt="…	60.002	1	right	-504426520	2017-02-05	16:48:29	14:48:29	male	295	{LEFTARROW}	53							0	663164	663009	{LEFTARROW}	155	661893	661626	767	left4,8	4	9	274	mask4	0	662992	0	662792	eqm10_NoEyeNmodel1_dir	0	V	gazeCOD	GazeCoDxp	1	400	0	662492	-1	662392
GazeCoD_1Model_male	9	2	22	<?xml version="1.0"?>\n<Clock xmlns:dt="urn:schemas-microsoft-com:datatypes"><Description dt:dt="string">E-Prime Primary Realtime Clock</Description><StartTime><Timestamp dt:dt="int">0</Timestamp><DateUtc dt:dt="string">2017-05-02T14:48:29Z</DateUtc></StartTime><FrequencyChanges><FrequencyChange><Frequency dt:dt="r8">3312871</Frequency><Timestamp dt:dt="r8">68214398783</Timestamp><Current dt:dt="…	60.002	1	right	-504426520	2017-02-05	16:48:29	14:48:29	male	296	{RIGHTARROW}	46							0	664972	664592	{DOWNARROW}	380	663468	663176	792	right1,6	29	9	275	mask29	0	664576	0	664376	eqm10_NoEyeNmodel1_dir	90	HV	gazeCOD	GazeCoDxp	0	400	0	664076	8	663976
GazeCoD_1Model_male	9	2	22	<?xml version="1.0"?>\n<Clock xmlns:dt="urn:schemas-microsoft-com:datatypes"><Description dt:dt="string">E-Prime Primary Realtime Clock</Description><StartTime><Timestamp dt:dt="int">0</Timestamp><DateUtc dt:dt="string">2017-05-02T14:48:29Z</DateUtc></StartTime><FrequencyChanges><FrequencyChange><Frequency dt:dt="r8">3312871</Frequency><Timestamp dt:dt="r8">68214398783</Timestamp><Current dt:dt="…	60.002	1	right	-504426520	2017-02-05	16:48:29	14:48:29	male	297	{LEFTARROW}	53							0	672579	672459	{LEFTARROW}	120	671333	670842	991	left4,8	15	9	276	mask15	0	672442	0	672242	eqm10_NoEyeNmodel1_dir	90	H	gazeCOD	GazeCoDxp	1	400	0	671942	9	671842
GazeCoD_1Model_male	9	2	22	<?xml version="1.0"?>\n<Clock xmlns:dt="urn:schemas-microsoft-com:datatypes"><Description dt:dt="string">E-Prime Primary Realtime Clock</Description><StartTime><Timestamp dt:dt="int">0</Timestamp><DateUtc dt:dt="string">2017-05-02T14:48:29Z</DateUtc></StartTime><FrequencyChanges><FrequencyChange><Frequency dt:dt="r8">3312871</Frequency><Timestamp dt:dt="r8">68214398783</Timestamp><Current dt:dt="…	60.002	1	right	-504426520	2017-02-05	16:48:29	14:48:29	male	298	{LEFTARROW}	78							0	674219	674092	{LEFTARROW}	127	672978	672592	886	left8	17	9	277	mask17	0	674075	0	673875	eqm10_NoEyeNmodel1_dir	90	H	gazeCOD	GazeCoDxp	1	400	0	673575	-3	673475
GazeCoD_1Model_male	9	2	22	<?xml version="1.0"?>\n<Clock xmlns:dt="urn:schemas-microsoft-com:datatypes"><Description dt:dt="string">E-Prime Primary Realtime Clock</Description><StartTime><Timestamp dt:dt="int">0</Timestamp><DateUtc dt:dt="string">2017-05-02T14:48:29Z</DateUtc></StartTime><FrequencyChanges><FrequencyChange><Frequency dt:dt="r8">3312871</Frequency><Timestamp dt:dt="r8">68214398783</Timestamp><Current dt:dt="…	60.002	1	right	-504426520	2017-02-05	16:48:29	14:48:29	male	299	{RIGHTARROW}	77							0	675875	675625	{RIGHTARROW}	250	674511	674242	769	right8	22	9	278	mask22	0	675609	0	675409	eqm10_NoEyeNmodel1_dir	90	H	gazeCOD	GazeCoDxp	1	400	0	675109	-2	675009
GazeCoD_1Model_male	9	2	22	<?xml version="1.0"?>\n<Clock xmlns:dt="urn:schemas-microsoft-com:datatypes"><Description dt:dt="string">E-Prime Primary Realtime Clock</Description><StartTime><Timestamp dt:dt="int">0</Timestamp><DateUtc dt:dt="string">2017-05-02T14:48:29Z</DateUtc></StartTime><FrequencyChanges><FrequencyChange><Frequency dt:dt="r8">3312871</Frequency><Timestamp dt:dt="r8">68214398783</Timestamp><Current dt:dt="…	60.002	1	right	-504426520	2017-02-05	16:48:29	14:48:29	male	300	{LEFTARROW}	55							0	677403	677325	{LEFTARROW}	78	676211	675892	819	left6,4	16	9	279	mask16	0	677309	0	677109	eqm10_NoEyeNmodel1_dir	90	H	gazeCOD	GazeCoDxp	1	400	0	676809	-2	676709
GazeCoD_1Model_male	9	2	22	<?xml version="1.0"?>\n<Clock xmlns:dt="urn:schemas-microsoft-com:datatypes"><Description dt:dt="string">E-Prime Primary Realtime Clock</Description><StartTime><Timestamp dt:dt="int">0</Timestamp><DateUtc dt:dt="string">2017-05-02T14:48:29Z</DateUtc></StartTime><FrequencyChanges><FrequencyChange><Frequency dt:dt="r8">3312871</Frequency><Timestamp dt:dt="r8">68214398783</Timestamp><Current dt:dt="…	60.002	1	right	-504426520	2017-02-05	16:48:29	14:48:29	male	301	{LEFTARROW}	51							0	679587	678975	{LEFTARROW}	612	677851	677425	926	left3,2	14	9	280	mask14	0	678959	0	678759	eqm10_NoEyeNmodel1_dir	90	H	gazeCOD	GazeCoDxp	1	400	0	678459	8	678359
GazeCoD_1Model_male	9	2	22	<?xml version="1.0"?>\n<Clock xmlns:dt="urn:schemas-microsoft-com:datatypes"><Description dt:dt="string">E-Prime Primary Realtime Clock</Description><StartTime><Timestamp dt:dt="int">0</Timestamp><DateUtc dt:dt="string">2017-05-02T14:48:29Z</DateUtc></StartTime><FrequencyChanges><FrequencyChange><Frequency dt:dt="r8">3312871</Frequency><Timestamp dt:dt="r8">68214398783</Timestamp><Current dt:dt="…	60.002	1	right	-504426520	2017-02-05	16:48:29	14:48:29	male	302	{DOWNARROW}	79							0	681419	681225	{LEFTARROW}	194	680098	679609	989	DG0	1	9	281	mask1	0	681208	0	681008	eqm10_NoEyeNmodel1_dir	0	V	gazeCOD	GazeCoDxp	0	400	0	680708	10	680608
GazeCoD_1Model_male	9	2	22	<?xml version="1.0"?>\n<Clock xmlns:dt="urn:schemas-microsoft-com:datatypes"><Description dt:dt="string">E-Prime Primary Realtime Clock</Description><StartTime><Timestamp dt:dt="int">0</Timestamp><DateUtc dt:dt="string">2017-05-02T14:48:29Z</DateUtc></StartTime><FrequencyChanges><FrequencyChange><Frequency dt:dt="r8">3312871</Frequency><Timestamp dt:dt="r8">68214398783</Timestamp><Current dt:dt="…	60.002	1	right	-504426520	2017-02-05	16:48:29	14:48:29	male	303	{RIGHTARROW}	77							0	682963	682825	{RIGHTARROW}	138	681700	681442	758	right8	11	9	282	mask11	0	682808	0	682608	eqm10_NoEyeNmodel1_dir	0	V	gazeCOD	GazeCoDxp	1	400	0	682308	8	682208
GazeCoD_1Model_male	9	2	22	<?xml version="1.0"?>\n<Clock xmlns:dt="urn:schemas-microsoft-com:datatypes"><Description dt:dt="string">E-Prime Primary Realtime Clock</Description><StartTime><Timestamp dt:dt="int">0</Timestamp><DateUtc dt:dt="string">2017-05-02T14:48:29Z</DateUtc></StartTime><FrequencyChanges><FrequencyChange><Frequency dt:dt="r8">3312871</Frequency><Timestamp dt:dt="r8">68214398783</Timestamp><Current dt:dt="…	60.002	1	right	-504426520	2017-02-05	16:48:29	14:48:29	male	304	{RIGHTARROW}	40							0	684699	684475	{RIGHTARROW}	224	683364	682975	889	right6,4	21	9	283	mask21	0	684458	-1	684258	eqm10_NoEyeNmodel1_dir	90	H	gazeCOD	GazeCoDxp	1	400	0	683959	-5	683859
GazeCoD_1Model_male	9	2	22	<?xml version="1.0"?>\n<Clock xmlns:dt="urn:schemas-microsoft-com:datatypes"><Description dt:dt="string">E-Prime Primary Realtime Clock</Description><StartTime><Timestamp dt:dt="int">0</Timestamp><DateUtc dt:dt="string">2017-05-02T14:48:29Z</DateUtc></StartTime><FrequencyChanges><FrequencyChange><Frequency dt:dt="r8">3312871</Frequency><Timestamp dt:dt="r8">68214398783</Timestamp><Current dt:dt="…	60.002	1	right	-504426520	2017-02-05	16:48:29	14:48:29	male	305	{RIGHTARROW}	46							0	686499	686258	{RIGHTARROW}	241	685142	684708	934	right1,6	18	9	284	mask18	0	686242	0	686042	eqm10_NoEyeNmodel1_dir	90	H	gazeCOD	GazeCoDxp	1	400	0	685742	0	685642
GazeCoD_1Model_male	9	2	22	<?xml version="1.0"?>\n<Clock xmlns:dt="urn:schemas-microsoft-com:datatypes"><Description dt:dt="string">E-Prime Primary Realtime Clock</Description><StartTime><Timestamp dt:dt="int">0</Timestamp><DateUtc dt:dt="string">2017-05-02T14:48:29Z</DateUtc></StartTime><FrequencyChanges><FrequencyChange><Frequency dt:dt="r8">3312871</Frequency><Timestamp dt:dt="r8">68214398783</Timestamp><Current dt:dt="…	60.002	1	right	-504426520	2017-02-05	16:48:29	14:48:29	male	306	{RIGHTARROW}	40							0	688315	688075	{DOWNARROW}	240	686956	686508	948	right6,4	10	9	285	mask10	0	688058	0	687858	eqm10_NoEyeNmodel1_dir	0	V	gazeCOD	GazeCoDxp	0	400	0	687558	2	687458
GazeCoD_1Model_male	9	2	22	<?xml version="1.0"?>\n<Clock xmlns:dt="urn:schemas-microsoft-com:datatypes"><Description dt:dt="string">E-Prime Primary Realtime Clock</Description><StartTime><Timestamp dt:dt="int">0</Timestamp><DateUtc dt:dt="string">2017-05-02T14:48:29Z</DateUtc></StartTime><FrequencyChanges><FrequencyChange><Frequency dt:dt="r8">3312871</Frequency><Timestamp dt:dt="r8">68214398783</Timestamp><Current dt:dt="…	60.002	1	right	-504426520	2017-02-05	16:48:29	14:48:29	male	307	{LEFTARROW}	55							0	689979	689875	{LEFTARROW}	104	688764	688325	939	left6,4	27	9	286	mask27	0	689858	-1	689658	eqm10_NoEyeNmodel1_dir	90	HV	gazeCOD	GazeCoDxp	1	400	0	689359	-5	689259
GazeCoD_1Model_male	9	2	22	<?xml version="1.0"?>\n<Clock xmlns:dt="urn:schemas-microsoft-com:datatypes"><Description dt:dt="string">E-Prime Primary Realtime Clock</Description><StartTime><Timestamp dt:dt="int">0</Timestamp><DateUtc dt:dt="string">2017-05-02T14:48:29Z</DateUtc></StartTime><FrequencyChanges><FrequencyChange><Frequency dt:dt="r8">3312871</Frequency><Timestamp dt:dt="r8">68214398783</Timestamp><Current dt:dt="…	60.002	1	right	-504426520	2017-02-05	16:48:29	14:48:29	male	308	{RIGHTARROW}	40							0	691587	691458	{RIGHTARROW}	129	690347	689992	855	right6,4	32	9	287	mask32	0	691441	-1	691241	eqm10_NoEyeNmodel1_dir	90	HV	gazeCOD	GazeCoDxp	1	400	0	690942	-5	690842
GazeCoD_1Model_male	9	2	22	<?xml version="1.0"?>\n<Clock xmlns:dt="urn:schemas-microsoft-com:datatypes"><Description dt:dt="string">E-Prime Primary Realtime Clock</Description><StartTime><Timestamp dt:dt="int">0</Timestamp><DateUtc dt:dt="string">2017-05-02T14:48:29Z</DateUtc></StartTime><FrequencyChanges><FrequencyChange><Frequency dt:dt="r8">3312871</Frequency><Timestamp dt:dt="r8">68214398783</Timestamp><Current dt:dt="…	60.002	1	right	-504426520	2017-02-05	16:48:29	14:48:29	male	309	{LEFTARROW}	49							0	693323	693208	{DOWNARROW}	115	692085	691608	977	left1,6	24	9	288	mask24	0	693191	0	692991	eqm10_NoEyeNmodel1_dir	90	HV	gazeCOD	GazeCoDxp	0	400	0	692691	6	692591
GazeCoD_1Model_male	9	2	22	<?xml version="1.0"?>\n<Clock xmlns:dt="urn:schemas-microsoft-com:datatypes"><Description dt:dt="string">E-Prime Primary Realtime Clock</Description><StartTime><Timestamp dt:dt="int">0</Timestamp><DateUtc dt:dt="string">2017-05-02T14:48:29Z</DateUtc></StartTime><FrequencyChanges><FrequencyChange><Frequency dt:dt="r8">3312871</Frequency><Timestamp dt:dt="r8">68214398783</Timestamp><Current dt:dt="…	60.002	1	right	-504426520	2017-02-05	16:48:29	14:48:29	male	310	{LEFTARROW}	51							0	694875	694741	{LEFTARROW}	134	693625	693341	784	left3,2	3	9	289	mask3	0	694725	0	694525	eqm10_NoEyeNmodel1_dir	0	V	gazeCOD	GazeCoDxp	1	400	0	694225	0	694125
GazeCoD_1Model_male	9	2	22	<?xml version="1.0"?>\n<Clock xmlns:dt="urn:schemas-microsoft-com:datatypes"><Description dt:dt="string">E-Prime Primary Realtime Clock</Description><StartTime><Timestamp dt:dt="int">0</Timestamp><DateUtc dt:dt="string">2017-05-02T14:48:29Z</DateUtc></StartTime><FrequencyChanges><FrequencyChange><Frequency dt:dt="r8">3312871</Frequency><Timestamp dt:dt="r8">68214398783</Timestamp><Current dt:dt="…	60.002	1	right	-504426520	2017-02-05	16:48:29	14:48:29	male	311	{LEFTARROW}	49							0	696563	696375	{LEFTARROW}	188	695253	694891	862	left1,6	13	9	290	mask13	0	696358	0	696158	eqm10_NoEyeNmodel1_dir	90	H	gazeCOD	GazeCoDxp	1	400	0	695858	5	695758
GazeCoD_1Model_male	9	2	22	<?xml version="1.0"?>\n<Clock xmlns:dt="urn:schemas-microsoft-com:datatypes"><Description dt:dt="string">E-Prime Primary Realtime Clock</Description><StartTime><Timestamp dt:dt="int">0</Timestamp><DateUtc dt:dt="string">2017-05-02T14:48:29Z</DateUtc></StartTime><FrequencyChanges><FrequencyChange><Frequency dt:dt="r8">3312871</Frequency><Timestamp dt:dt="r8">68214398783</Timestamp><Current dt:dt="…	60.002	1	right	-504426520	2017-02-05	16:48:29	14:48:29	male	312	{RIGHTARROW}	77							0	698139	697958	{RIGHTARROW}	181	696846	696575	771	right8	33	9	291	mask33	0	697941	0	697741	eqm10_NoEyeNmodel1_dir	90	HV	gazeCOD	GazeCoDxp	1	400	0	697441	-5	697341
GazeCoD_1Model_male	9	2	22	<?xml version="1.0"?>\n<Clock xmlns:dt="urn:schemas-microsoft-com:datatypes"><Description dt:dt="string">E-Prime Primary Realtime Clock</Description><StartTime><Timestamp dt:dt="int">0</Timestamp><DateUtc dt:dt="string">2017-05-02T14:48:29Z</DateUtc></StartTime><FrequencyChanges><FrequencyChange><Frequency dt:dt="r8">3312871</Frequency><Timestamp dt:dt="r8">68214398783</Timestamp><Current dt:dt="…	60.002	1	right	-504426520	2017-02-05	16:48:29	14:48:29	male	313	{LEFTARROW}	78							0	699915	699758	{LEFTARROW}	157	698631	698158	973	left8	6	9	292	mask6	0	699741	0	699541	eqm10_NoEyeNmodel1_dir	0	V	gazeCOD	GazeCoDxp	1	400	0	699241	10	699141
GazeCoD_1Model_male	9	2	22	<?xml version="1.0"?>\n<Clock xmlns:dt="urn:schemas-microsoft-com:datatypes"><Description dt:dt="string">E-Prime Primary Realtime Clock</Description><StartTime><Timestamp dt:dt="int">0</Timestamp><DateUtc dt:dt="string">2017-05-02T14:48:29Z</DateUtc></StartTime><FrequencyChanges><FrequencyChange><Frequency dt:dt="r8">3312871</Frequency><Timestamp dt:dt="r8">68214398783</Timestamp><Current dt:dt="…	60.002	1	right	-504426520	2017-02-05	16:48:29	14:48:29	male	314	{DOWNARROW}	79							0	701555	701308	{LEFTARROW}	246	700192	699925	767	DG0	23	9	293	mask23	0	701291	0	701091	eqm10_NoEyeNmodel1_dir	90	HV	gazeCOD	GazeCoDxp	0	400	0	700791	-1	700691
GazeCoD_1Model_male	9	2	22	<?xml version="1.0"?>\n<Clock xmlns:dt="urn:schemas-microsoft-com:datatypes"><Description dt:dt="string">E-Prime Primary Realtime Clock</Description><StartTime><Timestamp dt:dt="int">0</Timestamp><DateUtc dt:dt="string">2017-05-02T14:48:29Z</DateUtc></StartTime><FrequencyChanges><FrequencyChange><Frequency dt:dt="r8">3312871</Frequency><Timestamp dt:dt="r8">68214398783</Timestamp><Current dt:dt="…	60.002	1	right	-504426520	2017-02-05	16:48:29	14:48:29	male	315	{LEFTARROW}	78							0	703338	703091	{LEFTARROW}	247	701974	701574	900	left8	28	9	294	mask28	0	703074	0	702874	eqm10_NoEyeNmodel1_dir	90	HV	gazeCOD	GazeCoDxp	1	400	0	702574	0	702474
GazeCoD_1Model_male	9	2	22	<?xml version="1.0"?>\n<Clock xmlns:dt="urn:schemas-microsoft-com:datatypes"><Description dt:dt="string">E-Prime Primary Realtime Clock</Description><StartTime><Timestamp dt:dt="int">0</Timestamp><DateUtc dt:dt="string">2017-05-02T14:48:29Z</DateUtc></StartTime><FrequencyChanges><FrequencyChange><Frequency dt:dt="r8">3312871</Frequency><Timestamp dt:dt="r8">68214398783</Timestamp><Current dt:dt="…	60.002	1	right	-504426520	2017-02-05	16:48:29	14:48:29	male	316	{LEFTARROW}	49							0	705002	704758	{DOWNARROW}	244	703632	703358	774	left1,6	2	9	295	mask2	0	704741	0	704541	eqm10_NoEyeNmodel1_dir	0	V	gazeCOD	GazeCoDxp	0	400	0	704241	9	704141
GazeCoD_1Model_male	9	2	22	<?xml version="1.0"?>\n<Clock xmlns:dt="urn:schemas-microsoft-com:datatypes"><Description dt:dt="string">E-Prime Primary Realtime Clock</Description><StartTime><Timestamp dt:dt="int">0</Timestamp><DateUtc dt:dt="string">2017-05-02T14:48:29Z</DateUtc></StartTime><FrequencyChanges><FrequencyChange><Frequency dt:dt="r8">3312871</Frequency><Timestamp dt:dt="r8">68214398783</Timestamp><Current dt:dt="…	60.002	1	right	-504426520	2017-02-05	16:48:29	14:48:29	male	317	{LEFTARROW}	51							0	706826	706608	{LEFTARROW}	218	705489	705024	965	left3,2	25	9	296	mask25	0	706591	0	706391	eqm10_NoEyeNmodel1_dir	90	HV	gazeCOD	GazeCoDxp	1	400	0	706091	2	705991
GazeCoD_1Model_male	9	2	22	<?xml version="1.0"?>\n<Clock xmlns:dt="urn:schemas-microsoft-com:datatypes"><Description dt:dt="string">E-Prime Primary Realtime Clock</Description><StartTime><Timestamp dt:dt="int">0</Timestamp><DateUtc dt:dt="string">2017-05-02T14:48:29Z</DateUtc></StartTime><FrequencyChanges><FrequencyChange><Frequency dt:dt="r8">3312871</Frequency><Timestamp dt:dt="r8">68214398783</Timestamp><Current dt:dt="…	60.002	1	right	-504426520	2017-02-05	16:48:29	14:48:29	male	318	{RIGHTARROW}	44							0	708506	708324	{DOWNARROW}	182	707198	706841	857	right3,2	8	9	297	mask8	0	708308	0	708108	eqm10_NoEyeNmodel1_dir	0	V	gazeCOD	GazeCoDxp	0	400	0	707808	10	707708
GazeCoD_1Model_male	9	2	22	<?xml version="1.0"?>\n<Clock xmlns:dt="urn:schemas-microsoft-com:datatypes"><Description dt:dt="string">E-Prime Primary Realtime Clock</Description><StartTime><Timestamp dt:dt="int">0</Timestamp><DateUtc dt:dt="string">2017-05-02T14:48:29Z</DateUtc></StartTime><FrequencyChanges><FrequencyChange><Frequency dt:dt="r8">3312871</Frequency><Timestamp dt:dt="r8">68214398783</Timestamp><Current dt:dt="…	60.002	1	right	-504426520	2017-02-05	16:48:29	14:48:29	male	319	{RIGHTARROW}	40							0	710186	709941	{RIGHTARROW}	245	708829	708524	805	right6,4	32	10	298	mask32	0	709924	0	709724	eqm10_NoEyeNmodel1_dir	90	HV	gazeCOD	GazeCoDxp	1	400	0	709424	-5	709324
GazeCoD_1Model_male	9	2	22	<?xml version="1.0"?>\n<Clock xmlns:dt="urn:schemas-microsoft-com:datatypes"><Description dt:dt="string">E-Prime Primary Realtime Clock</Description><StartTime><Timestamp dt:dt="int">0</Timestamp><DateUtc dt:dt="string">2017-05-02T14:48:29Z</DateUtc></StartTime><FrequencyChanges><FrequencyChange><Frequency dt:dt="r8">3312871</Frequency><Timestamp dt:dt="r8">68214398783</Timestamp><Current dt:dt="…	60.002	1	right	-504426520	2017-02-05	16:48:29	14:48:29	male	320	{LEFTARROW}	53							0	712058	711774	{LEFTARROW}	284	710659	710208	951	left4,8	26	10	299	mask26	0	711757	0	711557	eqm10_NoEyeNmodel1_dir	90	HV	gazeCOD	GazeCoDxp	1	400	0	711257	-2	711157
GazeCoD_1Model_male	9	2	22	<?xml version="1.0"?>\n<Clock xmlns:dt="urn:schemas-microsoft-com:datatypes"><Description dt:dt="string">E-Prime Primary Realtime Clock</Description><StartTime><Timestamp dt:dt="int">0</Timestamp><DateUtc dt:dt="string">2017-05-02T14:48:29Z</DateUtc></StartTime><FrequencyChanges><FrequencyChange><Frequency dt:dt="r8">3312871</Frequency><Timestamp dt:dt="r8">68214398783</Timestamp><Current dt:dt="…	60.002	1	right	-504426520	2017-02-05	16:48:29	14:48:29	male	321	{RIGHTARROW}	46							0	713754	713524	{LEFTARROW}	230	712398	712074	824	right1,6	29	10	300	mask29	0	713507	0	713307	eqm10_NoEyeNmodel1_dir	90	HV	gazeCOD	GazeCoDxp	0	400	0	713007	9	712907
GazeCoD_1Model_male	9	2	22	<?xml version="1.0"?>\n<Clock xmlns:dt="urn:schemas-microsoft-com:datatypes"><Description dt:dt="string">E-Prime Primary Realtime Clock</Description><StartTime><Timestamp dt:dt="int">0</Timestamp><DateUtc dt:dt="string">2017-05-02T14:48:29Z</DateUtc></StartTime><FrequencyChanges><FrequencyChange><Frequency dt:dt="r8">3312871</Frequency><Timestamp dt:dt="r8">68214398783</Timestamp><Current dt:dt="…	60.002	1	right	-504426520	2017-02-05	16:48:29	14:48:29	male	322	{LEFTARROW}	51							0	715498	715341	{LEFTARROW}	157	714229	713774	955	left3,2	14	10	301	mask14	0	715324	0	715124	eqm10_NoEyeNmodel1_dir	90	H	gazeCOD	GazeCoDxp	1	400	0	714824	-5	714724
GazeCoD_1Model_male	9	2	22	<?xml version="1.0"?>\n<Clock xmlns:dt="urn:schemas-microsoft-com:datatypes"><Description dt:dt="string">E-Prime Primary Realtime Clock</Description><StartTime><Timestamp dt:dt="int">0</Timestamp><DateUtc dt:dt="string">2017-05-02T14:48:29Z</DateUtc></StartTime><FrequencyChanges><FrequencyChange><Frequency dt:dt="r8">3312871</Frequency><Timestamp dt:dt="r8">68214398783</Timestamp><Current dt:dt="…	60.002	1	right	-504426520	2017-02-05	16:48:29	14:48:29	male	323	{RIGHTARROW}	77							0	717258	717041	{RIGHTARROW}	217	715914	715507	907	right8	33	10	302	mask33	0	717024	0	716824	eqm10_NoEyeNmodel1_dir	90	HV	gazeCOD	GazeCoDxp	1	400	0	716524	10	716424
GazeCoD_1Model_male	9	2	22	<?xml version="1.0"?>\n<Clock xmlns:dt="urn:schemas-microsoft-com:datatypes"><Description dt:dt="string">E-Prime Primary Realtime Clock</Description><StartTime><Timestamp dt:dt="int">0</Timestamp><DateUtc dt:dt="string">2017-05-02T14:48:29Z</DateUtc></StartTime><FrequencyChanges><FrequencyChange><Frequency dt:dt="r8">3312871</Frequency><Timestamp dt:dt="r8">68214398783</Timestamp><Current dt:dt="…	60.002	1	right	-504426520	2017-02-05	16:48:29	14:48:29	male	324	{LEFTARROW}	53							0	718922	718724	{LEFTARROW}	198	717609	717274	835	left4,8	4	10	303	mask4	0	718707	0	718507	eqm10_NoEyeNmodel1_dir	0	V	gazeCOD	GazeCoDxp	1	400	0	718207	-2	718107
GazeCoD_1Model_male	9	2	22	<?xml version="1.0"?>\n<Clock xmlns:dt="urn:schemas-microsoft-com:datatypes"><Description dt:dt="string">E-Prime Primary Realtime Clock</Description><StartTime><Timestamp dt:dt="int">0</Timestamp><DateUtc dt:dt="string">2017-05-02T14:48:29Z</DateUtc></StartTime><FrequencyChanges><FrequencyChange><Frequency dt:dt="r8">3312871</Frequency><Timestamp dt:dt="r8">68214398783</Timestamp><Current dt:dt="…	60.002	1	right	-504426520	2017-02-05	16:48:29	14:48:29	male	325	{LEFTARROW}	49							0	720818	720541	{DOWNARROW}	277	719429	718941	988	left1,6	13	10	304	mask13	0	720524	0	720324	eqm10_NoEyeNmodel1_dir	90	H	gazeCOD	GazeCoDxp	0	400	0	720024	-5	719924
GazeCoD_1Model_male	9	2	22	<?xml version="1.0"?>\n<Clock xmlns:dt="urn:schemas-microsoft-com:datatypes"><Description dt:dt="string">E-Prime Primary Realtime Clock</Description><StartTime><Timestamp dt:dt="int">0</Timestamp><DateUtc dt:dt="string">2017-05-02T14:48:29Z</DateUtc></StartTime><FrequencyChanges><FrequencyChange><Frequency dt:dt="r8">3312871</Frequency><Timestamp dt:dt="r8">68214398783</Timestamp><Current dt:dt="…	60.002	1	right	-504426520	2017-02-05	16:48:29	14:48:29	male	326	{RIGHTARROW}	77							0	722466	722224	{RIGHTARROW}	242	721099	720841	758	right8	22	10	305	mask22	0	722207	0	722007	eqm10_NoEyeNmodel1_dir	90	H	gazeCOD	GazeCoDxp	1	400	0	721707	8	721607
GazeCoD_1Model_male	9	2	22	<?xml version="1.0"?>\n<Clock xmlns:dt="urn:schemas-microsoft-com:datatypes"><Description dt:dt="string">E-Prime Primary Realtime Clock</Description><StartTime><Timestamp dt:dt="int">0</Timestamp><DateUtc dt:dt="string">2017-05-02T14:48:29Z</DateUtc></StartTime><FrequencyChanges><FrequencyChange><Frequency dt:dt="r8">3312871</Frequency><Timestamp dt:dt="r8">68214398783</Timestamp><Current dt:dt="…	60.002	1	right	-504426520	2017-02-05	16:48:29	14:48:29	male	327	{RIGHTARROW}	44							0	724330	724074	{RIGHTARROW}	256	722961	722490	971	right3,2	19	10	306	mask19	0	724057	0	723857	eqm10_NoEyeNmodel1_dir	90	H	gazeCOD	GazeCoDxp	1	400	0	723557	-4	723457
GazeCoD_1Model_male	9	2	22	<?xml version="1.0"?>\n<Clock xmlns:dt="urn:schemas-microsoft-com:datatypes"><Description dt:dt="string">E-Prime Primary Realtime Clock</Description><StartTime><Timestamp dt:dt="int">0</Timestamp><DateUtc dt:dt="string">2017-05-02T14:48:29Z</DateUtc></StartTime><FrequencyChanges><FrequencyChange><Frequency dt:dt="r8">3312871</Frequency><Timestamp dt:dt="r8">68214398783</Timestamp><Current dt:dt="…	60.002	1	right	-504426520	2017-02-05	16:48:29	14:48:29	male	328	{DOWNARROW}	79							0	725994	725807	{DOWNARROW}	187	724686	724340	846	DG0	12	10	307	mask12	0	725790	0	725590	eqm10_NoEyeNmodel1_dir	90	H	gazeCOD	GazeCoDxp	1	400	0	725290	4	725190
GazeCoD_1Model_male	9	2	22	<?xml version="1.0"?>\n<Clock xmlns:dt="urn:schemas-microsoft-com:datatypes"><Description dt:dt="string">E-Prime Primary Realtime Clock</Description><StartTime><Timestamp dt:dt="int">0</Timestamp><DateUtc dt:dt="string">2017-05-02T14:48:29Z</DateUtc></StartTime><FrequencyChanges><FrequencyChange><Frequency dt:dt="r8">3312871</Frequency><Timestamp dt:dt="r8">68214398783</Timestamp><Current dt:dt="…	60.002	1	right	-504426520	2017-02-05	16:48:29	14:48:29	male	329	{RIGHTARROW}	46							0	727810	727424	{DOWNARROW}	386	726307	726007	800	right1,6	7	10	308	mask7	0	727407	0	727207	eqm10_NoEyeNmodel1_dir	0	V	gazeCOD	GazeCoDxp	0	400	0	726907	0	726807
GazeCoD_1Model_male	9	2	22	<?xml version="1.0"?>\n<Clock xmlns:dt="urn:schemas-microsoft-com:datatypes"><Description dt:dt="string">E-Prime Primary Realtime Clock</Description><StartTime><Timestamp dt:dt="int">0</Timestamp><DateUtc dt:dt="string">2017-05-02T14:48:29Z</DateUtc></StartTime><FrequencyChanges><FrequencyChange><Frequency dt:dt="r8">3312871</Frequency><Timestamp dt:dt="r8">68214398783</Timestamp><Current dt:dt="…	60.002	1	right	-504426520	2017-02-05	16:48:29	14:48:29	male	330	{LEFTARROW}	78							0	729650	729374	{LEFTARROW}	276	728250	727824	926	left8	28	10	309	mask28	0	729357	0	729157	eqm10_NoEyeNmodel1_dir	90	HV	gazeCOD	GazeCoDxp	1	400	0	728857	7	728757
GazeCoD_1Model_male	9	2	22	<?xml version="1.0"?>\n<Clock xmlns:dt="urn:schemas-microsoft-com:datatypes"><Description dt:dt="string">E-Prime Primary Realtime Clock</Description><StartTime><Timestamp dt:dt="int">0</Timestamp><DateUtc dt:dt="string">2017-05-02T14:48:29Z</DateUtc></StartTime><FrequencyChanges><FrequencyChange><Frequency dt:dt="r8">3312871</Frequency><Timestamp dt:dt="r8">68214398783</Timestamp><Current dt:dt="…	60.002	1	right	-504426520	2017-02-05	16:48:29	14:48:29	male	331	{LEFTARROW}	53							0	731338	731190	{LEFTARROW}	147	730075	729674	901	left4,8	15	10	310	mask15	0	731174	0	730974	eqm10_NoEyeNmodel1_dir	90	H	gazeCOD	GazeCoDxp	1	400	0	730674	-1	730574
GazeCoD_1Model_male	9	2	22	<?xml version="1.0"?>\n<Clock xmlns:dt="urn:schemas-microsoft-com:datatypes"><Description dt:dt="string">E-Prime Primary Realtime Clock</Description><StartTime><Timestamp dt:dt="int">0</Timestamp><DateUtc dt:dt="string">2017-05-02T14:48:29Z</DateUtc></StartTime><FrequencyChanges><FrequencyChange><Frequency dt:dt="r8">3312871</Frequency><Timestamp dt:dt="r8">68214398783</Timestamp><Current dt:dt="…	60.002	1	right	-504426520	2017-02-05	16:48:29	14:48:29	male	332	{RIGHTARROW}	44							0	733025	732907	{DOWNARROW}	118	731788	731357	931	right3,2	8	10	311	mask8	0	732890	0	732690	eqm10_NoEyeNmodel1_dir	0	V	gazeCOD	GazeCoDxp	0	400	0	732390	2	732290
GazeCoD_1Model_male	9	2	22	<?xml version="1.0"?>\n<Clock xmlns:dt="urn:schemas-microsoft-com:datatypes"><Description dt:dt="string">E-Prime Primary Realtime Clock</Description><StartTime><Timestamp dt:dt="int">0</Timestamp><DateUtc dt:dt="string">2017-05-02T14:48:29Z</DateUtc></StartTime><FrequencyChanges><FrequencyChange><Frequency dt:dt="r8">3312871</Frequency><Timestamp dt:dt="r8">68214398783</Timestamp><Current dt:dt="…	60.002	1	right	-504426520	2017-02-05	16:48:29	14:48:29	male	333	{RIGHTARROW}	42							0	735145	734607	{DOWNARROW}	538	733488	733040	948	right4,8	9	10	312	mask9	0	734590	0	734390	eqm10_NoEyeNmodel1_dir	0	V	gazeCOD	GazeCoDxp	0	400	0	734090	2	733990
GazeCoD_1Model_male	9	2	22	<?xml version="1.0"?>\n<Clock xmlns:dt="urn:schemas-microsoft-com:datatypes"><Description dt:dt="string">E-Prime Primary Realtime Clock</Description><StartTime><Timestamp dt:dt="int">0</Timestamp><DateUtc dt:dt="string">2017-05-02T14:48:29Z</DateUtc></StartTime><FrequencyChanges><FrequencyChange><Frequency dt:dt="r8">3312871</Frequency><Timestamp dt:dt="r8">68214398783</Timestamp><Current dt:dt="…	60.002	1	right	-504426520	2017-02-05	16:48:29	14:48:29	male	334	{LEFTARROW}	55							0	736657	736540	{LEFTARROW}	117	735420	735157	763	left6,4	5	10	313	mask5	0	736523	0	736323	eqm10_NoEyeNmodel1_dir	0	V	gazeCOD	GazeCoDxp	1	400	0	736023	3	735923
GazeCoD_1Model_male	9	2	22	<?xml version="1.0"?>\n<Clock xmlns:dt="urn:schemas-microsoft-com:datatypes"><Description dt:dt="string">E-Prime Primary Realtime Clock</Description><StartTime><Timestamp dt:dt="int">0</Timestamp><DateUtc dt:dt="string">2017-05-02T14:48:29Z</DateUtc></StartTime><FrequencyChanges><FrequencyChange><Frequency dt:dt="r8">3312871</Frequency><Timestamp dt:dt="r8">68214398783</Timestamp><Current dt:dt="…	60.002	1	right	-504426520	2017-02-05	16:48:29	14:48:29	male	335	{DOWNARROW}	79							0	738321	738073	{LEFTARROW}	248	736954	736673	781	DG0	1	10	314	mask1	0	738057	0	737857	eqm10_NoEyeNmodel1_dir	0	V	gazeCOD	GazeCoDxp	0	400	0	737557	3	737457
GazeCoD_1Model_male	9	2	22	<?xml version="1.0"?>\n<Clock xmlns:dt="urn:schemas-microsoft-com:datatypes"><Description dt:dt="string">E-Prime Primary Realtime Clock</Description><StartTime><Timestamp dt:dt="int">0</Timestamp><DateUtc dt:dt="string">2017-05-02T14:48:29Z</DateUtc></StartTime><FrequencyChanges><FrequencyChange><Frequency dt:dt="r8">3312871</Frequency><Timestamp dt:dt="r8">68214398783</Timestamp><Current dt:dt="…	60.002	1	right	-504426520	2017-02-05	16:48:29	14:48:29	male	336	{LEFTARROW}	55							0	739905	739707	{LEFTARROW}	198	738595	738340	755	left6,4	27	10	315	mask27	0	739690	0	739490	eqm10_NoEyeNmodel1_dir	90	HV	gazeCOD	GazeCoDxp	1	400	0	739190	-5	739090
GazeCoD_1Model_male	9	2	22	<?xml version="1.0"?>\n<Clock xmlns:dt="urn:schemas-microsoft-com:datatypes"><Description dt:dt="string">E-Prime Primary Realtime Clock</Description><StartTime><Timestamp dt:dt="int">0</Timestamp><DateUtc dt:dt="string">2017-05-02T14:48:29Z</DateUtc></StartTime><FrequencyChanges><FrequencyChange><Frequency dt:dt="r8">3312871</Frequency><Timestamp dt:dt="r8">68214398783</Timestamp><Current dt:dt="…	60.002	1	right	-504426520	2017-02-05	16:48:29	14:48:29	male	337	{RIGHTARROW}	46							0	741761	741523	{LEFTARROW}	238	740405	739923	982	right1,6	18	10	316	mask18	0	741507	0	741307	eqm10_NoEyeNmodel1_dir	90	H	gazeCOD	GazeCoDxp	0	400	0	741007	2	740907
GazeCoD_1Model_male	9	2	22	<?xml version="1.0"?>\n<Clock xmlns:dt="urn:schemas-microsoft-com:datatypes"><Description dt:dt="string">E-Prime Primary Realtime Clock</Description><StartTime><Timestamp dt:dt="int">0</Timestamp><DateUtc dt:dt="string">2017-05-02T14:48:29Z</DateUtc></StartTime><FrequencyChanges><FrequencyChange><Frequency dt:dt="r8">3312871</Frequency><Timestamp dt:dt="r8">68214398783</Timestamp><Current dt:dt="…	60.002	1	right	-504426520	2017-02-05	16:48:29	14:48:29	male	338	{LEFTARROW}	78							0	743537	743373	{LEFTARROW}	164	742251	741773	978	left8	6	10	317	mask6	0	743356	0	743156	eqm10_NoEyeNmodel1_dir	0	V	gazeCOD	GazeCoDxp	1	400	0	742856	5	742756
GazeCoD_1Model_male	9	2	22	<?xml version="1.0"?>\n<Clock xmlns:dt="urn:schemas-microsoft-com:datatypes"><Description dt:dt="string">E-Prime Primary Realtime Clock</Description><StartTime><Timestamp dt:dt="int">0</Timestamp><DateUtc dt:dt="string">2017-05-02T14:48:29Z</DateUtc></StartTime><FrequencyChanges><FrequencyChange><Frequency dt:dt="r8">3312871</Frequency><Timestamp dt:dt="r8">68214398783</Timestamp><Current dt:dt="…	60.002	1	right	-504426520	2017-02-05	16:48:29	14:48:29	male	339	{RIGHTARROW}	42							0	745281	745056	{DOWNARROW}	225	743932	743556	876	right4,8	31	10	318	mask31	0	745040	0	744840	eqm10_NoEyeNmodel1_dir	90	HV	gazeCOD	GazeCoDxp	0	400	0	744540	8	744440
GazeCoD_1Model_male	9	2	22	<?xml version="1.0"?>\n<Clock xmlns:dt="urn:schemas-microsoft-com:datatypes"><Description dt:dt="string">E-Prime Primary Realtime Clock</Description><StartTime><Timestamp dt:dt="int">0</Timestamp><DateUtc dt:dt="string">2017-05-02T14:48:29Z</DateUtc></StartTime><FrequencyChanges><FrequencyChange><Frequency dt:dt="r8">3312871</Frequency><Timestamp dt:dt="r8">68214398783</Timestamp><Current dt:dt="…	60.002	1	right	-504426520	2017-02-05	16:48:29	14:48:29	male	340	{RIGHTARROW}	40							0	746841	746690	{DOWNARROW}	151	745573	745290	783	right6,4	21	10	319	mask21	0	746673	0	746473	eqm10_NoEyeNmodel1_dir	90	H	gazeCOD	GazeCoDxp	0	400	0	746173	0	746073
GazeCoD_1Model_male	9	2	22	<?xml version="1.0"?>\n<Clock xmlns:dt="urn:schemas-microsoft-com:datatypes"><Description dt:dt="string">E-Prime Primary Realtime Clock</Description><StartTime><Timestamp dt:dt="int">0</Timestamp><DateUtc dt:dt="string">2017-05-02T14:48:29Z</DateUtc></StartTime><FrequencyChanges><FrequencyChange><Frequency dt:dt="r8">3312871</Frequency><Timestamp dt:dt="r8">68214398783</Timestamp><Current dt:dt="…	60.002	1	right	-504426520	2017-02-05	16:48:29	14:48:29	male	341	{LEFTARROW}	51							0	748513	748373	{LEFTARROW}	140	747261	746856	905	left3,2	3	10	320	mask3	0	748356	0	748156	eqm10_NoEyeNmodel1_dir	0	V	gazeCOD	GazeCoDxp	1	400	0	747856	-5	747756
GazeCoD_1Model_male	9	2	22	<?xml version="1.0"?>\n<Clock xmlns:dt="urn:schemas-microsoft-com:datatypes"><Description dt:dt="string">E-Prime Primary Realtime Clock</Description><StartTime><Timestamp dt:dt="int">0</Timestamp><DateUtc dt:dt="string">2017-05-02T14:48:29Z</DateUtc></StartTime><FrequencyChanges><FrequencyChange><Frequency dt:dt="r8">3312871</Frequency><Timestamp dt:dt="r8">68214398783</Timestamp><Current dt:dt="…	60.002	1	right	-504426520	2017-02-05	16:48:29	14:48:29	male	342	{RIGHTARROW}	44							0	750153	750040	{DOWNARROW}	113	748920	748523	897	right3,2	30	10	321	mask30	0	750023	0	749823	eqm10_NoEyeNmodel1_dir	90	HV	gazeCOD	GazeCoDxp	0	400	0	749523	3	749423
GazeCoD_1Model_male	9	2	22	<?xml version="1.0"?>\n<Clock xmlns:dt="urn:schemas-microsoft-com:datatypes"><Description dt:dt="string">E-Prime Primary Realtime Clock</Description><StartTime><Timestamp dt:dt="int">0</Timestamp><DateUtc dt:dt="string">2017-05-02T14:48:29Z</DateUtc></StartTime><FrequencyChanges><FrequencyChange><Frequency dt:dt="r8">3312871</Frequency><Timestamp dt:dt="r8">68214398783</Timestamp><Current dt:dt="…	60.002	1	right	-504426520	2017-02-05	16:48:29	14:48:29	male	343	{LEFTARROW}	51							0	751865	751690	{LEFTARROW}	175	750563	750173	890	left3,2	25	10	322	mask25	0	751673	0	751473	eqm10_NoEyeNmodel1_dir	90	HV	gazeCOD	GazeCoDxp	1	400	0	751173	10	751073
GazeCoD_1Model_male	9	2	22	<?xml version="1.0"?>\n<Clock xmlns:dt="urn:schemas-microsoft-com:datatypes"><Description dt:dt="string">E-Prime Primary Realtime Clock</Description><StartTime><Timestamp dt:dt="int">0</Timestamp><DateUtc dt:dt="string">2017-05-02T14:48:29Z</DateUtc></StartTime><FrequencyChanges><FrequencyChange><Frequency dt:dt="r8">3312871</Frequency><Timestamp dt:dt="r8">68214398783</Timestamp><Current dt:dt="…	60.002	1	right	-504426520	2017-02-05	16:48:29	14:48:29	male	344	{RIGHTARROW}	42							0	753393	753289	{DOWNARROW}	104	752169	751889	780	right4,8	20	10	323	mask20	0	753273	0	753073	eqm10_NoEyeNmodel1_dir	90	H	gazeCOD	GazeCoDxp	0	400	0	752773	4	752673
GazeCoD_1Model_male	9	2	22	<?xml version="1.0"?>\n<Clock xmlns:dt="urn:schemas-microsoft-com:datatypes"><Description dt:dt="string">E-Prime Primary Realtime Clock</Description><StartTime><Timestamp dt:dt="int">0</Timestamp><DateUtc dt:dt="string">2017-05-02T14:48:29Z</DateUtc></StartTime><FrequencyChanges><FrequencyChange><Frequency dt:dt="r8">3312871</Frequency><Timestamp dt:dt="r8">68214398783</Timestamp><Current dt:dt="…	60.002	1	right	-504426520	2017-02-05	16:48:29	14:48:29	male	345	{DOWNARROW}	79							0	755169	754923	{DOWNARROW}	246	753806	753406	900	DG0	23	10	324	mask23	0	754906	0	754706	eqm10_NoEyeNmodel1_dir	90	HV	gazeCOD	GazeCoDxp	1	400	0	754406	0	754306
GazeCoD_1Model_male	9	2	22	<?xml version="1.0"?>\n<Clock xmlns:dt="urn:schemas-microsoft-com:datatypes"><Description dt:dt="string">E-Prime Primary Realtime Clock</Description><StartTime><Timestamp dt:dt="int">0</Timestamp><DateUtc dt:dt="string">2017-05-02T14:48:29Z</DateUtc></StartTime><FrequencyChanges><FrequencyChange><Frequency dt:dt="r8">3312871</Frequency><Timestamp dt:dt="r8">68214398783</Timestamp><Current dt:dt="…	60.002	1	right	-504426520	2017-02-05	16:48:29	14:48:29	male	346	{RIGHTARROW}	77							0	756833	756656	{RIGHTARROW}	177	755536	755189	847	right8	11	10	325	mask11	0	756639	0	756439	eqm10_NoEyeNmodel1_dir	0	V	gazeCOD	GazeCoDxp	1	400	0	756139	3	756039
GazeCoD_1Model_male	9	2	22	<?xml version="1.0"?>\n<Clock xmlns:dt="urn:schemas-microsoft-com:datatypes"><Description dt:dt="string">E-Prime Primary Realtime Clock</Description><StartTime><Timestamp dt:dt="int">0</Timestamp><DateUtc dt:dt="string">2017-05-02T14:48:29Z</DateUtc></StartTime><FrequencyChanges><FrequencyChange><Frequency dt:dt="r8">3312871</Frequency><Timestamp dt:dt="r8">68214398783</Timestamp><Current dt:dt="…	60.002	1	right	-504426520	2017-02-05	16:48:29	14:48:29	male	347	{LEFTARROW}	49							0	758649	758439	{LEFTARROW}	210	757313	756856	957	left1,6	24	10	326	mask24	0	758423	0	758223	eqm10_NoEyeNmodel1_dir	90	HV	gazeCOD	GazeCoDxp	1	400	0	757923	10	757823
GazeCoD_1Model_male	9	2	22	<?xml version="1.0"?>\n<Clock xmlns:dt="urn:schemas-microsoft-com:datatypes"><Description dt:dt="string">E-Prime Primary Realtime Clock</Description><StartTime><Timestamp dt:dt="int">0</Timestamp><DateUtc dt:dt="string">2017-05-02T14:48:29Z</DateUtc></StartTime><FrequencyChanges><FrequencyChange><Frequency dt:dt="r8">3312871</Frequency><Timestamp dt:dt="r8">68214398783</Timestamp><Current dt:dt="…	60.002	1	right	-504426520	2017-02-05	16:48:29	14:48:29	male	348	{LEFTARROW}	49							0	760521	760173	{LEFTARROW}	348	759055	758673	882	left1,6	2	10	327	mask2	0	760156	0	759956	eqm10_NoEyeNmodel1_dir	0	V	gazeCOD	GazeCoDxp	1	400	0	759656	1	759556
GazeCoD_1Model_male	9	2	22	<?xml version="1.0"?>\n<Clock xmlns:dt="urn:schemas-microsoft-com:datatypes"><Description dt:dt="string">E-Prime Primary Realtime Clock</Description><StartTime><Timestamp dt:dt="int">0</Timestamp><DateUtc dt:dt="string">2017-05-02T14:48:29Z</DateUtc></StartTime><FrequencyChanges><FrequencyChange><Frequency dt:dt="r8">3312871</Frequency><Timestamp dt:dt="r8">68214398783</Timestamp><Current dt:dt="…	60.002	1	right	-504426520	2017-02-05	16:48:29	14:48:29	male	349	{LEFTARROW}	55							0	762113	761923	{LEFTARROW}	189	760812	760539	773	left6,4	16	10	328	mask16	0	761906	-1	761706	eqm10_NoEyeNmodel1_dir	90	H	gazeCOD	GazeCoDxp	1	400	0	761407	-5	761307
GazeCoD_1Model_male	9	2	22	<?xml version="1.0"?>\n<Clock xmlns:dt="urn:schemas-microsoft-com:datatypes"><Description dt:dt="string">E-Prime Primary Realtime Clock</Description><StartTime><Timestamp dt:dt="int">0</Timestamp><DateUtc dt:dt="string">2017-05-02T14:48:29Z</DateUtc></StartTime><FrequencyChanges><FrequencyChange><Frequency dt:dt="r8">3312871</Frequency><Timestamp dt:dt="r8">68214398783</Timestamp><Current dt:dt="…	60.002	1	right	-504426520	2017-02-05	16:48:29	14:48:29	male	350	{RIGHTARROW}	40							0	763641	763506	{DOWNARROW}	134	762379	762123	756	right6,4	10	10	329	mask10	0	763489	0	763289	eqm10_NoEyeNmodel1_dir	0	V	gazeCOD	GazeCoDxp	0	400	0	762989	10	762889
GazeCoD_1Model_male	9	2	22	<?xml version="1.0"?>\n<Clock xmlns:dt="urn:schemas-microsoft-com:datatypes"><Description dt:dt="string">E-Prime Primary Realtime Clock</Description><StartTime><Timestamp dt:dt="int">0</Timestamp><DateUtc dt:dt="string">2017-05-02T14:48:29Z</DateUtc></StartTime><FrequencyChanges><FrequencyChange><Frequency dt:dt="r8">3312871</Frequency><Timestamp dt:dt="r8">68214398783</Timestamp><Current dt:dt="…	60.002	1	right	-504426520	2017-02-05	16:48:29	14:48:29	male	351	{LEFTARROW}	78							0	765376	765172	{LEFTARROW}	204	764058	763656	902	left8	17	10	330	mask17	0	765156	0	764956	eqm10_NoEyeNmodel1_dir	90	H	gazeCOD	GazeCoDxp	1	400	0	764656	-2	764556
GazeCoD_1Model_male	9	2	22	<?xml version="1.0"?>\n<Clock xmlns:dt="urn:schemas-microsoft-com:datatypes"><Description dt:dt="string">E-Prime Primary Realtime Clock</Description><StartTime><Timestamp dt:dt="int">0</Timestamp><DateUtc dt:dt="string">2017-05-02T14:48:29Z</DateUtc></StartTime><FrequencyChanges><FrequencyChange><Frequency dt:dt="r8">3312871</Frequency><Timestamp dt:dt="r8">68214398783</Timestamp><Current dt:dt="…	60.002	1	right	-504426520	2017-02-05	16:48:29	14:48:29	male	352	{DOWNARROW}	79							0	781888	781789	{DOWNARROW}	99	780666	780405	761	DG0	23	11	331	mask23	0	781772	0	781572	eqm10_NoEyeNmodel1_dir	90	HV	gazeCOD	GazeCoDxp	1	400	0	781272	6	781172
GazeCoD_1Model_male	9	2	22	<?xml version="1.0"?>\n<Clock xmlns:dt="urn:schemas-microsoft-com:datatypes"><Description dt:dt="string">E-Prime Primary Realtime Clock</Description><StartTime><Timestamp dt:dt="int">0</Timestamp><DateUtc dt:dt="string">2017-05-02T14:48:29Z</DateUtc></StartTime><FrequencyChanges><FrequencyChange><Frequency dt:dt="r8">3312871</Frequency><Timestamp dt:dt="r8">68214398783</Timestamp><Current dt:dt="…	60.002	1	right	-504426520	2017-02-05	16:48:29	14:48:29	male	353	{LEFTARROW}	55							0	783496	783388	{LEFTARROW}	108	782268	781905	863	left6,4	16	11	332	mask16	0	783372	0	783172	eqm10_NoEyeNmodel1_dir	90	H	gazeCOD	GazeCoDxp	1	400	0	782872	4	782772
GazeCoD_1Model_male	9	2	22	<?xml version="1.0"?>\n<Clock xmlns:dt="urn:schemas-microsoft-com:datatypes"><Description dt:dt="string">E-Prime Primary Realtime Clock</Description><StartTime><Timestamp dt:dt="int">0</Timestamp><DateUtc dt:dt="string">2017-05-02T14:48:29Z</DateUtc></StartTime><FrequencyChanges><FrequencyChange><Frequency dt:dt="r8">3312871</Frequency><Timestamp dt:dt="r8">68214398783</Timestamp><Current dt:dt="…	60.002	1	right	-504426520	2017-02-05	16:48:29	14:48:29	male	354	{RIGHTARROW}	77							0	785216	785122	{RIGHTARROW}	94	784000	783505	995	right8	11	11	333	mask11	0	785105	0	784905	eqm10_NoEyeNmodel1_dir	0	V	gazeCOD	GazeCoDxp	1	400	0	784605	5	784505
GazeCoD_1Model_male	9	2	22	<?xml version="1.0"?>\n<Clock xmlns:dt="urn:schemas-microsoft-com:datatypes"><Description dt:dt="string">E-Prime Primary Realtime Clock</Description><StartTime><Timestamp dt:dt="int">0</Timestamp><DateUtc dt:dt="string">2017-05-02T14:48:29Z</DateUtc></StartTime><FrequencyChanges><FrequencyChange><Frequency dt:dt="r8">3312871</Frequency><Timestamp dt:dt="r8">68214398783</Timestamp><Current dt:dt="…	60.002	1	right	-504426520	2017-02-05	16:48:29	14:48:29	male	355	{RIGHTARROW}	77							0	786704	786638	{RIGHTARROW}	66	785515	785238	777	right8	22	11	334	mask22	0	786622	0	786422	eqm10_NoEyeNmodel1_dir	90	H	gazeCOD	GazeCoDxp	1	400	0	786122	7	786022
GazeCoD_1Model_male	9	2	22	<?xml version="1.0"?>\n<Clock xmlns:dt="urn:schemas-microsoft-com:datatypes"><Description dt:dt="string">E-Prime Primary Realtime Clock</Description><StartTime><Timestamp dt:dt="int">0</Timestamp><DateUtc dt:dt="string">2017-05-02T14:48:29Z</DateUtc></StartTime><FrequencyChanges><FrequencyChange><Frequency dt:dt="r8">3312871</Frequency><Timestamp dt:dt="r8">68214398783</Timestamp><Current dt:dt="…	60.002	1	right	-504426520	2017-02-05	16:48:29	14:48:29	male	356	{DOWNARROW}	79							0	788416	788338	{DOWNARROW}	78	787212	786722	990	DG0	1	11	335	mask1	0	788322	0	788122	eqm10_NoEyeNmodel1_dir	0	V	gazeCOD	GazeCoDxp	1	400	0	787822	10	787722
GazeCoD_1Model_male	9	2	22	<?xml version="1.0"?>\n<Clock xmlns:dt="urn:schemas-microsoft-com:datatypes"><Description dt:dt="string">E-Prime Primary Realtime Clock</Description><StartTime><Timestamp dt:dt="int">0</Timestamp><DateUtc dt:dt="string">2017-05-02T14:48:29Z</DateUtc></StartTime><FrequencyChanges><FrequencyChange><Frequency dt:dt="r8">3312871</Frequency><Timestamp dt:dt="r8">68214398783</Timestamp><Current dt:dt="…	60.002	1	right	-504426520	2017-02-05	16:48:29	14:48:29	male	357	{LEFTARROW}	53							0	790112	789905	{LEFTARROW}	207	788781	788438	843	left4,8	15	11	336	mask15	0	789888	0	789688	eqm10_NoEyeNmodel1_dir	90	H	gazeCOD	GazeCoDxp	1	400	0	789388	7	789288
GazeCoD_1Model_male	9	2	22	<?xml version="1.0"?>\n<Clock xmlns:dt="urn:schemas-microsoft-com:datatypes"><Description dt:dt="string">E-Prime Primary Realtime Clock</Description><StartTime><Timestamp dt:dt="int">0</Timestamp><DateUtc dt:dt="string">2017-05-02T14:48:29Z</DateUtc></StartTime><FrequencyChanges><FrequencyChange><Frequency dt:dt="r8">3312871</Frequency><Timestamp dt:dt="r8">68214398783</Timestamp><Current dt:dt="…	60.002	1	right	-504426520	2017-02-05	16:48:29	14:48:29	male	358	{LEFTARROW}	49							0	791816	791655	{DOWNARROW}	160	790535	790122	913	left1,6	2	11	337	mask2	0	791638	0	791438	eqm10_NoEyeNmodel1_dir	0	V	gazeCOD	GazeCoDxp	0	400	0	791138	3	791038
GazeCoD_1Model_male	9	2	22	<?xml version="1.0"?>\n<Clock xmlns:dt="urn:schemas-microsoft-com:datatypes"><Description dt:dt="string">E-Prime Primary Realtime Clock</Description><StartTime><Timestamp dt:dt="int">0</Timestamp><DateUtc dt:dt="string">2017-05-02T14:48:29Z</DateUtc></StartTime><FrequencyChanges><FrequencyChange><Frequency dt:dt="r8">3312871</Frequency><Timestamp dt:dt="r8">68214398783</Timestamp><Current dt:dt="…	60.002	1	right	-504426520	2017-02-05	16:48:29	14:48:29	male	359	{RIGHTARROW}	77							0	793376	793205	{RIGHTARROW}	171	792094	791838	756	right8	33	11	338	mask33	0	793188	-1	792988	eqm10_NoEyeNmodel1_dir	90	HV	gazeCOD	GazeCoDxp	1	400	0	792689	-5	792589
GazeCoD_1Model_male	9	2	22	<?xml version="1.0"?>\n<Clock xmlns:dt="urn:schemas-microsoft-com:datatypes"><Description dt:dt="string">E-Prime Primary Realtime Clock</Description><StartTime><Timestamp dt:dt="int">0</Timestamp><DateUtc dt:dt="string">2017-05-02T14:48:29Z</DateUtc></StartTime><FrequencyChanges><FrequencyChange><Frequency dt:dt="r8">3312871</Frequency><Timestamp dt:dt="r8">68214398783</Timestamp><Current dt:dt="…	60.002	1	right	-504426520	2017-02-05	16:48:29	14:48:29	male	360	{RIGHTARROW}	40							0	795103	794988	{RIGHTARROW}	115	793862	793388	974	right6,4	10	11	339	mask10	0	794971	0	794771	eqm10_NoEyeNmodel1_dir	0	V	gazeCOD	GazeCoDxp	1	400	0	794471	9	794371
GazeCoD_1Model_male	9	2	22	<?xml version="1.0"?>\n<Clock xmlns:dt="urn:schemas-microsoft-com:datatypes"><Description dt:dt="string">E-Prime Primary Realtime Clock</Description><StartTime><Timestamp dt:dt="int">0</Timestamp><DateUtc dt:dt="string">2017-05-02T14:48:29Z</DateUtc></StartTime><FrequencyChanges><FrequencyChange><Frequency dt:dt="r8">3312871</Frequency><Timestamp dt:dt="r8">68214398783</Timestamp><Current dt:dt="…	60.002	1	right	-504426520	2017-02-05	16:48:29	14:48:29	male	361	{LEFTARROW}	78							0	796623	796538	{LEFTARROW}	85	795411	795121	790	left8	6	11	340	mask6	0	796521	0	796321	eqm10_NoEyeNmodel1_dir	0	V	gazeCOD	GazeCoDxp	1	400	0	796021	10	795921
GazeCoD_1Model_male	9	2	22	<?xml version="1.0"?>\n<Clock xmlns:dt="urn:schemas-microsoft-com:datatypes"><Description dt:dt="string">E-Prime Primary Realtime Clock</Description><StartTime><Timestamp dt:dt="int">0</Timestamp><DateUtc dt:dt="string">2017-05-02T14:48:29Z</DateUtc></StartTime><FrequencyChanges><FrequencyChange><Frequency dt:dt="r8">3312871</Frequency><Timestamp dt:dt="r8">68214398783</Timestamp><Current dt:dt="…	60.002	1	right	-504426520	2017-02-05	16:48:29	14:48:29	male	362	{RIGHTARROW}	42							0	798215	798121	{RIGHTARROW}	94	797000	796638	862	right4,8	20	11	341	mask20	0	798105	0	797905	eqm10_NoEyeNmodel1_dir	90	H	gazeCOD	GazeCoDxp	1	400	0	797605	5	797505
GazeCoD_1Model_male	9	2	22	<?xml version="1.0"?>\n<Clock xmlns:dt="urn:schemas-microsoft-com:datatypes"><Description dt:dt="string">E-Prime Primary Realtime Clock</Description><StartTime><Timestamp dt:dt="int">0</Timestamp><DateUtc dt:dt="string">2017-05-02T14:48:29Z</DateUtc></StartTime><FrequencyChanges><FrequencyChange><Frequency dt:dt="r8">3312871</Frequency><Timestamp dt:dt="r8">68214398783</Timestamp><Current dt:dt="…	60.002	1	right	-504426520	2017-02-05	16:48:29	14:48:29	male	363	{RIGHTARROW}	40							0	799759	799671	{RIGHTARROW}	88	798554	798238	816	right6,4	21	11	342	mask21	0	799655	0	799455	eqm10_NoEyeNmodel1_dir	90	H	gazeCOD	GazeCoDxp	1	400	0	799155	1	799055
GazeCoD_1Model_male	9	2	22	<?xml version="1.0"?>\n<Clock xmlns:dt="urn:schemas-microsoft-com:datatypes"><Description dt:dt="string">E-Prime Primary Realtime Clock</Description><StartTime><Timestamp dt:dt="int">0</Timestamp><DateUtc dt:dt="string">2017-05-02T14:48:29Z</DateUtc></StartTime><FrequencyChanges><FrequencyChange><Frequency dt:dt="r8">3312871</Frequency><Timestamp dt:dt="r8">68214398783</Timestamp><Current dt:dt="…	60.002	1	right	-504426520	2017-02-05	16:48:29	14:48:29	male	364	{LEFTARROW}	55							0	801399	801255	{LEFTARROW}	144	800129	799771	858	left6,4	27	11	343	mask27	0	801238	0	801038	eqm10_NoEyeNmodel1_dir	90	HV	gazeCOD	GazeCoDxp	1	400	0	800738	9	800638
GazeCoD_1Model_male	9	2	22	<?xml version="1.0"?>\n<Clock xmlns:dt="urn:schemas-microsoft-com:datatypes"><Description dt:dt="string">E-Prime Primary Realtime Clock</Description><StartTime><Timestamp dt:dt="int">0</Timestamp><DateUtc dt:dt="string">2017-05-02T14:48:29Z</DateUtc></StartTime><FrequencyChanges><FrequencyChange><Frequency dt:dt="r8">3312871</Frequency><Timestamp dt:dt="r8">68214398783</Timestamp><Current dt:dt="…	60.002	1	right	-504426520	2017-02-05	16:48:29	14:48:29	male	365	{RIGHTARROW}	46							0	802855	802788	{DOWNARROW}	67	801677	801421	756	right1,6	7	11	344	mask7	0	802771	-1	802571	eqm10_NoEyeNmodel1_dir	0	V	gazeCOD	GazeCoDxp	0	400	0	802272	-5	802172
GazeCoD_1Model_male	9	2	22	<?xml version="1.0"?>\n<Clock xmlns:dt="urn:schemas-microsoft-com:datatypes"><Description dt:dt="string">E-Prime Primary Realtime Clock</Description><StartTime><Timestamp dt:dt="int">0</Timestamp><DateUtc dt:dt="string">2017-05-02T14:48:29Z</DateUtc></StartTime><FrequencyChanges><FrequencyChange><Frequency dt:dt="r8">3312871</Frequency><Timestamp dt:dt="r8">68214398783</Timestamp><Current dt:dt="…	60.002	1	right	-504426520	2017-02-05	16:48:29	14:48:29	male	366	{LEFTARROW}	49							0	804335	804238	{DOWNARROW}	97	803127	802871	756	left1,6	13	11	345	mask13	0	804221	-1	804021	eqm10_NoEyeNmodel1_dir	90	H	gazeCOD	GazeCoDxp	0	400	0	803722	-5	803622
GazeCoD_1Model_male	9	2	22	<?xml version="1.0"?>\n<Clock xmlns:dt="urn:schemas-microsoft-com:datatypes"><Description dt:dt="string">E-Prime Primary Realtime Clock</Description><StartTime><Timestamp dt:dt="int">0</Timestamp><DateUtc dt:dt="string">2017-05-02T14:48:29Z</DateUtc></StartTime><FrequencyChanges><FrequencyChange><Frequency dt:dt="r8">3312871</Frequency><Timestamp dt:dt="r8">68214398783</Timestamp><Current dt:dt="…	60.002	1	right	-504426520	2017-02-05	16:48:29	14:48:29	male	367	{LEFTARROW}	55							0	805975	805838	{LEFTARROW}	137	804719	804354	865	left6,4	5	11	346	mask5	0	805821	0	805621	eqm10_NoEyeNmodel1_dir	0	V	gazeCOD	GazeCoDxp	1	400	0	805321	2	805221
GazeCoD_1Model_male	9	2	22	<?xml version="1.0"?>\n<Clock xmlns:dt="urn:schemas-microsoft-com:datatypes"><Description dt:dt="string">E-Prime Primary Realtime Clock</Description><StartTime><Timestamp dt:dt="int">0</Timestamp><DateUtc dt:dt="string">2017-05-02T14:48:29Z</DateUtc></StartTime><FrequencyChanges><FrequencyChange><Frequency dt:dt="r8">3312871</Frequency><Timestamp dt:dt="r8">68214398783</Timestamp><Current dt:dt="…	60.002	1	right	-504426520	2017-02-05	16:48:29	14:48:29	male	368	{LEFTARROW}	78							0	807607	807438	{LEFTARROW}	169	806323	805988	835	left8	17	11	347	mask17	0	807421	0	807221	eqm10_NoEyeNmodel1_dir	90	H	gazeCOD	GazeCoDxp	1	400	0	806921	-2	806821
GazeCoD_1Model_male	9	2	22	<?xml version="1.0"?>\n<Clock xmlns:dt="urn:schemas-microsoft-com:datatypes"><Description dt:dt="string">E-Prime Primary Realtime Clock</Description><StartTime><Timestamp dt:dt="int">0</Timestamp><DateUtc dt:dt="string">2017-05-02T14:48:29Z</DateUtc></StartTime><FrequencyChanges><FrequencyChange><Frequency dt:dt="r8">3312871</Frequency><Timestamp dt:dt="r8">68214398783</Timestamp><Current dt:dt="…	60.002	1	right	-504426520	2017-02-05	16:48:29	14:48:29	male	369	{LEFTARROW}	49							0	809239	809071	{DOWNARROW}	168	807944	807621	823	left1,6	24	11	348	mask24	0	809054	0	808854	eqm10_NoEyeNmodel1_dir	90	HV	gazeCOD	GazeCoDxp	0	400	0	808554	10	808454
GazeCoD_1Model_male	9	2	22	<?xml version="1.0"?>\n<Clock xmlns:dt="urn:schemas-microsoft-com:datatypes"><Description dt:dt="string">E-Prime Primary Realtime Clock</Description><StartTime><Timestamp dt:dt="int">0</Timestamp><DateUtc dt:dt="string">2017-05-02T14:48:29Z</DateUtc></StartTime><FrequencyChanges><FrequencyChange><Frequency dt:dt="r8">3312871</Frequency><Timestamp dt:dt="r8">68214398783</Timestamp><Current dt:dt="…	60.002	1	right	-504426520	2017-02-05	16:48:29	14:48:29	male	370	{RIGHTARROW}	42							0	810911	810771	{RIGHTARROW}	140	809656	809254	902	right4,8	31	11	349	mask31	0	810754	0	810554	eqm10_NoEyeNmodel1_dir	90	HV	gazeCOD	GazeCoDxp	1	400	0	810254	-2	810154
GazeCoD_1Model_male	9	2	22	<?xml version="1.0"?>\n<Clock xmlns:dt="urn:schemas-microsoft-com:datatypes"><Description dt:dt="string">E-Prime Primary Realtime Clock</Description><StartTime><Timestamp dt:dt="int">0</Timestamp><DateUtc dt:dt="string">2017-05-02T14:48:29Z</DateUtc></StartTime><FrequencyChanges><FrequencyChange><Frequency dt:dt="r8">3312871</Frequency><Timestamp dt:dt="r8">68214398783</Timestamp><Current dt:dt="…	60.002	1	right	-504426520	2017-02-05	16:48:29	14:48:29	male	371	{LEFTARROW}	51							0	812583	812438	{LEFTARROW}	145	811315	810921	894	left3,2	3	11	350	mask3	0	812421	0	812221	eqm10_NoEyeNmodel1_dir	0	V	gazeCOD	GazeCoDxp	1	400	0	811921	6	811821
GazeCoD_1Model_male	9	2	22	<?xml version="1.0"?>\n<Clock xmlns:dt="urn:schemas-microsoft-com:datatypes"><Description dt:dt="string">E-Prime Primary Realtime Clock</Description><StartTime><Timestamp dt:dt="int">0</Timestamp><DateUtc dt:dt="string">2017-05-02T14:48:29Z</DateUtc></StartTime><FrequencyChanges><FrequencyChange><Frequency dt:dt="r8">3312871</Frequency><Timestamp dt:dt="r8">68214398783</Timestamp><Current dt:dt="…	60.002	1	right	-504426520	2017-02-05	16:48:29	14:48:29	male	372	{LEFTARROW}	78							0	814207	814021	{LEFTARROW}	186	812908	812604	804	left8	28	11	351	mask28	0	814004	0	813804	eqm10_NoEyeNmodel1_dir	90	HV	gazeCOD	GazeCoDxp	1	400	0	813504	-4	813404
GazeCoD_1Model_male	9	2	22	<?xml version="1.0"?>\n<Clock xmlns:dt="urn:schemas-microsoft-com:datatypes"><Description dt:dt="string">E-Prime Primary Realtime Clock</Description><StartTime><Timestamp dt:dt="int">0</Timestamp><DateUtc dt:dt="string">2017-05-02T14:48:29Z</DateUtc></StartTime><FrequencyChanges><FrequencyChange><Frequency dt:dt="r8">3312871</Frequency><Timestamp dt:dt="r8">68214398783</Timestamp><Current dt:dt="…	60.002	1	right	-504426520	2017-02-05	16:48:29	14:48:29	male	373	{LEFTARROW}	51							0	815951	815671	{LEFTARROW}	280	814560	814221	839	left3,2	14	11	352	mask14	0	815654	-1	815454	eqm10_NoEyeNmodel1_dir	90	H	gazeCOD	GazeCoDxp	1	400	0	815155	-5	815055
GazeCoD_1Model_male	9	2	22	<?xml version="1.0"?>\n<Clock xmlns:dt="urn:schemas-microsoft-com:datatypes"><Description dt:dt="string">E-Prime Primary Realtime Clock</Description><StartTime><Timestamp dt:dt="int">0</Timestamp><DateUtc dt:dt="string">2017-05-02T14:48:29Z</DateUtc></StartTime><FrequencyChanges><FrequencyChange><Frequency dt:dt="r8">3312871</Frequency><Timestamp dt:dt="r8">68214398783</Timestamp><Current dt:dt="…	60.002	1	right	-504426520	2017-02-05	16:48:29	14:48:29	male	374	{RIGHTARROW}	46							0	817775	817587	{DOWNARROW}	188	816463	815971	992	right1,6	18	11	353	mask18	0	817571	0	817371	eqm10_NoEyeNmodel1_dir	90	H	gazeCOD	GazeCoDxp	0	400	0	817071	8	816971
GazeCoD_1Model_male	9	2	22	<?xml version="1.0"?>\n<Clock xmlns:dt="urn:schemas-microsoft-com:datatypes"><Description dt:dt="string">E-Prime Primary Realtime Clock</Description><StartTime><Timestamp dt:dt="int">0</Timestamp><DateUtc dt:dt="string">2017-05-02T14:48:29Z</DateUtc></StartTime><FrequencyChanges><FrequencyChange><Frequency dt:dt="r8">3312871</Frequency><Timestamp dt:dt="r8">68214398783</Timestamp><Current dt:dt="…	60.002	1	right	-504426520	2017-02-05	16:48:29	14:48:29	male	375	{RIGHTARROW}	44							0	819487	819337	{RIGHTARROW}	150	818218	817787	931	right3,2	8	11	354	mask8	0	819321	0	819121	eqm10_NoEyeNmodel1_dir	0	V	gazeCOD	GazeCoDxp	1	400	0	818821	3	818721
GazeCoD_1Model_male	9	2	22	<?xml version="1.0"?>\n<Clock xmlns:dt="urn:schemas-microsoft-com:datatypes"><Description dt:dt="string">E-Prime Primary Realtime Clock</Description><StartTime><Timestamp dt:dt="int">0</Timestamp><DateUtc dt:dt="string">2017-05-02T14:48:29Z</DateUtc></StartTime><FrequencyChanges><FrequencyChange><Frequency dt:dt="r8">3312871</Frequency><Timestamp dt:dt="r8">68214398783</Timestamp><Current dt:dt="…	60.002	1	right	-504426520	2017-02-05	16:48:29	14:48:29	male	376	{RIGHTARROW}	40							0	821143	821021	{RIGHTARROW}	122	819901	819504	897	right6,4	32	11	355	mask32	0	821004	0	820804	eqm10_NoEyeNmodel1_dir	90	HV	gazeCOD	GazeCoDxp	1	400	0	820504	3	820404
GazeCoD_1Model_male	9	2	22	<?xml version="1.0"?>\n<Clock xmlns:dt="urn:schemas-microsoft-com:datatypes"><Description dt:dt="string">E-Prime Primary Realtime Clock</Description><StartTime><Timestamp dt:dt="int">0</Timestamp><DateUtc dt:dt="string">2017-05-02T14:48:29Z</DateUtc></StartTime><FrequencyChanges><FrequencyChange><Frequency dt:dt="r8">3312871</Frequency><Timestamp dt:dt="r8">68214398783</Timestamp><Current dt:dt="…	60.002	1	right	-504426520	2017-02-05	16:48:29	14:48:29	male	377	{LEFTARROW}	51							0	822919	822754	{LEFTARROW}	165	821643	821154	989	left3,2	25	11	356	mask25	0	822737	-1	822537	eqm10_NoEyeNmodel1_dir	90	HV	gazeCOD	GazeCoDxp	1	400	0	822238	-5	822138
GazeCoD_1Model_male	9	2	22	<?xml version="1.0"?>\n<Clock xmlns:dt="urn:schemas-microsoft-com:datatypes"><Description dt:dt="string">E-Prime Primary Realtime Clock</Description><StartTime><Timestamp dt:dt="int">0</Timestamp><DateUtc dt:dt="string">2017-05-02T14:48:29Z</DateUtc></StartTime><FrequencyChanges><FrequencyChange><Frequency dt:dt="r8">3312871</Frequency><Timestamp dt:dt="r8">68214398783</Timestamp><Current dt:dt="…	60.002	1	right	-504426520	2017-02-05	16:48:29	14:48:29	male	378	{RIGHTARROW}	44							0	824647	824454	{RIGHTARROW}	192	823328	822937	891	right3,2	30	11	357	mask30	0	824437	0	824237	eqm10_NoEyeNmodel1_dir	90	HV	gazeCOD	GazeCoDxp	1	400	0	823937	9	823837
GazeCoD_1Model_male	9	2	22	<?xml version="1.0"?>\n<Clock xmlns:dt="urn:schemas-microsoft-com:datatypes"><Description dt:dt="string">E-Prime Primary Realtime Clock</Description><StartTime><Timestamp dt:dt="int">0</Timestamp><DateUtc dt:dt="string">2017-05-02T14:48:29Z</DateUtc></StartTime><FrequencyChanges><FrequencyChange><Frequency dt:dt="r8">3312871</Frequency><Timestamp dt:dt="r8">68214398783</Timestamp><Current dt:dt="…	60.002	1	right	-504426520	2017-02-05	16:48:29	14:48:29	male	379	{DOWNARROW}	79							0	826318	826204	{DOWNARROW}	114	825088	824670	918	DG0	12	11	358	mask12	0	826187	0	825987	eqm10_NoEyeNmodel1_dir	90	H	gazeCOD	GazeCoDxp	1	400	0	825687	-1	825587
GazeCoD_1Model_male	9	2	22	<?xml version="1.0"?>\n<Clock xmlns:dt="urn:schemas-microsoft-com:datatypes"><Description dt:dt="string">E-Prime Primary Realtime Clock</Description><StartTime><Timestamp dt:dt="int">0</Timestamp><DateUtc dt:dt="string">2017-05-02T14:48:29Z</DateUtc></StartTime><FrequencyChanges><FrequencyChange><Frequency dt:dt="r8">3312871</Frequency><Timestamp dt:dt="r8">68214398783</Timestamp><Current dt:dt="…	60.002	1	right	-504426520	2017-02-05	16:48:29	14:48:29	male	380	{RIGHTARROW}	42							0	828038	827837	{RIGHTARROW}	201	826717	826337	880	right4,8	9	11	359	mask9	0	827820	0	827620	eqm10_NoEyeNmodel1_dir	0	V	gazeCOD	GazeCoDxp	1	400	0	827320	3	827220
GazeCoD_1Model_male	9	2	22	<?xml version="1.0"?>\n<Clock xmlns:dt="urn:schemas-microsoft-com:datatypes"><Description dt:dt="string">E-Prime Primary Realtime Clock</Description><StartTime><Timestamp dt:dt="int">0</Timestamp><DateUtc dt:dt="string">2017-05-02T14:48:29Z</DateUtc></StartTime><FrequencyChanges><FrequencyChange><Frequency dt:dt="r8">3312871</Frequency><Timestamp dt:dt="r8">68214398783</Timestamp><Current dt:dt="…	60.002	1	right	-504426520	2017-02-05	16:48:29	14:48:29	male	381	{RIGHTARROW}	46							0	829678	829470	{RIGHTARROW}	208	828346	828054	792	right1,6	29	11	360	mask29	0	829454	0	829254	eqm10_NoEyeNmodel1_dir	90	HV	gazeCOD	GazeCoDxp	1	400	0	828954	8	828854
GazeCoD_1Model_male	9	2	22	<?xml version="1.0"?>\n<Clock xmlns:dt="urn:schemas-microsoft-com:datatypes"><Description dt:dt="string">E-Prime Primary Realtime Clock</Description><StartTime><Timestamp dt:dt="int">0</Timestamp><DateUtc dt:dt="string">2017-05-02T14:48:29Z</DateUtc></StartTime><FrequencyChanges><FrequencyChange><Frequency dt:dt="r8">3312871</Frequency><Timestamp dt:dt="r8">68214398783</Timestamp><Current dt:dt="…	60.002	1	right	-504426520	2017-02-05	16:48:29	14:48:29	male	382	{RIGHTARROW}	44							0	831374	831287	{RIGHTARROW}	87	830164	829688	976	right3,2	19	11	361	mask19	0	831270	0	831070	eqm10_NoEyeNmodel1_dir	90	H	gazeCOD	GazeCoDxp	1	400	0	830770	6	830670
GazeCoD_1Model_male	9	2	22	<?xml version="1.0"?>\n<Clock xmlns:dt="urn:schemas-microsoft-com:datatypes"><Description dt:dt="string">E-Prime Primary Realtime Clock</Description><StartTime><Timestamp dt:dt="int">0</Timestamp><DateUtc dt:dt="string">2017-05-02T14:48:29Z</DateUtc></StartTime><FrequencyChanges><FrequencyChange><Frequency dt:dt="r8">3312871</Frequency><Timestamp dt:dt="r8">68214398783</Timestamp><Current dt:dt="…	60.002	1	right	-504426520	2017-02-05	16:48:29	14:48:29	male	383	{LEFTARROW}	53							0	832902	832804	{LEFTARROW}	98	831679	831387	792	left4,8	4	11	362	mask4	0	832787	0	832587	eqm10_NoEyeNmodel1_dir	0	V	gazeCOD	GazeCoDxp	1	400	0	832287	8	832187
GazeCoD_1Model_male	9	2	22	<?xml version="1.0"?>\n<Clock xmlns:dt="urn:schemas-microsoft-com:datatypes"><Description dt:dt="string">E-Prime Primary Realtime Clock</Description><StartTime><Timestamp dt:dt="int">0</Timestamp><DateUtc dt:dt="string">2017-05-02T14:48:29Z</DateUtc></StartTime><FrequencyChanges><FrequencyChange><Frequency dt:dt="r8">3312871</Frequency><Timestamp dt:dt="r8">68214398783</Timestamp><Current dt:dt="…	60.002	1	right	-504426520	2017-02-05	16:48:29	14:48:29	male	384	{LEFTARROW}	53							0	834422	834337	{LEFTARROW}	85	833216	832920	796	left4,8	26	11	363	mask26	0	834320	0	834120	eqm10_NoEyeNmodel1_dir	90	HV	gazeCOD	GazeCoDxp	1	400	0	833820	4	833720
GazeCoD_1Model_male	9	2	22	<?xml version="1.0"?>\n<Clock xmlns:dt="urn:schemas-microsoft-com:datatypes"><Description dt:dt="string">E-Prime Primary Realtime Clock</Description><StartTime><Timestamp dt:dt="int">0</Timestamp><DateUtc dt:dt="string">2017-05-02T14:48:29Z</DateUtc></StartTime><FrequencyChanges><FrequencyChange><Frequency dt:dt="r8">3312871</Frequency><Timestamp dt:dt="r8">68214398783</Timestamp><Current dt:dt="…	60.002	1	right	-504426520	2017-02-05	16:48:29	14:48:29	male	385	{LEFTARROW}	78							0	836014	835920	{LEFTARROW}	94	834800	834437	863	left8	6	12	364	mask6	0	835903	0	835703	eqm10_NoEyeNmodel1_dir	0	V	gazeCOD	GazeCoDxp	1	400	0	835403	3	835303
GazeCoD_1Model_male	9	2	22	<?xml version="1.0"?>\n<Clock xmlns:dt="urn:schemas-microsoft-com:datatypes"><Description dt:dt="string">E-Prime Primary Realtime Clock</Description><StartTime><Timestamp dt:dt="int">0</Timestamp><DateUtc dt:dt="string">2017-05-02T14:48:29Z</DateUtc></StartTime><FrequencyChanges><FrequencyChange><Frequency dt:dt="r8">3312871</Frequency><Timestamp dt:dt="r8">68214398783</Timestamp><Current dt:dt="…	60.002	1	right	-504426520	2017-02-05	16:48:29	14:48:29	male	386	{RIGHTARROW}	46							0	837590	837520	{DOWNARROW}	70	836404	836037	867	right1,6	18	12	365	mask18	0	837503	0	837303	eqm10_NoEyeNmodel1_dir	90	H	gazeCOD	GazeCoDxp	0	400	0	837003	-1	836903
GazeCoD_1Model_male	9	2	22	<?xml version="1.0"?>\n<Clock xmlns:dt="urn:schemas-microsoft-com:datatypes"><Description dt:dt="string">E-Prime Primary Realtime Clock</Description><StartTime><Timestamp dt:dt="int">0</Timestamp><DateUtc dt:dt="string">2017-05-02T14:48:29Z</DateUtc></StartTime><FrequencyChanges><FrequencyChange><Frequency dt:dt="r8">3312871</Frequency><Timestamp dt:dt="r8">68214398783</Timestamp><Current dt:dt="…	60.002	1	right	-504426520	2017-02-05	16:48:29	14:48:29	male	387	{DOWNARROW}	79							0	839302	839203	{RIGHTARROW}	99	838085	837603	982	DG0	12	12	366	mask12	0	839187	0	838987	eqm10_NoEyeNmodel1_dir	90	H	gazeCOD	GazeCoDxp	0	400	0	838687	2	838587
GazeCoD_1Model_male	9	2	22	<?xml version="1.0"?>\n<Clock xmlns:dt="urn:schemas-microsoft-com:datatypes"><Description dt:dt="string">E-Prime Primary Realtime Clock</Description><StartTime><Timestamp dt:dt="int">0</Timestamp><DateUtc dt:dt="string">2017-05-02T14:48:29Z</DateUtc></StartTime><FrequencyChanges><FrequencyChange><Frequency dt:dt="r8">3312871</Frequency><Timestamp dt:dt="r8">68214398783</Timestamp><Current dt:dt="…	60.002	1	right	-504426520	2017-02-05	16:48:29	14:48:29	male	388	{RIGHTARROW}	42							0	841590	840903	{RIGHTARROW}	687	839790	839320	970	right4,8	31	12	367	mask31	0	840887	0	840687	eqm10_NoEyeNmodel1_dir	90	HV	gazeCOD	GazeCoDxp	1	400	0	840387	-3	840287
GazeCoD_1Model_male	9	2	22	<?xml version="1.0"?>\n<Clock xmlns:dt="urn:schemas-microsoft-com:datatypes"><Description dt:dt="string">E-Prime Primary Realtime Clock</Description><StartTime><Timestamp dt:dt="int">0</Timestamp><DateUtc dt:dt="string">2017-05-02T14:48:29Z</DateUtc></StartTime><FrequencyChanges><FrequencyChange><Frequency dt:dt="r8">3312871</Frequency><Timestamp dt:dt="r8">68214398783</Timestamp><Current dt:dt="…	60.002	1	right	-504426520	2017-02-05	16:48:29	14:48:29	male	389	{LEFTARROW}	51							0	843294	843070	{LEFTARROW}	224	841950	841603	847	left3,2	25	12	368	mask25	0	843053	0	842853	eqm10_NoEyeNmodel1_dir	90	HV	gazeCOD	GazeCoDxp	1	400	0	842553	3	842453
GazeCoD_1Model_male	9	2	22	<?xml version="1.0"?>\n<Clock xmlns:dt="urn:schemas-microsoft-com:datatypes"><Description dt:dt="string">E-Prime Primary Realtime Clock</Description><StartTime><Timestamp dt:dt="int">0</Timestamp><DateUtc dt:dt="string">2017-05-02T14:48:29Z</DateUtc></StartTime><FrequencyChanges><FrequencyChange><Frequency dt:dt="r8">3312871</Frequency><Timestamp dt:dt="r8">68214398783</Timestamp><Current dt:dt="…	60.002	1	right	-504426520	2017-02-05	16:48:29	14:48:29	male	390	{RIGHTARROW}	40							0	845014	844870	{RIGHTARROW}	144	843754	843303	951	right6,4	10	12	369	mask10	0	844853	0	844653	eqm10_NoEyeNmodel1_dir	0	V	gazeCOD	GazeCoDxp	1	400	0	844353	-1	844253
GazeCoD_1Model_male	9	2	22	<?xml version="1.0"?>\n<Clock xmlns:dt="urn:schemas-microsoft-com:datatypes"><Description dt:dt="string">E-Prime Primary Realtime Clock</Description><StartTime><Timestamp dt:dt="int">0</Timestamp><DateUtc dt:dt="string">2017-05-02T14:48:29Z</DateUtc></StartTime><FrequencyChanges><FrequencyChange><Frequency dt:dt="r8">3312871</Frequency><Timestamp dt:dt="r8">68214398783</Timestamp><Current dt:dt="…	60.002	1	right	-504426520	2017-02-05	16:48:29	14:48:29	male	391	{LEFTARROW}	78							0	846694	846586	{LEFTARROW}	108	845470	845036	934	left8	28	12	370	mask28	0	846570	0	846370	eqm10_NoEyeNmodel1_dir	90	HV	gazeCOD	GazeCoDxp	1	400	0	846070	0	845970
GazeCoD_1Model_male	9	2	22	<?xml version="1.0"?>\n<Clock xmlns:dt="urn:schemas-microsoft-com:datatypes"><Description dt:dt="string">E-Prime Primary Realtime Clock</Description><StartTime><Timestamp dt:dt="int">0</Timestamp><DateUtc dt:dt="string">2017-05-02T14:48:29Z</DateUtc></StartTime><FrequencyChanges><FrequencyChange><Frequency dt:dt="r8">3312871</Frequency><Timestamp dt:dt="r8">68214398783</Timestamp><Current dt:dt="…	60.002	1	right	-504426520	2017-02-05	16:48:29	14:48:29	male	392	{LEFTARROW}	49							0	848446	848220	{DOWNARROW}	226	847100	846703	897	left1,6	24	12	371	mask24	0	848203	0	848003	eqm10_NoEyeNmodel1_dir	90	HV	gazeCOD	GazeCoDxp	0	400	0	847703	3	847603
GazeCoD_1Model_male	9	2	22	<?xml version="1.0"?>\n<Clock xmlns:dt="urn:schemas-microsoft-com:datatypes"><Description dt:dt="string">E-Prime Primary Realtime Clock</Description><StartTime><Timestamp dt:dt="int">0</Timestamp><DateUtc dt:dt="string">2017-05-02T14:48:29Z</DateUtc></StartTime><FrequencyChanges><FrequencyChange><Frequency dt:dt="r8">3312871</Frequency><Timestamp dt:dt="r8">68214398783</Timestamp><Current dt:dt="…	60.002	1	right	-504426520	2017-02-05	16:48:29	14:48:29	male	393	{RIGHTARROW}	77							0	850262	850036	{RIGHTARROW}	226	848914	848470	944	right8	33	12	372	mask33	0	850020	0	849820	eqm10_NoEyeNmodel1_dir	90	HV	gazeCOD	GazeCoDxp	1	400	0	849520	6	849420
GazeCoD_1Model_male	9	2	22	<?xml version="1.0"?>\n<Clock xmlns:dt="urn:schemas-microsoft-com:datatypes"><Description dt:dt="string">E-Prime Primary Realtime Clock</Description><StartTime><Timestamp dt:dt="int">0</Timestamp><DateUtc dt:dt="string">2017-05-02T14:48:29Z</DateUtc></StartTime><FrequencyChanges><FrequencyChange><Frequency dt:dt="r8">3312871</Frequency><Timestamp dt:dt="r8">68214398783</Timestamp><Current dt:dt="…	60.002	1	right	-504426520	2017-02-05	16:48:29	14:48:29	male	394	{LEFTARROW}	53							0	852022	851820	{LEFTARROW}	202	850701	850286	915	left4,8	4	12	373	mask4	0	851803	0	851603	eqm10_NoEyeNmodel1_dir	0	V	gazeCOD	GazeCoDxp	1	400	0	851303	2	851203
GazeCoD_1Model_male	9	2	22	<?xml version="1.0"?>\n<Clock xmlns:dt="urn:schemas-microsoft-com:datatypes"><Description dt:dt="string">E-Prime Primary Realtime Clock</Description><StartTime><Timestamp dt:dt="int">0</Timestamp><DateUtc dt:dt="string">2017-05-02T14:48:29Z</DateUtc></StartTime><FrequencyChanges><FrequencyChange><Frequency dt:dt="r8">3312871</Frequency><Timestamp dt:dt="r8">68214398783</Timestamp><Current dt:dt="…	60.002	1	right	-504426520	2017-02-05	16:48:29	14:48:29	male	395	{DOWNARROW}	79							0	854142	853503	{DOWNARROW}	638	852391	852036	855	DG0	1	12	374	mask1	0	853486	0	853286	eqm10_NoEyeNmodel1_dir	0	V	gazeCOD	GazeCoDxp	1	400	0	852986	-5	852886
GazeCoD_1Model_male	9	2	22	<?xml version="1.0"?>\n<Clock xmlns:dt="urn:schemas-microsoft-com:datatypes"><Description dt:dt="string">E-Prime Primary Realtime Clock</Description><StartTime><Timestamp dt:dt="int">0</Timestamp><DateUtc dt:dt="string">2017-05-02T14:48:29Z</DateUtc></StartTime><FrequencyChanges><FrequencyChange><Frequency dt:dt="r8">3312871</Frequency><Timestamp dt:dt="r8">68214398783</Timestamp><Current dt:dt="…	60.002	1	right	-504426520	2017-02-05	16:48:29	14:48:29	male	396	{RIGHTARROW}	42							0	855958	855753	{RIGHTARROW}	205	854639	854153	986	right4,8	20	12	375	mask20	0	855736	0	855536	eqm10_NoEyeNmodel1_dir	90	H	gazeCOD	GazeCoDxp	1	400	0	855236	-3	855136
GazeCoD_1Model_male	9	2	22	<?xml version="1.0"?>\n<Clock xmlns:dt="urn:schemas-microsoft-com:datatypes"><Description dt:dt="string">E-Prime Primary Realtime Clock</Description><StartTime><Timestamp dt:dt="int">0</Timestamp><DateUtc dt:dt="string">2017-05-02T14:48:29Z</DateUtc></StartTime><FrequencyChanges><FrequencyChange><Frequency dt:dt="r8">3312871</Frequency><Timestamp dt:dt="r8">68214398783</Timestamp><Current dt:dt="…	60.002	1	right	-504426520	2017-02-05	16:48:29	14:48:29	male	397	{RIGHTARROW}	44							0	857550	857403	{RIGHTARROW}	146	856288	855969	819	right3,2	8	12	376	mask8	0	857386	0	857186	eqm10_NoEyeNmodel1_dir	0	V	gazeCOD	GazeCoDxp	1	400	0	856886	-2	856786
GazeCoD_1Model_male	9	2	22	<?xml version="1.0"?>\n<Clock xmlns:dt="urn:schemas-microsoft-com:datatypes"><Description dt:dt="string">E-Prime Primary Realtime Clock</Description><StartTime><Timestamp dt:dt="int">0</Timestamp><DateUtc dt:dt="string">2017-05-02T14:48:29Z</DateUtc></StartTime><FrequencyChanges><FrequencyChange><Frequency dt:dt="r8">3312871</Frequency><Timestamp dt:dt="r8">68214398783</Timestamp><Current dt:dt="…	60.002	1	right	-504426520	2017-02-05	16:48:29	14:48:29	male	398	{RIGHTARROW}	77							0	859165	858953	{RIGHTARROW}	212	857839	857569	770	right8	11	12	377	mask11	0	858936	0	858736	eqm10_NoEyeNmodel1_dir	0	V	gazeCOD	GazeCoDxp	1	400	0	858436	-3	858336
GazeCoD_1Model_male	9	2	22	<?xml version="1.0"?>\n<Clock xmlns:dt="urn:schemas-microsoft-com:datatypes"><Description dt:dt="string">E-Prime Primary Realtime Clock</Description><StartTime><Timestamp dt:dt="int">0</Timestamp><DateUtc dt:dt="string">2017-05-02T14:48:29Z</DateUtc></StartTime><FrequencyChanges><FrequencyChange><Frequency dt:dt="r8">3312871</Frequency><Timestamp dt:dt="r8">68214398783</Timestamp><Current dt:dt="…	60.002	1	right	-504426520	2017-02-05	16:48:29	14:48:29	male	399	{LEFTARROW}	51							0	860901	860753	{DOWNARROW}	148	859642	859186	956	left3,2	14	12	378	mask14	0	860736	-1	860536	eqm10_NoEyeNmodel1_dir	90	H	gazeCOD	GazeCoDxp	0	400	0	860237	-5	860137
GazeCoD_1Model_male	9	2	22	<?xml version="1.0"?>\n<Clock xmlns:dt="urn:schemas-microsoft-com:datatypes"><Description dt:dt="string">E-Prime Primary Realtime Clock</Description><StartTime><Timestamp dt:dt="int">0</Timestamp><DateUtc dt:dt="string">2017-05-02T14:48:29Z</DateUtc></StartTime><FrequencyChanges><FrequencyChange><Frequency dt:dt="r8">3312871</Frequency><Timestamp dt:dt="r8">68214398783</Timestamp><Current dt:dt="…	60.002	1	right	-504426520	2017-02-05	16:48:29	14:48:29	male	400	{LEFTARROW}	55							0	862333	862286	{LEFTARROW}	47	861175	860919	756	left6,4	27	12	379	mask27	0	862269	-1	862069	eqm10_NoEyeNmodel1_dir	90	HV	gazeCOD	GazeCoDxp	1	400	0	861770	-5	861670
GazeCoD_1Model_male	9	2	22	<?xml version="1.0"?>\n<Clock xmlns:dt="urn:schemas-microsoft-com:datatypes"><Description dt:dt="string">E-Prime Primary Realtime Clock</Description><StartTime><Timestamp dt:dt="int">0</Timestamp><DateUtc dt:dt="string">2017-05-02T14:48:29Z</DateUtc></StartTime><FrequencyChanges><FrequencyChange><Frequency dt:dt="r8">3312871</Frequency><Timestamp dt:dt="r8">68214398783</Timestamp><Current dt:dt="…	60.002	1	right	-504426520	2017-02-05	16:48:29	14:48:29	male	401	{RIGHTARROW}	40							0	864021	863803	{RIGHTARROW}	218	862686	862353	833	right6,4	32	12	380	mask32	0	863786	0	863586	eqm10_NoEyeNmodel1_dir	90	HV	gazeCOD	GazeCoDxp	1	400	0	863286	0	863186
GazeCoD_1Model_male	9	2	22	<?xml version="1.0"?>\n<Clock xmlns:dt="urn:schemas-microsoft-com:datatypes"><Description dt:dt="string">E-Prime Primary Realtime Clock</Description><StartTime><Timestamp dt:dt="int">0</Timestamp><DateUtc dt:dt="string">2017-05-02T14:48:29Z</DateUtc></StartTime><FrequencyChanges><FrequencyChange><Frequency dt:dt="r8">3312871</Frequency><Timestamp dt:dt="r8">68214398783</Timestamp><Current dt:dt="…	60.002	1	right	-504426520	2017-02-05	16:48:29	14:48:29	male	402	{LEFTARROW}	49							0	865485	865403	{DOWNARROW}	82	864289	864036	753	left1,6	2	12	381	mask2	0	865386	0	865186	eqm10_NoEyeNmodel1_dir	0	V	gazeCOD	GazeCoDxp	0	400	0	864886	-3	864786
GazeCoD_1Model_male	9	2	22	<?xml version="1.0"?>\n<Clock xmlns:dt="urn:schemas-microsoft-com:datatypes"><Description dt:dt="string">E-Prime Primary Realtime Clock</Description><StartTime><Timestamp dt:dt="int">0</Timestamp><DateUtc dt:dt="string">2017-05-02T14:48:29Z</DateUtc></StartTime><FrequencyChanges><FrequencyChange><Frequency dt:dt="r8">3312871</Frequency><Timestamp dt:dt="r8">68214398783</Timestamp><Current dt:dt="…	60.002	1	right	-504426520	2017-02-05	16:48:29	14:48:29	male	403	{LEFTARROW}	78							0	867285	867119	{DOWNARROW}	166	866000	865503	997	left8	17	12	382	mask17	0	867102	0	866902	eqm10_NoEyeNmodel1_dir	90	H	gazeCOD	GazeCoDxp	0	400	0	866602	2	866502
GazeCoD_1Model_male	9	2	22	<?xml version="1.0"?>\n<Clock xmlns:dt="urn:schemas-microsoft-com:datatypes"><Description dt:dt="string">E-Prime Primary Realtime Clock</Description><StartTime><Timestamp dt:dt="int">0</Timestamp><DateUtc dt:dt="string">2017-05-02T14:48:29Z</DateUtc></StartTime><FrequencyChanges><FrequencyChange><Frequency dt:dt="r8">3312871</Frequency><Timestamp dt:dt="r8">68214398783</Timestamp><Current dt:dt="…	60.002	1	right	-504426520	2017-02-05	16:48:29	14:48:29	male	404	{DOWNARROW}	79							0	869005	868802	{DOWNARROW}	203	867690	867302	888	DG0	23	12	383	mask23	0	868786	0	868586	eqm10_NoEyeNmodel1_dir	90	HV	gazeCOD	GazeCoDxp	1	400	0	868286	-4	868186
GazeCoD_1Model_male	9	2	22	<?xml version="1.0"?>\n<Clock xmlns:dt="urn:schemas-microsoft-com:datatypes"><Description dt:dt="string">E-Prime Primary Realtime Clock</Description><StartTime><Timestamp dt:dt="int">0</Timestamp><DateUtc dt:dt="string">2017-05-02T14:48:29Z</DateUtc></StartTime><FrequencyChanges><FrequencyChange><Frequency dt:dt="r8">3312871</Frequency><Timestamp dt:dt="r8">68214398783</Timestamp><Current dt:dt="…	60.002	1	right	-504426520	2017-02-05	16:48:29	14:48:29	male	405	{RIGHTARROW}	77							0	870597	870402	{RIGHTARROW}	195	869283	869019	764	right8	22	12	384	mask22	0	870386	0	870186	eqm10_NoEyeNmodel1_dir	90	H	gazeCOD	GazeCoDxp	1	400	0	869886	3	869786
GazeCoD_1Model_male	9	2	22	<?xml version="1.0"?>\n<Clock xmlns:dt="urn:schemas-microsoft-com:datatypes"><Description dt:dt="string">E-Prime Primary Realtime Clock</Description><StartTime><Timestamp dt:dt="int">0</Timestamp><DateUtc dt:dt="string">2017-05-02T14:48:29Z</DateUtc></StartTime><FrequencyChanges><FrequencyChange><Frequency dt:dt="r8">3312871</Frequency><Timestamp dt:dt="r8">68214398783</Timestamp><Current dt:dt="…	60.002	1	right	-504426520	2017-02-05	16:48:29	14:48:29	male	406	{RIGHTARROW}	46							0	872157	872036	{RIGHTARROW}	121	870918	870619	799	right1,6	29	12	385	mask29	0	872019	0	871819	eqm10_NoEyeNmodel1_dir	90	HV	gazeCOD	GazeCoDxp	1	400	0	871519	1	871419
GazeCoD_1Model_male	9	2	22	<?xml version="1.0"?>\n<Clock xmlns:dt="urn:schemas-microsoft-com:datatypes"><Description dt:dt="string">E-Prime Primary Realtime Clock</Description><StartTime><Timestamp dt:dt="int">0</Timestamp><DateUtc dt:dt="string">2017-05-02T14:48:29Z</DateUtc></StartTime><FrequencyChanges><FrequencyChange><Frequency dt:dt="r8">3312871</Frequency><Timestamp dt:dt="r8">68214398783</Timestamp><Current dt:dt="…	60.002	1	right	-504426520	2017-02-05	16:48:29	14:48:29	male	407	{LEFTARROW}	55							0	879653	879119	{DOWNARROW}	534	878007	877735	772	left6,4	5	12	386	mask5	0	879102	0	878902	eqm10_NoEyeNmodel1_dir	0	V	gazeCOD	GazeCoDxp	0	400	0	878602	-5	878502
GazeCoD_1Model_male	9	2	22	<?xml version="1.0"?>\n<Clock xmlns:dt="urn:schemas-microsoft-com:datatypes"><Description dt:dt="string">E-Prime Primary Realtime Clock</Description><StartTime><Timestamp dt:dt="int">0</Timestamp><DateUtc dt:dt="string">2017-05-02T14:48:29Z</DateUtc></StartTime><FrequencyChanges><FrequencyChange><Frequency dt:dt="r8">3312871</Frequency><Timestamp dt:dt="r8">68214398783</Timestamp><Current dt:dt="…	60.002	1	right	-504426520	2017-02-05	16:48:29	14:48:29	male	408	{RIGHTARROW}	44							0	881757	881285	{RIGHTARROW}	472	880159	879669	990	right3,2	30	12	387	mask30	0	881269	0	881069	eqm10_NoEyeNmodel1_dir	90	HV	gazeCOD	GazeCoDxp	1	400	0	880769	10	880669
GazeCoD_1Model_male	9	2	22	<?xml version="1.0"?>\n<Clock xmlns:dt="urn:schemas-microsoft-com:datatypes"><Description dt:dt="string">E-Prime Primary Realtime Clock</Description><StartTime><Timestamp dt:dt="int">0</Timestamp><DateUtc dt:dt="string">2017-05-02T14:48:29Z</DateUtc></StartTime><FrequencyChanges><FrequencyChange><Frequency dt:dt="r8">3312871</Frequency><Timestamp dt:dt="r8">68214398783</Timestamp><Current dt:dt="…	60.002	1	right	-504426520	2017-02-05	16:48:29	14:48:29	male	409	{RIGHTARROW}	44							0	883269	883152	{RIGHTARROW}	117	882025	881769	756	right3,2	19	12	388	mask19	0	883135	0	882935	eqm10_NoEyeNmodel1_dir	90	H	gazeCOD	GazeCoDxp	1	400	0	882635	10	882535
GazeCoD_1Model_male	9	2	22	<?xml version="1.0"?>\n<Clock xmlns:dt="urn:schemas-microsoft-com:datatypes"><Description dt:dt="string">E-Prime Primary Realtime Clock</Description><StartTime><Timestamp dt:dt="int">0</Timestamp><DateUtc dt:dt="string">2017-05-02T14:48:29Z</DateUtc></StartTime><FrequencyChanges><FrequencyChange><Frequency dt:dt="r8">3312871</Frequency><Timestamp dt:dt="r8">68214398783</Timestamp><Current dt:dt="…	60.002	1	right	-504426520	2017-02-05	16:48:29	14:48:29	male	410	{RIGHTARROW}	46							0	885005	884869	{RIGHTARROW}	136	883754	883285	969	right1,6	7	12	389	mask7	0	884852	0	884652	eqm10_NoEyeNmodel1_dir	0	V	gazeCOD	GazeCoDxp	1	400	0	884352	-2	884252
GazeCoD_1Model_male	9	2	22	<?xml version="1.0"?>\n<Clock xmlns:dt="urn:schemas-microsoft-com:datatypes"><Description dt:dt="string">E-Prime Primary Realtime Clock</Description><StartTime><Timestamp dt:dt="int">0</Timestamp><DateUtc dt:dt="string">2017-05-02T14:48:29Z</DateUtc></StartTime><FrequencyChanges><FrequencyChange><Frequency dt:dt="r8">3312871</Frequency><Timestamp dt:dt="r8">68214398783</Timestamp><Current dt:dt="…	60.002	1	right	-504426520	2017-02-05	16:48:29	14:48:29	male	411	{LEFTARROW}	53							0	886661	886535	{RIGHTARROW}	125	885411	885019	892	left4,8	15	12	390	mask15	0	886518	-1	886318	eqm10_NoEyeNmodel1_dir	90	H	gazeCOD	GazeCoDxp	0	400	0	886019	8	885919
GazeCoD_1Model_male	9	2	22	<?xml version="1.0"?>\n<Clock xmlns:dt="urn:schemas-microsoft-com:datatypes"><Description dt:dt="string">E-Prime Primary Realtime Clock</Description><StartTime><Timestamp dt:dt="int">0</Timestamp><DateUtc dt:dt="string">2017-05-02T14:48:29Z</DateUtc></StartTime><FrequencyChanges><FrequencyChange><Frequency dt:dt="r8">3312871</Frequency><Timestamp dt:dt="r8">68214398783</Timestamp><Current dt:dt="…	60.002	1	right	-504426520	2017-02-05	16:48:29	14:48:29	male	412	{RIGHTARROW}	40							0	888212	888085	{RIGHTARROW}	127	886970	886685	785	right6,4	21	12	391	mask21	0	888068	0	887868	eqm10_NoEyeNmodel1_dir	90	H	gazeCOD	GazeCoDxp	1	400	0	887568	-2	887468
GazeCoD_1Model_male	9	2	22	<?xml version="1.0"?>\n<Clock xmlns:dt="urn:schemas-microsoft-com:datatypes"><Description dt:dt="string">E-Prime Primary Realtime Clock</Description><StartTime><Timestamp dt:dt="int">0</Timestamp><DateUtc dt:dt="string">2017-05-02T14:48:29Z</DateUtc></StartTime><FrequencyChanges><FrequencyChange><Frequency dt:dt="r8">3312871</Frequency><Timestamp dt:dt="r8">68214398783</Timestamp><Current dt:dt="…	60.002	1	right	-504426520	2017-02-05	16:48:29	14:48:29	male	413	{LEFTARROW}	55							0	889828	889668	{DOWNARROW}	160	888552	888235	817	left6,4	16	12	392	mask16	0	889652	0	889452	eqm10_NoEyeNmodel1_dir	90	H	gazeCOD	GazeCoDxp	0	400	0	889152	0	889052
GazeCoD_1Model_male	9	2	22	<?xml version="1.0"?>\n<Clock xmlns:dt="urn:schemas-microsoft-com:datatypes"><Description dt:dt="string">E-Prime Primary Realtime Clock</Description><StartTime><Timestamp dt:dt="int">0</Timestamp><DateUtc dt:dt="string">2017-05-02T14:48:29Z</DateUtc></StartTime><FrequencyChanges><FrequencyChange><Frequency dt:dt="r8">3312871</Frequency><Timestamp dt:dt="r8">68214398783</Timestamp><Current dt:dt="…	60.002	1	right	-504426520	2017-02-05	16:48:29	14:48:29	male	414	{LEFTARROW}	53							0	891364	891318	{LEFTARROW}	46	890195	889852	843	left4,8	26	12	393	mask26	0	891302	0	891102	eqm10_NoEyeNmodel1_dir	90	HV	gazeCOD	GazeCoDxp	1	400	0	890802	7	890702
GazeCoD_1Model_male	9	2	22	<?xml version="1.0"?>\n<Clock xmlns:dt="urn:schemas-microsoft-com:datatypes"><Description dt:dt="string">E-Prime Primary Realtime Clock</Description><StartTime><Timestamp dt:dt="int">0</Timestamp><DateUtc dt:dt="string">2017-05-02T14:48:29Z</DateUtc></StartTime><FrequencyChanges><FrequencyChange><Frequency dt:dt="r8">3312871</Frequency><Timestamp dt:dt="r8">68214398783</Timestamp><Current dt:dt="…	60.002	1	right	-504426520	2017-02-05	16:48:29	14:48:29	male	415	{LEFTARROW}	51							0	892908	892868	{DOWNARROW}	40	891756	891385	871	left3,2	3	12	394	mask3	0	892852	0	892652	eqm10_NoEyeNmodel1_dir	0	V	gazeCOD	GazeCoDxp	0	400	0	892352	-4	892252
GazeCoD_1Model_male	9	2	22	<?xml version="1.0"?>\n<Clock xmlns:dt="urn:schemas-microsoft-com:datatypes"><Description dt:dt="string">E-Prime Primary Realtime Clock</Description><StartTime><Timestamp dt:dt="int">0</Timestamp><DateUtc dt:dt="string">2017-05-02T14:48:29Z</DateUtc></StartTime><FrequencyChanges><FrequencyChange><Frequency dt:dt="r8">3312871</Frequency><Timestamp dt:dt="r8">68214398783</Timestamp><Current dt:dt="…	60.002	1	right	-504426520	2017-02-05	16:48:29	14:48:29	male	416	{LEFTARROW}	49							0	894724	894502	{RIGHTARROW}	222	893391	892918	973	left1,6	13	12	395	mask13	0	894485	-1	894285	eqm10_NoEyeNmodel1_dir	90	H	gazeCOD	GazeCoDxp	0	400	0	893986	-5	893886
GazeCoD_1Model_male	9	2	22	<?xml version="1.0"?>\n<Clock xmlns:dt="urn:schemas-microsoft-com:datatypes"><Description dt:dt="string">E-Prime Primary Realtime Clock</Description><StartTime><Timestamp dt:dt="int">0</Timestamp><DateUtc dt:dt="string">2017-05-02T14:48:29Z</DateUtc></StartTime><FrequencyChanges><FrequencyChange><Frequency dt:dt="r8">3312871</Frequency><Timestamp dt:dt="r8">68214398783</Timestamp><Current dt:dt="…	60.002	1	right	-504426520	2017-02-05	16:48:29	14:48:29	male	417	{RIGHTARROW}	42							0	896484	896335	{RIGHTARROW}	149	895220	894735	985	right4,8	9	12	396	mask9	0	896318	0	896118	eqm10_NoEyeNmodel1_dir	0	V	gazeCOD	GazeCoDxp	1	400	0	895818	-2	895718
GazeCoD_1Model_male	9	2	22	<?xml version="1.0"?>\n<Clock xmlns:dt="urn:schemas-microsoft-com:datatypes"><Description dt:dt="string">E-Prime Primary Realtime Clock</Description><StartTime><Timestamp dt:dt="int">0</Timestamp><DateUtc dt:dt="string">2017-05-02T14:48:29Z</DateUtc></StartTime><FrequencyChanges><FrequencyChange><Frequency dt:dt="r8">3312871</Frequency><Timestamp dt:dt="r8">68214398783</Timestamp><Current dt:dt="…	60.002	1	right	-504426520	2017-02-05	16:48:29	14:48:29	male	418	{RIGHTARROW}	40							0	898204	898085	{RIGHTARROW}	119	896959	896501	958	right6,4	10	13	397	mask10	0	898068	0	897868	eqm10_NoEyeNmodel1_dir	0	V	gazeCOD	GazeCoDxp	1	400	0	897568	9	897468
GazeCoD_1Model_male	9	2	22	<?xml version="1.0"?>\n<Clock xmlns:dt="urn:schemas-microsoft-com:datatypes"><Description dt:dt="string">E-Prime Primary Realtime Clock</Description><StartTime><Timestamp dt:dt="int">0</Timestamp><DateUtc dt:dt="string">2017-05-02T14:48:29Z</DateUtc></StartTime><FrequencyChanges><FrequencyChange><Frequency dt:dt="r8">3312871</Frequency><Timestamp dt:dt="r8">68214398783</Timestamp><Current dt:dt="…	60.002	1	right	-504426520	2017-02-05	16:48:29	14:48:29	male	419	{RIGHTARROW}	44							0	899908	899818	{RIGHTARROW}	90	898692	898218	974	right3,2	19	13	398	mask19	0	899801	0	899601	eqm10_NoEyeNmodel1_dir	90	H	gazeCOD	GazeCoDxp	1	400	0	899301	9	899201
GazeCoD_1Model_male	9	2	22	<?xml version="1.0"?>\n<Clock xmlns:dt="urn:schemas-microsoft-com:datatypes"><Description dt:dt="string">E-Prime Primary Realtime Clock</Description><StartTime><Timestamp dt:dt="int">0</Timestamp><DateUtc dt:dt="string">2017-05-02T14:48:29Z</DateUtc></StartTime><FrequencyChanges><FrequencyChange><Frequency dt:dt="r8">3312871</Frequency><Timestamp dt:dt="r8">68214398783</Timestamp><Current dt:dt="…	60.002	1	right	-504426520	2017-02-05	16:48:29	14:48:29	male	420	{LEFTARROW}	78							0	901604	901368	{LEFTARROW}	236	900245	899918	827	left8	28	13	399	mask28	0	901351	0	901151	eqm10_NoEyeNmodel1_dir	90	HV	gazeCOD	GazeCoDxp	1	400	0	900851	6	900751
GazeCoD_1Model_male	9	2	22	<?xml version="1.0"?>\n<Clock xmlns:dt="urn:schemas-microsoft-com:datatypes"><Description dt:dt="string">E-Prime Primary Realtime Clock</Description><StartTime><Timestamp dt:dt="int">0</Timestamp><DateUtc dt:dt="string">2017-05-02T14:48:29Z</DateUtc></StartTime><FrequencyChanges><FrequencyChange><Frequency dt:dt="r8">3312871</Frequency><Timestamp dt:dt="r8">68214398783</Timestamp><Current dt:dt="…	60.002	1	right	-504426520	2017-02-05	16:48:29	14:48:29	male	421	{RIGHTARROW}	44							0	903260	903068	{DOWNARROW}	192	901956	901618	838	right3,2	8	13	400	mask8	0	903051	0	902851	eqm10_NoEyeNmodel1_dir	0	V	gazeCOD	GazeCoDxp	0	400	0	902551	-5	902451
GazeCoD_1Model_male	9	2	22	<?xml version="1.0"?>\n<Clock xmlns:dt="urn:schemas-microsoft-com:datatypes"><Description dt:dt="string">E-Prime Primary Realtime Clock</Description><StartTime><Timestamp dt:dt="int">0</Timestamp><DateUtc dt:dt="string">2017-05-02T14:48:29Z</DateUtc></StartTime><FrequencyChanges><FrequencyChange><Frequency dt:dt="r8">3312871</Frequency><Timestamp dt:dt="r8">68214398783</Timestamp><Current dt:dt="…	60.002	1	right	-504426520	2017-02-05	16:48:29	14:48:29	male	422	{DOWNARROW}	79							0	904988	904785	{DOWNARROW}	203	903662	903285	877	DG0	23	13	401	mask23	0	904768	0	904568	eqm10_NoEyeNmodel1_dir	90	HV	gazeCOD	GazeCoDxp	1	400	0	904268	6	904168
GazeCoD_1Model_male	9	2	22	<?xml version="1.0"?>\n<Clock xmlns:dt="urn:schemas-microsoft-com:datatypes"><Description dt:dt="string">E-Prime Primary Realtime Clock</Description><StartTime><Timestamp dt:dt="int">0</Timestamp><DateUtc dt:dt="string">2017-05-02T14:48:29Z</DateUtc></StartTime><FrequencyChanges><FrequencyChange><Frequency dt:dt="r8">3312871</Frequency><Timestamp dt:dt="r8">68214398783</Timestamp><Current dt:dt="…	60.002	1	right	-504426520	2017-02-05	16:48:29	14:48:29	male	423	{LEFTARROW}	53							0	906700	906618	{DOWNARROW}	82	905497	905001	996	left4,8	26	13	402	mask26	0	906601	0	906401	eqm10_NoEyeNmodel1_dir	90	HV	gazeCOD	GazeCoDxp	0	400	0	906101	4	906001
GazeCoD_1Model_male	9	2	22	<?xml version="1.0"?>\n<Clock xmlns:dt="urn:schemas-microsoft-com:datatypes"><Description dt:dt="string">E-Prime Primary Realtime Clock</Description><StartTime><Timestamp dt:dt="int">0</Timestamp><DateUtc dt:dt="string">2017-05-02T14:48:29Z</DateUtc></StartTime><FrequencyChanges><FrequencyChange><Frequency dt:dt="r8">3312871</Frequency><Timestamp dt:dt="r8">68214398783</Timestamp><Current dt:dt="…	60.002	1	right	-504426520	2017-02-05	16:48:29	14:48:29	male	424	{LEFTARROW}	53							0	908324	908134	{DOWNARROW}	190	907011	906718	793	left4,8	4	13	403	mask4	0	908118	0	907918	eqm10_NoEyeNmodel1_dir	0	V	gazeCOD	GazeCoDxp	0	400	0	907618	7	907518
GazeCoD_1Model_male	9	2	22	<?xml version="1.0"?>\n<Clock xmlns:dt="urn:schemas-microsoft-com:datatypes"><Description dt:dt="string">E-Prime Primary Realtime Clock</Description><StartTime><Timestamp dt:dt="int">0</Timestamp><DateUtc dt:dt="string">2017-05-02T14:48:29Z</DateUtc></StartTime><FrequencyChanges><FrequencyChange><Frequency dt:dt="r8">3312871</Frequency><Timestamp dt:dt="r8">68214398783</Timestamp><Current dt:dt="…	60.002	1	right	-504426520	2017-02-05	16:48:29	14:48:29	male	425	{RIGHTARROW}	46							0	910196	909951	{RIGHTARROW}	245	908832	908334	998	right1,6	29	13	404	mask29	0	909934	0	909734	eqm10_NoEyeNmodel1_dir	90	HV	gazeCOD	GazeCoDxp	1	400	0	909434	2	909334
GazeCoD_1Model_male	9	2	22	<?xml version="1.0"?>\n<Clock xmlns:dt="urn:schemas-microsoft-com:datatypes"><Description dt:dt="string">E-Prime Primary Realtime Clock</Description><StartTime><Timestamp dt:dt="int">0</Timestamp><DateUtc dt:dt="string">2017-05-02T14:48:29Z</DateUtc></StartTime><FrequencyChanges><FrequencyChange><Frequency dt:dt="r8">3312871</Frequency><Timestamp dt:dt="r8">68214398783</Timestamp><Current dt:dt="…	60.002	1	right	-504426520	2017-02-05	16:48:29	14:48:29	male	426	{LEFTARROW}	49							0	911892	911784	{DOWNARROW}	108	910660	910218	942	left1,6	2	13	405	mask2	0	911768	0	911568	eqm10_NoEyeNmodel1_dir	0	V	gazeCOD	GazeCoDxp	0	400	0	911268	8	911168
GazeCoD_1Model_male	9	2	22	<?xml version="1.0"?>\n<Clock xmlns:dt="urn:schemas-microsoft-com:datatypes"><Description dt:dt="string">E-Prime Primary Realtime Clock</Description><StartTime><Timestamp dt:dt="int">0</Timestamp><DateUtc dt:dt="string">2017-05-02T14:48:29Z</DateUtc></StartTime><FrequencyChanges><FrequencyChange><Frequency dt:dt="r8">3312871</Frequency><Timestamp dt:dt="r8">68214398783</Timestamp><Current dt:dt="…	60.002	1	right	-504426520	2017-02-05	16:48:29	14:48:29	male	427	{LEFTARROW}	49							0	913620	913451	{DOWNARROW}	169	912338	911901	937	left1,6	24	13	406	mask24	0	913434	0	913234	eqm10_NoEyeNmodel1_dir	90	HV	gazeCOD	GazeCoDxp	0	400	0	912934	-4	912834
GazeCoD_1Model_male	9	2	22	<?xml version="1.0"?>\n<Clock xmlns:dt="urn:schemas-microsoft-com:datatypes"><Description dt:dt="string">E-Prime Primary Realtime Clock</Description><StartTime><Timestamp dt:dt="int">0</Timestamp><DateUtc dt:dt="string">2017-05-02T14:48:29Z</DateUtc></StartTime><FrequencyChanges><FrequencyChange><Frequency dt:dt="r8">3312871</Frequency><Timestamp dt:dt="r8">68214398783</Timestamp><Current dt:dt="…	60.002	1	right	-504426520	2017-02-05	16:48:29	14:48:29	male	428	{LEFTARROW}	51							0	915252	915218	{DOWNARROW}	34	914103	913634	969	left3,2	3	13	407	mask3	0	915201	0	915001	eqm10_NoEyeNmodel1_dir	0	V	gazeCOD	GazeCoDxp	0	400	0	914701	-2	914601
GazeCoD_1Model_male	9	2	22	<?xml version="1.0"?>\n<Clock xmlns:dt="urn:schemas-microsoft-com:datatypes"><Description dt:dt="string">E-Prime Primary Realtime Clock</Description><StartTime><Timestamp dt:dt="int">0</Timestamp><DateUtc dt:dt="string">2017-05-02T14:48:29Z</DateUtc></StartTime><FrequencyChanges><FrequencyChange><Frequency dt:dt="r8">3312871</Frequency><Timestamp dt:dt="r8">68214398783</Timestamp><Current dt:dt="…	60.002	1	right	-504426520	2017-02-05	16:48:29	14:48:29	male	429	{RIGHTARROW}	42							0	916932	916701	{RIGHTARROW}	231	915584	915268	816	right4,8	31	13	408	mask31	0	916684	0	916484	eqm10_NoEyeNmodel1_dir	90	HV	gazeCOD	GazeCoDxp	1	400	0	916184	0	916084
GazeCoD_1Model_male	9	2	22	<?xml version="1.0"?>\n<Clock xmlns:dt="urn:schemas-microsoft-com:datatypes"><Description dt:dt="string">E-Prime Primary Realtime Clock</Description><StartTime><Timestamp dt:dt="int">0</Timestamp><DateUtc dt:dt="string">2017-05-02T14:48:29Z</DateUtc></StartTime><FrequencyChanges><FrequencyChange><Frequency dt:dt="r8">3312871</Frequency><Timestamp dt:dt="r8">68214398783</Timestamp><Current dt:dt="…	60.002	1	right	-504426520	2017-02-05	16:48:29	14:48:29	male	430	{LEFTARROW}	49							0	918620	918484	{DOWNARROW}	135	917362	916951	911	left1,6	13	13	409	mask13	0	918467	0	918267	eqm10_NoEyeNmodel1_dir	90	H	gazeCOD	GazeCoDxp	0	400	0	917967	5	917867
GazeCoD_1Model_male	9	2	22	<?xml version="1.0"?>\n<Clock xmlns:dt="urn:schemas-microsoft-com:datatypes"><Description dt:dt="string">E-Prime Primary Realtime Clock</Description><StartTime><Timestamp dt:dt="int">0</Timestamp><DateUtc dt:dt="string">2017-05-02T14:48:29Z</DateUtc></StartTime><FrequencyChanges><FrequencyChange><Frequency dt:dt="r8">3312871</Frequency><Timestamp dt:dt="r8">68214398783</Timestamp><Current dt:dt="…	60.002	1	right	-504426520	2017-02-05	16:48:29	14:48:29	male	431	{LEFTARROW}	55							0	920251	920151	{LEFTARROW}	100	919025	918634	891	left6,4	27	13	410	mask27	0	920134	0	919934	eqm10_NoEyeNmodel1_dir	90	HV	gazeCOD	GazeCoDxp	1	400	0	919634	9	919534
GazeCoD_1Model_male	9	2	22	<?xml version="1.0"?>\n<Clock xmlns:dt="urn:schemas-microsoft-com:datatypes"><Description dt:dt="string">E-Prime Primary Realtime Clock</Description><StartTime><Timestamp dt:dt="int">0</Timestamp><DateUtc dt:dt="string">2017-05-02T14:48:29Z</DateUtc></StartTime><FrequencyChanges><FrequencyChange><Frequency dt:dt="r8">3312871</Frequency><Timestamp dt:dt="r8">68214398783</Timestamp><Current dt:dt="…	60.002	1	right	-504426520	2017-02-05	16:48:29	14:48:29	male	432	{LEFTARROW}	51							0	922131	921651	{LEFTARROW}	480	920525	920267	758	left3,2	14	13	411	mask14	0	921634	0	921434	eqm10_NoEyeNmodel1_dir	90	H	gazeCOD	GazeCoDxp	1	400	0	921134	9	921034
GazeCoD_1Model_male	9	2	22	<?xml version="1.0"?>\n<Clock xmlns:dt="urn:schemas-microsoft-com:datatypes"><Description dt:dt="string">E-Prime Primary Realtime Clock</Description><StartTime><Timestamp dt:dt="int">0</Timestamp><DateUtc dt:dt="string">2017-05-02T14:48:29Z</DateUtc></StartTime><FrequencyChanges><FrequencyChange><Frequency dt:dt="r8">3312871</Frequency><Timestamp dt:dt="r8">68214398783</Timestamp><Current dt:dt="…	60.002	1	right	-504426520	2017-02-05	16:48:29	14:48:29	male	433	{LEFTARROW}	51							0	923771	923601	{DOWNARROW}	170	922489	922151	838	left3,2	25	13	412	mask25	0	923584	0	923384	eqm10_NoEyeNmodel1_dir	90	HV	gazeCOD	GazeCoDxp	0	400	0	923084	-5	922984
GazeCoD_1Model_male	9	2	22	<?xml version="1.0"?>\n<Clock xmlns:dt="urn:schemas-microsoft-com:datatypes"><Description dt:dt="string">E-Prime Primary Realtime Clock</Description><StartTime><Timestamp dt:dt="int">0</Timestamp><DateUtc dt:dt="string">2017-05-02T14:48:29Z</DateUtc></StartTime><FrequencyChanges><FrequencyChange><Frequency dt:dt="r8">3312871</Frequency><Timestamp dt:dt="r8">68214398783</Timestamp><Current dt:dt="…	60.002	1	right	-504426520	2017-02-05	16:48:29	14:48:29	male	434	{DOWNARROW}	79							0	925523	925317	{DOWNARROW}	206	924199	923784	915	DG0	12	13	413	mask12	0	925301	0	925101	eqm10_NoEyeNmodel1_dir	90	H	gazeCOD	GazeCoDxp	1	400	0	924801	2	924701
GazeCoD_1Model_male	9	2	22	<?xml version="1.0"?>\n<Clock xmlns:dt="urn:schemas-microsoft-com:datatypes"><Description dt:dt="string">E-Prime Primary Realtime Clock</Description><StartTime><Timestamp dt:dt="int">0</Timestamp><DateUtc dt:dt="string">2017-05-02T14:48:29Z</DateUtc></StartTime><FrequencyChanges><FrequencyChange><Frequency dt:dt="r8">3312871</Frequency><Timestamp dt:dt="r8">68214398783</Timestamp><Current dt:dt="…	60.002	1	right	-504426520	2017-02-05	16:48:29	14:48:29	male	435	{DOWNARROW}	79							0	927235	927134	{DOWNARROW}	101	926018	925534	984	DG0	1	13	414	mask1	0	927117	0	926917	eqm10_NoEyeNmodel1_dir	0	V	gazeCOD	GazeCoDxp	1	400	0	926617	-1	926517
GazeCoD_1Model_male	9	2	22	<?xml version="1.0"?>\n<Clock xmlns:dt="urn:schemas-microsoft-com:datatypes"><Description dt:dt="string">E-Prime Primary Realtime Clock</Description><StartTime><Timestamp dt:dt="int">0</Timestamp><DateUtc dt:dt="string">2017-05-02T14:48:29Z</DateUtc></StartTime><FrequencyChanges><FrequencyChange><Frequency dt:dt="r8">3312871</Frequency><Timestamp dt:dt="r8">68214398783</Timestamp><Current dt:dt="…	60.002	1	right	-504426520	2017-02-05	16:48:29	14:48:29	male	436	{RIGHTARROW}	42							0	928931	928800	{DOWNARROW}	131	927687	927251	936	right4,8	20	13	415	mask20	0	928784	0	928584	eqm10_NoEyeNmodel1_dir	90	H	gazeCOD	GazeCoDxp	0	400	0	928284	-3	928184
GazeCoD_1Model_male	9	2	22	<?xml version="1.0"?>\n<Clock xmlns:dt="urn:schemas-microsoft-com:datatypes"><Description dt:dt="string">E-Prime Primary Realtime Clock</Description><StartTime><Timestamp dt:dt="int">0</Timestamp><DateUtc dt:dt="string">2017-05-02T14:48:29Z</DateUtc></StartTime><FrequencyChanges><FrequencyChange><Frequency dt:dt="r8">3312871</Frequency><Timestamp dt:dt="r8">68214398783</Timestamp><Current dt:dt="…	60.002	1	right	-504426520	2017-02-05	16:48:29	14:48:29	male	437	{RIGHTARROW}	44							0	930531	930434	{RIGHTARROW}	97	929320	928950	870	right3,2	30	13	416	mask30	0	930417	0	930217	eqm10_NoEyeNmodel1_dir	90	HV	gazeCOD	GazeCoDxp	1	400	0	929917	-3	929817
GazeCoD_1Model_male	9	2	22	<?xml version="1.0"?>\n<Clock xmlns:dt="urn:schemas-microsoft-com:datatypes"><Description dt:dt="string">E-Prime Primary Realtime Clock</Description><StartTime><Timestamp dt:dt="int">0</Timestamp><DateUtc dt:dt="string">2017-05-02T14:48:29Z</DateUtc></StartTime><FrequencyChanges><FrequencyChange><Frequency dt:dt="r8">3312871</Frequency><Timestamp dt:dt="r8">68214398783</Timestamp><Current dt:dt="…	60.002	1	right	-504426520	2017-02-05	16:48:29	14:48:29	male	438	{RIGHTARROW}	77							0	932339	932134	{RIGHTARROW}	205	931017	930550	967	right8	33	13	417	mask33	0	932117	0	931917	eqm10_NoEyeNmodel1_dir	90	HV	gazeCOD	GazeCoDxp	1	400	0	931617	0	931517
GazeCoD_1Model_male	9	2	22	<?xml version="1.0"?>\n<Clock xmlns:dt="urn:schemas-microsoft-com:datatypes"><Description dt:dt="string">E-Prime Primary Realtime Clock</Description><StartTime><Timestamp dt:dt="int">0</Timestamp><DateUtc dt:dt="string">2017-05-02T14:48:29Z</DateUtc></StartTime><FrequencyChanges><FrequencyChange><Frequency dt:dt="r8">3312871</Frequency><Timestamp dt:dt="r8">68214398783</Timestamp><Current dt:dt="…	60.002	1	right	-504426520	2017-02-05	16:48:29	14:48:29	male	439	{LEFTARROW}	55							0	933979	933884	{DOWNARROW}	95	932764	932350	914	left6,4	16	13	418	mask16	0	933867	0	933667	eqm10_NoEyeNmodel1_dir	90	H	gazeCOD	GazeCoDxp	0	400	0	933367	3	933267
GazeCoD_1Model_male	9	2	22	<?xml version="1.0"?>\n<Clock xmlns:dt="urn:schemas-microsoft-com:datatypes"><Description dt:dt="string">E-Prime Primary Realtime Clock</Description><StartTime><Timestamp dt:dt="int">0</Timestamp><DateUtc dt:dt="string">2017-05-02T14:48:29Z</DateUtc></StartTime><FrequencyChanges><FrequencyChange><Frequency dt:dt="r8">3312871</Frequency><Timestamp dt:dt="r8">68214398783</Timestamp><Current dt:dt="…	60.002	1	right	-504426520	2017-02-05	16:48:29	14:48:29	male	440	{LEFTARROW}	55							0	935707	935600	{LEFTARROW}	107	934479	934000	979	left6,4	5	13	419	mask5	0	935584	0	935384	eqm10_NoEyeNmodel1_dir	0	V	gazeCOD	GazeCoDxp	1	400	0	935084	5	934984
GazeCoD_1Model_male	9	2	22	<?xml version="1.0"?>\n<Clock xmlns:dt="urn:schemas-microsoft-com:datatypes"><Description dt:dt="string">E-Prime Primary Realtime Clock</Description><StartTime><Timestamp dt:dt="int">0</Timestamp><DateUtc dt:dt="string">2017-05-02T14:48:29Z</DateUtc></StartTime><FrequencyChanges><FrequencyChange><Frequency dt:dt="r8">3312871</Frequency><Timestamp dt:dt="r8">68214398783</Timestamp><Current dt:dt="…	60.002	1	right	-504426520	2017-02-05	16:48:29	14:48:29	male	441	{RIGHTARROW}	40							0	937451	937234	{RIGHTARROW}	217	936120	935717	903	right6,4	32	13	420	mask32	0	937217	0	937017	eqm10_NoEyeNmodel1_dir	90	HV	gazeCOD	GazeCoDxp	1	400	0	936717	-3	936617
GazeCoD_1Model_male	9	2	22	<?xml version="1.0"?>\n<Clock xmlns:dt="urn:schemas-microsoft-com:datatypes"><Description dt:dt="string">E-Prime Primary Realtime Clock</Description><StartTime><Timestamp dt:dt="int">0</Timestamp><DateUtc dt:dt="string">2017-05-02T14:48:29Z</DateUtc></StartTime><FrequencyChanges><FrequencyChange><Frequency dt:dt="r8">3312871</Frequency><Timestamp dt:dt="r8">68214398783</Timestamp><Current dt:dt="…	60.002	1	right	-504426520	2017-02-05	16:48:29	14:48:29	male	442	{RIGHTARROW}	46							0	939059	938850	{DOWNARROW}	209	937733	937467	766	right1,6	7	13	421	mask7	0	938833	0	938633	eqm10_NoEyeNmodel1_dir	0	V	gazeCOD	GazeCoDxp	0	400	0	938333	0	938233
GazeCoD_1Model_male	9	2	22	<?xml version="1.0"?>\n<Clock xmlns:dt="urn:schemas-microsoft-com:datatypes"><Description dt:dt="string">E-Prime Primary Realtime Clock</Description><StartTime><Timestamp dt:dt="int">0</Timestamp><DateUtc dt:dt="string">2017-05-02T14:48:29Z</DateUtc></StartTime><FrequencyChanges><FrequencyChange><Frequency dt:dt="r8">3312871</Frequency><Timestamp dt:dt="r8">68214398783</Timestamp><Current dt:dt="…	60.002	1	right	-504426520	2017-02-05	16:48:29	14:48:29	male	443	{RIGHTARROW}	42							0	940795	940683	{RIGHTARROW}	112	939571	939083	988	right4,8	9	13	422	mask9	0	940667	0	940467	eqm10_NoEyeNmodel1_dir	0	V	gazeCOD	GazeCoDxp	1	400	0	940167	-4	940067
GazeCoD_1Model_male	9	2	22	<?xml version="1.0"?>\n<Clock xmlns:dt="urn:schemas-microsoft-com:datatypes"><Description dt:dt="string">E-Prime Primary Realtime Clock</Description><StartTime><Timestamp dt:dt="int">0</Timestamp><DateUtc dt:dt="string">2017-05-02T14:48:29Z</DateUtc></StartTime><FrequencyChanges><FrequencyChange><Frequency dt:dt="r8">3312871</Frequency><Timestamp dt:dt="r8">68214398783</Timestamp><Current dt:dt="…	60.002	1	right	-504426520	2017-02-05	16:48:29	14:48:29	male	444	{LEFTARROW}	78							0	942379	942233	{DOWNARROW}	146	941122	940817	805	left8	17	13	423	mask17	0	942217	0	942017	eqm10_NoEyeNmodel1_dir	90	H	gazeCOD	GazeCoDxp	0	400	0	941717	-5	941617
GazeCoD_1Model_male	9	2	22	<?xml version="1.0"?>\n<Clock xmlns:dt="urn:schemas-microsoft-com:datatypes"><Description dt:dt="string">E-Prime Primary Realtime Clock</Description><StartTime><Timestamp dt:dt="int">0</Timestamp><DateUtc dt:dt="string">2017-05-02T14:48:29Z</DateUtc></StartTime><FrequencyChanges><FrequencyChange><Frequency dt:dt="r8">3312871</Frequency><Timestamp dt:dt="r8">68214398783</Timestamp><Current dt:dt="…	60.002	1	right	-504426520	2017-02-05	16:48:29	14:48:29	male	445	{LEFTARROW}	53							0	944107	943983	{DOWNARROW}	124	942859	942400	959	left4,8	15	13	424	mask15	0	943967	0	943767	eqm10_NoEyeNmodel1_dir	90	H	gazeCOD	GazeCoDxp	0	400	0	943467	8	943367
GazeCoD_1Model_male	9	2	22	<?xml version="1.0"?>\n<Clock xmlns:dt="urn:schemas-microsoft-com:datatypes"><Description dt:dt="string">E-Prime Primary Realtime Clock</Description><StartTime><Timestamp dt:dt="int">0</Timestamp><DateUtc dt:dt="string">2017-05-02T14:48:29Z</DateUtc></StartTime><FrequencyChanges><FrequencyChange><Frequency dt:dt="r8">3312871</Frequency><Timestamp dt:dt="r8">68214398783</Timestamp><Current dt:dt="…	60.002	1	right	-504426520	2017-02-05	16:48:29	14:48:29	male	446	{RIGHTARROW}	77							0	945699	945583	{RIGHTARROW}	116	944467	944117	850	right8	22	13	425	mask22	0	945567	0	945367	eqm10_NoEyeNmodel1_dir	90	H	gazeCOD	GazeCoDxp	1	400	0	945067	0	944967
GazeCoD_1Model_male	9	2	22	<?xml version="1.0"?>\n<Clock xmlns:dt="urn:schemas-microsoft-com:datatypes"><Description dt:dt="string">E-Prime Primary Realtime Clock</Description><StartTime><Timestamp dt:dt="int">0</Timestamp><DateUtc dt:dt="string">2017-05-02T14:48:29Z</DateUtc></StartTime><FrequencyChanges><FrequencyChange><Frequency dt:dt="r8">3312871</Frequency><Timestamp dt:dt="r8">68214398783</Timestamp><Current dt:dt="…	60.002	1	right	-504426520	2017-02-05	16:48:29	14:48:29	male	447	{LEFTARROW}	78							0	947243	947100	{LEFTARROW}	143	945979	945717	762	left8	6	13	426	mask6	0	947083	0	946883	eqm10_NoEyeNmodel1_dir	0	V	gazeCOD	GazeCoDxp	1	400	0	946583	4	946483
GazeCoD_1Model_male	9	2	22	<?xml version="1.0"?>\n<Clock xmlns:dt="urn:schemas-microsoft-com:datatypes"><Description dt:dt="string">E-Prime Primary Realtime Clock</Description><StartTime><Timestamp dt:dt="int">0</Timestamp><DateUtc dt:dt="string">2017-05-02T14:48:29Z</DateUtc></StartTime><FrequencyChanges><FrequencyChange><Frequency dt:dt="r8">3312871</Frequency><Timestamp dt:dt="r8">68214398783</Timestamp><Current dt:dt="…	60.002	1	right	-504426520	2017-02-05	16:48:29	14:48:29	male	448	{RIGHTARROW}	46							0	949267	948850	{DOWNARROW}	416	947727	947267	960	right1,6	18	13	427	mask18	0	948833	0	948633	eqm10_NoEyeNmodel1_dir	90	H	gazeCOD	GazeCoDxp	0	400	0	948333	6	948233
GazeCoD_1Model_male	9	2	22	<?xml version="1.0"?>\n<Clock xmlns:dt="urn:schemas-microsoft-com:datatypes"><Description dt:dt="string">E-Prime Primary Realtime Clock</Description><StartTime><Timestamp dt:dt="int">0</Timestamp><DateUtc dt:dt="string">2017-05-02T14:48:29Z</DateUtc></StartTime><FrequencyChanges><FrequencyChange><Frequency dt:dt="r8">3312871</Frequency><Timestamp dt:dt="r8">68214398783</Timestamp><Current dt:dt="…	60.002	1	right	-504426520	2017-02-05	16:48:29	14:48:29	male	449	{RIGHTARROW}	77							0	950746	950666	{RIGHTARROW}	80	949545	949283	762	right8	11	13	428	mask11	0	950650	0	950450	eqm10_NoEyeNmodel1_dir	0	V	gazeCOD	GazeCoDxp	1	400	0	950150	5	950050
GazeCoD_1Model_male	9	2	22	<?xml version="1.0"?>\n<Clock xmlns:dt="urn:schemas-microsoft-com:datatypes"><Description dt:dt="string">E-Prime Primary Realtime Clock</Description><StartTime><Timestamp dt:dt="int">0</Timestamp><DateUtc dt:dt="string">2017-05-02T14:48:29Z</DateUtc></StartTime><FrequencyChanges><FrequencyChange><Frequency dt:dt="r8">3312871</Frequency><Timestamp dt:dt="r8">68214398783</Timestamp><Current dt:dt="…	60.002	1	right	-504426520	2017-02-05	16:48:29	14:48:29	male	450	{RIGHTARROW}	40							0	952418	952333	{RIGHTARROW}	85	951222	950766	956	right6,4	21	13	429	mask21	0	952316	-1	952116	eqm10_NoEyeNmodel1_dir	90	H	gazeCOD	GazeCoDxp	1	400	0	951817	-5	951717
GazeCoD_1Model_male	9	2	22	<?xml version="1.0"?>\n<Clock xmlns:dt="urn:schemas-microsoft-com:datatypes"><Description dt:dt="string">E-Prime Primary Realtime Clock</Description><StartTime><Timestamp dt:dt="int">0</Timestamp><DateUtc dt:dt="string">2017-05-02T14:48:29Z</DateUtc></StartTime><FrequencyChanges><FrequencyChange><Frequency dt:dt="r8">3312871</Frequency><Timestamp dt:dt="r8">68214398783</Timestamp><Current dt:dt="…	60.002	1	right	-504426520	2017-02-05	16:48:29	14:48:29	male	451	{LEFTARROW}	53							0	954834	953950	{DOWNARROW}	884	952832	952433	899	left4,8	15	14	430	mask15	0	953933	0	953733	eqm10_NoEyeNmodel1_dir	90	H	gazeCOD	GazeCoDxp	0	400	0	953433	1	953333
GazeCoD_1Model_male	9	2	22	<?xml version="1.0"?>\n<Clock xmlns:dt="urn:schemas-microsoft-com:datatypes"><Description dt:dt="string">E-Prime Primary Realtime Clock</Description><StartTime><Timestamp dt:dt="int">0</Timestamp><DateUtc dt:dt="string">2017-05-02T14:48:29Z</DateUtc></StartTime><FrequencyChanges><FrequencyChange><Frequency dt:dt="r8">3312871</Frequency><Timestamp dt:dt="r8">68214398783</Timestamp><Current dt:dt="…	60.002	1	right	-504426520	2017-02-05	16:48:29	14:48:29	male	452	{LEFTARROW}	78							0	956618	956466	{LEFTARROW}	152	955341	954850	991	left8	6	14	431	mask6	0	956450	0	956250	eqm10_NoEyeNmodel1_dir	0	V	gazeCOD	GazeCoDxp	1	400	0	955950	9	955850
GazeCoD_1Model_male	9	2	22	<?xml version="1.0"?>\n<Clock xmlns:dt="urn:schemas-microsoft-com:datatypes"><Description dt:dt="string">E-Prime Primary Realtime Clock</Description><StartTime><Timestamp dt:dt="int">0</Timestamp><DateUtc dt:dt="string">2017-05-02T14:48:29Z</DateUtc></StartTime><FrequencyChanges><FrequencyChange><Frequency dt:dt="r8">3312871</Frequency><Timestamp dt:dt="r8">68214398783</Timestamp><Current dt:dt="…	60.002	1	right	-504426520	2017-02-05	16:48:29	14:48:29	male	453	{LEFTARROW}	53							0	958426	958250	{LEFTARROW}	176	957127	956633	994	left4,8	26	14	432	mask26	0	958233	0	958033	eqm10_NoEyeNmodel1_dir	90	HV	gazeCOD	GazeCoDxp	1	400	0	957733	6	957633
GazeCoD_1Model_male	9	2	22	<?xml version="1.0"?>\n<Clock xmlns:dt="urn:schemas-microsoft-com:datatypes"><Description dt:dt="string">E-Prime Primary Realtime Clock</Description><StartTime><Timestamp dt:dt="int">0</Timestamp><DateUtc dt:dt="string">2017-05-02T14:48:29Z</DateUtc></StartTime><FrequencyChanges><FrequencyChange><Frequency dt:dt="r8">3312871</Frequency><Timestamp dt:dt="r8">68214398783</Timestamp><Current dt:dt="…	60.002	1	right	-504426520	2017-02-05	16:48:29	14:48:29	male	454	{DOWNARROW}	79							0	960146	960033	{DOWNARROW}	113	958920	958449	971	DG0	12	14	433	mask12	0	960016	0	959816	eqm10_NoEyeNmodel1_dir	90	H	gazeCOD	GazeCoDxp	1	400	0	959516	-4	959416
GazeCoD_1Model_male	9	2	22	<?xml version="1.0"?>\n<Clock xmlns:dt="urn:schemas-microsoft-com:datatypes"><Description dt:dt="string">E-Prime Primary Realtime Clock</Description><StartTime><Timestamp dt:dt="int">0</Timestamp><DateUtc dt:dt="string">2017-05-02T14:48:29Z</DateUtc></StartTime><FrequencyChanges><FrequencyChange><Frequency dt:dt="r8">3312871</Frequency><Timestamp dt:dt="r8">68214398783</Timestamp><Current dt:dt="…	60.002	1	right	-504426520	2017-02-05	16:48:29	14:48:29	male	455	{LEFTARROW}	78							0	961778	961633	{LEFTARROW}	145	960515	960166	849	left8	28	14	434	mask28	0	961616	0	961416	eqm10_NoEyeNmodel1_dir	90	HV	gazeCOD	GazeCoDxp	1	400	0	961116	1	961016
GazeCoD_1Model_male	9	2	22	<?xml version="1.0"?>\n<Clock xmlns:dt="urn:schemas-microsoft-com:datatypes"><Description dt:dt="string">E-Prime Primary Realtime Clock</Description><StartTime><Timestamp dt:dt="int">0</Timestamp><DateUtc dt:dt="string">2017-05-02T14:48:29Z</DateUtc></StartTime><FrequencyChanges><FrequencyChange><Frequency dt:dt="r8">3312871</Frequency><Timestamp dt:dt="r8">68214398783</Timestamp><Current dt:dt="…	60.002	1	right	-504426520	2017-02-05	16:48:29	14:48:29	male	456	{RIGHTARROW}	40							0	963274	963166	{RIGHTARROW}	108	962053	961799	754	right6,4	10	14	435	mask10	0	963149	0	962949	eqm10_NoEyeNmodel1_dir	0	V	gazeCOD	GazeCoDxp	1	400	0	962649	-4	962549
GazeCoD_1Model_male	9	2	22	<?xml version="1.0"?>\n<Clock xmlns:dt="urn:schemas-microsoft-com:datatypes"><Description dt:dt="string">E-Prime Primary Realtime Clock</Description><StartTime><Timestamp dt:dt="int">0</Timestamp><DateUtc dt:dt="string">2017-05-02T14:48:29Z</DateUtc></StartTime><FrequencyChanges><FrequencyChange><Frequency dt:dt="r8">3312871</Frequency><Timestamp dt:dt="r8">68214398783</Timestamp><Current dt:dt="…	60.002	1	right	-504426520	2017-02-05	16:48:29	14:48:29	male	457	{RIGHTARROW}	77							0	964930	964883	{RIGHTARROW}	47	963771	963283	988	right8	22	14	436	mask22	0	964866	0	964666	eqm10_NoEyeNmodel1_dir	90	H	gazeCOD	GazeCoDxp	1	400	0	964366	-5	964266
GazeCoD_1Model_male	9	2	22	<?xml version="1.0"?>\n<Clock xmlns:dt="urn:schemas-microsoft-com:datatypes"><Description dt:dt="string">E-Prime Primary Realtime Clock</Description><StartTime><Timestamp dt:dt="int">0</Timestamp><DateUtc dt:dt="string">2017-05-02T14:48:29Z</DateUtc></StartTime><FrequencyChanges><FrequencyChange><Frequency dt:dt="r8">3312871</Frequency><Timestamp dt:dt="r8">68214398783</Timestamp><Current dt:dt="…	60.002	1	right	-504426520	2017-02-05	16:48:29	14:48:29	male	458	{RIGHTARROW}	42							0	966562	966366	{RIGHTARROW}	196	965245	964949	796	right4,8	31	14	437	mask31	0	966349	0	966149	eqm10_NoEyeNmodel1_dir	90	HV	gazeCOD	GazeCoDxp	1	400	0	965849	4	965749
GazeCoD_1Model_male	9	2	22	<?xml version="1.0"?>\n<Clock xmlns:dt="urn:schemas-microsoft-com:datatypes"><Description dt:dt="string">E-Prime Primary Realtime Clock</Description><StartTime><Timestamp dt:dt="int">0</Timestamp><DateUtc dt:dt="string">2017-05-02T14:48:29Z</DateUtc></StartTime><FrequencyChanges><FrequencyChange><Frequency dt:dt="r8">3312871</Frequency><Timestamp dt:dt="r8">68214398783</Timestamp><Current dt:dt="…	60.002	1	right	-504426520	2017-02-05	16:48:29	14:48:29	male	459	{LEFTARROW}	51							0	968098	968016	{DOWNARROW}	82	966903	966583	820	left3,2	14	14	438	mask14	0	967999	0	967799	eqm10_NoEyeNmodel1_dir	90	H	gazeCOD	GazeCoDxp	0	400	0	967499	-4	967399
GazeCoD_1Model_male	9	2	22	<?xml version="1.0"?>\n<Clock xmlns:dt="urn:schemas-microsoft-com:datatypes"><Description dt:dt="string">E-Prime Primary Realtime Clock</Description><StartTime><Timestamp dt:dt="int">0</Timestamp><DateUtc dt:dt="string">2017-05-02T14:48:29Z</DateUtc></StartTime><FrequencyChanges><FrequencyChange><Frequency dt:dt="r8">3312871</Frequency><Timestamp dt:dt="r8">68214398783</Timestamp><Current dt:dt="…	60.002	1	right	-504426520	2017-02-05	16:48:29	14:48:29	male	460	{LEFTARROW}	78							0	969674	969632	{DOWNARROW}	42	968511	968116	895	left8	17	14	439	mask17	0	969616	0	969416	eqm10_NoEyeNmodel1_dir	90	H	gazeCOD	GazeCoDxp	0	400	0	969116	5	969016
GazeCoD_1Model_male	9	2	22	<?xml version="1.0"?>\n<Clock xmlns:dt="urn:schemas-microsoft-com:datatypes"><Description dt:dt="string">E-Prime Primary Realtime Clock</Description><StartTime><Timestamp dt:dt="int">0</Timestamp><DateUtc dt:dt="string">2017-05-02T14:48:29Z</DateUtc></StartTime><FrequencyChanges><FrequencyChange><Frequency dt:dt="r8">3312871</Frequency><Timestamp dt:dt="r8">68214398783</Timestamp><Current dt:dt="…	60.002	1	right	-504426520	2017-02-05	16:48:29	14:48:29	male	461	{DOWNARROW}	79							0	971346	971266	{DOWNARROW}	80	970152	969683	969	DG0	23	14	440	mask23	0	971249	0	971049	eqm10_NoEyeNmodel1_dir	90	HV	gazeCOD	GazeCoDxp	1	400	0	970749	-3	970649
GazeCoD_1Model_male	9	2	22	<?xml version="1.0"?>\n<Clock xmlns:dt="urn:schemas-microsoft-com:datatypes"><Description dt:dt="string">E-Prime Primary Realtime Clock</Description><StartTime><Timestamp dt:dt="int">0</Timestamp><DateUtc dt:dt="string">2017-05-02T14:48:29Z</DateUtc></StartTime><FrequencyChanges><FrequencyChange><Frequency dt:dt="r8">3312871</Frequency><Timestamp dt:dt="r8">68214398783</Timestamp><Current dt:dt="…	60.002	1	right	-504426520	2017-02-05	16:48:29	14:48:29	male	462	{RIGHTARROW}	44							0	985649	985415	{RIGHTARROW}	234	984291	983799	992	right3,2	30	14	441	mask30	0	985399	0	985199	eqm10_NoEyeNmodel1_dir	90	HV	gazeCOD	GazeCoDxp	1	400	0	984899	8	984799
GazeCoD_1Model_male	9	2	22	<?xml version="1.0"?>\n<Clock xmlns:dt="urn:schemas-microsoft-com:datatypes"><Description dt:dt="string">E-Prime Primary Realtime Clock</Description><StartTime><Timestamp dt:dt="int">0</Timestamp><DateUtc dt:dt="string">2017-05-02T14:48:29Z</DateUtc></StartTime><FrequencyChanges><FrequencyChange><Frequency dt:dt="r8">3312871</Frequency><Timestamp dt:dt="r8">68214398783</Timestamp><Current dt:dt="…	60.002	1	right	-504426520	2017-02-05	16:48:29	14:48:29	male	463	{LEFTARROW}	49							0	988105	987165	{DOWNARROW}	940	986046	985665	881	left1,6	24	14	442	mask24	0	987149	0	986949	eqm10_NoEyeNmodel1_dir	90	HV	gazeCOD	GazeCoDxp	0	400	0	986649	3	986549
GazeCoD_1Model_male	9	2	22	<?xml version="1.0"?>\n<Clock xmlns:dt="urn:schemas-microsoft-com:datatypes"><Description dt:dt="string">E-Prime Primary Realtime Clock</Description><StartTime><Timestamp dt:dt="int">0</Timestamp><DateUtc dt:dt="string">2017-05-02T14:48:29Z</DateUtc></StartTime><FrequencyChanges><FrequencyChange><Frequency dt:dt="r8">3312871</Frequency><Timestamp dt:dt="r8">68214398783</Timestamp><Current dt:dt="…	60.002	1	right	-504426520	2017-02-05	16:48:29	14:48:29	male	464	{RIGHTARROW}	42							0	989817	989665	{RIGHTARROW}	152	988551	988115	936	right4,8	20	14	443	mask20	0	989649	0	989449	eqm10_NoEyeNmodel1_dir	90	H	gazeCOD	GazeCoDxp	1	400	0	989149	-2	989049
GazeCoD_1Model_male	9	2	22	<?xml version="1.0"?>\n<Clock xmlns:dt="urn:schemas-microsoft-com:datatypes"><Description dt:dt="string">E-Prime Primary Realtime Clock</Description><StartTime><Timestamp dt:dt="int">0</Timestamp><DateUtc dt:dt="string">2017-05-02T14:48:29Z</DateUtc></StartTime><FrequencyChanges><FrequencyChange><Frequency dt:dt="r8">3312871</Frequency><Timestamp dt:dt="r8">68214398783</Timestamp><Current dt:dt="…	60.002	1	right	-504426520	2017-02-05	16:48:29	14:48:29	male	465	{RIGHTARROW}	40							0	991489	991415	{RIGHTARROW}	74	990302	989832	970	right6,4	21	14	444	mask21	0	991398	0	991198	eqm10_NoEyeNmodel1_dir	90	H	gazeCOD	GazeCoDxp	1	400	0	990898	-4	990798
GazeCoD_1Model_male	9	2	22	<?xml version="1.0"?>\n<Clock xmlns:dt="urn:schemas-microsoft-com:datatypes"><Description dt:dt="string">E-Prime Primary Realtime Clock</Description><StartTime><Timestamp dt:dt="int">0</Timestamp><DateUtc dt:dt="string">2017-05-02T14:48:29Z</DateUtc></StartTime><FrequencyChanges><FrequencyChange><Frequency dt:dt="r8">3312871</Frequency><Timestamp dt:dt="r8">68214398783</Timestamp><Current dt:dt="…	60.002	1	right	-504426520	2017-02-05	16:48:29	14:48:29	male	466	{LEFTARROW}	51							0	993209	993115	{DOWNARROW}	94	991993	991498	995	left3,2	3	14	445	mask3	0	993098	0	992898	eqm10_NoEyeNmodel1_dir	0	V	gazeCOD	GazeCoDxp	0	400	0	992598	5	992498
GazeCoD_1Model_male	9	2	22	<?xml version="1.0"?>\n<Clock xmlns:dt="urn:schemas-microsoft-com:datatypes"><Description dt:dt="string">E-Prime Primary Realtime Clock</Description><StartTime><Timestamp dt:dt="int">0</Timestamp><DateUtc dt:dt="string">2017-05-02T14:48:29Z</DateUtc></StartTime><FrequencyChanges><FrequencyChange><Frequency dt:dt="r8">3312871</Frequency><Timestamp dt:dt="r8">68214398783</Timestamp><Current dt:dt="…	60.002	1	right	-504426520	2017-02-05	16:48:29	14:48:29	male	467	{LEFTARROW}	49							0	994681	994665	{DOWNARROW}	16	993548	993232	816	left1,6	2	14	446	mask2	0	994648	0	994448	eqm10_NoEyeNmodel1_dir	0	V	gazeCOD	GazeCoDxp	0	400	0	994148	0	994048
GazeCoD_1Model_male	9	2	22	<?xml version="1.0"?>\n<Clock xmlns:dt="urn:schemas-microsoft-com:datatypes"><Description dt:dt="string">E-Prime Primary Realtime Clock</Description><StartTime><Timestamp dt:dt="int">0</Timestamp><DateUtc dt:dt="string">2017-05-02T14:48:29Z</DateUtc></StartTime><FrequencyChanges><FrequencyChange><Frequency dt:dt="r8">3312871</Frequency><Timestamp dt:dt="r8">68214398783</Timestamp><Current dt:dt="…	60.002	1	right	-504426520	2017-02-05	16:48:29	14:48:29	male	468	{RIGHTARROW}	46							0	996489	996315	{RIGHTARROW}	174	995198	994698	1000	right1,6	29	14	447	mask29	0	996298	0	996098	eqm10_NoEyeNmodel1_dir	90	HV	gazeCOD	GazeCoDxp	1	400	0	995798	0	995698
GazeCoD_1Model_male	9	2	22	<?xml version="1.0"?>\n<Clock xmlns:dt="urn:schemas-microsoft-com:datatypes"><Description dt:dt="string">E-Prime Primary Realtime Clock</Description><StartTime><Timestamp dt:dt="int">0</Timestamp><DateUtc dt:dt="string">2017-05-02T14:48:29Z</DateUtc></StartTime><FrequencyChanges><FrequencyChange><Frequency dt:dt="r8">3312871</Frequency><Timestamp dt:dt="r8">68214398783</Timestamp><Current dt:dt="…	60.002	1	right	-504426520	2017-02-05	16:48:29	14:48:29	male	469	{LEFTARROW}	55							0	998977	997998	{DOWNARROW}	979	996877	996498	879	left6,4	16	14	448	mask16	0	997982	0	997782	eqm10_NoEyeNmodel1_dir	90	H	gazeCOD	GazeCoDxp	0	400	0	997482	5	997382
GazeCoD_1Model_male	9	2	22	<?xml version="1.0"?>\n<Clock xmlns:dt="urn:schemas-microsoft-com:datatypes"><Description dt:dt="string">E-Prime Primary Realtime Clock</Description><StartTime><Timestamp dt:dt="int">0</Timestamp><DateUtc dt:dt="string">2017-05-02T14:48:29Z</DateUtc></StartTime><FrequencyChanges><FrequencyChange><Frequency dt:dt="r8">3312871</Frequency><Timestamp dt:dt="r8">68214398783</Timestamp><Current dt:dt="…	60.002	1	right	-504426520	2017-02-05	16:48:29	14:48:29	male	470	{RIGHTARROW}	44							0	1000553	1000448	{RIGHTARROW}	105	999330	998998	832	right3,2	8	14	449	mask8	0	1000431	0	1000231	eqm10_NoEyeNmodel1_dir	0	V	gazeCOD	GazeCoDxp	1	400	0	999931	1	999831
GazeCoD_1Model_male	9	2	22	<?xml version="1.0"?>\n<Clock xmlns:dt="urn:schemas-microsoft-com:datatypes"><Description dt:dt="string">E-Prime Primary Realtime Clock</Description><StartTime><Timestamp dt:dt="int">0</Timestamp><DateUtc dt:dt="string">2017-05-02T14:48:29Z</DateUtc></StartTime><FrequencyChanges><FrequencyChange><Frequency dt:dt="r8">3312871</Frequency><Timestamp dt:dt="r8">68214398783</Timestamp><Current dt:dt="…	60.002	1	right	-504426520	2017-02-05	16:48:29	14:48:29	male	471	{LEFTARROW}	49							0	1002065	1001965	{DOWNARROW}	100	1000841	1000565	776	left1,6	13	14	450	mask13	0	1001948	0	1001748	eqm10_NoEyeNmodel1_dir	90	H	gazeCOD	GazeCoDxp	0	400	0	1001448	7	1001348
GazeCoD_1Model_male	9	2	22	<?xml version="1.0"?>\n<Clock xmlns:dt="urn:schemas-microsoft-com:datatypes"><Description dt:dt="string">E-Prime Primary Realtime Clock</Description><StartTime><Timestamp dt:dt="int">0</Timestamp><DateUtc dt:dt="string">2017-05-02T14:48:29Z</DateUtc></StartTime><FrequencyChanges><FrequencyChange><Frequency dt:dt="r8">3312871</Frequency><Timestamp dt:dt="r8">68214398783</Timestamp><Current dt:dt="…	60.002	1	right	-504426520	2017-02-05	16:48:29	14:48:29	male	472	{RIGHTARROW}	46							0	1003649	1003481	{DOWNARROW}	168	1002363	1002081	782	right1,6	18	14	451	mask18	0	1003465	0	1003265	eqm10_NoEyeNmodel1_dir	90	H	gazeCOD	GazeCoDxp	0	400	0	1002965	2	1002865
GazeCoD_1Model_male	9	2	22	<?xml version="1.0"?>\n<Clock xmlns:dt="urn:schemas-microsoft-com:datatypes"><Description dt:dt="string">E-Prime Primary Realtime Clock</Description><StartTime><Timestamp dt:dt="int">0</Timestamp><DateUtc dt:dt="string">2017-05-02T14:48:29Z</DateUtc></StartTime><FrequencyChanges><FrequencyChange><Frequency dt:dt="r8">3312871</Frequency><Timestamp dt:dt="r8">68214398783</Timestamp><Current dt:dt="…	60.002	1	right	-504426520	2017-02-05	16:48:29	14:48:29	male	473	{DOWNARROW}	79							0	1005169	1005098	{DOWNARROW}	71	1003972	1003665	807	DG0	1	14	452	mask1	0	1005081	0	1004881	eqm10_NoEyeNmodel1_dir	0	V	gazeCOD	GazeCoDxp	1	400	0	1004581	9	1004481
GazeCoD_1Model_male	9	2	22	<?xml version="1.0"?>\n<Clock xmlns:dt="urn:schemas-microsoft-com:datatypes"><Description dt:dt="string">E-Prime Primary Realtime Clock</Description><StartTime><Timestamp dt:dt="int">0</Timestamp><DateUtc dt:dt="string">2017-05-02T14:48:29Z</DateUtc></StartTime><FrequencyChanges><FrequencyChange><Frequency dt:dt="r8">3312871</Frequency><Timestamp dt:dt="r8">68214398783</Timestamp><Current dt:dt="…	60.002	1	right	-504426520	2017-02-05	16:48:29	14:48:29	male	474	{LEFTARROW}	51							0	1006809	1006598	{DOWNARROW}	211	1005472	1005181	791	left3,2	25	14	453	mask25	0	1006581	0	1006381	eqm10_NoEyeNmodel1_dir	90	HV	gazeCOD	GazeCoDxp	0	400	0	1006081	9	1005981
GazeCoD_1Model_male	9	2	22	<?xml version="1.0"?>\n<Clock xmlns:dt="urn:schemas-microsoft-com:datatypes"><Description dt:dt="string">E-Prime Primary Realtime Clock</Description><StartTime><Timestamp dt:dt="int">0</Timestamp><DateUtc dt:dt="string">2017-05-02T14:48:29Z</DateUtc></StartTime><FrequencyChanges><FrequencyChange><Frequency dt:dt="r8">3312871</Frequency><Timestamp dt:dt="r8">68214398783</Timestamp><Current dt:dt="…	60.002	1	right	-504426520	2017-02-05	16:48:29	14:48:29	male	475	{RIGHTARROW}	42							0	1008393	1008265	{RIGHTARROW}	128	1007145	1006831	814	right4,8	9	14	454	mask9	0	1008248	0	1008048	eqm10_NoEyeNmodel1_dir	0	V	gazeCOD	GazeCoDxp	1	400	0	1007748	3	1007648
GazeCoD_1Model_male	9	2	22	<?xml version="1.0"?>\n<Clock xmlns:dt="urn:schemas-microsoft-com:datatypes"><Description dt:dt="string">E-Prime Primary Realtime Clock</Description><StartTime><Timestamp dt:dt="int">0</Timestamp><DateUtc dt:dt="string">2017-05-02T14:48:29Z</DateUtc></StartTime><FrequencyChanges><FrequencyChange><Frequency dt:dt="r8">3312871</Frequency><Timestamp dt:dt="r8">68214398783</Timestamp><Current dt:dt="…	60.002	1	right	-504426520	2017-02-05	16:48:29	14:48:29	male	476	{RIGHTARROW}	46							0	1010113	1009798	{RIGHTARROW}	314	1008686	1008415	771	right1,6	7	14	455	mask7	0	1009781	0	1009581	eqm10_NoEyeNmodel1_dir	0	V	gazeCOD	GazeCoDxp	1	400	0	1009281	-5	1009181
GazeCoD_1Model_male	9	2	22	<?xml version="1.0"?>\n<Clock xmlns:dt="urn:schemas-microsoft-com:datatypes"><Description dt:dt="string">E-Prime Primary Realtime Clock</Description><StartTime><Timestamp dt:dt="int">0</Timestamp><DateUtc dt:dt="string">2017-05-02T14:48:29Z</DateUtc></StartTime><FrequencyChanges><FrequencyChange><Frequency dt:dt="r8">3312871</Frequency><Timestamp dt:dt="r8">68214398783</Timestamp><Current dt:dt="…	60.002	1	right	-504426520	2017-02-05	16:48:29	14:48:29	male	477	{RIGHTARROW}	77							0	1011833	1011564	{RIGHTARROW}	268	1010441	1010131	810	right8	11	14	456	mask11	0	1011548	0	1011348	eqm10_NoEyeNmodel1_dir	0	V	gazeCOD	GazeCoDxp	1	400	0	1011048	7	1010948
GazeCoD_1Model_male	9	2	22	<?xml version="1.0"?>\n<Clock xmlns:dt="urn:schemas-microsoft-com:datatypes"><Description dt:dt="string">E-Prime Primary Realtime Clock</Description><StartTime><Timestamp dt:dt="int">0</Timestamp><DateUtc dt:dt="string">2017-05-02T14:48:29Z</DateUtc></StartTime><FrequencyChanges><FrequencyChange><Frequency dt:dt="r8">3312871</Frequency><Timestamp dt:dt="r8">68214398783</Timestamp><Current dt:dt="…	60.002	1	right	-504426520	2017-02-05	16:48:29	14:48:29	male	478	{LEFTARROW}	53							0	1013448	1013348	{DOWNARROW}	100	1012236	1011848	888	left4,8	4	14	457	mask4	0	1013331	0	1013131	eqm10_NoEyeNmodel1_dir	0	V	gazeCOD	GazeCoDxp	0	400	0	1012831	-5	1012731
GazeCoD_1Model_male	9	2	22	<?xml version="1.0"?>\n<Clock xmlns:dt="urn:schemas-microsoft-com:datatypes"><Description dt:dt="string">E-Prime Primary Realtime Clock</Description><StartTime><Timestamp dt:dt="int">0</Timestamp><DateUtc dt:dt="string">2017-05-02T14:48:29Z</DateUtc></StartTime><FrequencyChanges><FrequencyChange><Frequency dt:dt="r8">3312871</Frequency><Timestamp dt:dt="r8">68214398783</Timestamp><Current dt:dt="…	60.002	1	right	-504426520	2017-02-05	16:48:29	14:48:29	male	479	{LEFTARROW}	55							0	1015496	1014931	{LEFTARROW}	565	1013807	1013464	843	left6,4	5	14	458	mask5	0	1014914	0	1014714	eqm10_NoEyeNmodel1_dir	0	V	gazeCOD	GazeCoDxp	1	400	0	1014414	7	1014314
GazeCoD_1Model_male	9	2	22	<?xml version="1.0"?>\n<Clock xmlns:dt="urn:schemas-microsoft-com:datatypes"><Description dt:dt="string">E-Prime Primary Realtime Clock</Description><StartTime><Timestamp dt:dt="int">0</Timestamp><DateUtc dt:dt="string">2017-05-02T14:48:29Z</DateUtc></StartTime><FrequencyChanges><FrequencyChange><Frequency dt:dt="r8">3312871</Frequency><Timestamp dt:dt="r8">68214398783</Timestamp><Current dt:dt="…	60.002	1	right	-504426520	2017-02-05	16:48:29	14:48:29	male	480	{RIGHTARROW}	44							0	1017488	1017081	{RIGHTARROW}	407	1015966	1015514	952	right3,2	19	14	459	mask19	0	1017064	0	1016864	eqm10_NoEyeNmodel1_dir	90	H	gazeCOD	GazeCoDxp	1	400	0	1016564	-2	1016464
GazeCoD_1Model_male	9	2	22	<?xml version="1.0"?>\n<Clock xmlns:dt="urn:schemas-microsoft-com:datatypes"><Description dt:dt="string">E-Prime Primary Realtime Clock</Description><StartTime><Timestamp dt:dt="int">0</Timestamp><DateUtc dt:dt="string">2017-05-02T14:48:29Z</DateUtc></StartTime><FrequencyChanges><FrequencyChange><Frequency dt:dt="r8">3312871</Frequency><Timestamp dt:dt="r8">68214398783</Timestamp><Current dt:dt="…	60.002	1	right	-504426520	2017-02-05	16:48:29	14:48:29	male	481	{RIGHTARROW}	40							0	1019224	1019048	{RIGHTARROW}	176	1017923	1017498	925	right6,4	32	14	460	mask32	0	1019031	0	1018831	eqm10_NoEyeNmodel1_dir	90	HV	gazeCOD	GazeCoDxp	1	400	0	1018531	8	1018431
GazeCoD_1Model_male	9	2	22	<?xml version="1.0"?>\n<Clock xmlns:dt="urn:schemas-microsoft-com:datatypes"><Description dt:dt="string">E-Prime Primary Realtime Clock</Description><StartTime><Timestamp dt:dt="int">0</Timestamp><DateUtc dt:dt="string">2017-05-02T14:48:29Z</DateUtc></StartTime><FrequencyChanges><FrequencyChange><Frequency dt:dt="r8">3312871</Frequency><Timestamp dt:dt="r8">68214398783</Timestamp><Current dt:dt="…	60.002	1	right	-504426520	2017-02-05	16:48:29	14:48:29	male	482	{RIGHTARROW}	77							0	1020848	1020614	{RIGHTARROW}	234	1019500	1019248	752	right8	33	14	461	mask33	0	1020598	0	1020398	eqm10_NoEyeNmodel1_dir	90	HV	gazeCOD	GazeCoDxp	1	400	0	1020098	-2	1019998
GazeCoD_1Model_male	9	2	22	<?xml version="1.0"?>\n<Clock xmlns:dt="urn:schemas-microsoft-com:datatypes"><Description dt:dt="string">E-Prime Primary Realtime Clock</Description><StartTime><Timestamp dt:dt="int">0</Timestamp><DateUtc dt:dt="string">2017-05-02T14:48:29Z</DateUtc></StartTime><FrequencyChanges><FrequencyChange><Frequency dt:dt="r8">3312871</Frequency><Timestamp dt:dt="r8">68214398783</Timestamp><Current dt:dt="…	60.002	1	right	-504426520	2017-02-05	16:48:29	14:48:29	male	483	{LEFTARROW}	55							0	1022520	1022297	{LEFTARROW}	223	1021184	1020864	820	left6,4	27	14	462	mask27	0	1022281	0	1022081	eqm10_NoEyeNmodel1_dir	90	HV	gazeCOD	GazeCoDxp	1	400	0	1021781	-3	1021681
GazeCoD_1Model_male	9	2	22	<?xml version="1.0"?>\n<Clock xmlns:dt="urn:schemas-microsoft-com:datatypes"><Description dt:dt="string">E-Prime Primary Realtime Clock</Description><StartTime><Timestamp dt:dt="int">0</Timestamp><DateUtc dt:dt="string">2017-05-02T14:48:29Z</DateUtc></StartTime><FrequencyChanges><FrequencyChange><Frequency dt:dt="r8">3312871</Frequency><Timestamp dt:dt="r8">68214398783</Timestamp><Current dt:dt="…	60.002	1	right	-504426520	2017-02-05	16:48:29	14:48:29	male	484	{RIGHTARROW}	44							0	1024120	1023997	{RIGHTARROW}	123	1022878	1022531	847	right3,2	30	15	463	mask30	0	1023981	0	1023781	eqm10_NoEyeNmodel1_dir	90	HV	gazeCOD	GazeCoDxp	1	400	0	1023481	3	1023381
GazeCoD_1Model_male	9	2	22	<?xml version="1.0"?>\n<Clock xmlns:dt="urn:schemas-microsoft-com:datatypes"><Description dt:dt="string">E-Prime Primary Realtime Clock</Description><StartTime><Timestamp dt:dt="int">0</Timestamp><DateUtc dt:dt="string">2017-05-02T14:48:29Z</DateUtc></StartTime><FrequencyChanges><FrequencyChange><Frequency dt:dt="r8">3312871</Frequency><Timestamp dt:dt="r8">68214398783</Timestamp><Current dt:dt="…	60.002	1	right	-504426520	2017-02-05	16:48:29	14:48:29	male	485	{LEFTARROW}	55							0	1025952	1025714	{LEFTARROW}	238	1024587	1024131	956	left6,4	5	15	464	mask5	0	1025697	0	1025497	eqm10_NoEyeNmodel1_dir	0	V	gazeCOD	GazeCoDxp	1	400	0	1025197	10	1025097
GazeCoD_1Model_male	9	2	22	<?xml version="1.0"?>\n<Clock xmlns:dt="urn:schemas-microsoft-com:datatypes"><Description dt:dt="string">E-Prime Primary Realtime Clock</Description><StartTime><Timestamp dt:dt="int">0</Timestamp><DateUtc dt:dt="string">2017-05-02T14:48:29Z</DateUtc></StartTime><FrequencyChanges><FrequencyChange><Frequency dt:dt="r8">3312871</Frequency><Timestamp dt:dt="r8">68214398783</Timestamp><Current dt:dt="…	60.002	1	right	-504426520	2017-02-05	16:48:29	14:48:29	male	486	{RIGHTARROW}	40							0	1027648	1027447	{RIGHTARROW}	201	1026333	1025964	869	right6,4	32	15	465	mask32	0	1027431	0	1027231	eqm10_NoEyeNmodel1_dir	90	HV	gazeCOD	GazeCoDxp	1	400	0	1026931	-2	1026831
GazeCoD_1Model_male	9	2	22	<?xml version="1.0"?>\n<Clock xmlns:dt="urn:schemas-microsoft-com:datatypes"><Description dt:dt="string">E-Prime Primary Realtime Clock</Description><StartTime><Timestamp dt:dt="int">0</Timestamp><DateUtc dt:dt="string">2017-05-02T14:48:29Z</DateUtc></StartTime><FrequencyChanges><FrequencyChange><Frequency dt:dt="r8">3312871</Frequency><Timestamp dt:dt="r8">68214398783</Timestamp><Current dt:dt="…	60.002	1	right	-504426520	2017-02-05	16:48:29	14:48:29	male	487	{RIGHTARROW}	44							0	1029376	1029197	{RIGHTARROW}	179	1028074	1027664	910	right3,2	8	15	466	mask8	0	1029181	0	1028981	eqm10_NoEyeNmodel1_dir	0	V	gazeCOD	GazeCoDxp	1	400	0	1028681	7	1028581
GazeCoD_1Model_male	9	2	22	<?xml version="1.0"?>\n<Clock xmlns:dt="urn:schemas-microsoft-com:datatypes"><Description dt:dt="string">E-Prime Primary Realtime Clock</Description><StartTime><Timestamp dt:dt="int">0</Timestamp><DateUtc dt:dt="string">2017-05-02T14:48:29Z</DateUtc></StartTime><FrequencyChanges><FrequencyChange><Frequency dt:dt="r8">3312871</Frequency><Timestamp dt:dt="r8">68214398783</Timestamp><Current dt:dt="…	60.002	1	right	-504426520	2017-02-05	16:48:29	14:48:29	male	488	{LEFTARROW}	51							0	1031104	1030947	{LEFTARROW}	157	1029828	1029397	931	left3,2	3	15	467	mask3	0	1030930	0	1030730	eqm10_NoEyeNmodel1_dir	0	V	gazeCOD	GazeCoDxp	1	400	0	1030430	2	1030330
GazeCoD_1Model_male	9	2	22	<?xml version="1.0"?>\n<Clock xmlns:dt="urn:schemas-microsoft-com:datatypes"><Description dt:dt="string">E-Prime Primary Realtime Clock</Description><StartTime><Timestamp dt:dt="int">0</Timestamp><DateUtc dt:dt="string">2017-05-02T14:48:29Z</DateUtc></StartTime><FrequencyChanges><FrequencyChange><Frequency dt:dt="r8">3312871</Frequency><Timestamp dt:dt="r8">68214398783</Timestamp><Current dt:dt="…	60.002	1	right	-504426520	2017-02-05	16:48:29	14:48:29	male	489	{DOWNARROW}	79							0	1033104	1032647	{DOWNARROW}	457	1031521	1031114	907	DG0	1	15	468	mask1	0	1032630	0	1032430	eqm10_NoEyeNmodel1_dir	0	V	gazeCOD	GazeCoDxp	1	400	0	1032130	9	1032030
GazeCoD_1Model_male	9	2	22	<?xml version="1.0"?>\n<Clock xmlns:dt="urn:schemas-microsoft-com:datatypes"><Description dt:dt="string">E-Prime Primary Realtime Clock</Description><StartTime><Timestamp dt:dt="int">0</Timestamp><DateUtc dt:dt="string">2017-05-02T14:48:29Z</DateUtc></StartTime><FrequencyChanges><FrequencyChange><Frequency dt:dt="r8">3312871</Frequency><Timestamp dt:dt="r8">68214398783</Timestamp><Current dt:dt="…	60.002	1	right	-504426520	2017-02-05	16:48:29	14:48:29	male	490	{LEFTARROW}	49							0	1034920	1034697	{DOWNARROW}	223	1033584	1033114	970	left1,6	13	15	469	mask13	0	1034680	0	1034480	eqm10_NoEyeNmodel1_dir	90	H	gazeCOD	GazeCoDxp	0	400	0	1034180	-4	1034080
GazeCoD_1Model_male	9	2	22	<?xml version="1.0"?>\n<Clock xmlns:dt="urn:schemas-microsoft-com:datatypes"><Description dt:dt="string">E-Prime Primary Realtime Clock</Description><StartTime><Timestamp dt:dt="int">0</Timestamp><DateUtc dt:dt="string">2017-05-02T14:48:29Z</DateUtc></StartTime><FrequencyChanges><FrequencyChange><Frequency dt:dt="r8">3312871</Frequency><Timestamp dt:dt="r8">68214398783</Timestamp><Current dt:dt="…	60.002	1	right	-504426520	2017-02-05	16:48:29	14:48:29	male	491	{RIGHTARROW}	46							0	1036472	1036314	{DOWNARROW}	158	1035201	1034930	771	right1,6	18	15	470	mask18	0	1036297	0	1036097	eqm10_NoEyeNmodel1_dir	90	H	gazeCOD	GazeCoDxp	0	400	0	1035797	-4	1035697
GazeCoD_1Model_male	9	2	22	<?xml version="1.0"?>\n<Clock xmlns:dt="urn:schemas-microsoft-com:datatypes"><Description dt:dt="string">E-Prime Primary Realtime Clock</Description><StartTime><Timestamp dt:dt="int">0</Timestamp><DateUtc dt:dt="string">2017-05-02T14:48:29Z</DateUtc></StartTime><FrequencyChanges><FrequencyChange><Frequency dt:dt="r8">3312871</Frequency><Timestamp dt:dt="r8">68214398783</Timestamp><Current dt:dt="…	60.002	1	right	-504426520	2017-02-05	16:48:29	14:48:29	male	492	{LEFTARROW}	49							0	1038088	1037947	{DOWNARROW}	141	1036828	1036481	847	left1,6	24	15	471	mask24	0	1037930	0	1037730	eqm10_NoEyeNmodel1_dir	90	HV	gazeCOD	GazeCoDxp	0	400	0	1037430	2	1037330
GazeCoD_1Model_male	9	2	22	<?xml version="1.0"?>\n<Clock xmlns:dt="urn:schemas-microsoft-com:datatypes"><Description dt:dt="string">E-Prime Primary Realtime Clock</Description><StartTime><Timestamp dt:dt="int">0</Timestamp><DateUtc dt:dt="string">2017-05-02T14:48:29Z</DateUtc></StartTime><FrequencyChanges><FrequencyChange><Frequency dt:dt="r8">3312871</Frequency><Timestamp dt:dt="r8">68214398783</Timestamp><Current dt:dt="…	60.002	1	right	-504426520	2017-02-05	16:48:29	14:48:29	male	493	{DOWNARROW}	79							0	1040168	1039630	{DOWNARROW}	538	1038506	1038097	909	DG0	23	15	472	mask23	0	1039614	0	1039414	eqm10_NoEyeNmodel1_dir	90	HV	gazeCOD	GazeCoDxp	1	400	0	1039114	8	1039014
GazeCoD_1Model_male	9	2	22	<?xml version="1.0"?>\n<Clock xmlns:dt="urn:schemas-microsoft-com:datatypes"><Description dt:dt="string">E-Prime Primary Realtime Clock</Description><StartTime><Timestamp dt:dt="int">0</Timestamp><DateUtc dt:dt="string">2017-05-02T14:48:29Z</DateUtc></StartTime><FrequencyChanges><FrequencyChange><Frequency dt:dt="r8">3312871</Frequency><Timestamp dt:dt="r8">68214398783</Timestamp><Current dt:dt="…	60.002	1	right	-504426520	2017-02-05	16:48:29	14:48:29	male	494	{RIGHTARROW}	40							0	1041872	1041597	{RIGHTARROW}	274	1040470	1040180	790	right6,4	10	15	473	mask10	0	1041580	0	1041380	eqm10_NoEyeNmodel1_dir	0	V	gazeCOD	GazeCoDxp	1	400	0	1041080	10	1040980
GazeCoD_1Model_male	9	2	22	<?xml version="1.0"?>\n<Clock xmlns:dt="urn:schemas-microsoft-com:datatypes"><Description dt:dt="string">E-Prime Primary Realtime Clock</Description><StartTime><Timestamp dt:dt="int">0</Timestamp><DateUtc dt:dt="string">2017-05-02T14:48:29Z</DateUtc></StartTime><FrequencyChanges><FrequencyChange><Frequency dt:dt="r8">3312871</Frequency><Timestamp dt:dt="r8">68214398783</Timestamp><Current dt:dt="…	60.002	1	right	-504426520	2017-02-05	16:48:29	14:48:29	male	495	{LEFTARROW}	55							0	1043535	1043297	{LEFTARROW}	238	1042174	1041881	793	left6,4	27	15	474	mask27	0	1043280	0	1043080	eqm10_NoEyeNmodel1_dir	90	HV	gazeCOD	GazeCoDxp	1	400	0	1042780	6	1042680
GazeCoD_1Model_male	9	2	22	<?xml version="1.0"?>\n<Clock xmlns:dt="urn:schemas-microsoft-com:datatypes"><Description dt:dt="string">E-Prime Primary Realtime Clock</Description><StartTime><Timestamp dt:dt="int">0</Timestamp><DateUtc dt:dt="string">2017-05-02T14:48:29Z</DateUtc></StartTime><FrequencyChanges><FrequencyChange><Frequency dt:dt="r8">3312871</Frequency><Timestamp dt:dt="r8">68214398783</Timestamp><Current dt:dt="…	60.002	1	right	-504426520	2017-02-05	16:48:29	14:48:29	male	496	{RIGHTARROW}	77							0	1045399	1045163	{RIGHTARROW}	236	1044047	1043547	1000	right8	33	15	475	mask33	0	1045147	0	1044947	eqm10_NoEyeNmodel1_dir	90	HV	gazeCOD	GazeCoDxp	1	400	0	1044647	0	1044547
GazeCoD_1Model_male	9	2	22	<?xml version="1.0"?>\n<Clock xmlns:dt="urn:schemas-microsoft-com:datatypes"><Description dt:dt="string">E-Prime Primary Realtime Clock</Description><StartTime><Timestamp dt:dt="int">0</Timestamp><DateUtc dt:dt="string">2017-05-02T14:48:29Z</DateUtc></StartTime><FrequencyChanges><FrequencyChange><Frequency dt:dt="r8">3312871</Frequency><Timestamp dt:dt="r8">68214398783</Timestamp><Current dt:dt="…	60.002	1	right	-504426520	2017-02-05	16:48:29	14:48:29	male	497	{RIGHTARROW}	42							0	1047095	1046897	{RIGHTARROW}	198	1045782	1045413	869	right4,8	9	15	476	mask9	0	1046880	0	1046680	eqm10_NoEyeNmodel1_dir	0	V	gazeCOD	GazeCoDxp	1	400	0	1046380	-2	1046280
GazeCoD_1Model_male	9	2	22	<?xml version="1.0"?>\n<Clock xmlns:dt="urn:schemas-microsoft-com:datatypes"><Description dt:dt="string">E-Prime Primary Realtime Clock</Description><StartTime><Timestamp dt:dt="int">0</Timestamp><DateUtc dt:dt="string">2017-05-02T14:48:29Z</DateUtc></StartTime><FrequencyChanges><FrequencyChange><Frequency dt:dt="r8">3312871</Frequency><Timestamp dt:dt="r8">68214398783</Timestamp><Current dt:dt="…	60.002	1	right	-504426520	2017-02-05	16:48:29	14:48:29	male	498	{LEFTARROW}	53							0	1048783	1048680	{LEFTARROW}	103	1047565	1047113	952	left4,8	4	15	477	mask4	0	1048663	0	1048463	eqm10_NoEyeNmodel1_dir	0	V	gazeCOD	GazeCoDxp	1	400	0	1048163	-2	1048063
GazeCoD_1Model_male	9	2	22	<?xml version="1.0"?>\n<Clock xmlns:dt="urn:schemas-microsoft-com:datatypes"><Description dt:dt="string">E-Prime Primary Realtime Clock</Description><StartTime><Timestamp dt:dt="int">0</Timestamp><DateUtc dt:dt="string">2017-05-02T14:48:29Z</DateUtc></StartTime><FrequencyChanges><FrequencyChange><Frequency dt:dt="r8">3312871</Frequency><Timestamp dt:dt="r8">68214398783</Timestamp><Current dt:dt="…	60.002	1	right	-504426520	2017-02-05	16:48:29	14:48:29	male	499	{LEFTARROW}	78							0	1050351	1050180	{LEFTARROW}	171	1049063	1048797	766	left8	6	15	478	mask6	0	1050163	0	1049963	eqm10_NoEyeNmodel1_dir	0	V	gazeCOD	GazeCoDxp	1	400	0	1049663	0	1049563
GazeCoD_1Model_male	9	2	22	<?xml version="1.0"?>\n<Clock xmlns:dt="urn:schemas-microsoft-com:datatypes"><Description dt:dt="string">E-Prime Primary Realtime Clock</Description><StartTime><Timestamp dt:dt="int">0</Timestamp><DateUtc dt:dt="string">2017-05-02T14:48:29Z</DateUtc></StartTime><FrequencyChanges><FrequencyChange><Frequency dt:dt="r8">3312871</Frequency><Timestamp dt:dt="r8">68214398783</Timestamp><Current dt:dt="…	60.002	1	right	-504426520	2017-02-05	16:48:29	14:48:29	male	500	{LEFTARROW}	55							0	1052039	1051880	{LEFTARROW}	159	1050761	1050363	898	left6,4	16	15	479	mask16	0	1051863	0	1051663	eqm10_NoEyeNmodel1_dir	90	H	gazeCOD	GazeCoDxp	1	400	0	1051363	2	1051263
GazeCoD_1Model_male	9	2	22	<?xml version="1.0"?>\n<Clock xmlns:dt="urn:schemas-microsoft-com:datatypes"><Description dt:dt="string">E-Prime Primary Realtime Clock</Description><StartTime><Timestamp dt:dt="int">0</Timestamp><DateUtc dt:dt="string">2017-05-02T14:48:29Z</DateUtc></StartTime><FrequencyChanges><FrequencyChange><Frequency dt:dt="r8">3312871</Frequency><Timestamp dt:dt="r8">68214398783</Timestamp><Current dt:dt="…	60.002	1	right	-504426520	2017-02-05	16:48:29	14:48:29	male	501	{LEFTARROW}	53							0	1053631	1053430	{LEFTARROW}	201	1052319	1052063	756	left4,8	26	15	480	mask26	0	1053413	-1	1053213	eqm10_NoEyeNmodel1_dir	90	HV	gazeCOD	GazeCoDxp	1	400	0	1052914	-5	1052814
GazeCoD_1Model_male	9	2	22	<?xml version="1.0"?>\n<Clock xmlns:dt="urn:schemas-microsoft-com:datatypes"><Description dt:dt="string">E-Prime Primary Realtime Clock</Description><StartTime><Timestamp dt:dt="int">0</Timestamp><DateUtc dt:dt="string">2017-05-02T14:48:29Z</DateUtc></StartTime><FrequencyChanges><FrequencyChange><Frequency dt:dt="r8">3312871</Frequency><Timestamp dt:dt="r8">68214398783</Timestamp><Current dt:dt="…	60.002	1	right	-504426520	2017-02-05	16:48:29	14:48:29	male	502	{LEFTARROW}	78							0	1055391	1055080	{LEFTARROW}	311	1053963	1053646	817	left8	17	15	481	mask17	0	1055063	0	1054863	eqm10_NoEyeNmodel1_dir	90	H	gazeCOD	GazeCoDxp	1	400	0	1054563	0	1054463
GazeCoD_1Model_male	9	2	22	<?xml version="1.0"?>\n<Clock xmlns:dt="urn:schemas-microsoft-com:datatypes"><Description dt:dt="string">E-Prime Primary Realtime Clock</Description><StartTime><Timestamp dt:dt="int">0</Timestamp><DateUtc dt:dt="string">2017-05-02T14:48:29Z</DateUtc></StartTime><FrequencyChanges><FrequencyChange><Frequency dt:dt="r8">3312871</Frequency><Timestamp dt:dt="r8">68214398783</Timestamp><Current dt:dt="…	60.002	1	right	-504426520	2017-02-05	16:48:29	14:48:29	male	503	{RIGHTARROW}	46							0	1057407	1056913	{DOWNARROW}	494	1055802	1055413	889	right1,6	29	15	482	mask29	0	1056896	-1	1056696	eqm10_NoEyeNmodel1_dir	90	HV	gazeCOD	GazeCoDxp	0	400	0	1056397	-5	1056297
GazeCoD_1Model_male	9	2	22	<?xml version="1.0"?>\n<Clock xmlns:dt="urn:schemas-microsoft-com:datatypes"><Description dt:dt="string">E-Prime Primary Realtime Clock</Description><StartTime><Timestamp dt:dt="int">0</Timestamp><DateUtc dt:dt="string">2017-05-02T14:48:29Z</DateUtc></StartTime><FrequencyChanges><FrequencyChange><Frequency dt:dt="r8">3312871</Frequency><Timestamp dt:dt="r8">68214398783</Timestamp><Current dt:dt="…	60.002	1	right	-504426520	2017-02-05	16:48:29	14:48:29	male	504	{LEFTARROW}	51							0	1059191	1058930	{LEFTARROW}	261	1057804	1057430	874	left3,2	14	15	483	mask14	0	1058913	0	1058713	eqm10_NoEyeNmodel1_dir	90	H	gazeCOD	GazeCoDxp	1	400	0	1058413	9	1058313
GazeCoD_1Model_male	9	2	22	<?xml version="1.0"?>\n<Clock xmlns:dt="urn:schemas-microsoft-com:datatypes"><Description dt:dt="string">E-Prime Primary Realtime Clock</Description><StartTime><Timestamp dt:dt="int">0</Timestamp><DateUtc dt:dt="string">2017-05-02T14:48:29Z</DateUtc></StartTime><FrequencyChanges><FrequencyChange><Frequency dt:dt="r8">3312871</Frequency><Timestamp dt:dt="r8">68214398783</Timestamp><Current dt:dt="…	60.002	1	right	-504426520	2017-02-05	16:48:29	14:48:29	male	505	{DOWNARROW}	79							0	1061079	1060813	{LEFTARROW}	266	1059700	1059213	987	DG0	12	15	484	mask12	0	1060796	0	1060596	eqm10_NoEyeNmodel1_dir	90	H	gazeCOD	GazeCoDxp	0	400	0	1060296	-4	1060196
GazeCoD_1Model_male	9	2	22	<?xml version="1.0"?>\n<Clock xmlns:dt="urn:schemas-microsoft-com:datatypes"><Description dt:dt="string">E-Prime Primary Realtime Clock</Description><StartTime><Timestamp dt:dt="int">0</Timestamp><DateUtc dt:dt="string">2017-05-02T14:48:29Z</DateUtc></StartTime><FrequencyChanges><FrequencyChange><Frequency dt:dt="r8">3312871</Frequency><Timestamp dt:dt="r8">68214398783</Timestamp><Current dt:dt="…	60.002	1	right	-504426520	2017-02-05	16:48:29	14:48:29	male	506	{LEFTARROW}	78							0	1063007	1062713	{LEFTARROW}	294	1061596	1061096	1000	left8	28	15	485	mask28	0	1062696	0	1062496	eqm10_NoEyeNmodel1_dir	90	HV	gazeCOD	GazeCoDxp	1	400	0	1062196	0	1062096
GazeCoD_1Model_male	9	2	22	<?xml version="1.0"?>\n<Clock xmlns:dt="urn:schemas-microsoft-com:datatypes"><Description dt:dt="string">E-Prime Primary Realtime Clock</Description><StartTime><Timestamp dt:dt="int">0</Timestamp><DateUtc dt:dt="string">2017-05-02T14:48:29Z</DateUtc></StartTime><FrequencyChanges><FrequencyChange><Frequency dt:dt="r8">3312871</Frequency><Timestamp dt:dt="r8">68214398783</Timestamp><Current dt:dt="…	60.002	1	right	-504426520	2017-02-05	16:48:29	14:48:29	male	507	{RIGHTARROW}	77							0	1064871	1064613	{RIGHTARROW}	258	1063490	1063029	961	right8	22	15	486	mask22	0	1064596	0	1064396	eqm10_NoEyeNmodel1_dir	90	H	gazeCOD	GazeCoDxp	1	400	0	1064096	6	1063996
GazeCoD_1Model_male	9	2	22	<?xml version="1.0"?>\n<Clock xmlns:dt="urn:schemas-microsoft-com:datatypes"><Description dt:dt="string">E-Prime Primary Realtime Clock</Description><StartTime><Timestamp dt:dt="int">0</Timestamp><DateUtc dt:dt="string">2017-05-02T14:48:29Z</DateUtc></StartTime><FrequencyChanges><FrequencyChange><Frequency dt:dt="r8">3312871</Frequency><Timestamp dt:dt="r8">68214398783</Timestamp><Current dt:dt="…	60.002	1	right	-504426520	2017-02-05	16:48:29	14:48:29	male	508	{RIGHTARROW}	42							0	1067303	1066413	{DOWNARROW}	890	1065297	1064880	917	right4,8	31	15	487	mask31	0	1066396	0	1066196	eqm10_NoEyeNmodel1_dir	90	HV	gazeCOD	GazeCoDxp	0	400	0	1065896	-1	1065796
GazeCoD_1Model_male	9	2	22	<?xml version="1.0"?>\n<Clock xmlns:dt="urn:schemas-microsoft-com:datatypes"><Description dt:dt="string">E-Prime Primary Realtime Clock</Description><StartTime><Timestamp dt:dt="int">0</Timestamp><DateUtc dt:dt="string">2017-05-02T14:48:29Z</DateUtc></StartTime><FrequencyChanges><FrequencyChange><Frequency dt:dt="r8">3312871</Frequency><Timestamp dt:dt="r8">68214398783</Timestamp><Current dt:dt="…	60.002	1	right	-504426520	2017-02-05	16:48:29	14:48:29	male	509	{RIGHTARROW}	77							0	1068863	1068729	{RIGHTARROW}	134	1067604	1067313	791	right8	11	15	488	mask11	0	1068713	0	1068513	eqm10_NoEyeNmodel1_dir	0	V	gazeCOD	GazeCoDxp	1	400	0	1068213	9	1068113
GazeCoD_1Model_male	9	2	22	<?xml version="1.0"?>\n<Clock xmlns:dt="urn:schemas-microsoft-com:datatypes"><Description dt:dt="string">E-Prime Primary Realtime Clock</Description><StartTime><Timestamp dt:dt="int">0</Timestamp><DateUtc dt:dt="string">2017-05-02T14:48:29Z</DateUtc></StartTime><FrequencyChanges><FrequencyChange><Frequency dt:dt="r8">3312871</Frequency><Timestamp dt:dt="r8">68214398783</Timestamp><Current dt:dt="…	60.002	1	right	-504426520	2017-02-05	16:48:29	14:48:29	male	510	{RIGHTARROW}	42							0	1070607	1070379	{RIGHTARROW}	228	1069266	1068879	887	right4,8	20	15	489	mask20	0	1070363	0	1070163	eqm10_NoEyeNmodel1_dir	90	H	gazeCOD	GazeCoDxp	1	400	0	1069863	-3	1069763
GazeCoD_1Model_male	9	2	22	<?xml version="1.0"?>\n<Clock xmlns:dt="urn:schemas-microsoft-com:datatypes"><Description dt:dt="string">E-Prime Primary Realtime Clock</Description><StartTime><Timestamp dt:dt="int">0</Timestamp><DateUtc dt:dt="string">2017-05-02T14:48:29Z</DateUtc></StartTime><FrequencyChanges><FrequencyChange><Frequency dt:dt="r8">3312871</Frequency><Timestamp dt:dt="r8">68214398783</Timestamp><Current dt:dt="…	60.002	1	right	-504426520	2017-02-05	16:48:29	14:48:29	male	511	{RIGHTARROW}	46							0	1072383	1072179	{RIGHTARROW}	203	1071068	1070629	939	right1,6	7	15	490	mask7	0	1072162	-1	1071962	eqm10_NoEyeNmodel1_dir	0	V	gazeCOD	GazeCoDxp	1	400	0	1071663	-5	1071563
GazeCoD_1Model_male	9	2	22	<?xml version="1.0"?>\n<Clock xmlns:dt="urn:schemas-microsoft-com:datatypes"><Description dt:dt="string">E-Prime Primary Realtime Clock</Description><StartTime><Timestamp dt:dt="int">0</Timestamp><DateUtc dt:dt="string">2017-05-02T14:48:29Z</DateUtc></StartTime><FrequencyChanges><FrequencyChange><Frequency dt:dt="r8">3312871</Frequency><Timestamp dt:dt="r8">68214398783</Timestamp><Current dt:dt="…	60.002	1	right	-504426520	2017-02-05	16:48:29	14:48:29	male	512	{LEFTARROW}	51							0	1074102	1073979	{DOWNARROW}	123	1072859	1072396	963	left3,2	25	15	491	mask25	0	1073962	0	1073762	eqm10_NoEyeNmodel1_dir	90	HV	gazeCOD	GazeCoDxp	0	400	0	1073462	3	1073362
GazeCoD_1Model_male	9	2	22	<?xml version="1.0"?>\n<Clock xmlns:dt="urn:schemas-microsoft-com:datatypes"><Description dt:dt="string">E-Prime Primary Realtime Clock</Description><StartTime><Timestamp dt:dt="int">0</Timestamp><DateUtc dt:dt="string">2017-05-02T14:48:29Z</DateUtc></StartTime><FrequencyChanges><FrequencyChange><Frequency dt:dt="r8">3312871</Frequency><Timestamp dt:dt="r8">68214398783</Timestamp><Current dt:dt="…	60.002	1	right	-504426520	2017-02-05	16:48:29	14:48:29	male	513	{RIGHTARROW}	44							0	1075694	1075496	{DOWNARROW}	198	1074369	1074112	757	right3,2	19	15	492	mask19	0	1075479	0	1075279	eqm10_NoEyeNmodel1_dir	90	H	gazeCOD	GazeCoDxp	0	400	0	1074979	10	1074879
GazeCoD_1Model_male	9	2	22	<?xml version="1.0"?>\n<Clock xmlns:dt="urn:schemas-microsoft-com:datatypes"><Description dt:dt="string">E-Prime Primary Realtime Clock</Description><StartTime><Timestamp dt:dt="int">0</Timestamp><DateUtc dt:dt="string">2017-05-02T14:48:29Z</DateUtc></StartTime><FrequencyChanges><FrequencyChange><Frequency dt:dt="r8">3312871</Frequency><Timestamp dt:dt="r8">68214398783</Timestamp><Current dt:dt="…	60.002	1	right	-504426520	2017-02-05	16:48:29	14:48:29	male	514	{RIGHTARROW}	40							0	1077494	1077312	{RIGHTARROW}	182	1076201	1075712	989	right6,4	21	15	493	mask21	0	1077296	0	1077096	eqm10_NoEyeNmodel1_dir	90	H	gazeCOD	GazeCoDxp	1	400	0	1076796	-5	1076696
GazeCoD_1Model_male	9	2	22	<?xml version="1.0"?>\n<Clock xmlns:dt="urn:schemas-microsoft-com:datatypes"><Description dt:dt="string">E-Prime Primary Realtime Clock</Description><StartTime><Timestamp dt:dt="int">0</Timestamp><DateUtc dt:dt="string">2017-05-02T14:48:29Z</DateUtc></StartTime><FrequencyChanges><FrequencyChange><Frequency dt:dt="r8">3312871</Frequency><Timestamp dt:dt="r8">68214398783</Timestamp><Current dt:dt="…	60.002	1	right	-504426520	2017-02-05	16:48:29	14:48:29	male	515	{LEFTARROW}	53							0	1079222	1079096	{DOWNARROW}	126	1077974	1077512	962	left4,8	15	15	494	mask15	0	1079079	0	1078879	eqm10_NoEyeNmodel1_dir	90	H	gazeCOD	GazeCoDxp	0	400	0	1078579	5	1078479
GazeCoD_1Model_male	9	2	22	<?xml version="1.0"?>\n<Clock xmlns:dt="urn:schemas-microsoft-com:datatypes"><Description dt:dt="string">E-Prime Primary Realtime Clock</Description><StartTime><Timestamp dt:dt="int">0</Timestamp><DateUtc dt:dt="string">2017-05-02T14:48:29Z</DateUtc></StartTime><FrequencyChanges><FrequencyChange><Frequency dt:dt="r8">3312871</Frequency><Timestamp dt:dt="r8">68214398783</Timestamp><Current dt:dt="…	60.002	1	right	-504426520	2017-02-05	16:48:29	14:48:29	male	516	{LEFTARROW}	49							0	1080942	1080779	{LEFTARROW}	163	1079662	1079246	916	left1,6	2	15	495	mask2	0	1080762	0	1080562	eqm10_NoEyeNmodel1_dir	0	V	gazeCOD	GazeCoDxp	1	400	0	1080262	0	1080162
GazeCoD_1Model_male	9	2	22	<?xml version="1.0"?>\n<Clock xmlns:dt="urn:schemas-microsoft-com:datatypes"><Description dt:dt="string">E-Prime Primary Realtime Clock</Description><StartTime><Timestamp dt:dt="int">0</Timestamp><DateUtc dt:dt="string">2017-05-02T14:48:29Z</DateUtc></StartTime><FrequencyChanges><FrequencyChange><Frequency dt:dt="r8">3312871</Frequency><Timestamp dt:dt="r8">68214398783</Timestamp><Current dt:dt="…	60.002	1	right	-504426520	2017-02-05	16:48:29	14:48:29	male	517	{RIGHTARROW}	46							0	1089174	1089045	{DOWNARROW}	129	1087920	1087429	991	right1,6	7	16	496	mask7	0	1089029	0	1088829	eqm10_NoEyeNmodel1_dir	0	V	gazeCOD	GazeCoDxp	0	400	0	1088529	9	1088429
GazeCoD_1Model_male	9	2	22	<?xml version="1.0"?>\n<Clock xmlns:dt="urn:schemas-microsoft-com:datatypes"><Description dt:dt="string">E-Prime Primary Realtime Clock</Description><StartTime><Timestamp dt:dt="int">0</Timestamp><DateUtc dt:dt="string">2017-05-02T14:48:29Z</DateUtc></StartTime><FrequencyChanges><FrequencyChange><Frequency dt:dt="r8">3312871</Frequency><Timestamp dt:dt="r8">68214398783</Timestamp><Current dt:dt="…	60.002	1	right	-504426520	2017-02-05	16:48:29	14:48:29	male	518	{LEFTARROW}	78							0	1090726	1090629	{LEFTARROW}	97	1089513	1089195	818	left8	6	16	497	mask6	0	1090612	0	1090412	eqm10_NoEyeNmodel1_dir	0	V	gazeCOD	GazeCoDxp	1	400	0	1090112	-1	1090012
GazeCoD_1Model_male	9	2	22	<?xml version="1.0"?>\n<Clock xmlns:dt="urn:schemas-microsoft-com:datatypes"><Description dt:dt="string">E-Prime Primary Realtime Clock</Description><StartTime><Timestamp dt:dt="int">0</Timestamp><DateUtc dt:dt="string">2017-05-02T14:48:29Z</DateUtc></StartTime><FrequencyChanges><FrequencyChange><Frequency dt:dt="r8">3312871</Frequency><Timestamp dt:dt="r8">68214398783</Timestamp><Current dt:dt="…	60.002	1	right	-504426520	2017-02-05	16:48:29	14:48:29	male	519	{RIGHTARROW}	44							0	1092270	1092245	{DOWNARROW}	25	1091120	1090745	875	right3,2	8	16	498	mask8	0	1092229	0	1092029	eqm10_NoEyeNmodel1_dir	0	V	gazeCOD	GazeCoDxp	0	400	0	1091729	9	1091629
GazeCoD_1Model_male	9	2	22	<?xml version="1.0"?>\n<Clock xmlns:dt="urn:schemas-microsoft-com:datatypes"><Description dt:dt="string">E-Prime Primary Realtime Clock</Description><StartTime><Timestamp dt:dt="int">0</Timestamp><DateUtc dt:dt="string">2017-05-02T14:48:29Z</DateUtc></StartTime><FrequencyChanges><FrequencyChange><Frequency dt:dt="r8">3312871</Frequency><Timestamp dt:dt="r8">68214398783</Timestamp><Current dt:dt="…	60.002	1	right	-504426520	2017-02-05	16:48:29	14:48:29	male	520	{DOWNARROW}	79							0	1093846	1093812	{DOWNARROW}	34	1092687	1092279	908	DG0	23	16	499	mask23	0	1093795	0	1093595	eqm10_NoEyeNmodel1_dir	90	HV	gazeCOD	GazeCoDxp	1	400	0	1093295	8	1093195
GazeCoD_1Model_male	9	2	22	<?xml version="1.0"?>\n<Clock xmlns:dt="urn:schemas-microsoft-com:datatypes"><Description dt:dt="string">E-Prime Primary Realtime Clock</Description><StartTime><Timestamp dt:dt="int">0</Timestamp><DateUtc dt:dt="string">2017-05-02T14:48:29Z</DateUtc></StartTime><FrequencyChanges><FrequencyChange><Frequency dt:dt="r8">3312871</Frequency><Timestamp dt:dt="r8">68214398783</Timestamp><Current dt:dt="…	60.002	1	right	-504426520	2017-02-05	16:48:29	14:48:29	male	521	{LEFTARROW}	49							0	1095390	1095328	{DOWNARROW}	62	1094211	1093862	849	left1,6	24	16	500	mask24	0	1095312	0	1095112	eqm10_NoEyeNmodel1_dir	90	HV	gazeCOD	GazeCoDxp	0	400	0	1094812	1	1094712
GazeCoD_1Model_male	9	2	22	<?xml version="1.0"?>\n<Clock xmlns:dt="urn:schemas-microsoft-com:datatypes"><Description dt:dt="string">E-Prime Primary Realtime Clock</Description><StartTime><Timestamp dt:dt="int">0</Timestamp><DateUtc dt:dt="string">2017-05-02T14:48:29Z</DateUtc></StartTime><FrequencyChanges><FrequencyChange><Frequency dt:dt="r8">3312871</Frequency><Timestamp dt:dt="r8">68214398783</Timestamp><Current dt:dt="…	60.002	1	right	-504426520	2017-02-05	16:48:29	14:48:29	male	522	{LEFTARROW}	51							0	1096982	1096795	{DOWNARROW}	187	1095674	1095412	762	left3,2	3	16	501	mask3	0	1096778	0	1096578	eqm10_NoEyeNmodel1_dir	0	V	gazeCOD	GazeCoDxp	0	400	0	1096278	4	1096178
GazeCoD_1Model_male	9	2	22	<?xml version="1.0"?>\n<Clock xmlns:dt="urn:schemas-microsoft-com:datatypes"><Description dt:dt="string">E-Prime Primary Realtime Clock</Description><StartTime><Timestamp dt:dt="int">0</Timestamp><DateUtc dt:dt="string">2017-05-02T14:48:29Z</DateUtc></StartTime><FrequencyChanges><FrequencyChange><Frequency dt:dt="r8">3312871</Frequency><Timestamp dt:dt="r8">68214398783</Timestamp><Current dt:dt="…	60.002	1	right	-504426520	2017-02-05	16:48:29	14:48:29	male	523	{RIGHTARROW}	44							0	1098726	1098595	{DOWNARROW}	131	1097475	1096995	980	right3,2	19	16	502	mask19	0	1098578	0	1098378	eqm10_NoEyeNmodel1_dir	90	H	gazeCOD	GazeCoDxp	0	400	0	1098078	3	1097978
GazeCoD_1Model_male	9	2	22	<?xml version="1.0"?>\n<Clock xmlns:dt="urn:schemas-microsoft-com:datatypes"><Description dt:dt="string">E-Prime Primary Realtime Clock</Description><StartTime><Timestamp dt:dt="int">0</Timestamp><DateUtc dt:dt="string">2017-05-02T14:48:29Z</DateUtc></StartTime><FrequencyChanges><FrequencyChange><Frequency dt:dt="r8">3312871</Frequency><Timestamp dt:dt="r8">68214398783</Timestamp><Current dt:dt="…	60.002	1	right	-504426520	2017-02-05	16:48:29	14:48:29	male	524	{LEFTARROW}	78							0	1100318	1100128	{LEFTARROW}	190	1099013	1098745	768	left8	17	16	503	mask17	0	1100112	0	1099912	eqm10_NoEyeNmodel1_dir	90	H	gazeCOD	GazeCoDxp	1	400	0	1099612	-1	1099512
GazeCoD_1Model_male	9	2	22	<?xml version="1.0"?>\n<Clock xmlns:dt="urn:schemas-microsoft-com:datatypes"><Description dt:dt="string">E-Prime Primary Realtime Clock</Description><StartTime><Timestamp dt:dt="int">0</Timestamp><DateUtc dt:dt="string">2017-05-02T14:48:29Z</DateUtc></StartTime><FrequencyChanges><FrequencyChange><Frequency dt:dt="r8">3312871</Frequency><Timestamp dt:dt="r8">68214398783</Timestamp><Current dt:dt="…	60.002	1	right	-504426520	2017-02-05	16:48:29	14:48:29	male	525	{LEFTARROW}	49							0	1101990	1101828	{DOWNARROW}	162	1100714	1100328	886	left1,6	13	16	504	mask13	0	1101812	0	1101612	eqm10_NoEyeNmodel1_dir	90	H	gazeCOD	GazeCoDxp	0	400	0	1101312	-2	1101212
GazeCoD_1Model_male	9	2	22	<?xml version="1.0"?>\n<Clock xmlns:dt="urn:schemas-microsoft-com:datatypes"><Description dt:dt="string">E-Prime Primary Realtime Clock</Description><StartTime><Timestamp dt:dt="int">0</Timestamp><DateUtc dt:dt="string">2017-05-02T14:48:29Z</DateUtc></StartTime><FrequencyChanges><FrequencyChange><Frequency dt:dt="r8">3312871</Frequency><Timestamp dt:dt="r8">68214398783</Timestamp><Current dt:dt="…	60.002	1	right	-504426520	2017-02-05	16:48:29	14:48:29	male	526	{LEFTARROW}	53							0	1103702	1103595	{LEFTARROW}	106	1102470	1102012	958	left4,8	4	16	505	mask4	0	1103578	0	1103378	eqm10_NoEyeNmodel1_dir	0	V	gazeCOD	GazeCoDxp	1	400	0	1103078	8	1102978
GazeCoD_1Model_male	9	2	22	<?xml version="1.0"?>\n<Clock xmlns:dt="urn:schemas-microsoft-com:datatypes"><Description dt:dt="string">E-Prime Primary Realtime Clock</Description><StartTime><Timestamp dt:dt="int">0</Timestamp><DateUtc dt:dt="string">2017-05-02T14:48:29Z</DateUtc></StartTime><FrequencyChanges><FrequencyChange><Frequency dt:dt="r8">3312871</Frequency><Timestamp dt:dt="r8">68214398783</Timestamp><Current dt:dt="…	60.002	1	right	-504426520	2017-02-05	16:48:29	14:48:29	male	527	{LEFTARROW}	78							0	1105477	1105311	{LEFTARROW}	166	1104190	1103711	979	left8	28	16	506	mask28	0	1105295	0	1105095	eqm10_NoEyeNmodel1_dir	90	HV	gazeCOD	GazeCoDxp	1	400	0	1104795	5	1104695
GazeCoD_1Model_male	9	2	22	<?xml version="1.0"?>\n<Clock xmlns:dt="urn:schemas-microsoft-com:datatypes"><Description dt:dt="string">E-Prime Primary Realtime Clock</Description><StartTime><Timestamp dt:dt="int">0</Timestamp><DateUtc dt:dt="string">2017-05-02T14:48:29Z</DateUtc></StartTime><FrequencyChanges><FrequencyChange><Frequency dt:dt="r8">3312871</Frequency><Timestamp dt:dt="r8">68214398783</Timestamp><Current dt:dt="…	60.002	1	right	-504426520	2017-02-05	16:48:29	14:48:29	male	528	{RIGHTARROW}	42							0	1107021	1106911	{RIGHTARROW}	110	1105794	1105495	799	right4,8	31	16	507	mask31	0	1106895	0	1106695	eqm10_NoEyeNmodel1_dir	90	HV	gazeCOD	GazeCoDxp	1	400	0	1106395	1	1106295
GazeCoD_1Model_male	9	2	22	<?xml version="1.0"?>\n<Clock xmlns:dt="urn:schemas-microsoft-com:datatypes"><Description dt:dt="string">E-Prime Primary Realtime Clock</Description><StartTime><Timestamp dt:dt="int">0</Timestamp><DateUtc dt:dt="string">2017-05-02T14:48:29Z</DateUtc></StartTime><FrequencyChanges><FrequencyChange><Frequency dt:dt="r8">3312871</Frequency><Timestamp dt:dt="r8">68214398783</Timestamp><Current dt:dt="…	60.002	1	right	-504426520	2017-02-05	16:48:29	14:48:29	male	529	{RIGHTARROW}	42							0	1108685	1108495	{RIGHTARROW}	190	1107384	1107045	839	right4,8	20	16	508	mask20	0	1108478	-1	1108278	eqm10_NoEyeNmodel1_dir	90	H	gazeCOD	GazeCoDxp	1	400	0	1107979	-5	1107879
GazeCoD_1Model_male	9	2	22	<?xml version="1.0"?>\n<Clock xmlns:dt="urn:schemas-microsoft-com:datatypes"><Description dt:dt="string">E-Prime Primary Realtime Clock</Description><StartTime><Timestamp dt:dt="int">0</Timestamp><DateUtc dt:dt="string">2017-05-02T14:48:29Z</DateUtc></StartTime><FrequencyChanges><FrequencyChange><Frequency dt:dt="r8">3312871</Frequency><Timestamp dt:dt="r8">68214398783</Timestamp><Current dt:dt="…	60.002	1	right	-504426520	2017-02-05	16:48:29	14:48:29	male	530	{LEFTARROW}	55							0	1110333	1110145	{LEFTARROW}	188	1109030	1108695	835	left6,4	27	16	509	mask27	0	1110128	0	1109928	eqm10_NoEyeNmodel1_dir	90	HV	gazeCOD	GazeCoDxp	1	400	0	1109628	-2	1109528
GazeCoD_1Model_male	9	2	22	<?xml version="1.0"?>\n<Clock xmlns:dt="urn:schemas-microsoft-com:datatypes"><Description dt:dt="string">E-Prime Primary Realtime Clock</Description><StartTime><Timestamp dt:dt="int">0</Timestamp><DateUtc dt:dt="string">2017-05-02T14:48:29Z</DateUtc></StartTime><FrequencyChanges><FrequencyChange><Frequency dt:dt="r8">3312871</Frequency><Timestamp dt:dt="r8">68214398783</Timestamp><Current dt:dt="…	60.002	1	right	-504426520	2017-02-05	16:48:29	14:48:29	male	531	{RIGHTARROW}	44							0	1112117	1111745	{RIGHTARROW}	372	1110619	1110345	774	right3,2	30	16	510	mask30	0	1111728	0	1111528	eqm10_NoEyeNmodel1_dir	90	HV	gazeCOD	GazeCoDxp	1	400	0	1111228	9	1111128
GazeCoD_1Model_male	9	2	22	<?xml version="1.0"?>\n<Clock xmlns:dt="urn:schemas-microsoft-com:datatypes"><Description dt:dt="string">E-Prime Primary Realtime Clock</Description><StartTime><Timestamp dt:dt="int">0</Timestamp><DateUtc dt:dt="string">2017-05-02T14:48:29Z</DateUtc></StartTime><FrequencyChanges><FrequencyChange><Frequency dt:dt="r8">3312871</Frequency><Timestamp dt:dt="r8">68214398783</Timestamp><Current dt:dt="…	60.002	1	right	-504426520	2017-02-05	16:48:29	14:48:29	male	532	{LEFTARROW}	53							0	1113605	1113528	{DOWNARROW}	77	1112401	1112128	773	left4,8	26	16	511	mask26	0	1113511	0	1113311	eqm10_NoEyeNmodel1_dir	90	HV	gazeCOD	GazeCoDxp	0	400	0	1113011	10	1112911
GazeCoD_1Model_male	9	2	22	<?xml version="1.0"?>\n<Clock xmlns:dt="urn:schemas-microsoft-com:datatypes"><Description dt:dt="string">E-Prime Primary Realtime Clock</Description><StartTime><Timestamp dt:dt="int">0</Timestamp><DateUtc dt:dt="string">2017-05-02T14:48:29Z</DateUtc></StartTime><FrequencyChanges><FrequencyChange><Frequency dt:dt="r8">3312871</Frequency><Timestamp dt:dt="r8">68214398783</Timestamp><Current dt:dt="…	60.002	1	right	-504426520	2017-02-05	16:48:29	14:48:29	male	533	{RIGHTARROW}	77							0	1115189	1115161	{RIGHTARROW}	28	1114042	1113628	914	right8	33	16	512	mask33	0	1115144	0	1114944	eqm10_NoEyeNmodel1_dir	90	HV	gazeCOD	GazeCoDxp	1	400	0	1114644	2	1114544
GazeCoD_1Model_male	9	2	22	<?xml version="1.0"?>\n<Clock xmlns:dt="urn:schemas-microsoft-com:datatypes"><Description dt:dt="string">E-Prime Primary Realtime Clock</Description><StartTime><Timestamp dt:dt="int">0</Timestamp><DateUtc dt:dt="string">2017-05-02T14:48:29Z</DateUtc></StartTime><FrequencyChanges><FrequencyChange><Frequency dt:dt="r8">3312871</Frequency><Timestamp dt:dt="r8">68214398783</Timestamp><Current dt:dt="…	60.002	1	right	-504426520	2017-02-05	16:48:29	14:48:29	male	534	{LEFTARROW}	51							0	1116965	1116828	{LEFTARROW}	137	1115704	1115211	993	left3,2	14	16	513	mask14	0	1116811	0	1116611	eqm10_NoEyeNmodel1_dir	90	H	gazeCOD	GazeCoDxp	1	400	0	1116311	7	1116211
GazeCoD_1Model_male	9	2	22	<?xml version="1.0"?>\n<Clock xmlns:dt="urn:schemas-microsoft-com:datatypes"><Description dt:dt="string">E-Prime Primary Realtime Clock</Description><StartTime><Timestamp dt:dt="int">0</Timestamp><DateUtc dt:dt="string">2017-05-02T14:48:29Z</DateUtc></StartTime><FrequencyChanges><FrequencyChange><Frequency dt:dt="r8">3312871</Frequency><Timestamp dt:dt="r8">68214398783</Timestamp><Current dt:dt="…	60.002	1	right	-504426520	2017-02-05	16:48:29	14:48:29	male	535	{DOWNARROW}	79							0	1118517	1118361	{DOWNARROW}	156	1117250	1116978	772	DG0	12	16	514	mask12	0	1118344	-1	1118144	eqm10_NoEyeNmodel1_dir	90	H	gazeCOD	GazeCoDxp	1	400	0	1117845	-5	1117745
GazeCoD_1Model_male	9	2	22	<?xml version="1.0"?>\n<Clock xmlns:dt="urn:schemas-microsoft-com:datatypes"><Description dt:dt="string">E-Prime Primary Realtime Clock</Description><StartTime><Timestamp dt:dt="int">0</Timestamp><DateUtc dt:dt="string">2017-05-02T14:48:29Z</DateUtc></StartTime><FrequencyChanges><FrequencyChange><Frequency dt:dt="r8">3312871</Frequency><Timestamp dt:dt="r8">68214398783</Timestamp><Current dt:dt="…	60.002	1	right	-504426520	2017-02-05	16:48:29	14:48:29	male	536	{LEFTARROW}	49							0	1120061	1119978	{DOWNARROW}	83	1118867	1118528	839	left1,6	2	16	515	mask2	0	1119961	-1	1119761	eqm10_NoEyeNmodel1_dir	0	V	gazeCOD	GazeCoDxp	0	400	0	1119462	-5	1119362
GazeCoD_1Model_male	9	2	22	<?xml version="1.0"?>\n<Clock xmlns:dt="urn:schemas-microsoft-com:datatypes"><Description dt:dt="string">E-Prime Primary Realtime Clock</Description><StartTime><Timestamp dt:dt="int">0</Timestamp><DateUtc dt:dt="string">2017-05-02T14:48:29Z</DateUtc></StartTime><FrequencyChanges><FrequencyChange><Frequency dt:dt="r8">3312871</Frequency><Timestamp dt:dt="r8">68214398783</Timestamp><Current dt:dt="…	60.002	1	right	-504426520	2017-02-05	16:48:29	14:48:29	male	537	{LEFTARROW}	55							0	1121805	1121678	{LEFTARROW}	127	1120562	1120078	984	left6,4	16	16	516	mask16	0	1121661	0	1121461	eqm10_NoEyeNmodel1_dir	90	H	gazeCOD	GazeCoDxp	1	400	0	1121161	-1	1121061
GazeCoD_1Model_male	9	2	22	<?xml version="1.0"?>\n<Clock xmlns:dt="urn:schemas-microsoft-com:datatypes"><Description dt:dt="string">E-Prime Primary Realtime Clock</Description><StartTime><Timestamp dt:dt="int">0</Timestamp><DateUtc dt:dt="string">2017-05-02T14:48:29Z</DateUtc></StartTime><FrequencyChanges><FrequencyChange><Frequency dt:dt="r8">3312871</Frequency><Timestamp dt:dt="r8">68214398783</Timestamp><Current dt:dt="…	60.002	1	right	-504426520	2017-02-05	16:48:29	14:48:29	male	538	{RIGHTARROW}	42							0	1123501	1123294	{DOWNARROW}	207	1122167	1121828	839	right4,8	9	16	517	mask9	0	1123278	0	1123078	eqm10_NoEyeNmodel1_dir	0	V	gazeCOD	GazeCoDxp	0	400	0	1122778	11	1122678
GazeCoD_1Model_male	9	2	22	<?xml version="1.0"?>\n<Clock xmlns:dt="urn:schemas-microsoft-com:datatypes"><Description dt:dt="string">E-Prime Primary Realtime Clock</Description><StartTime><Timestamp dt:dt="int">0</Timestamp><DateUtc dt:dt="string">2017-05-02T14:48:29Z</DateUtc></StartTime><FrequencyChanges><FrequencyChange><Frequency dt:dt="r8">3312871</Frequency><Timestamp dt:dt="r8">68214398783</Timestamp><Current dt:dt="…	60.002	1	right	-504426520	2017-02-05	16:48:29	14:48:29	male	539	{RIGHTARROW}	46							0	1125261	1125111	{LEFTARROW}	150	1123995	1123511	984	right1,6	18	16	518	mask18	0	1125094	0	1124894	eqm10_NoEyeNmodel1_dir	90	H	gazeCOD	GazeCoDxp	0	400	0	1124594	-1	1124494
GazeCoD_1Model_male	9	2	22	<?xml version="1.0"?>\n<Clock xmlns:dt="urn:schemas-microsoft-com:datatypes"><Description dt:dt="string">E-Prime Primary Realtime Clock</Description><StartTime><Timestamp dt:dt="int">0</Timestamp><DateUtc dt:dt="string">2017-05-02T14:48:29Z</DateUtc></StartTime><FrequencyChanges><FrequencyChange><Frequency dt:dt="r8">3312871</Frequency><Timestamp dt:dt="r8">68214398783</Timestamp><Current dt:dt="…	60.002	1	right	-504426520	2017-02-05	16:48:29	14:48:29	male	540	{RIGHTARROW}	40							0	1126981	1126827	{RIGHTARROW}	154	1125708	1125277	931	right6,4	10	16	519	mask10	0	1126811	0	1126611	eqm10_NoEyeNmodel1_dir	0	V	gazeCOD	GazeCoDxp	1	400	0	1126311	3	1126211
GazeCoD_1Model_male	9	2	22	<?xml version="1.0"?>\n<Clock xmlns:dt="urn:schemas-microsoft-com:datatypes"><Description dt:dt="string">E-Prime Primary Realtime Clock</Description><StartTime><Timestamp dt:dt="int">0</Timestamp><DateUtc dt:dt="string">2017-05-02T14:48:29Z</DateUtc></StartTime><FrequencyChanges><FrequencyChange><Frequency dt:dt="r8">3312871</Frequency><Timestamp dt:dt="r8">68214398783</Timestamp><Current dt:dt="…	60.002	1	right	-504426520	2017-02-05	16:48:29	14:48:29	male	541	{RIGHTARROW}	46							0	1128701	1128427	{RIGHTARROW}	274	1127302	1126994	808	right1,6	29	16	520	mask29	0	1128411	0	1128211	eqm10_NoEyeNmodel1_dir	90	HV	gazeCOD	GazeCoDxp	1	400	0	1127911	9	1127811
GazeCoD_1Model_male	9	2	22	<?xml version="1.0"?>\n<Clock xmlns:dt="urn:schemas-microsoft-com:datatypes"><Description dt:dt="string">E-Prime Primary Realtime Clock</Description><StartTime><Timestamp dt:dt="int">0</Timestamp><DateUtc dt:dt="string">2017-05-02T14:48:29Z</DateUtc></StartTime><FrequencyChanges><FrequencyChange><Frequency dt:dt="r8">3312871</Frequency><Timestamp dt:dt="r8">68214398783</Timestamp><Current dt:dt="…	60.002	1	right	-504426520	2017-02-05	16:48:29	14:48:29	male	542	{RIGHTARROW}	77							0	1130477	1130311	{RIGHTARROW}	166	1129200	1128711	989	right8	22	16	521	mask22	0	1130294	-1	1130094	eqm10_NoEyeNmodel1_dir	90	H	gazeCOD	GazeCoDxp	1	400	0	1129795	-5	1129695
GazeCoD_1Model_male	9	2	22	<?xml version="1.0"?>\n<Clock xmlns:dt="urn:schemas-microsoft-com:datatypes"><Description dt:dt="string">E-Prime Primary Realtime Clock</Description><StartTime><Timestamp dt:dt="int">0</Timestamp><DateUtc dt:dt="string">2017-05-02T14:48:29Z</DateUtc></StartTime><FrequencyChanges><FrequencyChange><Frequency dt:dt="r8">3312871</Frequency><Timestamp dt:dt="r8">68214398783</Timestamp><Current dt:dt="…	60.002	1	right	-504426520	2017-02-05	16:48:29	14:48:29	male	543	{LEFTARROW}	55							0	1132093	1131927	{LEFTARROW}	166	1130804	1130494	810	left6,4	5	16	522	mask5	0	1131911	0	1131711	eqm10_NoEyeNmodel1_dir	0	V	gazeCOD	GazeCoDxp	1	400	0	1131411	7	1131311
GazeCoD_1Model_male	9	2	22	<?xml version="1.0"?>\n<Clock xmlns:dt="urn:schemas-microsoft-com:datatypes"><Description dt:dt="string">E-Prime Primary Realtime Clock</Description><StartTime><Timestamp dt:dt="int">0</Timestamp><DateUtc dt:dt="string">2017-05-02T14:48:29Z</DateUtc></StartTime><FrequencyChanges><FrequencyChange><Frequency dt:dt="r8">3312871</Frequency><Timestamp dt:dt="r8">68214398783</Timestamp><Current dt:dt="…	60.002	1	right	-504426520	2017-02-05	16:48:29	14:48:29	male	544	{DOWNARROW}	79							0	1134149	1133710	{LEFTARROW}	438	1132593	1132111	982	DG0	1	16	523	mask1	0	1133694	0	1133494	eqm10_NoEyeNmodel1_dir	0	V	gazeCOD	GazeCoDxp	0	400	0	1133194	1	1133094
GazeCoD_1Model_male	9	2	22	<?xml version="1.0"?>\n<Clock xmlns:dt="urn:schemas-microsoft-com:datatypes"><Description dt:dt="string">E-Prime Primary Realtime Clock</Description><StartTime><Timestamp dt:dt="int">0</Timestamp><DateUtc dt:dt="string">2017-05-02T14:48:29Z</DateUtc></StartTime><FrequencyChanges><FrequencyChange><Frequency dt:dt="r8">3312871</Frequency><Timestamp dt:dt="r8">68214398783</Timestamp><Current dt:dt="…	60.002	1	right	-504426520	2017-02-05	16:48:29	14:48:29	male	545	{RIGHTARROW}	40							0	1135700	1135560	{RIGHTARROW}	140	1134445	1134160	785	right6,4	32	16	524	mask32	0	1135544	0	1135344	eqm10_NoEyeNmodel1_dir	90	HV	gazeCOD	GazeCoDxp	1	400	0	1135044	-1	1134944
GazeCoD_1Model_male	9	2	22	<?xml version="1.0"?>\n<Clock xmlns:dt="urn:schemas-microsoft-com:datatypes"><Description dt:dt="string">E-Prime Primary Realtime Clock</Description><StartTime><Timestamp dt:dt="int">0</Timestamp><DateUtc dt:dt="string">2017-05-02T14:48:29Z</DateUtc></StartTime><FrequencyChanges><FrequencyChange><Frequency dt:dt="r8">3312871</Frequency><Timestamp dt:dt="r8">68214398783</Timestamp><Current dt:dt="…	60.002	1	right	-504426520	2017-02-05	16:48:29	14:48:29	male	546	{LEFTARROW}	51							0	1137244	1137077	{LEFTARROW}	167	1135966	1135710	756	left3,2	25	16	525	mask25	0	1137060	-1	1136860	eqm10_NoEyeNmodel1_dir	90	HV	gazeCOD	GazeCoDxp	1	400	0	1136561	-5	1136461
GazeCoD_1Model_male	9	2	22	<?xml version="1.0"?>\n<Clock xmlns:dt="urn:schemas-microsoft-com:datatypes"><Description dt:dt="string">E-Prime Primary Realtime Clock</Description><StartTime><Timestamp dt:dt="int">0</Timestamp><DateUtc dt:dt="string">2017-05-02T14:48:29Z</DateUtc></StartTime><FrequencyChanges><FrequencyChange><Frequency dt:dt="r8">3312871</Frequency><Timestamp dt:dt="r8">68214398783</Timestamp><Current dt:dt="…	60.002	1	right	-504426520	2017-02-05	16:48:29	14:48:29	male	547	{RIGHTARROW}	40							0	1139004	1138877	{RIGHTARROW}	127	1137752	1137260	992	right6,4	21	16	526	mask21	0	1138860	0	1138660	eqm10_NoEyeNmodel1_dir	90	H	gazeCOD	GazeCoDxp	1	400	0	1138360	8	1138260
GazeCoD_1Model_male	9	2	22	<?xml version="1.0"?>\n<Clock xmlns:dt="urn:schemas-microsoft-com:datatypes"><Description dt:dt="string">E-Prime Primary Realtime Clock</Description><StartTime><Timestamp dt:dt="int">0</Timestamp><DateUtc dt:dt="string">2017-05-02T14:48:29Z</DateUtc></StartTime><FrequencyChanges><FrequencyChange><Frequency dt:dt="r8">3312871</Frequency><Timestamp dt:dt="r8">68214398783</Timestamp><Current dt:dt="…	60.002	1	right	-504426520	2017-02-05	16:48:29	14:48:29	male	548	{LEFTARROW}	53							0	1140572	1140394	{LEFTARROW}	178	1139283	1139027	756	left4,8	15	16	527	mask15	0	1140377	-1	1140177	eqm10_NoEyeNmodel1_dir	90	H	gazeCOD	GazeCoDxp	1	400	0	1139878	-5	1139778
GazeCoD_1Model_male	9	2	22	<?xml version="1.0"?>\n<Clock xmlns:dt="urn:schemas-microsoft-com:datatypes"><Description dt:dt="string">E-Prime Primary Realtime Clock</Description><StartTime><Timestamp dt:dt="int">0</Timestamp><DateUtc dt:dt="string">2017-05-02T14:48:29Z</DateUtc></StartTime><FrequencyChanges><FrequencyChange><Frequency dt:dt="r8">3312871</Frequency><Timestamp dt:dt="r8">68214398783</Timestamp><Current dt:dt="…	60.002	1	right	-504426520	2017-02-05	16:48:29	14:48:29	male	549	{RIGHTARROW}	77							0	1142180	1142127	{RIGHTARROW}	53	1141000	1140594	906	right8	11	16	528	mask11	0	1142110	0	1141910	eqm10_NoEyeNmodel1_dir	0	V	gazeCOD	GazeCoDxp	1	400	0	1141610	10	1141510
GazeCoD_1Model_male	9	2	22	<?xml version="1.0"?>\n<Clock xmlns:dt="urn:schemas-microsoft-com:datatypes"><Description dt:dt="string">E-Prime Primary Realtime Clock</Description><StartTime><Timestamp dt:dt="int">0</Timestamp><DateUtc dt:dt="string">2017-05-02T14:48:29Z</DateUtc></StartTime><FrequencyChanges><FrequencyChange><Frequency dt:dt="r8">3312871</Frequency><Timestamp dt:dt="r8">68214398783</Timestamp><Current dt:dt="…	60.002	1	right	-504426520	2017-02-05	16:48:29	14:48:29	male	550	{RIGHTARROW}	42							0	1143700	1143577	{RIGHTARROW}	123	1142451	1142194	757	right4,8	9	17	529	mask9	0	1143560	0	1143360	eqm10_NoEyeNmodel1_dir	0	V	gazeCOD	GazeCoDxp	1	400	0	1143060	9	1142960
GazeCoD_1Model_male	9	2	22	<?xml version="1.0"?>\n<Clock xmlns:dt="urn:schemas-microsoft-com:datatypes"><Description dt:dt="string">E-Prime Primary Realtime Clock</Description><StartTime><Timestamp dt:dt="int">0</Timestamp><DateUtc dt:dt="string">2017-05-02T14:48:29Z</DateUtc></StartTime><FrequencyChanges><FrequencyChange><Frequency dt:dt="r8">3312871</Frequency><Timestamp dt:dt="r8">68214398783</Timestamp><Current dt:dt="…	60.002	1	right	-504426520	2017-02-05	16:48:29	14:48:29	male	551	{LEFTARROW}	49							0	1145244	1145210	{DOWNARROW}	34	1144087	1143710	877	left1,6	2	17	530	mask2	0	1145193	0	1144993	eqm10_NoEyeNmodel1_dir	0	V	gazeCOD	GazeCoDxp	0	400	0	1144693	6	1144593
GazeCoD_1Model_male	9	2	22	<?xml version="1.0"?>\n<Clock xmlns:dt="urn:schemas-microsoft-com:datatypes"><Description dt:dt="string">E-Prime Primary Realtime Clock</Description><StartTime><Timestamp dt:dt="int">0</Timestamp><DateUtc dt:dt="string">2017-05-02T14:48:29Z</DateUtc></StartTime><FrequencyChanges><FrequencyChange><Frequency dt:dt="r8">3312871</Frequency><Timestamp dt:dt="r8">68214398783</Timestamp><Current dt:dt="…	60.002	1	right	-504426520	2017-02-05	16:48:29	14:48:29	male	552	{LEFTARROW}	51							0	1146756	1146660	{LEFTARROW}	96	1145539	1145260	779	left3,2	25	17	531	mask25	0	1146643	0	1146443	eqm10_NoEyeNmodel1_dir	90	HV	gazeCOD	GazeCoDxp	1	400	0	1146143	4	1146043
GazeCoD_1Model_male	9	2	22	<?xml version="1.0"?>\n<Clock xmlns:dt="urn:schemas-microsoft-com:datatypes"><Description dt:dt="string">E-Prime Primary Realtime Clock</Description><StartTime><Timestamp dt:dt="int">0</Timestamp><DateUtc dt:dt="string">2017-05-02T14:48:29Z</DateUtc></StartTime><FrequencyChanges><FrequencyChange><Frequency dt:dt="r8">3312871</Frequency><Timestamp dt:dt="r8">68214398783</Timestamp><Current dt:dt="…	60.002	1	right	-504426520	2017-02-05	16:48:29	14:48:29	male	553	{RIGHTARROW}	42							0	1149036	1148243	{RIGHTARROW}	793	1147127	1146777	850	right4,8	31	17	532	mask31	0	1148227	0	1148027	eqm10_NoEyeNmodel1_dir	90	HV	gazeCOD	GazeCoDxp	1	400	0	1147727	0	1147627
GazeCoD_1Model_male	9	2	22	<?xml version="1.0"?>\n<Clock xmlns:dt="urn:schemas-microsoft-com:datatypes"><Description dt:dt="string">E-Prime Primary Realtime Clock</Description><StartTime><Timestamp dt:dt="int">0</Timestamp><DateUtc dt:dt="string">2017-05-02T14:48:29Z</DateUtc></StartTime><FrequencyChanges><FrequencyChange><Frequency dt:dt="r8">3312871</Frequency><Timestamp dt:dt="r8">68214398783</Timestamp><Current dt:dt="…	60.002	1	right	-504426520	2017-02-05	16:48:29	14:48:29	male	554	{RIGHTARROW}	46							0	1150700	1150460	{DOWNARROW}	240	1149344	1149060	784	right1,6	18	17	533	mask18	0	1150443	0	1150243	eqm10_NoEyeNmodel1_dir	90	H	gazeCOD	GazeCoDxp	0	400	0	1149943	-1	1149843
GazeCoD_1Model_male	9	2	22	<?xml version="1.0"?>\n<Clock xmlns:dt="urn:schemas-microsoft-com:datatypes"><Description dt:dt="string">E-Prime Primary Realtime Clock</Description><StartTime><Timestamp dt:dt="int">0</Timestamp><DateUtc dt:dt="string">2017-05-02T14:48:29Z</DateUtc></StartTime><FrequencyChanges><FrequencyChange><Frequency dt:dt="r8">3312871</Frequency><Timestamp dt:dt="r8">68214398783</Timestamp><Current dt:dt="…	60.002	1	right	-504426520	2017-02-05	16:48:29	14:48:29	male	555	{RIGHTARROW}	46							0	1152204	1152143	{DOWNARROW}	61	1151019	1150710	809	right1,6	29	17	534	mask29	0	1152127	0	1151927	eqm10_NoEyeNmodel1_dir	90	HV	gazeCOD	GazeCoDxp	0	400	0	1151627	8	1151527
GazeCoD_1Model_male	9	2	22	<?xml version="1.0"?>\n<Clock xmlns:dt="urn:schemas-microsoft-com:datatypes"><Description dt:dt="string">E-Prime Primary Realtime Clock</Description><StartTime><Timestamp dt:dt="int">0</Timestamp><DateUtc dt:dt="string">2017-05-02T14:48:29Z</DateUtc></StartTime><FrequencyChanges><FrequencyChange><Frequency dt:dt="r8">3312871</Frequency><Timestamp dt:dt="r8">68214398783</Timestamp><Current dt:dt="…	60.002	1	right	-504426520	2017-02-05	16:48:29	14:48:29	male	556	{LEFTARROW}	49							0	1153748	1153627	{DOWNARROW}	121	1152500	1152227	773	left1,6	24	17	535	mask24	0	1153610	0	1153410	eqm10_NoEyeNmodel1_dir	90	HV	gazeCOD	GazeCoDxp	0	400	0	1153110	10	1153010
GazeCoD_1Model_male	9	2	22	<?xml version="1.0"?>\n<Clock xmlns:dt="urn:schemas-microsoft-com:datatypes"><Description dt:dt="string">E-Prime Primary Realtime Clock</Description><StartTime><Timestamp dt:dt="int">0</Timestamp><DateUtc dt:dt="string">2017-05-02T14:48:29Z</DateUtc></StartTime><FrequencyChanges><FrequencyChange><Frequency dt:dt="r8">3312871</Frequency><Timestamp dt:dt="r8">68214398783</Timestamp><Current dt:dt="…	60.002	1	right	-504426520	2017-02-05	16:48:29	14:48:29	male	557	{LEFTARROW}	78							0	1155516	1155310	{LEFTARROW}	206	1154188	1153760	928	left8	17	17	536	mask17	0	1155293	0	1155093	eqm10_NoEyeNmodel1_dir	90	H	gazeCOD	GazeCoDxp	1	400	0	1154793	5	1154693
GazeCoD_1Model_male	9	2	22	<?xml version="1.0"?>\n<Clock xmlns:dt="urn:schemas-microsoft-com:datatypes"><Description dt:dt="string">E-Prime Primary Realtime Clock</Description><StartTime><Timestamp dt:dt="int">0</Timestamp><DateUtc dt:dt="string">2017-05-02T14:48:29Z</DateUtc></StartTime><FrequencyChanges><FrequencyChange><Frequency dt:dt="r8">3312871</Frequency><Timestamp dt:dt="r8">68214398783</Timestamp><Current dt:dt="…	60.002	1	right	-504426520	2017-02-05	16:48:29	14:48:29	male	558	{RIGHTARROW}	77							0	1157084	1156910	{RIGHTARROW}	174	1155795	1155526	769	right8	22	17	537	mask22	0	1156893	0	1156693	eqm10_NoEyeNmodel1_dir	90	H	gazeCOD	GazeCoDxp	1	400	0	1156393	-2	1156293
GazeCoD_1Model_male	9	2	22	<?xml version="1.0"?>\n<Clock xmlns:dt="urn:schemas-microsoft-com:datatypes"><Description dt:dt="string">E-Prime Primary Realtime Clock</Description><StartTime><Timestamp dt:dt="int">0</Timestamp><DateUtc dt:dt="string">2017-05-02T14:48:29Z</DateUtc></StartTime><FrequencyChanges><FrequencyChange><Frequency dt:dt="r8">3312871</Frequency><Timestamp dt:dt="r8">68214398783</Timestamp><Current dt:dt="…	60.002	1	right	-504426520	2017-02-05	16:48:29	14:48:29	male	559	{DOWNARROW}	79							0	1158788	1158460	{RIGHTARROW}	328	1157349	1157093	756	DG0	12	17	538	mask12	0	1158443	-1	1158243	eqm10_NoEyeNmodel1_dir	90	H	gazeCOD	GazeCoDxp	0	400	0	1157944	-5	1157844
GazeCoD_1Model_male	9	2	22	<?xml version="1.0"?>\n<Clock xmlns:dt="urn:schemas-microsoft-com:datatypes"><Description dt:dt="string">E-Prime Primary Realtime Clock</Description><StartTime><Timestamp dt:dt="int">0</Timestamp><DateUtc dt:dt="string">2017-05-02T14:48:29Z</DateUtc></StartTime><FrequencyChanges><FrequencyChange><Frequency dt:dt="r8">3312871</Frequency><Timestamp dt:dt="r8">68214398783</Timestamp><Current dt:dt="…	60.002	1	right	-504426520	2017-02-05	16:48:29	14:48:29	male	560	{RIGHTARROW}	44							0	1160436	1160260	{RIGHTARROW}	176	1159134	1158810	824	right3,2	30	17	539	mask30	0	1160243	0	1160043	eqm10_NoEyeNmodel1_dir	90	HV	gazeCOD	GazeCoDxp	1	400	0	1159743	9	1159643
GazeCoD_1Model_male	9	2	22	<?xml version="1.0"?>\n<Clock xmlns:dt="urn:schemas-microsoft-com:datatypes"><Description dt:dt="string">E-Prime Primary Realtime Clock</Description><StartTime><Timestamp dt:dt="int">0</Timestamp><DateUtc dt:dt="string">2017-05-02T14:48:29Z</DateUtc></StartTime><FrequencyChanges><FrequencyChange><Frequency dt:dt="r8">3312871</Frequency><Timestamp dt:dt="r8">68214398783</Timestamp><Current dt:dt="…	60.002	1	right	-504426520	2017-02-05	16:48:29	14:48:29	male	561	{LEFTARROW}	51							0	1162180	1161960	{DOWNARROW}	220	1160849	1160460	889	left3,2	14	17	540	mask14	0	1161943	-1	1161743	eqm10_NoEyeNmodel1_dir	90	H	gazeCOD	GazeCoDxp	0	400	0	1161444	-5	1161344
GazeCoD_1Model_male	9	2	22	<?xml version="1.0"?>\n<Clock xmlns:dt="urn:schemas-microsoft-com:datatypes"><Description dt:dt="string">E-Prime Primary Realtime Clock</Description><StartTime><Timestamp dt:dt="int">0</Timestamp><DateUtc dt:dt="string">2017-05-02T14:48:29Z</DateUtc></StartTime><FrequencyChanges><FrequencyChange><Frequency dt:dt="r8">3312871</Frequency><Timestamp dt:dt="r8">68214398783</Timestamp><Current dt:dt="…	60.002	1	right	-504426520	2017-02-05	16:48:29	14:48:29	male	562	{LEFTARROW}	51							0	1163796	1163693	{LEFTARROW}	103	1162569	1162193	876	left3,2	3	17	541	mask3	0	1163676	0	1163476	eqm10_NoEyeNmodel1_dir	0	V	gazeCOD	GazeCoDxp	1	400	0	1163176	7	1163076
GazeCoD_1Model_male	9	2	22	<?xml version="1.0"?>\n<Clock xmlns:dt="urn:schemas-microsoft-com:datatypes"><Description dt:dt="string">E-Prime Primary Realtime Clock</Description><StartTime><Timestamp dt:dt="int">0</Timestamp><DateUtc dt:dt="string">2017-05-02T14:48:29Z</DateUtc></StartTime><FrequencyChanges><FrequencyChange><Frequency dt:dt="r8">3312871</Frequency><Timestamp dt:dt="r8">68214398783</Timestamp><Current dt:dt="…	60.002	1	right	-504426520	2017-02-05	16:48:29	14:48:29	male	563	{RIGHTARROW}	44							0	1165619	1165426	{RIGHTARROW}	193	1164309	1163810	999	right3,2	8	17	542	mask8	0	1165409	0	1165209	eqm10_NoEyeNmodel1_dir	0	V	gazeCOD	GazeCoDxp	1	400	0	1164909	0	1164809
GazeCoD_1Model_male	9	2	22	<?xml version="1.0"?>\n<Clock xmlns:dt="urn:schemas-microsoft-com:datatypes"><Description dt:dt="string">E-Prime Primary Realtime Clock</Description><StartTime><Timestamp dt:dt="int">0</Timestamp><DateUtc dt:dt="string">2017-05-02T14:48:29Z</DateUtc></StartTime><FrequencyChanges><FrequencyChange><Frequency dt:dt="r8">3312871</Frequency><Timestamp dt:dt="r8">68214398783</Timestamp><Current dt:dt="…	60.002	1	right	-504426520	2017-02-05	16:48:29	14:48:29	male	564	{RIGHTARROW}	40							0	1167339	1167193	{RIGHTARROW}	146	1166067	1165643	924	right6,4	10	17	543	mask10	0	1167176	0	1166976	eqm10_NoEyeNmodel1_dir	0	V	gazeCOD	GazeCoDxp	1	400	0	1166676	9	1166576
GazeCoD_1Model_male	9	2	22	<?xml version="1.0"?>\n<Clock xmlns:dt="urn:schemas-microsoft-com:datatypes"><Description dt:dt="string">E-Prime Primary Realtime Clock</Description><StartTime><Timestamp dt:dt="int">0</Timestamp><DateUtc dt:dt="string">2017-05-02T14:48:29Z</DateUtc></StartTime><FrequencyChanges><FrequencyChange><Frequency dt:dt="r8">3312871</Frequency><Timestamp dt:dt="r8">68214398783</Timestamp><Current dt:dt="…	60.002	1	right	-504426520	2017-02-05	16:48:29	14:48:29	male	565	{RIGHTARROW}	40							0	1168939	1168826	{RIGHTARROW}	113	1167707	1167359	848	right6,4	21	17	544	mask21	0	1168809	0	1168609	eqm10_NoEyeNmodel1_dir	90	H	gazeCOD	GazeCoDxp	1	400	0	1168309	2	1168209
GazeCoD_1Model_male	9	2	22	<?xml version="1.0"?>\n<Clock xmlns:dt="urn:schemas-microsoft-com:datatypes"><Description dt:dt="string">E-Prime Primary Realtime Clock</Description><StartTime><Timestamp dt:dt="int">0</Timestamp><DateUtc dt:dt="string">2017-05-02T14:48:29Z</DateUtc></StartTime><FrequencyChanges><FrequencyChange><Frequency dt:dt="r8">3312871</Frequency><Timestamp dt:dt="r8">68214398783</Timestamp><Current dt:dt="…	60.002	1	right	-504426520	2017-02-05	16:48:29	14:48:29	male	566	{LEFTARROW}	78							0	1170771	1170576	{LEFTARROW}	195	1169454	1168959	995	left8	28	17	545	mask28	0	1170559	0	1170359	eqm10_NoEyeNmodel1_dir	90	HV	gazeCOD	GazeCoDxp	1	400	0	1170059	5	1169959
GazeCoD_1Model_male	9	2	22	<?xml version="1.0"?>\n<Clock xmlns:dt="urn:schemas-microsoft-com:datatypes"><Description dt:dt="string">E-Prime Primary Realtime Clock</Description><StartTime><Timestamp dt:dt="int">0</Timestamp><DateUtc dt:dt="string">2017-05-02T14:48:29Z</DateUtc></StartTime><FrequencyChanges><FrequencyChange><Frequency dt:dt="r8">3312871</Frequency><Timestamp dt:dt="r8">68214398783</Timestamp><Current dt:dt="…	60.002	1	right	-504426520	2017-02-05	16:48:29	14:48:29	male	567	{LEFTARROW}	49							0	1172371	1172193	{DOWNARROW}	178	1171071	1170793	778	left1,6	13	17	546	mask13	0	1172176	0	1171976	eqm10_NoEyeNmodel1_dir	90	H	gazeCOD	GazeCoDxp	0	400	0	1171676	5	1171576
GazeCoD_1Model_male	9	2	22	<?xml version="1.0"?>\n<Clock xmlns:dt="urn:schemas-microsoft-com:datatypes"><Description dt:dt="string">E-Prime Primary Realtime Clock</Description><StartTime><Timestamp dt:dt="int">0</Timestamp><DateUtc dt:dt="string">2017-05-02T14:48:29Z</DateUtc></StartTime><FrequencyChanges><FrequencyChange><Frequency dt:dt="r8">3312871</Frequency><Timestamp dt:dt="r8">68214398783</Timestamp><Current dt:dt="…	60.002	1	right	-504426520	2017-02-05	16:48:29	14:48:29	male	568	{LEFTARROW}	78							0	1174115	1174009	{LEFTARROW}	106	1172889	1172393	996	left8	6	17	547	mask6	0	1173993	0	1173793	eqm10_NoEyeNmodel1_dir	0	V	gazeCOD	GazeCoDxp	1	400	0	1173493	4	1173393
GazeCoD_1Model_male	9	2	22	<?xml version="1.0"?>\n<Clock xmlns:dt="urn:schemas-microsoft-com:datatypes"><Description dt:dt="string">E-Prime Primary Realtime Clock</Description><StartTime><Timestamp dt:dt="int">0</Timestamp><DateUtc dt:dt="string">2017-05-02T14:48:29Z</DateUtc></StartTime><FrequencyChanges><FrequencyChange><Frequency dt:dt="r8">3312871</Frequency><Timestamp dt:dt="r8">68214398783</Timestamp><Current dt:dt="…	60.002	1	right	-504426520	2017-02-05	16:48:29	14:48:29	male	569	{RIGHTARROW}	44							0	1175723	1175626	{DOWNARROW}	97	1174503	1174126	877	right3,2	19	17	548	mask19	0	1175609	0	1175409	eqm10_NoEyeNmodel1_dir	90	H	gazeCOD	GazeCoDxp	0	400	0	1175109	6	1175009
GazeCoD_1Model_male	9	2	22	<?xml version="1.0"?>\n<Clock xmlns:dt="urn:schemas-microsoft-com:datatypes"><Description dt:dt="string">E-Prime Primary Realtime Clock</Description><StartTime><Timestamp dt:dt="int">0</Timestamp><DateUtc dt:dt="string">2017-05-02T14:48:29Z</DateUtc></StartTime><FrequencyChanges><FrequencyChange><Frequency dt:dt="r8">3312871</Frequency><Timestamp dt:dt="r8">68214398783</Timestamp><Current dt:dt="…	60.002	1	right	-504426520	2017-02-05	16:48:29	14:48:29	male	570	{LEFTARROW}	55							0	1177243	1177142	{LEFTARROW}	101	1176027	1175742	785	left6,4	16	17	549	mask16	0	1177126	0	1176926	eqm10_NoEyeNmodel1_dir	90	H	gazeCOD	GazeCoDxp	1	400	0	1176626	-1	1176526
GazeCoD_1Model_male	9	2	22	<?xml version="1.0"?>\n<Clock xmlns:dt="urn:schemas-microsoft-com:datatypes"><Description dt:dt="string">E-Prime Primary Realtime Clock</Description><StartTime><Timestamp dt:dt="int">0</Timestamp><DateUtc dt:dt="string">2017-05-02T14:48:29Z</DateUtc></StartTime><FrequencyChanges><FrequencyChange><Frequency dt:dt="r8">3312871</Frequency><Timestamp dt:dt="r8">68214398783</Timestamp><Current dt:dt="…	60.002	1	right	-504426520	2017-02-05	16:48:29	14:48:29	male	571	{DOWNARROW}	79							0	1178915	1178826	{DOWNARROW}	89	1177713	1177259	954	DG0	23	17	550	mask23	0	1178809	0	1178609	eqm10_NoEyeNmodel1_dir	90	HV	gazeCOD	GazeCoDxp	1	400	0	1178309	-4	1178209
GazeCoD_1Model_male	9	2	22	<?xml version="1.0"?>\n<Clock xmlns:dt="urn:schemas-microsoft-com:datatypes"><Description dt:dt="string">E-Prime Primary Realtime Clock</Description><StartTime><Timestamp dt:dt="int">0</Timestamp><DateUtc dt:dt="string">2017-05-02T14:48:29Z</DateUtc></StartTime><FrequencyChanges><FrequencyChange><Frequency dt:dt="r8">3312871</Frequency><Timestamp dt:dt="r8">68214398783</Timestamp><Current dt:dt="…	60.002	1	right	-504426520	2017-02-05	16:48:29	14:48:29	male	572	{LEFTARROW}	55							0	1196283	1196075	{LEFTARROW}	207	1194963	1194525	938	left6,4	27	17	551	mask27	0	1196058	-1	1195858	eqm10_NoEyeNmodel1_dir	90	HV	gazeCOD	GazeCoDxp	1	400	0	1195559	-4	1195459
GazeCoD_1Model_male	9	2	22	<?xml version="1.0"?>\n<Clock xmlns:dt="urn:schemas-microsoft-com:datatypes"><Description dt:dt="string">E-Prime Primary Realtime Clock</Description><StartTime><Timestamp dt:dt="int">0</Timestamp><DateUtc dt:dt="string">2017-05-02T14:48:29Z</DateUtc></StartTime><FrequencyChanges><FrequencyChange><Frequency dt:dt="r8">3312871</Frequency><Timestamp dt:dt="r8">68214398783</Timestamp><Current dt:dt="…	60.002	1	right	-504426520	2017-02-05	16:48:29	14:48:29	male	573	{RIGHTARROW}	77							0	1197882	1197842	{RIGHTARROW}	40	1196725	1196292	933	right8	11	17	552	mask11	0	1197825	0	1197625	eqm10_NoEyeNmodel1_dir	0	V	gazeCOD	GazeCoDxp	1	400	0	1197325	0	1197225
GazeCoD_1Model_male	9	2	22	<?xml version="1.0"?>\n<Clock xmlns:dt="urn:schemas-microsoft-com:datatypes"><Description dt:dt="string">E-Prime Primary Realtime Clock</Description><StartTime><Timestamp dt:dt="int">0</Timestamp><DateUtc dt:dt="string">2017-05-02T14:48:29Z</DateUtc></StartTime><FrequencyChanges><FrequencyChange><Frequency dt:dt="r8">3312871</Frequency><Timestamp dt:dt="r8">68214398783</Timestamp><Current dt:dt="…	60.002	1	right	-504426520	2017-02-05	16:48:29	14:48:29	male	574	{RIGHTARROW}	46							0	1199370	1199308	{RIGHTARROW}	62	1198183	1197892	791	right1,6	7	17	553	mask7	0	1199292	0	1199092	eqm10_NoEyeNmodel1_dir	0	V	gazeCOD	GazeCoDxp	1	400	0	1198792	9	1198692
GazeCoD_1Model_male	9	2	22	<?xml version="1.0"?>\n<Clock xmlns:dt="urn:schemas-microsoft-com:datatypes"><Description dt:dt="string">E-Prime Primary Realtime Clock</Description><StartTime><Timestamp dt:dt="int">0</Timestamp><DateUtc dt:dt="string">2017-05-02T14:48:29Z</DateUtc></StartTime><FrequencyChanges><FrequencyChange><Frequency dt:dt="r8">3312871</Frequency><Timestamp dt:dt="r8">68214398783</Timestamp><Current dt:dt="…	60.002	1	right	-504426520	2017-02-05	16:48:29	14:48:29	male	575	{RIGHTARROW}	77							0	1201282	1200842	{DOWNARROW}	440	1199720	1199392	828	right8	33	17	554	mask33	0	1200825	0	1200625	eqm10_NoEyeNmodel1_dir	90	HV	gazeCOD	GazeCoDxp	0	400	0	1200325	5	1200225
GazeCoD_1Model_male	9	2	22	<?xml version="1.0"?>\n<Clock xmlns:dt="urn:schemas-microsoft-com:datatypes"><Description dt:dt="string">E-Prime Primary Realtime Clock</Description><StartTime><Timestamp dt:dt="int">0</Timestamp><DateUtc dt:dt="string">2017-05-02T14:48:29Z</DateUtc></StartTime><FrequencyChanges><FrequencyChange><Frequency dt:dt="r8">3312871</Frequency><Timestamp dt:dt="r8">68214398783</Timestamp><Current dt:dt="…	60.002	1	right	-504426520	2017-02-05	16:48:29	14:48:29	male	576	{RIGHTARROW}	42							0	1202978	1202808	{RIGHTARROW}	170	1201689	1201292	897	right4,8	20	17	555	mask20	0	1202792	0	1202592	eqm10_NoEyeNmodel1_dir	90	H	gazeCOD	GazeCoDxp	1	400	0	1202292	3	1202192
GazeCoD_1Model_male	9	2	22	<?xml version="1.0"?>\n<Clock xmlns:dt="urn:schemas-microsoft-com:datatypes"><Description dt:dt="string">E-Prime Primary Realtime Clock</Description><StartTime><Timestamp dt:dt="int">0</Timestamp><DateUtc dt:dt="string">2017-05-02T14:48:29Z</DateUtc></StartTime><FrequencyChanges><FrequencyChange><Frequency dt:dt="r8">3312871</Frequency><Timestamp dt:dt="r8">68214398783</Timestamp><Current dt:dt="…	60.002	1	right	-504426520	2017-02-05	16:48:29	14:48:29	male	577	{LEFTARROW}	53							0	1204530	1204475	{LEFTARROW}	55	1203363	1202992	871	left4,8	4	17	556	mask4	0	1204458	0	1204258	eqm10_NoEyeNmodel1_dir	0	V	gazeCOD	GazeCoDxp	1	400	0	1203958	-5	1203858
GazeCoD_1Model_male	9	2	22	<?xml version="1.0"?>\n<Clock xmlns:dt="urn:schemas-microsoft-com:datatypes"><Description dt:dt="string">E-Prime Primary Realtime Clock</Description><StartTime><Timestamp dt:dt="int">0</Timestamp><DateUtc dt:dt="string">2017-05-02T14:48:29Z</DateUtc></StartTime><FrequencyChanges><FrequencyChange><Frequency dt:dt="r8">3312871</Frequency><Timestamp dt:dt="r8">68214398783</Timestamp><Current dt:dt="…	60.002	1	right	-504426520	2017-02-05	16:48:29	14:48:29	male	578	{RIGHTARROW}	40							0	1206226	1206141	{RIGHTARROW}	85	1205016	1204542	974	right6,4	32	17	557	mask32	0	1206125	0	1205925	eqm10_NoEyeNmodel1_dir	90	HV	gazeCOD	GazeCoDxp	1	400	0	1205625	9	1205525
GazeCoD_1Model_male	9	2	22	<?xml version="1.0"?>\n<Clock xmlns:dt="urn:schemas-microsoft-com:datatypes"><Description dt:dt="string">E-Prime Primary Realtime Clock</Description><StartTime><Timestamp dt:dt="int">0</Timestamp><DateUtc dt:dt="string">2017-05-02T14:48:29Z</DateUtc></StartTime><FrequencyChanges><FrequencyChange><Frequency dt:dt="r8">3312871</Frequency><Timestamp dt:dt="r8">68214398783</Timestamp><Current dt:dt="…	60.002	1	right	-504426520	2017-02-05	16:48:29	14:48:29	male	579	{LEFTARROW}	55							0	1209514	1207641	{LEFTARROW}	1873	1206525	1206241	784	left6,4	5	17	558	mask5	0	1207625	0	1207425	eqm10_NoEyeNmodel1_dir	0	V	gazeCOD	GazeCoDxp	1	400	0	1207125	0	1207025
GazeCoD_1Model_male	9	2	22	<?xml version="1.0"?>\n<Clock xmlns:dt="urn:schemas-microsoft-com:datatypes"><Description dt:dt="string">E-Prime Primary Realtime Clock</Description><StartTime><Timestamp dt:dt="int">0</Timestamp><DateUtc dt:dt="string">2017-05-02T14:48:29Z</DateUtc></StartTime><FrequencyChanges><FrequencyChange><Frequency dt:dt="r8">3312871</Frequency><Timestamp dt:dt="r8">68214398783</Timestamp><Current dt:dt="…	60.002	1	right	-504426520	2017-02-05	16:48:29	14:48:29	male	580	{LEFTARROW}	53							0	1211082	1210925	{LEFTARROW}	157	1209810	1209525	785	left4,8	26	17	559	mask26	0	1210908	0	1210708	eqm10_NoEyeNmodel1_dir	90	HV	gazeCOD	GazeCoDxp	1	400	0	1210408	-2	1210308
GazeCoD_1Model_male	9	2	22	<?xml version="1.0"?>\n<Clock xmlns:dt="urn:schemas-microsoft-com:datatypes"><Description dt:dt="string">E-Prime Primary Realtime Clock</Description><StartTime><Timestamp dt:dt="int">0</Timestamp><DateUtc dt:dt="string">2017-05-02T14:48:29Z</DateUtc></StartTime><FrequencyChanges><FrequencyChange><Frequency dt:dt="r8">3312871</Frequency><Timestamp dt:dt="r8">68214398783</Timestamp><Current dt:dt="…	60.002	1	right	-504426520	2017-02-05	16:48:29	14:48:29	male	581	{DOWNARROW}	79							0	1212858	1212575	{DOWNARROW}	283	1211452	1211091	861	DG0	1	17	560	mask1	0	1212558	0	1212358	eqm10_NoEyeNmodel1_dir	0	V	gazeCOD	GazeCoDxp	1	400	0	1212058	6	1211958
GazeCoD_1Model_male	9	2	22	<?xml version="1.0"?>\n<Clock xmlns:dt="urn:schemas-microsoft-com:datatypes"><Description dt:dt="string">E-Prime Primary Realtime Clock</Description><StartTime><Timestamp dt:dt="int">0</Timestamp><DateUtc dt:dt="string">2017-05-02T14:48:29Z</DateUtc></StartTime><FrequencyChanges><FrequencyChange><Frequency dt:dt="r8">3312871</Frequency><Timestamp dt:dt="r8">68214398783</Timestamp><Current dt:dt="…	60.002	1	right	-504426520	2017-02-05	16:48:29	14:48:29	male	582	{LEFTARROW}	53							0	1214474	1214441	{DOWNARROW}	33	1213326	1212875	951	left4,8	15	17	561	mask15	0	1214425	0	1214225	eqm10_NoEyeNmodel1_dir	90	H	gazeCOD	GazeCoDxp	0	400	0	1213925	-1	1213825
GazeCoD_1Model_male	9	2	22	<?xml version="1.0"?>\n<Clock xmlns:dt="urn:schemas-microsoft-com:datatypes"><Description dt:dt="string">E-Prime Primary Realtime Clock</Description><StartTime><Timestamp dt:dt="int">0</Timestamp><DateUtc dt:dt="string">2017-05-02T14:48:29Z</DateUtc></StartTime><FrequencyChanges><FrequencyChange><Frequency dt:dt="r8">3312871</Frequency><Timestamp dt:dt="r8">68214398783</Timestamp><Current dt:dt="…	60.002	1	right	-504426520	2017-02-05	16:48:29	14:48:29	male	583	{RIGHTARROW}	42							0	1215994	1215991	{DOWNARROW}	3	1214880	1214491	889	right4,8	20	18	562	mask20	0	1215975	0	1215775	eqm10_NoEyeNmodel1_dir	90	H	gazeCOD	GazeCoDxp	0	400	0	1215475	-5	1215375
[truncated: 1,439 more rows]
[truncated: 3 more columns]
