# Supplementary material for: Fixed or flexible? Orientation preference in identity and gaze processing in humans
Source: PLoS One. 2019 Jan 25;14(1):e0210503. doi: 10.1371/journal.pone.0210503 (PMC6347268; doi:10.1371/journal.pone.0210503)
Supplement: S3 File — Eprime log files were merged across gaze experiment sessions. (ZIP) [file pone.0210503.s005.zip › GofDak_1024-768_new-10-3.xlsx]

## Sheet: GofDak_1024-768_new-10-3
E:\GAZE\Gaze_data\GazeCoD_data\individual\edat_xlsx\GofDak_1024-768_new-10-3.edat2
ExperimentName	Subject	Session	Age	Clock.Information	Display.RefreshRate	fini.OffsetTime	fini.OnsetTime	fini.TargetOffsetTime	fini.TargetOnsetTime	Group	Handedness	RandomSeed	SessionDate	SessionTime	SessionTimeUtc	Sex	start.OffsetTime	start.OnsetTime	start.TargetOffsetTime	start.TargetOnsetTime	start2.OffsetTime	start2.OnsetTime	start2.TargetOffsetTime	start2.TargetOnsetTime	start5.OffsetTime	start5.OnsetTime	start5.TargetOffsetTime	start5.TargetOnsetTime	Block	phasePRACTICE1	phasePRACTICE1.Cycle	phasePRACTICE1.Sample	phaseXPface	phaseXPface.Cycle	phaseXPface.Sample	Procedure[Block]	Running[Block]	Trial	cible	cible.OffsetTime	cible.OnsetTime	cible.TargetOffsetTime	cible.TargetOnsetTime	correct	crossStart.OffsetTime	crossStart.OnsetTime	crossStart.TargetOffsetTime	crossStart.TargetOnsetTime	jitterdur
GofDak_1024-768_new	10	3	20	<?xml version="1.0"?>\n<Clock xmlns:dt="urn:schemas-microsoft-com:datatypes"><Description dt:dt="string">E-Prime Primary Realtime Clock</Description><StartTime><Timestamp dt:dt="int">0</Timestamp><DateUtc dt:dt="string">2017-05-10T08:01:19Z</DateUtc></StartTime><FrequencyChanges><FrequencyChange><Frequency dt:dt="r8">3312919</Frequency><Timestamp dt:dt="r8">2208212019</Timestamp><Current dt:dt="r…	75.028	2269216	2265716	2269216	2265705	1	right	-2086107620	2017-10-05	10:01:19	08:01:19	female	99023	29423	-1	29348	99831	99050	-1	99023	514539	498474	-1	498461	1	1	1	1				practUP	phasePRACTICE1	1	NF09	102949	102649	102949	102615	d	102615	100916	102615	100837	1699
GofDak_1024-768_new	10	3	20	<?xml version="1.0"?>\n<Clock xmlns:dt="urn:schemas-microsoft-com:datatypes"><Description dt:dt="string">E-Prime Primary Realtime Clock</Description><StartTime><Timestamp dt:dt="int">0</Timestamp><DateUtc dt:dt="string">2017-05-10T08:01:19Z</DateUtc></StartTime><FrequencyChanges><FrequencyChange><Frequency dt:dt="r8">3312919</Frequency><Timestamp dt:dt="r8">2208212019</Timestamp><Current dt:dt="r…	75.028	2269216	2265716	2269216	2265705	1	right	-2086107620	2017-10-05	10:01:19	08:01:19	female	99023	29423	-1	29348	99831	99050	-1	99023	514539	498474	-1	498461	1	1	1	1				practUP	phasePRACTICE1	2	NM02	108814	108514	108814	108467	d	108467	106514	108467	106502	1953
GofDak_1024-768_new	10	3	20	<?xml version="1.0"?>\n<Clock xmlns:dt="urn:schemas-microsoft-com:datatypes"><Description dt:dt="string">E-Prime Primary Realtime Clock</Description><StartTime><Timestamp dt:dt="int">0</Timestamp><DateUtc dt:dt="string">2017-05-10T08:01:19Z</DateUtc></StartTime><FrequencyChanges><FrequencyChange><Frequency dt:dt="r8">3312919</Frequency><Timestamp dt:dt="r8">2208212019</Timestamp><Current dt:dt="r…	75.028	2269216	2265716	2269216	2265705	1	right	-2086107620	2017-10-05	10:01:19	08:01:19	female	99023	29423	-1	29348	99831	99050	-1	99023	514539	498474	-1	498461	1	1	1	1				practUP	phasePRACTICE1	3	NF11	114691	114391	114691	114385	d	114385	112419	114385	112407	1966
GofDak_1024-768_new	10	3	20	<?xml version="1.0"?>\n<Clock xmlns:dt="urn:schemas-microsoft-com:datatypes"><Description dt:dt="string">E-Prime Primary Realtime Clock</Description><StartTime><Timestamp dt:dt="int">0</Timestamp><DateUtc dt:dt="string">2017-05-10T08:01:19Z</DateUtc></StartTime><FrequencyChanges><FrequencyChange><Frequency dt:dt="r8">3312919</Frequency><Timestamp dt:dt="r8">2208212019</Timestamp><Current dt:dt="r…	75.028	2269216	2265716	2269216	2265705	1	right	-2086107620	2017-10-05	10:01:19	08:01:19	female	99023	29423	-1	29348	99831	99050	-1	99023	514539	498474	-1	498461	1	1	1	1				practUP	phasePRACTICE1	4	NM02	117597	117297	117597	117288	d	117288	115698	117288	115686	1590
GofDak_1024-768_new	10	3	20	<?xml version="1.0"?>\n<Clock xmlns:dt="urn:schemas-microsoft-com:datatypes"><Description dt:dt="string">E-Prime Primary Realtime Clock</Description><StartTime><Timestamp dt:dt="int">0</Timestamp><DateUtc dt:dt="string">2017-05-10T08:01:19Z</DateUtc></StartTime><FrequencyChanges><FrequencyChange><Frequency dt:dt="r8">3312919</Frequency><Timestamp dt:dt="r8">2208212019</Timestamp><Current dt:dt="r…	75.028	2269216	2265716	2269216	2265705	1	right	-2086107620	2017-10-05	10:01:19	08:01:19	female	99023	29423	-1	29348	99831	99050	-1	99023	514539	498474	-1	498461	1	1	1	1				practUP	phasePRACTICE1	5	NM10	123102	122802	123102	122793	l	122793	121162	122793	121150	1631
GofDak_1024-768_new	10	3	20	<?xml version="1.0"?>\n<Clock xmlns:dt="urn:schemas-microsoft-com:datatypes"><Description dt:dt="string">E-Prime Primary Realtime Clock</Description><StartTime><Timestamp dt:dt="int">0</Timestamp><DateUtc dt:dt="string">2017-05-10T08:01:19Z</DateUtc></StartTime><FrequencyChanges><FrequencyChange><Frequency dt:dt="r8">3312919</Frequency><Timestamp dt:dt="r8">2208212019</Timestamp><Current dt:dt="r…	75.028	2269216	2265716	2269216	2265705	1	right	-2086107620	2017-10-05	10:01:19	08:01:19	female	99023	29423	-1	29348	99831	99050	-1	99023	514539	498474	-1	498461	1	1	1	1				practUP	phasePRACTICE1	6	NM05	128620	128320	128620	128276	d	128276	126640	128276	126628	1636
GofDak_1024-768_new	10	3	20	<?xml version="1.0"?>\n<Clock xmlns:dt="urn:schemas-microsoft-com:datatypes"><Description dt:dt="string">E-Prime Primary Realtime Clock</Description><StartTime><Timestamp dt:dt="int">0</Timestamp><DateUtc dt:dt="string">2017-05-10T08:01:19Z</DateUtc></StartTime><FrequencyChanges><FrequencyChange><Frequency dt:dt="r8">3312919</Frequency><Timestamp dt:dt="r8">2208212019</Timestamp><Current dt:dt="r…	75.028	2269216	2265716	2269216	2265705	1	right	-2086107620	2017-10-05	10:01:19	08:01:19	female	99023	29423	-1	29348	99831	99050	-1	99023	514539	498474	-1	498461	1	1	1	1				practUP	phasePRACTICE1	7	NM21	132338	132038	132338	132002	d	132002	130345	132002	130325	1657
GofDak_1024-768_new	10	3	20	<?xml version="1.0"?>\n<Clock xmlns:dt="urn:schemas-microsoft-com:datatypes"><Description dt:dt="string">E-Prime Primary Realtime Clock</Description><StartTime><Timestamp dt:dt="int">0</Timestamp><DateUtc dt:dt="string">2017-05-10T08:01:19Z</DateUtc></StartTime><FrequencyChanges><FrequencyChange><Frequency dt:dt="r8">3312919</Frequency><Timestamp dt:dt="r8">2208212019</Timestamp><Current dt:dt="r…	75.028	2269216	2265716	2269216	2265705	1	right	-2086107620	2017-10-05	10:01:19	08:01:19	female	99023	29423	-1	29348	99831	99050	-1	99023	514539	498474	-1	498461	1	1	1	1				practUP	phasePRACTICE1	8	NF09	137336	137036	137336	137018	d	137018	135250	137018	135229	1768
GofDak_1024-768_new	10	3	20	<?xml version="1.0"?>\n<Clock xmlns:dt="urn:schemas-microsoft-com:datatypes"><Description dt:dt="string">E-Prime Primary Realtime Clock</Description><StartTime><Timestamp dt:dt="int">0</Timestamp><DateUtc dt:dt="string">2017-05-10T08:01:19Z</DateUtc></StartTime><FrequencyChanges><FrequencyChange><Frequency dt:dt="r8">3312919</Frequency><Timestamp dt:dt="r8">2208212019</Timestamp><Current dt:dt="r…	75.028	2269216	2265716	2269216	2265705	1	right	-2086107620	2017-10-05	10:01:19	08:01:19	female	99023	29423	-1	29348	99831	99050	-1	99023	514539	498474	-1	498461	1	1	1	1				practUP	phasePRACTICE1	9	NF01	142348	142048	142348	142009	l	142009	140395	142009	140381	1614
GofDak_1024-768_new	10	3	20	<?xml version="1.0"?>\n<Clock xmlns:dt="urn:schemas-microsoft-com:datatypes"><Description dt:dt="string">E-Prime Primary Realtime Clock</Description><StartTime><Timestamp dt:dt="int">0</Timestamp><DateUtc dt:dt="string">2017-05-10T08:01:19Z</DateUtc></StartTime><FrequencyChanges><FrequencyChange><Frequency dt:dt="r8">3312919</Frequency><Timestamp dt:dt="r8">2208212019</Timestamp><Current dt:dt="r…	75.028	2269216	2265716	2269216	2265705	1	right	-2086107620	2017-10-05	10:01:19	08:01:19	female	99023	29423	-1	29348	99831	99050	-1	99023	514539	498474	-1	498461	1	1	1	1				practUP	phasePRACTICE1	10	NM02	146599	146299	146599	146233	l	146233	144687	146233	144677	1546
GofDak_1024-768_new	10	3	20	<?xml version="1.0"?>\n<Clock xmlns:dt="urn:schemas-microsoft-com:datatypes"><Description dt:dt="string">E-Prime Primary Realtime Clock</Description><StartTime><Timestamp dt:dt="int">0</Timestamp><DateUtc dt:dt="string">2017-05-10T08:01:19Z</DateUtc></StartTime><FrequencyChanges><FrequencyChange><Frequency dt:dt="r8">3312919</Frequency><Timestamp dt:dt="r8">2208212019</Timestamp><Current dt:dt="r…	75.028	2269216	2265716	2269216	2265705	1	right	-2086107620	2017-10-05	10:01:19	08:01:19	female	99023	29423	-1	29348	99831	99050	-1	99023	514539	498474	-1	498461	1	1	1	1				practUP	phasePRACTICE1	11	NF02	164926	164626	164926	164573	l	164573	162680	164573	162668	1893
GofDak_1024-768_new	10	3	20	<?xml version="1.0"?>\n<Clock xmlns:dt="urn:schemas-microsoft-com:datatypes"><Description dt:dt="string">E-Prime Primary Realtime Clock</Description><StartTime><Timestamp dt:dt="int">0</Timestamp><DateUtc dt:dt="string">2017-05-10T08:01:19Z</DateUtc></StartTime><FrequencyChanges><FrequencyChange><Frequency dt:dt="r8">3312919</Frequency><Timestamp dt:dt="r8">2208212019</Timestamp><Current dt:dt="r…	75.028	2269216	2265716	2269216	2265705	1	right	-2086107620	2017-10-05	10:01:19	08:01:19	female	99023	29423	-1	29348	99831	99050	-1	99023	514539	498474	-1	498461	1	1	1	1				practUP	phasePRACTICE1	12	NF06	170417	170117	170417	170105	d	170105	168464	170105	168452	1641
GofDak_1024-768_new	10	3	20	<?xml version="1.0"?>\n<Clock xmlns:dt="urn:schemas-microsoft-com:datatypes"><Description dt:dt="string">E-Prime Primary Realtime Clock</Description><StartTime><Timestamp dt:dt="int">0</Timestamp><DateUtc dt:dt="string">2017-05-10T08:01:19Z</DateUtc></StartTime><FrequencyChanges><FrequencyChange><Frequency dt:dt="r8">3312919</Frequency><Timestamp dt:dt="r8">2208212019</Timestamp><Current dt:dt="r…	75.028	2269216	2265716	2269216	2265705	1	right	-2086107620	2017-10-05	10:01:19	08:01:19	female	99023	29423	-1	29348	99831	99050	-1	99023	514539	498474	-1	498461	1	1	1	1				practUP	phasePRACTICE1	13	NM09	174442	174142	174442	174126	l	174126	172156	174126	172139	1970
GofDak_1024-768_new	10	3	20	<?xml version="1.0"?>\n<Clock xmlns:dt="urn:schemas-microsoft-com:datatypes"><Description dt:dt="string">E-Prime Primary Realtime Clock</Description><StartTime><Timestamp dt:dt="int">0</Timestamp><DateUtc dt:dt="string">2017-05-10T08:01:19Z</DateUtc></StartTime><FrequencyChanges><FrequencyChange><Frequency dt:dt="r8">3312919</Frequency><Timestamp dt:dt="r8">2208212019</Timestamp><Current dt:dt="r…	75.028	2269216	2265716	2269216	2265705	1	right	-2086107620	2017-10-05	10:01:19	08:01:19	female	99023	29423	-1	29348	99831	99050	-1	99023	514539	498474	-1	498461	1	1	1	1				practUP	phasePRACTICE1	14	NM10	178254	177954	178254	177926	d	177926	176062	177926	176043	1864
GofDak_1024-768_new	10	3	20	<?xml version="1.0"?>\n<Clock xmlns:dt="urn:schemas-microsoft-com:datatypes"><Description dt:dt="string">E-Prime Primary Realtime Clock</Description><StartTime><Timestamp dt:dt="int">0</Timestamp><DateUtc dt:dt="string">2017-05-10T08:01:19Z</DateUtc></StartTime><FrequencyChanges><FrequencyChange><Frequency dt:dt="r8">3312919</Frequency><Timestamp dt:dt="r8">2208212019</Timestamp><Current dt:dt="r…	75.028	2269216	2265716	2269216	2265705	1	right	-2086107620	2017-10-05	10:01:19	08:01:19	female	99023	29423	-1	29348	99831	99050	-1	99023	514539	498474	-1	498461	1	1	1	1				practUP	phasePRACTICE1	15	NM03	182013	181713	182013	181704	d	181704	179953	181704	179939	1751
GofDak_1024-768_new	10	3	20	<?xml version="1.0"?>\n<Clock xmlns:dt="urn:schemas-microsoft-com:datatypes"><Description dt:dt="string">E-Prime Primary Realtime Clock</Description><StartTime><Timestamp dt:dt="int">0</Timestamp><DateUtc dt:dt="string">2017-05-10T08:01:19Z</DateUtc></StartTime><FrequencyChanges><FrequencyChange><Frequency dt:dt="r8">3312919</Frequency><Timestamp dt:dt="r8">2208212019</Timestamp><Current dt:dt="r…	75.028	2269216	2265716	2269216	2265705	1	right	-2086107620	2017-10-05	10:01:19	08:01:19	female	99023	29423	-1	29348	99831	99050	-1	99023	514539	498474	-1	498461	1	1	1	1				practUP	phasePRACTICE1	16	NM09	185732	185432	185732	185426	l	185426	183605	185426	183587	1821
GofDak_1024-768_new	10	3	20	<?xml version="1.0"?>\n<Clock xmlns:dt="urn:schemas-microsoft-com:datatypes"><Description dt:dt="string">E-Prime Primary Realtime Clock</Description><StartTime><Timestamp dt:dt="int">0</Timestamp><DateUtc dt:dt="string">2017-05-10T08:01:19Z</DateUtc></StartTime><FrequencyChanges><FrequencyChange><Frequency dt:dt="r8">3312919</Frequency><Timestamp dt:dt="r8">2208212019</Timestamp><Current dt:dt="r…	75.028	2269216	2265716	2269216	2265705	1	right	-2086107620	2017-10-05	10:01:19	08:01:19	female	99023	29423	-1	29348	99831	99050	-1	99023	514539	498474	-1	498461	1	1	1	1				practUP	phasePRACTICE1	17	NM02	189263	188963	189263	188931	d	188931	187124	188931	187115	1807
GofDak_1024-768_new	10	3	20	<?xml version="1.0"?>\n<Clock xmlns:dt="urn:schemas-microsoft-com:datatypes"><Description dt:dt="string">E-Prime Primary Realtime Clock</Description><StartTime><Timestamp dt:dt="int">0</Timestamp><DateUtc dt:dt="string">2017-05-10T08:01:19Z</DateUtc></StartTime><FrequencyChanges><FrequencyChange><Frequency dt:dt="r8">3312919</Frequency><Timestamp dt:dt="r8">2208212019</Timestamp><Current dt:dt="r…	75.028	2269216	2265716	2269216	2265705	1	right	-2086107620	2017-10-05	10:01:19	08:01:19	female	99023	29423	-1	29348	99831	99050	-1	99023	514539	498474	-1	498461	1	1	1	1				practUP	phasePRACTICE1	18	NM13	192702	192402	192702	192386	l	192386	190869	192386	190850	1517
GofDak_1024-768_new	10	3	20	<?xml version="1.0"?>\n<Clock xmlns:dt="urn:schemas-microsoft-com:datatypes"><Description dt:dt="string">E-Prime Primary Realtime Clock</Description><StartTime><Timestamp dt:dt="int">0</Timestamp><DateUtc dt:dt="string">2017-05-10T08:01:19Z</DateUtc></StartTime><FrequencyChanges><FrequencyChange><Frequency dt:dt="r8">3312919</Frequency><Timestamp dt:dt="r8">2208212019</Timestamp><Current dt:dt="r…	75.028	2269216	2265716	2269216	2265705	1	right	-2086107620	2017-10-05	10:01:19	08:01:19	female	99023	29423	-1	29348	99831	99050	-1	99023	514539	498474	-1	498461	1	1	1	1				practUP	phasePRACTICE1	19	NF11	196274	195974	196274	195952	d	195952	194428	195952	194418	1524
GofDak_1024-768_new	10	3	20	<?xml version="1.0"?>\n<Clock xmlns:dt="urn:schemas-microsoft-com:datatypes"><Description dt:dt="string">E-Prime Primary Realtime Clock</Description><StartTime><Timestamp dt:dt="int">0</Timestamp><DateUtc dt:dt="string">2017-05-10T08:01:19Z</DateUtc></StartTime><FrequencyChanges><FrequencyChange><Frequency dt:dt="r8">3312919</Frequency><Timestamp dt:dt="r8">2208212019</Timestamp><Current dt:dt="r…	75.028	2269216	2265716	2269216	2265705	1	right	-2086107620	2017-10-05	10:01:19	08:01:19	female	99023	29423	-1	29348	99831	99050	-1	99023	514539	498474	-1	498461	1	1	1	1				practUP	phasePRACTICE1	20	NM03	199793	199493	199793	199460	l	199460	197533	199460	197522	1927
GofDak_1024-768_new	10	3	20	<?xml version="1.0"?>\n<Clock xmlns:dt="urn:schemas-microsoft-com:datatypes"><Description dt:dt="string">E-Prime Primary Realtime Clock</Description><StartTime><Timestamp dt:dt="int">0</Timestamp><DateUtc dt:dt="string">2017-05-10T08:01:19Z</DateUtc></StartTime><FrequencyChanges><FrequencyChange><Frequency dt:dt="r8">3312919</Frequency><Timestamp dt:dt="r8">2208212019</Timestamp><Current dt:dt="r…	75.028	2269216	2265716	2269216	2265705	1	right	-2086107620	2017-10-05	10:01:19	08:01:19	female	99023	29423	-1	29348	99831	99050	-1	99023	514539	498474	-1	498461	1	1	1	1				practUP	phasePRACTICE1	21	NF109	210042	209742	210042	209732	d	209732	208063	209732	208042	1669
GofDak_1024-768_new	10	3	20	<?xml version="1.0"?>\n<Clock xmlns:dt="urn:schemas-microsoft-com:datatypes"><Description dt:dt="string">E-Prime Primary Realtime Clock</Description><StartTime><Timestamp dt:dt="int">0</Timestamp><DateUtc dt:dt="string">2017-05-10T08:01:19Z</DateUtc></StartTime><FrequencyChanges><FrequencyChange><Frequency dt:dt="r8">3312919</Frequency><Timestamp dt:dt="r8">2208212019</Timestamp><Current dt:dt="r…	75.028	2269216	2265716	2269216	2265705	1	right	-2086107620	2017-10-05	10:01:19	08:01:19	female	99023	29423	-1	29348	99831	99050	-1	99023	514539	498474	-1	498461	1	1	1	1				practUP	phasePRACTICE1	22	NF04	215853	215553	215853	215523	d	215523	213594	215523	213582	1929
GofDak_1024-768_new	10	3	20	<?xml version="1.0"?>\n<Clock xmlns:dt="urn:schemas-microsoft-com:datatypes"><Description dt:dt="string">E-Prime Primary Realtime Clock</Description><StartTime><Timestamp dt:dt="int">0</Timestamp><DateUtc dt:dt="string">2017-05-10T08:01:19Z</DateUtc></StartTime><FrequencyChanges><FrequencyChange><Frequency dt:dt="r8">3312919</Frequency><Timestamp dt:dt="r8">2208212019</Timestamp><Current dt:dt="r…	75.028	2269216	2265716	2269216	2265705	1	right	-2086107620	2017-10-05	10:01:19	08:01:19	female	99023	29423	-1	29348	99831	99050	-1	99023	514539	498474	-1	498461	1	1	1	1				practUP	phasePRACTICE1	23	NM03	221465	221165	221465	221150	d	221150	219419	221150	219406	1731
GofDak_1024-768_new	10	3	20	<?xml version="1.0"?>\n<Clock xmlns:dt="urn:schemas-microsoft-com:datatypes"><Description dt:dt="string">E-Prime Primary Realtime Clock</Description><StartTime><Timestamp dt:dt="int">0</Timestamp><DateUtc dt:dt="string">2017-05-10T08:01:19Z</DateUtc></StartTime><FrequencyChanges><FrequencyChange><Frequency dt:dt="r8">3312919</Frequency><Timestamp dt:dt="r8">2208212019</Timestamp><Current dt:dt="r…	75.028	2269216	2265716	2269216	2265705	1	right	-2086107620	2017-10-05	10:01:19	08:01:19	female	99023	29423	-1	29348	99831	99050	-1	99023	514539	498474	-1	498461	1	1	1	1				practUP	phasePRACTICE1	24	NF04	225277	224977	225277	224966	d	224966	223244	224966	223225	1722
GofDak_1024-768_new	10	3	20	<?xml version="1.0"?>\n<Clock xmlns:dt="urn:schemas-microsoft-com:datatypes"><Description dt:dt="string">E-Prime Primary Realtime Clock</Description><StartTime><Timestamp dt:dt="int">0</Timestamp><DateUtc dt:dt="string">2017-05-10T08:01:19Z</DateUtc></StartTime><FrequencyChanges><FrequencyChange><Frequency dt:dt="r8">3312919</Frequency><Timestamp dt:dt="r8">2208212019</Timestamp><Current dt:dt="r…	75.028	2269216	2265716	2269216	2265705	1	right	-2086107620	2017-10-05	10:01:19	08:01:19	female	99023	29423	-1	29348	99831	99050	-1	99023	514539	498474	-1	498461	1	1	1	1				practUP	phasePRACTICE1	25	NF02	229235	228935	229235	228924	d	228924	227056	228924	227041	1868
GofDak_1024-768_new	10	3	20	<?xml version="1.0"?>\n<Clock xmlns:dt="urn:schemas-microsoft-com:datatypes"><Description dt:dt="string">E-Prime Primary Realtime Clock</Description><StartTime><Timestamp dt:dt="int">0</Timestamp><DateUtc dt:dt="string">2017-05-10T08:01:19Z</DateUtc></StartTime><FrequencyChanges><FrequencyChange><Frequency dt:dt="r8">3312919</Frequency><Timestamp dt:dt="r8">2208212019</Timestamp><Current dt:dt="r…	75.028	2269216	2265716	2269216	2265705	1	right	-2086107620	2017-10-05	10:01:19	08:01:19	female	99023	29423	-1	29348	99831	99050	-1	99023	514539	498474	-1	498461	1	1	1	1				practUP	phasePRACTICE1	26	NF106	232980	232680	232980	232653	l	232653	231094	232653	231081	1559
GofDak_1024-768_new	10	3	20	<?xml version="1.0"?>\n<Clock xmlns:dt="urn:schemas-microsoft-com:datatypes"><Description dt:dt="string">E-Prime Primary Realtime Clock</Description><StartTime><Timestamp dt:dt="int">0</Timestamp><DateUtc dt:dt="string">2017-05-10T08:01:19Z</DateUtc></StartTime><FrequencyChanges><FrequencyChange><Frequency dt:dt="r8">3312919</Frequency><Timestamp dt:dt="r8">2208212019</Timestamp><Current dt:dt="r…	75.028	2269216	2265716	2269216	2265705	1	right	-2086107620	2017-10-05	10:01:19	08:01:19	female	99023	29423	-1	29348	99831	99050	-1	99023	514539	498474	-1	498461	1	1	1	1				practUP	phasePRACTICE1	27	NF105	236419	236119	236419	236109	l	236109	234506	236109	234496	1603
GofDak_1024-768_new	10	3	20	<?xml version="1.0"?>\n<Clock xmlns:dt="urn:schemas-microsoft-com:datatypes"><Description dt:dt="string">E-Prime Primary Realtime Clock</Description><StartTime><Timestamp dt:dt="int">0</Timestamp><DateUtc dt:dt="string">2017-05-10T08:01:19Z</DateUtc></StartTime><FrequencyChanges><FrequencyChange><Frequency dt:dt="r8">3312919</Frequency><Timestamp dt:dt="r8">2208212019</Timestamp><Current dt:dt="r…	75.028	2269216	2265716	2269216	2265705	1	right	-2086107620	2017-10-05	10:01:19	08:01:19	female	99023	29423	-1	29348	99831	99050	-1	99023	514539	498474	-1	498461	1	1	1	1				practUP	phasePRACTICE1	28	NM04	240364	240064	240364	240027	l	240027	238491	240027	238480	1536
GofDak_1024-768_new	10	3	20	<?xml version="1.0"?>\n<Clock xmlns:dt="urn:schemas-microsoft-com:datatypes"><Description dt:dt="string">E-Prime Primary Realtime Clock</Description><StartTime><Timestamp dt:dt="int">0</Timestamp><DateUtc dt:dt="string">2017-05-10T08:01:19Z</DateUtc></StartTime><FrequencyChanges><FrequencyChange><Frequency dt:dt="r8">3312919</Frequency><Timestamp dt:dt="r8">2208212019</Timestamp><Current dt:dt="r…	75.028	2269216	2265716	2269216	2265705	1	right	-2086107620	2017-10-05	10:01:19	08:01:19	female	99023	29423	-1	29348	99831	99050	-1	99023	514539	498474	-1	498461	1	1	1	1				practUP	phasePRACTICE1	29	NM03	245242	244942	245242	244873	d	244873	242996	244873	242984	1877
GofDak_1024-768_new	10	3	20	<?xml version="1.0"?>\n<Clock xmlns:dt="urn:schemas-microsoft-com:datatypes"><Description dt:dt="string">E-Prime Primary Realtime Clock</Description><StartTime><Timestamp dt:dt="int">0</Timestamp><DateUtc dt:dt="string">2017-05-10T08:01:19Z</DateUtc></StartTime><FrequencyChanges><FrequencyChange><Frequency dt:dt="r8">3312919</Frequency><Timestamp dt:dt="r8">2208212019</Timestamp><Current dt:dt="r…	75.028	2269216	2265716	2269216	2265705	1	right	-2086107620	2017-10-05	10:01:19	08:01:19	female	99023	29423	-1	29348	99831	99050	-1	99023	514539	498474	-1	498461	1	1	1	1				practUP	phasePRACTICE1	30	NF06	248841	248541	248841	248528	l	248528	246955	248528	246936	1573
GofDak_1024-768_new	10	3	20	<?xml version="1.0"?>\n<Clock xmlns:dt="urn:schemas-microsoft-com:datatypes"><Description dt:dt="string">E-Prime Primary Realtime Clock</Description><StartTime><Timestamp dt:dt="int">0</Timestamp><DateUtc dt:dt="string">2017-05-10T08:01:19Z</DateUtc></StartTime><FrequencyChanges><FrequencyChange><Frequency dt:dt="r8">3312919</Frequency><Timestamp dt:dt="r8">2208212019</Timestamp><Current dt:dt="r…	75.028	2269216	2265716	2269216	2265705	1	right	-2086107620	2017-10-05	10:01:19	08:01:19	female	99023	29423	-1	29348	99831	99050	-1	99023	514539	498474	-1	498461	1	1	1	1				practUP	phasePRACTICE1	31	NM10	263689	263389	263689	263379	d	263379	261656	263379	261639	1723
GofDak_1024-768_new	10	3	20	<?xml version="1.0"?>\n<Clock xmlns:dt="urn:schemas-microsoft-com:datatypes"><Description dt:dt="string">E-Prime Primary Realtime Clock</Description><StartTime><Timestamp dt:dt="int">0</Timestamp><DateUtc dt:dt="string">2017-05-10T08:01:19Z</DateUtc></StartTime><FrequencyChanges><FrequencyChange><Frequency dt:dt="r8">3312919</Frequency><Timestamp dt:dt="r8">2208212019</Timestamp><Current dt:dt="r…	75.028	2269216	2265716	2269216	2265705	1	right	-2086107620	2017-10-05	10:01:19	08:01:19	female	99023	29423	-1	29348	99831	99050	-1	99023	514539	498474	-1	498461	1	1	1	1				practUP	phasePRACTICE1	32	NF105	269447	269147	269447	269106	l	269106	267227	269106	267215	1879
GofDak_1024-768_new	10	3	20	<?xml version="1.0"?>\n<Clock xmlns:dt="urn:schemas-microsoft-com:datatypes"><Description dt:dt="string">E-Prime Primary Realtime Clock</Description><StartTime><Timestamp dt:dt="int">0</Timestamp><DateUtc dt:dt="string">2017-05-10T08:01:19Z</DateUtc></StartTime><FrequencyChanges><FrequencyChange><Frequency dt:dt="r8">3312919</Frequency><Timestamp dt:dt="r8">2208212019</Timestamp><Current dt:dt="r…	75.028	2269216	2265716	2269216	2265705	1	right	-2086107620	2017-10-05	10:01:19	08:01:19	female	99023	29423	-1	29348	99831	99050	-1	99023	514539	498474	-1	498461	1	1	1	1				practUP	phasePRACTICE1	33	NF11	274285	273985	274285	273977	d	273977	272279	273977	272263	1698
GofDak_1024-768_new	10	3	20	<?xml version="1.0"?>\n<Clock xmlns:dt="urn:schemas-microsoft-com:datatypes"><Description dt:dt="string">E-Prime Primary Realtime Clock</Description><StartTime><Timestamp dt:dt="int">0</Timestamp><DateUtc dt:dt="string">2017-05-10T08:01:19Z</DateUtc></StartTime><FrequencyChanges><FrequencyChange><Frequency dt:dt="r8">3312919</Frequency><Timestamp dt:dt="r8">2208212019</Timestamp><Current dt:dt="r…	75.028	2269216	2265716	2269216	2265705	1	right	-2086107620	2017-10-05	10:01:19	08:01:19	female	99023	29423	-1	29348	99831	99050	-1	99023	514539	498474	-1	498461	1	1	1	1				practUP	phasePRACTICE1	34	NF04	277883	277583	277883	277569	l	277569	275638	277569	275630	1931
GofDak_1024-768_new	10	3	20	<?xml version="1.0"?>\n<Clock xmlns:dt="urn:schemas-microsoft-com:datatypes"><Description dt:dt="string">E-Prime Primary Realtime Clock</Description><StartTime><Timestamp dt:dt="int">0</Timestamp><DateUtc dt:dt="string">2017-05-10T08:01:19Z</DateUtc></StartTime><FrequencyChanges><FrequencyChange><Frequency dt:dt="r8">3312919</Frequency><Timestamp dt:dt="r8">2208212019</Timestamp><Current dt:dt="r…	75.028	2269216	2265716	2269216	2265705	1	right	-2086107620	2017-10-05	10:01:19	08:01:19	female	99023	29423	-1	29348	99831	99050	-1	99023	514539	498474	-1	498461	1	1	1	1				practUP	phasePRACTICE1	35	NM08	281775	281475	281775	281457	l	281457	279476	281457	279462	1981
GofDak_1024-768_new	10	3	20	<?xml version="1.0"?>\n<Clock xmlns:dt="urn:schemas-microsoft-com:datatypes"><Description dt:dt="string">E-Prime Primary Realtime Clock</Description><StartTime><Timestamp dt:dt="int">0</Timestamp><DateUtc dt:dt="string">2017-05-10T08:01:19Z</DateUtc></StartTime><FrequencyChanges><FrequencyChange><Frequency dt:dt="r8">3312919</Frequency><Timestamp dt:dt="r8">2208212019</Timestamp><Current dt:dt="r…	75.028	2269216	2265716	2269216	2265705	1	right	-2086107620	2017-10-05	10:01:19	08:01:19	female	99023	29423	-1	29348	99831	99050	-1	99023	514539	498474	-1	498461	1	1	1	1				practUP	phasePRACTICE1	36	NM04	287280	286980	287280	286951	l	286951	285314	286951	285302	1637
GofDak_1024-768_new	10	3	20	<?xml version="1.0"?>\n<Clock xmlns:dt="urn:schemas-microsoft-com:datatypes"><Description dt:dt="string">E-Prime Primary Realtime Clock</Description><StartTime><Timestamp dt:dt="int">0</Timestamp><DateUtc dt:dt="string">2017-05-10T08:01:19Z</DateUtc></StartTime><FrequencyChanges><FrequencyChange><Frequency dt:dt="r8">3312919</Frequency><Timestamp dt:dt="r8">2208212019</Timestamp><Current dt:dt="r…	75.028	2269216	2265716	2269216	2265705	1	right	-2086107620	2017-10-05	10:01:19	08:01:19	female	99023	29423	-1	29348	99831	99050	-1	99023	514539	498474	-1	498461	1	1	1	1				practUP	phasePRACTICE1	37	NF27	291425	291125	291425	291116	l	291116	289272	291116	289254	1844
GofDak_1024-768_new	10	3	20	<?xml version="1.0"?>\n<Clock xmlns:dt="urn:schemas-microsoft-com:datatypes"><Description dt:dt="string">E-Prime Primary Realtime Clock</Description><StartTime><Timestamp dt:dt="int">0</Timestamp><DateUtc dt:dt="string">2017-05-10T08:01:19Z</DateUtc></StartTime><FrequencyChanges><FrequencyChange><Frequency dt:dt="r8">3312919</Frequency><Timestamp dt:dt="r8">2208212019</Timestamp><Current dt:dt="r…	75.028	2269216	2265716	2269216	2265705	1	right	-2086107620	2017-10-05	10:01:19	08:01:19	female	99023	29423	-1	29348	99831	99050	-1	99023	514539	498474	-1	498461	1	1	1	1				practUP	phasePRACTICE1	38	NM02	296316	296016	296316	296001	d	296001	294031	296001	294022	1970
GofDak_1024-768_new	10	3	20	<?xml version="1.0"?>\n<Clock xmlns:dt="urn:schemas-microsoft-com:datatypes"><Description dt:dt="string">E-Prime Primary Realtime Clock</Description><StartTime><Timestamp dt:dt="int">0</Timestamp><DateUtc dt:dt="string">2017-05-10T08:01:19Z</DateUtc></StartTime><FrequencyChanges><FrequencyChange><Frequency dt:dt="r8">3312919</Frequency><Timestamp dt:dt="r8">2208212019</Timestamp><Current dt:dt="r…	75.028	2269216	2265716	2269216	2265705	1	right	-2086107620	2017-10-05	10:01:19	08:01:19	female	99023	29423	-1	29348	99831	99050	-1	99023	514539	498474	-1	498461	1	1	1	1				practUP	phasePRACTICE1	39	NM03	299982	299682	299982	299670	l	299670	297842	299670	297829	1828
GofDak_1024-768_new	10	3	20	<?xml version="1.0"?>\n<Clock xmlns:dt="urn:schemas-microsoft-com:datatypes"><Description dt:dt="string">E-Prime Primary Realtime Clock</Description><StartTime><Timestamp dt:dt="int">0</Timestamp><DateUtc dt:dt="string">2017-05-10T08:01:19Z</DateUtc></StartTime><FrequencyChanges><FrequencyChange><Frequency dt:dt="r8">3312919</Frequency><Timestamp dt:dt="r8">2208212019</Timestamp><Current dt:dt="r…	75.028	2269216	2265716	2269216	2265705	1	right	-2086107620	2017-10-05	10:01:19	08:01:19	female	99023	29423	-1	29348	99831	99050	-1	99023	514539	498474	-1	498461	1	1	1	1				practUP	phasePRACTICE1	40	NM21	304687	304387	304687	304381	l	304381	302654	304381	302645	1727
GofDak_1024-768_new	10	3	20	<?xml version="1.0"?>\n<Clock xmlns:dt="urn:schemas-microsoft-com:datatypes"><Description dt:dt="string">E-Prime Primary Realtime Clock</Description><StartTime><Timestamp dt:dt="int">0</Timestamp><DateUtc dt:dt="string">2017-05-10T08:01:19Z</DateUtc></StartTime><FrequencyChanges><FrequencyChange><Frequency dt:dt="r8">3312919</Frequency><Timestamp dt:dt="r8">2208212019</Timestamp><Current dt:dt="r…	75.028	2269216	2265716	2269216	2265705	1	right	-2086107620	2017-10-05	10:01:19	08:01:19	female	99023	29423	-1	29348	99831	99050	-1	99023	514539	498474	-1	498461	1	1	1	1				practUP	phasePRACTICE1	41	NF27	313843	313543	313843	313511	l	313511	311997	313511	311981	1514
GofDak_1024-768_new	10	3	20	<?xml version="1.0"?>\n<Clock xmlns:dt="urn:schemas-microsoft-com:datatypes"><Description dt:dt="string">E-Prime Primary Realtime Clock</Description><StartTime><Timestamp dt:dt="int">0</Timestamp><DateUtc dt:dt="string">2017-05-10T08:01:19Z</DateUtc></StartTime><FrequencyChanges><FrequencyChange><Frequency dt:dt="r8">3312919</Frequency><Timestamp dt:dt="r8">2208212019</Timestamp><Current dt:dt="r…	75.028	2269216	2265716	2269216	2265705	1	right	-2086107620	2017-10-05	10:01:19	08:01:19	female	99023	29423	-1	29348	99831	99050	-1	99023	514539	498474	-1	498461	1	1	1	1				practUP	phasePRACTICE1	42	NM02	318655	318355	318655	318346	l	318346	316769	318346	316757	1577
GofDak_1024-768_new	10	3	20	<?xml version="1.0"?>\n<Clock xmlns:dt="urn:schemas-microsoft-com:datatypes"><Description dt:dt="string">E-Prime Primary Realtime Clock</Description><StartTime><Timestamp dt:dt="int">0</Timestamp><DateUtc dt:dt="string">2017-05-10T08:01:19Z</DateUtc></StartTime><FrequencyChanges><FrequencyChange><Frequency dt:dt="r8">3312919</Frequency><Timestamp dt:dt="r8">2208212019</Timestamp><Current dt:dt="r…	75.028	2269216	2265716	2269216	2265705	1	right	-2086107620	2017-10-05	10:01:19	08:01:19	female	99023	29423	-1	29348	99831	99050	-1	99023	514539	498474	-1	498461	1	1	1	1				practUP	phasePRACTICE1	43	NF11	322933	322633	322933	322619	l	322619	320940	322619	320924	1679
GofDak_1024-768_new	10	3	20	<?xml version="1.0"?>\n<Clock xmlns:dt="urn:schemas-microsoft-com:datatypes"><Description dt:dt="string">E-Prime Primary Realtime Clock</Description><StartTime><Timestamp dt:dt="int">0</Timestamp><DateUtc dt:dt="string">2017-05-10T08:01:19Z</DateUtc></StartTime><FrequencyChanges><FrequencyChange><Frequency dt:dt="r8">3312919</Frequency><Timestamp dt:dt="r8">2208212019</Timestamp><Current dt:dt="r…	75.028	2269216	2265716	2269216	2265705	1	right	-2086107620	2017-10-05	10:01:19	08:01:19	female	99023	29423	-1	29348	99831	99050	-1	99023	514539	498474	-1	498461	1	1	1	1				practUP	phasePRACTICE1	44	NM02	326652	326352	326652	326338	l	326338	324392	326338	324372	1946
GofDak_1024-768_new	10	3	20	<?xml version="1.0"?>\n<Clock xmlns:dt="urn:schemas-microsoft-com:datatypes"><Description dt:dt="string">E-Prime Primary Realtime Clock</Description><StartTime><Timestamp dt:dt="int">0</Timestamp><DateUtc dt:dt="string">2017-05-10T08:01:19Z</DateUtc></StartTime><FrequencyChanges><FrequencyChange><Frequency dt:dt="r8">3312919</Frequency><Timestamp dt:dt="r8">2208212019</Timestamp><Current dt:dt="r…	75.028	2269216	2265716	2269216	2265705	1	right	-2086107620	2017-10-05	10:01:19	08:01:19	female	99023	29423	-1	29348	99831	99050	-1	99023	514539	498474	-1	498461	1	1	1	1				practUP	phasePRACTICE1	45	NM03	331437	331137	331437	331129	d	331129	329337	331129	329316	1792
GofDak_1024-768_new	10	3	20	<?xml version="1.0"?>\n<Clock xmlns:dt="urn:schemas-microsoft-com:datatypes"><Description dt:dt="string">E-Prime Primary Realtime Clock</Description><StartTime><Timestamp dt:dt="int">0</Timestamp><DateUtc dt:dt="string">2017-05-10T08:01:19Z</DateUtc></StartTime><FrequencyChanges><FrequencyChange><Frequency dt:dt="r8">3312919</Frequency><Timestamp dt:dt="r8">2208212019</Timestamp><Current dt:dt="r…	75.028	2269216	2265716	2269216	2265705	1	right	-2086107620	2017-10-05	10:01:19	08:01:19	female	99023	29423	-1	29348	99831	99050	-1	99023	514539	498474	-1	498461	1	1	1	1				practUP	phasePRACTICE1	46	NF105	335875	335575	335875	335566	l	335566	333709	335566	333692	1857
GofDak_1024-768_new	10	3	20	<?xml version="1.0"?>\n<Clock xmlns:dt="urn:schemas-microsoft-com:datatypes"><Description dt:dt="string">E-Prime Primary Realtime Clock</Description><StartTime><Timestamp dt:dt="int">0</Timestamp><DateUtc dt:dt="string">2017-05-10T08:01:19Z</DateUtc></StartTime><FrequencyChanges><FrequencyChange><Frequency dt:dt="r8">3312919</Frequency><Timestamp dt:dt="r8">2208212019</Timestamp><Current dt:dt="r…	75.028	2269216	2265716	2269216	2265705	1	right	-2086107620	2017-10-05	10:01:19	08:01:19	female	99023	29423	-1	29348	99831	99050	-1	99023	514539	498474	-1	498461	1	1	1	1				practUP	phasePRACTICE1	47	NF04	339434	339134	339434	339125	l	339125	337308	339125	337300	1817
GofDak_1024-768_new	10	3	20	<?xml version="1.0"?>\n<Clock xmlns:dt="urn:schemas-microsoft-com:datatypes"><Description dt:dt="string">E-Prime Primary Realtime Clock</Description><StartTime><Timestamp dt:dt="int">0</Timestamp><DateUtc dt:dt="string">2017-05-10T08:01:19Z</DateUtc></StartTime><FrequencyChanges><FrequencyChange><Frequency dt:dt="r8">3312919</Frequency><Timestamp dt:dt="r8">2208212019</Timestamp><Current dt:dt="r…	75.028	2269216	2265716	2269216	2265705	1	right	-2086107620	2017-10-05	10:01:19	08:01:19	female	99023	29423	-1	29348	99831	99050	-1	99023	514539	498474	-1	498461	1	1	1	1				practUP	phasePRACTICE1	48	NF06	342859	342559	342859	342545	l	342545	340960	342545	340939	1585
GofDak_1024-768_new	10	3	20	<?xml version="1.0"?>\n<Clock xmlns:dt="urn:schemas-microsoft-com:datatypes"><Description dt:dt="string">E-Prime Primary Realtime Clock</Description><StartTime><Timestamp dt:dt="int">0</Timestamp><DateUtc dt:dt="string">2017-05-10T08:01:19Z</DateUtc></StartTime><FrequencyChanges><FrequencyChange><Frequency dt:dt="r8">3312919</Frequency><Timestamp dt:dt="r8">2208212019</Timestamp><Current dt:dt="r…	75.028	2269216	2265716	2269216	2265705	1	right	-2086107620	2017-10-05	10:01:19	08:01:19	female	99023	29423	-1	29348	99831	99050	-1	99023	514539	498474	-1	498461	1	1	1	1				practUP	phasePRACTICE1	49	NF02	346298	345998	346298	345965	l	345965	344398	345965	344379	1567
GofDak_1024-768_new	10	3	20	<?xml version="1.0"?>\n<Clock xmlns:dt="urn:schemas-microsoft-com:datatypes"><Description dt:dt="string">E-Prime Primary Realtime Clock</Description><StartTime><Timestamp dt:dt="int">0</Timestamp><DateUtc dt:dt="string">2017-05-10T08:01:19Z</DateUtc></StartTime><FrequencyChanges><FrequencyChange><Frequency dt:dt="r8">3312919</Frequency><Timestamp dt:dt="r8">2208212019</Timestamp><Current dt:dt="r…	75.028	2269216	2265716	2269216	2265705	1	right	-2086107620	2017-10-05	10:01:19	08:01:19	female	99023	29423	-1	29348	99831	99050	-1	99023	514539	498474	-1	498461	1	1	1	1				practUP	phasePRACTICE1	50	NM21	349843	349543	349843	349525	l	349525	347744	349525	347731	1781
GofDak_1024-768_new	10	3	20	<?xml version="1.0"?>\n<Clock xmlns:dt="urn:schemas-microsoft-com:datatypes"><Description dt:dt="string">E-Prime Primary Realtime Clock</Description><StartTime><Timestamp dt:dt="int">0</Timestamp><DateUtc dt:dt="string">2017-05-10T08:01:19Z</DateUtc></StartTime><FrequencyChanges><FrequencyChange><Frequency dt:dt="r8">3312919</Frequency><Timestamp dt:dt="r8">2208212019</Timestamp><Current dt:dt="r…	75.028	2269216	2265716	2269216	2265705	1	right	-2086107620	2017-10-05	10:01:19	08:01:19	female	99023	29423	-1	29348	99831	99050	-1	99023	514539	498474	-1	498461	2	2	1	2				practINV	phasePRACTICE1	1	NF27	398651	398351	398651	398339	d	398339	396579	398339	396569	1760
GofDak_1024-768_new	10	3	20	<?xml version="1.0"?>\n<Clock xmlns:dt="urn:schemas-microsoft-com:datatypes"><Description dt:dt="string">E-Prime Primary Realtime Clock</Description><StartTime><Timestamp dt:dt="int">0</Timestamp><DateUtc dt:dt="string">2017-05-10T08:01:19Z</DateUtc></StartTime><FrequencyChanges><FrequencyChange><Frequency dt:dt="r8">3312919</Frequency><Timestamp dt:dt="r8">2208212019</Timestamp><Current dt:dt="r…	75.028	2269216	2265716	2269216	2265705	1	right	-2086107620	2017-10-05	10:01:19	08:01:19	female	99023	29423	-1	29348	99831	99050	-1	99023	514539	498474	-1	498461	2	2	1	2				practINV	phasePRACTICE1	2	NF27	404489	404189	404489	404182	l	404182	402190	404182	402178	1992
GofDak_1024-768_new	10	3	20	<?xml version="1.0"?>\n<Clock xmlns:dt="urn:schemas-microsoft-com:datatypes"><Description dt:dt="string">E-Prime Primary Realtime Clock</Description><StartTime><Timestamp dt:dt="int">0</Timestamp><DateUtc dt:dt="string">2017-05-10T08:01:19Z</DateUtc></StartTime><FrequencyChanges><FrequencyChange><Frequency dt:dt="r8">3312919</Frequency><Timestamp dt:dt="r8">2208212019</Timestamp><Current dt:dt="r…	75.028	2269216	2265716	2269216	2265705	1	right	-2086107620	2017-10-05	10:01:19	08:01:19	female	99023	29423	-1	29348	99831	99050	-1	99023	514539	498474	-1	498461	2	2	1	2				practINV	phasePRACTICE1	3	NM02	408141	407841	408141	407762	d	407762	406002	407762	405984	1760
GofDak_1024-768_new	10	3	20	<?xml version="1.0"?>\n<Clock xmlns:dt="urn:schemas-microsoft-com:datatypes"><Description dt:dt="string">E-Prime Primary Realtime Clock</Description><StartTime><Timestamp dt:dt="int">0</Timestamp><DateUtc dt:dt="string">2017-05-10T08:01:19Z</DateUtc></StartTime><FrequencyChanges><FrequencyChange><Frequency dt:dt="r8">3312919</Frequency><Timestamp dt:dt="r8">2208212019</Timestamp><Current dt:dt="r…	75.028	2269216	2265716	2269216	2265705	1	right	-2086107620	2017-10-05	10:01:19	08:01:19	female	99023	29423	-1	29348	99831	99050	-1	99023	514539	498474	-1	498461	2	2	1	2				practINV	phasePRACTICE1	4	NF11	411420	411120	411420	411111	d	411111	409547	411111	409536	1564
GofDak_1024-768_new	10	3	20	<?xml version="1.0"?>\n<Clock xmlns:dt="urn:schemas-microsoft-com:datatypes"><Description dt:dt="string">E-Prime Primary Realtime Clock</Description><StartTime><Timestamp dt:dt="int">0</Timestamp><DateUtc dt:dt="string">2017-05-10T08:01:19Z</DateUtc></StartTime><FrequencyChanges><FrequencyChange><Frequency dt:dt="r8">3312919</Frequency><Timestamp dt:dt="r8">2208212019</Timestamp><Current dt:dt="r…	75.028	2269216	2265716	2269216	2265705	1	right	-2086107620	2017-10-05	10:01:19	08:01:19	female	99023	29423	-1	29348	99831	99050	-1	99023	514539	498474	-1	498461	2	2	1	2				practINV	phasePRACTICE1	5	NF11	415725	415425	415725	415414	l	415414	413532	415414	413512	1882
GofDak_1024-768_new	10	3	20	<?xml version="1.0"?>\n<Clock xmlns:dt="urn:schemas-microsoft-com:datatypes"><Description dt:dt="string">E-Prime Primary Realtime Clock</Description><StartTime><Timestamp dt:dt="int">0</Timestamp><DateUtc dt:dt="string">2017-05-10T08:01:19Z</DateUtc></StartTime><FrequencyChanges><FrequencyChange><Frequency dt:dt="r8">3312919</Frequency><Timestamp dt:dt="r8">2208212019</Timestamp><Current dt:dt="r…	75.028	2269216	2265716	2269216	2265705	1	right	-2086107620	2017-10-05	10:01:19	08:01:19	female	99023	29423	-1	29348	99831	99050	-1	99023	514539	498474	-1	498461	2	2	1	2				practINV	phasePRACTICE1	6	NM10	420083	419783	420083	419767	d	419767	417944	419767	417928	1823
GofDak_1024-768_new	10	3	20	<?xml version="1.0"?>\n<Clock xmlns:dt="urn:schemas-microsoft-com:datatypes"><Description dt:dt="string">E-Prime Primary Realtime Clock</Description><StartTime><Timestamp dt:dt="int">0</Timestamp><DateUtc dt:dt="string">2017-05-10T08:01:19Z</DateUtc></StartTime><FrequencyChanges><FrequencyChange><Frequency dt:dt="r8">3312919</Frequency><Timestamp dt:dt="r8">2208212019</Timestamp><Current dt:dt="r…	75.028	2269216	2265716	2269216	2265705	1	right	-2086107620	2017-10-05	10:01:19	08:01:19	female	99023	29423	-1	29348	99831	99050	-1	99023	514539	498474	-1	498461	2	2	1	2				practINV	phasePRACTICE1	7	NF04	423909	423609	423909	423546	d	423546	421876	423546	421864	1670
GofDak_1024-768_new	10	3	20	<?xml version="1.0"?>\n<Clock xmlns:dt="urn:schemas-microsoft-com:datatypes"><Description dt:dt="string">E-Prime Primary Realtime Clock</Description><StartTime><Timestamp dt:dt="int">0</Timestamp><DateUtc dt:dt="string">2017-05-10T08:01:19Z</DateUtc></StartTime><FrequencyChanges><FrequencyChange><Frequency dt:dt="r8">3312919</Frequency><Timestamp dt:dt="r8">2208212019</Timestamp><Current dt:dt="r…	75.028	2269216	2265716	2269216	2265705	1	right	-2086107620	2017-10-05	10:01:19	08:01:19	female	99023	29423	-1	29348	99831	99050	-1	99023	514539	498474	-1	498461	2	2	1	2				practINV	phasePRACTICE1	8	NF02	426814	426514	426814	426505	l	426505	424995	426505	424983	1510
GofDak_1024-768_new	10	3	20	<?xml version="1.0"?>\n<Clock xmlns:dt="urn:schemas-microsoft-com:datatypes"><Description dt:dt="string">E-Prime Primary Realtime Clock</Description><StartTime><Timestamp dt:dt="int">0</Timestamp><DateUtc dt:dt="string">2017-05-10T08:01:19Z</DateUtc></StartTime><FrequencyChanges><FrequencyChange><Frequency dt:dt="r8">3312919</Frequency><Timestamp dt:dt="r8">2208212019</Timestamp><Current dt:dt="r…	75.028	2269216	2265716	2269216	2265705	1	right	-2086107620	2017-10-05	10:01:19	08:01:19	female	99023	29423	-1	29348	99831	99050	-1	99023	514539	498474	-1	498461	2	2	1	2				practINV	phasePRACTICE1	9	NM03	430213	429913	430213	429906	d	429906	428300	429906	428287	1606
GofDak_1024-768_new	10	3	20	<?xml version="1.0"?>\n<Clock xmlns:dt="urn:schemas-microsoft-com:datatypes"><Description dt:dt="string">E-Prime Primary Realtime Clock</Description><StartTime><Timestamp dt:dt="int">0</Timestamp><DateUtc dt:dt="string">2017-05-10T08:01:19Z</DateUtc></StartTime><FrequencyChanges><FrequencyChange><Frequency dt:dt="r8">3312919</Frequency><Timestamp dt:dt="r8">2208212019</Timestamp><Current dt:dt="r…	75.028	2269216	2265716	2269216	2265705	1	right	-2086107620	2017-10-05	10:01:19	08:01:19	female	99023	29423	-1	29348	99831	99050	-1	99023	514539	498474	-1	498461	2	2	1	2				practINV	phasePRACTICE1	10	NM21	433438	433138	433438	433127	l	433127	431312	433127	431303	1815
GofDak_1024-768_new	10	3	20	<?xml version="1.0"?>\n<Clock xmlns:dt="urn:schemas-microsoft-com:datatypes"><Description dt:dt="string">E-Prime Primary Realtime Clock</Description><StartTime><Timestamp dt:dt="int">0</Timestamp><DateUtc dt:dt="string">2017-05-10T08:01:19Z</DateUtc></StartTime><FrequencyChanges><FrequencyChange><Frequency dt:dt="r8">3312919</Frequency><Timestamp dt:dt="r8">2208212019</Timestamp><Current dt:dt="r…	75.028	2269216	2265716	2269216	2265705	1	right	-2086107620	2017-10-05	10:01:19	08:01:19	female	99023	29423	-1	29348	99831	99050	-1	99023	514539	498474	-1	498461	2	2	1	2				practINV	phasePRACTICE1	11	NF105	443435	443135	443435	443112	l	443112	441295	443112	441287	1817
GofDak_1024-768_new	10	3	20	<?xml version="1.0"?>\n<Clock xmlns:dt="urn:schemas-microsoft-com:datatypes"><Description dt:dt="string">E-Prime Primary Realtime Clock</Description><StartTime><Timestamp dt:dt="int">0</Timestamp><DateUtc dt:dt="string">2017-05-10T08:01:19Z</DateUtc></StartTime><FrequencyChanges><FrequencyChange><Frequency dt:dt="r8">3312919</Frequency><Timestamp dt:dt="r8">2208212019</Timestamp><Current dt:dt="r…	75.028	2269216	2265716	2269216	2265705	1	right	-2086107620	2017-10-05	10:01:19	08:01:19	female	99023	29423	-1	29348	99831	99050	-1	99023	514539	498474	-1	498461	2	2	1	2				practINV	phasePRACTICE1	12	NM02	448099	447799	448099	447789	l	447789	446040	447789	446031	1749
GofDak_1024-768_new	10	3	20	<?xml version="1.0"?>\n<Clock xmlns:dt="urn:schemas-microsoft-com:datatypes"><Description dt:dt="string">E-Prime Primary Realtime Clock</Description><StartTime><Timestamp dt:dt="int">0</Timestamp><DateUtc dt:dt="string">2017-05-10T08:01:19Z</DateUtc></StartTime><FrequencyChanges><FrequencyChange><Frequency dt:dt="r8">3312919</Frequency><Timestamp dt:dt="r8">2208212019</Timestamp><Current dt:dt="r…	75.028	2269216	2265716	2269216	2265705	1	right	-2086107620	2017-10-05	10:01:19	08:01:19	female	99023	29423	-1	29348	99831	99050	-1	99023	514539	498474	-1	498461	2	2	1	2				practINV	phasePRACTICE1	13	NM21	452138	451838	452138	451809	l	451809	450212	451809	450198	1597
GofDak_1024-768_new	10	3	20	<?xml version="1.0"?>\n<Clock xmlns:dt="urn:schemas-microsoft-com:datatypes"><Description dt:dt="string">E-Prime Primary Realtime Clock</Description><StartTime><Timestamp dt:dt="int">0</Timestamp><DateUtc dt:dt="string">2017-05-10T08:01:19Z</DateUtc></StartTime><FrequencyChanges><FrequencyChange><Frequency dt:dt="r8">3312919</Frequency><Timestamp dt:dt="r8">2208212019</Timestamp><Current dt:dt="r…	75.028	2269216	2265716	2269216	2265705	1	right	-2086107620	2017-10-05	10:01:19	08:01:19	female	99023	29423	-1	29348	99831	99050	-1	99023	514539	498474	-1	498461	2	2	1	2				practINV	phasePRACTICE1	14	NF01	455590	455290	455590	455258	l	455258	453397	455258	453382	1861
GofDak_1024-768_new	10	3	20	<?xml version="1.0"?>\n<Clock xmlns:dt="urn:schemas-microsoft-com:datatypes"><Description dt:dt="string">E-Prime Primary Realtime Clock</Description><StartTime><Timestamp dt:dt="int">0</Timestamp><DateUtc dt:dt="string">2017-05-10T08:01:19Z</DateUtc></StartTime><FrequencyChanges><FrequencyChange><Frequency dt:dt="r8">3312919</Frequency><Timestamp dt:dt="r8">2208212019</Timestamp><Current dt:dt="r…	75.028	2269216	2265716	2269216	2265705	1	right	-2086107620	2017-10-05	10:01:19	08:01:19	female	99023	29423	-1	29348	99831	99050	-1	99023	514539	498474	-1	498461	2	2	1	2				practINV	phasePRACTICE1	15	NF02	458695	458395	458695	458378	l	458378	456823	458378	456814	1555
GofDak_1024-768_new	10	3	20	<?xml version="1.0"?>\n<Clock xmlns:dt="urn:schemas-microsoft-com:datatypes"><Description dt:dt="string">E-Prime Primary Realtime Clock</Description><StartTime><Timestamp dt:dt="int">0</Timestamp><DateUtc dt:dt="string">2017-05-10T08:01:19Z</DateUtc></StartTime><FrequencyChanges><FrequencyChange><Frequency dt:dt="r8">3312919</Frequency><Timestamp dt:dt="r8">2208212019</Timestamp><Current dt:dt="r…	75.028	2269216	2265716	2269216	2265705	1	right	-2086107620	2017-10-05	10:01:19	08:01:19	female	99023	29423	-1	29348	99831	99050	-1	99023	514539	498474	-1	498461	2	2	1	2				practINV	phasePRACTICE1	16	NF09	462254	461954	462254	461938	l	461938	459982	461938	459966	1956
GofDak_1024-768_new	10	3	20	<?xml version="1.0"?>\n<Clock xmlns:dt="urn:schemas-microsoft-com:datatypes"><Description dt:dt="string">E-Prime Primary Realtime Clock</Description><StartTime><Timestamp dt:dt="int">0</Timestamp><DateUtc dt:dt="string">2017-05-10T08:01:19Z</DateUtc></StartTime><FrequencyChanges><FrequencyChange><Frequency dt:dt="r8">3312919</Frequency><Timestamp dt:dt="r8">2208212019</Timestamp><Current dt:dt="r…	75.028	2269216	2265716	2269216	2265705	1	right	-2086107620	2017-10-05	10:01:19	08:01:19	female	99023	29423	-1	29348	99831	99050	-1	99023	514539	498474	-1	498461	2	2	1	2				practINV	phasePRACTICE1	17	NF09	466213	465913	466213	465899	d	465899	463940	465899	463926	1959
GofDak_1024-768_new	10	3	20	<?xml version="1.0"?>\n<Clock xmlns:dt="urn:schemas-microsoft-com:datatypes"><Description dt:dt="string">E-Prime Primary Realtime Clock</Description><StartTime><Timestamp dt:dt="int">0</Timestamp><DateUtc dt:dt="string">2017-05-10T08:01:19Z</DateUtc></StartTime><FrequencyChanges><FrequencyChange><Frequency dt:dt="r8">3312919</Frequency><Timestamp dt:dt="r8">2208212019</Timestamp><Current dt:dt="r…	75.028	2269216	2265716	2269216	2265705	1	right	-2086107620	2017-10-05	10:01:19	08:01:19	female	99023	29423	-1	29348	99831	99050	-1	99023	514539	498474	-1	498461	2	2	1	2				practINV	phasePRACTICE1	18	NF09	469038	468738	469038	468723	d	468723	467152	468723	467142	1571
GofDak_1024-768_new	10	3	20	<?xml version="1.0"?>\n<Clock xmlns:dt="urn:schemas-microsoft-com:datatypes"><Description dt:dt="string">E-Prime Primary Realtime Clock</Description><StartTime><Timestamp dt:dt="int">0</Timestamp><DateUtc dt:dt="string">2017-05-10T08:01:19Z</DateUtc></StartTime><FrequencyChanges><FrequencyChange><Frequency dt:dt="r8">3312919</Frequency><Timestamp dt:dt="r8">2208212019</Timestamp><Current dt:dt="r…	75.028	2269216	2265716	2269216	2265705	1	right	-2086107620	2017-10-05	10:01:19	08:01:19	female	99023	29423	-1	29348	99831	99050	-1	99023	514539	498474	-1	498461	2	2	1	2				practINV	phasePRACTICE1	19	NM05	472664	472364	472664	472322	d	472322	470471	472322	470461	1851
GofDak_1024-768_new	10	3	20	<?xml version="1.0"?>\n<Clock xmlns:dt="urn:schemas-microsoft-com:datatypes"><Description dt:dt="string">E-Prime Primary Realtime Clock</Description><StartTime><Timestamp dt:dt="int">0</Timestamp><DateUtc dt:dt="string">2017-05-10T08:01:19Z</DateUtc></StartTime><FrequencyChanges><FrequencyChange><Frequency dt:dt="r8">3312919</Frequency><Timestamp dt:dt="r8">2208212019</Timestamp><Current dt:dt="r…	75.028	2269216	2265716	2269216	2265705	1	right	-2086107620	2017-10-05	10:01:19	08:01:19	female	99023	29423	-1	29348	99831	99050	-1	99023	514539	498474	-1	498461	2	2	1	2				practINV	phasePRACTICE1	20	NM21	476156	475856	476156	475833	l	475833	474070	475833	474061	1763
GofDak_1024-768_new	10	3	20	<?xml version="1.0"?>\n<Clock xmlns:dt="urn:schemas-microsoft-com:datatypes"><Description dt:dt="string">E-Prime Primary Realtime Clock</Description><StartTime><Timestamp dt:dt="int">0</Timestamp><DateUtc dt:dt="string">2017-05-10T08:01:19Z</DateUtc></StartTime><FrequencyChanges><FrequencyChange><Frequency dt:dt="r8">3312919</Frequency><Timestamp dt:dt="r8">2208212019</Timestamp><Current dt:dt="r…	75.028	2269216	2265716	2269216	2265705	1	right	-2086107620	2017-10-05	10:01:19	08:01:19	female	99023	29423	-1	29348	99831	99050	-1	99023	514539	498474	-1	498461	3				2	1	1	phaseINVFAce	phaseXPface	1	NM101	517513	517213	517513	517186	d	517186	515561	517186	515548	1625
GofDak_1024-768_new	10	3	20	<?xml version="1.0"?>\n<Clock xmlns:dt="urn:schemas-microsoft-com:datatypes"><Description dt:dt="string">E-Prime Primary Realtime Clock</Description><StartTime><Timestamp dt:dt="int">0</Timestamp><DateUtc dt:dt="string">2017-05-10T08:01:19Z</DateUtc></StartTime><FrequencyChanges><FrequencyChange><Frequency dt:dt="r8">3312919</Frequency><Timestamp dt:dt="r8">2208212019</Timestamp><Current dt:dt="r…	75.028	2269216	2265716	2269216	2265705	1	right	-2086107620	2017-10-05	10:01:19	08:01:19	female	99023	29423	-1	29348	99831	99050	-1	99023	514539	498474	-1	498461	3				2	1	1	phaseINVFAce	phaseXPface	2	NF109	521445	521145	521445	521131	l	521131	519492	521131	519475	1639
GofDak_1024-768_new	10	3	20	<?xml version="1.0"?>\n<Clock xmlns:dt="urn:schemas-microsoft-com:datatypes"><Description dt:dt="string">E-Prime Primary Realtime Clock</Description><StartTime><Timestamp dt:dt="int">0</Timestamp><DateUtc dt:dt="string">2017-05-10T08:01:19Z</DateUtc></StartTime><FrequencyChanges><FrequencyChange><Frequency dt:dt="r8">3312919</Frequency><Timestamp dt:dt="r8">2208212019</Timestamp><Current dt:dt="r…	75.028	2269216	2265716	2269216	2265705	1	right	-2086107620	2017-10-05	10:01:19	08:01:19	female	99023	29423	-1	29348	99831	99050	-1	99023	514539	498474	-1	498461	3				2	1	1	phaseINVFAce	phaseXPface	3	NM05	525630	525330	525630	525322	d	525322	523731	525322	523723	1591
GofDak_1024-768_new	10	3	20	<?xml version="1.0"?>\n<Clock xmlns:dt="urn:schemas-microsoft-com:datatypes"><Description dt:dt="string">E-Prime Primary Realtime Clock</Description><StartTime><Timestamp dt:dt="int">0</Timestamp><DateUtc dt:dt="string">2017-05-10T08:01:19Z</DateUtc></StartTime><FrequencyChanges><FrequencyChange><Frequency dt:dt="r8">3312919</Frequency><Timestamp dt:dt="r8">2208212019</Timestamp><Current dt:dt="r…	75.028	2269216	2265716	2269216	2265705	1	right	-2086107620	2017-10-05	10:01:19	08:01:19	female	99023	29423	-1	29348	99831	99050	-1	99023	514539	498474	-1	498461	3				2	1	1	phaseINVFAce	phaseXPface	4	NF09	529735	529435	529735	529424	l	529424	527876	529424	527859	1548
GofDak_1024-768_new	10	3	20	<?xml version="1.0"?>\n<Clock xmlns:dt="urn:schemas-microsoft-com:datatypes"><Description dt:dt="string">E-Prime Primary Realtime Clock</Description><StartTime><Timestamp dt:dt="int">0</Timestamp><DateUtc dt:dt="string">2017-05-10T08:01:19Z</DateUtc></StartTime><FrequencyChanges><FrequencyChange><Frequency dt:dt="r8">3312919</Frequency><Timestamp dt:dt="r8">2208212019</Timestamp><Current dt:dt="r…	75.028	2269216	2265716	2269216	2265705	1	right	-2086107620	2017-10-05	10:01:19	08:01:19	female	99023	29423	-1	29348	99831	99050	-1	99023	514539	498474	-1	498461	3				2	1	1	phaseINVFAce	phaseXPface	5	NM03	533587	533287	533587	533280	d	533280	531728	533280	531715	1552
GofDak_1024-768_new	10	3	20	<?xml version="1.0"?>\n<Clock xmlns:dt="urn:schemas-microsoft-com:datatypes"><Description dt:dt="string">E-Prime Primary Realtime Clock</Description><StartTime><Timestamp dt:dt="int">0</Timestamp><DateUtc dt:dt="string">2017-05-10T08:01:19Z</DateUtc></StartTime><FrequencyChanges><FrequencyChange><Frequency dt:dt="r8">3312919</Frequency><Timestamp dt:dt="r8">2208212019</Timestamp><Current dt:dt="r…	75.028	2269216	2265716	2269216	2265705	1	right	-2086107620	2017-10-05	10:01:19	08:01:19	female	99023	29423	-1	29348	99831	99050	-1	99023	514539	498474	-1	498461	3				2	1	1	phaseINVFAce	phaseXPface	6	NM10	536799	536499	536799	536490	l	536490	534860	536490	534842	1630
GofDak_1024-768_new	10	3	20	<?xml version="1.0"?>\n<Clock xmlns:dt="urn:schemas-microsoft-com:datatypes"><Description dt:dt="string">E-Prime Primary Realtime Clock</Description><StartTime><Timestamp dt:dt="int">0</Timestamp><DateUtc dt:dt="string">2017-05-10T08:01:19Z</DateUtc></StartTime><FrequencyChanges><FrequencyChange><Frequency dt:dt="r8">3312919</Frequency><Timestamp dt:dt="r8">2208212019</Timestamp><Current dt:dt="r…	75.028	2269216	2265716	2269216	2265705	1	right	-2086107620	2017-10-05	10:01:19	08:01:19	female	99023	29423	-1	29348	99831	99050	-1	99023	514539	498474	-1	498461	3				2	1	1	phaseINVFAce	phaseXPface	7	NM04	540305	540005	540305	539999	d	539999	538445	539999	538426	1554
GofDak_1024-768_new	10	3	20	<?xml version="1.0"?>\n<Clock xmlns:dt="urn:schemas-microsoft-com:datatypes"><Description dt:dt="string">E-Prime Primary Realtime Clock</Description><StartTime><Timestamp dt:dt="int">0</Timestamp><DateUtc dt:dt="string">2017-05-10T08:01:19Z</DateUtc></StartTime><FrequencyChanges><FrequencyChange><Frequency dt:dt="r8">3312919</Frequency><Timestamp dt:dt="r8">2208212019</Timestamp><Current dt:dt="r…	75.028	2269216	2265716	2269216	2265705	1	right	-2086107620	2017-10-05	10:01:19	08:01:19	female	99023	29423	-1	29348	99831	99050	-1	99023	514539	498474	-1	498461	3				2	1	1	phaseINVFAce	phaseXPface	8	NM21	543237	542937	543237	542924	l	542924	541284	542924	541274	1640
GofDak_1024-768_new	10	3	20	<?xml version="1.0"?>\n<Clock xmlns:dt="urn:schemas-microsoft-com:datatypes"><Description dt:dt="string">E-Prime Primary Realtime Clock</Description><StartTime><Timestamp dt:dt="int">0</Timestamp><DateUtc dt:dt="string">2017-05-10T08:01:19Z</DateUtc></StartTime><FrequencyChanges><FrequencyChange><Frequency dt:dt="r8">3312919</Frequency><Timestamp dt:dt="r8">2208212019</Timestamp><Current dt:dt="r…	75.028	2269216	2265716	2269216	2265705	1	right	-2086107620	2017-10-05	10:01:19	08:01:19	female	99023	29423	-1	29348	99831	99050	-1	99023	514539	498474	-1	498461	3				2	1	1	phaseINVFAce	phaseXPface	9	NF04	546023	545723	546023	545708	d	545708	544137	545708	544122	1571
GofDak_1024-768_new	10	3	20	<?xml version="1.0"?>\n<Clock xmlns:dt="urn:schemas-microsoft-com:datatypes"><Description dt:dt="string">E-Prime Primary Realtime Clock</Description><StartTime><Timestamp dt:dt="int">0</Timestamp><DateUtc dt:dt="string">2017-05-10T08:01:19Z</DateUtc></StartTime><FrequencyChanges><FrequencyChange><Frequency dt:dt="r8">3312919</Frequency><Timestamp dt:dt="r8">2208212019</Timestamp><Current dt:dt="r…	75.028	2269216	2265716	2269216	2265705	1	right	-2086107620	2017-10-05	10:01:19	08:01:19	female	99023	29423	-1	29348	99831	99050	-1	99023	514539	498474	-1	498461	3				2	1	1	phaseINVFAce	phaseXPface	10	NF09	548982	548682	548982	548671	l	548671	547135	548671	547122	1536
GofDak_1024-768_new	10	3	20	<?xml version="1.0"?>\n<Clock xmlns:dt="urn:schemas-microsoft-com:datatypes"><Description dt:dt="string">E-Prime Primary Realtime Clock</Description><StartTime><Timestamp dt:dt="int">0</Timestamp><DateUtc dt:dt="string">2017-05-10T08:01:19Z</DateUtc></StartTime><FrequencyChanges><FrequencyChange><Frequency dt:dt="r8">3312919</Frequency><Timestamp dt:dt="r8">2208212019</Timestamp><Current dt:dt="r…	75.028	2269216	2265716	2269216	2265705	1	right	-2086107620	2017-10-05	10:01:19	08:01:19	female	99023	29423	-1	29348	99831	99050	-1	99023	514539	498474	-1	498461	3				2	1	1	phaseINVFAce	phaseXPface	11	NM21	551714	551414	551714	551401	d	551401	549854	551401	549842	1547
GofDak_1024-768_new	10	3	20	<?xml version="1.0"?>\n<Clock xmlns:dt="urn:schemas-microsoft-com:datatypes"><Description dt:dt="string">E-Prime Primary Realtime Clock</Description><StartTime><Timestamp dt:dt="int">0</Timestamp><DateUtc dt:dt="string">2017-05-10T08:01:19Z</DateUtc></StartTime><FrequencyChanges><FrequencyChange><Frequency dt:dt="r8">3312919</Frequency><Timestamp dt:dt="r8">2208212019</Timestamp><Current dt:dt="r…	75.028	2269216	2265716	2269216	2265705	1	right	-2086107620	2017-10-05	10:01:19	08:01:19	female	99023	29423	-1	29348	99831	99050	-1	99023	514539	498474	-1	498461	3				2	1	1	phaseINVFAce	phaseXPface	12	NF09	555099	554799	555099	554790	d	554790	552853	554790	552834	1937
GofDak_1024-768_new	10	3	20	<?xml version="1.0"?>\n<Clock xmlns:dt="urn:schemas-microsoft-com:datatypes"><Description dt:dt="string">E-Prime Primary Realtime Clock</Description><StartTime><Timestamp dt:dt="int">0</Timestamp><DateUtc dt:dt="string">2017-05-10T08:01:19Z</DateUtc></StartTime><FrequencyChanges><FrequencyChange><Frequency dt:dt="r8">3312919</Frequency><Timestamp dt:dt="r8">2208212019</Timestamp><Current dt:dt="r…	75.028	2269216	2265716	2269216	2265705	1	right	-2086107620	2017-10-05	10:01:19	08:01:19	female	99023	29423	-1	29348	99831	99050	-1	99023	514539	498474	-1	498461	3				2	1	1	phaseINVFAce	phaseXPface	13	NM04	558338	558038	558338	558026	l	558026	556092	558026	556073	1934
GofDak_1024-768_new	10	3	20	<?xml version="1.0"?>\n<Clock xmlns:dt="urn:schemas-microsoft-com:datatypes"><Description dt:dt="string">E-Prime Primary Realtime Clock</Description><StartTime><Timestamp dt:dt="int">0</Timestamp><DateUtc dt:dt="string">2017-05-10T08:01:19Z</DateUtc></StartTime><FrequencyChanges><FrequencyChange><Frequency dt:dt="r8">3312919</Frequency><Timestamp dt:dt="r8">2208212019</Timestamp><Current dt:dt="r…	75.028	2269216	2265716	2269216	2265705	1	right	-2086107620	2017-10-05	10:01:19	08:01:19	female	99023	29423	-1	29348	99831	99050	-1	99023	514539	498474	-1	498461	3				2	1	1	phaseINVFAce	phaseXPface	14	NF04	561110	560810	561110	560792	l	560792	559251	560792	559241	1541
GofDak_1024-768_new	10	3	20	<?xml version="1.0"?>\n<Clock xmlns:dt="urn:schemas-microsoft-com:datatypes"><Description dt:dt="string">E-Prime Primary Realtime Clock</Description><StartTime><Timestamp dt:dt="int">0</Timestamp><DateUtc dt:dt="string">2017-05-10T08:01:19Z</DateUtc></StartTime><FrequencyChanges><FrequencyChange><Frequency dt:dt="r8">3312919</Frequency><Timestamp dt:dt="r8">2208212019</Timestamp><Current dt:dt="r…	75.028	2269216	2265716	2269216	2265705	1	right	-2086107620	2017-10-05	10:01:19	08:01:19	female	99023	29423	-1	29348	99831	99050	-1	99023	514539	498474	-1	498461	3				2	1	1	phaseINVFAce	phaseXPface	15	NF106	564522	564222	564522	564210	d	564210	562596	564210	562577	1614
GofDak_1024-768_new	10	3	20	<?xml version="1.0"?>\n<Clock xmlns:dt="urn:schemas-microsoft-com:datatypes"><Description dt:dt="string">E-Prime Primary Realtime Clock</Description><StartTime><Timestamp dt:dt="int">0</Timestamp><DateUtc dt:dt="string">2017-05-10T08:01:19Z</DateUtc></StartTime><FrequencyChanges><FrequencyChange><Frequency dt:dt="r8">3312919</Frequency><Timestamp dt:dt="r8">2208212019</Timestamp><Current dt:dt="r…	75.028	2269216	2265716	2269216	2265705	1	right	-2086107620	2017-10-05	10:01:19	08:01:19	female	99023	29423	-1	29348	99831	99050	-1	99023	514539	498474	-1	498461	3				2	1	1	phaseINVFAce	phaseXPface	16	NF105	568121	567821	568121	567816	d	567816	565982	567816	565969	1834
GofDak_1024-768_new	10	3	20	<?xml version="1.0"?>\n<Clock xmlns:dt="urn:schemas-microsoft-com:datatypes"><Description dt:dt="string">E-Prime Primary Realtime Clock</Description><StartTime><Timestamp dt:dt="int">0</Timestamp><DateUtc dt:dt="string">2017-05-10T08:01:19Z</DateUtc></StartTime><FrequencyChanges><FrequencyChange><Frequency dt:dt="r8">3312919</Frequency><Timestamp dt:dt="r8">2208212019</Timestamp><Current dt:dt="r…	75.028	2269216	2265716	2269216	2265705	1	right	-2086107620	2017-10-05	10:01:19	08:01:19	female	99023	29423	-1	29348	99831	99050	-1	99023	514539	498474	-1	498461	3				2	1	1	phaseINVFAce	phaseXPface	17	NF106	571306	571006	571306	570988	d	570988	569474	570988	569465	1514
GofDak_1024-768_new	10	3	20	<?xml version="1.0"?>\n<Clock xmlns:dt="urn:schemas-microsoft-com:datatypes"><Description dt:dt="string">E-Prime Primary Realtime Clock</Description><StartTime><Timestamp dt:dt="int">0</Timestamp><DateUtc dt:dt="string">2017-05-10T08:01:19Z</DateUtc></StartTime><FrequencyChanges><FrequencyChange><Frequency dt:dt="r8">3312919</Frequency><Timestamp dt:dt="r8">2208212019</Timestamp><Current dt:dt="r…	75.028	2269216	2265716	2269216	2265705	1	right	-2086107620	2017-10-05	10:01:19	08:01:19	female	99023	29423	-1	29348	99831	99050	-1	99023	514539	498474	-1	498461	3				2	1	1	phaseINVFAce	phaseXPface	18	NM09	574372	574072	574372	574056	l	574056	572366	574056	572353	1690
GofDak_1024-768_new	10	3	20	<?xml version="1.0"?>\n<Clock xmlns:dt="urn:schemas-microsoft-com:datatypes"><Description dt:dt="string">E-Prime Primary Realtime Clock</Description><StartTime><Timestamp dt:dt="int">0</Timestamp><DateUtc dt:dt="string">2017-05-10T08:01:19Z</DateUtc></StartTime><FrequencyChanges><FrequencyChange><Frequency dt:dt="r8">3312919</Frequency><Timestamp dt:dt="r8">2208212019</Timestamp><Current dt:dt="r…	75.028	2269216	2265716	2269216	2265705	1	right	-2086107620	2017-10-05	10:01:19	08:01:19	female	99023	29423	-1	29348	99831	99050	-1	99023	514539	498474	-1	498461	3				2	1	1	phaseINVFAce	phaseXPface	19	NM13	577371	577071	577371	577054	l	577054	575205	577054	575192	1849
GofDak_1024-768_new	10	3	20	<?xml version="1.0"?>\n<Clock xmlns:dt="urn:schemas-microsoft-com:datatypes"><Description dt:dt="string">E-Prime Primary Realtime Clock</Description><StartTime><Timestamp dt:dt="int">0</Timestamp><DateUtc dt:dt="string">2017-05-10T08:01:19Z</DateUtc></StartTime><FrequencyChanges><FrequencyChange><Frequency dt:dt="r8">3312919</Frequency><Timestamp dt:dt="r8">2208212019</Timestamp><Current dt:dt="r…	75.028	2269216	2265716	2269216	2265705	1	right	-2086107620	2017-10-05	10:01:19	08:01:19	female	99023	29423	-1	29348	99831	99050	-1	99023	514539	498474	-1	498461	3				2	1	1	phaseINVFAce	phaseXPface	20	NF106	580890	580590	580890	580576	l	580576	578963	580576	578944	1613
GofDak_1024-768_new	10	3	20	<?xml version="1.0"?>\n<Clock xmlns:dt="urn:schemas-microsoft-com:datatypes"><Description dt:dt="string">E-Prime Primary Realtime Clock</Description><StartTime><Timestamp dt:dt="int">0</Timestamp><DateUtc dt:dt="string">2017-05-10T08:01:19Z</DateUtc></StartTime><FrequencyChanges><FrequencyChange><Frequency dt:dt="r8">3312919</Frequency><Timestamp dt:dt="r8">2208212019</Timestamp><Current dt:dt="r…	75.028	2269216	2265716	2269216	2265705	1	right	-2086107620	2017-10-05	10:01:19	08:01:19	female	99023	29423	-1	29348	99831	99050	-1	99023	514539	498474	-1	498461	4				1	1	2	phaseUPFAce	phaseXPface	1	NM21	583835	583535	583835	583526	d	583526	581816	583526	581808	1710
GofDak_1024-768_new	10	3	20	<?xml version="1.0"?>\n<Clock xmlns:dt="urn:schemas-microsoft-com:datatypes"><Description dt:dt="string">E-Prime Primary Realtime Clock</Description><StartTime><Timestamp dt:dt="int">0</Timestamp><DateUtc dt:dt="string">2017-05-10T08:01:19Z</DateUtc></StartTime><FrequencyChanges><FrequencyChange><Frequency dt:dt="r8">3312919</Frequency><Timestamp dt:dt="r8">2208212019</Timestamp><Current dt:dt="r…	75.028	2269216	2265716	2269216	2265705	1	right	-2086107620	2017-10-05	10:01:19	08:01:19	female	99023	29423	-1	29348	99831	99050	-1	99023	514539	498474	-1	498461	4				1	1	2	phaseUPFAce	phaseXPface	2	NM13	587634	587334	587634	587258	d	587258	585281	587258	585272	1977
GofDak_1024-768_new	10	3	20	<?xml version="1.0"?>\n<Clock xmlns:dt="urn:schemas-microsoft-com:datatypes"><Description dt:dt="string">E-Prime Primary Realtime Clock</Description><StartTime><Timestamp dt:dt="int">0</Timestamp><DateUtc dt:dt="string">2017-05-10T08:01:19Z</DateUtc></StartTime><FrequencyChanges><FrequencyChange><Frequency dt:dt="r8">3312919</Frequency><Timestamp dt:dt="r8">2208212019</Timestamp><Current dt:dt="r…	75.028	2269216	2265716	2269216	2265705	1	right	-2086107620	2017-10-05	10:01:19	08:01:19	female	99023	29423	-1	29348	99831	99050	-1	99023	514539	498474	-1	498461	4				1	1	2	phaseUPFAce	phaseXPface	3	NM04	590712	590412	590712	590395	l	590395	588866	590395	588856	1529
GofDak_1024-768_new	10	3	20	<?xml version="1.0"?>\n<Clock xmlns:dt="urn:schemas-microsoft-com:datatypes"><Description dt:dt="string">E-Prime Primary Realtime Clock</Description><StartTime><Timestamp dt:dt="int">0</Timestamp><DateUtc dt:dt="string">2017-05-10T08:01:19Z</DateUtc></StartTime><FrequencyChanges><FrequencyChange><Frequency dt:dt="r8">3312919</Frequency><Timestamp dt:dt="r8">2208212019</Timestamp><Current dt:dt="r…	75.028	2269216	2265716	2269216	2265705	1	right	-2086107620	2017-10-05	10:01:19	08:01:19	female	99023	29423	-1	29348	99831	99050	-1	99023	514539	498474	-1	498461	4				1	1	2	phaseUPFAce	phaseXPface	4	NM08	595284	594984	595284	594979	l	594979	593171	594979	593160	1808
GofDak_1024-768_new	10	3	20	<?xml version="1.0"?>\n<Clock xmlns:dt="urn:schemas-microsoft-com:datatypes"><Description dt:dt="string">E-Prime Primary Realtime Clock</Description><StartTime><Timestamp dt:dt="int">0</Timestamp><DateUtc dt:dt="string">2017-05-10T08:01:19Z</DateUtc></StartTime><FrequencyChanges><FrequencyChange><Frequency dt:dt="r8">3312919</Frequency><Timestamp dt:dt="r8">2208212019</Timestamp><Current dt:dt="r…	75.028	2269216	2265716	2269216	2265705	1	right	-2086107620	2017-10-05	10:01:19	08:01:19	female	99023	29423	-1	29348	99831	99050	-1	99023	514539	498474	-1	498461	4				1	1	2	phaseUPFAce	phaseXPface	5	NF04	599389	599089	599389	599075	l	599075	597263	599075	597247	1812
GofDak_1024-768_new	10	3	20	<?xml version="1.0"?>\n<Clock xmlns:dt="urn:schemas-microsoft-com:datatypes"><Description dt:dt="string">E-Prime Primary Realtime Clock</Description><StartTime><Timestamp dt:dt="int">0</Timestamp><DateUtc dt:dt="string">2017-05-10T08:01:19Z</DateUtc></StartTime><FrequencyChanges><FrequencyChange><Frequency dt:dt="r8">3312919</Frequency><Timestamp dt:dt="r8">2208212019</Timestamp><Current dt:dt="r…	75.028	2269216	2265716	2269216	2265705	1	right	-2086107620	2017-10-05	10:01:19	08:01:19	female	99023	29423	-1	29348	99831	99050	-1	99023	514539	498474	-1	498461	4				1	1	2	phaseUPFAce	phaseXPface	6	NM08	603534	603234	603534	603219	d	603219	601368	603219	601351	1851
GofDak_1024-768_new	10	3	20	<?xml version="1.0"?>\n<Clock xmlns:dt="urn:schemas-microsoft-com:datatypes"><Description dt:dt="string">E-Prime Primary Realtime Clock</Description><StartTime><Timestamp dt:dt="int">0</Timestamp><DateUtc dt:dt="string">2017-05-10T08:01:19Z</DateUtc></StartTime><FrequencyChanges><FrequencyChange><Frequency dt:dt="r8">3312919</Frequency><Timestamp dt:dt="r8">2208212019</Timestamp><Current dt:dt="r…	75.028	2269216	2265716	2269216	2265705	1	right	-2086107620	2017-10-05	10:01:19	08:01:19	female	99023	29423	-1	29348	99831	99050	-1	99023	514539	498474	-1	498461	4				1	1	2	phaseUPFAce	phaseXPface	7	NF106	607493	607193	607493	607182	l	607182	605420	607182	605407	1762
GofDak_1024-768_new	10	3	20	<?xml version="1.0"?>\n<Clock xmlns:dt="urn:schemas-microsoft-com:datatypes"><Description dt:dt="string">E-Prime Primary Realtime Clock</Description><StartTime><Timestamp dt:dt="int">0</Timestamp><DateUtc dt:dt="string">2017-05-10T08:01:19Z</DateUtc></StartTime><FrequencyChanges><FrequencyChange><Frequency dt:dt="r8">3312919</Frequency><Timestamp dt:dt="r8">2208212019</Timestamp><Current dt:dt="r…	75.028	2269216	2265716	2269216	2265705	1	right	-2086107620	2017-10-05	10:01:19	08:01:19	female	99023	29423	-1	29348	99831	99050	-1	99023	514539	498474	-1	498461	4				1	1	2	phaseUPFAce	phaseXPface	8	NM09	611158	610858	611158	610827	d	610827	609032	610827	609023	1795
GofDak_1024-768_new	10	3	20	<?xml version="1.0"?>\n<Clock xmlns:dt="urn:schemas-microsoft-com:datatypes"><Description dt:dt="string">E-Prime Primary Realtime Clock</Description><StartTime><Timestamp dt:dt="int">0</Timestamp><DateUtc dt:dt="string">2017-05-10T08:01:19Z</DateUtc></StartTime><FrequencyChanges><FrequencyChange><Frequency dt:dt="r8">3312919</Frequency><Timestamp dt:dt="r8">2208212019</Timestamp><Current dt:dt="r…	75.028	2269216	2265716	2269216	2265705	1	right	-2086107620	2017-10-05	10:01:19	08:01:19	female	99023	29423	-1	29348	99831	99050	-1	99023	514539	498474	-1	498461	4				1	1	2	phaseUPFAce	phaseXPface	9	NF06	615130	614830	615130	614818	d	614818	613151	614818	613143	1667
GofDak_1024-768_new	10	3	20	<?xml version="1.0"?>\n<Clock xmlns:dt="urn:schemas-microsoft-com:datatypes"><Description dt:dt="string">E-Prime Primary Realtime Clock</Description><StartTime><Timestamp dt:dt="int">0</Timestamp><DateUtc dt:dt="string">2017-05-10T08:01:19Z</DateUtc></StartTime><FrequencyChanges><FrequencyChange><Frequency dt:dt="r8">3312919</Frequency><Timestamp dt:dt="r8">2208212019</Timestamp><Current dt:dt="r…	75.028	2269216	2265716	2269216	2265705	1	right	-2086107620	2017-10-05	10:01:19	08:01:19	female	99023	29423	-1	29348	99831	99050	-1	99023	514539	498474	-1	498461	4				1	1	2	phaseUPFAce	phaseXPface	10	NF27	618529	618229	618529	618215	l	618215	616429	618215	616423	1786
GofDak_1024-768_new	10	3	20	<?xml version="1.0"?>\n<Clock xmlns:dt="urn:schemas-microsoft-com:datatypes"><Description dt:dt="string">E-Prime Primary Realtime Clock</Description><StartTime><Timestamp dt:dt="int">0</Timestamp><DateUtc dt:dt="string">2017-05-10T08:01:19Z</DateUtc></StartTime><FrequencyChanges><FrequencyChange><Frequency dt:dt="r8">3312919</Frequency><Timestamp dt:dt="r8">2208212019</Timestamp><Current dt:dt="r…	75.028	2269216	2265716	2269216	2265705	1	right	-2086107620	2017-10-05	10:01:19	08:01:19	female	99023	29423	-1	29348	99831	99050	-1	99023	514539	498474	-1	498461	4				1	1	2	phaseUPFAce	phaseXPface	11	NF02	621634	621334	621634	621323	l	621323	619708	621323	619694	1615
GofDak_1024-768_new	10	3	20	<?xml version="1.0"?>\n<Clock xmlns:dt="urn:schemas-microsoft-com:datatypes"><Description dt:dt="string">E-Prime Primary Realtime Clock</Description><StartTime><Timestamp dt:dt="int">0</Timestamp><DateUtc dt:dt="string">2017-05-10T08:01:19Z</DateUtc></StartTime><FrequencyChanges><FrequencyChange><Frequency dt:dt="r8">3312919</Frequency><Timestamp dt:dt="r8">2208212019</Timestamp><Current dt:dt="r…	75.028	2269216	2265716	2269216	2265705	1	right	-2086107620	2017-10-05	10:01:19	08:01:19	female	99023	29423	-1	29348	99831	99050	-1	99023	514539	498474	-1	498461	4				1	1	2	phaseUPFAce	phaseXPface	12	NM08	626646	626346	626646	626328	l	626328	624373	626328	624366	1955
GofDak_1024-768_new	10	3	20	<?xml version="1.0"?>\n<Clock xmlns:dt="urn:schemas-microsoft-com:datatypes"><Description dt:dt="string">E-Prime Primary Realtime Clock</Description><StartTime><Timestamp dt:dt="int">0</Timestamp><DateUtc dt:dt="string">2017-05-10T08:01:19Z</DateUtc></StartTime><FrequencyChanges><FrequencyChange><Frequency dt:dt="r8">3312919</Frequency><Timestamp dt:dt="r8">2208212019</Timestamp><Current dt:dt="r…	75.028	2269216	2265716	2269216	2265705	1	right	-2086107620	2017-10-05	10:01:19	08:01:19	female	99023	29423	-1	29348	99831	99050	-1	99023	514539	498474	-1	498461	4				1	1	2	phaseUPFAce	phaseXPface	13	NM10	630244	629944	630244	629936	l	629936	627985	629936	627974	1951
GofDak_1024-768_new	10	3	20	<?xml version="1.0"?>\n<Clock xmlns:dt="urn:schemas-microsoft-com:datatypes"><Description dt:dt="string">E-Prime Primary Realtime Clock</Description><StartTime><Timestamp dt:dt="int">0</Timestamp><DateUtc dt:dt="string">2017-05-10T08:01:19Z</DateUtc></StartTime><FrequencyChanges><FrequencyChange><Frequency dt:dt="r8">3312919</Frequency><Timestamp dt:dt="r8">2208212019</Timestamp><Current dt:dt="r…	75.028	2269216	2265716	2269216	2265705	1	right	-2086107620	2017-10-05	10:01:19	08:01:19	female	99023	29423	-1	29348	99831	99050	-1	99023	514539	498474	-1	498461	4				1	1	2	phaseUPFAce	phaseXPface	14	NM05	633696	633396	633696	633392	l	633392	631677	633392	631662	1715
GofDak_1024-768_new	10	3	20	<?xml version="1.0"?>\n<Clock xmlns:dt="urn:schemas-microsoft-com:datatypes"><Description dt:dt="string">E-Prime Primary Realtime Clock</Description><StartTime><Timestamp dt:dt="int">0</Timestamp><DateUtc dt:dt="string">2017-05-10T08:01:19Z</DateUtc></StartTime><FrequencyChanges><FrequencyChange><Frequency dt:dt="r8">3312919</Frequency><Timestamp dt:dt="r8">2208212019</Timestamp><Current dt:dt="r…	75.028	2269216	2265716	2269216	2265705	1	right	-2086107620	2017-10-05	10:01:19	08:01:19	female	99023	29423	-1	29348	99831	99050	-1	99023	514539	498474	-1	498461	4				1	1	2	phaseUPFAce	phaseXPface	15	NM21	638001	637701	638001	637687	l	637687	635902	637687	635886	1785
GofDak_1024-768_new	10	3	20	<?xml version="1.0"?>\n<Clock xmlns:dt="urn:schemas-microsoft-com:datatypes"><Description dt:dt="string">E-Prime Primary Realtime Clock</Description><StartTime><Timestamp dt:dt="int">0</Timestamp><DateUtc dt:dt="string">2017-05-10T08:01:19Z</DateUtc></StartTime><FrequencyChanges><FrequencyChange><Frequency dt:dt="r8">3312919</Frequency><Timestamp dt:dt="r8">2208212019</Timestamp><Current dt:dt="r…	75.028	2269216	2265716	2269216	2265705	1	right	-2086107620	2017-10-05	10:01:19	08:01:19	female	99023	29423	-1	29348	99831	99050	-1	99023	514539	498474	-1	498461	4				1	1	2	phaseUPFAce	phaseXPface	16	NF11	641280	640980	641280	640969	d	640969	639234	640969	639221	1735
GofDak_1024-768_new	10	3	20	<?xml version="1.0"?>\n<Clock xmlns:dt="urn:schemas-microsoft-com:datatypes"><Description dt:dt="string">E-Prime Primary Realtime Clock</Description><StartTime><Timestamp dt:dt="int">0</Timestamp><DateUtc dt:dt="string">2017-05-10T08:01:19Z</DateUtc></StartTime><FrequencyChanges><FrequencyChange><Frequency dt:dt="r8">3312919</Frequency><Timestamp dt:dt="r8">2208212019</Timestamp><Current dt:dt="r…	75.028	2269216	2265716	2269216	2265705	1	right	-2086107620	2017-10-05	10:01:19	08:01:19	female	99023	29423	-1	29348	99831	99050	-1	99023	514539	498474	-1	498461	4				1	1	2	phaseUPFAce	phaseXPface	17	NM02	644932	644632	644932	644618	d	644618	642620	644618	642613	1998
GofDak_1024-768_new	10	3	20	<?xml version="1.0"?>\n<Clock xmlns:dt="urn:schemas-microsoft-com:datatypes"><Description dt:dt="string">E-Prime Primary Realtime Clock</Description><StartTime><Timestamp dt:dt="int">0</Timestamp><DateUtc dt:dt="string">2017-05-10T08:01:19Z</DateUtc></StartTime><FrequencyChanges><FrequencyChange><Frequency dt:dt="r8">3312919</Frequency><Timestamp dt:dt="r8">2208212019</Timestamp><Current dt:dt="r…	75.028	2269216	2265716	2269216	2265705	1	right	-2086107620	2017-10-05	10:01:19	08:01:19	female	99023	29423	-1	29348	99831	99050	-1	99023	514539	498474	-1	498461	4				1	1	2	phaseUPFAce	phaseXPface	18	NF106	648957	648657	648957	648643	l	648643	646725	648643	646717	1918
GofDak_1024-768_new	10	3	20	<?xml version="1.0"?>\n<Clock xmlns:dt="urn:schemas-microsoft-com:datatypes"><Description dt:dt="string">E-Prime Primary Realtime Clock</Description><StartTime><Timestamp dt:dt="int">0</Timestamp><DateUtc dt:dt="string">2017-05-10T08:01:19Z</DateUtc></StartTime><FrequencyChanges><FrequencyChange><Frequency dt:dt="r8">3312919</Frequency><Timestamp dt:dt="r8">2208212019</Timestamp><Current dt:dt="r…	75.028	2269216	2265716	2269216	2265705	1	right	-2086107620	2017-10-05	10:01:19	08:01:19	female	99023	29423	-1	29348	99831	99050	-1	99023	514539	498474	-1	498461	4				1	1	2	phaseUPFAce	phaseXPface	19	NF27	652423	652123	652423	652118	d	652118	650430	652118	650413	1688
GofDak_1024-768_new	10	3	20	<?xml version="1.0"?>\n<Clock xmlns:dt="urn:schemas-microsoft-com:datatypes"><Description dt:dt="string">E-Prime Primary Realtime Clock</Description><StartTime><Timestamp dt:dt="int">0</Timestamp><DateUtc dt:dt="string">2017-05-10T08:01:19Z</DateUtc></StartTime><FrequencyChanges><FrequencyChange><Frequency dt:dt="r8">3312919</Frequency><Timestamp dt:dt="r8">2208212019</Timestamp><Current dt:dt="r…	75.028	2269216	2265716	2269216	2265705	1	right	-2086107620	2017-10-05	10:01:19	08:01:19	female	99023	29423	-1	29348	99831	99050	-1	99023	514539	498474	-1	498461	4				1	1	2	phaseUPFAce	phaseXPface	20	NM08	657128	656828	657128	656820	l	656820	655082	656820	655069	1738
GofDak_1024-768_new	10	3	20	<?xml version="1.0"?>\n<Clock xmlns:dt="urn:schemas-microsoft-com:datatypes"><Description dt:dt="string">E-Prime Primary Realtime Clock</Description><StartTime><Timestamp dt:dt="int">0</Timestamp><DateUtc dt:dt="string">2017-05-10T08:01:19Z</DateUtc></StartTime><FrequencyChanges><FrequencyChange><Frequency dt:dt="r8">3312919</Frequency><Timestamp dt:dt="r8">2208212019</Timestamp><Current dt:dt="r…	75.028	2269216	2265716	2269216	2265705	1	right	-2086107620	2017-10-05	10:01:19	08:01:19	female	99023	29423	-1	29348	99831	99050	-1	99023	514539	498474	-1	498461	5				1	2	3	phaseUPFAce	phaseXPface	1	NM101	659980	659680	659980	659670	l	659670	658160	659670	658149	1510
GofDak_1024-768_new	10	3	20	<?xml version="1.0"?>\n<Clock xmlns:dt="urn:schemas-microsoft-com:datatypes"><Description dt:dt="string">E-Prime Primary Realtime Clock</Description><StartTime><Timestamp dt:dt="int">0</Timestamp><DateUtc dt:dt="string">2017-05-10T08:01:19Z</DateUtc></StartTime><FrequencyChanges><FrequencyChange><Frequency dt:dt="r8">3312919</Frequency><Timestamp dt:dt="r8">2208212019</Timestamp><Current dt:dt="r…	75.028	2269216	2265716	2269216	2265705	1	right	-2086107620	2017-10-05	10:01:19	08:01:19	female	99023	29423	-1	29348	99831	99050	-1	99023	514539	498474	-1	498461	5				1	2	3	phaseUPFAce	phaseXPface	2	NM101	663512	663212	663512	663207	d	663207	661266	663207	661260	1941
GofDak_1024-768_new	10	3	20	<?xml version="1.0"?>\n<Clock xmlns:dt="urn:schemas-microsoft-com:datatypes"><Description dt:dt="string">E-Prime Primary Realtime Clock</Description><StartTime><Timestamp dt:dt="int">0</Timestamp><DateUtc dt:dt="string">2017-05-10T08:01:19Z</DateUtc></StartTime><FrequencyChanges><FrequencyChange><Frequency dt:dt="r8">3312919</Frequency><Timestamp dt:dt="r8">2208212019</Timestamp><Current dt:dt="r…	75.028	2269216	2265716	2269216	2265705	1	right	-2086107620	2017-10-05	10:01:19	08:01:19	female	99023	29423	-1	29348	99831	99050	-1	99023	514539	498474	-1	498461	5				1	2	3	phaseUPFAce	phaseXPface	3	NF09	666857	666557	666857	666549	d	666549	664811	666549	664796	1738
GofDak_1024-768_new	10	3	20	<?xml version="1.0"?>\n<Clock xmlns:dt="urn:schemas-microsoft-com:datatypes"><Description dt:dt="string">E-Prime Primary Realtime Clock</Description><StartTime><Timestamp dt:dt="int">0</Timestamp><DateUtc dt:dt="string">2017-05-10T08:01:19Z</DateUtc></StartTime><FrequencyChanges><FrequencyChange><Frequency dt:dt="r8">3312919</Frequency><Timestamp dt:dt="r8">2208212019</Timestamp><Current dt:dt="r…	75.028	2269216	2265716	2269216	2265705	1	right	-2086107620	2017-10-05	10:01:19	08:01:19	female	99023	29423	-1	29348	99831	99050	-1	99023	514539	498474	-1	498461	5				1	2	3	phaseUPFAce	phaseXPface	4	NM04	670562	670262	670562	670253	l	670253	668516	670253	668500	1737
GofDak_1024-768_new	10	3	20	<?xml version="1.0"?>\n<Clock xmlns:dt="urn:schemas-microsoft-com:datatypes"><Description dt:dt="string">E-Prime Primary Realtime Clock</Description><StartTime><Timestamp dt:dt="int">0</Timestamp><DateUtc dt:dt="string">2017-05-10T08:01:19Z</DateUtc></StartTime><FrequencyChanges><FrequencyChange><Frequency dt:dt="r8">3312919</Frequency><Timestamp dt:dt="r8">2208212019</Timestamp><Current dt:dt="r…	75.028	2269216	2265716	2269216	2265705	1	right	-2086107620	2017-10-05	10:01:19	08:01:19	female	99023	29423	-1	29348	99831	99050	-1	99023	514539	498474	-1	498461	5				1	2	3	phaseUPFAce	phaseXPface	5	NM101	674441	674141	674441	674124	l	674124	672275	674124	672260	1849
GofDak_1024-768_new	10	3	20	<?xml version="1.0"?>\n<Clock xmlns:dt="urn:schemas-microsoft-com:datatypes"><Description dt:dt="string">E-Prime Primary Realtime Clock</Description><StartTime><Timestamp dt:dt="int">0</Timestamp><DateUtc dt:dt="string">2017-05-10T08:01:19Z</DateUtc></StartTime><FrequencyChanges><FrequencyChange><Frequency dt:dt="r8">3312919</Frequency><Timestamp dt:dt="r8">2208212019</Timestamp><Current dt:dt="r…	75.028	2269216	2265716	2269216	2265705	1	right	-2086107620	2017-10-05	10:01:19	08:01:19	female	99023	29423	-1	29348	99831	99050	-1	99023	514539	498474	-1	498461	5				1	2	3	phaseUPFAce	phaseXPface	6	NF04	677707	677407	677707	677402	d	677402	675820	677402	675812	1582
GofDak_1024-768_new	10	3	20	<?xml version="1.0"?>\n<Clock xmlns:dt="urn:schemas-microsoft-com:datatypes"><Description dt:dt="string">E-Prime Primary Realtime Clock</Description><StartTime><Timestamp dt:dt="int">0</Timestamp><DateUtc dt:dt="string">2017-05-10T08:01:19Z</DateUtc></StartTime><FrequencyChanges><FrequencyChange><Frequency dt:dt="r8">3312919</Frequency><Timestamp dt:dt="r8">2208212019</Timestamp><Current dt:dt="r…	75.028	2269216	2265716	2269216	2265705	1	right	-2086107620	2017-10-05	10:01:19	08:01:19	female	99023	29423	-1	29348	99831	99050	-1	99023	514539	498474	-1	498461	5				1	2	3	phaseUPFAce	phaseXPface	7	NM10	681278	680978	681278	680967	l	680967	679126	680967	679108	1841
GofDak_1024-768_new	10	3	20	<?xml version="1.0"?>\n<Clock xmlns:dt="urn:schemas-microsoft-com:datatypes"><Description dt:dt="string">E-Prime Primary Realtime Clock</Description><StartTime><Timestamp dt:dt="int">0</Timestamp><DateUtc dt:dt="string">2017-05-10T08:01:19Z</DateUtc></StartTime><FrequencyChanges><FrequencyChange><Frequency dt:dt="r8">3312919</Frequency><Timestamp dt:dt="r8">2208212019</Timestamp><Current dt:dt="r…	75.028	2269216	2265716	2269216	2265705	1	right	-2086107620	2017-10-05	10:01:19	08:01:19	female	99023	29423	-1	29348	99831	99050	-1	99023	514539	498474	-1	498461	5				1	2	3	phaseUPFAce	phaseXPface	8	NF109	684944	684644	684944	684637	l	684637	682778	684637	682763	1859
GofDak_1024-768_new	10	3	20	<?xml version="1.0"?>\n<Clock xmlns:dt="urn:schemas-microsoft-com:datatypes"><Description dt:dt="string">E-Prime Primary Realtime Clock</Description><StartTime><Timestamp dt:dt="int">0</Timestamp><DateUtc dt:dt="string">2017-05-10T08:01:19Z</DateUtc></StartTime><FrequencyChanges><FrequencyChange><Frequency dt:dt="r8">3312919</Frequency><Timestamp dt:dt="r8">2208212019</Timestamp><Current dt:dt="r…	75.028	2269216	2265716	2269216	2265705	1	right	-2086107620	2017-10-05	10:01:19	08:01:19	female	99023	29423	-1	29348	99831	99050	-1	99023	514539	498474	-1	498461	5				1	2	3	phaseUPFAce	phaseXPface	9	NM13	688116	687816	688116	687801	l	687801	686057	687801	686043	1744
GofDak_1024-768_new	10	3	20	<?xml version="1.0"?>\n<Clock xmlns:dt="urn:schemas-microsoft-com:datatypes"><Description dt:dt="string">E-Prime Primary Realtime Clock</Description><StartTime><Timestamp dt:dt="int">0</Timestamp><DateUtc dt:dt="string">2017-05-10T08:01:19Z</DateUtc></StartTime><FrequencyChanges><FrequencyChange><Frequency dt:dt="r8">3312919</Frequency><Timestamp dt:dt="r8">2208212019</Timestamp><Current dt:dt="r…	75.028	2269216	2265716	2269216	2265705	1	right	-2086107620	2017-10-05	10:01:19	08:01:19	female	99023	29423	-1	29348	99831	99050	-1	99023	514539	498474	-1	498461	5				1	2	3	phaseUPFAce	phaseXPface	10	NM05	691448	691148	691448	691142	d	691142	689589	691142	689571	1553
GofDak_1024-768_new	10	3	20	<?xml version="1.0"?>\n<Clock xmlns:dt="urn:schemas-microsoft-com:datatypes"><Description dt:dt="string">E-Prime Primary Realtime Clock</Description><StartTime><Timestamp dt:dt="int">0</Timestamp><DateUtc dt:dt="string">2017-05-10T08:01:19Z</DateUtc></StartTime><FrequencyChanges><FrequencyChange><Frequency dt:dt="r8">3312919</Frequency><Timestamp dt:dt="r8">2208212019</Timestamp><Current dt:dt="r…	75.028	2269216	2265716	2269216	2265705	1	right	-2086107620	2017-10-05	10:01:19	08:01:19	female	99023	29423	-1	29348	99831	99050	-1	99023	514539	498474	-1	498461	5				1	2	3	phaseUPFAce	phaseXPface	11	NM08	696313	696013	696313	696010	l	696010	694107	696010	694091	1903
GofDak_1024-768_new	10	3	20	<?xml version="1.0"?>\n<Clock xmlns:dt="urn:schemas-microsoft-com:datatypes"><Description dt:dt="string">E-Prime Primary Realtime Clock</Description><StartTime><Timestamp dt:dt="int">0</Timestamp><DateUtc dt:dt="string">2017-05-10T08:01:19Z</DateUtc></StartTime><FrequencyChanges><FrequencyChange><Frequency dt:dt="r8">3312919</Frequency><Timestamp dt:dt="r8">2208212019</Timestamp><Current dt:dt="r…	75.028	2269216	2265716	2269216	2265705	1	right	-2086107620	2017-10-05	10:01:19	08:01:19	female	99023	29423	-1	29348	99831	99050	-1	99023	514539	498474	-1	498461	5				1	2	3	phaseUPFAce	phaseXPface	12	NF109	699685	699385	699685	699373	d	699373	697732	699373	697715	1641
GofDak_1024-768_new	10	3	20	<?xml version="1.0"?>\n<Clock xmlns:dt="urn:schemas-microsoft-com:datatypes"><Description dt:dt="string">E-Prime Primary Realtime Clock</Description><StartTime><Timestamp dt:dt="int">0</Timestamp><DateUtc dt:dt="string">2017-05-10T08:01:19Z</DateUtc></StartTime><FrequencyChanges><FrequencyChange><Frequency dt:dt="r8">3312919</Frequency><Timestamp dt:dt="r8">2208212019</Timestamp><Current dt:dt="r…	75.028	2269216	2265716	2269216	2265705	1	right	-2086107620	2017-10-05	10:01:19	08:01:19	female	99023	29423	-1	29348	99831	99050	-1	99023	514539	498474	-1	498461	5				1	2	3	phaseUPFAce	phaseXPface	13	NF109	703737	703437	703737	703428	d	703428	701691	703428	701683	1737
GofDak_1024-768_new	10	3	20	<?xml version="1.0"?>\n<Clock xmlns:dt="urn:schemas-microsoft-com:datatypes"><Description dt:dt="string">E-Prime Primary Realtime Clock</Description><StartTime><Timestamp dt:dt="int">0</Timestamp><DateUtc dt:dt="string">2017-05-10T08:01:19Z</DateUtc></StartTime><FrequencyChanges><FrequencyChange><Frequency dt:dt="r8">3312919</Frequency><Timestamp dt:dt="r8">2208212019</Timestamp><Current dt:dt="r…	75.028	2269216	2265716	2269216	2265705	1	right	-2086107620	2017-10-05	10:01:19	08:01:19	female	99023	29423	-1	29348	99831	99050	-1	99023	514539	498474	-1	498461	5				1	2	3	phaseUPFAce	phaseXPface	14	NM08	707069	706769	707069	706761	d	706761	705196	706761	705178	1565
GofDak_1024-768_new	10	3	20	<?xml version="1.0"?>\n<Clock xmlns:dt="urn:schemas-microsoft-com:datatypes"><Description dt:dt="string">E-Prime Primary Realtime Clock</Description><StartTime><Timestamp dt:dt="int">0</Timestamp><DateUtc dt:dt="string">2017-05-10T08:01:19Z</DateUtc></StartTime><FrequencyChanges><FrequencyChange><Frequency dt:dt="r8">3312919</Frequency><Timestamp dt:dt="r8">2208212019</Timestamp><Current dt:dt="r…	75.028	2269216	2265716	2269216	2265705	1	right	-2086107620	2017-10-05	10:01:19	08:01:19	female	99023	29423	-1	29348	99831	99050	-1	99023	514539	498474	-1	498461	5				1	2	3	phaseUPFAce	phaseXPface	15	NF09	711001	710701	711001	710684	d	710684	709088	710684	709074	1596
GofDak_1024-768_new	10	3	20	<?xml version="1.0"?>\n<Clock xmlns:dt="urn:schemas-microsoft-com:datatypes"><Description dt:dt="string">E-Prime Primary Realtime Clock</Description><StartTime><Timestamp dt:dt="int">0</Timestamp><DateUtc dt:dt="string">2017-05-10T08:01:19Z</DateUtc></StartTime><FrequencyChanges><FrequencyChange><Frequency dt:dt="r8">3312919</Frequency><Timestamp dt:dt="r8">2208212019</Timestamp><Current dt:dt="r…	75.028	2269216	2265716	2269216	2265705	1	right	-2086107620	2017-10-05	10:01:19	08:01:19	female	99023	29423	-1	29348	99831	99050	-1	99023	514539	498474	-1	498461	5				1	2	3	phaseUPFAce	phaseXPface	16	NF11	714093	713793	714093	713779	l	713779	712007	713779	711986	1772
GofDak_1024-768_new	10	3	20	<?xml version="1.0"?>\n<Clock xmlns:dt="urn:schemas-microsoft-com:datatypes"><Description dt:dt="string">E-Prime Primary Realtime Clock</Description><StartTime><Timestamp dt:dt="int">0</Timestamp><DateUtc dt:dt="string">2017-05-10T08:01:19Z</DateUtc></StartTime><FrequencyChanges><FrequencyChange><Frequency dt:dt="r8">3312919</Frequency><Timestamp dt:dt="r8">2208212019</Timestamp><Current dt:dt="r…	75.028	2269216	2265716	2269216	2265705	1	right	-2086107620	2017-10-05	10:01:19	08:01:19	female	99023	29423	-1	29348	99831	99050	-1	99023	514539	498474	-1	498461	5				1	2	3	phaseUPFAce	phaseXPface	17	NM10	717292	716992	717292	716953	l	716953	715152	716953	715146	1801
GofDak_1024-768_new	10	3	20	<?xml version="1.0"?>\n<Clock xmlns:dt="urn:schemas-microsoft-com:datatypes"><Description dt:dt="string">E-Prime Primary Realtime Clock</Description><StartTime><Timestamp dt:dt="int">0</Timestamp><DateUtc dt:dt="string">2017-05-10T08:01:19Z</DateUtc></StartTime><FrequencyChanges><FrequencyChange><Frequency dt:dt="r8">3312919</Frequency><Timestamp dt:dt="r8">2208212019</Timestamp><Current dt:dt="r…	75.028	2269216	2265716	2269216	2265705	1	right	-2086107620	2017-10-05	10:01:19	08:01:19	female	99023	29423	-1	29348	99831	99050	-1	99023	514539	498474	-1	498461	5				1	2	3	phaseUPFAce	phaseXPface	18	NF109	722503	722203	722503	722201	d	722201	720657	722201	720650	1544
GofDak_1024-768_new	10	3	20	<?xml version="1.0"?>\n<Clock xmlns:dt="urn:schemas-microsoft-com:datatypes"><Description dt:dt="string">E-Prime Primary Realtime Clock</Description><StartTime><Timestamp dt:dt="int">0</Timestamp><DateUtc dt:dt="string">2017-05-10T08:01:19Z</DateUtc></StartTime><FrequencyChanges><FrequencyChange><Frequency dt:dt="r8">3312919</Frequency><Timestamp dt:dt="r8">2208212019</Timestamp><Current dt:dt="r…	75.028	2269216	2265716	2269216	2265705	1	right	-2086107620	2017-10-05	10:01:19	08:01:19	female	99023	29423	-1	29348	99831	99050	-1	99023	514539	498474	-1	498461	5				1	2	3	phaseUPFAce	phaseXPface	19	NF04	725608	725308	725608	725294	l	725294	723456	725294	723442	1838
GofDak_1024-768_new	10	3	20	<?xml version="1.0"?>\n<Clock xmlns:dt="urn:schemas-microsoft-com:datatypes"><Description dt:dt="string">E-Prime Primary Realtime Clock</Description><StartTime><Timestamp dt:dt="int">0</Timestamp><DateUtc dt:dt="string">2017-05-10T08:01:19Z</DateUtc></StartTime><FrequencyChanges><FrequencyChange><Frequency dt:dt="r8">3312919</Frequency><Timestamp dt:dt="r8">2208212019</Timestamp><Current dt:dt="r…	75.028	2269216	2265716	2269216	2265705	1	right	-2086107620	2017-10-05	10:01:19	08:01:19	female	99023	29423	-1	29348	99831	99050	-1	99023	514539	498474	-1	498461	5				1	2	3	phaseUPFAce	phaseXPface	20	NM13	728741	728441	728741	728438	d	728438	726908	728438	726889	1530
GofDak_1024-768_new	10	3	20	<?xml version="1.0"?>\n<Clock xmlns:dt="urn:schemas-microsoft-com:datatypes"><Description dt:dt="string">E-Prime Primary Realtime Clock</Description><StartTime><Timestamp dt:dt="int">0</Timestamp><DateUtc dt:dt="string">2017-05-10T08:01:19Z</DateUtc></StartTime><FrequencyChanges><FrequencyChange><Frequency dt:dt="r8">3312919</Frequency><Timestamp dt:dt="r8">2208212019</Timestamp><Current dt:dt="r…	75.028	2269216	2265716	2269216	2265705	1	right	-2086107620	2017-10-05	10:01:19	08:01:19	female	99023	29423	-1	29348	99831	99050	-1	99023	514539	498474	-1	498461	6				2	2	4	phaseINVFAce	phaseXPface	1	NF27	744628	744328	744628	744317	l	744317	742395	744317	742382	1922
GofDak_1024-768_new	10	3	20	<?xml version="1.0"?>\n<Clock xmlns:dt="urn:schemas-microsoft-com:datatypes"><Description dt:dt="string">E-Prime Primary Realtime Clock</Description><StartTime><Timestamp dt:dt="int">0</Timestamp><DateUtc dt:dt="string">2017-05-10T08:01:19Z</DateUtc></StartTime><FrequencyChanges><FrequencyChange><Frequency dt:dt="r8">3312919</Frequency><Timestamp dt:dt="r8">2208212019</Timestamp><Current dt:dt="r…	75.028	2269216	2265716	2269216	2265705	1	right	-2086107620	2017-10-05	10:01:19	08:01:19	female	99023	29423	-1	29348	99831	99050	-1	99023	514539	498474	-1	498461	6				2	2	4	phaseINVFAce	phaseXPface	2	NM09	750093	749793	750093	749780	d	749780	748167	749780	748154	1613
GofDak_1024-768_new	10	3	20	<?xml version="1.0"?>\n<Clock xmlns:dt="urn:schemas-microsoft-com:datatypes"><Description dt:dt="string">E-Prime Primary Realtime Clock</Description><StartTime><Timestamp dt:dt="int">0</Timestamp><DateUtc dt:dt="string">2017-05-10T08:01:19Z</DateUtc></StartTime><FrequencyChanges><FrequencyChange><Frequency dt:dt="r8">3312919</Frequency><Timestamp dt:dt="r8">2208212019</Timestamp><Current dt:dt="r…	75.028	2269216	2265716	2269216	2265705	1	right	-2086107620	2017-10-05	10:01:19	08:01:19	female	99023	29423	-1	29348	99831	99050	-1	99023	514539	498474	-1	498461	6				2	2	4	phaseINVFAce	phaseXPface	3	NF09	755224	754924	755224	754918	d	754918	753071	754918	753056	1847
GofDak_1024-768_new	10	3	20	<?xml version="1.0"?>\n<Clock xmlns:dt="urn:schemas-microsoft-com:datatypes"><Description dt:dt="string">E-Prime Primary Realtime Clock</Description><StartTime><Timestamp dt:dt="int">0</Timestamp><DateUtc dt:dt="string">2017-05-10T08:01:19Z</DateUtc></StartTime><FrequencyChanges><FrequencyChange><Frequency dt:dt="r8">3312919</Frequency><Timestamp dt:dt="r8">2208212019</Timestamp><Current dt:dt="r…	75.028	2269216	2265716	2269216	2265705	1	right	-2086107620	2017-10-05	10:01:19	08:01:19	female	99023	29423	-1	29348	99831	99050	-1	99023	514539	498474	-1	498461	6				2	2	4	phaseINVFAce	phaseXPface	4	NF01	758316	758016	758316	758008	d	758008	756297	758008	756288	1711
GofDak_1024-768_new	10	3	20	<?xml version="1.0"?>\n<Clock xmlns:dt="urn:schemas-microsoft-com:datatypes"><Description dt:dt="string">E-Prime Primary Realtime Clock</Description><StartTime><Timestamp dt:dt="int">0</Timestamp><DateUtc dt:dt="string">2017-05-10T08:01:19Z</DateUtc></StartTime><FrequencyChanges><FrequencyChange><Frequency dt:dt="r8">3312919</Frequency><Timestamp dt:dt="r8">2208212019</Timestamp><Current dt:dt="r…	75.028	2269216	2265716	2269216	2265705	1	right	-2086107620	2017-10-05	10:01:19	08:01:19	female	99023	29423	-1	29348	99831	99050	-1	99023	514539	498474	-1	498461	6				2	2	4	phaseINVFAce	phaseXPface	5	NF109	761448	761148	761448	761144	d	761144	759402	761144	759384	1742
GofDak_1024-768_new	10	3	20	<?xml version="1.0"?>\n<Clock xmlns:dt="urn:schemas-microsoft-com:datatypes"><Description dt:dt="string">E-Prime Primary Realtime Clock</Description><StartTime><Timestamp dt:dt="int">0</Timestamp><DateUtc dt:dt="string">2017-05-10T08:01:19Z</DateUtc></StartTime><FrequencyChanges><FrequencyChange><Frequency dt:dt="r8">3312919</Frequency><Timestamp dt:dt="r8">2208212019</Timestamp><Current dt:dt="r…	75.028	2269216	2265716	2269216	2265705	1	right	-2086107620	2017-10-05	10:01:19	08:01:19	female	99023	29423	-1	29348	99831	99050	-1	99023	514539	498474	-1	498461	6				2	2	4	phaseINVFAce	phaseXPface	6	NM21	764754	764454	764754	764447	l	764447	762881	764447	762872	1566
GofDak_1024-768_new	10	3	20	<?xml version="1.0"?>\n<Clock xmlns:dt="urn:schemas-microsoft-com:datatypes"><Description dt:dt="string">E-Prime Primary Realtime Clock</Description><StartTime><Timestamp dt:dt="int">0</Timestamp><DateUtc dt:dt="string">2017-05-10T08:01:19Z</DateUtc></StartTime><FrequencyChanges><FrequencyChange><Frequency dt:dt="r8">3312919</Frequency><Timestamp dt:dt="r8">2208212019</Timestamp><Current dt:dt="r…	75.028	2269216	2265716	2269216	2265705	1	right	-2086107620	2017-10-05	10:01:19	08:01:19	female	99023	29423	-1	29348	99831	99050	-1	99023	514539	498474	-1	498461	6				2	2	4	phaseINVFAce	phaseXPface	7	NM02	768792	768492	768792	768475	l	768475	766800	768475	766783	1675
GofDak_1024-768_new	10	3	20	<?xml version="1.0"?>\n<Clock xmlns:dt="urn:schemas-microsoft-com:datatypes"><Description dt:dt="string">E-Prime Primary Realtime Clock</Description><StartTime><Timestamp dt:dt="int">0</Timestamp><DateUtc dt:dt="string">2017-05-10T08:01:19Z</DateUtc></StartTime><FrequencyChanges><FrequencyChange><Frequency dt:dt="r8">3312919</Frequency><Timestamp dt:dt="r8">2208212019</Timestamp><Current dt:dt="r…	75.028	2269216	2265716	2269216	2265705	1	right	-2086107620	2017-10-05	10:01:19	08:01:19	female	99023	29423	-1	29348	99831	99050	-1	99023	514539	498474	-1	498461	6				2	2	4	phaseINVFAce	phaseXPface	8	NM09	773084	772784	773084	772768	l	772768	771211	772768	771199	1557
GofDak_1024-768_new	10	3	20	<?xml version="1.0"?>\n<Clock xmlns:dt="urn:schemas-microsoft-com:datatypes"><Description dt:dt="string">E-Prime Primary Realtime Clock</Description><StartTime><Timestamp dt:dt="int">0</Timestamp><DateUtc dt:dt="string">2017-05-10T08:01:19Z</DateUtc></StartTime><FrequencyChanges><FrequencyChange><Frequency dt:dt="r8">3312919</Frequency><Timestamp dt:dt="r8">2208212019</Timestamp><Current dt:dt="r…	75.028	2269216	2265716	2269216	2265705	1	right	-2086107620	2017-10-05	10:01:19	08:01:19	female	99023	29423	-1	29348	99831	99050	-1	99023	514539	498474	-1	498461	6				2	2	4	phaseINVFAce	phaseXPface	9	NM04	776296	775996	776296	775985	l	775985	774157	775985	774143	1828
GofDak_1024-768_new	10	3	20	<?xml version="1.0"?>\n<Clock xmlns:dt="urn:schemas-microsoft-com:datatypes"><Description dt:dt="string">E-Prime Primary Realtime Clock</Description><StartTime><Timestamp dt:dt="int">0</Timestamp><DateUtc dt:dt="string">2017-05-10T08:01:19Z</DateUtc></StartTime><FrequencyChanges><FrequencyChange><Frequency dt:dt="r8">3312919</Frequency><Timestamp dt:dt="r8">2208212019</Timestamp><Current dt:dt="r…	75.028	2269216	2265716	2269216	2265705	1	right	-2086107620	2017-10-05	10:01:19	08:01:19	female	99023	29423	-1	29348	99831	99050	-1	99023	514539	498474	-1	498461	6				2	2	4	phaseINVFAce	phaseXPface	10	NM09	779255	778955	779255	778943	d	778943	777276	778943	777263	1667
GofDak_1024-768_new	10	3	20	<?xml version="1.0"?>\n<Clock xmlns:dt="urn:schemas-microsoft-com:datatypes"><Description dt:dt="string">E-Prime Primary Realtime Clock</Description><StartTime><Timestamp dt:dt="int">0</Timestamp><DateUtc dt:dt="string">2017-05-10T08:01:19Z</DateUtc></StartTime><FrequencyChanges><FrequencyChange><Frequency dt:dt="r8">3312919</Frequency><Timestamp dt:dt="r8">2208212019</Timestamp><Current dt:dt="r…	75.028	2269216	2265716	2269216	2265705	1	right	-2086107620	2017-10-05	10:01:19	08:01:19	female	99023	29423	-1	29348	99831	99050	-1	99023	514539	498474	-1	498461	6				2	2	4	phaseINVFAce	phaseXPface	11	NF106	782787	782487	782787	782466	d	782466	780928	782466	780911	1538
GofDak_1024-768_new	10	3	20	<?xml version="1.0"?>\n<Clock xmlns:dt="urn:schemas-microsoft-com:datatypes"><Description dt:dt="string">E-Prime Primary Realtime Clock</Description><StartTime><Timestamp dt:dt="int">0</Timestamp><DateUtc dt:dt="string">2017-05-10T08:01:19Z</DateUtc></StartTime><FrequencyChanges><FrequencyChange><Frequency dt:dt="r8">3312919</Frequency><Timestamp dt:dt="r8">2208212019</Timestamp><Current dt:dt="r…	75.028	2269216	2265716	2269216	2265705	1	right	-2086107620	2017-10-05	10:01:19	08:01:19	female	99023	29423	-1	29348	99831	99050	-1	99023	514539	498474	-1	498461	6				2	2	4	phaseINVFAce	phaseXPface	12	NM13	786226	785926	786226	785914	l	785914	784353	785914	784335	1561
GofDak_1024-768_new	10	3	20	<?xml version="1.0"?>\n<Clock xmlns:dt="urn:schemas-microsoft-com:datatypes"><Description dt:dt="string">E-Prime Primary Realtime Clock</Description><StartTime><Timestamp dt:dt="int">0</Timestamp><DateUtc dt:dt="string">2017-05-10T08:01:19Z</DateUtc></StartTime><FrequencyChanges><FrequencyChange><Frequency dt:dt="r8">3312919</Frequency><Timestamp dt:dt="r8">2208212019</Timestamp><Current dt:dt="r…	75.028	2269216	2265716	2269216	2265705	1	right	-2086107620	2017-10-05	10:01:19	08:01:19	female	99023	29423	-1	29348	99831	99050	-1	99023	514539	498474	-1	498461	6				2	2	4	phaseINVFAce	phaseXPface	13	NF105	790118	789818	790118	789791	d	789791	787978	789791	787958	1813
GofDak_1024-768_new	10	3	20	<?xml version="1.0"?>\n<Clock xmlns:dt="urn:schemas-microsoft-com:datatypes"><Description dt:dt="string">E-Prime Primary Realtime Clock</Description><StartTime><Timestamp dt:dt="int">0</Timestamp><DateUtc dt:dt="string">2017-05-10T08:01:19Z</DateUtc></StartTime><FrequencyChanges><FrequencyChange><Frequency dt:dt="r8">3312919</Frequency><Timestamp dt:dt="r8">2208212019</Timestamp><Current dt:dt="r…	75.028	2269216	2265716	2269216	2265705	1	right	-2086107620	2017-10-05	10:01:19	08:01:19	female	99023	29423	-1	29348	99831	99050	-1	99023	514539	498474	-1	498461	6				2	2	4	phaseINVFAce	phaseXPface	14	NM04	794223	793923	794223	793912	l	793912	791950	793912	791934	1962
GofDak_1024-768_new	10	3	20	<?xml version="1.0"?>\n<Clock xmlns:dt="urn:schemas-microsoft-com:datatypes"><Description dt:dt="string">E-Prime Primary Realtime Clock</Description><StartTime><Timestamp dt:dt="int">0</Timestamp><DateUtc dt:dt="string">2017-05-10T08:01:19Z</DateUtc></StartTime><FrequencyChanges><FrequencyChange><Frequency dt:dt="r8">3312919</Frequency><Timestamp dt:dt="r8">2208212019</Timestamp><Current dt:dt="r…	75.028	2269216	2265716	2269216	2265705	1	right	-2086107620	2017-10-05	10:01:19	08:01:19	female	99023	29423	-1	29348	99831	99050	-1	99023	514539	498474	-1	498461	6				2	2	4	phaseINVFAce	phaseXPface	15	NM08	798354	798054	798354	798047	d	798047	796388	798047	796382	1659
GofDak_1024-768_new	10	3	20	<?xml version="1.0"?>\n<Clock xmlns:dt="urn:schemas-microsoft-com:datatypes"><Description dt:dt="string">E-Prime Primary Realtime Clock</Description><StartTime><Timestamp dt:dt="int">0</Timestamp><DateUtc dt:dt="string">2017-05-10T08:01:19Z</DateUtc></StartTime><FrequencyChanges><FrequencyChange><Frequency dt:dt="r8">3312919</Frequency><Timestamp dt:dt="r8">2208212019</Timestamp><Current dt:dt="r…	75.028	2269216	2265716	2269216	2265705	1	right	-2086107620	2017-10-05	10:01:19	08:01:19	female	99023	29423	-1	29348	99831	99050	-1	99023	514539	498474	-1	498461	6				2	2	4	phaseINVFAce	phaseXPface	16	NM101	801713	801413	801713	801401	d	801401	799734	801401	799726	1667
GofDak_1024-768_new	10	3	20	<?xml version="1.0"?>\n<Clock xmlns:dt="urn:schemas-microsoft-com:datatypes"><Description dt:dt="string">E-Prime Primary Realtime Clock</Description><StartTime><Timestamp dt:dt="int">0</Timestamp><DateUtc dt:dt="string">2017-05-10T08:01:19Z</DateUtc></StartTime><FrequencyChanges><FrequencyChange><Frequency dt:dt="r8">3312919</Frequency><Timestamp dt:dt="r8">2208212019</Timestamp><Current dt:dt="r…	75.028	2269216	2265716	2269216	2265705	1	right	-2086107620	2017-10-05	10:01:19	08:01:19	female	99023	29423	-1	29348	99831	99050	-1	99023	514539	498474	-1	498461	6				2	2	4	phaseINVFAce	phaseXPface	17	NM05	805085	804785	805085	804696	l	804696	803159	804696	803142	1537
GofDak_1024-768_new	10	3	20	<?xml version="1.0"?>\n<Clock xmlns:dt="urn:schemas-microsoft-com:datatypes"><Description dt:dt="string">E-Prime Primary Realtime Clock</Description><StartTime><Timestamp dt:dt="int">0</Timestamp><DateUtc dt:dt="string">2017-05-10T08:01:19Z</DateUtc></StartTime><FrequencyChanges><FrequencyChange><Frequency dt:dt="r8">3312919</Frequency><Timestamp dt:dt="r8">2208212019</Timestamp><Current dt:dt="r…	75.028	2269216	2265716	2269216	2265705	1	right	-2086107620	2017-10-05	10:01:19	08:01:19	female	99023	29423	-1	29348	99831	99050	-1	99023	514539	498474	-1	498461	6				2	2	4	phaseINVFAce	phaseXPface	18	NM02	808471	808171	808471	808134	l	808134	806278	808134	806262	1856
GofDak_1024-768_new	10	3	20	<?xml version="1.0"?>\n<Clock xmlns:dt="urn:schemas-microsoft-com:datatypes"><Description dt:dt="string">E-Prime Primary Realtime Clock</Description><StartTime><Timestamp dt:dt="int">0</Timestamp><DateUtc dt:dt="string">2017-05-10T08:01:19Z</DateUtc></StartTime><FrequencyChanges><FrequencyChange><Frequency dt:dt="r8">3312919</Frequency><Timestamp dt:dt="r8">2208212019</Timestamp><Current dt:dt="r…	75.028	2269216	2265716	2269216	2265705	1	right	-2086107620	2017-10-05	10:01:19	08:01:19	female	99023	29423	-1	29348	99831	99050	-1	99023	514539	498474	-1	498461	6				2	2	4	phaseINVFAce	phaseXPface	19	NF04	811829	811529	811829	811517	l	811517	809823	811517	809805	1694
GofDak_1024-768_new	10	3	20	<?xml version="1.0"?>\n<Clock xmlns:dt="urn:schemas-microsoft-com:datatypes"><Description dt:dt="string">E-Prime Primary Realtime Clock</Description><StartTime><Timestamp dt:dt="int">0</Timestamp><DateUtc dt:dt="string">2017-05-10T08:01:19Z</DateUtc></StartTime><FrequencyChanges><FrequencyChange><Frequency dt:dt="r8">3312919</Frequency><Timestamp dt:dt="r8">2208212019</Timestamp><Current dt:dt="r…	75.028	2269216	2265716	2269216	2265705	1	right	-2086107620	2017-10-05	10:01:19	08:01:19	female	99023	29423	-1	29348	99831	99050	-1	99023	514539	498474	-1	498461	6				2	2	4	phaseINVFAce	phaseXPface	20	NF27	814962	814662	814962	814654	d	814654	812849	814654	812837	1805
GofDak_1024-768_new	10	3	20	<?xml version="1.0"?>\n<Clock xmlns:dt="urn:schemas-microsoft-com:datatypes"><Description dt:dt="string">E-Prime Primary Realtime Clock</Description><StartTime><Timestamp dt:dt="int">0</Timestamp><DateUtc dt:dt="string">2017-05-10T08:01:19Z</DateUtc></StartTime><FrequencyChanges><FrequencyChange><Frequency dt:dt="r8">3312919</Frequency><Timestamp dt:dt="r8">2208212019</Timestamp><Current dt:dt="r…	75.028	2269216	2265716	2269216	2265705	1	right	-2086107620	2017-10-05	10:01:19	08:01:19	female	99023	29423	-1	29348	99831	99050	-1	99023	514539	498474	-1	498461	7				2	3	5	phaseINVFAce	phaseXPface	1	NM13	817960	817660	817960	817648	d	817648	815874	817648	815861	1774
GofDak_1024-768_new	10	3	20	<?xml version="1.0"?>\n<Clock xmlns:dt="urn:schemas-microsoft-com:datatypes"><Description dt:dt="string">E-Prime Primary Realtime Clock</Description><StartTime><Timestamp dt:dt="int">0</Timestamp><DateUtc dt:dt="string">2017-05-10T08:01:19Z</DateUtc></StartTime><FrequencyChanges><FrequencyChange><Frequency dt:dt="r8">3312919</Frequency><Timestamp dt:dt="r8">2208212019</Timestamp><Current dt:dt="r…	75.028	2269216	2265716	2269216	2265705	1	right	-2086107620	2017-10-05	10:01:19	08:01:19	female	99023	29423	-1	29348	99831	99050	-1	99023	514539	498474	-1	498461	7				2	3	5	phaseINVFAce	phaseXPface	2	NF06	821506	821206	821506	821169	l	821169	819580	821169	819565	1589
GofDak_1024-768_new	10	3	20	<?xml version="1.0"?>\n<Clock xmlns:dt="urn:schemas-microsoft-com:datatypes"><Description dt:dt="string">E-Prime Primary Realtime Clock</Description><StartTime><Timestamp dt:dt="int">0</Timestamp><DateUtc dt:dt="string">2017-05-10T08:01:19Z</DateUtc></StartTime><FrequencyChanges><FrequencyChange><Frequency dt:dt="r8">3312919</Frequency><Timestamp dt:dt="r8">2208212019</Timestamp><Current dt:dt="r…	75.028	2269216	2265716	2269216	2265705	1	right	-2086107620	2017-10-05	10:01:19	08:01:19	female	99023	29423	-1	29348	99831	99050	-1	99023	514539	498474	-1	498461	7				2	3	5	phaseINVFAce	phaseXPface	3	NF27	824531	824231	824531	824216	d	824216	822592	824216	822573	1624
GofDak_1024-768_new	10	3	20	<?xml version="1.0"?>\n<Clock xmlns:dt="urn:schemas-microsoft-com:datatypes"><Description dt:dt="string">E-Prime Primary Realtime Clock</Description><StartTime><Timestamp dt:dt="int">0</Timestamp><DateUtc dt:dt="string">2017-05-10T08:01:19Z</DateUtc></StartTime><FrequencyChanges><FrequencyChange><Frequency dt:dt="r8">3312919</Frequency><Timestamp dt:dt="r8">2208212019</Timestamp><Current dt:dt="r…	75.028	2269216	2265716	2269216	2265705	1	right	-2086107620	2017-10-05	10:01:19	08:01:19	female	99023	29423	-1	29348	99831	99050	-1	99023	514539	498474	-1	498461	7				2	3	5	phaseINVFAce	phaseXPface	4	NF105	827917	827617	827917	827600	l	827600	825764	827600	825749	1836
GofDak_1024-768_new	10	3	20	<?xml version="1.0"?>\n<Clock xmlns:dt="urn:schemas-microsoft-com:datatypes"><Description dt:dt="string">E-Prime Primary Realtime Clock</Description><StartTime><Timestamp dt:dt="int">0</Timestamp><DateUtc dt:dt="string">2017-05-10T08:01:19Z</DateUtc></StartTime><FrequencyChanges><FrequencyChange><Frequency dt:dt="r8">3312919</Frequency><Timestamp dt:dt="r8">2208212019</Timestamp><Current dt:dt="r…	75.028	2269216	2265716	2269216	2265705	1	right	-2086107620	2017-10-05	10:01:19	08:01:19	female	99023	29423	-1	29348	99831	99050	-1	99023	514539	498474	-1	498461	7				2	3	5	phaseINVFAce	phaseXPface	5	NM101	831089	830789	831089	830778	l	830778	829243	830778	829229	1535
GofDak_1024-768_new	10	3	20	<?xml version="1.0"?>\n<Clock xmlns:dt="urn:schemas-microsoft-com:datatypes"><Description dt:dt="string">E-Prime Primary Realtime Clock</Description><StartTime><Timestamp dt:dt="int">0</Timestamp><DateUtc dt:dt="string">2017-05-10T08:01:19Z</DateUtc></StartTime><FrequencyChanges><FrequencyChange><Frequency dt:dt="r8">3312919</Frequency><Timestamp dt:dt="r8">2208212019</Timestamp><Current dt:dt="r…	75.028	2269216	2265716	2269216	2265705	1	right	-2086107620	2017-10-05	10:01:19	08:01:19	female	99023	29423	-1	29348	99831	99050	-1	99023	514539	498474	-1	498461	7				2	3	5	phaseINVFAce	phaseXPface	6	NM101	834261	833961	834261	833952	d	833952	832388	833952	832372	1564
GofDak_1024-768_new	10	3	20	<?xml version="1.0"?>\n<Clock xmlns:dt="urn:schemas-microsoft-com:datatypes"><Description dt:dt="string">E-Prime Primary Realtime Clock</Description><StartTime><Timestamp dt:dt="int">0</Timestamp><DateUtc dt:dt="string">2017-05-10T08:01:19Z</DateUtc></StartTime><FrequencyChanges><FrequencyChange><Frequency dt:dt="r8">3312919</Frequency><Timestamp dt:dt="r8">2208212019</Timestamp><Current dt:dt="r…	75.028	2269216	2265716	2269216	2265705	1	right	-2086107620	2017-10-05	10:01:19	08:01:19	female	99023	29423	-1	29348	99831	99050	-1	99023	514539	498474	-1	498461	7				2	3	5	phaseINVFAce	phaseXPface	7	NM101	837566	837266	837566	837258	l	837258	835614	837258	835596	1644
GofDak_1024-768_new	10	3	20	<?xml version="1.0"?>\n<Clock xmlns:dt="urn:schemas-microsoft-com:datatypes"><Description dt:dt="string">E-Prime Primary Realtime Clock</Description><StartTime><Timestamp dt:dt="int">0</Timestamp><DateUtc dt:dt="string">2017-05-10T08:01:19Z</DateUtc></StartTime><FrequencyChanges><FrequencyChange><Frequency dt:dt="r8">3312919</Frequency><Timestamp dt:dt="r8">2208212019</Timestamp><Current dt:dt="r…	75.028	2269216	2265716	2269216	2265705	1	right	-2086107620	2017-10-05	10:01:19	08:01:19	female	99023	29423	-1	29348	99831	99050	-1	99023	514539	498474	-1	498461	7				2	3	5	phaseINVFAce	phaseXPface	8	NM09	841685	841385	841685	841375	d	841375	839439	841375	839420	1936
GofDak_1024-768_new	10	3	20	<?xml version="1.0"?>\n<Clock xmlns:dt="urn:schemas-microsoft-com:datatypes"><Description dt:dt="string">E-Prime Primary Realtime Clock</Description><StartTime><Timestamp dt:dt="int">0</Timestamp><DateUtc dt:dt="string">2017-05-10T08:01:19Z</DateUtc></StartTime><FrequencyChanges><FrequencyChange><Frequency dt:dt="r8">3312919</Frequency><Timestamp dt:dt="r8">2208212019</Timestamp><Current dt:dt="r…	75.028	2269216	2265716	2269216	2265705	1	right	-2086107620	2017-10-05	10:01:19	08:01:19	female	99023	29423	-1	29348	99831	99050	-1	99023	514539	498474	-1	498461	7				2	3	5	phaseINVFAce	phaseXPface	9	NM08	844804	844504	844804	844459	l	844459	842838	844459	842820	1621
GofDak_1024-768_new	10	3	20	<?xml version="1.0"?>\n<Clock xmlns:dt="urn:schemas-microsoft-com:datatypes"><Description dt:dt="string">E-Prime Primary Realtime Clock</Description><StartTime><Timestamp dt:dt="int">0</Timestamp><DateUtc dt:dt="string">2017-05-10T08:01:19Z</DateUtc></StartTime><FrequencyChanges><FrequencyChange><Frequency dt:dt="r8">3312919</Frequency><Timestamp dt:dt="r8">2208212019</Timestamp><Current dt:dt="r…	75.028	2269216	2265716	2269216	2265705	1	right	-2086107620	2017-10-05	10:01:19	08:01:19	female	99023	29423	-1	29348	99831	99050	-1	99023	514539	498474	-1	498461	7				2	3	5	phaseINVFAce	phaseXPface	10	NF02	848402	848102	848402	848082	d	848082	846343	848082	846324	1739
GofDak_1024-768_new	10	3	20	<?xml version="1.0"?>\n<Clock xmlns:dt="urn:schemas-microsoft-com:datatypes"><Description dt:dt="string">E-Prime Primary Realtime Clock</Description><StartTime><Timestamp dt:dt="int">0</Timestamp><DateUtc dt:dt="string">2017-05-10T08:01:19Z</DateUtc></StartTime><FrequencyChanges><FrequencyChange><Frequency dt:dt="r8">3312919</Frequency><Timestamp dt:dt="r8">2208212019</Timestamp><Current dt:dt="r…	75.028	2269216	2265716	2269216	2265705	1	right	-2086107620	2017-10-05	10:01:19	08:01:19	female	99023	29423	-1	29348	99831	99050	-1	99023	514539	498474	-1	498461	7				2	3	5	phaseINVFAce	phaseXPface	11	NM02	853214	852914	853214	852899	d	852899	850928	852899	850908	1971
GofDak_1024-768_new	10	3	20	<?xml version="1.0"?>\n<Clock xmlns:dt="urn:schemas-microsoft-com:datatypes"><Description dt:dt="string">E-Prime Primary Realtime Clock</Description><StartTime><Timestamp dt:dt="int">0</Timestamp><DateUtc dt:dt="string">2017-05-10T08:01:19Z</DateUtc></StartTime><FrequencyChanges><FrequencyChange><Frequency dt:dt="r8">3312919</Frequency><Timestamp dt:dt="r8">2208212019</Timestamp><Current dt:dt="r…	75.028	2269216	2265716	2269216	2265705	1	right	-2086107620	2017-10-05	10:01:19	08:01:19	female	99023	29423	-1	29348	99831	99050	-1	99023	514539	498474	-1	498461	7				2	3	5	phaseINVFAce	phaseXPface	12	NM101	856759	856459	856759	856448	l	856448	854513	856448	854499	1935
GofDak_1024-768_new	10	3	20	<?xml version="1.0"?>\n<Clock xmlns:dt="urn:schemas-microsoft-com:datatypes"><Description dt:dt="string">E-Prime Primary Realtime Clock</Description><StartTime><Timestamp dt:dt="int">0</Timestamp><DateUtc dt:dt="string">2017-05-10T08:01:19Z</DateUtc></StartTime><FrequencyChanges><FrequencyChange><Frequency dt:dt="r8">3312919</Frequency><Timestamp dt:dt="r8">2208212019</Timestamp><Current dt:dt="r…	75.028	2269216	2265716	2269216	2265705	1	right	-2086107620	2017-10-05	10:01:19	08:01:19	female	99023	29423	-1	29348	99831	99050	-1	99023	514539	498474	-1	498461	7				2	3	5	phaseINVFAce	phaseXPface	13	NM05	860251	859951	860251	859932	l	859932	858392	859932	858379	1540
GofDak_1024-768_new	10	3	20	<?xml version="1.0"?>\n<Clock xmlns:dt="urn:schemas-microsoft-com:datatypes"><Description dt:dt="string">E-Prime Primary Realtime Clock</Description><StartTime><Timestamp dt:dt="int">0</Timestamp><DateUtc dt:dt="string">2017-05-10T08:01:19Z</DateUtc></StartTime><FrequencyChanges><FrequencyChange><Frequency dt:dt="r8">3312919</Frequency><Timestamp dt:dt="r8">2208212019</Timestamp><Current dt:dt="r…	75.028	2269216	2265716	2269216	2265705	1	right	-2086107620	2017-10-05	10:01:19	08:01:19	female	99023	29423	-1	29348	99831	99050	-1	99023	514539	498474	-1	498461	7				2	3	5	phaseINVFAce	phaseXPface	14	NM04	863664	863364	863664	863355	d	863355	861537	863355	861523	1818
GofDak_1024-768_new	10	3	20	<?xml version="1.0"?>\n<Clock xmlns:dt="urn:schemas-microsoft-com:datatypes"><Description dt:dt="string">E-Prime Primary Realtime Clock</Description><StartTime><Timestamp dt:dt="int">0</Timestamp><DateUtc dt:dt="string">2017-05-10T08:01:19Z</DateUtc></StartTime><FrequencyChanges><FrequencyChange><Frequency dt:dt="r8">3312919</Frequency><Timestamp dt:dt="r8">2208212019</Timestamp><Current dt:dt="r…	75.028	2269216	2265716	2269216	2265705	1	right	-2086107620	2017-10-05	10:01:19	08:01:19	female	99023	29423	-1	29348	99831	99050	-1	99023	514539	498474	-1	498461	7				2	3	5	phaseINVFAce	phaseXPface	15	NM03	866849	866549	866849	866532	l	866532	864803	866532	864795	1729
GofDak_1024-768_new	10	3	20	<?xml version="1.0"?>\n<Clock xmlns:dt="urn:schemas-microsoft-com:datatypes"><Description dt:dt="string">E-Prime Primary Realtime Clock</Description><StartTime><Timestamp dt:dt="int">0</Timestamp><DateUtc dt:dt="string">2017-05-10T08:01:19Z</DateUtc></StartTime><FrequencyChanges><FrequencyChange><Frequency dt:dt="r8">3312919</Frequency><Timestamp dt:dt="r8">2208212019</Timestamp><Current dt:dt="r…	75.028	2269216	2265716	2269216	2265705	1	right	-2086107620	2017-10-05	10:01:19	08:01:19	female	99023	29423	-1	29348	99831	99050	-1	99023	514539	498474	-1	498461	7				2	3	5	phaseINVFAce	phaseXPface	16	NF27	870154	869854	870154	869834	l	869834	868215	869834	868195	1619
GofDak_1024-768_new	10	3	20	<?xml version="1.0"?>\n<Clock xmlns:dt="urn:schemas-microsoft-com:datatypes"><Description dt:dt="string">E-Prime Primary Realtime Clock</Description><StartTime><Timestamp dt:dt="int">0</Timestamp><DateUtc dt:dt="string">2017-05-10T08:01:19Z</DateUtc></StartTime><FrequencyChanges><FrequencyChange><Frequency dt:dt="r8">3312919</Frequency><Timestamp dt:dt="r8">2208212019</Timestamp><Current dt:dt="r…	75.028	2269216	2265716	2269216	2265705	1	right	-2086107620	2017-10-05	10:01:19	08:01:19	female	99023	29423	-1	29348	99831	99050	-1	99023	514539	498474	-1	498461	7				2	3	5	phaseINVFAce	phaseXPface	17	NF02	872900	872600	872900	872594	l	872594	871014	872594	871003	1580
GofDak_1024-768_new	10	3	20	<?xml version="1.0"?>\n<Clock xmlns:dt="urn:schemas-microsoft-com:datatypes"><Description dt:dt="string">E-Prime Primary Realtime Clock</Description><StartTime><Timestamp dt:dt="int">0</Timestamp><DateUtc dt:dt="string">2017-05-10T08:01:19Z</DateUtc></StartTime><FrequencyChanges><FrequencyChange><Frequency dt:dt="r8">3312919</Frequency><Timestamp dt:dt="r8">2208212019</Timestamp><Current dt:dt="r…	75.028	2269216	2265716	2269216	2265705	1	right	-2086107620	2017-10-05	10:01:19	08:01:19	female	99023	29423	-1	29348	99831	99050	-1	99023	514539	498474	-1	498461	7				2	3	5	phaseINVFAce	phaseXPface	18	NF105	876445	876145	876445	876133	d	876133	874252	876133	874242	1881
GofDak_1024-768_new	10	3	20	<?xml version="1.0"?>\n<Clock xmlns:dt="urn:schemas-microsoft-com:datatypes"><Description dt:dt="string">E-Prime Primary Realtime Clock</Description><StartTime><Timestamp dt:dt="int">0</Timestamp><DateUtc dt:dt="string">2017-05-10T08:01:19Z</DateUtc></StartTime><FrequencyChanges><FrequencyChange><Frequency dt:dt="r8">3312919</Frequency><Timestamp dt:dt="r8">2208212019</Timestamp><Current dt:dt="r…	75.028	2269216	2265716	2269216	2265705	1	right	-2086107620	2017-10-05	10:01:19	08:01:19	female	99023	29423	-1	29348	99831	99050	-1	99023	514539	498474	-1	498461	7				2	3	5	phaseINVFAce	phaseXPface	19	NF11	880617	880317	880617	880310	d	880310	878624	880310	878610	1686
GofDak_1024-768_new	10	3	20	<?xml version="1.0"?>\n<Clock xmlns:dt="urn:schemas-microsoft-com:datatypes"><Description dt:dt="string">E-Prime Primary Realtime Clock</Description><StartTime><Timestamp dt:dt="int">0</Timestamp><DateUtc dt:dt="string">2017-05-10T08:01:19Z</DateUtc></StartTime><FrequencyChanges><FrequencyChange><Frequency dt:dt="r8">3312919</Frequency><Timestamp dt:dt="r8">2208212019</Timestamp><Current dt:dt="r…	75.028	2269216	2265716	2269216	2265705	1	right	-2086107620	2017-10-05	10:01:19	08:01:19	female	99023	29423	-1	29348	99831	99050	-1	99023	514539	498474	-1	498461	7				2	3	5	phaseINVFAce	phaseXPface	20	NM05	884229	883929	884229	883915	l	883915	882396	883915	882386	1519
GofDak_1024-768_new	10	3	20	<?xml version="1.0"?>\n<Clock xmlns:dt="urn:schemas-microsoft-com:datatypes"><Description dt:dt="string">E-Prime Primary Realtime Clock</Description><StartTime><Timestamp dt:dt="int">0</Timestamp><DateUtc dt:dt="string">2017-05-10T08:01:19Z</DateUtc></StartTime><FrequencyChanges><FrequencyChange><Frequency dt:dt="r8">3312919</Frequency><Timestamp dt:dt="r8">2208212019</Timestamp><Current dt:dt="r…	75.028	2269216	2265716	2269216	2265705	1	right	-2086107620	2017-10-05	10:01:19	08:01:19	female	99023	29423	-1	29348	99831	99050	-1	99023	514539	498474	-1	498461	8				1	3	6	phaseUPFAce	phaseXPface	1	NF11	887428	887128	887428	887113	d	887113	885462	887113	885450	1651
GofDak_1024-768_new	10	3	20	<?xml version="1.0"?>\n<Clock xmlns:dt="urn:schemas-microsoft-com:datatypes"><Description dt:dt="string">E-Prime Primary Realtime Clock</Description><StartTime><Timestamp dt:dt="int">0</Timestamp><DateUtc dt:dt="string">2017-05-10T08:01:19Z</DateUtc></StartTime><FrequencyChanges><FrequencyChange><Frequency dt:dt="r8">3312919</Frequency><Timestamp dt:dt="r8">2208212019</Timestamp><Current dt:dt="r…	75.028	2269216	2265716	2269216	2265705	1	right	-2086107620	2017-10-05	10:01:19	08:01:19	female	99023	29423	-1	29348	99831	99050	-1	99023	514539	498474	-1	498461	8				1	3	6	phaseUPFAce	phaseXPface	2	NM05	891320	891020	891320	891004	l	891004	889433	891004	889418	1571
GofDak_1024-768_new	10	3	20	<?xml version="1.0"?>\n<Clock xmlns:dt="urn:schemas-microsoft-com:datatypes"><Description dt:dt="string">E-Prime Primary Realtime Clock</Description><StartTime><Timestamp dt:dt="int">0</Timestamp><DateUtc dt:dt="string">2017-05-10T08:01:19Z</DateUtc></StartTime><FrequencyChanges><FrequencyChange><Frequency dt:dt="r8">3312919</Frequency><Timestamp dt:dt="r8">2208212019</Timestamp><Current dt:dt="r…	75.028	2269216	2265716	2269216	2265705	1	right	-2086107620	2017-10-05	10:01:19	08:01:19	female	99023	29423	-1	29348	99831	99050	-1	99023	514539	498474	-1	498461	8				1	3	6	phaseUPFAce	phaseXPface	3	NF04	894532	894232	894532	894214	l	894214	892299	894214	892290	1915
GofDak_1024-768_new	10	3	20	<?xml version="1.0"?>\n<Clock xmlns:dt="urn:schemas-microsoft-com:datatypes"><Description dt:dt="string">E-Prime Primary Realtime Clock</Description><StartTime><Timestamp dt:dt="int">0</Timestamp><DateUtc dt:dt="string">2017-05-10T08:01:19Z</DateUtc></StartTime><FrequencyChanges><FrequencyChange><Frequency dt:dt="r8">3312919</Frequency><Timestamp dt:dt="r8">2208212019</Timestamp><Current dt:dt="r…	75.028	2269216	2265716	2269216	2265705	1	right	-2086107620	2017-10-05	10:01:19	08:01:19	female	99023	29423	-1	29348	99831	99050	-1	99023	514539	498474	-1	498461	8				1	3	6	phaseUPFAce	phaseXPface	4	NF105	897917	897617	897917	897598	l	897598	895831	897598	895809	1767
GofDak_1024-768_new	10	3	20	<?xml version="1.0"?>\n<Clock xmlns:dt="urn:schemas-microsoft-com:datatypes"><Description dt:dt="string">E-Prime Primary Realtime Clock</Description><StartTime><Timestamp dt:dt="int">0</Timestamp><DateUtc dt:dt="string">2017-05-10T08:01:19Z</DateUtc></StartTime><FrequencyChanges><FrequencyChange><Frequency dt:dt="r8">3312919</Frequency><Timestamp dt:dt="r8">2208212019</Timestamp><Current dt:dt="r…	75.028	2269216	2265716	2269216	2265705	1	right	-2086107620	2017-10-05	10:01:19	08:01:19	female	99023	29423	-1	29348	99831	99050	-1	99023	514539	498474	-1	498461	8				1	3	6	phaseUPFAce	phaseXPface	5	NM08	901182	900882	901182	900863	d	900863	899043	900863	899033	1820
GofDak_1024-768_new	10	3	20	<?xml version="1.0"?>\n<Clock xmlns:dt="urn:schemas-microsoft-com:datatypes"><Description dt:dt="string">E-Prime Primary Realtime Clock</Description><StartTime><Timestamp dt:dt="int">0</Timestamp><DateUtc dt:dt="string">2017-05-10T08:01:19Z</DateUtc></StartTime><FrequencyChanges><FrequencyChange><Frequency dt:dt="r8">3312919</Frequency><Timestamp dt:dt="r8">2208212019</Timestamp><Current dt:dt="r…	75.028	2269216	2265716	2269216	2265705	1	right	-2086107620	2017-10-05	10:01:19	08:01:19	female	99023	29423	-1	29348	99831	99050	-1	99023	514539	498474	-1	498461	8				1	3	6	phaseUPFAce	phaseXPface	6	NM04	904395	904095	904395	904086	d	904086	902269	904086	902257	1817
GofDak_1024-768_new	10	3	20	<?xml version="1.0"?>\n<Clock xmlns:dt="urn:schemas-microsoft-com:datatypes"><Description dt:dt="string">E-Prime Primary Realtime Clock</Description><StartTime><Timestamp dt:dt="int">0</Timestamp><DateUtc dt:dt="string">2017-05-10T08:01:19Z</DateUtc></StartTime><FrequencyChanges><FrequencyChange><Frequency dt:dt="r8">3312919</Frequency><Timestamp dt:dt="r8">2208212019</Timestamp><Current dt:dt="r…	75.028	2269216	2265716	2269216	2265705	1	right	-2086107620	2017-10-05	10:01:19	08:01:19	female	99023	29423	-1	29348	99831	99050	-1	99023	514539	498474	-1	498461	8				1	3	6	phaseUPFAce	phaseXPface	7	NF01	908100	907800	908100	907742	d	907742	905814	907742	905801	1928
GofDak_1024-768_new	10	3	20	<?xml version="1.0"?>\n<Clock xmlns:dt="urn:schemas-microsoft-com:datatypes"><Description dt:dt="string">E-Prime Primary Realtime Clock</Description><StartTime><Timestamp dt:dt="int">0</Timestamp><DateUtc dt:dt="string">2017-05-10T08:01:19Z</DateUtc></StartTime><FrequencyChanges><FrequencyChange><Frequency dt:dt="r8">3312919</Frequency><Timestamp dt:dt="r8">2208212019</Timestamp><Current dt:dt="r…	75.028	2269216	2265716	2269216	2265705	1	right	-2086107620	2017-10-05	10:01:19	08:01:19	female	99023	29423	-1	29348	99831	99050	-1	99023	514539	498474	-1	498461	8				1	3	6	phaseUPFAce	phaseXPface	8	NM10	912099	911799	912099	911790	d	911790	909852	911790	909841	1938
GofDak_1024-768_new	10	3	20	<?xml version="1.0"?>\n<Clock xmlns:dt="urn:schemas-microsoft-com:datatypes"><Description dt:dt="string">E-Prime Primary Realtime Clock</Description><StartTime><Timestamp dt:dt="int">0</Timestamp><DateUtc dt:dt="string">2017-05-10T08:01:19Z</DateUtc></StartTime><FrequencyChanges><FrequencyChange><Frequency dt:dt="r8">3312919</Frequency><Timestamp dt:dt="r8">2208212019</Timestamp><Current dt:dt="r…	75.028	2269216	2265716	2269216	2265705	1	right	-2086107620	2017-10-05	10:01:19	08:01:19	female	99023	29423	-1	29348	99831	99050	-1	99023	514539	498474	-1	498461	8				1	3	6	phaseUPFAce	phaseXPface	9	NF01	915524	915224	915524	915214	l	915214	913318	915214	913297	1896
GofDak_1024-768_new	10	3	20	<?xml version="1.0"?>\n<Clock xmlns:dt="urn:schemas-microsoft-com:datatypes"><Description dt:dt="string">E-Prime Primary Realtime Clock</Description><StartTime><Timestamp dt:dt="int">0</Timestamp><DateUtc dt:dt="string">2017-05-10T08:01:19Z</DateUtc></StartTime><FrequencyChanges><FrequencyChange><Frequency dt:dt="r8">3312919</Frequency><Timestamp dt:dt="r8">2208212019</Timestamp><Current dt:dt="r…	75.028	2269216	2265716	2269216	2265705	1	right	-2086107620	2017-10-05	10:01:19	08:01:19	female	99023	29423	-1	29348	99831	99050	-1	99023	514539	498474	-1	498461	8				1	3	6	phaseUPFAce	phaseXPface	10	NF27	919362	919062	919362	919050	l	919050	917503	919050	917480	1547
GofDak_1024-768_new	10	3	20	<?xml version="1.0"?>\n<Clock xmlns:dt="urn:schemas-microsoft-com:datatypes"><Description dt:dt="string">E-Prime Primary Realtime Clock</Description><StartTime><Timestamp dt:dt="int">0</Timestamp><DateUtc dt:dt="string">2017-05-10T08:01:19Z</DateUtc></StartTime><FrequencyChanges><FrequencyChange><Frequency dt:dt="r8">3312919</Frequency><Timestamp dt:dt="r8">2208212019</Timestamp><Current dt:dt="r…	75.028	2269216	2265716	2269216	2265705	1	right	-2086107620	2017-10-05	10:01:19	08:01:19	female	99023	29423	-1	29348	99831	99050	-1	99023	514539	498474	-1	498461	8				1	3	6	phaseUPFAce	phaseXPface	11	NF09	922348	922048	922348	922034	l	922034	920515	922034	920504	1519
GofDak_1024-768_new	10	3	20	<?xml version="1.0"?>\n<Clock xmlns:dt="urn:schemas-microsoft-com:datatypes"><Description dt:dt="string">E-Prime Primary Realtime Clock</Description><StartTime><Timestamp dt:dt="int">0</Timestamp><DateUtc dt:dt="string">2017-05-10T08:01:19Z</DateUtc></StartTime><FrequencyChanges><FrequencyChange><Frequency dt:dt="r8">3312919</Frequency><Timestamp dt:dt="r8">2208212019</Timestamp><Current dt:dt="r…	75.028	2269216	2265716	2269216	2265705	1	right	-2086107620	2017-10-05	10:01:19	08:01:19	female	99023	29423	-1	29348	99831	99050	-1	99023	514539	498474	-1	498461	8				1	3	6	phaseUPFAce	phaseXPface	12	NM21	925760	925460	925760	925444	d	925444	923821	925444	923800	1623
GofDak_1024-768_new	10	3	20	<?xml version="1.0"?>\n<Clock xmlns:dt="urn:schemas-microsoft-com:datatypes"><Description dt:dt="string">E-Prime Primary Realtime Clock</Description><StartTime><Timestamp dt:dt="int">0</Timestamp><DateUtc dt:dt="string">2017-05-10T08:01:19Z</DateUtc></StartTime><FrequencyChanges><FrequencyChange><Frequency dt:dt="r8">3312919</Frequency><Timestamp dt:dt="r8">2208212019</Timestamp><Current dt:dt="r…	75.028	2269216	2265716	2269216	2265705	1	right	-2086107620	2017-10-05	10:01:19	08:01:19	female	99023	29423	-1	29348	99831	99050	-1	99023	514539	498474	-1	498461	8				1	3	6	phaseUPFAce	phaseXPface	13	NM09	928785	928485	928785	928472	l	928472	926846	928472	926824	1626
GofDak_1024-768_new	10	3	20	<?xml version="1.0"?>\n<Clock xmlns:dt="urn:schemas-microsoft-com:datatypes"><Description dt:dt="string">E-Prime Primary Realtime Clock</Description><StartTime><Timestamp dt:dt="int">0</Timestamp><DateUtc dt:dt="string">2017-05-10T08:01:19Z</DateUtc></StartTime><FrequencyChanges><FrequencyChange><Frequency dt:dt="r8">3312919</Frequency><Timestamp dt:dt="r8">2208212019</Timestamp><Current dt:dt="r…	75.028	2269216	2265716	2269216	2265705	1	right	-2086107620	2017-10-05	10:01:19	08:01:19	female	99023	29423	-1	29348	99831	99050	-1	99023	514539	498474	-1	498461	8				1	3	6	phaseUPFAce	phaseXPface	14	NM05	931891	931591	931891	931571	l	931571	930058	931571	930040	1513
GofDak_1024-768_new	10	3	20	<?xml version="1.0"?>\n<Clock xmlns:dt="urn:schemas-microsoft-com:datatypes"><Description dt:dt="string">E-Prime Primary Realtime Clock</Description><StartTime><Timestamp dt:dt="int">0</Timestamp><DateUtc dt:dt="string">2017-05-10T08:01:19Z</DateUtc></StartTime><FrequencyChanges><FrequencyChange><Frequency dt:dt="r8">3312919</Frequency><Timestamp dt:dt="r8">2208212019</Timestamp><Current dt:dt="r…	75.028	2269216	2265716	2269216	2265705	1	right	-2086107620	2017-10-05	10:01:19	08:01:19	female	99023	29423	-1	29348	99831	99050	-1	99023	514539	498474	-1	498461	8				1	3	6	phaseUPFAce	phaseXPface	15	NM13	934890	934590	934890	934575	l	934575	932950	934575	932936	1625
GofDak_1024-768_new	10	3	20	<?xml version="1.0"?>\n<Clock xmlns:dt="urn:schemas-microsoft-com:datatypes"><Description dt:dt="string">E-Prime Primary Realtime Clock</Description><StartTime><Timestamp dt:dt="int">0</Timestamp><DateUtc dt:dt="string">2017-05-10T08:01:19Z</DateUtc></StartTime><FrequencyChanges><FrequencyChange><Frequency dt:dt="r8">3312919</Frequency><Timestamp dt:dt="r8">2208212019</Timestamp><Current dt:dt="r…	75.028	2269216	2265716	2269216	2265705	1	right	-2086107620	2017-10-05	10:01:19	08:01:19	female	99023	29423	-1	29348	99831	99050	-1	99023	514539	498474	-1	498461	8				1	3	6	phaseUPFAce	phaseXPface	16	NM101	938528	938228	938528	938215	d	938215	936402	938215	936392	1813
GofDak_1024-768_new	10	3	20	<?xml version="1.0"?>\n<Clock xmlns:dt="urn:schemas-microsoft-com:datatypes"><Description dt:dt="string">E-Prime Primary Realtime Clock</Description><StartTime><Timestamp dt:dt="int">0</Timestamp><DateUtc dt:dt="string">2017-05-10T08:01:19Z</DateUtc></StartTime><FrequencyChanges><FrequencyChange><Frequency dt:dt="r8">3312919</Frequency><Timestamp dt:dt="r8">2208212019</Timestamp><Current dt:dt="r…	75.028	2269216	2265716	2269216	2265705	1	right	-2086107620	2017-10-05	10:01:19	08:01:19	female	99023	29423	-1	29348	99831	99050	-1	99023	514539	498474	-1	498461	8				1	3	6	phaseUPFAce	phaseXPface	17	NF09	942687	942387	942687	942377	d	942377	940654	942377	940631	1723
GofDak_1024-768_new	10	3	20	<?xml version="1.0"?>\n<Clock xmlns:dt="urn:schemas-microsoft-com:datatypes"><Description dt:dt="string">E-Prime Primary Realtime Clock</Description><StartTime><Timestamp dt:dt="int">0</Timestamp><DateUtc dt:dt="string">2017-05-10T08:01:19Z</DateUtc></StartTime><FrequencyChanges><FrequencyChange><Frequency dt:dt="r8">3312919</Frequency><Timestamp dt:dt="r8">2208212019</Timestamp><Current dt:dt="r…	75.028	2269216	2265716	2269216	2265705	1	right	-2086107620	2017-10-05	10:01:19	08:01:19	female	99023	29423	-1	29348	99831	99050	-1	99023	514539	498474	-1	498461	8				1	3	6	phaseUPFAce	phaseXPface	18	NF06	946086	945786	946086	945772	d	945772	944266	945772	944255	1506
GofDak_1024-768_new	10	3	20	<?xml version="1.0"?>\n<Clock xmlns:dt="urn:schemas-microsoft-com:datatypes"><Description dt:dt="string">E-Prime Primary Realtime Clock</Description><StartTime><Timestamp dt:dt="int">0</Timestamp><DateUtc dt:dt="string">2017-05-10T08:01:19Z</DateUtc></StartTime><FrequencyChanges><FrequencyChange><Frequency dt:dt="r8">3312919</Frequency><Timestamp dt:dt="r8">2208212019</Timestamp><Current dt:dt="r…	75.028	2269216	2265716	2269216	2265705	1	right	-2086107620	2017-10-05	10:01:19	08:01:19	female	99023	29423	-1	29348	99831	99050	-1	99023	514539	498474	-1	498461	8				1	3	6	phaseUPFAce	phaseXPface	19	NF109	949245	948945	949245	948937	l	948937	947118	948937	947103	1819
GofDak_1024-768_new	10	3	20	<?xml version="1.0"?>\n<Clock xmlns:dt="urn:schemas-microsoft-com:datatypes"><Description dt:dt="string">E-Prime Primary Realtime Clock</Description><StartTime><Timestamp dt:dt="int">0</Timestamp><DateUtc dt:dt="string">2017-05-10T08:01:19Z</DateUtc></StartTime><FrequencyChanges><FrequencyChange><Frequency dt:dt="r8">3312919</Frequency><Timestamp dt:dt="r8">2208212019</Timestamp><Current dt:dt="r…	75.028	2269216	2265716	2269216	2265705	1	right	-2086107620	2017-10-05	10:01:19	08:01:19	female	99023	29423	-1	29348	99831	99050	-1	99023	514539	498474	-1	498461	8				1	3	6	phaseUPFAce	phaseXPface	20	NF106	952870	952570	952870	952552	l	952552	950597	952552	950583	1955
GofDak_1024-768_new	10	3	20	<?xml version="1.0"?>\n<Clock xmlns:dt="urn:schemas-microsoft-com:datatypes"><Description dt:dt="string">E-Prime Primary Realtime Clock</Description><StartTime><Timestamp dt:dt="int">0</Timestamp><DateUtc dt:dt="string">2017-05-10T08:01:19Z</DateUtc></StartTime><FrequencyChanges><FrequencyChange><Frequency dt:dt="r8">3312919</Frequency><Timestamp dt:dt="r8">2208212019</Timestamp><Current dt:dt="r…	75.028	2269216	2265716	2269216	2265705	1	right	-2086107620	2017-10-05	10:01:19	08:01:19	female	99023	29423	-1	29348	99831	99050	-1	99023	514539	498474	-1	498461	9				2	4	7	phaseINVFAce	phaseXPface	1	NF11	965092	964792	965092	964771	l	964771	962806	964771	962793	1965
GofDak_1024-768_new	10	3	20	<?xml version="1.0"?>\n<Clock xmlns:dt="urn:schemas-microsoft-com:datatypes"><Description dt:dt="string">E-Prime Primary Realtime Clock</Description><StartTime><Timestamp dt:dt="int">0</Timestamp><DateUtc dt:dt="string">2017-05-10T08:01:19Z</DateUtc></StartTime><FrequencyChanges><FrequencyChange><Frequency dt:dt="r8">3312919</Frequency><Timestamp dt:dt="r8">2208212019</Timestamp><Current dt:dt="r…	75.028	2269216	2265716	2269216	2265705	1	right	-2086107620	2017-10-05	10:01:19	08:01:19	female	99023	29423	-1	29348	99831	99050	-1	99023	514539	498474	-1	498461	9				2	4	7	phaseINVFAce	phaseXPface	2	NF11	969210	968910	969210	968896	l	968896	967071	968896	967054	1825
GofDak_1024-768_new	10	3	20	<?xml version="1.0"?>\n<Clock xmlns:dt="urn:schemas-microsoft-com:datatypes"><Description dt:dt="string">E-Prime Primary Realtime Clock</Description><StartTime><Timestamp dt:dt="int">0</Timestamp><DateUtc dt:dt="string">2017-05-10T08:01:19Z</DateUtc></StartTime><FrequencyChanges><FrequencyChange><Frequency dt:dt="r8">3312919</Frequency><Timestamp dt:dt="r8">2208212019</Timestamp><Current dt:dt="r…	75.028	2269216	2265716	2269216	2265705	1	right	-2086107620	2017-10-05	10:01:19	08:01:19	female	99023	29423	-1	29348	99831	99050	-1	99023	514539	498474	-1	498461	9				2	4	7	phaseINVFAce	phaseXPface	3	NM21	973022	972722	973022	972702	d	972702	970856	972702	970838	1846
GofDak_1024-768_new	10	3	20	<?xml version="1.0"?>\n<Clock xmlns:dt="urn:schemas-microsoft-com:datatypes"><Description dt:dt="string">E-Prime Primary Realtime Clock</Description><StartTime><Timestamp dt:dt="int">0</Timestamp><DateUtc dt:dt="string">2017-05-10T08:01:19Z</DateUtc></StartTime><FrequencyChanges><FrequencyChange><Frequency dt:dt="r8">3312919</Frequency><Timestamp dt:dt="r8">2208212019</Timestamp><Current dt:dt="r…	75.028	2269216	2265716	2269216	2265705	1	right	-2086107620	2017-10-05	10:01:19	08:01:19	female	99023	29423	-1	29348	99831	99050	-1	99023	514539	498474	-1	498461	9				2	4	7	phaseINVFAce	phaseXPface	4	NF105	976567	976267	976567	976257	l	976257	974388	976257	974374	1869
GofDak_1024-768_new	10	3	20	<?xml version="1.0"?>\n<Clock xmlns:dt="urn:schemas-microsoft-com:datatypes"><Description dt:dt="string">E-Prime Primary Realtime Clock</Description><StartTime><Timestamp dt:dt="int">0</Timestamp><DateUtc dt:dt="string">2017-05-10T08:01:19Z</DateUtc></StartTime><FrequencyChanges><FrequencyChange><Frequency dt:dt="r8">3312919</Frequency><Timestamp dt:dt="r8">2208212019</Timestamp><Current dt:dt="r…	75.028	2269216	2265716	2269216	2265705	1	right	-2086107620	2017-10-05	10:01:19	08:01:19	female	99023	29423	-1	29348	99831	99050	-1	99023	514539	498474	-1	498461	9				2	4	7	phaseINVFAce	phaseXPface	5	NM08	980779	980479	980779	980469	l	980469	978493	980469	978478	1976
GofDak_1024-768_new	10	3	20	<?xml version="1.0"?>\n<Clock xmlns:dt="urn:schemas-microsoft-com:datatypes"><Description dt:dt="string">E-Prime Primary Realtime Clock</Description><StartTime><Timestamp dt:dt="int">0</Timestamp><DateUtc dt:dt="string">2017-05-10T08:01:19Z</DateUtc></StartTime><FrequencyChanges><FrequencyChange><Frequency dt:dt="r8">3312919</Frequency><Timestamp dt:dt="r8">2208212019</Timestamp><Current dt:dt="r…	75.028	2269216	2265716	2269216	2265705	1	right	-2086107620	2017-10-05	10:01:19	08:01:19	female	99023	29423	-1	29348	99831	99050	-1	99023	514539	498474	-1	498461	9				2	4	7	phaseINVFAce	phaseXPface	6	NF09	984311	984011	984311	984001	l	984001	982052	984001	982037	1949
GofDak_1024-768_new	10	3	20	<?xml version="1.0"?>\n<Clock xmlns:dt="urn:schemas-microsoft-com:datatypes"><Description dt:dt="string">E-Prime Primary Realtime Clock</Description><StartTime><Timestamp dt:dt="int">0</Timestamp><DateUtc dt:dt="string">2017-05-10T08:01:19Z</DateUtc></StartTime><FrequencyChanges><FrequencyChange><Frequency dt:dt="r8">3312919</Frequency><Timestamp dt:dt="r8">2208212019</Timestamp><Current dt:dt="r…	75.028	2269216	2265716	2269216	2265705	1	right	-2086107620	2017-10-05	10:01:19	08:01:19	female	99023	29423	-1	29348	99831	99050	-1	99023	514539	498474	-1	498461	9				2	4	7	phaseINVFAce	phaseXPface	7	NF27	987310	987010	987310	986991	d	986991	985277	986991	985269	1714
GofDak_1024-768_new	10	3	20	<?xml version="1.0"?>\n<Clock xmlns:dt="urn:schemas-microsoft-com:datatypes"><Description dt:dt="string">E-Prime Primary Realtime Clock</Description><StartTime><Timestamp dt:dt="int">0</Timestamp><DateUtc dt:dt="string">2017-05-10T08:01:19Z</DateUtc></StartTime><FrequencyChanges><FrequencyChange><Frequency dt:dt="r8">3312919</Frequency><Timestamp dt:dt="r8">2208212019</Timestamp><Current dt:dt="r…	75.028	2269216	2265716	2269216	2265705	1	right	-2086107620	2017-10-05	10:01:19	08:01:19	female	99023	29423	-1	29348	99831	99050	-1	99023	514539	498474	-1	498461	9				2	4	7	phaseINVFAce	phaseXPface	8	NF06	990216	989916	990216	989902	l	989902	988236	989902	988221	1666
GofDak_1024-768_new	10	3	20	<?xml version="1.0"?>\n<Clock xmlns:dt="urn:schemas-microsoft-com:datatypes"><Description dt:dt="string">E-Prime Primary Realtime Clock</Description><StartTime><Timestamp dt:dt="int">0</Timestamp><DateUtc dt:dt="string">2017-05-10T08:01:19Z</DateUtc></StartTime><FrequencyChanges><FrequencyChange><Frequency dt:dt="r8">3312919</Frequency><Timestamp dt:dt="r8">2208212019</Timestamp><Current dt:dt="r…	75.028	2269216	2265716	2269216	2265705	1	right	-2086107620	2017-10-05	10:01:19	08:01:19	female	99023	29423	-1	29348	99831	99050	-1	99023	514539	498474	-1	498461	9				2	4	7	phaseINVFAce	phaseXPface	9	NM05	993028	992728	993028	992716	l	992716	991182	992716	991165	1534
GofDak_1024-768_new	10	3	20	<?xml version="1.0"?>\n<Clock xmlns:dt="urn:schemas-microsoft-com:datatypes"><Description dt:dt="string">E-Prime Primary Realtime Clock</Description><StartTime><Timestamp dt:dt="int">0</Timestamp><DateUtc dt:dt="string">2017-05-10T08:01:19Z</DateUtc></StartTime><FrequencyChanges><FrequencyChange><Frequency dt:dt="r8">3312919</Frequency><Timestamp dt:dt="r8">2208212019</Timestamp><Current dt:dt="r…	75.028	2269216	2265716	2269216	2265705	1	right	-2086107620	2017-10-05	10:01:19	08:01:19	female	99023	29423	-1	29348	99831	99050	-1	99023	514539	498474	-1	498461	9				2	4	7	phaseINVFAce	phaseXPface	10	NM02	995974	995674	995974	995659	l	995659	993954	995659	993941	1705
GofDak_1024-768_new	10	3	20	<?xml version="1.0"?>\n<Clock xmlns:dt="urn:schemas-microsoft-com:datatypes"><Description dt:dt="string">E-Prime Primary Realtime Clock</Description><StartTime><Timestamp dt:dt="int">0</Timestamp><DateUtc dt:dt="string">2017-05-10T08:01:19Z</DateUtc></StartTime><FrequencyChanges><FrequencyChange><Frequency dt:dt="r8">3312919</Frequency><Timestamp dt:dt="r8">2208212019</Timestamp><Current dt:dt="r…	75.028	2269216	2265716	2269216	2265705	1	right	-2086107620	2017-10-05	10:01:19	08:01:19	female	99023	29423	-1	29348	99831	99050	-1	99023	514539	498474	-1	498461	9				2	4	7	phaseINVFAce	phaseXPface	11	NF06	999052	998752	999052	998744	d	998744	996820	998744	996805	1924
GofDak_1024-768_new	10	3	20	<?xml version="1.0"?>\n<Clock xmlns:dt="urn:schemas-microsoft-com:datatypes"><Description dt:dt="string">E-Prime Primary Realtime Clock</Description><StartTime><Timestamp dt:dt="int">0</Timestamp><DateUtc dt:dt="string">2017-05-10T08:01:19Z</DateUtc></StartTime><FrequencyChanges><FrequencyChange><Frequency dt:dt="r8">3312919</Frequency><Timestamp dt:dt="r8">2208212019</Timestamp><Current dt:dt="r…	75.028	2269216	2265716	2269216	2265705	1	right	-2086107620	2017-10-05	10:01:19	08:01:19	female	99023	29423	-1	29348	99831	99050	-1	99023	514539	498474	-1	498461	9				2	4	7	phaseINVFAce	phaseXPface	12	NF11	1002451	1002151	1002451	1002130	l	1002130	1000392	1002130	1000381	1738
GofDak_1024-768_new	10	3	20	<?xml version="1.0"?>\n<Clock xmlns:dt="urn:schemas-microsoft-com:datatypes"><Description dt:dt="string">E-Prime Primary Realtime Clock</Description><StartTime><Timestamp dt:dt="int">0</Timestamp><DateUtc dt:dt="string">2017-05-10T08:01:19Z</DateUtc></StartTime><FrequencyChanges><FrequencyChange><Frequency dt:dt="r8">3312919</Frequency><Timestamp dt:dt="r8">2208212019</Timestamp><Current dt:dt="r…	75.028	2269216	2265716	2269216	2265705	1	right	-2086107620	2017-10-05	10:01:19	08:01:19	female	99023	29423	-1	29348	99831	99050	-1	99023	514539	498474	-1	498461	9				2	4	7	phaseINVFAce	phaseXPface	13	NM08	1005463	1005163	1005463	1005145	d	1005145	1003457	1005145	1003436	1688
GofDak_1024-768_new	10	3	20	<?xml version="1.0"?>\n<Clock xmlns:dt="urn:schemas-microsoft-com:datatypes"><Description dt:dt="string">E-Prime Primary Realtime Clock</Description><StartTime><Timestamp dt:dt="int">0</Timestamp><DateUtc dt:dt="string">2017-05-10T08:01:19Z</DateUtc></StartTime><FrequencyChanges><FrequencyChange><Frequency dt:dt="r8">3312919</Frequency><Timestamp dt:dt="r8">2208212019</Timestamp><Current dt:dt="r…	75.028	2269216	2265716	2269216	2265705	1	right	-2086107620	2017-10-05	10:01:19	08:01:19	female	99023	29423	-1	29348	99831	99050	-1	99023	514539	498474	-1	498461	9				2	4	7	phaseINVFAce	phaseXPface	14	NF02	1008729	1008429	1008729	1008413	l	1008413	1006723	1008413	1006708	1690
GofDak_1024-768_new	10	3	20	<?xml version="1.0"?>\n<Clock xmlns:dt="urn:schemas-microsoft-com:datatypes"><Description dt:dt="string">E-Prime Primary Realtime Clock</Description><StartTime><Timestamp dt:dt="int">0</Timestamp><DateUtc dt:dt="string">2017-05-10T08:01:19Z</DateUtc></StartTime><FrequencyChanges><FrequencyChange><Frequency dt:dt="r8">3312919</Frequency><Timestamp dt:dt="r8">2208212019</Timestamp><Current dt:dt="r…	75.028	2269216	2265716	2269216	2265705	1	right	-2086107620	2017-10-05	10:01:19	08:01:19	female	99023	29423	-1	29348	99831	99050	-1	99023	514539	498474	-1	498461	9				2	4	7	phaseINVFAce	phaseXPface	15	NF06	1012807	1012507	1012807	1012496	l	1012496	1010974	1012496	1010956	1522
GofDak_1024-768_new	10	3	20	<?xml version="1.0"?>\n<Clock xmlns:dt="urn:schemas-microsoft-com:datatypes"><Description dt:dt="string">E-Prime Primary Realtime Clock</Description><StartTime><Timestamp dt:dt="int">0</Timestamp><DateUtc dt:dt="string">2017-05-10T08:01:19Z</DateUtc></StartTime><FrequencyChanges><FrequencyChange><Frequency dt:dt="r8">3312919</Frequency><Timestamp dt:dt="r8">2208212019</Timestamp><Current dt:dt="r…	75.028	2269216	2265716	2269216	2265705	1	right	-2086107620	2017-10-05	10:01:19	08:01:19	female	99023	29423	-1	29348	99831	99050	-1	99023	514539	498474	-1	498461	9				2	4	7	phaseINVFAce	phaseXPface	16	NM10	1016539	1016239	1016539	1016226	l	1016226	1014320	1016226	1014300	1906
GofDak_1024-768_new	10	3	20	<?xml version="1.0"?>\n<Clock xmlns:dt="urn:schemas-microsoft-com:datatypes"><Description dt:dt="string">E-Prime Primary Realtime Clock</Description><StartTime><Timestamp dt:dt="int">0</Timestamp><DateUtc dt:dt="string">2017-05-10T08:01:19Z</DateUtc></StartTime><FrequencyChanges><FrequencyChange><Frequency dt:dt="r8">3312919</Frequency><Timestamp dt:dt="r8">2208212019</Timestamp><Current dt:dt="r…	75.028	2269216	2265716	2269216	2265705	1	right	-2086107620	2017-10-05	10:01:19	08:01:19	female	99023	29423	-1	29348	99831	99050	-1	99023	514539	498474	-1	498461	9				2	4	7	phaseINVFAce	phaseXPface	17	NF109	1019698	1019398	1019698	1019388	l	1019388	1017865	1019388	1017844	1523
GofDak_1024-768_new	10	3	20	<?xml version="1.0"?>\n<Clock xmlns:dt="urn:schemas-microsoft-com:datatypes"><Description dt:dt="string">E-Prime Primary Realtime Clock</Description><StartTime><Timestamp dt:dt="int">0</Timestamp><DateUtc dt:dt="string">2017-05-10T08:01:19Z</DateUtc></StartTime><FrequencyChanges><FrequencyChange><Frequency dt:dt="r8">3312919</Frequency><Timestamp dt:dt="r8">2208212019</Timestamp><Current dt:dt="r…	75.028	2269216	2265716	2269216	2265705	1	right	-2086107620	2017-10-05	10:01:19	08:01:19	female	99023	29423	-1	29348	99831	99050	-1	99023	514539	498474	-1	498461	9				2	4	7	phaseINVFAce	phaseXPface	18	NF04	1023190	1022890	1023190	1022878	l	1022878	1020917	1022878	1020908	1961
GofDak_1024-768_new	10	3	20	<?xml version="1.0"?>\n<Clock xmlns:dt="urn:schemas-microsoft-com:datatypes"><Description dt:dt="string">E-Prime Primary Realtime Clock</Description><StartTime><Timestamp dt:dt="int">0</Timestamp><DateUtc dt:dt="string">2017-05-10T08:01:19Z</DateUtc></StartTime><FrequencyChanges><FrequencyChange><Frequency dt:dt="r8">3312919</Frequency><Timestamp dt:dt="r8">2208212019</Timestamp><Current dt:dt="r…	75.028	2269216	2265716	2269216	2265705	1	right	-2086107620	2017-10-05	10:01:19	08:01:19	female	99023	29423	-1	29348	99831	99050	-1	99023	514539	498474	-1	498461	9				2	4	7	phaseINVFAce	phaseXPface	19	NM03	1026109	1025809	1026109	1025800	l	1025800	1024076	1025800	1024067	1724
GofDak_1024-768_new	10	3	20	<?xml version="1.0"?>\n<Clock xmlns:dt="urn:schemas-microsoft-com:datatypes"><Description dt:dt="string">E-Prime Primary Realtime Clock</Description><StartTime><Timestamp dt:dt="int">0</Timestamp><DateUtc dt:dt="string">2017-05-10T08:01:19Z</DateUtc></StartTime><FrequencyChanges><FrequencyChange><Frequency dt:dt="r8">3312919</Frequency><Timestamp dt:dt="r8">2208212019</Timestamp><Current dt:dt="r…	75.028	2269216	2265716	2269216	2265705	1	right	-2086107620	2017-10-05	10:01:19	08:01:19	female	99023	29423	-1	29348	99831	99050	-1	99023	514539	498474	-1	498461	9				2	4	7	phaseINVFAce	phaseXPface	20	NM10	1029268	1028968	1029268	1028944	d	1028944	1027382	1028944	1027363	1562
GofDak_1024-768_new	10	3	20	<?xml version="1.0"?>\n<Clock xmlns:dt="urn:schemas-microsoft-com:datatypes"><Description dt:dt="string">E-Prime Primary Realtime Clock</Description><StartTime><Timestamp dt:dt="int">0</Timestamp><DateUtc dt:dt="string">2017-05-10T08:01:19Z</DateUtc></StartTime><FrequencyChanges><FrequencyChange><Frequency dt:dt="r8">3312919</Frequency><Timestamp dt:dt="r8">2208212019</Timestamp><Current dt:dt="r…	75.028	2269216	2265716	2269216	2265705	1	right	-2086107620	2017-10-05	10:01:19	08:01:19	female	99023	29423	-1	29348	99831	99050	-1	99023	514539	498474	-1	498461	10				1	4	8	phaseUPFAce	phaseXPface	1	NM10	1032347	1032047	1032347	1032030	d	1032030	1030141	1032030	1030131	1889
GofDak_1024-768_new	10	3	20	<?xml version="1.0"?>\n<Clock xmlns:dt="urn:schemas-microsoft-com:datatypes"><Description dt:dt="string">E-Prime Primary Realtime Clock</Description><StartTime><Timestamp dt:dt="int">0</Timestamp><DateUtc dt:dt="string">2017-05-10T08:01:19Z</DateUtc></StartTime><FrequencyChanges><FrequencyChange><Frequency dt:dt="r8">3312919</Frequency><Timestamp dt:dt="r8">2208212019</Timestamp><Current dt:dt="r…	75.028	2269216	2265716	2269216	2265705	1	right	-2086107620	2017-10-05	10:01:19	08:01:19	female	99023	29423	-1	29348	99831	99050	-1	99023	514539	498474	-1	498461	10				1	4	8	phaseUPFAce	phaseXPface	2	NF06	1035492	1035192	1035492	1035186	l	1035186	1033339	1035186	1033331	1847
GofDak_1024-768_new	10	3	20	<?xml version="1.0"?>\n<Clock xmlns:dt="urn:schemas-microsoft-com:datatypes"><Description dt:dt="string">E-Prime Primary Realtime Clock</Description><StartTime><Timestamp dt:dt="int">0</Timestamp><DateUtc dt:dt="string">2017-05-10T08:01:19Z</DateUtc></StartTime><FrequencyChanges><FrequencyChange><Frequency dt:dt="r8">3312919</Frequency><Timestamp dt:dt="r8">2208212019</Timestamp><Current dt:dt="r…	75.028	2269216	2265716	2269216	2265705	1	right	-2086107620	2017-10-05	10:01:19	08:01:19	female	99023	29423	-1	29348	99831	99050	-1	99023	514539	498474	-1	498461	10				1	4	8	phaseUPFAce	phaseXPface	3	NF105	1038544	1038244	1038544	1038228	d	1038228	1036711	1038228	1036699	1517
GofDak_1024-768_new	10	3	20	<?xml version="1.0"?>\n<Clock xmlns:dt="urn:schemas-microsoft-com:datatypes"><Description dt:dt="string">E-Prime Primary Realtime Clock</Description><StartTime><Timestamp dt:dt="int">0</Timestamp><DateUtc dt:dt="string">2017-05-10T08:01:19Z</DateUtc></StartTime><FrequencyChanges><FrequencyChange><Frequency dt:dt="r8">3312919</Frequency><Timestamp dt:dt="r8">2208212019</Timestamp><Current dt:dt="r…	75.028	2269216	2265716	2269216	2265705	1	right	-2086107620	2017-10-05	10:01:19	08:01:19	female	99023	29423	-1	29348	99831	99050	-1	99023	514539	498474	-1	498461	10				1	4	8	phaseUPFAce	phaseXPface	4	NM101	1041970	1041670	1041970	1041665	d	1041665	1039844	1041665	1039835	1821
GofDak_1024-768_new	10	3	20	<?xml version="1.0"?>\n<Clock xmlns:dt="urn:schemas-microsoft-com:datatypes"><Description dt:dt="string">E-Prime Primary Realtime Clock</Description><StartTime><Timestamp dt:dt="int">0</Timestamp><DateUtc dt:dt="string">2017-05-10T08:01:19Z</DateUtc></StartTime><FrequencyChanges><FrequencyChange><Frequency dt:dt="r8">3312919</Frequency><Timestamp dt:dt="r8">2208212019</Timestamp><Current dt:dt="r…	75.028	2269216	2265716	2269216	2265705	1	right	-2086107620	2017-10-05	10:01:19	08:01:19	female	99023	29423	-1	29348	99831	99050	-1	99023	514539	498474	-1	498461	10				1	4	8	phaseUPFAce	phaseXPface	5	NF105	1045235	1044935	1045235	1044929	d	1044929	1043296	1044929	1043283	1633
GofDak_1024-768_new	10	3	20	<?xml version="1.0"?>\n<Clock xmlns:dt="urn:schemas-microsoft-com:datatypes"><Description dt:dt="string">E-Prime Primary Realtime Clock</Description><StartTime><Timestamp dt:dt="int">0</Timestamp><DateUtc dt:dt="string">2017-05-10T08:01:19Z</DateUtc></StartTime><FrequencyChanges><FrequencyChange><Frequency dt:dt="r8">3312919</Frequency><Timestamp dt:dt="r8">2208212019</Timestamp><Current dt:dt="r…	75.028	2269216	2265716	2269216	2265705	1	right	-2086107620	2017-10-05	10:01:19	08:01:19	female	99023	29423	-1	29348	99831	99050	-1	99023	514539	498474	-1	498461	10				1	4	8	phaseUPFAce	phaseXPface	6	NM04	1049154	1048854	1049154	1048840	d	1048840	1047014	1048840	1047002	1826
GofDak_1024-768_new	10	3	20	<?xml version="1.0"?>\n<Clock xmlns:dt="urn:schemas-microsoft-com:datatypes"><Description dt:dt="string">E-Prime Primary Realtime Clock</Description><StartTime><Timestamp dt:dt="int">0</Timestamp><DateUtc dt:dt="string">2017-05-10T08:01:19Z</DateUtc></StartTime><FrequencyChanges><FrequencyChange><Frequency dt:dt="r8">3312919</Frequency><Timestamp dt:dt="r8">2208212019</Timestamp><Current dt:dt="r…	75.028	2269216	2265716	2269216	2265705	1	right	-2086107620	2017-10-05	10:01:19	08:01:19	female	99023	29423	-1	29348	99831	99050	-1	99023	514539	498474	-1	498461	10				1	4	8	phaseUPFAce	phaseXPface	7	NF106	1052819	1052519	1052819	1052515	d	1052515	1050866	1052515	1050858	1649
GofDak_1024-768_new	10	3	20	<?xml version="1.0"?>\n<Clock xmlns:dt="urn:schemas-microsoft-com:datatypes"><Description dt:dt="string">E-Prime Primary Realtime Clock</Description><StartTime><Timestamp dt:dt="int">0</Timestamp><DateUtc dt:dt="string">2017-05-10T08:01:19Z</DateUtc></StartTime><FrequencyChanges><FrequencyChange><Frequency dt:dt="r8">3312919</Frequency><Timestamp dt:dt="r8">2208212019</Timestamp><Current dt:dt="r…	75.028	2269216	2265716	2269216	2265705	1	right	-2086107620	2017-10-05	10:01:19	08:01:19	female	99023	29423	-1	29348	99831	99050	-1	99023	514539	498474	-1	498461	10				1	4	8	phaseUPFAce	phaseXPface	8	NM03	1056831	1056531	1056831	1056528	d	1056528	1054571	1056528	1054554	1957
GofDak_1024-768_new	10	3	20	<?xml version="1.0"?>\n<Clock xmlns:dt="urn:schemas-microsoft-com:datatypes"><Description dt:dt="string">E-Prime Primary Realtime Clock</Description><StartTime><Timestamp dt:dt="int">0</Timestamp><DateUtc dt:dt="string">2017-05-10T08:01:19Z</DateUtc></StartTime><FrequencyChanges><FrequencyChange><Frequency dt:dt="r8">3312919</Frequency><Timestamp dt:dt="r8">2208212019</Timestamp><Current dt:dt="r…	75.028	2269216	2265716	2269216	2265705	1	right	-2086107620	2017-10-05	10:01:19	08:01:19	female	99023	29423	-1	29348	99831	99050	-1	99023	514539	498474	-1	498461	10				1	4	8	phaseUPFAce	phaseXPface	9	NF06	1060336	1060036	1060336	1060021	l	1060021	1058210	1060021	1058194	1811
GofDak_1024-768_new	10	3	20	<?xml version="1.0"?>\n<Clock xmlns:dt="urn:schemas-microsoft-com:datatypes"><Description dt:dt="string">E-Prime Primary Realtime Clock</Description><StartTime><Timestamp dt:dt="int">0</Timestamp><DateUtc dt:dt="string">2017-05-10T08:01:19Z</DateUtc></StartTime><FrequencyChanges><FrequencyChange><Frequency dt:dt="r8">3312919</Frequency><Timestamp dt:dt="r8">2208212019</Timestamp><Current dt:dt="r…	75.028	2269216	2265716	2269216	2265705	1	right	-2086107620	2017-10-05	10:01:19	08:01:19	female	99023	29423	-1	29348	99831	99050	-1	99023	514539	498474	-1	498461	10				1	4	8	phaseUPFAce	phaseXPface	10	NM21	1063775	1063475	1063775	1063468	l	1063468	1061542	1063468	1061530	1926
GofDak_1024-768_new	10	3	20	<?xml version="1.0"?>\n<Clock xmlns:dt="urn:schemas-microsoft-com:datatypes"><Description dt:dt="string">E-Prime Primary Realtime Clock</Description><StartTime><Timestamp dt:dt="int">0</Timestamp><DateUtc dt:dt="string">2017-05-10T08:01:19Z</DateUtc></StartTime><FrequencyChanges><FrequencyChange><Frequency dt:dt="r8">3312919</Frequency><Timestamp dt:dt="r8">2208212019</Timestamp><Current dt:dt="r…	75.028	2269216	2265716	2269216	2265705	1	right	-2086107620	2017-10-05	10:01:19	08:01:19	female	99023	29423	-1	29348	99831	99050	-1	99023	514539	498474	-1	498461	10				1	4	8	phaseUPFAce	phaseXPface	11	NM09	1066987	1066687	1066987	1066675	l	1066675	1065007	1066675	1065002	1668
GofDak_1024-768_new	10	3	20	<?xml version="1.0"?>\n<Clock xmlns:dt="urn:schemas-microsoft-com:datatypes"><Description dt:dt="string">E-Prime Primary Realtime Clock</Description><StartTime><Timestamp dt:dt="int">0</Timestamp><DateUtc dt:dt="string">2017-05-10T08:01:19Z</DateUtc></StartTime><FrequencyChanges><FrequencyChange><Frequency dt:dt="r8">3312919</Frequency><Timestamp dt:dt="r8">2208212019</Timestamp><Current dt:dt="r…	75.028	2269216	2265716	2269216	2265705	1	right	-2086107620	2017-10-05	10:01:19	08:01:19	female	99023	29423	-1	29348	99831	99050	-1	99023	514539	498474	-1	498461	10				1	4	8	phaseUPFAce	phaseXPface	12	NM03	1069919	1069619	1069919	1069608	l	1069608	1068060	1069608	1068041	1548
GofDak_1024-768_new	10	3	20	<?xml version="1.0"?>\n<Clock xmlns:dt="urn:schemas-microsoft-com:datatypes"><Description dt:dt="string">E-Prime Primary Realtime Clock</Description><StartTime><Timestamp dt:dt="int">0</Timestamp><DateUtc dt:dt="string">2017-05-10T08:01:19Z</DateUtc></StartTime><FrequencyChanges><FrequencyChange><Frequency dt:dt="r8">3312919</Frequency><Timestamp dt:dt="r8">2208212019</Timestamp><Current dt:dt="r…	75.028	2269216	2265716	2269216	2265705	1	right	-2086107620	2017-10-05	10:01:19	08:01:19	female	99023	29423	-1	29348	99831	99050	-1	99023	514539	498474	-1	498461	10				1	4	8	phaseUPFAce	phaseXPface	13	NF106	1072891	1072591	1072891	1072587	l	1072587	1070952	1072587	1070945	1635
GofDak_1024-768_new	10	3	20	<?xml version="1.0"?>\n<Clock xmlns:dt="urn:schemas-microsoft-com:datatypes"><Description dt:dt="string">E-Prime Primary Realtime Clock</Description><StartTime><Timestamp dt:dt="int">0</Timestamp><DateUtc dt:dt="string">2017-05-10T08:01:19Z</DateUtc></StartTime><FrequencyChanges><FrequencyChange><Frequency dt:dt="r8">3312919</Frequency><Timestamp dt:dt="r8">2208212019</Timestamp><Current dt:dt="r…	75.028	2269216	2265716	2269216	2265705	1	right	-2086107620	2017-10-05	10:01:19	08:01:19	female	99023	29423	-1	29348	99831	99050	-1	99023	514539	498474	-1	498461	10				1	4	8	phaseUPFAce	phaseXPface	14	NF109	1076077	1075777	1076077	1075769	l	1075769	1073977	1075769	1073961	1792
GofDak_1024-768_new	10	3	20	<?xml version="1.0"?>\n<Clock xmlns:dt="urn:schemas-microsoft-com:datatypes"><Description dt:dt="string">E-Prime Primary Realtime Clock</Description><StartTime><Timestamp dt:dt="int">0</Timestamp><DateUtc dt:dt="string">2017-05-10T08:01:19Z</DateUtc></StartTime><FrequencyChanges><FrequencyChange><Frequency dt:dt="r8">3312919</Frequency><Timestamp dt:dt="r8">2208212019</Timestamp><Current dt:dt="r…	75.028	2269216	2265716	2269216	2265705	1	right	-2086107620	2017-10-05	10:01:19	08:01:19	female	99023	29423	-1	29348	99831	99050	-1	99023	514539	498474	-1	498461	10				1	4	8	phaseUPFAce	phaseXPface	15	NF109	1079329	1079029	1079329	1079015	d	1079015	1077030	1079015	1077017	1985
GofDak_1024-768_new	10	3	20	<?xml version="1.0"?>\n<Clock xmlns:dt="urn:schemas-microsoft-com:datatypes"><Description dt:dt="string">E-Prime Primary Realtime Clock</Description><StartTime><Timestamp dt:dt="int">0</Timestamp><DateUtc dt:dt="string">2017-05-10T08:01:19Z</DateUtc></StartTime><FrequencyChanges><FrequencyChange><Frequency dt:dt="r8">3312919</Frequency><Timestamp dt:dt="r8">2208212019</Timestamp><Current dt:dt="r…	75.028	2269216	2265716	2269216	2265705	1	right	-2086107620	2017-10-05	10:01:19	08:01:19	female	99023	29423	-1	29348	99831	99050	-1	99023	514539	498474	-1	498461	10				1	4	8	phaseUPFAce	phaseXPface	16	NF105	1082861	1082561	1082861	1082542	d	1082542	1080602	1082542	1080593	1940
GofDak_1024-768_new	10	3	20	<?xml version="1.0"?>\n<Clock xmlns:dt="urn:schemas-microsoft-com:datatypes"><Description dt:dt="string">E-Prime Primary Realtime Clock</Description><StartTime><Timestamp dt:dt="int">0</Timestamp><DateUtc dt:dt="string">2017-05-10T08:01:19Z</DateUtc></StartTime><FrequencyChanges><FrequencyChange><Frequency dt:dt="r8">3312919</Frequency><Timestamp dt:dt="r8">2208212019</Timestamp><Current dt:dt="r…	75.028	2269216	2265716	2269216	2265705	1	right	-2086107620	2017-10-05	10:01:19	08:01:19	female	99023	29423	-1	29348	99831	99050	-1	99023	514539	498474	-1	498461	10				1	4	8	phaseUPFAce	phaseXPface	17	NF11	1086033	1085733	1086033	1085730	l	1085730	1084040	1085730	1084033	1690
GofDak_1024-768_new	10	3	20	<?xml version="1.0"?>\n<Clock xmlns:dt="urn:schemas-microsoft-com:datatypes"><Description dt:dt="string">E-Prime Primary Realtime Clock</Description><StartTime><Timestamp dt:dt="int">0</Timestamp><DateUtc dt:dt="string">2017-05-10T08:01:19Z</DateUtc></StartTime><FrequencyChanges><FrequencyChange><Frequency dt:dt="r8">3312919</Frequency><Timestamp dt:dt="r8">2208212019</Timestamp><Current dt:dt="r…	75.028	2269216	2265716	2269216	2265705	1	right	-2086107620	2017-10-05	10:01:19	08:01:19	female	99023	29423	-1	29348	99831	99050	-1	99023	514539	498474	-1	498461	10				1	4	8	phaseUPFAce	phaseXPface	18	NF01	1089352	1089052	1089352	1089041	l	1089041	1087519	1089041	1087504	1522
GofDak_1024-768_new	10	3	20	<?xml version="1.0"?>\n<Clock xmlns:dt="urn:schemas-microsoft-com:datatypes"><Description dt:dt="string">E-Prime Primary Realtime Clock</Description><StartTime><Timestamp dt:dt="int">0</Timestamp><DateUtc dt:dt="string">2017-05-10T08:01:19Z</DateUtc></StartTime><FrequencyChanges><FrequencyChange><Frequency dt:dt="r8">3312919</Frequency><Timestamp dt:dt="r8">2208212019</Timestamp><Current dt:dt="r…	75.028	2269216	2265716	2269216	2265705	1	right	-2086107620	2017-10-05	10:01:19	08:01:19	female	99023	29423	-1	29348	99831	99050	-1	99023	514539	498474	-1	498461	10				1	4	8	phaseUPFAce	phaseXPface	19	NM101	1092764	1092464	1092764	1092459	l	1092459	1090585	1092459	1090568	1874
GofDak_1024-768_new	10	3	20	<?xml version="1.0"?>\n<Clock xmlns:dt="urn:schemas-microsoft-com:datatypes"><Description dt:dt="string">E-Prime Primary Realtime Clock</Description><StartTime><Timestamp dt:dt="int">0</Timestamp><DateUtc dt:dt="string">2017-05-10T08:01:19Z</DateUtc></StartTime><FrequencyChanges><FrequencyChange><Frequency dt:dt="r8">3312919</Frequency><Timestamp dt:dt="r8">2208212019</Timestamp><Current dt:dt="r…	75.028	2269216	2265716	2269216	2265705	1	right	-2086107620	2017-10-05	10:01:19	08:01:19	female	99023	29423	-1	29348	99831	99050	-1	99023	514539	498474	-1	498461	10				1	4	8	phaseUPFAce	phaseXPface	20	NF11	1095976	1095676	1095976	1095666	l	1095666	1093930	1095666	1093912	1736
GofDak_1024-768_new	10	3	20	<?xml version="1.0"?>\n<Clock xmlns:dt="urn:schemas-microsoft-com:datatypes"><Description dt:dt="string">E-Prime Primary Realtime Clock</Description><StartTime><Timestamp dt:dt="int">0</Timestamp><DateUtc dt:dt="string">2017-05-10T08:01:19Z</DateUtc></StartTime><FrequencyChanges><FrequencyChange><Frequency dt:dt="r8">3312919</Frequency><Timestamp dt:dt="r8">2208212019</Timestamp><Current dt:dt="r…	75.028	2269216	2265716	2269216	2265705	1	right	-2086107620	2017-10-05	10:01:19	08:01:19	female	99023	29423	-1	29348	99831	99050	-1	99023	514539	498474	-1	498461	11				2	5	9	phaseINVFAce	phaseXPface	1	NF106	1099575	1099275	1099575	1099266	d	1099266	1097409	1099266	1097392	1857
GofDak_1024-768_new	10	3	20	<?xml version="1.0"?>\n<Clock xmlns:dt="urn:schemas-microsoft-com:datatypes"><Description dt:dt="string">E-Prime Primary Realtime Clock</Description><StartTime><Timestamp dt:dt="int">0</Timestamp><DateUtc dt:dt="string">2017-05-10T08:01:19Z</DateUtc></StartTime><FrequencyChanges><FrequencyChange><Frequency dt:dt="r8">3312919</Frequency><Timestamp dt:dt="r8">2208212019</Timestamp><Current dt:dt="r…	75.028	2269216	2265716	2269216	2265705	1	right	-2086107620	2017-10-05	10:01:19	08:01:19	female	99023	29423	-1	29348	99831	99050	-1	99023	514539	498474	-1	498461	11				2	5	9	phaseINVFAce	phaseXPface	2	NF02	1103307	1103007	1103307	1102991	l	1102991	1101154	1102991	1101136	1837
GofDak_1024-768_new	10	3	20	<?xml version="1.0"?>\n<Clock xmlns:dt="urn:schemas-microsoft-com:datatypes"><Description dt:dt="string">E-Prime Primary Realtime Clock</Description><StartTime><Timestamp dt:dt="int">0</Timestamp><DateUtc dt:dt="string">2017-05-10T08:01:19Z</DateUtc></StartTime><FrequencyChanges><FrequencyChange><Frequency dt:dt="r8">3312919</Frequency><Timestamp dt:dt="r8">2208212019</Timestamp><Current dt:dt="r…	75.028	2269216	2265716	2269216	2265705	1	right	-2086107620	2017-10-05	10:01:19	08:01:19	female	99023	29423	-1	29348	99831	99050	-1	99023	514539	498474	-1	498461	11				2	5	9	phaseINVFAce	phaseXPface	3	NM03	1106599	1106299	1106599	1106293	l	1106293	1104473	1106293	1104464	1820
GofDak_1024-768_new	10	3	20	<?xml version="1.0"?>\n<Clock xmlns:dt="urn:schemas-microsoft-com:datatypes"><Description dt:dt="string">E-Prime Primary Realtime Clock</Description><StartTime><Timestamp dt:dt="int">0</Timestamp><DateUtc dt:dt="string">2017-05-10T08:01:19Z</DateUtc></StartTime><FrequencyChanges><FrequencyChange><Frequency dt:dt="r8">3312919</Frequency><Timestamp dt:dt="r8">2208212019</Timestamp><Current dt:dt="r…	75.028	2269216	2265716	2269216	2265705	1	right	-2086107620	2017-10-05	10:01:19	08:01:19	female	99023	29423	-1	29348	99831	99050	-1	99023	514539	498474	-1	498461	11				2	5	9	phaseINVFAce	phaseXPface	4	NM09	1109837	1109537	1109837	1109530	d	1109530	1107858	1109530	1107848	1672
GofDak_1024-768_new	10	3	20	<?xml version="1.0"?>\n<Clock xmlns:dt="urn:schemas-microsoft-com:datatypes"><Description dt:dt="string">E-Prime Primary Realtime Clock</Description><StartTime><Timestamp dt:dt="int">0</Timestamp><DateUtc dt:dt="string">2017-05-10T08:01:19Z</DateUtc></StartTime><FrequencyChanges><FrequencyChange><Frequency dt:dt="r8">3312919</Frequency><Timestamp dt:dt="r8">2208212019</Timestamp><Current dt:dt="r…	75.028	2269216	2265716	2269216	2265705	1	right	-2086107620	2017-10-05	10:01:19	08:01:19	female	99023	29423	-1	29348	99831	99050	-1	99023	514539	498474	-1	498461	11				2	5	9	phaseINVFAce	phaseXPface	5	NM13	1113063	1112763	1113063	1112753	d	1112753	1111043	1112753	1111031	1710
GofDak_1024-768_new	10	3	20	<?xml version="1.0"?>\n<Clock xmlns:dt="urn:schemas-microsoft-com:datatypes"><Description dt:dt="string">E-Prime Primary Realtime Clock</Description><StartTime><Timestamp dt:dt="int">0</Timestamp><DateUtc dt:dt="string">2017-05-10T08:01:19Z</DateUtc></StartTime><FrequencyChanges><FrequencyChange><Frequency dt:dt="r8">3312919</Frequency><Timestamp dt:dt="r8">2208212019</Timestamp><Current dt:dt="r…	75.028	2269216	2265716	2269216	2265705	1	right	-2086107620	2017-10-05	10:01:19	08:01:19	female	99023	29423	-1	29348	99831	99050	-1	99023	514539	498474	-1	498461	11				2	5	9	phaseINVFAce	phaseXPface	6	NF105	1115715	1115415	1115715	1115402	d	1115402	1113736	1115402	1113719	1666
GofDak_1024-768_new	10	3	20	<?xml version="1.0"?>\n<Clock xmlns:dt="urn:schemas-microsoft-com:datatypes"><Description dt:dt="string">E-Prime Primary Realtime Clock</Description><StartTime><Timestamp dt:dt="int">0</Timestamp><DateUtc dt:dt="string">2017-05-10T08:01:19Z</DateUtc></StartTime><FrequencyChanges><FrequencyChange><Frequency dt:dt="r8">3312919</Frequency><Timestamp dt:dt="r8">2208212019</Timestamp><Current dt:dt="r…	75.028	2269216	2265716	2269216	2265705	1	right	-2086107620	2017-10-05	10:01:19	08:01:19	female	99023	29423	-1	29348	99831	99050	-1	99023	514539	498474	-1	498461	11				2	5	9	phaseINVFAce	phaseXPface	7	NM10	1118794	1118494	1118794	1118489	l	1118489	1116935	1118489	1116919	1554
GofDak_1024-768_new	10	3	20	<?xml version="1.0"?>\n<Clock xmlns:dt="urn:schemas-microsoft-com:datatypes"><Description dt:dt="string">E-Prime Primary Realtime Clock</Description><StartTime><Timestamp dt:dt="int">0</Timestamp><DateUtc dt:dt="string">2017-05-10T08:01:19Z</DateUtc></StartTime><FrequencyChanges><FrequencyChange><Frequency dt:dt="r8">3312919</Frequency><Timestamp dt:dt="r8">2208212019</Timestamp><Current dt:dt="r…	75.028	2269216	2265716	2269216	2265705	1	right	-2086107620	2017-10-05	10:01:19	08:01:19	female	99023	29423	-1	29348	99831	99050	-1	99023	514539	498474	-1	498461	11				2	5	9	phaseINVFAce	phaseXPface	8	NF06	1121726	1121426	1121726	1121422	l	1121422	1119893	1121422	1119879	1529
GofDak_1024-768_new	10	3	20	<?xml version="1.0"?>\n<Clock xmlns:dt="urn:schemas-microsoft-com:datatypes"><Description dt:dt="string">E-Prime Primary Realtime Clock</Description><StartTime><Timestamp dt:dt="int">0</Timestamp><DateUtc dt:dt="string">2017-05-10T08:01:19Z</DateUtc></StartTime><FrequencyChanges><FrequencyChange><Frequency dt:dt="r8">3312919</Frequency><Timestamp dt:dt="r8">2208212019</Timestamp><Current dt:dt="r…	75.028	2269216	2265716	2269216	2265705	1	right	-2086107620	2017-10-05	10:01:19	08:01:19	female	99023	29423	-1	29348	99831	99050	-1	99023	514539	498474	-1	498461	11				2	5	9	phaseINVFAce	phaseXPface	9	NF09	1127364	1127064	1127364	1127051	d	1127051	1125265	1127051	1125253	1786
GofDak_1024-768_new	10	3	20	<?xml version="1.0"?>\n<Clock xmlns:dt="urn:schemas-microsoft-com:datatypes"><Description dt:dt="string">E-Prime Primary Realtime Clock</Description><StartTime><Timestamp dt:dt="int">0</Timestamp><DateUtc dt:dt="string">2017-05-10T08:01:19Z</DateUtc></StartTime><FrequencyChanges><FrequencyChange><Frequency dt:dt="r8">3312919</Frequency><Timestamp dt:dt="r8">2208212019</Timestamp><Current dt:dt="r…	75.028	2269216	2265716	2269216	2265705	1	right	-2086107620	2017-10-05	10:01:19	08:01:19	female	99023	29423	-1	29348	99831	99050	-1	99023	514539	498474	-1	498461	11				2	5	9	phaseINVFAce	phaseXPface	10	NM08	1132496	1132196	1132496	1132184	l	1132184	1130396	1132184	1130390	1788
GofDak_1024-768_new	10	3	20	<?xml version="1.0"?>\n<Clock xmlns:dt="urn:schemas-microsoft-com:datatypes"><Description dt:dt="string">E-Prime Primary Realtime Clock</Description><StartTime><Timestamp dt:dt="int">0</Timestamp><DateUtc dt:dt="string">2017-05-10T08:01:19Z</DateUtc></StartTime><FrequencyChanges><FrequencyChange><Frequency dt:dt="r8">3312919</Frequency><Timestamp dt:dt="r8">2208212019</Timestamp><Current dt:dt="r…	75.028	2269216	2265716	2269216	2265705	1	right	-2086107620	2017-10-05	10:01:19	08:01:19	female	99023	29423	-1	29348	99831	99050	-1	99023	514539	498474	-1	498461	11				2	5	9	phaseINVFAce	phaseXPface	11	NF09	1135521	1135221	1135521	1135215	l	1135215	1133528	1135215	1133518	1687
GofDak_1024-768_new	10	3	20	<?xml version="1.0"?>\n<Clock xmlns:dt="urn:schemas-microsoft-com:datatypes"><Description dt:dt="string">E-Prime Primary Realtime Clock</Description><StartTime><Timestamp dt:dt="int">0</Timestamp><DateUtc dt:dt="string">2017-05-10T08:01:19Z</DateUtc></StartTime><FrequencyChanges><FrequencyChange><Frequency dt:dt="r8">3312919</Frequency><Timestamp dt:dt="r8">2208212019</Timestamp><Current dt:dt="r…	75.028	2269216	2265716	2269216	2265705	1	right	-2086107620	2017-10-05	10:01:19	08:01:19	female	99023	29423	-1	29348	99831	99050	-1	99023	514539	498474	-1	498461	11				2	5	9	phaseINVFAce	phaseXPface	12	NF11	1138800	1138500	1138800	1138490	d	1138490	1136567	1138490	1136550	1923
GofDak_1024-768_new	10	3	20	<?xml version="1.0"?>\n<Clock xmlns:dt="urn:schemas-microsoft-com:datatypes"><Description dt:dt="string">E-Prime Primary Realtime Clock</Description><StartTime><Timestamp dt:dt="int">0</Timestamp><DateUtc dt:dt="string">2017-05-10T08:01:19Z</DateUtc></StartTime><FrequencyChanges><FrequencyChange><Frequency dt:dt="r8">3312919</Frequency><Timestamp dt:dt="r8">2208212019</Timestamp><Current dt:dt="r…	75.028	2269216	2265716	2269216	2265705	1	right	-2086107620	2017-10-05	10:01:19	08:01:19	female	99023	29423	-1	29348	99831	99050	-1	99023	514539	498474	-1	498461	11				2	5	9	phaseINVFAce	phaseXPface	13	NF09	1141679	1141379	1141679	1141371	d	1141371	1139713	1141371	1139702	1658
GofDak_1024-768_new	10	3	20	<?xml version="1.0"?>\n<Clock xmlns:dt="urn:schemas-microsoft-com:datatypes"><Description dt:dt="string">E-Prime Primary Realtime Clock</Description><StartTime><Timestamp dt:dt="int">0</Timestamp><DateUtc dt:dt="string">2017-05-10T08:01:19Z</DateUtc></StartTime><FrequencyChanges><FrequencyChange><Frequency dt:dt="r8">3312919</Frequency><Timestamp dt:dt="r8">2208212019</Timestamp><Current dt:dt="r…	75.028	2269216	2265716	2269216	2265705	1	right	-2086107620	2017-10-05	10:01:19	08:01:19	female	99023	29423	-1	29348	99831	99050	-1	99023	514539	498474	-1	498461	11				2	5	9	phaseINVFAce	phaseXPface	14	NF109	1144811	1144511	1144811	1144507	d	1144507	1142965	1144507	1142950	1542
GofDak_1024-768_new	10	3	20	<?xml version="1.0"?>\n<Clock xmlns:dt="urn:schemas-microsoft-com:datatypes"><Description dt:dt="string">E-Prime Primary Realtime Clock</Description><StartTime><Timestamp dt:dt="int">0</Timestamp><DateUtc dt:dt="string">2017-05-10T08:01:19Z</DateUtc></StartTime><FrequencyChanges><FrequencyChange><Frequency dt:dt="r8">3312919</Frequency><Timestamp dt:dt="r8">2208212019</Timestamp><Current dt:dt="r…	75.028	2269216	2265716	2269216	2265705	1	right	-2086107620	2017-10-05	10:01:19	08:01:19	female	99023	29423	-1	29348	99831	99050	-1	99023	514539	498474	-1	498461	11				2	5	9	phaseINVFAce	phaseXPface	15	NF01	1147983	1147683	1147983	1147677	l	1147677	1146017	1147677	1146006	1660
GofDak_1024-768_new	10	3	20	<?xml version="1.0"?>\n<Clock xmlns:dt="urn:schemas-microsoft-com:datatypes"><Description dt:dt="string">E-Prime Primary Realtime Clock</Description><StartTime><Timestamp dt:dt="int">0</Timestamp><DateUtc dt:dt="string">2017-05-10T08:01:19Z</DateUtc></StartTime><FrequencyChanges><FrequencyChange><Frequency dt:dt="r8">3312919</Frequency><Timestamp dt:dt="r8">2208212019</Timestamp><Current dt:dt="r…	75.028	2269216	2265716	2269216	2265705	1	right	-2086107620	2017-10-05	10:01:19	08:01:19	female	99023	29423	-1	29348	99831	99050	-1	99023	514539	498474	-1	498461	11				2	5	9	phaseINVFAce	phaseXPface	16	NF27	1151129	1150829	1151129	1150818	d	1150818	1149283	1150818	1149278	1535
GofDak_1024-768_new	10	3	20	<?xml version="1.0"?>\n<Clock xmlns:dt="urn:schemas-microsoft-com:datatypes"><Description dt:dt="string">E-Prime Primary Realtime Clock</Description><StartTime><Timestamp dt:dt="int">0</Timestamp><DateUtc dt:dt="string">2017-05-10T08:01:19Z</DateUtc></StartTime><FrequencyChanges><FrequencyChange><Frequency dt:dt="r8">3312919</Frequency><Timestamp dt:dt="r8">2208212019</Timestamp><Current dt:dt="r…	75.028	2269216	2265716	2269216	2265705	1	right	-2086107620	2017-10-05	10:01:19	08:01:19	female	99023	29423	-1	29348	99831	99050	-1	99023	514539	498474	-1	498461	11				2	5	9	phaseINVFAce	phaseXPface	17	NM21	1154554	1154254	1154554	1154240	l	1154240	1152295	1154240	1152285	1945
GofDak_1024-768_new	10	3	20	<?xml version="1.0"?>\n<Clock xmlns:dt="urn:schemas-microsoft-com:datatypes"><Description dt:dt="string">E-Prime Primary Realtime Clock</Description><StartTime><Timestamp dt:dt="int">0</Timestamp><DateUtc dt:dt="string">2017-05-10T08:01:19Z</DateUtc></StartTime><FrequencyChanges><FrequencyChange><Frequency dt:dt="r8">3312919</Frequency><Timestamp dt:dt="r8">2208212019</Timestamp><Current dt:dt="r…	75.028	2269216	2265716	2269216	2265705	1	right	-2086107620	2017-10-05	10:01:19	08:01:19	female	99023	29423	-1	29348	99831	99050	-1	99023	514539	498474	-1	498461	11				2	5	9	phaseINVFAce	phaseXPface	18	NF04	1157659	1157359	1157659	1157349	l	1157349	1155827	1157349	1155813	1522
GofDak_1024-768_new	10	3	20	<?xml version="1.0"?>\n<Clock xmlns:dt="urn:schemas-microsoft-com:datatypes"><Description dt:dt="string">E-Prime Primary Realtime Clock</Description><StartTime><Timestamp dt:dt="int">0</Timestamp><DateUtc dt:dt="string">2017-05-10T08:01:19Z</DateUtc></StartTime><FrequencyChanges><FrequencyChange><Frequency dt:dt="r8">3312919</Frequency><Timestamp dt:dt="r8">2208212019</Timestamp><Current dt:dt="r…	75.028	2269216	2265716	2269216	2265705	1	right	-2086107620	2017-10-05	10:01:19	08:01:19	female	99023	29423	-1	29348	99831	99050	-1	99023	514539	498474	-1	498461	11				2	5	9	phaseINVFAce	phaseXPface	19	NM10	1160618	1160318	1160618	1160311	d	1160311	1158519	1160311	1158509	1792
GofDak_1024-768_new	10	3	20	<?xml version="1.0"?>\n<Clock xmlns:dt="urn:schemas-microsoft-com:datatypes"><Description dt:dt="string">E-Prime Primary Realtime Clock</Description><StartTime><Timestamp dt:dt="int">0</Timestamp><DateUtc dt:dt="string">2017-05-10T08:01:19Z</DateUtc></StartTime><FrequencyChanges><FrequencyChange><Frequency dt:dt="r8">3312919</Frequency><Timestamp dt:dt="r8">2208212019</Timestamp><Current dt:dt="r…	75.028	2269216	2265716	2269216	2265705	1	right	-2086107620	2017-10-05	10:01:19	08:01:19	female	99023	29423	-1	29348	99831	99050	-1	99023	514539	498474	-1	498461	11				2	5	9	phaseINVFAce	phaseXPface	20	NF105	1163817	1163517	1163817	1163512	l	1163512	1161664	1163512	1161653	1848
GofDak_1024-768_new	10	3	20	<?xml version="1.0"?>\n<Clock xmlns:dt="urn:schemas-microsoft-com:datatypes"><Description dt:dt="string">E-Prime Primary Realtime Clock</Description><StartTime><Timestamp dt:dt="int">0</Timestamp><DateUtc dt:dt="string">2017-05-10T08:01:19Z</DateUtc></StartTime><FrequencyChanges><FrequencyChange><Frequency dt:dt="r8">3312919</Frequency><Timestamp dt:dt="r8">2208212019</Timestamp><Current dt:dt="r…	75.028	2269216	2265716	2269216	2265705	1	right	-2086107620	2017-10-05	10:01:19	08:01:19	female	99023	29423	-1	29348	99831	99050	-1	99023	514539	498474	-1	498461	12				1	5	10	phaseUPFAce	phaseXPface	1	NM08	1173214	1172914	1173214	1172901	d	1172901	1171301	1172901	1171288	1600
GofDak_1024-768_new	10	3	20	<?xml version="1.0"?>\n<Clock xmlns:dt="urn:schemas-microsoft-com:datatypes"><Description dt:dt="string">E-Prime Primary Realtime Clock</Description><StartTime><Timestamp dt:dt="int">0</Timestamp><DateUtc dt:dt="string">2017-05-10T08:01:19Z</DateUtc></StartTime><FrequencyChanges><FrequencyChange><Frequency dt:dt="r8">3312919</Frequency><Timestamp dt:dt="r8">2208212019</Timestamp><Current dt:dt="r…	75.028	2269216	2265716	2269216	2265705	1	right	-2086107620	2017-10-05	10:01:19	08:01:19	female	99023	29423	-1	29348	99831	99050	-1	99023	514539	498474	-1	498461	12				1	5	10	phaseUPFAce	phaseXPface	2	NM03	1177799	1177499	1177799	1177487	d	1177487	1175579	1177487	1175564	1908
GofDak_1024-768_new	10	3	20	<?xml version="1.0"?>\n<Clock xmlns:dt="urn:schemas-microsoft-com:datatypes"><Description dt:dt="string">E-Prime Primary Realtime Clock</Description><StartTime><Timestamp dt:dt="int">0</Timestamp><DateUtc dt:dt="string">2017-05-10T08:01:19Z</DateUtc></StartTime><FrequencyChanges><FrequencyChange><Frequency dt:dt="r8">3312919</Frequency><Timestamp dt:dt="r8">2208212019</Timestamp><Current dt:dt="r…	75.028	2269216	2265716	2269216	2265705	1	right	-2086107620	2017-10-05	10:01:19	08:01:19	female	99023	29423	-1	29348	99831	99050	-1	99023	514539	498474	-1	498461	12				1	5	10	phaseUPFAce	phaseXPface	3	NF09	1181197	1180897	1181197	1180891	d	1180891	1179151	1180891	1179140	1740
GofDak_1024-768_new	10	3	20	<?xml version="1.0"?>\n<Clock xmlns:dt="urn:schemas-microsoft-com:datatypes"><Description dt:dt="string">E-Prime Primary Realtime Clock</Description><StartTime><Timestamp dt:dt="int">0</Timestamp><DateUtc dt:dt="string">2017-05-10T08:01:19Z</DateUtc></StartTime><FrequencyChanges><FrequencyChange><Frequency dt:dt="r8">3312919</Frequency><Timestamp dt:dt="r8">2208212019</Timestamp><Current dt:dt="r…	75.028	2269216	2265716	2269216	2265705	1	right	-2086107620	2017-10-05	10:01:19	08:01:19	female	99023	29423	-1	29348	99831	99050	-1	99023	514539	498474	-1	498461	12				1	5	10	phaseUPFAce	phaseXPface	4	NM10	1184489	1184189	1184489	1184179	d	1184179	1182457	1184179	1182444	1722
GofDak_1024-768_new	10	3	20	<?xml version="1.0"?>\n<Clock xmlns:dt="urn:schemas-microsoft-com:datatypes"><Description dt:dt="string">E-Prime Primary Realtime Clock</Description><StartTime><Timestamp dt:dt="int">0</Timestamp><DateUtc dt:dt="string">2017-05-10T08:01:19Z</DateUtc></StartTime><FrequencyChanges><FrequencyChange><Frequency dt:dt="r8">3312919</Frequency><Timestamp dt:dt="r8">2208212019</Timestamp><Current dt:dt="r…	75.028	2269216	2265716	2269216	2265705	1	right	-2086107620	2017-10-05	10:01:19	08:01:19	female	99023	29423	-1	29348	99831	99050	-1	99023	514539	498474	-1	498461	12				1	5	10	phaseUPFAce	phaseXPface	5	NM05	1188581	1188281	1188581	1188272	d	1188272	1186508	1188272	1186500	1764
GofDak_1024-768_new	10	3	20	<?xml version="1.0"?>\n<Clock xmlns:dt="urn:schemas-microsoft-com:datatypes"><Description dt:dt="string">E-Prime Primary Realtime Clock</Description><StartTime><Timestamp dt:dt="int">0</Timestamp><DateUtc dt:dt="string">2017-05-10T08:01:19Z</DateUtc></StartTime><FrequencyChanges><FrequencyChange><Frequency dt:dt="r8">3312919</Frequency><Timestamp dt:dt="r8">2208212019</Timestamp><Current dt:dt="r…	75.028	2269216	2265716	2269216	2265705	1	right	-2086107620	2017-10-05	10:01:19	08:01:19	female	99023	29423	-1	29348	99831	99050	-1	99023	514539	498474	-1	498461	12				1	5	10	phaseUPFAce	phaseXPface	6	NF27	1191673	1191373	1191673	1191360	d	1191360	1189654	1191360	1189636	1706
GofDak_1024-768_new	10	3	20	<?xml version="1.0"?>\n<Clock xmlns:dt="urn:schemas-microsoft-com:datatypes"><Description dt:dt="string">E-Prime Primary Realtime Clock</Description><StartTime><Timestamp dt:dt="int">0</Timestamp><DateUtc dt:dt="string">2017-05-10T08:01:19Z</DateUtc></StartTime><FrequencyChanges><FrequencyChange><Frequency dt:dt="r8">3312919</Frequency><Timestamp dt:dt="r8">2208212019</Timestamp><Current dt:dt="r…	75.028	2269216	2265716	2269216	2265705	1	right	-2086107620	2017-10-05	10:01:19	08:01:19	female	99023	29423	-1	29348	99831	99050	-1	99023	514539	498474	-1	498461	12				1	5	10	phaseUPFAce	phaseXPface	7	NM21	1194859	1194559	1194859	1194554	d	1194554	1192893	1194554	1192884	1661
GofDak_1024-768_new	10	3	20	<?xml version="1.0"?>\n<Clock xmlns:dt="urn:schemas-microsoft-com:datatypes"><Description dt:dt="string">E-Prime Primary Realtime Clock</Description><StartTime><Timestamp dt:dt="int">0</Timestamp><DateUtc dt:dt="string">2017-05-10T08:01:19Z</DateUtc></StartTime><FrequencyChanges><FrequencyChange><Frequency dt:dt="r8">3312919</Frequency><Timestamp dt:dt="r8">2208212019</Timestamp><Current dt:dt="r…	75.028	2269216	2265716	2269216	2265705	1	right	-2086107620	2017-10-05	10:01:19	08:01:19	female	99023	29423	-1	29348	99831	99050	-1	99023	514539	498474	-1	498461	12				1	5	10	phaseUPFAce	phaseXPface	8	NM08	1200297	1199997	1200297	1199992	l	1199992	1198397	1199992	1198385	1595
GofDak_1024-768_new	10	3	20	<?xml version="1.0"?>\n<Clock xmlns:dt="urn:schemas-microsoft-com:datatypes"><Description dt:dt="string">E-Prime Primary Realtime Clock</Description><StartTime><Timestamp dt:dt="int">0</Timestamp><DateUtc dt:dt="string">2017-05-10T08:01:19Z</DateUtc></StartTime><FrequencyChanges><FrequencyChange><Frequency dt:dt="r8">3312919</Frequency><Timestamp dt:dt="r8">2208212019</Timestamp><Current dt:dt="r…	75.028	2269216	2265716	2269216	2265705	1	right	-2086107620	2017-10-05	10:01:19	08:01:19	female	99023	29423	-1	29348	99831	99050	-1	99023	514539	498474	-1	498461	12				1	5	10	phaseUPFAce	phaseXPface	9	NF105	1205948	1205648	1205948	1205640	l	1205640	1203835	1205640	1203823	1805
GofDak_1024-768_new	10	3	20	<?xml version="1.0"?>\n<Clock xmlns:dt="urn:schemas-microsoft-com:datatypes"><Description dt:dt="string">E-Prime Primary Realtime Clock</Description><StartTime><Timestamp dt:dt="int">0</Timestamp><DateUtc dt:dt="string">2017-05-10T08:01:19Z</DateUtc></StartTime><FrequencyChanges><FrequencyChange><Frequency dt:dt="r8">3312919</Frequency><Timestamp dt:dt="r8">2208212019</Timestamp><Current dt:dt="r…	75.028	2269216	2265716	2269216	2265705	1	right	-2086107620	2017-10-05	10:01:19	08:01:19	female	99023	29423	-1	29348	99831	99050	-1	99023	514539	498474	-1	498461	12				1	5	10	phaseUPFAce	phaseXPface	10	NM02	1209054	1208754	1209054	1208751	d	1208751	1207154	1208751	1207147	1597
GofDak_1024-768_new	10	3	20	<?xml version="1.0"?>\n<Clock xmlns:dt="urn:schemas-microsoft-com:datatypes"><Description dt:dt="string">E-Prime Primary Realtime Clock</Description><StartTime><Timestamp dt:dt="int">0</Timestamp><DateUtc dt:dt="string">2017-05-10T08:01:19Z</DateUtc></StartTime><FrequencyChanges><FrequencyChange><Frequency dt:dt="r8">3312919</Frequency><Timestamp dt:dt="r8">2208212019</Timestamp><Current dt:dt="r…	75.028	2269216	2265716	2269216	2265705	1	right	-2086107620	2017-10-05	10:01:19	08:01:19	female	99023	29423	-1	29348	99831	99050	-1	99023	514539	498474	-1	498461	12				1	5	10	phaseUPFAce	phaseXPface	11	NF11	1212745	1212445	1212745	1212436	d	1212436	1210833	1212436	1210827	1603
GofDak_1024-768_new	10	3	20	<?xml version="1.0"?>\n<Clock xmlns:dt="urn:schemas-microsoft-com:datatypes"><Description dt:dt="string">E-Prime Primary Realtime Clock</Description><StartTime><Timestamp dt:dt="int">0</Timestamp><DateUtc dt:dt="string">2017-05-10T08:01:19Z</DateUtc></StartTime><FrequencyChanges><FrequencyChange><Frequency dt:dt="r8">3312919</Frequency><Timestamp dt:dt="r8">2208212019</Timestamp><Current dt:dt="r…	75.028	2269216	2265716	2269216	2265705	1	right	-2086107620	2017-10-05	10:01:19	08:01:19	female	99023	29423	-1	29348	99831	99050	-1	99023	514539	498474	-1	498461	12				1	5	10	phaseUPFAce	phaseXPface	12	NM03	1218050	1217750	1218050	1217747	l	1217747	1215937	1217747	1215930	1810
GofDak_1024-768_new	10	3	20	<?xml version="1.0"?>\n<Clock xmlns:dt="urn:schemas-microsoft-com:datatypes"><Description dt:dt="string">E-Prime Primary Realtime Clock</Description><StartTime><Timestamp dt:dt="int">0</Timestamp><DateUtc dt:dt="string">2017-05-10T08:01:19Z</DateUtc></StartTime><FrequencyChanges><FrequencyChange><Frequency dt:dt="r8">3312919</Frequency><Timestamp dt:dt="r8">2208212019</Timestamp><Current dt:dt="r…	75.028	2269216	2265716	2269216	2265705	1	right	-2086107620	2017-10-05	10:01:19	08:01:19	female	99023	29423	-1	29348	99831	99050	-1	99023	514539	498474	-1	498461	12				1	5	10	phaseUPFAce	phaseXPface	13	NM21	1221622	1221322	1221622	1221298	l	1221298	1219643	1221298	1219634	1655
GofDak_1024-768_new	10	3	20	<?xml version="1.0"?>\n<Clock xmlns:dt="urn:schemas-microsoft-com:datatypes"><Description dt:dt="string">E-Prime Primary Realtime Clock</Description><StartTime><Timestamp dt:dt="int">0</Timestamp><DateUtc dt:dt="string">2017-05-10T08:01:19Z</DateUtc></StartTime><FrequencyChanges><FrequencyChange><Frequency dt:dt="r8">3312919</Frequency><Timestamp dt:dt="r8">2208212019</Timestamp><Current dt:dt="r…	75.028	2269216	2265716	2269216	2265705	1	right	-2086107620	2017-10-05	10:01:19	08:01:19	female	99023	29423	-1	29348	99831	99050	-1	99023	514539	498474	-1	498461	12				1	5	10	phaseUPFAce	phaseXPface	14	NF109	1225074	1224774	1225074	1224767	l	1224767	1222828	1224767	1222818	1939
GofDak_1024-768_new	10	3	20	<?xml version="1.0"?>\n<Clock xmlns:dt="urn:schemas-microsoft-com:datatypes"><Description dt:dt="string">E-Prime Primary Realtime Clock</Description><StartTime><Timestamp dt:dt="int">0</Timestamp><DateUtc dt:dt="string">2017-05-10T08:01:19Z</DateUtc></StartTime><FrequencyChanges><FrequencyChange><Frequency dt:dt="r8">3312919</Frequency><Timestamp dt:dt="r8">2208212019</Timestamp><Current dt:dt="r…	75.028	2269216	2265716	2269216	2265705	1	right	-2086107620	2017-10-05	10:01:19	08:01:19	female	99023	29423	-1	29348	99831	99050	-1	99023	514539	498474	-1	498461	12				1	5	10	phaseUPFAce	phaseXPface	15	NF09	1228459	1228159	1228459	1228155	l	1228155	1226187	1228155	1226170	1968
GofDak_1024-768_new	10	3	20	<?xml version="1.0"?>\n<Clock xmlns:dt="urn:schemas-microsoft-com:datatypes"><Description dt:dt="string">E-Prime Primary Realtime Clock</Description><StartTime><Timestamp dt:dt="int">0</Timestamp><DateUtc dt:dt="string">2017-05-10T08:01:19Z</DateUtc></StartTime><FrequencyChanges><FrequencyChange><Frequency dt:dt="r8">3312919</Frequency><Timestamp dt:dt="r8">2208212019</Timestamp><Current dt:dt="r…	75.028	2269216	2265716	2269216	2265705	1	right	-2086107620	2017-10-05	10:01:19	08:01:19	female	99023	29423	-1	29348	99831	99050	-1	99023	514539	498474	-1	498461	12				1	5	10	phaseUPFAce	phaseXPface	16	NM13	1231951	1231651	1231951	1231647	l	1231647	1229799	1231647	1229786	1848
GofDak_1024-768_new	10	3	20	<?xml version="1.0"?>\n<Clock xmlns:dt="urn:schemas-microsoft-com:datatypes"><Description dt:dt="string">E-Prime Primary Realtime Clock</Description><StartTime><Timestamp dt:dt="int">0</Timestamp><DateUtc dt:dt="string">2017-05-10T08:01:19Z</DateUtc></StartTime><FrequencyChanges><FrequencyChange><Frequency dt:dt="r8">3312919</Frequency><Timestamp dt:dt="r8">2208212019</Timestamp><Current dt:dt="r…	75.028	2269216	2265716	2269216	2265705	1	right	-2086107620	2017-10-05	10:01:19	08:01:19	female	99023	29423	-1	29348	99831	99050	-1	99023	514539	498474	-1	498461	12				1	5	10	phaseUPFAce	phaseXPface	17	NM10	1235270	1234970	1235270	1234955	l	1234955	1232971	1234955	1232962	1984
GofDak_1024-768_new	10	3	20	<?xml version="1.0"?>\n<Clock xmlns:dt="urn:schemas-microsoft-com:datatypes"><Description dt:dt="string">E-Prime Primary Realtime Clock</Description><StartTime><Timestamp dt:dt="int">0</Timestamp><DateUtc dt:dt="string">2017-05-10T08:01:19Z</DateUtc></StartTime><FrequencyChanges><FrequencyChange><Frequency dt:dt="r8">3312919</Frequency><Timestamp dt:dt="r8">2208212019</Timestamp><Current dt:dt="r…	75.028	2269216	2265716	2269216	2265705	1	right	-2086107620	2017-10-05	10:01:19	08:01:19	female	99023	29423	-1	29348	99831	99050	-1	99023	514539	498474	-1	498461	12				1	5	10	phaseUPFAce	phaseXPface	18	NF11	1240961	1240661	1240961	1240651	d	1240651	1238809	1240651	1238797	1842
GofDak_1024-768_new	10	3	20	<?xml version="1.0"?>\n<Clock xmlns:dt="urn:schemas-microsoft-com:datatypes"><Description dt:dt="string">E-Prime Primary Realtime Clock</Description><StartTime><Timestamp dt:dt="int">0</Timestamp><DateUtc dt:dt="string">2017-05-10T08:01:19Z</DateUtc></StartTime><FrequencyChanges><FrequencyChange><Frequency dt:dt="r8">3312919</Frequency><Timestamp dt:dt="r8">2208212019</Timestamp><Current dt:dt="r…	75.028	2269216	2265716	2269216	2265705	1	right	-2086107620	2017-10-05	10:01:19	08:01:19	female	99023	29423	-1	29348	99831	99050	-1	99023	514539	498474	-1	498461	12				1	5	10	phaseUPFAce	phaseXPface	19	NM03	1244920	1244620	1244920	1244613	d	1244613	1242634	1244613	1242625	1979
GofDak_1024-768_new	10	3	20	<?xml version="1.0"?>\n<Clock xmlns:dt="urn:schemas-microsoft-com:datatypes"><Description dt:dt="string">E-Prime Primary Realtime Clock</Description><StartTime><Timestamp dt:dt="int">0</Timestamp><DateUtc dt:dt="string">2017-05-10T08:01:19Z</DateUtc></StartTime><FrequencyChanges><FrequencyChange><Frequency dt:dt="r8">3312919</Frequency><Timestamp dt:dt="r8">2208212019</Timestamp><Current dt:dt="r…	75.028	2269216	2265716	2269216	2265705	1	right	-2086107620	2017-10-05	10:01:19	08:01:19	female	99023	29423	-1	29348	99831	99050	-1	99023	514539	498474	-1	498461	12				1	5	10	phaseUPFAce	phaseXPface	20	NF27	1248572	1248272	1248572	1248259	d	1248259	1246299	1248259	1246281	1960
GofDak_1024-768_new	10	3	20	<?xml version="1.0"?>\n<Clock xmlns:dt="urn:schemas-microsoft-com:datatypes"><Description dt:dt="string">E-Prime Primary Realtime Clock</Description><StartTime><Timestamp dt:dt="int">0</Timestamp><DateUtc dt:dt="string">2017-05-10T08:01:19Z</DateUtc></StartTime><FrequencyChanges><FrequencyChange><Frequency dt:dt="r8">3312919</Frequency><Timestamp dt:dt="r8">2208212019</Timestamp><Current dt:dt="r…	75.028	2269216	2265716	2269216	2265705	1	right	-2086107620	2017-10-05	10:01:19	08:01:19	female	99023	29423	-1	29348	99831	99050	-1	99023	514539	498474	-1	498461	13				1	6	11	phaseUPFAce	phaseXPface	1	NM10	1251984	1251684	1251984	1251675	l	1251675	1250071	1251675	1250065	1604
GofDak_1024-768_new	10	3	20	<?xml version="1.0"?>\n<Clock xmlns:dt="urn:schemas-microsoft-com:datatypes"><Description dt:dt="string">E-Prime Primary Realtime Clock</Description><StartTime><Timestamp dt:dt="int">0</Timestamp><DateUtc dt:dt="string">2017-05-10T08:01:19Z</DateUtc></StartTime><FrequencyChanges><FrequencyChange><Frequency dt:dt="r8">3312919</Frequency><Timestamp dt:dt="r8">2208212019</Timestamp><Current dt:dt="r…	75.028	2269216	2265716	2269216	2265705	1	right	-2086107620	2017-10-05	10:01:19	08:01:19	female	99023	29423	-1	29348	99831	99050	-1	99023	514539	498474	-1	498461	13				1	6	11	phaseUPFAce	phaseXPface	2	NF105	1255783	1255483	1255783	1255470	d	1255470	1253470	1255470	1253465	2000
GofDak_1024-768_new	10	3	20	<?xml version="1.0"?>\n<Clock xmlns:dt="urn:schemas-microsoft-com:datatypes"><Description dt:dt="string">E-Prime Primary Realtime Clock</Description><StartTime><Timestamp dt:dt="int">0</Timestamp><DateUtc dt:dt="string">2017-05-10T08:01:19Z</DateUtc></StartTime><FrequencyChanges><FrequencyChange><Frequency dt:dt="r8">3312919</Frequency><Timestamp dt:dt="r8">2208212019</Timestamp><Current dt:dt="r…	75.028	2269216	2265716	2269216	2265705	1	right	-2086107620	2017-10-05	10:01:19	08:01:19	female	99023	29423	-1	29348	99831	99050	-1	99023	514539	498474	-1	498461	13				1	6	11	phaseUPFAce	phaseXPface	3	NF04	1259648	1259348	1259648	1259334	l	1259334	1257455	1259334	1257440	1879
GofDak_1024-768_new	10	3	20	<?xml version="1.0"?>\n<Clock xmlns:dt="urn:schemas-microsoft-com:datatypes"><Description dt:dt="string">E-Prime Primary Realtime Clock</Description><StartTime><Timestamp dt:dt="int">0</Timestamp><DateUtc dt:dt="string">2017-05-10T08:01:19Z</DateUtc></StartTime><FrequencyChanges><FrequencyChange><Frequency dt:dt="r8">3312919</Frequency><Timestamp dt:dt="r8">2208212019</Timestamp><Current dt:dt="r…	75.028	2269216	2265716	2269216	2265705	1	right	-2086107620	2017-10-05	10:01:19	08:01:19	female	99023	29423	-1	29348	99831	99050	-1	99023	514539	498474	-1	498461	13				1	6	11	phaseUPFAce	phaseXPface	4	NF106	1265419	1265119	1265419	1265114	d	1265114	1263186	1265114	1263174	1928
GofDak_1024-768_new	10	3	20	<?xml version="1.0"?>\n<Clock xmlns:dt="urn:schemas-microsoft-com:datatypes"><Description dt:dt="string">E-Prime Primary Realtime Clock</Description><StartTime><Timestamp dt:dt="int">0</Timestamp><DateUtc dt:dt="string">2017-05-10T08:01:19Z</DateUtc></StartTime><FrequencyChanges><FrequencyChange><Frequency dt:dt="r8">3312919</Frequency><Timestamp dt:dt="r8">2208212019</Timestamp><Current dt:dt="r…	75.028	2269216	2265716	2269216	2265705	1	right	-2086107620	2017-10-05	10:01:19	08:01:19	female	99023	29423	-1	29348	99831	99050	-1	99023	514539	498474	-1	498461	13				1	6	11	phaseUPFAce	phaseXPface	5	NM05	1269151	1268851	1269151	1268848	d	1268848	1266985	1268848	1266968	1863
GofDak_1024-768_new	10	3	20	<?xml version="1.0"?>\n<Clock xmlns:dt="urn:schemas-microsoft-com:datatypes"><Description dt:dt="string">E-Prime Primary Realtime Clock</Description><StartTime><Timestamp dt:dt="int">0</Timestamp><DateUtc dt:dt="string">2017-05-10T08:01:19Z</DateUtc></StartTime><FrequencyChanges><FrequencyChange><Frequency dt:dt="r8">3312919</Frequency><Timestamp dt:dt="r8">2208212019</Timestamp><Current dt:dt="r…	75.028	2269216	2265716	2269216	2265705	1	right	-2086107620	2017-10-05	10:01:19	08:01:19	female	99023	29423	-1	29348	99831	99050	-1	99023	514539	498474	-1	498461	13				1	6	11	phaseUPFAce	phaseXPface	6	NM02	1272949	1272649	1272949	1272639	l	1272639	1270783	1272639	1270768	1856
GofDak_1024-768_new	10	3	20	<?xml version="1.0"?>\n<Clock xmlns:dt="urn:schemas-microsoft-com:datatypes"><Description dt:dt="string">E-Prime Primary Realtime Clock</Description><StartTime><Timestamp dt:dt="int">0</Timestamp><DateUtc dt:dt="string">2017-05-10T08:01:19Z</DateUtc></StartTime><FrequencyChanges><FrequencyChange><Frequency dt:dt="r8">3312919</Frequency><Timestamp dt:dt="r8">2208212019</Timestamp><Current dt:dt="r…	75.028	2269216	2265716	2269216	2265705	1	right	-2086107620	2017-10-05	10:01:19	08:01:19	female	99023	29423	-1	29348	99831	99050	-1	99023	514539	498474	-1	498461	13				1	6	11	phaseUPFAce	phaseXPface	7	NF09	1276735	1276435	1276735	1276420	l	1276420	1274489	1276420	1274472	1931
GofDak_1024-768_new	10	3	20	<?xml version="1.0"?>\n<Clock xmlns:dt="urn:schemas-microsoft-com:datatypes"><Description dt:dt="string">E-Prime Primary Realtime Clock</Description><StartTime><Timestamp dt:dt="int">0</Timestamp><DateUtc dt:dt="string">2017-05-10T08:01:19Z</DateUtc></StartTime><FrequencyChanges><FrequencyChange><Frequency dt:dt="r8">3312919</Frequency><Timestamp dt:dt="r8">2208212019</Timestamp><Current dt:dt="r…	75.028	2269216	2265716	2269216	2265705	1	right	-2086107620	2017-10-05	10:01:19	08:01:19	female	99023	29423	-1	29348	99831	99050	-1	99023	514539	498474	-1	498461	13				1	6	11	phaseUPFAce	phaseXPface	8	NF01	1280373	1280073	1280373	1280063	d	1280063	1278247	1280063	1278232	1816
GofDak_1024-768_new	10	3	20	<?xml version="1.0"?>\n<Clock xmlns:dt="urn:schemas-microsoft-com:datatypes"><Description dt:dt="string">E-Prime Primary Realtime Clock</Description><StartTime><Timestamp dt:dt="int">0</Timestamp><DateUtc dt:dt="string">2017-05-10T08:01:19Z</DateUtc></StartTime><FrequencyChanges><FrequencyChange><Frequency dt:dt="r8">3312919</Frequency><Timestamp dt:dt="r8">2208212019</Timestamp><Current dt:dt="r…	75.028	2269216	2265716	2269216	2265705	1	right	-2086107620	2017-10-05	10:01:19	08:01:19	female	99023	29423	-1	29348	99831	99050	-1	99023	514539	498474	-1	498461	13				1	6	11	phaseUPFAce	phaseXPface	9	NF109	1283159	1282859	1283159	1282845	d	1282845	1281233	1282845	1281215	1612
GofDak_1024-768_new	10	3	20	<?xml version="1.0"?>\n<Clock xmlns:dt="urn:schemas-microsoft-com:datatypes"><Description dt:dt="string">E-Prime Primary Realtime Clock</Description><StartTime><Timestamp dt:dt="int">0</Timestamp><DateUtc dt:dt="string">2017-05-10T08:01:19Z</DateUtc></StartTime><FrequencyChanges><FrequencyChange><Frequency dt:dt="r8">3312919</Frequency><Timestamp dt:dt="r8">2208212019</Timestamp><Current dt:dt="r…	75.028	2269216	2265716	2269216	2265705	1	right	-2086107620	2017-10-05	10:01:19	08:01:19	female	99023	29423	-1	29348	99831	99050	-1	99023	514539	498474	-1	498461	13				1	6	11	phaseUPFAce	phaseXPface	10	NF02	1286251	1285951	1286251	1285945	l	1285945	1284445	1285945	1284439	1500
GofDak_1024-768_new	10	3	20	<?xml version="1.0"?>\n<Clock xmlns:dt="urn:schemas-microsoft-com:datatypes"><Description dt:dt="string">E-Prime Primary Realtime Clock</Description><StartTime><Timestamp dt:dt="int">0</Timestamp><DateUtc dt:dt="string">2017-05-10T08:01:19Z</DateUtc></StartTime><FrequencyChanges><FrequencyChange><Frequency dt:dt="r8">3312919</Frequency><Timestamp dt:dt="r8">2208212019</Timestamp><Current dt:dt="r…	75.028	2269216	2265716	2269216	2265705	1	right	-2086107620	2017-10-05	10:01:19	08:01:19	female	99023	29423	-1	29348	99831	99050	-1	99023	514539	498474	-1	498461	13				1	6	11	phaseUPFAce	phaseXPface	11	NM13	1290183	1289883	1290183	1289868	d	1289868	1288110	1289868	1288103	1758
GofDak_1024-768_new	10	3	20	<?xml version="1.0"?>\n<Clock xmlns:dt="urn:schemas-microsoft-com:datatypes"><Description dt:dt="string">E-Prime Primary Realtime Clock</Description><StartTime><Timestamp dt:dt="int">0</Timestamp><DateUtc dt:dt="string">2017-05-10T08:01:19Z</DateUtc></StartTime><FrequencyChanges><FrequencyChange><Frequency dt:dt="r8">3312919</Frequency><Timestamp dt:dt="r8">2208212019</Timestamp><Current dt:dt="r…	75.028	2269216	2265716	2269216	2265705	1	right	-2086107620	2017-10-05	10:01:19	08:01:19	female	99023	29423	-1	29348	99831	99050	-1	99023	514539	498474	-1	498461	13				1	6	11	phaseUPFAce	phaseXPface	12	NF01	1293009	1292709	1293009	1292701	l	1292701	1291056	1292701	1291039	1645
GofDak_1024-768_new	10	3	20	<?xml version="1.0"?>\n<Clock xmlns:dt="urn:schemas-microsoft-com:datatypes"><Description dt:dt="string">E-Prime Primary Realtime Clock</Description><StartTime><Timestamp dt:dt="int">0</Timestamp><DateUtc dt:dt="string">2017-05-10T08:01:19Z</DateUtc></StartTime><FrequencyChanges><FrequencyChange><Frequency dt:dt="r8">3312919</Frequency><Timestamp dt:dt="r8">2208212019</Timestamp><Current dt:dt="r…	75.028	2269216	2265716	2269216	2265705	1	right	-2086107620	2017-10-05	10:01:19	08:01:19	female	99023	29423	-1	29348	99831	99050	-1	99023	514539	498474	-1	498461	13				1	6	11	phaseUPFAce	phaseXPface	13	NF105	1296181	1295881	1296181	1295871	l	1295871	1294041	1295871	1294031	1830
GofDak_1024-768_new	10	3	20	<?xml version="1.0"?>\n<Clock xmlns:dt="urn:schemas-microsoft-com:datatypes"><Description dt:dt="string">E-Prime Primary Realtime Clock</Description><StartTime><Timestamp dt:dt="int">0</Timestamp><DateUtc dt:dt="string">2017-05-10T08:01:19Z</DateUtc></StartTime><FrequencyChanges><FrequencyChange><Frequency dt:dt="r8">3312919</Frequency><Timestamp dt:dt="r8">2208212019</Timestamp><Current dt:dt="r…	75.028	2269216	2265716	2269216	2265705	1	right	-2086107620	2017-10-05	10:01:19	08:01:19	female	99023	29423	-1	29348	99831	99050	-1	99023	514539	498474	-1	498461	13				1	6	11	phaseUPFAce	phaseXPface	14	NF105	1299100	1298800	1299100	1298789	l	1298789	1297120	1298789	1297103	1669
GofDak_1024-768_new	10	3	20	<?xml version="1.0"?>\n<Clock xmlns:dt="urn:schemas-microsoft-com:datatypes"><Description dt:dt="string">E-Prime Primary Realtime Clock</Description><StartTime><Timestamp dt:dt="int">0</Timestamp><DateUtc dt:dt="string">2017-05-10T08:01:19Z</DateUtc></StartTime><FrequencyChanges><FrequencyChange><Frequency dt:dt="r8">3312919</Frequency><Timestamp dt:dt="r8">2208212019</Timestamp><Current dt:dt="r…	75.028	2269216	2265716	2269216	2265705	1	right	-2086107620	2017-10-05	10:01:19	08:01:19	female	99023	29423	-1	29348	99831	99050	-1	99023	514539	498474	-1	498461	13				1	6	11	phaseUPFAce	phaseXPface	15	NF105	1302032	1301732	1302032	1301729	d	1301729	1300066	1301729	1300054	1663
GofDak_1024-768_new	10	3	20	<?xml version="1.0"?>\n<Clock xmlns:dt="urn:schemas-microsoft-com:datatypes"><Description dt:dt="string">E-Prime Primary Realtime Clock</Description><StartTime><Timestamp dt:dt="int">0</Timestamp><DateUtc dt:dt="string">2017-05-10T08:01:19Z</DateUtc></StartTime><FrequencyChanges><FrequencyChange><Frequency dt:dt="r8">3312919</Frequency><Timestamp dt:dt="r8">2208212019</Timestamp><Current dt:dt="r…	75.028	2269216	2265716	2269216	2265705	1	right	-2086107620	2017-10-05	10:01:19	08:01:19	female	99023	29423	-1	29348	99831	99050	-1	99023	514539	498474	-1	498461	13				1	6	11	phaseUPFAce	phaseXPface	16	NF11	1305097	1304797	1305097	1304784	l	1304784	1302918	1304784	1302910	1866
GofDak_1024-768_new	10	3	20	<?xml version="1.0"?>\n<Clock xmlns:dt="urn:schemas-microsoft-com:datatypes"><Description dt:dt="string">E-Prime Primary Realtime Clock</Description><StartTime><Timestamp dt:dt="int">0</Timestamp><DateUtc dt:dt="string">2017-05-10T08:01:19Z</DateUtc></StartTime><FrequencyChanges><FrequencyChange><Frequency dt:dt="r8">3312919</Frequency><Timestamp dt:dt="r8">2208212019</Timestamp><Current dt:dt="r…	75.028	2269216	2265716	2269216	2265705	1	right	-2086107620	2017-10-05	10:01:19	08:01:19	female	99023	29423	-1	29348	99831	99050	-1	99023	514539	498474	-1	498461	13				1	6	11	phaseUPFAce	phaseXPface	17	NM02	1308389	1308089	1308389	1308074	l	1308074	1306490	1308074	1306478	1584
GofDak_1024-768_new	10	3	20	<?xml version="1.0"?>\n<Clock xmlns:dt="urn:schemas-microsoft-com:datatypes"><Description dt:dt="string">E-Prime Primary Realtime Clock</Description><StartTime><Timestamp dt:dt="int">0</Timestamp><DateUtc dt:dt="string">2017-05-10T08:01:19Z</DateUtc></StartTime><FrequencyChanges><FrequencyChange><Frequency dt:dt="r8">3312919</Frequency><Timestamp dt:dt="r8">2208212019</Timestamp><Current dt:dt="r…	75.028	2269216	2265716	2269216	2265705	1	right	-2086107620	2017-10-05	10:01:19	08:01:19	female	99023	29423	-1	29348	99831	99050	-1	99023	514539	498474	-1	498461	13				1	6	11	phaseUPFAce	phaseXPface	18	NM21	1311202	1310902	1311202	1310891	d	1310891	1309169	1310891	1309158	1722
GofDak_1024-768_new	10	3	20	<?xml version="1.0"?>\n<Clock xmlns:dt="urn:schemas-microsoft-com:datatypes"><Description dt:dt="string">E-Prime Primary Realtime Clock</Description><StartTime><Timestamp dt:dt="int">0</Timestamp><DateUtc dt:dt="string">2017-05-10T08:01:19Z</DateUtc></StartTime><FrequencyChanges><FrequencyChange><Frequency dt:dt="r8">3312919</Frequency><Timestamp dt:dt="r8">2208212019</Timestamp><Current dt:dt="r…	75.028	2269216	2265716	2269216	2265705	1	right	-2086107620	2017-10-05	10:01:19	08:01:19	female	99023	29423	-1	29348	99831	99050	-1	99023	514539	498474	-1	498461	13				1	6	11	phaseUPFAce	phaseXPface	19	NM02	1313867	1313567	1313867	1313555	d	1313555	1312048	1313555	1312030	1507
GofDak_1024-768_new	10	3	20	<?xml version="1.0"?>\n<Clock xmlns:dt="urn:schemas-microsoft-com:datatypes"><Description dt:dt="string">E-Prime Primary Realtime Clock</Description><StartTime><Timestamp dt:dt="int">0</Timestamp><DateUtc dt:dt="string">2017-05-10T08:01:19Z</DateUtc></StartTime><FrequencyChanges><FrequencyChange><Frequency dt:dt="r8">3312919</Frequency><Timestamp dt:dt="r8">2208212019</Timestamp><Current dt:dt="r…	75.028	2269216	2265716	2269216	2265705	1	right	-2086107620	2017-10-05	10:01:19	08:01:19	female	99023	29423	-1	29348	99831	99050	-1	99023	514539	498474	-1	498461	13				1	6	11	phaseUPFAce	phaseXPface	20	NM04	1317013	1316713	1317013	1316689	d	1316689	1314993	1316689	1314982	1696
GofDak_1024-768_new	10	3	20	<?xml version="1.0"?>\n<Clock xmlns:dt="urn:schemas-microsoft-com:datatypes"><Description dt:dt="string">E-Prime Primary Realtime Clock</Description><StartTime><Timestamp dt:dt="int">0</Timestamp><DateUtc dt:dt="string">2017-05-10T08:01:19Z</DateUtc></StartTime><FrequencyChanges><FrequencyChange><Frequency dt:dt="r8">3312919</Frequency><Timestamp dt:dt="r8">2208212019</Timestamp><Current dt:dt="r…	75.028	2269216	2265716	2269216	2265705	1	right	-2086107620	2017-10-05	10:01:19	08:01:19	female	99023	29423	-1	29348	99831	99050	-1	99023	514539	498474	-1	498461	14				2	6	12	phaseINVFAce	phaseXPface	1	NM02	1321025	1320725	1321025	1320709	d	1320709	1318872	1320709	1318854	1837
GofDak_1024-768_new	10	3	20	<?xml version="1.0"?>\n<Clock xmlns:dt="urn:schemas-microsoft-com:datatypes"><Description dt:dt="string">E-Prime Primary Realtime Clock</Description><StartTime><Timestamp dt:dt="int">0</Timestamp><DateUtc dt:dt="string">2017-05-10T08:01:19Z</DateUtc></StartTime><FrequencyChanges><FrequencyChange><Frequency dt:dt="r8">3312919</Frequency><Timestamp dt:dt="r8">2208212019</Timestamp><Current dt:dt="r…	75.028	2269216	2265716	2269216	2265705	1	right	-2086107620	2017-10-05	10:01:19	08:01:19	female	99023	29423	-1	29348	99831	99050	-1	99023	514539	498474	-1	498461	14				2	6	12	phaseINVFAce	phaseXPface	2	NF09	1324077	1323777	1324077	1323772	d	1323772	1322058	1323772	1322045	1714
GofDak_1024-768_new	10	3	20	<?xml version="1.0"?>\n<Clock xmlns:dt="urn:schemas-microsoft-com:datatypes"><Description dt:dt="string">E-Prime Primary Realtime Clock</Description><StartTime><Timestamp dt:dt="int">0</Timestamp><DateUtc dt:dt="string">2017-05-10T08:01:19Z</DateUtc></StartTime><FrequencyChanges><FrequencyChange><Frequency dt:dt="r8">3312919</Frequency><Timestamp dt:dt="r8">2208212019</Timestamp><Current dt:dt="r…	75.028	2269216	2265716	2269216	2265705	1	right	-2086107620	2017-10-05	10:01:19	08:01:19	female	99023	29423	-1	29348	99831	99050	-1	99023	514539	498474	-1	498461	14				2	6	12	phaseINVFAce	phaseXPface	3	NM101	1327156	1326856	1327156	1326842	d	1326842	1325030	1326842	1325013	1812
GofDak_1024-768_new	10	3	20	<?xml version="1.0"?>\n<Clock xmlns:dt="urn:schemas-microsoft-com:datatypes"><Description dt:dt="string">E-Prime Primary Realtime Clock</Description><StartTime><Timestamp dt:dt="int">0</Timestamp><DateUtc dt:dt="string">2017-05-10T08:01:19Z</DateUtc></StartTime><FrequencyChanges><FrequencyChange><Frequency dt:dt="r8">3312919</Frequency><Timestamp dt:dt="r8">2208212019</Timestamp><Current dt:dt="r…	75.028	2269216	2265716	2269216	2265705	1	right	-2086107620	2017-10-05	10:01:19	08:01:19	female	99023	29423	-1	29348	99831	99050	-1	99023	514539	498474	-1	498461	14				2	6	12	phaseINVFAce	phaseXPface	4	NF06	1330141	1329841	1330141	1329837	d	1329837	1328015	1329837	1327997	1822
GofDak_1024-768_new	10	3	20	<?xml version="1.0"?>\n<Clock xmlns:dt="urn:schemas-microsoft-com:datatypes"><Description dt:dt="string">E-Prime Primary Realtime Clock</Description><StartTime><Timestamp dt:dt="int">0</Timestamp><DateUtc dt:dt="string">2017-05-10T08:01:19Z</DateUtc></StartTime><FrequencyChanges><FrequencyChange><Frequency dt:dt="r8">3312919</Frequency><Timestamp dt:dt="r8">2208212019</Timestamp><Current dt:dt="r…	75.028	2269216	2265716	2269216	2265705	1	right	-2086107620	2017-10-05	10:01:19	08:01:19	female	99023	29423	-1	29348	99831	99050	-1	99023	514539	498474	-1	498461	14				2	6	12	phaseINVFAce	phaseXPface	5	NF06	1333420	1333120	1333420	1333107	d	1333107	1331414	1333107	1331405	1693
GofDak_1024-768_new	10	3	20	<?xml version="1.0"?>\n<Clock xmlns:dt="urn:schemas-microsoft-com:datatypes"><Description dt:dt="string">E-Prime Primary Realtime Clock</Description><StartTime><Timestamp dt:dt="int">0</Timestamp><DateUtc dt:dt="string">2017-05-10T08:01:19Z</DateUtc></StartTime><FrequencyChanges><FrequencyChange><Frequency dt:dt="r8">3312919</Frequency><Timestamp dt:dt="r8">2208212019</Timestamp><Current dt:dt="r…	75.028	2269216	2265716	2269216	2265705	1	right	-2086107620	2017-10-05	10:01:19	08:01:19	female	99023	29423	-1	29348	99831	99050	-1	99023	514539	498474	-1	498461	14				2	6	12	phaseINVFAce	phaseXPface	6	NF105	1337019	1336719	1337019	1336704	d	1336704	1335133	1336704	1335117	1571
GofDak_1024-768_new	10	3	20	<?xml version="1.0"?>\n<Clock xmlns:dt="urn:schemas-microsoft-com:datatypes"><Description dt:dt="string">E-Prime Primary Realtime Clock</Description><StartTime><Timestamp dt:dt="int">0</Timestamp><DateUtc dt:dt="string">2017-05-10T08:01:19Z</DateUtc></StartTime><FrequencyChanges><FrequencyChange><Frequency dt:dt="r8">3312919</Frequency><Timestamp dt:dt="r8">2208212019</Timestamp><Current dt:dt="r…	75.028	2269216	2265716	2269216	2265705	1	right	-2086107620	2017-10-05	10:01:19	08:01:19	female	99023	29423	-1	29348	99831	99050	-1	99023	514539	498474	-1	498461	14				2	6	12	phaseINVFAce	phaseXPface	7	NM04	1340484	1340184	1340484	1340181	l	1340181	1338451	1340181	1338445	1730
GofDak_1024-768_new	10	3	20	<?xml version="1.0"?>\n<Clock xmlns:dt="urn:schemas-microsoft-com:datatypes"><Description dt:dt="string">E-Prime Primary Realtime Clock</Description><StartTime><Timestamp dt:dt="int">0</Timestamp><DateUtc dt:dt="string">2017-05-10T08:01:19Z</DateUtc></StartTime><FrequencyChanges><FrequencyChange><Frequency dt:dt="r8">3312919</Frequency><Timestamp dt:dt="r8">2208212019</Timestamp><Current dt:dt="r…	75.028	2269216	2265716	2269216	2265705	1	right	-2086107620	2017-10-05	10:01:19	08:01:19	female	99023	29423	-1	29348	99831	99050	-1	99023	514539	498474	-1	498461	14				2	6	12	phaseINVFAce	phaseXPface	8	NM03	1343536	1343236	1343536	1343229	d	1343229	1341597	1343229	1341589	1632
GofDak_1024-768_new	10	3	20	<?xml version="1.0"?>\n<Clock xmlns:dt="urn:schemas-microsoft-com:datatypes"><Description dt:dt="string">E-Prime Primary Realtime Clock</Description><StartTime><Timestamp dt:dt="int">0</Timestamp><DateUtc dt:dt="string">2017-05-10T08:01:19Z</DateUtc></StartTime><FrequencyChanges><FrequencyChange><Frequency dt:dt="r8">3312919</Frequency><Timestamp dt:dt="r8">2208212019</Timestamp><Current dt:dt="r…	75.028	2269216	2265716	2269216	2265705	1	right	-2086107620	2017-10-05	10:01:19	08:01:19	female	99023	29423	-1	29348	99831	99050	-1	99023	514539	498474	-1	498461	14				2	6	12	phaseINVFAce	phaseXPface	9	NM03	1346842	1346542	1346842	1346539	d	1346539	1344836	1346539	1344820	1703
GofDak_1024-768_new	10	3	20	<?xml version="1.0"?>\n<Clock xmlns:dt="urn:schemas-microsoft-com:datatypes"><Description dt:dt="string">E-Prime Primary Realtime Clock</Description><StartTime><Timestamp dt:dt="int">0</Timestamp><DateUtc dt:dt="string">2017-05-10T08:01:19Z</DateUtc></StartTime><FrequencyChanges><FrequencyChange><Frequency dt:dt="r8">3312919</Frequency><Timestamp dt:dt="r8">2208212019</Timestamp><Current dt:dt="r…	75.028	2269216	2265716	2269216	2265705	1	right	-2086107620	2017-10-05	10:01:19	08:01:19	female	99023	29423	-1	29348	99831	99050	-1	99023	514539	498474	-1	498461	14				2	6	12	phaseINVFAce	phaseXPface	10	NM13	1349934	1349634	1349934	1349629	l	1349629	1347901	1349629	1347892	1728
GofDak_1024-768_new	10	3	20	<?xml version="1.0"?>\n<Clock xmlns:dt="urn:schemas-microsoft-com:datatypes"><Description dt:dt="string">E-Prime Primary Realtime Clock</Description><StartTime><Timestamp dt:dt="int">0</Timestamp><DateUtc dt:dt="string">2017-05-10T08:01:19Z</DateUtc></StartTime><FrequencyChanges><FrequencyChange><Frequency dt:dt="r8">3312919</Frequency><Timestamp dt:dt="r8">2208212019</Timestamp><Current dt:dt="r…	75.028	2269216	2265716	2269216	2265705	1	right	-2086107620	2017-10-05	10:01:19	08:01:19	female	99023	29423	-1	29348	99831	99050	-1	99023	514539	498474	-1	498461	14				2	6	12	phaseINVFAce	phaseXPface	11	NM04	1352813	1352513	1352813	1352510	l	1352510	1350807	1352510	1350796	1703
GofDak_1024-768_new	10	3	20	<?xml version="1.0"?>\n<Clock xmlns:dt="urn:schemas-microsoft-com:datatypes"><Description dt:dt="string">E-Prime Primary Realtime Clock</Description><StartTime><Timestamp dt:dt="int">0</Timestamp><DateUtc dt:dt="string">2017-05-10T08:01:19Z</DateUtc></StartTime><FrequencyChanges><FrequencyChange><Frequency dt:dt="r8">3312919</Frequency><Timestamp dt:dt="r8">2208212019</Timestamp><Current dt:dt="r…	75.028	2269216	2265716	2269216	2265705	1	right	-2086107620	2017-10-05	10:01:19	08:01:19	female	99023	29423	-1	29348	99831	99050	-1	99023	514539	498474	-1	498461	14				2	6	12	phaseINVFAce	phaseXPface	12	NF01	1355732	1355432	1355732	1355417	d	1355417	1353739	1355417	1353732	1678
GofDak_1024-768_new	10	3	20	<?xml version="1.0"?>\n<Clock xmlns:dt="urn:schemas-microsoft-com:datatypes"><Description dt:dt="string">E-Prime Primary Realtime Clock</Description><StartTime><Timestamp dt:dt="int">0</Timestamp><DateUtc dt:dt="string">2017-05-10T08:01:19Z</DateUtc></StartTime><FrequencyChanges><FrequencyChange><Frequency dt:dt="r8">3312919</Frequency><Timestamp dt:dt="r8">2208212019</Timestamp><Current dt:dt="r…	75.028	2269216	2265716	2269216	2265705	1	right	-2086107620	2017-10-05	10:01:19	08:01:19	female	99023	29423	-1	29348	99831	99050	-1	99023	514539	498474	-1	498461	14				2	6	12	phaseINVFAce	phaseXPface	13	NM04	1358504	1358204	1358504	1358197	d	1358197	1356618	1358197	1356604	1579
GofDak_1024-768_new	10	3	20	<?xml version="1.0"?>\n<Clock xmlns:dt="urn:schemas-microsoft-com:datatypes"><Description dt:dt="string">E-Prime Primary Realtime Clock</Description><StartTime><Timestamp dt:dt="int">0</Timestamp><DateUtc dt:dt="string">2017-05-10T08:01:19Z</DateUtc></StartTime><FrequencyChanges><FrequencyChange><Frequency dt:dt="r8">3312919</Frequency><Timestamp dt:dt="r8">2208212019</Timestamp><Current dt:dt="r…	75.028	2269216	2265716	2269216	2265705	1	right	-2086107620	2017-10-05	10:01:19	08:01:19	female	99023	29423	-1	29348	99831	99050	-1	99023	514539	498474	-1	498461	14				2	6	12	phaseINVFAce	phaseXPface	14	NF106	1361716	1361416	1361716	1361408	d	1361408	1359483	1361408	1359468	1925
GofDak_1024-768_new	10	3	20	<?xml version="1.0"?>\n<Clock xmlns:dt="urn:schemas-microsoft-com:datatypes"><Description dt:dt="string">E-Prime Primary Realtime Clock</Description><StartTime><Timestamp dt:dt="int">0</Timestamp><DateUtc dt:dt="string">2017-05-10T08:01:19Z</DateUtc></StartTime><FrequencyChanges><FrequencyChange><Frequency dt:dt="r8">3312919</Frequency><Timestamp dt:dt="r8">2208212019</Timestamp><Current dt:dt="r…	75.028	2269216	2265716	2269216	2265705	1	right	-2086107620	2017-10-05	10:01:19	08:01:19	female	99023	29423	-1	29348	99831	99050	-1	99023	514539	498474	-1	498461	14				2	6	12	phaseINVFAce	phaseXPface	15	NM10	1364582	1364282	1364582	1364268	d	1364268	1362722	1364268	1362708	1546
GofDak_1024-768_new	10	3	20	<?xml version="1.0"?>\n<Clock xmlns:dt="urn:schemas-microsoft-com:datatypes"><Description dt:dt="string">E-Prime Primary Realtime Clock</Description><StartTime><Timestamp dt:dt="int">0</Timestamp><DateUtc dt:dt="string">2017-05-10T08:01:19Z</DateUtc></StartTime><FrequencyChanges><FrequencyChange><Frequency dt:dt="r8">3312919</Frequency><Timestamp dt:dt="r8">2208212019</Timestamp><Current dt:dt="r…	75.028	2269216	2265716	2269216	2265705	1	right	-2086107620	2017-10-05	10:01:19	08:01:19	female	99023	29423	-1	29348	99831	99050	-1	99023	514539	498474	-1	498461	14				2	6	12	phaseINVFAce	phaseXPface	16	NF04	1367727	1367427	1367727	1367421	d	1367421	1365455	1367421	1365443	1966
GofDak_1024-768_new	10	3	20	<?xml version="1.0"?>\n<Clock xmlns:dt="urn:schemas-microsoft-com:datatypes"><Description dt:dt="string">E-Prime Primary Realtime Clock</Description><StartTime><Timestamp dt:dt="int">0</Timestamp><DateUtc dt:dt="string">2017-05-10T08:01:19Z</DateUtc></StartTime><FrequencyChanges><FrequencyChange><Frequency dt:dt="r8">3312919</Frequency><Timestamp dt:dt="r8">2208212019</Timestamp><Current dt:dt="r…	75.028	2269216	2265716	2269216	2265705	1	right	-2086107620	2017-10-05	10:01:19	08:01:19	female	99023	29423	-1	29348	99831	99050	-1	99023	514539	498474	-1	498461	14				2	6	12	phaseINVFAce	phaseXPface	17	NM03	1370526	1370226	1370526	1370219	d	1370219	1368613	1370219	1368595	1606
GofDak_1024-768_new	10	3	20	<?xml version="1.0"?>\n<Clock xmlns:dt="urn:schemas-microsoft-com:datatypes"><Description dt:dt="string">E-Prime Primary Realtime Clock</Description><StartTime><Timestamp dt:dt="int">0</Timestamp><DateUtc dt:dt="string">2017-05-10T08:01:19Z</DateUtc></StartTime><FrequencyChanges><FrequencyChange><Frequency dt:dt="r8">3312919</Frequency><Timestamp dt:dt="r8">2208212019</Timestamp><Current dt:dt="r…	75.028	2269216	2265716	2269216	2265705	1	right	-2086107620	2017-10-05	10:01:19	08:01:19	female	99023	29423	-1	29348	99831	99050	-1	99023	514539	498474	-1	498461	14				2	6	12	phaseINVFAce	phaseXPface	18	NM101	1373458	1373158	1373458	1373155	d	1373155	1371479	1373155	1371467	1676
GofDak_1024-768_new	10	3	20	<?xml version="1.0"?>\n<Clock xmlns:dt="urn:schemas-microsoft-com:datatypes"><Description dt:dt="string">E-Prime Primary Realtime Clock</Description><StartTime><Timestamp dt:dt="int">0</Timestamp><DateUtc dt:dt="string">2017-05-10T08:01:19Z</DateUtc></StartTime><FrequencyChanges><FrequencyChange><Frequency dt:dt="r8">3312919</Frequency><Timestamp dt:dt="r8">2208212019</Timestamp><Current dt:dt="r…	75.028	2269216	2265716	2269216	2265705	1	right	-2086107620	2017-10-05	10:01:19	08:01:19	female	99023	29423	-1	29348	99831	99050	-1	99023	514539	498474	-1	498461	14				2	6	12	phaseINVFAce	phaseXPface	19	NM02	1376071	1375771	1376071	1375766	d	1375766	1374265	1375766	1374251	1501
GofDak_1024-768_new	10	3	20	<?xml version="1.0"?>\n<Clock xmlns:dt="urn:schemas-microsoft-com:datatypes"><Description dt:dt="string">E-Prime Primary Realtime Clock</Description><StartTime><Timestamp dt:dt="int">0</Timestamp><DateUtc dt:dt="string">2017-05-10T08:01:19Z</DateUtc></StartTime><FrequencyChanges><FrequencyChange><Frequency dt:dt="r8">3312919</Frequency><Timestamp dt:dt="r8">2208212019</Timestamp><Current dt:dt="r…	75.028	2269216	2265716	2269216	2265705	1	right	-2086107620	2017-10-05	10:01:19	08:01:19	female	99023	29423	-1	29348	99831	99050	-1	99023	514539	498474	-1	498461	14				2	6	12	phaseINVFAce	phaseXPface	20	NF01	1379189	1378889	1379189	1378874	l	1378874	1377064	1378874	1377051	1810
GofDak_1024-768_new	10	3	20	<?xml version="1.0"?>\n<Clock xmlns:dt="urn:schemas-microsoft-com:datatypes"><Description dt:dt="string">E-Prime Primary Realtime Clock</Description><StartTime><Timestamp dt:dt="int">0</Timestamp><DateUtc dt:dt="string">2017-05-10T08:01:19Z</DateUtc></StartTime><FrequencyChanges><FrequencyChange><Frequency dt:dt="r8">3312919</Frequency><Timestamp dt:dt="r8">2208212019</Timestamp><Current dt:dt="r…	75.028	2269216	2265716	2269216	2265705	1	right	-2086107620	2017-10-05	10:01:19	08:01:19	female	99023	29423	-1	29348	99831	99050	-1	99023	514539	498474	-1	498461	15				2	7	13	phaseINVFAce	phaseXPface	1	NF02	1390079	1389779	1390079	1389763	d	1389763	1388059	1389763	1388046	1704
GofDak_1024-768_new	10	3	20	<?xml version="1.0"?>\n<Clock xmlns:dt="urn:schemas-microsoft-com:datatypes"><Description dt:dt="string">E-Prime Primary Realtime Clock</Description><StartTime><Timestamp dt:dt="int">0</Timestamp><DateUtc dt:dt="string">2017-05-10T08:01:19Z</DateUtc></StartTime><FrequencyChanges><FrequencyChange><Frequency dt:dt="r8">3312919</Frequency><Timestamp dt:dt="r8">2208212019</Timestamp><Current dt:dt="r…	75.028	2269216	2265716	2269216	2265705	1	right	-2086107620	2017-10-05	10:01:19	08:01:19	female	99023	29423	-1	29348	99831	99050	-1	99023	514539	498474	-1	498461	15				2	7	13	phaseINVFAce	phaseXPface	2	NM08	1393971	1393671	1393971	1393660	d	1393660	1392125	1393660	1392114	1535
GofDak_1024-768_new	10	3	20	<?xml version="1.0"?>\n<Clock xmlns:dt="urn:schemas-microsoft-com:datatypes"><Description dt:dt="string">E-Prime Primary Realtime Clock</Description><StartTime><Timestamp dt:dt="int">0</Timestamp><DateUtc dt:dt="string">2017-05-10T08:01:19Z</DateUtc></StartTime><FrequencyChanges><FrequencyChange><Frequency dt:dt="r8">3312919</Frequency><Timestamp dt:dt="r8">2208212019</Timestamp><Current dt:dt="r…	75.028	2269216	2265716	2269216	2265705	1	right	-2086107620	2017-10-05	10:01:19	08:01:19	female	99023	29423	-1	29348	99831	99050	-1	99023	514539	498474	-1	498461	15				2	7	13	phaseINVFAce	phaseXPface	3	NF06	1397929	1397629	1397929	1397624	d	1397624	1395830	1397624	1395818	1794
GofDak_1024-768_new	10	3	20	<?xml version="1.0"?>\n<Clock xmlns:dt="urn:schemas-microsoft-com:datatypes"><Description dt:dt="string">E-Prime Primary Realtime Clock</Description><StartTime><Timestamp dt:dt="int">0</Timestamp><DateUtc dt:dt="string">2017-05-10T08:01:19Z</DateUtc></StartTime><FrequencyChanges><FrequencyChange><Frequency dt:dt="r8">3312919</Frequency><Timestamp dt:dt="r8">2208212019</Timestamp><Current dt:dt="r…	75.028	2269216	2265716	2269216	2265705	1	right	-2086107620	2017-10-05	10:01:19	08:01:19	female	99023	29423	-1	29348	99831	99050	-1	99023	514539	498474	-1	498461	15				2	7	13	phaseINVFAce	phaseXPface	4	NM04	1401514	1401214	1401514	1401209	l	1401209	1399615	1401209	1399602	1594
GofDak_1024-768_new	10	3	20	<?xml version="1.0"?>\n<Clock xmlns:dt="urn:schemas-microsoft-com:datatypes"><Description dt:dt="string">E-Prime Primary Realtime Clock</Description><StartTime><Timestamp dt:dt="int">0</Timestamp><DateUtc dt:dt="string">2017-05-10T08:01:19Z</DateUtc></StartTime><FrequencyChanges><FrequencyChange><Frequency dt:dt="r8">3312919</Frequency><Timestamp dt:dt="r8">2208212019</Timestamp><Current dt:dt="r…	75.028	2269216	2265716	2269216	2265705	1	right	-2086107620	2017-10-05	10:01:19	08:01:19	female	99023	29423	-1	29348	99831	99050	-1	99023	514539	498474	-1	498461	15				2	7	13	phaseINVFAce	phaseXPface	5	NF11	1405686	1405386	1405686	1405382	d	1405382	1403547	1405382	1403538	1835
GofDak_1024-768_new	10	3	20	<?xml version="1.0"?>\n<Clock xmlns:dt="urn:schemas-microsoft-com:datatypes"><Description dt:dt="string">E-Prime Primary Realtime Clock</Description><StartTime><Timestamp dt:dt="int">0</Timestamp><DateUtc dt:dt="string">2017-05-10T08:01:19Z</DateUtc></StartTime><FrequencyChanges><FrequencyChange><Frequency dt:dt="r8">3312919</Frequency><Timestamp dt:dt="r8">2208212019</Timestamp><Current dt:dt="r…	75.028	2269216	2265716	2269216	2265705	1	right	-2086107620	2017-10-05	10:01:19	08:01:19	female	99023	29423	-1	29348	99831	99050	-1	99023	514539	498474	-1	498461	15				2	7	13	phaseINVFAce	phaseXPface	6	NM21	1408578	1408278	1408578	1408269	l	1408269	1406639	1408269	1406634	1630
GofDak_1024-768_new	10	3	20	<?xml version="1.0"?>\n<Clock xmlns:dt="urn:schemas-microsoft-com:datatypes"><Description dt:dt="string">E-Prime Primary Realtime Clock</Description><StartTime><Timestamp dt:dt="int">0</Timestamp><DateUtc dt:dt="string">2017-05-10T08:01:19Z</DateUtc></StartTime><FrequencyChanges><FrequencyChange><Frequency dt:dt="r8">3312919</Frequency><Timestamp dt:dt="r8">2208212019</Timestamp><Current dt:dt="r…	75.028	2269216	2265716	2269216	2265705	1	right	-2086107620	2017-10-05	10:01:19	08:01:19	female	99023	29423	-1	29348	99831	99050	-1	99023	514539	498474	-1	498461	15				2	7	13	phaseINVFAce	phaseXPface	7	NF11	1412963	1412663	1412963	1412650	l	1412650	1410704	1412650	1410697	1946
GofDak_1024-768_new	10	3	20	<?xml version="1.0"?>\n<Clock xmlns:dt="urn:schemas-microsoft-com:datatypes"><Description dt:dt="string">E-Prime Primary Realtime Clock</Description><StartTime><Timestamp dt:dt="int">0</Timestamp><DateUtc dt:dt="string">2017-05-10T08:01:19Z</DateUtc></StartTime><FrequencyChanges><FrequencyChange><Frequency dt:dt="r8">3312919</Frequency><Timestamp dt:dt="r8">2208212019</Timestamp><Current dt:dt="r…	75.028	2269216	2265716	2269216	2265705	1	right	-2086107620	2017-10-05	10:01:19	08:01:19	female	99023	29423	-1	29348	99831	99050	-1	99023	514539	498474	-1	498461	15				2	7	13	phaseINVFAce	phaseXPface	8	NM05	1416789	1416489	1416789	1416486	d	1416486	1414689	1416486	1414673	1797
GofDak_1024-768_new	10	3	20	<?xml version="1.0"?>\n<Clock xmlns:dt="urn:schemas-microsoft-com:datatypes"><Description dt:dt="string">E-Prime Primary Realtime Clock</Description><StartTime><Timestamp dt:dt="int">0</Timestamp><DateUtc dt:dt="string">2017-05-10T08:01:19Z</DateUtc></StartTime><FrequencyChanges><FrequencyChange><Frequency dt:dt="r8">3312919</Frequency><Timestamp dt:dt="r8">2208212019</Timestamp><Current dt:dt="r…	75.028	2269216	2265716	2269216	2265705	1	right	-2086107620	2017-10-05	10:01:19	08:01:19	female	99023	29423	-1	29348	99831	99050	-1	99023	514539	498474	-1	498461	15				2	7	13	phaseINVFAce	phaseXPface	9	NM09	1420374	1420074	1420374	1420061	d	1420061	1418195	1420061	1418177	1866
GofDak_1024-768_new	10	3	20	<?xml version="1.0"?>\n<Clock xmlns:dt="urn:schemas-microsoft-com:datatypes"><Description dt:dt="string">E-Prime Primary Realtime Clock</Description><StartTime><Timestamp dt:dt="int">0</Timestamp><DateUtc dt:dt="string">2017-05-10T08:01:19Z</DateUtc></StartTime><FrequencyChanges><FrequencyChange><Frequency dt:dt="r8">3312919</Frequency><Timestamp dt:dt="r8">2208212019</Timestamp><Current dt:dt="r…	75.028	2269216	2265716	2269216	2265705	1	right	-2086107620	2017-10-05	10:01:19	08:01:19	female	99023	29423	-1	29348	99831	99050	-1	99023	514539	498474	-1	498461	15				2	7	13	phaseINVFAce	phaseXPface	10	NF01	1424039	1423739	1424039	1423726	d	1423726	1421833	1423726	1421825	1893
GofDak_1024-768_new	10	3	20	<?xml version="1.0"?>\n<Clock xmlns:dt="urn:schemas-microsoft-com:datatypes"><Description dt:dt="string">E-Prime Primary Realtime Clock</Description><StartTime><Timestamp dt:dt="int">0</Timestamp><DateUtc dt:dt="string">2017-05-10T08:01:19Z</DateUtc></StartTime><FrequencyChanges><FrequencyChange><Frequency dt:dt="r8">3312919</Frequency><Timestamp dt:dt="r8">2208212019</Timestamp><Current dt:dt="r…	75.028	2269216	2265716	2269216	2265705	1	right	-2086107620	2017-10-05	10:01:19	08:01:19	female	99023	29423	-1	29348	99831	99050	-1	99023	514539	498474	-1	498461	15				2	7	13	phaseINVFAce	phaseXPface	11	NF06	1427451	1427151	1427451	1427141	l	1427141	1425299	1427141	1425289	1842
GofDak_1024-768_new	10	3	20	<?xml version="1.0"?>\n<Clock xmlns:dt="urn:schemas-microsoft-com:datatypes"><Description dt:dt="string">E-Prime Primary Realtime Clock</Description><StartTime><Timestamp dt:dt="int">0</Timestamp><DateUtc dt:dt="string">2017-05-10T08:01:19Z</DateUtc></StartTime><FrequencyChanges><FrequencyChange><Frequency dt:dt="r8">3312919</Frequency><Timestamp dt:dt="r8">2208212019</Timestamp><Current dt:dt="r…	75.028	2269216	2265716	2269216	2265705	1	right	-2086107620	2017-10-05	10:01:19	08:01:19	female	99023	29423	-1	29348	99831	99050	-1	99023	514539	498474	-1	498461	15				2	7	13	phaseINVFAce	phaseXPface	12	NF27	1430743	1430443	1430743	1430437	d	1430437	1428791	1430437	1428776	1646
GofDak_1024-768_new	10	3	20	<?xml version="1.0"?>\n<Clock xmlns:dt="urn:schemas-microsoft-com:datatypes"><Description dt:dt="string">E-Prime Primary Realtime Clock</Description><StartTime><Timestamp dt:dt="int">0</Timestamp><DateUtc dt:dt="string">2017-05-10T08:01:19Z</DateUtc></StartTime><FrequencyChanges><FrequencyChange><Frequency dt:dt="r8">3312919</Frequency><Timestamp dt:dt="r8">2208212019</Timestamp><Current dt:dt="r…	75.028	2269216	2265716	2269216	2265705	1	right	-2086107620	2017-10-05	10:01:19	08:01:19	female	99023	29423	-1	29348	99831	99050	-1	99023	514539	498474	-1	498461	15				2	7	13	phaseINVFAce	phaseXPface	13	NF06	1433729	1433429	1433729	1433415	d	1433415	1431670	1433415	1431656	1745
GofDak_1024-768_new	10	3	20	<?xml version="1.0"?>\n<Clock xmlns:dt="urn:schemas-microsoft-com:datatypes"><Description dt:dt="string">E-Prime Primary Realtime Clock</Description><StartTime><Timestamp dt:dt="int">0</Timestamp><DateUtc dt:dt="string">2017-05-10T08:01:19Z</DateUtc></StartTime><FrequencyChanges><FrequencyChange><Frequency dt:dt="r8">3312919</Frequency><Timestamp dt:dt="r8">2208212019</Timestamp><Current dt:dt="r…	75.028	2269216	2265716	2269216	2265705	1	right	-2086107620	2017-10-05	10:01:19	08:01:19	female	99023	29423	-1	29348	99831	99050	-1	99023	514539	498474	-1	498461	15				2	7	13	phaseINVFAce	phaseXPface	14	NM02	1438074	1437774	1438074	1437761	d	1437761	1435895	1437761	1435880	1866
GofDak_1024-768_new	10	3	20	<?xml version="1.0"?>\n<Clock xmlns:dt="urn:schemas-microsoft-com:datatypes"><Description dt:dt="string">E-Prime Primary Realtime Clock</Description><StartTime><Timestamp dt:dt="int">0</Timestamp><DateUtc dt:dt="string">2017-05-10T08:01:19Z</DateUtc></StartTime><FrequencyChanges><FrequencyChange><Frequency dt:dt="r8">3312919</Frequency><Timestamp dt:dt="r8">2208212019</Timestamp><Current dt:dt="r…	75.028	2269216	2265716	2269216	2265705	1	right	-2086107620	2017-10-05	10:01:19	08:01:19	female	99023	29423	-1	29348	99831	99050	-1	99023	514539	498474	-1	498461	15				2	7	13	phaseINVFAce	phaseXPface	15	NF11	1441686	1441386	1441686	1441379	d	1441379	1439427	1441379	1439416	1952
GofDak_1024-768_new	10	3	20	<?xml version="1.0"?>\n<Clock xmlns:dt="urn:schemas-microsoft-com:datatypes"><Description dt:dt="string">E-Prime Primary Realtime Clock</Description><StartTime><Timestamp dt:dt="int">0</Timestamp><DateUtc dt:dt="string">2017-05-10T08:01:19Z</DateUtc></StartTime><FrequencyChanges><FrequencyChange><Frequency dt:dt="r8">3312919</Frequency><Timestamp dt:dt="r8">2208212019</Timestamp><Current dt:dt="r…	75.028	2269216	2265716	2269216	2265705	1	right	-2086107620	2017-10-05	10:01:19	08:01:19	female	99023	29423	-1	29348	99831	99050	-1	99023	514539	498474	-1	498461	15				2	7	13	phaseINVFAce	phaseXPface	16	NM09	1445351	1445051	1445351	1445041	l	1445041	1443065	1445041	1443056	1976
GofDak_1024-768_new	10	3	20	<?xml version="1.0"?>\n<Clock xmlns:dt="urn:schemas-microsoft-com:datatypes"><Description dt:dt="string">E-Prime Primary Realtime Clock</Description><StartTime><Timestamp dt:dt="int">0</Timestamp><DateUtc dt:dt="string">2017-05-10T08:01:19Z</DateUtc></StartTime><FrequencyChanges><FrequencyChange><Frequency dt:dt="r8">3312919</Frequency><Timestamp dt:dt="r8">2208212019</Timestamp><Current dt:dt="r…	75.028	2269216	2265716	2269216	2265705	1	right	-2086107620	2017-10-05	10:01:19	08:01:19	female	99023	29423	-1	29348	99831	99050	-1	99023	514539	498474	-1	498461	15				2	7	13	phaseINVFAce	phaseXPface	17	NM08	1449057	1448757	1449057	1448753	d	1448753	1447158	1448753	1447152	1595
GofDak_1024-768_new	10	3	20	<?xml version="1.0"?>\n<Clock xmlns:dt="urn:schemas-microsoft-com:datatypes"><Description dt:dt="string">E-Prime Primary Realtime Clock</Description><StartTime><Timestamp dt:dt="int">0</Timestamp><DateUtc dt:dt="string">2017-05-10T08:01:19Z</DateUtc></StartTime><FrequencyChanges><FrequencyChange><Frequency dt:dt="r8">3312919</Frequency><Timestamp dt:dt="r8">2208212019</Timestamp><Current dt:dt="r…	75.028	2269216	2265716	2269216	2265705	1	right	-2086107620	2017-10-05	10:01:19	08:01:19	female	99023	29423	-1	29348	99831	99050	-1	99023	514539	498474	-1	498461	15				2	7	13	phaseINVFAce	phaseXPface	18	NF02	1452642	1452342	1452642	1452327	d	1452327	1450809	1452327	1450791	1518
GofDak_1024-768_new	10	3	20	<?xml version="1.0"?>\n<Clock xmlns:dt="urn:schemas-microsoft-com:datatypes"><Description dt:dt="string">E-Prime Primary Realtime Clock</Description><StartTime><Timestamp dt:dt="int">0</Timestamp><DateUtc dt:dt="string">2017-05-10T08:01:19Z</DateUtc></StartTime><FrequencyChanges><FrequencyChange><Frequency dt:dt="r8">3312919</Frequency><Timestamp dt:dt="r8">2208212019</Timestamp><Current dt:dt="r…	75.028	2269216	2265716	2269216	2265705	1	right	-2086107620	2017-10-05	10:01:19	08:01:19	female	99023	29423	-1	29348	99831	99050	-1	99023	514539	498474	-1	498461	15				2	7	13	phaseINVFAce	phaseXPface	19	NM10	1456840	1456540	1456840	1456526	d	1456526	1454594	1456526	1454583	1932
GofDak_1024-768_new	10	3	20	<?xml version="1.0"?>\n<Clock xmlns:dt="urn:schemas-microsoft-com:datatypes"><Description dt:dt="string">E-Prime Primary Realtime Clock</Description><StartTime><Timestamp dt:dt="int">0</Timestamp><DateUtc dt:dt="string">2017-05-10T08:01:19Z</DateUtc></StartTime><FrequencyChanges><FrequencyChange><Frequency dt:dt="r8">3312919</Frequency><Timestamp dt:dt="r8">2208212019</Timestamp><Current dt:dt="r…	75.028	2269216	2265716	2269216	2265705	1	right	-2086107620	2017-10-05	10:01:19	08:01:19	female	99023	29423	-1	29348	99831	99050	-1	99023	514539	498474	-1	498461	15				2	7	13	phaseINVFAce	phaseXPface	20	NM21	1460212	1459912	1460212	1459901	l	1459901	1458206	1459901	1458191	1695
GofDak_1024-768_new	10	3	20	<?xml version="1.0"?>\n<Clock xmlns:dt="urn:schemas-microsoft-com:datatypes"><Description dt:dt="string">E-Prime Primary Realtime Clock</Description><StartTime><Timestamp dt:dt="int">0</Timestamp><DateUtc dt:dt="string">2017-05-10T08:01:19Z</DateUtc></StartTime><FrequencyChanges><FrequencyChange><Frequency dt:dt="r8">3312919</Frequency><Timestamp dt:dt="r8">2208212019</Timestamp><Current dt:dt="r…	75.028	2269216	2265716	2269216	2265705	1	right	-2086107620	2017-10-05	10:01:19	08:01:19	female	99023	29423	-1	29348	99831	99050	-1	99023	514539	498474	-1	498461	16				1	7	14	phaseUPFAce	phaseXPface	1	NF11	1464344	1464044	1464344	1464036	d	1464036	1462125	1464036	1462111	1911
GofDak_1024-768_new	10	3	20	<?xml version="1.0"?>\n<Clock xmlns:dt="urn:schemas-microsoft-com:datatypes"><Description dt:dt="string">E-Prime Primary Realtime Clock</Description><StartTime><Timestamp dt:dt="int">0</Timestamp><DateUtc dt:dt="string">2017-05-10T08:01:19Z</DateUtc></StartTime><FrequencyChanges><FrequencyChange><Frequency dt:dt="r8">3312919</Frequency><Timestamp dt:dt="r8">2208212019</Timestamp><Current dt:dt="r…	75.028	2269216	2265716	2269216	2265705	1	right	-2086107620	2017-10-05	10:01:19	08:01:19	female	99023	29423	-1	29348	99831	99050	-1	99023	514539	498474	-1	498461	16				1	7	14	phaseUPFAce	phaseXPface	2	NM03	1467930	1467630	1467930	1467627	d	1467627	1465710	1467627	1465703	1917
GofDak_1024-768_new	10	3	20	<?xml version="1.0"?>\n<Clock xmlns:dt="urn:schemas-microsoft-com:datatypes"><Description dt:dt="string">E-Prime Primary Realtime Clock</Description><StartTime><Timestamp dt:dt="int">0</Timestamp><DateUtc dt:dt="string">2017-05-10T08:01:19Z</DateUtc></StartTime><FrequencyChanges><FrequencyChange><Frequency dt:dt="r8">3312919</Frequency><Timestamp dt:dt="r8">2208212019</Timestamp><Current dt:dt="r…	75.028	2269216	2265716	2269216	2265705	1	right	-2086107620	2017-10-05	10:01:19	08:01:19	female	99023	29423	-1	29348	99831	99050	-1	99023	514539	498474	-1	498461	16				1	7	14	phaseUPFAce	phaseXPface	3	NF06	1471075	1470775	1471075	1470768	l	1470768	1469136	1470768	1469127	1632
GofDak_1024-768_new	10	3	20	<?xml version="1.0"?>\n<Clock xmlns:dt="urn:schemas-microsoft-com:datatypes"><Description dt:dt="string">E-Prime Primary Realtime Clock</Description><StartTime><Timestamp dt:dt="int">0</Timestamp><DateUtc dt:dt="string">2017-05-10T08:01:19Z</DateUtc></StartTime><FrequencyChanges><FrequencyChange><Frequency dt:dt="r8">3312919</Frequency><Timestamp dt:dt="r8">2208212019</Timestamp><Current dt:dt="r…	75.028	2269216	2265716	2269216	2265705	1	right	-2086107620	2017-10-05	10:01:19	08:01:19	female	99023	29423	-1	29348	99831	99050	-1	99023	514539	498474	-1	498461	16				1	7	14	phaseUPFAce	phaseXPface	4	NF06	1474100	1473800	1474100	1473792	d	1473792	1471975	1473792	1471966	1817
GofDak_1024-768_new	10	3	20	<?xml version="1.0"?>\n<Clock xmlns:dt="urn:schemas-microsoft-com:datatypes"><Description dt:dt="string">E-Prime Primary Realtime Clock</Description><StartTime><Timestamp dt:dt="int">0</Timestamp><DateUtc dt:dt="string">2017-05-10T08:01:19Z</DateUtc></StartTime><FrequencyChanges><FrequencyChange><Frequency dt:dt="r8">3312919</Frequency><Timestamp dt:dt="r8">2208212019</Timestamp><Current dt:dt="r…	75.028	2269216	2265716	2269216	2265705	1	right	-2086107620	2017-10-05	10:01:19	08:01:19	female	99023	29423	-1	29348	99831	99050	-1	99023	514539	498474	-1	498461	16				1	7	14	phaseUPFAce	phaseXPface	5	NF04	1477433	1477133	1477433	1477119	d	1477119	1475173	1477119	1475158	1946
GofDak_1024-768_new	10	3	20	<?xml version="1.0"?>\n<Clock xmlns:dt="urn:schemas-microsoft-com:datatypes"><Description dt:dt="string">E-Prime Primary Realtime Clock</Description><StartTime><Timestamp dt:dt="int">0</Timestamp><DateUtc dt:dt="string">2017-05-10T08:01:19Z</DateUtc></StartTime><FrequencyChanges><FrequencyChange><Frequency dt:dt="r8">3312919</Frequency><Timestamp dt:dt="r8">2208212019</Timestamp><Current dt:dt="r…	75.028	2269216	2265716	2269216	2265705	1	right	-2086107620	2017-10-05	10:01:19	08:01:19	female	99023	29423	-1	29348	99831	99050	-1	99023	514539	498474	-1	498461	16				1	7	14	phaseUPFAce	phaseXPface	6	NM13	1481218	1480918	1481218	1480904	l	1480904	1479318	1480904	1479310	1586
GofDak_1024-768_new	10	3	20	<?xml version="1.0"?>\n<Clock xmlns:dt="urn:schemas-microsoft-com:datatypes"><Description dt:dt="string">E-Prime Primary Realtime Clock</Description><StartTime><Timestamp dt:dt="int">0</Timestamp><DateUtc dt:dt="string">2017-05-10T08:01:19Z</DateUtc></StartTime><FrequencyChanges><FrequencyChange><Frequency dt:dt="r8">3312919</Frequency><Timestamp dt:dt="r8">2208212019</Timestamp><Current dt:dt="r…	75.028	2269216	2265716	2269216	2265705	1	right	-2086107620	2017-10-05	10:01:19	08:01:19	female	99023	29423	-1	29348	99831	99050	-1	99023	514539	498474	-1	498461	16				1	7	14	phaseUPFAce	phaseXPface	7	NF106	1484363	1484063	1484363	1484053	d	1484053	1482264	1484053	1482254	1789
GofDak_1024-768_new	10	3	20	<?xml version="1.0"?>\n<Clock xmlns:dt="urn:schemas-microsoft-com:datatypes"><Description dt:dt="string">E-Prime Primary Realtime Clock</Description><StartTime><Timestamp dt:dt="int">0</Timestamp><DateUtc dt:dt="string">2017-05-10T08:01:19Z</DateUtc></StartTime><FrequencyChanges><FrequencyChange><Frequency dt:dt="r8">3312919</Frequency><Timestamp dt:dt="r8">2208212019</Timestamp><Current dt:dt="r…	75.028	2269216	2265716	2269216	2265705	1	right	-2086107620	2017-10-05	10:01:19	08:01:19	female	99023	29423	-1	29348	99831	99050	-1	99023	514539	498474	-1	498461	16				1	7	14	phaseUPFAce	phaseXPface	8	NF27	1488189	1487889	1488189	1487875	l	1487875	1486103	1487875	1486086	1772
GofDak_1024-768_new	10	3	20	<?xml version="1.0"?>\n<Clock xmlns:dt="urn:schemas-microsoft-com:datatypes"><Description dt:dt="string">E-Prime Primary Realtime Clock</Description><StartTime><Timestamp dt:dt="int">0</Timestamp><DateUtc dt:dt="string">2017-05-10T08:01:19Z</DateUtc></StartTime><FrequencyChanges><FrequencyChange><Frequency dt:dt="r8">3312919</Frequency><Timestamp dt:dt="r8">2208212019</Timestamp><Current dt:dt="r…	75.028	2269216	2265716	2269216	2265705	1	right	-2086107620	2017-10-05	10:01:19	08:01:19	female	99023	29423	-1	29348	99831	99050	-1	99023	514539	498474	-1	498461	16				1	7	14	phaseUPFAce	phaseXPface	9	NM101	1492200	1491900	1492200	1491887	d	1491887	1490114	1491887	1490102	1773
GofDak_1024-768_new	10	3	20	<?xml version="1.0"?>\n<Clock xmlns:dt="urn:schemas-microsoft-com:datatypes"><Description dt:dt="string">E-Prime Primary Realtime Clock</Description><StartTime><Timestamp dt:dt="int">0</Timestamp><DateUtc dt:dt="string">2017-05-10T08:01:19Z</DateUtc></StartTime><FrequencyChanges><FrequencyChange><Frequency dt:dt="r8">3312919</Frequency><Timestamp dt:dt="r8">2208212019</Timestamp><Current dt:dt="r…	75.028	2269216	2265716	2269216	2265705	1	right	-2086107620	2017-10-05	10:01:19	08:01:19	female	99023	29423	-1	29348	99831	99050	-1	99023	514539	498474	-1	498461	16				1	7	14	phaseUPFAce	phaseXPface	10	NF01	1495852	1495552	1495852	1495547	d	1495547	1493713	1495547	1493701	1834
GofDak_1024-768_new	10	3	20	<?xml version="1.0"?>\n<Clock xmlns:dt="urn:schemas-microsoft-com:datatypes"><Description dt:dt="string">E-Prime Primary Realtime Clock</Description><StartTime><Timestamp dt:dt="int">0</Timestamp><DateUtc dt:dt="string">2017-05-10T08:01:19Z</DateUtc></StartTime><FrequencyChanges><FrequencyChange><Frequency dt:dt="r8">3312919</Frequency><Timestamp dt:dt="r8">2208212019</Timestamp><Current dt:dt="r…	75.028	2269216	2265716	2269216	2265705	1	right	-2086107620	2017-10-05	10:01:19	08:01:19	female	99023	29423	-1	29348	99831	99050	-1	99023	514539	498474	-1	498461	16				1	7	14	phaseUPFAce	phaseXPface	11	NF01	1499651	1499351	1499651	1499338	l	1499338	1497498	1499338	1497485	1840
GofDak_1024-768_new	10	3	20	<?xml version="1.0"?>\n<Clock xmlns:dt="urn:schemas-microsoft-com:datatypes"><Description dt:dt="string">E-Prime Primary Realtime Clock</Description><StartTime><Timestamp dt:dt="int">0</Timestamp><DateUtc dt:dt="string">2017-05-10T08:01:19Z</DateUtc></StartTime><FrequencyChanges><FrequencyChange><Frequency dt:dt="r8">3312919</Frequency><Timestamp dt:dt="r8">2208212019</Timestamp><Current dt:dt="r…	75.028	2269216	2265716	2269216	2265705	1	right	-2086107620	2017-10-05	10:01:19	08:01:19	female	99023	29423	-1	29348	99831	99050	-1	99023	514539	498474	-1	498461	16				1	7	14	phaseUPFAce	phaseXPface	12	NM09	1503663	1503363	1503663	1503349	d	1503349	1501603	1503349	1501589	1746
GofDak_1024-768_new	10	3	20	<?xml version="1.0"?>\n<Clock xmlns:dt="urn:schemas-microsoft-com:datatypes"><Description dt:dt="string">E-Prime Primary Realtime Clock</Description><StartTime><Timestamp dt:dt="int">0</Timestamp><DateUtc dt:dt="string">2017-05-10T08:01:19Z</DateUtc></StartTime><FrequencyChanges><FrequencyChange><Frequency dt:dt="r8">3312919</Frequency><Timestamp dt:dt="r8">2208212019</Timestamp><Current dt:dt="r…	75.028	2269216	2265716	2269216	2265705	1	right	-2086107620	2017-10-05	10:01:19	08:01:19	female	99023	29423	-1	29348	99831	99050	-1	99023	514539	498474	-1	498461	16				1	7	14	phaseUPFAce	phaseXPface	13	NF06	1507661	1507361	1507661	1507347	l	1507347	1505442	1507347	1505437	1905
GofDak_1024-768_new	10	3	20	<?xml version="1.0"?>\n<Clock xmlns:dt="urn:schemas-microsoft-com:datatypes"><Description dt:dt="string">E-Prime Primary Realtime Clock</Description><StartTime><Timestamp dt:dt="int">0</Timestamp><DateUtc dt:dt="string">2017-05-10T08:01:19Z</DateUtc></StartTime><FrequencyChanges><FrequencyChange><Frequency dt:dt="r8">3312919</Frequency><Timestamp dt:dt="r8">2208212019</Timestamp><Current dt:dt="r…	75.028	2269216	2265716	2269216	2265705	1	right	-2086107620	2017-10-05	10:01:19	08:01:19	female	99023	29423	-1	29348	99831	99050	-1	99023	514539	498474	-1	498461	16				1	7	14	phaseUPFAce	phaseXPface	14	NM03	1513379	1513079	1513379	1513076	d	1513076	1511200	1513076	1511188	1876
GofDak_1024-768_new	10	3	20	<?xml version="1.0"?>\n<Clock xmlns:dt="urn:schemas-microsoft-com:datatypes"><Description dt:dt="string">E-Prime Primary Realtime Clock</Description><StartTime><Timestamp dt:dt="int">0</Timestamp><DateUtc dt:dt="string">2017-05-10T08:01:19Z</DateUtc></StartTime><FrequencyChanges><FrequencyChange><Frequency dt:dt="r8">3312919</Frequency><Timestamp dt:dt="r8">2208212019</Timestamp><Current dt:dt="r…	75.028	2269216	2265716	2269216	2265705	1	right	-2086107620	2017-10-05	10:01:19	08:01:19	female	99023	29423	-1	29348	99831	99050	-1	99023	514539	498474	-1	498461	16				1	7	14	phaseUPFAce	phaseXPface	15	NF109	1517191	1516891	1517191	1516883	l	1516883	1515292	1516883	1515284	1591
GofDak_1024-768_new	10	3	20	<?xml version="1.0"?>\n<Clock xmlns:dt="urn:schemas-microsoft-com:datatypes"><Description dt:dt="string">E-Prime Primary Realtime Clock</Description><StartTime><Timestamp dt:dt="int">0</Timestamp><DateUtc dt:dt="string">2017-05-10T08:01:19Z</DateUtc></StartTime><FrequencyChanges><FrequencyChange><Frequency dt:dt="r8">3312919</Frequency><Timestamp dt:dt="r8">2208212019</Timestamp><Current dt:dt="r…	75.028	2269216	2265716	2269216	2265705	1	right	-2086107620	2017-10-05	10:01:19	08:01:19	female	99023	29423	-1	29348	99831	99050	-1	99023	514539	498474	-1	498461	16				1	7	14	phaseUPFAce	phaseXPface	16	NM13	1520470	1520170	1520470	1520165	d	1520165	1518450	1520165	1518436	1715
GofDak_1024-768_new	10	3	20	<?xml version="1.0"?>\n<Clock xmlns:dt="urn:schemas-microsoft-com:datatypes"><Description dt:dt="string">E-Prime Primary Realtime Clock</Description><StartTime><Timestamp dt:dt="int">0</Timestamp><DateUtc dt:dt="string">2017-05-10T08:01:19Z</DateUtc></StartTime><FrequencyChanges><FrequencyChange><Frequency dt:dt="r8">3312919</Frequency><Timestamp dt:dt="r8">2208212019</Timestamp><Current dt:dt="r…	75.028	2269216	2265716	2269216	2265705	1	right	-2086107620	2017-10-05	10:01:19	08:01:19	female	99023	29423	-1	29348	99831	99050	-1	99023	514539	498474	-1	498461	16				1	7	14	phaseUPFAce	phaseXPface	17	NM05	1523469	1523169	1523469	1523157	d	1523157	1521543	1523157	1521532	1614
GofDak_1024-768_new	10	3	20	<?xml version="1.0"?>\n<Clock xmlns:dt="urn:schemas-microsoft-com:datatypes"><Description dt:dt="string">E-Prime Primary Realtime Clock</Description><StartTime><Timestamp dt:dt="int">0</Timestamp><DateUtc dt:dt="string">2017-05-10T08:01:19Z</DateUtc></StartTime><FrequencyChanges><FrequencyChange><Frequency dt:dt="r8">3312919</Frequency><Timestamp dt:dt="r8">2208212019</Timestamp><Current dt:dt="r…	75.028	2269216	2265716	2269216	2265705	1	right	-2086107620	2017-10-05	10:01:19	08:01:19	female	99023	29423	-1	29348	99831	99050	-1	99023	514539	498474	-1	498461	16				1	7	14	phaseUPFAce	phaseXPface	18	NF04	1526881	1526581	1526881	1526570	d	1526570	1524861	1526570	1524844	1709
GofDak_1024-768_new	10	3	20	<?xml version="1.0"?>\n<Clock xmlns:dt="urn:schemas-microsoft-com:datatypes"><Description dt:dt="string">E-Prime Primary Realtime Clock</Description><StartTime><Timestamp dt:dt="int">0</Timestamp><DateUtc dt:dt="string">2017-05-10T08:01:19Z</DateUtc></StartTime><FrequencyChanges><FrequencyChange><Frequency dt:dt="r8">3312919</Frequency><Timestamp dt:dt="r8">2208212019</Timestamp><Current dt:dt="r…	75.028	2269216	2265716	2269216	2265705	1	right	-2086107620	2017-10-05	10:01:19	08:01:19	female	99023	29423	-1	29348	99831	99050	-1	99023	514539	498474	-1	498461	16				1	7	14	phaseUPFAce	phaseXPface	19	NM03	1530879	1530579	1530879	1530566	l	1530566	1528940	1530566	1528924	1626
GofDak_1024-768_new	10	3	20	<?xml version="1.0"?>\n<Clock xmlns:dt="urn:schemas-microsoft-com:datatypes"><Description dt:dt="string">E-Prime Primary Realtime Clock</Description><StartTime><Timestamp dt:dt="int">0</Timestamp><DateUtc dt:dt="string">2017-05-10T08:01:19Z</DateUtc></StartTime><FrequencyChanges><FrequencyChange><Frequency dt:dt="r8">3312919</Frequency><Timestamp dt:dt="r8">2208212019</Timestamp><Current dt:dt="r…	75.028	2269216	2265716	2269216	2265705	1	right	-2086107620	2017-10-05	10:01:19	08:01:19	female	99023	29423	-1	29348	99831	99050	-1	99023	514539	498474	-1	498461	16				1	7	14	phaseUPFAce	phaseXPface	20	NF02	1534518	1534218	1534518	1534205	d	1534205	1532632	1534205	1532620	1573
GofDak_1024-768_new	10	3	20	<?xml version="1.0"?>\n<Clock xmlns:dt="urn:schemas-microsoft-com:datatypes"><Description dt:dt="string">E-Prime Primary Realtime Clock</Description><StartTime><Timestamp dt:dt="int">0</Timestamp><DateUtc dt:dt="string">2017-05-10T08:01:19Z</DateUtc></StartTime><FrequencyChanges><FrequencyChange><Frequency dt:dt="r8">3312919</Frequency><Timestamp dt:dt="r8">2208212019</Timestamp><Current dt:dt="r…	75.028	2269216	2265716	2269216	2265705	1	right	-2086107620	2017-10-05	10:01:19	08:01:19	female	99023	29423	-1	29348	99831	99050	-1	99023	514539	498474	-1	498461	17				1	8	15	phaseUPFAce	phaseXPface	1	NF04	1538490	1538190	1538490	1538187	d	1538187	1536230	1538187	1536219	1957
GofDak_1024-768_new	10	3	20	<?xml version="1.0"?>\n<Clock xmlns:dt="urn:schemas-microsoft-com:datatypes"><Description dt:dt="string">E-Prime Primary Realtime Clock</Description><StartTime><Timestamp dt:dt="int">0</Timestamp><DateUtc dt:dt="string">2017-05-10T08:01:19Z</DateUtc></StartTime><FrequencyChanges><FrequencyChange><Frequency dt:dt="r8">3312919</Frequency><Timestamp dt:dt="r8">2208212019</Timestamp><Current dt:dt="r…	75.028	2269216	2265716	2269216	2265705	1	right	-2086107620	2017-10-05	10:01:19	08:01:19	female	99023	29423	-1	29348	99831	99050	-1	99023	514539	498474	-1	498461	17				1	8	15	phaseUPFAce	phaseXPface	2	NM08	1543314	1543014	1543314	1542999	d	1542999	1541322	1542999	1541307	1677
GofDak_1024-768_new	10	3	20	<?xml version="1.0"?>\n<Clock xmlns:dt="urn:schemas-microsoft-com:datatypes"><Description dt:dt="string">E-Prime Primary Realtime Clock</Description><StartTime><Timestamp dt:dt="int">0</Timestamp><DateUtc dt:dt="string">2017-05-10T08:01:19Z</DateUtc></StartTime><FrequencyChanges><FrequencyChange><Frequency dt:dt="r8">3312919</Frequency><Timestamp dt:dt="r8">2208212019</Timestamp><Current dt:dt="r…	75.028	2269216	2265716	2269216	2265705	1	right	-2086107620	2017-10-05	10:01:19	08:01:19	female	99023	29423	-1	29348	99831	99050	-1	99023	514539	498474	-1	498461	17				1	8	15	phaseUPFAce	phaseXPface	3	NM04	1546727	1546427	1546727	1546417	l	1546417	1544854	1546417	1544843	1563
GofDak_1024-768_new	10	3	20	<?xml version="1.0"?>\n<Clock xmlns:dt="urn:schemas-microsoft-com:datatypes"><Description dt:dt="string">E-Prime Primary Realtime Clock</Description><StartTime><Timestamp dt:dt="int">0</Timestamp><DateUtc dt:dt="string">2017-05-10T08:01:19Z</DateUtc></StartTime><FrequencyChanges><FrequencyChange><Frequency dt:dt="r8">3312919</Frequency><Timestamp dt:dt="r8">2208212019</Timestamp><Current dt:dt="r…	75.028	2269216	2265716	2269216	2265705	1	right	-2086107620	2017-10-05	10:01:19	08:01:19	female	99023	29423	-1	29348	99831	99050	-1	99023	514539	498474	-1	498461	17				1	8	15	phaseUPFAce	phaseXPface	4	NM02	1550592	1550292	1550592	1550284	d	1550284	1548666	1550284	1548659	1618
GofDak_1024-768_new	10	3	20	<?xml version="1.0"?>\n<Clock xmlns:dt="urn:schemas-microsoft-com:datatypes"><Description dt:dt="string">E-Prime Primary Realtime Clock</Description><StartTime><Timestamp dt:dt="int">0</Timestamp><DateUtc dt:dt="string">2017-05-10T08:01:19Z</DateUtc></StartTime><FrequencyChanges><FrequencyChange><Frequency dt:dt="r8">3312919</Frequency><Timestamp dt:dt="r8">2208212019</Timestamp><Current dt:dt="r…	75.028	2269216	2265716	2269216	2265705	1	right	-2086107620	2017-10-05	10:01:19	08:01:19	female	99023	29423	-1	29348	99831	99050	-1	99023	514539	498474	-1	498461	17				1	8	15	phaseUPFAce	phaseXPface	5	NF27	1554284	1553984	1554284	1553969	l	1553969	1552344	1553969	1552339	1625
GofDak_1024-768_new	10	3	20	<?xml version="1.0"?>\n<Clock xmlns:dt="urn:schemas-microsoft-com:datatypes"><Description dt:dt="string">E-Prime Primary Realtime Clock</Description><StartTime><Timestamp dt:dt="int">0</Timestamp><DateUtc dt:dt="string">2017-05-10T08:01:19Z</DateUtc></StartTime><FrequencyChanges><FrequencyChange><Frequency dt:dt="r8">3312919</Frequency><Timestamp dt:dt="r8">2208212019</Timestamp><Current dt:dt="r…	75.028	2269216	2265716	2269216	2265705	1	right	-2086107620	2017-10-05	10:01:19	08:01:19	female	99023	29423	-1	29348	99831	99050	-1	99023	514539	498474	-1	498461	17				1	8	15	phaseUPFAce	phaseXPface	6	NF09	1557722	1557422	1557722	1557414	l	1557414	1555436	1557414	1555427	1978
GofDak_1024-768_new	10	3	20	<?xml version="1.0"?>\n<Clock xmlns:dt="urn:schemas-microsoft-com:datatypes"><Description dt:dt="string">E-Prime Primary Realtime Clock</Description><StartTime><Timestamp dt:dt="int">0</Timestamp><DateUtc dt:dt="string">2017-05-10T08:01:19Z</DateUtc></StartTime><FrequencyChanges><FrequencyChange><Frequency dt:dt="r8">3312919</Frequency><Timestamp dt:dt="r8">2208212019</Timestamp><Current dt:dt="r…	75.028	2269216	2265716	2269216	2265705	1	right	-2086107620	2017-10-05	10:01:19	08:01:19	female	99023	29423	-1	29348	99831	99050	-1	99023	514539	498474	-1	498461	17				1	8	15	phaseUPFAce	phaseXPface	7	NM04	1560841	1560541	1560841	1560530	d	1560530	1558595	1560530	1558586	1935
GofDak_1024-768_new	10	3	20	<?xml version="1.0"?>\n<Clock xmlns:dt="urn:schemas-microsoft-com:datatypes"><Description dt:dt="string">E-Prime Primary Realtime Clock</Description><StartTime><Timestamp dt:dt="int">0</Timestamp><DateUtc dt:dt="string">2017-05-10T08:01:19Z</DateUtc></StartTime><FrequencyChanges><FrequencyChange><Frequency dt:dt="r8">3312919</Frequency><Timestamp dt:dt="r8">2208212019</Timestamp><Current dt:dt="r…	75.028	2269216	2265716	2269216	2265705	1	right	-2086107620	2017-10-05	10:01:19	08:01:19	female	99023	29423	-1	29348	99831	99050	-1	99023	514539	498474	-1	498461	17				1	8	15	phaseUPFAce	phaseXPface	8	NF11	1564093	1563793	1564093	1563787	l	1563787	1562154	1563787	1562146	1633
GofDak_1024-768_new	10	3	20	<?xml version="1.0"?>\n<Clock xmlns:dt="urn:schemas-microsoft-com:datatypes"><Description dt:dt="string">E-Prime Primary Realtime Clock</Description><StartTime><Timestamp dt:dt="int">0</Timestamp><DateUtc dt:dt="string">2017-05-10T08:01:19Z</DateUtc></StartTime><FrequencyChanges><FrequencyChange><Frequency dt:dt="r8">3312919</Frequency><Timestamp dt:dt="r8">2208212019</Timestamp><Current dt:dt="r…	75.028	2269216	2265716	2269216	2265705	1	right	-2086107620	2017-10-05	10:01:19	08:01:19	female	99023	29423	-1	29348	99831	99050	-1	99023	514539	498474	-1	498461	17				1	8	15	phaseUPFAce	phaseXPface	9	NM09	1566986	1566686	1566986	1566681	l	1566681	1565020	1566681	1565010	1661
GofDak_1024-768_new	10	3	20	<?xml version="1.0"?>\n<Clock xmlns:dt="urn:schemas-microsoft-com:datatypes"><Description dt:dt="string">E-Prime Primary Realtime Clock</Description><StartTime><Timestamp dt:dt="int">0</Timestamp><DateUtc dt:dt="string">2017-05-10T08:01:19Z</DateUtc></StartTime><FrequencyChanges><FrequencyChange><Frequency dt:dt="r8">3312919</Frequency><Timestamp dt:dt="r8">2208212019</Timestamp><Current dt:dt="r…	75.028	2269216	2265716	2269216	2265705	1	right	-2086107620	2017-10-05	10:01:19	08:01:19	female	99023	29423	-1	29348	99831	99050	-1	99023	514539	498474	-1	498461	17				1	8	15	phaseUPFAce	phaseXPface	10	NM02	1572357	1572057	1572357	1572050	l	1572050	1570164	1572050	1570146	1886
GofDak_1024-768_new	10	3	20	<?xml version="1.0"?>\n<Clock xmlns:dt="urn:schemas-microsoft-com:datatypes"><Description dt:dt="string">E-Prime Primary Realtime Clock</Description><StartTime><Timestamp dt:dt="int">0</Timestamp><DateUtc dt:dt="string">2017-05-10T08:01:19Z</DateUtc></StartTime><FrequencyChanges><FrequencyChange><Frequency dt:dt="r8">3312919</Frequency><Timestamp dt:dt="r8">2208212019</Timestamp><Current dt:dt="r…	75.028	2269216	2265716	2269216	2265705	1	right	-2086107620	2017-10-05	10:01:19	08:01:19	female	99023	29423	-1	29348	99831	99050	-1	99023	514539	498474	-1	498461	17				1	8	15	phaseUPFAce	phaseXPface	11	NF02	1576155	1575855	1576155	1575847	l	1575847	1573923	1575847	1573906	1924
GofDak_1024-768_new	10	3	20	<?xml version="1.0"?>\n<Clock xmlns:dt="urn:schemas-microsoft-com:datatypes"><Description dt:dt="string">E-Prime Primary Realtime Clock</Description><StartTime><Timestamp dt:dt="int">0</Timestamp><DateUtc dt:dt="string">2017-05-10T08:01:19Z</DateUtc></StartTime><FrequencyChanges><FrequencyChange><Frequency dt:dt="r8">3312919</Frequency><Timestamp dt:dt="r8">2208212019</Timestamp><Current dt:dt="r…	75.028	2269216	2265716	2269216	2265705	1	right	-2086107620	2017-10-05	10:01:19	08:01:19	female	99023	29423	-1	29348	99831	99050	-1	99023	514539	498474	-1	498461	17				1	8	15	phaseUPFAce	phaseXPface	12	NF02	1579314	1579014	1579314	1579011	d	1579011	1577162	1579011	1577146	1849
GofDak_1024-768_new	10	3	20	<?xml version="1.0"?>\n<Clock xmlns:dt="urn:schemas-microsoft-com:datatypes"><Description dt:dt="string">E-Prime Primary Realtime Clock</Description><StartTime><Timestamp dt:dt="int">0</Timestamp><DateUtc dt:dt="string">2017-05-10T08:01:19Z</DateUtc></StartTime><FrequencyChanges><FrequencyChange><Frequency dt:dt="r8">3312919</Frequency><Timestamp dt:dt="r8">2208212019</Timestamp><Current dt:dt="r…	75.028	2269216	2265716	2269216	2265705	1	right	-2086107620	2017-10-05	10:01:19	08:01:19	female	99023	29423	-1	29348	99831	99050	-1	99023	514539	498474	-1	498461	17				1	8	15	phaseUPFAce	phaseXPface	13	NF04	1584192	1583892	1584192	1583879	l	1583879	1581920	1583879	1581905	1959
GofDak_1024-768_new	10	3	20	<?xml version="1.0"?>\n<Clock xmlns:dt="urn:schemas-microsoft-com:datatypes"><Description dt:dt="string">E-Prime Primary Realtime Clock</Description><StartTime><Timestamp dt:dt="int">0</Timestamp><DateUtc dt:dt="string">2017-05-10T08:01:19Z</DateUtc></StartTime><FrequencyChanges><FrequencyChange><Frequency dt:dt="r8">3312919</Frequency><Timestamp dt:dt="r8">2208212019</Timestamp><Current dt:dt="r…	75.028	2269216	2265716	2269216	2265705	1	right	-2086107620	2017-10-05	10:01:19	08:01:19	female	99023	29423	-1	29348	99831	99050	-1	99023	514539	498474	-1	498461	17				1	8	15	phaseUPFAce	phaseXPface	14	NM05	1588338	1588038	1588338	1588025	d	1588025	1586332	1588025	1586321	1693
GofDak_1024-768_new	10	3	20	<?xml version="1.0"?>\n<Clock xmlns:dt="urn:schemas-microsoft-com:datatypes"><Description dt:dt="string">E-Prime Primary Realtime Clock</Description><StartTime><Timestamp dt:dt="int">0</Timestamp><DateUtc dt:dt="string">2017-05-10T08:01:19Z</DateUtc></StartTime><FrequencyChanges><FrequencyChange><Frequency dt:dt="r8">3312919</Frequency><Timestamp dt:dt="r8">2208212019</Timestamp><Current dt:dt="r…	75.028	2269216	2265716	2269216	2265705	1	right	-2086107620	2017-10-05	10:01:19	08:01:19	female	99023	29423	-1	29348	99831	99050	-1	99023	514539	498474	-1	498461	17				1	8	15	phaseUPFAce	phaseXPface	15	NF02	1592043	1591743	1592043	1591732	d	1591732	1589784	1591732	1589777	1948
GofDak_1024-768_new	10	3	20	<?xml version="1.0"?>\n<Clock xmlns:dt="urn:schemas-microsoft-com:datatypes"><Description dt:dt="string">E-Prime Primary Realtime Clock</Description><StartTime><Timestamp dt:dt="int">0</Timestamp><DateUtc dt:dt="string">2017-05-10T08:01:19Z</DateUtc></StartTime><FrequencyChanges><FrequencyChange><Frequency dt:dt="r8">3312919</Frequency><Timestamp dt:dt="r8">2208212019</Timestamp><Current dt:dt="r…	75.028	2269216	2265716	2269216	2265705	1	right	-2086107620	2017-10-05	10:01:19	08:01:19	female	99023	29423	-1	29348	99831	99050	-1	99023	514539	498474	-1	498461	17				1	8	15	phaseUPFAce	phaseXPface	16	NM03	1595148	1594848	1595148	1594836	l	1594836	1593249	1594836	1593233	1587
GofDak_1024-768_new	10	3	20	<?xml version="1.0"?>\n<Clock xmlns:dt="urn:schemas-microsoft-com:datatypes"><Description dt:dt="string">E-Prime Primary Realtime Clock</Description><StartTime><Timestamp dt:dt="int">0</Timestamp><DateUtc dt:dt="string">2017-05-10T08:01:19Z</DateUtc></StartTime><FrequencyChanges><FrequencyChange><Frequency dt:dt="r8">3312919</Frequency><Timestamp dt:dt="r8">2208212019</Timestamp><Current dt:dt="r…	75.028	2269216	2265716	2269216	2265705	1	right	-2086107620	2017-10-05	10:01:19	08:01:19	female	99023	29423	-1	29348	99831	99050	-1	99023	514539	498474	-1	498461	17				1	8	15	phaseUPFAce	phaseXPface	17	NF01	1598560	1598260	1598560	1598252	l	1598252	1596408	1598252	1596393	1844
GofDak_1024-768_new	10	3	20	<?xml version="1.0"?>\n<Clock xmlns:dt="urn:schemas-microsoft-com:datatypes"><Description dt:dt="string">E-Prime Primary Realtime Clock</Description><StartTime><Timestamp dt:dt="int">0</Timestamp><DateUtc dt:dt="string">2017-05-10T08:01:19Z</DateUtc></StartTime><FrequencyChanges><FrequencyChange><Frequency dt:dt="r8">3312919</Frequency><Timestamp dt:dt="r8">2208212019</Timestamp><Current dt:dt="r…	75.028	2269216	2265716	2269216	2265705	1	right	-2086107620	2017-10-05	10:01:19	08:01:19	female	99023	29423	-1	29348	99831	99050	-1	99023	514539	498474	-1	498461	17				1	8	15	phaseUPFAce	phaseXPface	18	NF09	1602212	1601912	1602212	1601905	d	1601905	1599913	1601905	1599896	1992
GofDak_1024-768_new	10	3	20	<?xml version="1.0"?>\n<Clock xmlns:dt="urn:schemas-microsoft-com:datatypes"><Description dt:dt="string">E-Prime Primary Realtime Clock</Description><StartTime><Timestamp dt:dt="int">0</Timestamp><DateUtc dt:dt="string">2017-05-10T08:01:19Z</DateUtc></StartTime><FrequencyChanges><FrequencyChange><Frequency dt:dt="r8">3312919</Frequency><Timestamp dt:dt="r8">2208212019</Timestamp><Current dt:dt="r…	75.028	2269216	2265716	2269216	2265705	1	right	-2086107620	2017-10-05	10:01:19	08:01:19	female	99023	29423	-1	29348	99831	99050	-1	99023	514539	498474	-1	498461	17				1	8	15	phaseUPFAce	phaseXPface	19	NM09	1605798	1605498	1605798	1605489	l	1605489	1603525	1605489	1603512	1964
GofDak_1024-768_new	10	3	20	<?xml version="1.0"?>\n<Clock xmlns:dt="urn:schemas-microsoft-com:datatypes"><Description dt:dt="string">E-Prime Primary Realtime Clock</Description><StartTime><Timestamp dt:dt="int">0</Timestamp><DateUtc dt:dt="string">2017-05-10T08:01:19Z</DateUtc></StartTime><FrequencyChanges><FrequencyChange><Frequency dt:dt="r8">3312919</Frequency><Timestamp dt:dt="r8">2208212019</Timestamp><Current dt:dt="r…	75.028	2269216	2265716	2269216	2265705	1	right	-2086107620	2017-10-05	10:01:19	08:01:19	female	99023	29423	-1	29348	99831	99050	-1	99023	514539	498474	-1	498461	17				1	8	15	phaseUPFAce	phaseXPface	20	NF27	1608690	1608390	1608690	1608374	d	1608374	1606764	1608374	1606752	1610
GofDak_1024-768_new	10	3	20	<?xml version="1.0"?>\n<Clock xmlns:dt="urn:schemas-microsoft-com:datatypes"><Description dt:dt="string">E-Prime Primary Realtime Clock</Description><StartTime><Timestamp dt:dt="int">0</Timestamp><DateUtc dt:dt="string">2017-05-10T08:01:19Z</DateUtc></StartTime><FrequencyChanges><FrequencyChange><Frequency dt:dt="r8">3312919</Frequency><Timestamp dt:dt="r8">2208212019</Timestamp><Current dt:dt="r…	75.028	2269216	2265716	2269216	2265705	1	right	-2086107620	2017-10-05	10:01:19	08:01:19	female	99023	29423	-1	29348	99831	99050	-1	99023	514539	498474	-1	498461	18				2	8	16	phaseINVFAce	phaseXPface	1	NF02	1617020	1616720	1617020	1616711	d	1616711	1615001	1616711	1614988	1710
GofDak_1024-768_new	10	3	20	<?xml version="1.0"?>\n<Clock xmlns:dt="urn:schemas-microsoft-com:datatypes"><Description dt:dt="string">E-Prime Primary Realtime Clock</Description><StartTime><Timestamp dt:dt="int">0</Timestamp><DateUtc dt:dt="string">2017-05-10T08:01:19Z</DateUtc></StartTime><FrequencyChanges><FrequencyChange><Frequency dt:dt="r8">3312919</Frequency><Timestamp dt:dt="r8">2208212019</Timestamp><Current dt:dt="r…	75.028	2269216	2265716	2269216	2265705	1	right	-2086107620	2017-10-05	10:01:19	08:01:19	female	99023	29423	-1	29348	99831	99050	-1	99023	514539	498474	-1	498461	18				2	8	16	phaseINVFAce	phaseXPface	2	NF02	1622738	1622438	1622738	1622434	l	1622434	1620559	1622434	1620546	1875
GofDak_1024-768_new	10	3	20	<?xml version="1.0"?>\n<Clock xmlns:dt="urn:schemas-microsoft-com:datatypes"><Description dt:dt="string">E-Prime Primary Realtime Clock</Description><StartTime><Timestamp dt:dt="int">0</Timestamp><DateUtc dt:dt="string">2017-05-10T08:01:19Z</DateUtc></StartTime><FrequencyChanges><FrequencyChange><Frequency dt:dt="r8">3312919</Frequency><Timestamp dt:dt="r8">2208212019</Timestamp><Current dt:dt="r…	75.028	2269216	2265716	2269216	2265705	1	right	-2086107620	2017-10-05	10:01:19	08:01:19	female	99023	29423	-1	29348	99831	99050	-1	99023	514539	498474	-1	498461	18				2	8	16	phaseINVFAce	phaseXPface	3	NM03	1626377	1626077	1626377	1626068	d	1626068	1624117	1626068	1624103	1951
GofDak_1024-768_new	10	3	20	<?xml version="1.0"?>\n<Clock xmlns:dt="urn:schemas-microsoft-com:datatypes"><Description dt:dt="string">E-Prime Primary Realtime Clock</Description><StartTime><Timestamp dt:dt="int">0</Timestamp><DateUtc dt:dt="string">2017-05-10T08:01:19Z</DateUtc></StartTime><FrequencyChanges><FrequencyChange><Frequency dt:dt="r8">3312919</Frequency><Timestamp dt:dt="r8">2208212019</Timestamp><Current dt:dt="r…	75.028	2269216	2265716	2269216	2265705	1	right	-2086107620	2017-10-05	10:01:19	08:01:19	female	99023	29423	-1	29348	99831	99050	-1	99023	514539	498474	-1	498461	18				2	8	16	phaseINVFAce	phaseXPface	4	NF04	1630362	1630062	1630362	1630057	d	1630057	1628449	1630057	1628431	1608
GofDak_1024-768_new	10	3	20	<?xml version="1.0"?>\n<Clock xmlns:dt="urn:schemas-microsoft-com:datatypes"><Description dt:dt="string">E-Prime Primary Realtime Clock</Description><StartTime><Timestamp dt:dt="int">0</Timestamp><DateUtc dt:dt="string">2017-05-10T08:01:19Z</DateUtc></StartTime><FrequencyChanges><FrequencyChange><Frequency dt:dt="r8">3312919</Frequency><Timestamp dt:dt="r8">2208212019</Timestamp><Current dt:dt="r…	75.028	2269216	2265716	2269216	2265705	1	right	-2086107620	2017-10-05	10:01:19	08:01:19	female	99023	29423	-1	29348	99831	99050	-1	99023	514539	498474	-1	498461	18				2	8	16	phaseINVFAce	phaseXPface	5	NF109	1633387	1633087	1633387	1633076	l	1633076	1631448	1633076	1631431	1628
GofDak_1024-768_new	10	3	20	<?xml version="1.0"?>\n<Clock xmlns:dt="urn:schemas-microsoft-com:datatypes"><Description dt:dt="string">E-Prime Primary Realtime Clock</Description><StartTime><Timestamp dt:dt="int">0</Timestamp><DateUtc dt:dt="string">2017-05-10T08:01:19Z</DateUtc></StartTime><FrequencyChanges><FrequencyChange><Frequency dt:dt="r8">3312919</Frequency><Timestamp dt:dt="r8">2208212019</Timestamp><Current dt:dt="r…	75.028	2269216	2265716	2269216	2265705	1	right	-2086107620	2017-10-05	10:01:19	08:01:19	female	99023	29423	-1	29348	99831	99050	-1	99023	514539	498474	-1	498461	18				2	8	16	phaseINVFAce	phaseXPface	6	NF106	1636506	1636206	1636506	1636191	d	1636191	1634660	1636191	1634647	1531
GofDak_1024-768_new	10	3	20	<?xml version="1.0"?>\n<Clock xmlns:dt="urn:schemas-microsoft-com:datatypes"><Description dt:dt="string">E-Prime Primary Realtime Clock</Description><StartTime><Timestamp dt:dt="int">0</Timestamp><DateUtc dt:dt="string">2017-05-10T08:01:19Z</DateUtc></StartTime><FrequencyChanges><FrequencyChange><Frequency dt:dt="r8">3312919</Frequency><Timestamp dt:dt="r8">2208212019</Timestamp><Current dt:dt="r…	75.028	2269216	2265716	2269216	2265705	1	right	-2086107620	2017-10-05	10:01:19	08:01:19	female	99023	29423	-1	29348	99831	99050	-1	99023	514539	498474	-1	498461	18				2	8	16	phaseINVFAce	phaseXPface	7	NF01	1639798	1639498	1639798	1639493	l	1639493	1637566	1639493	1637551	1927
GofDak_1024-768_new	10	3	20	<?xml version="1.0"?>\n<Clock xmlns:dt="urn:schemas-microsoft-com:datatypes"><Description dt:dt="string">E-Prime Primary Realtime Clock</Description><StartTime><Timestamp dt:dt="int">0</Timestamp><DateUtc dt:dt="string">2017-05-10T08:01:19Z</DateUtc></StartTime><FrequencyChanges><FrequencyChange><Frequency dt:dt="r8">3312919</Frequency><Timestamp dt:dt="r8">2208212019</Timestamp><Current dt:dt="r…	75.028	2269216	2265716	2269216	2265705	1	right	-2086107620	2017-10-05	10:01:19	08:01:19	female	99023	29423	-1	29348	99831	99050	-1	99023	514539	498474	-1	498461	18				2	8	16	phaseINVFAce	phaseXPface	8	NM13	1643210	1642910	1643210	1642895	d	1642895	1640938	1642895	1640927	1957
GofDak_1024-768_new	10	3	20	<?xml version="1.0"?>\n<Clock xmlns:dt="urn:schemas-microsoft-com:datatypes"><Description dt:dt="string">E-Prime Primary Realtime Clock</Description><StartTime><Timestamp dt:dt="int">0</Timestamp><DateUtc dt:dt="string">2017-05-10T08:01:19Z</DateUtc></StartTime><FrequencyChanges><FrequencyChange><Frequency dt:dt="r8">3312919</Frequency><Timestamp dt:dt="r8">2208212019</Timestamp><Current dt:dt="r…	75.028	2269216	2265716	2269216	2265705	1	right	-2086107620	2017-10-05	10:01:19	08:01:19	female	99023	29423	-1	29348	99831	99050	-1	99023	514539	498474	-1	498461	18				2	8	16	phaseINVFAce	phaseXPface	9	NM10	1646742	1646442	1646742	1646435	l	1646435	1644750	1646435	1644734	1685
GofDak_1024-768_new	10	3	20	<?xml version="1.0"?>\n<Clock xmlns:dt="urn:schemas-microsoft-com:datatypes"><Description dt:dt="string">E-Prime Primary Realtime Clock</Description><StartTime><Timestamp dt:dt="int">0</Timestamp><DateUtc dt:dt="string">2017-05-10T08:01:19Z</DateUtc></StartTime><FrequencyChanges><FrequencyChange><Frequency dt:dt="r8">3312919</Frequency><Timestamp dt:dt="r8">2208212019</Timestamp><Current dt:dt="r…	75.028	2269216	2265716	2269216	2265705	1	right	-2086107620	2017-10-05	10:01:19	08:01:19	female	99023	29423	-1	29348	99831	99050	-1	99023	514539	498474	-1	498461	18				2	8	16	phaseINVFAce	phaseXPface	10	NM03	1649834	1649534	1649834	1649522	d	1649522	1647695	1649522	1647686	1827
GofDak_1024-768_new	10	3	20	<?xml version="1.0"?>\n<Clock xmlns:dt="urn:schemas-microsoft-com:datatypes"><Description dt:dt="string">E-Prime Primary Realtime Clock</Description><StartTime><Timestamp dt:dt="int">0</Timestamp><DateUtc dt:dt="string">2017-05-10T08:01:19Z</DateUtc></StartTime><FrequencyChanges><FrequencyChange><Frequency dt:dt="r8">3312919</Frequency><Timestamp dt:dt="r8">2208212019</Timestamp><Current dt:dt="r…	75.028	2269216	2265716	2269216	2265705	1	right	-2086107620	2017-10-05	10:01:19	08:01:19	female	99023	29423	-1	29348	99831	99050	-1	99023	514539	498474	-1	498461	18				2	8	16	phaseINVFAce	phaseXPface	11	NM03	1653420	1653120	1653420	1653109	l	1653109	1651294	1653109	1651278	1815
GofDak_1024-768_new	10	3	20	<?xml version="1.0"?>\n<Clock xmlns:dt="urn:schemas-microsoft-com:datatypes"><Description dt:dt="string">E-Prime Primary Realtime Clock</Description><StartTime><Timestamp dt:dt="int">0</Timestamp><DateUtc dt:dt="string">2017-05-10T08:01:19Z</DateUtc></StartTime><FrequencyChanges><FrequencyChange><Frequency dt:dt="r8">3312919</Frequency><Timestamp dt:dt="r8">2208212019</Timestamp><Current dt:dt="r…	75.028	2269216	2265716	2269216	2265705	1	right	-2086107620	2017-10-05	10:01:19	08:01:19	female	99023	29423	-1	29348	99831	99050	-1	99023	514539	498474	-1	498461	18				2	8	16	phaseINVFAce	phaseXPface	12	NM21	1656898	1656598	1656898	1656589	d	1656589	1654679	1656589	1654662	1910
GofDak_1024-768_new	10	3	20	<?xml version="1.0"?>\n<Clock xmlns:dt="urn:schemas-microsoft-com:datatypes"><Description dt:dt="string">E-Prime Primary Realtime Clock</Description><StartTime><Timestamp dt:dt="int">0</Timestamp><DateUtc dt:dt="string">2017-05-10T08:01:19Z</DateUtc></StartTime><FrequencyChanges><FrequencyChange><Frequency dt:dt="r8">3312919</Frequency><Timestamp dt:dt="r8">2208212019</Timestamp><Current dt:dt="r…	75.028	2269216	2265716	2269216	2265705	1	right	-2086107620	2017-10-05	10:01:19	08:01:19	female	99023	29423	-1	29348	99831	99050	-1	99023	514539	498474	-1	498461	18				2	8	16	phaseINVFAce	phaseXPface	13	NF01	1661230	1660930	1661230	1660927	d	1660927	1659371	1660927	1659358	1556
GofDak_1024-768_new	10	3	20	<?xml version="1.0"?>\n<Clock xmlns:dt="urn:schemas-microsoft-com:datatypes"><Description dt:dt="string">E-Prime Primary Realtime Clock</Description><StartTime><Timestamp dt:dt="int">0</Timestamp><DateUtc dt:dt="string">2017-05-10T08:01:19Z</DateUtc></StartTime><FrequencyChanges><FrequencyChange><Frequency dt:dt="r8">3312919</Frequency><Timestamp dt:dt="r8">2208212019</Timestamp><Current dt:dt="r…	75.028	2269216	2265716	2269216	2265705	1	right	-2086107620	2017-10-05	10:01:19	08:01:19	female	99023	29423	-1	29348	99831	99050	-1	99023	514539	498474	-1	498461	18				2	8	16	phaseINVFAce	phaseXPface	14	NF02	1666975	1666675	1666975	1666669	d	1666669	1664769	1666669	1664756	1900
GofDak_1024-768_new	10	3	20	<?xml version="1.0"?>\n<Clock xmlns:dt="urn:schemas-microsoft-com:datatypes"><Description dt:dt="string">E-Prime Primary Realtime Clock</Description><StartTime><Timestamp dt:dt="int">0</Timestamp><DateUtc dt:dt="string">2017-05-10T08:01:19Z</DateUtc></StartTime><FrequencyChanges><FrequencyChange><Frequency dt:dt="r8">3312919</Frequency><Timestamp dt:dt="r8">2208212019</Timestamp><Current dt:dt="r…	75.028	2269216	2265716	2269216	2265705	1	right	-2086107620	2017-10-05	10:01:19	08:01:19	female	99023	29423	-1	29348	99831	99050	-1	99023	514539	498474	-1	498461	18				2	8	16	phaseINVFAce	phaseXPface	15	NM101	1671187	1670887	1671187	1670884	l	1670884	1668927	1670884	1668917	1957
GofDak_1024-768_new	10	3	20	<?xml version="1.0"?>\n<Clock xmlns:dt="urn:schemas-microsoft-com:datatypes"><Description dt:dt="string">E-Prime Primary Realtime Clock</Description><StartTime><Timestamp dt:dt="int">0</Timestamp><DateUtc dt:dt="string">2017-05-10T08:01:19Z</DateUtc></StartTime><FrequencyChanges><FrequencyChange><Frequency dt:dt="r8">3312919</Frequency><Timestamp dt:dt="r8">2208212019</Timestamp><Current dt:dt="r…	75.028	2269216	2265716	2269216	2265705	1	right	-2086107620	2017-10-05	10:01:19	08:01:19	female	99023	29423	-1	29348	99831	99050	-1	99023	514539	498474	-1	498461	18				2	8	16	phaseINVFAce	phaseXPface	16	NM05	1674932	1674632	1674932	1674627	l	1674627	1672846	1674627	1672829	1781
GofDak_1024-768_new	10	3	20	<?xml version="1.0"?>\n<Clock xmlns:dt="urn:schemas-microsoft-com:datatypes"><Description dt:dt="string">E-Prime Primary Realtime Clock</Description><StartTime><Timestamp dt:dt="int">0</Timestamp><DateUtc dt:dt="string">2017-05-10T08:01:19Z</DateUtc></StartTime><FrequencyChanges><FrequencyChange><Frequency dt:dt="r8">3312919</Frequency><Timestamp dt:dt="r8">2208212019</Timestamp><Current dt:dt="r…	75.028	2269216	2265716	2269216	2265705	1	right	-2086107620	2017-10-05	10:01:19	08:01:19	female	99023	29423	-1	29348	99831	99050	-1	99023	514539	498474	-1	498461	18				2	8	16	phaseINVFAce	phaseXPface	17	NM08	1678770	1678470	1678770	1678464	d	1678464	1676484	1678464	1676469	1980
GofDak_1024-768_new	10	3	20	<?xml version="1.0"?>\n<Clock xmlns:dt="urn:schemas-microsoft-com:datatypes"><Description dt:dt="string">E-Prime Primary Realtime Clock</Description><StartTime><Timestamp dt:dt="int">0</Timestamp><DateUtc dt:dt="string">2017-05-10T08:01:19Z</DateUtc></StartTime><FrequencyChanges><FrequencyChange><Frequency dt:dt="r8">3312919</Frequency><Timestamp dt:dt="r8">2208212019</Timestamp><Current dt:dt="r…	75.028	2269216	2265716	2269216	2265705	1	right	-2086107620	2017-10-05	10:01:19	08:01:19	female	99023	29423	-1	29348	99831	99050	-1	99023	514539	498474	-1	498461	18				2	8	16	phaseINVFAce	phaseXPface	18	NM10	1682902	1682602	1682902	1682590	l	1682590	1680803	1682590	1680797	1787
GofDak_1024-768_new	10	3	20	<?xml version="1.0"?>\n<Clock xmlns:dt="urn:schemas-microsoft-com:datatypes"><Description dt:dt="string">E-Prime Primary Realtime Clock</Description><StartTime><Timestamp dt:dt="int">0</Timestamp><DateUtc dt:dt="string">2017-05-10T08:01:19Z</DateUtc></StartTime><FrequencyChanges><FrequencyChange><Frequency dt:dt="r8">3312919</Frequency><Timestamp dt:dt="r8">2208212019</Timestamp><Current dt:dt="r…	75.028	2269216	2265716	2269216	2265705	1	right	-2086107620	2017-10-05	10:01:19	08:01:19	female	99023	29423	-1	29348	99831	99050	-1	99023	514539	498474	-1	498461	18				2	8	16	phaseINVFAce	phaseXPface	19	NF27	1686061	1685761	1686061	1685747	l	1685747	1684241	1685747	1684229	1506
GofDak_1024-768_new	10	3	20	<?xml version="1.0"?>\n<Clock xmlns:dt="urn:schemas-microsoft-com:datatypes"><Description dt:dt="string">E-Prime Primary Realtime Clock</Description><StartTime><Timestamp dt:dt="int">0</Timestamp><DateUtc dt:dt="string">2017-05-10T08:01:19Z</DateUtc></StartTime><FrequencyChanges><FrequencyChange><Frequency dt:dt="r8">3312919</Frequency><Timestamp dt:dt="r8">2208212019</Timestamp><Current dt:dt="r…	75.028	2269216	2265716	2269216	2265705	1	right	-2086107620	2017-10-05	10:01:19	08:01:19	female	99023	29423	-1	29348	99831	99050	-1	99023	514539	498474	-1	498461	18				2	8	16	phaseINVFAce	phaseXPface	20	NF106	1689500	1689200	1689500	1689192	l	1689192	1687334	1689192	1687316	1858
GofDak_1024-768_new	10	3	20	<?xml version="1.0"?>\n<Clock xmlns:dt="urn:schemas-microsoft-com:datatypes"><Description dt:dt="string">E-Prime Primary Realtime Clock</Description><StartTime><Timestamp dt:dt="int">0</Timestamp><DateUtc dt:dt="string">2017-05-10T08:01:19Z</DateUtc></StartTime><FrequencyChanges><FrequencyChange><Frequency dt:dt="r8">3312919</Frequency><Timestamp dt:dt="r8">2208212019</Timestamp><Current dt:dt="r…	75.028	2269216	2265716	2269216	2265705	1	right	-2086107620	2017-10-05	10:01:19	08:01:19	female	99023	29423	-1	29348	99831	99050	-1	99023	514539	498474	-1	498461	19				1	9	17	phaseUPFAce	phaseXPface	1	NM10	1692738	1692438	1692738	1692431	l	1692431	1690812	1692431	1690804	1619
GofDak_1024-768_new	10	3	20	<?xml version="1.0"?>\n<Clock xmlns:dt="urn:schemas-microsoft-com:datatypes"><Description dt:dt="string">E-Prime Primary Realtime Clock</Description><StartTime><Timestamp dt:dt="int">0</Timestamp><DateUtc dt:dt="string">2017-05-10T08:01:19Z</DateUtc></StartTime><FrequencyChanges><FrequencyChange><Frequency dt:dt="r8">3312919</Frequency><Timestamp dt:dt="r8">2208212019</Timestamp><Current dt:dt="r…	75.028	2269216	2265716	2269216	2265705	1	right	-2086107620	2017-10-05	10:01:19	08:01:19	female	99023	29423	-1	29348	99831	99050	-1	99023	514539	498474	-1	498461	19				1	9	17	phaseUPFAce	phaseXPface	2	NM05	1696124	1695824	1696124	1695814	l	1695814	1693958	1695814	1693948	1856
GofDak_1024-768_new	10	3	20	<?xml version="1.0"?>\n<Clock xmlns:dt="urn:schemas-microsoft-com:datatypes"><Description dt:dt="string">E-Prime Primary Realtime Clock</Description><StartTime><Timestamp dt:dt="int">0</Timestamp><DateUtc dt:dt="string">2017-05-10T08:01:19Z</DateUtc></StartTime><FrequencyChanges><FrequencyChange><Frequency dt:dt="r8">3312919</Frequency><Timestamp dt:dt="r8">2208212019</Timestamp><Current dt:dt="r…	75.028	2269216	2265716	2269216	2265705	1	right	-2086107620	2017-10-05	10:01:19	08:01:19	female	99023	29423	-1	29348	99831	99050	-1	99023	514539	498474	-1	498461	19				1	9	17	phaseUPFAce	phaseXPface	3	NM05	1699589	1699289	1699589	1699280	l	1699280	1697316	1699280	1697300	1964
GofDak_1024-768_new	10	3	20	<?xml version="1.0"?>\n<Clock xmlns:dt="urn:schemas-microsoft-com:datatypes"><Description dt:dt="string">E-Prime Primary Realtime Clock</Description><StartTime><Timestamp dt:dt="int">0</Timestamp><DateUtc dt:dt="string">2017-05-10T08:01:19Z</DateUtc></StartTime><FrequencyChanges><FrequencyChange><Frequency dt:dt="r8">3312919</Frequency><Timestamp dt:dt="r8">2208212019</Timestamp><Current dt:dt="r…	75.028	2269216	2265716	2269216	2265705	1	right	-2086107620	2017-10-05	10:01:19	08:01:19	female	99023	29423	-1	29348	99831	99050	-1	99023	514539	498474	-1	498461	19				1	9	17	phaseUPFAce	phaseXPface	4	NM08	1702988	1702688	1702988	1702681	d	1702681	1700875	1702681	1700868	1806
GofDak_1024-768_new	10	3	20	<?xml version="1.0"?>\n<Clock xmlns:dt="urn:schemas-microsoft-com:datatypes"><Description dt:dt="string">E-Prime Primary Realtime Clock</Description><StartTime><Timestamp dt:dt="int">0</Timestamp><DateUtc dt:dt="string">2017-05-10T08:01:19Z</DateUtc></StartTime><FrequencyChanges><FrequencyChange><Frequency dt:dt="r8">3312919</Frequency><Timestamp dt:dt="r8">2208212019</Timestamp><Current dt:dt="r…	75.028	2269216	2265716	2269216	2265705	1	right	-2086107620	2017-10-05	10:01:19	08:01:19	female	99023	29423	-1	29348	99831	99050	-1	99023	514539	498474	-1	498461	19				1	9	17	phaseUPFAce	phaseXPface	5	NF106	1706453	1706153	1706453	1706139	l	1706139	1704301	1706139	1704284	1838
GofDak_1024-768_new	10	3	20	<?xml version="1.0"?>\n<Clock xmlns:dt="urn:schemas-microsoft-com:datatypes"><Description dt:dt="string">E-Prime Primary Realtime Clock</Description><StartTime><Timestamp dt:dt="int">0</Timestamp><DateUtc dt:dt="string">2017-05-10T08:01:19Z</DateUtc></StartTime><FrequencyChanges><FrequencyChange><Frequency dt:dt="r8">3312919</Frequency><Timestamp dt:dt="r8">2208212019</Timestamp><Current dt:dt="r…	75.028	2269216	2265716	2269216	2265705	1	right	-2086107620	2017-10-05	10:01:19	08:01:19	female	99023	29423	-1	29348	99831	99050	-1	99023	514539	498474	-1	498461	19				1	9	17	phaseUPFAce	phaseXPface	6	NF01	1709559	1709259	1709559	1709248	d	1709248	1707433	1709248	1707419	1815
GofDak_1024-768_new	10	3	20	<?xml version="1.0"?>\n<Clock xmlns:dt="urn:schemas-microsoft-com:datatypes"><Description dt:dt="string">E-Prime Primary Realtime Clock</Description><StartTime><Timestamp dt:dt="int">0</Timestamp><DateUtc dt:dt="string">2017-05-10T08:01:19Z</DateUtc></StartTime><FrequencyChanges><FrequencyChange><Frequency dt:dt="r8">3312919</Frequency><Timestamp dt:dt="r8">2208212019</Timestamp><Current dt:dt="r…	75.028	2269216	2265716	2269216	2265705	1	right	-2086107620	2017-10-05	10:01:19	08:01:19	female	99023	29423	-1	29348	99831	99050	-1	99023	514539	498474	-1	498461	19				1	9	17	phaseUPFAce	phaseXPface	7	NF04	1712984	1712684	1712984	1712681	d	1712681	1710858	1712681	1710851	1823
GofDak_1024-768_new	10	3	20	<?xml version="1.0"?>\n<Clock xmlns:dt="urn:schemas-microsoft-com:datatypes"><Description dt:dt="string">E-Prime Primary Realtime Clock</Description><StartTime><Timestamp dt:dt="int">0</Timestamp><DateUtc dt:dt="string">2017-05-10T08:01:19Z</DateUtc></StartTime><FrequencyChanges><FrequencyChange><Frequency dt:dt="r8">3312919</Frequency><Timestamp dt:dt="r8">2208212019</Timestamp><Current dt:dt="r…	75.028	2269216	2265716	2269216	2265705	1	right	-2086107620	2017-10-05	10:01:19	08:01:19	female	99023	29423	-1	29348	99831	99050	-1	99023	514539	498474	-1	498461	19				1	9	17	phaseUPFAce	phaseXPface	8	NF27	1716449	1716149	1716449	1716145	l	1716145	1714497	1716145	1714491	1648
GofDak_1024-768_new	10	3	20	<?xml version="1.0"?>\n<Clock xmlns:dt="urn:schemas-microsoft-com:datatypes"><Description dt:dt="string">E-Prime Primary Realtime Clock</Description><StartTime><Timestamp dt:dt="int">0</Timestamp><DateUtc dt:dt="string">2017-05-10T08:01:19Z</DateUtc></StartTime><FrequencyChanges><FrequencyChange><Frequency dt:dt="r8">3312919</Frequency><Timestamp dt:dt="r8">2208212019</Timestamp><Current dt:dt="r…	75.028	2269216	2265716	2269216	2265705	1	right	-2086107620	2017-10-05	10:01:19	08:01:19	female	99023	29423	-1	29348	99831	99050	-1	99023	514539	498474	-1	498461	19				1	9	17	phaseUPFAce	phaseXPface	9	NM03	1719981	1719681	1719981	1719671	l	1719671	1717949	1719671	1717939	1722
GofDak_1024-768_new	10	3	20	<?xml version="1.0"?>\n<Clock xmlns:dt="urn:schemas-microsoft-com:datatypes"><Description dt:dt="string">E-Prime Primary Realtime Clock</Description><StartTime><Timestamp dt:dt="int">0</Timestamp><DateUtc dt:dt="string">2017-05-10T08:01:19Z</DateUtc></StartTime><FrequencyChanges><FrequencyChange><Frequency dt:dt="r8">3312919</Frequency><Timestamp dt:dt="r8">2208212019</Timestamp><Current dt:dt="r…	75.028	2269216	2265716	2269216	2265705	1	right	-2086107620	2017-10-05	10:01:19	08:01:19	female	99023	29423	-1	29348	99831	99050	-1	99023	514539	498474	-1	498461	19				1	9	17	phaseUPFAce	phaseXPface	10	NF105	1722887	1722587	1722887	1722581	d	1722581	1720841	1722581	1720835	1740
GofDak_1024-768_new	10	3	20	<?xml version="1.0"?>\n<Clock xmlns:dt="urn:schemas-microsoft-com:datatypes"><Description dt:dt="string">E-Prime Primary Realtime Clock</Description><StartTime><Timestamp dt:dt="int">0</Timestamp><DateUtc dt:dt="string">2017-05-10T08:01:19Z</DateUtc></StartTime><FrequencyChanges><FrequencyChange><Frequency dt:dt="r8">3312919</Frequency><Timestamp dt:dt="r8">2208212019</Timestamp><Current dt:dt="r…	75.028	2269216	2265716	2269216	2265705	1	right	-2086107620	2017-10-05	10:01:19	08:01:19	female	99023	29423	-1	29348	99831	99050	-1	99023	514539	498474	-1	498461	19				1	9	17	phaseUPFAce	phaseXPface	11	NF06	1726699	1726399	1726699	1726388	d	1726388	1724586	1726388	1724571	1802
GofDak_1024-768_new	10	3	20	<?xml version="1.0"?>\n<Clock xmlns:dt="urn:schemas-microsoft-com:datatypes"><Description dt:dt="string">E-Prime Primary Realtime Clock</Description><StartTime><Timestamp dt:dt="int">0</Timestamp><DateUtc dt:dt="string">2017-05-10T08:01:19Z</DateUtc></StartTime><FrequencyChanges><FrequencyChange><Frequency dt:dt="r8">3312919</Frequency><Timestamp dt:dt="r8">2208212019</Timestamp><Current dt:dt="r…	75.028	2269216	2265716	2269216	2265705	1	right	-2086107620	2017-10-05	10:01:19	08:01:19	female	99023	29423	-1	29348	99831	99050	-1	99023	514539	498474	-1	498461	19				1	9	17	phaseUPFAce	phaseXPface	12	NF27	1730617	1730317	1730617	1730313	l	1730313	1728371	1730313	1728362	1942
GofDak_1024-768_new	10	3	20	<?xml version="1.0"?>\n<Clock xmlns:dt="urn:schemas-microsoft-com:datatypes"><Description dt:dt="string">E-Prime Primary Realtime Clock</Description><StartTime><Timestamp dt:dt="int">0</Timestamp><DateUtc dt:dt="string">2017-05-10T08:01:19Z</DateUtc></StartTime><FrequencyChanges><FrequencyChange><Frequency dt:dt="r8">3312919</Frequency><Timestamp dt:dt="r8">2208212019</Timestamp><Current dt:dt="r…	75.028	2269216	2265716	2269216	2265705	1	right	-2086107620	2017-10-05	10:01:19	08:01:19	female	99023	29423	-1	29348	99831	99050	-1	99023	514539	498474	-1	498461	19				1	9	17	phaseUPFAce	phaseXPface	13	NM05	1733790	1733490	1733790	1733479	l	1733479	1731864	1733479	1731858	1615
GofDak_1024-768_new	10	3	20	<?xml version="1.0"?>\n<Clock xmlns:dt="urn:schemas-microsoft-com:datatypes"><Description dt:dt="string">E-Prime Primary Realtime Clock</Description><StartTime><Timestamp dt:dt="int">0</Timestamp><DateUtc dt:dt="string">2017-05-10T08:01:19Z</DateUtc></StartTime><FrequencyChanges><FrequencyChange><Frequency dt:dt="r8">3312919</Frequency><Timestamp dt:dt="r8">2208212019</Timestamp><Current dt:dt="r…	75.028	2269216	2265716	2269216	2265705	1	right	-2086107620	2017-10-05	10:01:19	08:01:19	female	99023	29423	-1	29348	99831	99050	-1	99023	514539	498474	-1	498461	19				1	9	17	phaseUPFAce	phaseXPface	14	NM03	1737708	1737408	1737708	1737394	l	1737394	1735569	1737394	1735562	1825
GofDak_1024-768_new	10	3	20	<?xml version="1.0"?>\n<Clock xmlns:dt="urn:schemas-microsoft-com:datatypes"><Description dt:dt="string">E-Prime Primary Realtime Clock</Description><StartTime><Timestamp dt:dt="int">0</Timestamp><DateUtc dt:dt="string">2017-05-10T08:01:19Z</DateUtc></StartTime><FrequencyChanges><FrequencyChange><Frequency dt:dt="r8">3312919</Frequency><Timestamp dt:dt="r8">2208212019</Timestamp><Current dt:dt="r…	75.028	2269216	2265716	2269216	2265705	1	right	-2086107620	2017-10-05	10:01:19	08:01:19	female	99023	29423	-1	29348	99831	99050	-1	99023	514539	498474	-1	498461	19				1	9	17	phaseUPFAce	phaseXPface	15	NM10	1740854	1740554	1740854	1740550	d	1740550	1738808	1740550	1738794	1742
GofDak_1024-768_new	10	3	20	<?xml version="1.0"?>\n<Clock xmlns:dt="urn:schemas-microsoft-com:datatypes"><Description dt:dt="string">E-Prime Primary Realtime Clock</Description><StartTime><Timestamp dt:dt="int">0</Timestamp><DateUtc dt:dt="string">2017-05-10T08:01:19Z</DateUtc></StartTime><FrequencyChanges><FrequencyChange><Frequency dt:dt="r8">3312919</Frequency><Timestamp dt:dt="r8">2208212019</Timestamp><Current dt:dt="r…	75.028	2269216	2265716	2269216	2265705	1	right	-2086107620	2017-10-05	10:01:19	08:01:19	female	99023	29423	-1	29348	99831	99050	-1	99023	514539	498474	-1	498461	19				1	9	17	phaseUPFAce	phaseXPface	16	NF06	1743746	1743446	1743746	1743443	d	1743443	1741780	1743443	1741762	1663
GofDak_1024-768_new	10	3	20	<?xml version="1.0"?>\n<Clock xmlns:dt="urn:schemas-microsoft-com:datatypes"><Description dt:dt="string">E-Prime Primary Realtime Clock</Description><StartTime><Timestamp dt:dt="int">0</Timestamp><DateUtc dt:dt="string">2017-05-10T08:01:19Z</DateUtc></StartTime><FrequencyChanges><FrequencyChange><Frequency dt:dt="r8">3312919</Frequency><Timestamp dt:dt="r8">2208212019</Timestamp><Current dt:dt="r…	75.028	2269216	2265716	2269216	2265705	1	right	-2086107620	2017-10-05	10:01:19	08:01:19	female	99023	29423	-1	29348	99831	99050	-1	99023	514539	498474	-1	498461	19				1	9	17	phaseUPFAce	phaseXPface	17	NF105	1747038	1746738	1747038	1746731	l	1746731	1744792	1746731	1744786	1939
GofDak_1024-768_new	10	3	20	<?xml version="1.0"?>\n<Clock xmlns:dt="urn:schemas-microsoft-com:datatypes"><Description dt:dt="string">E-Prime Primary Realtime Clock</Description><StartTime><Timestamp dt:dt="int">0</Timestamp><DateUtc dt:dt="string">2017-05-10T08:01:19Z</DateUtc></StartTime><FrequencyChanges><FrequencyChange><Frequency dt:dt="r8">3312919</Frequency><Timestamp dt:dt="r8">2208212019</Timestamp><Current dt:dt="r…	75.028	2269216	2265716	2269216	2265705	1	right	-2086107620	2017-10-05	10:01:19	08:01:19	female	99023	29423	-1	29348	99831	99050	-1	99023	514539	498474	-1	498461	19				1	9	17	phaseUPFAce	phaseXPface	18	NM09	1749917	1749617	1749917	1749606	l	1749606	1747964	1749606	1747954	1642
GofDak_1024-768_new	10	3	20	<?xml version="1.0"?>\n<Clock xmlns:dt="urn:schemas-microsoft-com:datatypes"><Description dt:dt="string">E-Prime Primary Realtime Clock</Description><StartTime><Timestamp dt:dt="int">0</Timestamp><DateUtc dt:dt="string">2017-05-10T08:01:19Z</DateUtc></StartTime><FrequencyChanges><FrequencyChange><Frequency dt:dt="r8">3312919</Frequency><Timestamp dt:dt="r8">2208212019</Timestamp><Current dt:dt="r…	75.028	2269216	2265716	2269216	2265705	1	right	-2086107620	2017-10-05	10:01:19	08:01:19	female	99023	29423	-1	29348	99831	99050	-1	99023	514539	498474	-1	498461	19				1	9	17	phaseUPFAce	phaseXPface	19	NF02	1753009	1752709	1753009	1752704	l	1752704	1750816	1752704	1750809	1888
GofDak_1024-768_new	10	3	20	<?xml version="1.0"?>\n<Clock xmlns:dt="urn:schemas-microsoft-com:datatypes"><Description dt:dt="string">E-Prime Primary Realtime Clock</Description><StartTime><Timestamp dt:dt="int">0</Timestamp><DateUtc dt:dt="string">2017-05-10T08:01:19Z</DateUtc></StartTime><FrequencyChanges><FrequencyChange><Frequency dt:dt="r8">3312919</Frequency><Timestamp dt:dt="r8">2208212019</Timestamp><Current dt:dt="r…	75.028	2269216	2265716	2269216	2265705	1	right	-2086107620	2017-10-05	10:01:19	08:01:19	female	99023	29423	-1	29348	99831	99050	-1	99023	514539	498474	-1	498461	19				1	9	17	phaseUPFAce	phaseXPface	20	NF01	1756528	1756228	1756528	1756225	d	1756225	1754415	1756225	1754409	1810
GofDak_1024-768_new	10	3	20	<?xml version="1.0"?>\n<Clock xmlns:dt="urn:schemas-microsoft-com:datatypes"><Description dt:dt="string">E-Prime Primary Realtime Clock</Description><StartTime><Timestamp dt:dt="int">0</Timestamp><DateUtc dt:dt="string">2017-05-10T08:01:19Z</DateUtc></StartTime><FrequencyChanges><FrequencyChange><Frequency dt:dt="r8">3312919</Frequency><Timestamp dt:dt="r8">2208212019</Timestamp><Current dt:dt="r…	75.028	2269216	2265716	2269216	2265705	1	right	-2086107620	2017-10-05	10:01:19	08:01:19	female	99023	29423	-1	29348	99831	99050	-1	99023	514539	498474	-1	498461	20				2	9	18	phaseINVFAce	phaseXPface	1	NM10	1759926	1759626	1759926	1759623	d	1759623	1757707	1759623	1757689	1916
GofDak_1024-768_new	10	3	20	<?xml version="1.0"?>\n<Clock xmlns:dt="urn:schemas-microsoft-com:datatypes"><Description dt:dt="string">E-Prime Primary Realtime Clock</Description><StartTime><Timestamp dt:dt="int">0</Timestamp><DateUtc dt:dt="string">2017-05-10T08:01:19Z</DateUtc></StartTime><FrequencyChanges><FrequencyChange><Frequency dt:dt="r8">3312919</Frequency><Timestamp dt:dt="r8">2208212019</Timestamp><Current dt:dt="r…	75.028	2269216	2265716	2269216	2265705	1	right	-2086107620	2017-10-05	10:01:19	08:01:19	female	99023	29423	-1	29348	99831	99050	-1	99023	514539	498474	-1	498461	20				2	9	18	phaseINVFAce	phaseXPface	2	NF109	1763605	1763305	1763605	1763290	d	1763290	1761426	1763290	1761417	1864
GofDak_1024-768_new	10	3	20	<?xml version="1.0"?>\n<Clock xmlns:dt="urn:schemas-microsoft-com:datatypes"><Description dt:dt="string">E-Prime Primary Realtime Clock</Description><StartTime><Timestamp dt:dt="int">0</Timestamp><DateUtc dt:dt="string">2017-05-10T08:01:19Z</DateUtc></StartTime><FrequencyChanges><FrequencyChange><Frequency dt:dt="r8">3312919</Frequency><Timestamp dt:dt="r8">2208212019</Timestamp><Current dt:dt="r…	75.028	2269216	2265716	2269216	2265705	1	right	-2086107620	2017-10-05	10:01:19	08:01:19	female	99023	29423	-1	29348	99831	99050	-1	99023	514539	498474	-1	498461	20				2	9	18	phaseINVFAce	phaseXPface	3	NM101	1766644	1766344	1766644	1766331	l	1766331	1764478	1766331	1764465	1853
GofDak_1024-768_new	10	3	20	<?xml version="1.0"?>\n<Clock xmlns:dt="urn:schemas-microsoft-com:datatypes"><Description dt:dt="string">E-Prime Primary Realtime Clock</Description><StartTime><Timestamp dt:dt="int">0</Timestamp><DateUtc dt:dt="string">2017-05-10T08:01:19Z</DateUtc></StartTime><FrequencyChanges><FrequencyChange><Frequency dt:dt="r8">3312919</Frequency><Timestamp dt:dt="r8">2208212019</Timestamp><Current dt:dt="r…	75.028	2269216	2265716	2269216	2265705	1	right	-2086107620	2017-10-05	10:01:19	08:01:19	female	99023	29423	-1	29348	99831	99050	-1	99023	514539	498474	-1	498461	20				2	9	18	phaseINVFAce	phaseXPface	4	NF02	1769443	1769143	1769443	1769137	d	1769137	1767557	1769137	1767545	1580
GofDak_1024-768_new	10	3	20	<?xml version="1.0"?>\n<Clock xmlns:dt="urn:schemas-microsoft-com:datatypes"><Description dt:dt="string">E-Prime Primary Realtime Clock</Description><StartTime><Timestamp dt:dt="int">0</Timestamp><DateUtc dt:dt="string">2017-05-10T08:01:19Z</DateUtc></StartTime><FrequencyChanges><FrequencyChange><Frequency dt:dt="r8">3312919</Frequency><Timestamp dt:dt="r8">2208212019</Timestamp><Current dt:dt="r…	75.028	2269216	2265716	2269216	2265705	1	right	-2086107620	2017-10-05	10:01:19	08:01:19	female	99023	29423	-1	29348	99831	99050	-1	99023	514539	498474	-1	498461	20				2	9	18	phaseINVFAce	phaseXPface	5	NF02	1772402	1772102	1772402	1772089	l	1772089	1770356	1772089	1770344	1733
GofDak_1024-768_new	10	3	20	<?xml version="1.0"?>\n<Clock xmlns:dt="urn:schemas-microsoft-com:datatypes"><Description dt:dt="string">E-Prime Primary Realtime Clock</Description><StartTime><Timestamp dt:dt="int">0</Timestamp><DateUtc dt:dt="string">2017-05-10T08:01:19Z</DateUtc></StartTime><FrequencyChanges><FrequencyChange><Frequency dt:dt="r8">3312919</Frequency><Timestamp dt:dt="r8">2208212019</Timestamp><Current dt:dt="r…	75.028	2269216	2265716	2269216	2265705	1	right	-2086107620	2017-10-05	10:01:19	08:01:19	female	99023	29423	-1	29348	99831	99050	-1	99023	514539	498474	-1	498461	20				2	9	18	phaseINVFAce	phaseXPface	6	NM09	1775561	1775261	1775561	1775248	d	1775248	1773381	1775248	1773368	1867
GofDak_1024-768_new	10	3	20	<?xml version="1.0"?>\n<Clock xmlns:dt="urn:schemas-microsoft-com:datatypes"><Description dt:dt="string">E-Prime Primary Realtime Clock</Description><StartTime><Timestamp dt:dt="int">0</Timestamp><DateUtc dt:dt="string">2017-05-10T08:01:19Z</DateUtc></StartTime><FrequencyChanges><FrequencyChange><Frequency dt:dt="r8">3312919</Frequency><Timestamp dt:dt="r8">2208212019</Timestamp><Current dt:dt="r…	75.028	2269216	2265716	2269216	2265705	1	right	-2086107620	2017-10-05	10:01:19	08:01:19	female	99023	29423	-1	29348	99831	99050	-1	99023	514539	498474	-1	498461	20				2	9	18	phaseINVFAce	phaseXPface	7	NF27	1778813	1778513	1778813	1778510	d	1778510	1776713	1778510	1776696	1797
GofDak_1024-768_new	10	3	20	<?xml version="1.0"?>\n<Clock xmlns:dt="urn:schemas-microsoft-com:datatypes"><Description dt:dt="string">E-Prime Primary Realtime Clock</Description><StartTime><Timestamp dt:dt="int">0</Timestamp><DateUtc dt:dt="string">2017-05-10T08:01:19Z</DateUtc></StartTime><FrequencyChanges><FrequencyChange><Frequency dt:dt="r8">3312919</Frequency><Timestamp dt:dt="r8">2208212019</Timestamp><Current dt:dt="r…	75.028	2269216	2265716	2269216	2265705	1	right	-2086107620	2017-10-05	10:01:19	08:01:19	female	99023	29423	-1	29348	99831	99050	-1	99023	514539	498474	-1	498461	20				2	9	18	phaseINVFAce	phaseXPface	8	NM13	1781732	1781432	1781732	1781425	l	1781425	1779739	1781425	1779728	1686
GofDak_1024-768_new	10	3	20	<?xml version="1.0"?>\n<Clock xmlns:dt="urn:schemas-microsoft-com:datatypes"><Description dt:dt="string">E-Prime Primary Realtime Clock</Description><StartTime><Timestamp dt:dt="int">0</Timestamp><DateUtc dt:dt="string">2017-05-10T08:01:19Z</DateUtc></StartTime><FrequencyChanges><FrequencyChange><Frequency dt:dt="r8">3312919</Frequency><Timestamp dt:dt="r8">2208212019</Timestamp><Current dt:dt="r…	75.028	2269216	2265716	2269216	2265705	1	right	-2086107620	2017-10-05	10:01:19	08:01:19	female	99023	29423	-1	29348	99831	99050	-1	99023	514539	498474	-1	498461	20				2	9	18	phaseINVFAce	phaseXPface	9	NF105	1784970	1784670	1784970	1784665	l	1784665	1783058	1784665	1783040	1607
GofDak_1024-768_new	10	3	20	<?xml version="1.0"?>\n<Clock xmlns:dt="urn:schemas-microsoft-com:datatypes"><Description dt:dt="string">E-Prime Primary Realtime Clock</Description><StartTime><Timestamp dt:dt="int">0</Timestamp><DateUtc dt:dt="string">2017-05-10T08:01:19Z</DateUtc></StartTime><FrequencyChanges><FrequencyChange><Frequency dt:dt="r8">3312919</Frequency><Timestamp dt:dt="r8">2208212019</Timestamp><Current dt:dt="r…	75.028	2269216	2265716	2269216	2265705	1	right	-2086107620	2017-10-05	10:01:19	08:01:19	female	99023	29423	-1	29348	99831	99050	-1	99023	514539	498474	-1	498461	20				2	9	18	phaseINVFAce	phaseXPface	10	NM08	1787982	1787682	1787982	1787669	l	1787669	1786056	1787669	1786040	1613
GofDak_1024-768_new	10	3	20	<?xml version="1.0"?>\n<Clock xmlns:dt="urn:schemas-microsoft-com:datatypes"><Description dt:dt="string">E-Prime Primary Realtime Clock</Description><StartTime><Timestamp dt:dt="int">0</Timestamp><DateUtc dt:dt="string">2017-05-10T08:01:19Z</DateUtc></StartTime><FrequencyChanges><FrequencyChange><Frequency dt:dt="r8">3312919</Frequency><Timestamp dt:dt="r8">2208212019</Timestamp><Current dt:dt="r…	75.028	2269216	2265716	2269216	2265705	1	right	-2086107620	2017-10-05	10:01:19	08:01:19	female	99023	29423	-1	29348	99831	99050	-1	99023	514539	498474	-1	498461	20				2	9	18	phaseINVFAce	phaseXPface	11	NM21	1791008	1790708	1791008	1790704	d	1790704	1789135	1790704	1789128	1569
GofDak_1024-768_new	10	3	20	<?xml version="1.0"?>\n<Clock xmlns:dt="urn:schemas-microsoft-com:datatypes"><Description dt:dt="string">E-Prime Primary Realtime Clock</Description><StartTime><Timestamp dt:dt="int">0</Timestamp><DateUtc dt:dt="string">2017-05-10T08:01:19Z</DateUtc></StartTime><FrequencyChanges><FrequencyChange><Frequency dt:dt="r8">3312919</Frequency><Timestamp dt:dt="r8">2208212019</Timestamp><Current dt:dt="r…	75.028	2269216	2265716	2269216	2265705	1	right	-2086107620	2017-10-05	10:01:19	08:01:19	female	99023	29423	-1	29348	99831	99050	-1	99023	514539	498474	-1	498461	20				2	9	18	phaseINVFAce	phaseXPface	12	NF105	1793980	1793680	1793980	1793667	d	1793667	1792014	1793667	1792007	1653
GofDak_1024-768_new	10	3	20	<?xml version="1.0"?>\n<Clock xmlns:dt="urn:schemas-microsoft-com:datatypes"><Description dt:dt="string">E-Prime Primary Realtime Clock</Description><StartTime><Timestamp dt:dt="int">0</Timestamp><DateUtc dt:dt="string">2017-05-10T08:01:19Z</DateUtc></StartTime><FrequencyChanges><FrequencyChange><Frequency dt:dt="r8">3312919</Frequency><Timestamp dt:dt="r8">2208212019</Timestamp><Current dt:dt="r…	75.028	2269216	2265716	2269216	2265705	1	right	-2086107620	2017-10-05	10:01:19	08:01:19	female	99023	29423	-1	29348	99831	99050	-1	99023	514539	498474	-1	498461	20				2	9	18	phaseINVFAce	phaseXPface	13	NF105	1797099	1796799	1797099	1796789	l	1796789	1795280	1796789	1795263	1509
GofDak_1024-768_new	10	3	20	<?xml version="1.0"?>\n<Clock xmlns:dt="urn:schemas-microsoft-com:datatypes"><Description dt:dt="string">E-Prime Primary Realtime Clock</Description><StartTime><Timestamp dt:dt="int">0</Timestamp><DateUtc dt:dt="string">2017-05-10T08:01:19Z</DateUtc></StartTime><FrequencyChanges><FrequencyChange><Frequency dt:dt="r8">3312919</Frequency><Timestamp dt:dt="r8">2208212019</Timestamp><Current dt:dt="r…	75.028	2269216	2265716	2269216	2265705	1	right	-2086107620	2017-10-05	10:01:19	08:01:19	female	99023	29423	-1	29348	99831	99050	-1	99023	514539	498474	-1	498461	20				2	9	18	phaseINVFAce	phaseXPface	14	NM04	1800098	1799798	1800098	1799788	d	1799788	1797999	1799788	1797983	1789
GofDak_1024-768_new	10	3	20	<?xml version="1.0"?>\n<Clock xmlns:dt="urn:schemas-microsoft-com:datatypes"><Description dt:dt="string">E-Prime Primary Realtime Clock</Description><StartTime><Timestamp dt:dt="int">0</Timestamp><DateUtc dt:dt="string">2017-05-10T08:01:19Z</DateUtc></StartTime><FrequencyChanges><FrequencyChange><Frequency dt:dt="r8">3312919</Frequency><Timestamp dt:dt="r8">2208212019</Timestamp><Current dt:dt="r…	75.028	2269216	2265716	2269216	2265705	1	right	-2086107620	2017-10-05	10:01:19	08:01:19	female	99023	29423	-1	29348	99831	99050	-1	99023	514539	498474	-1	498461	20				2	9	18	phaseINVFAce	phaseXPface	15	NM02	1803417	1803117	1803417	1803111	l	1803111	1801584	1803111	1801575	1527
GofDak_1024-768_new	10	3	20	<?xml version="1.0"?>\n<Clock xmlns:dt="urn:schemas-microsoft-com:datatypes"><Description dt:dt="string">E-Prime Primary Realtime Clock</Description><StartTime><Timestamp dt:dt="int">0</Timestamp><DateUtc dt:dt="string">2017-05-10T08:01:19Z</DateUtc></StartTime><FrequencyChanges><FrequencyChange><Frequency dt:dt="r8">3312919</Frequency><Timestamp dt:dt="r8">2208212019</Timestamp><Current dt:dt="r…	75.028	2269216	2265716	2269216	2265705	1	right	-2086107620	2017-10-05	10:01:19	08:01:19	female	99023	29423	-1	29348	99831	99050	-1	99023	514539	498474	-1	498461	20				2	9	18	phaseINVFAce	phaseXPface	16	NF109	1807282	1806982	1807282	1806979	d	1806979	1805276	1806979	1805263	1703
GofDak_1024-768_new	10	3	20	<?xml version="1.0"?>\n<Clock xmlns:dt="urn:schemas-microsoft-com:datatypes"><Description dt:dt="string">E-Prime Primary Realtime Clock</Description><StartTime><Timestamp dt:dt="int">0</Timestamp><DateUtc dt:dt="string">2017-05-10T08:01:19Z</DateUtc></StartTime><FrequencyChanges><FrequencyChange><Frequency dt:dt="r8">3312919</Frequency><Timestamp dt:dt="r8">2208212019</Timestamp><Current dt:dt="r…	75.028	2269216	2265716	2269216	2265705	1	right	-2086107620	2017-10-05	10:01:19	08:01:19	female	99023	29423	-1	29348	99831	99050	-1	99023	514539	498474	-1	498461	20				2	9	18	phaseINVFAce	phaseXPface	17	NF06	1810601	1810301	1810601	1810287	d	1810287	1808515	1810287	1808503	1772
GofDak_1024-768_new	10	3	20	<?xml version="1.0"?>\n<Clock xmlns:dt="urn:schemas-microsoft-com:datatypes"><Description dt:dt="string">E-Prime Primary Realtime Clock</Description><StartTime><Timestamp dt:dt="int">0</Timestamp><DateUtc dt:dt="string">2017-05-10T08:01:19Z</DateUtc></StartTime><FrequencyChanges><FrequencyChange><Frequency dt:dt="r8">3312919</Frequency><Timestamp dt:dt="r8">2208212019</Timestamp><Current dt:dt="r…	75.028	2269216	2265716	2269216	2265705	1	right	-2086107620	2017-10-05	10:01:19	08:01:19	female	99023	29423	-1	29348	99831	99050	-1	99023	514539	498474	-1	498461	20				2	9	18	phaseINVFAce	phaseXPface	18	NF04	1813360	1813060	1813360	1813054	d	1813054	1811340	1813054	1811327	1714
GofDak_1024-768_new	10	3	20	<?xml version="1.0"?>\n<Clock xmlns:dt="urn:schemas-microsoft-com:datatypes"><Description dt:dt="string">E-Prime Primary Realtime Clock</Description><StartTime><Timestamp dt:dt="int">0</Timestamp><DateUtc dt:dt="string">2017-05-10T08:01:19Z</DateUtc></StartTime><FrequencyChanges><FrequencyChange><Frequency dt:dt="r8">3312919</Frequency><Timestamp dt:dt="r8">2208212019</Timestamp><Current dt:dt="r…	75.028	2269216	2265716	2269216	2265705	1	right	-2086107620	2017-10-05	10:01:19	08:01:19	female	99023	29423	-1	29348	99831	99050	-1	99023	514539	498474	-1	498461	20				2	9	18	phaseINVFAce	phaseXPface	19	NM21	1819051	1818751	1819051	1818739	d	1818739	1816752	1818739	1816734	1987
GofDak_1024-768_new	10	3	20	<?xml version="1.0"?>\n<Clock xmlns:dt="urn:schemas-microsoft-com:datatypes"><Description dt:dt="string">E-Prime Primary Realtime Clock</Description><StartTime><Timestamp dt:dt="int">0</Timestamp><DateUtc dt:dt="string">2017-05-10T08:01:19Z</DateUtc></StartTime><FrequencyChanges><FrequencyChange><Frequency dt:dt="r8">3312919</Frequency><Timestamp dt:dt="r8">2208212019</Timestamp><Current dt:dt="r…	75.028	2269216	2265716	2269216	2265705	1	right	-2086107620	2017-10-05	10:01:19	08:01:19	female	99023	29423	-1	29348	99831	99050	-1	99023	514539	498474	-1	498461	20				2	9	18	phaseINVFAce	phaseXPface	20	NM10	1822223	1821923	1822223	1821918	d	1821918	1820044	1821918	1820038	1874
GofDak_1024-768_new	10	3	20	<?xml version="1.0"?>\n<Clock xmlns:dt="urn:schemas-microsoft-com:datatypes"><Description dt:dt="string">E-Prime Primary Realtime Clock</Description><StartTime><Timestamp dt:dt="int">0</Timestamp><DateUtc dt:dt="string">2017-05-10T08:01:19Z</DateUtc></StartTime><FrequencyChanges><FrequencyChange><Frequency dt:dt="r8">3312919</Frequency><Timestamp dt:dt="r8">2208212019</Timestamp><Current dt:dt="r…	75.028	2269216	2265716	2269216	2265705	1	right	-2086107620	2017-10-05	10:01:19	08:01:19	female	99023	29423	-1	29348	99831	99050	-1	99023	514539	498474	-1	498461	21				2	10	19	phaseINVFAce	phaseXPface	1	NF06	1831046	1830746	1831046	1830738	l	1830738	1828974	1830738	1828961	1764
GofDak_1024-768_new	10	3	20	<?xml version="1.0"?>\n<Clock xmlns:dt="urn:schemas-microsoft-com:datatypes"><Description dt:dt="string">E-Prime Primary Realtime Clock</Description><StartTime><Timestamp dt:dt="int">0</Timestamp><DateUtc dt:dt="string">2017-05-10T08:01:19Z</DateUtc></StartTime><FrequencyChanges><FrequencyChange><Frequency dt:dt="r8">3312919</Frequency><Timestamp dt:dt="r8">2208212019</Timestamp><Current dt:dt="r…	75.028	2269216	2265716	2269216	2265705	1	right	-2086107620	2017-10-05	10:01:19	08:01:19	female	99023	29423	-1	29348	99831	99050	-1	99023	514539	498474	-1	498461	21				2	10	19	phaseINVFAce	phaseXPface	2	NF11	1835858	1835558	1835858	1835547	d	1835547	1833972	1835547	1833966	1575
GofDak_1024-768_new	10	3	20	<?xml version="1.0"?>\n<Clock xmlns:dt="urn:schemas-microsoft-com:datatypes"><Description dt:dt="string">E-Prime Primary Realtime Clock</Description><StartTime><Timestamp dt:dt="int">0</Timestamp><DateUtc dt:dt="string">2017-05-10T08:01:19Z</DateUtc></StartTime><FrequencyChanges><FrequencyChange><Frequency dt:dt="r8">3312919</Frequency><Timestamp dt:dt="r8">2208212019</Timestamp><Current dt:dt="r…	75.028	2269216	2265716	2269216	2265705	1	right	-2086107620	2017-10-05	10:01:19	08:01:19	female	99023	29423	-1	29348	99831	99050	-1	99023	514539	498474	-1	498461	21				2	10	19	phaseINVFAce	phaseXPface	3	NF01	1839297	1838997	1839297	1838985	l	1838985	1837077	1838985	1837061	1908
GofDak_1024-768_new	10	3	20	<?xml version="1.0"?>\n<Clock xmlns:dt="urn:schemas-microsoft-com:datatypes"><Description dt:dt="string">E-Prime Primary Realtime Clock</Description><StartTime><Timestamp dt:dt="int">0</Timestamp><DateUtc dt:dt="string">2017-05-10T08:01:19Z</DateUtc></StartTime><FrequencyChanges><FrequencyChange><Frequency dt:dt="r8">3312919</Frequency><Timestamp dt:dt="r8">2208212019</Timestamp><Current dt:dt="r…	75.028	2269216	2265716	2269216	2265705	1	right	-2086107620	2017-10-05	10:01:19	08:01:19	female	99023	29423	-1	29348	99831	99050	-1	99023	514539	498474	-1	498461	21				2	10	19	phaseINVFAce	phaseXPface	4	NM04	1842869	1842569	1842869	1842554	d	1842554	1840676	1842554	1840661	1878
GofDak_1024-768_new	10	3	20	<?xml version="1.0"?>\n<Clock xmlns:dt="urn:schemas-microsoft-com:datatypes"><Description dt:dt="string">E-Prime Primary Realtime Clock</Description><StartTime><Timestamp dt:dt="int">0</Timestamp><DateUtc dt:dt="string">2017-05-10T08:01:19Z</DateUtc></StartTime><FrequencyChanges><FrequencyChange><Frequency dt:dt="r8">3312919</Frequency><Timestamp dt:dt="r8">2208212019</Timestamp><Current dt:dt="r…	75.028	2269216	2265716	2269216	2265705	1	right	-2086107620	2017-10-05	10:01:19	08:01:19	female	99023	29423	-1	29348	99831	99050	-1	99023	514539	498474	-1	498461	21				2	10	19	phaseINVFAce	phaseXPface	5	NM05	1845974	1845674	1845974	1845670	d	1845670	1843821	1845670	1843813	1849
GofDak_1024-768_new	10	3	20	<?xml version="1.0"?>\n<Clock xmlns:dt="urn:schemas-microsoft-com:datatypes"><Description dt:dt="string">E-Prime Primary Realtime Clock</Description><StartTime><Timestamp dt:dt="int">0</Timestamp><DateUtc dt:dt="string">2017-05-10T08:01:19Z</DateUtc></StartTime><FrequencyChanges><FrequencyChange><Frequency dt:dt="r8">3312919</Frequency><Timestamp dt:dt="r8">2208212019</Timestamp><Current dt:dt="r…	75.028	2269216	2265716	2269216	2265705	1	right	-2086107620	2017-10-05	10:01:19	08:01:19	female	99023	29423	-1	29348	99831	99050	-1	99023	514539	498474	-1	498461	21				2	10	19	phaseINVFAce	phaseXPface	6	NM13	1849266	1848966	1849266	1848961	l	1848961	1847034	1848961	1847021	1927
GofDak_1024-768_new	10	3	20	<?xml version="1.0"?>\n<Clock xmlns:dt="urn:schemas-microsoft-com:datatypes"><Description dt:dt="string">E-Prime Primary Realtime Clock</Description><StartTime><Timestamp dt:dt="int">0</Timestamp><DateUtc dt:dt="string">2017-05-10T08:01:19Z</DateUtc></StartTime><FrequencyChanges><FrequencyChange><Frequency dt:dt="r8">3312919</Frequency><Timestamp dt:dt="r8">2208212019</Timestamp><Current dt:dt="r…	75.028	2269216	2265716	2269216	2265705	1	right	-2086107620	2017-10-05	10:01:19	08:01:19	female	99023	29423	-1	29348	99831	99050	-1	99023	514539	498474	-1	498461	21				2	10	19	phaseINVFAce	phaseXPface	7	NF11	1852412	1852112	1852412	1852096	l	1852096	1850339	1852096	1850325	1757
GofDak_1024-768_new	10	3	20	<?xml version="1.0"?>\n<Clock xmlns:dt="urn:schemas-microsoft-com:datatypes"><Description dt:dt="string">E-Prime Primary Realtime Clock</Description><StartTime><Timestamp dt:dt="int">0</Timestamp><DateUtc dt:dt="string">2017-05-10T08:01:19Z</DateUtc></StartTime><FrequencyChanges><FrequencyChange><Frequency dt:dt="r8">3312919</Frequency><Timestamp dt:dt="r8">2208212019</Timestamp><Current dt:dt="r…	75.028	2269216	2265716	2269216	2265705	1	right	-2086107620	2017-10-05	10:01:19	08:01:19	female	99023	29423	-1	29348	99831	99050	-1	99023	514539	498474	-1	498461	21				2	10	19	phaseINVFAce	phaseXPface	8	NM09	1855650	1855350	1855650	1855336	l	1855336	1853444	1855336	1853429	1892
GofDak_1024-768_new	10	3	20	<?xml version="1.0"?>\n<Clock xmlns:dt="urn:schemas-microsoft-com:datatypes"><Description dt:dt="string">E-Prime Primary Realtime Clock</Description><StartTime><Timestamp dt:dt="int">0</Timestamp><DateUtc dt:dt="string">2017-05-10T08:01:19Z</DateUtc></StartTime><FrequencyChanges><FrequencyChange><Frequency dt:dt="r8">3312919</Frequency><Timestamp dt:dt="r8">2208212019</Timestamp><Current dt:dt="r…	75.028	2269216	2265716	2269216	2265705	1	right	-2086107620	2017-10-05	10:01:19	08:01:19	female	99023	29423	-1	29348	99831	99050	-1	99023	514539	498474	-1	498461	21				2	10	19	phaseINVFAce	phaseXPface	9	NM101	1859662	1859362	1859662	1859353	l	1859353	1857470	1859353	1857460	1883
GofDak_1024-768_new	10	3	20	<?xml version="1.0"?>\n<Clock xmlns:dt="urn:schemas-microsoft-com:datatypes"><Description dt:dt="string">E-Prime Primary Realtime Clock</Description><StartTime><Timestamp dt:dt="int">0</Timestamp><DateUtc dt:dt="string">2017-05-10T08:01:19Z</DateUtc></StartTime><FrequencyChanges><FrequencyChange><Frequency dt:dt="r8">3312919</Frequency><Timestamp dt:dt="r8">2208212019</Timestamp><Current dt:dt="r…	75.028	2269216	2265716	2269216	2265705	1	right	-2086107620	2017-10-05	10:01:19	08:01:19	female	99023	29423	-1	29348	99831	99050	-1	99023	514539	498474	-1	498461	21				2	10	19	phaseINVFAce	phaseXPface	10	NM02	1862968	1862668	1862968	1862658	l	1862658	1861135	1862658	1861124	1523
GofDak_1024-768_new	10	3	20	<?xml version="1.0"?>\n<Clock xmlns:dt="urn:schemas-microsoft-com:datatypes"><Description dt:dt="string">E-Prime Primary Realtime Clock</Description><StartTime><Timestamp dt:dt="int">0</Timestamp><DateUtc dt:dt="string">2017-05-10T08:01:19Z</DateUtc></StartTime><FrequencyChanges><FrequencyChange><Frequency dt:dt="r8">3312919</Frequency><Timestamp dt:dt="r8">2208212019</Timestamp><Current dt:dt="r…	75.028	2269216	2265716	2269216	2265705	1	right	-2086107620	2017-10-05	10:01:19	08:01:19	female	99023	29423	-1	29348	99831	99050	-1	99023	514539	498474	-1	498461	21				2	10	19	phaseINVFAce	phaseXPface	11	NF109	1866193	1865893	1866193	1865889	l	1865889	1864000	1865889	1863988	1889
GofDak_1024-768_new	10	3	20	<?xml version="1.0"?>\n<Clock xmlns:dt="urn:schemas-microsoft-com:datatypes"><Description dt:dt="string">E-Prime Primary Realtime Clock</Description><StartTime><Timestamp dt:dt="int">0</Timestamp><DateUtc dt:dt="string">2017-05-10T08:01:19Z</DateUtc></StartTime><FrequencyChanges><FrequencyChange><Frequency dt:dt="r8">3312919</Frequency><Timestamp dt:dt="r8">2208212019</Timestamp><Current dt:dt="r…	75.028	2269216	2265716	2269216	2265705	1	right	-2086107620	2017-10-05	10:01:19	08:01:19	female	99023	29423	-1	29348	99831	99050	-1	99023	514539	498474	-1	498461	21				2	10	19	phaseINVFAce	phaseXPface	12	NF109	1869192	1868892	1869192	1868888	d	1868888	1867186	1868888	1867172	1702
GofDak_1024-768_new	10	3	20	<?xml version="1.0"?>\n<Clock xmlns:dt="urn:schemas-microsoft-com:datatypes"><Description dt:dt="string">E-Prime Primary Realtime Clock</Description><StartTime><Timestamp dt:dt="int">0</Timestamp><DateUtc dt:dt="string">2017-05-10T08:01:19Z</DateUtc></StartTime><FrequencyChanges><FrequencyChange><Frequency dt:dt="r8">3312919</Frequency><Timestamp dt:dt="r8">2208212019</Timestamp><Current dt:dt="r…	75.028	2269216	2265716	2269216	2265705	1	right	-2086107620	2017-10-05	10:01:19	08:01:19	female	99023	29423	-1	29348	99831	99050	-1	99023	514539	498474	-1	498461	21				2	10	19	phaseINVFAce	phaseXPface	13	NM13	1872284	1871984	1872284	1871970	l	1871970	1870451	1871970	1870436	1519
GofDak_1024-768_new	10	3	20	<?xml version="1.0"?>\n<Clock xmlns:dt="urn:schemas-microsoft-com:datatypes"><Description dt:dt="string">E-Prime Primary Realtime Clock</Description><StartTime><Timestamp dt:dt="int">0</Timestamp><DateUtc dt:dt="string">2017-05-10T08:01:19Z</DateUtc></StartTime><FrequencyChanges><FrequencyChange><Frequency dt:dt="r8">3312919</Frequency><Timestamp dt:dt="r8">2208212019</Timestamp><Current dt:dt="r…	75.028	2269216	2265716	2269216	2265705	1	right	-2086107620	2017-10-05	10:01:19	08:01:19	female	99023	29423	-1	29348	99831	99050	-1	99023	514539	498474	-1	498461	21				2	10	19	phaseINVFAce	phaseXPface	14	NF01	1875630	1875330	1875630	1875324	d	1875324	1873570	1875324	1873556	1754
GofDak_1024-768_new	10	3	20	<?xml version="1.0"?>\n<Clock xmlns:dt="urn:schemas-microsoft-com:datatypes"><Description dt:dt="string">E-Prime Primary Realtime Clock</Description><StartTime><Timestamp dt:dt="int">0</Timestamp><DateUtc dt:dt="string">2017-05-10T08:01:19Z</DateUtc></StartTime><FrequencyChanges><FrequencyChange><Frequency dt:dt="r8">3312919</Frequency><Timestamp dt:dt="r8">2208212019</Timestamp><Current dt:dt="r…	75.028	2269216	2265716	2269216	2265705	1	right	-2086107620	2017-10-05	10:01:19	08:01:19	female	99023	29423	-1	29348	99831	99050	-1	99023	514539	498474	-1	498461	21				2	10	19	phaseINVFAce	phaseXPface	15	NF04	1879015	1878715	1879015	1878700	l	1878700	1876729	1878700	1876723	1971
GofDak_1024-768_new	10	3	20	<?xml version="1.0"?>\n<Clock xmlns:dt="urn:schemas-microsoft-com:datatypes"><Description dt:dt="string">E-Prime Primary Realtime Clock</Description><StartTime><Timestamp dt:dt="int">0</Timestamp><DateUtc dt:dt="string">2017-05-10T08:01:19Z</DateUtc></StartTime><FrequencyChanges><FrequencyChange><Frequency dt:dt="r8">3312919</Frequency><Timestamp dt:dt="r8">2208212019</Timestamp><Current dt:dt="r…	75.028	2269216	2265716	2269216	2265705	1	right	-2086107620	2017-10-05	10:01:19	08:01:19	female	99023	29423	-1	29348	99831	99050	-1	99023	514539	498474	-1	498461	21				2	10	19	phaseINVFAce	phaseXPface	16	NF105	1882400	1882100	1882400	1882095	l	1882095	1880114	1882095	1880107	1981
GofDak_1024-768_new	10	3	20	<?xml version="1.0"?>\n<Clock xmlns:dt="urn:schemas-microsoft-com:datatypes"><Description dt:dt="string">E-Prime Primary Realtime Clock</Description><StartTime><Timestamp dt:dt="int">0</Timestamp><DateUtc dt:dt="string">2017-05-10T08:01:19Z</DateUtc></StartTime><FrequencyChanges><FrequencyChange><Frequency dt:dt="r8">3312919</Frequency><Timestamp dt:dt="r8">2208212019</Timestamp><Current dt:dt="r…	75.028	2269216	2265716	2269216	2265705	1	right	-2086107620	2017-10-05	10:01:19	08:01:19	female	99023	29423	-1	29348	99831	99050	-1	99023	514539	498474	-1	498461	21				2	10	19	phaseINVFAce	phaseXPface	17	NF04	1885652	1885352	1885652	1885346	d	1885346	1883820	1885346	1883811	1526
GofDak_1024-768_new	10	3	20	<?xml version="1.0"?>\n<Clock xmlns:dt="urn:schemas-microsoft-com:datatypes"><Description dt:dt="string">E-Prime Primary Realtime Clock</Description><StartTime><Timestamp dt:dt="int">0</Timestamp><DateUtc dt:dt="string">2017-05-10T08:01:19Z</DateUtc></StartTime><FrequencyChanges><FrequencyChange><Frequency dt:dt="r8">3312919</Frequency><Timestamp dt:dt="r8">2208212019</Timestamp><Current dt:dt="r…	75.028	2269216	2265716	2269216	2265705	1	right	-2086107620	2017-10-05	10:01:19	08:01:19	female	99023	29423	-1	29348	99831	99050	-1	99023	514539	498474	-1	498461	21				2	10	19	phaseINVFAce	phaseXPface	18	NF106	1888838	1888538	1888838	1888525	l	1888525	1887005	1888525	1886987	1520
GofDak_1024-768_new	10	3	20	<?xml version="1.0"?>\n<Clock xmlns:dt="urn:schemas-microsoft-com:datatypes"><Description dt:dt="string">E-Prime Primary Realtime Clock</Description><StartTime><Timestamp dt:dt="int">0</Timestamp><DateUtc dt:dt="string">2017-05-10T08:01:19Z</DateUtc></StartTime><FrequencyChanges><FrequencyChange><Frequency dt:dt="r8">3312919</Frequency><Timestamp dt:dt="r8">2208212019</Timestamp><Current dt:dt="r…	75.028	2269216	2265716	2269216	2265705	1	right	-2086107620	2017-10-05	10:01:19	08:01:19	female	99023	29423	-1	29348	99831	99050	-1	99023	514539	498474	-1	498461	21				2	10	19	phaseINVFAce	phaseXPface	19	NM08	1892317	1892017	1892317	1892002	l	1892002	1890044	1892002	1890027	1958
GofDak_1024-768_new	10	3	20	<?xml version="1.0"?>\n<Clock xmlns:dt="urn:schemas-microsoft-com:datatypes"><Description dt:dt="string">E-Prime Primary Realtime Clock</Description><StartTime><Timestamp dt:dt="int">0</Timestamp><DateUtc dt:dt="string">2017-05-10T08:01:19Z</DateUtc></StartTime><FrequencyChanges><FrequencyChange><Frequency dt:dt="r8">3312919</Frequency><Timestamp dt:dt="r8">2208212019</Timestamp><Current dt:dt="r…	75.028	2269216	2265716	2269216	2265705	1	right	-2086107620	2017-10-05	10:01:19	08:01:19	female	99023	29423	-1	29348	99831	99050	-1	99023	514539	498474	-1	498461	21				2	10	19	phaseINVFAce	phaseXPface	20	NF106	1895822	1895522	1895822	1895507	l	1895507	1893589	1895507	1893579	1918
GofDak_1024-768_new	10	3	20	<?xml version="1.0"?>\n<Clock xmlns:dt="urn:schemas-microsoft-com:datatypes"><Description dt:dt="string">E-Prime Primary Realtime Clock</Description><StartTime><Timestamp dt:dt="int">0</Timestamp><DateUtc dt:dt="string">2017-05-10T08:01:19Z</DateUtc></StartTime><FrequencyChanges><FrequencyChange><Frequency dt:dt="r8">3312919</Frequency><Timestamp dt:dt="r8">2208212019</Timestamp><Current dt:dt="r…	75.028	2269216	2265716	2269216	2265705	1	right	-2086107620	2017-10-05	10:01:19	08:01:19	female	99023	29423	-1	29348	99831	99050	-1	99023	514539	498474	-1	498461	22				1	10	20	phaseUPFAce	phaseXPface	1	NF02	1898967	1898667	1898967	1898661	d	1898661	1896948	1898661	1896939	1713
GofDak_1024-768_new	10	3	20	<?xml version="1.0"?>\n<Clock xmlns:dt="urn:schemas-microsoft-com:datatypes"><Description dt:dt="string">E-Prime Primary Realtime Clock</Description><StartTime><Timestamp dt:dt="int">0</Timestamp><DateUtc dt:dt="string">2017-05-10T08:01:19Z</DateUtc></StartTime><FrequencyChanges><FrequencyChange><Frequency dt:dt="r8">3312919</Frequency><Timestamp dt:dt="r8">2208212019</Timestamp><Current dt:dt="r…	75.028	2269216	2265716	2269216	2265705	1	right	-2086107620	2017-10-05	10:01:19	08:01:19	female	99023	29423	-1	29348	99831	99050	-1	99023	514539	498474	-1	498461	22				1	10	20	phaseUPFAce	phaseXPface	2	NM13	1903632	1903332	1903632	1903328	d	1903328	1901586	1903328	1901570	1742
GofDak_1024-768_new	10	3	20	<?xml version="1.0"?>\n<Clock xmlns:dt="urn:schemas-microsoft-com:datatypes"><Description dt:dt="string">E-Prime Primary Realtime Clock</Description><StartTime><Timestamp dt:dt="int">0</Timestamp><DateUtc dt:dt="string">2017-05-10T08:01:19Z</DateUtc></StartTime><FrequencyChanges><FrequencyChange><Frequency dt:dt="r8">3312919</Frequency><Timestamp dt:dt="r8">2208212019</Timestamp><Current dt:dt="r…	75.028	2269216	2265716	2269216	2265705	1	right	-2086107620	2017-10-05	10:01:19	08:01:19	female	99023	29423	-1	29348	99831	99050	-1	99023	514539	498474	-1	498461	22				1	10	20	phaseUPFAce	phaseXPface	3	NM04	1907378	1907078	1907378	1907065	d	1907065	1905532	1907065	1905522	1533
GofDak_1024-768_new	10	3	20	<?xml version="1.0"?>\n<Clock xmlns:dt="urn:schemas-microsoft-com:datatypes"><Description dt:dt="string">E-Prime Primary Realtime Clock</Description><StartTime><Timestamp dt:dt="int">0</Timestamp><DateUtc dt:dt="string">2017-05-10T08:01:19Z</DateUtc></StartTime><FrequencyChanges><FrequencyChange><Frequency dt:dt="r8">3312919</Frequency><Timestamp dt:dt="r8">2208212019</Timestamp><Current dt:dt="r…	75.028	2269216	2265716	2269216	2265705	1	right	-2086107620	2017-10-05	10:01:19	08:01:19	female	99023	29423	-1	29348	99831	99050	-1	99023	514539	498474	-1	498461	22				1	10	20	phaseUPFAce	phaseXPface	4	NF06	1911350	1911050	1911350	1911047	l	1911047	1909210	1911047	1909194	1837
GofDak_1024-768_new	10	3	20	<?xml version="1.0"?>\n<Clock xmlns:dt="urn:schemas-microsoft-com:datatypes"><Description dt:dt="string">E-Prime Primary Realtime Clock</Description><StartTime><Timestamp dt:dt="int">0</Timestamp><DateUtc dt:dt="string">2017-05-10T08:01:19Z</DateUtc></StartTime><FrequencyChanges><FrequencyChange><Frequency dt:dt="r8">3312919</Frequency><Timestamp dt:dt="r8">2208212019</Timestamp><Current dt:dt="r…	75.028	2269216	2265716	2269216	2265705	1	right	-2086107620	2017-10-05	10:01:19	08:01:19	female	99023	29423	-1	29348	99831	99050	-1	99023	514539	498474	-1	498461	22				1	10	20	phaseUPFAce	phaseXPface	5	NM08	1914508	1914208	1914508	1914202	l	1914202	1912649	1914202	1912634	1553
GofDak_1024-768_new	10	3	20	<?xml version="1.0"?>\n<Clock xmlns:dt="urn:schemas-microsoft-com:datatypes"><Description dt:dt="string">E-Prime Primary Realtime Clock</Description><StartTime><Timestamp dt:dt="int">0</Timestamp><DateUtc dt:dt="string">2017-05-10T08:01:19Z</DateUtc></StartTime><FrequencyChanges><FrequencyChange><Frequency dt:dt="r8">3312919</Frequency><Timestamp dt:dt="r8">2208212019</Timestamp><Current dt:dt="r…	75.028	2269216	2265716	2269216	2265705	1	right	-2086107620	2017-10-05	10:01:19	08:01:19	female	99023	29423	-1	29348	99831	99050	-1	99023	514539	498474	-1	498461	22				1	10	20	phaseUPFAce	phaseXPface	6	NM101	1918667	1918367	1918667	1918358	d	1918358	1916474	1918358	1916458	1884
GofDak_1024-768_new	10	3	20	<?xml version="1.0"?>\n<Clock xmlns:dt="urn:schemas-microsoft-com:datatypes"><Description dt:dt="string">E-Prime Primary Realtime Clock</Description><StartTime><Timestamp dt:dt="int">0</Timestamp><DateUtc dt:dt="string">2017-05-10T08:01:19Z</DateUtc></StartTime><FrequencyChanges><FrequencyChange><Frequency dt:dt="r8">3312919</Frequency><Timestamp dt:dt="r8">2208212019</Timestamp><Current dt:dt="r…	75.028	2269216	2265716	2269216	2265705	1	right	-2086107620	2017-10-05	10:01:19	08:01:19	female	99023	29423	-1	29348	99831	99050	-1	99023	514539	498474	-1	498461	22				1	10	20	phaseUPFAce	phaseXPface	7	NM09	1922719	1922419	1922719	1922414	d	1922414	1920899	1922414	1920881	1515
GofDak_1024-768_new	10	3	20	<?xml version="1.0"?>\n<Clock xmlns:dt="urn:schemas-microsoft-com:datatypes"><Description dt:dt="string">E-Prime Primary Realtime Clock</Description><StartTime><Timestamp dt:dt="int">0</Timestamp><DateUtc dt:dt="string">2017-05-10T08:01:19Z</DateUtc></StartTime><FrequencyChanges><FrequencyChange><Frequency dt:dt="r8">3312919</Frequency><Timestamp dt:dt="r8">2208212019</Timestamp><Current dt:dt="r…	75.028	2269216	2265716	2269216	2265705	1	right	-2086107620	2017-10-05	10:01:19	08:01:19	female	99023	29423	-1	29348	99831	99050	-1	99023	514539	498474	-1	498461	22				1	10	20	phaseUPFAce	phaseXPface	8	NF09	1926051	1925751	1926051	1925748	l	1925748	1923751	1925748	1923745	1997
GofDak_1024-768_new	10	3	20	<?xml version="1.0"?>\n<Clock xmlns:dt="urn:schemas-microsoft-com:datatypes"><Description dt:dt="string">E-Prime Primary Realtime Clock</Description><StartTime><Timestamp dt:dt="int">0</Timestamp><DateUtc dt:dt="string">2017-05-10T08:01:19Z</DateUtc></StartTime><FrequencyChanges><FrequencyChange><Frequency dt:dt="r8">3312919</Frequency><Timestamp dt:dt="r8">2208212019</Timestamp><Current dt:dt="r…	75.028	2269216	2265716	2269216	2265705	1	right	-2086107620	2017-10-05	10:01:19	08:01:19	female	99023	29423	-1	29348	99831	99050	-1	99023	514539	498474	-1	498461	22				1	10	20	phaseUPFAce	phaseXPface	9	NF02	1929169	1928869	1929169	1928858	l	1928858	1927003	1928858	1926993	1855
GofDak_1024-768_new	10	3	20	<?xml version="1.0"?>\n<Clock xmlns:dt="urn:schemas-microsoft-com:datatypes"><Description dt:dt="string">E-Prime Primary Realtime Clock</Description><StartTime><Timestamp dt:dt="int">0</Timestamp><DateUtc dt:dt="string">2017-05-10T08:01:19Z</DateUtc></StartTime><FrequencyChanges><FrequencyChange><Frequency dt:dt="r8">3312919</Frequency><Timestamp dt:dt="r8">2208212019</Timestamp><Current dt:dt="r…	75.028	2269216	2265716	2269216	2265705	1	right	-2086107620	2017-10-05	10:01:19	08:01:19	female	99023	29423	-1	29348	99831	99050	-1	99023	514539	498474	-1	498461	22				1	10	20	phaseUPFAce	phaseXPface	10	NM13	1932022	1931722	1932022	1931709	l	1931709	1930162	1931709	1930145	1547
GofDak_1024-768_new	10	3	20	<?xml version="1.0"?>\n<Clock xmlns:dt="urn:schemas-microsoft-com:datatypes"><Description dt:dt="string">E-Prime Primary Realtime Clock</Description><StartTime><Timestamp dt:dt="int">0</Timestamp><DateUtc dt:dt="string">2017-05-10T08:01:19Z</DateUtc></StartTime><FrequencyChanges><FrequencyChange><Frequency dt:dt="r8">3312919</Frequency><Timestamp dt:dt="r8">2208212019</Timestamp><Current dt:dt="r…	75.028	2269216	2265716	2269216	2265705	1	right	-2086107620	2017-10-05	10:01:19	08:01:19	female	99023	29423	-1	29348	99831	99050	-1	99023	514539	498474	-1	498461	22				1	10	20	phaseUPFAce	phaseXPface	11	NM13	1935607	1935307	1935607	1935304	d	1935304	1933521	1935304	1933513	1783
GofDak_1024-768_new	10	3	20	<?xml version="1.0"?>\n<Clock xmlns:dt="urn:schemas-microsoft-com:datatypes"><Description dt:dt="string">E-Prime Primary Realtime Clock</Description><StartTime><Timestamp dt:dt="int">0</Timestamp><DateUtc dt:dt="string">2017-05-10T08:01:19Z</DateUtc></StartTime><FrequencyChanges><FrequencyChange><Frequency dt:dt="r8">3312919</Frequency><Timestamp dt:dt="r8">2208212019</Timestamp><Current dt:dt="r…	75.028	2269216	2265716	2269216	2265705	1	right	-2086107620	2017-10-05	10:01:19	08:01:19	female	99023	29423	-1	29348	99831	99050	-1	99023	514539	498474	-1	498461	22				1	10	20	phaseUPFAce	phaseXPface	12	NM21	1939965	1939665	1939965	1939653	d	1939653	1937959	1939653	1937945	1694
GofDak_1024-768_new	10	3	20	<?xml version="1.0"?>\n<Clock xmlns:dt="urn:schemas-microsoft-com:datatypes"><Description dt:dt="string">E-Prime Primary Realtime Clock</Description><StartTime><Timestamp dt:dt="int">0</Timestamp><DateUtc dt:dt="string">2017-05-10T08:01:19Z</DateUtc></StartTime><FrequencyChanges><FrequencyChange><Frequency dt:dt="r8">3312919</Frequency><Timestamp dt:dt="r8">2208212019</Timestamp><Current dt:dt="r…	75.028	2269216	2265716	2269216	2265705	1	right	-2086107620	2017-10-05	10:01:19	08:01:19	female	99023	29423	-1	29348	99831	99050	-1	99023	514539	498474	-1	498461	22				1	10	20	phaseUPFAce	phaseXPface	13	NF01	1943884	1943584	1943884	1943569	d	1943569	1941718	1943569	1941704	1851
GofDak_1024-768_new	10	3	20	<?xml version="1.0"?>\n<Clock xmlns:dt="urn:schemas-microsoft-com:datatypes"><Description dt:dt="string">E-Prime Primary Realtime Clock</Description><StartTime><Timestamp dt:dt="int">0</Timestamp><DateUtc dt:dt="string">2017-05-10T08:01:19Z</DateUtc></StartTime><FrequencyChanges><FrequencyChange><Frequency dt:dt="r8">3312919</Frequency><Timestamp dt:dt="r8">2208212019</Timestamp><Current dt:dt="r…	75.028	2269216	2265716	2269216	2265705	1	right	-2086107620	2017-10-05	10:01:19	08:01:19	female	99023	29423	-1	29348	99831	99050	-1	99023	514539	498474	-1	498461	22				1	10	20	phaseUPFAce	phaseXPface	14	NF106	1947096	1946796	1947096	1946793	l	1946793	1944983	1946793	1944968	1810
GofDak_1024-768_new	10	3	20	<?xml version="1.0"?>\n<Clock xmlns:dt="urn:schemas-microsoft-com:datatypes"><Description dt:dt="string">E-Prime Primary Realtime Clock</Description><StartTime><Timestamp dt:dt="int">0</Timestamp><DateUtc dt:dt="string">2017-05-10T08:01:19Z</DateUtc></StartTime><FrequencyChanges><FrequencyChange><Frequency dt:dt="r8">3312919</Frequency><Timestamp dt:dt="r8">2208212019</Timestamp><Current dt:dt="r…	75.028	2269216	2265716	2269216	2265705	1	right	-2086107620	2017-10-05	10:01:19	08:01:19	female	99023	29423	-1	29348	99831	99050	-1	99023	514539	498474	-1	498461	22				1	10	20	phaseUPFAce	phaseXPface	15	NM101	1950162	1949862	1950162	1949855	l	1949855	1948116	1949855	1948104	1739
GofDak_1024-768_new	10	3	20	<?xml version="1.0"?>\n<Clock xmlns:dt="urn:schemas-microsoft-com:datatypes"><Description dt:dt="string">E-Prime Primary Realtime Clock</Description><StartTime><Timestamp dt:dt="int">0</Timestamp><DateUtc dt:dt="string">2017-05-10T08:01:19Z</DateUtc></StartTime><FrequencyChanges><FrequencyChange><Frequency dt:dt="r8">3312919</Frequency><Timestamp dt:dt="r8">2208212019</Timestamp><Current dt:dt="r…	75.028	2269216	2265716	2269216	2265705	1	right	-2086107620	2017-10-05	10:01:19	08:01:19	female	99023	29423	-1	29348	99831	99050	-1	99023	514539	498474	-1	498461	22				1	10	20	phaseUPFAce	phaseXPface	16	NM04	1953933	1953633	1953933	1953627	l	1953627	1951954	1953627	1951944	1673
GofDak_1024-768_new	10	3	20	<?xml version="1.0"?>\n<Clock xmlns:dt="urn:schemas-microsoft-com:datatypes"><Description dt:dt="string">E-Prime Primary Realtime Clock</Description><StartTime><Timestamp dt:dt="int">0</Timestamp><DateUtc dt:dt="string">2017-05-10T08:01:19Z</DateUtc></StartTime><FrequencyChanges><FrequencyChange><Frequency dt:dt="r8">3312919</Frequency><Timestamp dt:dt="r8">2208212019</Timestamp><Current dt:dt="r…	75.028	2269216	2265716	2269216	2265705	1	right	-2086107620	2017-10-05	10:01:19	08:01:19	female	99023	29423	-1	29348	99831	99050	-1	99023	514539	498474	-1	498461	22				1	10	20	phaseUPFAce	phaseXPface	17	NM04	1956732	1956432	1956732	1956420	d	1956420	1954913	1956420	1954904	1507
GofDak_1024-768_new	10	3	20	<?xml version="1.0"?>\n<Clock xmlns:dt="urn:schemas-microsoft-com:datatypes"><Description dt:dt="string">E-Prime Primary Realtime Clock</Description><StartTime><Timestamp dt:dt="int">0</Timestamp><DateUtc dt:dt="string">2017-05-10T08:01:19Z</DateUtc></StartTime><FrequencyChanges><FrequencyChange><Frequency dt:dt="r8">3312919</Frequency><Timestamp dt:dt="r8">2208212019</Timestamp><Current dt:dt="r…	75.028	2269216	2265716	2269216	2265705	1	right	-2086107620	2017-10-05	10:01:19	08:01:19	female	99023	29423	-1	29348	99831	99050	-1	99023	514539	498474	-1	498461	22				1	10	20	phaseUPFAce	phaseXPface	18	NM13	1960051	1959751	1960051	1959745	l	1959745	1957845	1959745	1957840	1900
GofDak_1024-768_new	10	3	20	<?xml version="1.0"?>\n<Clock xmlns:dt="urn:schemas-microsoft-com:datatypes"><Description dt:dt="string">E-Prime Primary Realtime Clock</Description><StartTime><Timestamp dt:dt="int">0</Timestamp><DateUtc dt:dt="string">2017-05-10T08:01:19Z</DateUtc></StartTime><FrequencyChanges><FrequencyChange><Frequency dt:dt="r8">3312919</Frequency><Timestamp dt:dt="r8">2208212019</Timestamp><Current dt:dt="r…	75.028	2269216	2265716	2269216	2265705	1	right	-2086107620	2017-10-05	10:01:19	08:01:19	female	99023	29423	-1	29348	99831	99050	-1	99023	514539	498474	-1	498461	22				1	10	20	phaseUPFAce	phaseXPface	19	NM02	1963317	1963017	1963317	1963010	l	1963010	1961084	1963010	1961072	1926
GofDak_1024-768_new	10	3	20	<?xml version="1.0"?>\n<Clock xmlns:dt="urn:schemas-microsoft-com:datatypes"><Description dt:dt="string">E-Prime Primary Realtime Clock</Description><StartTime><Timestamp dt:dt="int">0</Timestamp><DateUtc dt:dt="string">2017-05-10T08:01:19Z</DateUtc></StartTime><FrequencyChanges><FrequencyChange><Frequency dt:dt="r8">3312919</Frequency><Timestamp dt:dt="r8">2208212019</Timestamp><Current dt:dt="r…	75.028	2269216	2265716	2269216	2265705	1	right	-2086107620	2017-10-05	10:01:19	08:01:19	female	99023	29423	-1	29348	99831	99050	-1	99023	514539	498474	-1	498461	22				1	10	20	phaseUPFAce	phaseXPface	20	NF109	1966395	1966095	1966395	1966080	d	1966080	1964283	1966080	1964271	1797
GofDak_1024-768_new	10	3	20	<?xml version="1.0"?>\n<Clock xmlns:dt="urn:schemas-microsoft-com:datatypes"><Description dt:dt="string">E-Prime Primary Realtime Clock</Description><StartTime><Timestamp dt:dt="int">0</Timestamp><DateUtc dt:dt="string">2017-05-10T08:01:19Z</DateUtc></StartTime><FrequencyChanges><FrequencyChange><Frequency dt:dt="r8">3312919</Frequency><Timestamp dt:dt="r8">2208212019</Timestamp><Current dt:dt="r…	75.028	2269216	2265716	2269216	2265705	1	right	-2086107620	2017-10-05	10:01:19	08:01:19	female	99023	29423	-1	29348	99831	99050	-1	99023	514539	498474	-1	498461	23				1	11	21	phaseUPFAce	phaseXPface	1	NM09	1969821	1969521	1969821	1969512	d	1969512	1967761	1969512	1967743	1751
GofDak_1024-768_new	10	3	20	<?xml version="1.0"?>\n<Clock xmlns:dt="urn:schemas-microsoft-com:datatypes"><Description dt:dt="string">E-Prime Primary Realtime Clock</Description><StartTime><Timestamp dt:dt="int">0</Timestamp><DateUtc dt:dt="string">2017-05-10T08:01:19Z</DateUtc></StartTime><FrequencyChanges><FrequencyChange><Frequency dt:dt="r8">3312919</Frequency><Timestamp dt:dt="r8">2208212019</Timestamp><Current dt:dt="r…	75.028	2269216	2265716	2269216	2265705	1	right	-2086107620	2017-10-05	10:01:19	08:01:19	female	99023	29423	-1	29348	99831	99050	-1	99023	514539	498474	-1	498461	23				1	11	21	phaseUPFAce	phaseXPface	2	NM02	1973246	1972946	1973246	1972935	d	1972935	1971240	1972935	1971223	1695
GofDak_1024-768_new	10	3	20	<?xml version="1.0"?>\n<Clock xmlns:dt="urn:schemas-microsoft-com:datatypes"><Description dt:dt="string">E-Prime Primary Realtime Clock</Description><StartTime><Timestamp dt:dt="int">0</Timestamp><DateUtc dt:dt="string">2017-05-10T08:01:19Z</DateUtc></StartTime><FrequencyChanges><FrequencyChange><Frequency dt:dt="r8">3312919</Frequency><Timestamp dt:dt="r8">2208212019</Timestamp><Current dt:dt="r…	75.028	2269216	2265716	2269216	2265705	1	right	-2086107620	2017-10-05	10:01:19	08:01:19	female	99023	29423	-1	29348	99831	99050	-1	99023	514539	498474	-1	498461	23				1	11	21	phaseUPFAce	phaseXPface	3	NF06	1976738	1976438	1976738	1976430	d	1976430	1974639	1976430	1974623	1791
GofDak_1024-768_new	10	3	20	<?xml version="1.0"?>\n<Clock xmlns:dt="urn:schemas-microsoft-com:datatypes"><Description dt:dt="string">E-Prime Primary Realtime Clock</Description><StartTime><Timestamp dt:dt="int">0</Timestamp><DateUtc dt:dt="string">2017-05-10T08:01:19Z</DateUtc></StartTime><FrequencyChanges><FrequencyChange><Frequency dt:dt="r8">3312919</Frequency><Timestamp dt:dt="r8">2208212019</Timestamp><Current dt:dt="r…	75.028	2269216	2265716	2269216	2265705	1	right	-2086107620	2017-10-05	10:01:19	08:01:19	female	99023	29423	-1	29348	99831	99050	-1	99023	514539	498474	-1	498461	23				1	11	21	phaseUPFAce	phaseXPface	4	NF106	1981470	1981170	1981470	1981167	d	1981167	1979397	1981167	1979383	1770
GofDak_1024-768_new	10	3	20	<?xml version="1.0"?>\n<Clock xmlns:dt="urn:schemas-microsoft-com:datatypes"><Description dt:dt="string">E-Prime Primary Realtime Clock</Description><StartTime><Timestamp dt:dt="int">0</Timestamp><DateUtc dt:dt="string">2017-05-10T08:01:19Z</DateUtc></StartTime><FrequencyChanges><FrequencyChange><Frequency dt:dt="r8">3312919</Frequency><Timestamp dt:dt="r8">2208212019</Timestamp><Current dt:dt="r…	75.028	2269216	2265716	2269216	2265705	1	right	-2086107620	2017-10-05	10:01:19	08:01:19	female	99023	29423	-1	29348	99831	99050	-1	99023	514539	498474	-1	498461	23				1	11	21	phaseUPFAce	phaseXPface	5	NM03	1985135	1984835	1985135	1984822	d	1984822	1982876	1984822	1982871	1946
GofDak_1024-768_new	10	3	20	<?xml version="1.0"?>\n<Clock xmlns:dt="urn:schemas-microsoft-com:datatypes"><Description dt:dt="string">E-Prime Primary Realtime Clock</Description><StartTime><Timestamp dt:dt="int">0</Timestamp><DateUtc dt:dt="string">2017-05-10T08:01:19Z</DateUtc></StartTime><FrequencyChanges><FrequencyChange><Frequency dt:dt="r8">3312919</Frequency><Timestamp dt:dt="r8">2208212019</Timestamp><Current dt:dt="r…	75.028	2269216	2265716	2269216	2265705	1	right	-2086107620	2017-10-05	10:01:19	08:01:19	female	99023	29423	-1	29348	99831	99050	-1	99023	514539	498474	-1	498461	23				1	11	21	phaseUPFAce	phaseXPface	6	NM09	1988587	1988287	1988587	1988284	l	1988284	1986368	1988284	1986350	1916
GofDak_1024-768_new	10	3	20	<?xml version="1.0"?>\n<Clock xmlns:dt="urn:schemas-microsoft-com:datatypes"><Description dt:dt="string">E-Prime Primary Realtime Clock</Description><StartTime><Timestamp dt:dt="int">0</Timestamp><DateUtc dt:dt="string">2017-05-10T08:01:19Z</DateUtc></StartTime><FrequencyChanges><FrequencyChange><Frequency dt:dt="r8">3312919</Frequency><Timestamp dt:dt="r8">2208212019</Timestamp><Current dt:dt="r…	75.028	2269216	2265716	2269216	2265705	1	right	-2086107620	2017-10-05	10:01:19	08:01:19	female	99023	29423	-1	29348	99831	99050	-1	99023	514539	498474	-1	498461	23				1	11	21	phaseUPFAce	phaseXPface	7	NF27	1991799	1991499	1991799	1991494	d	1991494	1989980	1991494	1989974	1514
GofDak_1024-768_new	10	3	20	<?xml version="1.0"?>\n<Clock xmlns:dt="urn:schemas-microsoft-com:datatypes"><Description dt:dt="string">E-Prime Primary Realtime Clock</Description><StartTime><Timestamp dt:dt="int">0</Timestamp><DateUtc dt:dt="string">2017-05-10T08:01:19Z</DateUtc></StartTime><FrequencyChanges><FrequencyChange><Frequency dt:dt="r8">3312919</Frequency><Timestamp dt:dt="r8">2208212019</Timestamp><Current dt:dt="r…	75.028	2269216	2265716	2269216	2265705	1	right	-2086107620	2017-10-05	10:01:19	08:01:19	female	99023	29423	-1	29348	99831	99050	-1	99023	514539	498474	-1	498461	23				1	11	21	phaseUPFAce	phaseXPface	8	NM21	1995118	1994818	1995118	1994814	l	1994814	1992952	1994814	1992942	1862
GofDak_1024-768_new	10	3	20	<?xml version="1.0"?>\n<Clock xmlns:dt="urn:schemas-microsoft-com:datatypes"><Description dt:dt="string">E-Prime Primary Realtime Clock</Description><StartTime><Timestamp dt:dt="int">0</Timestamp><DateUtc dt:dt="string">2017-05-10T08:01:19Z</DateUtc></StartTime><FrequencyChanges><FrequencyChange><Frequency dt:dt="r8">3312919</Frequency><Timestamp dt:dt="r8">2208212019</Timestamp><Current dt:dt="r…	75.028	2269216	2265716	2269216	2265705	1	right	-2086107620	2017-10-05	10:01:19	08:01:19	female	99023	29423	-1	29348	99831	99050	-1	99023	514539	498474	-1	498461	23				1	11	21	phaseUPFAce	phaseXPface	9	NF04	1998170	1997870	1998170	1997857	l	1997857	1995911	1997857	1995902	1946
GofDak_1024-768_new	10	3	20	<?xml version="1.0"?>\n<Clock xmlns:dt="urn:schemas-microsoft-com:datatypes"><Description dt:dt="string">E-Prime Primary Realtime Clock</Description><StartTime><Timestamp dt:dt="int">0</Timestamp><DateUtc dt:dt="string">2017-05-10T08:01:19Z</DateUtc></StartTime><FrequencyChanges><FrequencyChange><Frequency dt:dt="r8">3312919</Frequency><Timestamp dt:dt="r8">2208212019</Timestamp><Current dt:dt="r…	75.028	2269216	2265716	2269216	2265705	1	right	-2086107620	2017-10-05	10:01:19	08:01:19	female	99023	29423	-1	29348	99831	99050	-1	99023	514539	498474	-1	498461	23				1	11	21	phaseUPFAce	phaseXPface	10	NM04	2001222	2000922	2001222	2000915	l	2000915	1999270	2000915	1999254	1645
GofDak_1024-768_new	10	3	20	<?xml version="1.0"?>\n<Clock xmlns:dt="urn:schemas-microsoft-com:datatypes"><Description dt:dt="string">E-Prime Primary Realtime Clock</Description><StartTime><Timestamp dt:dt="int">0</Timestamp><DateUtc dt:dt="string">2017-05-10T08:01:19Z</DateUtc></StartTime><FrequencyChanges><FrequencyChange><Frequency dt:dt="r8">3312919</Frequency><Timestamp dt:dt="r8">2208212019</Timestamp><Current dt:dt="r…	75.028	2269216	2265716	2269216	2265705	1	right	-2086107620	2017-10-05	10:01:19	08:01:19	female	99023	29423	-1	29348	99831	99050	-1	99023	514539	498474	-1	498461	23				1	11	21	phaseUPFAce	phaseXPface	11	NM21	2004768	2004468	2004768	2004454	l	2004454	2002588	2004454	2002574	1866
GofDak_1024-768_new	10	3	20	<?xml version="1.0"?>\n<Clock xmlns:dt="urn:schemas-microsoft-com:datatypes"><Description dt:dt="string">E-Prime Primary Realtime Clock</Description><StartTime><Timestamp dt:dt="int">0</Timestamp><DateUtc dt:dt="string">2017-05-10T08:01:19Z</DateUtc></StartTime><FrequencyChanges><FrequencyChange><Frequency dt:dt="r8">3312919</Frequency><Timestamp dt:dt="r8">2208212019</Timestamp><Current dt:dt="r…	75.028	2269216	2265716	2269216	2265705	1	right	-2086107620	2017-10-05	10:01:19	08:01:19	female	99023	29423	-1	29348	99831	99050	-1	99023	514539	498474	-1	498461	23				1	11	21	phaseUPFAce	phaseXPface	12	NF02	2007940	2007640	2007940	2007628	d	2007628	2005801	2007628	2005789	1827
GofDak_1024-768_new	10	3	20	<?xml version="1.0"?>\n<Clock xmlns:dt="urn:schemas-microsoft-com:datatypes"><Description dt:dt="string">E-Prime Primary Realtime Clock</Description><StartTime><Timestamp dt:dt="int">0</Timestamp><DateUtc dt:dt="string">2017-05-10T08:01:19Z</DateUtc></StartTime><FrequencyChanges><FrequencyChange><Frequency dt:dt="r8">3312919</Frequency><Timestamp dt:dt="r8">2208212019</Timestamp><Current dt:dt="r…	75.028	2269216	2265716	2269216	2265705	1	right	-2086107620	2017-10-05	10:01:19	08:01:19	female	99023	29423	-1	29348	99831	99050	-1	99023	514539	498474	-1	498461	23				1	11	21	phaseUPFAce	phaseXPface	13	NM21	2011232	2010932	2011232	2010928	d	2010928	2009039	2010928	2009029	1889
GofDak_1024-768_new	10	3	20	<?xml version="1.0"?>\n<Clock xmlns:dt="urn:schemas-microsoft-com:datatypes"><Description dt:dt="string">E-Prime Primary Realtime Clock</Description><StartTime><Timestamp dt:dt="int">0</Timestamp><DateUtc dt:dt="string">2017-05-10T08:01:19Z</DateUtc></StartTime><FrequencyChanges><FrequencyChange><Frequency dt:dt="r8">3312919</Frequency><Timestamp dt:dt="r8">2208212019</Timestamp><Current dt:dt="r…	75.028	2269216	2265716	2269216	2265705	1	right	-2086107620	2017-10-05	10:01:19	08:01:19	female	99023	29423	-1	29348	99831	99050	-1	99023	514539	498474	-1	498461	23				1	11	21	phaseUPFAce	phaseXPface	14	NF04	2014217	2013917	2014217	2013911	d	2013911	2012198	2013911	2012189	1713
GofDak_1024-768_new	10	3	20	<?xml version="1.0"?>\n<Clock xmlns:dt="urn:schemas-microsoft-com:datatypes"><Description dt:dt="string">E-Prime Primary Realtime Clock</Description><StartTime><Timestamp dt:dt="int">0</Timestamp><DateUtc dt:dt="string">2017-05-10T08:01:19Z</DateUtc></StartTime><FrequencyChanges><FrequencyChange><Frequency dt:dt="r8">3312919</Frequency><Timestamp dt:dt="r8">2208212019</Timestamp><Current dt:dt="r…	75.028	2269216	2265716	2269216	2265705	1	right	-2086107620	2017-10-05	10:01:19	08:01:19	female	99023	29423	-1	29348	99831	99050	-1	99023	514539	498474	-1	498461	23				1	11	21	phaseUPFAce	phaseXPface	15	NM09	2017256	2016956	2017256	2016948	d	2016948	2015330	2016948	2015325	1618
GofDak_1024-768_new	10	3	20	<?xml version="1.0"?>\n<Clock xmlns:dt="urn:schemas-microsoft-com:datatypes"><Description dt:dt="string">E-Prime Primary Realtime Clock</Description><StartTime><Timestamp dt:dt="int">0</Timestamp><DateUtc dt:dt="string">2017-05-10T08:01:19Z</DateUtc></StartTime><FrequencyChanges><FrequencyChange><Frequency dt:dt="r8">3312919</Frequency><Timestamp dt:dt="r8">2208212019</Timestamp><Current dt:dt="r…	75.028	2269216	2265716	2269216	2265705	1	right	-2086107620	2017-10-05	10:01:19	08:01:19	female	99023	29423	-1	29348	99831	99050	-1	99023	514539	498474	-1	498461	23				1	11	21	phaseUPFAce	phaseXPface	16	NF11	2020802	2020502	2020802	2020494	d	2020494	2018556	2020494	2018549	1938
GofDak_1024-768_new	10	3	20	<?xml version="1.0"?>\n<Clock xmlns:dt="urn:schemas-microsoft-com:datatypes"><Description dt:dt="string">E-Prime Primary Realtime Clock</Description><StartTime><Timestamp dt:dt="int">0</Timestamp><DateUtc dt:dt="string">2017-05-10T08:01:19Z</DateUtc></StartTime><FrequencyChanges><FrequencyChange><Frequency dt:dt="r8">3312919</Frequency><Timestamp dt:dt="r8">2208212019</Timestamp><Current dt:dt="r…	75.028	2269216	2265716	2269216	2265705	1	right	-2086107620	2017-10-05	10:01:19	08:01:19	female	99023	29423	-1	29348	99831	99050	-1	99023	514539	498474	-1	498461	23				1	11	21	phaseUPFAce	phaseXPface	17	NM02	2023827	2023527	2023827	2023523	d	2023523	2021861	2023523	2021845	1662
GofDak_1024-768_new	10	3	20	<?xml version="1.0"?>\n<Clock xmlns:dt="urn:schemas-microsoft-com:datatypes"><Description dt:dt="string">E-Prime Primary Realtime Clock</Description><StartTime><Timestamp dt:dt="int">0</Timestamp><DateUtc dt:dt="string">2017-05-10T08:01:19Z</DateUtc></StartTime><FrequencyChanges><FrequencyChange><Frequency dt:dt="r8">3312919</Frequency><Timestamp dt:dt="r8">2208212019</Timestamp><Current dt:dt="r…	75.028	2269216	2265716	2269216	2265705	1	right	-2086107620	2017-10-05	10:01:19	08:01:19	female	99023	29423	-1	29348	99831	99050	-1	99023	514539	498474	-1	498461	23				1	11	21	phaseUPFAce	phaseXPface	18	NM04	2027199	2026899	2027199	2026885	l	2026885	2025007	2026885	2024997	1878
GofDak_1024-768_new	10	3	20	<?xml version="1.0"?>\n<Clock xmlns:dt="urn:schemas-microsoft-com:datatypes"><Description dt:dt="string">E-Prime Primary Realtime Clock</Description><StartTime><Timestamp dt:dt="int">0</Timestamp><DateUtc dt:dt="string">2017-05-10T08:01:19Z</DateUtc></StartTime><FrequencyChanges><FrequencyChange><Frequency dt:dt="r8">3312919</Frequency><Timestamp dt:dt="r8">2208212019</Timestamp><Current dt:dt="r…	75.028	2269216	2265716	2269216	2265705	1	right	-2086107620	2017-10-05	10:01:19	08:01:19	female	99023	29423	-1	29348	99831	99050	-1	99023	514539	498474	-1	498461	23				1	11	21	phaseUPFAce	phaseXPface	19	NF01	2030825	2030525	2030825	2030519	l	2030519	2028672	2030519	2028660	1847
GofDak_1024-768_new	10	3	20	<?xml version="1.0"?>\n<Clock xmlns:dt="urn:schemas-microsoft-com:datatypes"><Description dt:dt="string">E-Prime Primary Realtime Clock</Description><StartTime><Timestamp dt:dt="int">0</Timestamp><DateUtc dt:dt="string">2017-05-10T08:01:19Z</DateUtc></StartTime><FrequencyChanges><FrequencyChange><Frequency dt:dt="r8">3312919</Frequency><Timestamp dt:dt="r8">2208212019</Timestamp><Current dt:dt="r…	75.028	2269216	2265716	2269216	2265705	1	right	-2086107620	2017-10-05	10:01:19	08:01:19	female	99023	29423	-1	29348	99831	99050	-1	99023	514539	498474	-1	498461	23				1	11	21	phaseUPFAce	phaseXPface	20	NM02	2034397	2034097	2034397	2034086	l	2034086	2032124	2034086	2032108	1962
GofDak_1024-768_new	10	3	20	<?xml version="1.0"?>\n<Clock xmlns:dt="urn:schemas-microsoft-com:datatypes"><Description dt:dt="string">E-Prime Primary Realtime Clock</Description><StartTime><Timestamp dt:dt="int">0</Timestamp><DateUtc dt:dt="string">2017-05-10T08:01:19Z</DateUtc></StartTime><FrequencyChanges><FrequencyChange><Frequency dt:dt="r8">3312919</Frequency><Timestamp dt:dt="r8">2208212019</Timestamp><Current dt:dt="r…	75.028	2269216	2265716	2269216	2265705	1	right	-2086107620	2017-10-05	10:01:19	08:01:19	female	99023	29423	-1	29348	99831	99050	-1	99023	514539	498474	-1	498461	24				2	11	22	phaseINVFAce	phaseXPface	1	NF106	2046699	2046399	2046699	2046385	l	2046385	2044866	2046385	2044853	1519
GofDak_1024-768_new	10	3	20	<?xml version="1.0"?>\n<Clock xmlns:dt="urn:schemas-microsoft-com:datatypes"><Description dt:dt="string">E-Prime Primary Realtime Clock</Description><StartTime><Timestamp dt:dt="int">0</Timestamp><DateUtc dt:dt="string">2017-05-10T08:01:19Z</DateUtc></StartTime><FrequencyChanges><FrequencyChange><Frequency dt:dt="r8">3312919</Frequency><Timestamp dt:dt="r8">2208212019</Timestamp><Current dt:dt="r…	75.028	2269216	2265716	2269216	2265705	1	right	-2086107620	2017-10-05	10:01:19	08:01:19	female	99023	29423	-1	29348	99831	99050	-1	99023	514539	498474	-1	498461	24				2	11	22	phaseINVFAce	phaseXPface	2	NF109	2050977	2050677	2050977	2050666	l	2050666	2048958	2050666	2048939	1708
GofDak_1024-768_new	10	3	20	<?xml version="1.0"?>\n<Clock xmlns:dt="urn:schemas-microsoft-com:datatypes"><Description dt:dt="string">E-Prime Primary Realtime Clock</Description><StartTime><Timestamp dt:dt="int">0</Timestamp><DateUtc dt:dt="string">2017-05-10T08:01:19Z</DateUtc></StartTime><FrequencyChanges><FrequencyChange><Frequency dt:dt="r8">3312919</Frequency><Timestamp dt:dt="r8">2208212019</Timestamp><Current dt:dt="r…	75.028	2269216	2265716	2269216	2265705	1	right	-2086107620	2017-10-05	10:01:19	08:01:19	female	99023	29423	-1	29348	99831	99050	-1	99023	514539	498474	-1	498461	24				2	11	22	phaseINVFAce	phaseXPface	3	NM09	2054722	2054422	2054722	2054413	l	2054413	2052676	2054413	2052667	1737
GofDak_1024-768_new	10	3	20	<?xml version="1.0"?>\n<Clock xmlns:dt="urn:schemas-microsoft-com:datatypes"><Description dt:dt="string">E-Prime Primary Realtime Clock</Description><StartTime><Timestamp dt:dt="int">0</Timestamp><DateUtc dt:dt="string">2017-05-10T08:01:19Z</DateUtc></StartTime><FrequencyChanges><FrequencyChange><Frequency dt:dt="r8">3312919</Frequency><Timestamp dt:dt="r8">2208212019</Timestamp><Current dt:dt="r…	75.028	2269216	2265716	2269216	2265705	1	right	-2086107620	2017-10-05	10:01:19	08:01:19	female	99023	29423	-1	29348	99831	99050	-1	99023	514539	498474	-1	498461	24				2	11	22	phaseINVFAce	phaseXPface	4	NM02	2057934	2057634	2057934	2057627	d	2057627	2055715	2057627	2055699	1912
GofDak_1024-768_new	10	3	20	<?xml version="1.0"?>\n<Clock xmlns:dt="urn:schemas-microsoft-com:datatypes"><Description dt:dt="string">E-Prime Primary Realtime Clock</Description><StartTime><Timestamp dt:dt="int">0</Timestamp><DateUtc dt:dt="string">2017-05-10T08:01:19Z</DateUtc></StartTime><FrequencyChanges><FrequencyChange><Frequency dt:dt="r8">3312919</Frequency><Timestamp dt:dt="r8">2208212019</Timestamp><Current dt:dt="r…	75.028	2269216	2265716	2269216	2265705	1	right	-2086107620	2017-10-05	10:01:19	08:01:19	female	99023	29423	-1	29348	99831	99050	-1	99023	514539	498474	-1	498461	24				2	11	22	phaseINVFAce	phaseXPface	5	NM03	2061013	2060713	2061013	2060705	l	2060705	2058767	2060705	2058755	1938
GofDak_1024-768_new	10	3	20	<?xml version="1.0"?>\n<Clock xmlns:dt="urn:schemas-microsoft-com:datatypes"><Description dt:dt="string">E-Prime Primary Realtime Clock</Description><StartTime><Timestamp dt:dt="int">0</Timestamp><DateUtc dt:dt="string">2017-05-10T08:01:19Z</DateUtc></StartTime><FrequencyChanges><FrequencyChange><Frequency dt:dt="r8">3312919</Frequency><Timestamp dt:dt="r8">2208212019</Timestamp><Current dt:dt="r…	75.028	2269216	2265716	2269216	2265705	1	right	-2086107620	2017-10-05	10:01:19	08:01:19	female	99023	29423	-1	29348	99831	99050	-1	99023	514539	498474	-1	498461	24				2	11	22	phaseINVFAce	phaseXPface	6	NF11	2065145	2064845	2065145	2064835	l	2064835	2063326	2064835	2063315	1509
GofDak_1024-768_new	10	3	20	<?xml version="1.0"?>\n<Clock xmlns:dt="urn:schemas-microsoft-com:datatypes"><Description dt:dt="string">E-Prime Primary Realtime Clock</Description><StartTime><Timestamp dt:dt="int">0</Timestamp><DateUtc dt:dt="string">2017-05-10T08:01:19Z</DateUtc></StartTime><FrequencyChanges><FrequencyChange><Frequency dt:dt="r8">3312919</Frequency><Timestamp dt:dt="r8">2208212019</Timestamp><Current dt:dt="r…	75.028	2269216	2265716	2269216	2265705	1	right	-2086107620	2017-10-05	10:01:19	08:01:19	female	99023	29423	-1	29348	99831	99050	-1	99023	514539	498474	-1	498461	24				2	11	22	phaseINVFAce	phaseXPface	7	NF04	2068317	2068017	2068317	2068013	l	2068013	2066165	2068013	2066155	1848
GofDak_1024-768_new	10	3	20	<?xml version="1.0"?>\n<Clock xmlns:dt="urn:schemas-microsoft-com:datatypes"><Description dt:dt="string">E-Prime Primary Realtime Clock</Description><StartTime><Timestamp dt:dt="int">0</Timestamp><DateUtc dt:dt="string">2017-05-10T08:01:19Z</DateUtc></StartTime><FrequencyChanges><FrequencyChange><Frequency dt:dt="r8">3312919</Frequency><Timestamp dt:dt="r8">2208212019</Timestamp><Current dt:dt="r…	75.028	2269216	2265716	2269216	2265705	1	right	-2086107620	2017-10-05	10:01:19	08:01:19	female	99023	29423	-1	29348	99831	99050	-1	99023	514539	498474	-1	498461	24				2	11	22	phaseINVFAce	phaseXPface	8	NM05	2072396	2072096	2072396	2072082	d	2072082	2070096	2072082	2070082	1986
GofDak_1024-768_new	10	3	20	<?xml version="1.0"?>\n<Clock xmlns:dt="urn:schemas-microsoft-com:datatypes"><Description dt:dt="string">E-Prime Primary Realtime Clock</Description><StartTime><Timestamp dt:dt="int">0</Timestamp><DateUtc dt:dt="string">2017-05-10T08:01:19Z</DateUtc></StartTime><FrequencyChanges><FrequencyChange><Frequency dt:dt="r8">3312919</Frequency><Timestamp dt:dt="r8">2208212019</Timestamp><Current dt:dt="r…	75.028	2269216	2265716	2269216	2265705	1	right	-2086107620	2017-10-05	10:01:19	08:01:19	female	99023	29423	-1	29348	99831	99050	-1	99023	514539	498474	-1	498461	24				2	11	22	phaseINVFAce	phaseXPface	9	NF01	2076181	2075881	2076181	2075870	d	2075870	2073948	2075870	2073938	1922
GofDak_1024-768_new	10	3	20	<?xml version="1.0"?>\n<Clock xmlns:dt="urn:schemas-microsoft-com:datatypes"><Description dt:dt="string">E-Prime Primary Realtime Clock</Description><StartTime><Timestamp dt:dt="int">0</Timestamp><DateUtc dt:dt="string">2017-05-10T08:01:19Z</DateUtc></StartTime><FrequencyChanges><FrequencyChange><Frequency dt:dt="r8">3312919</Frequency><Timestamp dt:dt="r8">2208212019</Timestamp><Current dt:dt="r…	75.028	2269216	2265716	2269216	2265705	1	right	-2086107620	2017-10-05	10:01:19	08:01:19	female	99023	29423	-1	29348	99831	99050	-1	99023	514539	498474	-1	498461	24				2	11	22	phaseINVFAce	phaseXPface	10	NF09	2079366	2079066	2079366	2079055	l	2079055	2077320	2079055	2077306	1735
GofDak_1024-768_new	10	3	20	<?xml version="1.0"?>\n<Clock xmlns:dt="urn:schemas-microsoft-com:datatypes"><Description dt:dt="string">E-Prime Primary Realtime Clock</Description><StartTime><Timestamp dt:dt="int">0</Timestamp><DateUtc dt:dt="string">2017-05-10T08:01:19Z</DateUtc></StartTime><FrequencyChanges><FrequencyChange><Frequency dt:dt="r8">3312919</Frequency><Timestamp dt:dt="r8">2208212019</Timestamp><Current dt:dt="r…	75.028	2269216	2265716	2269216	2265705	1	right	-2086107620	2017-10-05	10:01:19	08:01:19	female	99023	29423	-1	29348	99831	99050	-1	99023	514539	498474	-1	498461	24				2	11	22	phaseINVFAce	phaseXPface	11	NF27	2084764	2084464	2084764	2084454	l	2084454	2082572	2084454	2082554	1882
GofDak_1024-768_new	10	3	20	<?xml version="1.0"?>\n<Clock xmlns:dt="urn:schemas-microsoft-com:datatypes"><Description dt:dt="string">E-Prime Primary Realtime Clock</Description><StartTime><Timestamp dt:dt="int">0</Timestamp><DateUtc dt:dt="string">2017-05-10T08:01:19Z</DateUtc></StartTime><FrequencyChanges><FrequencyChange><Frequency dt:dt="r8">3312919</Frequency><Timestamp dt:dt="r8">2208212019</Timestamp><Current dt:dt="r…	75.028	2269216	2265716	2269216	2265705	1	right	-2086107620	2017-10-05	10:01:19	08:01:19	female	99023	29423	-1	29348	99831	99050	-1	99023	514539	498474	-1	498461	24				2	11	22	phaseINVFAce	phaseXPface	12	NF09	2088030	2087730	2088030	2087717	l	2087717	2085944	2087717	2085930	1773
GofDak_1024-768_new	10	3	20	<?xml version="1.0"?>\n<Clock xmlns:dt="urn:schemas-microsoft-com:datatypes"><Description dt:dt="string">E-Prime Primary Realtime Clock</Description><StartTime><Timestamp dt:dt="int">0</Timestamp><DateUtc dt:dt="string">2017-05-10T08:01:19Z</DateUtc></StartTime><FrequencyChanges><FrequencyChange><Frequency dt:dt="r8">3312919</Frequency><Timestamp dt:dt="r8">2208212019</Timestamp><Current dt:dt="r…	75.028	2269216	2265716	2269216	2265705	1	right	-2086107620	2017-10-05	10:01:19	08:01:19	female	99023	29423	-1	29348	99831	99050	-1	99023	514539	498474	-1	498461	24				2	11	22	phaseINVFAce	phaseXPface	13	NF01	2091029	2090729	2091029	2090713	l	2090713	2088996	2090713	2088986	1717
GofDak_1024-768_new	10	3	20	<?xml version="1.0"?>\n<Clock xmlns:dt="urn:schemas-microsoft-com:datatypes"><Description dt:dt="string">E-Prime Primary Realtime Clock</Description><StartTime><Timestamp dt:dt="int">0</Timestamp><DateUtc dt:dt="string">2017-05-10T08:01:19Z</DateUtc></StartTime><FrequencyChanges><FrequencyChange><Frequency dt:dt="r8">3312919</Frequency><Timestamp dt:dt="r8">2208212019</Timestamp><Current dt:dt="r…	75.028	2269216	2265716	2269216	2265705	1	right	-2086107620	2017-10-05	10:01:19	08:01:19	female	99023	29423	-1	29348	99831	99050	-1	99023	514539	498474	-1	498461	24				2	11	22	phaseINVFAce	phaseXPface	14	NM101	2093601	2093301	2093601	2093290	d	2093290	2091782	2093290	2091769	1508
GofDak_1024-768_new	10	3	20	<?xml version="1.0"?>\n<Clock xmlns:dt="urn:schemas-microsoft-com:datatypes"><Description dt:dt="string">E-Prime Primary Realtime Clock</Description><StartTime><Timestamp dt:dt="int">0</Timestamp><DateUtc dt:dt="string">2017-05-10T08:01:19Z</DateUtc></StartTime><FrequencyChanges><FrequencyChange><Frequency dt:dt="r8">3312919</Frequency><Timestamp dt:dt="r8">2208212019</Timestamp><Current dt:dt="r…	75.028	2269216	2265716	2269216	2265705	1	right	-2086107620	2017-10-05	10:01:19	08:01:19	female	99023	29423	-1	29348	99831	99050	-1	99023	514539	498474	-1	498461	24				2	11	22	phaseINVFAce	phaseXPface	15	NM02	2096587	2096287	2096587	2096276	l	2096276	2094594	2096276	2094585	1682
GofDak_1024-768_new	10	3	20	<?xml version="1.0"?>\n<Clock xmlns:dt="urn:schemas-microsoft-com:datatypes"><Description dt:dt="string">E-Prime Primary Realtime Clock</Description><StartTime><Timestamp dt:dt="int">0</Timestamp><DateUtc dt:dt="string">2017-05-10T08:01:19Z</DateUtc></StartTime><FrequencyChanges><FrequencyChange><Frequency dt:dt="r8">3312919</Frequency><Timestamp dt:dt="r8">2208212019</Timestamp><Current dt:dt="r…	75.028	2269216	2265716	2269216	2265705	1	right	-2086107620	2017-10-05	10:01:19	08:01:19	female	99023	29423	-1	29348	99831	99050	-1	99023	514539	498474	-1	498461	24				2	11	22	phaseINVFAce	phaseXPface	16	NM08	2099586	2099286	2099586	2099283	d	2099283	2097473	2099283	2097457	1810
GofDak_1024-768_new	10	3	20	<?xml version="1.0"?>\n<Clock xmlns:dt="urn:schemas-microsoft-com:datatypes"><Description dt:dt="string">E-Prime Primary Realtime Clock</Description><StartTime><Timestamp dt:dt="int">0</Timestamp><DateUtc dt:dt="string">2017-05-10T08:01:19Z</DateUtc></StartTime><FrequencyChanges><FrequencyChange><Frequency dt:dt="r8">3312919</Frequency><Timestamp dt:dt="r8">2208212019</Timestamp><Current dt:dt="r…	75.028	2269216	2265716	2269216	2265705	1	right	-2086107620	2017-10-05	10:01:19	08:01:19	female	99023	29423	-1	29348	99831	99050	-1	99023	514539	498474	-1	498461	24				2	11	22	phaseINVFAce	phaseXPface	17	NF02	2102624	2102324	2102624	2102317	l	2102317	2100618	2102317	2100601	1699
GofDak_1024-768_new	10	3	20	<?xml version="1.0"?>\n<Clock xmlns:dt="urn:schemas-microsoft-com:datatypes"><Description dt:dt="string">E-Prime Primary Realtime Clock</Description><StartTime><Timestamp dt:dt="int">0</Timestamp><DateUtc dt:dt="string">2017-05-10T08:01:19Z</DateUtc></StartTime><FrequencyChanges><FrequencyChange><Frequency dt:dt="r8">3312919</Frequency><Timestamp dt:dt="r8">2208212019</Timestamp><Current dt:dt="r…	75.028	2269216	2265716	2269216	2265705	1	right	-2086107620	2017-10-05	10:01:19	08:01:19	female	99023	29423	-1	29348	99831	99050	-1	99023	514539	498474	-1	498461	24				2	11	22	phaseINVFAce	phaseXPface	18	NM13	2106370	2106070	2106370	2106066	d	2106066	2104310	2106066	2104305	1756
GofDak_1024-768_new	10	3	20	<?xml version="1.0"?>\n<Clock xmlns:dt="urn:schemas-microsoft-com:datatypes"><Description dt:dt="string">E-Prime Primary Realtime Clock</Description><StartTime><Timestamp dt:dt="int">0</Timestamp><DateUtc dt:dt="string">2017-05-10T08:01:19Z</DateUtc></StartTime><FrequencyChanges><FrequencyChange><Frequency dt:dt="r8">3312919</Frequency><Timestamp dt:dt="r8">2208212019</Timestamp><Current dt:dt="r…	75.028	2269216	2265716	2269216	2265705	1	right	-2086107620	2017-10-05	10:01:19	08:01:19	female	99023	29423	-1	29348	99831	99050	-1	99023	514539	498474	-1	498461	24				2	11	22	phaseINVFAce	phaseXPface	19	NM05	2109608	2109308	2109608	2109304	l	2109304	2107642	2109304	2107625	1662
GofDak_1024-768_new	10	3	20	<?xml version="1.0"?>\n<Clock xmlns:dt="urn:schemas-microsoft-com:datatypes"><Description dt:dt="string">E-Prime Primary Realtime Clock</Description><StartTime><Timestamp dt:dt="int">0</Timestamp><DateUtc dt:dt="string">2017-05-10T08:01:19Z</DateUtc></StartTime><FrequencyChanges><FrequencyChange><Frequency dt:dt="r8">3312919</Frequency><Timestamp dt:dt="r8">2208212019</Timestamp><Current dt:dt="r…	75.028	2269216	2265716	2269216	2265705	1	right	-2086107620	2017-10-05	10:01:19	08:01:19	female	99023	29423	-1	29348	99831	99050	-1	99023	514539	498474	-1	498461	24				2	11	22	phaseINVFAce	phaseXPface	20	NF106	2113087	2112787	2113087	2112779	l	2112779	2111148	2112779	2111137	1631
GofDak_1024-768_new	10	3	20	<?xml version="1.0"?>\n<Clock xmlns:dt="urn:schemas-microsoft-com:datatypes"><Description dt:dt="string">E-Prime Primary Realtime Clock</Description><StartTime><Timestamp dt:dt="int">0</Timestamp><DateUtc dt:dt="string">2017-05-10T08:01:19Z</DateUtc></StartTime><FrequencyChanges><FrequencyChange><Frequency dt:dt="r8">3312919</Frequency><Timestamp dt:dt="r8">2208212019</Timestamp><Current dt:dt="r…	75.028	2269216	2265716	2269216	2265705	1	right	-2086107620	2017-10-05	10:01:19	08:01:19	female	99023	29423	-1	29348	99831	99050	-1	99023	514539	498474	-1	498461	25				2	12	23	phaseINVFAce	phaseXPface	1	NM04	2116739	2116439	2116739	2116432	d	2116432	2114720	2116432	2114704	1712
GofDak_1024-768_new	10	3	20	<?xml version="1.0"?>\n<Clock xmlns:dt="urn:schemas-microsoft-com:datatypes"><Description dt:dt="string">E-Prime Primary Realtime Clock</Description><StartTime><Timestamp dt:dt="int">0</Timestamp><DateUtc dt:dt="string">2017-05-10T08:01:19Z</DateUtc></StartTime><FrequencyChanges><FrequencyChange><Frequency dt:dt="r8">3312919</Frequency><Timestamp dt:dt="r8">2208212019</Timestamp><Current dt:dt="r…	75.028	2269216	2265716	2269216	2265705	1	right	-2086107620	2017-10-05	10:01:19	08:01:19	female	99023	29423	-1	29348	99831	99050	-1	99023	514539	498474	-1	498461	25				2	12	23	phaseINVFAce	phaseXPface	2	NM13	2122244	2121944	2122244	2121930	d	2121930	2120277	2121930	2120265	1653
GofDak_1024-768_new	10	3	20	<?xml version="1.0"?>\n<Clock xmlns:dt="urn:schemas-microsoft-com:datatypes"><Description dt:dt="string">E-Prime Primary Realtime Clock</Description><StartTime><Timestamp dt:dt="int">0</Timestamp><DateUtc dt:dt="string">2017-05-10T08:01:19Z</DateUtc></StartTime><FrequencyChanges><FrequencyChange><Frequency dt:dt="r8">3312919</Frequency><Timestamp dt:dt="r8">2208212019</Timestamp><Current dt:dt="r…	75.028	2269216	2265716	2269216	2265705	1	right	-2086107620	2017-10-05	10:01:19	08:01:19	female	99023	29423	-1	29348	99831	99050	-1	99023	514539	498474	-1	498461	25				2	12	23	phaseINVFAce	phaseXPface	3	NF01	2125882	2125582	2125882	2125572	l	2125572	2123610	2125572	2123592	1962
GofDak_1024-768_new	10	3	20	<?xml version="1.0"?>\n<Clock xmlns:dt="urn:schemas-microsoft-com:datatypes"><Description dt:dt="string">E-Prime Primary Realtime Clock</Description><StartTime><Timestamp dt:dt="int">0</Timestamp><DateUtc dt:dt="string">2017-05-10T08:01:19Z</DateUtc></StartTime><FrequencyChanges><FrequencyChange><Frequency dt:dt="r8">3312919</Frequency><Timestamp dt:dt="r8">2208212019</Timestamp><Current dt:dt="r…	75.028	2269216	2265716	2269216	2265705	1	right	-2086107620	2017-10-05	10:01:19	08:01:19	female	99023	29423	-1	29348	99831	99050	-1	99023	514539	498474	-1	498461	25				2	12	23	phaseINVFAce	phaseXPface	4	NF11	2129348	2129048	2129348	2129042	d	2129042	2127448	2129042	2127440	1594
GofDak_1024-768_new	10	3	20	<?xml version="1.0"?>\n<Clock xmlns:dt="urn:schemas-microsoft-com:datatypes"><Description dt:dt="string">E-Prime Primary Realtime Clock</Description><StartTime><Timestamp dt:dt="int">0</Timestamp><DateUtc dt:dt="string">2017-05-10T08:01:19Z</DateUtc></StartTime><FrequencyChanges><FrequencyChange><Frequency dt:dt="r8">3312919</Frequency><Timestamp dt:dt="r8">2208212019</Timestamp><Current dt:dt="r…	75.028	2269216	2265716	2269216	2265705	1	right	-2086107620	2017-10-05	10:01:19	08:01:19	female	99023	29423	-1	29348	99831	99050	-1	99023	514539	498474	-1	498461	25				2	12	23	phaseINVFAce	phaseXPface	5	NF109	2133399	2133099	2133399	2133087	l	2133087	2131273	2133087	2131256	1814
GofDak_1024-768_new	10	3	20	<?xml version="1.0"?>\n<Clock xmlns:dt="urn:schemas-microsoft-com:datatypes"><Description dt:dt="string">E-Prime Primary Realtime Clock</Description><StartTime><Timestamp dt:dt="int">0</Timestamp><DateUtc dt:dt="string">2017-05-10T08:01:19Z</DateUtc></StartTime><FrequencyChanges><FrequencyChange><Frequency dt:dt="r8">3312919</Frequency><Timestamp dt:dt="r8">2208212019</Timestamp><Current dt:dt="r…	75.028	2269216	2265716	2269216	2265705	1	right	-2086107620	2017-10-05	10:01:19	08:01:19	female	99023	29423	-1	29348	99831	99050	-1	99023	514539	498474	-1	498461	25				2	12	23	phaseINVFAce	phaseXPface	6	NF109	2136811	2136511	2136811	2136498	d	2136498	2134859	2136498	2134847	1639
GofDak_1024-768_new	10	3	20	<?xml version="1.0"?>\n<Clock xmlns:dt="urn:schemas-microsoft-com:datatypes"><Description dt:dt="string">E-Prime Primary Realtime Clock</Description><StartTime><Timestamp dt:dt="int">0</Timestamp><DateUtc dt:dt="string">2017-05-10T08:01:19Z</DateUtc></StartTime><FrequencyChanges><FrequencyChange><Frequency dt:dt="r8">3312919</Frequency><Timestamp dt:dt="r8">2208212019</Timestamp><Current dt:dt="r…	75.028	2269216	2265716	2269216	2265705	1	right	-2086107620	2017-10-05	10:01:19	08:01:19	female	99023	29423	-1	29348	99831	99050	-1	99023	514539	498474	-1	498461	25				2	12	23	phaseINVFAce	phaseXPface	7	NF27	2142636	2142336	2142636	2142323	l	2142323	2140350	2142323	2140338	1973
GofDak_1024-768_new	10	3	20	<?xml version="1.0"?>\n<Clock xmlns:dt="urn:schemas-microsoft-com:datatypes"><Description dt:dt="string">E-Prime Primary Realtime Clock</Description><StartTime><Timestamp dt:dt="int">0</Timestamp><DateUtc dt:dt="string">2017-05-10T08:01:19Z</DateUtc></StartTime><FrequencyChanges><FrequencyChange><Frequency dt:dt="r8">3312919</Frequency><Timestamp dt:dt="r8">2208212019</Timestamp><Current dt:dt="r…	75.028	2269216	2265716	2269216	2265705	1	right	-2086107620	2017-10-05	10:01:19	08:01:19	female	99023	29423	-1	29348	99831	99050	-1	99023	514539	498474	-1	498461	25				2	12	23	phaseINVFAce	phaseXPface	8	NF27	2146661	2146361	2146661	2146350	l	2146350	2144575	2146350	2144567	1775
GofDak_1024-768_new	10	3	20	<?xml version="1.0"?>\n<Clock xmlns:dt="urn:schemas-microsoft-com:datatypes"><Description dt:dt="string">E-Prime Primary Realtime Clock</Description><StartTime><Timestamp dt:dt="int">0</Timestamp><DateUtc dt:dt="string">2017-05-10T08:01:19Z</DateUtc></StartTime><FrequencyChanges><FrequencyChange><Frequency dt:dt="r8">3312919</Frequency><Timestamp dt:dt="r8">2208212019</Timestamp><Current dt:dt="r…	75.028	2269216	2265716	2269216	2265705	1	right	-2086107620	2017-10-05	10:01:19	08:01:19	female	99023	29423	-1	29348	99831	99050	-1	99023	514539	498474	-1	498461	25				2	12	23	phaseINVFAce	phaseXPface	9	NM05	2152379	2152079	2152379	2152067	d	2152067	2150200	2152067	2150187	1867
GofDak_1024-768_new	10	3	20	<?xml version="1.0"?>\n<Clock xmlns:dt="urn:schemas-microsoft-com:datatypes"><Description dt:dt="string">E-Prime Primary Realtime Clock</Description><StartTime><Timestamp dt:dt="int">0</Timestamp><DateUtc dt:dt="string">2017-05-10T08:01:19Z</DateUtc></StartTime><FrequencyChanges><FrequencyChange><Frequency dt:dt="r8">3312919</Frequency><Timestamp dt:dt="r8">2208212019</Timestamp><Current dt:dt="r…	75.028	2269216	2265716	2269216	2265705	1	right	-2086107620	2017-10-05	10:01:19	08:01:19	female	99023	29423	-1	29348	99831	99050	-1	99023	514539	498474	-1	498461	25				2	12	23	phaseINVFAce	phaseXPface	10	NM03	2155884	2155584	2155884	2155571	l	2155571	2153838	2155571	2153823	1733
GofDak_1024-768_new	10	3	20	<?xml version="1.0"?>\n<Clock xmlns:dt="urn:schemas-microsoft-com:datatypes"><Description dt:dt="string">E-Prime Primary Realtime Clock</Description><StartTime><Timestamp dt:dt="int">0</Timestamp><DateUtc dt:dt="string">2017-05-10T08:01:19Z</DateUtc></StartTime><FrequencyChanges><FrequencyChange><Frequency dt:dt="r8">3312919</Frequency><Timestamp dt:dt="r8">2208212019</Timestamp><Current dt:dt="r…	75.028	2269216	2265716	2269216	2265705	1	right	-2086107620	2017-10-05	10:01:19	08:01:19	female	99023	29423	-1	29348	99831	99050	-1	99023	514539	498474	-1	498461	25				2	12	23	phaseINVFAce	phaseXPface	11	NM21	2159470	2159170	2159470	2159156	l	2159156	2157250	2159156	2157238	1906
GofDak_1024-768_new	10	3	20	<?xml version="1.0"?>\n<Clock xmlns:dt="urn:schemas-microsoft-com:datatypes"><Description dt:dt="string">E-Prime Primary Realtime Clock</Description><StartTime><Timestamp dt:dt="int">0</Timestamp><DateUtc dt:dt="string">2017-05-10T08:01:19Z</DateUtc></StartTime><FrequencyChanges><FrequencyChange><Frequency dt:dt="r8">3312919</Frequency><Timestamp dt:dt="r8">2208212019</Timestamp><Current dt:dt="r…	75.028	2269216	2265716	2269216	2265705	1	right	-2086107620	2017-10-05	10:01:19	08:01:19	female	99023	29423	-1	29348	99831	99050	-1	99023	514539	498474	-1	498461	25				2	12	23	phaseINVFAce	phaseXPface	12	NF09	2163241	2162941	2163241	2162930	d	2162930	2161022	2162930	2161014	1908
GofDak_1024-768_new	10	3	20	<?xml version="1.0"?>\n<Clock xmlns:dt="urn:schemas-microsoft-com:datatypes"><Description dt:dt="string">E-Prime Primary Realtime Clock</Description><StartTime><Timestamp dt:dt="int">0</Timestamp><DateUtc dt:dt="string">2017-05-10T08:01:19Z</DateUtc></StartTime><FrequencyChanges><FrequencyChange><Frequency dt:dt="r8">3312919</Frequency><Timestamp dt:dt="r8">2208212019</Timestamp><Current dt:dt="r…	75.028	2269216	2265716	2269216	2265705	1	right	-2086107620	2017-10-05	10:01:19	08:01:19	female	99023	29423	-1	29348	99831	99050	-1	99023	514539	498474	-1	498461	25				2	12	23	phaseINVFAce	phaseXPface	13	NM08	2167480	2167180	2167480	2167166	l	2167166	2165607	2167166	2165590	1559
GofDak_1024-768_new	10	3	20	<?xml version="1.0"?>\n<Clock xmlns:dt="urn:schemas-microsoft-com:datatypes"><Description dt:dt="string">E-Prime Primary Realtime Clock</Description><StartTime><Timestamp dt:dt="int">0</Timestamp><DateUtc dt:dt="string">2017-05-10T08:01:19Z</DateUtc></StartTime><FrequencyChanges><FrequencyChange><Frequency dt:dt="r8">3312919</Frequency><Timestamp dt:dt="r8">2208212019</Timestamp><Current dt:dt="r…	75.028	2269216	2265716	2269216	2265705	1	right	-2086107620	2017-10-05	10:01:19	08:01:19	female	99023	29423	-1	29348	99831	99050	-1	99023	514539	498474	-1	498461	25				2	12	23	phaseINVFAce	phaseXPface	14	NM13	2171145	2170845	2171145	2170834	d	2170834	2168886	2170834	2168870	1948
GofDak_1024-768_new	10	3	20	<?xml version="1.0"?>\n<Clock xmlns:dt="urn:schemas-microsoft-com:datatypes"><Description dt:dt="string">E-Prime Primary Realtime Clock</Description><StartTime><Timestamp dt:dt="int">0</Timestamp><DateUtc dt:dt="string">2017-05-10T08:01:19Z</DateUtc></StartTime><FrequencyChanges><FrequencyChange><Frequency dt:dt="r8">3312919</Frequency><Timestamp dt:dt="r8">2208212019</Timestamp><Current dt:dt="r…	75.028	2269216	2265716	2269216	2265705	1	right	-2086107620	2017-10-05	10:01:19	08:01:19	female	99023	29423	-1	29348	99831	99050	-1	99023	514539	498474	-1	498461	25				2	12	23	phaseINVFAce	phaseXPface	15	NM02	2175637	2175337	2175637	2175325	d	2175325	2173564	2175325	2173550	1761
GofDak_1024-768_new	10	3	20	<?xml version="1.0"?>\n<Clock xmlns:dt="urn:schemas-microsoft-com:datatypes"><Description dt:dt="string">E-Prime Primary Realtime Clock</Description><StartTime><Timestamp dt:dt="int">0</Timestamp><DateUtc dt:dt="string">2017-05-10T08:01:19Z</DateUtc></StartTime><FrequencyChanges><FrequencyChange><Frequency dt:dt="r8">3312919</Frequency><Timestamp dt:dt="r8">2208212019</Timestamp><Current dt:dt="r…	75.028	2269216	2265716	2269216	2265705	1	right	-2086107620	2017-10-05	10:01:19	08:01:19	female	99023	29423	-1	29348	99831	99050	-1	99023	514539	498474	-1	498461	25				2	12	23	phaseINVFAce	phaseXPface	16	NM05	2179742	2179442	2179742	2179436	d	2179436	2177816	2179436	2177805	1620
GofDak_1024-768_new	10	3	20	<?xml version="1.0"?>\n<Clock xmlns:dt="urn:schemas-microsoft-com:datatypes"><Description dt:dt="string">E-Prime Primary Realtime Clock</Description><StartTime><Timestamp dt:dt="int">0</Timestamp><DateUtc dt:dt="string">2017-05-10T08:01:19Z</DateUtc></StartTime><FrequencyChanges><FrequencyChange><Frequency dt:dt="r8">3312919</Frequency><Timestamp dt:dt="r8">2208212019</Timestamp><Current dt:dt="r…	75.028	2269216	2265716	2269216	2265705	1	right	-2086107620	2017-10-05	10:01:19	08:01:19	female	99023	29423	-1	29348	99831	99050	-1	99023	514539	498474	-1	498461	25				2	12	23	phaseINVFAce	phaseXPface	17	NM09	2183047	2182747	2183047	2182733	l	2182733	2180895	2182733	2180885	1838
GofDak_1024-768_new	10	3	20	<?xml version="1.0"?>\n<Clock xmlns:dt="urn:schemas-microsoft-com:datatypes"><Description dt:dt="string">E-Prime Primary Realtime Clock</Description><StartTime><Timestamp dt:dt="int">0</Timestamp><DateUtc dt:dt="string">2017-05-10T08:01:19Z</DateUtc></StartTime><FrequencyChanges><FrequencyChange><Frequency dt:dt="r8">3312919</Frequency><Timestamp dt:dt="r8">2208212019</Timestamp><Current dt:dt="r…	75.028	2269216	2265716	2269216	2265705	1	right	-2086107620	2017-10-05	10:01:19	08:01:19	female	99023	29423	-1	29348	99831	99050	-1	99023	514539	498474	-1	498461	25				2	12	23	phaseINVFAce	phaseXPface	18	NM10	2186220	2185920	2186220	2185905	l	2185905	2184253	2185905	2184237	1652
GofDak_1024-768_new	10	3	20	<?xml version="1.0"?>\n<Clock xmlns:dt="urn:schemas-microsoft-com:datatypes"><Description dt:dt="string">E-Prime Primary Realtime Clock</Description><StartTime><Timestamp dt:dt="int">0</Timestamp><DateUtc dt:dt="string">2017-05-10T08:01:19Z</DateUtc></StartTime><FrequencyChanges><FrequencyChange><Frequency dt:dt="r8">3312919</Frequency><Timestamp dt:dt="r8">2208212019</Timestamp><Current dt:dt="r…	75.028	2269216	2265716	2269216	2265705	1	right	-2086107620	2017-10-05	10:01:19	08:01:19	female	99023	29423	-1	29348	99831	99050	-1	99023	514539	498474	-1	498461	25				2	12	23	phaseINVFAce	phaseXPface	19	NM21	2189738	2189438	2189738	2189433	d	2189433	2187439	2189433	2187421	1994
GofDak_1024-768_new	10	3	20	<?xml version="1.0"?>\n<Clock xmlns:dt="urn:schemas-microsoft-com:datatypes"><Description dt:dt="string">E-Prime Primary Realtime Clock</Description><StartTime><Timestamp dt:dt="int">0</Timestamp><DateUtc dt:dt="string">2017-05-10T08:01:19Z</DateUtc></StartTime><FrequencyChanges><FrequencyChange><Frequency dt:dt="r8">3312919</Frequency><Timestamp dt:dt="r8">2208212019</Timestamp><Current dt:dt="r…	75.028	2269216	2265716	2269216	2265705	1	right	-2086107620	2017-10-05	10:01:19	08:01:19	female	99023	29423	-1	29348	99831	99050	-1	99023	514539	498474	-1	498461	25				2	12	23	phaseINVFAce	phaseXPface	20	NF04	2193270	2192970	2193270	2192955	d	2192955	2191251	2192955	2191237	1704
GofDak_1024-768_new	10	3	20	<?xml version="1.0"?>\n<Clock xmlns:dt="urn:schemas-microsoft-com:datatypes"><Description dt:dt="string">E-Prime Primary Realtime Clock</Description><StartTime><Timestamp dt:dt="int">0</Timestamp><DateUtc dt:dt="string">2017-05-10T08:01:19Z</DateUtc></StartTime><FrequencyChanges><FrequencyChange><Frequency dt:dt="r8">3312919</Frequency><Timestamp dt:dt="r8">2208212019</Timestamp><Current dt:dt="r…	75.028	2269216	2265716	2269216	2265705	1	right	-2086107620	2017-10-05	10:01:19	08:01:19	female	99023	29423	-1	29348	99831	99050	-1	99023	514539	498474	-1	498461	26				1	12	24	phaseUPFAce	phaseXPface	1	NM10	2196176	2195876	2196176	2195861	d	2195861	2194250	2195861	2194237	1611
GofDak_1024-768_new	10	3	20	<?xml version="1.0"?>\n<Clock xmlns:dt="urn:schemas-microsoft-com:datatypes"><Description dt:dt="string">E-Prime Primary Realtime Clock</Description><StartTime><Timestamp dt:dt="int">0</Timestamp><DateUtc dt:dt="string">2017-05-10T08:01:19Z</DateUtc></StartTime><FrequencyChanges><FrequencyChange><Frequency dt:dt="r8">3312919</Frequency><Timestamp dt:dt="r8">2208212019</Timestamp><Current dt:dt="r…	75.028	2269216	2265716	2269216	2265705	1	right	-2086107620	2017-10-05	10:01:19	08:01:19	female	99023	29423	-1	29348	99831	99050	-1	99023	514539	498474	-1	498461	26				1	12	24	phaseUPFAce	phaseXPface	2	NF09	2199521	2199221	2199521	2199218	l	2199218	2197715	2199218	2197708	1503
GofDak_1024-768_new	10	3	20	<?xml version="1.0"?>\n<Clock xmlns:dt="urn:schemas-microsoft-com:datatypes"><Description dt:dt="string">E-Prime Primary Realtime Clock</Description><StartTime><Timestamp dt:dt="int">0</Timestamp><DateUtc dt:dt="string">2017-05-10T08:01:19Z</DateUtc></StartTime><FrequencyChanges><FrequencyChange><Frequency dt:dt="r8">3312919</Frequency><Timestamp dt:dt="r8">2208212019</Timestamp><Current dt:dt="r…	75.028	2269216	2265716	2269216	2265705	1	right	-2086107620	2017-10-05	10:01:19	08:01:19	female	99023	29423	-1	29348	99831	99050	-1	99023	514539	498474	-1	498461	26				1	12	24	phaseUPFAce	phaseXPface	3	NM101	2202947	2202647	2202947	2202638	d	2202638	2200727	2202638	2200716	1911
GofDak_1024-768_new	10	3	20	<?xml version="1.0"?>\n<Clock xmlns:dt="urn:schemas-microsoft-com:datatypes"><Description dt:dt="string">E-Prime Primary Realtime Clock</Description><StartTime><Timestamp dt:dt="int">0</Timestamp><DateUtc dt:dt="string">2017-05-10T08:01:19Z</DateUtc></StartTime><FrequencyChanges><FrequencyChange><Frequency dt:dt="r8">3312919</Frequency><Timestamp dt:dt="r8">2208212019</Timestamp><Current dt:dt="r…	75.028	2269216	2265716	2269216	2265705	1	right	-2086107620	2017-10-05	10:01:19	08:01:19	female	99023	29423	-1	29348	99831	99050	-1	99023	514539	498474	-1	498461	26				1	12	24	phaseUPFAce	phaseXPface	4	NM101	2206199	2205899	2206199	2205885	l	2205885	2204139	2205885	2204132	1746
GofDak_1024-768_new	10	3	20	<?xml version="1.0"?>\n<Clock xmlns:dt="urn:schemas-microsoft-com:datatypes"><Description dt:dt="string">E-Prime Primary Realtime Clock</Description><StartTime><Timestamp dt:dt="int">0</Timestamp><DateUtc dt:dt="string">2017-05-10T08:01:19Z</DateUtc></StartTime><FrequencyChanges><FrequencyChange><Frequency dt:dt="r8">3312919</Frequency><Timestamp dt:dt="r8">2208212019</Timestamp><Current dt:dt="r…	75.028	2269216	2265716	2269216	2265705	1	right	-2086107620	2017-10-05	10:01:19	08:01:19	female	99023	29423	-1	29348	99831	99050	-1	99023	514539	498474	-1	498461	26				1	12	24	phaseUPFAce	phaseXPface	5	NF11	2209837	2209537	2209837	2209534	l	2209534	2207551	2209534	2207540	1983
GofDak_1024-768_new	10	3	20	<?xml version="1.0"?>\n<Clock xmlns:dt="urn:schemas-microsoft-com:datatypes"><Description dt:dt="string">E-Prime Primary Realtime Clock</Description><StartTime><Timestamp dt:dt="int">0</Timestamp><DateUtc dt:dt="string">2017-05-10T08:01:19Z</DateUtc></StartTime><FrequencyChanges><FrequencyChange><Frequency dt:dt="r8">3312919</Frequency><Timestamp dt:dt="r8">2208212019</Timestamp><Current dt:dt="r…	75.028	2269216	2265716	2269216	2265705	1	right	-2086107620	2017-10-05	10:01:19	08:01:19	female	99023	29423	-1	29348	99831	99050	-1	99023	514539	498474	-1	498461	26				1	12	24	phaseUPFAce	phaseXPface	6	NF02	2213276	2212976	2213276	2212968	l	2212968	2211057	2212968	2211052	1911
GofDak_1024-768_new	10	3	20	<?xml version="1.0"?>\n<Clock xmlns:dt="urn:schemas-microsoft-com:datatypes"><Description dt:dt="string">E-Prime Primary Realtime Clock</Description><StartTime><Timestamp dt:dt="int">0</Timestamp><DateUtc dt:dt="string">2017-05-10T08:01:19Z</DateUtc></StartTime><FrequencyChanges><FrequencyChange><Frequency dt:dt="r8">3312919</Frequency><Timestamp dt:dt="r8">2208212019</Timestamp><Current dt:dt="r…	75.028	2269216	2265716	2269216	2265705	1	right	-2086107620	2017-10-05	10:01:19	08:01:19	female	99023	29423	-1	29348	99831	99050	-1	99023	514539	498474	-1	498461	26				1	12	24	phaseUPFAce	phaseXPface	7	NM10	2217648	2217348	2217648	2217335	d	2217335	2215588	2217335	2215580	1747
GofDak_1024-768_new	10	3	20	<?xml version="1.0"?>\n<Clock xmlns:dt="urn:schemas-microsoft-com:datatypes"><Description dt:dt="string">E-Prime Primary Realtime Clock</Description><StartTime><Timestamp dt:dt="int">0</Timestamp><DateUtc dt:dt="string">2017-05-10T08:01:19Z</DateUtc></StartTime><FrequencyChanges><FrequencyChange><Frequency dt:dt="r8">3312919</Frequency><Timestamp dt:dt="r8">2208212019</Timestamp><Current dt:dt="r…	75.028	2269216	2265716	2269216	2265705	1	right	-2086107620	2017-10-05	10:01:19	08:01:19	female	99023	29423	-1	29348	99831	99050	-1	99023	514539	498474	-1	498461	26				1	12	24	phaseUPFAce	phaseXPface	8	NM09	2221819	2221519	2221819	2221515	d	2221515	2219760	2221515	2219747	1755
GofDak_1024-768_new	10	3	20	<?xml version="1.0"?>\n<Clock xmlns:dt="urn:schemas-microsoft-com:datatypes"><Description dt:dt="string">E-Prime Primary Realtime Clock</Description><StartTime><Timestamp dt:dt="int">0</Timestamp><DateUtc dt:dt="string">2017-05-10T08:01:19Z</DateUtc></StartTime><FrequencyChanges><FrequencyChange><Frequency dt:dt="r8">3312919</Frequency><Timestamp dt:dt="r8">2208212019</Timestamp><Current dt:dt="r…	75.028	2269216	2265716	2269216	2265705	1	right	-2086107620	2017-10-05	10:01:19	08:01:19	female	99023	29423	-1	29348	99831	99050	-1	99023	514539	498474	-1	498461	26				1	12	24	phaseUPFAce	phaseXPface	9	NF105	2225871	2225571	2225871	2225567	l	2225567	2223612	2225567	2223603	1955
GofDak_1024-768_new	10	3	20	<?xml version="1.0"?>\n<Clock xmlns:dt="urn:schemas-microsoft-com:datatypes"><Description dt:dt="string">E-Prime Primary Realtime Clock</Description><StartTime><Timestamp dt:dt="int">0</Timestamp><DateUtc dt:dt="string">2017-05-10T08:01:19Z</DateUtc></StartTime><FrequencyChanges><FrequencyChange><Frequency dt:dt="r8">3312919</Frequency><Timestamp dt:dt="r8">2208212019</Timestamp><Current dt:dt="r…	75.028	2269216	2265716	2269216	2265705	1	right	-2086107620	2017-10-05	10:01:19	08:01:19	female	99023	29423	-1	29348	99831	99050	-1	99023	514539	498474	-1	498461	26				1	12	24	phaseUPFAce	phaseXPface	10	NM101	2229377	2229077	2229377	2229067	l	2229067	2227251	2229067	2227243	1816
GofDak_1024-768_new	10	3	20	<?xml version="1.0"?>\n<Clock xmlns:dt="urn:schemas-microsoft-com:datatypes"><Description dt:dt="string">E-Prime Primary Realtime Clock</Description><StartTime><Timestamp dt:dt="int">0</Timestamp><DateUtc dt:dt="string">2017-05-10T08:01:19Z</DateUtc></StartTime><FrequencyChanges><FrequencyChange><Frequency dt:dt="r8">3312919</Frequency><Timestamp dt:dt="r8">2208212019</Timestamp><Current dt:dt="r…	75.028	2269216	2265716	2269216	2265705	1	right	-2086107620	2017-10-05	10:01:19	08:01:19	female	99023	29423	-1	29348	99831	99050	-1	99023	514539	498474	-1	498461	26				1	12	24	phaseUPFAce	phaseXPface	11	NM21	2232789	2232489	2232789	2232486	l	2232486	2230649	2232486	2230635	1837
GofDak_1024-768_new	10	3	20	<?xml version="1.0"?>\n<Clock xmlns:dt="urn:schemas-microsoft-com:datatypes"><Description dt:dt="string">E-Prime Primary Realtime Clock</Description><StartTime><Timestamp dt:dt="int">0</Timestamp><DateUtc dt:dt="string">2017-05-10T08:01:19Z</DateUtc></StartTime><FrequencyChanges><FrequencyChange><Frequency dt:dt="r8">3312919</Frequency><Timestamp dt:dt="r8">2208212019</Timestamp><Current dt:dt="r…	75.028	2269216	2265716	2269216	2265705	1	right	-2086107620	2017-10-05	10:01:19	08:01:19	female	99023	29423	-1	29348	99831	99050	-1	99023	514539	498474	-1	498461	26				1	12	24	phaseUPFAce	phaseXPface	12	NF02	2235947	2235647	2235947	2235640	d	2235640	2233915	2235640	2233899	1725
GofDak_1024-768_new	10	3	20	<?xml version="1.0"?>\n<Clock xmlns:dt="urn:schemas-microsoft-com:datatypes"><Description dt:dt="string">E-Prime Primary Realtime Clock</Description><StartTime><Timestamp dt:dt="int">0</Timestamp><DateUtc dt:dt="string">2017-05-10T08:01:19Z</DateUtc></StartTime><FrequencyChanges><FrequencyChange><Frequency dt:dt="r8">3312919</Frequency><Timestamp dt:dt="r8">2208212019</Timestamp><Current dt:dt="r…	75.028	2269216	2265716	2269216	2265705	1	right	-2086107620	2017-10-05	10:01:19	08:01:19	female	99023	29423	-1	29348	99831	99050	-1	99023	514539	498474	-1	498461	26				1	12	24	phaseUPFAce	phaseXPface	13	NF06	2239253	2238953	2239253	2238942	l	2238942	2237034	2238942	2237019	1908
GofDak_1024-768_new	10	3	20	<?xml version="1.0"?>\n<Clock xmlns:dt="urn:schemas-microsoft-com:datatypes"><Description dt:dt="string">E-Prime Primary Realtime Clock</Description><StartTime><Timestamp dt:dt="int">0</Timestamp><DateUtc dt:dt="string">2017-05-10T08:01:19Z</DateUtc></StartTime><FrequencyChanges><FrequencyChange><Frequency dt:dt="r8">3312919</Frequency><Timestamp dt:dt="r8">2208212019</Timestamp><Current dt:dt="r…	75.028	2269216	2265716	2269216	2265705	1	right	-2086107620	2017-10-05	10:01:19	08:01:19	female	99023	29423	-1	29348	99831	99050	-1	99023	514539	498474	-1	498461	26				1	12	24	phaseUPFAce	phaseXPface	14	NM02	2242465	2242165	2242465	2242156	l	2242156	2240246	2242156	2240234	1910
GofDak_1024-768_new	10	3	20	<?xml version="1.0"?>\n<Clock xmlns:dt="urn:schemas-microsoft-com:datatypes"><Description dt:dt="string">E-Prime Primary Realtime Clock</Description><StartTime><Timestamp dt:dt="int">0</Timestamp><DateUtc dt:dt="string">2017-05-10T08:01:19Z</DateUtc></StartTime><FrequencyChanges><FrequencyChange><Frequency dt:dt="r8">3312919</Frequency><Timestamp dt:dt="r8">2208212019</Timestamp><Current dt:dt="r…	75.028	2269216	2265716	2269216	2265705	1	right	-2086107620	2017-10-05	10:01:19	08:01:19	female	99023	29423	-1	29348	99831	99050	-1	99023	514539	498474	-1	498461	26				1	12	24	phaseUPFAce	phaseXPface	15	NF106	2246410	2246110	2246410	2246105	d	2246105	2244231	2246105	2244218	1874
GofDak_1024-768_new	10	3	20	<?xml version="1.0"?>\n<Clock xmlns:dt="urn:schemas-microsoft-com:datatypes"><Description dt:dt="string">E-Prime Primary Realtime Clock</Description><StartTime><Timestamp dt:dt="int">0</Timestamp><DateUtc dt:dt="string">2017-05-10T08:01:19Z</DateUtc></StartTime><FrequencyChanges><FrequencyChange><Frequency dt:dt="r8">3312919</Frequency><Timestamp dt:dt="r8">2208212019</Timestamp><Current dt:dt="r…	75.028	2269216	2265716	2269216	2265705	1	right	-2086107620	2017-10-05	10:01:19	08:01:19	female	99023	29423	-1	29348	99831	99050	-1	99023	514539	498474	-1	498461	26				1	12	24	phaseUPFAce	phaseXPface	16	NM05	2251662	2251362	2251662	2251357	d	2251357	2249736	2251357	2249722	1621
GofDak_1024-768_new	10	3	20	<?xml version="1.0"?>\n<Clock xmlns:dt="urn:schemas-microsoft-com:datatypes"><Description dt:dt="string">E-Prime Primary Realtime Clock</Description><StartTime><Timestamp dt:dt="int">0</Timestamp><DateUtc dt:dt="string">2017-05-10T08:01:19Z</DateUtc></StartTime><FrequencyChanges><FrequencyChange><Frequency dt:dt="r8">3312919</Frequency><Timestamp dt:dt="r8">2208212019</Timestamp><Current dt:dt="r…	75.028	2269216	2265716	2269216	2265705	1	right	-2086107620	2017-10-05	10:01:19	08:01:19	female	99023	29423	-1	29348	99831	99050	-1	99023	514539	498474	-1	498461	26				1	12	24	phaseUPFAce	phaseXPface	17	NF27	2254980	2254680	2254980	2254669	d	2254669	2253081	2254669	2253066	1588
GofDak_1024-768_new	10	3	20	<?xml version="1.0"?>\n<Clock xmlns:dt="urn:schemas-microsoft-com:datatypes"><Description dt:dt="string">E-Prime Primary Realtime Clock</Description><StartTime><Timestamp dt:dt="int">0</Timestamp><DateUtc dt:dt="string">2017-05-10T08:01:19Z</DateUtc></StartTime><FrequencyChanges><FrequencyChange><Frequency dt:dt="r8">3312919</Frequency><Timestamp dt:dt="r8">2208212019</Timestamp><Current dt:dt="r…	75.028	2269216	2265716	2269216	2265705	1	right	-2086107620	2017-10-05	10:01:19	08:01:19	female	99023	29423	-1	29348	99831	99050	-1	99023	514539	498474	-1	498461	26				1	12	24	phaseUPFAce	phaseXPface	18	NF09	2258126	2257826	2258126	2257817	d	2257817	2256266	2257817	2256258	1551
GofDak_1024-768_new	10	3	20	<?xml version="1.0"?>\n<Clock xmlns:dt="urn:schemas-microsoft-com:datatypes"><Description dt:dt="string">E-Prime Primary Realtime Clock</Description><StartTime><Timestamp dt:dt="int">0</Timestamp><DateUtc dt:dt="string">2017-05-10T08:01:19Z</DateUtc></StartTime><FrequencyChanges><FrequencyChange><Frequency dt:dt="r8">3312919</Frequency><Timestamp dt:dt="r8">2208212019</Timestamp><Current dt:dt="r…	75.028	2269216	2265716	2269216	2265705	1	right	-2086107620	2017-10-05	10:01:19	08:01:19	female	99023	29423	-1	29348	99831	99050	-1	99023	514539	498474	-1	498461	26				1	12	24	phaseUPFAce	phaseXPface	19	NF106	2261658	2261358	2261658	2261352	d	2261352	2259652	2261352	2259642	1700
GofDak_1024-768_new	10	3	20	<?xml version="1.0"?>\n<Clock xmlns:dt="urn:schemas-microsoft-com:datatypes"><Description dt:dt="string">E-Prime Primary Realtime Clock</Description><StartTime><Timestamp dt:dt="int">0</Timestamp><DateUtc dt:dt="string">2017-05-10T08:01:19Z</DateUtc></StartTime><FrequencyChanges><FrequencyChange><Frequency dt:dt="r8">3312919</Frequency><Timestamp dt:dt="r8">2208212019</Timestamp><Current dt:dt="r…	75.028	2269216	2265716	2269216	2265705	1	right	-2086107620	2017-10-05	10:01:19	08:01:19	female	99023	29423	-1	29348	99831	99050	-1	99023	514539	498474	-1	498461	26				1	12	24	phaseUPFAce	phaseXPface	20	NF109	2264617	2264317	2264617	2264311	l	2264311	2262744	2264311	2262729	1567
[truncated: 28 more columns]
